# Supplementary material for: Ion mobility collision cross-section atlas for known and unknown metabolite annotation in untargeted metabolomics
Source: Nat Commun. 2020 Aug 28;11:4334. doi: 10.1038/s41467-020-18171-8 (PMC7455731; doi:10.1038/s41467-020-18171-8)
Supplement: Supplementary file 8 — Supplementary Data 5 [file 41467_2020_18171_MOESM8_ESM.zip › 01_positive_mode/L0761/cfmid_pred_spec.msp]

Name: +ve in-silico MS/MS by CFM-ID for SGEWCQFRYRRZDC-VPRICQMDSA-N
ID: SGEWCQFRYRRZDC-VPRICQMDSA-N
Comment: Energy0
Num peaks: 10
163.0600999 2.486882336
271.0600999 0.9713777008
297.0393644 1.52563532
299.0550145 0.9388692028
359.0761439 1.097223301
397.0917939 2.772936108
403.1023586 1.020521843
405.1180087 1.161574102
415.1023586 24.78072888
433.1129233 43.84783256

Name: +ve in-silico MS/MS by CFM-ID for SGEWCQFRYRRZDC-VPRICQMDSA-N
ID: SGEWCQFRYRRZDC-VPRICQMDSA-N
Comment: Energy1
Num peaks: 31
41.00219107 0.950832162
43.01784114 4.465812775
45.0334912 2.116059312
47.04914126 0.6197578083
55.01784114 1.343764067
73.02840582 1.893406068
75.04405588 1.109868091
95.04914126 0.8811913542
103.0389705 0.8104142267
145.0495352 4.653479696
163.0600999 6.064925401
271.0600999 0.8625845691
281.0444498 5.205424688
283.0600999 2.020741099
297.0393644 1.204111816
299.0550145 1.494453781
311.0550145 0.7091054635
321.0604938 0.685853543
339.0710585 1.080952908
341.0655792 0.713994449
343.0812292 0.6308991528
371.0761439 0.6515610899
387.0710585 0.6753236641
387.107444 0.7380184578
389.0867085 0.8854011491
391.1023586 0.8970938436
397.0917939 7.780379956
403.1023586 1.993285759
405.1180087 3.08019418
415.1023586 15.36208005
433.1129233 8.96854588

Name: +ve in-silico MS/MS by CFM-ID for SGEWCQFRYRRZDC-VPRICQMDSA-N
ID: SGEWCQFRYRRZDC-VPRICQMDSA-N
Comment: Energy2
Num peaks: 31
43.01784114 2.09968099
45.0334912 0.8756440225
56.99710569 1.274529593
59.01275576 3.093050596
61.02840582 1.810847009
73.02840582 1.006352124
77.00219107 2.434333171
87.00767038 1.11448506
89.02332044 1.234702408
119.0491413 0.9182350919
229.0495352 0.8711601395
255.0287997 3.671292049
269.0444498 1.073763621
271.0600999 2.496599958
281.0444498 5.350918889
283.0600999 3.492440767
285.0757499 1.415617916
297.0393644 7.72259132
299.0550145 2.504984017
301.0706646 0.8230665725
305.1019647 1.650489351
321.0604938 0.9210036353
339.0499291 1.235355875
341.0655792 1.406194725
343.0812292 1.43751159
373.0917939 0.9499626592
391.1023586 1.135888386
397.0917939 2.3109004
403.1023586 1.169912485
405.1180087 1.221422351
415.1023586 1.466468692

Name: +ve in-silico MS/MS by CFM-ID for MYXNWGACZJSMBT-VJXVFPJBSA-N
ID: MYXNWGACZJSMBT-VJXVFPJBSA-N
Comment: Energy0
Num peaks: 10
163.0600999 2.491393972
271.0600999 0.9730250862
297.0393644 1.529140188
299.0550145 0.9396542788
359.0761439 1.099276599
397.0917939 2.776330657
403.1023586 1.022269439
405.1180087 1.163608895
415.1023586 24.82494279
433.1129233 43.9552528

Name: +ve in-silico MS/MS by CFM-ID for MYXNWGACZJSMBT-VJXVFPJBSA-N
ID: MYXNWGACZJSMBT-VJXVFPJBSA-N
Comment: Energy1
Num peaks: 30
41.00219107 0.9492676317
43.01784114 4.46253852
45.0334912 2.114375205
55.01784114 1.342857654
73.02840582 1.891697281
75.04405588 1.108827319
95.04914126 0.8804598912
103.0389705 0.809703238
145.0495352 4.650367526
163.0600999 6.059199476
271.0600999 0.8617828315
281.0444498 5.200341318
283.0600999 2.070167868
297.0393644 1.200699583
299.0550145 1.489763291
311.0550145 0.7084627614
321.0604938 0.6853948555
339.0710585 1.079957854
341.0655792 0.7133216234
343.0812292 0.630300492
371.0761439 0.6509320397
387.0710585 0.6747532679
387.107444 0.7375248833
389.0867085 1.143101499
391.1023586 1.109246629
397.0917939 7.775176567
403.1023586 1.991645669
405.1180087 3.077584496
415.1023586 15.34774761
433.1129233 8.956553862

Name: +ve in-silico MS/MS by CFM-ID for MYXNWGACZJSMBT-VJXVFPJBSA-N
ID: MYXNWGACZJSMBT-VJXVFPJBSA-N
Comment: Energy2
Num peaks: 31
43.01784114 2.1037886
45.0334912 0.8773576559
56.99710569 1.277027155
59.01275576 3.09909776
61.02840582 1.814392972
73.02840582 1.008322124
77.00219107 2.544252312
87.00767038 1.116667577
89.02332044 1.237135176
119.0491413 0.9675390163
227.0338851 0.8740976593
255.0287997 2.110398277
265.0495352 0.964097562
269.0444498 1.162309562
271.0600999 2.517912056
281.0444498 5.461742274
283.0600999 3.654877083
285.0757499 1.418398093
297.0393644 7.866106479
299.0550145 2.527172978
305.1019647 1.653742921
321.0604938 0.922803493
339.0499291 1.237770051
341.0655792 1.408953991
343.0812292 1.440328081
373.0917939 0.9518432521
391.1023586 1.177189523
397.0917939 2.315416443
403.1023586 1.172218705
405.1180087 1.223841835
415.1023586 1.469522781

Name: +ve in-silico MS/MS by CFM-ID for KMOUJOKENFFTPU-QNDFHXLGSA-N
ID: KMOUJOKENFFTPU-QNDFHXLGSA-N
Comment: Energy0
Num peaks: 6
163.0600999 2.677096335
255.0651853 1.752302354
271.0600999 38.38534058
397.0917939 2.197031214
415.1023586 17.4468115
433.1129233 20.72784097

Name: +ve in-silico MS/MS by CFM-ID for KMOUJOKENFFTPU-QNDFHXLGSA-N
ID: KMOUJOKENFFTPU-QNDFHXLGSA-N
Comment: Energy1
Num peaks: 10
43.01784114 1.666593741
145.0495352 2.908389079
163.0600999 3.209106503
229.0495352 1.732134694
241.0495352 2.92778919
243.0651853 6.655394447
255.0651853 1.682551427
271.0600999 53.68721801
415.1023586 3.893310163
433.1129233 1.887632579

Name: +ve in-silico MS/MS by CFM-ID for KMOUJOKENFFTPU-QNDFHXLGSA-N
ID: KMOUJOKENFFTPU-QNDFHXLGSA-N
Comment: Energy2
Num peaks: 31
41.00219107 1.047409328
43.01784114 3.862456563
45.0334912 1.166900603
53.00219107 0.7437369384
55.01784114 1.087485619
77.00219107 3.335175382
79.01784114 0.8688615968
87.00767038 0.9299294027
101.0233204 0.8190090946
103.0389705 1.002021857
117.0334912 0.7928928125
119.0491413 1.709113075
135.0440559 1.120497392
141.0182351 0.7669066376
145.0495352 1.934590938
153.0182351 1.307828538
161.0233204 1.125163813
179.0338851 1.637152305
227.0338851 1.849648945
229.0495352 3.829199074
239.0338851 2.505287597
241.0495352 6.429990589
243.0651853 4.383652627
249.0393644 0.98020101
253.0495352 1.455545228
255.0287997 0.8471215814
255.0651853 3.150553232
271.0600999 14.33843019
275.0914 1.007608371
277.1070501 1.007608371
373.0917939 0.7675076411

Name: +ve in-silico MS/MS by CFM-ID for ZCOLJUOHXJRHDI-CMWLGVBASA-N
ID: ZCOLJUOHXJRHDI-CMWLGVBASA-N
Comment: Energy0
Num peaks: 6
163.0600999 2.650368681
255.0651853 1.759827133
271.0600999 38.11369557
397.0917939 2.171121815
415.1023586 17.21960349
433.1129233 20.43045823

Name: +ve in-silico MS/MS by CFM-ID for ZCOLJUOHXJRHDI-CMWLGVBASA-N
ID: ZCOLJUOHXJRHDI-CMWLGVBASA-N
Comment: Energy1
Num peaks: 10
43.01784114 1.593769574
145.0495352 2.862869237
163.0600999 3.147406593
241.0495352 4.803846078
243.0651853 7.83455065
255.0651853 1.766493202
271.0600999 51.42420557
397.0917939 1.628698732
415.1023586 3.692189141
433.1129233 1.829524248

Name: +ve in-silico MS/MS by CFM-ID for ZCOLJUOHXJRHDI-CMWLGVBASA-N
ID: ZCOLJUOHXJRHDI-CMWLGVBASA-N
Comment: Energy2
Num peaks: 31
41.00219107 1.195688435
43.01784114 3.956982287
45.0334912 1.194025643
73.02840582 0.6413503547
87.00767038 0.9514392987
89.02332044 0.7082965457
101.0233204 0.837967108
103.0389705 1.025359208
105.0334912 1.665960899
107.0491413 2.453112543
117.0334912 0.8110470544
119.0491413 1.74824529
141.0182351 0.7846457067
143.0338851 0.616607964
145.0495352 1.975204953
153.0182351 1.337880552
161.0233204 2.538162702
165.0182351 1.429851861
201.0546206 0.6692086545
227.0338851 1.891901336
229.0495352 2.735549745
239.0338851 2.562474063
241.0495352 8.376128958
243.0651853 4.823954622
255.0287997 0.7122131352
255.0651853 3.521756516
271.0600999 14.86014095
275.0914 1.031077802
277.1070501 1.031077802
371.0761439 0.6404603942
373.0917939 0.785384595

Name: +ve in-silico MS/MS by CFM-ID for ZROGCCBNZBKLEL-MFSALPCASA-N
ID: ZROGCCBNZBKLEL-MFSALPCASA-N
Comment: Energy0
Num peaks: 10
109.0284058 1.094537154
137.0233204 1.325468799
139.0389705 1.167734459
147.0651853 2.999028724
153.0182351 3.801240178
287.0550145 9.869038916
289.0706646 1.121955924
305.0655792 29.55201708
433.1129233 11.61477963
451.123488 17.91284058

Name: +ve in-silico MS/MS by CFM-ID for ZROGCCBNZBKLEL-MFSALPCASA-N
ID: ZROGCCBNZBKLEL-MFSALPCASA-N
Comment: Energy1
Num peaks: 20
109.0284058 1.439371349
111.0440559 1.789710764
121.0284058 3.120618245
123.0440559 2.559885686
129.0546206 1.505688301
137.0233204 3.408956748
139.0389705 3.364855843
147.0651853 4.093870271
153.0182351 6.542334524
167.0338851 0.7240652705
183.0287997 0.7886375601
273.0393644 1.861989857
275.0550145 7.589387347
277.0706646 5.924395265
287.0550145 8.181140995
303.0499291 0.8265792976
305.0655792 21.49179075
423.1285734 1.205508007
433.1129233 2.076291462
451.123488 1.555018879

Name: +ve in-silico MS/MS by CFM-ID for ZROGCCBNZBKLEL-MFSALPCASA-N
ID: ZROGCCBNZBKLEL-MFSALPCASA-N
Comment: Energy2
Num peaks: 31
65.03857658 0.963739846
69.0334912 0.9990048018
79.01784114 1.470992421
81.0334912 1.025092678
85.02840582 1.650360444
87.04405588 1.4087373
107.0491413 0.8869682911
109.0284058 2.898498164
111.0440559 2.215961466
121.0284058 5.12119194
123.0440559 4.084987708
125.0233204 0.9653313373
125.0597059 1.491269616
127.0389705 2.137495269
129.0546206 1.46722642
131.0702706 1.575495699
135.0076704 1.423197364
135.0440559 0.9662235877
137.0233204 4.809937876
139.0389705 2.608150687
141.0546206 0.8348963929
147.0651853 1.129636595
151.0389705 1.47829143
153.0182351 5.459781765
197.0444498 0.8348115903
247.0600999 1.636768182
275.0550145 1.717736838
287.0550145 4.479053961
305.0655792 3.399364955
309.0968793 0.7914696521
433.1129233 1.285302868

Name: +ve in-silico MS/MS by CFM-ID for HSWIRQIYASIOBE-JNHRPPPUSA-N
ID: HSWIRQIYASIOBE-JNHRPPPUSA-N
Comment: Energy0
Num peaks: 6
163.0600999 2.368946679
253.0495352 12.53162694
271.0600999 29.76228551
397.0917939 3.159957622
415.1023586 17.02965086
433.1129233 17.27302525

Name: +ve in-silico MS/MS by CFM-ID for HSWIRQIYASIOBE-JNHRPPPUSA-N
ID: HSWIRQIYASIOBE-JNHRPPPUSA-N
Comment: Energy1
Num peaks: 13
133.0284058 3.563959414
135.0440559 7.761818252
137.0233204 6.774359249
145.0495352 2.118404566
163.0600999 2.472663119
225.0546206 1.569053116
243.0651853 9.996441267
253.0495352 15.61753675
255.0651853 1.474907433
271.0600999 23.14318008
397.0917939 1.601787615
405.1180087 1.477596186
415.1023586 2.445985656

Name: +ve in-silico MS/MS by CFM-ID for HSWIRQIYASIOBE-JNHRPPPUSA-N
ID: HSWIRQIYASIOBE-JNHRPPPUSA-N
Comment: Energy2
Num peaks: 31
41.00219107 0.9885079044
43.01784114 4.016788355
45.0334912 1.099685081
87.00767038 0.8892352143
89.02332044 0.6584172135
101.0233204 0.7016025639
103.0389705 0.9568193866
107.0491413 3.467863999
109.0647913 0.7217436529
133.0284058 2.553285941
135.0440559 3.143541189
137.0233204 3.96894907
141.0182351 0.7229323733
143.0338851 0.5681110022
145.0495352 1.639499434
201.0546206 0.6262673853
211.0389705 0.6611983733
225.0546206 1.348177762
227.0338851 1.161415744
229.0495352 1.118307238
237.0546206 0.6722365021
243.0651853 7.355020065
253.0495352 16.94884985
255.0651853 2.345721763
269.0444498 1.121978379
271.0600999 10.10375403
275.0914 0.9494605593
277.1070501 0.9494605593
371.0761439 0.5895204242
373.0917939 0.7232157409
397.0917939 0.6509063406

Name: +ve in-silico MS/MS by CFM-ID for HIWJJOYYZFELEZ-FFYOZGDPSA-N
ID: HIWJJOYYZFELEZ-FFYOZGDPSA-N
Comment: Energy0
Num peaks: 10
95.04914126 1.555763113
163.0600999 2.460625707
271.0600999 0.9618303021
297.0393644 1.51490953
359.0761439 1.084741385
397.0917939 2.820045468
403.1023586 1.130806328
405.1180087 1.184512978
415.1023586 24.40297385
433.1129233 43.22359011

Name: +ve in-silico MS/MS by CFM-ID for HIWJJOYYZFELEZ-FFYOZGDPSA-N
ID: HIWJJOYYZFELEZ-FFYOZGDPSA-N
Comment: Energy1
Num peaks: 30
41.00219107 0.9162481101
43.01784114 4.315766749
45.0334912 2.041239694
47.04914126 0.5971209966
55.01784114 1.266820245
73.02840582 1.817711118
75.04405588 1.065955906
95.04914126 1.763236622
103.0389705 0.5902851979
145.0495352 4.510309238
163.0600999 5.811525103
271.0600999 0.8782042739
281.0444498 5.086581305
283.0600999 2.154315633
295.0448437 0.6872140847
297.0393644 1.14696937
299.0550145 1.396295644
311.0550145 0.6806380266
341.0655792 0.6842174498
343.0812292 0.6044082711
371.0761439 0.6237353756
387.107444 1.31064892
389.0867085 0.8059518701
391.1023586 0.7273910757
397.0917939 7.53551537
401.0867085 1.217662219
403.1023586 2.844836407
405.1180087 3.869596279
415.1023586 14.69198434
433.1129233 8.441094729

Name: +ve in-silico MS/MS by CFM-ID for HIWJJOYYZFELEZ-FFYOZGDPSA-N
ID: HIWJJOYYZFELEZ-FFYOZGDPSA-N
Comment: Energy2
Num peaks: 31
43.01784114 2.168581617
56.99710569 1.316655428
59.01275576 3.203493963
61.02840582 1.871191751
73.02840582 1.045706442
87.00767038 1.158085385
89.02332044 1.283312985
95.04914126 1.352829589
119.0491413 1.025853131
161.0233204 1.489368894
229.0495352 1.010964274
255.0287997 3.254941485
267.0287997 0.9642123746
269.0444498 1.76215259
271.0600999 2.621528923
281.0444498 5.392308152
283.0600999 4.791355231
285.0757499 1.390129625
297.0393644 8.209997072
299.0550145 2.563890859
301.0706646 1.011517487
305.1019647 1.715501998
339.0499291 1.265170375
341.0655792 1.461320894
343.0812292 1.493777906
373.0917939 0.9876987411
397.0917939 2.453494898
401.0867085 0.988448054
403.1023586 1.473088411
405.1180087 1.275183783
415.1023586 1.526792006

Name: +ve in-silico MS/MS by CFM-ID for KAATUXNTWXVJKI-UHFFFAOYSA-N
ID: KAATUXNTWXVJKI-UHFFFAOYSA-N
Comment: Energy0
Num peaks: 11
148.991932 2.372678225
163.0075821 3.033900059
191.0024967 11.10161458
208.0756904 17.64407713
226.086255 2.958809703
318.1124698 2.161380007
320.1281199 2.398152729
322.0396105 1.839009433
380.1047976 1.797341573
399.0549262 5.252095379
416.0814753 30.52388272

Name: +ve in-silico MS/MS by CFM-ID for KAATUXNTWXVJKI-UHFFFAOYSA-N
ID: KAATUXNTWXVJKI-UHFFFAOYSA-N
Comment: Energy1
Num peaks: 24
90.03382555 0.6566800838
94.94498181 3.436729843
95.04914126 1.357730072
106.9449818 1.380919934
108.9606319 0.9770869384
116.0494756 1.229391525
148.991932 0.7727554686
155.025819 1.137524073
163.0075821 3.655057238
172.991932 1.273167964
188.9868466 0.7099362323
191.0024967 9.242190335
193.0647913 1.129552344
208.0756904 34.35827972
210.0913404 0.689931928
226.086255 2.034275188
266.0811697 1.065039645
320.0239604 0.7844817694
322.0396105 1.980856215
332.1281199 1.172650823
398.0709106 0.9420538797
399.0549262 5.668429716
400.0501752 0.7184519132
416.0814753 4.109624429

Name: +ve in-silico MS/MS by CFM-ID for KAATUXNTWXVJKI-UHFFFAOYSA-N
ID: KAATUXNTWXVJKI-UHFFFAOYSA-N
Comment: Energy2
Num peaks: 31
49.00727645 1.556906743
50.00252542 1.05753225
51.02292652 1.295536597
63.02292652 1.16042043
67.05422664 12.14702014
69.06987671 0.8004625846
79.05422664 1.031590723
90.03382555 1.335650971
94.94498181 1.848924485
95.04914126 8.786941444
106.9449818 6.4293491
108.9606319 1.569062086
109.0647913 1.121053674
116.0494756 1.608024195
118.0287402 1.040493416
120.0443902 1.110787833
127.0309044 1.713474648
132.0443902 2.741298751
141.0334912 0.8838737937
146.9762819 0.9745864627
148.991932 3.184739522
155.025819 0.9189142225
160.991932 2.964897743
163.0075821 3.176757518
172.991932 1.13597794
182.0600403 0.9928958583
186.9711966 1.235864805
188.9868466 1.336410833
191.0024967 5.612530992
208.0756904 3.941933926
226.086255 1.486735308

Name: +ve in-silico MS/MS by CFM-ID for GQENLIMEQYDTDJ-UHFFFAOYSA-N
ID: GQENLIMEQYDTDJ-UHFFFAOYSA-N
Comment: Energy0
Num peaks: 10
55.05422664 3.783840201
69.06987671 2.27620916
161.0960915 4.03691985
189.0910061 12.48267779
228.0058118 2.829122939
360.0269412 3.0216271
372.0269412 4.059580302
374.0425912 3.735925288
398.0789767 5.118867513
416.0895414 39.93325898

Name: +ve in-silico MS/MS by CFM-ID for GQENLIMEQYDTDJ-UHFFFAOYSA-N
ID: GQENLIMEQYDTDJ-UHFFFAOYSA-N
Comment: Energy1
Num peaks: 30
39.02292652 1.967001495
55.05422664 12.51654287
57.06987671 1.069128394
65.03857658 1.043311435
67.05422664 1.710325986
69.06987671 5.733197861
93.06987671 0.6747279326
105.0334912 1.423193739
133.0284058 4.523649256
147.0440559 1.803127295
154.9894335 0.806916644
157.0050835 1.262667761
157.0647913 0.8201758588
159.0804414 0.7851756052
161.0960915 4.135132247
163.1117415 0.6851611289
170.9843481 0.8040423328
171.0804414 2.288716741
172.9999982 1.296653853
189.0910061 13.72387249
228.0058118 2.096110529
346.0112911 0.6808553056
358.0112911 1.162347599
360.0269412 4.988237493
372.0269412 1.050649596
374.0425912 0.7325345214
376.0582413 0.8880582135
388.0946268 1.485405824
398.0789767 2.497743251
416.0895414 5.650234707

Name: +ve in-silico MS/MS by CFM-ID for GQENLIMEQYDTDJ-UHFFFAOYSA-N
ID: GQENLIMEQYDTDJ-UHFFFAOYSA-N
Comment: Energy2
Num peaks: 31
39.02292652 1.736608898
51.02292652 1.503158654
53.03857658 1.380583597
55.05422664 14.06589196
57.06987671 1.279597997
65.03857658 6.015919314
67.05422664 4.736887068
69.06987671 3.476006501
91.05422664 1.307038962
105.0334912 7.00216523
107.0491413 1.935012859
119.0491413 1.19724019
121.0284058 1.406351208
131.0855268 1.951782165
133.0284058 3.520992517
133.1011768 1.503192673
143.0855268 0.9060688874
145.0647913 2.521953985
147.0440559 0.8382849436
154.9894335 1.297014384
157.0050835 0.7834568582
157.0647913 0.9019487063
159.0804414 1.211125653
161.0960915 3.873141793
170.9843481 1.633744912
171.0804414 1.093390496
172.9999982 0.7717556246
173.0597059 0.829004393
173.0960915 0.826789789
189.0910061 4.364503608
242.0811697 0.7482814958

Name: +ve in-silico MS/MS by CFM-ID for GZTXEEPKLNRIEL-LYXDKPSQSA-N
ID: GZTXEEPKLNRIEL-LYXDKPSQSA-N
Comment: Energy0
Num peaks: 20
103.0389705 0.6694900428
109.0284058 0.8286968023
121.0284058 3.986727894
123.0440559 1.823973495
135.0440559 1.449382232
153.0182351 0.838874896
163.0389705 1.193132099
163.0600999 2.329642947
269.0655792 0.9275148034
271.0600999 9.487072811
273.0757499 1.237818219
287.0761439 1.943545573
289.0706646 23.31700535
315.0710585 0.8103627213
327.0710585 0.7423436657
329.0867085 0.7530722888
415.1023586 1.074640142
423.1285734 0.6606495068
433.1129233 12.21728061
451.123488 13.87262269

Name: +ve in-silico MS/MS by CFM-ID for GZTXEEPKLNRIEL-LYXDKPSQSA-N
ID: GZTXEEPKLNRIEL-LYXDKPSQSA-N
Comment: Energy1
Num peaks: 24
43.01784114 0.7782230576
109.0284058 1.279793018
121.0284058 5.841730105
123.0440559 1.263665135
135.0440559 2.166105694
145.0495352 2.213927015
153.0182351 4.272406724
155.0338851 1.486698598
163.0389705 3.355256862
163.0600999 2.780249227
167.0338851 1.839902067
177.0182351 1.0641992
179.0338851 1.155686044
243.0651853 1.264307878
253.0495352 1.284458011
257.0444498 1.378704346
259.0600999 5.84040958
261.0757499 4.805500758
271.0600999 11.43886063
273.0757499 0.7833836897
289.0706646 19.75170658
415.1023586 0.7759052475
433.1129233 2.369849071
451.123488 1.055354694

Name: +ve in-silico MS/MS by CFM-ID for GZTXEEPKLNRIEL-LYXDKPSQSA-N
ID: GZTXEEPKLNRIEL-LYXDKPSQSA-N
Comment: Energy2
Num peaks: 31
43.01784114 1.464050265
45.0334912 0.885589453
65.03857658 1.064784782
87.00767038 0.8104795604
109.0284058 2.310681128
121.0284058 4.92109289
127.0389705 3.801159803
131.0127558 2.504470267
133.0284058 1.807050438
135.0440559 5.455314167
137.0597059 1.033060396
145.0495352 1.494296176
147.0651853 1.405069532
153.0182351 5.062836643
159.0076704 1.453003983
161.0233204 0.9949800226
163.0389705 1.573741058
163.0600999 0.7577463588
167.0338851 2.010397219
179.0338851 1.729065083
231.0651853 1.597391385
259.0600999 1.551173357
269.0655792 0.8458519554
271.0600999 6.036440956
273.0757499 1.356398177
289.0706646 5.283554036
293.1019647 0.7643346987
295.1176147 0.7643346987
359.0761439 0.7163938307
389.0867085 0.8419754332
433.1129233 1.322361047

Name: +ve in-silico MS/MS by CFM-ID for SOSLMHZOJATCCP-AEIZVZFYSA-N
ID: SOSLMHZOJATCCP-AEIZVZFYSA-N
Comment: Energy0
Num peaks: 6
147.0651853 3.152030385
269.0444498 2.304200067
271.0600999 1.658333489
287.0550145 38.04707638
415.1023586 14.65261739
433.1129233 22.98795571

Name: +ve in-silico MS/MS by CFM-ID for SOSLMHZOJATCCP-AEIZVZFYSA-N
ID: SOSLMHZOJATCCP-AEIZVZFYSA-N
Comment: Energy1
Num peaks: 11
129.0546206 1.705647211
147.0651853 4.547102881
243.0287997 1.567650173
257.0444498 4.997854928
259.0600999 6.137926255
269.0444498 10.52188844
271.0600999 1.41318956
285.0393644 1.823320918
287.0550145 43.27972904
415.1023586 2.602845904
433.1129233 2.143945094

Name: +ve in-silico MS/MS by CFM-ID for SOSLMHZOJATCCP-AEIZVZFYSA-N
ID: SOSLMHZOJATCCP-AEIZVZFYSA-N
Comment: Energy2
Num peaks: 31
55.01784114 1.071711511
57.0334912 1.013604078
69.0334912 1.033077362
77.00219107 1.934187415
77.03857658 1.165362401
85.02840582 1.48905841
87.00767038 0.7606673924
87.04405588 1.74518924
89.05970595 1.136799679
105.0334912 5.789635048
107.0491413 7.242705604
111.0440559 1.123802703
121.0284058 1.944335828
123.0440559 1.095190001
127.0389705 1.483896833
129.0546206 1.353992774
131.0702706 1.872923302
137.0233204 2.137279355
153.0182351 2.679198791
229.0495352 1.024917095
231.0651853 0.8680301116
241.0495352 1.049259752
243.0287997 1.170092603
245.0444498 1.180435391
255.0287997 2.039693434
257.0444498 4.916364488
259.0600999 1.906032963
269.0444498 6.109693369
271.0600999 2.150401836
287.0550145 7.75712906
327.0499291 0.6559849014

Name: +ve in-silico MS/MS by CFM-ID for ZROGCCBNZBKLEL-MPRHSVQHSA-N
ID: ZROGCCBNZBKLEL-MPRHSVQHSA-N
Comment: Energy0
Num peaks: 10
109.0284058 1.094537154
137.0233204 1.325468799
139.0389705 1.167734459
147.0651853 2.999028724
153.0182351 3.801240178
287.0550145 9.869038916
289.0706646 1.121955924
305.0655792 29.55201708
433.1129233 11.61477963
451.123488 17.91284058

Name: +ve in-silico MS/MS by CFM-ID for ZROGCCBNZBKLEL-MPRHSVQHSA-N
ID: ZROGCCBNZBKLEL-MPRHSVQHSA-N
Comment: Energy1
Num peaks: 20
109.0284058 1.439371349
111.0440559 1.789710764
121.0284058 3.120618245
123.0440559 2.559885686
129.0546206 1.505688301
137.0233204 3.408956748
139.0389705 3.364855843
147.0651853 4.093870271
153.0182351 6.542334524
167.0338851 0.7240652705
183.0287997 0.7886375601
273.0393644 1.861989857
275.0550145 7.589387347
277.0706646 5.924395265
287.0550145 8.181140995
303.0499291 0.8265792976
305.0655792 21.49179075
423.1285734 1.205508007
433.1129233 2.076291462
451.123488 1.555018879

Name: +ve in-silico MS/MS by CFM-ID for ZROGCCBNZBKLEL-MPRHSVQHSA-N
ID: ZROGCCBNZBKLEL-MPRHSVQHSA-N
Comment: Energy2
Num peaks: 31
65.03857658 0.963739846
69.0334912 0.9990048018
79.01784114 1.470992421
81.0334912 1.025092678
85.02840582 1.650360444
87.04405588 1.4087373
107.0491413 0.8869682911
109.0284058 2.898498164
111.0440559 2.215961466
121.0284058 5.12119194
123.0440559 4.084987708
125.0233204 0.9653313373
125.0597059 1.491269616
127.0389705 2.137495269
129.0546206 1.46722642
131.0702706 1.575495699
135.0076704 1.423197364
135.0440559 0.9662235877
137.0233204 4.809937876
139.0389705 2.608150687
141.0546206 0.8348963929
147.0651853 1.129636595
151.0389705 1.47829143
153.0182351 5.459781765
197.0444498 0.8348115903
247.0600999 1.636768182
275.0550145 1.717736838
287.0550145 4.479053961
305.0655792 3.399364955
309.0968793 0.7914696521
433.1129233 1.285302868

Name: +ve in-silico MS/MS by CFM-ID for UBFTZAGDGOMJQE-SACPXRHSSA-N
ID: UBFTZAGDGOMJQE-SACPXRHSSA-N
Comment: Energy0
Num peaks: 20
95.04914126 0.647288905
103.0389705 0.6710779541
117.0334912 2.882440053
119.0491413 1.435302193
121.0647913 1.760892355
123.0804414 0.5446840169
137.0597059 1.036009215
163.0600999 2.571567659
169.0131497 1.116146544
181.0706646 0.5135138609
253.0495352 0.5105548482
271.0600999 9.821893586
273.0757499 1.56289928
289.0706646 23.65043287
303.0710585 1.009551708
331.0659731 2.318311842
415.1023586 1.302285563
423.1285734 0.6799227317
433.1129233 12.50264184
451.123488 13.90989543

Name: +ve in-silico MS/MS by CFM-ID for UBFTZAGDGOMJQE-SACPXRHSSA-N
ID: UBFTZAGDGOMJQE-SACPXRHSSA-N
Comment: Energy1
Num peaks: 30
43.01784114 0.8010086079
95.04914126 0.6996158378
105.0334912 4.585483948
107.0491413 4.159036026
119.0491413 0.8496862044
121.0647913 1.665294744
123.0440559 1.59383964
125.0233204 0.9992634398
145.0495352 2.317607265
147.0440559 0.8445621018
149.0597059 0.6507030738
151.002585 1.522037329
153.0182351 5.025133052
163.0600999 3.108630292
165.0182351 0.7541592239
165.0546206 0.6497268312
167.0338851 1.833665219
169.0131497 3.441373719
259.0600999 2.446583148
261.0757499 3.787057619
271.0600999 8.654786248
273.0757499 0.7830172926
287.0550145 0.8891902895
289.0706646 20.81436576
331.0659731 0.6677831285
415.1023586 1.072153753
421.1129233 0.9133110147
423.1285734 0.9505948198
433.1129233 2.876692538
451.123488 1.107011714

Name: +ve in-silico MS/MS by CFM-ID for UBFTZAGDGOMJQE-SACPXRHSSA-N
ID: UBFTZAGDGOMJQE-SACPXRHSSA-N
Comment: Energy2
Num peaks: 31
43.01784114 1.300258946
49.00727645 0.7895104662
75.02292652 1.086849923
87.00767038 0.8414035475
105.0334912 1.625157842
107.0491413 1.441539703
117.0334912 9.170975279
119.0491413 1.786780956
121.0284058 1.46407036
121.0647913 1.658400495
123.0440559 1.218120212
125.0233204 4.27852164
137.0597059 1.091907004
141.0182351 3.059102753
145.0495352 1.333258756
147.0651853 1.069557954
151.002585 0.8925741957
153.0182351 1.563123381
163.0389705 0.7635787507
163.0600999 1.712327493
166.9974996 1.7002495
167.0338851 3.416235629
169.0131497 4.591637215
171.0287997 0.8037659787
183.0287997 1.726500041
247.0600999 1.054644643
259.0600999 1.070540987
271.0600999 2.82237048
289.0706646 3.987118921
391.1023586 0.9712924133
433.1129233 1.212690046

Name: +ve in-silico MS/MS by CFM-ID for KAATUXNTWXVJKI-WSTZPKSXSA-N
ID: KAATUXNTWXVJKI-WSTZPKSXSA-N
Comment: Energy0
Num peaks: 11
148.991932 2.372678225
163.0075821 3.033900059
191.0024967 11.10161458
208.0756904 17.64407713
226.086255 2.958809703
318.1124698 2.161380007
320.1281199 2.398152729
322.0396105 1.839009433
380.1047976 1.797341573
399.0549262 5.252095379
416.0814753 30.52388272

Name: +ve in-silico MS/MS by CFM-ID for KAATUXNTWXVJKI-WSTZPKSXSA-N
ID: KAATUXNTWXVJKI-WSTZPKSXSA-N
Comment: Energy1
Num peaks: 24
90.03382555 0.6566800838
94.94498181 3.436729843
95.04914126 1.357730072
106.9449818 1.380919934
108.9606319 0.9770869384
116.0494756 1.229391525
148.991932 0.7727554686
155.025819 1.137524073
163.0075821 3.655057238
172.991932 1.273167964
188.9868466 0.7099362323
191.0024967 9.242190335
193.0647913 1.129552344
208.0756904 34.35827972
210.0913404 0.689931928
226.086255 2.034275188
266.0811697 1.065039645
320.0239604 0.7844817694
322.0396105 1.980856215
332.1281199 1.172650823
398.0709106 0.9420538797
399.0549262 5.668429716
400.0501752 0.7184519132
416.0814753 4.109624429

Name: +ve in-silico MS/MS by CFM-ID for KAATUXNTWXVJKI-WSTZPKSXSA-N
ID: KAATUXNTWXVJKI-WSTZPKSXSA-N
Comment: Energy2
Num peaks: 31
49.00727645 1.556906743
50.00252542 1.05753225
51.02292652 1.295536597
63.02292652 1.16042043
67.05422664 12.14702014
69.06987671 0.8004625846
79.05422664 1.031590723
90.03382555 1.335650971
94.94498181 1.848924485
95.04914126 8.786941444
106.9449818 6.4293491
108.9606319 1.569062086
109.0647913 1.121053674
116.0494756 1.608024195
118.0287402 1.040493416
120.0443902 1.110787833
127.0309044 1.713474648
132.0443902 2.741298751
141.0334912 0.8838737937
146.9762819 0.9745864627
148.991932 3.184739522
155.025819 0.9189142225
160.991932 2.964897743
163.0075821 3.176757518
172.991932 1.13597794
182.0600403 0.9928958583
186.9711966 1.235864805
188.9868466 1.336410833
191.0024967 5.612530992
208.0756904 3.941933926
226.086255 1.486735308

Name: +ve in-silico MS/MS by CFM-ID for PMWOCSJXZDDAPR-UHFFFAOYSA-N
ID: PMWOCSJXZDDAPR-UHFFFAOYSA-N
Comment: Energy0
Num peaks: 10
57.0334912 1.338073101
69.0334912 1.961867852
87.04405588 1.583893622
147.0651853 2.101513707
269.0444498 10.59611495
271.0600999 1.022413644
287.0550145 29.04073185
397.0917939 2.842242491
415.1023586 14.94189256
433.1129233 15.37766556

Name: +ve in-silico MS/MS by CFM-ID for PMWOCSJXZDDAPR-UHFFFAOYSA-N
ID: PMWOCSJXZDDAPR-UHFFFAOYSA-N
Comment: Energy1
Num peaks: 13
129.0546206 3.095013839
147.0651853 2.593758015
241.0495352 1.059870673
243.0287997 1.073179294
257.0444498 3.882921947
259.0600999 6.833747349
269.0444498 18.59777494
285.0393644 1.514578874
287.0550145 34.77365361
397.0917939 1.726177079
405.1180087 1.48276048
415.1023586 2.909540892
433.1129233 1.470084942

Name: +ve in-silico MS/MS by CFM-ID for PMWOCSJXZDDAPR-UHFFFAOYSA-N
ID: PMWOCSJXZDDAPR-UHFFFAOYSA-N
Comment: Energy2
Num peaks: 31
39.02292652 4.126364088
41.00219107 0.6973358486
41.03857658 2.786106127
43.05422664 2.678412305
55.01784114 0.7323122767
57.0334912 6.338644361
59.04914126 2.960990029
61.06479133 1.868829258
69.0334912 0.844200054
71.01275576 0.872050849
73.02840582 1.138342214
77.00219107 1.674416113
77.03857658 1.25951408
77.05970595 0.7483566104
105.0334912 3.382619681
107.0491413 5.916937499
121.0284058 2.289961256
123.0440559 1.092618497
127.0389705 0.8051930374
129.0546206 1.995995703
131.0702706 1.308800954
137.0233204 3.677455746
153.0182351 2.040386384
243.0287997 0.6701935238
245.0444498 0.8233755161
255.0287997 1.158118193
257.0444498 3.587316923
259.0600999 1.022930919
269.0444498 7.373475671
271.0600999 1.363086505
287.0550145 4.075066166

Name: +ve in-silico MS/MS by CFM-ID for RAFHNDRXYHOLSH-UHFFFAOYSA-N
ID: RAFHNDRXYHOLSH-UHFFFAOYSA-N
Comment: Energy0
Num peaks: 18
103.0389705 0.6801444572
109.0284058 0.7920152571
111.0440559 0.653934097
133.0284058 2.862488315
135.0440559 1.458600196
137.0597059 1.68246241
153.0182351 1.156880832
153.0546206 1.000113813
163.0600999 2.466723717
271.0600999 9.794326857
273.0757499 1.152864289
287.0761439 1.226434725
289.0706646 23.92587806
315.0710585 2.405643147
415.1023586 1.202730709
423.1285734 0.5946032485
433.1129233 12.98840907
451.123488 14.1767637

Name: +ve in-silico MS/MS by CFM-ID for RAFHNDRXYHOLSH-UHFFFAOYSA-N
ID: RAFHNDRXYHOLSH-UHFFFAOYSA-N
Comment: Energy1
Num peaks: 25
43.01784114 0.7601362593
121.0284058 4.62316755
123.0440559 1.801550955
135.0440559 1.223701614
137.0233204 5.632431972
137.0597059 1.484277287
139.0389705 1.114543282
145.0495352 2.209152169
151.0389705 1.792158172
153.0182351 3.311157973
163.0389705 0.8047018005
163.0600999 2.914037345
243.0651853 1.237562438
253.0495352 1.257286311
257.0444498 1.308723102
259.0600999 5.488100063
261.0757499 5.555179062
271.0600999 11.48239824
273.0757499 0.7060488472
289.0706646 19.60196286
415.1023586 0.8056653123
421.1129233 0.9833147142
423.1285734 0.7051283765
433.1129233 2.696029308
451.123488 1.005101648

Name: +ve in-silico MS/MS by CFM-ID for RAFHNDRXYHOLSH-UHFFFAOYSA-N
ID: RAFHNDRXYHOLSH-UHFFFAOYSA-N
Comment: Energy2
Num peaks: 31
43.01784114 1.305566262
49.00727645 0.9632623885
75.02292652 1.587920473
77.03857658 1.380454343
87.00767038 0.8867952981
109.0284058 2.1437356
121.0284058 1.433403338
131.0127558 0.8852153838
133.0284058 8.342478013
135.0440559 2.198152276
137.0233204 3.1334845
137.0597059 1.786485656
139.0389705 0.9068620338
145.0495352 1.405184943
147.0651853 1.07697233
151.0389705 4.150243874
153.0182351 4.856977569
153.0546206 1.277771013
155.0338851 1.315394766
163.0600999 0.9838081568
167.0338851 1.824588968
179.0338851 1.141770856
231.0651853 1.289661718
249.0393644 1.166316367
259.0600999 0.9206630057
269.0655792 1.778551813
271.0600999 4.136625714
273.0757499 1.067650335
289.0706646 4.17884957
389.0867085 0.7217524843
433.1129233 1.337823128

Name: +ve in-silico MS/MS by CFM-ID for ZWSNUPOSLDAWJS-UHFFFAOYSA-N
ID: ZWSNUPOSLDAWJS-UHFFFAOYSA-N
Comment: Energy0
Num peaks: 8
163.0600999 2.558344369
253.0495352 9.863817051
255.0651853 1.485403424
255.0863146 2.598595627
271.0600999 31.19199904
397.0917939 1.650525685
415.1023586 14.02772316
433.1129233 17.27096804

Name: +ve in-silico MS/MS by CFM-ID for ZWSNUPOSLDAWJS-UHFFFAOYSA-N
ID: ZWSNUPOSLDAWJS-UHFFFAOYSA-N
Comment: Energy1
Num peaks: 15
43.01784114 1.222499784
95.04914126 2.952972027
145.0495352 2.440633141
163.0600999 2.94786451
225.0546206 2.287066195
239.0338851 1.69587012
241.0495352 10.66250637
243.0651853 7.374273542
253.0495352 11.06847098
255.0651853 1.023666391
269.0444498 1.107879293
271.0600999 30.6098214
397.0917939 1.117635011
415.1023586 2.775380208
433.1129233 1.348524034

Name: +ve in-silico MS/MS by CFM-ID for ZWSNUPOSLDAWJS-UHFFFAOYSA-N
ID: ZWSNUPOSLDAWJS-UHFFFAOYSA-N
Comment: Energy2
Num peaks: 31
43.01784114 3.298890774
45.0334912 1.038415979
87.00767038 0.8826600786
95.04914126 4.382842934
103.0389705 0.7730621688
105.0334912 3.066703273
109.0284058 0.8708561568
117.0334912 0.7606223478
119.0491413 2.089998525
125.0233204 0.974397116
133.0284058 0.7693033419
145.0495352 1.627376734
147.0651853 1.650153497
151.002585 0.7173230063
153.0182351 1.66922148
177.0182351 0.9297879107
197.0597059 0.8104340846
199.002585 0.9309477047
213.0546206 5.01753493
225.0182351 0.8950508052
227.0338851 2.43686993
229.0495352 2.044131758
239.0338851 1.565247739
241.0495352 3.925741445
243.0651853 2.470177282
253.0495352 7.353077093
255.0651853 1.865983697
271.0600999 9.071585119
275.0914 0.8964683488
277.1070501 0.8964683488
415.1023586 1.105265304

Name: +ve in-silico MS/MS by CFM-ID for KIZBWUUJNJEYCM-UHFFFAOYSA-N
ID: KIZBWUUJNJEYCM-UHFFFAOYSA-N
Comment: Energy0
Num peaks: 6
253.0495352 18.6135859
255.0651853 2.126247536
271.0600999 19.13386941
397.0917939 7.318173937
415.1023586 21.73510365
433.1129233 12.6241428

Name: +ve in-silico MS/MS by CFM-ID for KIZBWUUJNJEYCM-UHFFFAOYSA-N
ID: KIZBWUUJNJEYCM-UHFFFAOYSA-N
Comment: Energy1
Num peaks: 16
121.0284058 5.087077813
145.0495352 1.888099301
147.0076704 1.194079551
149.0233204 3.122278972
151.0389705 3.723823408
163.0600999 2.506329164
225.0546206 1.163855927
235.0389705 1.357951236
241.0495352 1.862426481
243.0651853 4.319791307
253.0495352 31.19705184
255.0651853 2.934469888
271.0600999 11.96186763
397.0917939 3.826377542
405.1180087 1.123665077
415.1023586 3.458618676

Name: +ve in-silico MS/MS by CFM-ID for KIZBWUUJNJEYCM-UHFFFAOYSA-N
ID: KIZBWUUJNJEYCM-UHFFFAOYSA-N
Comment: Energy2
Num peaks: 31
41.00219107 0.7618677513
43.01784114 3.312127255
45.0334912 1.020381489
59.01275576 0.6811933083
87.00767038 0.8673954149
101.0233204 0.6843710608
103.0389705 0.8054105005
121.0284058 4.050303186
123.0440559 1.424793852
141.0182351 0.6710184419
145.0495352 1.599232991
147.0076704 1.055837881
147.0651853 1.699795032
149.0233204 1.687556993
151.0389705 1.627341088
163.0600999 0.97149035
225.0182351 0.9188295061
225.0546206 1.431415532
229.0495352 1.068885853
235.0389705 0.8859730072
237.0546206 0.9580179587
241.0495352 3.08053728
243.0651853 4.302096149
251.0338851 0.9896023503
253.0495352 20.56749667
255.0651853 2.593511787
257.0808353 0.8502969695
259.0964854 1.050406996
271.0600999 8.072987642
343.0812292 0.7834563187
397.0917939 1.041293931

Name: +ve in-silico MS/MS by CFM-ID for MWYRZWOULAZZHR-UHFFFAOYSA-N
ID: MWYRZWOULAZZHR-UHFFFAOYSA-N
Comment: Energy0
Num peaks: 14
107.0491413 13.29570159
109.0647913 1.518066005
163.0600999 2.249791064
251.0550145 3.049498776
267.0499291 2.304219152
269.0655792 2.416291257
271.0600999 8.668822878
271.0812292 1.483733926
273.0968793 1.302932291
287.0761439 1.161517528
289.0706646 20.6532951
315.0710585 1.109163595
433.1129233 8.59235071
451.123488 12.29846674

Name: +ve in-silico MS/MS by CFM-ID for MWYRZWOULAZZHR-UHFFFAOYSA-N
ID: MWYRZWOULAZZHR-UHFFFAOYSA-N
Comment: Energy1
Num peaks: 15
105.0334912 1.49719355
107.0491413 24.39797167
109.0647913 2.062308529
137.0233204 1.972899565
145.0495352 2.164042012
153.0182351 2.841884747
163.0600999 2.913884419
253.0495352 0.832497479
259.0600999 1.192035704
261.0757499 1.832275922
271.0600999 13.33800169
273.0757499 0.8047386713
289.0706646 21.03956871
433.1129233 2.266948137
451.123488 1.071747849

Name: +ve in-silico MS/MS by CFM-ID for MWYRZWOULAZZHR-UHFFFAOYSA-N
ID: MWYRZWOULAZZHR-UHFFFAOYSA-N
Comment: Energy2
Num peaks: 31
41.00219107 0.6980690484
43.01784114 1.737599595
45.0334912 0.727271953
65.03857658 1.418696362
75.02292652 1.429457548
77.03857658 2.558815973
79.05422664 3.733125117
87.00767038 0.9155865127
91.0389705 0.6348926675
103.0389705 1.048006852
105.0334912 4.844201057
107.0491413 14.33483494
109.0647913 3.621309776
137.0233204 5.41224634
145.0495352 1.06877101
147.0651853 0.9351529708
153.0182351 3.126373815
163.0600999 2.909354363
195.0287997 0.7959434599
249.0393644 1.20170785
251.0550145 2.281476269
253.0706646 1.813948574
255.0863146 1.729782974
265.034279 1.030312287
267.0499291 0.7592264686
269.0655792 1.763509745
271.0600999 4.287250582
271.0812292 1.01044221
289.0706646 2.855788553
389.0867085 0.6453285447
423.1285734 0.7376040512

Name: +ve in-silico MS/MS by CFM-ID for VEEIDCZENCXYKD-UHFFFAOYSA-N
ID: VEEIDCZENCXYKD-UHFFFAOYSA-N
Comment: Energy0
Num peaks: 6
163.0600999 2.58317219
271.0600999 37.06329921
339.0710585 2.561836916
397.0917939 2.030423025
415.1023586 16.47050464
433.1129233 19.68703275

Name: +ve in-silico MS/MS by CFM-ID for VEEIDCZENCXYKD-UHFFFAOYSA-N
ID: VEEIDCZENCXYKD-UHFFFAOYSA-N
Comment: Energy1
Num peaks: 15
43.01784114 1.51303911
49.00727645 1.051421791
51.02292652 0.9591863888
145.0495352 2.699162373
163.0600999 2.978599544
179.0338851 1.043965029
239.0338851 1.318070777
241.0495352 8.641818404
243.0651853 12.90443735
255.0651853 1.635976181
271.0600999 38.50878839
397.0917939 1.484048073
405.1180087 0.9703559324
415.1023586 3.385829983
433.1129233 1.673435503

Name: +ve in-silico MS/MS by CFM-ID for VEEIDCZENCXYKD-UHFFFAOYSA-N
ID: VEEIDCZENCXYKD-UHFFFAOYSA-N
Comment: Energy2
Num peaks: 31
41.00219107 1.116789
43.01784114 3.837796446
45.0334912 1.16955259
49.00727645 1.90052338
87.00767038 0.9320326151
89.02332044 0.6938131224
101.0233204 0.7353695196
103.0389705 1.004303437
105.0334912 1.343394395
107.0491413 1.904303375
117.0334912 0.6540105876
119.0491413 1.409746726
141.0182351 0.7686411429
145.0495352 1.788941982
153.0182351 1.17434648
161.0233204 2.046718832
165.0182351 1.206088516
179.0338851 1.865449875
191.0338851 0.8536230101
225.0182351 0.7886261945
227.0338851 1.237155942
229.0495352 2.200263905
239.0338851 2.299133743
241.0495352 8.962167532
243.0651853 4.34726275
255.0287997 0.9108402058
255.0651853 2.875072326
271.0600999 13.3336527
275.0914 0.71661686
277.1070501 1.009902859
373.0917939 0.7692553815

Name: +ve in-silico MS/MS by CFM-ID for ZCOLJUOHXJRHDI-UHFFFAOYSA-N
ID: ZCOLJUOHXJRHDI-UHFFFAOYSA-N
Comment: Energy0
Num peaks: 6
163.0600999 2.653644463
255.0651853 1.76155827
271.0600999 38.17689858
397.0917939 2.180508419
415.1023586 17.27700234
433.1129233 20.46685498

Name: +ve in-silico MS/MS by CFM-ID for ZCOLJUOHXJRHDI-UHFFFAOYSA-N
ID: ZCOLJUOHXJRHDI-UHFFFAOYSA-N
Comment: Energy1
Num peaks: 10
43.01784114 1.566926344
145.0495352 2.825583442
163.0600999 3.147841739
241.0495352 4.804381526
243.0651853 7.835424654
255.0651853 1.766692315
271.0600999 51.45741774
397.0917939 1.633216881
415.1023586 3.699382568
433.1129233 1.829932117

Name: +ve in-silico MS/MS by CFM-ID for ZCOLJUOHXJRHDI-UHFFFAOYSA-N
ID: ZCOLJUOHXJRHDI-UHFFFAOYSA-N
Comment: Energy2
Num peaks: 31
41.00219107 1.198783362
43.01784114 3.78749693
45.0334912 1.19711807
73.02840582 0.643027445
87.00767038 0.9538912588
89.02332044 0.7101265779
101.0233204 0.840128213
103.0389705 1.028019943
105.0334912 1.670258769
107.0491413 2.459441751
117.0334912 0.8131394052
119.0491413 1.752755438
141.0182351 0.786667822
143.0338851 0.6181970282
145.0495352 1.841023138
153.0182351 1.341328413
161.0233204 2.54471069
165.0182351 1.433536741
201.0546206 0.6709332763
227.0338851 1.896778224
229.0495352 2.742608863
239.0338851 2.569077831
241.0495352 8.397715132
243.0651853 4.836390667
255.0287997 0.7140485841
255.0651853 3.530847485
271.0600999 15.02954951
275.0914 1.033753602
277.1070501 1.033753602
371.0761439 0.6421311446
373.0917939 0.787422784

Name: +ve in-silico MS/MS by CFM-ID for ASQHVCDULHERIH-UHFFFAOYSA-N
ID: ASQHVCDULHERIH-UHFFFAOYSA-N
Comment: Energy0
Num peaks: 7
163.0600999 3.256843365
253.0495352 26.9604922
255.0651853 1.646995297
271.0600999 4.40212932
397.0917939 3.868454732
415.1023586 20.53956435
433.1129233 20.89850275

Name: +ve in-silico MS/MS by CFM-ID for ASQHVCDULHERIH-UHFFFAOYSA-N
ID: ASQHVCDULHERIH-UHFFFAOYSA-N
Comment: Energy1
Num peaks: 21
43.01784114 1.386008419
121.0284058 5.536576541
123.0440559 1.247924143
133.0284058 2.823123873
145.0495352 2.822438245
149.0233204 1.015836722
151.0389705 3.269666227
163.0600999 4.146197092
225.0546206 1.202668392
241.0495352 1.326718724
243.0651853 3.990487718
253.0495352 27.63049823
271.0600999 8.597823614
311.0761439 1.253710547
313.0917939 1.373463661
387.107444 1.152427561
397.0917939 2.492374368
403.1023586 1.229430289
405.1180087 2.718318072
415.1023586 3.874053969
433.1129233 1.572935237

Name: +ve in-silico MS/MS by CFM-ID for ASQHVCDULHERIH-UHFFFAOYSA-N
ID: ASQHVCDULHERIH-UHFFFAOYSA-N
Comment: Energy2
Num peaks: 31
41.00219107 1.355335985
43.01784114 4.659213751
45.0334912 1.785513338
59.01275576 0.8223330296
87.00767038 0.7921081391
89.02332044 0.870772382
101.0233204 0.738657629
103.0389705 0.8937994947
107.0491413 3.615060448
121.0284058 1.391539249
123.0440559 1.306865583
133.0284058 3.353547536
145.0495352 1.460424446
147.0651853 2.31679406
163.0600999 1.659553764
187.0389705 0.7256747266
211.0389705 2.78314131
225.0546206 2.399594673
227.0702706 1.196336147
237.0546206 1.432335831
243.0651853 0.7497434125
253.0495352 21.24973808
255.0651853 0.8326277982
261.1121354 1.192087835
271.0600999 1.235467558
309.0604938 0.753481208
371.0761439 0.8576003871
373.0917939 1.022946611
387.107444 1.42642367
397.0917939 1.615104049
403.1023586 0.728901907

Name: +ve in-silico MS/MS by CFM-ID for UBFTZAGDGOMJQE-UHFFFAOYSA-N
ID: UBFTZAGDGOMJQE-UHFFFAOYSA-N
Comment: Energy0
Num peaks: 20
95.04914126 0.647288905
103.0389705 0.6710779541
117.0334912 2.882440053
119.0491413 1.435302193
121.0647913 1.760892355
123.0804414 0.5446840169
137.0597059 1.036009215
163.0600999 2.568840032
169.0131497 1.086587326
181.0706646 0.5135138609
253.0495352 0.5105548482
271.0600999 9.821893586
273.0757499 1.56289928
289.0706646 23.65043287
303.0710585 1.009551708
331.0659731 2.264098788
415.1023586 1.302285563
423.1285734 0.6799227317
433.1129233 12.50264184
451.123488 13.90989543

Name: +ve in-silico MS/MS by CFM-ID for UBFTZAGDGOMJQE-UHFFFAOYSA-N
ID: UBFTZAGDGOMJQE-UHFFFAOYSA-N
Comment: Energy1
Num peaks: 30
43.01784114 0.8010086079
95.04914126 0.6996158378
105.0334912 4.585483948
107.0491413 4.159036026
119.0491413 0.8496862044
121.0647913 1.665294744
123.0440559 1.59383964
125.0233204 0.9992634398
145.0495352 2.317607265
147.0440559 0.8445621018
149.0597059 0.6507030738
151.002585 1.513308245
153.0182351 5.025133052
163.0600999 3.100227688
165.0182351 0.7541592239
165.0546206 0.6497268312
167.0338851 1.833665219
169.0131497 3.359424581
259.0600999 2.446583148
261.0757499 3.787057619
271.0600999 8.654786248
273.0757499 0.7830172926
287.0550145 0.8891902895
289.0706646 20.81436576
331.0659731 0.6474619688
415.1023586 1.072153753
421.1129233 0.9133110147
423.1285734 0.9505948198
433.1129233 2.876692538
451.123488 1.107011714

Name: +ve in-silico MS/MS by CFM-ID for UBFTZAGDGOMJQE-UHFFFAOYSA-N
ID: UBFTZAGDGOMJQE-UHFFFAOYSA-N
Comment: Energy2
Num peaks: 31
43.01784114 1.300258946
49.00727645 0.7895104662
75.02292652 1.086849923
87.00767038 0.8414035475
105.0334912 1.625157842
107.0491413 1.441539703
117.0334912 9.170975279
119.0491413 1.786780956
121.0284058 1.46407036
121.0647913 1.658400495
123.0440559 1.218120212
125.0233204 4.27852164
137.0597059 1.091907004
141.0182351 3.059102753
145.0495352 1.333258756
147.0651853 1.069557954
151.002585 0.8802964672
153.0182351 1.563123381
163.0389705 0.7635787507
163.0600999 1.695315967
166.9974996 1.7002495
167.0338851 3.416235629
169.0131497 4.512822417
171.0287997 0.8037659787
183.0287997 1.726500041
247.0600999 1.054644643
259.0600999 1.070540987
271.0600999 2.82237048
289.0706646 3.987118921
391.1023586 0.9712924133
433.1129233 1.212690046

Name: +ve in-silico MS/MS by CFM-ID for SJFGNHVZJUSQBX-UHFFFAOYSA-N
ID: SJFGNHVZJUSQBX-UHFFFAOYSA-N
Comment: Energy0
Num peaks: 6
253.0495352 18.74465434
255.0651853 2.140269141
271.0600999 19.31882843
397.0917939 7.365102163
415.1023586 21.91726961
433.1129233 12.75218498

Name: +ve in-silico MS/MS by CFM-ID for SJFGNHVZJUSQBX-UHFFFAOYSA-N
ID: SJFGNHVZJUSQBX-UHFFFAOYSA-N
Comment: Energy1
Num peaks: 15
121.0284058 6.11313859
123.0440559 1.195412449
145.0495352 1.948096201
149.0233204 1.338940474
151.0389705 4.451270313
163.0600999 2.579395113
235.0389705 1.188126589
241.0495352 1.895913979
243.0651853 4.818524853
253.0495352 31.03227707
255.0651853 2.935223118
271.0600999 12.34507001
397.0917939 3.880749002
405.1180087 1.199883777
415.1023586 3.581451922

Name: +ve in-silico MS/MS by CFM-ID for SJFGNHVZJUSQBX-UHFFFAOYSA-N
ID: SJFGNHVZJUSQBX-UHFFFAOYSA-N
Comment: Energy2
Num peaks: 31
41.00219107 0.8433378352
43.01784114 3.363851913
45.0334912 1.036691508
59.01275576 0.682512429
87.00767038 0.858641924
101.0233204 0.6774645961
103.0389705 0.7536566666
121.0284058 2.766125089
123.0440559 1.492836937
141.0182351 0.6816981224
145.0495352 1.583094018
147.0076704 1.538210163
147.0651853 1.715704846
149.0233204 0.9389112799
151.0389705 2.688265286
163.0600999 0.9838793024
225.0182351 0.6778034653
225.0546206 0.6999831918
229.0495352 0.8631213006
237.0546206 0.9707911107
241.0495352 3.115916794
243.0651853 5.224616422
251.0338851 0.9050902482
253.0495352 21.22825986
255.0651853 2.626993025
257.0808353 0.8631061376
259.0964854 1.066420382
271.0600999 8.169256944
343.0812292 0.7960012402
373.0917939 0.6817149424
397.0917939 1.025555382

Name: +ve in-silico MS/MS by CFM-ID for TXLQONQJSWSJJX-UHFFFAOYSA-N
ID: TXLQONQJSWSJJX-UHFFFAOYSA-N
Comment: Energy0
Num peaks: 6
163.0600999 2.65585857
255.0651853 1.762728026
271.0600999 38.19664577
397.0917939 2.178388995
415.1023586 17.26691219
433.1129233 20.49146369

Name: +ve in-silico MS/MS by CFM-ID for TXLQONQJSWSJJX-UHFFFAOYSA-N
ID: TXLQONQJSWSJJX-UHFFFAOYSA-N
Comment: Energy1
Num peaks: 10
43.01784114 1.611234407
145.0495352 2.879403861
163.0600999 3.169961811
241.0495352 4.814231815
243.0651853 7.720079443
255.0651853 1.776803273
271.0600999 51.5750308
397.0917939 1.638311172
415.1023586 3.722615704
433.1129233 1.850702144

Name: +ve in-silico MS/MS by CFM-ID for TXLQONQJSWSJJX-UHFFFAOYSA-N
ID: TXLQONQJSWSJJX-UHFFFAOYSA-N
Comment: Energy2
Num peaks: 31
41.00219107 1.241871498
43.01784114 3.996073368
45.0334912 1.198792768
57.0334912 0.6393302343
73.02840582 0.6439357042
87.00767038 0.955219087
89.02332044 0.7111176189
101.0233204 0.8412985356
103.0389705 1.02946087
105.0334912 1.623271169
107.0491413 2.383319295
117.0334912 0.7902642256
119.0491413 1.703447048
141.0182351 0.7877628732
145.0495352 1.989678328
153.0182351 1.319910447
161.0233204 2.473123072
165.0182351 1.402274195
201.0546206 0.648559115
227.0338851 1.933337849
229.0495352 1.85713454
239.0338851 2.483404689
241.0495352 8.16607954
243.0651853 5.771667377
255.0287997 0.6902366214
255.0651853 3.535770617
271.0600999 14.83074386
275.0914 1.035202687
277.1070501 1.035202687
371.0761439 0.6430359618
373.0917939 0.7885265701

Name: +ve in-silico MS/MS by CFM-ID for UBVJENDWBOVRBS-UHFFFAOYSA-N
ID: UBVJENDWBOVRBS-UHFFFAOYSA-N
Comment: Energy0
Num peaks: 6
163.0600999 2.38073213
253.0495352 12.5445763
271.0600999 29.81916679
397.0917939 3.162467602
415.1023586 17.06168699
433.1129233 17.31925663

Name: +ve in-silico MS/MS by CFM-ID for UBVJENDWBOVRBS-UHFFFAOYSA-N
ID: UBVJENDWBOVRBS-UHFFFAOYSA-N
Comment: Energy1
Num peaks: 12
107.0491413 1.506873644
133.0284058 3.717340225
135.0440559 7.920291316
137.0233204 6.875460716
145.0495352 2.136593065
163.0600999 2.496146144
243.0651853 9.136023072
253.0495352 16.94202165
255.0651853 1.485723892
271.0600999 23.70881559
397.0917939 1.621238389
415.1023586 2.478966921

Name: +ve in-silico MS/MS by CFM-ID for UBVJENDWBOVRBS-UHFFFAOYSA-N
ID: UBVJENDWBOVRBS-UHFFFAOYSA-N
Comment: Energy2
Num peaks: 31
39.02292652 0.6543930943
41.00219107 1.081560867
43.01784114 4.037759878
45.0334912 1.10749292
87.00767038 0.8826290299
89.02332044 0.8105927605
101.0233204 0.6963903142
103.0389705 0.9507430751
107.0491413 3.460257079
109.0647913 0.7156017582
133.0284058 2.902714441
135.0440559 3.111295644
137.0233204 3.949201112
141.0182351 0.7280417282
143.0338851 0.5721261505
145.0495352 1.627319489
201.0546206 0.9211676061
211.0389705 0.5866888986
227.0338851 1.083160336
229.0495352 1.058734552
237.0546206 0.6769875618
243.0651853 7.976305522
253.0495352 16.77933721
255.0651853 2.362335394
269.0444498 0.9734842522
271.0600999 10.22374299
275.0914 0.9562144117
277.1070501 0.9562144117
371.0761439 0.593734158
373.0917939 0.728360233
397.0917939 0.6408053437

Name: +ve in-silico MS/MS by CFM-ID for ROQHTXBYBLROKW-UHFFFAOYSA-N
ID: ROQHTXBYBLROKW-UHFFFAOYSA-N
Comment: Energy0
Num peaks: 16
109.0284058 1.372534513
147.0651853 2.654670224
285.0393644 3.014297901
287.0550145 0.868046529
313.034279 1.457623779
345.0604938 1.271981828
371.0761439 0.8312571593
373.0554084 1.62274024
373.0917939 1.124870081
375.0710585 2.881033805
397.0917939 0.7575690032
403.1023586 0.9508134898
405.0816232 0.8337311528
405.1180087 1.39178267
415.1023586 17.82865619
433.1129233 41.82683037

Name: +ve in-silico MS/MS by CFM-ID for ROQHTXBYBLROKW-UHFFFAOYSA-N
ID: ROQHTXBYBLROKW-UHFFFAOYSA-N
Comment: Energy1
Num peaks: 31
43.01784114 0.6959327565
57.0334912 1.654018401
59.04914126 0.8171342986
73.02840582 0.6500635036
87.04405588 0.7640674327
89.05970595 0.7714114554
109.0284058 1.478915945
111.0440559 1.005118144
117.0546206 0.7431185453
119.0702706 1.008804903
129.0546206 2.496001718
147.0651853 8.808855506
279.0287997 0.8753222942
285.0393644 0.7509943645
287.0550145 0.8187350362
297.0393644 3.791528842
299.0550145 1.929746891
313.034279 0.9934030066
315.0499291 1.860874043
323.0761439 1.573098524
345.0604938 0.6650592889
357.0604938 0.8011275707
359.0761439 0.9900614596
387.0710585 0.6435027265
389.0867085 0.9943230088
397.0917939 2.287092503
401.0867085 0.7304801589
403.1023586 4.220384372
405.1180087 5.80267272
415.1023586 11.59403892
433.1129233 10.29720814

Name: +ve in-silico MS/MS by CFM-ID for ROQHTXBYBLROKW-UHFFFAOYSA-N
ID: ROQHTXBYBLROKW-UHFFFAOYSA-N
Comment: Energy2
Num peaks: 31
55.01784114 1.368820907
57.0334912 1.420242302
59.01275576 1.589529447
75.02292652 1.022063696
85.02840582 1.211908628
87.04405588 1.288235355
109.0284058 1.007720665
131.0127558 3.856895412
131.0702706 1.332786644
197.0444498 1.223479086
279.0287997 1.466203658
281.0444498 0.9306850397
285.0393644 2.869485726
295.0237144 1.634402019
297.0393644 2.779712513
299.0550145 1.185697944
305.0655792 0.8373154365
313.034279 2.34547231
315.0499291 1.902084675
317.0655792 1.249309374
345.0604938 2.264878312
353.0655792 1.13307847
355.0812292 1.114400443
371.0761439 1.351267906
373.0917939 1.34190468
375.107444 1.459115444
377.1230941 0.9292130596
397.0917939 1.858875449
403.1023586 1.026653296
405.1180087 1.543406999
415.1023586 4.88205866

Name: +ve in-silico MS/MS by CFM-ID for RURQAJURNPMSSK-UHFFFAOYSA-N
ID: RURQAJURNPMSSK-UHFFFAOYSA-N
Comment: Energy0
Num peaks: 10
121.0647913 1.692141848
123.0804414 2.643762328
215.067826 1.55500286
217.041469 16.78245909
217.0834761 14.40897962
323.1253409 1.956246589
405.0863685 3.298803464
423.0969332 4.088950661
431.1220051 2.030499263
451.1282334 31.88400383

Name: +ve in-silico MS/MS by CFM-ID for RURQAJURNPMSSK-UHFFFAOYSA-N
ID: RURQAJURNPMSSK-UHFFFAOYSA-N
Comment: Energy1
Num peaks: 25
91.05422664 1.199203485
95.04914126 2.273894101
117.0334912 2.418360227
119.0491413 2.046211651
121.0647913 6.085472811
123.0804414 3.763763493
129.0101689 1.262815968
147.0804414 0.8350612296
171.0416113 0.7921438061
173.0572613 1.74475549
189.052176 1.472624874
191.067826 2.488158581
213.052176 0.5431473464
215.067826 2.099624872
217.041469 20.26283393
217.0834761 11.5069716
233.0363837 0.6255925193
235.0520337 0.8523309298
297.1096908 1.03579265
321.1096908 0.6856940833
323.1253409 2.883244831
381.1251987 0.7085350439
405.0863685 2.823551182
423.0969332 3.109803579
451.1282334 6.52593501

Name: +ve in-silico MS/MS by CFM-ID for RURQAJURNPMSSK-UHFFFAOYSA-N
ID: RURQAJURNPMSSK-UHFFFAOYSA-N
Comment: Energy2
Num peaks: 31
41.03857658 0.771222839
63.02292652 2.402887873
65.03857658 5.587500934
72.98395416 1.248083438
79.05422664 2.272712575
91.05422664 2.978010068
96.98395416 2.132666437
101.0152543 0.7404229059
113.0152543 0.7920587008
121.0647913 0.747558681
123.0804414 0.7871285933
147.0804414 1.384600287
157.0259612 1.053447522
159.0416113 1.491220204
161.0572613 2.583920761
171.0416113 2.512984134
173.0572613 2.505685753
174.9945188 0.7140476425
175.0729114 1.358462298
177.0101689 0.8277131694
187.0365259 0.959987953
189.052176 4.566375953
191.025819 1.890734719
191.067826 2.08553677
201.0101689 0.8367418433
217.041469 16.8126378
217.0834761 6.051457564
277.0834761 0.7876005483
295.0940408 1.124558509
297.1096908 0.777687256
299.1253409 0.6976261703

Name: +ve in-silico MS/MS by CFM-ID for FFFIPDPCGREKEW-UHFFFAOYSA-N
ID: FFFIPDPCGREKEW-UHFFFAOYSA-N
Comment: Energy0
Num peaks: 10
57.0334912 1.445667377
69.0334912 2.097303544
87.04405588 1.770424559
147.0651853 2.011116906
269.0444498 2.012057269
271.0600999 1.248332453
287.0550145 32.68784921
397.0917939 3.18856226
415.1023586 16.72119265
433.1129233 17.0754493

Name: +ve in-silico MS/MS by CFM-ID for FFFIPDPCGREKEW-UHFFFAOYSA-N
ID: FFFIPDPCGREKEW-UHFFFAOYSA-N
Comment: Energy1
Num peaks: 12
129.0546206 3.452982593
147.0651853 2.638291335
243.0287997 1.454362102
257.0444498 4.432824078
259.0600999 5.604177541
269.0444498 9.917550502
285.0393644 1.729471051
287.0550145 41.98439921
397.0917939 2.163919437
405.1180087 1.371915052
415.1023586 3.59473809
433.1129233 1.838057753

Name: +ve in-silico MS/MS by CFM-ID for FFFIPDPCGREKEW-UHFFFAOYSA-N
ID: FFFIPDPCGREKEW-UHFFFAOYSA-N
Comment: Energy2
Num peaks: 31
39.02292652 4.261219254
41.00219107 0.7845827513
41.03857658 3.028575536
43.05422664 2.922695059
55.01784114 0.7897102202
57.0334912 4.570707189
59.04914126 2.543868452
61.06479133 1.999746738
69.0334912 1.335009616
71.01275576 0.8958610881
73.02840582 1.218853299
77.00219107 1.581460192
77.03857658 0.9524298093
105.0334912 4.585894217
107.0491413 5.991625517
111.0440559 0.9189325251
121.0284058 1.589633564
123.0440559 1.173522
127.0389705 1.492650945
129.0546206 2.303560668
131.0702706 1.538557072
137.0233204 1.747615718
153.0182351 2.190562129
229.0495352 0.8380908377
243.0287997 0.957581
255.0287997 1.667879225
257.0444498 3.761540907
259.0600999 1.483390021
269.0444498 5.128252216
271.0600999 1.521295372
287.0550145 5.199272133

Name: +ve in-silico MS/MS by CFM-ID for ICLVCWSZHUZEFT-QNDFHXLGSA-N
ID: ICLVCWSZHUZEFT-QNDFHXLGSA-N
Comment: Energy0
Num peaks: 6
163.0600999 2.675477314
255.0651853 1.773081688
271.0600999 38.15119094
397.0917939 2.117115548
415.1023586 17.17189805
433.1129233 20.70980022

Name: +ve in-silico MS/MS by CFM-ID for ICLVCWSZHUZEFT-QNDFHXLGSA-N
ID: ICLVCWSZHUZEFT-QNDFHXLGSA-N
Comment: Energy1
Num peaks: 10
43.01784114 1.707542367
145.0495352 2.967302906
163.0600999 3.293806638
229.0495352 1.719248522
243.0651853 3.643126898
255.0651853 1.833031408
271.0600999 58.1949198
397.0917939 1.655192601
415.1023586 3.853018854
433.1129233 1.968295484

Name: +ve in-silico MS/MS by CFM-ID for ICLVCWSZHUZEFT-QNDFHXLGSA-N
ID: ICLVCWSZHUZEFT-QNDFHXLGSA-N
Comment: Energy2
Num peaks: 31
41.00219107 1.054715503
43.01784114 3.860727477
45.0334912 1.170887607
53.00219107 1.091767315
55.01784114 0.8975671855
63.02292652 1.140210187
77.00219107 1.396600264
79.01784114 1.990201222
87.00767038 0.9330913599
95.04914126 1.351583816
101.0233204 0.8217958857
103.0389705 1.005451997
105.0334912 1.864689051
117.0334912 1.523174967
119.0491413 3.160801533
141.0182351 0.7695142828
145.0495352 1.917367337
153.0182351 3.210585296
161.0233204 1.036597091
227.0338851 1.827304033
229.0495352 3.382446035
239.0338851 1.402980433
241.0495352 2.317745572
243.0651853 6.3137219
253.0495352 1.499305499
255.0287997 0.8725898867
255.0651853 3.453731536
271.0600999 14.20099576
275.0914 1.011057918
277.1070501 1.011057918
373.0917939 0.7701352039

Name: +ve in-silico MS/MS by CFM-ID for SMUUTIXQVTUCJD-DNPGXZAYSA-N
ID: SMUUTIXQVTUCJD-DNPGXZAYSA-N
Comment: Energy0
Num peaks: 17
95.04914126 0.7894367857
117.0334912 2.698196768
119.0491413 1.234747793
121.0647913 1.597645947
137.0233204 0.8381068592
177.0393644 1.858127123
239.0702706 9.305876183
241.0859207 0.9468581279
257.0808353 23.12601355
267.0499291 0.9066590269
269.0655792 0.7389347483
285.0604938 0.9576685458
295.0448437 0.7005666409
313.0554084 1.858654635
397.0917939 3.491317849
415.1023586 17.82324222
433.1129233 11.25055763

Name: +ve in-silico MS/MS by CFM-ID for SMUUTIXQVTUCJD-DNPGXZAYSA-N
ID: SMUUTIXQVTUCJD-DNPGXZAYSA-N
Comment: Energy1
Num peaks: 26
95.04914126 1.11307931
105.0334912 3.115103631
107.0491413 5.789342168
109.0647913 0.8553070385
119.0491413 0.9999192952
121.0284058 1.208449611
121.0647913 1.651131375
123.0440559 1.220910254
133.0284058 2.721697132
137.0233204 3.204964756
137.0597059 0.7700901756
147.0440559 1.325729358
151.0389705 0.9006982777
159.0287997 1.594405968
163.0389705 1.241434586
165.0546206 1.303101092
177.0393644 2.546991116
225.0546206 0.7819279647
227.0702706 2.830446914
229.0859207 2.805285874
239.0702706 12.82038709
255.0651853 1.024304515
257.0808353 23.55313012
397.0917939 1.270553818
415.1023586 2.844085373
433.1129233 0.9486732142

Name: +ve in-silico MS/MS by CFM-ID for SMUUTIXQVTUCJD-DNPGXZAYSA-N
ID: SMUUTIXQVTUCJD-DNPGXZAYSA-N
Comment: Energy2
Num peaks: 31
49.00727645 0.8053688925
59.01275576 0.7489238209
65.03857658 1.226468128
75.02292652 1.345711324
77.03857658 0.7649329633
87.00767038 1.689585965
95.04914126 0.9860165226
105.0334912 3.305973075
107.0491413 3.53019446
109.0647913 0.8000721192
117.0182351 0.8964417694
117.0334912 10.89583784
119.0491413 1.837602779
121.0284058 2.478128157
121.0647913 1.907555966
123.0440559 0.8403820437
137.0233204 4.411913982
137.0597059 1.034843841
139.0389705 1.108765305
151.0389705 2.079465219
159.0287997 0.6937470827
161.0444498 1.059636676
163.0389705 1.031269378
177.0393644 0.7829615622
225.0546206 0.7303923733
227.0702706 1.699456624
229.0859207 1.097153594
239.0702706 3.668086231
251.0550145 1.454306127
257.0808353 4.239846699
267.0499291 1.773822563

Name: +ve in-silico MS/MS by CFM-ID for YFJJAJIWPWXWJJ-ZFORQUDYSA-N
ID: YFJJAJIWPWXWJJ-ZFORQUDYSA-N
Comment: Energy0
Num peaks: 18
99.00767038 0.6111710128
107.0491413 1.409153144
121.0647913 1.071494944
149.0597059 1.134189529
153.0182351 1.424862038
177.0393644 1.890260396
255.0651853 0.9469609217
257.0808353 9.199884004
259.0964854 1.015870968
275.0914 23.08388989
283.0448437 1.474754433
285.0604938 0.7509578984
301.0554084 1.685003618
311.0397584 0.769916466
329.050323 1.324068371
415.1023586 3.220948988
433.1129233 17.88241054
451.123488 11.70991599

Name: +ve in-silico MS/MS by CFM-ID for YFJJAJIWPWXWJJ-ZFORQUDYSA-N
ID: YFJJAJIWPWXWJJ-ZFORQUDYSA-N
Comment: Energy1
Num peaks: 25
105.0334912 1.471441697
107.0491413 4.830261188
121.0647913 3.010654266
137.0233204 1.976507113
149.0597059 3.314328777
153.0182351 10.73241234
155.0338851 2.740669276
159.0287997 1.540387697
167.0338851 1.650196188
177.0182351 0.7108417418
177.0393644 2.580807866
179.0338851 1.02699356
181.0495352 1.077586806
239.0702706 1.374142791
245.0808353 1.105623884
247.0964854 1.572997449
255.0651853 0.8112141105
257.0808353 11.22987642
275.0914 20.07934385
311.0397584 1.041637617
313.0554084 0.6823763056
329.050323 1.269304666
415.1023586 1.080042008
433.1129233 2.370864739
451.123488 0.8906941232

Name: +ve in-silico MS/MS by CFM-ID for YFJJAJIWPWXWJJ-ZFORQUDYSA-N
ID: YFJJAJIWPWXWJJ-ZFORQUDYSA-N
Comment: Energy2
Num peaks: 31
41.00219107 0.7022673924
43.01784114 1.288939078
79.05422664 1.153114334
87.00767038 1.438208688
93.06987671 0.7481278855
105.0182351 0.6467276819
105.0334912 1.595574604
107.0491413 3.530537666
119.0491413 1.218897708
121.0647913 4.194964373
127.0389705 3.476307544
137.0233204 1.5231987
145.0284058 1.429392507
147.0440559 0.7873112825
149.0597059 1.536065076
153.0182351 11.97825033
155.0338851 1.368214168
159.0287997 0.7795896182
161.0444498 1.226509592
163.0600999 0.8188964903
167.0338851 2.419956499
177.0393644 0.9073815449
181.0131497 0.7206159797
181.0495352 1.752907921
245.0808353 1.725584915
247.0964854 0.9582648428
255.0651853 0.686176226
257.0808353 6.587613316
259.0964854 1.33173057
275.0914 5.513298776
389.0867085 0.6533829071

Name: +ve in-silico MS/MS by CFM-ID for HQNOUCSPWAGQND-UHFFFAOYSA-N
ID: HQNOUCSPWAGQND-UHFFFAOYSA-N
Comment: Energy0
Num peaks: 6
147.0651853 3.055991964
269.0444498 12.07261483
271.0600999 1.314370918
287.0550145 33.28282815
415.1023586 12.72541524
433.1129233 20.11440577

Name: +ve in-silico MS/MS by CFM-ID for HQNOUCSPWAGQND-UHFFFAOYSA-N
ID: HQNOUCSPWAGQND-UHFFFAOYSA-N
Comment: Energy1
Num peaks: 11
129.0546206 1.514477141
147.0651853 4.252381242
243.0287997 1.258127312
245.0444498 1.261260944
257.0444498 4.812529812
259.0600999 7.549760388
269.0444498 19.37982704
285.0393644 1.482651984
287.0550145 35.28229647
415.1023586 2.099855559
433.1129233 1.667427742

Name: +ve in-silico MS/MS by CFM-ID for HQNOUCSPWAGQND-UHFFFAOYSA-N
ID: HQNOUCSPWAGQND-UHFFFAOYSA-N
Comment: Energy2
Num peaks: 31
55.01784114 1.002997396
57.0334912 1.12440588
75.02292652 0.6717696176
77.00219107 1.945758733
77.03857658 1.480581583
85.02840582 1.338098448
87.00767038 0.6640801968
87.04405588 2.57076348
89.05970595 0.8142220941
105.0334912 3.922376224
107.0491413 8.145819592
121.0284058 2.356687873
123.0440559 1.283318575
129.0546206 1.000798421
131.0702706 1.534347049
137.0233204 4.348859073
153.0182351 2.44038102
229.0495352 0.9633552935
233.0444498 0.8927389048
241.0495352 0.7344222188
243.0287997 0.8527983439
245.0444498 1.608513887
251.0550145 1.279316093
255.0287997 1.34347113
257.0444498 5.082660063
259.0600999 1.305818106
269.0444498 8.64047814
271.0600999 1.258589186
271.0812292 0.9194339019
287.0550145 5.582857816
327.0499291 0.8275495002

Name: +ve in-silico MS/MS by CFM-ID for MYXNWGACZJSMBT-UHFFFAOYSA-N
ID: MYXNWGACZJSMBT-UHFFFAOYSA-N
Comment: Energy0
Num peaks: 9
163.0600999 2.497896435
271.0600999 0.9754074461
297.0393644 1.532721501
359.0761439 1.102236129
397.0917939 2.78121836
403.1023586 1.024787887
405.1180087 1.166541361
415.1023586 24.88866459
433.1129233 44.11015462

Name: +ve in-silico MS/MS by CFM-ID for MYXNWGACZJSMBT-UHFFFAOYSA-N
ID: MYXNWGACZJSMBT-UHFFFAOYSA-N
Comment: Energy1
Num peaks: 30
41.00219107 0.9451278649
43.01784114 4.466270637
45.0334912 2.115916208
55.01784114 1.34388825
73.02840582 1.89364505
75.04405588 1.110013652
95.04914126 0.8812936481
103.0389705 0.8105136605
145.0495352 4.653914863
163.0600999 6.065726221
271.0600999 0.8625868597
281.0444498 5.213186379
283.0600999 2.072085028
297.0393644 1.201790248
299.0550145 1.49119424
311.0550145 0.709195349
321.0604938 0.6859176801
339.0710585 1.081092073
341.0655792 0.7140885494
343.0812292 0.6309828809
371.0761439 0.651649069
387.0710585 0.6754034339
387.107444 0.7380874732
389.0867085 1.144201404
391.1023586 1.11028782
397.0917939 7.781107533
403.1023586 1.993515121
405.1180087 3.080559144
415.1023586 15.36408456
433.1129233 8.970223334

Name: +ve in-silico MS/MS by CFM-ID for MYXNWGACZJSMBT-UHFFFAOYSA-N
ID: MYXNWGACZJSMBT-UHFFFAOYSA-N
Comment: Energy2
Num peaks: 31
43.01784114 2.125758722
45.0334912 0.8475997734
56.99710569 1.290385989
59.01275576 2.94402957
61.02840582 1.833359276
73.02840582 1.018859028
77.00219107 2.614183621
87.00767038 1.128341215
89.02332044 0.9728925163
119.0491413 0.9776625833
227.0338851 0.8832162237
255.0287997 2.132427164
265.0495352 0.9741550031
269.0444498 1.174434746
271.0600999 2.544251952
281.0444498 5.578810198
283.0600999 3.693139644
285.0757499 1.433268973
297.0393644 7.949411447
299.0550145 2.553939231
305.1019647 1.671146727
321.0604938 0.9324301555
339.0499291 1.250682436
341.0655792 1.423712862
343.0812292 1.455392756
373.0917939 0.9619033316
391.1023586 1.189578134
397.0917939 2.339570808
403.1023586 1.184555004
405.1180087 1.236784768
415.1023586 1.485870251

Name: +ve in-silico MS/MS by CFM-ID for SGEWCQFRYRRZDC-UHFFFAOYSA-N
ID: SGEWCQFRYRRZDC-UHFFFAOYSA-N
Comment: Energy0
Num peaks: 10
163.0600999 2.493134005
271.0600999 0.9736684409
297.0393644 1.529983795
299.0550145 0.941179988
359.0761439 1.100090165
397.0917939 2.778174541
403.1023586 1.0229434
405.1180087 1.164393635
415.1023586 24.84424205
433.1129233 43.99669457

Name: +ve in-silico MS/MS by CFM-ID for SGEWCQFRYRRZDC-UHFFFAOYSA-N
ID: SGEWCQFRYRRZDC-UHFFFAOYSA-N
Comment: Energy1
Num peaks: 31
41.00219107 0.9456421204
43.01784114 4.46510579
45.0334912 2.115317134
47.04914126 0.6196476947
55.01784114 1.343992253
73.02840582 1.893037069
75.04405588 1.109643342
95.04914126 0.881033406
103.0389705 0.8102606961
145.0495352 4.653866111
163.0600999 6.063688913
271.0600999 0.8624322396
281.0444498 5.213574454
283.0600999 2.071903957
297.0393644 1.207281995
299.0550145 1.494551919
311.0550145 0.708966677
321.0604938 0.6857545066
339.0710585 1.080738033
341.0655792 0.7138491553
343.0812292 0.6308489255
371.0761439 0.6514252481
387.0710585 0.675200495
387.107444 0.7384375984
389.0867085 0.8852387378
391.1023586 0.8969344552
397.0917939 7.784801162
403.1023586 1.992931608
405.1180087 3.079630654
415.1023586 15.36742664
433.1129233 8.965955973

Name: +ve in-silico MS/MS by CFM-ID for SGEWCQFRYRRZDC-UHFFFAOYSA-N
ID: SGEWCQFRYRRZDC-UHFFFAOYSA-N
Comment: Energy2
Num peaks: 31
43.01784114 2.121154989
45.0334912 0.8457633573
56.99710569 1.287586671
59.01275576 2.665300808
61.02840582 1.869847816
73.02840582 1.016651059
77.00219107 2.514748816
87.00767038 1.12589504
89.02332044 0.9952060825
119.0491413 0.9339236632
229.0495352 0.889329354
255.0287997 3.739725104
265.0495352 0.9720475333
269.0444498 1.096158403
271.0600999 2.522177453
281.0444498 5.468701619
283.0600999 3.687635123
285.0757499 1.430152752
297.0393644 7.842845827
299.0550145 2.580698611
305.1019647 1.667499616
321.0604938 0.9304129525
339.0499291 1.247976732
341.0655792 1.420620135
343.0812292 1.607762876
373.0917939 0.9597950859
391.1023586 1.147595073
397.0917939 2.342495912
403.1023586 1.181969831
405.1180087 1.234072362
415.1023586 1.483961798

Name: +ve in-silico MS/MS by CFM-ID for AFEQWAZRMKFDHO-UHFFFAOYSA-N
ID: AFEQWAZRMKFDHO-UHFFFAOYSA-N
Comment: Energy0
Num peaks: 11
163.0600999 2.606085704
269.0444498 3.070529166
271.0600999 0.9669531609
281.0444498 0.9041405399
297.0393644 1.31430342
299.0550145 0.9512523907
359.0761439 1.076449229
397.0917939 2.139262397
403.1023586 0.882203619
415.1023586 22.63608595
433.1129233 44.05985958

Name: +ve in-silico MS/MS by CFM-ID for AFEQWAZRMKFDHO-UHFFFAOYSA-N
ID: AFEQWAZRMKFDHO-UHFFFAOYSA-N
Comment: Energy1
Num peaks: 31
41.00219107 0.9706020262
43.01784114 5.036772561
45.0334912 2.171250944
47.04914126 0.6365972407
55.01784114 1.332525902
57.0334912 0.7654210123
71.01275576 0.5657759644
73.02840582 2.202512061
75.04405588 1.144314102
79.05422664 0.9590491698
103.0389705 0.8303773237
145.0495352 4.680390928
163.0600999 6.634198075
269.0444498 0.9758400808
271.0600999 0.8586828894
281.0444498 5.188100245
283.0600999 2.112688523
297.0393644 0.9913495468
299.0550145 1.591100967
337.0554084 0.5722602802
341.0655792 0.6731063299
343.0812292 0.6608855296
355.0659731 1.242552049
371.0761439 0.6935098907
373.0917939 0.7044235112
387.107444 1.151283918
397.0917939 5.928903365
403.1023586 2.204049705
405.1180087 2.938455044
415.1023586 14.6770254
433.1129233 9.367345406

Name: +ve in-silico MS/MS by CFM-ID for AFEQWAZRMKFDHO-UHFFFAOYSA-N
ID: AFEQWAZRMKFDHO-UHFFFAOYSA-N
Comment: Energy2
Num peaks: 31
43.01784114 2.13426481
56.99710569 1.08806508
59.01275576 2.129102088
61.02840582 1.233837438
73.02840582 1.017532484
87.00767038 1.103182947
89.02332044 1.215982834
91.05422664 1.068819179
105.0334912 0.8818498164
147.0651853 1.234381156
151.002585 1.162996485
227.0338851 2.428299115
229.0495352 2.473627795
255.0287997 2.23405398
265.0495352 0.9556946507
269.0444498 4.571947667
271.0600999 1.442470096
279.0287997 4.479404689
281.0444498 3.82291186
283.0600999 2.927125732
285.0757499 1.3926535
297.0393644 6.238670135
299.0550145 1.781765346
301.0706646 0.8444783287
305.1019647 1.639204587
341.0655792 1.092861088
343.0812292 1.698414812
353.0655792 0.9703237148
373.0917939 1.363396995
391.1023586 0.9274564951
415.1023586 1.807651332

Name: +ve in-silico MS/MS by CFM-ID for DRIFEPPUHTVACK-UHFFFAOYSA-N
ID: DRIFEPPUHTVACK-UHFFFAOYSA-N
Comment: Energy0
Num peaks: 10
163.0600999 2.471328538
271.0600999 0.9633138447
297.0393644 1.517740906
299.0550145 0.9317527898
359.0761439 1.090497963
397.0917939 2.761797495
403.1023586 1.014795976
405.1180087 1.154907814
415.1023586 24.63588714
433.1129233 43.49627517

Name: +ve in-silico MS/MS by CFM-ID for DRIFEPPUHTVACK-UHFFFAOYSA-N
ID: DRIFEPPUHTVACK-UHFFFAOYSA-N
Comment: Energy1
Num peaks: 31
41.00219107 0.9185695039
43.01784114 4.477163632
45.0334912 2.056520362
47.04914126 0.6018529125
55.01784114 1.276707778
73.02840582 1.831391583
75.04405588 1.075576188
95.04914126 0.8555126675
103.0389705 0.7820950471
145.0495352 4.480745503
163.0600999 5.810250465
271.0600999 0.8008817954
281.0444498 5.074349361
283.0600999 2.109856617
297.0393644 1.15896797
299.0550145 1.444562998
311.0550145 0.686578046
321.0604938 0.6696788255
339.0710585 1.046084323
341.0655792 0.6904264974
343.0812292 0.609931448
371.0761439 0.6295351609
387.0710585 0.8827559646
387.107444 0.7206135174
389.0867085 1.058651744
391.1023586 1.100385399
397.0917939 7.596892608
403.1023586 1.935699435
405.1180087 2.988613257
415.1023586 14.85995619
433.1129233 8.550517413

Name: +ve in-silico MS/MS by CFM-ID for DRIFEPPUHTVACK-UHFFFAOYSA-N
ID: DRIFEPPUHTVACK-UHFFFAOYSA-N
Comment: Energy2
Num peaks: 31
43.01784114 2.144871544
56.99710569 1.281408615
59.01275576 2.924474291
61.02840582 1.821370255
73.02840582 1.012182093
87.00767038 1.117668046
89.02332044 0.9651696981
119.0491413 0.9588125045
153.0182351 0.8800295271
189.0182351 0.8453643239
229.0495352 0.928022108
253.0131497 1.113820757
255.0287997 3.287911057
269.0444498 1.143849832
271.0600999 2.029454867
281.0444498 5.396204431
283.0600999 3.793400584
285.0757499 1.424488628
297.0393644 7.865484702
299.0550145 2.500154875
305.1019647 1.660870682
321.0604938 0.9267463202
339.0499291 1.243058623
341.0655792 1.414998684
343.0812292 1.446498077
373.0917939 0.9559632698
391.1023586 1.272454343
397.0917939 2.325309434
403.1023586 1.177271059
405.1180087 1.22914248
415.1023586 1.476215734

Name: +ve in-silico MS/MS by CFM-ID for UQCDHIHOVLWCQH-UHFFFAOYSA-N
ID: UQCDHIHOVLWCQH-UHFFFAOYSA-N
Comment: Energy0
Num peaks: 12
133.0495352 2.574755297
299.0550145 2.678443691
327.0499291 1.149217248
359.0761439 1.383508434
371.0761439 1.975219086
373.0917939 1.877626658
389.0867085 1.219795487
397.0917939 2.308676837
401.0867085 1.494644256
403.1023586 1.575658485
415.1023586 23.36743648
433.1129233 39.1921105

Name: +ve in-silico MS/MS by CFM-ID for UQCDHIHOVLWCQH-UHFFFAOYSA-N
ID: UQCDHIHOVLWCQH-UHFFFAOYSA-N
Comment: Energy1
Num peaks: 31
43.01784114 1.208405999
73.02840582 1.04723863
75.04405588 0.7456636593
85.02840582 0.8692318609
95.04914126 0.9752618358
103.0389705 0.69064643
105.0546206 1.164256438
115.0389705 2.962053842
133.0495352 9.882138245
299.0550145 0.983181148
301.0706646 0.9229808196
311.0550145 5.018046131
313.0706646 2.961509699
319.1176147 0.7021545818
327.0499291 1.062279941
329.0655792 1.900636425
339.0710585 1.202027844
341.0655792 1.051223054
343.0812292 0.97137415
371.0761439 1.081232571
373.0917939 0.6864336973
387.0710585 0.7744014928
387.107444 1.172267755
389.0867085 0.9662221277
391.1023586 0.9843395925
397.0917939 4.880299692
401.0867085 2.119522327
403.1023586 3.196975283
405.1180087 3.727962218
415.1023586 13.72606573
433.1129233 10.55034133

Name: +ve in-silico MS/MS by CFM-ID for UQCDHIHOVLWCQH-UHFFFAOYSA-N
ID: UQCDHIHOVLWCQH-UHFFFAOYSA-N
Comment: Energy2
Num peaks: 31
45.0334912 0.9782007167
59.01275576 1.341654456
71.01275576 1.102766155
73.02840582 4.156007584
75.04405588 1.781247503
77.00219107 1.463044297
117.0546206 1.08002169
207.0287997 1.67849634
243.0287997 4.705366369
245.0444498 4.468270473
299.0550145 1.928020509
301.0706646 1.008145554
309.0393644 1.14624839
311.0550145 1.918963877
313.0706646 2.3283921
327.0499291 1.076616056
329.0655792 0.9396369751
341.0655792 1.169247828
353.0655792 2.163780237
355.0812292 1.518076085
357.0968793 1.113289257
359.0761439 1.211332368
371.0761439 1.2903867
373.0917939 2.430761041
387.0710585 1.119635977
387.107444 1.517819432
397.0917939 1.986526426
401.0867085 1.377426857
403.1023586 1.471913199
415.1023586 2.975120023
417.0816232 0.9662391013

Name: +ve in-silico MS/MS by CFM-ID for TXLHEHOGAQWLEG-UHFFFAOYSA-N
ID: TXLHEHOGAQWLEG-UHFFFAOYSA-N
Comment: Energy0
Num peaks: 13
109.0284058 1.364291721
133.0495352 2.478673099
299.0550145 2.473308917
359.0761439 1.349762693
371.0761439 1.912461773
373.0917939 1.811232531
389.0867085 1.336074894
397.0917939 2.062249396
401.0867085 2.627003788
403.1023586 1.558193467
405.1180087 1.07663838
415.1023586 22.92527532
433.1129233 37.11041249

Name: +ve in-silico MS/MS by CFM-ID for TXLHEHOGAQWLEG-UHFFFAOYSA-N
ID: TXLHEHOGAQWLEG-UHFFFAOYSA-N
Comment: Energy1
Num peaks: 31
43.01784114 1.180751153
73.02840582 0.7050740398
75.04405588 0.6745037046
85.02840582 0.665187592
105.0546206 1.051677408
109.0284058 1.611279584
111.0440559 0.93020847
115.0389705 2.687021187
133.0495352 8.984160116
299.0550145 0.6427754772
301.0706646 0.8413860675
311.0550145 4.276143689
313.0706646 2.707165647
319.1176147 0.6400816462
323.0761439 1.119842298
327.0499291 0.8116197846
329.0655792 1.719243323
341.0655792 0.9668793219
343.0812292 0.8500178865
359.0761439 0.8357926318
371.0761439 0.9123681874
373.0917939 0.9800556458
383.0761439 0.7218133227
387.107444 2.192038996
397.0917939 3.928391683
401.0867085 2.388601458
403.1023586 3.91156594
405.1180087 4.09228798
415.1023586 12.21761237
417.0816232 0.6916511329
433.1129233 9.085432156

Name: +ve in-silico MS/MS by CFM-ID for TXLHEHOGAQWLEG-UHFFFAOYSA-N
ID: TXLHEHOGAQWLEG-UHFFFAOYSA-N
Comment: Energy2
Num peaks: 31
59.01275576 1.412278155
71.01275576 1.018712752
73.02840582 3.498990728
75.02292652 0.9733928529
75.04405588 1.471333719
109.0284058 2.504140949
117.0546206 1.006039888
131.0127558 5.755520086
133.0495352 0.9391943574
301.0706646 0.9306867725
309.0393644 1.765711354
311.0550145 2.183913316
313.0706646 1.505802754
327.0499291 1.096178501
329.0655792 1.498644955
341.0655792 0.957112465
353.0655792 2.874373219
355.0812292 2.124398276
357.0968793 1.028612752
359.0761439 1.197357425
371.0761439 1.541117896
373.0917939 2.091531655
375.107444 1.119413344
377.1230941 0.9375032753
387.0710585 1.071854407
387.107444 1.074837567
389.0867085 1.002553047
397.0917939 1.682546283
403.1023586 1.132385935
415.1023586 3.174975522
417.0816232 0.9759930555

Name: +ve in-silico MS/MS by CFM-ID for ZCVPMFXNLOZFSS-UHFFFAOYSA-N
ID: ZCVPMFXNLOZFSS-UHFFFAOYSA-N
Comment: Energy0
Num peaks: 13
123.0440559 1.372571872
133.0495352 2.507320344
299.0550145 2.829585854
327.0499291 1.106711343
359.0761439 1.343440792
371.0761439 1.954362868
373.0917939 1.796020378
389.0867085 1.245158629
397.0917939 2.321173741
401.0867085 1.334769756
403.1023586 1.225152285
415.1023586 23.6808905
433.1129233 37.9352833

Name: +ve in-silico MS/MS by CFM-ID for ZCVPMFXNLOZFSS-UHFFFAOYSA-N
ID: ZCVPMFXNLOZFSS-UHFFFAOYSA-N
Comment: Energy1
Num peaks: 31
43.01784114 1.143215242
45.0334912 0.7164209561
55.01784114 1.343113899
73.02840582 0.9842565503
75.04405588 0.697810028
85.02840582 0.6824471979
105.0546206 1.088820546
115.0389705 2.754375492
123.0440559 1.462855577
125.0597059 0.6786420835
133.0495352 9.052461403
299.0550145 0.7959436846
309.0604938 1.281959786
311.0550145 4.401025931
313.0706646 2.683629613
327.0499291 0.8757745295
329.0655792 1.786016188
341.0655792 1.029584581
343.0812292 0.8964426507
371.0761439 0.7102304609
373.0917939 0.7340421969
385.0917939 1.064715221
387.107444 1.602025472
389.0867085 0.970153931
397.0917939 4.383553434
401.0867085 2.146592483
403.1023586 3.03817488
405.1180087 3.837702663
415.1023586 12.94957605
417.0816232 0.9562115411
433.1129233 9.563027846

Name: +ve in-silico MS/MS by CFM-ID for ZCVPMFXNLOZFSS-UHFFFAOYSA-N
ID: ZCVPMFXNLOZFSS-UHFFFAOYSA-N
Comment: Energy2
Num peaks: 31
71.01275576 1.386799298
73.02840582 4.160845553
75.04405588 0.9632882897
117.0546206 1.059532161
123.0440559 3.87613977
151.0389705 0.8310920657
189.0182351 0.9445176146
285.0393644 1.346419942
291.0499291 1.083640114
299.0550145 2.545081384
309.0393644 1.395649596
311.0550145 1.850524544
313.0706646 2.079635773
325.0706646 0.9852006815
327.0499291 0.9570369765
329.0655792 2.374535292
341.0655792 1.470725076
353.0655792 2.251052065
355.0812292 1.51896403
357.0968793 1.094338358
359.0761439 1.515234067
361.0917939 1.053635592
371.0761439 0.9748432024
373.0917939 1.935940249
387.0710585 0.8455337674
389.0867085 0.8942449778
397.0917939 1.98058342
401.0867085 1.065956002
403.1023586 0.9144843094
415.1023586 3.558610878
417.0816232 1.157512724

Name: +ve in-silico MS/MS by CFM-ID for PAVWJTQEIXEBQF-UHFFFAOYSA-N
ID: PAVWJTQEIXEBQF-UHFFFAOYSA-N
Comment: Energy0
Num peaks: 10
163.0600999 2.476838869
271.0600999 0.9650561807
297.0393644 1.520109578
299.0550145 0.9348650483
359.0761439 1.092652774
397.0917939 2.765369701
403.1023586 1.01663086
405.1180087 1.157043967
415.1023586 24.68229877
433.1129233 43.60886716

Name: +ve in-silico MS/MS by CFM-ID for PAVWJTQEIXEBQF-UHFFFAOYSA-N
ID: PAVWJTQEIXEBQF-UHFFFAOYSA-N
Comment: Energy1
Num peaks: 31
41.00219107 0.9179098745
43.01784114 4.349838377
45.0334912 2.056137632
47.04914126 0.6017371556
55.01784114 1.276507525
73.02840582 1.833120256
75.04405588 1.0753407
95.04914126 0.8553466808
103.0389705 0.7853182352
145.0495352 4.543022409
163.0600999 5.863068599
271.0600999 0.8008222385
281.0444498 5.066402326
283.0600999 1.962501308
297.0393644 1.146858331
299.0550145 1.447659193
311.0550145 0.6864326672
321.0604938 0.6695737853
339.0710585 1.045859363
341.0655792 0.6902745073
343.0812292 0.609796243
371.0761439 0.6293931738
387.0710585 0.882582866
387.107444 0.7205004881
389.0867085 1.309586931
391.1023586 1.307044679
397.0917939 7.595701024
403.1023586 1.935327134
405.1180087 2.988021511
415.1023586 14.85671743
433.1129233 8.5478353

Name: +ve in-silico MS/MS by CFM-ID for PAVWJTQEIXEBQF-UHFFFAOYSA-N
ID: PAVWJTQEIXEBQF-UHFFFAOYSA-N
Comment: Energy2
Num peaks: 31
43.01784114 2.119214383
45.0334912 0.844989256
56.99710569 1.286406684
59.01275576 2.934971557
61.02840582 1.827709658
73.02840582 1.015720339
87.00767038 1.12486391
89.02332044 0.9698965793
119.0491413 0.9897692864
153.0182351 0.9219539068
227.0338851 0.9011957279
253.0131497 1.16688289
255.0287997 1.591855756
269.0444498 1.321394823
271.0600999 2.101060658
281.0444498 5.740517703
283.0600999 3.525016106
285.0757499 1.428839191
297.0393644 7.965403197
299.0550145 2.576472391
305.1019647 1.665962289
321.0604938 0.9295626405
339.0499291 1.246836196
341.0655792 1.419316474
343.0812292 1.450905323
373.0917939 0.9589064321
391.1023586 1.315705825
397.0917939 2.332375895
403.1023586 1.180880131
405.1180087 1.232929048
415.1023586 1.480998598

Name: +ve in-silico MS/MS by CFM-ID for SOSLMHZOJATCCP-UHFFFAOYSA-N
ID: SOSLMHZOJATCCP-UHFFFAOYSA-N
Comment: Energy0
Num peaks: 6
147.0651853 3.130222634
269.0444498 2.294405119
271.0600999 1.650292267
287.0550145 37.84169243
415.1023586 14.56393879
433.1129233 22.79293163

Name: +ve in-silico MS/MS by CFM-ID for SOSLMHZOJATCCP-UHFFFAOYSA-N
ID: SOSLMHZOJATCCP-UHFFFAOYSA-N
Comment: Energy1
Num peaks: 11
129.0546206 1.76528027
147.0651853 4.671955449
243.0287997 1.56415694
257.0444498 4.986659643
259.0600999 6.124215479
269.0444498 10.49844226
271.0600999 1.410015552
285.0393644 1.81871061
287.0550145 43.17921951
415.1023586 2.594643748
433.1129233 2.13440093

Name: +ve in-silico MS/MS by CFM-ID for SOSLMHZOJATCCP-UHFFFAOYSA-N
ID: SOSLMHZOJATCCP-UHFFFAOYSA-N
Comment: Energy2
Num peaks: 31
55.01784114 1.048989543
57.0334912 0.9992542831
69.0334912 1.018493851
77.00219107 1.906832327
77.03857658 1.148911479
85.02840582 1.420372744
87.00767038 0.7167795588
87.04405588 1.67097952
89.05970595 1.089834134
105.0334912 5.707803625
107.0491413 7.947143266
111.0440559 1.107903492
121.0284058 1.916810378
123.0440559 1.079684574
127.0389705 1.462922545
129.0546206 1.284907444
131.0702706 1.846470702
137.0233204 2.107034306
153.0182351 2.641284434
195.0287997 0.7143030186
229.0495352 1.010417663
231.0651853 0.8557550001
241.0495352 1.034447802
243.0287997 1.153574907
245.0444498 1.16377169
255.0287997 2.010850663
257.0444498 4.846902404
259.0600999 1.878986264
269.0444498 6.023445443
271.0600999 2.119887633
287.0550145 8.207527484

Name: +ve in-silico MS/MS by CFM-ID for RHGGQNDBYDGWOJ-UHFFFAOYSA-N
ID: RHGGQNDBYDGWOJ-UHFFFAOYSA-N
Comment: Energy0
Num peaks: 18
121.0284058 1.490411039
123.0440559 3.061568937
139.0389705 1.547805875
177.0393644 1.799615676
239.0702706 0.7638930295
255.0651853 1.101647608
257.0808353 10.18597752
275.0914 18.5889941
279.0499291 2.001910756
281.0655792 0.8053315525
295.0448437 1.438083938
297.0604938 2.699111603
299.0761439 1.207088164
313.0554084 1.04467394
315.0710585 3.366354857
415.1023586 3.579371426
433.1129233 15.53758124
451.123488 9.911968163

Name: +ve in-silico MS/MS by CFM-ID for RHGGQNDBYDGWOJ-UHFFFAOYSA-N
ID: RHGGQNDBYDGWOJ-UHFFFAOYSA-N
Comment: Energy1
Num peaks: 26
95.04914126 1.210775205
105.0334912 0.7394900983
107.0491413 1.871495119
121.0284058 3.618818034
123.0440559 7.547544948
137.0233204 1.221688724
137.0597059 0.6158795117
139.0389705 9.643523369
141.0546206 0.7772928301
153.0546206 1.371404406
159.0287997 1.454053536
177.0393644 2.727030893
239.0702706 1.451415418
245.0808353 0.7254663763
247.0964854 1.125957556
255.0651853 0.9494608628
257.0808353 16.89951198
275.0914 16.31001335
295.0448437 0.8103548096
297.0604938 1.335646887
299.0761439 0.6089438453
315.0710585 2.202003462
415.1023586 1.15556038
421.1129233 0.6676241911
433.1129233 2.338439574
451.123488 0.7937989775

Name: +ve in-silico MS/MS by CFM-ID for RHGGQNDBYDGWOJ-UHFFFAOYSA-N
ID: RHGGQNDBYDGWOJ-UHFFFAOYSA-N
Comment: Energy2
Num peaks: 31
41.00219107 0.66249671
43.01784114 1.042750801
79.05422664 0.6776695469
87.00767038 1.383362252
95.04914126 0.9616008847
105.0182351 0.6156052049
105.0334912 3.184948853
107.0491413 3.586744733
109.0647913 0.847861519
115.002585 0.6098393338
117.0182351 0.609479226
121.0284058 7.839955185
123.0440559 19.83382485
125.0597059 0.8731694982
127.075356 1.49383947
131.0491413 0.6124208369
137.0233204 0.8366189767
139.0389705 1.54894673
149.0233204 0.905016322
149.0597059 1.000088487
151.0389705 0.8949448534
153.0546206 2.052119866
159.0287997 0.750740676
161.0444498 1.147059868
163.0600999 0.7662997035
177.0393644 1.304324194
245.0808353 1.170639164
255.0651853 0.575482229
257.0808353 6.059080634
275.0914 4.180382003
389.0867085 0.611211345

Name: +ve in-silico MS/MS by CFM-ID for HDLLMOMQWPXFME-UHFFFAOYSA-N
ID: HDLLMOMQWPXFME-UHFFFAOYSA-N
Comment: Energy0
Num peaks: 12
121.0284058 3.953059341
123.0440559 3.186128677
137.0233204 2.705944947
139.0389705 8.330695198
177.0393644 1.708321197
251.0550145 0.9123589224
255.0651853 1.101085965
257.0808353 10.00651743
275.0914 18.58384846
415.1023586 3.658776163
433.1129233 15.98541931
451.123488 10.28666128

Name: +ve in-silico MS/MS by CFM-ID for HDLLMOMQWPXFME-UHFFFAOYSA-N
ID: HDLLMOMQWPXFME-UHFFFAOYSA-N
Comment: Energy1
Num peaks: 20
95.04914126 0.9047633221
107.0491413 2.487948788
121.0284058 2.42075404
123.0440559 4.356591482
125.0597059 0.5967380367
137.0233204 5.255628966
139.0389705 20.03407263
151.0389705 0.6445201317
153.0546206 0.7017556025
159.0287997 1.47248329
177.0393644 2.212919331
181.0495352 0.4954731613
239.0702706 1.299858141
255.0651853 0.829200506
257.0808353 15.95693202
271.0600999 0.5073596807
275.0914 15.78988526
415.1023586 1.149306254
433.1129233 2.361254247
451.123488 0.814086943

Name: +ve in-silico MS/MS by CFM-ID for HDLLMOMQWPXFME-UHFFFAOYSA-N
ID: HDLLMOMQWPXFME-UHFFFAOYSA-N
Comment: Energy2
Num peaks: 31
41.00219107 0.6792073254
43.01784114 1.069685075
87.00767038 1.401552019
93.0334912 0.9611744238
95.04914126 2.63820085
105.0182351 0.6304680701
105.0334912 1.546994768
107.0491413 6.552452256
109.0647913 0.7504601364
111.0440559 0.7071140666
111.0804414 0.6569559617
115.002585 0.6245316369
117.0182351 0.6242483956
121.0284058 9.745170628
123.0440559 9.622896066
125.0597059 3.418064741
127.075356 1.700432033
137.0233204 1.084672949
139.0389705 1.841767201
149.0233204 1.211296246
151.0389705 1.017048634
151.075356 1.036338329
153.0546206 0.6165217105
159.0287997 0.7698052595
161.0444498 1.176793472
163.0600999 0.7847614637
229.0495352 0.8764874778
247.0964854 0.6438778622
257.0808353 6.285403367
275.0914 4.802761381
389.0867085 0.6260105807

Name: +ve in-silico MS/MS by CFM-ID for KPYVXBCXFKYWPU-UHFFFAOYSA-N
ID: KPYVXBCXFKYWPU-UHFFFAOYSA-N
Comment: Energy0
Num peaks: 13
101.0385766 2.817795761
103.0542266 1.328456282
105.0698767 1.693902851
121.0647913 0.9771876538
177.0393644 1.927328215
239.0702706 9.789759132
241.0859207 0.9507590783
257.0808353 24.3978579
301.0554084 0.9349626491
329.050323 1.935042457
397.0917939 3.530388658
415.1023586 18.40778313
433.1129233 11.90763271

Name: +ve in-silico MS/MS by CFM-ID for KPYVXBCXFKYWPU-UHFFFAOYSA-N
ID: KPYVXBCXFKYWPU-UHFFFAOYSA-N
Comment: Energy1
Num peaks: 21
79.05422664 0.8675475948
91.05422664 2.128939999
103.0542266 1.209307134
105.0334912 0.8175608488
105.0698767 2.060355228
107.0491413 0.8005316474
131.0491413 1.047285925
137.0233204 6.211105482
151.0389705 2.533206169
153.0182351 3.74387736
159.0287997 1.652797482
177.0393644 2.761302627
227.0702706 0.7396161166
229.0859207 1.459756832
239.0702706 16.39419592
255.0651853 1.135390493
257.0808353 28.91778159
311.0397584 0.7144409368
397.0917939 1.327292874
415.1023586 2.99639332
433.1129233 1.018772683

Name: +ve in-silico MS/MS by CFM-ID for KPYVXBCXFKYWPU-UHFFFAOYSA-N
ID: KPYVXBCXFKYWPU-UHFFFAOYSA-N
Comment: Energy2
Num peaks: 31
41.00219107 0.8599352403
43.01784114 0.8576593588
49.00727645 0.9825847572
79.05422664 0.8683487098
87.00767038 2.119622188
91.05422664 1.527306144
93.06987671 0.7392746289
101.0385766 15.9355746
103.0542266 2.72417345
105.0334912 2.109500894
105.0698767 3.708831793
107.0491413 1.029905977
109.1011768 0.6151160469
121.0647913 1.641039926
129.0334912 0.7338829705
131.0491413 0.6691742124
137.0233204 2.072840077
145.0284058 0.6280519309
147.0440559 1.102949687
151.0389705 4.387230624
153.0182351 5.291550278
155.0338851 1.541571413
159.0287997 0.7469341702
161.0444498 1.223502051
167.0338851 0.6636374611
177.0393644 0.932989641
239.0702706 4.87332916
241.0859207 0.6404697614
257.0808353 4.703181344
281.0291937 0.7652828098
283.0448437 1.880386534

Name: +ve in-silico MS/MS by CFM-ID for RUNMSPRRNKWFOP-UHFFFAOYSA-N
ID: RUNMSPRRNKWFOP-UHFFFAOYSA-N
Comment: Energy0
Num peaks: 13
101.0385766 2.827504125
103.0542266 1.327637744
105.0698767 1.693807353
121.0647913 0.9771374761
177.0393644 1.926992299
239.0702706 9.763131817
241.0859207 0.9506183775
257.0808353 24.39120655
301.0554084 0.9347954678
329.050323 1.934676451
397.0917939 3.534354211
415.1023586 18.41657273
433.1129233 11.90446634

Name: +ve in-silico MS/MS by CFM-ID for RUNMSPRRNKWFOP-UHFFFAOYSA-N
ID: RUNMSPRRNKWFOP-UHFFFAOYSA-N
Comment: Energy1
Num peaks: 21
79.05422664 0.8692481686
91.05422664 2.137990687
101.0385766 0.714307175
103.0542266 1.20804387
105.0334912 0.8193458243
105.0698767 2.064496796
107.0491413 0.8039272026
131.0491413 1.049338824
137.0233204 6.21413934
151.0389705 2.536619294
153.0182351 3.7535844
159.0287997 1.659259677
177.0393644 2.773740779
229.0859207 1.405370876
239.0702706 16.308204
255.0651853 1.14029825
257.0808353 28.98152247
311.0397584 0.7178103996
397.0917939 1.332604399
415.1023586 3.012703543
433.1129233 1.026747305

Name: +ve in-silico MS/MS by CFM-ID for RUNMSPRRNKWFOP-UHFFFAOYSA-N
ID: RUNMSPRRNKWFOP-UHFFFAOYSA-N
Comment: Energy2
Num peaks: 31
41.00219107 0.858114846
43.01784114 0.8566574807
49.00727645 0.9782866368
79.05422664 0.863455411
81.0334912 0.8245759862
87.00767038 1.36006664
91.05422664 1.525718814
93.06987671 0.7383996035
101.0385766 15.87836692
103.0542266 2.706214653
105.0334912 2.100276685
105.0698767 3.688532138
107.0491413 1.028688959
121.0647913 1.628492867
129.0334912 0.7692407764
131.0491413 0.6654032972
137.0233204 2.058452927
147.0440559 1.09673437
151.0389705 4.372185173
153.0182351 5.278385417
155.0338851 1.527514554
159.0287997 0.7464911994
161.0444498 1.222998551
167.0338851 0.662855768
177.0393644 0.9318582602
229.0859207 0.9684920327
239.0702706 4.826256738
241.0859207 0.6397120361
257.0808353 4.650384788
281.0291937 0.7350518648
283.0448437 1.878169077

Name: +ve in-silico MS/MS by CFM-ID for ITHDMDNSQAQJGS-UHFFFAOYSA-N
ID: ITHDMDNSQAQJGS-UHFFFAOYSA-N
Comment: Energy0
Num peaks: 13
91.05422664 1.879454735
103.0542266 1.500410307
131.0491413 1.322341529
177.0393644 2.076606951
239.0702706 9.554616599
241.0859207 1.043436073
257.0808353 24.90536356
283.0448437 1.535752433
285.0604938 0.7725751164
301.0554084 1.731496667
397.0917939 3.359811829
415.1023586 18.27222716
433.1129233 12.19870272

Name: +ve in-silico MS/MS by CFM-ID for ITHDMDNSQAQJGS-UHFFFAOYSA-N
ID: ITHDMDNSQAQJGS-UHFFFAOYSA-N
Comment: Energy1
Num peaks: 17
91.05422664 1.489956966
103.0542266 2.884204221
131.0491413 5.606082205
153.0182351 5.411256903
155.0338851 1.740378411
159.0287997 1.85609011
167.0338851 1.475093984
177.0182351 1.848015139
177.0393644 2.861512318
179.0338851 1.40061107
221.0597059 1.525898515
239.0702706 15.46611195
255.0651853 0.9414351001
257.0808353 30.45113563
397.0917939 1.329112396
415.1023586 2.802403874
433.1129233 1.092326748

Name: +ve in-silico MS/MS by CFM-ID for ITHDMDNSQAQJGS-UHFFFAOYSA-N
ID: ITHDMDNSQAQJGS-UHFFFAOYSA-N
Comment: Energy2
Num peaks: 31
41.00219107 0.8613947602
43.01784114 1.267461094
87.00767038 1.530934734
89.02332044 0.5990697745
91.05422664 2.264223176
101.0385766 3.680645376
103.002585 0.6035434973
103.0542266 11.47037539
105.0182351 0.68776587
105.0698767 1.53899977
115.002585 0.6489518353
117.0182351 0.657293794
127.0389705 3.959514322
129.0334912 1.259450913
131.0491413 2.652153073
153.0182351 7.090678211
155.0338851 0.779295446
157.0131497 0.6501798858
159.0287997 1.14808017
161.0444498 1.449064361
167.0338851 1.344601604
177.0182351 1.254855033
177.0393644 1.128073078
179.0338851 2.287114803
229.0859207 0.9789900722
239.0702706 9.084668158
241.0859207 1.518408606
257.0808353 7.162318468
283.0448437 0.6281015208
295.0600999 0.6179283573
373.0917939 0.6387162477

Name: +ve in-silico MS/MS by CFM-ID for MXJCXVPUMMOHNQ-UHFFFAOYSA-N
ID: MXJCXVPUMMOHNQ-UHFFFAOYSA-N
Comment: Energy0
Num peaks: 13
91.05422664 1.88971033
103.0542266 1.509197957
131.0491413 1.329785549
177.0393644 2.088074379
239.0702706 9.454165048
241.0859207 1.048349998
257.0808353 25.0693797
283.0448437 1.544394315
285.0604938 0.7766746044
301.0554084 1.74133892
397.0917939 3.378816421
415.1023586 18.04982798
433.1129233 12.30281477

Name: +ve in-silico MS/MS by CFM-ID for MXJCXVPUMMOHNQ-UHFFFAOYSA-N
ID: MXJCXVPUMMOHNQ-UHFFFAOYSA-N
Comment: Energy1
Num peaks: 17
91.05422664 1.496971281
103.0542266 2.916700386
131.0491413 5.651368049
153.0182351 5.450405207
155.0338851 1.753133105
159.0287997 1.864038745
167.0338851 1.481368769
177.0182351 1.865942897
177.0393644 2.87561416
179.0338851 1.409809224
221.0597059 1.582495652
239.0702706 15.5287351
255.0651853 0.9460986427
257.0808353 30.71452788
397.0917939 1.335885809
415.1023586 2.748658059
433.1129233 1.101639637

Name: +ve in-silico MS/MS by CFM-ID for MXJCXVPUMMOHNQ-UHFFFAOYSA-N
ID: MXJCXVPUMMOHNQ-UHFFFAOYSA-N
Comment: Energy2
Num peaks: 31
41.00219107 0.8757608867
43.01784114 0.9770992906
87.00767038 1.548867604
89.02332044 0.6060895265
91.05422664 2.291245915
101.0385766 3.827230926
103.002585 0.6105977695
103.0542266 11.90016017
105.0182351 0.6958090652
105.0698767 1.581344768
115.002585 0.656520961
117.0182351 0.6650179406
127.0389705 4.02440889
129.0334912 1.347238639
131.0491413 2.739324632
145.0647913 0.6400007855
153.0182351 7.23553367
155.0338851 0.795972787
157.0131497 0.6580164614
159.0287997 1.161858794
161.0444498 1.466798211
167.0338851 1.360284522
177.0182351 1.294432954
177.0393644 1.141693846
179.0338851 2.336173556
239.0702706 8.927207771
241.0859207 1.536166212
257.0808353 7.283748612
283.0448437 0.636616896
295.0600999 0.6251780284
373.0917939 0.6462098069

Name: +ve in-silico MS/MS by CFM-ID for YFJJAJIWPWXWJJ-UHFFFAOYSA-N
ID: YFJJAJIWPWXWJJ-UHFFFAOYSA-N
Comment: Energy0
Num peaks: 18
99.00767038 0.6111710128
107.0491413 1.409153144
121.0647913 1.071494944
149.0597059 1.134189529
153.0182351 1.424862038
177.0393644 1.890260396
255.0651853 0.9469609217
257.0808353 9.199884004
259.0964854 1.015870968
275.0914 23.08388989
283.0448437 1.474754433
285.0604938 0.7509578984
301.0554084 1.685003618
311.0397584 0.769916466
329.050323 1.324068371
415.1023586 3.220948988
433.1129233 17.88241054
451.123488 11.70991599

Name: +ve in-silico MS/MS by CFM-ID for YFJJAJIWPWXWJJ-UHFFFAOYSA-N
ID: YFJJAJIWPWXWJJ-UHFFFAOYSA-N
Comment: Energy1
Num peaks: 25
105.0334912 1.471441697
107.0491413 4.830261188
121.0647913 3.010654266
137.0233204 1.976507113
149.0597059 3.314328777
153.0182351 10.73241234
155.0338851 2.740669276
159.0287997 1.540387697
167.0338851 1.650196188
177.0182351 0.7108417418
177.0393644 2.580807866
179.0338851 1.02699356
181.0495352 1.077586806
239.0702706 1.374142791
245.0808353 1.105623884
247.0964854 1.572997449
255.0651853 0.8112141105
257.0808353 11.22987642
275.0914 20.07934385
311.0397584 1.041637617
313.0554084 0.6823763056
329.050323 1.269304666
415.1023586 1.080042008
433.1129233 2.370864739
451.123488 0.8906941232

Name: +ve in-silico MS/MS by CFM-ID for YFJJAJIWPWXWJJ-UHFFFAOYSA-N
ID: YFJJAJIWPWXWJJ-UHFFFAOYSA-N
Comment: Energy2
Num peaks: 31
41.00219107 0.7022673924
43.01784114 1.288939078
79.05422664 1.153114334
87.00767038 1.438208688
93.06987671 0.7481278855
105.0182351 0.6467276819
105.0334912 1.595574604
107.0491413 3.530537666
119.0491413 1.218897708
121.0647913 4.194964373
127.0389705 3.476307544
137.0233204 1.5231987
145.0284058 1.429392507
147.0440559 0.7873112825
149.0597059 1.536065076
153.0182351 11.97825033
155.0338851 1.368214168
159.0287997 0.7795896182
161.0444498 1.226509592
163.0600999 0.8188964903
167.0338851 2.419956499
177.0393644 0.9073815449
181.0131497 0.7206159797
181.0495352 1.752907921
245.0808353 1.725584915
247.0964854 0.9582648428
255.0651853 0.686176226
257.0808353 6.587613316
259.0964854 1.33173057
275.0914 5.513298776
389.0867085 0.6533829071

Name: +ve in-silico MS/MS by CFM-ID for RJFGKPUMNZYKLG-UHFFFAOYSA-N
ID: RJFGKPUMNZYKLG-UHFFFAOYSA-N
Comment: Energy0
Num peaks: 17
107.0491413 1.416728403
121.0647913 1.078126499
149.0597059 1.140554636
153.0182351 1.431726968
177.0393644 1.900614134
255.0651853 0.9518790558
257.0808353 9.128304723
259.0964854 1.020551516
275.0914 23.23681357
283.0448437 1.480906713
285.0604938 0.7540906929
301.0554084 1.694354762
311.0397584 0.7731283506
329.050323 1.332159982
415.1023586 3.234385922
433.1129233 17.65206875
451.123488 11.80782103

Name: +ve in-silico MS/MS by CFM-ID for RJFGKPUMNZYKLG-UHFFFAOYSA-N
ID: RJFGKPUMNZYKLG-UHFFFAOYSA-N
Comment: Energy1
Num peaks: 25
105.0334912 1.483888467
107.0491413 4.85595136
121.0647913 3.035032721
137.0233204 2.023242456
149.0597059 3.332997717
153.0182351 10.78784366
155.0338851 2.753800714
159.0287997 1.546302197
167.0338851 1.658123359
177.0182351 0.7153867351
177.0393644 2.592136717
179.0338851 1.033559971
181.0495352 1.082568656
239.0702706 1.263498049
245.0808353 1.112135287
247.0964854 1.56136587
255.0651853 0.8145688833
257.0808353 11.17935281
275.0914 20.19913666
311.0397584 1.045637107
313.0554084 0.6849963698
329.050323 1.276543981
415.1023586 1.084188956
433.1129233 2.321312244
451.123488 0.8975471046

Name: +ve in-silico MS/MS by CFM-ID for RJFGKPUMNZYKLG-UHFFFAOYSA-N
ID: RJFGKPUMNZYKLG-UHFFFAOYSA-N
Comment: Energy2
Num peaks: 31
41.00219107 0.7127129597
43.01784114 1.02791507
79.05422664 1.165199981
87.00767038 1.453338043
93.06987671 0.7559689199
105.0182351 0.6535214686
105.0334912 1.671199529
107.0491413 3.648123751
119.0491413 1.267850603
121.0647913 4.365641433
127.0389705 3.526826388
137.0233204 1.624783776
145.0284058 1.527022171
147.0440559 0.9106335391
149.0597059 1.59430244
153.0182351 12.19961738
155.0338851 1.40124137
159.0287997 0.7877603992
161.0444498 1.239364485
163.0600999 0.8274792417
167.0338851 2.468229942
177.0393644 0.9172282972
181.0131497 0.7281686653
181.0495352 1.788126621
243.0651853 0.649999568
245.0808353 1.78082693
255.0651853 0.6934173604
257.0808353 6.394889341
259.0964854 1.345722755
275.0914 5.594376355
389.0867085 0.6602671464

Name: +ve in-silico MS/MS by CFM-ID for BOKFKFBDBXJJCD-UHFFFAOYSA-N
ID: BOKFKFBDBXJJCD-UHFFFAOYSA-N
Comment: Energy0
Num peaks: 15
99.00767038 0.6505405318
105.0334912 0.6055874367
127.0389705 1.060763049
153.0182351 3.848315068
159.0287997 0.6269636435
167.0338851 0.7129471857
177.0393644 1.906110003
181.0495352 0.7399072817
255.0651853 1.068101681
257.0808353 9.352400509
259.0964854 1.021653132
275.0914 23.91181732
415.1023586 3.569487568
433.1129233 18.99443383
451.123488 12.35797154

Name: +ve in-silico MS/MS by CFM-ID for BOKFKFBDBXJJCD-UHFFFAOYSA-N
ID: BOKFKFBDBXJJCD-UHFFFAOYSA-N
Comment: Energy1
Num peaks: 25
95.04914126 0.6576084385
105.0334912 4.361406264
107.0491413 3.662102972
109.0647913 0.6850202613
117.0334912 1.040604387
119.0491413 1.136349859
121.0647913 1.067129314
127.0389705 0.800123484
147.0440559 1.526120478
149.0597059 1.124332998
153.0182351 17.87160672
155.0338851 1.552539803
159.0287997 1.703965214
167.0338851 1.931858729
177.0393644 2.347359512
181.0495352 1.411299206
239.0702706 1.196163837
247.0964854 0.6693815316
255.0651853 0.7481304107
257.0808353 10.42357751
259.0964854 0.6326299485
275.0914 19.13830813
415.1023586 1.108799994
433.1129233 2.38126341
451.123488 0.9237413009

Name: +ve in-silico MS/MS by CFM-ID for BOKFKFBDBXJJCD-UHFFFAOYSA-N
ID: BOKFKFBDBXJJCD-UHFFFAOYSA-N
Comment: Energy2
Num peaks: 31
41.00219107 0.962258313
43.01784114 0.9144405243
83.01275576 0.689404728
85.02840582 0.664320956
87.00767038 1.473315298
95.04914126 1.431361543
105.0182351 0.6621071315
105.0334912 4.421386588
107.0491413 4.807851162
117.0334912 0.9334029586
119.0491413 2.613627447
121.0647913 3.919962771
125.0233204 0.9147476662
127.0389705 2.307556681
145.0284058 0.6557784152
149.0597059 1.978892084
153.0182351 15.64597031
155.0338851 0.7168217361
157.0495352 0.994782363
159.0287997 1.115491036
161.0444498 1.294660539
163.0600999 0.8639656284
167.0338851 1.442127423
177.0182351 0.8978795057
179.0338851 0.8899659544
181.0495352 0.878798773
245.0808353 0.8623543944
247.0964854 0.7118163807
257.0808353 5.396621207
259.0964854 0.7458156474
275.0914 6.072564264

Name: +ve in-silico MS/MS by CFM-ID for ITHDMDNSQAQJGS-VOTSOKGWSA-N
ID: ITHDMDNSQAQJGS-VOTSOKGWSA-N
Comment: Energy0
Num peaks: 13
91.05422664 1.879454735
103.0542266 1.519857577
131.0491413 1.34215862
177.0393644 2.076606951
239.0702706 8.484910453
241.0859207 1.043436073
257.0808353 25.86289568
283.0448437 1.535752433
285.0604938 0.7725751164
301.0554084 1.731496667
397.0917939 3.359811829
415.1023586 18.27222716
433.1129233 12.19870272

Name: +ve in-silico MS/MS by CFM-ID for ITHDMDNSQAQJGS-VOTSOKGWSA-N
ID: ITHDMDNSQAQJGS-VOTSOKGWSA-N
Comment: Energy1
Num peaks: 18
91.05422664 1.489956966
103.0542266 2.898447173
131.0491413 5.641621073
153.0182351 5.439380983
155.0338851 1.749709236
159.0287997 1.85609011
167.0338851 1.475093984
177.0182351 1.865567433
177.0393644 2.861512318
179.0338851 1.40626073
221.0597059 1.525898515
239.0702706 14.87775285
241.0859207 0.7958358257
255.0651853 0.9414351001
257.0808353 30.6441887
397.0917939 1.329112396
415.1023586 2.802403874
433.1129233 1.092326748

Name: +ve in-silico MS/MS by CFM-ID for ITHDMDNSQAQJGS-VOTSOKGWSA-N
ID: ITHDMDNSQAQJGS-VOTSOKGWSA-N
Comment: Energy2
Num peaks: 31
41.00219107 0.8786529133
43.01784114 1.267461094
79.05422664 0.6251772739
87.00767038 1.530934734
89.02332044 0.5990697745
91.05422664 2.264223176
101.0385766 3.869082852
103.002585 0.6035434973
103.0542266 12.00847544
105.0182351 0.68776587
105.0698767 1.641565646
115.002585 0.6489518353
117.0182351 0.657293794
127.0389705 4.038298931
129.0334912 1.336160886
131.0491413 2.887550345
153.0182351 7.352359474
155.0338851 0.8112430091
157.0131497 0.6501798858
159.0287997 1.14808017
161.0444498 1.449064361
167.0338851 1.344601604
177.0182351 1.359867608
177.0393644 1.128073078
179.0338851 2.381352983
239.0702706 7.186856352
241.0859207 1.518408606
257.0808353 7.283895103
283.0448437 0.6281015208
295.0600999 0.6179283573
373.0917939 0.6387162477

Name: +ve in-silico MS/MS by CFM-ID for FXHLXQPHDFELCY-UHFFFAOYSA-N
ID: FXHLXQPHDFELCY-UHFFFAOYSA-N
Comment: Energy0
Num peaks: 20
99.00767038 0.8356127405
117.0182351 0.699621517
159.0287997 0.778929644
177.0393644 3.282214902
225.0546206 0.7794992369
227.0702706 0.7096829589
247.0812292 1.95055336
257.0808353 10.44404719
259.0964854 1.048038674
261.0604938 0.593148481
265.0917939 1.288425678
275.0914 4.414132394
391.1023586 0.8400490597
403.1023586 1.287874303
405.1180087 0.7315970462
415.1023586 5.036576057
419.0972732 2.077693415
421.1129233 0.6655610987
433.1129233 24.67700519
451.123488 18.17177462

Name: +ve in-silico MS/MS by CFM-ID for FXHLXQPHDFELCY-UHFFFAOYSA-N
ID: FXHLXQPHDFELCY-UHFFFAOYSA-N
Comment: Energy1
Num peaks: 29
43.01784114 0.752453652
59.01275576 0.7419061373
131.0338851 0.6453715579
159.0287997 3.042507356
161.0444498 0.7542417578
177.0393644 5.584679331
187.0389705 0.7918585715
225.0546206 0.7031500292
227.0702706 1.983341654
229.0859207 1.510246346
231.1015708 0.8728931902
243.0651853 3.242906677
245.0808353 1.251281232
247.0964854 2.213394406
257.0808353 12.98567054
259.0600999 1.62379077
271.0600999 0.6849980731
273.0757499 1.196306255
275.0914 17.32683038
387.107444 0.851448809
403.1023586 1.397613777
405.1180087 2.486369224
407.1336587 1.086215082
415.1023586 3.394346486
419.0972732 0.8982743232
421.1129233 1.086065867
423.1285734 1.763964735
433.1129233 6.688265005
451.123488 2.597053414

Name: +ve in-silico MS/MS by CFM-ID for FXHLXQPHDFELCY-UHFFFAOYSA-N
ID: FXHLXQPHDFELCY-UHFFFAOYSA-N
Comment: Energy2
Num peaks: 31
41.00219107 0.8372251918
43.01784114 1.102178099
71.04914126 9.170760606
87.04405588 1.209432526
89.02332044 0.8310020126
89.05970595 3.36204689
119.0127558 0.8657713463
119.0491413 1.030156274
121.0284058 1.630342843
129.0334912 3.119336592
131.0491413 0.8778067989
133.0284058 2.993490973
135.0440559 1.133353148
145.0284058 1.837523542
147.0440559 2.264668881
157.0284058 1.007736535
159.0440559 1.904745211
161.0444498 1.318589999
161.0597059 1.765844536
173.0233204 4.217863091
175.0389705 3.870876692
177.0393644 2.261263398
187.0389705 0.7861724024
217.0859207 1.438207695
227.0702706 0.9229104801
247.0812292 0.8580293501
257.0808353 2.6309798
347.1125294 0.9006386773
389.0867085 0.7947894394
403.1023586 0.786215327
433.1129233 0.9451973263

Name: +ve in-silico MS/MS by CFM-ID for NMKWGKZAKSFOCE-UHFFFAOYSA-N
ID: NMKWGKZAKSFOCE-UHFFFAOYSA-N
Comment: Energy0
Num peaks: 13
121.0647913 1.972241577
149.0597059 3.883479097
153.0182351 1.047733462
177.0393644 1.89090292
255.0651853 1.06985425
257.0808353 8.417005612
259.0964854 1.03807655
275.0914 24.61547544
283.0448437 1.056055795
301.0554084 1.515824295
415.1023586 3.377373187
433.1129233 18.58957496
451.123488 12.08555822

Name: +ve in-silico MS/MS by CFM-ID for NMKWGKZAKSFOCE-UHFFFAOYSA-N
ID: NMKWGKZAKSFOCE-UHFFFAOYSA-N
Comment: Energy1
Num peaks: 21
95.04914126 1.54083703
121.0647913 2.855371251
149.0597059 7.274429025
153.0182351 4.504212693
155.0338851 2.094973789
159.0287997 1.835100441
177.0182351 1.189069547
177.0393644 2.629580215
179.0338851 2.600142083
181.0495352 1.272509769
239.0702706 1.701394899
245.0808353 1.546947063
247.0964854 2.237803222
255.0651853 1.125912892
257.0808353 13.66566665
259.0964854 0.7866210793
275.0914 25.4991435
329.050323 0.8343402484
415.1023586 1.324922994
433.1129233 2.839879831
451.123488 1.067540934

Name: +ve in-silico MS/MS by CFM-ID for NMKWGKZAKSFOCE-UHFFFAOYSA-N
ID: NMKWGKZAKSFOCE-UHFFFAOYSA-N
Comment: Energy2
Num peaks: 31
41.00219107 0.8107368486
43.01784114 1.246258732
87.00767038 1.504941896
95.04914126 1.68787375
105.0182351 0.6761071108
105.0334912 0.7269687383
115.002585 0.6379794257
117.0182351 0.6460990251
117.0334912 0.6700226531
119.0491413 2.479018427
121.0647913 6.607757094
123.0804414 0.7908439967
127.0389705 2.762474452
137.0233204 1.427185729
147.0440559 2.190444267
149.0597059 7.229919065
153.0182351 9.406516938
155.0338851 1.000793882
157.0131497 0.6393430728
159.0287997 1.128908136
161.0444498 1.425585034
177.0393644 0.7959985023
243.0651853 0.6134647693
245.0808353 2.54134058
247.0964854 0.8510511684
255.0651853 0.7015411838
257.0808353 6.633934521
259.0964854 1.492668643
275.0914 6.841461643
313.0706646 0.6074207734
391.1023586 0.6278551755

Name: +ve in-silico MS/MS by CFM-ID for NMMQYSLGCMGQGF-UHFFFAOYSA-N
ID: NMMQYSLGCMGQGF-UHFFFAOYSA-N
Comment: Energy0
Num peaks: 13
121.0647913 1.962923557
149.0597059 3.857518291
153.0182351 1.033341334
177.0393644 1.901505449
255.0651853 1.075403453
257.0808353 9.338938386
259.0964854 1.042940466
275.0914 23.95937611
283.0448437 1.063858368
301.0554084 1.524300592
415.1023586 3.401772984
433.1129233 18.38702662
451.123488 12.18822211

Name: +ve in-silico MS/MS by CFM-ID for NMMQYSLGCMGQGF-UHFFFAOYSA-N
ID: NMMQYSLGCMGQGF-UHFFFAOYSA-N
Comment: Energy1
Num peaks: 21
95.04914126 1.552601086
121.0647913 2.877072272
149.0597059 7.287585533
153.0182351 4.515067348
155.0338851 2.099190935
159.0287997 1.842817182
177.0182351 1.188942697
177.0393644 2.642501807
179.0338851 2.600280445
181.0495352 1.275678569
239.0702706 1.594815217
245.0808353 1.433936454
247.0964854 2.103797042
255.0651853 1.130962617
257.0808353 14.1554926
259.0964854 0.7899778499
275.0914 25.56694559
329.050323 0.8396123192
415.1023586 1.33227872
433.1129233 2.788440717
451.123488 1.076537996

Name: +ve in-silico MS/MS by CFM-ID for NMMQYSLGCMGQGF-UHFFFAOYSA-N
ID: NMMQYSLGCMGQGF-UHFFFAOYSA-N
Comment: Energy2
Num peaks: 31
41.00219107 0.814061211
43.01784114 0.9602571794
87.00767038 1.522267558
93.06987671 0.6080297486
95.04914126 1.695770593
105.0182351 0.6838783879
105.0334912 0.7353028163
115.002585 0.645293317
117.0182351 0.6535608239
117.0334912 0.665270604
119.0491413 2.489737942
121.0647913 6.634453836
123.0804414 0.778306332
127.0389705 2.769926878
137.0233204 1.534191196
147.0440559 2.251235134
149.0597059 7.06968966
153.0182351 9.370580034
155.0338851 0.9908525325
157.0131497 0.6466725971
159.0287997 1.141850107
161.0444498 1.446855885
177.0393644 0.805564021
245.0808353 2.387271982
247.0964854 0.6729950552
255.0651853 0.7096483521
257.0808353 7.876577984
259.0964854 1.509825903
275.0914 6.899037446
313.0706646 0.6144245971
391.1023586 0.6350946166

Name: +ve in-silico MS/MS by CFM-ID for CQQGIZQUHIYYKH-UHFFFAOYSA-N
ID: CQQGIZQUHIYYKH-UHFFFAOYSA-N
Comment: Energy0
Num peaks: 15
119.0491413 0.9466155472
121.0647913 0.8219356283
147.0440559 0.6849720687
149.0597059 0.9353853954
153.0182351 2.755248827
177.0393644 1.945574393
255.0651853 1.029164527
257.0808353 9.231382389
259.0964854 1.051970147
275.0914 24.02393371
297.0968793 0.7144517108
325.0917939 1.547203202
415.1023586 3.497971598
433.1129233 18.87487322
451.123488 12.4953149

Name: +ve in-silico MS/MS by CFM-ID for CQQGIZQUHIYYKH-UHFFFAOYSA-N
ID: CQQGIZQUHIYYKH-UHFFFAOYSA-N
Comment: Energy1
Num peaks: 22
95.04914126 1.948077944
117.0334912 2.258750178
119.0491413 1.542583621
121.0647913 1.110810982
131.0491413 0.7058551377
147.0440559 3.227487026
149.0597059 2.024560811
151.075356 0.7664374516
153.0182351 12.40306933
159.0287997 1.82356095
177.0393644 2.571424279
179.0338851 0.8795629014
181.0495352 1.456408687
239.0702706 1.443491004
247.0964854 0.9667807899
255.0651853 0.8606902145
257.0808353 13.65959301
259.0964854 0.7438828921
275.0914 25.11426605
415.1023586 1.247939361
433.1129233 2.678565325
451.123488 1.055922264

Name: +ve in-silico MS/MS by CFM-ID for CQQGIZQUHIYYKH-UHFFFAOYSA-N
ID: CQQGIZQUHIYYKH-UHFFFAOYSA-N
Comment: Energy2
Num peaks: 31
41.00219107 0.8035949899
43.01784114 0.9783681988
83.01275576 1.653607334
87.00767038 1.551961912
95.04914126 1.558563513
101.0385766 0.7773446549
103.0542266 1.173015689
105.0182351 0.6971968843
115.002585 0.6578269345
117.0182351 0.666350796
117.0334912 3.840556811
119.0491413 6.259775328
121.0647913 5.516007837
123.0804414 1.168821005
127.0389705 1.719882727
147.0440559 3.060740141
149.0597059 5.164747994
153.0182351 9.681890834
155.0338851 0.8943420477
157.0131497 0.6588621255
157.0495352 0.6957858095
159.0287997 1.163460129
161.0444498 1.466057877
177.0393644 0.7775606226
245.0808353 1.033375139
247.0964854 1.616438748
257.0808353 6.709467071
259.0964854 1.507099714
275.0914 6.813824263
313.0706646 0.6264289822
391.1023586 0.6475028443

Name: +ve in-silico MS/MS by CFM-ID for RAUGWSBOMRCFRT-UHFFFAOYSA-N
ID: RAUGWSBOMRCFRT-UHFFFAOYSA-N
Comment: Energy0
Num peaks: 13
101.0385766 2.835510251
103.0542266 1.295570916
105.0698767 1.699083549
153.0182351 0.8671813118
177.0393644 1.930391512
239.0702706 9.791334133
241.0859207 0.9860376318
257.0808353 24.41689412
301.0554084 0.937262389
329.050323 1.940077625
397.0917939 3.592344219
415.1023586 18.57467729
433.1129233 11.95120997

Name: +ve in-silico MS/MS by CFM-ID for RAUGWSBOMRCFRT-UHFFFAOYSA-N
ID: RAUGWSBOMRCFRT-UHFFFAOYSA-N
Comment: Energy1
Num peaks: 21
79.05422664 1.378902785
91.05422664 8.148783174
93.06987671 1.067113812
103.0542266 1.173148889
105.0698767 2.022032993
121.0647913 0.9176391045
131.0491413 0.9933846467
137.0233204 1.37966382
149.0597059 1.032596309
153.0182351 3.707705232
159.0287997 1.678948574
177.0393644 2.694606955
227.0702706 2.022263052
229.0859207 1.37710176
239.0702706 15.04570126
241.0859207 0.9127591095
255.0651853 1.075758026
257.0808353 28.44273024
397.0917939 1.34947604
415.1023586 2.815073187
433.1129233 1.04911566

Name: +ve in-silico MS/MS by CFM-ID for RAUGWSBOMRCFRT-UHFFFAOYSA-N
ID: RAUGWSBOMRCFRT-UHFFFAOYSA-N
Comment: Energy2
Num peaks: 31
43.01784114 0.8102201638
49.00727645 0.6297925946
79.05422664 2.131742289
87.00767038 1.812259442
91.05422664 6.753624962
93.06987671 1.341818184
101.0385766 15.14897191
103.0542266 2.29668201
105.0182351 0.6149839877
105.0698767 3.519578665
109.1011768 0.6175639194
111.1168269 0.6175639194
121.0647913 1.209580613
137.0233204 2.326971733
139.0389705 0.6857551577
145.0284058 0.8185759941
147.0440559 1.295136195
153.0182351 5.026238316
155.0338851 1.39490098
159.0287997 0.7505317549
161.0444498 1.216666235
165.0182351 0.7549138663
167.0338851 0.8365881725
177.0393644 0.8389902554
229.0859207 0.9258305657
239.0702706 4.443229895
241.0859207 0.8250327681
257.0808353 4.570429506
265.034279 0.651276056
267.0499291 0.8310579493
283.0448437 1.733162515

Name: +ve in-silico MS/MS by CFM-ID for OVABQAKAIBPWTK-UHFFFAOYSA-N
ID: OVABQAKAIBPWTK-UHFFFAOYSA-N
Comment: Energy0
Num peaks: 13
101.0385766 2.836454258
103.0542266 1.295831185
105.0698767 1.699772357
153.0182351 0.8673276829
177.0393644 1.930728853
239.0702706 9.79226572
241.0859207 0.9861833842
257.0808353 24.43258514
301.0554084 0.9374303957
329.050323 1.940445497
397.0917939 3.596524189
415.1023586 18.58847652
433.1129233 11.95439501

Name: +ve in-silico MS/MS by CFM-ID for OVABQAKAIBPWTK-UHFFFAOYSA-N
ID: OVABQAKAIBPWTK-UHFFFAOYSA-N
Comment: Energy1
Num peaks: 21
79.05422664 1.373404303
91.05422664 8.143402048
93.06987671 1.062857733
103.0542266 1.172236901
105.0698767 2.014415307
121.0647913 0.9139791912
131.0491413 0.9894208377
137.0233204 1.383525829
149.0597059 1.028740023
153.0182351 3.69332435
159.0287997 1.672667843
177.0393644 2.682309645
227.0702706 2.275291063
229.0859207 1.426805237
239.0702706 15.10431217
241.0859207 0.9091245845
255.0651853 1.071801612
257.0808353 28.34301885
397.0917939 1.350962208
415.1023586 2.805889104
433.1129233 1.040879546

Name: +ve in-silico MS/MS by CFM-ID for OVABQAKAIBPWTK-UHFFFAOYSA-N
ID: OVABQAKAIBPWTK-UHFFFAOYSA-N
Comment: Energy2
Num peaks: 31
43.01784114 0.8113708949
49.00727645 0.6309218929
79.05422664 2.138355542
87.00767038 1.955149087
91.05422664 6.742591814
93.06987671 1.346774034
101.0385766 15.12429681
103.0542266 2.292793677
105.0698767 3.532725474
109.1011768 0.6182995383
111.1168269 0.6182995383
117.0182351 1.051313111
121.0647913 1.214048058
137.0233204 2.323851683
139.0389705 0.6891479458
145.0284058 0.8395999608
147.0440559 1.301179719
153.0182351 5.035893414
155.0338851 1.403083284
159.0287997 0.7516216355
161.0444498 1.218538212
165.0182351 0.759342091
167.0338851 0.8375798258
177.0393644 0.8400177182
239.0702706 4.45927062
241.0859207 0.826014101
257.0808353 4.582210353
265.034279 0.6523183127
267.0499291 0.8322730014
281.0291937 0.6801364886
283.0448437 1.735221685

Name: +ve in-silico MS/MS by CFM-ID for GMRZPKOWYPGLDF-UHFFFAOYSA-N
ID: GMRZPKOWYPGLDF-UHFFFAOYSA-N
Comment: Energy0
Num peaks: 13
59.04914126 1.765321278
87.04405588 0.9744442389
175.0389705 1.15908178
177.0393644 2.460387579
199.075356 2.234905858
217.0859207 9.873265692
235.0964854 22.8454675
333.0604938 0.99767085
335.0761439 0.9895331554
351.0710585 0.7878043534
375.107444 4.258711505
393.1180087 18.89984117
411.1285734 13.10098216

Name: +ve in-silico MS/MS by CFM-ID for GMRZPKOWYPGLDF-UHFFFAOYSA-N
ID: GMRZPKOWYPGLDF-UHFFFAOYSA-N
Comment: Energy1
Num peaks: 22
29.03857658 3.570235957
31.05422664 1.444680194
41.03857658 0.8320437304
59.04914126 4.238027114
87.04405588 1.312570115
147.0440559 1.82479438
159.0287997 2.055780604
159.0440559 0.6710765307
175.0389705 3.70569987
177.0393644 3.162599655
177.0546206 0.7255667064
199.075356 0.8901117848
207.1015708 1.781229775
217.0859207 18.29705856
219.1015708 1.183645097
231.0651853 0.6152694981
233.0808353 0.775361513
235.0964854 25.62556387
365.1230941 0.901967789
375.107444 1.90124272
393.1180087 3.718316098
411.1285734 1.345811405

Name: +ve in-silico MS/MS by CFM-ID for GMRZPKOWYPGLDF-UHFFFAOYSA-N
ID: GMRZPKOWYPGLDF-UHFFFAOYSA-N
Comment: Energy2
Num peaks: 31
41.00219107 0.6689610271
41.03857658 1.085509899
43.01784114 0.9410151943
55.01784114 1.491635583
57.0334912 3.186117254
59.04914126 9.019200283
61.06479133 0.7940137233
71.04914126 1.772518634
85.02840582 0.8266559743
87.00767038 1.478745066
87.04405588 1.934736839
89.05970595 2.098867112
105.0182351 0.6641841954
117.0182351 0.7837257762
147.0440559 3.981471457
149.0597059 0.9763942473
159.0287997 1.093897432
159.0440559 2.393606232
161.0444498 1.408404241
163.0600999 0.8905155854
175.0389705 5.697121791
177.0393644 2.081460075
177.0546206 0.7115560971
199.075356 1.623400186
203.0338851 0.6692098026
207.1015708 0.936947562
217.0859207 5.710789641
219.1015708 0.7729608768
235.0964854 6.387577687
335.0761439 0.7474160005
393.1180087 0.7066040372

Name: +ve in-silico MS/MS by CFM-ID for ONPTXLSYUSVKJA-UHFFFAOYSA-N
ID: ONPTXLSYUSVKJA-UHFFFAOYSA-N
Comment: Energy0
Num peaks: 14
57.0334912 1.348116144
59.04914126 1.059915719
87.04405588 1.154310023
175.0389705 1.355425711
177.0393644 2.322556533
215.0702706 0.8486483349
217.0706646 0.8134745237
217.0859207 9.371828807
219.1015708 1.050880338
235.0812292 1.092511344
235.0964854 24.94838315
375.107444 2.312574154
393.1180087 19.18840277
411.1285734 13.8563415

Name: +ve in-silico MS/MS by CFM-ID for ONPTXLSYUSVKJA-UHFFFAOYSA-N
ID: ONPTXLSYUSVKJA-UHFFFAOYSA-N
Comment: Energy1
Num peaks: 26
29.03857658 2.583553754
31.05422664 1.242638936
41.03857658 0.941297577
43.05422664 0.7730505732
55.01784114 2.264503352
57.0334912 4.657621824
59.04914126 2.685376401
61.06479133 0.8520482348
87.04405588 1.505761395
89.05970595 0.7955059559
147.0440559 2.588220225
159.0287997 2.054945869
175.0389705 3.065312911
177.0393644 3.511876913
177.0546206 0.9766797909
207.1015708 1.919709568
215.0702706 0.6557789599
217.0859207 10.84754174
219.1015708 0.8490533985
233.0808353 0.7567875456
235.0812292 0.7318483452
235.0964854 27.47406559
365.1230941 0.9160165346
375.107444 0.9687466759
393.1180087 3.319996642
411.1285734 1.343371261

Name: +ve in-silico MS/MS by CFM-ID for ONPTXLSYUSVKJA-UHFFFAOYSA-N
ID: ONPTXLSYUSVKJA-UHFFFAOYSA-N
Comment: Energy2
Num peaks: 31
41.00219107 0.6697041943
41.03857658 1.952273647
43.01784114 0.9420900823
43.05422664 2.681803823
55.01784114 2.286628347
57.0334912 5.197834217
59.04914126 11.02041302
61.06479133 1.075261676
85.02840582 0.7823202841
87.00767038 1.681802829
87.04405588 2.80370117
89.05970595 2.418667641
91.05422664 0.7775528796
105.0182351 0.6648145209
117.0182351 0.7844720486
147.0440559 4.29338928
149.0597059 1.003096249
151.075356 0.7582006021
153.0910061 0.7582006021
159.0287997 1.095126611
161.0444498 1.400996817
163.0600999 0.8913585037
175.0389705 2.92055563
177.0393644 2.650050308
179.0702706 0.7471412239
207.1015708 0.9244878978
217.0859207 5.168549566
219.0863146 0.8740485741
219.1015708 0.7610033634
235.0964854 6.321257246
393.1180087 0.6947534136

Name: +ve in-silico MS/MS by CFM-ID for WHHPSXNFOADHEK-UHFFFAOYSA-N
ID: WHHPSXNFOADHEK-UHFFFAOYSA-N
Comment: Energy0
Num peaks: 18
43.01784114 0.6938359824
55.01784114 0.8036695148
73.02840582 2.265738334
103.0389705 0.6848961236
123.0440559 1.006902653
133.0495352 2.476987282
137.0233204 0.6995844093
153.0182351 3.507775975
153.0546206 1.00765959
289.0706646 0.8843596537
301.0706646 8.760626162
303.0499291 1.415156103
303.0863146 1.02988882
315.107444 0.7283703626
319.0812292 26.29024769
415.1023586 1.022226635
433.1129233 11.48929285
451.123488 15.55780789

Name: +ve in-silico MS/MS by CFM-ID for WHHPSXNFOADHEK-UHFFFAOYSA-N
ID: WHHPSXNFOADHEK-UHFFFAOYSA-N
Comment: Energy1
Num peaks: 23
115.0389705 2.434628311
123.0440559 1.297439532
125.0597059 1.213112922
133.0495352 2.999745258
135.0440559 2.866727076
137.0233204 1.733594873
137.0597059 2.365879557
151.0389705 1.406537631
153.0182351 6.192477504
153.0546206 2.966357462
183.0287997 0.7353354616
287.0550145 2.538402728
289.0706646 5.769606853
291.0863146 6.330874272
301.0706646 6.844304998
303.0499291 2.352754297
317.0655792 0.7958084736
319.0812292 21.97972405
415.1023586 0.8891551793
421.1129233 0.7681941014
423.1285734 1.425754807
433.1129233 2.720251139
451.123488 1.393956868

Name: +ve in-silico MS/MS by CFM-ID for WHHPSXNFOADHEK-UHFFFAOYSA-N
ID: WHHPSXNFOADHEK-UHFFFAOYSA-N
Comment: Energy2
Num peaks: 31
41.00219107 0.9268386824
43.01784114 1.751433388
45.0334912 1.191878451
56.99710569 1.818640139
59.01275576 1.106120297
79.01784114 0.9260666832
111.0440559 1.195611868
115.0389705 1.661731865
117.0546206 1.177446162
121.0284058 0.949899534
123.0440559 3.474467764
127.0389705 1.56289805
133.0495352 1.091143208
135.0440559 4.644616577
137.0233204 2.293118715
137.0597059 3.661001053
139.0389705 0.8456899073
139.075356 1.260571907
149.0233204 1.258672537
149.0597059 1.153261096
151.0389705 3.057224643
153.0182351 5.42956764
153.0546206 1.946697613
165.0546206 0.8727177014
211.0600999 0.7949454396
247.0600999 1.024354
287.0550145 0.850539801
289.0706646 1.201469302
301.0706646 3.84772218
303.0499291 2.145209717
319.0812292 4.026784586

Name: +ve in-silico MS/MS by CFM-ID for OYDWXRDCNHXIKB-UHFFFAOYSA-N
ID: OYDWXRDCNHXIKB-UHFFFAOYSA-N
Comment: Energy0
Num peaks: 14
91.05422664 11.63311706
93.06987671 1.419436173
177.0393644 1.651050537
257.0808353 7.943490224
265.034279 7.68669526
269.0655792 1.33326884
275.0914 17.45180469
279.0135436 1.191933916
281.0291937 3.409057995
283.0448437 2.919790625
285.0604938 1.650190334
287.0761439 2.456184959
433.1129233 10.98973698
451.123488 9.207710454

Name: +ve in-silico MS/MS by CFM-ID for OYDWXRDCNHXIKB-UHFFFAOYSA-N
ID: OYDWXRDCNHXIKB-UHFFFAOYSA-N
Comment: Energy1
Num peaks: 17
79.05422664 1.618731905
91.05422664 25.01875231
93.06987671 2.553294601
111.0440559 0.6972819645
139.0389705 1.688095425
155.0338851 2.468687038
159.0287997 1.569278941
177.0393644 2.487936095
183.0287997 0.6992027961
257.0808353 13.33278454
265.034279 1.454058117
269.0655792 1.415950096
275.0914 20.64981548
279.0135436 0.7069942488
281.0291937 0.7617944711
433.1129233 2.198345299
451.123488 0.9273122918

Name: +ve in-silico MS/MS by CFM-ID for OYDWXRDCNHXIKB-UHFFFAOYSA-N
ID: OYDWXRDCNHXIKB-UHFFFAOYSA-N
Comment: Energy2
Num peaks: 31
43.01784114 0.6149789746
59.01275576 0.8105180566
65.03857658 0.9669520763
75.02292652 0.8489563105
77.03857658 0.6020055809
79.05422664 3.049160805
84.99202031 0.5977952092
87.00767038 2.690166753
89.02332044 0.7672202004
91.05422664 23.44490557
93.06987671 7.305291733
105.0182351 0.5749656471
115.002585 0.5696586265
117.0182351 0.970049082
117.0334912 0.5709212074
137.0233204 2.356200905
139.0389705 4.270343487
155.0338851 3.381534329
159.0287997 0.6966380096
161.0444498 1.061527097
177.0393644 2.563313188
183.0287997 0.9197081672
195.0287997 0.92010054
257.0808353 5.35481369
263.018629 0.7454466305
265.034279 0.8037529146
267.0499291 1.397560128
269.0655792 1.195290849
275.0914 3.462737757
285.0604938 0.5918615205
389.0867085 0.5707559489

Name: +ve in-silico MS/MS by CFM-ID for FWXNEEADVLONPS-UHFFFAOYSA-N
ID: FWXNEEADVLONPS-UHFFFAOYSA-N
Comment: Energy0
Num peaks: 14
91.05422664 11.63872106
93.06987671 1.420312042
177.0393644 1.642180645
257.0808353 7.878186989
265.034279 7.876736758
269.0655792 1.333502162
275.0914 17.46102436
279.0135436 1.192120264
281.0291937 3.409229803
283.0448437 2.920278371
285.0604938 1.650463873
287.0761439 2.456600085
433.1129233 10.89264377
451.123488 9.210040281

Name: +ve in-silico MS/MS by CFM-ID for FWXNEEADVLONPS-UHFFFAOYSA-N
ID: FWXNEEADVLONPS-UHFFFAOYSA-N
Comment: Energy1
Num peaks: 17
79.05422664 1.626892165
91.05422664 25.0927334
93.06987671 2.571621012
111.0440559 0.6698466228
139.0389705 1.709580616
155.0338851 2.480403973
159.0287997 1.573514058
177.0393644 2.486012874
183.0287997 0.6839083497
257.0808353 13.45311457
265.034279 1.481402377
269.0655792 1.422044681
275.0914 20.77386789
279.0135436 0.7090508254
281.0291937 0.7364463956
433.1129233 2.20494398
451.123488 0.9322617422

Name: +ve in-silico MS/MS by CFM-ID for FWXNEEADVLONPS-UHFFFAOYSA-N
ID: FWXNEEADVLONPS-UHFFFAOYSA-N
Comment: Energy2
Num peaks: 31
43.01784114 0.6182696769
59.01275576 0.8129459615
65.03857658 0.971324839
75.02292652 0.8527954713
77.03857658 0.604727978
79.05422664 3.070143605
84.99202031 0.5994580191
87.00767038 2.700369475
89.02332044 0.7698590831
91.05422664 23.60647916
93.06987671 7.369337825
105.0182351 0.5775708486
115.002585 0.5722347438
117.0182351 0.9729574107
117.0334912 0.622700919
137.0233204 2.372981703
139.0389705 4.484098889
155.0338851 3.40006485
159.0287997 0.7003245036
161.0444498 1.067478371
177.0393644 2.354510522
183.0287997 0.7223450894
195.0287997 0.9230671658
257.0808353 5.321701199
263.018629 0.7489504904
265.034279 0.9032081333
267.0499291 1.410525302
269.0655792 1.209035227
275.0914 3.499197518
285.0604938 0.5945698512
389.0867085 0.5733488974

Name: +ve in-silico MS/MS by CFM-ID for HROYPTLFUAEGAU-UHFFFAOYSA-N
ID: HROYPTLFUAEGAU-UHFFFAOYSA-N
Comment: Energy0
Num peaks: 14
101.0385766 2.784458826
103.0542266 1.322593168
105.0698767 1.776433067
121.0647913 1.705792281
153.0182351 0.8562460476
177.0393644 1.973214422
239.0702706 9.110552345
241.0859207 0.9824232401
257.0808353 23.6397964
301.0554084 0.7910271389
329.050323 1.935559769
397.0917939 3.588478606
415.1023586 18.35681433
433.1129233 11.88187173

Name: +ve in-silico MS/MS by CFM-ID for HROYPTLFUAEGAU-UHFFFAOYSA-N
ID: HROYPTLFUAEGAU-UHFFFAOYSA-N
Comment: Energy1
Num peaks: 26
91.05422664 4.29244268
103.0542266 0.9198205178
105.0334912 1.029221727
105.0698767 1.953087023
107.0491413 2.326819525
109.0284058 1.069842342
131.0491413 1.064725608
135.0076704 1.935271336
137.0233204 5.965405967
149.0233204 0.8405234942
149.0597059 1.126063262
151.0389705 1.377546343
153.0182351 3.055088757
159.0287997 1.628066269
177.0393644 2.735537258
211.075356 1.025614523
227.0702706 3.372360926
229.0859207 3.205502467
239.0702706 11.06551895
241.0859207 0.7474891565
253.0495352 0.7132676806
255.0651853 1.054726935
257.0808353 22.60840565
397.0917939 1.310570912
415.1023586 2.728375952
433.1129233 0.9952888939

Name: +ve in-silico MS/MS by CFM-ID for HROYPTLFUAEGAU-UHFFFAOYSA-N
ID: HROYPTLFUAEGAU-UHFFFAOYSA-N
Comment: Energy2
Num peaks: 31
41.00219107 1.253713935
43.01784114 1.265825691
49.00727645 1.530539181
63.02292652 1.325425612
79.05422664 0.9063740157
87.00767038 1.226073384
91.05422664 2.828155784
93.06987671 1.464966858
95.08552677 1.062702172
101.0385766 9.684665028
103.0542266 2.216062079
105.0334912 5.870511548
105.0698767 3.05498894
107.0491413 2.757844385
109.0284058 3.928020412
121.0647913 2.458046687
125.0233204 2.446374311
129.0334912 1.152018034
131.0491413 0.8398902654
135.0076704 1.039053466
145.0284058 0.8937336746
147.0440559 2.133412201
149.0597059 1.145283139
151.002585 1.554876406
151.0389705 1.500973344
153.0182351 3.906170909
161.0444498 1.062389384
177.0393644 0.9950344488
239.0702706 2.138793157
241.0859207 0.9592975877
257.0808353 3.788560238

Name: +ve in-silico MS/MS by CFM-ID for SCCOWXNLRYYYRJ-NSCUHMNNSA-N
ID: SCCOWXNLRYYYRJ-NSCUHMNNSA-N
Comment: Energy0
Num peaks: 16
99.00767038 0.6914617691
123.0440559 2.043343068
125.0597059 0.9339295452
135.0440559 0.7613807075
153.0546206 0.8871335576
159.0287997 0.6558357067
177.0393644 1.929045825
255.0651853 1.110674875
257.0808353 8.721860081
259.0600999 1.179828061
275.0914 25.09605628
325.0554084 1.08599507
327.0710585 1.67491368
415.1023586 2.275370176
433.1129233 18.13154179
451.123488 12.83341769

Name: +ve in-silico MS/MS by CFM-ID for SCCOWXNLRYYYRJ-NSCUHMNNSA-N
ID: SCCOWXNLRYYYRJ-NSCUHMNNSA-N
Comment: Energy1
Num peaks: 27
123.0440559 2.971490583
125.0597059 0.7607932935
135.0440559 2.62328542
137.0233204 1.480114068
139.0389705 1.931642105
151.0389705 3.404281407
153.0546206 4.109312348
159.0287997 1.77236371
163.0389705 0.9498129288
165.0546206 1.095328001
177.0393644 2.466418788
229.0859207 1.382212504
243.0651853 2.117737334
245.0808353 5.322071591
247.0964854 5.982449299
255.0651853 0.9914120419
257.0808353 9.714862895
259.0600999 2.077342452
271.0600999 0.7886614273
273.0757499 0.7762823372
275.0914 20.8524133
325.0554084 0.9673346073
327.0710585 0.7167118768
405.1180087 0.8671596497
415.1023586 0.7223336546
433.1129233 2.439198314
451.123488 0.9951359577

Name: +ve in-silico MS/MS by CFM-ID for SCCOWXNLRYYYRJ-NSCUHMNNSA-N
ID: SCCOWXNLRYYYRJ-NSCUHMNNSA-N
Comment: Energy2
Num peaks: 31
43.01784114 0.9548031639
87.00767038 1.508990608
123.0440559 4.769217586
125.0597059 0.7306577954
133.0284058 1.33787884
135.0440559 2.306088121
137.0233204 1.659723443
137.0597059 0.9416204649
139.0389705 1.913612848
149.0597059 1.062571405
151.0389705 4.605089845
153.0546206 3.840239442
157.0284058 2.758166517
159.0287997 1.134969016
161.0444498 1.51546513
163.0600999 0.8972487687
165.0546206 1.926101037
177.0393644 0.7466773108
201.0546206 1.173338625
203.0702706 2.186505545
211.0389705 0.7685773509
229.0495352 1.076495554
231.0651853 0.8669776447
243.0651853 1.333132963
245.0808353 2.122624191
247.0964854 0.7632952957
257.0808353 4.496083763
259.0600999 3.21510861
271.0600999 1.099395411
275.0914 7.055628834
299.0550145 0.8959865351

Name: +ve in-silico MS/MS by CFM-ID for ALQZHVVXEKPODR-NSCUHMNNSA-N
ID: ALQZHVVXEKPODR-NSCUHMNNSA-N
Comment: Energy0
Num peaks: 18
99.00767038 0.6505821297
123.0440559 1.367908634
139.0389705 0.7448953593
151.0389705 3.801496439
153.0546206 1.467129622
155.0702706 0.6244466714
165.0546206 0.786668524
177.0393644 1.772216651
255.0651853 1.051416277
257.0808353 7.369843339
259.0600999 1.25946826
275.0914 25.01179777
295.0448437 1.024779358
297.0604938 1.593252591
299.0761439 0.8378917611
415.1023586 2.114901072
433.1129233 17.09665811
451.123488 11.73198803

Name: +ve in-silico MS/MS by CFM-ID for ALQZHVVXEKPODR-NSCUHMNNSA-N
ID: ALQZHVVXEKPODR-NSCUHMNNSA-N
Comment: Energy1
Num peaks: 30
111.0440559 0.6498113758
123.0440559 5.519642601
133.0284058 2.31253529
135.0440559 1.360343996
137.0233204 0.8717153188
139.0389705 1.21702375
141.0546206 0.9041294845
151.0389705 6.09940934
153.0546206 1.268007012
159.0287997 1.676424316
165.0546206 1.578591923
177.0393644 2.150432229
229.0859207 1.608791362
243.0651853 2.071092789
245.0808353 5.009963376
247.0964854 6.260705315
255.0651853 0.9510206902
257.0808353 8.17035415
259.0600999 2.042881023
271.0600999 0.7399040575
273.0757499 0.7570814139
275.0914 19.39776091
279.0499291 0.7061417442
295.0448437 0.9079301534
297.0604938 0.6886748084
405.1180087 0.7915491004
421.1129233 0.812362339
423.1285734 0.9321297674
433.1129233 2.255102335
451.123488 0.8920854728

Name: +ve in-silico MS/MS by CFM-ID for ALQZHVVXEKPODR-NSCUHMNNSA-N
ID: ALQZHVVXEKPODR-NSCUHMNNSA-N
Comment: Energy2
Num peaks: 31
43.01784114 0.8961013723
87.00767038 1.440819848
111.0440559 1.459146227
123.0440559 6.896993753
133.0284058 2.57481323
135.0440559 4.439904524
137.0233204 1.356636696
139.0389705 2.150964357
147.0440559 2.118311876
151.0389705 4.616843377
153.0546206 0.9057646312
159.0287997 1.092825797
161.0233204 1.117028768
161.0444498 1.270171577
161.0597059 1.191154293
163.0389705 1.107183723
163.0600999 0.8449837254
165.0546206 1.483852196
187.0389705 1.323335545
189.0546206 0.809741567
203.0702706 1.835935736
229.0495352 1.006130022
231.0651853 0.9721932361
243.0651853 1.30469558
245.0808353 2.056759896
255.0651853 1.377854912
257.0808353 3.290085718
259.0600999 3.447587688
271.0600999 1.033009688
275.0914 6.083256364
299.0550145 0.8264882459

Name: +ve in-silico MS/MS by CFM-ID for QQRCOZLXQYKJHP-NSCUHMNNSA-N
ID: QQRCOZLXQYKJHP-NSCUHMNNSA-N
Comment: Energy0
Num peaks: 16
99.00767038 0.6683370695
123.0440559 2.107575799
125.0597059 0.9211095303
135.0440559 1.0130929
153.0546206 0.8075258518
177.0393644 2.514624139
255.0651853 1.23768669
257.0808353 9.207150139
259.0600999 1.201291568
259.0964854 0.8867483854
275.0914 24.8865099
325.0554084 1.004793416
327.0710585 1.569278446
415.1023586 2.17584193
433.1129233 17.53882061
451.123488 12.3712629

Name: +ve in-silico MS/MS by CFM-ID for QQRCOZLXQYKJHP-NSCUHMNNSA-N
ID: QQRCOZLXQYKJHP-NSCUHMNNSA-N
Comment: Energy1
Num peaks: 28
123.0440559 3.472883535
125.0597059 0.8743394821
135.0440559 3.560517727
137.0233204 1.836282199
139.0389705 2.143566628
151.0389705 4.183499012
153.0546206 4.017979936
159.0287997 1.850794586
161.0233204 0.8191900522
163.0389705 1.183530537
165.0546206 1.203876264
177.0393644 2.787761234
243.0651853 1.336700582
245.0808353 2.465113573
247.0964854 3.155857453
255.0651853 0.7270532645
257.0808353 8.28681346
259.0600999 2.575736142
271.0600999 0.829859333
273.0757499 0.8812746795
275.0914 24.6105874
309.0604938 0.7018887895
325.0554084 0.9840797706
327.0710585 0.7346311381
415.1023586 0.8377907373
421.1129233 0.7196898061
433.1129233 2.697403995
451.123488 1.080894511

Name: +ve in-silico MS/MS by CFM-ID for QQRCOZLXQYKJHP-NSCUHMNNSA-N
ID: QQRCOZLXQYKJHP-NSCUHMNNSA-N
Comment: Energy2
Num peaks: 31
43.01784114 0.9345130718
87.00767038 1.47962899
123.0440559 5.268704337
133.0284058 1.446391177
135.0440559 3.784151877
137.0233204 1.652259967
137.0597059 0.913143965
139.0389705 1.864472364
149.0597059 1.117679859
151.0389705 3.748254186
153.0546206 3.33354309
157.0284058 2.447527074
159.0287997 1.111094618
161.0444498 1.472247476
163.0600999 0.8798615964
165.0546206 1.877250614
173.0597059 1.250490401
177.0393644 1.501217487
201.0546206 1.538910091
203.0702706 1.198945628
229.0495352 0.9511034593
231.0651853 0.9353885553
243.0651853 1.660973449
245.0808353 1.595052874
247.0964854 1.00344511
257.0808353 3.940613787
259.0600999 3.100226974
271.0600999 1.076810452
275.0914 6.90878738
279.1227001 0.8277309679
299.0550145 0.8775802192

Name: +ve in-silico MS/MS by CFM-ID for QWLCEGBYSFUOJL-DUXPYHPUSA-N
ID: QWLCEGBYSFUOJL-DUXPYHPUSA-N
Comment: Energy0
Num peaks: 19
99.00767038 0.6528009785
123.0440559 0.8652670001
137.0597059 1.843267741
139.0389705 1.23331085
139.075356 0.6315902303
149.0597059 0.7006658946
159.0287997 0.6243242299
177.0393644 2.348348902
255.0651853 1.208057403
257.0808353 9.135064489
259.0600999 1.184053311
259.0964854 0.8799012888
275.0914 24.35121165
311.0397584 1.033462386
313.0554084 1.60883841
315.0710585 0.8354152999
415.1023586 2.118784373
433.1129233 17.13645247
451.123488 11.94005648

Name: +ve in-silico MS/MS by CFM-ID for QWLCEGBYSFUOJL-DUXPYHPUSA-N
ID: QWLCEGBYSFUOJL-DUXPYHPUSA-N
Comment: Energy1
Num peaks: 29
123.0440559 1.109509297
125.0233204 1.911136504
137.0233204 3.471147968
137.0597059 2.446290752
139.0389705 5.280632337
149.0233204 0.9060124705
149.0597059 2.160145495
151.0389705 1.086726246
159.0287997 1.785398518
177.0393644 2.583108692
229.0859207 0.789971578
243.0651853 2.27987708
245.0808353 5.855737295
247.0964854 6.947185774
255.0651853 0.6897879844
257.0808353 6.592761824
259.0600999 1.984871207
271.0600999 0.7943480153
273.0757499 0.8276490741
275.0914 20.71017979
295.0448437 0.7418980353
311.0397584 0.9766602158
313.0554084 0.742615596
405.1180087 1.411582663
415.1023586 0.7303593928
421.1129233 1.212649488
423.1285734 0.9725959771
433.1129233 2.568712835
451.123488 1.009038737

Name: +ve in-silico MS/MS by CFM-ID for QWLCEGBYSFUOJL-DUXPYHPUSA-N
ID: QWLCEGBYSFUOJL-DUXPYHPUSA-N
Comment: Energy2
Num peaks: 31
43.01784114 0.896955147
87.00767038 1.441282568
123.0440559 2.651335802
125.0233204 1.750150538
137.0233204 5.114683716
137.0597059 2.392759313
139.0389705 5.47694207
147.0440559 1.125540241
149.0597059 1.633316561
151.0389705 1.764234738
151.075356 0.842520053
159.0287997 1.093772007
161.0444498 1.402358156
163.0600999 0.8452540421
171.0440559 2.735095092
177.0393644 1.208284043
187.075356 0.7749416475
199.0389705 0.9061793868
203.0702706 0.9849867931
213.0546206 1.122204052
215.0702706 0.9303798127
243.0651853 2.687321564
245.0808353 2.254288442
247.0964854 1.997824738
257.0808353 3.680442952
259.0600999 2.799564295
271.0600999 1.033710924
275.0914 6.580973129
279.1227001 0.7949980608
299.0550145 0.8267540738
433.1129233 0.9192103806

Name: +ve in-silico MS/MS by CFM-ID for FTELGTONONRUAD-DUXPYHPUSA-N
ID: FTELGTONONRUAD-DUXPYHPUSA-N
Comment: Energy0
Num peaks: 21
99.00767038 0.6471003269
123.0440559 0.8537368513
137.0597059 1.81958002
139.0389705 1.159172797
139.075356 0.6234185408
149.0597059 0.7418272814
159.0287997 0.6183138714
177.0393644 2.318727146
255.0651853 1.197232117
257.0808353 8.986292841
259.0600999 1.165166381
259.0964854 0.8958538386
275.0914 23.93543834
311.0397584 0.9664873315
313.0554084 1.526677572
315.0710585 0.8236764187
405.1180087 0.7673646395
415.1023586 2.108137347
423.1285734 0.64865189
433.1129233 16.93973151
451.123488 11.70212429

Name: +ve in-silico MS/MS by CFM-ID for FTELGTONONRUAD-DUXPYHPUSA-N
ID: FTELGTONONRUAD-DUXPYHPUSA-N
Comment: Energy1
Num peaks: 30
121.0284058 0.9377314214
123.0440559 1.042253174
125.0233204 1.859115249
137.0233204 3.241836025
137.0597059 2.357773805
139.0389705 4.749714597
149.0233204 0.8531436786
149.0597059 2.258495005
151.0389705 1.059676816
159.0287997 1.760691448
177.0393644 2.54383275
229.0859207 1.155157249
243.0651853 2.577460428
245.0808353 6.949459599
247.0964854 7.218270177
255.0651853 0.6744244156
257.0808353 5.67560288
259.0600999 1.871932621
271.0600999 0.7817150573
273.0757499 0.7656708472
275.0914 19.54611137
295.0448437 0.6647714474
311.0397584 0.8897204431
313.0554084 0.687578212
405.1180087 1.743512011
415.1023586 0.7011577501
421.1129233 1.098995684
423.1285734 0.9534233722
433.1129233 2.495599655
451.123488 0.9837362028

Name: +ve in-silico MS/MS by CFM-ID for FTELGTONONRUAD-DUXPYHPUSA-N
ID: FTELGTONONRUAD-DUXPYHPUSA-N
Comment: Energy2
Num peaks: 31
43.01784114 0.9039200273
87.00767038 1.432561305
121.0284058 2.514520505
123.0440559 2.278377822
125.0233204 1.745394175
137.0233204 5.153483531
137.0597059 2.348570884
139.0389705 5.153087626
147.0440559 1.11343001
149.0597059 1.93727233
151.0389705 1.760415217
151.075356 0.8334549726
159.0287997 1.074855497
161.0444498 1.281586491
163.0600999 0.8519835022
171.0440559 2.020217989
177.0393644 1.210730268
199.0389705 0.7315116402
203.0702706 0.8417911229
213.0546206 0.8552030679
215.0702706 0.9182179268
229.0859207 2.237794322
243.0651853 1.816055571
245.0808353 3.718910534
255.0651853 1.200433552
257.0808353 3.426921718
259.0600999 2.740354901
271.0600999 1.041870095
275.0914 6.361979467
299.0550145 0.8333720809
433.1129233 0.9296565516

Name: +ve in-silico MS/MS by CFM-ID for KKSAUPNEKOCDLD-DUXPYHPUSA-N
ID: KKSAUPNEKOCDLD-DUXPYHPUSA-N
Comment: Energy0
Num peaks: 23
99.00767038 0.6628959324
123.0440559 0.8430359235
137.0597059 1.829650562
139.0389705 1.159647771
139.075356 0.6300573243
149.0597059 0.7341849572
151.0389705 0.533800115
159.0287997 0.6297139066
177.0393644 1.811318535
245.0808353 0.7436165395
249.0604938 0.5637501951
255.0651853 1.062732519
257.0808353 7.989254277
259.0600999 1.13414168
275.0914 23.81618578
311.0397584 0.9861456098
313.0554084 1.555195429
315.0710585 0.8038700664
405.1180087 0.7092529155
415.1023586 2.175967259
423.1285734 0.7034065881
433.1129233 17.23333031
451.123488 11.89532398

Name: +ve in-silico MS/MS by CFM-ID for KKSAUPNEKOCDLD-DUXPYHPUSA-N
ID: KKSAUPNEKOCDLD-DUXPYHPUSA-N
Comment: Energy1
Num peaks: 31
121.0284058 1.714377125
123.0440559 1.066732414
125.0233204 1.810452687
137.0233204 3.143382717
137.0597059 2.292471383
139.0389705 4.560034718
147.0076704 0.5738480023
149.0233204 0.8290709005
149.0597059 2.32244687
151.0389705 1.032095946
159.0287997 1.716348007
177.0393644 2.277214962
227.0702706 0.6969817659
229.0859207 1.591898483
243.0651853 2.611100262
245.0808353 7.044588533
247.0964854 6.862637971
255.0651853 0.957011861
257.0808353 7.471552824
259.0600999 1.819297158
271.0600999 0.7605138673
273.0757499 0.7182792513
275.0914 18.66089027
295.0448437 0.6510748996
311.0397584 0.8608476369
313.0554084 0.6648778928
405.1180087 1.036555604
415.1023586 0.6741317535
421.1129233 0.7944782144
433.1129233 2.415444336
451.123488 0.9346617678

Name: +ve in-silico MS/MS by CFM-ID for KKSAUPNEKOCDLD-DUXPYHPUSA-N
ID: KKSAUPNEKOCDLD-DUXPYHPUSA-N
Comment: Energy2
Num peaks: 31
41.00219107 0.758681943
43.01784114 1.227654963
87.00767038 1.450061258
105.0182351 0.6514890204
121.0284058 1.47557807
123.0440559 2.163126102
125.0233204 1.770339872
137.0233204 5.150217111
137.0597059 2.39163488
139.0389705 5.228654403
147.0440559 1.239398222
149.0597059 1.821139531
151.0389705 1.785379987
159.0287997 1.089969881
161.0444498 1.443887002
163.0600999 0.8623495314
171.0440559 2.050389761
203.0702706 0.853214209
217.0859207 1.6766767
231.0651853 0.8870614522
243.0651853 1.861659897
245.0808353 4.295163839
247.0964854 0.9829323965
255.0651853 1.271620244
257.0808353 3.659156364
259.0600999 2.789872272
259.0964854 0.6553451354
271.0600999 1.055874757
275.0914 6.449267218
299.0550145 0.8435675359
433.1129233 1.214899096

Name: +ve in-silico MS/MS by CFM-ID for XFQVFJMBFYPDDW-DUXPYHPUSA-N
ID: XFQVFJMBFYPDDW-DUXPYHPUSA-N
Comment: Energy0
Num peaks: 18
137.0233204 3.991390271
137.0597059 1.211757731
139.0389705 1.786980949
141.0546206 0.7071081991
151.0389705 0.8135658745
177.0393644 2.314332153
255.0651853 1.17902358
257.0808353 8.583587761
259.0600999 1.150235071
259.0964854 0.8752021812
275.0914 23.50700834
309.0604938 1.00851968
311.0761439 1.567094262
313.0917939 0.8116953088
405.1180087 0.6709831227
415.1023586 2.03730778
433.1129233 16.48065207
451.123488 11.46033469

Name: +ve in-silico MS/MS by CFM-ID for XFQVFJMBFYPDDW-DUXPYHPUSA-N
ID: XFQVFJMBFYPDDW-DUXPYHPUSA-N
Comment: Energy1
Num peaks: 29
123.0440559 1.50926774
125.0233204 1.024035586
127.0389705 1.010751962
137.0233204 7.247533999
137.0597059 5.239991838
139.0389705 2.482408498
147.0440559 2.371273975
149.0597059 1.403433137
151.0389705 1.686017767
159.0287997 1.600403997
177.0393644 2.61152689
243.0651853 1.996165811
245.0808353 4.822176286
247.0964854 4.89567282
255.0651853 0.6566636869
257.0808353 6.377821944
259.0600999 2.108803887
271.0600999 0.7719315702
273.0757499 0.716572192
275.0914 20.98812222
293.0655792 0.7344275847
309.0604938 0.9516800011
311.0761439 0.7223405377
405.1180087 0.8075599803
415.1023586 0.7178468258
421.1129233 0.8337054532
423.1285734 0.682397908
433.1129233 2.483185866
451.123488 0.9555728413

Name: +ve in-silico MS/MS by CFM-ID for XFQVFJMBFYPDDW-DUXPYHPUSA-N
ID: XFQVFJMBFYPDDW-DUXPYHPUSA-N
Comment: Energy2
Num peaks: 31
43.01784114 0.8712148761
87.00767038 1.443512692
123.0440559 2.512398724
125.0233204 1.210364955
137.0233204 6.614681649
137.0597059 5.602399457
139.0389705 2.327343291
147.0076704 0.8337776205
147.0440559 1.855776053
149.0233204 0.8264290376
149.0597059 3.705648343
151.0389705 1.112903149
161.0444498 1.347440448
163.0600999 0.8219054799
173.0233204 0.8918618814
175.075356 1.093322063
177.0393644 1.188092836
201.0546206 0.9747240107
203.0702706 0.8825758875
213.0546206 0.784693988
217.0859207 1.662401733
243.0651853 1.776442854
245.0808353 3.831433453
247.0964854 0.9917321728
255.0651853 1.121197921
257.0808353 3.330176729
259.0600999 2.715456966
271.0600999 1.004382432
275.0914 5.971672305
299.0550145 0.8037965988
433.1129233 0.8881801469

Name: +ve in-silico MS/MS by CFM-ID for QPXGXNQWPSBENV-NSCUHMNNSA-N
ID: QPXGXNQWPSBENV-NSCUHMNNSA-N
Comment: Energy0
Num peaks: 19
99.00767038 0.6735206341
123.0440559 0.9570377809
137.0597059 1.908253047
139.0389705 1.264232167
139.075356 0.6500242396
149.0597059 0.8064813868
151.0389705 0.565532521
159.0287997 0.641719435
177.0393644 2.3504341
257.0808353 7.376367965
259.0600999 1.248762566
275.0914 25.56159525
311.0397584 1.065405542
313.0554084 1.660329946
315.0710585 0.8619491293
415.1023586 2.203448335
423.1285734 0.6244188492
433.1129233 17.4903664
451.123488 12.48153167

Name: +ve in-silico MS/MS by CFM-ID for QPXGXNQWPSBENV-NSCUHMNNSA-N
ID: QPXGXNQWPSBENV-NSCUHMNNSA-N
Comment: Energy1
Num peaks: 28
123.0440559 1.239686578
125.0233204 1.52113205
137.0233204 4.132977412
137.0597059 2.743987461
139.0389705 5.606786472
147.0076704 0.7440722611
149.0233204 1.075003585
149.0597059 1.621716101
151.0389705 1.18454085
159.0287997 1.883668707
177.0393644 2.762618242
243.0651853 2.433965331
245.0808353 5.876320816
247.0964854 6.20110556
257.0808353 3.39266275
259.0600999 2.346771645
271.0600999 0.8439963363
273.0757499 0.9550087256
275.0914 23.58921796
295.0448437 0.7845304944
311.0397584 1.051588165
313.0554084 0.8004136819
405.1180087 1.078974662
415.1023586 0.8059284783
421.1129233 0.808973254
423.1285734 0.6864560991
433.1129233 2.750829212
451.123488 1.122254837

Name: +ve in-silico MS/MS by CFM-ID for QPXGXNQWPSBENV-NSCUHMNNSA-N
ID: QPXGXNQWPSBENV-NSCUHMNNSA-N
Comment: Energy2
Num peaks: 31
41.00219107 0.6766166025
43.01784114 0.9523924747
87.00767038 1.50973055
105.0182351 0.6782550484
123.0440559 3.750129025
125.0233204 2.535862861
137.0233204 6.830707268
137.0597059 3.071378915
139.0389705 5.951236425
147.0440559 1.415056003
149.0233204 0.7944355611
149.0597059 1.370415936
151.0389705 2.02360969
159.0287997 1.132496641
161.0444498 1.487645762
163.0600999 0.8976869064
171.0440559 1.038887655
177.0393644 1.39296598
203.0702706 1.233642521
213.0546206 0.7651267435
215.0702706 0.8814081522
243.0651853 2.444639172
245.0808353 1.629922615
247.0964854 0.7881874315
255.0651853 0.7089318681
257.0808353 3.073307131
259.0600999 3.657200771
271.0600999 1.09806325
275.0914 7.184351145
299.0550145 0.894900849
433.1129233 0.9700750188

Name: +ve in-silico MS/MS by CFM-ID for LRWDJTODLKXYJV-NSCUHMNNSA-N
ID: LRWDJTODLKXYJV-NSCUHMNNSA-N
Comment: Energy0
Num peaks: 18
125.0233204 0.7573179512
137.0233204 4.048317261
137.0597059 1.221829907
139.0389705 1.826574507
141.0546206 0.7132423708
151.0389705 0.8276501445
177.0393644 2.306804497
255.0651853 1.190229601
257.0808353 8.120817287
259.0600999 1.177975634
259.0964854 0.8395514754
275.0914 24.00038021
309.0604938 1.01804887
311.0761439 1.582422838
313.0917939 0.8195813342
415.1023586 2.060779352
433.1129233 16.19897895
451.123488 11.61936127

Name: +ve in-silico MS/MS by CFM-ID for LRWDJTODLKXYJV-NSCUHMNNSA-N
ID: LRWDJTODLKXYJV-NSCUHMNNSA-N
Comment: Energy1
Num peaks: 28
123.0440559 1.565717762
125.0233204 1.27511066
137.0233204 8.480860621
137.0597059 5.443520905
139.0389705 2.940442528
147.0440559 1.244359558
149.0233204 0.6556569921
149.0597059 1.192357832
151.0389705 2.065163697
159.0287997 1.780007151
177.0393644 2.571557152
243.0651853 1.606411948
245.0808353 2.667406134
247.0964854 3.287140085
255.0651853 0.6985249424
257.0808353 5.747109171
259.0600999 2.702296335
271.0600999 0.7934686184
273.0757499 0.8469393705
275.0914 24.5278387
291.0499291 0.6442749507
293.0655792 0.7533573854
309.0604938 0.9824038094
311.0761439 0.745996459
415.1023586 0.7556782602
421.1129233 0.6789118868
433.1129233 2.492545504
451.123488 1.000745521

Name: +ve in-silico MS/MS by CFM-ID for LRWDJTODLKXYJV-NSCUHMNNSA-N
ID: LRWDJTODLKXYJV-NSCUHMNNSA-N
Comment: Energy2
Num peaks: 31
43.01784114 0.9141914282
81.0334912 0.7817469283
87.00767038 1.469252874
123.0440559 2.439050193
125.0233204 2.778153369
137.0233204 9.037177377
137.0597059 6.002841361
139.0389705 3.255595505
147.0076704 1.19553836
147.0440559 0.7617277579
149.0233204 1.185001363
149.0597059 1.941557863
151.0389705 1.797764008
159.0287997 1.114807456
161.0444498 1.414555166
163.0600999 0.8615927835
173.0233204 1.057742097
177.0393644 1.232198289
199.0389705 0.7512189649
201.0546206 1.086236216
217.0859207 1.088320942
243.0651853 1.85314944
245.0808353 1.527115223
247.0964854 0.9217002328
255.0651853 1.244556815
257.0808353 2.766486102
259.0600999 3.507019802
271.0600999 1.053734222
275.0914 6.849133071
299.0550145 0.842823195
433.1129233 0.7799084513

Name: +ve in-silico MS/MS by CFM-ID for NOMPIDMBSKDNEK-NSCUHMNNSA-N
ID: NOMPIDMBSKDNEK-NSCUHMNNSA-N
Comment: Energy0
Num peaks: 16
99.00767038 0.6747729592
123.0440559 1.975032314
125.0597059 0.9327503824
135.0440559 0.7604537918
153.0546206 0.8796965941
177.0393644 2.549015238
255.0651853 1.254935063
257.0808353 9.186671671
259.0600999 1.216054739
259.0964854 0.8991605264
275.0914 25.23247149
325.0554084 1.073471451
327.0710585 1.654897862
415.1023586 2.196473999
433.1129233 17.50977736
451.123488 12.61950504

Name: +ve in-silico MS/MS by CFM-ID for NOMPIDMBSKDNEK-NSCUHMNNSA-N
ID: NOMPIDMBSKDNEK-NSCUHMNNSA-N
Comment: Energy1
Num peaks: 29
123.0440559 3.134228671
125.0597059 0.8479972731
135.0440559 2.767261644
137.0233204 1.782577651
139.0389705 2.089911148
151.0389705 4.020597882
153.0546206 4.11428713
159.0287997 1.818661831
161.0233204 0.7866421919
163.0389705 1.136506789
165.0546206 1.175303503
177.0393644 2.744581581
243.0651853 1.609599759
245.0808353 2.596422476
247.0964854 4.67684149
255.0651853 0.7419353121
257.0808353 7.067587332
259.0600999 2.474925644
271.0600999 0.7987144055
273.0757499 0.9883603789
275.0914 23.67864421
325.0554084 0.9768127122
327.0710585 0.7423825641
405.1180087 1.429572541
415.1023586 0.7960776091
419.0972732 0.8080667662
421.1129233 1.081247046
433.1129233 2.593364848
451.123488 1.045884449

Name: +ve in-silico MS/MS by CFM-ID for NOMPIDMBSKDNEK-NSCUHMNNSA-N
ID: NOMPIDMBSKDNEK-NSCUHMNNSA-N
Comment: Energy2
Num peaks: 31
43.01784114 0.9299013486
87.00767038 1.47437793
123.0440559 4.877914448
133.0284058 1.165800263
135.0440559 1.952288341
137.0233204 1.395674301
137.0597059 0.8726565817
139.0389705 1.813785372
147.0440559 0.8796336172
149.0597059 0.9802269025
151.0389705 3.495197117
153.0546206 3.752425537
157.0284058 0.7549294512
159.0287997 1.105790693
159.0440559 0.7943158219
161.0444498 1.464088615
163.0600999 0.8767517619
165.0546206 1.828464265
177.0393644 1.539035671
185.0597059 2.696554704
213.0546206 5.188213919
215.0702706 3.18942915
217.0859207 2.174771787
229.0859207 0.8898413946
243.0651853 1.867149796
245.0808353 1.691078129
255.0651853 1.172015215
257.0808353 3.248277053
259.0600999 2.896984597
275.0914 6.805007233
279.1227001 0.8247890005

Name: +ve in-silico MS/MS by CFM-ID for XDIWQVKMHPYRLS-NSCUHMNNSA-N
ID: XDIWQVKMHPYRLS-NSCUHMNNSA-N
Comment: Energy0
Num peaks: 19
99.00767038 0.6488321018
123.0440559 1.354245396
139.0389705 0.7405040556
151.0389705 3.786008698
153.0546206 1.455708701
165.0546206 0.7817441098
177.0393644 1.791623668
245.0808353 0.664503651
255.0651853 1.045826786
257.0808353 6.98941599
259.0600999 1.250678105
275.0914 24.8459691
295.0448437 1.018066324
297.0604938 1.582450921
299.0761439 0.8322738484
415.1023586 2.112771662
423.1285734 0.7729053344
433.1129233 16.75522959
451.123488 11.61965303

Name: +ve in-silico MS/MS by CFM-ID for XDIWQVKMHPYRLS-NSCUHMNNSA-N
ID: XDIWQVKMHPYRLS-NSCUHMNNSA-N
Comment: Energy1
Num peaks: 31
111.0440559 0.672847748
117.0334912 0.7788462271
123.0440559 5.406137448
133.0284058 2.659113422
135.0440559 1.430700564
137.0233204 0.8092387135
139.0389705 1.321521273
141.0546206 1.050392566
151.0389705 6.725812743
153.0546206 1.257959581
159.0287997 1.545434994
165.0546206 1.698165731
177.0393644 2.258560775
229.0859207 1.214540175
243.0651853 1.408202091
245.0808353 2.627152042
247.0964854 5.115932219
255.0651853 0.9853631914
257.0808353 8.281185018
259.0600999 2.343818522
271.0600999 0.7423285057
273.0757499 0.8612363596
275.0914 21.14964006
279.0499291 0.7083325324
295.0448437 0.9081172198
297.0604938 0.6888187062
415.1023586 0.6733105522
421.1129233 0.7998171594
423.1285734 0.8690837396
433.1129233 2.307103202
451.123488 0.8923547727

Name: +ve in-silico MS/MS by CFM-ID for XDIWQVKMHPYRLS-NSCUHMNNSA-N
ID: XDIWQVKMHPYRLS-NSCUHMNNSA-N
Comment: Energy2
Num peaks: 31
43.01784114 0.8727219678
87.00767038 1.444863658
93.0334912 1.610338654
95.04914126 1.23146227
111.0440559 1.413210648
123.0440559 6.417395252
133.0284058 2.233295129
135.0440559 4.064200104
139.0389705 2.013827774
147.0440559 2.0375175
151.0389705 3.998880004
159.0287997 0.7855624312
161.0233204 1.038408282
161.0444498 1.237269878
163.0389705 1.029256167
163.0600999 0.8226718776
165.0546206 1.406846308
187.0389705 0.8148828072
213.0546206 1.242460026
215.0702706 1.244197204
217.0859207 5.896260594
243.0651853 1.066449025
245.0808353 2.183654164
255.0651853 1.210875959
257.0808353 2.304131387
259.0600999 3.22946023
271.0600999 1.005775871
275.0914 5.896849638
279.1227001 0.7736469051
299.0550145 0.8045500512
433.1129233 0.7565771697

Name: +ve in-silico MS/MS by CFM-ID for VDELOTXFPWNAID-NSCUHMNNSA-N
ID: VDELOTXFPWNAID-NSCUHMNNSA-N
Comment: Energy0
Num peaks: 17
99.00767038 0.6872351065
123.0440559 2.131388578
125.0597059 0.9442998603
135.0440559 0.9822988774
153.0546206 0.8336322473
159.0287997 0.6535449026
177.0393644 2.416642205
247.0964854 0.6228213037
257.0808353 7.643439486
259.0600999 1.231905936
275.0914 25.69499433
325.0554084 1.041112717
327.0710585 1.624121088
405.1180087 0.5851265936
415.1023586 2.267418144
433.1129233 18.12082368
451.123488 12.86113718

Name: +ve in-silico MS/MS by CFM-ID for VDELOTXFPWNAID-NSCUHMNNSA-N
ID: VDELOTXFPWNAID-NSCUHMNNSA-N
Comment: Energy1
Num peaks: 28
123.0440559 3.360580743
125.0597059 0.9057701891
135.0440559 3.179584447
137.0233204 1.945116708
139.0389705 2.207672722
151.0389705 4.381683582
153.0546206 4.251123421
159.0287997 1.887835982
161.0233204 0.8578303295
163.0389705 1.239356347
165.0546206 1.238046241
177.0393644 2.862616612
243.0651853 1.577273445
245.0808353 2.693476935
247.0964854 3.15873526
257.0808353 4.849013718
259.0600999 2.695436431
271.0600999 0.8341662645
273.0757499 1.086369135
275.0914 25.80658819
309.0604938 0.7397379527
325.0554084 1.03495659
327.0710585 0.7702898625
405.1180087 1.169462503
415.1023586 0.8775893611
421.1129233 1.096928991
433.1129233 2.845390585
451.123488 1.1238727

Name: +ve in-silico MS/MS by CFM-ID for VDELOTXFPWNAID-NSCUHMNNSA-N
ID: VDELOTXFPWNAID-NSCUHMNNSA-N
Comment: Energy2
Num peaks: 31
43.01784114 0.9184932203
87.00767038 1.456938469
123.0440559 5.147603971
133.0284058 1.470071821
135.0440559 3.327135903
137.0233204 1.379142256
137.0597059 0.8598197633
139.0389705 1.789421585
147.0440559 0.7246471196
149.0597059 1.052411524
151.0389705 3.418624371
153.0546206 3.270208979
157.0284058 0.916487322
159.0287997 1.092286877
159.0440559 0.7366602332
161.0444498 1.461703116
163.0600999 0.8664229476
165.0546206 1.804059749
177.0393644 1.443385926
185.0597059 2.462794069
213.0546206 5.013808574
215.0702706 3.151283271
217.0859207 2.148668974
243.0651853 1.926511771
245.0808353 1.817417457
247.0964854 1.455441469
255.0651853 0.7226452438
257.0808353 2.958824317
259.0600999 2.849791897
275.0914 6.829271346
279.1227001 0.8150185639

Name: +ve in-silico MS/MS by CFM-ID for ZHBVQZQDFXMXJA-UHFFFAOYSA-N
ID: ZHBVQZQDFXMXJA-UHFFFAOYSA-N
Comment: Energy0
Num peaks: 12
99.00767038 0.701979424
123.0440559 1.354070342
159.0287997 0.6703589501
177.0393644 1.979543031
255.0651853 1.170173209
257.0808353 7.964135215
259.0600999 1.452009334
267.0499291 1.269239149
275.0914 28.73372546
415.1023586 2.523910161
433.1129233 18.89948397
451.123488 13.82621978

Name: +ve in-silico MS/MS by CFM-ID for ZHBVQZQDFXMXJA-UHFFFAOYSA-N
ID: ZHBVQZQDFXMXJA-UHFFFAOYSA-N
Comment: Energy1
Num peaks: 24
111.0440559 0.9679820978
123.0440559 5.436025192
125.0597059 1.675781047
137.0597059 2.741705445
139.0389705 2.425717802
151.0389705 2.263686708
153.0546206 2.229652509
159.0287997 1.760868321
165.0546206 0.929080793
177.0393644 2.398265216
229.0859207 1.647382872
239.0702706 0.9937716108
243.0651853 2.211155832
245.0808353 5.725506099
247.0964854 6.500273138
255.0651853 1.097571805
257.0808353 8.384714167
259.0600999 2.3986388
259.0964854 0.9774539865
275.0914 22.20421971
405.1180087 0.842774751
415.1023586 0.957463179
433.1129233 2.616201246
451.123488 0.9934655336

Name: +ve in-silico MS/MS by CFM-ID for ZHBVQZQDFXMXJA-UHFFFAOYSA-N
ID: ZHBVQZQDFXMXJA-UHFFFAOYSA-N
Comment: Energy2
Num peaks: 31
41.00219107 0.8532249761
43.01784114 0.9986453465
87.00767038 1.560595451
105.0182351 0.7008860104
107.0491413 1.013145183
111.0440559 3.164899987
117.0182351 0.8271866623
123.0440559 14.13623665
125.0597059 1.27735463
137.0597059 4.197415245
139.0389705 1.568613528
139.075356 1.701499934
151.0389705 1.651687344
157.0131497 0.6725483742
159.0287997 1.160252802
161.0444498 1.545662045
163.0600999 0.9395890777
187.0389705 1.357952597
203.0702706 1.494118726
229.0495352 1.113085819
231.0651853 1.042936868
243.0651853 1.24034494
245.0808353 2.562228955
247.0964854 0.7149398838
255.0651853 1.991066222
257.0808353 3.458725074
259.0600999 4.839442713
259.0964854 0.9057556562
271.0600999 1.150789921
275.0914 7.64115625
391.1023586 0.6594329023

Name: +ve in-silico MS/MS by CFM-ID for CPNIJELUQHYZFJ-UHFFFAOYSA-N
ID: CPNIJELUQHYZFJ-UHFFFAOYSA-N
Comment: Energy0
Num peaks: 10
123.0440559 1.268487927
177.0393644 2.627281764
255.0651853 1.315555178
257.0808353 9.766375885
259.0600999 1.389457305
275.0914 27.86142486
281.0655792 1.104585177
415.1023586 2.542550928
433.1129233 18.42498258
451.123488 13.75246105

Name: +ve in-silico MS/MS by CFM-ID for CPNIJELUQHYZFJ-UHFFFAOYSA-N
ID: CPNIJELUQHYZFJ-UHFFFAOYSA-N
Comment: Energy1
Num peaks: 23
111.0440559 1.847707175
123.0440559 5.858372283
125.0597059 1.030898418
137.0233204 2.327764128
137.0597059 4.607741083
139.0389705 5.16114658
151.0389705 1.359260341
159.0287997 1.899690205
177.0393644 2.780376306
239.0702706 0.6676604092
243.0651853 1.263099805
245.0808353 2.424405945
247.0964854 2.550075562
255.0651853 0.8656010565
257.0808353 7.90475871
259.0600999 2.961230912
259.0964854 1.044019696
271.0600999 0.854481685
273.0757499 0.8910037174
275.0914 26.68388703
415.1023586 1.222524117
433.1129233 2.986631298
451.123488 1.151819509

Name: +ve in-silico MS/MS by CFM-ID for CPNIJELUQHYZFJ-UHFFFAOYSA-N
ID: CPNIJELUQHYZFJ-UHFFFAOYSA-N
Comment: Energy2
Num peaks: 31
41.00219107 0.7084287724
43.01784114 0.9972499961
87.00767038 1.560445621
107.0491413 1.193244353
111.0440559 1.945505212
117.0182351 0.8271070981
121.0647913 1.879198594
123.0440559 10.74903563
125.0597059 3.019953467
137.0233204 1.826069434
137.0597059 8.942028689
139.0389705 0.8834752736
159.0287997 1.158774381
161.0444498 1.527147391
163.0600999 0.9394992678
177.0393644 1.388087646
199.0389705 0.9184537022
201.0546206 1.138633557
203.0702706 1.21771985
227.0702706 0.7216680675
229.0495352 0.8073833992
231.0651853 0.854861866
243.0651853 1.695397468
245.0808353 1.61300973
247.0964854 1.167730196
255.0651853 1.157680315
257.0808353 3.950296631
259.0600999 4.432855411
271.0600999 1.149833432
275.0914 7.526301872
279.1227001 0.9010984046

Name: +ve in-silico MS/MS by CFM-ID for XFNULFGOAWVRCV-UHFFFAOYSA-N
ID: XFNULFGOAWVRCV-UHFFFAOYSA-N
Comment: Energy0
Num peaks: 14
79.05422664 0.6308561998
99.00767038 0.6635674538
107.0491413 0.6694417328
137.0597059 0.8088013477
177.0393644 1.92901142
255.0651853 1.234266189
257.0808353 12.59854868
265.034279 1.231744542
275.0914 24.17581407
281.0291937 1.276633098
331.0659731 1.094644899
415.1023586 2.625175352
433.1129233 18.91401868
451.123488 12.60267479

Name: +ve in-silico MS/MS by CFM-ID for XFNULFGOAWVRCV-UHFFFAOYSA-N
ID: XFNULFGOAWVRCV-UHFFFAOYSA-N
Comment: Energy1
Num peaks: 31
79.05422664 1.634491532
91.05422664 3.858936918
93.06987671 0.5470304098
105.0334912 1.246287556
107.0491413 3.533098022
121.0647913 1.06656177
137.0233204 0.987393733
137.0597059 0.6141650066
139.0389705 2.377050331
147.0440559 0.5397142373
149.0597059 1.015945685
155.0338851 2.408975259
159.0287997 1.567439117
169.0495352 0.983216263
177.0393644 2.463354092
239.0702706 0.7600197771
245.0808353 1.454836259
255.0651853 1.002590918
257.0808353 16.18455323
265.034279 1.283098322
267.0499291 1.25428955
269.0655792 0.8868297578
271.0600999 0.6679880486
273.0757499 0.8203857491
275.0914 22.43750209
283.0448437 0.6133239215
285.0604938 1.259030526
415.1023586 0.7174340209
421.1129233 0.5392051698
433.1129233 2.425272231
451.123488 0.9218943924

Name: +ve in-silico MS/MS by CFM-ID for XFNULFGOAWVRCV-UHFFFAOYSA-N
ID: XFNULFGOAWVRCV-UHFFFAOYSA-N
Comment: Energy2
Num peaks: 31
43.01784114 0.8295471257
59.01275576 1.039829448
63.02292652 0.9984051652
79.05422664 1.001037945
87.00767038 1.942668583
91.05422664 5.090342856
93.06987671 2.537154825
105.0334912 4.577375198
107.0491413 2.775991392
117.0182351 1.031954021
117.0334912 1.006980921
137.0233204 2.706337532
137.0597059 1.507526588
139.0389705 4.842959615
153.0182351 3.241614777
155.0338851 5.128471079
159.0287997 0.7683338603
161.0444498 1.173764213
163.0389705 0.7479647643
163.0600999 0.7845485212
169.0495352 0.7976536043
177.0393644 0.8674315736
257.0808353 7.198936515
259.0964854 0.7403224056
269.0655792 0.6448197811
275.0914 4.895351184
279.1227001 0.7376156546
281.0291937 0.7255183917
283.0448437 0.8561812834
299.0550145 0.7670795407
389.0867085 0.7592379001

Name: +ve in-silico MS/MS by CFM-ID for NTYCMFKNPJTFQV-UHFFFAOYSA-N
ID: NTYCMFKNPJTFQV-UHFFFAOYSA-N
Comment: Energy0
Num peaks: 14
79.05422664 0.6309872896
99.00767038 0.666208859
107.0491413 0.6700177573
137.0597059 0.808969414
177.0393644 1.929990144
255.0651853 1.124647336
257.0808353 12.59533446
265.034279 1.237767008
275.0914 24.20797158
281.0291937 1.274623845
331.0659731 1.095242123
415.1023586 2.63874479
433.1129233 18.96657069
451.123488 12.61230045

Name: +ve in-silico MS/MS by CFM-ID for NTYCMFKNPJTFQV-UHFFFAOYSA-N
ID: NTYCMFKNPJTFQV-UHFFFAOYSA-N
Comment: Energy1
Num peaks: 31
79.05422664 1.629698692
91.05422664 3.848617281
93.06987671 0.5455063533
105.0334912 1.242881789
107.0491413 3.523352156
121.0647913 1.063275997
137.0233204 0.9831449131
137.0597059 0.6123640828
139.0389705 2.369692588
147.0440559 0.5367440513
149.0597059 1.009406937
155.0338851 2.400542506
159.0287997 1.565179084
169.0495352 0.9771776402
177.0393644 2.458954721
239.0702706 0.7693550892
245.0808353 1.448884362
255.0651853 0.9604824176
257.0808353 16.14627931
265.034279 1.282320471
267.0499291 1.253191339
269.0655792 0.8345231994
271.0600999 0.6670828102
273.0757499 0.8193342381
275.0914 22.31942937
283.0448437 0.6121929039
285.0604938 1.256776186
415.1023586 0.7184891079
421.1129233 0.5381647525
433.1129233 2.422037713
451.123488 0.9190444089

Name: +ve in-silico MS/MS by CFM-ID for NTYCMFKNPJTFQV-UHFFFAOYSA-N
ID: NTYCMFKNPJTFQV-UHFFFAOYSA-N
Comment: Energy2
Num peaks: 31
43.01784114 0.8285762309
59.01275576 0.9970347231
63.02292652 0.9974823903
79.05422664 0.9977642923
87.00767038 1.874511755
91.05422664 5.076657449
93.06987671 2.528756464
105.0334912 4.564974975
107.0491413 2.767126703
117.0182351 0.9810228891
117.0334912 1.003687833
137.0233204 2.652384885
137.0597059 1.502596587
139.0389705 4.833233003
153.0182351 3.238872943
155.0338851 5.123779244
159.0287997 0.7674109507
161.0444498 1.172231896
163.0389705 0.6430593558
163.0600999 0.7838081355
165.0546206 0.6422979382
169.0495352 0.7969353465
177.0393644 0.8665854662
257.0808353 7.168075153
259.0964854 0.7396209387
275.0914 4.846059685
279.1227001 0.7369160721
281.0291937 0.6898991398
283.0448437 0.855370681
299.0550145 0.7663520136
389.0867085 0.7585178103

Name: +ve in-silico MS/MS by CFM-ID for IVCZEZUJCMWBBR-UHFFFAOYSA-N
ID: IVCZEZUJCMWBBR-UHFFFAOYSA-N
Comment: Energy0
Num peaks: 7
163.0600999 2.718363178
253.0495352 11.79416099
255.0651853 1.492508
271.0600999 30.70851328
397.0917939 1.84316807
415.1023586 14.91922206
433.1129233 18.00662418

Name: +ve in-silico MS/MS by CFM-ID for IVCZEZUJCMWBBR-UHFFFAOYSA-N
ID: IVCZEZUJCMWBBR-UHFFFAOYSA-N
Comment: Energy1
Num peaks: 13
43.01784114 1.299728536
109.0284058 1.312856322
145.0495352 2.531586744
163.0600999 3.167633786
225.0546206 2.210503748
239.0338851 2.329666381
241.0495352 9.390582027
243.0651853 8.748876155
253.0495352 14.09120773
271.0600999 30.10141857
397.0917939 1.222627225
415.1023586 3.005945418
433.1129233 1.450906106

Name: +ve in-silico MS/MS by CFM-ID for IVCZEZUJCMWBBR-UHFFFAOYSA-N
ID: IVCZEZUJCMWBBR-UHFFFAOYSA-N
Comment: Energy2
Num peaks: 31
41.00219107 0.823179617
43.01784114 3.363787868
45.0334912 1.029390434
87.00767038 0.8750210055
91.0389705 0.7235011344
103.0389705 0.7663256643
109.0284058 3.367391332
121.0284058 1.478942274
131.0127558 6.155070468
135.0076704 0.9202405701
135.0440559 1.289109184
137.0233204 0.8986603566
145.0495352 1.613292434
147.0651853 1.711519218
159.0076704 0.8110721574
163.0389705 1.381366348
211.0389705 1.386616449
213.0546206 2.458181034
225.0182351 0.7534345975
227.0338851 0.9312233952
229.0495352 1.403922103
233.0444498 1.091456324
239.0338851 1.361562019
241.0495352 3.041600644
243.0651853 2.275793401
253.0495352 10.52232608
255.0651853 1.656974039
271.0600999 9.161172917
275.0914 0.8886629905
277.1070501 0.8886629905
415.1023586 1.109885959

Name: +ve in-silico MS/MS by CFM-ID for GARZMRVWLORUSR-SZSUEBNWSA-N
ID: GARZMRVWLORUSR-SZSUEBNWSA-N
Comment: Energy0
Num peaks: 13
109.0284058 5.744111944
111.0440559 1.439752347
163.0600999 2.377835602
269.0444498 2.750832242
271.0600999 0.881947231
297.0393644 1.173154888
359.0761439 0.9432720023
397.0917939 1.646314735
401.0867085 0.8664554558
403.1023586 1.159761156
405.1180087 1.456564176
415.1023586 21.7683885
433.1129233 38.60281139

Name: +ve in-silico MS/MS by CFM-ID for GARZMRVWLORUSR-SZSUEBNWSA-N
ID: GARZMRVWLORUSR-SZSUEBNWSA-N
Comment: Energy1
Num peaks: 31
41.00219107 0.8171413863
43.01784114 4.278921131
45.0334912 1.827598531
47.04914126 0.5326972889
55.01784114 0.978807205
73.02840582 1.701230378
75.04405588 0.9342818912
81.0334912 0.7773070242
109.0284058 5.456223986
111.0440559 1.39948678
145.0495352 4.136184357
163.0600999 5.546758256
269.0444498 0.67803715
271.0600999 0.7185233737
279.0499291 0.9352778756
281.0444498 4.35990906
283.0600999 1.59911084
297.0393644 0.7640067743
299.0550145 1.213347092
311.0550145 0.5425180504
343.0812292 0.5301329253
349.0917939 0.6471994349
371.0761439 0.7045015851
373.0917939 0.8339040097
387.107444 2.985285513
397.0917939 4.583433454
401.0867085 1.379309771
403.1023586 3.707294648
405.1180087 3.4435281
415.1023586 12.60696009
433.1129233 6.997171266

Name: +ve in-silico MS/MS by CFM-ID for GARZMRVWLORUSR-SZSUEBNWSA-N
ID: GARZMRVWLORUSR-SZSUEBNWSA-N
Comment: Energy2
Num peaks: 31
43.01784114 1.89516734
45.0334912 0.8439573991
56.99710569 1.01809254
59.01275576 2.543825109
61.02840582 0.9221367315
73.02840582 0.958015547
87.00767038 1.079932645
89.02332044 1.195577896
109.0284058 6.238013117
111.0440559 1.131537809
131.0127558 4.890386967
147.0651853 1.202105378
237.0182351 0.8298211821
239.0338851 1.464630854
255.0287997 1.33801382
269.0444498 3.534268689
271.0600999 1.356807998
279.0287997 3.889874949
281.0444498 3.707646022
283.0600999 2.182438438
285.0757499 0.8587616962
297.0393644 5.677955518
299.0550145 1.764102674
341.0655792 0.9386942283
343.0812292 1.497235248
353.0655792 0.9584215629
373.0917939 1.693491986
397.0917939 0.9588675913
401.0867085 0.8654938822
403.1023586 0.9922659739
415.1023586 2.468150395

Name: +ve in-silico MS/MS by CFM-ID for VEEIDCZENCXYKD-VVWFOWEGSA-N
ID: VEEIDCZENCXYKD-VVWFOWEGSA-N
Comment: Energy0
Num peaks: 6
163.0600999 2.59110419
271.0600999 37.06853195
339.0710585 2.561836916
397.0917939 2.030423025
415.1023586 16.47050464
433.1129233 19.68703275

Name: +ve in-silico MS/MS by CFM-ID for VEEIDCZENCXYKD-VVWFOWEGSA-N
ID: VEEIDCZENCXYKD-VVWFOWEGSA-N
Comment: Energy1
Num peaks: 15
43.01784114 1.513063158
49.00727645 1.0531064
51.02292652 0.9607232172
145.0495352 2.702560056
163.0600999 2.98151834
179.0338851 1.043965029
239.0338851 1.321354735
241.0495352 8.658043157
243.0651853 12.93421655
255.0651853 1.635976181
271.0600999 38.56095188
397.0917939 1.484048073
405.1180087 0.9703559324
415.1023586 3.385829983
433.1129233 1.673435503

Name: +ve in-silico MS/MS by CFM-ID for VEEIDCZENCXYKD-VVWFOWEGSA-N
ID: VEEIDCZENCXYKD-VVWFOWEGSA-N
Comment: Energy2
Num peaks: 31
41.00219107 1.118133002
43.01784114 3.838402893
45.0334912 1.16955259
49.00727645 1.910607608
87.00767038 0.9188039475
89.02332044 0.8474600946
101.0233204 0.7249321607
103.0389705 0.9910845014
105.0334912 1.350522481
107.0491413 1.915801669
119.0491413 1.41722688
141.0182351 0.7686411429
145.0495352 1.764552043
153.0182351 1.177712151
161.0233204 2.057578777
165.0182351 1.210895692
179.0338851 1.865449875
191.0338851 0.8566868571
225.0182351 0.7937436541
227.0338851 1.245183947
229.0495352 2.209131232
239.0338851 2.314053009
241.0495352 9.009808472
243.0651853 4.370080686
255.0287997 0.916750722
255.0651853 2.875072326
271.0600999 12.80057171
275.0914 0.71661686
277.1070501 1.009902859
341.0655792 0.6827946894
373.0917939 0.7692553815

Name: +ve in-silico MS/MS by CFM-ID for HIWJJOYYZFELEZ-JLTAQAHISA-N
ID: HIWJJOYYZFELEZ-JLTAQAHISA-N
Comment: Energy0
Num peaks: 10
95.04914126 1.559611953
163.0600999 2.473526026
271.0600999 0.9642178266
297.0393644 1.518505224
359.0761439 1.087702954
397.0917939 2.82508613
403.1023586 1.133630763
405.1180087 1.187545488
415.1023586 24.4665791
433.1129233 43.37824734

Name: +ve in-silico MS/MS by CFM-ID for HIWJJOYYZFELEZ-JLTAQAHISA-N
ID: HIWJJOYYZFELEZ-JLTAQAHISA-N
Comment: Energy1
Num peaks: 31
41.00219107 0.9147622163
43.01784114 4.309487631
45.0334912 2.038021211
47.04914126 0.5961480863
55.01784114 1.26513505
57.0334912 0.5738830879
73.02840582 1.814637647
75.04405588 1.063979442
95.04914126 1.760362892
103.0389705 0.5894596472
145.0495352 4.509443689
163.0600999 5.805080996
271.0600999 0.8767955122
281.0444498 5.078901394
283.0600999 2.150895459
295.0448437 0.6861673931
297.0393644 1.145156981
299.0550145 1.393955129
311.0550145 0.6794174328
341.0655792 0.6829418549
343.0812292 0.6032736259
371.0761439 0.6225440184
387.107444 1.308905422
389.0867085 0.8045942273
391.1023586 0.7262059118
397.0917939 7.525491206
401.0867085 1.215678239
403.1023586 2.840201215
405.1180087 3.862787659
415.1023586 14.66484733
433.1129233 8.418652033

Name: +ve in-silico MS/MS by CFM-ID for HIWJJOYYZFELEZ-JLTAQAHISA-N
ID: HIWJJOYYZFELEZ-JLTAQAHISA-N
Comment: Energy2
Num peaks: 31
43.01784114 2.192612926
56.99710569 1.330168205
59.01275576 3.018922999
61.02840582 1.891147701
73.02840582 1.056840869
87.00767038 1.16710379
89.02332044 1.054056962
95.04914126 1.367947052
119.0491413 1.037243047
161.0233204 1.505905166
229.0495352 1.022154872
255.0287997 3.291004725
267.0287997 0.9748854644
269.0444498 1.781658264
271.0600999 2.650630701
281.0444498 5.452190526
283.0600999 4.844545966
285.0757499 1.405601999
297.0393644 8.302298053
299.0550145 2.592731134
301.0706646 1.022967249
305.1019647 1.734664843
339.0499291 1.279174839
341.0655792 1.477565899
343.0812292 1.510357648
373.0917939 0.9987807836
397.0917939 2.480653201
401.0867085 0.9994894149
403.1023586 1.489543399
405.1180087 1.289516231
415.1023586 1.544854142

Name: +ve in-silico MS/MS by CFM-ID for ZCOLJUOHXJRHDI-VVWFOWEGSA-N
ID: ZCOLJUOHXJRHDI-VVWFOWEGSA-N
Comment: Energy0
Num peaks: 6
163.0600999 2.65971419
255.0651853 1.759620039
271.0600999 38.11376934
397.0917939 2.178336664
415.1023586 17.25241906
433.1129233 20.42610588

Name: +ve in-silico MS/MS by CFM-ID for ZCOLJUOHXJRHDI-VVWFOWEGSA-N
ID: ZCOLJUOHXJRHDI-VVWFOWEGSA-N
Comment: Energy1
Num peaks: 10
43.01784114 1.640057519
145.0495352 2.829951005
163.0600999 3.151397471
241.0495352 4.789984239
243.0651853 7.806057867
255.0651853 1.76645495
271.0600999 51.28536795
397.0917939 1.632999891
415.1023586 3.698686689
433.1129233 1.829445896

Name: +ve in-silico MS/MS by CFM-ID for ZCOLJUOHXJRHDI-VVWFOWEGSA-N
ID: ZCOLJUOHXJRHDI-VVWFOWEGSA-N
Comment: Energy2
Num peaks: 31
41.00219107 1.322495725
43.01784114 4.014400313
45.0334912 1.192307209
73.02840582 0.6420503669
87.00767038 0.9636181108
89.02332044 0.8813604292
101.0233204 0.8474502618
103.0389705 1.037412082
105.0334912 1.650832202
107.0491413 2.429043951
117.0334912 0.8036818843
119.0491413 1.732369363
141.0182351 0.7835220129
145.0495352 1.858627541
153.0182351 1.329948944
161.0233204 2.515113485
165.0182351 1.419212068
201.0546206 0.6622287116
227.0338851 1.872795005
229.0495352 2.715594161
239.0338851 2.535747088
241.0495352 8.301271246
243.0651853 4.777799075
255.0287997 0.7047846494
255.0651853 3.516704678
271.0600999 14.36833771
275.0914 1.029590896
277.1070501 1.029590896
341.0655792 0.6961413698
371.0761439 0.6395319996
373.0917939 0.7842520005

Name: +ve in-silico MS/MS by CFM-ID for TXLQONQJSWSJJX-VVWFOWEGSA-N
ID: TXLQONQJSWSJJX-VVWFOWEGSA-N
Comment: Energy0
Num peaks: 6
163.0600999 2.665611451
255.0651853 1.762728026
271.0600999 38.18444298
397.0917939 2.178388995
415.1023586 17.26691219
433.1129233 20.49146369

Name: +ve in-silico MS/MS by CFM-ID for TXLQONQJSWSJJX-VVWFOWEGSA-N
ID: TXLQONQJSWSJJX-VVWFOWEGSA-N
Comment: Energy1
Num peaks: 10
43.01784114 1.577484163
145.0495352 2.884174308
163.0600999 3.174059888
241.0495352 4.820808295
243.0651853 7.733426798
255.0651853 1.776803273
271.0600999 51.63271261
397.0917939 1.638311172
415.1023586 3.722615704
433.1129233 1.850702144

Name: +ve in-silico MS/MS by CFM-ID for TXLQONQJSWSJJX-VVWFOWEGSA-N
ID: TXLQONQJSWSJJX-VVWFOWEGSA-N
Comment: Energy2
Num peaks: 31
41.00219107 1.033311612
43.01784114 3.838424512
45.0334912 1.198792768
73.02840582 0.6455764579
87.00767038 0.968833752
89.02332044 0.8861406678
101.0233204 0.8520404448
103.0389705 1.043065519
105.0334912 1.636877432
107.0491413 2.405267514
117.0334912 0.7968882226
119.0491413 1.717725346
141.0182351 0.7877628732
145.0495352 2.014779938
153.0182351 1.326334921
161.0233204 2.493852796
165.0182351 1.41145025
201.0546206 0.6549899339
227.0338851 1.952507953
229.0495352 1.871194816
239.0338851 2.508029007
241.0495352 8.23321416
243.0651853 5.824975463
255.0287997 0.6970806956
255.0651853 3.535770617
271.0600999 14.3022444
275.0914 1.035202687
277.1070501 1.035202687
341.0655792 0.6999458942
371.0761439 0.6430359618
373.0917939 0.7885265701

Name: +ve in-silico MS/MS by CFM-ID for CGRZFWSCUINYCK-YACAPDLPSA-N
ID: CGRZFWSCUINYCK-YACAPDLPSA-N
Comment: Energy0
Num peaks: 24
111.0440559 0.784976274
133.0284058 3.383669842
135.0440559 1.650453856
137.0597059 2.148345574
163.0600999 2.075361351
287.0550145 2.109710764
287.0761439 2.060899206
289.0706646 0.7026209055
297.0604938 0.8326954975
299.0761439 0.9373241249
313.0554084 0.8599410079
315.0499291 0.9112623888
315.0710585 4.802044573
323.0761439 0.8286345801
329.0867085 0.6944338879
339.0710585 0.6527291101
341.0867085 3.391310849
377.0867085 0.8385384642
415.1023586 1.003281903
419.0972732 0.787271687
421.1129233 1.061140293
423.1285734 0.7847683237
433.1129233 18.96797013
451.123488 28.2347638

Name: +ve in-silico MS/MS by CFM-ID for CGRZFWSCUINYCK-YACAPDLPSA-N
ID: CGRZFWSCUINYCK-YACAPDLPSA-N
Comment: Energy1
Num peaks: 31
41.00219107 0.8054540893
43.01784114 2.887504307
45.0334912 1.086680741
73.02840582 0.7991111842
111.0440559 1.838251615
121.0284058 2.609059426
123.0440559 6.171165831
135.0440559 0.8359703225
137.0597059 1.753791264
145.0495352 3.282108823
149.0233204 0.9609413273
151.0389705 0.837335906
163.0389705 0.9476223836
163.0600999 4.512240343
181.0495352 1.687239277
295.0448437 1.077752402
297.0604938 2.262381008
299.0550145 1.289137518
299.0761439 1.332623578
301.0706646 1.189791353
313.0554084 0.9959356228
315.0710585 3.337347805
317.0655792 0.7911708036
323.0761439 0.8441316011
329.0867085 0.8394793179
339.0710585 1.147856286
415.1023586 2.460689754
421.1129233 2.346356802
423.1285734 3.76024072
433.1129233 10.46290364
451.123488 3.876518301

Name: +ve in-silico MS/MS by CFM-ID for CGRZFWSCUINYCK-YACAPDLPSA-N
ID: CGRZFWSCUINYCK-YACAPDLPSA-N
Comment: Energy2
Num peaks: 31
43.01784114 1.042509481
49.00727645 1.841856103
89.02332044 1.159150222
105.0334912 1.596319766
121.0284058 2.202788276
123.0440559 2.702879025
133.0284058 10.81215181
135.0440559 1.046810434
137.0233204 1.005008498
137.0597059 1.364000202
147.0651853 0.7672320409
153.0182351 1.356753918
178.9974996 2.910198233
179.0338851 1.408619721
181.0131497 1.596525381
195.0287997 1.439574056
269.0655792 0.8739962975
287.0550145 1.326034676
295.0448437 0.7526472611
297.0393644 1.147986673
297.0604938 1.273517939
299.0761439 1.755724915
301.0706646 0.864940743
315.0499291 3.295909052
361.0917939 0.9836521926
389.0867085 1.208105873
391.1023586 0.8988180996
415.1023586 1.083071961
421.1129233 0.8630347838
423.1285734 1.016424929
433.1129233 3.197230748

Name: +ve in-silico MS/MS by CFM-ID for IVCZEZUJCMWBBR-LZNFGNRXSA-N
ID: IVCZEZUJCMWBBR-LZNFGNRXSA-N
Comment: Energy0
Num peaks: 7
163.0600999 2.726001964
253.0495352 11.79228225
255.0651853 1.492508
271.0600999 30.69542804
397.0917939 1.837460684
415.1023586 14.90425522
433.1129233 18.00662418

Name: +ve in-silico MS/MS by CFM-ID for IVCZEZUJCMWBBR-LZNFGNRXSA-N
ID: IVCZEZUJCMWBBR-LZNFGNRXSA-N
Comment: Energy1
Num peaks: 13
43.01784114 1.299675347
109.0284058 1.312856322
145.0495352 2.534887456
163.0600999 3.170469279
225.0546206 2.210503748
239.0338851 2.329666381
241.0495352 9.390582027
243.0651853 8.748876155
253.0495352 14.09053471
271.0600999 30.07817887
397.0917939 1.221676423
415.1023586 3.005095656
433.1129233 1.450906106

Name: +ve in-silico MS/MS by CFM-ID for IVCZEZUJCMWBBR-LZNFGNRXSA-N
ID: IVCZEZUJCMWBBR-LZNFGNRXSA-N
Comment: Energy2
Num peaks: 31
41.00219107 0.823179617
43.01784114 3.358436163
45.0334912 1.029390434
87.00767038 0.861793689
89.02332044 0.7801496987
103.0389705 0.7557019121
109.0284058 3.367391332
121.0284058 1.478942274
131.0127558 6.149865279
135.0076704 0.9202405701
135.0440559 1.289109184
137.0233204 0.8986603566
145.0495352 1.588904985
147.0651853 1.703998291
159.0076704 0.8110721574
163.0389705 1.381366348
211.0389705 1.386616449
213.0546206 2.458181034
227.0338851 0.9312233952
229.0495352 1.403922103
233.0444498 1.091456324
239.0338851 1.361562019
241.0495352 3.041600644
243.0651853 2.275793401
253.0495352 10.50691296
255.0651853 1.656974039
271.0600999 8.623759451
275.0914 0.8886629905
277.1070501 0.8886629905
341.0655792 0.83292396
415.1023586 1.107452533

Name: +ve in-silico MS/MS by CFM-ID for IVCZEZUJCMWBBR-QQVZOVBDSA-N
ID: IVCZEZUJCMWBBR-QQVZOVBDSA-N
Comment: Energy0
Num peaks: 7
163.0600999 2.726001964
253.0495352 11.79228225
255.0651853 1.492508
271.0600999 30.69542804
397.0917939 1.837460684
415.1023586 14.90425522
433.1129233 18.00662418

Name: +ve in-silico MS/MS by CFM-ID for IVCZEZUJCMWBBR-QQVZOVBDSA-N
ID: IVCZEZUJCMWBBR-QQVZOVBDSA-N
Comment: Energy1
Num peaks: 13
43.01784114 1.299675347
109.0284058 1.312856322
145.0495352 2.534887456
163.0600999 3.170469279
225.0546206 2.210503748
239.0338851 2.329666381
241.0495352 9.390582027
243.0651853 8.748876155
253.0495352 14.09053471
271.0600999 30.07817887
397.0917939 1.221676423
415.1023586 3.005095656
433.1129233 1.450906106

Name: +ve in-silico MS/MS by CFM-ID for IVCZEZUJCMWBBR-QQVZOVBDSA-N
ID: IVCZEZUJCMWBBR-QQVZOVBDSA-N
Comment: Energy2
Num peaks: 31
41.00219107 0.823179617
43.01784114 3.358436163
45.0334912 1.029390434
87.00767038 0.861793689
89.02332044 0.7801496987
103.0389705 0.7557019121
109.0284058 3.367391332
121.0284058 1.478942274
131.0127558 6.149865279
135.0076704 0.9202405701
135.0440559 1.289109184
137.0233204 0.8986603566
145.0495352 1.588904985
147.0651853 1.703998291
159.0076704 0.8110721574
163.0389705 1.381366348
211.0389705 1.386616449
213.0546206 2.458181034
227.0338851 0.9312233952
229.0495352 1.403922103
233.0444498 1.091456324
239.0338851 1.361562019
241.0495352 3.041600644
243.0651853 2.275793401
253.0495352 10.50691296
255.0651853 1.656974039
271.0600999 8.623759451
275.0914 0.8886629905
277.1070501 0.8886629905
341.0655792 0.83292396
415.1023586 1.107452533

Name: +ve in-silico MS/MS by CFM-ID for HERGIJJZSPGDKP-RRZBCFIOSA-N
ID: HERGIJJZSPGDKP-RRZBCFIOSA-N
Comment: Energy0
Num peaks: 6
147.0651853 3.018312618
269.0444498 12.46822328
271.0600999 1.594777368
287.0550145 31.32008651
415.1023586 12.42365282
433.1129233 19.40493611

Name: +ve in-silico MS/MS by CFM-ID for HERGIJJZSPGDKP-RRZBCFIOSA-N
ID: HERGIJJZSPGDKP-RRZBCFIOSA-N
Comment: Energy1
Num peaks: 11
125.0233204 1.637099779
129.0546206 1.479586099
147.0651853 4.206884606
257.0444498 3.282885248
259.0600999 6.160374933
269.0444498 20.49594123
271.0600999 1.176391801
285.0393644 1.622705373
287.0550145 36.27921136
415.1023586 2.125832972
433.1129233 1.659068595

Name: +ve in-silico MS/MS by CFM-ID for HERGIJJZSPGDKP-RRZBCFIOSA-N
ID: HERGIJJZSPGDKP-RRZBCFIOSA-N
Comment: Energy2
Num peaks: 31
55.01784114 0.7720037732
57.0334912 0.8882591705
65.03857658 0.9427720959
85.02840582 1.308528438
87.00767038 0.7124732807
87.04405588 1.654482211
89.05970595 1.058841912
121.0284058 1.231020832
125.0233204 3.833951528
127.0389705 0.840261494
129.0546206 1.073728953
131.0702706 1.619260635
137.0233204 1.324674164
139.0389705 0.8918973933
147.0076704 7.38039176
151.002585 1.027303697
151.0389705 0.8905856048
163.0389705 1.778879225
175.002585 0.9209764141
229.0495352 1.532070562
241.0131497 0.8945329314
243.0287997 0.8947452682
245.0444498 1.813101427
255.0287997 1.259016186
257.0444498 3.214464297
259.0600999 2.526415114
269.0444498 12.5127113
271.0600999 1.807886811
287.0550145 7.143817081
291.0863146 0.9629698661
293.1019647 0.9629698661

Name: +ve in-silico MS/MS by CFM-ID for LNUNSWVNHKOUNQ-NFRVFMFJSA-N
ID: LNUNSWVNHKOUNQ-NFRVFMFJSA-N
Comment: Energy0
Num peaks: 6
163.0600999 2.650444459
255.0651853 1.733385141
271.0600999 37.96417062
397.0917939 2.130736083
415.1023586 17.08176316
433.1129233 20.32505499

Name: +ve in-silico MS/MS by CFM-ID for LNUNSWVNHKOUNQ-NFRVFMFJSA-N
ID: LNUNSWVNHKOUNQ-NFRVFMFJSA-N
Comment: Energy1
Num peaks: 13
43.01784114 1.655400668
49.00727645 1.093540164
51.02292652 1.048439523
145.0495352 2.898225028
163.0600999 3.221653734
229.0495352 1.095748524
241.0495352 2.116719344
243.0651853 5.961071931
255.0651853 1.66905102
271.0600999 52.87244734
397.0917939 1.638094009
415.1023586 3.840861444
433.1129233 1.857821209

Name: +ve in-silico MS/MS by CFM-ID for LNUNSWVNHKOUNQ-NFRVFMFJSA-N
ID: LNUNSWVNHKOUNQ-NFRVFMFJSA-N
Comment: Energy2
Num peaks: 31
41.00219107 1.265057046
43.01784114 3.756194181
45.0334912 1.115890904
49.00727645 1.710832476
51.02292652 1.0683527
53.00219107 0.8038282651
77.00219107 2.990827874
87.00767038 0.8892910083
89.02332044 0.8167228688
101.0233204 0.7832098121
103.0389705 0.9579654795
117.0334912 0.7993902974
119.0491413 1.723118671
135.0440559 1.129679484
145.0495352 1.706180399
153.0182351 1.102736816
161.0233204 1.134384145
179.0338851 5.158706225
227.0338851 1.232139682
229.0495352 2.967281818
239.0338851 0.9108644216
241.0495352 2.909365951
243.0651853 3.616856868
249.0393644 0.9375503812
253.0495352 1.480831425
255.0287997 1.321212264
255.0651853 3.013234705
271.0600999 12.69852672
275.0914 0.9634789416
277.1070501 0.9634789416
321.0604938 1.031346421

Name: +ve in-silico MS/MS by CFM-ID for SGEWCQFRYRRZDC-ASUBHRBBSA-N
ID: SGEWCQFRYRRZDC-ASUBHRBBSA-N
Comment: Energy0
Num peaks: 10
163.0600999 2.500888659
271.0600999 0.9736684409
297.0393644 1.529958015
299.0550145 0.9411063776
359.0761439 1.100068537
397.0917939 2.777639135
403.1023586 1.0229434
405.1180087 1.164393635
415.1023586 24.84199474
433.1129233 43.99669457

Name: +ve in-silico MS/MS by CFM-ID for SGEWCQFRYRRZDC-ASUBHRBBSA-N
ID: SGEWCQFRYRRZDC-ASUBHRBBSA-N
Comment: Energy1
Num peaks: 31
41.00219107 0.9506676259
43.01784114 4.46510579
45.0334912 2.115695661
47.04914126 0.6196476947
55.01784114 1.343571736
73.02840582 1.893274625
75.04405588 1.109643342
95.04914126 0.881033406
103.0389705 0.8106407623
145.0495352 4.659881856
163.0600999 6.069765968
271.0600999 0.8624322396
281.0444498 5.212886821
283.0600999 2.020385293
297.0393644 1.207066228
299.0550145 1.494182202
311.0550145 0.708966677
321.0604938 0.6857545066
339.0710585 1.080738033
341.0655792 0.7138491553
343.0812292 0.6307698743
371.0761439 0.6514252481
387.0710585 0.675200495
387.107444 0.7379118889
389.0867085 0.8852387378
391.1023586 0.8969344552
397.0917939 7.779256479
403.1023586 1.992931608
405.1180087 3.079630654
415.1023586 15.35898504
433.1129233 8.965955973

Name: +ve in-silico MS/MS by CFM-ID for SGEWCQFRYRRZDC-ASUBHRBBSA-N
ID: SGEWCQFRYRRZDC-ASUBHRBBSA-N
Comment: Energy2
Num peaks: 31
43.01784114 2.121154989
45.0334912 0.88460268
56.99710569 1.288652503
59.01275576 2.852663327
61.02840582 1.830158224
73.02840582 1.017096633
77.00219107 2.514748816
87.00767038 1.129592325
89.02332044 1.018315336
119.0491413 0.9339236632
229.0495352 0.889329354
255.0287997 3.739725104
269.0444498 1.096158403
271.0600999 2.522177453
281.0444498 5.465543222
283.0600999 3.52825249
285.0757499 1.430152752
297.0393644 7.819645203
299.0550145 2.530968771
301.0706646 0.8316914713
305.1019647 1.667499616
321.0604938 0.9304129525
339.0499291 1.247976732
341.0655792 1.420620135
343.0812292 1.452235986
373.0917939 0.9597950859
391.1023586 1.147595073
397.0917939 2.334509422
403.1023586 1.181969831
405.1180087 1.234072362
415.1023586 1.482443008

Name: +ve in-silico MS/MS by CFM-ID for SGEWCQFRYRRZDC-PYBZOPHZSA-N
ID: SGEWCQFRYRRZDC-PYBZOPHZSA-N
Comment: Energy0
Num peaks: 10
163.0600999 2.500888659
271.0600999 0.9736684409
297.0393644 1.529958015
299.0550145 0.9411063776
359.0761439 1.100068537
397.0917939 2.777639135
403.1023586 1.0229434
405.1180087 1.164393635
415.1023586 24.84199474
433.1129233 43.99669457

Name: +ve in-silico MS/MS by CFM-ID for SGEWCQFRYRRZDC-PYBZOPHZSA-N
ID: SGEWCQFRYRRZDC-PYBZOPHZSA-N
Comment: Energy1
Num peaks: 31
41.00219107 0.9506676259
43.01784114 4.46510579
45.0334912 2.115695661
47.04914126 0.6196476947
55.01784114 1.343571736
73.02840582 1.893274625
75.04405588 1.109643342
95.04914126 0.881033406
103.0389705 0.8106407623
145.0495352 4.659881856
163.0600999 6.069765968
271.0600999 0.8624322396
281.0444498 5.212886821
283.0600999 2.020385293
297.0393644 1.207066228
299.0550145 1.494182202
311.0550145 0.708966677
321.0604938 0.6857545066
339.0710585 1.080738033
341.0655792 0.7138491553
343.0812292 0.6307698743
371.0761439 0.6514252481
387.0710585 0.675200495
387.107444 0.7379118889
389.0867085 0.8852387378
391.1023586 0.8969344552
397.0917939 7.779256479
403.1023586 1.992931608
405.1180087 3.079630654
415.1023586 15.35898504
433.1129233 8.965955973

Name: +ve in-silico MS/MS by CFM-ID for SGEWCQFRYRRZDC-PYBZOPHZSA-N
ID: SGEWCQFRYRRZDC-PYBZOPHZSA-N
Comment: Energy2
Num peaks: 31
43.01784114 2.121154989
45.0334912 0.88460268
56.99710569 1.288652503
59.01275576 2.852663327
61.02840582 1.830158224
73.02840582 1.017096633
77.00219107 2.514748816
87.00767038 1.129592325
89.02332044 1.018315336
119.0491413 0.9339236632
229.0495352 0.889329354
255.0287997 3.739725104
269.0444498 1.096158403
271.0600999 2.522177453
281.0444498 5.465543222
283.0600999 3.52825249
285.0757499 1.430152752
297.0393644 7.819645203
299.0550145 2.530968771
301.0706646 0.8316914713
305.1019647 1.667499616
321.0604938 0.9304129525
339.0499291 1.247976732
341.0655792 1.420620135
343.0812292 1.452235986
373.0917939 0.9597950859
391.1023586 1.147595073
397.0917939 2.334509422
403.1023586 1.181969831
405.1180087 1.234072362
415.1023586 1.482443008

Name: +ve in-silico MS/MS by CFM-ID for MYXNWGACZJSMBT-UIHJKEFZSA-N
ID: MYXNWGACZJSMBT-UIHJKEFZSA-N
Comment: Energy0
Num peaks: 9
163.0600999 2.505661081
271.0600999 0.9754074461
297.0393644 1.532721501
359.0761439 1.102236129
397.0917939 2.78121836
403.1023586 1.024787887
405.1180087 1.166541361
415.1023586 24.88866459
433.1129233 44.11015462

Name: +ve in-silico MS/MS by CFM-ID for MYXNWGACZJSMBT-UIHJKEFZSA-N
ID: MYXNWGACZJSMBT-UIHJKEFZSA-N
Comment: Energy1
Num peaks: 30
41.00219107 0.9501545662
43.01784114 4.466270637
45.0334912 2.116294825
55.01784114 1.34388825
73.02840582 1.893882663
75.04405588 1.110013652
95.04914126 0.8812936481
103.0389705 0.8108938172
145.0495352 4.660990663
163.0600999 6.071804723
271.0600999 0.8625868597
281.0444498 5.213186379
283.0600999 2.072085028
297.0393644 1.201790248
299.0550145 1.49119424
311.0550145 0.709195349
321.0604938 0.6859176801
339.0710585 1.081092073
341.0655792 0.7140885494
343.0812292 0.6309828809
371.0761439 0.651649069
387.0710585 0.6754034339
387.107444 0.7380874732
389.0867085 1.144201404
391.1023586 1.11028782
397.0917939 7.781107533
403.1023586 1.993515121
405.1180087 3.080559144
415.1023586 15.36408456
433.1129233 8.970223334

Name: +ve in-silico MS/MS by CFM-ID for MYXNWGACZJSMBT-UIHJKEFZSA-N
ID: MYXNWGACZJSMBT-UIHJKEFZSA-N
Comment: Energy2
Num peaks: 31
43.01784114 2.125758722
45.0334912 0.8865233025
56.99710569 1.291454131
59.01275576 2.858851072
61.02840582 1.834134229
73.02840582 1.019305568
77.00219107 2.614183621
87.00767038 1.132046516
89.02332044 1.020525932
119.0491413 0.9776625833
227.0338851 0.8832162237
255.0287997 2.132427164
265.0495352 0.9741550031
269.0444498 1.174434746
271.0600999 2.544251952
281.0444498 5.578810198
283.0600999 3.693139644
285.0757499 1.433268973
297.0393644 7.949411447
299.0550145 2.553939231
305.1019647 1.671146727
321.0604938 0.9324301555
339.0499291 1.250682436
341.0655792 1.423712862
343.0812292 1.455392756
373.0917939 0.9619033316
391.1023586 1.189578134
397.0917939 2.339570808
403.1023586 1.184555004
405.1180087 1.236784768
415.1023586 1.485870251

Name: +ve in-silico MS/MS by CFM-ID for SGEWCQFRYRRZDC-UYXDZXSSSA-N
ID: SGEWCQFRYRRZDC-UYXDZXSSSA-N
Comment: Energy0
Num peaks: 10
163.0600999 2.500888659
271.0600999 0.9736684409
297.0393644 1.529958015
299.0550145 0.9411063776
359.0761439 1.100068537
397.0917939 2.777639135
403.1023586 1.0229434
405.1180087 1.164393635
415.1023586 24.84199474
433.1129233 43.99669457

Name: +ve in-silico MS/MS by CFM-ID for SGEWCQFRYRRZDC-UYXDZXSSSA-N
ID: SGEWCQFRYRRZDC-UYXDZXSSSA-N
Comment: Energy1
Num peaks: 31
41.00219107 0.9506676259
43.01784114 4.46510579
45.0334912 2.115695661
47.04914126 0.6196476947
55.01784114 1.343571736
73.02840582 1.893274625
75.04405588 1.109643342
95.04914126 0.881033406
103.0389705 0.8106407623
145.0495352 4.659881856
163.0600999 6.069765968
271.0600999 0.8624322396
281.0444498 5.212886821
283.0600999 2.020385293
297.0393644 1.207066228
299.0550145 1.494182202
311.0550145 0.708966677
321.0604938 0.6857545066
339.0710585 1.080738033
341.0655792 0.7138491553
343.0812292 0.6307698743
371.0761439 0.6514252481
387.0710585 0.675200495
387.107444 0.7379118889
389.0867085 0.8852387378
391.1023586 0.8969344552
397.0917939 7.779256479
403.1023586 1.992931608
405.1180087 3.079630654
415.1023586 15.35898504
433.1129233 8.965955973

Name: +ve in-silico MS/MS by CFM-ID for SGEWCQFRYRRZDC-UYXDZXSSSA-N
ID: SGEWCQFRYRRZDC-UYXDZXSSSA-N
Comment: Energy2
Num peaks: 31
43.01784114 2.121154989
45.0334912 0.88460268
56.99710569 1.288652503
59.01275576 2.852663327
61.02840582 1.830158224
73.02840582 1.017096633
77.00219107 2.514748816
87.00767038 1.129592325
89.02332044 1.018315336
119.0491413 0.9339236632
229.0495352 0.889329354
255.0287997 3.739725104
269.0444498 1.096158403
271.0600999 2.522177453
281.0444498 5.465543222
283.0600999 3.52825249
285.0757499 1.430152752
297.0393644 7.819645203
299.0550145 2.530968771
301.0706646 0.8316914713
305.1019647 1.667499616
321.0604938 0.9304129525
339.0499291 1.247976732
341.0655792 1.420620135
343.0812292 1.452235986
373.0917939 0.9597950859
391.1023586 1.147595073
397.0917939 2.334509422
403.1023586 1.181969831
405.1180087 1.234072362
415.1023586 1.482443008

Name: +ve in-silico MS/MS by CFM-ID for KMOUJOKENFFTPU-NFRVFMFJSA-N
ID: KMOUJOKENFFTPU-NFRVFMFJSA-N
Comment: Energy0
Num peaks: 6
163.0600999 2.684835314
255.0651853 1.752094278
271.0600999 38.38351552
397.0917939 2.204295597
415.1023586 17.47982908
433.1129233 20.72339326

Name: +ve in-silico MS/MS by CFM-ID for KMOUJOKENFFTPU-NFRVFMFJSA-N
ID: KMOUJOKENFFTPU-NFRVFMFJSA-N
Comment: Energy1
Num peaks: 10
43.01784114 1.670485493
145.0495352 2.873741992
163.0600999 3.212119631
229.0495352 1.732387397
241.0495352 2.928457952
243.0651853 6.657069644
255.0651853 1.682514384
271.0600999 53.71046884
415.1023586 3.899904651
433.1129233 1.887550464

Name: +ve in-silico MS/MS by CFM-ID for KMOUJOKENFFTPU-NFRVFMFJSA-N
ID: KMOUJOKENFFTPU-NFRVFMFJSA-N
Comment: Energy2
Num peaks: 31
41.00219107 1.292722804
43.01784114 3.929214778
45.0334912 1.165259303
55.01784114 1.080681988
77.00219107 3.305604027
79.01784114 0.8611578295
87.00767038 0.9154473729
89.02332044 0.8443578309
101.0233204 0.8074626255
103.0389705 0.9874391658
117.0334912 0.785862623
119.0491413 1.693959212
135.0440559 1.110562494
141.0182351 0.7658331431
145.0495352 1.771998569
153.0182351 1.300256984
161.0233204 1.11518754
179.0338851 1.634860665
227.0338851 1.831411788
229.0495352 3.802468478
239.0338851 2.479776544
241.0495352 6.372492719
243.0651853 4.342843789
249.0393644 0.978828952
253.0495352 1.440723579
255.0287997 0.8384954404
255.0651853 3.146135408
271.0600999 13.85930985
275.0914 1.006188335
277.1070501 1.006188335
373.0917939 0.7664259823

Name: +ve in-silico MS/MS by CFM-ID for MYXNWGACZJSMBT-AKCZXNEISA-N
ID: MYXNWGACZJSMBT-AKCZXNEISA-N
Comment: Energy0
Num peaks: 9
163.0600999 2.505661081
271.0600999 0.9754074461
297.0393644 1.532721501
359.0761439 1.102236129
397.0917939 2.78121836
403.1023586 1.024787887
405.1180087 1.166541361
415.1023586 24.88866459
433.1129233 44.11015462

Name: +ve in-silico MS/MS by CFM-ID for MYXNWGACZJSMBT-AKCZXNEISA-N
ID: MYXNWGACZJSMBT-AKCZXNEISA-N
Comment: Energy1
Num peaks: 30
41.00219107 0.9501545662
43.01784114 4.466270637
45.0334912 2.116294825
55.01784114 1.34388825
73.02840582 1.893882663
75.04405588 1.110013652
95.04914126 0.8812936481
103.0389705 0.8108938172
145.0495352 4.660990663
163.0600999 6.071804723
271.0600999 0.8625868597
281.0444498 5.213186379
283.0600999 2.072085028
297.0393644 1.201790248
299.0550145 1.49119424
311.0550145 0.709195349
321.0604938 0.6859176801
339.0710585 1.081092073
341.0655792 0.7140885494
343.0812292 0.6309828809
371.0761439 0.651649069
387.0710585 0.6754034339
387.107444 0.7380874732
389.0867085 1.144201404
391.1023586 1.11028782
397.0917939 7.781107533
403.1023586 1.993515121
405.1180087 3.080559144
415.1023586 15.36408456
433.1129233 8.970223334

Name: +ve in-silico MS/MS by CFM-ID for MYXNWGACZJSMBT-AKCZXNEISA-N
ID: MYXNWGACZJSMBT-AKCZXNEISA-N
Comment: Energy2
Num peaks: 31
43.01784114 2.125758722
45.0334912 0.8865233025
56.99710569 1.291454131
59.01275576 2.858851072
61.02840582 1.834134229
73.02840582 1.019305568
77.00219107 2.614183621
87.00767038 1.132046516
89.02332044 1.020525932
119.0491413 0.9776625833
227.0338851 0.8832162237
255.0287997 2.132427164
265.0495352 0.9741550031
269.0444498 1.174434746
271.0600999 2.544251952
281.0444498 5.578810198
283.0600999 3.693139644
285.0757499 1.433268973
297.0393644 7.949411447
299.0550145 2.553939231
305.1019647 1.671146727
321.0604938 0.9324301555
339.0499291 1.250682436
341.0655792 1.423712862
343.0812292 1.455392756
373.0917939 0.9619033316
391.1023586 1.189578134
397.0917939 2.339570808
403.1023586 1.184555004
405.1180087 1.236784768
415.1023586 1.485870251

Name: +ve in-silico MS/MS by CFM-ID for ZFPMFULXUJZHFG-NFRVFMFJSA-N
ID: ZFPMFULXUJZHFG-NFRVFMFJSA-N
Comment: Energy0
Num peaks: 6
163.0600999 2.686565069
255.0651853 1.752994036
271.0600999 38.40585124
397.0917939 2.201931477
415.1023586 17.46650777
433.1129233 20.74262873

Name: +ve in-silico MS/MS by CFM-ID for ZFPMFULXUJZHFG-NFRVFMFJSA-N
ID: ZFPMFULXUJZHFG-NFRVFMFJSA-N
Comment: Energy1
Num peaks: 10
145.0495352 2.928478148
163.0600999 3.234810501
229.0495352 1.707899943
241.0495352 2.93161033
243.0651853 6.531917527
255.0651853 1.692182951
271.0600999 53.83012417
397.0917939 1.670951508
415.1023586 3.924549285
433.1129233 1.909042266

Name: +ve in-silico MS/MS by CFM-ID for ZFPMFULXUJZHFG-NFRVFMFJSA-N
ID: ZFPMFULXUJZHFG-NFRVFMFJSA-N
Comment: Energy2
Num peaks: 31
41.00219107 1.204937765
43.01784114 4.062357655
45.0334912 1.164674246
55.01784114 1.061318169
77.00219107 3.215209428
79.01784114 0.8376087245
87.00767038 0.914989955
89.02332044 0.8439350729
101.0233204 0.807058874
103.0389705 0.986942411
117.0334912 0.7643725304
119.0491413 1.647636434
135.0440559 1.080193203
141.0182351 0.7654504824
145.0495352 1.913761389
153.0182351 1.27914574
161.0233204 1.084691773
179.0338851 1.634043781
227.0338851 1.868493124
229.0495352 2.922319253
239.0338851 2.400110559
241.0495352 6.196455502
243.0651853 5.260889977
249.0393644 0.9783398646
253.0495352 1.394438496
255.0287997 0.8115577048
255.0651853 3.144560624
271.0600999 14.20759907
275.0914 1.005682151
277.1070501 1.005682151
373.0917939 0.7660404163

Name: +ve in-silico MS/MS by CFM-ID for ZFPMFULXUJZHFG-BVPMPBNFSA-N
ID: ZFPMFULXUJZHFG-BVPMPBNFSA-N
Comment: Energy0
Num peaks: 6
163.0600999 2.686565069
255.0651853 1.752994036
271.0600999 38.40585124
397.0917939 2.201931477
415.1023586 17.46650777
433.1129233 20.74262873

Name: +ve in-silico MS/MS by CFM-ID for ZFPMFULXUJZHFG-BVPMPBNFSA-N
ID: ZFPMFULXUJZHFG-BVPMPBNFSA-N
Comment: Energy1
Num peaks: 10
145.0495352 2.928478148
163.0600999 3.234810501
229.0495352 1.707899943
241.0495352 2.93161033
243.0651853 6.531917527
255.0651853 1.692182951
271.0600999 53.83012417
397.0917939 1.670951508
415.1023586 3.924549285
433.1129233 1.909042266

Name: +ve in-silico MS/MS by CFM-ID for ZFPMFULXUJZHFG-BVPMPBNFSA-N
ID: ZFPMFULXUJZHFG-BVPMPBNFSA-N
Comment: Energy2
Num peaks: 31
41.00219107 1.204937765
43.01784114 4.062357655
45.0334912 1.164674246
55.01784114 1.061318169
77.00219107 3.215209428
79.01784114 0.8376087245
87.00767038 0.914989955
89.02332044 0.8439350729
101.0233204 0.807058874
103.0389705 0.986942411
117.0334912 0.7643725304
119.0491413 1.647636434
135.0440559 1.080193203
141.0182351 0.7654504824
145.0495352 1.913761389
153.0182351 1.27914574
161.0233204 1.084691773
179.0338851 1.634043781
227.0338851 1.868493124
229.0495352 2.922319253
239.0338851 2.400110559
241.0495352 6.196455502
243.0651853 5.260889977
249.0393644 0.9783398646
253.0495352 1.394438496
255.0287997 0.8115577048
255.0651853 3.144560624
271.0600999 14.20759907
275.0914 1.005682151
277.1070501 1.005682151
373.0917939 0.7660404163

Name: +ve in-silico MS/MS by CFM-ID for KMOUJOKENFFTPU-BVPMPBNFSA-N
ID: KMOUJOKENFFTPU-BVPMPBNFSA-N
Comment: Energy0
Num peaks: 6
163.0600999 2.684835314
255.0651853 1.752094278
271.0600999 38.38351552
397.0917939 2.204295597
415.1023586 17.47982908
433.1129233 20.72339326

Name: +ve in-silico MS/MS by CFM-ID for KMOUJOKENFFTPU-BVPMPBNFSA-N
ID: KMOUJOKENFFTPU-BVPMPBNFSA-N
Comment: Energy1
Num peaks: 10
43.01784114 1.670485493
145.0495352 2.873741992
163.0600999 3.212119631
229.0495352 1.732387397
241.0495352 2.928457952
243.0651853 6.657069644
255.0651853 1.682514384
271.0600999 53.71046884
415.1023586 3.899904651
433.1129233 1.887550464

Name: +ve in-silico MS/MS by CFM-ID for KMOUJOKENFFTPU-BVPMPBNFSA-N
ID: KMOUJOKENFFTPU-BVPMPBNFSA-N
Comment: Energy2
Num peaks: 31
41.00219107 1.292722804
43.01784114 3.929214778
45.0334912 1.165259303
55.01784114 1.080681988
77.00219107 3.305604027
79.01784114 0.8611578295
87.00767038 0.9154473729
89.02332044 0.8443578309
101.0233204 0.8074626255
103.0389705 0.9874391658
117.0334912 0.785862623
119.0491413 1.693959212
135.0440559 1.110562494
141.0182351 0.7658331431
145.0495352 1.771998569
153.0182351 1.300256984
161.0233204 1.11518754
179.0338851 1.634860665
227.0338851 1.831411788
229.0495352 3.802468478
239.0338851 2.479776544
241.0495352 6.372492719
243.0651853 4.342843789
249.0393644 0.978828952
253.0495352 1.440723579
255.0287997 0.8384954404
255.0651853 3.146135408
271.0600999 13.85930985
275.0914 1.006188335
277.1070501 1.006188335
373.0917939 0.7664259823

Name: +ve in-silico MS/MS by CFM-ID for ROQHTXBYBLROKW-SJWOCRHRSA-N
ID: ROQHTXBYBLROKW-SJWOCRHRSA-N
Comment: Energy0
Num peaks: 16
109.0284058 1.372715705
147.0651853 2.664279569
285.0393644 3.014686347
287.0550145 0.8681630964
313.034279 1.451585951
345.0604938 1.272151891
371.0761439 0.8313725446
373.0554084 1.622976083
373.0917939 1.12502069
375.0710585 2.881450366
397.0917939 0.7576408423
403.1023586 0.9509390682
405.0816232 0.8087561651
405.1180087 1.391966534
415.1023586 17.80206173
433.1129233 41.83476349

Name: +ve in-silico MS/MS by CFM-ID for ROQHTXBYBLROKW-SJWOCRHRSA-N
ID: ROQHTXBYBLROKW-SJWOCRHRSA-N
Comment: Energy1
Num peaks: 31
43.01784114 0.8702779571
57.0334912 1.664445243
59.04914126 0.8181230195
73.02840582 0.7759462316
87.04405588 0.7623876619
89.05970595 0.7720255089
109.0284058 1.481223938
111.0440559 1.00664633
117.0546206 0.7444369866
119.0702706 1.010552384
129.0546206 2.344532207
147.0651853 8.489523257
279.0287997 0.8763927638
285.0393644 0.7521899723
287.0550145 0.8200067369
297.0393644 3.789380636
299.0550145 1.932730183
313.034279 0.943110276
315.0499291 1.863702378
323.0761439 1.575594757
345.0604938 0.66612069
357.0604938 0.8025505864
359.0761439 0.9917323037
387.0710585 0.6445792589
389.0867085 0.9959312297
397.0917939 2.289889487
401.0867085 0.7315907838
403.1023586 4.22680106
405.1180087 5.811618107
415.1023586 11.60907825
433.1129233 10.32240935

Name: +ve in-silico MS/MS by CFM-ID for ROQHTXBYBLROKW-SJWOCRHRSA-N
ID: ROQHTXBYBLROKW-SJWOCRHRSA-N
Comment: Energy2
Num peaks: 31
55.01784114 1.378498813
57.0334912 1.588330681
59.01275576 1.850189999
75.02292652 1.023806807
85.02840582 1.260328847
87.04405588 1.338538291
109.0284058 1.009470439
131.0127558 3.863515841
131.0702706 1.324485046
197.0444498 1.225565707
279.0287997 1.468704242
281.0444498 0.9322723061
285.0393644 2.874412644
295.0237144 1.637189462
297.0393644 2.476044308
299.0550145 1.18775306
305.0655792 0.8387434627
313.034279 2.11326897
315.0499291 1.905357363
317.0655792 1.251452181
345.0604938 2.268770329
353.0655792 1.135010915
355.0812292 1.116301033
371.0761439 1.353647947
373.0917939 1.344271147
375.107444 1.461630554
377.1230941 0.9308147653
397.0917939 1.862045727
403.1023586 1.028422962
405.1180087 1.546069538
415.1023586 4.878255082

Name: +ve in-silico MS/MS by CFM-ID for ROQHTXBYBLROKW-PHYOJRSISA-N
ID: ROQHTXBYBLROKW-PHYOJRSISA-N
Comment: Energy0
Num peaks: 16
109.0284058 1.372715705
147.0651853 2.664279569
285.0393644 3.014686347
287.0550145 0.8681630964
313.034279 1.451585951
345.0604938 1.272151891
371.0761439 0.8313725446
373.0554084 1.622976083
373.0917939 1.12502069
375.0710585 2.881450366
397.0917939 0.7576408423
403.1023586 0.9509390682
405.0816232 0.8087561651
405.1180087 1.391966534
415.1023586 17.80206173
433.1129233 41.83476349

Name: +ve in-silico MS/MS by CFM-ID for ROQHTXBYBLROKW-PHYOJRSISA-N
ID: ROQHTXBYBLROKW-PHYOJRSISA-N
Comment: Energy1
Num peaks: 31
43.01784114 0.8702779571
57.0334912 1.664445243
59.04914126 0.8181230195
73.02840582 0.7759462316
87.04405588 0.7623876619
89.05970595 0.7720255089
109.0284058 1.481223938
111.0440559 1.00664633
117.0546206 0.7444369866
119.0702706 1.010552384
129.0546206 2.344532207
147.0651853 8.489523257
279.0287997 0.8763927638
285.0393644 0.7521899723
287.0550145 0.8200067369
297.0393644 3.789380636
299.0550145 1.932730183
313.034279 0.943110276
315.0499291 1.863702378
323.0761439 1.575594757
345.0604938 0.66612069
357.0604938 0.8025505864
359.0761439 0.9917323037
387.0710585 0.6445792589
389.0867085 0.9959312297
397.0917939 2.289889487
401.0867085 0.7315907838
403.1023586 4.22680106
405.1180087 5.811618107
415.1023586 11.60907825
433.1129233 10.32240935

Name: +ve in-silico MS/MS by CFM-ID for ROQHTXBYBLROKW-PHYOJRSISA-N
ID: ROQHTXBYBLROKW-PHYOJRSISA-N
Comment: Energy2
Num peaks: 31
55.01784114 1.378498813
57.0334912 1.588330681
59.01275576 1.850189999
75.02292652 1.023806807
85.02840582 1.260328847
87.04405588 1.338538291
109.0284058 1.009470439
131.0127558 3.863515841
131.0702706 1.324485046
197.0444498 1.225565707
279.0287997 1.468704242
281.0444498 0.9322723061
285.0393644 2.874412644
295.0237144 1.637189462
297.0393644 2.476044308
299.0550145 1.18775306
305.0655792 0.8387434627
313.034279 2.11326897
315.0499291 1.905357363
317.0655792 1.251452181
345.0604938 2.268770329
353.0655792 1.135010915
355.0812292 1.116301033
371.0761439 1.353647947
373.0917939 1.344271147
375.107444 1.461630554
377.1230941 0.9308147653
397.0917939 1.862045727
403.1023586 1.028422962
405.1180087 1.546069538
415.1023586 4.878255082

Name: +ve in-silico MS/MS by CFM-ID for MOGFMHCJWUWJLG-YJRVPVGXSA-N
ID: MOGFMHCJWUWJLG-YJRVPVGXSA-N
Comment: Energy0
Num peaks: 16
109.0284058 1.36997818
147.0651853 2.657252809
285.0393644 3.008850752
287.0550145 0.8664119799
313.034279 1.45386406
345.0604938 1.269597122
371.0761439 0.8296392393
373.0554084 1.619433409
373.0917939 1.122758187
375.0710585 2.875193064
397.0917939 0.7591875728
403.1023586 0.9486008513
405.0816232 0.8321401027
405.1180087 1.389204421
415.1023586 17.83111724
433.1129233 41.71562208

Name: +ve in-silico MS/MS by CFM-ID for MOGFMHCJWUWJLG-YJRVPVGXSA-N
ID: MOGFMHCJWUWJLG-YJRVPVGXSA-N
Comment: Energy1
Num peaks: 31
41.00219107 0.9330668616
43.01784114 0.6941819887
57.0334912 1.649269267
59.04914126 0.8145213227
73.02840582 0.7779561606
87.04405588 0.7603061584
89.05970595 0.7686995491
109.0284058 1.474404387
111.0440559 1.002159961
117.0546206 0.7405674291
119.0702706 1.005423413
129.0546206 2.422107977
147.0651853 8.645813147
285.0393644 0.7486802694
287.0550145 0.8162734939
297.0393644 4.144330552
299.0550145 1.923972266
313.034279 0.9892512322
315.0499291 1.855399095
323.0761439 1.56826703
345.0604938 0.6630049643
357.0604938 0.7983741161
359.0761439 0.9869249634
387.0710585 0.6414193792
389.0867085 0.8535445676
397.0917939 2.305551383
401.0867085 0.7283302685
403.1023586 3.840149526
405.1180087 5.785357388
415.1023586 11.59893407
433.1129233 10.24847831

Name: +ve in-silico MS/MS by CFM-ID for MOGFMHCJWUWJLG-YJRVPVGXSA-N
ID: MOGFMHCJWUWJLG-YJRVPVGXSA-N
Comment: Energy2
Num peaks: 31
43.01784114 0.8422321776
55.01784114 1.368295564
57.0334912 1.415114139
59.01275576 1.588861196
75.02292652 1.018374702
85.02840582 1.23544255
87.04405588 1.312535464
109.0284058 0.9485674475
131.0127558 3.890809653
131.0702706 1.32797614
197.0444498 1.219063112
281.0444498 1.017821421
285.0393644 2.859059124
295.0237144 1.428622125
297.0393644 2.985724705
299.0550145 1.181349015
305.0655792 0.8342932652
313.034279 2.301403626
315.0499291 1.895158915
317.0655792 1.24477463
345.0604938 2.256641858
353.0655792 1.128988784
355.0812292 1.110378173
371.0761439 1.346231809
373.0917939 1.336897336
375.107444 1.453792945
377.1230941 0.9258235162
397.0917939 1.909483385
403.1023586 0.9736214177
405.1180087 1.537772536
415.1023586 4.907584751

Name: +ve in-silico MS/MS by CFM-ID for GRBYFYORPBZEIN-OZVDQREASA-N
ID: GRBYFYORPBZEIN-OZVDQREASA-N
Comment: Energy0
Num peaks: 6
147.0651853 3.002997306
269.0444498 12.59999889
271.0600999 1.566737538
287.0550145 31.1310859
415.1023586 12.97116402
433.1129233 19.3186571

Name: +ve in-silico MS/MS by CFM-ID for GRBYFYORPBZEIN-OZVDQREASA-N
ID: GRBYFYORPBZEIN-OZVDQREASA-N
Comment: Energy1
Num peaks: 12
109.0284058 1.275368844
129.0546206 1.463591575
147.0651853 4.142602452
241.0495352 2.479824655
255.0287997 2.247228448
257.0444498 9.914252066
259.0600999 8.85896603
269.0444498 16.75986287
285.0393644 1.243567737
287.0550145 28.9231603
415.1023586 2.101789258
433.1129233 1.623392962

Name: +ve in-silico MS/MS by CFM-ID for GRBYFYORPBZEIN-OZVDQREASA-N
ID: GRBYFYORPBZEIN-OZVDQREASA-N
Comment: Energy2
Num peaks: 31
55.01784114 0.8729610581
57.0334912 0.96139408
85.02840582 1.422366314
87.04405588 1.640531949
89.05970595 1.049939238
109.0284058 2.961882015
129.0546206 1.064712319
131.0127558 6.275779716
131.0702706 1.599391917
135.0076704 0.9573007245
135.0440559 0.8298989354
137.0233204 1.397273687
151.0389705 1.067649408
153.0182351 0.8842265905
159.0076704 0.7441593685
175.002585 0.8163455528
179.0338851 1.973336025
191.0338851 0.7493736913
227.0338851 1.527056611
229.0495352 2.603887296
241.0131497 0.7392994331
243.0287997 0.7269829984
245.0444498 1.60775438
255.0287997 0.8970672276
257.0444498 3.327043076
259.0600999 1.558700926
269.0444498 11.68886945
271.0600999 2.319245005
287.0550145 6.913979427
291.0863146 0.9548309906
293.1019647 0.9548309906

Name: +ve in-silico MS/MS by CFM-ID for BEUCMLJKFOWDNP-VUTARAFTSA-N
ID: BEUCMLJKFOWDNP-VUTARAFTSA-N
Comment: Energy0
Num peaks: 6
147.0651853 3.073390383
269.0444498 3.347769269
271.0600999 2.471248541
287.0550145 35.04903023
415.1023586 14.38798931
433.1129233 21.80534312

Name: +ve in-silico MS/MS by CFM-ID for BEUCMLJKFOWDNP-VUTARAFTSA-N
ID: BEUCMLJKFOWDNP-VUTARAFTSA-N
Comment: Energy1
Num peaks: 12
109.0284058 2.030532438
129.0546206 1.707306861
147.0651853 4.560625279
255.0287997 1.70845684
257.0444498 7.836469916
259.0600999 7.48069674
269.0444498 10.38725885
271.0600999 1.677614651
285.0393644 1.573082797
287.0550145 36.80703411
415.1023586 2.468550888
433.1129233 2.065969564

Name: +ve in-silico MS/MS by CFM-ID for BEUCMLJKFOWDNP-VUTARAFTSA-N
ID: BEUCMLJKFOWDNP-VUTARAFTSA-N
Comment: Energy2
Num peaks: 31
55.01784114 0.9519624963
57.0334912 1.008481579
85.02840582 1.486653483
87.00767038 0.7494770014
87.04405588 1.970567966
89.05970595 1.124750286
109.0284058 5.946660643
111.0440559 0.9670461539
121.0284058 1.917451659
129.0546206 1.198676353
131.0127558 0.9243112504
131.0702706 1.501742113
133.0284058 0.9211293449
135.0440559 2.275821219
137.0233204 1.672217108
153.0182351 2.141200861
179.0338851 0.9789352487
227.0338851 2.497529376
229.0495352 1.856848465
241.0131497 0.8578945412
241.0495352 0.8562242578
243.0287997 1.177623633
245.0444498 1.477817956
255.0287997 0.8939165501
257.0444498 2.647258075
259.0600999 2.116285873
269.0444498 9.252230434
271.0600999 2.43506377
287.0550145 9.416063937
291.0863146 1.039867953
293.1019647 1.039867953

Name: +ve in-silico MS/MS by CFM-ID for MPTFDTWDAMXZDG-RBHKZWMFSA-N
ID: MPTFDTWDAMXZDG-RBHKZWMFSA-N
Comment: Energy0
Num peaks: 6
133.0495352 2.961009447
283.0600999 12.43113932
301.0706646 29.39419153
397.0917939 1.956957214
415.1023586 15.48532694
433.1129233 17.86528736

Name: +ve in-silico MS/MS by CFM-ID for MPTFDTWDAMXZDG-RBHKZWMFSA-N
ID: MPTFDTWDAMXZDG-RBHKZWMFSA-N
Comment: Energy1
Num peaks: 11
115.0389705 1.518491007
133.0495352 4.662589342
255.0651853 2.191423024
269.0444498 2.163404001
271.0600999 7.00868589
273.0757499 9.43071004
283.0600999 17.53971676
285.0393644 3.595012474
301.0706646 28.02882116
415.1023586 2.493470736
433.1129233 1.566792061

Name: +ve in-silico MS/MS by CFM-ID for MPTFDTWDAMXZDG-RBHKZWMFSA-N
ID: MPTFDTWDAMXZDG-RBHKZWMFSA-N
Comment: Energy2
Num peaks: 31
55.01784114 0.7531411959
56.99710569 0.7815449662
71.01275576 1.603410757
73.02840582 3.641414008
75.04405588 0.8116639507
115.0389705 1.485755752
117.0546206 1.397140247
123.0440559 3.282397634
133.0495352 0.8682647344
135.0440559 0.767292866
137.0233204 1.233826047
149.0233204 0.9963307204
149.0597059 0.8637346478
153.0182351 1.05248857
173.0233204 1.102047436
179.0338851 1.373734208
191.0338851 1.085856725
227.0338851 1.167398327
229.0495352 1.9535164
255.0287997 0.9891968583
257.0444498 1.249104637
259.0600999 1.688446798
269.0444498 1.172570978
271.0600999 2.244294958
273.0757499 1.743768574
283.0600999 14.90519372
285.0393644 6.275980435
285.0757499 1.231310718
299.0550145 1.02970769
301.0706646 7.279572652
305.1019647 0.9441233914

Name: +ve in-silico MS/MS by CFM-ID for WTYYPLMAODUDGW-LWACGCBYSA-N
ID: WTYYPLMAODUDGW-LWACGCBYSA-N
Comment: Energy0
Num peaks: 6
163.0600999 2.802523425
253.0495352 2.996089057
271.0600999 35.636613
397.0917939 2.162598664
415.1023586 16.45412609
433.1129233 20.96658138

Name: +ve in-silico MS/MS by CFM-ID for WTYYPLMAODUDGW-LWACGCBYSA-N
ID: WTYYPLMAODUDGW-LWACGCBYSA-N
Comment: Energy1
Num peaks: 12
43.01784114 1.607579866
145.0495352 2.922203227
163.0600999 3.357743709
241.0495352 3.670756591
243.0651853 3.250624155
253.0495352 9.143464272
255.0651853 1.181081913
269.0444498 1.76387874
271.0600999 46.93335436
397.0917939 1.581709472
415.1023586 3.484026065
433.1129233 1.890713548

Name: +ve in-silico MS/MS by CFM-ID for WTYYPLMAODUDGW-LWACGCBYSA-N
ID: WTYYPLMAODUDGW-LWACGCBYSA-N
Comment: Energy2
Num peaks: 31
41.00219107 0.8791620645
43.01784114 3.984954261
45.0334912 1.130351719
49.00727645 1.2564237
79.05422664 0.9840286555
87.00767038 0.9007614471
89.02332044 0.9757266182
103.0389705 0.9704024726
103.0542266 0.9130674498
105.0334912 0.9588496695
125.0233204 2.575825064
141.0182351 1.724934411
145.0495352 1.729873691
147.0440559 0.8529874418
147.0651853 1.876661269
166.9974996 1.323340217
185.0597059 0.8940522467
193.0131497 3.694902554
201.0546206 1.353974057
211.0389705 2.896755957
213.0546206 1.752169644
227.0338851 2.650201985
229.0495352 2.063201096
241.0495352 0.8169973969
243.0651853 2.06433809
253.0495352 8.412373819
255.0651853 2.911473565
269.0444498 1.147727965
271.0600999 10.89406014
275.0914 0.9759884945
277.1070501 0.9759884945

Name: +ve in-silico MS/MS by CFM-ID for SKKXALUAXPQBOM-LRCVLTQUSA-N
ID: SKKXALUAXPQBOM-LRCVLTQUSA-N
Comment: Energy0
Num peaks: 6
147.0651853 3.165065456
269.0444498 13.43012245
271.0600999 2.053903185
287.0550145 31.19860896
415.1023586 12.2921512
433.1129233 18.79095892

Name: +ve in-silico MS/MS by CFM-ID for SKKXALUAXPQBOM-LRCVLTQUSA-N
ID: SKKXALUAXPQBOM-LRCVLTQUSA-N
Comment: Energy1
Num peaks: 12
129.0546206 1.563911444
147.0651853 4.421108332
245.0444498 1.014020792
257.0444498 4.499153802
259.0600999 7.018323502
269.0444498 16.99455434
271.0600999 1.280060325
285.0393644 1.646183282
287.0550145 36.93705454
405.1180087 1.021936221
415.1023586 2.408719832
433.1129233 1.853566504

Name: +ve in-silico MS/MS by CFM-ID for SKKXALUAXPQBOM-LRCVLTQUSA-N
ID: SKKXALUAXPQBOM-LRCVLTQUSA-N
Comment: Energy2
Num peaks: 31
55.01784114 1.165804677
57.0334912 0.9567382393
77.00219107 2.240204533
85.02840582 1.287576541
87.04405588 1.627883582
89.05970595 1.04186703
105.0334912 1.012649719
119.0491413 0.9571918515
125.0233204 2.847794359
129.0546206 1.056536619
131.0702706 1.572300275
141.0182351 1.230091119
147.0651853 1.372632918
151.002585 0.87303579
193.0131497 3.073842222
215.0338851 0.9785305239
217.0495352 1.186779792
227.0338851 2.825417409
229.0495352 1.503437523
241.0495352 1.185784962
243.0287997 1.549668715
245.0444498 2.779209528
253.0495352 1.354790201
255.0287997 1.472039237
257.0444498 4.339856426
259.0600999 1.544605834
269.0444498 9.676443705
271.0600999 1.539898353
287.0550145 6.768249654
291.0863146 0.9474519502
293.1019647 0.9474519502

Name: +ve in-silico MS/MS by CFM-ID for WRNOCNYTWGRQMW-UYXDZXSSSA-N
ID: WRNOCNYTWGRQMW-UYXDZXSSSA-N
Comment: Energy0
Num peaks: 6
163.0600999 2.690294901
253.0495352 10.75916991
271.0600999 33.07296061
397.0917939 1.879586846
415.1023586 14.95649484
433.1129233 18.53370038

Name: +ve in-silico MS/MS by CFM-ID for WRNOCNYTWGRQMW-UYXDZXSSSA-N
ID: WRNOCNYTWGRQMW-UYXDZXSSSA-N
Comment: Energy1
Num peaks: 11
43.01784114 1.374101312
145.0495352 2.599472736
163.0600999 3.176313173
225.0546206 1.305162354
241.0495352 4.096045064
243.0651853 5.712772261
253.0495352 15.9844085
269.0444498 1.516630746
271.0600999 39.85450263
415.1023586 2.91181462
433.1129233 1.525781966

Name: +ve in-silico MS/MS by CFM-ID for WRNOCNYTWGRQMW-UYXDZXSSSA-N
ID: WRNOCNYTWGRQMW-UYXDZXSSSA-N
Comment: Energy2
Num peaks: 31
41.00219107 1.386699847
43.01784114 3.499635994
45.0334912 1.033103958
49.00727645 1.023241215
63.02292652 0.739082645
79.05422664 0.8391891232
87.00767038 0.8648893098
89.02332044 0.7829569053
91.05422664 0.7932285032
103.0389705 0.7584354216
103.0542266 0.9266767317
105.0334912 3.657853548
119.0491413 2.038900298
125.0233204 3.268031996
141.0182351 1.522960344
145.0284058 3.554225469
145.0495352 1.594612439
147.0440559 1.769364014
147.0651853 1.709338461
166.9974996 1.047996938
193.0131497 3.197262636
213.0546206 5.169532179
229.0495352 0.8451499872
241.0495352 1.892152093
243.0651853 2.062158288
253.0495352 7.45496346
255.0651853 1.856456754
271.0600999 8.487517083
275.0914 0.8918744447
277.1070501 0.8918744447
343.0812292 0.8309679638

Name: +ve in-silico MS/MS by CFM-ID for ULDCQOGUZAZBFB-VZGDDYOSSA-N
ID: ULDCQOGUZAZBFB-VZGDDYOSSA-N
Comment: Energy0
Num peaks: 6
163.0600999 2.85692008
253.0495352 11.28595431
255.0651853 2.107061395
271.0600999 33.37406257
415.1023586 14.74573732
433.1129233 17.97751308

Name: +ve in-silico MS/MS by CFM-ID for ULDCQOGUZAZBFB-VZGDDYOSSA-N
ID: ULDCQOGUZAZBFB-VZGDDYOSSA-N
Comment: Energy1
Num peaks: 12
43.01784114 1.438159086
145.0495352 2.692635118
163.0600999 3.223127003
241.0495352 3.731131533
243.0651853 5.643556939
253.0495352 12.32486409
255.0651853 1.140320432
269.0444498 1.652916911
271.0600999 42.36183986
397.0917939 1.385887033
415.1023586 3.1716194
433.1129233 1.637106584

Name: +ve in-silico MS/MS by CFM-ID for ULDCQOGUZAZBFB-VZGDDYOSSA-N
ID: ULDCQOGUZAZBFB-VZGDDYOSSA-N
Comment: Energy2
Num peaks: 31
41.00219107 1.416195521
43.01784114 3.411725848
45.0334912 1.02659464
49.00727645 1.168511763
63.02292652 0.8042830473
79.05422664 0.8688396789
87.00767038 0.8594630319
89.02332044 0.7780362082
91.05422664 0.788231538
103.0542266 1.058237927
105.0334912 4.347702226
119.0491413 2.365261088
125.0233204 3.238133371
141.0182351 1.54474729
145.0284058 5.347190889
145.0495352 1.584607909
147.0440559 1.857291424
147.0651853 1.667421066
163.0600999 1.14543915
166.9974996 1.115398445
193.0131497 3.281921957
201.0546206 1.134056102
213.0546206 2.514229458
229.0495352 1.137933436
241.0495352 1.681063931
243.0651853 1.159057783
253.0495352 5.779510053
255.0651853 1.594007379
271.0600999 8.700674168
275.0914 0.886245215
277.1070501 0.886245215

Name: +ve in-silico MS/MS by CFM-ID for CCABFKLRHZCTBS-ZIRDDSNGSA-N
ID: CCABFKLRHZCTBS-ZIRDDSNGSA-N
Comment: Energy0
Num peaks: 12
163.0600999 2.548051082
269.0444498 2.991916467
271.0600999 0.9479524725
297.0393644 1.355923864
299.0550145 0.9542517684
359.0761439 1.074755839
371.0761439 0.8712320946
397.0917939 1.705090618
403.1023586 1.340701312
405.1180087 1.595613758
415.1023586 21.8859446
433.1129233 43.3251132

Name: +ve in-silico MS/MS by CFM-ID for CCABFKLRHZCTBS-ZIRDDSNGSA-N
ID: CCABFKLRHZCTBS-ZIRDDSNGSA-N
Comment: Energy1
Num peaks: 31
41.00219107 0.9126154144
43.01784114 4.6391184
45.0334912 2.03498608
47.04914126 0.5952306658
55.01784114 1.30574284
73.02840582 2.058943123
75.04405588 1.059968133
95.04914126 1.417299313
107.0491413 0.6793428756
145.0495352 4.523956234
163.0600999 6.108143512
269.0444498 0.9161120663
271.0600999 0.8021125354
281.0444498 4.846235208
283.0600999 2.127412411
297.0393644 0.9548236608
299.0550145 1.537450543
339.0710585 0.8842087607
341.0655792 0.5999493908
343.0812292 0.6012284721
371.0761439 0.7938632278
373.0917939 0.5961038024
387.107444 1.712098803
389.0867085 0.8124413781
391.1023586 0.9021663313
397.0917939 5.561326215
401.0867085 0.7513574871
403.1023586 2.817143824
405.1180087 3.596532688
415.1023586 13.93434527
433.1129233 8.39750668

Name: +ve in-silico MS/MS by CFM-ID for CCABFKLRHZCTBS-ZIRDDSNGSA-N
ID: CCABFKLRHZCTBS-ZIRDDSNGSA-N
Comment: Energy2
Num peaks: 31
43.01784114 1.60709992
59.01275576 2.722640088
77.00219107 0.9568937828
77.03857658 1.712460582
87.00767038 0.9231562681
105.0334912 6.416995363
107.0491413 6.317395844
121.0284058 2.407582174
137.0233204 1.372299457
147.0076704 1.377272513
147.0651853 1.003580084
163.002585 1.669697995
177.0182351 1.741633728
179.0338851 1.06284982
195.0287997 0.9075346035
239.0338851 1.174185762
253.0706646 0.8984964731
269.0444498 2.472079387
271.0600999 0.9283514331
279.0287997 2.206149755
281.0444498 2.039626625
283.0600999 2.681649944
285.0757499 1.074923748
297.0393644 4.793736889
299.0550145 1.1059785
343.0812292 1.009104873
373.0917939 0.8903687441
387.107444 0.9544355695
397.0917939 1.570034822
403.1023586 1.05878009
415.1023586 1.921295256

Name: +ve in-silico MS/MS by CFM-ID for JHCRUHWDZPSZCT-FGSASLNCSA-N
ID: JHCRUHWDZPSZCT-FGSASLNCSA-N
Comment: Energy0
Num peaks: 6
163.0600999 2.765320558
253.0495352 11.21937249
271.0600999 32.72593148
397.0917939 1.403669917
415.1023586 14.67341986
433.1129233 18.58898225

Name: +ve in-silico MS/MS by CFM-ID for JHCRUHWDZPSZCT-FGSASLNCSA-N
ID: JHCRUHWDZPSZCT-FGSASLNCSA-N
Comment: Energy1
Num peaks: 12
145.0495352 2.605054684
163.0600999 3.217574817
227.0338851 1.127892881
239.0338851 1.198394066
241.0495352 4.788140698
243.0651853 8.394963602
253.0495352 16.03142985
255.0651853 1.008396626
269.0444498 1.462025169
271.0600999 36.30282647
415.1023586 2.863656841
433.1129233 1.466017708

Name: +ve in-silico MS/MS by CFM-ID for JHCRUHWDZPSZCT-FGSASLNCSA-N
ID: JHCRUHWDZPSZCT-FGSASLNCSA-N
Comment: Energy2
Num peaks: 31
41.00219107 0.7399460066
43.01784114 2.758040357
45.0334912 1.240103486
65.03857658 1.031794312
77.00219107 1.821039025
77.03857658 1.306612154
87.00767038 0.823593074
89.02332044 0.7370479049
103.0389705 0.9918755683
105.0334912 4.143403492
107.0491413 6.71815458
121.0284058 3.890228121
123.0440559 1.16125256
137.0233204 2.175570592
145.0495352 1.518473804
147.0651853 1.543362458
179.0338851 0.777804211
213.0546206 4.367047571
215.0702706 0.8333612023
227.0338851 0.9266429387
229.0495352 1.156337938
233.0444498 1.228559018
239.0338851 1.461994804
241.0495352 4.793400753
243.0651853 2.313499801
253.0495352 7.170117625
253.0706646 1.23133156
255.0651853 1.154349245
271.0600999 7.180299973
275.0914 0.8153817749
341.0655792 0.7642391144

Name: +ve in-silico MS/MS by CFM-ID for KITQZTHJDLCXMR-LQPIGNGESA-N
ID: KITQZTHJDLCXMR-LQPIGNGESA-N
Comment: Energy0
Num peaks: 6
163.0600999 2.764034982
255.0651853 1.412180727
271.0600999 39.78084002
397.0917939 1.917525933
415.1023586 16.46128651
433.1129233 21.59064138

Name: +ve in-silico MS/MS by CFM-ID for KITQZTHJDLCXMR-LQPIGNGESA-N
ID: KITQZTHJDLCXMR-LQPIGNGESA-N
Comment: Energy1
Num peaks: 10
43.01784114 1.576186914
145.0495352 2.955575556
163.0600999 3.299245183
241.0495352 2.571800815
243.0651853 6.925560647
255.0651853 1.207132067
271.0600999 55.02853031
397.0917939 1.468049654
415.1023586 3.680281911
433.1129233 1.930509031

Name: +ve in-silico MS/MS by CFM-ID for KITQZTHJDLCXMR-LQPIGNGESA-N
ID: KITQZTHJDLCXMR-LQPIGNGESA-N
Comment: Energy2
Num peaks: 31
41.00219107 1.136083345
43.01784114 4.171066111
45.0334912 1.103960259
49.00727645 1.407964896
65.03857658 0.894835797
73.02840582 0.9857290422
87.00767038 0.8798264918
89.02332044 0.8080140208
91.05422664 14.78682589
101.0233204 0.7748686842
103.0389705 0.9477049863
105.0334912 2.832056866
107.0491413 2.169203788
135.0440559 0.8901590675
137.0233204 5.829800061
141.0182351 0.7257300383
145.0495352 1.689141708
153.0182351 3.155806637
161.0233204 0.799460899
195.0287997 0.8649964772
215.0702706 0.9955333034
229.0495352 1.289501842
241.0495352 2.16378268
243.0651853 1.183594555
249.0393644 0.8333592545
255.0651853 1.489346085
267.0499291 0.9457238544
269.0655792 1.11387629
271.0600999 10.9215574
371.0761439 0.70974713
373.0917939 0.7557654365

Name: +ve in-silico MS/MS by CFM-ID for SOSLMHZOJATCCP-QNGDYPQESA-N
ID: SOSLMHZOJATCCP-QNGDYPQESA-N
Comment: Energy0
Num peaks: 6
147.0651853 3.127250847
269.0444498 2.292810603
271.0600999 1.648984041
287.0550145 37.80676332
415.1023586 14.54952416
433.1129233 22.76126235

Name: +ve in-silico MS/MS by CFM-ID for SOSLMHZOJATCCP-QNGDYPQESA-N
ID: SOSLMHZOJATCCP-QNGDYPQESA-N
Comment: Energy1
Num peaks: 11
129.0546206 1.763581975
147.0651853 4.666612914
243.0287997 1.562652245
257.0444498 4.981837404
259.0600999 6.118309669
269.0444498 10.48834292
271.0600999 1.408648397
285.0393644 1.816725494
287.0550145 43.12940955
415.1023586 2.591114012
433.1129233 2.130296384

Name: +ve in-silico MS/MS by CFM-ID for SOSLMHZOJATCCP-QNGDYPQESA-N
ID: SOSLMHZOJATCCP-QNGDYPQESA-N
Comment: Energy2
Num peaks: 31
55.01784114 1.046759888
57.0334912 0.9971304684
69.0334912 1.016335343
77.00219107 1.902783621
77.03857658 1.146476576
85.02840582 1.417362529
87.00767038 0.7152604786
87.04405588 1.667421747
89.05970595 1.087521232
105.0334912 5.695691994
107.0491413 7.930276237
111.0440559 1.105550333
121.0284058 1.912736522
123.0440559 1.077389724
127.0389705 1.459818203
129.0546206 1.282182352
131.0702706 1.842555482
137.0233204 2.102557913
153.0182351 2.635672952
195.0287997 0.712789187
229.0495352 1.008271676
231.0651853 0.8539382116
241.0495352 1.032255483
243.0287997 1.15113012
245.0444498 1.161305293
255.0287997 2.006581761
257.0444498 4.836621458
259.0600999 1.874983419
269.0444498 6.010679877
271.0600999 2.115371606
287.0550145 8.189579091

Name: +ve in-silico MS/MS by CFM-ID for SGIOAFBVWVUCQP-PVBHVGJFSA-N
ID: SGIOAFBVWVUCQP-PVBHVGJFSA-N
Comment: Energy0
Num peaks: 6
147.0651853 3.056300483
269.0444498 12.07119016
271.0600999 1.314219107
287.0550145 33.26897277
415.1023586 12.73346741
433.1129233 20.10512011

Name: +ve in-silico MS/MS by CFM-ID for SGIOAFBVWVUCQP-PVBHVGJFSA-N
ID: SGIOAFBVWVUCQP-PVBHVGJFSA-N
Comment: Energy1
Num peaks: 11
129.0546206 1.488791936
147.0651853 4.203116349
241.0495352 1.202883969
243.0287997 1.29967655
257.0444498 4.49255046
259.0600999 7.495691365
269.0444498 19.22587751
285.0393644 1.488843042
287.0550145 35.42298353
415.1023586 2.110747847
433.1129233 1.679777937

Name: +ve in-silico MS/MS by CFM-ID for SGIOAFBVWVUCQP-PVBHVGJFSA-N
ID: SGIOAFBVWVUCQP-PVBHVGJFSA-N
Comment: Energy2
Num peaks: 31
55.01784114 1.007775929
57.0334912 1.120455005
75.02292652 0.6699639929
77.00219107 1.95416049
77.03857658 1.476601982
81.0334912 0.9571173284
85.02840582 1.362270956
87.00767038 0.6824423004
87.04405588 2.098591423
89.05970595 0.8308076663
105.0334912 3.944452696
107.0491413 7.483662741
121.0284058 1.921275707
123.0440559 1.270265703
129.0546206 1.028470928
131.0702706 1.531448429
137.0233204 4.316916262
153.0182351 2.426558728
229.0495352 0.9580148991
241.0495352 0.8947689996
243.0287997 1.021452511
245.0444498 0.9574980826
251.0550145 0.9621342504
255.0287997 1.327481436
257.0444498 4.922777947
259.0600999 1.991688539
269.0444498 8.573921583
271.0600999 1.839769527
271.0812292 0.9169471341
287.0550145 5.535120045
327.0499291 0.8253190497

Name: +ve in-silico MS/MS by CFM-ID for HQNOUCSPWAGQND-PVBHVGJFSA-N
ID: HQNOUCSPWAGQND-PVBHVGJFSA-N
Comment: Energy0
Num peaks: 6
147.0651853 3.054099678
269.0444498 12.06971631
271.0600999 1.313216493
287.0550145 33.25294234
415.1023586 12.76777343
433.1129233 20.08336837

Name: +ve in-silico MS/MS by CFM-ID for HQNOUCSPWAGQND-PVBHVGJFSA-N
ID: HQNOUCSPWAGQND-PVBHVGJFSA-N
Comment: Energy1
Num peaks: 11
129.0546206 1.482007536
147.0651853 4.180812091
243.0287997 1.256787991
245.0444498 1.260015852
257.0444498 4.807528058
259.0600999 7.541630391
269.0444498 19.37064429
285.0393644 1.481183439
287.0550145 35.22572038
415.1023586 2.100442408
433.1129233 1.664503381

Name: +ve in-silico MS/MS by CFM-ID for HQNOUCSPWAGQND-PVBHVGJFSA-N
ID: HQNOUCSPWAGQND-PVBHVGJFSA-N
Comment: Energy2
Num peaks: 31
55.01784114 1.002311949
57.0334912 1.117801136
75.02292652 0.6680348367
77.00219107 1.936480334
77.03857658 1.472350118
85.02840582 1.35910159
87.00767038 0.680477213
87.04405588 2.586410794
89.05970595 0.8284118648
105.0334912 3.904252644
107.0491413 8.078783971
121.0284058 2.355678257
123.0440559 1.272626025
129.0546206 1.025509454
131.0702706 1.525350016
137.0233204 4.317201764
153.0182351 2.424131385
229.0495352 0.9569835025
233.0444498 0.8877756195
241.0495352 0.7473749619
243.0287997 0.8451443879
245.0444498 1.597056982
251.0550145 1.272114765
255.0287997 1.331430738
257.0444498 5.041839492
259.0600999 1.294568851
269.0444498 8.569625682
271.0600999 1.251566015
271.0812292 0.9142903267
287.0550145 5.017545543
327.0499291 0.8229360397

Name: +ve in-silico MS/MS by CFM-ID for KTZDZZQLJUYTES-BBIYZJLNSA-N
ID: KTZDZZQLJUYTES-BBIYZJLNSA-N
Comment: Energy0
Num peaks: 6
147.0651853 3.097358379
269.0444498 2.279217753
271.0600999 1.458251938
287.0550145 37.37500129
415.1023586 13.49416376
433.1129233 22.43884359

Name: +ve in-silico MS/MS by CFM-ID for KTZDZZQLJUYTES-BBIYZJLNSA-N
ID: KTZDZZQLJUYTES-BBIYZJLNSA-N
Comment: Energy1
Num peaks: 12
95.04914126 1.217146204
129.0546206 1.710953208
147.0651853 4.671830781
243.0287997 1.51140909
257.0444498 4.432053923
259.0600999 6.359721568
269.0444498 10.37870239
271.0600999 1.2600836
285.0393644 1.769464177
287.0550145 42.5913167
415.1023586 2.480291953
433.1129233 2.125482764

Name: +ve in-silico MS/MS by CFM-ID for KTZDZZQLJUYTES-BBIYZJLNSA-N
ID: KTZDZZQLJUYTES-BBIYZJLNSA-N
Comment: Energy2
Num peaks: 31
55.01784114 0.9719051508
57.0334912 0.9133533802
63.02292652 0.9402134475
69.0334912 1.068443484
79.01784114 1.156556202
85.02840582 1.388764567
87.00767038 0.6899893082
87.04405588 1.637791047
89.05970595 1.049046157
95.04914126 2.528562301
105.0334912 8.37194199
107.0491413 2.518153569
111.0440559 1.254910784
121.0284058 3.324375696
127.0389705 1.552383794
129.0546206 1.168532531
131.0702706 1.759175106
137.0233204 2.48427404
147.0651853 0.7455396793
153.0182351 2.82761263
229.0495352 1.374984967
243.0287997 1.395215817
245.0444498 1.101407197
255.0287997 1.100858677
257.0444498 4.099188999
259.0600999 2.297890257
269.0444498 7.053891622
271.0600999 1.671330925
287.0550145 8.000499104
291.0863146 0.9902776232
293.1019647 0.9902776232

Name: +ve in-silico MS/MS by CFM-ID for CFLKADWQQCOPAV-DMRJKJLGSA-N
ID: CFLKADWQQCOPAV-DMRJKJLGSA-N
Comment: Energy0
Num peaks: 7
107.0491413 1.9081463
133.0495352 3.142410669
283.0600999 10.41205248
285.0393644 1.627759795
301.0706646 30.89459019
415.1023586 14.91397444
433.1129233 17.82580262

Name: +ve in-silico MS/MS by CFM-ID for CFLKADWQQCOPAV-DMRJKJLGSA-N
ID: CFLKADWQQCOPAV-DMRJKJLGSA-N
Comment: Energy1
Num peaks: 11
107.0491413 3.926389955
115.0389705 1.642564289
133.0495352 5.130817337
271.0600999 2.466958379
273.0757499 2.332456732
283.0600999 13.62474929
285.0393644 5.528551086
299.0550145 1.817955333
301.0706646 40.31012008
415.1023586 2.885442711
433.1129233 1.908731712

Name: +ve in-silico MS/MS by CFM-ID for CFLKADWQQCOPAV-DMRJKJLGSA-N
ID: CFLKADWQQCOPAV-DMRJKJLGSA-N
Comment: Energy2
Num peaks: 31
55.01784114 0.739670144
56.99710569 0.7679162547
63.02292652 0.7018856809
69.0334912 0.9087631136
71.01275576 1.575450213
73.02840582 3.676584558
75.04405588 0.7974850893
105.0334912 0.6868041485
107.0491413 3.638602943
111.0440559 0.9488812979
115.0389705 1.377438153
117.0546206 1.201345987
121.0647913 5.698749205
131.0491413 0.7620182278
133.0495352 1.690888507
135.0440559 2.146420044
137.0233204 1.867566484
137.0597059 1.212463397
153.0182351 4.196080237
239.0338851 1.47388464
245.0444498 0.9328407353
245.0808353 0.7243379931
255.0287997 2.33060924
257.0444498 4.507850017
267.0651853 0.7777791918
271.0600999 2.992788395
273.0757499 1.358127548
283.0600999 8.252901838
285.0393644 4.834585626
285.0757499 1.133051077
301.0706646 6.557294525

Name: +ve in-silico MS/MS by CFM-ID for WUDSCDNDSIMTCN-UHFFFAOYSA-N
ID: WUDSCDNDSIMTCN-UHFFFAOYSA-N
Comment: Energy0
Num peaks: 6
153.0546206 3.490235741
401.0867085 6.241396549
403.1023586 8.251762648
405.1180087 2.841875969
417.0816232 2.206705584
433.1129233 64.94671957

Name: +ve in-silico MS/MS by CFM-ID for WUDSCDNDSIMTCN-UHFFFAOYSA-N
ID: WUDSCDNDSIMTCN-UHFFFAOYSA-N
Comment: Energy1
Num peaks: 17
75.04405588 1.381230348
85.02840582 1.253558983
87.04405588 0.9318621732
89.05970595 1.690414512
153.0546206 7.286127737
155.0702706 2.723801532
279.0499291 2.510907354
303.0499291 1.732332498
359.0761439 0.9745019867
373.0917939 1.175017933
387.107444 0.8841252025
389.0867085 1.566592328
401.0867085 10.25914148
403.1023586 4.374881856
405.1180087 5.114359787
417.0816232 4.99868118
433.1129233 31.99818393

Name: +ve in-silico MS/MS by CFM-ID for WUDSCDNDSIMTCN-UHFFFAOYSA-N
ID: WUDSCDNDSIMTCN-UHFFFAOYSA-N
Comment: Energy2
Num peaks: 31
71.01275576 1.616128186
109.0284058 2.793069648
111.0440559 1.316676883
123.0440559 2.887278301
137.0233204 2.652127784
137.0597059 3.000585449
139.0389705 2.41962426
151.0389705 1.120588802
153.0546206 11.78395633
167.0338851 2.797058545
179.0338851 2.482030177
181.0495352 4.612074139
195.0287997 1.635132872
235.0600999 0.8675787713
251.0550145 2.230696245
303.0499291 1.225555775
315.0863146 1.310594783
329.0655792 0.9459271504
341.0655792 0.9962584661
343.0812292 1.313971515
357.0604938 1.283084454
357.0968793 3.102087731
363.107444 1.025078831
371.0761439 0.8457625632
373.0917939 6.968456333
387.107444 1.489006183
389.0867085 4.030155306
401.0867085 0.9825814143
403.1023586 4.570504393
405.1180087 1.384639214
417.0816232 1.290882348

Name: +ve in-silico MS/MS by CFM-ID for BQFASKRKRAPUFK-INMDVIPZSA-N
ID: BQFASKRKRAPUFK-INMDVIPZSA-N
Comment: Energy0
Num peaks: 25
103.0389705 0.633539495
109.0284058 1.375575801
121.0284058 3.943802206
123.0440559 2.047500972
125.0233204 2.279234184
125.0597059 0.5355460477
135.0440559 1.382049214
151.002585 0.6328457652
153.0182351 0.6827725166
163.0389705 2.521509322
163.0600999 2.401140427
167.0338851 0.6476030905
269.0655792 0.8261542343
271.0600999 8.454903508
271.0812292 0.5258524939
273.0757499 1.535618292
287.0761439 1.302980072
289.0706646 20.14614645
315.0710585 0.6721088645
327.0710585 0.7361090903
329.0867085 0.7135509396
415.1023586 0.9717187382
423.1285734 1.006585396
433.1129233 11.51115017
451.123488 12.81586336

Name: +ve in-silico MS/MS by CFM-ID for BQFASKRKRAPUFK-INMDVIPZSA-N
ID: BQFASKRKRAPUFK-INMDVIPZSA-N
Comment: Energy1
Num peaks: 28
43.01784114 0.7802348198
109.0284058 1.17893413
121.0284058 5.630747334
123.0440559 2.246755265
125.0233204 1.362252
135.0440559 2.045893002
145.0284058 0.7607634254
145.0495352 2.261720588
151.002585 2.573270339
153.0182351 3.637951038
155.0338851 1.134887997
163.0389705 5.451347934
163.0600999 2.759846537
167.0338851 1.929379065
177.0182351 0.7905216774
179.0338851 1.067342035
243.0651853 0.7401089931
257.0444498 1.472017087
259.0600999 5.826643858
261.0757499 5.558458623
271.0600999 6.932105857
273.0757499 0.7757712705
289.0706646 16.877635
415.1023586 0.7707867748
421.1129233 1.454486003
423.1285734 1.06389422
433.1129233 2.494570637
451.123488 1.05469597

Name: +ve in-silico MS/MS by CFM-ID for BQFASKRKRAPUFK-INMDVIPZSA-N
ID: BQFASKRKRAPUFK-INMDVIPZSA-N
Comment: Energy2
Num peaks: 31
43.01784114 1.400132006
53.00219107 0.9986177407
65.03857658 1.013998268
87.00767038 0.8497736292
109.0284058 3.583977687
121.0284058 4.310686784
123.0440559 1.902853402
125.0233204 5.990248116
127.0389705 0.8267948084
131.0127558 2.178586651
133.0284058 1.280621689
135.0440559 3.609476512
145.0495352 1.346521696
147.0651853 1.127692974
151.002585 1.364046781
153.0182351 3.342018983
159.0076704 1.439153786
161.0233204 1.545528576
163.0389705 2.941271166
163.0600999 1.333229533
167.0338851 1.769707192
179.0338851 1.378364936
185.0233204 0.898822908
227.0338851 1.225271798
229.0495352 1.011314016
231.0651853 2.025149275
259.0600999 0.974692776
271.0600999 3.319648788
273.0757499 0.8073992268
289.0706646 4.144000289
433.1129233 1.452681274

Name: +ve in-silico MS/MS by CFM-ID for GUVPHHLUFIQDHV-DAFODLJHSA-N
ID: GUVPHHLUFIQDHV-DAFODLJHSA-N
Comment: Energy0
Num peaks: 24
103.0389705 0.6509097754
109.0284058 0.7952636968
121.0284058 3.828836308
123.0440559 2.100581223
125.0233204 2.391698994
125.0597059 0.5487760508
135.0440559 1.405698161
151.002585 0.6908612566
153.0182351 0.7222032876
163.0389705 2.423114062
163.0600999 2.45569766
167.0338851 0.6421250915
269.0655792 0.8613491381
271.0600999 7.867514863
273.0757499 1.262627106
287.0761439 1.401086816
289.0706646 20.82182127
315.0710585 0.7227763487
327.0710585 0.7218049056
329.0867085 0.7324891103
415.1023586 1.003689406
423.1285734 0.9380309307
433.1129233 11.7651167
451.123488 13.31979535

Name: +ve in-silico MS/MS by CFM-ID for GUVPHHLUFIQDHV-DAFODLJHSA-N
ID: GUVPHHLUFIQDHV-DAFODLJHSA-N
Comment: Energy1
Num peaks: 28
43.01784114 0.8019816138
109.0284058 1.102897281
121.0284058 5.586345152
123.0440559 2.384365878
125.0233204 1.448936417
135.0440559 2.095553235
145.0284058 0.7802743352
145.0495352 2.319725777
151.002585 2.839634253
153.0182351 3.858057446
155.0338851 1.363502682
161.0233204 0.6751464106
163.0389705 5.367997412
163.0600999 2.858545155
167.0338851 1.859063126
177.0182351 0.8699729256
179.0338851 1.113763305
257.0444498 1.282269767
259.0600999 5.744899438
261.0757499 4.909418872
271.0600999 5.320856099
273.0757499 0.7428327277
289.0706646 18.24942204
415.1023586 0.8359489861
421.1129233 1.046131481
423.1285734 1.014606653
433.1129233 2.670424579
451.123488 1.109488183

Name: +ve in-silico MS/MS by CFM-ID for GUVPHHLUFIQDHV-DAFODLJHSA-N
ID: GUVPHHLUFIQDHV-DAFODLJHSA-N
Comment: Energy2
Num peaks: 31
43.01784114 1.410162319
53.00219107 1.005745638
65.03857658 0.986739332
87.00767038 0.8558391124
109.0284058 1.926545112
121.0284058 3.856186751
123.0440559 1.917994449
125.0233204 6.146418704
127.0389705 0.8510549027
131.0127558 2.117365181
133.0284058 1.455686228
135.0440559 4.004560679
145.0495352 1.35613285
147.0651853 1.135921648
151.002585 1.569357131
153.0182351 3.291315095
159.0076704 1.671656055
161.0233204 1.867359982
163.0389705 2.516692481
163.0600999 1.464359362
167.0338851 1.772009693
179.0338851 1.388524197
227.0338851 1.764617515
229.0495352 1.721004466
231.0651853 2.083843328
259.0600999 1.14818886
271.0600999 2.853483055
273.0757499 1.73486728
289.0706646 4.171304548
389.0867085 0.7797982511
433.1129233 1.701704428

Name: +ve in-silico MS/MS by CFM-ID for XGEYXJDOVMEJNG-DAFODLJHSA-N
ID: XGEYXJDOVMEJNG-DAFODLJHSA-N
Comment: Energy0
Num peaks: 25
103.0389705 0.6321159662
109.0284058 1.333433887
121.0284058 3.940295567
123.0440559 2.045065856
125.0233204 2.280734499
125.0597059 0.5344600634
135.0440559 1.380800548
151.002585 0.6339956316
153.0182351 0.6823188348
163.0389705 2.519667589
163.0600999 2.396252433
167.0338851 0.6466920163
269.0655792 0.8257737166
271.0600999 8.142121587
273.0757499 1.532785331
287.0761439 1.299924137
289.0706646 20.14905609
315.0710585 0.6704884073
327.0710585 0.7345072229
329.0867085 0.7119981615
415.1023586 0.9713944244
421.1129233 0.6879036963
423.1285734 1.328645534
433.1129233 11.21229547
451.123488 12.77474979

Name: +ve in-silico MS/MS by CFM-ID for XGEYXJDOVMEJNG-DAFODLJHSA-N
ID: XGEYXJDOVMEJNG-DAFODLJHSA-N
Comment: Energy1
Num peaks: 29
43.01784114 0.7820960379
109.0284058 1.153282166
121.0284058 5.827741145
123.0440559 2.323908648
125.0233204 1.403025526
135.0440559 2.103917849
145.0284058 0.7624363374
145.0495352 2.266694091
151.002585 2.743165993
153.0182351 3.734862364
155.0338851 1.166882089
161.0233204 0.7267506906
163.0389705 5.703917431
163.0600999 2.766876518
165.0182351 0.6386042363
167.0338851 1.940505203
177.0182351 0.8477498754
179.0338851 1.087549955
257.0444498 1.243164561
259.0600999 4.846294965
261.0757499 4.98480066
271.0600999 6.470881184
273.0757499 0.777505767
289.0706646 17.57172793
415.1023586 0.7870193417
421.1129233 1.213649524
423.1285734 0.7223667776
433.1129233 2.511896175
451.123488 1.059339604

Name: +ve in-silico MS/MS by CFM-ID for XGEYXJDOVMEJNG-DAFODLJHSA-N
ID: XGEYXJDOVMEJNG-DAFODLJHSA-N
Comment: Energy2
Num peaks: 31
43.01784114 1.389316006
53.00219107 1.077983597
65.03857658 1.006193232
87.00767038 0.8432326779
109.0284058 3.351926501
121.0284058 4.262177863
123.0440559 1.917454834
125.0233204 5.999660914
127.0389705 0.8311155929
131.0127558 1.67263586
133.0284058 1.265620063
135.0440559 3.567553188
145.0495352 1.336157133
147.0651853 1.119396791
151.002585 1.372887355
153.0182351 3.333716584
159.0076704 1.421186172
161.0233204 1.517008369
163.0389705 2.902701464
163.0600999 1.322764792
167.0338851 1.758756575
179.0338851 1.374029407
213.0546206 1.73669545
227.0338851 1.108520534
229.0495352 0.9677559962
231.0651853 2.974470555
259.0600999 1.109357916
271.0600999 2.782787079
289.0706646 4.120752043
389.0867085 0.9054863239
433.1129233 1.550975556

Name: +ve in-silico MS/MS by CFM-ID for QELFZYXMLJAILU-DUXPYHPUSA-N
ID: QELFZYXMLJAILU-DUXPYHPUSA-N
Comment: Energy0
Num peaks: 20
103.0389705 0.6657658127
109.0284058 0.8336422916
121.0284058 4.015875331
123.0440559 1.814794209
135.0440559 1.45756029
153.0182351 0.8471399581
163.0389705 1.202748711
163.0600999 2.324493291
167.0338851 0.6602070284
269.0655792 0.9238153124
271.0600999 8.531491007
273.0757499 1.232383789
287.0761439 1.933185079
289.0706646 24.01080236
315.0710585 0.8056775452
327.0710585 0.73825533
329.0867085 0.7489757108
415.1023586 1.070353826
433.1129233 12.52578539
451.123488 13.76217854

Name: +ve in-silico MS/MS by CFM-ID for QELFZYXMLJAILU-DUXPYHPUSA-N
ID: QELFZYXMLJAILU-DUXPYHPUSA-N
Comment: Energy1
Num peaks: 24
43.01784114 0.7764354761
109.0284058 1.276661336
121.0284058 5.865720378
123.0440559 1.260726288
135.0440559 2.160852277
145.0495352 2.212192403
153.0182351 4.284501207
155.0338851 1.49056463
163.0389705 3.370010831
163.0600999 2.775976912
167.0338851 1.837642613
177.0182351 1.075140303
179.0338851 1.157485776
243.0651853 1.287381522
253.0495352 1.394957218
257.0444498 1.392878898
259.0600999 5.883057427
261.0757499 4.876927994
271.0600999 11.14500912
273.0757499 0.7817005451
289.0706646 19.84601118
415.1023586 0.774262164
433.1129233 2.432652509
451.123488 1.050889716

Name: +ve in-silico MS/MS by CFM-ID for QELFZYXMLJAILU-DUXPYHPUSA-N
ID: QELFZYXMLJAILU-DUXPYHPUSA-N
Comment: Energy2
Num peaks: 31
43.01784114 1.451072785
45.0334912 0.8777426783
65.03857658 1.055384596
87.00767038 0.7902730149
109.0284058 2.275787584
121.0284058 4.961734393
127.0389705 3.778974631
131.0127558 2.465396483
133.0284058 1.776787307
135.0440559 5.366289696
137.0597059 1.038725353
145.0495352 1.457040994
147.0651853 1.392665226
153.0182351 5.055913882
159.0076704 1.397008669
161.0233204 0.9404865537
163.0389705 1.573039543
163.0600999 0.7461037361
167.0338851 1.998440697
179.0338851 1.727403578
231.0651853 1.591996067
259.0600999 1.559373972
261.0757499 0.780406472
269.0655792 0.8383845626
271.0600999 5.122245166
273.0757499 1.344395484
289.0706646 5.253189441
293.1019647 0.7575522162
295.1176147 0.7575522162
389.0867085 0.8344826213
433.1129233 1.316915905

Name: +ve in-silico MS/MS by CFM-ID for GZTXEEPKLNRIEL-DUXPYHPUSA-N
ID: GZTXEEPKLNRIEL-DUXPYHPUSA-N
Comment: Energy0
Num peaks: 20
103.0389705 0.6700156135
109.0284058 0.8295061386
121.0284058 3.990665466
123.0440559 1.825165535
135.0440559 1.450776007
153.0182351 0.8396574466
163.0389705 1.194405511
163.0600999 2.338156373
269.0655792 0.9279947762
271.0600999 9.498945949
273.0757499 1.238523575
287.0761439 1.944891276
289.0706646 23.35750144
315.0710585 0.81097143
327.0710585 0.7428747491
329.0867085 0.7536044213
415.1023586 1.075196249
423.1285734 0.6611126668
433.1129233 12.22618394
451.123488 13.88698408

Name: +ve in-silico MS/MS by CFM-ID for GZTXEEPKLNRIEL-DUXPYHPUSA-N
ID: GZTXEEPKLNRIEL-DUXPYHPUSA-N
Comment: Energy1
Num peaks: 24
43.01784114 0.7799503507
109.0284058 1.285820328
121.0284058 5.872268939
123.0440559 1.266505001
135.0440559 2.175926306
145.0495352 2.221421707
153.0182351 4.291473559
155.0338851 1.493166077
163.0389705 3.375568622
163.0600999 2.789378776
167.0338851 1.844465215
177.0182351 1.072821435
179.0338851 1.160124663
243.0651853 1.26689408
253.0495352 1.287085431
257.0444498 1.38987473
259.0600999 5.879230586
261.0757499 4.844302762
271.0600999 11.5016847
273.0757499 0.7850096362
289.0706646 19.87172403
415.1023586 0.7774923989
433.1129233 2.376478299
451.123488 1.059676667

Name: +ve in-silico MS/MS by CFM-ID for GZTXEEPKLNRIEL-DUXPYHPUSA-N
ID: GZTXEEPKLNRIEL-DUXPYHPUSA-N
Comment: Energy2
Num peaks: 31
43.01784114 1.466094021
45.0334912 0.8868251955
65.03857658 1.066265107
87.00767038 0.7984203524
109.0284058 2.318861868
121.0284058 4.943118563
127.0389705 3.808492746
131.0127558 2.513766885
133.0284058 1.814467851
135.0440559 5.476905544
137.0597059 1.037166471
145.0495352 1.472062391
147.0651853 1.407022939
153.0182351 5.076678847
159.0076704 1.45837244
161.0233204 0.9983601104
163.0389705 1.582056504
163.0600999 0.7541161231
167.0338851 2.014235378
179.0338851 1.733919065
231.0651853 1.601180413
259.0600999 1.557273482
269.0655792 0.8470279071
271.0600999 6.06811976
273.0757499 1.358288385
289.0706646 5.294262424
293.1019647 0.7654028483
295.1176147 0.7654028483
359.0761439 0.7173949835
389.0867085 0.8431554847
433.1129233 1.324249679

Name: +ve in-silico MS/MS by CFM-ID for MEHCTOVFPFJFEW-NFRVFMFJSA-N
ID: MEHCTOVFPFJFEW-NFRVFMFJSA-N
Comment: Energy0
Num peaks: 15
109.0284058 1.546675784
121.0284058 13.39116229
123.0440559 2.039960848
125.0597059 2.024772594
163.0600999 1.975438926
235.0600999 0.8243153228
251.0550145 1.49430873
253.0495352 8.316136141
253.0706646 1.3893821
255.0651853 0.8172617972
255.0863146 0.7837918371
271.0600999 21.17988758
271.0812292 2.931806793
415.1023586 9.886881887
433.1129233 12.06540438

Name: +ve in-silico MS/MS by CFM-ID for MEHCTOVFPFJFEW-NFRVFMFJSA-N
ID: MEHCTOVFPFJFEW-NFRVFMFJSA-N
Comment: Energy1
Num peaks: 23
43.01784114 0.7535131062
109.0284058 1.386338911
121.0284058 9.487433123
123.0440559 2.174753456
137.0233204 7.063858393
145.0495352 2.169600956
151.0389705 0.9284461808
161.0233204 1.474135427
163.0389705 0.5716332072
163.0600999 2.531344243
225.0546206 1.771404468
239.0338851 1.340073842
241.0495352 5.621952564
243.0651853 7.623296088
253.0495352 9.338137973
269.0444498 0.6245838832
271.0600999 18.77630355
291.0499291 0.60264839
299.0761439 0.9797166303
403.1023586 1.210326081
405.1180087 0.7433010035
415.1023586 2.087241833
433.1129233 0.9667807807

Name: +ve in-silico MS/MS by CFM-ID for MEHCTOVFPFJFEW-NFRVFMFJSA-N
ID: MEHCTOVFPFJFEW-NFRVFMFJSA-N
Comment: Energy2
Num peaks: 31
43.01784114 1.806859717
45.0334912 0.7480079271
49.00727645 0.7445213857
65.03857658 2.416946254
75.02292652 1.681110675
87.00767038 0.8482289383
103.0389705 0.989052084
109.0284058 1.895511589
111.0440559 0.849130524
121.0284058 12.31289938
123.0440559 0.7437904609
131.0127558 6.196301351
133.0284058 0.9836682618
135.0440559 1.567899433
137.0233204 6.840663348
145.0495352 1.344074033
147.0651853 1.023220637
151.0389705 0.7648700059
159.0076704 0.9015150893
163.0600999 1.110229234
213.0546206 1.30430827
233.0444498 1.227034252
235.0600999 0.8625332761
237.0757499 1.343657439
241.0495352 1.169598781
243.0651853 1.006297521
249.0393644 1.504719044
253.0495352 3.234503991
253.0706646 1.913360091
271.0600999 3.792088349
415.1023586 1.084451036

Name: +ve in-silico MS/MS by CFM-ID for SMAKMLPEIWBYJR-RRZBCFIOSA-N
ID: SMAKMLPEIWBYJR-RRZBCFIOSA-N
Comment: Energy0
Num peaks: 13
109.0284058 1.648602365
121.0284058 13.94299711
123.0440559 2.198266407
125.0597059 2.170310614
147.0651853 2.335653243
151.0389705 0.7503768642
269.0444498 8.959326968
271.0600999 0.8847789029
271.0812292 2.435133809
287.0550145 22.08120001
299.0761439 0.8468583623
415.1023586 8.848007807
433.1129233 13.44925791

Name: +ve in-silico MS/MS by CFM-ID for SMAKMLPEIWBYJR-RRZBCFIOSA-N
ID: SMAKMLPEIWBYJR-RRZBCFIOSA-N
Comment: Energy1
Num peaks: 22
109.0284058 1.508710483
121.0284058 8.327883008
123.0440559 2.362473021
129.0546206 1.288717475
137.0233204 1.845639617
147.0651853 3.720369981
151.0389705 1.009274258
153.0182351 7.72585036
161.0233204 0.6864739403
177.0182351 1.167574381
241.0495352 1.370933638
251.0338851 1.037133615
255.0287997 1.391875778
257.0444498 6.263361
259.0600999 5.666056015
269.0444498 11.09081485
285.0393644 0.6757297598
287.0550145 18.74085935
299.0761439 1.100975806
405.1180087 0.7744353774
415.1023586 1.45898668
433.1129233 1.112129526

Name: +ve in-silico MS/MS by CFM-ID for SMAKMLPEIWBYJR-RRZBCFIOSA-N
ID: SMAKMLPEIWBYJR-RRZBCFIOSA-N
Comment: Energy2
Num peaks: 31
49.00727645 0.8165041055
65.03857658 1.870629289
75.02292652 1.843645857
85.02840582 0.9925818573
87.04405588 2.36474738
107.0491413 0.7900714649
109.0284058 2.053379531
119.0491413 0.6822659742
121.0284058 11.44958474
123.0440559 0.8294502051
127.0389705 0.7608094854
129.0546206 0.8228059262
131.0127558 6.535889821
131.0702706 1.066606051
133.0284058 1.151996429
135.0440559 1.701009451
137.0233204 1.760926197
147.0651853 1.479600305
151.0389705 0.8317730385
153.0182351 7.29715015
159.0076704 1.542131
177.0182351 1.08989292
229.0495352 1.425940739
233.0444498 0.9708821913
251.0550145 1.448306073
253.0706646 1.735066013
255.0863146 1.155020685
257.0444498 1.235749707
269.0444498 4.398035578
287.0550145 3.052505291
415.1023586 0.9745699038

Name: +ve in-silico MS/MS by CFM-ID for KJIWCKSQHHNTTL-RDBLRTHZSA-N
ID: KJIWCKSQHHNTTL-RDBLRTHZSA-N
Comment: Energy0
Num peaks: 14
107.0491413 13.29883172
109.0647913 1.518450732
163.0600999 2.258061084
251.0550145 3.050232995
267.0499291 2.298999035
269.0655792 2.417039137
271.0600999 8.669668672
271.0812292 1.48419209
273.0968793 1.303354789
287.0761439 1.161873912
289.0706646 20.65768816
315.0710585 1.109526483
433.1129233 8.595372685
451.123488 12.30438959

Name: +ve in-silico MS/MS by CFM-ID for KJIWCKSQHHNTTL-RDBLRTHZSA-N
ID: KJIWCKSQHHNTTL-RDBLRTHZSA-N
Comment: Energy1
Num peaks: 15
105.0334912 1.498860503
107.0491413 24.42417074
109.0647913 2.067960498
137.0233204 1.972719541
145.0495352 2.176350534
153.0182351 2.850228639
163.0600999 2.931127502
253.0495352 0.8222348965
259.0600999 0.9968216661
261.0757499 1.899945769
271.0600999 13.32090689
273.0757499 0.8081904129
289.0706646 21.10912013
433.1129233 2.280372572
451.123488 1.080829383

Name: +ve in-silico MS/MS by CFM-ID for KJIWCKSQHHNTTL-RDBLRTHZSA-N
ID: KJIWCKSQHHNTTL-RDBLRTHZSA-N
Comment: Energy2
Num peaks: 31
41.00219107 0.6622037767
43.01784114 1.663726724
45.0334912 0.6865138329
65.03857658 1.422207167
75.02292652 1.432994983
77.03857658 2.565148199
79.05422664 3.74236337
81.0334912 0.7834903991
87.00767038 0.8963518981
89.02332044 0.728718202
103.0389705 0.9845879404
105.0334912 4.859242639
107.0491413 14.37952277
109.0647913 3.639027012
137.0233204 5.387280159
145.0495352 1.0463183
147.0651853 0.9374671659
153.0182351 3.136013287
163.0600999 2.908892972
195.0287997 0.7374552974
249.0393644 1.044240724
251.0550145 2.28712217
253.0706646 1.818437498
255.0863146 1.734063616
261.0757499 0.6477466568
265.034279 1.03287231
267.0499291 0.7256153301
269.0655792 1.767899169
271.0600999 4.306430828
271.0812292 1.01296125
289.0706646 2.864227362

Name: +ve in-silico MS/MS by CFM-ID for MWYRZWOULAZZHR-RDBLRTHZSA-N
ID: MWYRZWOULAZZHR-RDBLRTHZSA-N
Comment: Energy0
Num peaks: 14
107.0491413 13.34892168
109.0647913 1.524230306
163.0600999 2.104103008
251.0550145 3.059786284
267.0499291 2.314174246
269.0655792 2.426777467
271.0600999 8.703292774
271.0812292 1.490157911
273.0968793 1.308856896
287.0761439 1.166514367
289.0706646 20.74566699
315.0710585 1.114252401
433.1129233 8.634734931
451.123488 12.38158466

Name: +ve in-silico MS/MS by CFM-ID for MWYRZWOULAZZHR-RDBLRTHZSA-N
ID: MWYRZWOULAZZHR-RDBLRTHZSA-N
Comment: Energy1
Num peaks: 15
105.0334912 1.503055467
107.0491413 24.49354061
109.0647913 2.070463226
137.0233204 1.980342063
145.0495352 2.175363414
153.0182351 2.852605374
163.0600999 2.666844198
253.0495352 0.8356379635
259.0600999 1.196532498
261.0757499 1.839202811
271.0600999 13.39153171
273.0757499 0.8078185223
289.0706646 21.13530345
433.1129233 2.278924747
451.123488 1.079849149

Name: +ve in-silico MS/MS by CFM-ID for MWYRZWOULAZZHR-RDBLRTHZSA-N
ID: MWYRZWOULAZZHR-RDBLRTHZSA-N
Comment: Energy2
Num peaks: 31
41.00219107 0.6985664511
43.01784114 1.738837198
45.0334912 0.727790276
65.03857658 1.419704719
75.02292652 1.430473553
77.03857658 2.560634685
79.05422664 3.735778484
87.00767038 0.8947747196
89.02332044 0.7274349179
103.0389705 1.033614428
105.0334912 4.84765223
107.0491413 14.34504803
109.0647913 3.623892542
137.0233204 5.416093165
145.0495352 1.044477248
147.0651853 0.935817643
153.0182351 3.128595926
163.0600999 2.838686651
195.0287997 0.7965091872
249.0393644 1.20256198
251.0550145 2.283097858
253.0706646 1.815237862
255.0863146 1.73101244
265.034279 1.03104756
267.0499291 0.7597831334
269.0655792 1.764770442
271.0600999 4.290305233
271.0812292 1.011165708
289.0706646 2.857880767
389.0867085 0.6457890772
423.1285734 0.7381304352

Name: +ve in-silico MS/MS by CFM-ID for DGGOLFCPSUVVHX-UHFFFAOYSA-N
ID: DGGOLFCPSUVVHX-UHFFFAOYSA-N
Comment: Energy0
Num peaks: 20
103.0389705 0.6605292687
109.0284058 1.131438181
111.0440559 0.6650598043
133.0284058 2.886412244
135.0440559 1.463114035
137.0597059 1.768144186
139.075356 0.5427536173
153.0182351 1.102924859
153.0546206 1.673862906
163.0600999 2.585001271
181.0495352 0.5851561656
271.0600999 9.912844437
273.0757499 1.542137323
287.0761439 1.063664811
289.0706646 23.24928181
315.0710585 2.280869937
415.1023586 1.158336304
423.1285734 0.5599821836
433.1129233 12.08500154
451.123488 13.59246305

Name: +ve in-silico MS/MS by CFM-ID for DGGOLFCPSUVVHX-UHFFFAOYSA-N
ID: DGGOLFCPSUVVHX-UHFFFAOYSA-N
Comment: Energy1
Num peaks: 29
43.01784114 0.8311374391
109.0284058 1.692077091
111.0440559 0.6487804713
121.0284058 4.958092951
123.0440559 3.743475573
135.0440559 0.9034173439
137.0233204 3.388209897
137.0597059 1.562766943
139.0389705 1.963372107
145.0495352 2.129801246
149.0233204 0.7374514718
151.0389705 1.31589483
153.0182351 3.240224067
163.0389705 1.05402148
163.0600999 3.017942283
165.0546206 0.8802004811
243.0651853 0.8235931757
257.0444498 1.440129451
259.0600999 5.150428568
261.0757499 6.313493836
271.0600999 6.885579383
273.0757499 0.756718908
287.0550145 0.9668395955
289.0706646 18.97266685
415.1023586 0.8481801363
421.1129233 1.705504615
423.1285734 0.9279336879
433.1129233 2.48145538
451.123488 1.035088786

Name: +ve in-silico MS/MS by CFM-ID for DGGOLFCPSUVVHX-UHFFFAOYSA-N
ID: DGGOLFCPSUVVHX-UHFFFAOYSA-N
Comment: Energy2
Num peaks: 31
43.01784114 1.270956524
49.00727645 0.8939553069
75.02292652 1.181608107
77.03857658 0.9978555526
79.01784114 1.331116354
109.0284058 4.918017948
121.0284058 2.089172967
123.0440559 1.891849373
125.0233204 2.032265693
125.0597059 1.143190342
127.075356 0.982830331
133.0284058 7.192813147
135.0076704 1.819900872
135.0440559 1.917397404
137.0233204 4.382413266
137.0597059 2.04384661
139.0389705 1.897823331
139.075356 1.005874833
145.0495352 1.027456844
147.0651853 0.9525974547
151.002585 1.01269074
151.0389705 1.800459233
153.0182351 4.065867069
153.0546206 2.135153945
163.0600999 1.520129394
167.0338851 1.517653695
179.0338851 1.137613939
231.0651853 1.089562971
271.0600999 1.980257953
289.0706646 3.525564694
433.1129233 1.133646376

Name: +ve in-silico MS/MS by CFM-ID for YQTWPPLBGYVRIV-XIXRQGLNSA-N
ID: YQTWPPLBGYVRIV-XIXRQGLNSA-N
Comment: Energy0
Num peaks: 21
73.02840582 0.5026279512
103.0389705 0.6610700041
109.0284058 0.8637702594
133.0284058 2.759219131
135.0440559 1.411239503
137.0597059 1.623583142
151.0389705 0.5073218976
153.0182351 1.130628702
153.0546206 0.9944044309
163.0600999 2.476822174
179.0338851 1.415333977
271.0600999 9.738044064
273.0757499 1.126974606
287.0761439 1.193975674
289.0706646 22.72598375
315.0710585 2.337596824
341.0867085 0.8492395072
415.1023586 1.163255194
423.1285734 0.5459812058
433.1129233 12.82373727
451.123488 13.6082792

Name: +ve in-silico MS/MS by CFM-ID for YQTWPPLBGYVRIV-XIXRQGLNSA-N
ID: YQTWPPLBGYVRIV-XIXRQGLNSA-N
Comment: Energy1
Num peaks: 24
43.01784114 0.7578330243
121.0284058 4.812869876
123.0440559 1.718304029
135.0440559 1.353467822
137.0233204 5.97771719
137.0597059 1.541594882
139.0389705 1.160024409
145.0495352 2.092849337
151.0389705 1.946108551
153.0182351 3.416528513
163.0389705 0.9273309105
163.0600999 3.068550946
179.0338851 1.148906638
181.0495352 0.8183381055
253.0495352 1.481783124
259.0600999 2.156008478
261.0757499 3.937837603
271.0600999 14.8446586
287.0550145 0.7338978399
289.0706646 20.96612057
415.1023586 0.8039087394
423.1285734 0.886287761
433.1129233 2.628509695
451.123488 0.9994829262

Name: +ve in-silico MS/MS by CFM-ID for YQTWPPLBGYVRIV-XIXRQGLNSA-N
ID: YQTWPPLBGYVRIV-XIXRQGLNSA-N
Comment: Energy2
Num peaks: 31
43.01784114 1.239066108
49.00727645 1.156028031
87.00767038 0.9364671288
89.02332044 0.7613595511
103.0389705 0.704005483
105.0334912 0.7395434942
121.0284058 1.231890965
131.0127558 0.8480224946
133.0284058 7.078932841
135.0440559 2.168002386
137.0233204 2.800777742
137.0597059 1.571566913
139.0389705 0.8196098719
145.0495352 1.09314511
147.0651853 1.017342999
151.0389705 3.854570207
153.0182351 4.549086134
153.0546206 1.210761512
155.0338851 0.9075421769
163.0389705 1.033673529
163.0600999 1.168806955
167.0338851 1.69448405
179.0338851 8.421166667
181.0495352 1.405641404
249.0393644 1.1070992
259.0600999 1.242983843
269.0655792 1.688161785
271.0600999 4.32070121
273.0757499 1.013328853
289.0706646 3.898118002
433.1129233 0.8475220006

Name: +ve in-silico MS/MS by CFM-ID for CMVYWFJFAHQVQP-GJNDOSSTSA-N
ID: CMVYWFJFAHQVQP-GJNDOSSTSA-N
Comment: Energy0
Num peaks: 27
109.0284058 0.9447313917
111.0440559 0.8199398031
133.0284058 3.422039475
135.0440559 1.72161896
137.0597059 2.194686748
139.075356 0.6980857392
153.0546206 1.21972505
163.0600999 2.049488571
287.0550145 2.00906688
287.0761439 2.086761688
289.0706646 0.7112829966
297.0604938 0.8510350652
299.0761439 0.8837525597
313.0554084 0.871260737
313.0917939 0.6942430889
315.0499291 0.9296178903
315.0710585 4.839285653
317.0655792 0.6687072047
329.0867085 0.5968473992
377.0867085 0.8556748754
389.0867085 0.6504171834
415.1023586 1.043303051
419.0972732 0.5987239164
421.1129233 0.8385993495
423.1285734 1.197538741
433.1129233 18.44024289
451.123488 28.75274051

Name: +ve in-silico MS/MS by CFM-ID for CMVYWFJFAHQVQP-GJNDOSSTSA-N
ID: CMVYWFJFAHQVQP-GJNDOSSTSA-N
Comment: Energy1
Num peaks: 31
43.01784114 2.85148458
45.0334912 1.071920621
73.02840582 0.7773465519
121.0284058 4.717364222
123.0440559 4.085835835
135.0440559 0.7771784723
137.0233204 0.7750130862
137.0597059 1.627537356
139.0389705 1.480665578
145.0495352 3.156125096
163.0600999 4.393436139
269.0655792 0.8093802057
279.0499291 1.45134901
281.0655792 1.047879057
295.0448437 1.625766955
297.0604938 3.424191529
299.0550145 1.391793153
299.0761439 3.048015339
301.0706646 1.155381853
313.0554084 0.9807769563
313.0917939 0.8200885645
315.0710585 3.179910682
341.0867085 0.8914710044
389.0867085 0.9138232269
391.1023586 0.8930389255
405.1180087 1.633631575
415.1023586 2.363993159
421.1129233 2.116689459
423.1285734 3.200066173
433.1129233 9.110047279
451.123488 3.786125642

Name: +ve in-silico MS/MS by CFM-ID for CMVYWFJFAHQVQP-GJNDOSSTSA-N
ID: CMVYWFJFAHQVQP-GJNDOSSTSA-N
Comment: Energy2
Num peaks: 31
43.01784114 1.002389401
49.00727645 1.125550987
75.02292652 2.112470897
77.03857658 1.862554286
89.02332044 1.146280946
109.0284058 1.20196632
121.0284058 1.63170641
123.0440559 0.758651607
133.0284058 10.32943953
135.0440559 1.083916805
137.0233204 1.964207185
137.0597059 1.049285275
139.075356 0.8218342409
153.0182351 1.357427815
163.002585 1.005099119
177.0182351 2.289541539
178.9974996 2.848595321
179.0338851 1.197721225
181.0131497 1.626314402
193.0131497 0.7820146517
269.0655792 0.8771635499
287.0550145 1.415308381
297.0393644 1.049771915
299.0761439 0.8993841931
301.0706646 0.773133814
315.0499291 3.328700695
361.0917939 0.9457730106
389.0867085 1.656780595
391.1023586 1.356613106
415.1023586 1.049492954
433.1129233 2.741483442

Name: +ve in-silico MS/MS by CFM-ID for DMUFTHUNUKRXSC-SLOQVBGBSA-N
ID: DMUFTHUNUKRXSC-SLOQVBGBSA-N
Comment: Energy0
Num peaks: 18
103.0389705 0.6795970418
109.0284058 0.7905094464
111.0440559 0.6810803591
133.0284058 2.857578424
135.0440559 1.455516013
137.0597059 1.680899301
153.0182351 1.15611615
153.0546206 0.9991534407
163.0600999 2.471263048
271.0600999 9.715068436
273.0757499 1.152088535
287.0761439 1.225459467
289.0706646 23.89431506
315.0710585 2.403596632
415.1023586 1.202002184
423.1285734 0.5672653738
433.1129233 12.97743283
451.123488 14.15959442

Name: +ve in-silico MS/MS by CFM-ID for DMUFTHUNUKRXSC-SLOQVBGBSA-N
ID: DMUFTHUNUKRXSC-SLOQVBGBSA-N
Comment: Energy1
Num peaks: 25
43.01784114 0.7636210917
111.0440559 0.7209791341
121.0284058 4.621074603
123.0440559 1.809938766
135.0440559 1.214851976
137.0233204 5.642788911
137.0597059 1.488890158
139.0389705 1.1173943
145.0495352 2.220741896
151.0389705 1.79666346
153.0182351 3.322869904
163.0389705 0.8072386859
163.0600999 2.9300678
243.0651853 1.345271225
253.0495352 1.227385011
257.0444498 1.311022041
259.0600999 5.326511727
261.0757499 5.62295261
271.0600999 11.42313219
273.0757499 0.7090837375
289.0706646 19.67344997
415.1023586 0.8090754403
421.1129233 0.9878576269
433.1129233 2.711088369
451.123488 1.013628214

Name: +ve in-silico MS/MS by CFM-ID for DMUFTHUNUKRXSC-SLOQVBGBSA-N
ID: DMUFTHUNUKRXSC-SLOQVBGBSA-N
Comment: Energy2
Num peaks: 31
43.01784114 1.305431613
49.00727645 0.920998331
75.02292652 1.528890426
77.03857658 1.321782639
87.00767038 0.8281277474
109.0284058 2.122221159
121.0284058 1.419409757
131.0127558 0.8709012974
133.0284058 8.157755479
135.0440559 2.164042014
137.0233204 3.113240649
137.0597059 1.774878677
139.0389705 0.886998818
145.0495352 1.312222386
147.0651853 1.076861632
151.0389705 4.141535192
153.0182351 4.851649932
153.0546206 1.269253268
155.0338851 1.306733181
163.0600999 0.9627045085
167.0338851 1.821449866
179.0338851 1.137166612
231.0651853 1.287802817
249.0393644 1.166196485
259.0600999 0.8698831607
261.0757499 0.8320584026
269.0655792 1.778368814
271.0600999 4.101506859
273.0757499 1.067540352
289.0706646 4.174929479
433.1129233 1.337682795

Name: +ve in-silico MS/MS by CFM-ID for RAFHNDRXYHOLSH-CPHZTWBZSA-N
ID: RAFHNDRXYHOLSH-CPHZTWBZSA-N
Comment: Energy0
Num peaks: 18
103.0389705 0.6801852487
109.0284058 0.7919321092
111.0440559 0.6538614509
133.0284058 2.863379775
135.0440559 1.458453112
137.0597059 1.682273109
153.0182351 1.156843178
153.0546206 0.9999855702
163.0600999 2.474387694
271.0600999 9.792466455
273.0757499 1.152864289
287.0761439 1.226434725
289.0706646 23.91857975
315.0710585 2.405643147
415.1023586 1.202730709
423.1285734 0.5946032485
433.1129233 12.98840907
451.123488 14.1767637

Name: +ve in-silico MS/MS by CFM-ID for RAFHNDRXYHOLSH-CPHZTWBZSA-N
ID: RAFHNDRXYHOLSH-CPHZTWBZSA-N
Comment: Energy1
Num peaks: 25
43.01784114 0.7601362593
121.0284058 4.619598842
123.0440559 1.801550955
135.0440559 1.223037956
137.0233204 5.628245547
137.0597059 1.482890831
139.0389705 1.113974432
145.0495352 2.212181989
151.0389705 1.789975384
153.0182351 3.30953001
163.0389705 0.8039800396
163.0600999 2.916648528
243.0651853 1.237562438
253.0495352 1.257286311
257.0444498 1.306432608
259.0600999 5.479918405
261.0757499 5.546514445
271.0600999 11.47130597
273.0757499 0.7060488472
289.0706646 19.58166903
415.1023586 0.8056653123
421.1129233 0.9833147142
423.1285734 0.7051283765
433.1129233 2.696029308
451.123488 1.005101648

Name: +ve in-silico MS/MS by CFM-ID for RAFHNDRXYHOLSH-CPHZTWBZSA-N
ID: RAFHNDRXYHOLSH-CPHZTWBZSA-N
Comment: Energy2
Num peaks: 31
43.01784114 1.305566262
49.00727645 0.9577129287
75.02292652 1.580172845
77.03857658 1.37275107
87.00767038 0.8685080487
89.02332044 0.7258594403
109.0284058 2.140052335
121.0284058 1.431047791
131.0127558 0.8827551975
133.0284058 8.313329373
135.0440559 2.19499425
137.0233204 3.128417396
137.0597059 1.780022221
139.0389705 0.9066333404
145.0495352 1.376207605
147.0651853 1.07697233
151.0389705 4.145557561
153.0182351 4.854245452
153.0546206 1.273025883
155.0338851 1.310570178
163.0600999 0.9772520167
167.0338851 1.82291885
179.0338851 1.1392321
231.0651853 1.288684881
249.0393644 1.166316367
259.0600999 0.9183498947
269.0655792 1.778551813
271.0600999 4.121467157
273.0757499 1.067650335
289.0706646 4.176880676
433.1129233 1.337823128

Name: +ve in-silico MS/MS by CFM-ID for KTDWFYOXQQWERW-SLOQVBGBSA-N
ID: KTDWFYOXQQWERW-SLOQVBGBSA-N
Comment: Energy0
Num peaks: 16
103.0389705 0.698333296
109.0284058 0.7316422047
133.0284058 0.7943189998
137.0597059 1.312387195
153.0182351 5.161013626
163.0600999 2.672870177
271.0600999 10.83607317
273.0757499 1.635920906
289.0706646 24.0964437
295.0812292 1.377317798
297.0968793 0.7971423117
299.1125294 1.005639927
315.107444 0.6307123079
415.1023586 1.238815137
433.1129233 12.89676738
451.123488 14.72295235

Name: +ve in-silico MS/MS by CFM-ID for KTDWFYOXQQWERW-SLOQVBGBSA-N
ID: KTDWFYOXQQWERW-SLOQVBGBSA-N
Comment: Energy1
Num peaks: 25
43.01784114 1.000893359
109.0284058 1.170907334
121.0284058 1.510492577
123.0440559 1.828786926
133.0284058 1.005928007
135.0440559 1.259895329
137.0233204 4.333180734
137.0597059 2.201416561
145.0495352 2.420862043
151.0389705 1.006899342
153.0182351 6.885325546
163.0600999 2.941888396
179.0338851 1.02605132
257.0444498 0.7505294177
259.0600999 3.684435817
261.0757499 4.478056197
271.0600999 11.2469026
273.0757499 1.082033679
287.0550145 0.7569876501
289.0706646 22.66233941
415.1023586 1.056280814
421.1129233 1.074958368
423.1285734 0.9935406811
433.1129233 2.772343356
451.123488 1.255288102

Name: +ve in-silico MS/MS by CFM-ID for KTDWFYOXQQWERW-SLOQVBGBSA-N
ID: KTDWFYOXQQWERW-SLOQVBGBSA-N
Comment: Energy2
Num peaks: 31
43.01784114 1.576921905
87.00767038 0.8316364129
109.0284058 2.89067998
111.0440559 1.677978044
119.0491413 1.163006701
121.0284058 0.8929712407
123.0440559 1.98378126
131.0127558 3.331000679
133.0284058 2.075113379
135.0076704 0.7515233614
135.0440559 2.038649083
137.0233204 2.257073005
137.0597059 7.611128831
139.0389705 2.039173841
145.0495352 1.533303457
147.0651853 1.340650921
149.0233204 0.7461699711
151.0389705 1.941754397
153.0182351 6.176375623
153.0546206 1.947459908
155.0338851 0.7406051248
157.0495352 0.7713012887
163.0600999 2.043088123
167.0338851 1.178234409
181.0495352 0.7989449726
271.0600999 4.300494454
273.0757499 1.02103291
289.0706646 4.690192328
293.1019647 0.7304651387
389.0867085 0.7938307754
433.1129233 1.019101868

Name: +ve in-silico MS/MS by CFM-ID for FNJRUYGFVNGXTL-LSGSXLTFSA-N
ID: FNJRUYGFVNGXTL-LSGSXLTFSA-N
Comment: Energy0
Num peaks: 26
109.0284058 0.9452754169
111.0440559 0.8204092371
133.0284058 3.422307402
135.0440559 1.722602714
137.0597059 2.195943921
139.075356 0.6984854089
153.0546206 1.220442966
163.0600999 2.05206852
287.0550145 2.01023514
287.0761439 2.087977694
289.0706646 0.711690222
297.0604938 0.8508021831
299.0761439 0.8782725083
313.0554084 0.8717931407
313.0917939 0.6946413238
315.0499291 0.930509904
315.0710585 4.842177404
317.0655792 0.6690966208
377.0867085 0.8562001514
389.0867085 0.6507895618
415.1023586 1.042664344
419.0972732 0.5990666992
421.1129233 0.8390794664
423.1285734 1.198243009
433.1129233 18.43528468
451.123488 28.77714773

Name: +ve in-silico MS/MS by CFM-ID for FNJRUYGFVNGXTL-LSGSXLTFSA-N
ID: FNJRUYGFVNGXTL-LSGSXLTFSA-N
Comment: Energy1
Num peaks: 31
43.01784114 2.563633624
45.0334912 1.074010959
73.02840582 0.7791259777
121.0284058 4.733585389
123.0440559 4.107563855
135.0440559 0.7786984347
137.0233204 0.776478598
137.0597059 1.630719332
139.0389705 1.483586752
145.0495352 3.161436682
163.0600999 4.835347367
269.0655792 0.7765285742
279.0499291 1.453791551
281.0655792 0.9314440972
295.0448437 1.628858532
297.0604938 3.428559917
299.0550145 1.394390842
299.0761439 2.782393878
301.0706646 1.190289347
313.0554084 0.9829217029
313.0917939 0.821698714
315.0710585 3.186768778
341.0867085 0.8932160892
389.0867085 0.915612067
391.1023586 0.8947870796
405.1180087 1.636380888
415.1023586 2.361066176
421.1129233 2.120832951
423.1285734 3.206574533
433.1129233 9.119434534
451.123488 3.798880051

Name: +ve in-silico MS/MS by CFM-ID for FNJRUYGFVNGXTL-LSGSXLTFSA-N
ID: FNJRUYGFVNGXTL-LSGSXLTFSA-N
Comment: Energy2
Num peaks: 31
43.01784114 0.9580312632
49.00727645 1.138142199
75.02292652 2.129355775
77.03857658 1.878392561
89.02332044 1.150874785
109.0284058 1.213542616
121.0284058 1.643887667
123.0440559 0.7718620014
133.0284058 10.41798744
135.0440559 1.094055412
137.0233204 1.981688483
137.0597059 1.065365772
139.075356 0.8251345119
153.0182351 1.375638125
163.002585 0.9983381746
177.0182351 1.951795887
178.9974996 2.866695377
179.0338851 1.211348105
181.0131497 1.651470304
193.0131497 0.7851382584
269.0655792 0.8795133384
287.0550145 1.420980791
297.0393644 1.074320089
299.0761439 0.8788879155
301.0706646 0.8679909327
315.0499291 3.345783536
361.0917939 0.9495562832
389.0867085 1.663433792
391.1023586 1.362060909
415.1023586 1.052198845
433.1129233 2.750816406

Name: +ve in-silico MS/MS by CFM-ID for FNJRUYGFVNGXTL-WBMBKONRSA-N
ID: FNJRUYGFVNGXTL-WBMBKONRSA-N
Comment: Energy0
Num peaks: 26
109.0284058 0.9452754169
111.0440559 0.8204092371
133.0284058 3.422307402
135.0440559 1.722602714
137.0597059 2.195943921
139.075356 0.6984854089
153.0546206 1.220442966
163.0600999 2.05206852
287.0550145 2.01023514
287.0761439 2.087977694
289.0706646 0.711690222
297.0604938 0.8508021831
299.0761439 0.8782725083
313.0554084 0.8717931407
313.0917939 0.6946413238
315.0499291 0.930509904
315.0710585 4.842177404
317.0655792 0.6690966208
377.0867085 0.8562001514
389.0867085 0.6507895618
415.1023586 1.042664344
419.0972732 0.5990666992
421.1129233 0.8390794664
423.1285734 1.198243009
433.1129233 18.43528468
451.123488 28.77714773

Name: +ve in-silico MS/MS by CFM-ID for FNJRUYGFVNGXTL-WBMBKONRSA-N
ID: FNJRUYGFVNGXTL-WBMBKONRSA-N
Comment: Energy1
Num peaks: 31
43.01784114 2.563633624
45.0334912 1.074010959
73.02840582 0.7791259777
121.0284058 4.733585389
123.0440559 4.107563855
135.0440559 0.7786984347
137.0233204 0.776478598
137.0597059 1.630719332
139.0389705 1.483586752
145.0495352 3.161436682
163.0600999 4.835347367
269.0655792 0.7765285742
279.0499291 1.453791551
281.0655792 0.9314440972
295.0448437 1.628858532
297.0604938 3.428559917
299.0550145 1.394390842
299.0761439 2.782393878
301.0706646 1.190289347
313.0554084 0.9829217029
313.0917939 0.821698714
315.0710585 3.186768778
341.0867085 0.8932160892
389.0867085 0.915612067
391.1023586 0.8947870796
405.1180087 1.636380888
415.1023586 2.361066176
421.1129233 2.120832951
423.1285734 3.206574533
433.1129233 9.119434534
451.123488 3.798880051

Name: +ve in-silico MS/MS by CFM-ID for FNJRUYGFVNGXTL-WBMBKONRSA-N
ID: FNJRUYGFVNGXTL-WBMBKONRSA-N
Comment: Energy2
Num peaks: 31
43.01784114 0.9580312632
49.00727645 1.138142199
75.02292652 2.129355775
77.03857658 1.878392561
89.02332044 1.150874785
109.0284058 1.213542616
121.0284058 1.643887667
123.0440559 0.7718620014
133.0284058 10.41798744
135.0440559 1.094055412
137.0233204 1.981688483
137.0597059 1.065365772
139.075356 0.8251345119
153.0182351 1.375638125
163.002585 0.9983381746
177.0182351 1.951795887
178.9974996 2.866695377
179.0338851 1.211348105
181.0131497 1.651470304
193.0131497 0.7851382584
269.0655792 0.8795133384
287.0550145 1.420980791
297.0393644 1.074320089
299.0761439 0.8788879155
301.0706646 0.8679909327
315.0499291 3.345783536
361.0917939 0.9495562832
389.0867085 1.663433792
391.1023586 1.362060909
415.1023586 1.052198845
433.1129233 2.750816406

Name: +ve in-silico MS/MS by CFM-ID for RQVONURISXRADZ-UHFFFAOYSA-N
ID: RQVONURISXRADZ-UHFFFAOYSA-N
Comment: Energy0
Num peaks: 16
133.0284058 2.877683532
135.0440559 1.475260849
137.0597059 1.657055495
153.0182351 1.153092021
153.0546206 0.7755278159
163.0600999 2.4858846
179.0338851 1.399371164
271.0600999 10.79298906
273.0757499 1.148338188
287.0761439 1.22074694
289.0706646 23.83104689
315.0710585 2.393709441
341.0867085 0.8703496925
415.1023586 1.328103396
433.1129233 13.1104314
451.123488 14.07670784

Name: +ve in-silico MS/MS by CFM-ID for RQVONURISXRADZ-UHFFFAOYSA-N
ID: RQVONURISXRADZ-UHFFFAOYSA-N
Comment: Energy1
Num peaks: 20
43.01784114 0.8997053382
121.0284058 4.668292457
123.0440559 1.870977005
135.0440559 1.72838945
137.0233204 3.761874222
137.0597059 1.735437346
145.0495352 2.23580845
151.0389705 2.296734431
153.0182351 3.642799278
163.0389705 0.9448080371
163.0600999 3.000652787
179.0338851 1.200933013
259.0600999 1.322523199
261.0757499 3.140982144
271.0600999 18.34294559
287.0550145 1.123911807
289.0706646 23.43096152
415.1023586 0.9754382085
433.1129233 2.649429809
451.123488 1.027428728

Name: +ve in-silico MS/MS by CFM-ID for RQVONURISXRADZ-UHFFFAOYSA-N
ID: RQVONURISXRADZ-UHFFFAOYSA-N
Comment: Energy2
Num peaks: 31
43.01784114 1.33682794
49.00727645 1.019819174
87.00767038 0.8233214103
89.02332044 0.6956906816
92.99710569 0.8974146572
105.0334912 0.860830263
121.0284058 1.410122609
133.0284058 9.94965698
135.0440559 2.584295222
137.0233204 2.875434892
137.0597059 1.939202719
139.075356 0.6808467352
145.0495352 1.304606431
147.0651853 1.070611678
151.0389705 4.336330818
153.0182351 4.890288257
155.0338851 1.173261106
163.0600999 1.168648477
167.0338851 1.851710578
177.0182351 0.6842278234
179.0338851 8.348661578
181.0495352 1.176748878
249.0393644 1.159428045
269.0655792 1.768036885
271.0600999 5.302651275
273.0757499 1.061330867
289.0706646 4.175442055
293.1019647 0.6515791984
295.1176147 0.6515791984
389.0867085 0.7081017189
433.1129233 0.8901112173

Name: +ve in-silico MS/MS by CFM-ID for KQOMSODFXPHFOP-XIXRQGLNSA-N
ID: KQOMSODFXPHFOP-XIXRQGLNSA-N
Comment: Energy0
Num peaks: 14
133.0284058 0.7964057533
137.0597059 1.32090418
153.0182351 5.10343291
163.0600999 2.457965924
179.0338851 1.919569388
271.0600999 10.62265557
273.0757499 1.222950169
289.0706646 24.19671156
295.0812292 1.43810779
297.0968793 0.8023930098
299.1125294 0.9665884098
415.1023586 1.255708953
433.1129233 13.16765566
451.123488 14.86445267

Name: +ve in-silico MS/MS by CFM-ID for KQOMSODFXPHFOP-XIXRQGLNSA-N
ID: KQOMSODFXPHFOP-XIXRQGLNSA-N
Comment: Energy1
Num peaks: 19
121.0284058 1.730933644
123.0440559 1.65986213
133.0284058 1.156810056
135.0440559 1.463106543
137.0233204 4.400803024
137.0597059 2.27692598
145.0495352 2.356071185
153.0182351 8.170484436
163.0600999 2.904260363
179.0338851 2.576071682
259.0600999 1.219734723
261.0757499 2.139118837
271.0600999 18.05164516
273.0757499 1.03138877
287.0550145 1.009881892
289.0706646 24.0650803
415.1023586 0.9880695925
433.1129233 2.590436953
451.123488 1.185814104

Name: +ve in-silico MS/MS by CFM-ID for KQOMSODFXPHFOP-XIXRQGLNSA-N
ID: KQOMSODFXPHFOP-XIXRQGLNSA-N
Comment: Energy2
Num peaks: 31
43.01784114 1.496362897
53.00219107 0.7126684895
87.00767038 0.8136322319
111.0440559 1.520322897
119.0491413 1.196572259
121.0284058 1.190843217
123.0440559 1.871676174
133.0284058 2.648826752
135.0440559 2.707291385
137.0233204 1.830107563
137.0597059 9.031241282
139.0389705 1.852766007
145.0495352 1.500108815
147.0651853 1.349725776
151.0389705 1.753180365
153.0182351 6.538931641
153.0546206 1.718070193
155.0338851 0.9637751487
163.0389705 0.7646393136
163.0600999 0.7885772325
167.0338851 1.459942314
179.0338851 4.149196757
181.0495352 1.033702352
261.0757499 1.01354354
271.0600999 6.344223885
273.0757499 1.40305934
289.0706646 4.935361858
293.1019647 0.7273049275
295.1176147 0.7273049275
389.0867085 0.7903964255
433.1129233 0.772818265

Name: +ve in-silico MS/MS by CFM-ID for UBFTZAGDGOMJQE-KNHQCOLFSA-N
ID: UBFTZAGDGOMJQE-KNHQCOLFSA-N
Comment: Energy0
Num peaks: 20
95.04914126 0.647288905
103.0389705 0.6711182934
117.0334912 2.882440053
119.0491413 1.435302193
121.0647913 1.760892355
123.0804414 0.5446840169
137.0597059 1.036009215
163.0600999 2.579146683
169.0131497 1.116146544
181.0706646 0.5135138609
253.0495352 0.5105548482
271.0600999 9.821893586
273.0757499 1.56289928
289.0706646 23.65043287
303.0710585 1.009551708
331.0659731 2.318311842
415.1023586 1.302285563
423.1285734 0.6799227317
433.1129233 12.50264184
451.123488 13.90989543

Name: +ve in-silico MS/MS by CFM-ID for UBFTZAGDGOMJQE-KNHQCOLFSA-N
ID: UBFTZAGDGOMJQE-KNHQCOLFSA-N
Comment: Energy1
Num peaks: 30
43.01784114 0.8010086079
95.04914126 0.6996158378
105.0334912 4.585483948
107.0491413 4.159036026
119.0491413 0.8496862044
121.0647913 1.665294744
123.0440559 1.59383964
125.0233204 0.9992634398
145.0495352 2.320784679
147.0440559 0.8445621018
149.0597059 0.6507030738
151.002585 1.522037329
153.0182351 5.025133052
163.0600999 3.111368676
165.0182351 0.7541592239
165.0546206 0.6497268312
167.0338851 1.833665219
169.0131497 3.441373719
259.0600999 2.446583148
261.0757499 3.787057619
271.0600999 8.654786248
273.0757499 0.7830172926
287.0550145 0.8891902895
289.0706646 20.81436576
331.0659731 0.6677831285
415.1023586 1.072153753
421.1129233 0.9133110147
423.1285734 0.9505948198
433.1129233 2.876692538
451.123488 1.107011714

Name: +ve in-silico MS/MS by CFM-ID for UBFTZAGDGOMJQE-KNHQCOLFSA-N
ID: UBFTZAGDGOMJQE-KNHQCOLFSA-N
Comment: Energy2
Num peaks: 31
43.01784114 1.300258946
49.00727645 0.7895104662
75.02292652 1.086849923
87.00767038 0.8248573778
105.0334912 1.625157842
107.0491413 1.441539703
117.0334912 9.170975279
119.0491413 1.786780956
121.0284058 1.46407036
121.0647913 1.658400495
123.0440559 1.218120212
125.0233204 4.27852164
137.0597059 1.091907004
141.0182351 3.059102753
145.0495352 1.307040272
147.0651853 1.069557954
151.002585 0.8925741957
153.0182351 1.563123381
163.0389705 0.7635787507
163.0600999 1.706395545
166.9974996 1.7002495
167.0338851 3.416235629
169.0131497 4.591637215
171.0287997 0.8037659787
183.0287997 1.726500041
247.0600999 1.054644643
259.0600999 1.070540987
271.0600999 2.82237048
289.0706646 3.987118921
391.1023586 0.9712924133
433.1129233 1.212690046

Name: +ve in-silico MS/MS by CFM-ID for KUBUHOMBTJDYAN-KOSVEFBVSA-N
ID: KUBUHOMBTJDYAN-KOSVEFBVSA-N
Comment: Energy0
Num peaks: 17
95.04914126 0.6876735577
103.0389705 0.6826540716
117.0334912 2.946648228
119.0491413 1.493575191
121.0647913 1.681342731
123.0804414 0.5600147639
137.0597059 1.727578556
163.0600999 2.652188556
169.0131497 1.160598079
271.0600999 9.619224938
273.0757499 1.192715347
289.0706646 24.15073606
303.0710585 1.026090651
331.0659731 2.413499867
415.1023586 1.326185251
433.1129233 12.9758687
451.123488 14.24271872

Name: +ve in-silico MS/MS by CFM-ID for KUBUHOMBTJDYAN-KOSVEFBVSA-N
ID: KUBUHOMBTJDYAN-KOSVEFBVSA-N
Comment: Energy1
Num peaks: 28
43.01784114 0.8323600423
95.04914126 0.7389861542
105.0334912 4.361200938
107.0491413 4.208424955
119.0491413 0.8434677557
121.0284058 1.047472577
121.0647913 1.557449164
123.0440559 2.203927024
125.0233204 0.7282694781
145.0495352 2.257900238
147.0440559 0.9393481753
151.002585 1.501065173
153.0182351 6.078897991
163.0600999 3.241607078
165.0182351 0.828977014
165.0546206 1.124451145
167.0338851 1.436350512
169.0131497 3.532364593
259.0600999 2.63158463
261.0757499 3.292969593
271.0600999 8.300100638
287.0550145 1.017827703
289.0706646 21.24616427
415.1023586 1.124476616
421.1129233 0.7322771504
423.1285734 0.9352249483
433.1129233 2.747187656
451.123488 1.163346128

Name: +ve in-silico MS/MS by CFM-ID for KUBUHOMBTJDYAN-KOSVEFBVSA-N
ID: KUBUHOMBTJDYAN-KOSVEFBVSA-N
Comment: Energy2
Num peaks: 31
41.00219107 1.135119884
43.01784114 1.841382371
75.02292652 0.9651398918
95.04914126 1.248472265
105.0334912 1.758661237
107.0491413 2.001231722
109.0647913 1.206720489
111.0804414 1.101770561
117.0334912 8.942064523
119.0491413 2.122454389
121.0284058 4.738795566
121.0647913 1.470725081
123.0440559 2.132050353
123.0804414 0.9714947604
125.0233204 3.177189164
137.0597059 1.949178567
141.0182351 2.581049202
145.0284058 1.026100254
145.0495352 1.018509823
147.0651853 0.9379770427
163.0389705 1.802714931
163.0600999 1.538992311
165.0546206 0.9412891783
166.9974996 0.9382565063
167.0338851 1.502604246
169.0131497 4.093511632
183.0287997 1.490165576
259.0600999 1.179476517
261.0757499 1.150396464
271.0600999 2.60048759
289.0706646 3.429521613

Name: +ve in-silico MS/MS by CFM-ID for XXYNRADJSINGEO-SSHOXURBSA-N
ID: XXYNRADJSINGEO-SSHOXURBSA-N
Comment: Energy0
Num peaks: 14
95.04914126 1.522814772
153.0182351 0.9353837983
163.0600999 2.398135605
267.0499291 1.272444598
271.0600999 1.944578959
271.0812292 1.154211733
273.0757499 1.609009881
279.0499291 1.148124617
289.0706646 31.10535081
297.0604938 1.451200762
315.0710585 2.077774257
415.1023586 1.368289868
433.1129233 15.81646666
451.123488 16.80542324

Name: +ve in-silico MS/MS by CFM-ID for XXYNRADJSINGEO-SSHOXURBSA-N
ID: XXYNRADJSINGEO-SSHOXURBSA-N
Comment: Energy1
Num peaks: 20
43.01784114 1.05378083
95.04914126 1.666044207
121.0284058 1.782325385
135.0440559 1.416332359
137.0233204 5.699526923
137.0597059 3.560063302
145.0495352 2.430577909
151.0389705 1.373735597
153.0182351 2.780434574
163.0600999 2.728886107
259.0600999 1.736095315
261.0757499 4.520359775
271.0600999 5.92513069
273.0757499 1.810392821
279.0499291 2.275357778
289.0706646 32.99739202
297.0604938 1.485490539
415.1023586 1.091764165
433.1129233 3.416233955
451.123488 1.27621728

Name: +ve in-silico MS/MS by CFM-ID for XXYNRADJSINGEO-SSHOXURBSA-N
ID: XXYNRADJSINGEO-SSHOXURBSA-N
Comment: Energy2
Num peaks: 31
41.00219107 0.9665112653
43.01784114 2.988927743
45.0334912 1.250599326
73.02840582 0.6957493212
77.00219107 1.465631513
87.00767038 0.8049221457
89.02332044 0.7203138101
95.04914126 4.646454007
103.0389705 1.015518501
121.0284058 1.560336863
137.0233204 6.385418875
145.0495352 1.484049868
151.0389705 5.607009451
153.0182351 6.235185599
163.0389705 0.6979328506
163.0600999 0.7357423365
167.0338851 0.6724266055
195.0287997 1.554794474
247.0600999 1.792055472
249.0393644 0.9990651052
251.0550145 1.273250251
253.0706646 2.535500943
257.0444498 0.9455646488
259.0600999 2.597668449
261.0757499 1.589877503
271.0600999 5.162102442
273.0757499 2.455570816
279.0499291 0.8128669152
289.0706646 6.985810502
359.0761439 0.7468199724
361.0917939 0.7086789528

Name: +ve in-silico MS/MS by CFM-ID for WIDKIMZIZVKQGR-HKUMRIAESA-N
ID: WIDKIMZIZVKQGR-HKUMRIAESA-N
Comment: Energy0
Num peaks: 11
84.04439023 3.086215908
95.06037464 2.538708734
96.96852159 1.183037653
98.98417166 1.606886007
99.05528926 1.305776337
109.0396392 2.027024857
110.9841717 1.192159734
127.0502039 56.18934961
335.1349961 2.775929625
415.1013267 1.852327595
433.1118913 7.12840984

Name: +ve in-silico MS/MS by CFM-ID for WIDKIMZIZVKQGR-HKUMRIAESA-N
ID: WIDKIMZIZVKQGR-HKUMRIAESA-N
Comment: Energy1
Num peaks: 17
54.03382555 2.992821247
56.04947561 1.825291671
57.0334912 2.001488213
69.04472458 2.845081423
70.02874017 1.039856381
72.04439023 1.154966969
82.02874017 3.008131709
84.04439023 7.389933516
95.06037464 1.225567302
96.96852159 1.604150195
97.0396392 0.9445720252
98.02365479 3.109059898
98.98417166 2.775257123
99.05528926 3.04560093
100.0393049 1.653641163
109.0396392 4.144261225
127.0502039 39.90677875

Name: +ve in-silico MS/MS by CFM-ID for WIDKIMZIZVKQGR-HKUMRIAESA-N
ID: WIDKIMZIZVKQGR-HKUMRIAESA-N
Comment: Energy2
Num peaks: 21
40.01817548 0.8765362962
42.03382555 1.205950075
43.01784114 1.055852766
52.01817548 1.26874145
54.03382555 0.8354792439
56.04947561 2.356263189
69.04472458 4.401344372
82.02874017 1.372761494
84.04439023 4.604182971
95.02398914 0.7433804162
95.06037464 1.679258858
96.96852159 1.641244929
97.0396392 6.613951282
98.98417166 1.358068856
99.05528926 4.996103192
109.0396392 4.80782835
110.0236548 1.763710241
125.0345538 0.9146194652
127.0502039 34.87010295
225.0869833 0.7621215455
307.1400815 2.033477124

Name: +ve in-silico MS/MS by CFM-ID for BJBCSGQLZQGGIQ-QGZVFWFLSA-N
ID: BJBCSGQLZQGGIQ-QGZVFWFLSA-N
Comment: Energy0
Num peaks: 16
43.01784114 3.5768752
44.04947561 4.220827102
60.04439023 3.172063631
72.04439023 1.384360376
84.04439023 1.007619448
86.0600403 10.79228566
104.070605 1.864921267
113.0152543 0.976153737
163.0365259 1.568153097
285.0288537 1.259730146
313.0237683 8.414047626
331.034333 1.005725164
374.0765321 16.25265235
396.0808686 1.483017082
398.0765321 2.588743735
416.0870968 21.12426751

Name: +ve in-silico MS/MS by CFM-ID for BJBCSGQLZQGGIQ-QGZVFWFLSA-N
ID: BJBCSGQLZQGGIQ-QGZVFWFLSA-N
Comment: Energy1
Num peaks: 16
43.01784114 1.912079768
44.04947561 13.834064
60.04439023 6.491142588
62.0600403 3.041371132
72.04439023 1.931707643
86.0600403 6.620916127
104.070605 1.70174841
113.0152543 1.510663916
163.0365259 1.455844869
285.0288537 9.543573006
313.0237683 12.51962845
354.0703039 1.660850224
356.0659674 1.135556664
357.049983 2.431031626
374.0765321 12.7107602
416.0870968 2.464758369

Name: +ve in-silico MS/MS by CFM-ID for BJBCSGQLZQGGIQ-QGZVFWFLSA-N
ID: BJBCSGQLZQGGIQ-QGZVFWFLSA-N
Comment: Energy2
Num peaks: 31
15.02292652 1.059638838
25.00727645 1.20139187
41.00219107 1.400761423
42.03382555 1.711059387
43.01784114 9.018958046
44.04947561 6.880459018
45.0334912 1.142184103
60.04439023 8.196649021
72.04439023 1.617963271
86.0600403 1.877279023
88.03930485 1.257363605
96.98395416 0.8258645488
98.99960423 0.8074731972
113.0152543 2.053014897
119.0103111 1.478868808
121.0259612 1.530898097
125.0152543 3.775160522
127.0309044 1.621220205
127.035383 0.7381707471
133.0259612 1.468572304
135.0416113 1.957547136
143.0302976 3.544801191
147.0416113 2.531320293
150.9945188 1.637964268
163.0365259 4.481092517
212.0472827 2.572140559
285.0288537 3.58568956
304.0734974 1.214259709
313.0237683 1.58557098
338.0998544 0.8242964341
354.0703039 1.519091701

Name: +ve in-silico MS/MS by CFM-ID for FSQKKOOTNAMONP-UHFFFAOYSA-N
ID: FSQKKOOTNAMONP-UHFFFAOYSA-N
Comment: Energy0
Num peaks: 11
43.01784114 1.685185465
59.01275576 12.88823447
77.02332044 1.548997161
138.9945188 6.197902685
298.0629328 3.871478794
312.0785828 3.26962857
338.0578474 2.07130511
340.0734974 9.912856936
384.0633267 1.47846758
398.0789767 11.45667183
416.0895414 26.00576159

Name: +ve in-silico MS/MS by CFM-ID for FSQKKOOTNAMONP-UHFFFAOYSA-N
ID: FSQKKOOTNAMONP-UHFFFAOYSA-N
Comment: Energy1
Num peaks: 14
59.01275576 10.71771173
77.02332044 3.490347121
113.0152543 1.779490695
138.9945188 20.39215861
160.0756904 2.284747371
202.086255 1.91175517
298.0629328 7.505958923
300.0785828 3.528641347
312.0785828 5.769098815
322.0629328 2.594792387
338.0578474 1.36162964
340.0734974 9.970873363
398.0789767 5.577173656
416.0895414 4.320301521

Name: +ve in-silico MS/MS by CFM-ID for FSQKKOOTNAMONP-UHFFFAOYSA-N
ID: FSQKKOOTNAMONP-UHFFFAOYSA-N
Comment: Energy2
Num peaks: 25
15.02292652 0.8728460478
41.00219107 2.034266456
43.01784114 1.864487606
59.01275576 6.893943829
63.04405588 0.8371016689
79.01784114 0.8870475221
84.98395416 1.542953701
89.00219107 2.375271432
96.98395416 5.576289242
99.00767038 0.7736250244
113.0152543 3.023085556
138.9945188 33.90023682
141.0101689 0.7661688319
160.0756904 1.618521653
172.0756904 2.127621743
174.0913404 4.223796196
200.070605 0.7577956216
202.086255 1.905869594
218.0811697 1.214597948
260.0917343 0.9433765137
262.0709989 0.8189380035
268.0523681 1.165418146
276.1019051 1.139799778
280.0523681 1.412696688
312.0785828 1.505456526

Name: +ve in-silico MS/MS by CFM-ID for XGEYXJDOVMEJNG-SRVZMZKXSA-N
ID: XGEYXJDOVMEJNG-SRVZMZKXSA-N
Comment: Energy0
Num peaks: 25
103.0389705 0.6320777485
109.0284058 1.333433887
121.0284058 3.940295567
123.0440559 2.045065856
125.0233204 2.280734499
125.0597059 0.5344600634
135.0440559 1.380800548
151.002585 0.6339956316
153.0182351 0.6823188348
163.0389705 2.519667589
163.0600999 2.389072023
167.0338851 0.6466920163
269.0655792 0.8257737166
271.0600999 8.142121587
273.0757499 1.532785331
287.0761439 1.299924137
289.0706646 20.14905609
315.0710585 0.6704884073
327.0710585 0.7345072229
329.0867085 0.7119981615
415.1023586 0.9713944244
421.1129233 0.6879036963
423.1285734 1.328645534
433.1129233 11.21229547
451.123488 12.77474979

Name: +ve in-silico MS/MS by CFM-ID for XGEYXJDOVMEJNG-SRVZMZKXSA-N
ID: XGEYXJDOVMEJNG-SRVZMZKXSA-N
Comment: Energy1
Num peaks: 29
43.01784114 0.7820960379
109.0284058 1.153282166
121.0284058 5.827741145
123.0440559 2.323908648
125.0233204 1.403025526
135.0440559 2.103917849
145.0284058 0.7624363374
145.0495352 2.263595606
151.002585 2.743165993
153.0182351 3.734862364
155.0338851 1.166882089
161.0233204 0.7267506906
163.0389705 5.703917431
163.0600999 2.764206158
165.0182351 0.6386042363
167.0338851 1.940505203
177.0182351 0.8477498754
179.0338851 1.087549955
257.0444498 1.243164561
259.0600999 4.846294965
261.0757499 4.98480066
271.0600999 6.470881184
273.0757499 0.777505767
289.0706646 17.57172793
415.1023586 0.7870193417
421.1129233 1.213649524
423.1285734 0.7223667776
433.1129233 2.511896175
451.123488 1.059339604

Name: +ve in-silico MS/MS by CFM-ID for XGEYXJDOVMEJNG-SRVZMZKXSA-N
ID: XGEYXJDOVMEJNG-SRVZMZKXSA-N
Comment: Energy2
Num peaks: 31
43.01784114 1.389316006
53.00219107 1.077983597
65.03857658 1.006193232
87.00767038 0.8594056021
109.0284058 3.351926501
121.0284058 4.262177863
123.0440559 1.917454834
125.0233204 5.999660914
127.0389705 0.8311155929
131.0127558 1.67263586
133.0284058 1.265620063
135.0440559 3.567553188
145.0495352 1.361784185
147.0651853 1.119396791
151.002585 1.372887355
153.0182351 3.333716584
159.0076704 1.421186172
161.0233204 1.517008369
163.0389705 2.902701464
163.0600999 1.328562927
167.0338851 1.758756575
179.0338851 1.374029407
213.0546206 1.73669545
227.0338851 1.108520534
229.0495352 0.9677559962
231.0651853 2.974470555
259.0600999 1.109357916
271.0600999 2.782787079
289.0706646 4.120752043
389.0867085 0.9054863239
433.1129233 1.550975556

Name: +ve in-silico MS/MS by CFM-ID for ZROGCCBNZBKLEL-DBEJNZMASA-N
ID: ZROGCCBNZBKLEL-DBEJNZMASA-N
Comment: Energy0
Num peaks: 10
109.0284058 1.089591363
137.0233204 1.319480459
139.0389705 1.162177762
147.0651853 2.983003776
153.0182351 3.784173597
287.0550145 9.824346808
289.0706646 1.116729251
305.0655792 29.4236663
433.1129233 11.54888491
451.123488 17.76951096

Name: +ve in-silico MS/MS by CFM-ID for ZROGCCBNZBKLEL-DBEJNZMASA-N
ID: ZROGCCBNZBKLEL-DBEJNZMASA-N
Comment: Energy1
Num peaks: 20
109.0284058 1.43935034
111.0440559 1.789884652
121.0284058 3.121891514
123.0440559 2.565888958
129.0546206 1.537150481
137.0233204 3.408682925
139.0389705 3.365446248
147.0651853 4.158706526
153.0182351 6.54263838
167.0338851 0.7258108554
183.0287997 0.7889044907
273.0393644 1.80376639
275.0550145 7.620500788
277.0706646 5.939157738
287.0550145 8.193368097
303.0499291 0.8245480518
305.0655792 21.49584063
423.1285734 1.202627535
433.1129233 2.070518283
451.123488 1.548738024

Name: +ve in-silico MS/MS by CFM-ID for ZROGCCBNZBKLEL-DBEJNZMASA-N
ID: ZROGCCBNZBKLEL-DBEJNZMASA-N
Comment: Energy2
Num peaks: 31
65.03857658 0.9525821043
69.0334912 0.9874387785
79.01784114 1.45396194
81.0334912 1.013224622
85.02840582 1.625978084
87.04405588 1.38690065
107.0491413 0.8766993756
109.0284058 2.870436266
111.0440559 2.19834048
121.0284058 5.190496223
123.0440559 4.209658083
125.0233204 0.9541551701
125.0597059 1.482591287
127.0389705 2.118689546
129.0546206 1.447343943
131.0702706 1.557232704
135.0076704 1.412773935
135.0440559 0.9550370904
137.0233204 4.77349089
139.0389705 2.588750999
141.0546206 0.8294049166
147.0651853 1.114503929
151.0389705 1.462622551
153.0182351 5.501548467
197.0444498 0.8251801051
247.0600999 1.620278035
275.0550145 1.730909617
287.0550145 4.448236603
305.0655792 3.362156311
311.1125294 0.7822576727
433.1129233 1.27009125

Name: +ve in-silico MS/MS by CFM-ID for ZFPMFULXUJZHFG-QNDFHXLGSA-N
ID: ZFPMFULXUJZHFG-QNDFHXLGSA-N
Comment: Energy0
Num peaks: 6
163.0600999 2.678423194
255.0651853 1.752994036
271.0600999 38.40585124
397.0917939 2.201931477
415.1023586 17.46650777
433.1129233 20.74262873

Name: +ve in-silico MS/MS by CFM-ID for ZFPMFULXUJZHFG-QNDFHXLGSA-N
ID: ZFPMFULXUJZHFG-QNDFHXLGSA-N
Comment: Energy1
Num peaks: 10
145.0495352 2.924849155
163.0600999 3.231692997
229.0495352 1.707899943
241.0495352 2.93161033
243.0651853 6.531917527
255.0651853 1.692182951
271.0600999 53.83012417
397.0917939 1.670951508
415.1023586 3.924549285
433.1129233 1.909042266

Name: +ve in-silico MS/MS by CFM-ID for ZFPMFULXUJZHFG-QNDFHXLGSA-N
ID: ZFPMFULXUJZHFG-QNDFHXLGSA-N
Comment: Energy2
Num peaks: 31
41.00219107 1.204937765
43.01784114 4.062357655
45.0334912 1.164674246
53.00219107 0.729635798
55.01784114 1.061318169
77.00219107 3.215209428
79.01784114 0.8376087245
87.00767038 0.9281637099
101.0233204 0.817452907
103.0389705 1.000106474
117.0334912 0.7643725304
119.0491413 1.647636434
135.0440559 1.080193203
141.0182351 0.7654504824
145.0495352 1.938050085
153.0182351 1.27914574
161.0233204 1.084691773
179.0338851 1.634043781
227.0338851 1.868493124
229.0495352 2.922319253
239.0338851 2.400110559
241.0495352 6.196455502
243.0651853 5.260889977
249.0393644 0.9783398646
253.0495352 1.394438496
255.0287997 0.8115577048
255.0651853 3.144560624
271.0600999 14.20759907
275.0914 1.005682151
277.1070501 1.005682151
373.0917939 0.7660404163

Name: +ve in-silico MS/MS by CFM-ID for DNXJKXABJCBGPY-JFOSOHFRSA-N
ID: DNXJKXABJCBGPY-JFOSOHFRSA-N
Comment: Energy0
Num peaks: 21
105.0334912 5.205630277
107.0491413 1.214256637
109.0284058 1.018347688
109.0647913 1.143695168
119.0491413 0.7276624661
123.0076704 2.033517012
125.0233204 5.19679107
127.0389705 0.9752382392
129.0334912 0.9989395973
145.0284058 1.232924061
147.0440559 8.108346062
163.0600999 2.068130119
165.0546206 2.308510712
269.0655792 1.371795232
271.0600999 5.279779787
271.0812292 1.134670739
273.0757499 1.239213563
287.0761439 4.957343996
289.0706646 14.17080369
433.1129233 9.763068774
451.123488 9.903987249

Name: +ve in-silico MS/MS by CFM-ID for DNXJKXABJCBGPY-JFOSOHFRSA-N
ID: DNXJKXABJCBGPY-JFOSOHFRSA-N
Comment: Energy1
Num peaks: 25
105.0334912 7.518033188
107.0491413 2.792817902
119.0491413 3.55042327
123.0076704 2.213616658
125.0233204 10.60111717
127.0389705 2.945314527
129.0334912 1.626789658
141.0182351 2.548524403
143.0338851 1.816457923
145.0284058 1.020945674
145.0495352 1.9611784
147.0440559 9.456615637
163.0600999 2.651969318
183.0287997 0.983237423
195.0287997 1.058915484
259.0600999 0.7695486109
261.0757499 1.399959264
269.0655792 1.364344488
271.0600999 4.301470194
273.0757499 1.073744575
287.0761439 2.260137952
289.0706646 12.92973137
421.1129233 1.044321162
433.1129233 1.921880776
451.123488 0.7926961194

Name: +ve in-silico MS/MS by CFM-ID for DNXJKXABJCBGPY-JFOSOHFRSA-N
ID: DNXJKXABJCBGPY-JFOSOHFRSA-N
Comment: Energy2
Num peaks: 31
41.00219107 1.478282288
43.01784114 1.317441767
56.99710569 1.21419098
68.99710569 3.545720747
71.01275576 0.7332869112
77.03857658 1.381366183
79.05422664 0.8264811311
87.00767038 0.8524847997
91.05422664 0.8339304259
105.0334912 8.86853682
107.0491413 1.920458734
109.0284058 1.45383329
117.0334912 1.068673669
119.0491413 3.219611339
123.0076704 2.022740166
125.0233204 7.02544752
127.0389705 1.139010078
141.0182351 2.316343215
145.0495352 1.350817722
147.0440559 3.636058429
147.0651853 1.013068194
163.0600999 1.23144972
165.0546206 1.701466252
177.0546206 0.8937280867
183.0287997 0.9034889742
195.0287997 1.308365608
259.0600999 0.8362873769
271.0600999 2.338463819
273.0757499 0.7858580883
289.0706646 3.431211609
433.1129233 1.051819512

Name: +ve in-silico MS/MS by CFM-ID for NCZJHBOLUQWVQK-SIAPDPLDSA-N
ID: NCZJHBOLUQWVQK-SIAPDPLDSA-N
Comment: Energy0
Num peaks: 6
147.0651853 3.054070592
269.0444498 1.139490593
271.0600999 1.670928878
287.0550145 38.44172351
415.1023586 14.30244573
433.1129233 22.61301166

Name: +ve in-silico MS/MS by CFM-ID for NCZJHBOLUQWVQK-SIAPDPLDSA-N
ID: NCZJHBOLUQWVQK-SIAPDPLDSA-N
Comment: Energy1
Num peaks: 11
129.0546206 1.697103234
147.0651853 4.370167204
257.0444498 10.47521725
259.0600999 13.19714441
269.0444498 4.814113273
271.0600999 1.318989545
285.0393644 1.459097583
287.0550145 36.97694277
405.1180087 1.654226173
415.1023586 2.370267829
433.1129233 1.971126754

Name: +ve in-silico MS/MS by CFM-ID for NCZJHBOLUQWVQK-SIAPDPLDSA-N
ID: NCZJHBOLUQWVQK-SIAPDPLDSA-N
Comment: Energy2
Num peaks: 31
55.01784114 0.9164362925
57.0334912 0.8794580911
77.00219107 1.497507329
77.03857658 1.065041482
85.02840582 1.265654665
87.04405588 1.606994623
89.05970595 1.02895709
93.0334912 1.04610412
105.0334912 5.87523724
107.0491413 5.054548565
121.0284058 4.451902357
123.0440559 3.437116125
125.0233204 3.507011066
127.0389705 1.29722679
129.0546206 1.273505845
131.0702706 1.758230978
151.002585 1.229857726
153.0182351 2.250029785
229.0495352 1.627844917
231.0651853 1.634073542
241.0131497 0.7977124938
241.0495352 0.8396740512
243.0287997 1.333331039
245.0444498 2.099725359
257.0444498 4.54074011
259.0600999 1.563950011
269.0444498 2.734904267
271.0600999 2.576581214
287.0550145 6.960805069
291.0863146 0.9533937798
293.1019647 0.9533937798

Name: +ve in-silico MS/MS by CFM-ID for HQNOUCSPWAGQND-GKLNBGJFSA-N
ID: HQNOUCSPWAGQND-GKLNBGJFSA-N
Comment: Energy0
Num peaks: 6
147.0651853 3.055991964
269.0444498 12.07261483
271.0600999 1.314370918
287.0550145 33.28282815
415.1023586 12.72541524
433.1129233 20.11440577

Name: +ve in-silico MS/MS by CFM-ID for HQNOUCSPWAGQND-GKLNBGJFSA-N
ID: HQNOUCSPWAGQND-GKLNBGJFSA-N
Comment: Energy1
Num peaks: 11
129.0546206 1.514477141
147.0651853 4.252381242
243.0287997 1.258127312
245.0444498 1.261260944
257.0444498 4.812529812
259.0600999 7.549760388
269.0444498 19.37982704
285.0393644 1.482651984
287.0550145 35.28229647
415.1023586 2.099855559
433.1129233 1.667427742

Name: +ve in-silico MS/MS by CFM-ID for HQNOUCSPWAGQND-GKLNBGJFSA-N
ID: HQNOUCSPWAGQND-GKLNBGJFSA-N
Comment: Energy2
Num peaks: 31
55.01784114 1.002997396
57.0334912 1.12440588
75.02292652 0.6717696176
77.00219107 1.945758733
77.03857658 1.480581583
85.02840582 1.338098448
87.00767038 0.6640801968
87.04405588 2.57076348
89.05970595 0.8142220941
105.0334912 3.922376224
107.0491413 8.145819592
121.0284058 2.356687873
123.0440559 1.283318575
129.0546206 1.000798421
131.0702706 1.534347049
137.0233204 4.348859073
153.0182351 2.44038102
229.0495352 0.9633552935
233.0444498 0.8927389048
241.0495352 0.7344222188
243.0287997 0.8527983439
245.0444498 1.608513887
251.0550145 1.279316093
255.0287997 1.34347113
257.0444498 5.082660063
259.0600999 1.305818106
269.0444498 8.64047814
271.0600999 1.258589186
271.0812292 0.9194339019
287.0550145 5.582857816
327.0499291 0.8275495002

Name: +ve in-silico MS/MS by CFM-ID for GUVPHHLUFIQDHV-MERHMCKJSA-N
ID: GUVPHHLUFIQDHV-MERHMCKJSA-N
Comment: Energy0
Num peaks: 24
103.0389705 0.6508707509
109.0284058 0.7952636968
121.0284058 3.828836308
123.0440559 2.100581223
125.0233204 2.391698994
125.0597059 0.5487760508
135.0440559 1.405698161
151.002585 0.6908612566
153.0182351 0.7222032876
163.0389705 2.423114062
163.0600999 2.448365671
167.0338851 0.6421250915
269.0655792 0.8613491381
271.0600999 7.867514863
273.0757499 1.262627106
287.0761439 1.401086816
289.0706646 20.82182127
315.0710585 0.7227763487
327.0710585 0.7218049056
329.0867085 0.7324891103
415.1023586 1.003689406
423.1285734 0.9380309307
433.1129233 11.7651167
451.123488 13.31979535

Name: +ve in-silico MS/MS by CFM-ID for GUVPHHLUFIQDHV-MERHMCKJSA-N
ID: GUVPHHLUFIQDHV-MERHMCKJSA-N
Comment: Energy1
Num peaks: 28
43.01784114 0.8019816138
109.0284058 1.102897281
121.0284058 5.586345152
123.0440559 2.384365878
125.0233204 1.448936417
135.0440559 2.095553235
145.0284058 0.7802743352
145.0495352 2.316554799
151.002585 2.839634253
153.0182351 3.858057446
155.0338851 1.363502682
161.0233204 0.6751464106
163.0389705 5.367997412
163.0600999 2.855812318
167.0338851 1.859063126
177.0182351 0.8699729256
179.0338851 1.113763305
257.0444498 1.282269767
259.0600999 5.744899438
261.0757499 4.909418872
271.0600999 5.320856099
273.0757499 0.7428327277
289.0706646 18.24942204
415.1023586 0.8359489861
421.1129233 1.046131481
423.1285734 1.014606653
433.1129233 2.670424579
451.123488 1.109488183

Name: +ve in-silico MS/MS by CFM-ID for GUVPHHLUFIQDHV-MERHMCKJSA-N
ID: GUVPHHLUFIQDHV-MERHMCKJSA-N
Comment: Energy2
Num peaks: 31
43.01784114 1.410162319
53.00219107 1.005745638
65.03857658 0.986739332
87.00767038 0.8722538239
109.0284058 1.926545112
121.0284058 3.856186751
123.0440559 1.917994449
125.0233204 6.146418704
127.0389705 0.8510549027
131.0127558 2.117365181
133.0284058 1.455686228
135.0440559 4.004560679
145.0495352 1.38214303
147.0651853 1.135921648
151.002585 1.569357131
153.0182351 3.291315095
159.0076704 1.671656055
161.0233204 1.867359982
163.0389705 2.516692481
163.0600999 1.47024418
167.0338851 1.772009693
179.0338851 1.388524197
227.0338851 1.764617515
229.0495352 1.721004466
231.0651853 2.083843328
259.0600999 1.14818886
271.0600999 2.853483055
273.0757499 1.73486728
289.0706646 4.171304548
389.0867085 0.7797982511
433.1129233 1.701704428

Name: +ve in-silico MS/MS by CFM-ID for ISQRJFLLIDGZEP-JDCPMNFLSA-N
ID: ISQRJFLLIDGZEP-JDCPMNFLSA-N
Comment: Energy0
Num peaks: 6
163.0600999 2.598914732
255.0863146 2.859756942
271.0600999 37.0638957
397.0917939 2.000957699
415.1023586 16.42668885
433.1129233 19.86065027

Name: +ve in-silico MS/MS by CFM-ID for ISQRJFLLIDGZEP-JDCPMNFLSA-N
ID: ISQRJFLLIDGZEP-JDCPMNFLSA-N
Comment: Energy1
Num peaks: 12
43.01784114 1.577059577
95.04914126 2.021004086
145.0495352 2.759059093
163.0600999 3.113611542
229.0495352 1.441445674
241.0495352 2.980421292
243.0651853 4.956763408
255.0651853 1.751004548
271.0600999 53.60108046
397.0917939 1.488430201
415.1023586 3.502270877
433.1129233 1.797933042

Name: +ve in-silico MS/MS by CFM-ID for ISQRJFLLIDGZEP-JDCPMNFLSA-N
ID: ISQRJFLLIDGZEP-JDCPMNFLSA-N
Comment: Energy2
Num peaks: 31
41.00219107 1.014602568
43.01784114 3.910731182
45.0334912 1.174067202
63.02292652 1.141802627
87.00767038 0.9356129132
95.04914126 3.359798453
101.0233204 0.8240182664
103.0389705 1.008187529
105.0334912 4.363952165
107.0491413 0.8565813724
117.0334912 1.488191686
119.0491413 3.126725559
141.0182351 0.7715937911
145.0495352 1.725006856
153.0182351 3.148947969
161.0233204 1.486076803
165.0182351 1.221177636
201.0182351 0.7866916583
227.0338851 1.623618499
229.0495352 2.0634603
235.0600999 0.8056896205
237.0757499 0.7113126583
239.0338851 1.377451714
241.0495352 4.036819072
243.0651853 6.511457251
255.0287997 0.7007798391
255.0651853 3.463079938
271.0600999 13.64167598
275.0914 1.013808929
277.1070501 1.013808929
373.0917939 0.7722306827

Name: +ve in-silico MS/MS by CFM-ID for GRBYFYORPBZEIN-RWKYHZLCSA-N
ID: GRBYFYORPBZEIN-RWKYHZLCSA-N
Comment: Energy0
Num peaks: 6
147.0651853 3.004732984
269.0444498 12.60988625
271.0600999 1.568033663
287.0550145 31.17235699
415.1023586 12.98486392
433.1129233 19.3474293

Name: +ve in-silico MS/MS by CFM-ID for GRBYFYORPBZEIN-RWKYHZLCSA-N
ID: GRBYFYORPBZEIN-RWKYHZLCSA-N
Comment: Energy1
Num peaks: 12
109.0284058 1.276628503
129.0546206 1.495631725
147.0651853 4.213202054
241.0495352 2.479906334
255.0287997 2.249466344
257.0444498 9.923855183
259.0600999 8.867747342
269.0444498 16.77128629
285.0393644 1.24479863
287.0550145 28.96961253
415.1023586 2.104311349
433.1129233 1.626188611

Name: +ve in-silico MS/MS by CFM-ID for GRBYFYORPBZEIN-RWKYHZLCSA-N
ID: GRBYFYORPBZEIN-RWKYHZLCSA-N
Comment: Energy2
Num peaks: 31
55.01784114 0.8712581273
57.0334912 0.9647080541
85.02840582 1.397176461
87.04405588 1.614763295
89.05970595 1.033916962
109.0284058 2.975465518
129.0546206 1.036701529
131.0127558 6.275102235
131.0702706 1.604688207
135.0076704 0.9615025118
135.0440559 0.8335415303
137.0233204 1.400729681
151.0389705 1.071906972
153.0182351 0.8875547502
159.0076704 0.7438376129
175.002585 0.8159925858
179.0338851 1.980169984
191.0338851 0.7522730063
227.0338851 1.529720063
229.0495352 2.613700436
241.0131497 0.7426970553
243.0287997 0.7302941182
245.0444498 1.614337132
255.0287997 0.9013969596
257.0444498 3.340936197
259.0600999 1.565724938
269.0444498 11.73071649
271.0600999 2.326941635
287.0550145 7.465047404
291.0863146 0.9580133903
293.1019647 0.9580133903

Name: +ve in-silico MS/MS by CFM-ID for CFLKADWQQCOPAV-LTAMNYLTSA-N
ID: CFLKADWQQCOPAV-LTAMNYLTSA-N
Comment: Energy0
Num peaks: 7
107.0491413 1.9081463
133.0495352 3.142410669
283.0600999 10.41205248
285.0393644 1.627759795
301.0706646 30.89459019
415.1023586 14.91397444
433.1129233 17.82580262

Name: +ve in-silico MS/MS by CFM-ID for CFLKADWQQCOPAV-LTAMNYLTSA-N
ID: CFLKADWQQCOPAV-LTAMNYLTSA-N
Comment: Energy1
Num peaks: 11
107.0491413 3.926389955
115.0389705 1.642564289
133.0495352 5.130817337
271.0600999 2.466958379
273.0757499 2.332456732
283.0600999 13.62474929
285.0393644 5.528551086
299.0550145 1.817955333
301.0706646 40.31012008
415.1023586 2.885442711
433.1129233 1.908731712

Name: +ve in-silico MS/MS by CFM-ID for CFLKADWQQCOPAV-LTAMNYLTSA-N
ID: CFLKADWQQCOPAV-LTAMNYLTSA-N
Comment: Energy2
Num peaks: 31
55.01784114 0.739670144
56.99710569 0.7679162547
63.02292652 0.7018856809
69.0334912 0.9087631136
71.01275576 1.575450213
73.02840582 3.676584558
75.04405588 0.7974850893
105.0334912 0.6868041485
107.0491413 3.638602943
111.0440559 0.9488812979
115.0389705 1.377438153
117.0546206 1.201345987
121.0647913 5.698749205
131.0491413 0.7620182278
133.0495352 1.690888507
135.0440559 2.146420044
137.0233204 1.867566484
137.0597059 1.212463397
153.0182351 4.196080237
239.0338851 1.47388464
245.0444498 0.9328407353
245.0808353 0.7243379931
255.0287997 2.33060924
257.0444498 4.507850017
267.0651853 0.7777791918
271.0600999 2.992788395
273.0757499 1.358127548
283.0600999 8.252901838
285.0393644 4.834585626
285.0757499 1.133051077
301.0706646 6.557294525

Name: +ve in-silico MS/MS by CFM-ID for ADGKVPFTEYUPDW-QJECXSAYSA-N
ID: ADGKVPFTEYUPDW-QJECXSAYSA-N
Comment: Energy0
Num peaks: 8
25.00727645 1.194606993
27.02292652 1.595923525
147.0651853 4.813956712
269.0444498 3.709115674
287.0550145 8.615560104
405.1180087 1.3835556
415.1023586 17.70140319
433.1129233 41.12522121

Name: +ve in-silico MS/MS by CFM-ID for ADGKVPFTEYUPDW-QJECXSAYSA-N
ID: ADGKVPFTEYUPDW-QJECXSAYSA-N
Comment: Energy1
Num peaks: 30
57.0334912 0.8544013814
87.04405588 0.6761603244
95.04914126 1.348904221
107.0491413 0.7252265068
129.0546206 1.122448099
145.0495352 2.11668607
147.0651853 6.819777854
165.0757499 1.085438913
241.0495352 0.6385789446
243.0287997 1.086486478
247.0600999 0.7682368158
257.0444498 1.191137892
259.0600999 3.714995858
269.0444498 9.348961866
271.0600999 1.565253975
285.0393644 1.712253618
287.0550145 14.59346279
327.0499291 0.8957634593
339.0710585 0.702157265
385.0917939 1.432069252
387.0710585 0.6381675694
387.107444 1.170081836
389.0867085 1.013376886
391.1023586 0.7676629226
397.0917939 0.8496822598
401.0867085 0.8607209752
403.1023586 2.777004263
405.1180087 3.153197548
415.1023586 8.713590429
433.1129233 7.75107493

Name: +ve in-silico MS/MS by CFM-ID for ADGKVPFTEYUPDW-QJECXSAYSA-N
ID: ADGKVPFTEYUPDW-QJECXSAYSA-N
Comment: Energy2
Num peaks: 31
25.00727645 1.163480765
39.02292652 0.9098306211
45.0334912 1.175312362
55.01784114 1.434637958
57.0334912 1.595404027
71.01275576 1.117737336
73.02840582 2.021613683
75.02292652 0.9133194069
75.04405588 3.491799064
77.00219107 1.410383409
77.03857658 2.012957802
87.04405588 1.145056165
103.0389705 0.9960787911
105.0334912 3.554385305
107.0491413 3.986587399
121.0284058 2.184789594
129.0546206 1.002284651
131.0702706 1.151606126
137.0233204 4.117168879
147.0651853 1.09277512
153.0182351 2.694201192
233.0444498 0.9401139239
241.0495352 1.029315358
251.0550145 1.225888265
257.0444498 2.099789689
259.0600999 1.958684548
269.0444498 4.747844934
271.0600999 2.024198988
271.0812292 1.2528555
287.0550145 6.531670624
415.1023586 1.207982778

Name: +ve in-silico MS/MS by CFM-ID for KMOUJOKENFFTPU-JBINPLMMSA-N
ID: KMOUJOKENFFTPU-JBINPLMMSA-N
Comment: Energy0
Num peaks: 6
163.0600999 2.677096335
255.0651853 1.752302354
271.0600999 38.4025505
397.0917939 2.20453213
415.1023586 17.48251025
433.1129233 20.72784097

Name: +ve in-silico MS/MS by CFM-ID for KMOUJOKENFFTPU-JBINPLMMSA-N
ID: KMOUJOKENFFTPU-JBINPLMMSA-N
Comment: Energy1
Num peaks: 10
145.0495352 2.870195914
163.0600999 3.209106503
229.0495352 1.733549559
241.0495352 3.00198934
243.0651853 6.565059739
255.0651853 1.682551427
271.0600999 53.77149803
397.0917939 1.665740552
415.1023586 3.900023998
433.1129233 1.887632579

Name: +ve in-silico MS/MS by CFM-ID for KMOUJOKENFFTPU-JBINPLMMSA-N
ID: KMOUJOKENFFTPU-JBINPLMMSA-N
Comment: Energy2
Num peaks: 31
41.00219107 1.167682133
43.01784114 3.872494721
45.0334912 1.166900603
53.00219107 0.7426010164
55.01784114 1.085327945
77.00219107 3.325003465
79.01784114 0.8662116646
87.00767038 0.9299294027
101.0233204 0.8190090946
103.0389705 1.002021857
117.0334912 0.7904745767
119.0491413 1.703900468
135.0440559 1.117079998
141.0182351 0.7669066376
145.0495352 1.798817341
153.0182351 1.305483142
161.0233204 1.121732187
179.0338851 1.637152305
227.0338851 1.843256317
229.0495352 3.820470257
239.0338851 2.496297949
241.0495352 6.489638154
243.0651853 4.284074106
249.0393644 0.98020101
253.0495352 1.450322338
255.0287997 0.8440818803
255.0651853 3.150553232
271.0600999 14.45151983
275.0914 1.007608371
277.1070501 1.007608371
373.0917939 0.7675076411

Name: +ve in-silico MS/MS by CFM-ID for SPSWAOUJDYQZHR-NCIKRXPHSA-N
ID: SPSWAOUJDYQZHR-NCIKRXPHSA-N
Comment: Energy0
Num peaks: 21
95.04914126 0.9248621043
123.0440559 0.92591443
153.0546206 1.186867142
163.0600999 2.248960303
267.0499291 1.103622993
287.0550145 2.420282622
287.0761439 1.744296209
289.0706646 0.8155570101
297.0604938 0.9096464609
299.0761439 0.9344424109
313.0554084 0.7502041096
315.0499291 1.128279356
315.0710585 3.063648597
317.0655792 0.7941486587
377.0867085 0.9623396251
389.0867085 0.717626045
415.1023586 1.130409676
421.1129233 1.292777269
423.1285734 1.037026973
433.1129233 21.46055652
451.123488 35.15702768

Name: +ve in-silico MS/MS by CFM-ID for SPSWAOUJDYQZHR-NCIKRXPHSA-N
ID: SPSWAOUJDYQZHR-NCIKRXPHSA-N
Comment: Energy1
Num peaks: 31
43.01784114 3.098871304
45.0334912 1.248531535
55.01784114 0.78472095
73.02840582 0.8844954017
95.04914126 1.499898756
105.0334912 4.601613654
107.0491413 3.53915607
121.0284058 1.426385708
123.0440559 3.307910904
145.0495352 3.449167743
163.0600999 4.963928993
271.0812292 0.9648407968
279.0499291 0.7820814523
295.0448437 1.302739882
297.0604938 2.520195669
299.0550145 1.833122514
299.0761439 1.715470697
301.0706646 1.295299088
313.0554084 1.056788009
315.0710585 3.504635723
317.0655792 0.8195409121
329.0867085 0.8479103838
345.0816232 1.163491755
359.0761439 0.8468521755
361.0917939 0.7591071141
389.0867085 0.8289245187
415.1023586 2.760435939
421.1129233 1.817899484
423.1285734 2.577000835
433.1129233 10.68087336
451.123488 4.497370673

Name: +ve in-silico MS/MS by CFM-ID for SPSWAOUJDYQZHR-NCIKRXPHSA-N
ID: SPSWAOUJDYQZHR-NCIKRXPHSA-N
Comment: Energy2
Num peaks: 31
43.01784114 1.031619348
59.01275576 1.899428373
77.03857658 1.145474744
79.05422664 0.9070784445
89.02332044 1.245458086
105.0334912 4.344683456
107.0491413 2.343912701
121.0284058 3.459050042
123.0440559 1.031804151
137.0233204 1.341025676
153.0182351 3.504528389
153.0546206 1.028189813
155.0338851 0.9533799127
163.002585 3.103367422
178.9974996 3.569991809
181.0131497 1.509330458
211.0237144 2.037306227
213.0393644 1.448610346
269.0655792 1.217958559
271.0812292 1.211484356
287.0550145 1.629283506
297.0393644 1.117684999
301.0706646 1.880948474
303.0863146 1.265751666
315.0499291 4.158477713
323.1125294 1.097322908
361.0917939 1.030619292
389.0867085 1.266033317
391.1023586 1.059783027
415.1023586 0.9638786011
433.1129233 2.71441592

Name: +ve in-silico MS/MS by CFM-ID for ITOSXXHGQJTRPF-YKGACUOXSA-N
ID: ITOSXXHGQJTRPF-YKGACUOXSA-N
Comment: Energy0
Num peaks: 12
121.0284058 7.331768275
123.0440559 3.710129059
139.0389705 3.149258474
149.0233204 1.669689246
151.0389705 19.27427842
153.0182351 1.028703157
169.0495352 19.42315405
265.0706646 1.088378692
283.0812292 6.105689704
313.0917939 5.019650436
433.1129233 4.163143893
451.123488 8.539271329

Name: +ve in-silico MS/MS by CFM-ID for ITOSXXHGQJTRPF-YKGACUOXSA-N
ID: ITOSXXHGQJTRPF-YKGACUOXSA-N
Comment: Energy1
Num peaks: 19
43.01784114 1.535181149
95.04914126 0.7554043769
119.0127558 1.166533894
121.0284058 10.62741245
123.0440559 9.74506099
125.0597059 0.8243112799
139.0389705 3.660000637
141.0546206 2.458050214
145.0495352 0.8389846297
149.0233204 0.815970437
151.0389705 22.76311605
153.0182351 1.140227143
169.0495352 12.13046632
265.0706646 2.288898428
283.0812292 3.659011071
295.0812292 0.9953064784
313.0917939 2.11625262
433.1129233 2.074923493
451.123488 1.137969338

Name: +ve in-silico MS/MS by CFM-ID for ITOSXXHGQJTRPF-YKGACUOXSA-N
ID: ITOSXXHGQJTRPF-YKGACUOXSA-N
Comment: Energy2
Num peaks: 31
43.01784114 3.031376333
45.0334912 0.6870061834
55.01784114 0.6662665072
67.01784114 0.8842597763
77.00219107 1.680509958
79.01784114 2.604759391
89.00219107 0.8163668946
91.01784114 1.21093453
93.0334912 2.867662651
95.01275576 0.6998562992
95.04914126 1.524719481
97.02840582 1.758976708
109.0284058 1.89634435
121.0284058 12.17680485
123.0440559 7.914114665
125.0597059 1.413652912
139.0389705 2.032757912
145.0495352 0.9664914956
147.0651853 0.7453337252
149.0233204 0.9682598659
151.0389705 8.992489967
153.0182351 2.866354767
163.0600999 2.56671671
169.0495352 4.257257965
175.0964854 0.6650620215
265.0706646 0.6754786063
377.0867085 0.7128366834
379.1023586 0.6732476489
419.0972732 0.7851224974
423.1285734 0.7256357755
433.1129233 0.8562144863

Name: +ve in-silico MS/MS by CFM-ID for UGXMGGSZJRLQAB-QUMCUXDJSA-N
ID: UGXMGGSZJRLQAB-QUMCUXDJSA-N
Comment: Energy0
Num peaks: 13
61.02840582 2.268814034
63.04405588 0.8918266062
73.02840582 1.440549436
85.02840582 1.545218975
103.0389705 1.943702413
163.0600999 1.976873603
255.0651853 1.409788997
271.0600999 32.53367102
371.0761439 0.828920521
397.0917939 3.409917566
401.0867085 0.8872321305
415.1023586 15.73062322
433.1129233 15.41528062

Name: +ve in-silico MS/MS by CFM-ID for UGXMGGSZJRLQAB-QUMCUXDJSA-N
ID: UGXMGGSZJRLQAB-QUMCUXDJSA-N
Comment: Energy1
Num peaks: 14
61.02840582 2.931772278
63.04405588 1.947618418
145.0495352 2.119777854
163.0600999 2.155820879
227.0338851 1.120758852
241.0495352 4.002177276
243.0651853 6.813777123
255.0651853 1.37152596
271.0600999 48.12546116
397.0917939 2.4081188
403.1023586 0.9844554696
405.1180087 1.354863666
415.1023586 3.544895374
433.1129233 1.490279003

Name: +ve in-silico MS/MS by CFM-ID for UGXMGGSZJRLQAB-QUMCUXDJSA-N
ID: UGXMGGSZJRLQAB-QUMCUXDJSA-N
Comment: Energy2
Num peaks: 31
41.00219107 1.134053052
43.01784114 3.119360687
45.0334912 1.636052586
53.00219107 2.177332807
55.01784114 3.462404077
56.99710569 2.367329333
57.0334912 3.449076793
59.04914126 3.918718299
61.02840582 2.270906791
63.04405588 0.8687108667
71.01275576 2.302669381
73.02840582 3.422971675
75.04405588 1.799270553
89.02332044 0.8487874713
101.0233204 1.15399819
105.0334912 1.291880563
105.0546206 0.7531525281
107.0491413 2.083928382
119.0491413 1.355688547
153.0182351 0.8812204437
161.0233204 1.968235307
165.0182351 0.9506096073
227.0338851 1.413857499
229.0495352 1.6796693
239.0338851 1.988240398
241.0495352 6.029024219
243.0651853 3.661717151
255.0651853 2.106161909
271.0600999 10.69877498
275.0914 0.7969299331
277.1070501 0.7969299331

Name: +ve in-silico MS/MS by CFM-ID for ZROGCCBNZBKLEL-AEGLVIMLSA-N
ID: ZROGCCBNZBKLEL-AEGLVIMLSA-N
Comment: Energy0
Num peaks: 10
109.0284058 1.089591363
137.0233204 1.319480459
139.0389705 1.162177762
147.0651853 2.983003776
153.0182351 3.784173597
287.0550145 9.824346808
289.0706646 1.116729251
305.0655792 29.4236663
433.1129233 11.54888491
451.123488 17.76951096

Name: +ve in-silico MS/MS by CFM-ID for ZROGCCBNZBKLEL-AEGLVIMLSA-N
ID: ZROGCCBNZBKLEL-AEGLVIMLSA-N
Comment: Energy1
Num peaks: 20
109.0284058 1.43935034
111.0440559 1.789884652
121.0284058 3.121891514
123.0440559 2.565888958
129.0546206 1.537150481
137.0233204 3.408682925
139.0389705 3.365446248
147.0651853 4.158706526
153.0182351 6.54263838
167.0338851 0.7258108554
183.0287997 0.7889044907
273.0393644 1.80376639
275.0550145 7.620500788
277.0706646 5.939157738
287.0550145 8.193368097
303.0499291 0.8245480518
305.0655792 21.49584063
423.1285734 1.202627535
433.1129233 2.070518283
451.123488 1.548738024

Name: +ve in-silico MS/MS by CFM-ID for ZROGCCBNZBKLEL-AEGLVIMLSA-N
ID: ZROGCCBNZBKLEL-AEGLVIMLSA-N
Comment: Energy2
Num peaks: 31
65.03857658 0.9525821043
69.0334912 0.9874387785
79.01784114 1.45396194
81.0334912 1.013224622
85.02840582 1.625978084
87.04405588 1.38690065
107.0491413 0.8766993756
109.0284058 2.870436266
111.0440559 2.19834048
121.0284058 5.190496223
123.0440559 4.209658083
125.0233204 0.9541551701
125.0597059 1.482591287
127.0389705 2.118689546
129.0546206 1.447343943
131.0702706 1.557232704
135.0076704 1.412773935
135.0440559 0.9550370904
137.0233204 4.77349089
139.0389705 2.588750999
141.0546206 0.8294049166
147.0651853 1.114503929
151.0389705 1.462622551
153.0182351 5.501548467
197.0444498 0.8251801051
247.0600999 1.620278035
275.0550145 1.730909617
287.0550145 4.448236603
305.0655792 3.362156311
311.1125294 0.7822576727
433.1129233 1.27009125

Name: +ve in-silico MS/MS by CFM-ID for DCTQXNWQTLOMPD-SFTVRKLSSA-N
ID: DCTQXNWQTLOMPD-SFTVRKLSSA-N
Comment: Energy0
Num peaks: 14
133.0284058 3.003015904
135.0440559 1.522130386
137.0597059 1.740745239
153.0182351 1.180177674
153.0546206 1.029601463
163.0600999 2.508750932
271.0600999 10.81596303
273.0757499 1.16071464
287.0761439 1.252556475
289.0706646 24.94443127
315.0710585 2.460503469
415.1023586 1.354352632
433.1129233 13.08207179
451.123488 14.6386435

Name: +ve in-silico MS/MS by CFM-ID for DCTQXNWQTLOMPD-SFTVRKLSSA-N
ID: DCTQXNWQTLOMPD-SFTVRKLSSA-N
Comment: Energy1
Num peaks: 18
43.01784114 0.9368670169
123.0440559 2.056784493
135.0440559 1.835674981
137.0233204 7.079184961
137.0597059 1.927619388
145.0495352 2.293438873
151.0389705 2.503522673
153.0182351 3.913851823
163.0389705 1.012340508
163.0600999 3.044608279
259.0600999 1.701108311
261.0757499 3.1587488
271.0600999 17.59710354
287.0550145 1.092674865
289.0706646 25.3318333
415.1023586 1.003528804
433.1129233 2.681362184
451.123488 1.087456425

Name: +ve in-silico MS/MS by CFM-ID for DCTQXNWQTLOMPD-SFTVRKLSSA-N
ID: DCTQXNWQTLOMPD-SFTVRKLSSA-N
Comment: Energy2
Num peaks: 31
41.00219107 0.7876536766
43.01784114 1.423616766
87.00767038 0.8515455871
91.01784114 1.299754835
101.0233204 0.6718656184
103.0389705 0.6492271986
119.0491413 0.6971299501
123.0440559 0.8870463385
133.0284058 13.96062996
135.0440559 2.862770735
137.0233204 4.094705273
137.0597059 2.757526779
139.0389705 0.993124255
139.075356 0.7221980182
145.0495352 1.349329479
147.0651853 1.135330965
151.0389705 4.950825435
153.0182351 5.449473831
153.0546206 1.630008643
155.0338851 1.415571642
161.0233204 0.6881993171
163.0600999 1.008570937
179.0338851 2.616859101
249.0393644 1.229516348
259.0600999 0.768808235
269.0655792 1.87503165
271.0600999 5.378218162
289.0706646 4.504561339
359.0761439 0.6478021806
389.0867085 0.7511083356
433.1129233 0.9399392831

Name: +ve in-silico MS/MS by CFM-ID for RJFOVTLGBTZIMU-AJZPPWIDSA-N
ID: RJFOVTLGBTZIMU-AJZPPWIDSA-N
Comment: Energy0
Num peaks: 15
55.05422664 1.645228616
57.06987671 1.719049769
73.06479133 8.837441239
163.0600999 2.106226278
193.0131497 1.020556783
231.0651853 9.636467983
233.0808353 1.303395577
249.0757499 22.29651091
307.0448437 1.388246767
309.0604938 1.006204886
327.0710585 1.22584868
355.0659731 2.332032769
375.107444 1.153112081
393.1180087 11.50843101
411.1285734 13.04969532

Name: +ve in-silico MS/MS by CFM-ID for RJFOVTLGBTZIMU-AJZPPWIDSA-N
ID: RJFOVTLGBTZIMU-AJZPPWIDSA-N
Comment: Energy1
Num peaks: 19
55.05422664 1.218739353
57.06987671 1.798587211
73.06479133 1.596413844
83.04914126 1.242558056
145.0495352 2.275771464
163.0600999 2.746262277
191.0338851 4.032722281
191.0702706 3.456486846
193.0131497 3.567626928
205.0859207 2.925965086
207.0287997 2.088683145
219.0651853 1.963413372
221.0808353 6.609042988
231.0651853 15.29747726
233.0808353 1.281095517
247.0600999 1.037224
249.0757499 22.82998395
393.1180087 2.922562344
411.1285734 1.10976904

Name: +ve in-silico MS/MS by CFM-ID for RJFOVTLGBTZIMU-AJZPPWIDSA-N
ID: RJFOVTLGBTZIMU-AJZPPWIDSA-N
Comment: Energy2
Num peaks: 31
43.01784114 1.595268139
45.0334912 0.6700929844
55.05422664 7.274969472
57.0334912 1.273717965
57.06987671 4.285584282
73.06479133 13.75844131
81.0334912 2.333379032
83.04914126 0.9880436117
87.00767038 0.8232303777
89.02332044 0.7099693624
101.0233204 0.6495250462
103.0389705 0.9583993364
145.0495352 1.304462184
163.0600999 0.7745721953
191.0338851 1.346622702
191.0702706 5.830098918
193.0131497 3.647713119
205.0859207 3.839748861
207.0287997 2.976357204
219.0651853 0.7862476963
221.0808353 0.8071387956
231.0651853 5.044282429
233.0808353 0.9741780776
249.0757499 4.589344217
269.0655792 0.7795101876
289.034279 0.9084844793
293.0655792 1.264156244
309.0604938 1.350794847
319.0812292 0.6641618323
349.0917939 0.7876128714
393.1180087 1.052181574

Name: +ve in-silico MS/MS by CFM-ID for WMTIAYYAPVISNW-WNHXRGPRSA-N
ID: WMTIAYYAPVISNW-WNHXRGPRSA-N
Comment: Energy0
Num peaks: 20
43.01784114 0.9863356958
73.02840582 1.037380726
109.0284058 1.372059222
111.0440559 2.466592271
137.0233204 0.8594390775
139.0389705 1.6101418
141.0182351 1.00810221
143.0338851 1.890466667
145.0495352 1.166774851
271.0600999 1.349173978
273.0757499 1.320753315
275.0914 0.8943518253
287.0550145 2.334759713
289.0706646 2.441536362
303.0499291 0.8477656176
305.0655792 2.20635785
415.1023586 0.9364969374
423.1285734 1.375373567
433.1129233 15.85068432
451.123488 38.26604678

Name: +ve in-silico MS/MS by CFM-ID for WMTIAYYAPVISNW-WNHXRGPRSA-N
ID: WMTIAYYAPVISNW-WNHXRGPRSA-N
Comment: Energy1
Num peaks: 31
41.00219107 0.977834262
43.01784114 2.233198888
45.0334912 1.313747414
109.0284058 1.441367729
111.0440559 4.655845198
113.0597059 1.408608688
115.075356 1.378802192
121.0284058 3.412819708
123.0440559 2.128293573
127.0389705 1.921823696
129.0546206 1.987547002
137.0233204 2.675388328
139.0389705 5.444519696
145.0495352 2.124690103
147.0651853 1.964755151
271.0600999 2.760262473
273.0757499 1.761371948
275.0914 0.903971304
277.1070501 1.08550185
279.1227001 1.08550185
287.0550145 2.578539719
289.0706646 1.751213367
323.0761439 0.8332612856
329.0655792 0.9769590635
329.0867085 1.263148249
405.1180087 1.950339882
415.1023586 0.9330297464
421.1129233 2.627887004
423.1285734 2.027018148
433.1129233 8.450844212
451.123488 5.702594059

Name: +ve in-silico MS/MS by CFM-ID for WMTIAYYAPVISNW-WNHXRGPRSA-N
ID: WMTIAYYAPVISNW-WNHXRGPRSA-N
Comment: Energy2
Num peaks: 31
41.00219107 1.890717996
43.01784114 2.940129791
45.0334912 1.053929909
65.03857658 1.004664095
71.01275576 5.223793075
73.02840582 2.775699643
75.04405588 1.316402039
79.01784114 1.607321837
81.0334912 1.205340928
85.02840582 0.8217962411
107.0491413 0.8705685416
109.0284058 2.270553879
111.0440559 0.9478147361
121.0284058 3.152839622
123.0440559 2.618409941
127.0389705 0.8039311103
129.0546206 1.569612059
131.0127558 1.037561365
131.0702706 1.623112128
133.0284058 1.840131361
135.0440559 2.266774821
137.0233204 3.463289148
137.0597059 3.619746516
139.0389705 2.294905323
151.0389705 2.104023206
153.0182351 2.262595875
273.0757499 0.897907368
275.0914 1.181362612
289.0706646 0.9897216544
291.0863146 1.140786404
433.1129233 2.4555067

Name: +ve in-silico MS/MS by CFM-ID for KSBKFMPADQUMTG-QNDFHXLGSA-N
ID: KSBKFMPADQUMTG-QNDFHXLGSA-N
Comment: Energy0
Num peaks: 7
109.0284058 4.303407607
163.0600999 2.632646129
253.0495352 11.37479505
271.0600999 29.28732735
397.0917939 1.76178113
415.1023586 14.32383142
433.1129233 17.16904763

Name: +ve in-silico MS/MS by CFM-ID for KSBKFMPADQUMTG-QNDFHXLGSA-N
ID: KSBKFMPADQUMTG-QNDFHXLGSA-N
Comment: Energy1
Num peaks: 13
43.01784114 1.257955106
109.0284058 4.82388308
145.0495352 2.455586761
163.0600999 3.055812067
225.0546206 2.215852207
239.0338851 2.112118236
241.0495352 9.814551662
243.0651853 8.536515964
253.0495352 13.08010773
271.0600999 27.74830137
397.0917939 1.172727613
415.1023586 2.871158302
433.1129233 1.366442102

Name: +ve in-silico MS/MS by CFM-ID for KSBKFMPADQUMTG-QNDFHXLGSA-N
ID: KSBKFMPADQUMTG-QNDFHXLGSA-N
Comment: Energy2
Num peaks: 31
41.00219107 0.8413191194
43.01784114 3.443589072
45.0334912 1.057419836
51.02292652 0.8191494797
59.01275576 0.696138641
87.00767038 0.8757350607
103.0389705 0.7687682409
109.0284058 5.093639663
121.0284058 1.024476528
123.0440559 1.541388712
131.0127558 6.198618962
135.0440559 0.8056527451
141.0182351 0.6952688075
145.0495352 1.61460895
147.0651853 1.741593707
149.0233204 0.7908468875
211.0389705 1.347399466
213.0546206 2.506367824
225.0182351 0.6976761845
227.0338851 0.8988856541
229.0495352 1.112011627
239.0338851 1.369574248
241.0495352 3.769995658
243.0651853 2.423161648
253.0495352 10.54657794
255.0651853 1.173898872
271.0600999 9.314306861
275.0914 0.9129037974
277.1070501 0.9129037974
373.0917939 0.7093928104
415.1023586 1.136008823

Name: +ve in-silico MS/MS by CFM-ID for CAIGUMKGQLGFBR-PZTMCFHLSA-N
ID: CAIGUMKGQLGFBR-PZTMCFHLSA-N
Comment: Energy0
Num peaks: 23
107.0491413 9.064602016
109.0647913 1.161000951
135.0440559 5.81808791
137.0597059 1.362772033
159.0440559 1.237188473
175.0389705 1.158630931
177.0546206 8.166475063
181.0495352 1.858242364
193.0495352 2.059705697
195.0651853 1.496413142
209.0444498 1.240117146
221.0444498 1.789351277
239.0550145 4.427594216
257.0655792 2.946949392
297.0604938 0.7566880407
325.0554084 0.8793367695
369.0968793 2.196746481
371.1125294 0.8422254061
387.107444 4.440259602
389.1230941 1.029938759
397.0917939 2.124109694
415.1023586 11.01263325
433.1129233 13.33064366

Name: +ve in-silico MS/MS by CFM-ID for CAIGUMKGQLGFBR-PZTMCFHLSA-N
ID: CAIGUMKGQLGFBR-PZTMCFHLSA-N
Comment: Energy1
Num peaks: 31
72.99202031 0.8583522113
79.05422664 1.123599215
105.0334912 1.698158152
107.0491413 24.79969899
109.0647913 2.788689384
135.0440559 6.897563803
137.0597059 1.90844783
149.0597059 2.862296121
159.0440559 1.514441778
163.0389705 1.581512463
177.0546206 6.456440786
181.0495352 1.34774918
183.0651853 0.6942105159
193.0495352 0.9839473369
195.0651853 0.9335197185
209.0444498 1.768798618
211.0600999 0.8967614055
233.0444498 0.8619739223
239.0550145 2.182629812
251.0550145 2.045502112
253.0706646 0.697508918
257.0655792 1.658156211
369.0968793 1.264192318
371.1125294 0.6938290237
387.107444 2.033881696
389.1230941 1.254253646
397.0917939 0.6813270839
403.1023586 1.016298557
405.1180087 0.7790459073
415.1023586 2.26463503
433.1129233 0.961329403

Name: +ve in-silico MS/MS by CFM-ID for CAIGUMKGQLGFBR-PZTMCFHLSA-N
ID: CAIGUMKGQLGFBR-PZTMCFHLSA-N
Comment: Energy2
Num peaks: 31
41.00219107 0.9257227424
51.02292652 0.6408718938
59.01275576 1.327776651
65.03857658 2.950966985
75.00767038 0.9869246755
75.02292652 1.780569848
77.03857658 3.374593342
79.05422664 4.682411662
95.04914126 0.8977475309
105.0334912 6.314700808
107.0491413 16.23362306
109.0647913 1.843146337
123.0440559 1.699190557
135.0440559 5.965155693
137.0597059 1.097161801
147.0440559 1.227086005
149.0080643 1.156816361
149.0597059 2.169269873
163.0237144 0.8398296369
163.0389705 0.6487553865
177.0546206 1.67146503
179.0338851 0.8740260357
181.0495352 1.411260632
193.0495352 4.025824676
209.0444498 1.279933132
211.0600999 0.8424679822
239.0550145 2.009141453
387.107444 0.6240488422
401.0867085 0.7374632911
403.1023586 0.9359063021
415.1023586 0.6616216136

Name: +ve in-silico MS/MS by CFM-ID for JSUSPSWATHLLME-ALLOUVLESA-N
ID: JSUSPSWATHLLME-ALLOUVLESA-N
Comment: Energy0
Num peaks: 12
109.0284058 2.58663672
111.0440559 1.028861438
163.0600999 2.566549215
257.0444498 1.073416808
259.0600999 1.280357917
271.0600999 6.007807063
273.0757499 1.991124828
273.0968793 1.1666391
289.0706646 26.70336107
415.1023586 1.854436152
433.1129233 16.43717174
451.123488 17.81108687

Name: +ve in-silico MS/MS by CFM-ID for JSUSPSWATHLLME-ALLOUVLESA-N
ID: JSUSPSWATHLLME-ALLOUVLESA-N
Comment: Energy1
Num peaks: 18
43.01784114 1.051175186
69.0334912 2.179160539
83.04914126 1.45237494
109.0284058 3.673787118
111.0440559 1.522694483
145.0495352 2.798437219
163.0600999 3.259114148
245.0444498 1.031046654
247.0600999 1.098321257
259.0600999 1.932110307
261.0757499 1.820644972
271.0600999 15.44749272
273.0757499 1.459111154
287.0550145 1.391373478
289.0706646 33.53987469
415.1023586 1.492567309
433.1129233 3.582765894
451.123488 1.68617631

Name: +ve in-silico MS/MS by CFM-ID for JSUSPSWATHLLME-ALLOUVLESA-N
ID: JSUSPSWATHLLME-ALLOUVLESA-N
Comment: Energy2
Num peaks: 31
41.00219107 0.7084960306
43.01784114 2.155307582
45.0334912 0.9190307593
67.01784114 0.7815758711
69.0334912 1.762439315
77.00219107 2.863068411
79.01784114 1.955443936
81.0334912 1.957773701
83.04914126 7.379065117
87.00767038 0.8409679626
91.0389705 0.6732310262
109.0284058 8.812597935
111.0440559 5.015434618
123.0440559 0.8928504098
145.0495352 1.550508208
147.0651853 1.430435473
153.0182351 1.703928128
163.0600999 1.237024535
179.0338851 1.11467153
239.0338851 1.36592144
241.0495352 1.320655025
243.0651853 0.7896785366
257.0444498 1.467101259
259.0600999 2.370659163
261.0757499 0.9513182001
271.0600999 6.953066907
273.0757499 1.237427733
289.0706646 5.799412716
359.0761439 0.7434882057
361.0917939 0.7055173435
389.0867085 0.8620535797

Name: +ve in-silico MS/MS by CFM-ID for RAFHNDRXYHOLSH-PRRLNRMFSA-N
ID: RAFHNDRXYHOLSH-PRRLNRMFSA-N
Comment: Energy0
Num peaks: 18
103.0389705 0.6801444572
109.0284058 0.7920152571
111.0440559 0.653934097
133.0284058 2.862488315
135.0440559 1.458600196
137.0597059 1.68246241
153.0182351 1.156880832
153.0546206 1.000113813
163.0600999 2.466723717
271.0600999 9.794326857
273.0757499 1.152864289
287.0761439 1.226434725
289.0706646 23.92587806
315.0710585 2.405643147
415.1023586 1.202730709
423.1285734 0.5946032485
433.1129233 12.98840907
451.123488 14.1767637

Name: +ve in-silico MS/MS by CFM-ID for RAFHNDRXYHOLSH-PRRLNRMFSA-N
ID: RAFHNDRXYHOLSH-PRRLNRMFSA-N
Comment: Energy1
Num peaks: 25
43.01784114 0.7601362593
121.0284058 4.62316755
123.0440559 1.801550955
135.0440559 1.223701614
137.0233204 5.632431972
137.0597059 1.484277287
139.0389705 1.114543282
145.0495352 2.209152169
151.0389705 1.792158172
153.0182351 3.311157973
163.0389705 0.8047018005
163.0600999 2.914037345
243.0651853 1.237562438
253.0495352 1.257286311
257.0444498 1.308723102
259.0600999 5.488100063
261.0757499 5.555179062
271.0600999 11.48239824
273.0757499 0.7060488472
289.0706646 19.60196286
415.1023586 0.8056653123
421.1129233 0.9833147142
423.1285734 0.7051283765
433.1129233 2.696029308
451.123488 1.005101648

Name: +ve in-silico MS/MS by CFM-ID for RAFHNDRXYHOLSH-PRRLNRMFSA-N
ID: RAFHNDRXYHOLSH-PRRLNRMFSA-N
Comment: Energy2
Num peaks: 31
43.01784114 1.305566262
49.00727645 0.9632623885
75.02292652 1.587920473
77.03857658 1.380454343
87.00767038 0.8867952981
109.0284058 2.1437356
121.0284058 1.433403338
131.0127558 0.8852153838
133.0284058 8.342478013
135.0440559 2.198152276
137.0233204 3.1334845
137.0597059 1.786485656
139.0389705 0.9068620338
145.0495352 1.405184943
147.0651853 1.07697233
151.0389705 4.150243874
153.0182351 4.856977569
153.0546206 1.277771013
155.0338851 1.315394766
163.0600999 0.9838081568
167.0338851 1.824588968
179.0338851 1.141770856
231.0651853 1.289661718
249.0393644 1.166316367
259.0600999 0.9206630057
269.0655792 1.778551813
271.0600999 4.136625714
273.0757499 1.067650335
289.0706646 4.17884957
389.0867085 0.7217524843
433.1129233 1.337823128

Name: +ve in-silico MS/MS by CFM-ID for KMOUJOKENFFTPU-OBJCFNGXSA-N
ID: KMOUJOKENFFTPU-OBJCFNGXSA-N
Comment: Energy0
Num peaks: 6
163.0600999 2.677096335
255.0651853 1.752302354
271.0600999 38.4025505
397.0917939 2.20453213
415.1023586 17.48251025
433.1129233 20.72784097

Name: +ve in-silico MS/MS by CFM-ID for KMOUJOKENFFTPU-OBJCFNGXSA-N
ID: KMOUJOKENFFTPU-OBJCFNGXSA-N
Comment: Energy1
Num peaks: 10
145.0495352 2.870195914
163.0600999 3.209106503
229.0495352 1.733549559
241.0495352 3.00198934
243.0651853 6.565059739
255.0651853 1.682551427
271.0600999 53.77149803
397.0917939 1.665740552
415.1023586 3.900023998
433.1129233 1.887632579

Name: +ve in-silico MS/MS by CFM-ID for KMOUJOKENFFTPU-OBJCFNGXSA-N
ID: KMOUJOKENFFTPU-OBJCFNGXSA-N
Comment: Energy2
Num peaks: 31
41.00219107 1.167682133
43.01784114 3.872494721
45.0334912 1.166900603
53.00219107 0.7426010164
55.01784114 1.085327945
77.00219107 3.325003465
79.01784114 0.8662116646
87.00767038 0.9299294027
101.0233204 0.8190090946
103.0389705 1.002021857
117.0334912 0.7904745767
119.0491413 1.703900468
135.0440559 1.117079998
141.0182351 0.7669066376
145.0495352 1.798817341
153.0182351 1.305483142
161.0233204 1.121732187
179.0338851 1.637152305
227.0338851 1.843256317
229.0495352 3.820470257
239.0338851 2.496297949
241.0495352 6.489638154
243.0651853 4.284074106
249.0393644 0.98020101
253.0495352 1.450322338
255.0287997 0.8440818803
255.0651853 3.150553232
271.0600999 14.45151983
275.0914 1.007608371
277.1070501 1.007608371
373.0917939 0.7675076411

Name: +ve in-silico MS/MS by CFM-ID for ZKMIRYADZQAFFT-SFTVRKLSSA-N
ID: ZKMIRYADZQAFFT-SFTVRKLSSA-N
Comment: Energy0
Num peaks: 16
103.0389705 0.6966177221
109.0284058 0.7303733232
133.0284058 0.7929414184
137.0597059 1.310111131
153.0182351 5.154998357
163.0600999 2.666952176
271.0600999 10.88988054
273.0757499 1.624405467
289.0706646 24.04075542
295.0812292 1.373941272
297.0968793 0.7952461392
299.1125294 1.003234711
315.107444 0.6292120245
415.1023586 1.236666669
433.1129233 12.86500479
451.123488 14.67192882

Name: +ve in-silico MS/MS by CFM-ID for ZKMIRYADZQAFFT-SFTVRKLSSA-N
ID: ZKMIRYADZQAFFT-SFTVRKLSSA-N
Comment: Energy1
Num peaks: 25
43.01784114 0.966319034
109.0284058 1.169100192
121.0284058 1.508161331
123.0440559 1.899525708
133.0284058 1.00437549
135.0440559 1.258130088
137.0233204 4.326193456
137.0597059 2.198018964
145.0495352 2.41712576
151.0389705 1.008933243
153.0182351 6.896434338
163.0600999 2.93654813
179.0338851 1.024393556
257.0444498 0.7493710742
259.0600999 3.678749375
261.0757499 4.471136838
271.0600999 11.33022006
273.0757499 1.072854989
287.0550145 0.7555972179
289.0706646 22.61956229
415.1023586 1.054650584
421.1129233 1.073132417
423.1285734 0.9917059149
433.1129233 2.766382665
451.123488 1.251416348

Name: +ve in-silico MS/MS by CFM-ID for ZKMIRYADZQAFFT-SFTVRKLSSA-N
ID: ZKMIRYADZQAFFT-SFTVRKLSSA-N
Comment: Energy2
Num peaks: 31
43.01784114 1.434835141
45.0334912 0.846219582
87.00767038 0.8314567399
109.0284058 2.890055455
111.0440559 1.677614995
119.0491413 1.187473804
121.0284058 0.8927783164
123.0440559 2.056671914
131.0127558 3.330281024
133.0284058 2.074665056
135.0076704 0.7513609966
135.0440559 2.042087767
137.0233204 2.256584784
137.0597059 7.609484465
139.0389705 2.038733065
145.0495352 1.53297219
147.0651853 1.340361277
149.0233204 0.7460087629
151.0389705 1.952988165
153.0182351 5.793174338
153.0546206 1.947038797
155.0338851 0.7404443009
157.0495352 0.7711340278
163.0600999 2.042640538
167.0338851 1.177978818
181.0495352 0.7987723625
271.0600999 4.307528302
273.0757499 0.9389637492
289.0706646 4.68915039
389.0867085 0.7936584185
433.1129233 1.018874165

Name: +ve in-silico MS/MS by CFM-ID for JKTSYEJSSDXDFG-QGWWYQLQSA-N
ID: JKTSYEJSSDXDFG-QGWWYQLQSA-N
Comment: Energy0
Num peaks: 20
56.99710569 0.886588121
61.02840582 4.268018895
63.04405588 0.9449263583
73.02840582 1.21661305
87.00767038 0.9010410763
91.0389705 3.622998799
103.0389705 0.9786818873
121.0495352 1.983854037
165.0757499 2.163306949
287.0550145 5.367117651
329.0655792 3.455668149
331.0812292 0.7464493022
341.0655792 0.7044924721
359.0761439 3.188720826
389.0867085 1.866025702
415.1023586 4.479731886
419.0972732 1.197562359
423.1285734 0.9219937173
433.1129233 21.58982804
451.123488 20.2139538

Name: +ve in-silico MS/MS by CFM-ID for JKTSYEJSSDXDFG-QGWWYQLQSA-N
ID: JKTSYEJSSDXDFG-QGWWYQLQSA-N
Comment: Energy1
Num peaks: 27
43.01784114 2.638992785
45.0334912 3.290542959
59.01275576 1.993407526
61.02840582 11.05618754
63.04405588 4.681562117
73.02840582 5.863348832
75.04405588 2.745935284
91.0389705 4.322560157
93.05462057 0.8959627766
103.0389705 1.714572385
121.0495352 0.9832231402
147.0651853 1.063571623
165.0757499 1.405088734
287.0550145 3.717697539
299.0550145 1.276276947
301.0706646 1.259971618
311.0550145 3.182341217
313.0706646 2.256588851
329.0655792 6.970092743
331.0812292 3.357029268
341.0655792 2.422906398
343.0812292 1.262453927
359.0761439 3.261683493
415.1023586 2.066100131
423.1285734 1.384303642
433.1129233 3.912660887
451.123488 1.46096007

Name: +ve in-silico MS/MS by CFM-ID for JKTSYEJSSDXDFG-QGWWYQLQSA-N
ID: JKTSYEJSSDXDFG-QGWWYQLQSA-N
Comment: Energy2
Num peaks: 31
29.00219107 0.97423759
31.01784114 1.504431087
41.00219107 1.409762454
43.01784114 2.869006667
45.0334912 2.921526446
56.99710569 2.124345707
59.01275576 2.357379571
61.02840582 4.909705302
63.04405588 1.388261902
73.02840582 3.480076642
75.04405588 2.200749887
77.00219107 1.209917836
91.0389705 1.383585903
105.0546206 0.933262523
121.0284058 2.430839532
125.0233204 1.28539565
161.0233204 2.891422555
193.0131497 1.342203874
215.0338851 1.530279582
229.0495352 1.405204787
255.0287997 0.9421663746
257.0444498 1.915808751
259.0600999 1.27015631
269.0444498 2.595848374
271.0600999 1.538632601
283.0600999 1.128301939
287.0550145 8.795753809
299.0550145 0.9631475223
313.0706646 1.040220873
423.1285734 1.169124552
433.1129233 1.673917583

Name: +ve in-silico MS/MS by CFM-ID for RIQBSCOBOICSFR-OACYRQNASA-N
ID: RIQBSCOBOICSFR-OACYRQNASA-N
Comment: Energy0
Num peaks: 7
95.04914126 1.206941662
163.0600999 2.638873281
255.0651853 1.755577246
271.0600999 36.48843384
397.0917939 2.151630119
415.1023586 16.51739535
433.1129233 20.28627921

Name: +ve in-silico MS/MS by CFM-ID for RIQBSCOBOICSFR-OACYRQNASA-N
ID: RIQBSCOBOICSFR-OACYRQNASA-N
Comment: Energy1
Num peaks: 14
43.01784114 1.576802628
95.04914126 2.070388965
145.0495352 2.866384188
163.0600999 3.181952682
239.0338851 1.257882386
241.0495352 6.60820404
243.0651853 6.913663493
253.0495352 3.806363698
255.0651853 1.188472892
269.0444498 1.602979096
271.0600999 42.74423203
397.0917939 1.57632321
415.1023586 3.487506918
433.1129233 1.823879921

Name: +ve in-silico MS/MS by CFM-ID for RIQBSCOBOICSFR-OACYRQNASA-N
ID: RIQBSCOBOICSFR-OACYRQNASA-N
Comment: Energy2
Num peaks: 31
41.00219107 0.88408493
43.01784114 4.006106109
45.0334912 1.136677085
55.01784114 1.048152652
87.00767038 0.9190073415
89.02332044 0.8297900425
95.04914126 3.84676931
103.0389705 0.9890620297
105.0334912 1.045505838
107.0491413 1.463456237
119.0491413 1.097144992
135.0440559 0.9989459594
145.0495352 1.763106872
147.0651853 1.885571264
151.002585 1.63470235
161.0233204 0.8299143249
163.0389705 0.8954629727
177.0182351 0.9767804736
211.0389705 2.380236086
213.0546206 1.116081709
225.0546206 1.1612013
227.0338851 0.8769970529
239.0338851 3.031411333
241.0495352 7.021901126
243.0651853 2.767343955
253.0495352 3.162051209
255.0651853 2.294900546
269.0444498 1.22261004
271.0600999 11.17158913
275.0914 0.9814605415
277.1070501 0.9814605415

Name: +ve in-silico MS/MS by CFM-ID for MEHCTOVFPFJFEW-HLYXYQMJSA-N
ID: MEHCTOVFPFJFEW-HLYXYQMJSA-N
Comment: Energy0
Num peaks: 15
109.0284058 1.541611597
121.0284058 13.32600293
123.0440559 2.032726895
125.0597059 2.017456976
163.0600999 2.031702315
235.0600999 0.8219744995
251.0550145 1.491738965
253.0495352 8.289702123
253.0706646 1.384763389
255.0651853 0.8146327402
255.0863146 0.7809562461
271.0600999 21.10950353
271.0812292 2.920922285
415.1023586 9.847669784
433.1129233 11.99697697

Name: +ve in-silico MS/MS by CFM-ID for MEHCTOVFPFJFEW-HLYXYQMJSA-N
ID: MEHCTOVFPFJFEW-HLYXYQMJSA-N
Comment: Energy1
Num peaks: 23
43.01784114 0.7522349642
109.0284058 1.387227387
121.0284058 9.422092829
123.0440559 2.170914105
137.0233204 7.06612374
145.0495352 2.164366262
151.0389705 0.9288799296
161.0233204 1.474093246
163.0389705 0.5701553939
163.0600999 2.732459699
225.0546206 1.768547243
239.0338851 1.343493039
241.0495352 5.632909223
243.0651853 7.637666348
253.0495352 9.338631469
269.0444498 0.6233976746
271.0600999 18.78720255
291.0499291 0.6016763356
299.0761439 0.9775433251
403.1023586 1.208199374
405.1180087 0.741740662
415.1023586 2.082677822
433.1129233 0.9636645169

Name: +ve in-silico MS/MS by CFM-ID for MEHCTOVFPFJFEW-HLYXYQMJSA-N
ID: MEHCTOVFPFJFEW-HLYXYQMJSA-N
Comment: Energy2
Num peaks: 31
43.01784114 1.830991955
45.0334912 0.7610518018
49.00727645 0.7539219287
65.03857658 2.493099874
75.02292652 1.662848516
87.00767038 0.9122976592
103.0389705 1.049628057
109.0284058 1.898445591
111.0440559 0.8501418965
121.0284058 12.19884076
123.0440559 0.7440904536
131.0127558 6.182657777
133.0284058 0.9848820389
135.0440559 1.570109514
137.0233204 6.845982099
145.0495352 1.445595096
147.0651853 1.023628315
151.0389705 0.7657793282
159.0076704 0.9024862843
163.0600999 1.196449787
213.0546206 1.305202597
233.0444498 1.266407738
235.0600999 0.8628769322
237.0757499 1.344192787
241.0495352 1.170974772
243.0651853 1.007460302
249.0393644 1.505319978
253.0495352 3.239975193
253.0706646 1.914124012
271.0600999 3.794394989
415.1023586 1.084892105

Name: +ve in-silico MS/MS by CFM-ID for BFTYKQNKTQANAZ-UZLUUWLUSA-N
ID: BFTYKQNKTQANAZ-UZLUUWLUSA-N
Comment: Energy0
Num peaks: 8
253.0495352 5.586871967
255.0651853 2.501916062
271.0600999 26.05577421
369.0968793 2.867372067
387.107444 6.029673554
397.0917939 4.093361236
415.1023586 17.20576651
433.1129233 16.0846886

Name: +ve in-silico MS/MS by CFM-ID for BFTYKQNKTQANAZ-UZLUUWLUSA-N
ID: BFTYKQNKTQANAZ-UZLUUWLUSA-N
Comment: Energy1
Num peaks: 14
43.01784114 1.394195199
107.0491413 2.861577447
145.0495352 2.315625773
151.0389705 2.828128272
163.0600999 2.820198011
227.0702706 6.739464947
243.0651853 3.446450958
253.0495352 15.9778079
255.0651853 3.258034256
271.0600999 27.40418179
369.0968793 2.535331695
387.107444 2.126412139
397.0917939 2.797749213
415.1023586 3.526627481

Name: +ve in-silico MS/MS by CFM-ID for BFTYKQNKTQANAZ-UZLUUWLUSA-N
ID: BFTYKQNKTQANAZ-UZLUUWLUSA-N
Comment: Energy2
Num peaks: 31
41.00219107 1.242627881
43.01784114 3.895506332
45.0334912 1.183003224
59.01275576 0.7536521197
73.02840582 0.7932428976
87.00767038 0.9426992055
89.02332044 0.7017735307
101.0233204 0.7437854112
103.0389705 1.124012161
107.0491413 2.606272284
133.0284058 2.057719125
141.0182351 0.7774378096
145.0495352 1.738071984
151.0389705 1.529244107
163.0600999 0.7055676464
177.0182351 1.115090215
199.0389705 0.9344171608
215.0702706 0.7420100506
227.0702706 7.602229773
229.0495352 1.404166362
237.0546206 0.7220374429
241.0495352 0.8402939031
243.0651853 3.290813212
253.0495352 13.46898551
255.0651853 2.54651331
257.0808353 0.754163939
259.0964854 0.9862299671
271.0600999 12.65000302
369.0968793 1.726041171
371.0761439 0.6616306777
373.0917939 0.8044819746

Name: +ve in-silico MS/MS by CFM-ID for SGEWCQFRYRRZDC-QLNFFCRYSA-N
ID: SGEWCQFRYRRZDC-QLNFFCRYSA-N
Comment: Energy0
Num peaks: 10
163.0600999 2.493134005
271.0600999 0.9736684409
297.0393644 1.529958015
299.0550145 0.9411605356
359.0761439 1.100068537
397.0917939 2.777639135
403.1023586 1.0229434
405.1180087 1.164393635
415.1023586 24.84199474
433.1129233 43.99669457

Name: +ve in-silico MS/MS by CFM-ID for SGEWCQFRYRRZDC-QLNFFCRYSA-N
ID: SGEWCQFRYRRZDC-QLNFFCRYSA-N
Comment: Energy1
Num peaks: 31
41.00219107 0.9456421204
43.01784114 4.46510579
45.0334912 2.115317134
47.04914126 0.6196476947
55.01784114 1.343571736
73.02840582 1.893037069
75.04405588 1.109643342
95.04914126 0.881033406
103.0389705 0.8102606961
145.0495352 4.65280774
163.0600999 6.063688913
271.0600999 0.8624322396
281.0444498 5.212886821
283.0600999 2.071486627
297.0393644 1.207066228
299.0550145 1.494188263
311.0550145 0.708966677
321.0604938 0.6857545066
339.0710585 1.080738033
341.0655792 0.7138491553
343.0812292 0.6308489255
371.0761439 0.6514252481
387.0710585 0.675200495
387.107444 0.7379118889
389.0867085 0.8852387378
391.1023586 0.8969344552
397.0917939 7.779256479
403.1023586 1.992931608
405.1180087 3.079630654
415.1023586 15.35898504
433.1129233 8.965955973

Name: +ve in-silico MS/MS by CFM-ID for SGEWCQFRYRRZDC-QLNFFCRYSA-N
ID: SGEWCQFRYRRZDC-QLNFFCRYSA-N
Comment: Energy2
Num peaks: 31
43.01784114 2.121154989
45.0334912 0.8457633573
56.99710569 1.287586671
59.01275576 2.665300808
61.02840582 1.869847816
73.02840582 1.016651059
77.00219107 2.514748816
87.00767038 1.12589504
89.02332044 0.9952060825
119.0491413 0.9339236632
229.0495352 0.889329354
255.0287997 3.739725104
265.0495352 0.9720475333
269.0444498 1.096158403
271.0600999 2.522177453
281.0444498 5.465543222
283.0600999 3.685121749
285.0757499 1.430152752
297.0393644 7.819645203
299.0550145 2.573197194
305.1019647 1.667499616
321.0604938 0.9304129525
339.0499291 1.247976732
341.0655792 1.420620135
343.0812292 1.607762876
373.0917939 0.9597950859
391.1023586 1.147595073
397.0917939 2.334509422
403.1023586 1.181969831
405.1180087 1.234072362
415.1023586 1.482443008

Name: +ve in-silico MS/MS by CFM-ID for DUANMTAIMXQVFX-AQZWWPQGSA-N
ID: DUANMTAIMXQVFX-AQZWWPQGSA-N
Comment: Energy0
Num peaks: 7
163.0600999 2.737770742
271.0600999 11.79298489
273.0393644 2.891221777
289.0706646 28.69229025
415.1023586 1.830353638
433.1129233 14.7433198
451.123488 18.18081205

Name: +ve in-silico MS/MS by CFM-ID for DUANMTAIMXQVFX-AQZWWPQGSA-N
ID: DUANMTAIMXQVFX-AQZWWPQGSA-N
Comment: Energy1
Num peaks: 10
145.0495352 2.608135947
163.0600999 3.28565351
257.0444498 3.911794459
259.0600999 1.486342492
271.0600999 20.07873917
273.0393644 9.171385124
287.0550145 1.482572711
289.0706646 34.33093599
433.1129233 2.86833333
451.123488 1.537481632

Name: +ve in-silico MS/MS by CFM-ID for DUANMTAIMXQVFX-AQZWWPQGSA-N
ID: DUANMTAIMXQVFX-AQZWWPQGSA-N
Comment: Energy2
Num peaks: 31
41.00219107 0.7615142639
43.01784114 3.470817779
45.0334912 1.039506862
59.01275576 0.6789908749
87.00767038 0.8482771625
89.02332044 0.7736173779
101.0233204 0.6692868462
103.0389705 0.7455196218
141.0182351 0.6835414506
145.0495352 1.563984315
147.0651853 1.689620587
153.0182351 10.44837346
153.0546206 1.034411345
163.0600999 0.9195268315
179.0338851 1.386075948
233.0444498 0.6351697345
241.0495352 1.184770433
243.0651853 1.06480119
245.0444498 1.265298374
249.0393644 0.9241872679
257.0444498 5.724313495
259.0600999 1.10898434
261.0757499 1.701898651
271.0600999 10.81220359
273.0393644 10.60162716
273.0757499 0.8175960499
287.0550145 0.9762491136
287.0761439 0.6146895281
289.0706646 8.845905041
295.0448437 0.6778157929
391.1023586 0.6835695396

Name: +ve in-silico MS/MS by CFM-ID for CCABFKLRHZCTBS-GOXGMXGVSA-N
ID: CCABFKLRHZCTBS-GOXGMXGVSA-N
Comment: Energy0
Num peaks: 12
163.0600999 2.541770963
269.0444498 2.992054929
271.0600999 0.9479932783
297.0393644 1.35660472
299.0550145 0.9542979133
359.0761439 1.074802273
371.0761439 0.8712668685
397.0917939 1.705138683
403.1023586 1.340754107
405.1180087 1.595678404
415.1023586 21.8868377
433.1129233 43.32755581

Name: +ve in-silico MS/MS by CFM-ID for CCABFKLRHZCTBS-GOXGMXGVSA-N
ID: CCABFKLRHZCTBS-GOXGMXGVSA-N
Comment: Energy1
Num peaks: 31
41.00219107 0.907787937
43.01784114 4.639282755
45.0334912 2.035064696
47.04914126 0.5952544279
55.01784114 1.305785654
73.02840582 2.058859062
75.04405588 1.060016318
95.04914126 1.417356533
107.0491413 0.704373308
145.0495352 4.518975669
163.0600999 6.104013616
269.0444498 0.9161548212
271.0600999 0.8021446029
281.0444498 4.831556491
283.0600999 2.102494546
297.0393644 0.9550122072
299.0550145 1.537512652
339.0710585 0.884247097
341.0655792 0.5999778674
343.0812292 0.6012561413
371.0761439 0.7938993987
373.0917939 0.5961313235
387.107444 1.712154613
389.0867085 0.812474831
391.1023586 0.9022023467
397.0917939 5.561507498
401.0867085 0.751387482
403.1023586 2.817256287
405.1180087 3.596685773
415.1023586 13.93496948
433.1129233 8.398054155

Name: +ve in-silico MS/MS by CFM-ID for CCABFKLRHZCTBS-GOXGMXGVSA-N
ID: CCABFKLRHZCTBS-GOXGMXGVSA-N
Comment: Energy2
Num peaks: 31
43.01784114 1.612203703
59.01275576 2.763695377
73.02840582 0.884186857
77.00219107 0.9772767266
77.03857658 1.717893772
105.0334912 6.789988313
107.0491413 7.430529343
121.0284058 2.233974847
141.0182351 0.8852866937
147.0076704 1.404000767
147.0651853 1.006764182
163.002585 1.699132373
177.0182351 1.767604275
179.0338851 1.064799118
195.0287997 0.9104139736
239.0338851 1.238514982
253.0706646 0.9013635039
269.0444498 2.534671214
271.0600999 0.9409385929
279.0287997 2.37338777
281.0444498 2.036737716
283.0600999 1.73345436
285.0757499 1.078349621
297.0393644 4.866991522
299.0550145 1.122379521
343.0812292 1.012314649
373.0917939 0.8932515676
387.107444 0.957463744
397.0917939 1.575016132
403.1023586 1.06216374
415.1023586 1.927580747

Name: +ve in-silico MS/MS by CFM-ID for IWHPHBDHEXCPMN-AHMODZHZSA-N
ID: IWHPHBDHEXCPMN-AHMODZHZSA-N
Comment: Energy0
Num peaks: 6
163.0600999 2.455121456
253.0495352 13.20584607
271.0600999 28.30143337
397.0917939 3.093179225
415.1023586 16.86891988
433.1129233 17.28525926

Name: +ve in-silico MS/MS by CFM-ID for IWHPHBDHEXCPMN-AHMODZHZSA-N
ID: IWHPHBDHEXCPMN-AHMODZHZSA-N
Comment: Energy1
Num peaks: 17
121.0284058 7.715865452
123.0440559 1.923157721
133.0284058 1.213149297
145.0495352 2.169540855
149.0233204 2.838360466
151.0389705 6.269271988
163.0600999 2.678578809
225.0546206 1.235794683
235.0389705 1.528846139
241.0495352 3.189410741
243.0651853 7.751972086
253.0495352 14.94109019
255.0651853 1.408659271
271.0600999 20.94194279
397.0917939 1.56004304
405.1180087 1.292960801
415.1023586 2.466944082

Name: +ve in-silico MS/MS by CFM-ID for IWHPHBDHEXCPMN-AHMODZHZSA-N
ID: IWHPHBDHEXCPMN-AHMODZHZSA-N
Comment: Energy2
Num peaks: 31
41.00219107 0.9925937131
43.01784114 3.531180246
45.0334912 1.084426661
53.00219107 0.7349538163
87.00767038 0.8847689257
89.02332044 0.8069590111
101.0233204 0.6980786823
103.0389705 0.7778317401
121.0284058 3.307562003
123.0440559 2.796922862
141.0182351 0.712946501
145.0495352 1.631264855
147.0076704 2.002677759
147.0651853 1.781330936
149.0233204 1.307614048
151.0389705 3.106820016
163.0600999 0.7590391937
225.0182351 0.9024103014
225.0546206 0.7108451275
227.0338851 1.066417695
235.0389705 0.7092055847
239.0338851 0.663316319
241.0495352 3.032586669
243.0651853 6.028524728
251.0338851 0.9493263036
253.0495352 15.15803285
255.0651853 2.611055028
271.0600999 9.495826514
275.0914 0.9362623959
277.1070501 0.9362623959
373.0917939 0.7131625381

Name: +ve in-silico MS/MS by CFM-ID for UDIXYHJHYVDNOG-OTHOSUPWSA-N
ID: UDIXYHJHYVDNOG-OTHOSUPWSA-N
Comment: Energy0
Num peaks: 13
95.04914126 0.7070914119
103.0389705 0.7476053221
123.0440559 0.6952483433
153.0546206 0.905731621
163.0600999 2.576175848
271.0600999 12.22820476
273.0757499 1.092141442
287.0761439 0.9732465494
289.0706646 27.30165507
315.0710585 1.470725171
415.1023586 1.235658372
433.1129233 14.07390699
451.123488 16.19729462

Name: +ve in-silico MS/MS by CFM-ID for UDIXYHJHYVDNOG-OTHOSUPWSA-N
ID: UDIXYHJHYVDNOG-OTHOSUPWSA-N
Comment: Energy1
Num peaks: 24
43.01784114 0.7984973627
95.04914126 1.524787752
105.0334912 4.088862714
107.0491413 3.811049064
121.0284058 1.648750383
123.0440559 3.55128595
137.0233204 2.696043831
137.0597059 0.994635006
145.0495352 2.295962551
153.0182351 3.014080249
163.0600999 2.858924458
167.0338851 1.056635451
183.0287997 0.9262009332
253.0495352 1.212228603
259.0600999 1.97634222
261.0757499 2.535081988
271.0600999 15.94324453
273.0757499 0.759039388
287.0550145 0.7033293568
289.0706646 22.76843343
415.1023586 0.7833155805
423.1285734 0.7175897144
433.1129233 2.489980672
451.123488 1.089850994

Name: +ve in-silico MS/MS by CFM-ID for UDIXYHJHYVDNOG-OTHOSUPWSA-N
ID: UDIXYHJHYVDNOG-OTHOSUPWSA-N
Comment: Energy2
Num peaks: 31
43.01784114 2.063169268
73.02840582 0.766384045
77.03857658 0.8457665895
79.05422664 0.8772104183
87.00767038 0.8583591497
95.04914126 0.911584626
105.0334912 4.869931776
107.0491413 3.559363034
109.0647913 1.532349704
121.0284058 4.147855551
123.0440559 2.043623392
137.0233204 4.792868559
145.0495352 1.360126013
147.0651853 1.124820716
153.0182351 5.747339892
153.0546206 1.365773027
163.0600999 0.7496314138
167.0338851 0.7749583402
179.0338851 0.8651049401
249.0393644 0.9737726269
259.0600999 1.724460392
267.0499291 2.451047747
269.0655792 2.708866196
271.0600999 6.189879895
271.0812292 1.64943685
273.0757499 1.03093166
289.0706646 4.499804357
293.1019647 0.6967093227
295.1176147 0.6967093227
389.0867085 0.7571467447
433.1129233 0.8854035835

Name: +ve in-silico MS/MS by CFM-ID for OUISWDCJSICGJA-GUTCHGCDSA-N
ID: OUISWDCJSICGJA-GUTCHGCDSA-N
Comment: Energy0
Num peaks: 8
163.0600999 2.868515054
271.0600999 11.90433266
273.0393644 2.916288407
273.0757499 1.823564431
289.0706646 28.29058044
415.1023586 1.733276704
433.1129233 13.84321808
451.123488 17.34439811

Name: +ve in-silico MS/MS by CFM-ID for OUISWDCJSICGJA-GUTCHGCDSA-N
ID: OUISWDCJSICGJA-GUTCHGCDSA-N
Comment: Energy1
Num peaks: 11
43.01784114 1.404046645
145.0495352 2.715989919
163.0600999 3.347363995
257.0444498 3.80358475
261.0757499 2.424106548
271.0600999 13.24409433
273.0393644 10.08384627
287.0550145 1.557675183
289.0706646 37.62250642
433.1129233 3.057464699
451.123488 1.667269454

Name: +ve in-silico MS/MS by CFM-ID for OUISWDCJSICGJA-GUTCHGCDSA-N
ID: OUISWDCJSICGJA-GUTCHGCDSA-N
Comment: Energy2
Num peaks: 31
43.01784114 3.404263912
45.0334912 1.046558078
55.01784114 0.9272315459
87.00767038 0.8540062945
89.02332044 0.7788516095
101.0233204 0.7502936583
103.0389705 0.7505912434
107.0491413 0.8549317783
123.0440559 1.131766539
139.0389705 1.87788731
145.0495352 1.574547222
147.0651853 1.699908929
149.0233204 1.90432046
151.0389705 1.563698118
155.0338851 0.7428540554
163.0600999 1.344210064
181.0131497 0.8978697906
215.0338851 1.42486725
217.0495352 0.97033761
233.0444498 1.207339427
241.0495352 0.7432788541
243.0287997 1.018461535
245.0444498 3.949029558
257.0444498 5.451397904
261.0757499 1.28960344
271.0600999 7.460723522
273.0393644 9.327297749
273.0757499 1.362804333
289.0706646 8.968305268
293.1019647 0.9035098994
295.1176147 0.9035098994

Name: +ve in-silico MS/MS by CFM-ID for HMQFHBWIORVTLX-GUFUGUNKSA-N
ID: HMQFHBWIORVTLX-GUFUGUNKSA-N
Comment: Energy0
Num peaks: 7
163.0600999 2.838778738
271.0600999 10.74120054
273.0393644 3.146265169
273.0757499 1.981541886
289.0706646 29.89079984
433.1129233 14.54454698
451.123488 17.81407799

Name: +ve in-silico MS/MS by CFM-ID for HMQFHBWIORVTLX-GUFUGUNKSA-N
ID: HMQFHBWIORVTLX-GUFUGUNKSA-N
Comment: Energy1
Num peaks: 11
145.0495352 2.702621511
163.0600999 3.238656314
257.0444498 3.184695198
259.0600999 3.175352093
261.0757499 4.704400082
271.0600999 10.98528292
273.0393644 9.876110408
287.0550145 1.627192981
289.0706646 36.97183501
433.1129233 3.118227584
451.123488 1.650896872

Name: +ve in-silico MS/MS by CFM-ID for HMQFHBWIORVTLX-GUFUGUNKSA-N
ID: HMQFHBWIORVTLX-GUFUGUNKSA-N
Comment: Energy2
Num peaks: 31
43.01784114 3.353976658
45.0334912 1.104413712
55.01784114 0.9940418468
59.01275576 0.6760753042
87.00767038 0.8446450505
89.02332044 0.7702990841
103.0389705 0.7423046069
107.0127558 1.025915767
109.0284058 2.238127907
121.0284058 1.131949343
135.0076704 12.02339903
137.0233204 4.036494313
141.0182351 0.680614696
145.0495352 1.557287723
147.0651853 1.650818166
153.0546206 1.590890709
163.0600999 1.129621698
169.0495352 0.6900836639
217.0495352 0.7366956737
231.0287997 2.812476422
233.0444498 1.285567923
247.0600999 1.047577378
257.0444498 2.360483328
259.0600999 2.287165974
261.0757499 1.795037799
271.0600999 3.947513984
273.0393644 8.344449144
273.0757499 1.122982251
289.0706646 8.081045765
391.1023586 0.6806249209
421.1129233 0.6973361413

Name: +ve in-silico MS/MS by CFM-ID for HQNOUCSPWAGQND-VAKOWUOTSA-N
ID: HQNOUCSPWAGQND-VAKOWUOTSA-N
Comment: Energy0
Num peaks: 6
147.0651853 3.055991964
269.0444498 12.07261483
271.0600999 1.314370918
287.0550145 33.28282815
415.1023586 12.72541524
433.1129233 20.11440577

Name: +ve in-silico MS/MS by CFM-ID for HQNOUCSPWAGQND-VAKOWUOTSA-N
ID: HQNOUCSPWAGQND-VAKOWUOTSA-N
Comment: Energy1
Num peaks: 11
129.0546206 1.514477141
147.0651853 4.252381242
243.0287997 1.258127312
245.0444498 1.261260944
257.0444498 4.812529812
259.0600999 7.549760388
269.0444498 19.37982704
285.0393644 1.482651984
287.0550145 35.28229647
415.1023586 2.099855559
433.1129233 1.667427742

Name: +ve in-silico MS/MS by CFM-ID for HQNOUCSPWAGQND-VAKOWUOTSA-N
ID: HQNOUCSPWAGQND-VAKOWUOTSA-N
Comment: Energy2
Num peaks: 31
55.01784114 1.002997396
57.0334912 1.12440588
75.02292652 0.6717696176
77.00219107 1.945758733
77.03857658 1.480581583
85.02840582 1.338098448
87.00767038 0.6640801968
87.04405588 2.57076348
89.05970595 0.8142220941
105.0334912 3.922376224
107.0491413 8.145819592
121.0284058 2.356687873
123.0440559 1.283318575
129.0546206 1.000798421
131.0702706 1.534347049
137.0233204 4.348859073
153.0182351 2.44038102
229.0495352 0.9633552935
233.0444498 0.8927389048
241.0495352 0.7344222188
243.0287997 0.8527983439
245.0444498 1.608513887
251.0550145 1.279316093
255.0287997 1.34347113
257.0444498 5.082660063
259.0600999 1.305818106
269.0444498 8.64047814
271.0600999 1.258589186
271.0812292 0.9194339019
287.0550145 5.582857816
327.0499291 0.8275495002

Name: +ve in-silico MS/MS by CFM-ID for TXLQONQJSWSJJX-JDCPMNFLSA-N
ID: TXLQONQJSWSJJX-JDCPMNFLSA-N
Comment: Energy0
Num peaks: 6
163.0600999 2.651824405
255.0651853 1.760596503
271.0600999 38.14225991
397.0917939 2.176004663
415.1023586 17.23989847
433.1129233 20.44663081

Name: +ve in-silico MS/MS by CFM-ID for TXLQONQJSWSJJX-JDCPMNFLSA-N
ID: TXLQONQJSWSJJX-JDCPMNFLSA-N
Comment: Energy1
Num peaks: 10
43.01784114 1.637988758
145.0495352 2.878922023
163.0600999 3.169303316
241.0495352 4.803508797
243.0651853 7.698658701
255.0651853 1.77650258
271.0600999 51.45688628
397.0917939 1.638037017
415.1023586 3.721732437
433.1129233 1.850082804

Name: +ve in-silico MS/MS by CFM-ID for TXLQONQJSWSJJX-JDCPMNFLSA-N
ID: TXLQONQJSWSJJX-JDCPMNFLSA-N
Comment: Energy2
Num peaks: 31
41.00219107 1.23618693
43.01784114 4.15960092
45.0334912 1.194396239
57.0334912 0.6365244334
73.02840582 0.6415513325
87.00767038 0.9517331444
89.02332044 0.7085158575
101.0233204 0.8382260969
103.0389705 1.025678069
105.0334912 1.612314991
107.0491413 2.366504155
117.0334912 0.7849303814
119.0491413 1.691949727
141.0182351 0.7848880393
145.0495352 1.982417267
153.0182351 1.312720546
161.0233204 2.456430865
165.0182351 1.393767342
201.0546206 0.6438168757
227.0338851 1.919201357
229.0495352 1.845163606
239.0338851 2.465246129
241.0495352 8.111480407
243.0651853 5.730899259
255.0287997 0.6851896378
255.0651853 3.522845984
271.0600999 14.76142442
275.0914 1.031398468
277.1070501 1.031398468
371.0761439 0.6406606134
373.0917939 0.78562885

Name: +ve in-silico MS/MS by CFM-ID for MYXNWGACZJSMBT-FHBRLQHDSA-N
ID: MYXNWGACZJSMBT-FHBRLQHDSA-N
Comment: Energy0
Num peaks: 9
163.0600999 2.497888988
271.0600999 0.9754047177
297.0393644 1.5327174
359.0761439 1.102232739
397.0917939 2.781212765
403.1023586 1.024785002
405.1180087 1.166538003
415.1023586 24.88859161
433.1129233 44.10997715

Name: +ve in-silico MS/MS by CFM-ID for MYXNWGACZJSMBT-FHBRLQHDSA-N
ID: MYXNWGACZJSMBT-FHBRLQHDSA-N
Comment: Energy1
Num peaks: 30
41.00219107 0.9453449155
43.01784114 4.467187839
45.0334912 2.116387933
55.01784114 1.344141508
73.02840582 1.89412381
75.04405588 1.110305259
95.04914126 0.8814985722
103.0389705 0.8107128576
145.0495352 4.654786581
163.0600999 6.06733054
271.0600999 0.8627844747
281.0444498 5.214299744
283.0600999 2.072556227
297.0393644 1.202058307
299.0550145 1.491545949
311.0550145 0.7093754189
321.0604938 0.6860461583
339.0710585 1.081370867
341.0655792 0.7142770648
343.0812292 0.6311506172
371.0761439 0.6518253223
387.0710585 0.6755632365
387.107444 0.7382257232
389.0867085 1.144471746
391.1023586 1.110543727
397.0917939 7.782565001
403.1023586 1.9939746
405.1180087 3.081290276
415.1023586 15.36810025
433.1129233 8.973584047

Name: +ve in-silico MS/MS by CFM-ID for MYXNWGACZJSMBT-FHBRLQHDSA-N
ID: MYXNWGACZJSMBT-FHBRLQHDSA-N
Comment: Energy2
Num peaks: 31
43.01784114 2.125836553
45.0334912 0.8476308202
56.99710569 1.290433315
59.01275576 2.944137297
61.02840582 1.833426467
73.02840582 1.018896357
77.00219107 2.614279442
87.00767038 1.128382571
89.02332044 0.9729281469
119.0491413 0.9776984479
227.0338851 0.8832485269
255.0287997 2.132505203
265.0495352 0.9741906323
269.0444498 1.1744777
271.0600999 2.544345266
281.0444498 5.579014841
283.0600999 3.693275197
285.0757499 1.433321657
297.0393644 7.949706607
299.0550145 2.554034067
305.1019647 1.671208387
321.0604938 0.9324642586
339.0499291 1.250728179
341.0655792 1.423765148
343.0812292 1.455446125
373.0917939 0.961938975
391.1023586 1.189622026
397.0917939 2.339656377
403.1023586 1.184598711
405.1180087 1.236830625
415.1023586 1.485928201

Name: +ve in-silico MS/MS by CFM-ID for FNJRUYGFVNGXTL-JVVVWQBKSA-N
ID: FNJRUYGFVNGXTL-JVVVWQBKSA-N
Comment: Energy0
Num peaks: 26
109.0284058 0.9452754169
111.0440559 0.8204092371
133.0284058 3.422307402
135.0440559 1.722602714
137.0597059 2.195943921
139.075356 0.6984854089
153.0546206 1.220442966
163.0600999 2.046220581
287.0550145 2.01023514
287.0761439 2.087977694
289.0706646 0.711690222
297.0604938 0.8508021831
299.0761439 0.8782725083
313.0554084 0.8717931407
313.0917939 0.6946413238
315.0499291 0.930509904
315.0710585 4.842177404
317.0655792 0.6690966208
377.0867085 0.8562001514
389.0867085 0.6507895618
415.1023586 1.042664344
419.0972732 0.5990666992
421.1129233 0.8390794664
423.1285734 1.198243009
433.1129233 18.43528468
451.123488 28.77714773

Name: +ve in-silico MS/MS by CFM-ID for FNJRUYGFVNGXTL-JVVVWQBKSA-N
ID: FNJRUYGFVNGXTL-JVVVWQBKSA-N
Comment: Energy1
Num peaks: 31
43.01784114 2.856589709
45.0334912 1.074010959
73.02840582 0.7791259777
121.0284058 4.733585389
123.0440559 4.107563855
135.0440559 0.7786984347
137.0233204 0.776478598
137.0597059 1.630719332
139.0389705 1.483586752
145.0495352 3.157483537
163.0600999 4.831940437
269.0655792 0.7765285742
279.0499291 1.453791551
281.0655792 0.9314440972
295.0448437 1.628858532
297.0604938 3.428559917
299.0550145 1.394390842
299.0761439 2.782393878
301.0706646 1.190289347
313.0554084 0.9829217029
313.0917939 0.821698714
315.0710585 3.186768778
341.0867085 0.8932160892
389.0867085 0.915612067
391.1023586 0.8947870796
405.1180087 1.636380888
415.1023586 2.361066176
421.1129233 2.120832951
423.1285734 3.206574533
433.1129233 9.119434534
451.123488 3.798880051

Name: +ve in-silico MS/MS by CFM-ID for FNJRUYGFVNGXTL-JVVVWQBKSA-N
ID: FNJRUYGFVNGXTL-JVVVWQBKSA-N
Comment: Energy2
Num peaks: 31
43.01784114 1.00639658
49.00727645 1.138142199
59.01275576 0.7879553959
75.02292652 2.129355775
77.03857658 1.878392561
89.02332044 1.116855819
109.0284058 1.213542616
121.0284058 1.643887667
133.0284058 10.41798744
135.0440559 1.094055412
137.0233204 1.981688483
137.0597059 1.065365772
139.075356 0.8251345119
153.0182351 1.375638125
163.002585 0.9983381746
177.0182351 1.951795887
178.9974996 2.866695377
179.0338851 1.211348105
181.0131497 1.651470304
193.0131497 0.7851382584
269.0655792 0.8795133384
287.0550145 1.420980791
297.0393644 1.074320089
299.0761439 0.8788879155
301.0706646 0.8679909327
315.0499291 3.345783536
361.0917939 0.9495562832
389.0867085 1.663433792
391.1023586 1.362060909
415.1023586 1.052198845
433.1129233 2.750816406

Name: +ve in-silico MS/MS by CFM-ID for AVHWHOIGWVNGKR-LNCSSOGTSA-N
ID: AVHWHOIGWVNGKR-LNCSSOGTSA-N
Comment: Energy0
Num peaks: 6
163.0600999 2.341443745
253.0495352 18.39684397
271.0600999 19.30903459
397.0917939 7.124801721
415.1023586 21.43707248
433.1129233 12.70058422

Name: +ve in-silico MS/MS by CFM-ID for AVHWHOIGWVNGKR-LNCSSOGTSA-N
ID: AVHWHOIGWVNGKR-LNCSSOGTSA-N
Comment: Energy1
Num peaks: 16
121.0284058 6.054648721
123.0440559 1.513713806
145.0495352 1.907354553
149.0233204 1.264785378
151.0389705 4.760748195
163.0600999 2.924043588
225.0546206 1.048955054
235.0389705 1.151912652
241.0495352 1.652781713
243.0651853 5.542280022
253.0495352 29.45844986
255.0651853 2.747949693
271.0600999 11.84760902
397.0917939 3.706631792
405.1180087 1.259239742
415.1023586 3.415596762

Name: +ve in-silico MS/MS by CFM-ID for AVHWHOIGWVNGKR-LNCSSOGTSA-N
ID: AVHWHOIGWVNGKR-LNCSSOGTSA-N
Comment: Energy2
Num peaks: 31
41.00219107 0.7536837389
43.01784114 3.292762814
45.0334912 1.018352034
59.01275576 0.6798404751
87.00767038 0.8656775112
101.0233204 0.6830156426
103.0389705 0.7580872097
121.0284058 1.678822396
123.0440559 2.818167686
141.0182351 0.6696894689
145.0495352 1.59606566
147.0076704 1.614596782
147.0651853 1.684328172
149.0233204 0.8271869349
151.0389705 2.91057765
163.0600999 1.351028731
225.0182351 1.047856905
225.0546206 1.230342716
227.0338851 0.9098802453
237.0546206 0.9278298326
241.0495352 2.370365025
243.0651853 5.094246696
251.0338851 2.188830724
253.0495352 19.44055089
255.0651853 2.498440913
257.0808353 0.8020749984
259.0964854 1.001786337
271.0600999 7.984247024
343.0812292 0.7818954023
373.0917939 0.6696343576
397.0917939 0.9668811985

Name: +ve in-silico MS/MS by CFM-ID for SGIOAFBVWVUCQP-GKLNBGJFSA-N
ID: SGIOAFBVWVUCQP-GKLNBGJFSA-N
Comment: Energy0
Num peaks: 6
147.0651853 3.057711204
269.0444498 12.08073017
271.0600999 1.315196692
287.0550145 33.29788596
415.1023586 12.74522989
433.1129233 20.13140925

Name: +ve in-silico MS/MS by CFM-ID for SGIOAFBVWVUCQP-GKLNBGJFSA-N
ID: SGIOAFBVWVUCQP-GKLNBGJFSA-N
Comment: Energy1
Num peaks: 11
129.0546206 1.52137506
147.0651853 4.274903948
241.0495352 1.203912385
243.0287997 1.30078772
257.0444498 4.496391404
259.0600999 7.502104061
269.0444498 19.24345325
285.0393644 1.490280992
287.0550145 35.45906519
415.1023586 2.113249935
433.1129233 1.682651446

Name: +ve in-silico MS/MS by CFM-ID for SGIOAFBVWVUCQP-GKLNBGJFSA-N
ID: SGIOAFBVWVUCQP-GKLNBGJFSA-N
Comment: Energy2
Num peaks: 31
43.01784114 0.8416880118
55.01784114 1.005107064
57.0334912 1.122597529
75.02292652 0.6712424483
77.00219107 1.957894983
77.03857658 1.4794197
81.0334912 0.9589437427
85.02840582 1.335846286
87.04405588 2.072489549
89.05970595 0.8135821753
105.0334912 3.951992781
107.0491413 7.497971822
121.0284058 1.924948204
123.0440559 1.272694454
129.0546206 1.000013047
131.0702706 1.534370808
137.0233204 4.325153996
153.0182351 2.431189197
229.0495352 0.9598430262
241.0495352 0.896476438
243.0287997 1.023401693
245.0444498 0.9593252234
251.0550145 0.964000789
255.0287997 1.330014596
257.0444498 4.932171813
259.0600999 1.995495145
269.0444498 8.590330688
271.0600999 1.843289166
271.0812292 0.9187078577
287.0550145 5.546085253
327.0499291 0.8268982955

Name: +ve in-silico MS/MS by CFM-ID for PMWOCSJXZDDAPR-MRRQAFSQSA-N
ID: PMWOCSJXZDDAPR-MRRQAFSQSA-N
Comment: Energy0
Num peaks: 10
57.0334912 1.338093457
69.0334912 1.961890852
87.04405588 1.583921627
147.0651853 2.101547413
269.0444498 10.59633939
271.0600999 1.022427257
287.0550145 29.041643
397.0917939 2.842275811
415.1023586 14.94215064
433.1129233 15.37802611

Name: +ve in-silico MS/MS by CFM-ID for PMWOCSJXZDDAPR-MRRQAFSQSA-N
ID: PMWOCSJXZDDAPR-MRRQAFSQSA-N
Comment: Energy1
Num peaks: 13
129.0546206 3.095032837
147.0651853 2.593777668
241.0495352 1.059877179
243.0287997 1.073215604
257.0444498 3.883069236
259.0600999 6.834027021
269.0444498 18.59820101
285.0393644 1.514589208
287.0550145 34.77475959
397.0917939 1.726187675
405.1180087 1.482770752
415.1023586 2.909566779
433.1129233 1.470102989

Name: +ve in-silico MS/MS by CFM-ID for PMWOCSJXZDDAPR-MRRQAFSQSA-N
ID: PMWOCSJXZDDAPR-MRRQAFSQSA-N
Comment: Energy2
Num peaks: 31
39.02292652 4.134784567
41.00219107 0.6989728357
41.03857658 2.791791604
43.05422664 2.683878017
55.01784114 0.7342996042
57.0334912 6.351845419
59.04914126 2.967073123
61.06479133 1.872681128
69.0334912 0.8459227739
71.01275576 0.8738365944
73.02840582 1.140674697
77.00219107 1.680161105
77.03857658 1.262084312
77.05970595 0.7498963734
105.0334912 3.395093321
107.0491413 5.94109513
121.0284058 2.297284065
123.0440559 1.096877751
127.0389705 0.7301466645
129.0546206 2.000068839
131.0702706 1.311471764
137.0233204 3.689235725
153.0182351 2.046083306
243.0287997 0.6730735935
245.0444498 0.8264870005
255.0287997 1.163094648
257.0444498 3.601819013
259.0600999 1.027296716
269.0444498 7.405418379
271.0600999 1.365875024
287.0550145 4.086909035

Name: +ve in-silico MS/MS by CFM-ID for HNKDRQSWUIOLPD-QNDFHXLGSA-N
ID: HNKDRQSWUIOLPD-QNDFHXLGSA-N
Comment: Energy0
Num peaks: 10
163.0600999 1.808708791
255.0863146 1.307725037
271.0600999 1.350341325
281.0444498 0.9209440341
297.0393644 1.540167327
299.0550145 0.9413808496
359.0761439 1.10612781
397.0917939 2.732741768
415.1023586 24.73201194
433.1129233 44.27804587

Name: +ve in-silico MS/MS by CFM-ID for HNKDRQSWUIOLPD-QNDFHXLGSA-N
ID: HNKDRQSWUIOLPD-QNDFHXLGSA-N
Comment: Energy1
Num peaks: 31
41.00219107 0.983099108
43.01784114 4.517680283
45.0334912 2.292309644
47.04914126 0.6442967226
55.01784114 1.332831722
57.0334912 0.7627220351
73.02840582 1.51027562
75.04405588 1.162404112
85.02840582 0.6949608599
145.0495352 1.966139939
163.0600999 2.665205164
227.0338851 0.8980124005
237.0757499 0.880702
255.0863146 1.098227575
271.0600999 1.41602336
281.0444498 5.386703351
283.0600999 2.000330151
297.0393644 1.251972029
299.0550145 1.541177541
311.0550145 0.6778054534
341.0655792 0.7487265151
343.0812292 0.8307821528
371.0761439 0.6819497208
387.107444 0.686675892
389.0867085 0.8431119963
391.1023586 0.7531398768
397.0917939 7.811208424
403.1023586 1.995582561
405.1180087 3.195854154
415.1023586 15.72196059
433.1129233 9.55147422

Name: +ve in-silico MS/MS by CFM-ID for HNKDRQSWUIOLPD-QNDFHXLGSA-N
ID: HNKDRQSWUIOLPD-QNDFHXLGSA-N
Comment: Energy2
Num peaks: 31
43.01784114 2.062354604
45.0334912 0.8798173117
56.99710569 1.175476398
59.01275576 2.743510489
61.02840582 1.726815937
73.02840582 0.9571147598
87.00767038 1.320068748
105.0334912 0.7330655426
143.0127558 6.746984114
145.0284058 1.42698116
153.0182351 2.072046126
227.0338851 1.627382129
229.0495352 0.8194298528
237.0757499 1.203977446
265.0706646 1.178950231
271.0600999 1.55866948
281.0444498 5.163059619
283.0600999 3.009325556
285.0757499 0.9655858296
297.0393644 7.754702238
299.0550145 2.390574707
301.0706646 0.9041723121
339.0499291 1.221553
341.0655792 1.368561041
343.0812292 1.444225504
373.0917939 0.9425432706
391.1023586 1.236489274
397.0917939 2.2385935
403.1023586 0.8475187593
405.1180087 1.001072898
415.1023586 1.443893706

Name: +ve in-silico MS/MS by CFM-ID for ZROGCCBNZBKLEL-VVPVHQNXSA-N
ID: ZROGCCBNZBKLEL-VVPVHQNXSA-N
Comment: Energy0
Num peaks: 10
109.0284058 1.089591363
137.0233204 1.319480459
139.0389705 1.162177762
147.0651853 2.983003776
153.0182351 3.784173597
287.0550145 9.824346808
289.0706646 1.116729251
305.0655792 29.4236663
433.1129233 11.54888491
451.123488 17.76951096

Name: +ve in-silico MS/MS by CFM-ID for ZROGCCBNZBKLEL-VVPVHQNXSA-N
ID: ZROGCCBNZBKLEL-VVPVHQNXSA-N
Comment: Energy1
Num peaks: 20
109.0284058 1.43935034
111.0440559 1.789884652
121.0284058 3.121891514
123.0440559 2.565888958
129.0546206 1.537150481
137.0233204 3.408682925
139.0389705 3.365446248
147.0651853 4.158706526
153.0182351 6.54263838
167.0338851 0.7258108554
183.0287997 0.7889044907
273.0393644 1.80376639
275.0550145 7.620500788
277.0706646 5.939157738
287.0550145 8.193368097
303.0499291 0.8245480518
305.0655792 21.49584063
423.1285734 1.202627535
433.1129233 2.070518283
451.123488 1.548738024

Name: +ve in-silico MS/MS by CFM-ID for ZROGCCBNZBKLEL-VVPVHQNXSA-N
ID: ZROGCCBNZBKLEL-VVPVHQNXSA-N
Comment: Energy2
Num peaks: 31
65.03857658 0.9525821043
69.0334912 0.9874387785
79.01784114 1.45396194
81.0334912 1.013224622
85.02840582 1.625978084
87.04405588 1.38690065
107.0491413 0.8766993756
109.0284058 2.870436266
111.0440559 2.19834048
121.0284058 5.190496223
123.0440559 4.209658083
125.0233204 0.9541551701
125.0597059 1.482591287
127.0389705 2.118689546
129.0546206 1.447343943
131.0702706 1.557232704
135.0076704 1.412773935
135.0440559 0.9550370904
137.0233204 4.77349089
139.0389705 2.588750999
141.0546206 0.8294049166
147.0651853 1.114503929
151.0389705 1.462622551
153.0182351 5.501548467
197.0444498 0.8251801051
247.0600999 1.620278035
275.0550145 1.730909617
287.0550145 4.448236603
305.0655792 3.362156311
311.1125294 0.7822576727
433.1129233 1.27009125

Name: +ve in-silico MS/MS by CFM-ID for CLLIMVPNWOBNEF-GUTCHGCDSA-N
ID: CLLIMVPNWOBNEF-GUTCHGCDSA-N
Comment: Energy0
Num peaks: 8
163.0600999 2.734594631
271.0600999 11.44634433
273.0393644 2.853480231
289.0706646 28.40195344
415.1023586 1.832532022
419.0972732 1.600520634
433.1129233 14.51663153
451.123488 18.10137323

Name: +ve in-silico MS/MS by CFM-ID for CLLIMVPNWOBNEF-GUTCHGCDSA-N
ID: CLLIMVPNWOBNEF-GUTCHGCDSA-N
Comment: Energy1
Num peaks: 12
43.01784114 1.312170009
145.0495352 2.555395466
163.0600999 3.201807789
243.0651853 1.753990837
257.0444498 3.406337453
259.0600999 6.464217011
261.0757499 4.315867792
271.0600999 15.49408186
273.0393644 7.782909737
289.0706646 30.01837703
433.1129233 2.73362536
451.123488 1.475929883

Name: +ve in-silico MS/MS by CFM-ID for CLLIMVPNWOBNEF-GUTCHGCDSA-N
ID: CLLIMVPNWOBNEF-GUTCHGCDSA-N
Comment: Energy2
Num peaks: 31
41.00219107 0.8428941292
43.01784114 3.538153941
45.0334912 1.167828336
57.0334912 1.174016856
87.00767038 0.8842192007
89.02332044 0.8064567031
101.0233204 0.6976449518
103.0389705 0.7773448314
123.0440559 2.604383515
139.0389705 2.003414869
141.0182351 0.7125035328
145.0495352 1.630251317
147.0651853 1.784187992
163.0600999 0.6793485291
165.0182351 3.329195951
167.0338851 3.661236111
191.0338851 1.20514493
217.0495352 0.731556124
233.0444498 1.093993245
245.0444498 0.6708591882
257.0444498 5.073990456
259.0600999 1.510795354
261.0757499 1.493798617
271.0600999 9.663637028
273.0393644 9.977323261
273.0757499 1.357015326
289.0706646 8.611202585
293.1019647 0.9356769861
295.1176147 0.9356769861
359.0761439 0.6324884585
391.1023586 0.7127166244

Name: +ve in-silico MS/MS by CFM-ID for BQFASKRKRAPUFK-YDMJIYBWSA-N
ID: BQFASKRKRAPUFK-YDMJIYBWSA-N
Comment: Energy0
Num peaks: 25
103.0389705 0.6335012159
109.0284058 1.375575801
121.0284058 3.943802206
123.0440559 2.047500972
125.0233204 2.279234184
125.0597059 0.5355460477
135.0440559 1.382049214
151.002585 0.6328457652
153.0182351 0.6827725166
163.0389705 2.521509322
163.0600999 2.393948472
167.0338851 0.6476030905
269.0655792 0.8261542343
271.0600999 8.454903508
271.0812292 0.5258524939
273.0757499 1.535618292
287.0761439 1.302980072
289.0706646 20.14614645
315.0710585 0.6721088645
327.0710585 0.7361090903
329.0867085 0.7135509396
415.1023586 0.9717187382
423.1285734 1.006585396
433.1129233 11.51115017
451.123488 12.81586336

Name: +ve in-silico MS/MS by CFM-ID for BQFASKRKRAPUFK-YDMJIYBWSA-N
ID: BQFASKRKRAPUFK-YDMJIYBWSA-N
Comment: Energy1
Num peaks: 28
43.01784114 0.7802348198
109.0284058 1.17893413
121.0284058 5.630747334
123.0440559 2.246755265
125.0233204 1.362252
135.0440559 2.045893002
145.0284058 0.7607634254
145.0495352 2.258628901
151.002585 2.573270339
153.0182351 3.637951038
155.0338851 1.134887997
163.0389705 5.451347934
163.0600999 2.757182036
167.0338851 1.929379065
177.0182351 0.7905216774
179.0338851 1.067342035
243.0651853 0.7401089931
257.0444498 1.472017087
259.0600999 5.826643858
261.0757499 5.558458623
271.0600999 6.932105857
273.0757499 0.7757712705
289.0706646 16.877635
415.1023586 0.7707867748
421.1129233 1.454486003
423.1285734 1.06389422
433.1129233 2.494570637
451.123488 1.05469597

Name: +ve in-silico MS/MS by CFM-ID for BQFASKRKRAPUFK-YDMJIYBWSA-N
ID: BQFASKRKRAPUFK-YDMJIYBWSA-N
Comment: Energy2
Num peaks: 31
43.01784114 1.400132006
53.00219107 0.9986177407
65.03857658 1.013998268
87.00767038 0.8660720067
109.0284058 3.583977687
121.0284058 4.310686784
123.0440559 1.902853402
125.0233204 5.990248116
127.0389705 0.8267948084
131.0127558 2.178586651
133.0284058 1.280621689
135.0440559 3.609476512
145.0495352 1.372347537
147.0651853 1.127692974
151.002585 1.364046781
153.0182351 3.342018983
159.0076704 1.439153786
161.0233204 1.545528576
163.0389705 2.941271166
163.0600999 1.339072645
167.0338851 1.769707192
179.0338851 1.378364936
185.0233204 0.898822908
227.0338851 1.225271798
229.0495352 1.011314016
231.0651853 2.025149275
259.0600999 0.974692776
271.0600999 3.319648788
273.0757499 0.8073992268
289.0706646 4.144000289
433.1129233 1.452681274

Name: +ve in-silico MS/MS by CFM-ID for ZXXFEBMBNPRRSI-WFMVXBLUSA-N
ID: ZXXFEBMBNPRRSI-WFMVXBLUSA-N
Comment: Energy0
Num peaks: 6
163.0600999 2.39541837
253.0495352 12.68047124
271.0600999 30.17988498
397.0917939 3.176940458
415.1023586 17.15191876
433.1129233 17.49269816

Name: +ve in-silico MS/MS by CFM-ID for ZXXFEBMBNPRRSI-WFMVXBLUSA-N
ID: ZXXFEBMBNPRRSI-WFMVXBLUSA-N
Comment: Energy1
Num peaks: 13
107.0491413 1.232715529
133.0284058 1.887019024
135.0440559 7.193132803
137.0233204 5.72411496
145.0495352 2.165139085
163.0600999 2.416241474
243.0651853 9.857429139
253.0495352 18.13530813
255.0651853 1.492623232
271.0600999 25.22419954
397.0917939 1.621810832
405.1180087 1.41181758
415.1023586 2.507471018

Name: +ve in-silico MS/MS by CFM-ID for ZXXFEBMBNPRRSI-WFMVXBLUSA-N
ID: ZXXFEBMBNPRRSI-WFMVXBLUSA-N
Comment: Energy2
Num peaks: 31
41.00219107 1.255731073
43.01784114 3.620823308
45.0334912 1.122661865
59.01275576 0.5551522402
87.00767038 0.8946619608
89.02332044 0.8216651515
91.05422664 1.675535175
101.0233204 0.7058842423
103.0389705 0.9637887582
107.0491413 4.183651382
117.0334912 0.655463699
133.0284058 1.554801656
135.0440559 4.226720334
137.0233204 1.386367485
141.0182351 0.7379671617
143.0338851 0.5799259783
145.0495352 1.649504827
227.0338851 1.157956122
229.0495352 1.353210538
243.0651853 8.758227756
253.0495352 18.65510507
255.0651853 2.321125656
269.0444498 1.295701892
271.0600999 10.79823357
273.0757499 0.5725389674
275.0914 0.9693361913
277.1070501 0.9693361913
341.0655792 0.6552984534
371.0761439 0.6019216544
373.0917939 0.7383552533
397.0917939 0.6549791085

Name: +ve in-silico MS/MS by CFM-ID for SOSLMHZOJATCCP-XMKCHVMOSA-N
ID: SOSLMHZOJATCCP-XMKCHVMOSA-N
Comment: Energy0
Num peaks: 6
147.0651853 3.130222634
269.0444498 2.294405119
271.0600999 1.650292267
287.0550145 37.84169243
415.1023586 14.56393879
433.1129233 22.79293163

Name: +ve in-silico MS/MS by CFM-ID for SOSLMHZOJATCCP-XMKCHVMOSA-N
ID: SOSLMHZOJATCCP-XMKCHVMOSA-N
Comment: Energy1
Num peaks: 11
129.0546206 1.76528027
147.0651853 4.671955449
243.0287997 1.56415694
257.0444498 4.986659643
259.0600999 6.124215479
269.0444498 10.49844226
271.0600999 1.410015552
285.0393644 1.81871061
287.0550145 43.17921951
415.1023586 2.594643748
433.1129233 2.13440093

Name: +ve in-silico MS/MS by CFM-ID for SOSLMHZOJATCCP-XMKCHVMOSA-N
ID: SOSLMHZOJATCCP-XMKCHVMOSA-N
Comment: Energy2
Num peaks: 31
55.01784114 1.048989543
57.0334912 0.9992542831
69.0334912 1.018493851
77.00219107 1.906832327
77.03857658 1.148911479
85.02840582 1.420372744
87.00767038 0.7167795588
87.04405588 1.67097952
89.05970595 1.089834134
105.0334912 5.707803625
107.0491413 7.947143266
111.0440559 1.107903492
121.0284058 1.916810378
123.0440559 1.079684574
127.0389705 1.462922545
129.0546206 1.284907444
131.0702706 1.846470702
137.0233204 2.107034306
153.0182351 2.641284434
195.0287997 0.7143030186
229.0495352 1.010417663
231.0651853 0.8557550001
241.0495352 1.034447802
243.0287997 1.153574907
245.0444498 1.16377169
255.0287997 2.010850663
257.0444498 4.846902404
259.0600999 1.878986264
269.0444498 6.023445443
271.0600999 2.119887633
287.0550145 8.207527484

Name: +ve in-silico MS/MS by CFM-ID for MEHCTOVFPFJFEW-LTEMJKMTSA-N
ID: MEHCTOVFPFJFEW-LTEMJKMTSA-N
Comment: Energy0
Num peaks: 15
109.0284058 1.541611597
121.0284058 13.32600293
123.0440559 2.032726895
125.0597059 2.017456976
163.0600999 2.031702315
235.0600999 0.8219744995
251.0550145 1.491738965
253.0495352 8.289702123
253.0706646 1.384763389
255.0651853 0.8146327402
255.0863146 0.7809562461
271.0600999 21.10950353
271.0812292 2.920922285
415.1023586 9.847669784
433.1129233 11.99697697

Name: +ve in-silico MS/MS by CFM-ID for MEHCTOVFPFJFEW-LTEMJKMTSA-N
ID: MEHCTOVFPFJFEW-LTEMJKMTSA-N
Comment: Energy1
Num peaks: 23
43.01784114 0.7522349642
109.0284058 1.387227387
121.0284058 9.422092829
123.0440559 2.170914105
137.0233204 7.06612374
145.0495352 2.164366262
151.0389705 0.9288799296
161.0233204 1.474093246
163.0389705 0.5701553939
163.0600999 2.732459699
225.0546206 1.768547243
239.0338851 1.343493039
241.0495352 5.632909223
243.0651853 7.637666348
253.0495352 9.338631469
269.0444498 0.6233976746
271.0600999 18.78720255
291.0499291 0.6016763356
299.0761439 0.9775433251
403.1023586 1.208199374
405.1180087 0.741740662
415.1023586 2.082677822
433.1129233 0.9636645169

Name: +ve in-silico MS/MS by CFM-ID for MEHCTOVFPFJFEW-LTEMJKMTSA-N
ID: MEHCTOVFPFJFEW-LTEMJKMTSA-N
Comment: Energy2
Num peaks: 31
43.01784114 1.830991955
45.0334912 0.7610518018
49.00727645 0.7539219287
65.03857658 2.493099874
75.02292652 1.662848516
87.00767038 0.9122976592
103.0389705 1.049628057
109.0284058 1.898445591
111.0440559 0.8501418965
121.0284058 12.19884076
123.0440559 0.7440904536
131.0127558 6.182657777
133.0284058 0.9848820389
135.0440559 1.570109514
137.0233204 6.845982099
145.0495352 1.445595096
147.0651853 1.023628315
151.0389705 0.7657793282
159.0076704 0.9024862843
163.0600999 1.196449787
213.0546206 1.305202597
233.0444498 1.266407738
235.0600999 0.8628769322
237.0757499 1.344192787
241.0495352 1.170974772
243.0651853 1.007460302
249.0393644 1.505319978
253.0495352 3.239975193
253.0706646 1.914124012
271.0600999 3.794394989
415.1023586 1.084892105

Name: +ve in-silico MS/MS by CFM-ID for SMAKMLPEIWBYJR-QRXUOVCISA-N
ID: SMAKMLPEIWBYJR-QRXUOVCISA-N
Comment: Energy0
Num peaks: 13
109.0284058 1.650919106
121.0284058 13.96279148
123.0440559 2.201155795
125.0597059 2.173222169
147.0651853 2.338800535
151.0389705 0.7514305786
269.0444498 8.972124525
271.0600999 0.8858299959
271.0812292 2.438457834
287.0550145 22.12067777
299.0761439 0.8481017631
415.1023586 8.860871597
433.1129233 13.47736967

Name: +ve in-silico MS/MS by CFM-ID for SMAKMLPEIWBYJR-QRXUOVCISA-N
ID: SMAKMLPEIWBYJR-QRXUOVCISA-N
Comment: Energy1
Num peaks: 21
109.0284058 1.516768083
121.0284058 8.3904076
123.0440559 2.369748858
129.0546206 1.29232387
137.0233204 1.853099644
147.0651853 3.73207168
151.0389705 1.014469402
153.0182351 7.762789652
161.0233204 0.6898898065
177.0182351 1.172579295
241.0495352 1.374770111
251.0338851 1.040035969
255.0287997 1.401778813
257.0444498 6.301701139
259.0600999 5.705064167
269.0444498 11.14940076
287.0550145 18.85912093
299.0761439 1.105245657
405.1180087 0.7770560097
415.1023586 1.464535533
433.1129233 1.118362686

Name: +ve in-silico MS/MS by CFM-ID for SMAKMLPEIWBYJR-QRXUOVCISA-N
ID: SMAKMLPEIWBYJR-QRXUOVCISA-N
Comment: Energy2
Num peaks: 31
49.00727645 0.8201850091
65.03857658 1.923989133
75.02292652 1.783956888
85.02840582 0.9952978505
87.04405588 2.371228
107.0491413 0.7922333306
109.0284058 2.061333427
119.0491413 0.6841328527
121.0284058 11.56944019
123.0440559 0.8317500158
127.0389705 0.7633812447
129.0546206 0.8250573629
131.0127558 6.487765945
131.0702706 1.069524596
133.0284058 1.156029507
135.0440559 1.707363153
137.0233204 1.766308933
147.0651853 1.483721514
151.0389705 0.8346970081
153.0182351 7.319877866
159.0076704 1.547405977
177.0182351 1.093808388
229.0495352 1.43024136
233.0444498 0.9735388078
251.0550145 1.452305526
253.0706646 1.739820262
255.0863146 1.15818974
257.0444498 1.240038827
269.0444498 4.415146881
287.0550145 3.061998031
415.1023586 0.9772919427

Name: +ve in-silico MS/MS by CFM-ID for BBPVLQOHFINNBJ-KBBVGDAESA-N
ID: BBPVLQOHFINNBJ-KBBVGDAESA-N
Comment: Energy0
Num peaks: 6
163.0600999 2.756808953
255.0651853 1.598805573
271.0600999 39.74344993
397.0917939 1.874971088
415.1023586 16.9097379
433.1129233 21.62029526

Name: +ve in-silico MS/MS by CFM-ID for BBPVLQOHFINNBJ-KBBVGDAESA-N
ID: BBPVLQOHFINNBJ-KBBVGDAESA-N
Comment: Energy1
Num peaks: 10
43.01784114 1.663099483
145.0495352 2.973073385
163.0600999 3.296810518
241.0495352 1.295802211
243.0651853 3.303515015
255.0651853 1.40518897
271.0600999 59.23596512
397.0917939 1.480290219
415.1023586 3.758630522
433.1129233 1.971174886

Name: +ve in-silico MS/MS by CFM-ID for BBPVLQOHFINNBJ-KBBVGDAESA-N
ID: BBPVLQOHFINNBJ-KBBVGDAESA-N
Comment: Energy2
Num peaks: 31
41.00219107 1.191046941
43.01784114 3.896189146
45.0334912 1.182959864
49.00727645 1.400378011
51.02292652 0.6695060067
63.02292652 0.6447262042
65.03857658 0.8077323317
73.02840582 0.6353498148
79.05422664 0.6592990139
87.00767038 0.9426648216
89.02332044 0.7017478695
91.05422664 13.73014756
101.0233204 0.8302335386
103.0389705 1.015838389
105.0334912 3.016316237
107.0491413 2.163916813
111.0440559 1.697175601
137.0233204 3.976062501
139.0389705 0.8190239395
141.0182351 0.7774094534
145.0495352 1.943856914
153.0182351 4.642309649
161.0233204 0.9079607553
195.0287997 0.7091379139
215.0702706 1.354450513
241.0495352 0.89405078
243.0651853 2.234841262
255.0651853 2.769721196
271.0600999 13.18020617
371.0761439 0.6344823717
373.0917939 0.7780914178

Name: +ve in-silico MS/MS by CFM-ID for ZROGCCBNZBKLEL-MJPDLMCLSA-N
ID: ZROGCCBNZBKLEL-MJPDLMCLSA-N
Comment: Energy0
Num peaks: 10
109.0284058 1.089591363
137.0233204 1.319480459
139.0389705 1.162177762
147.0651853 2.983003776
153.0182351 3.784173597
287.0550145 9.824346808
289.0706646 1.116729251
305.0655792 29.4236663
433.1129233 11.54888491
451.123488 17.76951096

Name: +ve in-silico MS/MS by CFM-ID for ZROGCCBNZBKLEL-MJPDLMCLSA-N
ID: ZROGCCBNZBKLEL-MJPDLMCLSA-N
Comment: Energy1
Num peaks: 20
109.0284058 1.43935034
111.0440559 1.789884652
121.0284058 3.121891514
123.0440559 2.565888958
129.0546206 1.537150481
137.0233204 3.408682925
139.0389705 3.365446248
147.0651853 4.158706526
153.0182351 6.54263838
167.0338851 0.7258108554
183.0287997 0.7889044907
273.0393644 1.80376639
275.0550145 7.620500788
277.0706646 5.939157738
287.0550145 8.193368097
303.0499291 0.8245480518
305.0655792 21.49584063
423.1285734 1.202627535
433.1129233 2.070518283
451.123488 1.548738024

Name: +ve in-silico MS/MS by CFM-ID for ZROGCCBNZBKLEL-MJPDLMCLSA-N
ID: ZROGCCBNZBKLEL-MJPDLMCLSA-N
Comment: Energy2
Num peaks: 31
65.03857658 0.9525821043
69.0334912 0.9874387785
79.01784114 1.45396194
81.0334912 1.013224622
85.02840582 1.625978084
87.04405588 1.38690065
107.0491413 0.8766993756
109.0284058 2.870436266
111.0440559 2.19834048
121.0284058 5.190496223
123.0440559 4.209658083
125.0233204 0.9541551701
125.0597059 1.482591287
127.0389705 2.118689546
129.0546206 1.447343943
131.0702706 1.557232704
135.0076704 1.412773935
135.0440559 0.9550370904
137.0233204 4.77349089
139.0389705 2.588750999
141.0546206 0.8294049166
147.0651853 1.114503929
151.0389705 1.462622551
153.0182351 5.501548467
197.0444498 0.8251801051
247.0600999 1.620278035
275.0550145 1.730909617
287.0550145 4.448236603
305.0655792 3.362156311
311.1125294 0.7822576727
433.1129233 1.27009125

Name: +ve in-silico MS/MS by CFM-ID for WBGMKAAMRFEBHK-PZTMCFHLSA-N
ID: WBGMKAAMRFEBHK-PZTMCFHLSA-N
Comment: Energy0
Num peaks: 23
107.0491413 9.445826738
109.0647913 1.226782241
123.0440559 0.7413765458
137.0597059 1.447760177
149.0597059 0.7628702136
175.0389705 1.218322752
177.0546206 9.894068375
181.0495352 1.960457668
193.0495352 2.133500808
195.0651853 1.593309653
209.0444498 1.281692821
221.0444498 1.859764932
239.0550145 4.405758785
257.0655792 3.115232128
325.0554084 0.948661858
369.0968793 2.402795588
371.1125294 0.9166735076
385.0917939 0.7662861287
387.107444 4.9804954
389.1230941 1.087677996
397.0917939 2.401276742
415.1023586 11.53728974
433.1129233 14.39488605

Name: +ve in-silico MS/MS by CFM-ID for WBGMKAAMRFEBHK-PZTMCFHLSA-N
ID: WBGMKAAMRFEBHK-PZTMCFHLSA-N
Comment: Energy1
Num peaks: 31
72.99202031 0.9102935064
75.00767038 0.7338142623
79.05422664 1.167059333
105.0334912 1.638955809
107.0491413 25.37342876
109.0647913 3.015502248
135.0440559 1.132500969
137.0597059 2.139970831
147.0440559 0.8808170911
149.0597059 3.560641118
163.0389705 1.551539959
177.0546206 8.208952903
181.0495352 1.400827028
193.0495352 1.021473902
195.0651853 0.992823041
209.0444498 1.808456947
211.0600999 1.089211575
223.0600999 0.726315784
235.0600999 0.753550266
239.0550145 1.995614778
251.0550145 2.300179466
253.0706646 0.77285637
257.0655792 1.738829336
369.0968793 1.351827405
371.1125294 0.8531560521
387.107444 2.658895205
389.1230941 1.310379525
397.0917939 0.7783774597
403.1023586 1.05925419
415.1023586 2.274147968
433.1129233 1.037134889

Name: +ve in-silico MS/MS by CFM-ID for WBGMKAAMRFEBHK-PZTMCFHLSA-N
ID: WBGMKAAMRFEBHK-PZTMCFHLSA-N
Comment: Energy2
Num peaks: 31
41.00219107 0.7853339854
53.00219107 0.7169462352
59.01275576 1.569258778
65.03857658 2.536975106
75.00767038 1.195408054
75.02292652 1.920692707
77.03857658 3.570014397
79.05422664 5.050896453
91.05422664 0.8740103548
95.04914126 0.9165319161
105.0334912 5.418530788
107.0491413 15.91198396
109.0647913 2.096752077
123.0440559 2.050790519
135.0440559 0.6806389598
137.0597059 1.41896493
147.0440559 1.58692546
149.0080643 1.602178497
149.0597059 2.698820295
163.0237144 0.7493673669
177.0546206 2.218054856
179.0338851 1.290898839
181.0495352 1.520188587
193.0495352 4.294861881
195.0651853 0.6947459181
209.0444498 1.38057658
211.0600999 0.9497126798
239.0550145 2.538202221
387.107444 0.9776511988
401.0867085 0.7959929051
403.1023586 1.010185572

Name: +ve in-silico MS/MS by CFM-ID for CMVYWFJFAHQVQP-PFGOOLOPSA-N
ID: CMVYWFJFAHQVQP-PFGOOLOPSA-N
Comment: Energy0
Num peaks: 27
109.0284058 0.9447313917
111.0440559 0.8199398031
133.0284058 3.420369084
135.0440559 1.72161896
137.0597059 2.194686748
139.075356 0.6980857392
153.0546206 1.21972505
163.0600999 2.04320822
287.0550145 2.00906688
287.0761439 2.086761688
289.0706646 0.7112829966
297.0604938 0.8504221482
299.0761439 0.8793308936
313.0554084 0.871260737
313.0917939 0.6942430889
315.0499291 0.9296178903
315.0710585 4.839285653
317.0655792 0.6687072047
329.0867085 0.5968473992
377.0867085 0.8556748754
389.0867085 0.6504171834
415.1023586 1.042222084
419.0972732 0.5987239164
421.1129233 0.8385993495
423.1285734 1.197538741
433.1129233 18.42431367
451.123488 28.75274051

Name: +ve in-silico MS/MS by CFM-ID for CMVYWFJFAHQVQP-PFGOOLOPSA-N
ID: CMVYWFJFAHQVQP-PFGOOLOPSA-N
Comment: Energy1
Num peaks: 31
43.01784114 2.85148458
45.0334912 1.071920621
73.02840582 0.7773465519
121.0284058 4.724494256
123.0440559 4.099525574
135.0440559 0.7771784723
137.0233204 0.7750130862
137.0597059 1.627537356
139.0389705 1.480665578
145.0495352 3.152178593
163.0600999 4.387156639
269.0655792 0.8093802057
279.0499291 1.45134901
281.0655792 1.047879057
295.0448437 1.625766955
297.0604938 3.421881466
299.0550145 1.391529066
299.0761439 3.040015982
301.0706646 1.187974515
313.0554084 0.9807769563
313.0917939 0.8200885645
315.0710585 3.179910682
341.0867085 0.8914710044
389.0867085 0.9138232269
391.1023586 0.8930389255
405.1180087 1.633631575
415.1023586 2.357099307
421.1129233 2.116689459
423.1285734 3.200066173
433.1129233 9.099715224
451.123488 3.786125642

Name: +ve in-silico MS/MS by CFM-ID for CMVYWFJFAHQVQP-PFGOOLOPSA-N
ID: CMVYWFJFAHQVQP-PFGOOLOPSA-N
Comment: Energy2
Num peaks: 31
43.01784114 1.002389401
49.00727645 1.133614195
59.01275576 0.7848069624
75.02292652 2.120884312
77.03857658 1.870919534
89.02332044 1.112397322
109.0284058 1.20196632
121.0284058 1.633031865
133.0284058 10.33861347
135.0440559 1.083916805
137.0233204 1.964207185
137.0597059 1.049285275
139.075356 0.8218342409
153.0182351 1.357427815
163.002585 1.005099119
177.0182351 1.944023371
178.9974996 2.848595321
179.0338851 1.197721225
181.0131497 1.626314402
193.0131497 0.7820146517
269.0655792 0.8771635499
287.0550145 1.415308381
297.0393644 1.049771915
299.0761439 0.8762650483
301.0706646 0.8645186232
315.0499291 3.328700695
361.0917939 0.9457730106
389.0867085 1.656780595
391.1023586 1.356613106
415.1023586 1.04801276
433.1129233 2.739726321

Name: +ve in-silico MS/MS by CFM-ID for UDIXYHJHYVDNOG-YPEJTZOTSA-N
ID: UDIXYHJHYVDNOG-YPEJTZOTSA-N
Comment: Energy0
Num peaks: 13
95.04914126 0.7070914119
103.0389705 0.7476053221
123.0440559 0.6952483433
153.0546206 0.905731621
163.0600999 2.576175848
271.0600999 12.22820476
273.0757499 1.092141442
287.0761439 0.9732465494
289.0706646 27.30165507
315.0710585 1.470725171
415.1023586 1.235658372
433.1129233 14.07390699
451.123488 16.19729462

Name: +ve in-silico MS/MS by CFM-ID for UDIXYHJHYVDNOG-YPEJTZOTSA-N
ID: UDIXYHJHYVDNOG-YPEJTZOTSA-N
Comment: Energy1
Num peaks: 24
43.01784114 0.7984973627
95.04914126 1.524787752
105.0334912 4.088862714
107.0491413 3.811049064
121.0284058 1.648750383
123.0440559 3.55128595
137.0233204 2.696043831
137.0597059 0.994635006
145.0495352 2.295962551
153.0182351 3.014080249
163.0600999 2.858924458
167.0338851 1.056635451
183.0287997 0.9262009332
253.0495352 1.212228603
259.0600999 1.97634222
261.0757499 2.535081988
271.0600999 15.94324453
273.0757499 0.759039388
287.0550145 0.7033293568
289.0706646 22.76843343
415.1023586 0.7833155805
423.1285734 0.7175897144
433.1129233 2.489980672
451.123488 1.089850994

Name: +ve in-silico MS/MS by CFM-ID for UDIXYHJHYVDNOG-YPEJTZOTSA-N
ID: UDIXYHJHYVDNOG-YPEJTZOTSA-N
Comment: Energy2
Num peaks: 31
43.01784114 2.063169268
73.02840582 0.766384045
77.03857658 0.8457665895
79.05422664 0.8772104183
87.00767038 0.8583591497
95.04914126 0.911584626
105.0334912 4.869931776
107.0491413 3.559363034
109.0647913 1.532349704
121.0284058 4.147855551
123.0440559 2.043623392
137.0233204 4.792868559
145.0495352 1.360126013
147.0651853 1.124820716
153.0182351 5.747339892
153.0546206 1.365773027
163.0600999 0.7496314138
167.0338851 0.7749583402
179.0338851 0.8651049401
249.0393644 0.9737726269
259.0600999 1.724460392
267.0499291 2.451047747
269.0655792 2.708866196
271.0600999 6.189879895
271.0812292 1.64943685
273.0757499 1.03093166
289.0706646 4.499804357
293.1019647 0.6967093227
295.1176147 0.6967093227
389.0867085 0.7571467447
433.1129233 0.8854035835

Name: +ve in-silico MS/MS by CFM-ID for KUBUHOMBTJDYAN-FUQZIJMVSA-N
ID: KUBUHOMBTJDYAN-FUQZIJMVSA-N
Comment: Energy0
Num peaks: 17
95.04914126 0.687744766
103.0389705 0.6826106693
117.0334912 2.946925478
119.0491413 1.493719364
121.0647913 1.681528286
123.0804414 0.5600753898
137.0597059 1.727773932
163.0600999 2.64403406
169.0131497 1.160634988
271.0600999 9.62048732
273.0757499 1.192715347
289.0706646 24.15788993
303.0710585 1.026090651
331.0659731 2.413499867
415.1023586 1.326185251
433.1129233 12.9758687
451.123488 14.24271872

Name: +ve in-silico MS/MS by CFM-ID for KUBUHOMBTJDYAN-FUQZIJMVSA-N
ID: KUBUHOMBTJDYAN-FUQZIJMVSA-N
Comment: Energy1
Num peaks: 28
43.01784114 0.8323600423
95.04914126 0.739069333
105.0334912 4.361697418
107.0491413 4.208928787
119.0491413 0.843560084
121.0284058 1.047566577
121.0647913 1.557642048
123.0440559 2.204191932
125.0233204 0.7283474236
145.0495352 2.254622579
147.0440559 0.939448587
151.002585 1.501415367
153.0182351 6.079683666
163.0600999 3.238450994
165.0182351 0.8291704117
165.0546206 1.124623348
167.0338851 1.436545725
169.0131497 3.532591076
259.0600999 2.632106169
261.0757499 3.293576681
271.0600999 8.301504118
287.0550145 1.017827703
289.0706646 21.24898756
415.1023586 1.124476616
421.1129233 0.7322771504
423.1285734 0.9352249483
433.1129233 2.747187656
451.123488 1.163346128

Name: +ve in-silico MS/MS by CFM-ID for KUBUHOMBTJDYAN-FUQZIJMVSA-N
ID: KUBUHOMBTJDYAN-FUQZIJMVSA-N
Comment: Energy2
Num peaks: 31
41.00219107 1.135119884
43.01784114 1.841382371
75.02292652 0.9651398918
95.04914126 1.249587023
105.0334912 1.760383549
107.0491413 2.003368629
109.0647913 1.206720489
111.0804414 1.101770561
117.0334912 8.957200285
119.0491413 2.124763451
121.0284058 4.749200257
121.0647913 1.475450968
123.0440559 2.137295484
123.0804414 0.9736850764
125.0233204 3.181684008
137.0597059 1.956806577
141.0182351 2.584897288
145.0284058 1.026926455
145.0495352 1.042940359
147.0651853 0.9379770427
163.0389705 1.810335988
163.0600999 1.546495529
165.0546206 0.9463418694
166.9974996 0.9438705448
167.0338851 1.504799421
169.0131497 4.095509281
183.0287997 1.49138672
259.0600999 1.182274187
261.0757499 1.15224942
271.0600999 2.609193226
289.0706646 3.430961215

Name: +ve in-silico MS/MS by CFM-ID for CMVYWFJFAHQVQP-HIAWPFRSSA-N
ID: CMVYWFJFAHQVQP-HIAWPFRSSA-N
Comment: Energy0
Num peaks: 27
109.0284058 0.9447313917
111.0440559 0.8199398031
133.0284058 3.420369084
135.0440559 1.72161896
137.0597059 2.194686748
139.075356 0.6980857392
153.0546206 1.21972505
163.0600999 2.04320822
287.0550145 2.00906688
287.0761439 2.086761688
289.0706646 0.7112829966
297.0604938 0.8504221482
299.0761439 0.8793308936
313.0554084 0.871260737
313.0917939 0.6942430889
315.0499291 0.9296178903
315.0710585 4.839285653
317.0655792 0.6687072047
329.0867085 0.5968473992
377.0867085 0.8556748754
389.0867085 0.6504171834
415.1023586 1.042222084
419.0972732 0.5987239164
421.1129233 0.8385993495
423.1285734 1.197538741
433.1129233 18.42431367
451.123488 28.75274051

Name: +ve in-silico MS/MS by CFM-ID for CMVYWFJFAHQVQP-HIAWPFRSSA-N
ID: CMVYWFJFAHQVQP-HIAWPFRSSA-N
Comment: Energy1
Num peaks: 31
43.01784114 2.85148458
45.0334912 1.071920621
73.02840582 0.7773465519
121.0284058 4.724494256
123.0440559 4.099525574
135.0440559 0.7771784723
137.0233204 0.7750130862
137.0597059 1.627537356
139.0389705 1.480665578
145.0495352 3.152178593
163.0600999 4.387156639
269.0655792 0.8093802057
279.0499291 1.45134901
281.0655792 1.047879057
295.0448437 1.625766955
297.0604938 3.421881466
299.0550145 1.391529066
299.0761439 3.040015982
301.0706646 1.187974515
313.0554084 0.9807769563
313.0917939 0.8200885645
315.0710585 3.179910682
341.0867085 0.8914710044
389.0867085 0.9138232269
391.1023586 0.8930389255
405.1180087 1.633631575
415.1023586 2.357099307
421.1129233 2.116689459
423.1285734 3.200066173
433.1129233 9.099715224
451.123488 3.786125642

Name: +ve in-silico MS/MS by CFM-ID for CMVYWFJFAHQVQP-HIAWPFRSSA-N
ID: CMVYWFJFAHQVQP-HIAWPFRSSA-N
Comment: Energy2
Num peaks: 31
43.01784114 1.002389401
49.00727645 1.133614195
59.01275576 0.7848069624
75.02292652 2.120884312
77.03857658 1.870919534
89.02332044 1.112397322
109.0284058 1.20196632
121.0284058 1.633031865
133.0284058 10.33861347
135.0440559 1.083916805
137.0233204 1.964207185
137.0597059 1.049285275
139.075356 0.8218342409
153.0182351 1.357427815
163.002585 1.005099119
177.0182351 1.944023371
178.9974996 2.848595321
179.0338851 1.197721225
181.0131497 1.626314402
193.0131497 0.7820146517
269.0655792 0.8771635499
287.0550145 1.415308381
297.0393644 1.049771915
299.0761439 0.8762650483
301.0706646 0.8645186232
315.0499291 3.328700695
361.0917939 0.9457730106
389.0867085 1.656780595
391.1023586 1.356613106
415.1023586 1.04801276
433.1129233 2.739726321

Name: +ve in-silico MS/MS by CFM-ID for FFFIPDPCGREKEW-JMBFVMJTSA-N
ID: FFFIPDPCGREKEW-JMBFVMJTSA-N
Comment: Energy0
Num peaks: 10
57.0334912 1.445667377
69.0334912 2.097303544
87.04405588 1.770424559
147.0651853 2.011116906
269.0444498 2.012057269
271.0600999 1.248332453
287.0550145 32.68784921
397.0917939 3.18856226
415.1023586 16.72119265
433.1129233 17.0754493

Name: +ve in-silico MS/MS by CFM-ID for FFFIPDPCGREKEW-JMBFVMJTSA-N
ID: FFFIPDPCGREKEW-JMBFVMJTSA-N
Comment: Energy1
Num peaks: 12
129.0546206 3.452982593
147.0651853 2.638291335
243.0287997 1.454362102
257.0444498 4.432824078
259.0600999 5.604177541
269.0444498 9.917550502
285.0393644 1.729471051
287.0550145 41.98439921
397.0917939 2.163919437
405.1180087 1.371915052
415.1023586 3.59473809
433.1129233 1.838057753

Name: +ve in-silico MS/MS by CFM-ID for FFFIPDPCGREKEW-JMBFVMJTSA-N
ID: FFFIPDPCGREKEW-JMBFVMJTSA-N
Comment: Energy2
Num peaks: 31
39.02292652 4.261219254
41.00219107 0.7845827513
41.03857658 3.028575536
43.05422664 2.922695059
55.01784114 0.7897102202
57.0334912 4.570707189
59.04914126 2.543868452
61.06479133 1.999746738
69.0334912 1.335009616
71.01275576 0.8958610881
73.02840582 1.218853299
77.00219107 1.581460192
77.03857658 0.9524298093
105.0334912 4.585894217
107.0491413 5.991625517
111.0440559 0.9189325251
121.0284058 1.589633564
123.0440559 1.173522
127.0389705 1.492650945
129.0546206 2.303560668
131.0702706 1.538557072
137.0233204 1.747615718
153.0182351 2.190562129
229.0495352 0.8380908377
243.0287997 0.957581
255.0287997 1.667879225
257.0444498 3.761540907
259.0600999 1.483390021
269.0444498 5.128252216
271.0600999 1.521295372
287.0550145 5.199272133

Name: +ve in-silico MS/MS by CFM-ID for GJPZGUVVJVKXSH-MBYPNDMNSA-N
ID: GJPZGUVVJVKXSH-MBYPNDMNSA-N
Comment: Energy0
Num peaks: 9
163.0600999 2.519724397
297.0393644 1.54967957
339.0710585 1.219347683
359.0761439 1.107964642
397.0917939 2.777506312
403.1023586 1.03323942
405.1180087 1.175520387
415.1023586 25.01827379
433.1129233 44.63083434

Name: +ve in-silico MS/MS by CFM-ID for GJPZGUVVJVKXSH-MBYPNDMNSA-N
ID: GJPZGUVVJVKXSH-MBYPNDMNSA-N
Comment: Energy1
Num peaks: 28
41.00219107 0.9339856804
43.01784114 4.415805446
45.0334912 2.089981106
55.01784114 1.324844787
73.02840582 1.867350691
75.04405588 1.094002755
145.0495352 4.593054581
163.0600999 5.977644508
271.0600999 0.8503784757
281.0444498 5.254814344
283.0600999 2.038864083
297.0393644 1.211322467
299.0550145 1.420110096
311.0550145 0.6993059157
321.0604938 1.900581202
339.0710585 2.779578216
341.0655792 0.7032768925
343.0812292 0.621982562
371.0761439 0.641973851
387.0710585 0.6295003885
387.107444 0.724089358
389.0867085 1.254902436
391.1023586 1.110177742
397.0917939 7.633505224
403.1023586 1.968260663
405.1180087 2.773180384
415.1023586 15.04107275
433.1129233 8.786115157

Name: +ve in-silico MS/MS by CFM-ID for GJPZGUVVJVKXSH-MBYPNDMNSA-N
ID: GJPZGUVVJVKXSH-MBYPNDMNSA-N
Comment: Energy2
Num peaks: 31
43.01784114 2.068808006
45.0334912 0.8248825298
56.99710569 1.21770179
59.01275576 2.575467876
61.02840582 1.463586589
73.02840582 0.9915456703
77.00219107 2.648962959
87.00767038 1.09808145
89.02332044 1.029831817
105.0334912 1.274959712
121.0284058 2.331747975
153.0182351 1.113903484
205.0131497 4.045028997
229.0495352 3.021558947
255.0287997 3.381301165
265.0495352 0.9480837535
269.0444498 1.532331319
271.0600999 2.28861108
281.0444498 4.390467268
283.0600999 3.076927713
297.0393644 7.958901553
299.0550145 1.963776139
339.0499291 1.191080747
341.0655792 1.333629115
343.0812292 2.085313841
373.0917939 0.9359752793
391.1023586 1.005935465
397.0917939 2.242900185
403.1023586 1.152581011
405.1180087 1.052891333
415.1023586 1.437060538

Name: +ve in-silico MS/MS by CFM-ID for IJNNRBJJPRWDMO-VWHKRPIESA-N
ID: IJNNRBJJPRWDMO-VWHKRPIESA-N
Comment: Energy0
Num peaks: 18
56.99710569 1.132436425
61.02840582 3.274508505
63.04405588 1.269642775
89.02332044 1.006767309
95.04914126 1.12205016
121.0495352 1.280375865
163.0600999 1.595809007
297.0393644 4.636339582
299.0550145 3.056740292
327.0499291 1.315095791
329.0655792 2.16627268
371.0761439 1.411507052
397.0917939 4.00391325
401.0867085 1.598998569
403.1023586 0.865157806
405.1180087 1.010261295
415.1023586 22.29668538
433.1129233 27.11697052

Name: +ve in-silico MS/MS by CFM-ID for IJNNRBJJPRWDMO-VWHKRPIESA-N
ID: IJNNRBJJPRWDMO-VWHKRPIESA-N
Comment: Energy1
Num peaks: 29
43.01784114 2.967334395
45.0334912 1.978804191
59.01275576 0.7784680452
61.02840582 6.449523075
63.04405588 4.325852911
73.02840582 0.7275596486
95.04914126 1.434472272
101.0233204 1.162546697
133.0495352 0.6853624169
145.0495352 3.475344596
163.0600999 3.804859022
271.0600999 0.756037349
281.0444498 1.209287484
297.0393644 1.252199181
299.0550145 1.586148908
353.0655792 2.057588608
355.0812292 0.8708297136
371.0761439 3.85567899
373.0917939 1.651257583
377.1230941 1.139049595
387.107444 1.639628864
389.0867085 0.5913722389
391.1023586 0.5935410425
397.0917939 6.865027025
401.0867085 1.501187288
403.1023586 2.475110584
405.1180087 4.300486788
415.1023586 13.72263541
433.1129233 6.201234611

Name: +ve in-silico MS/MS by CFM-ID for IJNNRBJJPRWDMO-VWHKRPIESA-N
ID: IJNNRBJJPRWDMO-VWHKRPIESA-N
Comment: Energy2
Num peaks: 31
31.01784114 1.160606984
43.01784114 1.998645957
45.0334912 1.574724575
56.99710569 1.74524262
59.01275576 1.898005359
59.04914126 1.028680527
61.02840582 2.748156215
71.01275576 1.460498603
73.02840582 2.229276439
75.04405588 1.448725981
89.02332044 1.144570092
95.04914126 3.071802501
101.0233204 1.08573574
119.0491413 0.9224159089
161.0233204 1.575945267
229.0495352 1.029083258
255.0287997 3.578156104
267.0287997 0.9814934483
267.0651853 0.9209126046
269.0444498 2.038347974
271.0600999 2.556128291
281.0444498 4.666977209
283.0600999 5.774478622
285.0757499 2.398337408
287.0914 2.068566418
297.0393644 7.663241617
299.0550145 2.394446443
301.0706646 1.661057509
313.0706646 0.9849753208
343.0812292 1.479901629
415.1023586 2.376159179

Name: +ve in-silico MS/MS by CFM-ID for PMWOCSJXZDDAPR-IARDODDQSA-N
ID: PMWOCSJXZDDAPR-IARDODDQSA-N
Comment: Energy0
[truncated: 1,654,101 more chars]
