# Supplementary material for: Ion mobility collision cross-section atlas for known and unknown metabolite annotation in untargeted metabolomics
Source: Nat Commun. 2020 Aug 28;11:4334. doi: 10.1038/s41467-020-18171-8 (PMC7455731; doi:10.1038/s41467-020-18171-8)
Supplement: Supplementary file 8 — Supplementary Data 5 [file 41467_2020_18171_MOESM8_ESM.zip › 01_positive_mode/L0761/cfmid_result.txt]

1 0.36363636 CBCZGSYBNPUHEF-UHFFFAOYSA-N OC1=CC(=CC#C1)C1Oc2cc(O)cc(c2C(=O)C1OC1OC(C)C(C(C1O)O)O)O
2 0.30769231 AHJQBAVQPKJBMX-UHFFFAOYSA-N OC1=CC=C(C#C1)C1Oc2cc(O)cc(c2C(=O)C1OC1OC(C)C(C(C1O)O)O)O
3 0.28571429 VWBWQPAZMNABMR-UTZHSPHRSA-N OCC1OC(OC2C(Oc3cc(O)cc(O)c3C2=O)c4ccc(O)cc4)C(O)C(O)C1O
4 0.28571429 VWBWQPAZMNABMR-GSAOCOQPSA-N OCC1OC(OC2C(Oc3cc(O)cc(O)c3C2=O)c4ccc(O)cc4)C(O)C(O)C1O
5 0.28571429 JTATWIRSPVYQBQ-UHFFFAOYSA-N Oc1ccc(cc1)C1Oc2cc(O)cc(c2C(=O)C1OC1OC(C)C(C(=O)C1O)O)O
6 0.28571429 VWBWQPAZMNABMR-UHFFFAOYSA-N OCC1OC(OC2C(Oc3c(C2=O)c(O)cc(c3)O)c2ccc(cc2)O)C(C(C1O)O)O
7 0.28571429 VWBWQPAZMNABMR-MJKWJQFASA-N OCC1OC(OC2C(Oc3cc(O)cc(O)c3C2=O)c4ccc(O)cc4)C(O)C(O)C1O
8 0.28571429 VWBWQPAZMNABMR-OXNZQKAXSA-N OCC1OC(OC2C(Oc3cc(O)cc(O)c3C2=O)c4ccc(O)cc4)C(O)C(O)C1O
9 0.28571429 VSKCRRNJIFABKI-UHFFFAOYSA-N Oc1ccc(cc1)C1Oc2cc(O)cc(c2C(=O)C1OC1OC(C)C(=O)C(C1O)O)O
10 0.28571429 VWBWQPAZMNABMR-MGUDENHHSA-N OCC1OC(OC2C(Oc3cc(O)cc(O)c3C2=O)c4ccc(O)cc4)C(O)C(O)C1O
11 0.28571429 VWBWQPAZMNABMR-UIGCOHJJSA-N OCC1OC(OC2C(Oc3cc(O)cc(O)c3C2=O)c4ccc(O)cc4)C(O)C(O)C1O
12 0.27272727 UXSDBSAFDBPYCG-UHFFFAOYSA-N OCC1OC(Oc2cc(O)c3c(c2)OC(C(C3=O)c2ccc(cc2)O)O)C(C(C1O)O)O
13 0.26666667 ZOZXCTSYNLVRKO-JUIPTLLLSA-N OC[C@H]1O[C@@H](Oc2ccc(cc2)[C@H]3Oc4cc(O)cc(O)c4C(=O)[C@@H]3O)[C@H](O)[C@@H](O)[C@@H]1O
14 0.26666667 WTHYQAYFSXLILZ-UHFFFAOYSA-N Oc1ccc(cc1)C1Oc2cc(O)cc(c2C(=O)C1OC1OC(C)C(C(C1=O)O)O)O
15 0.26666667 GKCFKWHVLUIGQE-UHFFFAOYSA-N Oc1ccc(cc1)C1Oc2cc(O)cc(c2C(=O)C1OC1OC(C)C(=C(C1O)O)O)O
16 0.26666667 ZOZXCTSYNLVRKO-OTHOSUPWSA-N OCC1OC(Oc2ccc(cc2)C3Oc4cc(O)cc(O)c4C(=O)C3O)C(O)C(O)C1O
17 0.23529412 CAZMOEBMJUTRMK-VVHLPZDHSA-N CC1=C2OC(C)(C)c3cc(O[C@@H]4O[C@H](CO)[C@@H](O)[C@H](O)[C@H]4O)c(C(=O)O)c(C(=O)C1=O)c23
18 0.23529412 VCRHHRMMJFQRDX-UHFFFAOYSA-N OCC1OC(OC2=C(Oc3c(C2O)c(O)cc(c3)O)c2ccc(cc2)O)C(C(C1O)O)O
19 0.22222222 BPDKEQWYMACNIV-UHFFFAOYSA-N OCC1OC(OC2=C(OC3C(=C(O)C=C(C3)O)C2=O)c2ccc(cc2)O)C(C(C1O)O)O
20 0.22222222 XSSLKFIHSZXHBJ-UHFFFAOYSA-N OCC1OC(Oc2cc(OC(=C)c3ccc(cc3)O)c(c(c2)O)C(=O)O)C(C(C1O)O)O
21 0.22222222 BJPJAFGOZPGVCW-UHFFFAOYSA-N OCC1OC(Oc2cc(O)c(c(c2)O)C(=O)C=CC2=CC#CC(=C2)O)C(C(C1O)O)O
22 0.22222222 OTRXJZNYJCVWLT-UHFFFAOYSA-N Oc1ccc(cc1)C1Oc2cc(O)cc(c2C(=O)C1OC1OC(C)C(C(=C1O)O)O)O
23 0.21052632 DCTQXNWQTLOMPD-SFTVRKLSSA-N OCC1OC(Oc2cc(O)c3C(=O)CC(Oc3c2)c4cc(O)cc(O)c4)C(O)C(O)C1O
24 0.21052632 DCTQXNWQTLOMPD-FRRSERDHSA-N OCC1OC(Oc2cc(O)c3C(=O)CC(Oc3c2)c4cc(O)cc(O)c4)C(O)C(O)C1O
25 0.21052632 XEUFAYANMATDAQ-UHFFFAOYSA-N OCC1OC(Oc2cc(O)cc(c2C(=O)O)C(=O)c2cc(C)cc(c2)O)C(C(C1O)O)O
26 0.21052632 INRKMOGAQYXWAW-UHFFFAOYSA-N OCC1OC(Oc2cc(O)cc(c2)C(=O)c2cc(C)cc(c2C(=O)O)O)C(C(C1O)O)O
27 0.21052632 KQOMSODFXPHFOP-RSXXEETQSA-N OCC1OC(Oc2ccc(C3CC(=O)c4c(O)cc(O)cc4O3)c(O)c2)C(O)C(O)C1O
28 0.21052632 KQOMSODFXPHFOP-SFTVRKLSSA-N OCC1OC(Oc2ccc(C3CC(=O)c4c(O)cc(O)cc4O3)c(O)c2)C(O)C(O)C1O
29 0.21052632 XXYNRADJSINGEO-SSHOXURBSA-N C1(O[C@@H]2OC(CO)[C@@H](O)[C@H](O)C2O)C=C(O)C2C(=O)CC(O)(C3C=CC(O)=CC=3)OC=2C=1
30 0.21052632 XXYNRADJSINGEO-UHFFFAOYSA-N OCC1OC(Oc2cc3OC(O)(CC(=O)c3c(c2)O)c2ccc(cc2)O)C(C(C1O)O)O
31 0.21052632 KQOMSODFXPHFOP-XIXRQGLNSA-N C1(O)C=C(O)C2C(=O)CC(C3C=CC(O[C@@H]4OC(CO)[C@@H](O)[C@H](O)C4O)=CC=3O)OC=2C=1
32 0.21052632 XXYNRADJSINGEO-JRAOJMNRSA-N OCC1OC(Oc2cc(O)c3C(=O)CC(O)(Oc3c2)c4ccc(O)cc4)C(O)C(O)C1O
33 0.2 VDQOPBGLKYWYHW-UHFFFAOYSA-N OCC1OC(Oc2cc(O)cc(c2C(=O)c2ccc(cc2O)C)C(=O)O)C(C(C1O)O)O
34 0.2 GKYXQLUECYXTDP-UHFFFAOYSA-N OCC1OC(Oc2cc(OC=C(c3ccc(cc3)O)C(=O)O)cc(c2)O)C(C(C1O)O)O
35 0.2 SLPFAONKVXHOCP-UHFFFAOYSA-N OCC1OC(OC2=CC(O)=C(C=C2)C2COC3=CC(O)=CC(O)=C3C2=O)C(O)C(O)C1O
36 0.2 ANPAZNKDIKZUAZ-UHFFFAOYSA-N OCC1OC(Oc2cc(O)cc(c2C(=O)C(=Cc2ccc(cc2)O)O)O)C(C(C1O)O)O
37 0.2 WBCWJGLTUZEHOH-UHFFFAOYSA-N OCC1OC(Oc2cc(O)c(c(c2)O)C(=O)C(=CO)c2ccc(cc2)O)C(C(C1O)O)O
38 0.2 BRFOBRTVZDJOPE-UHFFFAOYSA-N OCC1OC(Oc2cc(O)c(c(c2)O)C(=O)C(=Cc2ccc(cc2)O)O)C(C(C1O)O)O
39 0.2 SLPFAONKVXHOCP-XREQLKKTSA-N OCC1OC(Oc2ccc(C3COc4cc(O)cc(O)c4C3=O)c(O)c2)C(O)C(O)C1O
40 0.19047619 PAQRUPFFEXISNI-UHFFFAOYSA-N OC1C(OC2C(C1OC2)O)Oc1cc(O)c(c(c1)O)C(=O)C=Cc1ccc(c(c1)O)O
41 0.19047619 KTDWFYOXQQWERW-KVKBDHCBSA-N OCC1OC(Oc2cc(ccc2O)C3CC(=O)c4c(O)cc(O)cc4O3)C(O)C(O)C1O
42 0.19047619 RQVONURISXRADZ-PRRLNRMFSA-N OCC1OC(Oc2cc(O)c3C(=O)CC(Oc3c2)c4ccc(O)cc4O)C(O)C(O)C1O
43 0.19047619 KTDWFYOXQQWERW-ITSUVCJSSA-N OCC1OC(Oc2cc(ccc2O)C3CC(=O)c4c(O)cc(O)cc4O3)C(O)C(O)C1O
44 0.19047619 RQVONURISXRADZ-SFTVRKLSSA-N OC[C@H]1O[C@@H](Oc2cc(O)c3C(=O)C[C@H](Oc3c2)c4ccc(O)cc4O)[C@H](O)[C@@H](O)[C@@H]1O
45 0.19047619 QQMLCOMNMZZYQV-UHFFFAOYSA-N OCC1OC(Oc2cc(O)c(c(c2)O)C(=O)C=C(c2ccc(cc2)O)O)C(C(C1O)O)O
46 0.19047619 PVNAKLJXGRJVOJ-UHFFFAOYSA-N OCC1OC(Oc2cc3OC(CC(=O)c3c(c2)O)C2=CC3C(C=C2)(O3)O)C(C(C1O)O)O
47 0.19047619 UTVNCHVNWOBHKE-UHFFFAOYSA-N OCC1OC(Oc2cc(O)ccc2C(=O)c2c(O)cc(cc2C(=O)O)C)C(C(C1O)O)O
48 0.19047619 ZKMIRYADZQAFFT-SFTVRKLSSA-N OCC1OC(Oc2ccc(cc2O)C3CC(=O)c4c(O)cc(O)cc4O3)C(O)C(O)C1O
49 0.19047619 DKBQZFQLWWOLKV-UHFFFAOYSA-N OCC1OC(Oc2cc(O)cc(c2C(=O)C=C(c2ccc(cc2)O)O)O)C(C(C1O)O)O
50 0.19047619 KTDWFYOXQQWERW-SLOQVBGBSA-N C1(O)=CC2OC(C3C=C(O[C@H]4[C@H](O)[C@H](O)[C@H](O)[C@@H](CO)O4)C(O)=CC=3)CC(=O)C=2C(O)=C1
51 0.19047619 RQVONURISXRADZ-UHFFFAOYSA-N C1(OC2OC(CO)C(O)C(O)C2O)=CC2OC(C3C(O)=CC(O)=CC=3)CC(=O)C=2C(O)=C1
52 0.18181818 JHCRUHWDZPSZCT-OWQBGRFZSA-N OCC1OC(Oc2ccc3C(=O)C(=C(Oc3c2)c4ccc(O)cc4)O)C(O)C(O)C1O
53 0.18181818 AZRVQJNRDWOJQR-BVJIBDCISA-N OCC1OC(Oc2ccccc2C3=CC(=O)c4c(O)cc(O)cc4O3)C(O)C(O)C1O
54 0.18181818 KMOUJOKENFFTPU-QNDFHXLGSA-N C1=CC(=CC=C1C2=CC(=O)C3=C(C=C(C=C3O2)O[C@H]4[C@@H]([C@H]([C@@H]([C@H](O4)CO)O)O)O)O)O
55 0.18181818 ZCOLJUOHXJRHDI-CMWLGVBASA-N C1=CC(=CC=C1C2=COC3=CC(=CC(=C3C2=O)O)O[C@H]4[C@@H]([C@H]([C@@H]([C@H](O4)CO)O)O)O)O
56 0.18181818 HSWIRQIYASIOBE-JNHRPPPUSA-N CC1=CC(=C2C(=C1)C(=O)C3=CC(=CC(=C3C2=O)O[C@H]4[C@@H]([C@H]([C@@H]([C@H](O4)CO)O)O)O)O)O
57 0.18181818 XDSMNFDIUSJDIC-UHFFFAOYSA-N OC1C(OC2=CC34C(C(=C2)O)(O3)C(=O)c2c(C4=O)cc(cc2O)C)OC(C(C1O)O)C
58 0.18181818 KOTZUKDMDNLVOD-UHFFFAOYSA-N OC1C(OC(C(C1O)O)C)OC12C=C(O)C3=C(C2O1)C(=O)c1c(C3=O)c(O)cc(c1)C
59 0.18181818 BJKDQGJCDXSLGQ-UHFFFAOYSA-N OC1C(OC2=CC3=C(C4(C2O4)O)C(=O)c2c(C3=O)cc(C)cc2O)OC(C(C1O)O)C
60 0.18181818 GDGSWBARKZVIGG-UHFFFAOYSA-N CC1=CC23C(C(=C1)O)(O2)C(=O)c1c(C3=O)cc(cc1O)OC1OC(C)C(C(C1O)O)O
61 0.18181818 SOSLMHZOJATCCP-AEIZVZFYSA-N C[C@H]1[C@@H]([C@H]([C@H]([C@@H](O1)OC2=C(OC3=CC(=CC(=C3C2=O)O)O)C4=CC=C(C=C4)O)O)O)O
62 0.18181818 XQEQPCGAOOGVFD-UHFFFAOYSA-N OC1C(OC(C(C1O)O)C)Oc1cc(O)c2c(c1)C(=O)C1=C(C2=O)C(=CC2(C1O2)C)O
63 0.18181818 MWBSYWUMKCASFD-UHFFFAOYSA-N OC1C(OC(C(C1O)O)C)Oc1cc(O)c2c(c1)C(=O)C1=C(C2=O)C2(O)OC2C(=C1)C
64 0.18181818 BEUCMLJKFOWDNP-GDWZDCDYSA-N CC1OC(Oc2cc(ccc2O)C3=CC(=O)c4c(O)cc(O)cc4O3)C(O)C(O)C1O
65 0.18181818 WDCTXBOXEDCROA-UHFFFAOYSA-N OCC1OC(Oc2cc(O)cc(c2C(=O)C=Cc2ccc(cc2O)O)O)C(C(C1O)O)O
66 0.18181818 JTBQEXYNINQAPZ-UHFFFAOYSA-N OCC1OC(OC2(O)C=Cc3c(C2O)occ(c3=O)c2ccc(cc2)O)C(C(C1O)O)O
67 0.18181818 NSGPGYOIPKFBAG-UHFFFAOYSA-N OCC1OC(Oc2ccc3c(c2O)occ(c3=O)c2ccc(cc2)O)C(C(C1O)O)O
68 0.18181818 KIZBWUUJNJEYCM-UHFFFAOYSA-N OCC1OC(OC2=CC=CC3=C2C(=O)C2=C(C=C(CO)C=C2O)C3=O)C(O)C(O)C1O
69 0.18181818 DLSFIZFXGOOKSM-UHFFFAOYSA-N OCC1OC(Oc2ccc3c(c2)oc(c(c3=O)c2ccc(cc2)O)O)C(C(C1O)O)O
70 0.18181818 VEEIDCZENCXYKD-UHFFFAOYSA-N OCC1OC(OC2=CC(O)=C3C(=O)C(=COC3=C2)C2=CC=CC=C2O)C(O)C(O)C1O
71 0.18181818 ZCOLJUOHXJRHDI-UHFFFAOYSA-N OCC1OC(OC2=CC(O)=C3C(=O)C(=COC3=C2)C2=CC=C(O)C=C2)C(O)C(O)C1O
72 0.18181818 SZTFXLCPWDLVRW-UHFFFAOYSA-N OCC1OC(Oc2ccc3c(c2)occ(c3=O)c2ccc(cc2O)O)C(C(C1O)O)O
73 0.18181818 ZNRGVPUDJZXIPZ-UHFFFAOYSA-N OCC1OC(OC23C=Cc4c(C3O2)occ(c4=O)c2ccc(cc2)O)C(C(C1O)O)O
74 0.18181818 SJFGNHVZJUSQBX-UHFFFAOYSA-N OCC1OC(OC2=CC(CO)=CC3=C2C(=O)C2=C(C=CC=C2O)C3=O)C(O)C(O)C1O
75 0.18181818 TXLQONQJSWSJJX-UHFFFAOYSA-N OCC1OC(OC2=CC(O)=CC3=C2C(=O)C(=CO3)C2=CC=C(O)C=C2)C(O)C(O)C1O
76 0.18181818 UBVJENDWBOVRBS-UHFFFAOYSA-N CC1=CC2=C(C(O)=C1)C(=O)C1=C(C=C(OC3OC(CO)C(O)C(O)C3O)C=C1O)C2=O
77 0.18181818 ZCOLJUOHXJRHDI-GRARQNNCSA-N OCC1OC(Oc2cc(O)c3C(=O)C(=COc3c2)c4ccc(O)cc4)C(O)C(O)C1O
78 0.18181818 SGIOAFBVWVUCQP-WGQLFCHCSA-N CC1OC(Oc2cc(O)cc3OC(=C(O)C(=O)c23)c4ccc(O)cc4)C(O)C(O)C1O
79 0.18181818 XHDQRNAWLUMRLW-UHFFFAOYSA-N OCC1OC(OC2=Cc3occ(c(=O)c3C3C2O3)c2ccc(cc2)O)C(C(C1O)O)O
80 0.18181818 ICLVCWSZHUZEFT-QNDFHXLGSA-N OC[C@H]1O[C@@H](OC2=CC=C(C=C2)C2=CC(=O)C3=C(O)C=C(O)C=C3O2)[C@H](O)[C@@H](O)[C@@H]1O
81 0.18181818 HSWIRQIYASIOBE-UHFFFAOYSA-N OCC1OC(Oc2cc(O)cc3c2C(=O)c2c(C3=O)cc(cc2O)C)C(C(C1O)O)O
82 0.18181818 HQNOUCSPWAGQND-UHFFFAOYSA-N CC1OC(OC2=CC(O)=C3C(=O)C(O)=C(OC3=C2)C2=CC=C(O)C=C2)C(O)C(O)C1O
83 0.18181818 IOYRIZPHWJJHBP-UHFFFAOYSA-N OCC1OC(Oc2cc(O)cc3c2C(=O)C2(C(C3=O)C=C(C=C2O)C)O)C(C(C1O)O)O
84 0.18181818 ZXXFEBMBNPRRSI-UHFFFAOYSA-N OCC1OC(Oc2cc(C)cc3c2C(=O)c2c(C3=O)cc(cc2O)O)C(C(C1O)O)O
85 0.18181818 CNNINMSMOPBLND-UHFFFAOYSA-N OCC1OC(OC2(O)C(O)C=CC3=C2C(=O)c2c(C3=O)cc(cc2O)C)C(C(C1O)O)O
86 0.18181818 ICLVCWSZHUZEFT-MQBSTWLZSA-N OCC1OC(Oc2ccc(cc2)C3=CC(=O)c4c(O)cc(O)cc4O3)C(O)C(O)C1O
87 0.18181818 KMRKKRALMCLBFQ-UHFFFAOYSA-N OCC1OC(OC2=CC=CC3(C2(O)C(=O)c2c(O)cc(cc2C3=O)C)O)C(C(C1O)O)O
88 0.18181818 CCTCVZHIFZDYEU-UHFFFAOYSA-N OCC1OC(Oc2cccc3c2C(=O)C2(C(C3=O)(O)C=C(C=C2O)C)O)C(C(C1O)O)O
89 0.18181818 KMOUJOKENFFTPU-TZMRYXNNSA-N OCC1OC(Oc2cc(O)c3C(=O)C=C(Oc3c2)c4ccc(O)cc4)C(O)C(O)C1O
90 0.18181818 UBVJENDWBOVRBS-WFMVXBLUSA-N Cc1cc(O)c2C(=O)c3c(O)cc(OC4OC(CO)C(O)C(O)C4O)cc3C(=O)c2c1
91 0.18181818 SOSLMHZOJATCCP-UHFFFAOYSA-N CC1OC(OC2=C(OC3=CC(O)=CC(O)=C3C2=O)C2=CC=C(O)C=C2)C(O)C(O)C1O
92 0.18181818 HQNOUCSPWAGQND-FLCPMSNTSA-N CC1OC(Oc2cc(O)c3C(=O)C(=C(Oc3c2)c4ccc(O)cc4)O)C(O)C(O)C1O
93 0.18181818 RKFVQJHHDMNVNV-UHFFFAOYSA-N OCC1OC(Oc2ccc(c3c2C(=O)c2c(O)cc(cc2C3=O)C)O)C(C(C1O)O)O
94 0.18181818 KTZDZZQLJUYTES-GKLNBGJFSA-N CC1OC(Oc2ccc(cc2)C3=C(O)C(=O)c4c(O)cc(O)cc4O3)C(O)C(O)C1O
95 0.18181818 SOSLMHZOJATCCP-QBWVUYDZSA-N CC1OC(OC2=C(Oc3cc(O)cc(O)c3C2=O)c4ccc(O)cc4)C(O)C(O)C1O
96 0.18181818 CBHKTKPIJLYHFK-UHFFFAOYSA-N OCC1OC(Oc2c(O)ccc3c2C(=O)c2c(C3=O)cc(cc2O)C)C(C(C1O)O)O
97 0.18181818 BQLCCUVTLJSEQJ-UHFFFAOYSA-N OCC1OC(OC23C=Cc4c(C3O2)oc(c(c4=O)O)c2ccccc2)C(C(C1O)O)O
98 0.18181818 VXZRXURWPJQGED-UHFFFAOYSA-N OCC1OC(Oc2cccc3c2C(=O)c2c(C3=O)c(O)c(cc2O)C)C(C(C1O)O)O
99 0.18181818 AAYBOCXPHBYJCL-UHFFFAOYSA-N OCC1OC(Oc2ccc3c(c2)oc(c(c3=O)O)c2cccc(c2)O)C(C(C1O)O)O
100 0.18181818 GLYWXYRRGFAXGF-UHFFFAOYSA-N OCC1OC(OC2=Cc3oc(c4ccccc4)c(c(=O)c3C3C2O3)O)C(C(C1O)O)O
101 0.18181818 YUGSVWXPJMIFQS-UHFFFAOYSA-N OCC1OC(Oc2cccc3c2C(=O)c2c(C3=O)cc(c(c2O)O)C)C(C(C1O)O)O
102 0.18181818 FMHNESMTIUVCBM-UHFFFAOYSA-N OCC1OC(OC2=CC=CC34C2(O3)C(=O)c2c(O)cc(cc2C4=O)C)C(C(C1O)O)O
103 0.18181818 KLFBDVCVLGZXLH-UHFFFAOYSA-N OCC1OC(OC23OC2C=CC2=C3C(=O)c3c(C2=O)cc(cc3O)C)C(C(C1O)O)O
104 0.18181818 PFSYKHCIFIGMPM-UHFFFAOYSA-N OCC1OC(Oc2cccc3c2C(=O)C24C(C3=O)(O2)C=C(C=C4O)C)C(C(C1O)O)O
105 0.18181818 LLIYUMDLGORYKH-UHFFFAOYSA-N OCC1OC(Oc2cccc3c2C(=O)C2=C(C3=O)C=C(C3C2(O)O3)C)C(C(C1O)O)O
106 0.18181818 VAYOQBYWKYSEQY-POHIITOTSA-N Cc1c(O)c2C(=O)c3ccc(O)cc3C(=O)c2cc1OC4OC(CO)C(O)C(O)C4O
107 0.18181818 ICWIHSZHGFJDLR-UHFFFAOYSA-N OCC1OC(Oc2ccc3c(c2)oc(c(c3=O)O)c2ccccc2O)C(C(C1O)O)O
108 0.18181818 SOSLMHZOJATCCP-MKMJNHTISA-N CC1OC(OC2=C(Oc3cc(O)cc(O)c3C2=O)c4ccc(O)cc4)C(O)C(O)C1O
109 0.18181818 KMOUJOKENFFTPU-WTNASJBWSA-N OCC1OC(Oc2cc(O)c3C(=O)C=C(Oc3c2)c4ccc(O)cc4)C(O)C(O)C1O
110 0.18181818 UJWKHYKLOKFQLS-UHFFFAOYSA-N OCC1OC(Oc2cccc3c2C(=O)C2=C(C3=O)C3C(C=C2O)(O3)C)C(C(C1O)O)O
111 0.18181818 HRCCENSJCLPPIM-VBLNFAOOSA-N COc1cccc2C(=O)c3c(OC4OC(CO)C(O)C(O)C4O)cc(O)c(OC)c3Oc12
112 0.18181818 SKKXALUAXPQBOM-URPFMPCTSA-N CC1OC(Oc2cc3OC(=CC(=O)c3c(O)c2O)c4ccc(O)cc4)C(O)C(O)C1O
113 0.18181818 RTBZOGLICDUIKV-UHFFFAOYSA-N OCC1OC(Oc2c(C)cc3c(c2O)C(=O)c2c(C3=O)cccc2O)C(C(C1O)O)O
114 0.18181818 KMOUJOKENFFTPU-RQXATKFSSA-N OCC1OC(Oc2cc(O)c3C(=O)C=C(Oc3c2)c4ccc(O)cc4)C(O)C(O)C1O
115 0.18181818 DOMVETKYDHZHCA-UHFFFAOYSA-N OCC1OC(Oc2cc(O)c(c(c2)O)C(=O)C=Cc2ccc(cc2O)O)C(C(C1O)O)O
116 0.18181818 HQNOUCSPWAGQND-FJKPBZLMSA-N CC1OC(Oc2cc(O)c3C(=O)C(=C(Oc3c2)c4ccc(O)cc4)O)C(O)C(O)C1O
117 0.18181818 GRBYFYORPBZEIN-CZLYCIGQSA-N CC1OC(Oc2cc(O)c3C(=O)C=C(Oc3c2)c4ccc(O)c(O)c4)C(O)C(O)C1O
118 0.18181818 ICLVCWSZHUZEFT-RQXATKFSSA-N OCC1OC(Oc2ccc(cc2)C3=CC(=O)c4c(O)cc(O)cc4O3)C(O)C(O)C1O
119 0.18181818 RTBZOGLICDUIKV-KWFTXZDRSA-N Cc1cc2C(=O)c3cccc(O)c3C(=O)c2c(O)c1OC4OC(CO)C(O)C(O)C4O
120 0.18181818 SGIOAFBVWVUCQP-VAKOWUOTSA-N CC1OC(Oc2cc(O)cc3OC(=C(O)C(=O)c23)c4ccc(O)cc4)C(O)C(O)C1O
121 0.18181818 HSWIRQIYASIOBE-WFMVXBLUSA-N Cc1cc(O)c2C(=O)c3c(OC4OC(CO)C(O)C(O)C4O)cc(O)cc3C(=O)c2c1
122 0.18181818 BEUCMLJKFOWDNP-RWKYHZLCSA-N CC1OC(Oc2cc(ccc2O)C3=CC(=O)c4c(O)cc(O)cc4O3)C(O)C(O)C1O
123 0.18181818 MDTULKXGRPJUTP-UHFFFAOYSA-N OCC1OC(OC23C=C4OC(CC(=O)C4=C(C3O2)O)c2ccc(cc2)O)C(C(C1O)O)O
124 0.18181818 BBPVLQOHFINNBJ-UHFFFAOYSA-N OCC1OC(OC2=C(Oc3cc(O)cc(O)c3C2=O)c2ccccc2)C(O)C(O)C1O
125 0.18181818 SOSLMHZOJATCCP-MKZKRIRRSA-N CC1OC(OC2=C(Oc3cc(O)cc(O)c3C2=O)c4ccc(O)cc4)C(O)C(O)C1O
126 0.18181818 VEEIDCZENCXYKD-VVWFOWEGSA-N O([C@@H]1OC(CO)[C@@H](O)[C@H](O)C1O)C1C=C(O)C2C(=O)C(C3C(O)=CC=CC=3)=COC=2C=1
127 0.18181818 WTYYPLMAODUDGW-UHFFFAOYSA-N OCC1OC(OC2=C(O)C=C3OC(=CC(=O)C3=C2O)C2=CC=CC=C2)C(O)C(O)C1O
128 0.18181818 ZCOLJUOHXJRHDI-VVWFOWEGSA-N C1(O[C@@H]2OC(CO)[C@@H](O)[C@H](O)C2O)=CC2OC=C(C3=CC=C(O)C=C3)C(=O)C=2C(O)=C1
129 0.18181818 TXLQONQJSWSJJX-VVWFOWEGSA-N OC1C=C(O[C@@H]2OC(CO)[C@@H](O)[C@H](O)C2O)C2C(=O)C(C3C=CC(O)=CC=3)=COC=2C=1
130 0.18181818 KMOUJOKENFFTPU-GHRYLNIYSA-N OCC1OC(Oc2cc(O)c3C(=O)C=C(Oc3c2)c4ccc(O)cc4)C(O)C(O)C1O
131 0.18181818 ICLVCWSZHUZEFT-UHFFFAOYSA-N OCC1OC(Oc2ccc(cc2)C2=CC(=O)c3c(O)cc(O)cc3O2)C(O)C(O)C1O
132 0.18181818 IPQKDIRUZHOIOM-UHFFFAOYSA-N OCC1OC(OC2=C(O)C(O)=C3C(=O)C=C(OC3=C2)C2=CC=CC=C2)C(O)C(O)C1O
133 0.18181818 HERGIJJZSPGDKP-RRZBCFIOSA-N C1(O[C@@H]2OC(C)[C@H](O)[C@H](O)C2O)=CC2OC(C3C=C(O)C(O)=C(O)C=3)=CC(=O)C=2C=C1
134 0.18181818 LNUNSWVNHKOUNQ-NFRVFMFJSA-N C1(O[C@@H]2OC(CO)[C@@H](O)[C@H](O)C2O)C=C2OC(C3C=CC=CC=3O)=CC(=O)C2=C(O)C=1
135 0.18181818 IPQKDIRUZHOIOM-UHFFFAOYSA-N OCC1OC(OC2=C(O)C(O)=C3C(=O)C=C(OC3=C2)C2=CC=CC=C2)C(O)C(O)C1O
136 0.18181818 KMOUJOKENFFTPU-NFRVFMFJSA-N C1(O[C@@H]2OC(CO)[C@@H](O)[C@H](O)C2O)=CC2OC(C3C=CC(O)=CC=3)=CC(=O)C=2C(O)=C1
137 0.18181818 ZFPMFULXUJZHFG-NFRVFMFJSA-N C1(O)=CC2OC(C3C=CC(O)=CC=3)=CC(=O)C=2C(O[C@@H]2OC(CO)[C@@H](O)[C@H](O)C2O)=C1
138 0.18181818 ZFPMFULXUJZHFG-BVPMPBNFSA-N C1(O)=CC2OC(C3C=CC(O)=CC=3)=CC(=O)C=2C(O[C@@H]2OC(CO)[C@H](O)[C@H](O)C2O)=C1
139 0.18181818 KMOUJOKENFFTPU-BVPMPBNFSA-N C1(O[C@@H]2OC(CO)[C@H](O)[C@H](O)C2O)=CC2OC(C3C=CC(O)=CC=3)=CC(=O)C=2C(O)=C1
140 0.18181818 DHRYGQDGKPIHQJ-QMQYAAAUSA-N C[C@@H]1O[C@H](OC2=C(Oc3cc(O)cc(O)c3C2=O)c4ccccc4O)[C@@H](O)[C@H](O)[C@H]1O
141 0.18181818 KMOUJOKENFFTPU-UHFFFAOYSA-N OCC1OC(Oc2cc(O)c3c(c2)oc(cc3=O)c2ccc(cc2)O)C(C(C1O)O)O
142 0.18181818 GRBYFYORPBZEIN-OZVDQREASA-N C1(O[C@@H]2OC(C)[C@H](O)[C@H](O)C2O)=CC2OC(C3C=C(O)C(O)=CC=3)=CC(=O)C=2C(O)=C1
143 0.18181818 BEUCMLJKFOWDNP-VUTARAFTSA-N C1(O)=CC2OC(C3C=CC(O)=C(O[C@H]4[C@@H](O)C(O)[C@@H](O)C(C)O4)C=3)=CC(=O)C=2C(O)=C1
144 0.18181818 VEEIDCZENCXYKD-JDCPMNFLSA-N OCC1OC(Oc2cc(O)c3C(=O)C(=COc3c2)c4ccccc4O)C(O)C(O)C1O
145 0.18181818 WTYYPLMAODUDGW-LWACGCBYSA-N C1(O)=CC2OC(C3C=CC=CC=3)=CC(=O)C=2C(O)=C1O[C@@H]1OC(CO)[C@@H](O)[C@H](O)C1O
146 0.18181818 SKKXALUAXPQBOM-LRCVLTQUSA-N C1(O[C@@H]2OC(C)[C@H](O)[C@H](O)C2O)=CC2OC(C3C=CC(O)=CC=3)=CC(=O)C=2C(O)=C1O
147 0.18181818 WRNOCNYTWGRQMW-UYXDZXSSSA-N C1(O)=C(O)C2OC(C3C=CC=CC=3)=CC(=O)C=2C(O[C@@H]2OC(CO)[C@@H](O)[C@H](O)C2O)=C1
148 0.18181818 ULDCQOGUZAZBFB-VZGDDYOSSA-N C1(O[C@@H]2OC(CO)[C@H](O)[C@H](O)C2O)C(O)=C2OC(C3C=CC=CC=3)=CC(=O)C2=C(O)C=1
149 0.18181818 JHCRUHWDZPSZCT-FGSASLNCSA-N C1(O[C@@H]2OC(CO)[C@@H](O)[C@H](O)C2O)=CC2OC(C3C=CC(O)=CC=3)=C(O)C(=O)C=2C=C1
150 0.18181818 KITQZTHJDLCXMR-LQPIGNGESA-N C1(O[C@@H]2OC(CO)[C@@H](O)[C@H](O)C2O)=CC2OC(C3C=CC=CC=3)=C(O)C(=O)C=2C(O)=C1
151 0.18181818 SOSLMHZOJATCCP-QNGDYPQESA-N C1(O)=CC2OC(C3C=CC(O)=CC=3)=C(O[C@H]3[C@@H](O)C(O)[C@@H](O)C(C)O3)C(=O)C=2C(O)=C1
152 0.18181818 SGIOAFBVWVUCQP-PVBHVGJFSA-N C1(O)=CC2OC(C3C=CC(O)=CC=3)=C(O)C(=O)C=2C(O[C@@H]2OC(C)[C@H](O)[C@H](O)C2O)=C1
153 0.18181818 HQNOUCSPWAGQND-PVBHVGJFSA-N C1(O[C@@H]2OC(C)[C@H](O)[C@H](O)C2O)=CC2OC(C3C=CC(O)=CC=3)=C(O)C(=O)C=2C(O)=C1
154 0.18181818 KTZDZZQLJUYTES-BBIYZJLNSA-N C1(O)=CC2OC(C3C=CC(O[C@H]4[C@@H](O)C(O)[C@@H](O)C(C)O4)=CC=3)=C(O)C(=O)C=2C(O)=C1
155 0.18181818 WRNOCNYTWGRQMW-FKRBRYKNSA-N OCC1OC(Oc2cc(O)c(O)c3OC(=CC(=O)c23)c4ccccc4)C(O)C(O)C1O
156 0.18181818 ZXXFEBMBNPRRSI-JNHRPPPUSA-N Cc1cc(OC2OC(CO)C(O)C(O)C2O)c3C(=O)c4c(O)cc(O)cc4C(=O)c3c1
157 0.18181818 HSWIRQIYASIOBE-XBEDJBFXSA-N Cc1cc(O)c2C(=O)c3c(O[C@@H]4O[C@H](CO)[C@H](O)[C@@H](O)[C@@H]4O)cc(O)cc3C(=O)c2c1
158 0.18181818 ULDCQOGUZAZBFB-GHNMMOQISA-N OCC1OC(Oc2cc(O)c3C(=O)C=C(Oc3c2O)c4ccccc4)C(O)C(O)C1O
159 0.18181818 SOSLMHZOJATCCP-PVFUPILZSA-N CC1OC(OC2=C(Oc3cc(O)cc(O)c3C2=O)c4ccc(O)cc4)C(O)C(O)C1O
160 0.18181818 TXLQONQJSWSJJX-CMWLGVBASA-N OCC1OC(Oc2cc(O)cc3OC=C(C(=O)c23)c4ccc(O)cc4)C(O)C(O)C1O
161 0.18181818 KMOUJOKENFFTPU-JOZSIVFUSA-N OC[C@@H]1O[C@@H](Oc2cc(O)c3C(=O)C=C(Oc3c2)c4ccc(O)cc4)[C@H](O)[C@@H](O)[C@@H]1O
162 0.18181818 KMOUJOKENFFTPU-RQUKQETFSA-N OCC1OC(Oc2cc(O)c3C(=O)C=C(Oc3c2)c4ccc(O)cc4)C(O)C(O)C1O
163 0.18181818 KIZBWUUJNJEYCM-POLDBNSMSA-N OCC1OC(Oc2cccc3C(=O)c4cc(CO)cc(O)c4C(=O)c23)C(O)C(O)C1O
164 0.18181818 JHCRUHWDZPSZCT-ZBVIFMFPSA-N OCC1OC(Oc2ccc3C(=O)C(=C(Oc3c2)c4ccc(O)cc4)O)C(O)C(O)C1O
165 0.18181818 ZFPMFULXUJZHFG-QNDFHXLGSA-N OCC1OC(Oc2cc(O)cc3OC(=CC(=O)c23)c4ccc(O)cc4)C(O)C(O)C1O
166 0.18181818 BKJGXMNQCIUMDE-PFKRNSNLSA-N OC[C@H]1O[C@@H](Oc2cc(ccc2O)[C@H]3Cc4cc(O)cc(O)c4C(=O)O3)[C@H](O)[C@@H](O)[C@@H]1O
167 0.18181818 NCZJHBOLUQWVQK-SIAPDPLDSA-N CC1OC(OC2=C(Oc3c(O)cc(O)cc3C2=O)c4ccc(O)cc4)C(O)C(O)C1O
168 0.18181818 HQNOUCSPWAGQND-GKLNBGJFSA-N CC1OC(Oc2cc(O)c3C(=O)C(=C(Oc3c2)c4ccc(O)cc4)O)C(O)C(O)C1O
169 0.18181818 ISQRJFLLIDGZEP-JDCPMNFLSA-N OCC1OC(Oc2ccc(cc2)C3=COc4cc(O)cc(O)c4C3=O)C(O)C(O)C1O
170 0.18181818 GRBYFYORPBZEIN-RWKYHZLCSA-N CC1OC(Oc2cc(O)c3C(=O)C=C(Oc3c2)c4ccc(O)c(O)c4)C(O)C(O)C1O
171 0.18181818 UBVJENDWBOVRBS-JNHRPPPUSA-N Cc1cc(O)c2C(=O)c3c(O)cc(OC4OC(CO)C(O)C(O)C4O)cc3C(=O)c2c1
172 0.18181818 KMOUJOKENFFTPU-JBINPLMMSA-N OCC1OC(Oc2cc(O)c3C(=O)C=C(Oc3c2)c4ccc(O)cc4)C(O)C(O)C1O
173 0.18181818 HERGIJJZSPGDKP-HWCUIJIRSA-N CC1OC(Oc2ccc3C(=O)C=C(Oc3c2)c4cc(O)c(O)c(O)c4)C(O)C(O)C1O
174 0.18181818 KIZBWUUJNJEYCM-JNHRPPPUSA-N OCC1OC(Oc2cccc3C(=O)c4cc(CO)cc(O)c4C(=O)c23)C(O)C(O)C1O
175 0.18181818 KMOUJOKENFFTPU-OBJCFNGXSA-N OCC1OC(Oc2cc(O)c3C(=O)C=C(Oc3c2)c4ccc(O)cc4)C(O)C(O)C1O
176 0.18181818 SKKXALUAXPQBOM-FUCRAMRQSA-N CC1OC(Oc2cc3OC(=CC(=O)c3c(O)c2O)c4ccc(O)cc4)C(O)C(O)C1O
177 0.18181818 IWHPHBDHEXCPMN-AHMODZHZSA-N Cc1c(O)c2C(=O)c3c(O)cccc3C(=O)c2cc1OC4OC(CO)C(O)C(O)C4O
178 0.18181818 MOBRGTBHHVQJJA-AEIZVZFYSA-N CC1OC(OC2=C(Oc3cc(O)cc(O)c3C2=O)c4cccc(O)c4)C(O)C(O)C1O
179 0.18181818 AZRVQJNRDWOJQR-QNDFHXLGSA-N OCC1OC(Oc2ccccc2C3=CC(=O)c4c(O)cc(O)cc4O3)C(O)C(O)C1O
180 0.18181818 HQNOUCSPWAGQND-VAKOWUOTSA-N CC1OC(Oc2cc(O)c3C(=O)C(=C(Oc3c2)c4ccc(O)cc4)O)C(O)C(O)C1O
181 0.18181818 TXLQONQJSWSJJX-JDCPMNFLSA-N OCC1OC(Oc2cc(O)cc3OC=C(C(=O)c23)c4ccc(O)cc4)C(O)C(O)C1O
182 0.18181818 HJEFZICGRGZBDD-PTKNJCLRSA-N OCC1OC(Oc2cc3C(=O)c4ccccc4C(=O)c3c(O)c2CO)C(O)C(O)C1O
183 0.18181818 AVHWHOIGWVNGKR-LNCSSOGTSA-N OCC1OC(Oc2cc3C(=O)c4cccc(O)c4C(=O)c3cc2CO)C(O)C(O)C1O
184 0.18181818 SGIOAFBVWVUCQP-GKLNBGJFSA-N CC1OC(Oc2cc(O)cc3OC(=C(O)C(=O)c23)c4ccc(O)cc4)C(O)C(O)C1O
185 0.18181818 WTYYPLMAODUDGW-QOUKUZOOSA-N OCC1OC(Oc2c(O)cc3OC(=CC(=O)c3c2O)c4ccccc4)C(O)C(O)C1O
186 0.18181818 HQNOUCSPWAGQND-WGQLFCHCSA-N CC1OC(Oc2cc(O)c3C(=O)C(=C(Oc3c2)c4ccc(O)cc4)O)C(O)C(O)C1O
187 0.18181818 ZXXFEBMBNPRRSI-WFMVXBLUSA-N Cc1cc(OC2OC(CO)C(O)C(O)C2O)c3C(=O)c4c(O)cc(O)cc4C(=O)c3c1
188 0.18181818 SOSLMHZOJATCCP-XMKCHVMOSA-N CC1OC(OC2=C(Oc3cc(O)cc(O)c3C2=O)c4ccc(O)cc4)C(O)C(O)C1O
189 0.18181818 ISQRJFLLIDGZEP-CMWLGVBASA-N OCC1OC(Oc2ccc(cc2)C3=COc4cc(O)cc(O)c4C3=O)C(O)C(O)C1O
190 0.18181818 BBPVLQOHFINNBJ-KBBVGDAESA-N OCC1OC(OC2=C(Oc3cc(O)cc(O)c3C2=O)c4ccccc4)C(O)C(O)C1O
191 0.18181818 PFTGFQYQJVXKKP-PFKRNSNLSA-N OC[C@H]1O[C@@H](Oc2cc(O)cc3C[C@@H](OC(=O)c23)c4ccc(O)c(O)c4)[C@H](O)[C@@H](O)[C@@H]1O
192 0.18181818 SKKXALUAXPQBOM-LOAZUWHVSA-N CC1OC(Oc2cc3OC(=CC(=O)c3c(O)c2O)c4ccc(O)cc4)C(O)C(O)C1O
193 0.18181818 QDBGLHVIZLMFPS-UHFFFAOYSA-N OCC1OC(OC2(O)C=Cc3c(C2O)oc(c(c3=O)O)c2ccccc2)C(C(C1O)O)O
194 0.18181818 ZFPMFULXUJZHFG-RQXATKFSSA-N OC[C@H]1O[C@H](Oc2cc(O)cc3OC(=CC(=O)c23)c4ccc(O)cc4)[C@H](O)[C@@H](O)[C@@H]1O
195 0.18181818 IPQKDIRUZHOIOM-IAAKTDFRSA-N OCC1OC(Oc2cc3OC(=CC(=O)c3c(O)c2O)c4ccccc4)C(O)C(O)C1O
196 0.18181818 SOSLMHZOJATCCP-RKWUQAGCSA-N CC1OC(OC2=C(Oc3cc(O)cc(O)c3C2=O)c4ccc(O)cc4)C(O)C(O)C1O
197 0.18181818 SJFGNHVZJUSQBX-JNHRPPPUSA-N OCC1OC(Oc2cc(CO)cc3C(=O)c4cccc(O)c4C(=O)c23)C(O)C(O)C1O
198 0.18181818 PPYUYQHQAQWMGU-DYHFPLOCSA-N CC1OC(Oc2cccc(c2)C3=C(O)C(=O)c4c(O)cc(O)cc4O3)C(O)C(O)C1O
199 0.18181818 GKUPYWLSOFHAFF-UHFFFAOYSA-N OCC1OC(Oc2ccc3c(c2O)oc(c(c3=O)O)c2ccccc2)C(C(C1O)O)O
200 0.18181818 ZFPMFULXUJZHFG-RQUKQETFSA-N OCC1OC(Oc2cc(O)cc3OC(=CC(=O)c23)c4ccc(O)cc4)C(O)C(O)C1O
201 0.18181818 ZCOLJUOHXJRHDI-KDJJVYBXSA-N OCC1OC(Oc2cc(O)c3C(=O)C(=COc3c2)c4ccc(O)cc4)C(O)C(O)C1O
202 0.18181818 SOSLMHZOJATCCP-ISGJERIJSA-N CC1OC(OC2=C(Oc3cc(O)cc(O)c3C2=O)c4ccc(O)cc4)C(O)C(O)C1O
203 0.18181818 CJPNHKPXZYYCME-CBHOWOPOSA-N OCC1OC(Oc2ccc(O)c3OC(=CC(=O)c23)c4ccc(O)cc4)C(O)C(O)C1O
204 0.18181818 KMOUJOKENFFTPU-RQSWOZRGSA-N OCC1OC(Oc2cc(O)c3C(=O)C=C(Oc3c2)c4ccc(O)cc4)C(O)C(O)C1O
205 0.18181818 BBPVLQOHFINNBJ-QSOFNFLRSA-N OCC1OC(OC2=C(Oc3cc(O)cc(O)c3C2=O)c4ccccc4)C(O)C(O)C1O
206 0.18181818 WTYYPLMAODUDGW-GHNMMOQISA-N OCC1OC(Oc2c(O)cc3OC(=CC(=O)c3c2O)c4ccccc4)C(O)C(O)C1O
207 0.18181818 GRBYFYORPBZEIN-GDWZDCDYSA-N CC1OC(Oc2cc(O)c3C(=O)C=C(Oc3c2)c4ccc(O)c(O)c4)C(O)C(O)C1O
208 0.18181818 JHCRUHWDZPSZCT-UHFFFAOYSA-N OCC1OC(Oc2ccc3c(c2)oc(c(c3=O)O)c2ccc(cc2)O)C(C(C1O)O)O
209 0.18181818 SOSLMHZOJATCCP-FPRKOELSSA-N CC1OC(OC2=C(Oc3cc(O)cc(O)c3C2=O)c4ccc(O)cc4)C(O)C(O)C1O
210 0.18181818 KITQZTHJDLCXMR-UHFFFAOYSA-N OCC1OC(Oc2cc(O)c3c(c2)oc(c(c3=O)O)c2ccccc2)C(C(C1O)O)O
211 0.18181818 NLTKOZKLPIBPCK-ULLMLBRZSA-N CC1OC(Oc2cc(O)c(O)c3C(=O)c4cc(C)cc(O)c4C(=O)c23)C(O)C(O)C1O
212 0.18181818 ACBOFPQSBWBAQR-QNDFHXLGSA-N OCC1OC(Oc2cc(O)c3C(=O)C=C(Oc3c2)c4cccc(O)c4)C(O)C(O)C1O
213 0.18181818 ROUMJCMQCCXWGE-UHFFFAOYSA-N OCC1OC(Oc2cc3oc(c4ccccc4)c(c(=O)c3cc2O)O)C(C(C1O)O)O
214 0.18181818 GRBYFYORPBZEIN-NTQYWSOWSA-N CC1OC(Oc2cc(O)c3C(=O)C=C(Oc3c2)c4ccc(O)c(O)c4)C(O)C(O)C1O
215 0.18181818 ZCOLJUOHXJRHDI-YNUHATHGSA-N OCC1OC(Oc2cc(O)c3C(=O)C(=COc3c2)c4ccc(O)cc4)C(O)C(O)C1O
216 0.18181818 PCVQWUYBNGMJCX-VKNQLNASSA-N Cc1cc(O)c2C(=O)c3c(O)c(OC4OC(CO)C(O)C(O)C4O)ccc3C(=O)c2c1
217 0.18181818 ZCOLJUOHXJRHDI-JDCPMNFLSA-N OCC1OC(Oc2cc(O)c3C(=O)C(=COc3c2)c4ccc(O)cc4)C(O)C(O)C1O
218 0.18181818 KITQZTHJDLCXMR-ZLJARMQBSA-N OCC1OC(Oc2cc(O)c3C(=O)C(=C(Oc3c2)c4ccccc4)O)C(O)C(O)C1O
219 0.18181818 OIMLRQHOWMCLIZ-ZAFUIBKGSA-N CC1OC(OC2=C(Oc3ccc(O)c(O)c3C2=O)c4ccc(O)cc4)C(O)C(O)C1O
220 0.18181818 SZMDLPDKKSHMSK-UHFFFAOYSA-N OCC1OC(Oc2c(=O)c3C(=CC(Cc3oc2c2ccc(cc2)O)O)O)C(C(C1O)O)O
221 0.18181818 PLMLHPYJAYDAKY-UHFFFAOYSA-N OCC1OC(Oc2c(=O)c3C(O)CC(=Cc3oc2c2ccc(cc2)O)O)C(C(C1O)O)O
222 0.18181818 KLRSLMIQLWXWPU-UHFFFAOYSA-N OCC1OC(Oc2c3C#CC(Oc3cc(c2O)O)c2ccc(cc2)O)C(C(C1O)O)O
223 0.18181818 DKXVWHSXGQXJQO-UHFFFAOYSA-N OC1C(OC(C(C1O)O)C)Oc1cc(O)c2c(c1O)C(=O)c1c(C2=O)c(O)cc(c1)C
224 0.18181818 MRTOOHSNHFCPOZ-UHFFFAOYSA-N Cc1cc(O)c2c(c1)C(=O)c1c(C2=O)c(O)c(c(c1)OC1OC(C)C(C(C1O)O)O)O
225 0.18181818 RLNRSRYWIMTDPR-UHFFFAOYSA-N OC1C(OC(C(C1O)O)C)Oc1cc(O)c2c(c1)C(=O)c1c(C2=O)c(O)cc(c1O)C
226 0.18181818 AWOZHKIKSHZQGZ-UHFFFAOYSA-N OC1C(OC(C(C1O)O)C)Oc1cc(O)c2c(c1)C(=O)c1c(C2=O)c(O)c(c(c1)C)O
227 0.17391304 DMUFTHUNUKRXSC-ITSUVCJSSA-N OCC1OC(Oc2cc(O)cc3OC(CC(=O)c23)c4ccc(O)c(O)c4)C(O)C(O)C1O
228 0.17391304 RAFHNDRXYHOLSH-SFTVRKLSSA-N OCC1OC(Oc2cc(O)c3C(=O)CC(Oc3c2)c4ccc(O)c(O)c4)C(O)C(O)C1O
229 0.17391304 RAFHNDRXYHOLSH-UHFFFAOYSA-N OCC1OC(OC2=CC3=C(C(=O)CC(O3)C3=CC=C(O)C(O)=C3)C(O)=C2)C(O)C(O)C1O
230 0.17391304 BQEHPTXITZUJOV-UHFFFAOYSA-N OCC1OC(OC2=CC34C(C=C2)(O4)C(=O)C(=CO3)c2ccc(cc2)O)C(C(C1O)O)O
231 0.17391304 DABHDTCZDPRLPU-BCBDLALESA-N OCC1OC(Oc2cc(O)c3C(=O)C(COc3c2)c4ccc(O)c(O)c4)C(O)C(O)C1O
232 0.17391304 RQOPTNKGQJIMAN-UHFFFAOYSA-N OCC1OC(Oc2cc(OC=Cc3ccc(cc3)O)c(c(c2)O)C(=O)O)C(C(C1O)O)O
233 0.17391304 RAFHNDRXYHOLSH-RSXXEETQSA-N OCC1OC(Oc2cc(O)c3C(=O)CC(Oc3c2)c4ccc(O)c(O)c4)C(O)C(O)C1O
234 0.17391304 FPQHLNZSWHWWAQ-UHFFFAOYSA-N OCC1OC(Oc2cc(O)cc(c2C(=O)C2OC2c2ccc(cc2)O)O)C(C(C1O)O)O
235 0.17391304 RAFHNDRXYHOLSH-CPHZTWBZSA-N C1(O[C@@H]2O[C@H](CO)[C@@H](O)[C@@H](O)[C@H]2O)=CC2OC(C3C=C(O)C(O)=CC=3)CC(=O)C=2C(O)=C1
236 0.17391304 DMUFTHUNUKRXSC-SLOQVBGBSA-N C1(O)=CC2OC(C3C=C(O)C(O)=CC=3)CC(=O)C=2C(O[C@@H]2O[C@H](CO)[C@@H](O)[C@@H](O)[C@H]2O)=C1
237 0.17391304 RAFHNDRXYHOLSH-PRRLNRMFSA-N OCC1OC(Oc2cc(O)c3C(=O)CC(Oc3c2)c4ccc(O)c(O)c4)C(O)C(O)C1O
238 0.17391304 RAFHNDRXYHOLSH-KCXVPVKVSA-N OCC1OC(Oc2cc(O)c3C(=O)CC(Oc3c2)c4ccc(O)c(O)c4)C(O)C(O)C1O
239 0.17391304 MZPVYQGZQWKIMN-UHFFFAOYSA-N OCC1OC(Oc2cc(O)c(c(c2)O)C(=O)C2OC2c2ccc(cc2)O)C(C(C1O)O)O
240 0.16666667 ASQHVCDULHERIH-JNHRPPPUSA-N OCC1OC(OCc2cc(O)c3C(=O)c4c(O)cccc4C(=O)c3c2)C(O)C(O)C1O
241 0.16666667 ASQHVCDULHERIH-UHFFFAOYSA-N OCC1OC(OCC2=CC3=C(C(O)=C2)C(=O)C2=C(C=CC=C2O)C3=O)C(O)C(O)C1O
242 0.16666667 XLMSZNWYLZCTEQ-VBLNFAOOSA-N COc1cccc2C(=O)c3c(O)cc(OC4OC(CO)C(O)C(O)C4O)c(OC)c3Oc12
243 0.16666667 GPSCQMXHPYXUEJ-UHFFFAOYSA-N OCC1OC(Oc2ccc(c3c2c(=O)c2c(o3)cc(cc2O)OC)OC)C(C(C1O)O)O
244 0.16666667 HSZKIKZQUHWWKU-UHFFFAOYSA-N OCC1OC(Oc2cc(C)c(c3c2c(=O)c2c(o3)cc(cc2O)OC)O)C(C(C1O)O)O
245 0.16666667 LRIWCJXCWNFDDE-UHFFFAOYSA-N OCC1OC(Oc2c(C)cc(c3c2c(=O)c2c(o3)cc(cc2O)OC)O)C(C(C1O)O)O
246 0.16666667 KZGOCXBYSJCCRO-OKXISIQISA-N OC[C@H]1O[C@@H](Oc2cc(ccc2O)[C@@H]3OC(=O)c4c(O)cccc4[C@@H]3O)[C@H](O)[C@@H](O)[C@@H]1O
247 0.16666667 UDAKPXYWVZHIDH-UHFFFAOYSA-N OCC1OC(OC2=C(OC3C(C2=O)C(=CC(=C3)O)O)c2ccc(cc2)O)C(C(C1O)O)O
248 0.16666667 AVZPRERNBNKYMD-GUFUGUNKSA-N COc1cc(O)c2C(=O)c3cc(OC4OC(CO)C(O)C(O)C4O)ccc3Oc2c1OC
249 0.16666667 ASQHVCDULHERIH-WFMVXBLUSA-N OCC1OC(OCc2cc(O)c3C(=O)c4c(O)cccc4C(=O)c3c2)C(O)C(O)C1O
250 0.16666667 MPZOYLXHPPDMFG-UHFFFAOYSA-N OCC1OC(OC2=CC3OC3C3=C2C(=O)c2c(C3=O)cc(cc2O)C)C(C(C1O)O)O
251 0.16666667 KRUJKWFAHZYGMO-ZOOKWPDTSA-N CC1OC(Oc2cc(O)cc3OC=C(C(=O)c23)c4ccc(O)c(O)c4)C(O)C(O)C1O
252 0.16666667 IVCZEZUJCMWBBR-YMQHIKHWSA-N OCC1OC(Oc2ccc3C(=O)C=C(Oc3c2)c4ccc(O)c(O)c4)C(O)C(O)C1O
253 0.16666667 FIPGGOZSYJVYMQ-GUFUGUNKSA-N COc1cc(O)c(OC)c2C(=O)c3cc(OC4OC(CO)C(O)C(O)C4O)ccc3Oc12
254 0.16666667 QWBJQEVDMWEDGF-UHFFFAOYSA-N OCC1OC(Oc2cccc3c2C(=O)C2=C(C3=O)C=C(C(C2(O)O)O)C)C(C(C1O)O)O
255 0.16666667 ZFIUXYNUJIFEPS-UHFFFAOYSA-N OCC1OC(Oc2ccc(c3c2c(=O)c2c(o3)cc(c(c2O)C)OC)O)C(C(C1O)O)O
256 0.16666667 RHISFBNMHKLUIE-RWKYHZLCSA-N CC1OC(Oc2ccc(cc2O)C3=CC(=O)c4c(O)cc(O)cc4O3)C(O)C(O)C1O
257 0.16666667 FGVAXTKSCWVQRH-UHFFFAOYSA-N OCC1OC(Oc2ccc3c(c2)oc(c(c3=O)O)C23C=CC=CC3O2)C(C(C1O)O)O
258 0.16666667 IVCZEZUJCMWBBR-UHFFFAOYSA-N OCC1OC(OC2=CC3=C(C=C2)C(=O)C=C(O3)C2=CC(O)=C(O)C=C2)C(O)C(O)C1O
259 0.16666667 VMZFDHGZRUKENN-UHFFFAOYSA-N OCC1OC(Oc2cccc3c2C(=O)C2=C(C3=O)C(C(C=C2O)(C)O)O)C(C(C1O)O)O
260 0.16666667 IVCZEZUJCMWBBR-LZNFGNRXSA-N C1(O[C@@H]2OC(CO)[C@@H](O)[C@H](O)C2O)=CC2OC(C3C=C(O)C(O)=CC=3)=CC(=O)C=2C=C1
261 0.16666667 IVCZEZUJCMWBBR-QQVZOVBDSA-N C1(O[C@@H]2OC(CO)[C@H](O)[C@H](O)C2O)=CC2OC(C3C=C(O)C(O)=CC=3)=CC(=O)C=2C=C1
262 0.16666667 GPSCQMXHPYXUEJ-AQHNMCACSA-N COc1cc(O)c2C(=O)c3c(OC4OC(CO)C(O)C(O)C4O)ccc(OC)c3Oc2c1
263 0.16666667 UDAKPXYWVZHIDH-BBLQTZGISA-N OCC1OC(OC2=C(OC3C=C(O)C=C(O)C3C2=O)c4ccc(O)cc4)C(O)C(O)C1O
264 0.16666667 GPSCQMXHPYXUEJ-AQZWWPQGSA-N COc1cc(O)c2C(=O)c3c(OC4OC(CO)C(O)C(O)C4O)ccc(OC)c3Oc2c1
265 0.16666667 DGGOLFCPSUVVHX-PAQFRHATSA-N OCC1OC(Oc2ccc3C(=O)CC(Oc3c2O)c4ccc(O)c(O)c4)C(O)C(O)C1O
266 0.16666667 DUANMTAIMXQVFX-AQZWWPQGSA-N COc1ccc(OC)c2C(=O)c3c(OC4OC(CO)C(O)C(O)C4O)cc(O)cc3Oc12
267 0.16666667 IVCZEZUJCMWBBR-CRSSMBPESA-N OCC1OC(Oc2ccc3C(=O)C=C(Oc3c2)c4ccc(O)c(O)c4)C(O)C(O)C1O
268 0.16666667 HNSNRQRXGOUYIK-PFAUGDHASA-N OCC1OC(Oc2ccc(cc2)C3=CC(=O)c4cc(O)c(O)cc4O3)C(O)C(O)C1O
269 0.16666667 ITAONBMWWQRIIV-HTRBZNBPSA-N COc1c(O)c(OC2OC(CO)C(O)C(O)C2O)cc3C(=O)c4ccccc4C(=O)c13
270 0.16666667 DGGOLFCPSUVVHX-RTHJTPBESA-N OCC1OC(Oc2ccc3C(=O)CC(Oc3c2O)c4ccc(O)c(O)c4)C(O)C(O)C1O
271 0.16666667 OPFDGNDUXILQOC-UHFFFAOYSA-N OCC1OC(C(C(C1O)O)O)C1(O)c2occ(c(=O)c2C=CC1(O)O)c1ccc(cc1)O
272 0.16666667 VRUGBTUZFSAKAK-UHFFFAOYSA-N OCC1OC(OC2=CC(=CC3(C2C(=O)c2c(O)cc(cc2C3=O)C)O)O)C(C(C1O)O)O
273 0.16666667 DUANMTAIMXQVFX-AQHNMCACSA-N COc1ccc(OC)c2C(=O)c3c(OC4OC(CO)C(O)C(O)C4O)cc(O)cc3Oc12
274 0.16666667 HMQFHBWIORVTLX-GUFUGUNKSA-N COc1cc(OC2OC(CO)C(O)C(O)C2O)c(OC)c3C(=O)c4cc(O)ccc4Oc13
275 0.16666667 UATNTJJTVAIXFJ-UHFFFAOYSA-N OCC1OC(Oc2ccc3c(c2)occ(c3=O)C2=CC3C(C=C2)(O3)O)C(C(C1O)O)O
276 0.16666667 YEWLIPBIDRHFNU-UHFFFAOYSA-N OCC1OC(Oc2c(oc3c(c2=O)c(O)cc(c3)O)C2=CCC(C=C2)O)C(C(C1O)O)O
277 0.16666667 KSBKFMPADQUMTG-UHFFFAOYSA-N OCC1OC(Oc2ccc3c(c2)occ(c3=O)c2ccc(c(c2)O)O)C(C(C1O)O)O
278 0.16666667 RWYRLVDMQGFYNM-UHFFFAOYSA-N OCC1OC(Oc2cc3occ(c(=O)c3cc2O)c2ccc(cc2)O)C(C(C1O)O)O
279 0.16666667 SHTQCLBCHQXUGE-FWMQAEDESA-N OC[C@@H]1O[C@@H](O)[C@H](Oc2cc3C(=O)c4ccccc4C(=O)c3c(O)c2CO)[C@H](O)[C@H]1O
280 0.16666667 BTSYCIKAZLBGKJ-UHFFFAOYSA-N OCC1OC(Oc2cc(O)cc3c2C(=O)C2C(=CC(=CC2(C3=O)O)C)O)C(C(C1O)O)O
281 0.16666667 RIQBSCOBOICSFR-YUZRNDJPSA-N OCC1OC(Oc2c(O)ccc3C(=O)C(=COc23)c4ccc(O)cc4)C(O)C(O)C1O
282 0.16666667 KSBKFMPADQUMTG-QNDFHXLGSA-N OCC1OC(Oc2ccc3C(=O)C(=COc3c2)c4ccc(O)c(O)c4)C(O)C(O)C1O
283 0.16666667 IOKLDJVELBTTNB-UHFFFAOYSA-N OCC1OC(Oc2ccc(c3c2c(=O)c2c(o3)c(C)c(cc2O)OC)O)C(C(C1O)O)O
284 0.16666667 DGGOLFCPSUVVHX-HIFIWIPGSA-N OCC1OC(Oc2ccc3C(=O)CC(Oc3c2O)c4ccc(O)c(O)c4)C(O)C(O)C1O
285 0.16666667 AVZPRERNBNKYMD-QRKSXFBESA-N COc1cc(O)c2C(=O)c3cc(OC4OC(CO)C(O)C(O)C4O)ccc3Oc2c1OC
286 0.16666667 RIQBSCOBOICSFR-OACYRQNASA-N OCC1OC(Oc2c(O)ccc3C(=O)C(=COc23)c4ccc(O)cc4)C(O)C(O)C1O
287 0.16666667 AVZPRERNBNKYMD-UHFFFAOYSA-N COc1cc(O)c2C(=O)c3cc(OC4OC(CO)C(O)C(O)C4O)ccc3Oc2c1OC
288 0.16 GZTXEEPKLNRIEL-QNDFHXLGSA-N OC[C@H]1O[C@@H](Oc2cc(O)c(C(=O)C=Cc3ccc(O)c(O)c3)c(O)c2)[C@H](O)[C@@H](O)[C@@H]1O
289 0.16 QELFZYXMLJAILU-UHFFFAOYSA-N OCC1OC(Oc2cc(O)cc(c2C(=O)C=Cc2ccc(c(c2)O)O)O)C(C(C1O)O)O
290 0.16 JIOFNZWKCCRFLP-UHFFFAOYSA-N OCC1OC(Oc2cc(O)cc(c2C(=O)C=CC2=CC3C(C=C2)(O3)O)O)C(C(C1O)O)O
291 0.16 QELFZYXMLJAILU-LYXDKPSQSA-N OC[C@H]1O[C@@H](Oc2cc(O)cc(O)c2C(=O)C=Cc3ccc(O)c(O)c3)[C@H](O)[C@@H](O)[C@@H]1O
292 0.16 BKSQOCWVVLJTID-UHFFFAOYSA-N OC1C(Oc2cc(O)c(c(c2)O)C(=O)C=Cc2ccc(c(c2)O)O)OC(C(=O)C1O)C
293 0.16 DGGOLFCPSUVVHX-UHFFFAOYSA-N C1(OC2OC(CO)C(O)C(O)C2O)=C(O)C2OC(C3C=C(O)C(O)=CC=3)CC(=O)C=2C=C1
294 0.16 GZTXEEPKLNRIEL-DUXPYHPUSA-N C1(OC2OC(CO)C(O)C(O)C2O)C=C(O)C(C(=O)/C=C/C2C=CC(O)=C(O)C=2)=C(O)C=1
295 0.16 QELFZYXMLJAILU-DUXPYHPUSA-N C1(O)C=C(O)C(C(=O)/C=C/C2C=CC(O)=C(O)C=2)=C(OC2OC(CO)C(O)C(O)C2O)C=1
296 0.16 GZTXEEPKLNRIEL-LYXDKPSQSA-N C1=CC(=C(C=C1/C=C/C(=O)C2=C(C=C(C=C2O)O[C@H]3[C@@H]([C@H]([C@@H]([C@H](O3)CO)O)O)O)O)O)O
297 0.16 LEBXIULVVSDVHF-UHFFFAOYSA-N OCC1OC(Oc2cc(O)c(c(c2)O)C(=O)C=CC2=CC3C(C=C2)(O3)O)C(C(C1O)O)O
298 0.16 QELFZYXMLJAILU-FVHRGSDSSA-N OCC1OC(Oc2cc(O)cc(O)c2C(=O)C=C/c3ccc(O)c(O)c3)C(O)C(O)C1O
299 0.16 QELFZYXMLJAILU-QNDFHXLGSA-N OC[C@H]1O[C@@H](Oc2cc(O)cc(O)c2C(=O)C=Cc3ccc(O)c(O)c3)[C@H](O)[C@@H](O)[C@@H]1O
300 0.16 QELFZYXMLJAILU-IOPKBSSWSA-N OCC1OC(Oc2cc(O)cc(O)c2C(=O)C=Cc3ccc(O)c(O)c3)C(O)C(O)C1O
301 0.16 GZTXEEPKLNRIEL-UHFFFAOYSA-N OCC1OC(Oc2cc(O)c(c(c2)O)C(=O)C=Cc2ccc(c(c2)O)O)C(C(C1O)O)O
302 0.16 GZTXEEPKLNRIEL-FVHRGSDSSA-N OCC1OC(Oc2cc(O)c(C(=O)C=C/c3ccc(O)c(O)c3)c(O)c2)C(O)C(O)C1O
303 0.15384615 MZQZHILGLKWECJ-UHFFFAOYSA-N OCC1OC(OC2=Cc3c(C(C2)O)c(=O)cc(o3)c2ccc(c(c2)O)O)C(C(C1O)O)O
304 0.15384615 RVORHZUCRWPQAG-GUTCHGCDSA-N COc1cc(O)c2C(=O)c3c(Oc2c1)ccc(OC4OC(CO)C(O)C(O)C4O)c3OC
305 0.15384615 MNSYSLKKHRXARV-UHFFFAOYSA-N OC1C(OC(C(C1O)O)C)OC1C(OC2=C(C1=O)C#CC(=C2)O)c1ccc(c(c1)O)O
306 0.15384615 MXYTZYKHKNKSHY-UHFFFAOYSA-N OC1C(OC(C(C1O)O)C)OC1C(OC2=C(C1=O)C(=CC#C2)O)c1ccc(c(c1)O)O
307 0.15384615 FFJLXCZERPUWQA-UHFFFAOYSA-N OCC1OC(Oc2ccc3c(c2)occ(c3=O)C2=CC=C(C3C2O3)O)C(C(C1O)O)O
308 0.15384615 ZWSNUPOSLDAWJS-UHFFFAOYSA-N OCC1OC(OC2=CC=C(C=C2)C2=COC3=CC(O)=C(O)C=C3C2=O)C(O)C(O)C1O
309 0.15384615 YQTWPPLBGYVRIV-XIXRQGLNSA-N C1(O[C@@H]2OC(CO)[C@@H](O)[C@H](O)C2O)C=C(O)C2C(=O)CC(C3C=C(O)C=CC=3O)OC=2C=1
310 0.15384615 BFTYKQNKTQANAZ-UZLUUWLUSA-N OCC1OC(Oc2cccc3Cc4cc(cc(O)c4C(=O)c23)C(=O)O)C(O)C(O)C1O
311 0.15384615 CLLIMVPNWOBNEF-GUTCHGCDSA-N COc1cc(OC2OC(CO)C(O)C(O)C2O)c3C(=O)c4c(Oc3c1)ccc(O)c4OC
312 0.15384615 LPVCTUTUYAVXJH-OWQBGRFZSA-N OCC1OC(Oc2ccc(cc2)C3=C(O)C(=O)c4ccc(O)cc4O3)C(O)C(O)C1O
313 0.15384615 XYQLBRVKKMJDQJ-UHFFFAOYSA-N OCC1OC(Oc2ccc(c3c2c(=O)c2c(o3)cc(cc2OC)OC)O)C(C(C1O)O)O
314 0.15384615 UHTITLFQOCZUEA-UHFFFAOYSA-N OCC1OC(OC2=Cc3oc(c4ccccc4)c(c(=O)c3C(C2O)O)O)C(C(C1O)O)O
315 0.15384615 HBHVCPGEAYWNOG-OOHAXVOVSA-N CC1OC(OC2C(Oc3cc(O)cc(O)c3C2=O)c4cc(O)cc(O)c4)C(O)C(O)C1O
316 0.15384615 HBHVCPGEAYWNOG-MPRHSVQHSA-N CC1OC(OC2C(Oc3cc(O)cc(O)c3C2=O)c4cc(O)cc(O)c4)C(O)C(O)C1O
317 0.15384615 GRGJEKKLBUJKER-RQXATKFSSA-N OCC1OC(C(O)C(O)C1O)c2cc(O)ccc2C3=CC(=O)c4c(O)cc(O)cc4O3
318 0.15384615 YTKJMQDUTLWUAA-UHFFFAOYSA-N OCC1OC(Oc2ccc3c(c2)oc(c(c3=O)O)C2=CC=CC3C2O3)C(C(C1O)O)O
319 0.15384615 KGZXEPMRFWZQPO-JNHRPPPUSA-N COc1cc(O[C@@H]2O[C@H](CO)[C@@H](O)[C@H](O)[C@H]2O)c3C(=O)c4c(O)c(OC)ccc4Oc3c1
320 0.15384615 LPVCTUTUYAVXJH-ZBVIFMFPSA-N OCC1OC(Oc2ccc(cc2)C3=C(O)C(=O)c4ccc(O)cc4O3)C(O)C(O)C1O
321 0.15384615 MDDUYODMWIMKQA-UHFFFAOYSA-N OCC1OC(OC23C=C(O)C(=C(C3O2)O)C(=O)C=Cc2ccc(cc2)O)C(C(C1O)O)O
322 0.15384615 CNZJDHHYMVVMNG-UHFFFAOYSA-N OCC1OC(C(C(C1O)O)O)C12OC2(O)C=Cc2c1occ(c2=O)c1ccc(cc1)O
323 0.15384615 GFHFWAPRXCTKQL-UHFFFAOYSA-N OC1C(OC(C(C1O)O)C)OC1C(OC2=CC#CC(=C2C1=O)O)c1ccc(c(c1)O)O
324 0.15384615 PAPXGRQJVPXLBF-JNHRPPPUSA-N COc1ccc2Oc3cc(OC4OC(CO)C(O)C(O)C4O)cc(OC)c3C(=O)c2c1O
325 0.15384615 CHBHNNHVZGOOHQ-UHFFFAOYSA-N Oc1ccc(c(c1)O)C1Oc2cc(O)cc(c2C(=O)C1OC1OC(C)C(C(C1O)O)O)O
326 0.15384615 YQTWPPLBGYVRIV-SFTVRKLSSA-N OCC1OC(Oc2cc(O)c3C(=O)CC(Oc3c2)c4cc(O)ccc4O)C(O)C(O)C1O
327 0.15384615 UOZPJYQBJWEOOI-UHFFFAOYSA-N OCC1OC(OC23OC2C(=CC(=C3C(=O)C=Cc2ccc(cc2)O)O)O)C(C(C1O)O)O
328 0.15384615 OUISWDCJSICGJA-GUTCHGCDSA-N COc1ccc2Oc3cc(OC4OC(CO)C(O)C(O)C4O)c(OC)c(O)c3C(=O)c2c1
329 0.14814815 DAEARZDDBGADNZ-UHFFFAOYSA-N OCC1OC(Oc2cc3OC(CC(=O)c3c(c2)O)C2=CC=C(C3C2O3)O)C(C(C1O)O)O
330 0.14814815 SXGYFCKIWGHPRP-UHFFFAOYSA-N O=COc1cc(ccc1C(=O)C(=O)c1ccccc1)OC1OC(CO)C(C(C1O)O)O
331 0.14285714 OBFTWXKXPQCIND-UHFFFAOYSA-N OCC1OC(Oc2cc(O)cc(c2C(=O)C=CC2=CC=C(C3C2O3)O)O)C(C(C1O)O)O
332 0.14285714 PSGKMFIAOJDKGE-UHFFFAOYSA-N OCC1OC(Oc2ccc3c(c2)occ(c3=O)C23C=CC(=CC3O2)O)C(C(C1O)O)O
333 0.14285714 MYXNWGACZJSMBT-ACCGBJHTSA-N OCC1OC(C(O)C(O)C1O)c2c(O)cc3OC(=CC(=O)c3c2O)c4ccc(O)cc4
334 0.14285714 MYXNWGACZJSMBT-YDCCOGFGSA-N OC[C@H]1O[C@H]([C@H](O)[C@H](O)[C@@H]1O)c2c(O)cc3OC(=CC(=O)c3c2O)c4ccc(O)cc4
335 0.14285714 MYXNWGACZJSMBT-VGOMHZMQSA-N OCC1OC(C(O)C(O)C1O)c2c(O)cc3OC(=CC(=O)c3c2O)c4ccc(O)cc4
336 0.14285714 OYENULXGACITSU-UHFFFAOYSA-N OCC1OC(OC2=Cc3occ(c(=O)c3C(C2O)O)c2ccc(cc2)O)C(C(C1O)O)O
337 0.14285714 MRLILMYHDUCZPX-UHFFFAOYSA-N OCC1OC(Oc2cc3oc(cc(=O)c3c(c2O)O)C2=CCC(C=C2)O)C(C(C1O)O)O
338 0.14285714 MYXNWGACZJSMBT-UBFQGWSASA-N OCC1OC(C(O)C(O)C1O)c2c(O)cc3OC(=CC(=O)c3c2O)c4ccc(O)cc4
339 0.14285714 MYXNWGACZJSMBT-AKCZXNEISA-N C1(O)=CC2OC(C3C=CC(O)=CC=3)=CC(=O)C=2C(O)=C1[C@@H]1OC(CO)[C@@H](O)[C@H](O)C1O
340 0.14285714 DCCGLQMUCBWYTM-UHFFFAOYSA-N OCC1OC(Oc2ccc3c(c2)oc(c(c3=O)O)C2=CC3C(C=C2)O3)C(C(C1O)O)O
341 0.14285714 MYXNWGACZJSMBT-UIHJKEFZSA-N C1(O)=CC2OC(C3C=CC(O)=CC=3)=CC(=O)C=2C(O)=C1[C@@H]1OC(CO)[C@H](O)[C@H](O)C1O
342 0.14285714 MYXNWGACZJSMBT-IAAKTDFRSA-N OCC1OC(C(O)C(O)C1O)c2c(O)cc3OC(=CC(=O)c3c2O)c4ccc(O)cc4
343 0.14285714 ZTPCWPZKDKBPNH-UHFFFAOYSA-N Oc1ccc(cc1)C1(O)Oc2cc(O)cc(c2C(=O)C1OC1OC(C)C(C(C1O)O)O)O
344 0.14285714 JMRPGWPPORCYGS-UHFFFAOYSA-N OCC1OC(Oc2cc(O)c3C(=O)C(=O)C(Oc3c2)c2ccccc2)C(O)C(O)C1O
345 0.14285714 SIUVUOLYRVGDNJ-UHFFFAOYSA-N OCC1OC(Oc2c(oc3c(c2=O)c(O)cc(c3)O)C2=CC=C(CC2)O)C(C(C1O)O)O
346 0.14285714 BJDKNJXKCDZAML-UHFFFAOYSA-N OCC1OC(OC2=CC34C(C=C2)(O4)C(=O)C(=C(O3)c2ccccc2)O)C(C(C1O)O)O
347 0.14285714 MYXNWGACZJSMBT-UHFFFAOYSA-N OCC1OC(C(O)C(O)C1O)C1=C(O)C2=C(OC(=CC2=O)C2=CC=C(O)C=C2)C=C1O
348 0.14285714 MYXNWGACZJSMBT-HOUJDRPRSA-N OCC1OC(C(O)C(O)C1O)c2c(O)cc3OC(=CC(=O)c3c2O)c4ccc(O)cc4
349 0.14285714 MYXNWGACZJSMBT-FHBRLQHDSA-N OCC1OC(C(O)C(O)C1O)c2c(O)cc3OC(=CC(=O)c3c2O)c4ccc(O)cc4
350 0.14285714 XLXYEAGNEUEFCK-UHFFFAOYSA-N OCC1OC(Oc2ccc3c(c2)oc(c(c3=O)O)C2(O)C=CC=CC2O)C(C(C1O)O)O
351 0.13793103 NGSNPDGFNAIZNQ-UHFFFAOYSA-N OCC1OC(Oc2cc3OC(=CC4=CC(C(C=C4)O)O)C(=O)c3c(c2)O)C(C(C1O)O)O
352 0.13793103 GUVPHHLUFIQDHV-XVQROTRXSA-N OCC1OC(Oc2c(O)ccc(C(=O)C=Cc3ccc(O)c(O)c3)c2O)C(O)C(O)C1O
353 0.13793103 GUVPHHLUFIQDHV-MERHMCKJSA-N OCC1OC(Oc2c(O)ccc(C(=O)C=Cc3ccc(O)c(O)c3)c2O)C(O)C(O)C1O
354 0.13793103 DDMPDOPEISDWMR-UHFFFAOYSA-N OCC1OC(Oc2cc(O)cc(c2C(=O)C=CC23C=CC(=CC3O2)O)O)C(C(C1O)O)O
355 0.13793103 CCMFWBGBOPORHS-UHFFFAOYSA-N OCC1OC(Oc2cc(O)c(c(c2)O)C(=O)C=CC2=CC=C(C3C2O3)O)C(C(C1O)O)O
356 0.13793103 AENBVBGGAAIOSP-UHFFFAOYSA-N OCC1OC(Oc2cc(O)c(c(c2)O)C(=O)C=CC23C=CC(=CC3O2)O)C(C(C1O)O)O
357 0.13793103 GUVPHHLUFIQDHV-DAFODLJHSA-N C1(O)C=CC(C(=O)/C=C/C2C=CC(O)=C(O)C=2)=C(O)C=1OC1OC(CO)C(O)C(O)C1O
358 0.13333333 NLCVXKSVGNZUHQ-DKDIDLDMSA-N COC1OC(Oc2ccc3C(=O)CC(Oc3c2O)c4ccc(O)c(O)c4)C(O)C(O)C1O
359 0.13333333 KVPRAFVSRKCOIS-UHFFFAOYSA-N OCC1OC(OC2C=c3oc(cc(=O)c3=C(C2O)O)c2ccc(cc2)O)C(C(C1O)O)O
360 0.13333333 HNKDRQSWUIOLPD-QNDFHXLGSA-N OCC1OC(C(O)C(O)C1O)c2cc(ccc2O)C3=CC(=O)c4c(O)cc(O)cc4O3
361 0.13333333 ZROGCCBNZBKLEL-VVPVHQNXSA-N CC1OC(OC2C(Oc3cc(O)cc(O)c3C2=O)c4ccc(O)c(O)c4)C(O)C(O)C1O
362 0.13333333 ZROGCCBNZBKLEL-MJPDLMCLSA-N CC1OC(OC2C(Oc3cc(O)cc(O)c3C2=O)c4ccc(O)c(O)c4)C(O)C(O)C1O
363 0.13333333 XGEYXJDOVMEJNG-CMWLGVBASA-N OC[C@H]1O[C@@H](Oc2ccc(C(=O)C=Cc3ccc(O)c(O)c3)c(O)c2O)[C@H](O)[C@@H](O)[C@@H]1O
364 0.13333333 FFFIPDPCGREKEW-JMBFVMJTSA-N CC(O)C1OC(OC2=C(Oc3cc(O)cc(O)c3C2=O)c4ccc(O)cc4)C(O)C1O
365 0.13333333 PMWOCSJXZDDAPR-IARDODDQSA-N CC(O)C1OC(Oc2cc(O)c3C(=O)C(=C(Oc3c2)c4ccc(O)cc4)O)C(O)C1O
366 0.13333333 SGEWCQFRYRRZDC-UBLYIXNCSA-N OCC1OC(C(O)C(O)C1O)c2c(O)cc(O)c3C(=O)C=C(Oc23)c4ccc(O)cc4
367 0.13333333 LBTRJPONTRDVOR-UHFFFAOYSA-N OCC1OC(Oc2cc3OC(=CC4=CC(=C(CC4)O)O)C(=O)c3c(c2)O)C(C(C1O)O)O
368 0.13333333 ZROGCCBNZBKLEL-YODQNPTKSA-N CC1OC(OC2C(Oc3cc(O)cc(O)c3C2=O)c4ccc(O)c(O)c4)C(O)C(O)C1O
369 0.13333333 PMWOCSJXZDDAPR-WEGXFBKQSA-N CC(O)C1OC(Oc2cc(O)c3C(=O)C(=C(Oc3c2)c4ccc(O)cc4)O)C(O)C1O
370 0.13333333 MSFCYXWSHBDOEN-UHFFFAOYSA-N OCC1OC(OC2=C(OC3=CC(=CC(C3C2=O)O)O)c2ccc(cc2)O)C(C(C1O)O)O
371 0.13333333 SGEWCQFRYRRZDC-SZCFVHRKSA-N OCC1OC(C(O)C(O)C1O)c2c(O)cc(O)c3C(=O)C=C(Oc23)c4ccc(O)cc4
372 0.13333333 BKGKUMYLSJACJT-UHFFFAOYSA-N OCC1OC(Oc2ccc3c(c2)OC2(C(C3=O)(O2)O)c2ccccc2)C(C(C1O)O)O
373 0.13333333 ZROGCCBNZBKLEL-XEXNSLJOSA-N CC1OC(OC2C(Oc3cc(O)cc(O)c3C2=O)c4ccc(O)c(O)c4)C(O)C(O)C1O
374 0.13333333 ZROGCCBNZBKLEL-JZXUBZCPSA-N CC1OC(OC2C(Oc3cc(O)cc(O)c3C2=O)c4ccc(O)c(O)c4)C(O)C(O)C1O
375 0.13333333 ZROGCCBNZBKLEL-RUDATOFNSA-N CC1OC(OC2C(Oc3cc(O)cc(O)c3C2=O)c4ccc(O)c(O)c4)C(O)C(O)C1O
376 0.13333333 BQFASKRKRAPUFK-YDMJIYBWSA-N OCC1OC(Oc2cc(O)c(cc2O)C(=O)C=Cc3ccc(O)c(O)c3)C(O)C(O)C1O
377 0.13333333 ZROGCCBNZBKLEL-KUNWAYAESA-N CC1OC(OC2C(Oc3cc(O)cc(O)c3C2=O)c4ccc(O)c(O)c4)C(O)C(O)C1O
378 0.13333333 SGEWCQFRYRRZDC-ZLZXIGQQSA-N OCC1OC(C(O)C(O)C1O)c2c(O)cc(O)c3C(=O)C=C(Oc23)c4ccc(O)cc4
379 0.13333333 HIWJJOYYZFELEZ-ZHWWATJMSA-N OCC1OC(C(O)C(O)C1O)c2c(O)cc(O)c3C(=O)C(=COc23)c4ccc(O)cc4
380 0.13333333 ATZZRHLIRRPCRD-RDZBXBSQSA-N OCC1OC(C(O)C(O)C1O)c2c(O)cc3OC=C(C(=O)c3c2O)c4ccc(O)cc4
381 0.13333333 XGEYXJDOVMEJNG-JNPDQIBRSA-N OCC1OC(Oc2ccc(C(=O)C=C/c3ccc(O)c(O)c3)c(O)c2O)C(O)C(O)C1O
382 0.13333333 ZROGCCBNZBKLEL-BTKVQPPGSA-N CC1OC(OC2C(Oc3cc(O)cc(O)c3C2=O)c4ccc(O)c(O)c4)C(O)C(O)C1O
383 0.13333333 BQFASKRKRAPUFK-RAFZZHLISA-N OCC1OC(Oc2cc(O)c(cc2O)C(=O)C=Cc3ccc(O)c(O)c3)C(O)C(O)C1O
384 0.13333333 ZDQHCVFHPTWFMA-GQUPQBGVSA-N OCC1OC(OC2=C(Oc3cc(O)cc(O)c3C2)c4ccc(O)c(O)c4)C(O)C(O)C1O
385 0.13333333 MYXNWGACZJSMBT-VJXVFPJBSA-N C1=CC(=CC=C1C2=CC(=O)C3=C(C(=C(C=C3O2)O)[C@H]4[C@@H]([C@H]([C@@H]([C@H](O4)CO)O)O)O)O)O
386 0.13333333 ZROGCCBNZBKLEL-MFSALPCASA-N C[C@H]1[C@@H]([C@H]([C@H]([C@@H](O1)O[C@H]2[C@@H](OC3=CC(=CC(=C3C2=O)O)O)C4=CC(=C(C=C4)O)O)O)O)O
387 0.13333333 HIWJJOYYZFELEZ-FFYOZGDPSA-N C1=CC(=CC=C1C2=COC3=C(C2=O)C(=CC(=C3[C@H]4[C@@H]([C@H]([C@@H]([C@H](O4)CO)O)O)O)O)O)O
388 0.13333333 SGEWCQFRYRRZDC-BLVIHDEWSA-N OCC1OC(C(O)C(O)C1O)c2c(O)cc(O)c3C(=O)C=C(Oc23)c4ccc(O)cc4
389 0.13333333 ZROGCCBNZBKLEL-ZLKJOFSXSA-N CC1OC(OC2C(Oc3cc(O)cc(O)c3C2=O)c4ccc(O)c(O)c4)C(O)C(O)C1O
390 0.13333333 ZROGCCBNZBKLEL-MPRHSVQHSA-N C[C@H]1[C@@H]([C@H]([C@H]([C@@H](O1)O[C@@H]2[C@H](OC3=CC(=CC(=C3C2=O)O)O)C4=CC(=C(C=C4)O)O)O)O)O
391 0.13333333 XGEYXJDOVMEJNG-HTFDPZBKSA-N OCC1OC(Oc2ccc(C(=O)C=Cc3ccc(O)c(O)c3)c(O)c2O)C(O)C(O)C1O
392 0.13333333 HIWJJOYYZFELEZ-UHFFFAOYSA-N OCC1OC(C(C(C1O)O)O)c1c(O)cc(c2c1occ(c2=O)c1ccc(cc1)O)O
393 0.13333333 ZROGCCBNZBKLEL-UHFFFAOYSA-N Oc1cc(O)c2c(c1)OC(C(C2=O)OC1OC(C)C(C(C1O)O)O)c1ccc(c(c1)O)O
394 0.13333333 SGEWCQFRYRRZDC-FKRBRYKNSA-N OCC1OC(C(O)C(O)C1O)c2c(O)cc(O)c3C(=O)C=C(Oc23)c4ccc(O)cc4
395 0.13333333 PMWOCSJXZDDAPR-UHFFFAOYSA-N CC(O)C1OC(OC2=CC(O)=C3C(OC(=C(O)C3=O)C3=CC=C(O)C=C3)=C2)C(O)C1O
396 0.13333333 RURQAJURNPMSSK-UHFFFAOYSA-N CCOC1=CC=C(C=C1)C(COCC1=CC(OC2=CC=C(Cl)C=C2)=CC=C1)C(F)(F)F
397 0.13333333 DZXRKUWXBABGKP-UHFFFAOYSA-N OCC1OC(C(C(C1O)O)O)c1c(O)ccc2c1oc(O)c(c2=O)c1ccc(cc1)O
398 0.13333333 FFFIPDPCGREKEW-UHFFFAOYSA-N CC(O)C1OC(OC2=C(OC3=CC(O)=CC(O)=C3C2=O)C2=CC=C(O)C=C2)C(O)C1O
399 0.13333333 SGEWCQFRYRRZDC-UHFFFAOYSA-N OCC1OC(C(O)C(O)C1O)C1=C(O)C=C(O)C2=C1OC(=CC2=O)C1=CC=C(O)C=C1
400 0.13333333 SGEWCQFRYRRZDC-AEAOUCQESA-N OCC1OC(C(O)C(O)C1O)c2c(O)cc(O)c3C(=O)C=C(Oc23)c4ccc(O)cc4
401 0.13333333 DRIFEPPUHTVACK-UHFFFAOYSA-N OCC1OC(C(O)C(O)C1O)C1=C(O)C=C(O)C2=C1OC(=CC2=O)C1=CC(O)=CC=C1
402 0.13333333 PAVWJTQEIXEBQF-UHFFFAOYSA-N OCC1OC(C(O)C(O)C1O)C1=C(O)C2=C(OC(=CC2=O)C2=CC(O)=CC=C2)C=C1O
403 0.13333333 ZROGCCBNZBKLEL-OOHAXVOVSA-N CC1OC(OC2C(Oc3cc(O)cc(O)c3C2=O)c4ccc(O)c(O)c4)C(O)C(O)C1O
404 0.13333333 ZROGCCBNZBKLEL-AMNHTRGSSA-N CC1OC(OC2C(Oc3cc(O)cc(O)c3C2=O)c4ccc(O)c(O)c4)C(O)C(O)C1O
405 0.13333333 ZROGCCBNZBKLEL-YHLISFDRSA-N CC1OC(OC2C(Oc3cc(O)cc(O)c3C2=O)c4ccc(O)c(O)c4)C(O)C(O)C1O
406 0.13333333 PMWOCSJXZDDAPR-JFQSVRQGSA-N CC(O)C1OC(Oc2cc(O)c3C(=O)C(=C(Oc3c2)c4ccc(O)cc4)O)C(O)C1O
407 0.13333333 HIWJJOYYZFELEZ-JLTAQAHISA-N C1(O)=C([C@@H]2OC(CO)[C@@H](O)[C@H](O)C2O)C2OC=C(C3C=CC(O)=CC=3)C(=O)C=2C(O)=C1
408 0.13333333 SGEWCQFRYRRZDC-ASUBHRBBSA-N C1(O)=C([C@@H]2OC(CO)[C@@H](O)C(O)[C@H]2O)C2OC(C3C=CC(O)=CC=3)=CC(=O)C=2C(O)=C1
409 0.13333333 SGEWCQFRYRRZDC-PYBZOPHZSA-N C1(O)=C([C@@H]2OC(CO)[C@H](O)[C@H](O)C2O)C2OC(C3C=CC(O)=CC=3)=CC(=O)C=2C(O)=C1
410 0.13333333 SGEWCQFRYRRZDC-UYXDZXSSSA-N C1(O)=C([C@H]2OC(CO)[C@@H](O)[C@H](O)C2O)C2OC(C3C=CC(O)=CC=3)=CC(=O)C=2C(O)=C1
411 0.13333333 BQFASKRKRAPUFK-INMDVIPZSA-N C1(O[C@@H]2OC(CO)[C@@H](O)[C@H](O)C2O)C(O)=CC(C(=O)/C=C/C2C=CC(O)=C(O)C=2)=C(O)C=1
412 0.13333333 DQELQAOUMPQWKK-UHFFFAOYSA-N Oc1cc(O)c2c(c1)OC(C(C2=O)OC1OC(C)C(C(C1O)O)O)C1=CC2C(C=C1)(O2)O
413 0.13333333 QVCRNCLRXMWWSH-UHFFFAOYSA-N OCC1OC(Oc2ccc3c(c2)occ(c3=O)C2=CC(C(C=C2)(O)O)O)C(C(C1O)O)O
414 0.13333333 XGEYXJDOVMEJNG-DAFODLJHSA-N C1(OC2OC(CO)C(O)C(O)C2O)C=CC(C(=O)/C=C/C2C=CC(O)=C(O)C=2)=C(O)C=1O
415 0.13333333 SGEWCQFRYRRZDC-VPRICQMDSA-N C1=CC(=CC=C1C2=CC(=O)C3=C(O2)C(=C(C=C3O)O)[C@H]4[C@@H]([C@H]([C@@H]([C@H](O4)CO)O)O)O)O
416 0.13333333 XGEYXJDOVMEJNG-SRVZMZKXSA-N OCC1OC(Oc2ccc(C(=O)C=Cc3ccc(O)c(O)c3)c(O)c2O)C(O)C(O)C1O
417 0.13333333 ZROGCCBNZBKLEL-DBEJNZMASA-N CC1OC(OC2C(Oc3cc(O)cc(O)c3C2=O)c4ccc(O)c(O)c4)C(O)C(O)C1O
418 0.13333333 SGEWCQFRYRRZDC-URUIJOEXSA-N OCC1OC(C(O)C(O)C1O)c2c(O)cc(O)c3C(=O)C=C(Oc23)c4ccc(O)cc4
419 0.13333333 ZROGCCBNZBKLEL-AEGLVIMLSA-N CC1OC(OC2C(Oc3cc(O)cc(O)c3C2=O)c4ccc(O)c(O)c4)C(O)C(O)C1O
420 0.13333333 QJVBIFNWYBLVDD-APMKNHDFSA-N OC[C@H]1O[C@@H](Oc2cccc3C(=Cc4ccc(O)c(O)c4)OC(=O)c23)[C@H](O)[C@@H](O)[C@@H]1O
421 0.13333333 SGEWCQFRYRRZDC-QLNFFCRYSA-N OCC1OC(C(O)C(O)C1O)c2c(O)cc(O)c3C(=O)C=C(Oc23)c4ccc(O)cc4
422 0.13333333 ZROGCCBNZBKLEL-RMPKKLJSSA-N C[C@@H]1O[C@H](O[C@H]2[C@@H](Oc3cc(O)cc(O)c3C2=O)c4ccc(O)c(O)c4)[C@H](O)[C@H](O)[C@H]1O
423 0.13333333 PMWOCSJXZDDAPR-MRRQAFSQSA-N CC(O)C1OC(Oc2cc(O)c3C(=O)C(=C(Oc3c2)c4ccc(O)cc4)O)C(O)C1O
424 0.125 AFEQWAZRMKFDHO-UHFFFAOYSA-N OCC1OC(C(O)C(O)C1O)C1=C(O)C(O)=C(O)C2=C1OC(=CC2=O)C1=CC=CC=C1
425 0.125 CJSASESAYLKYSJ-VPRICQMDSA-N OCC1OC(C(O)C(O)C1O)C2=C(Oc3cc(O)c(O)cc3C2=O)c4ccc(O)cc4
426 0.125 GHCIVWJQVUVSEN-UHFFFAOYSA-N OCC1OC(Oc2cc(O)c3c(c2)oc(cc3=O)C2=CC=C(C(C2)O)O)C(C(C1O)O)O
427 0.125 TVHDZKOTOUYFAN-UHFFFAOYSA-N OCC1OC(OC2=CC(=CC3C2(O)C(=O)c2c(C3=O)cc(cc2O)C)O)C(C(C1O)O)O
428 0.125 KXHJKZKMXCJHAB-UHFFFAOYSA-N OCC1OC(OC2C=C(O)c3c(C2)oc(cc3=O)c2ccc(c(c2)O)O)C(C(C1O)O)O
429 0.125 SBLZUEACSDXIAR-SFTVRKLSSA-N OCC1OC(OC2CC(=CC=C2O)C3=CC(=O)c4c(O)cc(O)cc4O3)C(O)C(O)C1O
430 0.125 KIWOLPWSIPSISN-UHFFFAOYSA-N OCC1OC(Oc2ccc3c(c2)occ(c3=O)C2(O)C=CC(=CC2O)O)C(C(C1O)O)O
431 0.125 QQHCMBXWPJGFDX-VPRICQMDSA-N OCC1OC(C(O)C(O)C1O)c2c(O)c(O)cc3C(=O)C=C(Oc23)c4ccc(O)cc4
432 0.125 UPUXLMVRAOAQTR-UHFFFAOYSA-N OCC1OC(Oc2ccc3c(c2)OC2C(C3=O)(O2)c2ccc(cc2)O)C(C(C1O)O)O
433 0.12121212 STNPGQQLVRYRKV-LNKIKWGQSA-N OCC1OC(Oc2cc3O/C(=C/C4C=CC(=C(C4)O)O)/C(=O)c3c(c2)O)C(C(C1O)O)O
434 0.11764706 YTXMQLJRHLKEGF-UHFFFAOYSA-N OCC1OC(C(C(C1O)O)O)c1c(O)ccc2c1occ(c2=O)c1ccc(cc1O)O
435 0.11764706 JSUSPSWATHLLME-ALLOUVLESA-N OCC1OC(OC2C=CC(O)(C=C2)C3=CC(=O)c4c(O)cc(O)cc4O3)C(O)C(O)C1O
436 0.11764706 QVYUGJWUIDHALB-UHFFFAOYSA-N OCC1OC(Oc2ccc3c(c2)occ(c3=O)C2=CC=C(C(C2O)O)O)C(C(C1O)O)O
437 0.11764706 IYARNGXCLCQLOF-UHFFFAOYSA-N Oc1cc(O)c(c(c1)O)C(=O)C(=Cc1ccc(c(c1)O)O)OC1OC(C)C(C(C1O)O)O
438 0.11764706 OBPMSXUPNDBUII-GLYWERGQSA-N CC1C(O)C(O)OC(Oc2cc(O)c3C(=O)C(=C(Oc3c2)c4ccc(O)cc4)O)C1O
439 0.11764706 SUTSVCLKBLJSPQ-RQXATKFSSA-N OCC1OC(C(O)C(O)C1O)c2cc(O)c3C(=O)C=C(Oc3c2)c4ccc(O)c(O)c4
440 0.11764706 SHDPIMMGVOUZHY-UHFFFAOYSA-N OCC1OC(Oc2cc(O)c3c(c2)oc(cc3=O)C2=CCC(C(=C2)O)O)C(C(C1O)O)O
441 0.11764706 CCABFKLRHZCTBS-ZIRDDSNGSA-N C1(O)=C([C@@H]2OC(CO)[C@@H](O)[C@H](O)C2O)C2OC(C3C=CC(O)=CC=3)=C(O)C(=O)C=2C=C1
442 0.11764706 KYFXRLDPFASHIC-UHFFFAOYSA-N OCC1OC(OC2=CC(O)C(C3=C2C(=O)c2c(C3=O)cc(cc2O)C)O)C(C(C1O)O)O
443 0.11764706 ITOSXXHGQJTRPF-YKGACUOXSA-N COc1cc(ccc1O)C(=O)OC2OC(CO)C(O)C(O)C2OC(=O)c3ccc(O)cc3
444 0.11764706 QRYZLXXLQTZATA-GCGJSEPQSA-N COC1OC(Oc2c(O)c3C(=O)c4ccc(OC)cc4Oc3cc2OC)C(O)C(O)C1O
445 0.11764706 DKVVEIUHYURREX-UHFFFAOYSA-N OCC1OC(OC2=CC(C3C(=C2)OC=C(C3=O)c2ccc(cc2)O)(O)O)C(C(C1O)O)O
446 0.11764706 UHTSVDIQPRHQSS-UHFFFAOYSA-N OCC1OC(OC2=CC3(C4(C(=C2)OC(CC4=O)c2ccc(cc2)O)O3)O)C(C(C1O)O)O
447 0.11764706 SWBFCDGWUODLEJ-YKTMWWCPSA-N CC1OC(Oc2cc(O)cc(O)c2C(=O)c3cc(O)cc(O)c3)C(O)C(O)C1OC(=O)C
448 0.11764706 HKHRWNRIHFMGSQ-UHFFFAOYSA-N OCC1OC(OC2=CC(C3C(=C2)OC(=CC3=O)c2ccc(cc2)O)(O)O)C(C(C1O)O)O
449 0.11764706 WLDGLIJMNUGGSI-LWUBGYQZSA-N OCC1OC(C(O)C(O)C1O)c2cc(O)c3C(=O)C=C(Oc3c2O)c4ccc(O)cc4
450 0.11764706 FVPZBHCGXBNACR-UHFFFAOYSA-N OCC1OC(C(C(C1O)O)O)C1=C(O)C2OC2c2c1occ(c2=O)c1ccc(cc1)O
451 0.11764706 LKVOSFAQHLLEEQ-UHFFFAOYSA-N OCC1OC(Oc2cc(O)c(c(c2)O)C(=O)C=CC2=CC=C(C#C2)O)C(C(C1O)O)O
452 0.11764706 FIRXIZPRZDHLER-UHFFFAOYSA-N Oc1cc(O)c2c(c1)OC(=C(C2O)OC1OC(C)C(C(C1O)O)O)c1ccc(c(c1)O)O
453 0.11764706 UTHLSQAVZSGUTB-UHFFFAOYSA-N Oc1ccc(cc1)C(=C(C(=O)c1c(O)cc(cc1O)O)OC1OC(C)C(C(C1O)O)O)O
454 0.11764706 DKCSGEZDTUBEGA-UHFFFAOYSA-N OCC1OC(Oc2c(oc3c(c2=O)c(O)cc(c3)O)C2CC=C(C=C2)O)C(C(C1O)O)O
455 0.11764706 IZTOLXCZRZKVRU-UHFFFAOYSA-N OCC1OC(Oc2cc3oc(cc(=O)c3c(c2O)O)C2=CC=C(CC2)O)C(C(C1O)O)O
456 0.11764706 JIZYYZFOIAZOER-UHFFFAOYSA-N CC1OC(Oc2cc(O)c3C(=O)C(=O)C(Oc3c2)c2ccc(O)cc2)C(O)C(O)C1O
457 0.11764706 CCABFKLRHZCTBS-GOXGMXGVSA-N OCC1OC(C(O)C(O)C1O)c2c(O)ccc3C(=O)C(=C(Oc23)c4ccc(O)cc4)O
458 0.11428571 XVHSATFYOXQEFB-UHFFFAOYSA-N OCC1OC(Oc2ccc(cc2)C2CC(=O)C(=C(O2)C=O)C=CC(=O)O)C(C(C1O)O)O
459 0.11111111 SMAKMLPEIWBYJR-BRHUZXAJSA-N CC1OC(Oc2cc(O)c3C(=O)C(=Cc4ccc(O)c(O)c4)Oc3c2)C(O)C(O)C1O
460 0.11111111 BRWADRBKLBZGGQ-UHFFFAOYSA-N OCC1OC(Oc2ccc(cc2)C=CC(=O)C(=CC=C(C=O)O)C(=O)O)C(C(C1O)O)O
461 0.11111111 WENVKXWZZRRKDJ-UHFFFAOYSA-N COC(=O)C1c2cc(cc(c2C(CC1(C)O)O)O)C(=O)c1c(O)ccc(c1C(=O)O)O
462 0.11111111 RAPIUOMDOULOJG-UHFFFAOYSA-N OCC1OC(Oc2ccc(cc2)C=CC(=O)C(=C(C=O)O)C=CC(=O)O)C(C(C1O)O)O
463 0.11111111 JIZNCOKEBLEVBZ-UHFFFAOYSA-N OCC1OC(Oc2ccc(cc2)C=CC(=O)C(=O)C=CC(=CC(=O)O)O)C(C(C1O)O)O
464 0.11111111 GARZMRVWLORUSR-SZSUEBNWSA-N C1(O)=C([C@@H]2OC(CO)[C@@H](O)[C@H](O)C2O)C2OC=C(C3C=CC(O)=C(O)C=3)C(=O)C=2C=C1
465 0.11111111 MFCKFVXBDNOSAV-JUIPTLLLSA-N OCC1OC(Oc2cc(O)cc3OC(C(O)C(=O)c23)c4ccc(O)cc4)C(O)C(O)C1O
466 0.11111111 GARZMRVWLORUSR-VPRICQMDSA-N OCC1OC(C(O)C(O)C1O)c2c(O)ccc3C(=O)C(=COc23)c4ccc(O)c(O)c4
467 0.11111111 UDIXYHJHYVDNOG-JUIPTLLLSA-N OCC1OC(Oc2cc(O)c3C(=O)C(O)C(Oc3c2)c4ccc(O)cc4)C(O)C(O)C1O
468 0.11111111 GARZMRVWLORUSR-UHFFFAOYSA-N OCC1OC(C(C(C1O)O)O)c1c(O)ccc2c1occ(c2=O)c1ccc(c(c1)O)O
469 0.11111111 ZWTWZJYGJDLZAU-UHFFFAOYSA-N OCC1OC(C(C(C1O)O)O)C1=C(O)CC(c2c1oc(cc2=O)c1ccc(c(c1)O)O)O
470 0.11111111 RAUGWSBOMRCFRT-UHFFFAOYSA-N OC1C(O)C(OC2=CC(O)=CC3=C2C(=O)C(CO3)C2=CC=CC=C2)OC(C1O)C(O)=O
471 0.11111111 NMMQYSLGCMGQGF-UHFFFAOYSA-N CC(C(=O)C1=C(O)C=C(OC2OC(C(O)C(O)C2O)C(O)=O)C=C1O)C1=CC=C(O)C=C1
472 0.11111111 NMKWGKZAKSFOCE-UHFFFAOYSA-N CC(C(=O)C1=C(O)C=C(O)C=C1OC1OC(C(O)C(O)C1O)C(O)=O)C1=CC=C(O)C=C1
473 0.11111111 HJKADAQFQPEFAK-OOHAXVOVSA-N CC1OC(OC2C(Oc3cc(O)cc(O)c3C2=O)c4cc(O)ccc4O)C(O)C(O)C1O
474 0.11111111 HWCNMAMQFGDBKB-UHFFFAOYSA-N OCC1OC(C(C(C1O)O)O)c1c(O)ccc2c1occ(c2=O)C1=CC2C(C=C1)(O2)O
475 0.11111111 UDIXYHJHYVDNOG-UHFFFAOYSA-N OCC1OC(Oc2cc3OC(c4ccc(cc4)O)C(C(=O)c3c(c2)O)O)C(C(C1O)O)O
476 0.11111111 IBDMLWNLSDMNTB-UHFFFAOYSA-N OC1=CC(O)C2C(=C1)OC(=C(C2=O)OC1OC(C)C(C(C1O)O)O)c1ccc(c(c1)O)O
477 0.11111111 IQXCMKWYGKHHQA-UHFFFAOYSA-N OC1=CC2C(C=C1)(O2)C1Oc2cc(O)cc(c2C(=O)C1OC1OC(C)C(C(C1O)O)O)O
478 0.11111111 UXBSTDOHPXQLPQ-LEYNGQHFSA-N OC[C@H]1O[C@H](Oc2ccc3C(=O)C(=Cc4ccc(O)cc4)Oc3c2O)[C@H](O)[C@@H](O)[C@@H]1O
479 0.11111111 SJDUBUKKBITPBF-UHFFFAOYSA-N Oc1cc(O)c2c(c1)OC(C(C2=O)OC1OC(C)C(C(C1O)O)O)C1=CC=C(C2C1O2)O
480 0.11111111 ORNFOSAWNMDUSV-UHFFFAOYSA-N OCC1OC(Oc2c3C(=O)CC(Oc3cc(c2O)O)C2=CC#CC=C2)C(C(C1O)O)O
481 0.11111111 UDIXYHJHYVDNOG-YPEJTZOTSA-N OCC1OC(Oc2cc(O)c3C(=O)C(O)C(Oc3c2)c4ccc(O)cc4)C(O)C(O)C1O
482 0.11111111 MTAVCBUZOBINJQ-UHFFFAOYSA-N OCC1OC(OC(=CC(=O)O)c2c(C=O)oc3c(c2=O)cc(c(c3)C)C)C(C(C1O)O)O
483 0.11111111 OVABQAKAIBPWTK-UHFFFAOYSA-N OC1C(O)C(OC2=CC(O)=C3C(=O)C(COC3=C2)C2=CC=CC=C2)OC(C1O)C(O)=O
484 0.11111111 SMAKMLPEIWBYJR-QRXUOVCISA-N CC1OC(Oc2cc(O)c3C(=O)C(=Cc4ccc(O)c(O)c4)Oc3c2)C(O)C(O)C1O
485 0.11111111 XXEPMIBUZDYHFI-UHFFFAOYSA-N OCC1OC(C(C(C1O)O)O)C1=C(O)c2c(CC1O)oc(cc2=O)c1ccc(c(c1)O)O
486 0.11111111 UGXMGGSZJRLQAB-QUMCUXDJSA-N OCC(O)C1OC(Oc2cc(O)c3C(=O)C(=COc3c2)c4ccc(O)cc4)C(O)C1O
487 0.11111111 PAEWWLDNEFSNIG-LTEMJKMTSA-N OC[C@H]1O[C@@H](Oc2cc(C=C3/Oc4cc(O)ccc4C3=O)ccc2O)[C@H](O)[C@@H](O)[C@@H]1O
488 0.11111111 UDIXYHJHYVDNOG-OTHOSUPWSA-N OCC1OC(Oc2cc(O)c3C(=O)C(O)C(Oc3c2)c4ccc(O)cc4)C(O)C(O)C1O
489 0.11111111 SMAKMLPEIWBYJR-RRZBCFIOSA-N C12C(=O)C(=CC3C=C(O)C(O)=CC=3)OC=1C=C(O[C@@H]1OC(C)[C@H](O)[C@H](O)C1O)C=C2O
490 0.11111111 CVSCSONYBCYWNA-UHFFFAOYSA-N OCC1OC(Oc2ccc3c(c2)oc(c(c3=O)O)C2=CC=CC(C2O)O)C(C(C1O)O)O
491 0.11111111 AQHDANHUMGXSJZ-KXBFYUORSA-N OCC(O)C1OC(Oc2cc3OC(=CC(=O)c3c(O)c2O)c4ccccc4)C(O)C1O
492 0.10526316 SBTDTDPIMJPSFZ-UHFFFAOYSA-N OCC1OC(C(C(C1O)O)O)c1c(O)ccc2c1occ(c2=O)C12C=CC(=CC2O1)O
493 0.10526316 ONPTXLSYUSVKJA-UHFFFAOYSA-N CCC(OC1OC(C(O)C(O)C1O)C(O)=O)C(O)C1=CC2=CC=CC=C2C(=O)O1
494 0.10526316 ZCRRBHPOOAINHV-UHFFFAOYSA-N OCC1OC(Oc2ccc3c(c2)oc(c(c3=O)O)C2=CC(C(C=C2)O)O)C(C(C1O)O)O
495 0.10526316 KJIWCKSQHHNTTL-RDBLRTHZSA-N C1C(O[C@@H]2OC(CO)[C@@H](O)[C@H](O)C2O)=C2C(=O)C(O)(CC3C=CC(O)=CC=3)OC2=CC=1O
496 0.10526316 MWYRZWOULAZZHR-HPCBLLCTSA-N OCC1OC(Oc2cc(O)c3C(=O)C(O)(Cc4ccc(O)cc4)Oc3c2)C(O)C(O)C1O
497 0.10526316 MWYRZWOULAZZHR-RDBLRTHZSA-N C1(O[C@@H]2OC(CO)[C@@H](O)[C@H](O)C2O)C=C2OC(O)(CC3C=CC(O)=CC=3)C(=O)C2=C(O)C=1
498 0.10526316 HROYPTLFUAEGAU-UHFFFAOYSA-N OC1C(O)C(OC2=C3C(=O)CC(OC3=C(O)C=C2)C2=CC=CC=C2)OC(C1O)C(O)=O
499 0.10526316 KJIWCKSQHHNTTL-HPCBLLCTSA-N OCC1OC(Oc2cc(O)cc3OC(O)(Cc4ccc(O)cc4)C(=O)c23)C(O)C(O)C1O
500 0.10526316 KJIWCKSQHHNTTL-YDKFGTHVSA-N OCC1OC(Oc2cc(O)cc3OC(O)(Cc4ccc(O)cc4)C(=O)c23)C(O)C(O)C1O
501 0.10526316 CXHAHUOCKMMXSU-UHFFFAOYSA-N OCC1OC(Oc2cc(O)c3c(c2)oc(cc3=O)C2CC=C(C(=C2)O)O)C(C(C1O)O)O
502 0.10526316 WKTUDZDJLYGSDG-ADAARDCZSA-N OCC1OC(C(O)C(O)C1O)c2cc3C(=O)C=C(Oc3cc2O)c4ccc(O)c(O)c4
503 0.10526316 MWYRZWOULAZZHR-UHFFFAOYSA-N OCC1OC(OC2=CC(O)=C3C(OC(O)(CC4=CC=C(O)C=C4)C3=O)=C2)C(O)C(O)C1O
504 0.10526316 HCELAQCUGAYJKN-UHFFFAOYSA-N OCC1OC(OC(=c2c(=CC(=O)O)oc3c(c2=O)cc(c(c3)C)C)C=O)C(C(C1O)O)O
505 0.10526316 DKTLIUCUABBCLY-UHFFFAOYSA-N OCC1OC(OC2=CC3(C(C=C2)(O)C(=O)C(=C(O3)c2ccccc2)O)O)C(C(C1O)O)O
506 0.10526316 OCFBBQMGLIJSJY-UVPIGPOJSA-N OCC1OC(C(O)C(O)C1O)c2c(O)ccc3C(=O)C=C(Oc23)c4ccc(O)c(O)c4
507 0.10526316 MUFHQSSCWVIWGD-UHFFFAOYSA-N OCC1OC(Oc2cc(cc(c2)O)OC(=CC(=O)O)c2ccc(cc2)O)C(C(C1O)O)O
508 0.1 MEHCTOVFPFJFEW-RQXATKFSSA-N OC[C@H]1O[C@H](Oc2ccc3C(=O)C(=Cc4ccc(O)c(O)c4)Oc3c2)[C@H](O)[C@@H](O)[C@@H]1O
509 0.1 DRIAQANVGLIBLC-UHFFFAOYSA-N OCC1OC(Oc2cc3oc(cc(=O)c3c(c2O)O)C2CC=C(C=C2)O)C(C(C1O)O)O
510 0.1 LSAOHZRMXBXHME-UHFFFAOYSA-N OC1C(OC2C(C1OC2)O)Oc1c2C(=O)CC(Oc2cc(c1O)O)c1ccc(cc1)O
511 0.1 XDLKDNKWRKILIB-PEVLUNPASA-N CC(=O)c1ccc(O[C@@H]2O[C@H](COC(=O)c3cc(O)c(O)c(O)c3)[C@@H](O)[C@H](O)[C@H]2O)cc1
512 0.1 BOKFKFBDBXJJCD-UHFFFAOYSA-N OC1C(O)C(OC2=CC=C(CCC(=O)C3=C(O)C=C(O)C=C3O)C=C2)OC(C1O)C(O)=O
513 0.1 CQQGIZQUHIYYKH-UHFFFAOYSA-N CC(C(=O)C1=C(O)C=C(O)C=C1O)C1=CC=C(OC2OC(C(O)C(O)C2O)C(O)=O)C=C1
514 0.1 FBQCLBJQRYAZAQ-ZIKOTGLESA-N COC(=O)c1ccc(O)c(OC2OC(COC(=O)c3ccc(O)cc3)C(O)C(O)C2O)c1
515 0.1 UZYVEHBHQBIFMK-UHFFFAOYSA-N OCC1OC(Oc2cc3OC(CC(=O)c3c(c2)O)c2ccc(cc2)O)C(C(C1=O)O)O
516 0.1 IWBAWQDBVHCKGJ-UHFFFAOYSA-N OCC1OC(Oc2cc3OC(CC(=O)c3c(c2)O)c2ccc(cc2)O)C(C(=O)C1O)O
517 0.1 PEMCVBOFKOXYFG-UHFFFAOYSA-N O=CC1OC(Oc2cc3OC(CC(=O)c3c(c2)O)c2ccc(cc2)O)C(C(C1O)O)O
518 0.1 XIYBXQOJVVNHEA-UHFFFAOYSA-N Oc1ccc(cc1)C(=C(C(=O)O)OC1OC(C)C(C(C1O)O)O)Oc1cc(O)cc(c1)O
519 0.1 MEHCTOVFPFJFEW-NFRVFMFJSA-N C12C(=O)C(=CC3C=C(O)C(O)=CC=3)OC=1C=C(O[C@@H]1OC(CO)[C@@H](O)[C@H](O)C1O)C=C2
520 0.1 GVMFMAFMMUJHOH-UHFFFAOYSA-N OC(C1OC(Oc2cc3OC(CC(=O)c3c(c2)O)c2ccc(cc2)O)C(C(C1O)O)O)O
521 0.1 ZTZHUFYBLNRGKJ-UHFFFAOYSA-N OCC1OC(Oc2cc3OC(=Cc4ccc(c(c4)O)O)C(c3c(c2)O)O)C(C(C1O)O)O
522 0.1 MEHCTOVFPFJFEW-HLYXYQMJSA-N OCC1OC(Oc2ccc3C(=O)C(=Cc4ccc(O)c(O)c4)Oc3c2)C(O)C(O)C1O
523 0.1 MEHCTOVFPFJFEW-LTEMJKMTSA-N OCC1OC(Oc2ccc3C(=O)C(=Cc4ccc(O)c(O)c4)Oc3c2)C(O)C(O)C1O
524 0.1 HNGAZJABJOAMSW-FHXNIQKESA-N CC1OC(Oc2cc(O)c3C(=O)C(O)C(Oc3c2)c4ccc(O)c(O)c4)C(O)C(O)C1O
525 0.1 MEHCTOVFPFJFEW-KXSQGFQQSA-N OCC1OC(Oc2ccc3C(=O)C(=Cc4ccc(O)c(O)c4)Oc3c2)C(O)C(O)C1O
526 0.1 OVWUICFETMQDBQ-UHFFFAOYSA-N OC1=CC(=C2C(C1)OC(=C(C2=O)OC1OC(C)C(C(C1O)O)O)c1ccc(c(c1)O)O)O
527 0.1 RRYPSYBUUUYTGR-UHFFFAOYSA-N COC(=O)C1c2ccc(c(c2C(CC1(C)O)O)O)C(=O)c1c(O)ccc(c1C(=O)O)O
528 0.1 MEHCTOVFPFJFEW-CHVHLKOWSA-N OC[C@H]1O[C@H](Oc2ccc3C(=O)C(=C/c4ccc(O)c(O)c4)Oc3c2)[C@H](O)[C@@H](O)[C@@H]1O
529 0.095238095 NUZMOJUCKBTJIS-UHFFFAOYSA-N Oc1cc(O)c(c(c1)OC1OC(C(O)O)C(C(C1O)O)O)C(=O)C=Cc1ccc(cc1)O
530 0.095238095 YZVIGDQGNFPSCD-CMWLGVBASA-N COc1cc(ccc1O)C(=O)C(=O)c2ccc(O[C@@H]3O[C@H](CO)[C@@H](O)[C@H](O)[C@H]3O)cc2O
531 0.095238095 UBKWNDFKSIPYFH-UHFFFAOYSA-N OCC1OC(Oc2cc3OC(CC(=O)c3c(c2)O)c2ccc(cc2)O)C(=O)C(C1O)O
532 0.095238095 RQMXASQYISCMLX-UHFFFAOYSA-N OCC1OC(OC2=C(O)C#CC3=C2C(=O)CC(O3)c2ccc(cc2)O)C(C(C1O)O)O
533 0.095238095 YRAXESFTKKBVKS-UHFFFAOYSA-N OC(C1OC(Oc2cc(O)c(c(c2)O)C(=O)C=Cc2ccc(cc2)O)C(C(C1O)O)O)O
534 0.095238095 MHHOTDKKKXQDOO-UHFFFAOYSA-N OCC1OC(Oc2cc3OC(CC(=O)Oc3c(c2)O)c2ccc(cc2)O)C(C(C1O)O)O
535 0.090909091 YAPODVFYMNRICI-UHFFFAOYSA-N OCC1OC(OC2=CC(=CC3(C2(O3)C(=O)C=Cc2ccc(cc2)O)O)O)C(C(C1O)O)O
536 0.090909091 KUBUHOMBTJDYAN-KOSVEFBVSA-N C1(O)C=C(O)C2C(=O)CC(C3C=CC(O)=CC=3)OC=2C=1O[C@@H]1OC(CO)[C@@H](O)[C@H](O)C1O
537 0.090909091 LVVKXERSGMSMKA-HONFQHFGSA-N OC[C@H]1O[C@H](Oc2ccc(C=C/3C(=O)Oc4cc(O)c(O)cc34)cc2)[C@H](O)[C@@H](O)[C@@H]1O
538 0.090909091 QCDFHLAATMFBPS-UHFFFAOYSA-N OCC1OC(Oc2cc3OC(C(=O)c3c(c2)O)Cc2ccc(c(c2)O)O)C(C(C1O)O)O
539 0.090909091 FQBFKZJCKOWWFX-UHFFFAOYSA-N OCC1OC(OC2=CC(=C3C4(C2O4)OC(CC3=O)c2ccc(cc2)O)O)C(C(C1O)O)O
540 0.090909091 KXVMQLBGUUBIQL-CMWLGVBASA-N COc1ccc(cc1O)C(=O)C(=O)c2ccc(O[C@@H]3O[C@H](CO)[C@@H](O)[C@H](O)[C@H]3O)cc2O
541 0.090909091 KUBUHOMBTJDYAN-FUQZIJMVSA-N OCC1OC(Oc2c(O)cc(O)c3C(=O)CC(Oc23)c4ccc(O)cc4)C(O)C(O)C1O
542 0.090909091 ZAXQVTJSOZKIBI-UHFFFAOYSA-N OCC1OC(OC2=CC3(C(C(=C2)O)(O3)C(=O)C=Cc2ccc(cc2)O)O)C(C(C1O)O)O
543 0.090909091 FWVQNNVFNPUTET-UHFFFAOYSA-N OCC1OC(Oc2cc(O)c3c(c2O)OC(CC3=O)c2ccc(cc2)O)C(C(C1O)O)O
544 0.090909091 KRKYBCMGSLBVJO-UHFFFAOYSA-N OCC1OC(Oc2cc(O)c(c(c2)O)OC(=O)C=Cc2ccc(cc2)O)C(C(C1O)O)O
545 0.090909091 LVVKXERSGMSMKA-GQUPQBGVSA-N OC[C@H]1O[C@@H](Oc2ccc(C=C3C(=O)Oc4cc(O)c(O)cc34)cc2)[C@H](O)[C@@H](O)[C@@H]1O
546 0.090909091 QLPUFPNVCUIDLY-UHFFFAOYSA-N OCC1OC(Oc2cc3OC(CC(=O)c3c(c2)O)c2ccc(cc2)O)C(C(=C1O)O)O
547 0.090909091 JHEBLGNNASKCKS-UHFFFAOYSA-N OCC1OC(Oc2cc3OC(COC(=O)c3c(c2)O)c2ccc(cc2)O)C(C(C1O)O)O
548 0.090909091 RJFGKPUMNZYKLG-UHFFFAOYSA-N OC1C(O)C(OC2=CC(O)=C(C(=O)CCC3=CC=C(O)C=C3)C(O)=C2)OC(C1O)C(O)=O
549 0.086956522 KFMQLONZJVUIQI-UHFFFAOYSA-N O=CC1OC(Oc2cc(O)cc(c2C(=O)C=Cc2ccc(cc2)O)O)C(C(C1O)O)O
550 0.086956522 WOIKBCGABIJUKO-UHFFFAOYSA-N OCC1OC(C(C(C1O)O)O)C1C(=Cc2c(C1O)c(=O)cc(o2)c1ccc(c(c1)O)O)O
551 0.086956522 YYSRTHIUABRSAB-RVOJBGIHSA-N OCC1OC(Oc2cc(O)c(O)c3OC(CC(=O)c23)c4ccc(O)cc4)C(O)C(O)C1O
552 0.086956522 VTOMLUSQMJSPOX-UHFFFAOYSA-N CC(O)C1OC(OC2=CC(O)=C3C(OC(C(=O)C3=O)C3=CC=C(O)C=C3)=C2)C(O)C1O
553 0.086956522 YFJJAJIWPWXWJJ-ZFORQUDYSA-N O[C@@H]1[C@@H](O)[C@H](OC2=CC(O)=CC(O)=C2C(=O)CCC2=CC=C(O)C=C2)O[C@@H]([C@H]1O)C(O)=O
554 0.086956522 FOZYAIAAHUIEBE-UHFFFAOYSA-N OCC1OC(OC2=CC(=C3C(C2)OC(=Cc2ccc(c(c2)O)O)C3=O)O)C(C(C1O)O)O
555 0.086956522 YFJJAJIWPWXWJJ-UHFFFAOYSA-N OC1C(O)C(OC2=CC(O)=CC(O)=C2C(=O)CCC2=CC=C(O)C=C2)OC(C1O)C(O)=O
556 0.086956522 WHHPSXNFOADHEK-UHFFFAOYSA-N COC1=C(O)C=CC(=C1)C1OC2=CC(O)=CC(O)=C2C(=O)C1OC1OC(CO)C(O)C1O
557 0.086956522 BIXZEBFACUFCLY-UHFFFAOYSA-N O=CC1OC(Oc2cc(O)c(c(c2)O)C(=O)C=Cc2ccc(cc2)O)C(C(C1O)O)O
558 0.086956522 UREXJJZHOLSBKS-UHFFFAOYSA-N OCC1OC(C(C(C1O)O)O)c1c(O)ccc2c1occ(c2=O)C1=CC=C(C2C1O2)O
559 0.086956522 RGXKASKEVCPLRA-UHFFFAOYSA-N OCC1OC(C(C(C1O)O)O)c1c(O)ccc2c1occ(c2=O)C1=CC(C(C=C1)(O)O)O
560 0.086956522 MXTZMUHMNOHIQT-GNSXYXDCSA-N C[C@]12OC[C@H](O1)[C@]3(O)Oc4cc(O)c5C[C@@H](O)[C@@H](Oc5c4[C@]23O)c6ccc(O)c(O)c6
561 0.086956522 IRGHPQOLLAESSF-BFYVQTTNSA-N C[C@@H]1O[C@H](Oc2cc(O)c3C(=O)C[C@H](Oc3c2)c4cc(O)c(O)c(O)c4)[C@@H](O)[C@H](O)[C@H]1O
562 0.083333333 FVZGWXGZKZIMJP-UHFFFAOYSA-N OCC1OC(Oc2cc(O)cc(c2C(=O)C=Cc2ccc(cc2)O)O)C(C(C1=O)O)O
563 0.083333333 RMSBMMOFQBRNHD-UHFFFAOYSA-N OCC1OC(Oc2cc(O)c(c(c2)O)C(=O)C=Cc2ccc(cc2)O)C(C(=O)C1O)O
564 0.083333333 SBHICPIWYBZUMK-UHFFFAOYSA-N OCC1OC(Oc2cc(O)c(c(c2)O)C(=O)C=Cc2ccc(cc2)O)C(=O)C(C1O)O
565 0.083333333 HVUBDZNDASKHIF-UHFFFAOYSA-N OCC1OC(C(C(C1O)O)O)C1C(O)C=C(c2c1oc(cc2=O)c1ccc(c(c1)O)O)O
566 0.083333333 ZRZNKAIVCJELOZ-UHFFFAOYSA-N OCC1OC(Oc2cc3OC(CC(=O)c3c(c2)O)c2ccc(cc2)O)C(=C(C1O)O)O
567 0.083333333 WMIIOKPLTBZZIZ-UHFFFAOYSA-N OCC1OC(Oc2cc(O)cc(c2OC(=O)C=Cc2ccc(cc2)O)O)C(C(C1O)O)O
568 0.083333333 SGQPXSHISXJIGO-UHFFFAOYSA-N OCC1OC(C(C(C1O)O)O)c1c(O)cc(c(c1O)C(=O)C(=CO)c1ccc(cc1)O)O
569 0.083333333 OXYVGBKVARDPCR-UHFFFAOYSA-N OCC1OC(Oc2cc(O)c(c(c2)O)C(=O)C=Cc2ccc(cc2)O)C(C(C1=O)O)O
570 0.083333333 CKWWSQJUOFEDNF-UHFFFAOYSA-N OCC1OC(Oc2cc(O)cc(c2C(=O)C=Cc2ccc(cc2)O)O)C(C(=O)C1O)O
571 0.083333333 HJVPCWFAWVZWFW-UHFFFAOYSA-N OCC1OC(Oc2cc(O)cc(c2C(=O)C=Cc2ccc(cc2)O)O)C(=O)C(C1O)O
572 0.08 UBFTZAGDGOMJQE-SACPXRHSSA-N C1[C@H](OC2=CC(=C(C(=C2C1=O)O[C@H]3[C@@H]([C@H]([C@@H]([C@H](O3)CO)O)O)O)O)O)C4=CC=C(C=C4)O
573 0.08 UVLWIACOGKVNIV-UHFFFAOYSA-N OCC1OC(C(C(C1O)O)O)C1C(O)C=Cc2c1oc(c1ccc(c(c1)O)O)c(c2=O)O
574 0.08 UBFTZAGDGOMJQE-KNHQCOLFSA-N C1(O)=CC2OC(C3C=CC(O)=CC=3)CC(=O)C=2C(O[C@@H]2O[C@H](CO)[C@@H](O)[C@@H](O)[C@H]2O)=C1O
575 0.08 UFOZXPTVIVQQFS-UHFFFAOYSA-N OCC1OC(Oc2cc3OC(CC(=O)c3c(c2O)O)c2ccc(cc2)O)C(C(C1O)O)O
576 0.08 UBFTZAGDGOMJQE-UHFFFAOYSA-N OCC1OC(OC2=C(O)C(O)=CC3=C2C(=O)CC(O3)C2=CC=C(O)C=C2)C(O)C(O)C1O
577 0.08 JZFGFHMFSYJJKJ-UHFFFAOYSA-N OC1C(OC(C(=O)C1O)C)Oc1c2C(=O)CC(Oc2cc(c1O)O)c1ccc(cc1)O
578 0.08 DMDCBVPUVGXLHR-UHFFFAOYSA-N OCC1OC(OC2=CC3(O)OC3C(=C2C(=O)C=Cc2ccc(cc2)O)O)C(C(C1O)O)O
579 0.08 WMTIAYYAPVISNW-WNHXRGPRSA-N OCC1OC2OC3C(OC2C(O)C1O)c4c(O)cc(O)cc4OC3c5ccc(O)c(O)c5
580 0.08 NDJVPSMTWRPAND-ZZRRTNHHSA-N OCC1OC(Oc2ccc(OC(=O)C=Cc3ccc(O)c(O)c3)cc2O)C(O)C(O)C1O
581 0.08 MZECOSMDCQAGSB-UHFFFAOYSA-N OCC1OC(OC2=CC(=C(C3(C2O3)O)C(=O)C=Cc2ccc(cc2)O)O)C(C(C1O)O)O
582 0.08 ZVFWGQOSCUBUKU-UHFFFAOYSA-N OCC1OC(Oc2cc3OC(=CC(c3c(c2)O)O)c2ccc(c(c2)O)O)C(C(C1O)O)O
583 0.08 HJKUEOYUFAPVTN-UHFFFAOYSA-N OCC1OC(OC2=CC(=C(C#C2)C(=O)C=Cc2ccc(c(c2)O)O)O)C(C(C1O)O)O
584 0.076923077 DJYDKURCCZTJLT-UHFFFAOYSA-N OCC1OC(Oc2cc(O)c(c(c2)O)C(=O)C=Cc2ccc(cc2)O)C(C(=C1O)O)O
585 0.076923077 YHDCEFWHKPFDLZ-BIZBWFBWSA-N OCC1OC(C(O)c2c(O)cc(O)c3C(=O)C=C(Oc23)c4ccc(O)cc4)C(O)C1O
586 0.076923077 GZCCKECSBOITJQ-UHFFFAOYSA-N OCC1OC(OC2=CC(C3C(=C2)OC(=Cc2ccc(c(c2)O)O)C3=O)O)C(C(C1O)O)O
587 0.076923077 PFEGKYUDWLEQIA-UHFFFAOYSA-N CC(=O)C1C(C2=C(Cl)C=CC=C2)C(C#N)=C(SCC(=O)C2=C(C)C=C(C)C=C2)N=C1C
588 0.076923077 MQGAOGWETCIHHQ-UHFFFAOYSA-N OCC1OC(Oc2cc3OC(=CC(c3c(c2O)O)O)c2ccc(cc2)O)C(C(C1O)O)O
589 0.076923077 DNXJKXABJCBGPY-JFOSOHFRSA-N OCC1OC(OC2=C(COC(=O)C=Cc3ccc(O)cc3)OC=CC2=O)C(O)C(O)C1O
590 0.076923077 XLCLPPXTNFSUMN-UHFFFAOYSA-N OCC1OC(Oc2cc(O)cc(c2C(=O)C=Cc2ccc(cc2)O)O)C(C(=C1O)O)O
591 0.076923077 DNXJKXABJCBGPY-MVAXXSNXSA-N OCC1OC(OC2=C(COC(=O)C=Cc3ccc(O)cc3)OC=CC2=O)C(O)C(O)C1O
592 0.074074074 IKRBKCVHYNKAIF-UHFFFAOYSA-N OCC1OC(C(C(C1O)O)O)C1=C2OC(=CC(=O)C2C(C=C1O)(O)O)c1ccc(cc1)O
593 0.074074074 UXAHXFUOCCMGDH-UHFFFAOYSA-N OCC1OC(C(C(C1O)O)O)C1=C(O)C=C2C(C1(O)O)C(=O)C=C(O2)c1ccc(cc1)O
594 0.074074074 CAYGQLSYACVOAX-UHFFFAOYSA-N OCC1OC(Oc2cc(O)c(c(c2O)O)C(=O)C=Cc2ccc(cc2)O)C(C(C1O)O)O
595 0.074074074 CDYQWSDJFXZWAX-UHFFFAOYSA-N OCC1OC(Oc2c(C(=O)C=Cc3ccc(cc3)O)c(O)cc(c2O)O)C(C(C1O)O)O
596 0.074074074 RDJNTXHYJYCVSA-UHFFFAOYSA-N OCC1OC(Oc2cc(O)cc(c2C(=O)C=Cc2ccc(cc2)O)O)C(=C(C1O)O)O
597 0.074074074 IDEWBMPYFKYULQ-UHFFFAOYSA-N OCC1OC(OC2=CC3(C(C=C2)(O)C(=O)C(=CO3)c2ccc(cc2)O)O)C(C(C1O)O)O
598 0.074074074 CDYQWSDJFXZWAX-MVAXXSNXSA-N OCC1OC(Oc2c(O)c(O)cc(O)c2C(=O)C=Cc3ccc(O)cc3)C(O)C(O)C1O
599 0.074074074 FGNAAISTAWWQLE-UHFFFAOYSA-N OCC1OC(Oc2cc(O)c(c(c2C(=O)C=Cc2ccc(cc2)O)O)O)C(C(C1O)O)O
600 0.074074074 PEWJUWJZKWYWSM-UHFFFAOYSA-N OCC1OC(Oc2cc(O)c(c(c2)O)C(=O)C=Cc2ccc(cc2)O)C(=C(C1O)O)O
601 0.071428571 VQIGXKSPMIRUBF-UHFFFAOYSA-N O=CC1OC(C(C(C1O)O)O)c1c(O)cc(c2c1OC(CC2=O)c1ccc(cc1)O)O
602 0.071428571 QQFLLQIRYNNWTO-UHFFFAOYSA-N OCC1OC(=C(C(C1O)O)O)c1c(O)cc(c2c1OC(CC2=O)c1ccc(cc1)O)O
603 0.071428571 QLRQUBXEQHQDJM-UHFFFAOYSA-N OCC1OC(OC2CC(=C3C(=C2)OC(=Cc2ccc(c(c2)O)O)C3=O)O)C(C(C1O)O)O
604 0.071428571 FAHCAPFDYBMWHA-UHFFFAOYSA-N Oc1ccc(cc1)C1CC(=O)c2c(O1)c(c(cc2O)O)C1OC(C(O)O)C(C(C1O)O)O
605 0.068965517 YROKGHUAHPRURR-RCBZTMEESA-N OC1OC(COc2cc(O)c3OC(O)C(C(=O)c3c2)c4ccc(O)cc4)C(O)C(O)C1O
606 0.068965517 BBDUOQQKTLQSCG-UHFFFAOYSA-N OCC1OC(OC2=C(O)C(=C3C(C2)OC(=CC3=O)c2ccc(cc2)O)O)C(C(C1O)O)O
607 0.068965517 OAPTWYWDAZMOAG-UHFFFAOYSA-N OCC1OC(Oc2cc3OC(CC(=O)c3c(c2)O)C23C=CC(=CC3O2)O)C(C(C1O)O)O
608 0.068965517 JQQQFUXRWLZXPT-UHFFFAOYSA-N OCC1OC(C(=O)C(C1O)O)c1c(O)cc(c2c1OC(CC2=O)c1ccc(cc1)O)O
609 0.068965517 VQSQTJLITUHNEJ-UHFFFAOYSA-N OCC1OC(OC2=C(C(=O)C=Cc3ccc(cc3)O)C(=O)CC(C2=O)O)C(C(C1O)O)O
610 0.066666667 BPCMWHQGZQOIMW-UHFFFAOYSA-N OCC1OC(C(C(C1=O)O)O)c1c(O)cc(c2c1OC(CC2=O)c1ccc(cc1)O)O
611 0.066666667 WEJNTZTUNNBAKO-UHFFFAOYSA-N OCC1OC(C(C(=O)C1O)O)c1c(O)cc(c2c1OC(CC2=O)c1ccc(cc1)O)O
612 0.066666667 BZIDBXVSFLZLAP-UHFFFAOYSA-N OCC1OC(OC2=C(C(=O)C=Cc3ccc(cc3)O)C(=O)C=C(C2O)O)C(C(C1O)O)O
613 0.066666667 LRPGPXDBXVNIKL-UHFFFAOYSA-N OCC1OC(OC2=C(O)C(C3C(=C2)OC(=CC3=O)c2ccc(cc2)O)O)C(C(C1O)O)O
614 0.066666667 NKCFJDDSWBCMEU-LOSHBSFQSA-N OCC1OC(OC2=C(O)C(=C(/O)C=Cc3ccc(O)cc3)C(=CC2=O)O)C(O)C(O)C1O
615 0.066666667 ANVUAVZXAXIYBL-UHFFFAOYSA-N OCC1OC(C(=C(C1O)O)O)c1c(O)cc(c2c1OC(CC2=O)c1ccc(cc1)O)O
616 0.066666667 GBJJAHORELAAAT-UHFFFAOYSA-N O=CC=CC1=C(C(=O)O)C(=O)c2c(C1C1OC(CO)C(C(C1O)O)O)cc(cc2O)CO
617 0.064516129 UXKQBINOKGSMFW-ZZXKWVIFSA-N OCC1OC(OC2=C(C(/C=C/c3ccc(cc3)O)O)C(=O)C=C(C2=O)O)C(C(C1O)O)O
618 0.064516129 ICUXFUQTKUSIFH-SFTVRKLSSA-N OCC1OC(O)C(Oc2cc(O)c3C(=O)CC(Oc3c2)c4ccc(O)c(O)c4)C(O)C1O
619 0.064516129 HLWFWCCEDRONPH-ITSUVCJSSA-N OCC1OC(O)C(Oc2cc(O)cc3OC(CC(=O)c23)c4ccc(O)c(O)c4)C(O)C1O
620 0.064516129 KPMUITFFTFECER-UHFFFAOYSA-N OCC1OC(C(C(=C1O)O)O)c1c(O)cc(c2c1OC(CC2=O)c1ccc(cc1)O)O
621 0.064516129 UJANSXNUOFKVEY-UHFFFAOYSA-N OCC1OC(OC2C(C(=O)C=Cc3ccc(cc3)O)C(=O)C=C(C2=O)O)C(C(C1O)O)O
622 0.064516129 RDOUHODCZXAFED-UHFFFAOYSA-N OCC1OC(OC2=C(C(=O)CCc3ccc(cc3)O)C(=O)C=C(C2=O)O)C(C(C1O)O)O
623 0.064516129 KKXUJHMRTXNQKV-UHFFFAOYSA-N OCC1OC(OC2=C(C(=O)C=Cc3ccc(cc3)O)C(O)C=C(C2=O)O)C(C(C1O)O)O
624 0.0625 CZOLMDQWTXUKKA-UHFFFAOYSA-N OCC1OC(Oc2ccc(cc2OC)C=CC(=CC(=O)C=O)O)C(C(C1O)O)O
625 0.0625 ZWBINZKKXVAZIT-UHFFFAOYSA-N OCC1OC(OC2=C(C(=O)C=CC3=CCC(C=C3)O)C(=O)C=C(C2=O)O)C(C(C1O)O)O
626 0.060606061 DPOWKKVCPROEHX-UHFFFAOYSA-N OCC(=CC1=C(C(=O)O)C(=O)c2c(C1C1OC(CO)C(C(C1O)O)O)cccc2O)C=O
627 0.060606061 SYHRHIHNYSERML-UHFFFAOYSA-N OCC1OC(C(C(C1O)O)O)C1C(=CC=CC(=O)O)C(=O)C(=O)c2c1cc(CO)cc2O
628 0.058823529 CDKPEGSRPBQWPA-UHFFFAOYSA-N OCC1OC(C(C(C1O)O)O)C1C(=CC(=CC(=O)O)CO)C(=O)C(=O)c2c1cccc2O
629 0.057142857 ILSVLEHZNXNEAP-UHFFFAOYSA-N OCC1OC(OC2=CC3OC(=CC(=O)C3C(=C2)O)c2ccc(c(c2)O)O)C(C(C1O)O)O
630 0.055555556 YSFCLIZVGLPHOZ-UHFFFAOYSA-N OCC1OC(OC2=C(C(=O)C=CC3=CC=C(CC3)O)C(=O)C=C(C2=O)O)C(C(C1O)O)O
631 0.055555556 VRILEZZUHCPXDD-UHFFFAOYSA-N O=CC=C(C(=CC(=O)O)O)C(=O)C=Cc1ccc(cc1)OC1OC(CO)C(C(C1O)O)O
632 0.055555556 STRUXLMAWAVTRM-UHFFFAOYSA-N OCC1OC(OC2=C(C(=O)C=CC3CC=C(C=C3)O)C(=O)C=C(C2=O)O)C(C(C1O)O)O
633 0.055555556 FVMYIMUNXFXVEI-UHFFFAOYSA-N ClCCSCC(C(NCC(=O)O)O)(C(=O)O)NC(=O)CCC(C(=O)O)N
634 0.055555556 RFTATHLYAJXMPP-UHFFFAOYSA-N O=CC=C1C(=O)CC(OC1=CC(=O)O)c1ccc(cc1)OC1OC(CO)C(C(C1O)O)O
635 0 OBVXLXKGKIQTSH-UHFFFAOYSA-N CC1=CC=C(C(C1O)O)c1cc(nn1c1ccc(cc1)S(=O)(=O)N)C(F)(F)F
636 0 QULGATAHHREJOQ-UHFFFAOYSA-N OC1C=C(C=CC1(C)O)c1cc(nn1c1ccc(cc1)S(=O)(=O)N)C(F)(F)F
637 0 KUTYECUKGBDMJH-UHFFFAOYSA-N OP(=O)(Oc1ccc2c(c1)CCC1C2CCC2(C1CCC2OP(=O)(O)O)C)O
638 0 PYYMDTYOKNIBQR-UHFFFAOYSA-N OP(=O)(Oc1ccc2c(c1)CCC1C2CCC2(C1CCC2OS(=O)(=O)O)C)O
639 0 GBIZLYNGQUKYOI-UHFFFAOYSA-N OCC1OC(C(C(C1O)O)O)c1c(O)cc(c2c1OC(=CC2O)c1ccc(c(c1)O)O)O
640 0 HKHKWTJSZWKFPU-UHFFFAOYSA-N OCC1OC(C(C(C1O)O)O)C1=C(O)C=C(C2C1OC(=CC2=O)c1ccc(c(c1)O)O)O
641 0 FXZUDVDQNMXMBD-ODXKUVGNSA-N COc1ccc2cc(ccc2c1)C(C)C(=O)OC(=O)OC3OC(C(O)C(O)C3O)C(=O)O
642 0 UCCHOSHSPPHZDZ-RPHWQEGESA-N COC(=O)C=C/1Oc2cc(O)cc(C)c2C(=C1)OC3OC(CO)C(O)C(O)C3O
643 0 CMVYWFJFAHQVQP-UHFFFAOYSA-N OCC1OC(C(C(C1O)O)O)c1c(O)cc(c2c1OC(CC2=O)c1ccc(c(c1)O)O)O
644 0 KJHIZNDZRYDXQJ-UHFFFAOYSA-N OCC1OC(C(C(C1O)O)O)c1c(O)cc(c2c1oc(cc2=O)C1CC=C(C(=C1)O)O)O
645 0 DRFHJOIJNLIDJZ-UHFFFAOYSA-N OCC1OC(C(C(C1O)O)O)c1c(O)cc(c2c1oc(cc2=O)C1=CC=C(C(C1)O)O)O
646 0 VVRPEKBHVYSVHQ-UHFFFAOYSA-N OCC1OC(C(C(C1O)O)O)c1c(O)cc(c2c1oc(cc2=O)C1=CCC(C(=C1)O)O)O
647 0 OQCFRGPDSKZXMI-UHFFFAOYSA-N OCC1OC2OCC(OC2C(C1OS(=O)(=O)O)O)(C)C1CCC(CC1=O)C
648 0 QYFVSCGKEMUGSL-UHFFFAOYSA-N OCC1OC2OCC(OC2C(C1O)OS(=O)(=O)O)(C)C1CCC(CC1=O)C
649 0 FWGNSALNSIUNQM-UHFFFAOYSA-N NC1C=C(O)C(=CC1C(=O)Nc1c(=O)oc2c(c1O)ccc(c2Cl)O)CC=C(C)C
650 0 BQMWKZLLDGKSKG-UHFFFAOYSA-N CC(=CCc1cc(ccc1O)C(=O)NC1C(=O)Oc2c(C1(N)O)ccc(c2Cl)O)C
651 0 SGGTWSOZZVTHHB-UHFFFAOYSA-N CC(=CCC1=CC(=CCC1(N)O)C(=O)Nc1c(=O)oc2c(c1O)ccc(c2Cl)O)C
652 0 SCFMVYZOYPFCAJ-UHFFFAOYSA-N CC(=CCc1cc(ccc1O)C(=O)NC1=C(O)C2C(OC1=O)(N)C(=C(C=C2)O)Cl)C
653 0 YFIGZYZYRCKCRH-UHFFFAOYSA-N CC(=CCc1cc(ccc1O)C(=O)NC1C(=O)Oc2c(C1=O)ccc(c2Cl)O)C
654 0 VIWJSTVHCZMKPJ-CXDYCRIJSA-N OCC=C/Oc1ccc2C(=O)c3c(O)ccc(OC4OCC(O)C(O)C4O)c3Oc2c1
655 0 NIQGBYBENNVZGD-NASSWSRMSA-N COc1cc(O)c(C(=O)c2cc(O)cc(O)c2)c(OC3OC(CO)C(OC(=O)C)C3O)c1
656 0 KFJNVVJUICKJEQ-LQDZTQBFSA-N COC1=CC(=O)OC(=C1)c2c(C)cc(O)cc2OC3OC(CO)C(O)C(O)C3O
657 0 CMVYWFJFAHQVQP-VHLXACGYSA-N OCC1OC(C(O)C(O)C1O)c2c(O)cc(O)c3C(=O)CC(Oc23)c4ccc(O)c(O)c4
658 0 JQJWMEOMYOPXGM-YRHQEJDOSA-N CC(=O)CC1=CC(=O)c2c(C)c(OC3OC(CO)C(O)C(O)C3O)c(O)cc2O1
659 0 PFVNBXDHPRPRLN-LTAMNYLTSA-N COc1cc(O)c2C(=O)C(=C(Oc2c1)c3ccc(O)cc3)OC4OCC(O)C(O)C4O
660 0 SPSWAOUJDYQZHR-FUXFQZNLSA-N OCC1OC(C(O)C(O)C1O)c2c(O)cc3OC(C(O)C(=O)c3c2O)c4ccc(O)cc4
661 0 IJNNRBJJPRWDMO-ZUSHIUFSSA-N OCC(O)C1OC(C(O)C1O)c2c(O)cc(O)c3C(=O)C(=COc23)c4ccc(O)cc4
662 0 XWJRSRTWRHVXLF-UHFFFAOYSA-N COC1=C(Oc2c(OC)c(OC)c(OC)c(O)c2C1=O)c3cc(OC)c4OCOc4c3
663 0 FSJZBVKUSMMYDT-ZZRRTNHHSA-N OC1C(COC(=O)C=Cc2ccc(O)c(O)c2)OC(Oc3ccc(O)cc3O)C(O)C1O
664 0 LBPJJBJKHHBVBI-OPWSAZDFSA-N CC(=O)OC1C(O)C(O)C(CO)OC1Oc2cc3OC(=CC(=O)c3c(O)c2C)C
665 0 KFJNVVJUICKJEQ-SFKBXODTSA-N COC1=CC(=O)OC(=C1)c2c(C)cc(O)cc2OC3OC(CO)C(O)C(O)C3O
666 0 NXWDNFVFCQZQJR-UHFFFAOYSA-N OC(C1OC(Oc2ccc3c(c2)occ(c3=O)c2ccc(cc2)O)C(C(C1O)O)O)O
667 0 CJNNQZOWSNWYQZ-CRZBQJGTSA-N OC[C@H]1O[C@H]([C@H](O)[C@@H](O)[C@@H]1O)[C@]2(O)c3cc(O)cc(O)c3C(=O)c4c(O)cc(CO)cc24
668 0 LHXGZGYOGFZGII-IWECZTHTSA-N C[C@@H]1O[C@@H](OC2=C(Oc3cc(O)cc(O)c3C2)c4cc(O)c(O)c(O)c4)[C@H](O)[C@H](O)[C@H]1O
669 0 SPSWAOUJDYQZHR-FWCPWLSYSA-N OC[C@H]1O[C@H]([C@H](O)[C@@H](O)[C@@H]1O)c2c(O)cc3O[C@@H]([C@@H](O)C(=O)c3c2O)c4ccc(O)cc4
670 0 ASZCZROULAFIDW-XZIQDRHTSA-N OC[C@@H]1C[C@H]2[C@@H](OC(=O)c3cc(O)c(O)c(O)c23)[C@H](OC(=O)c4ccc(O)cc4)[C@H]1O
671 0 VIWJSTVHCZMKPJ-NILKOMFHSA-N OCC=COc1ccc2C(=O)c3c(O)ccc(O[C@@H]4OC[C@@H](O)[C@H](O)[C@H]4O)c3Oc2c1
672 0 WBGMKAAMRFEBHK-WIYYLYMNSA-N COc1ccc(C=CC(=O)O[C@H](C(=O)O)[C@](O)(Cc2ccc(O)cc2)C(=O)O)cc1O
673 0 PXOCSOFBWHOQPV-PCCBWWKXSA-N COc1ccc(cc1O)C2=CC(=O)c3c(O)cc(O[C@@H]4OC[C@](O)(CO)[C@H]4O)cc3O2
674 0 VIWJSTVHCZMKPJ-AHIVWLDNSA-N OCC=COc1ccc2C(=O)c3c(O)ccc(O[C@@H]4OC[C@@H](O)[C@H](O)[C@H]4O)c3Oc2c1
675 0 PFVNBXDHPRPRLN-IMYKZHQLSA-N COc1cc(O)c2C(=O)C(=C(Oc2c1)c3ccc(O)cc3)O[C@@H]4OC[C@H](O)[C@H](O)[C@H]4O
676 0 MOGFMHCJWUWJLG-UVJUTMMHSA-N C[C@H]1O[C@H]([C@H](O)[C@@H](O)[C@H]1O)c2c(O)cc(O)c3C(=O)C=C(Oc23)c4ccc(O)c(O)c4
677 0 KPYVXBCXFKYWPU-CGXGPNJMSA-N O[C@@H]1[C@@H](O)[C@H](Oc2cc(O)c3C(=O)C[C@H](Oc3c2)c4ccccc4)O[C@@H]([C@H]1O)C(=O)O
678 0 CAIGUMKGQLGFBR-WIYYLYMNSA-N COc1cc(C=CC(=O)O[C@H](C(=O)O)[C@](O)(Cc2ccc(O)cc2)C(=O)O)ccc1O
679 0 QFQQKVIBOLHZTL-LNETUDSMSA-N CO[C@@H]1[C@H](O)[C@H](O)[C@@H](CO)O[C@H]1c2c(O)c3C(=O)c4cc(O)c(O)cc4Oc3cc2OC
680 0 JKMZJKWGBGSSHX-ZONPTYSKSA-N O[C@H]1[C@H](O)[C@@H](COC(=O)C=Cc2ccc(O)cc2)O[C@@H](O[C@H]3COC(=O)C3)[C@@H]1O
681 0 ZOJNJTFQPQAAJN-UHFFFAOYSA-N OCC1OC(OC=C(C2CCC(CC2=O)C)C)C(C(C1OS(=O)(=O)O)O)O
682 0 KERUPLCNBMXBFU-UHFFFAOYSA-N OCC1OC(OC=C(C2CCC(CC2=O)C)C)C(C(C1O)OS(=O)(=O)O)O
683 0 FPNQFPAHRNSJCK-UHFFFAOYSA-N OCC1OC(OC=C(C2CCC(CC2=O)C)C)C(C(C1O)O)OS(=O)(=O)O
684 0 CAIGUMKGQLGFBR-OXIBPCNYSA-N COc1cc(C=C/C(=O)OC(C(=O)O)C(O)(Cc2ccc(O)cc2)C(=O)O)ccc1O
685 0 ICMNHOKGFIREHY-PPOOEBMNSA-N CC(=O)c1c(O)cc(O)c(C2OC(CO)C(O)C(O)C2OC(=O)c3ccc(O)cc3)c1O
686 0 LQYZLQQJRLKQPQ-UHFFFAOYSA-N Oc1ccc(cc1)C(c2ccc(O)cc2)c3ccccc3S(=O)(=O)Oc4ccccc4
687 0 QVKREUQCWKQBFU-JNPGQTHHSA-N COc1cc(O)c2C(=O)C(OC3OCC(O)C(O)C3O)C(Oc2c1)c4ccc(O)c(O)c4
688 0 UQTFZBLIBTWTTE-KYIDEYHVSA-N COc1cc2C(=O)c3c(O)c(OC)c(O)cc3Oc2cc1OC4OC(C)C(O)C(O)C4O
689 0 FHTPSKAKVRFROL-UHFFFAOYSA-N OCC1OC(C(C(C1O)O)O)c1c2OC(CC(=O)c2c(c(c1O)O)O)c1ccc(cc1)O
690 0 ALLVRAGQSBKQBO-UHFFFAOYSA-N OCC1OC(C(C(C1O)O)O)c1c(O)cc(c2c1OC(c1ccc(cc1)O)C(C2=O)O)O
691 0 CUWKWSARFYKFNC-UHFFFAOYSA-N OCC1OC(C(C(C1O)O)O)c1c(O)cc(c2c1OC(CC2=O)c1ccc(cc1O)O)O
692 0 UUYCBYHGPBXPIJ-UHFFFAOYSA-N OCC1OC(C(C(C1O)O)O)C12OC32OC(CC(=O)C3=C(C=C1O)O)c1ccc(cc1)O
693 0 XLYHIKDAIKSWRO-UHFFFAOYSA-N OCC1OC(C(C(C1O)O)O)C1=C2OC(CC(=O)C2=C(C2C1(O)O2)O)c1ccc(cc1)O
694 0 URUZNAXNDSKILB-UHFFFAOYSA-N OCC1OC(C(C(C1O)O)O)C1=C2OC(CC(=O)C32C(C=C1O)(O3)O)c1ccc(cc1)O
695 0 VFCWTKLZIUBGKD-UHFFFAOYSA-N OCC1OC(C(C(C1O)O)O)c1c(O)cc(c2c1OC(CC2=O)C12C=CC(=CC2O1)O)O
696 0 FSYDAQMMYUTTMX-UHFFFAOYSA-N OCC1OC(C(C(C1O)O)O)c1c(O)cc(c2c1OC(CC2=O)C1=CC2C(C=C1)(O2)O)O
697 0 YVLPEZDHMAWQHX-UHFFFAOYSA-N OCC1OC(C(C(C1O)O)O)c1c(O)cc(c2c1OC(CC2=O)C1=CC=C(C2C1O2)O)O
698 0 BUMJQLCBBBQUIY-UHFFFAOYSA-N OCC1OC(C(C(C1O)O)O)c1c(O)cc(c2c1OC(COC2=O)c1ccc(cc1)O)O
699 0 VVIWGEZDTVRKOC-UHFFFAOYSA-N OCC1OC(C(C(C1O)O)O)c1c(O)cc(c2c1OC(CC(=O)O2)c1ccc(cc1)O)O
700 0 HJTZOKVCUKCLJW-PLYCLWAKSA-N OCC1=C(OC2OC(COC(=O)C=Cc3ccc(O)cc3)C(O)C(O)C2O)C(=O)C=CO1
701 0 JQZDZILIUFZADN-VJXVFPJBSA-N OCC1OC(C(O)C(O)C1O)c2c(O)cc3Oc4cc(O)c(O)cc4CCC(=O)c3c2O
702 0 FNJRUYGFVNGXTL-UQBALUMJSA-N OCC1OC(C(O)C(O)C1O)c2c(O)cc3OC(CC(=O)c3c2O)c4ccc(O)c(O)c4
703 0 OQALYYVWRAPBOC-UHFFFAOYSA-N CC(=O)c1c(O)c(Cc2c(O)c(C(=O)C)c(O)c(C(=O)C)c2O)c(O)c(C(=O)C)c1O
704 0 WBGMKAAMRFEBHK-OXIBPCNYSA-N COc1ccc(C=C/C(=O)OC(C(=O)O)C(O)(Cc2ccc(O)cc2)C(=O)O)cc1O
705 0 URXYLWUHWCEKIU-KOXGRVLBSA-N CC1=C(OC2OC(COC(=O)C=Cc3ccc(O)c(O)c3)C(O)C(O)C2O)C(=O)C=CO1
706 0 XLLCZCUXCFIKTJ-IKDOQCOVSA-N CC(O)(OC1OC(CO)C(O)C(O)C1O)C2Cc3cc4C=CC(=O)Oc4cc3O2
707 0 ROQHTXBYBLROKW-HFBJJCSWSA-N CC1OC(C(O)C(O)C1O)c2c(O)cc3OC(=CC(=O)c3c2O)c4ccc(O)c(O)c4
708 0 ZAVPKJSUXXLCSD-ZZRRTNHHSA-N OC1C(COC(=O)C=Cc2ccc(O)c(O)c2)OC(Oc3ccc(O)c(O)c3)C(O)C1O
709 0 KFJNVVJUICKJEQ-NUBKLNGGSA-N COC1=CC(=O)OC(=C1)c2c(C)cc(O)cc2OC3OC(CO)C(O)C(O)C3O
710 0 ROQHTXBYBLROKW-QHSIBSCBSA-N CC1OC(C(O)C(O)C1O)c2c(O)cc3OC(=CC(=O)c3c2O)c4ccc(O)c(O)c4
711 0 CGRZFWSCUINYCK-UDDSLMTFSA-N OCC1OC(C(O)C(O)C1O)c2c(O)cc3OCC(C(=O)c3c2O)c4ccc(O)cc4O
712 0 JDEAMFKGXDPXAR-UHFFFAOYSA-N OCC1OC(OCC(=C2CCC(CC2=O)C)C)C(C(C1O)O)OS(=O)(=O)O
713 0 VHAIUPNTUJKTBE-UHFFFAOYSA-N OCC1OC(OCC(=C2CCC(CC2=O)C)C)C(C(C1O)OS(=O)(=O)O)O
714 0 RAEQZHSKXSAQMX-UHFFFAOYSA-N OCC1OC(OCC(=C2CCC(CC2=O)C)C)C(C(C1OS(=O)(=O)O)O)O
715 0 MWARCSUTIVCSSV-UHFFFAOYSA-N COc1c(OC(=O)c2ccc(cc2)OC(=O)C)c(C(=O)C=O)c(c(c1OC)OC)OC
716 0 IJVNQIUTONXPDC-UHFFFAOYSA-N OC(=O)C1OC(Oc2cc(O)cc3c2c(=O)c2c(o3)cc(c(c2)C)C)C(C(C1O)O)O
717 0 ZTXWWVPFCSICSI-UHFFFAOYSA-N O=C1CCC2C(O1)(C)CCC1C2CCC23C1(C)C(SS2)CC(=O)C3C(=O)O
718 0 SWHCXDDEBLBOGE-UHFFFAOYSA-N O=C1CCC2C(O1)(C)CCC1C2CCC23C1(C)C(SS2)C(C(=O)C3)C(=O)O
719 0 RWFCVWAHQCLMKC-UHFFFAOYSA-N OC(C1OC(Oc2ccc3c(c2)oc(c(c3=O)O)c2ccccc2)C(C(C1O)O)O)O
720 0 VZIQIDQGHWWHFT-UHFFFAOYSA-N OCC(c1c(O)cc(c2c1oc(=O)c1c2CCC1(O)CC(=O)O)OC)C(CO)O
721 0 GVDQYNRAKVDFKD-UHFFFAOYSA-N OCC1OC(C(C(C1O)O)O)c1c(O)cc2c(c1O)C(O)C=C(O2)c1ccc(c(c1)O)O
722 0 DEKKHCCVJAYSFH-UHFFFAOYSA-N Oc1ccc2c(c1)OC(CC2=O)c1ccc(cc1)OC1OC(C(=O)O)C(C(C1O)O)O
723 0 BFTNAHMBQFWEAA-UHFFFAOYSA-N OCC(c1c(O)cc2c(c1O)C(=O)c1c(C2=O)cc(cc1O)O)CC(C(=O)O)C(O)C
724 0 VFBOJMGEJKBMHA-UHFFFAOYSA-N OCC(c1c(O)cc2c(c1O)C(=O)c1c(C2=O)cc(cc1O)O)CCC(CC(=O)O)O
725 0 KAATUXNTWXVJKI-UHFFFAOYSA-N CC1(C(C1C(=O)OC(C#N)C2=CC(=CC=C2)OC3=CC=CC=C3)C=C(Cl)Cl)C
726 0 GQENLIMEQYDTDJ-UHFFFAOYSA-N CC(=CCC1=C(C=CC(=C1)C(=O)NC2=C(C3=C(C(=C(C=C3)O)Cl)OC2=O)O)O)C
727 0 BVQUZICUOOCDNT-UHFFFAOYSA-N OCC1OC(C(C(C1O)O)O)C1=C(O)C2C(C=C1O)OC(=CC2=O)c1ccc(c(c1)O)O
728 0 FNJRUYGFVNGXTL-UHFFFAOYSA-N OCC1OC(C(C(C1O)O)O)c1c(O)cc2c(c1O)C(=O)CC(O2)c1ccc(c(c1)O)O
729 0 DRKQJSLEHRKZED-UHFFFAOYSA-N OCC1OC(C(C(C1O)O)O)c1c(O)cc2c(c1O)c(=O)cc(o2)C1C=CC(=C(C1)O)O
730 0 LUNFGQURYPWYAY-UHFFFAOYSA-N OCC1OC(C(C(C1O)O)O)c1c(O)cc2c(c1O)c(=O)cc(o2)C1=CC(=C(CC1)O)O
731 0 BXOFLXBTVUASFN-UHFFFAOYSA-N OCC1OC(C(C(C1O)O)O)c1c(O)cc2c(c1O)c(=O)cc(o2)C1=CC(C(C=C1)O)O
732 0 DZTNSYJCRPAAED-UHFFFAOYSA-N CCCC(=O)OP(=O)(OCC1OC(C(C1O)OC)n1cnc2c1nc[nH]c2=O)O
733 0 YVONFZKCVYVKFN-UHFFFAOYSA-N CCCC(=O)OP(=O)(OCC1OC(C(C1O)O)n1cnc2c1ncn(c2=O)C)O
734 0 MDOIBRWIRCKGSF-UHFFFAOYSA-N CCCC(=O)OP(=O)(OCC1OC(C(C1OC)O)n1cnc2c1nc[nH]c2=O)O
735 0 KAATUXNTWXVJKI-WSTZPKSXSA-N CC1([C@@H]([C@@H]1C(=O)O[C@@H](C#N)C2=CC(=CC=C2)OC3=CC=CC=C3)C=C(Cl)Cl)C
736 0 ROQHTXBYBLROKW-UHFFFAOYSA-N CC1OC(C(O)C(O)C1O)C1=C(O)C2=C(OC(=CC2=O)C2=CC(O)=C(O)C=C2)C=C1O
737 0 SMUUTIXQVTUCJD-DNPGXZAYSA-N O[C@@H]1[C@@H](O)[C@H](OC2=CC=C3C(=O)C(COC3=C2)C2=CC=C(O)C=C2)O[C@@H]([C@H]1O)C(O)=O
738 0 UQCDHIHOVLWCQH-UHFFFAOYSA-N COC1=C(O)C(O)=C2C(=O)C=C(OC2=C1C1OCC(O)C(O)C1O)C1=CC=C(O)C=C1
739 0 TXLHEHOGAQWLEG-UHFFFAOYSA-N COC1=C(C2OCC(O)C(O)C2O)C2=C(C(O)=C1)C(=O)C=C(O2)C1=CC(O)=C(O)C=C1
740 0 SCGNRALOHWCCJL-UHFFFAOYSA-N O=C(NC(=NOCC1CC1)c1c(O)c(F)ccc1C(F)(F)F)Cc1ccccc1
741 0 IDANRARNSKWBOK-UHFFFAOYSA-N O=C(NC(=NOCC1CC1)c1c(F)c(O)ccc1C(F)(F)F)Cc1ccccc1
742 0 GSNLRDINAKDFIJ-UHFFFAOYSA-N O=C(NC(=NOCC1CC1)c1c(F)c(F)ccc1C(F)(F)O)Cc1ccccc1
743 0 FWTYNTASWMUZKJ-UHFFFAOYSA-N O=C(NC(=NOCC1CC1)C1C(=O)C(=CC=C1C(F)(F)F)F)Cc1ccccc1
744 0 ADYVCSHPRMCNDE-UHFFFAOYSA-N O=C(NC(=NOCC1CC1)C1=C(F)C(=O)CC=C1C(F)(F)F)Cc1ccccc1
745 0 YFNSOHNWNCKJQR-UHFFFAOYSA-N COc1nc(C)nc(n1)N(C(=O)NS(=O)(=O)C1(O)C=CC=CC1(O)C(=O)O)C
746 0 NJZKIEGZMLQFKU-UHFFFAOYSA-N COc1nc(C)nc(n1)N(C(=O)NS(=O)(=O)C1=C(C=CC(C1O)O)C(=O)O)C
747 0 PAHCIOAMZIJXAG-UHFFFAOYSA-N COc1nc(C)nc(n1)N(C(=O)NS(=O)(=O)C1=C(C(=O)O)C(C(C=C1)O)O)C
748 0 ZCVPMFXNLOZFSS-UHFFFAOYSA-N COC1=C(O)C=CC(=C1)C1=CC(=O)C2=C(O1)C(C1OCC(O)C(O)C1O)=C(O)C=C2O
749 0 RHGGQNDBYDGWOJ-UHFFFAOYSA-N OC1CC2=C(O)C=C(OC3OC(C(O)C(O)C3O)C(O)=O)C=C2OC1C1=CC(O)=CC=C1
750 0 HDLLMOMQWPXFME-UHFFFAOYSA-N OC1CC2=C(O)C=C(O)C=C2OC1C1=CC(OC2OC(C(O)C(O)C2O)C(O)=O)=CC=C1
751 0 KPYVXBCXFKYWPU-UHFFFAOYSA-N OC1C(O)C(OC2=CC(O)=C3C(=O)CC(OC3=C2)C2=CC=CC=C2)OC(C1O)C(O)=O
752 0 RUNMSPRRNKWFOP-UHFFFAOYSA-N OC1C(O)C(OC2=CC(O)=CC3=C2C(=O)CC(O3)C2=CC=CC=C2)OC(C1O)C(O)=O
753 0 ITHDMDNSQAQJGS-UHFFFAOYSA-N OC1C(OC2=CC(O)=CC(O)=C2C(=O)C=CC2=CC=CC=C2)OC(C(O)C1O)C(O)=O
754 0 JEVIXUBDQVHDOP-UHFFFAOYSA-N Cc1cc(O)c2c(c1)C(=O)c1c(C2=O)c(ccc1)OC1OC(C(O)O)C(C(C1O)O)O
755 0 MXJCXVPUMMOHNQ-UHFFFAOYSA-N OC1C(OC2=CC(O)=C(C(=O)C=CC3=CC=CC=C3)C(O)=C2)OC(C(O)C1O)C(O)=O
756 0 CZCWLUXYZGZTEN-UHFFFAOYSA-N O=CC1C(C1N)CNc1nc2c(cc1F)c(=O)c(cn2c1ccc(cc1F)F)C(=O)O
757 0 HTAIOQJJXAJPBV-UHFFFAOYSA-N FC1=CC(=C(C(C1O)O)n1cc(C(=O)O)c(=O)c2c1nc(N1CC3C(C1)C3N)c(c2)F)F
758 0 NUWBBOKAMSFHRO-UHFFFAOYSA-N NC1C2C1CN(C2)c1nc2c(cc1F)c(=O)c(cn2C1=C(F)C(C(C=C1)(O)F)O)C(=O)O
759 0 DULAARHSKCCANZ-UHFFFAOYSA-N FC1=CC(C(C=C1)(O)n1cc(C(=O)O)c(=O)c2c1nc(N1CC3C(C1)C3N)c(c2)F)(O)F
760 0 GRBHHNKLCPDNGC-UHFFFAOYSA-N NC1C2C1CN(C2)c1nc2c(cc1F)c(=O)c(c(n2c1ccc(cc1F)F)O)C(=O)O
761 0 LPXFRFOBPFLYKD-UHFFFAOYSA-N OCC1OC(OC2OC=C(C3C2C(C)CC3)C)C(C(C1O)O)OS(=O)(=O)O
762 0 OPINALVMWGHNBV-UHFFFAOYSA-N OCC1OC(OC2OC=C(C3C2C(C)CC3)C)C(C(C1O)OS(=O)(=O)O)O
763 0 UUQHHNNVEPYLRF-UHFFFAOYSA-N OCC1OC(OC2OC=C(C3C2C(C)CC3)C)C(C(C1OS(=O)(=O)O)O)O
764 0 BUAPGJKKZNFSKZ-UHFFFAOYSA-N COC(=O)C1c2cc(C(=O)O)c(c(c2C(CC1(C)O)O)O)C(=O)c1cc(O)ccc1O
765 0 YEFFGPOSOIUCFR-UHFFFAOYSA-N NC1C2C1CN(C2)c1nc2c(c(c1F)O)c(=O)c(cn2c1ccc(cc1F)F)C(=O)O
766 0 UMUOAPBHUMWBKV-UHFFFAOYSA-N COC(=O)C1c2cc(c(c(c2C(CC1(C)O)O)O)C(=O)O)C(=O)c1cc(O)ccc1O
767 0 YEXRLRFJYBALTC-UHFFFAOYSA-N Fc1cc(O)c(c(c1)F)n1cc(C(=O)O)c(=O)c2c1nc(N1CC3C(C1)C3N)c(c2)F
768 0 NDJVNBWPHCCEEA-UHFFFAOYSA-N COC(=O)C1C2=CC3C(=O)c4c(O)ccc(c4C(=O)C3(C(=C2C(CC1(C)O)O)O)O)O
769 0 IKUKKGPUYWNBTQ-UHFFFAOYSA-N COC(=O)C1c2cc3C(=O)C4C(=CC=C(C4(C(=O)c3c(c2C(CC1(C)O)O)O)O)O)O
770 0 WJESVRKRIIGUTA-UHFFFAOYSA-N COC(=O)C1C2=CC3(O)C(C(=C2C(CC1(C)O)O)O)C(=O)c1c(C3=O)c(O)ccc1O
771 0 ISGGMEFSGVINDN-UHFFFAOYSA-N COC(=O)C1c2cc3c(c(c2C(CC1(C)O)O)O)C(=O)C1C(C3=O)(O)C(=CC=C1O)O
772 0 FTLHRNUCXQCNLX-UHFFFAOYSA-N OCCC(C(=N)O)CC1OC(C(C1O)OS(=O)(=O)O)n1cnc2c1ncnc2N
773 0 RPGXVIPMJQMJKR-UHFFFAOYSA-N OCCC(C(=N)O)CC1OC(C(C1OS(=O)(=O)O)O)n1cnc2c1ncnc2N
774 0 YAOITJNCLSLVBV-UHFFFAOYSA-N COC(=O)Cc1cc2c(c(c1C(=O)CC(O)C)O)C(=O)C1=C(O)C=CC(C1(C2=O)O)O
775 0 GAZGTPXNGKMMNU-UHFFFAOYSA-N COC(=O)Cc1cc2C(=O)C3=CC=CC(C3(C(=O)c2c(c1C(=O)CC(O)C)O)O)(O)O
776 0 DRLZHOBTPVGKPQ-UHFFFAOYSA-N COC(=O)Cc1cc2C(=O)C3=CC(O)C(C(=C3C(=O)c2c(c1C(=O)CC(O)C)O)O)O
777 0 WPVIVVLSMFDNJS-UHFFFAOYSA-N COC(=O)CC1=C(C(=O)CC(O)C)C(=C2C(C1O)(O)C(=O)c1c(C2=O)c(O)ccc1)O
778 0 WRNHTXOPFKBBQM-UHFFFAOYSA-N COC(=O)CC1=C(C(=O)CC(O)C)C(C2(C(=C1)C(=O)c1cccc(c1C2=O)O)O)(O)O
779 0 KSGQOBVSQPFQBX-UHFFFAOYSA-N COC(=O)CC1(O)C=C2C(=O)c3cccc(c3C(=O)C2=C(C1(O)C(=O)CC(O)C)O)O
780 0 DVJSVEUPBPAUKA-UHFFFAOYSA-N NC1C2C1CN(C2)c1nc2c(cc1F)c(=O)c(cn2c1ccc(c(c1F)O)F)C(=O)O
781 0 AHOJCECVCJUSFO-UHFFFAOYSA-N NC1C2C1CN(C2)c1nc2c(cc1F)c(=O)c(cn2c1cc(O)c(cc1F)F)C(=O)O
782 0 IVAKJUVMXKJXBV-UHFFFAOYSA-N NC1C2C1C(N(C2)c1nc2c(cc1F)c(=O)c(cn2c1ccc(cc1F)F)C(=O)O)O
783 0 PVXHMURADWRHEN-UHFFFAOYSA-N NC1C2C1CN(C2)C1=NC23OC3(C=C1F)C(=O)C(=CN2c1ccc(cc1F)F)C(=O)O
784 0 VOLMJLOZYWBSOR-UHFFFAOYSA-N FC1=CC2(C(C=C1)(O2)n1cc(C(=O)O)c(=O)c2c1nc(N1CC3C(C1)C3N)c(c2)F)F
785 0 HPIZUNDGLCBZJF-UHFFFAOYSA-N NC1C2C1CN(C2)c1nc2c(cc1F)C(=O)C1(C(N2c2ccc(cc2F)F)O1)C(=O)O
786 0 RPQZOLHWHMXWGU-UHFFFAOYSA-N NC1C2C1CN(C2)C1=Nc2c(C3C1(F)O3)c(=O)c(cn2c1ccc(cc1F)F)C(=O)O
787 0 YJAPRTVKKTUILI-UHFFFAOYSA-N COC1C(OC(C(C1O)O)CO)Oc1ccc(c2c1c(=O)c1c(o2)cc(cc1O)OC)O
788 0 JSUZRAXRTHRBAW-UHFFFAOYSA-N OCC1OC(Oc2ccc(c3c2c(=O)c2c(o3)cc(cc2O)OC)O)C(C(C1O)OC)O
789 0 SSJQTGYAMNYXCO-UHFFFAOYSA-N COC1C(CO)OC(C(C1O)O)Oc1ccc(c2c1c(=O)c1c(o2)cc(cc1O)OC)O
790 0 SJIUOEYTFMJKHY-UHFFFAOYSA-N COCC1OC(Oc2ccc(c3c2c(=O)c2c(o3)cc(cc2O)OC)O)C(C(C1O)O)O
791 0 UIZWTCIELXWVAN-UHFFFAOYSA-N FC1=CC(=C(C2C1O2)n1cc(C(=O)O)c(=O)c2c1nc(N1CC3C(C1)C3N)c(c2)F)F
792 0 OLRWJKBRYGJXCY-UHFFFAOYSA-N OCC1OC(C(C(C1O)O)O)c1c(OC=C(c2ccc(cc2)O)C(=O)O)cc(cc1O)O
793 0 OUZBAKHULCGRSU-UHFFFAOYSA-N OCC1OC(C(C(C1O)O)O)c1c(O)cc(c(c1OC=Cc1ccc(cc1)O)C(=O)O)O
794 0 SCHPFWXDDPTBJW-UHFFFAOYSA-N OCC1OC(C(C(C1O)O)O)c1c(O)cc(c2c1OC(O)C(C2=O)c1ccc(cc1)O)O
795 0 FOGGMTUOVAAJMW-UHFFFAOYSA-N OCC1OC(C(C(C1O)O)O)C1=C(O)C=C(C2C1(O)OC=C(C2=O)c1ccc(cc1)O)O
796 0 UMDJTLXYNLQWIO-UHFFFAOYSA-N CCOC(=O)C1C=NN(C1(O)S(=O)(=O)NC(=O)Nc1nc(OC)cc(n1)OC)C
797 0 XLEIRYGBRKKQTM-UHFFFAOYSA-N NC1C2C1CN(C2)c1nc2c(cc1F)c(=O)c(cn2C1=C(F)C2C(C=C1)(O2)F)C(=O)O
798 0 DQEWYNKYDVCIRD-UHFFFAOYSA-N OCC1OC(C(C(C1O)O)O)c1c(O)ccc2c1OC(=C(C2O)O)c1ccc(c(c1)O)O
799 0 DLLINWGYNFQXEX-UHFFFAOYSA-N Oc1cc(O)c2c(c1)C(=O)c1c(C2=O)c(O)c(c(c1)O)C(CCC(C(=O)O)C(O)C)O
800 0 FFASOHZYQRNMQS-UHFFFAOYSA-N OC(=O)CC(CCCC(c1c(O)cc2c(c1O)C(=O)c1c(C2=O)cc(cc1O)O)O)O
801 0 LYZGREWCYUPUEP-UHFFFAOYSA-N OCC1OC(C(C(C1O)O)O)C1=C(O)C=CC2C1OC(=C(C2=O)O)c1ccc(c(c1)O)O
802 0 PQDAJVMPRWZHAC-UHFFFAOYSA-N ONC1C2C1CN(C2)c1nc2c(cc1F)c(=O)c(cn2c1ccc(cc1F)F)C(=O)O
803 0 GCOCOIBIBJCASI-UHFFFAOYSA-N OCC1OC(C(C(C1O)O)O)C1=C(O)CCc2c1oc(c1ccc(c(c1)O)O)c(c2=O)O
804 0 HZROCFUVDLYKRQ-UHFFFAOYSA-N OCC1OC(C(C(C1O)O)O)c1c(O)ccc2c1OC(c1ccc(c(c1)O)O)C(C2=O)O
805 0 SPXKRGBMRNCDJC-UHFFFAOYSA-N OCC1OC(C(C(C1O)O)O)c1c(O)ccc2c1oc(C1CC=C(C(=C1)O)O)c(c2=O)O
806 0 PHICTMVEQVRRJE-UHFFFAOYSA-N OCC1OC(C(C(C1O)O)O)c1c(O)ccc2c1oc(C1=CC=C(C(C1)O)O)c(c2=O)O
807 0 JKQFDMUGYWWPDW-UHFFFAOYSA-N OCC1OC(C(C(C1O)O)O)c1c(O)ccc2c1oc(C1=CCC(C(=C1)O)O)c(c2=O)O
808 0 DUIWHYFYEIVMHE-UHFFFAOYSA-N OCC1OC(C(C(C1O)O)O)c1c(O)c(C)c2c(c1O)c(=O)c1c(o2)c(OC)c(cc1)O
809 0 PHPTVEOPEYAAMH-UHFFFAOYSA-N OCC1OC(C(C(C1O)O)O)c1c(O)cc2c(c1OC)c(=O)c1c(o2)c(OC)c(cc1)O
810 0 LBNPLUMHLKJZCK-UHFFFAOYSA-N OCC1OC(C(C(C1O)O)O)c1c(O)cc2c(c1O)c(=O)c1c(o2)c(OC)c(cc1C)O
811 0 VUXMORXOPPELHB-UHFFFAOYSA-N OCC1OC(C(C(C1O)O)O)c1c(OC)cc2c(c1O)c(=O)c1c(o2)c(OC)c(cc1)O
812 0 ZFVYONDSZYHAME-UHFFFAOYSA-N OCC1OC(C(C(C1O)O)O)c1c(O)cc2c(c1O)c(=O)c1c(o2)c(OC)c(c(c1)C)O
813 0 SJCBWVDGFKDNLF-UHFFFAOYSA-N COC1C(O)C(O)C(OC1c1c(O)cc2c(c1O)c(=O)c1c(o2)c(OC)c(cc1)O)CO
814 0 JUQNAALCUVSPCZ-UHFFFAOYSA-N OCC1OC(C(C(C1O)O)O)c1c(O)cc2c(c1O)c(=O)c1c(o2)c(OC)c(cc1)OC
815 0 FQZASAIUODTAOZ-UHFFFAOYSA-N OCC1OC(C(C(C1O)OC)O)c1c(O)cc2c(c1O)c(=O)c1c(o2)c(OC)c(cc1)O
816 0 DOJHVZIGPJOKCZ-UHFFFAOYSA-N COC1C(CO)OC(C(C1O)O)c1c(O)cc2c(c1O)c(=O)c1c(o2)c(OC)c(cc1)O
817 0 VVKNKCVPYFIUDZ-UHFFFAOYSA-N COCC1OC(C(C(C1O)O)O)c1c(O)cc2c(c1O)c(=O)c1c(o2)c(OC)c(cc1)O
818 0 RJKLMYRHXVTYSS-UHFFFAOYSA-N ClCCSCC(C(=O)NCC(=O)O)NC(=O)CCC(C(=O)O)(C(O)O)N
819 0 XUFRYEWHVDZRES-UHFFFAOYSA-N ClCCSCC(C(=O)NCC(=O)O)NC(C(C(=O)O)CC(C(=O)O)N)O
820 0 ITHDMDNSQAQJGS-VOTSOKGWSA-N [H]\C(=C(\[H])C1=CC=CC=C1)C(=O)C1=C(O)C=C(O)C=C1OC1OC(C(O)C(O)C1O)C(O)=O
821 0 DIOBDUKIRQMUBP-UHFFFAOYSA-N ClCCSCC(C(=O)NC(C(=O)O)C(O)O)NC(=O)CCC(C(=O)O)N
822 0 FJGLKTUVHMIZAE-UHFFFAOYSA-N OCC1OC(C(C(C1O)O)O)c1c(O)cc(c(c1O)C(=O)C=C(c1ccc(cc1)O)O)O
823 0 IXGXNNOVAYPDBO-UHFFFAOYSA-N OCC1OC(C(C(C1O)O)O)c1c(O)cc(cc1OC(=CC(=O)O)c1ccc(cc1)O)O
824 0 NTIGFBIGODGHQF-UHFFFAOYSA-N OCC1OC(C(C(C1O)O)O)c1c(O)cc(c(c1OC(=C)c1ccc(cc1)O)C(=O)O)O
825 0 VZECEACUPXJNOB-UHFFFAOYSA-N OCC1OC(C(C(C1O)O)O)c1c(O)cc(c2c1OC(O)(CC2=O)c1ccc(cc1)O)O
826 0 QKIGRLJICMTPQJ-UHFFFAOYSA-N OC1C(OC(C(C1O)O)C)OC1(O)C=C(O)C2=C(C1O)C(=O)c1c(C2=O)c(O)cc(c1)C
827 0 UYRBQXOWYHZXAC-UHFFFAOYSA-N OCC1Oc2c(OC1c1ccc(c(c1)OC)O)c(OC)cc1c2OC(O)C(=C1)C(=O)O
828 0 SCHFJBULORSYDE-UHFFFAOYSA-N COC1C(=C(C(=O)C)C(=O)C(C1Cc1cc(O)c2c(c1)cc(cc2O)O)(O)C(=O)O)O
829 0 CACDHJIVAGPRIF-UHFFFAOYSA-N COC1C(Cc2cc3cc(O)cc(c3c(c2C(=O)O)O)O)C(O)C(=O)C(=C1O)C(=O)C
830 0 OEORPUSVPKIMHM-UHFFFAOYSA-N COC(C1Cc2cc3cc(O)cc(c3c(c2C(=O)C1O)O)O)C(=C(C(=O)O)C(=O)C)O
831 0 IXFHKGIZGPWXKB-UHFFFAOYSA-N COC(C1Cc2cc3cc(O)cc(c3c(c2C(=O)C1(O)C(=O)O)O)O)C(=CC(=O)C)O
832 0 MWEONCNDXITMBA-UHFFFAOYSA-N COC1C(=C(C(=O)C)C(=O)C2(C1CC1=Cc3cc(O)cc(c3C(C1C2=O)(O)O)O)O)O
833 0 YEQJVXDAWRPTFU-UHFFFAOYSA-N COC1C2Cc3cc4cc(O)cc(c4c(c3C(=O)C2(O)C(=O)C(C1(O)O)C(=O)C)O)O
834 0 QLNAQBLVMAGWTC-UHFFFAOYSA-N Cc1ccc(cc1)C(COc1n(C)nc(c1C(=O)c1ccc(c(c1Cl)C)Cl)C)O
835 0 WZIGWUJMQLGUSX-UHFFFAOYSA-N Cc1ccc(cc1)C(=O)COc1n(C)nc(c1C(c1ccc(c(c1Cl)C)Cl)O)C
836 0 WVBSIFWOEBPUDZ-UHFFFAOYSA-N CC1=CCC(C=C1)C(=O)COc1n(C)nc(c1C(=O)c1ccc(c(c1Cl)C)Cl)C
837 0 UBMOSHAHQGVFMO-UHFFFAOYSA-N CC1=CC=C(CC1)C(=O)COc1n(C)nc(c1C(=O)c1ccc(c(c1Cl)C)Cl)C
838 0 QANNOZHWZCXUSC-UHFFFAOYSA-N CC1CC=C(C=C1)C(=O)COc1n(C)nc(c1C(=O)c1ccc(c(c1Cl)C)Cl)C
839 0 JSDVLEMWHWUVSX-UHFFFAOYSA-N Cc1ccc(cc1)C(=O)COC1N(C)N=C(C1C(=O)c1ccc(c(c1Cl)C)Cl)C
840 0 LGUMEDHBSGFTTK-UHFFFAOYSA-N Cc1ccc(cc1)C(=O)COC1=C(C(NN1C)C)C(=O)c1ccc(c(c1Cl)C)Cl
841 0 MEFHJEVYKWVKHD-UHFFFAOYSA-N Cc1ccc(cc1)C(=O)COc1n(C)nc(c1C(=O)C1CC=C(C(=C1Cl)C)Cl)C
842 0 DXZCTZFSWYODDO-UHFFFAOYSA-N Cc1ccc(cc1)C(=O)COc1n(C)nc(c1C(=O)C1=CC=C(C(C1Cl)C)Cl)C
843 0 XFJVNZIIXQWOSW-UHFFFAOYSA-N Cc1ccc(cc1)C(=O)COc1n(C)nc(c1C(=O)C1=CCC(C(=C1Cl)C)Cl)C
844 0 UWHRESAJCVWNRM-UHFFFAOYSA-N OCC1OC(C(C(C1O)O)O)c1c(O)cc(cc1O)OC(=CC(=O)O)c1ccc(cc1)O
845 0 KWMKKFMPCHTEPS-UHFFFAOYSA-N OCC1OC(C(C(C1O)O)O)c1c(O)cc(c(c1O)C(=O)O)OC(=C)c1ccc(cc1)O
846 0 XANYTXLTBWWGAJ-UHFFFAOYSA-N OCC1OC(C(C(C1O)O)O)c1c(O)cc2c(c1O)C(=O)CC(O2)(O)c1ccc(cc1)O
847 0 QOGKCEJKMCLSKL-UHFFFAOYSA-N OC1C(OC2=CC3=C(C(C2O)(O)O)C(=O)c2c(C3=O)cc(C)cc2O)OC(C(C1O)O)C
848 0 ZHPFDRYQPXBBPH-UHFFFAOYSA-N OCC1OC(C(C(C1O)O)OC(=O)C=O)c1c(O)cc(c2c1oc(CC(=O)C)cc2=O)C
849 0 QOQHCQODWCZSQW-UHFFFAOYSA-N OC1C(OC2=CC3(C(C(=C2)O)(O)C(=O)c2c(C3=O)cc(cc2O)C)O)OC(C(C1O)O)C
850 0 PKQPICHXUYRVHC-UHFFFAOYSA-N CC1OC(Oc2cc(O)c3c(c2)C(=O)C2=C(C3=O)C(=CC(C2O)(C)O)O)C(C(C1O)O)O
851 0 PXWLDXJVJJBHKQ-UHFFFAOYSA-N CC1OC(Oc2cc(O)c3c(c2)C(=O)C2=C(C3=O)C(O)(O)C(C(=C2)C)O)C(C(C1O)O)O
852 0 DBAVEENTLOMAPO-UHFFFAOYSA-N CC1=CC2(C(C(=C1)O)(O)C(=O)c1c(C2=O)cc(cc1O)OC1OC(C)C(C(C1O)O)O)O
853 0 NPKFXSIEMNNCQG-UHFFFAOYSA-N OCC1OC(C(C(C1O)O)O)C1=C(O)C=CC2(C1(O)OC=C(C2=O)c1ccc(cc1)O)O
854 0 FXHLXQPHDFELCY-UHFFFAOYSA-N COC(C)(COC1OC(C(O)C(O)C1O)C(O)=O)C1=CC2=C(O1)C=CC1=C2OC(=O)C=C1
855 0 YKHFDJGKKILHDL-UHFFFAOYSA-N OCC1OC(C(C(C1O)O)O)C1=C(O)C(O)C(c2c1occ(c2=O)c1ccc(cc1)O)O
856 0 SUZINVVAKZYMLL-UHFFFAOYSA-N OCC1OC(C(C(C1O)O)O)c1c(O)ccc2c1occ(c2=O)C1=CC=C(C(C1O)O)O
857 0 GMRZPKOWYPGLDF-UHFFFAOYSA-N CCC(O)C(OC1OC(C(O)C(O)C1O)C(O)=O)C1=CC2=CC=CC=C2C(=O)O1
858 0 QPADZQOBPASRJH-UHFFFAOYSA-N OCC1OC(C(C(C1O)O)O)c1c(O)ccc2c1occ(c2=O)C1(O)C=CC(=CC1O)O
859 0 OYDWXRDCNHXIKB-UHFFFAOYSA-N OC1C2=C(OC3OC(C(O)C(O)C3O)C(O)=O)C=C(O)C=C2OC1(O)CC1=CC=CC=C1
860 0 FWXNEEADVLONPS-UHFFFAOYSA-N OC1C2=C(O)C=C(OC3OC(C(O)C(O)C3O)C(O)=O)C=C2OC1(O)CC1=CC=CC=C1
861 0 VIAYYKWWWYHECM-UHFFFAOYSA-N OCc1cc(O)c2c(c1)C(=O)c1c(C2=O)c(O)cc(c1)OC1OC(C)C(C(C1O)O)O
862 0 SCCOWXNLRYYYRJ-NSCUHMNNSA-N [H]\C(=C(\[H])C1=CC(O)=C(OC)C=C1OC1OC(C(O)C(O)C1O)C(O)=O)C1=CC(O)=CC(O)=C1
863 0 CXLRKHDJJXWBDP-UHFFFAOYSA-N OC(C1OC(C(C(C1O)O)O)c1c(O)ccc2c1occ(c2=O)c1ccc(cc1)O)O
864 0 ALQZHVVXEKPODR-NSCUHMNNSA-N [H]\C(=C(\[H])C1=CC(O)=C(OC)C=C1O)C1=CC(O)=CC(OC2OC(C(O)C(O)C2O)C(O)=O)=C1
865 0 ZGCVCGFPSSSWFT-UHFFFAOYSA-N OCC1OC(C(C(C1O)O)O)c1c(O)c(O)cc2c1occ(c2=O)c1ccc(cc1)O
866 0 QQRCOZLXQYKJHP-NSCUHMNNSA-N [H]\C(=C(\[H])C1=CC(OC2OC(C(O)C(O)C2O)C(O)=O)=C(OC)C=C1O)C1=CC(O)=CC(O)=C1
867 0 QWLCEGBYSFUOJL-DUXPYHPUSA-N [H]\C(=C(\[H])C1=CC(O)=CC(O)=C1OC1OC(C(O)C(O)C1O)C(O)=O)C1=CC(O)=C(OC)C=C1
868 0 FTELGTONONRUAD-DUXPYHPUSA-N [H]\C(=C(\[H])C1=CC(O)=CC(OC2OC(C(O)C(O)C2O)C(O)=O)=C1O)C1=CC(O)=C(OC)C=C1
869 0 KKSAUPNEKOCDLD-DUXPYHPUSA-N [H]\C(=C(\[H])C1=CC(OC2OC(C(O)C(O)C2O)C(O)=O)=CC(O)=C1O)C1=CC(O)=C(OC)C=C1
870 0 XFQVFJMBFYPDDW-DUXPYHPUSA-N [H]\C(=C(\[H])C1=CC(O)=CC(O)=C1O)C1=CC(OC2OC(C(O)C(O)C2O)C(O)=O)=C(OC)C=C1
871 0 WZQRGONPWNYQOK-UHFFFAOYSA-N OP(=O)(OC1CCC2C1(C)CCC1C2CCc2c1ccc(c2)OS(=O)(=O)O)O
872 0 QPXGXNQWPSBENV-NSCUHMNNSA-N [H]\C(=C(\[H])C1=CC(O)=C(OC2OC(C(O)C(O)C2O)C(O)=O)C(O)=C1)C1=CC(O)=C(OC)C=C1
873 0 LRWDJTODLKXYJV-NSCUHMNNSA-N [H]\C(=C(\[H])C1=CC(O)=C(O)C(O)=C1)C1=CC(OC2OC(C(O)C(O)C2O)C(O)=O)=C(OC)C=C1
874 0 NOMPIDMBSKDNEK-NSCUHMNNSA-N [H]\C(=C(\[H])C1=C(OC2OC(C(O)C(O)C2O)C(O)=O)C(O)=C(OC)C=C1)C1=CC(O)=CC(O)=C1
875 0 XDIWQVKMHPYRLS-NSCUHMNNSA-N [H]\C(=C(\[H])C1=C(O)C(O)=C(OC)C=C1)C1=CC(O)=CC(OC2OC(C(O)C(O)C2O)C(O)=O)=C1
876 0 GRVHDMAIIYMEDC-UHFFFAOYSA-N OCC1OC(C(C(C1O)O)O)C1=C(O)C=CC23C1(OC=C(C3=O)c1ccc(cc1)O)O2
877 0 VDELOTXFPWNAID-NSCUHMNNSA-N [H]\C(=C(\[H])C1=C(O)C(OC2OC(C(O)C(O)C2O)C(O)=O)=C(OC)C=C1)C1=CC(O)=CC(O)=C1
878 0 FTTMHSRGOATNTO-UHFFFAOYSA-N OCC1OC(C(C(C1O)O)O)c1c(O)ccc2c1OC1OC1(C2=O)c1ccc(cc1)O
879 0 ZHBVQZQDFXMXJA-UHFFFAOYSA-N COC1=C(O)C=C(C=C1)C1OC1C1=CC(O)=CC(OC2OC(C(O)C(O)C2O)C(O)=O)=C1
880 0 DDEKENXFAUFBSC-UHFFFAOYSA-N OCC1OC(Oc2ccc(cc2OC)C=CC(=O)C=C(C=O)O)C(C(C1O)O)O
881 0 QWWLAXRNUDPKMC-UHFFFAOYSA-N COc1nc(nc(n1)C)NC(=O)NS(=O)(=O)C1(O)C(O)C=CC=C1C(=O)OC
882 0 AHYZJKBKKWEINB-UHFFFAOYSA-N COc1nc(nc(n1)C)NC(=O)NS(=O)(=O)C1=CC=CC(C1(O)C(=O)OC)O
883 0 ZXPCROCRCBPWFO-UHFFFAOYSA-N COc1nc(nc(n1)C)NC(=O)NS(=O)(=O)C1=CC(O)C(C=C1C(=O)OC)O
884 0 RBHAALOTDVZRJY-UHFFFAOYSA-N OC(=O)C1OC(Oc2ccc(cc2)C=CC(=O)c2ccc(cc2O)O)C(C(C1O)O)O
885 0 CPNIJELUQHYZFJ-UHFFFAOYSA-N COC1=C(OC2OC(C(O)C(O)C2O)C(O)=O)C=C(C=C1)C1OC1C1=CC(O)=CC(O)=C1
886 0 XFNULFGOAWVRCV-UHFFFAOYSA-N OC1C(O)C(OC2=CC(O)=C3C(O)C(O)C(OC3=C2)C2=CC=CC=C2)OC(C1O)C(O)=O
887 0 NTYCMFKNPJTFQV-UHFFFAOYSA-N OC1C(O)C(OC2=CC(O)=CC3=C2C(O)C(O)C(O3)C2=CC=CC=C2)OC(C1O)C(O)=O
888 0 CGRZFWSCUINYCK-YACAPDLPSA-N C1(O)=CC2OCC(C3C(O)=CC(O)=CC=3)C(=O)C=2C(O)=C1[C@@H]1OC(CO)[C@@H](O)[C@H](O)C1O
889 0 JNQGMSCQLHADMF-UHFFFAOYSA-N COC(=O)C=C(C1C2C(=O)OCC2C(c2c1cc1OCOc1c2)O)C=C(C(=O)O)OC
890 0 VHYPPVLXTJZOGD-UHFFFAOYSA-N N#CC(c1cccc(c1)Oc1ccccc1)OC(=O)C=C(C(C)C)C=C(Cl)Cl
891 0 RECFWESOGZORHP-UHFFFAOYSA-N N#CC(c1cccc(c1)Oc1ccccc1)OC(=O)CC(=C(C)C)C=C(Cl)Cl
892 0 FQSXMQJMMAWYCV-UHFFFAOYSA-N N#CC(c1cccc(c1)Oc1ccccc1)OC(=O)C(=CC=C(Cl)Cl)C(C)C
893 0 WTVIZKRDVCFMKE-UHFFFAOYSA-N N#CC(c1cccc(c1)Oc1ccccc1)OC(=O)C(=C(C)C)CC=C(Cl)Cl
894 0 ROQHTXBYBLROKW-SJWOCRHRSA-N C1(O)=CC2OC(C3C=C(O)C(O)=CC=3)=CC(=O)C=2C(O)=C1[C@@H]1OC(C)[C@@H](O)[C@H](O)C1O
895 0 ROQHTXBYBLROKW-PHYOJRSISA-N C1(O)=CC2OC(C3C=C(O)C(O)=CC=3)=CC(=O)C=2C(O)=C1[C@H]1OC(C)[C@@H](O)[C@H](O)C1O
896 0 MOGFMHCJWUWJLG-YJRVPVGXSA-N C1(O)=C([C@H]2C(O)C(O)[C@@H](O)[C@H](C)O2)C2OC(C3C=C(O)C(O)=CC=3)=CC(=O)C=2C(O)=C1
897 0 MPTFDTWDAMXZDG-RBHKZWMFSA-N C1(O[C@@H]2OC[C@@H](O)[C@H](O)C2O)=CC2OC(C3C=C(OC)C(O)=CC=3)=CC(=O)C=2C(O)=C1
898 0 LQRLAWWXJQTSSC-UHFFFAOYSA-N OCC1Oc2c(OC1c1cc(OC)c(c(c1)OC)O)ccc1c2OC(O)C(=C1)C(=O)O
899 0 CFLKADWQQCOPAV-DMRJKJLGSA-N C1(O)=CC2OC(C3C=CC(OC)=CC=3)=C(O[C@@H]3OC[C@H](O)C(O)C3O)C(=O)C=2C(O)=C1
900 0 WUDSCDNDSIMTCN-UHFFFAOYSA-N C12OCOC1=C(OC)C1C(=O)C(OC)=C(C3C=C(O)C(OC)=C(OC)C=3)OC=1C=2OC
901 0 CMVYWFJFAHQVQP-GJNDOSSTSA-N C1(O)=C([C@@H]2O[C@H](CO)[C@@H](O)[C@H](O)[C@H]2O)C2OC(C3C=C(O)C(O)=CC=3)CC(=O)C=2C(O)=C1
902 0 FNJRUYGFVNGXTL-LSGSXLTFSA-N C1(O)C([C@@H]2OC(CO)[C@@H](O)[C@H](O)C2O)=C(O)C2C(=O)C[C@H](C3C=CC(O)=C(O)C=3)OC=2C=1
903 0 NBMNFXWFTFPGSJ-UHFFFAOYSA-N COC(=O)C=C(C1C2C(=O)OCC2Cc2c1cc1OCOc1c2O)C=C(C(=O)O)OC
904 0 ZDUDLQYBDLIJFJ-UHFFFAOYSA-N COc1cc(cc(c1O)OC)C1C2C(=O)OCC2CC(=C1C=C1OCOC1=O)C(=O)O
905 0 WORQIZHHQYBWKM-UHFFFAOYSA-N COc1cc(cc(c1O)OC)C1C2C(COC2=O)CC(=O)C1=CC1=C(OCO1)C(=O)O
906 0 FNJRUYGFVNGXTL-WBMBKONRSA-N C1(O)C([C@@H]2OC(CO)[C@@H](O)[C@H](O)C2O)=C(O)C2C(=O)C[C@@H](C3C=CC(O)=C(O)C=3)OC=2C=1
907 0 WIDKIMZIZVKQGR-HKUMRIAESA-N [H][C@]1(COP(O)(O)=O)O[C@@]([H])(N2C=C(C)C(O)=NC2=O)[C@]([H])(OCCN2C=CN=C2)[C@]1([H])O
908 0 KTAZJPUUUKLVKS-UHFFFAOYSA-N OC1C(OC(C(C1O)O)C)Oc1c(oc2c(c1=O)c(O)cc(c2)O)C1C=CC(=C(C1)O)O
909 0 STMBHRGPTIEXKS-UHFFFAOYSA-N OC1CC(=c2c(=C1)oc(c(c2=O)OC1OC(C)C(C(C1O)O)O)c1ccc(c(c1)O)O)O
910 0 OJSSIZHZVUZIFN-UHFFFAOYSA-N OC1C(OC(C(C1O)O)C)Oc1c(oc2c(c1=O)c(O)cc(c2)O)C1=CC(=C(CC1)O)O
911 0 BBHQTHFKGHNLSC-UHFFFAOYSA-N Oc1cc(O)c2c(c1)oc(c(c2=O)OC1OC(C)C(C(C1O)O)O)C1=CC(C(C=C1)O)O
912 0 DXNLVDRUKJNTFC-UHFFFAOYSA-N COc1cc(C=CC(=O)O)cc(c1O)c1cc(C=C(C(=O)O)C(O)O)cc(c1O)OC
913 0 LFPHTHWEEGQIIA-UHFFFAOYSA-N Oc1ccc(cc1)C1Oc2cc(O)cc(c2OC(=O)C1OC1OC(C)C(C(C1O)O)O)O
914 0 BJBCSGQLZQGGIQ-QGZVFWFLSA-N CC(=O)NCCOC(=O)[C@H](OC1=CC=CC(=C1)C(F)(F)F)C1=CC=C(Cl)C=C1
915 0 FSQKKOOTNAMONP-UHFFFAOYSA-N COC1=CC2=C(C=C1)N(C(=O)C1=CC=C(Cl)C=C1)C(C)=C2CC(=O)OCC(O)=O
916 0 CFLKADWQQCOPAV-LTAMNYLTSA-N COc1ccc(cc1)C2=C(OC3OCC(O)C(O)C3O)C(=O)c4c(O)cc(O)cc4O2
917 0 ADGKVPFTEYUPDW-QJECXSAYSA-N CC1OC(O)C(Oc2cc(O)c3C(=O)C(=C(Oc3c2)c4ccc(O)cc4)O)C(O)C1O
918 0 ZWJLIBPHEVNYFG-UHFFFAOYSA-N Oc1ccc(cc1)C1Oc2cc(O)c(c(c2C(=O)C1OC1OC(C)C(C(C1O)O)O)O)O
919 0 XIYJBLHNUHGXAQ-UHFFFAOYSA-N Oc1ccc(cc1)C1Oc2c(C(=O)C1OC1OC(C)C(C(C1O)O)O)c(O)cc(c2O)O
920 0 SPSWAOUJDYQZHR-NCIKRXPHSA-N OCC1OC(C(O)C(O)C1O)c2c(O)cc3OC(C(O)C(=O)c3c2O)c4ccc(O)cc4
921 0 ZPNBHPWFKJZUMC-UHFFFAOYSA-N OC1=CC2(C3(C(=C1)OC(c1ccc(cc1)O)C(C3=O)OC1OC(C)C(C(C1O)O)O)O2)O
922 0 SNJDXQHRVINTPQ-UHFFFAOYSA-N OC1C(OC(C(C1O)O)C)OC1C(OC2=CC3(C(C(=C2C1=O)O)O3)O)c1ccc(cc1)O
923 0 OZUBHZIUMJSBSS-UHFFFAOYSA-N OC1=CC(=C2C3(C1O3)OC(C(C2=O)OC1OC(C)C(C(C1O)O)O)c1ccc(cc1)O)O
924 0 RJFOVTLGBTZIMU-AJZPPWIDSA-N CC1(C)CC(=O)c2c3COC(=O)c3c(OC4OC(CO)C(O)C(O)C4O)cc2O1
925 0 CAIGUMKGQLGFBR-PZTMCFHLSA-N COc1cc(C=CC(=O)OC(C(=O)O)C(O)(Cc2ccc(O)cc2)C(=O)O)ccc1O
926 0 JKTSYEJSSDXDFG-QGWWYQLQSA-N OCC(O)C(O)C(O)C(O)COc1c(O)cc(O)c2C(=O)C=C(Oc12)c3ccc(O)cc3
927 0 FNJRUYGFVNGXTL-JVVVWQBKSA-N OCC1OC(C(O)C(O)C1O)c2c(O)cc3OC(CC(=O)c3c2O)c4ccc(O)c(O)c4
928 0 WBGMKAAMRFEBHK-PZTMCFHLSA-N COc1ccc(C=CC(=O)OC(C(=O)O)C(O)(Cc2ccc(O)cc2)C(=O)O)cc1O
929 0 HMWLXNMOKRDXDS-UHFFFAOYSA-N OCC1OC(OCC(=C)C2CCC(CC2=O)C)C(C(C1O)O)OS(=O)(=O)O
930 0 FLOJWVFITSUJFJ-UHFFFAOYSA-N OCC1OC(OCC(=C)C2CCC(CC2=O)C)C(C(C1O)OS(=O)(=O)O)O
931 0 CZFAUGLYUVTBJS-UHFFFAOYSA-N OCC1OC(OCC(=C)C2CCC(CC2=O)C)C(C(C1OS(=O)(=O)O)O)O
932 0 QAKZJJGVVXYFJJ-UHFFFAOYSA-N OCc1cc(O)c2c(c1)C(C1OC(C(=O)O)C(C(C1O)O)O)c1c(C2=O)c(O)ccc1
933 0 CMVYWFJFAHQVQP-PFGOOLOPSA-N OCC1OC(C(O)C(O)C1O)c2c(O)cc(O)c3C(=O)CC(Oc23)c4ccc(O)c(O)c4
934 0 CMVYWFJFAHQVQP-HIAWPFRSSA-N OCC1OC(C(O)C(O)C1O)c2c(O)cc(O)c3C(=O)CC(Oc23)c4ccc(O)c(O)c4
935 0 GJPZGUVVJVKXSH-MBYPNDMNSA-N OCC1OC(C(O)C(O)C1O)C2=C(Oc3cc(O)cc(O)c3C2=O)c4ccc(O)cc4
936 0 UOXLJKZJSJUTMM-UHFFFAOYSA-N OC1=CC(C2C(=C1)OC(=C(C2=O)OC1OC(C)C(C(C1O)O)O)c1ccc(cc1)O)(O)O
937 0 QJLTYFDBBPAICF-UHFFFAOYSA-N CC(=O)Cc1cc(=O)c2c(o1)c(c(cc2C)O)C1OC(C(O)O)C(C(C1O)O)O
938 0 HCPOGZICFZWKIZ-UHFFFAOYSA-N OCC1OC(C(C(C1O)O)O)c1c(O)c(O)c(c2c1oc(CC(=O)C)cc2=O)C
939 0 WNMLTQZKFLGDCO-UHFFFAOYSA-N OCC1OC(C(C(C1O)O)O)c1c(O)cc(c2c1oc(CC(=O)C)c(c2=O)O)C
940 0 DFNKRZSFKWRDLQ-UHFFFAOYSA-N OCC1OC(C(C(C1O)O)O)c1c(O)cc(c2c1oc(CC(=O)C)cc2=O)CO
941 0 NOCLMXJKVVQBLW-UHFFFAOYSA-N OCC1OC(C(C(C1O)O)O)c1c(O)cc(c2c1oc(cc2=O)C(C(=O)C)O)C
942 0 YIMYFRHQOSPBMS-UHFFFAOYSA-N OCC(=O)Cc1cc(=O)c2c(o1)c(c(cc2C)O)C1OC(CO)C(C(C1O)O)O
943 0 QRPMXSYUWHVVOA-UHFFFAOYSA-N OCC(C1OC(=O)C(=C2C31OC3C1OC(=O)C3(C1C2(C)C1OC1C3O)C)O)(O)C
944 0 LHMNAWOBHXBMCL-UHFFFAOYSA-N OCC(C1OC(=O)C=C2C31OC3C1OC(=O)C3(C1C2(CO)C1OC1C3O)C)(O)C
945 0 INSZYLCEJCLDPV-UHFFFAOYSA-N OCC(C1OC(=O)C=C2C31OC3C1OC(=O)C3(C1C2(C)C1OC1C3O)CO)(O)C
946 0 FAAHYHYKBFNSTK-UHFFFAOYSA-N O=C1OC(C(C(O)O)(O)C)C23C(=C1)C1(C)C4OC4C(C4(C1C(C3O2)OC4=O)C)O
947 0 MMESRFGJIFNMGS-UHFFFAOYSA-N OCC(C1OC(=O)C=C2C31OC3C1OC(=O)C3(C1C2(C)C1OC1C3O)C)(CO)O
948 0 SLNHWRBKHLGMBX-UHFFFAOYSA-N OCC1OC(C(C(C1O)O)O)C12OC2(O)C=C(c2c1oc(CC(=O)C)cc2=O)C
949 0 CWUUYOAFKFJKPF-UHFFFAOYSA-N OCC1OC(C(C(C1O)O)O)C1=C(O)C2OC2(c2c1oc(CC(=O)C)cc2=O)C
950 0 UGYIEMVIRKCCQW-UHFFFAOYSA-N OCC1OC(C(C(C1O)O)O)C1=C(O)C=C(C23C1(OC(=CC3=O)CC(=O)C)O2)C
951 0 IZSKMIIFTBZIOM-UHFFFAOYSA-N OCC1OC(C(C(C1O)O)O)c1c(O)cc(c2c1OC1(CC(=O)C)OC1C2=O)C
952 0 COQAALAGHMTTMN-UHFFFAOYSA-N OCC(C1OC(=O)C2C3(C41OC4C1OC(=O)C4(C1C3(C)C1OC1C4O)C)O2)(O)C
953 0 BLPQBEQQYFCDDN-UHFFFAOYSA-N OCC1OC(C(C(C1O)O)O)c1c(O)cc(c2c1oc(OCC(=O)C)cc2=O)C
954 0 MZFNANDRHGYUGZ-UHFFFAOYSA-N OCC1OC(C(C(C1O)O)O)c1c(O)cc(c2c1oc(COC(=O)C)cc2=O)C
955 0 UJQHWPUPQBHTPB-UHFFFAOYSA-N OCC(C1OC(=O)C=C2C31OC3C1OC(=O)C3(C1(C2(C)C1OC1C3O)O)C)(O)C
956 0 VNXFXSRZTVIGNJ-UHFFFAOYSA-N OCC1OC(OC2CC(=C(C(C2)(C)C)C=O)C)C(C(C1O)O)OS(=O)(=O)O
957 0 ZACDAPDHKHRPLC-UHFFFAOYSA-N OCC1OC(OC2CC(=C(C(C2)(C)C)C=O)C)C(C(C1O)OS(=O)(=O)O)O
958 0 VLOMVIKIMCPNAT-UHFFFAOYSA-N OCC1OC(OC2CC(=C(C(C2)(C)C)C=O)C)C(C(C1OS(=O)(=O)O)O)O
959 0 VFSVKVQMZDJFQX-UHFFFAOYSA-N CC1=CC(OC2=C(C=C(C#N)C3=NC4=CC=CC=C4S3)C(=O)N3C=CC=C(C)C3=N2)=CC=C1
960 0 ZVUFRADFUYQPMB-UHFFFAOYSA-N CC(=O)NC1=CC=C(NC(=O)NC2=CC3=CC(=CC(O)=C3C=C2)S(O)(=O)=O)C=C1
961 0 IJNNRBJJPRWDMO-VWHKRPIESA-N OCC(O)C1OC(C(O)C1O)c2c(O)cc(O)c3C(=O)C(=COc23)c4ccc(O)cc4
962 0 GSNKSRWPZLSKFS-UHFFFAOYSA-N COC(=O)C1c2cc3C(=O)C4=C(C(=O)c3c(c2C(CC1(C)O)O)O)C(C(C=C4)O)(O)O
963 0 VQRVHWPLUUEFSD-UHFFFAOYSA-N COC(=O)C1c2cc3C(=O)C4=C(C(=O)c3c(c2C(CC1(C)O)O)O)C(=CC(C4O)O)O
964 0 BPVALPNXJZEYSF-UHFFFAOYSA-N CNC(=O)C(=O)NS(=O)(=O)C1=CC=C(NC(=O)C(=O)NC2CCCCC2)C=C1
965 0 MGUKYHHAGPFJMC-UHFFFAOYSA-N CC1=CC(=C(C)C=C1O)C1(OS(=O)(=O)C2=C1C=CC=C2)C1=C(C)C=C(O)C(C)=C1
966 0 ZPXPAWFJMDIZDU-UHFFFAOYSA-N CC(=O)OCC1OC(C(OC(C)=O)C1OC(C)=O)N1C=NC2=C(C)N=C(F)N=C12
967 0 XXLHGWAZDUCSCH-UHFFFAOYSA-N O=C1C(CCCC2=CC=C(C=C2)S(=O)(=O)C2=CC=CC=C2)C(=O)C2=CC=CC=C2C1=O
968 0 ZVZBGRKGPQPQNH-UHFFFAOYSA-N OC(CNC1=CC=C(Cl)C=C1C(=O)C1=CC=CC=C1)COC1=CC=C(Cl)C=C1
969 0 IEGQCKJIKLHSIB-UHFFFAOYSA-N S1C(SC2=CC=CC=C12)[P+](C1=CC=CC=C1)(C1=CC=CC=C1)C1=CC=CC=C1
970 0 CLTHMXQWOLVDHA-UHFFFAOYSA-N CC1=C(C(=O)NC2=C(C(N)=O)C3=C(CCCC3)S2)C(=NO1)C1=CC=CC=C1Cl
971 0 UVVWDZHTJJSQRM-UHFFFAOYSA-N CC(=O)NC1=CC=C(C=C1)S(=O)(=O)N1CCN(CC1)C(=O)C1=CC=C(C=C1)[N+]([O-])=O
972 0 WAGDDDMVKNLHNG-UHFFFAOYSA-N CC1=C(C)C=C(C=C1)N1C(=O)C2=C(C=C(C=C2)C2=NC3=C(C)C=CC=C3C(=O)O2)C1=O
973 0 BBWVEHSVQLVGQL-UHFFFAOYSA-N COC1=C(OC)C=C(NC(=O)C2=C3N=C(C=C(N3N=C2)C(F)(F)F)C2=CC=CO2)C=C1
974 0 FKRWZUSLCQXBSZ-UHFFFAOYSA-N ClC1=CC=CC(=C1)N1C(=S)NC(=O)C(=CC2=CC=C(O2)N2CCCCC2)C1=O
975 0 ITQJPIVYRUVAHJ-UHFFFAOYSA-N FC1=CC=CC=C1OCCNC(=O)C1=CC=C(CSC2=CC=C(Cl)C=C2)C=C1
976 0 UAOWPHYSPFZSAZ-UHFFFAOYSA-N COC(=O)C1c2cc3c(c(c2C(CC1(C)O)O)O)C(=O)C1(C(C3=O)(O)C=CC=C1O)O
977 0 NOAQKIQVMOSODI-UHFFFAOYSA-N CC1=C(SC(=N1)C1=CC=CC=C1)C(=O)NC1=CC=C(C=C1)C1=CN2C=CC=CC2=N1
978 0 ULWHGNYXJBADCB-UHFFFAOYSA-N COC1=CC=C(NC(=O)C2=CC(=C(NN3C(=O)C4=CC=CC=C4C3=O)C=C2)[N+]([O-])=O)C=C1
979 0 BQPLOAZGSWZEOS-UHFFFAOYSA-N [O-][N+](=O)C1=C(OCCCCCCOC2=C(C=C(C=C2)C#N)[N+]([O-])=O)C=CC(=C1)C#N
980 0 RPJNSFJPCYAODL-UHFFFAOYSA-N O=P(C1OB(OC2=CC=CC=C12)C1=CC=CC=C1)(C1=CC=CC=C1)C1=CC=CC=C1
981 0 BJBCSGQLZQGGIQ-UHFFFAOYSA-N CC(=O)NCCOC(=O)C(OC1=CC=CC(=C1)C(F)(F)F)C1=CC=C(Cl)C=C1
982 0 BEDCWOANNYOHJK-UHFFFAOYSA-N CC1=CC=C(NC(=O)CSC2=NC=NC3=C2SC2=C3C=C3COC(C)(C)CC3=N2)C=C1
983 0 VBKMWZVYKYKKOO-UHFFFAOYSA-N COC1=CC=CC(C=C2C(=O)NN(C2=O)C2=CC=CC=C2)=C1OC1=NC=C(C=C1)[N+]([O-])=O
984 0 YXIJAVMZNUAIGE-UHFFFAOYSA-N CC1=CC(C)=C(NC2=C(C=C(C=C2[N+]([O-])=O)C(=O)NC2=CC=C(C=C2)C(O)=O)[N+]([O-])=O)C=C1
985 0 TWESMUXYFSDURT-UHFFFAOYSA-N CN(C)C1=CC=C(C=NN2C(=S)SC(=CC3=CC=C(C=C3)N(C)C)C2=O)C=C1
986 0 HZKHMBFKDKUKBK-UHFFFAOYSA-N CC1=CC=C(C=C1)S(=O)(=O)C1CCCCC1N=NC1=CC=C(C=C1[N+]([O-])=O)[N+]([O-])=O
987 0 GXVQXAUNYBLARZ-UHFFFAOYSA-N CC(=O)OCC1OC(OCCSC(C)=O)C(OC(C)=O)C(OC(C)=O)C1OC(C)=O
988 0 XMEBPHPISLQAOM-UHFFFAOYSA-N ClC1=CC=CC(=C1)N1CCN(CC1)C(=O)C1=C(SC2=CC=CC=C12)C1=CC=CC=C1
989 0 RKIPXNPQKOMBQH-UHFFFAOYSA-N COC(=O)C1C2=CC3=C(C(C2(O)C(CC1(C)O)O)(O)O)C(=O)c1c(C3=O)cccc1O
990 0 KWWPIQRIVFNWOA-UHFFFAOYSA-N COC1=C(C(=O)NC2CCN(CC3=CC=CC=C3)CC2)C(OC)=C(Br)C=C1
991 0 ILNMCQQVHUTZAH-UHFFFAOYSA-N O=C1C2=CC3=C(OCO3)C=C2N=NC1=P(C1=CC=CC=C1)(C1=CC=CC=C1)C1=CC=CC=C1
992 0 OSNUGSPTTQMATB-UHFFFAOYSA-N CCOC1=C(OC)C=C(C=C1OC)C1=NN2C(O1)=NC(=O)N(C2=O)C1=CC=CC=C1
993 0 DVJAOVMFHYNYET-UHFFFAOYSA-N CCCCCCCCOC1=CC(=NC2=C1C=CC1=C2N=C(C=C1)C(Cl)=O)C(Cl)=O
994 0 MGUKYHHAGPFJMC-UHFFFAOYSA-N CC1=CC(=C(C)C=C1O)C1(OS(=O)(=O)C2=C1C=CC=C2)C1=C(C)C=C(O)C(C)=C1
995 0 OBJJCIZOFNWETO-UHFFFAOYSA-N CCOC(=O)CC1=NC(=C(S1)C1=CC(NC(C)=O)=NC=C1)C1=CC(Cl)=CC=C1
996 0 WPNYMYZTANBJKK-UHFFFAOYSA-N BrC1=CC=CC(=C1)C(=O)C1=CC=C(CN2CCC3(CC2)OCCO3)C=C1
997 0 ZXSGQTRKIKJMDY-UHFFFAOYSA-N BrC1=CC=C(C=C1)C(=O)C1=CC=C(CN2CCC3(CC2)OCCO3)C=C1
998 0 AJFKVWCEHOUUPO-UHFFFAOYSA-N BrC1=CC=CC(=C1)C(=O)C1=CC=CC(CN2CCC3(CC2)OCCO3)=C1
999 0 NCZVPKGJVGIRRE-UHFFFAOYSA-N BrC1=CC=C(C=C1)C(=O)C1=CC=CC(CN2CCC3(CC2)OCCO3)=C1
1000 0 GQNFLNQUCJMRDA-UHFFFAOYSA-N BrC1=CC=CC(=C1)C(=O)C1=CC=CC=C1CN1CCC2(CC1)OCCO2
1001 0 JDWZLXAWRDRFFI-UHFFFAOYSA-N BrC1=CC=C(C=C1)C(=O)C1=CC=CC=C1CN1CCC2(CC1)OCCO2
1002 0 QLXSNXDINUPGLC-UHFFFAOYSA-N CN1C(=O)C(NC(=O)C2=CC(OC(C)=O)=CC(O)=C2)C(=N)N(C1=O)C1=CC=CC=C1
1003 0 PJHJANDHAXJAJT-UHFFFAOYSA-N CC1=CN=C(N2CCC(CO[Si](C)(C)C(C)(C)C)C2)C(I)=C1
1004 0 LFGXBBRLMSFXJD-UHFFFAOYSA-N CCC1=CC=CC(C)=C1N=C1C2=CC(=CC=C2C2=C1C=C(C=C2[N+]([O-])=O)[N+]([O-])=O)[N+]([O-])=O
1005 0 FYARTQIITABLRT-UHFFFAOYSA-N CC1=CC=C(C=C1)S(=O)(=O)N1C=C(B2OC(C)(C)C(C)(C)O2)C2=C1N=CC(Cl)=C2
1006 0 PNJPUNOZSJYTIL-UHFFFAOYSA-N COC1=CC2=C(C(OC(C)=O)=C1)C(=O)C1=C(O2)C(OC)=C(OC)C(OC)=C1OC(C)=O
1007 0 WCKKYUKUPQJVND-UHFFFAOYSA-N COC1=CC2=C(C(OC(C)=O)=C1)C(=O)C1=C(O2)C(OC)=C(OC(C)=O)C(OC)=C1OC
1008 0 BJGZPXGWCSHQJG-UHFFFAOYSA-N CS(=O)(=O)CC(=O)C1=CC(OCC2=CC=CC=C2)=CC(OCC2=CC=CC=C2)=C1
1009 0 BDSZDTXCCCKIGG-UHFFFAOYSA-N CCCCCCCC=C(CS(=O)(=O)C1=CC=C(C)C=C1)[Se]C1=CC=CC=C1
1010 0 JSCHZRXCJDYNPR-UHFFFAOYSA-N O=C(C=C(SC1=CC=CC=C1)C1=CC=CC=C1)C=C(SC1=CC=CC=C1)C1=CC=CC=C1
1011 0 YCFHKQSDGAAMJY-UHFFFAOYSA-N COC(=O)C1C(C)(O)CC(C2=C(O)C3=C(C(C12O)O)C(=O)c1c(C3=O)c(O)ccc1)O
1012 0 AFHNLFUMOHLXPY-UHFFFAOYSA-N OC(=O)C(CC1=CNC2=CC=CC=C12)NC1=C(C=C(C=C1[N+]([O-])=O)[N+]([O-])=O)[N+]([O-])=O
1013 0 ROTZNEQTDMRINV-UHFFFAOYSA-N COC(=O)C1C2=CC3(O)C(=O)c4cccc(c4C(=O)C3(C(=C2C(CC1(C)O)O)O)O)O
1014 0 UKDBWYFARRLVRX-UHFFFAOYSA-N COC1=CC=C(C=C1)C(C(=O)P(=O)(OC)OC)(C1=CC=CC=C1)C1=CC=CC=C1
1015 0 WRQPLXKCJXDBOM-UHFFFAOYSA-N ClCCOCCOCCOC1=CC=CC=C1OCCOCCOCCCl
1016 0 KPDOATDSQYFLQS-UHFFFAOYSA-N O=C(NC1=CC=C(OC2=CC=CC=C2)C=C1)C1=CN=C(C=C1)C1=CC2=C(OCO2)C=C1
1017 0 KYLAXXINCKZIBT-UHFFFAOYSA-O C[N+](C)(C)C1=CC(NC2=CC(N)=C3C(=O)C(Br)=CC(=N)C3=C2O)=CC=C1
1018 0 KYLAXXINCKZIBT-UHFFFAOYSA-O C[N+](C)(C)C1=CC(NC2=CC(N)=C3C(=O)C(Br)=CC(=N)C3=C2O)=CC=C1
1019 0 BGBCQOAUTXDSAC-UHFFFAOYSA-N CCN(CC)C1=CC=C(C=C1)C1=[N+](CCC#N)C2=CC=C(Br)C3=CC=CC1=C23
1020 0 UIZMKKCVKQEXMO-UHFFFAOYSA-N CC1(COC2=CC=C(C=C2)S(=O)(=O)C2=CC=C(OCC3=CC=CC=C3)C=C2)CO1
1021 0 LJNUZQIJYIUULQ-UHFFFAOYSA-N Cc1ccc(cc1)c1cc(nn1C1=CC=C(C(C1O)O)S(=O)(=O)N)C(F)(F)F
1022 0 BFHZCZSGWROENT-UHFFFAOYSA-N Cc1ccc(cc1)c1cc(nn1C1(O)C=CC(=CC1O)S(=O)(=O)N)C(F)(F)F
1023 0 LWMGKBGZSLFJDD-UHFFFAOYSA-N CCOC1=C(OC)C=C(C=C1OC)C1=NN2C=C(N=C2S1)C1=CC=C(Cl)C=C1
1024 0 BGOWFIJRIJEOHH-UHFFFAOYSA-N OC(=NC1=CC=CC=C1)C(C#N)C(=O)C1=NN(C2=C1CSC1=CC=CC=C21)C1=CC=CC=C1
1025 0 HNZDDWZBVSBOPL-UHFFFAOYSA-N CC1=C(C)C(NC(=O)N(CCCl)N=O)=C(C)C(C)=C1NC(=O)N(CCCl)N=O
1026 0 LJXMKAZUAAEDCN-UHFFFAOYSA-N CC(N(CCCl)CCCl)C(\O)=N\CC\N=C(/O)C(C)N(CCCl)CCCl
1027 0 IYYLQYXEIZLWMR-UHFFFAOYSA-N Cc1ccc(cc1)c1cc(nn1C1=CC(C(C=C1)(O)S(=O)(=O)N)O)C(F)(F)F
1028 0 IJTLQNHNJKDWSK-UHFFFAOYSA-N CC1=CC=C(C=C1)S(=O)(=O)OCC1CC=CCC1COS(=O)(=O)C1=CC=C(C)C=C1
1029 0 GCCIFDUTISMRTG-UHFFFAOYSA-N CC(=O)C1(Br)CCC2C3CC(F)C4=CC(=O)CCC4(C)C3CCC12C
1030 0 ARPUQBHILLKPOS-UHFFFAOYSA-N CC(=O)OCC1=C(N2C(SC1)C(\N=C(/O)C(C#N)C1=CC=CC=C1)C2=O)C(O)=O
1031 0 KAYCLQCCJDGBPZ-UHFFFAOYSA-N CC1=CC(C(C=C1)(O)c1cc(nn1c1ccc(cc1)S(=O)(=O)N)C(F)(F)F)O
1032 0 KFJNVVJUICKJEQ-UHFFFAOYSA-N COC1=CC(=O)OC(=C1)c1c(C)cc(O)cc1OC1OC(CO)C(O)C(O)C1O
1033 0 NFNPRJSSOBFOTR-UHFFFAOYSA-N CC(C)C(OC1=CC=C(Cl)C=C1)C(=O)OCC1=CC(OC2=CC=CC=C2)=CC=C1
1034 0 XFIRHQKNSMDAHH-UHFFFAOYSA-N OC(OCCOC(O)=NC1=CC=CC(CN=C=O)=C1)=NC1=CC=CC(CN=C=O)=C1
1035 0 NGALOHODGJDMHA-UHFFFAOYSA-N CC1(C)C(C=C(Cl)Cl)C1C(=O)OC(C#N)C1=CC=C(OC2=CC=CC=C2)C=C1
1036 0 PLFRWHXFYXXILR-UHFFFAOYSA-N CN(C1CCCC1N=C(S)NC1=CC=C(Cl)C=C1)C(=O)C1=CC=C(C=C1)N(=O)=O
1037 0 JTLCDLCQBTWCAT-UHFFFAOYSA-N CC(=O)C1=C(OCC(O)CN2CCN(CC2)C2=CC=CC=C2)C=CC(Br)=C1
1038 0 CYGMMFMJKYSPHC-UHFFFAOYSA-N ClCCN(N=O)C(=O)NCC1CCC(CNC(=O)N(CCCl)N=O)CC1
