# Supplementary material for: Ion mobility collision cross-section atlas for known and unknown metabolite annotation in untargeted metabolomics
Source: Nat Commun. 2020 Aug 28;11:4334. doi: 10.1038/s41467-020-18171-8 (PMC7455731; doi:10.1038/s41467-020-18171-8)
Supplement: Supplementary file 8 — Supplementary Data 5 [file 41467_2020_18171_MOESM8_ESM.zip › 01_positive_mode/L0762/cfmid_pred_spec.msp]

Name: +ve in-silico MS/MS by CFM-ID for UFPQIRYSPUYQHK-WAQVJNLQSA-N
ID: UFPQIRYSPUYQHK-WAQVJNLQSA-N
Comment: Energy0
Num peaks: 31
41.03857658 0.5404088679
43.05422664 0.6185928841
57.06987671 0.5594967354
59.01275576 0.5000009141
81.0334912 0.8107106896
83.08552677 0.7883091911
85.06479133 0.566204614
85.10117684 0.5851691129
87.04405588 0.525426951
97.02840582 0.6872388815
99.04405588 1.652161597
101.0597059 0.6628965699
103.075356 0.8090355557
123.1168269 0.7933125715
125.132477 0.5888831679
141.0546206 0.5224951313
149.132477 0.7933125715
151.148127 0.5888831679
175.148127 1.553169825
177.1637771 1.416069946
189.1637771 0.5810861573
231.1743418 0.5220069005
233.1172208 0.4905175537
257.1899918 0.5999564439
259.2056419 2.395867621
271.2056419 0.6665406853
273.221292 5.844624537
275.236942 0.6721698019
283.2056419 2.559431339
301.2162066 17.00571832
319.2267713 24.37804661

Name: +ve in-silico MS/MS by CFM-ID for UFPQIRYSPUYQHK-WAQVJNLQSA-N
ID: UFPQIRYSPUYQHK-WAQVJNLQSA-N
Comment: Energy1
Num peaks: 31
39.02292652 1.673696273
41.03857658 3.762749698
43.05422664 2.607085
51.02292652 1.307098435
53.03857658 0.9993248988
55.05422664 2.807499037
57.06987671 1.672811814
79.01784114 1.095149438
81.0334912 1.200215719
81.06987671 0.9524927329
83.04914126 1.415071215
85.06479133 0.9152648316
87.04405588 1.218586635
97.02840582 1.790756668
99.04405588 1.99712379
101.0597059 2.323128005
121.1011768 0.9860353992
147.1168269 0.9860353992
173.132477 1.571841366
175.148127 2.600589377
177.1637771 1.063998204
189.1637771 1.906314271
191.1794272 1.151116299
199.148127 1.192391452
201.1637771 1.268964373
203.1794272 1.106429002
259.2056419 1.575207526
273.221292 2.419475967
283.2056419 1.176755537
301.2162066 2.908928018
319.2267713 1.528590408

Name: +ve in-silico MS/MS by CFM-ID for UFPQIRYSPUYQHK-WAQVJNLQSA-N
ID: UFPQIRYSPUYQHK-WAQVJNLQSA-N
Comment: Energy2
Num peaks: 31
27.02292652 1.510197754
39.02292652 3.604783894
41.03857658 7.336548507
43.05422664 7.268288933
53.03857658 1.555002681
55.05422664 2.859665576
57.06987671 1.941029842
65.00219107 0.9467518553
68.99710569 0.9258121195
69.06987671 0.7432004555
83.01275576 0.8977411659
95.08552677 0.7432004555
109.0647913 1.265807267
109.1011768 0.7432004555
111.1168269 1.210063722
123.1168269 0.9801312589
135.0804414 1.520803602
137.132477 1.210063722
149.132477 0.9801312589
161.0960915 0.9323109242
163.148127 1.210063722
173.132477 0.8829934656
175.1117415 0.9323109242
175.148127 2.412072937
177.1637771 2.094061576
189.1637771 0.9109677176
201.1273916 0.9323109242
215.1430416 0.9323109242
231.1743418 1.089010103
257.1536063 0.7436131217
275.236942 0.8090000543

Name: +ve in-silico MS/MS by CFM-ID for YBHMPNRDOVPQIN-VSOYFRJCSA-N
ID: YBHMPNRDOVPQIN-VSOYFRJCSA-N
Comment: Energy0
Num peaks: 31
57.06987671 0.5398055094
71.08552677 0.7404256635
95.08552677 0.5016839251
97.10117684 0.4558667003
111.0804414 0.7722021841
113.0960915 0.8817198253
115.075356 0.5224026211
115.1117415 0.7650091168
127.1117415 0.532888569
129.0910061 0.7685048169
137.0960915 0.4925923694
141.1273916 0.6117286607
189.1273916 0.4917359996
203.1066561 1.188994003
203.1430416 0.4164182488
205.1223062 0.6809898379
207.1379563 0.7305502455
209.1172208 0.4539754787
221.1172208 2.014387028
221.1536063 0.5738688767
223.1328709 1.483091441
235.1328709 0.4224418751
259.2056419 0.8647684425
263.2005565 0.4156115871
273.221292 2.476680713
275.236942 0.4814381091
277.2162066 1.231699739
291.2318567 3.014468348
301.2162066 12.89274272
319.2267713 23.93337904
337.237336 14.05286323

Name: +ve in-silico MS/MS by CFM-ID for YBHMPNRDOVPQIN-VSOYFRJCSA-N
ID: YBHMPNRDOVPQIN-VSOYFRJCSA-N
Comment: Energy1
Num peaks: 31
55.05422664 0.9984554305
57.06987671 1.394569851
69.06987671 1.035915038
71.08552677 2.138897064
83.08552677 1.384704368
93.06987671 0.8290030795
95.08552677 1.366094482
111.0804414 0.8840232564
115.075356 0.7762217408
127.1117415 0.8658483063
129.0910061 0.9553713476
137.0597059 1.267671748
151.1117415 0.9106261235
163.1117415 1.700138943
177.1273916 1.320869154
189.1273916 1.023349216
203.1066561 1.188482765
203.1430416 0.9107966495
221.1172208 1.573500577
221.1536063 0.9854693722
223.1328709 0.9152303997
235.1328709 0.8348114751
259.2056419 2.187690273
273.221292 3.310255085
275.236942 0.8670559263
277.2162066 1.505751226
291.2318567 3.374108176
301.2162066 3.798457168
309.2424213 0.9739615616
319.2267713 3.915856699
337.237336 1.365662948

Name: +ve in-silico MS/MS by CFM-ID for YBHMPNRDOVPQIN-VSOYFRJCSA-N
ID: YBHMPNRDOVPQIN-VSOYFRJCSA-N
Comment: Energy2
Num peaks: 31
39.02292652 2.888584596
41.03857658 2.798824811
43.05422664 1.678551418
51.02292652 1.801253258
53.03857658 1.822663152
55.05422664 2.621925524
57.06987671 1.564309425
65.03857658 1.411968522
67.05422664 2.614815134
69.06987671 2.597752981
71.08552677 2.604472613
83.08552677 2.409118792
95.08552677 2.450946227
97.10117684 0.8173206935
119.0855268 1.03586638
123.1168269 0.756954409
133.1011768 0.7768969865
137.0960915 0.9356257825
147.1168269 0.8978894962
151.148127 0.7772623944
163.1117415 1.789690491
177.1273916 2.769987151
189.1273916 2.256669397
203.1066561 0.7519043233
203.1430416 1.339183195
257.1899918 1.720509836
259.1692564 0.8837847726
259.2056419 2.048344594
273.221292 0.8093221521
275.236942 1.286947647
291.2318567 0.8958779504

Name: +ve in-silico MS/MS by CFM-ID for VNYSSYRCGWBHLG-AMOLWHMGSA-N
ID: VNYSSYRCGWBHLG-AMOLWHMGSA-N
Comment: Energy0
Num peaks: 28
43.05422664 0.3500008643
57.06987671 0.32116053
69.0334912 0.3242604701
71.08552677 0.3165388186
83.08552677 0.4799388744
85.10117684 0.3562630102
87.04405588 0.4212354338
97.10117684 0.5203244719
111.1168269 0.6903719317
163.075356 0.3694089712
165.0910061 0.3525521138
177.0910061 0.5529216048
179.1430416 0.3735061542
181.0859207 0.4692879761
183.1015708 0.4978765661
201.1637771 0.3563916916
205.1586917 0.7214142926
207.1743418 0.6666078856
219.1743418 0.4524532397
257.1899918 0.4458851368
259.2056419 1.142862442
273.221292 3.319264601
275.236942 0.5428846495
277.2162066 0.8534864079
291.2318567 2.238168277
301.2162066 22.82024963
319.2267713 28.29259168
337.237336 11.8468365

Name: +ve in-silico MS/MS by CFM-ID for VNYSSYRCGWBHLG-AMOLWHMGSA-N
ID: VNYSSYRCGWBHLG-AMOLWHMGSA-N
Comment: Energy1
Num peaks: 31
39.02292652 0.8339055015
41.03857658 1.412227975
43.05422664 1.282090325
57.06987671 0.8115565143
73.02840582 0.875837917
81.06987671 0.950659615
83.08552677 0.7618932894
87.04405588 0.972672264
95.08552677 0.7673463304
97.10117684 1.527910526
111.1168269 1.858776568
137.0960915 0.8024868303
161.0597059 1.037176741
163.075356 1.29462373
177.0910061 1.289180862
179.1066561 0.8017041129
181.0859207 0.7550876168
185.132477 0.9542045913
187.148127 1.324476949
201.1637771 1.133187369
205.1586917 1.306356324
219.1743418 1.092885894
257.1899918 0.9325712444
259.2056419 2.80177619
273.221292 4.766335389
275.236942 0.9879630365
277.2162066 1.092918134
291.2318567 2.271591521
301.2162066 7.712621857
319.2267713 5.818139931
337.237336 1.559695908

Name: +ve in-silico MS/MS by CFM-ID for VNYSSYRCGWBHLG-AMOLWHMGSA-N
ID: VNYSSYRCGWBHLG-AMOLWHMGSA-N
Comment: Energy2
Num peaks: 31
27.02292652 1.242792561
39.02292652 1.814757854
41.03857658 4.971169535
43.05422664 4.811750939
53.03857658 1.155938197
57.06987671 2.217998784
67.05422664 0.8466010903
68.99710569 0.8923135477
71.08552677 1.142932233
77.03857658 1.557451753
97.06479133 0.927542546
109.1011768 1.109383158
135.0804414 1.334014552
137.0960915 1.964888097
149.0960915 1.722670707
165.0910061 1.043432176
177.0910061 0.9115716971
179.1066561 0.8554231387
187.148127 1.278643395
189.1637771 1.510995903
199.148127 1.088599244
201.1637771 1.295935763
247.1328709 0.9503960149
257.1899918 2.513259109
259.2056419 2.220050263
261.148521 0.9503960149
271.2056419 0.9526843556
273.221292 1.997743958
275.164171 0.9503960149
275.236942 1.00040633
301.2162066 0.8775647136

Name: +ve in-silico MS/MS by CFM-ID for ANXVUHHMAOYZPG-BOCYDZBOSA-N
ID: ANXVUHHMAOYZPG-BOCYDZBOSA-N
Comment: Energy0
Num peaks: 31
43.05422664 0.5048150417
59.01275576 0.6864182817
67.01784114 0.7333640912
73.02840582 0.5099489769
83.01275576 0.5384441757
83.08552677 0.7695042676
85.02840582 1.517112001
85.10117684 0.5712100465
89.05970595 0.5700991276
123.1168269 0.7744255858
125.132477 0.5748631859
149.132477 0.7744255858
151.148127 0.5748631859
167.0702706 0.4786847964
175.148127 0.7744255858
177.1637771 0.5748631859
189.1637771 0.754979979
203.1794272 0.950013301
213.1637771 0.7260094818
215.1794272 2.627211266
217.1950772 0.56033407
219.2107273 1.03575411
233.1172208 0.4786847964
245.1899918 0.5095790919
259.2056419 0.7517247066
271.2056419 0.6424741533
273.221292 5.886847287
275.236942 0.657561033
283.2056419 3.014693365
301.2162066 17.36571266
319.2267713 23.58493824

Name: +ve in-silico MS/MS by CFM-ID for ANXVUHHMAOYZPG-BOCYDZBOSA-N
ID: ANXVUHHMAOYZPG-BOCYDZBOSA-N
Comment: Energy1
Num peaks: 31
27.02292652 1.026812006
39.02292652 1.426426509
41.03857658 1.859208172
43.05422664 1.448584861
55.01784114 1.165856325
59.01275576 1.770414835
61.02840582 1.144199624
69.0334912 0.8409812627
73.02840582 1.453604879
81.06987671 0.9251571427
83.01275576 1.141228284
85.02840582 1.411454795
87.04405588 1.286457173
121.1011768 0.9578627527
147.1168269 0.9578627527
173.132477 0.9578627527
189.1637771 1.629618699
201.1637771 1.322132581
203.1794272 3.927775874
205.1950772 1.457015863
213.1637771 2.018450882
215.1794272 3.126731174
217.1950772 3.558575335
241.1950772 0.8353302046
255.2107273 0.8752339132
257.1899918 1.208225802
259.2056419 2.761591808
273.221292 3.27656635
283.2056419 1.437399541
301.2162066 3.325137869
319.2267713 1.453250476

Name: +ve in-silico MS/MS by CFM-ID for ANXVUHHMAOYZPG-BOCYDZBOSA-N
ID: ANXVUHHMAOYZPG-BOCYDZBOSA-N
Comment: Energy2
Num peaks: 31
27.02292652 1.668363931
39.02292652 3.278690946
41.00219107 0.7758486374
41.03857658 5.147046714
43.05422664 3.010158199
55.05422664 0.7660066214
57.06987671 1.266288986
65.03857658 1.136828846
68.99710569 2.376218259
69.0334912 1.420919876
109.0647913 0.8663953871
111.1168269 1.177741821
123.1168269 0.9539510625
131.0855268 0.9980340977
137.132477 1.177741821
145.1011768 0.9980340977
149.132477 0.9539510625
163.148127 1.177741821
175.148127 0.9539510625
187.148127 1.289867363
189.1637771 2.372669315
201.1637771 0.9547382345
203.1794272 2.242782571
205.1950772 1.12823448
213.1637771 1.51576467
215.1794272 3.149996905
217.1950772 1.482955391
219.2107273 1.256537288
245.1899918 1.059921654
271.2056419 1.072922385
275.236942 0.7878149167

Name: +ve in-silico MS/MS by CFM-ID for YGJTUEISKATQSM-USWFWKISSA-N
ID: YGJTUEISKATQSM-USWFWKISSA-N
Comment: Energy0
Num peaks: 31
57.06987671 0.899386031
71.08552677 1.208260213
99.08044139 0.6770486474
111.0804414 0.6228267439
113.0960915 0.6300960231
135.0804414 0.5086992292
137.0960915 0.7150154533
139.1117415 0.5676161776
151.1117415 0.4798740734
175.1117415 0.5110715972
177.1273916 0.7194549034
179.1430416 0.5676161776
187.1117415 0.5516098826
191.1430416 0.5642080731
201.1273916 0.5151001099
205.1223062 0.87406174
205.1586917 0.5087000774
207.1379563 0.9508258528
217.1586917 0.6793938703
219.1379563 0.5584446557
219.1743418 0.5676161776
229.1223062 0.5538806274
247.1328709 0.7043918883
257.1899918 0.6190271204
259.2056419 2.258293383
271.2056419 0.6746869617
273.221292 5.653676839
275.236942 0.6549430916
283.2056419 5.274926357
301.2162066 18.71631093
319.2267713 23.44351452

Name: +ve in-silico MS/MS by CFM-ID for YGJTUEISKATQSM-USWFWKISSA-N
ID: YGJTUEISKATQSM-USWFWKISSA-N
Comment: Energy1
Num peaks: 31
43.05422664 0.9422959729
53.03857658 0.8847929789
55.05422664 1.456104588
57.06987671 3.12289549
71.08552677 3.323651283
99.08044139 1.265489368
135.0804414 1.370837008
151.1117415 0.9163429964
161.132477 1.156578426
165.1273916 0.8685269447
175.1117415 1.4643129
177.1273916 0.8557162699
187.1117415 1.514302034
189.1273916 0.8485254596
191.1430416 0.9430000228
201.1273916 1.62954078
203.1066561 1.26390934
203.1430416 1.280870434
205.1223062 1.362511961
205.1586917 0.8949366348
215.1430416 1.525074241
229.1223062 1.180810787
231.1743418 0.8685269447
247.1328709 1.139162796
255.2107273 0.8878488937
259.2056419 2.550912267
273.221292 4.167314607
275.236942 0.8796955812
283.2056419 1.434112485
301.2162066 3.293700091
319.2267713 2.106606629

Name: +ve in-silico MS/MS by CFM-ID for YGJTUEISKATQSM-USWFWKISSA-N
ID: YGJTUEISKATQSM-USWFWKISSA-N
Comment: Energy2
Num peaks: 31
39.02292652 1.616617387
41.03857658 3.208873266
43.05422664 2.039094779
53.03857658 2.188784226
55.05422664 2.126251952
57.06987671 1.492241693
67.05422664 1.952448956
71.08552677 4.509262986
81.06987671 1.363175918
95.08552677 1.136941085
107.0855268 1.683455376
121.1011768 1.437802869
123.0804414 1.220537507
147.1168269 1.437802869
151.1117415 1.293524705
159.1168269 2.541941662
161.132477 2.78988123
163.1117415 1.220537507
165.1273916 1.286294297
173.132477 2.502944228
187.1117415 1.432058809
189.1273916 0.8997474582
191.1430416 1.297228491
201.1273916 1.848014824
203.1430416 1.287141003
205.1586917 1.290111249
231.1743418 1.286294297
245.1899918 1.14304992
257.1899918 2.379684043
257.2263773 1.114540347
271.2056419 1.043326617

Name: +ve in-silico MS/MS by CFM-ID for BGKHCLZFGPIKKU-BGEXMHJYSA-N
ID: BGKHCLZFGPIKKU-BGEXMHJYSA-N
Comment: Energy0
Num peaks: 31
57.06987671 0.511043878
71.08552677 0.7071363112
95.08552677 0.4736488488
97.10117684 0.4822356981
111.0804414 0.6496430068
113.0960915 0.7757258747
115.075356 0.5036336554
115.1117415 0.7333892526
139.1117415 0.5693758601
161.0960915 0.5070998682
163.1117415 0.5374645282
165.1273916 0.6947335809
167.1430416 0.6621097158
171.1743418 0.4650556712
189.1273916 0.4806206892
203.1066561 1.174473356
205.1223062 0.6661860763
207.1379563 0.7689521127
221.1172208 1.994640498
221.1536063 0.542171161
223.1328709 1.466664545
259.2056419 0.8989432271
273.221292 2.492556149
275.2005565 0.4560500091
275.236942 0.4784566606
277.2162066 1.27020342
291.2318567 3.016063241
301.2162066 12.85164925
309.2060358 0.4755816754
319.2267713 23.7220499
337.237336 13.84770719

Name: +ve in-silico MS/MS by CFM-ID for BGKHCLZFGPIKKU-BGEXMHJYSA-N
ID: BGKHCLZFGPIKKU-BGEXMHJYSA-N
Comment: Energy1
Num peaks: 31
55.05422664 1.075137984
57.06987671 1.503309528
69.06987671 1.059865731
71.08552677 2.149647732
83.08552677 1.24707865
93.06987671 1.202096591
95.08552677 1.122519712
111.0804414 0.9354621598
151.1117415 1.0525988
177.1273916 1.351022738
189.1273916 1.250326546
203.1066561 1.23606163
203.1430416 0.9642174625
205.1223062 0.8153407708
219.1379563 0.7949689466
221.1172208 1.698701051
221.1536063 1.017951141
223.1328709 0.9637070817
235.1328709 0.8317655714
259.2056419 2.410137648
261.1849065 1.399059492
263.2005565 1.084964125
265.2162066 0.8222160984
273.221292 3.046087684
275.236942 0.91383985
277.2162066 1.639342493
291.2318567 3.384912039
301.2162066 3.94380554
309.2424213 1.056096829
319.2267713 4.229290996
337.237336 1.554440765

Name: +ve in-silico MS/MS by CFM-ID for BGKHCLZFGPIKKU-BGEXMHJYSA-N
ID: BGKHCLZFGPIKKU-BGEXMHJYSA-N
Comment: Energy2
Num peaks: 31
39.02292652 2.512156149
41.03857658 3.156053771
43.05422664 0.9338720783
51.02292652 1.577435456
53.03857658 1.658762639
55.05422664 2.237192999
57.06987671 2.536144557
65.03857658 1.299123236
67.05422664 1.931792705
69.06987671 2.39635376
71.08552677 4.433788475
73.02840582 0.8321574182
79.05422664 1.146449191
81.06987671 1.183123289
83.08552677 2.068519778
87.04405588 0.7504065797
93.06987671 0.8646425418
95.08552677 1.104076081
97.10117684 3.016618045
139.075356 3.158722962
141.0910061 0.7439282338
143.1066561 0.777091722
177.1273916 1.091906921
189.1273916 1.446353814
203.1430416 1.105086156
257.1899918 1.414505771
259.2056419 1.747397901
261.1849065 1.246626589
265.2162066 1.048795565
275.2005565 0.7452654195
275.236942 1.059149279

Name: +ve in-silico MS/MS by CFM-ID for PUIBPGHAXSCVRF-QHFGJBOXSA-N
ID: PUIBPGHAXSCVRF-QHFGJBOXSA-N
Comment: Energy0
Num peaks: 31
57.06987671 0.5088476344
71.08552677 0.7013875164
95.08552677 0.4855579569
97.06479133 0.3912225262
97.10117684 0.5022056355
111.0804414 0.6628947905
113.0960915 0.7941403167
115.075356 0.517274491
115.1117415 0.751465821
127.1117415 0.642722396
129.0910061 0.4081737804
143.1066561 0.4324407807
151.1117415 0.4333925394
189.1273916 0.4928887955
203.1066561 1.1969234
203.1430416 0.4224993813
205.1223062 0.6746490666
207.1379563 0.7837518516
209.1172208 0.4780089532
221.1172208 2.050341972
221.1536063 0.5613767633
223.1328709 1.498523311
259.2056419 0.8747608813
273.221292 2.60231339
275.2005565 0.4320350465
275.236942 0.4887052788
277.2162066 1.415473849
291.2318567 3.201776526
301.2162066 13.07559702
319.2267713 24.37764214
337.237336 14.37679477

Name: +ve in-silico MS/MS by CFM-ID for PUIBPGHAXSCVRF-QHFGJBOXSA-N
ID: PUIBPGHAXSCVRF-QHFGJBOXSA-N
Comment: Energy1
Num peaks: 31
55.05422664 0.990396867
57.06987671 1.23525496
69.06987671 0.9785828338
71.08552677 1.798149817
83.08552677 1.20306314
93.06987671 1.55222064
95.08552677 1.101109202
97.10117684 1.01146936
111.0804414 0.7986347429
121.0647913 0.8523404846
127.1117415 0.9080192593
139.075356 1.347971164
141.0910061 0.8004931898
143.1066561 0.9290406852
145.1011768 1.175208603
147.1168269 0.9637012
163.1117415 0.8409889897
177.1273916 1.118632729
189.1273916 1.106748694
203.1066561 1.003786657
203.1430416 0.8485002861
221.1172208 1.378278059
259.2056419 2.042533573
273.221292 2.634990506
277.1798211 1.108791754
277.2162066 1.520379129
287.2005565 0.8549104457
291.2318567 2.731148628
301.2162066 3.203788125
319.2267713 3.404881568
337.237336 1.240927732

Name: +ve in-silico MS/MS by CFM-ID for PUIBPGHAXSCVRF-QHFGJBOXSA-N
ID: PUIBPGHAXSCVRF-QHFGJBOXSA-N
Comment: Energy2
Num peaks: 31
39.02292652 1.345563671
41.03857658 3.47042196
43.05422664 1.004383227
53.03857658 1.298098552
55.05422664 2.541857866
57.06987671 0.8997829351
67.05422664 1.09803729
69.06987671 2.544050775
71.08552677 1.421430187
73.02840582 0.9721268725
79.05422664 1.051050501
81.06987671 1.062265755
83.08552677 2.533668379
85.10117684 2.0812952
87.04405588 0.8842385915
93.06987671 1.118669628
95.08552677 1.392473706
97.10117684 3.135315473
119.0855268 0.8433971096
139.075356 1.883675595
141.0910061 0.8233052439
143.1066561 1.604932236
145.1011768 1.131956506
169.1223062 0.867621339
177.1273916 1.147090917
189.1273916 2.22269116
203.1430416 1.19390363
257.1899918 1.530368261
259.2056419 0.9225836785
275.236942 1.145449209
291.2318567 0.8435584669

Name: +ve in-silico MS/MS by CFM-ID for QQUFCXFFOZDXLA-GTYUHVKWSA-N
ID: QQUFCXFFOZDXLA-GTYUHVKWSA-N
Comment: Energy0
Num peaks: 31
43.05422664 0.4554185113
59.01275576 0.479576689
81.06987671 0.5144973236
83.08552677 0.8256043137
85.10117684 0.5696140671
99.04405588 0.4645785714
123.1168269 0.7722658881
125.132477 0.5732600225
127.075356 0.6521623676
147.1168269 0.459951771
149.132477 1.512342025
151.148127 1.378846058
163.148127 1.030041744
185.0808353 0.508413404
209.1536063 0.7058640791
211.0964854 0.4772976517
235.1692564 0.7722658881
237.1849065 0.5732600225
251.1277855 0.4772976517
275.2005565 0.6219928066
277.2162066 2.370755411
285.221292 1.58299015
287.236942 1.083567668
289.2162066 0.6787551195
291.2318567 5.68433487
293.2475067 0.6558460582
301.2162066 2.240822223
303.2318567 2.848105246
305.2475067 1.180703229
319.2267713 16.04193639
337.237336 23.49226925

Name: +ve in-silico MS/MS by CFM-ID for QQUFCXFFOZDXLA-GTYUHVKWSA-N
ID: QQUFCXFFOZDXLA-GTYUHVKWSA-N
Comment: Energy1
Num peaks: 31
43.05422664 1.010275901
55.05422664 0.8604608125
57.06987671 0.8904811222
67.05422664 1.871485412
71.08552677 0.8520976453
81.06987671 2.099048436
83.08552677 1.397673902
111.1168269 0.881908441
121.1011768 1.217255064
123.1168269 1.008701012
127.075356 1.381240222
137.132477 0.881908441
147.1168269 2.224733789
149.132477 3.357221386
151.148127 1.373564606
163.148127 2.222609516
165.1637771 0.9642046412
209.1536063 1.339425006
233.1536063 1.217255064
235.1692564 1.008701012
249.1849065 0.881908441
257.2263773 1.156457177
275.2005565 0.8384602756
277.2162066 2.909141504
285.221292 1.355416754
287.236942 0.921318536
291.2318567 4.096641851
293.2475067 0.8994334238
303.2318567 1.987981771
319.2267713 2.786455222
337.237336 2.19114979

Name: +ve in-silico MS/MS by CFM-ID for QQUFCXFFOZDXLA-GTYUHVKWSA-N
ID: QQUFCXFFOZDXLA-GTYUHVKWSA-N
Comment: Energy2
Num peaks: 31
27.02292652 0.8235393148
39.02292652 1.779506541
41.03857658 3.567238158
43.05422664 2.678032321
53.03857658 1.415114566
55.05422664 1.586938953
57.06987671 1.391871698
65.03857658 0.8867358641
67.05422664 4.921042887
69.06987671 1.12223959
81.06987671 2.752209888
111.1168269 1.303693607
123.1168269 0.9504302918
127.075356 1.43770825
137.132477 1.303693607
147.1168269 0.9513159639
149.132477 2.270912816
151.148127 1.971512219
153.0910061 1.475147188
159.1168269 1.628196063
161.132477 1.099326415
163.148127 3.141878195
179.1066561 0.9043217913
193.1223062 0.9043217913
219.1379563 1.267267057
235.1692564 0.9504302918
245.2263773 0.8697382537
249.1849065 1.303693607
263.2005565 1.1733951
275.2005565 2.442341793
289.2162066 1.070780695

Name: +ve in-silico MS/MS by CFM-ID for SGTUOBURCVMACZ-NSIHWEAISA-N
ID: SGTUOBURCVMACZ-NSIHWEAISA-N
Comment: Energy0
Num peaks: 31
43.05422664 0.3916421666
57.06987671 0.3825744465
59.01275576 0.4251195089
71.08552677 0.3769513882
83.08552677 0.7057490038
85.10117684 0.4389446307
97.10117684 0.6180881891
99.04405588 0.418554245
111.1168269 0.768801643
121.1011768 0.7441206513
123.1168269 2.310206257
125.132477 0.8016977724
127.075356 0.4546258173
127.148127 1.216124555
151.075356 0.5550466665
153.0910061 0.643271791
165.0910061 0.752777527
165.1273916 1.168229518
167.1430416 1.326591763
169.0859207 0.5468599846
171.1015708 0.7141130094
179.1430416 0.7707775862
235.1692564 0.4632375411
259.2056419 0.9053666668
273.221292 2.598288973
275.236942 0.4265153823
277.2162066 1.280844243
291.2318567 3.281116164
301.2162066 11.54802925
319.2267713 25.17159523
337.237336 16.04558033

Name: +ve in-silico MS/MS by CFM-ID for SGTUOBURCVMACZ-NSIHWEAISA-N
ID: SGTUOBURCVMACZ-NSIHWEAISA-N
Comment: Energy1
Num peaks: 31
41.03857658 0.923445986
43.05422664 1.139265652
57.06987671 1.015245056
67.05422664 1.64693252
71.08552677 0.9610424001
81.06987671 1.881477877
83.08552677 1.285195006
97.10117684 1.231224648
109.1011768 1.264964434
111.1168269 2.547596782
113.132477 1.394015451
121.1011768 2.394874851
123.1168269 3.975282054
125.132477 4.50713559
127.148127 1.276389499
151.075356 1.471956702
153.1273916 1.208541771
163.1117415 1.097173154
165.0910061 1.443062602
165.1273916 1.796199401
167.1066561 0.8527569869
175.075356 1.206858991
179.1430416 1.001428319
259.2056419 1.295246039
273.221292 2.231643398
275.236942 0.870856507
277.2162066 1.023827472
291.2318567 1.83742021
301.2162066 3.565626002
319.2267713 3.554872825
337.237336 1.227517367

Name: +ve in-silico MS/MS by CFM-ID for SGTUOBURCVMACZ-NSIHWEAISA-N
ID: SGTUOBURCVMACZ-NSIHWEAISA-N
Comment: Energy2
Num peaks: 31
39.02292652 2.689608139
41.03857658 4.044100431
43.05422664 4.720475008
53.03857658 2.771103081
55.05422664 1.891525634
57.06987671 2.67891803
67.05422664 6.054967807
69.06987671 1.254564044
71.08552677 1.821282173
81.06987671 3.346666032
83.08552677 1.115622786
107.0855268 1.434226195
109.1011768 0.9752405466
113.132477 1.152462498
123.1168269 3.048210755
125.132477 1.662664732
137.0960915 0.9337500879
151.075356 0.8457356395
153.0910061 1.055045899
177.1273916 1.077130347
179.1066561 0.9068161237
231.1743418 0.9654463766
245.1899918 0.9654463766
247.1328709 1.01854799
257.1899918 1.399226753
259.2056419 1.206681489
261.148521 1.01854799
271.2056419 0.9028608627
273.221292 1.069483654
275.164171 1.01854799
275.236942 0.9369778179

Name: +ve in-silico MS/MS by CFM-ID for JNUUNUQHXIOFDA-JGKLHWIESA-N
ID: JNUUNUQHXIOFDA-JGKLHWIESA-N
Comment: Energy0
Num peaks: 31
43.05422664 0.4624899432
59.01275576 0.4784778653
83.08552677 0.7685680464
85.10117684 0.5705150809
87.04405588 0.6593025727
123.1168269 0.7734856851
125.132477 0.574165489
145.0495352 0.5093290014
147.0651853 0.455251999
163.148127 0.7734856851
165.1637771 0.574165489
171.0651853 0.4664366444
187.148127 0.4613920005
189.1637771 1.517077564
191.1794272 1.383163586
203.1794272 1.05220367
211.0964854 0.478157213
249.1849065 0.7082334621
251.1277855 0.478157213
275.2005565 0.6229905157
277.2162066 2.408709764
285.221292 1.584923408
287.236942 1.084890996
289.2162066 0.6798398563
291.2318567 5.824680812
293.2475067 0.6569088235
301.2162066 2.24355887
303.2318567 2.853387555
305.2475067 1.182842844
319.2267713 16.07097399
337.237336 23.54968507

Name: +ve in-silico MS/MS by CFM-ID for JNUUNUQHXIOFDA-JGKLHWIESA-N
ID: JNUUNUQHXIOFDA-JGKLHWIESA-N
Comment: Energy1
Num peaks: 31
39.02292652 0.9960146816
41.03857658 1.592242511
43.05422664 1.08257268
57.06987671 0.9077340366
73.02840582 1.024854987
81.06987671 1.156614231
83.08552677 0.9456248446
87.04405588 1.406996476
111.1168269 0.8991542206
121.1011768 1.21839024
123.1168269 1.009641697
137.132477 0.8991542206
151.148127 0.8991542206
161.132477 1.21839024
163.148127 1.009641697
177.1637771 0.8991542206
187.148127 2.26823861
189.1637771 3.422872078
191.1794272 1.400424756
203.1794272 2.523881643
205.1950772 0.9651038296
249.1849065 1.373361851
257.2263773 1.211803736
277.2162066 2.99470198
285.221292 1.356544826
287.236942 0.9220853218
291.2318567 4.489933635
293.2475067 0.9002785957
303.2318567 1.990150645
319.2267713 2.789781901
337.237336 2.194798564

Name: +ve in-silico MS/MS by CFM-ID for JNUUNUQHXIOFDA-JGKLHWIESA-N
ID: JNUUNUQHXIOFDA-JGKLHWIESA-N
Comment: Energy2
Num peaks: 31
27.02292652 1.534780693
39.02292652 1.431930415
41.03857658 5.32760854
43.05422664 2.931811241
55.05422664 0.7684031121
57.06987671 1.424996012
68.99710569 0.9039103267
87.04405588 1.302544555
111.1168269 1.336216925
113.0597059 1.236174537
123.1168269 0.9569642015
127.075356 0.7843572812
137.132477 1.336216925
139.075356 1.485201372
151.148127 1.336216925
153.0910061 1.485201372
163.148127 0.9569642015
177.1637771 1.336216925
179.1066561 0.9104853915
187.148127 0.9750484967
189.1637771 2.327565406
191.1794272 2.020695645
193.1223062 0.9104853915
201.1637771 1.251870372
203.1794272 4.822042556
219.1379563 0.9104853915
245.2263773 0.9253486917
257.2263773 0.8185958464
275.2005565 2.459132726
289.2162066 1.078142258
293.2475067 0.789896331

Name: +ve in-silico MS/MS by CFM-ID for ZIOZYRSDNLNNNJ-LQWMCKPYSA-N
ID: ZIOZYRSDNLNNNJ-LQWMCKPYSA-N
Comment: Energy0
Num peaks: 31
59.01275576 0.4789838754
83.08552677 0.7676409027
85.10117684 0.5698268537
97.10117684 0.7366330625
99.04405588 0.4659467133
111.1168269 1.023782416
139.075356 0.466961526
157.1223062 0.7015243174
165.0910061 0.8746370624
167.1066561 1.201020298
169.1223062 0.8741856471
171.1379563 0.6715813731
179.1066561 0.7535993109
183.1379563 0.4842963213
195.1379563 0.7725622639
197.1536063 0.573480025
235.1692564 0.7725622639
237.1849065 0.573480025
251.1277855 0.4786909666
275.2005565 0.6230678587
277.2162066 2.358523574
285.221292 1.581505289
287.236942 1.074752474
289.2162066 0.6797079791
291.2318567 5.859388906
293.2475067 0.6575686603
301.2162066 2.197712651
303.2318567 2.856667787
305.2475067 1.184171471
319.2267713 15.91449191
337.237336 23.58535059

Name: +ve in-silico MS/MS by CFM-ID for ZIOZYRSDNLNNNJ-LQWMCKPYSA-N
ID: ZIOZYRSDNLNNNJ-LQWMCKPYSA-N
Comment: Energy1
Num peaks: 31
43.05422664 1.158941658
55.05422664 0.9598814659
57.06987671 0.9904127983
71.08552677 0.9174562682
81.06987671 1.365869328
83.08552677 0.9458252795
95.08552677 1.17975659
97.10117684 1.787119523
111.1168269 2.11979716
113.132477 0.9654117946
121.1011768 1.153304151
133.1011768 1.013204396
135.1168269 0.9348319613
157.1223062 1.329935626
163.075356 1.271834569
165.0910061 1.363828246
167.1066561 1.025272522
179.1066561 1.746495648
183.1379563 0.9313803533
193.1223062 1.218779029
195.1379563 1.009963874
233.1536063 1.218779029
235.1692564 1.009963874
257.2263773 1.212656222
277.2162066 2.751760023
285.221292 1.353618264
287.236942 0.9145372039
291.2318567 4.487390438
303.2318567 1.995113821
319.2267713 2.764388536
337.237336 2.203154292

Name: +ve in-silico MS/MS by CFM-ID for ZIOZYRSDNLNNNJ-LQWMCKPYSA-N
ID: ZIOZYRSDNLNNNJ-LQWMCKPYSA-N
Comment: Energy2
Num peaks: 31
39.02292652 2.457575323
41.03857658 4.030292503
43.05422664 4.22232362
53.03857658 2.209517666
55.05422664 2.023620054
57.06987671 2.220740942
67.05422664 2.164309519
69.06987671 0.9341790103
71.08552677 1.072975001
81.06987671 1.308877136
95.08552677 1.100938447
103.0542266 0.9024890171
107.0855268 2.473142926
109.1011768 1.11108197
111.1168269 2.143952951
119.0855268 1.850873466
121.1011768 1.838276595
133.1011768 2.835015628
135.1168269 0.9503792507
179.1066561 1.556811195
183.1379563 1.487637722
195.1379563 0.9605936392
207.1379563 0.8771542213
209.1536063 1.334711187
219.1379563 1.538184098
223.1692564 1.334711187
235.1692564 0.9605936392
249.1849065 1.334711187
263.2005565 1.185942703
275.2005565 2.468746335
289.2162066 1.082366533

Name: +ve in-silico MS/MS by CFM-ID for BFWYTORDSFIVKP-VAEKSGALSA-N
ID: BFWYTORDSFIVKP-VAEKSGALSA-N
Comment: Energy0
Num peaks: 31
57.06987671 0.754197051
71.08552677 1.047348101
117.0910061 0.678206875
129.0910061 0.7632936874
131.1066561 0.6313452347
139.075356 0.5797506653
143.1066561 0.5846331684
155.1066561 0.8922095571
157.1223062 0.5751600071
179.1066561 0.5797506653
183.1379563 0.6005601281
195.1379563 0.8922095571
197.1536063 0.5751600071
205.1223062 0.9920710635
207.1379563 1.116680361
209.1536063 0.6775247127
219.1379563 0.7608411063
235.1692564 0.7748254477
237.1849065 0.5751600071
275.2005565 0.6248483354
277.2162066 2.365348061
285.221292 1.585254557
287.236942 1.077981554
289.2162066 0.6816620875
291.2318567 5.906136359
293.2475067 0.6594162368
301.2162066 2.206504482
303.2318567 2.865855112
305.2475067 1.187892545
319.2267713 15.97982075
337.237336 23.68528861

Name: +ve in-silico MS/MS by CFM-ID for BFWYTORDSFIVKP-VAEKSGALSA-N
ID: BFWYTORDSFIVKP-VAEKSGALSA-N
Comment: Energy1
Num peaks: 31
43.05422664 0.9783948282
55.05422664 1.377917518
57.06987671 2.09115235
71.08552677 2.567068173
73.10117684 0.9627805846
117.0910061 1.260032524
153.0910061 1.543736075
155.1066561 1.148898952
161.132477 1.233984512
169.1223062 1.048971905
183.1379563 1.056010131
193.1223062 1.580366185
195.1379563 1.148898952
205.1223062 1.813897456
207.1379563 1.05145321
209.1536063 1.244870758
219.1379563 1.815903961
221.1536063 0.9700325535
223.1692564 1.00738078
233.1536063 1.225337361
235.1692564 1.015398558
249.1849065 0.9154715103
257.2263773 1.256297076
277.2162066 2.766791011
285.221292 1.360731545
287.236942 0.9203826574
291.2318567 4.787133054
293.2475067 0.9067963772
303.2318567 2.006891391
319.2267713 2.788463326
337.237336 2.223015661

Name: +ve in-silico MS/MS by CFM-ID for BFWYTORDSFIVKP-VAEKSGALSA-N
ID: BFWYTORDSFIVKP-VAEKSGALSA-N
Comment: Energy2
Num peaks: 31
39.02292652 1.332805046
41.03857658 3.983295156
43.05422664 1.929562324
53.03857658 1.782144471
55.05422664 2.406580938
57.06987671 1.805945022
67.05422664 2.528963274
71.08552677 3.826464479
81.06987671 1.129613059
95.08552677 1.222748923
107.0855268 1.246876932
121.1011768 1.498059759
147.1168269 1.498059759
155.1066561 1.160637292
159.1168269 1.936508944
161.132477 2.917393465
169.1223062 1.542893647
173.132477 1.741107861
181.1223062 0.8885160862
183.1379563 1.458200173
195.1379563 1.160637292
205.1223062 0.94052675
207.1379563 1.028819305
209.1536063 1.539911473
219.1379563 1.582354866
223.1692564 1.590093755
235.1692564 0.9652404228
249.1849065 1.347496777
263.2005565 1.191679592
275.2005565 2.48053069
289.2162066 1.087527923

Name: +ve in-silico MS/MS by CFM-ID for UKRXAPMQXXXXTD-QMEIEYGNSA-N
ID: UKRXAPMQXXXXTD-QMEIEYGNSA-N
Comment: Energy0
Num peaks: 29
43.05422664 0.4344983103
57.06987671 0.4272117348
59.01275576 0.4588133694
71.08552677 0.4352006241
83.08552677 0.7975275003
85.10117684 0.5771676549
97.10117684 0.4087611255
111.1168269 0.4127253419
115.075356 0.3805187775
121.1011768 0.4161651731
123.1168269 1.315701844
125.132477 1.188093209
129.0910061 0.5071631043
137.132477 0.8914139936
167.1430416 0.37197833
211.1328709 0.3560936836
217.1950772 0.3844975982
219.2107273 0.9838125314
233.2263773 2.803129747
235.2056419 0.3375563329
235.2420274 0.4510440886
237.221292 1.434822029
249.221292 0.374646932
251.236942 3.722616503
253.2525921 0.3979772051
261.221292 12.42545432
269.2111212 0.3410164145
279.2318567 28.65049822
297.2424213 18.64345132

Name: +ve in-silico MS/MS by CFM-ID for UKRXAPMQXXXXTD-QMEIEYGNSA-N
ID: UKRXAPMQXXXXTD-QMEIEYGNSA-N
Comment: Energy1
Num peaks: 31
41.03857658 1.149650924
43.05422664 1.331498279
53.03857658 0.8583178403
55.05422664 1.043829243
57.06987671 1.240159985
67.05422664 1.365970711
69.06987671 2.049064298
71.08552677 1.47821902
81.06987671 2.090099861
83.08552677 1.942374438
85.10117684 1.284133846
97.10117684 0.9644700802
111.1168269 1.004964954
113.0960915 0.7759892434
115.075356 0.812565642
121.1011768 2.470138255
123.1168269 2.96776493
125.132477 1.300694549
129.0910061 1.032591693
135.1168269 0.8097356713
137.132477 2.652498762
139.148127 1.013548629
141.0910061 0.8438147937
219.2107273 2.154482713
233.2263773 3.880846439
235.2420274 0.9083076214
237.221292 1.782490362
251.236942 3.856434718
261.221292 4.067326987
279.2318567 5.901494212
297.2424213 2.605658905

Name: +ve in-silico MS/MS by CFM-ID for UKRXAPMQXXXXTD-QMEIEYGNSA-N
ID: UKRXAPMQXXXXTD-QMEIEYGNSA-N
Comment: Energy2
Num peaks: 31
27.02292652 0.9204121002
39.02292652 1.792561188
41.03857658 4.889054499
43.05422664 3.993017303
53.03857658 2.670916642
55.05422664 2.690179415
57.06987671 2.717237108
67.05422664 2.995504897
69.06987671 5.545111598
71.08552677 2.715640295
81.06987671 1.290013363
83.08552677 3.004773065
85.10117684 0.8903532869
97.10117684 0.9718035585
111.1168269 1.555054863
113.0960915 0.883847723
121.1011768 1.1079418
135.1168269 1.405205916
137.132477 1.295902285
139.1117415 1.266737809
153.1273916 1.266737809
177.1637771 1.135298527
191.1794272 1.135298527
193.1586917 0.9744324173
205.1950772 1.135298527
207.1743418 0.9744324173
217.1950772 1.372406443
219.2107273 1.110192801
231.2107273 1.062801661
233.2263773 1.196120618
235.2420274 0.9459098668

Name: +ve in-silico MS/MS by CFM-ID for CCPPLLJZDQAOHD-BEBBCNLGSA-N
ID: CCPPLLJZDQAOHD-BEBBCNLGSA-N
Comment: Energy0
Num peaks: 31
43.05422664 0.5113544931
57.06987671 0.8254727231
59.01275576 0.5098894197
71.08552677 1.017377068
81.06987671 0.8110203083
83.08552677 2.907796079
85.10117684 0.5994703061
87.1168269 1.160499221
113.0960915 0.5813436151
137.0960915 0.6083311884
139.1117415 1.10116258
141.1273916 0.6261427292
153.1273916 0.597771782
155.1066561 0.5132021887
167.1430416 0.6538717495
177.1273916 0.7976658658
179.1430416 0.5501304288
181.1586917 0.8751563226
183.1379563 0.5594353231
195.1379563 1.669287186
195.1743418 0.4643674148
199.1692564 0.6284009828
209.1899918 0.4643674148
235.2056419 0.6164859451
237.221292 2.33834249
249.221292 0.709506153
251.236942 5.956004533
253.2525921 0.7153946688
261.221292 3.295095065
279.2318567 19.36981167
297.2424213 26.76246603

Name: +ve in-silico MS/MS by CFM-ID for CCPPLLJZDQAOHD-BEBBCNLGSA-N
ID: CCPPLLJZDQAOHD-BEBBCNLGSA-N
Comment: Energy1
Num peaks: 31
39.02292652 1.069976455
41.03857658 1.255170725
43.05422664 1.19306651
53.03857658 1.454426775
55.05422664 1.492648979
57.06987671 2.061131574
67.05422664 1.236174107
69.06987671 1.97551694
71.08552677 4.097958732
73.10117684 2.011930409
81.06987671 2.748036799
83.08552677 3.861059189
85.10117684 3.564926492
123.1168269 2.297248155
137.0960915 1.563339225
137.132477 3.299238509
139.1117415 1.285932248
139.148127 1.362767467
151.148127 1.626941573
165.1273916 1.182534061
167.1430416 1.205319175
179.1430416 1.220255202
181.1586917 1.109393217
183.1379563 1.436403498
195.1379563 1.927025621
197.1536063 1.589421723
237.221292 1.479593215
251.236942 3.200258161
261.221292 1.898164614
279.2318567 4.667406555
297.2424213 2.257145728

Name: +ve in-silico MS/MS by CFM-ID for CCPPLLJZDQAOHD-BEBBCNLGSA-N
ID: CCPPLLJZDQAOHD-BEBBCNLGSA-N
Comment: Energy2
Num peaks: 31
27.02292652 0.9774255778
39.02292652 4.180591891
41.03857658 6.508104106
43.05422664 4.286858982
53.03857658 3.60844465
55.05422664 3.705418299
57.06987671 2.771769024
67.05422664 3.930013031
69.06987671 2.48682798
71.08552677 1.561173558
73.10117684 0.9542679881
81.06987671 2.778207677
83.08552677 3.324059578
95.08552677 2.012997043
97.10117684 1.320186493
109.0647913 0.8020290624
109.1011768 2.478449651
111.1168269 1.267098473
123.1168269 4.483511264
125.132477 1.437631979
135.1168269 1.150309454
137.0960915 0.8725291925
137.132477 4.083292934
139.1117415 1.446366817
139.148127 1.31580184
141.1273916 0.8124295286
151.148127 2.518904037
179.1430416 1.15770753
181.1586917 0.834622829
207.1743418 1.176894647
253.2525921 0.9325998951

Name: +ve in-silico MS/MS by CFM-ID for RGROGZCBGZBCAG-XNFNUYLZSA-N
ID: RGROGZCBGZBCAG-XNFNUYLZSA-N
Comment: Energy0
Num peaks: 10
137.132477 0.6724722351
257.1536063 1.466558021
259.1692564 1.467193032
269.1899918 0.5959413562
275.164171 0.5769133719
277.1798211 1.40198997
283.2056419 15.56210947
285.1849065 0.6365551663
301.2162066 37.71398166
319.2267713 20.00626121

Name: +ve in-silico MS/MS by CFM-ID for RGROGZCBGZBCAG-XNFNUYLZSA-N
ID: RGROGZCBGZBCAG-XNFNUYLZSA-N
Comment: Energy1
Num peaks: 31
57.06987671 1.578266145
65.03857658 1.48507631
67.05422664 1.340541949
69.06987671 0.7358696886
71.08552677 0.8669916928
79.05422664 1.285284003
81.06987671 1.165484166
83.08552677 0.7336677577
85.10117684 0.8788090815
121.1011768 0.8659066077
123.1168269 0.9388155001
135.1168269 0.9187204268
137.132477 1.196843453
149.0597059 0.7716969228
149.132477 1.773238251
151.148127 1.045163357
177.0910061 0.7247456015
189.1637771 0.8022173737
191.1794272 1.248370287
201.1637771 0.904051983
257.1536063 1.865684105
259.1692564 1.858854637
261.1849065 1.172543632
269.1899918 0.9676608312
271.2056419 0.8757432457
273.221292 0.8385285367
283.2056419 15.40490118
285.1849065 0.8869053178
291.2318567 0.8498903578
301.2162066 16.85406653
319.2267713 4.636004394

Name: +ve in-silico MS/MS by CFM-ID for RGROGZCBGZBCAG-XNFNUYLZSA-N
ID: RGROGZCBGZBCAG-XNFNUYLZSA-N
Comment: Energy2
Num peaks: 31
53.03857658 1.585692547
55.05422664 1.173217847
57.06987671 2.334282601
65.03857658 3.62927979
67.05422664 2.719263191
79.05422664 1.232133286
81.06987671 1.913393116
119.0855268 1.223071949
123.1168269 1.302789879
137.132477 1.28055058
149.132477 2.51479723
151.148127 1.158828355
163.075356 1.022668696
165.0910061 1.063963897
179.1066561 1.212742232
187.148127 1.029068218
189.1637771 2.497408791
191.1794272 2.096907819
201.1637771 1.946059313
203.1794272 2.702275452
205.1950772 3.570858848
215.1066561 1.688756006
217.1950772 1.239178735
229.1223062 1.688756006
231.1743418 1.183008472
233.1899918 1.495563371
243.1379563 1.709971896
273.221292 1.448730435
283.2056419 2.505268779
285.1849065 1.656448557
303.1954711 1.214889789

Name: +ve in-silico MS/MS by CFM-ID for MRBLTWPEPGRXQN-INIPNLRTSA-N
ID: MRBLTWPEPGRXQN-INIPNLRTSA-N
Comment: Energy0
Num peaks: 8
169.1223062 1.475902907
273.221292 3.934232435
289.2162066 1.394683462
291.2318567 11.07907074
293.2475067 1.670739791
301.2162066 5.15366282
319.2267713 20.93277866
337.237336 35.69733852

Name: +ve in-silico MS/MS by CFM-ID for MRBLTWPEPGRXQN-INIPNLRTSA-N
ID: MRBLTWPEPGRXQN-INIPNLRTSA-N
Comment: Energy1
Num peaks: 31
41.03857658 1.217225622
43.05422664 0.5605931267
73.02840582 0.5617470102
149.0960915 0.6462451259
151.1117415 0.5868702165
153.0910061 1.154328109
155.1066561 1.366242022
167.1066561 1.182124242
169.1223062 1.741745657
181.1223062 1.145330834
183.1379563 1.366242022
203.1430416 0.611687399
215.1794272 0.7895484772
221.1536063 0.8641273795
223.1692564 0.6830095481
231.1743418 0.6246009553
249.1849065 0.8939878654
251.2005565 0.8494002256
261.1849065 0.7968586442
263.2005565 0.8075576491
271.2056419 1.397050522
273.221292 8.233873274
275.2005565 0.8250921221
275.236942 2.622704945
289.2162066 1.240737365
291.2318567 8.874778702
293.2475067 1.482203507
301.2162066 10.45085002
319.2267713 12.65701877
321.2060358 0.9845366607
337.237336 6.669342241

Name: +ve in-silico MS/MS by CFM-ID for MRBLTWPEPGRXQN-INIPNLRTSA-N
ID: MRBLTWPEPGRXQN-INIPNLRTSA-N
Comment: Energy2
Num peaks: 31
39.02292652 2.26892035
41.03857658 2.94101821
43.05422664 1.555847181
67.05422664 1.053907081
69.06987671 1.224970071
79.05422664 1.297833884
107.0855268 1.374308625
109.1011768 1.662874121
123.1168269 1.586445611
137.0960915 1.084732615
137.132477 2.023146318
147.1168269 2.097951331
151.1117415 1.057111974
153.0910061 1.184396872
165.1273916 1.084732615
175.148127 2.884872754
201.1273916 1.323108936
215.1794272 1.217550601
217.1950772 3.065713481
221.1536063 1.594238374
229.1586917 1.494083547
245.1899918 1.064558011
259.2056419 1.407231483
265.2162066 1.089897543
271.2056419 1.555930521
273.221292 4.878747847
275.236942 1.971388467
289.1798211 1.417543016
291.1954711 1.233791995
301.2162066 1.419518864
321.2060358 3.121832369

Name: +ve in-silico MS/MS by CFM-ID for BWRPYSJNBVBIRP-FLFBIERCSA-N
ID: BWRPYSJNBVBIRP-FLFBIERCSA-N
Comment: Energy0
Num peaks: 15
53.03857658 1.649437701
55.05422664 1.197598809
57.06987671 0.7686240487
81.06987671 1.377748858
83.08552677 1.604563534
85.10117684 1.49171859
219.1379563 0.774658249
221.1536063 0.9132831309
273.1849065 1.119299515
275.2005565 0.904962929
283.2056419 16.42438094
285.1849065 1.804901547
301.2162066 32.2982927
303.1954711 2.527606579
319.2267713 15.84807442

Name: +ve in-silico MS/MS by CFM-ID for BWRPYSJNBVBIRP-FLFBIERCSA-N
ID: BWRPYSJNBVBIRP-FLFBIERCSA-N
Comment: Energy1
Num peaks: 31
51.02292652 1.043746065
53.03857658 2.835863781
55.05422664 3.218259989
57.06987671 0.904446366
65.03857658 1.660929411
67.05422664 1.999778971
69.06987671 1.104980464
81.06987671 2.749663426
83.08552677 3.105053523
85.10117684 1.529755459
187.1117415 3.127431383
189.1273916 1.241244458
191.1430416 1.725177465
199.1117415 1.006989153
203.1066561 5.079135512
205.1223062 4.326543203
207.1379563 1.093927996
209.1536063 1.13806127
217.1223062 1.022726437
231.1379563 2.027361721
249.148521 1.58757648
273.1849065 0.9885406866
273.221292 0.998870515
275.2005565 0.9981517232
283.2056419 8.486845987
285.1849065 2.476833893
289.2162066 0.9337225699
291.2318567 0.8254770001
301.2162066 9.004248469
303.1954711 1.739400262
319.2267713 3.114961776

Name: +ve in-silico MS/MS by CFM-ID for BWRPYSJNBVBIRP-FLFBIERCSA-N
ID: BWRPYSJNBVBIRP-FLFBIERCSA-N
Comment: Energy2
Num peaks: 31
25.00727645 0.8099758168
39.02292652 2.175413962
41.03857658 2.627480866
43.05422664 1.062054506
49.00727645 3.553871245
51.02292652 5.291925414
53.03857658 9.215290501
55.05422664 3.847968275
57.06987671 2.525751317
59.08552677 0.8838293178
65.03857658 3.133154313
67.05422664 2.824392691
69.06987671 1.281744661
79.05422664 1.340161548
81.06987671 3.692496775
83.08552677 2.45483782
85.10117684 1.147653688
121.1011768 0.9113984176
129.0698767 0.8350035941
133.1011768 0.9809098429
147.0804414 1.169876878
187.1117415 1.018951852
193.1586917 1.09559797
203.1066561 0.8456117615
247.1328709 0.9480852563
257.1899918 1.051107099
273.1849065 1.258873156
273.221292 0.8410488129
283.2056419 1.350635679
285.1849065 1.962884672
303.1954711 1.212819073

Name: +ve in-silico MS/MS by CFM-ID for XNVGNPVDYXWYIA-OHWVBOLFSA-N
ID: XNVGNPVDYXWYIA-OHWVBOLFSA-N
Comment: Energy0
Num peaks: 13
83.04914126 1.168359547
235.1692564 1.465598656
273.1849065 1.125046123
275.2005565 1.152246698
287.2005565 2.166853977
289.2162066 1.580484919
291.1954711 1.982865134
293.2111212 1.983470694
301.2162066 19.55857258
305.2111212 1.715873737
307.2267713 1.236645749
319.2267713 32.62576015
337.237336 12.65162912

Name: +ve in-silico MS/MS by CFM-ID for XNVGNPVDYXWYIA-OHWVBOLFSA-N
ID: XNVGNPVDYXWYIA-OHWVBOLFSA-N
Comment: Energy1
Num peaks: 31
41.00219107 2.098251785
43.01784114 4.418595565
45.0334912 2.135418868
47.04914126 1.698355718
69.0334912 0.8465395781
81.0334912 1.325996305
83.04914126 2.847244246
97.06479133 2.091245067
101.0597059 1.640693585
133.0647913 1.35589368
135.0804414 0.806093855
137.0597059 0.8416072534
179.1066561 1.196125962
181.1223062 1.899836313
215.1430416 0.7352252401
217.1586917 2.03026007
231.1743418 1.118090445
235.1692564 2.315970757
247.1692564 0.776083411
249.1849065 0.9275959194
273.1849065 2.256494957
275.164171 1.68208465
287.2005565 1.631632437
289.2162066 1.74459641
291.1954711 1.029346275
295.1903858 0.7193018095
301.2162066 13.45938269
305.2111212 0.9292345097
307.2267713 0.7488591009
319.2267713 8.703532648
337.237336 1.4486266

Name: +ve in-silico MS/MS by CFM-ID for XNVGNPVDYXWYIA-OHWVBOLFSA-N
ID: XNVGNPVDYXWYIA-OHWVBOLFSA-N
Comment: Energy2
Num peaks: 31
39.02292652 1.146483131
41.03857658 1.080051243
55.01784114 1.033159464
67.05422664 1.245968803
69.0334912 4.154604658
71.04914126 1.326652028
81.0334912 1.439929627
83.04914126 3.08668706
85.06479133 1.152367366
95.04914126 1.664138571
97.06479133 1.414918366
101.0597059 1.320770038
137.0597059 1.163748416
139.075356 1.946301881
143.1066561 1.801008366
147.0804414 1.342690545
175.1117415 1.373357543
177.1273916 1.277113618
215.1430416 1.66590707
217.1586917 1.703913851
219.1743418 1.218144899
235.1692564 1.304708678
273.1849065 2.413950559
275.164171 1.716654607
275.2005565 1.705069159
279.1954711 1.752641431
287.2005565 2.718916564
289.2162066 2.317822561
295.1903858 1.038333898
301.2162066 2.766813709
321.2060358 1.212902348

Name: +ve in-silico MS/MS by CFM-ID for KMLXVEXJZSTMBV-YDIYEOSVSA-N
ID: KMLXVEXJZSTMBV-YDIYEOSVSA-N
Comment: Energy0
Num peaks: 6
255.2107273 8.07365272
273.221292 7.929035192
275.236942 1.209984199
283.2056419 6.204809282
301.2162066 32.52456784
319.2267713 26.01708273

Name: +ve in-silico MS/MS by CFM-ID for KMLXVEXJZSTMBV-YDIYEOSVSA-N
ID: KMLXVEXJZSTMBV-YDIYEOSVSA-N
Comment: Energy1
Num peaks: 31
41.03857658 1.204391898
109.1011768 0.7721874908
117.0698767 0.9526589327
119.0855268 2.069556599
121.1011768 3.088412683
123.1168269 0.7476837163
153.0910061 0.8011217731
155.1066561 0.9209086167
165.0910061 0.9391414493
185.132477 0.786492232
203.1430416 0.7082337835
213.1637771 0.8177606273
231.1743418 1.221735273
253.1950772 1.743589565
255.2107273 8.771440469
257.1536063 0.7558668375
257.1899918 0.6669170233
257.2263773 2.626205456
271.2056419 1.528163008
273.1849065 0.8211742017
273.221292 8.703051539
275.2005565 0.7680940666
275.236942 1.409990703
277.1798211 1.055136717
279.1954711 0.6440799488
283.2056419 6.857609483
285.1849065 0.7018929636
289.2162066 0.8415307556
301.2162066 12.69148765
303.1954711 1.047233635
319.2267713 5.940483136

Name: +ve in-silico MS/MS by CFM-ID for KMLXVEXJZSTMBV-YDIYEOSVSA-N
ID: KMLXVEXJZSTMBV-YDIYEOSVSA-N
Comment: Energy2
Num peaks: 31
39.02292652 1.602016166
41.03857658 3.186532717
65.03857658 2.946766884
67.05422664 2.369852433
69.06987671 1.213977862
81.06987671 1.212713357
91.05422664 1.58872195
107.0855268 0.9456211799
109.1011768 2.050898592
117.0698767 6.047487471
119.0855268 2.903409491
121.1011768 2.50959485
123.1168269 2.071630517
125.132477 1.230916754
145.1011768 0.9148313013
183.1168269 1.024830216
187.148127 0.9201760456
203.1430416 1.148514825
215.1794272 0.9201760456
229.1950772 1.644848751
243.2107273 1.533698661
253.1950772 2.016199076
255.2107273 3.657550248
257.1899918 1.061968843
257.2263773 1.951279211
271.1692564 1.407921797
271.2056419 1.028967706
273.1849065 1.95903168
275.2005565 1.317815315
285.1849065 1.201223213
303.1954711 2.782047196

Name: +ve in-silico MS/MS by CFM-ID for GPQVVJQEBXAKBJ-VDTDYMMTSA-N
ID: GPQVVJQEBXAKBJ-VDTDYMMTSA-N
Comment: Energy0
Num peaks: 31
39.02292652 0.8012244177
41.03857658 2.725975642
43.05422664 0.5633979801
45.06987671 1.033480941
71.04914126 0.5171877634
95.04914126 0.5093090923
97.06479133 0.7931775839
99.08044139 0.5556391487
135.0804414 0.522163364
137.0960915 0.8206773486
139.1117415 0.5760524753
175.1117415 0.52452524
177.1273916 0.8206773486
179.1430416 0.5760524753
215.1430416 0.5456086956
217.1586917 0.906052209
219.1743418 0.5760524753
231.1743418 0.5950279468
241.1586917 0.7526448633
245.1899918 0.815129168
247.1692564 0.5151087168
257.1899918 0.5715846193
259.1692564 1.523409199
259.2056419 2.261777128
263.2005565 0.5811001052
271.2056419 0.6519922889
273.221292 5.656762086
275.236942 0.6578324895
283.2056419 3.054554337
301.2162066 17.50772542
319.2267713 23.59961492

Name: +ve in-silico MS/MS by CFM-ID for GPQVVJQEBXAKBJ-VDTDYMMTSA-N
ID: GPQVVJQEBXAKBJ-VDTDYMMTSA-N
Comment: Energy1
Num peaks: 31
29.03857658 0.8272031124
39.02292652 3.167216698
41.03857658 3.998142438
43.05422664 3.481427871
45.06987671 0.8644444546
95.04914126 1.062207913
135.0804414 1.299861659
137.0960915 0.933550979
175.1117415 1.32742977
177.1273916 0.933550979
187.148127 2.124733964
201.1637771 3.098973695
203.1794272 1.189968829
215.1430416 1.516675098
215.1794272 1.438518876
217.1586917 1.076722226
229.1586917 1.312884088
231.1743418 1.100149052
241.1586917 0.8134943651
243.1743418 1.171721194
245.1899918 1.029982555
247.1692564 1.356634854
257.2263773 0.9083099636
259.1692564 1.572023846
259.2056419 1.380505409
261.1849065 1.498233832
273.221292 3.023790005
275.236942 0.7987869563
283.2056419 1.647727602
301.2162066 3.902415364
319.2267713 1.773775548

Name: +ve in-silico MS/MS by CFM-ID for GPQVVJQEBXAKBJ-VDTDYMMTSA-N
ID: GPQVVJQEBXAKBJ-VDTDYMMTSA-N
Comment: Energy2
Num peaks: 31
27.02292652 1.135114026
39.02292652 4.805411184
41.03857658 6.762393493
43.05422664 1.641726044
45.06987671 0.9858610082
53.03857658 2.423933854
55.05422664 1.060585053
67.05422664 1.281268245
79.05422664 2.241329197
81.06987671 1.126989881
93.06987671 2.561531322
107.0855268 1.243981445
119.0855268 2.241329197
121.1011768 1.494580978
133.1011768 1.047136766
137.0960915 0.9710111349
147.1168269 1.494580978
159.1168269 1.047136766
161.132477 0.9162354497
173.132477 1.563347596
177.1273916 0.9710111349
187.148127 4.611849213
189.1637771 1.650069777
201.1273916 1.164926804
201.1637771 3.761932902
203.1430416 1.268150493
203.1794272 1.025650687
215.1794272 2.799090204
217.1586917 1.340244611
229.1586917 0.8895182646
245.1899918 1.131736237

Name: +ve in-silico MS/MS by CFM-ID for UBIBSXMTVJAYTQ-QMNUTNMBSA-N
ID: UBIBSXMTVJAYTQ-QMNUTNMBSA-N
Comment: Energy0
Num peaks: 6
123.0804414 0.9269881651
283.2056419 19.78828605
285.1849065 1.02728529
301.2162066 39.29778036
303.1954711 1.146460938
319.2267713 19.4800606

Name: +ve in-silico MS/MS by CFM-ID for UBIBSXMTVJAYTQ-QMNUTNMBSA-N
ID: UBIBSXMTVJAYTQ-QMNUTNMBSA-N
Comment: Energy1
Num peaks: 31
67.01784114 1.055732711
107.0491413 1.413327954
109.0647913 1.365721714
113.0960915 1.026311169
121.0647913 1.097299977
123.0804414 1.296486561
135.0804414 1.298549043
137.0960915 1.511903466
161.0960915 1.239737778
163.1117415 1.253346395
229.1586917 1.520536053
231.1743418 1.468784779
233.1899918 1.009595383
241.1586917 1.057937483
243.1743418 1.291779049
245.1536063 1.349237877
247.1692564 1.77038927
255.1743418 0.9865551365
257.1899918 1.052274677
259.2056419 2.193639304
261.1849065 1.070590829
269.1899918 1.312283854
273.1849065 1.513783773
273.221292 2.988284942
275.2005565 1.142018517
277.2162066 1.692558943
283.2056419 12.61579866
285.1849065 1.067357044
291.2318567 3.06657273
301.2162066 13.95176972
319.2267713 4.980166875

Name: +ve in-silico MS/MS by CFM-ID for UBIBSXMTVJAYTQ-QMNUTNMBSA-N
ID: UBIBSXMTVJAYTQ-QMNUTNMBSA-N
Comment: Energy2
Num peaks: 31
39.02292652 2.778770167
41.03857658 1.020337863
51.02292652 2.204314209
53.03857658 1.464790572
65.03857658 1.188555924
91.05422664 1.496970686
93.06987671 1.324119055
95.08552677 1.355233573
109.1011768 1.006394954
117.0698767 1.062863747
135.0804414 1.013251659
143.0855268 1.087563265
161.0960915 1.507339545
163.1117415 2.174119193
189.1273916 1.360580157
229.1586917 3.829750348
231.1743418 2.802030488
233.1899918 1.908063014
241.1586917 1.704734575
243.1743418 2.391031197
245.1899918 1.598220779
257.1899918 2.057221515
259.1692564 1.2143297
259.2056419 1.789660826
269.1899918 1.517173284
271.2056419 3.072973611
273.1849065 1.909877452
273.221292 2.805653942
283.2056419 2.810650454
285.1849065 2.873342077
303.1954711 1.842729286

Name: +ve in-silico MS/MS by CFM-ID for DKCLFTBKKHWBQS-CVEXGSQQSA-N
ID: DKCLFTBKKHWBQS-CVEXGSQQSA-N
Comment: Energy0
Num peaks: 19
139.075356 0.5154496281
153.0910061 0.7574549533
167.1066561 0.5207645749
193.1223062 0.5207645749
207.1379563 0.7574549533
221.1536063 0.5019896073
229.1950772 0.5441853555
233.1899918 0.5208326762
235.2056419 0.5128847435
247.2056419 1.139345317
249.221292 0.5302479329
275.2005565 0.6449202476
283.2056419 7.009509935
287.2005565 1.291307349
289.2162066 0.8923843718
291.2318567 0.6410375868
301.2162066 36.18330908
303.1954711 0.6986897932
319.2267713 26.14811228

Name: +ve in-silico MS/MS by CFM-ID for DKCLFTBKKHWBQS-CVEXGSQQSA-N
ID: DKCLFTBKKHWBQS-CVEXGSQQSA-N
Comment: Energy1
Num peaks: 31
83.01275576 1.152420185
85.02840582 1.440466248
99.04405588 0.9042402155
139.075356 0.9727390905
153.0910061 1.270436325
167.1066561 0.9965424557
193.1223062 0.9965424557
201.1637771 1.209457775
205.1223062 0.8652744001
207.1379563 1.270436325
213.1637771 1.057071936
215.1794272 1.339210346
217.1950772 1.000147216
219.1379563 1.225276689
221.1536063 1.56722215
229.1950772 0.9336884364
233.1899918 0.9518596583
235.2056419 1.605703423
259.1692564 1.075892894
261.1849065 1.007140357
269.1899918 0.9256615423
273.1849065 1.139897596
273.221292 1.583529428
275.2005565 0.9189624711
283.2056419 6.32977616
287.2005565 1.548027497
289.2162066 2.04222512
291.2318567 2.579070437
301.2162066 12.5733297
303.1954711 0.9733677752
319.2267713 6.421431408

Name: +ve in-silico MS/MS by CFM-ID for DKCLFTBKKHWBQS-CVEXGSQQSA-N
ID: DKCLFTBKKHWBQS-CVEXGSQQSA-N
Comment: Energy2
Num peaks: 31
41.03857658 1.274722694
65.00219107 0.9504436017
67.05422664 1.64580245
95.08552677 1.776687623
121.1011768 0.9377053343
147.1168269 1.940678843
149.132477 3.070915762
153.0910061 1.019235302
167.1066561 1.036936344
193.1223062 1.036936344
199.148127 1.47189921
201.1273916 1.36260757
201.1637771 1.303075279
207.1379563 1.019235302
215.1794272 1.816982735
217.1586917 1.268451577
217.1950772 2.075756894
221.1536063 1.213558828
227.1794272 1.400907725
231.2107273 1.595813889
233.1899918 0.9381720302
243.1743418 2.080597442
245.1899918 1.578473187
247.2056419 0.9364303989
273.1849065 1.271879018
273.221292 1.459553722
283.2056419 3.739530016
287.2005565 0.964421525
289.2162066 1.59536518
301.2162066 1.144657277
303.1954711 1.535726443

Name: +ve in-silico MS/MS by CFM-ID for RXXBBHGCAXVBES-XMUHMHRVSA-N
ID: RXXBBHGCAXVBES-XMUHMHRVSA-N
Comment: Energy0
Num peaks: 19
57.0334912 0.5353686432
127.1117415 0.5511652897
139.075356 0.8484803377
153.0910061 0.5833462445
179.1066561 0.5833462445
181.1586917 0.5532342982
193.1223062 0.8484803377
205.1223062 0.4508889326
207.1379563 0.5627174756
233.1899918 0.6237938051
257.1899918 0.4454949555
273.221292 0.6611164738
283.2056419 2.135049751
285.1849065 0.8715979715
289.2162066 0.7987746946
291.2318567 1.682032656
301.2162066 36.27258053
303.1954711 1.123694404
319.2267713 30.07419174

Name: +ve in-silico MS/MS by CFM-ID for RXXBBHGCAXVBES-XMUHMHRVSA-N
ID: RXXBBHGCAXVBES-XMUHMHRVSA-N
Comment: Energy1
Num peaks: 31
137.0597059 1.019701748
139.075356 1.40343481
153.0910061 1.100867745
175.148127 1.097253122
177.0910061 0.9446062372
179.1066561 1.100867745
191.1066561 1.019701748
193.1223062 1.40343481
195.1743418 1.091397374
205.1223062 1.565231237
207.1379563 1.723430617
213.1637771 0.8815775177
215.1794272 1.42585113
217.1950772 1.088932682
229.1586917 1.739109883
231.1743418 1.192533497
233.1899918 1.377436795
245.1536063 1.371243722
245.1899918 0.8582924564
247.1692564 0.8662040715
259.1692564 2.089234853
261.1849065 1.070810145
273.1849065 1.106415133
273.221292 2.13235788
277.2162066 1.411642514
283.2056419 3.033894713
285.1849065 0.914148919
289.2162066 1.070975041
291.2318567 3.270428044
301.2162066 11.88265374
319.2267713 7.416448456

Name: +ve in-silico MS/MS by CFM-ID for RXXBBHGCAXVBES-XMUHMHRVSA-N
ID: RXXBBHGCAXVBES-XMUHMHRVSA-N
Comment: Energy2
Num peaks: 31
39.02292652 4.291194192
41.03857658 3.046630713
51.02292652 2.171959763
53.03857658 1.822860732
79.05422664 1.788341104
81.06987671 1.684611852
109.1011768 0.9067463994
119.0855268 1.390554777
123.1168269 1.173136491
139.075356 1.333329499
147.1168269 1.018804635
149.132477 1.173136491
153.0910061 1.356485409
163.148127 1.088494476
177.1637771 1.467945353
179.1066561 1.356485409
193.1223062 1.333329499
207.1379563 1.584867356
213.1637771 2.194513226
215.1794272 2.065079201
217.1950772 1.734351404
241.1950772 1.637378782
243.1743418 1.168064803
243.2107273 1.715296451
245.2263773 2.737498343
261.1849065 0.9235206729
271.2056419 1.049104254
273.221292 1.687923994
283.2056419 1.19804761
285.1849065 2.369978262
303.1954711 1.09299714

Name: +ve in-silico MS/MS by CFM-ID for UBIBSXMTVJAYTQ-OWLVHUDESA-N
ID: UBIBSXMTVJAYTQ-OWLVHUDESA-N
Comment: Energy0
Num peaks: 6
123.0804414 0.9269881651
283.2056419 19.78828605
285.1849065 1.02728529
301.2162066 39.29778036
303.1954711 1.146460938
319.2267713 19.4800606

Name: +ve in-silico MS/MS by CFM-ID for UBIBSXMTVJAYTQ-OWLVHUDESA-N
ID: UBIBSXMTVJAYTQ-OWLVHUDESA-N
Comment: Energy1
Num peaks: 31
67.01784114 1.055732711
107.0491413 1.413327954
109.0647913 1.365721714
113.0960915 1.026311169
121.0647913 1.097299977
123.0804414 1.296486561
135.0804414 1.298549043
137.0960915 1.511903466
161.0960915 1.239737778
163.1117415 1.253346395
229.1586917 1.520536053
231.1743418 1.468784779
233.1899918 1.009595383
241.1586917 1.057937483
243.1743418 1.291779049
245.1536063 1.349237877
247.1692564 1.77038927
255.1743418 0.9865551365
257.1899918 1.052274677
259.2056419 2.193639304
261.1849065 1.070590829
269.1899918 1.312283854
273.1849065 1.513783773
273.221292 2.988284942
275.2005565 1.142018517
277.2162066 1.692558943
283.2056419 12.61579866
285.1849065 1.067357044
291.2318567 3.06657273
301.2162066 13.95176972
319.2267713 4.980166875

Name: +ve in-silico MS/MS by CFM-ID for UBIBSXMTVJAYTQ-OWLVHUDESA-N
ID: UBIBSXMTVJAYTQ-OWLVHUDESA-N
Comment: Energy2
Num peaks: 31
39.02292652 2.778770167
41.03857658 1.020337863
51.02292652 2.204314209
53.03857658 1.464790572
65.03857658 1.188555924
91.05422664 1.496970686
93.06987671 1.324119055
95.08552677 1.355233573
109.1011768 1.006394954
117.0698767 1.062863747
135.0804414 1.013251659
143.0855268 1.087563265
161.0960915 1.507339545
163.1117415 2.174119193
189.1273916 1.360580157
229.1586917 3.829750348
231.1743418 2.802030488
233.1899918 1.908063014
241.1586917 1.704734575
243.1743418 2.391031197
245.1899918 1.598220779
257.1899918 2.057221515
259.1692564 1.2143297
259.2056419 1.789660826
269.1899918 1.517173284
271.2056419 3.072973611
273.1849065 1.909877452
273.221292 2.805653942
283.2056419 2.810650454
285.1849065 2.873342077
303.1954711 1.842729286

Name: +ve in-silico MS/MS by CFM-ID for MEASLHGILYBXFO-XTDASVJISA-N
ID: MEASLHGILYBXFO-XTDASVJISA-N
Comment: Energy0
Num peaks: 31
43.05422664 0.4615164979
57.06987671 0.4430678817
59.01275576 0.4796322942
73.02840582 0.4945027125
83.08552677 0.7644604491
85.10117684 0.5674659739
87.04405588 0.6566653592
123.1168269 0.7693865779
125.132477 0.5711226843
129.0546206 0.4564186835
137.132477 0.4427266046
151.148127 0.4427266046
153.0546206 0.4676341774
163.148127 0.7693865779
165.1637771 0.5711226843
177.1637771 0.4427266046
187.148127 0.4585778014
189.1637771 1.507824352
191.1794272 1.374727164
193.0859207 0.4793749812
203.1794272 1.044832186
231.1743418 1.191562234
233.1172208 0.4793749812
257.1899918 0.6225243239
259.2056419 2.319069126
271.2056419 0.678584285
273.221292 5.731124512
275.236942 0.6584141427
283.2056419 5.33526415
301.2162066 18.9081467
319.2267713 23.63107063

Name: +ve in-silico MS/MS by CFM-ID for MEASLHGILYBXFO-XTDASVJISA-N
ID: MEASLHGILYBXFO-XTDASVJISA-N
Comment: Energy1
Num peaks: 31
39.02292652 1.113945858
41.03857658 1.582682486
43.05422664 1.112885203
55.01784114 1.094641293
57.06987671 0.9031662311
69.0334912 1.216687369
73.02840582 1.394432587
81.06987671 1.15622475
83.08552677 0.945277757
87.04405588 1.020668547
111.1168269 0.8945701341
121.1011768 1.218117984
123.1168269 1.009416087
137.132477 0.8945701341
151.148127 0.8945701341
161.132477 1.218117984
163.148127 1.009416087
177.1637771 0.8945701341
187.148127 2.25667463
189.1637771 3.405421522
191.1794272 1.393285082
203.1794272 2.501777204
205.1950772 0.964888172
231.1743418 2.838482848
255.2107273 0.9381368612
259.2056419 2.894623189
273.221292 4.386619315
275.236942 0.9022078087
283.2056419 1.472015525
301.2162066 3.406943753
319.2267713 2.203136127

Name: +ve in-silico MS/MS by CFM-ID for MEASLHGILYBXFO-XTDASVJISA-N
ID: MEASLHGILYBXFO-XTDASVJISA-N
Comment: Energy2
Num peaks: 31
27.02292652 1.608953834
39.02292652 1.526183606
41.03857658 5.33181546
43.05422664 2.954921625
57.06987671 1.404558072
68.99710569 1.0071804
69.0334912 1.294102837
95.04914126 1.221733159
111.1168269 1.31681613
121.0647913 1.467850783
123.1168269 0.9454857934
135.0804414 1.467850783
137.132477 1.31681613
151.148127 1.31681613
161.0960915 0.8998488155
163.148127 0.9454857934
175.1117415 0.8998488155
177.1637771 1.31681613
187.148127 0.9608915766
189.1637771 2.293771028
191.1794272 1.99135677
199.148127 1.644584913
201.1273916 0.8998488155
201.1637771 1.093607302
203.1794272 4.912208177
213.1637771 1.010590986
231.1743418 1.09022577
257.1899918 2.429959933
257.2263773 1.137832562
271.2056419 1.065362856
275.236942 0.7805890822

Name: +ve in-silico MS/MS by CFM-ID for HNICUWMFWZBIFP-IRQZEAMPSA-N
ID: HNICUWMFWZBIFP-IRQZEAMPSA-N
Comment: Energy0
Num peaks: 30
43.05422664 0.4235751349
57.06987671 0.673383022
59.01275576 0.45791825
71.08552677 0.8984212027
101.0960915 0.3708794735
111.0804414 0.3760942909
113.0960915 0.4741605876
115.1117415 0.4363109686
137.0960915 0.4543712576
139.1117415 0.7385187175
141.1273916 0.3894627194
155.1066561 0.4669026564
163.1117415 0.3852665959
165.1273916 0.3627462928
167.1430416 0.4425493991
181.1223062 0.810106384
183.1379563 0.8545447381
195.1379563 0.5078669867
217.1950772 0.384954436
219.2107273 0.9893252274
233.2263773 2.826583812
235.2420274 0.4516072753
237.221292 1.441020884
249.221292 0.3747791936
251.236942 3.748640522
253.2525921 0.3985029558
261.221292 12.37968864
269.2111212 0.3414273084
279.2318567 28.61472938
297.2424213 18.67797772

Name: +ve in-silico MS/MS by CFM-ID for HNICUWMFWZBIFP-IRQZEAMPSA-N
ID: HNICUWMFWZBIFP-IRQZEAMPSA-N
Comment: Energy1
Num peaks: 31
41.03857658 1.085572391
43.05422664 1.10079534
53.03857658 1.026892364
55.05422664 1.505421996
57.06987671 2.287170493
69.06987671 1.070529908
71.08552677 3.019189743
73.10117684 1.007926338
83.08552677 1.186261192
119.0855268 0.7849699625
123.1168269 0.7692110603
135.1168269 1.242011265
137.0960915 0.9026599337
137.132477 1.562045687
139.1117415 0.9572483335
149.132477 1.652580202
153.0910061 1.020419621
163.1117415 0.910199124
167.1430416 0.8007077321
179.1430416 1.088089262
181.1223062 1.626810866
195.1379563 1.045581441
207.1379563 0.8507601609
219.2107273 2.313583388
233.2263773 4.124714282
235.2420274 0.9188752124
237.221292 1.901813335
251.236942 4.052485024
261.221292 4.056348346
279.2318567 5.969066536
297.2424213 2.653427218

Name: +ve in-silico MS/MS by CFM-ID for HNICUWMFWZBIFP-IRQZEAMPSA-N
ID: HNICUWMFWZBIFP-IRQZEAMPSA-N
Comment: Energy2
Num peaks: 31
39.02292652 1.528371578
41.03857658 4.500330163
43.05422664 2.477870743
51.02292652 1.000434351
53.03857658 1.966523135
55.05422664 3.348135391
57.06987671 2.201792626
65.03857658 1.028483134
67.05422664 1.572423562
69.06987671 2.152736462
71.08552677 3.114125003
83.08552677 2.262115565
93.06987671 0.9895005466
97.10117684 1.981261543
109.1011768 1.128399842
111.1168269 1.45861946
121.1011768 1.254536563
123.1168269 2.935961028
133.1011768 1.711684348
135.1168269 3.309183522
137.132477 2.833440414
149.132477 2.891002999
179.1430416 1.007498802
191.1794272 1.140802746
205.1950772 1.140802746
207.1743418 0.9718690294
217.1950772 1.38068963
219.2107273 1.260770044
231.2107273 1.067591361
233.2263773 1.180859352
235.2420274 0.9516509484

Name: +ve in-silico MS/MS by CFM-ID for NPDSHTNEKLQQIJ-UINYOVNOSA-N
ID: NPDSHTNEKLQQIJ-UINYOVNOSA-N
Comment: Energy0
Num peaks: 29
43.05422664 0.4356030904
57.06987671 0.4283165148
59.01275576 0.45732434
71.08552677 0.4125567041
81.06987671 0.3332087225
83.08552677 0.8362233526
85.10117684 0.5875540316
97.10117684 0.4603406017
107.0855268 0.409981815
109.1011768 1.312292362
111.1168269 1.188017037
123.1168269 0.8754478006
129.0910061 0.3805187775
143.1066561 0.5071631043
153.1273916 0.4084733727
211.1328709 0.3560936836
217.1950772 0.3844975982
219.2107273 0.9838125314
233.2263773 2.799085097
235.2056419 0.3375563329
235.2420274 0.4510440886
237.221292 1.434822029
249.221292 0.374646932
251.236942 3.718002717
253.2525921 0.3979772051
261.221292 12.42545432
269.2111212 0.3410164145
279.2318567 28.65049822
297.2424213 18.64345132

Name: +ve in-silico MS/MS by CFM-ID for NPDSHTNEKLQQIJ-UINYOVNOSA-N
ID: NPDSHTNEKLQQIJ-UINYOVNOSA-N
Comment: Energy1
Num peaks: 31
39.02292652 0.8897794839
41.03857658 1.234771233
43.05422664 1.378769698
55.05422664 0.974555339
57.06987671 1.287431404
67.05422664 0.8058996064
69.06987671 1.098607475
71.08552677 1.069721226
81.06987671 2.193055378
83.08552677 2.506307262
85.10117684 1.18734543
95.08552677 1.125824218
97.10117684 1.588490074
107.0855268 2.171826714
109.1011768 2.866009785
111.1168269 1.301943695
121.1011768 0.8104296498
123.1168269 2.438027786
125.132477 1.013548629
129.0910061 0.812565642
143.1066561 1.032591693
153.1273916 1.008902794
155.1066561 0.8438147937
219.2107273 2.154482713
233.2263773 3.906524243
235.2420274 0.9083076214
237.221292 1.782490362
251.236942 3.875407903
261.221292 4.067326987
279.2318567 5.901494212
297.2424213 2.605658905

Name: +ve in-silico MS/MS by CFM-ID for NPDSHTNEKLQQIJ-UINYOVNOSA-N
ID: NPDSHTNEKLQQIJ-UINYOVNOSA-N
Comment: Energy2
Num peaks: 31
27.02292652 0.9204121002
39.02292652 2.842505671
41.03857658 5.202278636
43.05422664 3.945312594
53.03857658 2.041836508
55.05422664 2.491695337
57.06987671 2.669532399
67.05422664 1.845223173
69.06987671 2.645452064
71.08552677 1.52207377
73.02840582 1.23166766
81.06987671 2.138750072
83.08552677 5.216804603
85.10117684 1.218006139
95.08552677 1.356862051
97.10117684 2.988811053
121.1011768 1.403022404
123.1168269 1.188356592
127.1117415 0.8833330668
153.1273916 1.612536823
163.148127 1.135298527
179.1430416 0.9726065081
191.1794272 1.135298527
193.1586917 0.9726065081
205.1950772 1.135298527
207.1743418 0.9726065081
217.1950772 1.372406443
219.2107273 1.110192801
231.2107273 1.062801661
233.2263773 1.188685508
235.2420274 0.9459098668

Name: +ve in-silico MS/MS by CFM-ID for GELFSVXLSDZDHE-YZSNCDGGSA-N
ID: GELFSVXLSDZDHE-YZSNCDGGSA-N
Comment: Energy0
Num peaks: 31
57.06987671 0.604771467
59.01275576 0.4246448493
71.08552677 0.7964564179
95.08552677 0.4921555617
97.10117684 0.4976591138
109.1011768 0.4782279208
113.0960915 0.7434121439
115.1117415 0.9071646777
139.075356 0.4203527811
149.0960915 0.6259409988
161.0960915 0.644538695
165.1273916 0.5123538451
167.1066561 0.5262332173
169.1223062 0.4435438675
177.0910061 0.5956744328
179.1066561 1.519919182
181.1223062 0.6258395382
183.1379563 0.8716156008
195.1379563 0.4638814891
221.1172208 0.7152205432
223.1328709 0.9690782521
235.1328709 0.4618770529
235.1692564 0.4638814891
259.2056419 0.8724336276
273.221292 2.544220584
275.236942 0.4275470115
277.2162066 1.243660809
291.2318567 3.221894293
301.2162066 11.5527078
319.2267713 25.20969864
337.237336 16.09371289

Name: +ve in-silico MS/MS by CFM-ID for GELFSVXLSDZDHE-YZSNCDGGSA-N
ID: GELFSVXLSDZDHE-YZSNCDGGSA-N
Comment: Energy1
Num peaks: 31
55.05422664 0.890650159
57.06987671 1.428183719
71.08552677 1.791141227
93.06987671 1.08821882
95.08552677 1.706068179
107.0855268 1.778604377
109.1011768 1.344055941
119.0855268 1.512694078
121.1011768 3.02417079
123.1168269 1.164364142
131.0855268 0.8794792013
135.1168269 2.242275771
149.0960915 1.278145813
159.0804414 0.8897692242
161.0960915 1.073737775
163.1117415 1.146448587
165.1273916 0.9411604824
167.1066561 1.272802402
169.1223062 0.9157930637
177.0910061 1.767858032
177.1273916 1.086964241
179.1066561 2.328882181
181.1223062 2.545812995
221.1172208 1.01498055
259.2056419 0.9249111872
273.221292 2.041032708
275.236942 0.8794629657
291.2318567 1.728225372
301.2162066 3.576115528
319.2267713 3.593746323
337.237336 1.246449144

Name: +ve in-silico MS/MS by CFM-ID for GELFSVXLSDZDHE-YZSNCDGGSA-N
ID: GELFSVXLSDZDHE-YZSNCDGGSA-N
Comment: Energy2
Num peaks: 31
39.02292652 1.960493417
41.03857658 3.833049503
43.05422664 1.751159874
53.03857658 2.396508976
55.05422664 2.266159092
57.06987671 1.977993263
67.05422664 2.54671413
71.08552677 1.758462572
79.05422664 0.9366415177
81.06987671 1.552045303
93.06987671 1.631213475
95.08552677 1.650361726
97.10117684 1.285634774
105.0698767 1.180430466
107.0855268 4.511578289
109.1011768 0.932254013
117.0698767 1.265054933
119.0855268 1.195248308
121.1011768 3.451158044
123.1168269 1.536771699
135.1168269 2.228368912
165.1273916 1.035324462
175.1117415 1.471744166
177.1273916 2.303864097
189.1273916 2.411989035
219.1379563 1.201670815
257.1899918 0.9976015302
271.2056419 0.9245346173
273.221292 1.047177709
275.164171 1.042992159
275.236942 0.9606073416

Name: +ve in-silico MS/MS by CFM-ID for GURBRQGDZZKITB-VXBMJZGYSA-N
ID: GURBRQGDZZKITB-VXBMJZGYSA-N
Comment: Energy0
Num peaks: 31
59.01275576 0.4780837106
83.08552677 0.7606071286
85.10117684 0.5646056189
97.10117684 0.8863537133
99.04405588 0.4650143666
111.1168269 1.179218072
139.075356 0.4660278135
139.1117415 0.6847944927
149.0960915 0.5802561206
151.1117415 0.7065315142
153.1273916 0.6307425887
161.0960915 0.5100249727
165.0910061 0.872885992
165.1273916 0.4886223446
167.1066561 0.9399460036
177.1273916 0.680110487
179.1066561 0.5553845334
179.1430416 0.5682538738
189.0910061 0.5489444134
207.1015708 0.7028540964
217.1586917 0.680110487
219.1743418 0.5682538738
233.1172208 0.4777414688
257.1899918 0.6201296444
259.2056419 2.262592332
271.2056419 0.6757819409
273.221292 5.631036273
275.236942 0.65639482
283.2056419 5.242915546
301.2162066 18.68058848
319.2267713 23.52191162

Name: +ve in-silico MS/MS by CFM-ID for GURBRQGDZZKITB-VXBMJZGYSA-N
ID: GURBRQGDZZKITB-VXBMJZGYSA-N
Comment: Energy1
Num peaks: 31
41.03857658 0.9132299889
43.05422664 1.180692255
55.05422664 0.9791077766
57.06987671 1.006277097
71.08552677 0.9135294518
81.06987671 1.351739768
83.08552677 0.9356177403
95.08552677 1.359931974
97.10117684 2.799108272
111.1168269 2.704121767
121.1011768 1.533350576
133.1011768 1.279373439
139.1117415 1.326368495
147.0804414 1.091218059
149.0960915 0.9176680044
161.0960915 1.585346092
163.075356 1.25969073
163.1117415 1.199615946
165.0910061 1.349984767
175.1117415 1.649247888
189.0910061 1.126390301
191.1430416 0.8775813353
205.1586917 0.8775813353
207.1015708 1.109320795
215.1430416 1.20583644
259.2056419 2.59363891
273.221292 4.144331508
275.236942 0.8939980589
283.2056419 1.445040569
301.2162066 3.348888109
319.2267713 2.167740278

Name: +ve in-silico MS/MS by CFM-ID for GURBRQGDZZKITB-VXBMJZGYSA-N
ID: GURBRQGDZZKITB-VXBMJZGYSA-N
Comment: Energy2
Num peaks: 31
39.02292652 1.977493058
41.03857658 3.977606147
43.05422664 3.896517012
53.03857658 1.946899901
55.05422664 2.012253595
57.06987671 1.717267966
67.05422664 2.297157486
69.06987671 0.9505531445
71.08552677 1.109588948
81.06987671 1.277568228
95.08552677 1.192037768
103.0542266 0.8810137465
107.0855268 2.442742991
109.1011768 1.017293553
111.1168269 1.896237385
119.0855268 1.809093552
121.1011768 2.284037066
133.1011768 3.267968395
135.1168269 0.8911381969
161.0960915 1.685254436
163.1117415 0.9862385157
175.1117415 1.12865969
189.1273916 0.8518969775
191.1430416 1.298432789
201.1273916 1.501400245
205.1586917 1.298432789
231.1743418 1.298432789
245.1899918 1.157376955
257.1899918 2.409417125
257.2263773 1.128321549
271.2056419 1.056359423

Name: +ve in-silico MS/MS by CFM-ID for SGTUOBURCVMACZ-SEVPPISGSA-N
ID: SGTUOBURCVMACZ-SEVPPISGSA-N
Comment: Energy0
Num peaks: 31
43.05422664 0.3916421666
57.06987671 0.3825744465
59.01275576 0.4251195089
71.08552677 0.3769513882
83.08552677 0.7057490038
85.10117684 0.4389446307
97.10117684 0.6180881891
99.04405588 0.418554245
111.1168269 0.768801643
121.1011768 0.7441206513
123.1168269 2.310206257
125.132477 0.8016977724
127.075356 0.4546258173
127.148127 1.216124555
151.075356 0.5550466665
153.0910061 0.643271791
165.0910061 0.752777527
165.1273916 1.168229518
167.1430416 1.326591763
169.0859207 0.5468599846
171.1015708 0.7141130094
179.1430416 0.7707775862
235.1692564 0.4632375411
259.2056419 0.9053666668
273.221292 2.598288973
275.236942 0.4265153823
277.2162066 1.280844243
291.2318567 3.281116164
301.2162066 11.54802925
319.2267713 25.17159523
337.237336 16.04558033

Name: +ve in-silico MS/MS by CFM-ID for SGTUOBURCVMACZ-SEVPPISGSA-N
ID: SGTUOBURCVMACZ-SEVPPISGSA-N
Comment: Energy1
Num peaks: 31
41.03857658 0.923445986
43.05422664 1.139265652
57.06987671 1.015245056
67.05422664 1.64693252
71.08552677 0.9610424001
81.06987671 1.881477877
83.08552677 1.285195006
97.10117684 1.231224648
109.1011768 1.264964434
111.1168269 2.547596782
113.132477 1.394015451
121.1011768 2.394874851
123.1168269 3.975282054
125.132477 4.50713559
127.148127 1.276389499
151.075356 1.471956702
153.1273916 1.208541771
163.1117415 1.097173154
165.0910061 1.443062602
165.1273916 1.796199401
167.1066561 0.8527569869
175.075356 1.206858991
179.1430416 1.001428319
259.2056419 1.295246039
273.221292 2.231643398
275.236942 0.870856507
277.2162066 1.023827472
291.2318567 1.83742021
301.2162066 3.565626002
319.2267713 3.554872825
337.237336 1.227517367

Name: +ve in-silico MS/MS by CFM-ID for SGTUOBURCVMACZ-SEVPPISGSA-N
ID: SGTUOBURCVMACZ-SEVPPISGSA-N
Comment: Energy2
Num peaks: 31
39.02292652 2.689608139
41.03857658 4.044100431
43.05422664 4.720475008
53.03857658 2.771103081
55.05422664 1.891525634
57.06987671 2.67891803
67.05422664 6.054967807
69.06987671 1.254564044
71.08552677 1.821282173
81.06987671 3.346666032
83.08552677 1.115622786
107.0855268 1.434226195
109.1011768 0.9752405466
113.132477 1.152462498
123.1168269 3.048210755
125.132477 1.662664732
137.0960915 0.9337500879
151.075356 0.8457356395
153.0910061 1.055045899
177.1273916 1.077130347
179.1066561 0.9068161237
231.1743418 0.9654463766
245.1899918 0.9654463766
247.1328709 1.01854799
257.1899918 1.399226753
259.2056419 1.206681489
261.148521 1.01854799
271.2056419 0.9028608627
273.221292 1.069483654
275.164171 1.01854799
275.236942 0.9369778179

Name: +ve in-silico MS/MS by CFM-ID for DWNBPRRXEVJMPO-RNGYDEEPSA-N
ID: DWNBPRRXEVJMPO-RNGYDEEPSA-N
Comment: Energy0
Num peaks: 31
83.08552677 0.7725624461
85.10117684 0.5400684727
97.10117684 0.6886384156
111.1168269 0.8483763792
119.0855268 0.6275841187
121.1011768 1.92846212
123.1168269 5.834525373
125.132477 1.532012887
127.148127 2.537008273
129.1637771 0.6214479526
135.0804414 0.4956211175
137.0960915 0.5128822718
139.075356 0.8077797086
141.0910061 0.87026803
149.0960915 0.5733159816
153.0910061 0.5066431593
153.1273916 1.453940453
155.1430416 0.5305669709
165.0910061 1.228014478
183.1015708 1.056351343
195.1379563 0.6312602459
197.1536063 0.6908697781
235.1692564 0.71180874
237.1849065 0.5283821294
277.2162066 2.022803276
289.2162066 0.5985062262
291.2318567 5.017617394
293.2475067 0.6125606304
301.2162066 3.271715869
319.2267713 15.62049856
337.237336 21.18477983

Name: +ve in-silico MS/MS by CFM-ID for DWNBPRRXEVJMPO-RNGYDEEPSA-N
ID: DWNBPRRXEVJMPO-RNGYDEEPSA-N
Comment: Energy1
Num peaks: 31
43.05422664 1.344654543
57.06987671 1.228422554
67.05422664 1.021891379
71.08552677 1.168237977
81.06987671 1.492555437
83.08552677 1.17633679
93.06987671 1.757905918
95.08552677 1.484307903
97.10117684 1.356589722
107.0855268 1.772728407
109.1011768 1.971996193
111.1168269 2.600448498
113.132477 1.262824179
119.0855268 1.31607977
121.1011768 2.603156987
123.0804414 1.548795413
123.1168269 5.128298653
125.132477 5.716871161
127.148127 1.508553553
129.1637771 1.189392592
135.0804414 1.373869441
137.0960915 2.86093869
139.075356 1.012726086
153.0910061 1.697822897
165.0910061 2.173940834
183.1015708 1.433378396
183.1379563 1.023538665
277.2162066 1.075683206
291.2318567 2.249668088
319.2267713 2.042635495
337.237336 1.361961854

Name: +ve in-silico MS/MS by CFM-ID for DWNBPRRXEVJMPO-RNGYDEEPSA-N
ID: DWNBPRRXEVJMPO-RNGYDEEPSA-N
Comment: Energy2
Num peaks: 31
39.02292652 2.161892457
41.03857658 3.433416955
43.01784114 1.97810087
43.05422664 5.807249141
53.03857658 2.228753582
55.01784114 1.093578722
55.05422664 1.997342548
57.06987671 3.933605944
67.05422664 3.007069138
69.0334912 1.684921897
69.06987671 1.259334725
71.08552677 2.780373407
79.05422664 0.9110325337
81.06987671 2.486189232
83.08552677 1.329791749
85.10117684 0.8259076924
93.06987671 2.014389806
95.04914126 1.34000365
95.08552677 2.076260131
97.10117684 1.1673994
107.0855268 2.695628513
109.1011768 1.362906733
121.1011768 0.9273795337
123.0804414 1.583679142
123.1168269 1.676769224
125.132477 1.451056288
137.0960915 2.315877599
153.1273916 2.13731547
235.1692564 0.806127591
263.2005565 0.9952399178
289.2162066 0.9075620984

Name: +ve in-silico MS/MS by CFM-ID for ZIOZYRSDNLNNNJ-ZYBDYUKJSA-N
ID: ZIOZYRSDNLNNNJ-ZYBDYUKJSA-N
Comment: Energy0
Num peaks: 31
59.01275576 0.4789838754
83.08552677 0.7676409027
85.10117684 0.5698268537
97.10117684 0.7366330625
99.04405588 0.4659467133
111.1168269 1.023782416
139.075356 0.466961526
157.1223062 0.7015243174
165.0910061 0.8746370624
167.1066561 1.201020298
169.1223062 0.8741856471
171.1379563 0.6715813731
179.1066561 0.7535993109
183.1379563 0.4842963213
195.1379563 0.7725622639
197.1536063 0.573480025
235.1692564 0.7725622639
237.1849065 0.573480025
251.1277855 0.4786909666
275.2005565 0.6230678587
277.2162066 2.358523574
285.221292 1.581505289
287.236942 1.074752474
289.2162066 0.6797079791
291.2318567 5.859388906
293.2475067 0.6575686603
301.2162066 2.197712651
303.2318567 2.856667787
305.2475067 1.184171471
319.2267713 15.91449191
337.237336 23.58535059

Name: +ve in-silico MS/MS by CFM-ID for ZIOZYRSDNLNNNJ-ZYBDYUKJSA-N
ID: ZIOZYRSDNLNNNJ-ZYBDYUKJSA-N
Comment: Energy1
Num peaks: 31
43.05422664 1.158941658
55.05422664 0.9598814659
57.06987671 0.9904127983
71.08552677 0.9174562682
81.06987671 1.365869328
83.08552677 0.9458252795
95.08552677 1.17975659
97.10117684 1.787119523
111.1168269 2.11979716
113.132477 0.9654117946
121.1011768 1.153304151
133.1011768 1.013204396
135.1168269 0.9348319613
157.1223062 1.329935626
163.075356 1.271834569
165.0910061 1.363828246
167.1066561 1.025272522
179.1066561 1.746495648
183.1379563 0.9313803533
193.1223062 1.218779029
195.1379563 1.009963874
233.1536063 1.218779029
235.1692564 1.009963874
257.2263773 1.212656222
277.2162066 2.751760023
285.221292 1.353618264
287.236942 0.9145372039
291.2318567 4.487390438
303.2318567 1.995113821
319.2267713 2.764388536
337.237336 2.203154292

Name: +ve in-silico MS/MS by CFM-ID for ZIOZYRSDNLNNNJ-ZYBDYUKJSA-N
ID: ZIOZYRSDNLNNNJ-ZYBDYUKJSA-N
Comment: Energy2
Num peaks: 31
39.02292652 2.457575323
41.03857658 4.030292503
43.05422664 4.22232362
53.03857658 2.209517666
55.05422664 2.023620054
57.06987671 2.220740942
67.05422664 2.164309519
69.06987671 0.9341790103
71.08552677 1.072975001
81.06987671 1.308877136
95.08552677 1.100938447
103.0542266 0.9024890171
107.0855268 2.473142926
109.1011768 1.11108197
111.1168269 2.143952951
119.0855268 1.850873466
121.1011768 1.838276595
133.1011768 2.835015628
135.1168269 0.9503792507
179.1066561 1.556811195
183.1379563 1.487637722
195.1379563 0.9605936392
207.1379563 0.8771542213
209.1536063 1.334711187
219.1379563 1.538184098
223.1692564 1.334711187
235.1692564 0.9605936392
249.1849065 1.334711187
263.2005565 1.185942703
275.2005565 2.468746335
289.2162066 1.082366533

Name: +ve in-silico MS/MS by CFM-ID for WLMZMBKVRPUYIG-LTCHCNGXSA-N
ID: WLMZMBKVRPUYIG-LTCHCNGXSA-N
Comment: Energy0
Num peaks: 31
43.05422664 0.3869164532
57.06987671 0.6597932657
59.01275576 0.4259242924
71.08552677 0.7911264521
81.06987671 0.7945880637
83.08552677 2.365253881
85.10117684 0.8287029354
87.1168269 1.22261465
99.04405588 0.4208501077
123.0804414 0.472815187
125.0960915 1.153166221
127.1117415 1.325234837
139.075356 0.4216902364
139.1117415 0.7608828238
167.1066561 0.5835717299
169.1223062 0.4291071028
191.1066561 0.5571514487
193.1223062 0.9593663275
195.1379563 0.5812406941
205.1223062 0.841792132
209.1172208 0.5500448125
211.1328709 0.6448898289
235.1692564 0.465534276
259.2056419 0.9064062784
273.221292 2.609615887
275.236942 0.4287690517
277.2162066 1.284073743
291.2318567 3.297531777
301.2162066 11.61008684
319.2267713 25.33125578
337.237336 16.16449947

Name: +ve in-silico MS/MS by CFM-ID for WLMZMBKVRPUYIG-LTCHCNGXSA-N
ID: WLMZMBKVRPUYIG-LTCHCNGXSA-N
Comment: Energy1
Num peaks: 31
41.03857658 1.161020644
55.05422664 1.112957266
57.06987671 1.769744156
67.05422664 0.9741815099
69.06987671 1.327196
71.08552677 3.182990602
73.10117684 1.406102432
81.06987671 3.227580097
83.08552677 4.695898424
85.10117684 6.005102627
87.1168269 1.387935024
107.0855268 0.9970900437
121.1011768 0.9757998537
123.0804414 1.320783487
125.0960915 1.531982632
139.1117415 0.9223778686
177.1273916 1.116833957
191.1066561 1.510932057
193.1223062 0.9940017818
205.1223062 1.806266406
207.1379563 1.157445605
219.1379563 0.9411456025
221.1536063 0.913884455
259.2056419 1.360551394
273.221292 2.431503942
275.236942 0.9025830214
277.2162066 1.065365994
291.2318567 1.969636907
301.2162066 3.78536632
319.2267713 3.763976867
337.237336 1.286244656

Name: +ve in-silico MS/MS by CFM-ID for WLMZMBKVRPUYIG-LTCHCNGXSA-N
ID: WLMZMBKVRPUYIG-LTCHCNGXSA-N
Comment: Energy2
Num peaks: 31
39.02292652 2.283158841
41.03857658 5.369022665
43.05422664 2.994447851
53.03857658 1.581377307
55.05422664 2.99016213
57.06987671 3.256199061
67.05422664 4.740255779
69.06987671 0.8966727636
71.08552677 1.625525321
81.06987671 2.617592415
83.08552677 1.44359649
85.10117684 1.920024495
107.0855268 4.459952826
121.1011768 2.86032392
137.0960915 1.173682118
151.1117415 1.46914393
165.1273916 1.20826299
177.1273916 1.334418594
191.1430416 0.9851983443
193.1223062 1.304289324
205.1223062 1.124925666
205.1586917 0.9851983443
219.1379563 0.9673798461
231.1743418 0.9851983443
245.1899918 0.9851983443
257.1899918 1.431419131
259.2056419 1.15771039
271.2056419 0.9204367082
273.221292 1.091747554
275.164171 1.039287297
275.236942 0.9587388072

Name: +ve in-silico MS/MS by CFM-ID for PCGWZQXAGFGRTQ-WXMXURGXSA-N
ID: PCGWZQXAGFGRTQ-WXMXURGXSA-N
Comment: Energy0
Num peaks: 31
43.05422664 0.4697034351
57.06987671 0.4577503878
59.01275576 0.4771265431
83.08552677 0.7719832693
85.10117684 0.5690209717
99.04405588 0.4640230994
107.0855268 0.5641695001
109.1011768 1.489514107
111.1168269 1.355133065
123.1168269 1.007007433
139.075356 0.465035093
167.1066561 0.9407073401
169.1223062 0.9039299866
195.1379563 0.7714629507
197.1536063 0.5726639948
225.1121354 0.5078108235
235.1692564 0.7714629507
237.1849065 0.5726639948
251.1277855 0.4767319501
275.2005565 0.6213360755
277.2162066 2.368212169
285.221292 1.58171699
287.236942 1.08269618
289.2162066 0.6780410992
291.2318567 5.825017124
293.2475067 0.6551465153
301.2162066 2.239019984
303.2318567 2.844628948
305.2475067 1.179295101
319.2267713 16.02282605
337.237336 23.45449593

Name: +ve in-silico MS/MS by CFM-ID for PCGWZQXAGFGRTQ-WXMXURGXSA-N
ID: PCGWZQXAGFGRTQ-WXMXURGXSA-N
Comment: Energy1
Num peaks: 31
43.05422664 1.248070044
55.05422664 0.877356212
57.06987671 1.118770421
67.05422664 0.8527944105
71.08552677 0.9493928923
81.06987671 1.358668386
83.08552677 1.003646225
107.0855268 2.999151612
109.1011768 2.850600052
111.1168269 1.203067671
121.1011768 1.380837336
123.1168269 1.91657847
125.132477 0.9604316496
167.1066561 1.740121745
169.1223062 1.801437336
193.1223062 1.360147646
195.1379563 1.004753904
209.1536063 0.898591107
223.1692564 0.898591107
233.1536063 1.212491871
235.1692564 1.004753904
249.1849065 0.898591107
257.2263773 1.218884798
277.2162066 2.897278519
285.221292 1.350681163
287.236942 0.9180996092
291.2318567 4.552931468
293.2475067 0.895887189
303.2318567 1.978886284
319.2267713 2.77250828
337.237336 2.175865544

Name: +ve in-silico MS/MS by CFM-ID for PCGWZQXAGFGRTQ-WXMXURGXSA-N
ID: PCGWZQXAGFGRTQ-WXMXURGXSA-N
Comment: Energy2
Num peaks: 31
27.02292652 0.8181267514
39.02292652 2.908251103
41.03857658 3.543752693
43.05422664 4.290525473
53.03857658 1.798117281
55.05422664 1.604892145
57.06987671 2.492491804
67.05422664 2.712614454
71.08552677 1.321855473
81.06987671 1.286417164
93.06987671 1.114299455
95.08552677 1.494997991
107.0855268 4.073536064
121.1011768 3.909457152
123.1168269 0.9881979803
145.0647913 0.7947663487
167.1066561 1.575983328
193.1223062 1.449555099
195.1379563 0.9441304333
207.1379563 0.8737678858
209.1536063 1.323482977
219.1379563 1.511787989
223.1692564 1.323482977
235.1692564 0.9441304333
245.2263773 0.8640220561
249.1849065 1.323482977
257.2263773 0.8117998331
263.2005565 1.165617336
275.2005565 2.426152335
289.2162066 1.063682833
293.2475067 0.7793024947

Name: +ve in-silico MS/MS by CFM-ID for LIYCOTUUWOESJK-VBLHFSPLSA-N
ID: LIYCOTUUWOESJK-VBLHFSPLSA-N
Comment: Energy0
Num peaks: 31
43.05422664 0.455406806
59.01275576 0.4778022459
83.08552677 0.7658840179
85.10117684 0.568522702
99.04405588 0.4647228617
123.1168269 0.770796684
125.0597059 0.8687411248
125.132477 0.5721694189
127.075356 0.9362557328
137.132477 0.7512018813
139.075356 0.6546291212
151.148127 1.030009086
197.1536063 0.7058216566
209.1536063 0.6891077435
211.0964854 0.4774445984
211.1692564 0.627902648
235.1692564 0.770796684
237.1849065 0.5721694189
251.1277855 0.4774445984
275.2005565 0.6216222497
277.2162066 2.369737638
285.221292 1.578711086
287.236942 1.072853602
289.2162066 0.6781366589
291.2318567 5.830580926
293.2475067 0.6560277576
301.2162066 2.193829733
303.2318567 2.849008268
305.2475067 1.181069007
319.2267713 15.87269543
337.237336 23.50208303

Name: +ve in-silico MS/MS by CFM-ID for LIYCOTUUWOESJK-VBLHFSPLSA-N
ID: LIYCOTUUWOESJK-VBLHFSPLSA-N
Comment: Energy1
Num peaks: 31
43.05422664 1.023663792
55.05422664 0.8743357538
57.06987671 0.9038007857
81.06987671 2.264993079
83.08552677 0.9435189281
93.06987671 1.397491602
95.08552677 0.9382863366
111.1168269 0.8952232221
121.1011768 1.215828634
123.0440559 1.189217566
123.1168269 1.007518974
125.0597059 1.308893885
135.1168269 1.057304683
137.132477 2.07332587
139.075356 1.417830605
151.148127 2.256165788
153.1637771 0.963074746
197.1536063 1.365656504
223.1692564 0.8952232221
233.1536063 1.215828634
235.1692564 1.007518974
249.1849065 0.8952232221
257.2263773 1.203946313
277.2162066 2.908725867
285.221292 1.350694265
287.236942 0.9125616798
291.2318567 4.431310301
293.2475067 0.9000117648
303.2318567 1.989465858
319.2267713 2.755795428
337.237336 2.193646349

Name: +ve in-silico MS/MS by CFM-ID for LIYCOTUUWOESJK-VBLHFSPLSA-N
ID: LIYCOTUUWOESJK-VBLHFSPLSA-N
Comment: Energy2
Num peaks: 31
39.02292652 1.940513942
41.03857658 3.571057528
43.05422664 2.692504194
53.03857658 1.360003728
55.05422664 1.600283851
57.06987671 1.404920376
65.03857658 1.110776134
67.05422664 2.213116177
79.05422664 2.495690411
81.06987671 1.628456235
93.06987671 3.221773332
95.08552677 1.229511346
111.1168269 1.316644712
123.1168269 0.9513132586
133.1011768 1.094792282
135.1168269 1.441994343
137.132477 2.12261633
139.075356 1.444163391
147.1168269 1.644370828
149.132477 1.100347708
151.148127 3.173090125
177.1637771 0.9291983791
179.1066561 0.9053224643
193.1223062 1.171599506
219.1379563 1.523398897
223.1692564 1.316644712
235.1692564 0.9513132586
249.1849065 1.316644712
263.2005565 1.174485205
275.2005565 2.444894732
289.2162066 1.071909305

Name: +ve in-silico MS/MS by CFM-ID for QQUFCXFFOZDXLA-VYOQERLCSA-N
ID: QQUFCXFFOZDXLA-VYOQERLCSA-N
Comment: Energy0
Num peaks: 31
43.05422664 0.4554185113
59.01275576 0.479576689
81.06987671 0.5144973236
83.08552677 0.8256043137
85.10117684 0.5696140671
99.04405588 0.4645785714
123.1168269 0.7722658881
125.132477 0.5732600225
127.075356 0.6521623676
147.1168269 0.459951771
149.132477 1.512342025
151.148127 1.378846058
163.148127 1.030041744
185.0808353 0.508413404
209.1536063 0.7058640791
211.0964854 0.4772976517
235.1692564 0.7722658881
237.1849065 0.5732600225
251.1277855 0.4772976517
275.2005565 0.6219928066
277.2162066 2.370755411
285.221292 1.58299015
287.236942 1.083567668
289.2162066 0.6787551195
291.2318567 5.68433487
293.2475067 0.6558460582
301.2162066 2.240822223
303.2318567 2.848105246
305.2475067 1.180703229
319.2267713 16.04193639
337.237336 23.49226925

Name: +ve in-silico MS/MS by CFM-ID for QQUFCXFFOZDXLA-VYOQERLCSA-N
ID: QQUFCXFFOZDXLA-VYOQERLCSA-N
Comment: Energy1
Num peaks: 31
43.05422664 1.010275901
55.05422664 0.8604608125
57.06987671 0.8904811222
67.05422664 1.871485412
71.08552677 0.8520976453
81.06987671 2.099048436
83.08552677 1.397673902
111.1168269 0.881908441
121.1011768 1.217255064
123.1168269 1.008701012
127.075356 1.381240222
137.132477 0.881908441
147.1168269 2.224733789
149.132477 3.357221386
151.148127 1.373564606
163.148127 2.222609516
165.1637771 0.9642046412
209.1536063 1.339425006
233.1536063 1.217255064
235.1692564 1.008701012
249.1849065 0.881908441
257.2263773 1.156457177
275.2005565 0.8384602756
277.2162066 2.909141504
285.221292 1.355416754
287.236942 0.921318536
291.2318567 4.096641851
293.2475067 0.8994334238
303.2318567 1.987981771
319.2267713 2.786455222
337.237336 2.19114979

Name: +ve in-silico MS/MS by CFM-ID for QQUFCXFFOZDXLA-VYOQERLCSA-N
ID: QQUFCXFFOZDXLA-VYOQERLCSA-N
Comment: Energy2
Num peaks: 31
27.02292652 0.8235393148
39.02292652 1.779506541
41.03857658 3.567238158
43.05422664 2.678032321
53.03857658 1.415114566
55.05422664 1.586938953
57.06987671 1.391871698
65.03857658 0.8867358641
67.05422664 4.921042887
69.06987671 1.12223959
81.06987671 2.752209888
111.1168269 1.303693607
123.1168269 0.9504302918
127.075356 1.43770825
137.132477 1.303693607
147.1168269 0.9513159639
149.132477 2.270912816
151.148127 1.971512219
153.0910061 1.475147188
159.1168269 1.628196063
161.132477 1.099326415
163.148127 3.141878195
179.1066561 0.9043217913
193.1223062 0.9043217913
219.1379563 1.267267057
235.1692564 0.9504302918
245.2263773 0.8697382537
249.1849065 1.303693607
263.2005565 1.1733951
275.2005565 2.442341793
289.2162066 1.070780695

Name: +ve in-silico MS/MS by CFM-ID for FBUKMFOXMZRGRB-SQGUUQMOSA-N
ID: FBUKMFOXMZRGRB-SQGUUQMOSA-N
Comment: Energy0
Num peaks: 31
43.05422664 0.5176483171
57.06987671 0.5081883411
59.01275576 0.5092968795
71.08552677 0.4991725791
83.08552677 1.119608237
85.10117684 0.7341749033
97.10117684 1.001187805
111.1168269 1.112067493
121.1011768 0.7871212454
123.1168269 2.803157617
125.132477 0.5868493394
127.148127 1.155544028
137.0960915 0.7828043847
139.1117415 0.4503908802
143.1066561 0.5587325823
153.0910061 0.5871322799
153.1273916 0.5476213069
155.1066561 1.666241169
159.1379563 0.6235957367
181.1586917 0.46767956
195.1743418 0.4650949906
209.1899918 0.4650949906
211.1328709 0.5250569836
235.2056419 0.6155194653
237.221292 2.306220784
249.221292 0.7083133245
251.236942 6.267537665
253.2525921 0.6824847578
261.221292 3.266040095
279.2318567 19.25546102
297.2424213 26.71876683

Name: +ve in-silico MS/MS by CFM-ID for FBUKMFOXMZRGRB-SQGUUQMOSA-N
ID: FBUKMFOXMZRGRB-SQGUUQMOSA-N
Comment: Energy1
Num peaks: 31
39.02292652 1.132196478
41.03857658 1.451765396
43.05422664 1.389950077
53.03857658 1.04874712
55.05422664 1.315172164
57.06987671 1.280681439
69.06987671 1.391185897
71.08552677 1.215926237
81.06987671 2.294314361
83.08552677 3.551619941
85.10117684 1.273802372
95.08552677 1.198858156
97.10117684 3.90513483
99.1168269 1.786134082
107.0855268 1.096186973
109.1011768 2.22531273
111.1168269 4.746268071
113.132477 1.883166895
121.1011768 2.444570424
123.1168269 3.147219246
125.132477 3.026778002
139.1117415 1.256705133
143.1066561 1.393521636
153.0910061 1.317580654
155.1066561 1.805928886
157.1223062 1.544165509
237.221292 1.294912921
251.236942 3.601318914
261.221292 1.832603313
279.2318567 4.486003319
297.2424213 2.15618428

Name: +ve in-silico MS/MS by CFM-ID for FBUKMFOXMZRGRB-SQGUUQMOSA-N
ID: FBUKMFOXMZRGRB-SQGUUQMOSA-N
Comment: Energy2
Num peaks: 31
27.02292652 0.9848936661
39.02292652 3.464951504
41.03857658 6.857160944
43.05422664 5.072510857
53.03857658 3.090393976
55.05422664 4.659172654
57.06987671 3.333002567
67.05422664 2.463096189
69.06987671 4.528064961
71.08552677 2.591798211
81.06987671 2.286323832
83.08552677 6.477865276
85.10117684 1.898890079
93.06987671 1.468018361
95.08552677 1.658477852
97.10117684 5.805256054
99.1168269 2.389136381
107.0855268 0.5655193476
109.1011768 1.331908804
111.1168269 2.504918956
121.1011768 1.629746442
123.1168269 1.053765325
139.1117415 1.077208354
153.1273916 1.658536905
167.1430416 0.9050033863
179.1430416 1.498641851
181.1586917 1.397126857
193.1223062 0.6364462628
193.1586917 0.7395015501
195.1379563 0.6348641689
207.1743418 0.7395015501

Name: +ve in-silico MS/MS by CFM-ID for CCPPLLJZDQAOHD-BEBBCNLGSA-N
ID: CCPPLLJZDQAOHD-BEBBCNLGSA-N
Comment: Energy0
Num peaks: 31
43.05422664 0.5113544931
57.06987671 0.8254727231
59.01275576 0.5098894197
71.08552677 1.017377068
81.06987671 0.8110203083
83.08552677 2.907796079
85.10117684 0.5994703061
87.1168269 1.160499221
113.0960915 0.5813436151
137.0960915 0.6083311884
139.1117415 1.10116258
141.1273916 0.6261427292
153.1273916 0.597771782
155.1066561 0.5132021887
167.1430416 0.6538717495
177.1273916 0.7976658658
179.1430416 0.5501304288
181.1586917 0.8751563226
183.1379563 0.5594353231
195.1379563 1.669287186
195.1743418 0.4643674148
199.1692564 0.6284009828
209.1899918 0.4643674148
235.2056419 0.6164859451
237.221292 2.33834249
249.221292 0.709506153
251.236942 5.956004533
253.2525921 0.7153946688
261.221292 3.295095065
279.2318567 19.36981167
297.2424213 26.76246603

Name: +ve in-silico MS/MS by CFM-ID for CCPPLLJZDQAOHD-BEBBCNLGSA-N
ID: CCPPLLJZDQAOHD-BEBBCNLGSA-N
Comment: Energy1
Num peaks: 31
39.02292652 1.069976455
41.03857658 1.255170725
43.05422664 1.19306651
53.03857658 1.454426775
55.05422664 1.492648979
57.06987671 2.061131574
67.05422664 1.236174107
69.06987671 1.97551694
71.08552677 4.097958732
73.10117684 2.011930409
81.06987671 2.748036799
83.08552677 3.861059189
85.10117684 3.564926492
123.1168269 2.297248155
137.0960915 1.563339225
137.132477 3.299238509
139.1117415 1.285932248
139.148127 1.362767467
151.148127 1.626941573
165.1273916 1.182534061
167.1430416 1.205319175
179.1430416 1.220255202
181.1586917 1.109393217
183.1379563 1.436403498
195.1379563 1.927025621
197.1536063 1.589421723
237.221292 1.479593215
251.236942 3.200258161
261.221292 1.898164614
279.2318567 4.667406555
297.2424213 2.257145728

Name: +ve in-silico MS/MS by CFM-ID for CCPPLLJZDQAOHD-BEBBCNLGSA-N
ID: CCPPLLJZDQAOHD-BEBBCNLGSA-N
Comment: Energy2
Num peaks: 31
27.02292652 0.9774255778
39.02292652 4.180591891
41.03857658 6.508104106
43.05422664 4.286858982
53.03857658 3.60844465
55.05422664 3.705418299
57.06987671 2.771769024
67.05422664 3.930013031
69.06987671 2.48682798
71.08552677 1.561173558
73.10117684 0.9542679881
81.06987671 2.778207677
83.08552677 3.324059578
95.08552677 2.012997043
97.10117684 1.320186493
109.0647913 0.8020290624
109.1011768 2.478449651
111.1168269 1.267098473
123.1168269 4.483511264
125.132477 1.437631979
135.1168269 1.150309454
137.0960915 0.8725291925
137.132477 4.083292934
139.1117415 1.446366817
139.148127 1.31580184
141.1273916 0.8124295286
151.148127 2.518904037
179.1430416 1.15770753
181.1586917 0.834622829
207.1743418 1.176894647
253.2525921 0.9325998951

Name: +ve in-silico MS/MS by CFM-ID for HBNWWAPEFHXKKT-QMNUTNMBSA-N
ID: HBNWWAPEFHXKKT-QMNUTNMBSA-N
Comment: Energy0
Num peaks: 6
283.2056419 19.81338672
285.1849065 0.7485374434
289.2162066 0.7190750841
301.2162066 39.38223921
303.1954711 1.069326377
319.2267713 19.53949267

Name: +ve in-silico MS/MS by CFM-ID for HBNWWAPEFHXKKT-QMNUTNMBSA-N
ID: HBNWWAPEFHXKKT-QMNUTNMBSA-N
Comment: Energy1
Num peaks: 31
67.01784114 1.053633923
107.0491413 1.410152747
109.0647913 1.349033409
113.0960915 0.9497160634
127.1117415 1.082964297
141.1273916 0.9285384992
227.1430416 0.84782919
229.1586917 1.225941963
231.1743418 1.363730582
241.1586917 1.866923057
243.1743418 1.375299442
245.1536063 1.383370345
245.1899918 0.8546272396
247.1692564 1.186346331
255.1743418 1.380825134
257.1899918 1.191456958
259.1692564 1.237055943
259.2056419 2.059335157
261.1849065 1.101097894
269.1899918 1.31196861
273.1849065 1.391629085
273.221292 3.113529846
275.2005565 1.136006345
277.2162066 1.667063367
283.2056419 12.57328806
285.1849065 0.8283107216
289.2162066 0.8857703349
291.2318567 3.163925085
301.2162066 13.91179319
303.1954711 0.8364437188
319.2267713 4.969391906

Name: +ve in-silico MS/MS by CFM-ID for HBNWWAPEFHXKKT-QMNUTNMBSA-N
ID: HBNWWAPEFHXKKT-QMNUTNMBSA-N
Comment: Energy2
Num peaks: 31
39.02292652 3.427358422
41.03857658 2.802532535
51.02292652 2.196785499
53.03857658 1.476483047
65.03857658 1.241971729
91.05422664 1.712287445
109.1011768 1.206661088
123.0804414 1.360479098
123.1168269 1.370464739
125.0960915 1.23831378
137.0960915 1.769711554
139.1117415 1.123898106
149.132477 1.175139163
187.1117415 1.184928842
189.1273916 1.528175221
229.1586917 3.565939923
231.1743418 2.672904475
233.1899918 1.373125022
241.1586917 1.540358213
243.1743418 2.375115377
245.1899918 1.528654165
255.1743418 1.382953019
257.1899918 2.729505103
259.1692564 1.11071778
259.2056419 1.809233627
269.1899918 2.082885014
271.2056419 2.949601249
273.221292 2.961141068
283.2056419 2.692595143
285.1849065 2.049152041
303.1954711 1.560177548

Name: +ve in-silico MS/MS by CFM-ID for FXHXXRKVHPBDMR-GRLHSABHSA-N
ID: FXHXXRKVHPBDMR-GRLHSABHSA-N
Comment: Energy0
Num peaks: 23
109.0647913 0.6161703766
123.0804414 0.9472775311
137.0960915 0.6578489664
143.1066561 0.8748884177
163.1117415 0.657992226
177.1273916 0.9473993796
183.1379563 0.6015022978
191.1430416 0.6307082461
197.1536063 0.8748884177
211.1692564 0.6347867039
249.1849065 0.9011326571
263.2005565 0.6745242014
269.1899918 1.021404329
273.1849065 0.8108828156
275.2005565 0.8825425066
277.2162066 0.9263444491
283.2056419 1.016862763
287.2005565 1.284716236
289.2162066 0.8506400071
291.2318567 0.806403068
301.2162066 16.93219348
303.1954711 1.388644618
319.2267713 45.40878606

Name: +ve in-silico MS/MS by CFM-ID for FXHXXRKVHPBDMR-GRLHSABHSA-N
ID: FXHXXRKVHPBDMR-GRLHSABHSA-N
Comment: Energy1
Num peaks: 31
67.01784114 1.094969087
123.0804414 1.638138261
137.0960915 1.302406268
143.1066561 1.118990507
163.1117415 1.317731357
175.1117415 1.080826773
177.1273916 1.638761512
189.1273916 1.578683914
191.1430416 2.000214231
197.1536063 1.118990507
229.1586917 2.065510353
231.1743418 1.749461187
243.1743418 1.863502752
245.1536063 1.126702679
247.1692564 1.501255099
249.1849065 1.118276186
261.1849065 1.632991676
263.2005565 1.761457807
269.1899918 1.764803196
271.2056419 1.328494147
273.1849065 1.166020647
273.221292 1.395725997
275.2005565 1.237002791
277.2162066 1.690859796
283.2056419 2.383918836
287.2005565 1.485352874
289.2162066 1.139134489
291.2318567 6.618558097
301.2162066 7.936060506
303.1954711 1.458191192
319.2267713 8.261804435

Name: +ve in-silico MS/MS by CFM-ID for FXHXXRKVHPBDMR-GRLHSABHSA-N
ID: FXHXXRKVHPBDMR-GRLHSABHSA-N
Comment: Energy2
Num peaks: 31
39.02292652 1.133946916
51.02292652 1.272250493
53.03857658 1.558648253
67.05422664 1.046070298
91.05422664 1.357459375
123.0804414 1.41824639
137.0960915 1.269078777
143.0855268 1.113592826
159.1168269 1.348653043
161.132477 1.807517802
163.1117415 1.328227947
165.1273916 1.189609607
171.1168269 2.421310039
177.1273916 1.574171674
189.1273916 1.377241037
191.1430416 1.974690481
211.148127 2.846937402
211.1692564 1.165960252
229.1586917 2.53361666
231.1743418 2.880129743
233.1899918 1.104921289
243.1743418 1.252247101
245.1899918 1.754591855
255.1743418 1.282422839
257.1899918 2.393893515
259.1692564 1.415329579
269.1899918 1.107717558
273.1849065 1.076566758
273.221292 1.198609028
291.1954711 1.101240911
303.1954711 2.330671308

Name: +ve in-silico MS/MS by CFM-ID for JDNSLVADAHWSEE-NADOGSGZSA-N
ID: JDNSLVADAHWSEE-NADOGSGZSA-N
Comment: Energy0
Num peaks: 20
123.0804414 0.8688702495
137.0960915 0.6213923658
143.1066561 0.7560666764
177.1273916 0.8882168548
197.1536063 0.846692201
229.1586917 0.6361166491
231.1743418 0.761013071
243.1743418 2.290314312
245.1899918 1.076075221
247.1692564 1.457608047
247.2056419 1.212860201
249.1849065 2.326045853
261.1849065 1.287306837
269.1899918 0.6342955004
283.2056419 5.493717652
287.2005565 2.347844018
289.2162066 1.220615553
301.2162066 13.9841371
303.1954711 1.668787949
319.2267713 40.10636948

Name: +ve in-silico MS/MS by CFM-ID for JDNSLVADAHWSEE-NADOGSGZSA-N
ID: JDNSLVADAHWSEE-NADOGSGZSA-N
Comment: Energy1
Num peaks: 31
109.0647913 1.269819214
121.0647913 1.296138569
123.0804414 1.697086331
135.0804414 1.088645028
137.0960915 1.505367312
161.0960915 1.103236894
163.1117415 1.517468536
175.1117415 1.402786307
177.1273916 1.882829458
183.1379563 1.08270643
189.1273916 2.019854473
191.1430416 2.256965044
197.1536063 1.380281965
211.1692564 1.08270643
215.1430416 1.234545514
229.1586917 3.028506116
231.1743418 2.107153253
233.1536063 1.110448576
235.1692564 1.205354073
241.1586917 1.213825267
243.1743418 5.271436271
245.1899918 1.999215144
247.1692564 1.2222474
249.1849065 1.574978482
259.1692564 1.172076095
261.1849065 1.46557682
263.2005565 1.339610188
283.2056419 5.728460635
301.2162066 8.204526907
303.1954711 1.292685869
319.2267713 9.113698454

Name: +ve in-silico MS/MS by CFM-ID for JDNSLVADAHWSEE-NADOGSGZSA-N
ID: JDNSLVADAHWSEE-NADOGSGZSA-N
Comment: Energy2
Num peaks: 31
39.02292652 2.171834827
53.03857658 2.127158328
65.03857658 1.627407406
67.05422664 1.747328227
91.05422664 1.867247532
93.06987671 1.650497164
119.0855268 2.100143632
121.1011768 1.258425523
123.0804414 1.110707487
137.0960915 1.169070028
139.1117415 1.146563592
159.1168269 3.463172101
161.132477 1.218945465
173.132477 2.620396936
175.1117415 1.180840888
175.148127 1.297313363
177.1273916 1.52628717
181.1223062 1.078148816
189.1273916 1.339028265
191.1430416 1.935185905
217.1586917 1.220248096
229.1586917 1.905720429
231.1743418 4.326144442
241.1586917 1.356779497
243.1743418 2.372803856
245.1899918 1.403917338
257.1899918 2.050517053
263.2005565 1.324174437
269.1899918 1.254564921
283.2056419 1.103348589
303.1954711 2.047044017

Name: +ve in-silico MS/MS by CFM-ID for AXSURGHMUQGRLH-WTRLJETISA-N
ID: AXSURGHMUQGRLH-WTRLJETISA-N
Comment: Energy0
Num peaks: 20
125.0960915 0.7376298423
227.1794272 0.9396086689
243.1743418 1.503163987
245.1899918 7.595988663
247.2056419 2.980687046
249.1849065 1.830735887
249.221292 0.8523995726
261.1849065 3.228793626
263.2005565 6.473190381
265.2162066 0.9388330276
271.2056419 1.184745859
273.221292 2.718378223
275.2005565 1.355174051
275.236942 2.800427307
277.2162066 1.415546389
291.1954711 0.7703397741
291.2318567 1.358415625
301.2162066 8.384577072
303.1954711 1.05125065
319.2267713 32.41153867

Name: +ve in-silico MS/MS by CFM-ID for AXSURGHMUQGRLH-WTRLJETISA-N
ID: AXSURGHMUQGRLH-WTRLJETISA-N
Comment: Energy1
Num peaks: 31
41.03857658 1.778611446
51.02292652 0.8529799245
57.0334912 0.936186615
69.0334912 0.9607991139
125.0960915 0.9714566351
163.1117415 1.170224965
189.1273916 1.073570843
191.1430416 1.214657578
195.1379563 0.961916201
229.1586917 0.9521241605
231.1743418 2.061197643
233.1899918 1.62312561
243.1743418 4.350136503
245.1899918 3.071870085
247.1692564 1.89539158
249.1849065 2.223251894
259.1692564 2.460620326
261.1849065 3.906174805
263.2005565 3.430654538
271.2056419 1.822573829
273.1849065 1.186720502
273.221292 2.607045154
275.2005565 2.083186978
275.236942 2.854323707
277.2162066 0.9547165606
287.2005565 0.9808211863
289.2162066 1.930980326
291.2318567 5.449212865
301.2162066 4.35624704
303.1954711 1.479836537
319.2267713 5.009037693

Name: +ve in-silico MS/MS by CFM-ID for AXSURGHMUQGRLH-WTRLJETISA-N
ID: AXSURGHMUQGRLH-WTRLJETISA-N
Comment: Energy2
Num peaks: 31
41.03857658 1.695364696
53.03857658 1.109954197
91.05422664 1.433769381
107.0491413 1.084677189
125.0960915 1.141313145
135.0804414 1.084677189
145.1011768 1.151646918
173.132477 1.38098306
205.1223062 1.084677189
207.1743418 1.194883537
213.1637771 1.736162521
217.1950772 1.116168531
221.1899918 2.110495254
229.1586917 1.881881565
235.2056419 1.906759224
243.1743418 2.819436537
245.1899918 2.033254063
247.1692564 1.724157292
247.2056419 2.542135996
249.1849065 1.508611285
249.221292 1.692207592
259.1692564 2.492825344
261.1849065 2.684990508
263.2005565 1.987598309
273.1849065 2.051781729
275.2005565 2.424014626
277.2162066 2.164106343
283.2056419 1.195061536
289.2162066 1.434148745
291.1954711 1.260045249
303.1954711 1.919746972

Name: +ve in-silico MS/MS by CFM-ID for SLGYIGUMKJYZLP-ZBXKYCABSA-N
ID: SLGYIGUMKJYZLP-ZBXKYCABSA-N
Comment: Energy0
Num peaks: 7
275.2005565 1.509606849
277.2162066 1.588279393
283.2056419 7.091378449
291.2318567 1.802759489
301.2162066 38.1197539
303.1954711 1.440199417
319.2267713 28.57849735

Name: +ve in-silico MS/MS by CFM-ID for SLGYIGUMKJYZLP-ZBXKYCABSA-N
ID: SLGYIGUMKJYZLP-ZBXKYCABSA-N
Comment: Energy1
Num peaks: 31
57.0334912 1.470989893
109.0647913 1.426393937
111.0804414 1.340549578
125.0960915 1.215163804
137.0960915 1.427738957
165.1273916 1.379420605
193.1223062 1.103113328
207.1379563 1.50765491
229.1586917 1.122922672
241.1586917 1.170031671
243.1743418 1.235855465
245.1536063 1.095760766
247.1692564 2.313388718
249.1849065 1.220930656
257.1899918 1.792526869
259.1692564 1.234432381
259.2056419 1.580055361
261.1849065 1.528743391
263.2005565 1.245247073
269.1899918 1.939519612
271.2056419 1.576902941
273.1849065 1.463201392
273.221292 3.011310093
275.2005565 1.731924864
277.2162066 1.993213421
283.2056419 5.911214267
289.2162066 1.223476768
291.2318567 5.148124491
301.2162066 10.26635449
303.1954711 1.273357245
319.2267713 5.592986212

Name: +ve in-silico MS/MS by CFM-ID for SLGYIGUMKJYZLP-ZBXKYCABSA-N
ID: SLGYIGUMKJYZLP-ZBXKYCABSA-N
Comment: Energy2
Num peaks: 31
39.02292652 1.849964484
41.03857658 1.780384163
55.05422664 1.301072427
65.03857658 1.780490565
91.05422664 2.65651451
93.06987671 1.023384869
105.0698767 1.034005934
109.1011768 1.648332097
111.0804414 1.38493006
119.0855268 2.323848339
125.0960915 1.16768231
145.1011768 1.164783589
165.1273916 1.56893867
187.1117415 2.767992483
227.1430416 1.525572822
229.1586917 2.106267233
241.1586917 1.707701313
243.1743418 2.458362582
245.1899918 1.789138918
247.1692564 1.207338462
255.1743418 2.501240492
257.1899918 4.030254829
259.2056419 3.876803769
261.1849065 1.09414358
263.236942 1.768072336
271.2056419 3.023022651
273.1849065 1.86148374
273.221292 4.898836785
283.2056419 2.058323484
285.1849065 1.968347262
303.1954711 1.549643468

Name: +ve in-silico MS/MS by CFM-ID for RYEZPKROXBMJEA-ZNNJTFIOSA-N
ID: RYEZPKROXBMJEA-ZNNJTFIOSA-N
Comment: Energy0
Num peaks: 6
123.0804414 0.9399466967
275.2005565 0.8435310692
283.2056419 19.41443344
301.2162066 38.7625114
303.1954711 0.7871619879
319.2267713 19.3197672

Name: +ve in-silico MS/MS by CFM-ID for RYEZPKROXBMJEA-ZNNJTFIOSA-N
ID: RYEZPKROXBMJEA-ZNNJTFIOSA-N
Comment: Energy1
Num peaks: 31
67.01784114 1.014967049
107.0491413 1.360806458
109.0647913 1.177704996
121.0647913 1.208780263
123.0804414 1.604920463
135.0804414 1.191130753
137.0960915 1.455983602
161.0960915 1.193630394
163.1117415 1.208322422
229.1586917 0.8632492651
231.1743418 0.9686627841
241.1586917 2.262233906
243.1743418 1.688712233
245.1899918 1.4997771
257.1899918 1.042471296
259.1692564 1.548269272
259.2056419 1.086561387
261.1849065 2.128025934
263.2005565 1.158070973
265.2162066 0.8741825469
269.1899918 1.682838404
271.2056419 1.138716543
273.1849065 0.9763056615
273.221292 4.251119139
275.2005565 1.079146966
277.2162066 1.106518345
283.2056419 12.19223863
289.2162066 1.600574564
291.2318567 3.906954123
301.2162066 13.27790393
319.2267713 4.678186201

Name: +ve in-silico MS/MS by CFM-ID for RYEZPKROXBMJEA-ZNNJTFIOSA-N
ID: RYEZPKROXBMJEA-ZNNJTFIOSA-N
Comment: Energy2
Num peaks: 31
39.02292652 2.566428396
51.02292652 2.652035522
53.03857658 1.244232869
65.03857658 1.285168197
67.05422664 1.00263865
79.05422664 1.372401872
81.06987671 0.9466149882
107.0491413 0.9526535721
109.1011768 1.081517485
117.0698767 1.185509422
143.0855268 1.038243608
161.0960915 1.433812857
163.1117415 2.070896836
229.1586917 2.805157364
231.1743418 2.331855756
233.1899918 1.367549565
241.1586917 1.909437777
243.1743418 2.639177116
245.1899918 2.182372176
257.1899918 1.953176623
259.1692564 1.697431575
259.2056419 1.67434241
269.1899918 2.322023849
271.1692564 1.114738821
271.2056419 3.20308554
273.1849065 1.585550871
273.221292 3.139143182
283.2056419 3.001117855
285.1849065 1.424650537
291.1954711 1.010833133
303.1954711 1.618425554

Name: +ve in-silico MS/MS by CFM-ID for MBPTXJNHCBXMBP-SDIIOJARSA-N
ID: MBPTXJNHCBXMBP-SDIIOJARSA-N
Comment: Energy0
Num peaks: 25
43.05422664 0.7404405371
71.08552677 0.7389299089
85.02840582 1.213831814
97.02840582 2.824732141
111.0440559 1.628131673
207.1743418 0.8266947053
221.1899918 2.561028473
223.2056419 0.6547924205
231.1743418 2.212932269
233.1899918 2.440331769
235.2056419 1.321280185
249.148521 0.722353947
257.1899918 1.243812467
259.2056419 3.334681499
261.221292 3.941568359
271.2056419 1.038247571
273.221292 2.850873566
275.236942 1.695791112
277.1798211 1.07493019
287.2005565 6.33263979
289.2162066 1.89156887
291.2318567 1.828409666
301.2162066 4.051221485
303.1954711 1.16615368
319.2267713 31.82900475

Name: +ve in-silico MS/MS by CFM-ID for MBPTXJNHCBXMBP-SDIIOJARSA-N
ID: MBPTXJNHCBXMBP-SDIIOJARSA-N
Comment: Energy1
Num peaks: 31
39.02292652 2.160050075
53.03857658 1.025323148
97.02840582 5.137586111
111.0440559 1.653046185
123.1168269 1.34792322
125.132477 1.112404137
191.1794272 0.9786282457
201.1637771 1.056655944
203.1430416 1.797782193
203.1794272 2.274431071
205.1586917 1.007341754
205.1950772 1.752096527
217.1586917 2.482366613
217.1950772 1.0328462
219.1743418 1.661158822
221.1899918 3.05764677
231.1743418 3.331892477
233.1899918 4.400227866
235.2056419 1.833113613
245.1899918 1.112380625
259.2056419 1.632697987
261.221292 1.474129514
271.2056419 1.913248434
273.221292 2.508609541
275.236942 1.658009792
285.1849065 1.341657231
289.2162066 2.204033639
291.2318567 2.055801089
301.2162066 3.475536074
303.1954711 2.815843164
319.2267713 2.430226046

Name: +ve in-silico MS/MS by CFM-ID for MBPTXJNHCBXMBP-SDIIOJARSA-N
ID: MBPTXJNHCBXMBP-SDIIOJARSA-N
Comment: Energy2
Num peaks: 31
39.02292652 3.647359027
41.03857658 1.508743317
49.00727645 1.644400409
51.02292652 1.300351465
53.03857658 3.000684231
55.05422664 2.736880206
63.02292652 1.561679282
65.03857658 3.291050972
67.05422664 2.67380172
81.06987671 1.100709274
83.08552677 1.09754023
97.02840582 1.294638031
121.1011768 2.211958834
123.1168269 3.110245177
125.132477 1.184668554
137.132477 2.396599596
149.132477 2.704907968
151.148127 4.542110308
163.148127 1.066028046
189.1637771 2.217053722
191.1794272 2.81992589
201.1637771 1.101610594
203.1794272 2.598725487
217.1586917 1.587840137
217.1950772 1.830587565
219.1743418 1.579099007
229.1950772 1.480115414
273.221292 1.02989385
275.164171 1.123960115
277.1798211 1.17727084
303.1954711 1.16411868

Name: +ve in-silico MS/MS by CFM-ID for GVGJRXSJJHLPGZ-DZAVYMGKSA-N
ID: GVGJRXSJJHLPGZ-DZAVYMGKSA-N
Comment: Energy0
Num peaks: 6
255.2107273 8.071739537
273.221292 7.873113337
275.236942 1.206708518
283.2056419 6.201885168
301.2162066 32.47578853
319.2267713 25.92116391

Name: +ve in-silico MS/MS by CFM-ID for GVGJRXSJJHLPGZ-DZAVYMGKSA-N
ID: GVGJRXSJJHLPGZ-DZAVYMGKSA-N
Comment: Energy1
Num peaks: 31
41.03857658 1.195415868
133.1011768 0.7732559835
137.0960915 0.8906661939
137.132477 0.6721804736
149.0960915 0.8632744527
151.1117415 1.20668602
155.1066561 0.6003293966
163.1117415 0.8829002352
165.1273916 1.024252787
169.1223062 0.7653264226
181.1223062 0.8698155585
183.1379563 0.6067168239
185.132477 0.8232835238
203.1430416 0.7151178567
213.1637771 1.302299051
231.1743418 0.7428449675
243.2107273 0.6335596303
245.1899918 0.7816519939
253.1950772 1.778125708
255.2107273 8.718202536
257.2263773 2.646108079
271.2056419 1.405686816
273.221292 9.107510943
275.236942 1.399405753
283.2056419 6.805760191
287.2005565 0.6894056414
289.2162066 0.7383008812
291.2318567 1.009405818
301.2162066 12.69364971
303.1954711 1.288272126
319.2267713 5.878764407

Name: +ve in-silico MS/MS by CFM-ID for GVGJRXSJJHLPGZ-DZAVYMGKSA-N
ID: GVGJRXSJJHLPGZ-DZAVYMGKSA-N
Comment: Energy2
Num peaks: 31
41.03857658 3.078594325
55.05422664 1.011102297
65.03857658 4.227531683
67.05422664 3.220151746
69.06987671 1.198470316
93.06987671 1.525139065
95.08552677 1.026807924
107.0855268 1.408956202
109.1011768 2.136565371
123.1168269 1.561108055
133.1011768 1.62002338
137.132477 1.838013621
145.1011768 1.35535266
147.1168269 1.24672901
161.0960915 1.532566072
163.1117415 1.146372163
183.1168269 1.063632583
203.1430416 1.564368878
211.148127 1.273817446
213.1637771 1.261959436
215.1794272 1.189352317
245.1899918 1.268594244
253.1950772 2.007235822
255.2107273 3.72703408
257.2263773 1.9581669
271.1692564 1.38566689
273.1849065 1.359707722
289.1798211 1.075394574
291.1954711 1.402373989
293.2111212 1.130697462
303.1954711 2.979352133

Name: +ve in-silico MS/MS by CFM-ID for LRWYBGFSVUBWMO-UAAZXLHOSA-N
ID: LRWYBGFSVUBWMO-UAAZXLHOSA-N
Comment: Energy0
Num peaks: 31
59.01275576 0.4344558916
71.04914126 0.4338629454
73.06479133 0.3998735325
95.04914126 0.3896195709
97.06479133 0.5051031068
99.04405588 0.4300247312
135.0804414 0.3943673709
137.0960915 0.5071988499
139.075356 0.4308745753
175.1117415 0.3943673709
177.1273916 0.5071988499
179.1066561 0.4308745753
215.1430416 0.3943673709
217.1586917 0.5071988499
219.1379563 0.440697271
227.1430416 0.3642069013
239.1794272 0.3673026456
241.1950772 0.9468074696
245.1536063 0.7478656122
247.1692564 0.7466368193
255.2107273 2.800064581
257.2263773 0.4307292965
259.1692564 0.4727332144
259.2056419 1.33051835
273.221292 3.563429296
275.236942 0.3655641123
283.2056419 11.71837893
289.1798211 0.7196359626
291.1954711 0.3928529531
301.2162066 26.1538697
319.2267713 16.54051831

Name: +ve in-silico MS/MS by CFM-ID for LRWYBGFSVUBWMO-UAAZXLHOSA-N
ID: LRWYBGFSVUBWMO-UAAZXLHOSA-N
Comment: Energy1
Num peaks: 31
41.03857658 0.925282636
67.05422664 0.7464097044
95.04914126 0.7093244213
97.02840582 0.8558174984
117.0698767 0.6455314731
135.0804414 0.7640191774
137.0597059 0.8697924082
157.1011768 0.6455314731
175.1117415 0.7640191774
177.0910061 0.8697924082
197.132477 0.6455314731
199.148127 1.303906122
201.1637771 1.399270946
213.1637771 1.583739244
215.1430416 0.7640191774
217.1223062 0.8732010316
219.1379563 0.6603417201
227.1430416 0.8082430256
229.1586917 0.6387045909
239.1794272 0.6402614788
241.1950772 2.21370486
243.1743418 0.7199377834
245.1536063 1.402393107
255.2107273 4.709583028
257.2263773 0.810368208
259.1692564 0.9561894228
259.2056419 1.71212757
273.221292 4.136933047
283.2056419 3.472071677
301.2162066 4.844049951
319.2267713 1.998955791

Name: +ve in-silico MS/MS by CFM-ID for LRWYBGFSVUBWMO-UAAZXLHOSA-N
ID: LRWYBGFSVUBWMO-UAAZXLHOSA-N
Comment: Energy2
Num peaks: 31
27.02292652 0.9464151469
39.02292652 1.650172244
41.03857658 2.205331855
51.02292652 1.591535971
53.03857658 1.222531594
55.05422664 1.240590135
65.03857658 1.938488298
67.05422664 2.595398576
81.06987671 1.608562174
91.05422664 0.9602407542
95.08552677 0.7733768047
105.0698767 0.9602407542
107.0855268 1.894517789
121.1011768 2.121278766
147.1168269 1.995273287
161.132477 1.562414702
173.132477 1.006326128
185.132477 0.6506217832
187.148127 1.891698353
199.148127 4.040895654
201.1273916 0.7068183807
201.1637771 3.739554038
213.1637771 3.60821897
215.1794272 0.6768357972
227.1794272 1.006326128
239.1794272 1.476509096
241.1950772 1.574801757
243.1743418 0.7151770909
253.1950772 0.9365602646
255.2107273 1.762469119
257.2263773 0.8559669947

Name: +ve in-silico MS/MS by CFM-ID for SNOSCANYFCXCGY-UPHRSURJSA-N
ID: SNOSCANYFCXCGY-UPHRSURJSA-N
Comment: Energy0
Num peaks: 31
43.01784114 0.6541248348
45.0334912 0.4541124555
57.0334912 0.4154591724
59.01275576 0.4924003737
71.04914126 0.4093719823
85.06479133 0.4043449923
99.08044139 0.4103801154
113.0960915 0.4165694486
127.1117415 0.4193877434
137.0960915 0.5745989042
139.1117415 0.9155542224
141.1273916 0.6202023159
153.1273916 0.4193877434
155.1066561 0.4946382387
167.1430416 0.4193877434
181.1586917 0.4193877434
195.1743418 0.4193877434
209.1899918 0.4193877434
223.2056419 0.4041975949
233.2263773 0.7713764818
235.2056419 0.8524313776
235.2420274 0.4085892298
237.221292 2.342897038
249.221292 1.342580378
251.236942 5.594086931
253.2162066 0.4718555603
253.2525921 0.5930585653
261.221292 5.838904913
267.2318567 1.29172226
279.2318567 25.90748019
297.2424213 25.47884727

Name: +ve in-silico MS/MS by CFM-ID for SNOSCANYFCXCGY-UPHRSURJSA-N
ID: SNOSCANYFCXCGY-UPHRSURJSA-N
Comment: Energy1
Num peaks: 31
43.01784114 1.194974505
55.01784114 0.9285299782
57.0334912 0.8419877476
127.1117415 0.8561737472
137.0960915 2.055016933
139.1117415 1.419724252
141.1273916 0.8422762115
151.1117415 0.8815460641
153.0910061 1.01616825
153.1273916 0.8561737472
165.1273916 0.9185318799
167.1430416 0.8561737472
179.1430416 0.9185318799
181.1586917 0.8561737472
193.1586917 0.9185318799
193.1950772 0.8738825905
195.1743418 0.8561737472
207.2107273 0.9149086052
209.1899918 0.8561737472
219.2107273 1.438314747
233.2263773 1.334459491
235.2056419 1.282400018
235.2420274 1.298808362
237.221292 3.37666866
249.221292 1.349911513
251.236942 5.029777133
253.2525921 0.851668299
261.221292 2.515143251
267.2318567 1.02971154
279.2318567 6.809501407
297.2424213 3.19267744

Name: +ve in-silico MS/MS by CFM-ID for SNOSCANYFCXCGY-UPHRSURJSA-N
ID: SNOSCANYFCXCGY-UPHRSURJSA-N
Comment: Energy2
Num peaks: 31
27.02292652 1.548239458
39.02292652 1.685858344
41.03857658 3.293916782
43.01784114 1.124404008
53.00219107 0.9841359381
55.01784114 1.031577142
55.05422664 2.312185571
69.06987671 2.451078687
83.08552677 1.685154672
97.10117684 1.385586136
109.1011768 1.095543307
111.1168269 1.241016724
123.1168269 1.518378276
137.132477 1.802823127
151.1117415 0.9695295515
151.148127 1.802823127
165.1273916 1.018410649
165.1637771 1.802823127
179.1430416 1.018410649
179.1794272 1.146367761
193.1586917 1.018410649
193.1950772 3.812798275
207.1743418 1.014697958
207.2107273 1.986801772
217.1950772 1.315635899
219.2107273 1.338398863
221.1899918 1.014697958
221.2263773 1.497509687
235.2420274 1.104223048
237.221292 1.518004289
249.221292 1.463516848

Name: +ve in-silico MS/MS by CFM-ID for QFVOYBUQQBFCRH-VQSWZGCSSA-N
ID: QFVOYBUQQBFCRH-VQSWZGCSSA-N
Comment: Energy0
Num peaks: 6
255.2107273 8.043162716
273.221292 7.857059512
275.236942 1.205299105
283.2056419 6.153998948
301.2162066 32.31822202
319.2267713 25.8799131

Name: +ve in-silico MS/MS by CFM-ID for QFVOYBUQQBFCRH-VQSWZGCSSA-N
ID: QFVOYBUQQBFCRH-VQSWZGCSSA-N
Comment: Energy1
Num peaks: 31
41.03857658 1.330119837
131.0855268 0.5973613045
133.1011768 0.6222882507
135.0804414 0.8263074612
137.0960915 1.071235815
145.1011768 0.5933073531
149.0960915 0.9466616687
151.1117415 1.351445438
155.1066561 0.6611929294
163.1117415 0.8307265631
165.1273916 1.060942446
167.1066561 0.5987662899
169.1223062 0.8429179416
183.1379563 0.6611929294
185.132477 0.8703170079
203.1430416 0.8003454303
205.1586917 0.6209961657
213.1637771 0.8894811482
231.1743418 0.838241964
233.1899918 0.6577838828
253.1950772 1.906117653
255.2107273 10.03074558
257.2263773 2.847339333
271.2056419 1.148516057
273.221292 9.372885994
275.236942 1.565709078
277.1798211 0.6724107263
283.2056419 7.640273915
301.2162066 14.37376373
303.1954711 1.314172801
319.2267713 6.86216049

Name: +ve in-silico MS/MS by CFM-ID for QFVOYBUQQBFCRH-VQSWZGCSSA-N
ID: QFVOYBUQQBFCRH-VQSWZGCSSA-N
Comment: Energy2
Num peaks: 31
39.02292652 1.355327624
41.03857658 4.255001458
65.03857658 2.896041869
67.05422664 2.588772342
69.06987671 1.530630696
109.1011768 1.731554499
119.0855268 1.34714574
123.1168269 2.139039516
133.0647913 1.827508545
133.1011768 1.406010975
135.0804414 2.052050606
137.0960915 1.131640234
137.132477 2.102096155
145.1011768 1.11883958
147.1168269 1.313782898
149.0960915 1.21882862
151.1117415 1.101913032
161.0960915 1.501764387
163.1117415 1.921562432
199.148127 1.224297545
201.1273916 1.263515315
203.1430416 1.579384986
211.148127 1.871203639
253.1950772 2.116346638
255.2107273 3.901549429
257.2263773 2.053994099
271.1692564 1.683178713
273.1849065 1.844758314
291.1954711 1.077042681
293.2111212 1.084966074
303.1954711 3.030651613

Name: +ve in-silico MS/MS by CFM-ID for ZBPGOZPDUZTLRB-UHFFFAOYSA-N
ID: ZBPGOZPDUZTLRB-UHFFFAOYSA-N
Comment: Energy0
Num peaks: 7
71.08552677 0.9568160527
257.1536063 1.36459511
259.1692564 1.534942461
275.164171 1.202509029
277.1798211 3.763686672
301.2162066 32.95026024
319.2267713 38.24752744

Name: +ve in-silico MS/MS by CFM-ID for ZBPGOZPDUZTLRB-UHFFFAOYSA-N
ID: ZBPGOZPDUZTLRB-UHFFFAOYSA-N
Comment: Energy1
Num peaks: 31
43.05422664 1.981056667
71.08552677 1.149157918
83.08552677 1.443510288
85.10117684 0.8412022806
121.1011768 0.8292838655
123.1168269 1.48152927
137.132477 1.255803867
141.1273916 1.785620831
149.0597059 1.095739279
149.132477 0.8292838655
151.075356 2.976589105
151.148127 1.594936077
155.1430416 1.491327119
163.075356 0.7429248545
165.0910061 2.435246726
169.1586917 1.897376168
177.0910061 1.095739279
179.1066561 2.980953945
257.1536063 2.9026308
259.1692564 4.723150001
261.1849065 2.438674686
271.2056419 1.934242216
273.221292 5.311726278
275.164171 1.308164317
277.1798211 2.97279916
287.2005565 0.9751174663
289.2162066 1.913225899
291.2318567 1.64427949
301.2162066 11.19281801
303.1954711 0.9315896631
319.2267713 5.18639719

Name: +ve in-silico MS/MS by CFM-ID for ZBPGOZPDUZTLRB-UHFFFAOYSA-N
ID: ZBPGOZPDUZTLRB-UHFFFAOYSA-N
Comment: Energy2
Num peaks: 31
39.02292652 1.079153428
41.03857658 2.127000782
55.05422664 8.006556207
57.06987671 4.156610093
65.03857658 2.028710617
67.05422664 1.084275793
71.08552677 1.092408874
81.06987671 2.399383932
83.08552677 1.814618579
135.1168269 1.377699091
137.0960915 1.735690886
137.132477 1.02672987
147.1168269 1.389158341
229.1223062 1.14245035
231.1379563 1.849118336
239.1794272 1.101858167
243.1379563 1.618216204
245.1536063 1.797013794
257.1536063 1.467925604
259.1692564 1.905982642
269.1899918 1.560217233
271.1692564 1.092946337
271.2056419 1.523086456
273.1849065 1.803604756
273.221292 3.85448699
283.2056419 1.885617441
285.1849065 1.866975664
287.2005565 1.169285256
289.1798211 1.033998686
301.2162066 1.206248793
303.1954711 2.155287088

Name: +ve in-silico MS/MS by CFM-ID for BGKHCLZFGPIKKU-DRSVPBQLSA-N
ID: BGKHCLZFGPIKKU-DRSVPBQLSA-N
Comment: Energy0
Num peaks: 31
57.06987671 0.4507065852
71.08552677 0.6288533599
95.08552677 0.3928904214
97.10117684 0.4134321021
111.0804414 0.5742801016
113.0960915 0.7824328165
115.075356 0.4836685928
115.1117415 0.6753853815
139.1117415 0.5148223003
161.0960915 0.448703139
163.1117415 0.4772347333
165.1273916 0.629503416
167.1430416 0.599157161
171.1743418 0.4143578173
189.1273916 0.4618225999
203.1066561 0.9954748103
205.1223062 0.8125799935
207.1379563 0.6134437636
217.1223062 0.4384084619
221.1172208 1.505986815
221.1536063 0.4955508566
223.1328709 0.9286333118
259.2056419 0.8060063192
263.2005565 0.4080645013
273.221292 2.290447422
275.236942 0.4485014327
277.2162066 1.045675351
291.2318567 2.468691675
301.2162066 16.34385962
319.2267713 30.6866792
337.237336 9.240616059

Name: +ve in-silico MS/MS by CFM-ID for BGKHCLZFGPIKKU-DRSVPBQLSA-N
ID: BGKHCLZFGPIKKU-DRSVPBQLSA-N
Comment: Energy1
Num peaks: 31
55.05422664 1.064629037
57.06987671 1.441915152
69.06987671 1.070879782
71.08552677 2.165299453
83.08552677 1.214254427
93.06987671 1.144215076
95.08552677 1.069986338
111.0804414 0.9403428858
151.1117415 1.057514348
177.1273916 1.189637394
189.1273916 1.247759835
203.1066561 1.244755782
203.1430416 0.9245293815
205.1223062 0.9921042633
219.1379563 1.031812315
221.1172208 1.545029326
221.1536063 1.024530393
223.1328709 0.8135995825
235.1328709 0.8712615903
259.2056419 2.314711053
261.1849065 1.522203167
263.2005565 1.197774676
265.2162066 0.8397720453
273.221292 2.929337842
275.236942 0.8713486527
277.2162066 1.592978309
291.2318567 3.420588309
301.2162066 4.495001124
309.2424213 0.8973783702
319.2267713 5.102906743
337.237336 1.408350581

Name: +ve in-silico MS/MS by CFM-ID for BGKHCLZFGPIKKU-DRSVPBQLSA-N
ID: BGKHCLZFGPIKKU-DRSVPBQLSA-N
Comment: Energy2
Num peaks: 31
39.02292652 2.266650543
41.03857658 3.163066251
43.05422664 0.9334954525
51.02292652 1.602407192
53.03857658 1.683130509
55.05422664 2.230273658
57.06987671 2.305301319
65.03857658 1.279330659
67.05422664 1.928995144
69.06987671 2.407249617
71.08552677 4.717269397
73.02840582 0.8508707542
79.05422664 1.115072148
81.06987671 1.042970982
83.08552677 1.921712664
93.06987671 0.8514808077
95.08552677 1.087690898
97.10117684 2.851878112
125.0960915 0.7982764013
139.075356 2.958957437
177.1273916 0.9848382066
189.1273916 1.455375367
203.1430416 1.088894506
257.1899918 1.394014848
259.2056419 1.722133859
261.1849065 1.272763884
263.2005565 0.7547896718
265.2162066 1.040464051
275.2005565 0.7555944712
275.236942 1.024072702
291.2318567 0.8375306602

Name: +ve in-silico MS/MS by CFM-ID for BGKHCLZFGPIKKU-LDDQNKHRSA-N
ID: BGKHCLZFGPIKKU-LDDQNKHRSA-N
Comment: Energy0
Num peaks: 31
57.06987671 0.4507065852
71.08552677 0.6288533599
95.08552677 0.3928904214
97.10117684 0.4134321021
111.0804414 0.5742801016
113.0960915 0.7824328165
115.075356 0.4836685928
115.1117415 0.6753853815
139.1117415 0.5148223003
161.0960915 0.448703139
163.1117415 0.4772347333
165.1273916 0.629503416
167.1430416 0.599157161
171.1743418 0.4143578173
189.1273916 0.4618225999
203.1066561 0.9954748103
205.1223062 0.8125799935
207.1379563 0.6134437636
217.1223062 0.4384084619
221.1172208 1.505986815
221.1536063 0.4955508566
223.1328709 0.9286333118
259.2056419 0.8060063192
263.2005565 0.4080645013
273.221292 2.290447422
275.236942 0.4485014327
277.2162066 1.045675351
291.2318567 2.468691675
301.2162066 16.34385962
319.2267713 30.6866792
337.237336 9.240616059

Name: +ve in-silico MS/MS by CFM-ID for BGKHCLZFGPIKKU-LDDQNKHRSA-N
ID: BGKHCLZFGPIKKU-LDDQNKHRSA-N
Comment: Energy1
Num peaks: 31
55.05422664 1.064629037
57.06987671 1.441915152
69.06987671 1.070879782
71.08552677 2.165299453
83.08552677 1.214254427
93.06987671 1.144215076
95.08552677 1.069986338
111.0804414 0.9403428858
151.1117415 1.057514348
177.1273916 1.189637394
189.1273916 1.247759835
203.1066561 1.244755782
203.1430416 0.9245293815
205.1223062 0.9921042633
219.1379563 1.031812315
221.1172208 1.545029326
221.1536063 1.024530393
223.1328709 0.8135995825
235.1328709 0.8712615903
259.2056419 2.314711053
261.1849065 1.522203167
263.2005565 1.197774676
265.2162066 0.8397720453
273.221292 2.929337842
275.236942 0.8713486527
277.2162066 1.592978309
291.2318567 3.420588309
301.2162066 4.495001124
309.2424213 0.8973783702
319.2267713 5.102906743
337.237336 1.408350581

Name: +ve in-silico MS/MS by CFM-ID for BGKHCLZFGPIKKU-LDDQNKHRSA-N
ID: BGKHCLZFGPIKKU-LDDQNKHRSA-N
Comment: Energy2
Num peaks: 31
39.02292652 2.266650543
41.03857658 3.163066251
43.05422664 0.9334954525
51.02292652 1.602407192
53.03857658 1.683130509
55.05422664 2.230273658
57.06987671 2.305301319
65.03857658 1.279330659
67.05422664 1.928995144
69.06987671 2.407249617
71.08552677 4.717269397
73.02840582 0.8508707542
79.05422664 1.115072148
81.06987671 1.042970982
83.08552677 1.921712664
93.06987671 0.8514808077
95.08552677 1.087690898
97.10117684 2.851878112
125.0960915 0.7982764013
139.075356 2.958957437
177.1273916 0.9848382066
189.1273916 1.455375367
203.1430416 1.088894506
257.1899918 1.394014848
259.2056419 1.722133859
261.1849065 1.272763884
263.2005565 0.7547896718
265.2162066 1.040464051
275.2005565 0.7555944712
275.236942 1.024072702
291.2318567 0.8375306602

Name: +ve in-silico MS/MS by CFM-ID for SGTUOBURCVMACZ-CIQDQOFUSA-N
ID: SGTUOBURCVMACZ-CIQDQOFUSA-N
Comment: Energy0
Num peaks: 31
43.05422664 0.3455740813
57.06987671 0.3369769
59.01275576 0.33739445
83.08552677 0.623393532
85.10117684 0.3788497604
97.10117684 0.546611457
109.0647913 0.4379376895
111.1168269 0.6802575635
121.1011768 0.6580540765
123.1168269 2.042568709
125.132477 0.7081264478
127.075356 0.4211495622
127.148127 1.076904284
151.075356 0.4711703446
153.0910061 0.5782742454
165.0910061 0.9559641126
165.1273916 1.009988019
167.1066561 0.3421415397
167.1430416 1.145769402
169.0859207 0.3842119286
171.1015708 0.4617113475
179.1430416 0.676105934
235.1692564 0.4071794265
259.2056419 0.8108234709
273.221292 2.382218879
275.236942 0.4135020813
277.2162066 1.005355651
291.2318567 2.574131206
301.2162066 14.980572
319.2267713 32.46635684
337.237336 10.41370712

Name: +ve in-silico MS/MS by CFM-ID for SGTUOBURCVMACZ-CIQDQOFUSA-N
ID: SGTUOBURCVMACZ-CIQDQOFUSA-N
Comment: Energy1
Num peaks: 31
41.03857658 0.9054113782
43.05422664 1.110366367
57.06987671 0.9871187676
67.05422664 1.602295277
71.08552677 0.9352478653
81.06987671 1.811219276
83.08552677 1.258898267
97.10117684 1.214269025
109.1011768 1.244509605
111.1168269 2.514580279
113.132477 1.371473831
121.1011768 2.366344062
123.1168269 3.922195542
125.132477 4.445201978
127.148127 1.259181246
151.075356 1.437986573
153.1273916 1.180479909
163.1117415 1.078691961
165.0910061 1.511229575
165.1273916 1.774562618
167.1066561 1.011878074
175.075356 1.322335616
177.0910061 0.8498618579
179.1430416 1.002222468
259.2056419 1.251871052
273.221292 2.153551492
277.2162066 0.9961504788
291.2318567 1.765700491
301.2162066 3.872063534
319.2267713 4.189554195
337.237336 1.124175477

Name: +ve in-silico MS/MS by CFM-ID for SGTUOBURCVMACZ-CIQDQOFUSA-N
ID: SGTUOBURCVMACZ-CIQDQOFUSA-N
Comment: Energy2
Num peaks: 31
27.02292652 0.8752183546
39.02292652 2.633735163
41.03857658 4.01523024
43.05422664 4.652268212
53.03857658 2.715703176
55.05422664 1.851028723
57.06987671 2.645214469
67.05422664 5.996138223
69.06987671 1.250399207
71.08552677 1.807358977
81.06987671 3.33514205
83.08552677 1.123613777
107.0855268 1.450444691
109.1011768 0.9755129228
113.132477 1.152784371
123.1168269 3.031809923
125.132477 1.661650289
137.0960915 0.9388176349
153.0910061 1.079642287
177.1273916 1.078448659
179.1066561 0.8930397962
231.1743418 0.9440493185
245.1899918 0.9440493185
247.1328709 1.017968306
257.1899918 1.369827567
259.2056419 1.182535011
261.148521 1.017968306
271.2056419 0.8824460331
273.221292 1.052476014
275.164171 1.017968306
275.236942 0.9128582333

Name: +ve in-silico MS/MS by CFM-ID for DWNBPRRXEVJMPO-YZTVQBIISA-N
ID: DWNBPRRXEVJMPO-YZTVQBIISA-N
Comment: Energy0
Num peaks: 31
83.08552677 0.663757649
85.10117684 0.4665544297
97.10117684 0.5941615859
111.1168269 0.7330462214
119.0855268 0.543281112
121.1011768 1.663955026
123.0804414 0.5365483822
123.1168269 5.035071117
125.132477 1.320019731
127.148127 2.191555689
129.1637771 0.5384769375
135.0804414 0.663827104
137.0960915 0.6527417264
139.075356 0.5458603777
141.0910061 0.5028798175
149.0960915 0.496842677
153.0910061 0.4385374859
153.1273916 1.267265488
155.1430416 0.4612237677
165.0910061 1.67651763
183.1015708 0.8805510049
195.1379563 0.5569678325
197.1536063 0.5980656458
235.1692564 0.6161918893
237.1849065 0.4574048677
277.2162066 1.555928583
291.2318567 3.857240458
293.2475067 0.4467770671
301.2162066 5.524329055
319.2267713 28.72911345
337.237336 12.98575721

Name: +ve in-silico MS/MS by CFM-ID for DWNBPRRXEVJMPO-YZTVQBIISA-N
ID: DWNBPRRXEVJMPO-YZTVQBIISA-N
Comment: Energy1
Num peaks: 31
43.05422664 1.305420314
57.06987671 1.189648564
67.05422664 1.003064316
71.08552677 1.132184938
81.06987671 1.45387795
83.08552677 1.145136827
93.06987671 1.697708012
95.08552677 1.381642023
97.10117684 1.334081329
107.0855268 1.709361133
109.1011768 1.941787065
111.1168269 2.565441973
113.132477 1.246082746
119.0855268 1.294830557
121.1011768 2.572545852
123.0804414 1.60685698
123.1168269 5.06829174
125.132477 5.632457778
127.148127 1.485968027
129.1637771 1.173870919
135.0804414 1.300657279
137.0960915 3.127996564
153.0910061 1.721989515
165.0910061 2.311883866
183.1015708 1.445550643
183.1379563 1.007012774
277.2162066 1.046455545
291.2318567 2.156976014
301.2162066 1.172269563
319.2267713 2.858660995
337.237336 1.241596788

Name: +ve in-silico MS/MS by CFM-ID for DWNBPRRXEVJMPO-YZTVQBIISA-N
ID: DWNBPRRXEVJMPO-YZTVQBIISA-N
Comment: Energy2
Num peaks: 31
39.02292652 2.121081474
41.03857658 3.418344407
43.01784114 1.950822297
43.05422664 5.719539004
53.03857658 2.1858065
55.01784114 0.9557993223
55.05422664 1.956963622
57.06987671 3.873430195
67.05422664 2.993704329
69.0334912 1.608581351
69.06987671 1.246355465
71.08552677 2.744107108
79.05422664 0.8228644038
81.06987671 2.403166208
83.08552677 1.319537539
85.10117684 0.8212319766
93.06987671 2.006381089
95.04914126 1.286507894
95.08552677 1.94084632
97.10117684 1.177660462
107.0855268 2.706013252
109.1011768 1.360188919
121.1011768 0.9621140582
123.0804414 1.854745999
123.1168269 1.725348785
125.132477 1.461400545
137.0960915 2.337625869
153.1273916 2.19821519
235.1692564 0.8067302746
263.2005565 0.995983987
289.2162066 0.8886102637

Name: +ve in-silico MS/MS by CFM-ID for FBUKMFOXMZRGRB-YFHOEESVSA-N
ID: FBUKMFOXMZRGRB-YFHOEESVSA-N
Comment: Energy0
Num peaks: 31
43.05422664 0.4263340539
57.06987671 0.4190050969
59.01275576 0.4074945431
71.08552677 0.4121300341
83.08552677 0.9169904858
85.10117684 0.602689645
97.10117684 0.8241617513
111.0804414 0.3870128966
111.1168269 0.9109951694
121.1011768 0.6490611412
123.1168269 2.313856955
125.0960915 1.3603501
125.132477 0.4849519169
127.1117415 0.5577685497
127.148127 0.9538933792
137.0960915 1.304938239
139.1117415 0.8534261814
141.1273916 0.5223729379
143.1066561 0.454384717
153.0910061 0.4058785425
153.1273916 0.4533723472
155.1066561 1.079334256
159.1379563 0.4995247695
235.2056419 0.4618382714
237.221292 1.69653091
249.221292 0.5454312812
251.236942 4.615897733
253.2525921 0.4763450313
261.221292 6.304866129
279.2318567 32.7676306
297.2424213 15.5369182

Name: +ve in-silico MS/MS by CFM-ID for FBUKMFOXMZRGRB-YFHOEESVSA-N
ID: FBUKMFOXMZRGRB-YFHOEESVSA-N
Comment: Energy1
Num peaks: 31
41.03857658 1.393745988
43.05422664 1.329164894
55.05422664 1.259880769
57.06987671 1.223845096
69.06987671 1.341767352
71.08552677 1.162730969
81.06987671 2.195413883
83.08552677 3.365229616
85.10117684 1.22050364
95.08552677 1.134933338
97.10117684 3.665189983
99.1168269 1.717001177
109.1011768 2.125101673
111.1168269 4.458750015
113.132477 1.804735885
121.1011768 2.339836173
123.1168269 3.015730738
125.0960915 2.06241409
125.132477 2.90688656
127.1117415 1.359404872
137.0960915 1.101855858
139.1117415 1.43297517
143.1066561 1.387718604
153.0910061 1.229620625
155.1066561 1.630321999
157.1223062 1.279917706
237.221292 1.22404321
251.236942 3.36757823
261.221292 2.518976154
279.2318567 5.203891211
297.2424213 1.920524131

Name: +ve in-silico MS/MS by CFM-ID for FBUKMFOXMZRGRB-YFHOEESVSA-N
ID: FBUKMFOXMZRGRB-YFHOEESVSA-N
Comment: Energy2
Num peaks: 31
27.02292652 1.096988876
39.02292652 3.423307263
41.03857658 6.773554325
43.05422664 4.976046837
53.03857658 3.059577422
55.05422664 4.594459596
57.06987671 3.277414125
67.05422664 2.459794781
69.06987671 4.474259885
71.08552677 2.557636462
81.06987671 2.255066606
83.08552677 6.389775835
85.10117684 1.874282242
93.06987671 1.443111236
95.08552677 1.583336164
97.10117684 5.731750866
99.1168269 2.205875662
107.0855268 0.6080269974
109.1011768 1.321292952
111.1168269 2.445486112
121.1011768 1.618063189
123.1168269 1.096738907
139.1117415 1.404763941
153.1273916 1.641551202
167.1430416 0.8966633409
179.1430416 1.505933969
181.1586917 1.391139384
193.1223062 0.6994552187
193.1586917 0.7687388523
195.1379563 0.6530362226
207.1743418 0.7687388523

Name: +ve in-silico MS/MS by CFM-ID for CCPPLLJZDQAOHD-FLIBITNWSA-N
ID: CCPPLLJZDQAOHD-FLIBITNWSA-N
Comment: Energy0
Num peaks: 28
57.06987671 0.6836162304
71.08552677 0.8431935672
81.06987671 0.6701637737
83.08552677 2.40824988
85.10117684 0.4959763169
87.1168269 0.9603918606
113.0960915 0.5697432648
137.0960915 0.5081815952
139.1117415 0.9231697459
141.1273916 0.5193455555
151.1117415 0.5326231214
153.1273916 0.7229110026
165.1273916 1.521171195
167.1430416 0.9466387253
177.1273916 1.343222032
179.1430416 0.9547765867
181.1586917 0.8968401123
183.1379563 0.4547769459
195.1379563 1.080977899
199.1692564 0.5060376828
235.2056419 0.4631295932
237.221292 1.722601823
249.221292 0.5472289868
251.236942 4.382729118
253.2525921 0.5012439044
261.221292 6.407603002
279.2318567 33.09453294
297.2424213 15.55628999

Name: +ve in-silico MS/MS by CFM-ID for CCPPLLJZDQAOHD-FLIBITNWSA-N
ID: CCPPLLJZDQAOHD-FLIBITNWSA-N
Comment: Energy1
Num peaks: 31
41.03857658 1.209192738
43.05422664 1.145780095
53.03857658 1.386729136
55.05422664 1.437193886
57.06987671 1.981688294
67.05422664 1.18070677
69.06987671 1.908625471
71.08552677 3.9410645
73.10117684 1.93284623
81.06987671 2.639017931
83.08552677 3.721674258
85.10117684 3.426991316
123.1168269 2.192143522
137.0960915 1.497639574
137.132477 3.069441715
139.1117415 1.237597172
139.148127 1.30343226
151.148127 1.458785266
165.1273916 2.49254619
167.1430416 1.904616399
177.1273916 1.242503191
179.1430416 1.417332876
181.1586917 1.190666846
183.1379563 1.426903464
195.1379563 1.7318026
197.1536063 1.315818446
237.221292 1.401693047
251.236942 2.989869021
261.221292 2.683595804
279.2318567 5.492138782
297.2424213 2.005228549

Name: +ve in-silico MS/MS by CFM-ID for CCPPLLJZDQAOHD-FLIBITNWSA-N
ID: CCPPLLJZDQAOHD-FLIBITNWSA-N
Comment: Energy2
Num peaks: 31
27.02292652 1.088909498
39.02292652 4.093445826
41.03857658 6.43628567
43.05422664 4.215532263
53.03857658 3.552340612
55.05422664 3.687037156
57.06987671 2.756632417
67.05422664 3.891905316
69.06987671 2.496262506
71.08552677 1.570824297
73.10117684 0.9614004535
81.06987671 2.747010198
83.08552677 3.350671471
95.08552677 1.955234024
97.10117684 1.312743176
109.0647913 0.8144277143
109.1011768 2.430936736
111.1168269 1.198348125
123.1168269 4.416802328
125.132477 1.39637908
135.1168269 1.051904716
137.0960915 0.927626737
137.132477 3.931779357
139.1117415 1.472262534
139.148127 1.286480598
141.1273916 0.810095426
151.148127 2.485896721
153.1273916 0.762955124
179.1430416 1.506332967
207.1743418 1.253012138
253.2525921 0.9055724495

Name: +ve in-silico MS/MS by CFM-ID for FTAGQROYQYQRHF-FCWZHQICSA-N
ID: FTAGQROYQYQRHF-FCWZHQICSA-N
Comment: Energy0
Num peaks: 31
41.03857658 0.7176035123
43.05422664 0.4283105199
55.05422664 0.336333115
59.01275576 0.3499733423
69.0334912 0.4710940204
73.02840582 0.3310578782
81.06987671 0.6027842133
83.08552677 0.3942142448
87.04405588 0.4442019195
95.08552677 0.3342506106
109.1011768 0.3361009197
121.1011768 0.6088038139
123.1168269 0.3942142448
135.1168269 0.3361009197
149.132477 0.3361009197
161.132477 0.6088038139
163.148127 0.3942142448
175.148127 0.3361009197
185.132477 0.3444557513
187.148127 1.103585946
189.1637771 0.9352943719
201.1637771 0.7377701207
239.1794272 0.3554339279
241.1950772 0.8702487861
255.2107273 2.562752167
257.2263773 0.4287955658
259.2056419 1.070208747
273.221292 2.797681381
283.2056419 15.39961996
301.2162066 34.41952611
319.2267713 10.93895291

Name: +ve in-silico MS/MS by CFM-ID for FTAGQROYQYQRHF-FCWZHQICSA-N
ID: FTAGQROYQYQRHF-FCWZHQICSA-N
Comment: Energy1
Num peaks: 31
39.02292652 1.944926462
41.03857658 2.306075794
43.05422664 1.179272868
55.05422664 0.7779481142
69.0334912 0.7923326146
71.04914126 0.8400050057
73.02840582 0.939602579
79.05422664 1.171820215
81.06987671 0.9359858291
87.04405588 0.9563163736
109.1011768 0.7701997412
119.0855268 1.218826007
121.1011768 1.010002803
135.1168269 0.7701997412
149.132477 0.7701997412
159.1168269 1.218826007
161.132477 1.010002803
175.148127 0.7701997412
185.132477 2.12524441
187.148127 3.140416574
189.1637771 1.251638732
201.1637771 2.464806856
203.1794272 0.8507580453
241.1950772 2.29072113
255.2107273 3.890151386
257.2263773 0.7737922455
259.2056419 1.777944858
273.221292 3.482882649
283.2056419 3.728156272
301.2162066 5.873715178
319.2267713 1.790027702

Name: +ve in-silico MS/MS by CFM-ID for FTAGQROYQYQRHF-FCWZHQICSA-N
ID: FTAGQROYQYQRHF-FCWZHQICSA-N
Comment: Energy2
Num peaks: 31
27.02292652 1.676319783
39.02292652 2.665443992
41.03857658 5.242757144
43.05422664 1.53741824
53.03857658 1.335095732
55.05422664 1.365072295
68.99710569 0.8738205999
71.04914126 1.132084445
97.06479133 0.866802825
109.1011768 1.279218701
121.1011768 1.036145628
123.0804414 1.006809607
135.1168269 1.279218701
137.0597059 0.7315965441
149.132477 1.279218701
161.132477 1.036145628
175.148127 1.279218701
185.132477 1.059218187
187.148127 2.49451611
189.1637771 2.090699114
199.148127 1.135852609
201.1637771 3.083300421
203.1794272 0.7881943725
213.1637771 0.7473131175
231.1379563 1.081228429
239.1794272 2.317353176
241.1950772 2.74910195
245.1536063 1.081228429
253.1950772 0.9318419625
255.2107273 1.452157949
257.2263773 0.8534792108

Name: +ve in-silico MS/MS by CFM-ID for VNYSSYRCGWBHLG-UKNWISKWSA-N
ID: VNYSSYRCGWBHLG-UKNWISKWSA-N
Comment: Energy0
Num peaks: 21
83.08552677 0.420130745
87.04405588 0.4151844124
97.10117684 0.4662661833
111.1168269 0.6187268748
163.075356 0.3319215961
165.0910061 0.3738227727
177.0910061 0.5950471967
179.1430416 0.3319756362
181.0859207 0.3471344813
205.1586917 0.6400406721
207.1743418 0.5908933465
219.1743418 0.4097053991
257.1899918 0.4206864726
259.2056419 1.032355359
273.221292 3.053535858
275.236942 0.5238005556
277.2162066 0.6889603466
291.2318567 1.806923693
301.2162066 26.64436835
319.2267713 32.23613493
337.237336 8.127314062

Name: +ve in-silico MS/MS by CFM-ID for VNYSSYRCGWBHLG-UKNWISKWSA-N
ID: VNYSSYRCGWBHLG-UKNWISKWSA-N
Comment: Energy1
Num peaks: 31
39.02292652 0.8035463846
41.03857658 1.352033301
43.05422664 1.257377359
57.06987671 0.7957161356
73.02840582 0.9243135749
81.06987671 0.9346561875
83.08552677 0.749880297
87.04405588 0.9975302885
95.08552677 0.7552347123
97.10117684 1.505262153
111.1168269 1.834429247
161.0597059 1.008655827
163.075356 1.290289095
175.075356 0.8263058219
177.0910061 1.328182714
179.1066561 0.9492607665
185.132477 0.9102354503
187.148127 1.263222014
201.1637771 1.093194821
205.1586917 1.315147466
207.1015708 0.7661083347
219.1743418 1.098852426
257.1899918 0.9123239456
259.2056419 2.708038023
273.221292 4.596510018
275.236942 0.9605398876
277.2162066 1.061215046
291.2318567 2.16944323
301.2162066 8.059797831
319.2267713 6.603606877
337.237336 1.412882023

Name: +ve in-silico MS/MS by CFM-ID for VNYSSYRCGWBHLG-UKNWISKWSA-N
ID: VNYSSYRCGWBHLG-UKNWISKWSA-N
Comment: Energy2
Num peaks: 31
27.02292652 1.3911432
39.02292652 1.787994699
41.03857658 4.983374491
43.05422664 4.755822639
53.03857658 1.143563447
57.06987671 2.196461666
68.99710569 0.8738042958
71.08552677 1.144874216
77.03857658 1.539701517
97.06479133 0.9072853215
109.1011768 1.110028807
135.0804414 1.318945427
137.0960915 1.788181619
149.0960915 1.71428711
165.0910061 1.183776365
177.0910061 0.9315597626
179.1066561 0.8952795812
187.148127 1.252057823
189.1637771 1.479968112
199.148127 1.067688865
201.1637771 1.272485148
205.1586917 0.8521391105
247.1328709 0.9495898043
257.1899918 2.464913416
259.2056419 2.179957577
261.148521 0.9495898043
271.2056419 0.9328088091
273.221292 1.971560172
275.164171 0.9495898043
275.236942 0.9831490043
301.2162066 0.9461769098

Name: +ve in-silico MS/MS by CFM-ID for VNYSSYRCGWBHLG-CTOJTRLNSA-N
ID: VNYSSYRCGWBHLG-CTOJTRLNSA-N
Comment: Energy0
Num peaks: 21
83.08552677 0.420130745
87.04405588 0.4151844124
97.10117684 0.4662661833
111.1168269 0.6187268748
163.075356 0.3319215961
165.0910061 0.3738227727
177.0910061 0.5950471967
179.1430416 0.3319756362
181.0859207 0.3471344813
205.1586917 0.6400406721
207.1743418 0.5908933465
219.1743418 0.4097053991
257.1899918 0.4206864726
259.2056419 1.032355359
273.221292 3.053535858
275.236942 0.5238005556
277.2162066 0.6889603466
291.2318567 1.806923693
301.2162066 26.64436835
319.2267713 32.23613493
337.237336 8.127314062

Name: +ve in-silico MS/MS by CFM-ID for VNYSSYRCGWBHLG-CTOJTRLNSA-N
ID: VNYSSYRCGWBHLG-CTOJTRLNSA-N
Comment: Energy1
Num peaks: 31
39.02292652 0.8035463846
41.03857658 1.352033301
43.05422664 1.257377359
57.06987671 0.7957161356
73.02840582 0.9243135749
81.06987671 0.9346561875
83.08552677 0.749880297
87.04405588 0.9975302885
95.08552677 0.7552347123
97.10117684 1.505262153
111.1168269 1.834429247
161.0597059 1.008655827
163.075356 1.290289095
175.075356 0.8263058219
177.0910061 1.328182714
179.1066561 0.9492607665
185.132477 0.9102354503
187.148127 1.263222014
201.1637771 1.093194821
205.1586917 1.315147466
207.1015708 0.7661083347
219.1743418 1.098852426
257.1899918 0.9123239456
259.2056419 2.708038023
273.221292 4.596510018
275.236942 0.9605398876
277.2162066 1.061215046
291.2318567 2.16944323
301.2162066 8.059797831
319.2267713 6.603606877
337.237336 1.412882023

Name: +ve in-silico MS/MS by CFM-ID for VNYSSYRCGWBHLG-CTOJTRLNSA-N
ID: VNYSSYRCGWBHLG-CTOJTRLNSA-N
Comment: Energy2
Num peaks: 31
27.02292652 1.3911432
39.02292652 1.787994699
41.03857658 4.983374491
43.05422664 4.755822639
53.03857658 1.143563447
57.06987671 2.196461666
68.99710569 0.8738042958
71.08552677 1.144874216
77.03857658 1.539701517
97.06479133 0.9072853215
109.1011768 1.110028807
135.0804414 1.318945427
137.0960915 1.788181619
149.0960915 1.71428711
165.0910061 1.183776365
177.0910061 0.9315597626
179.1066561 0.8952795812
187.148127 1.252057823
189.1637771 1.479968112
199.148127 1.067688865
201.1637771 1.272485148
205.1586917 0.8521391105
247.1328709 0.9495898043
257.1899918 2.464913416
259.2056419 2.179957577
261.148521 0.9495898043
271.2056419 0.9328088091
273.221292 1.971560172
275.164171 0.9495898043
275.236942 0.9831490043
301.2162066 0.9461769098

Name: +ve in-silico MS/MS by CFM-ID for VNYSSYRCGWBHLG-CBBLYLIKSA-N
ID: VNYSSYRCGWBHLG-CBBLYLIKSA-N
Comment: Energy0
Num peaks: 21
83.08552677 0.420130745
87.04405588 0.4151844124
97.10117684 0.4662661833
111.1168269 0.6187268748
163.075356 0.3319215961
165.0910061 0.3738227727
177.0910061 0.5950471967
179.1430416 0.3319756362
181.0859207 0.3471344813
205.1586917 0.6400406721
207.1743418 0.5908933465
219.1743418 0.4097053991
257.1899918 0.4206864726
259.2056419 1.032355359
273.221292 3.053535858
275.236942 0.5238005556
277.2162066 0.6889603466
291.2318567 1.806923693
301.2162066 26.64436835
319.2267713 32.23613493
337.237336 8.127314062

Name: +ve in-silico MS/MS by CFM-ID for VNYSSYRCGWBHLG-CBBLYLIKSA-N
ID: VNYSSYRCGWBHLG-CBBLYLIKSA-N
Comment: Energy1
Num peaks: 31
39.02292652 0.8035463846
41.03857658 1.352033301
43.05422664 1.257377359
57.06987671 0.7957161356
73.02840582 0.9243135749
81.06987671 0.9346561875
83.08552677 0.749880297
87.04405588 0.9975302885
95.08552677 0.7552347123
97.10117684 1.505262153
111.1168269 1.834429247
161.0597059 1.008655827
163.075356 1.290289095
175.075356 0.8263058219
177.0910061 1.328182714
179.1066561 0.9492607665
185.132477 0.9102354503
187.148127 1.263222014
201.1637771 1.093194821
205.1586917 1.315147466
207.1015708 0.7661083347
219.1743418 1.098852426
257.1899918 0.9123239456
259.2056419 2.708038023
273.221292 4.596510018
275.236942 0.9605398876
277.2162066 1.061215046
291.2318567 2.16944323
301.2162066 8.059797831
319.2267713 6.603606877
337.237336 1.412882023

Name: +ve in-silico MS/MS by CFM-ID for VNYSSYRCGWBHLG-CBBLYLIKSA-N
ID: VNYSSYRCGWBHLG-CBBLYLIKSA-N
Comment: Energy2
Num peaks: 31
27.02292652 1.3911432
39.02292652 1.787994699
41.03857658 4.983374491
43.05422664 4.755822639
53.03857658 1.143563447
57.06987671 2.196461666
68.99710569 0.8738042958
71.08552677 1.144874216
77.03857658 1.539701517
97.06479133 0.9072853215
109.1011768 1.110028807
135.0804414 1.318945427
137.0960915 1.788181619
149.0960915 1.71428711
165.0910061 1.183776365
177.0910061 0.9315597626
179.1066561 0.8952795812
187.148127 1.252057823
189.1637771 1.479968112
199.148127 1.067688865
201.1637771 1.272485148
205.1586917 0.8521391105
247.1328709 0.9495898043
257.1899918 2.464913416
259.2056419 2.179957577
261.148521 0.9495898043
271.2056419 0.9328088091
273.221292 1.971560172
275.164171 0.9495898043
275.236942 0.9831490043
301.2162066 0.9461769098

Name: +ve in-silico MS/MS by CFM-ID for MCRJLMXYVFDXLS-QGQBRVLBSA-N
ID: MCRJLMXYVFDXLS-QGQBRVLBSA-N
Comment: Energy0
Num peaks: 31
41.03857658 0.6447432893
43.05422664 0.3978944503
55.05422664 0.3633120092
59.01275576 0.348961418
69.06987671 0.3321516641
81.06987671 0.624405732
83.08552677 0.3935692675
95.08552677 0.5563665304
99.04405588 0.3342028531
109.1011768 0.7195932849
139.075356 0.3348060485
149.0960915 0.5204077685
151.1117415 0.393799953
153.1273916 0.3614602979
161.0960915 0.5430756403
165.0910061 0.559246188
167.1066561 0.444998216
177.1273916 0.4248151635
179.1066561 0.4422239064
179.1430416 0.3190279402
217.1586917 0.4248151635
219.1743418 0.3190279402
239.1794272 0.3522853247
241.1950772 0.85530612
255.2107273 2.56965808
257.2263773 0.4278048186
259.2056419 1.052735446
273.221292 2.805202027
283.2056419 15.43559546
301.2162066 34.36732099
319.2267713 10.88846164

Name: +ve in-silico MS/MS by CFM-ID for MCRJLMXYVFDXLS-QGQBRVLBSA-N
ID: MCRJLMXYVFDXLS-QGQBRVLBSA-N
Comment: Energy1
Num peaks: 31
39.02292652 1.536797226
41.03857658 1.471674953
55.05422664 1.149967828
69.06987671 0.7901907166
79.05422664 1.164618659
81.06987671 1.1406469
95.08552677 1.865148048
97.02840582 0.8020846803
107.0855268 0.9144025079
109.1011768 2.079217987
111.1168269 0.8455619816
119.0855268 0.8322664566
121.1011768 1.547254662
131.0855268 1.02690503
133.1011768 1.69434243
137.0597059 0.8153565667
147.0804414 0.7929145255
161.0960915 0.9727460799
163.075356 1.24195138
163.1117415 0.9232509706
165.0910061 1.210834954
179.1066561 0.9034311718
191.1066561 0.8357525243
241.1950772 1.956669901
255.2107273 3.966030175
257.2263773 0.7683896455
259.2056419 1.52968784
273.221292 3.529891104
283.2056419 3.752564459
301.2162066 5.840197
319.2267713 1.765119096

Name: +ve in-silico MS/MS by CFM-ID for MCRJLMXYVFDXLS-QGQBRVLBSA-N
ID: MCRJLMXYVFDXLS-QGQBRVLBSA-N
Comment: Energy2
Num peaks: 31
27.02292652 0.8983155509
39.02292652 3.621907944
41.03857658 4.354900851
43.05422664 0.8671153123
51.02292652 1.023053656
53.03857658 2.648963953
55.05422664 2.777835233
67.05422664 2.488774517
69.06987671 1.036229105
81.06987671 1.609473661
95.08552677 1.333451982
105.0698767 1.041990999
107.0855268 3.038412091
109.1011768 0.9090614787
117.0698767 1.329336208
119.0855268 2.971553344
121.1011768 2.356688257
133.1011768 3.822825382
135.1168269 0.9859339169
147.1168269 0.9784692059
157.0647913 0.860165099
173.132477 0.9784692059
187.148127 0.9784692059
213.1637771 0.9784692059
227.1794272 0.9784692059
231.1379563 1.055731361
239.1794272 1.4373689
241.1950772 1.267826625
245.1536063 1.055731361
253.1950772 0.9101994606
255.2107273 1.39567102

Name: +ve in-silico MS/MS by CFM-ID for BLWCDFIELVFRJY-QXBXTPPVSA-N
ID: BLWCDFIELVFRJY-QXBXTPPVSA-N
Comment: Energy0
Num peaks: 31
41.03857658 0.6286144657
43.05422664 0.4514926769
55.05422664 0.5758727784
69.06987671 1.385060698
81.06987671 0.4142903752
99.08044139 1.289084408
129.0910061 0.4801753293
153.0910061 0.4313745862
155.1066561 0.6039988836
157.1223062 0.4326663344
179.1066561 0.3767627524
189.1273916 1.037292804
191.1430416 0.8318224757
193.1223062 0.5692747644
195.1379563 0.6488747005
197.1536063 0.4488885954
207.1379563 0.8915156206
219.1379563 1.246874629
221.1536063 0.514281654
235.1692564 0.5828654325
237.148521 0.788767971
237.1849065 0.4326663344
249.148521 0.3799231405
259.2056419 0.5235328591
273.221292 1.435128584
277.2162066 1.232838542
291.2318567 3.196497526
293.2475067 0.4387188238
301.2162066 13.93513845
319.2267713 29.29316572
337.237336 12.61696918

Name: +ve in-silico MS/MS by CFM-ID for BLWCDFIELVFRJY-QXBXTPPVSA-N
ID: BLWCDFIELVFRJY-QXBXTPPVSA-N
Comment: Energy1
Num peaks: 31
39.02292652 1.397418259
41.03857658 1.154876789
53.03857658 1.285323497
55.05422664 1.625621709
65.03857658 0.9211425318
67.05422664 2.022846072
69.06987671 7.42573165
71.08552677 2.236141349
81.06987671 1.27421411
99.08044139 1.137318028
145.1011768 0.8739812444
147.1168269 2.385675104
159.1168269 1.035211412
161.132477 3.401826715
163.148127 1.047994953
175.1117415 0.8468473389
187.1117415 1.171502451
189.1273916 2.391641468
191.1430416 2.158080997
193.1223062 1.176593468
205.1223062 1.146708516
207.1379563 2.910495105
209.1536063 0.9183075901
219.1379563 1.510462044
221.1536063 1.276560145
259.2056419 0.9941435722
273.221292 1.901262602
291.2318567 1.926684188
301.2162066 3.745176199
319.2267713 3.864686261
337.237336 1.314293339

Name: +ve in-silico MS/MS by CFM-ID for BLWCDFIELVFRJY-QXBXTPPVSA-N
ID: BLWCDFIELVFRJY-QXBXTPPVSA-N
Comment: Energy2
Num peaks: 31
27.02292652 0.8983141003
39.02292652 3.804058925
41.03857658 3.409258527
43.05422664 1.597498259
51.02292652 1.409556271
53.03857658 3.816235772
55.05422664 2.38019794
65.03857658 2.107923835
67.05422664 2.386130838
69.06987671 3.00996459
71.08552677 1.159211742
79.05422664 1.324631634
81.06987671 2.075946067
107.0855268 1.275930318
121.1011768 1.275930318
145.1011768 1.291866703
147.1168269 5.089676093
149.132477 1.070703132
161.132477 5.419275182
163.148127 0.9397887758
177.1273916 0.9545217753
179.1066561 0.8155164022
191.1430416 3.02341751
195.1379563 0.8785605295
207.1379563 0.8057392079
219.1379563 1.484615978
221.1536063 1.302020109
235.1692564 0.7949459049
259.2056419 0.9181469458
273.221292 1.554786471
301.2162066 0.7988660453

Name: +ve in-silico MS/MS by CFM-ID for RGZIXZYRGZWDMI-QXBXTPPVSA-N
ID: RGZIXZYRGZWDMI-QXBXTPPVSA-N
Comment: Energy0
Num peaks: 31
41.03857658 0.6957789283
43.05422664 0.4975016942
55.05422664 0.6575875062
69.06987671 0.7748402915
79.05422664 0.593122913
81.06987671 2.186934724
83.08552677 0.4570713613
85.10117684 0.8570034375
111.0804414 0.5258152333
135.0804414 0.4691777272
137.0960915 0.7636671398
139.1117415 0.481948535
151.1117415 0.4592790631
175.1117415 0.6331208149
177.1273916 0.9620081663
179.1430416 0.481948535
189.1273916 1.393269299
191.1430416 0.8632916095
201.1273916 1.317458952
203.1430416 0.857440209
205.1586917 0.8204974243
217.1586917 0.6492558329
219.1379563 1.003967655
219.1743418 0.481948535
223.1692564 0.4702350212
259.2056419 1.694359924
273.221292 4.147862347
275.236942 0.4685467225
283.2056419 5.833433074
301.2162066 29.92952065
319.2267713 13.99724415

Name: +ve in-silico MS/MS by CFM-ID for RGZIXZYRGZWDMI-QXBXTPPVSA-N
ID: RGZIXZYRGZWDMI-QXBXTPPVSA-N
Comment: Energy1
Num peaks: 31
39.02292652 1.879307031
41.03857658 1.208166891
53.03857658 1.131493722
55.05422664 1.831627902
67.05422664 1.480364153
69.06987671 3.154676016
71.08552677 1.43093359
79.05422664 1.812595978
81.06987671 2.873276956
83.08552677 2.682407276
135.0804414 1.15632253
147.1168269 2.006829181
161.132477 2.679022894
175.1117415 1.397442562
175.148127 1.291389303
177.1273916 0.9795623866
187.1117415 1.154330931
189.1273916 2.058211535
191.1430416 1.542729206
201.1273916 1.306724882
203.1430416 1.257582091
207.1379563 1.201075214
215.1430416 0.9664455265
217.1223062 1.144179741
219.1379563 1.316562076
221.1536063 1.138260471
259.2056419 1.182188702
273.221292 2.329220315
283.2056419 2.084229755
301.2162066 4.097472478
319.2267713 1.412494674

Name: +ve in-silico MS/MS by CFM-ID for RGZIXZYRGZWDMI-QXBXTPPVSA-N
ID: RGZIXZYRGZWDMI-QXBXTPPVSA-N
Comment: Energy2
Num peaks: 31
27.02292652 0.8900487425
39.02292652 5.728566207
41.03857658 3.758776229
43.05422664 1.73448248
51.02292652 1.392718209
53.03857658 2.876792969
55.05422664 3.087870888
65.03857658 1.969489933
67.05422664 1.936241099
69.06987671 1.089171277
79.05422664 1.482553482
81.06987671 2.223429635
93.06987671 1.019987246
107.0855268 1.461724764
119.0855268 0.9738594674
121.1011768 1.461724764
123.0804414 0.8229815206
133.1011768 1.482646434
137.0960915 0.9341633764
145.1011768 1.255546352
147.1168269 5.106795521
149.132477 1.43547648
161.0960915 1.160214421
161.132477 3.828343249
163.1117415 1.220664812
175.148127 2.927613994
177.1273916 1.306209619
189.1273916 0.9528918126
201.1273916 1.150294408
203.1430416 1.136015062
217.1586917 0.9153393115

Name: +ve in-silico MS/MS by CFM-ID for UDXLGBLAJBYLSZ-XBCQTNLFSA-N
ID: UDXLGBLAJBYLSZ-XBCQTNLFSA-N
Comment: Energy0
Num peaks: 31
39.02292652 0.3529714044
41.03857658 1.135220999
43.05422664 0.9390225115
55.05422664 0.7686956532
59.01275576 0.3498396195
99.04405588 0.3350857927
109.0647913 0.3517575702
111.0804414 0.5033758797
113.0960915 0.3194923399
135.0804414 0.3561056224
137.0960915 0.5050796804
139.075356 0.3356902005
175.1117415 0.3561056224
177.1273916 0.5050796804
179.1066561 0.3356902005
201.1273916 0.336778807
205.1223062 0.3426520981
215.1430416 0.6827070782
217.1586917 0.6598225951
219.1379563 0.3364128804
219.1743418 0.3885797304
233.1536063 0.4477602721
239.1794272 0.3529934084
241.1950772 0.8605178753
255.2107273 2.533980946
257.2263773 0.4286646944
259.2056419 1.059125242
273.221292 2.765014935
283.2056419 15.41311233
301.2162066 34.42024326
319.2267713 10.93227664

Name: +ve in-silico MS/MS by CFM-ID for UDXLGBLAJBYLSZ-XBCQTNLFSA-N
ID: UDXLGBLAJBYLSZ-XBCQTNLFSA-N
Comment: Energy1
Num peaks: 31
39.02292652 2.311572935
41.03857658 3.437409897
43.05422664 1.281675518
53.03857658 0.7120997306
55.05422664 2.75088939
57.06987671 0.8359851157
67.05422664 0.8909081569
97.02840582 0.8057061185
109.0647913 0.6917013997
135.0804414 0.7377323405
137.0597059 0.8190302122
173.132477 1.862792784
175.1117415 0.7377323405
177.0910061 0.8190302122
185.132477 0.7902915496
187.148127 1.485617435
201.1273916 0.7334588704
203.1066561 0.8190302122
215.1430416 1.306412008
217.1586917 1.20871241
219.1379563 0.7597774625
233.1536063 0.9661143077
241.1950772 2.102544578
245.1536063 0.837103808
255.2107273 3.602584273
257.2263773 0.7714122408
259.2056419 1.637707609
273.221292 3.265634235
283.2056419 3.724268442
301.2162066 5.851060464
319.2267713 1.77903322

Name: +ve in-silico MS/MS by CFM-ID for UDXLGBLAJBYLSZ-XBCQTNLFSA-N
ID: UDXLGBLAJBYLSZ-XBCQTNLFSA-N
Comment: Energy2
Num peaks: 31
27.02292652 0.9198422393
39.02292652 3.28695968
41.03857658 4.466835689
43.05422664 2.225823699
51.02292652 2.093826854
53.03857658 1.567379229
55.05422664 3.797305521
65.03857658 0.9235787894
67.05422664 1.87322632
81.06987671 1.853729692
95.08552677 1.256222715
107.0855268 2.059714368
121.1011768 2.185273453
147.1168269 2.512571195
159.1168269 1.119154973
161.132477 0.6746189064
171.1168269 0.7666101009
173.132477 6.503281165
185.132477 1.029278465
187.1117415 0.7869242323
187.148127 3.991201392
201.1637771 0.6746189064
213.1637771 1.001916648
217.1586917 1.036842569
227.1794272 1.001916648
239.1794272 1.471813135
241.1950772 1.570482926
245.1536063 0.8084102921
253.1950772 0.9320109278
255.2107273 1.297564617
257.2263773 0.8536339671

Name: +ve in-silico MS/MS by CFM-ID for XYDVGNAQQFWZEF-JPURVOHMSA-N
ID: XYDVGNAQQFWZEF-JPURVOHMSA-N
Comment: Energy0
Num peaks: 31
41.03857658 0.439412929
59.04914126 1.360881526
89.05970595 0.4923212391
113.0597059 0.4314626268
115.075356 0.6301283991
117.0910061 0.4298973114
153.0910061 0.4408970171
155.1066561 0.6131117209
157.1223062 0.4428593355
193.1223062 0.4408970171
195.1379563 0.6183503644
197.1536063 0.4428593355
219.1379563 0.3848952631
229.1586917 1.076762897
231.1743418 0.8464867913
233.1536063 0.5782316754
235.1692564 0.6640239001
237.1849065 0.4593854455
247.1692564 0.905237936
259.1692564 1.217301655
259.2056419 0.5413296749
261.1849065 0.5256934073
273.221292 1.471627527
277.1798211 0.8054543974
277.2162066 1.277862116
291.2318567 3.29600095
293.2475067 0.4469361912
301.2162066 14.4336138
307.1903858 0.4013295962
319.2267713 30.27999051
337.237336 12.99307066

Name: +ve in-silico MS/MS by CFM-ID for XYDVGNAQQFWZEF-JPURVOHMSA-N
ID: XYDVGNAQQFWZEF-JPURVOHMSA-N
Comment: Energy1
Num peaks: 31
29.03857658 2.377407541
31.05422664 0.8903324174
41.03857658 1.728610466
43.05422664 0.8063005634
59.04914126 1.595627417
113.0597059 0.8151513065
135.0804414 0.8012602777
153.0910061 0.7850698444
175.1117415 0.8012602777
187.148127 2.548585503
193.1223062 0.7850698444
201.1637771 3.833460699
203.1794272 1.366284989
215.1430416 1.115238395
219.1379563 0.8237453176
229.1586917 2.934313731
231.1743418 2.592019162
233.1536063 1.215801232
235.1692564 0.958631731
247.1692564 3.166053511
249.1849065 1.13231384
259.1692564 1.407818707
259.2056419 1.293055889
261.1849065 1.293897294
273.221292 2.491796033
277.2162066 1.120914666
291.2318567 2.573213592
293.2475067 0.7646453253
301.2162066 4.506376093
319.2267713 4.738224064
337.237336 1.64015898

Name: +ve in-silico MS/MS by CFM-ID for XYDVGNAQQFWZEF-JPURVOHMSA-N
ID: XYDVGNAQQFWZEF-JPURVOHMSA-N
Comment: Energy2
Num peaks: 31
27.02292652 1.264484405
39.02292652 2.687802314
41.03857658 4.677053986
53.03857658 2.113838055
55.01784114 1.132664415
55.05422664 1.089314841
57.0334912 1.407845454
59.04914126 1.920224721
67.05422664 2.029063658
79.05422664 1.691853603
81.06987671 1.561441162
93.06987671 1.152884965
107.0855268 1.478724065
119.0855268 1.152884965
121.1011768 1.832343451
133.1011768 1.152884965
147.1168269 1.478724065
159.1168269 1.400597865
173.132477 1.400597865
185.132477 1.083264586
187.148127 4.859390526
189.1637771 1.680816839
201.1637771 5.143869879
203.1794272 1.303101651
217.1586917 1.113326582
219.1379563 0.9492809953
231.1743418 2.767605218
235.1692564 1.023516769
259.1692564 1.14852712
259.2056419 1.200254202
273.221292 1.913487939

Name: +ve in-silico MS/MS by CFM-ID for GPQVVJQEBXAKBJ-JPURVOHMSA-N
ID: GPQVVJQEBXAKBJ-JPURVOHMSA-N
Comment: Energy0
Num peaks: 31
39.02292652 0.6724858295
41.03857658 2.30295582
43.05422664 0.4778012529
45.06987671 0.8780630165
71.04914126 0.5237943684
97.06479133 0.757388928
99.08044139 0.4734456693
135.0804414 0.4791965901
137.0960915 0.7786631535
139.1117415 0.4892377212
175.1117415 0.4804499335
177.1273916 0.7786631535
179.1430416 0.4892377212
191.1430416 0.4698153227
215.1430416 0.6506587322
217.1586917 0.9840009625
219.1743418 0.4892377212
229.1586917 1.450194289
231.1743418 0.8888169258
241.1586917 1.280021723
243.1743418 0.8875731564
245.1899918 0.8502606707
259.1692564 1.010481222
259.2056419 1.708967772
263.2005565 0.490033799
271.2056419 0.5148005074
273.221292 4.270104461
275.236942 0.4712401566
283.2056419 6.076472008
301.2162066 30.77725016
319.2267713 14.1238949

Name: +ve in-silico MS/MS by CFM-ID for GPQVVJQEBXAKBJ-JPURVOHMSA-N
ID: GPQVVJQEBXAKBJ-JPURVOHMSA-N
Comment: Energy1
Num peaks: 31
29.03857658 0.8059989659
39.02292652 3.047533907
41.03857658 3.862316502
43.05422664 3.375418064
45.06987671 0.8395824502
95.04914126 1.011820768
135.0804414 1.234638093
137.0960915 0.9151789099
175.1117415 1.255835629
177.1273916 0.9151789099
187.148127 2.094455916
201.1637771 2.937386174
203.1794272 1.128962622
215.1430416 1.529545061
215.1794272 1.221679665
217.1586917 1.066649817
229.1586917 2.418568383
231.1743418 1.731116881
241.1586917 1.122933635
243.1743418 1.356442149
245.1899918 1.102872733
247.1692564 1.387773371
257.2263773 0.805241842
259.1692564 1.415705552
259.2056419 1.3223394
261.1849065 1.227837916
273.221292 2.860389575
275.236942 0.7532692138
283.2056419 2.361788236
301.2162066 4.63392986
319.2267713 1.596565055

Name: +ve in-silico MS/MS by CFM-ID for GPQVVJQEBXAKBJ-JPURVOHMSA-N
ID: GPQVVJQEBXAKBJ-JPURVOHMSA-N
Comment: Energy2
Num peaks: 31
27.02292652 1.226779571
39.02292652 4.708808745
41.03857658 6.728294861
43.05422664 1.641106901
45.06987671 0.9928905908
53.03857658 2.354827732
55.05422664 1.02014035
67.05422664 1.28839744
79.05422664 2.18619454
81.06987671 1.125361488
93.06987671 2.517191001
107.0855268 1.252193928
119.0855268 2.18619454
121.1011768 1.533048445
133.1011768 1.021378155
137.0960915 0.9848547571
147.1168269 1.533048445
159.1168269 1.021378155
173.132477 1.554990972
177.1273916 0.9848547571
187.148127 4.585918132
189.1637771 1.609479563
201.1273916 1.220948761
201.1637771 3.713298732
203.1430416 1.286001474
203.1794272 1.000420614
215.1794272 2.422978455
217.1586917 1.37821995
229.1586917 1.03584774
243.1743418 1.200573278
245.1899918 1.057717162

Name: +ve in-silico MS/MS by CFM-ID for UXGXCGPWGSUMNI-BVHTXILBSA-N
ID: UXGXCGPWGSUMNI-BVHTXILBSA-N
Comment: Energy0
Num peaks: 21
57.06987671 0.4732576617
71.08552677 0.6245938008
87.04405588 0.4158182058
139.1117415 0.3320975983
179.1430416 0.3320975983
203.1066561 0.3321831296
205.1223062 0.3741882518
205.1586917 0.6403516427
207.1743418 0.5911819195
217.1223062 0.5989555875
219.1743418 0.4100923391
221.1172208 0.3474743322
257.1899918 0.4219118218
259.2056419 1.034627729
273.221292 3.06803076
275.236942 0.525511765
277.2162066 0.6894622792
291.2318567 1.812143266
301.2162066 26.67251194
319.2267713 32.28813983
337.237336 8.138491195

Name: +ve in-silico MS/MS by CFM-ID for UXGXCGPWGSUMNI-BVHTXILBSA-N
ID: UXGXCGPWGSUMNI-BVHTXILBSA-N
Comment: Energy1
Num peaks: 31
39.02292652 0.7339881755
41.03857658 1.343299859
43.05422664 1.110151919
55.05422664 0.7685989317
57.06987671 1.690298034
71.08552677 2.130864055
73.02840582 0.9346868342
73.10117684 0.7396434819
87.04405588 1.009262025
177.1273916 0.9799809771
185.132477 0.9163359655
187.148127 1.271614274
189.1273916 0.7591435945
201.1637771 1.104562966
203.1066561 1.301640926
205.1586917 1.33638879
207.1743418 0.7344716818
217.1223062 1.429193544
219.1379563 0.9697469884
219.1743418 1.118434744
221.1172208 0.6940881626
247.1328709 0.7743169245
257.1899918 0.9348653956
259.2056419 2.75279803
273.221292 4.818812111
275.236942 0.9802522422
277.2162066 1.070718979
291.2318567 2.245874907
301.2162066 8.302946843
319.2267713 6.752592546
337.237336 1.42976186

Name: +ve in-silico MS/MS by CFM-ID for UXGXCGPWGSUMNI-BVHTXILBSA-N
ID: UXGXCGPWGSUMNI-BVHTXILBSA-N
Comment: Energy2
Num peaks: 31
27.02292652 1.396399371
39.02292652 1.340880426
41.03857658 5.297073071
43.05422664 2.151036944
53.03857658 1.078425288
55.05422664 1.414775923
57.06987671 1.656773284
67.05422664 1.374280613
68.99710569 0.8779340009
69.06987671 0.842332012
71.08552677 1.669085169
97.06479133 0.9690423409
117.0698767 1.64558107
175.1117415 0.9286682217
177.1273916 1.712126967
187.148127 1.257729319
189.1273916 1.591250525
189.1637771 1.486944797
199.148127 1.073734599
201.1637771 1.280700854
205.1223062 1.198848437
205.1586917 0.8677322835
217.1223062 1.057421597
219.1379563 0.9132403599
257.1899918 2.492926535
259.2056419 2.212179651
271.2056419 0.93899336
273.221292 2.072615752
275.164171 0.9535359937
275.236942 0.9999852464
301.2162066 0.9797612118

Name: +ve in-silico MS/MS by CFM-ID for NNPWRKSGORGTIM-RCDCWWQHSA-N
ID: NNPWRKSGORGTIM-RCDCWWQHSA-N
Comment: Energy0
Num peaks: 22
57.06987671 0.472116707
71.08552677 0.6293172704
113.0960915 0.3248152299
127.075356 0.4072433596
139.1117415 0.3312795859
161.132477 0.3271378112
165.1273916 0.6332042679
167.1430416 0.5896408895
179.1430416 0.406389737
203.1066561 0.3315208945
205.1223062 0.422407093
217.1223062 0.5977615191
221.1172208 0.3464883973
257.1899918 0.3827594889
259.2056419 0.8613126712
273.221292 3.051812284
275.236942 0.5244641131
277.2162066 0.8364832083
291.2318567 1.801296174
301.2162066 26.61933804
319.2267713 32.19376252
337.237336 8.106074006

Name: +ve in-silico MS/MS by CFM-ID for NNPWRKSGORGTIM-RCDCWWQHSA-N
ID: NNPWRKSGORGTIM-RCDCWWQHSA-N
Comment: Energy1
Num peaks: 31
43.05422664 0.7698959428
53.03857658 0.794769157
55.05422664 1.022053373
57.06987671 1.676996709
67.05422664 1.194607573
71.08552677 2.259427302
81.06987671 1.035370076
83.08552677 0.8920153729
111.0804414 0.7995824478
127.075356 0.8944230806
145.1011768 0.910613838
147.1168269 1.1608638
161.132477 1.012288407
165.1273916 1.263219894
177.1273916 0.8639737324
179.1430416 1.044828111
189.1273916 0.7848034564
191.1430416 0.8954915835
203.1066561 1.293512733
205.1223062 0.8088870136
217.1223062 1.420268839
219.1379563 1.045738773
257.1899918 0.8344442271
259.2056419 2.168587254
273.221292 4.736811093
275.236942 0.9741309848
277.2162066 1.307005856
291.2318567 2.207353595
301.2162066 8.251098479
319.2267713 6.69071836
337.237336 1.411961107

Name: +ve in-silico MS/MS by CFM-ID for NNPWRKSGORGTIM-RCDCWWQHSA-N
ID: NNPWRKSGORGTIM-RCDCWWQHSA-N
Comment: Energy2
Num peaks: 31
39.02292652 1.498986773
41.03857658 3.356803644
43.05422664 1.697718931
51.02292652 1.153290337
53.03857658 1.764045238
55.05422664 2.050221448
57.06987671 1.608764914
65.03857658 1.448080836
67.05422664 4.282145732
69.06987671 1.149834202
71.08552677 2.570341444
77.03857658 2.088726843
81.06987671 2.676463331
83.08552677 1.114867661
149.132477 1.45563659
159.1168269 1.051126695
161.132477 0.9408275127
175.1117415 1.207159004
177.1273916 1.643879085
189.1273916 1.700626741
191.1430416 0.9571274715
205.1223062 1.452492129
217.1223062 1.03515717
219.1379563 0.9268921883
257.1899918 2.309431962
259.2056419 1.367578334
271.2056419 0.9192224859
273.221292 1.976337591
275.164171 0.9334589187
275.236942 0.9789301641
301.2162066 0.9591319546

Name: +ve in-silico MS/MS by CFM-ID for NPDSHTNEKLQQIJ-SIGMCMEVSA-N
ID: NPDSHTNEKLQQIJ-SIGMCMEVSA-N
Comment: Energy0
Num peaks: 23
43.05422664 0.3778423916
57.06987671 0.3719597312
59.01275576 0.4055916357
71.08552677 0.3581809727
83.08552677 0.7276776619
85.10117684 0.509815649
97.10117684 0.4046898864
107.0855268 0.3541526319
109.1011768 1.128636123
111.1168269 1.018923375
123.1168269 0.7534084957
125.0960915 0.4942593172
143.1066561 0.4566475206
153.1273916 0.3521822051
217.1950772 0.3590119313
219.2107273 0.8706822958
233.2263773 2.540453198
235.2420274 0.4357054371
237.221292 1.100876145
251.236942 2.851254448
261.221292 16.15938001
279.2318567 36.24328226
297.2424213 11.74137471

Name: +ve in-silico MS/MS by CFM-ID for NPDSHTNEKLQQIJ-SIGMCMEVSA-N
ID: NPDSHTNEKLQQIJ-SIGMCMEVSA-N
Comment: Energy1
Num peaks: 31
39.02292652 0.8514693653
41.03857658 1.195255949
43.05422664 1.331468869
55.05422664 0.9467870876
57.06987671 1.243345276
69.06987671 1.082234424
71.08552677 1.034898291
81.06987671 2.117621204
83.08552677 2.419639801
85.10117684 1.149929823
95.08552677 1.074335389
97.10117684 1.504877595
107.0855268 2.113166608
109.1011768 2.799123004
111.1168269 1.267661373
123.1168269 2.374005502
125.0960915 0.8864855516
125.132477 0.9843259862
127.1117415 1.094089537
129.0910061 0.8008369598
143.1066561 1.017658398
153.1273916 0.9926834446
155.1066561 0.8689318121
219.2107273 2.053672811
233.2263773 3.71227664
235.2420274 0.8679287466
237.221292 1.696668238
251.236942 3.625011503
261.221292 4.468957034
279.2318567 7.175982096
297.2424213 2.295172076

Name: +ve in-silico MS/MS by CFM-ID for NPDSHTNEKLQQIJ-SIGMCMEVSA-N
ID: NPDSHTNEKLQQIJ-SIGMCMEVSA-N
Comment: Energy2
Num peaks: 31
27.02292652 1.027112304
39.02292652 2.798181041
41.03857658 5.172547941
43.05422664 3.89162183
53.03857658 2.016882306
55.05422664 2.496453458
57.06987671 2.64156198
67.05422664 1.836675223
69.06987671 2.643653344
71.08552677 1.51920508
73.02840582 1.240087959
81.06987671 2.124565701
83.08552677 5.184816744
85.10117684 1.216957955
95.08552677 1.343677246
97.10117684 3.008313729
121.1011768 1.401018342
123.1168269 1.237546654
127.1117415 0.9498012972
153.1273916 1.641503272
163.148127 1.105535622
179.1430416 1.012740875
191.1794272 1.105535622
193.1586917 1.012740875
205.1950772 1.105535622
207.1743418 1.012740875
217.1950772 1.33844908
219.2107273 1.084234025
231.2107273 1.034488923
233.2263773 1.16501483
235.2420274 0.9225450108

Name: +ve in-silico MS/MS by CFM-ID for JNUUNUQHXIOFDA-XTDASVJISA-N
ID: JNUUNUQHXIOFDA-XTDASVJISA-N
Comment: Energy0
Num peaks: 31
43.05422664 0.3986270366
55.01784114 0.3878346057
57.06987671 0.3823456673
59.01275576 0.3983420902
69.0334912 0.7377827663
83.08552677 0.662459348
85.10117684 0.4917496249
87.04405588 0.5585436941
123.1168269 0.6662646179
125.132477 0.4945743115
137.132477 0.3820820421
151.148127 0.3820820421
163.148127 0.6662646179
165.1637771 0.4945743115
187.148127 0.3957619466
189.1637771 1.301283007
191.1794272 1.186417434
203.1794272 0.9009445994
249.1849065 0.6144954342
275.2005565 0.4825585952
277.2162066 1.832367328
285.221292 1.102567155
287.236942 1.441557801
289.2162066 0.5408359916
291.2318567 4.426488263
293.2475067 0.4707488722
301.2162066 4.775330167
303.2318567 2.407278153
305.2475067 0.7463568133
319.2267713 30.72997976
337.237336 14.10076942

Name: +ve in-silico MS/MS by CFM-ID for JNUUNUQHXIOFDA-XTDASVJISA-N
ID: JNUUNUQHXIOFDA-XTDASVJISA-N
Comment: Energy1
Num peaks: 31
39.02292652 0.9638017107
41.03857658 1.505145368
43.05422664 1.062765321
57.06987671 0.8866242448
73.02840582 1.075529557
81.06987671 1.139076615
83.08552677 0.9318191668
87.04405588 1.396215497
111.1168269 0.8785309142
121.1011768 1.197349854
123.1168269 0.9922061903
137.132477 0.8785309142
151.148127 0.8785309142
161.132477 1.197349854
163.148127 0.9922061903
177.1637771 0.8785309142
187.148127 2.216213519
189.1637771 3.344363922
191.1794272 1.368304138
203.1794272 2.457288173
205.1950772 0.948437448
249.1849065 1.35583969
257.2263773 1.228700945
277.2162066 2.858389933
285.221292 1.036299131
287.236942 1.227450131
291.2318567 4.246195004
301.2162066 1.072246466
303.2318567 1.993968192
319.2267713 4.194780349
337.237336 1.952959729

Name: +ve in-silico MS/MS by CFM-ID for JNUUNUQHXIOFDA-XTDASVJISA-N
ID: JNUUNUQHXIOFDA-XTDASVJISA-N
Comment: Energy2
Num peaks: 31
27.02292652 1.7016835
39.02292652 1.418809604
41.03857658 5.330282326
43.05422664 2.916112926
55.05422664 0.7696241722
57.06987671 1.422732579
68.99710569 0.8815838385
71.08552677 0.7383463355
87.04405588 1.300573756
111.1168269 1.336124005
113.0597059 1.244527608
123.1168269 0.9599535322
137.132477 1.336124005
139.075356 1.523662647
151.148127 1.336124005
153.0910061 1.523662647
163.148127 0.9599535322
177.1637771 1.336124005
179.1066561 0.9629976022
187.148127 0.9749806925
189.1637771 2.327403548
191.1794272 2.020555127
193.1223062 0.9629976022
201.1637771 1.251783318
203.1794272 4.782657434
219.1379563 0.9629976022
245.2263773 0.9027253173
257.2263773 0.831697924
275.2005565 2.424365603
289.2162066 1.061503094
293.2475067 0.7704204753

Name: +ve in-silico MS/MS by CFM-ID for AHHXLFNPCWCNQF-SOOJVSLFSA-N
ID: AHHXLFNPCWCNQF-SOOJVSLFSA-N
Comment: Energy0
Num peaks: 31
43.05422664 0.3535976835
57.06987671 0.3192529093
69.0334912 0.4300923049
83.08552677 0.5688109557
85.10117684 0.3714279655
87.04405588 0.4233426911
97.10117684 0.6500637233
111.1168269 0.859675364
139.1117415 0.8862765364
165.0910061 0.4754561715
179.1066561 0.7250334479
179.1430416 0.5156539734
181.1223062 0.3536254282
181.1586917 0.3738371371
197.1172208 0.3347034643
205.0859207 0.3165142369
205.1586917 0.9328593953
207.1015708 0.6246056211
207.1743418 0.8848015685
219.1743418 0.6451287592
221.1172208 0.3732410308
225.1121354 0.3641551936
257.1899918 0.3257806058
259.2056419 0.8462852072
273.221292 2.386926844
275.236942 0.4708667863
277.2162066 0.9833126428
291.2318567 2.498046423
301.2162066 17.18105579
319.2267713 33.03542818
337.237336 10.25741028

Name: +ve in-silico MS/MS by CFM-ID for AHHXLFNPCWCNQF-SOOJVSLFSA-N
ID: AHHXLFNPCWCNQF-SOOJVSLFSA-N
Comment: Energy1
Num peaks: 31
39.02292652 0.9013642834
41.03857658 1.474156204
43.05422664 1.238343047
73.02840582 0.8246357841
81.06987671 0.9530828351
83.08552677 0.8262193775
87.04405588 0.8663981841
95.08552677 0.9364580828
97.10117684 2.293758272
111.1168269 2.100922806
137.0960915 1.4093919
139.1117415 2.393617204
151.1117415 0.8223554092
163.075356 1.006346378
165.0910061 1.591536503
177.1273916 0.9858795005
179.1066561 1.331653112
203.1430416 1.571592848
205.1586917 2.223545746
207.1015708 1.483334558
207.1743418 1.058817313
219.1743418 1.348919305
221.1172208 0.7955731573
259.2056419 2.121374346
273.221292 2.880618178
275.236942 0.875166924
277.2162066 1.418130516
291.2318567 2.335842869
301.2162066 4.451684401
319.2267713 5.145721144
337.237336 1.46135371

Name: +ve in-silico MS/MS by CFM-ID for AHHXLFNPCWCNQF-SOOJVSLFSA-N
ID: AHHXLFNPCWCNQF-SOOJVSLFSA-N
Comment: Energy2
Num peaks: 31
27.02292652 1.385010294
39.02292652 1.959304897
41.03857658 5.350518889
43.05422664 3.167913097
53.03857658 1.316392536
55.05422664 1.090302369
57.06987671 1.470099457
65.03857658 1.710955108
71.08552677 1.033335232
95.08552677 0.9647459841
97.06479133 0.9032855205
109.1011768 0.9923129793
111.1168269 1.559424973
123.0804414 0.8607971199
135.0804414 0.960092865
137.0960915 2.200310228
139.1117415 0.9022209616
151.1117415 1.831058158
167.1430416 1.128956505
179.1066561 1.443345723
187.148127 1.317308448
193.1586917 1.128956505
207.1743418 1.730226967
217.1586917 1.014430103
247.1328709 0.9555972547
257.1899918 2.041766392
259.2056419 2.514246698
261.148521 0.9555972547
273.221292 0.9971176471
275.164171 0.9555972547
275.236942 1.498260092

Name: +ve in-silico MS/MS by CFM-ID for IDEHSDHMEMMYIR-DJWFCICMSA-N
ID: IDEHSDHMEMMYIR-DJWFCICMSA-N
Comment: Energy0
Num peaks: 31
41.03857658 0.6405060585
43.05422664 0.3973010869
55.05422664 0.3685985139
59.01275576 0.3485855748
69.06987671 0.3345597544
81.06987671 0.6235303123
83.08552677 0.3929796269
95.08552677 0.347048713
99.04405588 0.3338250231
105.0698767 0.3473183388
107.0855268 1.151470809
109.1011768 0.9214316041
121.1011768 0.7781850601
139.075356 0.3344276993
149.0960915 0.5433409792
151.1117415 0.4639449093
153.0910061 0.3319121454
167.1066561 0.4417302372
177.1273916 0.4330114376
179.1430416 0.3185024575
217.1586917 0.424111532
219.1743418 0.3185024575
239.1794272 0.3519821118
241.1950772 0.8580525637
255.2107273 2.576007874
257.2263773 0.4274366059
259.2056419 1.055238418
273.221292 2.811023585
283.2056419 15.39280591
301.2162066 34.2989827
319.2267713 10.86972625

Name: +ve in-silico MS/MS by CFM-ID for IDEHSDHMEMMYIR-DJWFCICMSA-N
ID: IDEHSDHMEMMYIR-DJWFCICMSA-N
Comment: Energy1
Num peaks: 31
39.02292652 1.553083346
41.03857658 1.353258387
53.03857658 0.6890316231
55.05422664 1.270203265
67.05422664 0.6885341265
69.06987671 0.8242047159
79.05422664 1.220059705
81.06987671 1.135978463
95.08552677 0.898790758
97.02840582 0.799130076
105.0698767 2.107139924
107.0855268 3.664494376
109.1011768 1.124094294
119.0855268 1.237055712
121.1011768 2.809289807
123.1168269 1.328112675
137.0597059 0.8123593292
147.0804414 0.7729032133
149.0960915 0.9118697493
151.1117415 1.188241536
153.0910061 0.7082459878
167.1066561 0.8998162411
179.1066561 0.7547463342
241.1950772 2.087578735
255.2107273 4.087406498
257.2263773 0.7659213538
259.2056419 1.623997695
273.221292 3.613049958
283.2056419 3.717275069
301.2162066 5.800058019
319.2267713 1.753797155

Name: +ve in-silico MS/MS by CFM-ID for IDEHSDHMEMMYIR-DJWFCICMSA-N
ID: IDEHSDHMEMMYIR-DJWFCICMSA-N
Comment: Energy2
Num peaks: 31
27.02292652 0.8911484956
39.02292652 4.337168606
41.03857658 3.069309435
43.05422664 0.8607414607
53.03857658 2.607485305
55.05422664 3.442866701
67.05422664 2.08835366
69.06987671 1.490191583
81.06987671 1.597389903
91.05422664 1.006907826
93.06987671 1.113551051
95.08552677 1.011929743
105.0698767 0.8490325462
107.0855268 5.563129781
117.0698767 1.060266134
119.0855268 1.652283228
121.1011768 3.572210916
123.1168269 1.286029921
145.0647913 0.8533024205
151.1117415 0.9879613207
173.132477 0.9706626586
177.1273916 0.9721763275
187.148127 0.9706626586
213.1637771 0.9706626586
227.1794272 0.9706626586
231.1379563 1.048124007
239.1794272 1.4259011
241.1950772 1.521492966
245.1536063 1.048124007
253.1950772 0.9029375916
255.2107273 1.513085724

Name: +ve in-silico MS/MS by CFM-ID for LRWYBGFSVUBWMO-NQZHIPPKSA-N
ID: LRWYBGFSVUBWMO-NQZHIPPKSA-N
Comment: Energy0
Num peaks: 31
59.01275576 0.3979739043
71.04914126 0.4444268062
73.06479133 0.3580933872
95.04914126 0.3508076097
97.06479133 0.4991583387
99.04405588 0.3298685175
135.0804414 0.3538236628
137.0960915 0.5008414455
139.075356 0.3304655843
175.1117415 0.3538236628
177.1273916 0.5008414455
179.1066561 0.3304655843
215.1430416 0.3538236628
217.1586917 0.5008414455
219.1379563 0.3373429244
227.1430416 0.3285229069
229.1586917 0.422071896
239.1794272 0.3490179568
241.1586917 0.489011667
241.1950772 0.8505869195
245.1536063 0.5536689907
247.1692564 0.4430503131
255.2107273 2.568803722
257.2263773 0.4239084234
259.1692564 0.4408185505
259.2056419 1.043653199
273.221292 2.79719193
283.2056419 15.44574981
289.1798211 0.5450454916
301.2162066 34.02001834
319.2267713 10.66832792

Name: +ve in-silico MS/MS by CFM-ID for LRWYBGFSVUBWMO-NQZHIPPKSA-N
ID: LRWYBGFSVUBWMO-NQZHIPPKSA-N
Comment: Energy1
Num peaks: 31
41.03857658 0.8932748045
67.05422664 0.730666002
95.04914126 0.7127763232
97.02840582 0.8104059573
117.0698767 0.6101958645
135.0804414 0.7564282606
137.0597059 0.823756505
157.1011768 0.6101958645
175.1117415 0.7564282606
177.0910061 0.823756505
197.132477 0.6101958645
199.148127 1.26248989
201.1637771 1.249212582
213.1637771 1.544881316
215.1430416 0.7564282606
217.1223062 0.823756505
227.1430416 0.8664050868
229.1586917 0.7444505271
239.1794272 0.6237713418
241.1586917 0.8766420951
241.1950772 2.123586115
243.1743418 1.029654011
245.1536063 1.2515595
255.2107273 4.496845365
257.2263773 0.781186401
259.1692564 0.9704372635
259.2056419 1.65166216
273.221292 3.925140497
283.2056419 4.013147634
301.2162066 6.04999059
319.2267713 1.786104508

Name: +ve in-silico MS/MS by CFM-ID for LRWYBGFSVUBWMO-NQZHIPPKSA-N
ID: LRWYBGFSVUBWMO-NQZHIPPKSA-N
Comment: Energy2
Num peaks: 31
27.02292652 1.038455038
39.02292652 1.601598389
41.03857658 2.218768505
51.02292652 1.561488139
53.03857658 1.183029731
55.05422664 1.197339564
65.03857658 1.618507395
67.05422664 2.569458737
81.06987671 1.595256792
91.05422664 0.9370739126
95.08552677 0.7273553082
105.0698767 1.180793173
107.0855268 1.921319252
121.1011768 2.142719844
147.1168269 2.01957396
161.132477 1.597726999
173.132477 0.9824907441
187.148127 1.918569795
199.148127 3.979606194
201.1273916 0.7742334524
201.1637771 3.209873517
203.1430416 0.6630022073
213.1637771 3.600891565
227.1794272 0.9824907441
229.1586917 0.8308872152
239.1794272 1.443632718
241.1950772 1.540551645
243.1743418 0.7943266479
253.1950772 0.9138509359
255.2107273 1.728779258
257.2263773 0.8373677508

Name: +ve in-silico MS/MS by CFM-ID for RUTQOBJLGHUCJC-ATHKOCGESA-N
ID: RUTQOBJLGHUCJC-ATHKOCGESA-N
Comment: Energy0
Num peaks: 31
43.05422664 0.3597100621
69.0334912 0.4263996606
73.02840582 0.4122453291
83.08552677 0.5696330008
85.10117684 0.3721231375
87.04405588 0.5527060951
97.02840582 0.3649261194
97.10117684 0.5125055715
111.1168269 0.6791875497
115.0389705 0.5659832168
153.1273916 0.3460519141
155.1430416 0.340899383
165.0910061 0.3338448146
177.0910061 0.4319390689
179.1430416 0.4021506801
181.0859207 0.5028478782
183.1015708 0.4317919293
195.1015708 0.4254964979
203.1794272 0.4038377398
207.1743418 0.4187513033
221.1899918 0.5506596424
231.1743418 0.4142328729
249.1849065 0.5938585688
259.2056419 0.8371845053
273.221292 2.409285624
275.236942 0.4706666339
277.2162066 0.9758508385
291.2318567 2.525485751
301.2162066 17.22156462
319.2267713 33.09541296
337.237336 10.28190684

Name: +ve in-silico MS/MS by CFM-ID for RUTQOBJLGHUCJC-ATHKOCGESA-N
ID: RUTQOBJLGHUCJC-ATHKOCGESA-N
Comment: Energy1
Num peaks: 31
39.02292652 0.8172150456
41.03857658 1.175443703
43.05422664 1.150800858
55.01784114 1.16377786
69.0334912 0.9684929138
73.02840582 1.408161721
81.06987671 1.072345093
83.08552677 0.8309681275
87.04405588 1.141178174
97.10117684 1.453561721
111.1168269 1.766138802
115.0389705 1.076651503
137.0960915 0.9203176427
149.0960915 0.8898022171
179.0702706 1.032172831
181.0859207 0.9489644537
189.1637771 1.32258548
195.1015708 0.851694417
203.1794272 0.923739652
207.1743418 1.36504585
221.1899918 1.16112143
231.1743418 1.404261708
249.1849065 1.418855278
259.2056419 1.968775411
273.221292 3.180287093
275.236942 0.8780392063
277.2162066 1.331972925
291.2318567 2.526730697
301.2162066 4.488690101
319.2267713 5.186363656
337.237336 1.476467603

Name: +ve in-silico MS/MS by CFM-ID for RUTQOBJLGHUCJC-ATHKOCGESA-N
ID: RUTQOBJLGHUCJC-ATHKOCGESA-N
Comment: Energy2
Num peaks: 31
27.02292652 1.585014192
39.02292652 1.510586797
41.03857658 4.865282838
43.05422664 4.777404124
53.03857658 1.144366958
57.06987671 2.091903434
67.05422664 1.210738303
68.99710569 0.9733666751
69.0334912 1.31911085
71.08552677 1.039005847
79.05422664 0.8877236843
87.04405588 1.211290269
97.06479133 1.362773536
109.1011768 1.019589868
123.0804414 0.8613111636
135.0804414 1.800639721
137.0960915 1.694696681
149.0960915 2.533088941
149.132477 0.8916609033
175.148127 0.8916609033
187.148127 0.8742288263
201.1637771 0.8647498756
203.1794272 0.9616639416
247.1328709 0.9596717056
257.1899918 2.050674141
259.2056419 1.535270265
261.148521 0.9596717056
273.221292 1.031438562
275.164171 0.9596717056
275.236942 1.50488298
301.2162066 0.8523392916

Name: +ve in-silico MS/MS by CFM-ID for LDYZTLZOFONHNA-VQHVLOKHSA-N
ID: LDYZTLZOFONHNA-VQHVLOKHSA-N
Comment: Energy0
Num peaks: 27
43.05422664 0.4204983298
57.06987671 0.8435386248
59.01275576 0.4089640822
71.08552677 1.122455301
99.08044139 1.077203277
113.0960915 0.4705336233
127.1117415 0.513745886
137.0960915 0.5111744029
139.1117415 0.896047346
141.1273916 0.5281205957
153.1273916 0.5149772568
165.1273916 0.5836561105
167.1430416 0.6468692293
179.1430416 0.8823743591
181.1586917 0.8322669061
183.1379563 0.4482014641
197.1536063 0.5846269755
207.1379563 0.5782984342
225.148521 0.6101078062
235.2056419 0.4888667887
237.221292 1.811549706
249.221292 0.5774901987
251.236942 4.475312015
253.2525921 0.5026154995
261.221292 8.649647831
279.2318567 35.75476511
297.2424213 15.62269403

Name: +ve in-silico MS/MS by CFM-ID for LDYZTLZOFONHNA-VQHVLOKHSA-N
ID: LDYZTLZOFONHNA-VQHVLOKHSA-N
Comment: Energy1
Num peaks: 31
41.03857658 1.201596141
43.05422664 1.084657445
53.03857658 0.9705391043
55.05422664 1.631120004
57.06987671 3.596688776
71.08552677 3.680630391
99.08044139 2.548736691
121.1011768 0.9131103187
123.1168269 1.312496108
135.1168269 0.9378391262
137.0960915 1.457776379
137.132477 2.110704959
139.1117415 1.341450092
163.1117415 1.124442134
165.1273916 1.970657527
167.1430416 1.446364662
179.1430416 1.966334033
181.1586917 1.734829735
183.1379563 1.248930258
193.1586917 0.8769157777
195.1743418 0.942186178
197.1536063 1.099275742
207.1379563 1.139070524
209.1899918 0.942186178
225.148521 1.261509095
237.221292 2.173955712
251.236942 3.907120228
253.2525921 0.9461045735
261.221292 2.312897998
279.2318567 5.314314203
297.2424213 2.396108334

Name: +ve in-silico MS/MS by CFM-ID for LDYZTLZOFONHNA-VQHVLOKHSA-N
ID: LDYZTLZOFONHNA-VQHVLOKHSA-N
Comment: Energy2
Num peaks: 31
27.02292652 1.030917449
39.02292652 2.248021256
41.03857658 4.452486347
43.05422664 2.498367606
53.03857658 2.429075518
55.05422664 3.084195351
57.06987671 2.514134962
67.05422664 0.9425927139
69.06987671 2.093084364
71.08552677 5.063589911
83.08552677 1.840244775
97.10117684 1.606465326
111.1168269 1.142581504
121.1011768 1.829215823
123.1168269 2.850954845
135.1168269 1.088731108
137.132477 4.548574861
139.148127 1.36322765
151.1117415 0.9056055884
151.148127 2.744719148
165.1273916 1.423641112
167.1430416 1.704006308
179.1430416 2.042585801
181.1586917 2.024643755
193.1586917 1.432309847
195.1743418 1.441330981
207.1743418 1.978830877
209.1899918 1.441330981
223.2056419 1.321207198
235.2420274 0.9341970319
249.221292 1.18156258

Name: +ve in-silico MS/MS by CFM-ID for MZQXAWAWDWCIKG-OHPMOLHNSA-N
ID: MZQXAWAWDWCIKG-OHPMOLHNSA-N
Comment: Energy0
Num peaks: 23
43.05422664 0.8076964473
59.01275576 0.4108167542
97.06479133 0.3779533623
99.08044139 0.5552719395
101.0960915 0.3409593568
137.0960915 0.4074727968
139.1117415 0.6490580114
141.1273916 0.3423467011
155.1066561 0.354433693
195.1379563 0.354433693
205.1586917 0.5287900354
207.1743418 0.3407376806
209.1536063 0.3559609432
217.1950772 0.3621844545
219.2107273 0.8776018135
223.1692564 0.4693474602
233.2263773 2.562302583
235.2420274 0.4393873901
237.221292 1.118517641
251.236942 2.900107579
261.221292 16.66256213
279.2318567 37.08249435
297.2424213 11.99821157

Name: +ve in-silico MS/MS by CFM-ID for MZQXAWAWDWCIKG-OHPMOLHNSA-N
ID: MZQXAWAWDWCIKG-OHPMOLHNSA-N
Comment: Energy1
Num peaks: 31
39.02292652 0.7616422703
41.03857658 1.206523495
43.05422664 3.252548405
45.06987671 1.017887907
55.05422664 1.179537564
69.06987671 0.800532481
73.06479133 0.7329059279
79.05422664 0.7468628761
83.08552677 0.7201825633
97.06479133 0.8529281514
99.08044139 0.7501565265
119.0855268 0.7088434042
137.0960915 0.9802175188
139.1117415 0.984084281
149.132477 0.8463659759
153.0910061 0.9714977739
163.148127 1.806807405
177.1637771 1.592149953
205.1586917 1.014235128
207.1743418 1.326749373
209.1536063 0.9147296973
219.2107273 2.142094918
223.1692564 1.096445906
233.2263773 3.92560115
235.1692564 0.9884026806
235.2420274 0.8848229129
237.221292 1.795124697
251.236942 3.861423572
261.221292 4.79540911
279.2318567 7.544211221
297.2424213 2.410288074

Name: +ve in-silico MS/MS by CFM-ID for MZQXAWAWDWCIKG-OHPMOLHNSA-N
ID: MZQXAWAWDWCIKG-OHPMOLHNSA-N
Comment: Energy2
Num peaks: 31
27.02292652 1.194915241
39.02292652 4.264906286
41.03857658 3.495262577
43.05422664 5.541516775
45.06987671 0.9164442775
53.03857658 1.975121183
55.05422664 2.286715118
69.06987671 2.173547646
83.08552677 2.274458167
93.06987671 1.095111779
97.10117684 1.633313555
107.0855268 1.095111779
109.1011768 0.807596294
111.1168269 1.43126456
121.1011768 1.392450565
123.1168269 2.292476424
135.1168269 1.262306355
137.132477 2.097151037
139.1117415 0.8694052724
149.132477 1.643476353
151.148127 1.049451264
161.132477 1.792951498
163.148127 4.631114656
177.1637771 3.105478592
205.1950772 1.142580237
217.1950772 1.382135874
219.2107273 1.150856702
231.2107273 1.069411859
233.2263773 1.185937006
235.1692564 0.9241626876
235.2420274 0.9526339435

Name: +ve in-silico MS/MS by CFM-ID for XTLVZNQEJRQDTP-KDFHGORWSA-N
ID: XTLVZNQEJRQDTP-KDFHGORWSA-N
Comment: Energy0
Num peaks: 24
43.05422664 0.372908563
57.06987671 0.3657178452
59.01275576 0.4063840824
71.08552677 0.5704314226
85.10117684 0.7659039783
125.0960915 0.359818795
127.1117415 0.390788686
129.1273916 0.383451598
141.0910061 0.3504406994
151.1117415 0.5842455949
153.1273916 0.5528701735
163.1117415 0.5180019304
167.1066561 0.5875998614
169.1223062 0.5273597841
181.1223062 0.4575286483
217.1950772 0.3600330915
219.2107273 0.8762379574
233.2263773 2.566305288
235.2420274 0.437078524
237.221292 1.108541068
251.236942 2.883042498
261.221292 16.40319839
279.2318567 36.5190235
297.2424213 11.77008139

Name: +ve in-silico MS/MS by CFM-ID for XTLVZNQEJRQDTP-KDFHGORWSA-N
ID: XTLVZNQEJRQDTP-KDFHGORWSA-N
Comment: Energy1
Num peaks: 31
41.03857658 1.179844217
43.05422664 1.182189055
55.05422664 0.9788928122
57.06987671 1.040967632
67.05422664 0.9051499
69.06987671 1.407756302
71.08552677 2.148434474
83.08552677 0.9871945579
85.10117684 2.788428412
87.1168269 0.9775027821
97.10117684 1.147773528
109.1011768 1.011929515
121.1011768 1.065884959
123.1168269 1.695545591
135.1168269 1.704798359
139.075356 0.9604801808
149.0960915 0.9274298412
151.1117415 1.165325045
153.1273916 0.8985970398
163.1117415 0.98305916
165.1273916 1.444128323
167.1066561 1.446128929
181.1223062 1.034116216
193.1223062 0.8946435063
219.2107273 2.216217313
233.2263773 3.937922413
237.221292 1.825953706
251.236942 3.818661643
261.221292 4.8026923
279.2318567 7.474093679
297.2424213 2.348169157

Name: +ve in-silico MS/MS by CFM-ID for XTLVZNQEJRQDTP-KDFHGORWSA-N
ID: XTLVZNQEJRQDTP-KDFHGORWSA-N
Comment: Energy2
Num peaks: 31
27.02292652 1.037973882
39.02292652 1.768884277
41.03857658 5.947822419
43.05422664 3.505801032
53.03857658 1.346110741
55.05422664 3.022486754
57.06987671 1.565522373
67.05422664 1.258956766
69.06987671 2.649148214
71.08552677 1.395434173
79.05422664 1.018649848
83.08552677 1.866208007
85.10117684 2.212149343
97.10117684 1.990519897
107.0855268 1.168940439
109.1011768 2.590500402
119.0855268 1.443100052
121.1011768 3.381913305
123.1168269 2.938650195
135.1168269 3.002357026
137.132477 1.342046661
165.1273916 1.106516872
191.1794272 1.118684311
193.1586917 1.020025284
205.1950772 1.118684311
207.1743418 1.020025284
217.1950772 1.357416909
219.2107273 1.241558295
231.2107273 1.046113297
233.2263773 1.170951959
235.2420274 0.9356786878

Name: +ve in-silico MS/MS by CFM-ID for ZNOLGYFCFIVHQI-ZHACJKMWSA-N
ID: ZNOLGYFCFIVHQI-ZHACJKMWSA-N
Comment: Energy0
Num peaks: 26
43.05422664 0.6356957125
57.06987671 0.6278538931
71.08552677 0.6147587647
85.10117684 0.6055338056
99.1168269 0.5988349095
109.1011768 0.6136268406
111.1168269 2.029071204
113.132477 1.841725567
125.132477 1.391519958
137.0597059 1.450952337
139.075356 0.5940233872
151.075356 2.472760951
153.1273916 1.534093609
165.0910061 1.631331538
167.1430416 0.9611444685
181.1586917 1.383268494
193.0859207 0.9150869314
205.0859207 0.8398472821
207.1015708 0.9037170443
287.2005565 2.028148266
289.1798211 0.5937621932
289.2162066 0.9096997241
291.1954711 0.7064509267
301.2162066 8.015756608
303.1954711 0.8191176825
319.2267713 45.7750715

Name: +ve in-silico MS/MS by CFM-ID for ZNOLGYFCFIVHQI-ZHACJKMWSA-N
ID: ZNOLGYFCFIVHQI-ZHACJKMWSA-N
Comment: Energy1
Num peaks: 31
39.02292652 0.9716298114
41.03857658 1.097430592
43.05422664 1.791133024
55.05422664 1.034910047
57.06987671 1.693346358
69.06987671 1.027766291
71.08552677 1.558184364
85.10117684 1.337615307
95.08552677 0.9483860555
99.1168269 1.208862142
109.1011768 2.493008081
111.1168269 3.85021602
113.132477 1.665733192
125.132477 2.638919631
127.148127 1.583986446
135.1168269 1.011511859
137.0597059 1.726351365
149.132477 1.510801233
151.075356 6.367171314
153.0910061 1.014878379
153.1273916 3.00185907
165.0910061 3.886071904
167.1430416 1.526103013
181.1586917 1.738980037
193.0859207 1.648267542
261.148521 1.018116744
275.164171 1.018116744
275.2005565 1.009683027
287.2005565 1.982935727
301.2162066 2.43699548
319.2267713 5.803384974

Name: +ve in-silico MS/MS by CFM-ID for ZNOLGYFCFIVHQI-ZHACJKMWSA-N
ID: ZNOLGYFCFIVHQI-ZHACJKMWSA-N
Comment: Energy2
Num peaks: 31
39.02292652 2.225564699
41.03857658 4.742865225
43.05422664 5.148260764
53.03857658 1.990170461
55.05422664 2.559943417
57.06987671 3.448538748
67.05422664 1.450439244
69.06987671 1.848308067
71.08552677 2.659852261
75.02292652 1.660531801
85.10117684 1.180164147
95.08552677 0.9531898969
97.10117684 1.013015891
107.0491413 0.9574788929
121.0647913 1.49202972
123.1168269 1.54525773
125.132477 1.433407475
137.0597059 2.804814543
149.132477 1.705220789
151.075356 3.765894631
151.1117415 0.9082286745
151.148127 1.02440388
163.1117415 0.8738657948
165.0910061 2.74560092
191.0702706 0.9267053771
203.1430416 1.070736075
243.1379563 0.9219367517
257.1536063 0.9219367517
287.2005565 1.349202521
289.2162066 1.039437304
303.1954711 2.267637516

Name: +ve in-silico MS/MS by CFM-ID for SHHPWUDUFQJUTF-UHFFFAOYSA-N
ID: SHHPWUDUFQJUTF-UHFFFAOYSA-N
Comment: Energy0
Num peaks: 29
55.05422664 0.5834973644
83.04914126 0.6009541813
101.0597059 1.989235439
115.075356 0.7419919998
155.1066561 0.6370343173
169.1223062 0.9531161279
183.1379563 0.6552853249
189.1637771 0.6704473228
217.1586917 0.5429228375
221.1536063 0.7151463464
229.1950772 1.31695905
235.1692564 1.836373799
249.1849065 0.6501545302
257.1899918 1.564095456
259.2056419 1.25213676
263.2005565 0.5471641893
273.221292 2.739066529
275.2005565 1.949680818
277.2162066 0.7454098477
287.2005565 0.8659183198
289.2162066 0.8703559746
291.2318567 6.446189793
293.2475067 1.016714927
301.2162066 6.568090153
305.2111212 1.118114635
309.2060358 0.5372830259
319.2267713 21.26485932
321.2060358 1.111747526
337.237336 19.76013242

Name: +ve in-silico MS/MS by CFM-ID for SHHPWUDUFQJUTF-UHFFFAOYSA-N
ID: SHHPWUDUFQJUTF-UHFFFAOYSA-N
Comment: Energy1
Num peaks: 31
39.02292652 2.900554194
41.03857658 1.299220356
53.03857658 1.156583635
55.05422664 0.8112862169
83.04914126 1.831838642
101.0597059 2.986787022
115.075356 0.8499160307
169.1223062 0.9217847125
187.148127 1.044840646
189.1637771 2.137917776
203.1794272 1.404152291
215.1430416 0.8909808161
217.1586917 1.250925417
229.1950772 4.144975103
231.1743418 1.032214426
231.2107273 1.235930185
235.1692564 3.441270985
247.1692564 0.7583327469
249.1849065 1.487524024
251.2005565 0.7356820558
257.1899918 3.241340479
259.2056419 2.001838439
273.221292 3.181002776
275.2005565 1.98521951
275.236942 1.16924643
277.2162066 1.008968445
291.2318567 2.862962705
301.2162066 5.719411251
319.2267713 6.369714403
321.2060358 1.066876676
337.237336 2.078261067

Name: +ve in-silico MS/MS by CFM-ID for SHHPWUDUFQJUTF-UHFFFAOYSA-N
ID: SHHPWUDUFQJUTF-UHFFFAOYSA-N
Comment: Energy2
Num peaks: 31
39.02292652 3.533244859
41.03857658 2.666160755
53.03857658 1.849131059
55.05422664 1.262930647
65.03857658 1.13073144
69.0334912 1.489983044
69.06987671 1.306860048
83.04914126 1.639523246
101.0597059 0.8071826949
109.1011768 0.8372548613
119.0855268 1.234082845
175.148127 1.923733234
183.1379563 0.7779677143
187.148127 0.9498304716
189.1637771 4.511962364
191.1794272 1.009342308
201.1273916 0.9580569268
203.1794272 1.70195785
229.1586917 0.9225408565
229.1950772 7.676107001
231.2107273 2.113007936
235.1692564 2.526382815
245.1899918 0.8481238079
257.1899918 1.221812142
259.2056419 2.212927962
263.236942 0.7938130475
273.221292 2.596756536
301.2162066 0.933524815
307.1903858 1.169635001
309.2060358 1.431296497
321.2060358 1.929886141

Name: +ve in-silico MS/MS by CFM-ID for PLKOJNUQWAKPNC-UHFFFAOYSA-N
ID: PLKOJNUQWAKPNC-UHFFFAOYSA-N
Comment: Energy0
Num peaks: 12
53.03857658 1.057153195
83.08552677 1.447648779
255.2107273 6.715422775
257.2263773 1.01258885
271.2056419 0.891142239
273.221292 6.036148427
275.236942 0.9097552388
283.2056419 8.156742091
285.1849065 1.510038187
301.2162066 32.03121043
303.1954711 2.830500539
319.2267713 17.5256756

Name: +ve in-silico MS/MS by CFM-ID for PLKOJNUQWAKPNC-UHFFFAOYSA-N
ID: PLKOJNUQWAKPNC-UHFFFAOYSA-N
Comment: Energy1
Num peaks: 31
41.03857658 0.8393159295
51.02292652 1.506504575
53.03857658 3.407543283
55.05422664 3.015561874
67.05422664 0.979255434
69.06987671 1.097307923
81.06987671 1.595400717
83.08552677 1.488141022
91.05422664 1.038578985
93.06987671 1.551875916
95.08552677 1.183833569
119.0855268 0.9924338387
165.0910061 0.6321963402
205.1586917 0.592596606
231.1379563 0.859707203
245.1536063 0.7848557314
249.148521 0.5975582558
253.1950772 1.178253747
255.2107273 6.247429412
257.2263773 1.822812817
271.2056419 0.9311246279
273.1849065 1.028020495
273.221292 5.657501554
275.2005565 0.7702524786
275.236942 0.87772002
283.2056419 6.742304502
285.1849065 2.142455791
291.1954711 0.6083662186
301.2162066 10.75109869
303.1954711 1.704878586
319.2267713 3.022031116

Name: +ve in-silico MS/MS by CFM-ID for PLKOJNUQWAKPNC-UHFFFAOYSA-N
ID: PLKOJNUQWAKPNC-UHFFFAOYSA-N
Comment: Energy2
Num peaks: 31
39.02292652 1.614281283
41.03857658 2.301635237
49.00727645 1.45646549
51.02292652 3.272138392
53.03857658 9.128063537
55.05422664 2.341736672
57.06987671 1.325693142
65.03857658 2.888244741
67.05422664 2.407491009
69.06987671 1.252760016
81.06987671 2.179387502
83.08552677 1.025527093
91.05422664 1.172229605
93.06987671 1.074181668
95.08552677 0.8665114503
109.1011768 1.198230701
121.1011768 0.8567469609
211.148127 1.010519715
219.1743418 1.017740889
227.1794272 1.089222693
243.2107273 1.822697129
253.1950772 1.186482209
255.2107273 1.759304517
257.1899918 0.9375910503
257.2263773 1.110303471
259.2056419 1.14715134
271.2056419 1.152664725
285.1849065 1.257723799
289.1798211 1.024145846
291.1954711 1.308798561
303.1954711 2.014579284

Name: +ve in-silico MS/MS by CFM-ID for UDKRLAJJSYRYRU-UHFFFAOYSA-N
ID: UDKRLAJJSYRYRU-UHFFFAOYSA-N
Comment: Energy0
Num peaks: 14
43.05422664 0.807786644
69.0334912 0.6483432672
71.08552677 0.7970562235
83.04914126 0.5834703799
139.148127 0.8004578354
271.2056419 2.382690368
273.221292 0.8583783278
277.1798211 0.7918873915
283.2056419 4.878216254
289.2162066 1.629078365
291.2318567 0.9635106751
301.2162066 36.01262474
303.1954711 0.5762899449
319.2267713 28.4958833

Name: +ve in-silico MS/MS by CFM-ID for UDKRLAJJSYRYRU-UHFFFAOYSA-N
ID: UDKRLAJJSYRYRU-UHFFFAOYSA-N
Comment: Energy1
Num peaks: 31
41.03857658 1.415533447
43.05422664 1.503105379
55.05422664 1.261235648
57.06987671 1.166517904
69.0334912 1.511739609
69.06987671 1.21955936
71.08552677 1.453908331
83.04914126 1.314649734
83.08552677 0.9888478214
85.10117684 1.103336081
123.1168269 1.106248547
125.132477 1.158081902
137.132477 1.187673729
139.148127 1.476373945
151.148127 1.549900597
153.1637771 0.9115737103
181.0859207 0.8842888615
207.1743418 0.8948221321
229.1586917 0.9282203989
249.148521 0.8842888615
257.1536063 0.948889927
259.1692564 0.7822630481
269.1899918 0.8720396787
271.2056419 1.852743319
273.221292 1.542399788
277.1798211 1.240725638
283.2056419 7.230226073
289.2162066 1.680936332
291.2318567 1.413406744
301.2162066 15.39476138
319.2267713 7.989429542

Name: +ve in-silico MS/MS by CFM-ID for UDKRLAJJSYRYRU-UHFFFAOYSA-N
ID: UDKRLAJJSYRYRU-UHFFFAOYSA-N
Comment: Energy2
Num peaks: 31
39.02292652 1.450097643
41.03857658 2.424758782
43.05422664 1.576043377
53.03857658 1.76803698
55.05422664 3.578331194
57.06987671 1.45063256
65.03857658 1.489075001
69.0334912 1.570085175
69.06987671 1.42127845
123.1168269 1.79304113
125.132477 1.387271563
137.132477 1.297138434
139.148127 1.363590117
149.132477 1.887325977
151.148127 4.343581925
163.075356 1.105715669
175.075356 1.523783495
177.0910061 1.201688965
215.1066561 1.523783495
217.1223062 1.201688965
231.1743418 1.206690106
243.1379563 1.523783495
245.1536063 1.201688965
257.1536063 1.484125794
259.1692564 2.208139392
271.1692564 1.225189492
271.2056419 2.362838264
273.1849065 1.618241572
283.2056419 3.130559028
285.1849065 1.92898795
303.1954711 1.315835012

Name: +ve in-silico MS/MS by CFM-ID for QFVOYBUQQBFCRH-UHFFFAOYSA-N
ID: QFVOYBUQQBFCRH-UHFFFAOYSA-N
Comment: Energy0
Num peaks: 6
255.2107273 7.593491742
257.2263773 1.135024642
273.221292 6.783931793
283.2056419 9.332856549
301.2162066 37.29144655
319.2267713 20.8828287

Name: +ve in-silico MS/MS by CFM-ID for QFVOYBUQQBFCRH-UHFFFAOYSA-N
ID: QFVOYBUQQBFCRH-UHFFFAOYSA-N
Comment: Energy1
Num peaks: 31
41.03857658 1.273582433
43.05422664 0.551998837
117.0698767 0.5310160838
131.0855268 0.5389482378
133.1011768 0.5581092197
135.0804414 0.9753737792
137.0960915 1.179433437
145.1011768 0.5362657933
149.0960915 0.9945034082
151.1117415 1.457722616
163.1117415 0.9792350673
165.1273916 1.170225415
169.1223062 0.6638950094
185.132477 0.7909820891
203.1430416 0.847049946
205.1586917 0.6323950753
213.1637771 0.8081255357
231.1743418 0.8809506163
233.1899918 0.6653038442
245.1899918 0.5382004334
253.1950772 1.746381167
255.2107273 9.085167372
257.2263773 2.578867918
271.2056419 1.034165082
273.221292 8.163082637
275.236942 1.332456254
277.1798211 0.5883452109
283.2056419 10.11723077
301.2162066 17.71630079
303.1954711 1.147504853
319.2267713 5.491341682

Name: +ve in-silico MS/MS by CFM-ID for QFVOYBUQQBFCRH-UHFFFAOYSA-N
ID: QFVOYBUQQBFCRH-UHFFFAOYSA-N
Comment: Energy2
Num peaks: 31
39.02292652 1.338415658
41.03857658 4.157075085
65.03857658 2.756931689
67.05422664 2.474389612
69.06987671 1.470347711
109.1011768 1.360405528
119.0855268 1.276489885
123.1168269 1.787910268
133.0647913 1.862042723
133.1011768 1.332349422
135.0804414 2.088251416
137.0960915 1.641508402
137.132477 1.777159556
145.1011768 1.057556741
147.1168269 1.241375233
149.0960915 1.223848488
151.1117415 1.547474026
161.0960915 1.640168197
163.1117415 1.922922887
165.1273916 1.206262589
199.148127 1.156586841
201.1273916 1.409067535
203.1430416 1.685770771
211.148127 1.770149319
229.1586917 1.153707945
253.1950772 1.999437449
255.2107273 3.705407773
257.2263773 1.943003944
271.1692564 1.589008506
273.1849065 1.817430851
303.1954711 2.858107921

Name: +ve in-silico MS/MS by CFM-ID for RFHATUKAQMWSEN-UHFFFAOYSA-N
ID: RFHATUKAQMWSEN-UHFFFAOYSA-N
Comment: Energy0
Num peaks: 10
259.2056419 0.7613951147
273.221292 0.9647276836
283.2056419 4.077061701
285.1849065 0.8990932779
287.2005565 1.198877789
289.2162066 2.053009716
291.2318567 1.376144873
301.2162066 37.87112136
303.1954711 1.241397201
319.2267713 29.64525632

Name: +ve in-silico MS/MS by CFM-ID for RFHATUKAQMWSEN-UHFFFAOYSA-N
ID: RFHATUKAQMWSEN-UHFFFAOYSA-N
Comment: Energy1
Num peaks: 31
41.03857658 0.9953561711
71.04914126 1.116852196
73.02840582 1.375613522
99.04405588 0.9059197276
101.0597059 1.23444913
115.075356 0.9599247264
149.0960915 0.8705262622
151.1117415 0.8551352144
153.0910061 0.9333945261
155.1066561 1.128165355
167.1066561 1.156992741
169.1223062 1.23430471
181.1223062 0.9746694952
183.1379563 1.128165355
185.132477 1.241105203
199.148127 0.905445499
215.1430416 1.350572643
217.1586917 1.502963156
245.1899918 0.9266409273
269.1899918 1.491220848
271.2056419 2.014392104
273.1849065 1.434703498
273.221292 2.605185936
275.2005565 1.678585787
283.2056419 4.860078431
285.1849065 0.9245358538
287.2005565 1.747416398
289.2162066 4.851543374
291.2318567 4.255678864
301.2162066 13.70554289
319.2267713 7.59214665

Name: +ve in-silico MS/MS by CFM-ID for RFHATUKAQMWSEN-UHFFFAOYSA-N
ID: RFHATUKAQMWSEN-UHFFFAOYSA-N
Comment: Energy2
Num peaks: 31
39.02292652 1.322020875
41.03857658 2.409281432
43.05422664 1.36708401
95.08552677 1.762361815
119.0855268 1.44295397
123.1168269 1.893443322
133.0647913 1.456175666
133.1011768 1.182709402
135.0804414 1.559614307
155.1066561 1.267746069
163.1117415 1.551712723
167.1066561 1.185378692
183.1168269 1.535294286
183.1379563 1.267746069
201.1637771 1.378900011
215.1430416 1.431879758
217.1586917 1.823132774
227.1794272 1.739095471
229.1950772 1.378900011
239.1794272 1.690275884
243.2107273 2.802636466
245.1899918 1.405370904
269.1899918 1.404291148
271.2056419 2.0814292
273.1849065 1.987538618
273.221292 2.683467224
283.2056419 1.782495843
285.1849065 2.157333462
287.2005565 1.642902008
289.2162066 1.789380063
303.1954711 1.24191404

Name: +ve in-silico MS/MS by CFM-ID for ISQMANNAFDGSCG-UHFFFAOYSA-N
ID: ISQMANNAFDGSCG-UHFFFAOYSA-N
Comment: Energy0
Num peaks: 7
283.2056419 6.874988746
287.2005565 1.109201838
289.2162066 1.334759132
291.2318567 1.691122954
301.2162066 22.09779098
303.1954711 1.784500385
319.2267713 45.40799827

Name: +ve in-silico MS/MS by CFM-ID for ISQMANNAFDGSCG-UHFFFAOYSA-N
ID: ISQMANNAFDGSCG-UHFFFAOYSA-N
Comment: Energy1
Num peaks: 31
133.0647913 1.290844285
135.0804414 1.412641229
137.0960915 0.8033969923
147.0804414 1.43058932
149.0960915 2.031598161
157.1223062 1.013513398
161.0960915 1.154955139
163.1117415 1.500589682
165.1273916 0.7996533611
169.1223062 0.7933029337
171.1379563 1.350285581
185.1536063 1.059176979
201.1273916 1.702722573
203.1430416 1.9406252
215.1430416 1.055586701
217.1586917 0.7929599991
243.1743418 0.9297351952
245.1899918 0.8291914306
257.1899918 2.012021076
259.2056419 0.972968528
269.1899918 1.570412924
271.2056419 1.129172895
273.221292 1.709343599
275.2005565 1.203453142
283.2056419 9.633244034
287.2005565 0.9775246006
289.2162066 1.982504577
291.2318567 5.882602988
301.2162066 13.37844377
303.1954711 2.048136856
319.2267713 13.17159127

Name: +ve in-silico MS/MS by CFM-ID for ISQMANNAFDGSCG-UHFFFAOYSA-N
ID: ISQMANNAFDGSCG-UHFFFAOYSA-N
Comment: Energy2
Num peaks: 31
39.02292652 1.812429725
55.05422664 1.904434561
67.05422664 1.413829896
81.06987671 1.171893859
95.08552677 2.145301573
119.0855268 1.287748846
131.0491413 1.105260097
133.0647913 1.383504477
139.1117415 1.079299378
149.0960915 1.172219573
153.1273916 1.53148291
167.1430416 1.602355179
173.132477 1.505465521
175.148127 1.403214792
187.148127 1.525588467
189.1637771 1.113356132
215.1794272 1.698306096
225.1637771 1.607133512
229.1950772 1.180503259
231.2107273 1.425800642
245.1899918 1.319472736
255.1743418 1.442016419
257.1899918 1.909553712
259.2056419 2.453354975
269.1899918 1.347997164
271.2056419 1.88531084
273.221292 2.246306578
275.2005565 1.158749678
283.2056419 1.888847571
289.2162066 1.709969386
303.1954711 2.949046246

Name: +ve in-silico MS/MS by CFM-ID for XEQHVCXFKPCQNM-UHFFFAOYSA-N
ID: XEQHVCXFKPCQNM-UHFFFAOYSA-N
Comment: Energy0
Num peaks: 9
255.2107273 6.064745937
257.2263773 0.9195010827
271.2056419 1.041471058
273.221292 7.28817134
275.236942 1.133270593
283.2056419 7.173998704
301.2162066 35.00905498
303.1954711 0.8333558154
319.2267713 21.03263121

Name: +ve in-silico MS/MS by CFM-ID for XEQHVCXFKPCQNM-UHFFFAOYSA-N
ID: XEQHVCXFKPCQNM-UHFFFAOYSA-N
Comment: Energy1
Num peaks: 31
41.03857658 1.061405579
133.1011768 0.5578073184
135.0804414 0.8350384868
137.0960915 0.9108346252
149.0960915 0.8847789012
151.1117415 1.029703304
163.1117415 0.8382446469
165.1273916 0.9131172981
167.1066561 0.5364968354
169.1223062 0.6267933041
185.132477 0.8329830034
203.1430416 0.7640135129
213.1637771 1.111838245
215.1794272 0.5401925324
229.1950772 0.6394804572
231.1743418 0.7840299356
241.1950772 0.8202868054
245.1899918 0.6746205822
253.1950772 2.035096701
255.2107273 9.365361537
257.2263773 2.813106928
269.1899918 0.8714236448
271.2056419 1.386113717
273.221292 6.410309127
275.236942 0.9361743484
283.2056419 9.538076729
289.1798211 0.5374589859
291.1954711 0.6452935116
301.2162066 17.73982417
303.1954711 0.9406900189
319.2267713 4.128314392

Name: +ve in-silico MS/MS by CFM-ID for XEQHVCXFKPCQNM-UHFFFAOYSA-N
ID: XEQHVCXFKPCQNM-UHFFFAOYSA-N
Comment: Energy2
Num peaks: 31
41.03857658 2.616255692
65.03857658 2.279731876
69.06987671 1.017317444
91.05422664 1.265586812
109.1011768 1.239919444
119.0855268 1.999719346
123.1168269 1.489104212
133.1011768 1.137477057
137.132477 1.471377294
147.1168269 1.516515985
159.1168269 1.545459179
161.0960915 0.9826779435
163.1117415 0.9962903391
165.1273916 0.9424467157
183.1168269 1.225318031
187.148127 2.98977359
201.1637771 1.241061812
203.1430416 1.444332426
211.148127 1.225318031
213.1637771 1.428261964
215.1794272 1.563054508
217.1950772 1.548431505
229.1950772 5.605514417
241.1950772 1.329116937
245.1899918 1.25815722
253.1950772 1.649262396
255.2107273 3.393967509
257.2263773 1.423994123
289.1798211 2.231223569
291.1954711 2.193947292
303.1954711 3.117003764

Name: +ve in-silico MS/MS by CFM-ID for OKNGHMJLXXXEEZ-UHFFFAOYSA-N
ID: OKNGHMJLXXXEEZ-UHFFFAOYSA-N
Comment: Energy0
Num peaks: 27
51.02292652 0.617573489
53.03857658 1.950970371
55.05422664 1.295137757
67.05422664 0.7184633265
151.1117415 0.4602109203
155.1066561 0.4830897925
169.1223062 0.702656774
183.1379563 0.4830897925
207.1379563 0.7530681378
209.1536063 0.4437913475
233.1536063 1.093548705
235.1692564 1.086292569
259.2056419 0.6018782914
261.221292 0.48694593
271.2056419 0.5243458432
273.1849065 0.7158072559
273.221292 0.8037663336
275.2005565 0.7417158753
283.2056419 3.398215464
285.1849065 1.844432228
287.2005565 1.077076119
289.2162066 1.765912961
291.2318567 1.166485607
293.2111212 0.5807302134
301.2162066 29.84784204
303.1954711 3.503803405
319.2267713 23.24378165

Name: +ve in-silico MS/MS by CFM-ID for OKNGHMJLXXXEEZ-UHFFFAOYSA-N
ID: OKNGHMJLXXXEEZ-UHFFFAOYSA-N
Comment: Energy1
Num peaks: 31
51.02292652 2.576240451
53.03857658 3.385490443
55.05422664 3.356950157
65.03857658 2.303837883
67.05422664 1.517015828
69.06987671 0.9521200173
73.02840582 0.8486202475
101.0597059 0.8072805211
169.1223062 0.9068653582
203.1066561 0.8807804414
205.1223062 1.263523051
207.1379563 1.051887666
215.1430416 0.8221297837
217.1586917 0.8359774643
219.1379563 1.345355154
221.1536063 0.7332625718
231.1379563 1.182680814
233.1536063 1.735930462
235.1692564 1.031347834
271.2056419 1.530223897
273.1849065 1.135483958
273.221292 1.791240935
275.2005565 1.856439934
283.2056419 3.002413271
285.1849065 2.572980577
287.2005565 1.291732372
289.2162066 3.228696603
291.2318567 2.67896786
301.2162066 7.125635912
303.1954711 2.013938758
319.2267713 3.674600945

Name: +ve in-silico MS/MS by CFM-ID for OKNGHMJLXXXEEZ-UHFFFAOYSA-N
ID: OKNGHMJLXXXEEZ-UHFFFAOYSA-N
Comment: Energy2
Num peaks: 31
39.02292652 2.110893164
41.03857658 1.666731085
43.05422664 1.447646131
49.00727645 1.73823473
51.02292652 8.108082624
53.03857658 12.21019175
55.05422664 3.307558839
57.06987671 0.8472053143
95.08552677 0.9421145919
119.0855268 1.093698936
133.1011768 1.059096839
147.1168269 1.029998044
153.0910061 1.221347444
175.148127 1.667986204
179.1066561 0.9961728443
181.1223062 0.9543363534
205.1223062 1.006114203
207.1379563 1.24400711
215.1430416 0.9568738314
219.1379563 1.279686341
231.1379563 0.8431099633
235.1692564 1.213231976
243.2107273 1.072471528
245.1899918 1.017023344
271.2056419 1.058512859
273.221292 1.209931492
283.2056419 0.8865246875
285.1849065 1.444476076
287.2005565 1.275105272
289.2162066 1.175362656
303.1954711 1.122783721

Name: +ve in-silico MS/MS by CFM-ID for JHXMMAKVDKZILM-UHFFFAOYSA-N
ID: JHXMMAKVDKZILM-UHFFFAOYSA-N
Comment: Energy0
Num peaks: 10
169.1223062 0.8535716151
273.221292 0.9732231552
283.2056419 4.108188652
285.1849065 0.9387129378
287.2005565 0.8783628522
289.2162066 1.689106595
291.2318567 1.235141102
301.2162066 38.45436694
303.1954711 1.048456047
319.2267713 30.48002211

Name: +ve in-silico MS/MS by CFM-ID for JHXMMAKVDKZILM-UHFFFAOYSA-N
ID: JHXMMAKVDKZILM-UHFFFAOYSA-N
Comment: Energy1
Num peaks: 31
41.03857658 1.027685606
71.01275576 0.8996275097
71.04914126 1.181268375
73.02840582 1.479281821
99.04405588 0.9755489048
101.0597059 1.243287626
115.075356 1.034117723
151.1117415 0.9520743187
153.0910061 1.003183044
155.1066561 1.189023665
167.1066561 1.124093851
169.1223062 1.543360375
181.1223062 0.940668816
183.1379563 1.210626702
185.132477 1.285586553
199.148127 0.9221460675
217.1586917 1.586881583
227.1794272 0.897791575
243.1743418 0.9015852611
245.1536063 0.9023395411
245.1899918 1.073767466
269.1899918 1.508679463
271.2056419 2.052612456
273.221292 2.760384007
283.2056419 5.098735744
285.1849065 1.130064232
287.2005565 0.9158712234
289.2162066 3.14683344
291.2318567 3.39096521
301.2162066 14.88957424
319.2267713 8.566880443

Name: +ve in-silico MS/MS by CFM-ID for JHXMMAKVDKZILM-UHFFFAOYSA-N
ID: JHXMMAKVDKZILM-UHFFFAOYSA-N
Comment: Energy2
Num peaks: 31
39.02292652 1.365977609
41.03857658 2.57078208
43.05422664 1.456174572
55.05422664 1.323536128
57.06987671 1.025029766
67.05422664 1.158531245
95.08552677 2.64307076
115.0542266 1.146761277
119.0855268 1.052703039
123.1168269 2.14880591
133.0647913 2.579391447
135.0804414 2.30832686
145.1011768 1.008321615
147.1168269 1.167527199
149.0960915 1.66455381
161.0960915 1.742111881
163.1117415 2.02044467
169.1223062 1.325323732
183.1379563 1.348340606
197.132477 1.065228817
201.1637771 1.468336598
217.1586917 1.531652872
225.1637771 1.065228817
229.1950772 1.390385864
243.2107273 2.980873443
245.1899918 1.61765356
245.2263773 1.212530676
271.2056419 2.046843723
273.221292 2.720825101
283.2056419 1.614727787
285.1849065 2.763663948

Name: +ve in-silico MS/MS by CFM-ID for ZAWCPGMKVKTLKI-PJQLUOCWSA-N
ID: ZAWCPGMKVKTLKI-PJQLUOCWSA-N
Comment: Energy0
Num peaks: 26
43.05422664 0.6689828856
71.08552677 0.6650812929
83.01275576 1.970181659
85.02840582 1.955826962
97.02840582 2.259095201
111.0440559 1.298004382
207.1743418 0.7463651023
209.1899918 0.5327808614
219.1743418 0.5509235642
221.1899918 2.496611786
223.2056419 0.6064131368
231.1743418 0.6885789419
233.1899918 1.815419899
235.2056419 1.974571472
249.148521 0.6689828856
269.1899918 0.9766490646
271.2056419 0.7213022368
275.2005565 0.9676296902
277.1798211 0.9955090618
283.2056419 1.939071233
287.2005565 4.801637751
289.2162066 4.932443971
291.2318567 2.420770198
301.2162066 14.13436603
303.1954711 0.9362718904
319.2267713 28.41779643

Name: +ve in-silico MS/MS by CFM-ID for ZAWCPGMKVKTLKI-PJQLUOCWSA-N
ID: ZAWCPGMKVKTLKI-PJQLUOCWSA-N
Comment: Energy1
Num peaks: 31
41.00219107 2.354271648
43.01784114 9.591573649
45.0334912 7.710376966
53.00219107 1.735982566
67.01784114 1.210754532
97.02840582 2.574026856
111.0440559 1.004558708
123.1168269 1.021272279
203.1430416 1.258328545
203.1794272 1.204050184
205.1586917 0.8993344914
205.1950772 0.9738702485
217.1586917 1.515433387
219.1743418 1.01837194
221.1899918 3.496210558
231.1743418 1.749878617
233.1899918 2.602184667
235.2056419 0.9960440518
257.1536063 1.067828016
271.2056419 1.05926229
273.1849065 1.242871295
273.221292 1.299323323
275.2005565 1.386130584
277.2162066 1.617904699
283.2056419 1.348206403
285.1849065 1.510046573
289.2162066 3.363594352
291.2318567 1.865594994
301.2162066 4.352357696
303.1954711 2.096000279
319.2267713 2.06422259

Name: +ve in-silico MS/MS by CFM-ID for ZAWCPGMKVKTLKI-PJQLUOCWSA-N
ID: ZAWCPGMKVKTLKI-PJQLUOCWSA-N
Comment: Energy2
Num peaks: 31
39.02292652 1.095843895
41.03857658 2.160877051
43.01784114 2.401332939
45.0334912 1.778340099
55.01784114 1.641055047
55.05422664 2.143924768
67.01784114 2.998931511
69.0334912 1.121746031
81.0334912 2.200549427
81.06987671 1.326490157
95.04914126 1.171046508
97.02840582 1.310532542
121.1011768 1.024903865
123.1168269 2.504216926
125.132477 1.037199893
137.132477 1.959374126
149.132477 2.168011531
151.148127 3.501827591
191.1794272 2.159663002
217.1586917 1.290172075
229.1586917 1.430846271
231.1743418 1.454743903
243.1743418 1.620557748
257.1899918 1.429182263
271.2056419 0.9950909922
275.164171 0.9722813436
277.1798211 1.521593467
277.2162066 0.9267388484
289.2162066 2.037581745
291.1954711 0.9991900207
303.1954711 1.475085507

Name: +ve in-silico MS/MS by CFM-ID for MHVNHDYWKUKRRJ-UHFFFAOYSA-N
ID: MHVNHDYWKUKRRJ-UHFFFAOYSA-N
Comment: Energy0
Num peaks: 6
255.2107273 7.771003847
257.2263773 1.161835368
273.221292 6.984563135
283.2056419 9.53242467
301.2162066 38.51619376
319.2267713 21.775053

Name: +ve in-silico MS/MS by CFM-ID for MHVNHDYWKUKRRJ-UHFFFAOYSA-N
ID: MHVNHDYWKUKRRJ-UHFFFAOYSA-N
Comment: Energy1
Num peaks: 31
41.03857658 1.271521032
43.05422664 0.5526022588
133.1011768 0.606068718
135.0804414 0.7509400432
135.1168269 0.5411157355
137.0960915 1.247454359
137.132477 0.6612206342
147.0804414 0.5366323061
149.0960915 0.9911157113
151.1117415 1.451560419
163.1117415 1.355102445
165.1273916 1.265870936
169.1223062 0.6746353217
181.1223062 0.8528365306
185.132477 0.7927862336
203.1430416 0.8414867672
205.1586917 0.6343044121
213.1637771 0.780571322
231.1743418 0.8574990149
233.1899918 0.6664890269
245.1899918 0.5678778781
253.1950772 1.772579876
255.2107273 9.026041644
257.2263773 2.597164143
271.2056419 1.038549911
273.221292 8.131022421
275.236942 1.343220652
283.2056419 10.0658163
285.1849065 1.029351683
301.2162066 17.92602254
319.2267713 5.604239205

Name: +ve in-silico MS/MS by CFM-ID for MHVNHDYWKUKRRJ-UHFFFAOYSA-N
ID: MHVNHDYWKUKRRJ-UHFFFAOYSA-N
Comment: Energy2
Num peaks: 31
39.02292652 1.123513311
41.03857658 3.609180824
55.05422664 1.045124877
65.03857658 2.149473406
67.05422664 2.360885842
69.06987671 1.797442165
93.06987671 1.056872528
95.08552677 1.390574039
109.1011768 2.014285179
123.1168269 1.553932345
133.1011768 2.201603107
135.1168269 1.117747147
137.132477 2.139536706
143.0855268 1.166644247
147.1168269 1.255400556
149.0960915 1.482652503
151.1117415 1.886107034
161.0960915 1.341554338
163.1117415 1.875085234
165.1273916 1.590914844
201.1273916 1.326128908
203.1430416 1.555503018
211.148127 1.191998207
245.1899918 1.055445036
253.1950772 1.841999266
255.2107273 4.265011255
257.1899918 1.431151861
257.2263773 1.909178002
271.1692564 1.186491493
283.2056419 1.163080726
285.1849065 2.043972831

Name: +ve in-silico MS/MS by CFM-ID for GVGJRXSJJHLPGZ-UHFFFAOYSA-N
ID: GVGJRXSJJHLPGZ-UHFFFAOYSA-N
Comment: Energy0
Num peaks: 6
255.2107273 7.624701225
257.2263773 1.141757276
273.221292 6.798484087
283.2056419 9.356549116
301.2162066 37.43230122
319.2267713 20.91272514

Name: +ve in-silico MS/MS by CFM-ID for GVGJRXSJJHLPGZ-UHFFFAOYSA-N
ID: GVGJRXSJJHLPGZ-UHFFFAOYSA-N
Comment: Energy1
Num peaks: 31
41.03857658 1.149032729
133.1011768 0.7028337364
135.0804414 0.6027618187
137.0960915 1.002938469
149.0960915 0.9017683959
151.1117415 1.308462473
163.1117415 1.192839769
165.1273916 1.138989696
169.1223062 0.6089667261
181.1223062 0.7668642323
185.132477 0.7541931903
203.1430416 0.7559327681
213.1637771 1.186089857
231.1743418 0.7809324728
233.1899918 0.5920925766
243.1743418 0.6027591224
243.2107273 0.6761402105
245.1899918 0.818426195
253.1950772 1.642675142
255.2107273 7.967839621
257.2263773 2.416198346
271.2056419 1.238933048
273.221292 8.057556858
275.236942 1.206845119
283.2056419 8.822145799
287.2005565 0.6096596176
289.2162066 0.6409979198
291.2318567 1.041192645
301.2162066 15.64752768
303.1954711 1.137611204
319.2267713 4.779105049

Name: +ve in-silico MS/MS by CFM-ID for GVGJRXSJJHLPGZ-UHFFFAOYSA-N
ID: GVGJRXSJJHLPGZ-UHFFFAOYSA-N
Comment: Energy2
Num peaks: 31
41.03857658 3.044055028
65.03857658 4.04824686
67.05422664 3.098176991
69.06987671 1.158920323
93.06987671 1.444208967
107.0855268 1.334191241
109.1011768 1.763055266
123.1168269 1.263012202
133.1011768 1.536464794
137.132477 1.515972131
145.1011768 1.284761818
147.1168269 1.181681375
151.1117415 1.351539529
161.0960915 1.783496481
163.1117415 1.205009966
165.1273916 1.172006522
183.1168269 1.010871325
203.1430416 1.660275604
211.148127 1.209902922
213.1637771 1.196923453
215.1794272 1.128096901
245.1899918 1.467469267
253.1950772 1.902237615
255.2107273 3.551671712
257.2263773 1.858232415
271.1692564 1.312137755
273.1849065 1.28831022
289.1798211 1.016447371
291.1954711 1.325918567
293.2111212 1.069583677
303.1954711 2.818678326

Name: +ve in-silico MS/MS by CFM-ID for MBPTXJNHCBXMBP-RZNTYIFUSA-N
ID: MBPTXJNHCBXMBP-RZNTYIFUSA-N
Comment: Energy0
Num peaks: 25
43.05422664 0.7404405371
71.08552677 0.7389299089
85.02840582 1.213831814
97.02840582 2.824732141
111.0440559 1.628131673
207.1743418 0.8266947053
221.1899918 2.561028473
223.2056419 0.6547924205
231.1743418 2.212932269
233.1899918 2.440331769
235.2056419 1.321280185
249.148521 0.722353947
257.1899918 1.243812467
259.2056419 3.334681499
261.221292 3.941568359
271.2056419 1.038247571
273.221292 2.850873566
275.236942 1.695791112
277.1798211 1.07493019
287.2005565 6.33263979
289.2162066 1.89156887
291.2318567 1.828409666
301.2162066 4.051221485
303.1954711 1.16615368
319.2267713 31.82900475

Name: +ve in-silico MS/MS by CFM-ID for MBPTXJNHCBXMBP-RZNTYIFUSA-N
ID: MBPTXJNHCBXMBP-RZNTYIFUSA-N
Comment: Energy1
Num peaks: 31
39.02292652 2.160050075
53.03857658 1.025323148
97.02840582 5.137586111
111.0440559 1.653046185
123.1168269 1.34792322
125.132477 1.112404137
191.1794272 0.9786282457
201.1637771 1.056655944
203.1430416 1.797782193
203.1794272 2.274431071
205.1586917 1.007341754
205.1950772 1.752096527
217.1586917 2.482366613
217.1950772 1.0328462
219.1743418 1.661158822
221.1899918 3.05764677
231.1743418 3.331892477
233.1899918 4.400227866
235.2056419 1.833113613
245.1899918 1.112380625
259.2056419 1.632697987
261.221292 1.474129514
271.2056419 1.913248434
273.221292 2.508609541
275.236942 1.658009792
285.1849065 1.341657231
289.2162066 2.204033639
291.2318567 2.055801089
301.2162066 3.475536074
303.1954711 2.815843164
319.2267713 2.430226046

Name: +ve in-silico MS/MS by CFM-ID for MBPTXJNHCBXMBP-RZNTYIFUSA-N
ID: MBPTXJNHCBXMBP-RZNTYIFUSA-N
Comment: Energy2
Num peaks: 31
39.02292652 3.647359027
41.03857658 1.508743317
49.00727645 1.644400409
51.02292652 1.300351465
53.03857658 3.000684231
55.05422664 2.736880206
63.02292652 1.561679282
65.03857658 3.291050972
67.05422664 2.67380172
81.06987671 1.100709274
83.08552677 1.09754023
97.02840582 1.294638031
121.1011768 2.211958834
123.1168269 3.110245177
125.132477 1.184668554
137.132477 2.396599596
149.132477 2.704907968
151.148127 4.542110308
163.148127 1.066028046
189.1637771 2.217053722
191.1794272 2.81992589
201.1637771 1.101610594
203.1794272 2.598725487
217.1586917 1.587840137
217.1950772 1.830587565
219.1743418 1.579099007
229.1950772 1.480115414
273.221292 1.02989385
275.164171 1.123960115
277.1798211 1.17727084
303.1954711 1.16411868

Name: +ve in-silico MS/MS by CFM-ID for NIHXXEQAKMXJMU-SREVYHEPSA-N
ID: NIHXXEQAKMXJMU-SREVYHEPSA-N
Comment: Energy0
Num peaks: 23
43.05422664 0.5549327416
57.06987671 0.5450535122
71.08552677 0.5366916017
83.08552677 0.9736849301
85.10117684 0.6830280664
97.10117684 0.5338431721
111.1168269 0.5387190519
125.132477 0.5432118651
133.0284058 0.4622430424
139.148127 0.5394188771
151.0389705 1.010651609
153.1637771 0.5394188771
167.1794272 1.324696269
181.1950772 1.25915255
233.1172208 0.642047024
235.1328709 0.4652897617
271.2056419 0.8833799883
273.221292 9.225592146
275.236942 3.395775581
283.2056419 1.307475424
291.1954711 0.4566674045
301.2162066 24.64288583
319.2267713 28.96670164

Name: +ve in-silico MS/MS by CFM-ID for NIHXXEQAKMXJMU-SREVYHEPSA-N
ID: NIHXXEQAKMXJMU-SREVYHEPSA-N
Comment: Energy1
Num peaks: 31
39.02292652 0.7744821617
41.03857658 0.9969358466
43.05422664 1.601642908
55.05422664 0.7672487285
57.06987671 1.465892992
71.08552677 1.416055208
81.06987671 2.059738562
83.08552677 1.650550415
85.10117684 0.9686716344
97.10117684 1.258393638
109.1011768 0.775980446
111.1168269 1.32990313
123.1168269 0.775980446
125.132477 1.426300685
133.0284058 1.171259798
137.132477 0.775980446
139.148127 1.354981963
151.0389705 1.936413877
151.148127 0.775980446
153.1637771 1.354981963
163.148127 0.8785488142
165.1637771 0.9287900722
167.1794272 2.873156301
181.1950772 2.205403743
245.2263773 1.064509249
271.2056419 1.206723276
273.221292 5.577447439
275.236942 3.251146368
283.2056419 1.292626503
301.2162066 8.304388524
319.2267713 4.105870619

Name: +ve in-silico MS/MS by CFM-ID for NIHXXEQAKMXJMU-SREVYHEPSA-N
ID: NIHXXEQAKMXJMU-SREVYHEPSA-N
Comment: Energy2
Num peaks: 31
39.02292652 1.910271617
41.03857658 3.961958572
43.05422664 5.132348076
53.03857658 1.411344416
55.05422664 1.414090727
57.06987671 2.584004895
71.08552677 1.890468474
107.0855268 0.9664256811
109.1011768 1.160642086
119.0491413 1.938832785
123.1168269 1.160642086
125.132477 2.316509494
133.0647913 2.104422644
137.132477 1.160642086
139.148127 1.889733615
147.0804414 1.684576621
151.0389705 1.343340344
151.148127 1.160642086
153.1637771 1.889733615
161.0960915 1.842739708
163.148127 1.558566977
165.1637771 2.045491545
167.1794272 1.029734901
175.1117415 2.104422644
177.1637771 0.9685783722
181.1950772 1.456478013
201.1273916 1.381031595
215.1430416 1.381031595
229.1586917 1.381031595
229.1950772 1.220583828
231.2107273 1.357713781

Name: +ve in-silico MS/MS by CFM-ID for SSTASBUCOHAYRJ-UHFFFAOYSA-N
ID: SSTASBUCOHAYRJ-UHFFFAOYSA-N
Comment: Energy0
Num peaks: 6
43.05422664 1.069455905
233.1536063 0.7260348827
269.1899918 0.8398000974
283.2056419 17.40903888
301.2162066 42.37755229
319.2267713 22.61314618

Name: +ve in-silico MS/MS by CFM-ID for SSTASBUCOHAYRJ-UHFFFAOYSA-N
ID: SSTASBUCOHAYRJ-UHFFFAOYSA-N
Comment: Energy1
Num peaks: 31
39.02292652 0.8074669628
41.03857658 1.88472391
43.05422664 1.853746729
121.1011768 1.202120283
137.0960915 1.000181342
137.132477 0.9967263388
139.1117415 1.129136698
153.1273916 0.7692531793
155.1430416 1.293116619
165.0910061 0.761512467
179.1066561 0.8048237281
199.1117415 0.9362368937
213.1273916 0.8060521927
217.1223062 0.827397716
219.1379563 1.053391605
227.1430416 0.9415543432
231.1379563 0.7600286293
233.1536063 1.14022989
245.1536063 0.8110373912
247.1692564 0.9375340363
259.1692564 0.8419248163
261.1849065 0.7639647286
269.1899918 1.696060712
271.2056419 0.9290917323
273.221292 1.18517337
283.2056419 17.91539613
285.1849065 1.141294182
287.2005565 0.8421702848
291.2318567 0.79315279
301.2162066 20.50148933
319.2267713 5.867141789

Name: +ve in-silico MS/MS by CFM-ID for SSTASBUCOHAYRJ-UHFFFAOYSA-N
ID: SSTASBUCOHAYRJ-UHFFFAOYSA-N
Comment: Energy2
Num peaks: 31
39.02292652 2.088297809
41.00219107 1.15939667
41.03857658 5.070898678
43.05422664 2.922895514
55.05422664 1.620354237
65.03857658 1.957233689
67.05422664 2.344208296
69.06987671 2.570647399
81.06987671 1.791691654
83.08552677 1.164565561
123.1168269 1.541825999
133.0647913 1.227134624
135.1168269 1.192209349
137.132477 1.856567725
163.1117415 1.792448939
199.1117415 2.069010701
201.1273916 2.099094932
213.1273916 1.718664217
215.1430416 2.140446834
227.1430416 2.071055525
229.1586917 2.053863155
241.1586917 1.168821759
243.1743418 1.233117597
255.1743418 1.145423696
259.2056419 1.141303881
269.1899918 1.365232623
273.1849065 1.178897329
273.221292 1.270640299
283.2056419 3.247570989
285.1849065 2.732942039
301.2162066 1.143079906

Name: +ve in-silico MS/MS by CFM-ID for RJNJFKDVPIFVPQ-UHFFFAOYSA-N
ID: RJNJFKDVPIFVPQ-UHFFFAOYSA-N
Comment: Energy0
Num peaks: 20
41.03857658 0.8941526937
43.05422664 1.335744319
57.06987671 2.909991564
67.05422664 1.500690073
83.04914126 1.47138172
85.06479133 9.901775687
217.1586917 2.871822399
219.1743418 0.9531503684
233.1536063 1.10743451
235.1692564 7.900896838
237.1849065 0.8828510107
253.1798211 4.052998272
275.164171 0.9369387614
277.1798211 1.550740671
293.1747357 0.9030836627
295.1903858 2.235269532
301.2162066 3.142025394
319.2267713 19.40712253
321.2060358 1.179096911
337.237336 15.67266784

Name: +ve in-silico MS/MS by CFM-ID for RJNJFKDVPIFVPQ-UHFFFAOYSA-N
ID: RJNJFKDVPIFVPQ-UHFFFAOYSA-N
Comment: Energy1
Num peaks: 31
39.02292652 3.505788696
41.03857658 3.336773756
43.05422664 9.450725565
45.0334912 1.370052316
45.06987671 2.526231068
57.06987671 5.078600454
59.04914126 0.9080240408
67.01784114 0.6811758257
67.05422664 2.067108907
69.06987671 0.6469084009
71.08552677 0.6871177248
83.04914126 1.002118974
85.06479133 6.947860929
163.1117415 0.7994267839
183.1379563 0.6848877988
207.1379563 0.7191374651
217.1586917 3.35373203
219.1743418 0.7277989568
233.1536063 1.114024092
235.1692564 8.324353836
237.1849065 1.067761875
247.1692564 0.6493298879
251.2005565 0.6434892131
253.1798211 2.879991848
277.1798211 1.658660126
293.2111212 0.6421535328
295.1903858 0.6621962269
301.2162066 1.502953437
319.2267713 2.760936171
321.2060358 0.6742571523
337.237336 1.506330597

Name: +ve in-silico MS/MS by CFM-ID for RJNJFKDVPIFVPQ-UHFFFAOYSA-N
ID: RJNJFKDVPIFVPQ-UHFFFAOYSA-N
Comment: Energy2
Num peaks: 31
39.02292652 2.734252369
41.03857658 5.066873346
43.05422664 3.528178152
45.06987671 0.9510122023
55.05422664 2.574889857
57.0334912 1.020748393
57.06987671 7.471669529
65.03857658 1.164613812
67.05422664 2.297651242
69.06987671 0.8343656237
71.08552677 1.038155984
81.0334912 1.392796324
85.06479133 4.924709475
87.08044139 0.8976396892
107.0855268 1.614384401
133.0647913 0.8771428653
133.1011768 1.506731819
135.0804414 1.544609904
135.1168269 0.956569649
145.1011768 1.56700435
161.0960915 0.8955973771
163.1117415 1.173232794
177.1273916 0.8746015682
179.1430416 1.105239351
203.1430416 1.096951134
205.1586917 1.829551193
219.1743418 1.148562304
233.1536063 0.8385843319
235.1692564 2.830854804
237.148521 0.9668475527
237.1849065 1.044288395

Name: +ve in-silico MS/MS by CFM-ID for RGUIVLSKJWVPDX-UHFFFAOYSA-N
ID: RGUIVLSKJWVPDX-UHFFFAOYSA-N
Comment: Energy0
Num peaks: 23
55.05422664 0.6173675178
57.06987671 0.5358676475
83.04914126 0.8567454631
101.0597059 1.201623737
189.1637771 0.4664782151
221.1536063 0.5854451279
231.2107273 1.071005366
235.1692564 1.520046732
245.2263773 2.046593858
257.1899918 0.686236367
259.2056419 0.8932640052
271.2056419 0.6760031312
273.221292 7.18360135
275.2005565 0.9249392148
275.236942 1.379120259
277.2162066 2.475817454
289.2162066 0.7366355403
291.2318567 8.34482682
293.2475067 0.9479818863
301.2162066 7.006607606
319.2267713 29.64321515
321.2060358 0.5556169969
337.237336 9.768291602

Name: +ve in-silico MS/MS by CFM-ID for RGUIVLSKJWVPDX-UHFFFAOYSA-N
ID: RGUIVLSKJWVPDX-UHFFFAOYSA-N
Comment: Energy1
Num peaks: 31
39.02292652 1.595026142
41.03857658 1.533017008
55.05422664 2.56250814
57.06987671 1.139551721
83.04914126 0.8150655545
101.0597059 2.127150184
187.148127 0.8042117401
189.1637771 1.664248012
193.1223062 0.7788122898
217.1586917 1.099652308
221.1536063 0.9471287725
229.1950772 1.987766447
231.2107273 3.668043062
233.1536063 0.7996932281
235.1692564 3.657157932
243.2107273 1.193418661
245.2263773 4.397010156
247.2420274 1.092444205
249.1849065 0.7718928686
257.1899918 1.909780097
259.2056419 2.571595007
271.2056419 1.060410839
273.221292 4.456142903
275.2005565 1.443189387
275.236942 1.928132717
277.2162066 2.700303485
291.2318567 6.888180721
293.2475067 0.9641259858
301.2162066 2.460279416
319.2267713 5.334382856
337.237336 1.341076266

Name: +ve in-silico MS/MS by CFM-ID for RGUIVLSKJWVPDX-UHFFFAOYSA-N
ID: RGUIVLSKJWVPDX-UHFFFAOYSA-N
Comment: Energy2
Num peaks: 31
39.02292652 2.455717908
41.03857658 4.726179063
43.05422664 0.9156164255
55.05422664 4.284023499
57.06987671 1.056330241
67.05422664 1.0745553
93.06987671 0.99053837
101.0597059 1.402993758
119.0855268 1.439109303
121.1011768 0.8664199659
149.0960915 0.7616987663
161.132477 0.7714869046
163.148127 1.133508668
175.148127 2.326822661
177.1273916 1.090766329
177.1637771 0.9936534354
187.148127 1.272293087
189.1637771 5.056215876
191.1066561 0.8147410918
191.1794272 1.10688709
203.1794272 1.888622983
229.1950772 1.447929365
231.2107273 6.596333747
235.1692564 1.524899899
245.2263773 3.735538095
257.1899918 0.9506311662
259.2056419 0.7849635431
273.221292 1.104908937
307.1903858 1.35298034
309.2060358 0.9390114047
321.2060358 1.786284733

Name: +ve in-silico MS/MS by CFM-ID for DYNISIGUMYFVJW-UHFFFAOYSA-N
ID: DYNISIGUMYFVJW-UHFFFAOYSA-N
Comment: Energy0
Num peaks: 14
233.1536063 0.6299487112
253.1950772 0.6618572412
255.2107273 6.714570447
257.1536063 0.9204435236
257.2263773 1.015889588
259.1692564 0.8467470154
271.2056419 0.925269449
273.221292 6.283910189
275.236942 0.9512695543
277.1798211 0.6673334983
283.2056419 8.407110069
301.2162066 33.10990105
303.1954711 0.7912793724
319.2267713 18.65981655

Name: +ve in-silico MS/MS by CFM-ID for DYNISIGUMYFVJW-UHFFFAOYSA-N
ID: DYNISIGUMYFVJW-UHFFFAOYSA-N
Comment: Energy1
Num peaks: 31
41.03857658 0.8537339473
43.05422664 1.028560595
57.06987671 1.048674558
67.05422664 1.186724831
69.06987671 0.9841977031
135.0804414 0.937757898
151.1117415 0.945578977
165.1273916 0.7999801343
185.132477 1.089121425
187.148127 1.726146973
203.1430416 0.9664424142
217.1223062 1.271363413
217.1586917 0.9437804753
229.1586917 1.016663895
231.1379563 1.556026368
233.1536063 0.8591099208
233.1899918 0.8496865911
253.1950772 1.193179059
255.2107273 5.980443896
257.1536063 1.145394518
257.2263773 1.861780503
259.1692564 1.890735273
261.1849065 0.9225695823
271.2056419 0.9167167346
273.221292 5.574343267
275.236942 0.9138937957
277.1798211 1.09829782
283.2056419 6.678904625
301.2162066 10.99390234
303.1954711 0.7557062436
319.2267713 3.206115801

Name: +ve in-silico MS/MS by CFM-ID for DYNISIGUMYFVJW-UHFFFAOYSA-N
ID: DYNISIGUMYFVJW-UHFFFAOYSA-N
Comment: Energy2
Num peaks: 31
41.03857658 0.9985206575
49.00727645 1.325228126
55.05422664 1.715137746
65.03857658 2.16357876
67.05422664 1.463889327
69.06987671 1.750624592
91.05422664 1.036991754
109.1011768 1.239498971
117.0698767 0.9782663968
119.0855268 2.708006511
123.1168269 1.137281472
133.1011768 1.582437367
135.1168269 2.245001223
147.1168269 2.013127617
161.132477 1.425034773
173.132477 2.267357115
175.148127 1.65156231
185.132477 1.318353746
187.148127 4.585007347
203.1430416 1.25984037
211.148127 1.199392848
213.1637771 1.010481923
227.1794272 1.331844596
243.2107273 1.64613155
245.1899918 0.9796868441
253.1950772 1.397987373
255.2107273 2.132221281
257.2263773 1.317575009
289.1798211 1.207508464
291.1954711 1.142874155
303.1954711 2.292144426

Name: +ve in-silico MS/MS by CFM-ID for YQESGDRIAQDEQE-UHFFFAOYSA-N
ID: YQESGDRIAQDEQE-UHFFFAOYSA-N
Comment: Energy0
Num peaks: 12
39.02292652 0.9240625326
41.03857658 1.332394147
67.05422664 0.7499159531
203.1430416 0.6243916131
243.1743418 0.7416306258
245.1899918 1.044295137
273.1849065 1.120078011
283.2056419 18.07474945
291.1954711 0.6185531186
301.2162066 36.13610041
303.1954711 0.9074582494
319.2267713 18.03493157

Name: +ve in-silico MS/MS by CFM-ID for YQESGDRIAQDEQE-UHFFFAOYSA-N
ID: YQESGDRIAQDEQE-UHFFFAOYSA-N
Comment: Energy1
Num peaks: 31
39.02292652 1.45508237
41.03857658 1.636340764
43.05422664 0.9896747718
51.02292652 1.056643836
53.03857658 1.928414675
63.02292652 1.040905905
65.03857658 1.751313977
67.05422664 1.418515249
69.06987671 0.8811379119
81.06987671 1.491447005
135.0804414 1.295442286
139.1117415 0.7965544214
149.0960915 0.8927769051
163.1117415 1.29753179
167.1430416 0.7965544214
201.1273916 1.437594983
203.1430416 2.122479254
217.1586917 0.7873356192
221.1899918 0.9036784625
243.1743418 1.120165773
245.1899918 0.9898466038
247.1692564 0.990644756
273.1849065 0.9009340038
273.221292 2.742193952
283.2056419 9.99860784
285.1849065 0.8672437654
289.2162066 1.107435896
291.2318567 2.807407327
301.2162066 10.73001376
303.1954711 0.7911582366
319.2267713 3.759867855

Name: +ve in-silico MS/MS by CFM-ID for YQESGDRIAQDEQE-UHFFFAOYSA-N
ID: YQESGDRIAQDEQE-UHFFFAOYSA-N
Comment: Energy2
Num peaks: 31
39.02292652 3.842030171
41.03857658 3.418524083
49.00727645 1.959492047
51.02292652 2.78026455
53.03857658 1.759501928
63.02292652 1.987248698
65.03857658 1.993355396
67.05422664 1.492541796
69.06987671 0.9944816271
79.05422664 1.002863663
135.0804414 1.38832484
137.0960915 1.143632303
149.0960915 1.11431682
151.1117415 1.149905514
163.1117415 1.736904636
165.1273916 1.143632303
183.1168269 2.541361633
191.1430416 1.036736972
193.1586917 1.367547935
203.1430416 1.364005407
219.1743418 1.077477009
221.1899918 1.854292925
225.1637771 1.13479459
245.1899918 1.963320258
257.1899918 1.319077756
259.2056419 1.214004847
273.1849065 1.898755469
273.221292 1.795530213
283.2056419 2.358653415
285.1849065 1.180397956
303.1954711 1.523160204

Name: +ve in-silico MS/MS by CFM-ID for OXOPDAZWPWFJEW-RZDGCYLUSA-N
ID: OXOPDAZWPWFJEW-RZDGCYLUSA-N
Comment: Energy0
Num peaks: 31
41.03857658 0.6349285877
43.05422664 0.3972779822
55.05422664 0.3596630851
59.01275576 0.3492364877
69.06987671 0.3296365259
81.06987671 0.6643846275
83.08552677 0.3929565222
95.08552677 0.3671591143
99.04405588 0.3338250231
109.0647913 0.3453694037
109.1011768 0.3350295151
121.0647913 0.4685697365
121.1011768 0.6068631016
123.1168269 0.3929565222
125.0597059 0.5585952843
127.075356 0.4433955462
135.1168269 0.5508561936
139.075356 0.4356745937
149.132477 0.7355943267
191.1430416 0.3670909727
193.1586917 0.3607909288
217.1586917 0.4240804066
239.1794272 0.3519821118
241.1950772 0.8545699557
255.2107273 2.567446368
257.2263773 0.4274366059
259.2056419 1.051234625
273.221292 2.801172123
283.2056419 15.38910016
301.2162066 34.29575088
319.2267713 10.86972625

Name: +ve in-silico MS/MS by CFM-ID for OXOPDAZWPWFJEW-RZDGCYLUSA-N
ID: OXOPDAZWPWFJEW-RZDGCYLUSA-N
Comment: Energy1
Num peaks: 31
39.02292652 1.33729646
41.03857658 1.265547582
55.05422664 1.05842085
79.05422664 1.748449626
81.06987671 1.844728156
91.05422664 0.9711090564
93.06987671 1.600742768
95.08552677 1.295098157
97.02840582 0.799130076
107.0491413 0.7900023564
109.1011768 0.7624346851
119.0855268 1.206537958
121.0647913 0.7450511019
121.1011768 0.9998200831
123.0440559 1.213988377
123.0804414 0.7838248852
125.0597059 1.206035915
133.1011768 0.828084644
135.1168269 1.911136697
139.075356 0.859447533
149.132477 2.449513793
151.075356 0.7551782775
151.148127 0.8421875022
241.1950772 1.950384507
255.2107273 3.953290129
257.2263773 0.7659213538
259.2056419 1.522993443
273.221292 3.514453045
283.2056419 3.72688019
301.2162066 5.805211497
319.2267713 1.753797155

Name: +ve in-silico MS/MS by CFM-ID for OXOPDAZWPWFJEW-RZDGCYLUSA-N
ID: OXOPDAZWPWFJEW-RZDGCYLUSA-N
Comment: Energy2
Num peaks: 31
27.02292652 0.8911484956
39.02292652 2.373364132
41.03857658 2.794922648
51.02292652 1.045804713
53.03857658 1.710704159
55.05422664 2.049844404
65.03857658 1.393861566
67.05422664 2.141165974
77.03857658 1.270931958
79.05422664 2.847324564
81.06987671 1.905897219
91.05422664 1.057585532
93.06987671 3.644783154
95.08552677 1.152889187
109.1011768 1.238517324
121.1011768 1.003178198
131.0855268 1.058226146
133.1011768 1.243338175
135.1168269 2.250239565
145.1011768 1.880367223
147.1168269 1.099630308
149.132477 2.970647738
187.148127 0.9706626586
213.1637771 0.9706626586
227.1794272 0.9706626586
231.1379563 1.047095312
239.1794272 1.4259011
241.1950772 1.257711489
245.1536063 1.047095312
253.1950772 0.9029375916
255.2107273 1.3845359

Name: +ve in-silico MS/MS by CFM-ID for JTEYGOLPGOYFJI-GJGHEGAFSA-N
ID: JTEYGOLPGOYFJI-GJGHEGAFSA-N
Comment: Energy0
Num peaks: 31
57.06987671 0.5048959643
71.08552677 0.6250508156
109.1011768 0.39107279
111.1168269 0.5280556301
113.0597059 0.4896938371
125.0960915 0.844344856
127.075356 0.3873845397
127.1117415 1.44151876
129.1273916 1.66301214
189.0910061 0.5747655618
191.1066561 0.4338497427
191.1430416 0.4131283322
203.1066561 0.7679563817
205.1223062 0.5322512769
205.1586917 0.388175708
207.1015708 1.216998709
209.1172208 0.5828457831
209.1536063 0.4213555006
217.1223062 0.4056288845
221.1172208 0.8252008509
223.1692564 0.497030986
235.1692564 0.3781112222
259.2056419 0.8139403799
263.2005565 0.4040924376
273.221292 2.260354576
275.236942 0.4529581934
277.2162066 1.015409038
291.2318567 2.440187205
301.2162066 16.14338254
319.2267713 30.83769595
337.237336 9.422849211

Name: +ve in-silico MS/MS by CFM-ID for JTEYGOLPGOYFJI-GJGHEGAFSA-N
ID: JTEYGOLPGOYFJI-GJGHEGAFSA-N
Comment: Energy1
Num peaks: 31
43.05422664 0.760516988
53.03857658 0.7971986391
55.05422664 1.022315639
57.06987671 1.705435691
67.05422664 0.7946602336
71.08552677 2.160682741
97.10117684 0.8450988639
107.0855268 0.9112827372
109.1011768 1.613684826
119.0855268 0.8068354973
127.1117415 1.961251345
141.1273916 0.8922504641
175.1117415 0.9221025236
189.1273916 1.246384681
203.1066561 0.9521970083
205.1223062 0.7934744403
205.1586917 0.9373606572
219.1379563 1.099356292
221.1172208 1.152952851
223.1692564 1.04546819
235.1328709 0.8926410488
259.2056419 2.374911014
273.221292 3.223053324
275.236942 0.8896971594
277.2162066 1.487705214
287.2005565 0.7739544616
291.2318567 3.574247107
301.2162066 4.629331758
309.2424213 0.899254727
319.2267713 5.227261774
337.237336 1.412976492

Name: +ve in-silico MS/MS by CFM-ID for JTEYGOLPGOYFJI-GJGHEGAFSA-N
ID: JTEYGOLPGOYFJI-GJGHEGAFSA-N
Comment: Energy2
Num peaks: 31
27.02292652 0.7831462663
39.02292652 1.547565817
41.03857658 2.659708568
43.05422664 1.496080899
53.03857658 1.662249273
55.05422664 2.015520308
57.06987671 1.724630098
67.05422664 2.83650166
69.06987671 1.182567052
71.08552677 2.743790131
77.03857658 0.8333866835
81.06987671 1.114303563
93.06987671 0.8313900086
95.08552677 2.026663391
97.10117684 1.049738869
105.0698767 1.356618953
109.1011768 1.054707447
111.1168269 1.008678233
123.1168269 1.666445341
161.0960915 0.8450772037
163.1117415 0.9341546101
175.1117415 1.90349826
189.1273916 2.563415781
191.1430416 1.101742905
205.1586917 1.345738227
257.1899918 1.730478301
259.1692564 0.9070192023
259.2056419 2.140920971
273.221292 0.7860031594
275.236942 1.270126312
291.2318567 1.03479266

Name: +ve in-silico MS/MS by CFM-ID for NUPDGIJXOAHJRW-LNESKJDXSA-N
ID: NUPDGIJXOAHJRW-LNESKJDXSA-N
Comment: Energy0
Num peaks: 22
99.08044139 0.4076697213
113.0960915 0.3410971922
127.1117415 0.4514155113
161.0960915 0.3594528019
165.0910061 0.5312772197
167.1066561 0.5549279858
169.1223062 0.4085601974
179.1066561 0.4683079836
257.1899918 0.404427053
259.2056419 1.124170565
273.1849065 0.4851547764
273.221292 2.933927406
275.2005565 0.4768759021
275.236942 0.5224854958
277.2162066 0.7507725419
287.2005565 1.479624905
289.2162066 0.7876555726
291.2318567 2.099446758
301.2162066 23.62989731
305.2111212 0.6783809853
319.2267713 32.88298735
337.237336 8.273408601

Name: +ve in-silico MS/MS by CFM-ID for NUPDGIJXOAHJRW-LNESKJDXSA-N
ID: NUPDGIJXOAHJRW-LNESKJDXSA-N
Comment: Energy1
Num peaks: 31
81.06987671 0.7697638217
95.08552677 1.195218299
107.0855268 0.8799665397
109.1011768 1.269878178
111.1168269 0.7908895355
113.0960915 0.8969216706
121.1011768 0.7715933015
127.1117415 1.131481739
133.1011768 0.8253300783
137.0597059 0.6417868167
147.0804414 0.7107315042
149.0960915 0.7751486632
161.0960915 0.8416828293
163.075356 1.200396525
163.1117415 0.8265769173
165.0910061 1.334431356
167.1066561 0.643918646
179.1066561 1.139055114
191.1066561 0.7253864923
205.1223062 0.6733499521
257.1899918 1.022109511
259.2056419 3.256549791
271.2056419 0.6594122759
273.221292 5.586263651
275.236942 1.080435339
277.2162066 1.072442975
287.2005565 0.6721031286
291.2318567 2.433792062
301.2162066 9.671844667
319.2267713 7.700919755
337.237336 1.453945316

Name: +ve in-silico MS/MS by CFM-ID for NUPDGIJXOAHJRW-LNESKJDXSA-N
ID: NUPDGIJXOAHJRW-LNESKJDXSA-N
Comment: Energy2
Num peaks: 31
27.02292652 1.163958486
41.03857658 2.977321235
55.05422664 1.917676976
67.05422664 1.896051932
81.06987671 3.523333844
95.08552677 3.063499473
105.0698767 1.059626235
107.0855268 2.56370902
109.1011768 1.196186339
111.1168269 0.899401423
119.0855268 1.515011345
121.1011768 1.436837748
133.1011768 2.425605545
163.1117415 1.189664619
165.1273916 1.000256906
191.1430416 0.9834322212
205.1223062 1.145570944
205.1586917 0.9834322212
219.1379563 1.153428934
231.1379563 0.9806441824
231.1743418 0.9834322212
245.1536063 0.9987276127
245.1899918 1.171063011
257.1899918 2.556295019
259.1692564 0.9987276127
259.2056419 3.531082385
271.2056419 0.9411730935
273.1849065 1.160183313
273.221292 2.428442794
275.236942 1.06754405
301.2162066 1.03781892

Name: +ve in-silico MS/MS by CFM-ID for DKWHHGKUVUGDBR-LREIXEELSA-N
ID: DKWHHGKUVUGDBR-LREIXEELSA-N
Comment: Energy0
Num peaks: 9
215.1794272 1.066501632
255.2107273 7.121418452
257.2263773 1.081214855
271.2056419 0.9447666779
273.221292 6.47251954
275.236942 0.9823350706
283.2056419 8.626512923
301.2162066 34.85135113
319.2267713 19.51771547

Name: +ve in-silico MS/MS by CFM-ID for DKWHHGKUVUGDBR-LREIXEELSA-N
ID: DKWHHGKUVUGDBR-LREIXEELSA-N
Comment: Energy1
Num peaks: 31
53.03857658 0.7045768581
55.05422664 0.7057302454
97.02840582 0.6598968689
133.1011768 1.071091533
135.1168269 1.093813353
137.0597059 0.6613992117
147.1168269 1.121762961
149.132477 1.394441561
151.075356 0.6324957305
161.132477 1.044856526
163.148127 1.093813353
165.0910061 0.6613992117
201.1637771 1.345821383
203.1794272 0.844142525
213.1637771 1.663305282
215.1794272 1.374749564
227.1794272 0.9239217027
245.1536063 0.606199987
253.1950772 1.627356021
255.2107273 8.011877827
257.2263773 2.431541913
271.2056419 1.194548995
273.1849065 0.8519427972
273.221292 7.743814745
275.2005565 0.8659010927
275.236942 1.247427178
283.2056419 9.108030133
285.1849065 0.9178734052
301.2162066 16.10078127
303.1954711 0.9729068446
319.2267713 5.007017785

Name: +ve in-silico MS/MS by CFM-ID for DKWHHGKUVUGDBR-LREIXEELSA-N
ID: DKWHHGKUVUGDBR-LREIXEELSA-N
Comment: Energy2
Num peaks: 31
51.02292652 4.190618365
53.03857658 1.425981398
81.06987671 1.113908896
111.0804414 1.141631325
131.0855268 1.603431109
133.1011768 1.967768141
135.1168269 1.443894914
139.1117415 1.141631325
147.1168269 1.35008288
149.132477 1.419246878
159.1168269 1.74394038
161.132477 1.866226511
163.148127 1.443894914
199.148127 2.004673369
201.1637771 2.072333316
213.1637771 2.139217774
215.1794272 2.160068265
217.1950772 1.734344379
229.1950772 1.325856931
243.1379563 1.305993762
243.2107273 1.447901773
253.1950772 1.718271728
255.2107273 2.933719792
257.2263773 1.661370739
271.1692564 1.087762895
271.2056419 1.128841649
273.1849065 2.401270719
273.221292 1.096148388
275.2005565 1.447388335
285.1849065 1.52071445
303.1954711 2.057151303

Name: +ve in-silico MS/MS by CFM-ID for WLKCSMCLEKGITB-MXTKCVSJSA-N
ID: WLKCSMCLEKGITB-MXTKCVSJSA-N
Comment: Energy0
Num peaks: 31
41.03857658 0.636771504
43.05422664 0.4028649526
55.05422664 0.5760014196
59.01275576 0.3496573758
69.06987671 0.7239234462
99.04405588 0.3349025546
111.0804414 0.4485140579
113.0960915 0.3621984986
135.0804414 0.3565759818
137.0960915 0.5056084172
139.075356 0.3355067109
175.1117415 0.3565759818
177.1273916 0.5056084172
179.1066561 0.3355067109
187.1117415 0.3876037518
189.1273916 0.4257582347
201.1273916 0.5439647969
205.1223062 0.5624469974
207.1379563 0.4504272068
217.1586917 0.4256592103
219.1379563 0.4431381083
219.1743418 0.319660352
239.1794272 0.3528465144
241.1950772 0.8566686205
255.2107273 2.573751538
257.2263773 0.4284863107
259.2056419 1.054998173
273.221292 2.811250701
283.2056419 15.46018433
301.2162066 34.44623858
319.2267713 10.92317986

Name: +ve in-silico MS/MS by CFM-ID for WLKCSMCLEKGITB-MXTKCVSJSA-N
ID: WLKCSMCLEKGITB-MXTKCVSJSA-N
Comment: Energy1
Num peaks: 31
39.02292652 1.298763816
41.03857658 1.254726841
51.02292652 0.8066223047
53.03857658 0.9774927674
55.05422664 2.184736812
67.05422664 0.843018969
69.06987671 2.399362933
71.08552677 0.8494651988
81.06987671 0.8367669773
97.02840582 0.805925704
137.0597059 0.8192529615
157.1011768 1.023197696
159.1168269 1.074934605
161.132477 1.210360549
171.1168269 0.8638476554
173.132477 1.530858585
177.0910061 0.8192529615
187.1117415 1.023935068
201.1273916 0.9769678412
203.1066561 1.247921443
203.1430416 1.00164554
205.1223062 1.246506935
219.1379563 0.9081330364
231.1379563 0.8392393387
241.1950772 1.964833257
255.2107273 3.982576713
259.2056419 1.537716672
273.221292 3.549051181
283.2056419 3.768220404
301.2162066 5.876223379
319.2267713 1.779878205

Name: +ve in-silico MS/MS by CFM-ID for WLKCSMCLEKGITB-MXTKCVSJSA-N
ID: WLKCSMCLEKGITB-MXTKCVSJSA-N
Comment: Energy2
Num peaks: 31
27.02292652 0.9136780176
39.02292652 2.372179848
41.03857658 2.844689877
43.05422664 1.169445982
51.02292652 2.014335423
53.03857658 2.115854655
55.05422664 2.538004587
65.03857658 1.367952178
67.05422664 1.981509939
69.06987671 2.044848863
81.06987671 1.968073408
95.08552677 1.133787885
107.0855268 2.179342744
121.1011768 2.170629083
147.1168269 2.495733475
157.1011768 1.441875254
159.1168269 3.247164744
161.132477 3.090396415
171.1168269 1.115155934
173.132477 3.853162501
187.148127 0.9952024136
189.1273916 0.8347253831
203.1430416 0.7957399703
213.1637771 0.9952024136
227.1794272 0.9952024136
231.1379563 0.8028303548
239.1794272 1.461949941
241.1950772 1.289508254
253.1950772 0.925765159
255.2107273 1.419538969
257.2263773 0.8479134329

Name: +ve in-silico MS/MS by CFM-ID for WLKCSMCLEKGITB-DBVSHIMFSA-N
ID: WLKCSMCLEKGITB-DBVSHIMFSA-N
Comment: Energy0
Num peaks: 31
41.03857658 0.636771504
43.05422664 0.4028649526
55.05422664 0.5760014196
59.01275576 0.3496573758
69.06987671 0.7239234462
99.04405588 0.3349025546
111.0804414 0.4485140579
113.0960915 0.3621984986
135.0804414 0.3565759818
137.0960915 0.5056084172
139.075356 0.3355067109
175.1117415 0.3565759818
177.1273916 0.5056084172
179.1066561 0.3355067109
187.1117415 0.3876037518
189.1273916 0.4257582347
201.1273916 0.5439647969
205.1223062 0.5624469974
207.1379563 0.4504272068
217.1586917 0.4256592103
219.1379563 0.4431381083
219.1743418 0.319660352
239.1794272 0.3528465144
241.1950772 0.8566686205
255.2107273 2.573751538
257.2263773 0.4284863107
259.2056419 1.054998173
273.221292 2.811250701
283.2056419 15.46018433
301.2162066 34.44623858
319.2267713 10.92317986

Name: +ve in-silico MS/MS by CFM-ID for WLKCSMCLEKGITB-DBVSHIMFSA-N
ID: WLKCSMCLEKGITB-DBVSHIMFSA-N
Comment: Energy1
Num peaks: 31
39.02292652 1.298763816
41.03857658 1.254726841
51.02292652 0.8066223047
53.03857658 0.9774927674
55.05422664 2.184736812
67.05422664 0.843018969
69.06987671 2.399362933
71.08552677 0.8494651988
81.06987671 0.8367669773
97.02840582 0.805925704
137.0597059 0.8192529615
157.1011768 1.023197696
159.1168269 1.074934605
161.132477 1.210360549
171.1168269 0.8638476554
173.132477 1.530858585
177.0910061 0.8192529615
187.1117415 1.023935068
201.1273916 0.9769678412
203.1066561 1.247921443
203.1430416 1.00164554
205.1223062 1.246506935
219.1379563 0.9081330364
231.1379563 0.8392393387
241.1950772 1.964833257
255.2107273 3.982576713
259.2056419 1.537716672
273.221292 3.549051181
283.2056419 3.768220404
301.2162066 5.876223379
319.2267713 1.779878205

Name: +ve in-silico MS/MS by CFM-ID for WLKCSMCLEKGITB-DBVSHIMFSA-N
ID: WLKCSMCLEKGITB-DBVSHIMFSA-N
Comment: Energy2
Num peaks: 31
27.02292652 0.9136780176
39.02292652 2.372179848
41.03857658 2.844689877
43.05422664 1.169445982
51.02292652 2.014335423
53.03857658 2.115854655
55.05422664 2.538004587
65.03857658 1.367952178
67.05422664 1.981509939
69.06987671 2.044848863
81.06987671 1.968073408
95.08552677 1.133787885
107.0855268 2.179342744
121.1011768 2.170629083
147.1168269 2.495733475
157.1011768 1.441875254
159.1168269 3.247164744
161.132477 3.090396415
171.1168269 1.115155934
173.132477 3.853162501
187.148127 0.9952024136
189.1273916 0.8347253831
203.1430416 0.7957399703
213.1637771 0.9952024136
227.1794272 0.9952024136
231.1379563 0.8028303548
239.1794272 1.461949941
241.1950772 1.289508254
253.1950772 0.925765159
255.2107273 1.419538969
257.2263773 0.8479134329

Name: +ve in-silico MS/MS by CFM-ID for FTAGQROYQYQRHF-GHWNLOBHSA-N
ID: FTAGQROYQYQRHF-GHWNLOBHSA-N
Comment: Energy0
Num peaks: 31
41.03857658 0.7176035123
43.05422664 0.4283105199
55.05422664 0.336333115
59.01275576 0.3499733423
69.0334912 0.4710940204
73.02840582 0.3310578782
81.06987671 0.6027842133
83.08552677 0.3942142448
87.04405588 0.4442019195
95.08552677 0.3342506106
109.1011768 0.3361009197
121.1011768 0.6088038139
123.1168269 0.3942142448
135.1168269 0.3361009197
149.132477 0.3361009197
161.132477 0.6088038139
163.148127 0.3942142448
175.148127 0.3361009197
185.132477 0.3444557513
187.148127 1.103585946
189.1637771 0.9352943719
201.1637771 0.7377701207
239.1794272 0.3554339279
241.1950772 0.8702487861
255.2107273 2.562752167
257.2263773 0.4287955658
259.2056419 1.070208747
273.221292 2.797681381
283.2056419 15.39961996
301.2162066 34.41952611
319.2267713 10.93895291

Name: +ve in-silico MS/MS by CFM-ID for FTAGQROYQYQRHF-GHWNLOBHSA-N
ID: FTAGQROYQYQRHF-GHWNLOBHSA-N
Comment: Energy1
Num peaks: 31
39.02292652 1.944926462
41.03857658 2.306075794
43.05422664 1.179272868
55.05422664 0.7779481142
69.0334912 0.7923326146
71.04914126 0.8400050057
73.02840582 0.939602579
79.05422664 1.171820215
81.06987671 0.9359858291
87.04405588 0.9563163736
109.1011768 0.7701997412
119.0855268 1.218826007
121.1011768 1.010002803
135.1168269 0.7701997412
149.132477 0.7701997412
159.1168269 1.218826007
161.132477 1.010002803
175.148127 0.7701997412
185.132477 2.12524441
187.148127 3.140416574
189.1637771 1.251638732
201.1637771 2.464806856
203.1794272 0.8507580453
241.1950772 2.29072113
255.2107273 3.890151386
257.2263773 0.7737922455
259.2056419 1.777944858
273.221292 3.482882649
283.2056419 3.728156272
301.2162066 5.873715178
319.2267713 1.790027702

Name: +ve in-silico MS/MS by CFM-ID for FTAGQROYQYQRHF-GHWNLOBHSA-N
ID: FTAGQROYQYQRHF-GHWNLOBHSA-N
Comment: Energy2
Num peaks: 31
27.02292652 1.676319783
39.02292652 2.665443992
41.03857658 5.242757144
43.05422664 1.53741824
53.03857658 1.335095732
55.05422664 1.365072295
68.99710569 0.8738205999
71.04914126 1.132084445
97.06479133 0.866802825
109.1011768 1.279218701
121.1011768 1.036145628
123.0804414 1.006809607
135.1168269 1.279218701
137.0597059 0.7315965441
149.132477 1.279218701
161.132477 1.036145628
175.148127 1.279218701
185.132477 1.059218187
187.148127 2.49451611
189.1637771 2.090699114
199.148127 1.135852609
201.1637771 3.083300421
203.1794272 0.7881943725
213.1637771 0.7473131175
231.1379563 1.081228429
239.1794272 2.317353176
241.1950772 2.74910195
245.1536063 1.081228429
253.1950772 0.9318419625
255.2107273 1.452157949
257.2263773 0.8534792108

Name: +ve in-silico MS/MS by CFM-ID for VNYSSYRCGWBHLG-XUOUMLBJSA-N
ID: VNYSSYRCGWBHLG-XUOUMLBJSA-N
Comment: Energy0
Num peaks: 21
83.08552677 0.420130745
87.04405588 0.4151844124
97.10117684 0.4662661833
111.1168269 0.6187268748
163.075356 0.3319215961
165.0910061 0.3738227727
177.0910061 0.5950471967
179.1430416 0.3319756362
181.0859207 0.3471344813
205.1586917 0.6400406721
207.1743418 0.5908933465
219.1743418 0.4097053991
257.1899918 0.4206864726
259.2056419 1.032355359
273.221292 3.053535858
275.236942 0.5238005556
277.2162066 0.6889603466
291.2318567 1.806923693
301.2162066 26.64436835
319.2267713 32.23613493
337.237336 8.127314062

Name: +ve in-silico MS/MS by CFM-ID for VNYSSYRCGWBHLG-XUOUMLBJSA-N
ID: VNYSSYRCGWBHLG-XUOUMLBJSA-N
Comment: Energy1
Num peaks: 31
39.02292652 0.8035463846
41.03857658 1.349504918
43.05422664 1.257377359
57.06987671 0.7982445179
73.02840582 0.9243135749
81.06987671 0.9346561875
83.08552677 0.749880297
87.04405588 0.9975302885
95.08552677 0.7552347123
97.10117684 1.505262153
111.1168269 1.834429247
161.0597059 1.008655827
163.075356 1.290289095
175.075356 0.8263058219
177.0910061 1.328182714
179.1066561 0.9492607665
185.132477 0.9102354503
187.148127 1.263222014
201.1637771 1.093194821
205.1586917 1.315147466
207.1015708 0.7661083347
219.1743418 1.098852426
257.1899918 0.9123239456
259.2056419 2.708038023
273.221292 4.596510018
275.236942 0.9605398876
277.2162066 1.061215046
291.2318567 2.16944323
301.2162066 8.059797831
319.2267713 6.603606877
337.237336 1.412882023

Name: +ve in-silico MS/MS by CFM-ID for VNYSSYRCGWBHLG-XUOUMLBJSA-N
ID: VNYSSYRCGWBHLG-XUOUMLBJSA-N
Comment: Energy2
Num peaks: 31
27.02292652 1.3911432
39.02292652 1.787994699
41.03857658 4.908723166
43.05422664 4.755822639
53.03857658 1.143563447
57.06987671 2.271112991
68.99710569 0.8738042958
71.08552677 1.144874216
77.03857658 1.539701517
97.06479133 0.9072853215
109.1011768 1.110028807
135.0804414 1.318945427
137.0960915 1.788181619
149.0960915 1.71428711
165.0910061 1.183776365
177.0910061 0.9315597626
179.1066561 0.8952795812
187.148127 1.252057823
189.1637771 1.479968112
199.148127 1.067688865
201.1637771 1.272485148
205.1586917 0.8521391105
247.1328709 0.9495898043
257.1899918 2.464913416
259.2056419 2.179957577
261.148521 0.9495898043
271.2056419 0.9328088091
273.221292 1.971560172
275.164171 0.9495898043
275.236942 0.9831490043
301.2162066 0.9461769098

Name: +ve in-silico MS/MS by CFM-ID for DWNBPRRXEVJMPO-OLCCVTJXSA-N
ID: DWNBPRRXEVJMPO-OLCCVTJXSA-N
Comment: Energy0
Num peaks: 31
83.08552677 0.6633986766
85.10117684 0.4664994231
97.10117684 0.5936826646
111.1168269 0.7324469649
119.0855268 0.543281112
121.1011768 1.662613284
123.0804414 0.5365483822
123.1168269 5.001425944
125.132477 1.311275868
127.148127 2.189768584
129.1637771 0.5384769375
135.0804414 0.663827104
137.0960915 0.6478641333
139.075356 0.5458603777
141.0910061 0.5028798175
149.0960915 0.4964249604
153.0910061 0.4385374859
153.1273916 1.266142917
155.1430416 0.4608247659
165.0910061 1.67651763
183.1015708 0.8805510049
195.1379563 0.5569678325
197.1536063 0.5980656458
235.1692564 0.6161918893
237.1849065 0.4574048677
277.2162066 1.555928583
291.2318567 3.803996733
293.2475067 0.4467770671
301.2162066 5.524329055
319.2267713 28.72911345
337.237336 12.98575721

Name: +ve in-silico MS/MS by CFM-ID for DWNBPRRXEVJMPO-OLCCVTJXSA-N
ID: DWNBPRRXEVJMPO-OLCCVTJXSA-N
Comment: Energy1
Num peaks: 31
43.05422664 1.292925538
57.06987671 1.17952396
71.08552677 1.119690161
81.06987671 1.596165911
83.08552677 1.128751779
93.06987671 1.697708012
95.08552677 1.368239911
97.10117684 1.320679217
107.0855268 2.391379394
109.1011768 1.894554123
111.1168269 2.5369415
113.132477 1.246082746
119.0855268 1.294830557
121.1011768 2.542485779
123.0804414 1.60685698
123.1168269 4.873870477
125.132477 5.411890117
127.148127 1.470220851
129.1637771 1.173870919
135.0804414 1.300657279
137.0960915 2.997100254
153.0910061 1.721989515
153.1273916 0.9696915092
165.0910061 2.311883866
183.1015708 1.445550643
183.1379563 1.007012774
277.2162066 1.046455545
291.2318567 2.020080333
301.2162066 1.172269563
319.2267713 2.858660995
337.237336 1.241596788

Name: +ve in-silico MS/MS by CFM-ID for DWNBPRRXEVJMPO-OLCCVTJXSA-N
ID: DWNBPRRXEVJMPO-OLCCVTJXSA-N
Comment: Energy2
Num peaks: 31
39.02292652 2.272958232
41.03857658 3.338938404
43.01784114 1.950822297
43.05422664 5.732236306
53.03857658 2.434921606
55.01784114 0.9557993223
55.05422664 1.964762088
57.06987671 3.95699451
67.05422664 2.76396852
69.0334912 1.608581351
69.06987671 1.25415393
71.08552677 2.75680441
79.05422664 0.8275250284
81.06987671 2.146108587
83.08552677 1.32982214
85.10117684 0.824206711
93.06987671 2.006381089
95.04914126 1.286507894
95.08552677 1.936915573
97.10117684 1.173729715
107.0855268 2.795951071
109.1011768 1.355828113
121.1011768 0.9559595933
123.0804414 1.854745999
123.1168269 1.721574219
125.132477 1.460648047
137.0960915 2.328554567
153.1273916 2.186215482
235.1692564 0.8067302746
263.2005565 0.995983987
289.2162066 0.8886102637

Name: +ve in-silico MS/MS by CFM-ID for IWYJGYZCHKEPCK-BHCYBMAPSA-N
ID: IWYJGYZCHKEPCK-BHCYBMAPSA-N
Comment: Energy0
Num peaks: 21
87.04405588 0.4180054458
99.08044139 0.4080564575
139.1117415 0.4080564575
179.1430416 0.4080564575
205.1586917 0.7404430561
207.1743418 0.6185916546
219.1743418 0.4585384975
257.1899918 0.4070258544
259.2056419 1.13645867
273.1849065 0.4856580217
273.221292 2.942257123
275.2005565 0.4773908903
275.236942 0.5261978308
277.2162066 0.7571668672
287.2005565 1.481179951
289.2162066 0.7884568164
291.2318567 2.0963953
301.2162066 23.76774657
305.2111212 0.6789793184
319.2267713 33.01189761
337.237336 8.2838044

Name: +ve in-silico MS/MS by CFM-ID for IWYJGYZCHKEPCK-BHCYBMAPSA-N
ID: IWYJGYZCHKEPCK-BHCYBMAPSA-N
Comment: Energy1
Num peaks: 31
41.03857658 1.348436271
55.01784114 0.6457829522
71.04914126 0.6490813699
73.02840582 0.9983539076
87.04405588 1.089631382
97.06479133 0.6639430851
99.04405588 0.6582967922
135.0440559 0.6146633751
137.0960915 0.6116699891
175.075356 0.6146633751
185.132477 0.8000810258
187.148127 1.331541335
199.148127 0.6386266287
201.1637771 1.342564922
203.1430416 0.8514543136
203.1794272 0.8088802736
205.1586917 1.51806455
207.1743418 0.6952561987
219.1743418 1.169534579
257.1899918 1.04334311
259.2056419 3.43133491
271.2056419 0.6724935391
273.221292 5.637843628
275.236942 1.09843016
277.2162066 1.125760322
287.2005565 0.6764102159
289.2162066 0.6004487114
291.2318567 2.441656169
301.2162066 9.90802975
319.2267713 7.827935619
337.237336 1.461435677

Name: +ve in-silico MS/MS by CFM-ID for IWYJGYZCHKEPCK-BHCYBMAPSA-N
ID: IWYJGYZCHKEPCK-BHCYBMAPSA-N
Comment: Energy2
Num peaks: 31
27.02292652 1.741526352
39.02292652 1.111687403
41.03857658 5.043442319
43.05422664 1.009471211
55.05422664 1.242143802
68.99710569 0.924074864
71.04914126 0.7681425424
81.06987671 1.039102639
95.08552677 0.9019256074
97.06479133 1.02939196
135.1168269 0.7986731844
149.132477 0.7986731844
175.148127 0.7986731844
187.148127 2.388016135
189.1637771 1.616594441
199.148127 1.113212682
201.1637771 1.487132146
203.1794272 0.9087562377
205.1223062 0.9877674897
205.1586917 0.9572141116
231.1379563 0.9877674897
245.1536063 0.9877674897
257.1899918 2.576410011
259.1692564 0.9877674897
259.2056419 4.464830222
271.2056419 0.9475005748
273.1849065 1.17034442
273.221292 2.501223375
275.236942 1.077300364
287.2005565 0.8430846405
301.2162066 1.061324529

Name: +ve in-silico MS/MS by CFM-ID for GVBURXXHWSCJSI-ZZHGHEOFSA-N
ID: GVBURXXHWSCJSI-ZZHGHEOFSA-N
Comment: Energy0
Num peaks: 21
83.08552677 0.4185933371
87.04405588 0.4137298595
109.1011768 0.8816187802
111.1168269 0.8020929571
123.1168269 0.6229175647
151.075356 0.3445491853
165.0910061 0.5881221521
179.1430416 0.3305792176
205.1586917 0.6371204547
207.1743418 0.588219145
219.1743418 0.4071518244
227.1277855 0.3417878348
257.1899918 0.4175493977
259.2056419 1.026590737
273.221292 3.007982505
275.236942 0.519406227
277.2162066 0.6866801786
291.2318567 1.785954398
301.2162066 26.33179763
319.2267713 31.98859866
337.237336 8.101338299

Name: +ve in-silico MS/MS by CFM-ID for GVBURXXHWSCJSI-ZZHGHEOFSA-N
ID: GVBURXXHWSCJSI-ZZHGHEOFSA-N
Comment: Energy1
Num peaks: 31
39.02292652 0.8182082816
41.03857658 1.326964589
43.05422664 1.245442614
57.06987671 0.8321783944
71.08552677 0.7614267026
73.02840582 0.9163252713
81.06987671 0.9269060258
87.04405588 0.9887421108
107.0855268 1.646014839
109.1011768 2.212587082
111.1168269 0.934724989
123.0804414 0.7780673135
123.1168269 1.929223815
151.075356 0.8844698773
163.075356 0.8011104436
165.0910061 1.298828776
167.1066561 0.9280901094
185.132477 0.9051499726
187.148127 1.256164404
201.1637771 1.087087151
205.1586917 1.293597687
219.1743418 1.079356753
257.1899918 0.8957768937
259.2056419 2.673745813
273.221292 4.406440065
275.236942 0.9458091016
277.2162066 1.05140079
291.2318567 2.099244399
301.2162066 7.826993154
319.2267713 6.470701411
337.237336 1.397138606

Name: +ve in-silico MS/MS by CFM-ID for GVBURXXHWSCJSI-ZZHGHEOFSA-N
ID: GVBURXXHWSCJSI-ZZHGHEOFSA-N
Comment: Energy2
Num peaks: 31
27.02292652 1.364699241
39.02292652 2.630059287
41.03857658 4.784215167
43.05422664 3.746993744
53.03857658 1.054212933
57.06987671 1.965896178
65.03857658 2.255929676
67.05422664 1.054212933
71.08552677 1.448780721
97.06479133 0.8900389186
97.10117684 1.214394169
121.1011768 1.087439554
123.0804414 2.612168199
123.1168269 0.8874986772
137.0960915 1.650727993
165.0910061 0.9083281414
167.1066561 0.8751739681
187.148127 1.22825771
189.1637771 1.451835698
199.148127 1.047393383
201.1637771 1.248296735
221.1172208 0.9313577906
247.1328709 0.9313577906
257.1899918 2.414933224
259.2056419 2.134510717
261.148521 0.9313577906
271.2056419 0.9146326746
273.221292 1.874247972
275.164171 0.9313577906
275.236942 0.9622676264
301.2162066 0.9220469259

Name: +ve in-silico MS/MS by CFM-ID for NPDSHTNEKLQQIJ-ZJHFMPGASA-N
ID: NPDSHTNEKLQQIJ-ZJHFMPGASA-N
Comment: Energy0
Num peaks: 23
43.05422664 0.3768306074
57.06987671 0.3721777415
59.01275576 0.4055916357
71.08552677 0.3591750143
83.08552677 0.7276776619
85.10117684 0.509815649
97.10117684 0.4046898864
107.0855268 0.3541526319
109.1011768 1.128636123
111.1168269 1.018923375
123.1168269 0.7534084957
125.0960915 0.4942593172
143.1066561 0.4566475206
153.1273916 0.3521822051
217.1950772 0.3590119313
219.2107273 0.8706822958
233.2263773 2.540453198
235.2420274 0.4357054371
237.221292 1.100876145
251.236942 2.851254448
261.221292 16.15938001
279.2318567 36.24328226
297.2424213 11.74137471

Name: +ve in-silico MS/MS by CFM-ID for NPDSHTNEKLQQIJ-ZJHFMPGASA-N
ID: NPDSHTNEKLQQIJ-ZJHFMPGASA-N
Comment: Energy1
Num peaks: 31
39.02292652 0.8518657023
41.03857658 1.175283078
43.05422664 1.330246293
55.05422664 0.9468175359
57.06987671 1.246567809
69.06987671 1.082234424
71.08552677 1.036072478
81.06987671 2.133993144
83.08552677 2.419639801
85.10117684 1.149929823
95.08552677 1.074335389
97.10117684 1.504877595
107.0855268 2.113166608
109.1011768 2.799123004
111.1168269 1.267661373
123.1168269 2.374005502
125.0960915 0.8864855516
125.132477 0.9843259862
127.1117415 1.094089537
129.0910061 0.8008369598
143.1066561 1.017658398
153.1273916 0.9926834446
155.1066561 0.8689318121
219.2107273 2.053672811
233.2263773 3.71227664
235.2420274 0.8679287466
237.221292 1.696668238
251.236942 3.625011503
261.221292 4.468957034
279.2318567 7.175982096
297.2424213 2.295172076

Name: +ve in-silico MS/MS by CFM-ID for NPDSHTNEKLQQIJ-ZJHFMPGASA-N
ID: NPDSHTNEKLQQIJ-ZJHFMPGASA-N
Comment: Energy2
Num peaks: 31
27.02292652 1.027112304
39.02292652 2.828135809
41.03857658 5.009001171
43.05422664 3.910972165
53.03857658 2.016882306
55.05422664 2.492122407
57.06987671 2.73407957
67.05422664 1.836675223
69.06987671 2.643653344
71.08552677 1.508426049
73.02840582 1.240087959
81.06987671 2.161399859
83.08552677 5.184816744
85.10117684 1.216957955
95.08552677 1.343677246
97.10117684 3.008313729
121.1011768 1.401018342
123.1168269 1.237546654
127.1117415 0.9498012972
153.1273916 1.641503272
163.148127 1.105535622
179.1430416 1.012740875
191.1794272 1.105535622
193.1586917 1.012740875
205.1950772 1.105535622
207.1743418 1.012740875
217.1950772 1.33844908
219.2107273 1.084234025
231.2107273 1.034488923
233.2263773 1.16501483
235.2420274 0.9225450108

Name: +ve in-silico MS/MS by CFM-ID for UXGXCGPWGSUMNI-UHFFFAOYSA-N
ID: UXGXCGPWGSUMNI-UHFFFAOYSA-N
Comment: Energy0
Num peaks: 21
57.06987671 0.4732576617
71.08552677 0.6245938008
87.04405588 0.4158182058
139.1117415 0.3320975983
179.1430416 0.3320975983
203.1066561 0.3321831296
205.1223062 0.3741882518
205.1586917 0.6403516427
207.1743418 0.5911819195
217.1223062 0.5989555875
219.1743418 0.4100923391
221.1172208 0.3474743322
257.1899918 0.4219118218
259.2056419 1.034627729
273.221292 3.06803076
275.236942 0.525511765
277.2162066 0.6894622792
291.2318567 1.812143266
301.2162066 26.67251194
319.2267713 32.28813983
337.237336 8.138491195

Name: +ve in-silico MS/MS by CFM-ID for UXGXCGPWGSUMNI-UHFFFAOYSA-N
ID: UXGXCGPWGSUMNI-UHFFFAOYSA-N
Comment: Energy1
Num peaks: 31
39.02292652 0.7339881755
41.03857658 1.343299859
43.05422664 1.110151919
55.05422664 0.7685989317
57.06987671 1.690298034
71.08552677 2.130864055
73.02840582 0.9346868342
73.10117684 0.7396434819
87.04405588 1.009262025
177.1273916 0.9799809771
185.132477 0.9163359655
187.148127 1.271614274
189.1273916 0.7591435945
201.1637771 1.104562966
203.1066561 1.301640926
205.1586917 1.33638879
207.1743418 0.7344716818
217.1223062 1.429193544
219.1379563 0.9697469884
219.1743418 1.118434744
221.1172208 0.6940881626
247.1328709 0.7743169245
257.1899918 0.9348653956
259.2056419 2.75279803
273.221292 4.818812111
275.236942 0.9802522422
277.2162066 1.070718979
291.2318567 2.245874907
301.2162066 8.302946843
319.2267713 6.752592546
337.237336 1.42976186

Name: +ve in-silico MS/MS by CFM-ID for UXGXCGPWGSUMNI-UHFFFAOYSA-N
ID: UXGXCGPWGSUMNI-UHFFFAOYSA-N
Comment: Energy2
Num peaks: 31
27.02292652 1.396399371
39.02292652 1.340880426
41.03857658 5.297073071
43.05422664 2.151036944
53.03857658 1.078425288
55.05422664 1.414775923
57.06987671 1.656773284
67.05422664 1.374280613
68.99710569 0.8779340009
69.06987671 0.842332012
71.08552677 1.669085169
97.06479133 0.9690423409
117.0698767 1.64558107
175.1117415 0.9286682217
177.1273916 1.712126967
187.148127 1.257729319
189.1273916 1.591250525
189.1637771 1.486944797
199.148127 1.073734599
201.1637771 1.280700854
205.1223062 1.198848437
205.1586917 0.8677322835
217.1223062 1.057421597
219.1379563 0.9132403599
257.1899918 2.492926535
259.2056419 2.212179651
271.2056419 0.93899336
273.221292 2.072615752
275.164171 0.9535359937
275.236942 0.9999852464
301.2162066 0.9797612118

Name: +ve in-silico MS/MS by CFM-ID for AEHUQHOABRTKBQ-NEOQANLTSA-N
ID: AEHUQHOABRTKBQ-NEOQANLTSA-N
Comment: Energy0
Num peaks: 21
99.08044139 0.407557832
113.0597059 0.3068208415
127.075356 0.4093466224
139.1117415 0.407557832
165.1273916 0.7393058302
167.1430416 0.6176684328
179.1430416 0.4578509363
257.1899918 0.4062072165
259.2056419 1.063084724
273.1849065 0.4858688233
273.221292 2.916428754
275.2005565 0.4773240607
275.236942 0.5251395062
277.2162066 0.7499103636
287.2005565 1.515808314
289.2162066 0.788279659
291.2318567 2.078832703
301.2162066 23.80465183
305.2111212 0.7051989279
319.2267713 32.96534605
337.237336 8.250516016

Name: +ve in-silico MS/MS by CFM-ID for AEHUQHOABRTKBQ-NEOQANLTSA-N
ID: AEHUQHOABRTKBQ-NEOQANLTSA-N
Comment: Energy1
Num peaks: 31
67.05422664 1.109937405
79.05422664 0.8075146623
81.06987671 1.302864141
83.08552677 0.6456831802
97.02840582 0.6270117755
111.0804414 0.6577535092
113.0597059 0.7631395936
127.075356 0.9730030169
139.075356 0.654935443
145.1011768 0.7950301708
147.1168269 1.33720399
159.1168269 0.634595024
161.132477 1.334089405
163.1117415 0.923164983
163.148127 0.8037738696
165.1273916 1.49810307
167.1430416 0.6866210492
179.1430416 1.154017166
205.1223062 0.6751431407
215.1430416 0.6235438961
257.1899918 1.036756558
259.2056419 3.163414588
271.2056419 0.668248135
273.221292 5.420514059
275.236942 1.091495848
277.2162066 1.069221011
287.2005565 0.7404274701
291.2318567 2.357042057
301.2162066 9.876900586
319.2267713 7.765352831
337.237336 1.443042039

Name: +ve in-silico MS/MS by CFM-ID for AEHUQHOABRTKBQ-NEOQANLTSA-N
ID: AEHUQHOABRTKBQ-NEOQANLTSA-N
Comment: Energy2
Num peaks: 31
27.02292652 1.146029463
39.02292652 1.183886181
41.03857658 2.931460096
53.03857658 1.002002658
55.05422664 1.888138057
65.03857658 0.8275765685
67.05422664 3.583202259
81.06987671 3.493415092
83.08552677 1.173737695
95.08552677 0.8827350636
111.0804414 0.8044418127
147.1168269 2.934193576
149.132477 1.582197673
159.1168269 1.089526519
161.132477 1.455489985
163.148127 0.8894203565
165.1273916 0.8989832891
205.1223062 1.249386589
231.1379563 0.9675392247
231.1743418 0.9682839323
245.1536063 0.9866437748
245.1899918 1.132396982
257.1899918 2.521590956
259.1692564 0.9866437748
259.2056419 2.560328098
271.2056419 0.9273403186
273.1849065 1.147480402
273.221292 2.314506657
275.236942 1.054378318
287.2005565 1.563261897
301.2162066 1.045411073

Name: +ve in-silico MS/MS by CFM-ID for BFWYTORDSFIVKP-USWFWKISSA-N
ID: BFWYTORDSFIVKP-USWFWKISSA-N
Comment: Energy0
Num peaks: 31
57.06987671 0.6492931521
71.08552677 0.9073273919
117.0910061 0.5934431243
129.0910061 0.6584704244
131.1066561 0.5565143043
143.1066561 0.4820755221
153.0910061 0.4862119397
155.1066561 0.7535734154
157.1223062 0.497003517
183.1379563 0.4943917977
193.1223062 0.4900507832
195.1379563 0.7535734154
197.1536063 0.497003517
201.1273916 0.7452881598
205.1223062 0.679436942
207.1379563 0.6787496117
209.1536063 0.5494914094
219.1379563 0.6488179258
235.1692564 0.6695371163
237.1849065 0.497003517
275.2005565 0.4843719778
277.2162066 1.799522444
285.221292 1.110353993
287.236942 1.452994306
289.2162066 0.5430314693
291.2318567 4.486216747
301.2162066 4.828058291
303.2318567 2.414603151
305.2475067 0.7487791794
319.2267713 30.9821281
337.237336 14.16353678

Name: +ve in-silico MS/MS by CFM-ID for BFWYTORDSFIVKP-USWFWKISSA-N
ID: BFWYTORDSFIVKP-USWFWKISSA-N
Comment: Energy1
Num peaks: 31
43.05422664 0.9618046268
55.05422664 1.297529162
57.06987671 2.061893884
71.08552677 2.530682365
73.10117684 0.952359975
117.0910061 1.25948193
153.0910061 1.533605313
155.1066561 1.12898331
161.132477 1.08368954
169.1223062 1.024085018
183.1379563 1.030672636
187.1117415 0.884239013
193.1223062 1.578375774
195.1379563 1.12898331
205.1223062 1.644735403
207.1379563 0.9341761303
209.1536063 1.207441826
219.1379563 1.818136856
223.1692564 0.9851566851
233.1536063 1.21161832
235.1692564 1.00403002
249.1849065 0.8991317284
257.2263773 1.272021318
277.2162066 2.6508024
285.221292 1.05560859
287.236942 1.258824054
291.2318567 4.544655449
301.2162066 1.129457713
303.2318567 2.009361414
319.2267713 4.324775454
337.237336 1.976631098

Name: +ve in-silico MS/MS by CFM-ID for BFWYTORDSFIVKP-USWFWKISSA-N
ID: BFWYTORDSFIVKP-USWFWKISSA-N
Comment: Energy2
Num peaks: 31
27.02292652 0.9355971443
39.02292652 1.308642644
41.03857658 3.594370127
43.05422664 2.03088286
53.03857658 1.75936067
55.05422664 2.224945826
57.06987671 1.951190772
67.05422664 2.656292215
71.08552677 3.976414632
81.06987671 1.127916295
95.08552677 1.165323701
107.0855268 1.255036671
121.1011768 1.536528787
147.1168269 1.536528787
155.1066561 1.158618871
159.1168269 1.919689473
161.132477 2.391671382
169.1223062 1.538251918
173.132477 1.762684198
183.1379563 1.455664447
195.1379563 1.158618871
205.1223062 0.9212690377
207.1379563 0.9379057727
209.1536063 1.5353439
219.1379563 1.626516428
223.1692564 1.58427834
235.1692564 0.9680807737
249.1849065 1.347713821
263.2005565 1.195186271
275.2005565 2.444965944
289.2162066 1.070525416

Name: +ve in-silico MS/MS by CFM-ID for UXGXCGPWGSUMNI-XGASFZMTSA-N
ID: UXGXCGPWGSUMNI-XGASFZMTSA-N
Comment: Energy0
Num peaks: 21
57.06987671 0.4735647231
71.08552677 0.6300649124
87.04405588 0.4158182058
139.1117415 0.3320975983
179.1430416 0.3320975983
203.1066561 0.3321831296
205.1223062 0.3741882518
205.1586917 0.6403516427
207.1743418 0.5911819195
217.1223062 0.5989555875
219.1743418 0.4100923391
221.1172208 0.3474743322
257.1899918 0.4219118218
259.2056419 1.034627729
273.221292 3.06803076
275.236942 0.525511765
277.2162066 0.6894622792
291.2318567 1.812143266
301.2162066 26.67251194
319.2267713 32.28813983
337.237336 8.138491195

Name: +ve in-silico MS/MS by CFM-ID for UXGXCGPWGSUMNI-XGASFZMTSA-N
ID: UXGXCGPWGSUMNI-XGASFZMTSA-N
Comment: Energy1
Num peaks: 31
39.02292652 0.7339881755
41.03857658 1.325836752
43.05422664 1.107422576
55.05422664 0.7614536875
57.06987671 1.696188612
71.08552677 2.15061765
73.02840582 0.9346868342
73.10117684 0.7396434819
87.04405588 1.009262025
177.1273916 0.9799809771
185.132477 0.9163359655
187.148127 1.271614274
189.1273916 0.7591435945
201.1637771 1.104562966
203.1066561 1.301640926
205.1586917 1.33638879
207.1743418 0.7344716818
217.1223062 1.429193544
219.1379563 0.9697469884
219.1743418 1.118434744
221.1172208 0.6940881626
247.1328709 0.7743169245
257.1899918 0.9348653956
259.2056419 2.75279803
273.221292 4.818812111
275.236942 0.9802522422
277.2162066 1.070718979
291.2318567 2.245874907
301.2162066 8.302946843
319.2267713 6.752592546
337.237336 1.42976186

Name: +ve in-silico MS/MS by CFM-ID for UXGXCGPWGSUMNI-XGASFZMTSA-N
ID: UXGXCGPWGSUMNI-XGASFZMTSA-N
Comment: Energy2
Num peaks: 31
27.02292652 1.396399371
39.02292652 1.340880426
41.03857658 4.9582548
43.05422664 2.232420417
53.03857658 1.078425288
55.05422664 1.311043319
57.06987671 1.777576426
67.05422664 1.484034408
68.99710569 0.8779340009
69.06987671 0.842332012
71.08552677 1.799695634
97.06479133 0.9690423409
117.0698767 1.64558107
175.1117415 0.9286682217
177.1273916 1.712126967
187.148127 1.257729319
189.1273916 1.591250525
189.1637771 1.486944797
199.148127 1.073734599
201.1637771 1.280700854
205.1223062 1.198848437
205.1586917 0.8677322835
217.1223062 1.057421597
219.1379563 0.9132403599
257.1899918 2.492926535
259.2056419 2.212179651
271.2056419 0.93899336
273.221292 2.072615752
275.164171 0.9535359937
275.236942 0.9999852464
301.2162066 0.9797612118

Name: +ve in-silico MS/MS by CFM-ID for PUIBPGHAXSCVRF-UHFFFAOYSA-N
ID: PUIBPGHAXSCVRF-UHFFFAOYSA-N
Comment: Energy0
Num peaks: 31
57.06987671 0.448228995
71.08552677 0.6195639094
95.08552677 0.4009390251
97.10117684 0.428880409
111.0804414 0.5820156972
113.0960915 0.7942728402
115.075356 0.4937330602
115.1117415 0.6866848372
127.1117415 0.5873698124
129.0910061 0.3917373517
151.1117415 0.3885454468
189.1273916 0.4722453617
191.1066561 0.4977643641
203.1066561 1.011322219
203.1430416 0.3915579609
205.1223062 0.8209474815
207.1379563 0.6226209943
209.1172208 0.3834271119
217.1223062 0.4416177062
221.1172208 1.539927568
221.1536063 0.5456561907
223.1328709 0.946308328
259.2056419 0.7857343356
273.221292 2.379684429
275.2005565 0.401010306
275.236942 0.4571142724
277.2162066 1.198489035
291.2318567 2.621631408
301.2162066 16.49008879
319.2267713 31.3171533
337.237336 9.527530339

Name: +ve in-silico MS/MS by CFM-ID for PUIBPGHAXSCVRF-UHFFFAOYSA-N
ID: PUIBPGHAXSCVRF-UHFFFAOYSA-N
Comment: Energy1
Num peaks: 31
55.05422664 0.9788761235
57.06987671 1.218689959
69.06987671 0.9808447315
71.08552677 1.775264974
83.08552677 1.184246084
93.06987671 1.480636693
95.08552677 1.052518406
97.10117684 0.9636183015
121.0647913 0.9819372863
127.1117415 0.9436760876
139.075356 1.268876985
143.1066561 0.8108411569
145.1011768 1.132545931
147.1168269 0.9317889122
163.1117415 0.8529237451
177.1273916 0.9975461178
189.1273916 1.11189004
203.1066561 1.022216734
203.1430416 0.8167113758
205.1223062 0.824366078
219.1379563 0.8825502237
221.1172208 1.264928716
259.2056419 1.969211025
273.221292 2.542812687
277.1798211 1.071538492
277.2162066 1.521814309
287.2005565 0.9633598465
291.2318567 2.762283492
301.2162066 3.614043625
319.2267713 4.105023415
337.237336 1.135924385

Name: +ve in-silico MS/MS by CFM-ID for PUIBPGHAXSCVRF-UHFFFAOYSA-N
ID: PUIBPGHAXSCVRF-UHFFFAOYSA-N
Comment: Energy2
Num peaks: 31
39.02292652 1.331464352
41.03857658 3.448376079
43.05422664 1.002968822
53.03857658 1.305769789
55.05422664 2.505078552
57.06987671 0.9092626298
67.05422664 1.10886333
69.06987671 2.54195084
71.08552677 1.437677478
73.02840582 0.9653994328
79.05422664 1.019956863
81.06987671 0.9794530631
83.08552677 2.509869764
85.10117684 1.881791216
87.04405588 0.8504813254
93.06987671 1.098290788
95.08552677 1.347755423
97.10117684 3.056987752
119.0855268 0.8302023675
139.075356 1.751676475
141.0910061 0.8019096077
143.1066561 1.474415419
145.1011768 1.114920197
169.1223062 0.8596071549
177.1273916 1.061110374
189.1273916 2.295058259
203.1430416 1.175171776
257.1899918 1.506647532
259.2056419 0.9091640431
275.236942 1.106496048
291.2318567 0.9614876525

Name: +ve in-silico MS/MS by CFM-ID for HNICUWMFWZBIFP-BSZOFBHHSA-N
ID: HNICUWMFWZBIFP-BSZOFBHHSA-N
Comment: Energy0
Num peaks: 24
43.05422664 0.3694878944
57.06987671 0.5820967782
59.01275576 0.4060039965
71.08552677 0.7743294226
113.0960915 0.4758068259
115.1117415 0.3830426233
137.0960915 0.4021862497
139.1117415 0.639834291
155.1066561 0.3500523767
165.1273916 0.4421455969
177.1273916 0.5170974176
179.1430416 0.3484589795
181.1223062 0.5870475546
183.1379563 0.5279956117
195.1379563 0.4571242162
217.1950772 0.3594201204
219.2107273 0.875080759
233.2263773 2.56246345
235.2420274 0.43623402
237.221292 1.107634435
251.236942 2.880642088
261.221292 16.36898845
279.2318567 36.45834041
297.2424213 11.75862577

Name: +ve in-silico MS/MS by CFM-ID for HNICUWMFWZBIFP-BSZOFBHHSA-N
ID: HNICUWMFWZBIFP-BSZOFBHHSA-N
Comment: Energy1
Num peaks: 31
41.03857658 1.058478006
43.05422664 1.076450856
53.03857658 0.9972019231
55.05422664 1.468609295
57.06987671 2.231406013
69.06987671 1.04970637
71.08552677 2.936779484
73.10117684 0.986102493
83.08552677 1.146447946
135.1168269 1.194931593
137.0960915 0.9623186001
137.132477 1.390844882
139.1117415 0.9678725626
149.132477 1.548915755
153.0910061 0.95601545
163.1117415 0.9696784808
165.1273916 0.841013701
167.1430416 0.7393575361
177.1273916 0.9740449441
179.1430416 1.435158662
181.1223062 1.439838645
195.1379563 1.02943011
207.1379563 0.8880839453
219.2107273 2.202518415
233.2263773 3.915961077
235.2420274 0.87772584
237.221292 1.817712826
251.236942 3.801590316
261.221292 4.740854129
279.2318567 7.402825701
297.2424213 2.334628764

Name: +ve in-silico MS/MS by CFM-ID for HNICUWMFWZBIFP-BSZOFBHHSA-N
ID: HNICUWMFWZBIFP-BSZOFBHHSA-N
Comment: Energy2
Num peaks: 31
27.02292652 1.031271611
39.02292652 1.520436922
41.03857658 4.490568408
43.05422664 2.465491451
51.02292652 0.9731976992
53.03857658 1.964765464
55.05422664 3.34936955
57.06987671 2.211890607
65.03857658 1.011951243
67.05422664 1.596108973
69.06987671 2.186886344
71.08552677 3.114717749
83.08552677 2.244091924
93.06987671 0.9626097256
97.10117684 1.957466016
109.1011768 1.119348911
111.1168269 1.389013319
121.1011768 1.208559321
123.1168269 2.747826317
133.1011768 1.684173644
135.1168269 3.243879219
137.132477 2.531526525
149.132477 2.856404838
179.1430416 1.098376526
191.1794272 1.11078771
205.1950772 1.11078771
207.1743418 1.013185405
217.1950772 1.346429017
219.2107273 1.230690183
231.2107273 1.039042249
233.2263773 1.157463796

Name: +ve in-silico MS/MS by CFM-ID for YGEMOYUKOXIRJI-ZHACJKMWSA-N
ID: YGEMOYUKOXIRJI-ZHACJKMWSA-N
Comment: Energy0
Num peaks: 31
43.05422664 0.6152867648
57.06987671 0.609941831
71.08552677 0.604804482
85.10117684 0.6046844765
99.1168269 0.596992694
109.0284058 1.328030693
111.0440559 0.5785828965
113.132477 0.590101968
123.0440559 2.412789392
127.148127 0.5916489842
137.0597059 1.580880842
137.132477 0.6079298444
139.148127 1.95537697
141.1637771 1.768721619
153.1637771 1.3267305
165.0546206 0.8872702741
177.0546206 0.8156292158
179.0702706 0.879071893
181.1586917 1.513021048
195.1743418 0.9336115541
209.1899918 1.355029868
219.1015708 0.5498993577
233.1172208 0.5498993577
247.1328709 0.5498993577
261.148521 0.5498993577
275.164171 0.5498993577
289.1798211 0.5783284917
291.1954711 0.6094451371
291.2318567 1.283932628
301.2162066 8.969026538
319.2267713 44.08634495

Name: +ve in-silico MS/MS by CFM-ID for YGEMOYUKOXIRJI-ZHACJKMWSA-N
ID: YGEMOYUKOXIRJI-ZHACJKMWSA-N
Comment: Energy1
Num peaks: 31
41.03857658 0.9233870881
43.05422664 1.535816783
57.06987671 1.452645888
71.08552677 1.405283748
85.10117684 1.346905483
95.04914126 1.305582883
99.1168269 1.253891889
109.0284058 1.101232204
113.132477 1.16127264
121.0284058 1.495323891
123.0440559 4.586076313
127.148127 1.203011101
137.0597059 3.171461888
137.132477 2.604984968
139.148127 3.221402537
141.1637771 1.318551545
153.1637771 2.069940776
155.1794272 1.403748533
163.148127 1.004085346
165.0546206 1.265539255
177.1637771 1.364536882
181.1586917 2.799333514
195.1743418 1.326805517
209.1899918 1.626324256
233.1172208 0.8980998641
247.1328709 0.8980998641
261.148521 0.8980998641
289.2162066 1.784222316
291.2318567 2.000783078
301.2162066 2.696624242
319.2267713 4.734098362

Name: +ve in-silico MS/MS by CFM-ID for YGEMOYUKOXIRJI-ZHACJKMWSA-N
ID: YGEMOYUKOXIRJI-ZHACJKMWSA-N
Comment: Energy2
Num peaks: 31
39.02292652 1.833542209
41.03857658 3.595515603
43.05422664 4.33958966
53.03857658 1.29134373
55.05422664 1.598707273
57.06987671 2.816004407
65.03857658 1.416313402
67.05422664 1.412795288
69.06987671 1.086773359
71.08552677 2.125356068
75.02292652 1.328230657
81.06987671 0.9700398526
85.10117684 1.413702393
93.0334912 0.9028268207
95.04914126 1.163316989
95.08552677 1.019352874
97.10117684 1.339240342
99.1168269 1.200941947
109.1011768 1.019352874
111.1168269 0.9040897476
121.0284058 0.8835050064
123.0440559 2.752750568
125.132477 0.9040897476
127.148127 1.668366353
137.0597059 1.960324408
149.132477 1.838421044
151.148127 1.379101438
177.1637771 1.523834547
179.1794272 1.099494288
257.1899918 1.019559677
301.2162066 1.437971893

Name: +ve in-silico MS/MS by CFM-ID for HYIMLVVUIPGBLR-MFUNBAKFSA-N
ID: HYIMLVVUIPGBLR-MFUNBAKFSA-N
Comment: Energy0
Num peaks: 31
43.05422664 0.3823995607
57.06987671 0.3781871351
59.01275576 0.7188662191
71.08552677 0.3738210918
83.08552677 0.6798952784
85.10117684 0.4508440644
97.02840582 0.4362478848
97.10117684 0.3753482208
105.0334912 0.3502646191
111.1168269 0.3776391156
123.0440559 0.7467391164
123.1168269 0.6840449412
125.0597059 0.7314664955
125.132477 0.453924397
137.0597059 0.4773742781
137.132477 0.6383330986
151.148127 0.8532448961
193.1586917 0.4069448523
195.1743418 0.4034720298
219.1743418 0.4807275721
221.1899918 0.3614199526
241.1950772 0.6246672534
255.2107273 2.810853626
257.1899918 1.44043166
257.2263773 0.4387800473
259.2056419 1.958217339
273.221292 3.564232214
275.236942 0.369119235
283.2056419 11.91625405
301.2162066 26.536478
319.2267713 16.76862606

Name: +ve in-silico MS/MS by CFM-ID for HYIMLVVUIPGBLR-MFUNBAKFSA-N
ID: HYIMLVVUIPGBLR-MFUNBAKFSA-N
Comment: Energy1
Num peaks: 31
39.02292652 0.7202565667
43.05422664 0.8315027538
57.06987671 0.7713780417
71.08552677 0.7377168931
79.05422664 1.187126606
81.06987671 1.166529046
83.08552677 0.9383576176
91.05422664 1.387442806
93.06987671 0.9677190478
95.01275576 0.8269666546
111.1168269 0.7605644613
121.0284058 1.20373588
121.1011768 1.203578366
123.0440559 1.205554212
123.1168269 0.9973675618
135.1168269 0.8589350113
137.0597059 0.9451519482
137.132477 2.069970267
149.0597059 0.7244466748
151.148127 2.653449354
153.1637771 0.8359085338
239.1794272 2.251507109
241.1950772 2.867731738
255.2107273 4.096141087
257.1899918 1.531675252
257.2263773 0.7963947129
259.2056419 2.549751086
273.221292 3.590095357
283.2056419 3.375089173
301.2162066 4.6553515
319.2267713 1.864903861

Name: +ve in-silico MS/MS by CFM-ID for HYIMLVVUIPGBLR-MFUNBAKFSA-N
ID: HYIMLVVUIPGBLR-MFUNBAKFSA-N
Comment: Energy2
Num peaks: 31
25.00727645 0.9517998627
39.02292652 2.66623022
41.03857658 2.283113139
43.05422664 2.189652297
53.03857658 1.57712462
55.05422664 0.8305209935
57.06987671 1.391456022
63.02292652 1.087292017
65.03857658 2.352596302
67.05422664 1.101344735
79.05422664 2.268074018
91.05422664 3.378621711
93.06987671 1.336526431
111.1168269 1.224833379
123.1168269 0.9920944319
133.1011768 1.051507484
135.1168269 1.294887189
137.132477 2.779511281
147.1168269 1.875556416
149.132477 1.092648771
151.148127 3.683600529
189.1637771 0.9825730086
215.1794272 0.9825730086
229.1223062 1.036717626
229.1950772 0.9825730086
239.1794272 2.099771093
243.1379563 1.036717626
253.1950772 0.9171773684
255.2107273 1.350883906
257.1536063 1.036717626
257.1899918 1.09776847

Name: +ve in-silico MS/MS by CFM-ID for LDYZTLZOFONHNA-CLFYSBASSA-N
ID: LDYZTLZOFONHNA-CLFYSBASSA-N
Comment: Energy0
Num peaks: 31
43.05422664 0.4938578317
57.06987671 1.000166653
59.01275576 0.511921703
71.08552677 1.343077557
97.06479133 0.5233411824
99.08044139 1.161621495
127.1117415 0.4922232927
137.0960915 0.5995661394
139.1117415 1.033845235
141.1273916 0.624060041
153.1273916 0.4938394646
155.1066561 0.5153615554
165.1273916 0.4563410131
167.1430416 0.6148931585
179.1430416 0.6371814093
181.1586917 0.6979673547
183.1379563 0.5482503125
195.1743418 0.4817992529
197.1536063 0.7201391893
207.1379563 0.5973103795
209.1899918 0.4817992529
223.2056419 0.4641238725
225.148521 0.7804346619
235.2056419 0.6448191613
237.221292 2.438836962
249.221292 0.7408413647
251.236942 5.996180212
253.2525921 0.7180810031
261.221292 5.854925255
279.2318567 21.18974753
297.2424213 26.91245447

Name: +ve in-silico MS/MS by CFM-ID for LDYZTLZOFONHNA-CLFYSBASSA-N
ID: LDYZTLZOFONHNA-CLFYSBASSA-N
Comment: Energy1
Num peaks: 31
41.03857658 1.215186975
43.05422664 1.11131976
53.03857658 1.005480829
55.05422664 1.661222873
57.06987671 3.732478045
71.08552677 3.898861808
99.08044139 2.402395075
121.1011768 0.9514190336
123.1168269 1.343158231
135.1168269 0.9771156687
137.0960915 1.504122387
137.132477 2.209153179
139.1117415 1.371672821
153.0910061 0.9243851783
165.1273916 1.612678118
167.1430416 1.362848824
179.1430416 1.908562788
181.1586917 1.703626448
183.1379563 1.261952173
193.1586917 0.9161770145
195.1743418 0.9742930838
197.1536063 1.118613054
207.1379563 1.28040083
209.1899918 0.9742930838
225.148521 1.296523358
237.221292 2.294457925
251.236942 4.167462074
253.2525921 1.018575605
261.221292 1.597899739
279.2318567 3.894309152
297.2424213 2.72801704

Name: +ve in-silico MS/MS by CFM-ID for LDYZTLZOFONHNA-CLFYSBASSA-N
ID: LDYZTLZOFONHNA-CLFYSBASSA-N
Comment: Energy2
Num peaks: 31
27.02292652 0.9239171743
39.02292652 2.27641631
41.03857658 4.120625144
43.05422664 2.633469419
53.03857658 2.439736918
55.05422664 3.073662582
57.06987671 2.665126419
67.05422664 0.9364608625
69.06987671 2.051947227
71.08552677 5.729093887
83.08552677 1.855649138
97.10117684 1.622014134
111.1168269 1.206394375
121.1011768 1.863090463
123.1168269 2.86474725
135.1168269 1.09543729
137.132477 4.575293595
139.148127 1.401871859
151.1117415 0.9439838657
151.148127 2.727345277
165.1273916 1.418913485
167.1430416 1.646589591
179.1430416 2.049638441
181.1586917 1.937178292
193.1586917 1.448155018
195.1743418 1.442253053
207.1743418 1.924605249
209.1899918 1.442253053
223.2056419 1.318391241
235.2420274 0.9953364569
249.221292 1.202738563

Name: +ve in-silico MS/MS by CFM-ID for VWEWTQPRFPEQEU-FPLPWBNLSA-N
ID: VWEWTQPRFPEQEU-FPLPWBNLSA-N
Comment: Energy0
Num peaks: 31
43.05422664 0.4975720591
57.06987671 0.5510053738
59.01275576 0.516728709
71.08552677 0.5396894271
85.10117684 0.487411524
97.06479133 0.4760606094
97.10117684 0.8811920665
99.1168269 0.6255717746
101.0597059 0.5464993331
111.1168269 0.4864776751
115.075356 0.7189984909
125.0597059 0.5901918974
125.132477 0.4828153089
139.148127 0.9749214225
143.0702706 0.7789840001
153.1637771 1.27489503
179.1430416 0.4044728832
181.1586917 1.302871491
197.1172208 0.5176559546
209.1899918 0.4828153089
223.2056419 0.465248174
235.2056419 0.6469957263
237.221292 2.44752615
249.221292 0.7431601348
251.236942 5.987649963
253.2525921 0.7209340099
261.221292 5.809669302
267.1954711 0.4140635222
269.2111212 0.4363419816
279.2318567 21.1576475
297.2424213 27.07197378

Name: +ve in-silico MS/MS by CFM-ID for VWEWTQPRFPEQEU-FPLPWBNLSA-N
ID: VWEWTQPRFPEQEU-FPLPWBNLSA-N
Comment: Energy1
Num peaks: 31
39.02292652 1.384332488
41.03857658 2.203942185
43.05422664 1.23956321
53.03857658 1.364387468
55.05422664 2.657980696
57.06987671 1.695581834
67.05422664 1.016358925
69.06987671 1.43794438
71.08552677 1.389698721
83.04914126 1.065681963
85.10117684 1.092740548
95.08552677 1.483310078
97.06479133 1.470942533
97.10117684 1.372268103
101.0597059 1.234014377
111.1168269 1.046453074
115.075356 1.084360173
125.0597059 1.234709787
125.132477 0.9827398566
137.132477 1.373808299
139.148127 3.145831053
143.0702706 1.277919113
153.1637771 2.72325843
163.148127 0.994418141
181.1586917 3.092541191
237.221292 2.330496221
251.236942 4.137423242
253.2525921 1.034224459
261.221292 1.585509499
279.2318567 3.927991153
297.2424213 2.801803619

Name: +ve in-silico MS/MS by CFM-ID for VWEWTQPRFPEQEU-FPLPWBNLSA-N
ID: VWEWTQPRFPEQEU-FPLPWBNLSA-N
Comment: Energy2
Num peaks: 31
39.02292652 2.332892289
41.03857658 6.121170477
43.05422664 3.569152968
53.03857658 1.888778978
55.05422664 5.200184089
57.06987671 3.357456594
69.06987671 3.475558871
71.08552677 2.006491725
85.10117684 1.228604806
97.06479133 1.699557674
97.10117684 1.433045852
109.1011768 1.072972416
111.0804414 1.002769555
111.1168269 1.769229154
125.0960915 1.492712203
125.132477 1.456045409
135.1168269 1.530375234
137.132477 1.244258707
139.1117415 1.77349858
151.148127 1.279812598
153.1637771 1.959390804
163.148127 1.152945391
165.1273916 1.125486417
179.1430416 1.860036304
181.1586917 1.169994405
193.1586917 1.484553529
207.1743418 1.944785267
209.1899918 1.456045409
223.2056419 1.333965567
235.2420274 1.007166052
249.221292 1.217098086

Name: +ve in-silico MS/MS by CFM-ID for RDADKZPYWXITRK-ZNNSQMGQSA-N
ID: RDADKZPYWXITRK-ZNNSQMGQSA-N
Comment: Energy0
Num peaks: 29
43.05422664 0.4062251048
57.06987671 0.4029367778
85.10117684 0.9947370139
95.04914126 0.6843641009
99.1168269 0.5607455668
123.1168269 1.154779378
125.132477 3.304496414
127.148127 3.004561664
129.1637771 0.4319767064
139.148127 1.047434923
141.1637771 0.5048420946
171.1015708 0.4406204739
179.1066561 0.4284317082
193.1223062 0.5724764952
209.1899918 0.6677238944
211.1328709 0.5274390682
211.2056419 0.4923861352
219.2107273 0.5718587025
237.221292 1.587246533
247.2056419 2.723466478
249.221292 1.66185899
251.236942 4.505349425
253.2525921 0.476521958
261.221292 4.47889495
263.2005565 0.4237585023
265.2162066 3.168123359
267.2318567 0.7726562343
279.2318567 29.945887
297.2424213 14.37319779

Name: +ve in-silico MS/MS by CFM-ID for RDADKZPYWXITRK-ZNNSQMGQSA-N
ID: RDADKZPYWXITRK-ZNNSQMGQSA-N
Comment: Energy1
Num peaks: 31
39.02292652 1.172520484
41.03857658 1.308591074
43.05422664 1.383423125
53.03857658 1.968458846
55.05422664 1.213104485
57.06987671 1.287163834
67.05422664 1.33674113
69.06987671 1.026870197
71.08552677 1.261668232
83.01275576 0.9188024285
85.10117684 2.831950233
99.1168269 1.393407789
123.1168269 3.789166569
125.132477 4.751932336
127.148127 1.383387508
139.148127 1.103760366
141.1637771 0.9150495458
157.0859207 1.192603166
183.1743418 0.9775842118
207.1743418 1.954899424
209.1899918 1.205517199
211.1328709 0.9701443562
237.221292 2.42244741
247.2056419 0.8860195505
249.221292 1.491251722
251.236942 4.61896312
253.2525921 1.025943065
261.221292 1.341468252
265.2162066 1.313559949
279.2318567 5.204409063
297.2424213 2.762663608

Name: +ve in-silico MS/MS by CFM-ID for RDADKZPYWXITRK-ZNNSQMGQSA-N
ID: RDADKZPYWXITRK-ZNNSQMGQSA-N
Comment: Energy2
Num peaks: 31
27.02292652 1.107342244
39.02292652 3.468818905
41.03857658 5.319465348
43.05422664 5.227494698
53.03857658 5.402703743
55.05422664 4.099886864
57.06987671 3.253851345
67.05422664 3.618753421
69.06987671 2.312111614
71.08552677 2.72281944
81.06987671 2.072312589
83.08552677 1.933294849
85.10117684 3.264402583
95.08552677 1.62936586
99.1168269 0.937448484
123.1168269 1.225799511
125.132477 5.753977577
127.148127 2.148500071
137.132477 0.93627455
151.1117415 1.587863906
165.1273916 1.175822242
179.1430416 1.270678013
193.1586917 1.152235293
205.1950772 0.8101379499
207.1743418 1.433726221
211.2056419 0.8268038019
219.2107273 1.189805203
221.1899918 0.8721380505
249.221292 1.606738336
253.2525921 0.921056982
263.2005565 0.8776510754

Name: +ve in-silico MS/MS by CFM-ID for XXBTWFRPYVFWSA-USRXDSLMSA-N
ID: XXBTWFRPYVFWSA-USRXDSLMSA-N
Comment: Energy0
Num peaks: 11
59.01275576 0.5270136306
99.04405588 0.5331515404
257.1899918 0.504276619
259.2056419 0.900256994
273.221292 2.885001084
275.236942 0.7265095999
277.2162066 1.759372146
291.2318567 4.634471265
301.2162066 16.98910599
319.2267713 31.48470375
337.237336 19.42306764

Name: +ve in-silico MS/MS by CFM-ID for XXBTWFRPYVFWSA-USRXDSLMSA-N
ID: XXBTWFRPYVFWSA-USRXDSLMSA-N
Comment: Energy1
Num peaks: 31
73.02840582 0.7586128352
87.04405588 0.68751771
97.02840582 1.497555458
99.04405588 0.9583821868
155.1066561 0.7165148249
167.1066561 0.7279350646
181.1223062 0.8102848157
195.1379563 0.7755738892
209.1536063 0.7755738892
217.1950772 0.789321507
223.1692564 0.7579045349
229.1950772 1.032574484
231.2107273 3.142588055
233.1536063 1.412544706
235.1692564 0.9048920662
245.2263773 2.507246588
247.2420274 0.8444867557
249.1849065 0.7755738892
257.1899918 0.9423931146
259.2056419 2.094523406
263.2005565 0.9446745709
271.2056419 0.6847189621
273.221292 3.818200251
275.2005565 0.7828947108
275.236942 1.258991255
277.2162066 3.310785776
291.2318567 7.65525267
293.2475067 0.7015175939
301.2162066 3.568281162
319.2267713 7.324837425
337.237336 5.026480505

Name: +ve in-silico MS/MS by CFM-ID for XXBTWFRPYVFWSA-USRXDSLMSA-N
ID: XXBTWFRPYVFWSA-USRXDSLMSA-N
Comment: Energy2
Num peaks: 31
27.02292652 1.505571202
41.00219107 0.9114829378
41.03857658 2.738421799
53.03857658 0.8268462777
55.05422664 1.146536223
67.05422664 2.417979791
68.99710569 1.164738751
81.06987671 2.822413153
95.08552677 2.244640374
109.1011768 2.696822221
121.1011768 2.835995843
135.1168269 2.835995843
149.132477 1.792429054
163.075356 1.12941237
163.148127 1.792429054
177.0910061 1.12941237
177.1637771 1.792429054
189.1637771 1.339109088
191.1066561 1.164738751
203.1794272 1.792429054
205.1223062 1.164738751
217.1950772 1.594296998
219.1743418 1.026085612
229.1950772 1.177013237
231.2107273 8.375256497
245.1899918 0.9138204581
245.2263773 3.138364761
263.2005565 1.353819614
271.2056419 1.118941189
275.236942 1.244649249
289.2162066 0.8738341818

Name: +ve in-silico MS/MS by CFM-ID for HNICUWMFWZBIFP-PIHGWCCBSA-N
ID: HNICUWMFWZBIFP-PIHGWCCBSA-N
Comment: Energy0
Num peaks: 30
43.05422664 0.4200264654
57.06987671 0.6731402899
59.01275576 0.45791825
71.08552677 0.906278137
101.0960915 0.3706348708
111.0804414 0.3757934554
113.0960915 0.473806301
115.1117415 0.4360983467
137.0960915 0.454234835
139.1117415 0.7379554889
141.1273916 0.3893001047
155.1066561 0.4669026564
163.1117415 0.3851098533
165.1273916 0.3622894579
167.1430416 0.441983865
181.1223062 0.810106384
183.1379563 0.8545447381
195.1379563 0.5078669867
217.1950772 0.384954436
219.2107273 0.9893252274
233.2263773 2.81519704
235.2420274 0.4516072753
237.221292 1.44080174
249.221292 0.3746742252
251.236942 3.735051563
253.2525921 0.3985029558
261.221292 12.36226277
269.2111212 0.3414273084
279.2318567 28.59198326
297.2424213 18.67797772

Name: +ve in-silico MS/MS by CFM-ID for HNICUWMFWZBIFP-PIHGWCCBSA-N
ID: HNICUWMFWZBIFP-PIHGWCCBSA-N
Comment: Energy1
Num peaks: 31
41.03857658 1.060968997
43.05422664 1.09515069
53.03857658 1.026190051
55.05422664 1.447805421
57.06987671 2.286621129
69.06987671 1.114689685
71.08552677 3.043511059
73.10117684 1.014141355
83.08552677 1.185504902
119.0855268 0.7849699625
123.1168269 0.7684547699
135.1168269 1.241330123
137.0960915 0.9020328531
137.132477 1.560709998
139.1117415 0.9557289253
149.132477 1.648771839
153.0910061 1.020419621
163.1117415 0.909313027
167.1430416 0.7993868631
179.1430416 1.085910938
181.1223062 1.626810866
195.1379563 1.045581441
207.1379563 0.8501832331
219.2107273 2.313583388
233.2263773 4.106249689
235.2420274 0.9188752124
237.221292 1.901322095
251.236942 4.038172589
261.221292 4.041100989
279.2318567 5.96218326
297.2424213 2.653427218

Name: +ve in-silico MS/MS by CFM-ID for HNICUWMFWZBIFP-PIHGWCCBSA-N
ID: HNICUWMFWZBIFP-PIHGWCCBSA-N
Comment: Energy2
Num peaks: 31
39.02292652 1.738125771
41.03857658 4.08512645
43.05422664 2.603055634
51.02292652 1.014848251
53.03857658 1.964168447
55.05422664 2.984745062
57.06987671 2.390353331
65.03857658 1.028461476
67.05422664 1.666090217
69.06987671 2.121957571
71.08552677 3.283997254
83.08552677 2.263462342
93.06987671 0.9895005466
97.10117684 1.98260832
109.1011768 1.128399842
111.1168269 1.460282182
121.1011768 1.254536563
123.1168269 2.937307804
133.1011768 1.711684348
135.1168269 3.311004542
137.132477 2.836120955
149.132477 2.89759905
179.1430416 1.00767346
191.1794272 1.140802746
205.1950772 1.140802746
207.1743418 0.9731704729
217.1950772 1.38068963
219.2107273 1.260770044
231.2107273 1.067591361
233.2263773 1.186343432
235.2420274 0.9516509484

Name: +ve in-silico MS/MS by CFM-ID for NPDSHTNEKLQQIJ-WXUVIADPSA-N
ID: NPDSHTNEKLQQIJ-WXUVIADPSA-N
Comment: Energy0
Num peaks: 28
43.05422664 0.4341544685
57.06987671 0.4284175523
59.01275576 0.45732434
71.08552677 0.4136356156
83.08552677 0.8513657499
85.10117684 0.5870147421
97.10117684 0.5138208801
107.0855268 0.4098019202
109.1011768 1.31170086
111.1168269 1.187477747
123.1168269 0.8750534432
129.0910061 0.3805187775
143.1066561 0.5071631043
153.1273916 0.407935193
211.1328709 0.3560936836
217.1950772 0.3844975982
219.2107273 0.9838125314
233.2263773 2.770449619
235.2056419 0.3375563329
235.2420274 0.4510440886
237.221292 1.434822029
249.221292 0.374646932
251.236942 3.685337845
253.2525921 0.3979772051
261.221292 12.42545432
269.2111212 0.3410164145
279.2318567 28.65049822
297.2424213 18.64345132

Name: +ve in-silico MS/MS by CFM-ID for NPDSHTNEKLQQIJ-WXUVIADPSA-N
ID: NPDSHTNEKLQQIJ-WXUVIADPSA-N
Comment: Energy1
Num peaks: 31
39.02292652 0.8902017788
41.03857658 1.204719636
43.05422664 1.370778825
55.05422664 0.9658171655
57.06987671 1.28417677
67.05422664 0.8058996064
69.06987671 1.089836859
71.08552677 1.06428409
81.06987671 2.193627633
83.08552677 2.712425151
85.10117684 1.176928579
95.08552677 1.084386633
97.10117684 2.064330783
107.0855268 2.154954758
109.1011768 2.840549259
111.1168269 1.291526843
121.1011768 0.8046424379
123.1168269 2.418072043
125.132477 1.013548629
129.0910061 0.812565642
143.1066561 1.032591693
153.1273916 0.9911683832
155.1066561 0.8438147937
219.2107273 2.154482713
233.2263773 3.692392392
235.2420274 0.9083076214
237.221292 1.782490362
251.236942 3.717187086
261.221292 4.067326987
279.2318567 5.901494212
297.2424213 2.605658905

Name: +ve in-silico MS/MS by CFM-ID for NPDSHTNEKLQQIJ-WXUVIADPSA-N
ID: NPDSHTNEKLQQIJ-WXUVIADPSA-N
Comment: Energy2
Num peaks: 31
27.02292652 0.9204121002
39.02292652 2.873293767
41.03857658 5.022784151
43.05422664 3.951129446
53.03857658 2.041836508
55.05422664 2.475845877
57.06987671 2.750551985
67.05422664 1.845223173
69.06987671 2.634054142
71.08552677 1.496923072
73.02840582 1.23166766
81.06987671 2.16634063
83.08552677 5.317938826
85.10117684 1.196726042
95.08552677 1.32390944
97.10117684 3.333014493
121.1011768 1.38939221
123.1168269 1.157926362
125.132477 0.8829680047
153.1273916 1.590164812
163.148127 1.135298527
179.1430416 0.9612085867
191.1794272 1.135298527
193.1586917 0.9612085867
205.1950772 1.135298527
207.1743418 0.9612085867
217.1950772 1.372406443
219.2107273 1.110192801
231.2107273 1.062801661
233.2263773 1.142273119
235.2420274 0.9459098668

Name: +ve in-silico MS/MS by CFM-ID for MZQXAWAWDWCIKG-SPSBLGDNSA-N
ID: MZQXAWAWDWCIKG-SPSBLGDNSA-N
Comment: Energy0
Num peaks: 29
43.05422664 0.9417451714
59.01275576 0.4655456673
73.06479133 0.3782676616
97.06479133 0.4267094275
99.08044139 0.5786448226
101.0960915 0.3957167286
137.0960915 0.4622448553
139.1117415 0.7534223252
141.1273916 0.397469876
155.1066561 0.4749880074
157.1223062 0.3470361135
179.1430416 0.3043762516
195.1379563 0.4749880074
197.1536063 0.3543376015
209.1536063 0.3930286335
209.1899918 0.3084183323
217.1950772 0.3892692181
219.2107273 0.9947998305
223.1692564 0.5210942982
233.2263773 2.826804893
235.2056419 0.3446576452
235.2420274 0.4565027195
237.221292 1.46234432
249.221292 0.3825677141
251.236942 3.786553494
253.2525921 0.4058157411
261.221292 12.65246175
279.2318567 29.32856713
297.2424213 19.1595324

Name: +ve in-silico MS/MS by CFM-ID for MZQXAWAWDWCIKG-SPSBLGDNSA-N
ID: MZQXAWAWDWCIKG-SPSBLGDNSA-N
Comment: Energy1
Num peaks: 31
39.02292652 0.7920968276
41.03857658 1.280850897
43.05422664 3.358061649
45.06987671 1.044285486
55.05422664 1.233352815
69.06987671 0.8332631676
73.06479133 0.7346828134
79.05422664 0.797071324
83.08552677 0.7386890053
97.06479133 0.8554231591
99.08044139 0.7269134103
119.0855268 0.756495963
121.1011768 0.6932370362
137.0960915 0.924303631
139.1117415 0.9779583348
149.132477 0.8697054223
153.0910061 1.038673654
163.148127 1.848711465
177.1637771 1.692249553
207.1743418 0.971062693
209.1536063 0.9163837119
219.2107273 2.252481853
223.1692564 1.108603243
233.2263773 4.126484602
235.1692564 0.9605748102
235.2420274 0.9278778956
237.221292 1.88289689
251.236942 4.116883946
261.221292 4.170786559
279.2318567 6.124182148
297.2424213 2.745247952

Name: +ve in-silico MS/MS by CFM-ID for MZQXAWAWDWCIKG-SPSBLGDNSA-N
ID: MZQXAWAWDWCIKG-SPSBLGDNSA-N
Comment: Energy2
Num peaks: 31
27.02292652 1.078972076
39.02292652 4.314428394
41.03857658 3.44096417
43.05422664 5.604710126
45.06987671 0.9144704812
53.03857658 2.017481868
55.05422664 2.303634287
69.06987671 2.183859411
83.08552677 2.293963983
93.06987671 1.126051216
97.10117684 1.64957475
107.0855268 1.126051216
111.1168269 1.504871563
121.1011768 1.431774319
123.1168269 2.31230666
135.1168269 1.297637721
137.132477 2.069251722
139.1117415 0.8162123791
149.132477 1.654550678
151.148127 1.112064739
161.132477 1.819212424
163.148127 4.659517909
165.1637771 0.8135559387
177.1637771 3.13683354
205.1950772 1.174464335
217.1950772 1.418582733
219.2107273 1.179697775
231.2107273 1.099726983
233.2263773 1.213213213
235.1692564 0.9402763647
235.2420274 0.9777131781

Name: +ve in-silico MS/MS by CFM-ID for IEQLMTRAAYQDSD-FLIBITNWSA-N
ID: IEQLMTRAAYQDSD-FLIBITNWSA-N
Comment: Energy0
Num peaks: 31
43.05422664 0.5053714098
57.06987671 0.4973974592
59.01275576 0.5135402414
71.08552677 0.484408329
83.08552677 0.9409063699
85.10117684 0.6213936102
97.10117684 1.118152653
111.1168269 1.437665938
137.0960915 0.417696302
139.1117415 1.678769673
143.1066561 0.5458784197
153.1273916 0.4216656664
157.1223062 0.7215183451
167.1066561 0.5970804208
167.1430416 0.4741948113
181.1586917 0.4833813414
185.1172208 0.7831443775
195.1743418 0.4833813414
209.1899918 0.4833813414
211.1328709 0.5170816232
223.2056419 0.4650494819
235.2056419 0.6464992843
237.221292 2.445501182
249.221292 0.7426515776
251.236942 6.128926318
253.2525921 0.7202199751
261.221292 5.828675909
267.1954711 0.4136534212
269.2111212 0.4359098153
279.2318567 21.18122605
297.2424213 27.03202848

Name: +ve in-silico MS/MS by CFM-ID for IEQLMTRAAYQDSD-FLIBITNWSA-N
ID: IEQLMTRAAYQDSD-FLIBITNWSA-N
Comment: Energy1
Num peaks: 31
41.03857658 1.280251609
43.05422664 1.41087384
55.05422664 1.044928614
57.06987671 1.259403708
69.06987671 1.022534766
71.08552677 1.108776526
81.06987671 2.091895855
83.08552677 2.425411014
95.08552677 2.108669472
97.10117684 5.035371389
99.1168269 1.294982749
111.1168269 3.832698523
113.132477 0.9996758289
125.0960915 1.080715752
137.0960915 1.015467591
139.1117415 4.051616977
141.1273916 1.074827373
143.1066561 1.228760552
157.1223062 1.102706885
167.1066561 1.291739186
167.1430416 1.01629573
181.1586917 0.9957123128
185.1172208 1.314757602
195.1743418 0.9957123128
209.1899918 0.9957123128
237.221292 2.323216095
251.236942 4.482421279
253.2525921 1.030497339
261.221292 1.602995402
279.2318567 3.938307524
297.2424213 2.784162742

Name: +ve in-silico MS/MS by CFM-ID for IEQLMTRAAYQDSD-FLIBITNWSA-N
ID: IEQLMTRAAYQDSD-FLIBITNWSA-N
Comment: Energy2
Num peaks: 31
27.02292652 0.9286629381
39.02292652 2.581803377
41.03857658 4.930994484
43.05422664 4.694849657
53.03857658 1.844269354
55.05422664 2.831915102
57.06987671 2.50308548
67.05422664 0.9888294164
69.06987671 2.61665629
71.08552677 1.569628536
81.06987671 1.288086393
83.08552677 3.023513094
95.08552677 1.274269032
97.10117684 4.843198599
99.1168269 2.428735907
109.1011768 1.411248326
111.1168269 5.69013913
113.132477 1.255175322
137.0960915 1.002045779
139.1117415 2.241932653
167.1430416 1.090832576
179.1430416 1.951428104
181.1586917 1.470592601
193.1586917 1.951428104
195.1743418 1.470592601
207.1743418 1.951428104
209.1899918 1.470592601
223.2056419 1.3252502
235.2420274 1.000449071
249.221292 1.208983067
253.2525921 0.8856204019

Name: +ve in-silico MS/MS by CFM-ID for AFDSETGKYZMEEA-SVCKQPKZSA-N
ID: AFDSETGKYZMEEA-SVCKQPKZSA-N
Comment: Energy0
Num peaks: 29
43.05422664 0.4961653572
57.06987671 0.4867204024
71.08552677 0.482853923
75.00767038 0.4567975995
83.08552677 0.889492642
85.10117684 0.5804046153
97.10117684 0.4879195982
111.1168269 0.4761271294
123.1168269 0.8885505136
125.132477 0.5842017443
137.132477 0.4803409429
151.148127 0.4803409429
165.1637771 0.4803409429
171.1015708 0.5088196454
179.1794272 0.4803409429
193.1950772 0.472309449
207.2107273 0.8041380649
211.1328709 0.5138631606
219.2107273 0.8250052235
221.2263773 2.762509463
223.2420274 1.011280938
233.2263773 2.165957989
235.2420274 0.4889144637
249.221292 1.091843276
251.236942 12.70558809
253.2525921 0.9252732098
261.221292 5.290098584
279.2318567 17.41177663
297.2424213 25.4807934

Name: +ve in-silico MS/MS by CFM-ID for AFDSETGKYZMEEA-SVCKQPKZSA-N
ID: AFDSETGKYZMEEA-SVCKQPKZSA-N
Comment: Energy1
Num peaks: 31
41.03857658 1.323904043
43.05422664 1.459188306
55.05422664 1.20093867
57.06987671 1.342114787
69.06987671 1.190905495
71.08552677 1.305174664
81.06987671 1.885465367
83.08552677 1.930096596
97.10117684 1.453724044
109.1011768 1.099352995
111.1168269 1.140656876
121.1011768 1.937569906
123.1168269 1.887082285
137.132477 1.22438792
149.132477 0.9922052361
151.148127 1.22438792
163.148127 0.9922052361
165.1637771 1.22438792
177.1637771 0.9922052361
179.1794272 1.22438792
193.1950772 1.066423124
205.1950772 1.168734174
207.2107273 2.288226046
219.2107273 0.9552930213
221.2263773 5.595564205
223.2420274 3.056483912
233.2263773 2.692986909
251.236942 5.277372852
261.221292 2.894285792
279.2318567 4.388889262
297.2424213 3.097749028

Name: +ve in-silico MS/MS by CFM-ID for AFDSETGKYZMEEA-SVCKQPKZSA-N
ID: AFDSETGKYZMEEA-SVCKQPKZSA-N
Comment: Energy2
Num peaks: 31
39.02292652 1.828137058
41.03857658 4.531540217
43.05422664 4.353765131
53.03857658 1.155102722
55.05422664 2.661450896
57.0334912 1.418202809
57.06987671 2.387751789
69.06987671 2.24184963
71.08552677 1.702366929
83.08552677 2.08401091
97.10117684 1.301710729
109.1011768 2.104714996
113.0960915 1.104969238
123.1168269 2.42359862
127.1117415 1.048465687
137.132477 1.797906605
139.1117415 1.104969238
149.132477 1.739858456
151.148127 1.797906605
153.1273916 1.104969238
163.148127 1.739858456
165.1637771 1.797906605
167.1430416 1.256393147
177.1637771 1.739858456
179.1794272 1.797906605
193.1950772 1.628616879
205.1950772 1.78922343
207.2107273 2.568406264
219.2107273 2.138883046
223.2420274 1.855321503
233.2263773 2.150722732

Name: +ve in-silico MS/MS by CFM-ID for XUDNDTZOWNNWHA-HLGVZOAESA-N
ID: XUDNDTZOWNNWHA-HLGVZOAESA-N
Comment: Energy0
Num peaks: 30
43.05422664 0.4277399773
57.06987671 0.4208877628
59.01275576 0.45732434
71.08552677 0.409871564
83.08552677 0.7815539598
85.10117684 0.5377144562
97.10117684 0.7507201644
111.1168269 0.8930851716
123.0804414 0.376199302
139.075356 0.3347153106
141.0910061 0.8090073616
141.1273916 0.3654177099
143.1066561 0.8506537884
153.1273916 0.4402480091
155.1066561 0.5071631043
155.1430416 0.4355952971
211.1328709 0.3560936836
217.1950772 0.3844975982
219.2107273 0.9838125314
233.2263773 2.83792409
235.2056419 0.3372585068
235.2420274 0.4510440886
237.221292 1.433898307
249.221292 0.3742044771
251.236942 3.759778149
253.2525921 0.3979772051
261.221292 12.35200207
269.2111212 0.3410164145
279.2318567 28.55462048
297.2424213 18.64345132

Name: +ve in-silico MS/MS by CFM-ID for XUDNDTZOWNNWHA-HLGVZOAESA-N
ID: XUDNDTZOWNNWHA-HLGVZOAESA-N
Comment: Energy1
Num peaks: 31
39.02292652 0.9335550542
41.03857658 1.205979442
43.05422664 1.30716794
53.03857658 0.7968786762
55.05422664 1.007932075
57.06987671 1.167923099
69.06987671 0.9965643684
71.08552677 1.042665779
81.06987671 1.465866951
83.08552677 1.584266132
93.06987671 1.36919492
95.08552677 1.691993882
97.10117684 3.116548403
107.0855268 0.9945954287
109.1011768 2.09010082
111.1168269 2.77546005
113.132477 1.012030057
123.0804414 0.8753021147
139.075356 1.514949225
139.1117415 0.9763764519
141.0910061 1.607624797
155.1066561 1.032591693
167.1066561 0.8413080411
219.2107273 2.154482713
233.2263773 4.168308771
235.2420274 0.9083076214
237.221292 1.780355925
251.236942 4.065931985
261.221292 4.001077189
279.2318567 5.871586366
297.2424213 2.605658905

Name: +ve in-silico MS/MS by CFM-ID for XUDNDTZOWNNWHA-HLGVZOAESA-N
ID: XUDNDTZOWNNWHA-HLGVZOAESA-N
Comment: Energy2
Num peaks: 31
27.02292652 0.9204121002
39.02292652 3.737852534
41.03857658 4.691999029
43.05422664 4.510326659
53.03857658 3.143981465
55.05422664 2.807525658
57.06987671 2.534048894
67.05422664 1.294054814
69.06987671 2.597234513
71.08552677 1.241762479
79.05422664 1.122621878
81.06987671 1.227450273
83.08552677 2.295253309
93.06987671 2.22019064
95.08552677 2.941443892
97.10117684 2.755595845
109.1011768 4.391313573
111.1168269 1.546454
113.132477 0.882832596
139.1117415 0.9823988486
149.132477 1.135298527
179.1430416 0.9887611713
191.1794272 1.135298527
193.1586917 0.9887611713
205.1950772 1.135298527
207.1743418 0.9887611713
217.1950772 1.372406443
219.2107273 1.110192801
231.2107273 1.062801661
233.2263773 1.254971207
235.2420274 0.9459098668

Name: +ve in-silico MS/MS by CFM-ID for XUDNDTZOWNNWHA-NDTUJAEZSA-N
ID: XUDNDTZOWNNWHA-NDTUJAEZSA-N
Comment: Energy0
Num peaks: 30
43.05422664 0.4277399773
57.06987671 0.4208877628
59.01275576 0.45732434
71.08552677 0.409871564
83.08552677 0.7815539598
85.10117684 0.5377144562
97.10117684 0.7507201644
111.1168269 0.8930851716
123.0804414 0.376199302
139.075356 0.3347153106
141.0910061 0.8090073616
141.1273916 0.3654177099
143.1066561 0.8506537884
153.1273916 0.4402480091
155.1066561 0.5071631043
155.1430416 0.4355952971
211.1328709 0.3560936836
217.1950772 0.3844975982
219.2107273 0.9838125314
233.2263773 2.83792409
235.2056419 0.3372585068
235.2420274 0.4510440886
237.221292 1.433898307
249.221292 0.3742044771
251.236942 3.759778149
253.2525921 0.3979772051
261.221292 12.35200207
269.2111212 0.3410164145
279.2318567 28.55462048
297.2424213 18.64345132

Name: +ve in-silico MS/MS by CFM-ID for XUDNDTZOWNNWHA-NDTUJAEZSA-N
ID: XUDNDTZOWNNWHA-NDTUJAEZSA-N
Comment: Energy1
Num peaks: 31
39.02292652 0.9335550542
41.03857658 1.205979442
43.05422664 1.30716794
53.03857658 0.7968786762
55.05422664 1.007932075
57.06987671 1.167923099
69.06987671 0.9965643684
71.08552677 1.042665779
81.06987671 1.465866951
83.08552677 1.584266132
93.06987671 1.36919492
95.08552677 1.691993882
97.10117684 3.116548403
107.0855268 0.9945954287
109.1011768 2.09010082
111.1168269 2.77546005
113.132477 1.012030057
123.0804414 0.8753021147
139.075356 1.514949225
139.1117415 0.9763764519
141.0910061 1.607624797
155.1066561 1.032591693
167.1066561 0.8413080411
219.2107273 2.154482713
233.2263773 4.168308771
235.2420274 0.9083076214
237.221292 1.780355925
251.236942 4.065931985
261.221292 4.001077189
279.2318567 5.871586366
297.2424213 2.605658905

Name: +ve in-silico MS/MS by CFM-ID for XUDNDTZOWNNWHA-NDTUJAEZSA-N
ID: XUDNDTZOWNNWHA-NDTUJAEZSA-N
Comment: Energy2
Num peaks: 31
27.02292652 0.9204121002
39.02292652 3.737852534
41.03857658 4.691999029
43.05422664 4.510326659
53.03857658 3.143981465
55.05422664 2.807525658
57.06987671 2.534048894
67.05422664 1.294054814
69.06987671 2.597234513
71.08552677 1.241762479
79.05422664 1.122621878
81.06987671 1.227450273
83.08552677 2.295253309
93.06987671 2.22019064
95.08552677 2.941443892
97.10117684 2.755595845
109.1011768 4.391313573
111.1168269 1.546454
113.132477 0.882832596
139.1117415 0.9823988486
149.132477 1.135298527
179.1430416 0.9887611713
191.1794272 1.135298527
193.1586917 0.9887611713
205.1950772 1.135298527
207.1743418 0.9887611713
217.1950772 1.372406443
219.2107273 1.110192801
231.2107273 1.062801661
233.2263773 1.254971207
235.2420274 0.9459098668

Name: +ve in-silico MS/MS by CFM-ID for OKIDIWHWTIMACU-UYOLCUGSSA-N
ID: OKIDIWHWTIMACU-UYOLCUGSSA-N
Comment: Energy0
Num peaks: 30
41.03857658 0.796619331
43.05422664 0.5570587657
55.05422664 0.4549090951
59.01275576 0.4607254942
69.06987671 0.6875585769
83.08552677 0.9118337438
113.0960915 0.3552457284
137.0960915 0.4574470811
139.1117415 0.7443129432
141.1273916 0.3925871327
153.1273916 0.3705436805
155.1066561 0.4698538557
157.1223062 0.3432676755
167.1430416 0.4284993941
169.1223062 0.3865661405
183.1379563 0.5113465891
217.1950772 0.3860771214
219.2107273 0.9884844235
233.2263773 2.821825228
235.2056419 0.3404562853
235.2420274 0.4527054819
237.221292 1.447018515
249.221292 0.3778198793
251.236942 3.761717754
253.1798211 0.3592878592
253.2525921 0.4013629368
261.221292 12.46381441
269.2111212 0.3436615947
279.2318567 28.87075858
297.2424213 18.86601847

Name: +ve in-silico MS/MS by CFM-ID for OKIDIWHWTIMACU-UYOLCUGSSA-N
ID: OKIDIWHWTIMACU-UYOLCUGSSA-N
Comment: Energy1
Num peaks: 31
39.02292652 1.86634405
41.03857658 1.860955363
43.05422664 0.8940484611
55.05422664 1.340071525
65.03857658 0.8575187836
67.05422664 1.220264775
69.06987671 2.361108228
81.06987671 0.8007446693
83.08552677 2.82239328
85.10117684 0.971296076
121.1011768 1.362560885
123.1168269 1.819407109
135.1168269 1.023833853
137.0960915 0.8955623104
137.132477 1.39144401
139.1117415 0.9449027972
151.1117415 0.7914775735
153.0910061 1.007411177
165.1273916 0.8681136519
167.1430416 1.294943632
169.1223062 0.8430086404
183.1379563 1.032320722
195.1379563 0.8386441052
219.2107273 2.140172605
233.2263773 3.930680568
235.2420274 0.901133751
237.221292 1.784624682
251.236942 3.913560957
261.221292 4.010520791
279.2318567 5.858016301
297.2424213 2.612182798

Name: +ve in-silico MS/MS by CFM-ID for OKIDIWHWTIMACU-UYOLCUGSSA-N
ID: OKIDIWHWTIMACU-UYOLCUGSSA-N
Comment: Energy2
Num peaks: 31
27.02292652 0.9164331587
39.02292652 4.395798634
41.03857658 5.160390415
43.05422664 1.757476523
51.02292652 0.9094704992
53.03857658 2.640180573
55.05422664 2.644637941
65.03857658 1.004378375
67.05422664 2.00300762
69.06987671 2.513588014
79.05422664 1.181301418
83.08552677 2.871483477
95.08552677 0.8426603462
97.10117684 1.490193006
109.1011768 1.160630842
111.1168269 1.441083227
121.1011768 2.335142808
123.1168269 5.406943495
135.1168269 0.9229800909
137.132477 3.298618491
167.1430416 1.154843751
177.1637771 1.129933089
191.1794272 1.129933089
195.1743418 1.240550252
205.1950772 1.129933089
217.1950772 1.364962639
219.2107273 1.103455488
231.2107273 1.057992241
233.2263773 1.174132148
235.1692564 0.860621081
235.2420274 0.9407605167

Name: +ve in-silico MS/MS by CFM-ID for HNICUWMFWZBIFP-KDFHGORWSA-N
ID: HNICUWMFWZBIFP-KDFHGORWSA-N
Comment: Energy0
Num peaks: 30
43.05422664 0.4202164664
57.06987671 0.6734617237
59.01275576 0.45791825
71.08552677 0.9067095615
101.0960915 0.3708794735
111.0804414 0.3760942909
113.0960915 0.4741605876
115.1117415 0.4363109686
137.0960915 0.4543712576
139.1117415 0.7385187175
141.1273916 0.3894627194
155.1066561 0.4669026564
163.1117415 0.3852665959
165.1273916 0.3627462928
167.1430416 0.4425493991
181.1223062 0.810106384
183.1379563 0.8545447381
195.1379563 0.5078669867
217.1950772 0.384954436
219.2107273 0.9893252274
233.2263773 2.826583812
235.2420274 0.4516072753
237.221292 1.441020884
249.221292 0.3747791936
251.236942 3.748640522
253.2525921 0.3985029558
261.221292 12.37968864
269.2111212 0.3414273084
279.2318567 28.61472938
297.2424213 18.67797772

Name: +ve in-silico MS/MS by CFM-ID for HNICUWMFWZBIFP-KDFHGORWSA-N
ID: HNICUWMFWZBIFP-KDFHGORWSA-N
Comment: Energy1
Num peaks: 31
41.03857658 1.06189192
43.05422664 1.096018381
53.03857658 1.026991394
55.05422664 1.435987577
57.06987671 2.288630692
69.06987671 1.07147522
71.08552677 3.046100002
73.10117684 1.014490854
83.08552677 1.186261192
119.0855268 0.7849699625
123.1168269 0.7692110603
135.1168269 1.242011265
137.0960915 0.9026599337
137.132477 1.562045687
139.1117415 0.9572483335
149.132477 1.652580202
153.0910061 1.020419621
163.1117415 0.910199124
167.1430416 0.8007077321
179.1430416 1.088089262
181.1223062 1.626810866
195.1379563 1.045581441
207.1379563 0.8507601609
219.2107273 2.313583388
233.2263773 4.124714282
235.2420274 0.9188752124
237.221292 1.901813335
251.236942 4.052485024
261.221292 4.056348346
279.2318567 5.969066536
297.2424213 2.653427218

Name: +ve in-silico MS/MS by CFM-ID for HNICUWMFWZBIFP-KDFHGORWSA-N
ID: HNICUWMFWZBIFP-KDFHGORWSA-N
Comment: Energy2
Num peaks: 31
39.02292652 1.738164614
41.03857658 4.083825007
43.05422664 2.601466723
51.02292652 1.014848251
53.03857658 1.962687349
55.05422664 3.020396546
57.06987671 2.387791783
65.03857658 1.028483134
67.05422664 1.663846763
69.06987671 2.141215082
71.08552677 3.280561238
83.08552677 2.262115565
93.06987671 0.9895005466
97.10117684 1.981261543
109.1011768 1.128399842
111.1168269 1.45861946
121.1011768 1.254536563
123.1168269 2.935961028
133.1011768 1.711684348
135.1168269 3.309183522
137.132477 2.833440414
149.132477 2.891002999
179.1430416 1.007498802
191.1794272 1.140802746
205.1950772 1.140802746
207.1743418 0.9718690294
217.1950772 1.38068963
219.2107273 1.260770044
231.2107273 1.067591361
233.2263773 1.180859352
235.2420274 0.9516509484

Name: +ve in-silico MS/MS by CFM-ID for PQSDHPDBFBVDTD-HZJYTTRNSA-N
ID: PQSDHPDBFBVDTD-HZJYTTRNSA-N
Comment: Energy0
Num peaks: 29
43.05422664 0.4623384075
57.06987671 0.4459846475
59.01275576 0.4619672253
71.08552677 0.4112934169
83.08552677 0.7500506464
85.10117684 0.5434863974
87.04405588 0.3889252358
97.10117684 0.4097978479
101.0597059 0.5127606999
111.1168269 0.4165127254
123.1168269 0.7544595118
125.132477 0.5467591384
137.132477 0.4165127254
151.148127 0.6763511772
165.1637771 0.9132671045
171.1015708 0.3601892837
195.1743418 0.3785034152
211.1328709 0.3601892837
217.1950772 0.3874299996
219.2107273 0.9913156557
233.2263773 2.809767617
235.2420274 0.4544840121
237.221292 1.450535946
249.221292 0.3787516563
251.236942 3.747060581
253.2525921 0.4023181594
261.221292 12.51551312
279.2318567 28.97588739
297.2424213 18.92890723

Name: +ve in-silico MS/MS by CFM-ID for PQSDHPDBFBVDTD-HZJYTTRNSA-N
ID: PQSDHPDBFBVDTD-HZJYTTRNSA-N
Comment: Energy1
Num peaks: 31
39.02292652 1.411729848
41.03857658 2.360354241
43.05422664 1.491889019
53.03857658 1.065218159
55.05422664 1.779695063
57.06987671 1.48716551
71.08552677 0.9807454185
81.06987671 1.410802668
83.08552677 1.258712549
87.04405588 0.914426819
97.10117684 0.9009327026
101.0597059 1.046067883
111.1168269 1.01357494
113.0597059 0.8019569451
121.1011768 1.461161222
123.1168269 1.329153304
137.132477 1.01357494
149.132477 1.154593362
151.075356 0.8173926816
151.148127 2.255512759
163.148127 0.8165947053
165.1637771 3.033508058
167.1794272 1.025184924
219.2107273 2.175761332
233.2263773 3.83371729
235.2420274 0.9172784672
237.221292 1.806313569
251.236942 3.847544611
261.221292 4.120867472
279.2318567 5.996251504
297.2424213 2.65738234

Name: +ve in-silico MS/MS by CFM-ID for PQSDHPDBFBVDTD-HZJYTTRNSA-N
ID: PQSDHPDBFBVDTD-HZJYTTRNSA-N
Comment: Energy2
Num peaks: 31
27.02292652 0.9337201309
39.02292652 3.465366057
41.03857658 8.04033305
43.05422664 3.63896661
53.03857658 1.526952779
55.05422664 3.832444522
57.06987671 2.052802166
69.06987671 0.8836026718
85.06479133 1.068128508
95.08552677 0.8836026718
109.1011768 0.8836026718
111.1168269 1.566167746
113.0960915 1.112656608
123.1168269 1.268569527
135.1168269 0.8836026718
137.132477 1.566167746
139.1117415 1.275692665
149.132477 1.664366517
151.148127 2.460099741
153.0910061 0.877224076
163.148127 1.414509024
165.1637771 3.7513334
167.1794272 0.8958591592
193.1586917 0.9558843405
205.1950772 1.151713552
207.1743418 0.8848725689
217.1950772 1.392249758
219.2107273 1.126244828
231.2107273 1.07816847
233.2263773 1.175298568
235.2420274 0.9595865639

Name: +ve in-silico MS/MS by CFM-ID for NPDSHTNEKLQQIJ-RUDINFOGSA-N
ID: NPDSHTNEKLQQIJ-RUDINFOGSA-N
Comment: Energy0
Num peaks: 28
43.05422664 0.4341544685
57.06987671 0.4284175523
59.01275576 0.45732434
71.08552677 0.4136356156
83.08552677 0.8513657499
85.10117684 0.5870147421
97.10117684 0.5138208801
107.0855268 0.4098019202
109.1011768 1.31170086
111.1168269 1.187477747
123.1168269 0.8750534432
129.0910061 0.3805187775
143.1066561 0.5071631043
153.1273916 0.407935193
211.1328709 0.3560936836
217.1950772 0.3844975982
219.2107273 0.9838125314
233.2263773 2.770449619
235.2056419 0.3375563329
235.2420274 0.4510440886
237.221292 1.434822029
249.221292 0.374646932
251.236942 3.685337845
253.2525921 0.3979772051
261.221292 12.42545432
269.2111212 0.3410164145
279.2318567 28.65049822
297.2424213 18.64345132

Name: +ve in-silico MS/MS by CFM-ID for NPDSHTNEKLQQIJ-RUDINFOGSA-N
ID: NPDSHTNEKLQQIJ-RUDINFOGSA-N
Comment: Energy1
Num peaks: 31
39.02292652 0.8902017788
41.03857658 1.204719636
43.05422664 1.370778825
55.05422664 0.9658171655
57.06987671 1.28417677
67.05422664 0.8058996064
69.06987671 1.089836859
71.08552677 1.06428409
81.06987671 2.193627633
83.08552677 2.712425151
85.10117684 1.176928579
95.08552677 1.084386633
97.10117684 2.064330783
107.0855268 2.154954758
109.1011768 2.840549259
111.1168269 1.291526843
121.1011768 0.8046424379
123.1168269 2.418072043
125.132477 1.013548629
129.0910061 0.812565642
143.1066561 1.032591693
153.1273916 0.9911683832
155.1066561 0.8438147937
219.2107273 2.154482713
233.2263773 3.692392392
235.2420274 0.9083076214
237.221292 1.782490362
251.236942 3.717187086
261.221292 4.067326987
279.2318567 5.901494212
297.2424213 2.605658905

Name: +ve in-silico MS/MS by CFM-ID for NPDSHTNEKLQQIJ-RUDINFOGSA-N
ID: NPDSHTNEKLQQIJ-RUDINFOGSA-N
Comment: Energy2
Num peaks: 31
27.02292652 0.9204121002
39.02292652 2.873293767
41.03857658 5.022784151
43.05422664 3.951129446
53.03857658 2.041836508
55.05422664 2.475845877
57.06987671 2.750551985
67.05422664 1.845223173
69.06987671 2.634054142
71.08552677 1.496923072
73.02840582 1.23166766
81.06987671 2.16634063
83.08552677 5.317938826
85.10117684 1.196726042
95.08552677 1.32390944
97.10117684 3.333014493
121.1011768 1.38939221
123.1168269 1.157926362
125.132477 0.8829680047
153.1273916 1.590164812
163.148127 1.135298527
179.1430416 0.9612085867
191.1794272 1.135298527
193.1586917 0.9612085867
205.1950772 1.135298527
207.1743418 0.9612085867
217.1950772 1.372406443
219.2107273 1.110192801
231.2107273 1.062801661
233.2263773 1.142273119
235.2420274 0.9459098668

Name: +ve in-silico MS/MS by CFM-ID for OKIDIWHWTIMACU-MNEPGTOVSA-N
ID: OKIDIWHWTIMACU-MNEPGTOVSA-N
Comment: Energy0
Num peaks: 30
41.03857658 0.796619331
43.05422664 0.5570587657
55.05422664 0.4549090951
59.01275576 0.4607254942
69.06987671 0.6875585769
83.08552677 0.9118337438
113.0960915 0.3552457284
137.0960915 0.4574470811
139.1117415 0.7443129432
141.1273916 0.3925871327
153.1273916 0.3705436805
155.1066561 0.4698538557
157.1223062 0.3432676755
167.1430416 0.4284993941
169.1223062 0.3865661405
183.1379563 0.5113465891
217.1950772 0.3860771214
219.2107273 0.9884844235
233.2263773 2.821825228
235.2056419 0.3404562853
235.2420274 0.4527054819
237.221292 1.447018515
249.221292 0.3778198793
251.236942 3.761717754
253.1798211 0.3592878592
253.2525921 0.4013629368
261.221292 12.46381441
269.2111212 0.3436615947
279.2318567 28.87075858
297.2424213 18.86601847

Name: +ve in-silico MS/MS by CFM-ID for OKIDIWHWTIMACU-MNEPGTOVSA-N
ID: OKIDIWHWTIMACU-MNEPGTOVSA-N
Comment: Energy1
Num peaks: 31
39.02292652 1.86634405
41.03857658 1.860955363
43.05422664 0.8940484611
55.05422664 1.340071525
65.03857658 0.8575187836
67.05422664 1.220264775
69.06987671 2.361108228
81.06987671 0.8007446693
83.08552677 2.82239328
85.10117684 0.971296076
121.1011768 1.362560885
123.1168269 1.819407109
135.1168269 1.023833853
137.0960915 0.8955623104
137.132477 1.39144401
139.1117415 0.9449027972
151.1117415 0.7914775735
153.0910061 1.007411177
165.1273916 0.8681136519
167.1430416 1.294943632
169.1223062 0.8430086404
183.1379563 1.032320722
195.1379563 0.8386441052
219.2107273 2.140172605
233.2263773 3.930680568
235.2420274 0.901133751
237.221292 1.784624682
251.236942 3.913560957
261.221292 4.010520791
279.2318567 5.858016301
297.2424213 2.612182798

Name: +ve in-silico MS/MS by CFM-ID for OKIDIWHWTIMACU-MNEPGTOVSA-N
ID: OKIDIWHWTIMACU-MNEPGTOVSA-N
Comment: Energy2
Num peaks: 31
27.02292652 0.9164331587
39.02292652 4.395798634
41.03857658 5.160390415
43.05422664 1.757476523
51.02292652 0.9094704992
53.03857658 2.640180573
55.05422664 2.644637941
65.03857658 1.004378375
67.05422664 2.00300762
69.06987671 2.513588014
79.05422664 1.181301418
83.08552677 2.871483477
95.08552677 0.8426603462
97.10117684 1.490193006
109.1011768 1.160630842
111.1168269 1.441083227
121.1011768 2.335142808
123.1168269 5.406943495
135.1168269 0.9229800909
137.132477 3.298618491
167.1430416 1.154843751
177.1637771 1.129933089
191.1794272 1.129933089
195.1743418 1.240550252
205.1950772 1.129933089
217.1950772 1.364962639
219.2107273 1.103455488
231.2107273 1.057992241
233.2263773 1.174132148
235.1692564 0.860621081
235.2420274 0.9407605167

Name: +ve in-silico MS/MS by CFM-ID for HNICUWMFWZBIFP-PXBBSODISA-N
ID: HNICUWMFWZBIFP-PXBBSODISA-N
Comment: Energy0
Num peaks: 30
43.05422664 0.4200264654
57.06987671 0.6731402899
59.01275576 0.45791825
71.08552677 0.906278137
101.0960915 0.3706348708
111.0804414 0.3757934554
113.0960915 0.473806301
115.1117415 0.4360983467
137.0960915 0.454234835
139.1117415 0.7379554889
141.1273916 0.3893001047
155.1066561 0.4669026564
163.1117415 0.3851098533
165.1273916 0.3622894579
167.1430416 0.441983865
181.1223062 0.810106384
183.1379563 0.8545447381
195.1379563 0.5078669867
217.1950772 0.384954436
219.2107273 0.9893252274
233.2263773 2.81519704
235.2420274 0.4516072753
237.221292 1.44080174
249.221292 0.3746742252
251.236942 3.735051563
253.2525921 0.3985029558
261.221292 12.36226277
269.2111212 0.3414273084
279.2318567 28.59198326
297.2424213 18.67797772

Name: +ve in-silico MS/MS by CFM-ID for HNICUWMFWZBIFP-PXBBSODISA-N
ID: HNICUWMFWZBIFP-PXBBSODISA-N
Comment: Energy1
Num peaks: 31
41.03857658 1.060968997
43.05422664 1.09515069
53.03857658 1.026190051
55.05422664 1.447805421
57.06987671 2.286621129
69.06987671 1.114689685
71.08552677 3.043511059
73.10117684 1.014141355
83.08552677 1.185504902
119.0855268 0.7849699625
123.1168269 0.7684547699
135.1168269 1.241330123
137.0960915 0.9020328531
137.132477 1.560709998
139.1117415 0.9557289253
149.132477 1.648771839
153.0910061 1.020419621
163.1117415 0.909313027
167.1430416 0.7993868631
179.1430416 1.085910938
181.1223062 1.626810866
195.1379563 1.045581441
207.1379563 0.8501832331
219.2107273 2.313583388
233.2263773 4.106249689
235.2420274 0.9188752124
237.221292 1.901322095
251.236942 4.038172589
261.221292 4.041100989
279.2318567 5.96218326
297.2424213 2.653427218

Name: +ve in-silico MS/MS by CFM-ID for HNICUWMFWZBIFP-PXBBSODISA-N
ID: HNICUWMFWZBIFP-PXBBSODISA-N
Comment: Energy2
Num peaks: 31
39.02292652 1.738125771
41.03857658 4.08512645
43.05422664 2.603055634
51.02292652 1.014848251
53.03857658 1.964168447
55.05422664 2.984745062
57.06987671 2.390353331
65.03857658 1.028461476
67.05422664 1.666090217
69.06987671 2.121957571
71.08552677 3.283997254
83.08552677 2.263462342
93.06987671 0.9895005466
97.10117684 1.98260832
109.1011768 1.128399842
111.1168269 1.460282182
121.1011768 1.254536563
123.1168269 2.937307804
133.1011768 1.711684348
135.1168269 3.311004542
137.132477 2.836120955
149.132477 2.89759905
179.1430416 1.00767346
191.1794272 1.140802746
205.1950772 1.140802746
207.1743418 0.9731704729
217.1950772 1.38068963
219.2107273 1.260770044
231.2107273 1.067591361
233.2263773 1.186343432
235.2420274 0.9516509484

Name: +ve in-silico MS/MS by CFM-ID for WLIGEPWCQYIUNZ-UHFFFAOYSA-N
ID: WLIGEPWCQYIUNZ-UHFFFAOYSA-N
Comment: Energy0
Num peaks: 23
43.05422664 0.4374873062
57.06987671 0.4328091849
59.01275576 0.4739570784
71.08552677 0.6936046223
85.10117684 0.9341304508
97.10117684 0.4226302298
111.1168269 0.5123004601
115.1117415 0.6439123206
125.0960915 0.4648555192
143.1066561 0.9255969341
163.1117415 0.3911308215
181.1223062 0.7816541514
217.1950772 0.3909695509
219.2107273 0.9862625498
233.2263773 2.854038776
235.2420274 0.4622393623
237.221292 1.466105893
249.221292 0.3898713756
251.236942 3.850185262
253.2525921 0.4138001533
261.221292 12.76114372
279.2318567 29.85998996
297.2424213 19.68807943

Name: +ve in-silico MS/MS by CFM-ID for WLIGEPWCQYIUNZ-UHFFFAOYSA-N
ID: WLIGEPWCQYIUNZ-UHFFFAOYSA-N
Comment: Energy1
Num peaks: 31
43.05422664 0.9695324017
69.06987671 1.136023411
71.08552677 1.813160317
83.08552677 1.458108894
85.10117684 2.476605924
97.10117684 2.024502449
99.1168269 0.8667290536
107.0855268 1.761073801
109.1011768 1.433439595
111.1168269 1.762231343
121.1011768 2.937266101
123.1168269 1.882687146
125.0960915 1.418113889
129.1273916 1.028699528
135.1168269 2.416176251
137.132477 1.221864458
143.1066561 1.793595659
149.0960915 1.156375437
151.1117415 1.004415345
153.1273916 1.250342006
163.1117415 0.9837685706
165.1273916 1.105610329
167.1066561 2.083921517
181.1223062 1.62449796
219.2107273 1.321397983
233.2263773 2.373638106
237.221292 1.127275817
251.236942 2.487580655
261.221292 2.799122198
279.2318567 4.16506755
297.2424213 1.881792259

Name: +ve in-silico MS/MS by CFM-ID for WLIGEPWCQYIUNZ-UHFFFAOYSA-N
ID: WLIGEPWCQYIUNZ-UHFFFAOYSA-N
Comment: Energy2
Num peaks: 31
27.02292652 0.9969488075
39.02292652 2.424360451
41.03857658 5.332683246
43.05422664 4.553575908
53.03857658 1.820823232
55.05422664 3.001011732
57.06987671 1.785129051
65.03857658 0.9418173416
67.05422664 1.480914905
69.06987671 2.647962367
71.08552677 1.992371688
79.05422664 1.154892716
81.06987671 1.426688361
83.08552677 2.568009395
85.10117684 2.095953189
93.06987671 1.165367971
95.08552677 0.953377007
97.10117684 3.210460166
109.1011768 0.987204653
111.1168269 1.224074859
121.1011768 3.241617897
123.1168269 1.647660568
135.1168269 2.943801762
165.1273916 1.039561417
205.1950772 1.083951784
207.1743418 0.9363608915
217.1950772 1.426665606
219.2107273 1.23686333
231.2107273 1.152883178
233.2263773 1.345531378
235.2420274 1.032974329

Name: +ve in-silico MS/MS by CFM-ID for WLIGEPWCQYIUNZ-KRWDZBQOSA-N
ID: WLIGEPWCQYIUNZ-KRWDZBQOSA-N
Comment: Energy0
Num peaks: 23
43.05422664 0.4374873062
57.06987671 0.4328091849
59.01275576 0.4739570784
71.08552677 0.6936046223
85.10117684 0.9341304508
97.10117684 0.4226302298
111.1168269 0.5123004601
115.1117415 0.6439123206
125.0960915 0.4648555192
143.1066561 0.9255969341
163.1117415 0.3911308215
181.1223062 0.7816541514
217.1950772 0.3909695509
219.2107273 0.9862625498
233.2263773 2.854038776
235.2420274 0.4622393623
237.221292 1.466105893
249.221292 0.3898713756
251.236942 3.850185262
253.2525921 0.4138001533
261.221292 12.76114372
279.2318567 29.85998996
297.2424213 19.68807943

Name: +ve in-silico MS/MS by CFM-ID for WLIGEPWCQYIUNZ-KRWDZBQOSA-N
ID: WLIGEPWCQYIUNZ-KRWDZBQOSA-N
Comment: Energy1
Num peaks: 31
43.05422664 0.9695324017
69.06987671 1.136023411
71.08552677 1.813160317
83.08552677 1.458108894
85.10117684 2.476605924
97.10117684 2.024502449
99.1168269 0.8667290536
107.0855268 1.761073801
109.1011768 1.433439595
111.1168269 1.762231343
121.1011768 2.937266101
123.1168269 1.882687146
125.0960915 1.418113889
129.1273916 1.028699528
135.1168269 2.416176251
137.132477 1.221864458
143.1066561 1.793595659
149.0960915 1.156375437
151.1117415 1.004415345
153.1273916 1.250342006
163.1117415 0.9837685706
165.1273916 1.105610329
167.1066561 2.083921517
181.1223062 1.62449796
219.2107273 1.321397983
233.2263773 2.373638106
237.221292 1.127275817
251.236942 2.487580655
261.221292 2.799122198
279.2318567 4.16506755
297.2424213 1.881792259

Name: +ve in-silico MS/MS by CFM-ID for WLIGEPWCQYIUNZ-KRWDZBQOSA-N
ID: WLIGEPWCQYIUNZ-KRWDZBQOSA-N
Comment: Energy2
Num peaks: 31
27.02292652 0.9969488075
39.02292652 2.424360451
41.03857658 5.332683246
43.05422664 4.553575908
53.03857658 1.820823232
55.05422664 3.001011732
57.06987671 1.785129051
65.03857658 0.9418173416
67.05422664 1.480914905
69.06987671 2.647962367
71.08552677 1.992371688
79.05422664 1.154892716
81.06987671 1.426688361
83.08552677 2.568009395
85.10117684 2.095953189
93.06987671 1.165367971
95.08552677 0.953377007
97.10117684 3.210460166
109.1011768 0.987204653
111.1168269 1.224074859
121.1011768 3.241617897
123.1168269 1.647660568
135.1168269 2.943801762
165.1273916 1.039561417
205.1950772 1.083951784
207.1743418 0.9363608915
217.1950772 1.426665606
219.2107273 1.23686333
231.2107273 1.152883178
233.2263773 1.345531378
235.2420274 1.032974329

Name: +ve in-silico MS/MS by CFM-ID for JPDJPWVEHMJDNA-UHFFFAOYSA-N
ID: JPDJPWVEHMJDNA-UHFFFAOYSA-N
Comment: Energy0
Num peaks: 28
43.05422664 0.5094823001
57.06987671 0.5032943855
59.01275576 0.5220041377
71.08552677 0.8501450451
85.10117684 1.188331192
115.1117415 0.806664931
127.1117415 0.5351149607
139.1117415 0.6483535974
153.1273916 0.5263646543
157.1223062 1.046758177
165.1273916 0.4612554392
167.1430416 0.5759103786
181.1223062 0.6287942556
181.1586917 0.4949940423
195.1743418 0.4949940423
209.1899918 0.4949940423
211.1328709 0.4927005917
223.2056419 0.476493379
233.2263773 0.6170558361
235.2056419 0.5859080769
237.221292 2.480682722
249.221292 0.6722106721
251.236942 6.24211729
253.2525921 0.6439143067
261.221292 5.998028334
269.2111212 0.4426757461
279.2318567 23.59109957
297.2424213 27.65905502

Name: +ve in-silico MS/MS by CFM-ID for JPDJPWVEHMJDNA-UHFFFAOYSA-N
ID: JPDJPWVEHMJDNA-UHFFFAOYSA-N
Comment: Energy1
Num peaks: 31
41.03857658 0.9939752875
43.05422664 1.139354766
57.06987671 1.001664487
69.06987671 1.39060035
71.08552677 2.307815693
85.10117684 2.668310843
97.10117684 1.514654525
107.0855268 1.355399155
109.1011768 2.29766718
111.1168269 2.562507907
113.132477 1.042093221
115.1117415 1.4858118
121.1011768 1.089856644
123.0804414 1.306897188
123.1168269 1.497667807
125.0960915 1.11536705
127.1117415 2.872914352
137.0960915 1.394594789
139.1117415 3.264910664
141.1273916 1.153981291
151.1117415 1.59243205
153.0910061 1.133479503
153.1273916 2.023673634
157.1223062 1.939366842
165.1273916 1.345912557
169.1223062 1.771835515
237.221292 1.710286901
251.236942 3.615479097
261.221292 1.489512931
279.2318567 3.436219299
297.2424213 2.430307588

Name: +ve in-silico MS/MS by CFM-ID for JPDJPWVEHMJDNA-UHFFFAOYSA-N
ID: JPDJPWVEHMJDNA-UHFFFAOYSA-N
Comment: Energy2
Num peaks: 31
27.02292652 1.012570547
39.02292652 2.203686001
41.03857658 5.483091038
43.05422664 4.570669909
53.03857658 1.452151609
55.05422664 2.995203014
57.06987671 1.780936442
67.05422664 1.519317984
69.06987671 2.698652279
71.08552677 2.217382209
81.06987671 1.052266206
83.08552677 2.120174031
85.10117684 5.013772258
95.08552677 1.455900395
97.10117684 2.893770456
109.1011768 0.8681658489
111.1168269 2.681735568
121.1011768 2.256475264
135.1168269 2.333567804
165.1273916 1.391035164
181.1586917 1.598269921
193.1586917 1.469332164
195.1743418 1.598269921
207.1743418 1.469332164
209.1899918 1.598269921
217.1950772 1.022891877
219.2107273 0.9075378473
223.2056419 1.447208914
231.2107273 0.9757221492
233.2263773 1.305356197
235.2420274 0.8058591087

Name: +ve in-silico MS/MS by CFM-ID for UKRXAPMQXXXXTD-VEPOBDBYSA-N
ID: UKRXAPMQXXXXTD-VEPOBDBYSA-N
Comment: Energy0
Num peaks: 24
43.05422664 0.3758210989
57.06987671 0.3711682331
59.01275576 0.4067733149
71.08552677 0.3954115738
83.08552677 0.7334644674
85.10117684 0.501905257
97.10117684 0.3550360728
111.0804414 0.4942593172
111.1168269 0.3581820363
115.075356 0.343056996
121.1011768 0.3589221653
123.1168269 1.130889685
125.132477 1.018571569
129.0910061 0.4566475206
137.132477 0.7657776469
217.1950772 0.3590119313
219.2107273 0.8706822958
233.2263773 2.521772807
235.2420274 0.4357054371
237.221292 1.100876145
251.236942 2.829945477
261.221292 16.15938001
279.2318567 36.24328226
297.2424213 11.74137471

Name: +ve in-silico MS/MS by CFM-ID for UKRXAPMQXXXXTD-VEPOBDBYSA-N
ID: UKRXAPMQXXXXTD-VEPOBDBYSA-N
Comment: Energy1
Num peaks: 31
41.03857658 1.08942985
43.05422664 1.281331731
53.03857658 0.8253312509
55.05422664 1.01579488
57.06987671 1.197653247
67.05422664 1.295348284
69.06987671 1.95033865
71.08552677 1.470051818
81.06987671 1.998761696
83.08552677 2.27354232
85.10117684 1.221789061
97.10117684 0.9315679305
111.0804414 0.8864855516
111.1168269 0.9695736442
113.0960915 1.083577575
115.075356 0.8008369598
121.1011768 2.381666294
123.1168269 2.877307002
125.132477 1.25940422
129.0910061 1.017658398
137.132477 2.561720811
139.148127 0.9843259862
141.0910061 0.8689318121
219.2107273 2.053672811
233.2263773 3.542540198
235.2420274 0.8679287466
237.221292 1.696668238
251.236942 3.499594204
261.221292 4.468957034
279.2318567 7.175982096
297.2424213 2.295172076

Name: +ve in-silico MS/MS by CFM-ID for UKRXAPMQXXXXTD-VEPOBDBYSA-N
ID: UKRXAPMQXXXXTD-VEPOBDBYSA-N
Comment: Energy2
Num peaks: 31
27.02292652 1.027112304
39.02292652 1.8066097
41.03857658 4.693417972
43.05422664 3.944006433
53.03857658 2.640020019
55.05422664 2.678137206
57.06987671 2.767113838
59.01275576 1.007336006
67.05422664 2.949787142
69.06987671 5.473427464
71.08552677 2.727374107
81.06987671 1.278724661
83.08552677 3.384533751
97.10117684 0.9704495453
111.1168269 1.53791425
113.0960915 0.947247486
121.1011768 1.095853163
135.1168269 1.390183386
137.132477 1.313248889
139.1117415 1.265265594
153.1273916 1.265265594
177.1637771 1.105535622
191.1794272 1.105535622
193.1586917 1.003680405
205.1950772 1.105535622
207.1743418 1.003680405
217.1950772 1.33844908
219.2107273 1.084234025
231.2107273 1.034488923
233.2263773 1.128120552
235.2420274 0.9225450108

Name: +ve in-silico MS/MS by CFM-ID for HOGGRKZIIRPLLG-NTCAYCPXSA-N
ID: HOGGRKZIIRPLLG-NTCAYCPXSA-N
Comment: Energy0
Num peaks: 31
43.05422664 0.4938377304
57.06987671 0.4885722849
59.01275576 0.5113830138
71.08552677 0.9946211271
85.10117684 1.32263915
111.0804414 0.5002131773
113.0960915 0.7155419922
125.0960915 0.8499921197
127.1117415 0.7388994496
139.1117415 0.654252462
151.1117415 0.6436547241
153.1273916 0.7844115274
165.1273916 0.5968086458
167.1430416 0.6967399865
169.1223062 0.964337335
171.1379563 1.029900402
181.1586917 0.481087878
183.1379563 0.614976851
193.1223062 0.5949148274
195.1743418 0.4807372806
209.1899918 0.4807372806
211.1328709 0.7795329693
223.2056419 0.4631442602
235.2056419 0.6576425502
237.221292 2.466986098
249.221292 0.7396559746
251.236942 5.974273893
253.2525921 0.7173690102
261.221292 5.805688031
279.2318567 21.07140431
297.2424213 26.8726811

Name: +ve in-silico MS/MS by CFM-ID for HOGGRKZIIRPLLG-NTCAYCPXSA-N
ID: HOGGRKZIIRPLLG-NTCAYCPXSA-N
Comment: Energy1
Num peaks: 31
41.03857658 1.161771229
43.05422664 1.232593577
55.05422664 1.023761495
57.06987671 1.074563748
67.05422664 1.023430073
69.06987671 1.682459444
71.08552677 3.978266472
85.10117684 3.806023242
113.0960915 1.482232681
125.132477 1.235891477
137.132477 1.027627005
139.1117415 1.093732033
151.1117415 1.81079574
153.1273916 1.234730379
165.1273916 1.835485842
167.1066561 1.510160307
167.1430416 1.680034628
169.1223062 1.637686384
179.1430416 0.968575855
181.1586917 1.01800242
193.1223062 1.332697342
195.1743418 1.021880825
209.1899918 1.021880825
211.1328709 1.363741541
223.2056419 0.9117103272
237.221292 2.916592966
251.236942 4.51193725
253.2525921 1.06235096
261.221292 1.744750759
279.2318567 4.231205681
297.2424213 2.93626751

Name: +ve in-silico MS/MS by CFM-ID for HOGGRKZIIRPLLG-NTCAYCPXSA-N
ID: HOGGRKZIIRPLLG-NTCAYCPXSA-N
Comment: Energy2
Num peaks: 31
27.02292652 0.936689434
39.02292652 1.969922237
41.03857658 5.192598639
43.05422664 4.124811516
53.03857658 1.36141815
55.05422664 2.585090329
57.06987671 1.832643695
67.05422664 1.4132154
69.06987671 2.406948798
71.08552677 1.945887516
83.08552677 2.027107322
85.10117684 5.581674264
97.10117684 1.730494814
107.0855268 1.605184048
109.1011768 1.461862458
111.1168269 2.049389237
121.1011768 0.9040649062
123.1168269 3.007684966
125.132477 1.801252538
137.132477 3.092186796
151.1117415 1.513596417
165.1273916 2.046690768
167.1430416 1.019056197
179.1430416 1.47137023
193.1586917 1.955388972
195.1743418 1.467357417
207.1743418 1.955388972
209.1899918 1.467357417
223.2056419 1.336652211
235.2420274 1.13645207
249.221292 1.219485166

Name: +ve in-silico MS/MS by CFM-ID for HOGGRKZIIRPLLG-QINSGFPZSA-N
ID: HOGGRKZIIRPLLG-QINSGFPZSA-N
Comment: Energy0
Num peaks: 31
43.05422664 0.4938377304
57.06987671 0.4885722849
59.01275576 0.5113830138
71.08552677 0.9946211271
85.10117684 1.32263915
111.0804414 0.5002131773
113.0960915 0.7155419922
125.0960915 0.8499921197
127.1117415 0.7388994496
139.1117415 0.654252462
151.1117415 0.6436547241
153.1273916 0.7844115274
165.1273916 0.5968086458
167.1430416 0.6967399865
169.1223062 0.964337335
171.1379563 1.029900402
181.1586917 0.481087878
183.1379563 0.614976851
193.1223062 0.5949148274
195.1743418 0.4807372806
209.1899918 0.4807372806
211.1328709 0.7795329693
223.2056419 0.4631442602
235.2056419 0.6576425502
237.221292 2.466986098
249.221292 0.7396559746
251.236942 5.974273893
253.2525921 0.7173690102
261.221292 5.805688031
279.2318567 21.07140431
297.2424213 26.8726811

Name: +ve in-silico MS/MS by CFM-ID for HOGGRKZIIRPLLG-QINSGFPZSA-N
ID: HOGGRKZIIRPLLG-QINSGFPZSA-N
Comment: Energy1
Num peaks: 31
41.03857658 1.161771229
43.05422664 1.232593577
55.05422664 1.023761495
57.06987671 1.074563748
67.05422664 1.023430073
69.06987671 1.682459444
71.08552677 3.978266472
85.10117684 3.806023242
113.0960915 1.482232681
125.132477 1.235891477
137.132477 1.027627005
139.1117415 1.093732033
151.1117415 1.81079574
153.1273916 1.234730379
165.1273916 1.835485842
167.1066561 1.510160307
167.1430416 1.680034628
169.1223062 1.637686384
179.1430416 0.968575855
181.1586917 1.01800242
193.1223062 1.332697342
195.1743418 1.021880825
209.1899918 1.021880825
211.1328709 1.363741541
223.2056419 0.9117103272
237.221292 2.916592966
251.236942 4.51193725
253.2525921 1.06235096
261.221292 1.744750759
279.2318567 4.231205681
297.2424213 2.93626751

Name: +ve in-silico MS/MS by CFM-ID for HOGGRKZIIRPLLG-QINSGFPZSA-N
ID: HOGGRKZIIRPLLG-QINSGFPZSA-N
Comment: Energy2
Num peaks: 31
27.02292652 0.936689434
39.02292652 1.969922237
41.03857658 5.192598639
43.05422664 4.124811516
53.03857658 1.36141815
55.05422664 2.585090329
57.06987671 1.832643695
67.05422664 1.4132154
69.06987671 2.406948798
71.08552677 1.945887516
83.08552677 2.027107322
85.10117684 5.581674264
97.10117684 1.730494814
107.0855268 1.605184048
109.1011768 1.461862458
111.1168269 2.049389237
121.1011768 0.9040649062
123.1168269 3.007684966
125.132477 1.801252538
137.132477 3.092186796
151.1117415 1.513596417
165.1273916 2.046690768
167.1430416 1.019056197
179.1430416 1.47137023
193.1586917 1.955388972
195.1743418 1.467357417
207.1743418 1.955388972
209.1899918 1.467357417
223.2056419 1.336652211
235.2420274 1.13645207
249.221292 1.219485166

Name: +ve in-silico MS/MS by CFM-ID for QHEOVCWNVASAFS-FMIVXFBMSA-N
ID: QHEOVCWNVASAFS-FMIVXFBMSA-N
Comment: Energy0
Num peaks: 31
43.05422664 0.4988332866
57.06987671 0.4935600628
59.01275576 0.5124589733
71.08552677 0.9878816893
85.10117684 1.346583498
111.0804414 0.5239724272
113.0960915 1.195776347
137.0960915 0.6031119541
139.1117415 1.030369254
141.1273916 0.6247847064
151.1117415 0.4525702171
153.1273916 0.5737289505
155.1066561 0.5159324969
165.1273916 0.6377589189
167.1430416 0.6695786773
169.1223062 0.5446361347
181.1586917 0.4823512244
183.1379563 0.720956209
193.1223062 0.5980869585
195.1743418 0.4823512244
209.1899918 0.4823512244
211.1328709 0.7813340626
223.2056419 0.4646628183
235.2056419 0.6455122505
237.221292 2.422088604
249.221292 0.7416433774
251.236942 6.002857415
253.2525921 0.7187910755
261.221292 5.867726882
279.2318567 21.23048605
297.2424213 26.95213491

Name: +ve in-silico MS/MS by CFM-ID for QHEOVCWNVASAFS-FMIVXFBMSA-N
ID: QHEOVCWNVASAFS-FMIVXFBMSA-N
Comment: Energy1
Num peaks: 31
41.03857658 1.157923296
43.05422664 1.24609819
55.05422664 0.9806587427
57.06987671 1.093298521
67.05422664 0.9381505308
69.06987671 1.656026814
71.08552677 3.596542368
85.10117684 3.786023573
109.1011768 1.467453647
113.0960915 2.739394165
121.1011768 1.025325561
123.1168269 2.170675237
137.0960915 1.619216207
139.1117415 1.3061582
151.1117415 1.576992556
153.1273916 1.077997984
165.1273916 1.915445799
167.1430416 1.543319267
169.1223062 1.217106059
181.1586917 0.9783596033
183.1379563 1.123339122
193.1223062 1.286332427
195.1743418 0.9783596033
209.1899918 0.9783596033
211.1328709 1.302088875
237.221292 2.192504345
251.236942 4.187150007
253.2525921 1.022218161
261.221292 1.615134604
279.2318567 3.927550232
297.2424213 2.745126172

Name: +ve in-silico MS/MS by CFM-ID for QHEOVCWNVASAFS-FMIVXFBMSA-N
ID: QHEOVCWNVASAFS-FMIVXFBMSA-N
Comment: Energy2
Num peaks: 31
39.02292652 1.775016475
41.03857658 5.49378156
43.05422664 4.321851496
53.03857658 1.290513273
55.05422664 2.56281513
57.06987671 2.045837004
67.05422664 1.639428947
69.06987671 2.568075483
71.08552677 1.535759064
83.08552677 2.008794183
85.10117684 4.186744646
97.10117684 1.573849562
107.0855268 1.002965808
109.1011768 2.092900423
111.1168269 1.490055293
121.1011768 1.169935897
123.1168269 4.427143721
125.132477 1.563205599
137.132477 2.745562379
151.1117415 1.41066456
165.1273916 2.063474797
167.1430416 1.21202353
179.1430416 1.457918749
181.1586917 1.452034456
193.1586917 1.937551394
195.1743418 1.452034456
207.1743418 1.937551394
209.1899918 1.452034456
223.2056419 1.327345318
235.2420274 1.001984734
249.221292 1.21086937

Name: +ve in-silico MS/MS by CFM-ID for QHEOVCWNVASAFS-XFXZXTDPSA-N
ID: QHEOVCWNVASAFS-XFXZXTDPSA-N
Comment: Energy0
Num peaks: 31
43.05422664 0.4988332866
57.06987671 0.4935600628
59.01275576 0.5124589733
71.08552677 0.9878816893
85.10117684 1.346583498
111.0804414 0.5239724272
113.0960915 1.195776347
137.0960915 0.6031119541
139.1117415 1.030369254
141.1273916 0.6247847064
151.1117415 0.4525702171
153.1273916 0.5737289505
155.1066561 0.5159324969
165.1273916 0.6377589189
167.1430416 0.6695786773
169.1223062 0.5446361347
181.1586917 0.4823512244
183.1379563 0.720956209
193.1223062 0.5980869585
195.1743418 0.4823512244
209.1899918 0.4823512244
211.1328709 0.7813340626
223.2056419 0.4646628183
235.2056419 0.6455122505
237.221292 2.422088604
249.221292 0.7416433774
251.236942 6.002857415
253.2525921 0.7187910755
261.221292 5.867726882
279.2318567 21.23048605
297.2424213 26.95213491

Name: +ve in-silico MS/MS by CFM-ID for QHEOVCWNVASAFS-XFXZXTDPSA-N
ID: QHEOVCWNVASAFS-XFXZXTDPSA-N
Comment: Energy1
Num peaks: 31
41.03857658 1.157923296
43.05422664 1.24609819
55.05422664 0.9806587427
57.06987671 1.093298521
67.05422664 0.9381505308
69.06987671 1.656026814
71.08552677 3.596542368
85.10117684 3.786023573
109.1011768 1.467453647
113.0960915 2.739394165
121.1011768 1.025325561
123.1168269 2.170675237
137.0960915 1.619216207
139.1117415 1.3061582
151.1117415 1.576992556
153.1273916 1.077997984
165.1273916 1.915445799
167.1430416 1.543319267
169.1223062 1.217106059
181.1586917 0.9783596033
183.1379563 1.123339122
193.1223062 1.286332427
195.1743418 0.9783596033
209.1899918 0.9783596033
211.1328709 1.302088875
237.221292 2.192504345
251.236942 4.187150007
253.2525921 1.022218161
261.221292 1.615134604
279.2318567 3.927550232
297.2424213 2.745126172

Name: +ve in-silico MS/MS by CFM-ID for QHEOVCWNVASAFS-XFXZXTDPSA-N
ID: QHEOVCWNVASAFS-XFXZXTDPSA-N
Comment: Energy2
Num peaks: 31
39.02292652 1.775016475
41.03857658 5.49378156
43.05422664 4.321851496
53.03857658 1.290513273
55.05422664 2.56281513
57.06987671 2.045837004
67.05422664 1.639428947
69.06987671 2.568075483
71.08552677 1.535759064
83.08552677 2.008794183
85.10117684 4.186744646
97.10117684 1.573849562
107.0855268 1.002965808
109.1011768 2.092900423
111.1168269 1.490055293
121.1011768 1.169935897
123.1168269 4.427143721
125.132477 1.563205599
137.132477 2.745562379
151.1117415 1.41066456
165.1273916 2.063474797
167.1430416 1.21202353
179.1430416 1.457918749
181.1586917 1.452034456
193.1586917 1.937551394
195.1743418 1.452034456
207.1743418 1.937551394
209.1899918 1.452034456
223.2056419 1.327345318
235.2420274 1.001984734
249.221292 1.21086937

Name: +ve in-silico MS/MS by CFM-ID for CCPPLLJZDQAOHD-DHZHZOJOSA-N
ID: CCPPLLJZDQAOHD-DHZHZOJOSA-N
Comment: Energy0
Num peaks: 31
43.05422664 0.506447916
57.06987671 0.8253843133
59.01275576 0.5098894197
71.08552677 1.026626222
81.06987671 0.8127566536
83.08552677 2.91395167
85.10117684 0.5990122316
87.1168269 1.160499221
113.0960915 0.5813436151
137.0960915 0.6083311884
139.1117415 1.10116258
141.1273916 0.6261427292
153.1273916 0.597771782
155.1066561 0.5132021887
167.1430416 0.6538717495
177.1273916 0.7976658658
179.1430416 0.5501304288
181.1586917 0.8751563226
183.1379563 0.5594353231
195.1379563 1.669287186
195.1743418 0.4643674148
199.1692564 0.6284009828
209.1899918 0.4643674148
235.2056419 0.6164859451
237.221292 2.33834249
249.221292 0.709506153
251.236942 5.956004533
253.2525921 0.7153946688
261.221292 3.295095065
279.2318567 19.36981167
297.2424213 26.76246603

Name: +ve in-silico MS/MS by CFM-ID for CCPPLLJZDQAOHD-DHZHZOJOSA-N
ID: CCPPLLJZDQAOHD-DHZHZOJOSA-N
Comment: Energy1
Num peaks: 31
39.02292652 1.123354903
41.03857658 1.114445072
43.05422664 1.184330291
53.03857658 1.454657341
55.05422664 1.422918244
57.06987671 2.056706635
67.05422664 1.236231328
69.06987671 2.004673859
71.08552677 4.138927428
73.10117684 2.026785353
81.06987671 2.775299305
83.08552677 3.89761153
85.10117684 3.582017543
123.1168269 2.297248155
137.0960915 1.563339225
137.132477 3.299238509
139.1117415 1.285932248
139.148127 1.362767467
151.148127 1.626941573
165.1273916 1.182534061
167.1430416 1.205319175
179.1430416 1.220255202
181.1586917 1.109393217
183.1379563 1.436403498
195.1379563 1.927025621
197.1536063 1.589421723
237.221292 1.479593215
251.236942 3.200258161
261.221292 1.898164614
279.2318567 4.667406555
297.2424213 2.257145728

Name: +ve in-silico MS/MS by CFM-ID for CCPPLLJZDQAOHD-DHZHZOJOSA-N
ID: CCPPLLJZDQAOHD-DHZHZOJOSA-N
Comment: Energy2
Num peaks: 31
27.02292652 0.9774255778
39.02292652 4.441461557
41.03857658 5.610229162
43.05422664 4.537307888
53.03857658 3.605049698
55.05422664 3.423072896
57.06987671 2.981125255
67.05422664 4.066265312
69.06987671 2.482496453
71.08552677 1.669911966
73.10117684 0.9038910119
81.06987671 2.868011513
83.08552677 3.403623308
95.08552677 2.012997043
97.10117684 1.320186493
109.0647913 0.8020290624
109.1011768 2.478449651
111.1168269 1.267098473
123.1168269 4.483511264
125.132477 1.437631979
135.1168269 1.150309454
137.0960915 0.8725291925
137.132477 4.083292934
139.1117415 1.446366817
139.148127 1.31580184
141.1273916 0.8124295286
151.148127 2.518904037
179.1430416 1.15770753
181.1586917 0.834622829
207.1743418 1.176894647
253.2525921 0.9325998951

Name: +ve in-silico MS/MS by CFM-ID for FBUKMFOXMZRGRB-JXMROGBWSA-N
ID: FBUKMFOXMZRGRB-JXMROGBWSA-N
Comment: Energy0
Num peaks: 31
43.05422664 0.5150653153
57.06987671 0.5074368424
59.01275576 0.5092968795
71.08552677 0.5024579998
83.08552677 1.117507563
85.10117684 0.7307758603
97.10117684 1.217237578
111.1168269 1.112436341
121.1011768 0.785340433
123.1168269 2.796729231
125.132477 0.5854838778
127.148127 1.152892108
137.0960915 0.7828043847
139.1117415 0.4503908802
143.1066561 0.5587325823
153.0910061 0.5871322799
153.1273916 0.5476213069
155.1066561 1.666241169
159.1379563 0.6235957367
181.1586917 0.4665849088
195.1743418 0.4640003394
209.1899918 0.4640003394
211.1328709 0.5250569836
235.2056419 0.6155194653
237.221292 2.306220784
249.221292 0.7083133245
251.236942 6.06165696
253.2525921 0.6824847578
261.221292 3.266040095
279.2318567 19.25546102
297.2424213 26.71876683

Name: +ve in-silico MS/MS by CFM-ID for FBUKMFOXMZRGRB-JXMROGBWSA-N
ID: FBUKMFOXMZRGRB-JXMROGBWSA-N
Comment: Energy1
Num peaks: 31
39.02292652 1.173103754
41.03857658 1.454392482
43.05422664 1.366528164
53.03857658 1.010532567
55.05422664 1.274281835
57.06987671 1.260992361
67.05422664 1.042690663
69.06987671 1.366606032
71.08552677 1.201243903
81.06987671 2.250697786
83.08552677 3.47401253
85.10117684 1.237075922
95.08552677 1.806978485
97.10117684 5.446733893
99.1168269 1.515034125
109.1011768 2.081531357
111.1168269 4.648300032
113.132477 1.826405548
121.1011768 2.376927594
123.1168269 3.053208587
125.132477 2.922792742
139.1117415 1.256705133
143.1066561 1.393521636
153.0910061 1.317580654
155.1066561 1.805928886
157.1223062 1.544165509
237.221292 1.294912921
251.236942 3.043483481
261.221292 1.832603313
279.2318567 4.486003319
297.2424213 2.15618428

Name: +ve in-silico MS/MS by CFM-ID for FBUKMFOXMZRGRB-JXMROGBWSA-N
ID: FBUKMFOXMZRGRB-JXMROGBWSA-N
Comment: Energy2
Num peaks: 31
27.02292652 0.9848936661
39.02292652 3.643065526
41.03857658 6.490797035
43.05422664 5.132947556
53.03857658 2.970108997
55.05422664 4.614317486
57.06987671 3.401131688
67.05422664 2.462346479
69.06987671 4.534897293
71.08552677 2.640189478
81.06987671 2.302974607
83.08552677 6.453350133
85.10117684 1.849441699
93.06987671 1.468018361
95.08552677 1.825534494
97.10117684 6.442398965
99.1168269 2.286095499
109.1011768 1.296317952
111.1168269 2.460536015
121.1011768 1.596070047
123.1168269 0.983962998
139.1117415 1.077208354
153.1273916 1.658536905
155.1430416 0.5317164771
167.1430416 0.8723048641
179.1430416 1.498641851
181.1586917 1.364428335
193.1223062 0.6364462628
193.1586917 0.7395015501
195.1379563 0.6348641689
207.1743418 0.7395015501

Name: +ve in-silico MS/MS by CFM-ID for CCPPLLJZDQAOHD-GJGKEFFFSA-N
ID: CCPPLLJZDQAOHD-GJGKEFFFSA-N
Comment: Energy0
Num peaks: 31
43.05422664 0.5066551263
57.06987671 0.8257299021
59.01275576 0.5100040291
71.08552677 1.027057674
81.06987671 0.813091989
83.08552677 2.915159016
85.10117684 0.5992655358
87.1168269 1.160990721
113.0960915 0.5816918179
137.0960915 0.6086027307
139.1117415 1.101756683
141.1273916 0.626412685
153.1273916 0.598170625
155.1066561 0.5133239529
167.1430416 0.6543239787
177.1273916 0.7979895127
179.1430416 0.5508797377
181.1586917 0.8755524278
183.1379563 0.5595712545
195.1379563 1.669682814
195.1743418 0.4645679793
199.1692564 0.6285546792
209.1899918 0.4645679793
235.2056419 0.6166795439
237.221292 2.339044121
249.221292 0.7097467669
251.236942 5.957849244
253.2525921 0.7155461802
261.221292 3.301338092
279.2318567 19.39407557
297.2424213 26.77092001

Name: +ve in-silico MS/MS by CFM-ID for CCPPLLJZDQAOHD-GJGKEFFFSA-N
ID: CCPPLLJZDQAOHD-GJGKEFFFSA-N
Comment: Energy1
Num peaks: 31
39.02292652 1.123844409
41.03857658 1.114939786
43.05422664 1.184921783
53.03857658 1.45533265
55.05422664 1.423625467
57.06987671 2.057831158
67.05422664 1.236786333
69.06987671 2.005757651
71.08552677 4.141234842
73.10117684 2.027914489
81.06987671 2.776773619
83.08552677 3.899675019
85.10117684 3.584039247
123.1168269 2.298069601
137.0960915 1.56437595
137.132477 3.300418245
139.1117415 1.286787931
139.148127 1.363254763
151.148127 1.627523332
165.1273916 1.183345536
167.1430416 1.206577504
179.1430416 1.22132147
181.1586917 1.11054826
183.1379563 1.437085217
195.1379563 1.927850752
197.1536063 1.590140571
237.221292 1.480528111
251.236942 3.202194351
261.221292 1.900802103
279.2318567 4.672877424
297.2424213 2.258760229

Name: +ve in-silico MS/MS by CFM-ID for CCPPLLJZDQAOHD-GJGKEFFFSA-N
ID: CCPPLLJZDQAOHD-GJGKEFFFSA-N
Comment: Energy2
Num peaks: 31
27.02292652 0.9786196467
39.02292652 4.44695337
41.03857658 5.617159811
43.05422664 4.542976131
53.03857658 3.609570552
55.05422664 3.427391863
57.06987671 2.984969067
67.05422664 4.071452731
69.06987671 2.485630725
71.08552677 1.672119345
73.10117684 0.9051152376
81.06987671 2.871644212
83.08552677 3.408048719
95.08552677 2.015456215
97.10117684 1.321799294
109.0647913 0.7981663376
109.1011768 2.481477442
111.1168269 1.26864642
123.1168269 4.488988531
125.132477 1.439388257
135.1168269 1.151714726
137.0960915 0.8737053567
137.132477 4.088281276
139.1117415 1.448322604
139.148127 1.317409285
141.1273916 0.8134949614
151.148127 2.521981248
179.1430416 1.159429067
181.1586917 0.8358646376
207.1743418 1.178409326
253.2525921 0.9337508963

Name: +ve in-silico MS/MS by CFM-ID for AFDSETGKYZMEEA-HZJYTTRNSA-N
ID: AFDSETGKYZMEEA-HZJYTTRNSA-N
Comment: Energy0
Num peaks: 29
43.05422664 0.4961653572
57.06987671 0.4867204024
71.08552677 0.482853923
75.00767038 0.4567975995
83.08552677 0.889492642
85.10117684 0.5804046153
97.10117684 0.4879195982
111.1168269 0.4761271294
123.1168269 0.8885505136
125.132477 0.5842017443
137.132477 0.4803409429
151.148127 0.4803409429
165.1637771 0.4803409429
171.1015708 0.5088196454
179.1794272 0.4803409429
193.1950772 0.472309449
207.2107273 0.8041380649
211.1328709 0.5138631606
219.2107273 0.8250052235
221.2263773 2.762509463
223.2420274 1.011280938
233.2263773 2.165957989
235.2420274 0.4889144637
249.221292 1.091843276
251.236942 12.70558809
253.2525921 0.9252732098
261.221292 5.290098584
279.2318567 17.41177663
297.2424213 25.4807934

Name: +ve in-silico MS/MS by CFM-ID for AFDSETGKYZMEEA-HZJYTTRNSA-N
ID: AFDSETGKYZMEEA-HZJYTTRNSA-N
Comment: Energy1
Num peaks: 31
41.03857658 1.323904043
43.05422664 1.459188306
55.05422664 1.20093867
57.06987671 1.342114787
69.06987671 1.190905495
71.08552677 1.305174664
81.06987671 1.885465367
83.08552677 1.930096596
97.10117684 1.453724044
109.1011768 1.099352995
111.1168269 1.140656876
121.1011768 1.937569906
123.1168269 1.887082285
137.132477 1.22438792
149.132477 0.9922052361
151.148127 1.22438792
163.148127 0.9922052361
165.1637771 1.22438792
177.1637771 0.9922052361
179.1794272 1.22438792
193.1950772 1.066423124
205.1950772 1.168734174
207.2107273 2.288226046
219.2107273 0.9552930213
221.2263773 5.595564205
223.2420274 3.056483912
233.2263773 2.692986909
251.236942 5.277372852
261.221292 2.894285792
279.2318567 4.388889262
297.2424213 3.097749028

Name: +ve in-silico MS/MS by CFM-ID for AFDSETGKYZMEEA-HZJYTTRNSA-N
ID: AFDSETGKYZMEEA-HZJYTTRNSA-N
Comment: Energy2
Num peaks: 31
39.02292652 1.828137058
41.03857658 4.531540217
43.05422664 4.353765131
53.03857658 1.155102722
55.05422664 2.661450896
57.0334912 1.418202809
57.06987671 2.387751789
69.06987671 2.24184963
71.08552677 1.702366929
83.08552677 2.08401091
97.10117684 1.301710729
109.1011768 2.104714996
113.0960915 1.104969238
123.1168269 2.42359862
127.1117415 1.048465687
137.132477 1.797906605
139.1117415 1.104969238
149.132477 1.739858456
151.148127 1.797906605
153.1273916 1.104969238
163.148127 1.739858456
165.1637771 1.797906605
167.1430416 1.256393147
177.1637771 1.739858456
179.1794272 1.797906605
193.1950772 1.628616879
205.1950772 1.78922343
207.2107273 2.568406264
219.2107273 2.138883046
223.2420274 1.855321503
233.2263773 2.150722732

Name: +ve in-silico MS/MS by CFM-ID for BKJBXNYJVJPQLE-VURMDHGXSA-N
ID: BKJBXNYJVJPQLE-VURMDHGXSA-N
Comment: Energy0
Num peaks: 31
43.05422664 0.5016879788
57.06987671 0.4947799416
59.01275576 0.5135402414
71.08552677 0.4827108527
83.08552677 1.022456958
85.10117684 0.7059432156
97.10117684 0.6171017589
111.1168269 0.9642665392
125.0960915 0.4768823978
125.132477 1.307346222
129.0910061 0.5458784197
143.1066561 0.7191968798
153.0910061 0.5894306679
153.1273916 1.347360478
167.1430416 0.4254371353
171.1015708 0.7780828945
181.1586917 0.452926025
195.1743418 0.4823173912
209.1899918 0.4823173912
211.1328709 0.5170816232
223.2056419 0.4647101857
235.2056419 0.6463010568
237.221292 2.444886369
249.221292 0.7423570879
251.236942 5.99095119
253.2525921 0.7202199751
261.221292 5.79716584
267.1954711 0.4136534212
269.2111212 0.4359098153
279.2318567 21.11741161
297.2424213 27.03202848

Name: +ve in-silico MS/MS by CFM-ID for BKJBXNYJVJPQLE-VURMDHGXSA-N
ID: BKJBXNYJVJPQLE-VURMDHGXSA-N
Comment: Energy1
Num peaks: 31
41.03857658 1.189795973
43.05422664 1.29727557
55.05422664 1.006908407
57.06987671 1.20775626
67.05422664 1.449152879
69.06987671 1.862179055
71.08552677 1.097452075
81.06987671 2.295452026
83.08552677 3.292791307
85.10117684 1.421926254
95.08552677 0.9797023437
97.10117684 1.69356005
109.1011768 1.368526497
111.0804414 1.061473843
111.1168269 2.998651586
125.0960915 1.46480175
125.132477 2.98836736
129.0910061 1.228760552
135.1168269 0.931348685
143.1066561 1.077213818
153.0910061 1.229033112
153.1273916 3.36078731
171.1015708 1.272341557
195.1743418 0.978961573
209.1899918 0.978961573
237.221292 2.32016265
251.236942 4.124781693
253.2525921 1.030497339
261.221292 1.569164154
279.2318567 3.895522496
297.2424213 2.784162742

Name: +ve in-silico MS/MS by CFM-ID for BKJBXNYJVJPQLE-VURMDHGXSA-N
ID: BKJBXNYJVJPQLE-VURMDHGXSA-N
Comment: Energy2
Num peaks: 31
27.02292652 0.9286629381
39.02292652 2.330925772
41.03857658 4.830903225
43.05422664 4.013534871
53.03857658 1.912128062
55.05422664 2.751058609
57.06987671 2.802195089
67.05422664 2.25703395
69.06987671 3.575313633
71.08552677 1.455510807
81.06987671 1.335738663
83.08552677 4.7787891
85.10117684 2.061009187
95.08552677 1.020129289
97.10117684 2.854403844
99.1168269 0.8596686849
109.1011768 1.235314902
123.1168269 1.27061323
125.0960915 1.682836829
125.132477 2.884229047
153.1273916 2.520000898
167.1430416 1.025553435
179.1430416 1.931231507
193.1586917 1.931231507
195.1743418 1.445579269
207.1743418 1.931231507
209.1899918 1.445579269
223.2056419 1.324924454
235.2420274 1.000449071
249.221292 1.208884376
253.2525921 0.8856204019

Name: +ve in-silico MS/MS by CFM-ID for JZGOJMVGPJEQST-UTOQUPLUSA-N
ID: JZGOJMVGPJEQST-UTOQUPLUSA-N
Comment: Energy0
Num peaks: 29
43.05422664 0.4299892167
55.05422664 0.78600334
57.06987671 0.5486969762
59.01275576 0.4626329476
69.06987671 0.5256479449
83.08552677 0.5280607248
95.08552677 0.7487104285
97.10117684 0.5457144789
109.1011768 0.4157702869
115.075356 0.3840035437
123.1168269 0.6670703266
129.0910061 0.5118278978
137.132477 0.8981547468
167.1430416 0.4075630362
199.1328709 0.359621685
217.1950772 0.3864134028
219.2107273 0.9892580082
233.2263773 2.810599009
235.2056419 0.3407073141
235.2420274 0.4531263516
237.221292 1.448131627
239.164171 0.359621685
249.221292 0.3780741652
251.236942 3.749171566
253.2525921 0.401716699
261.221292 12.46156821
269.2111212 0.3439378576
279.2318567 28.88366046
297.2424213 18.88930415

Name: +ve in-silico MS/MS by CFM-ID for JZGOJMVGPJEQST-UTOQUPLUSA-N
ID: JZGOJMVGPJEQST-UTOQUPLUSA-N
Comment: Energy1
Num peaks: 31
41.03857658 1.123734819
43.05422664 1.295036639
53.03857658 1.741123055
55.05422664 1.656496796
57.06987671 0.7992768304
67.05422664 1.388807269
69.06987671 2.531548355
81.06987671 1.163816848
83.08552677 2.285342191
93.06987671 1.363800805
95.08552677 1.249265011
109.1011768 1.006074878
113.0960915 0.7741056537
115.075356 0.8157492439
121.1011768 1.146840302
123.1168269 2.010984228
129.0910061 1.036926559
135.1168269 0.8116765347
137.132477 2.657038517
139.148127 1.017632898
141.0910061 0.8418999901
167.1430416 0.9365752768
179.1066561 0.8123843318
219.2107273 2.150440144
233.2263773 3.828471909
235.2420274 0.9057079148
237.221292 1.791486812
251.236942 3.841430016
261.221292 4.018552061
279.2318567 5.889277892
297.2424213 2.628212259

Name: +ve in-silico MS/MS by CFM-ID for JZGOJMVGPJEQST-UTOQUPLUSA-N
ID: JZGOJMVGPJEQST-UTOQUPLUSA-N
Comment: Energy2
Num peaks: 31
27.02292652 0.9225044941
39.02292652 3.017468245
41.03857658 4.244116825
43.05422664 3.91608229
53.03857658 2.137810602
55.05422664 2.65239104
67.05422664 2.97019536
69.06987671 6.261231869
71.08552677 1.146608101
81.06987671 1.353200105
83.08552677 4.409368602
107.0855268 0.8718333138
109.1011768 1.548382229
113.0960915 0.8836340825
121.1011768 1.646267798
135.1168269 1.40006062
137.132477 1.278825364
139.148127 0.8849074582
141.1273916 1.262725296
167.1430416 1.19164003
177.1637771 1.136585243
181.1223062 0.8656258159
181.1586917 0.916556251
191.1794272 1.136585243
205.1950772 1.136585243
207.1743418 0.9696934303
217.1950772 1.371252732
219.2107273 1.107235035
231.2107273 1.064609817
233.2263773 1.159379515
235.2420274 0.9450614459

Name: +ve in-silico MS/MS by CFM-ID for MYPYRFSQQKRVDW-DXDNVFLHSA-N
ID: MYPYRFSQQKRVDW-DXDNVFLHSA-N
Comment: Energy0
Num peaks: 30
39.02292652 1.213409513
41.03857658 3.353218722
43.05422664 1.512023125
45.06987671 0.5346207252
59.01275576 0.5015121319
71.04914126 0.8465208758
99.08044139 0.4829745773
113.0960915 0.477693603
127.1117415 0.4963371189
137.0960915 0.5927535289
139.1117415 1.067978146
141.1273916 0.6163489439
153.1273916 0.4963371189
155.1066561 0.5043057965
167.1430416 0.4963371189
181.1586917 0.5239929427
195.1743418 0.6168844233
207.1743418 0.6191728851
209.1899918 0.764573877
211.1692564 0.5362408298
225.1849065 0.8905608951
233.2263773 0.6483567443
235.2056419 0.5625258013
237.221292 2.298118178
249.221292 0.6643590672
251.236942 6.018119553
253.2525921 0.7043144333
261.221292 4.945521931
279.2318567 21.09429936
297.2424213 26.14600359

Name: +ve in-silico MS/MS by CFM-ID for MYPYRFSQQKRVDW-DXDNVFLHSA-N
ID: MYPYRFSQQKRVDW-DXDNVFLHSA-N
Comment: Energy1
Num peaks: 31
39.02292652 6.265912553
41.03857658 7.763532682
43.05422664 4.882928571
71.04914126 1.21261525
137.0960915 1.385302233
139.1117415 1.138158962
151.148127 0.9387947064
153.0910061 0.850413244
163.148127 1.214547457
165.1273916 0.7562194681
165.1637771 2.239743338
167.1794272 0.8110605347
179.1794272 2.156217689
181.1586917 0.9507626481
181.1950772 1.208919928
193.1586917 1.193296499
195.1743418 1.296381431
207.1743418 1.578178773
209.1899918 2.105599137
211.1692564 1.150062538
223.1692564 0.9849202076
223.2056419 0.8036941184
225.1849065 1.768062031
227.2005565 0.8329448297
237.221292 1.586515154
251.236942 3.781063751
253.1798211 0.7644580525
253.2525921 0.9406389191
261.221292 1.371706728
279.2318567 3.180312632
297.2424213 2.371743533

Name: +ve in-silico MS/MS by CFM-ID for MYPYRFSQQKRVDW-DXDNVFLHSA-N
ID: MYPYRFSQQKRVDW-DXDNVFLHSA-N
Comment: Energy2
Num peaks: 31
27.02292652 1.023547322
39.02292652 5.338713144
41.03857658 14.77831111
43.05422664 4.778180525
55.05422664 1.720620452
69.06987671 1.785083958
81.06987671 0.874825923
83.08552677 1.791729032
97.10117684 1.506732628
111.1168269 1.185313672
123.1168269 1.343305852
125.0960915 0.8985931238
137.132477 1.613914245
151.1117415 0.9203030537
151.148127 2.598645031
163.148127 1.10411579
165.1273916 0.9668063922
165.1637771 3.738517763
167.1794272 0.897207024
179.1430416 0.9668063922
179.1794272 3.644606989
181.1586917 1.424032233
193.1586917 0.9548724413
195.1743418 1.999323102
207.1743418 1.024284734
209.1899918 1.866345327
219.2107273 0.9964401894
223.2056419 1.285334993
231.2107273 0.8355141634
233.2263773 1.749059181
253.2525921 0.8589994689

Name: +ve in-silico MS/MS by CFM-ID for NPDSHTNEKLQQIJ-UHFFFAOYSA-N
ID: NPDSHTNEKLQQIJ-UHFFFAOYSA-N
Comment: Energy0
Num peaks: 28
43.05422664 0.4341544685
57.06987671 0.4284175523
59.01275576 0.45732434
71.08552677 0.4136356156
83.08552677 0.8513657499
85.10117684 0.5870147421
97.10117684 0.5138208801
107.0855268 0.4098019202
109.1011768 1.31170086
111.1168269 1.187477747
123.1168269 0.8750534432
129.0910061 0.3805187775
143.1066561 0.5071631043
153.1273916 0.407935193
211.1328709 0.3560936836
217.1950772 0.3844975982
219.2107273 0.9838125314
233.2263773 2.770449619
235.2056419 0.3375563329
235.2420274 0.4510440886
237.221292 1.434822029
249.221292 0.374646932
251.236942 3.685337845
253.2525921 0.3979772051
261.221292 12.42545432
269.2111212 0.3410164145
279.2318567 28.65049822
297.2424213 18.64345132

Name: +ve in-silico MS/MS by CFM-ID for NPDSHTNEKLQQIJ-UHFFFAOYSA-N
ID: NPDSHTNEKLQQIJ-UHFFFAOYSA-N
Comment: Energy1
Num peaks: 31
39.02292652 0.8902017788
41.03857658 1.204719636
43.05422664 1.370778825
55.05422664 0.9658171655
57.06987671 1.28417677
67.05422664 0.8058996064
69.06987671 1.089836859
71.08552677 1.06428409
81.06987671 2.193627633
83.08552677 2.712425151
85.10117684 1.176928579
95.08552677 1.084386633
97.10117684 2.064330783
107.0855268 2.154954758
109.1011768 2.840549259
111.1168269 1.291526843
121.1011768 0.8046424379
123.1168269 2.418072043
125.132477 1.013548629
129.0910061 0.812565642
143.1066561 1.032591693
153.1273916 0.9911683832
155.1066561 0.8438147937
219.2107273 2.154482713
233.2263773 3.692392392
235.2420274 0.9083076214
237.221292 1.782490362
251.236942 3.717187086
261.221292 4.067326987
279.2318567 5.901494212
297.2424213 2.605658905

Name: +ve in-silico MS/MS by CFM-ID for NPDSHTNEKLQQIJ-UHFFFAOYSA-N
ID: NPDSHTNEKLQQIJ-UHFFFAOYSA-N
Comment: Energy2
Num peaks: 31
27.02292652 0.9204121002
39.02292652 2.873293767
41.03857658 5.022784151
43.05422664 3.951129446
53.03857658 2.041836508
55.05422664 2.475845877
57.06987671 2.750551985
67.05422664 1.845223173
69.06987671 2.634054142
71.08552677 1.496923072
73.02840582 1.23166766
81.06987671 2.16634063
83.08552677 5.317938826
85.10117684 1.196726042
95.08552677 1.32390944
97.10117684 3.333014493
121.1011768 1.38939221
123.1168269 1.157926362
125.132477 0.8829680047
153.1273916 1.590164812
163.148127 1.135298527
179.1430416 0.9612085867
191.1794272 1.135298527
193.1586917 0.9612085867
205.1950772 1.135298527
207.1743418 0.9612085867
217.1950772 1.372406443
219.2107273 1.110192801
231.2107273 1.062801661
233.2263773 1.142273119
235.2420274 0.9459098668

Name: +ve in-silico MS/MS by CFM-ID for XLGYOGUDSFUNBU-FLIBITNWSA-N
ID: XLGYOGUDSFUNBU-FLIBITNWSA-N
Comment: Energy0
Num peaks: 31
43.05422664 0.4981733598
57.06987671 0.4938478294
59.01275576 0.514080613
71.08552677 0.483516788
85.10117684 0.5465187055
97.10117684 1.002892629
99.1168269 0.6993037887
111.1168269 0.9652274055
125.0960915 0.4769979722
125.132477 1.310113589
129.0910061 0.5464993331
143.1066561 0.7200162932
153.0910061 0.5901918974
153.1273916 1.353540259
167.1430416 0.404705005
171.1015708 0.7789840001
181.1586917 0.453381874
195.1743418 0.4827949481
197.1172208 0.5176559546
209.1899918 0.4827949481
223.2056419 0.465248174
235.2056419 0.6469957263
237.221292 2.428102727
249.221292 0.7431601348
251.236942 5.983820515
253.2525921 0.7209340099
261.221292 5.809669302
267.1954711 0.4140635222
269.2111212 0.4363419816
279.2318567 21.1576475
297.2424213 27.07197378

Name: +ve in-silico MS/MS by CFM-ID for XLGYOGUDSFUNBU-FLIBITNWSA-N
ID: XLGYOGUDSFUNBU-FLIBITNWSA-N
Comment: Energy1
Num peaks: 31
41.03857658 1.133842954
43.05422664 1.263362174
55.05422664 1.007345174
57.06987671 1.188422269
67.05422664 1.423648991
69.06987671 1.831795138
71.08552677 1.1061883
81.06987671 1.3202165
83.08552677 2.631857206
85.10117684 1.566686449
95.08552677 1.87186363
97.10117684 2.086647029
99.1168269 1.122890384
109.1011768 1.372519138
111.0804414 1.065681963
111.1168269 3.007256322
125.0960915 1.466143762
125.132477 3.030663552
129.0910061 1.234014377
143.1066561 1.081882962
153.0910061 1.234709787
153.1273916 3.574671755
171.1015708 1.277919113
195.1743418 0.9818176684
209.1899918 0.9818176684
237.221292 2.217194939
251.236942 4.115607382
253.2525921 1.034224459
261.221292 1.585509499
279.2318567 3.927991153
297.2424213 2.801803619

Name: +ve in-silico MS/MS by CFM-ID for XLGYOGUDSFUNBU-FLIBITNWSA-N
ID: XLGYOGUDSFUNBU-FLIBITNWSA-N
Comment: Energy2
Num peaks: 31
27.02292652 0.9348979496
39.02292652 1.983038235
41.03857658 4.563259705
43.05422664 4.099241257
53.03857658 1.680560104
55.05422664 2.69620648
57.06987671 2.516937781
67.05422664 2.229375408
69.06987671 3.542225264
71.08552677 1.502112112
81.06987671 1.45804636
83.08552677 4.708063676
85.10117684 2.372660815
95.08552677 0.8358045991
97.10117684 3.698985806
99.1168269 1.41737359
109.1011768 1.241699219
123.1168269 1.277179974
125.0960915 1.693027435
125.132477 2.820306375
153.1273916 1.953528831
165.1273916 1.482127514
179.1430416 1.942359252
193.1586917 1.942359252
195.1743418 1.453050267
207.1743418 1.942359252
209.1899918 1.453050267
223.2056419 1.333965567
235.2420274 1.007166052
249.221292 1.217098086
253.2525921 0.8916247587

Name: +ve in-silico MS/MS by CFM-ID for ITXGIRZCCUTEJX-HZPDHXFCSA-N
ID: ITXGIRZCCUTEJX-HZPDHXFCSA-N
Comment: Energy0
Num peaks: 31
43.05422664 0.462994389
57.06987671 1.214024414
59.01275576 0.5114422143
71.08552677 0.9442199104
83.08552677 0.7918167346
85.10117684 0.8459148867
125.0960915 0.7107777686
129.0910061 0.666312898
143.1066561 0.6435304009
151.1117415 0.6797416737
153.1273916 1.214301426
155.1430416 0.5097211436
165.1273916 0.4954081998
167.1430416 1.332812295
169.1223062 0.5021957295
181.1586917 0.4499546926
195.1743418 0.4499546926
207.1379563 0.5308849666
221.1536063 0.541996389
223.2056419 0.6131761278
225.148521 0.5246613782
235.2056419 0.8644842049
237.221292 2.621381019
239.164171 0.6787165417
249.221292 0.8256660989
251.236942 6.108526707
253.2525921 0.6998175324
261.221292 5.5056119
269.2475067 0.5569901351
279.2318567 20.09601145
297.2424213 25.89682856

Name: +ve in-silico MS/MS by CFM-ID for ITXGIRZCCUTEJX-HZPDHXFCSA-N
ID: ITXGIRZCCUTEJX-HZPDHXFCSA-N
Comment: Energy1
Num peaks: 31
41.03857658 0.9368320393
43.05422664 1.010723436
57.06987671 2.249825706
71.08552677 2.27018945
79.05422664 0.8922795446
81.06987671 3.391809323
83.08552677 2.77104064
85.10117684 2.593618399
87.1168269 1.288913293
111.0804414 1.018226408
125.0960915 0.8984366718
135.1168269 0.9548184423
151.1117415 1.075438188
153.1273916 1.040695611
165.1273916 1.471035741
167.1430416 2.004859229
169.1586917 1.005136549
181.1223062 1.453376869
183.1379563 0.9262966573
193.1586917 1.154277006
219.2107273 1.103133769
223.2056419 1.060096798
235.2056419 1.078800747
237.221292 2.056422432
239.164171 0.9787870191
251.236942 4.372726549
253.2525921 0.9267941979
261.221292 1.378873279
269.2475067 1.286633206
279.2318567 3.361696346
297.2424213 2.310453771

Name: +ve in-silico MS/MS by CFM-ID for ITXGIRZCCUTEJX-HZPDHXFCSA-N
ID: ITXGIRZCCUTEJX-HZPDHXFCSA-N
Comment: Energy2
Num peaks: 31
39.02292652 3.405974558
41.03857658 5.535719857
43.05422664 4.821531635
53.03857658 1.527641842
55.05422664 3.009549173
57.06987671 2.623755287
67.05422664 1.844035483
69.06987671 2.490568931
71.08552677 1.672867632
79.05422664 1.222584436
81.06987671 4.65345393
83.08552677 3.422969712
85.10117684 3.927512446
87.1168269 1.155644751
107.0855268 1.402851903
111.1168269 1.770538381
121.1011768 1.723994171
125.132477 1.007530555
151.1117415 1.136869806
165.1273916 0.953514266
167.1430416 0.8997813604
181.1586917 1.028728194
193.1586917 2.217116042
195.1743418 1.028728194
209.1899918 1.028728194
219.1743418 0.8926337914
221.1899918 0.9191479356
223.2056419 1.626216654
223.2420274 1.31064579
235.2420274 1.005345508
249.221292 1.295810939

Name: +ve in-silico MS/MS by CFM-ID for ITXGIRZCCUTEJX-HOTGVXAUSA-N
ID: ITXGIRZCCUTEJX-HOTGVXAUSA-N
Comment: Energy0
Num peaks: 31
43.05422664 0.462994389
57.06987671 1.214024414
59.01275576 0.5114422143
71.08552677 0.9442199104
83.08552677 0.7918167346
85.10117684 0.8459148867
125.0960915 0.7107777686
129.0910061 0.666312898
143.1066561 0.6435304009
151.1117415 0.6797416737
153.1273916 1.214301426
155.1430416 0.5097211436
165.1273916 0.4954081998
167.1430416 1.332812295
169.1223062 0.5021957295
181.1586917 0.4499546926
195.1743418 0.4499546926
207.1379563 0.5308849666
221.1536063 0.541996389
223.2056419 0.6131761278
225.148521 0.5246613782
235.2056419 0.8644842049
237.221292 2.621381019
239.164171 0.6787165417
249.221292 0.8256660989
251.236942 6.108526707
253.2525921 0.6998175324
261.221292 5.5056119
269.2475067 0.5569901351
279.2318567 20.09601145
297.2424213 25.89682856

Name: +ve in-silico MS/MS by CFM-ID for ITXGIRZCCUTEJX-HOTGVXAUSA-N
ID: ITXGIRZCCUTEJX-HOTGVXAUSA-N
Comment: Energy1
Num peaks: 31
41.03857658 0.9368320393
43.05422664 1.010723436
57.06987671 2.249825706
71.08552677 2.27018945
79.05422664 0.8922795446
81.06987671 3.391809323
83.08552677 2.77104064
85.10117684 2.593618399
87.1168269 1.288913293
111.0804414 1.018226408
125.0960915 0.8984366718
135.1168269 0.9548184423
151.1117415 1.075438188
153.1273916 1.040695611
165.1273916 1.471035741
167.1430416 2.004859229
169.1586917 1.005136549
181.1223062 1.453376869
183.1379563 0.9262966573
193.1586917 1.154277006
219.2107273 1.103133769
223.2056419 1.060096798
235.2056419 1.078800747
237.221292 2.056422432
239.164171 0.9787870191
251.236942 4.372726549
253.2525921 0.9267941979
261.221292 1.378873279
269.2475067 1.286633206
279.2318567 3.361696346
297.2424213 2.310453771

Name: +ve in-silico MS/MS by CFM-ID for ITXGIRZCCUTEJX-HOTGVXAUSA-N
ID: ITXGIRZCCUTEJX-HOTGVXAUSA-N
Comment: Energy2
Num peaks: 31
39.02292652 3.405974558
41.03857658 5.535719857
43.05422664 4.821531635
53.03857658 1.527641842
55.05422664 3.009549173
57.06987671 2.623755287
67.05422664 1.844035483
69.06987671 2.490568931
71.08552677 1.672867632
79.05422664 1.222584436
81.06987671 4.65345393
83.08552677 3.422969712
85.10117684 3.927512446
87.1168269 1.155644751
107.0855268 1.402851903
111.1168269 1.770538381
121.1011768 1.723994171
125.132477 1.007530555
151.1117415 1.136869806
165.1273916 0.953514266
167.1430416 0.8997813604
181.1586917 1.028728194
193.1586917 2.217116042
195.1743418 1.028728194
209.1899918 1.028728194
219.1743418 0.8926337914
221.1899918 0.9191479356
223.2056419 1.626216654
223.2420274 1.31064579
235.2420274 1.005345508
249.221292 1.295810939

Name: +ve in-silico MS/MS by CFM-ID for YKIOHMXLFWMWKD-JJUYGIQRSA-N
ID: YKIOHMXLFWMWKD-JJUYGIQRSA-N
Comment: Energy0
Num peaks: 31
41.03857658 0.792893603
43.05422664 0.5685063117
59.01275576 0.4719696057
69.06987671 0.5175690076
81.06987671 1.086883507
83.08552677 0.6589766601
95.08552677 0.6518595978
121.0647913 0.7239102235
121.1011768 0.7599872652
123.1168269 0.5641454886
127.075356 0.4973773702
135.1168269 0.738045668
137.0597059 0.5290535745
139.075356 1.488442322
143.1066561 0.5545385438
149.132477 0.9234893833
159.1168269 0.6825603519
161.132477 2.568339452
163.148127 0.5441910595
165.1637771 1.016443604
191.1430416 0.5000785454
217.1586917 0.7599872652
219.1743418 0.5641454886
257.1899918 0.5602582049
259.2056419 2.219105474
271.2056419 0.6018147749
273.221292 5.440059233
275.236942 0.6457196051
283.2056419 2.948254713
301.2162066 16.92916072
319.2267713 22.94698353

Name: +ve in-silico MS/MS by CFM-ID for YKIOHMXLFWMWKD-JJUYGIQRSA-N
ID: YKIOHMXLFWMWKD-JJUYGIQRSA-N
Comment: Energy1
Num peaks: 31
39.02292652 1.547554933
41.03857658 1.040614511
53.03857658 0.9992187537
55.05422664 0.8829338108
65.03857658 1.047283623
67.05422664 2.507902449
69.06987671 1.228497781
79.05422664 1.666171239
81.06987671 3.700770626
83.08552677 1.358793113
95.08552677 1.937758148
119.0855268 0.9778790475
127.075356 1.101236309
135.1168269 1.569529297
137.0597059 1.160909949
139.075356 1.514947296
141.0910061 1.2334592
147.1168269 1.34976096
149.132477 3.337707399
151.148127 1.487462875
159.1168269 1.772618226
161.132477 3.028668417
163.148127 2.988488768
215.1430416 0.9778790475
233.1172208 0.9203892521
257.2263773 0.8359078425
259.2056419 1.206012575
273.221292 2.397666734
283.2056419 1.483104527
301.2162066 3.435212213
319.2267713 1.502267622

Name: +ve in-silico MS/MS by CFM-ID for YKIOHMXLFWMWKD-JJUYGIQRSA-N
ID: YKIOHMXLFWMWKD-JJUYGIQRSA-N
Comment: Energy2
Num peaks: 31
39.02292652 3.835764782
41.03857658 2.587353441
43.05422664 0.8138088206
51.02292652 1.104535775
53.03857658 3.372332141
55.05422664 1.505170625
65.03857658 1.80028916
67.05422664 5.611781868
69.06987671 2.102149462
77.03857658 1.040377063
79.05422664 1.387588253
81.06987671 4.175173955
83.08552677 1.181537368
93.06987671 0.8017742431
95.08552677 2.953891239
109.1011768 1.084133689
121.1011768 0.8781300504
123.0804414 0.8194559974
131.0855268 1.010571432
133.1011768 1.187347378
135.1168269 1.949087655
145.1011768 2.122338643
147.1168269 0.8788546572
149.132477 1.61518326
151.148127 1.038561243
159.1168269 1.116555483
161.132477 2.588462313
163.148127 1.086372999
165.1637771 1.156666412
191.1430416 0.9756779901
217.1586917 0.8781300504

Name: +ve in-silico MS/MS by CFM-ID for QHOKDYBJJBDJGY-BVILWSOJSA-N
ID: QHOKDYBJJBDJGY-BVILWSOJSA-N
Comment: Energy0
Num peaks: 31
41.03857658 0.804808019
43.05422664 0.5685063117
55.05422664 0.4708651506
59.01275576 0.4699016081
81.06987671 0.7763383863
83.08552677 0.5641454886
95.08552677 0.7480876493
109.1011768 0.9655957433
119.0855268 0.7467037247
121.1011768 2.774968744
123.1168269 0.6147293029
125.132477 1.016443604
151.1117415 0.6614177028
161.0960915 0.8025414066
165.1273916 0.6617763289
167.1066561 0.4973773702
177.0910061 0.5307273178
177.1273916 0.7599872652
179.1066561 1.488442322
179.1430416 0.5641454886
183.1379563 0.5582553605
217.1586917 0.7599872652
219.1743418 0.5641454886
257.1899918 0.5602582049
259.2056419 2.219105474
271.2056419 0.6018147749
273.221292 5.555322458
275.236942 0.6457196051
283.2056419 2.948254713
301.2162066 16.92916072
319.2267713 22.94698353

Name: +ve in-silico MS/MS by CFM-ID for QHOKDYBJJBDJGY-BVILWSOJSA-N
ID: QHOKDYBJJBDJGY-BVILWSOJSA-N
Comment: Energy1
Num peaks: 31
39.02292652 1.756453799
41.03857658 1.245591917
53.03857658 1.060486245
55.05422664 1.178334465
79.05422664 1.202630622
81.06987671 0.9232588959
93.06987671 1.128159138
95.08552677 1.568687025
105.0698767 1.014002901
107.0855268 3.354496918
109.1011768 3.043182396
111.1168269 1.487462875
119.0855268 2.507088867
121.1011768 5.667479859
123.1168269 3.316800165
135.1168269 1.352568212
151.1117415 1.106375068
161.0960915 0.9668206921
163.1117415 1.010080763
167.1066561 1.101236309
175.1117415 0.9778790475
177.0910061 1.185506346
179.1066561 1.514947296
181.1223062 1.252680862
215.1430416 0.9778790475
233.1172208 0.9203892521
259.2056419 1.206012575
273.221292 2.569406901
283.2056419 1.483104527
301.2162066 3.435212213
319.2267713 1.502267622

Name: +ve in-silico MS/MS by CFM-ID for QHOKDYBJJBDJGY-BVILWSOJSA-N
ID: QHOKDYBJJBDJGY-BVILWSOJSA-N
Comment: Energy2
Num peaks: 31
27.02292652 0.7618755673
39.02292652 4.922624262
41.03857658 3.763382853
43.05422664 0.8138088206
51.02292652 0.7584103604
53.03857658 4.416802794
55.05422664 3.219452468
67.05422664 2.900051465
69.06987671 1.416369138
79.05422664 1.207202027
81.06987671 1.423464041
93.06987671 1.864986681
95.08552677 1.136196812
105.0698767 1.784080925
107.0855268 5.616932386
109.1011768 1.636296324
111.1168269 1.038561243
117.0698767 1.040484238
119.0855268 1.993579904
121.1011768 4.515386131
123.1168269 0.7838091147
125.132477 1.156666412
135.1168269 2.165712048
145.0647913 1.040298498
151.1117415 1.114556793
163.075356 0.8513697237
163.1117415 1.125322865
165.1273916 1.019328528
177.1273916 0.8781300504
217.1586917 0.8781300504
275.236942 0.7252918522

Name: +ve in-silico MS/MS by CFM-ID for BGKHCLZFGPIKKU-AHUSATQRSA-N
ID: BGKHCLZFGPIKKU-AHUSATQRSA-N
Comment: Energy0
Num peaks: 31
57.06987671 0.5097758518
71.08552677 0.7142729309
95.08552677 0.4736488488
97.10117684 0.4822356981
111.0804414 0.6496430068
113.0960915 0.7757258747
115.075356 0.5036336554
115.1117415 0.7333892526
139.1117415 0.5693758601
161.0960915 0.5070998682
163.1117415 0.5374645282
165.1273916 0.6947335809
167.1430416 0.6621097158
171.1743418 0.4650556712
189.1273916 0.4806206892
203.1066561 1.174473356
205.1223062 0.6661860763
207.1379563 0.7689521127
221.1172208 1.994640498
221.1536063 0.542171161
223.1328709 1.466664545
259.2056419 0.8989432271
273.221292 2.492556149
275.2005565 0.4560500091
275.236942 0.4784566606
277.2162066 1.27020342
291.2318567 3.016063241
301.2162066 12.85164925
309.2060358 0.4755816754
319.2267713 23.7220499
337.237336 13.84770719

Name: +ve in-silico MS/MS by CFM-ID for BGKHCLZFGPIKKU-AHUSATQRSA-N
ID: BGKHCLZFGPIKKU-AHUSATQRSA-N
Comment: Energy1
Num peaks: 31
55.05422664 1.067687709
57.06987671 1.470719729
69.06987671 1.059865731
71.08552677 2.170244608
83.08552677 1.24707865
93.06987671 1.202096591
95.08552677 1.122519712
111.0804414 0.9354621598
151.1117415 1.0525988
177.1273916 1.351022738
189.1273916 1.250326546
203.1066561 1.23606163
203.1430416 0.9642174625
205.1223062 0.8153407708
219.1379563 0.7949689466
221.1172208 1.698701051
221.1536063 1.017951141
223.1328709 0.9637070817
235.1328709 0.8317655714
259.2056419 2.410137648
261.1849065 1.399059492
263.2005565 1.084964125
265.2162066 0.8222160984
273.221292 3.046087684
275.236942 0.91383985
277.2162066 1.639342493
291.2318567 3.384912039
301.2162066 3.94380554
309.2424213 1.056096829
319.2267713 4.229290996
337.237336 1.554440765

Name: +ve in-silico MS/MS by CFM-ID for BGKHCLZFGPIKKU-AHUSATQRSA-N
ID: BGKHCLZFGPIKKU-AHUSATQRSA-N
Comment: Energy2
Num peaks: 31
39.02292652 2.54439829
41.03857658 2.917151014
43.05422664 0.991256044
51.02292652 1.656774217
53.03857658 1.703107637
55.05422664 2.16405053
57.06987671 2.403459273
65.03857658 1.299123236
67.05422664 2.009180751
69.06987671 2.39635376
71.08552677 4.525882682
73.02840582 0.8321574182
79.05422664 1.146449191
81.06987671 1.183123289
83.08552677 2.068519778
87.04405588 0.7504065797
93.06987671 0.8646425418
95.08552677 1.104076081
97.10117684 3.016618045
139.075356 3.158722962
141.0910061 0.7439282338
143.1066561 0.777091722
177.1273916 1.091906921
189.1273916 1.446353814
203.1430416 1.105086156
257.1899918 1.414505771
259.2056419 1.747397901
261.1849065 1.246626589
265.2162066 1.048795565
275.2005565 0.7452654195
275.236942 1.059149279

Name: +ve in-silico MS/MS by CFM-ID for CTHZICXYLKQMKI-FOSBLDSVSA-N
ID: CTHZICXYLKQMKI-FOSBLDSVSA-N
Comment: Energy0
Num peaks: 31
57.06987671 0.5055026439
71.08552677 0.6949118269
95.08552677 0.5121298998
97.10117684 0.4722241517
111.0804414 0.4950803038
113.0597059 0.5136782883
113.0960915 0.7032966264
115.1117415 0.7455176234
127.075356 0.4053381683
127.1117415 0.5396207451
141.0910061 0.4311125116
153.1273916 0.4231716277
191.1430416 0.4295854157
203.1066561 1.18998511
205.1223062 0.6360637754
205.1586917 0.4216343741
207.1379563 0.4964775613
209.1172208 0.4747038244
221.1172208 2.033984592
223.1328709 1.400929494
223.1692564 0.5297253662
235.1692564 0.4219112383
259.2056419 0.8720356416
273.221292 2.595786021
275.2005565 0.4288913686
275.236942 0.4880257113
277.2162066 1.404583893
291.2318567 3.181610575
301.2162066 13.09126787
319.2267713 24.23841029
337.237336 14.19721137

Name: +ve in-silico MS/MS by CFM-ID for CTHZICXYLKQMKI-FOSBLDSVSA-N
ID: CTHZICXYLKQMKI-FOSBLDSVSA-N
Comment: Energy1
Num peaks: 31
55.05422664 0.7897868544
57.06987671 1.259539895
67.05422664 0.7830268357
71.08552677 1.777784995
81.06987671 0.8244819917
93.06987671 0.9661955541
95.08552677 1.670418151
119.0491413 0.8548718797
127.1117415 0.8963900276
137.0597059 1.357719999
139.075356 0.81636325
141.0910061 0.9635375904
147.1168269 1.197174973
149.132477 0.9837365053
165.1273916 0.8545368032
177.1273916 1.134430427
189.1273916 1.012731203
203.1066561 1.017079641
205.1223062 0.9278877796
205.1586917 0.8637106394
221.1172208 1.405492431
259.2056419 2.081255203
273.221292 2.68653189
275.236942 0.8131259905
277.2162066 1.547566477
287.2005565 0.8733253715
291.2318567 2.958906692
301.2162066 3.266262318
309.2424213 0.881353812
319.2267713 3.496304308
337.237336 1.276224798

Name: +ve in-silico MS/MS by CFM-ID for CTHZICXYLKQMKI-FOSBLDSVSA-N
ID: CTHZICXYLKQMKI-FOSBLDSVSA-N
Comment: Energy2
Num peaks: 31
39.02292652 1.23488379
41.03857658 2.324822297
43.05422664 1.061998038
51.02292652 0.8675690094
53.03857658 1.647655843
55.05422664 1.180478995
57.06987671 0.9875541349
67.05422664 2.69766655
69.06987671 0.9169646471
71.08552677 1.360428958
73.02840582 0.9570565663
77.03857658 1.073086522
79.05422664 1.095670371
81.06987671 2.130349941
83.08552677 2.385975317
87.04405588 0.8695030734
93.06987671 1.165745942
95.08552677 3.272631145
97.10117684 1.114488134
137.0597059 1.89955034
141.0910061 1.632533053
147.1168269 1.135192939
167.1066561 0.8643169203
177.1273916 1.142721366
189.1273916 1.907329024
205.1586917 1.193390038
257.1899918 1.531202716
259.1692564 0.8316231492
259.2056419 0.9276169412
275.236942 1.145761997
291.2318567 1.26854808

Name: +ve in-silico MS/MS by CFM-ID for KBFCVOAVUKWCPS-YNNPMVKQSA-N
ID: KBFCVOAVUKWCPS-YNNPMVKQSA-N
Comment: Energy0
Num peaks: 6
203.1066561 1.001710296
221.1172208 3.023036326
223.1328709 1.785274038
301.2162066 18.11498483
319.2267713 37.09847162
337.237336 19.10415283

Name: +ve in-silico MS/MS by CFM-ID for KBFCVOAVUKWCPS-YNNPMVKQSA-N
ID: KBFCVOAVUKWCPS-YNNPMVKQSA-N
Comment: Energy1
Num peaks: 31
39.02292652 0.8382795283
41.03857658 0.8669462166
43.05422664 1.518402486
53.03857658 1.3692532
55.05422664 1.584968304
57.06987671 3.165101735
69.06987671 1.094035434
71.08552677 4.007698348
73.10117684 1.521044584
83.08552677 1.05764341
93.06987671 1.607499852
95.08552677 1.826436367
101.0960915 0.9147221738
109.1011768 1.817006325
111.0804414 1.052686916
113.0960915 1.149460466
127.1117415 1.736608364
191.1066561 1.001292018
193.1223062 0.9541584219
203.1066561 3.63579405
205.1223062 1.679607236
217.1223062 2.348806537
219.1379563 1.42905289
221.1172208 3.60503131
223.1328709 2.330891595
235.1328709 1.804873737
247.1328709 1.401475116
275.164171 0.8835708895
301.2162066 10.31960541
319.2267713 12.94581949
337.237336 4.853875715

Name: +ve in-silico MS/MS by CFM-ID for KBFCVOAVUKWCPS-YNNPMVKQSA-N
ID: KBFCVOAVUKWCPS-YNNPMVKQSA-N
Comment: Energy2
Num peaks: 31
39.02292652 2.279957371
41.00219107 0.8389123541
41.03857658 3.70842192
43.05422664 5.169483202
53.03857658 3.420629423
55.05422664 3.675661028
57.06987671 4.696076048
67.05422664 2.973714104
69.06987671 1.832009486
71.08552677 5.114913394
73.10117684 1.073578718
93.06987671 1.193480044
95.08552677 1.4302878
97.10117684 2.127537576
107.0855268 1.259142336
109.1011768 1.07739011
111.1168269 1.114329836
189.0910061 0.9179694895
191.1066561 1.806400166
193.1223062 0.9170938073
203.1066561 4.854950051
205.1223062 5.720052925
207.1379563 1.077275113
217.1223062 4.508271574
219.1379563 1.912795727
221.1172208 3.379923132
223.1328709 1.538916523
235.1328709 1.422368769
261.148521 1.165926434
275.164171 1.160390199
301.2162066 2.24804859

Name: +ve in-silico MS/MS by CFM-ID for UTLCNJREJFJDLH-YNNPMVKQSA-N
ID: UTLCNJREJFJDLH-YNNPMVKQSA-N
Comment: Energy0
Num peaks: 6
57.06987671 0.837031248
71.08552677 0.7235915295
291.1954711 0.8701838083
301.2162066 20.99760762
319.2267713 43.71975673
337.237336 22.88440361

Name: +ve in-silico MS/MS by CFM-ID for UTLCNJREJFJDLH-YNNPMVKQSA-N
ID: UTLCNJREJFJDLH-YNNPMVKQSA-N
Comment: Energy1
Num peaks: 22
39.02292652 1.149021205
41.03857658 1.227113708
43.05422664 2.178414616
53.03857658 1.956032201
55.05422664 2.454705677
57.06987671 5.027809212
71.08552677 1.541854651
247.1328709 2.201463349
259.1692564 1.247468304
261.1849065 4.034082185
263.2005565 2.591189861
265.1434356 1.220550402
265.2162066 2.223808809
267.2318567 2.31192314
269.2475067 2.437834337
275.164171 1.140964934
291.2318567 2.289416832
301.2162066 14.65936832
307.2267713 1.101029803
309.2424213 1.629287551
319.2267713 18.88702801
337.237336 7.186537373

Name: +ve in-silico MS/MS by CFM-ID for UTLCNJREJFJDLH-YNNPMVKQSA-N
ID: UTLCNJREJFJDLH-YNNPMVKQSA-N
Comment: Energy2
Num peaks: 24
39.02292652 4.266099553
41.03857658 6.377435999
43.05422664 7.407409543
45.06987671 1.130516492
51.02292652 1.159860657
53.03857658 5.719292445
55.05422664 6.299391589
57.06987671 8.655520172
59.08552677 1.733117573
67.05422664 4.77837666
69.06987671 2.075983209
71.08552677 4.64152733
73.10117684 1.415824255
247.1328709 2.633176011
249.148521 1.231556926
259.1692564 1.315849176
261.148521 2.46234645
263.164171 1.123591027
275.164171 4.225234024
277.1798211 1.548864821
291.1954711 1.152673789
301.2162066 6.020146639
303.1954711 1.201431559
319.2267713 2.256996263

Name: +ve in-silico MS/MS by CFM-ID for LDOCIRJMPUHXRM-YUJGFSRTSA-N
ID: LDOCIRJMPUHXRM-YUJGFSRTSA-N
Comment: Energy0
Num peaks: 31
59.01275576 0.462526385
83.08552677 0.8397577744
85.10117684 0.5960110067
97.10117684 1.127218723
107.0855268 0.8373043285
109.1011768 1.556167737
111.1168269 1.426119358
115.075356 0.5920205553
129.0910061 0.4674527084
143.1066561 0.4808789218
189.0910061 0.7975480903
189.1273916 0.7796730763
191.1066561 0.5798410997
191.1430416 0.5313470569
203.1066561 0.4975690492
203.1430416 1.022791151
205.0859207 1.121110505
207.1015708 1.494468447
209.1172208 0.7180864278
221.1172208 0.603176224
233.1172208 0.4574985455
245.1899918 0.4780597588
257.1899918 0.7641491815
259.2056419 2.394653336
271.2056419 0.6638988986
273.221292 5.618406679
275.236942 0.6313111399
283.2056419 5.032017972
301.2162066 17.75461882
303.1954711 0.6735782887
319.2267713 22.17680492

Name: +ve in-silico MS/MS by CFM-ID for LDOCIRJMPUHXRM-YUJGFSRTSA-N
ID: LDOCIRJMPUHXRM-YUJGFSRTSA-N
Comment: Energy1
Num peaks: 31
41.03857658 0.8258834997
43.05422664 0.7809598376
55.05422664 0.7857418029
69.06987671 1.231431513
81.06987671 1.268090775
83.08552677 1.799898186
85.10117684 1.036042564
93.06987671 1.554416513
97.10117684 2.444585455
107.0855268 0.9710362478
109.1011768 1.402911386
133.1011768 2.2008785
137.132477 0.8309858948
139.075356 1.490468895
145.1011768 2.842147114
147.1168269 1.32983846
149.132477 1.083298958
173.0960915 0.8369050238
175.1117415 1.113166087
203.1430416 1.640850412
205.0859207 1.331238071
241.1950772 0.7876176926
245.1899918 0.7921618797
257.1899918 0.8161154027
259.2056419 2.1087715
273.221292 3.810437903
275.236942 0.7736192193
283.2056419 1.124596225
291.2318567 1.353836865
301.2162066 2.609410591
319.2267713 1.674876564

Name: +ve in-silico MS/MS by CFM-ID for LDOCIRJMPUHXRM-YUJGFSRTSA-N
ID: LDOCIRJMPUHXRM-YUJGFSRTSA-N
Comment: Energy2
Num peaks: 31
39.02292652 1.393663996
41.03857658 3.626616751
43.05422664 1.952944253
53.03857658 1.571127888
55.05422664 2.457722868
57.06987671 1.085719718
59.01275576 0.8891295488
67.05422664 1.057896746
69.06987671 2.891000607
71.08552677 1.06883717
73.02840582 1.223179998
79.05422664 2.000978195
81.06987671 1.228765795
83.08552677 2.781226326
85.10117684 2.761839834
87.04405588 1.111540061
93.06987671 1.372995333
95.08552677 1.657503687
97.10117684 2.754837538
99.1168269 1.023144419
119.0855268 1.077287112
133.1011768 1.57345988
135.1168269 0.9032896591
139.075356 2.349352413
145.1011768 1.018215403
175.1117415 0.9854970542
243.1743418 1.305019075
245.1899918 1.128065469
245.2263773 1.068632532
257.1899918 2.25053637
271.2056419 1.051192757

Name: +ve in-silico MS/MS by CFM-ID for ZVWMOTMHZYWJPF-WTKFZEAQSA-N
ID: ZVWMOTMHZYWJPF-WTKFZEAQSA-N
Comment: Energy0
Num peaks: 13
57.06987671 0.6663136553
71.08552677 0.8934842775
113.0960915 0.885111036
115.1117415 0.9314856746
139.1117415 1.005825215
141.1273916 0.5845934143
203.1066561 0.9492191875
205.1223062 0.7494077394
221.1172208 2.826437204
223.1328709 1.679713387
301.2162066 16.98186943
319.2267713 34.5877342
337.237336 17.71384105

Name: +ve in-silico MS/MS by CFM-ID for ZVWMOTMHZYWJPF-WTKFZEAQSA-N
ID: ZVWMOTMHZYWJPF-WTKFZEAQSA-N
Comment: Energy1
Num peaks: 31
39.02292652 0.8650332623
43.05422664 1.331897155
53.03857658 1.173953076
55.05422664 1.383928069
57.06987671 2.747314017
69.06987671 0.9361456747
71.08552677 3.57048441
73.10117684 1.308083818
83.08552677 0.9231233945
93.06987671 1.432260076
95.08552677 1.635754092
109.1011768 1.571323122
111.0804414 0.8586970902
113.0960915 0.9359482344
127.1117415 1.32497269
163.1117415 1.577749043
165.1273916 1.244386854
167.1430416 1.015850959
169.1586917 0.8827921044
203.1066561 3.067577477
205.1223062 1.372449087
217.1223062 1.883152768
219.1379563 1.104091736
221.1172208 2.882069733
223.1328709 1.905342129
235.1328709 1.459769717
247.1328709 1.268160207
275.164171 0.8466198076
301.2162066 7.857532383
319.2267713 10.06350892
337.237336 3.918097763

Name: +ve in-silico MS/MS by CFM-ID for ZVWMOTMHZYWJPF-WTKFZEAQSA-N
ID: ZVWMOTMHZYWJPF-WTKFZEAQSA-N
Comment: Energy2
Num peaks: 31
39.02292652 3.944141556
41.03857658 3.17515449
43.05422664 4.152019304
53.03857658 2.634994482
55.05422664 2.822043878
57.06987671 3.679949252
67.01784114 1.4199965
67.05422664 3.361792015
69.0334912 1.612324707
69.06987671 1.789715331
71.08552677 6.135765228
97.10117684 1.287287023
107.0855268 0.9775674139
123.1168269 0.9921268427
137.0960915 0.959463912
139.1117415 1.147728729
149.0597059 1.263702596
149.0960915 1.2336694
151.1117415 1.188212886
163.075356 1.554342723
163.1117415 2.393776313
165.0910061 1.982972749
165.1273916 1.678113416
167.1430416 0.9118621419
171.1743418 0.9903375137
203.1066561 0.9691461005
205.1223062 2.050014868
[truncated: 6,797,241 more chars]
