# Supplementary material for: Ion mobility collision cross-section atlas for known and unknown metabolite annotation in untargeted metabolomics
Source: Nat Commun. 2020 Aug 28;11:4334. doi: 10.1038/s41467-020-18171-8 (PMC7455731; doi:10.1038/s41467-020-18171-8)
Supplement: Supplementary file 8 — Supplementary Data 5 [file 41467_2020_18171_MOESM8_ESM.zip › 01_positive_mode/L0762/cfmid_result.txt]

1 0.38356164 FTAGQROYQYQRHF-UHFFFAOYSA-N CCC=CCC=CCC=CCC=CC=CC(O)CCCC(O)=O
2 0.38356164 FTAGQROYQYQRHF-GHWNLOBHSA-N [H]\C(CC)=C(/[H])C\C([H])=C(\[H])C\C([H])=C(\[H])C\C([H])=C(\[H])/C(/[H])=C(\[H])[C@@]([H])(O)CCCC(O)=O
3 0.38356164 NXKBRDICBJISDG-UHFFFAOYSA-N CCCC=CC=CCC=CCC=CC=CC(CCCC(=O)O)O
4 0.38356164 FTAGQROYQYQRHF-CBVHGRPESA-N [H][C@@](O)(CCCC(O)=O)\C=C\C=C/C\C=C/C\C=C/C\C=C/CC
5 0.38356164 FTAGQROYQYQRHF-FCWZHQICSA-N CC\C=C/C\C=C/C\C=C/C\C=C/C=C/C(O)CCCC(O)=O
6 0.35616438 WLOUCHKFBGGNEB-CLXNAOOQSA-N C(/C=C/[C@H](O)C/C=C\CCCC(=O)O)=C/C/C=C\C/C=C\CC
7 0.35616438 ZOLXLLRUJXLPRQ-UHFFFAOYSA-N CCC=CCC=CCC=CCC=CCC=CC(CCC(=O)O)O
8 0.35616438 WLOUCHKFBGGNEB-CHGUASJCSA-N C(/C=C/[C@@H](O)C/C=C\CCCC(=O)O)=C/C/C=C\C/C=C\CC
9 0.35616438 BEERAWPQLLHZAQ-UHFFFAOYSA-N CCCC=CC=CCC=CC=CC(CC=CCCCC(=O)O)O
10 0.35616438 KONMRYXTSAJFFW-KVSYNKRASA-N CCC=CCC=CCC=CCC=CC(/C=C/CCCC(=O)O)O
11 0.35616438 WLOUCHKFBGGNEB-GXIKJMEPSA-N C(CCC/C=C\CC(O)/C=C/C=C\C/C=C\C/C=C\CC)(=O)O
12 0.32876712 OXOPDAZWPWFJEW-RZDGCYLUSA-N CC\C=C\C\C=C\C\C=C\CC(O)\C=C\C=C\CCCC(O)=O
13 0.30136986 SCNCZPKUOXWSKI-UHFFFAOYSA-N CCCC=CC=CC=CC(CC=CCC=CCCCC(=O)O)O
14 0.30136986 YKIOHMXLFWMWKD-UHFFFAOYSA-N CCC=CCC=CCC=CCC1OC1CC=CCCCC(=O)O
15 0.30136986 JSFCXQBEDWQFEZ-UHFFFAOYSA-N CCC=CCC=CCC=CCC=C(CC=CCCCC(=O)O)O
16 0.30136986 YKIOHMXLFWMWKD-JJUYGIQRSA-N C(CCC/C=C\CC1OC1C/C=C\C/C=C\C/C=C\CC)(=O)O
17 0.30136986 IDEHSDHMEMMYIR-DJWFCICMSA-N CC\C=C/C\C=C/C=C/[C@H](O)C\C=C/C\C=C/CCCC(O)=O
18 0.30136986 OXOPDAZWPWFJEW-IMCWFPBLSA-N C(CCC/C=C\C=C\C(O)C/C=C\C/C=C\C/C=C\CC)(=O)O
19 0.30136986 IDEHSDHMEMMYIR-WSAGHCNZSA-N OC(=O)CCC/C=C\C/C=C\CC(O)/C=C/C=C\C/C=C\CC
20 0.30136986 CYTWTOHTSOSDHZ-VOUWFVPUSA-N CCCC=CC=CCC=CCC(/C=C/C=CCCCC(=O)O)O
21 0.30136986 JLGZMSJDIUNGOT-UHFFFAOYSA-N CCC=CCC=CCC=CCC=CCC=CCC(CC(=O)O)O
22 0.30136986 VKOSVKJVOBXHGB-UHFFFAOYSA-N CCCC=CC=CCC=CCC1OC1CC=CCCCC(=O)O
23 0.30136986 IDEHSDHMEMMYIR-HODZVVMCSA-N C(/C[C@H](O)/C=C/C=C\C/C=C\CC)=C/C/C=C\CCCC(=O)O
24 0.30136986 OXOPDAZWPWFJEW-FPRWAWDYSA-N [C@H](O)(C/C=C\C/C=C\C/C=C\CC)/C=C/C=C\CCCC(=O)O
25 0.2739726 WQRBDBUVXZOIFF-UHFFFAOYSA-N CCC=CCC=CCC=CCC=CCC=CCCC(C(=O)O)O
26 0.2739726 ROGAMHBAWAJUEG-UHFFFAOYSA-N CCC=CCC=CCCCC=CC=CC=CC(CCC(=O)O)O
27 0.24657534 CPJHWIREJCKXFX-UHFFFAOYSA-N CCC=CCC=CCCCC=CC(=CC=CCCCC(=O)O)O
28 0.24657534 NVWPCXBXSYOJEJ-UHFFFAOYSA-N OCC1=C(C=CC(=CCCC(=CC(=O)O)C)C)C(CCC1)(C)C
29 0.24657534 OBPVYKOOLCVKAW-ITUNAMOSSA-N CCC=CCC=CCC=CC(/C=C/CC=CCCCC(=O)O)O
30 0.24657534 AYKMUWWDCKYTDG-HCWGZADXSA-N CC(=CCCC(=CC1CC(=CCCC(C)(O)C=C)C(=O)O1)C)C
31 0.23880597 WQBKMETWRPYYJT-QIXFSGBHSA-N C[C@@]1(CC[C@@H]2C(=C1)CC[C@H]3[C@](C)(CO)[C@@H](O)C(=O)C[C@@]23C)C=C
32 0.21917808 MFGHIMYGLBASCN-JOHCDLBWSA-N CCCC=CC=CCC(/C=C/C=CCC=CCCCC(=O)O)O
33 0.21917808 AKBOADNSBQNXRS-UHFFFAOYSA-N CCC=CCC=CCC=CCC=CCC1OC1CCCC(=O)O
34 0.21917808 PZSPBQGDWXSBJP-UHFFFAOYSA-N CCC=CCC=CCCCC=CC=CC=CCC(CC(=O)O)O
35 0.21917808 WDFSLZOTVHKMOI-UHFFFAOYSA-N CC(=CCCC(=CC(=O)O)C)C=CC1=C(C)C(O)CCC1(C)C
36 0.21917808 QHOKDYBJJBDJGY-UHFFFAOYSA-N CCC=CCC=CCC1OC1CC=CCC=CCCCC(=O)O
37 0.21917808 JMQZSLQDOQHZJU-UHFFFAOYSA-N CCC=CCC=CCC=CCC=CCC=CCCCOC(=O)O
38 0.21917808 WGRVAHGJTFUJQC-QRFLWLGSSA-N CCC=CCC=CCCCC1OC1/C=C/C=CCCCC(=O)O
39 0.21917808 BWWIVESPFQZAQH-UHFFFAOYSA-N CCC=CCC=CCC=CCC(=CCC=CCCCC(=O)O)O
40 0.21917808 MCRJLMXYVFDXLS-QGQBRVLBSA-N CC\C=C/C\C=C/CC(O)\C=C\C=C/C\C=C/CCCC(O)=O
41 0.21917808 DYCMZYPDIGFELZ-UHFFFAOYSA-N CCC=CCC=CCOCCC=CC=CC=CCCCC(=O)O
42 0.21917808 MKDRLKVBLBVLDT-UHFFFAOYSA-N CCC=CCC=CC=CC(CCCCCCCC(O)=O)OC(C)=O
43 0.21917808 XSWRYNLLBFQFOK-UHFFFAOYSA-N CCCCCC=CCC=CC=CC(=CC=CCCCC(=O)O)O
44 0.21917808 NEMUQRSXDRIULA-UHFFFAOYSA-N CCCC=CC=CCC=CCC=CCC1OC1CCCC(=O)O
45 0.21917808 GVNWZKAQPLZCNQ-UCTUTVFKSA-N CCC=CCC=CCCC(/C=C/C=CC=CCCCC(=O)O)O
46 0.21917808 HCHPSMWYUAQQGD-UHFFFAOYSA-N CCC=CCC=CCC=CCC=CCC(=CCCCC(=O)O)O
47 0.21917808 NXFSSCYFERVGJQ-JJUYGIQRSA-N C(CCC/C=C\CC(O)C(O)C/C=C\C/C=C\C/C=C\CC)(=O)O
48 0.21917808 ZWIQMMHIQHYEII-UHFFFAOYSA-N CCC=CCC=CCC=C(CC=CCC=CCCCC(=O)O)O
49 0.21917808 RGZIXZYRGZWDMI-QXBXTPPVSA-N CC\C=C/CC1OC1C\C=C/C\C=C/C\C=C/CCCC(O)=O
50 0.21917808 MCRJLMXYVFDXLS-IHWYZUJNSA-N C(/C/C=C\CCCC(=O)O)=C/C=C/[C@H](O)C/C=C\C/C=C\CC
51 0.21917808 MCRJLMXYVFDXLS-UOLHMMFFSA-N C(/C/C=C\CCCC(=O)O)=C/C=C/[C@@H](O)C/C=C\C/C=C\CC
52 0.21917808 ZQBLCCQKJMHYKU-UHFFFAOYSA-N CCC=CCC=CCC=CCC=CCC=C(CCCC(=O)O)O
53 0.21917808 QHOKDYBJJBDJGY-BVILWSOJSA-N C(CCC/C=C\C/C=C\CC1OC1C/C=C\C/C=C\CC)(=O)O
54 0.21917808 ZDLCPXIYVKPUTD-UHFFFAOYSA-N CCC=CCC=CCC(CC=CC=CC=CCCCC(=O)O)O
55 0.21538462 BYDKNUMVSZVMJL-HCXYKTFWSA-N CC1(CCC2C(=C1)CCC3C(CO)(CO)CC(=O)CC23C)C=C
56 0.20895522 RWOYRTZSHJQTQZ-UHFFFAOYSA-N CC(=CCCC(=CC(=O)O)C)C=CC12OC2(C)CCCC1(C)C
57 0.20338983 MFIWRSIQAIKKEY-VNVZMVOYSA-N CC1CCC2C1C3C(CC(O)C23C)C(=C)C4OC4C5OC5(C)C
58 0.20338983 MFIWRSIQAIKKEY-TZRYIIABSA-N CC1CCC2C1C3C(CC(O)C23C)C(=C)C4OC4C5OC5(C)C
59 0.2 MFIWRSIQAIKKEY-DSQGJUKISA-N [C@]12([H])[C@]3([H])[C@H](C(=C)[C@H]4O[C@@H]4[C@@H]4OC4(C)C)C[C@@]([H])(O)[C@]3(C)[C@@]1([H])CC[C@H]2C
60 0.19354839 SLPAMRLGUDCOJO-UHFFFAOYSA-N C=CC1(C)CCC2C(=C1)CCC1C2(C)CCOCC1(C)C(=O)O
61 0.19178082 CZDLUOMSVSMRIS-UHFFFAOYSA-N CCC=CCC=C(CC=CCC=CCC=CCCCC(=O)O)O
62 0.19178082 KBWQSHGAECJBRF-UHFFFAOYSA-N CCC=CCC=CCCCC=CC=CC=CCCC(C(=O)O)O
63 0.19178082 JTIHELKOLURZAC-UHFFFAOYSA-N CCCC=CC=CCC1OC1CC=CCC=CCCCC(=O)O
64 0.19178082 DTNVVKRUVLVOIL-UHFFFAOYSA-N CCCCCC=CC=CC=CC1OC1CC=CCCCC(O)=O
65 0.19178082 ZCUULDIYFDOTAH-UHFFFAOYSA-N CCC=CCC=CCC=CCC=CCC=CCOCCC(=O)O
66 0.19178082 MIVGUQFZGBHMKJ-UHFFFAOYSA-N CCC=CCC=CCCCC=C(C=CC=CCCCC(=O)O)O
67 0.19178082 NMWAWYAHCJLIHS-UHFFFAOYSA-N CCC=CCC=CCCCC(=CC=CC=CCCCC(=O)O)O
68 0.19178082 ULAXHDZCBOQYGV-HEJOTXCHSA-N CCCCCC=C/CC=C/C=C/C(=O)CC=C/CCCC(=O)O
69 0.19178082 OEDFHGWBQYMIFT-UHFFFAOYSA-N CCC=CCC=CCC(=CCC=CCC=CCCCC(=O)O)O
70 0.19178082 ISYFQWFSACHGRU-UHFFFAOYSA-N CCC=CCC=CC(CCC=CC=CC=CCCCC(=O)O)O
71 0.19178082 LDOCIRJMPUHXRM-UHFFFAOYSA-N CCCCCC=CC=C1C=CC(=O)C1CCCCCCC(O)=O
72 0.19178082 GZWJEFXVPLUAOF-UHFFFAOYSA-N OC(=O)CCCCOCCCCCCCCC1CCC=C1
73 0.19178082 QFOKXRAQWYQLQM-WCYKZJIZSA-N CC(=CCC(=O)C(=CCCC1(CO)OC1CCC(=C/CO)C)C)C
74 0.19178082 JYFXHDROUYKCLM-UHFFFAOYSA-N OCC=C(C=CC=C(C=CC1(O)C(C)C(=O)CCC1(C)C)C)C
75 0.19178082 QOCYUZCKAZSOLV-UHFFFAOYSA-N CCCCC(=O)C=CCC=CCC=CCC=CCCCC(=O)O
76 0.19178082 ULAXHDZCBOQYGV-XXSSMXECSA-N C(CCC/C=C/CC(=O)/C=C\C=C/C/C=C\CCCCC)(=O)O
77 0.19178082 XHPJMBZTGMOXPQ-LDCVQVMQSA-N CCC=CCC=CCCCC=CC1OC1/C=C/CCCC(=O)O
78 0.19178082 DNPZYIPMAWRQQE-BVILWSOJSA-N C(CCC/C=C\C/C=C\CC(O)C(O)C/C=C\C/C=C\CC)(=O)O
79 0.19178082 PVKOQJATMIOZNV-DXJGWMFSSA-N C(CCC/C=C\C[C@H]1OC1=C/C=C\C/C=C\CCCCC)(=O)O
80 0.19178082 AILPMOYRMLWRRJ-UHFFFAOYSA-N OCC1=C(C=CC(CC=CC(=CC(=O)O)C)C)C(CCC1)(C)C
81 0.19178082 UMOMAOGBAGDUOA-UHFFFAOYSA-N CCC=CCC=CCCOCC=CC=CC=CCCCC(=O)O
82 0.19178082 ZYBYSHLVCKMMJZ-UHFFFAOYSA-N OC(=O)CCCCCOCCCCCCCC1CCC=C1
83 0.19178082 GIAUWKJVQUSSNL-UHFFFAOYSA-N CCCC=CC=CCC(C(CC=CCC=CCCCC(=O)O)O)O
84 0.19178082 ULAXHDZCBOQYGV-UHFFFAOYSA-N CCCCCC=CCC=CC=CC(=O)CC=CCCCC(=O)O
85 0.19178082 WVKHAXNCDLNFND-GEXRWSMDSA-N OCC1=C(C=CC(=C/C=C/C(CC(=O)O)C)C)C(CCC1)(C)C
86 0.19178082 PVKOQJATMIOZNV-UHFFFAOYSA-N CCCCCC=CCC=CC=C1OC1CC=CCCCC(=O)O
87 0.19178082 TXXOEDOHXZFSQT-UHFFFAOYSA-N CCCC=CC=CCC=CCC(C(CC=CCCCC(=O)O)O)O
88 0.19178082 UJBZNLHLDJCELZ-UHFFFAOYSA-N CCC=CCC=C(CCCC=CC=CC=CCCCC(=O)O)O
89 0.19178082 MCVNIWOTBKXNGB-UHFFFAOYSA-N CCC=CCC(=CCCCC=CC=CC=CCCCC(=O)O)O
90 0.19178082 OCCRJJJVJBJYHY-FCCUCRDMSA-N CCC=CC(/C=C/CCCC=CC=CC=CCCCC(=O)O)O
91 0.19178082 ITQMHGITORVJJF-MCNSXXNHSA-N CC(=C)C1CC(CCC1(C)C=C)C2=CCC(OC2=O)C(C)(C)O
92 0.19178082 VRKLZMYTCCZPQU-UHFFFAOYSA-N CCC=CCC(=CCC=CCC=CCC=CCCCC(=O)O)O
93 0.19178082 CJCGIYCCSXCAGI-UHFFFAOYSA-N CCC=CCC=CCCCC=CC=C(C=CCCCC(=O)O)O
94 0.19047619 PZMNKDNGSKMQOG-UHFFFAOYSA-N CC=CCC1C(=O)CC(C1C)OC(=O)C1C(C1(C)C)C=C(C)C
95 0.18461538 ACFQVMWPUIPBFX-UHFFFAOYSA-N CC(=C1CCC2C(=C1)CCC1C2(C)CCOCC1(C)C(=O)O)C
96 0.18461538 AUVOFECPIZPKNP-UHFFFAOYSA-N CC(C1=CCC2C(=C1)CCC1C2(C)CCOCC1(C)C(=O)O)C
97 0.17857143 GGEUCYJLXOTYRG-UHFFFAOYSA-N C=CC1(C)CCC2C(=C1)CCC1(C2(C)CCCC1(C)C(=O)O)O
98 0.17647059 HTDBWZWDAYAUBW-UHFFFAOYSA-N C(CCC=CCCOC1CCCCO1)COCC1=CC=CC=C1
99 0.17241379 IRCLUGLGPXHFMO-UHFFFAOYSA-N C=CC1(C)CCC2C(=C1)C(=O)C(C1C2(C)CCC(C1(C)C)O)O
100 0.17142857 MWGQHKPSIULECF-IPUOKCBWSA-N CC(=C/CC1C(=C)CCC2C1(C)CCC(O)C2(C)C(=O)O)C=C
101 0.17142857 USNLWGSHMJHWQY-FBIYPSPZSA-N CC(=C/CC1C(=C)CCC2C1(C)CC(O)CC2(C)C(=O)O)C=C
102 0.17142857 USNLWGSHMJHWQY-NCZYBVTLSA-N CC(=CCC1C(=C)CCC2C1(C)CC(O)CC2(C)C(=O)O)C=C
103 0.17142857 BXJNWKJGMADWIW-UHFFFAOYSA-N CCCCCCC1=CC=C(C=C1)C(=O)CCCCC(=O)OCC
104 0.17142857 USNLWGSHMJHWQY-AANZGOGFSA-N CC(=C/CC1C(=C)CCC2C1(C)CC(O)CC2(C)C(=O)O)C=C
105 0.17142857 USNLWGSHMJHWQY-MXJDMVJCSA-N CC(=CCC1C(=C)CCC2C1(C)CC(O)CC2(C)C(=O)O)C=C
106 0.16901408 KGCRKOSDUMHDIR-FAQLWLBRSA-N CC(=C/C=C/C(CC(=O)O)C)C=CC12OC2(C)CCCC1(C)C
107 0.16901408 FQLFESKZYYXTME-UHFFFAOYSA-N C=CC1(C)C=CC(C(C1)O)(C)C1CCCC(C1(O)CC(=O)O)(C)C
108 0.16666667 ZPZXDIXYWKXDHN-UHFFFAOYSA-N C=CC1(C)CCC2C(=C1)CCC1C2(C)CCC(C1(C)C(=O)O)O
109 0.16666667 ZPZXDIXYWKXDHN-AEVHBADWSA-N CC1(CCC2C(=C1)CCC3C2(C)CCC(O)C3(C)C(=O)O)C=C
110 0.16438356 PXJAADJLVVDNEA-UHFFFAOYSA-N CCC(=O)CCC=CCC=CCC=CCC=CCCCC(=O)O
111 0.16438356 CHZDVJAHIUSOQX-UHFFFAOYSA-N OC(=O)CCCCCCCOCCCCCC1C=CCC1
112 0.16438356 PSWJKRAGHBXOTJ-IWQVTKTNSA-N CC(=CCCC1=CCC(OC1=O)C(=CCCC(=C/CO)C)C)C
113 0.16438356 VKHAGVRILKHOCU-FDXXYGLFSA-N CC(=C/CO)C1CC2C(=CCC3C(C)(C)CCCC23C)C(=O)O1
114 0.16438356 WJXTVAAKHKYKJP-UHFFFAOYSA-N CCCC=CC=CCC=CCC=CCC(C(CCCC(=O)O)O)O
115 0.16438356 HKQOBFTZUDLIHH-DAXGBOTISA-N CC(=C)C1CC(CCC1(C)C=C)C(C)(O)C=CC=C(/C)C(=O)O
116 0.16438356 HGFGJFWYBWGDLN-UHFFFAOYSA-N CCCCCC=CCC=CCC1OC1=CC=CCCCC(=O)O
117 0.16438356 FEMUIFWYRLGUIO-KOAJZKSFSA-N OCC1CCCC(C1/C=C/C(=CC=CC(=CC(=O)O)C)C)(C)C
118 0.16438356 KWBRKVXSCUQPKG-UHFFFAOYSA-N OCC1=C(CCC(=CC=CC(=CC(=O)O)C)C)C(CCC1)(C)C
119 0.16438356 VHCSURHPILRQLO-UHFFFAOYSA-N CCC=CCC=CCCCC=CC=CC(=CCCCC(=O)O)O
120 0.16438356 IVALTQHYRBSTPV-UHFFFAOYSA-N CCC=CCC=CCCCC=CC=CC=C(CCCC(=O)O)O
121 0.16438356 TYKUPHYZIBMZKM-MCJDEOHUSA-N O=CCC(/C=C/C=C(C=CC1=C(C)CC(CC1(C)C)O)C)(O)C
122 0.16438356 VLNHPDAOUWJNDR-BNKHCLLESA-N CCC=CCC=CC(/C=C/CC=CCC=CCCCC(=O)O)O
123 0.16438356 IDIPXJDNKVPXGY-BYDYMCCFSA-N CC(C)CC=CC(C)C=CC=C(/C)C1C(O)C=C(C)C(=O)C1O
124 0.16438356 CNHZIPJBMRDBSF-UHFFFAOYSA-N CCCC=C(C=CCC=CCC=CCC=CCCCC(=O)O)O
125 0.16438356 DVOGANCJBAEQAP-RDEZOXCCSA-N CC=C(C)/C(=O)OC(CC(C)(O)C=CC=C(C)/C=C)C=C(C)C
126 0.16438356 ATPXEBVZYNTECJ-UHFFFAOYSA-N CCC=CCC1OC1CCCC=CC=CC=CCCCC(=O)O
127 0.16438356 LYTAAHMYYHCITC-UHFFFAOYSA-N CCC1OC1CC=CCCCC=CC=CC=CCCCC(=O)O
128 0.16438356 HTVNSKQCWUGOFS-UHFFFAOYSA-N CCC=CCC=CCCCC=CC=CC1OC1CCCC(=O)O
129 0.16438356 CORLJCLCOOXREO-UHFFFAOYSA-N CCC=CCC=CCCCC=CC=CC=CCCCOC(=O)O
130 0.16438356 WLKCSMCLEKGITB-UHFFFAOYSA-N CCC=CCC(O)C=CC=CCC=CCC=CCCCC(O)=O
131 0.16438356 UDXLGBLAJBYLSZ-XBCQTNLFSA-N CC\C=C/C(O)C\C=C\C=C/C\C=C/C\C=C/CCCC(O)=O
132 0.16438356 GPQVVJQEBXAKBJ-JPURVOHMSA-N CCC1OC1C\C=C/C\C=C/C\C=C/C\C=C/CCCC(O)=O
133 0.16438356 PDYYLIFODSZMQK-UHFFFAOYSA-N CC(CCCC=CCC=CCC=C(CC=CCCCC(=O)O)O)O
134 0.16438356 UNQWXAHLVDSAEJ-UHFFFAOYSA-N CCCCCC=CCC=CC=CC(CC=CC=CCC(=O)O)O
135 0.16438356 WWGVBFNKAGIQKI-UHFFFAOYSA-N CCCCCC=CCC=CC=CC(CC=CCC=CC(=O)O)O
136 0.16438356 DVOGANCJBAEQAP-FRZGBLQGSA-N CC=C(C)/C(=O)OC(CC(C)(O)C=CC=C(/C)C=C)C=C(C)C
137 0.16438356 XILFWVBLBGKALQ-UHFFFAOYSA-N CCC(=CCC=CCC=CCC=CCC=CCCCC(=O)O)O
138 0.16438356 RGZIXZYRGZWDMI-UHFFFAOYSA-N CCC=CCC1OC1CC=CCC=CCC=CCCCC(=O)O
139 0.16438356 ZJWNTFRBIBFJFC-GPSRLKAESA-N OC(=O)CC(/C=C/C=C(C=CC1=C(C)C(O)CCC1(C)C)C)C
140 0.16438356 COFXSNMKFAPMBR-UHFFFAOYSA-N OC(=O)CCCCCCOCCCCCCC1C=CCC1
141 0.16438356 XZZNXNKGVHOYSH-HNNUCJKGSA-N CC(/C=C/C1=C(C)C(O)CCC1(C)C)CC=CC(=CC(=O)O)C
142 0.16438356 GWPKEFHDHNGCKA-UHFFFAOYSA-N CC(=CC=CC(=CC(=O)O)C)C=CC1C(C)C(O)CCC1(C)C
143 0.16438356 WMRXHOZEPRCQBO-UHFFFAOYSA-N CCCCCC=CC=C1OC1CC=CCC=CCCCC(=O)O
144 0.16438356 WLKCSMCLEKGITB-MXTKCVSJSA-N [H]\C(CC)=C(/[H])C[C@@]([H])(O)C(\[H])=C(/[H])\C(\[H])=C(\[H])C\C([H])=C(\[H])C\C([H])=C(\[H])CCCC(O)=O
145 0.16438356 OMEBJKLJLZCADX-UHFFFAOYSA-N CCC=C(CC=CCCCC=CC=CC=CCCCC(=O)O)O
146 0.16438356 FPIQNEKXOJUAMX-XESGEXIJSA-N CCC=CC(/C=C/CC=CCC=CCC=CCCCC(=O)O)O
147 0.16438356 PEJJJPSGLZSDGL-FOCLMDBBSA-N CCCCCC(/C=C/C1=C(CCCCCCC(=O)O)C#CC1)O
148 0.16438356 RQQWDIGYKKQGBW-UHFFFAOYSA-N CCC(=CCC=CCCCC=CC=CC=CCCCC(=O)O)O
149 0.16438356 WLKCSMCLEKGITB-DBVSHIMFSA-N [H]\C(CC)=C(/[H])C[C@]([H])(O)C(\[H])=C(/[H])\C(\[H])=C(\[H])C\C([H])=C(\[H])C\C([H])=C(\[H])CCCC(O)=O
150 0.16438356 ABQYHQYBNGOPTC-UHFFFAOYSA-N OCCC=CCC=CCCCC=CC=CC=CCCCC(=O)O
151 0.16438356 VPVFJMBOTFLEFO-UHFFFAOYSA-N CCCCC=CC=CC1C(O)CC(C1CC=CCCCC(=O)O)O
152 0.16393443 RZTWPOHZVRQFRZ-WPIGOCRBSA-N CCCCCC=CC=CC=C/C1OC(=O)CCCC=C/CC1O
153 0.16393443 YBMBNIGMAOBBDE-UHFFFAOYSA-N C=CC1(C)CCC2C(=CCC3C2(C)CCC(C3(C)C(=O)O)O)C1
154 0.16393443 RMSXYINQNDMJBN-UHFFFAOYSA-N OCC1(CCCC2(C1CC=C1C2CCC(C1)(C)C=C)C)C(=O)O
155 0.16326531 QRXNAZRNTSGTNW-UHFFFAOYSA-N O=C1CCC2(C(=C1)C(C)CC1C2CCC2(C1C(O)CC2O)C)C
156 0.16129032 YBMBNIGMAOBBDE-AEVHBADWSA-N CC1(CCC2C(=CCC3C2(C)CCC(O)C3(C)C(=O)O)C1)C=C
157 0.16129032 DKZUGBXOAOLWAX-ZWDFGCBGSA-N CC1(CCC2C(=CCC3C2(C)CCCC3(C)C(=O)O)C1O)C=C
158 0.16129032 DKZUGBXOAOLWAX-UHFFFAOYSA-N C=CC1(C)CCC2C(=CCC3C2(C)CCCC3(C)C(=O)O)C1O
159 0.15873016 VEXOYRUQCLMPMN-UHFFFAOYSA-N CC=CCC1=C(C)C(CC1O)OC(=O)C1C(C1(C)C)C=C(C)C
160 0.15873016 PBMOSXORULPBJC-UHFFFAOYSA-N CC(=C1CCC2C(=C1)CCC1C2(C)CCC(C1(C)C(=O)O)O)C
161 0.15873016 YHSIMUQNXIQUIR-YYTKBZHWSA-N CCCCCCC=C/C=CC=CC1OC(=O)CCC=C/CC1O
162 0.15873016 JZZGZPDAPNARSZ-RACLHMPKSA-N CC(=O)CC1OC2(CCC(C)(O2)C=C)C3(C)CCCC(C)(C)C13O
163 0.15873016 YHSIMUQNXIQUIR-JDFMUQJQSA-N CCCCCCC=C/C=CC=CC1OC(=O)CCC=C/CC1O
164 0.15873016 YHSIMUQNXIQUIR-DOVGFMMESA-N CCCCCCC=C/C=C/C=C/C1OC(=O)CCC=C/CC1O
165 0.15873016 YHSIMUQNXIQUIR-OTFJOWEOSA-N CCCCCCC=CC=CC=CC1OC(=O)CCC=C/CC1O
166 0.15873016 SMBFOAODHRAEJL-KPOBHBOGSA-N C[C@H]1CC=C2C(C)(C)CCC[C@@]2(C)[C@]1(O)CCC3=CC(=O)OC3
167 0.15686275 IIQOBATVKOFABU-UHFFFAOYSA-N OCC12CCC3C(C2CCC1O)CC(C1=CC(=O)CCC31C)C
168 0.15686275 VTKPRAAOFGBKCW-UHFFFAOYSA-N OCC12CCC3C(C2CCC1O)C(C)CC1=CC(=O)CCC31C
169 0.15625 QZEQQSXKQZQVCD-UHFFFAOYSA-N OC1CC2(C)C3CCC(=C(C)C)C=C3CCC2C(C1)(C)C(=O)O
170 0.15625 NLSLPFHXVAAAEH-QVBKECMHSA-N C1C[C@]2(C)[C@@H](C=O)C(C=O)=CC[C@@]2([H])[C@@](C/C=C/C(O)(C)C)(C)C1
171 0.15625 VUTMJUBTRCDMCS-UHFFFAOYSA-N CC(C1=CCC2C(=C1)CCC1C2(C)CCC(C1(C)C(=O)O)O)C
172 0.15384615 NLSLPFHXVAAAEH-LPQXDXBGSA-N CC(C)(O)C=CCC1(C)CCCC2(C)C1CC=C(C=O)C2C=O
173 0.15384615 NLSLPFHXVAAAEH-DDNWGFFZSA-N CC(C)(O)C=CCC1(C)CCCC2(C)C1CC=C(C=O)C2C=O
174 0.15384615 CROAVMQYTFEVDM-WLLYZXESSA-N CC(=CC=CC1(CO)OCC2C1CCC(C)(O)C=C/CC2=C)C
175 0.15384615 XYNUREJRCZFIGH-GYZYGGJGSA-N CC(/C=C/C12OC2(C)CCCC1(C)C)CC=CC(=CC(=O)O)C
176 0.15384615 VYAMTQPCGVNSJG-UHFFFAOYSA-N CC(C1=CC2=CCC3C(C2CC1)(C)CCC(C3(C)C(=O)O)O)C
177 0.15384615 CROAVMQYTFEVDM-QHFMJZIOSA-N CC(=CC=CC1(CO)OCC2C1CCC(C)(O)C=C/CC2=C)C
178 0.15151515 NPIHAYDQFFUWRP-JVJJBUKBSA-N CC(=CC=CC1(CO)OCC2C1CCC(=CC(O)CC2=C)C)C
179 0.15151515 WPPBDPYWQAWPCV-UHFFFAOYSA-N CCC=CCC=CCC(O)CCCCCCCCC(O)=O
180 0.15151515 LNLQRIXGNMRQCA-FYFUPCDPSA-N CC(=C/CCC1C2CCC(=CCCC(=C)C2COC1=O)C)CO
181 0.15151515 DAHQMJPHPSNGJN-UHFFFAOYSA-N CCCCCCC1=CC=C(C=C1)C(=O)CCCCCCC(O)=O
182 0.14925373 ADXCPIBXHVOUBQ-UHFFFAOYSA-N CC(C1=CC2=CCC3C(C2CC1)(C)CCOCC3(C)C(=O)O)C
183 0.14925373 HWSJZKMPDNRKEB-UHFFFAOYSA-N OCC(=C1CCC2C(=C1)CCC1C2(C)CCCC1(C)C(=O)O)C
184 0.14814815 FZZJBLKRHXKDQN-UHFFFAOYSA-N O=CC1=CCC2C(C1)(C)C1CCC3(C(C1CC2)C(O)CC3O)C
185 0.14492754 HGAFUQPTQYWBDD-CURAQPLWSA-N CC(=C/CO)C=CC1C(=C)CCC2C1(C)CCCC2(C)C(=O)O
186 0.14492754 HGAFUQPTQYWBDD-OWIZKPMWSA-N CC(=C/CO)C=CC1C(=C)CCC2C1(C)CCCC2(C)C(=O)O
187 0.14285714 WRCBUXMBCDBTPF-IBMXSDLOSA-N CC1(C)C(O)CCC2(C)C1CCC3=C2C(=O)CC(C)(C=C)C3O
188 0.14285714 PLKOJNUQWAKPNC-CWQWKTJFSA-N CC1(CCC2C(=C1)C(O)CC3C2(C)CCCC3(C)C(=O)O)C=C
189 0.14285714 HZEKZWNJABDRPU-UHFFFAOYSA-N OC(=O)CCCCCCCCCOCCCC1CCC=C1
190 0.14285714 PLKOJNUQWAKPNC-ZWDFGCBGSA-N CC1(CCC2C(=C1)C(O)CC3C2(C)CCCC3(C)C(=O)O)C=C
191 0.14285714 PLKOJNUQWAKPNC-LOBZHTCKSA-N CC1(CCC2C(=C1)C(O)CC3C2(C)CCCC3(C)C(=O)O)C=C
192 0.14285714 PLKOJNUQWAKPNC-ANOHPKFUSA-N CC1(CCC2C(=C1)C(O)CC3C2(C)CCCC3(C)C(=O)O)C=C
193 0.14285714 PLKOJNUQWAKPNC-FTQUJXNBSA-N CC1(CCC2C(=C1)C(O)CC3C2(C)CCCC3(C)C(=O)O)C=C
194 0.14285714 WRCBUXMBCDBTPF-OUEOUJKYSA-N CC1(C)[C@@H](O)CC[C@]2(C)[C@H]1CCC3=C2C(=O)C[C@@](C)(C=C)[C@H]3O
195 0.14285714 PLKOJNUQWAKPNC-XSBFNCLBSA-N CC1(CCC2C(=C1)C(O)CC3C2(C)CCCC3(C)C(=O)O)C=C
196 0.14084507 LFQIIUCENFEIBJ-AFYYASCASA-N [C@@H]1(O)C/C(=C\C=C2\[C@]3([H])CC[C@@](C(C)=O)([H])[C@@]3(C)CCC\2)/C[C@@H](O)C1
197 0.14084507 HWCYFTKMERSBHI-ULXLJDAISA-N CC1C(=O)CC2(C)C(CCC=C2C)C1(C)CCC(=CC(=O)O)C
198 0.14084507 WPPBDPYWQAWPCV-HGHUGAROSA-N CCC=C/CC=C/CC(O)CCCCCCCCC(=O)O
199 0.14035088 IGYCWUBBDNNCSO-UHFFFAOYSA-N C=CC1(C)CCC2C(=CCC3(C2(C)CCCC3(C)C(=O)O)O)C1
200 0.14035088 PZJOCCXLTRIGOQ-UHFFFAOYSA-N CC(=C1CCC2C(=C1)CCC1(C2(C)CCCC1(C)C(=O)O)O)C
201 0.14035088 UJWAXWGWDYUYER-UHFFFAOYSA-N CC(C1=CCC2C(=C1)CCC1(C2(C)CCCC1(C)C(=O)O)O)C
202 0.14035088 NKMONXGOTOZULT-UHFFFAOYSA-N C=CC1(C)CCC2C(=C1)C(=O)CC1C2(C)CC(O)C(C1(C)C)O
203 0.14035088 DYMVHBQWCIZHOW-FQEVSTJZSA-N Cc1c(C)c2CCCC(C)(C)c2cc1CCC(C)(O)CC(=O)O
204 0.14035088 SEMAYHWWHXTGIY-UHFFFAOYSA-N C=CC1(C)CCC2C(=C1)CCC1C2(C)C(O)CCC1(C)C(=O)O
205 0.13888889 XARXRMIAOTVTEH-NUSIUILESA-N CCC=C/CC=C/CCC(O)CCCCCCCC(=O)O
206 0.13888889 XARXRMIAOTVTEH-UHFFFAOYSA-N CCC=CCC=CCCC(CCCCCCCC(=O)O)O
207 0.13888889 WCMOFROWEKZXFO-YDBDHNPGSA-N CC(=C/CCC1(C)CCCC2(C)C1CC=C(C=O)C2C=O)CO
208 0.13888889 WCMOFROWEKZXFO-ROSKUAMRSA-N CC(=C/CCC1(C)CCCC2(C)C1CC=C(C=O)C2C=O)CO
209 0.13793103 WOGGGDJRQUFJRO-UHFFFAOYSA-N C=CC1(C)CCC2C(=C1)C(=O)CC1C2(C)COCC(C1(C)C)O
210 0.13793103 QSSGUEBYNVETAQ-UHFFFAOYSA-N C=CC1(C)CC(O)C2C(=C1)C(=O)CC1C2(C)CCC(C1(C)C)O
211 0.13793103 DIGMKDGRLGDXHY-UHFFFAOYSA-N C=CC1(C)CC(O)C2C(=C1)CCC1C2(C)CCCC1(C)C(=O)O
212 0.13793103 JIBFELDYWDCIJI-GJRGARDJSA-N CC12CCC(=O)C(C)(CO)C1CCC3=CC(C)(C=C)C(O)CC23
213 0.13793103 BWHMFSBWFNROAW-UHFFFAOYSA-N CC(C1=CC2=C(CC1)C1(C)CCCC(C1(CC2)O)(C)C(=O)O)C
214 0.13793103 OZZPNGOEEUDAEL-UHFFFAOYSA-N C=CC1(C)CCC2(C(=C1)CCC1C2(C)CCCC1(C)C(=O)O)O
215 0.1369863 HIPQFPWAIJYSGG-UHFFFAOYSA-N CCCCCC=CCC=CC=CC=CC(=O)CCCCC(=O)O
216 0.1369863 UDRAQVUHYNBVGG-UHFFFAOYSA-N CCCCCC=CC=CC(CC=CCC=CCC=CC(=O)O)O
217 0.1369863 WARDIKMLIWQHRZ-UHFFFAOYSA-N CCCCCC=CC=CC(CC=CCC=CC=CCC(=O)O)O
218 0.1369863 LDMTVZQCCQXLRS-UHFFFAOYSA-N CCCCCC1OC1=CC=CCC=CCC=CCCCC(=O)O
219 0.1369863 QQUFCXFFOZDXLA-GTYUHVKWSA-N CCCCC/C=C\C/C=C\C=C\[C@@H](C/C=C\CCCC(=O)O)OO
220 0.1369863 VMVAXJZXMPJBIB-RTBSWYQQSA-N OC(=O)CC(/C=C/C=C(C=CC1=C(C)CCCC1(C)C)C)(O)C
221 0.1369863 DTKUEMLWBCKQCB-UHFFFAOYSA-N CCCCCC=CC=CC(=CC=CCC=CCCCC(=O)O)O
222 0.1369863 SFIBXKABWRNYKQ-IITLTHAWSA-N C(CCC/C=C/C/C=C\CC(=O)/C=C\C=C/CCCCC)(=O)O
223 0.1369863 MGIHBPQPUXRGCV-UHFFFAOYSA-N CCCCCC=CC=CC(CC1OC1CC=CCCCC(=O)O)O
224 0.1369863 MHSOJVKVACYHHZ-OGJIFNPOSA-N CC(=CC(=O)CC(=CCCC(=CCCC(=CC(=O)O)C)C)C)C
225 0.1369863 PDCQNVQIUNGNOU-UHFFFAOYSA-N CCCCCC=CC=CC(CC(=CCC=CCCCC(=O)O)O)O
226 0.1369863 URDQSJSEGRMOIT-UHFFFAOYSA-N CCCCCC1OC1C=CC=CC=CCC=CCCCC(O)=O
227 0.1369863 WLKCSMCLEKGITB-XWJJKCKWSA-N C(CCC/C=C\C/C=C\C/C=C\C=C\C(O)C/C=C\CC)(=O)O
228 0.1369863 SFIBXKABWRNYKQ-UHFFFAOYSA-N CCCCCC=CC=CC(=O)CC=CCC=CCCCC(=O)O
229 0.1369863 ZQEVTIXDKVNWKX-UHFFFAOYSA-N OC(=O)CCCCCCCCOCCCCC1CCC=C1
230 0.1369863 DOSZKDBRBMGTCL-UZLJEDGISA-N CCCCCC=CCC1OC1/C=C/C(CC=CCCC#CO)O
231 0.1369863 BNQRHYJSQMKNKS-UHFFFAOYSA-N CC(=CC=CC(=CC(=O)O)C)CCC1=C(C)C(O)CCC1(C)C
232 0.1369863 ORLCYEACZQNGRV-UHFFFAOYSA-N CCCCCC=CC=C(C=CC=CCC=CCCCC(=O)O)O
233 0.1369863 PYJWMSLPGXUJHS-UHFFFAOYSA-N CCCCCC=CCC=CCC=CC=CC(CCCOC(=O)O)O
234 0.1369863 RLFDVGHDISQUKQ-RBUQIHAASA-N CC(C)CC=C[C@@H](C)C=CC=C(C)[C@H]1[C@@H](O)C=C(CO)[C@@H](O)[C@@H]1O
235 0.1369863 QQUFCXFFOZDXLA-VYOQERLCSA-N CCCCC/C=C\C/C=C\C=C\[C@H](C/C=C\CCCC(=O)O)OO
236 0.1369863 RUMPNDHHUJHLBP-UHFFFAOYSA-N CCC=CCC=CCC=CCC=CCC=CCCOCC(=O)O
237 0.1369863 XVOWCSFEWVODML-UHFFFAOYSA-N CCC=C(CC=CCC=CCC=CCC=CCCCC(=O)O)O
238 0.1369863 NMAIYZAJPYEPRM-UHFFFAOYSA-N CCCCCC=CC=C1C(CC=CCCCC(=O)O)C=CC1O
239 0.1369863 KLAGFFXRUOBTMA-PMMVPOIBSA-N CC(=C/C=O)CCC1C(=C)CCC2C1(C)CCCC2(C)C(=O)O
240 0.1369863 RZZABHZOQRHION-UHFFFAOYSA-N CCCCCC=CCC=CC=C(C=CC=CCCCC(=O)O)O
241 0.1369863 KLAGFFXRUOBTMA-OPAWTFRDSA-N CC(=CC=O)CCC1C(=C)CCC2C1(C)CCCC2(C)C(=O)O
242 0.1369863 BCZYGSXYASWCTJ-UHFFFAOYSA-N CCCCCCCCC=CC(C(CCCCC#CO)O)O
243 0.1369863 SEPSUUZKLHYARD-KQCTYSALSA-N CC(CCC=C(/C)C(=O)O)C1CCC(C)C12CC=C(C)C(=O)C2
244 0.1369863 WQMFCKGZGOSYJD-ZKLPNHAASA-N CC12CCCC(C)(C1CCC(=C)C2CC=C(/CO)C=C)C(=O)O
245 0.1369863 KXZLPQLBTFTJIC-BLNCKKCXSA-N CC(=C/CC1C(=C)CCC2C1(C)CCCC2(C)C(=O)O)CC=O
246 0.1369863 KLAGFFXRUOBTMA-OBWPLOTHSA-N CC(=CC=O)CCC1C(=C)CCC2C1(C)CCCC2(C)C(=O)O
247 0.1369863 KLAGFFXRUOBTMA-UGUQBNQJSA-N CC(=C/C=O)CCC1C(=C)CCC2C1(C)CCCC2(C)C(=O)O
248 0.1369863 PWVATQFEMUUBJD-XNVVNHSCSA-N CC(=CC1CC(=CCCC(=CCCC(C)(O)C=C)C)C(=O)O1)C
249 0.1369863 BOCZJSSFPJSWBG-UHFFFAOYSA-N CCCCCC=CCC=CC=CC(CC=CCCCOC(=O)O)O
250 0.1369863 NMCOODLEFUIZHU-UHFFFAOYSA-N CCC=CCC=CCCCC=CC=CC=CCOCCC(=O)O
251 0.1369863 WLKCSMCLEKGITB-UOYOWLMFSA-N CCC=C/CC(O)C=C/C=CCC=C/CC=CCCCC(=O)O
252 0.1369863 KFCSOQQXXGZIRG-UHFFFAOYSA-N OC(=O)OCCCCCCCCCCCCC1CCC=C1
253 0.1369863 CXGMBGYFLBNOOF-AJIGLVOVSA-N CC(/C=C/CC=CCCCC=CC=CC=CCCCC(=O)O)O
254 0.1369863 NLLHOWGAXBVCQA-PNDNNUDLSA-N CC=C(C)/C(=O)OC(CC(=CC=CC(C)(O)C=C)C)C=C(C)C
255 0.1369863 HCVAJCFJQXPCNX-UHFFFAOYSA-N OC(=O)CCOCCCCCCCCCCC1CCC=C1
256 0.1369863 BLWCDFIELVFRJY-QXBXTPPVSA-N CC\C=C/CC(O)C(O)C\C=C/C\C=C/C\C=C/CCCC(O)=O
257 0.1369863 KLAGFFXRUOBTMA-DOEMEAPXSA-N CC(=C/C=O)CCC1C(=C)CCC2C1(C)CCCC2(C)C(=O)O
258 0.1369863 NMRKCNQQJWWZBE-GSEQVZAJSA-N CCCCCC(/C=C/C1OC1CC=CCC=CCCC#CO)O
259 0.1369863 RLFDVGHDISQUKQ-LUNAJXQVSA-N CC(C)CC=C/C(C)C=CC=C(/C)C1C(O)C=C(CO)C(O)C1O
260 0.1369863 MPDSWPMWTGRSJE-GMESBDOBSA-N CC(CCC=C(/C)C(=O)O)C1CCC2COC3CC12CC=C3C
261 0.1369863 QEISDWHCXPKVIH-IFFSAKGNSA-N CC(=CCCC1C(=C)CCC2C1(C)CCCC2(C)C(=O)O)C=O
262 0.1369863 JHKUZYXDLVTBBJ-GWLBBZBZSA-N CC(=C/CO)CC(O)C=C(/C)CCC=C(/C)C(=O)C=CC(C)(C)O
263 0.1369863 WQBWFDHSMJAHRT-UHFFFAOYSA-N CC(CCCC=CCC=CCC1OC1CC=CCCCC(=O)O)O
264 0.1369863 OTXGCPAMXCNCAL-HJZZCXMUSA-N CCCCC(/C=C/CC=CCC1OC1CC=CCCCC(=O)O)O
265 0.1369863 BTADBLVCZDLXJK-OKKOLDQFSA-N CCCCCC=CCC=CCC1OC1C(/C=C/CCCC(=O)O)O
266 0.1369863 QEISDWHCXPKVIH-AEGXBBEMSA-N CC(=C/CCC1C(=C)CCC2C1(C)CCCC2(C)C(=O)O)C=O
267 0.1369863 QQUFCXFFOZDXLA-UHFFFAOYSA-N CCCCCC=CCC=CC=CC(CC=CCCCC(=O)O)OO
268 0.1369863 HHHZEBPGFMSSKG-UHFFFAOYSA-N CCCCCC=CCC=CCC=CC=CC(CC=CC(=O)O)O
269 0.1369863 NLLHOWGAXBVCQA-SMSCIASLSA-N CC=C(C)/C(=O)OC(CC(=CC=CC(C)(O)C=C)C)C=C(C)C
270 0.1369863 KLAGFFXRUOBTMA-JXOQTENCSA-N CC(=CC=O)CCC1C(=C)CCC2C1(C)CCCC2(C)C(=O)O
271 0.1369863 FPPFZESUCOMAOU-UHFFFAOYSA-N C=CC1(C)CC(O)C(C(=C1)C(=O)C)(C)C1CCCC(C1=O)(C)C
272 0.1369863 SAVFPUMJKIDYRQ-FOCLMDBBSA-N CCCCCC(/C=C/C1=CC#CC1CCCCCCC(=O)O)O
273 0.1369863 LDOCIRJMPUHXRM-YUJGFSRTSA-N C(CCCCCC[C@@H]1/C(=C\C=C\CCCCC)/C=CC1=O)(=O)O
274 0.1369863 URDQSJSEGRMOIT-FDMWOPBLSA-N C(/C/C=C\C=C\C=C\[C@@H]1O[C@H]1CCCCC)=C/CCCC(O)=O
275 0.1369863 YWIMDMMGJHSTKV-BWEXIVJMSA-N CC(=CC(=O)CC(=CCC1OC1(C)C=CCC(=CCO)C)C)C
276 0.1369863 ZEWAUSRQAOUQGB-UHFFFAOYSA-N CCCCCC=CCC=CC=CC=CC=C(CCCC(=O)O)O
277 0.1369863 RLFDVGHDISQUKQ-WLNHRCIGSA-N CC(C)CC=C[C@@H](C)C=CC=C(/C)[C@H]1[C@@H](O)C=C(CO)[C@@H](O)[C@@H]1O
278 0.1369863 PNKOSVPFAUQMFP-WYMLVPIESA-N CCCCCC(/C=C/C1=CCC(=O)C1CCCCCC#CO)O
279 0.13559322 FLRZSIWHIJTYQM-JUSAMEGKSA-N CC12CCC(O)C(C)(C=O)C1CCC3=CC(C)(C=C)C(O)CC23
280 0.13559322 XKSZGDFMLKSRIA-UHFFFAOYSA-N CC(=C1C=C2CCC3C(C2CC1O)(C)CCCC3(C)C(=O)O)C
281 0.13559322 DFIHPWLIVURJOU-ARICWDBBSA-N CC12CCCC(C)(C1CCC3C2CCC(C)(C=C)C3=O)C(=O)O
282 0.13559322 ZFKGKDSQEMMUGZ-UHFFFAOYSA-N OCC1(CCCC2(C1CCC1=CC(CCC21)(C)C=C)C)C(=O)O
283 0.13559322 DFIHPWLIVURJOU-HUGJHKJRSA-N CC12CCCC(C)(C1CCC3C2CCC(C)(C=C)C3=O)C(=O)O
284 0.13559322 GPPLJGGOIPXIIG-UHFFFAOYSA-N CCCCC1=CC=C(C=C1)C(=O)CCCC1OCC(C)(C)CO1
285 0.13559322 XYFHTGNVEUCWAX-UHFFFAOYSA-N CC(C1=CC2=CCC3(C(C2CC1)(C)CCCC3(C)C(=O)O)O)C
286 0.13333333 QIFFYAGZISWGEC-UHFFFAOYSA-N CCCC1=CC=C(C=C1)C(=O)CCCCC1OCC(C)(C)CO1
287 0.13333333 NIRVKNYGZWKCQY-UHFFFAOYSA-N C=CC1(C)CCC2C(=CC(C3C2(C)CCCC3(C)C(=O)O)O)C1
288 0.13333333 YMYLSONMRJEVBJ-QQXMDYFESA-N C[C@]1(CC2=C(C[C@@H]1O)[C@@]3(C)CCC[C@](C)([C@@H]3CC2)C(=O)O)C=C
289 0.13333333 ZZTRCQYPYKJCGX-KFPUUFLVSA-N CC1=C/CCC(=C)C2COC(=O)C(CC=CC(C)(C)O)C2CC1
290 0.13333333 ZVJVFQCJNCHKKA-KEPBYGSZSA-N CC1(C)CC(O)C(O)C2(C)C3CCC(C)(C=C)C=C3C(=O)CC12
291 0.13333333 NIRVKNYGZWKCQY-ZWDFGCBGSA-N C[C@@]1(CC[C@H]2C(=C[C@@H](O)[C@@H]3[C@]2(C)CCC[C@@]3(C)C(=O)O)C1)C=C
292 0.13114754 KJPLXPDMGADSNR-UHFFFAOYSA-N OC1CC2=CCC3C(C2(CC1C(=O)O)C)CCC1(C3CCC1)C
293 0.13114754 UAXNLFQWKCSHGV-ZEEKQVTDSA-N CC12CCCC(C)(C1CCC3=CC(C)(C=C)C(O)CC23)C(=O)O
294 0.13114754 KAJJDJJOUMTPIM-UHFFFAOYSA-N C=CC1(C)CC2=CCC3C(C2CC1O)(C)CCCC3(C)C(=O)O
295 0.13114754 KLZNBERWPKTMAP-MYOQPVCSSA-N C[C@]1(CC[C@H]2C(=C1)CC[C@@H]3[C@]2(C)C[C@H](O)C[C@@]3(C)C(=O)O)C=C
296 0.13114754 SKGRFDBPMXYXEN-FXAWDEMLSA-N CC(C)c1ccc2c(CC[C@@H](C(C)(C)O)[C@]2(C)CCC(=O)O)c1
297 0.13114754 KLZNBERWPKTMAP-UHFFFAOYSA-N C=CC1(C)CCC2C(=C1)CCC1C2(C)CC(O)CC1(C)C(=O)O
298 0.13114754 QLDVNHVWGGTJAN-UHFFFAOYSA-N C=CC1(C)CCC2C(=C(O)CC3C2(C)CCCC3(C)C(=O)O)C1
299 0.13114754 UAXNLFQWKCSHGV-VRYCVARASA-N CC12CCCC(C)(C1CCC3=CC(C)(C=C)C(O)CC23)C(=O)O
300 0.13114754 UAXNLFQWKCSHGV-UHFFFAOYSA-N C=CC1(C)C=C2CCC3C(C2CC1O)(C)CCCC3(C)C(=O)O
301 0.12903226 GOFAMPKRFQXJLA-UHFFFAOYSA-N C=CC1(C)CCC2C(=CCC3C2(C)CC(O)CC3(C)C(=O)O)C1
302 0.12903226 IAZBMERBHDNUJC-UHFFFAOYSA-N OCC1(CCCC2(C1CCC1=CC(=CCC21)C(C)C)C)C(=O)O
303 0.12903226 INLXOAARLZAYBY-UHFFFAOYSA-N COC1=CC2=C(CC1)C1CCC3(C(C1CC2)CC(C3O)(C)O)C
304 0.12903226 IHXWVVUXBITQBH-FSJIYTDTSA-N CC(O)(C=C)C=CC1C(=C)CCC2C1(C)CCCC2(C)C(=O)O
305 0.12903226 NFCXIZLGYZULLM-UHFFFAOYSA-N OCC1(CCCC2(C1CCC1=CC(=C(C)C)CCC21)C)C(=O)O
306 0.12903226 USEGNLRZEPYSPY-LEYLRVBBSA-N CC1C2CCC3C(C)(C)CC(O)C(O)C3(C)C2C(=O)C=C1C=C
307 0.12903226 LBJQNIZPOYCDNO-UHFFFAOYSA-N O=C1CCC2(C(=C1)CC(C1C2CCC2(C1CC(C2O)O)C)C)C
308 0.12698413 JKUQUASCHJKIQD-UHFFFAOYSA-N COC1=CC2C(C=C1)C1CCC3(C(C1CC2)CC(C3O)(C)O)C
309 0.12698413 GDAJTKZIGQRGOD-HOJAQTOUSA-N CC(C)c1cccc(CCC2C(C)(O)CCCC2(C)C(=O)O)c1
310 0.12698413 SOADJBIMDDMZJZ-LOMYATQRSA-N CC1(C)[C@H](O)C(=O)C[C@]2(C)[C@@H]1CCC3=C[C@@](C)(C[C@H](O)[C@@H]23)C=C
311 0.12698413 HMKCNMLTZZPSFR-UHFFFAOYSA-N O=C1CCC2(C(=C1)C(C)CC1C2CCC2(C1CC(C2O)O)C)C
312 0.12698413 AAIHVZNCFQTVCA-UHFFFAOYSA-N CCCCCC1=CC(O)=C2C3CC(O)CCC3C(C)(C)OC2=C1
313 0.12698413 BHMPJTSEAQUTIM-UHFFFAOYSA-N C=CC1(C)CCC2C(=CCC3C2(C)CCOCC3(C)C(=O)O)C1
314 0.125 UKWPNRLRLOQPFN-UHFFFAOYSA-N C=C1CC23CC1CCC3C1(C(CC2)C(C)(CCC1O)C(=O)O)C
315 0.125 IIKIMBIHDXZKFR-NQAGYIRISA-N CC1CC(O)C2(C)C(CCC=C2C)C1(C)CCC3=CC(=O)OC3
316 0.125 ROCZLGMVVOEWDS-UHFFFAOYSA-N O=C1CCC2(C(=C1)CCC1C2CCC2(C1(O)CCCC2O)C)C
317 0.125 UKWPNRLRLOQPFN-IDRWLXGUSA-N CC1(CCC(O)C2(C)C3CCC4CC3(CCC12)CC4=C)C(=O)O
318 0.125 BJIYGXNZLPKDHO-OIGVQNGMSA-N CC12CCCC(C)(C1CCC(=C)C2CC(O)C(=C)C=C)C(=O)O
319 0.125 HQQZBMKXJMSPSP-UHFFFAOYSA-N C=C1CC23CC1CCC3C1(C(CC2)(O)C(C)(CCC1)C(=O)O)C
320 0.125 SQWZYUSJGKMOLM-UHFFFAOYSA-N CC(C1=CC2=C(CC1)C1(C)CCC(C(C1CC2)(C)C(=O)O)O)C
321 0.125 OIGKUYPPPLLHHA-UHFFFAOYSA-N O=C1CCC2(C(=C1C)CCC1C2CCC2(C1CC(C2O)O)C)C
322 0.125 OPCHLKSWTVXFPO-UHFFFAOYSA-N OC1CC2(C)C3CC=C(C=C3CCC2C(C1)(C)C(=O)O)C(C)C
323 0.125 IIKIMBIHDXZKFR-YESPVIGUSA-N CC1CC(O)C2(C)C(CCC=C2C)C1(C)CCC3=CC(=O)OC3
324 0.125 COGBNPPQNRXZLA-UHFFFAOYSA-N CCCCOCCOC(=O)CCCCCC1CCCC=C1
325 0.125 BJIYGXNZLPKDHO-AZNNDXHDSA-N C[C@]12CCC[C@](C)([C@@H]1CCC(=C)[C@@H]2C[C@@H](O)C(=C)C=C)C(=O)O
326 0.125 BJIYGXNZLPKDHO-PNDFQMOFSA-N C[C@]12CCC[C@@](C)([C@@H]1CCC(=C)[C@@H]2C[C@@H](O)C(=C)C=C)C(=O)O
327 0.125 FSLQFOLYXYERLR-UHFFFAOYSA-N C=C1CCC23CC1CC2CCC1(C3(C)CCCC1(C)C(=O)O)O
328 0.125 QSMXTCQOYVURFR-UHFFFAOYSA-N OC1CC(C2(C1C1CCC3C(C1CC2)(C)C=C(C(=O)C3)C)C)O
329 0.12307692 NDSNKRFJWCACTC-UHFFFAOYSA-N OC1=C2C=C(CCC2C2(C(C1)C(C)(CCC2)C(=O)O)C)C(C)C
330 0.12307692 QEDVZKUYVKGIMN-UFHCNKNBSA-N CC(CCC=C(C)C)C1C(O)CC(=CCC=C2/C1COC2=O)C
331 0.12307692 KYUNUNFBPZMSAD-YPLULLRNSA-N CC1=CC(=O)O[C@@H]1C[C@H]2C(=C)CC[C@H]3C(C)(C)[C@@H](O)CC[C@]23C
332 0.12307692 RILZYIMYDQPCGC-UHFFFAOYSA-N OCC1(CCCC2(C1CC=C1C2CCC(=C1)C(C)C)C)C(=O)O
333 0.12244898 ZZOWFGXOHORGEA-UHFFFAOYSA-N O=C1CCC2(C(=C1)CC(C1C2CCC2(C1C(O)CC2O)C)C)C
334 0.12244898 AOZRVDRTKVDFTL-UHFFFAOYSA-N C=C1CCC23CC1CC2CCC1C3(C)C(O)CCC1(C)C(=O)O
335 0.12121212 MGSYUDDLXLZUOM-UHFFFAOYSA-N OC1CC2(C)C3CCC(=CC3=CCC2C(C1)(C)C(=O)O)C(C)C
336 0.12121212 ZDSPQKVEIYKDSC-DBVUQKKJSA-N CC(C)C1=CC(=O)C2(CCC3C(C)(C)CCCC3(O)C2)CC1=O
337 0.12121212 POABTCWBKVBFFT-QPFALRLBSA-N CC(=C/C(=O)O)CCC1(C)C2CC(O)C=C(C)C2(C)CCC1=C
338 0.12121212 JZGOJMVGPJEQST-UHFFFAOYSA-N CCCC=CCC=CCCC(O)CCCCCCC(O)=O
339 0.12121212 KZOXCFSLVSUILI-UHFFFAOYSA-N CC(CCCC=CCC=CC=CC(CC=CCCCC(=O)O)O)O
340 0.12121212 XMDMEQOAZQBUBL-XCEDWEIYSA-N CC=C(C)/C(=O)OC1CCC(C)(O)C2CC(=CCC12C)C(=C)C
341 0.12121212 ZNFKEQXJBYWKSL-UHFFFAOYSA-N OC(=O)CCCCCCCCCCOCCC1C=CCC1
342 0.12 FWZRIDPAAZNQHR-UHFFFAOYSA-N OCC12CCC3C(C2CCC1O)CCC1C3(C)C=C(C)C(=O)C1
343 0.11940299 MTDRJRJHORBGKY-UHFFFAOYSA-N OCC(C1=CCC2C(=C1)CCC1C2(C)CCCC1(C)C(=O)O)C
344 0.11940299 QTBCSPIBQKBMDZ-UHFFFAOYSA-N OC(CCCCCC1C=CCC1)CCCCCCC(=O)O
345 0.11940299 UMUOGWDSBQGJDM-UHFFFAOYSA-N OC(CCC(=O)O)CCCCCCCCCC1C=CCC1
346 0.11764706 SLMFLTPPPXRYHP-PECOGNCOSA-N CC1CCC2(C)C(CC(=O)C=C2C)C1(C)CCC(=CC(=O)O)C
347 0.11764706 SLMFLTPPPXRYHP-OHGCEXCKSA-N CC1CCC2(C)C(CC(=O)C=C2C)C1(C)CCC(=CC(=O)O)C
348 0.11764706 POMDFGQMQVGOIY-UHFFFAOYSA-N OC(CCCC(=O)O)CCCCCCCCC1CCC=C1
349 0.11764706 SLMFLTPPPXRYHP-OKDIVFFISA-N CC1CCC2(C)C(CC(=O)C=C2C)C1(C)CCC(=C/C(=O)O)C
350 0.11764706 SLMFLTPPPXRYHP-HYKMDJFRSA-N CC1CCC2(C)C(CC(=O)C=C2C)C1(C)CCC(=C/C(=O)O)C
351 0.11764706 KFVUFODCZDRVSS-LBWIARQKSA-N C[C@]12CCC3[C@@]4(CCC[C@@]([C@H]4CC[C@@]3(C1)CC2=O)(C)C(=O)O)C
352 0.11764706 SLMFLTPPPXRYHP-BENRCLHBSA-N CC1CCC2(C)C(CC(=O)C=C2C)C1(C)CCC(=CC(=O)O)C
353 0.11764706 ZHMDNLLRUPMZJW-UHFFFAOYSA-N OC1CC(C2(C1C1CCC3=C(C)C(=O)CCC3(C1CC2)C)C)O
354 0.11764706 QZOXFPXAAQSWEA-OWDMVUQNSA-N CC(CCC1(C)C(=CCC2C1=CC(=O)CC2(C)C)C)CC(=O)O
355 0.11764706 SPKDTPUXAOTEOX-UHFFFAOYSA-N OC(CCCCC(=O)O)CCCCCCCC1CCC=C1
356 0.11764706 RSDWUAMVLUZAKV-UHFFFAOYSA-N CCCC=CC=CCCCCCCCCC(CC(=O)O)O
357 0.11764706 KMWRMRZOIRKXCM-UHFFFAOYSA-N OC(CCCCC1CCC=C1)CCCCCCCC(=O)O
358 0.11764706 SLMFLTPPPXRYHP-CDEKWUAPSA-N CC1CCC2(C)C(CC(=O)C=C2C)C1(C)CCC(=C/C(=O)O)C
359 0.11764706 WLZMZARRLMIMRW-SSMFIEESSA-N CC1CCC2C(=CC(=O)CC2(C)C)C1(C)CCC(=CC(=O)O)C
360 0.11764706 KFVUFODCZDRVSS-XGBBNYNSSA-N CC12CCC3C(CCC4C3(C)CCCC4(C)C(=O)O)(CC1=O)C2
361 0.11764706 GSSZFRWQHGFMFO-UHFFFAOYSA-N OC(CCCC1CCC=C1)CCCCCCCCC(=O)O
362 0.11764706 SBPZJNBNENLLMJ-UHFFFAOYSA-N OCC1(C)CCCC2(C1CCc1c2cc(c(c1)C(O)(C)C)O)C
363 0.11764706 SLMFLTPPPXRYHP-HZCFSAROSA-N CC1CCC2(C)C(CC(=O)C=C2C)C1(C)CCC(=CC(=O)O)C
364 0.11764706 YRAPOKSLUNMPOF-BKFJMFTRSA-N CC12CCC3C4(C)CC(=O)C(O)C(C)(CO)C4CCC3(C1)C=C2
365 0.11764706 PCUOWORFFBOAIO-UHFFFAOYSA-N OC(CCCCCC(=O)O)CCCCCCC1CCC=C1
366 0.11594203 OKNGHMJLXXXEEZ-UMYDBDEDSA-N CC1(C)C(O)C(=O)CC2(C)C3CC(O)C(C)(C=C)C=C3CCC12
367 0.11594203 OKNGHMJLXXXEEZ-PNYRHPDPSA-N CC1(C)C(O)C(=O)CC2(C)C3CC(O)C(C)(C=C)C=C3CCC12
368 0.11594203 SYLMAJFUVCRBPO-UHFFFAOYSA-N OC(=O)C(CCCCCCCCCCCC1C=CCC1)O
369 0.11594203 ZZDUAJUKDMAYJM-UHFFFAOYSA-N CCCCCC1=CC=C(C=C1)C(=O)CCCCCC(=O)OCC
370 0.11594203 OOMYUULZZJPOPD-NHBWYDCSSA-N CC1(C)C(O)C(=O)CC2(C)C3CC(O)C(C)(CC3=CCC12)C=C
371 0.11594203 OKNGHMJLXXXEEZ-UHFFFAOYSA-N CC1(C)C(O)C(=O)CC2(C)C3CC(O)C(C)(C=C)C=C3CCC12
372 0.11538462 PCSGILVTWICROM-RUTGWLNGSA-N CC1(C)CCCC2(C)C1CCC34CC(=C(C3O)C(=O)O)CCC24
373 0.11538462 JKABIXGJCHLWJM-UHFFFAOYSA-N C=CC1(C)CC(O)C2(C(C1O)C(=O)CC1(C2CCCC1(C)C)O)C
374 0.11538462 AQACIGQZHKSQDS-UHFFFAOYSA-N OCC12CCC3C(C2CCC1O)CCC1=C(C(=O)CCC31C)C
375 0.11538462 IGOMNRZBTQVLBU-IJCBKZNRSA-N CC12CC(=O)CC(CO)(CO)C1CCC34CC(CCC23)C(=C)C4
376 0.11538462 IGOMNRZBTQVLBU-VINWQNLFSA-N CC12CC(=O)CC(CO)(CO)C1CCC34CC(CCC23)C(=C)C4
377 0.11538462 FIIPAFYQYTZGEM-CTZQRVGRSA-N CC1(C)CC[C@@H](O)[C@]2(C)[C@@H]1CC(=O)C3=C2CC[C@](C)(C=C)[C@@H]3O
378 0.11428571 JGVXNVVNWRWGLT-UHFFFAOYSA-N CCCCCCC=CC1=C(CC=CCCCC(=O)O)C(CC1O)O
379 0.11428571 WGURGXZGVSMKKG-YZOVGUKHSA-N CC12CCCC(C)(C1CCC(=C)C2CC3OC3(C)C=C)C(=O)O
380 0.11428571 WGURGXZGVSMKKG-ZYLYKIMZSA-N CC12CCCC(C)(C1CCC(=C)C2CC3OC3(C)C=C)C(=O)O
381 0.11428571 RMMDUVXDOCBRSC-OSXSXUCASA-N C[C@H](CC(=O)C=C(C)C)[C@H]1CC[C@]2(C)[C@H](O)C(=O)C=C(C)[C@@H]2C1
382 0.11320755 OZULRQMDNJXVDJ-SXLOBPIMSA-N CC(C)C1=C[C@]2(O)CC[C@H]3C(C)(C)CCC[C@]3(O)CC2=CC1=O
383 0.11320755 FUTMWIRCBICNHR-UHFFFAOYSA-N CCC1(C)C(=CC(=O)O)CCC2C1=CCC1(C2CCC1(C)O)C
384 0.11320755 PRWOCHGAYQMOBD-UHFFFAOYSA-N O=C1CCC2(C(=C1)C(C)CC1C2COCC2(C1CCC2O)C)C
385 0.11320755 GNTLMGNRXQBLTE-UHFFFAOYSA-N C=CC1(C)CCC2C(=C1)C(=O)CC1C2(CO)CCC(C1(C)C)O
386 0.11320755 XOMCQEPHPUWVKB-UHFFFAOYSA-N OCC12CCC3C(C2CCCC1O)CCC1=CC(=O)CCC31C
387 0.11267606 PDTRXFIPGLQUNM-DWUVVMMKSA-N CCCCCC=CC(/C=C/C=CC(CC=CCCCC(=O)O)O)O
388 0.11267606 JZGOJMVGPJEQST-UTOQUPLUSA-N C(CCCCCCC(O)CC/C=C\C/C=C\CCC)(=O)O
389 0.11267606 POSPAFFWRPPJRW-UHFFFAOYSA-N CCC=CCCCC=CC(CCCCCCCC(=O)O)O
390 0.11267606 GHIWCMWYMZNPTL-UHFFFAOYSA-N CCCCCC(C(CC=CCCCCCCC#CO)O)O
391 0.11267606 NPDSHTNEKLQQIJ-KRWDZBQOSA-N CCCCCC=CC=C[C@H](O)CCCCCCCC(=O)O
392 0.11267606 NPDSHTNEKLQQIJ-UINYOVNOSA-N CCCCC/C=C\C=C\[C@H](CCCCCCCC(=O)O)O
393 0.11267606 NPDSHTNEKLQQIJ-JZNRSSNOSA-N CCCCCC=CC=CC(O)CCCCCCCC(=O)O
394 0.11111111 RAONNQHUKPEBGZ-UHFFFAOYSA-N OC(=O)CCCOCCCCCCCCCC1C=CCC1
395 0.11111111 GWLQAIIVWXSSCM-ONCXSQPRSA-N CC1(CO)CCCC2(C)C(CCC3=CC(=O)OC3)C(=C)CCC12
396 0.11111111 GWLQAIIVWXSSCM-LFGUQSLTSA-N CC1(CO)CCCC2(C)C(CCC3=CC(=O)OC3)C(=C)CCC12
397 0.11111111 GWLQAIIVWXSSCM-RAUXBKROSA-N CC1(CO)CCCC2(C)C(CCC3=CC(=O)OC3)C(=C)CCC12
398 0.11111111 YQESGDRIAQDEQE-UHFFFAOYSA-N CC1C2CCC3C(C)(C)C(O)CC(O)C3(C)C2C(=O)C=C1C=C
399 0.11111111 YQESGDRIAQDEQE-KETKXCOSSA-N CC1C2CCC3C(C)(C)C(O)CC(O)C3(C)C2C(=O)C=C1C=C
400 0.11111111 YKOPGLOIENSYPV-MWTROVGWSA-N CC(C)C1CCC2C3CC=C(C)C(=O)CC3(C)CCC12C(=O)O
401 0.11111111 PIGCYOFMVCMFAW-DBVUQKKJSA-N CC(C)C1=CC2(O)CCC3C(C)(C)CCCC3(CO)C2=CC1=O
402 0.10958904 LRWYBGFSVUBWMO-OKIFYYRFSA-N C(CCC/C=C\C/C=C\C/C=C\C/C=C\C=C\[C@@H](O)CC)(=O)O
403 0.10958904 IXWZFGHOXZVKQM-UHFFFAOYSA-N CCCCCC=CCC=CCCCOCCCCC(=O)O
404 0.10958904 ZHZXKFJCBPWBER-YOAPEKNBSA-N CC(=CCCC1=CCCC(C)(O)C(CCC(=CCO)C)OC1=O)C
405 0.10958904 UFPQIRYSPUYQHK-WAQVJNLQSA-N CCCCC/C=C\C/C=C\C=C\C=C\[C@H]1[C@@H](O1)CCCC(=O)O
406 0.10958904 OEWLXJPAJLRTHF-UHFFFAOYSA-N CCC=CCC1C(CCCCCCCC(=O)O)CCC1O
407 0.10958904 NSHPGTBWUZPWGW-TYQNEONJSA-N CC(=CCCC1=CCCC(C)(OC1=O)C(O)CCC(=CCO)C)C
408 0.10958904 RTONMMYEYXUZNQ-UHFFFAOYSA-N CCCCCCCCC#CCCOCCCCCC(=O)O
409 0.10958904 WKKBRRFSRMDTJB-UMGGQSCQSA-N CC1(CO)CCCC2(C)C(CCC3=CCOC3=O)C(=C)CCC12
410 0.10958904 UFPQIRYSPUYQHK-UHFFFAOYSA-N CCCCCC=CCC=CC=CC=CC1OC1CCCC(=O)O
411 0.10958904 WZIDJXWEIKRGJG-UHFFFAOYSA-N CCCCCC=CCC=CC=CC=CC1OC1CC(C(=O)O)C
412 0.10958904 CRRLPNWNDSUKJU-UHFFFAOYSA-N OC(=O)COCCCCCCCCCCCC1C=CCC1
413 0.10958904 AFBJLDUEEOOVHL-UHFFFAOYSA-N CCCCCC=CC=C1C(CC=CCCCC(=O)O)CCC1=O
414 0.10958904 PITIULPUTHHIBJ-UHFFFAOYSA-N CC(CCCC1OC1CC=CCC=CCC=CCCCC(=O)O)O
415 0.10958904 MSLXIYYWGHOJNU-XDWFXDORSA-N CC(=C/C(=O)O)CCC1=C(C)C(=O)CC2C(C)(C)CCCC12C
416 0.10958904 UUEMHYJUQLXVQF-OXXHCNNESA-N CC(=C/C=O)CCC1C(=CCC2C(C)(C)C(O)C(=O)CC12C)C
417 0.10958904 LXTNMTAATWLBBJ-UHFFFAOYSA-N CCCCCC=CCC=CC=CC=CCC=C(CCC(=O)O)O
418 0.10958904 YGJTUEISKATQSM-USWFWKISSA-N CCCCCC(=O)/C=C/C=C\C/C=C\C/C=C\CCCC(=O)O
419 0.10958904 OKDQVWRDPAROQD-UHFFFAOYSA-N CCCC(CC1OC1CC=CCC=CCC=CCCCC(=O)O)O
420 0.10958904 VRTGIGYIZZSKGP-UHFFFAOYSA-N CCCCCC=CCC=CCC=CC=C(C(CCCC(=O)O)O)O
421 0.10958904 OBXCDFNUWPCTJI-ADPUSNCMSA-N CC(=C/CCC(=CCCC(=CCCC(=CCO)C)C)C(=O)O)CO
422 0.10958904 OMDLKJOBOJEEJL-UHFFFAOYSA-N CCCCCC=CCC=CC=CC=CC(=CCCCC(=O)O)O
423 0.10958904 JNUUNUQHXIOFDA-UHFFFAOYSA-N CCCCCC=CCC=CCC=CC=CC(CCCC(=O)O)OO
424 0.10958904 UUEMHYJUQLXVQF-BEHIWLPRSA-N CC(=CC=O)CCC1C(=CCC2C(C)(C)C(O)C(=O)CC12C)C
425 0.10958904 PUIBPGHAXSCVRF-QHFGJBOXSA-N CCCCC[C@@H](/C=C/C1=CCC(=O)[C@@H]1CCCCCCC(=O)O)O
426 0.10958904 PZFWUCNFXDNHRU-UHFFFAOYSA-N CCCCCC=CC=CC(CC=CCC=CCCCOC(=O)O)O
427 0.10958904 JNUUNUQHXIOFDA-JGKLHWIESA-N CCCCC/C=C\C/C=C\C/C=C\C=C\[C@H](CCCC(=O)O)OO
428 0.10958904 PHPLGLSCBTUOGX-UHFFFAOYSA-N CCCCCC=CCC=CC=C(C(CC=CCCCC(=O)O)O)O
429 0.10958904 FJKPJNUAHYZSRV-WSBBLMCDSA-N CCCCCC=CCC(/C=C/C1OC1CC=CCCCC(=O)O)O
430 0.10958904 NNNUJNWMFLYQTF-PFRQMTDMSA-N CC1(C)CCCC2(C)C(CC(O)C3=CCOC3=O)C(=C)CCC12
431 0.10958904 LRWYBGFSVUBWMO-UHFFFAOYSA-N CCC(O)C=CC=CCC=CCC=CCC=CCCCC(O)=O
432 0.10958904 WXRLVAOTRHLKSO-LNYZICDASA-N CC=C(C)/C(=O)OC(CC=C(C)C)C(=CC=CC(C)(O)C=C)C
433 0.10958904 YEUIYKUIQPYCPS-ABSDTBQOSA-N CC1(C)CCCC2(C)C(CCC3=CC(=O)OC3)C(=CCC12)CO
434 0.10958904 GPQVVJQEBXAKBJ-VDTDYMMTSA-N CC[C@H]1[C@H](O1)C/C=C\C/C=C\C/C=C\C/C=C\CCCC(=O)O
435 0.10958904 HWVPFLVEWYSHJU-UHFFFAOYSA-N CCCCCC=CCC=CCC(C(CC=CCC=CC(=O)O)O)O
436 0.10958904 SSBMFTWGVKYNQK-UHFFFAOYSA-N CCCCCC=CCC1C(CC=CCCCC(=O)O)C=CC1=O
437 0.10958904 KUPSOFRTWMTZDX-UHFFFAOYSA-N CC(=O)CCCC=CCC=CCC=CCC=CCCCC(=O)O
438 0.10958904 UFPQIRYSPUYQHK-GEVFOBPOSA-N CCCCCC=C/CC=C/C=C/C=C/C1OC1CCCC(=O)O
439 0.10958904 MEASLHGILYBXFO-XTDASVJISA-N CCCCC/C=C\C/C=C\C/C=C\C=C\C(=O)CCCC(=O)O
440 0.10958904 LRWYBGFSVUBWMO-UAAZXLHOSA-N CC[C@H](/C=C/C=C\C/C=C\C/C=C\C/C=C\CCCC(=O)O)O
441 0.10958904 SQEKYOLLXDEHLF-LPMFUASCSA-N CC(/C=C/CC=CCC=CCC=CCC=CCCCC(=O)O)O
442 0.10958904 HSCUXCZWEKXESM-ADYUUVJTSA-N CC(=CCCC(=CCCC(C=O)C1CCC(C=O)C1C=O)C)C
443 0.10958904 PPMOWWAALQWWLJ-UHFFFAOYSA-N OCCC=CCC=CCC=CCC=CCC=CCCCC(=O)O
444 0.10958904 GRQAMCPLRSKENZ-AZUAARDMSA-N CC(=C[C@@H]1OC(=O)CC1=CCCC(=CCC[C@](C)(O)C=C)C)C
445 0.10958904 LFVLWSSNQATYTQ-UHFFFAOYSA-N CCCCCCC=CC=CCCOCCCCCC(=O)O
446 0.10958904 GPBQLEJLTGNRHQ-UHFFFAOYSA-N CCCCCCC=CC=CCCCOCCCCC(=O)O
447 0.10958904 HXFOLZMUTGEKQN-XBYJZVECSA-N CC(=C/CC(C)(C)CO)[C@H]1CC[C@@H]2CCC=C3[C@H](COC3=O)[C@@H]12
448 0.10958904 YGJTUEISKATQSM-UHFFFAOYSA-N CCCCCC(=O)C=CC=CCC=CCC=CCCCC(=O)O
449 0.10958904 WAVKSZWSLLJMMI-YBFUFRCZSA-N CC(=CCCC(=CCCC(C=O)C1CCC(=C1C=O)CO)C)C
450 0.10958904 OBXCDFNUWPCTJI-XPGDMRNMSA-N CC(=CCO)CCC=C(/C)CCC=C(CCC=C(/C)CO)/C(=O)O
451 0.10958904 LRWYBGFSVUBWMO-NQZHIPPKSA-N CC[C@H](O)\C=C\C=C/C\C=C\C\C=C/C\C=C/CCCC(O)=O
452 0.10958904 DEZKBTKYCHBZFR-UHFFFAOYSA-N CCCCCC=CCC=CC=CC(CC=CCCC(C(=O)O)O)O
453 0.10958904 SHPYJLSZWWZGND-UHFFFAOYSA-N CCCCCC=CCC=CC=CC(CC=CCCC#CO)OO
454 0.10958904 OGFOJIHWOHRBAN-UHFFFAOYSA-N CCCCCC=CCC=CCC=CC=CC(=CCCC(=O)O)O
455 0.10958904 ICCIQEWXHDLTQI-UHFFFAOYSA-N CCCCCC=CCC=CC=CC(CC(=CCCCC(=O)O)O)O
456 0.10958904 XIWWBWZMSCXNBW-ZQHYYPARSA-N CCCCCC(/C=C/C=CCC1OC1CC=CCCCC(=O)O)O
457 0.10958904 DPRDUIXXHOQINR-ARMMDJIISA-N CCCCC(/C=C/CC1OC1CC=CCC=CCCCC(=O)O)O
458 0.10958904 GQTKUBRWUJCKJO-PJACHSRJSA-N CC1C(=O)CC2C(C)(CCCC2(C)C13CCC(C)(O3)C=C)C=O
459 0.10958904 XVNADSISGGFOLS-UHFFFAOYSA-N CCCC(CC=CCC1OC1CC=CCC=CCCCC(=O)O)O
460 0.10958904 IFXLCTCMZPISGQ-UHFFFAOYSA-N CC(CCCC=CCC1OC1CC=CCC=CCCCC(=O)O)O
461 0.10958904 WKKBRRFSRMDTJB-JYBIWHBTSA-N CC1(CO)CCCC2(C)C(CCC3=CCOC3=O)C(=C)CCC12
462 0.10958904 REZQZAZCKDRFIJ-UHFFFAOYSA-N CCCCCCC=CC(=O)C=CC=CCC=CCCCC(=O)O
463 0.10958904 HYSXHSFJFJWWOB-PKUVGDCXSA-N CC(=CC(=O)C[C@](C)(O)[C@@H]1CC[C@](C)(O1)C=CC[C@](C)(O)C=C)C
464 0.10958904 QFUAYNMUBFLHQN-UPVCKODDSA-N CC(=CC(=O)CC(=CCCC(=C)C(=O)CCC(=CCO)C)C)C
465 0.10958904 IDPOCGHKMNIWBB-UHFFFAOYSA-N O=CCCCCC=CCC=CCC=CCC=CCCCC(=O)O
466 0.10958904 NHLGVMCLAXAGTH-UHFFFAOYSA-N CCCCCC=CCC=CCC1OC1CC(=CCCCC(=O)O)O
467 0.10958904 RBULXUYPQCFJSA-UHFFFAOYSA-N CCCCCC=CCC=CCC=CC(C1OC1CCCC(=O)O)O
468 0.10958904 FBFQHOACKBVGBH-UHFFFAOYSA-N CCCCCC=CCC=CCC=C(CC1OC1CCCC(=O)O)O
469 0.10958904 UJOYHYWDJQYUQT-UHFFFAOYSA-N CCCCCC=CCC=CCC1OC1CC1OC1CCCC(=O)O
470 0.10958904 IJHJSDJAGIZWOJ-YTQUADARSA-N CC1OC(=O)C(CCCCCCCCCc2ccccc2)C1O
471 0.10958904 LDBLVPFGZOZWME-UHFFFAOYSA-N CCCCCC=CCC=CCC=CC1OC1C(CCCC(=O)O)O
472 0.10958904 RBCBPUWGJMLMEO-UHFFFAOYSA-N CCCCCC=CCC=C(CC1OC1CC=CCCCC(=O)O)O
473 0.10958904 WKKBRRFSRMDTJB-RAUXBKROSA-N CC1(CO)CCCC2(C)C(CCC3=CCOC3=O)C(=C)CCC12
474 0.10958904 IJHJSDJAGIZWOJ-WDSOQIARSA-N CC1OC(=O)C(CCCCCCCCCc2ccccc2)C1O
475 0.10958904 CDZGAUIZPQCZOM-OFTSZJPNSA-N CCCCCC=CC(/C=C/CC1OC1CC=CCCCC(=O)O)O
476 0.10958904 ZJUHVVXZPCPJNL-UHFFFAOYSA-N CCCCCC=CCC=CCC=C(C=CC(CCCC(=O)O)O)O
477 0.10958904 GPQVVJQEBXAKBJ-UHFFFAOYSA-N CCC1OC1CC=CCC=CCC=CCC=CCCCC(=O)O
478 0.10958904 UHUNLQAIILFIII-UHFFFAOYSA-N CCCC(CC=CCC=CCC1OC1CC=CCCCC(=O)O)O
479 0.10958904 YGNWRPVTPNTGBV-UHFFFAOYSA-N CCCCCC=CCC=CCC=CC=C1OC1CCCC(=O)O
480 0.10958904 LRWYBGFSVUBWMO-DCKRLHMCSA-N CCC(/C=C/C=CCC=CCC=CCC=CCCCC(=O)O)O
481 0.10958904 MXGHXAQFUNEZLJ-UHFFFAOYSA-N CCCCCC=CCC=CCC1OC1CC=CCC=CC(=O)O
482 0.10958904 HYSXHSFJFJWWOB-UYUYSEDBSA-N CC(=CC(=O)C[C@](C)(O)[C@@H]1CC[C@@](C)(O1)C=CC[C@](C)(O)C=C)C
483 0.10958904 FYWNALARVRNDTN-UHFFFAOYSA-N CCC1OC1CC=CCC=CCC=CCC=CCC(C(=O)O)C
484 0.10958904 ZPIBRLAYSYUHBV-UHFFFAOYSA-N CCCCC=C(C=CC=CCC=CCC=CCCCC(=O)O)O
485 0.10958904 AQYUCQRPGJCPEX-UHFFFAOYSA-N CCCC(=O)CC=CCC=CCC=CCC=CCCCC(=O)O
486 0.10958904 JIEBXGWYPNWUCJ-UHFFFAOYSA-N CC(C(C(=O)O)CCCCCCCCCC1CCC=C1)O
487 0.10958904 PIKWMYHQXZIEDL-UHFFFAOYSA-N CC(CCCC=C(CC=CCC=CCC=CCCCC(=O)O)O)O
488 0.10958904 SYRJUBSUUUEOAK-UHFFFAOYSA-N CCCCCC=CC=CC(CC=C(CC=CCCCC(=O)O)O)O
489 0.10958904 VFTVUGKTWCHJEC-XWRMZWSBSA-N CCCCCC=C/CC1OC1C=CC=CC=C/CCCC(=O)O
490 0.10958904 OAIJFXHFQONMDT-JBGABRQUSA-N CCC(/C=C/C=CCC=CCC=CCC=CCC(C(=O)O)C)O
491 0.10958904 MEASLHGILYBXFO-UHFFFAOYSA-N CCCCCC=CCC=CCC=CC=CC(=O)CCCC(=O)O
492 0.10958904 PUIBPGHAXSCVRF-WYMLVPIESA-N CCCCCC(/C=C/C1=CCC(=O)C1CCCCCCC(=O)O)O
493 0.10958904 ZOMKZTKROVNMHN-UHFFFAOYSA-N CCCCCCCC(C1=C(C1)CCCCCCC(=O)O)O
494 0.10958904 LSWJBGJQEJARJK-UHFFFAOYSA-N CCCCCCC(CC1=C(C1)CCCCCCC(=O)O)O
495 0.10958904 DIGHEGVWGDGULO-UHFFFAOYSA-N CCCCCC=CCC=CCC=CC=CC(=O)CC(C(=O)O)C
496 0.10958904 MSLXIYYWGHOJNU-CJCBGBJDSA-N CC(=C/C(=O)O)CCC1=C(C)C(=O)C[C@H]2C(C)(C)CCC[C@]12C
497 0.10958904 UMEGZRBMAWYYCS-VIPLHTEESA-N CC1=CCC2C(C)(C)CCCC2(C)C1CC(O)C3=CC(=O)OC3
498 0.10958904 UFPQIRYSPUYQHK-XWYPZHSRSA-N C(/C/C=C\CCCCC)=C/C=C/C=C/[C@@H]1O[C@@H]1CCCC(=O)O
499 0.10958904 UFPQIRYSPUYQHK-NSEFZGNTSA-N C(/C/C=C\CCCCC)=C/C=C/C=C/[C@H]1O[C@H]1CCCC(=O)O
500 0.10958904 GRQAMCPLRSKENZ-HBCUVGJZSA-N CC(=CC1OC(=O)C/C/1=C/CCC(=C/CCC(C)(O)C=C)C)C
501 0.10958904 CCRJBYFBLSIAHK-NEFSCSKUSA-N CC(=C/C=O)CCC1(C)C(CCC2(C)C1CCC=C2C)C(=O)O
502 0.10958904 OAIVTOHQELIZDB-UHFFFAOYSA-N OCC=C(C=CC=C(C=CC(=C(C(=O)O)C)C(CC)(C)C)C)C
503 0.10958904 BERDJOSKSFIFJI-UHFFFAOYSA-N OCC=C(C=CC=C(C=CC(=CC)C(CCC(=O)O)(C)C)C)C
504 0.10958904 ITCDYACZNAALEC-KOJQDACQSA-N CCCCC(/C=C/CC=CCC=C(CC=CCCCC(=O)O)O)O
505 0.10958904 OXXQULAYHZWBNG-UHFFFAOYSA-N CCCCCC=CCC=CCCOCCCCCC(=O)O
506 0.10958904 LFBXTQZFSMPQBK-UEZJBQSSSA-N CCCCC(/C=C(/CC=CCC=CCC=CCCCC(=O)O)\O)O
507 0.10958904 LLDLFGYGRNFARF-UHFFFAOYSA-N CCCCCC=CC1OC1C(CC=CCC=CCCCC(=O)O)O
508 0.10958904 QEECZCJTLPNFBA-UHFFFAOYSA-N CCCCCC=CC=CC(CC=CCC=CCCC#CO)OO
509 0.10958904 DCWBNDLRKZDUBF-CMUUDMAQSA-N CC(C)C=CCC1(C)C(O)CCC2(C)C3COC(=O)C3=CCC12
510 0.10958904 VHYALAVBVDYEEJ-GSEQVZAJSA-N CCCCCC1OC1/C=C/C(CC=CCC=CCCC#CO)O
511 0.10958904 UMEGZRBMAWYYCS-YZLZLFLDSA-N CC1=CCC2C(C)(C)CCCC2(C)C1CC(O)C3=CC(=O)OC3
512 0.10958904 PRLRSALHHHRIJF-UHFFFAOYSA-N CCCCCCCCC1=C(CO1)CCCCCCC(=O)O
513 0.10958904 LRWYBGFSVUBWMO-UXNZXXPISA-N C(CCC/C=C\C/C=C\C/C=C\C/C=C\C=C\C(O)CC)(=O)O
514 0.10958904 YIFIMTKQFWTJEA-PFRQMTDMSA-N CC1(C)CCCC2(C)C(CC(O)C3=CC(=O)OC3)C(=C)CCC12
515 0.10958904 CCRJBYFBLSIAHK-QKGPRPTPSA-N CC(=CC=O)CCC1(C)C(CCC2(C)C1CCC=C2C)C(=O)O
516 0.10909091 RYBFFGLYGRNURB-UHFFFAOYSA-N C=CC1(C)C=C2C(=O)CC3C(C2CC1O)(C)CCC(C3(C)C)O
517 0.10909091 FFMQJVYVHIKKSF-UHFFFAOYSA-N C=CC1(C)C(=CC(=O)O)CC(C2C1CCC1(C2CCC1O)C)C
518 0.10909091 GAXAXYHMNNUEMY-KCUHQSDYSA-N CC(C)CC(=O)OC1CC(=CC(=O)C2(C)CCC(O)(C(C)C)C12)C
519 0.10909091 DYMVHBQWCIZHOW-UHFFFAOYSA-N Cc1c(C)c2CCCC(C)(C)c2cc1CCC(C)(O)CC(O)=O
520 0.10909091 KVPJPZBIVPYZKT-CTSFSPGISA-N CC12CC(C=C1)C3CCC4C(C)(CO)CC(=O)C(O)C4(C)C3C2
521 0.10909091 VHMKSXVPEHMCLU-UHFFFAOYSA-N OC(=O)C1(C)CCCC2(C1CCC1=CC(=CCC21)C(O)(C)C)C
522 0.10909091 IPYRFKXBXYDQIC-SIXJKMNBSA-N CC1(C)C2CCC3=CC(C)(C=C)C(O)CC3C2(C)C(O)CC1=O
523 0.10909091 VUWZEUFHYDOMRY-UHFFFAOYSA-N C=CC1(C)CCC2(C(=C1)C(=O)CC1C2(C)CCC(C1(C)C)O)O
524 0.10909091 OMNWUPGUEWWGCQ-UHFFFAOYSA-N C=CC1(C)CCC2C(C1)CC1C3C2(C)CCC(C3(C(=O)O1)C)O
525 0.10714286 HZCNMIHHCFEQJW-UHFFFAOYSA-N OC1C=C(C=C2C1C1(C)CCCC(C1CC2)(C)C(=O)O)C(C)C
526 0.10714286 RUEUXUMMWDKKML-UHFFFAOYSA-N C=CC1(C)CCC2C(=C1)CCC1C2(CO)CCCC1(C)C(=O)O
527 0.10714286 SRVWQWWTPJGRAX-UHFFFAOYSA-N OC1CC(=CC2=CCC3C(C12)(C)CCCC3(C)C(=O)O)C(C)C
528 0.10714286 YQNMLNWFFPHIQC-UHFFFAOYSA-N COC1CCC2(C1(C)CCC1C2CCC2=CC(=O)CCC12C)O
529 0.10714286 LWWPESFHOUYJRX-UHFFFAOYSA-N CC=CC1(C)C(=CC(=O)O)CCC2C1CCC1(C2CCC1O)C
530 0.10714286 YDBOBIOOOYMTMR-WZLKLWACSA-N CC12CCCC(C)(C1CCC34CC(CCC3O)C(=C)C4)C(=O)O2
531 0.10714286 BEXHNXZONYRFAI-UHFFFAOYSA-N OC(=O)C1(C)CCCC2(C1CCC1=C2CCC(=C1)C(O)(C)C)C
532 0.10714286 HPHBKSDLFUQCJC-UHFFFAOYSA-N CCCC(=O)OCC1(COC(=O)CCC)CCC2C3CCC(C3)C12
533 0.10714286 YDBOBIOOOYMTMR-YZOVGUKHSA-N CC12CCCC(C)(C1CCC34CC(CCC3O)C(=C)C4)C(=O)O2
534 0.10714286 WUENWZUJMIZJPA-UBTCDGAASA-N CC1(CO)CCCC2(C)C1CCC34CC(CCC23)C(=C4)C(=O)O
535 0.10714286 PGIQMOVHVFDOKB-UHFFFAOYSA-N CC1CC2(C)C(CC1=O)CCC1(C2CCC2(C1CCC2=O)C)O
536 0.10526316 UZUWDMZUVSNZIJ-UHFFFAOYSA-N C=CC1(C)CCC2C(=CCC3C2(CO)CCCC3(C)C(=O)O)C1
537 0.10526316 BWRPYSJNBVBIRP-UHFFFAOYSA-N C=CC1(C)CC(O)C2(C(=C1)C(=O)CC1(C2CCCC1(C)C)O)C
538 0.10526316 BWRPYSJNBVBIRP-FLFBIERCSA-N C[C@]1(C[C@@H]([C@]2([C@@H]3CCCC([C@]3(CC(=O)C2=C1)O)(C)C)C)O)C=C
539 0.10526316 BYQLYGRDILHOFF-UHFFFAOYSA-N OC(=O)C1(C)CCCC2(C1CC=C1C2CCC(=C1)C(O)(C)C)C
540 0.10526316 JGNPUBAMNFDQHS-MTQWCTHYSA-N C[C@@](O)(CO)c1ccc2c(CC[C@H]3[C@@](C)(CO)CCC[C@]23C)c1
541 0.10526316 ZSDQWEADZYYQOJ-NHAYFPRASA-N CC1(C)CCC[C@]2(C)[C@H]3CC=C(C[C@H](O)CC3=CC[C@@H]12)C(=O)O
542 0.10526316 DXEUUYZSOPOBBL-UHFFFAOYSA-N OC1CC(=CC2=C1C1(C)CCCC(C1CC2)(C)C(=O)O)C(C)C
543 0.10526316 JCOUJATYXFJSBI-UHFFFAOYSA-N CC(C1=CCC2(C(=C1)CCC1C2(C)CCCC1(C)C(=O)O)O)C
544 0.10526316 SFENCIAHRLZDCS-UHFFFAOYSA-N CC(C)(C)C1=CC=C(C=C1)C(=O)CCCC1OCC(C)(C)CO1
545 0.10526316 GVOYGZRFVYIDGT-CNEFNWARSA-N CC1=C/CCC(=C)C2C(O)OCC(=CC=CC(C)(C)O)C2CC1
546 0.10526316 GVOYGZRFVYIDGT-FZAJABQISA-N CC1=C/CCC(=C)C2C(O)OCC(=CC=CC(C)(C)O)C2CC1
547 0.10526316 ANNOUSMPQDUUAF-UHFFFAOYSA-N CC(=C1CCC2(C(=C1)CCC1C2(C)CCCC1(C)C(=O)O)O)C
548 0.10526316 UZUWDMZUVSNZIJ-ZRSLWSEBSA-N CC1(CCC2C(=CCC3C(C)(CCCC23CO)C(=O)O)C1)C=C
549 0.10526316 GEWZUGBZLSHXOI-UHFFFAOYSA-N O=CC1=CCC2C(C1)(C)C1CCC3(C(C1CC2)CCC3O)CO
550 0.10526316 JGNPUBAMNFDQHS-NMLBUPMWSA-N C[C@](O)(CO)c1ccc2c(CC[C@H]3[C@@](C)(CO)CCC[C@]23C)c1
551 0.10526316 IELVJZDCYZGSKG-BGSOWLKRSA-N CC1(CO)CC(=O)CC2(C)C3CCC(C)(C=C)C=C3C(O)CC12
552 0.10344828 VMAUZLFMLAPDJU-VCCNMJPESA-N CC1(C)C2CCC3(O)CC(C)(C=C)C(=O)CC3C2(C)CCC1=O
553 0.10344828 VVISKPNFBZNMDF-FRYIKTPZSA-N CC(C)C1=C[C@]2(O)CC[C@H]3[C@](C)(CO)CCC[C@]3(C)C2=CC1=O
554 0.10344828 DIMOKFRNMAGWKL-UHFFFAOYSA-N OC1CCC2(C(=C1C(=O)O)CCC1C2CCC2(C1CCC2)C)C
555 0.10344828 GIOMTRWNZBANJP-UHFFFAOYSA-N C=CC1(C)CCC2C(=C1)CC(C1C2(C)CCCC1(C)C(=O)O)O
556 0.10344828 GIOMTRWNZBANJP-ZHAUUAPESA-N CC1(CCC2C(=C1)CC(O)C3C2(C)CCCC3(C)C(=O)O)C=C
557 0.10344828 VQDFPOSSYCLOLE-UHFFFAOYSA-N C=CC1(C)CCC2C(=CCC3C2(C)C(O)CCC3(C)C(=O)O)C1
558 0.10344828 OESSRSHNRWLIBP-UHFFFAOYSA-N OC1CC2C(C3C1=CC(=CC3)C(C)C)(C)CCCC2(C)C(=O)O
559 0.10344828 XPTDUTXVECNVDH-BRGLROSXSA-N CC(C)C1=CC(=O)C2(C)CCC3(C)CC(C)(C=O)C(O)CC3C12
560 0.10344828 CRACSZGASNFHRT-UHFFFAOYSA-N OC1CC2C=C(C(C)C)C(=O)C(=C2C2(C1C(C)(C)CCC2)C)O
561 0.10344828 GIOMTRWNZBANJP-ZWDFGCBGSA-N CC1(CCC2C(=C1)CC(O)C3C2(C)CCCC3(C)C(=O)O)C=C
562 0.10344828 KRKMDHPUZOOZHH-UHFFFAOYSA-N CC(C)C1=CC=C(C=C1)C(=O)CCCCC1OCC(C)(C)CO1
563 0.10344828 BYQLYGRDILHOFF-LNKGRISISA-N CC(C)(O)C1=CC2=CCC3C(C)(CCCC3(C)C(=O)O)C2CC1
564 0.10344828 OUXPCQHAOJGQQW-UHFFFAOYSA-N OCC1(C=C)CCC2C(=CCC3C2(C)CCCC3(C)C(=O)O)C1
565 0.10344828 UXUODMMBULFFRQ-UHFFFAOYSA-N OC1CC2C(C3C1=CC(=C(C)C)CC3)(C)CCCC2(C)C(=O)O
566 0.10344828 XJPJDZYLCQRXDO-UHFFFAOYSA-N C=CC1(C)CCC2C(=C1)C(=O)OCC1C2(C)CCC(C1(C)C)O
567 0.10344828 SOJGCOZAQGDQAI-UHFFFAOYSA-N CC(C1CC2=C(C=C1O)C1(C(CC2)C(C)(C)CCC1)C(=O)O)C
568 0.10344828 GIOMTRWNZBANJP-LOBZHTCKSA-N CC1(CCC2C(=C1)CC(O)C3C2(C)CCCC3(C)C(=O)O)C=C
569 0.10169492 KUDHJTRGTOMPCD-UHFFFAOYSA-N OC(=O)C1CC2(C)C(=CC1O)CCC1C2CCC2(C1CCC2)C
570 0.10169492 DYNISIGUMYFVJW-AZNNDXHDSA-N CC(C)C1=CC2=CC[C@@H]3[C@](C)(CCC[C@@]3(C)C(=O)O)[C@H]2C[C@H]1O
571 0.10169492 LFFWIIZGALLZLC-UHFFFAOYSA-N C=CC1(C)CCC2C(=C1)OC(=O)CC1C2(C)CCC(C1(C)C)O
572 0.10169492 ZBYGLUMFOZYWSQ-UHFFFAOYSA-N OC1CC2C(C3=C1C=C(CC3)C(C)C)(C)CCCC2(C)C(=O)O
573 0.10169492 DYNISIGUMYFVJW-HROONELDSA-N CC(C)C1=CC2=CCC3C(C)(CCCC3(C)C(=O)O)C2CC1O
574 0.10169492 ICDOKZLOUVTQEY-UHFFFAOYSA-N CC(=C1CCC2C(=C1)CCC1C2(C)C(O)CCC1(C)C(=O)O)C
575 0.10169492 ORZNJPLBAWZLHU-UHFFFAOYSA-N C=CC1(C)CCC2C(=C1)COCC1C2(C)CCCC1(C)C(=O)O
576 0.10169492 DYNISIGUMYFVJW-OCBLOMHFSA-N CC(C)C1=CC2=CCC3C(C)(CCCC3(C)C(=O)O)C2CC1O
577 0.10169492 PTYVAENMFGJFCK-JZPXUEKVSA-N CC(C)CC(=O)OC1CCC(C)C2(C)C3C(C(=O)C=C12)C3(C)C
578 0.10169492 SONSJDHSJZZIMA-UHFFFAOYSA-N OC(=O)C1C(=O)CCC2(C1CCC1C2CCC2(C1CCC2)C)C
579 0.10169492 XZXBYKSHCKAAGI-UHFFFAOYSA-N CC(C1C(O)C(=O)C2=C(C1=O)CCC1C2(C)CCCC1(C)C)C
580 0.10169492 MLYWUPZBYIJDGQ-UHFFFAOYSA-N O=C1CCC2C(=C1)CC(C1C2CCC2(C1CC(C2(C)O)O)C)C
581 0.10169492 LVUDMMWGZLLYGS-UHFFFAOYSA-N CC(C1=CCC2C(=C1)CCC1C2(C)C(O)CCC1(C)C(=O)O)C
582 0.1 QVFYBAYWYPZDSO-UHFFFAOYSA-N OC1CC2=CC(=C(C)C)CCC2C2(C1C(C)(CCC2)C(=O)O)C
583 0.1 XSKQPRXNFGAVDR-UHFFFAOYSA-N O=C1CCC2(C(=C1)CCC1C2CCC2(C1COCCC2O)C)C
584 0.1 TVJLRENYEOWQBM-UHFFFAOYSA-N CCC(C(=O)OC1CCC2=CC(=O)C(CC2(C1C)C)C(=C)C)C
585 0.1 OXAOVJIPDAAMOY-UHFFFAOYSA-N CC(C1=CC2=C(CC1)C1(C)C(O)CCC(C1CC2)(C)C(=O)O)C
586 0.1 NBFBYWJCKOISSW-GRLGQGAKSA-N CC12CCCC(C)(C1CCC3=CC(CO)(CCC23)C=C)C(=O)O
587 0.1 RHZXOHNXVHMTOO-UHFFFAOYSA-N OC1CC2CCC3C(C2(C=C1C(=O)O)C)CCC1(C3CCC1)C
588 0.1 OYLZIVOHLAUXQB-UHFFFAOYSA-N OC(=O)C1CC2(C)C(CC1=O)CCC1C2CCC2(C1CCC2)C
589 0.1 PWAPKQMZRQMUMX-OAHLLOKOSA-N CC(C)CC(=O)Oc1cc(C)c(O)cc1C(C)CCC=C(C)C
590 0.1 NBFBYWJCKOISSW-UHFFFAOYSA-N OCC1(C=C)CCC2C(=C1)CCC1C2(C)CCCC1(C)C(=O)O
591 0.098360656 BOIUTHXWLDZGMH-UHFFFAOYSA-N CC1=CC2(C)C(CC1=O)CCC1C2CCC2(C1CC(C2O)O)C
592 0.098360656 CAUVATUZSKNQEH-UHFFFAOYSA-N CC(C1=CC2=CC(O)C3C(C2=C(C1O)O)(C)CCCC3(C)C)C
593 0.098360656 OMQGQUAUIYDAHG-UHFFFAOYSA-N OC(=C)C1(C)CCC2C(=CCC3C2(C)CCCC3(C)C(=O)O)C1
594 0.098360656 LASHAKYHWZTYLP-HNAWSFBYSA-N CC1(C)CCCC2(C)C1CCC(=C)C2C(O)CC3=CC(=O)OC3
595 0.098360656 OKNRWBALHOPYLI-UHFFFAOYSA-N OC(=C)C1(C)CCC2C(=C1)CCC1C2(C)CCCC1(C)C(=O)O
596 0.098360656 UANCDPHVCPPSPD-VAWYXSNFSA-N OC(=O)/C(=C/C1(C)C(=C)CCC2C1CCC1(C2CCC1O)C)/C
597 0.098360656 MJQCYIYBIUPQJJ-UHFFFAOYSA-N OC1CC2=CC(=CCC2C2(C1C(C)(CCC2)C(=O)O)C)C(C)C
598 0.096774194 DNJYRDDTGMYSKF-UHFFFAOYSA-N COC1CC2C(C1O)(C)CCC1C2CC=C2C1(C)CCC(=O)C2
599 0.096774194 RJNJFKDVPIFVPQ-UHFFFAOYSA-N CC(C)CC(=O)OC1CC(C(C)C)C2C(CC(=O)C2C(C)O)C1=C
600 0.096774194 QLHMXYZMHASEKY-UHFFFAOYSA-N O=C1CC2CCC3C(C2(C=C1C)C)CCC1(C3COCC1O)C
601 0.096774194 DCEJMBGZRAQCER-UHFFFAOYSA-N COC1C(O)CC2C1(C)CCC1C2CC=C2C1(C)CCC(=O)C2
602 0.096774194 PHDKTIZXVHLCEH-UHFFFAOYSA-N CC(C1=CC2=CCC3C(C2CC1)(C)C(O)CCC3(C)C(=O)O)C
603 0.096774194 RJNJFKDVPIFVPQ-WCJJETLUSA-N CC(C)CC(=O)OC1CC(C(C)C)C2C(CC(=O)C2C(C)O)C1=C
604 0.095238095 RWMBRBBYIGZTJT-UHFFFAOYSA-N CC(C1CC2=CC(O)C3C(C2=C(C1=O)O)(C)CCCC3(C)C)C
605 0.095238095 RTCMCZIJRDMSDQ-UHFFFAOYSA-N O=C1CCC2C(=C1)CC(C1C2CCC2(C1COCC2(C)O)C)C
606 0.095238095 IVTGINNYUFBYJI-UHFFFAOYSA-N O=C1OCCC2(C(=C1C)CCC1C2CCC2(C1CCC2O)C)C
607 0.095238095 PLGNMCRXRREVPO-UHFFFAOYSA-N COC1C(O)CC2C1(C)CCC1C2CC=C2C1(C)CCC(=C2)O
608 0.095238095 FBFYDJCWJYCMSQ-PPLKHSGQSA-N CC(=C)C1CCC23CC(CO)(CCC2C1(C)CCC(=O)O)C=C3
609 0.095238095 NCWHRVFLXKWJCW-DCFGKBGTSA-N CC(=C)C1CCC23CCC(CC2C1(C)CCC(=O)O)C(=C3)CO
610 0.095238095 IJWWIEWZDCFYQY-UHFFFAOYSA-N C=CC1(C)CCC2C(=C1O)CCC1C2(C)CCCC1(C)C(=O)O
611 0.095238095 ZBNZGFAZFIKHBO-UHFFFAOYSA-N OCC1(CCCC2(C1CCC1=C2CCC(=C1)C(C)C)C)C(=O)O
612 0.095238095 FRVJXIHIAKQATB-UHFFFAOYSA-N O=C1OCC2C(C=C1C)(C)C1CCC3(C(C1CC2)CCC3O)C
613 0.095238095 BDQWXLMYONTBDP-UHFFFAOYSA-N OC1C=C2C=C(CCC2C2(C1C(C)(CCC2)C(=O)O)C)C(C)C
614 0.095238095 WDLQMNLETWHSTB-OOBKVVHMSA-N CC1=C2CC3C(O)CC4C(C)(C)CCCC4(C)C3CC2OC1=O
615 0.095238095 ZAZLEBYUHOCRNY-IPDCRLFISA-N CC1CCC2C3C1CC=C(C)C3C2(CO)CCC=C(/C)C(=O)O
616 0.095238095 HAFUEVCORQGSRZ-QIXFSGBHSA-N CC1C(O)C(O)C2(C)C(CCC=C2C)C1(C)CCc3cocc3
617 0.095238095 HAFUEVCORQGSRZ-KXMHTTHWSA-N CC1C(O)C(O)C2(C)C(CCC=C2C)C1(C)CCc3cocc3
618 0.095238095 COFQTFAJUQWATQ-UHFFFAOYSA-N O=C1CCC2(C(=C1)CC(C1C2CCC2(C1COCC2O)C)C)C
619 0.09375 PNQDGVYRLQBNOL-VPPJIXMVSA-N CC1(C)CCCC2(C)C1C(O)C(O)C3(C)OC(C)(CC(=O)C23)C=C
620 0.09375 FUNONZMSLNEAKR-LJCLUZMRSA-N CC=C(/C)C(=O)OC1C=C(C)C2(O)CCC(=CC2C1C(C)C)C
621 0.09375 GNBXDCYLSKYGTF-UHFFFAOYSA-N COC1C(O)CC2C1(C)CCC1C2CCC2=CC(=O)CCC12C
622 0.09375 PNQDGVYRLQBNOL-UHFFFAOYSA-N CC1(C)CCCC2(C)C1C(O)C(O)C1(C)OC(C)(CC(=O)C21)C=C
623 0.09375 FUNONZMSLNEAKR-ZNCITEDFSA-N CC=C(C)/C(=O)OC1C=C(C)C2(O)CCC(=CC2C1C(C)C)C
624 0.09375 WXYNTLLTMHKJLZ-PEFDPPPMSA-N CC1CC(=O)C2C(C)(C)CCCC2(C)C1(O)CCc3cocc3
625 0.09375 RRDQVQQJMKLYPE-UHFFFAOYSA-N O=C1CCC2(C(=C1)C(C)CC1C2CCC2(C1COCC2O)C)C
626 0.09375 PNQDGVYRLQBNOL-GPRZKFDUSA-N CC1(C)CCCC2(C)C1C(O)C(O)C3(C)OC(C)(CC(=O)C23)C=C
627 0.09375 BRQTUFLANBMESD-DFVZQIDDSA-N CC(=C/C(=O)O)CC[C@H]1C(=CC(=O)[C@H]2C(C)(C)CCC[C@]12C)C
628 0.09375 DFIVSJYPWJTPLZ-ZWDFGCBGSA-N CC(O)(CCC1C(=C)CCC2C1(C)CCC(O)C2(C)C(=O)O)C=C
629 0.092307692 NPDSHTNEKLQQIJ-ZJHFMPGASA-N [H]\C(CCCCC)=C(/[H])\C(\[H])=C(/[H])C(O)CCCCCCCC(O)=O
630 0.092307692 NPDSHTNEKLQQIJ-SIGMCMEVSA-N CCCCC\C=C\C=C\C(O)CCCCCCCC(O)=O
631 0.092307692 BLVDHUMGXIZGAM-PYIJOLGTSA-N CC1(C)C2CCC3(C)OC(C)(CCC3C2(C)C=C(O)C1=O)C=C
632 0.092307692 FPCGCAKXRLLUKT-UHFFFAOYSA-N CC(CCCC=CC=CC(CC=CCC=CCCCC(=O)O)O)O
633 0.092307692 AQDKMVGXWXXOAW-UHFFFAOYSA-N CC(C1=C(O)CC2C(=C1)CCC1C2(C)CCCC1(C)C(=O)O)C
634 0.092307692 PUAXFRNJMHTJDH-UHFFFAOYSA-N OC1CC(C)(C(=O)O)C2C(C1)(C)C1=C(CC2)C=C(CC1)C(C)C
635 0.092307692 INXSSGQJVVCBSP-NIDXHAAISA-N CC1(C)CCCC2(C)C1CCC3(C)C4COC(=O)C4=CC(O)C23
636 0.092307692 FXHXXRKVHPBDMR-UHFFFAOYSA-N COC1CC2C(C1O)(C)CCC1C2CCC2=CC(=O)CCC12C
637 0.092307692 UQCYAKDFQFNPQR-UHFFFAOYSA-N CC(C1=CC2=C(CC1)C1(C)CCOCC(C1CC2)(C)C(=O)O)C
638 0.092307692 INXSSGQJVVCBSP-JGCABRRYSA-N CC1(C)CCCC2(C)C1CCC3(C)C4COC(=O)C4=CC(O)C23
639 0.092307692 FXHXXRKVHPBDMR-GRLHSABHSA-N C[C@]12CCC(=O)C=C1CC[C@@H]3[C@@H]2CC[C@]4([C@H]3C[C@H]([C@@H]4O)OC)C
640 0.092307692 IIYTUJDSCRMKHK-AFMPOKAISA-N C[C@](O)(CC[C@H]1[C@]2(C)CCC[C@@](C)([C@H]2CC[C@]13CO3)C(=O)O)C=C
641 0.092307692 XOKVJVAOXTYSDC-UHFFFAOYSA-N O=CC1=CCC2C(C1)(C)C1CCC3(C(C1CC2)COCC3O)C
642 0.092307692 DMFGOABZYZPFTC-WGEPLJSISA-N CC(C)C(=C/CC1C(=O)CCC2C(C)(CCCC12C)C=O)C=O
643 0.092307692 UWYCZUBGRRPUFJ-UHFFFAOYSA-N CCCCCCCCCCCCC1(O)OC(=O)C(C)=C1C
644 0.092307692 VCGWSRUBSQIDEJ-UHFFFAOYSA-N CCCCC=CC(O)CC=CCCCCCCCC(O)=O
645 0.092307692 BLVDHUMGXIZGAM-OPTDIUSFSA-N CC1(C)C2CCC3(C)OC(C)(CCC3C2(C)C=C(O)C1=O)C=C
646 0.092307692 XIXWIKDCHYWNDL-UHFFFAOYSA-N O=C1CCC2(C(=C1C)CCC1C2CCC2(C1COCC2O)C)C
647 0.090909091 MLLZBKRIBFTLIZ-VIPLHTEESA-N CC1(C)CC(O)CC2(C)C(CCC3=CC(=O)OC3)C(=C)CCC12
648 0.090909091 KVMJECLNUJFBOG-YSIASYRMSA-N CC1=C(CCC(C)(O)C=C)C2(C)CC(=O)CC(C)(C)C2CC1=O
649 0.090909091 MLLZBKRIBFTLIZ-XLSPSMHOSA-N CC1(C)CC(O)CC2(C)C(CCC3=CC(=O)OC3)C(=C)CCC12
650 0.090909091 NEYCZGJHZOEHAC-QYZOEREBSA-N CC12CCCC(CO)(CO)C1CCC(=C)C2CCc3cocc3
651 0.090909091 VMFIAIVJBUMLNI-UHFFFAOYSA-N OCC(C1=CC2=C(CC1)C1(C)CCCC(C1CC2)(C)C(=O)O)C
652 0.090909091 ZSZNWYCFYXPPSL-XIRDDKMYSA-N CC(CCC=C(C)C)C1CCC(CO)c2c(O)cc(CO)cc12
653 0.090909091 MUYAADWIAXDECH-RUKSUOCASA-N CC1(C)C(O)C(=O)CC2(C)C3CC=C(CO)C(C=C)C3CCC12
654 0.090909091 CNPYFRQWRZBIEN-QPDGGIQXSA-N CC1(C)C2CC(=O)C3(C)OC(C)(CCC3C2(C)CCC1=O)C=C
655 0.089552239 JMDHWRPOSWALHN-UHFFFAOYSA-N CC=CCC1=C(C)C(CC1=O)OC(=O)C1C(C1(C)C)CC(C)C
656 0.089552239 JVWLEEGJGZXSQF-UHFFFAOYSA-N CCCCCCC1=CC=C(C=C1)C1CCC(=CC1)C1=CC=C(F)C=C1
657 0.089552239 ZDVLGKCINKLWMH-NQAGYIRISA-N CC1C(O)CC2(C)C(CCC=C2C)C1(C)CCC3=CC(=O)OC3
658 0.089552239 SXVVPXGKWCOHAF-UHFFFAOYSA-N CCCCCCS(=O)CCCCCCCCCCC(O)=O
659 0.089552239 VBCKCEZYNNZCCN-FPLPWBNLSA-N CCCCCCC=C/CCCCCc1cccc(O)c1C(=O)O
660 0.089552239 ZFGRETYHECMQSD-YTYFBAJQSA-N CC(=C)[C@H]1CC[C@@]23C[C@@H](CC[C@H]2[C@]1(C)CCC(=O)O)C(=C3)CO
661 0.089552239 KIGVAOKEQFQUJB-PGTOZNMBSA-N CC1(C)C2CCC3(C)OC(C)(CCC3C2(C)CC1(O)C(=O)O)C=C
662 0.089552239 GPYUIWHQODGMSY-ZJMHZOEWSA-N CC(CCC=C(C)C)C1C(O)CC(C)C2CC2C3=C1COC3=O
663 0.089552239 GPYUIWHQODGMSY-XYHLNNHESA-N CC(CCC=C(C)C)C1C(O)CC(C)C2CC2C3=C1COC3=O
664 0.089552239 XVYVBJZMFCKPGM-LYYGHALDSA-N CC1=CCC2C(C)(C)C(O)C(O)CC2(C)C1CCc3cocc3
665 0.089552239 BIENROFQAQVCIQ-BWMSTMORSA-N CC1(C)C(O)C(=O)CC2(C)C1CCC3(C)OC(C)(CC(O)C23)C=C
666 0.089552239 KEENPSTUZHIUQW-UHFFFAOYSA-N O=CC1=CCC2C(C1CCC(=O)C(C)C)(C)CCCC2(C)C=O
667 0.089552239 GPYUIWHQODGMSY-UHFFFAOYSA-N CC(CCC=C(C)C)C1C(O)CC(C)C2CC2C2=C1COC2=O
668 0.089552239 GPYUIWHQODGMSY-ZTNNJZCJSA-N CC(CCC=C(C)C)C1C(O)CC(C)C2CC2C3=C1COC3=O
669 0.089552239 LKVQQHIKDCVRBC-UHFFFAOYSA-N OC(CCC1CCC=C1)CCCCCCCCCC(=O)O
670 0.088235294 COEMDYUEJBIANN-QCWYRSFRSA-N CC(CCC1(C)C(C)C(=O)C(O)C2(C)C1CCC=C2C)CC(=O)O
671 0.088235294 VTTMIYITDPUEFZ-AATRIKPKSA-N CCCCC=CCCCCCCCc1cccc(O)c1C(=O)O
672 0.088235294 VTTMIYITDPUEFZ-WAYWQWQTSA-N CCCCC=C/CCCCCCCc1cccc(O)c1C(=O)O
673 0.088235294 SUGSVOJTPOCZPZ-UHFFFAOYSA-N CCCCCCCCC1=C(C1)COCCCCCC(=O)O
674 0.088235294 HICWIFCLDWMVEN-UHFFFAOYSA-N OCC(C1=CC2=CCC3C(C2CC1)(C)CCCC3(C)C(=O)O)C
675 0.088235294 ZGMSBZKGZUUVBP-MIALQEHNSA-N CC1=CCC2C(C)(C)CC(O)CC2(C)C1CCC3=CC(=O)OC3
676 0.088235294 BOCKRMDQPRIWIX-ZHKLBRLOSA-N CC1(C)C(O)CCC2(C)C3CCC(CC3=CCC12)C(=C)C(=O)O
677 0.088235294 NPOCDVAOUKODSQ-ZDUSSCGKSA-N COCCOCCCCCC(=O)NCCCC[C@H](N)C(O)=O
678 0.088235294 ZGMSBZKGZUUVBP-OGNFBWPZSA-N CC1=CCC2C(C)(C)CC(O)CC2(C)C1CCC3=CC(=O)OC3
679 0.088235294 IWVORPXIFPKHNZ-QLWJPQISSA-N COC(=O)CC(O)CC(O)CCC1C(C)C=CC2=CC(C)CCC12
680 0.088235294 OXCMXHHBJBQNTK-LZWOXQAQSA-N CC(CCC=C(C)C)C1CCC(C)c2c(O)cc(cc12)C(O)O
681 0.088235294 UKWSHWWVMZWBAZ-UHFFFAOYSA-N C=CC1(C)CC(O)C(C(=C1)C(=O)O)(C)C1CCCC(C1(C)O)(C)C
682 0.088235294 RZPRCUJMGFAGEU-MVJPYGJCSA-N CC1(C)CCCC2(C)C1C=CC(=C)C23CCC(C)(CC(=O)O)O3
683 0.086956522 BPDHVHDNBIZDED-LQSITGGESA-N CCCCC(/C=C/C(/C=C/CC=CCC=CCCCC(=O)O)O)O
684 0.086956522 GAIPZBRHGNDJJQ-UHFFFAOYSA-N CCCCCC=CCC=CC=CC(CC=CC(CCC(=O)O)O)O
685 0.086956522 NCBVCZKRENJKAR-SDNWHVSQSA-N CCCCCCC1OC1/C=C/CCCCCCCC(=O)O
686 0.086956522 LPCJSTKIHRBRIZ-UHFFFAOYSA-N OC(=O)CCC1C(=C)CCC2C1CCC1(C2CCC1C(=O)C)C
687 0.086956522 IVADSWDDRQRJGO-UKCKVWFASA-N C(CCCCCCC(O)/C=C\C=C\C=C\C(O)C/C=C\CC)(=O)O
688 0.085714286 WJOBSQWVFBYCAD-UHFFFAOYSA-N CCCCCC=CC=CC(CC=CCC=CC(CCC(=O)O)O)O
689 0.085714286 IQENIHPYTVYEHH-UHFFFAOYSA-N CCCC(CC=CCC=CC=CC(CC=CCCCC(=O)O)O)O
690 0.085714286 UJEIRAXVPVULCN-UHFFFAOYSA-N CCCCCOCCCC#CCCCCCCCC(=O)O
691 0.085714286 NPDSHTNEKLQQIJ-RUDINFOGSA-N C(CCCCCCC[C@H](O)/C=C/C=C/CCCCC)(=O)O
692 0.085714286 NPDSHTNEKLQQIJ-UHFFFAOYSA-N C(CCCCCCCC(O)C=CC=CCCCCC)(=O)O
693 0.085714286 VMFVMSUUQVFHNC-JDDRFIRTSA-N CCCCC(/C=C/C=CC(CC=CCC=CCCCC(=O)O)O)O
694 0.085714286 QOFQWOMFHBNCOY-HRYJEPKJSA-N CC(O)(C=C)C1CC2C(=CCC3C(C)(C)CCCC23C)C(=O)O1
695 0.085714286 NPDSHTNEKLQQIJ-WXUVIADPSA-N C(CCCCCCC[C@@H](O)/C=C/C=C\CCCCC)(=O)O
696 0.085714286 NJGLGEYUTSMLGS-UHFFFAOYSA-N OCC#CCCCCCCCCCCOC1CCCCO1
697 0.085714286 YZGQUWYFQRBHPK-UHFFFAOYSA-N CCCCCCCC1=CC=C(C=C1)C(=O)CCC1OCCCO1
698 0.085714286 JRQNECBEDKYFPC-PSRNICHVSA-N CC(=CC(=O)O)CCC1C(=C)CCC2C(C)(C)CC(=O)CC12C
699 0.085714286 OZTUBRWAQXFQMP-UHFFFAOYSA-N CCCCCC=CCC(C(CCCCCCC#CO)O)O
700 0.084507042 NNPWRKSGORGTIM-ZWVZQMQISA-N C(CCC/C=C/CC(O)/C=C/C=C/C=C/C(O)CCCCC)(=O)O
701 0.084507042 NNPWRKSGORGTIM-HCCKYKKOSA-N C(/C=C/[C@@H](O)C/C=C\CCCC(=O)O)=C/C=C/[C@@H](O)CCCCC
702 0.084507042 OQFBOWDEAZFHEB-KBCHFEGGSA-N CCCCC(/C=C/CC=CC=CC(CC=CCCCC(=O)O)O)O
703 0.084507042 VYTCTWUSWTXAEI-CAVMOMJPSA-N CC(=CCCC1(C)C(O)CCC2(C)C3COC(=O)C3=CCC12)C
704 0.084507042 BTUWMDDSCSYQPO-UHFFFAOYSA-N O=CC1=C(CCC2C1(C)CCCC2(C)C)C=C(C(=O)O)C(C)C
705 0.083333333 GVGJRXSJJHLPGZ-BONJLBFOSA-N CC12CCCC(C)(C1CCC34CC(CCC23)C(=C)C4O)C(=O)O
706 0.083333333 AMWMHSPIXDEJLI-SBPXRTMWSA-N CC12CC3(CCC4C(C)(CCCC4(C)C(=O)O)C3CC1O)C=C2
707 0.083333333 NBRFECPRHLGZRE-QACWMDKXSA-N CC(C)C1CCC(=CCCC(=CC(O)CC2=CC1OC2=O)C)C
708 0.083333333 IHPNQAPFMSFVLC-UHFFFAOYSA-N CC(C)C1CC(=O)C2(C)CC3=C(C)CCC3C3(C)OC3CC12O
709 0.083333333 REFPIPGRFRVTDA-UXFRUBCJSA-N CC12CCCC(C)(C1CC(O)C34CC5C(CC23)C5(C)C4)C(=O)O
710 0.083333333 UELMXLMCUGPDGU-SZBWWIKHSA-N CC1=CC23CC1CCC2C4(C)CCCC(C)(C4CC3O)C(=O)O
711 0.083333333 CWDUBABNPYSFEL-UHFFFAOYSA-N O=C1CCC2C(=C1)CC(C1C2CC(O)C2(C1CCC2(C)O)C)C
712 0.083333333 RIYJTONBFSARKC-UHFFFAOYSA-N O=C1CCC2(C(C1)CCC1C2=CCC2(C1(O)CCC2(C)O)C)C
713 0.083333333 MHVNHDYWKUKRRJ-HSJBFBDPSA-N CC12CCCC(C)(C1CCC34CC5C(CC23)C5(C)C4O)C(=O)O
714 0.083333333 AWRIEIOLXNQOCM-UHFFFAOYSA-N O=C1CCC2C(=C1)CC(C1C2C(O)CC2(C1CCC2(C)O)C)C
715 0.083333333 UJHUZJXXNIWPNC-BONJLBFOSA-N CC12CCCC(C)(C1CCC34CC(C(O)CC23)C(=C)C4)C(=O)O
716 0.083333333 NJNWBYAXEJTFEC-UHFFFAOYSA-N CCCCCCOCCC#CCCCCCCCC(=O)O
717 0.083333333 IZKLRFJACWWWBZ-WLRKVJHYSA-N CC1(C)C2C(O)CC34CC(CCC3C25CCC1(O)OC5)C(=C)C4
718 0.083333333 IXEVIEYQISPAPV-UHFFFAOYSA-N O=C1CCC2C(=C1)CC(C1C2CCC2(C1(O)CCC2(C)O)C)C
719 0.083333333 MQGQUZRBMMFQKM-UHFFFAOYSA-N CCCCCCCCC#CCCCOCCCCC(=O)O
720 0.083333333 ANPRIOPCJYCDTD-UHFFFAOYSA-N O=C1CCC2C(=C1)CC(C1C2(O)CCC2(C1CCC2(C)O)C)C
721 0.083333333 DQKIEUZHDCNMOJ-RBLKCTMESA-N CC12CCCC(CO)(C1CCC34CC(CCC23)C(=C)C4)C(=O)O
722 0.083333333 TVQUTWKTAGAOMA-KENNEREKSA-N CC1(O)CC23CCC4C(C)(CCCC4(C)C2=CCC1C3)C(=O)O
723 0.083333333 PHXVQRJHPRPGAN-RRZIAXBRSA-N C[C@]1(CO)CCC[C@@]2(C)[C@@H]3CC[C@@H]4C[C@@]3([C@@H](O)C[C@H]12)C(=O)C4=C
724 0.083333333 KMLXVEXJZSTMBV-OHTROTHOSA-N [C@@]123CC([C@@H](CC[C@@]1([H])[C@]1(C)CCC[C@@](C)(C(O)=O)[C@@]1([H])C[C@@H]2O)C3)=C
725 0.083333333 PBADTGZBFPSKOQ-IVJAHPGJSA-N CC1(O)CC23CCC4C(C)(CCCC4(C)C(=O)O)C2C=CC1C3
726 0.083333333 RDCQQOBJSXMLSL-UHFFFAOYSA-N O=C1CC(C)C2=C(C1)CCC1(C2CCC2(C1CCC2(C)O)C)O
727 0.083333333 IZKLRFJACWWWBZ-BNQZHTPESA-N CC1(C)C2C(O)CC34CC(CCC3C25CCC1(O)OC5)C(=C)C4
728 0.083333333 UJHUZJXXNIWPNC-DZAVYMGKSA-N CC12CCCC(C)(C1CCC34CC(C(O)CC23)C(=C)C4)C(=O)O
729 0.083333333 JBZBBYSLHBTTHB-ZWOHWCSTSA-N C1CC[C@@]2(C)[C@]3([H])CC[C@@]4(C=C[C@]3(C4)[C@@H](O)C[C@]2([H])[C@@]1(C(=O)O)C)C
730 0.083333333 ZSOVZXAZVWRCEF-UHFFFAOYSA-N O=C1CC(C)C2=C(C1)CCC1C2CCC2(C1(O)CCC2(C)O)C
731 0.083333333 WAEGYYNVNMJKJG-UHFFFAOYSA-N C=C1CC23C(C1CCC3C1(C(CC2)C(C)(CCC1)C(=O)O)C)O
732 0.083333333 REFPIPGRFRVTDA-HSJBFBDPSA-N CC12CCCC(C)(C1CC(O)C34CC5C(CC23)C5(C)C4)C(=O)O
733 0.083333333 VIHVMDCPHHWGEF-UHFFFAOYSA-N O=C1CCC2(C(=C1)CC(C1C2CC(O)C2(C1CCC2O)C)C)C
734 0.083333333 UKVXGOVRXFGYDX-UHFFFAOYSA-N O=C1CCC2(C(C1)(O)C=CC1C2CCC2(C1CCC2(C)O)C)C
735 0.083333333 UPCYZPSCAGJZML-HENPQHJOSA-N CC(=C)[C@H]1C[C@H]2O[C@H]1CC(=CCCC(=C)[C@@H]3O[C@H]3C[C@]2(C)O)C
736 0.083333333 BNFGERMUTOUIQF-ZBUJRKDESA-N CC12CC3CCC4C(C)(CCCC4(C)C35CC1C2C5O)C(=O)O
737 0.083333333 KMLXVEXJZSTMBV-UHFFFAOYSA-N C=C1CC23CC1CCC3C1(C(CC2O)C(C)(CCC1)C(=O)O)C
738 0.083333333 REFPIPGRFRVTDA-MGLRGOIASA-N CC12CCCC(C)(C1CC(O)C34CC5C(CC23)C5(C)C4)C(=O)O
739 0.083333333 GMODQHGWLIWBKU-NGTQAZIISA-N CC1(C)CCCC2(C1CCC34CC(CCC23O)C(=C)C4)C(=O)O
740 0.083333333 ZSFVRSNKAULQMO-VDHPAURBSA-N CC1C2C(O)CC3(O)C(C)(C)CCCC3(C)C2Cc4occc14
741 0.083333333 FTCCXIDYXDLLRK-PIKOESSRSA-N CC(C)(O)c1ccc2c(c1)C(O)CC3C(C)(CO)CCCC23C
742 0.083333333 UJHUZJXXNIWPNC-RLDYGABPSA-N CC12CCCC(C)(C1CCC34CC(C(O)CC23)C(=C)C4)C(=O)O
743 0.083333333 RTSXHDJXXBECPR-OROXICGFSA-N CC12CCC(=O)C(C)(CO)C1CC(O)C34CC(CCC23)C(=C)C4
744 0.083333333 KKLGUSXHEBWCLC-ISZOJTMNSA-N CC1=C/CC(O)C(=CC2C(CCC(=CCC1)C)C2(C)C)C(=O)O
745 0.083333333 IHPNQAPFMSFVLC-PDURBABISA-N CC(C)C1CC(=O)C2(C)CC3=C(C)CCC3C4(C)OC4CC12O
746 0.083333333 GZRPXVDWKSUPJN-ZRTZGXISSA-N CC(C)C12CCC(=C/CCC(=CCCC(C)(O)C=C1)C)C(=O)O2
747 0.083333333 VIPUZYFCPBOJJF-GXKRQMSLSA-N CC1=C/CCC2=CC(OC2=O)C(CCC(=CCC1)C)C(C)(C)O
748 0.083333333 JFFCQGNBZIZLDR-UHFFFAOYSA-N O=C1CCC2(C(=C1)C(C)CC1C2(O)CCC2(C1CCC2O)C)C
749 0.083333333 VDKAWCFXCLMFBY-IPDBMXHFSA-N CC1(C)CCCC2(C)C3CCC4C(O)C3(C(O)CC12)C(=O)C4=C
750 0.083333333 ZFOHHZLVISXFAE-VVBRSFEGSA-N CC12CCC(O)C(C)(C1CCC34CC5C(CC23)C5(C)C4)C(=O)O
751 0.083333333 KMLXVEXJZSTMBV-IZVMADOGSA-N CC12CCCC(C)(C1CC(O)C34CC(CCC23)C(=C)C4)C(=O)O
752 0.083333333 HOXXRBTYZMUKTD-RJDOWDFHSA-N C[C@@]12CCC[C@](C)([C@H]1CC[C@@]34CC[C@@](O)(C[C@@H]23)C(=C)C4)C(=O)O
753 0.083333333 VDKAWCFXCLMFBY-WWQSBEOESA-N CC1(C)CCC[C@@]2(C)[C@@H]3CC[C@H]4[C@@H](O)[C@@]3([C@H](O)C[C@H]12)C(=O)C4=C
754 0.083333333 NWLSIIIDKQFVSB-XUKSYQPQSA-N CC12CCCC(CO)(C1CCC34CC5C(CC23)C5(C)C4)C(=O)O
755 0.083333333 DQKIEUZHDCNMOJ-UHFFFAOYSA-N OCC1(CCCC2(C1CCC13C2CCC(C3)C(=C)C1)C)C(=O)O
756 0.083333333 PBADTGZBFPSKOQ-BHHNFVLOSA-N CC1(O)CC23CCC4C(C)(CCCC4(C)C(=O)O)C2C=CC1C3
757 0.083333333 UJHUZJXXNIWPNC-UHFFFAOYSA-N OC1CC2C3(CC1C(=C)C3)CCC1C2(C)CCCC1(C)C(=O)O
758 0.083333333 ICBBPSWPZYBQRR-UHFFFAOYSA-N C=C1CCC23CC1CC2C(O)CC1C3(C)CCCC1(C)C(=O)O
759 0.083333333 PNHKTXLBKGDTNY-UHFFFAOYSA-N CC(C)C1=C(O)C=C2C(O)C3(O)CCCC(C)(C)C3CCC2=C1
760 0.083333333 LDHXOALSJBXIDX-UHFFFAOYSA-N C=C1CCC23CC1C(O)C2CCC1C3(C)CCCC1(C)C(=O)O
761 0.083333333 VSHOVWHRNQIATQ-UHFFFAOYSA-N C=C1CC(O)C23CC1CC2CCC1C3(C)CCCC1(C)C(=O)O
762 0.083333333 NROQEOYDTUUHJN-UHFFFAOYSA-N OCC12CCCC(C1CCC1C32CCC(=C)C(C3)C1)(C)C(=O)O
763 0.083333333 NWJZYBHLYRMJFY-UHFFFAOYSA-N O=C1C=C2CCC3C(C2CC1C)CCC1(C3(O)CCC1(C)O)C
764 0.083333333 JTEZSBHTPLAMPD-UHFFFAOYSA-N O=C1C=C2CCC3(C(C2CC1C)CCC1(C3CCC1(C)O)C)O
765 0.083333333 ODFDOKCBVKNQNN-UHFFFAOYSA-N CCCCCCC=CC1C(O)CC(C1=CC=CCCCC(=O)O)O
766 0.083333333 NRWNMEFWBLUNIN-UHFFFAOYSA-N OCC12CCCC(C2CCC23C1CCC(C3)C(=C)C2)(C)C(=O)O
767 0.083333333 CXADZOHFEFWFSQ-UHFFFAOYSA-N O=C1CCC2(C(C1)(O)CCC1C2=CCC2(C1CCC2(C)O)C)C
768 0.083333333 MHVNHDYWKUKRRJ-UXFRUBCJSA-N CC12CCCC(C)(C1CCC34CC5C(CC23)C5(C)C4O)C(=O)O
769 0.083333333 QLXZPCKJKPJNCW-UHFFFAOYSA-N O=C1CCC2(C(=C1)C(C)CC1C2CC(O)C2(C1CCC2O)C)C
770 0.083333333 FTCCXIDYXDLLRK-LCLWPZTBSA-N CC(C)(O)c1ccc2c(c1)C(O)CC3C(C)(CO)CCCC23C
771 0.083333333 DXNWAXUHRVOQGY-APCNEZGLSA-N CC(C)C12CCC(=C/CCC(=CCCC(=CC1O)C)C)C(=O)O2
772 0.083333333 VDKAWCFXCLMFBY-RGSSWUOCSA-N CC1(C)CCCC2(C)C3CCC4C(O)C3(C(O)CC12)C(=O)C4=C
773 0.083333333 SSTASBUCOHAYRJ-NWZGIUJNSA-N CC1(CO)CCCC2(C)C1CC(=O)C34CC5C(CC23)C5(C)C4O
774 0.083333333 NBRFECPRHLGZRE-PTKMSILFSA-N CC(C)C1CCC(=CCCC(=CC(O)CC2=CC1OC2=O)C)C
775 0.083333333 RCMDRIQXIBLJFH-UHFFFAOYSA-N O=C1CCC2(C(=C1)CCC1(C2CCC2(C1CCC2(C)O)C)O)C
776 0.083333333 GLSUDTSLAXSXQL-XGRAKDAMSA-N CC12CCC3C4(C)CCC(O)C(C)(C4CCC3(C1)C=C2)C(=O)O
777 0.083333333 YPFQOXCOKFQWJG-UHFFFAOYSA-N C=C1CCC23CC1CC2(O)CCC1C3(C)CCCC1(C)C(=O)O
778 0.083333333 XIQWBQGQNOCUIO-UHFFFAOYSA-N OC(=O)C1(C)CCCC2(C1CCC1C32CCC(=C)C(C3)(C1)O)C
779 0.083333333 BCVGMFMNITZLQO-UHFFFAOYSA-N OC1CC23CC(=C)C(C2)CCC3C2(C1C(C)(CCC2)C(=O)O)C
780 0.083333333 QIZGBYUOZJOCLO-UHFFFAOYSA-N C=C1CCC23C(C1CC2CCC1C3(C)CCCC1(C)C(=O)O)O
781 0.083333333 OQBMQMQRSXLKGQ-UHFFFAOYSA-N O=C1CCC2(C(=C1)CCC1C2CCC2(C1(O)CCC2(C)O)C)C
782 0.083333333 SSTASBUCOHAYRJ-UHFFFAOYSA-N CC12C3CC4(C1O)C(CC23)C1(C)CCCC(C)(CO)C1CC4=O
783 0.083333333 GVGJRXSJJHLPGZ-RRZIAXBRSA-N CC12CCCC(C)(C1CCC34CC(CCC23)C(=C)C4O)C(=O)O
784 0.083333333 VRLJMRCKAYFCQB-UHFFFAOYSA-N O=C1CCC2(C(=C1)CCC1(C2CCC2(C1CCCC2O)C)O)C
785 0.083333333 PHXVQRJHPRPGAN-UUTQPTAWSA-N CC1(CO)CCCC2(C)C3CCC4CC3(C(O)CC12)C(=O)C4=C
786 0.083333333 XIQNLCJWJWBQJM-UHFFFAOYSA-N O=C1CCC2(C(=C1)CCC1C2(O)CCC2(C1CCCC2O)C)C
787 0.083333333 GVGJRXSJJHLPGZ-UHFFFAOYSA-N CC12CCCC(C)(C1CCC13CC(CCC21)C(=C)C3O)C(O)=O
788 0.083333333 FTCCXIDYXDLLRK-QGZVKYPTSA-N CC(C)(O)c1ccc2c(c1)[C@@H](O)C[C@H]3[C@](C)(CO)CCC[C@]23C
789 0.083333333 MHVNHDYWKUKRRJ-UHFFFAOYSA-N CC12C3CC4(CCC5C(C)(CCCC5(C)C(O)=O)C4CC13)C2O
790 0.083333333 CISCFXYVWOHCEA-UHFFFAOYSA-N OC1CC2CC3(C1C1(C)CCCC(C1CC3)(C)C(=O)O)CC2=C
791 0.083333333 ZCSPQXGZOGRGDG-LQJIQPLVSA-N CC1CCC2(C)C(CCC=C2C)C1(C)CC(=O)C(=C)CC(=O)O
792 0.083333333 PNHKTXLBKGDTNY-CMKODMSKSA-N CC(C)c1cc2CCC3C(C)(C)CCCC3(O)C(O)c2cc1O
793 0.083333333 GVGJRXSJJHLPGZ-IDRWLXGUSA-N CC12CCCC(C)(C1CCC34CC(CCC23)C(=C)C4O)C(=O)O
794 0.083333333 QFVOYBUQQBFCRH-MSPXFKQSSA-N CC12CCCC(C)(C1CCC34CC(=C)C(O)(CCC23)C4)C(=O)O
795 0.083333333 QFVOYBUQQBFCRH-UHFFFAOYSA-N CC12CCCC(C)(C1CCC13CC(=C)C(O)(C1)CCC23)C(O)=O
796 0.083333333 KFDQIWLWJPRRDI-SNSAIAJGSA-N CCCCCC(/C=C/C=CC(/C=C/CC=CCCCC(=O)O)O)O
797 0.083333333 GVGJRXSJJHLPGZ-KHUABEEFSA-N CC12CCCC(C)(C1CCC34CC(CCC23)C(=C)C4O)C(=O)O
798 0.083333333 ZFOHHZLVISXFAE-DTJJUUSCSA-N CC12CCC(O)C(C)(C1CCC34CC5C(CC23)C5(C)C4)C(=O)O
799 0.083333333 GZRPXVDWKSUPJN-IFMMBGIPSA-N CC(C)C12CCC(=C/CCC(=CCCC(C)(O)C=C1)C)C(=O)O2
800 0.083333333 VPVNCRIFSQBXJA-BWGYVNRFSA-N CCCCC(/C=C/CC=CC(/C=C/CC=CCCCC(=O)O)O)O
801 0.083333333 SOSSQEJEEWRZRE-VYCUNPCFSA-N CC1(C)CC[C@@H](O)[C@]2(C)[C@@H]1C[C@H](O)C3=C2CC[C@](C)(C=C)C3=O
802 0.083333333 WCGWZJOGQROUFC-SGFSRKTBSA-N C[C@]12CCC(=O)C(CO)(CO)[C@@H]1CC[C@]34C[C@H](CC[C@H]23)C(=C)C4
803 0.083333333 OPKKBOZLQOGRNE-DIZUZXFTSA-N CC1(C)CCCC2(C1CCC34CC(CCC23)C(=C)C4O)C(=O)O
804 0.083333333 GVGJRXSJJHLPGZ-JXNMKVQOSA-N CC12CCCC(C)(C1CCC34CC(CCC23)C(=C)C4O)C(=O)O
805 0.083333333 CRDCXLISECOIJN-UHFFFAOYSA-N O=C1CCC2(C(=C1)CC(C1C2(O)CCC2(C1CCC2O)C)C)C
806 0.083333333 GZWNMXOGMSCHQC-LJENBLKKSA-N CC12CCCC(C)(C1CC(O)C34CCC(CC23)C(=C)C4)C(=O)O
807 0.083333333 ZFOHHZLVISXFAE-JNJSPUBLSA-N CC12CCC(O)C(C)(C1CCC34CC5C(CC23)C5(C)C4)C(=O)O
808 0.083333333 YMFVJKUBSNKLGJ-GYNGXATPSA-N CC1CCC2(C)C(CCCC2=C)C1(C)C3OC(O)CC(=C3)C=O
809 0.083333333 CISCFXYVWOHCEA-JXNMKVQOSA-N CC12CCCC(C)(C1CCC34CC(CC(O)C23)C(=C)C4)C(=O)O
810 0.083333333 PQNGDHRWSZMUFV-UHFFFAOYSA-N CCCCCC=CC=CC(CCCCCC(C(=O)O)C)O
811 0.083333333 GVGJRXSJJHLPGZ-AZFOIECZSA-N CC12CCCC(C)(C1CCC34CC(CCC23)C(=C)C4O)C(=O)O
812 0.083333333 ZSFVRSNKAULQMO-HGXOQZSTSA-N CC1C2C(O)CC3(O)C(C)(C)CCCC3(C)C2Cc4occc14
813 0.083333333 VDKAWCFXCLMFBY-GZEMPWHCSA-N CC1(C)CCCC2(C)C3CCC4C(O)C3(C(O)CC12)C(=O)C4=C
814 0.083333333 RTSXHDJXXBECPR-KGENQRSRSA-N CC12CCC(=O)C(C)(CO)C1CC(O)C34CC(CCC23)C(=C)C4
815 0.083333333 LSEBZEVYGSFMSJ-UNPPGFQPSA-N CC1(CO)CCCC2(C)C1CCC34C(O)C(CCC23)C(=C)C4=O
816 0.083333333 QFVOYBUQQBFCRH-VQSWZGCSSA-N C[C@@]12CCC[C@@]([C@H]1CC[C@]34[C@H]2CC[C@](C3)(C(=C)C4)O)(C)C(=O)O
817 0.083333333 GVGJRXSJJHLPGZ-DZAVYMGKSA-N C[C@@]12CCC[C@@]([C@H]1CC[C@]34[C@H]2CC[C@H](C3)C(=C)[C@@H]4O)(C)C(=O)O
818 0.083333333 KMLXVEXJZSTMBV-YDIYEOSVSA-N C[C@@]12CCC[C@@]([C@H]1C[C@@H]([C@]34[C@H]2CC[C@H](C3)C(=C)C4)O)(C)C(=O)O
819 0.083333333 WAEGYYNVNMJKJG-AAAYVJRRSA-N C[C@@]12CCC[C@](C)([C@H]1CC[C@]34CC(=C)[C@H](CC[C@@H]23)[C@H]4O)C(=O)O
820 0.083333333 PBADTGZBFPSKOQ-INIPNLRTSA-N CC1(O)CC23CCC4C(C)(CCCC4(C)C(=O)O)C2C=CC1C3
821 0.082191781 SADVTPSIVQBIIM-DLEHCHPDSA-N CCCCCC(/C=C/C1=C(CC=CCCCC(=O)O)C(CC1)O)O
822 0.082191781 JCDDULLUNTZPSY-UHFFFAOYSA-N CCCCCC(CCC1=C(CC=CCCCC(=O)O)C(=O)CC1)O
823 0.082191781 ANXVUHHMAOYZPG-BOCYDZBOSA-N CCCCC/C=C\C/C=C\C=C\C=C\C[C@@H]1[C@H](O1)CCC(=O)O
824 0.082191781 KQAHOCNPZBZHDZ-UHFFFAOYSA-N CCCCCC=CC=CC(CC=CCC=CCCOCC(=O)O)O
825 0.082191781 SEIPODUHCZDERO-UHFFFAOYSA-N CCCCCC=CCC=CCC=CC=CC(CCC(C(=O)O)O)O
826 0.082191781 ZDGKOLMZPXXBIZ-KSVKHWKZSA-N CC(=C/C(=O)O)CCC1C(=CCC2C(C)(C)C(=O)CCC12C)C
827 0.082191781 GCHHEUZQAFUHCA-FUJNXNNZSA-N CC(=CCCC(=C/CCC(=C/CCc1cocc1)CO)CO)C
828 0.082191781 JOHWUFKMVUQPGW-HEMJXLHUSA-N CCCCCC=CCC=CCC1OC1/C=C/C(CCCC(=O)O)O
829 0.082191781 NXZJHZLHICFNTE-UHFFFAOYSA-N CCCCCC=CCC=CC=CC(CC=CCC(C(=O)O)C)OO
830 0.082191781 STWROVCBKOAVDG-UHFFFAOYSA-N CCCCCC=CCC=CCC(=O)C=CC=CCCCC(=O)O
831 0.082191781 GCHHEUZQAFUHCA-IECKAUOHSA-N CC(=CCCC(=CCCC(=CCCc1cocc1)CO)CO)C
832 0.082191781 DYYYQLXAGIXUGM-MIALQEHNSA-N CC1(C)CCC[C@]2(C)[C@@H](CC=C3C[C@H](O)OC3=O)C(=C)CC[C@@H]12
833 0.082191781 OODYVWVSNDMMGM-UHFFFAOYSA-N CCCCCC=CCC=CCC(C(=CC=CCCCC(=O)O)O)O
834 0.082191781 DJYLWRPYQJKCDU-JUUFGKLUSA-N CC1CCC2(C)C(CCC=C2C(=O)O)C1(C)CCC(=C/C=O)C
835 0.082191781 CXHBDNQTTNCSRO-YLRANTBVSA-N CCCCCC=CCC=C(CC(/C=C/C=CCCCC(=O)O)O)O
836 0.082191781 MQAVQJCOJUUCSP-XLIONFOSSA-N CC1=C(CC(=O)C(=C)CC(=O)O)C2(C)CCCC(C)(C)C2CC1
837 0.082191781 WJYSQJVVPGQPST-OBKODTKZSA-N CCCCCC=CC(/C=C/CC(/C=C/C=CCCCC(=O)O)O)O
838 0.082191781 MPMUYJRHIOEINH-MRXNPFEDSA-N CCCC1CC(=C(C(=O)CCCCCCCCCC=C)C(=O)O1)O
839 0.082191781 MQGZPXAMBZIDML-XWXOAVCDSA-N CCCCCC=CCC=CCC(/C=C/C=CC=CCC(=O)O)O
840 0.082191781 YBLPNTVEKWJIQP-JXHRTOTGSA-N CC(=CCCC(=C/CCC(=C/CCC(=CCO)C)C=O)C=O)C
841 0.082191781 HYIMLVVUIPGBLR-IHRKDIRLSA-N CCCCCC=CCC=CCC(/C=C/C=CCC=CC(=O)O)O
842 0.082191781 HWKZNINLKQGALI-GIHIGRRMSA-N CCCCCC(/C=C/C=C(CC=CCC=CCCCC(=O)O)O)O
843 0.082191781 SNMGJTHIWYSOSX-RAUXBKROSA-N CC(=CC(=O)O)CC[C@H]1C(=C)CC[C@H]2[C@](C)(CCC[C@]12C)C=O
844 0.082191781 PCGWZQXAGFGRTQ-WXMXURGXSA-N CCCCC/C=C\C=C\[C@@H](C/C=C\C/C=C\CCCC(=O)O)OO
845 0.082191781 OVFUFIZQFOVNOF-SICRGPQYSA-N CCCCCC(/C=C/C=CCC=CCC=CC=CCC(=O)O)O
846 0.082191781 BDOOAVWHQYRVMV-QNSDXICBSA-N CCCCCC(/C=C/C=CCC=CCC=CCC=CC(=O)O)O
847 0.082191781 QXDVOMWVPHMCFX-UHFFFAOYSA-N CCCCCC=C(CC1OC1CC=CCC=CCCCC(=O)O)O
848 0.082191781 ZICABEKXOQJJHU-UHFFFAOYSA-N CCC(CCC=CCC1OC1CC=CCC=CCCCC(=O)O)O
849 0.082191781 IGTPAVNSPWMOQM-UHFFFAOYSA-N OCCCCCC=CCC1OC1CC=CCC=CCCCC(=O)O
850 0.082191781 XEDPDIRADZDTRA-UHFFFAOYSA-N CCCCCC=CCC1OC1=CC=CCC=CCCCC(=O)O
851 0.082191781 IJYYVGXBFBXLMI-UHFFFAOYSA-N CCCCCCC=CC1=C(O)CC(C1CC=CCCCC(=O)O)O
852 0.082191781 AKZNLLFLMWFGOB-WPALWCAMSA-N CCCCCC=CC=CC(C(/C=C/CC=CCCCC(=O)O)O)O
853 0.082191781 GTOLVTGBVYMEON-UHFFFAOYSA-N CCCCCC=CC=CC(CC=CCC=CCCC(C(=O)O)O)O
854 0.082191781 JIKPDGHCTOSDJA-OHGCEXCKSA-N CC1CCC2(C)C(CC(=C2C)C=O)C1(C)CCC(=CC(=O)O)C
855 0.082191781 CLOLIINAWPZNOK-UHFFFAOYSA-N CCCCCC(CCC1=C(C1)CCCCCCC(=O)O)O
856 0.082191781 YMUJIDRSNCEOHO-JBCDFXQESA-N CC1CCC2(C)C(CCC=C2CO)C1(C)CCC3=CC(=O)OC3
857 0.082191781 HUJYFQXQSHCLGY-UHFFFAOYSA-N CCCCC(CCCC1=C(C1)CCCCCCC(=O)O)O
858 0.082191781 SGTUOBURCVMACZ-CIQDQOFUSA-N CCCCC\C=C/C[C@@H]1O[C@@H]1\C=C\C(O)C\C=C/CCCC(O)=O
859 0.082191781 ZAWWSYIDZKWRAI-DTFKRFDDSA-N CC1(C)CCC[C@]2(C)[C@@H](CC=C(CC(=O)O)/C=O)C(=C)CC[C@@H]12
860 0.082191781 SEMQLYACLQBKKA-UHFFFAOYSA-N CCCC(CCCCC1=C(C1)CCCCCCC(=O)O)O
861 0.082191781 ULLJDGCXCCTKEW-CMOYGFMLSA-N CC1CCC2(C)C(CCC=C2C=O)C1(C)CCC(=CC(=O)O)C
862 0.082191781 KTHDPJHQPZUSQO-UHFFFAOYSA-N CCCCCCCCOC1=C(C1)CCCCCCC(=O)O
863 0.082191781 PBRBBSXQOSVTTM-UHFFFAOYSA-N CCCCCCCCC1=C(C1)CCOCCCCC(=O)O
864 0.082191781 QKYXUSCKJQTICD-IPLXSBJHSA-N CC1(C)CCCC2(C)C1CCC(=C)C2C3OC(O)CC(=C3)C=O
865 0.082191781 WZHOPKOLIRXGII-UHFFFAOYSA-N CCCCCCCCC1OC1CCCCCC=CC(=O)O
866 0.082191781 XQTVWEZVUYJFKJ-UHFFFAOYSA-N CCCCCC=CCC=CCC=CC=CC(CC(C(=O)O)C)OO
867 0.082191781 PUHHZULZHSGEIH-UHFFFAOYSA-N OCC=C1CCC(C(OC1)(C)CCC=C(C(=O)CC=C(C)C)C)O
868 0.082191781 JNUUNUQHXIOFDA-XTDASVJISA-N CCCCC\C=C/C\C=C/C\C=C/C=C/C(CCCC(O)=O)OO
869 0.082191781 SNMGJTHIWYSOSX-HFHLTBSCSA-N CC(=C/C(=O)O)CCC1C(=C)CCC2C(C)(CCCC12C)C=O
870 0.082191781 OPTMCESTPWWSTO-UHFFFAOYSA-N OCC=C1CCC(C(OC1)(C)CCCC(=C)C(=O)CC=C(C)C)O
871 0.082191781 YTGDUARBYJKUBK-UHFFFAOYSA-N CCCCCCC=C(C=CCCCCCCCC(=O)O)O
872 0.082191781 UAXGRUBIHKHGPI-UHFFFAOYSA-N CCCCCC=CCC=CCC1OC1CC=C(CCCC(=O)O)O
873 0.082191781 JOFTXFOZCKYIKJ-QRCNWBRVSA-N CC(CCC=C(/C)C(O)C(=O)C=C(C)C)CC(=O)CC(C)(O)C=C
874 0.082191781 OICZIBJSCAPARJ-UHFFFAOYSA-N CCCCCC=CCC=CCC1OC1CC=CCCC(C(=O)O)O
875 0.082191781 LIIBRKPKONWMLO-UHFFFAOYSA-N CCC(CCC=CCC=CCC1OC1CC=CCCCC(=O)O)O
876 0.082191781 VFOCNDRMDBHWCB-UHFFFAOYSA-N CCCCCC=CCC=CCC1OC1CC=CCCOCC(=O)O
877 0.082191781 QKYXUSCKJQTICD-NSOKGPEJSA-N CC1(C)CCC[C@@]2(C)[C@H]1CCC(=C)[C@H]2[C@@H]3O[C@H](O)CC(=C3)C=O
878 0.082191781 YWQXLXJRRXQFAE-WITNYINYSA-N CC1(C)CCCC2(C)C(CCC(=C/C(=O)O)CO)C(=C)C=CC12
879 0.082191781 RQLSBBXJAIBRHI-WRFKIARRSA-N CCCC=CCCCCCCCCC(=O)C1=C(O)CCC(O)C1=O
880 0.082191781 FTEOKKHVMZMVFW-YZLZLFLDSA-N CC1(C)CCCC2(C)C(CCC3=CCOC3=O)C(=C)C(O)CC12
881 0.082191781 KTYDXRJBWOAYOJ-UHFFFAOYSA-N CCCCCC=CCC=CCC1OC1CC=CCCCOC(=O)O
882 0.082191781 KOTIBGBWCHOEJG-OCBLOMHFSA-N CC(=CCCC1(C)CCC(O)C2(C)C3COC(=O)C3=CCC12)C
883 0.082191781 WWGRSTDCHICTSY-UHFFFAOYSA-N CCCCCC=CCC=CCC1OC1CC=CC=CCC(=O)O
884 0.082191781 ATHGFIFFUCNLGC-JFOSIGNGSA-N CCCCCC=CCC1OC1C(/C=C/CC=CCCC#CO)O
885 0.082191781 NTDYMFJJFRUEDG-LAABLSLUSA-N CC1(C)CCCC2(C)C(CC=C3/CCOC3=O)C(=C)C(O)CC12
886 0.082191781 PNIXSRYDZHWMFH-OGNFBWPZSA-N CC1(C)CCC[C@]2(C)[C@@H](CC=C3COC(=O)C3)C(=C)[C@@H](O)C[C@@H]12
887 0.082191781 XYCFPJZSKSOONR-SWMTYHHWSA-N CCCCC(/C=C/CC=C(CC=CCC=CCCCC(=O)O)O)O
888 0.082191781 ZAWWSYIDZKWRAI-OFWUXJPWSA-N CC1(C)CCCC2(C)C(CC=C(/CC(=O)O)C=O)C(=C)CCC12
889 0.082191781 AVTJIORVYWXYGR-JFIBNLQTSA-N CCCCC(/C=C/CC=CCC=CCC=CC=CCC(=O)O)O
890 0.082191781 QMIVXXZGTKQYCU-QNSDXICBSA-N CCCCC(/C=C/CC=CCC=CCC=CCC=CC(=O)O)O
891 0.082191781 CBCDVHFJIXYOLH-CRTFNBAWSA-N CC(=CC(=O)O)CC[C@H]1C(=CC[C@H]2C(C)(C)CCC[C@]12C)C=O
892 0.082191781 WTVWZDCLSVLBDW-OOKSQKPYSA-N CCCCCC(/C=C/C1OC1CC=CCC=CCC(C(=O)O)C)O
893 0.082191781 GEDJLFCKWRCUEB-UHFFFAOYSA-N CCCCCC=CCC=CCC(=O)C(CC=CCCCC(=O)O)O
894 0.082191781 NGGRMSFRXMGDGJ-UHFFFAOYSA-N CCCCCC=CCC=CCC(C(=O)CC=CCCCC(=O)O)O
895 0.082191781 KVPWNICRNSYFOZ-UHFFFAOYSA-N CCC=CCC=CCCCC=CC=CC=CCCOCC(=O)O
896 0.082191781 IPUDTZHFTXAGEG-ZPJQLTTDSA-N CC1CCC2C(=CCCC2(C)C(=O)O)C1(C)CCC(=CC=O)C
897 0.082191781 VPJPKFDTSUEHNK-UHFFFAOYSA-N OCCCCCC=C(CC=CCC=CCC=CCCCC(=O)O)O
898 0.082191781 PUIBPGHAXSCVRF-UHFFFAOYSA-N CCCCCC(O)C=CC1=CCC(=O)C1CCCCCCC(O)=O
899 0.082191781 QKYXUSCKJQTICD-LYYGHALDSA-N CC1(C)CCC[C@@]2(C)[C@H]1CCC(=C)[C@@H]2[C@@H]3O[C@@H](O)CC(=C3)C=O
900 0.082191781 QEPRSDWQVDZILJ-PSAKCFHXSA-N C[C@H]1CC=C2C(C)(C)CCC[C@@]2(C)[C@]13CC[C@@]4(COC(=O)C4)O3
901 0.082191781 HYIMLVVUIPGBLR-MFUNBAKFSA-N C(/C=C\C/C=C/C=C\C(O)C/C=C\C/C=C\CCCCC)(=O)O
902 0.082191781 OUUMACHGRHBLHZ-UHFFFAOYSA-N OCCCC=CC=CCC=CCC=CCC=CCCCC(=O)O
903 0.082191781 QBNLXUBKFPGEBX-UHFFFAOYSA-N CCCCCC=CCC(=O)C=CC=CCC=CCC(C(=O)O)C
904 0.082191781 PXVSQHYCTAERLM-UHFFFAOYSA-N CCCCCC=CCC=CC=CC(CC=C(CCCC(=O)O)O)O
905 0.082191781 SXNBJVWERDINMJ-UHFFFAOYSA-N CCCCCC=C(CC=CC=CC(CC=CCCCC(=O)O)O)O
906 0.082191781 BUUKSNQFQNBZEO-UHFFFAOYSA-N CCCCCC=CCC=CC1OC1C(CC=CCCCC(=O)O)O
907 0.082191781 PTNLKHTZRHEHQE-UHFFFAOYSA-N CCCCCC=CCC=CC=CC(CC=CCOCCC(=O)O)O
908 0.082191781 GXLIVSIRKISYSJ-UHFFFAOYSA-N CCCCCC=CCC=CC=CC(CC=CCCOCC(=O)O)O
909 0.082191781 UOGSDIFXBQSXHE-UHFFFAOYSA-N CC(CCCC=CCC=CCC(=CCC=CCCCC(=O)O)O)O
910 0.082191781 NGSLCGRVMDXXOY-UHFFFAOYSA-N CC(CCCC=CCC=C(CC=CCC=CCCCC(=O)O)O)O
911 0.082191781 CEKFONGBZSFBSZ-UHFFFAOYSA-N CC(CC=CC=CCC=CCC=CCC=CCCCC(=O)O)O
912 0.082191781 NZFZDUKSHXTPHR-GSEQVZAJSA-N CCCCCC(/C=C/C(C(CC=CCC=CCCC#CO)O)O)O
913 0.082191781 SXOYCOVYNDIJMV-WYMLVPIESA-N CCCCCC(/C=C/C1=C(CCCCCC#CO)C(=O)CC1)O
914 0.082191781 PCGWZQXAGFGRTQ-UHFFFAOYSA-N CCCCCC=CC=CC(CC=CCC=CCCCC(=O)O)OO
915 0.082191781 QLDRZHNEPZOFNY-UHFFFAOYSA-N CCCCCC=CC=CC(CC=CCC=CCC(C(=O)O)C)OO
916 0.082191781 IPUDTZHFTXAGEG-DGHVMURNSA-N CC1CCC2C(=CCCC2(C)C(=O)O)C1(C)CCC(=C/C=O)C
917 0.082191781 ZSDZMLMZJIZUBK-UHFFFAOYSA-N CCCCCC=CC=C(C(CC=CCC=CCCCC(=O)O)O)O
918 0.082191781 FLDJPQXHENHYIR-UHFFFAOYSA-N CCCCCCCC=C1C(CC=CCCCC(=O)O)C=CC1=O
919 0.082191781 XIWWBWZMSCXNBW-UHFFFAOYSA-N CCCCCC(O)C=CC=CCC1OC1CC=CCCCC(O)=O
920 0.082191781 TVXGQRHTUVWFOW-UHFFFAOYSA-N CCCCCC(O)C=CC1C2CC(O2)C1CC=CCCCC(O)=O
921 0.082191781 ZDGKOLMZPXXBIZ-DUTIXKQUSA-N CC(=CC(=O)O)CCC1C(=CCC2C(C)(C)C(=O)CCC12C)C
922 0.082191781 DYYYQLXAGIXUGM-JHZATVQFSA-N CC1(C)CCCC2(C)C(CC=C3/CC(O)OC3=O)C(=C)CCC12
923 0.082191781 HZIPQMQRBXJVNO-KSVKHWKZSA-N CC(=C/C(=O)O)CCC1C(=C)CCC2C(C)(C)C(=O)CCC12C
924 0.082191781 OQZXVVURTMKJKG-XLSPSMHOSA-N CC1(C)CC(O)CC2(C)C(CCC3=CCOC3=O)C(=C)CCC12
925 0.082191781 LJRDSTMUBCLQEO-ABHMUUKNSA-N CC(CCC=C(C)C)C1CCC2(C)C(O)CC=C(C=O)C12C=O
926 0.082191781 KRSYJESLBARMQB-GZNUETOPSA-N CCCCCC=C/CC1C=CC(=O)C1CC=C/CCCC(=O)O
927 0.082191781 KCBUEVHZHDNVJS-WPNGSOMFSA-N CC(=CC(=O)CC(=C)C(=O)CCC(=CCCC(=CCO)C)C)C
928 0.082191781 PNIXSRYDZHWMFH-LAABLSLUSA-N CC1(C)CCCC2(C)C(CC=C/3COC(=O)C3)C(=C)C(O)CC12
929 0.082191781 DVRCYNZDABNZFH-UHFFFAOYSA-N CCC(CCC1OC1CC=CCC=CCC=CCCCC(=O)O)O
930 0.082191781 BLHHGTASRFNKLG-UHFFFAOYSA-N OCCCCCC1OC1CC=CCC=CCC=CCCCC(=O)O
931 0.082191781 YGSXQEKVHBDWBR-UHFFFAOYSA-N CCCCCC1OC1CC=CCC=CCC=CCC=CC(=O)O
932 0.082191781 BHQPUXYKPVPPET-UHFFFAOYSA-N CCCCCC(=O)C=CC=CCC=CCC=CCC(C(=O)O)C
933 0.082191781 NMJUQUGTCLZQRB-ORQKVXKBSA-N CC1(C)CCCC2(C)C(CC=C3/CCOC3=O)C(=C)CC(O)C12
934 0.082191781 PNIXSRYDZHWMFH-KRLVGBMUSA-N CC1(C)CCC[C@]2(C)[C@@H](CC=C3/COC(=O)C3)C(=C)[C@@H](O)C[C@@H]12
935 0.082191781 DYYYQLXAGIXUGM-YIEQRACKSA-N CC1(C)CCC[C@]2(C)[C@@H](CC=C/3C[C@H](O)OC3=O)C(=C)CC[C@@H]12
936 0.082191781 ZJKSEKCZAHBWSZ-UHFFFAOYSA-N CCCCCCCC=COC=CCCCCCCC(=O)O
937 0.082191781 NRFDQTOVPNUGFR-UHFFFAOYSA-N CCCCCC=CCCOC=CCCCCCCC(=O)O
938 0.082191781 HRYDXBOMLQUSOR-BUHFOSPRSA-N CCCCCC(/C=C/C1C(CCCCCCC(=O)O)C=CC1=O)O
939 0.082191781 IDMAGHJMRHDHST-GSAIFKBKSA-N CCCCCC=CCC(/C=C(/C=CCC=CCCCC(=O)O)\O)O
940 0.082191781 RNPDONJEBKWTIQ-MIALQEHNSA-N CC1(C)CCCC2(C)C(CCC3=CC(O)OC3=O)C(=C)CCC12
941 0.082191781 LJRDSTMUBCLQEO-CJSSEVFESA-N CC(CCC=C(C)C)C1CCC2(C)C(O)CC=C(C=O)C12C=O
942 0.082191781 CJKUNLHOWWBQKF-IOTHBQRCSA-N CCCCCC=CCC(/C=C/C=C(CC=CCCCC(=O)O)O)O
943 0.082191781 PCGWZQXAGFGRTQ-RLZWZWKOSA-N C(/CC(OO)/C=C/C=C\CCCCC)=C/C/C=C\CCCC(=O)O
944 0.082191781 MKUSCZSRMBCYHE-CVJUOOOLSA-N C(/C/C=C\C/C=C\CCCCC)=C/CC(OO)/C=C/CCC(=O)O
945 0.082191781 XQNUNOWBLMLOSE-YLRANTBVSA-N CCCCCC=C(CC(/C=C/C=CCC=CCCCC(=O)O)O)O
946 0.082191781 STWROVCBKOAVDG-DLJQHUEDSA-N C(CCC/C=C/C=C\C(=O)C/C=C\C/C=C\CCCCC)(=O)O
947 0.082191781 AXJORDYFTMFMIL-GGRDJTNRSA-N CCCCCC=CCC(/C=C/C=CCC=CC=CCC(=O)O)O
948 0.082191781 YGPYUEXSBKPXTN-KULWFLMUSA-N CCCCCC=CCC(/C=C/C=CCC=CCC=CC(=O)O)O
949 0.082191781 VIYSPWVIQUHZOT-UHFFFAOYSA-N CCCCCC=CCCC(=O)C=CC(CC=CCCCC(=O)O)O
950 0.082191781 TVXGQRHTUVWFOW-SFTOQRQMSA-N CCCCCC(/C=C/C1C2CC(C1CC=CCCCC(=O)O)O2)O
951 0.082191781 FIHGVPGOZBCLQN-UHFFFAOYSA-N CCC(=CCCC(CC(=O)OC)C)CCC1OC1(C)CC
952 0.082191781 JAHBVUHOWURTQF-UHFFFAOYSA-N CCCCCC=CCC=CCC=CCC(=O)C(CCCC(=O)O)O
953 0.082191781 KYZGZPUNIWCRJD-UHFFFAOYSA-N CCCCCC=CCC=CCC=CCC(C(=O)CCCC(=O)O)O
954 0.082191781 VFMRQHGWJGJNSQ-UHFFFAOYSA-N CCCCCC=CCC=CCC=CCC(C(CC=CC(=O)O)O)O
955 0.082191781 ZAWWSYIDZKWRAI-ABSDTBQOSA-N CC1(C)CCC[C@]2(C)[C@@H](CC=C(CC(=O)O)C=O)C(=C)CC[C@@H]12
956 0.082191781 QEXLDLXKKSPCJM-UHFFFAOYSA-N CCCCCC=CCC=C(C=CC(CC=CCCCC(=O)O)O)O
957 0.082191781 AYAKNTRXCUSINO-UHFFFAOYSA-N O=CC=C(C=CC=C(C=CC1(O)C(C)(C)CCCC1(C)O)C)C
958 0.082191781 ANXVUHHMAOYZPG-UHFFFAOYSA-N CCCCCC=CCC=CC=CC=CCC1OC1CCC(=O)O
959 0.082191781 DJYLWRPYQJKCDU-BQLJSXTPSA-N CC1CCC2(C)C(CCC=C2C(=O)O)C1(C)CCC(=CC=O)C
960 0.082191781 ZURMMEPSPITTSX-UHFFFAOYSA-N CCCCCC=CCC=CC=CC=CCCC(=O)CCC(=O)O
961 0.082191781 MXROXKJYXIHKSX-UHFFFAOYSA-N CCCCCC=CCC=CC=CC=CCC(=O)CCCC(=O)O
962 0.082191781 RYKJTTBHRDCKAT-UHFFFAOYSA-N CCCCCC=CCC=CC=CC=CCC(=CCCC(=O)O)O
963 0.081632653 KCJVDDSMQGJVAF-AZFOIECZSA-N CC12CCC(O)C(C)(C1CCC34CC(CCC23)C(=C)C4)C(=O)O
964 0.081632653 GQFVICMVZLJUEP-ABWGISGVSA-N CC1(CCCC2(C)C1CCC34CC(CCC23O)C(=C)C4)C(=O)O
965 0.081632653 GQFVICMVZLJUEP-WFDVMHAPSA-N CC1(CCCC2(C)C1CCC34CC(CCC23O)C(=C)C4)C(=O)O
966 0.081632653 GQFVICMVZLJUEP-UHFFFAOYSA-N C=C1CC23CC1CCC3(O)C1(C(CC2)C(C)(CCC1)C(=O)O)C
967 0.081632653 PBIIARAOMCFHRH-AVMVOKBYSA-N CC1(C)C(O)CCC2(C)C1CCC34CC5C(CC23)C5(C4)C(=O)O
968 0.081632653 CJSNSEJQHILRQM-UHFFFAOYSA-N CCCN(CCC1CCC(N)CC1)C1CCC2=C(C1)SC(N)=N2
969 0.081632653 QJCYEAUTZCTGDQ-UHFFFAOYSA-N O=C1CCC2(C(=C1)CCC1C2CC(O)C2(C1CCCC2O)C)C
970 0.081632653 REVATGSLCNONMR-UHFFFAOYSA-N OCC1C2C(C3C41CC(=C)C(C4)CC3)(C)CCCC2(C)C(=O)O
971 0.081632653 KCJVDDSMQGJVAF-UHFFFAOYSA-N C=C1CC23CC1CCC3C1(C(CC2)C(C)(C(=O)O)C(CC1)O)C
972 0.08 ROWAYMVYPPFJTI-DNUFPCGRSA-N CC1(CCC2C(O)(CC3OC(=O)C4(C)CCCC2(C)C34)C1)C=C
973 0.08 TUIVCCRIADUHNA-GLPNYWRPSA-N CC1C2CCC3C4(C)CCCC(C)(C4CCC3(C2)C1=O)C(=O)O
974 0.08 IIZQBEOZONXDNO-UHFFFAOYSA-N C=CC1(C)CCC2C(=C1)C(=O)CC1(C2(C)CCC(C1(C)C)O)O
975 0.08 YXGSEHNDKGJWQO-UHFFFAOYSA-N O=C1CCC2(C(=C1C)CCC1C2CC(O)C2(C1CCC2O)C)C
976 0.08 VSYVHDWPKRFEIM-QQBOBMDFSA-N CC(C)C1CCC2C3C=CC(=CCC3(CO)CCC12C(=O)O)C
977 0.08 TUIVCCRIADUHNA-NVJKXMEMSA-N CC1C2CCC3C4(C)CCCC(C)(C4CCC3(C2)C1=O)C(=O)O
978 0.08 UOJNEAMPUZZZES-UHFFFAOYSA-N O=C1CCC2(C(=C1C)CCC1C2(O)CCC2(C1CCC2O)C)C
979 0.08 YRANUKIGDMGQRV-XEGUMIITSA-N CC1(C)CC[C@@H](O)[C@]2(C)[C@@H]1CC=C3C(=O)[C@](C)(CC[C@@]23O)C=C
980 0.08 XEVJHIJTRYVPGN-UHFFFAOYSA-N OCC1(O)CC23CC1CCC3C1(C(CC2)C2C=COC2CC1)C
981 0.08 ORLCJQMZHNGZGU-UHFFFAOYSA-N OC1CC23CC(C1=C)CC2CCC1C3(C)CCCC1(C)C(=O)O
982 0.08 ISNSGIXSXIFODE-UHFFFAOYSA-N OCC1(CCCC2(C1CCC1C32CCC(=C)C(C3)C1)C)C(=O)O
983 0.08 NHEOPEUDQXKFRV-XMBTWWKRSA-N CC1(CO)CCCC2(C)C3CCC4CC3(C=C4C=O)C(O)CC12
984 0.08 CSONVSVIGQSXMY-UHFFFAOYSA-N OCC12CCC3C(C1CCC2(C)O)C(C)CC1=CC(=O)CCC31
985 0.08 NHEOPEUDQXKFRV-XSMYQPMNSA-N CC1(CO)CCCC2(C)C3CCC4CC3(C=C4C=O)C(O)CC12
986 0.08 FSJLZADFTAATHB-UHFFFAOYSA-N OC1CC(O)C2(C(C1)C1CCC3=CC(=O)CCC3(C1CC2)C)C
987 0.08 BRAMOGFAFPAPED-UHFFFAOYSA-N C=C1CCC23CC1CC2CC(C1C3(C)CCCC1(C)C(=O)O)O
988 0.08 NHEOPEUDQXKFRV-ZCPFRKCISA-N CC1(CO)CCCC2(C)C3CCC4CC3(C=C4C=O)C(O)CC12
989 0.08 YTDPGSFBSYYROT-UVIHBWEYSA-N CC(C)C1CCC(=C)C2C3CC(=C)C(CCC(C)(O)C(O3)C12)OO
990 0.078431373 FDQSYXUCFFFBAK-QVSKIWFPSA-N CC(C)C1CC(=O)C2(C)CC3=C(C)CCC3C(C)C(=O)CC12O
991 0.078431373 LRHNZBZSQKSOLN-UHFFFAOYSA-N C=C1CCC23CC1CC2CCC1C3(C)CCC(C1(C)C(=O)O)O
992 0.078431373 XEQHVCXFKPCQNM-UHFFFAOYSA-N CC12CCCC(C)(C1CCC13CC(CCC21)C(CO)=C3)C(O)=O
993 0.078431373 IOFKTXSWQYTIEG-UHFFFAOYSA-N C=CC1(C)CCC2C(=C1)C(=O)CC1C2(C)CCC(C1(C)CO)O
994 0.078431373 FDQSYXUCFFFBAK-LEBLXQRQSA-N CC(C)C1CC(=O)C2(C)CC3=C(C)CCC3C(C)C(=O)CC12O
995 0.078431373 CIDBCHWNEAJNCU-YSYIFYARSA-N CC1C2CCC3C(CO)(CO)CCCC3(C)C2Cc4occc14
996 0.078431373 JZXWITIZXDCGSC-XYYNDNLRSA-N CC1(C)C2CCC34CC(CCC3C2(C)C=CC1=O)C(O)(CO)C4
997 0.078431373 QKEGDDHROLNEIF-UHFFFAOYSA-N OC1CC2(C)C3CCC4CC3(CCC2C(C1)(C)C(=O)O)CC4=C
998 0.078431373 LWVQKRHLUPJCPA-CJGGRQNCSA-N CC1(C)CC[C@@H](O)[C@]2(C)[C@@H]1CC(=O)C3=C[C@](C)(CC[C@@]23O)C=C
999 0.078431373 QMKTXDWPIMLEBB-CXQPBAHBSA-N CC1(CCC2=C(C1)C(=O)CC3C(C)(CO)C(O)CCC23C)C=C
1000 0.078431373 MNULXPOEQOKUAI-UHFFFAOYSA-N C=CC1(C)CCC2C3(C1O3)C(=O)CC1C2(C)CCC(C1(C)C)O
1001 0.078431373 YAHWIXPFMYLKRL-OHZAXKLOSA-N CC1(CO)CC(=O)C(O)C2(C)C1CCC34CC(C)(CCC23)C=C4
1002 0.078431373 DKWHHGKUVUGDBR-LREIXEELSA-N C[C@H]1C(=C)C2CC11CCC3[C@@H](C[C@@H](O)C[C@@]3(C)C1CC2)C(O)=O
1003 0.078431373 UBCVEKOMIAOPNS-YANNOABASA-N CC1(C)CCC(=O)C2(C)C1C(O)CC3=CC(C)(CCC23O)C=C
1004 0.076923077 KDHWOPZRJISNKD-UHFFFAOYSA-N CC(C1=CC2=C(CC1O)C1(C(CC2)C(C)(C)CCC1)C(=O)O)C
1005 0.076923077 BWAWQOKNFDBGGW-UHFFFAOYSA-N OCC1CC2=CC(=O)CCC2C2C1C1CCC(C1(CC2)C)(C)O
1006 0.076923077 ICEZWGDPCQZXRZ-UHFFFAOYSA-N C=CC1(C)CCC2C(=C1)C(=O)CC1C2(C)C(O)CC(C1(C)C)O
1007 0.076923077 NJUSXQLZEAQASI-ZNYHDOEXSA-N C[C@H](CO)c1cc2CC[C@H]3[C@@](C)(CO)CCC[C@]3(C)c2cc1O
1008 0.076923077 MVHKSTOXYMLHSE-UHFFFAOYSA-N OC(=O)C1(C)CCCC2(C1CCC1=CC3(CCC21)OC3(C)C)C
1009 0.076923077 JEJNDASYKFJAGQ-UHFFFAOYSA-N O=C1CCC2C(=C1)CC(C1C2COCC2(C1CCC2(C)O)C)C
1010 0.076923077 XARXNOWGTQOTEK-QSWPCHDDSA-N CC(C)C1=CC(=O)C2(C)CCC3(C)CC(O)C4(C)OC4CC3C12
1011 0.076923077 UFAZWOFKQGOMEF-UHFFFAOYSA-N OC1CC(C)(C(=O)O)C2C(C1)(C)C13CCC(=C)C(C1)CC3CC2
1012 0.076923077 NJUSXQLZEAQASI-UHFFFAOYSA-N OCC(c1cc2CCC3C(c2cc1O)(C)CCCC3(C)CO)C
1013 0.076923077 OXNXVJIOIKYEAC-MHZKCTCGSA-N CC1(C)CCCC2(CO)C3CCC(C)(C=C)C(=O)C3=CC(O)C12
1014 0.076923077 NGGHUGOYYIUTTA-LUGRNRNJSA-N CC1(CO)CC(O)CC2(C)C3CCC(=O)C=C3C(C)(CC12)C=C
1015 0.076923077 UCLVMCOMZOZCAP-UHFFFAOYSA-N OC(=O)CCC1(C)C(=C)CCC2C1=CCC1(C2CCC1(C)O)C
1016 0.075471698 MCSZEZHIQYKDPK-UHFFFAOYSA-N CCC1(O)CC(C2C1(C)CCC1C2CCC2=C1CCC(=O)C2)O
1017 0.075471698 XFBFPAUGAKBEBW-UHFFFAOYSA-N OCC1(O)CC23CC1CCC3C1(C(CC2)C2=C(CC1)OCC2)C
1018 0.075471698 NXPNBPSKKIKGJM-UHFFFAOYSA-N O=C1CCC2(C(=C1)CC(C1C2COCC2(C1CCC2O)C)C)C
1019 0.075471698 XEQHVCXFKPCQNM-WBHOZWEQSA-N CC12CCCC(C)(C1CCC34CC(CCC23)C(=C4)CO)C(=O)O
1020 0.075471698 WQJVXIVECOYLDD-UHFFFAOYSA-N C=C1CCC23CC1CC2CCC1C3(C)CCOCC1(C)C(=O)O
1021 0.075471698 PXINOCVTAINPIY-UHFFFAOYSA-N OC(=O)C=CC1(C)C(=C)CC(C2C1CCC1(C2CCC1O)C)C
1022 0.075471698 CKKXYTIIPYOWGW-UHFFFAOYSA-N COC12CCC(C2(C)CCC2C1CCC1=CC(=O)CCC21C)O
1023 0.075471698 ICTMZFIEXCBSOB-UHFFFAOYSA-N CCC1(O)CCC2C1(CO)CCC1C2CCC2=C1CCC(=O)C2
1024 0.075471698 XEQHVCXFKPCQNM-PMHNSBFUSA-N CC12CCCC(C)(C1CCC34CC(CCC23)C(=C4)CO)C(=O)O
1025 0.075471698 XEQHVCXFKPCQNM-SZBXVYAMSA-N CC12CCCC(C)(C1CCC34CC(CCC23)C(=C4)CO)C(=O)O
1026 0.075471698 WIKKMLJXYXRYRF-VITWEKAKSA-N CC12CCCC(C)(C1CC(O)C3C2CCC(=C)C3C=C)C(=O)O
1027 0.075471698 LMOVGTPTUFELOS-JHDXISRPSA-N CC1C2C(O)C(O)C3C(C)(C)CCCC3(C)C2Cc4occc14
1028 0.075471698 LMOVGTPTUFELOS-KMCRDOMHSA-N CC1C2C(O)C(O)C3C(C)(C)CCCC3(C)C2Cc4occc14
1029 0.075471698 XEQHVCXFKPCQNM-BVMRNNIPSA-N CC12CCCC(C)(C1CCC34CC(CCC23)C(=C4)CO)C(=O)O
1030 0.075471698 ADCVPVSPVHTOOY-YAWCKDJDSA-N CC1(CCC2(C)C(C1)C3CC4C(C)(CCCC24O3)C(=O)O)C=C
1031 0.075471698 GPBUEMVUWFHSFU-PDURBABISA-N CC(=C)C1CCC2(C)CCC3(C)CC(=O)C(=CC(O)C3C12)CO
1032 0.075471698 GPBUEMVUWFHSFU-UMBUOUCESA-N CC(=C)C1CCC2(C)CCC3(C)CC(=O)C(=CC(O)C3C12)CO
1033 0.075471698 LMOVGTPTUFELOS-UHFFFAOYSA-N CC1C2C(O)C(O)C3C(C)(C)CCCC3(C)C2CC2=C1C=CO2
1034 0.074074074 XRBCJEQKHVDIBL-UHFFFAOYSA-N O=CC1=CCC2C(C1)(C)C1CC(O)C3(C(C1CC2)CCC3O)C
1035 0.074074074 XYVRKHLWPOJKGZ-UHFFFAOYSA-N O=CC1=CCC2C(C1O)(C)C1CCC3(C(C1CC2)CCC3O)C
1036 0.074074074 NDOCQOYGOYLUDK-UHFFFAOYSA-N OCC1(C=C)CCC2C(=C1)C(=O)CC1C2(C)CCC(C1(C)C)O
1037 0.074074074 NWEGCXCYAUNOPR-UHFFFAOYSA-N CC12CCC3C(CCC4=CC(=O)CCC34)C1CCC2(O)CCO
1038 0.074074074 LPRXCQFKVNKMFE-LFWUDYNKSA-N CC1(C)[C@@H]2CCC3=C(C[C@H](O)[C@](C)(C=C)[C@@H]3O)[C@@]2(C)CCC1=O
1039 0.074074074 GRCPDWYUYZLHCX-UHFFFAOYSA-N C=CC1(C)CC(O)C2C(=CCC3C2(C)CCCC3(C)C(=O)O)C1
1040 0.074074074 HLZJSQQUPSXGEN-YIDDXWOWSA-N CC=C(C)/C(=O)OC1C(C)(C)C2CCC(C)C23C=CC(O)C13C
1041 0.074074074 PLKOJNUQWAKPNC-UHFFFAOYSA-N CC1(CCC2C(=C1)C(O)CC1C2(C)CCCC1(C)C(O)=O)C=C
1042 0.074074074 WVIQCSXEDRWODM-UHFFFAOYSA-N OCCC1(O)CCC2C1(C)CCC1C2CCC2=C1CCC(=O)C2
1043 0.074074074 QGUUHNNGZFMSRY-ZOVJDJALSA-N CC1(CCC2C(=C1)CCC3C2(C)CC(O)C(O)C3(CO)CO)C=C
1044 0.074074074 IUYYGNIOKKBYLS-UHFFFAOYSA-N O=C1OCC2=C(C(C1)C)C1CCC3(C(C1CC2)CCC3(C)O)C
1045 0.072727273 MNOHPSFNLHDDEQ-UHFFFAOYSA-N OCC1=CC2C(C1=O)(C)CCC1C2CCC2C1(C)CCC(C2)O
1046 0.072727273 YRJCGHWTCNEVAB-UHFFFAOYSA-N OC(=O)C1C(O)C=CC2(C1CCC1C2CCC2(C1CCC2)C)C
1047 0.072727273 NGHFQFIGCIVZAK-JCNSCBRHSA-N CC(CCC=C(C)C)C1C(O)CC(=CCC=C(C=O)/C1C=O)C
1048 0.072727273 QMHWBVJWVDOMQK-UHFFFAOYSA-N C=CC1(C)CCC2(C(=CCC3C2(C)CCCC3(C)C(=O)O)C1)O
1049 0.072727273 SENSIMJVWLUBIY-GSFMDEFVSA-N CC1(CCC2(C)C(CC(O)C3C4(C)CCCC23OC4=O)C1)C=C
1050 0.072727273 NYWSTNSSXCVWQZ-DNDRACJTSA-N CC1=CC2OC(=O)CC3C4(C)CCC(O)C(C)(C)C4CCC23C1
1051 0.072727273 NGHFQFIGCIVZAK-PDWWPTFZSA-N CC(CCC=C(C)C)C1C(O)CC(=CCC=C(C=O)/C1C=O)C
1052 0.072727273 HAJULMKFBVHJSQ-RVVRHLEGSA-N CC1=C(C=C)[C@@H](O)C(=O)[C@H]2[C@H]1CC[C@H]3C(C)(C)[C@@H](O)CC[C@]23C
1053 0.072727273 AEGACTCEKVOUDB-CENDIDJXSA-N CC(C)C(=O)CCC1(C)C(O)C23OC1(O)CCC2(C)CCCC3=C
1054 0.072727273 OHMOPSNRQFMZNF-UHFFFAOYSA-N O=C1CCC2(C(=C1)CCC1C2COCC2(C1CCCC2O)C)C
1055 0.072727273 DEXMUHWUAXCBRB-XIKSMUEASA-N CC(C)C1=C2[C@H]3CC=C(CO)[C@@H](O)[C@H](O)[C@]3(C)CC[C@@]2(C)C=C1
1056 0.072727273 ABKYEUZNMDUZJZ-UHFFFAOYSA-N OC1CCC2(C(=CCC3C2CCC2(C3CCC2)C)C1C(=O)O)C
1057 0.071428571 DFXNQVOKZMHGJK-ZXZLUOCLSA-N CC1(C)[C@@H]2CC[C@]34C[C@H](CC[C@@H]3[C@@]2(C)CCC1=O)[C@@H](C4)C(=O)O
1058 0.071428571 DFXNQVOKZMHGJK-OAAASAAISA-N CC1(C)C2CCC34CC(CCC3C2(C)CCC1=O)C(C4)C(=O)O
1059 0.071428571 BTUXGRQOMGWKCG-UHFFFAOYSA-N O=C1CC(C)C2=C(C1)CCC1C2CCC2(C1CC(C2(C)O)O)C
1060 0.071428571 DYNISIGUMYFVJW-UHFFFAOYSA-N CC(C)C1=CC2=CCC3C(C)(CCCC3(C)C(O)=O)C2CC1O
1061 0.071428571 UDKRLAJJSYRYRU-NIMBFUQJSA-N CC1(C)CCCC2(C)C1CCC3(C=O)C(O)CC(=CCC23)C=O
1062 0.071428571 DTKWWAHBAQNEJW-UHFFFAOYSA-N O=C1CCC2=C(C1)CCC1C2CCC2(C1CCC2(O)C(O)C)C
1063 0.071428571 ZLQITBOWUCTFAZ-UHFFFAOYSA-N O=C1CCC2(C(C1)CCC1C2=CCC2(C1CC(C2(C)O)O)C)C
1064 0.071428571 DBJXFWOHTDYBRU-UHFFFAOYSA-N OC(=O)C1=CCC2(C(C1)CCC1C2CCC2(C1CCC2O)C)C
1065 0.071428571 NAOADGDMUFDJJX-UHFFFAOYSA-N C=CC1(C)CCC2C(=C1O)C(=O)CC1C2(C)CCC(C1(C)C)O
1066 0.071428571 GJGPTYPLWNGULO-UHFFFAOYSA-N OC1CC(=C(C)C)C=C2C1C1(C)CCCC(C1CC2)(C)C(=O)O
1067 0.071428571 VUPKBPVGOKWIGI-UHFFFAOYSA-N OCC1=CC2(OC1CC1C2(C)CCC2(C1=C(CC2)C(C)C)C)O
1068 0.071428571 UDKRLAJJSYRYRU-VYMYIBDJSA-N CC1(C)CCCC2(C)C1CCC3(C=O)C(O)CC(=CCC23)C=O
1069 0.071428571 HMZLPTZFNMJDIY-GPTASGHESA-N CC(=CC(=O)OC1C2COC(O)C2C3(C)C(C)(C)CCCC13C)C
1070 0.071428571 UDKRLAJJSYRYRU-UHFFFAOYSA-N CC1(C)CCCC2(C)C1CCC1(C=O)C2CC=C(CC1O)C=O
1071 0.071428571 SKEVLCWFNQWZAL-TYIJSKFUSA-N CC(=CC(=O)OC1CCC(C)(C)C2(C)C1(C)CC(CO)C23CO3)C
1072 0.071428571 QHXLVOLVQULGTM-UHFFFAOYSA-N OC(=O)C1=CCC2C(C1)(C)C1CCC3(C(C1CC2)CCC3O)C
1073 0.070175439 WHAGUQAWPZMLNV-PNWIFFORSA-N CC=C(/C)C1OC2(C)CCC3(O)C(C)(C)CCC(=O)C3(C)C2C1O
1074 0.070175439 VSXPFUYFOSUECC-UHFFFAOYSA-N O=C1OCCC2(C(=C1)CCC1C2CCC2(C1CCC2(C)O)C)C
1075 0.070175439 LPIXQZWVIIPFMH-UHFFFAOYSA-N OCC12CCCC(C2CCC2=CC(=CCC12)C(C)C)(C)C(=O)O
1076 0.070175439 PXEKVOBSMMMKPX-UJMXGEILSA-N CC(C)C(=O)CCC1(C)CC23OC1(O)C(O)CC2(C)CCCC3=C
1077 0.070175439 TWRCBEKHOGWPPF-UHFFFAOYSA-N OCC12CCCC(C2CCC2=CC(=C(C)C)CCC12)(C)C(=O)O
1078 0.070175439 PXEKVOBSMMMKPX-YHDCXSKOSA-N CC(C)C(=O)CCC1(C)CC23OC1(O)C(O)CC2(C)CCCC3=C
1079 0.070175439 ZAHNPPDHRGWDBN-UHFFFAOYSA-N OC1C=C2C=C(C(C)C)C(=O)C(C2C2(C1C(C)(C)CCC2)C)O
1080 0.070175439 FVYQOHCNMIQNNU-UHFFFAOYSA-N OCC1=CC2(C)C(CC1=O)CCC1C2CCC2(C1CCC2O)C
1081 0.070175439 TVROVSHPZCURPV-UHFFFAOYSA-N O=C1OCC2C(CC1)(C)C1=CCC3(C(C1CC2)CCC3(C)O)C
1082 0.070175439 UAQIXHWEGGZUQV-CVAUVAQTSA-N CC1CCC23CCC(C=C12)C(C)(C)C3CC(O)C=C(/C)C(=O)O
1083 0.070175439 AEIJTGUZOHSEAH-UHFFFAOYSA-N CC(C1=CC2=CCC3C(C2(CC1)O)(C)CCCC3(C)C(=O)O)C
1084 0.070175439 UWLZYQBFDPKQQV-UHFFFAOYSA-N OCC1=C2CCC3C(C2(CCC1=O)C)CCC1(C3CCC1O)C
1085 0.070175439 YKMRNFXVMLZGBY-UHFFFAOYSA-N CC(C1=CC2=C(CC1O)C1(C(CC2)C(C)(CCC1)C(=O)O)C)C
1086 0.068965517 FSBJNUSTHVYYHF-UHFFFAOYSA-N CCC1(O)CCC2C1(C)CCC1C2CCC2=C1CCC(=O)OC2
1087 0.068965517 BOYBIHAENGRGGM-UHFFFAOYSA-N CCC1(O)C(O)CC2C1(C)CCC1C2CCC2=C1CCC(=O)C2
1088 0.068965517 KDQIGSGAMFLLIW-UHFFFAOYSA-N O=C1CCC2C(C1)CCC1C2CCC2(C1CC(C2C(=O)C)O)C
1089 0.068965517 YIHTZNWULXKAGH-ATCHWDNASA-N CC1(C)CCCC2(C)C3CC(=O)C(=C(CO)C3C(O)CC12)C=C
1090 0.068965517 XURXXMVUHNWGPF-UHFFFAOYSA-N OC(=O)CCC1(C)C(=C)C=CC2C1CCC1(C2CCC1(C)O)C
1091 0.068965517 OBOYCOSBIKGKKI-UHFFFAOYSA-N CCCCOC1=CC=C(OC(=O)C2CCC(CCC)CC2)C=C1
1092 0.068965517 KRPQZWFQTXTNJO-XPORJDMMSA-N CC(=CC=CC1(CO)OCC2C1CCC3(C)CC2(O)CCC3O)C
1093 0.068965517 AYYNDCXQOMXYST-UHFFFAOYSA-N CCC1(C)C(=CC(=O)O)C=CC2C1CCC1(C2CCC1(C)O)C
1094 0.068965517 YRIIKHNVPUXWFO-HNQDWKLOSA-N CC(C)C1=C2C(O)C(O)C(C)C3CCC(O)(CO)C3=CC2(C)CC1
1095 0.068965517 KRPQZWFQTXTNJO-RCQOTZDXSA-N CC(=CC=CC1(CO)OCC2C1CCC3(C)CC2(O)CCC3O)C
1096 0.068965517 LPAJMNHOQRHJRD-UHFFFAOYSA-N CC1CC2(C)C(CC1=O)CCC1C2CCC2(C1C(O)CC2=O)C
1097 0.068965517 JGLTUIDSFQWPBH-XVLAHQNTSA-N CC1CC(O)CC2C(OC(=O)C=C(C)C)C(O)C(CC12C)C(=C)C
1098 0.068965517 GFMHYEGRVRYDTR-OEOKNDRGSA-N CC=C(/C)C1OC2(C)CC3C(=O)C(C)(C)CCC3(O)C(C)C2C1O
1099 0.068965517 LQJZHMDJOFBIIV-UHFFFAOYSA-N OCC12CCCC(C2CCC2=C1CCC(=C2)C(C)C)(C)C(=O)O
1100 0.068965517 HPBPUCTWRNQRDF-UHFFFAOYSA-N O=C1OCCC2(C(C1)CCC1C2=CCC2(C1CCC2(C)O)C)C
1101 0.068965517 MFAWDKZZAQRQBB-UHFFFAOYSA-N OCC1CC2(C)C(CC1=O)CCC1C2CCC2(C1CCC2=O)C
1102 0.068965517 WAAGSYZCCLJVHN-RBMZFJRISA-N CC(C)(O)C1CCC2(C)OC(C)(CC3OC(=O)CCC1(C)C23)C=C
1103 0.068965517 NNSKDEZPINRUOG-UHFFFAOYSA-N O=C1CCC2(C(=C1)CCC1C2CCC2(C1CC(C2(C)O)O)C)C
1104 0.06779661 BQHCTOPASVBCMZ-UHFFFAOYSA-N O=C1OCC(C2=C(C1)CCC1C2CCC2(C1CCC2(C)O)C)C
1105 0.06779661 TZJVLHKTXXWIHT-UHFFFAOYSA-N OC(=O)CC1(C)C(=C)CCC2C1CCC1(C2CCC1C(=O)C)C
1106 0.06779661 ZDBHIUKRIZEQGG-UHFFFAOYSA-N O=C1CC(C)C2=C(C1)CCC1C2CCC2(C1COCC2(C)O)C
1107 0.06779661 PINLWAWRXXUDHG-UHFFFAOYSA-N OCC1CC2C(C1=O)(C)CCC1C2CCC2C1(C)CCC(=O)C2
1108 0.06779661 GMBZSVSOQVRNDL-HIHRSEIJSA-N CCC(C)C(=O)OC1CCC2(C)CC(=O)C(=C(C)C)CC2C1(C)O
1109 0.06779661 HTVDVESMHNPJED-UHFFFAOYSA-N O=C1OCCC2C(=C1)CC(C)C1C2CCC2(C1CCC2(C)O)C
1110 0.06779661 UUKVOOCCAKLCPT-UHFFFAOYSA-N OCC12CCCC(C2CC=C2C1CCC(=C2)C(C)C)(C)C(=O)O
1111 0.06779661 LXYSBNMFAFQYIT-UHFFFAOYSA-N OC(=O)CCCCCCCCCCCC(C1CCC=C1)O
1112 0.06779661 LIURKLQQPKKGSQ-UHFFFAOYSA-N OC=C1CC2C(C1=O)(C)CCC1C2CCC2C1(C)CCC(C2)O
1113 0.06779661 MLTGFIHDMVHCDX-UHFFFAOYSA-N O=C1COCC2C(C1)CCC1C2CCC2(C1CCC2C(=O)C)C
1114 0.06779661 ADJWEWOIQOTUSH-UEDWAMCQSA-N CC1(CO)CCCC2(C)C(CCc3cocc3)C(=C)CC(O)C12
1115 0.06779661 CPHRLSWAAQIOTO-QQBOBMDFSA-N CC(C)[C@H]1CC[C@H]2[C@@H]3CC=C(CC[C@]3(C)CC[C@]12C(=O)O)C=O
1116 0.066666667 YWTHSKVTVVZOJE-UHFFFAOYSA-N O=C1C=C2CCC3C(C2CC1C)CCC1(C3CC(C1(C)O)O)C
1117 0.066666667 UKLXBKNTSRRSJH-KJFOIJSWSA-N CC1CCC2C1C3C(CC(O)C23C)C(=C)C(O)C=CC(C)(O)CO
1118 0.066666667 GFRCOBMEGVLODY-VBQNUUEISA-N CC(O)(CCC1C(=C)C(O)CC2C1(C)CCCC2(C)C(=O)O)C=C
1119 0.066666667 IYNFUZFVABUGDN-UHFFFAOYSA-N CC1CC2(C)C(C(C1=O)O)CCC1C2CCC2(C1CCC2=O)C
1120 0.066666667 SKTYBVMSWRARLO-KBAPKSRWSA-N CC(CC(=O)CC1C(C)(C)C2CCC13CCC(C)C3=C2)C(=O)O
1121 0.066666667 BSGYGQDZRVKDAQ-UHFFFAOYSA-N O=C1OCCC2(C(=C1)C(C)CC1C2CCC2(C1CCC2O)C)C
1122 0.066666667 ZXOXEJGDJCQKRH-UHFFFAOYSA-N O=C1CCC2(C(C1)CCC1C2=CCC2(C1COCC2(C)O)C)C
1123 0.066666667 XGKRFHAOYBWXJX-UHFFFAOYSA-N O=C1OCCC2(C(=C1)CCC1C2CCC2(C1CCCC2O)C)C
1124 0.066666667 NKPZIWADQHMXOL-UHFFFAOYSA-N O=C1OCCC2(C(=C1)CC(C)C1C2CCC2(C1CCC2O)C)C
1125 0.066666667 KHWYXTPDPJIZQG-YLZOMSAMSA-N CC1(C)CCCC2(C)C1C(O)CC3(C)OC(C)(CC(=O)C23O)C=C
1126 0.066666667 PIZNXYJOMFHKQU-UHFFFAOYSA-N O=C1C(=C(C(C)C)C(=O)C2C1C1(C)CCCC(C1CC2)(C)C)O
1127 0.066666667 XQVYTCRJUJSXEJ-UHFFFAOYSA-N CCOC(=O)CCCCCCC(=O)C1=CC=C(C=C1)C(C)(C)C
1128 0.066666667 MJEYWQXRZCYJNO-MPSRIENASA-N CC1(C)C(O)CC(O)C2(C)C3CCC(C)(OC3(C)C(=O)CC12)C=C
1129 0.066666667 INSIFDZCJULONO-UHFFFAOYSA-N OCC1(O)CCC2C1(C)CCC1C2CCC2=CC(=O)CCC12C
1130 0.066666667 HAGIFKNVVLJIBB-BFPQKVGOSA-N CC(=CC(=O)OC1CCC(C)(C)C2(C)C3C(COC3O)CC12C)C
1131 0.06557377 OTIXVVTZQFWPNT-SBUWESJJSA-N CC1CCC2(C)C(CC(O)C=C2CO)C1(C)CCc3cocc3
1132 0.06557377 WJTFTJNIPGCITL-UHFFFAOYSA-N O=CC1CC2C(C1=O)(C)CCC1C2CCC2C1(C)CCC(C2)O
1133 0.06557377 VFYPRIGWGWETDN-UHFFFAOYSA-N COC1C=CC2=C(C1)CCC1C2CCC2(C1CC(C2O)(C)O)C
1134 0.06557377 WRCVUQWHXHGCEC-NWYVXELLSA-N C[C@@H]1C[C@H](O)[C@]2(C)[C@H](CCC=C2C)[C@@]1(C)CCC(=CC(=O)O)CO
1135 0.06557377 ZBLBCDJMRJLWCD-UHFFFAOYSA-N OC(=O)CCCCCCCCCCC(CC1C=CCC1)O
1136 0.06557377 ZCZSUKMDYVTMIA-FRYIKTPZSA-N CC(C)[C@]1(O)CC[C@]23OC(=O)CC[C@@]2(C)[C@@H](CCC3=C1)C(=C)C
1137 0.06557377 WRCVUQWHXHGCEC-RULSARSZSA-N CC1CC(O)C2(C)C(CCC=C2C)C1(C)CCC(=C/C(=O)O)CO
1138 0.06557377 BTBIVCDYAGIOTQ-ONIAQPFYSA-N CC(CCC=C(C)C)C1CC(O)C(CO)c2c(O)cc(C)cc12
1139 0.06557377 WRCVUQWHXHGCEC-QMALUCSJSA-N C[C@@H]1C[C@H](O)[C@]2(C)[C@H](CCC=C2C)[C@@]1(C)CCC(=CC(=O)O)CO
1140 0.06557377 SNKVXRGIBBRBHI-UHFFFAOYSA-N O=C1CCC2C(C1)CCC1C2CCC2(C1CCC2(O)C(=O)C)C
1141 0.06557377 CYWUNMLLQGEDBG-QMALUCSJSA-N C[C@@H]1C[C@H](O)[C@]2(C)[C@H](CCCC2=C)[C@@]1(C)CCC(=CC(=O)O)CO
1142 0.06557377 QWCSBVJWHBKPSA-HOWIIGCRSA-N CC1(CCC2C(C)(O1)C(O)CC3C(C)(C)C(=O)C=CC23C)C=C
1143 0.06557377 XVXKKPGHVBHRKL-UHFFFAOYSA-N OCC1(O)CC(=O)C2(C(CC1O)C1=C(CCC1(CC2)C)C(C)C)C
1144 0.06557377 MGMOLZNAUACBCR-UHFFFAOYSA-N OC1CCC2(C(=CCC3C2CCC2(C3CCC2C(=O)O)C)C1)C
1145 0.06557377 BIIFCZDCGXXKGJ-OGTXFPKISA-N CC1CC(O)C2(C)C(CCC=C2C(=O)O)C1(C)CCC(C)(O)C=C
1146 0.06557377 QYHLRSIYNSOCOZ-QDGKJQRMSA-N CC(CCC=C(C)C)C1CCC2(C)CC=C(C=O)C1(C=O)C2O
1147 0.06557377 CYWUNMLLQGEDBG-NWYVXELLSA-N CC1CC(O)C2(C)C(CCCC2=C)C1(C)CCC(=CC(=O)O)CO
1148 0.06557377 FUHYCVAHKCSBAS-UHFFFAOYSA-N OC(=O)C1(C)CCCC2(C1CCC1=CC(CCC21)(C)C1OC1)C
1149 0.06557377 AXWUMLHVVOTAIO-NSOKGPEJSA-N CC(=CCCC1C2CCC3(C)OC3CCC(=C)C2COC1=O)C
1150 0.06557377 DCLPBMPTOFSZFT-LFZDHENXSA-N CC1C(O)CC2(C)C(CCC=C2C)C1(CO)CCc3cocc3
1151 0.064516129 ALPFFZDWVQYHTO-UHFFFAOYSA-N O=C1C(=C(C(C)C)C(C2=C1C1(C)CCCC(C1CC2)(C)C)O)O
1152 0.064516129 AGXPDTLJVXQNQL-UHFFFAOYSA-N OCC1(O)CCC2C1(C)CCC1C2CCC2=CC(=O)C(CC12)C
1153 0.064516129 KZEIFNNELLKCOE-UHFFFAOYSA-N O=C1CCC2C(=C1C)CCC1C2CCC2(C1CC(C2O)(C)O)C
1154 0.064516129 NEORVESKQJMKKB-SBUWESJJSA-N CC1C(O)CC2(C)C(CCC=C2CO)C1(C)CCc3cocc3
1155 0.064516129 DVUDORAAQQCBDD-UHFFFAOYSA-N O=C1CCC2(C(=C1)CCC1C2CCC2(C1COCC2(C)O)C)C
1156 0.064516129 JDNSLVADAHWSEE-NADOGSGZSA-N C[C@]12CC[C@H]3[C@H]([C@@H]1C[C@]([C@@H]2O)(C)O)CCC4=C3CC=C(C4)OC
1157 0.064516129 LKVSVJPAWMYHLZ-UHFFFAOYSA-N CCCCC(CC)C(=O)OCC(CC)(CO)COC1=CC=CC=C1
1158 0.064516129 XTSJGAGKFGUIPZ-UHFFFAOYSA-N CC(C1=CCC2C(=C1)COCC1C2(C)CCCC1(C)C(=O)O)C
1159 0.064516129 ATFZUFOWULZCEE-UHFFFAOYSA-N CCC1(O)CCC2C1(C)CCC1C2CCC2=C1CCOC(=O)C2
1160 0.064516129 QSJBOQXSSAZEDY-UHFFFAOYSA-N OC1CC2=C(C3(C1C(C)(CCC3)C(=O)O)C)CCC(=C2)C(C)C
1161 0.064516129 NCWQQRDNTNQIFW-UHFFFAOYSA-N OC(=O)CC(CCCCCCCCCCC1CCC=C1)O
1162 0.064516129 VCPGFQHZQLLZOV-UHFFFAOYSA-N CC(=C1CCC2C(=C1)COCC1C2(C)CCCC1(C)C(=O)O)C
1163 0.064516129 IYDSYBHLYZRQJL-MWHZBGGUSA-N C[C@@H]1[C@@H](O)C=C2C(C)(C)CCC[C@]2(C)[C@@]1(O)CCc3cocc3
1164 0.064516129 ZYTHSOIZGRJIBS-UHFFFAOYSA-N CCCCCCCCC12CC2(O1)CCCCCCC(=O)O
1165 0.064516129 NOENEZXVLVHQBV-UHFFFAOYSA-N OCC1(O)CCC2C1(C)CCC1C2C(C)CC2=CC(=O)CCC12
1166 0.064516129 YVCSXKPTXFIUHA-SREVYHEPSA-N C(C[N+](C)(C)C)(OC(=O)CC(O)C/C=C\CC)CC(=O)[O-]
1167 0.064516129 DOOSHXVXAXTWNO-WDBHGICGSA-N CC1(C)CCCC2(C)C1CC(=O)C3=CC(C)(CC(O)C23)C4CO4
1168 0.064516129 YWSWGILPMXOBMK-UHFFFAOYSA-N CCCCC1CCC(CC1)C(=O)OC1=CC=C(OCCC)C=C1
1169 0.064516129 PZEBEPMPLUJJRI-UJMXGEILSA-N CC1(CO)C(O)CCC2(C)C(CCc3cocc3)C(=C)CCC12
1170 0.064516129 JDNSLVADAHWSEE-UHFFFAOYSA-N COC1=CCC2=C(C1)CCC1C2CCC2(C1CC(C2O)(C)O)C
1171 0.064516129 AKMAERBYSDYONJ-KGHBVYABSA-N CC1CCC23CCC4CC12C(CC(O3)C=C(/C)C(=O)O)C4(C)C
1172 0.063492063 XLAPEKIPYDGJDW-SAKMYQHLSA-N CC(CCC=C(C)C)C1C(O)CC(CO)c2c(O)cc(C)cc12
1173 0.063492063 XCWHILSPPMJDID-RLYCNOAYSA-N CC1=C(O)C(=O)CC2C3(C)CCC(C)(CC3CC(O)C12C)C=C
1174 0.063492063 WXVLVZIOXFNYTO-YSIASYRMSA-N CC(C)C1=CC2=CCC(C(=C)C)C(C)(CCC(=O)O)C2(O)CC1
1175 0.063492063 BTMDMKPWBNMAJX-UAFMIMERSA-N CC1=CC(=O)C2(O)C(C)(C)CCCC2(C)C13CCC(C)(O3)C=C
1176 0.063492063 GTOZGWPAQKVWLE-DLOZJNQXSA-N CC1CC(O)C2(C)C(CCC=C2C(=O)O)C1(C)CCC(=CCO)C
1177 0.063492063 SSZJYYRIIRHXTH-UHFFFAOYSA-N CC(C1=CCC2C(=C1O)CCC1C2(C)CCCC1(C)C(=O)O)C
1178 0.063492063 ZXXHCWXJZHTVAF-FOQXXIDQSA-N CC=C(/C)C(=O)O[C@H]1CC[C@H](C)[C@@]2(C)CC(=C(C)C)C(=O)C[C@@H]12
1179 0.063492063 ZXXHCWXJZHTVAF-PFSLXQJOSA-N CC=C(C)C(=O)O[C@H]1CC[C@H](C)[C@@]2(C)CC(=C(C)C)C(=O)C[C@@H]12
1180 0.063492063 DJMWXXLWWILMGF-HBWRTXEVSA-N CC1(C)CCC[C@]2(C)[C@H]3CCC(=C(C=O)[C@@H]3O[C@@H](O)C[C@@H]12)C=C
1181 0.063492063 MWTCCFSVIGUOIH-LWKIYNMMSA-N CCCCCC=C/CC1OC1C=CC2CC=C/CCCC(=O)O2
1182 0.063492063 GTOZGWPAQKVWLE-STOHGWAJSA-N CC1CC(O)C2(C)C(CCC=C2C(=O)O)C1(C)CCC(=CCO)C
1183 0.063492063 AGUPUWLIVCFQQE-UHFFFAOYSA-N CC(C1=C(O)C2=C(CC1)C1(C)CCCC(C1CC2)(C)C(=O)O)C
1184 0.063492063 DJMWXXLWWILMGF-NUABRCLCSA-N CC1(C)CCCC2(C)C3CCC(=C(C=O)C3OC(O)CC12)C=C
1185 0.063492063 XLAPEKIPYDGJDW-SFUIVIKGSA-N CC(CCC=C(C)C)C1C(O)CC(CO)c2c(O)cc(C)cc12
1186 0.063492063 DJMWXXLWWILMGF-YFYQMDMQSA-N CC1(C)CCCC2(C)C3CCC(=C(C=O)C3OC(O)CC12)C=C
1187 0.063492063 ZXXHCWXJZHTVAF-QMYZJOBOSA-N CC=C(C)/C(=O)OC1CCC(C)C2(C)CC(=C(C)C)C(=O)CC12
1188 0.063492063 WCCVNSPGNQJYTH-UHFFFAOYSA-N O=C1C=C2CCC3C(C2CC1C)CCC1(C3COCC1(C)O)C
1189 0.0625 OVJUTIHSPZUCDI-UHFFFAOYSA-N O=C1CCC2(C(=C1O)CCC1C2CCC2(C1CCCC2O)C)C
1190 0.0625 MTAGALXGQXZRRV-JSTLVUAASA-N CC1(CCC2(C)C(CCC3C2=CC(=O)C(O)C3(C)CO)C1)C=C
1191 0.0625 XYPOQXQUWBCURH-IZBJGVDFSA-N CC1(C)CCCC2(C)C(CC(=O)c3cocc3)C(C)(O)CCC12
1192 0.0625 MSYSDQBIFATOQW-UHFFFAOYSA-N CCCCC(CC)CCC(CCC(CC)CC)OS(O)(=O)=O
1193 0.0625 JYOFALADCIRECO-UXESJPJBSA-N CC(O)(CCC1C(=C)CCC2C1(C)CC(O)CC2(C)C(=O)O)C=C
1194 0.0625 OEXHIFJIFYBGON-FSGKZVOOSA-N CC(=CCCC1(C)C(O)CCC2(C)C1CC=C(C=O)C2C=O)C
1195 0.0625 UMYSTEHACYDMKV-HAGHYFMRSA-N CC(=CCC(O)C1(C)CCCC2(C=O)C1CCC(=C2C=O)C)C
1196 0.0625 GIAJQQXGPSGSCL-RNVLVUCNSA-N CC1CCC2C1C3C(CC(O)C23C)C(=CC=CC(C)(O)CO)CO
1197 0.0625 FUNZMVPIBNOPIO-ZMTOGVCBSA-N CC=C(C)/C(=O)OC1CC(O)C(=C)C2CC(=CCC12C)C(C)C
1198 0.0625 MTAGALXGQXZRRV-SUKDQFRTSA-N CC1(CCC2(C)C(CCC3C2=CC(=O)C(O)C3(C)CO)C1)C=C
1199 0.0625 SORDASWZVRTIAH-OPCPZBQGSA-N CC=C(/C)C1OC2(C)CC(O)C3C(C)(C)CCC(=O)C3(C)C2C1O
1200 0.0625 SORDASWZVRTIAH-RHKDIGOASA-N CC=C(/C)C1OC2(C)CC(O)C3C(C)(C)CCC(=O)C3(C)C2C1O
1201 0.0625 IUGNRHGQKFZMIS-JRJVTICQSA-N CC1CCC2(CO)C(CCC=C2C)C1(C)CCC3=CC(=O)OC3
1202 0.0625 YMJFNHFLRSXEQM-UHFFFAOYSA-N COC1C(C)(O)CC2C1(C)CCC1C2CCC2=CC(=O)CCC12
1203 0.0625 JEVISDVDFWDUNB-UHFFFAOYSA-N CC(=C1CCC2C(=C1O)CCC1C2(C)CCCC1(C)C(=O)O)C
1204 0.0625 XYPOQXQUWBCURH-KVPLUYHFSA-N CC1(C)CCCC2(C)C(CC(=O)c3cocc3)C(C)(O)CCC12
1205 0.0625 LXOWHCIMPGZWFO-UHFFFAOYSA-N CC1CC2(C)C(CC1=O)CCC1C2CCC2(C1COCC2=O)C
1206 0.0625 DTQAJVULRHYYGB-UHFFFAOYSA-N CCC1(O)COCC2C1(C)CCC1C2CCC2=C1CCC(=O)C2
1207 0.0625 OEXHIFJIFYBGON-CXQPBAHBSA-N CC(=CCCC1(C)C(O)CCC2(C)C1CC=C(C=O)C2C=O)C
1208 0.0625 ANRSEUBEAVHHHI-UHFFFAOYSA-N O=C1CCC2(C(C1)CCC1C2CCC2(C1CCC2C(=O)O)C)C
1209 0.0625 GCOOSSPKIOROIN-UHFFFAOYSA-N OC(=O)C1(C)CCCC2(C1CC=C1C2CCC(C1)(C)C1OC1)C
1210 0.0625 DHXUQAKKYIVUFU-MUGJNUQGSA-N CC(=CCCC1(C)C(O)CCC2(C=O)C1CCC(=C2C=O)C)C
1211 0.061538462 FOZMNFBIVYHLFN-UHFFFAOYSA-N O=CC1=CCC2C(C1)(C)C1CCC3(C(C1CC2)CC(C3O)O)C
1212 0.061538462 YGKJJUMHBUARLK-UHFFFAOYSA-N CCCCCCCCCC=CC=CC(O)CCCC(O)=O
1213 0.061538462 PEFWBBUDWGQYCT-PLSYYTTJSA-N CC(CCCC=CCC(/C=C/C=CCC=CCCCC(=O)O)O)O
1214 0.061538462 MZQXAWAWDWCIKG-OHPMOLHNSA-N CCCC(O)C\C=C/C\C=C/CCCCCCCC(O)=O
1215 0.061538462 WDZAIBLBLZAEGG-UHFFFAOYSA-N CC=C(C(=O)OC1CCC2=CC(C(CC2(C1C)C)C(=C)C)O)C
1216 0.061538462 FGKUISKCUDFGTR-TZDGYNBYSA-N CC1CCC2C(=CC(O)CC2(C)C(=O)O)C1(C)CCC(C)(O)C=C
1217 0.061538462 NIHXXEQAKMXJMU-SREVYHEPSA-N CCCCC\C=C/CCCCCCC1=C(C(O)=O)C(O)=CC=C1
1218 0.061538462 MUYJGYNROOVKQO-UHFFFAOYSA-N COC1(C)CC2C(C1O)(C)CCC1C2CCC2=CC(=O)CCC12
1219 0.061538462 PEFWBBUDWGQYCT-ZDVXLHJBSA-N CC(O)CCCC=C/CC(O)C=CC=C/CC=C/CCCC(=O)O
1220 0.061538462 FBJTZMGVRKYHMU-UHFFFAOYSA-N CC(C1=C(O)C2=CCC3C(C2CC1)(C)CCCC3(C)C(=O)O)C
1221 0.060606061 UCBCVZYUYREXOT-IPZZXCBHSA-N CC1(C)C2CCC3=CC(C)(CCC3C2(C)CCC1=O)C(=O)CO
1222 0.060606061 HOZLYTKMHPVHAG-BKBQJROBSA-N OC(/C=C/CC=CCCCC(=O)O)/C=C/CC=CCCCC(O)C
1223 0.060606061 YZFUCAWFGYCGSQ-GGEHAUSUSA-N CC(=CCC1OC1(C)C)C2CCC3CCC=C4COC(O)C4C23
1224 0.060606061 QLBKZPDXYUMQCB-JIEHNEAYSA-N CC(CCCC=CC(/C=C/CC=CCC=CCCCC(=O)O)O)O
1225 0.060606061 YZFUCAWFGYCGSQ-YFYNMSEOSA-N CC(=CCC1OC1(C)C)C2CCC3CCC=C4COC(O)C4C23
1226 0.060606061 YZFUCAWFGYCGSQ-OQQRISIBSA-N CC(=CCC1OC1(C)C)C2CCC3CCC=C4COC(O)C4C23
1227 0.060606061 UKRXAPMQXXXXTD-VEPOBDBYSA-N OC(=O)CCCCCC[C@H](O)/C=C\C/C=C\CCCCC
1228 0.060606061 XTLVZNQEJRQDTP-KDFHGORWSA-N CCCCCCC(O)\C=C\C=C\CCCCCCC(O)=O
1229 0.060606061 UGHVVZGMLMAWNU-HFZVIBQPSA-N CC(CCCC=CCC=CCC(/C=C/C=CCCCC(=O)O)O)O
1230 0.060606061 PHPNRASJVNOJNL-DOPZBZTESA-N CC(CCCC=CCC=CCC=CC(/C=C/CCCC(=O)O)O)O
1231 0.060606061 LHAZGKFQFBZNOI-UHFFFAOYSA-N CC(=CC=CC(=CC(=O)O)C)CCC12OC2(C)CCCC1(C)C
1232 0.059701493 VSBLNPBITVZIAR-UHFFFAOYSA-N CCCCCC=CCC=CC=CC(CC=CCC(CC(=O)O)O)O
1233 0.059701493 GVDVWGLTYNNCDG-UHFFFAOYSA-N CCCCCC=CCC(C=O)C(C[N+]([O-])=O)C(OC)OC
1234 0.059701493 LILRNUJDHJYEPR-UHFFFAOYSA-N CC(CCC=C(C)C)C1CC2OC(=O)CC3C2C1(C)CCC3=O
1235 0.059701493 VLHWQHSVJUHZMK-WNRRLTEBSA-N CC1CCC2(C)C(CC(O)C=C2C)C1(C)CCC3=CC(=O)OC3
1236 0.059701493 LILRNUJDHJYEPR-QVTYOBMESA-N CC(CCC=C(C)C)C1CC2OC(=O)CC3C2C1(C)CCC3=O
1237 0.059701493 FGMCHIORPBCHGW-FWYKGFDESA-N CC(=CCCC(=CCCC1C(O)OC2OC(O)C3CCC1C23)C)C
1238 0.059701493 DFWDLWYRFMCDNN-UHFFFAOYSA-N O=CC1=C(CCC(=O)C(C)C)C2(C(CC1)C(C)(C=O)CCC2)C
1239 0.059701493 YFSXQBFADGXLJI-UHFFFAOYSA-N COC(=O)CCCCCCCCC(C)C1=CC=C(C=C1)C(C)=O
1240 0.059701493 XGMLGMPQCGHRFO-ZLFHITIASA-N CC1C(=O)OC2OCC3CCC(=C1C23)C4(C)CCCC(C)(C)C4
1241 0.059701493 HNMFJVHWNMPQGF-HIBPSGHXSA-N C[C@H](CC(=O)C=C(C)C)[C@H]1CC[C@]2(C)CC(=O)C=C(C)[C@]2(O)C1
1242 0.058823529 ZNOLGYFCFIVHQI-ZHACJKMWSA-N CCCCCCC\C=C\C(=O)CCC1=CC(OC)=C(OC)C=C1
1243 0.058823529 HOGGRKZIIRPLLG-UHFFFAOYSA-N CCCCCCC(=O)C=CCCCCCCCCC(O)=O
1244 0.058823529 RAXOXVFTKUDLED-VESHTZQJSA-N CCCCCC=C[C@H](O)CCCCCC[C@@H]1CCC(=O)O1
1245 0.058823529 RAXOXVFTKUDLED-DLBZAZTESA-N CCCCCC=C[C@H](O)CCCCCC[C@@H]1CCC(=O)O1
1246 0.058823529 RAXOXVFTKUDLED-MXDRFRHJSA-N CCCCCC=CC(O)CCCCCCC1CCC(=O)O1
1247 0.058823529 ZCHJDPZFFPJKEN-KRWDZBQOSA-N CCCCCCC=CCC=C[C@H](O)COC(=O)CCCC
1248 0.058823529 XHWDJKAUUJLWHA-UHFFFAOYSA-N CCCCCCCCC1=C(C1)C(CCCCCC(=O)O)O
1249 0.058823529 ZAWCPGMKVKTLKI-YDODDZTGSA-N CC1(C)CCCC2(C)C(CC=C(/CC=O)C=O)C3(CCC12)CO3
1250 0.058823529 JBZGWBNHJMLEBV-UHFFFAOYSA-N CCCCCC=CC=CC(CC=CCC=CCC(CC(=O)O)O)O
1251 0.058823529 DJPHHXYTHWXMOX-RQOBALISSA-N CC1(C)OC1CCC2(C)CCCC3(C)C4COC(=O)C4=CCC23
1252 0.058823529 ZAWCPGMKVKTLKI-PJQLUOCWSA-N CC1(C)CCCC2(C)C(C\C=C(/CC=O)C=O)C3(CO3)CCC12
1253 0.058823529 ZAWCPGMKVKTLKI-DYGGAYMDSA-N CC1(C)CCCC2(C)C(CC=C(/CC=O)C=O)C3(CCC12)CO3
1254 0.058823529 ZAWCPGMKVKTLKI-NOFOYWHNSA-N CC1(C)CCCC2(C)C(CC=C(/CC=O)C=O)C3(CCC12)CO3
1255 0.057971014 ULKUFLHRMKTVMM-HRLRPISESA-N CC=C(C)/C(=O)OC1CC(C2C(CCC(=C)C12)C(C)C)C(=O)C
1256 0.057971014 XWVGZNYHKHGOKZ-FHELPVNXSA-N CC(=CC=O)C=CC1C(C)(O)C(O)C(O)C2C(C)(C)CCCC12C
1257 0.057971014 XDKJHXLGYYDFJL-UHFFFAOYSA-N CCCC(CC=CC=CC(CC=CCC=CCCCC(=O)O)O)O
1258 0.057971014 QRUFXMACQLIXOI-QVTYOBMESA-N CC(CCC=C(C)C)C1CC(=O)C2C3CC(=O)OC3CCC12C
1259 0.057971014 KCBPANSZZGNRSX-UHFFFAOYSA-N CCCCOC(=O)CCCCCCCC1OC1C1=CC=CC=C1
1260 0.057971014 PZMNHRVSLYPTOQ-UHFFFAOYSA-N O=CCC1C(=CC(=O)C(C)C)CCC2C1(C)CCCC2(C)C=O
1261 0.057971014 XWVGZNYHKHGOKZ-UONADXLZSA-N CC(=C/C=O)C=CC1C(C)(O)C(O)C(O)C2C(C)(C)CCCC12C
1262 0.057971014 DRKSTAFYCRUMEE-UHFFFAOYSA-N [H]C(CCCCC)=C([H])CC([H])=C([H])CCCCCCCC(=O)OO
1263 0.057971014 FKEAHKJGDUNXFE-SZPPPQKLSA-N CC(=CCCC(=CCC[C@](C)(O)[C@@H]1COC(C)(C)O1)C)C
1264 0.057971014 AMMVIIRUIWDHNV-GIKZVBCUSA-N CCCC(CC=CCC(/C=C/C=CCC=CCCCC(=O)O)O)O
1265 0.057971014 RUZUHRFUQOHDQB-UHFFFAOYSA-N CCCCCCCC(=O)C=CCCCCCCCC(O)=O
1266 0.057142857 OAQOKULYTATIQL-UHFFFAOYSA-N CCC1C(=CC(=O)O)CCC2C1CCC1(C2CCC1C(=O)C)C
1267 0.057142857 KEKQJFWKKYNFAE-GIPAHHNCSA-N CC1CCC2(C(CCC=C2C)C1(C)CCC3=CCOC3)C(=O)O
1268 0.057142857 CCPPLLJZDQAOHD-FLIBITNWSA-N CCCCCC1OC1C\C=C/CCCCCCCC(O)=O
1269 0.057142857 GIJZWHLTBMCTJV-DUEVXQPOSA-N CCCCCC=C[C@@H](O)C=CCCCCCCCC(=O)O
1270 0.057142857 CGDVEOCYBLINJO-WIOJCVPSSA-N CCCC(CC(/C=C/C=CCC=CCC=CCCCC(=O)O)O)O
1271 0.057142857 LWFPJVMLFNTYQP-BPUTZDHNSA-N CC(CCC=C(C)C)C1CCC(CO)c2c(O)c(O)c(C)cc12
1272 0.057142857 GIJZWHLTBMCTJV-HAGDBLCVSA-N CCCCCC=CC(/C=C/CCCCCCCC(=O)O)O
1273 0.057142857 ANMUQNHDGYFRPB-VRJBOTSMSA-N CC(=O)CCC=C(/C)CCC=C(/C)CCC(O)C(C)(C)O
1274 0.057142857 AQPJSQVQFSPDJH-JNIYJWGKSA-N CC(C)CC=CC(C)C1CCC2C3=CC(=O)OC3(O)CCC12C
1275 0.057142857 NHYBPWAMQZZGHQ-USYVTKNRSA-N CC(=CCCC1(C)CCC(O)C2(C)C1CC=C(C=O)C2C=O)C
1276 0.057142857 GIJZWHLTBMCTJV-PDBSFCERSA-N CCCCCC=C/C(O)C=C/CCCCCCCC(=O)O
1277 0.057142857 OBXWSWFYVFDJJH-WJCADGGCSA-N CC(CCC1C(=CCC2C(C)(C)CCCC12C)C(=O)O)CC(=O)O
1278 0.057142857 GIJZWHLTBMCTJV-QGZVFWFLSA-N CCCCCC=C[C@@H](O)C=CCCCCCCCC(=O)O
1279 0.056338028 JPANTVXQCWEDNB-IMNFPACBSA-N CCC(CCC=CCC(/C=C/C=CCC=CCCCC(=O)O)O)O
1280 0.056338028 UKRXAPMQXXXXTD-QMEIEYGNSA-N CCCCC/C=C\C/C=C\[C@@H](CCCCCCC(=O)O)O
1281 0.056338028 AKDKJZQHJIVNBR-UHFFFAOYSA-N OC(=O)C=C1C(=CC(=O)C(C)C)CCC2C1(C)CCCC2(C)C
1282 0.056338028 MZQXAWAWDWCIKG-VFELAICQSA-N CCCC(O)CC=CCC=CCCCCCCCC(=O)O
1283 0.056338028 VVQMJQUVVCCUFX-UHFFFAOYSA-N CCCCCCCCC#CCCCCOCCCC(=O)O
1284 0.056338028 VCGWSRUBSQIDEJ-MGOXPUIKSA-N CCCCC=CC(O)CC=C/CCCCCCCC(=O)O
1285 0.056338028 SWAXDPVGWKQXKU-BJPRWBHFSA-N CCCC(CC=CCC=CCC(/C=C/C=CCCCC(=O)O)O)O
1286 0.056338028 DJOUBJDLANFZND-UHFFFAOYSA-N CCCCCCCCC1=C(C1)OCCCCCCC(=O)O
1287 0.056338028 UKRXAPMQXXXXTD-UHFFFAOYSA-N CCCCCC=CCC=CC(CCCCCCC(=O)O)O
1288 0.056338028 MZQXAWAWDWCIKG-SPSBLGDNSA-N C(CCCCCCC/C=C\C/C=C\C[C@H](O)CCC)(=O)O
1289 0.056338028 NTYHQKJCCYNCMG-UHFFFAOYSA-N CCCCCCC=CC=CC(CCCCCCC(=O)O)O
1290 0.056338028 OOMVDSBBKJQXKQ-WQPBPFJHSA-N CCC(CC(/C=C/CC=CCC=CCC=CCCCC(=O)O)O)O
1291 0.056338028 MZQXAWAWDWCIKG-UHFFFAOYSA-N CCCC(CC=CCC=CCCCCCCCC(=O)O)O
1292 0.056338028 NMRCRIIDPRJNGQ-ZOKUEGGYSA-N CCCCCC=CC=CC(CC=CC(/C=C/CCCC(=O)O)O)O
1293 0.056338028 GZJNECUWKFCIES-UHFFFAOYSA-N CCC(CCC=CCC=CC=CC(CC=CCCCC(=O)O)O)O
1294 0.056338028 CINQSBWCAKPLNP-UHFFFAOYSA-N COC(=O)CCCCCCCCCCOC1=CC=C(C=C)C=C1
1295 0.056338028 UXOUZFXCEPHKLU-IKWNAHHTSA-N CC1CCC2(C)C(C)C(=O)CCC2C1(C)CCC3=CC(=O)OC3
1296 0.056338028 WLMZMBKVRPUYIG-UHFFFAOYSA-N CCCCCC1OC1C=CC(O)CC=CCC=CCCCC(O)=O
1297 0.056338028 MZQXAWAWDWCIKG-KRWDZBQOSA-N CCC[C@H](O)CC=CCC=CCCCCCCCC(=O)O
1298 0.056338028 HROPXVLCGCKXQT-ZHVAVDCZSA-N CCCCC(/C=C/CC(/C=C/C=CCC=CCCCC(=O)O)O)O
1299 0.055555556 OKIDIWHWTIMACU-MNEPGTOVSA-N C(CCCCCCC/C=C\C[C@H](O)CC/C=C\CC)(=O)O
1300 0.055555556 AFYPNZWXUGRJMN-NEBCMFPVSA-N CCCCC(/C=C/CC=CCC(/C=C/C=CCCCC(=O)O)O)O
1301 0.055555556 XTLVZNQEJRQDTP-DICWEVBBSA-N CCCCCCC(O)C=C/C=CCCCCCCC(=O)O
1302 0.055555556 RSEYVPTZBUIQHY-ROYATCLZSA-N CC1(C)CCCC2(C)C(CCC(CC(=O)O)C(=O)O)C(=C)CCC12
1303 0.055555556 RXTABFLLDULHQN-UHFFFAOYSA-N CCC=CCC(CCC=CCCCCCCCC(=O)O)O
1304 0.055555556 HXYWOSIBIMUHIW-UHFFFAOYSA-N CCCCCC=CCC=CC(CCCCC(C(=O)O)C)O
1305 0.055555556 LTVUGDOSKGHXEK-UHFFFAOYSA-N O=CC1=CCC2C(C1CCC(=O)C(C)C)(C)CCCC2(C)C(O)O
1306 0.055555556 XTLVZNQEJRQDTP-FSQPMHOZSA-N CCCCCC[C@@H](O)C=CC=CCCCCCCC(=O)O
1307 0.055555556 AJMRSQHSPYCDES-GEASMQNYSA-N CCC=CCC(/C=C/CCCCCCCCCC(=O)O)O
1308 0.055555556 OKIDIWHWTIMACU-UYOLCUGSSA-N C(CCCCCCC(=O)O)/C=C\CC(O)CC/C=C\CC
1309 0.055555556 XTLVZNQEJRQDTP-QGZVFWFLSA-N CCCCCC[C@@H](O)C=CC=CCCCCCCC(=O)O
1310 0.054794521 YBHMPNRDOVPQIN-ABDJAZHISA-N CCCCCC(O)C=CC1=C(CCCCCCC(=O)O)C(=O)CC1
1311 0.054794521 BGKHCLZFGPIKKU-BGEXMHJYSA-N CCCCC[C@@H](/C=C/[C@H]1C=CC(=O)C1CCCCCCC(=O)O)O
1312 0.054794521 SGTUOBURCVMACZ-NSIHWEAISA-N CCCCC/C=C\CC1[C@@H](O1)/C=C/C(C/C=C\CCCC(=O)O)O
1313 0.054794521 DJTAEKCIRXDAJF-JEXZPVOSSA-N CCCCCC=CCC1OC1CC(/C=C/C=CCCCC(=O)O)O
1314 0.054794521 LXINDPXOHHQURP-UHFFFAOYSA-N COC(=O)CCCCCC(=O)CCCCCCCCC=C
1315 0.054794521 CCPPLLJZDQAOHD-BEBBCNLGSA-N CCCCC[C@H]1[C@H](O1)C/C=C\CCCCCCCC(=O)O
1316 0.054794521 XWKBKSXXOMDUQN-UHFFFAOYSA-N CCCCCCCCCCC1=C(C)C(=O)C(OC)=C(OCC)C1=O
1317 0.054794521 XYIIQXBWMZOLPY-UHFFFAOYSA-N CCCCCCCCCCC1=C(C)C(=O)C(OCC)=C(OC)C1=O
1318 0.054794521 CKPWUYGDLHNGIY-ABTOWWTLSA-N CCCCCC=CCC=CCC(/C=C/C=CCCCOC(=O)O)O
1319 0.054794521 SVIRYYMPCWPXBP-UHFFFAOYSA-N CCCCCCCCCCCC1=C(C)C(=O)C(OC)=C(OC)C1=O
1320 0.054794521 GWVCYAYKRPLWGK-UHFFFAOYSA-N CC(C)=CCCC(=CCCC(C)=CCCC(CO)=CCO)C(O)=O
1321 0.054794521 SJXNVMMRISEMQM-SIKIZQCASA-N CC1CCC2(CO)C(CCC=C2C)C1(C)CCC3=CCOC3=O
1322 0.054794521 YPSYXYVPLKXAIE-UHFFFAOYSA-N CCCCCC#CC(O)C1CCC(=O)C1CCCCCCC(O)=O
1323 0.054794521 YBHMPNRDOVPQIN-UHFFFAOYSA-N CCCCCC(O)C=CC1=C(CCCCCCC(O)=O)C(=O)CC1
1324 0.054794521 GELFSVXLSDZDHE-YZSNCDGGSA-N CCCCC[C@@H](/C=C/C1C(O1)C/C=C\C/C=C\CCCC(=O)O)O
1325 0.054794521 GURBRQGDZZKITB-VXBMJZGYSA-N CCCCC/C=C\CC(=O)/C=C/C=C\C/C=C\CCCC(=O)O
1326 0.054794521 SGTUOBURCVMACZ-SEVPPISGSA-N CCCCC/C=C\C[C@H]1[C@@H](O1)/C=C/C(C/C=C\CCCC(=O)O)O
1327 0.054794521 DWNBPRRXEVJMPO-RNGYDEEPSA-N CCCCC/C=C\C[C@H]1[C@@H](O1)C(/C=C\C/C=C\CCCC(=O)O)O
1328 0.054794521 SYRVBFSMRVRMGL-FKNSPLGOSA-N CCCCCC=CCC(/C=C/C=CCC=CCCCOC(=O)O)O
1329 0.054794521 WLMZMBKVRPUYIG-LTCHCNGXSA-N CCCCCC1C(O1)/C=C/C(C/C=C\C/C=C\CCCC(=O)O)O
1330 0.054794521 MVYBHAGBZZEWLK-AODNKYQLSA-N CCCCCC1OC1CC(/C=C/C=CCC=CCCCC(=O)O)O
1331 0.054794521 FBUKMFOXMZRGRB-SQGUUQMOSA-N CCCCC/C=C\C[C@H]1[C@H](O1)CCCCCCCC(=O)O
1332 0.054794521 CCPPLLJZDQAOHD-BEBBCNLGSA-N CCCCC[C@H]1[C@H](O1)C/C=C\CCCCCCCC(=O)O
1333 0.054794521 OGQXQWYTOGLXDS-FCNYDSCNSA-N CCCCCC=CCC(C1OC1/C=C/CC=CCCCC(=O)O)O
1334 0.054794521 ZOXLJYZAPBQBMD-GVJFSJSTSA-N CC1CCC2(C)C(CCC=C2C)C1(C)CC(O)C3=CC(=O)OC3
1335 0.054794521 QBSJOMFDKQSESN-JDNAOETESA-N CCCCCC=CCC(/C=C/C(=CCC=CCCCC(=O)O)O)O
1336 0.054794521 IRMDSOCDGLZNRX-UHFFFAOYSA-N CCCCCC=CCC(=O)C=CCCC=CC(CCCC(=O)O)O
1337 0.054794521 QIVOHJLSLUWCAY-UHFFFAOYSA-N CCCCCC=CCC(=O)C=CC=CCCC(CCCC(=O)O)O
1338 0.054794521 XUDVONVOBSFUMW-LNNOLSETSA-N CC1CCC2(C)C(CC(O)C=C2C)C1(C)CCC3=CCOC3=O
1339 0.054794521 MFMUOLLYRMYJIS-WYMLVPIESA-N CCCCCC(/C=C/C1C#CC(C1CCCCCCC(=O)O)O)O
1340 0.054794521 BGKHCLZFGPIKKU-DRSVPBQLSA-N CCCCC[C@H](O)\C=C\[C@H]1C=CC(=O)[C@H]1CCCCCCC(O)=O
1341 0.054794521 BGKHCLZFGPIKKU-LDDQNKHRSA-N CCCCC[C@H](O)\C=C\[C@H]1C=CC(=O)[C@@H]1CCCCCCC(O)=O
1342 0.054794521 DWNBPRRXEVJMPO-YZTVQBIISA-N CCCCC\C=C/C[C@@H]1O[C@@H]1C(O)\C=C/C\C=C/CCCC(O)=O
1343 0.054794521 FBUKMFOXMZRGRB-YFHOEESVSA-N CCCCC\C=C/CC1OC1CCCCCCCC(O)=O
1344 0.054794521 HSUAJHBDFLOYFO-XMRDEPCLSA-N CCCCCC(/C=C/C=CCC=C(CC=CCCCC(=O)O)O)O
1345 0.054794521 VUSNJRLDITXFPH-XWGUIBPTSA-N CCCCCC(/C=C/C=CCC(=CCC=CCCCC(=O)O)O)O
1346 0.054794521 BJZAQVIALXYOTP-AJPJVJSPSA-N CCCCCC(/C=C/C(=CCC=CCC=CCCCC(=O)O)O)O
1347 0.054794521 KNJWDUHQLSDUOA-NTQDMJKASA-N CCCCCC(C1OC1/C=C/CC=CCC=CCCCC(=O)O)O
1348 0.054794521 KYDAQSIAPVYYHJ-LLKUHULHSA-N CCCCCC(/C=C/C=CCC=CCC=CCCCOC(=O)O)O
1349 0.054794521 OYDLZIPFOYSIDJ-UHFFFAOYSA-N CCCCCC=CCC1OC1CC=CCC=C(CCCC(=O)O)O
1350 0.054794521 FGTZSRNKLUFCRU-UHFFFAOYSA-N CCCCCC=CCC1OC1CC=CCC=CC(CCC(=O)O)O
1351 0.054794521 RXOHGBKRWMUYRN-UHFFFAOYSA-N CCCCCC=CCC1OC1CC=C(CC=CCCCC(=O)O)O
1352 0.054794521 VKSAQUKOCFVEOU-UHFFFAOYSA-N CCCCCC=CCC1OC1CC=CCC=CCCC(C(=O)O)O
1353 0.054794521 CWRKPEGHRZKWFZ-UHFFFAOYSA-N CCCCCC=CCC1OC1CC(=CCC=CCCCC(=O)O)O
1354 0.054794521 IMENRNCVOPABDL-PKGUEVMLSA-N CCCCCC=CCC=CCC(/C=C/C=CCC(C(=O)O)C)OO
1355 0.054794521 BTIPBKNKEQDFSN-UHFFFAOYSA-N CCCCCC=CCC1OC1CC=CCC=CC=CCC(=O)O
1356 0.054794521 VCDHJSIBTICYDC-UHFFFAOYSA-N CCCCCC=CCC1OC1CC=CCC=CCC=CC(=O)O
1357 0.054794521 UGJJRKNCMWNNMR-DLEHCHPDSA-N CCCCCC(/C=C/C1=CCC(C1CC=CCCCC(=O)O)O)O
1358 0.054794521 SFDDVSDQIVSOKC-UHFFFAOYSA-N CCCCCCC=CC1C(O)CC(=O)C1CC=CCCCC(=O)O
1359 0.054794521 JTEYGOLPGOYFJI-GJGHEGAFSA-N CCCCC[C@H](O)C\C=C1/[C@@H](C\C=C/CCCC(O)=O)CCC1=O
1360 0.054794521 YFSLDSAUDVNAHV-UHFFFAOYSA-N CCCCCCC=CC1C(=O)CC(C1CC=CCCCC(=O)O)O
1361 0.054794521 ZIBGDWQAVPVSPC-UHFFFAOYSA-N CCCCCC=CCC=C(CC=CCC1OC1CCCC(=O)O)O
1362 0.054794521 DWNBPRRXEVJMPO-OLCCVTJXSA-N [H]C(CCCC(O)=O)=C([H])C\C([H])=C(\[H])C([H])(O)C1([H])O[C@@]1([H])C\C([H])=C(\[H])CCCCC
1363 0.054794521 OVHYZOLBZFHMHY-UHFFFAOYSA-N CCCCCC=C(CC=CCC=CCC1OC1CCCC(=O)O)O
1364 0.054794521 AKQYVDIQMHJDBG-LHZCDNEESA-N CCCCC(/C=C/CC=CCC=CCC1OC1CCCC(=O)O)O
1365 0.054794521 WRRZGNJZDLMKBV-NTQDMJKASA-N CCCCCC(=O)CC(/C=C/CC=CCC=CCCCC(=O)O)O
1366 0.054794521 UQUGYUZEFUMTEE-UHFFFAOYSA-N CCCCCC=CCC=CCC=CCC1OC1CCOCC(=O)O
1367 0.054794521 GURZHMGNXDUKMO-UHFFFAOYSA-N CCCCCC=CCC=CCC=CCC1OC1CCCOC(=O)O
1368 0.054794521 UPNNOLUBCDVOMT-UHFFFAOYSA-N CCCCCC(CCC1=CCC(=O)C1CC=CCCCC(=O)O)O
1369 0.054794521 FBJNLOLZMDHDFO-CIWUYKSXSA-N CC1=CCC2C(C)(C)CCCC2(C)C1CCC3=CC(=O)OC3O
1370 0.054794521 RVNJAFLJIGGBPU-UHFFFAOYSA-N CCCCCC=CCC=CCC=CCC1OC1CC=CC(=O)O
1371 0.054794521 LDYZTLZOFONHNA-CLFYSBASSA-N C(CCCCCCC/C=C\CCC(=O)CCCCC)(=O)O
1372 0.054794521 VWEWTQPRFPEQEU-FPLPWBNLSA-N C(CCCCCC(=O)CCC/C=C\CCCCCC)(=O)O
1373 0.054794521 YBHMPNRDOVPQIN-VSOYFRJCSA-N CCCCC[C@@H](/C=C/C1=C(C(=O)CC1)CCCCCCC(=O)O)O
1374 0.054794521 FQQCMHUWRPDMNF-UHFFFAOYSA-N CCCCCC=CC=CC(CC=CCC(=CCCCC(=O)O)O)O
1375 0.054794521 COAZEASIRDTIPH-UHFFFAOYSA-N CCCCCC=CC=CC(CC=CCC=C(CCCC(=O)O)O)O
1376 0.054794521 LQVWGTLJFDCAOZ-WRBSINQUSA-N CC1CCC2=C(CCCC2(C)C)C1(C)CCC(=C/C(=O)O)C=O
1377 0.054794521 PSZULFGOOBPSCW-UHFFFAOYSA-N CCCCCCCCC1=C(C1O)CCCCCCC(=O)O
1378 0.054794521 PHENQNGJFNGTAI-UHFFFAOYSA-N CCCCCCCCC1=C(C1)CC(CCCCC(=O)O)O
1379 0.054794521 TWOPGYYYFAKNRE-WWYDAZRDSA-N CCCCCC(/C=C/C=CCCCCCC(C(=O)O)C)O
1380 0.054794521 LFJVBCNUYNPNCN-UHFFFAOYSA-N CCCCCCCCC1=C(C1)CCC(CCCC(=O)O)O
1381 0.054794521 NWJWMSYCIKPOFU-RLJMCAKUSA-N CCCCCC=CCC(/C=C/C=CC=CC(CCC#CO)O)O
1382 0.054794521 KUYXUPFSQBJKAV-UHFFFAOYSA-N CCCCCCCCC1=C(C1)CCCCCC(C(=O)O)O
1383 0.054794521 WIWQQCBGUCPBCT-UHFFFAOYSA-N CCC(CCCCCC1=C(C1)CCCCCCC(=O)O)O
1384 0.054794521 CPHNIZQYGWKRMV-UHFFFAOYSA-N CC(CCCCCCC1=C(C1)CCCCCCC(=O)O)O
1385 0.054794521 VUDBEBVGDKLHKA-UHFFFAOYSA-N OCCCCCCCCC1=C(C1)CCCCCCC(=O)O
1386 0.054794521 HOGGRKZIIRPLLG-NTCAYCPXSA-N C(CCCCCCCC/C=C/C(=O)CCCCCC)(=O)O
1387 0.054794521 HOGGRKZIIRPLLG-QINSGFPZSA-N C(CCCCCCCC/C=C\C(=O)CCCCCC)(=O)O
1388 0.054794521 QHEOVCWNVASAFS-FMIVXFBMSA-N C(CCCCCCC/C=C/CC(=O)CCCCCC)(=O)O
1389 0.054794521 QHEOVCWNVASAFS-XFXZXTDPSA-N C(CCCCCCC/C=C\CC(=O)CCCCCC)(=O)O
1390 0.054794521 CCPPLLJZDQAOHD-DHZHZOJOSA-N C(/CC1OC1CCCCC)=C\CCCCCCCC(=O)O
1391 0.054794521 FBUKMFOXMZRGRB-JXMROGBWSA-N C1(OC1CCCCCCCC(=O)O)C/C=C/CCCCC
1392 0.054794521 CCPPLLJZDQAOHD-GJGKEFFFSA-N C(CCCCCCC/C=C\C[C@@H]1O[C@@H]1CCCCC)(=O)O
1393 0.054794521 CWBQRSKONOFMJE-ACCUITESSA-N CCCCCC(/C=C/C1=CCC(=O)C1CCCCC(C(=O)O)C)O
1394 0.054794521 ZMXHBIWPEANUSW-UHFFFAOYSA-N CCCCCC=CC=CC(CC=CCC1OC1CCCC(=O)O)O
1395 0.054794521 FBUKMFOXMZRGRB-XKJZPFPASA-N CCCCCC=C/CC1OC1CCCCCCCC(=O)O
1396 0.054794521 FPJIZNSQAOJNCX-UHFFFAOYSA-N CCCCCCCOCC1=C(C1)CCCCCCC(=O)O
1397 0.054794521 ITXGIRZCCUTEJX-HZPDHXFCSA-N C(CCCCCCC[C@H]1[C@@H](CCCCC)C(=O)CC1)(=O)O
1398 0.054794521 ITXGIRZCCUTEJX-HOTGVXAUSA-N C(CCCCCCC[C@@H]1[C@H](CCCCC)C(=O)CC1)(=O)O
1399 0.054794521 BGKHCLZFGPIKKU-AHUSATQRSA-N [C@H]1(/C=C/[C@H](O)CCCCC)C=CC(=O)[C@@H]1CCCCCCC(=O)O
1400 0.054794521 CTHZICXYLKQMKI-FOSBLDSVSA-N [C@H]1(/C=C/[C@@H](O)CCCCC)CCC(=O)[C@@H]1C/C=C\CCCC(=O)O
1401 0.054794521 JDOLBVXUTAGQDQ-UHFFFAOYSA-N CCCCCC=CCC=C(CCCCCCCC(=O)O)O
1402 0.054794521 VKEAFVJYXOZACE-UHFFFAOYSA-N CCCCCCOCCC1=C(C1)CCCCCCC(=O)O
1403 0.054794521 BMLJWOFBIWTJRD-UHFFFAOYSA-N CCCCCCCCC1=C(C1)CCCOCCCC(=O)O
1404 0.054794521 MEYFHZXSIKMAPT-UHFFFAOYSA-N CCCCCOCCCC1=C(C1)CCCCCCC(=O)O
1405 0.054794521 UVZBUUTTYHTDRR-NSEFZGNTSA-N C(/C=C\CCCCC)/C=C\C=C\C=C\[C@@H](O)[C@@H](O)CCCC(=O)O
1406 0.054794521 UVZBUUTTYHTDRR-WAQVJNLQSA-N C(/C=C\CCCCC)/C=C\C=C\C=C\[C@H](O)[C@@H](O)CCCC(=O)O
1407 0.054794521 KCJXBTGLBOXGSS-UHFFFAOYSA-N CCCCCCCCC1=C(C1)CCCCCCOC(=O)O
1408 0.054794521 MABNAOHWALDLOY-ACCUITESSA-N CCCCCC(/C=C/C1C=CC(=O)C1CCCCC(C(=O)O)C)O
1409 0.054794521 CEHDXSWIYMMDQN-UHFFFAOYSA-N CCC(CCC1OC1(C)CC)CCCC(=CC(=O)OC)C
1410 0.054794521 LZPLBFMFUOLGGE-FBYWNXTMSA-N CCCCCC(/C=C/C=CCCC=CC1OC1CCCC(=O)O)O
1411 0.054794521 RVWPHWHLEZFIFP-WYMLVPIESA-N CCCCCC(/C=C/C1C=CC(=O)C1CCCCCC#CO)O
1412 0.054794521 ZZBBGJLXTIHNEW-VPEPMIEESA-N CCCCCC(/C=C/CCC=CC=CC1OC1CCCC(=O)O)O
1413 0.054794521 GELFSVXLSDZDHE-CHDPIHKSSA-N C(CCC/C=C\C/C=C\C[C@@H]1O[C@H]1/C=C/[C@@H](O)CCCCC)(=O)O
1414 0.054794521 KNJWDUHQLSDUOA-SJLPXBNNSA-N C(CCC/C=C\C/C=C\C/C=C\[C@H]1O[C@@H]1[C@@H](CCCCC)O)(=O)O
1415 0.054794521 FOHWNWCMAUJHOG-UHFFFAOYSA-N CCCCCC(CCC=CC=CC=CC1OC1CCCC(=O)O)O
1416 0.054794521 MLLGTDLMPIHNLG-UHFFFAOYSA-N CCCCCC1OC1CC=CCC=CCC=CC=CCC(=O)O
1417 0.054794521 BGKHCLZFGPIKKU-WYMLVPIESA-N CCCCCC(/C=C/C1C=CC(=O)C1CCCCCCC(=O)O)O
1418 0.054794521 NFWOPLKNDUHWPK-UHFFFAOYSA-N CCCOCCC1OC1CC=CCC=CCC=CCCCC(=O)O
1419 0.054794521 CTHZICXYLKQMKI-DLEHCHPDSA-N CCCCCC(/C=C/C1CCC(=O)C1CC=CCCCC(=O)O)O
1420 0.054794521 BVWDBHIICQENFW-UHFFFAOYSA-N CCCCCCCCC#CCOCCCCCCC(=O)O
1421 0.054794521 UVZBUUTTYHTDRR-UHFFFAOYSA-N CCCCCC=CCC=CC=CC=CC(C(CCCC(=O)O)O)O
1422 0.054794521 UJTUPQQUHQGQSJ-UHFFFAOYSA-N CCCCCC=CC=CC(CC=CCC=CCOCCC(=O)O)O
1423 0.054794521 BGKHCLZFGPIKKU-WUENIKCWSA-N CCCCCC(O)C=CC1C=CC(=O)C1CCCCCCC(=O)O
1424 0.054794521 SEGMJMJWDAPYHJ-UHFFFAOYSA-N CCCCCC1OC1CC=CCC1OC1CC=CCCCC(=O)O
1425 0.054794521 XWNBDNOOTDCJAZ-UHFFFAOYSA-N CCCCCC1OC1CC=CCC=CCC1OC1CCCC(=O)O
1426 0.054794521 VDJGJNIZFLWFMY-MTNWJFRSSA-N CC1CCC2(C)C(CCC=C2C)C1(C)CCC(=C/C=O)C(=O)O
1427 0.054794521 FMRVHRPEVIVXKX-HFRGKQAFSA-N CCCCCC1OC1C(/C=C/CC=CCC=CCCCC(=O)O)O
1428 0.054794521 KPFUKLUUAGNUEI-UHFFFAOYSA-N CCCCCC1OC1CC(=CCC=CCC=CCCCC(=O)O)O
1429 0.054794521 LEORWIFEGZJKSU-YMEXMWBQSA-N CCCCCC1OC1CC=CC(/C=C/CC=CCCCC(=O)O)O
1430 0.054794521 KXBGUVLHKJZKNB-UHFFFAOYSA-N CCCCCC=CCC=CCC=CC=CC(CCC#CO)OO
1431 0.054794521 CCGQEYYMFYDMAX-SDNWHVSQSA-N CCCCCCCC=CC(=O)CCCCCCCC(=O)O
1432 0.054794521 UHISRQRJYCQFDL-UHFFFAOYSA-N CCCCCC=CCC=CCC=CC=CC(C(CCC(=O)O)O)O
1433 0.054794521 VCVQQQIQDQRHEB-UHFFFAOYSA-N CCCCCC1OC1CC=CCC=CCC=CCCC(C(=O)O)O
1434 0.054794521 PXLDIMYYMDIAST-UHFFFAOYSA-N CCCCCC1OC1CC=CCC=C(CC=CCCCC(=O)O)O
1435 0.054794521 NVRYURQWUQLQAA-UHFFFAOYSA-N CCCCCC1OC1CC=CCC=CCC=CC(CCC(=O)O)O
1436 0.054794521 VABHTOGIXDZOQF-UHFFFAOYSA-N CCCCCC1OC1CC=CCC=CCC=C(CCCC(=O)O)O
1437 0.054794521 FXGWSCCOQHSARG-UHFFFAOYSA-N OCC=C1CCC(=O)C(OC1)(C)CCCC(C(=O)CC=C(C)C)C
1438 0.054794521 LUVOOUBEHXANQB-UHFFFAOYSA-N O=CC=C1CCC(C(OC1)(C)CCCC(C(=O)CC=C(C)C)C)O
1439 0.054794521 VTDYKZUQLXTQJT-UHFFFAOYSA-N OCC=C1C=CC(C(OC1)(C)CCCC(C(=O)CC=C(C)C)C)O
1440 0.054794521 NAJUJJTWANBYNA-UKPQQQDESA-N CCCCCC=CCCC(=O)C(/C=C/CC=CCCCC(=O)O)O
1441 0.054794521 RXABPPLCJHROMC-UHFFFAOYSA-N CCCCCC=CCC1OC1CCCCCC(C(=O)O)C
1442 0.054794521 LDYZTLZOFONHNA-UHFFFAOYSA-N CCCCCC(=O)CCC=CCCCCCCCC(=O)O
1443 0.054794521 QHEOVCWNVASAFS-UHFFFAOYSA-N CCCCCCC(=O)CC=CCCCCCCCC(=O)O
1444 0.054794521 JXFBEWVVRZSWHR-UHFFFAOYSA-N CCCCCCC=CC=C(CCCCCCCC(=O)O)O
1445 0.054794521 JKKMWKHQZCNHRO-UHFFFAOYSA-N CCCCCCC=CC(=CCCCCCCCC(=O)O)O
1446 0.054794521 HANAAMWKNVCWGY-UHFFFAOYSA-N CCCCCCC=CC1OC1CCCCCCCC(=O)O
1447 0.054794521 OANGKZMRWTZZRQ-NOFSCISFSA-N CCCCCC=CCC=CCC=C/C(=C/C(CCCC(=O)O)O)/O
1448 0.054794521 FLBLIJZGGHDLOI-UHFFFAOYSA-N CCCCCCC=CC=CCOCCCCCCC(=O)O
1449 0.054794521 WCYYIFXENZTEHA-IRHWCKDSSA-N CC1(C)CCCC2(C)C(CC=C3/C(O)COC3=O)C(=C)CCC12
1450 0.054794521 DYWHYFHBSMSJLF-UHFFFAOYSA-N CCCCCCC=CC=CCCCCOCCCC(=O)O
1451 0.054794521 JDOLBVXUTAGQDQ-LZOINSICSA-N CCCCCC=C/CC=C(O)/CCCCCCCC(=O)O
1452 0.054794521 PQHXBOVQMLPCSS-UHFFFAOYSA-N CCCCCOCC=CC=CCCCCCCCC(=O)O
1453 0.054794521 WCYYIFXENZTEHA-HBSPNOSKSA-N CC1(C)CCCC2(C)C(CC=C3/C(O)COC3=O)C(=C)CCC12
1454 0.054794521 JXPQEIUFYABYAJ-UHFFFAOYSA-N CCCCCC=CCC=C(CC=CC=CC(CCCC(=O)O)O)O
1455 0.054794521 FAWKVPJWFKTGOB-SDNWHVSQSA-N CCCCCCC=CC(=O)CCCCCCC(=O)OCC
1456 0.054794521 GWVCYAYKRPLWGK-AAMZJHKISA-N CC(=CCCC(=C/CCC(=CCCC(=CCO)CO)C)C(=O)O)C
1457 0.054794521 WCQNHTSIIMIGAJ-UHFFFAOYSA-N CCCCCC=C(CC=CCC=CC=CC(CCCC(=O)O)O)O
1458 0.054794521 XTSYKOQMPSEQJK-UHFFFAOYSA-N CCCCCC=CCC=CCC1OC1CC=CC(CCC(=O)O)O
1459 0.054794521 XDUJUJMOLQKJFK-UHFFFAOYSA-N CCCCCC=CCC=CCC1OC1CC=CCC(CC(=O)O)O
1460 0.054794521 WWOUHSVXNYZFBQ-UHFFFAOYSA-N CCCCCC=CCC=CC(C1OC1CC=CCCCC(=O)O)O
1461 0.054794521 IJNXCNLFOIXWSL-AJKKVAPQSA-N CC(CCCC(=C/CCC(=C/CO)C)C=O)C(=O)C=CC(C)(C)O
1462 0.054794521 IJXQUCAFIAUOCV-UHFFFAOYSA-N OCCCCCC=CCC=CCC1OC1CC=CCCCC(=O)O
1463 0.054794521 HMOKSOLURUDAKL-UHFFFAOYSA-N CCCCCC=CCC=CCC1OC1CC=CCOCCC(=O)O
1464 0.054794521 BSTMIPZTLFNOOS-VYWAVLTOSA-N CC=C(C)/OC(=O)C(CC=C(C)C)C(=CC=CC(C)(O)C=C)C
1465 0.054794521 FOFOBMPUEROEKT-DSJDWBEOSA-N CC1=CCOC1CC2C(=C)CCC3C2(C)CCCC3(C)C(=O)O
1466 0.054794521 CQVPQVUCJIFYMK-HMEICLBBSA-N CC(=CCCC(=CCCC(=C/CCC(=CCO)C)C(=O)O)CO)C
1467 0.054794521 CWZAHTMXQKLSBE-OXJNMPFZSA-N CCCCCC(=O)C[C@@H]1CC(=C(C)C(=O)[C@]1(C)O)CC(=O)CCC
1468 0.054794521 DWNBPRRXEVJMPO-OKKOLDQFSA-N CCCCCC=CCC1OC1C(/C=C/CC=CCCCC(=O)O)O
1469 0.054794521 UZYSPBYDODLQBO-CJIVRXDPSA-N CCCCCC=CCC1OC1C(/C=C/CC=CCC(C(=O)O)C)O
1470 0.054794521 NOQTZGNIBXUSAG-FCNYDSCNSA-N CCCCCC=CCC(=O)CC(/C=C/CC=CCCCC(=O)O)O
1471 0.054794521 CFZGLFDVIMVXDU-GFCHKABFSA-N CCCCCC=CCC=C(C(/C=C/CC=CCCCC(=O)O)O)O
1472 0.054794521 SPZSIWFRLZCTRH-LCBMOFQOSA-N CCCCC(/C=C/CC=CCC(=CCC=CCCCC(=O)O)O)O
1473 0.054794521 ITXGIRZCCUTEJX-JKSUJKDBSA-N CCCCCC1C(CCCCCCCC(=O)O)CCC1=O
1474 0.054794521 RRIKBGLQAUOYQE-QHNOFWGMSA-N CCCCC(/C=C/CC(=CCC=CCC=CCCCC(=O)O)O)O
1475 0.054794521 WCYYIFXENZTEHA-IEVCPYEKSA-N CC1(C)CCCC2(C)C(CC=C3/C(O)COC3=O)C(=C)CCC12
1476 0.054794521 VNFLLBXVRXBFBT-PDPHCSCKSA-N CC(=C/CCC(=CCCC(=C/CO)CO)CO)CCC=C(/C)C=O
1477 0.054794521 LIJPXWXRCLNHOC-DEJCQSQZSA-N CCCC(C(/C=C/CC=CCC=CCC=CCCCC(=O)O)O)O
1478 0.054794521 ASJSFCMKCZVQDY-UHFFFAOYSA-N CCCCCC(CCC1C(CC=CCCCC(=O)O)C=CC1=O)O
1479 0.054794521 ADLSRBSLAQYYRC-UHFFFAOYSA-N CCCCCC=CCC1OC1CC=CC=CC(CCCC(=O)O)O
1480 0.054794521 MLDUWWLRGKRBFL-UHFFFAOYSA-N CCCCCC1OC1CC=CCC=CC=CC(CCCC(=O)O)O
1481 0.054794521 AHXFJWLDVBLEFA-LLKUHULHSA-N CCCCC(/C=C/CC=CCC=CCC=CCCCOC(=O)O)O
1482 0.054794521 CCPPLLJZDQAOHD-RIDHJDLKSA-N CCCCCC1OC1CC=C/CCCCCCCC(=O)O
1483 0.054794521 VDJGJNIZFLWFMY-POFYXHEVSA-N CC1CCC2(C)C(CCC=C2C)C1(C)CCC(=CC=O)C(=O)O
1484 0.054794521 ANQTVOOODRDVGC-ZUBFYZNDSA-N CC(C)C(=O)CCC(C)C1CCC(C)C12CC=C(C(O)C2)C(=O)O
1485 0.054794521 FBUKMFOXMZRGRB-UHFFFAOYSA-N CCCCCC=CCC1OC1CCCCCCCC(=O)O
1486 0.054794521 HJKIMKBAAHZDCD-GSEQVZAJSA-N CCCCCC(C(/C=C/C(CC=CCC=CCCC#CO)O)O)O
1487 0.054794521 GYHFKVVUOYIYGA-UHFFFAOYSA-N CCCCCC=CCC=CCC=CC=CC(CCOCC(=O)O)O
1488 0.054794521 GELFSVXLSDZDHE-FJKUYJJTSA-N CCCCCC(/C=C/C1OC1CC=CCC=CCCCC(=O)O)O
1489 0.054794521 GBTDPLLSNQWFOL-UHFFFAOYSA-N CCCCCCC1=CCC(O1)CCCCCCCC(=O)O
1490 0.054794521 XVQPXKHHOZRPBJ-UHFFFAOYSA-N CCCCCCC1CC=C(O1)CCCCCCCC(=O)O
1491 0.054794521 NPJQLRWHDDBIGM-JZQAGEHGSA-N CCCCCC(/C=C/C(=O)CCC=CCC=CCCCC(=O)O)O
1492 0.054794521 WLMZMBKVRPUYIG-FJKUYJJTSA-N CCCCCC1OC1/C=C/C(CC=CCC=CCCCC(=O)O)O
1493 0.054794521 NFKRKNWBRYPTLQ-UHFFFAOYSA-N CCCCCC=CCC=CCC(C(CC=CC=CCC(=O)O)O)O
1494 0.054794521 ZPXBVEWHBFNRSR-JBCDFXQESA-N CC1CCC2(C)C(CCC=C2CO)C1(C)CCC3=COC(=O)C3
1495 0.054794521 CCPPLLJZDQAOHD-ZJJGVRJWSA-N CCCCCC1OC1CC=CCCCCCCCC(=O)O
1496 0.054794521 FBUKMFOXMZRGRB-GJWDQICYSA-N CCCCCC=C/CC1OC1CCCCCCCC(=O)O
1497 0.054794521 VUESNBMVNBNUIE-NTCAYCPXSA-N CCCCCCCCCC(=O)C=CCCCCCC(=O)O
1498 0.054794521 KWTXYVRTXYEKJE-GVJFSJSTSA-N CC1CCC2(C)C(CCC=C2C)C1(C)CC(O)C3=CCOC3=O
1499 0.054794521 ULIUIAXZOFSSAK-IFLMNHHNSA-N CC(CCCC(=C/CCC(=C/CO)C)C=O)C(=O)CC1CC1(C)O
1500 0.054794521 JVSTWGXKUXNWDX-IHPCNDPISA-N CC1=C(CCC2=CCOC2=O)C3(C)CCCC(C)(CO)C3CC1
1501 0.054794521 VOEKGBXENFNRQW-LHFGOLARSA-N CC1(C)CCCC2(C)C(CC=C(/CC=O)C=O)C(CCC12)C=O
1502 0.054794521 XHLKJGIYQOGOAY-UHFFFAOYSA-N OCCCCCC=CCC=CCC=C(CC=CCCCC(=O)O)O
1503 0.054794521 WNPXLRJLRYVJFB-DABHTEOTSA-N COC(=O)CC1(C)CCC2(O1)C(=CCC3C(C)(O)CCCC23C)C
1504 0.054794521 GREZDGVRMUCAMC-FIMHXHRFSA-N OCCCCCC=CCC=CC(/C=C/CC=CCCCC(=O)O)O
1505 0.054794521 GURBRQGDZZKITB-UHFFFAOYSA-N CCCCCC=CCC(=O)C=CC=CCC=CCCCC(=O)O
1506 0.054794521 CCGQEYYMFYDMAX-UHFFFAOYSA-N CCCCCCCC=CC(=O)CCCCCCCC(=O)O
1507 0.054794521 BBINQOYWGSIQAG-UHFFFAOYSA-N OCCCOCCC=CCC=CCC=CCC=CCCCC(=O)O
1508 0.054794521 JSUOJXGPNWFTGL-UHFFFAOYSA-N OCCCCCC=CCC=CCC=CCC=CC=CCC(=O)O
1509 0.054794521 KLPUEPFRJMKXPN-UHFFFAOYSA-N OCCCCCC=CCC=CCC=CCC=CCC=CC(=O)O
1510 0.054794521 JCPDEYQXMPRZEG-FRINRZJCSA-N CCCCCC=CCC=CC=CC(C(/C=C/CCCC(=O)O)O)O
1511 0.054794521 FOFOBMPUEROEKT-AZNNDXHDSA-N CC1=CCOC1CC2C(=C)CCC3C2(C)CCCC3(C)C(=O)O
1512 0.054794521 YODZPTQCGYXFOM-UHFFFAOYSA-N CCCCCC(=CCC=CC=CC(CC=CCCCC(=O)O)O)O
1513 0.054794521 QHWBJVZFDKXBFW-UHFFFAOYSA-N CCCCCC=CCC=CC=CC(CC1OC1CCCC(=O)O)O
1514 0.054794521 JTEYGOLPGOYFJI-UHFFFAOYSA-N CCCCCC(CC=C1C(CC=CCCCC(=O)O)CCC1=O)O
1515 0.054794521 IJRSCWGOMDZFIY-UHFFFAOYSA-N CCCCCC1OC1CC=CC=CC(CC=CCCCC(=O)O)O
1516 0.054794521 VEVSOGVMXQBXJD-UHFFFAOYSA-N CCCCCC=CCC=CC=CC=CCC1OC1C(C(=O)O)C
1517 0.054794521 UPDVUYKWWBXUCI-UHFFFAOYSA-N CCCCOCC=CCC=CC=CC(CC=CCCCC(=O)O)O
1518 0.054794521 JFXSMRXXCSCZLS-UHFFFAOYSA-N CCCOCCC=CCC=CC=CC(CC=CCCCC(=O)O)O
1519 0.054794521 YBHMPNRDOVPQIN-BHEFUSTPSA-N CCCCCC(O)C=C/C1=C(CCCCCCC(=O)O)C(=O)CC1
1520 0.054794521 WCYYIFXENZTEHA-OGNFBWPZSA-N CC1(C)CCC[C@]2(C)[C@@H](CC=C3[C@@H](O)COC3=O)C(=C)CC[C@@H]12
1521 0.054794521 DEMCVSHOQFVDPN-CUXJMVKPSA-N CCCCCC(/C=C/C1C(O)C=CC1CC=CCCCC(=O)O)O
1522 0.054794521 KXUJQSLULBXWEU-CUXJMVKPSA-N CCCCCC(/C=C/C1C(CC=CCCCC(=O)O)CCC1=O)O
1523 0.054794521 RPTZLNUUZRQVSR-UHFFFAOYSA-N CCCCCC=C(CC=CCCCCCCCC(=O)O)O
1524 0.054794521 KJXHHTPQSFDEKB-UHFFFAOYSA-N CCCCCC(=CCC=CCCCCCCCC(=O)O)O
1525 0.054794521 SZZRMPJRAXDFCQ-UHFFFAOYSA-N CCCCCC(C(CC=CCC=CCC=CCC=CC(=O)O)O)O
1526 0.054794521 QYQOARMNGPHTMY-FYFYYMGNSA-N CCCCC(/C=C/CC=CCCCCCCCC(=O)O)O
1527 0.054794521 OQCXHZQPDURWND-BUHFOSPRSA-N CCCCCC(/C=C/C1C(O)C#CC1CCCCCCC(=O)O)O
1528 0.054794521 AMKFZYKQIUVHKY-OHFZEHGBSA-N CC(=O)OCCCCCCCCC=C/CC#CC=CC=CCO
1529 0.054794521 LTOHDWWJWIVOOP-UHFFFAOYSA-N CCC(CCC=CCC=CCCCCCCCC(=O)O)O
1530 0.054794521 ABXPPTRCXODNKH-UHFFFAOYSA-N CCCCCC=CCC=CCOCCCCCCC(=O)O
1531 0.054794521 DZCYEWKBJPUWOY-UHFFFAOYSA-N CCCCCC=CCC=CCCCCOCCCC(=O)O
1532 0.054794521 FATQHRXIYYCUGQ-UHFFFAOYSA-N CCCCOCC=CCC=CCCCCCCCC(=O)O
1533 0.054794521 CXMAUGQMGCFKTD-UHFFFAOYSA-N CCCOCCC=CCC=CCCCCCCCC(=O)O
1534 0.054794521 RIEXSTWCSGUYGI-CIWUYKSXSA-N CC1(C)CCCC2(C)C(CCC3=CC(=O)OC3O)C(=C)CCC12
1535 0.054794521 ITRZNVYXOFOBRV-SDNWHVSQSA-N CCCCCC=CC(=O)CCCCCCCCCC(=O)O
1536 0.054794521 KPRJXFXNCQTLNA-UHFFFAOYSA-N CC(CCCC=CCC(=CCC=CCC=CCCCC(=O)O)O)O
1537 0.054794521 FSQHKADBMPYNTD-UZLJEDGISA-N CCCCCC=CCC(C(/C=C/C(CC=CCCC#CO)O)O)O
1538 0.054794521 NIWUPBNMEUWSLD-SYKARXCVSA-N CCCCC(CC)CC1(C)CC(CC)C(=CC(=O)OC)O1
1539 0.054794521 BEZXXRBBTCBPEI-DLEHCHPDSA-N CCCCCC(/C=C/C1C=CC(C1CC=CCCCC(=O)O)O)O
1540 0.054794521 VAPQLXGTGDAMED-UHFFFAOYSA-N CC(COCCC=CCC=CCC=CCC=CCCCC(=O)O)O
1541 0.054794521 HMBJZZHOYVEBRS-UHFFFAOYSA-N CC(CCCC=CCC=CCC=CCC=CC=CCC(=O)O)O
1542 0.054794521 HNVWYSIXJQUEHH-UHFFFAOYSA-N CC(CCCC=CCC=CCC=CCC=CCC=CC(=O)O)O
1543 0.054794521 CCPPLLJZDQAOHD-UHFFFAOYSA-N CCCCCC1OC1CC=CCCCCCCCC(=O)O
1544 0.054794521 SGTUOBURCVMACZ-IEZUYKKASA-N CCCCCC=CCC1OC1/C=C/C(CC=CCCCC(=O)O)O
1545 0.054794521 SUBOVKCZUAEOEG-VDOAFRQSSA-N CCCCCC=CCC1OC1/C=C/C(CC=CCC(C(=O)O)C)O
1546 0.054794521 YBHMPNRDOVPQIN-WYMLVPIESA-N CCCCCC(/C=C/C1=C(CCCCCCC(=O)O)C(=O)CC1)O
1547 0.054794521 BGKHCLZFGPIKKU-FNQWWAFDSA-N CCCCCC(O)C=C/C1C=CC(=O)C1CCCCCCC(=O)O
1548 0.054794521 OMCFKAYBHWTBQV-BPAFIMBUSA-N CC1CCC(=C(C)C)C(CCC(=O)O)C1(C)CCc2cocc2
1549 0.054794521 LSSZGMVTUJTILH-UHFFFAOYSA-N CCCCCC1OC1CC=CCCCCCC(C(=O)O)C
1550 0.054794521 SEHRXLYVNRKLJT-ACCUITESSA-N CCCCCC(/C=C/C1=C(CCCCC(C(=O)O)C)C(=O)CC1)O
1551 0.054794521 CMFYKIQKJDQLOW-ARALAYPOSA-N CC(CCC1C(C)CCC2C(=CCCC12C)C(=O)O)CCC(=O)O
1552 0.054794521 JMVMSGYOKVEKCT-UHFFFAOYSA-N CCCCCC=CCC=CC=CC=CC(C(CCC#CO)O)O
1553 0.054794521 CBDOJMFBEOXCNZ-UHFFFAOYSA-N CCCCCC=CCC=CC=CC=CC(C(CC(C(=O)O)C)O)O
1554 0.054794521 AMIWDRMPOIWCDI-UHFFFAOYSA-N CCCCCC=CCC(C(=O)CC=CCC=CCCCC(=O)O)O
1555 0.054794521 CCGQEYYMFYDMAX-KAMYIIQDSA-N CCCCCCCC=C/C(=O)CCCCCCCC(=O)O
1556 0.054794521 OMCFKAYBHWTBQV-ZTNFWEORSA-N CC1CCC(=C(C)C)C(CCC(=O)O)C1(C)CCc2cocc2
1557 0.054794521 OWWKNGACQSXIFM-GLZGMUJMSA-N CCCCCC=CCC(=C/C=C/C(CC=CCCCC(=O)O)O)O
1558 0.054794521 ZGLODZUGWBQIJT-UHFFFAOYSA-N CCCCCC=CCC(=O)C(CC=CCC=CCCCC(=O)O)O
1559 0.054794521 VLJAKIFDKAFUHZ-GXDNYLCWSA-N CCCCCC=C(CC=CCC(/C=C/C=CCCCC(=O)O)O)O
1560 0.054794521 VOYBHKKBWRVJLJ-UHFFFAOYSA-N CCCCCC=CCC(C(CC=CCC=CCC=CC(=O)O)O)O
1561 0.054794521 CWZAHTMXQKLSBE-JXFKEZNVSA-N CCCCCC(=O)CC1CC(=C(C)C(=O)C1(C)O)CC(=O)CCC
1562 0.054794521 BGKHCLZFGPIKKU-UHFFFAOYSA-N CCCCCC(O)C=CC1C=CC(=O)C1CCCCCCC(O)=O
1563 0.054794521 CTHZICXYLKQMKI-UHFFFAOYSA-N CCCCCC(O)C=CC1CCC(=O)C1CC=CCCCC(O)=O
1564 0.054794521 DWNBPRRXEVJMPO-UHFFFAOYSA-N CCCCCC=CCC1OC1C(O)C=CCC=CCCCC(O)=O
1565 0.054794521 ORWBIMGDJBFPTH-HEMJXLHUSA-N CCCCCC=CCC=CCC(/C=C/C1OC1CCCC(=O)O)O
1566 0.041666667 COMHOTMCPZTNFC-MJWYBRSISA-N CC(CO)c1cc(O)c2CC3(O)CCCC(C)(C)C3CCc2c1
1567 0.041666667 WAZWEQYFSTXTHA-BHJGDWCPSA-N CC1(O)CC23CCC4C5(C)CCCC4(C2CCC1C3)C(=O)OC5
1568 0.041666667 ZUNJQHWMSAAHBK-UHFFFAOYSA-N O=C1CCC2(C(=C1)CC(C1C2C(O)CC2(C1CCC2O)C)C)C
1569 0.041666667 CSIVBESBYQDMKB-QETMQDACSA-N CC1(C)CCCC2(CO)C3CCC4CC3(C(O)CC12)C(=O)C4=C
1570 0.041666667 FAFXXNQMAKRZGJ-UHFFFAOYSA-N OC1CCC2(C(=C1)CCC1C32OC3CC2(C1CCC2(C)O)C)C
1571 0.041666667 PPCGOUZKOFOMBR-UHFFFAOYSA-N CC1(O)CC23CC1CCC2C(=C)C1CC(O)C(C)(C)C(=O)C1C3
1572 0.041666667 UBIBSXMTVJAYTQ-QMNUTNMBSA-N C[C@]12CCC(=O)C=C1CC[C@@H]3[C@@H]2[C@@H](C[C@]4([C@H]3CC[C@]4(C)O)C)O
1573 0.041666667 YDKWKCQTFWTPEG-FCWXTNMASA-N CC(C)C1CC2C3(C)CC4(O)OC(C5C(C)CCC35O)C2(O)C14C
1574 0.041666667 QXLCEZLTKPGSLD-UBSPTFQBSA-N CC1=C/C[C@H](O)C(=C[C@@H]2[C@@H](CC[C@@]3(C)O[C@@H]3CC1)C2(C)C)C=O
1575 0.041666667 UBIBSXMTVJAYTQ-OWLVHUDESA-N C[C@]12CCC(=O)C=C1CC[C@@H]3[C@@H]2[C@H](C[C@]4([C@H]3CC[C@]4(C)O)C)O
1576 0.041666667 WSPGIYXXVWZXRZ-UHFFFAOYSA-N O=C1CC2CCC3(C(C2(C=C1C)C)CCC1(C3CCC1O)C)O
1577 0.041666667 GPSFXOPUJWEKHD-UHFFFAOYSA-N O=C1CC2CCC3C(C2(C=C1C)C)(O)CCC1(C3CCC1O)C
1578 0.041666667 VEIJXOFPJWWIIJ-DCXFOUBQSA-N CC1CCC2C(C=O)C1(C)CCC(=CCCC3(C)OC3C2=O)C
1579 0.041666667 HBNWWAPEFHXKKT-QMNUTNMBSA-N C[C@]12CCC(=O)C=C1C[C@H]([C@@H]3[C@@H]2CC[C@]4([C@H]3CC[C@]4(C)O)C)O
1580 0.041666667 STTKRJYZKZSNHQ-QXLLWITBSA-N CC1=CC23CCC4C(C)(CO)C5(O)CCC4(CO5)C2CCC1C3
1581 0.041666667 JJYODIQCJCZJHA-DDOIZHBBSA-N CC1C2CCC3(O)C(C)(CO)CCCC3(C)C2Cc4occc14
1582 0.041666667 RYEZPKROXBMJEA-ZNNJTFIOSA-N C[C@H]1[C@@H]([C@H]2[C@@H](CCC3=CC(=O)CC[C@]23C)[C@H]4[C@]1([C@H](CC4)O)C)O
1583 0.041666667 MLDXYOSNGPZNQW-YKDURBFQSA-N CC1CC=C2C(=O)C3OC3(C)CCC=C(/C)CCC1(C)C2(C)O
1584 0.041666667 XIFJCEOWIGLYGL-UHFFFAOYSA-N O=C1CCC2C(=C1)CC(C1C2CCC2(C1CCC2(C)O)C)(C)O
1585 0.041666667 BDIVLMKLYRWORT-ZYODFLDQSA-N CC1=CC23CC(O)C4(O)C(CC(O)C4(C)C)C(=C)C2CCC1C3
1586 0.041666667 NSIHOJUOXZWXMR-UHFFFAOYSA-N O=C1CC2CCC3C(C2(C=C1C)C)CCC1(C3(O)CCC1O)C
1587 0.041666667 FSXVUHJMGBKICI-UHFFFAOYSA-N O=C1CC2=C(C(C1)(C)O)C1C(CC2)C2CCC(C2(CC1)C)(C)O
1588 0.041666667 FVKHEHCBWULLID-UHFFFAOYSA-N O=C1CCC2(C(=C1C)CCC1(C2CCC2(C1CCC2O)C)O)C
1589 0.041666667 QGFPCRJJBFEVFX-UHFFFAOYSA-N O=C1CC(C)C2=C(C1)CCC1C2(O)CCC2(C1CCC2(C)O)C
1590 0.041666667 RCAUPAPTRZDJQD-UHFFFAOYSA-N OCC1(C)CCCC2(C1CC(O)c1c2cc(c(c1)C(C)C)O)C
1591 0.041666667 BNKNOQSPIUKRQT-UHFFFAOYSA-N O=C1CCC2(C(C1)CCC1C2=CC(O)C2(C1CCC2(C)O)C)C
1592 0.041666667 HTKYSDVQKIGQOF-UHFFFAOYSA-N OCC12CCC(=O)CC1CCC1C2=CCC2(C1CCC2(C)O)C
1593 0.041666667 ABXZFOZVZWDICN-UOWUSRDHSA-N CC1=C/C2OCC(=C2CCC3(C)OC3CCC(C)(O)C=CC1)C
1594 0.041666667 PBFOWZUDROEULR-UHFFFAOYSA-N CCCNC1=CC(C)=NC2=C(C)C3=NC(C)=CC(NCCC)=C3C=C12
1595 0.041666667 HWQHQPHRHVACSG-OEVJXTTPSA-N CC1(C)CC(O)C(=O)C2(C)C1CCC34CC(CO)(CCC23)C=C4
1596 0.041666667 QBNLAFNNIRHRSI-UHFFFAOYSA-N O=C1C=C2CCC3C(C2CC1C)CC(C1(C3CCC1(C)O)C)O
1597 0.041666667 GUFDSAGOSLFDBB-OIHMJVCWSA-N CC12CCC3C45CCC(O)(OC4)C(C)(C)C5CCC3(C1)C6OC26
1598 0.041666667 KCPIGBWFJTZVNL-PIKOESSRSA-N CC(C)c1c(O)ccc2c1CCC3C(C)(CO)C(O)CCC23C
1599 0.041666667 ZCSVSHGPKOFCHL-UHFFFAOYSA-N O=C1C(C)CC2C3(C1O3)CCC1C2CCC2(C1CCC2(C)O)C
1600 0.041666667 MFNZKXGKTOTYID-UHFFFAOYSA-N OC1CCC2C1(C)CCC1C2CCC23C1(C)CCC(=O)C3(O2)C
1601 0.041666667 LBOXOTBVUWCJPU-UHFFFAOYSA-N OC1C=CC2(C(=C1)CCC1C2C(O)CC2(C1CCC2(C)O)C)C
1602 0.041666667 AGFJCAMSIIMICS-UHFFFAOYSA-N O=C1CCC2(C(C1)CC(C1C2=CCC2(C1CCC2(C)O)C)O)C
1603 0.041666667 QJNNQAWDYFHGRK-FQALRZLUSA-N CC(=CC1C=C(CO)C2CCC3(C)CC(O)(CCC3O)C2C1O)C
1604 0.041666667 BYTORXDZJWWIKR-UHFFFAOYSA-N OCC1(C)C(O)CCC2(C1CCc1c2cc(c(c1)C(C)C)O)C
1605 0.041666667 YUVBUOIJKQKXOJ-COMPOGLGSA-N CC(=C1C2CCC3(C)OC3CCC4(C)OC4CC2(C)CC1=O)C
1606 0.041666667 MXDDRRSNFQSYPS-UHFFFAOYSA-N O=C1CC(C)C23C(C1)(CCC1C3CCC3(C1CCC3(C)O)C)O2
1607 0.041666667 CNZMWGNGLZGCIA-UHFFFAOYSA-N OCC1(C)CCC(C2(C1CCc1c2cc(c(c1)C(C)C)O)C)O
1608 0.041666667 NCENEZPPIKLRBR-UHFFFAOYSA-N OC1CCC2(C(=C1)CCC1C2C(=O)CC2(C1CCC2(C)O)C)C
1609 0.041666667 LSTVOKWFNVYQFY-UHFFFAOYSA-N OCC1(C)CCCC2(C1C(O)Cc1c2cc(c(c1)C(C)C)O)C
1610 0.041666667 LLWPOFJGFVFMKR-LLEHLTLKSA-N CC(=C)[C@H]1CCC(=C)[C@H](O)CC[C@@]2(C)O[C@@H]2CCC(=C/C1)C=O
1611 0.041666667 OGOXYRYUSRBGET-UHFFFAOYSA-N OC1CC2=CC(=O)C(CC2C2C1C1CCC(C1(CC2)C)(C)O)C
1612 0.041666667 LJOFHPQLOOXIIH-UHFFFAOYSA-N O=C1CCC2C(=C1)CC(C1(C2CCC2(C1CCC2(C)O)C)O)C
1613 0.041666667 QUXYZFGFQTUFKB-UHFFFAOYSA-N O=C1CCC2(C(=C1)C(C)CC1C2C(O)CC2(C1CCC2O)C)C
1614 0.041666667 JJLGLFBWZMZUNR-UHFFFAOYSA-N O=C1CCC2(C(=C1)C(C)(O)CC1C2CCC2(C1CCC2O)C)C
1615 0.041666667 UDIKFYVFYHNDSB-UHFFFAOYSA-N O=C1CCC2(C(=C1)C(C)CC1C2CCC2(C1(O)CCC2O)C)C
1616 0.041666667 ZHLWBJGJQXAWJN-WOHUTOPTSA-N CC(C)C1=CC(O)C2(C)C1C3CCC(C)(O)C=CC3(C)CC2=O
1617 0.041666667 JQCNPWVIJDMKIL-UHFFFAOYSA-N O=C1CCC2(C(=C1)C(C)CC1(C2CCC2(C1CCC2O)C)O)C
1618 0.041666667 NGYQHXUVEHURAE-GAESXXKJSA-N CC1=C/CC(O)C(=CC(O)C(=O)C(=CC2C(CC1)C2(C)C)C)C
1619 0.041666667 BDIVLMKLYRWORT-IGCXGIAKSA-N CC1=CC23CC(O)C4(O)C(CC(O)C4(C)C)C(=C)C2CCC1C3
1620 0.041666667 PMIONIXTNXHIOX-RNAQZQGESA-N CC(C)[C@H]1CC=C(C)[C@@H]2[C@H]3CC(=C)[C@@H](O)C[C@H](O)[C@@](C)(O)[C@H](O3)[C@H]12
1621 0.041666667 VGYSPBFRJLJZMQ-ISIDAEAFSA-N CC(=C)[C@H]1CC(=O)[C@]2(C)CC=C(/C)CC[C@H](O)C(=C)[C@H](O)C[C@@H]12
1622 0.041666667 SZQODOFRJMJMMC-UHFFFAOYSA-N CC1(CO)CCCC2(C)C3CCC4CC3(C3OC43CO)C(O)CC12
1623 0.041666667 AHHOXVSIDCTHSK-VMJIZDNZSA-N CC1(O)CC23CCC4C(C)(CCCC4(C=O)C2CCC1C3)C=O
1624 0.041666667 ZKFQUXJPKUAAGK-YNQXRIFPSA-N CC(C)C1=CC(=O)C2(C)CC3OC3(C)CC(O)C=C(/C)CCC12
1625 0.041666667 UOWAPSNOMXULGX-DXGFZXISSA-N CC1(CO)C(O)CCC2(C)C3CCC4CC3(CC4=C)C(=O)CC12
1626 0.041666667 ZWQKNIKCOOTBAM-UHFFFAOYSA-N O=C1CCC2(C(C1)CCC1=C2C(O)CC2(C1CCC2(C)O)C)C
1627 0.041666667 ZYDQBZNEKXLKKB-UHFFFAOYSA-N OC1CC2(C)C(O)CCC2C2C1C1(C)CC(C)C(=O)C=C1CC2
1628 0.041666667 ZEYLLKMAEPADQS-SCNMDMPUSA-N CC1(C)C2CCC34CC(CC(O)C3C2(C)CCC1=O)C(=C)C4O
1629 0.041666667 GKAUJXZIANLKNC-VGPOOTPUSA-N CC(C)[C@@H]1CCc2coc(C[C@]3(C)O[C@H]3CC[C@](C)(O)C=C1)c2
1630 0.041666667 PXIKAIXLCZEQHO-UHFFFAOYSA-N O=C1CCC2(C(C1)CCC1C32OC3CC2(C1CCC2(C)O)C)C
1631 0.041666667 DQXZLBJNWNRITN-PIKOESSRSA-N CC(C)c1ccc2c(CCC3C(C)(CO)C(O)CCC23C)c1O
1632 0.041666667 WQGMFCKKPCXPJB-UHFFFAOYSA-N O=C1CC(C)C2=C(C1)C(O)CC1C2CCC2(C1CCC2(C)O)C
1633 0.041666667 XFEGNIDVZLTHJJ-UHFFFAOYSA-N O=C1CC(O)C2C(=C1)CC(C1C2CCC2(C1CCC2(C)O)C)C
1634 0.041666667 TYSRMJZYYQCITP-UHFFFAOYSA-N O=C1CC(C)C2=C(C1)CCC1C2C(O)CC2(C1CCC2(C)O)C
1635 0.041666667 MTFYBWKFOIZUKS-UHFFFAOYSA-N CN1C2=C(C=C(C)C(C)=C2)N(C)C11N(C)C2=C(C=C(C)C(C)=C2)N1C
1636 0.041666667 ZEXONSHGXJXHMH-ATSKHQAFSA-N CC1(C)C(O)CCC2(C)C1CCC34C2CC(CC3=C)C(O)C4=O
1637 0.041666667 WAZWEQYFSTXTHA-ZWOHWCSTSA-N CC1(O)CC23CCC4C5(C)CCCC4(C2CCC1C3)C(=O)OC5
1638 0.041666667 YGCQQHCIEPDPBO-AMGUTXRSSA-N CC1(C)CC(O)C(=O)C2(C)C3CC4(CO)CC(C=C4)C3CCC12
1639 0.041666667 SXHOTFIVVHDPBI-MXFTUIMMSA-N CC1(C)CC(=O)C(O)C2(C)C1CCC34CC(CO)(CCC23)C=C4
1640 0.041666667 OSOBWQHKYFMXOI-WFPGKWFZSA-N CC1=C/C(O)CC(C)(O)C=CC(=O)C(=CC2C(CC1)C2(C)C)C
1641 0.041666667 DQTUGGFVTHJSQF-AOBVEAKKSA-N CC1(CO)CC(O)C(=O)C2(C)C1CCC34CC(C)(CCC23)C=C4
1642 0.041666667 XZVVYDXATHUMSB-UHFFFAOYSA-N OCC12CCCC(C2CCc2c1cc(O)c(c2)C(C)C)(C)CO
1643 0.041666667 UBIBSXMTVJAYTQ-UHFFFAOYSA-N O=C1CCC2(C(=C1)CCC1C2C(O)CC2(C1CCC2(C)O)C)C
1644 0.041666667 ABXZFOZVZWDICN-GYGNNEENSA-N CC1=C/C2OCC(=C2CCC3(C)OC3CCC(C)(O)C=CC1)C
1645 0.041666667 CVQIEWZWXJRAQL-YHQQEPTBSA-N CC1C2CC(O)C3C4(C)CCCC(C)(C)C4CC(O)C3(C2O)C1=O
1646 0.041666667 KLOZYZWTTNSEEN-OKSUZYEDSA-N CC(C)[C@@H]1CCC2=C[C@H](CC(=CCC[C@@](C)(O)C=C1)C)OC2=O
1647 0.041666667 KLOZYZWTTNSEEN-ATPRZVIYSA-N CC(C)[C@@H]1CCC2=C[C@H](CC(=CCC[C@](C)(O)C=C1)C)OC2=O
1648 0.041666667 REINKLWVLCQOIC-ONIYAHANSA-N CC12CCCC(C)(C1CCC34CC(CCC23)C5(C)OC45)C(=O)O
1649 0.041666667 JAGSABMNGCMCTL-UHFFFAOYSA-N OC1=CC2=CCC3C(C2(CC1)C)C(O)CC1(C3CCC1(C)O)C
1650 0.041666667 KLMZPLYXGZZBCX-CJSYXLNHSA-N CC1(O)CC23CCC4C5(C)CCCC4(COC5=O)C2CCC1C3
1651 0.041666667 QWBFVWRCJHBKSM-UHFFFAOYSA-N O=C1CC(C)C2=C(C1)CCC1C2CC(O)C2(C1CCC2(C)O)C
1652 0.041666667 NZDSKJRQCREHKI-ZCNNSNEGSA-N CC(C)c1cc2CCC3C(C)(CO)CCCC3(O)Cc2cc1O
1653 0.041666667 NYIANFHNVHSKTC-UHFFFAOYSA-N OCC1CC2C(C1=O)(C)CCC1(C2CCC2C1(C)CCC(C2)O)O
1654 0.041666667 ZIOJKLPYSCPWNT-UHFFFAOYSA-N O=C1CC(C)C2=C(C1)CC(C1C2CCC2(C1CCC2(C)O)C)O
1655 0.041666667 KRECXXWNFIDIMT-RVXCPRFISA-N CC12CCC3C(CCC4C(C)(CO)C5(O)CCC34CO5)(C1)C=C2
1656 0.041666667 XVANIAUZMMXUTO-UHFFFAOYSA-N OC1CCC2(C(=CC=C3C2C(O)CC2(C3CCC2(C)O)C)C1)C
1657 0.041666667 CBQUMHYLVNBYOF-HMCHMAKXSA-N CC1(C)CC(=O)CC2(C)C1CC(O)C3CC4CC23CC=C4CO
1658 0.041666667 DKUGCSLUGWRCLW-UHFFFAOYSA-N OCC1CC2C(C1=O)(C)CCC1C2CCC2(C1(C)CCC(C2)O)O
1659 0.041666667 OGWUAOXLICPHRC-QVNAMRPASA-N CC1CCC2=C3COC2(O)C4OC4(C)CCC=C(/C)CCC13C
1660 0.041666667 UIIHNSMHUFJCOO-BVMALAMASA-N CC(C)C1CCC(=C)C2C3CC(=C)C4(O)CCC(C)(O4)C(O3)C12
1661 0.041666667 RIHZRICVLDVNDB-UHFFFAOYSA-N COC1C(O)CC2(C1(C)CCC1C2CC=C2C1(C)CCC(C2)O)O
1662 0.041666667 KFOLVZRHOIUOCW-BTDPBSJTSA-N CCCCCC1OC(=O)CCCCCCCC=C/CC1O
1663 0.041666667 KLMZPLYXGZZBCX-UHFFFAOYSA-N CC1(O)CC23CC1CCC2C12CCCC(C)(C1CC3)C(=O)OC2
1664 0.041666667 YSFBVHXQRZFNNL-UHFFFAOYSA-N F[Si](C1CCCCC1)(C1CCCCC1)C1CCCCC1
1665 0.041666667 VKPGBQAXQBOSCY-UHFFFAOYSA-N O=C(OC1CCCCC1)C1CCCCC1C(=O)OC1CCCCC1
1666 0.041666667 ZRLCCWFNSMFSHZ-OGNFBWPZSA-N CC(C)c1c(O)ccc2c1CCC3C(C)(C)C(O)CC(O)C23C
1667 0.041666667 ZAYXUDNJGLMHHW-UHFFFAOYSA-N O=C1C=C2CCC3C(C2CC1C)(O)CCC1(C3CCC1(C)O)C
1668 0.041666667 CAUAJOWLCDFTEZ-UQNKADJXSA-N CC1(C)[C@H](O)CC[C@]2(C)[C@@H]1CC[C@@]34C[C@@H](C[C@H](O)[C@@H]23)C(=C)C4=O
1669 0.041666667 XZPBNLXYAUDOFU-NSHGMRRFSA-N CC(C)c1cc2CCC3C(C)(C)CCC(O)C3(O)Cc2cc1O
1670 0.041666667 WWUQLHJKFHANQG-UHFFFAOYSA-N O=C1CCC2(C3(C1O3)C(C)CC1C2CCC2(C1CCC2O)C)C
1671 0.041666667 BVPOJNLLEWUEBM-HMJFWSPYSA-N C[C@@]12CCC(=O)[C@](C)(CO)[C@H]1CC[C@@]34C[C@@H](CC[C@@H]23)C(=C)[C@H]4O
1672 0.041666667 HBWWRBIYHLQODD-UHFFFAOYSA-N O=C1CCC2(C(=C1)CC(C1C2CCC2(C1CCC2(C)O)C)C)O
1673 0.041666667 DXELFTCCZNDLCM-UHFFFAOYSA-N O=C1C=CC2(C(C1)(O)CC(C1C2CCC2(C1CCC2O)C)C)C
1674 0.041666667 HSPHWLQKQYJIFU-UHFFFAOYSA-N O=C1CC2(O)CCC3C(C2(C=C1C)C)CCC1(C3CCC1O)C
1675 0.041666667 YVSHTTOBGDNRPN-UHFFFAOYSA-N OC1CCC2(C(=CCC3C2C(=O)CC2(C3CCC2(C)O)C)C1)C
1676 0.041666667 COTZNVUTJHVUGA-UHFFFAOYSA-N O=C1CCC2(C(=C1)CCC1C2(O)CCC2(C1CCC2(C)O)C)C
1677 0.041666667 SZQODOFRJMJMMC-NBWKEMLCSA-N CC1(CO)CCCC2(C)C3CCC4CC3(C(O)CC12)C5OC45CO
1678 0.041666667 YLDABPQRHJKARN-UHFFFAOYSA-N OCC1(C)CCCC2(C1(O)CCc1c2cc(c(c1)C(C)C)O)C
1679 0.041666667 YIICHSWKWUGYGA-UHFFFAOYSA-N O=C1CCC2(C3(C1O3)CCC1C2CCC2(C1CCC2(C)O)C)C
1680 0.041666667 ZURUIADKBRWUPU-UHFFFAOYSA-N CCC1(O)CCC2C1(C)CC(O)C1C2CCC2=C1CCC(=O)C2
1681 0.041666667 QYECGPRIRWYWNF-UHFFFAOYSA-N O=C1CCC2(C(=C1)CCC1C2CC(O)C2(C1CCC2(C)O)C)C
1682 0.041666667 BYTORXDZJWWIKR-WCIQWLHISA-N CC(C)c1cc2CCC3C(C)(CO)C(O)CCC3(C)c2cc1O
1683 0.041666667 OJYBDFXGRSPVDL-IYBANBFZSA-N CC1(C)[C@H](O)CC[C@@]2(C)[C@@H]3CC[C@@H]4C[C@]3(C=C4CO)C(=O)C[C@H]12
1684 0.041666667 DGENOXRJSTZHMV-IPQHHYPGSA-N CC1=C/C(O)C(=O)C(=CC2C(CCC(C)(O)C=CC1)C2(C)C)C
1685 0.041666667 XNWZKGMGEINBJE-NIEJHYDOSA-N CC1=CC(O)CC(=CC(O)C(=O)C(=CC2C(CC1)C2(C)C)C)C
1686 0.041666667 SUHARHYRKNETPJ-UHFFFAOYSA-N OCC12CCC(=O)C=C1CCC1C2CCC2(C1CCC2(C)O)C
1687 0.041666667 NCYMWGDOJUEQFH-UHFFFAOYSA-N OCC1(CO)CCCC2(C1CCc1c2cc(c(c1)C(C)C)O)C
1688 0.041666667 COCAWLNTQBRDAH-UHFFFAOYSA-N O=C1CC(O)C2(C(=C1)CCC1C2CCC2(C1CCC2(C)O)C)C
1689 0.041666667 NTXUQUJELIYORY-UHFFFAOYSA-N O=C1CCC2(C(=C1)C(O)CC1C2CCC2(C1CCC2(C)O)C)C
1690 0.041666667 AIFHXVUCHSMHAK-SNYGASKVSA-N CC1(C)C(O)CCC2(C)C1CCC34CC(=C)C(CC23)C(O)C4=O
1691 0.041666667 PAMSICWSMCQEIV-UHFFFAOYSA-N O=C1CCC2(C(=C1)CCC1C2CCC2(C1C(O)CC2(C)O)C)C
1692 0.041666667 MLDXYOSNGPZNQW-ZXAGTESBSA-N CC1CC=C2C(=O)C3OC3(C)CCC=C(/C)CCC1(C)C2(C)O
1693 0.041666667 YEQZIMWOTHWBCW-YWVZRHABSA-N CC1(C)C2CCC34CC(O)(CCC3C2(C)CCC1=O)C(=C)C4O
1694 0.041666667 SAJRNYDWSCZNPB-UHFFFAOYSA-N O=C1C=CC2(C(C1)CCC1C2C(O)CC2(C1CCC2(C)O)C)C
1695 0.041666667 HBNWWAPEFHXKKT-UHFFFAOYSA-N O=C1CCC2(C(=C1)CC(C1C2CCC2(C1CCC2(C)O)C)O)C
1696 0.041666667 WBDDPDDQSQYIMN-UHFFFAOYSA-N OC1CCC2C1(C)CCC1C2CCC2C1(C)C1OC1(C(=O)C2)C
1697 0.041666667 QPGCKJBCYULNHP-CQCQHRBRSA-N CC1(CO)CCCC2(C)C1CC(O)C34CC(=C)C(C(O)CC23)C4O
1698 0.041666667 LHPRQQOJYMQWJS-UHFFFAOYSA-N CCC1(O)CCC2C1(C)CCC1C2CCC23C1(CCC(=O)C3)O2
1699 0.041666667 XJYQOSOJAXSWDC-UHFFFAOYSA-N OCC12C=C(C)C(=O)CC1CCC1C2CCC2(C1CCC2O)C
1700 0.041666667 AUKQVYFNOMRSOH-UHFFFAOYSA-N OC1CC2(C)C(C3C1C1CC(C)C(=O)C=C1CC3)CCC2(C)O
1701 0.041666667 KPKXHUJXSLXRQH-UHFFFAOYSA-N OC1CC2(C)C(O)CCC2C2C1C1(C)C=C(C)C(=O)CC1CC2
1702 0.041666667 UQOBHJDHDKPLDE-UHFFFAOYSA-N O=C1CC2CCC3C(C2(C=C1C)C)CC(C1(C3CCC1O)C)O
1703 0.041666667 QQYQHZUMKAJTAA-GRAMKAMDSA-N CC1CC2C=C(C)C2CCC(=CC(=O)C(O)C(=CC1CO)C)C
1704 0.041666667 BVTBQVVYWGKRLG-UHFFFAOYSA-N OC1CC2CC(=O)C(=CC2(C2C1C1CCC(C1(CC2)C)O)C)C
1705 0.041666667 XPTSDPRUKSPAHC-RBLKCTMESA-N CC(=C)[C@H]1CC(=O)[C@]2(C)C[C@@H]3O[C@@]3(C)CC[C@H](O)C(=C)CC[C@@H]12
1706 0.041666667 JSGMXMUNTKWGRJ-UHFFFAOYSA-N O=C1CCC2(C(=C1)CC(C1C2CCC2(C1(O)CCC2O)C)C)C
1707 0.041666667 PPCGOUZKOFOMBR-KORQSVFKSA-N CC1(O)CC23CC1CCC2C(=C)C4CC(O)C(C)(C)C(=O)C4C3
1708 0.041666667 MAGZIDBKPIITNS-UHFFFAOYSA-N O=C1CCC2(C(=C1)CC(C1(C2CCC2(C1CCC2O)C)O)C)C
1709 0.041666667 KAPWSLGSFMEPLA-UHFFFAOYSA-N O=C1CCC2(C(=C1)CC(C1C2CCC2(C1CCC2O)C)(C)O)C
1710 0.041666667 RIWGKJXSFWZATM-UHFFFAOYSA-N CCC1(O)CCC2C1(C)CCC1(C2CCC2=C1CCC(=O)C2)O
1711 0.041666667 WKIALNATROGPCW-UHFFFAOYSA-N CC1CC23OC3C(=O)CCC2C2C1C1CCC(C1(CC2)C)(C)O
1712 0.041666667 GYWDKQOFXBRIIW-UHFFFAOYSA-N O=C1C=C2CCC3C(C2(CC1C)O)CCC1(C3CCC1(C)O)C
1713 0.041666667 DDCBXRBNWADLLW-UHFFFAOYSA-N CC1CC23OC2C(=O)CCC3(C2C1C1CCC(C1(C)CC2)O)C
1714 0.041666667 GKTVCXFLEAZLRO-UHFFFAOYSA-N CCC1(O)CCC2(C1(C)CCC1C2CCC2=C1CCC(=O)C2)O
1715 0.041666667 RFAUJTDUWTYEIT-UHFFFAOYSA-N O=C1CCC2(C3(C1O3)CCC1C2CCC2(C1CCCC2O)C)C
1716 0.041666667 BVPOJNLLEWUEBM-MYMJKGKXSA-N CC12CCC(=O)C(C)(CO)C1CCC34CC(CCC23)C(=C)C4O
1717 0.040816327 GLAVJHGNDIKDLV-NEPXPDJUSA-N CC1C(=O)C23CCC4C(C)(C)C(=O)CCC4(C)C2CCC1(O)C3
1718 0.040816327 HJTMHDSGDBNZJV-UHZRXMQZSA-N CC1(CO)CCCC2(CO)C1CCC3(C)C2CCc4cocc34
1719 0.040816327 ISQMANNAFDGSCG-RVKTVQESSA-N CC1(C)C(O)C(O)CC2(C)C1CCC34CC(C)(C=C3)C(=O)CC24
1720 0.040816327 YPAYJFSZNKIHQZ-FPRUZAOXSA-N CC1CCC2(C)CCC3=C(C)C(=O)OC(CC(C)CC(=O)C1)C23
1721 0.040816327 VZFXAIKRRNKQFU-GALPBTBASA-N CC(C)C1CCC(=CCC(OC(=O)C=C(C)C)C2(C)OC2C1O)C
1722 0.040816327 GXXLJOFDKVZBHV-UHFFFAOYSA-N OC(C1(C)CCCC2(C1CCc1c2cc(c(c1)C(C)C)O)C)O
1723 0.040816327 LNLHJAQNXVYVOP-PLHAMLEUSA-N CC(C)C1C(CC(=CCCC2(C)OC2C1O)C)OC(=O)C=C(C)C
1724 0.040816327 BARKTTKIRSAVRS-UHFFFAOYSA-N O=C1CCC2(C(=C1)CC(C1C2CCC2(C1CCCC2O)C)O)C
1725 0.040816327 KFVUFODCZDRVSS-UHFFFAOYSA-N CC12CC3(CC1=O)CCC1C(C)(CCCC1(C)C(O)=O)C3CC2
1726 0.040816327 QJSKEMQBVKSLLH-UHFFFAOYSA-N CC(C12CCC3=C(C2O1)CCC1C3(C)CCCC1(C)C(=O)O)C
1727 0.040816327 SLGYIGUMKJYZLP-UHFFFAOYSA-N O=C1CCC2(C(C1)CCC1C2C(=O)CC2(C1CCC2(C)O)C)C
1728 0.040816327 CMMXEYATASUQDH-UHFFFAOYSA-N O=C1CCC2(C(=CC(C3C2CCC2(C3CCC2(C)O)C)O)C1)C
1729 0.040816327 RYEZPKROXBMJEA-UHFFFAOYSA-N O=C1CCC2(C(=C1)CCC1C2C(O)C(C)C2(C1CCC2O)C)C
1730 0.040816327 CZARTLVUATUXRJ-ABMKFVPVSA-N COC1(C)CC(O)C2(C)CC34C(C)C=CC(=O)C3(C)CCC4C12
1731 0.040816327 NPAOHRVMBOYFAD-UHFFFAOYSA-N OCC1(C)CCCC2(C1CCC1=CC(=C(C3C21O3)O)C(C)C)C
1732 0.040816327 UBELYVMNQLGIBY-UHFFFAOYSA-N O=CC1=CCC2C(C1)(C)C1CCC3(C(C1(CC2)O)CCC3O)C
1733 0.040816327 YVWCIALJUSNIQX-UHFFFAOYSA-N OCC12CCC(=O)C=C1CC(C1C2CCC2(C1CCC2O)C)C
1734 0.040816327 ACXVCKSLDYXXHN-QNVCFWRWSA-N C[C@H](CO)c1cc2CC[C@H]3C(C)(C)C[C@@H](O)C[C@]3(C)c2cc1O
1735 0.040816327 RJVTVQIFKMLWJM-JSQCUCEHSA-N CC1(C)CC(=O)C(O)C2(C)C1CCC34CC(=C)C(O)(CCC23)C4
1736 0.040816327 VJJTVQDTUQFWLS-UHFFFAOYSA-N OC1CCC2(C(=C(C)C(C3C2CCC2(C3CCC2=O)C)O)C1)C
1737 0.040816327 BGQNQZBCFZYUQP-UHFFFAOYSA-N OCC12CCC(=O)C=C2C(CC2C1CCC1(C2CCC1O)C)C
1738 0.040816327 SLGYIGUMKJYZLP-ZBXKYCABSA-N C[C@]12CCC(=O)C[C@@H]1CC[C@@H]3[C@@H]2C(=O)C[C@]4([C@H]3CC[C@]4(C)O)C
1739 0.040816327 BJLOVIVNAPVVGR-UHFFFAOYSA-N OCC12CCC(=O)C=C1CCC1C2CCC2(C1CCCC2O)C
1740 0.040816327 YDAVDFCWGAFBOA-UHFFFAOYSA-N CC(C12C=C3CCC4C(C3CC2O1)(C)CCCC4(C)C(=O)O)C
1741 0.040816327 ILHQKDNSSPXDJC-DILOTOHQSA-N CC(C)c1cc2CCC3C(C)(CO)CC(O)CC3(C)c2cc1O
1742 0.040816327 UKXPGUCPPLUVAD-UHFFFAOYSA-N O=C1CC(O)C2(C(C1)CCC1C2=CCC2(C1CCC2(C)O)C)C
1743 0.040816327 NNDNCQCMYLWBRR-UHFFFAOYSA-N O=C1C=C2CCC3C(C2C(C1C)O)CCC1(C3CCC1(C)O)C
1744 0.040816327 ILHQKDNSSPXDJC-UHFFFAOYSA-N OCC1(C)CC(O)CC2(C1CCc1c2cc(c(c1)C(C)C)O)C
1745 0.040816327 JAOKZPVIOLNJNT-UHFFFAOYSA-N CCC1(O)CCC2C1(C)CCC1C2(O)CCC2=C1CCC(=O)C2
1746 0.040816327 RSINGEVSZZYMCB-UHFFFAOYSA-N O=C1CCC2(C(=CCC3C2C(O)CC2(C3CCC2(C)O)C)C1)C
1747 0.040816327 XXJNZDVRXUNKGH-UHFFFAOYSA-N OCC12CCC3C(C1CCC2(C)O)CCC1=CC(=O)CCC31C
1748 0.040816327 VVTANXRWACJOPI-GMLOIOGESA-N CC1C2CC(O)C3(O)C(C)(C)CCCC3(C)C2Cc4occc14
1749 0.040816327 FWAPTUOUFJIFPI-UHFFFAOYSA-N O=C1CCC2(C(=C1)CCC1C2C(O)CC2(C1CCCC2O)C)C
1750 0.040816327 NGAJPPVOCGTDKG-KENULNKJSA-N CC12CC(C=C1)C3CCC4C(C)(CO)CC(O)C(=O)C4(C)C3C2
1751 0.040816327 WPQTVOBBJUCHEX-UHFFFAOYSA-N OC1CC(C2(C1C1CCC3=CC(=O)C(CC3C1CC2)C)C)(C)O
1752 0.040816327 ZDSZPXQRYPSLHW-UHFFFAOYSA-N O=C1CCC2C(=C1)CC(C1C2CCC2(C1C(O)CC2(C)O)C)C
1753 0.040816327 XZWSEBNJJCZWSQ-UHFFFAOYSA-N O=CC1C2C(C3C41CC(C(C4)C)CC3)(C)CCCC2(C)C(=O)O
1754 0.040816327 XEHYJPDSARZRQX-UHFFFAOYSA-N O=C1CCC2(C(=C1C)CCC1C2CCC2(C1(O)CCC2O)C)C
1755 0.040816327 ZNNGULCYBYWDFE-UIUSIFNCSA-N CC(C)C1=CC(=O)C2(C)C(O)CC3(C)CC4OC4(C)CCC3C12
1756 0.040816327 ISQMANNAFDGSCG-UHFFFAOYSA-N CC12CC3(CCC4C(C)(C)C(O)C(O)CC4(C)C3CC1=O)C=C2
1757 0.040816327 UMVIJKMALQMIIB-MPDWGWIWSA-N CC1(CCCC2(C)C3CCC4(CO)CC3(CCC12)CC4=O)C=O
1758 0.040816327 FPCWPLHAWFSILO-UHFFFAOYSA-N O=C1CCC2(C(C1)CCC1(C2=CCC2(C1CCC2(C)O)C)O)C
1759 0.04 VQLSGRLAICFSMN-UHFFFAOYSA-N O=C1CCC2(C(=C1)CCC1C2COCC2(C1CCC2(C)O)C)C
1760 0.04 ZADUJBOYWSBTGW-JQVHTRMZSA-N CC(C)(O)C=CC(=O)C1(C)CC2C1CCC3(C)OC3CCC2=C
1761 0.04 AWKBGOAERNRHAV-UHFFFAOYSA-N CCC1(O)CCC2C1(C)CCC1C2C(O)CC2=C1CCC(=O)C2
1762 0.04 ULRHOYLBAZFSHH-JVLXVSIESA-N CC=C(C)/C(=O)O[C@H]1CC(=CCC[C@]2(C)O[C@H]2[C@H](O)[C@H]1C(C)C)C
1763 0.04 LKKCXUCOAGOUHS-ITDKPELASA-N CC1(C)CCCC23COC(CC12)C4(O)C3CCC(C)(C=C)C4=O
1764 0.04 JYFQGNVUDRLGJK-UDTYDRNGSA-N CC=C(C)/C(=O)OC1CC=C(/C)CCC(C(C)C)C(O)C2OC12C
1765 0.04 MYSOCJLYNGTXKA-UHFFFAOYSA-N OCC1CC2C3CCC(C3(C)CCC2C2(C1=CC(=O)CC2)C)O
1766 0.04 UNJZDZVQKJGQAI-UHFFFAOYSA-N O=C1CCC2(C(=CCC3C2C(O)C(C)C2(C3CCC2O)C)C1)C
1767 0.04 CZKBMMNHMAJTTG-UHFFFAOYSA-N O=C1CC(C)C2=C(C1)CCC1C2CCC2(C1C(O)CC2(C)O)C
1768 0.04 ROKLRLRXCJNJSK-UHFFFAOYSA-N O=C1CCC2(C(=C1)C(C)C(C1C2CCC2(C1CCC2O)C)O)C
1769 0.04 OXSWCVXEQZIBGE-UHFFFAOYSA-N O=CC1CCC2C1(C)CC(=O)C1C2CCC2C1(C)CCC(C2)O
1770 0.04 ULRHOYLBAZFSHH-BYUXLVIUSA-N CC=C(C)/C(=O)OC1CC(=CCCC2(C)OC2C(O)C1C(C)C)C
1771 0.04 BFIVCKJQQQWDHM-UHFFFAOYSA-N O=C1CCC2(C(C1)C(O)CC1C2=CCC2(C1CCC2(C)O)C)C
1772 0.04 HLZBOVRUWXTIGP-UHFFFAOYSA-N O=C1CC(C)C2=C(C1)CCC1C2COCC2(C1CCC2(C)O)C
1773 0.04 UANWKVSRKDYMNQ-UHFFFAOYSA-N O=C1CC(O)C2(C(=C1)CC(C1C2CCC2(C1CCC2O)C)C)C
1774 0.04 LDRRTLCYCGVRPG-UHFFFAOYSA-N O=C1CC(O)C2(C(=C1)C(C)CC1C2CCC2(C1CCC2O)C)C
1775 0.04 AZALKPZCFLZZHM-UHFFFAOYSA-N O=C1CCC2C(=C1)C(O)C(C1C2CCC2(C1CCC2(C)O)C)C
1776 0.04 CVHGPBYRNFVZCF-UHFFFAOYSA-N O=C1CC(O)C2(C(=C1C)CCC1C2CCC2(C1CCC2O)C)C
1777 0.04 MRBKYZHXMRSDTL-UHFFFAOYSA-N OCC12CCC3C(C1CCC2(C)O)CCC1=CC(=O)C(CC31)C
1778 0.04 DXZLIBNLMOXMIN-UHFFFAOYSA-N OC(=O)C1C(=O)C2C(C3(C1CCCC3)C)CCC1(C2CCC1)C
1779 0.04 OHRBDVVMOGIKBK-UHFFFAOYSA-N CCC1(O)CCC2C1(C)CCC1C2CC(C2=C1CCC(=O)C2)O
1780 0.04 ZSTBTUDWXHFDMV-UHFFFAOYSA-N O=C1C=C2CCC3C(C2(C(C1C)O)C)CCC1(C3CCC1O)C
1781 0.04 RYDOGCDDJUDYPN-UHFFFAOYSA-N CCC1(O)CCC2C1(C)C(O)CC1C2CCC2=C1CCC(=O)C2
1782 0.04 SQPKVKHNUVFTAG-UHFFFAOYSA-N OC1CC2(C)C(O)CCC2C2C1C1(C)CCC(=O)C(=C1CC2)C
1783 0.04 JYFQGNVUDRLGJK-JPOWEBFTSA-N CC=C(/C)C(=O)OC1CC=C(/C)CCC(C(C)C)C(O)C2OC12C
1784 0.04 UHNADJOILYVGSH-UHFFFAOYSA-N O=CC1=CCC2C(C1)(C)C1(O)CCC3(C(C1CC2)CCC3O)C
1785 0.04 XGFZHVTZCLKDJJ-UHFFFAOYSA-N O=C1C=C2C(O)CC3C(C2CC1C)CCC1(C3CCC1(C)O)C
1786 0.04 FLZQFTOHKDRPTR-UHFFFAOYSA-N C=C1CC23CC1CCC3C1(C(CC2)C(C)(COCC1)C(=O)O)C
1787 0.04 JYFQGNVUDRLGJK-ZDHUPIKLSA-N CC=C(/C)C(=O)OC1CC=C(/C)CCC(C(C)C)C(O)C2OC12C
1788 0.04 JYFQGNVUDRLGJK-AEAIDXRRSA-N CC=C(C)/C(=O)OC1CC=C(/C)CCC(C(C)C)C(O)C2OC12C
1789 0.04 AGCYCAUZIMFHTJ-UHFFFAOYSA-N OCC12CCC(=O)C(=C2CCC2C1CCC1(C2CCC1O)C)C
1790 0.04 YTDZJPBODURUGJ-UHFFFAOYSA-N O=C1COCC2(C(=C1)CCC1C2CCC2(C1CCC2(C)O)C)C
1791 0.04 ZHJDGUJNYVSZHW-UHFFFAOYSA-N O=CC1=CCC2C(C1)(CO)C1CCC3(C(C1CC2)CCC3O)C
1792 0.04 KRHJPZPAFSBJEJ-UHFFFAOYSA-N O=C1CCC2(C(C1)CCC1C2=CCC2(C1C(O)CC2(C)O)C)C
1793 0.04 ZGLAVXPLUVTBRR-UHFFFAOYSA-N O=C1CCC2C(C1)CCC1C2(O)CCC2(C1CCC2C(=O)C)C
1794 0.04 PGWXQNCLRJGDRU-UHFFFAOYSA-N O=C1CCC2C(C1)CCC1(C2CCC2(C1CCC2C(=O)C)C)O
1795 0.039215686 RKLYWUQMYTUNBI-LZBUXXAVSA-N CC(C)C1=C2CC=C3CO[C@]4(O)C[C@H](C)[C@H](C[C@@]2(C)C[C@@H]1O)[C@H]34
1796 0.039215686 CVYJWIGGDUSEFA-UHFFFAOYSA-N OCC1(C)CCCC2(C1CCC1=CC3(C(C=C21)(O)O3)C(C)C)C
1797 0.039215686 HUMRIMHWUBNVEM-UHFFFAOYSA-N OCC12CCC3C(C1CCC2(C)O)CCC1=C3C(C)CC(=O)C1
1798 0.039215686 FVCGPNASWZSOEG-UHFFFAOYSA-N CCCN1C(=O)N(CC(C)CC)C2=NN(CCN(C)C)N=C2C1=O
1799 0.039215686 GZCQSJNLGYPLQU-UHFFFAOYSA-N C=C1CCC23CC1CC2COCC1C3(C)CCCC1(C)C(=O)O
1800 0.039215686 NYVKLPGCZOGHFH-UHFFFAOYSA-N OC1CC2=C(C)C(=O)CCC2(C2C1C1CCC(C1(C)CC2)O)C
1801 0.039215686 KKTZGRHKRAHOHR-HNXQGBHYSA-N CC1(C)CC(=O)C(O)C2(C)C3CC4(CO)CC(C=C4)C3CCC12
1802 0.039215686 YNBJIQXDEGKJLG-BIDBXFDSSA-N CC1(C)C(O)C(=O)CC2(C)C1CCC34CC5CC(O)(C3)C5CC24
1803 0.039215686 AJAXEPRSYKWNTR-YWMOHMQTSA-N CC=C(C)/C(=O)OC1CC(=CC23OC2(CCC(C)C13)C(C)C)C
1804 0.039215686 BZMJWVYRZSQIJT-UHFFFAOYSA-N CCCN1C(=O)N(CC(C)CC)C2=C(N(CCN(C)C)N=N2)C1=O
1805 0.039215686 XAPXKNWMZURWMY-VQEGESQYSA-N CC(C)C1=C[C@]23OC(=O)[C@@]4(CCCC(C)(C)[C@@H]4C[C@H]2O)[C@H]3CC1
1806 0.039215686 AIMCLFUGDPYTKB-BIDDHWMYSA-N CC=C(C)/C(=O)OC1C(CCC(=CCCC2(C)OC12)C)C(C)(C)O
1807 0.039215686 QPIJZNKNQBFZOH-UHFFFAOYSA-N O=C1CCC2(C(=C1)C(O)C(C1C2CCC2(C1CCC2O)C)C)C
1808 0.039215686 SNWLUCRWJZYBDK-UHFFFAOYSA-N CC(C12CCC3C(=CCC4C3(C)CCCC4(C)C(=O)O)C2O1)C
1809 0.039215686 CQBSVJLGMWTVNR-UHFFFAOYSA-N O=C1CCC2(C(C1)COCC1C2=CCC2(C1CCC2(C)O)C)C
1810 0.039215686 XEMLDDXNSSGERY-UHFFFAOYSA-N O=C1CCC2C(C1)COCC1C2CCC2(C1CCC2C(=O)C)C
1811 0.039215686 COFHDDNEZSJUMP-UHFFFAOYSA-N OC1=CC2(C)C(=CC1O)CCC1C2CCC2(C1CCC2(C)O)C
1812 0.039215686 ZZBPVABDPAAVGR-KTTIMTSMSA-N CC=C(C)/C(=O)OC1CC(=CCCC(=CC(O)C1C(C)CO)C)C
1813 0.039215686 YGBXZMSJZULQMV-UHFFFAOYSA-N O=CC1=CCC2(C(C1)(C)C1CCC3(C(C1CC2)CCC3O)C)O
1814 0.039215686 IETUPAWKTCPKPV-UHFFFAOYSA-N OCC1(C)CCCC2(C1CCC13C2=CC(=C(C3O1)C(C)C)O)C
1815 0.039215686 JAPWNBKRMYPKFC-UHFFFAOYSA-N O=C1CC(O)C2(C(=C1)CCC1C2CCC2(C1CCCC2O)C)C
1816 0.039215686 HWIJXIPRYVNJED-UHFFFAOYSA-N CC(C1=CC23C(CC1)(O3)C1(C)CCCC(C1CC2)(C)C(=O)O)C
1817 0.039215686 DLYKZOBIQAUIJH-UHFFFAOYSA-N COC1CCC2(C(C1)CC(=O)C1C2CCC2(C1CCC2=O)C)C
1818 0.039215686 GAADXXGDUBCFAX-UHFFFAOYSA-N OC1CCC2(C(C1)CCC1C2C(=O)CC2(C1CCCC2=O)C)C
1819 0.039215686 QVDXADKPBIQNFF-UHFFFAOYSA-N OCC12CC=C3C(C1CCC2(C)O)CCC1C3(C)CCC(=O)C1
1820 0.039215686 JYDYBPNGWUGQLY-UHFFFAOYSA-N O=C1CCC2(C(=C1)C(O)CC1C2CCC2(C1CCCC2O)C)C
1821 0.038461538 RFHATUKAQMWSEN-IHIZMXTDSA-N CC1(C)C(O)C(=O)CC2(C)C1CCC34CC(C)(C=C3)C(O)CC24
1822 0.038461538 JHXMMAKVDKZILM-HRPFZTSVSA-N CC1(O)CC23CCC4C(C)(C)C(O)C(=O)CC4(C)C2CC1C=C3
1823 0.038461538 RGROGZCBGZBCAG-XNFNUYLZSA-N CC(C)C1=C2[C@H]3C[C@H](C(=CC(=O)[C@@]3(CC[C@]2(CC1)C)C)CO)O
1824 0.038461538 ACQYLNJYSCYZAF-FQMCYKEASA-N CC(=C)C(O)CCC1(C)CC=C(/CCC2OC2(C)CC=C1)C=O
1825 0.038461538 GBXDYBFQXHXMKP-UHFFFAOYSA-N O=C1COCC2(C(=C1)CC(C)C1C2CCC2(C1CCC2O)C)C
1826 0.038461538 YDGXRSPFVBSYLM-UHFFFAOYSA-N OC(=O)C1(C)CCCC2(C1CCC13C2CCC(C1)C1(C3)CO1)C
1827 0.038461538 MNMJZZTWDJDXMA-KRKBXMRWSA-N CC1(CO)CCCC2(C)C1CCC3CC4CC23CCC4(O)C(=O)O
1828 0.038461538 ACQYLNJYSCYZAF-SQZQTGHLSA-N CC(=C)C(O)CCC1(C)CC=C(/CCC2OC2(C)CC=C1)C=O
1829 0.038461538 ZUZDHYLUBHQDDC-UHFFFAOYSA-N O=C1CC2(C(C1)(O)CCC1C2CCC2(C1CCC2C(=O)C)C)C
1830 0.038461538 VOQUSMOEQUGWJZ-UHFFFAOYSA-N OC(=O)C1(C)CCCC2(C1CCC1C32CCC2(C(C3)C1)OC2)C
1831 0.038461538 LTRFHQXIQUNRPM-UHFFFAOYSA-N O=C1CCC2(C(=C1)CCC1C2CCC2(C1C(O)CCC2O)C)C
1832 0.038461538 LCQYRJDHQQVMDZ-YZVQMGPTSA-N CC=C(C)/C(=O)OC1CC(=CC(O)C2(C)CCC(O)(C(C)C)C12)C
1833 0.038461538 BKDZEUPVWXVANC-UHFFFAOYSA-N O=C1COCC2C(=C1)CC(C)C1C2CCC2(C1CCC2(C)O)C
1834 0.038461538 XWTJQACMWDPSTB-UHFFFAOYSA-N C=CC1(C)CCC2C3(C1O3)CCC1C2(C)CCCC1(C)C(=O)O
1835 0.038461538 LITXYSWNBQTRAI-YWDXWXQYSA-N CC1(C)C(O)C(=O)CC2(C)C1CCC34CC(CCC23)C5(C)OC45
1836 0.038461538 LITXYSWNBQTRAI-TUWFNJSMSA-N CC1(C)C(O)C(=O)CC2(C)C1CCC34CC(CCC23)C5(C)OC45
1837 0.038461538 RFHATUKAQMWSEN-UHFFFAOYSA-N CC12CC3(CCC4C(C)(C)C(O)C(=O)CC4(C)C3CC1O)C=C2
1838 0.038461538 JHXMMAKVDKZILM-UHFFFAOYSA-N CC1(C)C(O)C(=O)CC2(C)C1CCC13CC(C)(O)C(CC21)C=C3
1839 0.038461538 UKLIVQWHYAFXDL-UHFFFAOYSA-N O=C1COCC2(C(=C1)C(C)CC1C2CCC2(C1CCC2O)C)C
1840 0.038461538 RGROGZCBGZBCAG-UHFFFAOYSA-N OCC1=CC(=O)C2(C(CC1O)C1=C(CCC1(CC2)C)C(C)C)C
1841 0.038461538 FFWUJQYIHZNAKJ-UHFFFAOYSA-N CC1CC2(C)C(CC1=O)COCC1C2CCC2(C1CCC2=O)C
1842 0.038461538 FFHKVAWYAOVCIA-YTSSRYBZSA-N CC12CCC(=O)CC1CCC3C4CCCC(=O)C4(C)CC(O)C23
1843 0.038461538 MAJQFRZRLKPDND-UHFFFAOYSA-N O=C1CC(C)C2=C(C1)COCC1C2CCC2(C1CCC2(C)O)C
1844 0.038461538 RDNOMDJXCBQFQX-CFFNKAKGSA-N CC=C(C)/C(=O)OC1CC(=CCC2(C)C(O)CC(O)(C(C)C)C12)C
1845 0.038461538 BUCMMSOQBSNCFU-UHFFFAOYSA-N OC1CC2C3CCC(C3(C)CCC2C2(C1=C(C)C(=O)CC2)C)O
1846 0.038461538 XJYFXSMSOFBCFN-CAMMHZFPSA-N CCC(C)C(=O)OC1c2c(C)coc2CC3CCCC(C)C13C
1847 0.038461538 NLFVQUYRUNNXHZ-UHFFFAOYSA-N CCC1(O)CCC2C1(C)COCC1C2CCC2=C1CCC(=O)C2
1848 0.038461538 AWMAPIUYXVRSQX-UHFFFAOYSA-N OC1CC2C(C3(C1CC(=O)C(=C3)C)C)CCC1(C2CCC1O)C
1849 0.038461538 YMHPKWQRWARXDZ-UHFFFAOYSA-N O=C1CC2CCC3C(C2(C=C1C)C)COCC1(C3CCC1O)C
1850 0.038461538 NFTZJEKDZOUAFS-UHFFFAOYSA-N O=C1CCC2C(C1)CCC1C2COCC2(C1CCC2C(=O)C)C
1851 0.038461538 IYMYLPUWRSSSEG-UHFFFAOYSA-N O=C1CCC2(C(C1)CCC1C2CCC2(C1CCC2C(=O)C)C)O
1852 0.038461538 FZFJNGCPPMNKIU-UHFFFAOYSA-N CC(C1=CC23C(CC1)C1(C)CCCC(C1CC3O2)(C)C(=O)O)C
1853 0.038461538 GCMRPMHMNBXMCY-UHFFFAOYSA-N O=CC1=CCC2C(C1)(C)C1C(O)CC3(C(C1CC2)CCC3O)C
1854 0.038461538 OKKRFKJLNQNWMY-UHFFFAOYSA-N O=CC1=CCC2C(C1)(C)C1CCC3(C(C1CC2O)CCC3O)C
1855 0.038461538 PWQHFMYWOTUDKP-UHFFFAOYSA-N O=CC1=CC(O)C2C(C1)(C)C1CCC3(C(C1CC2)CCC3O)C
1856 0.038461538 CZRJRXALYMLFIM-CLHSAUSISA-N CC=C(C)/C(=O)OC1CC(=C2CCC(C)(O)C2C(O)C1C(C)C)C
1857 0.038461538 UKSAKNWEBQKXTA-ZPNQOMQUSA-N CC1(CCCC2(C)C1CCC34CC(CC=C23)C(O)(CO)C4)C=O
1858 0.038461538 GIKHJFYANYHXMX-UHFFFAOYSA-N CCCCC1=CC=C(C=C1)C1=CC=C(C=C1)B1OC(C)(C)C(C)(C)O1
1859 0.038461538 PQQFSFHIDDJSTP-UHFFFAOYSA-N COC1CCC2(C(C1)CCC1C2C(=O)CC2(C1CCC2=O)C)C
1860 0.038461538 LITXYSWNBQTRAI-DXECJQOPSA-N CC1(C)C(O)C(=O)CC2(C)C1CCC34CC(CCC23)C5(C)OC45
1861 0.038461538 RFHATUKAQMWSEN-OCDWHGDGSA-N CC1(C)C(O)C(=O)CC2(C)C1CCC34CC(C)(C=C3)C(O)CC24
1862 0.038461538 HUBPEJMBDDWSIR-UHFFFAOYSA-N OC1CCC2(C(=CCC3C2C(O)CC2(C3COCC2(C)O)C)C1)C
1863 0.038461538 CPCWZKICEPRARC-UHFFFAOYSA-N O=C1C=C2CCC3C(C2CC1C)COCC1(C3CCC1(C)O)C
1864 0.037735849 BIGXYCVVXXAZFG-UHFFFAOYSA-N OCC1(C)CCCC2(C1CCc1c2cc(c(c1O)C(C)C)O)C
1865 0.037735849 DZTSQJRBARJKRE-UHFFFAOYSA-N O=CC1=CCC2C(C1)(C)C1CCC3(C(C1C(C2)O)CCC3O)C
1866 0.037735849 PSLYTHZDAYXRTA-UHFFFAOYSA-N O=C1COCC2(C(=C1)CCC1C2CCC2(C1CCCC2O)C)C
1867 0.037735849 JYNDHFREVHVCCC-UHFFFAOYSA-N COCC12CCC(=O)C=C1CCC1C2CCC2(C1CCC2O)C
1868 0.037735849 DVSZNEFKLHTKBE-UHFFFAOYSA-N OCC1CC2=CC(=O)CCC2(C2C1C1CCC(C1(C)CC2)O)C
1869 0.037735849 AHTDWPJPGBVVPQ-UHFFFAOYSA-N O=C1CCC2C(C1)CCC1C2CCC2(C1(O)CCC2C(=O)C)C
1870 0.037735849 JGCZYYIJPMUGAK-UHFFFAOYSA-N CCC1(O)CCC2C1(C)CCC1C2CCC2=C1C(O)CC(=O)C2
1871 0.037735849 KLFXEFZDUIJRFR-UHFFFAOYSA-N O=CC12OC2CC2C(C1)(C)C1CCC3(C(C1CC2)CCC3O)C
1872 0.037735849 ZJASSZMYKPFHTL-UHFFFAOYSA-N O=C1COCC2(C(C1)CCC1C2=CCC2(C1CCC2(C)O)C)C
1873 0.037735849 XXADSDFHMLVAGV-UHFFFAOYSA-N O=C1CCC2(C(=C1)COCC1C2CCC2(C1CCC2(C)O)C)C
1874 0.037735849 KVBUVEPDTVXCKU-UHFFFAOYSA-N OCC1CC2C(=CC1=O)CCC1C2CCC2(C1CCC2(C)O)C
1875 0.037735849 VUDJRHZPXZRMQJ-CFFNKAKGSA-N CC=C(C)/C(=O)OC1CC(O)(C(C)C)C2C(O)CC(=CCC12C)C
1876 0.037735849 WDGCDQPVSUBGDU-FTQUJXNBSA-N C[C@@]1(CCC[C@]2(C)[C@H]3CC[C@@H](C[C@@H]3C(=O)C[C@@H]12)C(=C)CO)C=O
1877 0.037735849 KXKUDXKQASVTKX-UHFFFAOYSA-N O=CC1CCC2C1(C)CC(O)C1C2CCC2C1(C)CCC(=O)C2
1878 0.037735849 NUPJTRBWQBJLIX-UHFFFAOYSA-N CC1CC2(C)C3CCC4(C(C3CCC2(CC1=O)O)CCC4=O)C
1879 0.037735849 PZVDOBCQEDKITR-UHFFFAOYSA-N O=CC1=CCC2C(C1)(C)C1CCC3(C(C1CC2)(O)CCC3O)C
1880 0.037735849 BUENJTWITLXHJF-UHFFFAOYSA-N O=C1CCC2C(C1)CC(C1C2CCC2(C1CCC2C(=O)C)C)O
1881 0.037735849 UVFGMEFRXUJDJA-UHFFFAOYSA-N O=C1CCC2C(C1)(O)CCC1C2CCC2(C1CCC2C(=O)C)C
1882 0.037735849 PCLMMHRFCPJFRH-UHFFFAOYSA-N O=CC1=CCC2C(CO1)(C)C1CCC3(C(C1CC2)CCC3O)C
1883 0.037735849 ZCLNLIWNKVSQOP-UHFFFAOYSA-N O=C1CCC2C(C1)CCC1C2C(O)CC2(C1CCC2C(=O)C)C
1884 0.037735849 QLUGIRPNSRUMOS-UHFFFAOYSA-N O=C1CCC2(C(C1)CCC1C2=C(O)CC2(C1CCC2(C)O)C)C
1885 0.037735849 HQIQXIJNNKEPHN-UHFFFAOYSA-N OC1CC2CC(=O)C(CC2(C2C1C1CCC(=O)C1(CC2)C)C)C
1886 0.037735849 PIUCFLBYPJIXOA-UHFFFAOYSA-N CC1CC2(C)C(CC1=O)CCC1C2COCC2(C1CCC2=O)C
1887 0.037037037 LJJCJCRHRJRSIY-UHFFFAOYSA-N COC1C=C2CC(O)CCC2(C2C1C1CCC(=O)C1(CC2)C)C
1888 0.037037037 CILWVQIFMLDQTD-UHFFFAOYSA-N O=C1CC2COCC3C(C2(C=C1C)C)CCC1(C3CCC1O)C
1889 0.037037037 KVKFKHMIIMGSRS-MIXPNXBUSA-N CC1(CCCC2(C)C3CCC4CC3(CCC12)CC4C(=O)O)C=O
1890 0.037037037 KVKFKHMIIMGSRS-JTBPYRKJSA-N CC1(CCCC2(C)C3CCC4CC3(CCC12)CC4C(=O)O)C=O
1891 0.037037037 PIHJJPQEXCTUBJ-SQZIIMBLSA-N CC1=C/CCC(=C)C2CC(C)(C2CC1)C(=O)C=CC(C)(O)CO
1892 0.037037037 FMUAPVCQFLMIJS-UHFFFAOYSA-N O=C1C=C2CCC3C(C2CC1(C)O)CCC1(C3CCC1(C)O)C
1893 0.037037037 PSCMUJSYIGILPT-UFANPLCHSA-N CC1(CO)C(O)CCC2(C)C3CCC4C(OCC4=C)C3=CCC12
1894 0.037037037 KVKFKHMIIMGSRS-XKBPDVHJSA-N CC1(CCCC2(C)C3CCC4CC3(CCC12)CC4C(=O)O)C=O
1895 0.037037037 WMAARBIBBCJCQZ-UHFFFAOYSA-N O=C1CC2C(C3C1=CC(C)(CC3)C(=C)O)(C)CCC(C2(C)C)O
1896 0.037037037 IHVLVSYTIHEZRH-UHFFFAOYSA-N N\C(NCCOCC1=CC=CC=C1)=N/CCCC1=CN=CN1
1897 0.037037037 KVKFKHMIIMGSRS-KDRHOLLNSA-N C[C@@]1(CCC[C@@]2(C)[C@@H]3CC[C@@H]4C[C@@]3(CC[C@H]12)C[C@H]4C(=O)O)C=O
1898 0.037037037 OSPHCYTVONNIQE-UHFFFAOYSA-N COC1CCC2C1(C)CCC1C2CC(=O)C2C1(C)CCC(=O)C2
1899 0.037037037 ASHXIZGKUGDBFG-UHFFFAOYSA-N O=C1CCC2C(C1)CCC1C2CC(O)C2(C1CCC2C(=O)C)C
1900 0.037037037 BMJSCPRQWBWIPS-UHFFFAOYSA-N CC1CC2(C)C(CC1=O)CCC1C2C(O)CC2(C1CCC2=O)C
1901 0.037037037 HOOFNAKYVREQSP-UHFFFAOYSA-N O=C1CCC2C(C1)C(O)CC1C2CCC2(C1CCC2C(=O)C)C
1902 0.037037037 YHMRGJSWKKNBFG-UHFFFAOYSA-N COC1CCC2(C(=CC(C3C2CCC2(C3CCC2=O)C)O)C1)C
1903 0.037037037 PSCMUJSYIGILPT-WRUREIOSSA-N C[C@@]1(CO)[C@@H](O)CC[C@]2(C)[C@H]3CC[C@H]4[C@H](OCC4=C)C3=CC[C@@H]12
1904 0.037037037 CXUUETKUOSVVEM-UHFFFAOYSA-N CC1CC2(C)C(CC1=O)C(O)CC1C2CCC2(C1CCC2=O)C
1905 0.037037037 XUECAAQFUXYSPL-HQPNXMAWSA-N CC=C(/C)C(=O)OC1CC23OC2CCC(C)C3(C)CC1C(=C)C
1906 0.037037037 CAEXTEZTBCIYDL-UHFFFAOYSA-N O=C1C=C2CCC3C(C2(CC1O)C)CCC1(C3CCC1(C)O)C
1907 0.037037037 REMAFSUYXZQVFM-WRYWSJOASA-N CC(C)(O)C1(O)CCC2C(=C1)C(=O)CC3C(C)(CO)CCCC23C
1908 0.037037037 SDHBEDQIXSYCEK-UHFFFAOYSA-N O=C1CCC2(C(=C1C)CCC1C2COCC2(C1CCC2O)C)C
1909 0.037037037 AMXYXJZPRFZSTH-UHFFFAOYSA-N O=CCC1(O)CCC2C1(C)CCC1C2CCC2=C1CCC(C2)O
1910 0.037037037 OHNRKKPPUDNDCA-UHFFFAOYSA-N OCC12CC(C)C(=O)CC1CCC1C2CCC2(C1CCC2=O)C
1911 0.037037037 PSCMUJSYIGILPT-JNOGWSEISA-N CC1(CO)C(O)CCC2(C)C3CCC4C(OCC4=C)C3=CCC12
1912 0.037037037 FVWLRRACNOFXPK-UHFFFAOYSA-N C=C1OCCC23CC1CC2CCC1C3(C)CCCC1(C)C(=O)O
1913 0.037037037 XUECAAQFUXYSPL-JCDQRVKFSA-N CC=C(C)/C(=O)OC1CC23OC2CCC(C)C3(C)CC1C(=C)C
1914 0.037037037 PEDBCUVQZJVTJC-PRHYDEJPSA-N CC(C)C12CCC(O1)C(=C2)CCC3C4(C)CCCC3(C)C(=O)O4
1915 0.036363636 WFMQNBZHYWGQDW-UHFFFAOYSA-N COC1CCC2C1(C)CCC1C2C(O)CC2=CC(=O)CCC12C
1916 0.036363636 BVJPUZCDZDGQEQ-QMWOMEJUSA-N CC=C(C)/C(=O)OC1(C)CCC2(O)C(CCC2(C)CC1=O)C(C)C
1917 0.036363636 YPZYGCDUERGHRC-UHFFFAOYSA-N OCC1CC2(C)C(=CC1=O)CCC1C2CCC2(C1CCC2O)C
1918 0.036363636 TZPZBEOYWHYLOQ-UHFFFAOYSA-N O=C1COCC2(C(=C1C)CCC1C2CCC2(C1CCC2O)C)C
1919 0.036363636 HJWYADAPGLDZEJ-UHFFFAOYSA-N COC1CC2=CC(=O)CCC2(C2C1C1CCC(C1(C)CC2)O)C
1920 0.036363636 MUWVOJFQSLOCKT-DQIJQRSUSA-N CCC(C)C(=O)OC1CC(=CC(=O)C2(C)CCC(O)(C(C)C)C12)C
1921 0.036363636 BVJPUZCDZDGQEQ-QVGIFQJISA-N CC=C(/C)C(=O)OC1(C)CCC2(O)C(CCC2(C)CC1=O)C(C)C
1922 0.036363636 WBCUYVSEYSBHJL-UHFFFAOYSA-N COC1CCC2C1(C)CCC1C2CCC2=CC(=O)CCC12CO
1923 0.036363636 FZGGOJUDTLTDJO-UHFFFAOYSA-N CC1CC2(C)C(CC1=O)CCC1C2(O)CCC2(C1CCC2=O)C
1924 0.036363636 YTEIFPBWTVKKSJ-UHFFFAOYSA-N O=C1CCC2(C(=C1)COCC1C2CCC2(C1CCCC2O)C)C
1925 0.036363636 SNWXOHNCVRFSNX-UHFFFAOYSA-N COC1CC2(C)C(O)CCC2C2C1C1(C)CCC(=O)C=C1CC2
1926 0.036363636 RFYXZHWZOKJCHF-UHFFFAOYSA-N COC1CCC2C1(C)CC(O)C1C2CCC2=CC(=O)CCC12C
1927 0.036363636 IKXKQOGUYJXFLH-UHFFFAOYSA-N CCC1(O)CCC2C1(C)CCC1C2COCC2=C1CCC(=O)C2
1928 0.035714286 MLRHGLBUEINMPQ-GKTJGWDOSA-N C[C@@H](CO)[C@H]1[C@@H](O)[C@@H](O)C2=CC3=C(CO)CCC[C@@]3(C)CC[C@]12C
1929 0.035714286 MNSGFQIRJWDPQH-UHFFFAOYSA-N O=C1CCC2(C(C1)CCC(C2C(=O)O)C1CCC(C1(C)C)(C)O)C
1930 0.035714286 IYKZINUQFWDRCG-UHFFFAOYSA-N CC(C1=CC2CCC3C(C2C=C1O)(CCCC3(C)C)C(=O)O)C
1931 0.035714286 OMQULAPWYYNSLD-UHFFFAOYSA-N O=C1CCC2(C(C1)CCC1C2C(O)CC2(C1COCC2(C)O)C)C
1932 0.035714286 MUUIHWLEYYWLFL-UHFFFAOYSA-N OC=C1CC(=O)C2(C(CC1O)C1=C(CCC1(CC2)C)C(C)C)C
1933 0.035714286 GRLNWAMTNFMKLI-GWCCYMBDSA-N CC(CCC=C(C)C)C1C2CC(=CCCC(C=O)C1C(=O)O2)C
1934 0.035714286 PSIGBIWRAAXRBA-UHFFFAOYSA-N O=C1CC2C(C3C1=CC(C)(CC3)C1OC1)(C)CCC(C2(C)C)O
1935 0.035714286 YFHIETKMBHOJPE-CDOYLBHLSA-N CC1(C)[C@H](O)C(=O)C[C@]2(C)[C@@H]1CC[C@@]34C[C@@H](CC[C@@H]23)C(=C4)CO
1936 0.035714286 YFKVBIOWXDIZIJ-VBEQINLCSA-N CC1(C)C(O)CCC2(C)C(CCc3cocc3)C(=C)CC(O)C12
1937 0.035714286 OWTUBGASVHDTEF-CJSSEVFESA-N CC(C)C1(O)CCC2C(=C1)C(=O)CC3C(C)(CCCC23C)C=O
1938 0.035714286 MOAVAJYSSRETSM-UHFFFAOYSA-N CC1CC2(C)C(CC1=O)CCC1C2CCC2(C1(O)CCC2=O)C
1939 0.035714286 GRLNWAMTNFMKLI-UWCNCKSSSA-N CC(CCC=C(C)C)C1C2CC(=CCCC(C=O)C1C(=O)O2)C
1940 0.035714286 YZIITEFDKGTMOD-UHFFFAOYSA-N O=C1C=C2COCC3C(C2CC1C)CCC1(C3CCC1(C)O)C
1941 0.035714286 CGPROJJEVLQAID-KBMXLJTQSA-N CCC(C)C(=O)OCC1CCC(C(C)C)c2cc(C)c(O)cc12
1942 0.035714286 OWTUBGASVHDTEF-LFAQGZIKSA-N CC(C)C1(O)CCC2C(=C1)C(=O)CC3C(C)(CCCC23C)C=O
1943 0.035714286 GMIRQBZYEKSIRQ-QTLCSOKXSA-N CC(C)[C@@]1(O)CC[C@H]2C(=C1)C(=O)C[C@H]3C(C)(C)C(=O)CC[C@]23C
1944 0.035714286 GMIRQBZYEKSIRQ-UQOODKLHSA-N CC(C)[C@]1(O)CC[C@H]2C(=C1)C(=O)C[C@H]3C(C)(C)C(=O)CC[C@]23C
1945 0.035087719 MBUAHSTXXJLPOJ-UHFFFAOYSA-N OC(=O)CCCCCCCCCCCCC1CCC2C1O2
1946 0.035087719 LADFPSYERDIJIH-UHFFFAOYSA-N COC1CCC2C1(C)CCC1C2CC(C2=CC(=O)CCC12C)O
1947 0.035087719 ZFORXJARZQPSTF-UHFFFAOYSA-N O=CC1=CCC2C(C1)(C)C1COCC3(C(C1CC2)CCC3O)C
1948 0.035087719 UIXPOPRVVXEIFE-UHFFFAOYSA-N CC1CC2=CC(=O)C(CC2C2C1C1CCC(C1(CC2)C)(C)O)O
1949 0.035087719 RZDNXNWZVBJAJR-UHFFFAOYSA-N O=CC1=CCC2C(C1)(C)C1CCC3(C(C1COC2)CCC3O)C
1950 0.035087719 YEUASHVPYJBNHC-UHFFFAOYSA-N OCC1CC(=O)CC2=C1C1CCC3(C(C1CC2)CCC3(C)O)C
1951 0.035087719 GZVXVHWHQYGHNW-UHFFFAOYSA-N O=C1CC(O)C2C(C1)CCC1C2CCC2(C1CCC2C(=O)C)C
1952 0.035087719 BBKUMIGYZTUDSC-UHFFFAOYSA-N O=C1CCC2(C(=C1C)COCC1C2CCC2(C1CCC2O)C)C
1953 0.035087719 DFUFEFKIGYSOJC-UHFFFAOYSA-N COC1CC(C2C1(C)CCC1C2CCC2=CC(=O)CCC12C)O
1954 0.035087719 BWYPVPDJAXWPSC-UHFFFAOYSA-N COC1CC2C3CCC(C3(C)CCC2C2(C1=CC(=O)CC2)C)O
1955 0.035087719 ZBYPTTJDUFVPKL-UHFFFAOYSA-N COC1CC(C2(C1C1CCC3=CC(=O)CCC3(C1CC2)C)C)O
1956 0.035087719 JLIINCUHZSJABI-UHFFFAOYSA-N C=C1OCC23CC1CCC3C1(C(CC2)C(C)(CCC1)C(=O)O)C
1957 0.035087719 BPRNABOULSQVIO-ONCXSQPRSA-N CC1(C)CCCC2(C)C1CC(=O)C3=C2CCC(CO)(C3)C(O)CO
1958 0.035087719 UTUSYNCKJBHKOO-UHFFFAOYSA-N O=C1CC2CCC3C(=CCC4(C3CCC4(C)O)C)C2(CC1O)C
1959 0.035087719 LLWZTFILMMCPMZ-UHFFFAOYSA-N O=C1CC2CCC3C(C2(C(=C1C)O)C)CCC1(C3CCC1O)C
1960 0.035087719 FHEBKHKAWAEBJJ-UHFFFAOYSA-N O=C1C(=CC2(C(C1O)CCC1C2CCC2(C1CCC2O)C)C)C
1961 0.035087719 JKPVWPCAEBKIFM-UHFFFAOYSA-N CC1CC2(C)C(CC1=O)CCC1C2CC(O)C2(C1CCC2=O)C
1962 0.035087719 WVNIHOMOHJDVPP-UHFFFAOYSA-N OCC12CCC3C(C1CCC2C(=O)C)CCC1C3CCC(=O)C1
1963 0.035087719 PCVPXQRVVKHUIG-UHFFFAOYSA-N O=C1CC2CCC3C(C2(C=C1O)C)CCC1(C3CCC1(C)O)C
1964 0.035087719 HHTXMCMQHISEOH-UHFFFAOYSA-N CC(C1=CC2=C(COC1)C1(C(CC2)C(C)(CCC1)C(=O)O)C)C
1965 0.035087719 NFZJDWCSRRBYNH-UHFFFAOYSA-N C=CC1(C)CCC2C(=C1)CCC1C2(C)COCCC1(C)C(=O)O
1966 0.035087719 UCMFRMQLMIMSCK-UHFFFAOYSA-N C=CC1(C)COCC2C(=C1)C(=O)CC1C2(C)CCC(C1(C)C)O
1967 0.034482759 UPMWRGCVVBJNMO-UHFFFAOYSA-N O=C1C=C2C(C)CC3C(C2(CC1O)C)CCC1(C3CCC1O)C
1968 0.034482759 IBWPLCGPBOHBMH-UHFFFAOYSA-N O=C1CCC2(C(C1=O)CCC1C2CCC2(C1CCC2(C)O)C)C
1969 0.034482759 HSYYMRUXACKLPU-RQQUZUBOSA-N CC1(C)CCCC2(C)C1CC(=O)C3=C2C(O)CC(C)(C3)C4CO4
1970 0.034482759 OBXKHQBNFKXKSZ-UHFFFAOYSA-N O=C1C=C2CCC3C(C2(CC1O)C)CCC1(C3CCCC1O)C
1971 0.034482759 KFBZBUGMIKYUCN-UHFFFAOYSA-N CC1CC2=CC(=O)C(CC2(C2C1C1CCC(C1(C)CC2)O)C)O
1972 0.034482759 POPAGGXDYJJYSP-IEXYIUATSA-N CC=C(/C)C(=O)OC1CCC2(C)CC3COC(O)C3C2(C)C1(C)C
1973 0.034482759 HSYYMRUXACKLPU-DAELLWKTSA-N CC1(C)CCCC2(C)C1CC(=O)C3=C2C(O)CC(C)(C3)C4CO4
1974 0.034482759 BUCKJQQCWIJUIV-UHFFFAOYSA-N O=C1C(O)CC2(C(=C1C)CCC1C2CCC2(C1CCC2O)C)C
1975 0.034482759 ZVBZFYPIUQLLQV-UHFFFAOYSA-N COC1=CC(OC(CCCCCCCC=C)C=C)=CC(OC)=C1
1976 0.034482759 AGXJCNOBJWLHQO-YSTOQKLRSA-N CC1(CO)CCCC2(CO)C(CCc3cocc3)C(=C)CCC12
1977 0.034482759 LXSJUNVCYSIBBZ-UHFFFAOYSA-N CC(C)(C1CCCO1)C1CCC(O1)C(C)(C)C1CCCO1
1978 0.034482759 LAJRPNQKXHBEPV-UHFFFAOYSA-N OC(=O)CCCCCCCCCCCCC1(O)C=CCC1
1979 0.034482759 DTQFWTYMUIZGJQ-UHFFFAOYSA-N O=C1OC(C)CC2(C(C1)CCC1C2CCC2(C1CCC2=O)C)C
1980 0.034482759 CUHOKGXZRJKTPD-UHFFFAOYSA-N O=C1CC2CCC3C(C2(CC1(C)O)C)CCC1(C3CCC1=O)C
1981 0.034482759 ATQGAGQAZJKPRV-UHFFFAOYSA-N O=C1CC2CCC3C(C2(C(C1C)O)C)CCC1(C3CCC1=O)C
1982 0.034482759 VYKBDDPUWCGXEZ-UHFFFAOYSA-N O=C1CCC2C(C1)CCC1C2CCC2(C1C(O)CC2C(=O)C)C
1983 0.033898305 UPPCYNBPSSGVOI-GEALJGNFSA-N CC1CCC2(CO)C(CCC=C2CO)C1(C)CCc3cocc3
1984 0.033898305 DHBDTHBJQZVGMJ-UHFFFAOYSA-N OCC1(O)CCC2C1(C)CC=C1C2CCC2C1(C)CCC(=O)C2
1985 0.033898305 UPPCYNBPSSGVOI-XWPNQZOQSA-N CC1CCC2(CO)C(CCC=C2CO)C1(C)CCc3cocc3
1986 0.033898305 KERNNDXVCSCDLI-VTGDQDPCSA-N C[C@@H]1C[C@H]2OC(=O)C3=CCC[C@H]([C@@]1(C)CC[C@H](CO)CCO)[C@@]23C
1987 0.033898305 TUWYNYPQCCGTMJ-PLGAWEPZSA-N CC(=C/C(=O)O)CCC1C(=C)CCC2C(C)(CO)C(O)CCC12C
1988 0.033898305 SJCYPNKSCULOBE-UHFFFAOYSA-N O=C1CCC2C(C1)CCC1C2CCC2(C1COCC2C(=O)C)C
1989 0.033898305 WHPZUERDRCQVGT-UHFFFAOYSA-N C=CC1(C)CCC2C(=CCC3C2(C)COCCC3(C)C(=O)O)C1
1990 0.033898305 NAYNNKJTSOLSLK-UHFFFAOYSA-N OCC1(O)CCC2C1(C)CCC1C2CCC2=C1C(C)CC(=O)C2
1991 0.033898305 ZIKYIJVZIUFGIX-UHFFFAOYSA-N OCC12CCC3C(C2CCC1=O)CCC1C3(C)CC(C)C(=O)C1
1992 0.033898305 QOQGUAMQTHYADR-UHFFFAOYSA-N CC(=O)OC1CCC2(C)C3CCC4(C)C(O)CCC4C3C=C2C1
1993 0.033898305 PSVKDKMHDJZDDZ-UHFFFAOYSA-N CCC1(O)CCC2C1(C)CCC1C2CCC2=C1COCC(=O)C2
1994 0.033898305 PUNKHEBEHDZNSB-XCVIRLNASA-N CC1(C)CCC[C@]2(C)[C@@H]1CC[C@]3(C)O[C@H]4OC(=O)C=C4CC[C@@H]23
1995 0.033898305 IRKCZIHWZJRFDR-UHFFFAOYSA-N COC1C(O)CC2C1(C)CCC1C2=CC=C2C1(C)CCC(C2)O
1996 0.033333333 KJGIMEZMWQDRNM-UHFFFAOYSA-N O=C1CCC2(C(C1O)CCC1C2=CCC2(C1CCC2(C)O)C)C
1997 0.033333333 CNAIJEMAELDQFU-UHFFFAOYSA-N CC(C1=CC2=CCC3C(C2CCO1)(C)CCCC3(C)C(=O)O)C
1998 0.033333333 JCUPCTDAEZCUJZ-UHFFFAOYSA-N OC1C(=C(C(C)C)C(=O)C2=C1C1(C)CCCC(C1CC2)(C)C)O
1999 0.033333333 ODZPFFYJBOHWIN-UHFFFAOYSA-N CC(=O)OC1CCC2C3CCC4C(=O)CCC4(C)C3CCC12C
2000 0.033333333 RBBCKAQQCWKSIB-UHFFFAOYSA-N O=C1CC(C)C2=C(C1O)CCC1C2CCC2(C1CCC2(C)O)C
2001 0.033333333 LNJOKNWLNLSLMU-UHFFFAOYSA-N O=C1CC2CCC3C(C2(CC1=O)C)CCC1(C3CCC1(C)O)C
2002 0.033333333 WYCGITBNEASEQG-HHDLKPILSA-N CC=C(C)/C(=O)OC1C2COC(O)C2C3(C)C(C)(C)CCCC13C
2003 0.033333333 VLVIMVZGQOTSGT-UTLYAUIMSA-N CC[C@@H](C)[C@H]1[C@H]2OC(=CC=O)[C@]1(C)[C@H]3[C@H](C)C[C@H](C)[C@@H](O)C3=C2
2004 0.033333333 WHWKZDDBTOUWPJ-UHFFFAOYSA-N CCCCCCCCCCCCCCCCCCC(Cl)Cl
2005 0.033333333 DONGTLUCZFMNFZ-UHFFFAOYSA-N OC(=O)CCCCCCCCCCCOCC1CCC=C1
2006 0.033333333 KZDQUMHYWRUDNF-UHFFFAOYSA-N CCCCCCCCCCOC1=CC=C(C=C1)C(=O)OCCOC
2007 0.033333333 BNOCTLNKKAIKMI-UHFFFAOYSA-N CC(C1=CC2=C(CCO1)C1(C(CC2)C(C)(CCC1)C(=O)O)C)C
2008 0.032786885 DMPPNAUISQLIOM-KOSZUTRVSA-N CC1CCC2(C)C(CCC3OC23C)C1(C)CCC4=CC(=O)OC4
2009 0.032786885 UPEKYHOVVVPELC-LTFPLMDUSA-N CC(C)C(=O)CCC1(C)CC23OC1(O)CCC2(C)C(O)CCC3=C
2010 0.032786885 MMYZCPIEFILRFQ-UHFFFAOYSA-N OCC1=C(O)CC2C(C(=O)C1)(C)CCC1(C2=C(CC1)C(C)C)C
2011 0.032786885 GELFJYJAMYPOTD-UAXXPQDQSA-N CC=C(C)/C(=O)OCC(=C)C1CC(=O)C2CCCC(C)C2(C)C1
2012 0.032786885 AGBZPXCLFKPGTP-UHFFFAOYSA-N COC1=CC2=C(C(C1O)O)C1C(CC2)C2CC(CC2(CC1)C)C
2013 0.032786885 AXSURGHMUQGRLH-UHFFFAOYSA-N O=C1CCC2(C(C1)CCC1C2CCC2(C1CC(C(=O)O2)C)C)C
2014 0.032786885 CBNQFBKWGKUUJZ-UHFFFAOYSA-N CC(=C1CCC2C(=C1)CCC1C2(C)COCCC1(C)C(=O)O)C
2015 0.032786885 SFFOVTGZMJTXOL-UHFFFAOYSA-N CC(C1CCC2C1(C)CCCC2=O)CCC(C(O)(C)C)O
2016 0.032786885 DKCLFTBKKHWBQS-CVEXGSQQSA-N C[C@]12CC[C@H]3[C@H]([C@@H]1CC[C@@H]2O)CC[C@@H]4[C@@]3(C/C(=C/O)/C(=O)C4)C
2017 0.032786885 RXXBBHGCAXVBES-XMUHMHRVSA-N C[C@]12CCC(=O)C(=C1CC[C@@H]3[C@@H]2CC[C@]4([C@H]3CC[C@]4(C)O)C)O
2018 0.032786885 UEEXREATOOYNMZ-UHFFFAOYSA-N COC1CC2C(C1=O)(C)CCC1C2CC=C2C1(C)CCC(C2)O
2019 0.032786885 BDJVDTNFHGGXPZ-UHFFFAOYSA-N CCCCCCCCCCCCC(O)CSCCC(O)=O
2020 0.032786885 RXXBBHGCAXVBES-UHFFFAOYSA-N O=C1CCC2(C(=C1O)CCC1C2CCC2(C1CCC2(C)O)C)C
2021 0.032786885 BJDZRPWWSIANIT-UHFFFAOYSA-N CCCCCCCCCCCC(O)C1=C(O)C=C(C)C(C=O)=C1O
2022 0.032786885 RHMXJSWKQJYEOA-UHFFFAOYSA-N COC1(CCC2=C(CCC3C4CCC(=O)C4(C)CCC23)C1)OC
2023 0.032786885 KMEBWSLNZHPFAX-UHFFFAOYSA-N O=C1CCC2(C(=CCC3C2CCC2(C3CCC2(C)O)C)C1O)C
2024 0.032786885 CUHJQOVOXFVMSQ-UHFFFAOYSA-N CCCCCCCCCC(O)CCCC=CC=CC(O)=O
2025 0.032786885 KSHIKWOUQJRNSY-LZQHCKPISA-N CC=C(C)/C(=O)OC1C(O)C(CC2(C)C(C)CC(O)CC12)C(=C)C
2026 0.032786885 VSTNOTWLKMLSIQ-UHFFFAOYSA-N CCCCCCCC(O)CCCCCC=CC=CC(O)=O
2027 0.032786885 DNDOSFSTRHTISI-UHFFFAOYSA-N CC1CC2C3CCC(C3(C)CCC2C2(C1=C(O)C(=O)CC2)C)O
2028 0.032786885 DKCLFTBKKHWBQS-UHFFFAOYSA-N OC=C1CC2(C)C(CC1=O)CCC1C2CCC2(C1CCC2O)C
2029 0.032786885 HXVSTGSYDZPBSY-UHFFFAOYSA-N O=C1CCC2C(O1)(C)CCC1C2CCC2C1(C)CC(C(=O)C2)C
2030 0.032786885 PDJHPJXNIDLVNS-UHFFFAOYSA-N CC(C1=CCC2C(=C1)CCC1C2(C)COCCC1(C)C(=O)O)C
2031 0.032786885 AHEYJWOZUPRZDL-UHFFFAOYSA-N CC(=C1OCCC2C(=C1)CCC1C2(C)CCCC1(C)C(=O)O)C
2032 0.032258065 IPLIDSXHOCVWBN-DFMFOVPYSA-N COC(=O)C1(C)CCCC2C3CC(O)C(CC3=CC=C12)C(C)C
2033 0.032258065 DQHNNRWINMUZIY-OBKDMQGPSA-N CC(C)C(=O)CCC1(C)CC23OC1(O)CCC2(C)CCC(O)C3=C
2034 0.032258065 AXSURGHMUQGRLH-WTRLJETISA-N C[C@H]1C[C@H]2[C@@H]3CC[C@H]4CC(=O)CC[C@@]4([C@H]3CC[C@@]2(OC1=O)C)C
2035 0.032258065 KDNOCPCWEJOANT-UHFFFAOYSA-N O=C1CCC2(C(=C1)CCC1C2CCC2(C1CCC(C2O)O)C)C
2036 0.032258065 NFADMSONPWRDEX-UHFFFAOYSA-N OC1CCC2=C(C1)CCC1C2CCC2(C1CCC2(O)C(=O)C)C
2037 0.032258065 OOMMYGUVENNSMC-UHFFFAOYSA-N CCCCCCCCCCC(=O)C1=C(C)C(=O)C(=C(OC)O1)CC
2038 0.032258065 LXZFHDASUHPSMA-GEADZWDZSA-N CCCC[C@H](CC)CC(=C[C@@]1(CC)OC(=O)C[C@@H]1O)CC
2039 0.032258065 ATTVOBVGYCVEIL-KELMGZHZSA-N CC1(C)CCCC2(C)C1CCC3(C=O)C4COC(=O)C4CCC23
2040 0.032258065 DYMNHWONKYGXHK-NIVYOZJYSA-N CC12CCC3C(C)(C)C(=O)C=CC3(C)C1CC(O)C(C)(O2)C=C
2041 0.032258065 DZXPIJQWQXKKSJ-UHFFFAOYSA-N O=C1CCC2(C(=C1)CCC1C2CCC2(C1CCOCC2O)C)C
2042 0.032258065 MAPIHWIZDCONPK-UHFFFAOYSA-N OC1CC2C(CC1=O)CCC1C2CCC2(C1CCC2C(=O)C)C
2043 0.032258065 REHAAUASAWOMJO-UHFFFAOYSA-N O=C1C(C)CC2C(=C1O)CCC1C2CCC2(C1CCC2(C)O)C
2044 0.032258065 WNNAFKXYLOKMNY-UHFFFAOYSA-N CCCCCC(O)CCCCCCCC=CC=CC(O)=O
2045 0.032258065 FEZXWYGJAGTBBC-UHFFFAOYSA-N CCCCCCCCCCCCOC(=O)C1=CC(O)=C(OC)C=C1
2046 0.032258065 DQHNNRWINMUZIY-UHZRXMQZSA-N CC(C)C(=O)CCC1(C)CC23OC1(O)CCC2(C)CCC(O)C3=C
2047 0.032258065 NYXALJLLMQVNBG-UHFFFAOYSA-N OC(=O)C=C1CCC2C(C1(C)C)CCC1(C2CCC1C(=O)C)C
2048 0.032258065 JIVCNYRFKCKIGU-UHFFFAOYSA-N CC(C1=CC2=C(CC1)C1(C)CCCC(C1COC2)(C)C(=O)O)C
2049 0.032258065 JNGKEOSJWMUWGX-UHFFFAOYSA-N O=C1OCC2C(CC1)C1CCC3(C(C1CC2)CCC3C(=O)C)C
2050 0.032258065 YCHBJRVSRHOLBT-UHFFFAOYSA-N CC1CC2(C)C(COC1=O)CCC1C2CCC2(C1CCC2=O)C
2051 0.032258065 ATTVOBVGYCVEIL-BOMIMWLXSA-N CC1(C)CCCC2(C)C1CCC3(C=O)C4COC(=O)C4CCC23
2052 0.032258065 LXZFHDASUHPSMA-BSKGLGMISA-N CCCC[C@H](CC)CC(=C/[C@@]1(CC)OC(=O)C[C@@H]1O)CC
2053 0.032258065 PWUFHICKPNWPEC-UHFFFAOYSA-N COC(=O)C1CCCC2(C)C1CC=C1C=C(C(C)C)C(O)CC21
2054 0.031746032 HWOQJVOXBRGGHK-UHFFFAOYSA-N CCCCCCCCC#CCCCC(CCCC(=O)O)O
2055 0.031746032 PDWPVRRXXYVJFU-UHFFFAOYSA-N O=C1OCCC2C(C1)CCC1C2CCC2(C1CCC2C(=O)C)C
2056 0.031746032 QCXMKLXVZOMYAU-UHFFFAOYSA-N OC1CCC2=C(C1)CCC1C2CCC2(C1CCC2OC(=O)C)C
2057 0.031746032 OLJUHBCLYBIIBE-UHFFFAOYSA-N CC(C1=CC2=CCC3C(C2CC1)(C)COCCC3(C)C(=O)O)C
2058 0.031746032 LZCAMMRMUKFTQK-XYPACCPZSA-N CC=C(C)/C(=O)OC1CCC2(C)CC(=O)C(CC2C1(C)O)C(C)C
2059 0.031746032 VHCFQYHRCOPXHD-UHFFFAOYSA-N OC(=O)CCCCCCCCCCCCC1C=CCC1O
2060 0.031746032 RXKBSEUZRMVJGK-UHFFFAOYSA-N CCCC(CCCCC#CCCCCCCCC(=O)O)O
2061 0.031746032 XGVCCWVHYGLCNH-UHFFFAOYSA-N CCCCCCCCCCCCCC(=O)c1c(O)cc(O)cc1O
2062 0.031746032 SGSYRRSNJWAOJZ-UHFFFAOYSA-N CCCCCCCCCCCCCC1=C(C(O)=O)C(O)=CC(O)=C1
2063 0.031746032 WUVQTCSYFYTZTM-UHFFFAOYSA-N CCCCCCCCCCCCOC(=O)C1=CC(OC)=C(O)C=C1
2064 0.031746032 XJWARZVJINBANB-UHFFFAOYSA-N CCCCCCCCC#CCCCCC(CCC(=O)O)O
2065 0.031746032 KZHJIAYWXIXBNX-KRWDZBQOSA-N CC(C)c1cc(CCC2C(=O)CCCC2(C)C)c(CO)cc1O
2066 0.031746032 YIWMQGFUDMPIHR-UHFFFAOYSA-N O=CC1=C(O)CC2C(C1)(C)C1CCC3(C(C1CC2)CCC3O)C
2067 0.031746032 LLNWDEGQORPVTP-UHFFFAOYSA-N CC=C(C(=O)OC1CCC2=CC(=O)C(CC2(C1C)C)C(C)C)C
2068 0.031746032 GVBURXXHWSCJSI-ZZHGHEOFSA-N [H]\C(CCCCC)=C(/[H])\C(\[H])=C(/[H])[C@]([H])(O)C\C([H])=C(\[H])C([H])=C([H])[C@@]([H])(O)CCCC(O)=O
2069 0.031746032 ZYLOPBLBTQKMSR-UHFFFAOYSA-N O=CC1CC2(C)C(CC1=O)CCC1C2CCC2(C1CCC2O)C
2070 0.031746032 NFEYELMBFDLTKE-DWIQROTPSA-N C[C@@H]1[C@@H](O)[C@@H](O)[C@H]2C(C)(C)CCC[C@]2(C)[C@@]1(O)CCc3cocc3
2071 0.031746032 COKUHFPPKGDOTQ-UHFFFAOYSA-N CC1CC2=C(O)C(=O)CCC2(C2C1C1CCC(C1(C)CC2)O)C
2072 0.031746032 LAMHAHZCMHQIMD-UHFFFAOYSA-N OCC(=O)C1CCC2C1(C)CCC1C2CCC2C1CCC(=O)C2
2073 0.031746032 DNFNCRMHEOHHOE-UHFFFAOYSA-N CCCCCCCCC#CCCC(CCCCC(=O)O)O
2074 0.03125 PQGUUHVGXMGYTQ-UHFFFAOYSA-N OC1C(=O)CCC2C1CCC1C2CCC2(C1CCC2C(=O)C)C
2075 0.03125 NNPWRKSGORGTIM-UHFFFAOYSA-N CCCCCC(O)C=CC=CC=CC(O)CC=CCCCC(O)=O
2076 0.03125 YYKPBEMNZASRAL-UHFFFAOYSA-N CCCCCCCCC#CCCCCCCC(C(=O)O)O
2077 0.03125 MVDBAKFGVNHNNJ-UHFFFAOYSA-N CCCCCC(CCC#CCCCCCCCC(=O)O)O
2078 0.03125 MLFUDZLVSSDPLG-UHFFFAOYSA-N CCCCC(CCCC#CCCCCCCCC(=O)O)O
2079 0.03125 QZPGVFRDAIWANC-UHFFFAOYSA-N O=C1CCC2C(C1)CCC1C2CCC2(C1CCC2OC(=O)C)C
2080 0.03125 AJCSBLUIXAJEMT-UHFFFAOYSA-N CC1CC2(C)C(CC1=O)CCC1C2CCC2(C1CC(C2=O)O)C
2081 0.03125 CPHLKKWTVVSMIN-UHFFFAOYSA-N COC1C(=O)CC2C1(C)CCC1C2CC=C2C1(C)CCC(C2)O
2082 0.03125 MQYGRKJMPZVRPO-UHFFFAOYSA-N CCC1(O)CCC2C1(C)CCC1C2CCC2=C1CCC(=O)C2O
2083 0.03125 CZWJZRKWXSRHDF-ZCZMECHJSA-N CC(CCC(/C=C/CC=CCC=CCC=CCCCC(=O)O)O)O
2084 0.03125 XNQKWOCJKWZBBD-WGURKGIUSA-N CCCCCC(/C=C/C1C(O)CC(C1CC=CCCC#CO)O)O
2085 0.03125 JEVQTSPAWDJYIU-IKGGEKQMSA-N OC(CCCC(O)C)/C=C/C=CCC=CCC=CCCCC(=O)O
2086 0.03125 PZEKZRHZHHZLOB-RFVDGUIQSA-N CC(=CCO)C(O)CC1C(=C)CCC2C1(C)CCCC2(C)C(=O)O
2087 0.03125 PZEKZRHZHHZLOB-PTDZXJEYSA-N CC(=C/CO)C(O)CC1C(=C)CCC2C1(C)CCCC2(C)C(=O)O
2088 0.03125 PZEKZRHZHHZLOB-RNMJEGLESA-N CC(=CCO)C(O)CC1C(=C)CCC2C1(C)CCCC2(C)C(=O)O
2089 0.03125 HPQKNJHVWUWAOR-UHFFFAOYSA-N CC(CCC1C(=C)CCC2C1(C)CCCC2(C)C(O)=O)CC(O)=O
2090 0.03125 HPQKNJHVWUWAOR-UHFFFAOYSA-N CC(CCC1C(=C)CCC2C1(C)CCCC2(C)C(O)=O)CC(O)=O
2091 0.03125 HPQKNJHVWUWAOR-UHFFFAOYSA-N CC(CCC1C(=C)CCC2C1(C)CCCC2(C)C(O)=O)CC(O)=O
2092 0.03125 NNPWRKSGORGTIM-RCDCWWQHSA-N CCCCCC(O)\C=C\C=C/C=C/C(O)C\C=C/CCCC(O)=O
2093 0.03125 KFBYXWCZRNBOMI-UHFFFAOYSA-N O=C1CC2=C(C(C1O)C)C1C(CC2)C2CCC(C2(CC1)C)(C)O
2094 0.03125 SSPZJEMFTLLFHX-UHFFFAOYSA-N CC1CC2=C(O)C(=O)CCC2C2C1C1CCC(C1(CC2)C)(C)O
2095 0.03125 ACXRAINOWNTSLG-UHFFFAOYSA-N CCCCCCCCC#CCC(CCCCCC(=O)O)O
2096 0.03125 PZEKZRHZHHZLOB-HIOQKSNKSA-N CC(=C/CO)C(O)CC1C(=C)CCC2C1(C)CCCC2(C)C(=O)O
2097 0.03125 HWJXIQOVPKWQOC-JMPGWDFISA-N COC(=O)C(C)C1CCC2(C)CCC(OC(=O)C(C)C)C(=C)C2C1
2098 0.03125 PSZPZYDCSXAEIE-UHFFFAOYSA-N OC1CCC2(C(=C(C)CC3C2CCC2(C3CC(C2=O)O)C)C1)C
2099 0.03125 ZFGPKQGSVQZRJR-FIPLFRMOSA-N CC(CCC1(C)C(C)CCC2(C)C1CC(=O)C3OC23C)CC(=O)O
2100 0.03125 PCSOCEUKKXDAJZ-UHFFFAOYSA-N OC(=O)CCCCCCCCCCCCC1C=CC(C1)O
2101 0.03125 VUWOGLPICKGRDI-QEYSWXTQSA-N CC1(C)CCCC2(C)C1CCC(=C)C2C3CC(CC(O)OO3)C=O
2102 0.03125 CPHLKKWTVVSMIN-QFRQHSMFSA-N COC1C(=O)CC2C3CC=C4CC(O)CCC4(C)C3CCC12C
2103 0.03125 GLQKRDVFGPWHCW-UHFFFAOYSA-N CCCCCCCCCCCCOC1=CC(O)=C(C=C1)C(=O)OC
2104 0.030769231 WIEPJUKTJVLISG-NIQNQXQWSA-N OC(CCCC(=O)O)/C=C/C=CCC=CCC=CCCCC(O)C
2105 0.030769231 WLIGEPWCQYIUNZ-UHFFFAOYSA-N C(CCCCCCCC#CCC(O)CCCCCC)(=O)O
2106 0.030769231 WLIGEPWCQYIUNZ-KRWDZBQOSA-N C(CCCCCCCC#CC[C@@H](O)CCCCCC)(=O)O
2107 0.030769231 OLXLIUHXNLTPAH-UHFFFAOYSA-N CCCCCCCCCCCCCC=CC(=O)CC(O)=O
2108 0.030769231 PMALWQGLEDHXNG-UHFFFAOYSA-N CC1CC2(C)C(CC1=O)CCC1C2CCC2(C1CCOC2=O)C
2109 0.030769231 HCLBHWFWGBSTRW-AKNVQEEESA-N CC=C(C)/C(=O)OCC1(O)CCC(C(C)C)C2C(CCC12)C(=O)C
2110 0.030769231 MFROIAFZHWEOEU-UHFFFAOYSA-N O=CC1(O)CCC2C1(C)CCC1C2CC=C2C1(C)CCC(C2)O
2111 0.030769231 MQMODHKFYZEGRC-UHFFFAOYSA-N CCCCCC1CCC(CC1)C(=O)OC1=CC=C(OCC)C=C1
2112 0.030769231 FHJAUHMFXISXSW-SLVNKBTFSA-N CC(=C/C(=O)O)CCC1C(CCC2C(C)(C)CCCC12C)C(=O)O
2113 0.030769231 MDCUPALPRUQMSF-JQGBYENFSA-N CCCCCC=C/CC(O)C(O)C=CC1CC=C/CCCC(=O)O1
2114 0.030769231 NMAKPYRBEIRSSB-QXUJUKQOSA-N CC(CCC1(C)C(C)C(=O)C=C2C1CCCC2(C)CO)CC(=O)O
2115 0.030769231 OQJBHWXNMJAZMI-UHFFFAOYSA-N CCCCCCCCCCCCCCS(=O)CCC(O)=O
2116 0.030769231 RMGWMIWPOTZVQN-ZKICZMGZSA-N CCCCCCCCCCCC=C/C=C/C(O)CC(=O)O
2117 0.030769231 PQEQPPFLMMZMGT-WJDWOHSUSA-N CCCCCCCCC=C(C)/CCC(=O)c1c(O)cccc1O
2118 0.030769231 FHJAUHMFXISXSW-SPMTVTSNSA-N CC(=CC(=O)O)CCC1C(CCC2C(C)(C)CCCC12C)C(=O)O
2119 0.030769231 JALUKZVNCFBPCF-RCHJSLCXSA-N COC(=O)C=C(C)/CCC1C(=O)CCC2C(C)(C)C(O)CCC12C
2120 0.030769231 MLTLKTFNAFMXIP-UHFFFAOYSA-N CCC(=O)CCCCCCCCC1=C(C)C(=O)C(=C(OC)O1)CC
2121 0.030769231 CBBVILWUELSWPU-UHFFFAOYSA-N CCCCCCCCCCCCCCC=CC(=O)C(=O)O
2122 0.030769231 SUGAFXZUTNWBGS-UHFFFAOYSA-N CC=C(C(=O)OC1CCC2C(C1C)(C)CC(C(=O)C2)C(=C)C)C
2123 0.030769231 RCZGUTHOLOMVMX-UHFFFAOYSA-N OC(=O)CCCCCCCCCCCCC1CCC=C1O
2124 0.030769231 RGUIVLSKJWVPDX-UHFFFAOYSA-N CC(CCC1(C)C(C)CCC2C1=CCCC2(C)C(O)=O)CC(O)=O
2125 0.03030303 CTPHXROEAVZGOH-DJLVLGKWSA-N CC1=CC(=O)OC12CC3C(C)(CCC4C(C)(C)CCCC34C)O2
2126 0.03030303 VVEXQSDUASJRPH-UHFFFAOYSA-N OC(=O)CCCCCCCCCCCCC1CCC(=C1)O
2127 0.03030303 KIGLIKYNKWYLIT-ZGOAJZMSSA-N CC1CC(OC(=O)C)C2C(C)(C)CCCC2(C)C13CCCC(=O)O3
2128 0.03030303 HNICUWMFWZBIFP-BSZOFBHHSA-N CCCCCC(O)\C=C\C=C/CCCCCCCC(O)=O
2129 0.03030303 CTPHXROEAVZGOH-OBNKQFAMSA-N CC1=CC(=O)OC12CC3C(C)(CCC4C(C)(C)CCCC34C)O2
2130 0.03030303 HNICUWMFWZBIFP-UHFFFAOYSA-N CCCCCC(O)C=CC=CCCCCCCCC(O)=O
2131 0.03030303 DRADQNWZVRVWSM-UHFFFAOYSA-N CCCCCCCCCS(=O)CCCCCCCC(O)=O
2132 0.03030303 JOCAVSQTJUJYLT-UHFFFAOYSA-N CCC(CCCCCC#CCCCCCCCC(=O)O)O
2133 0.03030303 UMBINLFZDDDDJQ-MSJBJCGKSA-N CC(=CCCC1(C)CCCC2(C)C1CC=C3C2C(O)OC3=O)C
2134 0.03030303 SYZJNXSBTKBXCL-UHFFFAOYSA-N CCCCCCCCCCCC1CC2=CC=CC(O)=C2C(=O)O1
2135 0.03030303 SYZJNXSBTKBXCL-KRWDZBQOSA-N CCCCCCCCCCCC1Cc2cccc(O)c2C(=O)O1
2136 0.029850746 MBPTXJNHCBXMBP-UHFFFAOYSA-N O=C1OCCC1=CCC1C2(CCC3C1(C)CCCC3(C)C)OC2
2137 0.029850746 QRYJHSMVZUKZQU-XBUSBUNLSA-N CC(=CC(=O)O)CCC1C(=C)CCC2C(C)(C)C(O)C(O)CC12C
2138 0.029850746 IHWPCKBPFLRPGE-FTVOKIHPSA-N CC1CCC2(C)C(CC(O)C(O)C2=C)C1(C)CCc3cocc3
2139 0.029850746 WUFGCZSMTMSAPS-UHFFFAOYSA-N CCC1(O)CCC2C1(C)CCC1C2CCC2=C1CC(O)C(=O)C2
2140 0.029850746 KGIBGHABTNQVJX-UHFFFAOYSA-N CCCCCCCCCCCCCCCCCOS(O)(=O)=O
2141 0.029850746 MBPTXJNHCBXMBP-RZNTYIFUSA-N CC1(C)CCCC2(C)C(C\C=C3\CCOC3=O)C3(CO3)CCC12
2142 0.029850746 KGIBGHABTNQVJX-UHFFFAOYSA-N CCCCCCCCCCCCCCCCCOS(O)(=O)=O
2143 0.029850746 MBPTXJNHCBXMBP-PKTHBVHNSA-N CC1(C)CCCC2(C)C(CC=C3/CCOC3=O)C4(CCC12)CO4
2144 0.029850746 DOCHQQOWHPNKAZ-UHFFFAOYSA-N CCCCCCCCCCCCCCC(=O)C=CC(O)=O
2145 0.029850746 MBPTXJNHCBXMBP-SDIIOJARSA-N C[C@]12CCCC([C@@H]1CC[C@]3([C@@H]2C/C=C/4\CCOC4=O)CO3)(C)C
2146 0.029850746 LSFQETKRPYYPIB-UHFFFAOYSA-N OCCCCCCCCCCCCCC=CC=CC(O)=O
2147 0.029850746 YIEXJGCTMWXGCU-UHFFFAOYSA-N CCCCCCCCCCCCCCC=CS(=O)(=O)OC
2148 0.029850746 AKIZWPMAFYNALQ-NLPMXTIOSA-N C[C@@]1(CO)[C@H]2CCC(=C)[C@@H](CCC(=C)[C@H](O)CO)[C@]2(C)CCC1=O
2149 0.029411765 IYQCNNKCGMGPGU-UHFFFAOYSA-N CCCCCCC=CC=CCCCCCC(CC(=O)O)O
2150 0.029411765 HPQKNJHVWUWAOR-ULRWWZNNSA-N CC(CCC1C(=C)CCC2C1(C)CCCC2(C)C(=O)O)CC(=O)O
2151 0.029411765 ZOZIEYDTACBZQJ-UHFFFAOYSA-N CCCCCCC(CC=CCCCCCC=CC(=O)O)O
2152 0.029411765 HPQKNJHVWUWAOR-GFDPAEIDSA-N CC(CCC1C(=C)CCC2C1(C)CCCC2(C)C(=O)O)CC(=O)O
2153 0.029411765 HPQKNJHVWUWAOR-FTDAXETJSA-N CC(CCC1C(=C)CCC2C1(C)CCCC2(C)C(=O)O)CC(=O)O
2154 0.029411765 OCBYZNFGCPOXBL-YANNOABASA-N CC1=CC(O)C2C(C)(C)CCCC2(C)C13CCC(C)(CC(=O)O)O3
2155 0.029411765 HPQKNJHVWUWAOR-QBSBYYDBSA-N CC(CCC1C(=C)CCC2C1(C)CCCC2(C)C(=O)O)CC(=O)O
2156 0.029411765 LGKWFTJHZPDXFD-QDKUENGFSA-N CC(CCC1(C)C(C)CCC2(C)C1CCC=C2C(=O)O)CC(=O)O
2157 0.029411765 FZPPPHCAGRAHSP-UHFFFAOYSA-N OCCCC(CC=CCC=CCC=CCC=CCCCC(=O)O)O
2158 0.029411765 HPQKNJHVWUWAOR-AVQZXHFCSA-N CC(CCC1C(=C)CCC2C1(C)CCCC2(C)C(=O)O)CC(=O)O
2159 0.029411765 OCBYZNFGCPOXBL-XTDQBWQRSA-N CC1=CC(O)C2C(C)(C)CCCC2(C)C13CCC(C)(CC(=O)O)O3
2160 0.029411765 HPQKNJHVWUWAOR-NPACWLSJSA-N C[C@H](CC[C@H]1C(=C)CC[C@H]2[C@]1(C)CCC[C@]2(C)C(=O)O)CC(=O)O
2161 0.029411765 HPQKNJHVWUWAOR-FJSYSMJUSA-N CC(CCC1C(=C)CCC2C1(C)CCCC2(C)C(=O)O)CC(=O)O
2162 0.029411765 CIAYNAAQHQDOIG-UHFFFAOYSA-N CCCCCCCCCCCCC1=CC=C(C(C1O)O)O
2163 0.029411765 LGKWFTJHZPDXFD-ZLOUOWRTSA-N CC(CCC1(C)C(C)CCC2(C)C1CCC=C2C(=O)O)CC(=O)O
2164 0.029411765 YAZSONROWDAKDG-UHFFFAOYSA-N CCCCCC=CCC=CCCCCCC(CC(=O)O)O
2165 0.029411765 TZOFDMXFNZWCBL-UHFFFAOYSA-N OCC1(O)CCC2C(C1CC=C1CCOC1=O)(C)CCCC2(C)C
2166 0.029411765 APSUYRMUBQKIIG-UHFFFAOYSA-N CCCCOCCCCC#CCCCCCCCC(=O)O
2167 0.029411765 FNNCNTJUKDEDPB-UHFFFAOYSA-N CCCCCCCCC#CCCCCCCCOC(=O)O
2168 0.029411765 HPQKNJHVWUWAOR-BYYUCUBISA-N CC(CCC1C(=C)CCC2C1(C)CCCC2(C)C(=O)O)CC(=O)O
2169 0.029411765 HPQKNJHVWUWAOR-BWCMQUJESA-N CC(CCC1C(=C)CCC2C1(C)CCCC2(C)C(=O)O)CC(=O)O
2170 0.029411765 RQLQLTGVMLSJEI-HQORMRIASA-N CC1C(O)CC2(C)C(CCC=C2CO)C1(C)CCC3COC(=O)C3
2171 0.029411765 HPQKNJHVWUWAOR-JVZMEXGZSA-N CC(CCC1C(=C)CCC2C1(C)CCCC2(C)C(=O)O)CC(=O)O
2172 0.029411765 HPQKNJHVWUWAOR-QTAXSFQDSA-N CC(CCC1C(=C)CCC2C1(C)CCCC2(C)C(=O)O)CC(=O)O
2173 0.029411765 PNFJPFYJLLLSPI-UHFFFAOYSA-N CCCC(CC=CCC=CCC=CC=CC(CCCC(=O)O)O)O
2174 0.029411765 LGKWFTJHZPDXFD-SENONWEKSA-N CC(CCC1(C)C(C)CCC2(C)C1CCC=C2C(=O)O)CC(=O)O
2175 0.029411765 RQNUGFUIGCOMFK-UHFFFAOYSA-N CCCCCCCCCCCCOC1=CC=C(OCC(O)=O)C=C1
2176 0.029411765 LGKWFTJHZPDXFD-RXUQYVRZSA-N CC(CCC1(C)C(C)CCC2(C)C1CCC=C2C(=O)O)CC(=O)O
2177 0.029411765 LGKWFTJHZPDXFD-KIJMYCCXSA-N CC(CCC1(C)C(C)CCC2(C)C1CCC=C2C(=O)O)CC(=O)O
2178 0.028985507 GGPPLWSUIOWFBI-QBCCGUPOSA-N CC(O)(C=C)C(O)CC1C(=C)CCC2C1(C)CCCC2(C)C(=O)O
2179 0.028985507 TYSBCJBPWZDCRC-UHFFFAOYSA-N CCCOCCCCCC#CCCCCCCCC(=O)O
2180 0.028985507 GGPPLWSUIOWFBI-QWFGBESBSA-N CC(O)(C=C)C(O)CC1C(=C)CCC2C1(C)CCCC2(C)C(=O)O
2181 0.028985507 GGPPLWSUIOWFBI-JADWYGHVSA-N CC(O)(C=C)C(O)CC1C(=C)CCC2C1(C)CCCC2(C)C(=O)O
2182 0.028985507 NKPIBBODUUDLIE-FAGFETBGSA-N CCCCCCCCC=C/C(O)CCC1CCCC(=O)O1
2183 0.028985507 DNQIBYIYLYCVKR-UHFFFAOYSA-N COC1CC2C(C1O)(C)CCC1C2CCC(=C)C1(C)CCC(=O)O
2184 0.028985507 GGPPLWSUIOWFBI-YANDEMMWSA-N CC(O)(C=C)C(O)CC1C(=C)CCC2C1(C)CCCC2(C)C(=O)O
2185 0.028985507 XRRAUWJONMJEAR-SVEODPQUSA-N CC1(C)[C@H](O)C(=O)C[C@@]2(C)[C@H](CCC(=C)[C@H](O)CO)C(=C)CC[C@H]12
2186 0.028985507 WLPLVYBAMNYYSU-UHFFFAOYSA-N CCCCCCCCCCCc1cc(OC)c(C)c(O)c1C(=O)O
2187 0.028985507 LQOQUVKDAZZZJV-QBSBYYDBSA-N CC(CCC1C(=CCC2C1(C)CCCC2(C)C(=O)O)C)CC(=O)O
2188 0.028985507 GHOLBPGCYONTIL-UHFFFAOYSA-N CCCCCCC=CC1C(O)CC(C1CC=CCC=CC(=O)O)O
2189 0.028985507 LQOQUVKDAZZZJV-JCRWAUQASA-N CC(CCC1C(=CCC2C1(C)CCCC2(C)C(=O)O)C)CC(=O)O
2190 0.028985507 GGPPLWSUIOWFBI-YDMLNEHTSA-N CC(O)(C=C)C(O)CC1C(=C)CCC2C1(C)CCCC2(C)C(=O)O
2191 0.028985507 GGPPLWSUIOWFBI-AENSMRSESA-N CC(O)(C=C)C(O)CC1C(=C)CCC2C1(C)CCCC2(C)C(=O)O
2192 0.028985507 BTCOHLJPRZJMGJ-UHFFFAOYSA-N OC(=O)CCC1(C)C(C)CCC2C1CCC1(C2CC(C(=O)O1)C)C
2193 0.028985507 SOBOYKNHEAFZOH-FUXIIWMQSA-N CC(CCOC(=O)CC(C)CCC=C(/C)C=O)CCC=C(/C)C=O
2194 0.028985507 GGPPLWSUIOWFBI-WZLKLWACSA-N CC(O)(C=C)C(O)CC1C(=C)CCC2C1(C)CCCC2(C)C(=O)O
2195 0.028985507 HTVHDLXQOUSORC-IXFQNSDBSA-N CC1CCC2(C)C(C)CC(=O)CC2C1(C)CC(O)c3cocc3
2196 0.028985507 QHCJNGGPRUTSSG-UHFFFAOYSA-N CCCCCCCCCC(O)C(=O)CCC1=CC=C(O)C(OC)=C1
2197 0.028985507 LDYZTLZOFONHNA-VQHVLOKHSA-N CCCCCC(=O)CC\C=C\CCCCCCCC(O)=O
2198 0.028985507 FASSFROSROBIBE-UHFFFAOYSA-N OCCOCCOCCOCCCCCCCCCCCS
2199 0.028571429 VNYSSYRCGWBHLG-AMOLWHMGSA-N CCCCC/C=C\C[C@H](/C=C/C=C/C=C\[C@H](CCCC(=O)O)O)O
2200 0.028571429 JUTURMOUWNATDG-GYJFVFOBSA-N CCCCC(/C=C/CC=CCC=CCC=CCC(CC(=O)O)O)O
2201 0.028571429 URSSAJICUAZSIF-UHFFFAOYSA-N CCCCCCCCCCCCC1=CC(C(C=C1)(O)O)O
2202 0.028571429 VNYSSYRCGWBHLG-RYYHSVJXSA-N C(CCC[C@H](O)/C=C/C=C\C=C\[C@@H](O)C/C=C\CCCCC)(=O)O
2203 0.028571429 VNYSSYRCGWBHLG-GEWAPNICSA-N C(/C=C\CCCCC)[C@@H](O)/C=C/C=C\C=C\[C@@H](O)CCCC(=O)O
2204 0.028571429 JPDJPWVEHMJDNA-UHFFFAOYSA-N C(CCCCCCCCC#CC(O)CCCCCC)(=O)O
2205 0.028571429 NUBGKNDLXCGSRL-IDXHUXMJSA-N CCCCC(/C=C/CC=CCC=CC=CC(CCCC(=O)O)O)O
2206 0.028571429 COYULSAACGLEEA-GOQANTHOSA-N CCCCCC=CC(/C=C/CC=CC=CC(CCCC(=O)O)O)O
2207 0.028571429 JFVIFJYDGYLSDM-BMEPSYCFSA-N CCCCCC=CCC=CC(/C=C/C=CC(CCCC(=O)O)O)O
2208 0.028571429 MESSRIJDFZNCHF-UHFFFAOYSA-N CCCCCCCCCCCCCC=CC(=O)C(=O)CO
2209 0.028571429 XVWICQSSFYQODP-FVGLBJDDSA-N CCC(/C=C/C=CCC=CCCCC=CC(CCCC(=O)O)O)O
2210 0.028571429 KWHLGXHXIBYEEP-UHFFFAOYSA-N CCCCCC=CCC=CCC=CC=CC(CC(CC(=O)O)O)O
2211 0.028571429 LSZKEQAUQDFUSE-UHFFFAOYSA-N CCCCCC1OC1=CCCCCCCCCCC(=O)O
2212 0.028571429 UMMVBMNESDKMKT-UHFFFAOYSA-N CCCCCC=CCC=CCCCCC(CCC(=O)O)O
2213 0.028571429 NUEUDMOXKJJBEB-OUKQBFOZSA-N CCCCCC(/C=C/C1C(=O)CC(C1CCCCCC#CO)O)O
2214 0.028571429 DYXZOTVMTAKPJO-UHFFFAOYSA-N CCC(CCC=CC=CC(CC=CCC=CCCCC(=O)O)O)O
2215 0.028571429 VNYSSYRCGWBHLG-VBTCNXKLSA-N CCCCCC=CCC(/C=C/C=CC=CC(CCCC(=O)O)O)O
2216 0.028571429 MUKAPVGTSJTYCF-RPMFJZFNSA-N OCCCCC(/C=C/CC=CCC=CCC=CCCCC(=O)O)O
2217 0.028571429 XUQSCSYLJCPEBP-UHFFFAOYSA-N CCCCCCCCCCCCCCCC=CS(O)(=O)=O
2218 0.028571429 MZRJVKIOFHFKCI-UHFFFAOYSA-N OC(=O)CCCC=CCC=CCC=CCC=CCCC(C(O)C)O
2219 0.028571429 BHHNKTIXNXUWLN-UHFFFAOYSA-N CCCCCCCCC#CC(CCCCCCC(=O)O)O
2220 0.028571429 ICMANLPRNFNZBL-UHFFFAOYSA-N CCCCCCCC(C#CCCCCCCCC(=O)O)O
2221 0.028571429 GLRFAFXEYJAACS-UHFFFAOYSA-N CCCC(CCC=CC=CCCCCCCCC(=O)O)O
2222 0.028571429 GXAQLKLMIQWKNL-UHFFFAOYSA-N CCCCCCC(=O)CCCCCCCC1CCC(=O)O1
2223 0.028571429 IKIJTQLMHCEGJB-UHFFFAOYSA-N CCCCCCCCCC1=CC=C(OCCOCC(=O)OC)C=C1
2224 0.028571429 NTRSOYPAPOGZQP-XUMBOQAASA-N CC1CCC2(C)C(CCCC2C1(C)CCc3cocc3)C(=O)O
2225 0.028571429 NTRSOYPAPOGZQP-NQAGYIRISA-N CC1CCC2(C)C(CCCC2C1(C)CCc3cocc3)C(=O)O
2226 0.028571429 FMIMOBORRXXDBN-UHFFFAOYSA-N CCCCCCC=CC=CCCC(CCCCC(=O)O)O
2227 0.028571429 YWBLLZVGWSJXFS-UHFFFAOYSA-N CCCCCCC=CC=CCCCC(CCCC(=O)O)O
2228 0.028571429 VKUZVYDLHVMHDI-UHFFFAOYSA-N OC(=O)CCCCCCCCCCCCC1COCC=C1
2229 0.028571429 LCRXZHYBTNSPAV-KLHLSARSSA-N CCCCCC(/C=C/C=CCC=CCC=CCC(CC(=O)O)O)O
2230 0.028571429 QBGKDWHKIQYJOS-UHFFFAOYSA-N CCCCCCC=CC=CCCCCC(CCC(=O)O)O
2231 0.028169014 SJJBVCSMUONENY-UWNGNNRMSA-N CCCCCC=CCC=CCC(/C=C/C=CC(CCC(=O)O)O)O
2232 0.028169014 AZYWJWTUDZBNAU-KRWDZBQOSA-N CCCCCCCCCCCCCC(=O)C1CCC(=O)O1
2233 0.028169014 VQCRNRSTXBCRKF-UHFFFAOYSA-N CCCCCC=CCC=CCCCC(CCCC(=O)O)O
2234 0.028169014 UVKYPKNCQJIGKV-UHFFFAOYSA-N CC1C(=O)CC2C(C)(C)CCCC2(C)C1(O)CCC1=COC=C1
2235 0.028169014 LGJFCXZBWYQHPX-OUKQBFOZSA-N CCCCCC(/C=C/C1C(O)CC(=O)C1CCCCCC#CO)O
2236 0.028169014 FJDHRJQXAMFETC-AWBBBOBTSA-N CCCCCC=CCC(/C=C/C=CCC=CC(CCC(=O)O)O)O
2237 0.028169014 RDADKZPYWXITRK-ZNNSQMGQSA-N C(O)(=O)CC/C=C/CC(OC)/C=C(\C)/CCCCCCC
2238 0.028169014 AFDSETGKYZMEEA-UHFFFAOYSA-N CCCCCC=CCC=CCCCCCCC(C(=O)O)O
2239 0.028169014 KPNOVUFTQDKPIM-GWMHBNKLSA-N CC(CCC1(C)C(C)CC=C2C1CCCC2(C)C(=O)O)CC(=O)O
2240 0.028169014 AFDSETGKYZMEEA-SVCKQPKZSA-N C([C@H](O)CCCCCC/C=C\C/C=C\CCCCC)(=O)O
2241 0.028169014 PQSDHPDBFBVDTD-HZJYTTRNSA-N C(CCCCC(O)CC/C=C\C/C=C\CCCCC)(=O)O
2242 0.028169014 DOCHQQOWHPNKAZ-FOCLMDBBSA-N CCCCCCCCCCCCCCC(=O)C=CC(=O)O
2243 0.028169014 FTJQWKHHXIINKC-UHFFFAOYSA-N CCCCCCCC(CC(=O)CCc1ccc(c(c1)OC)O)OC
2244 0.028169014 VAUZWWHGWUBKNY-DDQMIBCZSA-N CCCCC(/C=C/CC=CCC=CCC=CC(CCC(=O)O)O)O
2245 0.028169014 XQMXITISSVOTEY-DDQMIBCZSA-N CCCCCC(/C=C/C=CCC=CCC=CC(CCC(=O)O)O)O
2246 0.028169014 AFDSETGKYZMEEA-HZJYTTRNSA-N C(C(O)CCCCCC/C=C\C/C=C\CCCCC)(=O)O
2247 0.028169014 WFFSKSWERRSCHE-WQYLNYGWSA-N C[C@@H]1CC=C2[C@H](C[C@@H](O)[C@@H](O)C2(C)C)[C@@]1(C)CCC(=CC(=O)O)C
2248 0.028169014 WCIHEUGQBRAUFW-UHFFFAOYSA-N CCCCCCC=CC=CCC(CCCCCC(=O)O)O
2249 0.028169014 MTXBOUHFHLZZDV-XWSLJIMBSA-N COC(=O)C1(C)CCCC2(C)C(CC=C(/C)C=O)C(=C)CCC12
2250 0.028169014 SHHPWUDUFQJUTF-UHFFFAOYSA-N CC12CCCC(C)(C1CCC(=C)C2CCC(=C)C(O)CO)C(O)=O
2251 0.028169014 UVKYPKNCQJIGKV-PEFDPPPMSA-N CC1C(=O)CC2C(C)(C)CCCC2(C)C1(O)CCc3cocc3
2252 0.028169014 YMYZTWZIQXZSTG-UHFFFAOYSA-N OCCCCCC=CC=CC(CC=CCC=CCCCC(=O)O)O
2253 0.028169014 PQSDHPDBFBVDTD-UHFFFAOYSA-N CCCCCC=CCC=CCCC(CCCCC(=O)O)O
2254 0.028169014 LHARGQLUYMIOMA-UHFFFAOYSA-N CCCCCC=CCC=CCC(CCCCCC(=O)O)O
2255 0.028169014 CCLIIARESZBFSV-LONSSULPSA-N CCC(/C=C/C=CCC=CCC=CCCC(CCCC(=O)O)O)O
2256 0.027777778 HNICUWMFWZBIFP-FSQPMHOZSA-N CCCCC[C@@H](O)C=CC=CCCCCCCCC(=O)O
2257 0.027777778 GJCMFIRSMWNKEA-WQENPGRGSA-N CC1C(=O)CC2C(C)(C)CCCC2(C)C13CCC4(COC(O)C4)O3
2258 0.027777778 GJCMFIRSMWNKEA-MSEZIRAUSA-N CC1C(=O)CC2C(C)(C)CCCC2(C)C13CCC4(COC(O)C4)O3
2259 0.027777778 RCTNNDKRYXNYTI-WOMDGJDESA-N CC1(C)CCCC2(C)C(CCC(=CC(=O)O)CO)C(=CCC12)CO
2260 0.027777778 IKXQNPSOQKPFAU-UHFFFAOYSA-N CCCCCCCC(CC(=O)CCc1ccc(c(c1)OC)OC)O
2261 0.027777778 QGIMGQDFFATHOP-UHFFFAOYSA-N CCCCCCC(CC=CC=CCCCCCC(=O)O)O
2262 0.027777778 NUPDGIJXOAHJRW-INNCYNTESA-N OCCCCCC=CCC(/C=C/C=CCC=CCCCC(=O)O)O
2263 0.027777778 FIFOIPDJSLULPT-YCUQASCUSA-N CCCCCC=CCC(/C=C/C=CC=CC(CC(C(=O)O)C)O)O
2264 0.027777778 HNICUWMFWZBIFP-WWYDAZRDSA-N CCCCCC(/C=C/C=CCCCCCCCC(=O)O)O
2265 0.027777778 CDFODYQHBUGORJ-UHFFFAOYSA-N OC(C1CCOC1=O)CC1C2(CCC3C1(C)CCCC3(C)C)OC2
2266 0.027777778 FQUPBSWNKJEXHX-FUZVTOIOSA-N CCCCC(/C=C/CC=CCC=CC(/C=C/CCCC(=O)O)O)O
2267 0.027777778 HNICUWMFWZBIFP-IRQZEAMPSA-N CCCCC[C@@H](/C=C/C=C\CCCCCCCC(=O)O)O
2268 0.027777778 HNICUWMFWZBIFP-PIHGWCCBSA-N C(CCCCCCC/C=C\C=C\[C@H](O)CCCCC)(=O)O
2269 0.027777778 WGCNLTWTWMWDQN-FUZVTOIOSA-N CCCCCC(/C=C/C=CCC=CC(/C=C/CCCC(=O)O)O)O
2270 0.027777778 XUDNDTZOWNNWHA-HLGVZOAESA-N C(CCCCCC/C=C/[C@H](O)C/C=C\CCCCC)(=O)O
2271 0.027777778 XUDNDTZOWNNWHA-NDTUJAEZSA-N C(CCCCCC/C=C/[C@@H](O)C/C=C\CCCCC)(=O)O
2272 0.027777778 HNICUWMFWZBIFP-KDFHGORWSA-N C(/C=C/C(O)CCCCC)=C\CCCCCCCC(=O)O
2273 0.027777778 HNICUWMFWZBIFP-PXBBSODISA-N C(CCCCCCC/C=C/C=C\[C@H](O)CCCCC)(=O)O
2274 0.027777778 AXHVHDCGQDZXRC-NOFHCYSVSA-N CCCCCC=CCC(/C=C/C=CC(/C=C/CCCC(=O)O)O)O
2275 0.027777778 MYPYRFSQQKRVDW-DXDNVFLHSA-N C(CCCCCCC/C=C\CCCC/C(/O)=C\CC)(=O)O
2276 0.027777778 TXRBDUOBFVEAFQ-UHFFFAOYSA-N CCCCCCCC(CC(=O)CCc1ccc(c(c1C)OC)O)O
2277 0.027777778 HNICUWMFWZBIFP-DICWEVBBSA-N CCCCCC(O)C=C/C=CCCCCCCCC(=O)O
2278 0.027777778 IPASPKBXTIYIHC-GFBZKKKVSA-N CCCCCCCCCC(O)(CC=C/CCC(=O)O)C=C
2279 0.027777778 GJCMFIRSMWNKEA-JUTOQRCKSA-N CC1C(=O)CC2C(C)(C)CCCC2(C)C13CCC4(COC(O)C4)O3
2280 0.027777778 GJCMFIRSMWNKEA-KNLVXHHQSA-N CC1C(=O)CC2C(C)(C)CCCC2(C)C13CCC4(COC(O)C4)O3
2281 0.027777778 BBYNTUISAGINHO-UHFFFAOYSA-N CCCCCC(=O)C=CCCCCCCCCCC(=O)O
2282 0.027777778 QSRQARANMBXJAZ-MJWYBRSISA-N CC1CCC2=C(CCCC2(C)C)C1(C)CCC3=CC(=O)OC3O
2283 0.027777778 POQRSUGWVPJEIA-UHFFFAOYSA-N CCCCCCCCC#CCCCCCOCCC(=O)O
2284 0.027777778 QJXBWMKHNQYKMO-QBCCGUPOSA-N CC1(CCC2C(=C)CCC3C2(C)CCCC3(C)C(=O)O)OC1CO
2285 0.027777778 BRFYWEQOODNPDN-UHFFFAOYSA-N CCCCCCCOCC#CCCCCCCCC(=O)O
2286 0.027777778 HDZIVQBKXWJLJD-UHFFFAOYSA-N CCCCCCCCC#CCCCCCCOCC(=O)O
2287 0.027777778 HNICUWMFWZBIFP-WHLLTAFYSA-N CCCCCC(O)C=CC=CCCCCCCCC(=O)O
2288 0.027777778 IICMLBGHMOJKFN-UHFFFAOYSA-N CCCCCCC=CC1C(O)CC(C1CC=CC=CCC(=O)O)O
2289 0.027777778 QUXVTYRSWSHTSP-UHFFFAOYSA-N CCCCCCCCCCCCC1(O)C=CC(=CC1O)O
2290 0.027777778 NUPDGIJXOAHJRW-HTPIGLDCSA-N OCCCCCC=C/CC(O)C=CC=C/CC=C/CCCC(=O)O
2291 0.027777778 ZLIVOFGWOIOQMV-UHFFFAOYSA-N CCCCCCC=CC=CCCCCCCC(C(=O)O)O
2292 0.027777778 MPTNGCZYTDZDRW-UHFFFAOYSA-N CCCCC(CC=CC=CCCCCCCCC(=O)O)O
2293 0.02739726 CBJFIKMMFZQRSI-ALKZIFLNSA-N CCCCCC1OC1CC=CCC(/C=C/C=CCCCC(=O)O)O
2294 0.02739726 RFCYXKNVYQOCTM-PEPUZGFWSA-N CCCCCC(O)C(O)C=CC=CC=C/CC=C/CCCC(=O)O
2295 0.02739726 MYOCRSBJPTWRLE-QSIVWWMUSA-N CCCCCC=CCC=CCC(C1OC1/C=C/CCCC(=O)O)O
2296 0.02739726 MBVODZZHGAGOPM-PEIUPEMUSA-N CC1(C)CCCC2(C)C1CCC3(C)OC(CC23)C4(OC4CO)C=O
2297 0.02739726 NSYIWDWDFMSPJJ-SOHDHNSJSA-N CC(C)CC(=O)CC(C)C1CCC2(C)CC(=O)C=C(C)C2(C1)OO
2298 0.02739726 OOKRHTRASHEYGQ-UHFFFAOYSA-N CCCCCC=CCC1OC1CC=CCC=CCC(CC(=O)O)O
2299 0.02739726 UJWFARNWGDVGFP-OHZJXPEOSA-N OCCCCCC=CCC=CCC(/C=C/C=CCCCC(=O)O)O
2300 0.02739726 SBQAJISIQMSNOQ-VWBYVRSRSA-N CCC(CCC=CCC=CCC(/C=C/C=CCCCC(=O)O)O)O
2301 0.02739726 WQGPZQLCDWPWCU-RLBNLKPQSA-N CCCCCC=CCC1OC1CC=CC(/C=C/CCCC(=O)O)O
2302 0.02739726 LHLBLQFBRCHUFT-PLKFVPEDSA-N CCCCCC(=CCC=CCC(/C=C/C=CCCCC(=O)O)O)O
2303 0.02739726 BDJUXLCSUHXXHD-UHFFFAOYSA-N CCCCCC=CCC1OC1CC=CCC(=CCCCC(=O)O)O
2304 0.02739726 UWCNLVXPTDAOTI-UHFFFAOYSA-N CCOCCCC1OC1CC=CCC=CCC=CCCCC(=O)O
2305 0.02739726 YNVNPHZUWZPHCM-AZKZCQRCSA-N CCCCCC=CCC=CCC(/C=C/C=CCCC(C(=O)O)O)O
2306 0.02739726 OOFWRBXZOLAEEA-UHFFFAOYSA-N OCCCCCCCCC=CC=CCCCCCC(=O)O
2307 0.02739726 IRNBKGDEFDPCBX-FUHWJXTLSA-N CCCCCCCC(O)CCCC1Cc2cc(O)cc(O)c2CO1
2308 0.02739726 UNIYGPZIVGWQCW-DQHMNTDASA-N CCCCCC(/C=C(/C=CCC=CCC=CCCCC(=O)O)\O)O
2309 0.02739726 OZWVPGHYBCBUNQ-NSONFIPJSA-N CCCCCC=CCC(=CCC(/C=C/C=CCCCC(=O)O)O)O
2310 0.02739726 PCDPHMUTBJRIGZ-LIOBVXCHSA-N CCCCCC=CCC=CCC(/C=C/C=C(CCCC(=O)O)O)O
2311 0.02739726 PYZRVOGCTHXLCN-JOBJLJCHSA-N CCCCCCC(=O)C=CC=CC(=O)CCCCCC(=O)OCC
2312 0.02739726 QWRPJDGRCGZWSK-CNVJLJKISA-N CC(CCC1C(=CCC(C(=C)C)C1(C)CCC(=O)O)C)CC(=O)O
2313 0.02739726 KARBXQSWNPRINY-FSSKUYROSA-N CCCCCC=CCC=CCC(/C=C/C(=CCCCC(=O)O)O)O
2314 0.02739726 VHYQMWGDFBOJEV-UHFFFAOYSA-N CCCCCCCCCCCC(CC1=CC(=O)C=C(C1=O)OC)O
2315 0.02739726 QMCDNLAZTDINMH-YZWBDTHQSA-N CCCCCC=CCC=CC(C(/C=C/C=CCCCC(=O)O)O)O
2316 0.02739726 NONYMPHQXUGMIU-SYEFFNPOSA-N CC(C)C(CCC(=O)C)C=CC(C)(O)CC=CC1(C)CCC(=O)O1
2317 0.02739726 JPXQFRAOIZAIFL-BVEIJABVSA-N CCCCCC=CCC=CCC(/C=C(/C=CCCCC(=O)O)\O)O
2318 0.02739726 LRVYKOFXRCZQJE-UHFFFAOYSA-N OCCCCCCCCC=CCCCCCC=CC(=O)O
2319 0.02739726 UFJUOHSVHCNWJN-UHFFFAOYSA-N OCCCCCC=CCC=CCC(=CCC=CCCCC(=O)O)O
2320 0.02739726 AWLCSXWTYXSBJV-UHFFFAOYSA-N CCCCCCCCCCCC1OC1CCC=CC(=O)O
2321 0.02739726 CIPDTFVVQAYWAD-UHFFFAOYSA-N OCCCCCC=CCC=C(CC=CCC=CCCCC(=O)O)O
2322 0.02739726 JTIXADBLYXWUJB-UHFFFAOYSA-N OCCCCCC=CCC(=CCC=CCC=CCCCC(=O)O)O
2323 0.02739726 KLPOTZXZHYGCLG-UHFFFAOYSA-N CCCCC(C1OC1CC=CCC=CCC=CCCCC(=O)O)O
2324 0.02739726 XYDVGNAQQFWZEF-UHFFFAOYSA-N CCC(C(CC=CCC=CCC=CCC=CCCCC(=O)O)O)O
2325 0.02739726 BXKYVIXFZNEZFP-YIPSCSJGSA-N CC(CCC1(C)C(C)CCC2(C)C1CC(=C2C)C(=O)O)CC(=O)O
2326 0.02739726 ZURAARFOCMNBGA-MBLHEYPGSA-N CCCCCC(/C=C/C=CCC=CCC=CCCC(C(=O)O)O)O
2327 0.02739726 SKIQULSONATZGK-QINSGFPZSA-N CCCCCCCCC(=O)C=C/CCCCCCC(=O)O
2328 0.02739726 TWBHJEODSOGESC-UHFFFAOYSA-N OCCCCCC=CCC=CCC=CCC=CCCCOC(=O)O
2329 0.02739726 NCTLQFMDPRJPTR-UHFFFAOYSA-N OCCCCOCC=CCC=CCC=CCC=CCCCC(=O)O
2330 0.02739726 ATCZZUBEXMMVJC-UHFFFAOYSA-N CCCCCC(=CCC=CCC1OC1CC=CCCCC(=O)O)O
2331 0.02739726 UOGXHRLGGZVAOQ-UHFFFAOYSA-N CCCCCC(C(=CC=CCC=CCC=CCCCC(=O)O)O)O
2332 0.02739726 YBYZVCBYDKPYDE-UHFFFAOYSA-N CCCCCC(C(CC=CCC=CCC=CC=CCC(=O)O)O)O
2333 0.02739726 NKZUGHQKYBQVFV-UHFFFAOYSA-N CCOCCCC=CCC=CCC=CCC1OC1CCCC(=O)O
2334 0.02739726 LZOKQGSMTXXCPO-UHFFFAOYSA-N CCCCCC(=O)C(CC=CCC=CCC=CCCCC(=O)O)O
2335 0.02739726 SLKROLMCAXMYDH-UHFFFAOYSA-N CCCCCC(C(=O)CC=CCC=CCC=CCCCC(=O)O)O
2336 0.02739726 WLFLBHYDHMQULZ-GXESHILCSA-N CC(=CCC1C(=C)CCC2C1(C)CCCC2(C)C(=O)O)C(O)CO
2337 0.02739726 NBTVMWBDSHZKCV-YYXRFELFSA-N CC1CCC2(C)C(CCC(OO)C2=C)C1(C)CCC(=CC(=O)O)C
2338 0.02739726 NONYMPHQXUGMIU-KSKXORJASA-N CC(C)C(CCC(=O)C)C=CC(C)(O)CC=CC1(C)CCC(=O)O1
2339 0.02739726 YCRWFEGNCPOQQH-UHFFFAOYSA-N CCCOCCC=CCC=CCC1OC1CC=CCCCC(=O)O
2340 0.02739726 VPCXICWEGGVPLX-UHFFFAOYSA-N CCCCCCCCCCCCCC1=C(OC)C(=O)C=C(C1=O)O
2341 0.02739726 CVFZLCAUEGPOTI-UHFFFAOYSA-N CCCCOCC=CCC=CCC1OC1CC=CCCCC(=O)O
2342 0.02739726 FYIXFEHDLNEBQG-UHFFFAOYSA-N CCCOCCC=CCC=CCC=CC=CC(CCCC(=O)O)O
2343 0.02739726 NONYMPHQXUGMIU-FBKJCEBKSA-N CC(C)C(CCC(=O)C)C=CC(C)(O)CC=CC1(C)CCC(=O)O1
2344 0.02739726 YRWVYMALUJDVMD-UHFFFAOYSA-N CCCCOCC=CCC=CCC=CC=CC(CCCC(=O)O)O
2345 0.02739726 QZRBZICRAFMUAQ-UHFFFAOYSA-N CCCCCCCCCCCCCCC1=C(O)C(=O)C=C(O)C1=O
2346 0.02739726 SOTPQMZYGLNCGH-UHFFFAOYSA-N CCCCCC=CCC=CCC=CC=CC(COCCC(=O)O)O
2347 0.02739726 MJYWITJYGIRBDN-HEZUFYQYSA-N CC1CCC2(C)C(CCCC2=C)C1(C)CCC(=C/C(=O)O)C=O
2348 0.02739726 URJAHVNMYGGGKE-UHFFFAOYSA-N CCCCCCCC(CC(=O)CCc1cc(OC)c(cc1C)O)O
2349 0.02739726 RFCYXKNVYQOCTM-CDZWCFJOSA-N C(CCC/C=C/C/C=C/C=C/C=C/C(O)C(O)CCCCC)(=O)O
2350 0.02739726 LIYCOTUUWOESJK-OIZRIKEUSA-N C(OO)(C/C=C\C/C=C\CCCCC)/C=C/C=C\CCCC(=O)O
2351 0.02739726 XLGYOGUDSFUNBU-FLIBITNWSA-N C(CCCCCCCC(=O)C/C=C\CCCCCC)(=O)O
2352 0.02739726 JLGIWEJGVGBAHQ-DIIBEUOPSA-N CCCCCC(/C=C/C=CCC=CCC(=CCCCC(=O)O)O)O
2353 0.02739726 BKJBXNYJVJPQLE-VURMDHGXSA-N C(CCCCCCCC(=O)CC/C=C\CCCCC)(=O)O
2354 0.02739726 IEQLMTRAAYQDSD-FLIBITNWSA-N C(CCCCCCCCC(=O)C/C=C\CCCCC)(=O)O
2355 0.02739726 YGEMOYUKOXIRJI-ZHACJKMWSA-N [H]\C(CCCCCCCCC)=C(\[H])C(=O)CCC1=CC(O)=C(O)C=C1
2356 0.02739726 VNRNQMIMEDREKD-UHFFFAOYSA-N CCCCCCC(=CC=CCCCCCCCC(=O)O)O
2357 0.02739726 BPKJSXZUBZCUCJ-UHFFFAOYSA-N CCCCCCCCC1=C(OC1)CCCCCCC(=O)O
2358 0.02739726 RUTQOBJLGHUCJC-ATHKOCGESA-N CCCCC\C=C/C[C@@H](O)\C=C\C=C\CCC(=O)CCCC(O)=O
2359 0.02739726 KXIAXQTUJWNFBE-UYWPGNSFSA-N CCCCCC(/C=C/C=CCC=CCC=C(CCCC(=O)O)O)O
2360 0.02739726 AHHXLFNPCWCNQF-SOOJVSLFSA-N CCCCC\C=C/CC(=O)CC\C=C\C=C/[C@H](O)CCCC(O)=O
2361 0.02739726 XTFJKVJARQJPHR-UHFFFAOYSA-N CCCCCC(=CCC=CCC=CC=CC(CCCC(=O)O)O)O
2362 0.02739726 RTFZSQZXZDXAHA-LMBPUIDJSA-N CC(C)C1CC=C(C)C(CCC(=C/C(=O)O)C)C1(C)CCC(=O)O
2363 0.02739726 SKIQULSONATZGK-NTCAYCPXSA-N CCCCCCCCC(=O)C=CCCCCCCC(=O)O
2364 0.02739726 XYDVGNAQQFWZEF-JPURVOHMSA-N CCC(O)C(O)C\C=C/C\C=C/C\C=C/C\C=C/CCCC(O)=O
2365 0.02739726 YGHKPIGWINBPFP-UHFFFAOYSA-N CCCCCC=CCC(=CCC=CC=CC(CCCC(=O)O)O)O
2366 0.02739726 KZAYNRGNIZSYEY-QAKGOHAMSA-N CCCCCC=CCC=CCC(=C/C=C/C(CCCC(=O)O)O)O
2367 0.02739726 SNOSCANYFCXCGY-UPHRSURJSA-N C(CCC/C=C\CCCCCCCC(=O)O)CCCC=O
2368 0.02739726 LIYCOTUUWOESJK-VBLHFSPLSA-N CCCCC/C=C\C/C=C\C[C@@H](/C=C/C=C\CCCC(=O)O)OO
2369 0.02739726 KZNRNAIIEXOISW-UHFFFAOYSA-N CCCCCC=CCC(=CCC1OC1CC=CCCCC(=O)O)O
2370 0.02739726 NONYMPHQXUGMIU-DTTZUJFISA-N CC(C)C(CCC(=O)C)C=CC(C)(O)CC=CC1(C)CCC(=O)O1
2371 0.02739726 ARJYGOKGWKPGQH-RBJNFAKZSA-N CCCCCC(/C=C/C=CC=CCCC1OC1CCCC(=O)O)O
2372 0.02739726 PHIXKQDGLSTYQU-UHFFFAOYSA-N CCCCCCCCC=CC(=O)CCCCCCC(=O)O
2373 0.02739726 XIIKHJQDOWEYMJ-UHFFFAOYSA-N CCCCCC=CCC1OC1CC1OC1CC=CCCCC(=O)O
2374 0.02739726 ORHABHNVNBTYBK-BDITYQFBSA-N CCCCCC=CCC=C/C(=C/C(CC=CCCCC(=O)O)O)/O
2375 0.02739726 KSEZUZXMTHEFEY-UHFFFAOYSA-N CCCCOCC=CC=CC(CC=CCC=CCCCC(=O)O)O
2376 0.02739726 GVBQGNXBGOKLBZ-UHFFFAOYSA-N CCCOCCC=CC=CC(CC=CCC=CCCCC(=O)O)O
2377 0.02739726 BKJBXNYJVJPQLE-UHFFFAOYSA-N CCCCCC=CCCC(=O)CCCCCCCC(=O)O
2378 0.02739726 DLHLVWPKWDVFSP-CMKODMSKSA-N CC(=O)OCCC1C(=CCC2C(C)(C)CCCC12C)COC(=O)C
2379 0.02739726 NANXTSSAKYPLFL-UHFFFAOYSA-N CCCCCC=CCC=CCC=CC(CC(=O)CCCC(=O)O)O
2380 0.02739726 AEHUQHOABRTKBQ-UHFFFAOYSA-N OCCCCCC=CCC=CC=CC(CC=CCCCC(=O)O)O
2381 0.02739726 UNKOYXBZIMUNPU-UHFFFAOYSA-N CCCCCCCC(CC(=O)CCc1cc(C)c(c(c1)OC)O)O
2382 0.02739726 LIYCOTUUWOESJK-ABTOWWTLSA-N CCCCCC=CCC=CCC(/C=C/C=CCCCC(=O)O)OO
2383 0.02739726 CGXPEDOFBFGHJH-YSPKDNJDSA-N CCCCCC=C/C(O)C(O)C=CC=C/CC=C/CCCC(=O)O
2384 0.02739726 UZEGCBLKLBSVQM-UHFFFAOYSA-N OCCCCCC=CCC=CCC=CCC1OC1CCCC(=O)O
2385 0.02739726 VMDPEAOEIUWRLF-UHFFFAOYSA-N CCCCCC=CCC(C(CC=CCC=CC=CCC(=O)O)O)O
2386 0.02739726 LLOHKGJLOSFODM-UHFFFAOYSA-N CCCCCC=CCC(C(=CC=CCC=CCCCC(=O)O)O)O
2387 0.02739726 FEVUZKSDTXPARO-UHFFFAOYSA-N CCCCCC1OC1CC=C(CC=CCC=CCCCC(=O)O)O
2388 0.02739726 KPBOLLJJMHIJPH-UHFFFAOYSA-N OCCCCCC=CCC=CCCCCCCCC(=O)O
2389 0.02739726 SNOSCANYFCXCGY-UHFFFAOYSA-N O=CCCCCCCCC=CCCCCCCCC(=O)O
2390 0.02739726 WLFLBHYDHMQULZ-LUXNZCAHSA-N CC(=C/CC1C(=C)CCC2C1(C)CCCC2(C)C(=O)O)C(O)CO
2391 0.02739726 WLFLBHYDHMQULZ-FXVOCFOGSA-N CC(=C/CC1C(=C)CCC2C1(C)CCCC2(C)C(=O)O)C(O)CO
2392 0.02739726 MBQOTTVGQWAFTC-ZMOJJHALSA-N CC(CCC1C(=CCC2C(C)(C)C(O)C(=O)CC12C)C)CC(=O)O
2393 0.02739726 BMZXNGGKDMPLIJ-DYICZSQZSA-N CCCCCC(/C=C/C=CCC=CCC=CCCC#CO)OO
2394 0.02739726 LUZARHTWSOXFLP-HEZUFYQYSA-N CC1CCC2(C)C(CCC=C2C)C1(C)CCC(=C/C(=O)O)C=O
2395 0.02739726 QRVACQOXVSHMQA-UHFFFAOYSA-N CCCCCC=CCC1OC1CC=CCC=CCOCCC(=O)O
2396 0.02739726 SKIQULSONATZGK-UHFFFAOYSA-N CCCCCCCCC(=O)C=CCCCCCCC(=O)O
2397 0.02739726 OXCUTPXSTORRTP-UHFFFAOYSA-N CCCCCC=CCC(=CCCCCCCCC(=O)O)O
2398 0.02739726 XKQKOMBDTAHBFA-MLZJRGSSSA-N C[C@H]1CC[C@H]2C(=CCCC2(C)C)[C@@]1(C)CCC3=CC(=O)O[C@@H]3O
2399 0.02739726 XMJPYKUIDKRALG-HPUSYDDDSA-N CC(=C)[C@H]1CCC(=C)[C@@H](C[C@H](O)[C@](C)(O)C=C)[C@]1(C)CCC(=O)O
2400 0.02739726 NHLVAPVRXWMIKJ-UHFFFAOYSA-N CCCOCCCC=CC=CCCCCCCCC(=O)O
2401 0.02739726 AHHXLFNPCWCNQF-UHFFFAOYSA-N CCCCCC=CCC(=O)CCC=CC=CC(CCCC(=O)O)O
2402 0.02739726 DXTPVLANLKAHKM-ZTFIQULGSA-N CCCCCC=CC/C(=C/C(/C=C/CC=CCCCC(=O)O)O)/O
2403 0.02739726 XEFIVWOFYVSBPR-UHFFFAOYSA-N CCCCCC=CCC=CC=CC=CCC(C(CCC(=O)O)O)O
2404 0.02739726 NOQRUHJIFGIYFY-UHFFFAOYSA-N CCCCOCCC=CC=CCCCCCCCC(=O)O
2405 0.02739726 AZFFGYLPQIFOAE-UHFFFAOYSA-N CCCCCCC=CC=CCCCCCCCOC(=O)O
2406 0.02739726 QAPPYQCXTJHNRC-UHFFFAOYSA-N CCCCCCC=CC=CCCCCCCOCC(=O)O
2407 0.02739726 YKCOUCNKKGCXSS-UHFFFAOYSA-N CCCCCCC=CC=CCCCCCOCCC(=O)O
2408 0.02739726 SWTSNCHAYJIAKT-UHFFFAOYSA-N CCOCCCC=CCC=CC=CC(CC=CCCCC(=O)O)O
2409 0.02739726 DNTYBRXFACOPMH-OLAGRQRXSA-N CCCCCC=C/C(=C/C(CC=CCC=CCCCC(=O)O)O)/O
2410 0.02739726 JHFKCKIOIRIZKG-UHFFFAOYSA-N CCCCCC=C(CC=CCC1OC1CC=CCCCC(=O)O)O
2411 0.02739726 SBOBEZGODZBJEL-UFYHSVRASA-N CCCCC(/C=C/CC=CCC=CCC(=CCCCC(=O)O)O)O
2412 0.02739726 HZENKXVEQLHNJR-UHFFFAOYSA-N CCCCCC=CCC1OC1CC=CCC1OC1CCCC(=O)O
2413 0.02739726 XMWWZDOXHIZAJG-HBCWEZJVSA-N CCCCC(/C=C/CC=CCC=CCC=C(CCCC(=O)O)O)O
2414 0.02739726 UMSVHYIMXLSQGN-UHFFFAOYSA-N CCCCCCCCC1=C(C1)CCCCOCCC(=O)O
2415 0.02739726 UAWGDPCGSUOWHF-UHFFFAOYSA-N CCCCCC=CCC1OC1CC=CCC=CCCOCC(=O)O
2416 0.02739726 FBBFCRNANIPCBL-UHFFFAOYSA-N CCCCCCCCCC(CC(=O)CCc1ccc(c(c1)O)O)O
2417 0.02739726 ZIOZYRSDNLNNNJ-UHFFFAOYSA-N CCCCCC=CCC(OO)C=CC=CCC=CCCCC(O)=O
2418 0.02739726 HDJHUJJVFNEQOO-QRKUABHPSA-N C[C@@H]1C(=O)C=C2C(C)(C)CCC[C@]2(C)[C@@]13CC[C@@](CO)(CCO)O3
2419 0.02739726 OAGPRRLVCQEJLL-XDLJNUGKSA-N CCCCC(/C=C/CC=CCC=CCC=CCCC(C(=O)O)O)O
2420 0.02739726 YUYUKCCRWNXBDG-UHFFFAOYSA-N CCCCC(C(=CCC=CCC=CCC=CCCCC(=O)O)O)O
2421 0.02739726 RLQPICASUJTKCN-UHFFFAOYSA-N CCCCOCCCCC1=C(C1)CCCCCCC(=O)O
2422 0.02739726 SNUPNOSJSJKCJM-UHFFFAOYSA-N CCCCCCC=CCCCCCCCCOS(C)(=O)=O
2423 0.02739726 VHWUWEMASFIQJL-UHFFFAOYSA-N CCCCCC=CCC=CCC=CCC1OC1C(CCC(=O)O)O
2424 0.02739726 RLNBNGSUIVZPLR-UHFFFAOYSA-N CCCCCC=CCC=CCC=CCC1OC1CC(CC(=O)O)O
2425 0.02739726 LUZARHTWSOXFLP-LQJIQPLVSA-N C[C@@H]1CC[C@]2(C)[C@H](CCC=C2C)[C@@]1(C)CCC(=CC(=O)O)C=O
2426 0.02739726 YVCXXFFWKMXSKS-GYJFVFOBSA-N CCCCC(/C=C/CC=CCC=CCC=CCOCCC(=O)O)O
2427 0.02739726 DHXLRIRGRIATPP-UHFFFAOYSA-N CCCCOCC1OC1CC=CCC=CCC=CCCCC(=O)O
2428 0.02739726 UNGJSIHPJNKDAX-UHFFFAOYSA-N CCCCCC1OC1CC=CCC=CCC=CCCCOC(=O)O
2429 0.02739726 JUUOJHXRENMSFZ-XDLJNUGKSA-N CCCCC(/C=C/CC=CCC=CCC=CCCOCC(=O)O)O
2430 0.02739726 PXISDRVPSOFJGO-UHFFFAOYSA-N CCCCCC=CCC=CCC=CCC1OC1COCCC(=O)O
2431 0.02739726 XBOPEHRNBQKNIB-UHFFFAOYSA-N CCCCCCCCC1=C(C1)CCCCCOCC(=O)O
2432 0.02739726 UGQXQYOCMPMECO-WQPBPFJHSA-N CCCOCC(/C=C/CC=CCC=CCC=CCCCC(=O)O)O
2433 0.02739726 XBAXBQMRALETCS-WQPBPFJHSA-N CCOCCC(/C=C/CC=CCC=CCC=CCCCC(=O)O)O
2434 0.02739726 IQKSJNLSZIPOFP-UHFFFAOYSA-N CCCCCC=CCC=CCCCCCOCCC(=O)O
2435 0.02739726 AGMNCUVLMOIDER-USFRQSJGSA-N CCCCCC=CCC(/C=C/C=CCC(=CCCCC(=O)O)O)O
2436 0.02739726 GHXLXSMTOFBCPQ-SNQVDKTRSA-N CCCCCC=CCC(/C=C/C=CCC=C(CCCC(=O)O)O)O
2437 0.02739726 UUXXMNBNCIZYCT-UHFFFAOYSA-N CCCCCC=CCC=CCCCCCCOCC(=O)O
2438 0.02739726 RHNZKGNFRHHBKB-UHFFFAOYSA-N CCCCCC=CCC=CCCCCCCCOC(=O)O
2439 0.02739726 HSRPLMSVQCXBMV-UHFFFAOYSA-N CCCOCCCCCC1=C(C1)CCCCCCC(=O)O
2440 0.02739726 RMUSHFWFLYHHNI-XOZJMPKGSA-N CC=C(C)/C(=O)OCC1=CC(=O)C(CC1)C(C)CCC=C(C)C
2441 0.02739726 IQSJXSUNMXVLFE-UHFFFAOYSA-N CCCCCC1OC1CC=CCC=CCC=CCCOCC(=O)O
2442 0.02739726 RBKDZQNWXIGULA-UHFFFAOYSA-N CCOCCCC=CCC=CCCCCCCCC(=O)O
2443 0.02739726 GBTCYSUSZWURIB-UHFFFAOYSA-N CCC(CCCC=CC=CCCCCCCCC(=O)O)O
2444 0.02739726 WCMXEMQLVSTWSV-UHFFFAOYSA-N CCCCCC=C(C=CC(CC=CCC=CCCCC(=O)O)O)O
2445 0.02739726 SYYFSWBPQQRBAN-MBLHEYPGSA-N CCCCC(C(/C=C/C=CCC=CCC=CCCCC(=O)O)O)O
2446 0.02739726 KORWOPAPCSSZQU-UHFFFAOYSA-N CCCCCCC(=O)C=CC(CC=CCC=CCCCC(=O)O)O
2447 0.02739726 IEQLMTRAAYQDSD-UHFFFAOYSA-N CCCCCC=CCC(=O)CCCCCCCCC(=O)O
2448 0.02739726 NXNWFMAODDKRMO-UHFFFAOYSA-N CCCCCC=CCC=CCC=CCC1OC1CCC(C(=O)O)O
2449 0.02739726 CFKDVGKNRTZNDB-NKAVYKLPSA-N CCCCCC=CCC(/C=C/C=CCC=CCCC(C(=O)O)O)O
2450 0.02739726 ZIKXMRHHDUPCOD-UHFFFAOYSA-N CCCCCC=CCC=CCC(=CCC1OC1CCCC(=O)O)O
2451 0.02739726 BQXUTNSAMIGPQZ-MOSKZXKDSA-N CCCCCC=CCC=CCC(/C=C/C=CCCC#CO)OO
2452 0.02739726 XMAXJXBVIUWDPI-SCIFTUNDSA-N CCCCCC=CCC=CC(/C=C/CC1OC1CCCC(=O)O)O
2453 0.02739726 NSYIWDWDFMSPJJ-YDGZCJQPSA-N CC(C)CC(=O)CC(C)C1CCC2(C)CC(=O)C=C(C)C2(C1)OO
2454 0.02739726 LFGBXWBVMQXCKK-UHFFFAOYSA-N CCCCCC=CCC(=CCC=CCC1OC1CCCC(=O)O)O
2455 0.02739726 KEVIJWCGKYZTEW-WCHYPCBBSA-N CCCCCC=CC(/C=C/CC=CCC1OC1CCCC(=O)O)O
2456 0.02739726 CGXPEDOFBFGHJH-DBDFRQIASA-N CCCCCC=CC(C(/C=C/C=CCC=CCCCC(=O)O)O)O
2457 0.02739726 JZFNJMUUPQJPMX-WFHGGRNNSA-N CCCOCCC(/C=C/C=CCC=CCC=CCCCC(=O)O)O
2458 0.02739726 SAPIDSLKFVQMLW-UHFFFAOYSA-N CCCOCCC=CCC=CCC=CCC1OC1CCCC(=O)O
2459 0.02739726 TXXGKQRMDZCBJW-UHFFFAOYSA-N CCCCCC=CCC1OC1CC=CCC=CCCCOC(=O)O
2460 0.02739726 YQWLDANXLXAIDV-UHFFFAOYSA-N CCCCCC1OC1CC=CCC(=CCC=CCCCC(=O)O)O
2461 0.02739726 WLFLBHYDHMQULZ-GRTHZSRHSA-N CC(=CCC1C(=C)CCC2C1(C)CCCC2(C)C(=O)O)C(O)CO
2462 0.02739726 JWQVIESXMMMGKV-MVCGEITGSA-N CCCCCC(=CCC(/C=C/C=CCC=CCCCC(=O)O)O)O
2463 0.02739726 AXHGPFJHZMWUQZ-UHFFFAOYSA-N CCCCCC1OC1CC=CCC=CCC=CCOCCC(=O)O
2464 0.02739726 WKBFLXANWBWRIE-UHFFFAOYSA-N CCCCCCCCCCCCCC1=C(O)C(=O)C(=C(O)C1=O)C
2465 0.02739726 XORULYHLEMFRAX-YXNZSUNSSA-N CCCCOCC(/C=C/C=CCC=CCC=CCCCC(=O)O)O
2466 0.02739726 SJHXGNNPUIHGEH-UHFFFAOYSA-N CCCCCCC(=O)CCCCCCC=CCC(C=O)O
2467 0.02739726 BZLWTXLPKSYVLF-YYQDVSSTSA-N CCCCCC=CCC(/C=C/C=CCC1OC1CCCC(=O)O)O
2468 0.02739726 FRAFMLCDGYVHNZ-UHFFFAOYSA-N CCCCCCCCCCCCCC1=C(O)C(=O)C=C(OC)C1=O
2469 0.02739726 OVRTWMXZJDPGEQ-WAYWQWQTSA-N CCCCC=C/CCCC(=O)CCCCCCCC(=O)O
2470 0.02739726 JPAXQKOVDPWFII-UHFFFAOYSA-N CCCCC1CCC(=O)C1CCCCCCC(=O)OCC
2471 0.02739726 MFTNSWMEWWXNPP-NKAVYKLPSA-N CCCCCC=CCC(/C=C/C=CCC=CCCOCC(=O)O)O
2472 0.02739726 ODVABIKXUNAVSN-UHFFFAOYSA-N CCCCOCC=CCC1OC1CC=CCC=CCCCC(=O)O
2473 0.02739726 BPOJRLVEKABTFZ-ZXESEPHKSA-N CCCCOCC=CCC(/C=C/C=CCC=CCCCC(=O)O)O
2474 0.02739726 TUVGKVAIAIYXMA-UHFFFAOYSA-N CCCCCC(CC=C1C(O)C=CC1CC=CCCCC(=O)O)O
2475 0.02739726 XVTWZFUIVWLORP-LYXHAEOFSA-N CCCOCCC=CCC(/C=C/C=CCC=CCCCC(=O)O)O
2476 0.02739726 RRVWWISJQFUJSD-JZNJQAFRSA-N CC1CCC2(C)C(CCC=C2C)C1(C)CC=C(/CC(=O)O)C=O
2477 0.02739726 NMHUVCXZKTYNGS-UHFFFAOYSA-N CCCCCC1OC1CC=CCC=CCC(=CCCCC(=O)O)O
2478 0.02739726 FTFMBKJISJAOCE-UHFFFAOYSA-N CCCCCC(=CCC=CCC=CCC1OC1CCCC(=O)O)O
2479 0.02739726 UGECNHBUQITBME-UHFFFAOYSA-N CCCOCCC=CCC1OC1CC=CCC=CCCCC(=O)O
2480 0.02739726 LBOGDJVRTFTWTJ-UHFFFAOYSA-N CCCCCC(=CCC1OC1CC=CCC=CCCCC(=O)O)O
2481 0.02739726 JLVGVNPBWYLLDX-UHFFFAOYSA-N CCCC(CC=CCC=CCC=CCC1OC1CCCC(=O)O)O
2482 0.02739726 HPAUVYHTAQVVJB-UHFFFAOYSA-N CCCCCCCCC1=C(C1)CCCC(CCC(=O)O)O
2483 0.02739726 QBAPKUWQLBUWIJ-UHFFFAOYSA-N CC(CCCC=CCC=CCC=CCC(=CCCCC(=O)O)O)O
2484 0.02739726 NAJBGAPIDXYQPA-UHFFFAOYSA-N CCC(CCC=CCC=CCC=CCC1OC1CCCC(=O)O)O
2485 0.02739726 HTHXKOGTDSFVKZ-UHFFFAOYSA-N OC=C1CCC2C(C1CC=C1CCOC1=O)(C)CCCC2(C)C
2486 0.02739726 LPXLNCPDYHWLSH-UHFFFAOYSA-N CCCCOCC=CCC=CCC=CCC1OC1CCCC(=O)O
2487 0.02739726 CAGDOUKBVXLPSM-UHFFFAOYSA-N CC(CCCC(=CCC=CCC=CCC=CCCCC(=O)O)O)O
2488 0.02739726 KPBOLLJJMHIJPH-SMMBBOSVSA-N OCCCCCC=CCC=CCCCCCCCC(=O)O
2489 0.02739726 RMZXWOQZCSGLON-UHFFFAOYSA-N CC(CCCC=CCC=CCC=CCC=CCCCOC(=O)O)O
2490 0.02739726 UEHVSHMQXXGOFK-UHFFFAOYSA-N CC(CCOCC=CCC=CCC=CCC=CCCCC(=O)O)O
2491 0.02739726 ILTMOBPNWSTEFW-UHFFFAOYSA-N CCCCCC1OC1CC1OC1CC=CCC=CCCCC(=O)O
2492 0.02739726 RFCYXKNVYQOCTM-FDMWOPBLSA-N CCCCCC(O)C(O)C=CC=CC=C/CC=C/CCCC(=O)O
2493 0.02739726 WURMEDZAIPMYQO-UHFFFAOYSA-N CCOCCCC=CCC1OC1CC=CCC=CCCCC(=O)O
2494 0.02739726 JVJBNTGNNYIEOU-PCSAUDIQSA-N CCCOCCC=CCC=CCC(/C=C/C=CCCCC(=O)O)O
2495 0.02739726 CPLYEXYAQMPNQI-NYZUAYQESA-N CCCCCC(/C=C/C=CCC=CCC1OC1CCCC(=O)O)O
2496 0.02739726 UTHWUPKHMVWFKP-UHFFFAOYSA-N CCCCCCCCCCCCCC1C(=O)C(=O)C=C(OC)C1=O
2497 0.02739726 MYKWUPBZWLOTKM-HNWPXBLYSA-N CCCCCC(=C/C=C/C(CC=CCC=CCCCC(=O)O)O)O
2498 0.02739726 MLBJRCNJBRTTRX-LUKOGQSOSA-N CCCCOCC=CCC=CCC(/C=C/C=CCCCC(=O)O)O
2499 0.02739726 BUHDNXMLYKCWEK-AZKZCQRCSA-N CCCCCC=CCC=CCC(/C=C/C=CCCOCC(=O)O)O
2500 0.02739726 LUZARHTWSOXFLP-DQLOYZPXSA-N CC1CCC2(C)C(CCC=C2C)C1(C)CCC(=CC(=O)O)C=O
2501 0.02739726 VGWODYJAIYOXRV-UHFFFAOYSA-N CCCCCC1OC1CC=CCC=CCC=CCC(CC(=O)O)O
2502 0.02739726 VOXFAXACYMLHLC-NPFDCQTKSA-N CCCCCC1OC1CC=CCC=CC(/C=C/CCCC(=O)O)O
2503 0.02739726 RTALUIBJNFDBTC-RLPRXVRJSA-N CC(CCC=C(C)C)C1CCC(CO)C12CC=C(C(O)C2)C(=O)O
2504 0.02739726 HKGWXSNDXRFVRN-OOKSQKPYSA-N CCCCCC1OC1/C=C/C(CC=CCC=CCC(C(=O)O)C)O
2505 0.02739726 JQMQCHHXBORCRP-MBLHEYPGSA-N CCCCCC(/C=C/C=CCC=CCC=CCCOCC(=O)O)O
2506 0 BYJYGZSPMBBOKE-QSMAQEJGSA-N CC1CCC=C(C)C1(C)CCC(=CCCC2=CC(=O)OC2O)C
2507 0 CQZIFTPQLQPIFD-UHFFFAOYSA-N OC(=O)CCC1(C)C(=C)CCC2C1C(O)C(C)C1(C2CCC1O)C
2508 0 GHWVMBQSBNVWIN-UHFFFAOYSA-N CCC1(C)C(=CC(=O)O)CCC2C1C(O)C(C)C1(C2CCC1O)C
2509 0 UCXUHJFBJFEIAR-UHFFFAOYSA-N O=C1CCC2(C(C1)(O)CCC1C2C(O)C(C)C2(C1CCC2O)C)C
2510 0 CUGVUJOOXAEVRT-BASOQKIWSA-N CC1(CO)CC(O)CC2(C)C1CCC34C(O)C(CCC23)C(=C)C4O
2511 0 UUBNGVXGDKXQQJ-HNFSSWLOSA-N CC12CCCC(CO)(C1CCC34CC(CO)C(CCC23)C4)C(=O)O
2512 0 YZFCEGRIKQYKHP-TYNWXKHZSA-N CC(CO)CCCC1(CO)C2CCC(C)C3CC=C(C1C23)C(=O)O
2513 0 OCSPOCDQHVVGDZ-UFANPLCHSA-N CC1(CO)C(O)CCC2(C)C3CCC(C(O)C3=CCC12)C(=C)CO
2514 0 MRBLTWPEPGRXQN-CUWQQFRDSA-N CC12CCCC(C)(C1CCC34CC(CCC23)C(O)(CO)C4)C(=O)O
2515 0 VBEKTMIFJPKWJA-PYIJOLGTSA-N CC(C)(O)C1=CC2(O)CCC3C(C)(CCCC3(C)C(=O)O)C2CC1
2516 0 TUXGKIQTTZXVJX-XKNDNFIYSA-N CC1(CCCC2(C)C1CCC3CC4CC23CCC4(O)CO)C(=O)O
2517 0 XIWBBVNJGMKOMD-HBRRXERKSA-N CC(=C1C2CC=C(/C)C(CCC(=C/CC2(C)CC1=O)C)OO)C
2518 0 FPKQOKNYCVLYQX-BNALDDQTSA-N CC1CCC2C(=CCCC2(C)C(=O)O)C1(C)CCC(=C)C(O)CO
2519 0 MDMNBGISPKQWRE-KNEKMNIZSA-N CC1(C)CCC(O)C2(C)C1C(O)C(O)C3=CC(C)(CCC23O)C=C
2520 0 RNHBMSIUCQRLPS-KEPGAXPFSA-N CC(C)C1CCC(=CCCC(C)CC(=O)CC2=CC1OC2=O)C
2521 0 NZMHIKFTAXRIDL-IHCSERIDSA-N CC1CC(O)C2C(C)(CO)CCCC2(C)C1(O)CCc3cocc3
2522 0 UTBCORIJXVSSBE-UQRHVQIMSA-N CC12CCCC(C)(C1CCC(=C)C2CCC(=C/CO)CO)C(=O)O
2523 0 FCAAOPPTBNAHML-UHFFFAOYSA-N OCC1(C)CCCC2(C1CCc1c2c(O)c(c(c1)C(C)C)O)C
2524 0 UTBCORIJXVSSBE-ODLSTWPBSA-N CC12CCCC(C)(C1CCC(=C)C2CCC(=C/CO)CO)C(=O)O
2525 0 OSIVSEZZEFZSDB-KXAOQFNBSA-N CC1CCC2(C)C(CCCC2=C)C1(C)CCC3=CC(=O)OC3O
2526 0 KNYPFBUQFMDBJP-UTEPINOPSA-N CC1CCC2(C)C(CCCC23CO3)C1(C)CCC(=CC(=O)O)CO
2527 0 OPIVSPPXGVRLDX-WVGHKPTNSA-N CC1=C(O)C(=O)CC2C3(C)CCC(C)(CC3CCC12C)C(O)CO
2528 0 MYTQAYDWGRSARV-VBBTXEEJSA-N CCCCCC=C/CC(O)C=CC(O)C1CC1C2CCCC(=O)O2
2529 0 WDEIQHZSEQJHHX-INVJTZOMSA-N CC1C2CCC3(C)OC3CCC(=CCCC(C)(O)C(C2)OC1=O)C
2530 0 HJQCZCWDLYWBEP-XEWGSXGXSA-N CC(C)[C@@H]1CCc2coc(C[C@@](C)(O)[C@H](O)CC[C@](C)(O)C=C1)c2
2531 0 YKSOUKMSKAWWQG-ULBBQPHTSA-N C[C@@]1(CO)[C@@H](O)CC[C@]2(C)[C@H]3CC[C@@H](C=C3[C@H](O)C[C@@H]12)C(=C)CO
2532 0 AAXBNBYUDJCFEG-UHFFFAOYSA-N OC1CCC2(C(C1)CCC1C2C(O)CC2(C1CCC2C(=O)O)C)C
2533 0 OCSPOCDQHVVGDZ-WRUREIOSSA-N C[C@@]1(CO)[C@@H](O)CC[C@]2(C)[C@H]3CC[C@@H]([C@H](O)C3=CC[C@@H]12)C(=C)CO
2534 0 VCLOBFBJUDXQFF-UMFKFABWSA-N CC1=C/CC[C@](C)(O)[C@H]2C[C@@H](CCC(=CCC1)C)C(=C)C(=O)O2
2535 0 HGPWGHBBMMTDTA-WWWHTDTNSA-N CC1=C/[C@H](O)[C@@H](CC[C@@](C)(OO)C=CCC(=CCC1)C)C(=C)CO
2536 0 LLQFTUZILJEPRG-BXUFLPKQSA-N CC1=C/CC[C@@]2(C)O[C@H]2CCC(=C[C@@H]3OCC(=C)[C@]3(O)CC1)C
2537 0 DXKOYDRYFOHLGA-SYXWMXQXSA-N CC1(C)CCCC2(C)C3CCC4CC3(CC4(O)CO)C(O)C(=O)C12
2538 0 VCLOBFBJUDXQFF-HRZZAAEBSA-N CC1=C/CC[C@@](C)(O)[C@@H]2C[C@@H](CCC(=CCC1)C)C(=C)C(=O)O2
2539 0 GUCRVQJMZMFWEY-XPTHDSNDSA-N CCCCCC=C/CC(O)C(O)C=CC1CC1C2CCCC(=O)O2
2540 0 ZFDMXNDICCVTAD-CRZFODDNSA-N C[C@H]1C[C@@]2(O)C(=O)[C@H](C)C[C@@H]3[C@H](CC[C@](C)(O)C=C/2[C@@H]1O)C3(C)C
2541 0 UPMMAPPZJDCFOS-UKSHEKPCSA-N CC(=CC(=O)O)CCC1C(CCC2C(C)(C)C(O)CCC12C)C=O
2542 0 PQJNKPQZAXZXLP-PMDVJSMPSA-N CC1(C)[C@@H](O)CC[C@]2(C)[C@@H](CC=C/3COC[C@@H]3O)C(=C)[C@@H](O)C[C@@H]12
2543 0 KHSQZSARPVSBBO-ILLHSLNWSA-N CC1=C/CC[C@](C)(O)[C@H]2C[C@@H]([C@H](CC(=CCC1)C)O2)C(=C)C=O
2544 0 UFORQAKQJLDUDD-HTYYFBMYSA-N CC12CCC3C4(C)CCC(O)C(C)(CO)C4CC(O)C3(C=C1)C2O
2545 0 VUVMCACERNBHPG-LZAZQNSHSA-N CC1=C/[C@@H]2OCC(=C2CC[C@@](C)(O)[C@@H]3CC[C@@](C)(O)[C@H](CC1)O3)C
2546 0 MUKKWTZBXOOCHN-QJQSDJGLSA-N CC(=C1CCC(=C/C[C@@H](O)[C@H]([C@@H](O)CCC(=CC1)C)C(=O)O)C)C
2547 0 CFGZIAHXXIPWHY-UHFFFAOYSA-N OCC1(C)CCCC2(C1CCC1=CC(C(C=C21)(O)O)(O)C(C)C)C
2548 0 LHQUPRKKVDCGTK-NJQZYEBPSA-N CC1(C)OC(=O)CC[C@]2(C)[C@@H]1CC[C@@]34C[C@H](CC[C@@H]23)[C@](O)(CO)C4
2549 0 SYLBWUCYLWBMER-CUWQQFRDSA-N C[C@@]12CCC(=O)[C@@](C)(CO)[C@H]1CC[C@]34CC[C@H](C[C@@H]23)[C@](O)(CO)C4
2550 0 UPVZGDDJVFXWOG-PNXXLFKESA-N CC(C)C1=CC=C(/C)CC[C@@H](O)[C@@]2(C)CCC=C(CC1)C(=O)O2
2551 0 VEHQOXOBKPFBHP-AJTFGXLRSA-N C[C@]1(CC[C@]2(C)[C@H](CC[C@]3(C)[C@H]2CCC(=O)C3=CO)C1)[C@H](O)CO
2552 0 TZYZVLOELVGKCJ-QQQBWXDASA-N C[C@@H]1CC[C@]23C[C@@]2(C)CCC[C@H]3[C@]1(C)CCC4=CC(=O)O[C@@H]4O
2553 0 PIAULNRJXICGQQ-RDLFHWDQSA-N CC1(C)[C@H]2[C@H](O)CC(=C)[C@@H](CCC(=C)[C@H](O)CO)[C@]2(C)CCC1=O
2554 0 SSCNZSNVLHHQET-BJOXDUDZSA-N CC1(CO)CC(O)CC2(C)C3CC4OCC(O)C4(C)C=C3CCC12
2555 0 SBRGSUSBLCYTMS-DBRQCVRVSA-N C[C@@H]1C[C@@H](O)[C@H]2C(C)(C)CCC[C@]2(C)[C@@]13CC[C@@]4(CCOC4=O)O3
2556 0 DWWWEHGHMIJMAX-VRPNIUJZSA-N CC(C)(O)C1=CC(O)C2(C)CC3OC3(C)CCC4OC4(C)CCC12
2557 0 VDBNMGMTCSAUSV-UHFFFAOYSA-N OCC1(C)CCCC2(C1CCC1=CC(=C(C(C21O)O)O)C(C)C)C
2558 0 PDTSXGBDZWSUTI-NOXDGDBNSA-N CC1(C)[C@H](O)C(=O)C[C@@]2(C)[C@H]1CC[C@]34C[C@H](CC[C@H]23)[C@](O)(CO)C4
2559 0 IHGAEHWJSSLSRR-BKYRNTFDSA-N CC[C@H](C)[C@H]1C=C[C@@]23OC(=CC=O)[C@]1(C)[C@H]2[C@H](C)C[C@H](C)[C@H]3O
2560 0 MUKKWTZBXOOCHN-FHWLQOOXSA-N CC(=C1CCC(=CC[C@H](O)[C@H]([C@@H](O)CCC(=CC1)C)C(=O)O)C)C
2561 0 DGJOOPBLQWTUNK-NCASBAQNSA-N C[C@@H]1[C@@H]2CC[C@H]3[C@]4(C)CC[C@@H](O)C(C)(C)[C@H]4C[C@@H](O)[C@]3([C@@H]2O)C1=O
2562 0 AKBFDDSFQHZPOA-UHFFFAOYSA-N CCCCCCCCC#CCCCCCC(CC(=O)O)O
2563 0 HBNMFHJIMJHWIA-PPLKHSGQSA-N CC(C)[C@@]1(O)CCC2=C(CC[C@H]3[C@](C)(CCC[C@]23C)C(=O)O)[C@@H]1O
2564 0 LANSFGIUBQOYBY-VNFKARMWSA-N C[C@H]1C[C@H](O)[C@@H]2C(C)(C)CCC[C@@]2(C)[C@]13CC[C@@]4(COC(=O)C4)O3
2565 0 ZQBRPFALTAJQEA-PFIPCELDSA-N CC(=C/C(=O)O)CCC1C(=CCC2C(C)(C)CC(O)CC12C)CO
2566 0 VJVZOSZFDKSLNA-KSLKBLKXSA-N C[C@]1(CO)[C@H](O)CC[C@@]2(C)[C@@H]3C[C@H](O)[C@H](CC3=CC[C@H]12)C(=C)CO
2567 0 SXXAEEQCXHQXSQ-RACZYMRGSA-N CC(C)[C@@H]1CC[C@@]23O[C@@]2(CC[C@H]4[C@@](C)(CCC[C@]34C)C(=O)O)[C@H]1O
2568 0 VSIFYEMLGOJJIH-QBCCGUPOSA-N CC(C)C1(O)CC2=CCC3C(C)(CCCC3(C)C(=O)O)C2CC1O
2569 0 XRZMOXDNLVHOGQ-OPDARFINSA-N CC(=C)[C@H]1C[C@@H](O)C(=CCCC(=C)[C@H](CC[C@@]2(C)O[C@@H]2C1)OO)C
2570 0 LVSCWEDTMWAASP-IQLMPHEPSA-N C[C@H]1CC[C@]2(C)[C@H](CCC=C2C)[C@@]1(C)CCC3=CC(=O)O[C@@H]3O
2571 0 WAAAXBUXRHPPKH-CNTMNXNISA-N C[C@@]1(CC[C@@H]2C(=C1)CC[C@H]3[C@@]2(C)CCC[C@]3(C)C(=O)O)[C@H](O)CO
2572 0 FISRUIAPOPDKNG-TUFIBKJQSA-N C[C@]1(CO)[C@H](O)CC[C@]2(C)[C@@H]1CC=C3C[C@@H](C[C@H](O)[C@@H]23)C(=C)CO
2573 0 RDTRXHABKNOKAS-DHZHZOJOSA-N CC1CCC2C(C2(C)C)/C=C(/C(=O)C2(C(C1O)C(O)C(C2)C)O)\C
2574 0 PMZIYJMAYWHWNG-GIPAHHNCSA-N C[C@H]1CC[C@@]2(C)[C@@H](CCC=C2C(=O)O)[C@]1(C)CCC(=CCO)CO
2575 0 HGPWGHBBMMTDTA-UFYCRDLUSA-N CC1=C[C@H](O)[C@@H](CC[C@@](C)(OO)C=CCC(=CCC1)C)C(=C)CO
2576 0 KNYPFBUQFMDBJP-ULKVZQIESA-N C[C@@H]1CC[C@]2(C)[C@H](CCC[C@]23CO3)[C@@]1(C)CCC(=CC(=O)O)CO
2577 0 XNVGNPVDYXWYIA-UHFFFAOYSA-N OCC=C(CCC1(CO)C(C)CC2(C1CCC=C(C2)C)C=O)CO
2578 0 XSBOMVRQKOZJON-JOCBIADPSA-N COC1(C)CCCC2(C)CCC(CC12)C(C)(C)OC(=O)C
2579 0 STQRIUILOOZQBJ-UHFFFAOYSA-N O=C1CCC2(C(C1)(O)CCC1C2C(O)CC2(C1CCC2(C)O)C)C
2580 0 MYTQAYDWGRSARV-XPTHDSNDSA-N CCCCCC=C/CC(O)C=CC(O)C1CC1C2CCCC(=O)O2
2581 0 RAUBSCWQZYSZOV-IYWMVGAKSA-N CC1=C[C@@H]2OCC(=C2CCC(=C)[C@H](O)CC[C@@](C)(O)[C@H](O)CC1)C
2582 0 QJBRRHRRFOMXBL-KXAOQFNBSA-N CC(C)[C@@]1(O)CC(=O)C2=C(C1)[C@H](O)C[C@H]3[C@](C)(CO)CCC[C@]23C
2583 0 ZQSXNBHXKJQHBH-UHFFFAOYSA-N O=COC1CCC2C1(C)CCC1C2CCC2C1(C)CCC(=O)C2
2584 0 VHBFIBCAIUIJQC-UHFFFAOYSA-N OCC1CCN2C1C(CC2)OC(=O)C(C(O)C)(C(C)C)O
2585 0 FTNRCRMNVQKYNZ-UHFFFAOYSA-N OC(=O)CCC1(C)C(=C)CCC2C1C(O)CC1(C2CCC1(C)O)C
2586 0 JQJFMOYALOFIJZ-UHFFFAOYSA-N OC1CCC2(C(C1)CCC1C2CC(O)C2(C1CCC2C(=O)O)C)C
2587 0 ZGNGPNCLLBXMOS-UHFFFAOYSA-N CC(CCCCCCC#CCCCCCCCC(=O)O)O
2588 0 MBCCEECDXTWNPU-UHFFFAOYSA-N C=C1CCC2C(C2(C)C)CC(C(=O)C2(C(C1O)C(O)C(C2)C)O)C
2589 0 PDQVPWMXMIILAP-UHFFFAOYSA-N OCCCCCCCCC#CCCCCCCCC(=O)O
2590 0 OKDWSVYZQIQRLH-YJLWDSPXSA-N C[C@@H]1C[C@@H](O)[C@H]2C(C)(C)CCC[C@]2(C)[C@@]1(O)CCC3=COC(=O)C3
2591 0 ATTIPSBEQLOBCO-AVQZXHFCSA-N C[C@H]1CC[C@@H]2C(C)(C)[C@H](O)CC[C@@]2(C)[C@]1(O)CCC3=CCOC3=O
2592 0 MRBLTWPEPGRXQN-KLEXHFHZSA-N C[C@]12CCC[C@@](C)([C@@H]1CC[C@@]34C[C@@H](CC[C@H]23)[C@@](O)(CO)C4)C(=O)O
2593 0 NVNBXFPYJOINAR-ONCXSQPRSA-N CC1=CC[C@@H]2[C@](C)(CCC[C@@]2(C)C(=O)O)[C@H]1CCC(=CCO)CO
2594 0 ZFDMXNDICCVTAD-RKXSKHCMSA-N C[C@H]1C[C@@]2(O)C(=O)[C@H](C)C[C@@H]3[C@H](CC[C@](C)(O)C=C2[C@@H]1O)C3(C)C
2595 0 WEFYIZVCXZIOCJ-MUVCAKDWSA-N CC1(CO)C(O)CCC2(C)C3CCC4CC3(C(O)CC12)C(O)C4=C
2596 0 UPVZGDDJVFXWOG-MKSSYNOGSA-N CC(C)C1=CC=C(/C)CCC(O)C2(C)CCC=C(CC1)C(=O)O2
2597 0 CMOXPNCOCAKUIY-FFUZVNMOSA-N CC1(C)CCCC2(C)C1CC3OC3(C)C24CCC(C)(CC(=O)O)O4
2598 0 UTBCORIJXVSSBE-ZYGAUNNZSA-N CC12CCCC(C)(C1CCC(=C)C2CCC(=CCO)CO)C(=O)O
2599 0 NMPPLGMVCCNRTJ-BGPZULBFSA-N CC(C)C(O)(C(C)O)C(=O)OCC1CCN2CCC(O)C12
2600 0 WDEIQHZSEQJHHX-XZGGIEQSSA-N CC1C2CCC3(C)OC3CCC(=CCCC(C)(O)C(C2)OC1=O)C
2601 0 MFAYXOLUJJXHCN-KXAOQFNBSA-N CC1C(=O)CC2C(C)(C)CCCC2(C)C13CCC4(COC=C4)O3
2602 0 PLKBLKWFUGXKDQ-UHFFFAOYSA-N CC(CCCC=CCC=CCCCCCCCC(=O)O)O
2603 0 ZVSKFZYNDQVXOH-BBPJHMRPSA-N CC1(C)C(O)C(O)CC2(C)C3CCC(C)(C=C3CCC12)C(=O)CO
2604 0 MYJNEQVNTVOXPK-XQIQTJASSA-N COC(=O)C=C(CO)/CCC1C(O)C=CC2C(C)(C)CCCC12C
2605 0 GVYCOYMDYTZEKG-LLVCLUCBSA-N CC1CCC23CC(O)C(CC12O)C(C)(C)C3CCC=C(/C)C(=O)O
2606 0 SCUPHZKUVOJZFO-VECWKQJSSA-N CCCCCCCC1CC1CCC(=O)OC=C/C=C/COC(=O)C
2607 0 NEFSWJVXCIDEAS-KDRYUTBCSA-N CC1(C)CCC(O)C2C3(C)C(O)CC(C)(CC3C(=O)CC12O)C=C
2608 0 YZFCEGRIKQYKHP-UWTVHBCKSA-N CC(CO)CCCC1(CO)C2CCC(C)C3CC=C(C1C23)C(=O)O
2609 0 OXXOSNYKIDCPQY-SXJNSPEGSA-N CC1=CC(=O)CC2C3(C)CCC(C)(CC3C(O)CC12C)C(O)CO
2610 0 NMPPLGMVCCNRTJ-BAYHKCFCSA-N CC(C)C(O)(C(C)O)C(=O)OCC1CCN2CCC(O)C12
2611 0 XBFPSGWGBRXCFV-SXGZJXTBSA-N CC(C)c1cc2C(O)CC3C(C)(C)CCCC3(C)c2c(O)c1O
2612 0 XOCFTIDAXQQSDD-NEILBQKWSA-N CC1(C)CCCC2(C)C1CC(O)C(=C)C23CCC(C)(CC(=O)O)O3
2613 0 SBGUWUSMYLKFCZ-QYNSEJBZSA-N CC(CCO)CCC1(C)C(C)C(O)CC23COC(=O)C2=CCCC13
2614 0 LYULCTGPWDMVAO-KRFUXDQASA-N CC(C)C1CC=C2CC3OC(CC=C3C)C(C)(O)C(=O)CC12C
2615 0 YQMVVGOORZXUKZ-GVDCFJIKSA-N CC1=C/CCC2(C)OC2C3OCC(=C3CCC4(C)OC4CC1)C
2616 0 RMQACRNBZLUGMZ-UHFFFAOYSA-N O=C1CCC2(C(C1)CCC1C2C(O)CC2(C1(O)CCC2(C)O)C)C
2617 0 YZEKVFAPKSJYHQ-BRMHSICLSA-N CC(C)C12CCC3(C)C4CCC(C)(O)C4C(=O)CC(C)(O)C(O1)C23
2618 0 GZJUKFMORWFFNV-UHFFFAOYSA-N O=C1CCC2(C(C1)CCC1(C2C(O)CC2(C1CCC2(C)O)C)O)C
2619 0 UFORQAKQJLDUDD-ZSPAZMMCSA-N CC12CCC3C4(C)CCC(O)C(C)(CO)C4CC(O)C3(C=C1)C2O
2620 0 PNDSJIJNOFIHLR-UHFFFAOYSA-N CC1CC2C(C(C1O)C(=O)O)CCC1C2CCC2(C1CCC2O)C
2621 0 PDXJANIWPUYZPC-UHFFFAOYSA-N OC1CCC2C1(C)CCC1C2CCC2C1CC(C)(C(=O)O)C(C2)O
2622 0 FPKQOKNYCVLYQX-MTMXWMHZSA-N CC1CCC2C(=CCCC2(C)C(=O)O)C1(C)CCC(=C)C(O)CO
2623 0 CMOXPNCOCAKUIY-LMYCGTSZSA-N CC1(C)CCCC2(C)C1CC3OC3(C)C24CCC(C)(CC(=O)O)O4
2624 0 NQRRISXRTSRHFV-WOJBJXKFSA-N CC(C)c1cc2CCC3(O)C(C)(C)CCCC3(C)c2c(O)c1O
2625 0 DMTGVNZTCBSUQP-MILMJNAHSA-N CC1(CO)CC(=O)CC2(C)C3CCC(C)(C=C3CCC12)C(O)CO
2626 0 CUGVUJOOXAEVRT-ZINPSLQRSA-N CC1(CO)CC(O)CC2(C)C1CCC34C(O)C(CCC23)C(=C)C4O
2627 0 IDEMAPKQEHHDJP-WZSONEJMSA-N CC1(C)C2CCC34CC(O)(CO)C(CC3O)CC4C2(C)CCC1=O
2628 0 ZGBSZOWVGHOHGO-KQEADHDNSA-N CC(C)C1(O)CCC2C(C1)C(=O)CC3C2(C)CCCC3(C)C(=O)O
2629 0 VQLSPQNMGDNEMF-VVKLRFOJSA-N CC1(C)CC(O)CC2(C)C3CCC4C(O)C3(CC(O)C12)C(O)C4=C
2630 0 HGPWGHBBMMTDTA-YIVIGQBWSA-N CC1=CCCC(=CC(O)C(CCC(C)(OO)C=CC1)C(=C)CO)C
2631 0 CUDWGOZZZHLPFX-WIOJCVPSSA-N CCOCCCC(/C=C/C=CCC=CCC=CCCCC(=O)O)O
2632 0 DJSOIWVYQLXAFK-ONSCTEFMSA-N CC1=CCC2C(C)(CO)CCCC2(C)C13CCC(C)(CC(=O)O)O3
2633 0 GEBVGXQQOIOUKO-UHFFFAOYSA-N OC=C(C(=O)O)CC1(C)C(C)CCC2C1CCC1(C2CCC1O)C
2634 0 NZHPGYUQZUOTLL-DJXZQIQKSA-N CC1(CCC2C(=CCC3C(C)(C)C(=O)C(O)CC23C)C1)C(O)CO
2635 0 MDHPWOTVAOVXSE-UHFFFAOYSA-N OC(C1CC2(C)C(CC1=O)CCC1C2CCC2(C1CCC2O)C)O
2636 0 SKDGJZCQTPSFAG-RMMJXNQTSA-N CC(=O)CCC=C(/C)CCC1C(C)(C)C(O)CCC1(C)O
2637 0 DPNBHZXVOSEODV-UHFFFAOYSA-N C=CC1(C)COCC2C(=C1)CCC1C2(C)CCCC1(C)C(=O)O
2638 0 BJWLOTMSCRTJNF-UHFFFAOYSA-N CC1CC23CC1CCC3C1(C(C(C2O)O)C(C)(CCC1)C(=O)O)C
2639 0 RGQJGXXQDMYQRO-HRZZAAEBSA-N CC1=C/CCC(C)(O)CC2OC(=O)C(=C)C2CCC(=CCC1)C
2640 0 XMOHOLVLDAOZER-UHFFFAOYSA-N COC1CC2C(C1O)(C)CCC1C2CCC(=CC(=O)O)C1(C)CC
2641 0 GJTNRGCNIITTLG-UHFFFAOYSA-N CCOCCCC=CC=CC(CC=CCC=CCCCC(=O)O)O
2642 0 JOMPEJWDNRUDMZ-LKPQXKRASA-N CCCCCC=CCC(C(C(/C=C/CC=CCCC#CO)O)O)O
2643 0 JOKPCRHWZKJLIM-UHFFFAOYSA-N COC1CC2C(C1O)(C)CCC1C2CCC2(C1(C)CCC(=O)C2)O
2644 0 ZUZNXWJUXYRWLY-UHFFFAOYSA-N CCC(CCC=CCC=CCC=CC=CC(CCCC(=O)O)O)O
2645 0 IWYJGYZCHKEPCK-UHFFFAOYSA-N OCCCCCC=CCC=CCC=CC=CC(CCCC(=O)O)O
2646 0 JUPYOSSOBBELEM-UHFFFAOYSA-N C=C1CCC23CC1CC2CCC1C3(C)COCCC1(C)C(=O)O
2647 0 FRRVLVOFGXHADX-UHFFFAOYSA-N C=C1COCC23CC1CC2CCC1C3(C)CCCC1(C)C(=O)O
2648 0 FZAFSJHBRKKIRK-UHFFFAOYSA-N CCOCCCC=CCC=CCC=CC=CC(CCCC(=O)O)O
2649 0 DROWFFWPWNOZDP-OWTTWIIJSA-N CC(CCC1(C)C(C)C(O)CC2(C)C1CC(=O)C=C2C)CC(=O)O
2650 0 KHOGBCVILVFAPK-KLHLSARSSA-N CCCCCC(/C=C/C=CCC=CCC=CCOCCC(=O)O)O
2651 0 QRCHVYRBCVLYGM-UHFFFAOYSA-N OCC=C(CCC12COC(C3(C2CCC=C(C3)C)CC1C)O)CO
2652 0 JUJFWLQRSMSWNY-UHFFFAOYSA-N O=C1OCCC2(C(C1)CCC1C2C(O)CC2(C1CCC2(C)O)C)C
2653 0 OHBPSXWPRSMNAJ-UHFFFAOYSA-N O=C1OCC2C(CC1)(C)C1C(O)CC3(C(C1CC2)CCC3(C)O)C
2654 0 GOZCCQOIFMITNI-UHFFFAOYSA-N OCCC(=CCC1C2(CCC3C1(C)CCCC3(C)C)OC2)C(=O)O
2655 0 RLCWJSTWYUSIDO-UHFFFAOYSA-N O=C1COCC2(C(C1)CCC1C2C(O)CC2(C1CCC2(C)O)C)C
2656 0 OGPUNUSTDKRYSG-UHFFFAOYSA-N OCC1(C)CCCC2(C1CCC1(C2=CC(=C(C1O)C(C)C)O)O)C
2657 0 LFXFRPRDJQFULU-UHFFFAOYSA-N CC(C1=CC2=C(CC1)C1(C)COCCC(C1CC2)(C)C(=O)O)C
2658 0 JUELTDBYWHWELF-AATRIKPKSA-N O=C1OCCC1/C=C/C1C2(CCC3C1(C)CCCC3(C)C)OC2
2659 0 HEOVLJIIHYQLAD-UHFFFAOYSA-N CC(CCCC=CCC=CCC=CCC=C(CCCC(=O)O)O)O
2660 0 TZIJKVVXRTXQQU-UHFFFAOYSA-N COCCC1=CC=C(C(C1O)O)OCC(CNC(C)C)O
2661 0 SLCPLHWONLGQTR-UHFFFAOYSA-N CC(CCCC=CCC=CCC=CCC=CC(CCC(=O)O)O)O
2662 0 RCYOVGGZUVZBCI-UHFFFAOYSA-N O=C1CCC2(C(C1)COCC1C2C(O)CC2(C1CCC2(C)O)C)C
2663 0 QPFFCFMYWSCQCW-UHFFFAOYSA-N CC(CCCC=CCC=CCC=CCC=CCC(CC(=O)O)O)O
2664 0 DTPBNUKUXVJZPN-UHFFFAOYSA-N COCCC1(O)C=CC(=CC1O)OCC(CNC(C)C)O
2665 0 YMDZCLVINCSJTR-UHFFFAOYSA-N CC(CCCC=CCC=CCC=CCC=CCCC(C(=O)O)O)O
2666 0 SIUJBZRTMANIAX-UHFFFAOYSA-N COCCC1=CC(C(C=C1)(O)OCC(CNC(C)C)O)O
2667 0 XKXGKWZMTKZRSL-UHFFFAOYSA-N CC(CC(CC=CCC=CCC=CCC=CCCCC(=O)O)O)O
2668 0 WSDYDRRFTFZSMO-UHFFFAOYSA-N OC1CCC2(C(C1)CCC1C2CCC2(C1CCC2(O)C(=O)O)C)C
2669 0 CIFCZURHCMUKRW-UHFFFAOYSA-N CC(CCCC=CCC=CCC=CCC=CCOCCC(=O)O)O
2670 0 DWISSWYKLBPJRD-UHFFFAOYSA-N CC(CCCC=CCC=CCC=CCC=CCCOCC(=O)O)O
2671 0 JXIUGJKFCMHSPI-UHFFFAOYSA-N OCCCCCCCCC1OC1CCCCCCC#CO
2672 0 MYVRNHQMTAHPPR-YIVOGTPDSA-N CCCCCC=CCC=CCC(/C=C/C=CCC(CC(=O)O)O)O
2673 0 DZYHHIMJKOUPFP-UHFFFAOYSA-N CCOCCCCCCC#CCCCCCCCC(=O)O
2674 0 QXEHWZDLPMTVCR-YIVOGTPDSA-N CCCCCC=CCC=CCC(/C=C/C=CCOCCC(=O)O)O
2675 0 CZLFTMAENSDJHN-UHFFFAOYSA-N OC1CCC2(C(C1)C(O)CC1C2CCC2(C1CCC2C(=O)O)C)C
2676 0 PCKFULMONJBMIR-UHFFFAOYSA-N OCC1(O)CCC23CC1CC2CCC1C3(C)CCC(=O)C1(C)CO
2677 0 VZGFKQLGMIPTIW-DPABWIRGSA-N CCOCCCC=CCC=CCC(/C=C/C=CCCCC(=O)O)O
2678 0 SQBOQDCDYBJGSQ-UHFFFAOYSA-N OC(=O)C=C1CCC2C(C1C)C(O)CC1C2(C)CCC(C1(C)C)O
2679 0 VZCYATJUNVBBCY-UHFFFAOYSA-N CCCCCCCCC1=C(C1)CCCCC(CC(=O)O)O
2680 0 XXEIIJXLOVHZCT-UHFFFAOYSA-N C=C1CC23CC1CCC3C1(C)CCCC(C1COC2)(C)C(=O)O
2681 0 LSMVEKWHGSPXMI-UHFFFAOYSA-N C=C1CC23CC1COCC3C1(C(CC2)C(C)(CCC1)C(=O)O)C
2682 0 QUIYFMAFJIAUMA-PCMNTEJDSA-N CC(C)C1CCC2C3C=CC4(C)CCC3(CCC12C(=O)O)CO4
2683 0 VYHGPVYZLPUQFE-UHFFFAOYSA-N C=C1CC23CC1CCC3C1(C(CC2)C(C)(CCOC1)C(=O)O)C
2684 0 MVHGPKCOPCZFRQ-UHFFFAOYSA-N OC1CCC2(C(=CCC3C2C(O)CC2(C3C(O)CC2(C)O)C)C1)C
2685 0 RBVRYDWTKMWSNY-UHFFFAOYSA-N OCC1=CCC2C(C31CCC(O3)(C)CC(=O)O)(C)CCCC2(C)C
2686 0 DMOVIGFXJWNWFD-UHFFFAOYSA-N O=CC1CCC2C(C31CCC(O3)(C)CC(=O)O)(C)CCCC2(C)C
2687 0 IFOQDMDFPQMOIP-UHFFFAOYSA-N OC(=O)CC1(C)C(CCC1(C)O)C1CCC2C(C1)(C)CCC(=O)C2
2688 0 HEHFWSUNUJQGMO-UHFFFAOYSA-N CCC1(C)C(CCC2C1C(=O)CC1(C2CCC1(C)O)C)CC(=O)O
2689 0 CNJZBRBLGZTJEU-UHFFFAOYSA-N OC(=O)CCC1(C)C(C)CCC2C1C(=O)CC1(C2CCC1(C)O)C
2690 0 GVTORIHBKWXUQF-UHFFFAOYSA-N CC(CCCCC=CC=CCCCCCCCC(=O)O)O
2691 0 CWGHCABXICNMLQ-UHFFFAOYSA-N OC1CCC2(C(C1)CCC1C2CCC2(C1CC(C2O)C(=O)O)C)C
2692 0 GUYBOPMKEZJQNZ-UHFFFAOYSA-N OCC(=C)C(CC1C2=C(CCC2(C)CCC1(C)C(=O)O)C(C)C)O
2693 0 MKCZRZOLOBOVND-UHFFFAOYSA-N OCC(=CC(=O)O)C(CC1C(C)CCC2(C1=C(CC2)C(C)C)C)O
2694 0 ZXLAKHBQRAODDD-UHFFFAOYSA-N CCOCCCCC=CC=CCCCCCCCC(=O)O
2695 0 UYJSMUYLVSDIMM-UHFFFAOYSA-N O=CC1(O)CCC2C1(C)CC(O)C1C2CCC2C1(C)CCC(C2)O
2696 0 YPPPTXCDCPVIBS-PNAJPXTPSA-N CC12CC(O)CC(CO)(CO)C1C(O)CC34CC5C(CC23)C5(C)C4
2697 0 JEVGEQXHKWVAFE-RPMFJZFNSA-N OCCCCCC(/C=C/C=CCC=CCC=CCCCC(=O)O)O
2698 0 HYRQTOYZWMZWNP-UHFFFAOYSA-N CC(=C1CCC2C3(C1O3)CCC1C2(C)CCCC1(C)C(=O)O)C
2699 0 MAFNJZZUTPINDH-FUMUUTCWSA-N CC(=C)C1CCC2=CCCC(C)(OC2=O)C(O)CCC(=CC1)C
2700 0 CXBAOYLWRQAWRN-UHFFFAOYSA-N CC(=C1COCC2C(=C1)CCC1C2(C)CCCC1(C)C(=O)O)C
2701 0 KJBUMDSUYZAJLW-DXCOAYDQSA-N CC(=CC(=O)O)CCC1C(=C)C(O)CC2C(C)(C)CC(O)CC12C
2702 0 WMAHZTKOHIYVEJ-UHFFFAOYSA-N C=CC1(C)CCC2C3(C1)OC3CC1C2(C)CCCC1(C)C(=O)O
2703 0 QEBYHFSVWPBRDN-UHFFFAOYSA-N C=CC1(C)COCC2C(=CCC3C2(C)CCCC3(C)C(=O)O)C1
2704 0 WPXKRWQVTCPYNF-WFHGGRNNSA-N CCC(CCC(/C=C/C=CCC=CCC=CCCCC(=O)O)O)O
2705 0 QZHNIQKYPOURAF-QBUATURESA-N CC1(CCC2C(=CCC3C(C)(CO)C(=O)CCC23C)C1)C(O)CO
2706 0 TZYZVLOELVGKCJ-SVTSXBDKSA-N CC1CCC23CC2(C)CCCC3C1(C)CCC4=CC(=O)OC4O
2707 0 VQLSPQNMGDNEMF-DAVJTFGMSA-N CC1(C)CC(O)CC2(C)C3CCC4C(O)C3(CC(O)C12)C(O)C4=C
2708 0 XAUQIQRYUHDJNR-UHFFFAOYSA-N CCOCCCC=CCC=CCC1OC1CC=CCCCC(=O)O
2709 0 OKKZHNMNNYTDOZ-UHFFFAOYSA-N CCC1(C)C(=CC(=O)O)CCC2C1C(O)CC1(C2CCC1(C)O)C
2710 0 PCKFULMONJBMIR-OMAJZLRHSA-N CC1(CO)C2CCC3CC4CC3(CCC4(O)CO)C2(C)CCC1=O
2711 0 MRBLTWPEPGRXQN-LOSAUNKTSA-N CC12CCCC(C)(C1CCC34CC(CCC23)C(O)(CO)C4)C(=O)O
2712 0 MWQNDWBTBANMCX-UHFFFAOYSA-N OC(=O)C1CC2(C)C(CC1O)CCC1C2CCC2(C1CCC2O)C
2713 0 ZBPGOZPDUZTLRB-MGPUTAFESA-N CC(C)c1cc2CCC3C(C)(C)CCCC3(CO)c2c(O)c1O
2714 0 QQEICOFBXNDIQK-UHFFFAOYSA-N OCC1(C)CCCC2(C1COCc1c2cc(O)c(c1)C(C)C)C
2715 0 VCLOBFBJUDXQFF-CHIPHJJMSA-N CC1=CCCC(=CCCC(C)(O)C2CC(CC1)C(=C)C(=O)O2)C
2716 0 YUWAXQSQIRHXCD-UHFFFAOYSA-N OCC1(C)CCOCC2(C1CCc1c2cc(c(c1)C(C)C)O)C
2717 0 UGZQFPGDWMWFFQ-UHFFFAOYSA-N OCC1(C)COCCC2(C1CCc1c2cc(c(c1)C(C)C)O)C
2718 0 HCTUZNMZWMKOBW-XTSCITRTSA-N CC1(CO)C(O)CCC2(C)C3CCC4CC3(C=C4CO)C(O)CC12
2719 0 HAHODJBWGPKOOL-UHFFFAOYSA-N O=CCC1CCC2C(C1(C)C(C=O)O)CCC1(C2CCC1(C)O)C
2720 0 WBPZWIIONPLVQS-UHFFFAOYSA-N COC1CCC2C1(C)CCC1C2CCC23C1(C)CCC(=O)C3O2
2721 0 GNDZCNFXDJDLHB-RPEALRIASA-N CC1(C)C2CCC34CC(C)(C(O)CC3C2(C)CCC1=O)C(CO)O4
2722 0 GSRGIDTZMFYSKP-XQIDNCIUSA-N CC(C)C1(O)CCC2(C)CC3C(C)(O)C=CC(O)C3(C)C(=O)CC12
2723 0 ZIOZYRSDNLNNNJ-LQWMCKPYSA-N CCCCC/C=C\C[C@@H](/C=C/C=C\C/C=C\CCCC(=O)O)OO
2724 0 BFWYTORDSFIVKP-VAEKSGALSA-N CCCCC[C@@H](/C=C/C=C\C/C=C\C/C=C\CCCC(=O)O)OO
2725 0 MRBLTWPEPGRXQN-INIPNLRTSA-N C[C@@]12CCC[C@@]([C@H]1CC[C@]34[C@H]2CC[C@H](C3)[C@](C4)(CO)O)(C)C(=O)O
2726 0 BGDFDBKKQRGROC-UHFFFAOYSA-N COC1(O)C=CC2=C(C1O)CCC1C2CCC2(C1CC(C2)C)C
2727 0 SSCUSVBNGZSVJB-UHFFFAOYSA-N COC1=CC2(C(C=C1)(O)C1CCC3(C(C1CC2)CC(C3)C)C)O
2728 0 JKZRANVLJWJHAZ-UHFFFAOYSA-N OCC1(O)CCC23CC1CC2CCC1C3(C)CCC(C1(C)C=O)O
2729 0 XNVGNPVDYXWYIA-OHWVBOLFSA-N C[C@@H]1C[C@@]2(CC(=CCC[C@@H]2[C@]1(CC/C(=C/CO)/CO)CO)C)C=O
2730 0 ZIOZYRSDNLNNNJ-ZYBDYUKJSA-N CCCCC/C=C\C[C@H](/C=C/C=C\C/C=C\CCCC(=O)O)OO
2731 0 ZBPGOZPDUZTLRB-UHFFFAOYSA-N CC(C)C1=CC2=C(C(=C1O)O)C3(CO)CCCC(C)(C)C3CC2
2732 0 VNYSSYRCGWBHLG-UKNWISKWSA-N CCCCC\C=C/C[C@@H](O)\C=C\C=C\C=C\[C@@H](O)CCCC(O)=O
2733 0 VNYSSYRCGWBHLG-CTOJTRLNSA-N CCCCC\C=C/C[C@H](O)\C=C\C=C\C=C\[C@@H](O)CCCC(O)=O
2734 0 QHQVIZDBKVYMNF-YEWYVVRGSA-N CC(=C/CCC1=CC(=O)OC1)CCC=C(/C)CCC(O)C(C)(C)O
2735 0 VNYSSYRCGWBHLG-CBBLYLIKSA-N CCCCC\C=C/C[C@H](O)\C=C\C=C\C=C/[C@@H](O)CCCC(O)=O
2736 0 UXGXCGPWGSUMNI-BVHTXILBSA-N CCCCC[C@H](O)\C=C\C=C/C\C=C/C=C/[C@@H](O)CCCC(O)=O
2737 0 NUPDGIJXOAHJRW-LNESKJDXSA-N OCCCCC\C=C/CC(O)\C=C\C=C/C\C=C/CCCC(O)=O
2738 0 VNYSSYRCGWBHLG-XUOUMLBJSA-N [H]\C(CCCCC)=C(\[H])CC(O)C(\[H])=C(/[H])\C(\[H])=C(/[H])\C(\[H])=C(/[H])C(O)CCCC(O)=O
2739 0 IWYJGYZCHKEPCK-BHCYBMAPSA-N [H]\C(CCCCCO)=C(\[H])C\C([H])=C(/[H])C\C([H])=C(/[H])\C(\[H])=C(/[H])C(O)CCCC(O)=O
2740 0 CTPOACOXOBCZPS-SOJUVPGHSA-N CC1(C)C(O)CCC2(C)C1CC=C3C4OCC(O)C4(C)CC(O)C23
2741 0 UXGXCGPWGSUMNI-UHFFFAOYSA-N CCCCCC(O)C=CC=CCC=CC=CC(O)CCCC(O)=O
2742 0 FJEZQDOKVYOCMT-UHFFFAOYSA-N CCC1=C(OC)OC(=C(C)C1=O)CCCCCCCCCC(=O)C
2743 0 AEHUQHOABRTKBQ-NEOQANLTSA-N [H]\C(CCCCCO)=C(/[H])C\C([H])=C(\[H])C([H])=C([H])C(O)C\C([H])=C(\[H])CCCC(O)=O
2744 0 BFWYTORDSFIVKP-USWFWKISSA-N [H]\C(CCCC(O)=O)=C(/[H])C\C([H])=C(\[H])C\C([H])=C(\[H])C([H])=C([H])C(CCCCC)OO
2745 0 UXGXCGPWGSUMNI-XGASFZMTSA-N [H]\C(C\C([H])=C(\[H])C([H])=C([H])[C@@]([H])(O)CCCC(O)=O)=C(/[H])C([H])=C([H])[C@]([H])(O)CCCCC
2746 0 XXBTWFRPYVFWSA-USRXDSLMSA-N C(CCC/C=C\CCCC/C=C\C/C=C\CCCCC(O)=O)(=O)O
2747 0 KBFCVOAVUKWCPS-YNNPMVKQSA-N [C@H]1(/C=C/[C@@H](O)CCCCC)[C@@H]2OC(=O)CCCC=CC[C@H]1[C@@H](O)C2
2748 0 UTLCNJREJFJDLH-YNNPMVKQSA-N [C@@H]12C=C[C@H](CCCCC)OC(=O)CCCC=CC[C@H]1[C@@H](O)C[C@H]2O
2749 0 ZVWMOTMHZYWJPF-WTKFZEAQSA-N [C@H]1(/C=C/[C@@H](O)CCCCC)[C@H](O)C[C@@H]2OC(=O)CCCC=CC[C@H]12
2750 0 QONRJGQXXMFQBY-YKEHQFFYSA-N C(/C/C=C\CC(OO)/C=C/CCCC)=C/C/C=C\CCCC(=O)O
2751 0 UXGXCGPWGSUMNI-YLMOWEDUSA-N C(O)(=O)CCC[C@H](O)/C=C/C=C\C/C=C\C=C\[C@H](O)CCCCC
2752 0 UXGXCGPWGSUMNI-PCTZFDORSA-N C(O)(=O)CCCC(O)/C=C/C=C\C/C=C\C=C\C(O)CCCCC
2753 0 MRBLTWPEPGRXQN-VCFJOFAESA-N O[C@@]1(CO)C[C@]23C[C@H]1CC[C@@]2([H])[C@@]1(C)[C@]([H])(CC3)[C@](C)(C(=O)O)CCC1
2754 0 AIGZUIVVXKXMDB-JADWYGHVSA-N [C@]12(CO)O[C@@H]1CCC(=C)CC[C@]1(C)CC[C@@H](C(O)(C)C)[C@]31O[C@@H]3C2
2755 0 UPVZGDDJVFXWOG-AOLGGISKSA-N CC(C)C1=CC=C(C)/CCC(O)C2(C)CCC=C(CC1)C(=O)O2
2756 0 IKBKZGMPCYNSLU-RGVLZGJSSA-N CCCCCNC(=N)N\N=C\C1=CNC2=C1C=C(OC)C=C2
2757 0 KWNGMNJFOYIPHB-VBBBUPHZSA-N CC1(C)C(O)CC2C(=C)C3CCC4CC3(CC4CO)CC(O)C12O
2758 0 YDBYTYVWWCJJJM-UHFFFAOYSA-N CCOCCCCCCC1=C(C1)CCCCCCC(=O)O
2759 0 MYTQAYDWGRSARV-OSKTZCGQSA-N CCCCCC=C/CC(O)C=CC(O)C1CC1C2CCCC(=O)O2
2760 0 MRBLTWPEPGRXQN-UHFFFAOYSA-N OCC1(O)CC23CC1CCC3C1(C(CC2)C(C)(CCC1)C(=O)O)C
2761 0 IXVFBCACQLWQFQ-HXUPABGDSA-N CCCCCC=CCC(/C=C/C=CCC=CCC(C(=O)O)C)OO
2762 0 MRBLTWPEPGRXQN-FTFGDVISSA-N CC12CCCC(C)(C1CCC34CC(CCC23)C(O)(CO)C4)C(=O)O
2763 0 WAAHRCXULJPVOJ-KLEXHFHZSA-N CC12CCC(=O)C(C)(CO)C1CCC34CC(CCC23)C(O)(CO)C4
2764 0 SNAPTEKGOSBDRH-SBPXRTMWSA-N CC(C)C1CCC2(C)CCC3(OC(CC3C)CC4(C)OC4C1=O)O2
2765 0 YDGXRSPFVBSYLM-INIPNLRTSA-N CC12CCCC(C)(C1CCC34CC(CCC23)C5(CO5)C4)C(=O)O
2766 0 GXISQCNZGGOFKX-HRWDCSRLSA-N CC1(CO)CC(=O)CC2(C)C1CCC34CC(CCC23)C(O)(CO)C4
2767 0 UVLFQHCHZSSYLV-UHFFFAOYSA-N OCC1(O)CCC2C1(C)CC(O)C1C2CCC2C1(C)CCC(=O)C2
2768 0 NRFUGXICRLTIFH-NGTQAZIISA-N CC1=CCC2C(C)(C)C(O)CCC2(C)C13CCC(C)(CC(=O)O)O3
2769 0 NPZINADDFDZHLW-UHFFFAOYSA-N OC1CC2(C)C(C3C1C1(C)CC(O)C(=O)CC1CC3)CCC2(C)O
2770 0 JLNMXADWTBWXIT-UHFFFAOYSA-N OCC1CC2(C)C(CC1=O)CC(C1C2CCC2(C1CCC2O)C)O
2771 0 PUEBFVLJGWJQQP-UHFFFAOYSA-N OCC1CC2(C)C(CC1=O)CCC1C2C(O)CC2(C1CCC2O)C
2772 0 FVYZBHWWYVZZBW-UHFFFAOYSA-N OC1CC2(C)C(C3C1C1(C)CCC(=O)C(C1CC3)O)CCC2(C)O
2773 0 JLMOOAKWOWPBMP-UHFFFAOYSA-N OCC1CC2(C)C(CC1=O)CCC1C2CCC2(C1C(O)CC2O)C
2774 0 MMTURFBDYCAPQN-UHFFFAOYSA-N OCC1CC2(C)C(CC1=O)C(O)CC1C2CCC2(C1CCC2O)C
2775 0 JSYLZRAXUBVCCS-UHFFFAOYSA-N OCC1C(=O)CC2C(C1O)(C)C1CCC3(C(C1CC2)CCC3O)C
2776 0 WDEIQHZSEQJHHX-DLJWBEQKSA-N CC1C2CCC3(C)OC3CCC(=CCCC(C)(O)C(C2)OC1=O)C
2777 0 WKIJDJTXSFNPFX-UHFFFAOYSA-N OCC1CC2(CO)C(CC1=O)CCC1C2CCC2(C1CCC2O)C
2778 0 OUKBGDPIMVOHAP-UHFFFAOYSA-N OCC1CC2(C)C(CC1=O)CCC1C2CC(O)C2(C1CCC2O)C
2779 0 BSTPOYURAUASSZ-UHFFFAOYSA-N OCC1CC2(C)C(CC1=O)CCC1C2CCC2(C1CCC2O)CO
2780 0 JEMOPPLCEWUJSH-UHFFFAOYSA-N OCC1CC2(C)C(CC1=O)CCC1C2CCC2(C1CC(C2O)O)C
2781 0 RQOCNFZCBHJEAY-UHFFFAOYSA-N OCC1CC2(C)C3CCC4(C(C3CCC2C(C1=O)O)CCC4O)C
2782 0 LENZFRHBZAKWJM-UHFFFAOYSA-N OCC1CC2(C)C(CC1=O)COCC1C2CCC2(C1CCC2O)C
2783 0 FZCDZYHVPCOKIH-UHFFFAOYSA-N CCCCCCOC(=O)C1=CC=CCC1C(=O)OCCCCCC
2784 0 MYDFJSGUAXSWNC-UHFFFAOYSA-N CCCCCCOC(=O)C1=CCCC=C1C(=O)OCCCCCC
2785 0 KWHIFYREZNPNCI-UHFFFAOYSA-N OCC1CC2(C)C(CC1=O)CCC1C2COCC2(C1CCC2O)C
2786 0 OUAMJEGJJKXVRW-UHFFFAOYSA-N O=C1CCC2(C(C1)CCC1C2C(O)CC2(C1CC(C2(C)O)O)C)C
2787 0 LOYLROANBGFSNG-UHFFFAOYSA-N OCC1CC2(C)C(CC1=O)CCC1C2CCC2(C1COCC2O)C
2788 0 IPFJGFYFRONUHY-UHFFFAOYSA-N OCC1CC2(C)C(COC1=O)CCC1C2CCC2(C1CCC2O)C
2789 0 VGNNCGOGJDVJNU-UHFFFAOYSA-N OCC1CC2(C)C(CC1=O)CCC1(C2CCC2(C1CCC2O)C)O
2790 0 YQPCUQLZJRRTCQ-SVTYQPQESA-N CC(C)C1=CC2OC(=O)C(=CCCC2(C)O)CCC=C(/C)CC1
2791 0 HGGDSYOSVWRQPN-UHFFFAOYSA-N OC1CCC2(C(C1)CCC1C2CCC2(C1C(C(=O)O)C(C2)O)C)C
2792 0 MUHHONFFMYSBPW-UHFFFAOYSA-N OC1CCC2(C(C1)CCC1C2CCC2(C1CC(C2C(=O)O)O)C)C
2793 0 TVKCUKYEIIBKPZ-UHFFFAOYSA-N OCC1CC2(C)C(CC1=O)CCC1C2(O)CCC2(C1CCC2O)C
2794 0 ALKOPIFHUCWGJF-UHFFFAOYSA-N OCC1CC2(C)C(CC1=O)CCC1C2CCC2(C1(O)CCC2O)C
2795 0 SVOJERWQISWHDG-UHFFFAOYSA-N OCC12CC(O)C3C(C1CCC2(C)O)CCC1C3(C)CCC(=O)C1
2796 0 OUKQFTKNWPTKCZ-NLIBZLNVSA-N CC1(C)CC(O)CC2(C)C1CCC34C(O)C(=C)C(O)(CCC23)C4O
2797 0 NWQFTOGOLPAAAS-UHFFFAOYSA-N OCC1CC2(C)C3CCC4(C(C3CCC2(CC1=O)O)CCC4O)C
2798 0 PNZCREJPSCBQPT-UHFFFAOYSA-N OCC1(O)CC2(C)C(CC1=O)CCC1C2CCC2(C1CCC2O)C
2799 0 XGKCHBZXLJVCOR-UHFFFAOYSA-N OC(=O)C1C(O)CCC2(C1CCC1C2CCC2(C1CCC2O)C)C
2800 0 ANVLLTBHZFMXRF-UHFFFAOYSA-N O=C1CCC2(C(C1)CCC1C2(O)C(O)CC2(C1CCC2(C)O)C)C
2801 0 GYTWHSDKRXWQIG-UHFFFAOYSA-N OCC1OC(=O)CC2C(C1)(C)C1CCC3(C(C1CC2)CCC3O)C
2802 0 LBGPNMYOKCQYOD-UHFFFAOYSA-N CC(C1=CC2=CCC3C(C2COC1)(C)CCCC3(C)C(=O)O)C
2803 0 LDOZOWGJNHIECR-LLBXSCRASA-N CC1CC(=O)C2CC(=CCCC2C1(C)CCC(=CCO)CO)CO
2804 0 SKDGJZCQTPSFAG-KTBDZKMFSA-N CC(=O)CCC=C(/C)CCC1C(C)(C)C(O)CCC1(C)O
2805 0 JGJYHLOAFWCFID-ICHMTLFLSA-N CC(=C)C1CCC23CCC(CC2C1(C)CCC(=O)O)C(O)(CO)C3
2806 0 VBZUAWVXTDJOQZ-LORLSGHGSA-N CCCCCC=CCC(/C=C/C=CCC=CCCC#CO)OO
2807 0 XZANDTPHDIYTME-JXFKEZNVSA-N CC(C)c1cc2CCC3C(C)(C)CCCC3(O)Cc2c(O)c1O
2808 0 HHLVVSUTGBWSQY-VDWQKOAOSA-N CC1(C)CCCC23COC(C)(CCC12)C3C(O)Cc4cocc4
2809 0 SWBLPJFIAOMUIM-UHFFFAOYSA-N O=C1CCC2(C(C1)CCC1C2C(O)C(O)C2(C1CCC2(C)O)C)C
2810 0 ZIOZYRSDNLNNNJ-FKNSPLGOSA-N CCCCCC=CCC(/C=C/C=CCC=CCCCC(=O)O)OO
2811 0 YQTVOLZOUNYDFO-UHFFFAOYSA-N OC(=O)CCC1(C)C(=C)CC(C2C1CCC1(C2CCC1(C)O)C)O
2812 0 UEVSVBJHPDZIOX-UHFFFAOYSA-N CCC1(C)C(=CC(=O)O)CC(C2C1CCC1(C2CCC1(C)O)C)O
2813 0 UUCWFDOXRYHLFQ-UHFFFAOYSA-N O=C1CCC2(C(C1)(O)CC(C1C2CCC2(C1CCC2(C)O)C)O)C
2814 0 OUAQWGIMNHEJTJ-XTPUORJOSA-N CC(C)C1CCC2C3C4OC4C(=CCC3(C)CCC12C(=O)O)C
2815 0 PVWABSPLGHEQEA-UHFFFAOYSA-N OCC12CCC(=O)CC1CCC1C2C(O)CC2(C1CCC2(C)O)C
2816 0 VFKYDUHOHJDVLV-UHFFFAOYSA-N O=C1CC(O)C2(C(C1)CCC1C2C(O)CC2(C1CCC2(C)O)C)C
2817 0 SHAHCGJNHYXFLV-WLZDQVHRSA-N CC1CCC2CC(O)C3(C)CCC=C(CCC1(C)C2=C)C(=O)O3
2818 0 SIHFLKYXQVXCGK-TZKJZBJJSA-N CC1C2CCC3C4(CO)CCCC(C)(C)C4CC(O)C3(C2O)C1=O
2819 0 OCXBSLJCNSNZKD-UHFFFAOYSA-N O=C1CCC2(C(C1)C(O)CC1C2C(O)CC2(C1CCC2(C)O)C)C
2820 0 LSTQRWWLZVBEIJ-UHFFFAOYSA-N O=C1CCC2(C(C1)CCC1C2C(O)CC2(C1C(O)CC2(C)O)C)C
2821 0 WXHZTWGIIUJMIE-UHFFFAOYSA-N O=C1CCC2(C(C1)CC(C1C2C(O)CC2(C1CCC2(C)O)C)O)C
2822 0 FPKQOKNYCVLYQX-QMALUCSJSA-N CC1CCC2C(=CCCC2(C)C(=O)O)C1(C)CCC(=C)C(O)CO
2823 0 VXUCMZHECGKMKP-UHFFFAOYSA-N CC(CCCC=CCC=CCC=CCC1OC1CCCC(=O)O)O
2824 0 NMZAXZWHYVBPFI-DHZHZOJOSA-N C/C/1=C\C2C(C2(C)C)CCC(=C)C(C2C(C1O)(O)CC(C2O)C)O
2825 0 GQZMFQJOXXYMSJ-GPFBUILBSA-N CCCCCC(/C=C/C=CCC=CCC=CCC(C(=O)O)C)OO
2826 0 RBVRYDWTKMWSNY-MVJPYGJCSA-N CC1(C)CCCC2(C)C1CC=C(CO)C23CCC(C)(CC(=O)O)O3
2827 0 QNZWJRGPVBBJNF-HBTXUPOTSA-N CC1(CCC2C3(C)CCCC(C)(C3CC(O)C2(O)C1)C(=O)O)C=C
2828 0 JTSJBWIGTKRIKS-UHFFFAOYSA-N CCC1(C)C(CCC2C1CCC1(C2CC(C(=O)O1)C)C)CC(=O)O
2829 0 XOCFTIDAXQQSDD-VNEALKQTSA-N CC1(C)CCCC2(C)C1CC(O)C(=C)C23CCC(C)(CC(=O)O)O3
2830 0 DXKOYDRYFOHLGA-GMSUXRJESA-N CC1(C)CCCC2(C)C3CCC4CC3(CC4(O)CO)C(O)C(=O)C12
2831 0 OWAFPWJFPDVSQJ-UHFFFAOYSA-N O=C1CCC2(C(C1)CCC1C2CCC(C1CC(C(=O)O)C)(C)O)C
2832 0 QURPPLQESNTXNG-UHFFFAOYSA-N OCC1CC2C(C1=O)(C)CCC1C2C(O)CC2C1(C)CCC(C2)O
2833 0 RVABCNDKQPDWOV-UHFFFAOYSA-N OCC1CC2C(C1=O)(C)CC(C1C2CCC2C1(C)CCC(C2)O)O
2834 0 DZPUPXHMARUQTC-UHFFFAOYSA-N OCC1C(O)C2C(C1=O)(C)CCC1C2CCC2C1(C)CCC(C2)O
2835 0 IWSZWOGOXYQURD-UHFFFAOYSA-N OCC1CC2C(C1=O)(C)CCC1C2CC(O)C2C1(C)CCC(C2)O
2836 0 WGBCTNXKEPTZER-UHFFFAOYSA-N OCC1CC2C(C1=O)(C)CCC1C2CCC2C1(C)C(O)CC(C2)O
2837 0 MSCUAZBCNSKCOX-UHFFFAOYSA-N OCC1CC2C(C1=O)(C)CCC1C2CCC2C1(CO)CCC(C2)O
2838 0 MIZGJDWDIPCLLI-UHFFFAOYSA-N OCC1CC2C(C1=O)(C)C(O)CC1C2CCC2C1(C)CCC(C2)O
2839 0 CFGOOFYZVDNIOV-UHFFFAOYSA-N OCC1CC2C(C1=O)(CO)CCC1C2CCC2C1(C)CCC(C2)O
2840 0 BVDXCJDWDYZQOA-UHFFFAOYSA-N OCC1CC2C(C1=O)(C)CCC1C2CCC2C1(C)CCC(C2O)O
2841 0 FBUJGRQLGPDMRY-UHFFFAOYSA-N OCC1CC2C(C1=O)(C)CCC1C2CCC2C1(C)CC(C(C2)O)O
2842 0 COGWSNVBDMRVBA-UHFFFAOYSA-N OC1CCC2(C(C1)CCC1C2CCC2(C1CC(C2=O)C(O)O)C)C
2843 0 MSKUWGGJHYXEML-UHFFFAOYSA-N OCC1CC2C(C1=O)(C)CCC1C2COCC2C1(C)CCC(C2)O
2844 0 GXPUMBBROWGWOL-UHFFFAOYSA-N OCC1CC2C(C1=O)(C)COCC1C2CCC2C1(C)CCC(C2)O
2845 0 GLONDTXECWPJAS-UHFFFAOYSA-N OCC1CC2C(C1=O)(C)CCC1C2CCC2C1(C)COCC(C2)O
2846 0 UGJDJVWDGOMYJP-UHFFFAOYSA-N OCC1CC2C(C1=O)(C)CCC1C2(O)CCC2C1(C)CCC(C2)O
2847 0 FZWGXUKYJQGAND-XAZHRRCGSA-N CC1(C)CCCC(=C)C2C1CCC2(C)C3COC(=O)C(O)C3CO
2848 0 ZFGVQQKIZWBPFO-UHFFFAOYSA-N OCC1CC2(C(C1=O)(C)CCC1C2CCC2C1(C)CCC(C2)O)O
2849 0 PFNKUYJNRMTVCJ-UHFFFAOYSA-N OC(=O)C1CC2C(C1O)(C)CC(C1C2CCC2C1(C)CCCC2)O
2850 0 DJAWAJZFLGMINS-UHFFFAOYSA-N OCC1(O)CC2C(C1=O)(C)CCC1C2CCC2C1(C)CCC(C2)O
2851 0 CFYIRFONMAHXRM-UHFFFAOYSA-N OCC1CC2C3CCC4C(C3CCC2(OC1=O)C)(C)CCC(C4)O
2852 0 VCLOBFBJUDXQFF-ZPPTYIRSSA-N CC1=C/CCC(C)(O)C2CC(CCC(=CCC1)C)C(=C)C(=O)O2
2853 0 WDEIQHZSEQJHHX-DXQKDOKASA-N CC1C2CCC3(C)OC3CCC(=CCCC(C)(O)C(C2)OC1=O)C
2854 0 RRVXJQPZINNEBB-XGLQPTFZSA-N CC1CCC2(C)C(CCC(O)C2(C)O)C1(C)CCC3=CC(=O)OC3
2855 0 KAXUBHIBOUNYIH-XNJMMPELSA-N CC(C)C1=CC(=O)C2(C)CC=C(C)/CCC(OO)C(=CCC12)C
2856 0 BFWYTORDSFIVKP-LLKUHULHSA-N CCCCCC(/C=C/C=CCC=CCC=CCCCC(=O)O)OO
2857 0 NMPPLGMVCCNRTJ-UHFFFAOYSA-N OC1CCN2C1C(CC2)COC(=O)C(C(O)C)(C(C)C)O
2858 0 PMZIYJMAYWHWNG-XXYLXOEQSA-N CC1CCC2(C)C(CCC=C2C(=O)O)C1(C)CCC(=CCO)CO
2859 0 IJIWEBRZAZWLRR-JBFYLRDPSA-N CC1(CCC2C(=CCC3C(C)(C)C(O)C(=O)CC23C)C1)C(O)CO
2860 0 DJSOIWVYQLXAFK-RACLHMPKSA-N CC1=CCC2C(C)(CO)CCCC2(C)C13CCC(C)(CC(=O)O)O3
2861 0 AOBVWLBPTGVDFN-UHFFFAOYSA-N O=C1CCC2(C(C1)CCC1C2C2(O)CC3(C1CCC3(O2)C)C)C
2862 0 KFWBICOAOLPYBI-JIAGZLQYSA-N CC(C)C1CCC(=C)C2CCC(C)(O2)C3C(O)CC(C)(O)C3C1=O
2863 0 KQOXZGFLSZNXEK-UHFFFAOYSA-N COC1C(O)CC2C1(C)CCC1C2C(O)C=C2C1(C)CCC(C2)O
2864 0 ZEWGJQMGJKYAGL-UHFFFAOYSA-N COC1C(O)CC2C1(C)CC(O)C1C2CC=C2C1(C)CCC(C2)O
2865 0 GZZBOFOENRBRJG-UHFFFAOYSA-N COC1C(O)C(C2C1(C)CCC1C2CC=C2C1(C)CCC(C2)O)O
2866 0 YDBTXMWYHLTIMX-UHFFFAOYSA-N COC1C(O)CC2C1(C)CCC1C2CC(=C2C1(C)CCC(C2)O)O
2867 0 VDSNESKUSKBQFP-UHFFFAOYSA-N COC1C(O)CC2C1(C)CCC1C2CC=C2C1(C)C(O)CC(C2)O
2868 0 ASUZPXNGYRWJKV-UHFFFAOYSA-N COC1C(O)CC2C1(C)CCC1C2CC=C2C1(CO)CCC(C2)O
2869 0 NPNLZDSISFQESR-UHFFFAOYSA-N COC1C(O)CC2C1(C)C(O)CC1C2CC=C2C1(C)CCC(C2)O
2870 0 SEZZIEOMWHQNPA-UHFFFAOYSA-N COC1C(O)CC2C1(CO)CCC1C2CC=C2C1(C)CCC(C2)O
2871 0 BYAMQOVQWDKNPX-UHFFFAOYSA-N COC1C(O)CC2C1(C)CCC1C2CC=C2C1(C)CCC(C2O)O
2872 0 OHOQWZVXAKUCGG-UHFFFAOYSA-N COC1C(O)CC2C1(C)CCC1C2CC=C2C1(C)CC(O)C(C2)O
2873 0 VFKAHNOQWSFNFM-UHFFFAOYSA-N OCOC1C(O)CC2C1(C)CCC1C2CC=C2C1(C)CCC(C2)O
2874 0 BPCWAASYBPANJT-UHFFFAOYSA-N COC1C(O)CC2C1(C)CCC1C2CC2C3(C1(C)CCC(C3)O)O2
2875 0 SFFVYGNANQNLOZ-UHFFFAOYSA-N COC1C(O)CC2C1(C)COCC1C2CC=C2C1(C)CCC(C2)O
2876 0 QTYVDVWMBQEILB-UHFFFAOYSA-N COC1C(O)CC2C1(C)CCC1C2CC=C2C1(C)COCC(C2)O
2877 0 MBVZSXZRNCMNNA-UHFFFAOYSA-N COC1C(O)CC2C1(C)CCC1C2(O)CC=C2C1(C)CCC(C2)O
2878 0 LBZFNIJABCMIEO-UHFFFAOYSA-N COC1C(O)CC2C1(C)CCC1(C2CC=C2C1(C)CCC(C2)O)O
2879 0 WMFOMQGCFKIPLY-SVWPQOFWSA-N CC=C(/C)C(=O)OC1C=C(/C)C(O)CC2OC2(C)CCCC1(C)C
2880 0 NMPPLGMVCCNRTJ-IHWVXMPCSA-N CC(C)C(O)(C(C)O)C(=O)OCC1CCN2CCC(O)C12
2881 0 HDXDCHDUWWJIFC-OXJNMPFZSA-N CC1CCCCCCCCCCCCC2=CC(=O)C=C(O)C2(O)O1
2882 0 GUSBUMLSQCLAEW-UHFFFAOYSA-N CCCCCNC(=N)N=NCC1=CNC2=C1C=C(OC)C=C2
2883 0 YQMVVGOORZXUKZ-GEQUWTOYSA-N CC1=C/CCC2(C)OC2C3OCC(=C3CCC4(C)OC4CC1)C
2884 0 ULIKHNRXJNYEIK-UHFFFAOYSA-N NC1=NC(=O)CN1CCCCCCCCCCN1CC(=O)N=C1N
2885 0 LVSCWEDTMWAASP-UHFFFAOYSA-N CC1CCC2(C)C(CCC=C2C)C1(C)CCC1=CC(=O)OC1O
2886 0 UPMMAPPZJDCFOS-CDKJLXNJSA-N CC(=CC(=O)O)CCC1C(CCC2C(C)(C)C(O)CCC12C)C=O
2887 0 GIRFDUSAOGWPIM-UHFFFAOYSA-N CCCCCCC(NC(C)=O)(C(=O)OCC)C(=O)OCC
2888 0 GUCRVQJMZMFWEY-VBBTXEEJSA-N CCCCCC=C/CC(O)C(O)C=CC1CC1C2CCCC(=O)O2
2889 0 QRVKSRGLONTBPX-ASHKBJFXSA-N CC(O)C(O)(C(=O)OCC1CCN2CCCC12)C(C)(C)O
2890 0 ACUPKQHIFDBMOE-UHFFFAOYSA-N CC12CCC3C(CCC(O)C3(C)CCCO)C1CCC2O
2891 0 WKXCHFCYHPWNNL-KXEBQEOWSA-N CC1CCC2(C)C(CCCC2(C)O)C1(C)CCC3=CC(=O)OC3O
2892 0 OYSWGVYILLGXLT-UHFFFAOYSA-N C(N1CCN(CC1)C1=CC=CC=C1)N1CCN(CC1)C1=CC=CC=C1
2893 0 UWIQMSRDYMPREY-UHFFFAOYSA-N CC(=O)OC1CCC2C3CCC4OC=CCC4(C)C3CCC12C
2894 0 MIGVEZTXNXZEOW-FTLCDWARSA-N CC1(C)C2C(O)CC34CCC(CC3C2(C)CCC1=O)C(O)(CO)C4
2895 0 PUSLFKCUWMTXFL-IHTGJJIASA-N CC1(CO)CC(O)CC2(C)C1CCC3=C2CC4OCC(O)C4(C)C3
2896 0 OLNYZQMKAJSWTR-UHFFFAOYSA-N CC1=CC(NCCCN2CCOCC2)=NC2=C1C=CC(N)=N2
2897 0 AHMSDGIIEDDLQI-NLIBZLNVSA-N CC1(O)CC23CC(O)C4(O)C(CC(O)C4(C)C)C(=C)C2CCC1C3
2898 0 JVMFTQLUKCGJCG-UHFFFAOYSA-N CCCCC(OC1=CC(=C(O)C(=C1)C(C)(C)C)C(C)(C)C)C(O)=O
2899 0 VEHQOXOBKPFBHP-WRMVKCNZSA-N CC1(CCC2(C)C(CCC3(C)C2CCC(=O)/C/3=CO)C1)C(O)CO
2900 0 JGJYHLOAFWCFID-AENSMRSESA-N CC(=C)C1CCC23CCC(CC2C1(C)CCC(=O)O)C(O)(CO)C3
2901 0 SHAHCGJNHYXFLV-UHFFFAOYSA-N [H]C12CCC(C)C(C)(CCC3=CCCC(C)(OC3=O)C(O)C1)C2=C
2902 0 NVXMEPUWRZBYET-UHFFFAOYSA-N O=C1CCC2(C(C1O)(O)CCC1C2CCC2(C1CCC2(C)O)C)C
2903 0 CLNSDYJILOFRDN-UHFFFAOYSA-N CCC1(C)C2CCC3(C(C2CCC1=C(C(=O)O)O)CCC3(C)O)C
2904 0 HZHLUOTUKCWBMS-UHFFFAOYSA-N CCCCCC=CC(C1OC1CC=CCC=CCCCC(=O)O)O
2905 0 RMIJRHPYAUDVLK-UHFFFAOYSA-N OCC1(C)C(O)CCC2(C1CCC1C32CCC(C(C3)C1)(O)C=O)C
2906 0 CUGVUJOOXAEVRT-OXCRUVLYSA-N CC1(CO)CC(O)CC2(C)C1CCC34C(O)C(CCC23)C(=C)C4O
2907 0 NZMHIKFTAXRIDL-HFTJROMGSA-N CC1CC(O)C2C(C)(CO)CCCC2(C)C1(O)CCc3cocc3
2908 0 LODMADPUDAMZJC-LFMXGZDGSA-N CC1(CO)CC(O)CC2(C)C3CCC(C)(C=C3CCC12)C(=O)CO
2909 0 LRLROPFPFABQRF-CBYQQGIISA-N CC1CCC2(C)C(CCC=C2CO)C1(C)CCC(=CC(=O)O)CO
2910 0 RRVXJQPZINNEBB-QIABVPJPSA-N CC1CCC2(C)C(CCC(O)C2(C)O)C1(C)CCC3=CC(=O)OC3
2911 0 BFWYTORDSFIVKP-UDQWCNDOSA-N CCCCCC(OO)C=CC=C/CC=C/CC=C/CCCC(=O)O
2912 0 PMZIYJMAYWHWNG-CZKGSXTESA-N CC1CCC2(C)C(CCC=C2C(=O)O)C1(C)CCC(=CCO)CO
2913 0 HHLVVSUTGBWSQY-UHFFFAOYSA-N CC12CCC3C(CO1)(CCCC3(C)C)C2C(O)CC1=COC=C1
2914 0 JSBZFPHNWYOFON-RISVGRPXSA-N CC(=C)C1CC=C2CC(C)(CCC2C1(C)CCC(=O)O)C(O)CO
2915 0 AHMSDGIIEDDLQI-IQDQMAIWSA-N CC1(O)CC23CC(O)C4(O)C(CC(O)C4(C)C)C(=C)C2CCC1C3
2916 0 UELHJSFKTYFPFX-VVLSGJSXSA-N CC(=C1CC=C(/C)C2CCC(C)(OO2)C=C/CC3(C)OC3C1)C
2917 0 VCHZZEWOPLDLLE-DXGFZXISSA-N CC(C)C1CCC2C3C=CC(C)(O)C(O)CC3(C)CCC12C(=O)O
2918 0 VHVZBORZOZSOLA-UHFFFAOYSA-N COC1CCC2(C(=CCC3C2CCC2(C3CC(C2=O)O)C)C1)C
2919 0 XIWBBVNJGMKOMD-CTICXKPLSA-N CC(=C1C2CC=C(/C)C(CCC(=CCC2(C)CC1=O)C)OO)C
2920 0 WCNWLERBLMBSOT-UHFFFAOYSA-N CC(C)(C)OC(=O)NCCOCCOCCOCCOCCN
2921 0 YDGXRSPFVBSYLM-CUWQQFRDSA-N CC12CCCC(C)(C1CCC34CC(CCC23)C5(CO5)C4)C(=O)O
2922 0 NRFUGXICRLTIFH-RNEXODBNSA-N CC1=CCC2C(C)(C)C(O)CCC2(C)C13CCC(C)(CC(=O)O)O3
2923 0 HVZFLMOCARQHTL-PBUBQFPOSA-N CC1CCC2(C(CCCC2=C)C1(C)CCC(=CCO)CO)C(=O)O
2924 0 ZJNQOXYNQOCODP-UHFFFAOYSA-N CCCCCCCCC(CC[Si](C)(C)C)SC1=CC=CC=C1
2925 0 OBACDZMAJJOBJC-UHFFFAOYSA-N CCCCCCCCCC(=O)NC(CCC(O)=O)C(O)=O
2926 0 REFLDYCIZGTORW-UHFFFAOYSA-N CC(C)(C)[Si](C)(C([Si](C)(C)C)[Si](C)(C)O)C(C)(C)C
2927 0 OUKQFTKNWPTKCZ-USKJMLCYSA-N CC1(C)CC(O)CC2(C)C1CCC34C(O)C(=C)C(O)(CCC23)C4O
2928 0 QRVKSRGLONTBPX-JUFZMCDQSA-N CC(O)C(O)(C(=O)OCC1CCN2CCCC12)C(C)(C)O
2929 0 QNIIWXJIRJWWRG-ICHMTLFLSA-N CC(C)C1(O)C=C2CCC3C(C)(CCCC3(C)C(=O)O)C2CC1O
2930 0 OBACDZMAJJOBJC-UHFFFAOYSA-N CCCCCCCCCC(=O)NC(CCC(O)=O)C(O)=O
2931 0 BUWOMMLMRPPTEZ-LFQRMHLBSA-N CCCCCC(O)C=CC(O)C1CC1C2CC=C/CCCC(=O)O2
2932 0 YQPCUQLZJRRTCQ-BDXAJSENSA-N CC(C)C1=CC2OC(=O)C(=CCCC2(C)O)CCC=C(/C)CC1
2933 0 JRXVBCYCCXXJHE-IXHPFPMNSA-N CC1CC(O)C23CC(=CCCC2C1(CCC(=CCO)CO)CO3)C
2934 0 BTLVUGWLDZWUHC-UHFFFAOYSA-N CCOC(=O)CCC1(O)CCN(CC1)C(=O)OC(C)(C)C
2935 0 AQLLKQNZEMTYHD-UHFFFAOYSA-N CCOC(CC(C(=O)C1CCCCC1)C1=CC=CC=C1)OCC
2936 0 UFGOIVNQFWJKPR-BCPGGHEJSA-N CC1CC(O)C2C(C)(CO)CCCC2(C)C13CCC4(COC=C4)O3
2937 0 OETKCBJTZXIZMO-UHFFFAOYSA-N NC(=N)C(\N)=N\CCCOC1=CC=CC(CN2CCCCC2)=N1
2938 0 LBNPMRUENVBXOR-UHFFFAOYSA-N NC(=N)C(\N)=N\CCCOC1=NC=CC(CN2CCCCC2)=C1
2939 0 DTGRXZNISRSCMX-UHFFFAOYSA-N OCCCCCCC=CC=CCCCCCCCC(=O)O
2940 0 ULXIIKXFUKQSBU-UCWRTCFCSA-N CC1CCC2(C)C(CC(O)C3OC23C)C1(C)CCc4cocc4
2941 0 PCNTYYZBVYGRNZ-BFVRRIQPSA-N CCCCCC(=O)CCC1CCC(=O)C1CC=C/CCCC(=O)O
2942 0 ANYKNXWCXOFDOJ-QOFRVKGVSA-N CC(C)C1CCC(=C)C23CCC(C)(O2)C4C(O)CC(C)(O)C4C1O3
2943 0 MRBLTWPEPGRXQN-WMUQSPHGSA-N CC12CCCC(C)(C1CCC34CC(CCC23)C(O)(CO)C4)C(=O)O
2944 0 SUIJWPJRFXANRY-SYNBHEIUSA-N CC1CCC2(CO)C(CCC=C2CO)C1(C)CCC(=CC(=O)O)C
2945 0 DMTGVNZTCBSUQP-CPPNMTBBSA-N CC1(CO)CC(=O)CC2(C)C3CCC(C)(C=C3CCC12)C(O)CO
2946 0 BRMWMMSDWGALOS-IHWYPQMZSA-N CC=C/CCCCCCCCCOC(=O)COc1ccccc1
2947 0 FPKQOKNYCVLYQX-NQAGYIRISA-N CC1CCC2C(=CCCC2(C)C(=O)O)C1(C)CCC(=C)C(O)CO
2948 0 MFAYXOLUJJXHCN-IZHFEEFNSA-N CC1C(=O)CC2C(C)(C)CCCC2(C)C13CCC4(COC=C4)O3
2949 0 MBGGCEZBJHYVKV-UHFFFAOYSA-N CC1=CC(=NN=C1N1CCN(CC1)C1CCCCC1)C1=CC=CC=C1
2950 0 DEPMKHICIZKCAT-UHFFFAOYSA-N COC(CCCCCCCCCC[Si](OC)(OC)OC)OC
2951 0 PDHCFJNTCGVWMN-UHFFFAOYSA-N CC(C)(C)OC(=O)NC(CCC1CO1)C(=O)OC(C)(C)C
2952 0 GSIZRUCKDKOXCU-UHFFFAOYSA-N CC(C)(C)OC(=O)C1CC(O)CCN1C(=O)OC(C)(C)C
2953 0 RKOAVQWEWYFTRG-UHFFFAOYSA-N CCN(CC)C1=C(C=C(C=N1)B1OC(C)(C)C(C)(C)O1)C#N
2954 0 VCANOOFBKLBIKN-WABSZHGXSA-N CC1(CO)C(O)CCC2(C)C3CCC4CC3(C(O)CC12)C5OC45C
2955 0 RYEBHKNMYQTEQG-USJZOSNVSA-N CC(C)(O)CCCC1C(=O)CCC2CC(C)(O)CCC12C
2956 0 YCOLTKOIAQTBRO-GPRSKNHJSA-N CCCCCC=CCC(/C=C/C=CCC=CCC(CC(=O)O)O)O
2957 0 AIGZUIVVXKXMDB-ZYLYKIMZSA-N CC(C)(O)C1CCC2(C)CCC(=C)CCC3OC3(CO)CC4OC124
2958 0 UFGOIVNQFWJKPR-RVXCPRFISA-N CC1CC(O)C2C(C)(CO)CCCC2(C)C13CCC4(COC=C4)O3
2959 0 HIWAKGXQCPXCBL-UHFFFAOYSA-N COc1ccc(cc1)-c1nnn(CCCN2CCCCC2)n1
2960 0 SUTUDCPEQWVNQA-HDHSKVTNSA-N CC(=C)C1CCC2(C)CC(O)C3(C)CCC=C(CCC12)C(=O)O3
2961 0 CYNMQIJOVROSBL-UHFFFAOYSA-N OC1CCC2(C(=CC(C3C2C(O)CC2(C3CCC2(C)O)C)O)C1)C
2962 0 WMFOMQGCFKIPLY-UHFFFAOYSA-N CC=C(C)C(=O)OC1C=C(C)C(O)CC2OC2(C)CCCC1(C)C
2963 0 WCVKPIFCVPUULE-UHFFFAOYSA-N CC(O)CCCCCCCCCCCCC1=CC(=O)CC(=O)C1=O
2964 0 CBXHMRPMJSSMNI-UHFFFAOYSA-N COC(CCC(C)=CCOC1=CC=C2CCOC2=C1)C(C)(C)C
2965 0 NBUFPPUQKISAQD-UHFFFAOYSA-N OC1CCC2(C(=C(O)CC3C2C(O)CC2(C3CCC2(C)O)C)C1)C
2966 0 AAUOUPBFOHDTJT-UHFFFAOYSA-N OC1CC(O)C2(C(=CCC3C2C(O)CC2(C3CCC2(C)O)C)C1)C
2967 0 CPGGALWXQDRYLP-UHFFFAOYSA-N OCC12CCC(CC1=CCC1C2C(O)CC2(C1CCC2(C)O)C)O
2968 0 FBDCKKQIRGNEPW-UHFFFAOYSA-N OC1CCC2(C(=CCC3C2C(O)C(O)C2(C3CCC2(C)O)C)C1)C
2969 0 OGWLFMRYFBKIEQ-UHFFFAOYSA-N CCC(C)(CCCC(C)=CCOC1=CC=C2CCOC2=C1)OC
2970 0 RRRHOKDZWCGOSS-UHFFFAOYSA-N OCC12CC(O)C3C(C1CCC2(C)O)CC=C1C3(C)CCC(C1)O
2971 0 YKSOUKMSKAWWQG-SBSFFHCLSA-N CC1(CO)C(O)CCC2(C)C3CCC(C=C3C(O)CC12)C(=C)CO
2972 0 VEZVCJNZZQYHQO-UHFFFAOYSA-N CCCCN(C(=O)C(C)C)C1=NN(CC2=CC=CC=C2)N=N1
2973 0 VLEDMAFYNFMYIV-UHFFFAOYSA-N OC1CCC2(C(=CCC3C2C(O)CC2(C3CC(C2(C)O)O)C)C1)C
2974 0 SYDXXLCKNIKEIZ-UHFFFAOYSA-N OC1CC2(C)C(C3C1C1(C)CCC(C(C1=CC3)O)O)CCC2(C)O
2975 0 PVEITBIMFRSXJT-UHFFFAOYSA-N OC1CC2(C)C(C3C1C1(C)CC(O)C(CC1=CC3)O)CCC2(C)O
2976 0 LABPNIJQVBHISC-UHFFFAOYSA-N OCC1(O)CCC2C1(C)CC(O)C1C2CC=C2C1(C)CCC(C2)O
2977 0 GVYIBCHMUBJSKG-UHFFFAOYSA-N COC1=C(O)C=CC(COC(=O)CCCCCCCCC(C)C)=C1
2978 0 JOGGLIKPQMTCGI-UHFFFAOYSA-N CCCCCC1C(CCC1=O)C(CC(OC)OC)[N+]([O-])=O
2979 0 LVSCWEDTMWAASP-KXAOQFNBSA-N CC1CCC2(C)C(CCC=C2C)C1(C)CCC3=CC(=O)OC3O
2980 0 OKAKDSISNLPKQL-QSWPCHDDSA-N CC1CCC2(C)C(CC(O)C(O)C2(C)O)C1(C)CCc3cocc3
2981 0 NVNBXFPYJOINAR-AJMKIUIDSA-N CC1=CCC2C(C)(CCCC2(C)C(=O)O)C1CCC(=CCO)CO
2982 0 OAZVUASDKHFDRR-UHFFFAOYSA-N CCCCCC(C=CC(CCCCC)=CC(=O)OC)=CC(=O)OC
2983 0 RBVRYDWTKMWSNY-XLNTUCKNSA-N CC1(C)CCCC2(C)C1CC=C(CO)C23CCC(C)(CC(=O)O)O3
2984 0 WMUYRJLAXFCWLL-UHFFFAOYSA-N COC(=O)C1(CC(C)C)CCCCCCCCCCC1=O
2985 0 UDVDEDMNPWMOKZ-UHFFFAOYSA-N CCC=CC(=O)OC1=C(C=C(OC)C=C1C(C)(C)C)C(C)(C)C
2986 0 LCBZEKABKLXTEZ-UHFFFAOYSA-N OCC(=O)C1CCC2C1CC(O)C1C2CCC2C1(C)CCC(C2)O
2987 0 BUTUXHAMLSRBFV-YIDGKTIYSA-N OCCCCCC=CCC=CCC=CC(/C=C/CCCC(=O)O)O
2988 0 OCSPOCDQHVVGDZ-ZWYOZPBWSA-N CC1(CO)C(O)CCC2(C)C3CCC(C(O)C3=CCC12)C(=C)CO
2989 0 OWUIVRJLMVLLHE-UHFFFAOYSA-N CCOC(C)(C)CCCC(C)=CCOC1=CC=C(C=C1)C(C)=O
2990 0 VNYSSYRCGWBHLG-UHFFFAOYSA-N CCCCCC=CCC(O)C=CC=CC=CC(O)CCCC(O)=O
2991 0 FGRNNHOHTYZVTC-UHFFFAOYSA-N OCCCCCC=CCC=CCC=CCC(=CCCCC(=O)O)O
2992 0 DCNLUKIGAMIKOK-YJLWDSPXSA-N CC1CC(O)C2C(C)(C)CCCC2(C)C1(O)CCC3=CC(=O)OC3
2993 0 BNLUIQYXAKYMCB-UHFFFAOYSA-N OCCCCCC=CCC=CCC=CCC=C(CCCC(=O)O)O
2994 0 MKLVMFVOLUGDFJ-UHFFFAOYSA-N NC1=NC(CCCCCCCCCCCCC2=NOC(N)=N2)=NO1
2995 0 AIGZUIVVXKXMDB-WZLKLWACSA-N CC(C)(O)C1CCC2(C)CCC(=C)CCC3OC3(CO)CC4OC124
2996 0 HIFCKVRUGZDJNS-UHFFFAOYSA-N OCCCCCC=CCC=CCC=CCC=CC(CCC(=O)O)O
2997 0 AGSQFTRVOWUFEU-UHFFFAOYSA-N CCC1(C)CCC(=O)CCCCCCCCCCC(=O)O1
2998 0 LNYWXEAJLXQCPF-UHFFFAOYSA-N CC(C)=C=C([Si](C)(C)C(C)(C)C)[Si](C)(C)C(C)(C)C
2999 0 ABSGWGGKPLWTSC-UHFFFAOYSA-N CC(C)(C)[Si](C)(C)C#CC(C)(C)[Si](C)(C)C(C)(C)C
3000 0 PCHHAVHQPYYZFT-UHFFFAOYSA-N CCC[Si](C)(CCC)CCCOCC(CO)OCC1CO1
3001 0 WWJBKRJWUQCAJW-UHFFFAOYSA-N CC[Si](CC)(CC)CCCOCC(COC)OCC1CO1
3002 0 PMZIYJMAYWHWNG-UHFFFAOYSA-N CC1CCC2(C)C(CCC=C2C(O)=O)C1(C)CCC(CO)=CCO
3003 0 CGWLGQMKVHXXLR-GPRSKNHJSA-N CCCCCC=CCC(/C=C/C=CCC=CCOCCC(=O)O)O
3004 0 NLYQMNBQMNUQNT-UHFFFAOYSA-N CCN(CC)C1=NC(NCCO)=CC(NC2=CC=CC=C2)=N1
3005 0 PGPQQUOSUDZZKC-HRXCCZQNSA-N OCCCCCC=CC(/C=C/CC=CCC=CCCCC(=O)O)O
3006 0 NBDSVBDSAWVGTL-UHFFFAOYSA-N O=C1OCCCCCCCC=CC(=O)OCCCCCCCC=C1
3007 0 IVWLJVGOBHIHIV-UHFFFAOYSA-N OCCCCCC=CCC=CCC=CCC=CCC(CC(=O)O)O
3008 0 KIQPTGQNUMUKTO-UHFFFAOYSA-N CC(C1=CCC2C3(C1O3)CCC1C2(C)CCCC1(C)C(=O)O)C
3009 0 DIAJANOGMXVRNR-UHFFFAOYSA-N CCN(CC)C1=CC=C2C(=C1)C(N=N)C1=CC(=CC=C21)N(CC)CC
3010 0 ZXSLHQFEPDSRTF-UHFFFAOYSA-N OCCCCCC=CCC=CCC=CCC=CCCC(C(=O)O)O
3011 0 AMQWXZAGVJEVNO-UHFFFAOYSA-N OCCCCCC(=CCC=CCC=CCC=CCCCC(=O)O)O
3012 0 HBNVVMQCGSVOKF-VTXSFXCNSA-N CC1(C)CC(=O)CC2(C)C1CCC34CC(CCC23O)C(O)(CO)C4
3013 0 VNYSSYRCGWBHLG-UHFFFAOYSA-N CCCCCC=CCC(O)C=CC=CC=CC(O)CCCC(O)=O
3014 0 UEACVWQFQBVDGK-UHFFFAOYSA-N OCCC(CCC=CCC=CCC=CCC=CCCCC(=O)O)O
3015 0 OJDJLGMRQSEMPX-GQXWWUMOSA-N CCOCCCC=CCC(/C=C/C=CCC=CCCCC(=O)O)O
3016 0 QXCDUFNVJYHRQB-UHFFFAOYSA-N OCC(CCCC=CCC=CCC=CCC=CCCCC(=O)O)O
3017 0 KLFCKLHGQDQWJO-UHFFFAOYSA-N OC(CCCCC=CCC=CCC=CCC=CCCCC(=O)O)O
3018 0 LKSUXFSDDHZXOW-UHFFFAOYSA-N OC1CCC2(C3(C1)OC3CC1C2C(O)CC2(C1CCC2(C)O)C)C
3019 0 MSNFFWKEKVQREE-UHFFFAOYSA-N CC1COCC(C)N1C1=NN=C(NN2C(C)=CC=C2C)C=C1
3020 0 KGQVGLJIWBSHKR-MVJPYGJCSA-N CC1(C)CCCC2(C)C1CC=C3COC(=O)CC4(C)CCC23O4
3021 0 DSANQJQJQDGPHR-UHFFFAOYSA-N CCCCOC1=CC(N2CCCC2)=C(OCCCC)C=C1[N+]#N
3022 0 DSANQJQJQDGPHR-UHFFFAOYSA-N CCCCOC1=CC(N2CCCC2)=C(OCCCC)C=C1[N+]#N
3023 0 BZLYOWSSNHNYKW-UHFFFAOYSA-N CC(OC(C)(C)COC(=O)C1CC1)C1CCCC(C)(C)C1
3024 0 PDTSXGBDZWSUTI-YFFOHKSQSA-N CC1(C)C(O)C(=O)CC2(C)C1CCC34CC(CCC23)C(O)(CO)C4
3025 0 NQPGZXOPMRKAGJ-UHFFFAOYSA-N CCN(C(=O)C1=C(C)N(N=C1)C(C)C(C)C)C1=CN=NC=C1
3026 0 HIYLGUWWYDGOPI-UHFFFAOYSA-N OC1COCC2(C(=CCC3C2C(O)CC2(C3CCC2(C)O)C)C1)C
3027 0 AHTRHVVQOFJWNW-UHFFFAOYSA-N OCCCCCC=CCC=CCC=CCC=CCOCCC(=O)O
3028 0 HTKGLTQHWWFLAM-UHFFFAOYSA-N OCCCCCC=CCC=CCC=CCC=CCCOCC(=O)O
3029 0 YDGXRSPFVBSYLM-SYHVJVMTSA-N CC12CCCC(C)(C1CCC34CC(CCC23)C5(CO5)C4)C(=O)O
3030 0 KRTGLROXHPYEEJ-PTADQYPYSA-N CC(C)C1C(O)CC23CC(CO)(CCC2C1(C)CCC(=O)O)C=C3
3031 0 GUSBUMLSQCLAEW-UHFFFAOYSA-N CCCCCNC(=N)N=NCC1=CNC2=C1C=C(OC)C=C2
3032 0 MIIPPNQKYWWJLQ-UHFFFAOYSA-N CC1=CC=CC=C1C(OC1CC2CCC(C1)[N+]2(C)C)C1=CC=CC=C1
3033 0 BUWOMMLMRPPTEZ-KTMWYYIWSA-N CCCCCC(O)C=CC(O)C1CC1C2CC=C/CCCC(=O)O2
3034 0 QDSZTNDCPXASAX-UHFFFAOYSA-N OCCOCCCC=CCC=CCC=CCC=CCCCC(=O)O
3035 0 DSQXSWDAIMJFHF-UHFFFAOYSA-N C[N+]1(CCCC(=O)C2=CC=C(F)C=C2)CCC2(CCCC2)CC1
3036 0 IPEGKDWXMPKUPV-UHFFFAOYSA-N OCOCCCCC=CCC=CCC=CCC=CCCCC(=O)O
3037 0 GBPVTEVAJHFFCG-UHFFFAOYSA-N OC1CCC2(C(=CCC3(C2C(O)CC2(C3CCC2(C)O)C)O)C1)C
3038 0 IMCMDYFTXLFZDW-UHFFFAOYSA-N OC1CCC2(C(=CCC3C2(O)C(O)CC2(C3CCC2(C)O)C)C1)C
3039 0 KUQGOEVDXZKVQV-UHFFFAOYSA-N OC1CCC2(C(=CCC3C2C(O)CC2(C3(O)CCC2(C)O)C)C1)C
3040 0 DTVJLUUQSZVJKD-UHFFFAOYSA-N COC1=C(OC)C=C2C(CC(C)(C)[N+](C)=C2CCCC#N)=C1
3041 0 CBUIVGCWYRGCIK-UHFFFAOYSA-N CC(C)C1=C(O)C(O)=C2C(CCC3C(C)(C)CC(O)CC23C)=C1
3042 0 MFAYXOLUJJXHCN-UHFFFAOYSA-N CC1C(=O)CC2C(C)(C)CCCC2(C)C11CCC2(COC=C2)O1
3043 0 RYWYVUAEQBAQCH-UHFFFAOYSA-N CC(COCC1CC2C3=CC=CC=C3C1C1=CC=CC=C21)[N+](C)(C)C
3044 0 PDTSXGBDZWSUTI-UHFFFAOYSA-N CC1(C)C(O)C(=O)CC2(C)C3CCC4CC3(CC4(O)CO)CCC12
3045 0 YDGXRSPFVBSYLM-WMUQSPHGSA-N CC12CCCC(C)(C1CCC34CC(CCC23)C5(CO5)C4)C(=O)O
3046 0 DMTGVNZTCBSUQP-MUJBESKKSA-N CC1(CO)CC(=O)CC2(C)C3CCC(C)(C=C3CCC12)C(O)CO
3047 0 AASDTWSXHNYQRB-YCXSCNGFSA-N CCC(/C=C/CCCC=CCC=CC=CC(CCCC(=O)O)O)O
3048 0 CMOXPNCOCAKUIY-FZWZIKIHSA-N CC1(C)CCCC2(C)C1CC3OC3(C)C24CCC(C)(CC(=O)O)O4
3049 0 UJSIFMLXENIXBA-UHFFFAOYSA-N COC(=O)C1CCCC2(C)C1CC=C1C(O)C(O)(CCC21)C(C)C
3050 0 IWAZJOCYOQRZDC-IWNZYZGGSA-N CC1=C/CCC(C)(O)C2CCC(C)(O)C(O2)C3OCC(=C3CC1)C
3051 0 YZEKVFAPKSJYHQ-QJUDQFFHSA-N CC(C)C12CCC3(C)C4CCC(C)(O)C4C(=O)CC(C)(O)C(O1)C23
3052 0 NZMHIKFTAXRIDL-FQFOHHTNSA-N CC1CC(O)C2C(C)(CO)CCCC2(C)C1(O)CCc3cocc3
3053 0 AEXHMNKYTCTGID-UHFFFAOYSA-N [H]C(CC(C)CCCC(C)(C)OC)=C([H])C(C)=C([H])C(=O)OCC
3054 0 USFOURJIXLSLPJ-UHFFFAOYSA-N CCN1CCCC1CNC(=N)NC(=N)NC1=CC=C(OC)C=C1
3055 0 DLNWZIVYKQXLTN-UHFFFAOYSA-N CC(C)C(O)(C(C)O)C(=O)OCC1CCN2(=O)CCCC12
3056 0 QKDIWLCDONOATB-DWDXVFNISA-N CC1C(O)CC2(C)C(CC(O)C=C2C)C1(C)CCC(=CC(=O)O)C
3057 0 OSIVSEZZEFZSDB-ZTTMTSROSA-N CC1CCC2(C)C(CCCC2=C)C1(C)CCC3=CC(=O)OC3O
3058 0 NZTJHNLXZBZINC-UHFFFAOYSA-N CC1(O)CC23CCC4(O)C(CC(O)C4(C)C)C(=C)C2CCC1C3O
3059 0 JQWGHMCKIKFATG-UHFFFAOYSA-N C(C1=CC=CC=C1)C1=CN=C(N=C1N1CCCCC1)N1CCCCC1
3060 0 PTPYXTLRNJFEMB-WXDAAYECSA-N CC(C)C1=C/C=C(/C)CCCC(CO)C(=O)CCC(C)C(O)C1=O
3061 0 DSANQJQJQDGPHR-UHFFFAOYSA-N CCCCOC1=CC(N2CCCC2)=C(OCCCC)C=C1[N+]#N
3062 0 MJBFFCYNQYQIQK-UHFFFAOYSA-N C[N+]12CCCCC1CC(CC2)=C(C1=CC=CC=C1)C1=CC=CC=C1
3063 0 DDXNMYMHOUECOY-UHFFFAOYSA-N C[N+]12CCCCC1CCC(C2)=C(C1=CC=CC=C1)C1=CC=CC=C1
3064 0 VMIIXZNSJUZRQW-UHFFFAOYSA-N OC=CCC1(C)C(CCC2C1CCC1(C2CCC1O)C)CC(=O)O
3065 0 VQLSPQNMGDNEMF-WKDRKPDESA-N CC1(C)CC(O)CC2(C)C3CCC4C(O)C3(CC(O)C12)C(O)C4=C
3066 0 FCWDQWJASHQNEV-UHFFFAOYSA-N C[N+]1(CC=C)CCCC1C(O)(CC1=CC=CC=C1)CC1=CC=CC=C1
3067 0 LYFGNPGVAPNYLI-SQKNFRRZSA-N CC(=C1C2CCC(=C)C(CCC(=CCC2(C)CC1=O)C)OO)C
3068 0 PVWYTXIYENDMEM-FCOMTRKTSA-N CC1(CO)CCC(O)C2(C)C1CCC34CC(CCC23)C(C4)C(=O)O
3069 0 NZHPGYUQZUOTLL-UHFFFAOYSA-N CC1(C)C2CC=C3CC(C)(CCC3C2(C)CC(O)C1=O)C(O)CO
3070 0 AAFNXMIKXSPWKD-UHFFFAOYSA-N CC1=NC2=C(C)C=CC=C2C(OCC[N+]2(C)CCOCC2)=C1
3071 0 YAYNWFQJPHWSPY-HMFWARFCSA-N CC1CCC(O)C(=C)C2CCC3(C)C(O)C(O)C(=C(C)C23)CC1O
