# Supplementary material for: Ion mobility collision cross-section atlas for known and unknown metabolite annotation in untargeted metabolomics
Source: Nat Commun. 2020 Aug 28;11:4334. doi: 10.1038/s41467-020-18171-8 (PMC7455731; doi:10.1038/s41467-020-18171-8)
Supplement: Supplementary file 8 — Supplementary Data 5 [file 41467_2020_18171_MOESM8_ESM.zip › 01_positive_mode/L0763/cfmid_result.txt]

1 0.359375 FTAGQROYQYQRHF-UHFFFAOYSA-N CCC=CCC=CCC=CCC=CC=CC(O)CCCC(O)=O
2 0.359375 FTAGQROYQYQRHF-FCWZHQICSA-N CC\C=C/C\C=C/C\C=C/C\C=C/C=C/C(O)CCCC(O)=O
3 0.359375 NXKBRDICBJISDG-UHFFFAOYSA-N CCCC=CC=CCC=CCC=CC=CC(CCCC(=O)O)O
4 0.359375 FTAGQROYQYQRHF-CBVHGRPESA-N [H][C@@](O)(CCCC(O)=O)\C=C\C=C/C\C=C/C\C=C/C\C=C/CC
5 0.359375 FTAGQROYQYQRHF-GHWNLOBHSA-N [H]\C(CC)=C(/[H])C\C([H])=C(\[H])C\C([H])=C(\[H])C\C([H])=C(\[H])/C(/[H])=C(\[H])[C@@]([H])(O)CCCC(O)=O
6 0.34375 JLGZMSJDIUNGOT-UHFFFAOYSA-N CCC=CCC=CCC=CCC=CCC=CCC(CC(=O)O)O
7 0.34375 ZOLXLLRUJXLPRQ-UHFFFAOYSA-N CCC=CCC=CCC=CCC=CCC=CC(CCC(=O)O)O
8 0.3125 ROGAMHBAWAJUEG-UHFFFAOYSA-N CCC=CCC=CCCCC=CC=CC=CC(CCC(=O)O)O
9 0.3125 PZSPBQGDWXSBJP-UHFFFAOYSA-N CCC=CCC=CCCCC=CC=CC=CCC(CC(=O)O)O
10 0.3125 KONMRYXTSAJFFW-KVSYNKRASA-N CCC=CCC=CCC=CCC=CC(/C=C/CCCC(=O)O)O
11 0.3125 BEERAWPQLLHZAQ-UHFFFAOYSA-N CCCC=CC=CCC=CC=CC(CC=CCCCC(=O)O)O
12 0.296875 WLOUCHKFBGGNEB-CHGUASJCSA-N C(/C=C/[C@@H](O)C/C=C\CCCC(=O)O)=C/C/C=C\C/C=C\CC
13 0.296875 IDEHSDHMEMMYIR-WSAGHCNZSA-N OC(=O)CCC/C=C\C/C=C\CC(O)/C=C/C=C\C/C=C\CC
14 0.296875 WLOUCHKFBGGNEB-GXIKJMEPSA-N C(CCC/C=C\CC(O)/C=C/C=C\C/C=C\C/C=C\CC)(=O)O
15 0.296875 VMVAXJZXMPJBIB-RTBSWYQQSA-N OC(=O)CC(/C=C/C=C(C=CC1=C(C)CCCC1(C)C)C)(O)C
16 0.296875 WLOUCHKFBGGNEB-CLXNAOOQSA-N C(/C=C/[C@H](O)C/C=C\CCCC(=O)O)=C/C/C=C\C/C=C\CC
17 0.296875 MFGHIMYGLBASCN-JOHCDLBWSA-N CCCC=CC=CCC(/C=C/C=CCC=CCCCC(=O)O)O
18 0.296875 SCNCZPKUOXWSKI-UHFFFAOYSA-N CCCC=CC=CC=CC(CC=CCC=CCCCC(=O)O)O
19 0.28125 CYTWTOHTSOSDHZ-VOUWFVPUSA-N CCCC=CC=CCC=CCC(/C=C/C=CCCCC(=O)O)O
20 0.28125 ZDLCPXIYVKPUTD-UHFFFAOYSA-N CCC=CCC=CCC(CC=CC=CC=CCCCC(=O)O)O
21 0.28125 MCRJLMXYVFDXLS-UOLHMMFFSA-N C(/C/C=C\CCCC(=O)O)=C/C=C/[C@@H](O)C/C=C\C/C=C\CC
22 0.28125 MCRJLMXYVFDXLS-IHWYZUJNSA-N C(/C/C=C\CCCC(=O)O)=C/C=C/[C@H](O)C/C=C\C/C=C\CC
23 0.28125 IDEHSDHMEMMYIR-HODZVVMCSA-N C(/C[C@H](O)/C=C/C=C\C/C=C\CC)=C/C/C=C\CCCC(=O)O
24 0.28125 IDEHSDHMEMMYIR-DJWFCICMSA-N CC\C=C/C\C=C/C=C/[C@H](O)C\C=C/C\C=C/CCCC(O)=O
25 0.265625 OBPVYKOOLCVKAW-ITUNAMOSSA-N CCC=CCC=CCC=CC(/C=C/CC=CCCCC(=O)O)O
26 0.265625 OXOPDAZWPWFJEW-FPRWAWDYSA-N [C@H](O)(C/C=C\C/C=C\C/C=C\CC)/C=C/C=C\CCCC(=O)O
27 0.265625 WQRBDBUVXZOIFF-UHFFFAOYSA-N CCC=CCC=CCC=CCC=CCC=CCCC(C(=O)O)O
28 0.265625 OXOPDAZWPWFJEW-IMCWFPBLSA-N C(CCC/C=C\C=C\C(O)C/C=C\C/C=C\C/C=C\CC)(=O)O
29 0.265625 UNQWXAHLVDSAEJ-UHFFFAOYSA-N CCCCCC=CCC=CC=CC(CC=CC=CCC(=O)O)O
30 0.265625 ISYFQWFSACHGRU-UHFFFAOYSA-N CCC=CCC=CC(CCC=CC=CC=CCCCC(=O)O)O
31 0.265625 OXOPDAZWPWFJEW-RZDGCYLUSA-N CC\C=C\C\C=C\C\C=C\CC(O)\C=C\C=C\CCCC(O)=O
32 0.265625 QHOKDYBJJBDJGY-BVILWSOJSA-N C(CCC/C=C\C/C=C\CC1OC1C/C=C\C/C=C\CC)(=O)O
33 0.265625 QHOKDYBJJBDJGY-UHFFFAOYSA-N CCC=CCC=CCC1OC1CC=CCC=CCCCC(=O)O
34 0.265625 NVWPCXBXSYOJEJ-UHFFFAOYSA-N OCC1=C(C=CC(=CCCC(=CC(=O)O)C)C)C(CCC1)(C)C
35 0.265625 GVNWZKAQPLZCNQ-UCTUTVFKSA-N CCC=CCC=CCCC(/C=C/C=CC=CCCCC(=O)O)O
36 0.265625 UMOMAOGBAGDUOA-UHFFFAOYSA-N CCC=CCC=CCCOCC=CC=CC=CCCCC(=O)O
37 0.265625 MCRJLMXYVFDXLS-QGQBRVLBSA-N CC\C=C/C\C=C/CC(O)\C=C\C=C/C\C=C/CCCC(O)=O
38 0.265625 JTIHELKOLURZAC-UHFFFAOYSA-N CCCC=CC=CCC1OC1CC=CCC=CCCCC(=O)O
39 0.25 HHHZEBPGFMSSKG-UHFFFAOYSA-N CCCCCC=CCC=CCC=CC=CC(CC=CC(=O)O)O
40 0.25 ZQBLCCQKJMHYKU-UHFFFAOYSA-N CCC=CCC=CCC=CCC=CCC=C(CCCC(=O)O)O
41 0.25 WARDIKMLIWQHRZ-UHFFFAOYSA-N CCCCCC=CC=CC(CC=CCC=CC=CCC(=O)O)O
42 0.25 NEMUQRSXDRIULA-UHFFFAOYSA-N CCCC=CC=CCC=CCC=CCC1OC1CCCC(=O)O
43 0.25 WDFSLZOTVHKMOI-UHFFFAOYSA-N CC(=CCCC(=CC(=O)O)C)C=CC1=C(C)C(O)CCC1(C)C
44 0.25 VKOSVKJVOBXHGB-UHFFFAOYSA-N CCCC=CC=CCC=CCC1OC1CC=CCCCC(=O)O
45 0.25 RGZIXZYRGZWDMI-QXBXTPPVSA-N CC\C=C/CC1OC1C\C=C/C\C=C/C\C=C/CCCC(O)=O
46 0.25 ZCUULDIYFDOTAH-UHFFFAOYSA-N CCC=CCC=CCC=CCC=CCC=CCOCCC(=O)O
47 0.25 VLNHPDAOUWJNDR-BNKHCLLESA-N CCC=CCC=CC(/C=C/CC=CCC=CCCCC(=O)O)O
48 0.25 ORLCYEACZQNGRV-UHFFFAOYSA-N CCCCCC=CC=C(C=CC=CCC=CCCCC(=O)O)O
49 0.25 YKIOHMXLFWMWKD-JJUYGIQRSA-N C(CCC/C=C\CC1OC1C/C=C\C/C=C\C/C=C\CC)(=O)O
50 0.25 YKIOHMXLFWMWKD-UHFFFAOYSA-N CCC=CCC=CCC=CCC1OC1CC=CCCCC(=O)O
51 0.234375 SQEKYOLLXDEHLF-LPMFUASCSA-N CC(/C=C/CC=CCC=CCC=CCC=CCCCC(=O)O)O
52 0.234375 WWGVBFNKAGIQKI-UHFFFAOYSA-N CCCCCC=CCC=CC=CC(CC=CCC=CC(=O)O)O
53 0.234375 CZDLUOMSVSMRIS-UHFFFAOYSA-N CCC=CCC=C(CC=CCC=CCC=CCCCC(=O)O)O
54 0.234375 WMRXHOZEPRCQBO-UHFFFAOYSA-N CCCCCC=CC=C1OC1CC=CCC=CCCCC(=O)O
55 0.234375 AYKMUWWDCKYTDG-HCWGZADXSA-N CC(=CCCC(=CC1CC(=CCCC(C)(O)C=C)C(=O)O1)C)C
56 0.234375 UDRAQVUHYNBVGG-UHFFFAOYSA-N CCCCCC=CC=CC(CC=CCC=CCC=CC(=O)O)O
57 0.234375 AILPMOYRMLWRRJ-UHFFFAOYSA-N OCC1=C(C=CC(CC=CC(=CC(=O)O)C)C)C(CCC1)(C)C
58 0.234375 DTKUEMLWBCKQCB-UHFFFAOYSA-N CCCCCC=CC=CC(=CC=CCC=CCCCC(=O)O)O
59 0.234375 OEDFHGWBQYMIFT-UHFFFAOYSA-N CCC=CCC=CCC(=CCC=CCC=CCCCC(=O)O)O
60 0.234375 DVOGANCJBAEQAP-RDEZOXCCSA-N CC=C(C)/C(=O)OC(CC(C)(O)C=CC=C(C)/C=C)C=C(C)C
61 0.234375 JSFCXQBEDWQFEZ-UHFFFAOYSA-N CCC=CCC=CCC=CCC=C(CC=CCCCC(=O)O)O
62 0.234375 OCCRJJJVJBJYHY-FCCUCRDMSA-N CCC=CC(/C=C/CCCC=CC=CC=CCCCC(=O)O)O
63 0.234375 QOCYUZCKAZSOLV-UHFFFAOYSA-N CCCCC(=O)C=CCC=CCC=CCC=CCCCC(=O)O
64 0.234375 IJHJSDJAGIZWOJ-YTQUADARSA-N CC1OC(=O)C(CCCCCCCCCc2ccccc2)C1O
65 0.234375 IJHJSDJAGIZWOJ-WDSOQIARSA-N CC1OC(=O)C(CCCCCCCCCc2ccccc2)C1O
66 0.234375 JMQZSLQDOQHZJU-UHFFFAOYSA-N CCC=CCC=CCC=CCC=CCC=CCCCOC(=O)O
67 0.234375 REZQZAZCKDRFIJ-UHFFFAOYSA-N CCCCCCC=CC(=O)C=CC=CCC=CCCCC(=O)O
68 0.234375 HIPQFPWAIJYSGG-UHFFFAOYSA-N CCCCCC=CCC=CC=CC=CC(=O)CCCCC(=O)O
69 0.234375 ZWIQMMHIQHYEII-UHFFFAOYSA-N CCC=CCC=CCC=C(CC=CCC=CCCCC(=O)O)O
70 0.234375 HCHPSMWYUAQQGD-UHFFFAOYSA-N CCC=CCC=CCC=CCC=CCC(=CCCCC(=O)O)O
71 0.234375 AKBOADNSBQNXRS-UHFFFAOYSA-N CCC=CCC=CCC=CCC=CCC1OC1CCCC(=O)O
72 0.234375 DVOGANCJBAEQAP-FRZGBLQGSA-N CC=C(C)/C(=O)OC(CC(C)(O)C=CC=C(/C)C=C)C=C(C)C
73 0.234375 KBWQSHGAECJBRF-UHFFFAOYSA-N CCC=CCC=CCCCC=CC=CC=CCCC(C(=O)O)O
74 0.21875 FPIQNEKXOJUAMX-XESGEXIJSA-N CCC=CC(/C=C/CC=CCC=CCC=CCCCC(=O)O)O
75 0.21875 ANXVUHHMAOYZPG-BOCYDZBOSA-N CCCCC/C=C\C/C=C\C=C\C=C\C[C@@H]1[C@H](O1)CCC(=O)O
76 0.21875 NLLHOWGAXBVCQA-PNDNNUDLSA-N CC=C(C)/C(=O)OC(CC(=CC=CC(C)(O)C=C)C)C=C(C)C
77 0.21875 ULAXHDZCBOQYGV-UHFFFAOYSA-N CCCCCC=CCC=CC=CC(=O)CC=CCCCC(=O)O
78 0.21875 DYCMZYPDIGFELZ-UHFFFAOYSA-N CCC=CCC=CCOCCC=CC=CC=CCCCC(=O)O
79 0.21875 LXTNMTAATWLBBJ-UHFFFAOYSA-N CCCCCC=CCC=CC=CC=CCC=C(CCC(=O)O)O
80 0.21875 QBNLXUBKFPGEBX-UHFFFAOYSA-N CCCCCC=CCC(=O)C=CC=CCC=CCC(C(=O)O)C
81 0.21875 UJBZNLHLDJCELZ-UHFFFAOYSA-N CCC=CCC=C(CCCC=CC=CC=CCCCC(=O)O)O
82 0.21875 ZJWNTFRBIBFJFC-GPSRLKAESA-N OC(=O)CC(/C=C/C=C(C=CC1=C(C)C(O)CCC1(C)C)C)C
83 0.21875 XZZNXNKGVHOYSH-HNNUCJKGSA-N CC(/C=C/C1=C(C)C(O)CCC1(C)C)CC=CC(=CC(=O)O)C
84 0.21875 YGNWRPVTPNTGBV-UHFFFAOYSA-N CCCCCC=CCC=CCC=CC=C1OC1CCCC(=O)O
85 0.21875 CXGMBGYFLBNOOF-AJIGLVOVSA-N CC(/C=C/CC=CCCCC=CC=CC=CCCCC(=O)O)O
86 0.21875 ABQYHQYBNGOPTC-UHFFFAOYSA-N OCCC=CCC=CCCCC=CC=CC=CCCCC(=O)O
87 0.21875 ANXVUHHMAOYZPG-UHFFFAOYSA-N CCCCCC=CCC=CC=CC=CCC1OC1CCC(=O)O
88 0.21875 IVALTQHYRBSTPV-UHFFFAOYSA-N CCC=CCC=CCCCC=CC=CC=C(CCCC(=O)O)O
89 0.21875 BWWIVESPFQZAQH-UHFFFAOYSA-N CCC=CCC=CCC=CCC(=CCC=CCCCC(=O)O)O
90 0.21875 GIAUWKJVQUSSNL-UHFFFAOYSA-N CCCC=CC=CCC(C(CC=CCC=CCCCC(=O)O)O)O
91 0.21875 ULAXHDZCBOQYGV-HEJOTXCHSA-N CCCCCC=C/CC=C/C=C/C(=O)CC=C/CCCC(=O)O
92 0.21875 SFIBXKABWRNYKQ-IITLTHAWSA-N C(CCC/C=C/C/C=C\CC(=O)/C=C\C=C/CCCCC)(=O)O
93 0.21875 ULAXHDZCBOQYGV-XXSSMXECSA-N C(CCC/C=C/CC(=O)/C=C\C=C/C/C=C\CCCCC)(=O)O
94 0.21875 SFIBXKABWRNYKQ-UHFFFAOYSA-N CCCCCC=CC=CC(=O)CC=CCC=CCCCC(=O)O
95 0.21875 WVKHAXNCDLNFND-GEXRWSMDSA-N OCC1=C(C=CC(=C/C=C/C(CC(=O)O)C)C)C(CCC1)(C)C
96 0.21875 JYFXHDROUYKCLM-UHFFFAOYSA-N OCC=C(C=CC=C(C=CC1(O)C(C)C(=O)CCC1(C)C)C)C
97 0.21875 BERDJOSKSFIFJI-UHFFFAOYSA-N OCC=C(C=CC=C(C=CC(=CC)C(CCC(=O)O)(C)C)C)C
98 0.21875 DNPZYIPMAWRQQE-BVILWSOJSA-N C(CCC/C=C\C/C=C\CC(O)C(O)C/C=C\C/C=C\CC)(=O)O
99 0.21875 QIVOHJLSLUWCAY-UHFFFAOYSA-N CCCCCC=CCC(=O)C=CC=CCCC(CCCC(=O)O)O
100 0.21875 NLLHOWGAXBVCQA-SMSCIASLSA-N CC=C(C)/C(=O)OC(CC(=CC=CC(C)(O)C=C)C)C=C(C)C
101 0.21875 IFXLCTCMZPISGQ-UHFFFAOYSA-N CC(CCCC=CCC1OC1CC=CCC=CCCCC(=O)O)O
102 0.21875 WLKCSMCLEKGITB-MXTKCVSJSA-N [H]\C(CC)=C(/[H])C[C@@]([H])(O)C(\[H])=C(/[H])\C(\[H])=C(\[H])C\C([H])=C(\[H])C\C([H])=C(\[H])CCCC(O)=O
103 0.21875 WLKCSMCLEKGITB-DBVSHIMFSA-N [H]\C(CC)=C(/[H])C[C@]([H])(O)C(\[H])=C(/[H])\C(\[H])=C(\[H])C\C([H])=C(\[H])C\C([H])=C(\[H])CCCC(O)=O
104 0.21875 NMWAWYAHCJLIHS-UHFFFAOYSA-N CCC=CCC=CCCCC(=CC=CC=CCCCC(=O)O)O
105 0.21875 XILFWVBLBGKALQ-UHFFFAOYSA-N CCC(=CCC=CCC=CCC=CCC=CCCCC(=O)O)O
106 0.21875 LDOCIRJMPUHXRM-UHFFFAOYSA-N CCCCCC=CC=C1C=CC(=O)C1CCCCCCC(O)=O
107 0.21875 WLKCSMCLEKGITB-UHFFFAOYSA-N CCC=CCC(O)C=CC=CCC=CCC=CCCCC(O)=O
108 0.21875 PVKOQJATMIOZNV-DXJGWMFSSA-N C(CCC/C=C\C[C@H]1OC1=C/C=C\C/C=C\CCCCC)(=O)O
109 0.21875 LDMTVZQCCQXLRS-UHFFFAOYSA-N CCCCCC1OC1=CC=CCC=CCC=CCCCC(=O)O
110 0.21875 RGZIXZYRGZWDMI-UHFFFAOYSA-N CCC=CCC1OC1CC=CCC=CCC=CCCCC(=O)O
111 0.21875 PVKOQJATMIOZNV-UHFFFAOYSA-N CCCCCC=CCC=CC=C1OC1CC=CCCCC(=O)O
112 0.21875 BHQPUXYKPVPPET-UHFFFAOYSA-N CCCCCC(=O)C=CC=CCC=CCC=CCC(C(=O)O)C
113 0.21875 DTNVVKRUVLVOIL-UHFFFAOYSA-N CCCCCC=CC=CC=CC1OC1CC=CCCCC(O)=O
114 0.21875 NMCOODLEFUIZHU-UHFFFAOYSA-N CCC=CCC=CCCCC=CC=CC=CCOCCC(=O)O
115 0.21875 MQGZPXAMBZIDML-XWXOAVCDSA-N CCCCCC=CCC=CCC(/C=C/C=CC=CCC(=O)O)O
116 0.21875 WJXTVAAKHKYKJP-UHFFFAOYSA-N CCCC=CC=CCC=CCC=CCC(C(CCCC(=O)O)O)O
117 0.21875 PPMOWWAALQWWLJ-UHFFFAOYSA-N OCCC=CCC=CCC=CCC=CCC=CCCCC(=O)O
118 0.21311475 RWOYRTZSHJQTQZ-UHFFFAOYSA-N CC(=CCCC(=CC(=O)O)C)C=CC12OC2(C)CCCC1(C)C
119 0.20689655 KJPLXPDMGADSNR-UHFFFAOYSA-N OC1CC2=CCC3C(C2(CC1C(=O)O)C)CCC1(C3CCC1)C
120 0.20634921 FQLFESKZYYXTME-UHFFFAOYSA-N C=CC1(C)C=CC(C(C1)O)(C)C1CCCC(C1(O)CC(=O)O)(C)C
121 0.203125 ATPXEBVZYNTECJ-UHFFFAOYSA-N CCC=CCC1OC1CCCC=CC=CC=CCCCC(=O)O
122 0.203125 WGRVAHGJTFUJQC-QRFLWLGSSA-N CCC=CCC=CCCCC1OC1/C=C/C=CCCCC(=O)O
123 0.203125 KLAGFFXRUOBTMA-UGUQBNQJSA-N CC(=C/C=O)CCC1C(=C)CCC2C1(C)CCCC2(C)C(=O)O
124 0.203125 YGJTUEISKATQSM-USWFWKISSA-N CCCCCC(=O)/C=C/C=C\C/C=C\C/C=C\CCCC(=O)O
125 0.203125 CORLJCLCOOXREO-UHFFFAOYSA-N CCC=CCC=CCCCC=CC=CC=CCCCOC(=O)O
126 0.203125 UDXLGBLAJBYLSZ-XBCQTNLFSA-N CC\C=C/C(O)C\C=C\C=C/C\C=C/C\C=C/CCCC(O)=O
127 0.203125 WLKCSMCLEKGITB-XWJJKCKWSA-N C(CCC/C=C\C/C=C\C/C=C\C=C\C(O)C/C=C\CC)(=O)O
128 0.203125 GPQVVJQEBXAKBJ-JPURVOHMSA-N CCC1OC1C\C=C/C\C=C/C\C=C/C\C=C/CCCC(O)=O
129 0.203125 CEKFONGBZSFBSZ-UHFFFAOYSA-N CC(CC=CC=CCC=CCC=CCC=CCCCC(=O)O)O
130 0.203125 MXROXKJYXIHKSX-UHFFFAOYSA-N CCCCCC=CCC=CC=CC=CCC(=O)CCCC(=O)O
131 0.203125 VEVSOGVMXQBXJD-UHFFFAOYSA-N CCCCCC=CCC=CC=CC=CCC1OC1C(C(=O)O)C
132 0.203125 ITQMHGITORVJJF-MCNSXXNHSA-N CC(=C)C1CC(CCC1(C)C=C)C2=CCC(OC2=O)C(C)(C)O
133 0.203125 MEASLHGILYBXFO-UHFFFAOYSA-N CCCCCC=CCC=CCC=CC=CC(=O)CCCC(=O)O
134 0.203125 AVTJIORVYWXYGR-JFIBNLQTSA-N CCCCC(/C=C/CC=CCC=CCC=CC=CCC(=O)O)O
135 0.203125 CNHZIPJBMRDBSF-UHFFFAOYSA-N CCCC=C(C=CCC=CCC=CCC=CCCCC(=O)O)O
136 0.203125 SEIPODUHCZDERO-UHFFFAOYSA-N CCCCCC=CCC=CCC=CC=CC(CCC(C(=O)O)O)O
137 0.203125 WLKCSMCLEKGITB-UOYOWLMFSA-N CCC=C/CC(O)C=C/C=CCC=C/CC=CCCCC(=O)O
138 0.203125 JXPQEIUFYABYAJ-UHFFFAOYSA-N CCCCCC=CCC=C(CC=CC=CC(CCCC(=O)O)O)O
139 0.203125 OGFOJIHWOHRBAN-UHFFFAOYSA-N CCCCCC=CCC=CCC=CC=CC(=CCCC(=O)O)O
140 0.203125 PEJJJPSGLZSDGL-FOCLMDBBSA-N CCCCCC(/C=C/C1=C(CCCCCCC(=O)O)C#CC1)O
141 0.203125 VFTVUGKTWCHJEC-XWRMZWSBSA-N CCCCCC=C/CC1OC1C=CC=CC=C/CCCC(=O)O
142 0.203125 OAIVTOHQELIZDB-UHFFFAOYSA-N OCC=C(C=CC=C(C=CC(=C(C(=O)O)C)C(CC)(C)C)C)C
143 0.203125 MEASLHGILYBXFO-XTDASVJISA-N CCCCC/C=C\C/C=C\C/C=C\C=C\C(=O)CCCC(=O)O
144 0.203125 CCRJBYFBLSIAHK-QKGPRPTPSA-N CC(=CC=O)CCC1(C)C(CCC2(C)C1CCC=C2C)C(=O)O
145 0.203125 DJTAEKCIRXDAJF-JEXZPVOSSA-N CCCCCC=CCC1OC1CC(/C=C/C=CCCCC(=O)O)O
146 0.203125 GURBRQGDZZKITB-VXBMJZGYSA-N CCCCC/C=C\CC(=O)/C=C/C=C\C/C=C\CCCC(=O)O
147 0.203125 KLAGFFXRUOBTMA-OBWPLOTHSA-N CC(=CC=O)CCC1C(=C)CCC2C1(C)CCCC2(C)C(=O)O
148 0.203125 IPUDTZHFTXAGEG-ZPJQLTTDSA-N CC1CCC2C(=CCCC2(C)C(=O)O)C1(C)CCC(=CC=O)C
149 0.203125 GURBRQGDZZKITB-UHFFFAOYSA-N CCCCCC=CCC(=O)C=CC=CCC=CCCCC(=O)O
150 0.203125 KLAGFFXRUOBTMA-PMMVPOIBSA-N CC(=C/C=O)CCC1C(=C)CCC2C1(C)CCCC2(C)C(=O)O
151 0.203125 IPUDTZHFTXAGEG-DGHVMURNSA-N CC1CCC2C(=CCCC2(C)C(=O)O)C1(C)CCC(=C/C=O)C
152 0.203125 CCRJBYFBLSIAHK-NEFSCSKUSA-N CC(=C/C=O)CCC1(C)C(CCC2(C)C1CCC=C2C)C(=O)O
153 0.203125 RUMPNDHHUJHLBP-UHFFFAOYSA-N CCC=CCC=CCC=CCC=CCC=CCCOCC(=O)O
154 0.203125 IRMDSOCDGLZNRX-UHFFFAOYSA-N CCCCCC=CCC(=O)C=CCCC=CC(CCCC(=O)O)O
155 0.203125 YGJTUEISKATQSM-UHFFFAOYSA-N CCCCCC(=O)C=CC=CCC=CCC=CCCCC(=O)O
156 0.203125 KXZLPQLBTFTJIC-BLNCKKCXSA-N CC(=C/CC1C(=C)CCC2C1(C)CCCC2(C)C(=O)O)CC=O
157 0.203125 KLAGFFXRUOBTMA-DOEMEAPXSA-N CC(=C/C=O)CCC1C(=C)CCC2C1(C)CCCC2(C)C(=O)O
158 0.203125 RQQWDIGYKKQGBW-UHFFFAOYSA-N CCC(=CCC=CCCCC=CC=CC=CCCCC(=O)O)O
159 0.203125 AXJORDYFTMFMIL-GGRDJTNRSA-N CCCCCC=CCC(/C=C/C=CCC=CC=CCC(=O)O)O
160 0.203125 KLAGFFXRUOBTMA-OPAWTFRDSA-N CC(=CC=O)CCC1C(=C)CCC2C1(C)CCCC2(C)C(=O)O
161 0.203125 PXJAADJLVVDNEA-UHFFFAOYSA-N CCC(=O)CCC=CCC=CCC=CCC=CCCCC(=O)O
162 0.203125 KWBRKVXSCUQPKG-UHFFFAOYSA-N OCC1=C(CCC(=CC=CC(=CC(=O)O)C)C)C(CCC1)(C)C
163 0.203125 UJTUPQQUHQGQSJ-UHFFFAOYSA-N CCCCCC=CC=CC(CC=CCC=CCOCCC(=O)O)O
164 0.203125 SYRJUBSUUUEOAK-UHFFFAOYSA-N CCCCCC=CC=CC(CC=C(CC=CCCCC(=O)O)O)O
165 0.203125 PDCQNVQIUNGNOU-UHFFFAOYSA-N CCCCCC=CC=CC(CC(=CCC=CCCCC(=O)O)O)O
166 0.203125 MGIHBPQPUXRGCV-UHFFFAOYSA-N CCCCCC=CC=CC(CC1OC1CC=CCCCC(=O)O)O
167 0.203125 KLAGFFXRUOBTMA-JXOQTENCSA-N CC(=CC=O)CCC1C(=C)CCC2C1(C)CCCC2(C)C(=O)O
168 0.203125 ZEWAUSRQAOUQGB-UHFFFAOYSA-N CCCCCC=CCC=CC=CC=CC=C(CCCC(=O)O)O
169 0.203125 SGTUOBURCVMACZ-CIQDQOFUSA-N CCCCC\C=C/C[C@@H]1O[C@@H]1\C=C\C(O)C\C=C/CCCC(O)=O
170 0.203125 ICCIQEWXHDLTQI-UHFFFAOYSA-N CCCCCC=CCC=CC=CC(CC(=CCCCC(=O)O)O)O
171 0.19672131 WQBKMETWRPYYJT-QIXFSGBHSA-N C[C@@]1(CC[C@@H]2C(=C1)CC[C@H]3[C@](C)(CO)[C@@H](O)C(=O)C[C@@]23C)C=C
172 0.19354839 GAIPZBRHGNDJJQ-UHFFFAOYSA-N CCCCCC=CCC=CC=CC(CC=CC(CCC(=O)O)O)O
173 0.192 WJOBSQWVFBYCAD-UHFFFAOYSA-N CCCCCC=CC=CC(CC=CCC=CC(CCC(=O)O)O)O
174 0.19047619 NMRCRIIDPRJNGQ-ZOKUEGGYSA-N CCCCCC=CC=CC(CC=CC(/C=C/CCCC(=O)O)O)O
175 0.18965517 SKGRFDBPMXYXEN-FXAWDEMLSA-N CC(C)c1ccc2c(CC[C@@H](C(C)(C)O)[C@]2(C)CCC(=O)O)c1
176 0.18897638 WCMOFROWEKZXFO-YDBDHNPGSA-N CC(=C/CCC1(C)CCCC2(C)C1CC=C(C=O)C2C=O)CO
177 0.18897638 WCMOFROWEKZXFO-ROSKUAMRSA-N CC(=C/CCC1(C)CCCC2(C)C1CC=C(C=O)C2C=O)CO
178 0.1875 OMDLKJOBOJEEJL-UHFFFAOYSA-N CCCCCC=CCC=CC=CC=CC(=CCCCC(=O)O)O
179 0.1875 OVFUFIZQFOVNOF-SICRGPQYSA-N CCCCCC(/C=C/C=CCC=CCC=CC=CCC(=O)O)O
180 0.1875 NGSLCGRVMDXXOY-UHFFFAOYSA-N CC(CCCC=CCC=C(CC=CCC=CCCCC(=O)O)O)O
181 0.1875 UFPQIRYSPUYQHK-XWYPZHSRSA-N C(/C/C=C\CCCCC)=C/C=C/C=C/[C@@H]1O[C@@H]1CCCC(=O)O
182 0.1875 MKDRLKVBLBVLDT-UHFFFAOYSA-N CCC=CCC=CC=CC(CCCCCCCC(O)=O)OC(C)=O
183 0.1875 SGTUOBURCVMACZ-NSIHWEAISA-N CCCCC/C=C\CC1[C@@H](O1)/C=C/C(C/C=C\CCCC(=O)O)O
184 0.1875 LDOCIRJMPUHXRM-YUJGFSRTSA-N C(CCCCCC[C@@H]1/C(=C\C=C\CCCCC)/C=CC1=O)(=O)O
185 0.1875 UFPQIRYSPUYQHK-UHFFFAOYSA-N CCCCCC=CCC=CC=CC=CC1OC1CCCC(=O)O
186 0.1875 PSWJKRAGHBXOTJ-IWQVTKTNSA-N CC(=CCCC1=CCC(OC1=O)C(=CCCC(=C/CO)C)C)C
187 0.1875 DOSZKDBRBMGTCL-UZLJEDGISA-N CCCCCC=CCC1OC1/C=C/C(CC=CCCC#CO)O
188 0.1875 UFPQIRYSPUYQHK-WAQVJNLQSA-N CCCCC/C=C\C/C=C\C=C\C=C\[C@H]1[C@@H](O1)CCCC(=O)O
189 0.1875 HYIMLVVUIPGBLR-MFUNBAKFSA-N C(/C=C\C/C=C/C=C\C(O)C/C=C\C/C=C\CCCCC)(=O)O
190 0.1875 PYJWMSLPGXUJHS-UHFFFAOYSA-N CCCCCC=CCC=CCC=CC=CC(CCCOC(=O)O)O
191 0.1875 MIVGUQFZGBHMKJ-UHFFFAOYSA-N CCC=CCC=CCCCC=C(C=CC=CCCCC(=O)O)O
192 0.1875 GPQVVJQEBXAKBJ-VDTDYMMTSA-N CC[C@H]1[C@H](O1)C/C=C\C/C=C\C/C=C\C/C=C\CCCC(=O)O
193 0.1875 DEZKBTKYCHBZFR-UHFFFAOYSA-N CCCCCC=CCC=CC=CC(CC=CCCC(C(=O)O)O)O
194 0.1875 UFPQIRYSPUYQHK-GEVFOBPOSA-N CCCCCC=C/CC=C/C=C/C=C/C1OC1CCCC(=O)O
195 0.1875 RYKJTTBHRDCKAT-UHFFFAOYSA-N CCCCCC=CCC=CC=CC=CCC(=CCCC(=O)O)O
196 0.1875 BOCZJSSFPJSWBG-UHFFFAOYSA-N CCCCCC=CCC=CC=CC(CC=CCCCOC(=O)O)O
197 0.1875 VRKLZMYTCCZPQU-UHFFFAOYSA-N CCC=CCC(=CCC=CCC=CCC=CCCCC(=O)O)O
198 0.1875 SGTUOBURCVMACZ-SEVPPISGSA-N CCCCC/C=C\C[C@H]1[C@@H](O1)/C=C/C(C/C=C\CCCC(=O)O)O
199 0.1875 ZPIBRLAYSYUHBV-UHFFFAOYSA-N CCCCC=C(C=CC=CCC=CCC=CCCCC(=O)O)O
200 0.1875 VHCSURHPILRQLO-UHFFFAOYSA-N CCC=CCC=CCCCC=CC=CC(=CCCCC(=O)O)O
201 0.1875 XYCFPJZSKSOONR-SWMTYHHWSA-N CCCCC(/C=C/CC=C(CC=CCC=CCCCC(=O)O)O)O
202 0.1875 PTNLKHTZRHEHQE-UHFFFAOYSA-N CCCCCC=CCC=CC=CC(CC=CCOCCC(=O)O)O
203 0.1875 GWPKEFHDHNGCKA-UHFFFAOYSA-N CC(=CC=CC(=CC(=O)O)C)C=CC1C(C)C(O)CCC1(C)C
204 0.1875 RBCBPUWGJMLMEO-UHFFFAOYSA-N CCCCCC=CCC=C(CC1OC1CC=CCCCC(=O)O)O
205 0.1875 OTXGCPAMXCNCAL-HJZZCXMUSA-N CCCCC(/C=C/CC=CCC1OC1CC=CCCCC(=O)O)O
206 0.1875 BNQRHYJSQMKNKS-UHFFFAOYSA-N CC(=CC=CC(=CC(=O)O)C)CCC1=C(C)C(O)CCC1(C)C
207 0.1875 LYTAAHMYYHCITC-UHFFFAOYSA-N CCC1OC1CC=CCCCC=CC=CC=CCCCC(=O)O
208 0.1875 IDPOCGHKMNIWBB-UHFFFAOYSA-N O=CCCCCC=CCC=CCC=CCC=CCCCC(=O)O
209 0.1875 TXXOEDOHXZFSQT-UHFFFAOYSA-N CCCC=CC=CCC=CCC(C(CC=CCCCC(=O)O)O)O
210 0.1875 SAVFPUMJKIDYRQ-FOCLMDBBSA-N CCCCCC(/C=C/C1=CC#CC1CCCCCCC(=O)O)O
211 0.1875 CXHBDNQTTNCSRO-YLRANTBVSA-N CCCCCC=CCC=C(CC(/C=C/C=CCCCC(=O)O)O)O
212 0.1875 GRQAMCPLRSKENZ-AZUAARDMSA-N CC(=C[C@@H]1OC(=O)CC1=CCCC(=CCC[C@](C)(O)C=C)C)C
213 0.1875 DIGHEGVWGDGULO-UHFFFAOYSA-N CCCCCC=CCC=CCC=CC=CC(=O)CC(C(=O)O)C
214 0.1875 IDIPXJDNKVPXGY-BYDYMCCFSA-N CC(C)CC=CC(C)C=CC=C(/C)C1C(O)C=C(C)C(=O)C1O
215 0.1875 SGTUOBURCVMACZ-IEZUYKKASA-N CCCCCC=CCC1OC1/C=C/C(CC=CCCCC(=O)O)O
216 0.1875 XHPJMBZTGMOXPQ-LDCVQVMQSA-N CCC=CCC=CCCCC=CC1OC1/C=C/CCCC(=O)O
217 0.1875 HNVWYSIXJQUEHH-UHFFFAOYSA-N CC(CCCC=CCC=CCC=CCC=CCC=CC(=O)O)O
218 0.1875 LRWYBGFSVUBWMO-NQZHIPPKSA-N CC[C@H](O)\C=C\C=C/C\C=C\C\C=C/C\C=C/CCCC(O)=O
219 0.1875 HYIMLVVUIPGBLR-IHRKDIRLSA-N CCCCCC=CCC=CCC(/C=C/C=CCC=CC(=O)O)O
220 0.1875 MCVNIWOTBKXNGB-UHFFFAOYSA-N CCC=CCC(=CCCCC=CC=CC=CCCCC(=O)O)O
221 0.1875 DJYLWRPYQJKCDU-BQLJSXTPSA-N CC1CCC2(C)C(CCC=C2C(=O)O)C1(C)CCC(=CC=O)C
222 0.1875 PIKWMYHQXZIEDL-UHFFFAOYSA-N CC(CCCC=C(CC=CCC=CCC=CCCCC(=O)O)O)O
223 0.1875 TYKUPHYZIBMZKM-MCJDEOHUSA-N O=CCC(/C=C/C=C(C=CC1=C(C)CC(CC1(C)C)O)C)(O)C
224 0.1875 ZURMMEPSPITTSX-UHFFFAOYSA-N CCCCCC=CCC=CC=CC=CCCC(=O)CCC(=O)O
225 0.1875 XSWRYNLLBFQFOK-UHFFFAOYSA-N CCCCCC=CCC=CC=CC(=CC=CCCCC(=O)O)O
226 0.1875 LRWYBGFSVUBWMO-UHFFFAOYSA-N CCC(O)C=CC=CCC=CCC=CCC=CCCCC(O)=O
227 0.1875 DPRDUIXXHOQINR-ARMMDJIISA-N CCCCC(/C=C/CC1OC1CC=CCC=CCCCC(=O)O)O
228 0.1875 PWVATQFEMUUBJD-XNVVNHSCSA-N CC(=CC1CC(=CCCC(=CCCC(C)(O)C=C)C)C(=O)O1)C
229 0.1875 XVNADSISGGFOLS-UHFFFAOYSA-N CCCC(CC=CCC1OC1CC=CCC=CCCCC(=O)O)O
230 0.1875 DJYLWRPYQJKCDU-JUUFGKLUSA-N CC1CCC2(C)C(CCC=C2C(=O)O)C1(C)CCC(=C/C=O)C
231 0.1875 XEDPDIRADZDTRA-UHFFFAOYSA-N CCCCCC=CCC1OC1=CC=CCC=CCCCC(=O)O
232 0.1875 NXFSSCYFERVGJQ-JJUYGIQRSA-N C(CCC/C=C\CC(O)C(O)C/C=C\C/C=C\C/C=C\CC)(=O)O
233 0.1875 GPQVVJQEBXAKBJ-UHFFFAOYSA-N CCC1OC1CC=CCC=CCC=CCC=CCCCC(=O)O
234 0.1875 GRQAMCPLRSKENZ-HBCUVGJZSA-N CC(=CC1OC(=O)C/C/1=C/CCC(=C/CCC(C)(O)C=C)C)C
235 0.1875 NMAIYZAJPYEPRM-UHFFFAOYSA-N CCCCCC=CC=C1C(CC=CCCCC(=O)O)C=CC1O
236 0.1875 OUUMACHGRHBLHZ-UHFFFAOYSA-N OCCCC=CC=CCC=CCC=CCC=CCCCC(=O)O
237 0.1875 FQQCMHUWRPDMNF-UHFFFAOYSA-N CCCCCC=CC=CC(CC=CCC(=CCCCC(=O)O)O)O
238 0.1875 ZMXHBIWPEANUSW-UHFFFAOYSA-N CCCCCC=CC=CC(CC=CCC1OC1CCCC(=O)O)O
239 0.1875 UFPQIRYSPUYQHK-NSEFZGNTSA-N C(/C/C=C\CCCCC)=C/C=C/C=C/[C@H]1O[C@H]1CCCC(=O)O
240 0.18644068 SMBFOAODHRAEJL-KPOBHBOGSA-N C[C@H]1CC=C2C(C)(C)CCC[C@@]2(C)[C@]1(O)CCC3=CC(=O)OC3
241 0.18487395 VUTMJUBTRCDMCS-UHFFFAOYSA-N CC(C1=CCC2C(=C1)CCC1C2(C)CCC(C1(C)C(=O)O)O)C
242 0.18333333 VYAMTQPCGVNSJG-UHFFFAOYSA-N CC(C1=CC2=CCC3C(C2CC1)(C)CCC(C3(C)C(=O)O)O)C
243 0.18333333 XYNUREJRCZFIGH-GYZYGGJGSA-N CC(/C=C/C12OC2(C)CCCC1(C)C)CC=CC(=CC(=O)O)C
244 0.18032787 ZFGRETYHECMQSD-YTYFBAJQSA-N CC(=C)[C@H]1CC[C@@]23C[C@@H](CC[C@H]2[C@]1(C)CCC(=O)O)C(=C3)CO
245 0.18032787 HWSJZKMPDNRKEB-UHFFFAOYSA-N OCC(=C1CCC2C(=C1)CCC1C2(C)CCCC1(C)C(=O)O)C
246 0.18032787 MTDRJRJHORBGKY-UHFFFAOYSA-N OCC(C1=CCC2C(=C1)CCC1C2(C)CCCC1(C)C(=O)O)C
247 0.17886179 JBZGWBNHJMLEBV-UHFFFAOYSA-N CCCCCC=CC=CC(CC=CCC=CCC(CC(=O)O)O)O
248 0.17857143 DYMVHBQWCIZHOW-FQEVSTJZSA-N Cc1c(C)c2CCCC(C)(C)c2cc1CCC(C)(O)CC(=O)O
249 0.17741935 BPDHVHDNBIZDED-LQSITGGESA-N CCCCC(/C=C/C(/C=C/CC=CCC=CCCCC(=O)O)O)O
250 0.1754386 KUDHJTRGTOMPCD-UHFFFAOYSA-N OC(=O)C1CC2(C)C(=CC1O)CCC1C2CCC2(C1CCC2)C
251 0.17460317 KGCRKOSDUMHDIR-FAQLWLBRSA-N CC(=C/C=C/C(CC(=O)O)C)C=CC12OC2(C)CCCC1(C)C
252 0.17460317 PDTRXFIPGLQUNM-DWUVVMMKSA-N CCCCCC=CC(/C=C/C=CC(CC=CCCCC(=O)O)O)O
253 0.17460317 GHIWCMWYMZNPTL-UHFFFAOYSA-N CCCCCC(C(CC=CCCCCCCC#CO)O)O
254 0.17391304 RHZXOHNXVHMTOO-UHFFFAOYSA-N OC1CC2CCC3C(C2(C=C1C(=O)O)C)CCC1(C3CCC1)C
255 0.17322835 VPVNCRIFSQBXJA-BWGYVNRFSA-N CCCCC(/C=C/CC=CC(/C=C/CC=CCCCC(=O)O)O)O
256 0.17322835 GWLQAIIVWXSSCM-ONCXSQPRSA-N CC1(CO)CCCC2(C)C(CCC3=CC(=O)OC3)C(=C)CCC12
257 0.17322835 GWLQAIIVWXSSCM-RAUXBKROSA-N CC1(CO)CCCC2(C)C(CCC3=CC(=O)OC3)C(=C)CCC12
258 0.17322835 GWLQAIIVWXSSCM-LFGUQSLTSA-N CC1(CO)CCCC2(C)C(CCC3=CC(=O)OC3)C(=C)CCC12
259 0.17241379 OKNRWBALHOPYLI-UHFFFAOYSA-N OC(=C)C1(C)CCC2C(=C1)CCC1C2(C)CCCC1(C)C(=O)O
260 0.17241379 OMQGQUAUIYDAHG-UHFFFAOYSA-N OC(=C)C1(C)CCC2C(=CCC3C2(C)CCCC3(C)C(=O)O)C1
261 0.17241379 RZTWPOHZVRQFRZ-WPIGOCRBSA-N CCCCCC=CC=CC=C/C1OC(=O)CCCC=C/CC1O
262 0.171875 LFBXTQZFSMPQBK-UEZJBQSSSA-N CCCCC(/C=C(/CC=CCC=CCC=CCCCC(=O)O)\O)O
263 0.171875 YVCXXFFWKMXSKS-GYJFVFOBSA-N CCCCC(/C=C/CC=CCC=CCC=CCOCCC(=O)O)O
264 0.171875 QEISDWHCXPKVIH-AEGXBBEMSA-N CC(=C/CCC1C(=C)CCC2C1(C)CCCC2(C)C(=O)O)C=O
265 0.171875 RLFDVGHDISQUKQ-RBUQIHAASA-N CC(C)CC=C[C@@H](C)C=CC=C(C)[C@H]1[C@@H](O)C=C(CO)[C@@H](O)[C@@H]1O
266 0.171875 QMIVXXZGTKQYCU-QNSDXICBSA-N CCCCC(/C=C/CC=CCC=CCC=CCC=CC(=O)O)O
267 0.171875 PXVSQHYCTAERLM-UHFFFAOYSA-N CCCCCC=CCC=CC=CC(CC=C(CCCC(=O)O)O)O
268 0.171875 VIYSPWVIQUHZOT-UHFFFAOYSA-N CCCCCC=CCCC(=O)C=CC(CC=CCCCC(=O)O)O
269 0.171875 NMRKCNQQJWWZBE-GSEQVZAJSA-N CCCCCC(/C=C/C1OC1CC=CCC=CCCC#CO)O
270 0.171875 JOHWUFKMVUQPGW-HEMJXLHUSA-N CCCCCC=CCC=CCC1OC1/C=C/C(CCCC(=O)O)O
271 0.171875 RLFDVGHDISQUKQ-WLNHRCIGSA-N CC(C)CC=C[C@@H](C)C=CC=C(/C)[C@H]1[C@@H](O)C=C(CO)[C@@H](O)[C@@H]1O
272 0.171875 OMEBJKLJLZCADX-UHFFFAOYSA-N CCC=C(CC=CCCCC=CC=CC=CCCCC(=O)O)O
273 0.171875 PITIULPUTHHIBJ-UHFFFAOYSA-N CC(CCCC1OC1CC=CCC=CCC=CCCCC(=O)O)O
274 0.171875 CJCGIYCCSXCAGI-UHFFFAOYSA-N CCC=CCC=CCCCC=CC=C(C=CCCCC(=O)O)O
275 0.171875 YWIMDMMGJHSTKV-BWEXIVJMSA-N CC(=CC(=O)CC(=CCC1OC1(C)C=CCC(=CCO)C)C)C
276 0.171875 BGKHCLZFGPIKKU-AHUSATQRSA-N [C@H]1(/C=C/[C@H](O)CCCCC)C=CC(=O)[C@@H]1CCCCCCC(=O)O
277 0.171875 CPJHWIREJCKXFX-UHFFFAOYSA-N CCC=CCC=CCCCC=CC(=CC=CCCCC(=O)O)O
278 0.171875 KQAHOCNPZBZHDZ-UHFFFAOYSA-N CCCCCC=CC=CC(CC=CCC=CCCOCC(=O)O)O
279 0.171875 XVOWCSFEWVODML-UHFFFAOYSA-N CCC=C(CC=CCC=CCC=CCC=CCCCC(=O)O)O
280 0.171875 STWROVCBKOAVDG-UHFFFAOYSA-N CCCCCC=CCC=CCC(=O)C=CC=CCCCC(=O)O
281 0.171875 ZQEVTIXDKVNWKX-UHFFFAOYSA-N OC(=O)CCCCCCCCOCCCCC1CCC=C1
282 0.171875 QEXLDLXKKSPCJM-UHFFFAOYSA-N CCCCCC=CCC=C(C=CC(CC=CCCCC(=O)O)O)O
283 0.171875 GXLIVSIRKISYSJ-UHFFFAOYSA-N CCCCCC=CCC=CC=CC(CC=CCCOCC(=O)O)O
284 0.171875 FOFOBMPUEROEKT-DSJDWBEOSA-N CC1=CCOC1CC2C(=C)CCC3C2(C)CCCC3(C)C(=O)O
285 0.171875 ORWBIMGDJBFPTH-HEMJXLHUSA-N CCCCCC=CCC=CCC(/C=C/C1OC1CCCC(=O)O)O
286 0.171875 URDQSJSEGRMOIT-UHFFFAOYSA-N CCCCCC1OC1C=CC=CC=CCC=CCCCC(O)=O
287 0.171875 BGKHCLZFGPIKKU-BGEXMHJYSA-N CCCCC[C@@H](/C=C/[C@H]1C=CC(=O)C1CCCCCCC(=O)O)O
288 0.171875 LRWYBGFSVUBWMO-OKIFYYRFSA-N C(CCC/C=C\C/C=C\C/C=C\C/C=C\C=C\[C@@H](O)CC)(=O)O
289 0.171875 QHWBJVZFDKXBFW-UHFFFAOYSA-N CCCCCC=CCC=CC=CC(CC1OC1CCCC(=O)O)O
290 0.171875 LRWYBGFSVUBWMO-UXNZXXPISA-N C(CCC/C=C\C/C=C\C/C=C\C/C=C\C=C\C(O)CC)(=O)O
291 0.171875 FOFOBMPUEROEKT-AZNNDXHDSA-N CC1=CCOC1CC2C(=C)CCC3C2(C)CCCC3(C)C(=O)O
292 0.171875 YMUJIDRSNCEOHO-JBCDFXQESA-N CC1CCC2(C)C(CCC=C2CO)C1(C)CCC3=CC(=O)OC3
293 0.171875 QEISDWHCXPKVIH-IFFSAKGNSA-N CC(=CCCC1C(=C)CCC2C1(C)CCCC2(C)C(=O)O)C=O
294 0.171875 MFMUOLLYRMYJIS-WYMLVPIESA-N CCCCCC(/C=C/C1C#CC(C1CCCCCCC(=O)O)O)O
295 0.171875 RZZABHZOQRHION-UHFFFAOYSA-N CCCCCC=CCC=CC=C(C=CC=CCCCC(=O)O)O
296 0.171875 BGKHCLZFGPIKKU-WUENIKCWSA-N CCCCCC(O)C=CC1C=CC(=O)C1CCCCCCC(=O)O
297 0.171875 MHSOJVKVACYHHZ-OGJIFNPOSA-N CC(=CC(=O)CC(=CCCC(=CCCC(=CC(=O)O)C)C)C)C
298 0.171875 BGKHCLZFGPIKKU-UHFFFAOYSA-N CCCCCC(O)C=CC1C=CC(=O)C1CCCCCCC(O)=O
299 0.171875 AHHXLFNPCWCNQF-SOOJVSLFSA-N CCCCC\C=C/CC(=O)CC\C=C\C=C/[C@H](O)CCCC(O)=O
300 0.171875 BTIPBKNKEQDFSN-UHFFFAOYSA-N CCCCCC=CCC1OC1CC=CCC=CC=CCC(=O)O
301 0.171875 AHHXLFNPCWCNQF-UHFFFAOYSA-N CCCCCC=CCC(=O)CCC=CC=CC(CCCC(=O)O)O
302 0.171875 VCDHJSIBTICYDC-UHFFFAOYSA-N CCCCCC=CCC1OC1CC=CCC=CCC=CC(=O)O
303 0.171875 SUBOVKCZUAEOEG-VDOAFRQSSA-N CCCCCC=CCC1OC1/C=C/C(CC=CCC(C(=O)O)C)O
304 0.171875 LRWYBGFSVUBWMO-UAAZXLHOSA-N CC[C@H](/C=C/C=C\C/C=C\C/C=C\C/C=C\CCCC(=O)O)O
305 0.171875 XMAXJXBVIUWDPI-SCIFTUNDSA-N CCCCCC=CCC=CC(/C=C/CC1OC1CCCC(=O)O)O
306 0.171875 OMCFKAYBHWTBQV-BPAFIMBUSA-N CC1CCC(=C(C)C)C(CCC(=O)O)C1(C)CCc2cocc2
307 0.171875 FLDJPQXHENHYIR-UHFFFAOYSA-N CCCCCCCC=C1C(CC=CCCCC(=O)O)C=CC1=O
308 0.171875 LRWYBGFSVUBWMO-DCKRLHMCSA-N CCC(/C=C/C=CCC=CCC=CCC=CCCCC(=O)O)O
309 0.171875 STWROVCBKOAVDG-DLJQHUEDSA-N C(CCC/C=C/C=C\C(=O)C/C=C\C/C=C\CCCCC)(=O)O
310 0.171875 AFBJLDUEEOOVHL-UHFFFAOYSA-N CCCCCC=CC=C1C(CC=CCCCC(=O)O)CCC1=O
311 0.171875 SSBMFTWGVKYNQK-UHFFFAOYSA-N CCCCCC=CCC1C(CC=CCCCC(=O)O)C=CC1=O
312 0.171875 ADLSRBSLAQYYRC-UHFFFAOYSA-N CCCCCC=CCC1OC1CC=CC=CC(CCCC(=O)O)O
313 0.171875 BGKHCLZFGPIKKU-DRSVPBQLSA-N CCCCC[C@H](O)\C=C\[C@H]1C=CC(=O)[C@H]1CCCCCCC(O)=O
314 0.171875 BGKHCLZFGPIKKU-LDDQNKHRSA-N CCCCC[C@H](O)\C=C\[C@H]1C=CC(=O)[C@@H]1CCCCCCC(O)=O
315 0.171875 HGFGJFWYBWGDLN-UHFFFAOYSA-N CCCCCC=CCC=CCC1OC1=CC=CCCCC(=O)O
316 0.171875 OAIJFXHFQONMDT-JBGABRQUSA-N CCC(/C=C/C=CCC=CCC=CCC=CCC(C(=O)O)C)O
317 0.171875 JNUUNUQHXIOFDA-XTDASVJISA-N CCCCC\C=C/C\C=C/C\C=C/C=C/C(CCCC(O)=O)OO
318 0.171875 FEMUIFWYRLGUIO-KOAJZKSFSA-N OCC1CCCC(C1/C=C/C(=CC=CC(=CC(=O)O)C)C)(C)C
319 0.171875 VKHAGVRILKHOCU-FDXXYGLFSA-N CC(=C/CO)C1CC2C(=CCC3C(C)(C)CCCC23C)C(=O)O1
320 0.171875 HMBJZZHOYVEBRS-UHFFFAOYSA-N CC(CCCC=CCC=CCC=CCC=CC=CCC(=O)O)O
321 0.171875 BGKHCLZFGPIKKU-FNQWWAFDSA-N CCCCCC(O)C=C/C1C=CC(=O)C1CCCCCCC(=O)O
322 0.171875 HTVNSKQCWUGOFS-UHFFFAOYSA-N CCC=CCC=CCCCC=CC=CC1OC1CCCC(=O)O
323 0.171875 KPRJXFXNCQTLNA-UHFFFAOYSA-N CC(CCCC=CCC(=CCC=CCC=CCCCC(=O)O)O)O
324 0.171875 NOQTZGNIBXUSAG-FCNYDSCNSA-N CCCCCC=CCC(=O)CC(/C=C/CC=CCCCC(=O)O)O
325 0.171875 ITCDYACZNAALEC-KOJQDACQSA-N CCCCC(/C=C/CC=CCC=C(CC=CCCCC(=O)O)O)O
326 0.171875 OMCFKAYBHWTBQV-ZTNFWEORSA-N CC1CCC(=C(C)C)C(CCC(=O)O)C1(C)CCc2cocc2
327 0.171875 BGKHCLZFGPIKKU-WYMLVPIESA-N CCCCCC(/C=C/C1C=CC(=O)C1CCCCCCC(=O)O)O
328 0.171875 KCBUEVHZHDNVJS-WPNGSOMFSA-N CC(=CC(=O)CC(=C)C(=O)CCC(=CCCC(=CCO)C)C)C
329 0.171875 PDYYLIFODSZMQK-UHFFFAOYSA-N CC(CCCC=CCC=CCC=C(CC=CCCCC(=O)O)O)O
330 0.171875 YGPYUEXSBKPXTN-KULWFLMUSA-N CCCCCC=CCC(/C=C/C=CCC=CCC=CC(=O)O)O
331 0.171875 URDQSJSEGRMOIT-FDMWOPBLSA-N C(/C/C=C\C=C\C=C\[C@@H]1O[C@H]1CCCCC)=C/CCCC(O)=O
332 0.171875 KUPSOFRTWMTZDX-UHFFFAOYSA-N CC(=O)CCCC=CCC=CCC=CCC=CCCCC(=O)O
333 0.171875 MJYWITJYGIRBDN-HEZUFYQYSA-N CC1CCC2(C)C(CCCC2=C)C1(C)CCC(=C/C(=O)O)C=O
334 0.171875 KVPWNICRNSYFOZ-UHFFFAOYSA-N CCC=CCC=CCCCC=CC=CC=CCCOCC(=O)O
335 0.171875 WZIDJXWEIKRGJG-UHFFFAOYSA-N CCCCCC=CCC=CC=CC=CC1OC1CC(C(=O)O)C
336 0.171875 RLFDVGHDISQUKQ-LUNAJXQVSA-N CC(C)CC=C/C(C)C=CC=C(/C)C1C(O)C=C(CO)C(O)C1O
337 0.171875 DCWBNDLRKZDUBF-CMUUDMAQSA-N CC(C)C=CCC1(C)C(O)CCC2(C)C3COC(=O)C3=CCC12
338 0.17094017 YBMBNIGMAOBBDE-AEVHBADWSA-N CC1(CCC2C(=CCC3C2(C)CCC(O)C3(C)C(=O)O)C1)C=C
339 0.16949153 FBFYDJCWJYCMSQ-PPLKHSGQSA-N CC(=C)C1CCC23CC(CO)(CCC2C1(C)CCC(=O)O)C=C3
340 0.16949153 NCWHRVFLXKWJCW-DCFGKBGTSA-N CC(=C)C1CCC23CCC(CC2C1(C)CCC(=O)O)C(=C3)CO
341 0.16949153 MWTCCFSVIGUOIH-LWKIYNMMSA-N CCCCCC=C/CC1OC1C=CC2CC=C/CCCC(=O)O2
342 0.16806723 IIKIMBIHDXZKFR-YESPVIGUSA-N CC1CC(O)C2(C)C(CCC=C2C)C1(C)CCC3=CC(=O)OC3
343 0.16806723 IIKIMBIHDXZKFR-NQAGYIRISA-N CC1CC(O)C2(C)C(CCC=C2C)C1(C)CCC3=CC(=O)OC3
344 0.16806723 SQWZYUSJGKMOLM-UHFFFAOYSA-N CC(C1=CC2=C(CC1)C1(C)CCC(C(C1CC2)(C)C(=O)O)O)C
345 0.16666667 NDSNKRFJWCACTC-UHFFFAOYSA-N OC1=C2C=C(CCC2C2(C(C1)C(C)(CCC2)C(=O)O)C)C(C)C
346 0.16666667 AUVOFECPIZPKNP-UHFFFAOYSA-N CC(C1=CCC2C(=C1)CCC1C2(C)CCOCC1(C)C(=O)O)C
347 0.16363636 DYMVHBQWCIZHOW-UHFFFAOYSA-N Cc1c(C)c2CCCC(C)(C)c2cc1CCC(C)(O)CC(O)=O
348 0.16260163 SLMFLTPPPXRYHP-BENRCLHBSA-N CC1CCC2(C)C(CC(=O)C=C2C)C1(C)CCC(=CC(=O)O)C
349 0.16260163 SLMFLTPPPXRYHP-OHGCEXCKSA-N CC1CCC2(C)C(CC(=O)C=C2C)C1(C)CCC(=CC(=O)O)C
350 0.16260163 SLMFLTPPPXRYHP-HYKMDJFRSA-N CC1CCC2(C)C(CC(=O)C=C2C)C1(C)CCC(=C/C(=O)O)C
351 0.16260163 HICWIFCLDWMVEN-UHFFFAOYSA-N OCC(C1=CC2=CCC3C(C2CC1)(C)CCCC3(C)C(=O)O)C
352 0.16260163 SLMFLTPPPXRYHP-HZCFSAROSA-N CC1CCC2(C)C(CC(=O)C=C2C)C1(C)CCC(=CC(=O)O)C
353 0.16260163 SLMFLTPPPXRYHP-OKDIVFFISA-N CC1CCC2(C)C(CC(=O)C=C2C)C1(C)CCC(=C/C(=O)O)C
354 0.16260163 SLMFLTPPPXRYHP-CDEKWUAPSA-N CC1CCC2(C)C(CC(=O)C=C2C)C1(C)CCC(=C/C(=O)O)C
355 0.16260163 WLZMZARRLMIMRW-SSMFIEESSA-N CC1CCC2C(=CC(=O)CC2(C)C)C1(C)CCC(=CC(=O)O)C
356 0.16260163 SLMFLTPPPXRYHP-PECOGNCOSA-N CC1CCC2(C)C(CC(=O)C=C2C)C1(C)CCC(=CC(=O)O)C
357 0.16129032 IVADSWDDRQRJGO-UKCKVWFASA-N C(CCCCCCC(O)/C=C\C=C\C=C\C(O)C/C=C\CC)(=O)O
358 0.16129032 HGAFUQPTQYWBDD-CURAQPLWSA-N CC(=C/CO)C=CC1C(=C)CCC2C1(C)CCCC2(C)C(=O)O
359 0.16129032 HGAFUQPTQYWBDD-OWIZKPMWSA-N CC(=C/CO)C=CC1C(=C)CCC2C1(C)CCCC2(C)C(=O)O
360 0.16 JFVIFJYDGYLSDM-BMEPSYCFSA-N CCCCCC=CCC=CC(/C=C/C=CC(CCCC(=O)O)O)O
361 0.16 OZTUBRWAQXFQMP-UHFFFAOYSA-N CCCCCC=CCC(C(CCCCCCC#CO)O)O
362 0.16 WGURGXZGVSMKKG-YZOVGUKHSA-N CC12CCCC(C)(C1CCC(=C)C2CC3OC3(C)C=C)C(=O)O
363 0.16 KWHLGXHXIBYEEP-UHFFFAOYSA-N CCCCCC=CCC=CCC=CC=CC(CC(CC(=O)O)O)O
364 0.16 MWGQHKPSIULECF-IPUOKCBWSA-N CC(=C/CC1C(=C)CCC2C1(C)CCC(O)C2(C)C(=O)O)C=C
365 0.16 WGURGXZGVSMKKG-ZYLYKIMZSA-N CC12CCCC(C)(C1CCC(=C)C2CC3OC3(C)C=C)C(=O)O
366 0.16 OAQOKULYTATIQL-UHFFFAOYSA-N CCC1C(=CC(=O)O)CCC2C1CCC1(C2CCC1C(=O)C)C
367 0.15929204 XURXXMVUHNWGPF-UHFFFAOYSA-N OC(=O)CCC1(C)C(=C)C=CC2C1CCC1(C2CCC1(C)O)C
368 0.15929204 DIMOKFRNMAGWKL-UHFFFAOYSA-N OC1CCC2(C(=C1C(=O)O)CCC1C2CCC2(C1CCC2)C)C
369 0.15873016 OQFBOWDEAZFHEB-KBCHFEGGSA-N CCCCC(/C=C/CC=CC=CC(CC=CCCCC(=O)O)O)O
370 0.15873016 SJJBVCSMUONENY-UWNGNNRMSA-N CCCCCC=CCC=CCC(/C=C/C=CC(CCC(=O)O)O)O
371 0.15873016 HROPXVLCGCKXQT-ZHVAVDCZSA-N CCCCC(/C=C/CC(/C=C/C=CCC=CCCCC(=O)O)O)O
372 0.15748031 KFDQIWLWJPRRDI-SNSAIAJGSA-N CCCCCC(/C=C/C=CC(/C=C/CC=CCCCC(=O)O)O)O
373 0.15748031 ZCSPQXGZOGRGDG-LQJIQPLVSA-N CC1CCC2(C)C(CCC=C2C)C1(C)CC(=O)C(=C)CC(=O)O
374 0.15652174 ZPZXDIXYWKXDHN-UHFFFAOYSA-N C=CC1(C)CCC2C(=C1)CCC1C2(C)CCC(C1(C)C(=O)O)O
375 0.15652174 ZPZXDIXYWKXDHN-AEVHBADWSA-N CC1(CCC2C(=C1)CCC3C2(C)CCC(O)C3(C)C(=O)O)C=C
376 0.15625 LUZARHTWSOXFLP-LQJIQPLVSA-N C[C@@H]1CC[C@]2(C)[C@H](CCC=C2C)[C@@]1(C)CCC(=CC(=O)O)C=O
377 0.15625 OKDQVWRDPAROQD-UHFFFAOYSA-N CCCC(CC1OC1CC=CCC=CCC=CCCCC(=O)O)O
378 0.15625 IGTPAVNSPWMOQM-UHFFFAOYSA-N OCCCCCC=CCC1OC1CC=CCC=CCCCC(=O)O
379 0.15625 VDJGJNIZFLWFMY-MTNWJFRSSA-N CC1CCC2(C)C(CCC=C2C)C1(C)CCC(=C/C=O)C(=O)O
380 0.15625 YWQXLXJRRXQFAE-WITNYINYSA-N CC1(C)CCCC2(C)C(CCC(=C/C(=O)O)CO)C(=C)C=CC12
381 0.15625 PNKOSVPFAUQMFP-WYMLVPIESA-N CCCCCC(/C=C/C1=CCC(=O)C1CCCCCC#CO)O
382 0.15625 OQCXHZQPDURWND-BUHFOSPRSA-N CCCCCC(/C=C/C1C(O)C#CC1CCCCCCC(=O)O)O
383 0.15625 OZWVPGHYBCBUNQ-NSONFIPJSA-N CCCCCC=CCC(=CCC(/C=C/C=CCCCC(=O)O)O)O
384 0.15625 WJYSQJVVPGQPST-OBKODTKZSA-N CCCCCC=CC(/C=C/CC(/C=C/C=CCCCC(=O)O)O)O
385 0.15625 LUZARHTWSOXFLP-DQLOYZPXSA-N CC1CCC2(C)C(CCC=C2C)C1(C)CCC(=CC(=O)O)C=O
386 0.15625 FBFQHOACKBVGBH-UHFFFAOYSA-N CCCCCC=CCC=CCC=C(CC1OC1CCCC(=O)O)O
387 0.15625 GQTKUBRWUJCKJO-PJACHSRJSA-N CC1C(=O)CC2C(C)(CCCC2(C)C13CCC(C)(O3)C=C)C=O
388 0.15625 AKQYVDIQMHJDBG-LHZCDNEESA-N CCCCC(/C=C/CC=CCC=CCC1OC1CCCC(=O)O)O
389 0.15625 YGHKPIGWINBPFP-UHFFFAOYSA-N CCCCCC=CCC(=CCC=CC=CC(CCCC(=O)O)O)O
390 0.15625 WCQNHTSIIMIGAJ-UHFFFAOYSA-N CCCCCC=C(CC=CCC=CC=CC(CCCC(=O)O)O)O
391 0.15625 UJOYHYWDJQYUQT-UHFFFAOYSA-N CCCCCC=CCC=CCC1OC1CC1OC1CCCC(=O)O
392 0.15625 VDJGJNIZFLWFMY-POFYXHEVSA-N CC1CCC2(C)C(CCC=C2C)C1(C)CCC(=CC=O)C(=O)O
393 0.15625 OBXCDFNUWPCTJI-ADPUSNCMSA-N CC(=C/CCC(=CCCC(=CCCC(=CCO)C)C)C(=O)O)CO
394 0.15625 PZFWUCNFXDNHRU-UHFFFAOYSA-N CCCCCC=CC=CC(CC=CCC=CCCCOC(=O)O)O
395 0.15625 PUIBPGHAXSCVRF-WYMLVPIESA-N CCCCCC(/C=C/C1=CCC(=O)C1CCCCCCC(=O)O)O
396 0.15625 AMKFZYKQIUVHKY-OHFZEHGBSA-N CC(=O)OCCCCCCCCC=C/CC#CC=CC=CCO
397 0.15625 XEFIVWOFYVSBPR-UHFFFAOYSA-N CCCCCC=CCC=CC=CC=CCC(C(CCC(=O)O)O)O
398 0.15625 MABNAOHWALDLOY-ACCUITESSA-N CCCCCC(/C=C/C1C=CC(=O)C1CCCCC(C(=O)O)C)O
399 0.15625 YEUIYKUIQPYCPS-ABSDTBQOSA-N CC1(C)CCCC2(C)C(CCC3=CC(=O)OC3)C(=CCC12)CO
400 0.15625 UVZBUUTTYHTDRR-WAQVJNLQSA-N C(/C=C\CCCCC)/C=C\C=C\C=C\[C@H](O)[C@@H](O)CCCC(=O)O
401 0.15625 OWWKNGACQSXIFM-GLZGMUJMSA-N CCCCCC=CCC(=C/C=C/C(CC=CCCCC(=O)O)O)O
402 0.15625 KRSYJESLBARMQB-GZNUETOPSA-N CCCCCC=C/CC1C=CC(=O)C1CC=C/CCCC(=O)O
403 0.15625 ZPXBVEWHBFNRSR-JBCDFXQESA-N CC1CCC2(C)C(CCC=C2CO)C1(C)CCC3=COC(=O)C3
404 0.15625 VPVFJMBOTFLEFO-UHFFFAOYSA-N CCCCC=CC=CC1C(O)CC(C1CC=CCCCC(=O)O)O
405 0.15625 FYWNALARVRNDTN-UHFFFAOYSA-N CCC1OC1CC=CCC=CCC=CCC=CCC(C(=O)O)C
406 0.15625 JSUOJXGPNWFTGL-UHFFFAOYSA-N OCCCCCC=CCC=CCC=CCC=CC=CCC(=O)O
407 0.15625 NWJWMSYCIKPOFU-RLJMCAKUSA-N CCCCCC=CCC(/C=C/C=CC=CC(CCC#CO)O)O
408 0.15625 RVWPHWHLEZFIFP-WYMLVPIESA-N CCCCCC(/C=C/C1C=CC(=O)C1CCCCCC#CO)O
409 0.15625 AQYUCQRPGJCPEX-UHFFFAOYSA-N CCCC(=O)CC=CCC=CCC=CCC=CCCCC(=O)O
410 0.15625 MLDUWWLRGKRBFL-UHFFFAOYSA-N CCCCCC1OC1CC=CCC=CC=CC(CCCC(=O)O)O
411 0.15625 OBXCDFNUWPCTJI-XPGDMRNMSA-N CC(=CCO)CCC=C(/C)CCC=C(CCC=C(/C)CO)/C(=O)O
412 0.15625 SXNBJVWERDINMJ-UHFFFAOYSA-N CCCCCC=C(CC=CC=CC(CC=CCCCC(=O)O)O)O
413 0.15625 DEMCVSHOQFVDPN-CUXJMVKPSA-N CCCCCC(/C=C/C1C(O)C=CC1CC=CCCCC(=O)O)O
414 0.15625 HWKZNINLKQGALI-GIHIGRRMSA-N CCCCCC(/C=C/C=C(CC=CCC=CCCCC(=O)O)O)O
415 0.15625 PUIBPGHAXSCVRF-QHFGJBOXSA-N CCCCC[C@@H](/C=C/C1=CCC(=O)[C@@H]1CCCCCCC(=O)O)O
416 0.15625 LUZARHTWSOXFLP-HEZUFYQYSA-N CC1CCC2(C)C(CCC=C2C)C1(C)CCC(=C/C(=O)O)C=O
417 0.15625 BDOOAVWHQYRVMV-QNSDXICBSA-N CCCCCC(/C=C/C=CCC=CCC=CCC=CC(=O)O)O
418 0.15625 KZAYNRGNIZSYEY-QAKGOHAMSA-N CCCCCC=CCC=CCC(=C/C=C/C(CCCC(=O)O)O)O
419 0.15625 FPPFZESUCOMAOU-UHFFFAOYSA-N C=CC1(C)CC(O)C(C(=C1)C(=O)C)(C)C1CCCC(C1=O)(C)C
420 0.15625 HKQOBFTZUDLIHH-DAXGBOTISA-N CC(=C)C1CC(CCC1(C)C=C)C(C)(O)C=CC=C(/C)C(=O)O
421 0.15625 UVZBUUTTYHTDRR-NSEFZGNTSA-N C(/C=C\CCCCC)/C=C\C=C\C=C\[C@@H](O)[C@@H](O)CCCC(=O)O
422 0.15625 ZOXLJYZAPBQBMD-GVJFSJSTSA-N CC1CCC2(C)C(CCC=C2C)C1(C)CC(O)C3=CC(=O)OC3
423 0.15625 COAZEASIRDTIPH-UHFFFAOYSA-N CCCCCC=CC=CC(CC=CCC=C(CCCC(=O)O)O)O
424 0.15625 FGTZSRNKLUFCRU-UHFFFAOYSA-N CCCCCC=CCC1OC1CC=CCC=CC(CCC(=O)O)O
425 0.15625 CJKUNLHOWWBQKF-IOTHBQRCSA-N CCCCCC=CCC(/C=C/C=C(CC=CCCCC(=O)O)O)O
426 0.15625 GTOLVTGBVYMEON-UHFFFAOYSA-N CCCCCC=CC=CC(CC=CCC=CCCC(C(=O)O)O)O
427 0.15625 QFUAYNMUBFLHQN-UPVCKODDSA-N CC(=CC(=O)CC(=CCCC(=C)C(=O)CCC(=CCO)C)C)C
428 0.15625 UUEMHYJUQLXVQF-BEHIWLPRSA-N CC(=CC=O)CCC1C(=CCC2C(C)(C)C(O)C(=O)CC12C)C
429 0.15625 JAHBVUHOWURTQF-UHFFFAOYSA-N CCCCCC=CCC=CCC=CCC(=O)C(CCCC(=O)O)O
430 0.15625 VKSAQUKOCFVEOU-UHFFFAOYSA-N CCCCCC=CCC1OC1CC=CCC=CCCC(C(=O)O)O
431 0.15625 XQNUNOWBLMLOSE-YLRANTBVSA-N CCCCCC=C(CC(/C=C/C=CCC=CCCCC(=O)O)O)O
432 0.15625 ZDGKOLMZPXXBIZ-DUTIXKQUSA-N CC(=CC(=O)O)CCC1C(=CCC2C(C)(C)C(=O)CCC12C)C
433 0.15625 CWRKPEGHRZKWFZ-UHFFFAOYSA-N CCCCCC=CCC1OC1CC(=CCC=CCCCC(=O)O)O
434 0.15625 UUEMHYJUQLXVQF-OXXHCNNESA-N CC(=C/C=O)CCC1C(=CCC2C(C)(C)C(O)C(=O)CC12C)C
435 0.15625 WWGRSTDCHICTSY-UHFFFAOYSA-N CCCCCC=CCC=CCC1OC1CC=CC=CCC(=O)O
436 0.15625 QXDVOMWVPHMCFX-UHFFFAOYSA-N CCCCCC=C(CC1OC1CC=CCC=CCCCC(=O)O)O
437 0.15625 LQVWGTLJFDCAOZ-WRBSINQUSA-N CC1CCC2=C(CCCC2(C)C)C1(C)CCC(=C/C(=O)O)C=O
438 0.15625 LLDLFGYGRNFARF-UHFFFAOYSA-N CCCCCC=CC1OC1C(CC=CCC=CCCCC(=O)O)O
439 0.15625 MXGHXAQFUNEZLJ-UHFFFAOYSA-N CCCCCC=CCC=CCC1OC1CC=CCC=CC(=O)O
440 0.15625 HXFOLZMUTGEKQN-XBYJZVECSA-N CC(=C/CC(C)(C)CO)[C@H]1CC[C@@H]2CCC=C3[C@H](COC3=O)[C@@H]12
441 0.15625 CIFCZURHCMUKRW-UHFFFAOYSA-N CC(CCCC=CCC=CCC=CCC=CCOCCC(=O)O)O
442 0.15625 UZYSPBYDODLQBO-CJIVRXDPSA-N CCCCCC=CCC1OC1C(/C=C/CC=CCC(C(=O)O)C)O
443 0.15625 ZICABEKXOQJJHU-UHFFFAOYSA-N CCC(CCC=CCC1OC1CC=CCC=CCCCC(=O)O)O
444 0.15625 UVZBUUTTYHTDRR-UHFFFAOYSA-N CCCCCC=CCC=CC=CC=CC(C(CCCC(=O)O)O)O
445 0.15625 SBOBEZGODZBJEL-UFYHSVRASA-N CCCCC(/C=C/CC=CCC=CCC(=CCCCC(=O)O)O)O
446 0.15625 KLPUEPFRJMKXPN-UHFFFAOYSA-N OCCCCCC=CCC=CCC=CCC=CCC=CC(=O)O
447 0.15625 RRIKBGLQAUOYQE-QHNOFWGMSA-N CCCCC(/C=C/CC(=CCC=CCC=CCCCC(=O)O)O)O
448 0.15625 ZDGKOLMZPXXBIZ-KSVKHWKZSA-N CC(=C/C(=O)O)CCC1C(=CCC2C(C)(C)C(=O)CCC12C)C
449 0.15625 OXXQULAYHZWBNG-UHFFFAOYSA-N CCCCCC=CCC=CCCOCCCCCC(=O)O
450 0.15625 NPJQLRWHDDBIGM-JZQAGEHGSA-N CCCCCC(/C=C/C(=O)CCC=CCC=CCCCC(=O)O)O
451 0.15517241 LASHAKYHWZTYLP-HNAWSFBYSA-N CC1(C)CCCC2(C)C1CCC(=C)C2C(O)CC3=CC(=O)OC3
452 0.15517241 YBMBNIGMAOBBDE-UHFFFAOYSA-N C=CC1(C)CCC2C(=CCC3C2(C)CCC(C3(C)C(=O)O)O)C1
453 0.15517241 RMSXYINQNDMJBN-UHFFFAOYSA-N OCC1(CCCC2(C1CC=C1C2CCC(C1)(C)C=C)C)C(=O)O
454 0.15384615 IHXWVVUXBITQBH-FSJIYTDTSA-N CC(O)(C=C)C=CC1C(=C)CCC2C1(C)CCCC2(C)C(=O)O
455 0.15384615 IAZBMERBHDNUJC-UHFFFAOYSA-N OCC1(CCCC2(C1CCC1=CC(=CCC21)C(C)C)C)C(=O)O
456 0.15254237 QCXMKLXVZOMYAU-UHFFFAOYSA-N OC1CCC2=C(C1)CCC1C2CCC2(C1CCC2OC(=O)C)C
457 0.15254237 GDAJTKZIGQRGOD-HOJAQTOUSA-N CC(C)c1cccc(CCC2C(C)(O)CCCC2(C)C(=O)O)c1
458 0.15254237 JZZGZPDAPNARSZ-RACLHMPKSA-N CC(=O)CC1OC2(CCC(C)(O2)C=C)C3(C)CCCC(C)(C)C13O
459 0.15254237 PBMOSXORULPBJC-UHFFFAOYSA-N CC(=C1CCC2C(=C1)CCC1C2(C)CCC(C1(C)C(=O)O)O)C
460 0.15254237 GVBURXXHWSCJSI-ZZHGHEOFSA-N [H]\C(CCCCC)=C(/[H])\C(\[H])=C(/[H])[C@]([H])(O)C\C([H])=C(\[H])C([H])=C([H])[C@@]([H])(O)CCCC(O)=O
461 0.15254237 SSZJYYRIIRHXTH-UHFFFAOYSA-N CC(C1=CCC2C(=C1O)CCC1C2(C)CCCC1(C)C(=O)O)C
462 0.1512605 QZPGVFRDAIWANC-UHFFFAOYSA-N O=C1CCC2C(C1)CCC1C2CCC2(C1CCC2OC(=O)C)C
463 0.1512605 QZEQQSXKQZQVCD-UHFFFAOYSA-N OC1CC2(C)C3CCC(=C(C)C)C=C3CCC2C(C1)(C)C(=O)O
464 0.1512605 OPCHLKSWTVXFPO-UHFFFAOYSA-N OC1CC2(C)C3CC=C(C=C3CCC2C(C1)(C)C(=O)O)C(C)C
465 0.15 BYDKNUMVSZVMJL-HCXYKTFWSA-N CC1(CCC2C(=C1)CCC3C(CO)(CO)CC(=O)CC23C)C=C
466 0.15 NLSLPFHXVAAAEH-DDNWGFFZSA-N CC(C)(O)C=CCC1(C)CCCC2(C)C1CC=C(C=O)C2C=O
467 0.15 PEFWBBUDWGQYCT-ZDVXLHJBSA-N CC(O)CCCC=C/CC(O)C=CC=C/CC=C/CCCC(=O)O
468 0.15 KYUNUNFBPZMSAD-YPLULLRNSA-N CC1=CC(=O)O[C@@H]1C[C@H]2C(=C)CC[C@H]3C(C)(C)[C@@H](O)CC[C@]23C
469 0.15 PEFWBBUDWGQYCT-PLSYYTTJSA-N CC(CCCC=CCC(/C=C/C=CCC=CCCCC(=O)O)O)O
470 0.15 RILZYIMYDQPCGC-UHFFFAOYSA-N OCC1(CCCC2(C1CC=C1C2CCC(=C1)C(C)C)C)C(=O)O
471 0.15 QEDVZKUYVKGIMN-UFHCNKNBSA-N CC(CCC=C(C)C)C1C(O)CC(=CCC=C2/C1COC2=O)C
472 0.15 AQDKMVGXWXXOAW-UHFFFAOYSA-N CC(C1=C(O)CC2C(=C1)CCC1C2(C)CCCC1(C)C(=O)O)C
473 0.15 ACFQVMWPUIPBFX-UHFFFAOYSA-N CC(=C1CCC2C(=C1)CCC1C2(C)CCOCC1(C)C(=O)O)C
474 0.15 NLSLPFHXVAAAEH-LPQXDXBGSA-N CC(C)(O)C=CCC1(C)CCCC2(C)C1CC=C(C=O)C2C=O
475 0.14876033 QLBKZPDXYUMQCB-JIEHNEAYSA-N CC(CCCC=CC(/C=C/CC=CCC=CCCCC(=O)O)O)O
476 0.14876033 LNLQRIXGNMRQCA-FYFUPCDPSA-N CC(=C/CCC1C2CCC(=CCCC(=C)C2COC1=O)C)CO
477 0.14876033 DAHQMJPHPSNGJN-UHFFFAOYSA-N CCCCCCC1=CC=C(C=C1)C(=O)CCCCCCC(O)=O
478 0.14754098 ADXCPIBXHVOUBQ-UHFFFAOYSA-N CC(C1=CC2=CCC3C(C2CC1)(C)CCOCC3(C)C(=O)O)C
479 0.14754098 VLHWQHSVJUHZMK-WNRRLTEBSA-N CC1CCC2(C)C(CC(O)C=C2C)C1(C)CCC3=CC(=O)OC3
480 0.14754098 KEENPSTUZHIUQW-UHFFFAOYSA-N O=CC1=CCC2C(C1CCC(=O)C(C)C)(C)CCCC2(C)C=O
481 0.14634146 BOCKRMDQPRIWIX-ZHKLBRLOSA-N CC1(C)C(O)CCC2(C)C3CCC(CC3=CCC12)C(=C)C(=O)O
482 0.14634146 HTDBWZWDAYAUBW-UHFFFAOYSA-N C(CCC=CCCOC1CCCCO1)COCC1=CC=CC=C1
483 0.14516129 LPCJSTKIHRBRIZ-UHFFFAOYSA-N OC(=O)CCC1C(=C)CCC2C1CCC1(C2CCC1C(=O)C)C
484 0.14516129 AMMVIIRUIWDHNV-GIKZVBCUSA-N CCCC(CC=CCC(/C=C/C=CCC=CCCCC(=O)O)O)O
485 0.144 VMFVMSUUQVFHNC-JDDRFIRTSA-N CCCCC(/C=C/C=CC(CC=CCC=CCCCC(=O)O)O)O
486 0.144 IQENIHPYTVYEHH-UHFFFAOYSA-N CCCC(CC=CCC=CC=CC(CC=CCCCC(=O)O)O)O
487 0.144 USNLWGSHMJHWQY-MXJDMVJCSA-N CC(=CCC1C(=C)CCC2C1(C)CC(O)CC2(C)C(=O)O)C=C
488 0.144 USNLWGSHMJHWQY-AANZGOGFSA-N CC(=C/CC1C(=C)CCC2C1(C)CC(O)CC2(C)C(=O)O)C=C
489 0.144 VNYSSYRCGWBHLG-AMOLWHMGSA-N CCCCC/C=C\C[C@H](/C=C/C=C/C=C\[C@H](CCCC(=O)O)O)O
490 0.144 VNYSSYRCGWBHLG-GEWAPNICSA-N C(/C=C\CCCCC)[C@@H](O)/C=C/C=C\C=C\[C@@H](O)CCCC(=O)O
491 0.144 JGVXNVVNWRWGLT-UHFFFAOYSA-N CCCCCCC=CC1=C(CC=CCCCC(=O)O)C(CC1O)O
492 0.144 JUTURMOUWNATDG-GYJFVFOBSA-N CCCCC(/C=C/CC=CCC=CCC=CCC(CC(=O)O)O)O
493 0.144 VNYSSYRCGWBHLG-VBTCNXKLSA-N CCCCCC=CCC(/C=C/C=CC=CC(CCCC(=O)O)O)O
494 0.144 HZEKZWNJABDRPU-UHFFFAOYSA-N OC(=O)CCCCCCCCCOCCCC1CCC=C1
495 0.144 USNLWGSHMJHWQY-FBIYPSPZSA-N CC(=C/CC1C(=C)CCC2C1(C)CC(O)CC2(C)C(=O)O)C=C
496 0.144 BXJNWKJGMADWIW-UHFFFAOYSA-N CCCCCCC1=CC=C(C=C1)C(=O)CCCCC(=O)OCC
497 0.144 AQPJSQVQFSPDJH-JNIYJWGKSA-N CC(C)CC=CC(C)C1CCC2C3=CC(=O)OC3(O)CCC12C
498 0.144 NUBGKNDLXCGSRL-IDXHUXMJSA-N CCCCC(/C=C/CC=CCC=CC=CC(CCCC(=O)O)O)O
499 0.144 VNYSSYRCGWBHLG-RYYHSVJXSA-N C(CCC[C@H](O)/C=C/C=C\C=C\[C@@H](O)C/C=C\CCCCC)(=O)O
500 0.144 USNLWGSHMJHWQY-NCZYBVTLSA-N CC(=CCC1C(=C)CCC2C1(C)CC(O)CC2(C)C(=O)O)C=C
501 0.14285714 FJDHRJQXAMFETC-AWBBBOBTSA-N CCCCCC=CCC(/C=C/C=CCC=CC(CCC(=O)O)O)O
502 0.14285714 LFQIIUCENFEIBJ-AFYYASCASA-N [C@@H]1(O)C/C(=C\C=C2\[C@]3([H])CC[C@@](C(C)=O)([H])[C@@]3(C)CCC\2)/C[C@@H](O)C1
503 0.14285714 NNPWRKSGORGTIM-HCCKYKKOSA-N C(/C=C/[C@@H](O)C/C=C\CCCC(=O)O)=C/C=C/[C@@H](O)CCCCC
504 0.14285714 VAUZWWHGWUBKNY-DDQMIBCZSA-N CCCCC(/C=C/CC=CCC=CCC=CC(CCC(=O)O)O)O
505 0.14285714 AKDKJZQHJIVNBR-UHFFFAOYSA-N OC(=O)C=C1C(=CC(=O)C(C)C)CCC2C1(C)CCCC2(C)C
506 0.14285714 NNPWRKSGORGTIM-ZWVZQMQISA-N C(CCC/C=C/CC(O)/C=C/C=C/C=C/C(O)CCCCC)(=O)O
507 0.14285714 JPANTVXQCWEDNB-IMNFPACBSA-N CCC(CCC=CCC(/C=C/C=CCC=CCCCC(=O)O)O)O
508 0.14285714 GEWZUGBZLSHXOI-UHFFFAOYSA-N O=CC1=CCC2C(C1)(C)C1CCC3(C(C1CC2)CCC3O)CO
509 0.14173228 NUPDGIJXOAHJRW-INNCYNTESA-N OCCCCCC=CCC(/C=C/C=CCC=CCCCC(=O)O)O
510 0.14173228 NUPDGIJXOAHJRW-HTPIGLDCSA-N OCCCCCC=C/CC(O)C=CC=C/CC=C/CCCC(=O)O
511 0.14173228 FQUPBSWNKJEXHX-FUZVTOIOSA-N CCCCC(/C=C/CC=CCC=CC(/C=C/CCCC(=O)O)O)O
512 0.14173228 WGCNLTWTWMWDQN-FUZVTOIOSA-N CCCCCC(/C=C/C=CCC=CC(/C=C/CCCC(=O)O)O)O
513 0.14173228 AFYPNZWXUGRJMN-NEBCMFPVSA-N CCCCC(/C=C/CC=CCC(/C=C/C=CCCCC(=O)O)O)O
514 0.14173228 AXHVHDCGQDZXRC-NOFHCYSVSA-N CCCCCC=CCC(/C=C/C=CC(/C=C/CCCC(=O)O)O)O
515 0.14159292 FSBJNUSTHVYYHF-UHFFFAOYSA-N CCC1(O)CCC2C1(C)CCC1C2CCC2=C1CCC(=O)OC2
516 0.140625 YBHMPNRDOVPQIN-VSOYFRJCSA-N CCCCC[C@@H](/C=C/C1=C(C(=O)CC1)CCCCCCC(=O)O)O
517 0.140625 BTADBLVCZDLXJK-OKKOLDQFSA-N CCCCCC=CCC=CCC1OC1C(/C=C/CCCC(=O)O)O
518 0.140625 NHLGVMCLAXAGTH-UHFFFAOYSA-N CCCCCC=CCC=CCC1OC1CC(=CCCCC(=O)O)O
519 0.140625 LFVLWSSNQATYTQ-UHFFFAOYSA-N CCCCCCC=CC=CCCOCCCCCC(=O)O
520 0.140625 JCDDULLUNTZPSY-UHFFFAOYSA-N CCCCCC(CCC1=C(CC=CCCCC(=O)O)C(=O)CC1)O
521 0.140625 XUDVONVOBSFUMW-LNNOLSETSA-N CC1CCC2(C)C(CC(O)C=C2C)C1(C)CCC3=CCOC3=O
522 0.140625 KXBGUVLHKJZKNB-UHFFFAOYSA-N CCCCCC=CCC=CCC=CC=CC(CCC#CO)OO
523 0.140625 CLOLIINAWPZNOK-UHFFFAOYSA-N CCCCCC(CCC1=C(C1)CCCCCCC(=O)O)O
524 0.140625 LSWJBGJQEJARJK-UHFFFAOYSA-N CCCCCCC(CC1=C(C1)CCCCCCC(=O)O)O
525 0.140625 NSHPGTBWUZPWGW-TYQNEONJSA-N CC(=CCCC1=CCCC(C)(OC1=O)C(O)CCC(=CCO)C)C
526 0.140625 HRYDXBOMLQUSOR-BUHFOSPRSA-N CCCCCC(/C=C/C1C(CCCCCCC(=O)O)C=CC1=O)O
527 0.140625 IJYYVGXBFBXLMI-UHFFFAOYSA-N CCCCCCC=CC1=C(O)CC(C1CC=CCCCC(=O)O)O
528 0.140625 PCGWZQXAGFGRTQ-RLZWZWKOSA-N C(/CC(OO)/C=C/C=C\CCCCC)=C/C/C=C\CCCC(=O)O
529 0.140625 IDMAGHJMRHDHST-GSAIFKBKSA-N CCCCCC=CCC(/C=C(/C=CCC=CCCCC(=O)O)\O)O
530 0.140625 OQZXVVURTMKJKG-XLSPSMHOSA-N CC1(C)CC(O)CC2(C)C(CCC3=CCOC3=O)C(=C)CCC12
531 0.140625 KEVIJWCGKYZTEW-WCHYPCBBSA-N CCCCCC=CC(/C=C/CC=CCC1OC1CCCC(=O)O)O
532 0.140625 UGJJRKNCMWNNMR-DLEHCHPDSA-N CCCCCC(/C=C/C1=CCC(C1CC=CCCCC(=O)O)O)O
533 0.140625 GELFSVXLSDZDHE-YZSNCDGGSA-N CCCCC[C@@H](/C=C/C1C(O1)C/C=C\C/C=C\CCCC(=O)O)O
534 0.140625 OOKRHTRASHEYGQ-UHFFFAOYSA-N CCCCCC=CCC1OC1CC=CCC=CCC(CC(=O)O)O
535 0.140625 WLMZMBKVRPUYIG-LTCHCNGXSA-N CCCCCC1C(O1)/C=C/C(C/C=C\C/C=C\CCCC(=O)O)O
536 0.140625 PCGWZQXAGFGRTQ-WXMXURGXSA-N CCCCC/C=C\C=C\[C@@H](C/C=C\C/C=C\CCCC(=O)O)OO
537 0.140625 GELFSVXLSDZDHE-CHDPIHKSSA-N C(CCC/C=C\C/C=C\C[C@@H]1O[C@H]1/C=C/[C@@H](O)CCCCC)(=O)O
538 0.140625 WQGPZQLCDWPWCU-RLBNLKPQSA-N CCCCCC=CCC1OC1CC=CC(/C=C/CCCC(=O)O)O
539 0.140625 YBHMPNRDOVPQIN-BHEFUSTPSA-N CCCCCC(O)C=C/C1=C(CCCCCCC(=O)O)C(=O)CC1
540 0.140625 XIWWBWZMSCXNBW-ZQHYYPARSA-N CCCCCC(/C=C/C=CCC1OC1CC=CCCCC(=O)O)O
541 0.140625 UNIYGPZIVGWQCW-DQHMNTDASA-N CCCCCC(/C=C(/C=CCC=CCC=CCCCC(=O)O)\O)O
542 0.140625 SADVTPSIVQBIIM-DLEHCHPDSA-N CCCCCC(/C=C/C1=C(CC=CCCCC(=O)O)C(CC1)O)O
543 0.140625 CKPWUYGDLHNGIY-ABTOWWTLSA-N CCCCCC=CCC=CCC(/C=C/C=CCCCOC(=O)O)O
544 0.140625 BUHDNXMLYKCWEK-AZKZCQRCSA-N CCCCCC=CCC=CCC(/C=C/C=CCCOCC(=O)O)O
545 0.140625 QXEHWZDLPMTVCR-YIVOGTPDSA-N CCCCCC=CCC=CCC(/C=C/C=CCOCCC(=O)O)O
546 0.140625 JWQVIESXMMMGKV-MVCGEITGSA-N CCCCCC(=CCC(/C=C/C=CCC=CCCCC(=O)O)O)O
547 0.140625 UMEGZRBMAWYYCS-VIPLHTEESA-N CC1=CCC2C(C)(C)CCCC2(C)C1CC(O)C3=CC(=O)OC3
548 0.140625 FBUKMFOXMZRGRB-YFHOEESVSA-N CCCCC\C=C/CC1OC1CCCCCCCC(O)=O
549 0.140625 YNVNPHZUWZPHCM-AZKZCQRCSA-N CCCCCC=CCC=CCC(/C=C/C=CCCC(C(=O)O)O)O
550 0.140625 KARBXQSWNPRINY-FSSKUYROSA-N CCCCCC=CCC=CCC(/C=C/C(=CCCCC(=O)O)O)O
551 0.140625 BEZXXRBBTCBPEI-DLEHCHPDSA-N CCCCCC(/C=C/C1C=CC(C1CC=CCCCC(=O)O)O)O
552 0.140625 WCYYIFXENZTEHA-HBSPNOSKSA-N CC1(C)CCCC2(C)C(CC=C3/C(O)COC3=O)C(=C)CCC12
553 0.140625 BLWCDFIELVFRJY-QXBXTPPVSA-N CC\C=C/CC(O)C(O)C\C=C/C\C=C/C\C=C/CCCC(O)=O
554 0.140625 WCYYIFXENZTEHA-IRHWCKDSSA-N CC1(C)CCCC2(C)C(CC=C3/C(O)COC3=O)C(=C)CCC12
555 0.140625 NVRYURQWUQLQAA-UHFFFAOYSA-N CCCCCC1OC1CC=CCC=CCC=CC(CCC(=O)O)O
556 0.140625 VCVQQQIQDQRHEB-UHFFFAOYSA-N CCCCCC1OC1CC=CCC=CCC=CCCC(C(=O)O)O
557 0.140625 RUTQOBJLGHUCJC-ATHKOCGESA-N CCCCC\C=C/C[C@@H](O)\C=C\C=C\CCC(=O)CCCC(O)=O
558 0.140625 DVRCYNZDABNZFH-UHFFFAOYSA-N CCC(CCC1OC1CC=CCC=CCC=CCCCC(=O)O)O
559 0.140625 BLHHGTASRFNKLG-UHFFFAOYSA-N OCCCCCC1OC1CC=CCC=CCC=CCCCC(=O)O
560 0.140625 GYHFKVVUOYIYGA-UHFFFAOYSA-N CCCCCC=CCC=CCC=CC=CC(CCOCC(=O)O)O
561 0.140625 SOTPQMZYGLNCGH-UHFFFAOYSA-N CCCCCC=CCC=CCC=CC=CC(COCCC(=O)O)O
562 0.140625 MLLGTDLMPIHNLG-UHFFFAOYSA-N CCCCCC1OC1CC=CCC=CCC=CC=CCC(=O)O
563 0.140625 FJKPJNUAHYZSRV-WSBBLMCDSA-N CCCCCC=CCC(/C=C/C1OC1CC=CCCCC(=O)O)O
564 0.140625 BZLWTXLPKSYVLF-YYQDVSSTSA-N CCCCCC=CCC(/C=C/C=CCC1OC1CCCC(=O)O)O
565 0.140625 MVYBHAGBZZEWLK-AODNKYQLSA-N CCCCCC1OC1CC(/C=C/C=CCC=CCCCC(=O)O)O
566 0.140625 YGSXQEKVHBDWBR-UHFFFAOYSA-N CCCCCC1OC1CC=CCC=CCC=CCC=CC(=O)O
567 0.140625 LDBLVPFGZOZWME-UHFFFAOYSA-N CCCCCC=CCC=CCC=CC1OC1C(CCCC(=O)O)O
568 0.140625 ZJUHVVXZPCPJNL-UHFFFAOYSA-N CCCCCC=CCC=CCC=C(C=CC(CCCC(=O)O)O)O
569 0.140625 UHISRQRJYCQFDL-UHFFFAOYSA-N CCCCCC=CCC=CCC=CC=CC(C(CCC(=O)O)O)O
570 0.140625 NANXTSSAKYPLFL-UHFFFAOYSA-N CCCCCC=CCC=CCC=CC(CC(=O)CCCC(=O)O)O
571 0.140625 XVTWZFUIVWLORP-LYXHAEOFSA-N CCCOCCC=CCC(/C=C/C=CCC=CCCCC(=O)O)O
572 0.140625 OJDJLGMRQSEMPX-GQXWWUMOSA-N CCOCCCC=CCC(/C=C/C=CCC=CCCCC(=O)O)O
573 0.140625 WRRZGNJZDLMKBV-NTQDMJKASA-N CCCCCC(=O)CC(/C=C/CC=CCC=CCCCC(=O)O)O
574 0.140625 ZYBYSHLVCKMMJZ-UHFFFAOYSA-N OC(=O)CCCCCOCCCCCCCC1CCC=C1
575 0.140625 COFXSNMKFAPMBR-UHFFFAOYSA-N OC(=O)CCCCCCOCCCCCCC1C=CCC1
576 0.140625 WKKBRRFSRMDTJB-JYBIWHBTSA-N CC1(CO)CCCC2(C)C(CCC3=CCOC3=O)C(=C)CCC12
577 0.140625 VRTGIGYIZZSKGP-UHFFFAOYSA-N CCCCCC=CCC=CCC=CC=C(C(CCCC(=O)O)O)O
578 0.140625 WCYYIFXENZTEHA-IEVCPYEKSA-N CC1(C)CCCC2(C)C(CC=C3/C(O)COC3=O)C(=C)CCC12
579 0.140625 VNFLLBXVRXBFBT-PDPHCSCKSA-N CC(=C/CCC(=CCCC(=C/CO)CO)CO)CCC=C(/C)C=O
580 0.140625 YIFIMTKQFWTJEA-PFRQMTDMSA-N CC1(C)CCCC2(C)C(CC(O)C3=CC(=O)OC3)C(=C)CCC12
581 0.140625 NMJUQUGTCLZQRB-ORQKVXKBSA-N CC1(C)CCCC2(C)C(CC=C3/CCOC3=O)C(=C)CC(O)C12
582 0.140625 YBHMPNRDOVPQIN-UHFFFAOYSA-N CCCCCC(O)C=CC1=C(CCCCCCC(O)=O)C(=O)CC1
583 0.140625 WQMFCKGZGOSYJD-ZKLPNHAASA-N CC12CCCC(C)(C1CCC(=C)C2CC=C(/CO)C=C)C(=O)O
584 0.140625 XIWWBWZMSCXNBW-UHFFFAOYSA-N CCCCCC(O)C=CC=CCC1OC1CC=CCCCC(O)=O
585 0.140625 YBLPNTVEKWJIQP-JXHRTOTGSA-N CC(=CCCC(=C/CCC(=C/CCC(=CCO)C)C=O)C=O)C
586 0.140625 PUIBPGHAXSCVRF-UHFFFAOYSA-N CCCCCC(O)C=CC1=CCC(=O)C1CCCCCCC(O)=O
587 0.140625 ULLJDGCXCCTKEW-CMOYGFMLSA-N CC1CCC2(C)C(CCC=C2C=O)C1(C)CCC(=CC(=O)O)C
588 0.140625 NTDYMFJJFRUEDG-LAABLSLUSA-N CC1(C)CCCC2(C)C(CC=C3/CCOC3=O)C(=C)C(O)CC12
589 0.140625 YBHMPNRDOVPQIN-ABDJAZHISA-N CCCCCC(O)C=CC1=C(CCCCCCC(=O)O)C(=O)CC1
590 0.140625 PCGWZQXAGFGRTQ-UHFFFAOYSA-N CCCCCC=CC=CC(CC=CCC=CCCCC(=O)O)OO
591 0.140625 SEHRXLYVNRKLJT-ACCUITESSA-N CCCCCC(/C=C/C1=C(CCCCC(C(=O)O)C)C(=O)CC1)O
592 0.140625 SXOYCOVYNDIJMV-WYMLVPIESA-N CCCCCC(/C=C/C1=C(CCCCCC#CO)C(=O)CC1)O
593 0.140625 YBHMPNRDOVPQIN-WYMLVPIESA-N CCCCCC(/C=C/C1=C(CCCCCCC(=O)O)C(=O)CC1)O
594 0.140625 UMEGZRBMAWYYCS-YZLZLFLDSA-N CC1=CCC2C(C)(C)CCCC2(C)C1CC(O)C3=CC(=O)OC3
595 0.140625 ARJYGOKGWKPGQH-RBJNFAKZSA-N CCCCCC(/C=C/C=CC=CCCC1OC1CCCC(=O)O)O
596 0.140625 IXWZFGHOXZVKQM-UHFFFAOYSA-N CCCCCC=CCC=CCCCOCCCCC(=O)O
597 0.140625 JIKPDGHCTOSDJA-OHGCEXCKSA-N CC1CCC2(C)C(CC(=C2C)C=O)C1(C)CCC(=CC(=O)O)C
598 0.140625 LZPLBFMFUOLGGE-FBYWNXTMSA-N CCCCCC(/C=C/C=CCCC=CC1OC1CCCC(=O)O)O
599 0.140625 KXUJQSLULBXWEU-CUXJMVKPSA-N CCCCCC(/C=C/C1C(CC=CCCCC(=O)O)CCC1=O)O
600 0.140625 KOTIBGBWCHOEJG-OCBLOMHFSA-N CC(=CCCC1(C)CCC(O)C2(C)C3COC(=O)C3=CCC12)C
601 0.140625 IJRSCWGOMDZFIY-UHFFFAOYSA-N CCCCCC1OC1CC=CC=CC(CC=CCCCC(=O)O)O
602 0.140625 BUUKSNQFQNBZEO-UHFFFAOYSA-N CCCCCC=CCC=CC1OC1C(CC=CCCCC(=O)O)O
603 0.140625 AEHUQHOABRTKBQ-UHFFFAOYSA-N OCCCCCC=CCC=CC=CC(CC=CCCCC(=O)O)O
604 0.140625 ORHABHNVNBTYBK-BDITYQFBSA-N CCCCCC=CCC=C/C(=C/C(CC=CCCCC(=O)O)O)/O
605 0.140625 WKKBRRFSRMDTJB-RAUXBKROSA-N CC1(CO)CCCC2(C)C(CCC3=CCOC3=O)C(=C)CCC12
606 0.140625 WKKBRRFSRMDTJB-UMGGQSCQSA-N CC1(CO)CCCC2(C)C(CCC3=CCOC3=O)C(=C)CCC12
607 0.140625 GREZDGVRMUCAMC-FIMHXHRFSA-N OCCCCCC=CCC=CC(/C=C/CC=CCCCC(=O)O)O
608 0.140625 VHYALAVBVDYEEJ-GSEQVZAJSA-N CCCCCC1OC1/C=C/C(CC=CCC=CCCC#CO)O
609 0.140625 WLMZMBKVRPUYIG-FJKUYJJTSA-N CCCCCC1OC1/C=C/C(CC=CCC=CCCCC(=O)O)O
610 0.140625 WTVWZDCLSVLBDW-OOKSQKPYSA-N CCCCCC(/C=C/C1OC1CC=CCC=CCC(C(=O)O)C)O
611 0.140625 GELFSVXLSDZDHE-FJKUYJJTSA-N CCCCCC(/C=C/C1OC1CC=CCC=CCCCC(=O)O)O
612 0.140625 QEPRSDWQVDZILJ-PSAKCFHXSA-N C[C@H]1CC=C2C(C)(C)CCC[C@@]2(C)[C@]13CC[C@@]4(COC(=O)C4)O3
613 0.140625 SPZSIWFRLZCTRH-LCBMOFQOSA-N CCCCC(/C=C/CC=CCC(=CCC=CCCCC(=O)O)O)O
614 0.140625 DXTPVLANLKAHKM-ZTFIQULGSA-N CCCCCC=CC/C(=C/C(/C=C/CC=CCCCC(=O)O)O)/O
615 0.140625 WCYYIFXENZTEHA-OGNFBWPZSA-N CC1(C)CCC[C@]2(C)[C@@H](CC=C3[C@@H](O)COC3=O)C(=C)CC[C@@H]12
616 0.140625 WQBWFDHSMJAHRT-UHFFFAOYSA-N CC(CCCC=CCC=CCC1OC1CC=CCCCC(=O)O)O
617 0.140625 UHUNLQAIILFIII-UHFFFAOYSA-N CCCC(CC=CCC=CCC1OC1CC=CCCCC(=O)O)O
618 0.140625 OICZIBJSCAPARJ-UHFFFAOYSA-N CCCCCC=CCC=CCC1OC1CC=CCCC(C(=O)O)O
619 0.14035088 SONSJDHSJZZIMA-UHFFFAOYSA-N OC(=O)C1C(=O)CCC2(C1CCC1C2CCC2(C1CCC2)C)C
620 0.14035088 TZJVLHKTXXWIHT-UHFFFAOYSA-N OC(=O)CC1(C)C(=C)CCC2C1CCC1(C2CCC1C(=O)C)C
621 0.13913043 PWAPKQMZRQMUMX-OAHLLOKOSA-N CC(C)CC(=O)Oc1cc(C)c(O)cc1C(C)CCC=C(C)C
622 0.13913043 VLVIMVZGQOTSGT-UTLYAUIMSA-N CC[C@@H](C)[C@H]1[C@H]2OC(=CC=O)[C@]1(C)[C@H]3[C@H](C)C[C@H](C)[C@@H](O)C3=C2
623 0.13913043 OYLZIVOHLAUXQB-UHFFFAOYSA-N OC(=O)C1CC2(C)C(CC1=O)CCC1C2CCC2(C1CCC2)C
624 0.13793103 QLDVNHVWGGTJAN-UHFFFAOYSA-N C=CC1(C)CCC2C(=C(O)CC3C2(C)CCCC3(C)C(=O)O)C1
625 0.13793103 KLZNBERWPKTMAP-UHFFFAOYSA-N C=CC1(C)CCC2C(=C1)CCC1C2(C)CC(O)CC1(C)C(=O)O
626 0.13793103 KLZNBERWPKTMAP-MYOQPVCSSA-N C[C@]1(CC[C@H]2C(=C1)CC[C@@H]3[C@]2(C)C[C@H](O)C[C@@]3(C)C(=O)O)C=C
627 0.13675214 IYDSYBHLYZRQJL-MWHZBGGUSA-N C[C@@H]1[C@@H](O)C=C2C(C)(C)CCC[C@]2(C)[C@@]1(O)CCc3cocc3
628 0.13675214 SLPAMRLGUDCOJO-UHFFFAOYSA-N C=CC1(C)CCC2C(=C1)CCC1C2(C)CCOCC1(C)C(=O)O
629 0.13675214 NYXALJLLMQVNBG-UHFFFAOYSA-N OC(=O)C=C1CCC2C(C1(C)C)CCC1(C2CCC1C(=O)C)C
630 0.13675214 NFCXIZLGYZULLM-UHFFFAOYSA-N OCC1(CCCC2(C1CCC1=CC(=C(C)C)CCC21)C)C(=O)O
631 0.13675214 GOFAMPKRFQXJLA-UHFFFAOYSA-N C=CC1(C)CCC2C(=CCC3C2(C)CC(O)CC3(C)C(=O)O)C1
632 0.13675214 ATFZUFOWULZCEE-UHFFFAOYSA-N CCC1(O)CCC2C1(C)CCC1C2CCC2=C1CCOC(=O)C2
633 0.13559322 YHSIMUQNXIQUIR-OTFJOWEOSA-N CCCCCCC=CC=CC=CC1OC(=O)CCC=C/CC1O
634 0.13559322 BTMDMKPWBNMAJX-UAFMIMERSA-N CC1=CC(=O)C2(O)C(C)(C)CCCC2(C)C13CCC(C)(O3)C=C
635 0.13559322 WXVLVZIOXFNYTO-YSIASYRMSA-N CC(C)C1=CC2=CCC(C(=C)C)C(C)(CCC(=O)O)C2(O)CC1
636 0.13559322 YHSIMUQNXIQUIR-YYTKBZHWSA-N CCCCCCC=C/C=CC=CC1OC(=O)CCC=C/CC1O
637 0.13559322 YHSIMUQNXIQUIR-JDFMUQJQSA-N CCCCCCC=C/C=CC=CC1OC(=O)CCC=C/CC1O
638 0.13559322 VEXOYRUQCLMPMN-UHFFFAOYSA-N CC=CCC1=C(C)C(CC1O)OC(=O)C1C(C1(C)C)C=C(C)C
639 0.13559322 AAIHVZNCFQTVCA-UHFFFAOYSA-N CCCCCC1=CC(O)=C2C3CC(O)CCC3C(C)(C)OC2=C1
640 0.13559322 YHSIMUQNXIQUIR-DOVGFMMESA-N CCCCCCC=C/C=C/C=C/C1OC(=O)CCC=C/CC1O
641 0.13559322 SOADJBIMDDMZJZ-LOMYATQRSA-N CC1(C)[C@H](O)C(=O)C[C@]2(C)[C@@H]1CCC3=C[C@@](C)(C[C@H](O)[C@@H]23)C=C
642 0.13445378 GCOOSSPKIOROIN-UHFFFAOYSA-N OC(=O)C1(C)CCCC2(C1CC=C1C2CCC(C1)(C)C1OC1)C
643 0.13445378 NNPWRKSGORGTIM-UHFFFAOYSA-N CCCCCC(O)C=CC=CC=CC(O)CC=CCCCC(O)=O
644 0.13445378 NLSLPFHXVAAAEH-QVBKECMHSA-N C1C[C@]2(C)[C@@H](C=O)C(C=O)=CC[C@@]2([H])[C@@](C/C=C/C(O)(C)C)(C)C1
645 0.13445378 NNPWRKSGORGTIM-RCDCWWQHSA-N CCCCCC(O)\C=C\C=C/C=C/C(O)C\C=C/CCCC(O)=O
646 0.13445378 NUPDGIJXOAHJRW-LNESKJDXSA-N OCCCCC\C=C/CC(O)\C=C\C=C/C\C=C/CCCC(O)=O
647 0.13445378 JEVISDVDFWDUNB-UHFFFAOYSA-N CC(=C1CCC2C(=C1O)CCC1C2(C)CCCC1(C)C(=O)O)C
648 0.13445378 ANRSEUBEAVHHHI-UHFFFAOYSA-N O=C1CCC2(C(C1)CCC1C2CCC2(C1CCC2C(=O)O)C)C
649 0.13445378 RRDQVQQJMKLYPE-UHFFFAOYSA-N O=C1CCC2(C(=C1)C(C)CC1C2CCC2(C1COCC2O)C)C
650 0.13333333 INXSSGQJVVCBSP-NIDXHAAISA-N CC1(C)CCCC2(C)C1CCC3(C)C4COC(=O)C4=CC(O)C23
651 0.13333333 FOZMNFBIVYHLFN-UHFFFAOYSA-N O=CC1=CCC2C(C1)(C)C1CCC3(C(C1CC2)CC(C3O)O)C
652 0.13333333 CROAVMQYTFEVDM-WLLYZXESSA-N CC(=CC=CC1(CO)OCC2C1CCC(C)(O)C=C/CC2=C)C
653 0.13333333 FBJTZMGVRKYHMU-UHFFFAOYSA-N CC(C1=C(O)C2=CCC3C(C2CC1)(C)CCCC3(C)C(=O)O)C
654 0.13333333 FPCGCAKXRLLUKT-UHFFFAOYSA-N CC(CCCC=CC=CC(CC=CCC=CCCCC(=O)O)O)O
655 0.13333333 INXSSGQJVVCBSP-JGCABRRYSA-N CC1(C)CCCC2(C)C1CCC3(C)C4COC(=O)C4=CC(O)C23
656 0.13333333 MDCUPALPRUQMSF-JQGBYENFSA-N CCCCCC=C/CC(O)C(O)C=CC1CC=C/CCCC(=O)O1
657 0.13333333 XOKVJVAOXTYSDC-UHFFFAOYSA-N O=CC1=CCC2C(C1)(C)C1CCC3(C(C1CC2)COCC3O)C
658 0.13333333 VCGWSRUBSQIDEJ-UHFFFAOYSA-N CCCCC=CC(O)CC=CCCCCCCCC(O)=O
659 0.13333333 CROAVMQYTFEVDM-QHFMJZIOSA-N CC(=CC=CC1(CO)OCC2C1CCC(C)(O)C=C/CC2=C)C
660 0.1322314 KVMJECLNUJFBOG-YSIASYRMSA-N CC1=C(CCC(C)(O)C=C)C2(C)CC(=O)CC(C)(C)C2CC1=O
661 0.1322314 KZOXCFSLVSUILI-UHFFFAOYSA-N CC(CCCC=CCC=CC=CC(CC=CCCCC(=O)O)O)O
662 0.1322314 MLLZBKRIBFTLIZ-VIPLHTEESA-N CC1(C)CC(O)CC2(C)C(CCC3=CC(=O)OC3)C(=C)CCC12
663 0.1322314 HOZLYTKMHPVHAG-BKBQJROBSA-N OC(/C=C/CC=CCCCC(=O)O)/C=C/CC=CCCCC(O)C
664 0.1322314 NPIHAYDQFFUWRP-JVJJBUKBSA-N CC(=CC=CC1(CO)OCC2C1CCC(=CC(O)CC2=C)C)C
665 0.1322314 UKRXAPMQXXXXTD-VEPOBDBYSA-N OC(=O)CCCCCC[C@H](O)/C=C\C/C=C\CCCCC
666 0.1322314 LHAZGKFQFBZNOI-UHFFFAOYSA-N CC(=CC=CC(=CC(=O)O)C)CCC12OC2(C)CCCC1(C)C
667 0.1322314 MLLZBKRIBFTLIZ-XLSPSMHOSA-N CC1(C)CC(O)CC2(C)C(CCC3=CC(=O)OC3)C(=C)CCC12
668 0.1322314 XMDMEQOAZQBUBL-XCEDWEIYSA-N CC=C(C)/C(=O)OC1CCC(C)(O)C2CC(=CCC12C)C(=C)C
669 0.1322314 VMFIAIVJBUMLNI-UHFFFAOYSA-N OCC(C1=CC2=C(CC1)C1(C)CCCC(C1CC2)(C)C(=O)O)C
670 0.1322314 MGSYUDDLXLZUOM-UHFFFAOYSA-N OC1CC2(C)C3CCC(=CC3=CCC2C(C1)(C)C(=O)O)C(C)C
671 0.1322314 POABTCWBKVBFFT-QPFALRLBSA-N CC(=C/C(=O)O)CCC1(C)C2CC(O)C=C(C)C2(C)CCC1=C
672 0.1322314 JZGOJMVGPJEQST-UHFFFAOYSA-N CCCC=CCC=CCCC(O)CCCCCCC(O)=O
673 0.13114754 VSBLNPBITVZIAR-UHFFFAOYSA-N CCCCCC=CCC=CC=CC(CC=CCC(CC(=O)O)O)O
674 0.13114754 WUFGCZSMTMSAPS-UHFFFAOYSA-N CCC1(O)CCC2C1(C)CCC1C2CCC2=C1CC(O)C(=O)C2
675 0.13114754 GPYUIWHQODGMSY-ZJMHZOEWSA-N CC(CCC=C(C)C)C1C(O)CC(C)C2CC2C3=C1COC3=O
676 0.13114754 JVWLEEGJGZXSQF-UHFFFAOYSA-N CCCCCCC1=CC=C(C=C1)C1CCC(=CC1)C1=CC=C(F)C=C1
677 0.13114754 GPYUIWHQODGMSY-UHFFFAOYSA-N CC(CCC=C(C)C)C1C(O)CC(C)C2CC2C2=C1COC2=O
678 0.13114754 GPYUIWHQODGMSY-XYHLNNHESA-N CC(CCC=C(C)C)C1C(O)CC(C)C2CC2C3=C1COC3=O
679 0.13114754 ZDVLGKCINKLWMH-NQAGYIRISA-N CC1C(O)CC2(C)C(CCC=C2C)C1(C)CCC3=CC(=O)OC3
680 0.13114754 GPYUIWHQODGMSY-ZTNNJZCJSA-N CC(CCC=C(C)C)C1C(O)CC(C)C2CC2C3=C1COC3=O
681 0.13084112 MVHKSTOXYMLHSE-UHFFFAOYSA-N OC(=O)C1(C)CCCC2(C1CCC1=CC3(CCC21)OC3(C)C)C
682 0.13084112 PCSGILVTWICROM-RUTGWLNGSA-N CC1(C)CCCC2(C)C1CCC34CC(=C(C3O)C(=O)O)CCC24
683 0.13084112 UCLVMCOMZOZCAP-UHFFFAOYSA-N OC(=O)CCC1(C)C(=C)CCC2C1=CCC1(C2CCC1(C)O)C
684 0.1300813 QZOXFPXAAQSWEA-OWDMVUQNSA-N CC(CCC1(C)C(=CCC2C1=CC(=O)CC2(C)C)C)CC(=O)O
685 0.1300813 ZGMSBZKGZUUVBP-OGNFBWPZSA-N CC1=CCC2C(C)(C)CC(O)CC2(C)C1CCC3=CC(=O)OC3
686 0.1300813 PNFJPFYJLLLSPI-UHFFFAOYSA-N CCCC(CC=CCC=CCC=CC=CC(CCCC(=O)O)O)O
687 0.1300813 VTTMIYITDPUEFZ-AATRIKPKSA-N CCCCC=CCCCCCCCc1cccc(O)c1C(=O)O
688 0.1300813 RZPRCUJMGFAGEU-MVJPYGJCSA-N CC1(C)CCCC2(C)C1C=CC(=C)C23CCC(C)(CC(=O)O)O3
689 0.1300813 VTTMIYITDPUEFZ-WAYWQWQTSA-N CCCCC=C/CCCCCCCc1cccc(O)c1C(=O)O
690 0.1300813 ZGMSBZKGZUUVBP-MIALQEHNSA-N CC1=CCC2C(C)(C)CC(O)CC2(C)C1CCC3=CC(=O)OC3
691 0.12962963 XOMCQEPHPUWVKB-UHFFFAOYSA-N OCC12CCC3C(C2CCCC1O)CCC1=CC(=O)CCC31C
692 0.12903226 ZZDUAJUKDMAYJM-UHFFFAOYSA-N CCCCCC1=CC=C(C=C1)C(=O)CCCCCC(=O)OCC
693 0.12903226 SOBOYKNHEAFZOH-FUXIIWMQSA-N CC(CCOC(=O)CC(C)CCC=C(/C)C=O)CCC=C(/C)C=O
694 0.12903226 XDKJHXLGYYDFJL-UHFFFAOYSA-N CCCC(CC=CC=CC(CC=CCC=CCCCC(=O)O)O)O
695 0.12844037 XRBCJEQKHVDIBL-UHFFFAOYSA-N O=CC1=CCC2C(C1)(C)C1CC(O)C3(C(C1CC2)CCC3O)C
696 0.12844037 FZZJBLKRHXKDQN-UHFFFAOYSA-N O=CC1=CCC2C(C1)(C)C1CCC3(C(C1CC2)C(O)CC3O)C
697 0.128 NTRSOYPAPOGZQP-NQAGYIRISA-N CC1CCC2(C)C(CCCC2C1(C)CCc3cocc3)C(=O)O
698 0.128 LCRXZHYBTNSPAV-KLHLSARSSA-N CCCCCC(/C=C/C=CCC=CCC=CCC(CC(=O)O)O)O
699 0.128 RMMDUVXDOCBRSC-OSXSXUCASA-N C[C@H](CC(=O)C=C(C)C)[C@H]1CC[C@]2(C)[C@H](O)C(=O)C=C(C)[C@@H]2C1
700 0.128 CCPPLLJZDQAOHD-FLIBITNWSA-N CCCCCC1OC1C\C=C/CCCCCCCC(O)=O
701 0.128 OBXWSWFYVFDJJH-WJCADGGCSA-N CC(CCC1C(=CCC2C(C)(C)CCCC12C)C(=O)O)CC(=O)O
702 0.128 JRQNECBEDKYFPC-PSRNICHVSA-N CC(=CC(=O)O)CCC1C(=C)CCC2C(C)(C)CC(=O)CC12C
703 0.128 KEKQJFWKKYNFAE-GIPAHHNCSA-N CC1CCC2(C(CCC=C2C)C1(C)CCC3=CCOC3)C(=O)O
704 0.128 COYULSAACGLEEA-GOQANTHOSA-N CCCCCC=CC(/C=C/CC=CC=CC(CCCC(=O)O)O)O
705 0.128 NTRSOYPAPOGZQP-XUMBOQAASA-N CC1CCC2(C)C(CCCC2C1(C)CCc3cocc3)C(=O)O
706 0.12727273 OMNWUPGUEWWGCQ-UHFFFAOYSA-N C=CC1(C)CCC2C(C1)CC1C3C2(C)CCC(C3(C(=O)O1)C)O
707 0.12727273 KVPJPZBIVPYZKT-CTSFSPGISA-N CC12CC(C=C1)C3CCC4C(C)(CO)CC(=O)C(O)C4(C)C3C2
708 0.12698413 NPDSHTNEKLQQIJ-UINYOVNOSA-N CCCCC/C=C\C=C\[C@H](CCCCCCCC(=O)O)O
709 0.12698413 UXOUZFXCEPHKLU-IKWNAHHTSA-N CC1CCC2(C)C(C)C(=O)CCC2C1(C)CCC3=CC(=O)OC3
710 0.12698413 NPDSHTNEKLQQIJ-JZNRSSNOSA-N CCCCCC=CC=CC(O)CCCCCCCC(=O)O
711 0.12698413 YMYZTWZIQXZSTG-UHFFFAOYSA-N OCCCCCC=CC=CC(CC=CCC=CCCCC(=O)O)O
712 0.12698413 NPDSHTNEKLQQIJ-KRWDZBQOSA-N CCCCCC=CC=C[C@H](O)CCCCCCCC(=O)O
713 0.12698413 VYTCTWUSWTXAEI-CAVMOMJPSA-N CC(=CCCC1(C)C(O)CCC2(C)C3COC(=O)C3=CCC12)C
714 0.12698413 XQMXITISSVOTEY-DDQMIBCZSA-N CCCCCC(/C=C/C=CCC=CCC=CC(CCC(=O)O)O)O
715 0.12698413 UVKYPKNCQJIGKV-UHFFFAOYSA-N CC1C(=O)CC2C(C)(C)CCCC2(C)C1(O)CCC1=COC=C1
716 0.12698413 WLMZMBKVRPUYIG-UHFFFAOYSA-N CCCCCC1OC1C=CC(O)CC=CCC=CCCCC(O)=O
717 0.12698413 SWAXDPVGWKQXKU-BJPRWBHFSA-N CCCC(CC=CCC=CCC(/C=C/C=CCCCC(=O)O)O)O
718 0.12698413 OSIVSEZZEFZSDB-ZTTMTSROSA-N CC1CCC2(C)C(CCCC2=C)C1(C)CCC3=CC(=O)OC3O
719 0.12698413 OSIVSEZZEFZSDB-KXAOQFNBSA-N CC1CCC2(C)C(CCCC2=C)C1(C)CCC3=CC(=O)OC3O
720 0.12698413 UVKYPKNCQJIGKV-PEFDPPPMSA-N CC1C(=O)CC2C(C)(C)CCCC2(C)C1(O)CCc3cocc3
721 0.12698413 HWCYFTKMERSBHI-ULXLJDAISA-N CC1C(=O)CC2(C)C(CCC=C2C)C1(C)CCC(=CC(=O)O)C
722 0.12612613 GGEUCYJLXOTYRG-UHFFFAOYSA-N C=CC1(C)CCC2C(=C1)CCC1(C2(C)CCCC1(C)C(=O)O)O
723 0.12612613 YDBOBIOOOYMTMR-WZLKLWACSA-N CC12CCCC(C)(C1CCC34CC(CCC3O)C(=C)C4)C(=O)O2
724 0.12612613 LWWPESFHOUYJRX-UHFFFAOYSA-N CC=CC1(C)C(=CC(=O)O)CCC2C1CCC1(C2CCC1O)C
725 0.12612613 YDBOBIOOOYMTMR-YZOVGUKHSA-N CC12CCCC(C)(C1CCC34CC(CCC3O)C(=C)C4)C(=O)O2
726 0.12598425 HXYWOSIBIMUHIW-UHFFFAOYSA-N CCCCCC=CCC=CC(CCCCC(C(=O)O)C)O
727 0.12598425 LTVUGDOSKGHXEK-UHFFFAOYSA-N O=CC1=CCC2C(C1CCC(=O)C(C)C)(C)CCCC2(C)C(O)O
728 0.12598425 QSRQARANMBXJAZ-MJWYBRSISA-N CC1CCC2=C(CCCC2(C)C)C1(C)CCC3=CC(=O)OC3O
729 0.12598425 PQNGDHRWSZMUFV-UHFFFAOYSA-N CCCCCC=CC=CC(CCCCCC(C(=O)O)C)O
730 0.12598425 YMFVJKUBSNKLGJ-GYNGXATPSA-N CC1CCC2(C)C(CCCC2=C)C1(C)C3OC(O)CC(=C3)C=O
731 0.125 JNUUNUQHXIOFDA-JGKLHWIESA-N CCCCC/C=C\C/C=C\C/C=C\C=C\[C@H](CCCC(=O)O)OO
732 0.125 CTHZICXYLKQMKI-DLEHCHPDSA-N CCCCCC(/C=C/C1CCC(=O)C1CC=CCCCC(=O)O)O
733 0.125 LEORWIFEGZJKSU-YMEXMWBQSA-N CCCCCC1OC1CC=CC(/C=C/CC=CCCCC(=O)O)O
734 0.125 FEVUZKSDTXPARO-UHFFFAOYSA-N CCCCCC1OC1CC=C(CC=CCC=CCCCC(=O)O)O
735 0.125 BSTMIPZTLFNOOS-VYWAVLTOSA-N CC=C(C)/OC(=O)C(CC=C(C)C)C(=CC=CC(C)(O)C=C)C
736 0.125 JFXSMRXXCSCZLS-UHFFFAOYSA-N CCCOCCC=CCC=CC=CC(CC=CCCCC(=O)O)O
737 0.125 QBSJOMFDKQSESN-JDNAOETESA-N CCCCCC=CCC(/C=C/C(=CCC=CCCCC(=O)O)O)O
738 0.125 ILTMOBPNWSTEFW-UHFFFAOYSA-N CCCCCC1OC1CC1OC1CC=CCC=CCCCC(=O)O
739 0.125 DWNBPRRXEVJMPO-RNGYDEEPSA-N CCCCC/C=C\C[C@H]1[C@@H](O1)C(/C=C\C/C=C\CCCC(=O)O)O
740 0.125 QQUFCXFFOZDXLA-VYOQERLCSA-N CCCCC/C=C\C/C=C\C=C\[C@H](C/C=C\CCCC(=O)O)OO
741 0.125 FBUKMFOXMZRGRB-SQGUUQMOSA-N CCCCC/C=C\C[C@H]1[C@H](O1)CCCCCCCC(=O)O
742 0.125 AGMNCUVLMOIDER-USFRQSJGSA-N CCCCCC=CCC(/C=C/C=CCC(=CCCCC(=O)O)O)O
743 0.125 FZAFSJHBRKKIRK-UHFFFAOYSA-N CCOCCCC=CCC=CCC=CC=CC(CCCC(=O)O)O
744 0.125 FYIXFEHDLNEBQG-UHFFFAOYSA-N CCCOCCC=CCC=CCC=CC=CC(CCCC(=O)O)O
745 0.125 FPKQOKNYCVLYQX-NQAGYIRISA-N CC1CCC2C(=CCCC2(C)C(=O)O)C1(C)CCC(=C)C(O)CO
746 0.125 JMVMSGYOKVEKCT-UHFFFAOYSA-N CCCCCC=CCC=CC=CC=CC(C(CCC#CO)O)O
747 0.125 DWNBPRRXEVJMPO-YZTVQBIISA-N CCCCC\C=C/C[C@@H]1O[C@@H]1C(O)\C=C/C\C=C/CCCC(O)=O
748 0.125 WAVKSZWSLLJMMI-YBFUFRCZSA-N CC(=CCCC(=CCCC(C=O)C1CCC(=C1C=O)CO)C)C
749 0.125 SWTSNCHAYJIAKT-UHFFFAOYSA-N CCOCCCC=CCC=CC=CC(CC=CCCCC(=O)O)O
750 0.125 FPKQOKNYCVLYQX-BNALDDQTSA-N CC1CCC2C(=CCCC2(C)C(=O)O)C1(C)CCC(=C)C(O)CO
751 0.125 SNMGJTHIWYSOSX-HFHLTBSCSA-N CC(=C/C(=O)O)CCC1C(=C)CCC2C(C)(CCCC12C)C=O
752 0.125 XTFJKVJARQJPHR-UHFFFAOYSA-N CCCCCC(=CCC=CCC=CC=CC(CCCC(=O)O)O)O
753 0.125 OGQXQWYTOGLXDS-FCNYDSCNSA-N CCCCCC=CCC(C1OC1/C=C/CC=CCCCC(=O)O)O
754 0.125 CGWLGQMKVHXXLR-GPRSKNHJSA-N CCCCCC=CCC(/C=C/C=CCC=CCOCCC(=O)O)O
755 0.125 NNNUJNWMFLYQTF-PFRQMTDMSA-N CC1(C)CCCC2(C)C(CC(O)C3=CCOC3=O)C(=C)CCC12
756 0.125 MFTNSWMEWWXNPP-NKAVYKLPSA-N CCCCCC=CCC(/C=C/C=CCC=CCCOCC(=O)O)O
757 0.125 CBDOJMFBEOXCNZ-UHFFFAOYSA-N CCCCCC=CCC=CC=CC=CC(C(CC(C(=O)O)C)O)O
758 0.125 CWBQRSKONOFMJE-ACCUITESSA-N CCCCCC(/C=C/C1=CCC(=O)C1CCCCC(C(=O)O)C)O
759 0.125 CHZDVJAHIUSOQX-UHFFFAOYSA-N OC(=O)CCCCCCCOCCCCCC1C=CCC1
760 0.125 OANGKZMRWTZZRQ-NOFSCISFSA-N CCCCCC=CCC=CCC=C/C(=C/C(CCCC(=O)O)O)/O
761 0.125 SYYFSWBPQQRBAN-MBLHEYPGSA-N CCCCC(C(/C=C/C=CCC=CCC=CCCCC(=O)O)O)O
762 0.125 JTEYGOLPGOYFJI-GJGHEGAFSA-N CCCCC[C@H](O)C\C=C1/[C@@H](C\C=C/CCCC(O)=O)CCC1=O
763 0.125 DWNBPRRXEVJMPO-OLCCVTJXSA-N [H]C(CCCC(O)=O)=C([H])C\C([H])=C(\[H])C([H])(O)C1([H])O[C@@]1([H])C\C([H])=C(\[H])CCCCC
764 0.125 QQUFCXFFOZDXLA-GTYUHVKWSA-N CCCCC/C=C\C/C=C\C=C\[C@@H](C/C=C\CCCC(=O)O)OO
765 0.125 HCVAJCFJQXPCNX-UHFFFAOYSA-N OC(=O)CCOCCCCCCCCCCC1CCC=C1
766 0.125 GJTNRGCNIITTLG-UHFFFAOYSA-N CCOCCCC=CC=CC(CC=CCC=CCCCC(=O)O)O
767 0.125 GVBQGNXBGOKLBZ-UHFFFAOYSA-N CCCOCCC=CC=CC(CC=CCC=CCCCC(=O)O)O
768 0.125 CRRLPNWNDSUKJU-UHFFFAOYSA-N OC(=O)COCCCCCCCCCCCC1C=CCC1
769 0.125 KFCSOQQXXGZIRG-UHFFFAOYSA-N OC(=O)OCCCCCCCCCCCCC1CCC=C1
770 0.125 FOHWNWCMAUJHOG-UHFFFAOYSA-N CCCCCC(CCC=CC=CC=CC1OC1CCCC(=O)O)O
771 0.125 ZZBBGJLXTIHNEW-VPEPMIEESA-N CCCCCC(/C=C/CCC=CC=CC1OC1CCCC(=O)O)O
772 0.125 ZJKSEKCZAHBWSZ-UHFFFAOYSA-N CCCCCCCC=COC=CCCCCCCC(=O)O
773 0.125 VFMRQHGWJGJNSQ-UHFFFAOYSA-N CCCCCC=CCC=CCC=CCC(C(CC=CC(=O)O)O)O
774 0.125 FBUKMFOXMZRGRB-JXMROGBWSA-N C1(OC1CCCCCCCC(=O)O)C/C=C/CCCCC
775 0.125 FBUKMFOXMZRGRB-UHFFFAOYSA-N CCCCCC=CCC1OC1CCCCCCCC(=O)O
776 0.125 CTHZICXYLKQMKI-FOSBLDSVSA-N [C@H]1(/C=C/[C@@H](O)CCCCC)CCC(=O)[C@@H]1C/C=C\CCCC(=O)O
777 0.125 SEMQLYACLQBKKA-UHFFFAOYSA-N CCCC(CCCCC1=C(C1)CCCCCCC(=O)O)O
778 0.125 UJWAXWGWDYUYER-UHFFFAOYSA-N CC(C1=CCC2C(=C1)CCC1(C2(C)CCCC1(C)C(=O)O)O)C
779 0.125 HZIPQMQRBXJVNO-KSVKHWKZSA-N CC(=C/C(=O)O)CCC1C(=C)CCC2C(C)(C)C(=O)CCC12C
780 0.125 PNIXSRYDZHWMFH-LAABLSLUSA-N CC1(C)CCCC2(C)C(CC=C/3COC(=O)C3)C(=C)C(O)CC12
781 0.125 TVXGQRHTUVWFOW-SFTOQRQMSA-N CCCCCC(/C=C/C1C2CC(C1CC=CCCCC(=O)O)O2)O
782 0.125 TVXGQRHTUVWFOW-UHFFFAOYSA-N CCCCCC(O)C=CC1C2CC(O2)C1CC=CCCCC(O)=O
783 0.125 FBUKMFOXMZRGRB-GJWDQICYSA-N CCCCCC=C/CC1OC1CCCCCCCC(=O)O
784 0.125 JTEYGOLPGOYFJI-UHFFFAOYSA-N CCCCCC(CC=C1C(CC=CCCCC(=O)O)CCC1=O)O
785 0.125 MSLXIYYWGHOJNU-CJCBGBJDSA-N CC(=C/C(=O)O)CCC1=C(C)C(=O)C[C@H]2C(C)(C)CCC[C@]12C
786 0.125 DYYYQLXAGIXUGM-MIALQEHNSA-N CC1(C)CCC[C@]2(C)[C@@H](CC=C3C[C@H](O)OC3=O)C(=C)CC[C@@H]12
787 0.125 KWTXYVRTXYEKJE-GVJFSJSTSA-N CC1CCC2(C)C(CCC=C2C)C1(C)CC(O)C3=CCOC3=O
788 0.125 ULIUIAXZOFSSAK-IFLMNHHNSA-N CC(CCCC(=C/CCC(=C/CO)C)C=O)C(=O)CC1CC1(C)O
789 0.125 FBUKMFOXMZRGRB-XKJZPFPASA-N CCCCCC=C/CC1OC1CCCCCCCC(=O)O
790 0.125 JVSTWGXKUXNWDX-IHPCNDPISA-N CC1=C(CCC2=CCOC2=O)C3(C)CCCC(C)(CO)C3CC1
791 0.125 SNMGJTHIWYSOSX-RAUXBKROSA-N CC(=CC(=O)O)CC[C@H]1C(=C)CC[C@H]2[C@](C)(CCC[C@]12C)C=O
792 0.125 HKGWXSNDXRFVRN-OOKSQKPYSA-N CCCCCC1OC1/C=C/C(CC=CCC=CCC(C(=O)O)C)O
793 0.125 PHPLGLSCBTUOGX-UHFFFAOYSA-N CCCCCC=CCC=CC=C(C(CC=CCCCC(=O)O)O)O
794 0.125 HWVPFLVEWYSHJU-UHFFFAOYSA-N CCCCCC=CCC=CCC(C(CC=CCC=CC(=O)O)O)O
795 0.125 JLGIWEJGVGBAHQ-DIIBEUOPSA-N CCCCCC(/C=C/C=CCC=CCC(=CCCCC(=O)O)O)O
796 0.125 ZAWWSYIDZKWRAI-DTFKRFDDSA-N CC1(C)CCC[C@]2(C)[C@@H](CC=C(CC(=O)O)/C=O)C(=C)CC[C@@H]12
797 0.125 NGGRMSFRXMGDGJ-UHFFFAOYSA-N CCCCCC=CCC=CCC(C(=O)CC=CCCCC(=O)O)O
798 0.125 ZAWWSYIDZKWRAI-ABSDTBQOSA-N CC1(C)CCC[C@]2(C)[C@@H](CC=C(CC(=O)O)C=O)C(=C)CC[C@@H]12
799 0.125 HYSXHSFJFJWWOB-PKUVGDCXSA-N CC(=CC(=O)C[C@](C)(O)[C@@H]1CC[C@](C)(O1)C=CC[C@](C)(O)C=C)C
800 0.125 KTHDPJHQPZUSQO-UHFFFAOYSA-N CCCCCCCCOC1=C(C1)CCCCCCC(=O)O
801 0.125 HSUAJHBDFLOYFO-XMRDEPCLSA-N CCCCCC(/C=C/C=CCC=C(CC=CCCCC(=O)O)O)O
802 0.125 WXRLVAOTRHLKSO-LNYZICDASA-N CC=C(C)/C(=O)OC(CC=C(C)C)C(=CC=CC(C)(O)C=C)C
803 0.125 DZCYEWKBJPUWOY-UHFFFAOYSA-N CCCCCC=CCC=CCCCCOCCCC(=O)O
804 0.125 BYJYGZSPMBBOKE-QSMAQEJGSA-N CC1CCC=C(C)C1(C)CCC(=CCCC2=CC(=O)OC2O)C
805 0.125 JUUOJHXRENMSFZ-XDLJNUGKSA-N CCCCC(/C=C/CC=CCC=CCC=CCCOCC(=O)O)O
806 0.125 BJZAQVIALXYOTP-AJPJVJSPSA-N CCCCCC(/C=C/C(=CCC=CCC=CCCCC(=O)O)O)O
807 0.125 PNIXSRYDZHWMFH-OGNFBWPZSA-N CC1(C)CCC[C@]2(C)[C@@H](CC=C3COC(=O)C3)C(=C)[C@@H](O)C[C@@H]12
808 0.125 CPLYEXYAQMPNQI-NYZUAYQESA-N CCCCCC(/C=C/C=CCC=CCC1OC1CCCC(=O)O)O
809 0.125 VPJPKFDTSUEHNK-UHFFFAOYSA-N OCCCCCC=C(CC=CCC=CCC=CCCCC(=O)O)O
810 0.125 CIPDTFVVQAYWAD-UHFFFAOYSA-N OCCCCCC=CCC=C(CC=CCC=CCCCC(=O)O)O
811 0.125 KHOGBCVILVFAPK-KLHLSARSSA-N CCCCCC(/C=C/C=CCC=CCC=CCOCCC(=O)O)O
812 0.125 JTIXADBLYXWUJB-UHFFFAOYSA-N OCCCCCC=CCC(=CCC=CCC=CCCCC(=O)O)O
813 0.125 XMWWZDOXHIZAJG-HBCWEZJVSA-N CCCCC(/C=C/CC=CCC=CCC=C(CCCC(=O)O)O)O
814 0.125 HYSXHSFJFJWWOB-UYUYSEDBSA-N CC(=CC(=O)C[C@](C)(O)[C@@H]1CC[C@@](C)(O1)C=CC[C@](C)(O)C=C)C
815 0.125 UOGSDIFXBQSXHE-UHFFFAOYSA-N CC(CCCC=CCC=CCC(=CCC=CCCCC(=O)O)O)O
816 0.125 RXOHGBKRWMUYRN-UHFFFAOYSA-N CCCCCC=CCC1OC1CC=C(CC=CCCCC(=O)O)O
817 0.125 YODZPTQCGYXFOM-UHFFFAOYSA-N CCCCCC(=CCC=CC=CC(CC=CCCCC(=O)O)O)O
818 0.125 HSCUXCZWEKXESM-ADYUUVJTSA-N CC(=CCCC(=CCCC(C=O)C1CCC(C=O)C1C=O)C)C
819 0.125 QBAPKUWQLBUWIJ-UHFFFAOYSA-N CC(CCCC=CCC=CCC=CCC(=CCCCC(=O)O)O)O
820 0.125 HEOVLJIIHYQLAD-UHFFFAOYSA-N CC(CCCC=CCC=CCC=CCC=C(CCCC(=O)O)O)O
821 0.125 ATHGFIFFUCNLGC-JFOSIGNGSA-N CCCCCC=CCC1OC1C(/C=C/CC=CCCC#CO)O
822 0.125 DWNBPRRXEVJMPO-OKKOLDQFSA-N CCCCCC=CCC1OC1C(/C=C/CC=CCCCC(=O)O)O
823 0.125 DWNBPRRXEVJMPO-UHFFFAOYSA-N CCCCCC=CCC1OC1C(O)C=CCC=CCCCC(O)=O
824 0.125 CTHZICXYLKQMKI-UHFFFAOYSA-N CCCCCC(O)C=CC1CCC(=O)C1CC=CCCCC(O)=O
825 0.125 RBULXUYPQCFJSA-UHFFFAOYSA-N CCCCCC=CCC=CCC=CC(C1OC1CCCC(=O)O)O
826 0.125 RLNBNGSUIVZPLR-UHFFFAOYSA-N CCCCCC=CCC=CCC=CCC1OC1CC(CC(=O)O)O
827 0.125 NXNWFMAODDKRMO-UHFFFAOYSA-N CCCCCC=CCC=CCC=CCC1OC1CCC(C(=O)O)O
828 0.125 RNPDONJEBKWTIQ-MIALQEHNSA-N CC1(C)CCCC2(C)C(CCC3=CC(O)OC3=O)C(=C)CCC12
829 0.125 HUJYFQXQSHCLGY-UHFFFAOYSA-N CCCCC(CCCC1=C(C1)CCCCCCC(=O)O)O
830 0.125 HMOKSOLURUDAKL-UHFFFAOYSA-N CCCCCC=CCC=CCC1OC1CC=CCOCCC(=O)O
831 0.125 IJXQUCAFIAUOCV-UHFFFAOYSA-N OCCCCCC=CCC=CCC1OC1CC=CCCCC(=O)O
832 0.125 LIIBRKPKONWMLO-UHFFFAOYSA-N CCC(CCC=CCC=CCC1OC1CC=CCCCC(=O)O)O
833 0.125 CDZGAUIZPQCZOM-OFTSZJPNSA-N CCCCCC=CC(/C=C/CC1OC1CC=CCCCC(=O)O)O
834 0.125 JLVGVNPBWYLLDX-UHFFFAOYSA-N CCCC(CC=CCC=CCC=CCC1OC1CCCC(=O)O)O
835 0.125 WWOUHSVXNYZFBQ-UHFFFAOYSA-N CCCCCC=CCC=CC(C1OC1CC=CCCCC(=O)O)O
836 0.125 NAJBGAPIDXYQPA-UHFFFAOYSA-N CCC(CCC=CCC=CCC=CCC1OC1CCCC(=O)O)O
837 0.125 VXUCMZHECGKMKP-UHFFFAOYSA-N CC(CCCC=CCC=CCC=CCC1OC1CCCC(=O)O)O
838 0.125 XDUJUJMOLQKJFK-UHFFFAOYSA-N CCCCCC=CCC=CCC1OC1CC=CCC(CC(=O)O)O
839 0.125 XTSYKOQMPSEQJK-UHFFFAOYSA-N CCCCCC=CCC=CCC1OC1CC=CC(CCC(=O)O)O
840 0.125 AHTRHVVQOFJWNW-UHFFFAOYSA-N OCCCCCC=CCC=CCC=CCC=CCOCCC(=O)O
841 0.125 UAXGRUBIHKHGPI-UHFFFAOYSA-N CCCCCC=CCC=CCC1OC1CC=C(CCCC(=O)O)O
842 0.125 PZJOCCXLTRIGOQ-UHFFFAOYSA-N CC(=C1CCC2C(=C1)CCC1(C2(C)CCCC1(C)C(=O)O)O)C
843 0.125 IGYCWUBBDNNCSO-UHFFFAOYSA-N C=CC1(C)CCC2C(=CCC3(C2(C)CCCC3(C)C(=O)O)O)C1
844 0.125 BCZYGSXYASWCTJ-UHFFFAOYSA-N CCCCCCCCC=CC(C(CCCCC#CO)O)O
845 0.125 UPNNOLUBCDVOMT-UHFFFAOYSA-N CCCCCC(CCC1=CCC(=O)C1CC=CCCCC(=O)O)O
846 0.125 GPBQLEJLTGNRHQ-UHFFFAOYSA-N CCCCCCC=CC=CCCCOCCCCC(=O)O
847 0.125 RVNJAFLJIGGBPU-UHFFFAOYSA-N CCCCCC=CCC=CCC=CCC1OC1CC=CC(=O)O
848 0.125 QFOKXRAQWYQLQM-WCYKZJIZSA-N CC(=CCC(=O)C(=CCCC1(CO)OC1CCC(=C/CO)C)C)C
849 0.125 ZSDZMLMZJIZUBK-UHFFFAOYSA-N CCCCCC=CC=C(C(CC=CCC=CCCCC(=O)O)O)O
850 0.125 PNIXSRYDZHWMFH-KRLVGBMUSA-N CC1(C)CCC[C@]2(C)[C@@H](CC=C3/COC(=O)C3)C(=C)[C@@H](O)C[C@@H]12
851 0.125 MSLXIYYWGHOJNU-XDWFXDORSA-N CC(=C/C(=O)O)CCC1=C(C)C(=O)CC2C(C)(C)CCCC12C
852 0.125 VOYBHKKBWRVJLJ-UHFFFAOYSA-N CCCCCC=CCC(C(CC=CCC=CCC=CC(=O)O)O)O
853 0.125 DYYYQLXAGIXUGM-YIEQRACKSA-N CC1(C)CCC[C@]2(C)[C@@H](CC=C/3C[C@H](O)OC3=O)C(=C)CC[C@@H]12
854 0.125 AKZNLLFLMWFGOB-WPALWCAMSA-N CCCCCC=CC=CC(C(/C=C/CC=CCCCC(=O)O)O)O
855 0.125 VMDPEAOEIUWRLF-UHFFFAOYSA-N CCCCCC=CCC(C(CC=CCC=CC=CCC(=O)O)O)O
856 0.125 JNUUNUQHXIOFDA-UHFFFAOYSA-N CCCCCC=CCC=CCC=CC=CC(CCCC(=O)O)OO
857 0.125 ZGLODZUGWBQIJT-UHFFFAOYSA-N CCCCCC=CCC(=O)C(CC=CCC=CCCCC(=O)O)O
858 0.125 DYYYQLXAGIXUGM-JHZATVQFSA-N CC1(C)CCCC2(C)C(CC=C3/CC(O)OC3=O)C(=C)CCC12
859 0.125 DNTYBRXFACOPMH-OLAGRQRXSA-N CCCCCC=C/C(=C/C(CC=CCC=CCCCC(=O)O)O)/O
860 0.125 MYKWUPBZWLOTKM-HNWPXBLYSA-N CCCCCC(=C/C=C/C(CC=CCC=CCCCC(=O)O)O)O
861 0.125 ZAWWSYIDZKWRAI-OFWUXJPWSA-N CC1(C)CCCC2(C)C(CC=C(/CC(=O)O)C=O)C(=C)CCC12
862 0.125 CMFYKIQKJDQLOW-ARALAYPOSA-N CC(CCC1C(C)CCC2C(=CCCC12C)C(=O)O)CCC(=O)O
863 0.125 FPKQOKNYCVLYQX-MTMXWMHZSA-N CC1CCC2C(=CCCC2(C)C(=O)O)C1(C)CCC(=C)C(O)CO
864 0.125 JPXQFRAOIZAIFL-BVEIJABVSA-N CCCCCC=CCC=CCC(/C=C(/C=CCCCC(=O)O)\O)O
865 0.125 FPKQOKNYCVLYQX-QMALUCSJSA-N CC1CCC2C(=CCCC2(C)C(=O)O)C1(C)CCC(=C)C(O)CO
866 0.125 NRFDQTOVPNUGFR-UHFFFAOYSA-N CCCCCC=CCCOC=CCCCCCCC(=O)O
867 0.125 QQUFCXFFOZDXLA-UHFFFAOYSA-N CCCCCC=CCC=CC=CC(CC=CCCCC(=O)O)OO
868 0.125 FTEOKKHVMZMVFW-YZLZLFLDSA-N CC1(C)CCCC2(C)C(CCC3=CCOC3=O)C(=C)C(O)CC12
869 0.125 VABHTOGIXDZOQF-UHFFFAOYSA-N CCCCCC1OC1CC=CCC=CCC=C(CCCC(=O)O)O
870 0.125 VOXFAXACYMLHLC-NPFDCQTKSA-N CCCCCC1OC1CC=CCC=CC(/C=C/CCCC(=O)O)O
871 0.12389381 KDQIGSGAMFLLIW-UHFFFAOYSA-N O=C1CCC2C(C1)CCC1C2CCC2(C1CC(C2C(=O)C)O)C
872 0.12389381 IRCLUGLGPXHFMO-UHFFFAOYSA-N C=CC1(C)CCC2C(=C1)C(=O)C(C1C2(C)CCC(C1(C)C)O)O
873 0.12389381 DTQFWTYMUIZGJQ-UHFFFAOYSA-N O=C1OC(C)CC2(C(C1)CCC1C2CCC2(C1CCC2=O)C)C
874 0.12389381 OUXPCQHAOJGQQW-UHFFFAOYSA-N OCC1(C=C)CCC2C(=CCC3C2(C)CCCC3(C)C(=O)O)C1
875 0.12389381 BWHMFSBWFNROAW-UHFFFAOYSA-N CC(C1=CC2=C(CC1)C1(C)CCCC(C1(CC2)O)(C)C(=O)O)C
876 0.12280702 XYFHTGNVEUCWAX-UHFFFAOYSA-N CC(C1=CC2=CCC3(C(C2CC1)(C)CCCC3(C)C(=O)O)O)C
877 0.12280702 MFIWRSIQAIKKEY-VNVZMVOYSA-N CC1CCC2C1C3C(CC(O)C23C)C(=C)C4OC4C5OC5(C)C
878 0.12280702 MFIWRSIQAIKKEY-TZRYIIABSA-N CC1CCC2C1C3C(CC(O)C23C)C(=C)C4OC4C5OC5(C)C
879 0.12280702 ZFKGKDSQEMMUGZ-UHFFFAOYSA-N OCC1(CCCC2(C1CCC1=CC(CCC21)(C)C=C)C)C(=O)O
880 0.12280702 LFFWIIZGALLZLC-UHFFFAOYSA-N C=CC1(C)CCC2C(=C1)OC(=O)CC1C2(C)CCC(C1(C)C)O
881 0.12173913 ODZPFFYJBOHWIN-UHFFFAOYSA-N CC(=O)OC1CCC2C3CCC4C(=O)CCC4(C)C3CCC12C
882 0.12173913 NIRVKNYGZWKCQY-ZWDFGCBGSA-N C[C@@]1(CC[C@H]2C(=C[C@@H](O)[C@@H]3[C@]2(C)CCC[C@@]3(C)C(=O)O)C1)C=C
883 0.12173913 SKTYBVMSWRARLO-KBAPKSRWSA-N CC(CC(=O)CC1C(C)(C)C2CCC13CCC(C)C3=C2)C(=O)O
884 0.12173913 ZZTRCQYPYKJCGX-KFPUUFLVSA-N CC1=C/CCC(=C)C2COC(=O)C(CC=CC(C)(C)O)C2CC1
885 0.12173913 NBFBYWJCKOISSW-GRLGQGAKSA-N CC12CCCC(C)(C1CCC3=CC(CO)(CCC23)C=C)C(=O)O
886 0.12173913 MFIWRSIQAIKKEY-DSQGJUKISA-N [C@]12([H])[C@]3([H])[C@H](C(=C)[C@H]4O[C@@H]4[C@@H]4OC4(C)C)C[C@@]([H])(O)[C@]3(C)[C@@]1([H])CC[C@H]2C
887 0.12173913 NIRVKNYGZWKCQY-UHFFFAOYSA-N C=CC1(C)CCC2C(=CC(C3C2(C)CCCC3(C)C(=O)O)O)C1
888 0.12173913 NBFBYWJCKOISSW-UHFFFAOYSA-N OCC1(C=C)CCC2C(=C1)CCC1C2(C)CCCC1(C)C(=O)O
889 0.12068966 ZCZSUKMDYVTMIA-FRYIKTPZSA-N CC(C)[C@]1(O)CC[C@]23OC(=O)CC[C@@]2(C)[C@@H](CCC3=C1)C(=C)C
890 0.12068966 BOIUTHXWLDZGMH-UHFFFAOYSA-N CC1=CC2(C)C(CC1=O)CCC1C2CCC2(C1CC(C2O)O)C
891 0.12068966 FUHYCVAHKCSBAS-UHFFFAOYSA-N OC(=O)C1(C)CCCC2(C1CCC1=CC(CCC21)(C)C1OC1)C
892 0.12068966 QWCSBVJWHBKPSA-HOWIIGCRSA-N CC1(CCC2C(C)(O1)C(O)CC3C(C)(C)C(=O)C=CC23C)C=C
893 0.12068966 SNKVXRGIBBRBHI-UHFFFAOYSA-N O=C1CCC2C(C1)CCC1C2CCC2(C1CCC2(O)C(=O)C)C
894 0.12068966 AHEYJWOZUPRZDL-UHFFFAOYSA-N CC(=C1OCCC2C(=C1)CCC1C2(C)CCCC1(C)C(=O)O)C
895 0.12068966 HXVSTGSYDZPBSY-UHFFFAOYSA-N O=C1CCC2C(O1)(C)CCC1C2CCC2C1(C)CC(C(=O)C2)C
896 0.12068966 MJQCYIYBIUPQJJ-UHFFFAOYSA-N OC1CC2=CC(=CCC2C2(C1C(C)(CCC2)C(=O)O)C)C(C)C
897 0.12068966 UANCDPHVCPPSPD-VAWYXSNFSA-N OC(=O)/C(=C/C1(C)C(=C)CCC2C1CCC1(C2CCC1O)C)/C
898 0.11965812 DKZUGBXOAOLWAX-UHFFFAOYSA-N C=CC1(C)CCC2C(=CCC3C2(C)CCCC3(C)C(=O)O)C1O
899 0.11965812 DNJYRDDTGMYSKF-UHFFFAOYSA-N COC1CC2C(C1O)(C)CCC1C2CC=C2C1(C)CCC(=O)C2
900 0.11965812 PHDKTIZXVHLCEH-UHFFFAOYSA-N CC(C1=CC2=CCC3C(C2CC1)(C)C(O)CCC3(C)C(=O)O)C
901 0.11965812 INLXOAARLZAYBY-UHFFFAOYSA-N COC1=CC2=C(CC1)C1CCC3(C(C1CC2)CC(C3O)(C)O)C
902 0.11965812 DZXPIJQWQXKKSJ-UHFFFAOYSA-N O=C1CCC2(C(=C1)CCC1C2CCC2(C1CCOCC2O)C)C
903 0.11965812 DCEJMBGZRAQCER-UHFFFAOYSA-N COC1C(O)CC2C1(C)CCC1C2CC=C2C1(C)CCC(=O)C2
904 0.11965812 QLHMXYZMHASEKY-UHFFFAOYSA-N O=C1CC2CCC3C(C2(C=C1C)C)CCC1(C3COCC1O)C
905 0.11965812 DKZUGBXOAOLWAX-ZWDFGCBGSA-N CC1(CCC2C(=CCC3C2(C)CCCC3(C)C(=O)O)C1O)C=C
906 0.11965812 AKMAERBYSDYONJ-KGHBVYABSA-N CC1CCC23CCC4CC12C(CC(O3)C=C(/C)C(=O)O)C4(C)C
907 0.11965812 XTSJGAGKFGUIPZ-UHFFFAOYSA-N CC(C1=CCC2C(=C1)COCC1C2(C)CCCC1(C)C(=O)O)C
908 0.11864407 COFQTFAJUQWATQ-UHFFFAOYSA-N O=C1CCC2(C(=C1)CC(C1C2CCC2(C1COCC2O)C)C)C
909 0.11864407 XLAPEKIPYDGJDW-SFUIVIKGSA-N CC(CCC=C(C)C)C1C(O)CC(CO)c2c(O)cc(C)cc12
910 0.11864407 WDLQMNLETWHSTB-OOBKVVHMSA-N CC1=C2CC3C(O)CC4C(C)(C)CCCC4(C)C3CC2OC1=O
911 0.11864407 AEHUQHOABRTKBQ-NEOQANLTSA-N [H]\C(CCCCCO)=C(/[H])C\C([H])=C(\[H])C([H])=C([H])C(O)C\C([H])=C(\[H])CCCC(O)=O
912 0.11864407 FRVJXIHIAKQATB-UHFFFAOYSA-N O=C1OCC2C(C=C1C)(C)C1CCC3(C(C1CC2)CCC3O)C
913 0.11864407 BHMPJTSEAQUTIM-UHFFFAOYSA-N C=CC1(C)CCC2C(=CCC3C2(C)CCOCC3(C)C(=O)O)C1
914 0.11864407 PLGNMCRXRREVPO-UHFFFAOYSA-N COC1C(O)CC2C1(C)CCC1C2CC=C2C1(C)CCC(=C2)O
915 0.11864407 PZMNKDNGSKMQOG-UHFFFAOYSA-N CC=CCC1C(=O)CC(C1C)OC(=O)C1C(C1(C)C)C=C(C)C
916 0.11864407 BDQWXLMYONTBDP-UHFFFAOYSA-N OC1C=C2C=C(CCC2C2(C1C(C)(CCC2)C(=O)O)C)C(C)C
917 0.11864407 ZBNZGFAZFIKHBO-UHFFFAOYSA-N OCC1(CCCC2(C1CCC1=C2CCC(=C1)C(C)C)C)C(=O)O
918 0.11864407 XLAPEKIPYDGJDW-SAKMYQHLSA-N CC(CCC=C(C)C)C1C(O)CC(CO)c2c(O)cc(C)cc12
919 0.11864407 AGUPUWLIVCFQQE-UHFFFAOYSA-N CC(C1=C(O)C2=C(CC1)C1(C)CCCC(C1CC2)(C)C(=O)O)C
920 0.11864407 HMKCNMLTZZPSFR-UHFFFAOYSA-N O=C1CCC2(C(=C1)C(C)CC1C2CCC2(C1CC(C2O)O)C)C
921 0.11864407 IVTGINNYUFBYJI-UHFFFAOYSA-N O=C1OCCC2(C(=C1C)CCC1C2CCC2(C1CCC2O)C)C
922 0.11864407 JKUQUASCHJKIQD-UHFFFAOYSA-N COC1=CC2C(C=C1)C1CCC3(C(C1CC2)CC(C3O)(C)O)C
923 0.11764706 BRQTUFLANBMESD-DFVZQIDDSA-N CC(=C/C(=O)O)CC[C@H]1C(=CC(=O)[C@H]2C(C)(C)CCC[C@]12C)C
924 0.11764706 BJIYGXNZLPKDHO-OIGVQNGMSA-N CC12CCCC(C)(C1CCC(=C)C2CC(O)C(=C)C=C)C(=O)O
925 0.11764706 BJIYGXNZLPKDHO-AZNNDXHDSA-N C[C@]12CCC[C@](C)([C@@H]1CCC(=C)[C@@H]2C[C@@H](O)C(=C)C=C)C(=O)O
926 0.11764706 WXYNTLLTMHKJLZ-PEFDPPPMSA-N CC1CC(=O)C2C(C)(C)CCCC2(C)C1(O)CCc3cocc3
927 0.11764706 IUGNRHGQKFZMIS-JRJVTICQSA-N CC1CCC2(CO)C(CCC=C2C)C1(C)CCC3=CC(=O)OC3
928 0.11764706 OIGKUYPPPLLHHA-UHFFFAOYSA-N O=C1CCC2(C(=C1C)CCC1C2CCC2(C1CC(C2O)O)C)C
929 0.11764706 FUNZMVPIBNOPIO-ZMTOGVCBSA-N CC=C(C)/C(=O)OC1CC(O)C(=C)C2CC(=CCC12C)C(C)C
930 0.11764706 FUNONZMSLNEAKR-LJCLUZMRSA-N CC=C(/C)C(=O)OC1C=C(C)C2(O)CCC(=CC2C1C(C)C)C
931 0.11764706 FUNONZMSLNEAKR-ZNCITEDFSA-N CC=C(C)/C(=O)OC1C=C(C)C2(O)CCC(=CC2C1C(C)C)C
932 0.11764706 BJIYGXNZLPKDHO-PNDFQMOFSA-N C[C@]12CCC[C@@](C)([C@@H]1CCC(=C)[C@@H]2C[C@@H](O)C(=C)C=C)C(=O)O
933 0.11764706 GNBXDCYLSKYGTF-UHFFFAOYSA-N COC1C(O)CC2C1(C)CCC1C2CCC2=CC(=O)CCC12C
934 0.11666667 NIHXXEQAKMXJMU-SREVYHEPSA-N CCCCC\C=C/CCCCCCC1=C(C(O)=O)C(O)=CC=C1
935 0.11666667 RGUIVLSKJWVPDX-UHFFFAOYSA-N CC(CCC1(C)C(C)CCC2C1=CCCC2(C)C(O)=O)CC(O)=O
936 0.11666667 NPDSHTNEKLQQIJ-ZJHFMPGASA-N [H]\C(CCCCC)=C(/[H])\C(\[H])=C(/[H])C(O)CCCCCCCC(O)=O
937 0.11666667 UQCYAKDFQFNPQR-UHFFFAOYSA-N CC(C1=CC2=C(CC1)C1(C)CCOCC(C1CC2)(C)C(=O)O)C
938 0.11666667 DMFGOABZYZPFTC-WGEPLJSISA-N CC(C)C(=C/CC1C(=O)CCC2C(C)(CCCC12C)C=O)C=O
939 0.11666667 PUAXFRNJMHTJDH-UHFFFAOYSA-N OC1CC(C)(C(=O)O)C2C(C1)(C)C1=C(CC2)C=C(CC1)C(C)C
940 0.11666667 XIXWIKDCHYWNDL-UHFFFAOYSA-N O=C1CCC2(C(=C1C)CCC1C2CCC2(C1COCC2O)C)C
941 0.11666667 FXHXXRKVHPBDMR-UHFFFAOYSA-N COC1CC2C(C1O)(C)CCC1C2CCC2=CC(=O)CCC12C
942 0.11666667 WIEPJUKTJVLISG-NIQNQXQWSA-N OC(CCCC(=O)O)/C=C/C=CCC=CCC=CCCCC(O)C
943 0.11666667 BLVDHUMGXIZGAM-OPTDIUSFSA-N CC1(C)C2CCC3(C)OC(C)(CCC3C2(C)C=C(O)C1=O)C=C
944 0.11666667 FXHXXRKVHPBDMR-GRLHSABHSA-N C[C@]12CCC(=O)C=C1CC[C@@H]3[C@@H]2CC[C@]4([C@H]3C[C@H]([C@@H]4O)OC)C
945 0.11666667 BLVDHUMGXIZGAM-PYIJOLGTSA-N CC1(C)C2CCC3(C)OC(C)(CCC3C2(C)C=C(O)C1=O)C=C
946 0.11666667 NPDSHTNEKLQQIJ-SIGMCMEVSA-N CCCCC\C=C\C=C\C(O)CCCCCCCC(O)=O
947 0.11570248 ZDSPQKVEIYKDSC-DBVUQKKJSA-N CC(C)C1=CC(=O)C2(CCC3C(C)(C)CCCC3(O)C2)CC1=O
948 0.11570248 PHPNRASJVNOJNL-DOPZBZTESA-N CC(CCCC=CCC=CCC=CC(/C=C/CCCC(=O)O)O)O
949 0.11570248 TZYZVLOELVGKCJ-QQQBWXDASA-N C[C@@H]1CC[C@]23C[C@@]2(C)CCC[C@H]3[C@]1(C)CCC4=CC(=O)O[C@@H]4O
950 0.11570248 CNPYFRQWRZBIEN-QPDGGIQXSA-N CC1(C)C2CC(=O)C3(C)OC(C)(CCC3C2(C)CCC1=O)C=C
951 0.11570248 SLCPLHWONLGQTR-UHFFFAOYSA-N CC(CCCC=CCC=CCC=CCC=CC(CCC(=O)O)O)O
952 0.11570248 MUYAADWIAXDECH-RUKSUOCASA-N CC1(C)C(O)C(=O)CC2(C)C3CC=C(CO)C(C=C)C3CCC12
953 0.11570248 TZYZVLOELVGKCJ-SVTSXBDKSA-N CC1CCC23CC2(C)CCCC3C1(C)CCC4=CC(=O)OC4O
954 0.1147541 VBCKCEZYNNZCCN-FPLPWBNLSA-N CCCCCCC=C/CCCCCc1cccc(O)c1C(=O)O
955 0.1147541 KIGVAOKEQFQUJB-PGTOZNMBSA-N CC1(C)C2CCC3(C)OC(C)(CCC3C2(C)CC1(O)C(=O)O)C=C
956 0.1147541 QTBCSPIBQKBMDZ-UHFFFAOYSA-N OC(CCCCCC1C=CCC1)CCCCCCC(=O)O
957 0.11382114 OXCMXHHBJBQNTK-LZWOXQAQSA-N CC(CCC=C(C)C)C1CCC(C)c2c(O)cc(cc12)C(O)O
958 0.11382114 XHWDJKAUUJLWHA-UHFFFAOYSA-N CCCCCCCCC1=C(C1)C(CCCCCC(=O)O)O
959 0.11382114 UKWSHWWVMZWBAZ-UHFFFAOYSA-N C=CC1(C)CC(O)C(C(=C1)C(=O)O)(C)C1CCCC(C1(C)O)(C)C
960 0.11382114 ZNOLGYFCFIVHQI-ZHACJKMWSA-N CCCCCCC\C=C\C(=O)CCC1=CC(OC)=C(OC)C=C1
961 0.11382114 RSDWUAMVLUZAKV-UHFFFAOYSA-N CCCC=CC=CCCCCCCCCC(CC(=O)O)O
962 0.11382114 DJPHHXYTHWXMOX-RQOBALISSA-N CC1(C)OC1CCC2(C)CCCC3(C)C4COC(=O)C4=CCC23
963 0.11290323 HTVHDLXQOUSORC-IXFQNSDBSA-N CC1CCC2(C)C(C)CC(=O)CC2C1(C)CC(O)c3cocc3
964 0.11290323 MYVRNHQMTAHPPR-YIVOGTPDSA-N CCCCCC=CCC=CCC(/C=C/C=CCC(CC(=O)O)O)O
965 0.11290323 OKNGHMJLXXXEEZ-UHFFFAOYSA-N CC1(C)C(O)C(=O)CC2(C)C3CC(O)C(C)(C=C)C=C3CCC12
966 0.11290323 OKNGHMJLXXXEEZ-UMYDBDEDSA-N CC1(C)C(O)C(=O)CC2(C)C3CC(O)C(C)(C=C)C=C3CCC12
967 0.11290323 OOMYUULZZJPOPD-NHBWYDCSSA-N CC1(C)C(O)C(=O)CC2(C)C3CC(O)C(C)(CC3=CCC12)C=C
968 0.11290323 DRKSTAFYCRUMEE-UHFFFAOYSA-N [H]C(CCCCC)=C([H])CC([H])=C([H])CCCCCCCC(=O)OO
969 0.11290323 PZMNHRVSLYPTOQ-UHFFFAOYSA-N O=CCC1C(=CC(=O)C(C)C)CCC2C1(C)CCCC2(C)C=O
970 0.11290323 YCOLTKOIAQTBRO-GPRSKNHJSA-N CCCCCC=CCC(/C=C/C=CCC=CCC(CC(=O)O)O)O
971 0.11290323 OKNGHMJLXXXEEZ-PNYRHPDPSA-N CC1(C)C(O)C(=O)CC2(C)C3CC(O)C(C)(C=C)C=C3CCC12
972 0.11214953 AQACIGQZHKSQDS-UHFFFAOYSA-N OCC12CCC3C(C2CCC1O)CCC1=C(C(=O)CCC31C)C
973 0.112 GIJZWHLTBMCTJV-DUEVXQPOSA-N CCCCCC=C[C@@H](O)C=CCCCCCCCC(=O)O
974 0.112 NPDSHTNEKLQQIJ-WXUVIADPSA-N C(CCCCCCC[C@@H](O)/C=C/C=C\CCCCC)(=O)O
975 0.112 DYXZOTVMTAKPJO-UHFFFAOYSA-N CCC(CCC=CC=CC(CC=CCC=CCCCC(=O)O)O)O
976 0.112 IVWLJVGOBHIHIV-UHFFFAOYSA-N OCCCCCC=CCC=CCC=CCC=CCC(CC(=O)O)O
977 0.112 GIJZWHLTBMCTJV-QGZVFWFLSA-N CCCCCC=C[C@@H](O)C=CCCCCCCCC(=O)O
978 0.112 NPDSHTNEKLQQIJ-RUDINFOGSA-N C(CCCCCCC[C@H](O)/C=C/C=C/CCCCC)(=O)O
979 0.112 GIJZWHLTBMCTJV-PDBSFCERSA-N CCCCCC=C/C(O)C=C/CCCCCCCC(=O)O
980 0.112 NPDSHTNEKLQQIJ-UHFFFAOYSA-N C(CCCCCCCC(O)C=CC=CCCCCC)(=O)O
981 0.112 GIJZWHLTBMCTJV-HAGDBLCVSA-N CCCCCC=CC(/C=C/CCCCCCCC(=O)O)O
982 0.11111111 LVSCWEDTMWAASP-UHFFFAOYSA-N CC1CCC2(C)C(CCC=C2C)C1(C)CCC1=CC(=O)OC1O
983 0.11111111 MTXBOUHFHLZZDV-XWSLJIMBSA-N COC(=O)C1(C)CCCC2(C)C(CC=C(/C)C=O)C(=C)CCC12
984 0.11111111 ADCVPVSPVHTOOY-YAWCKDJDSA-N CC1(CCC2(C)C(C1)C3CC4C(C)(CCCC24O3)C(=O)O)C=C
985 0.11111111 JZGOJMVGPJEQST-UTOQUPLUSA-N C(CCCCCCC(O)CC/C=C\C/C=C\CCC)(=O)O
986 0.11111111 DJOUBJDLANFZND-UHFFFAOYSA-N CCCCCCCCC1=C(C1)OCCCCCCC(=O)O
987 0.11111111 LVSCWEDTMWAASP-IQLMPHEPSA-N C[C@H]1CC[C@]2(C)[C@H](CCC=C2C)[C@@]1(C)CCC3=CC(=O)O[C@@H]3O
988 0.11111111 GZJNECUWKFCIES-UHFFFAOYSA-N CCC(CCC=CCC=CC=CC(CC=CCCCC(=O)O)O)O
989 0.11111111 FUTMWIRCBICNHR-UHFFFAOYSA-N CCC1(C)C(=CC(=O)O)CCC2C1=CCC1(C2CCC1(C)O)C
990 0.11111111 UKRXAPMQXXXXTD-QMEIEYGNSA-N CCCCC/C=C\C/C=C\[C@@H](CCCCCCC(=O)O)O
991 0.11111111 CCLIIARESZBFSV-LONSSULPSA-N CCC(/C=C/C=CCC=CCC=CCCC(CCCC(=O)O)O)O
992 0.11111111 KPNOVUFTQDKPIM-GWMHBNKLSA-N CC(CCC1(C)C(C)CC=C2C1CCCC2(C)C(=O)O)CC(=O)O
993 0.11111111 UKRXAPMQXXXXTD-UHFFFAOYSA-N CCCCCC=CCC=CC(CCCCCCC(=O)O)O
994 0.11111111 LVSCWEDTMWAASP-KXAOQFNBSA-N CC1CCC2(C)C(CCC=C2C)C1(C)CCC3=CC(=O)OC3O
995 0.11111111 PXINOCVTAINPIY-UHFFFAOYSA-N OC(=O)C=CC1(C)C(=C)CC(C2C1CCC1(C2CCC1O)C)C
996 0.11023622 ODFDOKCBVKNQNN-UHFFFAOYSA-N CCCCCCC=CC1C(O)CC(C1=CC=CCCCC(=O)O)O
997 0.11023622 HNICUWMFWZBIFP-KDFHGORWSA-N C(/C=C/C(O)CCCCC)=C\CCCCCCCC(=O)O
998 0.11023622 HNICUWMFWZBIFP-PIHGWCCBSA-N C(CCCCCCC/C=C\C=C\[C@H](O)CCCCC)(=O)O
999 0.11023622 HNICUWMFWZBIFP-PXBBSODISA-N C(CCCCCCC/C=C/C=C\[C@H](O)CCCCC)(=O)O
1000 0.11023622 HNICUWMFWZBIFP-WWYDAZRDSA-N CCCCCC(/C=C/C=CCCCCCCCC(=O)O)O
1001 0.11023622 HNICUWMFWZBIFP-WHLLTAFYSA-N CCCCCC(O)C=CC=CCCCCCCCC(=O)O
1002 0.11023622 HNICUWMFWZBIFP-IRQZEAMPSA-N CCCCC[C@@H](/C=C/C=C\CCCCCCCC(=O)O)O
1003 0.11023622 HNICUWMFWZBIFP-FSQPMHOZSA-N CCCCC[C@@H](O)C=CC=CCCCCCCCC(=O)O
1004 0.11023622 HIFCKVRUGZDJNS-UHFFFAOYSA-N OCCCCCC=CCC=CCC=CCC=CC(CCC(=O)O)O
1005 0.11023622 HNICUWMFWZBIFP-DICWEVBBSA-N CCCCCC(O)C=C/C=CCCCCCCCC(=O)O
1006 0.11023622 RAONNQHUKPEBGZ-UHFFFAOYSA-N OC(=O)CCCOCCCCCCCCCC1C=CCC1
1007 0.11009174 AMXYXJZPRFZSTH-UHFFFAOYSA-N O=CCC1(O)CCC2C1(C)CCC1C2CCC2=C1CCC(C2)O
1008 0.11009174 FVWLRRACNOFXPK-UHFFFAOYSA-N C=C1OCCC23CC1CC2CCC1C3(C)CCCC1(C)C(=O)O
1009 0.11009174 IUYYGNIOKKBYLS-UHFFFAOYSA-N O=C1OCC2=C(C(C1)C)C1CCC3(C(C1CC2)CCC3(C)O)C
1010 0.109375 YFSLDSAUDVNAHV-UHFFFAOYSA-N CCCCCCC=CC1C(=O)CC(C1CC=CCCCC(=O)O)O
1011 0.109375 SFDDVSDQIVSOKC-UHFFFAOYSA-N CCCCCCC=CC1C(O)CC(=O)C1CC=CCCCC(=O)O
1012 0.109375 LJRDSTMUBCLQEO-ABHMUUKNSA-N CC(CCC=C(C)C)C1CCC2(C)C(O)CC=C(C=O)C12C=O
1013 0.109375 WURMEDZAIPMYQO-UHFFFAOYSA-N CCOCCCC=CCC1OC1CC=CCC=CCCCC(=O)O
1014 0.109375 UGECNHBUQITBME-UHFFFAOYSA-N CCCOCCC=CCC1OC1CC=CCC=CCCCC(=O)O
1015 0.109375 QRVACQOXVSHMQA-UHFFFAOYSA-N CCCCCC=CCC1OC1CC=CCC=CCOCCC(=O)O
1016 0.109375 XIIKHJQDOWEYMJ-UHFFFAOYSA-N CCCCCC=CCC1OC1CC1OC1CC=CCCCC(=O)O
1017 0.109375 ZIOZYRSDNLNNNJ-UHFFFAOYSA-N CCCCCC=CCC(OO)C=CC=CCC=CCCCC(O)=O
1018 0.109375 LBOGDJVRTFTWTJ-UHFFFAOYSA-N CCCCCC(=CCC1OC1CC=CCC=CCCCC(=O)O)O
1019 0.109375 RIEXSTWCSGUYGI-CIWUYKSXSA-N CC1(C)CCCC2(C)C(CCC3=CC(=O)OC3O)C(=C)CCC12
1020 0.109375 OYDLZIPFOYSIDJ-UHFFFAOYSA-N CCCCCC=CCC1OC1CC=CCC=C(CCCC(=O)O)O
1021 0.109375 JZFNJMUUPQJPMX-WFHGGRNNSA-N CCCOCCC(/C=C/C=CCC=CCC=CCCCC(=O)O)O
1022 0.109375 XORULYHLEMFRAX-YXNZSUNSSA-N CCCCOCC(/C=C/C=CCC=CCC=CCCCC(=O)O)O
1023 0.109375 JQMQCHHXBORCRP-MBLHEYPGSA-N CCCCCC(/C=C/C=CCC=CCC=CCCOCC(=O)O)O
1024 0.109375 FGRNNHOHTYZVTC-UHFFFAOYSA-N OCCCCCC=CCC=CCC=CCC(=CCCCC(=O)O)O
1025 0.109375 VUSNJRLDITXFPH-XWGUIBPTSA-N CCCCCC(/C=C/C=CCC(=CCC=CCCCC(=O)O)O)O
1026 0.109375 ZURAARFOCMNBGA-MBLHEYPGSA-N CCCCCC(/C=C/C=CCC=CCC=CCCC(C(=O)O)O)O
1027 0.109375 LJRDSTMUBCLQEO-CJSSEVFESA-N CC(CCC=C(C)C)C1CCC2(C)C(O)CC=C(C=O)C12C=O
1028 0.109375 CCPPLLJZDQAOHD-ZJJGVRJWSA-N CCCCCC1OC1CC=CCCCCCCCC(=O)O
1029 0.109375 RFCYXKNVYQOCTM-PEPUZGFWSA-N CCCCCC(O)C(O)C=CC=CC=C/CC=C/CCCC(=O)O
1030 0.109375 IEQLMTRAAYQDSD-UHFFFAOYSA-N CCCCCC=CCC(=O)CCCCCCCCC(=O)O
1031 0.109375 ANQTVOOODRDVGC-ZUBFYZNDSA-N CC(C)C(=O)CCC(C)C1CCC(C)C12CC=C(C(O)C2)C(=O)O
1032 0.109375 URJAHVNMYGGGKE-UHFFFAOYSA-N CCCCCCCC(CC(=O)CCc1cc(OC)c(cc1C)O)O
1033 0.109375 UNKOYXBZIMUNPU-UHFFFAOYSA-N CCCCCCCC(CC(=O)CCc1cc(C)c(c(c1)OC)O)O
1034 0.109375 CCPPLLJZDQAOHD-RIDHJDLKSA-N CCCCCC1OC1CC=C/CCCCCCCC(=O)O
1035 0.109375 VZGFKQLGMIPTIW-DPABWIRGSA-N CCOCCCC=CCC=CCC(/C=C/C=CCCCC(=O)O)O
1036 0.109375 JVJBNTGNNYIEOU-PCSAUDIQSA-N CCCOCCC=CCC=CCC(/C=C/C=CCCCC(=O)O)O
1037 0.109375 BUTUXHAMLSRBFV-YIDGKTIYSA-N OCCCCCC=CCC=CCC=CC(/C=C/CCCC(=O)O)O
1038 0.109375 MPDSWPMWTGRSJE-GMESBDOBSA-N CC(CCC=C(/C)C(=O)O)C1CCC2COC3CC12CC=C3C
1039 0.109375 XHLKJGIYQOGOAY-UHFFFAOYSA-N OCCCCCC=CCC=CCC=C(CC=CCCCC(=O)O)O
1040 0.109375 CBJFIKMMFZQRSI-ALKZIFLNSA-N CCCCCC1OC1CC=CCC(/C=C/C=CCCCC(=O)O)O
1041 0.109375 CGXPEDOFBFGHJH-YSPKDNJDSA-N CCCCCC=C/C(O)C(O)C=CC=C/CC=C/CCCC(=O)O
1042 0.109375 UJWFARNWGDVGFP-OHZJXPEOSA-N OCCCCCC=CCC=CCC(/C=C/C=CCCCC(=O)O)O
1043 0.109375 LHLBLQFBRCHUFT-PLKFVPEDSA-N CCCCCC(=CCC=CCC(/C=C/C=CCCCC(=O)O)O)O
1044 0.109375 NONYMPHQXUGMIU-KSKXORJASA-N CC(C)C(CCC(=O)C)C=CC(C)(O)CC=CC1(C)CCC(=O)O1
1045 0.109375 IJNXCNLFOIXWSL-AJKKVAPQSA-N CC(CCCC(=C/CCC(=C/CO)C)C=O)C(=O)C=CC(C)(C)O
1046 0.109375 VLJAKIFDKAFUHZ-GXDNYLCWSA-N CCCCCC=C(CC=CCC(/C=C/C=CCCCC(=O)O)O)O
1047 0.109375 CCPPLLJZDQAOHD-BEBBCNLGSA-N CCCCC[C@H]1[C@H](O1)C/C=C\CCCCCCCC(=O)O
1048 0.109375 CCPPLLJZDQAOHD-BEBBCNLGSA-N CCCCC[C@H]1[C@H](O1)C/C=C\CCCCCCCC(=O)O
1049 0.109375 CFKDVGKNRTZNDB-NKAVYKLPSA-N CCCCCC=CCC(/C=C/C=CCC=CCCC(C(=O)O)O)O
1050 0.109375 PCDPHMUTBJRIGZ-LIOBVXCHSA-N CCCCCC=CCC=CCC(/C=C/C=C(CCCC(=O)O)O)O
1051 0.109375 RFCYXKNVYQOCTM-FDMWOPBLSA-N CCCCCC(O)C(O)C=CC=CC=C/CC=C/CCCC(=O)O
1052 0.109375 QMCDNLAZTDINMH-YZWBDTHQSA-N CCCCCC=CCC=CC(C(/C=C/C=CCCCC(=O)O)O)O
1053 0.109375 CGXPEDOFBFGHJH-DBDFRQIASA-N CCCCCC=CC(C(/C=C/C=CCC=CCCCC(=O)O)O)O
1054 0.109375 SYRVBFSMRVRMGL-FKNSPLGOSA-N CCCCCC=CCC(/C=C/C=CCC=CCCCOC(=O)O)O
1055 0.109375 BPOJRLVEKABTFZ-ZXESEPHKSA-N CCCCOCC=CCC(/C=C/C=CCC=CCCCC(=O)O)O
1056 0.109375 LDYZTLZOFONHNA-CLFYSBASSA-N C(CCCCCCC/C=C\CCC(=O)CCCCC)(=O)O
1057 0.109375 ASJSFCMKCZVQDY-UHFFFAOYSA-N CCCCCC(CCC1C(CC=CCCCC(=O)O)C=CC1=O)O
1058 0.109375 IEQLMTRAAYQDSD-FLIBITNWSA-N C(CCCCCCCCC(=O)C/C=C\CCCCC)(=O)O
1059 0.109375 QHEOVCWNVASAFS-FMIVXFBMSA-N C(CCCCCCC/C=C/CC(=O)CCCCCC)(=O)O
1060 0.109375 QHEOVCWNVASAFS-XFXZXTDPSA-N C(CCCCCCC/C=C\CC(=O)CCCCCC)(=O)O
1061 0.109375 CCPPLLJZDQAOHD-DHZHZOJOSA-N C(/CC1OC1CCCCC)=C\CCCCCCCC(=O)O
1062 0.109375 CCPPLLJZDQAOHD-GJGKEFFFSA-N C(CCCCCCC/C=C\C[C@@H]1O[C@@H]1CCCCC)(=O)O
1063 0.109375 RFCYXKNVYQOCTM-CDZWCFJOSA-N C(CCC/C=C/C/C=C/C=C/C=C/C(O)C(O)CCCCC)(=O)O
1064 0.109375 RPTZLNUUZRQVSR-UHFFFAOYSA-N CCCCCC=C(CC=CCCCCCCCC(=O)O)O
1065 0.109375 KJXHHTPQSFDEKB-UHFFFAOYSA-N CCCCCC(=CCC=CCCCCCCCC(=O)O)O
1066 0.109375 NFKRKNWBRYPTLQ-UHFFFAOYSA-N CCCCCC=CCC=CCC(C(CC=CC=CCC(=O)O)O)O
1067 0.109375 RQLSBBXJAIBRHI-WRFKIARRSA-N CCCC=CCCCCCCCCC(=O)C1=C(O)CCC(O)C1=O
1068 0.109375 GEDJLFCKWRCUEB-UHFFFAOYSA-N CCCCCC=CCC=CCC(=O)C(CC=CCCCC(=O)O)O
1069 0.109375 QYQOARMNGPHTMY-FYFYYMGNSA-N CCCCC(/C=C/CC=CCCCCCCCC(=O)O)O
1070 0.109375 QHEOVCWNVASAFS-UHFFFAOYSA-N CCCCCCC(=O)CC=CCCCCCCCC(=O)O
1071 0.109375 LDYZTLZOFONHNA-UHFFFAOYSA-N CCCCCC(=O)CCC=CCCCCCCCC(=O)O
1072 0.109375 ABXPPTRCXODNKH-UHFFFAOYSA-N CCCCCC=CCC=CCOCCCCCCC(=O)O
1073 0.109375 IQKSJNLSZIPOFP-UHFFFAOYSA-N CCCCCC=CCC=CCCCCCOCCC(=O)O
1074 0.109375 NMHUVCXZKTYNGS-UHFFFAOYSA-N CCCCCC1OC1CC=CCC=CCC(=CCCCC(=O)O)O
1075 0.109375 QKYXUSCKJQTICD-NSOKGPEJSA-N CC1(C)CCC[C@@]2(C)[C@H]1CCC(=C)[C@H]2[C@@H]3O[C@H](O)CC(=C3)C=O
1076 0.109375 AHXFJWLDVBLEFA-LLKUHULHSA-N CCCCC(/C=C/CC=CCC=CCC=CCCCOC(=O)O)O
1077 0.109375 VGWODYJAIYOXRV-UHFFFAOYSA-N CCCCCC1OC1CC=CCC=CCC=CCC(CC(=O)O)O
1078 0.109375 PXLDIMYYMDIAST-UHFFFAOYSA-N CCCCCC1OC1CC=CCC=C(CC=CCCCC(=O)O)O
1079 0.109375 RRVWWISJQFUJSD-JZNJQAFRSA-N CC1CCC2(C)C(CCC=C2C)C1(C)CC=C(/CC(=O)O)C=O
1080 0.109375 CBCDVHFJIXYOLH-CRTFNBAWSA-N CC(=CC(=O)O)CC[C@H]1C(=CC[C@H]2C(C)(C)CCC[C@]12C)C=O
1081 0.109375 KPFUKLUUAGNUEI-UHFFFAOYSA-N CCCCCC1OC1CC(=CCC=CCC=CCCCC(=O)O)O
1082 0.109375 KLPOTZXZHYGCLG-UHFFFAOYSA-N CCCCC(C1OC1CC=CCC=CCC=CCCCC(=O)O)O
1083 0.109375 QKYXUSCKJQTICD-LYYGHALDSA-N CC1(C)CCC[C@@]2(C)[C@H]1CCC(=C)[C@@H]2[C@@H]3O[C@@H](O)CC(=C3)C=O
1084 0.109375 CFZGLFDVIMVXDU-GFCHKABFSA-N CCCCCC=CCC=C(C(/C=C/CC=CCCCC(=O)O)O)O
1085 0.109375 XWNBDNOOTDCJAZ-UHFFFAOYSA-N CCCCCC1OC1CC=CCC=CCC1OC1CCCC(=O)O
1086 0.109375 SEGMJMJWDAPYHJ-UHFFFAOYSA-N CCCCCC1OC1CC=CCC1OC1CC=CCCCC(=O)O
1087 0.109375 XKQKOMBDTAHBFA-MLZJRGSSSA-N C[C@H]1CC[C@H]2C(=CCCC2(C)C)[C@@]1(C)CCC3=CC(=O)O[C@@H]3O
1088 0.109375 AXHGPFJHZMWUQZ-UHFFFAOYSA-N CCCCCC1OC1CC=CCC=CCC=CCOCCC(=O)O
1089 0.109375 KTYDXRJBWOAYOJ-UHFFFAOYSA-N CCCCCC=CCC=CCC1OC1CC=CCCCOC(=O)O
1090 0.109375 VFOCNDRMDBHWCB-UHFFFAOYSA-N CCCCCC=CCC=CCC1OC1CC=CCCOCC(=O)O
1091 0.109375 BBINQOYWGSIQAG-UHFFFAOYSA-N OCCCOCCC=CCC=CCC=CCC=CCCCC(=O)O
1092 0.109375 MQAVQJCOJUUCSP-XLIONFOSSA-N CC1=C(CC(=O)C(=C)CC(=O)O)C2(C)CCCC(C)(C)C2CC1
1093 0.109375 CCPPLLJZDQAOHD-UHFFFAOYSA-N CCCCCC1OC1CC=CCCCCCCCC(=O)O
1094 0.109375 KYZGZPUNIWCRJD-UHFFFAOYSA-N CCCCCC=CCC=CCC=CCC(C(=O)CCCC(=O)O)O
1095 0.109375 PQHXBOVQMLPCSS-UHFFFAOYSA-N CCCCCOCC=CC=CCCCCCCCC(=O)O
1096 0.109375 DYWHYFHBSMSJLF-UHFFFAOYSA-N CCCCCCC=CC=CCCCCOCCCC(=O)O
1097 0.109375 VNRNQMIMEDREKD-UHFFFAOYSA-N CCCCCCC(=CC=CCCCCCCCC(=O)O)O
1098 0.109375 QKYXUSCKJQTICD-IPLXSBJHSA-N CC1(C)CCCC2(C)C1CCC(=C)C2C3OC(O)CC(=C3)C=O
1099 0.109375 JOFTXFOZCKYIKJ-QRCNWBRVSA-N CC(CCC=C(/C)C(O)C(=O)C=C(C)C)CC(=O)CC(C)(O)C=C
1100 0.109375 LSSZGMVTUJTILH-UHFFFAOYSA-N CCCCCC1OC1CC=CCCCCCC(C(=O)O)C
1101 0.109375 FLBLIJZGGHDLOI-UHFFFAOYSA-N CCCCCCC=CC=CCOCCCCCCC(=O)O
1102 0.109375 BVWDBHIICQENFW-UHFFFAOYSA-N CCCCCCCCC#CCOCCCCCCC(=O)O
1103 0.109375 QEECZCJTLPNFBA-UHFFFAOYSA-N CCCCCC=CC=CC(CC=CCC=CCCC#CO)OO
1104 0.109375 QLDRZHNEPZOFNY-UHFFFAOYSA-N CCCCCC=CC=CC(CC=CCC=CCC(C(=O)O)C)OO
1105 0.109375 VKEAFVJYXOZACE-UHFFFAOYSA-N CCCCCCOCCC1=C(C1)CCCCCCC(=O)O
1106 0.109375 NONYMPHQXUGMIU-DTTZUJFISA-N CC(C)C(CCC(=O)C)C=CC(C)(O)CC=CC1(C)CCC(=O)O1
1107 0.109375 PRLRSALHHHRIJF-UHFFFAOYSA-N CCCCCCCCC1=C(CO1)CCCCCCC(=O)O
1108 0.109375 SJXNVMMRISEMQM-SIKIZQCASA-N CC1CCC2(CO)C(CCC=C2C)C1(C)CCC3=CCOC3=O
1109 0.109375 WIWQQCBGUCPBCT-UHFFFAOYSA-N CCC(CCCCCC1=C(C1)CCCCCCC(=O)O)O
1110 0.109375 GZWJEFXVPLUAOF-UHFFFAOYSA-N OC(=O)CCCCOCCCCCCCCC1CCC=C1
1111 0.109375 JOMPEJWDNRUDMZ-LKPQXKRASA-N CCCCCC=CCC(C(C(/C=C/CC=CCCC#CO)O)O)O
1112 0.109375 TUVGKVAIAIYXMA-UHFFFAOYSA-N CCCCCC(CC=C1C(O)C=CC1CC=CCCCC(=O)O)O
1113 0.109375 ZOMKZTKROVNMHN-UHFFFAOYSA-N CCCCCCCC(C1=C(C1)CCCCCCC(=O)O)O
1114 0.109375 WCMXEMQLVSTWSV-UHFFFAOYSA-N CCCCCC=C(C=CC(CC=CCC=CCCCC(=O)O)O)O
1115 0.109375 AMIWDRMPOIWCDI-UHFFFAOYSA-N CCCCCC=CCC(C(=O)CC=CCC=CCCCC(=O)O)O
1116 0.109375 LLOHKGJLOSFODM-UHFFFAOYSA-N CCCCCC=CCC(C(=CC=CCC=CCCCC(=O)O)O)O
1117 0.109375 NONYMPHQXUGMIU-SYEFFNPOSA-N CC(C)C(CCC(=O)C)C=CC(C)(O)CC=CC1(C)CCC(=O)O1
1118 0.109375 BXKYVIXFZNEZFP-YIPSCSJGSA-N CC(CCC1(C)C(C)CCC2(C)C1CC(=C2C)C(=O)O)CC(=O)O
1119 0.109375 UZEGCBLKLBSVQM-UHFFFAOYSA-N OCCCCCC=CCC=CCC=CCC1OC1CCCC(=O)O
1120 0.109375 SEPSUUZKLHYARD-KQCTYSALSA-N CC(CCC=C(/C)C(=O)O)C1CCC(C)C12CC=C(C)C(=O)C2
1121 0.109375 NONYMPHQXUGMIU-FBKJCEBKSA-N CC(C)C(CCC(=O)C)C=CC(C)(O)CC=CC1(C)CCC(=O)O1
1122 0.109375 AYAKNTRXCUSINO-UHFFFAOYSA-N O=CC=C(C=CC=C(C=CC1(O)C(C)(C)CCCC1(C)O)C)C
1123 0.109375 ZHZXKFJCBPWBER-YOAPEKNBSA-N CC(=CCCC1=CCCC(C)(O)C(CCC(=CCO)C)OC1=O)C
1124 0.109375 OVHYZOLBZFHMHY-UHFFFAOYSA-N CCCCCC=C(CC=CCC=CCC1OC1CCCC(=O)O)O
1125 0.109375 ZIBGDWQAVPVSPC-UHFFFAOYSA-N CCCCCC=CCC=C(CC=CCC1OC1CCCC(=O)O)O
1126 0.109375 VHWUWEMASFIQJL-UHFFFAOYSA-N CCCCCC=CCC=CCC=CCC1OC1C(CCC(=O)O)O
1127 0.10909091 YRJCGHWTCNEVAB-UHFFFAOYSA-N OC(=O)C1C(O)C=CC2(C1CCC1C2CCC2(C1CCC2)C)C
1128 0.10909091 GAXAXYHMNNUEMY-KCUHQSDYSA-N CC(C)CC(=O)OC1CC(=CC(=O)C2(C)CCC(O)(C(C)C)C12)C
1129 0.10909091 SENSIMJVWLUBIY-GSFMDEFVSA-N CC1(CCC2(C)C(CC(O)C3C4(C)CCCC23OC4=O)C1)C=C
1130 0.10909091 VUWZEUFHYDOMRY-UHFFFAOYSA-N C=CC1(C)CCC2(C(=C1)C(=O)CC1C2(C)CCC(C1(C)C)O)O
1131 0.10909091 NYWSTNSSXCVWQZ-DNDRACJTSA-N CC1=CC2OC(=O)CC3C4(C)CCC(O)C(C)(C)C4CCC23C1
1132 0.10909091 FFMQJVYVHIKKSF-UHFFFAOYSA-N C=CC1(C)C(=CC(=O)O)CC(C2C1CCC1(C2CCC1O)C)C
1133 0.10909091 VHMKSXVPEHMCLU-UHFFFAOYSA-N OC(=O)C1(C)CCCC2(C1CCC1=CC(=CCC21)C(O)(C)C)C
1134 0.10810811 PLKOJNUQWAKPNC-ANOHPKFUSA-N CC1(CCC2C(=C1)C(O)CC3C2(C)CCCC3(C)C(=O)O)C=C
1135 0.10810811 PLKOJNUQWAKPNC-FTQUJXNBSA-N CC1(CCC2C(=C1)C(O)CC3C2(C)CCCC3(C)C(=O)O)C=C
1136 0.10810811 PLKOJNUQWAKPNC-XSBFNCLBSA-N CC1(CCC2C(=C1)C(O)CC3C2(C)CCCC3(C)C(=O)O)C=C
1137 0.10810811 WUENWZUJMIZJPA-UBTCDGAASA-N CC1(CO)CCCC2(C)C1CCC34CC(CCC23)C(=C4)C(=O)O
1138 0.10810811 UDKRLAJJSYRYRU-NIMBFUQJSA-N CC1(C)CCCC2(C)C1CCC3(C=O)C(O)CC(=CCC23)C=O
1139 0.10810811 DFXNQVOKZMHGJK-OAAASAAISA-N CC1(C)C2CCC34CC(CCC3C2(C)CCC1=O)C(C4)C(=O)O
1140 0.10810811 UDKRLAJJSYRYRU-VYMYIBDJSA-N CC1(C)CCCC2(C)C1CCC3(C=O)C(O)CC(=CCC23)C=O
1141 0.10810811 BEXHNXZONYRFAI-UHFFFAOYSA-N OC(=O)C1(C)CCCC2(C1CCC1=C2CCC(=C1)C(O)(C)C)C
1142 0.10810811 PLKOJNUQWAKPNC-ZWDFGCBGSA-N CC1(CCC2C(=C1)C(O)CC3C2(C)CCCC3(C)C(=O)O)C=C
1143 0.10810811 DFXNQVOKZMHGJK-ZXZLUOCLSA-N CC1(C)[C@@H]2CC[C@]34C[C@H](CC[C@@H]3[C@@]2(C)CCC1=O)[C@@H](C4)C(=O)O
1144 0.10810811 UDKRLAJJSYRYRU-UHFFFAOYSA-N CC1(C)CCCC2(C)C1CCC1(C=O)C2CC=C(CC1O)C=O
1145 0.10810811 YQNMLNWFFPHIQC-UHFFFAOYSA-N COC1CCC2(C1(C)CCC1C2CCC2=CC(=O)CCC12C)O
1146 0.10810811 PLKOJNUQWAKPNC-LOBZHTCKSA-N CC1(CCC2C(=C1)C(O)CC3C2(C)CCCC3(C)C(=O)O)C=C
1147 0.10810811 PLKOJNUQWAKPNC-CWQWKTJFSA-N CC1(CCC2C(=C1)C(O)CC3C2(C)CCCC3(C)C(=O)O)C=C
1148 0.10714286 JCOUJATYXFJSBI-UHFFFAOYSA-N CC(C1=CCC2(C(=C1)CCC1C2(C)CCCC1(C)C(=O)O)O)C
1149 0.10714286 WVNIHOMOHJDVPP-UHFFFAOYSA-N OCC12CCC3C(C1CCC2C(=O)C)CCC1C3CCC(=O)C1
1150 0.10714286 VSXPFUYFOSUECC-UHFFFAOYSA-N O=C1OCCC2(C(=C1)CCC1C2CCC2(C1CCC2(C)O)C)C
1151 0.10714286 JGNPUBAMNFDQHS-MTQWCTHYSA-N C[C@@](O)(CO)c1ccc2c(CC[C@H]3[C@@](C)(CO)CCC[C@]23C)c1
1152 0.10714286 JLIINCUHZSJABI-UHFFFAOYSA-N C=C1OCC23CC1CCC3C1(C(CC2)C(C)(CCC1)C(=O)O)C
1153 0.10714286 JGNPUBAMNFDQHS-NMLBUPMWSA-N C[C@](O)(CO)c1ccc2c(CC[C@H]3[C@@](C)(CO)CCC[C@]23C)c1
1154 0.10714286 BWRPYSJNBVBIRP-FLFBIERCSA-N C[C@]1(C[C@@H]([C@]2([C@@H]3CCCC([C@]3(CC(=O)C2=C1)O)(C)C)C)O)C=C
1155 0.10714286 UAQIXHWEGGZUQV-CVAUVAQTSA-N CC1CCC23CCC(C=C12)C(C)(C)C3CC(O)C=C(/C)C(=O)O
1156 0.10714286 UZUWDMZUVSNZIJ-UHFFFAOYSA-N C=CC1(C)CCC2C(=CCC3C2(CO)CCCC3(C)C(=O)O)C1
1157 0.10714286 UZUWDMZUVSNZIJ-ZRSLWSEBSA-N CC1(CCC2C(=CCC3C(C)(CCCC23CO)C(=O)O)C1)C=C
1158 0.10714286 BWRPYSJNBVBIRP-UHFFFAOYSA-N C=CC1(C)CC(O)C2(C(=C1)C(=O)CC1(C2CCCC1(C)C)O)C
1159 0.10714286 BYQLYGRDILHOFF-UHFFFAOYSA-N OC(=O)C1(C)CCCC2(C1CC=C1C2CCC(=C1)C(O)(C)C)C
1160 0.10714286 TVROVSHPZCURPV-UHFFFAOYSA-N O=C1OCC2C(CC1)(C)C1=CCC3(C(C1CC2)CCC3(C)O)C
1161 0.10714286 SEMAYHWWHXTGIY-UHFFFAOYSA-N C=CC1(C)CCC2C(=C1)CCC1C2(C)C(O)CCC1(C)C(=O)O
1162 0.10619469 GIOMTRWNZBANJP-UHFFFAOYSA-N C=CC1(C)CCC2C(=C1)CC(C1C2(C)CCCC1(C)C(=O)O)O
1163 0.10619469 DIGMKDGRLGDXHY-UHFFFAOYSA-N C=CC1(C)CC(O)C2C(=C1)CCC1C2(C)CCCC1(C)C(=O)O
1164 0.10619469 OESSRSHNRWLIBP-UHFFFAOYSA-N OC1CC2C(C3C1=CC(=CC3)C(C)C)(C)CCCC2(C)C(=O)O
1165 0.10619469 XJPJDZYLCQRXDO-UHFFFAOYSA-N C=CC1(C)CCC2C(=C1)C(=O)OCC1C2(C)CCC(C1(C)C)O
1166 0.10619469 WOGGGDJRQUFJRO-UHFFFAOYSA-N C=CC1(C)CCC2C(=C1)C(=O)CC1C2(C)COCC(C1(C)C)O
1167 0.10619469 YIHTZNWULXKAGH-ATCHWDNASA-N CC1(C)CCCC2(C)C3CC(=O)C(=C(CO)C3C(O)CC12)C=C
1168 0.10619469 OZZPNGOEEUDAEL-UHFFFAOYSA-N C=CC1(C)CCC2(C(=C1)CCC1C2(C)CCCC1(C)C(=O)O)O
1169 0.10619469 GIOMTRWNZBANJP-LOBZHTCKSA-N CC1(CCC2C(=C1)CC(O)C3C2(C)CCCC3(C)C(=O)O)C=C
1170 0.10619469 QSSGUEBYNVETAQ-UHFFFAOYSA-N C=CC1(C)CC(O)C2C(=C1)C(=O)CC1C2(C)CCC(C1(C)C)O
1171 0.10619469 UXUODMMBULFFRQ-UHFFFAOYSA-N OC1CC2C(C3C1=CC(=C(C)C)CC3)(C)CCCC2(C)C(=O)O
1172 0.10619469 GIOMTRWNZBANJP-ZHAUUAPESA-N CC1(CCC2C(=C1)CC(O)C3C2(C)CCCC3(C)C(=O)O)C=C
1173 0.10619469 VQDFPOSSYCLOLE-UHFFFAOYSA-N C=CC1(C)CCC2C(=CCC3C2(C)C(O)CCC3(C)C(=O)O)C1
1174 0.10619469 GIOMTRWNZBANJP-ZWDFGCBGSA-N CC1(CCC2C(=C1)CC(O)C3C2(C)CCCC3(C)C(=O)O)C=C
1175 0.10619469 AYYNDCXQOMXYST-UHFFFAOYSA-N CCC1(C)C(=CC(=O)O)C=CC2C1CCC1(C2CCC1(C)O)C
1176 0.10619469 VYKBDDPUWCGXEZ-UHFFFAOYSA-N O=C1CCC2C(C1)CCC1C2CCC2(C1C(O)CC2C(=O)C)C
1177 0.10619469 HPBPUCTWRNQRDF-UHFFFAOYSA-N O=C1OCCC2(C(C1)CCC1C2=CCC2(C1CCC2(C)O)C)C
1178 0.10619469 MFAWDKZZAQRQBB-UHFFFAOYSA-N OCC1CC2(C)C(CC1=O)CCC1C2CCC2(C1CCC2=O)C
1179 0.10526316 HTVDVESMHNPJED-UHFFFAOYSA-N O=C1OCCC2C(=C1)CC(C)C1C2CCC2(C1CCC2(C)O)C
1180 0.10526316 PSVKDKMHDJZDDZ-UHFFFAOYSA-N CCC1(O)CCC2C1(C)CCC1C2CCC2=C1COCC(=O)C2
1181 0.10526316 DFIHPWLIVURJOU-ARICWDBBSA-N CC12CCCC(C)(C1CCC3C2CCC(C)(C=C)C3=O)C(=O)O
1182 0.10526316 GPPLJGGOIPXIIG-UHFFFAOYSA-N CCCCC1=CC=C(C=C1)C(=O)CCCC1OCC(C)(C)CO1
1183 0.10526316 MLTGFIHDMVHCDX-UHFFFAOYSA-N O=C1COCC2C(C1)CCC1C2CCC2(C1CCC2C(=O)C)C
1184 0.10526316 QOQGUAMQTHYADR-UHFFFAOYSA-N CC(=O)OC1CCC2(C)C3CCC4(C)C(O)CCC4C3C=C2C1
1185 0.10526316 SJCYPNKSCULOBE-UHFFFAOYSA-N O=C1CCC2C(C1)CCC1C2CCC2(C1COCC2C(=O)C)C
1186 0.10526316 BQHCTOPASVBCMZ-UHFFFAOYSA-N O=C1OCC(C2=C(C1)CCC1C2CCC2(C1CCC2(C)O)C)C
1187 0.10526316 XKSZGDFMLKSRIA-UHFFFAOYSA-N CC(=C1C=C2CCC3C(C2CC1O)(C)CCCC3(C)C(=O)O)C
1188 0.10526316 LVUDMMWGZLLYGS-UHFFFAOYSA-N CC(C1=CCC2C(=C1)CCC1C2(C)C(O)CCC1(C)C(=O)O)C
1189 0.10526316 PINLWAWRXXUDHG-UHFFFAOYSA-N OCC1CC2C(C1=O)(C)CCC1C2CCC2C1(C)CCC(=O)C2
1190 0.10526316 PTYVAENMFGJFCK-JZPXUEKVSA-N CC(C)CC(=O)OC1CCC(C)C2(C)C3C(C(=O)C=C12)C3(C)C
1191 0.10526316 ICDOKZLOUVTQEY-UHFFFAOYSA-N CC(=C1CCC2C(=C1)CCC1C2(C)C(O)CCC1(C)C(=O)O)C
1192 0.10526316 DFIHPWLIVURJOU-HUGJHKJRSA-N CC12CCCC(C)(C1CCC3C2CCC(C)(C=C)C3=O)C(=O)O
1193 0.10526316 ZBYGLUMFOZYWSQ-UHFFFAOYSA-N OC1CC2C(C3=C1C=C(CC3)C(C)C)(C)CCCC2(C)C(=O)O
1194 0.10434783 QIFFYAGZISWGEC-UHFFFAOYSA-N CCCC1=CC=C(C=C1)C(=O)CCCCC1OCC(C)(C)CO1
1195 0.10434783 IFOQDMDFPQMOIP-UHFFFAOYSA-N OC(=O)CC1(C)C(CCC1(C)O)C1CCC2C(C1)(C)CCC(=O)C2
1196 0.10434783 NKPZIWADQHMXOL-UHFFFAOYSA-N O=C1OCCC2(C(=C1)CC(C)C1C2CCC2(C1CCC2O)C)C
1197 0.10434783 BSGYGQDZRVKDAQ-UHFFFAOYSA-N O=C1OCCC2(C(=C1)C(C)CC1C2CCC2(C1CCC2O)C)C
1198 0.10434783 OXAOVJIPDAAMOY-UHFFFAOYSA-N CC(C1=CC2=C(CC1)C1(C)C(O)CCC(C1CC2)(C)C(=O)O)C
1199 0.10434783 KJGIMEZMWQDRNM-UHFFFAOYSA-N O=C1CCC2(C(C1O)CCC1C2=CCC2(C1CCC2(C)O)C)C
1200 0.10434783 ZVJVFQCJNCHKKA-KEPBYGSZSA-N CC1(C)CC(O)C(O)C2(C)C3CCC(C)(C=C)C=C3C(=O)CC12
1201 0.10434783 XQVYTCRJUJSXEJ-UHFFFAOYSA-N CCOC(=O)CCCCCCC(=O)C1=CC=C(C=C1)C(C)(C)C
1202 0.10434783 XSKQPRXNFGAVDR-UHFFFAOYSA-N O=C1CCC2(C(=C1)CCC1C2CCC2(C1COCCC2O)C)C
1203 0.10434783 BNOCTLNKKAIKMI-UHFFFAOYSA-N CC(C1=CC2=C(CCO1)C1(C(CC2)C(C)(CCC1)C(=O)O)C)C
1204 0.10434783 YWTHSKVTVVZOJE-UHFFFAOYSA-N O=C1C=C2CCC3C(C2CC1C)CCC1(C3CC(C1(C)O)O)C
1205 0.10434783 CNAIJEMAELDQFU-UHFFFAOYSA-N CC(C1=CC2=CCC3C(C2CCO1)(C)CCCC3(C)C(=O)O)C
1206 0.10434783 TVJLRENYEOWQBM-UHFFFAOYSA-N CCC(C(=O)OC1CCC2=CC(=O)C(CC2(C1C)C)C(=C)C)C
1207 0.10434783 XGKRFHAOYBWXJX-UHFFFAOYSA-N O=C1OCCC2(C(=C1)CCC1C2CCC2(C1CCCC2O)C)C
1208 0.10434783 ZXOXEJGDJCQKRH-UHFFFAOYSA-N O=C1CCC2(C(C1)CCC1C2=CCC2(C1COCC2(C)O)C)C
1209 0.10434783 QVFYBAYWYPZDSO-UHFFFAOYSA-N OC1CC2=CC(=C(C)C)CCC2C2(C1C(C)(CCC2)C(=O)O)C
1210 0.10344828 WRCVUQWHXHGCEC-QMALUCSJSA-N C[C@@H]1C[C@H](O)[C@]2(C)[C@H](CCC=C2C)[C@@]1(C)CCC(=CC(=O)O)CO
1211 0.10344828 PDJHPJXNIDLVNS-UHFFFAOYSA-N CC(C1=CCC2C(=C1)CCC1C2(C)COCCC1(C)C(=O)O)C
1212 0.10344828 WRCVUQWHXHGCEC-NWYVXELLSA-N C[C@@H]1C[C@H](O)[C@]2(C)[C@H](CCC=C2C)[C@@]1(C)CCC(=CC(=O)O)CO
1213 0.10344828 MMYZCPIEFILRFQ-UHFFFAOYSA-N OCC1=C(O)CC2C(C(=O)C1)(C)CCC1(C2=C(CC1)C(C)C)C
1214 0.10344828 XVXKKPGHVBHRKL-UHFFFAOYSA-N OCC1(O)CC(=O)C2(C(CC1O)C1=C(CCC1(CC2)C)C(C)C)C
1215 0.10344828 UAXNLFQWKCSHGV-ZEEKQVTDSA-N CC12CCCC(C)(C1CCC3=CC(C)(C=C)C(O)CC23)C(=O)O
1216 0.10344828 CYWUNMLLQGEDBG-QMALUCSJSA-N C[C@@H]1C[C@H](O)[C@]2(C)[C@H](CCCC2=C)[C@@]1(C)CCC(=CC(=O)O)CO
1217 0.10344828 CAUVATUZSKNQEH-UHFFFAOYSA-N CC(C1=CC2=CC(O)C3C(C2=C(C1O)O)(C)CCCC3(C)C)C
1218 0.10344828 UAXNLFQWKCSHGV-UHFFFAOYSA-N C=CC1(C)C=C2CCC3C(C2CC1O)(C)CCCC3(C)C(=O)O
1219 0.10344828 UAXNLFQWKCSHGV-VRYCVARASA-N CC12CCCC(C)(C1CCC3=CC(C)(C=C)C(O)CC23)C(=O)O
1220 0.10344828 WRCVUQWHXHGCEC-RULSARSZSA-N CC1CC(O)C2(C)C(CCC=C2C)C1(C)CCC(=C/C(=O)O)CO
1221 0.10344828 CYWUNMLLQGEDBG-NWYVXELLSA-N CC1CC(O)C2(C)C(CCCC2=C)C1(C)CCC(=CC(=O)O)CO
1222 0.1025641 QPFFCFMYWSCQCW-UHFFFAOYSA-N CC(CCCC=CCC=CCC=CCC=CCC(CC(=O)O)O)O
1223 0.1025641 JIVCNYRFKCKIGU-UHFFFAOYSA-N CC(C1=CC2=C(CC1)C1(C)CCCC(C1COC2)(C)C(=O)O)C
1224 0.1025641 JNGKEOSJWMUWGX-UHFFFAOYSA-N O=C1OCC2C(CC1)C1CCC3(C(C1CC2)CCC3C(=O)C)C
1225 0.1025641 QSJBOQXSSAZEDY-UHFFFAOYSA-N OC1CC2=C(C3(C1C(C)(CCC3)C(=O)O)C)CCC(=C2)C(C)C
1226 0.1025641 RJNJFKDVPIFVPQ-UHFFFAOYSA-N CC(C)CC(=O)OC1CC(C(C)C)C2C(CC(=O)C2C(C)O)C1=C
1227 0.1025641 RJNJFKDVPIFVPQ-WCJJETLUSA-N CC(C)CC(=O)OC1CC(C(C)C)C2C(CC(=O)C2C(C)O)C1=C
1228 0.1025641 YCHBJRVSRHOLBT-UHFFFAOYSA-N CC1CC2(C)C(COC1=O)CCC1C2CCC2(C1CCC2=O)C
1229 0.1025641 LBJQNIZPOYCDNO-UHFFFAOYSA-N O=C1CCC2(C(=C1)CC(C1C2CCC2(C1CC(C2O)O)C)C)C
1230 0.1025641 IPLIDSXHOCVWBN-DFMFOVPYSA-N COC(=O)C1(C)CCCC2C3CC(O)C(CC3=CC=C12)C(C)C
1231 0.10169492 VNYSSYRCGWBHLG-UKNWISKWSA-N CCCCC\C=C/C[C@@H](O)\C=C\C=C\C=C\[C@@H](O)CCCC(O)=O
1232 0.10169492 OLJUHBCLYBIIBE-UHFFFAOYSA-N CC(C1=CC2=CCC3C(C2CC1)(C)COCCC3(C)C(=O)O)C
1233 0.10169492 KZHJIAYWXIXBNX-KRWDZBQOSA-N CC(C)c1cc(CCC2C(=O)CCCC2(C)C)c(CO)cc1O
1234 0.10169492 XCWHILSPPMJDID-RLYCNOAYSA-N CC1=C(O)C(=O)CC2C3(C)CCC(C)(CC3CC(O)C12C)C=C
1235 0.10169492 UXGXCGPWGSUMNI-YLMOWEDUSA-N C(O)(=O)CCC[C@H](O)/C=C/C=C\C/C=C\C=C\[C@H](O)CCCCC
1236 0.10169492 PDWPVRRXXYVJFU-UHFFFAOYSA-N O=C1OCCC2C(C1)CCC1C2CCC2(C1CCC2C(=O)C)C
1237 0.10169492 OAZVUASDKHFDRR-UHFFFAOYSA-N CCCCCC(C=CC(CCCCC)=CC(=O)OC)=CC(=O)OC
1238 0.10169492 RWMBRBBYIGZTJT-UHFFFAOYSA-N CC(C1CC2=CC(O)C3C(C2=C(C1=O)O)(C)CCCC3(C)C)C
1239 0.10169492 VNYSSYRCGWBHLG-UHFFFAOYSA-N CCCCCC=CCC(O)C=CC=CC=CC(O)CCCC(O)=O
1240 0.10169492 VNYSSYRCGWBHLG-UHFFFAOYSA-N CCCCCC=CCC(O)C=CC=CC=CC(O)CCCC(O)=O
1241 0.10169492 IJWWIEWZDCFYQY-UHFFFAOYSA-N C=CC1(C)CCC2C(=C1O)CCC1C2(C)CCCC1(C)C(=O)O
1242 0.10169492 UXGXCGPWGSUMNI-PCTZFDORSA-N C(O)(=O)CCCC(O)/C=C/C=C\C/C=C\C=C\C(O)CCCCC
1243 0.10169492 UXGXCGPWGSUMNI-XGASFZMTSA-N [H]\C(C\C([H])=C(\[H])C([H])=C([H])[C@@]([H])(O)CCCC(O)=O)=C(/[H])C([H])=C([H])[C@]([H])(O)CCCCC
1244 0.10169492 UXGXCGPWGSUMNI-UHFFFAOYSA-N CCCCCC(O)C=CC=CCC=CC=CC(O)CCCC(O)=O
1245 0.10169492 IWYJGYZCHKEPCK-BHCYBMAPSA-N [H]\C(CCCCCO)=C(\[H])C\C([H])=C(/[H])C\C([H])=C(/[H])\C(\[H])=C(/[H])C(O)CCCC(O)=O
1246 0.10169492 VNYSSYRCGWBHLG-XUOUMLBJSA-N [H]\C(CCCCC)=C(\[H])CC(O)C(\[H])=C(/[H])\C(\[H])=C(/[H])\C(\[H])=C(/[H])C(O)CCCC(O)=O
1247 0.10169492 UXGXCGPWGSUMNI-BVHTXILBSA-N CCCCC[C@H](O)\C=C\C=C/C\C=C/C=C/[C@@H](O)CCCC(O)=O
1248 0.10169492 VNYSSYRCGWBHLG-CBBLYLIKSA-N CCCCC\C=C/C[C@H](O)\C=C\C=C\C=C/[C@@H](O)CCCC(O)=O
1249 0.10169492 VNYSSYRCGWBHLG-CTOJTRLNSA-N CCCCC\C=C/C[C@H](O)\C=C\C=C\C=C\[C@@H](O)CCCC(O)=O
1250 0.10084034 AJCSBLUIXAJEMT-UHFFFAOYSA-N CC1CC2(C)C(CC1=O)CCC1C2CCC2(C1CC(C2=O)O)C
1251 0.10084034 PSZPZYDCSXAEIE-UHFFFAOYSA-N OC1CCC2(C(=C(C)CC3C2CCC2(C3CC(C2=O)O)C)C1)C
1252 0.10084034 DFIVSJYPWJTPLZ-ZWDFGCBGSA-N CC(O)(CCC1C(=C)CCC2C1(C)CCC(O)C2(C)C(=O)O)C=C
1253 0.10084034 PNQDGVYRLQBNOL-UHFFFAOYSA-N CC1(C)CCCC2(C)C1C(O)C(O)C1(C)OC(C)(CC(=O)C21)C=C
1254 0.10084034 UMYSTEHACYDMKV-HAGHYFMRSA-N CC(=CCC(O)C1(C)CCCC2(C=O)C1CCC(=C2C=O)C)C
1255 0.10084034 KFBYXWCZRNBOMI-UHFFFAOYSA-N O=C1CC2=C(C(C1O)C)C1C(CC2)C2CCC(C2(CC1)C)(C)O
1256 0.10084034 PQGUUHVGXMGYTQ-UHFFFAOYSA-N OC1C(=O)CCC2C1CCC1C2CCC2(C1CCC2C(=O)C)C
1257 0.10084034 OVJUTIHSPZUCDI-UHFFFAOYSA-N O=C1CCC2(C(=C1O)CCC1C2CCC2(C1CCCC2O)C)C
1258 0.10084034 PNQDGVYRLQBNOL-GPRZKFDUSA-N CC1(C)CCCC2(C)C1C(O)C(O)C3(C)OC(C)(CC(=O)C23)C=C
1259 0.10084034 COGBNPPQNRXZLA-UHFFFAOYSA-N CCCCOCCOC(=O)CCCCCC1CCCC=C1
1260 0.10084034 PNQDGVYRLQBNOL-VPPJIXMVSA-N CC1(C)CCCC2(C)C1C(O)C(O)C3(C)OC(C)(CC(=O)C23)C=C
1261 0.10084034 LXOWHCIMPGZWFO-UHFFFAOYSA-N CC1CC2(C)C(CC1=O)CCC1C2CCC2(C1COCC2=O)C
1262 0.1 IIYTUJDSCRMKHK-AFMPOKAISA-N C[C@](O)(CC[C@H]1[C@]2(C)CCC[C@@](C)([C@H]2CC[C@]13CO3)C(=O)O)C=C
1263 0.099173554 ZNFKEQXJBYWKSL-UHFFFAOYSA-N OC(=O)CCCCCCCCCCOCCC1C=CCC1
1264 0.099173554 YZFUCAWFGYCGSQ-OQQRISIBSA-N CC(=CCC1OC1(C)C)C2CCC3CCC=C4COC(O)C4C23
1265 0.099173554 YZFUCAWFGYCGSQ-GGEHAUSUSA-N CC(=CCC1OC1(C)C)C2CCC3CCC=C4COC(O)C4C23
1266 0.099173554 UMBINLFZDDDDJQ-MSJBJCGKSA-N CC(=CCCC1(C)CCCC2(C)C1CC=C3C2C(O)OC3=O)C
1267 0.099173554 WPPBDPYWQAWPCV-UHFFFAOYSA-N CCC=CCC=CCC(O)CCCCCCCCC(O)=O
1268 0.099173554 ZSZNWYCFYXPPSL-XIRDDKMYSA-N CC(CCC=C(C)C)C1CCC(CO)c2c(O)cc(CO)cc12
1269 0.099173554 UGHVVZGMLMAWNU-HFZVIBQPSA-N CC(CCCC=CCC=CCC(/C=C/C=CCCCC(=O)O)O)O
1270 0.099173554 CTPHXROEAVZGOH-OBNKQFAMSA-N CC1=CC(=O)OC12CC3C(C)(CCC4C(C)(C)CCCC34C)O2
1271 0.099173554 HNICUWMFWZBIFP-BSZOFBHHSA-N CCCCCC(O)\C=C\C=C/CCCCCCCC(O)=O
1272 0.099173554 CTPHXROEAVZGOH-DJLVLGKWSA-N CC1=CC(=O)OC12CC3C(C)(CCC4C(C)(C)CCCC34C)O2
1273 0.099173554 YZFUCAWFGYCGSQ-YFYNMSEOSA-N CC(=CCC1OC1(C)C)C2CCC3CCC=C4COC(O)C4C23
1274 0.099173554 HNICUWMFWZBIFP-UHFFFAOYSA-N CCCCCC(O)C=CC=CCCCCCCCC(O)=O
1275 0.098360656 UFGOIVNQFWJKPR-RVXCPRFISA-N CC1CC(O)C2C(C)(CO)CCCC2(C)C13CCC4(COC=C4)O3
1276 0.098360656 IHWPCKBPFLRPGE-FTVOKIHPSA-N CC1CCC2(C)C(CC(O)C(O)C2=C)C1(C)CCc3cocc3
1277 0.098360656 LILRNUJDHJYEPR-UHFFFAOYSA-N CC(CCC=C(C)C)C1CC2OC(=O)CC3C2C1(C)CCC3=O
1278 0.098360656 UFGOIVNQFWJKPR-BCPGGHEJSA-N CC1CC(O)C2C(C)(CO)CCCC2(C)C13CCC4(COC=C4)O3
1279 0.098360656 LILRNUJDHJYEPR-QVTYOBMESA-N CC(CCC=C(C)C)C1CC2OC(=O)CC3C2C1(C)CCC3=O
1280 0.098360656 UMUOGWDSBQGJDM-UHFFFAOYSA-N OC(CCC(=O)O)CCCCCCCCCC1C=CCC1
1281 0.098360656 DFWDLWYRFMCDNN-UHFFFAOYSA-N O=CC1=C(CCC(=O)C(C)C)C2(C(CC1)C(C)(C=O)CCC2)C
1282 0.098360656 JMDHWRPOSWALHN-UHFFFAOYSA-N CC=CCC1=C(C)C(CC1=O)OC(=O)C1C(C1(C)C)CC(C)C
1283 0.098360656 SXVVPXGKWCOHAF-UHFFFAOYSA-N CCCCCCS(=O)CCCCCCCCCCC(O)=O
1284 0.098360656 XVYVBJZMFCKPGM-LYYGHALDSA-N CC1=CCC2C(C)(C)C(O)C(O)CC2(C)C1CCc3cocc3
1285 0.097560976 LGKWFTJHZPDXFD-ZLOUOWRTSA-N CC(CCC1(C)C(C)CCC2(C)C1CCC=C2C(=O)O)CC(=O)O
1286 0.097560976 HPQKNJHVWUWAOR-FJSYSMJUSA-N CC(CCC1C(=C)CCC2C1(C)CCCC2(C)C(=O)O)CC(=O)O
1287 0.097560976 LGKWFTJHZPDXFD-RXUQYVRZSA-N CC(CCC1(C)C(C)CCC2(C)C1CCC=C2C(=O)O)CC(=O)O
1288 0.097560976 HPQKNJHVWUWAOR-GFDPAEIDSA-N CC(CCC1C(=C)CCC2C1(C)CCCC2(C)C(=O)O)CC(=O)O
1289 0.097560976 LGKWFTJHZPDXFD-QDKUENGFSA-N CC(CCC1(C)C(C)CCC2(C)C1CCC=C2C(=O)O)CC(=O)O
1290 0.097560976 HPQKNJHVWUWAOR-FTDAXETJSA-N CC(CCC1C(=C)CCC2C1(C)CCCC2(C)C(=O)O)CC(=O)O
1291 0.097560976 LGKWFTJHZPDXFD-KIJMYCCXSA-N CC(CCC1(C)C(C)CCC2(C)C1CCC=C2C(=O)O)CC(=O)O
1292 0.097560976 KMWRMRZOIRKXCM-UHFFFAOYSA-N OC(CCCCC1CCC=C1)CCCCCCCC(=O)O
1293 0.097560976 PCUOWORFFBOAIO-UHFFFAOYSA-N OC(CCCCCC(=O)O)CCCCCCC1CCC=C1
1294 0.097560976 HPQKNJHVWUWAOR-BYYUCUBISA-N CC(CCC1C(=C)CCC2C1(C)CCCC2(C)C(=O)O)CC(=O)O
1295 0.097560976 HPQKNJHVWUWAOR-NPACWLSJSA-N C[C@H](CC[C@H]1C(=C)CC[C@H]2[C@]1(C)CCC[C@]2(C)C(=O)O)CC(=O)O
1296 0.097560976 HPQKNJHVWUWAOR-AVQZXHFCSA-N CC(CCC1C(=C)CCC2C1(C)CCCC2(C)C(=O)O)CC(=O)O
1297 0.097560976 HPQKNJHVWUWAOR-QTAXSFQDSA-N CC(CCC1C(=C)CCC2C1(C)CCCC2(C)C(=O)O)CC(=O)O
1298 0.097560976 YAZSONROWDAKDG-UHFFFAOYSA-N CCCCCC=CCC=CCCCCCC(CC(=O)O)O
1299 0.097560976 HPQKNJHVWUWAOR-QBSBYYDBSA-N CC(CCC1C(=C)CCC2C1(C)CCCC2(C)C(=O)O)CC(=O)O
1300 0.097560976 ZCHJDPZFFPJKEN-KRWDZBQOSA-N CCCCCCC=CCC=C[C@H](O)COC(=O)CCCC
1301 0.097560976 LRLROPFPFABQRF-CBYQQGIISA-N CC1CCC2(C)C(CCC=C2CO)C1(C)CCC(=CC(=O)O)CO
1302 0.097560976 POMDFGQMQVGOIY-UHFFFAOYSA-N OC(CCCC(=O)O)CCCCCCCCC1CCC=C1
1303 0.097560976 LGKWFTJHZPDXFD-SENONWEKSA-N CC(CCC1(C)C(C)CCC2(C)C1CCC=C2C(=O)O)CC(=O)O
1304 0.097560976 SPKDTPUXAOTEOX-UHFFFAOYSA-N OC(CCCCC(=O)O)CCCCCCCC1CCC=C1
1305 0.097560976 HPQKNJHVWUWAOR-BWCMQUJESA-N CC(CCC1C(=C)CCC2C1(C)CCCC2(C)C(=O)O)CC(=O)O
1306 0.097560976 SUGSVOJTPOCZPZ-UHFFFAOYSA-N CCCCCCCCC1=C(C1)COCCCCCC(=O)O
1307 0.097560976 IWVORPXIFPKHNZ-QLWJPQISSA-N COC(=O)CC(O)CC(O)CCC1C(C)C=CC2=CC(C)CCC12
1308 0.097560976 HPQKNJHVWUWAOR-ULRWWZNNSA-N CC(CCC1C(=C)CCC2C1(C)CCCC2(C)C(=O)O)CC(=O)O
1309 0.097560976 HPQKNJHVWUWAOR-JVZMEXGZSA-N CC(CCC1C(=C)CCC2C1(C)CCCC2(C)C(=O)O)CC(=O)O
1310 0.097560976 COEMDYUEJBIANN-QCWYRSFRSA-N CC(CCC1(C)C(C)C(=O)C(O)C2(C)C1CCC=C2C)CC(=O)O
1311 0.097087379 GLSUDTSLAXSXQL-XGRAKDAMSA-N CC12CCC3C4(C)CCC(O)C(C)(C4CCC3(C1)C=C2)C(=O)O
1312 0.097087379 ZFOHHZLVISXFAE-JNJSPUBLSA-N CC12CCC(O)C(C)(C1CCC34CC5C(CC23)C5(C)C4)C(=O)O
1313 0.097087379 HQQZBMKXJMSPSP-UHFFFAOYSA-N C=C1CC23CC1CCC3C1(C(CC2)(O)C(C)(CCC1)C(=O)O)C
1314 0.097087379 UKWPNRLRLOQPFN-IDRWLXGUSA-N CC1(CCC(O)C2(C)C3CCC4CC3(CCC12)CC4=C)C(=O)O
1315 0.097087379 ZFOHHZLVISXFAE-VVBRSFEGSA-N CC12CCC(O)C(C)(C1CCC34CC5C(CC23)C5(C)C4)C(=O)O
1316 0.097087379 UKWPNRLRLOQPFN-UHFFFAOYSA-N C=C1CC23CC1CCC3C1(C(CC2)C(C)(CCC1O)C(=O)O)C
1317 0.097087379 FSLQFOLYXYERLR-UHFFFAOYSA-N C=C1CCC23CC1CC2CCC1(C3(C)CCCC1(C)C(=O)O)O
1318 0.097087379 ZFOHHZLVISXFAE-DTJJUUSCSA-N CC12CCC(O)C(C)(C1CCC34CC5C(CC23)C5(C)C4)C(=O)O
1319 0.096774194 LQOQUVKDAZZZJV-QBSBYYDBSA-N CC(CCC1C(=CCC2C1(C)CCCC2(C)C(=O)O)C)CC(=O)O
1320 0.096774194 KCBPANSZZGNRSX-UHFFFAOYSA-N CCCCOC(=O)CCCCCCCC1OC1C1=CC=CC=C1
1321 0.096774194 LQOQUVKDAZZZJV-JCRWAUQASA-N CC(CCC1C(=CCC2C1(C)CCCC2(C)C(=O)O)C)CC(=O)O
1322 0.096774194 SYLMAJFUVCRBPO-UHFFFAOYSA-N OC(=O)C(CCCCCCCCCCCC1C=CCC1)O
1323 0.096774194 GGPPLWSUIOWFBI-YANDEMMWSA-N CC(O)(C=C)C(O)CC1C(=C)CCC2C1(C)CCCC2(C)C(=O)O
1324 0.096774194 QRUFXMACQLIXOI-QVTYOBMESA-N CC(CCC=C(C)C)C1CC(=O)C2C3CC(=O)OC3CCC12C
1325 0.096774194 GGPPLWSUIOWFBI-QBCCGUPOSA-N CC(O)(C=C)C(O)CC1C(=C)CCC2C1(C)CCCC2(C)C(=O)O
1326 0.096774194 NCBVCZKRENJKAR-SDNWHVSQSA-N CCCCCCC1OC1/C=C/CCCCCCCC(=O)O
1327 0.096774194 LDYZTLZOFONHNA-VQHVLOKHSA-N CCCCCC(=O)CC\C=C\CCCCCCCC(O)=O
1328 0.096774194 GGPPLWSUIOWFBI-AENSMRSESA-N CC(O)(C=C)C(O)CC1C(=C)CCC2C1(C)CCCC2(C)C(=O)O
1329 0.096774194 GGPPLWSUIOWFBI-WZLKLWACSA-N CC(O)(C=C)C(O)CC1C(=C)CCC2C1(C)CCCC2(C)C(=O)O
1330 0.096774194 GGPPLWSUIOWFBI-JADWYGHVSA-N CC(O)(C=C)C(O)CC1C(=C)CCC2C1(C)CCCC2(C)C(=O)O
1331 0.096774194 GHOLBPGCYONTIL-UHFFFAOYSA-N CCCCCCC=CC1C(O)CC(C1CC=CCC=CC(=O)O)O
1332 0.096774194 GGPPLWSUIOWFBI-YDMLNEHTSA-N CC(O)(C=C)C(O)CC1C(=C)CCC2C1(C)CCCC2(C)C(=O)O
1333 0.096774194 RUZUHRFUQOHDQB-UHFFFAOYSA-N CCCCCCCC(=O)C=CCCCCCCCC(O)=O
1334 0.096774194 GGPPLWSUIOWFBI-QWFGBESBSA-N CC(O)(C=C)C(O)CC1C(=C)CCC2C1(C)CCCC2(C)C(=O)O
1335 0.096153846 KCJVDDSMQGJVAF-UHFFFAOYSA-N C=C1CC23CC1CCC3C1(C(CC2)C(C)(C(=O)O)C(CC1)O)C
1336 0.096153846 KCJVDDSMQGJVAF-AZFOIECZSA-N CC12CCC(O)C(C)(C1CCC34CC(CCC23)C(=C)C4)C(=O)O
1337 0.096153846 AOZRVDRTKVDFTL-UHFFFAOYSA-N C=C1CCC23CC1CC2CCC1C3(C)C(O)CCC1(C)C(=O)O
1338 0.096153846 QRXNAZRNTSGTNW-UHFFFAOYSA-N O=C1CCC2(C(=C1)C(C)CC1C2CCC2(C1C(O)CC2O)C)C
1339 0.096 LWFPJVMLFNTYQP-BPUTZDHNSA-N CC(CCC=C(C)C)C1CCC(CO)c2c(O)c(O)c(C)cc12
1340 0.096 UMMVBMNESDKMKT-UHFFFAOYSA-N CCCCCC=CCC=CCCCCC(CCC(=O)O)O
1341 0.096 LSZKEQAUQDFUSE-UHFFFAOYSA-N CCCCCC1OC1=CCCCCCCCCCC(=O)O
1342 0.096 NJGLGEYUTSMLGS-UHFFFAOYSA-N OCC#CCCCCCCCCCCOC1CCCCO1
1343 0.096 NUEUDMOXKJJBEB-OUKQBFOZSA-N CCCCCC(/C=C/C1C(=O)CC(C1CCCCCC#CO)O)O
1344 0.096 MUKAPVGTSJTYCF-RPMFJZFNSA-N OCCCCC(/C=C/CC=CCC=CCC=CCCCC(=O)O)O
1345 0.096 QOFQWOMFHBNCOY-HRYJEPKJSA-N CC(O)(C=C)C1CC2C(=CCC3C(C)(C)CCCC23C)C(=O)O1
1346 0.096 NHYBPWAMQZZGHQ-USYVTKNRSA-N CC(=CCCC1(C)CCC(O)C2(C)C1CC=C(C=O)C2C=O)C
1347 0.096 CGDVEOCYBLINJO-WIOJCVPSSA-N CCCC(CC(/C=C/C=CCC=CCC=CCCCC(=O)O)O)O
1348 0.096 XVWICQSSFYQODP-FVGLBJDDSA-N CCC(/C=C/C=CCC=CCCCC=CC(CCCC(=O)O)O)O
1349 0.095238095 ZUZNXWJUXYRWLY-UHFFFAOYSA-N CCC(CCC=CCC=CCC=CC=CC(CCCC(=O)O)O)O
1350 0.095238095 VQCRNRSTXBCRKF-UHFFFAOYSA-N CCCCCC=CCC=CCCCC(CCCC(=O)O)O
1351 0.095238095 AFDSETGKYZMEEA-UHFFFAOYSA-N CCCCCC=CCC=CCCCCCCC(C(=O)O)O
1352 0.095238095 PQSDHPDBFBVDTD-HZJYTTRNSA-N C(CCCCC(O)CC/C=C\C/C=C\CCCCC)(=O)O
1353 0.095238095 VCGWSRUBSQIDEJ-MGOXPUIKSA-N CCCCC=CC(O)CC=C/CCCCCCCC(=O)O
1354 0.095238095 AFDSETGKYZMEEA-HZJYTTRNSA-N C(C(O)CCCCCC/C=C\C/C=C\CCCCC)(=O)O
1355 0.095238095 AFDSETGKYZMEEA-SVCKQPKZSA-N C([C@H](O)CCCCCC/C=C\C/C=C\CCCCC)(=O)O
1356 0.095238095 POSPAFFWRPPJRW-UHFFFAOYSA-N CCC=CCCCC=CC(CCCCCCCC(=O)O)O
1357 0.095238095 WPPBDPYWQAWPCV-HGHUGAROSA-N CCC=C/CC=C/CC(O)CCCCCCCCC(=O)O
1358 0.095238095 NTYHQKJCCYNCMG-UHFFFAOYSA-N CCCCCCC=CC=CC(CCCCCCC(=O)O)O
1359 0.095238095 SHHPWUDUFQJUTF-UHFFFAOYSA-N CC12CCCC(C)(C1CCC(=C)C2CCC(=C)C(O)CO)C(O)=O
1360 0.095238095 LGJFCXZBWYQHPX-OUKQBFOZSA-N CCCCCC(/C=C/C1C(O)CC(=O)C1CCCCCC#CO)O
1361 0.095238095 IWYJGYZCHKEPCK-UHFFFAOYSA-N OCCCCCC=CCC=CCC=CC=CC(CCCC(=O)O)O
1362 0.095238095 LHARGQLUYMIOMA-UHFFFAOYSA-N CCCCCC=CCC=CCC(CCCCCC(=O)O)O
1363 0.095238095 PQSDHPDBFBVDTD-UHFFFAOYSA-N CCCCCC=CCC=CCCC(CCCCC(=O)O)O
1364 0.094488189 RCTNNDKRYXNYTI-WOMDGJDESA-N CC1(C)CCCC2(C)C(CCC(=CC(=O)O)CO)C(=CCC12)CO
1365 0.094488189 IKXQNPSOQKPFAU-UHFFFAOYSA-N CCCCCCCC(CC(=O)CCc1ccc(c(c1)OC)OC)O
1366 0.094488189 XARXRMIAOTVTEH-NUSIUILESA-N CCC=C/CC=C/CCC(O)CCCCCCCC(=O)O
1367 0.094488189 PGPQQUOSUDZZKC-HRXCCZQNSA-N OCCCCCC=CC(/C=C/CC=CCC=CCCCC(=O)O)O
1368 0.094488189 RSEYVPTZBUIQHY-ROYATCLZSA-N CC1(C)CCCC2(C)C(CCC(CC(=O)O)C(=O)O)C(=C)CCC12
1369 0.094488189 TXRBDUOBFVEAFQ-UHFFFAOYSA-N CCCCCCCC(CC(=O)CCc1ccc(c(c1C)OC)O)O
1370 0.094488189 FIFOIPDJSLULPT-YCUQASCUSA-N CCCCCC=CCC(/C=C/C=CC=CC(CC(C(=O)O)C)O)O
1371 0.094488189 IICMLBGHMOJKFN-UHFFFAOYSA-N CCCCCCC=CC1C(O)CC(C1CC=CC=CCC(=O)O)O
1372 0.094488189 NJNWBYAXEJTFEC-UHFFFAOYSA-N CCCCCCOCCC#CCCCCCCCC(=O)O
1373 0.094488189 XARXRMIAOTVTEH-UHFFFAOYSA-N CCC=CCC=CCCC(CCCCCCCC(=O)O)O
1374 0.094488189 BBYNTUISAGINHO-UHFFFAOYSA-N CCCCCC(=O)C=CCCCCCCCCCC(=O)O
1375 0.094339623 SNWLUCRWJZYBDK-UHFFFAOYSA-N CC(C12CCC3C(=CCC4C3(C)CCCC4(C)C(=O)O)C2O1)C
1376 0.094339623 VTKPRAAOFGBKCW-UHFFFAOYSA-N OCC12CCC3C(C2CCC1O)C(C)CC1=CC(=O)CCC31C
1377 0.094339623 QVDXADKPBIQNFF-UHFFFAOYSA-N OCC12CC=C3C(C1CCC2(C)O)CCC1C3(C)CCC(=O)C1
1378 0.094339623 UBCVEKOMIAOPNS-YANNOABASA-N CC1(C)CCC(=O)C2(C)C1C(O)CC3=CC(C)(CCC23O)C=C
1379 0.094339623 KFVUFODCZDRVSS-XGBBNYNSSA-N CC12CCC3C(CCC4C3(C)CCCC4(C)C(=O)O)(CC1=O)C2
1380 0.094339623 DKWHHGKUVUGDBR-LREIXEELSA-N C[C@H]1C(=C)C2CC11CCC3[C@@H](C[C@@H](O)C[C@@]3(C)C1CC2)C(O)=O
1381 0.094339623 JZXWITIZXDCGSC-XYYNDNLRSA-N CC1(C)C2CCC34CC(CCC3C2(C)C=CC1=O)C(O)(CO)C4
1382 0.094339623 ZHMDNLLRUPMZJW-UHFFFAOYSA-N OC1CC(C2(C1C1CCC3=C(C)C(=O)CCC3(C1CC2)C)C)O
1383 0.094339623 IIQOBATVKOFABU-UHFFFAOYSA-N OCC12CCC3C(C2CCC1O)CC(C1=CC(=O)CCC31C)C
1384 0.094339623 KFVUFODCZDRVSS-LBWIARQKSA-N C[C@]12CCC3[C@@]4(CCC[C@@]([C@H]4CC[C@@]3(C1)CC2=O)(C)C(=O)O)C
1385 0.094339623 LRHNZBZSQKSOLN-UHFFFAOYSA-N C=C1CCC23CC1CC2CCC1C3(C)CCC(C1(C)C(=O)O)O
1386 0.09375 ZIOZYRSDNLNNNJ-LQWMCKPYSA-N CCCCC/C=C\C[C@@H](/C=C/C=C\C/C=C\CCCC(=O)O)OO
1387 0.09375 ATCZZUBEXMMVJC-UHFFFAOYSA-N CCCCCC(=CCC=CCC1OC1CC=CCCCC(=O)O)O
1388 0.09375 XBAXBQMRALETCS-WQPBPFJHSA-N CCOCCC(/C=C/CC=CCC=CCC=CCCCC(=O)O)O
1389 0.09375 LZOKQGSMTXXCPO-UHFFFAOYSA-N CCCCCC(=O)C(CC=CCC=CCC=CCCCC(=O)O)O
1390 0.09375 JHFKCKIOIRIZKG-UHFFFAOYSA-N CCCCCC=C(CC=CCC1OC1CC=CCCCC(=O)O)O
1391 0.09375 SNOSCANYFCXCGY-UHFFFAOYSA-N O=CCCCCCCCC=CCCCCCCCC(=O)O
1392 0.09375 GWVCYAYKRPLWGK-AAMZJHKISA-N CC(=CCCC(=C/CCC(=CCCC(=CCO)CO)C)C(=O)O)C
1393 0.09375 KZNRNAIIEXOISW-UHFFFAOYSA-N CCCCCC=CCC(=CCC1OC1CC=CCCCC(=O)O)O
1394 0.09375 RTONMMYEYXUZNQ-UHFFFAOYSA-N CCCCCCCCC#CCCOCCCCCC(=O)O
1395 0.09375 WLFLBHYDHMQULZ-FXVOCFOGSA-N CC(=C/CC1C(=C)CCC2C1(C)CCCC2(C)C(=O)O)C(O)CO
1396 0.09375 ZIOZYRSDNLNNNJ-ZYBDYUKJSA-N CCCCC/C=C\C[C@H](/C=C/C=C\C/C=C\CCCC(=O)O)OO
1397 0.09375 TWOPGYYYFAKNRE-WWYDAZRDSA-N CCCCCC(/C=C/C=CCCCCCC(C(=O)O)C)O
1398 0.09375 XMJPYKUIDKRALG-HPUSYDDDSA-N CC(=C)[C@H]1CCC(=C)[C@@H](C[C@H](O)[C@](C)(O)C=C)[C@]1(C)CCC(=O)O
1399 0.09375 YBYZVCBYDKPYDE-UHFFFAOYSA-N CCCCCC(C(CC=CCC=CCC=CC=CCC(=O)O)O)O
1400 0.09375 SZZRMPJRAXDFCQ-UHFFFAOYSA-N CCCCCC(C(CC=CCC=CCC=CCC=CC(=O)O)O)O
1401 0.09375 JCPDEYQXMPRZEG-FRINRZJCSA-N CCCCCC=CCC=CC=CC(C(/C=C/CCCC(=O)O)O)O
1402 0.09375 HANAAMWKNVCWGY-UHFFFAOYSA-N CCCCCCC=CC1OC1CCCCCCCC(=O)O
1403 0.09375 XQTVWEZVUYJFKJ-UHFFFAOYSA-N CCCCCC=CCC=CCC=CC=CC(CC(C(=O)O)C)OO
1404 0.09375 PXISDRVPSOFJGO-UHFFFAOYSA-N CCCCCC=CCC=CCC=CCC1OC1COCCC(=O)O
1405 0.09375 SNOSCANYFCXCGY-UPHRSURJSA-N C(CCC/C=C\CCCCCCCC(=O)O)CCCC=O
1406 0.09375 FSQHKADBMPYNTD-UZLJEDGISA-N CCCCCC=CCC(C(/C=C/C(CC=CCCC#CO)O)O)O
1407 0.09375 MYTQAYDWGRSARV-VBBTXEEJSA-N CCCCCC=C/CC(O)C=CC(O)C1CC1C2CCCC(=O)O2
1408 0.09375 GUCRVQJMZMFWEY-XPTHDSNDSA-N CCCCCC=C/CC(O)C(O)C=CC1CC1C2CCCC(=O)O2
1409 0.09375 UPDVUYKWWBXUCI-UHFFFAOYSA-N CCCCOCC=CCC=CC=CC(CC=CCCCC(=O)O)O
1410 0.09375 UUXXMNBNCIZYCT-UHFFFAOYSA-N CCCCCC=CCC=CCCCCCCOCC(=O)O
1411 0.09375 RHNZKGNFRHHBKB-UHFFFAOYSA-N CCCCCC=CCC=CCCCCCCCOC(=O)O
1412 0.09375 JDOLBVXUTAGQDQ-LZOINSICSA-N CCCCCC=C/CC=C(O)/CCCCCCCC(=O)O
1413 0.09375 YKCOUCNKKGCXSS-UHFFFAOYSA-N CCCCCCC=CC=CCCCCCOCCC(=O)O
1414 0.09375 FATQHRXIYYCUGQ-UHFFFAOYSA-N CCCCOCC=CCC=CCCCCCCCC(=O)O
1415 0.09375 KORWOPAPCSSZQU-UHFFFAOYSA-N CCCCCCC(=O)C=CC(CC=CCC=CCCCC(=O)O)O
1416 0.09375 KNJWDUHQLSDUOA-NTQDMJKASA-N CCCCCC(C1OC1/C=C/CC=CCC=CCCCC(=O)O)O
1417 0.09375 SHPYJLSZWWZGND-UHFFFAOYSA-N CCCCCC=CCC=CC=CC(CC=CCCC#CO)OO
1418 0.09375 ZIKXMRHHDUPCOD-UHFFFAOYSA-N CCCCCC=CCC=CCC(=CCC1OC1CCCC(=O)O)O
1419 0.09375 GCHHEUZQAFUHCA-IECKAUOHSA-N CC(=CCCC(=CCCC(=CCCc1cocc1)CO)CO)C
1420 0.09375 JIEBXGWYPNWUCJ-UHFFFAOYSA-N CC(C(C(=O)O)CCCCCCCCCC1CCC=C1)O
1421 0.09375 NZFZDUKSHXTPHR-GSEQVZAJSA-N CCCCCC(/C=C/C(C(CC=CCC=CCCC#CO)O)O)O
1422 0.09375 MYTQAYDWGRSARV-XPTHDSNDSA-N CCCCCC=C/CC(O)C=CC(O)C1CC1C2CCCC(=O)O2
1423 0.09375 WLFLBHYDHMQULZ-GXESHILCSA-N CC(=CCC1C(=C)CCC2C1(C)CCCC2(C)C(=O)O)C(O)CO
1424 0.09375 ODVABIKXUNAVSN-UHFFFAOYSA-N CCCCOCC=CCC1OC1CC=CCC=CCCCC(=O)O
1425 0.09375 HZHLUOTUKCWBMS-UHFFFAOYSA-N CCCCCC=CC(C1OC1CC=CCC=CCCCC(=O)O)O
1426 0.09375 ZIOZYRSDNLNNNJ-FKNSPLGOSA-N CCCCCC=CCC(/C=C/C=CCC=CCCCC(=O)O)OO
1427 0.09375 CAGDOUKBVXLPSM-UHFFFAOYSA-N CC(CCCC(=CCC=CCC=CCC=CCCCC(=O)O)O)O
1428 0.09375 KYDAQSIAPVYYHJ-LLKUHULHSA-N CCCCCC(/C=C/C=CCC=CCC=CCCCOC(=O)O)O
1429 0.09375 GCHHEUZQAFUHCA-FUJNXNNZSA-N CC(=CCCC(=C/CCC(=C/CCc1cocc1)CO)CO)C
1430 0.09375 UEHVSHMQXXGOFK-UHFFFAOYSA-N CC(CCOCC=CCC=CCC=CCC=CCCCC(=O)O)O
1431 0.09375 WLFLBHYDHMQULZ-LUXNZCAHSA-N CC(=C/CC1C(=C)CCC2C1(C)CCCC2(C)C(=O)O)C(O)CO
1432 0.09375 IPEGKDWXMPKUPV-UHFFFAOYSA-N OCOCCCCC=CCC=CCC=CCC=CCCCC(=O)O
1433 0.09375 OAGPRRLVCQEJLL-XDLJNUGKSA-N CCCCC(/C=C/CC=CCC=CCC=CCCC(C(=O)O)O)O
1434 0.09375 CUDWGOZZZHLPFX-WIOJCVPSSA-N CCOCCCC(/C=C/C=CCC=CCC=CCCCC(=O)O)O
1435 0.09375 YUYUKCCRWNXBDG-UHFFFAOYSA-N CCCCC(C(=CCC=CCC=CCC=CCCCC(=O)O)O)O
1436 0.09375 BDJUXLCSUHXXHD-UHFFFAOYSA-N CCCCCC=CCC1OC1CC=CCC(=CCCCC(=O)O)O
1437 0.09375 HOGGRKZIIRPLLG-NTCAYCPXSA-N C(CCCCCCCC/C=C/C(=O)CCCCCC)(=O)O
1438 0.09375 HOGGRKZIIRPLLG-QINSGFPZSA-N C(CCCCCCCC/C=C\C(=O)CCCCCC)(=O)O
1439 0.09375 BNLUIQYXAKYMCB-UHFFFAOYSA-N OCCCCCC=CCC=CCC=CCC=C(CCCC(=O)O)O
1440 0.09375 PUHHZULZHSGEIH-UHFFFAOYSA-N OCC=C1CCC(C(OC1)(C)CCC=C(C(=O)CC=C(C)C)C)O
1441 0.09375 MYOCRSBJPTWRLE-QSIVWWMUSA-N CCCCCC=CCC=CCC(C1OC1/C=C/CCCC(=O)O)O
1442 0.09375 JHKUZYXDLVTBBJ-GWLBBZBZSA-N CC(=C/CO)CC(O)C=C(/C)CCC=C(/C)C(=O)C=CC(C)(C)O
1443 0.09375 UWCNLVXPTDAOTI-UHFFFAOYSA-N CCOCCCC1OC1CC=CCC=CCC=CCCCC(=O)O
1444 0.09375 NFWOPLKNDUHWPK-UHFFFAOYSA-N CCCOCCC1OC1CC=CCC=CCC=CCCCC(=O)O
1445 0.09375 GUCRVQJMZMFWEY-VBBTXEEJSA-N CCCCCC=C/CC(O)C(O)C=CC1CC1C2CCCC(=O)O2
1446 0.09375 YRWVYMALUJDVMD-UHFFFAOYSA-N CCCCOCC=CCC=CCC=CC=CC(CCCC(=O)O)O
1447 0.09375 KNJWDUHQLSDUOA-SJLPXBNNSA-N C(CCC/C=C\C/C=C\C/C=C\[C@H]1O[C@@H]1[C@@H](CCCCC)O)(=O)O
1448 0.09375 YPSYXYVPLKXAIE-UHFFFAOYSA-N CCCCCC#CC(O)C1CCC(=O)C1CCCCCCC(O)=O
1449 0.09375 OODYVWVSNDMMGM-UHFFFAOYSA-N CCCCCC=CCC=CCC(C(=CC=CCCCC(=O)O)O)O
1450 0.09375 RXABPPLCJHROMC-UHFFFAOYSA-N CCCCCC=CCC1OC1CCCCCC(C(=O)O)C
1451 0.09375 JDOLBVXUTAGQDQ-UHFFFAOYSA-N CCCCCC=CCC=C(CCCCCCCC(=O)O)O
1452 0.09375 FMRVHRPEVIVXKX-HFRGKQAFSA-N CCCCCC1OC1C(/C=C/CC=CCC=CCCCC(=O)O)O
1453 0.09375 SBQAJISIQMSNOQ-VWBYVRSRSA-N CCC(CCC=CCC=CCC(/C=C/C=CCCCC(=O)O)O)O
1454 0.09375 YQWLDANXLXAIDV-UHFFFAOYSA-N CCCCCC1OC1CC=CCC(=CCC=CCCCC(=O)O)O
1455 0.09375 GWVCYAYKRPLWGK-UHFFFAOYSA-N CC(C)=CCCC(=CCCC(C)=CCCC(CO)=CCO)C(O)=O
1456 0.09375 OPTMCESTPWWSTO-UHFFFAOYSA-N OCC=C1CCC(C(OC1)(C)CCCC(=C)C(=O)CC=C(C)C)O
1457 0.09375 OXCUTPXSTORRTP-UHFFFAOYSA-N CCCCCC=CCC(=CCCCCCCCC(=O)O)O
1458 0.09375 MYTQAYDWGRSARV-OSKTZCGQSA-N CCCCCC=C/CC(O)C=CC(O)C1CC1C2CCCC(=O)O2
1459 0.09375 NAJUJJTWANBYNA-UKPQQQDESA-N CCCCCC=CCCC(=O)C(/C=C/CC=CCCCC(=O)O)O
1460 0.09375 ZXSLHQFEPDSRTF-UHFFFAOYSA-N OCCCCCC=CCC=CCC=CCC=CCCC(C(=O)O)O
1461 0.09375 YTGDUARBYJKUBK-UHFFFAOYSA-N CCCCCCC=C(C=CCCCCCCCC(=O)O)O
1462 0.09375 RMUSHFWFLYHHNI-XOZJMPKGSA-N CC=C(C)/C(=O)OCC1=CC(=O)C(CC1)C(C)CCC=C(C)C
1463 0.09375 WLFLBHYDHMQULZ-GRTHZSRHSA-N CC(=CCC1C(=C)CCC2C1(C)CCCC2(C)C(=O)O)C(O)CO
1464 0.09375 KSEZUZXMTHEFEY-UHFFFAOYSA-N CCCCOCC=CC=CC(CC=CCC=CCCCC(=O)O)O
1465 0.09375 KXIAXQTUJWNFBE-UYWPGNSFSA-N CCCCCC(/C=C/C=CCC=CCC=C(CCCC(=O)O)O)O
1466 0.09375 VUDBEBVGDKLHKA-UHFFFAOYSA-N OCCCCCCCCC1=C(C1)CCCCCCC(=O)O
1467 0.09375 GBTDPLLSNQWFOL-UHFFFAOYSA-N CCCCCCC1=CCC(O1)CCCCCCCC(=O)O
1468 0.09375 XVQPXKHHOZRPBJ-UHFFFAOYSA-N CCCCCCC1CC=C(O1)CCCCCCCC(=O)O
1469 0.09375 GHXLXSMTOFBCPQ-SNQVDKTRSA-N CCCCCC=CCC(/C=C/C=CCC=C(CCCC(=O)O)O)O
1470 0.09375 FBJNLOLZMDHDFO-CIWUYKSXSA-N CC1=CCC2C(C)(C)CCCC2(C)C1CCC3=CC(=O)OC3O
1471 0.09375 UFJUOHSVHCNWJN-UHFFFAOYSA-N OCCCCCC=CCC=CCC(=CCC=CCCCC(=O)O)O
1472 0.09375 JKKMWKHQZCNHRO-UHFFFAOYSA-N CCCCCCC=CC(=CCCCCCCCC(=O)O)O
1473 0.09375 MEYFHZXSIKMAPT-UHFFFAOYSA-N CCCCCOCCCC1=C(C1)CCCCCCC(=O)O
1474 0.093457944 ICEZWGDPCQZXRZ-UHFFFAOYSA-N C=CC1(C)CCC2C(=C1)C(=O)CC1C2(C)C(O)CC(C1(C)C)O
1475 0.093457944 OKKRFKJLNQNWMY-UHFFFAOYSA-N O=CC1=CCC2C(C1)(C)C1CCC3(C(C1CC2O)CCC3O)C
1476 0.093457944 KGQVGLJIWBSHKR-MVJPYGJCSA-N CC1(C)CCCC2(C)C1CC=C3COC(=O)CC4(C)CCC23O4
1477 0.093457944 GCMRPMHMNBXMCY-UHFFFAOYSA-N O=CC1=CCC2C(C1)(C)C1C(O)CC3(C(C1CC2)CCC3O)C
1478 0.092592593 XEQHVCXFKPCQNM-PMHNSBFUSA-N CC12CCCC(C)(C1CCC34CC(CCC23)C(=C4)CO)C(=O)O
1479 0.092592593 GPBUEMVUWFHSFU-UMBUOUCESA-N CC(=C)C1CCC2(C)CCC3(C)CC(=O)C(=CC(O)C3C12)CO
1480 0.092592593 XEQHVCXFKPCQNM-WBHOZWEQSA-N CC12CCCC(C)(C1CCC34CC(CCC23)C(=C4)CO)C(=O)O
1481 0.092592593 GPBUEMVUWFHSFU-PDURBABISA-N CC(=C)C1CCC2(C)CCC3(C)CC(=O)C(=CC(O)C3C12)CO
1482 0.092592593 XEQHVCXFKPCQNM-BVMRNNIPSA-N CC12CCCC(C)(C1CCC34CC(CCC23)C(=C4)CO)C(=O)O
1483 0.092592593 MCSZEZHIQYKDPK-UHFFFAOYSA-N CCC1(O)CC(C2C1(C)CCC1C2CCC2=C1CCC(=O)C2)O
1484 0.092592593 PZVDOBCQEDKITR-UHFFFAOYSA-N O=CC1=CCC2C(C1)(C)C1CCC3(C(C1CC2)(O)CCC3O)C
1485 0.092592593 DZTSQJRBARJKRE-UHFFFAOYSA-N O=CC1=CCC2C(C1)(C)C1CCC3(C(C1C(C2)O)CCC3O)C
1486 0.092592593 XEQHVCXFKPCQNM-SZBXVYAMSA-N CC12CCCC(C)(C1CCC34CC(CCC23)C(=C4)CO)C(=O)O
1487 0.092592593 UVFGMEFRXUJDJA-UHFFFAOYSA-N O=C1CCC2C(C1)(O)CCC1C2CCC2(C1CCC2C(=O)C)C
1488 0.091743119 KVKFKHMIIMGSRS-JTBPYRKJSA-N CC1(CCCC2(C)C3CCC4CC3(CCC12)CC4C(=O)O)C=O
1489 0.091743119 NWEGCXCYAUNOPR-UHFFFAOYSA-N CC12CCC3C(CCC4=CC(=O)CCC34)C1CCC2(O)CCO
1490 0.091743119 KVKFKHMIIMGSRS-XKBPDVHJSA-N CC1(CCCC2(C)C3CCC4CC3(CCC12)CC4C(=O)O)C=O
1491 0.091743119 KVKFKHMIIMGSRS-MIXPNXBUSA-N CC1(CCCC2(C)C3CCC4CC3(CCC12)CC4C(=O)O)C=O
1492 0.091743119 YQESGDRIAQDEQE-KETKXCOSSA-N CC1C2CCC3C(C)(C)C(O)CC(O)C3(C)C2C(=O)C=C1C=C
1493 0.091743119 YQESGDRIAQDEQE-UHFFFAOYSA-N CC1C2CCC3C(C)(C)C(O)CC(O)C3(C)C2C(=O)C=C1C=C
1494 0.091743119 WVIQCSXEDRWODM-UHFFFAOYSA-N OCCC1(O)CCC2C1(C)CCC1C2CCC2=C1CCC(=O)C2
1495 0.091743119 YKOPGLOIENSYPV-MWTROVGWSA-N CC(C)C1CCC2C3CC=C(C)C(=O)CC3(C)CCC12C(=O)O
1496 0.091743119 KVKFKHMIIMGSRS-KDRHOLLNSA-N C[C@@]1(CCC[C@@]2(C)[C@@H]3CC[C@@H]4C[C@@]3(CC[C@H]12)C[C@H]4C(=O)O)C=O
1497 0.091743119 PLKOJNUQWAKPNC-UHFFFAOYSA-N CC1(CCC2C(=C1)C(O)CC1C2(C)CCCC1(C)C(O)=O)C=C
1498 0.091743119 NDOCQOYGOYLUDK-UHFFFAOYSA-N OCC1(C=C)CCC2C(=C1)C(=O)CC1C2(C)CCC(C1(C)C)O
1499 0.090909091 ABKYEUZNMDUZJZ-UHFFFAOYSA-N OC1CCC2(C(=CCC3C2CCC2(C3CCC2)C)C1C(=O)O)C
1500 0.090909091 MNOHPSFNLHDDEQ-UHFFFAOYSA-N OCC1=CC2C(C1=O)(C)CCC1C2CCC2C1(C)CCC(C2)O
1501 0.09009009 RUEUXUMMWDKKML-UHFFFAOYSA-N C=CC1(C)CCC2C(=C1)CCC1C2(CO)CCCC1(C)C(=O)O
1502 0.09009009 NZMHIKFTAXRIDL-HFTJROMGSA-N CC1CC(O)C2C(C)(CO)CCCC2(C)C1(O)CCc3cocc3
1503 0.09009009 SRVWQWWTPJGRAX-UHFFFAOYSA-N OC1CC(=CC2=CCC3C(C12)(C)CCCC3(C)C(=O)O)C(C)C
1504 0.09009009 NZMHIKFTAXRIDL-FQFOHHTNSA-N CC1CC(O)C2C(C)(CO)CCCC2(C)C1(O)CCc3cocc3
1505 0.09009009 VUPKBPVGOKWIGI-UHFFFAOYSA-N OCC1=CC2(OC1CC1C2(C)CCC2(C1=C(CC2)C(C)C)C)O
1506 0.09009009 YFHIETKMBHOJPE-CDOYLBHLSA-N CC1(C)[C@H](O)C(=O)C[C@]2(C)[C@@H]1CC[C@@]34C[C@@H](CC[C@@H]23)C(=C4)CO
1507 0.09009009 HZCNMIHHCFEQJW-UHFFFAOYSA-N OC1C=C(C=C2C1C1(C)CCCC(C1CC2)(C)C(=O)O)C(C)C
1508 0.09009009 NZMHIKFTAXRIDL-IHCSERIDSA-N CC1CC(O)C2C(C)(CO)CCCC2(C)C1(O)CCc3cocc3
1509 0.089285714 ZSDQWEADZYYQOJ-NHAYFPRASA-N CC1(C)CCC[C@]2(C)[C@H]3CC=C(C[C@H](O)CC3=CC[C@@H]12)C(=O)O
1510 0.089285714 GVOYGZRFVYIDGT-FZAJABQISA-N CC1=C/CCC(=C)C2C(O)OCC(=CC=CC(C)(C)O)C2CC1
1511 0.089285714 GZVXVHWHQYGHNW-UHFFFAOYSA-N O=C1CC(O)C2C(C1)CCC1C2CCC2(C1CCC2C(=O)C)C
1512 0.089285714 GVOYGZRFVYIDGT-CNEFNWARSA-N CC1=C/CCC(=C)C2C(O)OCC(=CC=CC(C)(C)O)C2CC1
1513 0.089285714 DXEUUYZSOPOBBL-UHFFFAOYSA-N OC1CC(=CC2=C1C1(C)CCCC(C1CC2)(C)C(=O)O)C(C)C
1514 0.089285714 AQLLKQNZEMTYHD-UHFFFAOYSA-N CCOC(CC(C(=O)C1CCCCC1)C1=CC=CC=C1)OCC
1515 0.089285714 LPIXQZWVIIPFMH-UHFFFAOYSA-N OCC12CCCC(C2CCC2=CC(=CCC12)C(C)C)(C)C(=O)O
1516 0.089285714 BWYPVPDJAXWPSC-UHFFFAOYSA-N COC1CC2C3CCC(C3(C)CCC2C2(C1=CC(=O)CC2)C)O
1517 0.089285714 NKMONXGOTOZULT-UHFFFAOYSA-N C=CC1(C)CCC2C(=C1)C(=O)CC1C2(C)CC(O)C(C1(C)C)O
1518 0.089285714 TWRCBEKHOGWPPF-UHFFFAOYSA-N OCC12CCCC(C2CCC2=CC(=C(C)C)CCC12)(C)C(=O)O
1519 0.089285714 IELVJZDCYZGSKG-BGSOWLKRSA-N CC1(CO)CC(=O)CC2(C)C3CCC(C)(C=C)C=C3C(O)CC12
1520 0.089285714 LADFPSYERDIJIH-UHFFFAOYSA-N COC1CCC2C1(C)CCC1C2CC(C2=CC(=O)CCC12C)O
1521 0.089285714 ANNOUSMPQDUUAF-UHFFFAOYSA-N CC(=C1CCC2(C(=C1)CCC1C2(C)CCCC1(C)C(=O)O)O)C
1522 0.089285714 HHTXMCMQHISEOH-UHFFFAOYSA-N CC(C1=CC2=C(COC1)C1(C(CC2)C(C)(CCC1)C(=O)O)C)C
1523 0.088495575 JXIUGJKFCMHSPI-UHFFFAOYSA-N OCCCCCCCCC1OC1CCCCCCC#CO
1524 0.088495575 NNSKDEZPINRUOG-UHFFFAOYSA-N O=C1CCC2(C(=C1)CCC1C2CCC2(C1CC(C2(C)O)O)C)C
1525 0.088495575 WAAGSYZCCLJVHN-RBMZFJRISA-N CC(C)(O)C1CCC2(C)OC(C)(CC3OC(=O)CCC1(C)C23)C=C
1526 0.088495575 VVISKPNFBZNMDF-FRYIKTPZSA-N CC(C)C1=C[C@]2(O)CC[C@H]3[C@](C)(CO)CCC[C@]3(C)C2=CC1=O
1527 0.088495575 BYQLYGRDILHOFF-LNKGRISISA-N CC(C)(O)C1=CC2=CCC3C(C)(CCCC3(C)C(=O)O)C2CC1
1528 0.088495575 CUHOKGXZRJKTPD-UHFFFAOYSA-N O=C1CC2CCC3C(C2(CC1(C)O)C)CCC1(C3CCC1=O)C
1529 0.088495575 JIBFELDYWDCIJI-GJRGARDJSA-N CC12CCC(=O)C(C)(CO)C1CCC3=CC(C)(C=C)C(O)CC23
1530 0.088495575 KRKMDHPUZOOZHH-UHFFFAOYSA-N CC(C)C1=CC=C(C=C1)C(=O)CCCCC1OCC(C)(C)CO1
1531 0.088495575 VMAUZLFMLAPDJU-VCCNMJPESA-N CC1(C)C2CCC3(O)CC(C)(C=C)C(=O)CC3C2(C)CCC1=O
1532 0.088495575 SOJGCOZAQGDQAI-UHFFFAOYSA-N CC(C1CC2=C(C=C1O)C1(C(CC2)C(C)(C)CCC1)C(=O)O)C
1533 0.088495575 LQJZHMDJOFBIIV-UHFFFAOYSA-N OCC12CCCC(C2CCC2=C1CCC(=C2)C(C)C)(C)C(=O)O
1534 0.087719298 CFYIRFONMAHXRM-UHFFFAOYSA-N OCC1CC2C3CCC4C(C3CCC2(OC1=O)C)(C)CCC(C4)O
1535 0.087719298 DHBDTHBJQZVGMJ-UHFFFAOYSA-N OCC1(O)CCC2C1(C)CC=C1C2CCC2C1(C)CCC(=O)C2
1536 0.087719298 CPHRLSWAAQIOTO-QQBOBMDFSA-N CC(C)[C@H]1CC[C@H]2[C@@H]3CC=C(CC[C@]3(C)CC[C@]12C(=O)O)C=O
1537 0.087719298 DYNISIGUMYFVJW-HROONELDSA-N CC(C)C1=CC2=CCC3C(C)(CCCC3(C)C(=O)O)C2CC1O
1538 0.087719298 MLYWUPZBYIJDGQ-UHFFFAOYSA-N O=C1CCC2C(=C1)CC(C1C2CCC2(C1CC(C2(C)O)O)C)C
1539 0.087719298 ORZNJPLBAWZLHU-UHFFFAOYSA-N C=CC1(C)CCC2C(=C1)COCC1C2(C)CCCC1(C)C(=O)O
1540 0.087719298 UUKVOOCCAKLCPT-UHFFFAOYSA-N OCC12CCCC(C2CC=C2C1CCC(=C2)C(C)C)(C)C(=O)O
1541 0.087719298 DYNISIGUMYFVJW-OCBLOMHFSA-N CC(C)C1=CC2=CCC3C(C)(CCCC3(C)C(=O)O)C2CC1O
1542 0.087719298 PUNKHEBEHDZNSB-XCVIRLNASA-N CC1(C)CCC[C@]2(C)[C@@H]1CC[C@]3(C)O[C@H]4OC(=O)C=C4CC[C@@H]23
1543 0.087719298 WHPZUERDRCQVGT-UHFFFAOYSA-N C=CC1(C)CCC2C(=CCC3C2(C)COCCC3(C)C(=O)O)C1
1544 0.087719298 FLRZSIWHIJTYQM-JUSAMEGKSA-N CC12CCC(O)C(C)(C=O)C1CCC3=CC(C)(C=C)C(O)CC23
1545 0.087719298 XZXBYKSHCKAAGI-UHFFFAOYSA-N CC(C1C(O)C(=O)C2=C(C1=O)CCC1C2(C)CCCC1(C)C)C
1546 0.087719298 DYNISIGUMYFVJW-AZNNDXHDSA-N CC(C)C1=CC2=CC[C@@H]3[C@](C)(CCC[C@@]3(C)C(=O)O)[C@H]2C[C@H]1O
1547 0.087719298 NAYNNKJTSOLSLK-UHFFFAOYSA-N OCC1(O)CCC2C1(C)CCC1C2CCC2=C1C(C)CC(=O)C2
1548 0.087719298 UWIQMSRDYMPREY-UHFFFAOYSA-N CC(=O)OC1CCC2C3CCC4OC=CCC4(C)C3CCC12C
1549 0.087719298 ZDBHIUKRIZEQGG-UHFFFAOYSA-N O=C1CC(C)C2=C(C1)CCC1C2CCC2(C1COCC2(C)O)C
1550 0.086956522 KHWYXTPDPJIZQG-YLZOMSAMSA-N CC1(C)CCCC2(C)C1C(O)CC3(C)OC(C)(CC(=O)C23O)C=C
1551 0.086956522 IYNFUZFVABUGDN-UHFFFAOYSA-N CC1CC2(C)C(C(C1=O)O)CCC1C2CCC2(C1CCC2=O)C
1552 0.086956522 INSIFDZCJULONO-UHFFFAOYSA-N OCC1(O)CCC2C1(C)CCC1C2CCC2=CC(=O)CCC12C
1553 0.086956522 PIZNXYJOMFHKQU-UHFFFAOYSA-N O=C1C(=C(C(C)C)C(=O)C2C1C1(C)CCCC(C1CC2)(C)C)O
1554 0.086956522 YMYLSONMRJEVBJ-QQXMDYFESA-N C[C@]1(CC2=C(C[C@@H]1O)[C@@]3(C)CCC[C@](C)([C@@H]3CC2)C(=O)O)C=C
1555 0.086206897 KMEBWSLNZHPFAX-UHFFFAOYSA-N O=C1CCC2(C(=CCC3C2CCC2(C3CCC2(C)O)C)C1O)C
1556 0.086206897 RXXBBHGCAXVBES-XMUHMHRVSA-N C[C@]12CCC(=O)C(=C1CC[C@@H]3[C@@H]2CC[C@]4([C@H]3CC[C@]4(C)O)C)O
1557 0.086206897 AXWUMLHVVOTAIO-NSOKGPEJSA-N CC(=CCCC1C2CCC3(C)OC3CCC(=C)C2COC1=O)C
1558 0.086206897 VFYPRIGWGWETDN-UHFFFAOYSA-N COC1C=CC2=C(C1)CCC1C2CCC2(C1CC(C2O)(C)O)C
1559 0.086206897 LFXFRPRDJQFULU-UHFFFAOYSA-N CC(C1=CC2=C(CC1)C1(C)COCCC(C1CC2)(C)C(=O)O)C
1560 0.086206897 KAJJDJJOUMTPIM-UHFFFAOYSA-N C=CC1(C)CC2=CCC3C(C2CC1O)(C)CCCC3(C)C(=O)O
1561 0.086206897 CBNQFBKWGKUUJZ-UHFFFAOYSA-N CC(=C1CCC2C(=C1)CCC1C2(C)COCCC1(C)C(=O)O)C
1562 0.086206897 BTBIVCDYAGIOTQ-ONIAQPFYSA-N CC(CCC=C(C)C)C1CC(O)C(CO)c2c(O)cc(C)cc12
1563 0.086206897 WJTFTJNIPGCITL-UHFFFAOYSA-N O=CC1CC2C(C1=O)(C)CCC1C2CCC2C1(C)CCC(C2)O
1564 0.086206897 QYHLRSIYNSOCOZ-QDGKJQRMSA-N CC(CCC=C(C)C)C1CCC2(C)CC=C(C=O)C1(C=O)C2O
1565 0.086206897 MGMOLZNAUACBCR-UHFFFAOYSA-N OC1CCC2(C(=CCC3C2CCC2(C3CCC2C(=O)O)C)C1)C
1566 0.086206897 BDJVDTNFHGGXPZ-UHFFFAOYSA-N CCCCCCCCCCCCC(O)CSCCC(O)=O
1567 0.086206897 DCLPBMPTOFSZFT-LFZDHENXSA-N CC1C(O)CC2(C)C(CCC=C2C)C1(CO)CCc3cocc3
1568 0.086206897 RXXBBHGCAXVBES-UHFFFAOYSA-N O=C1CCC2(C(=C1O)CCC1C2CCC2(C1CCC2(C)O)C)C
1569 0.086206897 UPEKYHOVVVPELC-LTFPLMDUSA-N CC(C)C(=O)CCC1(C)CC23OC1(O)CCC2(C)C(O)CCC3=C
1570 0.085470085 XKXGKWZMTKZRSL-UHFFFAOYSA-N CC(CC(CC=CCC=CCC=CCC=CCCCC(=O)O)O)O
1571 0.085470085 YWSWGILPMXOBMK-UHFFFAOYSA-N CCCCC1CCC(CC1)C(=O)OC1=CC=C(OCCC)C=C1
1572 0.085470085 MAPIHWIZDCONPK-UHFFFAOYSA-N OC1CC2C(CC1=O)CCC1C2CCC2(C1CCC2C(=O)C)C
1573 0.085470085 VMIIXZNSJUZRQW-UHFFFAOYSA-N OC=CCC1(C)C(CCC2C1CCC1(C2CCC1O)C)CC(=O)O
1574 0.085470085 DOOSHXVXAXTWNO-WDBHGICGSA-N CC1(C)CCCC2(C)C1CC(=O)C3=CC(C)(CC(O)C23)C4CO4
1575 0.085470085 USEGNLRZEPYSPY-LEYLRVBBSA-N CC1C2CCC3C(C)(C)CC(O)C(O)C3(C)C2C(=O)C=C1C=C
1576 0.085470085 PWUFHICKPNWPEC-UHFFFAOYSA-N COC(=O)C1CCCC2(C)C1CC=C1C=C(C(C)C)C(O)CC21
1577 0.085470085 NOENEZXVLVHQBV-UHFFFAOYSA-N OCC1(O)CCC2C1(C)CCC1C2C(C)CC2=CC(=O)CCC12
1578 0.085470085 KDNOCPCWEJOANT-UHFFFAOYSA-N O=C1CCC2(C(=C1)CCC1C2CCC2(C1CCC(C2O)O)C)C
1579 0.085470085 KZEIFNNELLKCOE-UHFFFAOYSA-N O=C1CCC2C(=C1C)CCC1C2CCC2(C1CC(C2O)(C)O)C
1580 0.085470085 VCPGFQHZQLLZOV-UHFFFAOYSA-N CC(=C1CCC2C(=C1)COCC1C2(C)CCCC1(C)C(=O)O)C
1581 0.085470085 JDNSLVADAHWSEE-UHFFFAOYSA-N COC1=CCC2=C(C1)CCC1C2CCC2(C1CC(C2O)(C)O)C
1582 0.085470085 GUYBOPMKEZJQNZ-UHFFFAOYSA-N OCC(=C)C(CC1C2=C(CCC2(C)CCC1(C)C(=O)O)C(C)C)O
1583 0.085470085 LKVSVJPAWMYHLZ-UHFFFAOYSA-N CCCCC(CC)C(=O)OCC(CC)(CO)COC1=CC=CC=C1
1584 0.085470085 ALPFFZDWVQYHTO-UHFFFAOYSA-N O=C1C(=C(C(C)C)C(C2=C1C1(C)CCCC(C1CC2)(C)C)O)O
1585 0.085470085 JDNSLVADAHWSEE-NADOGSGZSA-N C[C@]12CC[C@H]3[C@H]([C@@H]1C[C@]([C@@H]2O)(C)O)CCC4=C3CC=C(C4)OC
1586 0.085470085 AGXPDTLJVXQNQL-UHFFFAOYSA-N OCC1(O)CCC2C1(C)CCC1C2CCC2=CC(=O)C(CC12)C
1587 0.085470085 DVUDORAAQQCBDD-UHFFFAOYSA-N O=C1CCC2(C(=C1)CCC1C2CCC2(C1COCC2(C)O)C)C
1588 0.084745763 HAFUEVCORQGSRZ-KXMHTTHWSA-N CC1C(O)C(O)C2(C)C(CCC=C2C)C1(C)CCc3cocc3
1589 0.084745763 NFEYELMBFDLTKE-DWIQROTPSA-N C[C@@H]1[C@@H](O)[C@@H](O)[C@H]2C(C)(C)CCC[C@]2(C)[C@@]1(O)CCc3cocc3
1590 0.084745763 DJMWXXLWWILMGF-YFYQMDMQSA-N CC1(C)CCCC2(C)C3CCC(=C(C=O)C3OC(O)CC12)C=C
1591 0.084745763 DJMWXXLWWILMGF-HBWRTXEVSA-N CC1(C)CCC[C@]2(C)[C@H]3CCC(=C(C=O)[C@@H]3O[C@@H](O)C[C@@H]12)C=C
1592 0.084745763 DJMWXXLWWILMGF-NUABRCLCSA-N CC1(C)CCCC2(C)C3CCC(=C(C=O)C3OC(O)CC12)C=C
1593 0.084745763 HAFUEVCORQGSRZ-QIXFSGBHSA-N CC1C(O)C(O)C2(C)C(CCC=C2C)C1(C)CCc3cocc3
1594 0.084745763 COKUHFPPKGDOTQ-UHFFFAOYSA-N CC1CC2=C(O)C(=O)CCC2(C2C1C1CCC(C1(C)CC2)O)C
1595 0.084745763 WCCVNSPGNQJYTH-UHFFFAOYSA-N O=C1C=C2CCC3C(C2CC1C)CCC1(C3COCC1(C)O)C
1596 0.084745763 YIWMQGFUDMPIHR-UHFFFAOYSA-N O=CC1=C(O)CC2C(C1)(C)C1CCC3(C(C1CC2)CCC3O)C
1597 0.084745763 GTOZGWPAQKVWLE-STOHGWAJSA-N CC1CC(O)C2(C)C(CCC=C2C(=O)O)C1(C)CCC(=CCO)C
1598 0.084745763 ZAZLEBYUHOCRNY-IPDCRLFISA-N CC1CCC2C3C1CC=C(C)C3C2(CO)CCC=C(/C)C(=O)O
1599 0.084745763 RTCMCZIJRDMSDQ-UHFFFAOYSA-N O=C1CCC2C(=C1)CC(C1C2CCC2(C1COCC2(C)O)C)C
1600 0.084745763 GTOZGWPAQKVWLE-DLOZJNQXSA-N CC1CC(O)C2(C)C(CCC=C2C(=O)O)C1(C)CCC(=CCO)C
1601 0.084745763 LAMHAHZCMHQIMD-UHFFFAOYSA-N OCC(=O)C1CCC2C1(C)CCC1C2CCC2C1CCC(=O)C2
1602 0.084033613 CZWJZRKWXSRHDF-ZCZMECHJSA-N CC(CCC(/C=C/CC=CCC=CCC=CCCCC(=O)O)O)O
1603 0.084033613 HPQKNJHVWUWAOR-UHFFFAOYSA-N CC(CCC1C(=C)CCC2C1(C)CCCC2(C)C(O)=O)CC(O)=O
1604 0.084033613 HPQKNJHVWUWAOR-UHFFFAOYSA-N CC(CCC1C(=C)CCC2C1(C)CCCC2(C)C(O)=O)CC(O)=O
1605 0.084033613 HPQKNJHVWUWAOR-UHFFFAOYSA-N CC(CCC1C(=C)CCC2C1(C)CCCC2(C)C(O)=O)CC(O)=O
1606 0.084033613 MTAGALXGQXZRRV-SUKDQFRTSA-N CC1(CCC2(C)C(CCC3C2=CC(=O)C(O)C3(C)CO)C1)C=C
1607 0.084033613 VUWOGLPICKGRDI-QEYSWXTQSA-N CC1(C)CCCC2(C)C1CCC(=C)C2C3CC(CC(O)OO3)C=O
1608 0.084033613 DHXUQAKKYIVUFU-MUGJNUQGSA-N CC(=CCCC1(C)C(O)CCC2(C=O)C1CCC(=C2C=O)C)C
1609 0.084033613 SORDASWZVRTIAH-OPCPZBQGSA-N CC=C(/C)C1OC2(C)CC(O)C3C(C)(C)CCC(=O)C3(C)C2C1O
1610 0.084033613 JEVQTSPAWDJYIU-IKGGEKQMSA-N OC(CCCC(O)C)/C=C/C=CCC=CCC=CCCCC(=O)O
1611 0.084033613 SORDASWZVRTIAH-RHKDIGOASA-N CC=C(/C)C1OC2(C)CC(O)C3C(C)(C)CCC(=O)C3(C)C2C1O
1612 0.084033613 MQYGRKJMPZVRPO-UHFFFAOYSA-N CCC1(O)CCC2C1(C)CCC1C2CCC2=C1CCC(=O)C2O
1613 0.084033613 SSPZJEMFTLLFHX-UHFFFAOYSA-N CC1CC2=C(O)C(=O)CCC2C2C1C1CCC(C1(CC2)C)(C)O
1614 0.084033613 MTAGALXGQXZRRV-JSTLVUAASA-N CC1(CCC2(C)C(CCC3C2=CC(=O)C(O)C3(C)CO)C1)C=C
1615 0.084033613 VHVZBORZOZSOLA-UHFFFAOYSA-N COC1CCC2(C(=CCC3C2CCC2(C3CC(C2=O)O)C)C1)C
1616 0.084033613 OEXHIFJIFYBGON-CXQPBAHBSA-N CC(=CCCC1(C)C(O)CCC2(C)C1CC=C(C=O)C2C=O)C
1617 0.084033613 JYOFALADCIRECO-UXESJPJBSA-N CC(O)(CCC1C(=C)CCC2C1(C)CC(O)CC2(C)C(=O)O)C=C
1618 0.084033613 OEXHIFJIFYBGON-FSGKZVOOSA-N CC(=CCCC1(C)C(O)CCC2(C)C1CC=C(C=O)C2C=O)C
1619 0.083333333 MKCZRZOLOBOVND-UHFFFAOYSA-N OCC(=CC(=O)O)C(CC1C(C)CCC2(C1=C(CC2)C(C)C)C)O
1620 0.083333333 OQJBHWXNMJAZMI-UHFFFAOYSA-N CCCCCCCCCCCCCCS(=O)CCC(O)=O
1621 0.083333333 MQMODHKFYZEGRC-UHFFFAOYSA-N CCCCCC1CCC(CC1)C(=O)OC1=CC=C(OCC)C=C1
1622 0.083333333 MZQXAWAWDWCIKG-OHPMOLHNSA-N CCCC(O)C\C=C/C\C=C/CCCCCCCC(O)=O
1623 0.082644628 DRADQNWZVRVWSM-UHFFFAOYSA-N CCCCCCCCCS(=O)CCCCCCCC(O)=O
1624 0.082644628 XTLVZNQEJRQDTP-KDFHGORWSA-N CCCCCCC(O)\C=C\C=C\CCCCCCC(O)=O
1625 0.082644628 UCBCVZYUYREXOT-IPZZXCBHSA-N CC1(C)C2CCC3=CC(C)(CCC3C2(C)CCC1=O)C(=O)CO
1626 0.081967213 NVNBXFPYJOINAR-AJMKIUIDSA-N CC1=CCC2C(C)(CCCC2(C)C(=O)O)C1CCC(=CCO)CO
1627 0.081967213 YFSXQBFADGXLJI-UHFFFAOYSA-N COC(=O)CCCCCCCCC(C)C1=CC=C(C=C1)C(C)=O
1628 0.081967213 PIAULNRJXICGQQ-RDLFHWDQSA-N CC1(C)[C@H]2[C@H](O)CC(=C)[C@@H](CCC(=C)[C@H](O)CO)[C@]2(C)CCC1=O
1629 0.081967213 HNMFJVHWNMPQGF-HIBPSGHXSA-N C[C@H](CC(=O)C=C(C)C)[C@H]1CC[C@]2(C)CC(=O)C=C(C)[C@]2(O)C1
1630 0.081967213 NVNBXFPYJOINAR-ONCXSQPRSA-N CC1=CC[C@@H]2[C@](C)(CCC[C@@]2(C)C(=O)O)[C@H]1CCC(=CCO)CO
1631 0.081967213 BIENROFQAQVCIQ-BWMSTMORSA-N CC1(C)C(O)C(=O)CC2(C)C1CCC3(C)OC(C)(CC(O)C23)C=C
1632 0.081967213 XGMLGMPQCGHRFO-ZLFHITIASA-N CC1C(=O)OC2OCC3CCC(=C1C23)C4(C)CCCC(C)(C)C4
1633 0.081967213 LKVQQHIKDCVRBC-UHFFFAOYSA-N OC(CCC1CCC=C1)CCCCCCCCCC(=O)O
1634 0.081300813 OCBYZNFGCPOXBL-XTDQBWQRSA-N CC1=CC(O)C2C(C)(C)CCCC2(C)C13CCC(C)(CC(=O)O)O3
1635 0.081300813 UEACVWQFQBVDGK-UHFFFAOYSA-N OCCC(CCC=CCC=CCC=CCC=CCCCC(=O)O)O
1636 0.081300813 FZPPPHCAGRAHSP-UHFFFAOYSA-N OCCCC(CC=CCC=CCC=CCC=CCCCC(=O)O)O
1637 0.081300813 GSSZFRWQHGFMFO-UHFFFAOYSA-N OC(CCCC1CCC=C1)CCCCCCCCC(=O)O
1638 0.081300813 HOGGRKZIIRPLLG-UHFFFAOYSA-N CCCCCCC(=O)C=CCCCCCCCCC(O)=O
1639 0.081300813 OCBYZNFGCPOXBL-YANNOABASA-N CC1=CC(O)C2C(C)(C)CCCC2(C)C13CCC(C)(CC(=O)O)O3
1640 0.081300813 RBVRYDWTKMWSNY-MVJPYGJCSA-N CC1(C)CCCC2(C)C1CC=C(CO)C23CCC(C)(CC(=O)O)O3
1641 0.081300813 IYQCNNKCGMGPGU-UHFFFAOYSA-N CCCCCCC=CC=CCCCCCC(CC(=O)O)O
1642 0.081300813 RBVRYDWTKMWSNY-UHFFFAOYSA-N OCC1=CCC2C(C31CCC(O3)(C)CC(=O)O)(C)CCCC2(C)C
1643 0.081300813 RBVRYDWTKMWSNY-XLNTUCKNSA-N CC1(C)CCCC2(C)C1CC=C(CO)C23CCC(C)(CC(=O)O)O3
1644 0.080645161 ULKUFLHRMKTVMM-HRLRPISESA-N CC=C(C)/C(=O)OC1CC(C2C(CCC(=C)C12)C(C)C)C(=O)C
1645 0.080645161 XWVGZNYHKHGOKZ-FHELPVNXSA-N CC(=CC=O)C=CC1C(C)(O)C(O)C(O)C2C(C)(C)CCCC12C
1646 0.080645161 XWVGZNYHKHGOKZ-UONADXLZSA-N CC(=C/C=O)C=CC1C(C)(O)C(O)C(O)C2C(C)(C)CCCC12C
1647 0.080645161 GEBVGXQQOIOUKO-UHFFFAOYSA-N OC=C(C(=O)O)CC1(C)C(C)CCC2C1CCC1(C2CCC1O)C
1648 0.080645161 FKEAHKJGDUNXFE-SZPPPQKLSA-N CC(=CCCC(=CCC[C@](C)(O)[C@@H]1COC(C)(C)O1)C)C
1649 0.08 WPXKRWQVTCPYNF-WFHGGRNNSA-N CCC(CCC(/C=C/C=CCC=CCC=CCCCC(=O)O)O)O
1650 0.08 YWBLLZVGWSJXFS-UHFFFAOYSA-N CCCCCCC=CC=CCCCC(CCCC(=O)O)O
1651 0.08 YZGQUWYFQRBHPK-UHFFFAOYSA-N CCCCCCCC1=CC=C(C=C1)C(=O)CCC1OCCCO1
1652 0.08 FMIMOBORRXXDBN-UHFFFAOYSA-N CCCCCCC=CC=CCCC(CCCCC(=O)O)O
1653 0.08 QBGKDWHKIQYJOS-UHFFFAOYSA-N CCCCCCC=CC=CCCCCC(CCC(=O)O)O
1654 0.08 MZRJVKIOFHFKCI-UHFFFAOYSA-N OC(=O)CCCC=CCC=CCC=CCC=CCCC(C(O)C)O
1655 0.079365079 FTJQWKHHXIINKC-UHFFFAOYSA-N CCCCCCCC(CC(=O)CCc1ccc(c(c1)OC)O)OC
1656 0.079365079 MZQXAWAWDWCIKG-UHFFFAOYSA-N CCCC(CC=CCC=CCCCCCCCC(=O)O)O
1657 0.079365079 MZQXAWAWDWCIKG-VFELAICQSA-N CCCC(O)CC=CCC=CCCCCCCCC(=O)O
1658 0.079365079 AASDTWSXHNYQRB-YCXSCNGFSA-N CCC(/C=C/CCCC=CCC=CC=CC(CCCC(=O)O)O)O
1659 0.079365079 MZQXAWAWDWCIKG-KRWDZBQOSA-N CCC[C@H](O)CC=CCC=CCCCCCCCC(=O)O
1660 0.079365079 JEVGEQXHKWVAFE-RPMFJZFNSA-N OCCCCCC(/C=C/C=CCC=CCC=CCCCC(=O)O)O
1661 0.079365079 FZWGXUKYJQGAND-XAZHRRCGSA-N CC1(C)CCCC(=C)C2C1CCC2(C)C3COC(=O)C(O)C3CO
1662 0.079365079 MZQXAWAWDWCIKG-SPSBLGDNSA-N C(CCCCCCC/C=C\C/C=C\C[C@H](O)CCC)(=O)O
1663 0.079365079 WCIHEUGQBRAUFW-UHFFFAOYSA-N CCCCCCC=CC=CCC(CCCCCC(=O)O)O
1664 0.079365079 WKXCHFCYHPWNNL-KXEBQEOWSA-N CC1CCC2(C)C(CCCC2(C)O)C1(C)CCC3=CC(=O)OC3O
1665 0.079365079 OOMVDSBBKJQXKQ-WQPBPFJHSA-N CCC(CC(/C=C/CC=CCC=CCC=CCCCC(=O)O)O)O
1666 0.078740157 ZLIVOFGWOIOQMV-UHFFFAOYSA-N CCCCCCC=CC=CCCCCCCC(C(=O)O)O
1667 0.078740157 MPTNGCZYTDZDRW-UHFFFAOYSA-N CCCCC(CC=CC=CCCCCCCCC(=O)O)O
1668 0.078740157 AJMRSQHSPYCDES-GEASMQNYSA-N CCC=CCC(/C=C/CCCCCCCCCC(=O)O)O
1669 0.078740157 IPASPKBXTIYIHC-GFBZKKKVSA-N CCCCCCCCCC(O)(CC=C/CCC(=O)O)C=C
1670 0.078740157 QJXBWMKHNQYKMO-QBCCGUPOSA-N CC1(CCC2C(=C)CCC3C2(C)CCCC3(C)C(=O)O)OC1CO
1671 0.078125 BPKJSXZUBZCUCJ-UHFFFAOYSA-N CCCCCCCCC1=C(OC1)CCCCCCC(=O)O
1672 0.078125 NKZUGHQKYBQVFV-UHFFFAOYSA-N CCOCCCC=CCC=CCC=CCC1OC1CCCC(=O)O
1673 0.078125 MLBJRCNJBRTTRX-LUKOGQSOSA-N CCCCOCC=CCC=CCC(/C=C/C=CCCCC(=O)O)O
1674 0.078125 RLQPICASUJTKCN-UHFFFAOYSA-N CCCCOCCCCC1=C(C1)CCCCCCC(=O)O
1675 0.078125 RMZXWOQZCSGLON-UHFFFAOYSA-N CC(CCCC=CCC=CCC=CCC=CCCCOC(=O)O)O
1676 0.078125 FIHGVPGOZBCLQN-UHFFFAOYSA-N CCC(=CCCC(CC(=O)OC)C)CCC1OC1(C)CC
1677 0.078125 DWISSWYKLBPJRD-UHFFFAOYSA-N CC(CCCC=CCC=CCC=CCC=CCCOCC(=O)O)O
1678 0.078125 LIYCOTUUWOESJK-VBLHFSPLSA-N CCCCC/C=C\C/C=C\C[C@@H](/C=C/C=C\CCCC(=O)O)OO
1679 0.078125 TWBHJEODSOGESC-UHFFFAOYSA-N OCCCCCC=CCC=CCC=CCC=CCCCOC(=O)O
1680 0.078125 LTOHDWWJWIVOOP-UHFFFAOYSA-N CCC(CCC=CCC=CCCCCCCCC(=O)O)O
1681 0.078125 FAWKVPJWFKTGOB-SDNWHVSQSA-N CCCCCCC=CC(=O)CCCCCCC(=O)OCC
1682 0.078125 BMZXNGGKDMPLIJ-DYICZSQZSA-N CCCCCC(/C=C/C=CCC=CCC=CCCC#CO)OO
1683 0.078125 AZFFGYLPQIFOAE-UHFFFAOYSA-N CCCCCCC=CC=CCCCCCCCOC(=O)O
1684 0.078125 UQUGYUZEFUMTEE-UHFFFAOYSA-N CCCCCC=CCC=CCC=CCC1OC1CCOCC(=O)O
1685 0.078125 LFGBXWBVMQXCKK-UHFFFAOYSA-N CCCCCC=CCC(=CCC=CCC1OC1CCCC(=O)O)O
1686 0.078125 CPHNIZQYGWKRMV-UHFFFAOYSA-N CC(CCCCCCC1=C(C1)CCCCCCC(=O)O)O
1687 0.078125 NCTLQFMDPRJPTR-UHFFFAOYSA-N OCCCCOCC=CCC=CCC=CCC=CCCCC(=O)O
1688 0.078125 GURZHMGNXDUKMO-UHFFFAOYSA-N CCCCCC=CCC=CCC=CCC1OC1CCCOC(=O)O
1689 0.078125 MFAYXOLUJJXHCN-KXAOQFNBSA-N CC1C(=O)CC2C(C)(C)CCCC2(C)C13CCC4(COC=C4)O3
1690 0.078125 NXZJHZLHICFNTE-UHFFFAOYSA-N CCCCCC=CCC=CC=CC(CC=CCC(C(=O)O)C)OO
1691 0.078125 PYZRVOGCTHXLCN-JOBJLJCHSA-N CCCCCCC(=O)C=CC=CC(=O)CCCCCC(=O)OCC
1692 0.078125 QHQVIZDBKVYMNF-YEWYVVRGSA-N CC(=C/CCC1=CC(=O)OC1)CCC=C(/C)CCC(O)C(C)(C)O
1693 0.078125 MBVODZZHGAGOPM-PEIUPEMUSA-N CC1(C)CCCC2(C)C1CCC3(C)OC(CC23)C4(OC4CO)C=O
1694 0.078125 NSYIWDWDFMSPJJ-SOHDHNSJSA-N CC(C)CC(=O)CC(C)C1CCC2(C)CC(=O)C=C(C)C2(C1)OO
1695 0.078125 CQVPQVUCJIFYMK-HMEICLBBSA-N CC(=CCCC(=CCCC(=C/CCC(=CCO)C)C(=O)O)CO)C
1696 0.078125 SLKROLMCAXMYDH-UHFFFAOYSA-N CCCCCC(C(=O)CC=CCC=CCC=CCCCC(=O)O)O
1697 0.078125 CWZAHTMXQKLSBE-JXFKEZNVSA-N CCCCCC(=O)CC1CC(=C(C)C(=O)C1(C)O)CC(=O)CCC
1698 0.078125 PSZULFGOOBPSCW-UHFFFAOYSA-N CCCCCCCCC1=C(C1O)CCCCCCC(=O)O
1699 0.078125 YMDZCLVINCSJTR-UHFFFAOYSA-N CC(CCCC=CCC=CCC=CCC=CCCC(C(=O)O)O)O
1700 0.078125 DHXLRIRGRIATPP-UHFFFAOYSA-N CCCCOCC1OC1CC=CCC=CCC=CCCCC(=O)O
1701 0.078125 JSBZFPHNWYOFON-RISVGRPXSA-N CC(=C)C1CC=C2CC(C)(CCC2C1(C)CCC(=O)O)C(O)CO
1702 0.078125 CWZAHTMXQKLSBE-OXJNMPFZSA-N CCCCCC(=O)C[C@@H]1CC(=C(C)C(=O)[C@]1(C)O)CC(=O)CCC
1703 0.078125 CXMAUGQMGCFKTD-UHFFFAOYSA-N CCCOCCC=CCC=CCCCCCCCC(=O)O
1704 0.078125 HTKGLTQHWWFLAM-UHFFFAOYSA-N OCCCCCC=CCC=CCC=CCC=CCCOCC(=O)O
1705 0.078125 XYDVGNAQQFWZEF-UHFFFAOYSA-N CCC(C(CC=CCC=CCC=CCC=CCCCC(=O)O)O)O
1706 0.078125 ITXGIRZCCUTEJX-JKSUJKDBSA-N CCCCCC1C(CCCCCCCC(=O)O)CCC1=O
1707 0.078125 SKIQULSONATZGK-QINSGFPZSA-N CCCCCCCCC(=O)C=C/CCCCCCC(=O)O
1708 0.078125 IXVFBCACQLWQFQ-HXUPABGDSA-N CCCCCC=CCC(/C=C/C=CCC=CCC(C(=O)O)C)OO
1709 0.078125 RTALUIBJNFDBTC-RLPRXVRJSA-N CC(CCC=C(C)C)C1CCC(CO)C12CC=C(C(O)C2)C(=O)O
1710 0.078125 FTFMBKJISJAOCE-UHFFFAOYSA-N CCCCCC(=CCC=CCC=CCC1OC1CCCC(=O)O)O
1711 0.078125 QWRPJDGRCGZWSK-CNVJLJKISA-N CC(CCC1C(=CCC(C(=C)C)C1(C)CCC(=O)O)C)CC(=O)O
1712 0.078125 LFJVBCNUYNPNCN-UHFFFAOYSA-N CCCCCCCCC1=C(C1)CCC(CCCC(=O)O)O
1713 0.078125 HSRPLMSVQCXBMV-UHFFFAOYSA-N CCCOCCCCCC1=C(C1)CCCCCCC(=O)O
1714 0.078125 ITXGIRZCCUTEJX-HZPDHXFCSA-N C(CCCCCCC[C@H]1[C@@H](CCCCC)C(=O)CC1)(=O)O
1715 0.078125 ITXGIRZCCUTEJX-HOTGVXAUSA-N C(CCCCCCC[C@@H]1[C@H](CCCCC)C(=O)CC1)(=O)O
1716 0.078125 NSYIWDWDFMSPJJ-YDGZCJQPSA-N CC(C)CC(=O)CC(C)C1CCC2(C)CC(=O)C=C(C)C2(C1)OO
1717 0.078125 FPJIZNSQAOJNCX-UHFFFAOYSA-N CCCCCCCOCC1=C(C1)CCCCCCC(=O)O
1718 0.078125 SKIQULSONATZGK-NTCAYCPXSA-N CCCCCCCCC(=O)C=CCCCCCCC(=O)O
1719 0.078125 LIYCOTUUWOESJK-OIZRIKEUSA-N C(OO)(C/C=C\C/C=C\CCCCC)/C=C/C=C\CCCC(=O)O
1720 0.078125 MKUSCZSRMBCYHE-CVJUOOOLSA-N C(/C/C=C\C/C=C\CCCCC)=C/CC(OO)/C=C/CCC(=O)O
1721 0.078125 UGQXQYOCMPMECO-WQPBPFJHSA-N CCCOCC(/C=C/CC=CCC=CCC=CCCCC(=O)O)O
1722 0.078125 JXFBEWVVRZSWHR-UHFFFAOYSA-N CCCCCCC=CC=C(CCCCCCCC(=O)O)O
1723 0.078125 TXXGKQRMDZCBJW-UHFFFAOYSA-N CCCCCC=CCC1OC1CC=CCC=CCCCOC(=O)O
1724 0.078125 UAWGDPCGSUOWHF-UHFFFAOYSA-N CCCCCC=CCC1OC1CC=CCC=CCCOCC(=O)O
1725 0.078125 SKIQULSONATZGK-UHFFFAOYSA-N CCCCCCCCC(=O)C=CCCCCCCC(=O)O
1726 0.078125 HZENKXVEQLHNJR-UHFFFAOYSA-N CCCCCC=CCC1OC1CC=CCC1OC1CCCC(=O)O
1727 0.078125 ITRZNVYXOFOBRV-SDNWHVSQSA-N CCCCCC=CC(=O)CCCCCCCCCC(=O)O
1728 0.078125 AMQWXZAGVJEVNO-UHFFFAOYSA-N OCCCCCC(=CCC=CCC=CCC=CCCCC(=O)O)O
1729 0.078125 IMENRNCVOPABDL-PKGUEVMLSA-N CCCCCC=CCC=CCC(/C=C/C=CCC(C(=O)O)C)OO
1730 0.078125 PHENQNGJFNGTAI-UHFFFAOYSA-N CCCCCCCCC1=C(C1)CC(CCCCC(=O)O)O
1731 0.078125 XAUQIQRYUHDJNR-UHFFFAOYSA-N CCOCCCC=CCC=CCC1OC1CC=CCCCC(=O)O
1732 0.078125 YCRWFEGNCPOQQH-UHFFFAOYSA-N CCCOCCC=CCC=CCC1OC1CC=CCCCC(=O)O
1733 0.078125 LIYCOTUUWOESJK-ABTOWWTLSA-N CCCCCC=CCC=CCC(/C=C/C=CCCCC(=O)O)OO
1734 0.078125 MFAYXOLUJJXHCN-IZHFEEFNSA-N CC1C(=O)CC2C(C)(C)CCCC2(C)C13CCC4(COC=C4)O3
1735 0.078125 QAPPYQCXTJHNRC-UHFFFAOYSA-N CCCCCCC=CC=CCCCCCCOCC(=O)O
1736 0.078125 LIJPXWXRCLNHOC-DEJCQSQZSA-N CCCC(C(/C=C/CC=CCC=CCC=CCCCC(=O)O)O)O
1737 0.078125 MBQOTTVGQWAFTC-ZMOJJHALSA-N CC(CCC1C(=CCC2C(C)(C)C(O)C(=O)CC12C)C)CC(=O)O
1738 0.078125 MFAYXOLUJJXHCN-UHFFFAOYSA-N CC1C(=O)CC2C(C)(C)CCCC2(C)C11CCC2(COC=C2)O1
1739 0.078125 IQSJXSUNMXVLFE-UHFFFAOYSA-N CCCCCC1OC1CC=CCC=CCC=CCCOCC(=O)O
1740 0.078125 UNGJSIHPJNKDAX-UHFFFAOYSA-N CCCCCC1OC1CC=CCC=CCC=CCCCOC(=O)O
1741 0.077669903 JBZBBYSLHBTTHB-ZWOHWCSTSA-N C1CC[C@@]2(C)[C@]3([H])CC[C@@]4(C=C[C@]3(C4)[C@@H](O)C[C@]2([H])[C@@]1(C(=O)O)C)C
1742 0.077669903 QSMXTCQOYVURFR-UHFFFAOYSA-N OC1CC(C2(C1C1CCC3C(C1CC2)(C)C=C(C(=O)C3)C)C)O
1743 0.077669903 KMLXVEXJZSTMBV-OHTROTHOSA-N [C@@]123CC([C@@H](CC[C@@]1([H])[C@]1(C)CCC[C@@](C)(C(O)=O)[C@@]1([H])C[C@@H]2O)C3)=C
1744 0.077669903 NBRFECPRHLGZRE-PTKMSILFSA-N CC(C)C1CCC(=CCCC(=CC(O)CC2=CC1OC2=O)C)C
1745 0.077669903 PBADTGZBFPSKOQ-INIPNLRTSA-N CC1(O)CC23CCC4C(C)(CCCC4(C)C(=O)O)C2C=CC1C3
1746 0.077669903 MHVNHDYWKUKRRJ-HSJBFBDPSA-N CC12CCCC(C)(C1CCC34CC5C(CC23)C5(C)C4O)C(=O)O
1747 0.077669903 UJHUZJXXNIWPNC-BONJLBFOSA-N CC12CCCC(C)(C1CCC34CC(C(O)CC23)C(=C)C4)C(=O)O
1748 0.077669903 GVGJRXSJJHLPGZ-KHUABEEFSA-N CC12CCCC(C)(C1CCC34CC(CCC23)C(=C)C4O)C(=O)O
1749 0.077669903 IZKLRFJACWWWBZ-BNQZHTPESA-N CC1(C)C2C(O)CC34CC(CCC3C25CCC1(O)OC5)C(=C)C4
1750 0.077669903 OPKKBOZLQOGRNE-DIZUZXFTSA-N CC1(C)CCCC2(C1CCC34CC(CCC23)C(=C)C4O)C(=O)O
1751 0.077669903 UIIHNSMHUFJCOO-BVMALAMASA-N CC(C)C1CCC(=C)C2C3CC(=C)C4(O)CCC(C)(O4)C(O3)C12
1752 0.077669903 CISCFXYVWOHCEA-JXNMKVQOSA-N CC12CCCC(C)(C1CCC34CC(CC(O)C23)C(=C)C4)C(=O)O
1753 0.077669903 QFVOYBUQQBFCRH-MSPXFKQSSA-N CC12CCCC(C)(C1CCC34CC(=C)C(O)(CCC23)C4)C(=O)O
1754 0.077669903 WAEGYYNVNMJKJG-AAAYVJRRSA-N C[C@@]12CCC[C@](C)([C@H]1CC[C@]34CC(=C)[C@H](CC[C@@H]23)[C@H]4O)C(=O)O
1755 0.077669903 VIPUZYFCPBOJJF-GXKRQMSLSA-N CC1=C/CCC2=CC(OC2=O)C(CCC(=CCC1)C)C(C)(C)O
1756 0.077669903 GVGJRXSJJHLPGZ-BONJLBFOSA-N CC12CCCC(C)(C1CCC34CC(CCC23)C(=C)C4O)C(=O)O
1757 0.077669903 GVGJRXSJJHLPGZ-IDRWLXGUSA-N CC12CCCC(C)(C1CCC34CC(CCC23)C(=C)C4O)C(=O)O
1758 0.077669903 GZWNMXOGMSCHQC-LJENBLKKSA-N CC12CCCC(C)(C1CC(O)C34CCC(CC23)C(=C)C4)C(=O)O
1759 0.077669903 VDKAWCFXCLMFBY-GZEMPWHCSA-N CC1(C)CCCC2(C)C3CCC4C(O)C3(C(O)CC12)C(=O)C4=C
1760 0.077669903 HOXXRBTYZMUKTD-RJDOWDFHSA-N C[C@@]12CCC[C@](C)([C@H]1CC[C@@]34CC[C@@](O)(C[C@@H]23)C(=C)C4)C(=O)O
1761 0.077669903 VDKAWCFXCLMFBY-WWQSBEOESA-N CC1(C)CCC[C@@]2(C)[C@@H]3CC[C@H]4[C@@H](O)[C@@]3([C@H](O)C[C@H]12)C(=O)C4=C
1762 0.077669903 UJHUZJXXNIWPNC-DZAVYMGKSA-N CC12CCCC(C)(C1CCC34CC(C(O)CC23)C(=C)C4)C(=O)O
1763 0.077669903 BNFGERMUTOUIQF-ZBUJRKDESA-N CC12CC3CCC4C(C)(CCCC4(C)C35CC1C2C5O)C(=O)O
1764 0.077669903 GVGJRXSJJHLPGZ-JXNMKVQOSA-N CC12CCCC(C)(C1CCC34CC(CCC23)C(=C)C4O)C(=O)O
1765 0.077669903 MHVNHDYWKUKRRJ-UXFRUBCJSA-N CC12CCCC(C)(C1CCC34CC5C(CC23)C5(C)C4O)C(=O)O
1766 0.077669903 REFPIPGRFRVTDA-UXFRUBCJSA-N CC12CCCC(C)(C1CC(O)C34CC5C(CC23)C5(C)C4)C(=O)O
1767 0.077669903 NWLSIIIDKQFVSB-XUKSYQPQSA-N CC12CCCC(CO)(C1CCC34CC5C(CC23)C5(C)C4)C(=O)O
1768 0.077669903 RIYJTONBFSARKC-UHFFFAOYSA-N O=C1CCC2(C(C1)CCC1C2=CCC2(C1(O)CCC2(C)O)C)C
1769 0.077669903 REFPIPGRFRVTDA-HSJBFBDPSA-N CC12CCCC(C)(C1CC(O)C34CC5C(CC23)C5(C)C4)C(=O)O
1770 0.077669903 QLXZPCKJKPJNCW-UHFFFAOYSA-N O=C1CCC2(C(=C1)C(C)CC1C2CC(O)C2(C1CCC2O)C)C
1771 0.077669903 AMWMHSPIXDEJLI-SBPXRTMWSA-N CC12CC3(CCC4C(C)(CCCC4(C)C(=O)O)C3CC1O)C=C2
1772 0.077669903 VDKAWCFXCLMFBY-IPDBMXHFSA-N CC1(C)CCCC2(C)C3CCC4C(O)C3(C(O)CC12)C(=O)C4=C
1773 0.077669903 DQKIEUZHDCNMOJ-RBLKCTMESA-N CC12CCCC(CO)(C1CCC34CC(CCC23)C(=C)C4)C(=O)O
1774 0.077669903 KMLXVEXJZSTMBV-YDIYEOSVSA-N C[C@@]12CCC[C@@]([C@H]1C[C@@H]([C@]34[C@H]2CC[C@H](C3)C(=C)C4)O)(C)C(=O)O
1775 0.077669903 VDKAWCFXCLMFBY-RGSSWUOCSA-N CC1(C)CCCC2(C)C3CCC4C(O)C3(C(O)CC12)C(=O)C4=C
1776 0.077669903 DQKIEUZHDCNMOJ-UHFFFAOYSA-N OCC1(CCCC2(C1CCC13C2CCC(C3)C(=C)C1)C)C(=O)O
1777 0.077669903 UELMXLMCUGPDGU-SZBWWIKHSA-N CC1=CC23CC1CCC2C4(C)CCCC(C)(C4CC3O)C(=O)O
1778 0.077669903 KMLXVEXJZSTMBV-UHFFFAOYSA-N C=C1CC23CC1CCC3C1(C(CC2O)C(C)(CCC1)C(=O)O)C
1779 0.077669903 NBRFECPRHLGZRE-QACWMDKXSA-N CC(C)C1CCC(=CCCC(=CC(O)CC2=CC1OC2=O)C)C
1780 0.077669903 GVGJRXSJJHLPGZ-RRZIAXBRSA-N CC12CCCC(C)(C1CCC34CC(CCC23)C(=C)C4O)C(=O)O
1781 0.077669903 WCGWZJOGQROUFC-SGFSRKTBSA-N C[C@]12CCC(=O)C(CO)(CO)[C@@H]1CC[C@]34C[C@H](CC[C@H]23)C(=C)C4
1782 0.077669903 UJHUZJXXNIWPNC-UHFFFAOYSA-N OC1CC2C3(CC1C(=C)C3)CCC1C2(C)CCCC1(C)C(=O)O
1783 0.077669903 RGQJGXXQDMYQRO-HRZZAAEBSA-N CC1=C/CCC(C)(O)CC2OC(=O)C(=C)C2CCC(=CCC1)C
1784 0.077669903 KKLGUSXHEBWCLC-ISZOJTMNSA-N CC1=C/CC(O)C(=CC2C(CCC(=CCC1)C)C2(C)C)C(=O)O
1785 0.077669903 GVGJRXSJJHLPGZ-DZAVYMGKSA-N C[C@@]12CCC[C@@]([C@H]1CC[C@]34[C@H]2CC[C@H](C3)C(=C)[C@@H]4O)(C)C(=O)O
1786 0.077669903 QFVOYBUQQBFCRH-VQSWZGCSSA-N C[C@@]12CCC[C@@]([C@H]1CC[C@]34[C@H]2CC[C@](C3)(C(=C)C4)O)(C)C(=O)O
1787 0.077669903 NRWNMEFWBLUNIN-UHFFFAOYSA-N OCC12CCCC(C2CCC23C1CCC(C3)C(=C)C2)(C)C(=O)O
1788 0.077669903 QFVOYBUQQBFCRH-UHFFFAOYSA-N CC12CCCC(C)(C1CCC13CC(=C)C(O)(C1)CCC23)C(O)=O
1789 0.077669903 UJHUZJXXNIWPNC-RLDYGABPSA-N CC12CCCC(C)(C1CCC34CC(C(O)CC23)C(=C)C4)C(=O)O
1790 0.077669903 MHVNHDYWKUKRRJ-UHFFFAOYSA-N CC12C3CC4(CCC5C(C)(CCCC5(C)C(O)=O)C4CC13)C2O
1791 0.077669903 GVGJRXSJJHLPGZ-UHFFFAOYSA-N CC12CCCC(C)(C1CCC13CC(CCC21)C(=C)C3O)C(O)=O
1792 0.077669903 GVGJRXSJJHLPGZ-AZFOIECZSA-N CC12CCCC(C)(C1CCC34CC(CCC23)C(=C)C4O)C(=O)O
1793 0.077669903 IZKLRFJACWWWBZ-WLRKVJHYSA-N CC1(C)C2C(O)CC34CC(CCC3C25CCC1(O)OC5)C(=C)C4
1794 0.077669903 PBADTGZBFPSKOQ-IVJAHPGJSA-N CC1(O)CC23CCC4C(C)(CCCC4(C)C(=O)O)C2C=CC1C3
1795 0.077669903 CISCFXYVWOHCEA-UHFFFAOYSA-N OC1CC2CC3(C1C1(C)CCCC(C1CC3)(C)C(=O)O)CC2=C
1796 0.077669903 PBADTGZBFPSKOQ-BHHNFVLOSA-N CC1(O)CC23CCC4C(C)(CCCC4(C)C(=O)O)C2C=CC1C3
1797 0.077669903 ICBBPSWPZYBQRR-UHFFFAOYSA-N C=C1CCC23CC1CC2C(O)CC1C3(C)CCCC1(C)C(=O)O
1798 0.077669903 LDHXOALSJBXIDX-UHFFFAOYSA-N C=C1CCC23CC1C(O)C2CCC1C3(C)CCCC1(C)C(=O)O
1799 0.077669903 VSHOVWHRNQIATQ-UHFFFAOYSA-N C=C1CC(O)C23CC1CC2CCC1C3(C)CCCC1(C)C(=O)O
1800 0.077669903 NROQEOYDTUUHJN-UHFFFAOYSA-N OCC12CCCC(C1CCC1C32CCC(=C)C(C3)C1)(C)C(=O)O
1801 0.077669903 TVQUTWKTAGAOMA-KENNEREKSA-N CC1(O)CC23CCC4C(C)(CCCC4(C)C2=CCC1C3)C(=O)O
1802 0.077669903 REFPIPGRFRVTDA-MGLRGOIASA-N CC12CCCC(C)(C1CC(O)C34CC5C(CC23)C5(C)C4)C(=O)O
1803 0.077669903 QIZGBYUOZJOCLO-UHFFFAOYSA-N C=C1CCC23C(C1CC2CCC1C3(C)CCCC1(C)C(=O)O)O
1804 0.077669903 XIQWBQGQNOCUIO-UHFFFAOYSA-N OC(=O)C1(C)CCCC2(C1CCC1C32CCC(=C)C(C3)(C1)O)C
1805 0.077669903 YPFQOXCOKFQWJG-UHFFFAOYSA-N C=C1CCC23CC1CC2(O)CCC1C3(C)CCCC1(C)C(=O)O
1806 0.077669903 GMODQHGWLIWBKU-NGTQAZIISA-N CC1(C)CCCC2(C1CCC34CC(CCC23O)C(=C)C4)C(=O)O
1807 0.077669903 KMLXVEXJZSTMBV-IZVMADOGSA-N CC12CCCC(C)(C1CC(O)C34CC(CCC23)C(=C)C4)C(=O)O
1808 0.077669903 WAEGYYNVNMJKJG-UHFFFAOYSA-N C=C1CC23C(C1CCC3C1(C(CC2)C(C)(CCC1)C(=O)O)C)O
1809 0.077669903 ROCZLGMVVOEWDS-UHFFFAOYSA-N O=C1CCC2(C(=C1)CCC1C2CCC2(C1(O)CCCC2O)C)C
1810 0.077669903 BCVGMFMNITZLQO-UHFFFAOYSA-N OC1CC23CC(=C)C(C2)CCC3C2(C1C(C)(CCC2)C(=O)O)C
1811 0.076923077 GQFVICMVZLJUEP-UHFFFAOYSA-N C=C1CC23CC1CCC3(O)C1(C(CC2)C(C)(CCC1)C(=O)O)C
1812 0.076923077 YDAVDFCWGAFBOA-UHFFFAOYSA-N CC(C12C=C3CCC4C(C3CC2O1)(C)CCCC4(C)C(=O)O)C
1813 0.076923077 GQFVICMVZLJUEP-WFDVMHAPSA-N CC1(CCCC2(C)C1CCC34CC(CCC23O)C(=C)C4)C(=O)O
1814 0.076923077 ZZOWFGXOHORGEA-UHFFFAOYSA-N O=C1CCC2(C(=C1)CC(C1C2CCC2(C1C(O)CC2O)C)C)C
1815 0.076923077 GQFVICMVZLJUEP-ABWGISGVSA-N CC1(CCCC2(C)C1CCC34CC(CCC23O)C(=C)C4)C(=O)O
1816 0.076923077 UBELYVMNQLGIBY-UHFFFAOYSA-N O=CC1=CCC2C(C1)(C)C1CCC3(C(C1(CC2)O)CCC3O)C
1817 0.076923077 QJSKEMQBVKSLLH-UHFFFAOYSA-N CC(C12CCC3=C(C2O1)CCC1C3(C)CCCC1(C)C(=O)O)C
1818 0.076923077 REVATGSLCNONMR-UHFFFAOYSA-N OCC1C2C(C3C41CC(=C)C(C4)CC3)(C)CCCC2(C)C(=O)O
1819 0.076923077 PBIIARAOMCFHRH-AVMVOKBYSA-N CC1(C)C(O)CCC2(C)C1CCC34CC5C(CC23)C5(C4)C(=O)O
1820 0.076190476 IIZQBEOZONXDNO-UHFFFAOYSA-N C=CC1(C)CCC2C(=C1)C(=O)CC1(C2(C)CCC(C1(C)C)O)O
1821 0.076190476 FWZRIDPAAZNQHR-UHFFFAOYSA-N OCC12CCC3C(C2CCC1O)CCC1C3(C)C=C(C)C(=O)C1
1822 0.076190476 UOJNEAMPUZZZES-UHFFFAOYSA-N O=C1CCC2(C(=C1C)CCC1C2(O)CCC2(C1CCC2O)C)C
1823 0.076190476 MRBKYZHXMRSDTL-UHFFFAOYSA-N OCC12CCC3C(C1CCC2(C)O)CCC1=CC(=O)C(CC31)C
1824 0.076190476 TUIVCCRIADUHNA-GLPNYWRPSA-N CC1C2CCC3C4(C)CCCC(C)(C4CCC3(C2)C1=O)C(=O)O
1825 0.076190476 CSONVSVIGQSXMY-UHFFFAOYSA-N OCC12CCC3C(C1CCC2(C)O)C(C)CC1=CC(=O)CCC31
1826 0.076190476 BRAMOGFAFPAPED-UHFFFAOYSA-N C=C1CCC23CC1CC2CC(C1C3(C)CCCC1(C)C(=O)O)O
1827 0.076190476 VSYVHDWPKRFEIM-QQBOBMDFSA-N CC(C)C1CCC2C3C=CC(=CCC3(CO)CCC12C(=O)O)C
1828 0.076190476 ORLCJQMZHNGZGU-UHFFFAOYSA-N OC1CC23CC(C1=C)CC2CCC1C3(C)CCCC1(C)C(=O)O
1829 0.076190476 ISNSGIXSXIFODE-UHFFFAOYSA-N OCC1(CCCC2(C1CCC1C32CCC(=C)C(C3)C1)C)C(=O)O
1830 0.076190476 RYDOGCDDJUDYPN-UHFFFAOYSA-N CCC1(O)CCC2C1(C)C(O)CC1C2CCC2=C1CCC(=O)C2
1831 0.076190476 YXGSEHNDKGJWQO-UHFFFAOYSA-N O=C1CCC2(C(=C1C)CCC1C2CC(O)C2(C1CCC2O)C)C
1832 0.076190476 UHNADJOILYVGSH-UHFFFAOYSA-N O=CC1=CCC2C(C1)(C)C1(O)CCC3(C(C1CC2)CCC3O)C
1833 0.076190476 TUIVCCRIADUHNA-NVJKXMEMSA-N CC1C2CCC3C4(C)CCCC(C)(C4CCC3(C2)C1=O)C(=O)O
1834 0.076190476 KRHJPZPAFSBJEJ-UHFFFAOYSA-N O=C1CCC2(C(C1)CCC1C2=CCC2(C1C(O)CC2(C)O)C)C
1835 0.076190476 ROWAYMVYPPFJTI-DNUFPCGRSA-N CC1(CCC2C(O)(CC3OC(=O)C4(C)CCCC2(C)C34)C1)C=C
1836 0.076190476 FSJLZADFTAATHB-UHFFFAOYSA-N OC1CC(O)C2(C(C1)C1CCC3=CC(=O)CCC3(C1CC2)C)C
1837 0.076190476 CVHGPBYRNFVZCF-UHFFFAOYSA-N O=C1CC(O)C2(C(=C1C)CCC1C2CCC2(C1CCC2O)C)C
1838 0.076190476 CZKBMMNHMAJTTG-UHFFFAOYSA-N O=C1CC(C)C2=C(C1)CCC1C2CCC2(C1C(O)CC2(C)O)C
1839 0.075471698 LWVQKRHLUPJCPA-CJGGRQNCSA-N CC1(C)CC[C@@H](O)[C@]2(C)[C@@H]1CC(=O)C3=C[C@](C)(CC[C@@]23O)C=C
1840 0.075471698 XEQHVCXFKPCQNM-UHFFFAOYSA-N CC12CCCC(C)(C1CCC13CC(CCC21)C(CO)=C3)C(O)=O
1841 0.075471698 CVYJWIGGDUSEFA-UHFFFAOYSA-N OCC1(C)CCCC2(C1CCC1=CC3(C(C=C21)(O)O3)C(C)C)C
1842 0.075471698 YGBXZMSJZULQMV-UHFFFAOYSA-N O=CC1=CCC2(C(C1)(C)C1CCC3(C(C1CC2)CCC3O)C)O
1843 0.075471698 YAHWIXPFMYLKRL-OHZAXKLOSA-N CC1(CO)CC(=O)C(O)C2(C)C1CCC34CC(C)(CCC23)C=C4
1844 0.075471698 YRAPOKSLUNMPOF-BKFJMFTRSA-N CC12CCC3C4(C)CC(=O)C(O)C(C)(CO)C4CCC3(C1)C=C2
1845 0.075471698 IOFKTXSWQYTIEG-UHFFFAOYSA-N C=CC1(C)CCC2C(=C1)C(=O)CC1C2(C)CCC(C1(C)CO)O
1846 0.075471698 YNBJIQXDEGKJLG-BIDBXFDSSA-N CC1(C)C(O)C(=O)CC2(C)C1CCC34CC5CC(O)(C3)C5CC24
1847 0.075471698 KKTZGRHKRAHOHR-HNXQGBHYSA-N CC1(C)CC(=O)C(O)C2(C)C3CC4(CO)CC(C=C4)C3CCC12
1848 0.075471698 HUMRIMHWUBNVEM-UHFFFAOYSA-N OCC12CCC3C(C1CCC2(C)O)CCC1=C3C(C)CC(=O)C1
1849 0.075471698 JYDYBPNGWUGQLY-UHFFFAOYSA-N O=C1CCC2(C(=C1)C(O)CC1C2CCC2(C1CCCC2O)C)C
1850 0.075471698 SBPZJNBNENLLMJ-UHFFFAOYSA-N OCC1(C)CCCC2(C1CCc1c2cc(c(c1)C(O)(C)C)O)C
1851 0.075471698 QKEGDDHROLNEIF-UHFFFAOYSA-N OC1CC2(C)C3CCC4CC3(CCC2C(C1)(C)C(=O)O)CC4=C
1852 0.075471698 QMKTXDWPIMLEBB-CXQPBAHBSA-N CC1(CCC2=C(C1)C(=O)CC3C(C)(CO)C(O)CCC23C)C=C
1853 0.074766355 KDHWOPZRJISNKD-UHFFFAOYSA-N CC(C1=CC2=C(CC1O)C1(C(CC2)C(C)(C)CCC1)C(=O)O)C
1854 0.074766355 RFHATUKAQMWSEN-IHIZMXTDSA-N CC1(C)C(O)C(=O)CC2(C)C1CCC34CC(C)(C=C3)C(O)CC24
1855 0.074766355 XJYFXSMSOFBCFN-CAMMHZFPSA-N CCC(C)C(=O)OC1c2c(C)coc2CC3CCCC(C)C13C
1856 0.074766355 NJUSXQLZEAQASI-UHFFFAOYSA-N OCC(c1cc2CCC3C(c2cc1O)(C)CCCC3(C)CO)C
1857 0.074766355 RFHATUKAQMWSEN-UHFFFAOYSA-N CC12CC3(CCC4C(C)(C)C(O)C(=O)CC4(C)C3CC1O)C=C2
1858 0.074766355 BUCMMSOQBSNCFU-UHFFFAOYSA-N OC1CC2C3CCC(C3(C)CCC2C2(C1=C(C)C(=O)CC2)C)O
1859 0.074766355 FIIPAFYQYTZGEM-CTZQRVGRSA-N CC1(C)CC[C@@H](O)[C@]2(C)[C@@H]1CC(=O)C3=C2CC[C@](C)(C=C)[C@@H]3O
1860 0.074766355 RFHATUKAQMWSEN-OCDWHGDGSA-N CC1(C)C(O)C(=O)CC2(C)C1CCC34CC(C)(C=C3)C(O)CC24
1861 0.074766355 NJUSXQLZEAQASI-ZNYHDOEXSA-N C[C@H](CO)c1cc2CC[C@H]3[C@@](C)(CO)CCC[C@]3(C)c2cc1O
1862 0.074766355 UFAZWOFKQGOMEF-UHFFFAOYSA-N OC1CC(C)(C(=O)O)C2C(C1)(C)C13CCC(=C)C(C1)CC3CC2
1863 0.074766355 FZFJNGCPPMNKIU-UHFFFAOYSA-N CC(C1=CC23C(CC1)C1(C)CCCC(C1CC3O2)(C)C(=O)O)C
1864 0.074766355 IGOMNRZBTQVLBU-VINWQNLFSA-N CC12CC(=O)CC(CO)(CO)C1CCC34CC(CCC23)C(=C)C4
1865 0.074766355 IGOMNRZBTQVLBU-IJCBKZNRSA-N CC12CC(=O)CC(CO)(CO)C1CCC34CC(CCC23)C(=C)C4
1866 0.074074074 NUPJTRBWQBJLIX-UHFFFAOYSA-N CC1CC2(C)C3CCC4(C(C3CCC2(CC1=O)O)CCC4=O)C
1867 0.074074074 PRWOCHGAYQMOBD-UHFFFAOYSA-N O=C1CCC2(C(=C1)C(C)CC1C2COCC2(C1CCC2O)C)C
1868 0.074074074 GNTLMGNRXQBLTE-UHFFFAOYSA-N C=CC1(C)CCC2C(=C1)C(=O)CC1C2(CO)CCC(C1(C)C)O
1869 0.074074074 WIKKMLJXYXRYRF-VITWEKAKSA-N CC12CCCC(C)(C1CC(O)C3C2CCC(=C)C3C=C)C(=O)O
1870 0.074074074 CKKXYTIIPYOWGW-UHFFFAOYSA-N COC12CCC(C2(C)CCC2C1CCC1=CC(=O)CCC21C)O
1871 0.074074074 AHTDWPJPGBVVPQ-UHFFFAOYSA-N O=C1CCC2C(C1)CCC1C2CCC2(C1(O)CCC2C(=O)C)C
1872 0.074074074 XXADSDFHMLVAGV-UHFFFAOYSA-N O=C1CCC2(C(=C1)COCC1C2CCC2(C1CCC2(C)O)C)C
1873 0.074074074 ICTMZFIEXCBSOB-UHFFFAOYSA-N CCC1(O)CCC2C1(CO)CCC1C2CCC2=C1CCC(=O)C2
1874 0.074074074 ZJASSZMYKPFHTL-UHFFFAOYSA-N O=C1COCC2(C(C1)CCC1C2=CCC2(C1CCC2(C)O)C)C
1875 0.074074074 JYNDHFREVHVCCC-UHFFFAOYSA-N COCC12CCC(=O)C=C1CCC1C2CCC2(C1CCC2O)C
1876 0.073394495 FMUAPVCQFLMIJS-UHFFFAOYSA-N O=C1C=C2CCC3C(C2CC1(C)O)CCC1(C3CCC1(C)O)C
1877 0.073394495 PEDBCUVQZJVTJC-PRHYDEJPSA-N CC(C)C12CCC(O1)C(=C2)CCC3C4(C)CCCC3(C)C(=O)O4
1878 0.073394495 HLZJSQQUPSXGEN-YIDDXWOWSA-N CC=C(C)/C(=O)OC1C(C)(C)C2CCC(C)C23C=CC(O)C13C
1879 0.073394495 YHMRGJSWKKNBFG-UHFFFAOYSA-N COC1CCC2(C(=CC(C3C2CCC2(C3CCC2=O)C)O)C1)C
1880 0.073394495 LJJCJCRHRJRSIY-UHFFFAOYSA-N COC1C=C2CC(O)CCC2(C2C1C1CCC(=O)C1(CC2)C)C
1881 0.073394495 WMAARBIBBCJCQZ-UHFFFAOYSA-N O=C1CC2C(C3C1=CC(C)(CC3)C(=C)O)(C)CCC(C2(C)C)O
1882 0.073394495 DPNBHZXVOSEODV-UHFFFAOYSA-N C=CC1(C)COCC2C(=C1)CCC1C2(C)CCCC1(C)C(=O)O
1883 0.073394495 HOOFNAKYVREQSP-UHFFFAOYSA-N O=C1CCC2C(C1)C(O)CC1C2CCC2(C1CCC2C(=O)C)C
1884 0.073394495 ASHXIZGKUGDBFG-UHFFFAOYSA-N O=C1CCC2C(C1)CCC1C2CC(O)C2(C1CCC2C(=O)C)C
1885 0.073394495 XYVRKHLWPOJKGZ-UHFFFAOYSA-N O=CC1=CCC2C(C1O)(C)C1CCC3(C(C1CC2)CCC3O)C
1886 0.073394495 GRCPDWYUYZLHCX-UHFFFAOYSA-N C=CC1(C)CC(O)C2C(=CCC3C2(C)CCCC3(C)C(=O)O)C1
1887 0.072727273 RYBFFGLYGRNURB-UHFFFAOYSA-N C=CC1(C)C=C2C(=O)CC3C(C2CC1O)(C)CCC(C3(C)C)O
1888 0.072727273 DEXMUHWUAXCBRB-XIKSMUEASA-N CC(C)C1=C2[C@H]3CC=C(CO)[C@@H](O)[C@H](O)[C@]3(C)CC[C@@]2(C)C=C1
1889 0.072727273 AEGACTCEKVOUDB-CENDIDJXSA-N CC(C)C(=O)CCC1(C)C(O)C23OC1(O)CCC2(C)CCCC3=C
1890 0.072727273 YZFCEGRIKQYKHP-UWTVHBCKSA-N CC(CO)CCCC1(CO)C2CCC(C)C3CC=C(C1C23)C(=O)O
1891 0.072727273 QMHWBVJWVDOMQK-UHFFFAOYSA-N C=CC1(C)CCC2(C(=CCC3C2(C)CCCC3(C)C(=O)O)C1)O
1892 0.072727273 MUWVOJFQSLOCKT-DQIJQRSUSA-N CCC(C)C(=O)OC1CC(=CC(=O)C2(C)CCC(O)(C(C)C)C12)C
1893 0.072727273 NGHFQFIGCIVZAK-JCNSCBRHSA-N CC(CCC=C(C)C)C1C(O)CC(=CCC=C(C=O)/C1C=O)C
1894 0.072727273 WBCUYVSEYSBHJL-UHFFFAOYSA-N COC1CCC2C1(C)CCC1C2CCC2=CC(=O)CCC12CO
1895 0.072727273 IPYRFKXBXYDQIC-SIXJKMNBSA-N CC1(C)C2CCC3=CC(C)(C=C)C(O)CC3C2(C)C(O)CC1=O
1896 0.072727273 ZVWMOTMHZYWJPF-WTKFZEAQSA-N [C@H]1(/C=C/[C@@H](O)CCCCC)[C@H](O)C[C@@H]2OC(=O)CCCC=CC[C@H]12
1897 0.072727273 NGHFQFIGCIVZAK-PDWWPTFZSA-N CC(CCC=C(C)C)C1C(O)CC(=CCC=C(C=O)/C1C=O)C
1898 0.072727273 HAJULMKFBVHJSQ-RVVRHLEGSA-N CC1=C(C=C)[C@@H](O)C(=O)[C@H]2[C@H]1CC[C@H]3C(C)(C)[C@@H](O)CC[C@]23C
1899 0.072727273 FZGGOJUDTLTDJO-UHFFFAOYSA-N CC1CC2(C)C(CC1=O)CCC1C2(O)CCC2(C1CCC2=O)C
1900 0.072727273 YZFCEGRIKQYKHP-TYNWXKHZSA-N CC(CO)CCCC1(CO)C2CCC(C)C3CC=C(C1C23)C(=O)O
1901 0.072727273 QEBYHFSVWPBRDN-UHFFFAOYSA-N C=CC1(C)COCC2C(=CCC3C2(C)CCCC3(C)C(=O)O)C1
1902 0.072727273 YTEIFPBWTVKKSJ-UHFFFAOYSA-N O=C1CCC2(C(=C1)COCC1C2CCC2(C1CCCC2O)C)C
1903 0.072072072 WRCBUXMBCDBTPF-IBMXSDLOSA-N CC1(C)C(O)CCC2(C)C1CCC3=C2C(=O)CC(C)(C=C)C3O
1904 0.072072072 LBGPNMYOKCQYOD-UHFFFAOYSA-N CC(C1=CC2=CCC3C(C2COC1)(C)CCCC3(C)C(=O)O)C
1905 0.072072072 GRLNWAMTNFMKLI-UWCNCKSSSA-N CC(CCC=C(C)C)C1C2CC(=CCCC(C=O)C1C(=O)O2)C
1906 0.072072072 DTKWWAHBAQNEJW-UHFFFAOYSA-N O=C1CCC2=C(C1)CCC1C2CCC2(C1CCC2(O)C(O)C)C
1907 0.072072072 QHXLVOLVQULGTM-UHFFFAOYSA-N OC(=O)C1=CCC2C(C1)(C)C1CCC3(C(C1CC2)CCC3O)C
1908 0.072072072 ZLQITBOWUCTFAZ-UHFFFAOYSA-N O=C1CCC2(C(C1)CCC1C2=CCC2(C1CC(C2(C)O)O)C)C
1909 0.072072072 DYNISIGUMYFVJW-UHFFFAOYSA-N CC(C)C1=CC2=CCC3C(C)(CCCC3(C)C(O)=O)C2CC1O
1910 0.072072072 PGIQMOVHVFDOKB-UHFFFAOYSA-N CC1CC2(C)C(CC1=O)CCC1(C2CCC2(C1CCC2=O)C)O
1911 0.072072072 GRLNWAMTNFMKLI-GWCCYMBDSA-N CC(CCC=C(C)C)C1C2CC(=CCCC(C=O)C1C(=O)O2)C
1912 0.072072072 PSIGBIWRAAXRBA-UHFFFAOYSA-N O=C1CC2C(C3C1=CC(C)(CC3)C1OC1)(C)CCC(C2(C)C)O
1913 0.072072072 NAOADGDMUFDJJX-UHFFFAOYSA-N C=CC1(C)CCC2C(=C1O)C(=O)CC1C2(C)CCC(C1(C)C)O
1914 0.072072072 BTUXGRQOMGWKCG-UHFFFAOYSA-N O=C1CC(C)C2=C(C1)CCC1C2CCC2(C1CC(C2(C)O)O)C
1915 0.072072072 HPHBKSDLFUQCJC-UHFFFAOYSA-N CCCC(=O)OCC1(COC(=O)CCC)CCC2C3CCC(C3)C12
1916 0.072072072 DBJXFWOHTDYBRU-UHFFFAOYSA-N OC(=O)C1=CCC2(C(C1)CCC1C2CCC2(C1CCC2O)C)C
1917 0.072072072 CGPROJJEVLQAID-KBMXLJTQSA-N CCC(C)C(=O)OCC1CCC(C(C)C)c2cc(C)c(O)cc12
1918 0.072072072 GJGPTYPLWNGULO-UHFFFAOYSA-N OC1CC(=C(C)C)C=C2C1C1(C)CCCC(C1CC2)(C)C(=O)O
1919 0.072072072 YZIITEFDKGTMOD-UHFFFAOYSA-N O=C1C=C2COCC3C(C2CC1C)CCC1(C3CCC1(C)O)C
1920 0.072072072 WRCBUXMBCDBTPF-OUEOUJKYSA-N CC1(C)[C@@H](O)CC[C@]2(C)[C@H]1CCC3=C2C(=O)C[C@@](C)(C=C)[C@H]3O
1921 0.071428571 YEUASHVPYJBNHC-UHFFFAOYSA-N OCC1CC(=O)CC2=C1C1CCC3(C(C1CC2)CCC3(C)O)C
1922 0.071428571 IHGAEHWJSSLSRR-BKYRNTFDSA-N CC[C@H](C)[C@H]1C=C[C@@]23OC(=CC=O)[C@]1(C)[C@H]2[C@H](C)C[C@H](C)[C@H]3O
1923 0.071428571 ZBYPTTJDUFVPKL-UHFFFAOYSA-N COC1CC(C2(C1C1CCC3=CC(=O)CCC3(C1CC2)C)C)O
1924 0.071428571 DCNLUKIGAMIKOK-YJLWDSPXSA-N CC1CC(O)C2C(C)(C)CCCC2(C)C1(O)CCC3=CC(=O)OC3
1925 0.071428571 ZFORXJARZQPSTF-UHFFFAOYSA-N O=CC1=CCC2C(C1)(C)C1COCC3(C(C1CC2)CCC3O)C
1926 0.071428571 PCVPXQRVVKHUIG-UHFFFAOYSA-N O=C1CC2CCC3C(C2(C=C1O)C)CCC1(C3CCC1(C)O)C
1927 0.071428571 RZDNXNWZVBJAJR-UHFFFAOYSA-N O=CC1=CCC2C(C1)(C)C1CCC3(C(C1COC2)CCC3O)C
1928 0.071428571 DFUFEFKIGYSOJC-UHFFFAOYSA-N COC1CC(C2C1(C)CCC1C2CCC2=CC(=O)CCC12C)O
1929 0.071428571 FHEBKHKAWAEBJJ-UHFFFAOYSA-N O=C1C(=CC2(C(C1O)CCC1C2CCC2(C1CCC2O)C)C)C
1930 0.071428571 BUWOMMLMRPPTEZ-LFQRMHLBSA-N CCCCCC(O)C=CC(O)C1CC1C2CC=C/CCCC(=O)O2
1931 0.071428571 BUWOMMLMRPPTEZ-KTMWYYIWSA-N CCCCCC(O)C=CC(O)C1CC1C2CC=C/CCCC(=O)O2
1932 0.071428571 AEIJTGUZOHSEAH-UHFFFAOYSA-N CC(C1=CC2=CCC3C(C2(CC1)O)(C)CCCC3(C)C(=O)O)C
1933 0.071428571 UCMFRMQLMIMSCK-UHFFFAOYSA-N C=CC1(C)COCC2C(=C1)C(=O)CC1C2(C)CCC(C1(C)C)O
1934 0.071428571 NFZJDWCSRRBYNH-UHFFFAOYSA-N C=CC1(C)CCC2C(=C1)CCC1C2(C)COCCC1(C)C(=O)O
1935 0.071428571 YKMRNFXVMLZGBY-UHFFFAOYSA-N CC(C1=CC2=C(CC1O)C1(C(CC2)C(C)(CCC1)C(=O)O)C)C
1936 0.071428571 PXEKVOBSMMMKPX-UJMXGEILSA-N CC(C)C(=O)CCC1(C)CC23OC1(O)C(O)CC2(C)CCCC3=C
1937 0.071428571 ZAHNPPDHRGWDBN-UHFFFAOYSA-N OC1C=C2C=C(C(C)C)C(=O)C(C2C2(C1C(C)(C)CCC2)C)O
1938 0.071428571 PXEKVOBSMMMKPX-YHDCXSKOSA-N CC(C)C(=O)CCC1(C)CC23OC1(O)C(O)CC2(C)CCCC3=C
1939 0.071428571 UTUSYNCKJBHKOO-UHFFFAOYSA-N O=C1CC2CCC3C(=CCC4(C3CCC4(C)O)C)C2(CC1O)C
1940 0.071428571 SFENCIAHRLZDCS-UHFFFAOYSA-N CC(C)(C)C1=CC=C(C=C1)C(=O)CCCC1OCC(C)(C)CO1
1941 0.071428571 BBKUMIGYZTUDSC-UHFFFAOYSA-N O=C1CCC2(C(=C1C)COCC1C2CCC2(C1CCC2O)C)C
1942 0.071428571 JKPVWPCAEBKIFM-UHFFFAOYSA-N CC1CC2(C)C(CC1=O)CCC1C2CC(O)C2(C1CCC2=O)C
1943 0.07079646 BOYBIHAENGRGGM-UHFFFAOYSA-N CCC1(O)C(O)CC2C1(C)CCC1C2CCC2=C1CCC(=O)C2
1944 0.07079646 HSYYMRUXACKLPU-DAELLWKTSA-N CC1(C)CCCC2(C)C1CC(=O)C3=C2C(O)CC(C)(C3)C4CO4
1945 0.07079646 CRACSZGASNFHRT-UHFFFAOYSA-N OC1CC2C=C(C(C)C)C(=O)C(=C2C2(C1C(C)(C)CCC2)C)O
1946 0.07079646 IBWPLCGPBOHBMH-UHFFFAOYSA-N O=C1CCC2(C(C1=O)CCC1C2CCC2(C1CCC2(C)O)C)C
1947 0.07079646 XPTDUTXVECNVDH-BRGLROSXSA-N CC(C)C1=CC(=O)C2(C)CCC3(C)CC(C)(C=O)C(O)CC3C12
1948 0.07079646 OBOYCOSBIKGKKI-UHFFFAOYSA-N CCCCOC1=CC=C(OC(=O)C2CCC(CCC)CC2)C=C1
1949 0.07079646 LPAJMNHOQRHJRD-UHFFFAOYSA-N CC1CC2(C)C(CC1=O)CCC1C2CCC2(C1C(O)CC2=O)C
1950 0.07079646 HSYYMRUXACKLPU-RQQUZUBOSA-N CC1(C)CCCC2(C)C1CC(=O)C3=C2C(O)CC(C)(C3)C4CO4
1951 0.070175439 IRKCZIHWZJRFDR-UHFFFAOYSA-N COC1C(O)CC2C1(C)CCC1C2=CC=C2C1(C)CCC(C2)O
1952 0.070175439 ADJWEWOIQOTUSH-UEDWAMCQSA-N CC1(CO)CCCC2(C)C(CCc3cocc3)C(=C)CC(O)C12
1953 0.070175439 GMBZSVSOQVRNDL-HIHRSEIJSA-N CCC(C)C(=O)OC1CCC2(C)CC(=O)C(=C(C)C)CC2C1(C)O
1954 0.070175439 KLFCKLHGQDQWJO-UHFFFAOYSA-N OC(CCCCC=CCC=CCC=CCC=CCCCC(=O)O)O
1955 0.070175439 ULXIIKXFUKQSBU-UCWRTCFCSA-N CC1CCC2(C)C(CC(O)C3OC23C)C1(C)CCc4cocc4
1956 0.070175439 LIURKLQQPKKGSQ-UHFFFAOYSA-N OC=C1CC2C(C1=O)(C)CCC1C2CCC2C1(C)CCC(C2)O
1957 0.069565217 GFRCOBMEGVLODY-VBQNUUEISA-N CC(O)(CCC1C(=C)C(O)CC2C1(C)CCCC2(C)C(=O)O)C=C
1958 0.069565217 MJEYWQXRZCYJNO-MPSRIENASA-N CC1(C)C(O)CC(O)C2(C)C3CCC(C)(OC3(C)C(=O)CC12)C=C
1959 0.069565217 DONGTLUCZFMNFZ-UHFFFAOYSA-N OC(=O)CCCCCCCCCCCOCC1CCC=C1
1960 0.069565217 LNJOKNWLNLSLMU-UHFFFAOYSA-N O=C1CC2CCC3C(C2(CC1=O)C)CCC1(C3CCC1(C)O)C
1961 0.069565217 RBBCKAQQCWKSIB-UHFFFAOYSA-N O=C1CC(C)C2=C(C1O)CCC1C2CCC2(C1CCC2(C)O)C
1962 0.069565217 JCUPCTDAEZCUJZ-UHFFFAOYSA-N OC1C(=C(C(C)C)C(=O)C2=C1C1(C)CCCC(C1CC2)(C)C)O
1963 0.068965517 GELFJYJAMYPOTD-UAXXPQDQSA-N CC=C(C)/C(=O)OCC(=C)C1CC(=O)C2CCCC(C)C2(C)C1
1964 0.068965517 RHMXJSWKQJYEOA-UHFFFAOYSA-N COC1(CCC2=C(CCC3C4CCC(=O)C4(C)CCC23)C1)OC
1965 0.068965517 DKCLFTBKKHWBQS-CVEXGSQQSA-N C[C@]12CC[C@H]3[C@H]([C@@H]1CC[C@@H]2O)CC[C@@H]4[C@@]3(C/C(=C/O)/C(=O)C4)C
1966 0.068965517 DNDOSFSTRHTISI-UHFFFAOYSA-N CC1CC2C3CCC(C3(C)CCC2C2(C1=C(O)C(=O)CC2)C)O
1967 0.068965517 AXSURGHMUQGRLH-UHFFFAOYSA-N O=C1CCC2(C(C1)CCC1C2CCC2(C1CC(C(=O)O2)C)C)C
1968 0.068965517 BIIFCZDCGXXKGJ-OGTXFPKISA-N CC1CC(O)C2(C)C(CCC=C2C(=O)O)C1(C)CCC(C)(O)C=C
1969 0.068965517 DKCLFTBKKHWBQS-UHFFFAOYSA-N OC=C1CC2(C)C(CC1=O)CCC1C2CCC2(C1CCC2O)C
1970 0.068965517 AGBZPXCLFKPGTP-UHFFFAOYSA-N COC1=CC2=C(C(C1O)O)C1C(CC2)C2CC(CC2(CC1)C)C
1971 0.068965517 DMPPNAUISQLIOM-KOSZUTRVSA-N CC1CCC2(C)C(CCC3OC23C)C1(C)CCC4=CC(=O)OC4
1972 0.068965517 OTIXVVTZQFWPNT-SBUWESJJSA-N CC1CCC2(C)C(CC(O)C=C2CO)C1(C)CCc3cocc3
1973 0.068376068 OOMMYGUVENNSMC-UHFFFAOYSA-N CCCCCCCCCCC(=O)C1=C(C)C(=O)C(=C(OC)O1)CC
1974 0.068376068 SSCUSVBNGZSVJB-UHFFFAOYSA-N COC1=CC2(C(C=C1)(O)C1CCC3(C(C1CC2)CC(C3)C)C)O
1975 0.068376068 NEORVESKQJMKKB-SBUWESJJSA-N CC1C(O)CC2(C)C(CCC=C2CO)C1(C)CCc3cocc3
1976 0.068376068 ZYTHSOIZGRJIBS-UHFFFAOYSA-N CCCCCCCCC12CC2(O1)CCCCCCC(=O)O
1977 0.068376068 AXSURGHMUQGRLH-WTRLJETISA-N C[C@H]1C[C@H]2[C@@H]3CC[C@H]4CC(=O)CC[C@@]4([C@H]3CC[C@@]2(OC1=O)C)C
1978 0.068376068 DQHNNRWINMUZIY-OBKDMQGPSA-N CC(C)C(=O)CCC1(C)CC23OC1(O)CCC2(C)CCC(O)C3=C
1979 0.068376068 JGJYHLOAFWCFID-AENSMRSESA-N CC(=C)C1CCC23CCC(CC2C1(C)CCC(=O)O)C(O)(CO)C3
1980 0.068376068 JGJYHLOAFWCFID-ICHMTLFLSA-N CC(=C)C1CCC23CCC(CC2C1(C)CCC(=O)O)C(O)(CO)C3
1981 0.068376068 DQHNNRWINMUZIY-UHZRXMQZSA-N CC(C)C(=O)CCC1(C)CC23OC1(O)CCC2(C)CCC(O)C3=C
1982 0.068376068 WAAAXBUXRHPPKH-CNTMNXNISA-N C[C@@]1(CC[C@@H]2C(=C1)CC[C@H]3[C@@]2(C)CCC[C@]3(C)C(=O)O)[C@H](O)CO
1983 0.068376068 ATTVOBVGYCVEIL-BOMIMWLXSA-N CC1(C)CCCC2(C)C1CCC3(C=O)C4COC(=O)C4CCC23
1984 0.068376068 ATTVOBVGYCVEIL-KELMGZHZSA-N CC1(C)CCCC2(C)C1CCC3(C=O)C4COC(=O)C4CCC23
1985 0.068376068 NFADMSONPWRDEX-UHFFFAOYSA-N OC1CCC2=C(C1)CCC1C2CCC2(C1CCC2(O)C(=O)C)C
1986 0.068376068 REHAAUASAWOMJO-UHFFFAOYSA-N O=C1C(C)CC2C(=C1O)CCC1C2CCC2(C1CCC2(C)O)C
1987 0.06779661 VHCFQYHRCOPXHD-UHFFFAOYSA-N OC(=O)CCCCCCCCCCCCC1C=CCC1O
1988 0.06779661 ZYLOPBLBTQKMSR-UHFFFAOYSA-N O=CC1CC2(C)C(CC1=O)CCC1C2CCC2(C1CCC2O)C
1989 0.06779661 LLNWDEGQORPVTP-UHFFFAOYSA-N CC=C(C(=O)OC1CCC2=CC(=O)C(CC2(C1C)C)C(C)C)C
1990 0.06779661 SBGUWUSMYLKFCZ-QYNSEJBZSA-N CC(CCO)CCC1(C)C(C)C(O)CC23COC(=O)C2=CCCC13
1991 0.06779661 HVZFLMOCARQHTL-PBUBQFPOSA-N CC1CCC2(C(CCCC2=C)C1(C)CCC(=CCO)CO)C(=O)O
1992 0.06779661 SGSYRRSNJWAOJZ-UHFFFAOYSA-N CCCCCCCCCCCCCC1=C(C(O)=O)C(O)=CC(O)=C1
1993 0.06779661 DROWFFWPWNOZDP-OWTTWIIJSA-N CC(CCC1(C)C(C)C(O)CC2(C)C1CC(=O)C=C2C)CC(=O)O
1994 0.067226891 OKDWSVYZQIQRLH-YJLWDSPXSA-N C[C@@H]1C[C@@H](O)[C@H]2C(C)(C)CCC[C@]2(C)[C@@]1(O)CCC3=COC(=O)C3
1995 0.067226891 PMZIYJMAYWHWNG-UHFFFAOYSA-N CC1CCC2(C)C(CCC=C2C(O)=O)C1(C)CCC(CO)=CCO
1996 0.067226891 YMJFNHFLRSXEQM-UHFFFAOYSA-N COC1C(C)(O)CC2C1(C)CCC1C2CCC2=CC(=O)CCC12
1997 0.067226891 DTQAJVULRHYYGB-UHFFFAOYSA-N CCC1(O)COCC2C1(C)CCC1C2CCC2=C1CCC(=O)C2
1998 0.067226891 XYPOQXQUWBCURH-IZBJGVDFSA-N CC1(C)CCCC2(C)C(CC(=O)c3cocc3)C(C)(O)CCC12
1999 0.067226891 CPHLKKWTVVSMIN-QFRQHSMFSA-N COC1C(=O)CC2C3CC=C4CC(O)CCC4(C)C3CCC12C
2000 0.067226891 PZEKZRHZHHZLOB-PTDZXJEYSA-N CC(=C/CO)C(O)CC1C(=C)CCC2C1(C)CCCC2(C)C(=O)O
2001 0.067226891 CPHLKKWTVVSMIN-UHFFFAOYSA-N COC1C(=O)CC2C1(C)CCC1C2CC=C2C1(C)CCC(C2)O
2002 0.067226891 PZEKZRHZHHZLOB-RFVDGUIQSA-N CC(=CCO)C(O)CC1C(=C)CCC2C1(C)CCCC2(C)C(=O)O
2003 0.067226891 XNQKWOCJKWZBBD-WGURKGIUSA-N CCCCCC(/C=C/C1C(O)CC(C1CC=CCCC#CO)O)O
2004 0.067226891 PZEKZRHZHHZLOB-RNMJEGLESA-N CC(=CCO)C(O)CC1C(=C)CCC2C1(C)CCCC2(C)C(=O)O
2005 0.067226891 XYPOQXQUWBCURH-KVPLUYHFSA-N CC1(C)CCCC2(C)C(CC(=O)c3cocc3)C(C)(O)CCC12
2006 0.067226891 PZEKZRHZHHZLOB-HIOQKSNKSA-N CC(=C/CO)C(O)CC1C(=C)CCC2C1(C)CCCC2(C)C(=O)O
2007 0.067226891 MSYSDQBIFATOQW-UHFFFAOYSA-N CCCCC(CC)CCC(CCC(CC)CC)OS(O)(=O)=O
2008 0.066666667 WLIGEPWCQYIUNZ-UHFFFAOYSA-N C(CCCCCCCC#CCC(O)CCCCCC)(=O)O
2009 0.066666667 UWYCZUBGRRPUFJ-UHFFFAOYSA-N CCCCCCCCCCCCC1(O)OC(=O)C(C)=C1C
2010 0.066666667 NMAKPYRBEIRSSB-QXUJUKQOSA-N CC(CCC1(C)C(C)C(=O)C=C2C1CCCC2(C)CO)CC(=O)O
2011 0.066666667 FGKUISKCUDFGTR-TZDGYNBYSA-N CC1CCC2C(=CC(O)CC2(C)C(=O)O)C1(C)CCC(C)(O)C=C
2012 0.066666667 WDZAIBLBLZAEGG-UHFFFAOYSA-N CC=C(C(=O)OC1CCC2=CC(C(CC2(C1C)C)C(=C)C)O)C
2013 0.066666667 JALUKZVNCFBPCF-RCHJSLCXSA-N COC(=O)C=C(C)/CCC1C(=O)CCC2C(C)(C)C(O)CCC12C
2014 0.066666667 YGKJJUMHBUARLK-UHFFFAOYSA-N CCCCCCCCCC=CC=CC(O)CCCC(O)=O
2015 0.066666667 MFROIAFZHWEOEU-UHFFFAOYSA-N O=CC1(O)CCC2C1(C)CCC1C2CC=C2C1(C)CCC(C2)O
2016 0.066666667 FHJAUHMFXISXSW-SLVNKBTFSA-N CC(=C/C(=O)O)CCC1C(CCC2C(C)(C)CCCC12C)C(=O)O
2017 0.066666667 MYJNEQVNTVOXPK-XQIQTJASSA-N COC(=O)C=C(CO)/CCC1C(O)C=CC2C(C)(C)CCCC12C
2018 0.066666667 FHJAUHMFXISXSW-SPMTVTSNSA-N CC(=CC(=O)O)CCC1C(CCC2C(C)(C)CCCC12C)C(=O)O
2019 0.066666667 PMALWQGLEDHXNG-UHFFFAOYSA-N CC1CC2(C)C(CC1=O)CCC1C2CCC2(C1CCOC2=O)C
2020 0.066666667 RCZGUTHOLOMVMX-UHFFFAOYSA-N OC(=O)CCCCCCCCCCCCC1CCC=C1O
2021 0.066666667 WLIGEPWCQYIUNZ-KRWDZBQOSA-N C(CCCCCCCC#CC[C@@H](O)CCCCCC)(=O)O
2022 0.066666667 PQEQPPFLMMZMGT-WJDWOHSUSA-N CCCCCCCCC=C(C)/CCC(=O)c1c(O)cccc1O
2023 0.066666667 MLTLKTFNAFMXIP-UHFFFAOYSA-N CCC(=O)CCCCCCCCC1=C(C)C(=O)C(=C(OC)O1)CC
2024 0.066115702 PMZIYJMAYWHWNG-GIPAHHNCSA-N C[C@H]1CC[C@@]2(C)[C@@H](CCC=C2C(=O)O)[C@]1(C)CCC(=CCO)CO
2025 0.066115702 PMZIYJMAYWHWNG-XXYLXOEQSA-N CC1CCC2(C)C(CCC=C2C(=O)O)C1(C)CCC(=CCO)CO
2026 0.066115702 XOCFTIDAXQQSDD-VNEALKQTSA-N CC1(C)CCCC2(C)C1CC(O)C(=C)C23CCC(C)(CC(=O)O)O3
2027 0.066115702 XOCFTIDAXQQSDD-NEILBQKWSA-N CC1(C)CCCC2(C)C1CC(O)C(=C)C23CCC(C)(CC(=O)O)O3
2028 0.066115702 UTBCORIJXVSSBE-ODLSTWPBSA-N CC12CCCC(C)(C1CCC(=C)C2CCC(=C/CO)CO)C(=O)O
2029 0.066115702 UTBCORIJXVSSBE-UQRHVQIMSA-N CC12CCCC(C)(C1CCC(=C)C2CCC(=C/CO)CO)C(=O)O
2030 0.066115702 NEYCZGJHZOEHAC-QYZOEREBSA-N CC12CCCC(CO)(CO)C1CCC(=C)C2CCc3cocc3
2031 0.066115702 PMZIYJMAYWHWNG-CZKGSXTESA-N CC1CCC2(C)C(CCC=C2C(=O)O)C1(C)CCC(=CCO)CO
2032 0.066115702 SYZJNXSBTKBXCL-UHFFFAOYSA-N CCCCCCCCCCCC1CC2=CC=CC(O)=C2C(=O)O1
2033 0.066115702 UTBCORIJXVSSBE-ZYGAUNNZSA-N CC12CCCC(C)(C1CCC(=C)C2CCC(=CCO)CO)C(=O)O
2034 0.066115702 KIGLIKYNKWYLIT-ZGOAJZMSSA-N CC1CC(OC(=O)C)C2C(C)(C)CCCC2(C)C13CCCC(=O)O3
2035 0.066115702 SYZJNXSBTKBXCL-KRWDZBQOSA-N CCCCCCCCCCCC1Cc2cccc(O)c2C(=O)O1
2036 0.066115702 VVEXQSDUASJRPH-UHFFFAOYSA-N OC(=O)CCCCCCCCCCCCC1CCC(=C1)O
2037 0.06557377 KNYPFBUQFMDBJP-UTEPINOPSA-N CC1CCC2(C)C(CCCC23CO3)C1(C)CCC(=CC(=O)O)CO
2038 0.06557377 KNYPFBUQFMDBJP-ULKVZQIESA-N C[C@@H]1CC[C@]2(C)[C@H](CCC[C@]23CO3)[C@@]1(C)CCC(=CC(=O)O)CO
2039 0.06557377 MBPTXJNHCBXMBP-SDIIOJARSA-N C[C@]12CCCC([C@@H]1CC[C@]3([C@@H]2C/C=C/4\CCOC4=O)CO3)(C)C
2040 0.06557377 MBPTXJNHCBXMBP-RZNTYIFUSA-N CC1(C)CCCC2(C)C(C\C=C3\CCOC3=O)C3(CO3)CCC12
2041 0.06557377 FGMCHIORPBCHGW-FWYKGFDESA-N CC(=CCCC(=CCCC1C(O)OC2OC(O)C3CCC1C23)C)C
2042 0.06557377 MBPTXJNHCBXMBP-UHFFFAOYSA-N O=C1OCCC1=CCC1C2(CCC3C1(C)CCCC3(C)C)OC2
2043 0.06557377 MBPTXJNHCBXMBP-PKTHBVHNSA-N CC1(C)CCCC2(C)C(CC=C3/CCOC3=O)C4(CCC12)CO4
2044 0.06557377 GVDVWGLTYNNCDG-UHFFFAOYSA-N CCCCCC=CCC(C=O)C(C[N+]([O-])=O)C(OC)OC
2045 0.06504065 NPOCDVAOUKODSQ-ZDUSSCGKSA-N COCCOCCCCCC(=O)NCCCC[C@H](N)C(O)=O
2046 0.06504065 RAXOXVFTKUDLED-VESHTZQJSA-N CCCCCC=C[C@H](O)CCCCCC[C@@H]1CCC(=O)O1
2047 0.06504065 RQLQLTGVMLSJEI-HQORMRIASA-N CC1C(O)CC2(C)C(CCC=C2CO)C1(C)CCC3COC(=O)C3
2048 0.06504065 RAXOXVFTKUDLED-DLBZAZTESA-N CCCCCC=C[C@H](O)CCCCCC[C@@H]1CCC(=O)O1
2049 0.06504065 RAXOXVFTKUDLED-MXDRFRHJSA-N CCCCCC=CC(O)CCCCCCC1CCC(=O)O1
2050 0.064516129 WLPLVYBAMNYYSU-UHFFFAOYSA-N CCCCCCCCCCCc1cc(OC)c(C)c(O)c1C(=O)O
2051 0.064516129 BTCOHLJPRZJMGJ-UHFFFAOYSA-N OC(=O)CCC1(C)C(C)CCC2C1CCC1(C2CC(C(=O)O1)C)C
2052 0.064516129 QHCJNGGPRUTSSG-UHFFFAOYSA-N CCCCCCCCCC(O)C(=O)CCC1=CC=C(O)C(OC)=C1
2053 0.064 ANMUQNHDGYFRPB-VRJBOTSMSA-N CC(=O)CCC=C(/C)CCC=C(/C)CCC(O)C(C)(C)O
2054 0.064 VKUZVYDLHVMHDI-UHFFFAOYSA-N OC(=O)CCCCCCCCCCCCC1COCC=C1
2055 0.064 JPDJPWVEHMJDNA-UHFFFAOYSA-N C(CCCCCCCCC#CC(O)CCCCCC)(=O)O
2056 0.064 BHHNKTIXNXUWLN-UHFFFAOYSA-N CCCCCCCCC#CC(CCCCCCC(=O)O)O
2057 0.064 GLRFAFXEYJAACS-UHFFFAOYSA-N CCCC(CCC=CC=CCCCCCCCC(=O)O)O
2058 0.063492063 BTUWMDDSCSYQPO-UHFFFAOYSA-N O=CC1=C(CCC2C1(C)CCCC2(C)C)C=C(C(=O)O)C(C)C
2059 0.063492063 JUELTDBYWHWELF-AATRIKPKSA-N O=C1OCCC1/C=C/C1C2(CCC3C1(C)CCCC3(C)C)OC2
2060 0.063492063 NRFUGXICRLTIFH-NGTQAZIISA-N CC1=CCC2C(C)(C)C(O)CCC2(C)C13CCC(C)(CC(=O)O)O3
2061 0.063492063 WFFSKSWERRSCHE-WQYLNYGWSA-N C[C@@H]1CC=C2[C@H](C[C@@H](O)[C@@H](O)C2(C)C)[C@@]1(C)CCC(=CC(=O)O)C
2062 0.063492063 RDADKZPYWXITRK-ZNNSQMGQSA-N C(O)(=O)CC/C=C/CC(OC)/C=C(\C)/CCCCCCC
2063 0.063492063 GOZCCQOIFMITNI-UHFFFAOYSA-N OCCC(=CCC1C2(CCC3C1(C)CCCC3(C)C)OC2)C(=O)O
2064 0.063492063 CINQSBWCAKPLNP-UHFFFAOYSA-N COC(=O)CCCCCCCCCCOC1=CC=C(C=C)C=C1
2065 0.063492063 VVQMJQUVVCCUFX-UHFFFAOYSA-N CCCCCCCCC#CCCCCOCCCC(=O)O
2066 0.063492063 AZYWJWTUDZBNAU-KRWDZBQOSA-N CCCCCCCCCCCCCC(=O)C1CCC(=O)O1
2067 0.063492063 NRFUGXICRLTIFH-RNEXODBNSA-N CC1=CCC2C(C)(C)C(O)CCC2(C)C13CCC(C)(CC(=O)O)O3
2068 0.062992126 XTLVZNQEJRQDTP-DICWEVBBSA-N CCCCCCC(O)C=C/C=CCCCCCCC(=O)O
2069 0.062992126 DJSOIWVYQLXAFK-ONSCTEFMSA-N CC1=CCC2C(C)(CO)CCCC2(C)C13CCC(C)(CC(=O)O)O3
2070 0.062992126 OKIDIWHWTIMACU-MNEPGTOVSA-N C(CCCCCCC/C=C\C[C@H](O)CC/C=C\CC)(=O)O
2071 0.062992126 XTLVZNQEJRQDTP-QGZVFWFLSA-N CCCCCC[C@@H](O)C=CC=CCCCCCCC(=O)O
2072 0.062992126 RXTABFLLDULHQN-UHFFFAOYSA-N CCC=CCC(CCC=CCCCCCCCC(=O)O)O
2073 0.062992126 QUXVTYRSWSHTSP-UHFFFAOYSA-N CCCCCCCCCCCCC1(O)C=CC(=CC1O)O
2074 0.062992126 OKIDIWHWTIMACU-UYOLCUGSSA-N C(CCCCCCC(=O)O)/C=C\CC(O)CC/C=C\CC
2075 0.062992126 QGIMGQDFFATHOP-UHFFFAOYSA-N CCCCCCC(CC=CC=CCCCCCC(=O)O)O
2076 0.062992126 MYPYRFSQQKRVDW-DXDNVFLHSA-N C(CCCCCCC/C=C\CCCC/C(/O)=C\CC)(=O)O
2077 0.062992126 POQRSUGWVPJEIA-UHFFFAOYSA-N CCCCCCCCC#CCCCCCOCCC(=O)O
2078 0.062992126 BRFYWEQOODNPDN-UHFFFAOYSA-N CCCCCCCOCC#CCCCCCCCC(=O)O
2079 0.062992126 XTLVZNQEJRQDTP-FSQPMHOZSA-N CCCCCC[C@@H](O)C=CC=CCCCCCCC(=O)O
2080 0.062992126 XUDNDTZOWNNWHA-NDTUJAEZSA-N C(CCCCCC/C=C/[C@@H](O)C/C=C\CCCCC)(=O)O
2081 0.062992126 XUDNDTZOWNNWHA-HLGVZOAESA-N C(CCCCCC/C=C/[C@H](O)C/C=C\CCCCC)(=O)O
2082 0.062992126 DJSOIWVYQLXAFK-RACLHMPKSA-N CC1=CCC2C(C)(CO)CCCC2(C)C13CCC(C)(CC(=O)O)O3
2083 0.062992126 MQGQUZRBMMFQKM-UHFFFAOYSA-N CCCCCCCCC#CCCCOCCCCC(=O)O
2084 0.0625 VWEWTQPRFPEQEU-FPLPWBNLSA-N C(CCCCCC(=O)CCC/C=C\CCCCCC)(=O)O
2085 0.0625 DLHLVWPKWDVFSP-CMKODMSKSA-N CC(=O)OCCC1C(=CCC2C(C)(C)CCCC12C)COC(=O)C
2086 0.0625 YGEMOYUKOXIRJI-ZHACJKMWSA-N [H]\C(CCCCCCCCC)=C(\[H])C(=O)CCC1=CC(O)=C(O)C=C1
2087 0.0625 SNUPNOSJSJKCJM-UHFFFAOYSA-N CCCCCCC=CCCCCCCCCOS(C)(=O)=O
2088 0.0625 UOGXHRLGGZVAOQ-UHFFFAOYSA-N CCCCCC(C(=CC=CCC=CCC=CCCCC(=O)O)O)O
2089 0.0625 VHYQMWGDFBOJEV-UHFFFAOYSA-N CCCCCCCCCCCC(CC1=CC(=O)C=C(C1=O)OC)O
2090 0.0625 HPAUVYHTAQVVJB-UHFFFAOYSA-N CCCCCCCCC1=C(C1)CCCC(CCC(=O)O)O
2091 0.0625 PBRBBSXQOSVTTM-UHFFFAOYSA-N CCCCCCCCC1=C(C1)CCOCCCCC(=O)O
2092 0.0625 RBKDZQNWXIGULA-UHFFFAOYSA-N CCOCCCC=CCC=CCCCCCCCC(=O)O
2093 0.0625 BKJBXNYJVJPQLE-UHFFFAOYSA-N CCCCCC=CCCC(=O)CCCCCCCC(=O)O
2094 0.0625 HTHXKOGTDSFVKZ-UHFFFAOYSA-N OC=C1CCC2C(C1CC=C1CCOC1=O)(C)CCCC2(C)C
2095 0.0625 NHLVAPVRXWMIKJ-UHFFFAOYSA-N CCCOCCCC=CC=CCCCCCCCC(=O)O
2096 0.0625 LUVOOUBEHXANQB-UHFFFAOYSA-N O=CC=C1CCC(C(OC1)(C)CCCC(C(=O)CC=C(C)C)C)O
2097 0.0625 XYDVGNAQQFWZEF-JPURVOHMSA-N CCC(O)C(O)C\C=C/C\C=C/C\C=C/C\C=C/CCCC(O)=O
2098 0.0625 HJKIMKBAAHZDCD-GSEQVZAJSA-N CCCCCC(C(/C=C/C(CC=CCC=CCCC#CO)O)O)O
2099 0.0625 FXGWSCCOQHSARG-UHFFFAOYSA-N OCC=C1CCC(=O)C(OC1)(C)CCCC(C(=O)CC=C(C)C)C
2100 0.0625 CVFZLCAUEGPOTI-UHFFFAOYSA-N CCCCOCC=CCC=CCC1OC1CC=CCCCC(=O)O
2101 0.0625 XWKBKSXXOMDUQN-UHFFFAOYSA-N CCCCCCCCCCC1=C(C)C(=O)C(OC)=C(OCC)C1=O
2102 0.0625 XYIIQXBWMZOLPY-UHFFFAOYSA-N CCCCCCCCCCC1=C(C)C(=O)C(OCC)=C(OC)C1=O
2103 0.0625 MPMUYJRHIOEINH-MRXNPFEDSA-N CCCC1CC(=C(C(=O)CCCCCCCCCC=C)C(=O)O1)O
2104 0.0625 CCGQEYYMFYDMAX-SDNWHVSQSA-N CCCCCCCC=CC(=O)CCCCCCCC(=O)O
2105 0.0625 SAPIDSLKFVQMLW-UHFFFAOYSA-N CCCOCCC=CCC=CCC=CCC1OC1CCCC(=O)O
2106 0.0625 OVRTWMXZJDPGEQ-WAYWQWQTSA-N CCCCC=C/CCCC(=O)CCCCCCCC(=O)O
2107 0.0625 SVIRYYMPCWPXBP-UHFFFAOYSA-N CCCCCCCCCCCC1=C(C)C(=O)C(OC)=C(OC)C1=O
2108 0.0625 YDBYTYVWWCJJJM-UHFFFAOYSA-N CCOCCCCCCC1=C(C1)CCCCCCC(=O)O
2109 0.0625 RTFZSQZXZDXAHA-LMBPUIDJSA-N CC(C)C1CC=C(C)C(CCC(=C/C(=O)O)C)C1(C)CCC(=O)O
2110 0.0625 CCGQEYYMFYDMAX-KAMYIIQDSA-N CCCCCCCC=C/C(=O)CCCCCCCC(=O)O
2111 0.0625 PCNTYYZBVYGRNZ-BFVRRIQPSA-N CCCCCC(=O)CCC1CCC(=O)C1CC=C/CCCC(=O)O
2112 0.0625 WNPXLRJLRYVJFB-DABHTEOTSA-N COC(=O)CC1(C)CCC2(O1)C(=CCC3C(C)(O)CCCC23C)C
2113 0.0625 PHIXKQDGLSTYQU-UHFFFAOYSA-N CCCCCCCCC=CC(=O)CCCCCCC(=O)O
2114 0.0625 DMOVIGFXJWNWFD-UHFFFAOYSA-N O=CC1CCC2C(C31CCC(O3)(C)CC(=O)O)(C)CCCC2(C)C
2115 0.0625 VOEKGBXENFNRQW-LHFGOLARSA-N CC1(C)CCCC2(C)C(CC=C(/CC=O)C=O)C(CCC12)C=O
2116 0.0625 VPCXICWEGGVPLX-UHFFFAOYSA-N CCCCCCCCCCCCCC1=C(OC)C(=O)C=C(C1=O)O
2117 0.0625 JPAXQKOVDPWFII-UHFFFAOYSA-N CCCCC1CCC(=O)C1CCCCCCC(=O)OCC
2118 0.0625 BKJBXNYJVJPQLE-VURMDHGXSA-N C(CCCCCCCC(=O)CC/C=C\CCCCC)(=O)O
2119 0.0625 FRAFMLCDGYVHNZ-UHFFFAOYSA-N CCCCCCCCCCCCCC1=C(O)C(=O)C=C(OC)C1=O
2120 0.0625 KPBOLLJJMHIJPH-SMMBBOSVSA-N OCCCCCC=CCC=CCCCCCCCC(=O)O
2121 0.0625 BQXUTNSAMIGPQZ-MOSKZXKDSA-N CCCCCC=CCC=CCC(/C=C/C=CCCC#CO)OO
2122 0.0625 KPBOLLJJMHIJPH-UHFFFAOYSA-N OCCCCCC=CCC=CCCCCCCCC(=O)O
2123 0.0625 NOQRUHJIFGIYFY-UHFFFAOYSA-N CCCCOCCC=CC=CCCCCCCCC(=O)O
2124 0.0625 WZHOPKOLIRXGII-UHFFFAOYSA-N CCCCCCCCC1OC1CCCCCC=CC(=O)O
2125 0.0625 GBTCYSUSZWURIB-UHFFFAOYSA-N CCC(CCCC=CC=CCCCCCCCC(=O)O)O
2126 0.0625 NIWUPBNMEUWSLD-SYKARXCVSA-N CCCCC(CC)CC1(C)CC(CC)C(=CC(=O)OC)O1
2127 0.0625 QXCDUFNVJYHRQB-UHFFFAOYSA-N OCC(CCCC=CCC=CCC=CCC=CCCCC(=O)O)O
2128 0.0625 UTHWUPKHMVWFKP-UHFFFAOYSA-N CCCCCCCCCCCCCC1C(=O)C(=O)C=C(OC)C1=O
2129 0.0625 DTGRXZNISRSCMX-UHFFFAOYSA-N OCCCCCCC=CC=CCCCCCCCC(=O)O
2130 0.0625 CCGQEYYMFYDMAX-UHFFFAOYSA-N CCCCCCCC=CC(=O)CCCCCCCC(=O)O
2131 0.0625 HDJHUJJVFNEQOO-QRKUABHPSA-N C[C@@H]1C(=O)C=C2C(C)(C)CCC[C@]2(C)[C@@]13CC[C@@](CO)(CCO)O3
2132 0.0625 VAPQLXGTGDAMED-UHFFFAOYSA-N CC(COCCC=CCC=CCC=CCC=CCCCC(=O)O)O
2133 0.058252427 ZYDQBZNEKXLKKB-UHFFFAOYSA-N OC1CC2(C)C(O)CCC2C2C1C1(C)CC(C)C(=O)C=C1CC2
2134 0.058252427 KUQGOEVDXZKVQV-UHFFFAOYSA-N OC1CCC2(C(=CCC3C2C(O)CC2(C3(O)CCC2(C)O)C)C1)C
2135 0.058252427 JJLGLFBWZMZUNR-UHFFFAOYSA-N O=C1CCC2(C(=C1)C(C)(O)CC1C2CCC2(C1CCC2O)C)C
2136 0.058252427 UDIKFYVFYHNDSB-UHFFFAOYSA-N O=C1CCC2(C(=C1)C(C)CC1C2CCC2(C1(O)CCC2O)C)C
2137 0.058252427 OQBMQMQRSXLKGQ-UHFFFAOYSA-N O=C1CCC2(C(=C1)CCC1C2CCC2(C1(O)CCC2(C)O)C)C
2138 0.058252427 JFFCQGNBZIZLDR-UHFFFAOYSA-N O=C1CCC2(C(=C1)C(C)CC1C2(O)CCC2(C1CCC2O)C)C
2139 0.058252427 GPSFXOPUJWEKHD-UHFFFAOYSA-N O=C1CC2CCC3C(C2(C=C1C)C)(O)CCC1(C3CCC1O)C
2140 0.058252427 KLOZYZWTTNSEEN-OKSUZYEDSA-N CC(C)[C@@H]1CCC2=C[C@H](CC(=CCC[C@@](C)(O)C=C1)C)OC2=O
2141 0.058252427 QUXYZFGFQTUFKB-UHFFFAOYSA-N O=C1CCC2(C(=C1)C(C)CC1C2C(O)CC2(C1CCC2O)C)C
2142 0.058252427 NWJZYBHLYRMJFY-UHFFFAOYSA-N O=C1C=C2CCC3C(C2CC1C)CCC1(C3(O)CCC1(C)O)C
2143 0.058252427 KLOZYZWTTNSEEN-ATPRZVIYSA-N CC(C)[C@@H]1CCC2=C[C@H](CC(=CCC[C@](C)(O)C=C1)C)OC2=O
2144 0.058252427 IXEVIEYQISPAPV-UHFFFAOYSA-N O=C1CCC2C(=C1)CC(C1C2CCC2(C1(O)CCC2(C)O)C)C
2145 0.058252427 PHXVQRJHPRPGAN-RRZIAXBRSA-N C[C@]1(CO)CCC[C@@]2(C)[C@@H]3CC[C@@H]4C[C@@]3([C@@H](O)C[C@H]12)C(=O)C4=C
2146 0.058252427 RMQACRNBZLUGMZ-UHFFFAOYSA-N O=C1CCC2(C(C1)CCC1C2C(O)CC2(C1(O)CCC2(C)O)C)C
2147 0.058252427 PMIONIXTNXHIOX-RNAQZQGESA-N CC(C)[C@H]1CC=C(C)[C@@H]2[C@H]3CC(=C)[C@@H](O)C[C@H](O)[C@@](C)(O)[C@H](O3)[C@H]12
2148 0.058252427 HBWWRBIYHLQODD-UHFFFAOYSA-N O=C1CCC2(C(=C1)CC(C1C2CCC2(C1CCC2(C)O)C)C)O
2149 0.058252427 FTCCXIDYXDLLRK-PIKOESSRSA-N CC(C)(O)c1ccc2c(c1)C(O)CC3C(C)(CO)CCCC23C
2150 0.058252427 FTCCXIDYXDLLRK-LCLWPZTBSA-N CC(C)(O)c1ccc2c(c1)C(O)CC3C(C)(CO)CCCC23C
2151 0.058252427 PPCGOUZKOFOMBR-KORQSVFKSA-N CC1(O)CC23CC1CCC2C(=C)C4CC(O)C(C)(C)C(=O)C4C3
2152 0.058252427 GZRPXVDWKSUPJN-IFMMBGIPSA-N CC(C)C12CCC(=C/CCC(=CCCC(C)(O)C=C1)C)C(=O)O2
2153 0.058252427 YLDABPQRHJKARN-UHFFFAOYSA-N OCC1(C)CCCC2(C1(O)CCc1c2cc(c(c1)C(C)C)O)C
2154 0.058252427 LHPRQQOJYMQWJS-UHFFFAOYSA-N CCC1(O)CCC2C1(C)CCC1C2CCC23C1(CCC(=O)C3)O2
2155 0.058252427 RIWGKJXSFWZATM-UHFFFAOYSA-N CCC1(O)CCC2C1(C)CCC1(C2CCC2=C1CCC(=O)C2)O
2156 0.058252427 AIFHXVUCHSMHAK-SNYGASKVSA-N CC1(C)C(O)CCC2(C)C1CCC34CC(=C)C(CC23)C(O)C4=O
2157 0.058252427 ZKFQUXJPKUAAGK-YNQXRIFPSA-N CC(C)C1=CC(=O)C2(C)CC3OC3(C)CC(O)C=C(/C)CCC12
2158 0.058252427 ZURUIADKBRWUPU-UHFFFAOYSA-N CCC1(O)CCC2C1(C)CC(O)C1C2CCC2=C1CCC(=O)C2
2159 0.058252427 CVQIEWZWXJRAQL-YHQQEPTBSA-N CC1C2CC(O)C3C4(C)CCCC(C)(C)C4CC(O)C3(C2O)C1=O
2160 0.058252427 VRLJMRCKAYFCQB-UHFFFAOYSA-N O=C1CCC2(C(=C1)CCC1(C2CCC2(C1CCCC2O)C)O)C
2161 0.058252427 REINKLWVLCQOIC-ONIYAHANSA-N CC12CCCC(C)(C1CCC34CC(CCC23)C5(C)OC45)C(=O)O
2162 0.058252427 XZPBNLXYAUDOFU-NSHGMRRFSA-N CC(C)c1cc2CCC3C(C)(C)CCC(O)C3(O)Cc2cc1O
2163 0.058252427 ZSFVRSNKAULQMO-VDHPAURBSA-N CC1C2C(O)CC3(O)C(C)(C)CCCC3(C)C2Cc4occc14
2164 0.058252427 WAZWEQYFSTXTHA-BHJGDWCPSA-N CC1(O)CC23CCC4C5(C)CCCC4(C2CCC1C3)C(=O)OC5
2165 0.058252427 FTCCXIDYXDLLRK-QGZVKYPTSA-N CC(C)(O)c1ccc2c(c1)[C@@H](O)C[C@H]3[C@](C)(CO)CCC[C@]23C
2166 0.058252427 PAMSICWSMCQEIV-UHFFFAOYSA-N O=C1CCC2(C(=C1)CCC1C2CCC2(C1C(O)CC2(C)O)C)C
2167 0.058252427 CXADZOHFEFWFSQ-UHFFFAOYSA-N O=C1CCC2(C(C1)(O)CCC1C2=CCC2(C1CCC2(C)O)C)C
2168 0.058252427 ZRLCCWFNSMFSHZ-OGNFBWPZSA-N CC(C)c1c(O)ccc2c1CCC3C(C)(C)C(O)CC(O)C23C
2169 0.058252427 SSTASBUCOHAYRJ-NWZGIUJNSA-N CC1(CO)CCCC2(C)C1CC(=O)C34CC5C(CC23)C5(C)C4O
2170 0.058252427 VIHVMDCPHHWGEF-UHFFFAOYSA-N O=C1CCC2(C(=C1)CC(C1C2CC(O)C2(C1CCC2O)C)C)C
2171 0.058252427 OJYBDFXGRSPVDL-IYBANBFZSA-N CC1(C)[C@H](O)CC[C@@]2(C)[C@@H]3CC[C@@H]4C[C@]3(C=C4CO)C(=O)C[C@H]12
2172 0.058252427 KPKXHUJXSLXRQH-UHFFFAOYSA-N OC1CC2(C)C(O)CCC2C2C1C1(C)C=C(C)C(=O)CC1CC2
2173 0.058252427 RTSXHDJXXBECPR-OROXICGFSA-N CC12CCC(=O)C(C)(CO)C1CC(O)C34CC(CCC23)C(=C)C4
2174 0.058252427 WAZWEQYFSTXTHA-ZWOHWCSTSA-N CC1(O)CC23CCC4C5(C)CCCC4(C2CCC1C3)C(=O)OC5
2175 0.058252427 LSEBZEVYGSFMSJ-UNPPGFQPSA-N CC1(CO)CCCC2(C)C1CCC34C(O)C(CCC23)C(=C)C4=O
2176 0.058252427 SSTASBUCOHAYRJ-UHFFFAOYSA-N CC12C3CC4(C1O)C(CC23)C1(C)CCCC(C)(CO)C1CC4=O
2177 0.058252427 BNKNOQSPIUKRQT-UHFFFAOYSA-N O=C1CCC2(C(C1)CCC1C2=CC(O)C2(C1CCC2(C)O)C)C
2178 0.058252427 DXNWAXUHRVOQGY-APCNEZGLSA-N CC(C)C12CCC(=C/CCC(=CCCC(=CC1O)C)C)C(=O)O2
2179 0.058252427 ZSFVRSNKAULQMO-HGXOQZSTSA-N CC1C2C(O)CC3(O)C(C)(C)CCCC3(C)C2Cc4occc14
2180 0.058252427 RDCQQOBJSXMLSL-UHFFFAOYSA-N O=C1CC(C)C2=C(C1)CCC1(C2CCC2(C1CCC2(C)O)C)O
2181 0.058252427 YQTVOLZOUNYDFO-UHFFFAOYSA-N OC(=O)CCC1(C)C(=C)CC(C2C1CCC1(C2CCC1(C)O)C)O
2182 0.058252427 JJYODIQCJCZJHA-DDOIZHBBSA-N CC1C2CCC3(O)C(C)(CO)CCCC3(C)C2Cc4occc14
2183 0.058252427 KLMZPLYXGZZBCX-UHFFFAOYSA-N CC1(O)CC23CC1CCC2C12CCCC(C)(C1CC3)C(=O)OC2
2184 0.058252427 ZSOVZXAZVWRCEF-UHFFFAOYSA-N O=C1CC(C)C2=C(C1)CCC1C2CCC2(C1(O)CCC2(C)O)C
2185 0.058252427 PHXVQRJHPRPGAN-UUTQPTAWSA-N CC1(CO)CCCC2(C)C3CCC4CC3(C(O)CC12)C(=O)C4=C
2186 0.058252427 UKVXGOVRXFGYDX-UHFFFAOYSA-N O=C1CCC2(C(C1)(O)C=CC1C2CCC2(C1CCC2(C)O)C)C
2187 0.058252427 GZRPXVDWKSUPJN-ZRTZGXISSA-N CC(C)C12CCC(=C/CCC(=CCCC(C)(O)C=C1)C)C(=O)O2
2188 0.058252427 PPCGOUZKOFOMBR-UHFFFAOYSA-N CC1(O)CC23CC1CCC2C(=C)C1CC(O)C(C)(C)C(=O)C1C3
2189 0.058252427 COMHOTMCPZTNFC-MJWYBRSISA-N CC(CO)c1cc(O)c2CC3(O)CCCC(C)(C)C3CCc2c1
2190 0.058252427 KLMZPLYXGZZBCX-CJSYXLNHSA-N CC1(O)CC23CCC4C5(C)CCCC4(COC5=O)C2CCC1C3
2191 0.058252427 RTSXHDJXXBECPR-KGENQRSRSA-N CC12CCC(=O)C(C)(CO)C1CC(O)C34CC(CCC23)C(=C)C4
2192 0.057692308 WPQTVOBBJUCHEX-UHFFFAOYSA-N OC1CC(C2(C1C1CCC3=CC(=O)C(CC3C1CC2)C)C)(C)O
2193 0.057692308 XXJNZDVRXUNKGH-UHFFFAOYSA-N OCC12CCC3C(C1CCC2(C)O)CCC1=CC(=O)CCC31C
2194 0.057692308 KFVUFODCZDRVSS-UHFFFAOYSA-N CC12CC3(CC1=O)CCC1C(C)(CCCC1(C)C(O)=O)C3CC2
2195 0.057692308 RJVTVQIFKMLWJM-JSQCUCEHSA-N CC1(C)CC(=O)C(O)C2(C)C1CCC34CC(=C)C(O)(CCC23)C4
2196 0.057692308 QJCYEAUTZCTGDQ-UHFFFAOYSA-N O=C1CCC2(C(=C1)CCC1C2CC(O)C2(C1CCCC2O)C)C
2197 0.057692308 FTNRCRMNVQKYNZ-UHFFFAOYSA-N OC(=O)CCC1(C)C(=C)CCC2C1C(O)CC1(C2CCC1(C)O)C
2198 0.057692308 KIQPTGQNUMUKTO-UHFFFAOYSA-N CC(C1=CCC2C3(C1O3)CCC1C2(C)CCCC1(C)C(=O)O)C
2199 0.057692308 ZDSZPXQRYPSLHW-UHFFFAOYSA-N O=C1CCC2C(=C1)CC(C1C2CCC2(C1C(O)CC2(C)O)C)C
2200 0.057692308 VJJTVQDTUQFWLS-UHFFFAOYSA-N OC1CCC2(C(=C(C)C(C3C2CCC2(C3CCC2=O)C)O)C1)C
2201 0.057692308 ACXVCKSLDYXXHN-QNVCFWRWSA-N C[C@H](CO)c1cc2CC[C@H]3C(C)(C)C[C@@H](O)C[C@]3(C)c2cc1O
2202 0.057692308 FPCWPLHAWFSILO-UHFFFAOYSA-N O=C1CCC2(C(C1)CCC1(C2=CCC2(C1CCC2(C)O)C)O)C
2203 0.057692308 ZNNGULCYBYWDFE-UIUSIFNCSA-N CC(C)C1=CC(=O)C2(C)C(O)CC3(C)CC4OC4(C)CCC3C12
2204 0.057692308 GXXLJOFDKVZBHV-UHFFFAOYSA-N OC(C1(C)CCCC2(C1CCc1c2cc(c(c1)C(C)C)O)C)O
2205 0.057692308 XZWSEBNJJCZWSQ-UHFFFAOYSA-N O=CC1C2C(C3C41CC(C(C4)C)CC3)(C)CCCC2(C)C(=O)O
2206 0.057142857 DXZLIBNLMOXMIN-UHFFFAOYSA-N OC(=O)C1C(=O)C2C(C3(C1CCCC3)C)CCC1(C2CCC1)C
2207 0.057142857 SQPKVKHNUVFTAG-UHFFFAOYSA-N OC1CC2(C)C(O)CCC2C2C1C1(C)CCC(=O)C(=C1CC2)C
2208 0.057142857 WMAHZTKOHIYVEJ-UHFFFAOYSA-N C=CC1(C)CCC2C3(C1)OC3CC1C2(C)CCCC1(C)C(=O)O
2209 0.057142857 NHEOPEUDQXKFRV-XSMYQPMNSA-N CC1(CO)CCCC2(C)C3CCC4CC3(C=C4C=O)C(O)CC12
2210 0.057142857 YTDZJPBODURUGJ-UHFFFAOYSA-N O=C1COCC2(C(=C1)CCC1C2CCC2(C1CCC2(C)O)C)C
2211 0.057142857 AZALKPZCFLZZHM-UHFFFAOYSA-N O=C1CCC2C(=C1)C(O)C(C1C2CCC2(C1CCC2(C)O)C)C
2212 0.057142857 FLZQFTOHKDRPTR-UHFFFAOYSA-N C=C1CC23CC1CCC3C1(C(CC2)C(C)(COCC1)C(=O)O)C
2213 0.057142857 XEVJHIJTRYVPGN-UHFFFAOYSA-N OCC1(O)CC23CC1CCC3C1(C(CC2)C2C=COC2CC1)C
2214 0.057142857 OHRBDVVMOGIKBK-UHFFFAOYSA-N CCC1(O)CCC2C1(C)CCC1C2CC(C2=C1CCC(=O)C2)O
2215 0.057142857 UANWKVSRKDYMNQ-UHFFFAOYSA-N O=C1CC(O)C2(C(=C1)CC(C1C2CCC2(C1CCC2O)C)C)C
2216 0.057142857 ROKLRLRXCJNJSK-UHFFFAOYSA-N O=C1CCC2(C(=C1)C(C)C(C1C2CCC2(C1CCC2O)C)O)C
2217 0.057142857 BFIVCKJQQQWDHM-UHFFFAOYSA-N O=C1CCC2(C(C1)C(O)CC1C2=CCC2(C1CCC2(C)O)C)C
2218 0.057142857 AWKBGOAERNRHAV-UHFFFAOYSA-N CCC1(O)CCC2C1(C)CCC1C2C(O)CC2=C1CCC(=O)C2
2219 0.057142857 XGFZHVTZCLKDJJ-UHFFFAOYSA-N O=C1C=C2C(O)CC3C(C2CC1C)CCC1(C3CCC1(C)O)C
2220 0.057142857 UEVSVBJHPDZIOX-UHFFFAOYSA-N CCC1(C)C(=CC(=O)O)CC(C2C1CCC1(C2CCC1(C)O)C)O
2221 0.057142857 OKKZHNMNNYTDOZ-UHFFFAOYSA-N CCC1(C)C(=CC(=O)O)CCC2C1C(O)CC1(C2CCC1(C)O)C
2222 0.057142857 NHEOPEUDQXKFRV-XMBTWWKRSA-N CC1(CO)CCCC2(C)C3CCC4CC3(C=C4C=O)C(O)CC12
2223 0.057142857 ZGLAVXPLUVTBRR-UHFFFAOYSA-N O=C1CCC2C(C1)CCC1C2(O)CCC2(C1CCC2C(=O)C)C
2224 0.057142857 PGWXQNCLRJGDRU-UHFFFAOYSA-N O=C1CCC2C(C1)CCC1(C2CCC2(C1CCC2C(=O)C)C)O
2225 0.057142857 MYSOCJLYNGTXKA-UHFFFAOYSA-N OCC1CC2C3CCC(C3(C)CCC2C2(C1=CC(=O)CC2)C)O
2226 0.057142857 CQZIFTPQLQPIFD-UHFFFAOYSA-N OC(=O)CCC1(C)C(=C)CCC2C1C(O)C(C)C1(C2CCC1O)C
2227 0.057142857 GHWVMBQSBNVWIN-UHFFFAOYSA-N CCC1(C)C(=CC(=O)O)CCC2C1C(O)C(C)C1(C2CCC1O)C
2228 0.057142857 NHEOPEUDQXKFRV-ZCPFRKCISA-N CC1(CO)CCCC2(C)C3CCC4CC3(C=C4C=O)C(O)CC12
2229 0.057142857 LDRRTLCYCGVRPG-UHFFFAOYSA-N O=C1CC(O)C2(C(=C1)C(C)CC1C2CCC2(C1CCC2O)C)C
2230 0.057142857 KRTGLROXHPYEEJ-PTADQYPYSA-N CC(C)C1C(O)CC23CC(CO)(CCC2C1(C)CCC(=O)O)C=C3
2231 0.056603774 XAPXKNWMZURWMY-VQEGESQYSA-N CC(C)C1=C[C@]23OC(=O)[C@@]4(CCCC(C)(C)[C@@H]4C[C@H]2O)[C@H]3CC1
2232 0.056603774 COFHDDNEZSJUMP-UHFFFAOYSA-N OC1=CC2(C)C(=CC1O)CCC1C2CCC2(C1CCC2(C)O)C
2233 0.056603774 IETUPAWKTCPKPV-UHFFFAOYSA-N OCC1(C)CCCC2(C1CCC13C2=CC(=C(C3O1)C(C)C)O)C
2234 0.056603774 JUJFWLQRSMSWNY-UHFFFAOYSA-N O=C1OCCC2(C(C1)CCC1C2C(O)CC2(C1CCC2(C)O)C)C
2235 0.056603774 FDQSYXUCFFFBAK-LEBLXQRQSA-N CC(C)C1CC(=O)C2(C)CC3=C(C)CCC3C(C)C(=O)CC12O
2236 0.056603774 DLYKZOBIQAUIJH-UHFFFAOYSA-N COC1CCC2(C(C1)CC(=O)C1C2CCC2(C1CCC2=O)C)C
2237 0.056603774 CNJZBRBLGZTJEU-UHFFFAOYSA-N OC(=O)CCC1(C)C(C)CCC2C1C(=O)CC1(C2CCC1(C)O)C
2238 0.056603774 HWIJXIPRYVNJED-UHFFFAOYSA-N CC(C1=CC23C(CC1)(O3)C1(C)CCCC(C1CC2)(C)C(=O)O)C
2239 0.056603774 FDQSYXUCFFFBAK-QVSKIWFPSA-N CC(C)C1CC(=O)C2(C)CC3=C(C)CCC3C(C)C(=O)CC12O
2240 0.056603774 JAPWNBKRMYPKFC-UHFFFAOYSA-N O=C1CC(O)C2(C(=C1)CCC1C2CCC2(C1CCCC2O)C)C
2241 0.056603774 QPIJZNKNQBFZOH-UHFFFAOYSA-N O=C1CCC2(C(=C1)C(O)C(C1C2CCC2(C1CCC2O)C)C)C
2242 0.056603774 OHBPSXWPRSMNAJ-UHFFFAOYSA-N O=C1OCC2C(CC1)(C)C1C(O)CC3(C(C1CC2)CCC3(C)O)C
2243 0.056603774 XEMLDDXNSSGERY-UHFFFAOYSA-N O=C1CCC2C(C1)COCC1C2CCC2(C1CCC2C(=O)C)C
2244 0.056603774 GAADXXGDUBCFAX-UHFFFAOYSA-N OC1CCC2(C(C1)CCC1C2C(=O)CC2(C1CCCC2=O)C)C
2245 0.056074766 FFHKVAWYAOVCIA-YTSSRYBZSA-N CC12CCC(=O)CC1CCC3C4CCCC(=O)C4(C)CC(O)C23
2246 0.056074766 NFTZJEKDZOUAFS-UHFFFAOYSA-N O=C1CCC2C(C1)CCC1C2COCC2(C1CCC2C(=O)C)C
2247 0.056074766 MAJQFRZRLKPDND-UHFFFAOYSA-N O=C1CC(C)C2=C(C1)COCC1C2CCC2(C1CCC2(C)O)C
2248 0.056074766 FFWUJQYIHZNAKJ-UHFFFAOYSA-N CC1CC2(C)C(CC1=O)COCC1C2CCC2(C1CCC2=O)C
2249 0.056074766 JHXMMAKVDKZILM-HRPFZTSVSA-N CC1(O)CC23CCC4C(C)(C)C(O)C(=O)CC4(C)C2CC1C=C3
2250 0.056074766 MUHHONFFMYSBPW-UHFFFAOYSA-N OC1CCC2(C(C1)CCC1C2CCC2(C1CC(C2C(=O)O)O)C)C
2251 0.056074766 XARXNOWGTQOTEK-QSWPCHDDSA-N CC(C)C1=CC(=O)C2(C)CCC3(C)CC(O)C4(C)OC4CC3C12
2252 0.056074766 CWGHCABXICNMLQ-UHFFFAOYSA-N OC1CCC2(C(C1)CCC1C2CCC2(C1CC(C2O)C(=O)O)C)C
2253 0.056074766 LITXYSWNBQTRAI-TUWFNJSMSA-N CC1(C)C(O)C(=O)CC2(C)C1CCC34CC(CCC23)C5(C)OC45
2254 0.056074766 GIKHJFYANYHXMX-UHFFFAOYSA-N CCCCC1=CC=C(C=C1)C1=CC=C(C=C1)B1OC(C)(C)C(C)(C)O1
2255 0.056074766 AWMAPIUYXVRSQX-UHFFFAOYSA-N OC1CC2C(C3(C1CC(=O)C(=C3)C)C)CCC1(C2CCC1O)C
2256 0.056074766 MNMJZZTWDJDXMA-KRKBXMRWSA-N CC1(CO)CCCC2(C)C1CCC3CC4CC23CCC4(O)C(=O)O
2257 0.056074766 JKABIXGJCHLWJM-UHFFFAOYSA-N C=CC1(C)CC(O)C2(C(C1O)C(=O)CC1(C2CCCC1(C)C)O)C
2258 0.056074766 YDGXRSPFVBSYLM-UHFFFAOYSA-N OC(=O)C1(C)CCCC2(C1CCC13C2CCC(C1)C1(C3)CO1)C
2259 0.056074766 RGROGZCBGZBCAG-UHFFFAOYSA-N OCC1=CC(=O)C2(C(CC1O)C1=C(CCC1(CC2)C)C(C)C)C
2260 0.056074766 PQQFSFHIDDJSTP-UHFFFAOYSA-N COC1CCC2(C(C1)CCC1C2C(=O)CC2(C1CCC2=O)C)C
2261 0.056074766 RGROGZCBGZBCAG-XNFNUYLZSA-N CC(C)C1=C2[C@H]3C[C@H](C(=CC(=O)[C@@]3(CC[C@]2(CC1)C)C)CO)O
2262 0.056074766 BKDZEUPVWXVANC-UHFFFAOYSA-N O=C1COCC2C(=C1)CC(C)C1C2CCC2(C1CCC2(C)O)C
2263 0.056074766 IYMYLPUWRSSSEG-UHFFFAOYSA-N O=C1CCC2(C(C1)CCC1C2CCC2(C1CCC2C(=O)C)C)O
2264 0.056074766 YMHPKWQRWARXDZ-UHFFFAOYSA-N O=C1CC2CCC3C(C2(C=C1C)C)COCC1(C3CCC1O)C
2265 0.056074766 HGGDSYOSVWRQPN-UHFFFAOYSA-N OC1CCC2(C(C1)CCC1C2CCC2(C1C(C(=O)O)C(C2)O)C)C
2266 0.056074766 UKSAKNWEBQKXTA-ZPNQOMQUSA-N CC1(CCCC2(C)C1CCC34CC(CC=C23)C(O)(CO)C4)C=O
2267 0.056074766 VOQUSMOEQUGWJZ-UHFFFAOYSA-N OC(=O)C1(C)CCCC2(C1CCC1C32CCC2(C(C3)C1)OC2)C
2268 0.056074766 LITXYSWNBQTRAI-DXECJQOPSA-N CC1(C)C(O)C(=O)CC2(C)C1CCC34CC(CCC23)C5(C)OC45
2269 0.056074766 LITXYSWNBQTRAI-YWDXWXQYSA-N CC1(C)C(O)C(=O)CC2(C)C1CCC34CC(CCC23)C5(C)OC45
2270 0.056074766 VFKAHNOQWSFNFM-UHFFFAOYSA-N OCOC1C(O)CC2C1(C)CCC1C2CC=C2C1(C)CCC(C2)O
2271 0.056074766 UKLIVQWHYAFXDL-UHFFFAOYSA-N O=C1COCC2(C(=C1)C(C)CC1C2CCC2(C1CCC2O)C)C
2272 0.056074766 LTRFHQXIQUNRPM-UHFFFAOYSA-N O=C1CCC2(C(=C1)CCC1C2CCC2(C1C(O)CCC2O)C)C
2273 0.056074766 PWQHFMYWOTUDKP-UHFFFAOYSA-N O=CC1=CC(O)C2C(C1)(C)C1CCC3(C(C1CC2)CCC3O)C
2274 0.056074766 JHXMMAKVDKZILM-UHFFFAOYSA-N CC1(C)C(O)C(=O)CC2(C)C1CCC13CC(C)(O)C(CC21)C=C3
2275 0.056074766 GBXDYBFQXHXMKP-UHFFFAOYSA-N O=C1COCC2(C(=C1)CC(C)C1C2CCC2(C1CCC2O)C)C
2276 0.056074766 OXNXVJIOIKYEAC-MHZKCTCGSA-N CC1(C)CCCC2(CO)C3CCC(C)(C=C)C(=O)C3=CC(O)C12
2277 0.056074766 HEHFWSUNUJQGMO-UHFFFAOYSA-N CCC1(C)C(CCC2C1C(=O)CC1(C2CCC1(C)O)C)CC(=O)O
2278 0.056074766 XWTJQACMWDPSTB-UHFFFAOYSA-N C=CC1(C)CCC2C3(C1O3)CCC1C2(C)CCCC1(C)C(=O)O
2279 0.055555556 PIUCFLBYPJIXOA-UHFFFAOYSA-N CC1CC2(C)C(CC1=O)CCC1C2COCC2(C1CCC2=O)C
2280 0.055555556 PSLYTHZDAYXRTA-UHFFFAOYSA-N O=C1COCC2(C(=C1)CCC1C2CCC2(C1CCCC2O)C)C
2281 0.055555556 NXPNBPSKKIKGJM-UHFFFAOYSA-N O=C1CCC2(C(=C1)CC(C1C2COCC2(C1CCC2O)C)C)C
2282 0.055555556 LMOVGTPTUFELOS-UHFFFAOYSA-N CC1C2C(O)C(O)C3C(C)(C)CCCC3(C)C2CC2=C1C=CO2
2283 0.055555556 BUENJTWITLXHJF-UHFFFAOYSA-N O=C1CCC2C(C1)CC(C1C2CCC2(C1CCC2C(=O)C)C)O
2284 0.055555556 ZCLNLIWNKVSQOP-UHFFFAOYSA-N O=C1CCC2C(C1)CCC1C2C(O)CC2(C1CCC2C(=O)C)C
2285 0.055555556 HQIQXIJNNKEPHN-UHFFFAOYSA-N OC1CC2CC(=O)C(CC2(C2C1C1CCC(=O)C1(CC2)C)C)C
2286 0.055555556 XXBTWFRPYVFWSA-USRXDSLMSA-N C(CCC/C=C\CCCC/C=C\C/C=C\CCCCC(O)=O)(=O)O
2287 0.055555556 JGCZYYIJPMUGAK-UHFFFAOYSA-N CCC1(O)CCC2C1(C)CCC1C2CCC2=C1C(O)CC(=O)C2
2288 0.055555556 XFBFPAUGAKBEBW-UHFFFAOYSA-N OCC1(O)CC23CC1CCC3C1(C(CC2)C2=C(CC1)OCC2)C
2289 0.055555556 OZULRQMDNJXVDJ-SXLOBPIMSA-N CC(C)C1=C[C@]2(O)CC[C@H]3C(C)(C)CCC[C@]3(O)CC2=CC1=O
2290 0.055555556 LMOVGTPTUFELOS-JHDXISRPSA-N CC1C2C(O)C(O)C3C(C)(C)CCCC3(C)C2Cc4occc14
2291 0.055555556 KXKUDXKQASVTKX-UHFFFAOYSA-N O=CC1CCC2C1(C)CC(O)C1C2CCC2C1(C)CCC(=O)C2
2292 0.055555556 WQJVXIVECOYLDD-UHFFFAOYSA-N C=C1CCC23CC1CC2CCC1C3(C)CCOCC1(C)C(=O)O
2293 0.055555556 BIGXYCVVXXAZFG-UHFFFAOYSA-N OCC1(C)CCCC2(C1CCc1c2cc(c(c1O)C(C)C)O)C
2294 0.055555556 LMOVGTPTUFELOS-KMCRDOMHSA-N CC1C2C(O)C(O)C3C(C)(C)CCCC3(C)C2Cc4occc14
2295 0.055555556 KLFXEFZDUIJRFR-UHFFFAOYSA-N O=CC12OC2CC2C(C1)(C)C1CCC3(C(C1CC2)CCC3O)C
2296 0.055045872 CAEXTEZTBCIYDL-UHFFFAOYSA-N O=C1C=C2CCC3C(C2(CC1O)C)CCC1(C3CCC1(C)O)C
2297 0.055045872 CILWVQIFMLDQTD-UHFFFAOYSA-N O=C1CC2COCC3C(C2(C=C1C)C)CCC1(C3CCC1O)C
2298 0.055045872 IPFJGFYFRONUHY-UHFFFAOYSA-N OCC1CC2(C)C(COC1=O)CCC1C2CCC2(C1CCC2O)C
2299 0.055045872 OSPHCYTVONNIQE-UHFFFAOYSA-N COC1CCC2C1(C)CCC1C2CC(=O)C2C1(C)CCC(=O)C2
2300 0.055045872 OHNRKKPPUDNDCA-UHFFFAOYSA-N OCC12CC(C)C(=O)CC1CCC1C2CCC2(C1CCC2=O)C
2301 0.055045872 PIHJJPQEXCTUBJ-SQZIIMBLSA-N CC1=C/CCC(=C)C2CC(C)(C2CC1)C(=O)C=CC(C)(O)CO
2302 0.055045872 SDHBEDQIXSYCEK-UHFFFAOYSA-N O=C1CCC2(C(=C1C)CCC1C2COCC2(C1CCC2O)C)C
2303 0.055045872 PCHHAVHQPYYZFT-UHFFFAOYSA-N CCC[Si](C)(CCC)CCCOCC(CO)OCC1CO1
2304 0.055045872 CXUUETKUOSVVEM-UHFFFAOYSA-N CC1CC2(C)C(CC1=O)C(O)CC1C2CCC2(C1CCC2=O)C
2305 0.055045872 PIGCYOFMVCMFAW-DBVUQKKJSA-N CC(C)C1=CC2(O)CCC3C(C)(C)CCCC3(CO)C2=CC1=O
2306 0.055045872 BMJSCPRQWBWIPS-UHFFFAOYSA-N CC1CC2(C)C(CC1=O)CCC1C2C(O)CC2(C1CCC2=O)C
2307 0.055045872 QGUUHNNGZFMSRY-ZOVJDJALSA-N CC1(CCC2C(=C1)CCC3C2(C)CC(O)C(O)C3(CO)CO)C=C
2308 0.054545455 XNVGNPVDYXWYIA-UHFFFAOYSA-N OCC=C(CCC1(CO)C(C)CC2(C1CCC=C(C2)C)C=O)CO
2309 0.054545455 LDOZOWGJNHIECR-LLBXSCRASA-N CC1CC(=O)C2CC(=CCCC2C1(C)CCC(=CCO)CO)CO
2310 0.054545455 XNVGNPVDYXWYIA-OHWVBOLFSA-N C[C@@H]1C[C@@]2(CC(=CCC[C@@H]2[C@]1(CC/C(=C/CO)/CO)CO)C)C=O
2311 0.054545455 CXBAOYLWRQAWRN-UHFFFAOYSA-N CC(=C1COCC2C(=C1)CCC1C2(C)CCCC1(C)C(=O)O)C
2312 0.054545455 KJBUMDSUYZAJLW-DXCOAYDQSA-N CC(=CC(=O)O)CCC1C(=C)C(O)CC2C(C)(C)CC(O)CC12C
2313 0.054545455 TZPZBEOYWHYLOQ-UHFFFAOYSA-N O=C1COCC2(C(=C1C)CCC1C2CCC2(C1CCC2O)C)C
2314 0.054545455 IKXKQOGUYJXFLH-UHFFFAOYSA-N CCC1(O)CCC2C1(C)CCC1C2COCC2=C1CCC(=O)C2
2315 0.054545455 YPZYGCDUERGHRC-UHFFFAOYSA-N OCC1CC2(C)C(=CC1=O)CCC1C2CCC2(C1CCC2O)C
2316 0.054545455 COGWSNVBDMRVBA-UHFFFAOYSA-N OC1CCC2(C(C1)CCC1C2CCC2(C1CC(C2=O)C(O)O)C)C
2317 0.054545455 HJWYADAPGLDZEJ-UHFFFAOYSA-N COC1CC2=CC(=O)CCC2(C2C1C1CCC(C1(C)CC2)O)C
2318 0.054545455 WFMQNBZHYWGQDW-UHFFFAOYSA-N COC1CCC2C1(C)CCC1C2C(O)CC2=CC(=O)CCC12C
2319 0.054545455 OHMOPSNRQFMZNF-UHFFFAOYSA-N O=C1CCC2(C(=C1)CCC1C2COCC2(C1CCCC2O)C)C
2320 0.054545455 RFYXZHWZOKJCHF-UHFFFAOYSA-N COC1CCC2C1(C)CC(O)C1C2CCC2=CC(=O)CCC12C
2321 0.054545455 SNWXOHNCVRFSNX-UHFFFAOYSA-N COC1CC2(C)C(O)CCC2C2C1C1(C)CCC(=O)C=C1CC2
2322 0.054054054 HHLVVSUTGBWSQY-VDWQKOAOSA-N CC1(C)CCCC23COC(C)(CCC12)C3C(O)Cc4cocc4
2323 0.054054054 MNSGFQIRJWDPQH-UHFFFAOYSA-N O=C1CCC2(C(C1)CCC(C2C(=O)O)C1CCC(C1(C)C)(C)O)C
2324 0.054054054 MOAVAJYSSRETSM-UHFFFAOYSA-N CC1CC2(C)C(CC1=O)CCC1C2CCC2(C1(O)CCC2=O)C
2325 0.054054054 IYKZINUQFWDRCG-UHFFFAOYSA-N CC(C1=CC2CCC3C(C2C=C1O)(CCCC3(C)C)C(=O)O)C
2326 0.054054054 QKDIWLCDONOATB-DWDXVFNISA-N CC1C(O)CC2(C)C(CC(O)C=C2C)C1(C)CCC(=CC(=O)O)C
2327 0.054054054 YFKVBIOWXDIZIJ-VBEQINLCSA-N CC1(C)C(O)CCC2(C)C(CCc3cocc3)C(=C)CC(O)C12
2328 0.054054054 HHLVVSUTGBWSQY-UHFFFAOYSA-N CC12CCC3C(CO1)(CCCC3(C)C)C2C(O)CC1=COC=C1
2329 0.054054054 GYTWHSDKRXWQIG-UHFFFAOYSA-N OCC1OC(=O)CC2C(C1)(C)C1CCC3(C(C1CC2)CCC3O)C
2330 0.054054054 MUUIHWLEYYWLFL-UHFFFAOYSA-N OC=C1CC(=O)C2(C(CC1O)C1=C(CCC1(CC2)C)C(C)C)C
2331 0.054054054 SKEVLCWFNQWZAL-TYIJSKFUSA-N CC(=CC(=O)OC1CCC(C)(C)C2(C)C1(C)CC(CO)C23CO3)C
2332 0.053571429 SUIJWPJRFXANRY-SYNBHEIUSA-N CC1CCC2(CO)C(CCC=C2CO)C1(C)CCC(=CC(=O)O)C
2333 0.053571429 ZVSKFZYNDQVXOH-BBPJHMRPSA-N CC1(C)C(O)C(O)CC2(C)C3CCC(C)(C=C3CCC12)C(=O)CO
2334 0.053571429 UIXPOPRVVXEIFE-UHFFFAOYSA-N CC1CC2=CC(=O)C(CC2C2C1C1CCC(C1(CC2)C)(C)O)O
2335 0.053571429 BPRNABOULSQVIO-ONCXSQPRSA-N CC1(C)CCCC2(C)C1CC(=O)C3=C2CCC(CO)(C3)C(O)CO
2336 0.053571429 UWLZYQBFDPKQQV-UHFFFAOYSA-N OCC1=C2CCC3C(C2(CCC1=O)C)CCC1(C3CCC1O)C
2337 0.053571429 CLNSDYJILOFRDN-UHFFFAOYSA-N CCC1(C)C2CCC3(C(C2CCC1=C(C(=O)O)O)CCC3(C)O)C
2338 0.053571429 WHAGUQAWPZMLNV-PNWIFFORSA-N CC=C(/C)C1OC2(C)CCC3(O)C(C)(C)CCC(=O)C3(C)C2C1O
2339 0.053571429 FVYQOHCNMIQNNU-UHFFFAOYSA-N OCC1=CC2(C)C(CC1=O)CCC1C2CCC2(C1CCC2O)C
2340 0.053097345 OBXKHQBNFKXKSZ-UHFFFAOYSA-N O=C1C=C2CCC3C(C2(CC1O)C)CCC1(C3CCCC1O)C
2341 0.053097345 KRPQZWFQTXTNJO-RCQOTZDXSA-N CC(=CC=CC1(CO)OCC2C1CCC3(C)CC2(O)CCC3O)C
2342 0.053097345 KFBZBUGMIKYUCN-UHFFFAOYSA-N CC1CC2=CC(=O)C(CC2(C2C1C1CCC(C1(C)CC2)O)C)O
2343 0.053097345 GFMHYEGRVRYDTR-OEOKNDRGSA-N CC=C(/C)C1OC2(C)CC3C(=O)C(C)(C)CCC3(O)C(C)C2C1O
2344 0.053097345 KRPQZWFQTXTNJO-XPORJDMMSA-N CC(=CC=CC1(CO)OCC2C1CCC3(C)CC2(O)CCC3O)C
2345 0.053097345 AGXJCNOBJWLHQO-YSTOQKLRSA-N CC1(CO)CCCC2(CO)C(CCc3cocc3)C(=C)CCC12
2346 0.053097345 UPMWRGCVVBJNMO-UHFFFAOYSA-N O=C1C=C2C(C)CC3C(C2(CC1O)C)CCC1(C3CCC1O)C
2347 0.053097345 ATQGAGQAZJKPRV-UHFFFAOYSA-N O=C1CC2CCC3C(C2(C(C1C)O)C)CCC1(C3CCC1=O)C
2348 0.053097345 YRIIKHNVPUXWFO-HNQDWKLOSA-N CC(C)C1=C2C(O)C(O)C(C)C3CCC(O)(CO)C3=CC2(C)CC1
2349 0.053097345 BUCKJQQCWIJUIV-UHFFFAOYSA-N O=C1C(O)CC2(C(=C1C)CCC1C2CCC2(C1CCC2O)C)C
2350 0.053097345 QRCHVYRBCVLYGM-UHFFFAOYSA-N OCC=C(CCC12COC(C3(C2CCC=C(C3)C)CC1C)O)CO
2351 0.053097345 JGLTUIDSFQWPBH-XVLAHQNTSA-N CC1CC(O)CC2C(OC(=O)C=C(C)C)C(O)C(CC12C)C(=C)C
2352 0.052631579 TUWYNYPQCCGTMJ-PLGAWEPZSA-N CC(=C/C(=O)O)CCC1C(=C)CCC2C(C)(CO)C(O)CCC12C
2353 0.052631579 UPPCYNBPSSGVOI-GEALJGNFSA-N CC1CCC2(CO)C(CCC=C2CO)C1(C)CCc3cocc3
2354 0.052631579 ZIKYIJVZIUFGIX-UHFFFAOYSA-N OCC12CCC3C(C2CCC1=O)CCC1C3(C)CC(C)C(=O)C1
2355 0.052631579 LXYSBNMFAFQYIT-UHFFFAOYSA-N OC(=O)CCCCCCCCCCCC(C1CCC=C1)O
2356 0.052631579 UPPCYNBPSSGVOI-XWPNQZOQSA-N CC1CCC2(CO)C(CCC=C2CO)C1(C)CCc3cocc3
2357 0.052631579 KERNNDXVCSCDLI-VTGDQDPCSA-N C[C@@H]1C[C@H]2OC(=O)C3=CCC[C@H]([C@@]1(C)CC[C@H](CO)CCO)[C@@]23C
2358 0.052173913 KZDQUMHYWRUDNF-UHFFFAOYSA-N CCCCCCCCCCOC1=CC=C(C=C1)C(=O)OCCOC
2359 0.052173913 WYCGITBNEASEQG-HHDLKPILSA-N CC=C(C)/C(=O)OC1C2COC(O)C2C3(C)C(C)(C)CCCC13C
2360 0.051724138 BJDZRPWWSIANIT-UHFFFAOYSA-N CCCCCCCCCCCC(O)C1=C(O)C=C(C)C(C=O)=C1O
2361 0.051724138 BRMWMMSDWGALOS-IHWYPQMZSA-N CC=C/CCCCCCCCCOC(=O)COc1ccccc1
2362 0.051724138 ZQBRPFALTAJQEA-PFIPCELDSA-N CC(=C/C(=O)O)CCC1C(=CCC2C(C)(C)CC(O)CC12C)CO
2363 0.051724138 UPMMAPPZJDCFOS-CDKJLXNJSA-N CC(=CC(=O)O)CCC1C(CCC2C(C)(C)C(O)CCC12C)C=O
2364 0.051724138 UPMMAPPZJDCFOS-UKSHEKPCSA-N CC(=CC(=O)O)CCC1C(CCC2C(C)(C)C(O)CCC12C)C=O
2365 0.051724138 UEEXREATOOYNMZ-UHFFFAOYSA-N COC1CC2C(C1=O)(C)CCC1C2CC=C2C1(C)CCC(C2)O
2366 0.051724138 VSTNOTWLKMLSIQ-UHFFFAOYSA-N CCCCCCCC(O)CCCCCC=CC=CC(O)=O
2367 0.051282051 WNNAFKXYLOKMNY-UHFFFAOYSA-N CCCCCC(O)CCCCCCCC=CC=CC(O)=O
2368 0.051282051 NCWQQRDNTNQIFW-UHFFFAOYSA-N OC(=O)CC(CCCCCCCCCCC1CCC=C1)O
2369 0.051282051 PZEBEPMPLUJJRI-UJMXGEILSA-N CC1(CO)C(O)CCC2(C)C(CCc3cocc3)C(=C)CCC12
2370 0.051282051 YVCSXKPTXFIUHA-SREVYHEPSA-N C(C[N+](C)(C)C)(OC(=O)CC(O)C/C=C\CC)CC(=O)[O-]
2371 0.051282051 DYMNHWONKYGXHK-NIVYOZJYSA-N CC12CCC3C(C)(C)C(=O)C=CC3(C)C1CC(O)C(C)(O2)C=C
2372 0.051282051 DJAWAJZFLGMINS-UHFFFAOYSA-N OCC1(O)CC2C(C1=O)(C)CCC1C2CCC2C1(C)CCC(C2)O
2373 0.050847458 ZXXHCWXJZHTVAF-PFSLXQJOSA-N CC=C(C)C(=O)O[C@H]1CC[C@H](C)[C@@]2(C)CC(=C(C)C)C(=O)C[C@@H]12
2374 0.050847458 OWAFPWJFPDVSQJ-UHFFFAOYSA-N O=C1CCC2(C(C1)CCC1C2CCC(C1CC(C(=O)O)C)(C)O)C
2375 0.050847458 ZXXHCWXJZHTVAF-QMYZJOBOSA-N CC=C(C)/C(=O)OC1CCC(C)C2(C)CC(=C(C)C)C(=O)CC12
2376 0.050847458 BGDFDBKKQRGROC-UHFFFAOYSA-N COC1(O)C=CC2=C(C1O)CCC1C2CCC2(C1CC(C2)C)C
2377 0.050847458 ZXXHCWXJZHTVAF-FOQXXIDQSA-N CC=C(/C)C(=O)O[C@H]1CC[C@H](C)[C@@]2(C)CC(=C(C)C)C(=O)C[C@@H]12
2378 0.050847458 XGVCCWVHYGLCNH-UHFFFAOYSA-N CCCCCCCCCCCCCC(=O)c1c(O)cc(O)cc1O
2379 0.050420168 HWJXIQOVPKWQOC-JMPGWDFISA-N COC(=O)C(C)C1CCC2(C)CCC(OC(=O)C(C)C)C(=C)C2C1
2380 0.050420168 MVDBAKFGVNHNNJ-UHFFFAOYSA-N CCCCCC(CCC#CCCCCCCCC(=O)O)O
2381 0.050420168 OKAKDSISNLPKQL-QSWPCHDDSA-N CC1CCC2(C)C(CC(O)C(O)C2(C)O)C1(C)CCc3cocc3
2382 0.050420168 ZFGPKQGSVQZRJR-FIPLFRMOSA-N CC(CCC1(C)C(C)CCC2(C)C1CC(=O)C3OC23C)CC(=O)O
2383 0.050420168 MLFUDZLVSSDPLG-UHFFFAOYSA-N CCCCC(CCCC#CCCCCCCCC(=O)O)O
2384 0.050420168 OWUIVRJLMVLLHE-UHFFFAOYSA-N CCOC(C)(C)CCCC(C)=CCOC1=CC=C(C=C1)C(C)=O
2385 0.050420168 PCSOCEUKKXDAJZ-UHFFFAOYSA-N OC(=O)CCCCCCCCCCCCC1C=CC(C1)O
2386 0.05 OLXLIUHXNLTPAH-UHFFFAOYSA-N CCCCCCCCCCCCCC=CC(=O)CC(O)=O
2387 0.05 SUGAFXZUTNWBGS-UHFFFAOYSA-N CC=C(C(=O)OC1CCC2C(C1C)(C)CC(C(=O)C2)C(=C)C)C
2388 0.05 MUYJGYNROOVKQO-UHFFFAOYSA-N COC1(C)CC2C(C1O)(C)CCC1C2CCC2=CC(=O)CCC12
2389 0.05 PLKBLKWFUGXKDQ-UHFFFAOYSA-N CC(CCCC=CCC=CCCCCCCCC(=O)O)O
2390 0.049586777 XMOHOLVLDAOZER-UHFFFAOYSA-N COC1CC2C(C1O)(C)CCC1C2CCC(=CC(=O)O)C1(C)CC
2391 0.049180328 YIEXJGCTMWXGCU-UHFFFAOYSA-N CCCCCCCCCCCCCCC=CS(=O)(=O)OC
2392 0.049180328 QRYJHSMVZUKZQU-XBUSBUNLSA-N CC(=CC(=O)O)CCC1C(=C)CCC2C(C)(C)C(O)C(O)CC12C
2393 0.049180328 AKIZWPMAFYNALQ-NLPMXTIOSA-N C[C@@]1(CO)[C@H]2CCC(=C)[C@@H](CCC(=C)[C@H](O)CO)[C@]2(C)CCC1=O
2394 0.048780488 ZAWCPGMKVKTLKI-DYGGAYMDSA-N CC1(C)CCCC2(C)C(CC=C(/CC=O)C=O)C3(CCC12)CO3
2395 0.048780488 CIAYNAAQHQDOIG-UHFFFAOYSA-N CCCCCCCCCCCCC1=CC=C(C(C1O)O)O
2396 0.048780488 ATTIPSBEQLOBCO-AVQZXHFCSA-N C[C@H]1CC[C@@H]2C(C)(C)[C@H](O)CC[C@@]2(C)[C@]1(O)CCC3=CCOC3=O
2397 0.048780488 ZAWCPGMKVKTLKI-YDODDZTGSA-N CC1(C)CCCC2(C)C(CC=C(/CC=O)C=O)C3(CCC12)CO3
2398 0.048780488 FNNCNTJUKDEDPB-UHFFFAOYSA-N CCCCCCCCC#CCCCCCCCOC(=O)O
2399 0.048780488 RQNUGFUIGCOMFK-UHFFFAOYSA-N CCCCCCCCCCCCOC1=CC=C(OCC(O)=O)C=C1
2400 0.048780488 ZOZIEYDTACBZQJ-UHFFFAOYSA-N CCCCCCC(CC=CCCCCCC=CC(=O)O)O
2401 0.048780488 ZAWCPGMKVKTLKI-NOFOYWHNSA-N CC1(C)CCCC2(C)C(CC=C(/CC=O)C=O)C3(CCC12)CO3
2402 0.048780488 ZAWCPGMKVKTLKI-PJQLUOCWSA-N CC1(C)CCCC2(C)C(C\C=C(/CC=O)C=O)C3(CO3)CCC12
2403 0.048387097 XRRAUWJONMJEAR-SVEODPQUSA-N CC1(C)[C@H](O)C(=O)C[C@@]2(C)[C@H](CCC(=C)[C@H](O)CO)C(=C)CC[C@H]12
2404 0.048387097 NKPIBBODUUDLIE-FAGFETBGSA-N CCCCCCCCC=C/C(O)CCC1CCCC(=O)O1
2405 0.048387097 DNQIBYIYLYCVKR-UHFFFAOYSA-N COC1CC2C(C1O)(C)CCC1C2CCC(=C)C1(C)CCC(=O)O
2406 0.048 XUQSCSYLJCPEBP-UHFFFAOYSA-N CCCCCCCCCCCCCCCC=CS(O)(=O)=O
2407 0.048 URSSAJICUAZSIF-UHFFFAOYSA-N CCCCCCCCCCCCC1=CC(C(C=C1)(O)O)O
2408 0.048 IKIJTQLMHCEGJB-UHFFFAOYSA-N CCCCCCCCCC1=CC=C(OCCOCC(=O)OC)C=C1
2409 0.048 LANSFGIUBQOYBY-VNFKARMWSA-N C[C@H]1C[C@H](O)[C@@H]2C(C)(C)CCC[C@@]2(C)[C@]13CC[C@@]4(COC(=O)C4)O3
2410 0.048 UJEIRAXVPVULCN-UHFFFAOYSA-N CCCCCOCCCC#CCCCCCCCC(=O)O
2411 0.048 ICMANLPRNFNZBL-UHFFFAOYSA-N CCCCCCCC(C#CCCCCCCCC(=O)O)O
2412 0.047619048 JTSJBWIGTKRIKS-UHFFFAOYSA-N CCC1(C)C(CCC2C1CCC1(C2CC(C(=O)O1)C)C)CC(=O)O
2413 0.047244094 GJCMFIRSMWNKEA-JUTOQRCKSA-N CC1C(=O)CC2C(C)(C)CCCC2(C)C13CCC4(COC(O)C4)O3
2414 0.047244094 GJCMFIRSMWNKEA-MSEZIRAUSA-N CC1C(=O)CC2C(C)(C)CCCC2(C)C13CCC4(COC(O)C4)O3
2415 0.047244094 CDFODYQHBUGORJ-UHFFFAOYSA-N OC(C1CCOC1=O)CC1C2(CCC3C1(C)CCCC3(C)C)OC2
2416 0.047244094 HDZIVQBKXWJLJD-UHFFFAOYSA-N CCCCCCCCC#CCCCCCCOCC(=O)O
2417 0.047244094 GJCMFIRSMWNKEA-WQENPGRGSA-N CC1C(=O)CC2C(C)(C)CCCC2(C)C13CCC4(COC(O)C4)O3
2418 0.047244094 GJCMFIRSMWNKEA-KNLVXHHQSA-N CC1C(=O)CC2C(C)(C)CCCC2(C)C13CCC4(COC(O)C4)O3
2419 0.046875 XLGYOGUDSFUNBU-FLIBITNWSA-N C(CCCCCCCC(=O)C/C=C\CCCCCC)(=O)O
2420 0.046875 OEWLXJPAJLRTHF-UHFFFAOYSA-N CCC=CCC1C(CCCCCCCC(=O)O)CCC1O
2421 0.046875 BFWYTORDSFIVKP-LLKUHULHSA-N CCCCCC(/C=C/C=CCC=CCC=CCCCC(=O)O)OO
2422 0.046875 CEHDXSWIYMMDQN-UHFFFAOYSA-N CCC(CCC1OC1(C)CC)CCCC(=CC(=O)OC)C
2423 0.046875 VUESNBMVNBNUIE-NTCAYCPXSA-N CCCCCCCCCC(=O)C=CCCCCCC(=O)O
2424 0.046875 VBZUAWVXTDJOQZ-LORLSGHGSA-N CCCCCC=CCC(/C=C/C=CCC=CCCC#CO)OO
2425 0.046875 KCJXBTGLBOXGSS-UHFFFAOYSA-N CCCCCCCCC1=C(C1)CCCCCCOC(=O)O
2426 0.046875 IRNBKGDEFDPCBX-FUHWJXTLSA-N CCCCCCCC(O)CCCC1Cc2cc(O)cc(O)c2CO1
2427 0.046875 BFWYTORDSFIVKP-UDQWCNDOSA-N CCCCCC(OO)C=CC=C/CC=C/CC=C/CCCC(=O)O
2428 0.046875 VTDYKZUQLXTQJT-UHFFFAOYSA-N OCC=C1C=CC(C(OC1)(C)CCCC(C(=O)CC=C(C)C)C)O
2429 0.046875 BFWYTORDSFIVKP-USWFWKISSA-N [H]\C(CCCC(O)=O)=C(/[H])C\C([H])=C(\[H])C\C([H])=C(\[H])C([H])=C([H])C(CCCCC)OO
2430 0.046875 SJHXGNNPUIHGEH-UHFFFAOYSA-N CCCCCCC(=O)CCCCCCC=CCC(C=O)O
2431 0.046875 KUYXUPFSQBJKAV-UHFFFAOYSA-N CCCCCCCCC1=C(C1)CCCCCC(C(=O)O)O
2432 0.046875 LPXLNCPDYHWLSH-UHFFFAOYSA-N CCCCOCC=CCC=CCC=CCC1OC1CCCC(=O)O
2433 0.046875 QONRJGQXXMFQBY-YKEHQFFYSA-N C(/C/C=C\CC(OO)/C=C/CCCC)=C/C/C=C\CCCC(=O)O
2434 0.046875 BMLJWOFBIWTJRD-UHFFFAOYSA-N CCCCCCCCC1=C(C1)CCCOCCCC(=O)O
2435 0.046875 LXINDPXOHHQURP-UHFFFAOYSA-N COC(=O)CCCCCC(=O)CCCCCCCCC=C
2436 0.046875 ZXLAKHBQRAODDD-UHFFFAOYSA-N CCOCCCCC=CC=CCCCCCCCC(=O)O
2437 0.046875 BFWYTORDSFIVKP-VAEKSGALSA-N CCCCC[C@@H](/C=C/C=C\C/C=C\C/C=C\CCCC(=O)O)OO
2438 0.046875 FBBFCRNANIPCBL-UHFFFAOYSA-N CCCCCCCCCC(CC(=O)CCc1ccc(c(c1)O)O)O
2439 0.046875 QDSZTNDCPXASAX-UHFFFAOYSA-N OCCOCCCC=CCC=CCC=CCC=CCCCC(=O)O
2440 0.038834951 AUKQVYFNOMRSOH-UHFFFAOYSA-N OC1CC2(C)C(C3C1C1CC(C)C(=O)C=C1CC3)CCC2(C)O
2441 0.038834951 QBNLAFNNIRHRSI-UHFFFAOYSA-N O=C1C=C2CCC3C(C2CC1C)CC(C1(C3CCC1(C)O)C)O
2442 0.038834951 OGOXYRYUSRBGET-UHFFFAOYSA-N OC1CC2=CC(=O)C(CC2C2C1C1CCC(C1(CC2)C)(C)O)C
2443 0.038834951 MWQNDWBTBANMCX-UHFFFAOYSA-N OC(=O)C1CC2(C)C(CC1O)CCC1C2CCC2(C1CCC2O)C
2444 0.038834951 XGKCHBZXLJVCOR-UHFFFAOYSA-N OC(=O)C1C(O)CCC2(C1CCC1C2CCC2(C1CCC2O)C)C
2445 0.038834951 MFNZKXGKTOTYID-UHFFFAOYSA-N OC1CCC2C1(C)CCC1C2CCC23C1(C)CCC(=O)C3(O2)C
2446 0.038834951 FVKHEHCBWULLID-UHFFFAOYSA-N O=C1CCC2(C(=C1C)CCC1(C2CCC2(C1CCC2O)C)O)C
2447 0.038834951 ZHLWBJGJQXAWJN-WOHUTOPTSA-N CC(C)C1=CC(O)C2(C)C1C3CCC(C)(O)C=CC3(C)CC2=O
2448 0.038834951 DQXZLBJNWNRITN-PIKOESSRSA-N CC(C)c1ccc2c(CCC3C(C)(CO)C(O)CCC23C)c1O
2449 0.038834951 HCTUZNMZWMKOBW-XTSCITRTSA-N CC1(CO)C(O)CCC2(C)C3CCC4CC3(C=C4CO)C(O)CC12
2450 0.038834951 QPGCKJBCYULNHP-CQCQHRBRSA-N CC1(CO)CCCC2(C)C1CC(O)C34CC(=C)C(C(O)CC23)C4O
2451 0.038834951 XNWZKGMGEINBJE-NIEJHYDOSA-N CC1=CC(O)CC(=CC(O)C(=O)C(=CC2C(CC1)C2(C)C)C)C
2452 0.038834951 DGENOXRJSTZHMV-IPQHHYPGSA-N CC1=C/C(O)C(=O)C(=CC2C(CCC(C)(O)C=CC1)C2(C)C)C
2453 0.038834951 PVWYTXIYENDMEM-FCOMTRKTSA-N CC1(CO)CCC(O)C2(C)C1CCC34CC(CCC23)C(C4)C(=O)O
2454 0.038834951 BYTORXDZJWWIKR-WCIQWLHISA-N CC(C)c1cc2CCC3C(C)(CO)C(O)CCC3(C)c2cc1O
2455 0.038834951 VEIJXOFPJWWIIJ-DCXFOUBQSA-N CC1CCC2C(C=O)C1(C)CCC(=CCCC3(C)OC3C2=O)C
2456 0.038834951 YUVBUOIJKQKXOJ-COMPOGLGSA-N CC(=C1C2CCC3(C)OC3CCC4(C)OC4CC2(C)CC1=O)C
2457 0.038834951 RLCWJSTWYUSIDO-UHFFFAOYSA-N O=C1COCC2(C(C1)CCC1C2C(O)CC2(C1CCC2(C)O)C)C
2458 0.038834951 BVPOJNLLEWUEBM-MYMJKGKXSA-N CC12CCC(=O)C(C)(CO)C1CCC34CC(CCC23)C(=C)C4O
2459 0.038834951 GZJUKFMORWFFNV-UHFFFAOYSA-N O=C1CCC2(C(C1)CCC1(C2C(O)CC2(C1CCC2(C)O)C)O)C
2460 0.038834951 GKTVCXFLEAZLRO-UHFFFAOYSA-N CCC1(O)CCC2(C1(C)CCC1C2CCC2=C1CCC(=O)C2)O
2461 0.038834951 ZWQKNIKCOOTBAM-UHFFFAOYSA-N O=C1CCC2(C(C1)CCC1=C2C(O)CC2(C1CCC2(C)O)C)C
2462 0.038834951 PXIKAIXLCZEQHO-UHFFFAOYSA-N O=C1CCC2(C(C1)CCC1C32OC3CC2(C1CCC2(C)O)C)C
2463 0.038834951 MLDXYOSNGPZNQW-ZXAGTESBSA-N CC1CC=C2C(=O)C3OC3(C)CCC=C(/C)CCC1(C)C2(C)O
2464 0.038834951 FAFXXNQMAKRZGJ-UHFFFAOYSA-N OC1CCC2(C(=C1)CCC1C32OC3CC2(C1CCC2(C)O)C)C
2465 0.038834951 BYTORXDZJWWIKR-UHFFFAOYSA-N OCC1(C)C(O)CCC2(C1CCc1c2cc(c(c1)C(C)C)O)C
2466 0.038834951 CNZMWGNGLZGCIA-UHFFFAOYSA-N OCC1(C)CCC(C2(C1CCc1c2cc(c(c1)C(C)C)O)C)O
2467 0.038834951 LSTVOKWFNVYQFY-UHFFFAOYSA-N OCC1(C)CCCC2(C1C(O)Cc1c2cc(c(c1)C(C)C)O)C
2468 0.038834951 RCAUPAPTRZDJQD-UHFFFAOYSA-N OCC1(C)CCCC2(C1CC(O)c1c2cc(c(c1)C(C)C)O)C
2469 0.038834951 HBNWWAPEFHXKKT-UHFFFAOYSA-N O=C1CCC2(C(=C1)CC(C1C2CCC2(C1CCC2(C)O)C)O)C
2470 0.038834951 XZVVYDXATHUMSB-UHFFFAOYSA-N OCC12CCCC(C2CCc2c1cc(O)c(c2)C(C)C)(C)CO
2471 0.038834951 NCYMWGDOJUEQFH-UHFFFAOYSA-N OCC1(CO)CCCC2(C1CCc1c2cc(c(c1)C(C)C)O)C
2472 0.038834951 IHPNQAPFMSFVLC-PDURBABISA-N CC(C)C1CC(=O)C2(C)CC3=C(C)CCC3C4(C)OC4CC12O
2473 0.038834951 QUIYFMAFJIAUMA-PCMNTEJDSA-N CC(C)C1CCC2C3C=CC4(C)CCC3(CCC12C(=O)O)CO4
2474 0.038834951 SZQODOFRJMJMMC-NBWKEMLCSA-N CC1(CO)CCCC2(C)C3CCC4CC3(C(O)CC12)C5OC45CO
2475 0.038834951 CSIVBESBYQDMKB-QETMQDACSA-N CC1(C)CCCC2(CO)C3CCC4CC3(C(O)CC12)C(=O)C4=C
2476 0.038834951 BVTBQVVYWGKRLG-UHFFFAOYSA-N OC1CC2CC(=O)C(=CC2(C2C1C1CCC(C1(CC2)C)O)C)C
2477 0.038834951 UQOBHJDHDKPLDE-UHFFFAOYSA-N O=C1CC2CCC3C(C2(C=C1C)C)CC(C1(C3CCC1O)C)O
2478 0.038834951 KCPIGBWFJTZVNL-PIKOESSRSA-N CC(C)c1c(O)ccc2c1CCC3C(C)(CO)C(O)CCC23C
2479 0.038834951 MLDXYOSNGPZNQW-YKDURBFQSA-N CC1CC=C2C(=O)C3OC3(C)CCC=C(/C)CCC1(C)C2(C)O
2480 0.038834951 YKSOUKMSKAWWQG-SBSFFHCLSA-N CC1(CO)C(O)CCC2(C)C3CCC(C=C3C(O)CC12)C(=C)CO
2481 0.038834951 NQRRISXRTSRHFV-WOJBJXKFSA-N CC(C)c1cc2CCC3(O)C(C)(C)CCCC3(C)c2c(O)c1O
2482 0.038834951 ABXZFOZVZWDICN-UOWUSRDHSA-N CC1=C/C2OCC(=C2CCC3(C)OC3CCC(C)(O)C=CC1)C
2483 0.038834951 BDIVLMKLYRWORT-IGCXGIAKSA-N CC1=CC23CC(O)C4(O)C(CC(O)C4(C)C)C(=C)C2CCC1C3
2484 0.038834951 QURPPLQESNTXNG-UHFFFAOYSA-N OCC1CC2C(C1=O)(C)CCC1C2C(O)CC2C1(C)CCC(C2)O
2485 0.038834951 RVABCNDKQPDWOV-UHFFFAOYSA-N OCC1CC2C(C1=O)(C)CC(C1C2CCC2C1(C)CCC(C2)O)O
2486 0.038834951 DZPUPXHMARUQTC-UHFFFAOYSA-N OCC1C(O)C2C(C1=O)(C)CCC1C2CCC2C1(C)CCC(C2)O
2487 0.038834951 IWSZWOGOXYQURD-UHFFFAOYSA-N OCC1CC2C(C1=O)(C)CCC1C2CC(O)C2C1(C)CCC(C2)O
2488 0.038834951 WGBCTNXKEPTZER-UHFFFAOYSA-N OCC1CC2C(C1=O)(C)CCC1C2CCC2C1(C)C(O)CC(C2)O
2489 0.038834951 MIZGJDWDIPCLLI-UHFFFAOYSA-N OCC1CC2C(C1=O)(C)C(O)CC1C2CCC2C1(C)CCC(C2)O
2490 0.038834951 CFGOOFYZVDNIOV-UHFFFAOYSA-N OCC1CC2C(C1=O)(CO)CCC1C2CCC2C1(C)CCC(C2)O
2491 0.038834951 NEFSWJVXCIDEAS-KDRYUTBCSA-N CC1(C)CCC(O)C2C3(C)C(O)CC(C)(CC3C(=O)CC12O)C=C
2492 0.038834951 UGJDJVWDGOMYJP-UHFFFAOYSA-N OCC1CC2C(C1=O)(C)CCC1C2(O)CCC2C1(C)CCC(C2)O
2493 0.038834951 NYIANFHNVHSKTC-UHFFFAOYSA-N OCC1CC2C(C1=O)(C)CCC1(C2CCC2C1(C)CCC(C2)O)O
2494 0.038834951 DKUGCSLUGWRCLW-UHFFFAOYSA-N OCC1CC2C(C1=O)(C)CCC1C2CCC2(C1(C)CCC(C2)O)O
2495 0.038834951 CWDUBABNPYSFEL-UHFFFAOYSA-N O=C1CCC2C(=C1)CC(C1C2CC(O)C2(C1CCC2(C)O)C)C
2496 0.038834951 AWRIEIOLXNQOCM-UHFFFAOYSA-N O=C1CCC2C(=C1)CC(C1C2C(O)CC2(C1CCC2(C)O)C)C
2497 0.038834951 XFEGNIDVZLTHJJ-UHFFFAOYSA-N O=C1CC(O)C2C(=C1)CC(C1C2CCC2(C1CCC2(C)O)C)C
2498 0.038834951 WKIALNATROGPCW-UHFFFAOYSA-N CC1CC23OC3C(=O)CCC2C2C1C1CCC(C1(CC2)C)(C)O
2499 0.038834951 LJOFHPQLOOXIIH-UHFFFAOYSA-N O=C1CCC2C(=C1)CC(C1(C2CCC2(C1CCC2(C)O)C)O)C
2500 0.038834951 ANPRIOPCJYCDTD-UHFFFAOYSA-N O=C1CCC2C(=C1)CC(C1C2(O)CCC2(C1CCC2(C)O)C)C
2501 0.038834951 XIFJCEOWIGLYGL-UHFFFAOYSA-N O=C1CCC2C(=C1)CC(C1C2CCC2(C1CCC2(C)O)C)(C)O
2502 0.038834951 XJYQOSOJAXSWDC-UHFFFAOYSA-N OCC12C=C(C)C(=O)CC1CCC1C2CCC2(C1CCC2O)C
2503 0.038834951 RIHZRICVLDVNDB-UHFFFAOYSA-N COC1C(O)CC2(C1(C)CCC1C2CC=C2C1(C)CCC(C2)O)O
2504 0.038834951 ZEXONSHGXJXHMH-ATSKHQAFSA-N CC1(C)C(O)CCC2(C)C1CCC34C2CC(CC3=C)C(O)C4=O
2505 0.038834951 SXHOTFIVVHDPBI-MXFTUIMMSA-N CC1(C)CC(=O)C(O)C2(C)C1CCC34CC(CO)(CCC23)C=C4
2506 0.038834951 NZDSKJRQCREHKI-ZCNNSNEGSA-N CC(C)c1cc2CCC3C(C)(CO)CCCC3(O)Cc2cc1O
2507 0.038834951 CBQUMHYLVNBYOF-HMCHMAKXSA-N CC1(C)CC(=O)CC2(C)C1CC(O)C3CC4CC23CC=C4CO
2508 0.038834951 SOSSQEJEEWRZRE-VYCUNPCFSA-N CC1(C)CC[C@@H](O)[C@]2(C)[C@@H]1C[C@H](O)C3=C2CC[C@](C)(C=C)C3=O
2509 0.038834951 CAUAJOWLCDFTEZ-UQNKADJXSA-N CC1(C)[C@H](O)CC[C@]2(C)[C@@H]1CC[C@@]34C[C@@H](C[C@H](O)[C@@H]23)C(=C)C4=O
2510 0.038834951 PNHKTXLBKGDTNY-UHFFFAOYSA-N CC(C)C1=C(O)C=C2C(O)C3(O)CCCC(C)(C)C3CCC2=C1
2511 0.038834951 SHAHCGJNHYXFLV-UHFFFAOYSA-N [H]C12CCC(C)C(C)(CCC3=CCCC(C)(OC3=O)C(O)C1)C2=C
2512 0.038834951 RFAUJTDUWTYEIT-UHFFFAOYSA-N O=C1CCC2(C3(C1O3)CCC1C2CCC2(C1CCCC2O)C)C
2513 0.038834951 BVPOJNLLEWUEBM-HMJFWSPYSA-N C[C@@]12CCC(=O)[C@](C)(CO)[C@H]1CC[C@@]34C[C@@H](CC[C@@H]23)C(=C)[C@H]4O
2514 0.038834951 XIQNLCJWJWBQJM-UHFFFAOYSA-N O=C1CCC2(C(=C1)CCC1C2(O)CCC2(C1CCCC2O)C)C
2515 0.038834951 DXELFTCCZNDLCM-UHFFFAOYSA-N O=C1C=CC2(C(C1)(O)CC(C1C2CCC2(C1CCC2O)C)C)C
2516 0.038834951 PNHKTXLBKGDTNY-CMKODMSKSA-N CC(C)c1cc2CCC3C(C)(C)CCCC3(O)C(O)c2cc1O
2517 0.038834951 WBDDPDDQSQYIMN-UHFFFAOYSA-N OC1CCC2C1(C)CCC1C2CCC2C1(C)C1OC1(C(=O)C2)C
2518 0.038834951 SXXAEEQCXHQXSQ-RACZYMRGSA-N CC(C)[C@@H]1CC[C@@]23O[C@@]2(CC[C@H]4[C@@](C)(CCC[C@]34C)C(=O)O)[C@H]1O
2519 0.038834951 MUKKWTZBXOOCHN-FHWLQOOXSA-N CC(=C1CCC(=CC[C@H](O)[C@H]([C@@H](O)CCC(=CC1)C)C(=O)O)C)C
2520 0.038834951 JLMOOAKWOWPBMP-UHFFFAOYSA-N OCC1CC2(C)C(CC1=O)CCC1C2CCC2(C1C(O)CC2O)C
2521 0.038834951 OUKBGDPIMVOHAP-UHFFFAOYSA-N OCC1CC2(C)C(CC1=O)CCC1C2CC(O)C2(C1CCC2O)C
2522 0.038834951 BSTPOYURAUASSZ-UHFFFAOYSA-N OCC1CC2(C)C(CC1=O)CCC1C2CCC2(C1CCC2O)CO
2523 0.038834951 VGNNCGOGJDVJNU-UHFFFAOYSA-N OCC1CC2(C)C(CC1=O)CCC1(C2CCC2(C1CCC2O)C)O
2524 0.038834951 ALKOPIFHUCWGJF-UHFFFAOYSA-N OCC1CC2(C)C(CC1=O)CCC1C2CCC2(C1(O)CCC2O)C
2525 0.038834951 LLWPOFJGFVFMKR-LLEHLTLKSA-N CC(=C)[C@H]1CCC(=C)[C@H](O)CC[C@@]2(C)O[C@@H]2CCC(=C/C1)C=O
2526 0.038834951 NTXUQUJELIYORY-UHFFFAOYSA-N O=C1CCC2(C(=C1)C(O)CC1C2CCC2(C1CCC2(C)O)C)C
2527 0.038834951 COCAWLNTQBRDAH-UHFFFAOYSA-N O=C1CC(O)C2(C(=C1)CCC1C2CCC2(C1CCC2(C)O)C)C
2528 0.038834951 SUHARHYRKNETPJ-UHFFFAOYSA-N OCC12CCC(=O)C=C1CCC1C2CCC2(C1CCC2(C)O)C
2529 0.038834951 QYECGPRIRWYWNF-UHFFFAOYSA-N O=C1CCC2(C(=C1)CCC1C2CC(O)C2(C1CCC2(C)O)C)C
2530 0.038834951 YGCQQHCIEPDPBO-AMGUTXRSSA-N CC1(C)CC(O)C(=O)C2(C)C3CC4(CO)CC(C=C4)C3CCC12
2531 0.038834951 ZUNJQHWMSAAHBK-UHFFFAOYSA-N O=C1CCC2(C(=C1)CC(C1C2C(O)CC2(C1CCC2O)C)C)C
2532 0.038834951 NGYQHXUVEHURAE-GAESXXKJSA-N CC1=C/CC(O)C(=CC(O)C(=O)C(=CC2C(CC1)C2(C)C)C)C
2533 0.038834951 DDCBXRBNWADLLW-UHFFFAOYSA-N CC1CC23OC2C(=O)CCC3(C2C1C1CCC(C1(C)CC2)O)C
2534 0.038834951 QXLCEZLTKPGSLD-UBSPTFQBSA-N CC1=C/C[C@H](O)C(=C[C@@H]2[C@@H](CC[C@@]3(C)O[C@@H]3CC1)C2(C)C)C=O
2535 0.038834951 YIICHSWKWUGYGA-UHFFFAOYSA-N O=C1CCC2(C3(C1O3)CCC1C2CCC2(C1CCC2(C)O)C)C
2536 0.038834951 VKPGBQAXQBOSCY-UHFFFAOYSA-N O=C(OC1CCCCC1)C1CCCCC1C(=O)OC1CCCCC1
2537 0.038834951 KAPWSLGSFMEPLA-UHFFFAOYSA-N O=C1CCC2(C(=C1)CC(C1C2CCC2(C1CCC2O)C)(C)O)C
2538 0.038834951 QQYQHZUMKAJTAA-GRAMKAMDSA-N CC1CC2C=C(C)C2CCC(=CC(=O)C(O)C(=CC1CO)C)C
2539 0.038834951 MAGZIDBKPIITNS-UHFFFAOYSA-N O=C1CCC2(C(=C1)CC(C1(C2CCC2(C1CCC2O)C)O)C)C
2540 0.038834951 CRDCXLISECOIJN-UHFFFAOYSA-N O=C1CCC2(C(=C1)CC(C1C2(O)CCC2(C1CCC2O)C)C)C
2541 0.038834951 JSGMXMUNTKWGRJ-UHFFFAOYSA-N O=C1CCC2(C(=C1)CC(C1C2CCC2(C1(O)CCC2O)C)C)C
2542 0.038834951 XPTSDPRUKSPAHC-RBLKCTMESA-N CC(=C)[C@H]1CC(=O)[C@]2(C)C[C@@H]3O[C@@]3(C)CC[C@H](O)C(=C)CC[C@@H]12
2543 0.038834951 VGYSPBFRJLJZMQ-ISIDAEAFSA-N CC(=C)[C@H]1CC(=O)[C@]2(C)CC=C(/C)CC[C@H](O)C(=C)[C@H](O)C[C@@H]12
2544 0.038834951 MUKKWTZBXOOCHN-QJQSDJGLSA-N CC(=C1CCC(=C/C[C@@H](O)[C@H]([C@@H](O)CCC(=CC1)C)C(=O)O)C)C
2545 0.038834951 UPCYZPSCAGJZML-HENPQHJOSA-N CC(=C)[C@H]1C[C@H]2O[C@H]1CC(=CCCC(=C)[C@@H]3O[C@H]3C[C@]2(C)O)C
2546 0.038834951 YVSHTTOBGDNRPN-UHFFFAOYSA-N OC1CCC2(C(=CCC3C2C(=O)CC2(C3CCC2(C)O)C)C1)C
2547 0.038834951 GUFDSAGOSLFDBB-OIHMJVCWSA-N CC12CCC3C45CCC(O)(OC4)C(C)(C)C5CCC3(C1)C6OC26
2548 0.038834951 GBPVTEVAJHFFCG-UHFFFAOYSA-N OC1CCC2(C(=CCC3(C2C(O)CC2(C3CCC2(C)O)C)O)C1)C
2549 0.038834951 RCMDRIQXIBLJFH-UHFFFAOYSA-N O=C1CCC2(C(=C1)CCC1(C2CCC2(C1CCC2(C)O)C)O)C
2550 0.038834951 COTZNVUTJHVUGA-UHFFFAOYSA-N O=C1CCC2(C(=C1)CCC1C2(O)CCC2(C1CCC2(C)O)C)C
2551 0.038834951 JAGSABMNGCMCTL-UHFFFAOYSA-N OC1=CC2=CCC3C(C2(CC1)C)C(O)CC1(C3CCC1(C)O)C
2552 0.038834951 XVANIAUZMMXUTO-UHFFFAOYSA-N OC1CCC2(C(=CC=C3C2C(O)CC2(C3CCC2(C)O)C)C1)C
2553 0.038834951 YKSOUKMSKAWWQG-ULBBQPHTSA-N C[C@@]1(CO)[C@@H](O)CC[C@]2(C)[C@H]3CC[C@@H](C=C3[C@H](O)C[C@@H]12)C(=C)CO
2554 0.038834951 GKAUJXZIANLKNC-VGPOOTPUSA-N CC(C)[C@@H]1CCc2coc(C[C@]3(C)O[C@H]3CC[C@](C)(O)C=C1)c2
2555 0.038834951 HSPHWLQKQYJIFU-UHFFFAOYSA-N O=C1CC2(O)CCC3C(C2(C=C1C)C)CCC1(C3CCC1O)C
2556 0.038834951 WSPGIYXXVWZXRZ-UHFFFAOYSA-N O=C1CC2CCC3(C(C2(C=C1C)C)CCC1(C3CCC1O)C)O
2557 0.038834951 ZIOJKLPYSCPWNT-UHFFFAOYSA-N O=C1CC(C)C2=C(C1)CC(C1C2CCC2(C1CCC2(C)O)C)O
2558 0.038834951 NSIHOJUOXZWXMR-UHFFFAOYSA-N O=C1CC2CCC3C(C2(C=C1C)C)CCC1(C3(O)CCC1O)C
2559 0.038834951 QWBFVWRCJHBKSM-UHFFFAOYSA-N O=C1CC(C)C2=C(C1)CCC1C2CC(O)C2(C1CCC2(C)O)C
2560 0.038834951 TYSRMJZYYQCITP-UHFFFAOYSA-N O=C1CC(C)C2=C(C1)CCC1C2C(O)CC2(C1CCC2(C)O)C
2561 0.038834951 WQGMFCKKPCXPJB-UHFFFAOYSA-N O=C1CC(C)C2=C(C1)C(O)CC1C2CCC2(C1CCC2(C)O)C
2562 0.038834951 MXDDRRSNFQSYPS-UHFFFAOYSA-N O=C1CC(C)C23C(C1)(CCC1C3CCC3(C1CCC3(C)O)C)O2
2563 0.038834951 OSOBWQHKYFMXOI-WFPGKWFZSA-N CC1=C/C(O)CC(C)(O)C=CC(=O)C(=CC2C(CC1)C2(C)C)C
2564 0.038834951 UOWAPSNOMXULGX-DXGFZXISSA-N CC1(CO)C(O)CCC2(C)C3CCC4CC3(CC4=C)C(=O)CC12
2565 0.038834951 QGFPCRJJBFEVFX-UHFFFAOYSA-N O=C1CC(C)C2=C(C1)CCC1C2(O)CCC2(C1CCC2(C)O)C
2566 0.038834951 FSXVUHJMGBKICI-UHFFFAOYSA-N O=C1CC2=C(C(C1)(C)O)C1C(CC2)C2CCC(C2(CC1)C)(C)O
2567 0.038834951 AHHOXVSIDCTHSK-VMJIZDNZSA-N CC1(O)CC23CCC4C(C)(CCCC4(C=O)C2CCC1C3)C=O
2568 0.038834951 AGFJCAMSIIMICS-UHFFFAOYSA-N O=C1CCC2(C(C1)CC(C1C2=CCC2(C1CCC2(C)O)C)O)C
2569 0.038834951 HTKYSDVQKIGQOF-UHFFFAOYSA-N OCC12CCC(=O)CC1CCC1C2=CCC2(C1CCC2(C)O)C
2570 0.038834951 UBIBSXMTVJAYTQ-QMNUTNMBSA-N C[C@]12CCC(=O)C=C1CC[C@@H]3[C@@H]2[C@@H](C[C@]4([C@H]3CC[C@]4(C)O)C)O
2571 0.038834951 UBIBSXMTVJAYTQ-OWLVHUDESA-N C[C@]12CCC(=O)C=C1CC[C@@H]3[C@@H]2[C@H](C[C@]4([C@H]3CC[C@]4(C)O)C)O
2572 0.038834951 HBNWWAPEFHXKKT-QMNUTNMBSA-N C[C@]12CCC(=O)C=C1C[C@H]([C@@H]3[C@@H]2CC[C@]4([C@H]3CC[C@]4(C)O)C)O
2573 0.038834951 RYEZPKROXBMJEA-ZNNJTFIOSA-N C[C@H]1[C@@H]([C@H]2[C@@H](CCC3=CC(=O)CC[C@]23C)[C@H]4[C@]1([C@H](CC4)O)C)O
2574 0.038834951 KBFCVOAVUKWCPS-YNNPMVKQSA-N [C@H]1(/C=C/[C@@H](O)CCCCC)[C@@H]2OC(=O)CCCC=CC[C@H]1[C@@H](O)C2
2575 0.038834951 RNHBMSIUCQRLPS-KEPGAXPFSA-N CC(C)C1CCC(=CCCC(C)CC(=O)CC2=CC1OC2=O)C
2576 0.038834951 UTLCNJREJFJDLH-YNNPMVKQSA-N [C@@H]12C=C[C@H](CCCCC)OC(=O)CCCC=CC[C@H]1[C@@H](O)C[C@H]2O
2577 0.038834951 DQTUGGFVTHJSQF-AOBVEAKKSA-N CC1(CO)CC(O)C(=O)C2(C)C1CCC34CC(C)(CCC23)C=C4
2578 0.038834951 ABXZFOZVZWDICN-GYGNNEENSA-N CC1=C/C2OCC(=C2CCC3(C)OC3CCC(C)(O)C=CC1)C
2579 0.038834951 KRECXXWNFIDIMT-RVXCPRFISA-N CC12CCC3C(CCC4C(C)(CO)C5(O)CCC34CO5)(C1)C=C2
2580 0.038834951 SHAHCGJNHYXFLV-WLZDQVHRSA-N CC1CCC2CC(O)C3(C)CCC=C(CCC1(C)C2=C)C(=O)O3
2581 0.038834951 YEQZIMWOTHWBCW-YWVZRHABSA-N CC1(C)C2CCC34CC(O)(CCC3C2(C)CCC1=O)C(=C)C4O
2582 0.038834951 HWQHQPHRHVACSG-OEVJXTTPSA-N CC1(C)CC(O)C(=O)C2(C)C1CCC34CC(CO)(CCC23)C=C4
2583 0.038834951 QJNNQAWDYFHGRK-FQALRZLUSA-N CC(=CC1C=C(CO)C2CCC3(C)CC(O)(CCC3O)C2C1O)C
2584 0.038834951 ZEYLLKMAEPADQS-SCNMDMPUSA-N CC1(C)C2CCC34CC(CC(O)C3C2(C)CCC1=O)C(=C)C4O
2585 0.038834951 KAXUBHIBOUNYIH-XNJMMPELSA-N CC(C)C1=CC(=O)C2(C)CC=C(C)/CCC(OO)C(=CCC12)C
2586 0.038834951 SZQODOFRJMJMMC-UHFFFAOYSA-N CC1(CO)CCCC2(C)C3CCC4CC3(C3OC43CO)C(O)CC12
2587 0.038834951 IHPNQAPFMSFVLC-UHFFFAOYSA-N CC(C)C1CC(=O)C2(C)CC3=C(C)CCC3C3(C)OC3CC12O
2588 0.038834951 KFOLVZRHOIUOCW-BTDPBSJTSA-N CCCCCC1OC(=O)CCCCCCCC=C/CC1O
2589 0.038834951 UBIBSXMTVJAYTQ-UHFFFAOYSA-N O=C1CCC2(C(=C1)CCC1C2C(O)CC2(C1CCC2(C)O)C)C
2590 0.038834951 SAJRNYDWSCZNPB-UHFFFAOYSA-N O=C1C=CC2(C(C1)CCC1C2C(O)CC2(C1CCC2(C)O)C)C
2591 0.038834951 LBOXOTBVUWCJPU-UHFFFAOYSA-N OC1C=CC2(C(=C1)CCC1C2C(O)CC2(C1CCC2(C)O)C)C
2592 0.038834951 NCENEZPPIKLRBR-UHFFFAOYSA-N OC1CCC2(C(=C1)CCC1C2C(=O)CC2(C1CCC2(C)O)C)C
2593 0.038834951 JQCNPWVIJDMKIL-UHFFFAOYSA-N O=C1CCC2(C(=C1)C(C)CC1(C2CCC2(C1CCC2O)C)O)C
2594 0.038834951 WWUQLHJKFHANQG-UHFFFAOYSA-N O=C1CCC2(C3(C1O3)C(C)CC1C2CCC2(C1CCC2O)C)C
2595 0.038834951 UUBNGVXGDKXQQJ-HNFSSWLOSA-N CC12CCCC(CO)(C1CCC34CC(CO)C(CCC23)C4)C(=O)O
2596 0.038834951 BDIVLMKLYRWORT-ZYODFLDQSA-N CC1=CC23CC(O)C4(O)C(CC(O)C4(C)C)C(=C)C2CCC1C3
2597 0.038834951 GYWDKQOFXBRIIW-UHFFFAOYSA-N O=C1C=C2CCC3C(C2(CC1C)O)CCC1(C3CCC1(C)O)C
2598 0.038834951 JQWGHMCKIKFATG-UHFFFAOYSA-N C(C1=CC=CC=C1)C1=CN=C(N=C1N1CCCCC1)N1CCCCC1
2599 0.038834951 STTKRJYZKZSNHQ-QXLLWITBSA-N CC1=CC23CCC4C(C)(CO)C5(O)CCC4(CO5)C2CCC1C3
2600 0.038834951 ZAYXUDNJGLMHHW-UHFFFAOYSA-N O=C1C=C2CCC3C(C2CC1C)(O)CCC1(C3CCC1(C)O)C
2601 0.038834951 JTEZSBHTPLAMPD-UHFFFAOYSA-N O=C1C=C2CCC3(C(C2CC1C)CCC1(C3CCC1(C)O)C)O
2602 0.038834951 ZCSVSHGPKOFCHL-UHFFFAOYSA-N O=C1C(C)CC2C3(C1O3)CCC1C2CCC2(C1CCC2(C)O)C
2603 0.038461538 NNDNCQCMYLWBRR-UHFFFAOYSA-N O=C1C=C2CCC3C(C2C(C1C)O)CCC1(C3CCC1(C)O)C
2604 0.038461538 BJLOVIVNAPVVGR-UHFFFAOYSA-N OCC12CCC(=O)C=C1CCC1C2CCC2(C1CCCC2O)C
2605 0.038461538 YPAYJFSZNKIHQZ-FPRUZAOXSA-N CC1CCC2(C)CCC3=C(C)C(=O)OC(CC(C)CC(=O)C1)C23
2606 0.038461538 GNDZCNFXDJDLHB-RPEALRIASA-N CC1(C)C2CCC34CC(C)(C(O)CC3C2(C)CCC1=O)C(CO)O4
2607 0.038461538 SQBOQDCDYBJGSQ-UHFFFAOYSA-N OC(=O)C=C1CCC2C(C1C)C(O)CC1C2(C)CCC(C1(C)C)O
2608 0.038461538 ILHQKDNSSPXDJC-UHFFFAOYSA-N OCC1(C)CC(O)CC2(C1CCc1c2cc(c(c1)C(C)C)O)C
2609 0.038461538 SLGYIGUMKJYZLP-UHFFFAOYSA-N O=C1CCC2(C(C1)CCC1C2C(=O)CC2(C1CCC2(C)O)C)C
2610 0.038461538 UKXPGUCPPLUVAD-UHFFFAOYSA-N O=C1CC(O)C2(C(C1)CCC1C2=CCC2(C1CCC2(C)O)C)C
2611 0.038461538 HJTMHDSGDBNZJV-UHZRXMQZSA-N CC1(CO)CCCC2(CO)C1CCC3(C)C2CCc4cocc34
2612 0.038461538 ISQMANNAFDGSCG-UHFFFAOYSA-N CC12CC3(CCC4C(C)(C)C(O)C(O)CC4(C)C3CC1=O)C=C2
2613 0.038461538 WBPZWIIONPLVQS-UHFFFAOYSA-N COC1CCC2C1(C)CCC1C2CCC23C1(C)CCC(=O)C3O2
2614 0.038461538 MYDFJSGUAXSWNC-UHFFFAOYSA-N CCCCCCOC(=O)C1=CCCC=C1C(=O)OCCCCCC
2615 0.038461538 XEHYJPDSARZRQX-UHFFFAOYSA-N O=C1CCC2(C(=C1C)CCC1C2CCC2(C1(O)CCC2O)C)C
2616 0.038461538 ILHQKDNSSPXDJC-DILOTOHQSA-N CC(C)c1cc2CCC3C(C)(CO)CC(O)CC3(C)c2cc1O
2617 0.038461538 FRRVLVOFGXHADX-UHFFFAOYSA-N C=C1COCC23CC1CC2CCC1C3(C)CCCC1(C)C(=O)O
2618 0.038461538 BGQNQZBCFZYUQP-UHFFFAOYSA-N OCC12CCC(=O)C=C2C(CC2C1CCC1(C2CCC1O)C)C
2619 0.038461538 NGAJPPVOCGTDKG-KENULNKJSA-N CC12CC(C=C1)C3CCC4C(C)(CO)CC(O)C(=O)C4(C)C3C2
2620 0.038461538 PNDSJIJNOFIHLR-UHFFFAOYSA-N CC1CC2C(C(C1O)C(=O)O)CCC1C2CCC2(C1CCC2O)C
2621 0.038461538 PDXJANIWPUYZPC-UHFFFAOYSA-N OC1CCC2C1(C)CCC1C2CCC2C1CC(C)(C(=O)O)C(C2)O
2622 0.038461538 SLGYIGUMKJYZLP-ZBXKYCABSA-N C[C@]12CCC(=O)C[C@@H]1CC[C@@H]3[C@@H]2C(=O)C[C@]4([C@H]3CC[C@]4(C)O)C
2623 0.038461538 JAOKZPVIOLNJNT-UHFFFAOYSA-N CCC1(O)CCC2C1(C)CCC1C2(O)CCC2=C1CCC(=O)C2
2624 0.038461538 ISQMANNAFDGSCG-RVKTVQESSA-N CC1(C)C(O)C(O)CC2(C)C1CCC34CC(C)(C=C3)C(=O)CC24
2625 0.038461538 JUPYOSSOBBELEM-UHFFFAOYSA-N C=C1CCC23CC1CC2CCC1C3(C)COCCC1(C)C(=O)O
2626 0.038461538 VBEKTMIFJPKWJA-PYIJOLGTSA-N CC(C)(O)C1=CC2(O)CCC3C(C)(CCCC3(C)C(=O)O)C2CC1
2627 0.038461538 CZARTLVUATUXRJ-ABMKFVPVSA-N COC1(C)CC(O)C2(C)CC34C(C)C=CC(=O)C3(C)CCC4C12
2628 0.038461538 YVWCIALJUSNIQX-UHFFFAOYSA-N OCC12CCC(=O)C=C1CC(C1C2CCC2(C1CCC2O)C)C
2629 0.038461538 CZLFTMAENSDJHN-UHFFFAOYSA-N OC1CCC2(C(C1)C(O)CC1C2CCC2(C1CCC2C(=O)O)C)C
2630 0.038461538 AAXBNBYUDJCFEG-UHFFFAOYSA-N OC1CCC2(C(C1)CCC1C2C(O)CC2(C1CCC2C(=O)O)C)C
2631 0.038461538 VVTANXRWACJOPI-GMLOIOGESA-N CC1C2CC(O)C3(O)C(C)(C)CCCC3(C)C2Cc4occc14
2632 0.038461538 GLAVJHGNDIKDLV-NEPXPDJUSA-N CC1C(=O)C23CCC4C(C)(C)C(=O)CCC4(C)C2CCC1(O)C3
2633 0.038461538 RSINGEVSZZYMCB-UHFFFAOYSA-N O=C1CCC2(C(=CCC3C2C(O)CC2(C3CCC2(C)O)C)C1)C
2634 0.038461538 CMMXEYATASUQDH-UHFFFAOYSA-N O=C1CCC2(C(=CC(C3C2CCC2(C3CCC2(C)O)C)O)C1)C
2635 0.038461538 HYRQTOYZWMZWNP-UHFFFAOYSA-N CC(=C1CCC2C3(C1O3)CCC1C2(C)CCCC1(C)C(=O)O)C
2636 0.038461538 OUAQWGIMNHEJTJ-XTPUORJOSA-N CC(C)C1CCC2C3C4OC4C(=CCC3(C)CCC12C(=O)O)C
2637 0.038461538 UMVIJKMALQMIIB-MPDWGWIWSA-N CC1(CCCC2(C)C3CCC4(CO)CC3(CCC12)CC4=O)C=O
2638 0.038461538 RYEZPKROXBMJEA-UHFFFAOYSA-N O=C1CCC2(C(=C1)CCC1C2C(O)C(C)C2(C1CCC2O)C)C
2639 0.038461538 JQJFMOYALOFIJZ-UHFFFAOYSA-N OC1CCC2(C(C1)CCC1C2CC(O)C2(C1CCC2C(=O)O)C)C
2640 0.038461538 BARKTTKIRSAVRS-UHFFFAOYSA-N O=C1CCC2(C(=C1)CC(C1C2CCC2(C1CCCC2O)C)O)C
2641 0.038461538 VJVZOSZFDKSLNA-KSLKBLKXSA-N C[C@]1(CO)[C@H](O)CC[C@@]2(C)[C@@H]3C[C@H](O)[C@H](CC3=CC[C@H]12)C(=C)CO
2642 0.038461538 FWAPTUOUFJIFPI-UHFFFAOYSA-N O=C1CCC2(C(=C1)CCC1C2C(O)CC2(C1CCCC2O)C)C
2643 0.038461538 NPAOHRVMBOYFAD-UHFFFAOYSA-N OCC1(C)CCCC2(C1CCC1=CC(=C(C3C21O3)O)C(C)C)C
2644 0.038461538 CJSNSEJQHILRQM-UHFFFAOYSA-N CCCN(CCC1CCC(N)CC1)C1CCC2=C(C1)SC(N)=N2
2645 0.038461538 XBFPSGWGBRXCFV-SXGZJXTBSA-N CC(C)c1cc2C(O)CC3C(C)(C)CCCC3(C)c2c(O)c1O
2646 0.038461538 MRBLTWPEPGRXQN-UHFFFAOYSA-N OCC1(O)CC23CC1CCC3C1(C(CC2)C(C)(CCC1)C(=O)O)C
2647 0.038461538 PFNKUYJNRMTVCJ-UHFFFAOYSA-N OC(=O)C1CC2C(C1O)(C)CC(C1C2CCC2C1(C)CCCC2)O
2648 0.038095238 VQLSGRLAICFSMN-UHFFFAOYSA-N O=C1CCC2(C(=C1)CCC1C2COCC2(C1CCC2(C)O)C)C
2649 0.038095238 ZSTBTUDWXHFDMV-UHFFFAOYSA-N O=C1C=C2CCC3C(C2(C(C1C)O)C)CCC1(C3CCC1O)C
2650 0.038095238 OCSPOCDQHVVGDZ-UFANPLCHSA-N CC1(CO)C(O)CCC2(C)C3CCC(C(O)C3=CCC12)C(=C)CO
2651 0.038095238 UNJZDZVQKJGQAI-UHFFFAOYSA-N O=C1CCC2(C(=CCC3C2C(O)C(C)C2(C3CCC2O)C)C1)C
2652 0.038095238 MRBLTWPEPGRXQN-VCFJOFAESA-N O[C@@]1(CO)C[C@]23C[C@H]1CC[C@@]2([H])[C@@]1(C)[C@]([H])(CC3)[C@](C)(C(=O)O)CCC1
2653 0.038095238 LKKCXUCOAGOUHS-ITDKPELASA-N CC1(C)CCCC23COC(CC12)C4(O)C3CCC(C)(C=C)C4=O
2654 0.038095238 TUXGKIQTTZXVJX-XKNDNFIYSA-N CC1(CCCC2(C)C1CCC3CC4CC23CCC4(O)CO)C(=O)O
2655 0.038095238 XXEIIJXLOVHZCT-UHFFFAOYSA-N C=C1CC23CC1CCC3C1(C)CCCC(C1COC2)(C)C(=O)O
2656 0.038095238 HLZBOVRUWXTIGP-UHFFFAOYSA-N O=C1CC(C)C2=C(C1)CCC1C2COCC2(C1CCC2(C)O)C
2657 0.038095238 MRBLTWPEPGRXQN-INIPNLRTSA-N C[C@@]12CCC[C@@]([C@H]1CC[C@]34[C@H]2CC[C@H](C3)[C@](C4)(CO)O)(C)C(=O)O
2658 0.038095238 YRANUKIGDMGQRV-XEGUMIITSA-N CC1(C)CC[C@@H](O)[C@]2(C)[C@@H]1CC=C3C(=O)[C@](C)(CC[C@@]23O)C=C
2659 0.038095238 MRBLTWPEPGRXQN-WMUQSPHGSA-N CC12CCCC(C)(C1CCC34CC(CCC23)C(O)(CO)C4)C(=O)O
2660 0.038095238 MRBLTWPEPGRXQN-KLEXHFHZSA-N C[C@]12CCC[C@@](C)([C@@H]1CC[C@@]34C[C@@H](CC[C@H]23)[C@@](O)(CO)C4)C(=O)O
2661 0.038095238 OCSPOCDQHVVGDZ-WRUREIOSSA-N C[C@@]1(CO)[C@@H](O)CC[C@]2(C)[C@H]3CC[C@@H]([C@H](O)C3=CC[C@@H]12)C(=C)CO
2662 0.038095238 HBNVVMQCGSVOKF-VTXSFXCNSA-N CC1(C)CC(=O)CC2(C)C1CCC34CC(CCC23O)C(O)(CO)C4
2663 0.038095238 MRBLTWPEPGRXQN-LOSAUNKTSA-N CC12CCCC(C)(C1CCC34CC(CCC23)C(O)(CO)C4)C(=O)O
2664 0.038095238 OCSPOCDQHVVGDZ-ZWYOZPBWSA-N CC1(CO)C(O)CCC2(C)C3CCC(C(O)C3=CCC12)C(=C)CO
2665 0.038095238 ZADUJBOYWSBTGW-JQVHTRMZSA-N CC(C)(O)C=CC(=O)C1(C)CC2C1CCC3(C)OC3CCC2=C
2666 0.038095238 MRBLTWPEPGRXQN-CUWQQFRDSA-N CC12CCCC(C)(C1CCC34CC(CCC23)C(O)(CO)C4)C(=O)O
2667 0.038095238 ZHJDGUJNYVSZHW-UHFFFAOYSA-N O=CC1=CCC2C(C1)(CO)C1CCC3(C(C1CC2)CCC3O)C
2668 0.038095238 VYHGPVYZLPUQFE-UHFFFAOYSA-N C=C1CC23CC1CCC3C1(C(CC2)C(C)(CCOC1)C(=O)O)C
2669 0.038095238 UGZQFPGDWMWFFQ-UHFFFAOYSA-N OCC1(C)COCCC2(C1CCc1c2cc(c(c1)C(C)C)O)C
2670 0.038095238 AGCYCAUZIMFHTJ-UHFFFAOYSA-N OCC12CCC(=O)C(=C2CCC2C1CCC1(C2CCC1O)C)C
2671 0.038095238 OXSWCVXEQZIBGE-UHFFFAOYSA-N O=CC1CCC2C1(C)CC(=O)C1C2CCC2C1(C)CCC(C2)O
2672 0.038095238 MRBLTWPEPGRXQN-FTFGDVISSA-N CC12CCCC(C)(C1CCC34CC(CCC23)C(O)(CO)C4)C(=O)O
2673 0.038095238 VDBNMGMTCSAUSV-UHFFFAOYSA-N OCC1(C)CCCC2(C1CCC1=CC(=C(C(C21O)O)O)C(C)C)C
2674 0.037735849 NYVKLPGCZOGHFH-UHFFFAOYSA-N OC1CC2=C(C)C(=O)CCC2(C2C1C1CCC(C1(C)CC2)O)C
2675 0.037735849 FZCDZYHVPCOKIH-UHFFFAOYSA-N CCCCCCOC(=O)C1=CC=CCC1C(=O)OCCCCCC
2676 0.037735849 QNZWJRGPVBBJNF-HBTXUPOTSA-N CC1(CCC2C3(C)CCCC(C)(C3CC(O)C2(O)C1)C(=O)O)C=C
2677 0.037735849 GZCQSJNLGYPLQU-UHFFFAOYSA-N C=C1CCC23CC1CC2COCC1C3(C)CCCC1(C)C(=O)O
2678 0.037735849 CIDBCHWNEAJNCU-YSYIFYARSA-N CC1C2CCC3C(CO)(CO)CCCC3(C)C2Cc4occc14
2679 0.037735849 LCBZEKABKLXTEZ-UHFFFAOYSA-N OCC(=O)C1CCC2C1CC(O)C1C2CCC2C1(C)CCC(C2)O
2680 0.037735849 ZZBPVABDPAAVGR-KTTIMTSMSA-N CC=C(C)/C(=O)OC1CC(=CCCC(=CC(O)C1C(C)CO)C)C
2681 0.037735849 MNULXPOEQOKUAI-UHFFFAOYSA-N C=CC1(C)CCC2C3(C1O3)C(=O)CC1C2(C)CCC(C1(C)C)O
2682 0.037735849 ZGBSZOWVGHOHGO-KQEADHDNSA-N CC(C)C1(O)CCC2C(C1)C(=O)CC3C2(C)CCCC3(C)C(=O)O
2683 0.037735849 AJAXEPRSYKWNTR-YWMOHMQTSA-N CC=C(C)/C(=O)OC1CC(=CC23OC2(CCC(C)C13)C(C)C)C
2684 0.037735849 LSMVEKWHGSPXMI-UHFFFAOYSA-N C=C1CC23CC1COCC3C1(C(CC2)C(C)(CCC1)C(=O)O)C
2685 0.037735849 CQBSVJLGMWTVNR-UHFFFAOYSA-N O=C1CCC2(C(C1)COCC1C2=CCC2(C1CCC2(C)O)C)C
2686 0.037735849 RKLYWUQMYTUNBI-LZBUXXAVSA-N CC(C)C1=C2CC=C3CO[C@]4(O)C[C@H](C)[C@H](C[C@@]2(C)C[C@@H]1O)[C@H]34
2687 0.037735849 MDMNBGISPKQWRE-KNEKMNIZSA-N CC1(C)CCC(O)C2(C)C1C(O)C(O)C3=CC(C)(CCC23O)C=C
2688 0.037735849 BJWLOTMSCRTJNF-UHFFFAOYSA-N CC1CC23CC1CCC3C1(C(C(C2O)O)C(C)(CCC1)C(=O)O)C
2689 0.037383178 CZRJRXALYMLFIM-CLHSAUSISA-N CC=C(C)/C(=O)OC1CC(=C2CCC(C)(O)C2C(O)C1C(C)C)C
2690 0.037383178 VCHZZEWOPLDLLE-DXGFZXISSA-N CC(C)C1CCC2C3C=CC(C)(O)C(O)CC3(C)CCC12C(=O)O
2691 0.037383178 CPCWZKICEPRARC-UHFFFAOYSA-N O=C1C=C2CCC3C(C2CC1C)COCC1(C3CCC1(C)O)C
2692 0.037383178 GVYCOYMDYTZEKG-LLVCLUCBSA-N CC1CCC23CC(O)C(CC12O)C(C)(C)C3CCC=C(/C)C(=O)O
2693 0.037383178 NLFVQUYRUNNXHZ-UHFFFAOYSA-N CCC1(O)CCC2C1(C)COCC1C2CCC2=C1CCC(=O)C2
2694 0.037383178 HUBPEJMBDDWSIR-UHFFFAOYSA-N OC1CCC2(C(=CCC3C2C(O)CC2(C3COCC2(C)O)C)C1)C
2695 0.037383178 ZUZDHYLUBHQDDC-UHFFFAOYSA-N O=C1CC2(C(C1)(O)CCC1C2CCC2(C1CCC2C(=O)C)C)C
2696 0.037383178 RDNOMDJXCBQFQX-CFFNKAKGSA-N CC=C(C)/C(=O)OC1CC(=CCC2(C)C(O)CC(O)(C(C)C)C12)C
2697 0.037383178 ACQYLNJYSCYZAF-FQMCYKEASA-N CC(=C)C(O)CCC1(C)CC=C(/CCC2OC2(C)CC=C1)C=O
2698 0.037383178 NGGHUGOYYIUTTA-LUGRNRNJSA-N CC1(CO)CC(O)CC2(C)C3CCC(=O)C=C3C(C)(CC12)C=C
2699 0.037383178 UDVDEDMNPWMOKZ-UHFFFAOYSA-N CCC=CC(=O)OC1=C(C=C(OC)C=C1C(C)(C)C)C(C)(C)C
2700 0.037383178 BWAWQOKNFDBGGW-UHFFFAOYSA-N OCC1CC2=CC(=O)CCC2C2C1C1CCC(C1(CC2)C)(C)O
2701 0.037383178 JEJNDASYKFJAGQ-UHFFFAOYSA-N O=C1CCC2C(=C1)CC(C1C2COCC2(C1CCC2(C)O)C)C
2702 0.037383178 LCQYRJDHQQVMDZ-YZVQMGPTSA-N CC=C(C)/C(=O)OC1CC(=CC(O)C2(C)CCC(O)(C(C)C)C12)C
2703 0.037383178 ACQYLNJYSCYZAF-SQZQTGHLSA-N CC(=C)C(O)CCC1(C)CC=C(/CCC2OC2(C)CC=C1)C=O
2704 0.037037037 MDHPWOTVAOVXSE-UHFFFAOYSA-N OC(C1CC2(C)C(CC1=O)CCC1C2CCC2(C1CCC2O)C)O
2705 0.037037037 KVBUVEPDTVXCKU-UHFFFAOYSA-N OCC1CC2C(=CC1=O)CCC1C2CCC2(C1CCC2(C)O)C
2706 0.037037037 PCLMMHRFCPJFRH-UHFFFAOYSA-N O=CC1=CCC2C(CO1)(C)C1CCC3(C(C1CC2)CCC3O)C
2707 0.037037037 YDGXRSPFVBSYLM-WMUQSPHGSA-N CC12CCCC(C)(C1CCC34CC(CCC23)C5(CO5)C4)C(=O)O
2708 0.037037037 VUDJRHZPXZRMQJ-CFFNKAKGSA-N CC=C(C)/C(=O)OC1CC(O)(C(C)C)C2C(O)CC(=CCC12C)C
2709 0.037037037 DVSZNEFKLHTKBE-UHFFFAOYSA-N OCC1CC2=CC(=O)CCC2(C2C1C1CCC(C1(C)CC2)O)C
2710 0.037037037 YDGXRSPFVBSYLM-INIPNLRTSA-N CC12CCCC(C)(C1CCC34CC(CCC23)C5(CO5)C4)C(=O)O
2711 0.037037037 YDGXRSPFVBSYLM-CUWQQFRDSA-N CC12CCCC(C)(C1CCC34CC(CCC23)C5(CO5)C4)C(=O)O
2712 0.037037037 QNIIWXJIRJWWRG-ICHMTLFLSA-N CC(C)C1(O)C=C2CCC3C(C)(CCCC3(C)C(=O)O)C2CC1O
2713 0.037037037 YDGXRSPFVBSYLM-SYHVJVMTSA-N CC12CCCC(C)(C1CCC34CC(CCC23)C5(CO5)C4)C(=O)O
2714 0.037037037 WDGCDQPVSUBGDU-FTQUJXNBSA-N C[C@@]1(CCC[C@]2(C)[C@H]3CC[C@@H](C[C@@H]3C(=O)C[C@@H]12)C(=C)CO)C=O
2715 0.037037037 LODMADPUDAMZJC-LFMXGZDGSA-N CC1(CO)CC(O)CC2(C)C3CCC(C)(C=C3CCC12)C(=O)CO
2716 0.037037037 OGPUNUSTDKRYSG-UHFFFAOYSA-N OCC1(C)CCCC2(C1CCC1(C2=CC(=C(C1O)C(C)C)O)O)C
2717 0.037037037 JRXVBCYCCXXJHE-IXHPFPMNSA-N CC1CC(O)C23CC(=CCCC2C1(CCC(=CCO)CO)CO3)C
2718 0.037037037 QLUGIRPNSRUMOS-UHFFFAOYSA-N O=C1CCC2(C(C1)CCC1C2=C(O)CC2(C1CCC2(C)O)C)C
2719 0.036697248 PSCMUJSYIGILPT-UFANPLCHSA-N CC1(CO)C(O)CCC2(C)C3CCC4C(OCC4=C)C3=CCC12
2720 0.036697248 XUECAAQFUXYSPL-JCDQRVKFSA-N CC=C(C)/C(=O)OC1CC23OC2CCC(C)C3(C)CC1C(=C)C
2721 0.036697248 OXXOSNYKIDCPQY-SXJNSPEGSA-N CC1=CC(=O)CC2C3(C)CCC(C)(CC3C(O)CC12C)C(O)CO
2722 0.036697248 PSCMUJSYIGILPT-WRUREIOSSA-N C[C@@]1(CO)[C@@H](O)CC[C@]2(C)[C@H]3CC[C@H]4[C@H](OCC4=C)C3=CC[C@@H]12
2723 0.036697248 IHVLVSYTIHEZRH-UHFFFAOYSA-N N\C(NCCOCC1=CC=CC=C1)=N/CCCC1=CN=CN1
2724 0.036697248 HBNMFHJIMJHWIA-PPLKHSGQSA-N CC(C)[C@@]1(O)CCC2=C(CC[C@H]3[C@](C)(CCC[C@]23C)C(=O)O)[C@@H]1O
2725 0.036697248 REMAFSUYXZQVFM-WRYWSJOASA-N CC(C)(O)C1(O)CCC2C(=C1)C(=O)CC3C(C)(CO)CCCC23C
2726 0.036697248 LPRXCQFKVNKMFE-LFWUDYNKSA-N CC1(C)[C@@H]2CCC3=C(C[C@H](O)[C@](C)(C=C)[C@@H]3O)[C@@]2(C)CCC1=O
2727 0.036697248 XUECAAQFUXYSPL-HQPNXMAWSA-N CC=C(/C)C(=O)OC1CC23OC2CCC(C)C3(C)CC1C(=C)C
2728 0.036697248 PSCMUJSYIGILPT-JNOGWSEISA-N CC1(CO)C(O)CCC2(C)C3CCC4C(OCC4=C)C3=CCC12
2729 0.036363636 BVJPUZCDZDGQEQ-QMWOMEJUSA-N CC=C(C)/C(=O)OC1(C)CCC2(O)C(CCC2(C)CC1=O)C(C)C
2730 0.036363636 BVJPUZCDZDGQEQ-QVGIFQJISA-N CC=C(/C)C(=O)OC1(C)CCC2(O)C(CCC2(C)CC1=O)C(C)C
2731 0.036363636 HAHODJBWGPKOOL-UHFFFAOYSA-N O=CCC1CCC2C(C1(C)C(C=O)O)CCC1(C2CCC1(C)O)C
2732 0.036036036 MLRHGLBUEINMPQ-GKTJGWDOSA-N C[C@@H](CO)[C@H]1[C@@H](O)[C@@H](O)C2=CC3=C(CO)CCC[C@@]3(C)CC[C@]12C
2733 0.036036036 GMIRQBZYEKSIRQ-UQOODKLHSA-N CC(C)[C@]1(O)CC[C@H]2C(=C1)C(=O)C[C@H]3C(C)(C)C(=O)CC[C@]23C
2734 0.036036036 WSDYDRRFTFZSMO-UHFFFAOYSA-N OC1CCC2(C(C1)CCC1C2CCC2(C1CCC2(O)C(=O)O)C)C
2735 0.036036036 OWTUBGASVHDTEF-LFAQGZIKSA-N CC(C)C1(O)CCC2C(=C1)C(=O)CC3C(C)(CCCC23C)C=O
2736 0.036036036 OMQULAPWYYNSLD-UHFFFAOYSA-N O=C1CCC2(C(C1)CCC1C2C(O)CC2(C1COCC2(C)O)C)C
2737 0.036036036 GMIRQBZYEKSIRQ-QTLCSOKXSA-N CC(C)[C@@]1(O)CC[C@H]2C(=C1)C(=O)C[C@H]3C(C)(C)C(=O)CC[C@]23C
2738 0.036036036 OWTUBGASVHDTEF-CJSSEVFESA-N CC(C)C1(O)CCC2C(=C1)C(=O)CC3C(C)(CCCC23C)C=O
2739 0.036036036 HMZLPTZFNMJDIY-GPTASGHESA-N CC(=CC(=O)OC1C2COC(O)C2C3(C)C(C)(C)CCCC13C)C
2740 0.036036036 BZLYOWSSNHNYKW-UHFFFAOYSA-N CC(OC(C)(C)COC(=O)C1CC1)C1CCCC(C)(C)C1
2741 0.035714286 LLWZTFILMMCPMZ-UHFFFAOYSA-N O=C1CC2CCC3C(C2(C(=C1C)O)C)CCC1(C3CCC1O)C
2742 0.035714286 UJSIFMLXENIXBA-UHFFFAOYSA-N COC(=O)C1CCCC2(C)C1CC=C1C(O)C(O)(CCC21)C(C)C
2743 0.035714286 MBUAHSTXXJLPOJ-UHFFFAOYSA-N OC(=O)CCCCCCCCCCCCC1CCC2C1O2
2744 0.03539823 LAJRPNQKXHBEPV-UHFFFAOYSA-N OC(=O)CCCCCCCCCCCCC1(O)C=CCC1
2745 0.03539823 LOYLROANBGFSNG-UHFFFAOYSA-N OCC1CC2(C)C(CC1=O)CCC1C2CCC2(C1COCC2O)C
2746 0.03539823 LXSJUNVCYSIBBZ-UHFFFAOYSA-N CC(C)(C1CCCO1)C1CCC(O1)C(C)(C)C1CCCO1
2747 0.03539823 VEZVCJNZZQYHQO-UHFFFAOYSA-N CCCCN(C(=O)C(C)C)C1=NN(CC2=CC=CC=C2)N=N1
2748 0.035087719 OPIVSPPXGVRLDX-WVGHKPTNSA-N CC1=C(O)C(=O)CC2C3(C)CCC(C)(CC3CCC12C)C(O)CO
2749 0.035087719 QZHNIQKYPOURAF-QBUATURESA-N CC1(CCC2C(=CCC3C(C)(CO)C(=O)CCC23C)C1)C(O)CO
2750 0.034782609 VSIFYEMLGOJJIH-QBCCGUPOSA-N CC(C)C1(O)CC2=CCC3C(C)(CCCC3(C)C(=O)O)C2CC1O
2751 0.034782609 SKDGJZCQTPSFAG-KTBDZKMFSA-N CC(=O)CCC=C(/C)CCC1C(C)(C)C(O)CCC1(C)O
2752 0.034782609 SKDGJZCQTPSFAG-RMMJXNQTSA-N CC(=O)CCC=C(/C)CCC1C(C)(C)C(O)CCC1(C)O
2753 0.034782609 UKLXBKNTSRRSJH-KJFOIJSWSA-N CC1CCC2C1C3C(CC(O)C23C)C(=C)C(O)C=CC(C)(O)CO
2754 0.034782609 HAGIFKNVVLJIBB-BFPQKVGOSA-N CC(=CC(=O)OC1CCC(C)(C)C2(C)C3C(COC3O)CC12C)C
2755 0.034782609 WHWKZDDBTOUWPJ-UHFFFAOYSA-N CCCCCCCCCCCCCCCCCCC(Cl)Cl
2756 0.034482759 ZQSXNBHXKJQHBH-UHFFFAOYSA-N O=COC1CCC2C1(C)CCC1C2CCC2C1(C)CCC(=O)C2
2757 0.034482759 CUHJQOVOXFVMSQ-UHFFFAOYSA-N CCCCCCCCCC(O)CCCC=CC=CC(O)=O
2758 0.034482759 KSHIKWOUQJRNSY-LZQHCKPISA-N CC=C(C)/C(=O)OC1C(O)C(CC2(C)C(C)CC(O)CC12)C(=C)C
2759 0.034482759 ZBLBCDJMRJLWCD-UHFFFAOYSA-N OC(=O)CCCCCCCCCCC(CC1C=CCC1)O
2760 0.034482759 DMTGVNZTCBSUQP-MILMJNAHSA-N CC1(CO)CC(=O)CC2(C)C3CCC(C)(C=C3CCC12)C(O)CO
2761 0.034482759 DMTGVNZTCBSUQP-CPPNMTBBSA-N CC1(CO)CC(=O)CC2(C)C3CCC(C)(C=C3CCC12)C(O)CO
2762 0.034482759 DMTGVNZTCBSUQP-MUJBESKKSA-N CC1(CO)CC(=O)CC2(C)C3CCC(C)(C=C3CCC12)C(O)CO
2763 0.034188034 LXZFHDASUHPSMA-BSKGLGMISA-N CCCC[C@H](CC)CC(=C/[C@@]1(CC)OC(=O)C[C@@H]1O)CC
2764 0.034188034 LXZFHDASUHPSMA-GEADZWDZSA-N CCCC[C@H](CC)CC(=C[C@@]1(CC)OC(=O)C[C@@H]1O)CC
2765 0.033898305 RRVXJQPZINNEBB-XGLQPTFZSA-N CC1CCC2(C)C(CCC(O)C2(C)O)C1(C)CCC3=CC(=O)OC3
2766 0.033898305 LZCAMMRMUKFTQK-XYPACCPZSA-N CC=C(C)/C(=O)OC1CCC2(C)CC(=O)C(CC2C1(C)O)C(C)C
2767 0.033898305 DNFNCRMHEOHHOE-UHFFFAOYSA-N CCCCCCCCC#CCCC(CCCCC(=O)O)O
2768 0.033898305 RXKBSEUZRMVJGK-UHFFFAOYSA-N CCCC(CCCCC#CCCCCCCCC(=O)O)O
2769 0.033898305 HWOQJVOXBRGGHK-UHFFFAOYSA-N CCCCCCCCC#CCCCC(CCCC(=O)O)O
2770 0.033898305 RRVXJQPZINNEBB-QIABVPJPSA-N CC1CCC2(C)C(CCC(O)C2(C)O)C1(C)CCC3=CC(=O)OC3
2771 0.033898305 WUVQTCSYFYTZTM-UHFFFAOYSA-N CCCCCCCCCCCCOC(=O)C1=CC(OC)=C(O)C=C1
2772 0.033898305 XJWARZVJINBANB-UHFFFAOYSA-N CCCCCCCCC#CCCCCC(CCC(=O)O)O
2773 0.033613445 CMOXPNCOCAKUIY-FZWZIKIHSA-N CC1(C)CCCC2(C)C1CC3OC3(C)C24CCC(C)(CC(=O)O)O4
2774 0.033613445 CMOXPNCOCAKUIY-FFUZVNMOSA-N CC1(C)CCCC2(C)C1CC3OC3(C)C24CCC(C)(CC(=O)O)O4
2775 0.033613445 ACXRAINOWNTSLG-UHFFFAOYSA-N CCCCCCCCC#CCC(CCCCCC(=O)O)O
2776 0.033613445 GLQKRDVFGPWHCW-UHFFFAOYSA-N CCCCCCCCCCCCOC1=CC(O)=C(C=C1)C(=O)OC
2777 0.033613445 YYKPBEMNZASRAL-UHFFFAOYSA-N CCCCCCCCC#CCCCCCCC(C(=O)O)O
2778 0.033613445 CMOXPNCOCAKUIY-LMYCGTSZSA-N CC1(C)CCCC2(C)C1CC3OC3(C)C24CCC(C)(CC(=O)O)O4
2779 0.033613445 GIAJQQXGPSGSCL-RNVLVUCNSA-N CC1CCC2C1C3C(CC(O)C23C)C(=CC=CC(C)(O)CO)CO
2780 0.033613445 OGWLFMRYFBKIEQ-UHFFFAOYSA-N CCC(C)(CCCC(C)=CCOC1=CC=C2CCOC2=C1)OC
2781 0.033333333 CBBVILWUELSWPU-UHFFFAOYSA-N CCCCCCCCCCCCCCC=CC(=O)C(=O)O
2782 0.033333333 RMGWMIWPOTZVQN-ZKICZMGZSA-N CCCCCCCCCCCC=C/C=C/C(O)CC(=O)O
2783 0.033333333 GVTORIHBKWXUQF-UHFFFAOYSA-N CC(CCCCC=CC=CCCCCCCCC(=O)O)O
2784 0.033057851 PQJNKPQZAXZXLP-PMDVJSMPSA-N CC1(C)[C@@H](O)CC[C@]2(C)[C@@H](CC=C/3COC[C@@H]3O)C(=C)[C@@H](O)C[C@@H]12
2785 0.033057851 JOCAVSQTJUJYLT-UHFFFAOYSA-N CCC(CCCCCC#CCCCCCCCC(=O)O)O
2786 0.032786885 KGIBGHABTNQVJX-UHFFFAOYSA-N CCCCCCCCCCCCCCCCCOS(O)(=O)=O
2787 0.032786885 DOCHQQOWHPNKAZ-UHFFFAOYSA-N CCCCCCCCCCCCCCC(=O)C=CC(O)=O
2788 0.032786885 KGIBGHABTNQVJX-UHFFFAOYSA-N CCCCCCCCCCCCCCCCCOS(O)(=O)=O
2789 0.032520325 TZOFDMXFNZWCBL-UHFFFAOYSA-N OCC1(O)CCC2C(C1CC=C1CCOC1=O)(C)CCCC2(C)C
2790 0.032258065 FASSFROSROBIBE-UHFFFAOYSA-N OCCOCCOCCOCCCCCCCCCCCS
2791 0.032 GXAQLKLMIQWKNL-UHFFFAOYSA-N CCCCCCC(=O)CCCCCCCC1CCC(=O)O1
2792 0.032 MESSRIJDFZNCHF-UHFFFAOYSA-N CCCCCCCCCCCCCC=CC(=O)C(=O)CO
2793 0.031746032 DOCHQQOWHPNKAZ-FOCLMDBBSA-N CCCCCCCCCCCCCCC(=O)C=CC(=O)O
2794 0.03125 VZCYATJUNVBBCY-UHFFFAOYSA-N CCCCCCCCC1=C(C1)CCCCC(CC(=O)O)O
2795 0.03125 GQZMFQJOXXYMSJ-GPFBUILBSA-N CCCCCC(/C=C/C=CCC=CCC=CCC(C(=O)O)C)OO
2796 0.03125 SBRGSUSBLCYTMS-DBRQCVRVSA-N C[C@@H]1C[C@@H](O)[C@H]2C(C)(C)CCC[C@]2(C)[C@@]13CC[C@@]4(CCOC4=O)O3
2797 0.03125 UMSVHYIMXLSQGN-UHFFFAOYSA-N CCCCCCCCC1=C(C1)CCCCOCCC(=O)O
2798 0.03125 NBTVMWBDSHZKCV-YYXRFELFSA-N CC1CCC2(C)C(CCC(OO)C2=C)C1(C)CCC(=CC(=O)O)C
2799 0.03125 AWLCSXWTYXSBJV-UHFFFAOYSA-N CCCCCCCCCCCC1OC1CCC=CC(=O)O
2800 0.03125 QZRBZICRAFMUAQ-UHFFFAOYSA-N CCCCCCCCCCCCCCC1=C(O)C(=O)C=C(O)C1=O
2801 0.03125 XBOPEHRNBQKNIB-UHFFFAOYSA-N CCCCCCCCC1=C(C1)CCCCCOCC(=O)O
2802 0.03125 WKBFLXANWBWRIE-UHFFFAOYSA-N CCCCCCCCCCCCCC1=C(O)C(=O)C(=C(O)C1=O)C
2803 0.03125 SCUPHZKUVOJZFO-VECWKQJSSA-N CCCCCCCC1CC1CCC(=O)OC=C/C=C/COC(=O)C
2804 0.01980198 NBDSVBDSAWVGTL-UHFFFAOYSA-N O=C1OCCCCCCCC=CC(=O)OCCCCCCCC=C1
2805 0.019417476 YQMVVGOORZXUKZ-GEQUWTOYSA-N CC1=C/CCC2(C)OC2C3OCC(=C3CCC4(C)OC4CC1)C
2806 0.019417476 UPVZGDDJVFXWOG-PNXXLFKESA-N CC(C)C1=CC=C(/C)CC[C@@H](O)[C@@]2(C)CCC=C(CC1)C(=O)O2
2807 0.019417476 VCLOBFBJUDXQFF-ZPPTYIRSSA-N CC1=C/CCC(C)(O)C2CC(CCC(=CCC1)C)C(=C)C(=O)O2
2808 0.019417476 RMIJRHPYAUDVLK-UHFFFAOYSA-N OCC1(C)C(O)CCC2(C1CCC1C32CCC(C(C3)C1)(O)C=O)C
2809 0.019417476 JKZRANVLJWJHAZ-UHFFFAOYSA-N OCC1(O)CCC23CC1CC2CCC1C3(C)CCC(C1(C)C=O)O
2810 0.019417476 MVHGPKCOPCZFRQ-UHFFFAOYSA-N OC1CCC2(C(=CCC3C2C(O)CC2(C3C(O)CC2(C)O)C)C1)C
2811 0.019417476 PCKFULMONJBMIR-UHFFFAOYSA-N OCC1(O)CCC23CC1CC2CCC1C3(C)CCC(=O)C1(C)CO
2812 0.019417476 MAFNJZZUTPINDH-FUMUUTCWSA-N CC(=C)C1CCC2=CCCC(C)(OC2=O)C(O)CCC(=CC1)C
2813 0.019417476 RAUBSCWQZYSZOV-IYWMVGAKSA-N CC1=C[C@@H]2OCC(=C2CCC(=C)[C@H](O)CC[C@@](C)(O)[C@H](O)CC1)C
2814 0.019417476 LYFGNPGVAPNYLI-SQKNFRRZSA-N CC(=C1C2CCC(=C)C(CCC(=CCC2(C)CC1=O)C)OO)C
2815 0.019417476 SIHFLKYXQVXCGK-TZKJZBJJSA-N CC1C2CCC3C4(CO)CCCC(C)(C)C4CC(O)C3(C2O)C1=O
2816 0.019417476 HGPWGHBBMMTDTA-UFYCRDLUSA-N CC1=C[C@H](O)[C@@H](CC[C@@](C)(OO)C=CCC(=CCC1)C)C(=C)CO
2817 0.019417476 OUKQFTKNWPTKCZ-NLIBZLNVSA-N CC1(C)CC(O)CC2(C)C1CCC34C(O)C(=C)C(O)(CCC23)C4O
2818 0.019417476 YQPCUQLZJRRTCQ-SVTYQPQESA-N CC(C)C1=CC2OC(=O)C(=CCCC2(C)O)CCC=C(/C)CC1
2819 0.019417476 VQLSPQNMGDNEMF-WKDRKPDESA-N CC1(C)CC(O)CC2(C)C3CCC4C(O)C3(CC(O)C12)C(O)C4=C
2820 0.019417476 FISRUIAPOPDKNG-TUFIBKJQSA-N C[C@]1(CO)[C@H](O)CC[C@]2(C)[C@@H]1CC=C3C[C@@H](C[C@H](O)[C@@H]23)C(=C)CO
2821 0.019417476 AIGZUIVVXKXMDB-ZYLYKIMZSA-N CC(C)(O)C1CCC2(C)CCC(=C)CCC3OC3(CO)CC4OC124
2822 0.019417476 UPVZGDDJVFXWOG-AOLGGISKSA-N CC(C)C1=CC=C(C)/CCC(O)C2(C)CCC=C(CC1)C(=O)O2
2823 0.019417476 VCLOBFBJUDXQFF-CHIPHJJMSA-N CC1=CCCC(=CCCC(C)(O)C2CC(CC1)C(=C)C(=O)O2)C
2824 0.019417476 OGWUAOXLICPHRC-QVNAMRPASA-N CC1CCC2=C3COC2(O)C4OC4(C)CCC=C(/C)CCC13C
2825 0.019417476 PTPYXTLRNJFEMB-WXDAAYECSA-N CC(C)C1=C/C=C(/C)CCCC(CO)C(=O)CCC(C)C(O)C1=O
2826 0.019417476 XRZMOXDNLVHOGQ-OPDARFINSA-N CC(=C)[C@H]1C[C@@H](O)C(=CCCC(=C)[C@H](CC[C@@]2(C)O[C@@H]2C1)OO)C
2827 0.019417476 YUWAXQSQIRHXCD-UHFFFAOYSA-N OCC1(C)CCOCC2(C1CCc1c2cc(c(c1)C(C)C)O)C
2828 0.019417476 WAAHRCXULJPVOJ-KLEXHFHZSA-N CC12CCC(=O)C(C)(CO)C1CCC34CC(CCC23)C(O)(CO)C4
2829 0.019417476 CUGVUJOOXAEVRT-ZINPSLQRSA-N CC1(CO)CC(O)CC2(C)C1CCC34C(O)C(CCC23)C(=C)C4O
2830 0.019417476 YZEKVFAPKSJYHQ-BRMHSICLSA-N CC(C)C12CCC3(C)C4CCC(C)(O)C4C(=O)CC(C)(O)C(O1)C23
2831 0.019417476 MBGGCEZBJHYVKV-UHFFFAOYSA-N CC1=CC(=NN=C1N1CCN(CC1)C1CCCCC1)C1=CC=CC=C1
2832 0.019417476 VQLSPQNMGDNEMF-DAVJTFGMSA-N CC1(C)CC(O)CC2(C)C3CCC4C(O)C3(CC(O)C12)C(O)C4=C
2833 0.019417476 YZEKVFAPKSJYHQ-QJUDQFFHSA-N CC(C)C12CCC3(C)C4CCC(C)(O)C4C(=O)CC(C)(O)C(O1)C23
2834 0.019417476 IWAZJOCYOQRZDC-IWNZYZGGSA-N CC1=C/CCC(C)(O)C2CCC(C)(O)C(O2)C3OCC(=C3CC1)C
2835 0.019417476 RDTRXHABKNOKAS-DHZHZOJOSA-N CC1CCC2C(C2(C)C)/C=C(/C(=O)C2(C(C1O)C(O)C(C2)C)O)\C
2836 0.019417476 MBCCEECDXTWNPU-UHFFFAOYSA-N C=C1CCC2C(C2(C)C)CC(C(=O)C2(C(C1O)C(O)C(C2)C)O)C
2837 0.019417476 KWNGMNJFOYIPHB-VBBBUPHZSA-N CC1(C)C(O)CC2C(=C)C3CCC4CC3(CC4CO)CC(O)C12O
2838 0.019417476 SEZZIEOMWHQNPA-UHFFFAOYSA-N COC1C(O)CC2C1(CO)CCC1C2CC=C2C1(C)CCC(C2)O
2839 0.019417476 RCYOVGGZUVZBCI-UHFFFAOYSA-N O=C1CCC2(C(C1)COCC1C2C(O)CC2(C1CCC2(C)O)C)C
2840 0.019417476 UFORQAKQJLDUDD-HTYYFBMYSA-N CC12CCC3C4(C)CCC(O)C(C)(CO)C4CC(O)C3(C=C1)C2O
2841 0.019417476 WEFYIZVCXZIOCJ-MUVCAKDWSA-N CC1(CO)C(O)CCC2(C)C3CCC4CC3(C(O)CC12)C(O)C4=C
2842 0.019417476 DGJOOPBLQWTUNK-NCASBAQNSA-N C[C@@H]1[C@@H]2CC[C@H]3[C@]4(C)CC[C@@H](O)C(C)(C)[C@H]4C[C@@H](O)[C@]3([C@@H]2O)C1=O
2843 0.019417476 JLNMXADWTBWXIT-UHFFFAOYSA-N OCC1CC2(C)C(CC1=O)CC(C1C2CCC2(C1CCC2O)C)O
2844 0.019417476 PUEBFVLJGWJQQP-UHFFFAOYSA-N OCC1CC2(C)C(CC1=O)CCC1C2C(O)CC2(C1CCC2O)C
2845 0.019417476 MMTURFBDYCAPQN-UHFFFAOYSA-N OCC1CC2(C)C(CC1=O)C(O)CC1C2CCC2(C1CCC2O)C
2846 0.019417476 PCKFULMONJBMIR-OMAJZLRHSA-N CC1(CO)C2CCC3CC4CC3(CCC4(O)CO)C2(C)CCC1=O
2847 0.019417476 STQRIUILOOZQBJ-UHFFFAOYSA-N O=C1CCC2(C(C1)(O)CCC1C2C(O)CC2(C1CCC2(C)O)C)C
2848 0.019417476 WMFOMQGCFKIPLY-UHFFFAOYSA-N CC=C(C)C(=O)OC1C=C(C)C(O)CC2OC2(C)CCCC1(C)C
2849 0.019417476 ZFGVQQKIZWBPFO-UHFFFAOYSA-N OCC1CC2(C(C1=O)(C)CCC1C2CCC2C1(C)CCC(C2)O)O
2850 0.019417476 HGPWGHBBMMTDTA-WWWHTDTNSA-N CC1=C/[C@H](O)[C@@H](CC[C@@](C)(OO)C=CCC(=CCC1)C)C(=C)CO
2851 0.019417476 AIGZUIVVXKXMDB-JADWYGHVSA-N [C@]12(CO)O[C@@H]1CCC(=C)CC[C@]1(C)CC[C@@H](C(O)(C)C)[C@]31O[C@@H]3C2
2852 0.019417476 LKSUXFSDDHZXOW-UHFFFAOYSA-N OC1CCC2(C3(C1)OC3CC1C2C(O)CC2(C1CCC2(C)O)C)C
2853 0.019417476 GSRGIDTZMFYSKP-XQIDNCIUSA-N CC(C)C1(O)CCC2(C)CC3C(C)(O)C=CC(O)C3(C)C(=O)CC12
2854 0.019417476 UUCWFDOXRYHLFQ-UHFFFAOYSA-N O=C1CCC2(C(C1)(O)CC(C1C2CCC2(C1CCC2(C)O)C)O)C
2855 0.019417476 XIWBBVNJGMKOMD-CTICXKPLSA-N CC(=C1C2CC=C(/C)C(CCC(=CCC2(C)CC1=O)C)OO)C
2856 0.019417476 VCLOBFBJUDXQFF-UMFKFABWSA-N CC1=C/CC[C@](C)(O)[C@H]2C[C@@H](CCC(=CCC1)C)C(=C)C(=O)O2
2857 0.019417476 LLQFTUZILJEPRG-BXUFLPKQSA-N CC1=C/CC[C@@]2(C)O[C@H]2CCC(=C[C@@H]3OCC(=C)[C@]3(O)CC1)C
2858 0.019417476 SUTUDCPEQWVNQA-HDHSKVTNSA-N CC(=C)C1CCC2(C)CC(O)C3(C)CCC=C(CCC12)C(=O)O3
2859 0.019417476 UFORQAKQJLDUDD-ZSPAZMMCSA-N CC12CCC3C4(C)CCC(O)C(C)(CO)C4CC(O)C3(C=C1)C2O
2860 0.019417476 ANYKNXWCXOFDOJ-QOFRVKGVSA-N CC(C)C1CCC(=C)C23CCC(C)(O2)C4C(O)CC(C)(O)C4C1O3
2861 0.019417476 VCLOBFBJUDXQFF-HRZZAAEBSA-N CC1=C/CC[C@@](C)(O)[C@@H]2C[C@@H](CCC(=CCC1)C)C(=C)C(=O)O2
2862 0.019417476 YDKWKCQTFWTPEG-FCWXTNMASA-N CC(C)C1CC2C3(C)CC4(O)OC(C5C(C)CCC35O)C2(O)C14C
2863 0.019417476 AHMSDGIIEDDLQI-NLIBZLNVSA-N CC1(O)CC23CC(O)C4(O)C(CC(O)C4(C)C)C(=C)C2CCC1C3
2864 0.019417476 KQOXZGFLSZNXEK-UHFFFAOYSA-N COC1C(O)CC2C1(C)CCC1C2C(O)C=C2C1(C)CCC(C2)O
2865 0.019417476 YQMVVGOORZXUKZ-GVDCFJIKSA-N CC1=C/CCC2(C)OC2C3OCC(=C3CCC4(C)OC4CC1)C
2866 0.019417476 WMUYRJLAXFCWLL-UHFFFAOYSA-N COC(=O)C1(CC(C)C)CCCCCCCCCCC1=O
2867 0.019417476 CUGVUJOOXAEVRT-OXCRUVLYSA-N CC1(CO)CC(O)CC2(C)C1CCC34C(O)C(CCC23)C(=C)C4O
2868 0.019417476 VDSNESKUSKBQFP-UHFFFAOYSA-N COC1C(O)CC2C1(C)CCC1C2CC=C2C1(C)C(O)CC(C2)O
2869 0.019417476 ASUZPXNGYRWJKV-UHFFFAOYSA-N COC1C(O)CC2C1(C)CCC1C2CC=C2C1(CO)CCC(C2)O
2870 0.019417476 NPNLZDSISFQESR-UHFFFAOYSA-N COC1C(O)CC2C1(C)C(O)CC1C2CC=C2C1(C)CCC(C2)O
2871 0.019417476 LYULCTGPWDMVAO-KRFUXDQASA-N CC(C)C1CC=C2CC3OC(CC=C3C)C(C)(O)C(=O)CC12C
2872 0.019417476 ZFDMXNDICCVTAD-RKXSKHCMSA-N C[C@H]1C[C@@]2(O)C(=O)[C@H](C)C[C@@H]3[C@H](CC[C@](C)(O)C=C2[C@@H]1O)C3(C)C
2873 0.019417476 IDEMAPKQEHHDJP-WZSONEJMSA-N CC1(C)C2CCC34CC(O)(CO)C(CC3O)CC4C2(C)CCC1=O
2874 0.019417476 ANVLLTBHZFMXRF-UHFFFAOYSA-N O=C1CCC2(C(C1)CCC1C2(O)C(O)CC2(C1CCC2(C)O)C)C
2875 0.019417476 BPCWAASYBPANJT-UHFFFAOYSA-N COC1C(O)CC2C1(C)CCC1C2CC2C3(C1(C)CCC(C3)O)O2
2876 0.019417476 DWWWEHGHMIJMAX-VRPNIUJZSA-N CC(C)(O)C1=CC(O)C2(C)CC3OC3(C)CCC4OC4(C)CCC12
2877 0.019417476 PBFOWZUDROEULR-UHFFFAOYSA-N CCCNC1=CC(C)=NC2=C(C)C3=NC(C)=CC(NCCC)=C3C=C12
2878 0.019417476 MBVZSXZRNCMNNA-UHFFFAOYSA-N COC1C(O)CC2C1(C)CCC1C2(O)CC=C2C1(C)CCC(C2)O
2879 0.019417476 LBZFNIJABCMIEO-UHFFFAOYSA-N COC1C(O)CC2C1(C)CCC1(C2CC=C2C1(C)CCC(C2)O)O
2880 0.019417476 LABPNIJQVBHISC-UHFFFAOYSA-N OCC1(O)CCC2C1(C)CC(O)C1C2CC=C2C1(C)CCC(C2)O
2881 0.019417476 PVEITBIMFRSXJT-UHFFFAOYSA-N OC1CC2(C)C(C3C1C1(C)CC(O)C(CC1=CC3)O)CCC2(C)O
2882 0.019417476 HJQCZCWDLYWBEP-XEWGSXGXSA-N CC(C)[C@@H]1CCc2coc(C[C@@](C)(O)[C@H](O)CC[C@](C)(O)C=C1)c2
2883 0.019417476 AIGZUIVVXKXMDB-WZLKLWACSA-N CC(C)(O)C1CCC2(C)CCC(=C)CCC3OC3(CO)CC4OC124
2884 0.019417476 UPVZGDDJVFXWOG-MKSSYNOGSA-N CC(C)C1=CC=C(/C)CCC(O)C2(C)CCC=C(CC1)C(=O)O2
2885 0.019417476 VQLSPQNMGDNEMF-VVKLRFOJSA-N CC1(C)CC(O)CC2(C)C3CCC4C(O)C3(CC(O)C12)C(O)C4=C
2886 0.019417476 SYDXXLCKNIKEIZ-UHFFFAOYSA-N OC1CC2(C)C(C3C1C1(C)CCC(C(C1=CC3)O)O)CCC2(C)O
2887 0.019417476 VLEDMAFYNFMYIV-UHFFFAOYSA-N OC1CCC2(C(=CCC3C2C(O)CC2(C3CC(C2(C)O)O)C)C1)C
2888 0.019417476 YQPCUQLZJRRTCQ-BDXAJSENSA-N CC(C)C1=CC2OC(=O)C(=CCCC2(C)O)CCC=C(/C)CC1
2889 0.019417476 UELHJSFKTYFPFX-VVLSGJSXSA-N CC(=C1CC=C(/C)C2CCC(C)(OO2)C=C/CC3(C)OC3C1)C
2890 0.019417476 RRRHOKDZWCGOSS-UHFFFAOYSA-N OCC12CC(O)C3C(C1CCC2(C)O)CC=C1C3(C)CCC(C1)O
2891 0.019417476 NMZAXZWHYVBPFI-DHZHZOJOSA-N C/C/1=C\C2C(C2(C)C)CCC(=C)C(C2C(C1O)(O)CC(C2O)C)O
2892 0.019417476 FBDCKKQIRGNEPW-UHFFFAOYSA-N OC1CCC2(C(=CCC3C2C(O)C(O)C2(C3CCC2(C)O)C)C1)C
2893 0.019417476 MIGVEZTXNXZEOW-FTLCDWARSA-N CC1(C)C2C(O)CC34CCC(CC3C2(C)CCC1=O)C(O)(CO)C4
2894 0.019417476 CPGGALWXQDRYLP-UHFFFAOYSA-N OCC12CCC(CC1=CCC1C2C(O)CC2(C1CCC2(C)O)C)O
2895 0.019417476 AHMSDGIIEDDLQI-IQDQMAIWSA-N CC1(O)CC23CC(O)C4(O)C(CC(O)C4(C)C)C(=C)C2CCC1C3
2896 0.019417476 WXHZTWGIIUJMIE-UHFFFAOYSA-N O=C1CCC2(C(C1)CC(C1C2C(O)CC2(C1CCC2(C)O)C)O)C
2897 0.019417476 HGPWGHBBMMTDTA-YIVIGQBWSA-N CC1=CCCC(=CC(O)C(CCC(C)(OO)C=CC1)C(=C)CO)C
2898 0.019417476 YSFBVHXQRZFNNL-UHFFFAOYSA-N F[Si](C1CCCCC1)(C1CCCCC1)C1CCCCC1
2899 0.019417476 LSTQRWWLZVBEIJ-UHFFFAOYSA-N O=C1CCC2(C(C1)CCC1C2C(O)CC2(C1C(O)CC2(C)O)C)C
2900 0.019417476 UCXUHJFBJFEIAR-UHFFFAOYSA-N O=C1CCC2(C(C1)(O)CCC1C2C(O)C(C)C2(C1CCC2O)C)C
2901 0.019417476 AAUOUPBFOHDTJT-UHFFFAOYSA-N OC1CC(O)C2(C(=CCC3C2C(O)CC2(C3CCC2(C)O)C)C1)C
2902 0.019417476 OCXBSLJCNSNZKD-UHFFFAOYSA-N O=C1CCC2(C(C1)C(O)CC1C2C(O)CC2(C1CCC2(C)O)C)C
2903 0.019417476 NBUFPPUQKISAQD-UHFFFAOYSA-N OC1CCC2(C(=C(O)CC3C2C(O)CC2(C3CCC2(C)O)C)C1)C
2904 0.019417476 CYNMQIJOVROSBL-UHFFFAOYSA-N OC1CCC2(C(=CC(C3C2C(O)CC2(C3CCC2(C)O)C)O)C1)C
2905 0.019417476 WMFOMQGCFKIPLY-SVWPQOFWSA-N CC=C(/C)C(=O)OC1C=C(/C)C(O)CC2OC2(C)CCCC1(C)C
2906 0.019417476 VFKYDUHOHJDVLV-UHFFFAOYSA-N O=C1CC(O)C2(C(C1)CCC1C2C(O)CC2(C1CCC2(C)O)C)C
2907 0.019417476 XIWBBVNJGMKOMD-HBRRXERKSA-N CC(=C1C2CC=C(/C)C(CCC(=C/CC2(C)CC1=O)C)OO)C
2908 0.019417476 PVWABSPLGHEQEA-UHFFFAOYSA-N OCC12CCC(=O)CC1CCC1C2C(O)CC2(C1CCC2(C)O)C
2909 0.019417476 KFWBICOAOLPYBI-JIAGZLQYSA-N CC(C)C1CCC(=C)C2CCC(C)(O2)C3C(O)CC(C)(O)C3C1=O
2910 0.019417476 MSNFFWKEKVQREE-UHFFFAOYSA-N CC1COCC(C)N1C1=NN=C(NN2C(C)=CC=C2C)C=C1
2911 0.019417476 HIYLGUWWYDGOPI-UHFFFAOYSA-N OC1COCC2(C(=CCC3C2C(O)CC2(C3CCC2(C)O)C)C1)C
2912 0.019417476 SWBLPJFIAOMUIM-UHFFFAOYSA-N O=C1CCC2(C(C1)CCC1C2C(O)C(O)C2(C1CCC2(C)O)C)C
2913 0.019417476 SVOJERWQISWHDG-UHFFFAOYSA-N OCC12CC(O)C3C(C1CCC2(C)O)CCC1C3(C)CCC(=O)C1
2914 0.019417476 FVYZBHWWYVZZBW-UHFFFAOYSA-N OC1CC2(C)C(C3C1C1(C)CCC(=O)C(C1CC3)O)CCC2(C)O
2915 0.019417476 MIIPPNQKYWWJLQ-UHFFFAOYSA-N CC1=CC=CC=C1C(OC1CC2CCC(C1)[N+]2(C)C)C1=CC=CC=C1
2916 0.019417476 NWQFTOGOLPAAAS-UHFFFAOYSA-N OCC1CC2(C)C3CCC4(C(C3CCC2(CC1=O)O)CCC4O)C
2917 0.019417476 MSCUAZBCNSKCOX-UHFFFAOYSA-N OCC1CC2C(C1=O)(C)CCC1C2CCC2C1(CO)CCC(C2)O
2918 0.019417476 YPPPTXCDCPVIBS-PNAJPXTPSA-N CC12CC(O)CC(CO)(CO)C1C(O)CC34CC5C(CC23)C5(C)C4
2919 0.019417476 TVKCUKYEIIBKPZ-UHFFFAOYSA-N OCC1CC2(C)C(CC1=O)CCC1C2(O)CCC2(C1CCC2O)C
2920 0.019417476 ZFDMXNDICCVTAD-CRZFODDNSA-N C[C@H]1C[C@@]2(O)C(=O)[C@H](C)C[C@@H]3[C@H](CC[C@](C)(O)C=C/2[C@@H]1O)C3(C)C
2921 0.019417476 MTFYBWKFOIZUKS-UHFFFAOYSA-N CN1C2=C(C=C(C)C(C)=C2)N(C)C11N(C)C2=C(C=C(C)C(C)=C2)N1C
2922 0.019417476 KHSQZSARPVSBBO-ILLHSLNWSA-N CC1=C/CC[C@](C)(O)[C@H]2C[C@@H]([C@H](CC(=CCC1)C)O2)C(=C)C=O
2923 0.019417476 NPZINADDFDZHLW-UHFFFAOYSA-N OC1CC2(C)C(C3C1C1(C)CC(O)C(=O)CC1CC3)CCC2(C)O
2924 0.019417476 KWHIFYREZNPNCI-UHFFFAOYSA-N OCC1CC2(C)C(CC1=O)CCC1C2COCC2(C1CCC2O)C
2925 0.019417476 YAYNWFQJPHWSPY-HMFWARFCSA-N CC1CCC(O)C(=C)C2CCC3(C)C(O)C(O)C(=C(C)C23)CC1O
2926 0.019417476 IMCMDYFTXLFZDW-UHFFFAOYSA-N OC1CCC2(C(=CCC3C2(O)C(O)CC2(C3CCC2(C)O)C)C1)C
2927 0.019417476 CUGVUJOOXAEVRT-BASOQKIWSA-N CC1(CO)CC(O)CC2(C)C1CCC34C(O)C(CCC23)C(=C)C4O
2928 0.019417476 NZTJHNLXZBZINC-UHFFFAOYSA-N CC1(O)CC23CCC4(O)C(CC(O)C4(C)C)C(=C)C2CCC1C3O
2929 0.019417476 VUVMCACERNBHPG-LZAZQNSHSA-N CC1=C/[C@@H]2OCC(=C2CC[C@@](C)(O)[C@@H]3CC[C@@](C)(O)[C@H](CC1)O3)C
2930 0.019417476 MJBFFCYNQYQIQK-UHFFFAOYSA-N C[N+]12CCCCC1CC(CC2)=C(C1=CC=CC=C1)C1=CC=CC=C1
2931 0.019417476 DDXNMYMHOUECOY-UHFFFAOYSA-N C[N+]12CCCCC1CCC(C2)=C(C1=CC=CC=C1)C1=CC=CC=C1
2932 0.019417476 GXPUMBBROWGWOL-UHFFFAOYSA-N OCC1CC2C(C1=O)(C)COCC1C2CCC2C1(C)CCC(C2)O
2933 0.019417476 WKIJDJTXSFNPFX-UHFFFAOYSA-N OCC1CC2(CO)C(CC1=O)CCC1C2CCC2(C1CCC2O)C
2934 0.019417476 VCANOOFBKLBIKN-WABSZHGXSA-N CC1(CO)C(O)CCC2(C)C3CCC4CC3(C(O)CC12)C5OC45C
2935 0.019417476 OUKQFTKNWPTKCZ-USKJMLCYSA-N CC1(C)CC(O)CC2(C)C1CCC34C(O)C(=C)C(O)(CCC23)C4O
2936 0.019417476 JSYLZRAXUBVCCS-UHFFFAOYSA-N OCC1C(=O)CC2C(C1O)(C)C1CCC3(C(C1CC2)CCC3O)C
2937 0.019417476 SYLBWUCYLWBMER-CUWQQFRDSA-N C[C@@]12CCC(=O)[C@@](C)(CO)[C@H]1CC[C@]34CC[C@H](C[C@@H]23)[C@](O)(CO)C4
2938 0.019417476 AOBVWLBPTGVDFN-UHFFFAOYSA-N O=C1CCC2(C(C1)CCC1C2C2(O)CC3(C1CCC3(O2)C)C)C
2939 0.019417476 XZANDTPHDIYTME-JXFKEZNVSA-N CC(C)c1cc2CCC3C(C)(C)CCCC3(O)Cc2c(O)c1O
2940 0.019230769 LENZFRHBZAKWJM-UHFFFAOYSA-N OCC1CC2(C)C(CC1=O)COCC1C2CCC2(C1CCC2O)C
2941 0.019230769 QQEICOFBXNDIQK-UHFFFAOYSA-N OCC1(C)CCCC2(C1COCc1c2cc(O)c(c1)C(C)C)C
2942 0.019230769 OUAMJEGJJKXVRW-UHFFFAOYSA-N O=C1CCC2(C(C1)CCC1C2C(O)CC2(C1CC(C2(C)O)O)C)C
2943 0.019230769 DXKOYDRYFOHLGA-SYXWMXQXSA-N CC1(C)CCCC2(C)C3CCC4CC3(CC4(O)CO)C(O)C(=O)C12
2944 0.019230769 DSANQJQJQDGPHR-UHFFFAOYSA-N CCCCOC1=CC(N2CCCC2)=C(OCCCC)C=C1[N+]#N
2945 0.019230769 ZEWGJQMGJKYAGL-UHFFFAOYSA-N COC1C(O)CC2C1(C)CC(O)C1C2CC=C2C1(C)CCC(C2)O
2946 0.019230769 DSANQJQJQDGPHR-UHFFFAOYSA-N CCCCOC1=CC(N2CCCC2)=C(OCCCC)C=C1[N+]#N
2947 0.019230769 ZBPGOZPDUZTLRB-UHFFFAOYSA-N CC(C)C1=CC2=C(C(=C1O)O)C3(CO)CCCC(C)(C)C3CC2
2948 0.019230769 NVXMEPUWRZBYET-UHFFFAOYSA-N O=C1CCC2(C(C1O)(O)CCC1C2CCC2(C1CCC2(C)O)C)C
2949 0.019230769 DXKOYDRYFOHLGA-GMSUXRJESA-N CC1(C)CCCC2(C)C3CCC4CC3(CC4(O)CO)C(O)C(=O)C12
2950 0.019230769 SFFVYGNANQNLOZ-UHFFFAOYSA-N COC1C(O)CC2C1(C)COCC1C2CC=C2C1(C)CCC(C2)O
2951 0.019230769 LNLHJAQNXVYVOP-PLHAMLEUSA-N CC(C)C1C(CC(=CCCC2(C)OC2C1O)C)OC(=O)C=C(C)C
2952 0.019230769 CTPOACOXOBCZPS-SOJUVPGHSA-N CC1(C)C(O)CCC2(C)C1CC=C3C4OCC(O)C4(C)CC(O)C23
2953 0.019230769 VZFXAIKRRNKQFU-GALPBTBASA-N CC(C)C1CCC(=CCC(OC(=O)C=C(C)C)C2(C)OC2C1O)C
2954 0.019230769 DSANQJQJQDGPHR-UHFFFAOYSA-N CCCCOC1=CC(N2CCCC2)=C(OCCCC)C=C1[N+]#N
2955 0.019230769 UYJSMUYLVSDIMM-UHFFFAOYSA-N O=CC1(O)CCC2C1(C)CC(O)C1C2CCC2C1(C)CCC(C2)O
2956 0.019230769 MSKUWGGJHYXEML-UHFFFAOYSA-N OCC1CC2C(C1=O)(C)CCC1C2COCC2C1(C)CCC(C2)O
2957 0.019047619 RQOCNFZCBHJEAY-UHFFFAOYSA-N OCC1CC2(C)C3CCC4(C(C3CCC2C(C1=O)O)CCC4O)C
2958 0.019047619 QJBRRHRRFOMXBL-KXAOQFNBSA-N CC(C)[C@@]1(O)CC(=O)C2=C(C1)[C@H](O)C[C@H]3[C@](C)(CO)CCC[C@]23C
2959 0.019047619 JYFQGNVUDRLGJK-JPOWEBFTSA-N CC=C(/C)C(=O)OC1CC=C(/C)CCC(C(C)C)C(O)C2OC12C
2960 0.019047619 FCAAOPPTBNAHML-UHFFFAOYSA-N OCC1(C)CCCC2(C1CCc1c2c(O)c(c(c1)C(C)C)O)C
2961 0.019047619 ULRHOYLBAZFSHH-BYUXLVIUSA-N CC=C(C)/C(=O)OC1CC(=CCCC2(C)OC2C(O)C1C(C)C)C
2962 0.019047619 YTDPGSFBSYYROT-UVIHBWEYSA-N CC(C)C1CCC(=C)C2C3CC(=C)C(CCC(C)(O)C(O3)C12)OO
2963 0.019047619 UVLFQHCHZSSYLV-UHFFFAOYSA-N OCC1(O)CCC2C1(C)CC(O)C1C2CCC2C1(C)CCC(=O)C2
2964 0.019047619 JYFQGNVUDRLGJK-ZDHUPIKLSA-N CC=C(/C)C(=O)OC1CC=C(/C)CCC(C(C)C)C(O)C2OC12C
2965 0.019047619 JYFQGNVUDRLGJK-UDTYDRNGSA-N CC=C(C)/C(=O)OC1CC=C(/C)CCC(C(C)C)C(O)C2OC12C
2966 0.019047619 ULRHOYLBAZFSHH-JVLXVSIESA-N CC=C(C)/C(=O)O[C@H]1CC(=CCC[C@]2(C)O[C@H]2[C@H](O)[C@H]1C(C)C)C
2967 0.019047619 ZBPGOZPDUZTLRB-MGPUTAFESA-N CC(C)c1cc2CCC3C(C)(C)CCCC3(CO)c2c(O)c1O
2968 0.019047619 PUSLFKCUWMTXFL-IHTGJJIASA-N CC1(CO)CC(O)CC2(C)C1CCC3=C2CC4OCC(O)C4(C)C3
2969 0.019047619 JYFQGNVUDRLGJK-AEAIDXRRSA-N CC=C(C)/C(=O)OC1CC=C(/C)CCC(C(C)C)C(O)C2OC12C
2970 0.019047619 LHQUPRKKVDCGTK-NJQZYEBPSA-N CC1(C)OC(=O)CC[C@]2(C)[C@@H]1CC[C@@]34C[C@H](CC[C@@H]23)[C@](O)(CO)C4
2971 0.018867925 SSCNZSNVLHHQET-BJOXDUDZSA-N CC1(CO)CC(O)CC2(C)C3CC4OCC(O)C4(C)C=C3CCC12
2972 0.018867925 AIMCLFUGDPYTKB-BIDDHWMYSA-N CC=C(C)/C(=O)OC1C(CCC(=CCCC2(C)OC12)C)C(C)(C)O
2973 0.018867925 VHBFIBCAIUIJQC-UHFFFAOYSA-N OCC1CCN2C1C(CC2)OC(=O)C(C(O)C)(C(C)C)O
2974 0.018867925 FVCGPNASWZSOEG-UHFFFAOYSA-N CCCN1C(=O)N(CC(C)CC)C2=NN(CCN(C)C)N=C2C1=O
2975 0.018867925 CBUIVGCWYRGCIK-UHFFFAOYSA-N CC(C)C1=C(O)C(O)=C2C(CCC3C(C)(C)CC(O)CC23C)=C1
2976 0.018867925 PDTSXGBDZWSUTI-UHFFFAOYSA-N CC1(C)C(O)C(=O)CC2(C)C3CCC4CC3(CC4(O)CO)CCC12
2977 0.018867925 BVDXCJDWDYZQOA-UHFFFAOYSA-N OCC1CC2C(C1=O)(C)CCC1C2CCC2C1(C)CCC(C2O)O
2978 0.018867925 PDTSXGBDZWSUTI-YFFOHKSQSA-N CC1(C)C(O)C(=O)CC2(C)C1CCC34CC(CCC23)C(O)(CO)C4
2979 0.018867925 BZMJWVYRZSQIJT-UHFFFAOYSA-N CCCN1C(=O)N(CC(C)CC)C2=C(N(CCN(C)C)N=N2)C1=O
2980 0.018867925 JVMFTQLUKCGJCG-UHFFFAOYSA-N CCCCC(OC1=CC(=C(O)C(=C1)C(C)(C)C)C(C)(C)C)C(O)=O
2981 0.018867925 YDBTXMWYHLTIMX-UHFFFAOYSA-N COC1C(O)CC2C1(C)CCC1C2CC(=C2C1(C)CCC(C2)O)O
2982 0.018867925 FBUJGRQLGPDMRY-UHFFFAOYSA-N OCC1CC2C(C1=O)(C)CCC1C2CCC2C1(C)CC(C(C2)O)O
2983 0.018867925 PDTSXGBDZWSUTI-NOXDGDBNSA-N CC1(C)[C@H](O)C(=O)C[C@@]2(C)[C@H]1CC[C@]34C[C@H](CC[C@H]23)[C@](O)(CO)C4
2984 0.018867925 GXISQCNZGGOFKX-HRWDCSRLSA-N CC1(CO)CC(=O)CC2(C)C1CCC34CC(CCC23)C(O)(CO)C4
2985 0.018691589 GLONDTXECWPJAS-UHFFFAOYSA-N OCC1CC2C(C1=O)(C)CCC1C2CCC2C1(C)COCC(C2)O
2986 0.018691589 JOKPCRHWZKJLIM-UHFFFAOYSA-N COC1CC2C(C1O)(C)CCC1C2CCC2(C1(C)CCC(=O)C2)O
2987 0.018691589 QTYVDVWMBQEILB-UHFFFAOYSA-N COC1C(O)CC2C1(C)CCC1C2CC=C2C1(C)COCC(C2)O
2988 0.018518519 PDHCFJNTCGVWMN-UHFFFAOYSA-N CC(C)(C)OC(=O)NC(CCC1CO1)C(=O)OC(C)(C)C
2989 0.018348624 JEMOPPLCEWUJSH-UHFFFAOYSA-N OCC1CC2(C)C(CC1=O)CCC1C2CCC2(C1CC(C2O)O)C
2990 0.018181818 GIRFDUSAOGWPIM-UHFFFAOYSA-N CCCCCCC(NC(C)=O)(C(=O)OCC)C(=O)OCC
2991 0.018181818 CFGZIAHXXIPWHY-UHFFFAOYSA-N OCC1(C)CCCC2(C1CCC1=CC(C(C=C21)(O)O)(O)C(C)C)C
2992 0.018181818 BYAMQOVQWDKNPX-UHFFFAOYSA-N COC1C(O)CC2C1(C)CCC1C2CC=C2C1(C)CCC(C2O)O
2993 0.018181818 OHOQWZVXAKUCGG-UHFFFAOYSA-N COC1C(O)CC2C1(C)CCC1C2CC=C2C1(C)CC(O)C(C2)O
2994 0.018018018 GZZBOFOENRBRJG-UHFFFAOYSA-N COC1C(O)C(C2C1(C)CCC1C2CC=C2C1(C)CCC(C2)O)O
2995 0.018018018 PNZCREJPSCBQPT-UHFFFAOYSA-N OCC1(O)CC2(C)C(CC1=O)CCC1C2CCC2(C1CCC2O)C
2996 0.018018018 XSBOMVRQKOZJON-JOCBIADPSA-N COC1(C)CCCC2(C)CCC(CC12)C(C)(C)OC(=O)C
2997 0.017857143 WWJBKRJWUQCAJW-UHFFFAOYSA-N CC[Si](CC)(CC)CCCOCC(COC)OCC1CO1
2998 0.017857143 ZJNQOXYNQOCODP-UHFFFAOYSA-N CCCCCCCCC(CC[Si](C)(C)C)SC1=CC=CC=C1
2999 0.017699115 NZHPGYUQZUOTLL-DJXZQIQKSA-N CC1(CCC2C(=CCC3C(C)(C)C(=O)C(O)CC23C)C1)C(O)CO
3000 0.017699115 POPAGGXDYJJYSP-IEXYIUATSA-N CC=C(/C)C(=O)OC1CCC2(C)CC3COC(O)C3C2(C)C1(C)C
3001 0.017699115 NZHPGYUQZUOTLL-UHFFFAOYSA-N CC1(C)C2CC=C3CC(C)(CCC3C2(C)CC(O)C1=O)C(O)CO
3002 0.017699115 ZVBZFYPIUQLLQV-UHFFFAOYSA-N COC1=CC(OC(CCCCCCCC=C)C=C)=CC(OC)=C1
3003 0.01754386 ZGNGPNCLLBXMOS-UHFFFAOYSA-N CC(CCCCCCC#CCCCCCCCC(=O)O)O
3004 0.017391304 JOGGLIKPQMTCGI-UHFFFAOYSA-N CCCCCC1C(CCC1=O)C(CC(OC)OC)[N+]([O-])=O
3005 0.017391304 IJIWEBRZAZWLRR-JBFYLRDPSA-N CC1(CCC2C(=CCC3C(C)(C)C(O)C(=O)CC23C)C1)C(O)CO
3006 0.017391304 CBXHMRPMJSSMNI-UHFFFAOYSA-N COC(CCC(C)=CCOC1=CC=C2CCOC2=C1)C(C)(C)C
3007 0.017391304 WCNWLERBLMBSOT-UHFFFAOYSA-N CC(C)(C)OC(=O)NCCOCCOCCOCCOCCN
3008 0.017241379 SFFOVTGZMJTXOL-UHFFFAOYSA-N CC(C1CCC2C1(C)CCCC2=O)CCC(C(O)(C)C)O
3009 0.017094017 FEZXWYGJAGTBBC-UHFFFAOYSA-N CCCCCCCCCCCCOC(=O)C1=CC(O)=C(OC)C=C1
3010 0.016949153 FJEZQDOKVYOCMT-UHFFFAOYSA-N CCC1=C(OC)OC(=C(C)C1=O)CCCCCCCCCC(=O)C
3011 0.016949153 GVYIBCHMUBJSKG-UHFFFAOYSA-N COC1=C(O)C=CC(COC(=O)CCCCCCCCC(C)C)=C1
3012 0.016949153 VEHQOXOBKPFBHP-WRMVKCNZSA-N CC1(CCC2(C)C(CCC3(C)C2CCC(=O)/C/3=CO)C1)C(O)CO
3013 0.016949153 VEHQOXOBKPFBHP-AJTFGXLRSA-N C[C@]1(CC[C@]2(C)[C@H](CC[C@]3(C)[C@H]2CCC(=O)C3=CO)C1)[C@H](O)CO
3014 0.016666667 HCLBHWFWGBSTRW-AKNVQEEESA-N CC=C(C)/C(=O)OCC1(O)CCC(C(C)C)C2C(CCC12)C(=O)C
3015 0.016393443 LSFQETKRPYYPIB-UHFFFAOYSA-N OCCCCCCCCCCCCCC=CC=CC(O)=O
3016 0.016393443 PDQVPWMXMIILAP-UHFFFAOYSA-N OCCCCCCCCC#CCCCCCCCC(=O)O
3017 0.016260163 APSUYRMUBQKIIG-UHFFFAOYSA-N CCCCOCCCCC#CCCCCCCCC(=O)O
3018 0.016129032 TYSBCJBPWZDCRC-UHFFFAOYSA-N CCCOCCCCCC#CCCCCCCCC(=O)O
3019 0.015748031 WCVKPIFCVPUULE-UHFFFAOYSA-N CC(O)CCCCCCCCCCCCC1=CC(=O)CC(=O)C1=O
3020 0.015625 LRVYKOFXRCZQJE-UHFFFAOYSA-N OCCCCCCCCC=CCCCCCC=CC(=O)O
3021 0.015625 OOFWRBXZOLAEEA-UHFFFAOYSA-N OCCCCCCCCC=CC=CCCCCCC(=O)O
3022 0 QRVKSRGLONTBPX-JUFZMCDQSA-N CC(O)C(O)(C(=O)OCC1CCN2CCCC12)C(C)(C)O
3023 0 NMPPLGMVCCNRTJ-UHFFFAOYSA-N OC1CCN2C1C(CC2)COC(=O)C(C(O)C)(C(C)C)O
3024 0 GUSBUMLSQCLAEW-UHFFFAOYSA-N CCCCCNC(=N)N=NCC1=CNC2=C1C=C(OC)C=C2
3025 0 ULIKHNRXJNYEIK-UHFFFAOYSA-N NC1=NC(=O)CN1CCCCCCCCCCN1CC(=O)N=C1N
3026 0 ACUPKQHIFDBMOE-UHFFFAOYSA-N CC12CCC3C(CCC(O)C3(C)CCCO)C1CCC2O
3027 0 OYSWGVYILLGXLT-UHFFFAOYSA-N C(N1CCN(CC1)C1=CC=CC=C1)N1CCN(CC1)C1=CC=CC=C1
3028 0 SIUJBZRTMANIAX-UHFFFAOYSA-N COCCC1=CC(C(C=C1)(O)OCC(CNC(C)C)O)O
3029 0 OLNYZQMKAJSWTR-UHFFFAOYSA-N CC1=CC(NCCCN2CCOCC2)=NC2=C1C=CC(N)=N2
3030 0 HDXDCHDUWWJIFC-OXJNMPFZSA-N CC1CCCCCCCCCCCCC2=CC(=O)C=C(O)C2(O)O1
3031 0 LNYWXEAJLXQCPF-UHFFFAOYSA-N CC(C)=C=C([Si](C)(C)C(C)(C)C)[Si](C)(C)C(C)(C)C
3032 0 NQPGZXOPMRKAGJ-UHFFFAOYSA-N CCN(C(=O)C1=C(C)N(N=C1)C(C)C(C)C)C1=CN=NC=C1
3033 0 GUSBUMLSQCLAEW-UHFFFAOYSA-N CCCCCNC(=N)N=NCC1=CNC2=C1C=C(OC)C=C2
3034 0 RKOAVQWEWYFTRG-UHFFFAOYSA-N CCN(CC)C1=C(C=C(C=N1)B1OC(C)(C)C(C)(C)O1)C#N
3035 0 SNAPTEKGOSBDRH-SBPXRTMWSA-N CC(C)C1CCC2(C)CCC3(OC(CC3C)CC4(C)OC4C1=O)O2
3036 0 DSQXSWDAIMJFHF-UHFFFAOYSA-N C[N+]1(CCCC(=O)C2=CC=C(F)C=C2)CCC2(CCCC2)CC1
3037 0 AGSQFTRVOWUFEU-UHFFFAOYSA-N CCC1(C)CCC(=O)CCCCCCCCCCC(=O)O1
3038 0 NMPPLGMVCCNRTJ-BAYHKCFCSA-N CC(C)C(O)(C(C)O)C(=O)OCC1CCN2CCC(O)C12
3039 0 NMPPLGMVCCNRTJ-BGPZULBFSA-N CC(C)C(O)(C(C)O)C(=O)OCC1CCN2CCC(O)C12
3040 0 ABSGWGGKPLWTSC-UHFFFAOYSA-N CC(C)(C)[Si](C)(C)C#CC(C)(C)[Si](C)(C)C(C)(C)C
3041 0 DTVJLUUQSZVJKD-UHFFFAOYSA-N COC1=C(OC)C=C2C(CC(C)(C)[N+](C)=C2CCCC#N)=C1
3042 0 LBNPMRUENVBXOR-UHFFFAOYSA-N NC(=N)C(\N)=N\CCCOC1=NC=CC(CN2CCCCC2)=C1
3043 0 RYWYVUAEQBAQCH-UHFFFAOYSA-N CC(COCC1CC2C3=CC=CC=C3C1C1=CC=CC=C21)[N+](C)(C)C
3044 0 DIAJANOGMXVRNR-UHFFFAOYSA-N CCN(CC)C1=CC=C2C(=C1)C(N=N)C1=CC(=CC=C21)N(CC)CC
3045 0 OETKCBJTZXIZMO-UHFFFAOYSA-N NC(=N)C(\N)=N\CCCOC1=CC=CC(CN2CCCCC2)=N1
3046 0 WDEIQHZSEQJHHX-INVJTZOMSA-N CC1C2CCC3(C)OC3CCC(=CCCC(C)(O)C(C2)OC1=O)C
3047 0 BTLVUGWLDZWUHC-UHFFFAOYSA-N CCOC(=O)CCC1(O)CCN(CC1)C(=O)OC(C)(C)C
3048 0 WDEIQHZSEQJHHX-DLJWBEQKSA-N CC1C2CCC3(C)OC3CCC(=CCCC(C)(O)C(C2)OC1=O)C
3049 0 WDEIQHZSEQJHHX-DXQKDOKASA-N CC1C2CCC3(C)OC3CCC(=CCCC(C)(O)C(C2)OC1=O)C
3050 0 WDEIQHZSEQJHHX-XZGGIEQSSA-N CC1C2CCC3(C)OC3CCC(=CCCC(C)(O)C(C2)OC1=O)C
3051 0 DTPBNUKUXVJZPN-UHFFFAOYSA-N COCCC1(O)C=CC(=CC1O)OCC(CNC(C)C)O
3052 0 NLYQMNBQMNUQNT-UHFFFAOYSA-N CCN(CC)C1=NC(NCCO)=CC(NC2=CC=CC=C2)=N1
3053 0 AEXHMNKYTCTGID-UHFFFAOYSA-N [H]C(CC(C)CCCC(C)(C)OC)=C([H])C(C)=C([H])C(=O)OCC
3054 0 USFOURJIXLSLPJ-UHFFFAOYSA-N CCN1CCCC1CNC(=N)NC(=N)NC1=CC=C(OC)C=C1
3055 0 TZIJKVVXRTXQQU-UHFFFAOYSA-N COCCC1=CC=C(C(C1O)O)OCC(CNC(C)C)O
3056 0 GSIZRUCKDKOXCU-UHFFFAOYSA-N CC(C)(C)OC(=O)C1CC(O)CCN1C(=O)OC(C)(C)C
3057 0 HIWAKGXQCPXCBL-UHFFFAOYSA-N COc1ccc(cc1)-c1nnn(CCCN2CCCCC2)n1
3058 0 RYEBHKNMYQTEQG-USJZOSNVSA-N CC(C)(O)CCCC1C(=O)CCC2CC(C)(O)CCC12C
3059 0 OBACDZMAJJOBJC-UHFFFAOYSA-N CCCCCCCCCC(=O)NC(CCC(O)=O)C(O)=O
3060 0 QRVKSRGLONTBPX-ASHKBJFXSA-N CC(O)C(O)(C(=O)OCC1CCN2CCCC12)C(C)(C)O
3061 0 DZYHHIMJKOUPFP-UHFFFAOYSA-N CCOCCCCCCC#CCCCCCCCC(=O)O
3062 0 IKBKZGMPCYNSLU-RGVLZGJSSA-N CCCCCNC(=N)N\N=C\C1=CNC2=C1C=C(OC)C=C2
3063 0 REFLDYCIZGTORW-UHFFFAOYSA-N CC(C)(C)[Si](C)(C([Si](C)(C)C)[Si](C)(C)O)C(C)(C)C
3064 0 DEPMKHICIZKCAT-UHFFFAOYSA-N COC(CCCCCCCCCC[Si](OC)(OC)OC)OC
3065 0 OBACDZMAJJOBJC-UHFFFAOYSA-N CCCCCCCCCC(=O)NC(CCC(O)=O)C(O)=O
3066 0 FCWDQWJASHQNEV-UHFFFAOYSA-N C[N+]1(CC=C)CCCC1C(O)(CC1=CC=CC=C1)CC1=CC=CC=C1
3067 0 MKLVMFVOLUGDFJ-UHFFFAOYSA-N NC1=NC(CCCCCCCCCCCCC2=NOC(N)=N2)=NO1
3068 0 AKBFDDSFQHZPOA-UHFFFAOYSA-N CCCCCCCCC#CCCCCCC(CC(=O)O)O
3069 0 NMPPLGMVCCNRTJ-IHWVXMPCSA-N CC(C)C(O)(C(C)O)C(=O)OCC1CCN2CCC(O)C12
3070 0 AAFNXMIKXSPWKD-UHFFFAOYSA-N CC1=NC2=C(C)C=CC=C2C(OCC[N+]2(C)CCOCC2)=C1
3071 0 DLNWZIVYKQXLTN-UHFFFAOYSA-N CC(C)C(O)(C(C)O)C(=O)OCC1CCN2(=O)CCCC12
