# Supplementary material for: Ion mobility collision cross-section atlas for known and unknown metabolite annotation in untargeted metabolomics
Source: Nat Commun. 2020 Aug 28;11:4334. doi: 10.1038/s41467-020-18171-8 (PMC7455731; doi:10.1038/s41467-020-18171-8)
Supplement: Supplementary file 8 — Supplementary Data 5 [file 41467_2020_18171_MOESM8_ESM.zip › 01_positive_mode/L0768/cfmid_pred_spec.msp]

Name: +ve in-silico MS/MS by CFM-ID for MERHMOCEIBOOMA-UHFFFAOYSA-N
ID: MERHMOCEIBOOMA-UHFFFAOYSA-N
Comment: Energy0
Num peaks: 17
55.05422664 3.393692106
69.06987671 1.933316269
111.0440559 0.8820843587
133.0284058 3.780969053
135.0440559 1.849745481
137.0597059 2.36192611
193.0859207 2.261904839
205.0859207 1.047029037
219.0651853 0.9785179093
221.0808353 5.16009133
247.0964854 3.982394635
287.0550145 1.002419694
301.0706646 2.44808623
313.0706646 3.237678044
315.0863146 3.254933246
339.1227001 9.589947269
357.1332648 32.92450475

Name: +ve in-silico MS/MS by CFM-ID for MERHMOCEIBOOMA-UHFFFAOYSA-N
ID: MERHMOCEIBOOMA-UHFFFAOYSA-N
Comment: Energy1
Num peaks: 31
39.02292652 1.394547492
55.05422664 10.37359442
69.06987671 5.607337685
111.0440559 2.530216794
121.0284058 3.236635185
123.0440559 6.783249015
125.0597059 0.8167849624
135.0440559 1.03758272
137.0597059 2.23290598
149.0233204 1.201449639
151.0389705 1.204723222
163.0389705 1.088900958
165.0546206 0.8736543339
179.0338851 1.376396787
181.0495352 1.881161327
201.0546206 1.022442722
203.0702706 1.473182276
205.0859207 1.372019088
219.0651853 1.257518296
221.0808353 3.300537438
245.0808353 0.8565841291
283.0600999 0.8838688115
299.0550145 1.495153675
301.0706646 4.605853468
313.0706646 1.009490036
317.1019647 0.9611994139
327.1227001 2.047262067
329.1383502 3.70322221
339.1227001 4.622478174
341.1019647 0.8563431559
357.1332648 4.717265244

Name: +ve in-silico MS/MS by CFM-ID for MERHMOCEIBOOMA-UHFFFAOYSA-N
ID: MERHMOCEIBOOMA-UHFFFAOYSA-N
Comment: Energy2
Num peaks: 31
39.02292652 1.682521739
41.03857658 0.8441057362
49.00727645 3.129300541
53.03857658 1.447750682
55.05422664 11.70564357
65.03857658 4.285943822
67.01784114 0.9768077909
67.05422664 1.31494683
69.06987671 1.564714815
89.03857658 0.9418179883
91.01784114 1.174837131
105.0334912 2.576868327
107.0491413 1.065161107
119.0491413 0.902232359
121.0284058 4.125279506
121.0647913 0.804715778
123.0440559 2.598630987
133.0284058 6.800039669
133.0647913 0.8999805689
135.0440559 1.227720834
137.0233204 0.9290808164
137.0597059 1.002770457
149.0233204 1.337340241
165.0182351 1.787497682
173.0597059 1.906355318
179.0338851 1.480808995
201.0546206 1.475784856
203.0702706 1.479608859
205.0859207 1.608309846
329.1383502 1.480390918
339.1227001 3.399258634

Name: +ve in-silico MS/MS by CFM-ID for YIFYYPKWOQSCRI-AZUAARDMSA-N
ID: YIFYYPKWOQSCRI-AZUAARDMSA-N
Comment: Energy0
Num peaks: 6
67.05422664 2.403010505
95.04914126 7.129660448
159.0804414 5.639444078
283.0600999 6.192994137
321.1121354 4.84398116
339.1227001 60.98770386

Name: +ve in-silico MS/MS by CFM-ID for YIFYYPKWOQSCRI-AZUAARDMSA-N
ID: YIFYYPKWOQSCRI-AZUAARDMSA-N
Comment: Energy1
Num peaks: 18
65.03857658 2.867148362
67.05422664 1.918715627
95.04914126 1.975036533
105.0334912 2.174088845
117.0334912 1.97239413
159.0804414 12.16808495
189.0910061 1.345655524
229.0859207 1.387185148
271.0600999 1.948769352
279.0651853 1.669382466
281.0808353 1.467297582
283.0600999 6.056165045
297.0757499 6.926565435
309.1121354 2.447723817
311.1277855 1.919832474
321.1121354 5.683164952
323.0914 3.918109806
339.1227001 22.24872637

Name: +ve in-silico MS/MS by CFM-ID for YIFYYPKWOQSCRI-AZUAARDMSA-N
ID: YIFYYPKWOQSCRI-AZUAARDMSA-N
Comment: Energy2
Num peaks: 22
39.02292652 2.014546175
49.00727645 2.130453876
51.02292652 2.656455532
55.05422664 1.220551512
63.02292652 2.44874769
65.03857658 17.13871898
67.01784114 0.9240787197
67.05422664 2.186605588
95.04914126 9.989530053
101.0385766 3.109719376
105.0334912 10.47475083
111.0440559 2.478037417
117.0334912 6.753148597
119.0491413 2.544021893
133.0647913 2.3621966
141.0698767 0.9518365659
159.0804414 4.998240152
161.0960915 0.8248691228
253.0495352 0.8383774242
255.0651853 1.478671987
265.0495352 1.152852994
283.0600999 1.808246216

Name: +ve in-silico MS/MS by CFM-ID for XWORXFNMQCQKKK-UHFFFAOYSA-N
ID: XWORXFNMQCQKKK-UHFFFAOYSA-N
Comment: Energy0
Num peaks: 6
61.02840582 4.021674557
286.0782095 4.810016265
290.0731241 2.148077704
304.0887742 24.74715817
305.0727898 4.012392036
322.0993389 51.40272381

Name: +ve in-silico MS/MS by CFM-ID for XWORXFNMQCQKKK-UHFFFAOYSA-N
ID: XWORXFNMQCQKKK-UHFFFAOYSA-N
Comment: Energy1
Num peaks: 15
43.01784114 4.163851814
45.0334912 3.258304761
56.99710569 1.362480007
61.02840582 22.09219795
63.04405588 7.608999345
73.02840582 3.114039124
75.04405588 1.831275974
91.0389705 4.075594259
230.0519948 2.871346043
252.0826262 1.751806589
286.0782095 5.737267455
294.1044243 2.389821892
304.0887742 11.93396495
305.0727898 2.180970084
322.0993389 6.507476181

Name: +ve in-silico MS/MS by CFM-ID for XWORXFNMQCQKKK-UHFFFAOYSA-N
ID: XWORXFNMQCQKKK-UHFFFAOYSA-N
Comment: Energy2
Num peaks: 24
29.00219107 2.200236255
31.01784114 3.717302081
41.00219107 2.090202079
43.01784114 8.358760588
43.02907452 0.9748437196
45.0334912 7.475931837
45.04472458 0.8097691306
56.99710569 7.765754615
59.01275576 2.510213186
61.02840582 21.62275449
63.04405588 3.323290233
68.0130901 1.056251113
73.02840582 0.9255115752
75.04405588 0.8687879942
87.01890376 0.9547854694
95.02398914 1.45090135
112.0505382 4.166762263
141.0407018 1.700933256
156.0516009 0.9808753838
217.0455124 0.6922816269
262.0669761 0.9688132318
286.0782095 3.49530748
287.0622251 0.8332473874
304.0887742 1.515058581

Name: +ve in-silico MS/MS by CFM-ID for GQRWYOWPTLFVDK-AFJOWOCMSA-N
ID: GQRWYOWPTLFVDK-AFJOWOCMSA-N
Comment: Energy0
Num peaks: 19
91.01784114 0.9351635932
93.0334912 2.227395329
97.02840582 1.970489033
215.1066561 1.027438108
229.0859207 1.156855746
231.1015708 3.143013844
233.1172208 3.894631877
271.0964854 0.9887683572
289.1070501 1.453959143
293.1172208 2.036228865
295.1328709 1.279858252
309.1121354 1.465729627
311.1277855 3.359445041
313.1434356 2.902006359
321.1121354 2.001295421
329.1383502 1.712757933
339.1227001 23.91886157
341.1019647 0.9977631582
357.1332648 24.43199405

Name: +ve in-silico MS/MS by CFM-ID for GQRWYOWPTLFVDK-AFJOWOCMSA-N
ID: GQRWYOWPTLFVDK-AFJOWOCMSA-N
Comment: Energy1
Num peaks: 31
39.02292652 1.539433904
81.0334912 1.517351056
91.01784114 1.57209002
93.0334912 1.736437922
95.01275576 1.061724314
97.02840582 1.4084169
151.0389705 1.050014078
161.0597059 1.131732874
175.0389705 0.966620251
189.0546206 0.9650001184
197.0597059 1.067964508
211.075356 2.090823089
213.0910061 1.005736128
227.0702706 1.080808691
245.1172208 1.161297511
271.0964854 1.279263998
289.1070501 1.173798708
291.1015708 3.515289872
293.1172208 2.689187799
295.1328709 3.190673662
307.0964854 1.358238686
309.1121354 2.084936804
311.1277855 4.095817998
313.1434356 2.32996802
321.1121354 2.358903351
325.1070501 1.802256123
327.1227001 1.49471129
329.1383502 2.821544862
339.1227001 11.72747108
341.1019647 1.552522996
357.1332648 4.307603402

Name: +ve in-silico MS/MS by CFM-ID for GQRWYOWPTLFVDK-AFJOWOCMSA-N
ID: GQRWYOWPTLFVDK-AFJOWOCMSA-N
Comment: Energy2
Num peaks: 31
39.02292652 1.069368687
49.00727645 4.155697964
51.02292652 2.065286097
53.03857658 1.254906776
55.05422664 1.003923374
65.03857658 6.398661244
67.05422664 6.411562115
81.0334912 2.879577878
83.04914126 1.236266585
85.06479133 1.05473093
91.01784114 4.152321621
93.0334912 0.995597692
95.04914126 2.728846713
97.02840582 1.107057486
147.0804414 1.067932361
177.0546206 1.621450589
185.0960915 1.830782543
189.1273916 0.9943083476
191.0702706 0.9686706193
197.0597059 0.9953707089
201.0910061 1.094327679
205.0859207 1.874766626
211.075356 2.806872063
213.0910061 1.222135578
215.1066561 1.842780216
227.0702706 1.691774083
229.0859207 1.698965184
231.1015708 1.704898786
243.1015708 0.9766262299
295.1328709 1.226867948
339.1227001 1.104382109

Name: +ve in-silico MS/MS by CFM-ID for KHSREFIWULNDAB-YCUBLIQYSA-N
ID: KHSREFIWULNDAB-YCUBLIQYSA-N
Comment: Energy0
Num peaks: 27
39.02292652 0.7466552448
53.00219107 4.610625057
57.06987671 0.8186745018
69.0334912 1.159855211
85.02840582 1.659554896
87.04405588 0.9861684997
95.08552677 1.016797706
97.02840582 2.746834998
129.0698767 1.384256476
131.0855268 1.53177171
133.1011768 3.68267177
145.0647913 0.7077516374
149.0960915 1.964981669
151.1117415 3.394943844
153.1273916 0.8390469756
189.0910061 1.069152427
201.0910061 1.684011917
203.1066561 14.32161605
205.1223062 1.06486789
221.1172208 1.928679503
241.0859207 4.253774242
243.1015708 10.12127082
245.1172208 2.096252006
271.1328709 0.872343841
273.148521 0.930092053
299.1277855 1.589544847
317.1383502 13.27875278

Name: +ve in-silico MS/MS by CFM-ID for KHSREFIWULNDAB-YCUBLIQYSA-N
ID: KHSREFIWULNDAB-YCUBLIQYSA-N
Comment: Energy1
Num peaks: 31
39.02292652 2.090237482
41.03857658 0.8874839461
49.00727645 1.043842484
51.02292652 1.187041137
53.00219107 1.602546436
53.03857658 2.369358935
55.01784114 0.9506139342
55.05422664 1.371020641
57.0334912 2.024660869
57.06987671 1.320382218
69.0334912 1.344804212
69.06987671 1.300947794
71.08552677 0.8650092427
97.02840582 6.954261438
105.0698767 2.608861183
107.0855268 1.807000834
129.0698767 2.951175025
131.0855268 3.228601222
133.1011768 3.848758294
135.1168269 0.9388547867
155.0855268 1.285300177
157.1011768 1.123705933
159.1168269 1.275365485
201.0910061 1.332509765
203.1066561 14.8859445
221.1172208 4.769675604
269.1172208 1.587765855
271.1328709 0.8920368714
273.148521 1.42675042
299.1277855 1.50464485
317.1383502 1.927915179

Name: +ve in-silico MS/MS by CFM-ID for KHSREFIWULNDAB-YCUBLIQYSA-N
ID: KHSREFIWULNDAB-YCUBLIQYSA-N
Comment: Energy2
Num peaks: 31
39.02292652 13.85195356
41.03857658 7.151557372
43.05422664 0.9762774864
51.02292652 1.618675604
53.00219107 0.932752654
53.03857658 1.394558758
55.05422664 3.401137785
57.06987671 1.227741226
65.03857658 1.402772438
67.05422664 3.914641936
69.0334912 2.106439951
69.06987671 3.140046034
71.08552677 0.7494968455
91.05422664 7.445367415
93.06987671 1.989830694
95.08552677 2.153788102
97.10117684 0.8918230554
99.1168269 1.687248321
105.0698767 0.8578730373
123.1168269 1.167186809
129.0698767 1.219856085
131.0855268 2.658599799
133.1011768 2.335616261
135.1168269 2.266141636
137.132477 1.336207332
161.0597059 1.207610886
199.075356 0.80065468
203.1066561 2.206387638
205.1223062 0.9459135202
289.1070501 0.8042314558
301.1070501 0.9858177294

Name: +ve in-silico MS/MS by CFM-ID for PQWHNGRYDDJGPN-UHFFFAOYSA-N
ID: PQWHNGRYDDJGPN-UHFFFAOYSA-N
Comment: Energy0
Num peaks: 9
107.0491413 3.053433669
121.0647913 6.889123706
137.0597059 9.088229386
139.075356 2.301438422
151.075356 3.221023041
165.0546206 6.022254149
285.1121354 6.404152911
299.1277855 7.637872652
317.1383502 36.11765024

Name: +ve in-silico MS/MS by CFM-ID for PQWHNGRYDDJGPN-UHFFFAOYSA-N
ID: PQWHNGRYDDJGPN-UHFFFAOYSA-N
Comment: Energy1
Num peaks: 23
91.05422664 1.043147629
107.0491413 4.730436497
109.0647913 1.434064237
121.0647913 15.4856209
123.0804414 2.252642769
133.0647913 0.9482080178
135.0440559 1.658313237
137.0597059 4.45233678
139.075356 1.912454249
151.075356 4.738288014
161.0597059 1.866213953
163.075356 0.8675492624
165.0546206 12.18766779
167.0702706 2.347573037
177.0546206 1.169458756
179.0702706 6.385942076
195.0651853 3.136193967
209.0808353 0.9894251302
259.0964854 1.584569268
285.1121354 2.786272434
299.1277855 2.286440182
301.1070501 0.9083218204
317.1383502 4.96143083

Name: +ve in-silico MS/MS by CFM-ID for PQWHNGRYDDJGPN-UHFFFAOYSA-N
ID: PQWHNGRYDDJGPN-UHFFFAOYSA-N
Comment: Energy2
Num peaks: 31
15.02292652 0.8921652522
63.02292652 1.559689465
65.03857658 1.969176656
75.02292652 1.889629671
77.03857658 3.77659905
79.05422664 1.366125409
81.0334912 3.101844349
83.04914126 0.9706182223
91.05422664 3.999524734
95.04914126 1.352073355
105.0334912 2.154046996
107.0491413 10.41451761
109.0284058 1.700787998
109.0647913 1.711848688
111.0440559 1.543813372
117.0334912 0.8970728256
119.0491413 1.035257904
121.0284058 0.9800268027
121.0647913 8.66010617
123.0440559 3.654350981
133.0647913 1.01883843
135.0440559 3.770616355
135.0804414 0.8266821233
137.0597059 5.450116004
139.075356 1.047925137
149.0233204 1.697922242
151.0389705 1.170549061
151.075356 1.760016015
165.0546206 3.789262203
259.0964854 1.109062873
261.1121354 1.921740831

Name: +ve in-silico MS/MS by CFM-ID for WCSHKPNHOSDFGK-UHFFFAOYSA-N
ID: WCSHKPNHOSDFGK-UHFFFAOYSA-N
Comment: Energy0
Num peaks: 6
55.05422664 4.371977024
283.0600999 4.179132523
295.0600999 5.190853288
297.0757499 5.025974896
321.1121354 9.157746588
339.1227001 55.09844742

Name: +ve in-silico MS/MS by CFM-ID for WCSHKPNHOSDFGK-UHFFFAOYSA-N
ID: WCSHKPNHOSDFGK-UHFFFAOYSA-N
Comment: Energy1
Num peaks: 17
39.02292652 2.683362806
55.05422664 15.92816272
57.06987671 1.434569193
67.05422664 1.305475167
69.06987671 9.078561961
79.05422664 2.000000485
261.0757499 1.221407741
265.0495352 1.347048064
281.0444498 2.942027372
283.0600999 12.92953581
295.0600999 2.522997146
297.0757499 1.921085859
299.0914 2.126636253
309.1121354 2.000196412
311.1277855 3.007482706
321.1121354 5.658359885
339.1227001 12.88742904

Name: +ve in-silico MS/MS by CFM-ID for WCSHKPNHOSDFGK-UHFFFAOYSA-N
ID: WCSHKPNHOSDFGK-UHFFFAOYSA-N
Comment: Energy2
Num peaks: 31
39.02292652 2.201637653
41.03857658 0.8639688962
49.00727645 2.715270077
51.02292652 1.559339366
53.03857658 2.945728845
55.05422664 13.54285167
57.06987671 1.173783806
63.02292652 0.9737710529
65.03857658 5.563314073
67.05422664 2.457608595
69.06987671 2.122728986
79.05422664 2.924569441
89.03857658 1.751447151
91.05422664 5.671358123
105.0334912 1.759423121
107.0491413 1.195947832
121.0284058 2.637413052
133.0647913 1.580356596
137.0233204 1.173065331
145.0647913 0.8916636976
149.0233204 2.001018911
151.0389705 0.8927637182
165.0182351 1.435742603
173.0597059 3.282818994
175.075356 2.184884516
199.0389705 0.830220663
201.0546206 1.238877751
265.0495352 1.802930836
311.1277855 1.975687417
321.1121354 0.913765345
323.0914 0.8594559701

Name: +ve in-silico MS/MS by CFM-ID for WQTDARJAYXTHNU-UHFFFAOYSA-N
ID: WQTDARJAYXTHNU-UHFFFAOYSA-N
Comment: Energy0
Num peaks: 7
55.05422664 3.991404562
283.0600999 3.41903288
295.0600999 4.307450112
297.0757499 4.178850443
303.1015708 2.268475664
321.1121354 16.98978548
339.1227001 46.02344549

Name: +ve in-silico MS/MS by CFM-ID for WQTDARJAYXTHNU-UHFFFAOYSA-N
ID: WQTDARJAYXTHNU-UHFFFAOYSA-N
Comment: Energy1
Num peaks: 23
39.02292652 1.698028391
55.05422664 11.16855858
69.06987671 5.619100388
107.0491413 1.762430119
133.0284058 4.934878916
135.0440559 8.815967591
137.0597059 1.454070443
149.0233204 1.559168621
201.0546206 2.725835391
203.0702706 4.28676833
205.0859207 4.568955105
255.0651853 1.416559612
265.0495352 1.658172893
281.0444498 1.542252659
283.0600999 4.511506782
295.0600999 1.030747022
299.0914 0.9124321852
303.1015708 1.68743233
307.0964854 0.865116062
309.1121354 2.226050665
311.1277855 6.875410073
321.1121354 4.529225014
339.1227001 4.917506006

Name: +ve in-silico MS/MS by CFM-ID for WQTDARJAYXTHNU-UHFFFAOYSA-N
ID: WQTDARJAYXTHNU-UHFFFAOYSA-N
Comment: Energy2
Num peaks: 31
39.02292652 1.959552985
41.03857658 1.087954008
49.00727645 1.485021246
51.02292652 1.465950886
53.03857658 2.302886251
55.05422664 14.0379855
57.06987671 1.218812192
65.03857658 6.173682138
67.05422664 3.849127231
69.06987671 2.486466495
79.05422664 1.90206131
107.0491413 3.473376578
121.0284058 1.592341657
131.0491413 1.247269538
133.0284058 3.777067233
135.0440559 2.86058646
147.0076704 2.106458708
149.0233204 1.055175119
173.0597059 1.897463026
201.0546206 2.082195479
227.0338851 1.48104655
229.0495352 1.091339439
239.0338851 1.332171036
255.0651853 1.697745914
265.0495352 4.113785554
269.0444498 1.115735575
281.0444498 1.165155273
303.1015708 2.868912921
309.1121354 1.248143068
321.1121354 1.144742265
323.0914 1.377721717

Name: +ve in-silico MS/MS by CFM-ID for DDJVLBCETGUEBO-AZUAARDMSA-N
ID: DDJVLBCETGUEBO-AZUAARDMSA-N
Comment: Energy0
Num peaks: 6
95.04914126 7.156322268
159.0804414 5.653507432
271.0600999 2.515658527
283.0600999 6.22675301
321.1121354 4.85821525
339.1227001 61.21233128

Name: +ve in-silico MS/MS by CFM-ID for DDJVLBCETGUEBO-AZUAARDMSA-N
ID: DDJVLBCETGUEBO-AZUAARDMSA-N
Comment: Energy1
Num peaks: 18
65.03857658 3.693231777
67.05422664 2.587028898
83.04914126 1.671795343
95.04914126 1.895347459
105.0334912 2.166026951
117.0334912 1.897286396
159.0804414 11.5145935
229.0859207 1.408667953
271.0600999 4.716912337
279.0651853 1.60782856
281.0808353 1.404215141
283.0600999 5.902646971
297.0757499 6.620374945
309.1121354 2.342981153
311.1277855 1.828498147
321.1121354 5.393461579
323.0914 3.855354219
339.1227001 20.89438929

Name: +ve in-silico MS/MS by CFM-ID for DDJVLBCETGUEBO-AZUAARDMSA-N
ID: DDJVLBCETGUEBO-AZUAARDMSA-N
Comment: Energy2
Num peaks: 21
39.02292652 2.134673082
49.00727645 2.409521476
51.02292652 2.120107458
53.03857658 1.134090822
55.05422664 1.202876006
63.02292652 2.399750058
65.03857658 18.08304216
67.05422664 2.011488233
69.06987671 1.241250725
95.04914126 10.23728863
101.0385766 3.080805189
105.0334912 11.14482452
111.0440559 2.425241898
117.0334912 6.702214135
119.0491413 2.53475366
133.0647913 1.844031216
141.0698767 0.9447917035
159.0804414 4.539792372
255.0651853 1.531104323
265.0495352 1.17473661
283.0600999 1.89668829

Name: +ve in-silico MS/MS by CFM-ID for KIMDVVKVNNSHGZ-UHFFFAOYSA-N
ID: KIMDVVKVNNSHGZ-UHFFFAOYSA-N
Comment: Energy0
Num peaks: 6
55.05422664 4.311366399
283.0600999 3.673027563
295.0600999 4.669682965
297.0757499 4.642028931
321.1121354 11.93476917
339.1227001 50.80685028

Name: +ve in-silico MS/MS by CFM-ID for KIMDVVKVNNSHGZ-UHFFFAOYSA-N
ID: KIMDVVKVNNSHGZ-UHFFFAOYSA-N
Comment: Energy1
Num peaks: 20
39.02292652 2.494900072
55.05422664 15.29004675
57.06987671 1.281512794
67.05422664 1.173766344
69.06987671 8.417153194
95.04914126 1.984148203
265.0495352 3.380724661
281.0444498 2.631672391
283.0600999 9.635348478
295.0600999 2.120357575
295.0964854 1.147237601
297.0757499 1.684764335
297.1121354 1.088921097
299.0914 2.121717984
303.1015708 1.024260847
307.0964854 1.168645081
309.1121354 2.21610557
311.1277855 3.991728774
321.1121354 5.905149747
339.1227001 11.36910421

Name: +ve in-silico MS/MS by CFM-ID for KIMDVVKVNNSHGZ-UHFFFAOYSA-N
ID: KIMDVVKVNNSHGZ-UHFFFAOYSA-N
Comment: Energy2
Num peaks: 31
39.02292652 3.111797142
41.03857658 1.101402215
49.00727645 1.577512342
51.02292652 2.10935459
53.03857658 2.833869857
55.05422664 14.59724303
57.06987671 1.354780632
63.02292652 2.112712425
65.03857658 6.103105006
67.05422664 3.024529742
69.06987671 2.521926056
77.03857658 0.8768556709
95.04914126 1.849043404
105.0334912 0.9671288424
107.0491413 1.189439961
109.0647913 1.071915196
117.0334912 1.059710537
133.0284058 1.054544863
161.0233204 1.079291954
165.0182351 1.145327843
201.0546206 1.754666363
241.0495352 1.450086394
253.0495352 1.611963574
255.0651853 1.7563751
265.0495352 5.033614432
281.0444498 1.064797113
283.0600999 1.081010207
303.1015708 1.044342475
307.0964854 1.17230162
311.1277855 1.216305059
321.1121354 1.046966772

Name: +ve in-silico MS/MS by CFM-ID for DIYWRNLYKJKHAM-MDOVXXIYSA-N
ID: DIYWRNLYKJKHAM-MDOVXXIYSA-N
Comment: Energy0
Num peaks: 13
135.0440559 3.770224233
161.0597059 3.046723195
221.0808353 2.427222493
235.0964854 4.179305212
295.0964854 4.960062154
297.1121354 7.524269275
299.1277855 2.835294164
309.1121354 3.730581425
311.1277855 2.340689461
325.1070501 2.599215728
327.1227001 7.232847527
339.1227001 2.839575988
357.1332648 34.57104187

Name: +ve in-silico MS/MS by CFM-ID for DIYWRNLYKJKHAM-MDOVXXIYSA-N
ID: DIYWRNLYKJKHAM-MDOVXXIYSA-N
Comment: Energy1
Num peaks: 26
39.02292652 1.020684731
107.0491413 1.563038614
135.0440559 7.446178307
145.0284058 2.367335627
147.0440559 2.310838364
159.0440559 8.578759735
161.0597059 8.882923911
163.075356 1.030439907
167.1066561 1.855039232
175.075356 1.475754771
207.1015708 1.091976611
217.0495352 1.880844
219.0651853 1.344262381
221.0808353 2.262159075
231.0651853 1.709877521
233.0808353 2.153504251
235.0964854 4.157908789
295.0964854 2.711794478
297.1121354 1.877270191
299.1277855 2.97643558
309.1121354 2.766812915
311.1277855 3.862732376
313.1434356 1.660524065
327.1227001 4.566428238
339.1227001 3.685831442
357.1332648 5.624849176

Name: +ve in-silico MS/MS by CFM-ID for DIYWRNLYKJKHAM-MDOVXXIYSA-N
ID: DIYWRNLYKJKHAM-MDOVXXIYSA-N
Comment: Energy2
Num peaks: 31
91.05422664 1.358899491
101.0385766 0.9983166758
105.0334912 1.602714292
107.0491413 1.255204154
115.0542266 1.075762983
119.0491413 1.260734885
135.0440559 7.314642709
137.0597059 1.093492121
145.0284058 1.774084776
147.0440559 2.906791273
149.0597059 1.812183712
159.0440559 2.671917374
161.0597059 4.732385641
163.075356 1.300314087
165.0910061 1.148015474
171.0440559 3.835521017
173.0597059 1.572918845
175.075356 2.091196391
197.0597059 1.060344671
219.0651853 1.015119616
221.0808353 1.786493582
249.0910061 1.610442485
251.1066561 7.151673878
257.0808353 1.774159745
267.1015708 6.741319185
269.0808353 1.545593261
271.0964854 1.80028207
297.1121354 0.9851014649
313.1434356 1.381347644
325.1070501 1.284465976
329.1383502 2.815564579

Name: +ve in-silico MS/MS by CFM-ID for DLUFCWQGHRQRMG-UHFFFAOYSA-N
ID: DLUFCWQGHRQRMG-UHFFFAOYSA-N
Comment: Energy0
Num peaks: 6
55.05422664 4.482821405
283.0600999 4.071847444
295.0600999 5.198412197
297.0757499 5.028575035
321.1121354 9.072801858
339.1227001 55.19371025

Name: +ve in-silico MS/MS by CFM-ID for DLUFCWQGHRQRMG-UHFFFAOYSA-N
ID: DLUFCWQGHRQRMG-UHFFFAOYSA-N
Comment: Energy1
Num peaks: 17
39.02292652 2.680805857
55.05422664 16.52293781
57.06987671 1.433131034
67.05422664 1.291176161
69.06987671 9.094434016
79.05422664 2.009592123
261.0757499 1.220086946
265.0495352 2.933268686
281.0444498 2.938371912
283.0600999 11.43297293
295.0600999 2.50285315
297.0757499 1.904427475
299.0914 2.124352663
309.1121354 1.998195651
311.1277855 3.004474374
321.1121354 5.122243042
339.1227001 12.86703906

Name: +ve in-silico MS/MS by CFM-ID for DLUFCWQGHRQRMG-UHFFFAOYSA-N
ID: DLUFCWQGHRQRMG-UHFFFAOYSA-N
Comment: Energy2
Num peaks: 31
39.02292652 2.309445545
41.03857658 0.8863206726
49.00727645 2.612127301
51.02292652 1.480108509
53.03857658 3.021411996
55.05422664 13.21701292
57.06987671 1.204512122
63.02292652 0.8839242423
65.03857658 6.217993022
67.05422664 2.238384063
69.06987671 2.385823747
75.02292652 0.8473452789
79.05422664 2.750172892
91.05422664 7.530446604
105.0334912 2.033159977
107.0491413 1.67249226
121.0284058 2.118931605
131.0491413 2.872973254
133.0284058 0.9468927177
133.0647913 1.224172645
147.0076704 1.812163557
149.0233204 1.380393767
157.0284058 0.8172545724
165.0182351 1.263667464
173.0597059 3.60180023
201.0546206 1.446765577
203.0702706 0.8551161832
265.0495352 2.055628125
311.1277855 2.027283068
321.1121354 0.9609635196
323.0914 0.9067381358

Name: +ve in-silico MS/MS by CFM-ID for VEXSVXVQCSMKRX-UHFFFAOYSA-N
ID: VEXSVXVQCSMKRX-UHFFFAOYSA-N
Comment: Energy0
Num peaks: 6
67.05422664 1.588605713
69.06987671 7.151838675
311.0914 1.135939086
313.1070501 1.6339689
321.1121354 10.90418751
339.1227001 66.77055366

Name: +ve in-silico MS/MS by CFM-ID for VEXSVXVQCSMKRX-UHFFFAOYSA-N
ID: VEXSVXVQCSMKRX-UHFFFAOYSA-N
Comment: Energy1
Num peaks: 15
65.03857658 2.194102526
67.05422664 6.160215484
69.06987671 15.19263395
79.05422664 2.982581141
91.05422664 1.384603924
261.0757499 2.100116531
303.1015708 1.26631648
309.0757499 1.961778038
309.1121354 2.765338699
311.0914 2.137412905
311.1277855 4.231425868
313.1070501 2.976041601
321.1121354 9.451697272
323.0914 1.39629889
339.1227001 25.04107085

Name: +ve in-silico MS/MS by CFM-ID for VEXSVXVQCSMKRX-UHFFFAOYSA-N
ID: VEXSVXVQCSMKRX-UHFFFAOYSA-N
Comment: Energy2
Num peaks: 31
39.02292652 0.9232403991
41.03857658 0.8876177501
49.00727645 2.535430164
51.02292652 2.708665739
53.03857658 2.133331737
63.02292652 2.274920722
65.03857658 6.214760166
67.05422664 7.267032373
69.06987671 3.0588519
75.02292652 1.423838487
79.05422664 2.656043567
83.08552677 1.043551319
91.05422664 10.25091316
105.0334912 2.231572957
107.0491413 1.337916637
107.0855268 1.014922914
149.0597059 2.900777661
175.075356 4.732320958
177.0910061 1.380070285
179.1066561 1.409258944
185.0597059 1.191159406
187.075356 1.125322676
189.0910061 1.932084955
191.0702706 1.639833174
201.0546206 2.256719485
203.0702706 2.585218724
303.1015708 0.8780555027
311.0914 0.8912161181
311.1277855 1.960361549
321.1121354 1.367846857
323.0914 0.8812895433

Name: +ve in-silico MS/MS by CFM-ID for MIYTVBARXCVVHZ-RYGJVYDSSA-N
ID: MIYTVBARXCVVHZ-RYGJVYDSSA-N
Comment: Energy0
Num peaks: 7
95.04914126 6.465462643
111.0440559 3.84544423
157.0647913 5.618217566
159.0804414 5.083950866
271.0600999 3.391744332
321.1121354 4.221370733
339.1227001 52.63302247

Name: +ve in-silico MS/MS by CFM-ID for MIYTVBARXCVVHZ-RYGJVYDSSA-N
ID: MIYTVBARXCVVHZ-RYGJVYDSSA-N
Comment: Energy1
Num peaks: 22
41.03857658 0.9739697225
43.05422664 1.420344931
65.03857658 1.259095178
69.0334912 1.725678608
95.04914126 1.767323726
97.06479133 1.069883677
157.0647913 11.05608194
159.0804414 12.21159142
161.0960915 1.481582757
165.0546206 1.356943269
181.0495352 2.591471039
187.075356 1.35854035
189.0910061 1.462280324
229.0859207 0.9844143922
269.0808353 1.173847248
271.0600999 1.622225575
283.0600999 3.424120758
309.1121354 2.343242366
311.1277855 2.152887677
321.1121354 5.152517863
323.0914 3.394277297
339.1227001 20.25049839

Name: +ve in-silico MS/MS by CFM-ID for MIYTVBARXCVVHZ-RYGJVYDSSA-N
ID: MIYTVBARXCVVHZ-RYGJVYDSSA-N
Comment: Energy2
Num peaks: 22
39.02292652 3.490519462
49.00727645 3.030352222
51.02292652 1.656506231
63.02292652 1.241431009
65.03857658 15.54046106
67.01784114 2.119713126
69.0334912 2.839943128
79.05422664 1.146957886
81.0334912 3.734924301
83.04914126 0.8646052178
91.05422664 5.185879165
95.04914126 5.685170252
97.06479133 1.679628228
105.0334912 13.9436161
111.0440559 6.721849016
141.0334912 0.9032526599
157.0647913 4.29413965
159.0804414 2.178142285
173.0597059 1.350677691
251.0702706 0.8860764369
269.0808353 0.9911707903
283.0600999 0.8683597747

Name: +ve in-silico MS/MS by CFM-ID for UEPVWRDHSPMIAZ-IZTHOABVSA-N
ID: UEPVWRDHSPMIAZ-IZTHOABVSA-N
Comment: Energy0
Num peaks: 20
105.0334912 4.831684914
107.0491413 2.66204946
135.0440559 5.08141431
137.0597059 2.782504579
141.0334912 1.136201985
147.0440559 3.994529976
149.0597059 1.56428747
159.0440559 2.724754783
161.0597059 2.605552318
175.0389705 2.895533071
177.0546206 5.186017755
179.0702706 4.1944758
191.0702706 1.179093375
201.0546206 1.414418112
203.0702706 1.400124129
215.0702706 1.207550469
233.0808353 1.241771063
311.1277855 1.301979679
321.1121354 7.02147664
339.1227001 25.81152147

Name: +ve in-silico MS/MS by CFM-ID for UEPVWRDHSPMIAZ-IZTHOABVSA-N
ID: UEPVWRDHSPMIAZ-IZTHOABVSA-N
Comment: Energy1
Num peaks: 31
53.00219107 1.114020048
55.01784114 0.9200077431
105.0334912 6.366806256
107.0491413 2.633871707
119.0491413 2.820506578
121.0647913 1.451766609
123.0440559 1.239562748
129.0334912 2.932739481
135.0440559 6.126892886
137.0597059 2.255710678
145.0284058 3.303275706
147.0440559 7.864781371
149.0597059 3.180501473
151.075356 1.222742571
159.0440559 2.26247073
161.0597059 1.504197449
175.0389705 4.020602593
177.0546206 6.313144858
179.0702706 4.394631789
189.0546206 1.290962961
191.0702706 1.36649691
201.0546206 1.580310438
213.0546206 1.294347822
215.0702706 0.9938038665
219.0651853 0.906557744
231.0651853 1.041526463
307.0964854 1.091373936
309.1121354 1.880398183
311.1277855 1.746747332
321.1121354 1.956652805
339.1227001 2.897573552

Name: +ve in-silico MS/MS by CFM-ID for UEPVWRDHSPMIAZ-IZTHOABVSA-N
ID: UEPVWRDHSPMIAZ-IZTHOABVSA-N
Comment: Energy2
Num peaks: 31
41.00219107 1.013493796
49.00727645 0.9729160157
53.00219107 1.287878331
65.03857658 1.581444261
67.01784114 1.009397248
75.02292652 1.487644301
77.00219107 1.161894326
77.03857658 2.969772202
79.05422664 1.254230566
89.03857658 0.9138647188
91.05422664 1.882835531
105.0334912 7.084677903
107.0491413 3.046538619
117.0334912 3.517779214
119.0491413 4.817130969
123.0440559 2.086627561
131.0491413 1.377495339
135.0440559 5.205479167
137.0597059 1.654378219
141.0334912 2.520613819
143.0491413 2.030044844
145.0284058 0.9151113413
147.0440559 2.646937387
149.0597059 3.134800882
159.0440559 1.480936799
161.0597059 1.868689203
213.0546206 1.589689894
307.0964854 1.019037451
309.1121354 1.293248876
311.1277855 1.545750336
321.1121354 1.919403486

Name: +ve in-silico MS/MS by CFM-ID for PGLIMMMHQDNVRS-YZQQHVNFSA-N
ID: PGLIMMMHQDNVRS-YZQQHVNFSA-N
Comment: Energy0
Num peaks: 14
135.0440559 5.470803669
137.0597059 2.557056392
159.0440559 1.930779491
161.0597059 2.312505739
163.075356 15.80065752
175.0389705 1.875216044
177.0546206 10.90716121
195.0651853 2.002738317
221.0808353 2.703895963
233.0808353 1.750898313
325.1070501 1.544101028
329.1383502 1.417520819
339.1227001 3.955118249
357.1332648 26.80392203

Name: +ve in-silico MS/MS by CFM-ID for PGLIMMMHQDNVRS-YZQQHVNFSA-N
ID: PGLIMMMHQDNVRS-YZQQHVNFSA-N
Comment: Energy1
Num peaks: 23
39.02292652 1.64767825
41.03857658 1.093190529
123.0440559 1.816560142
131.0491413 2.172710765
133.0647913 2.821968103
135.0440559 4.529488658
135.0804414 6.292769216
137.0597059 1.267953812
147.0440559 1.498452197
149.0597059 2.583008266
159.0440559 2.679696385
161.0597059 2.256030177
163.075356 26.69217198
175.0389705 1.151720693
177.0546206 8.313766441
217.0495352 2.042142309
219.0651853 1.516641822
233.0808353 1.432550364
325.1070501 1.670564269
327.1227001 1.697199981
329.1383502 1.301891902
339.1227001 1.306367224
357.1332648 3.290575278

Name: +ve in-silico MS/MS by CFM-ID for PGLIMMMHQDNVRS-YZQQHVNFSA-N
ID: PGLIMMMHQDNVRS-YZQQHVNFSA-N
Comment: Energy2
Num peaks: 31
39.02292652 1.622382197
41.00219107 1.501989611
41.03857658 1.212863487
49.00727645 1.210292664
51.02292652 0.9020530971
65.03857658 1.854508907
79.01784114 1.685572091
91.05422664 2.370665146
105.0334912 2.562713736
107.0491413 1.581230311
119.0491413 0.9947988884
123.0440559 3.096091376
135.0440559 10.57501304
135.0804414 1.448316612
137.0597059 1.149405854
147.0440559 1.713475206
149.0597059 4.142424794
159.0440559 1.566953531
161.0597059 1.382109671
163.075356 10.2063007
177.0546206 2.940299327
231.0651853 1.258517401
241.0495352 0.8867522374
243.0651853 1.190391016
259.0964854 0.8795849046
267.0651853 0.8322128215
269.0808353 1.163679351
311.0914 0.9079145525
325.1070501 1.385107176
327.1227001 0.9480388176
339.1227001 1.098236616

Name: +ve in-silico MS/MS by CFM-ID for VBOYLFNGTSLAAZ-SFHVURJKSA-N
ID: VBOYLFNGTSLAAZ-SFHVURJKSA-N
Comment: Energy0
Num peaks: 18
55.05422664 3.378342412
69.06987671 1.928079801
133.0284058 3.805736189
135.0440559 1.937417253
137.0597059 2.380139593
153.0546206 1.350458447
193.0859207 2.308935494
205.0859207 0.9573278993
219.0651853 0.9874070976
221.0808353 5.191677805
247.0964854 2.170511677
287.0550145 1.015903667
301.0706646 2.482602218
313.0706646 3.26229998
315.0863146 3.240655662
317.1019647 0.8420632694
339.1227001 9.596376995
357.1332648 33.33798019

Name: +ve in-silico MS/MS by CFM-ID for VBOYLFNGTSLAAZ-SFHVURJKSA-N
ID: VBOYLFNGTSLAAZ-SFHVURJKSA-N
Comment: Energy1
Num peaks: 31
39.02292652 1.416631331
55.05422664 11.67040386
57.06987671 0.7741470013
69.06987671 6.019416591
121.0284058 6.460945477
123.0440559 4.516129731
135.0440559 0.9943415007
137.0233204 1.079154491
137.0597059 1.857313565
139.0389705 1.727532543
149.0233204 0.8239988999
163.0389705 0.9966717479
165.0182351 0.782212707
165.0546206 0.8813168437
175.075356 0.7814744493
201.0546206 1.729730687
203.0702706 3.22373753
205.0859207 3.157637357
219.0651853 1.283546769
219.1015708 0.7449735792
221.0808353 3.463440399
247.0964854 1.319678662
283.0600999 1.492648923
299.0550145 1.391766207
301.0706646 4.403372416
313.0706646 0.9969628686
317.1019647 1.224267218
327.1227001 0.8814222002
329.1383502 2.669697666
339.1227001 4.61615368
357.1332648 4.869256115

Name: +ve in-silico MS/MS by CFM-ID for VBOYLFNGTSLAAZ-SFHVURJKSA-N
ID: VBOYLFNGTSLAAZ-SFHVURJKSA-N
Comment: Energy2
Num peaks: 31
39.02292652 1.525143355
49.00727645 3.090925354
53.03857658 1.130420482
55.05422664 10.43370604
65.03857658 4.345888601
67.01784114 1.184064116
67.05422664 1.504921491
69.06987671 1.789414486
89.03857658 1.600755404
91.01784114 0.9190960774
92.99710569 1.40149873
105.0334912 1.614726281
107.0491413 1.172394661
121.0284058 3.845265621
123.0440559 1.442849751
133.0284058 7.049153672
135.0440559 1.816871156
137.0233204 2.554893549
137.0597059 1.120561548
139.0389705 0.9447696828
165.0182351 1.731042764
173.0597059 2.298434669
175.075356 1.547588967
179.0338851 1.019498608
189.0182351 1.565400791
191.0338851 0.9741385842
193.0859207 1.226287717
203.0702706 1.010820765
205.0859207 1.137723267
329.1383502 1.103587818
339.1227001 2.916542225

Name: +ve in-silico MS/MS by CFM-ID for DHWRNDJOGMTCPB-UHFFFAOYSA-N
ID: DHWRNDJOGMTCPB-UHFFFAOYSA-N
Comment: Energy0
Num peaks: 6
72.04439023 10.91121784
100.0756904 5.267041233
210.042866 3.051663843
212.0585161 8.679812664
238.0377806 6.31024225
339.1218446 49.2379959

Name: +ve in-silico MS/MS by CFM-ID for DHWRNDJOGMTCPB-UHFFFAOYSA-N
ID: DHWRNDJOGMTCPB-UHFFFAOYSA-N
Comment: Energy1
Num peaks: 11
46.06512568 7.242967096
57.06987671 4.308450319
72.04439023 16.28930897
82.06512568 18.0835836
84.08077574 8.865147623
85.06479133 2.855855284
100.0756904 5.931876771
251.0581817 3.366611957
294.0639954 5.073161495
311.12693 5.51072255
339.1218446 4.372497905

Name: +ve in-silico MS/MS by CFM-ID for DHWRNDJOGMTCPB-UHFFFAOYSA-N
ID: DHWRNDJOGMTCPB-UHFFFAOYSA-N
Comment: Energy2
Num peaks: 17
46.06512568 1.965400119
57.06987671 5.475213581
72.04439023 28.36812287
82.06512568 2.654830853
84.04439023 1.718566817
84.08077574 2.937983618
85.06479133 5.717229364
100.0756904 5.906703205
102.0913404 1.697829938
141.0214023 3.616282192
167.0006668 3.962588452
176.0818384 1.731142515
181.0163169 2.168720751
197.047617 2.588893021
210.042866 2.276748096
212.0585161 5.102716422
251.0581817 2.513757273

Name: +ve in-silico MS/MS by CFM-ID for HVXBOLULGPECHP-WAYWQWQTSA-N
ID: HVXBOLULGPECHP-WAYWQWQTSA-N
Comment: Energy0
Num peaks: 6
137.0597059 4.212788681
149.0597059 1.898603195
181.0859207 4.219469021
285.1121354 4.129022199
287.1277855 2.021225787
317.1383502 66.82110025

Name: +ve in-silico MS/MS by CFM-ID for HVXBOLULGPECHP-WAYWQWQTSA-N
ID: HVXBOLULGPECHP-WAYWQWQTSA-N
Comment: Energy1
Num peaks: 23
85.02840582 0.8259119736
89.05970595 0.9920320575
123.0440559 2.688243962
137.0597059 8.105231538
147.0440559 1.316062795
149.0597059 3.99569656
167.0702706 2.480627443
169.0859207 0.8229757284
181.0859207 6.459354733
191.0702706 1.395248318
193.0859207 3.887276205
229.0859207 1.382626343
231.1015708 1.051377018
233.1172208 1.514395617
243.1015708 1.675805417
257.1172208 1.601859185
271.0964854 2.657970727
273.1121354 5.825634674
285.1121354 5.513339161
287.1277855 3.910668006
289.1434356 2.901333787
301.1070501 1.341090083
317.1383502 18.43768477

Name: +ve in-silico MS/MS by CFM-ID for HVXBOLULGPECHP-WAYWQWQTSA-N
ID: HVXBOLULGPECHP-WAYWQWQTSA-N
Comment: Energy2
Num peaks: 31
15.02292652 1.194958004
49.00727645 2.469186429
51.02292652 2.09853105
65.03857658 2.295885689
79.01784114 1.801655162
81.0334912 1.389571834
95.04914126 2.549862014
109.0647913 1.485159802
119.0491413 1.028692612
121.0284058 3.21210168
123.0440559 3.053779349
137.0597059 5.376414426
151.075356 2.033866643
161.0597059 1.062354156
163.075356 1.828736226
165.0546206 2.789077264
167.0702706 2.78771038
173.0597059 3.251869334
175.075356 1.29123104
181.0859207 2.721205271
199.075356 1.65163193
217.0859207 1.45608796
241.0859207 1.45319918
257.0808353 1.56837128
257.1172208 1.929262416
271.0964854 2.181697182
273.1121354 2.076905297
285.1121354 2.780855254
287.1277855 2.931967935
299.1277855 1.691106294
301.1070501 1.616040711

Name: +ve in-silico MS/MS by CFM-ID for CIFXLTLZYCPTJK-UHFFFAOYSA-N
ID: CIFXLTLZYCPTJK-UHFFFAOYSA-N
Comment: Energy0
Num peaks: 6
71.08552677 1.955818912
99.08044139 2.074576552
285.0393644 6.258201445
321.1121354 2.681279581
339.1227001 19.40413558
357.1332648 49.44210963

Name: +ve in-silico MS/MS by CFM-ID for CIFXLTLZYCPTJK-UHFFFAOYSA-N
ID: CIFXLTLZYCPTJK-UHFFFAOYSA-N
Comment: Energy1
Num peaks: 30
41.03857658 0.9579548506
43.05422664 1.498449855
53.03857658 1.241451298
55.05422664 1.957279157
57.06987671 4.832811882
71.08552677 3.995305145
81.06987671 1.113159805
99.08044139 3.286723133
123.0440559 4.277060456
137.0233204 2.58314336
149.0233204 3.17344578
151.0389705 1.124334838
207.1015708 1.915038427
221.1172208 1.790820628
233.0808353 0.8285934717
257.0444498 2.504192554
259.0600999 0.8878106896
269.0444498 2.461865343
285.0393644 16.45369893
287.0550145 1.690666943
291.0863146 1.055208082
293.1019647 1.055208082
299.0550145 1.331460724
301.0706646 0.8211404028
313.0706646 0.8166932032
321.1121354 1.970901608
327.1227001 1.162504936
329.1383502 2.487953802
339.1227001 5.159444408
357.1332648 6.007640387

Name: +ve in-silico MS/MS by CFM-ID for CIFXLTLZYCPTJK-UHFFFAOYSA-N
ID: CIFXLTLZYCPTJK-UHFFFAOYSA-N
Comment: Energy2
Num peaks: 31
39.02292652 1.761093508
41.03857658 4.305512978
43.05422664 4.137965332
53.03857658 3.589921312
55.05422664 3.072499042
57.06987671 3.319157227
71.08552677 3.956435522
79.05422664 0.9352289068
123.0440559 2.54072191
149.0233204 4.143156029
175.002585 2.780127523
177.0182351 1.232711288
203.0702706 0.8645213745
215.0338851 2.532619544
217.0495352 1.006427958
243.0287997 2.991117992
243.0651853 1.089749254
257.0444498 3.429892971
259.0600999 1.696228322
269.0444498 5.756317552
271.0600999 1.372840904
281.0444498 0.9753448067
285.0393644 4.185032731
291.0863146 1.054098217
293.1019647 1.054098217
295.0600999 0.8423003678
321.1121354 2.878944334
327.1227001 0.8247710835
329.1383502 2.029820335
339.1227001 1.150579441
341.1019647 0.8213402749

Name: +ve in-silico MS/MS by CFM-ID for HCGFOSJNUODEOH-LHZZQDSXSA-N
ID: HCGFOSJNUODEOH-LHZZQDSXSA-N
Comment: Energy0
Num peaks: 20
59.06037464 3.693525288
72.08077574 1.162742709
87.05528926 1.488922028
114.0185694 5.143823108
118.086255 2.35462573
141.1022395 1.078121437
143.0451185 1.548834175
155.0451185 1.819593731
158.1287886 2.408961019
172.0716676 7.741685247
186.1237032 1.38607271
187.1077188 8.124093902
200.0665822 3.30634155
204.1342679 6.056202709
254.1135324 2.085873208
271.1400815 5.448500236
282.108447 1.524390524
299.1349961 2.782099497
300.1190117 10.49692505
317.1455608 10.9249383

Name: +ve in-silico MS/MS by CFM-ID for HCGFOSJNUODEOH-LHZZQDSXSA-N
ID: HCGFOSJNUODEOH-LHZZQDSXSA-N
Comment: Energy1
Num peaks: 31
42.03382555 3.154804923
43.05422664 1.938404762
57.04472458 1.471304423
59.06037464 11.4511583
61.07602471 0.9971171532
70.06512568 1.950433965
72.08077574 3.046822986
85.0396392 1.693223626
87.05528926 1.738968868
96.99202031 0.9935201428
114.0185694 2.986566403
118.086255 2.681746886
126.0185694 0.9318820066
141.1022395 1.878509585
143.0451185 5.14478954
145.0607686 1.068444409
154.0611029 0.8383453531
155.0451185 4.475672644
156.076753 1.028679985
156.1131385 0.9847256293
157.0607686 1.244642174
158.1287886 1.870147898
172.0716676 7.158637507
173.0920687 1.391554135
174.0873177 1.30818748
187.1077188 6.163345755
204.1342679 3.16642291
230.1135324 0.8936883268
254.1135324 1.21047233
271.1400815 1.175752128
300.1190117 1.887297987

Name: +ve in-silico MS/MS by CFM-ID for HCGFOSJNUODEOH-LHZZQDSXSA-N
ID: HCGFOSJNUODEOH-LHZZQDSXSA-N
Comment: Energy2
Num peaks: 24
42.03382555 8.299831041
44.04947561 2.0829619
55.05422664 1.265825834
56.0130901 2.195945891
57.04472458 9.041375962
58.02874017 1.566846472
59.06037464 15.32448315
61.07602471 0.9718634672
70.02874017 0.8921876992
70.06512568 2.226447649
72.04439023 1.078608784
85.0396392 1.320775526
86.02365479 2.815234097
87.05528926 3.422473055
88.03930485 0.8807771171
101.0597059 2.64907488
114.0185694 2.855031429
116.070605 1.303948063
141.1022395 11.37375245
143.0451185 1.233770702
156.1131385 2.107441203
158.1287886 1.140404982
171.0764186 0.8849024895
187.1077188 3.404423386

Name: +ve in-silico MS/MS by CFM-ID for OCTZTNYFALPGHW-LSDHHAIUSA-N
ID: OCTZTNYFALPGHW-LSDHHAIUSA-N
Comment: Energy0
Num peaks: 17
123.0440559 2.031732219
135.0440559 2.039495942
137.0597059 3.576902924
147.0440559 1.575235401
161.0597059 3.960831486
167.1066561 1.6716074
233.0808353 2.661659551
235.0964854 3.098386427
297.1121354 3.606460697
299.1277855 4.483762736
311.1277855 3.222279766
313.1434356 1.882028139
325.1070501 2.975781091
327.1227001 4.774079828
329.1383502 2.397199204
339.1227001 2.388115437
357.1332648 34.56629898

Name: +ve in-silico MS/MS by CFM-ID for OCTZTNYFALPGHW-LSDHHAIUSA-N
ID: OCTZTNYFALPGHW-LSDHHAIUSA-N
Comment: Energy1
Num peaks: 31
107.0491413 1.365775259
109.0647913 1.020002444
123.0440559 2.618773922
135.0440559 4.207362029
137.0597059 5.55669334
145.0284058 1.203542164
147.0440559 2.548459265
149.0597059 1.015473425
159.0440559 4.926597436
161.0597059 5.47194093
163.075356 1.659370669
167.1066561 1.855071925
173.0597059 1.270202942
175.075356 2.196068434
217.0495352 1.025354996
219.0651853 1.232244734
221.0808353 1.553707161
231.0651853 1.657698416
233.0808353 2.854677893
235.0964854 2.635164366
295.0964854 1.166633413
297.1121354 1.815252197
299.1277855 2.855403454
309.1121354 2.402018891
311.1277855 3.163077315
313.1434356 2.746585479
325.1070501 1.952059036
327.1227001 4.288987979
329.1383502 3.444579816
339.1227001 2.270950982
357.1332648 5.032921591

Name: +ve in-silico MS/MS by CFM-ID for OCTZTNYFALPGHW-LSDHHAIUSA-N
ID: OCTZTNYFALPGHW-LSDHHAIUSA-N
Comment: Energy2
Num peaks: 31
49.00727645 2.594283185
51.02292652 1.357949384
63.02292652 1.205351149
101.0385766 2.207759724
103.0542266 1.794920677
105.0334912 1.188399083
107.0491413 1.08479938
115.0542266 1.830677093
119.0491413 2.958493964
121.0647913 0.9615919639
123.0440559 3.266609851
133.0647913 1.128885753
135.0440559 3.709207427
137.0597059 3.304388569
145.0284058 1.362394371
147.0440559 3.439329307
149.0597059 1.050382187
159.0440559 4.602865275
161.0597059 3.431443494
163.075356 2.133911475
165.0910061 1.541239794
171.0440559 1.868314313
173.0597059 2.638379817
175.075356 2.304620027
253.1223062 1.711909596
269.1172208 2.572597085
283.0964854 0.9949914007
309.1121354 0.9557436411
325.1070501 1.254452421
327.1227001 0.9702993969
329.1383502 1.501388146

Name: +ve in-silico MS/MS by CFM-ID for VBIRCRCPHNUJAS-UHFFFAOYSA-N
ID: VBIRCRCPHNUJAS-UHFFFAOYSA-N
Comment: Energy0
Num peaks: 10
135.0440559 2.932548207
139.075356 1.477709437
201.0546206 1.910608771
203.0702706 2.492404817
205.0859207 1.636115653
325.1070501 3.434627496
327.1227001 6.214845946
329.1383502 2.922380544
339.1227001 1.757203168
357.1332648 55.86092977

Name: +ve in-silico MS/MS by CFM-ID for VBIRCRCPHNUJAS-UHFFFAOYSA-N
ID: VBIRCRCPHNUJAS-UHFFFAOYSA-N
Comment: Energy1
Num peaks: 24
55.01784114 1.203656859
123.0440559 1.026892484
135.0440559 1.32623837
193.0859207 1.156190175
201.0546206 2.979885295
203.0702706 4.910892224
205.0859207 3.999781373
207.1015708 2.303185765
209.1172208 1.064375029
215.0338851 1.411121493
217.0495352 2.083123907
219.0651853 1.835157408
221.0808353 4.06790383
233.0808353 3.697144911
235.0964854 3.773035367
297.1121354 0.8729792684
309.1121354 0.7619820775
313.1070501 1.129709688
325.1070501 3.861199937
327.1227001 9.206852547
329.1383502 5.640278097
339.1227001 4.288129332
341.1019647 1.789359413
357.1332648 15.85067036

Name: +ve in-silico MS/MS by CFM-ID for VBIRCRCPHNUJAS-UHFFFAOYSA-N
ID: VBIRCRCPHNUJAS-UHFFFAOYSA-N
Comment: Energy2
Num peaks: 31
39.02292652 2.023941672
49.00727645 1.070353597
51.02292652 16.28916468
53.03857658 6.320353502
55.05422664 1.538434412
59.08552677 1.364400726
65.03857658 3.151270036
67.05422664 1.125918145
69.06987671 0.808990629
71.08552677 0.808990629
91.05422664 1.557239176
93.06987671 1.072879588
105.0334912 4.312151685
107.0491413 5.826715662
109.0647913 1.770237465
121.0647913 1.324703387
123.0440559 3.742974503
123.0804414 1.050710224
125.0597059 2.190329464
127.075356 1.301464827
135.0440559 7.103182545
137.0597059 2.45880193
139.075356 2.228326224
141.0910061 1.744909763
143.1066561 2.161118233
193.0859207 0.8374754126
283.0964854 0.8109313677
311.1277855 1.041797893
325.1070501 1.158923945
327.1227001 0.8850987939
329.1383502 1.341855848

Name: +ve in-silico MS/MS by CFM-ID for ZTOORMQTJNUZOQ-UHFFFAOYSA-N
ID: ZTOORMQTJNUZOQ-UHFFFAOYSA-N
Comment: Energy0
Num peaks: 10
135.0440559 1.588389036
189.0910061 2.260907887
191.1066561 3.687243612
255.0651853 2.265107861
293.1172208 1.428141325
307.0964854 1.556624699
309.1121354 8.965396767
311.1277855 2.491138533
321.1121354 8.058835413
339.1227001 47.98836529

Name: +ve in-silico MS/MS by CFM-ID for ZTOORMQTJNUZOQ-UHFFFAOYSA-N
ID: ZTOORMQTJNUZOQ-UHFFFAOYSA-N
Comment: Energy1
Num peaks: 31
53.03857658 2.742939757
55.05422664 2.904446075
57.06987671 2.122265446
81.0334912 0.9374556769
83.04914126 1.357062999
135.0440559 4.669211529
149.0233204 1.805123376
159.0440559 1.479703987
161.0597059 2.02697712
163.075356 1.353405999
175.0389705 1.389639358
177.0546206 3.25515399
187.075356 1.548578008
189.0910061 2.081532902
191.1066561 3.01896642
217.0859207 1.394045848
255.0651853 4.581810259
279.0651853 2.038083234
281.0808353 4.16865623
281.1172208 1.896555781
283.0600999 1.017760925
283.0964854 2.790223522
293.1172208 1.170809453
307.0964854 1.747016824
309.0757499 0.9966311022
309.1121354 6.059855216
311.0914 1.349170134
311.1277855 7.672350366
321.1121354 3.079482923
323.0914 1.037482406
339.1227001 6.701733557

Name: +ve in-silico MS/MS by CFM-ID for ZTOORMQTJNUZOQ-UHFFFAOYSA-N
ID: ZTOORMQTJNUZOQ-UHFFFAOYSA-N
Comment: Energy2
Num peaks: 31
53.03857658 3.258894475
55.05422664 1.389673012
65.03857658 1.129491297
91.05422664 1.97488676
105.0334912 0.9587738442
107.0491413 1.730218028
135.0440559 8.569283842
141.0698767 1.327470083
143.0855268 2.235007465
145.1011768 1.210080046
147.0440559 1.330196797
159.0440559 3.329918597
161.0597059 3.359557563
161.0960915 1.059013647
173.0597059 1.28858186
185.0597059 1.393561319
187.075356 1.057647623
225.0546206 1.081383229
227.0702706 1.399308448
235.075356 1.030080717
253.0859207 1.307532316
255.0651853 2.991810614
265.1223062 1.094506488
273.0910061 1.294942529
275.1066561 1.114410448
277.1223062 1.707807542
281.1172208 3.998597925
293.1172208 4.08283173
307.0964854 1.277821463
309.1121354 2.143998252
323.0914 1.389229663

Name: +ve in-silico MS/MS by CFM-ID for DIYWRNLYKJKHAM-UHFFFAOYSA-N
ID: DIYWRNLYKJKHAM-UHFFFAOYSA-N
Comment: Energy0
Num peaks: 13
135.0440559 4.947285876
161.0597059 3.003740975
221.0808353 2.377021814
235.0964854 4.086974951
295.0964854 4.848107002
297.1121354 7.341093101
299.1277855 2.768170128
309.1121354 3.654272204
311.1277855 2.290574921
325.1070501 2.545878675
327.1227001 7.081508112
339.1227001 2.777558443
357.1332648 33.53919551

Name: +ve in-silico MS/MS by CFM-ID for DIYWRNLYKJKHAM-UHFFFAOYSA-N
ID: DIYWRNLYKJKHAM-UHFFFAOYSA-N
Comment: Energy1
Num peaks: 26
39.02292652 1.013199728
107.0491413 1.737620978
135.0440559 7.935471865
145.0284058 2.343428203
147.0440559 2.290297459
159.0440559 8.526030818
161.0597059 8.750694726
163.075356 1.020759603
167.1066561 1.83737896
175.075356 1.472844699
207.1015708 1.083326285
217.0495352 1.862626145
219.0651853 1.331588282
221.0808353 2.240049552
231.0651853 1.692655493
233.0808353 2.132716272
235.0964854 4.108664888
295.0964854 2.657895042
297.1121354 1.850991174
299.1277855 2.941057535
309.1121354 2.739658516
311.1277855 3.85086401
313.1434356 1.644390999
327.1227001 4.522707633
339.1227001 3.64977803
357.1332648 5.536085272

Name: +ve in-silico MS/MS by CFM-ID for DIYWRNLYKJKHAM-UHFFFAOYSA-N
ID: DIYWRNLYKJKHAM-UHFFFAOYSA-N
Comment: Energy2
Num peaks: 31
49.00727645 0.9454885268
91.05422664 1.29549249
101.0385766 0.9987040079
105.0334912 1.527930758
107.0491413 1.196635635
115.0542266 1.076180363
119.0491413 1.261224032
135.0440559 7.567601231
145.0284058 1.711923459
147.0440559 2.829293756
149.0597059 1.759100711
159.0440559 3.420169792
161.0597059 5.02724826
163.075356 1.300821294
165.0910061 1.148466095
171.0440559 3.766459354
173.0597059 1.511210001
175.075356 2.063842016
197.0597059 0.9858616058
219.0651853 1.015518072
221.0808353 1.787199596
245.0808353 0.9727649888
249.0910061 1.497318238
251.1066561 7.023700658
257.0808353 1.774856141
267.1015708 6.555825759
269.0808353 1.546201051
271.0964854 1.80098872
313.1434356 1.381891251
325.1070501 1.284970156
329.1383502 2.81667081

Name: +ve in-silico MS/MS by CFM-ID for KVUZVBGGLCNPQI-UHFFFAOYSA-N
ID: KVUZVBGGLCNPQI-UHFFFAOYSA-N
Comment: Energy0
Num peaks: 6
159.0804414 3.329305133
161.0960915 5.01089013
175.075356 23.21922467
283.0600999 4.480044713
321.1121354 3.781127101
339.1227001 40.25690771

Name: +ve in-silico MS/MS by CFM-ID for KVUZVBGGLCNPQI-UHFFFAOYSA-N
ID: KVUZVBGGLCNPQI-UHFFFAOYSA-N
Comment: Energy1
Num peaks: 22
65.03857658 3.32812427
67.05422664 3.137676552
83.04914126 1.427943761
85.06479133 2.99903427
95.04914126 1.466398295
105.0334912 1.241709366
123.0440559 1.250585962
159.0804414 1.868073635
163.0389705 1.272913773
175.075356 1.867468016
255.0651853 2.870474296
271.0600999 3.490388415
279.0651853 1.361692261
281.0444498 12.39036402
281.0808353 1.189172124
283.0600999 5.165306438
297.0757499 5.458930071
309.1121354 2.071026691
311.1277855 1.498795087
321.1121354 5.708647385
323.0914 3.565950535
339.1227001 16.43224804

Name: +ve in-silico MS/MS by CFM-ID for KVUZVBGGLCNPQI-UHFFFAOYSA-N
ID: KVUZVBGGLCNPQI-UHFFFAOYSA-N
Comment: Energy2
Num peaks: 26
49.00727645 1.005473477
55.05422664 1.541544897
65.03857658 12.58671954
67.05422664 4.443442217
69.06987671 1.605216208
95.04914126 1.230944022
101.0385766 1.16617837
105.0334912 5.417137941
109.0284058 1.269048171
117.0334912 6.03822398
119.0491413 2.856522834
121.0284058 6.101601625
131.0127558 1.627084545
133.0284058 6.837430893
133.0647913 1.814332153
135.0440559 3.517978389
147.0804414 3.128286599
149.0597059 2.219628888
159.0804414 6.213649642
161.0233204 0.9513272457
161.0960915 1.041150865
175.075356 3.329076613
177.0910061 1.056221525
255.0651853 1.129671153
263.0338851 1.10003666
281.0444498 1.2962803

Name: +ve in-silico MS/MS by CFM-ID for KAQKSYKCXCTGOG-UHFFFAOYSA-N
ID: KAQKSYKCXCTGOG-UHFFFAOYSA-N
Comment: Energy0
Num peaks: 16
55.05422664 2.970169945
69.06987671 1.638544069
123.0440559 7.717942873
125.0597059 1.872346794
151.0389705 6.979242661
177.0910061 6.627722685
179.0338851 1.770959152
179.1066561 1.737945063
205.0859207 5.713276377
233.0808353 1.483554776
301.0706646 1.560145939
313.0706646 2.442613347
315.0863146 2.46530457
325.1070501 1.83417891
339.1227001 8.436854839
357.1332648 25.62479552

Name: +ve in-silico MS/MS by CFM-ID for KAQKSYKCXCTGOG-UHFFFAOYSA-N
ID: KAQKSYKCXCTGOG-UHFFFAOYSA-N
Comment: Energy1
Num peaks: 27
39.02292652 1.471116097
55.05422664 9.452605073
56.99710569 0.8917422283
69.06987671 5.466663758
121.0284058 1.704146489
123.0440559 3.925935409
125.0597059 1.360421864
147.0076704 1.74522831
149.0233204 2.93667108
151.0389705 13.67295225
153.0546206 0.9122927121
161.0233204 1.122936046
163.0389705 0.9056648455
175.075356 0.719100878
177.0182351 1.398377835
177.0910061 2.237323746
179.0338851 6.572596657
179.1066561 0.9222620492
187.075356 1.196837963
205.0859207 6.697191918
215.0702706 1.414628527
231.0651853 0.8161787479
233.0808353 3.636362199
301.0706646 2.284398614
325.1070501 0.9752407792
339.1227001 2.992178682
357.1332648 3.218950215

Name: +ve in-silico MS/MS by CFM-ID for KAQKSYKCXCTGOG-UHFFFAOYSA-N
ID: KAQKSYKCXCTGOG-UHFFFAOYSA-N
Comment: Energy2
Num peaks: 31
39.02292652 1.800385951
53.03857658 0.9599077641
55.05422664 10.1625261
56.99710569 1.034187621
57.06987671 0.886752319
65.03857658 6.072441854
67.01784114 1.500890922
67.05422664 2.288482341
69.06987671 2.424119707
81.0334912 2.939121659
83.08552677 0.8536971527
95.04914126 1.86291867
97.02840582 1.020508608
107.0127558 2.720031785
107.0491413 1.52509272
109.0284058 0.8468568204
121.0284058 6.252520169
123.0440559 5.418239573
133.0647913 1.694749979
135.0440559 1.093368642
137.0233204 1.381610566
147.0076704 2.919368397
149.0233204 3.948065397
151.0389705 5.164233848
159.0804414 0.8229530001
161.0597059 0.7408432731
173.0597059 1.003600256
177.0910061 1.533847307
187.075356 0.8650839318
205.0859207 2.240269172
339.1227001 0.7932621508

Name: +ve in-silico MS/MS by CFM-ID for QRLJHLHVDMQXPO-UHFFFAOYSA-N
ID: QRLJHLHVDMQXPO-UHFFFAOYSA-N
Comment: Energy0
Num peaks: 6
229.0859207 1.161278286
307.0964854 4.796623223
309.1121354 2.222380226
321.1121354 2.170297506
323.0914 1.330382739
339.1227001 76.80462354

Name: +ve in-silico MS/MS by CFM-ID for QRLJHLHVDMQXPO-UHFFFAOYSA-N
ID: QRLJHLHVDMQXPO-UHFFFAOYSA-N
Comment: Energy1
Num peaks: 24
65.03857658 0.8590813624
67.05422664 1.23035911
71.04914126 5.82769202
107.0491413 1.070457618
111.0440559 1.999439345
163.075356 1.017961072
177.0546206 0.9329254248
229.0859207 3.211413638
251.0702706 1.037683217
253.0859207 0.8993852349
255.0651853 1.422226396
271.0600999 1.131910068
281.0808353 3.826210892
283.0600999 1.679886973
283.0964854 2.96356536
285.1121354 1.636634841
295.0964854 1.085452163
299.0914 3.163752985
307.0964854 4.713522801
309.1121354 2.423347254
311.1277855 1.801240373
321.1121354 3.033007264
323.0914 2.593166417
339.1227001 31.03472044

Name: +ve in-silico MS/MS by CFM-ID for QRLJHLHVDMQXPO-UHFFFAOYSA-N
ID: QRLJHLHVDMQXPO-UHFFFAOYSA-N
Comment: Energy2
Num peaks: 31
39.02292652 2.235162327
51.02292652 2.043181018
53.03857658 4.53049028
55.05422664 1.178832192
65.03857658 3.432456697
67.05422664 1.918882797
81.0334912 1.299690614
107.0491413 2.057295883
109.0647913 1.201916978
135.0440559 1.174791373
161.0597059 1.234220825
173.0597059 1.79296977
187.075356 2.217060843
197.0597059 1.13991681
199.075356 1.122392997
201.0910061 1.308546289
239.0702706 1.238452223
251.0702706 1.710478263
253.0495352 1.485737539
253.0859207 1.403004572
255.0651853 1.145564553
267.0651853 2.88963294
279.0651853 1.725827638
281.0808353 3.300372356
283.0600999 2.148455115
293.1172208 1.911566127
295.0964854 2.240794598
307.0964854 1.303089696
309.1121354 2.093281364
321.1121354 1.707001109
323.0914 2.874331005

Name: +ve in-silico MS/MS by CFM-ID for HJTVQHVGMGKONQ-LUZURFALSA-N
ID: HJTVQHVGMGKONQ-LUZURFALSA-N
Comment: Energy0
Num peaks: 21
105.0334912 5.380015461
107.0491413 2.980227711
119.0491413 1.179444784
123.0440559 1.028556835
135.0440559 5.292607922
137.0597059 2.911456097
145.0284058 1.009530828
147.0440559 4.285214569
149.0597059 1.494271554
161.0597059 1.00463807
177.0546206 3.856628746
191.0702706 1.000050416
201.0546206 1.245692499
203.0702706 1.333536978
215.0702706 1.262024965
231.0651853 1.117687153
233.0808353 1.374620656
303.1015708 1.236348155
311.1277855 1.411338118
321.1121354 11.10662623
339.1227001 29.1038795

Name: +ve in-silico MS/MS by CFM-ID for HJTVQHVGMGKONQ-LUZURFALSA-N
ID: HJTVQHVGMGKONQ-LUZURFALSA-N
Comment: Energy1
Num peaks: 31
53.00219107 1.777172587
105.0334912 6.960946582
107.0491413 2.904494012
119.0491413 3.056803195
121.0647913 1.559377212
123.0440559 1.016090324
129.0334912 3.111270471
135.0440559 6.011551618
137.0597059 2.257627651
145.0284058 2.55657453
147.0440559 8.978320896
149.0597059 3.768994033
151.075356 0.9933105536
159.0440559 2.528433241
161.0597059 1.466858885
173.0233204 0.9395487156
175.0389705 1.419706201
177.0546206 6.551950747
183.0440559 0.9757219836
189.0546206 1.14959212
191.0702706 1.185454142
201.0546206 1.548369376
213.0546206 1.366489053
215.0702706 1.038715751
219.0651853 0.8812061175
231.0651853 1.07715691
307.0964854 1.176218963
309.1121354 2.026583124
311.1277855 1.882542057
321.1121354 2.779235008
339.1227001 3.300674104

Name: +ve in-silico MS/MS by CFM-ID for HJTVQHVGMGKONQ-LUZURFALSA-N
ID: HJTVQHVGMGKONQ-LUZURFALSA-N
Comment: Energy2
Num peaks: 31
41.00219107 1.279971198
49.00727645 0.9810435481
53.00219107 1.687845343
65.03857658 1.622007118
67.01784114 1.171486557
75.02292652 1.516727965
77.03857658 3.033756009
79.05422664 1.445426322
91.05422664 1.931128848
105.0334912 7.565014905
107.0491413 3.324725257
117.0334912 3.362660644
119.0491413 5.105360622
123.0440559 2.128390982
131.0491413 1.100051294
133.0647913 0.974971016
135.0440559 4.557694511
137.0597059 1.258428552
143.0491413 1.286610495
145.0284058 1.440749173
147.0440559 2.973758535
149.0597059 3.087159337
161.0597059 1.089441846
173.0597059 1.193204918
177.0546206 1.004007046
183.0440559 1.029521403
213.0546206 1.179163123
307.0964854 1.045465904
309.1121354 1.326788927
311.1277855 1.585838942
321.1121354 1.709446679

Name: +ve in-silico MS/MS by CFM-ID for YIFYYPKWOQSCRI-UHFFFAOYSA-N
ID: YIFYYPKWOQSCRI-UHFFFAOYSA-N
Comment: Energy0
Num peaks: 6
67.05422664 2.403010505
95.04914126 7.129660448
159.0804414 5.639444078
283.0600999 6.1997293
321.1121354 4.84398116
339.1227001 60.98770386

Name: +ve in-silico MS/MS by CFM-ID for YIFYYPKWOQSCRI-UHFFFAOYSA-N
ID: YIFYYPKWOQSCRI-UHFFFAOYSA-N
Comment: Energy1
Num peaks: 18
65.03857658 2.867148362
67.05422664 1.918715627
95.04914126 1.975036533
105.0334912 2.174993308
117.0334912 1.97239413
159.0804414 12.16808495
189.0910061 1.345655524
229.0859207 1.387185148
271.0600999 1.948769352
279.0651853 1.669382466
281.0808353 1.467297582
283.0600999 6.057670812
297.0757499 6.926565435
309.1121354 2.447723817
311.1277855 1.919832474
321.1121354 5.683164952
323.0914 3.918109806
339.1227001 22.24872637

Name: +ve in-silico MS/MS by CFM-ID for YIFYYPKWOQSCRI-UHFFFAOYSA-N
ID: YIFYYPKWOQSCRI-UHFFFAOYSA-N
Comment: Energy2
Num peaks: 22
39.02292652 2.014546175
49.00727645 2.130453876
51.02292652 2.656455532
55.05422664 1.220551512
63.02292652 2.44874769
65.03857658 17.13871898
67.01784114 0.9240787197
67.05422664 2.186605588
95.04914126 9.989530053
101.0385766 3.109719376
105.0334912 10.69179262
111.0440559 2.478037417
117.0334912 6.753148597
119.0491413 2.544021893
133.0647913 2.3621966
141.0698767 0.9518365659
159.0804414 4.998240152
161.0960915 0.8248691228
253.0495352 0.851107545
255.0651853 1.506743348
265.0495352 1.172306052
283.0600999 1.841674447

Name: +ve in-silico MS/MS by CFM-ID for MIYTVBARXCVVHZ-UHFFFAOYSA-N
ID: MIYTVBARXCVVHZ-UHFFFAOYSA-N
Comment: Energy0
Num peaks: 7
95.04914126 6.465462643
111.0440559 3.84544423
157.0647913 5.618217566
159.0804414 5.083950866
271.0600999 3.391744332
321.1121354 4.221370733
339.1227001 52.63302247

Name: +ve in-silico MS/MS by CFM-ID for MIYTVBARXCVVHZ-UHFFFAOYSA-N
ID: MIYTVBARXCVVHZ-UHFFFAOYSA-N
Comment: Energy1
Num peaks: 22
41.03857658 0.9739697225
43.05422664 1.420344931
65.03857658 1.259095178
69.0334912 1.725678608
95.04914126 1.767323726
97.06479133 1.069883677
157.0647913 11.05608194
159.0804414 12.21159142
161.0960915 1.481582757
165.0546206 1.356943269
181.0495352 2.591471039
187.075356 1.35854035
189.0910061 1.462280324
229.0859207 0.9844143922
269.0808353 1.173847248
271.0600999 1.622225575
283.0600999 3.424120758
309.1121354 2.343242366
311.1277855 2.152887677
321.1121354 5.152517863
323.0914 3.394277297
339.1227001 20.25049839

Name: +ve in-silico MS/MS by CFM-ID for MIYTVBARXCVVHZ-UHFFFAOYSA-N
ID: MIYTVBARXCVVHZ-UHFFFAOYSA-N
Comment: Energy2
Num peaks: 22
39.02292652 3.490519462
49.00727645 3.030352222
51.02292652 1.656506231
63.02292652 1.241431009
65.03857658 15.54046106
67.01784114 2.119713126
69.0334912 2.839943128
79.05422664 1.146957886
81.0334912 3.734924301
83.04914126 0.8646052178
91.05422664 5.185879165
95.04914126 5.685170252
97.06479133 1.679628228
105.0334912 13.9436161
111.0440559 6.721849016
141.0334912 0.9032526599
157.0647913 4.29413965
159.0804414 2.178142285
173.0597059 1.350677691
251.0702706 0.8860764369
269.0808353 0.9911707903
283.0600999 0.8683597747

Name: +ve in-silico MS/MS by CFM-ID for DDJVLBCETGUEBO-UHFFFAOYSA-N
ID: DDJVLBCETGUEBO-UHFFFAOYSA-N
Comment: Energy0
Num peaks: 6
95.04914126 7.156322268
159.0804414 5.653507432
271.0600999 2.515658527
283.0600999 6.22675301
321.1121354 4.85821525
339.1227001 61.21233128

Name: +ve in-silico MS/MS by CFM-ID for DDJVLBCETGUEBO-UHFFFAOYSA-N
ID: DDJVLBCETGUEBO-UHFFFAOYSA-N
Comment: Energy1
Num peaks: 18
65.03857658 3.693231777
67.05422664 2.587028898
83.04914126 1.671795343
95.04914126 1.895347459
105.0334912 2.166026951
117.0334912 1.897286396
159.0804414 11.5145935
229.0859207 1.408667953
271.0600999 4.716912337
279.0651853 1.60782856
281.0808353 1.404215141
283.0600999 5.902646971
297.0757499 6.620374945
309.1121354 2.342981153
311.1277855 1.828498147
321.1121354 5.393461579
323.0914 3.855354219
339.1227001 20.89438929

Name: +ve in-silico MS/MS by CFM-ID for DDJVLBCETGUEBO-UHFFFAOYSA-N
ID: DDJVLBCETGUEBO-UHFFFAOYSA-N
Comment: Energy2
Num peaks: 21
39.02292652 2.134673082
49.00727645 2.409521476
51.02292652 2.120107458
53.03857658 1.134090822
55.05422664 1.202876006
63.02292652 2.399750058
65.03857658 18.08304216
67.05422664 2.011488233
69.06987671 1.241250725
95.04914126 10.23728863
101.0385766 3.080805189
105.0334912 11.14482452
111.0440559 2.425241898
117.0334912 6.702214135
119.0491413 2.53475366
133.0647913 1.844031216
141.0698767 0.9447917035
159.0804414 4.539792372
255.0651853 1.531104323
265.0495352 1.17473661
283.0600999 1.89668829

Name: +ve in-silico MS/MS by CFM-ID for GKIZWUHTCYQZHL-ZDLGFXPLSA-N
ID: GKIZWUHTCYQZHL-ZDLGFXPLSA-N
Comment: Energy0
Num peaks: 16
55.05422664 2.831502125
69.06987671 1.567639176
109.0284058 2.011739794
121.0284058 17.2776709
123.0440559 3.329033048
125.0597059 3.324290529
157.0647913 2.665809323
159.0804414 1.536084069
163.1117415 1.516782154
177.0910061 5.190389524
205.0859207 1.585001253
283.0600999 2.059549499
295.0600999 2.638832715
297.0757499 2.590518468
321.1121354 4.745402424
339.1227001 25.6814628

Name: +ve in-silico MS/MS by CFM-ID for GKIZWUHTCYQZHL-ZDLGFXPLSA-N
ID: GKIZWUHTCYQZHL-ZDLGFXPLSA-N
Comment: Energy1
Num peaks: 31
39.02292652 1.45460732
55.05422664 9.993417527
69.06987671 5.481494679
109.0284058 1.466289072
121.0284058 9.166849824
123.0440559 4.802127123
149.0233204 1.357098648
151.0389705 1.321903208
157.0647913 0.9156218784
159.0804414 1.16168155
161.0960915 0.9659134727
163.0389705 0.905567695
177.0910061 0.982360365
187.075356 1.216799174
189.0910061 0.8721041351
203.0702706 1.797558307
205.0859207 4.457522581
213.0546206 1.359130534
215.0702706 1.896709781
229.0859207 0.8255108573
251.0338851 0.9079724605
255.0651853 1.124518639
281.0444498 1.078015031
283.0600999 3.065057611
295.0600999 0.9047677326
299.0914 0.9586639357
307.0964854 1.217651283
309.1121354 2.641024046
311.1277855 4.422218927
321.1121354 2.077283732
339.1227001 3.977281531

Name: +ve in-silico MS/MS by CFM-ID for GKIZWUHTCYQZHL-ZDLGFXPLSA-N
ID: GKIZWUHTCYQZHL-ZDLGFXPLSA-N
Comment: Energy2
Num peaks: 31
39.02292652 1.624380779
49.00727645 2.085628506
51.02292652 1.386927146
53.03857658 1.40494829
55.05422664 8.93749693
65.03857658 6.951478546
67.05422664 1.808555831
69.06987671 1.720174941
75.02292652 2.805777367
89.03857658 0.9256512007
93.0334912 1.325477536
105.0334912 3.284456583
107.0491413 1.7213358
109.0284058 0.8957956961
115.0542266 0.9348418219
117.0334912 1.51232107
119.0491413 0.8976008771
121.0284058 7.566911143
123.0440559 1.446652943
131.0127558 4.467519512
133.0284058 0.9771411372
135.0440559 1.073546836
141.0334912 1.044277743
149.0233204 1.378162946
157.0647913 5.212388873
173.0597059 0.934585626
185.0597059 1.311351652
187.075356 1.121367789
189.0910061 1.840273337
311.1277855 1.198069125
321.1121354 1.481949314

Name: +ve in-silico MS/MS by CFM-ID for WLDXQYSLYHUZTM-UHFFFAOYSA-N
ID: WLDXQYSLYHUZTM-UHFFFAOYSA-N
Comment: Energy0
Num peaks: 12
55.05422664 3.766301631
69.06987671 2.197201308
95.04914126 2.44218304
137.0233204 2.880666435
207.1015708 2.54068081
237.1121354 3.803372682
301.0706646 2.983750826
313.0706646 4.095378273
315.0863146 3.965105109
325.1070501 2.323526541
339.1227001 8.237951515
357.1332648 40.77756795

Name: +ve in-silico MS/MS by CFM-ID for WLDXQYSLYHUZTM-UHFFFAOYSA-N
ID: WLDXQYSLYHUZTM-UHFFFAOYSA-N
Comment: Energy1
Num peaks: 28
39.02292652 1.966062086
41.03857658 0.64092042
55.05422664 12.09845118
57.06987671 0.8870299952
67.05422664 0.7775909034
69.06987671 7.234153466
95.04914126 1.025015769
121.0284058 1.392368882
137.0233204 13.46415957
151.0389705 0.8330458065
179.0338851 0.5910654964
181.0495352 0.898699684
219.1015708 0.6327720792
235.0964854 1.491398962
237.1121354 3.856392101
273.0757499 0.9414811667
283.0600999 1.282242641
299.0550145 1.682734957
301.0706646 5.764221309
313.0706646 1.390176898
315.0863146 0.8710530666
317.1019647 1.065942492
325.1070501 2.157899854
327.1227001 1.908895899
329.1383502 4.386659005
339.1227001 3.959102904
341.1019647 0.7830662574
357.1332648 6.379070364

Name: +ve in-silico MS/MS by CFM-ID for WLDXQYSLYHUZTM-UHFFFAOYSA-N
ID: WLDXQYSLYHUZTM-UHFFFAOYSA-N
Comment: Energy2
Num peaks: 31
39.02292652 1.598361941
53.03857658 1.303783718
55.05422664 11.52298681
65.03857658 8.511571564
67.01784114 1.115180896
67.05422664 2.25610537
69.06987671 3.334020904
79.05422664 0.9886962167
81.06987671 0.9611067095
92.99710569 1.083170442
95.04914126 3.467639753
97.06479133 1.164239394
99.08044139 1.137606547
109.0284058 1.457447924
111.0440559 1.704494966
121.0284058 4.858566097
123.0440559 1.178732463
137.0233204 3.736330445
151.0389705 3.585095244
163.075356 1.131706408
165.0546206 0.9792653213
179.0338851 1.5717694
181.0495352 0.8727002988
189.0910061 1.65683319
199.075356 0.9514576032
217.0859207 0.9884721688
311.0914 0.8272820092
327.1227001 1.198463046
329.1383502 1.366599716
339.1227001 2.252061865
341.1019647 2.011801791

Name: +ve in-silico MS/MS by CFM-ID for YFDKIHAZVQFLRC-UHFFFAOYSA-N
ID: YFDKIHAZVQFLRC-UHFFFAOYSA-N
Comment: Energy0
Num peaks: 6
109.0284058 3.977310998
279.1015708 3.908418392
307.0964854 15.74764188
309.1121354 2.405592678
321.1121354 11.46523649
339.1227001 44.85248288

Name: +ve in-silico MS/MS by CFM-ID for YFDKIHAZVQFLRC-UHFFFAOYSA-N
ID: YFDKIHAZVQFLRC-UHFFFAOYSA-N
Comment: Energy1
Num peaks: 31
41.03857658 1.761014198
43.05422664 1.032181184
81.0334912 1.586779423
87.04405588 1.262927781
101.0597059 1.422310866
171.0804414 1.044012339
199.075356 1.046944607
201.0910061 2.327388259
203.1066561 1.597856935
211.0389705 1.438420769
225.0546206 1.059274062
227.0702706 1.154673559
229.0859207 1.915412062
231.1015708 1.61477906
237.0546206 1.396103806
239.0702706 1.269923211
251.0702706 1.615260729
251.1066561 2.008745
253.0859207 1.156871174
257.0808353 1.843587536
279.1015708 6.338013443
281.1172208 1.592794973
283.1328709 1.426414674
291.1015708 1.193325018
307.0964854 6.408251335
309.1121354 3.15101719
311.1277855 13.10632222
313.1070501 1.120406277
321.1121354 5.973411804
323.0914 1.5820704
339.1227001 6.78567238

Name: +ve in-silico MS/MS by CFM-ID for YFDKIHAZVQFLRC-UHFFFAOYSA-N
ID: YFDKIHAZVQFLRC-UHFFFAOYSA-N
Comment: Energy2
Num peaks: 31
39.02292652 1.612179691
41.03857658 3.478608193
55.01784114 0.9323299194
79.01784114 1.057870699
81.0334912 1.633485966
109.0284058 7.609468439
115.0542266 2.024747478
141.0698767 2.379246597
143.0855268 3.058613436
169.0647913 1.431716279
171.0804414 3.855788568
199.075356 2.210421961
201.0910061 1.550208084
207.0440559 0.8390929338
211.0389705 0.9319698625
221.0960915 1.782219456
223.1117415 1.683139021
235.0389705 1.860839016
237.0546206 1.66127891
239.0702706 0.9312381742
249.0910061 3.95257497
251.0702706 2.682228827
251.1066561 2.782309856
253.0859207 1.450036899
261.0910061 1.046763033
263.0702706 0.9323657733
263.1066561 1.924628947
279.1015708 2.118683728
291.1015708 2.583132475
311.1277855 0.8906027468
323.0914 1.237087221

Name: +ve in-silico MS/MS by CFM-ID for SWDSVBNAMCDHTF-UHFFFAOYSA-N
ID: SWDSVBNAMCDHTF-UHFFFAOYSA-N
Comment: Energy0
Num peaks: 8
55.05422664 4.110212735
69.06987671 2.364474758
161.0960915 5.777349197
283.0600999 3.341780219
295.0600999 4.359763828
297.0757499 4.262130514
321.1121354 11.106017
339.1227001 46.61956619

Name: +ve in-silico MS/MS by CFM-ID for SWDSVBNAMCDHTF-UHFFFAOYSA-N
ID: SWDSVBNAMCDHTF-UHFFFAOYSA-N
Comment: Energy1
Num peaks: 26
39.02292652 2.263450246
41.03857658 0.7856517979
55.05422664 14.23903912
57.06987671 1.125546949
65.03857658 1.183626352
67.05422664 1.864779079
69.06987671 5.837780919
105.0334912 2.394444877
157.0647913 1.638151197
159.0804414 2.294959254
161.0960915 4.229701896
265.0495352 2.347974135
281.0444498 2.273205978
283.0600999 7.720148864
295.0600999 1.811078467
295.0964854 1.26192009
297.0757499 1.349352636
297.1121354 1.131815281
299.0914 1.709068257
303.1015708 0.8933260784
307.0964854 0.9191852966
309.1121354 2.054876374
311.1277855 3.917943377
321.1121354 5.004008619
323.0914 0.8773333286
339.1227001 9.230115701

Name: +ve in-silico MS/MS by CFM-ID for SWDSVBNAMCDHTF-UHFFFAOYSA-N
ID: SWDSVBNAMCDHTF-UHFFFAOYSA-N
Comment: Energy2
Num peaks: 31
39.02292652 2.592146575
41.03857658 1.056586757
49.00727645 1.433087035
51.02292652 1.20149655
53.03857658 2.343301461
55.05422664 13.83283039
57.06987671 1.191302503
65.03857658 6.784777377
67.05422664 3.31099206
69.06987671 2.475333948
105.0334912 4.404532196
117.0334912 1.429727355
119.0491413 1.191228872
129.0334912 0.9389324498
129.0698767 3.071473265
131.0855268 1.119647383
137.0233204 2.086821125
141.0698767 1.985395325
143.0491413 1.300076224
153.0182351 1.030686701
157.0647913 1.201227099
159.0804414 0.8460161916
169.0647913 1.093483265
185.0960915 0.8430882111
253.0495352 1.056238074
255.0651853 1.134048093
265.0495352 2.942271647
281.0444498 1.110915778
297.1121354 0.89940002
303.1015708 0.9104627588
311.1277855 1.670030993

Name: +ve in-silico MS/MS by CFM-ID for PCUOEOPTDCUNQQ-UHFFFAOYSA-N
ID: PCUOEOPTDCUNQQ-UHFFFAOYSA-N
Comment: Energy0
Num peaks: 7
135.0440559 13.96154169
147.0804414 5.653236646
165.0910061 9.02522575
183.1015708 1.96108733
285.1121354 3.134003451
299.1277855 15.76801896
317.1383502 30.83706198

Name: +ve in-silico MS/MS by CFM-ID for PCUOEOPTDCUNQQ-UHFFFAOYSA-N
ID: PCUOEOPTDCUNQQ-UHFFFAOYSA-N
Comment: Energy1
Num peaks: 13
107.0491413 4.128322585
109.0647913 2.602535766
135.0440559 24.25361271
145.0647913 1.599464753
147.0804414 9.080417835
149.0960915 2.520519576
165.0910061 9.23648548
183.1015708 1.879891542
267.1015708 1.964134859
281.1172208 1.600482491
285.1121354 2.375245304
299.1277855 9.964432144
317.1383502 9.357725913

Name: +ve in-silico MS/MS by CFM-ID for PCUOEOPTDCUNQQ-UHFFFAOYSA-N
ID: PCUOEOPTDCUNQQ-UHFFFAOYSA-N
Comment: Energy2
Num peaks: 26
63.02292652 2.161966689
69.0334912 1.088944109
79.01784114 3.012468323
81.0334912 1.30185891
89.00219107 3.000389398
91.01784114 5.007215692
93.0334912 1.980450804
105.0334912 4.076858904
107.0491413 9.518457012
109.0284058 1.683739748
109.0647913 0.9678614505
121.0647913 3.680379377
123.0804414 1.115838788
135.0440559 13.79827844
137.0597059 1.176140392
145.0647913 3.001166685
147.0804414 6.656010283
149.0960915 3.249890137
151.075356 0.987963019
163.075356 1.41647096
165.0910061 5.758867635
255.1015708 0.916459012
267.1015708 1.378277568
269.1172208 1.638228448
283.0964854 1.219303377
301.1070501 1.074609264

Name: +ve in-silico MS/MS by CFM-ID for MHJLKHNHGMUAPQ-UHFFFAOYSA-N
ID: MHJLKHNHGMUAPQ-UHFFFAOYSA-N
Comment: Energy0
Num peaks: 10
107.0491413 2.78346923
137.0597059 2.898127267
153.0546206 4.495687743
163.075356 4.119581535
165.0910061 21.92918868
167.1066561 2.206756341
183.1015708 2.486884285
285.1121354 3.84251929
299.1277855 4.039323318
317.1383502 32.4200051

Name: +ve in-silico MS/MS by CFM-ID for MHJLKHNHGMUAPQ-UHFFFAOYSA-N
ID: MHJLKHNHGMUAPQ-UHFFFAOYSA-N
Comment: Energy1
Num peaks: 17
107.0491413 8.094783659
109.0647913 5.551907658
135.0440559 4.290822963
135.0804414 2.121483597
137.0597059 2.302516796
145.0647913 1.092901872
147.0804414 2.584976074
149.0597059 1.463884109
153.0546206 2.325532874
161.0597059 0.9697654379
163.075356 4.734305998
165.0910061 28.11378118
179.0702706 4.411738208
183.1015708 1.913557448
285.1121354 2.181532439
299.1277855 2.256883952
317.1383502 6.376814134

Name: +ve in-silico MS/MS by CFM-ID for MHJLKHNHGMUAPQ-UHFFFAOYSA-N
ID: MHJLKHNHGMUAPQ-UHFFFAOYSA-N
Comment: Energy2
Num peaks: 31
63.02292652 3.346036875
65.03857658 0.8750682875
79.01784114 1.050028694
81.0334912 1.265895122
91.01784114 0.8782182545
93.0334912 2.0846889
95.04914126 1.186289521
105.0334912 1.8573769
107.0491413 20.90774167
109.0647913 3.408888361
121.0647913 2.00845405
123.0804414 1.547367327
133.0647913 1.059541189
135.0440559 12.33706865
135.0804414 2.176413292
137.0597059 2.76257935
139.075356 0.9757817875
145.0647913 0.9503393256
147.0440559 1.56472867
147.0804414 1.347971881
149.0597059 0.8984328986
149.0960915 1.321143538
151.075356 1.759799174
153.0546206 0.955378474
163.075356 1.336877536
165.0910061 4.603996045
167.0702706 1.144795908
179.0702706 0.9129510136
259.0964854 0.8842975089
261.1121354 1.094544358
301.1070501 1.198818853

Name: +ve in-silico MS/MS by CFM-ID for VPCRIHAWNUNORJ-BIIKFXOESA-N
ID: VPCRIHAWNUNORJ-BIIKFXOESA-N
Comment: Energy0
Num peaks: 26
57.0334912 0.7093238005
59.04914126 1.508099131
71.04914126 2.206512172
85.06479133 0.929202362
111.0440559 0.7151742997
133.0284058 3.048653364
135.0440559 1.544488518
137.0597059 1.894966688
173.0597059 0.8967041565
175.075356 1.285256217
177.0910061 1.110819392
193.0859207 1.401859336
203.0702706 1.233353238
205.0859207 0.7473309855
221.0808353 3.146229903
229.0859207 1.765687996
247.0964854 2.193521756
271.0600999 0.8128059919
285.0757499 1.681004121
297.0757499 1.770448254
299.0914 1.95334821
321.1121354 2.651322799
325.1070501 2.352424759
327.1227001 1.444043964
339.1227001 21.95902735
357.1332648 19.54086848

Name: +ve in-silico MS/MS by CFM-ID for VPCRIHAWNUNORJ-BIIKFXOESA-N
ID: VPCRIHAWNUNORJ-BIIKFXOESA-N
Comment: Energy1
Num peaks: 31
39.02292652 1.647164052
55.01784114 1.259879443
67.05422664 2.346961565
69.0334912 0.8803892781
71.04914126 4.524867355
85.06479133 1.743180813
111.0440559 2.13415254
121.0284058 2.721893396
123.0440559 5.542930159
135.0440559 1.195275645
137.0597059 1.586606999
149.0233204 2.570867943
151.0389705 1.727208832
163.0389705 1.637320022
165.0546206 0.9132791879
181.0495352 1.959082348
201.0546206 0.9667019653
203.0702706 2.07138094
205.0859207 1.049601065
221.0808353 1.620311158
283.0600999 1.150552224
285.0757499 2.733362365
297.0757499 2.136279226
299.0914 1.260386458
311.1277855 2.225490569
321.1121354 2.760953717
325.1070501 1.349279032
327.1227001 2.831107379
329.1383502 2.007325377
339.1227001 7.630607186
357.1332648 2.42356478

Name: +ve in-silico MS/MS by CFM-ID for VPCRIHAWNUNORJ-BIIKFXOESA-N
ID: VPCRIHAWNUNORJ-BIIKFXOESA-N
Comment: Energy2
Num peaks: 31
39.02292652 3.094983576
41.03857658 1.45496828
49.00727645 2.276583184
53.03857658 2.633296027
55.05422664 1.123414151
65.03857658 1.202682701
69.0334912 1.229532106
71.04914126 3.726578095
95.04914126 0.9152640839
105.0334912 5.141320365
107.0491413 1.227120634
119.0491413 1.449168529
121.0284058 2.900521807
123.0440559 2.179280742
133.0284058 7.432977739
135.0440559 1.930363213
137.0597059 0.9851229788
141.0334912 0.9600470342
141.0910061 0.8936387627
143.1066561 0.8936387627
145.0647913 1.285771073
149.0233204 2.080592102
159.0804414 1.025089384
161.0960915 0.9264900128
175.075356 1.26272608
187.075356 0.9112625328
203.0702706 2.26671392
205.0859207 1.664777578
311.1277855 1.153817007
321.1121354 1.567730954
327.1227001 1.600644434

Name: +ve in-silico MS/MS by CFM-ID for RXXVCVOYIGXBFH-UHFFFAOYSA-N
ID: RXXVCVOYIGXBFH-UHFFFAOYSA-N
Comment: Energy0
Num peaks: 7
105.0334912 2.029384054
121.0284058 10.66132952
123.0440559 26.67067785
125.0597059 3.703824286
285.1121354 4.328880951
287.1277855 2.282714524
317.1383502 31.54378246

Name: +ve in-silico MS/MS by CFM-ID for RXXVCVOYIGXBFH-UHFFFAOYSA-N
ID: RXXVCVOYIGXBFH-UHFFFAOYSA-N
Comment: Energy1
Num peaks: 24
95.04914126 1.391109006
105.0334912 2.720807333
121.0284058 11.36864988
123.0440559 17.59759927
135.0440559 1.346363118
147.0440559 3.058908763
149.0597059 2.754950954
151.075356 1.204620507
167.0702706 2.384987038
169.0859207 1.738890955
181.0859207 3.067303309
193.0859207 1.7899707
195.1015708 1.409919534
207.1015708 1.720936604
223.0964854 2.294794042
259.0964854 1.378175212
273.1121354 1.55301035
283.0964854 1.44265139
285.1121354 2.666743074
287.1277855 2.59130165
289.1434356 1.591544863
299.1277855 1.476540069
301.1070501 6.65480392
317.1383502 5.602132876

Name: +ve in-silico MS/MS by CFM-ID for RXXVCVOYIGXBFH-UHFFFAOYSA-N
ID: RXXVCVOYIGXBFH-UHFFFAOYSA-N
Comment: Energy2
Num peaks: 31
49.00727645 2.067283129
77.03857658 1.105989769
79.05422664 2.596970145
93.0334912 1.875981172
95.04914126 2.504233747
105.0334912 6.979501863
107.0491413 4.31617576
109.0647913 1.111648525
119.0491413 1.336906262
121.0284058 3.221130243
123.0440559 10.70944554
125.0597059 1.4155794
135.0440559 1.552217401
137.0597059 1.288174245
151.075356 2.162234994
161.0597059 1.141855539
163.075356 4.883480854
165.0546206 1.493012059
167.0702706 2.86749676
173.0597059 1.359628927
181.0859207 1.745975036
191.0702706 1.901465057
193.0859207 2.40455918
257.0808353 1.085751057
261.1121354 1.225232681
271.0964854 1.475067248
273.1121354 1.770348472
285.1121354 1.327363611
287.1277855 2.57900945
289.1434356 1.253223135
301.1070501 1.910743529

Name: +ve in-silico MS/MS by CFM-ID for YGCCASGFIOIXIN-UHFFFAOYSA-N
ID: YGCCASGFIOIXIN-UHFFFAOYSA-N
Comment: Energy0
Num peaks: 7
55.05422664 4.157597286
69.06987671 2.379536681
283.0600999 3.87972871
295.0600999 4.656794955
297.0757499 4.629536859
321.1121354 11.99753795
339.1227001 50.61676739

Name: +ve in-silico MS/MS by CFM-ID for YGCCASGFIOIXIN-UHFFFAOYSA-N
ID: YGCCASGFIOIXIN-UHFFFAOYSA-N
Comment: Energy1
Num peaks: 21
39.02292652 2.485936444
55.05422664 14.59819101
57.06987671 1.276717859
67.05422664 1.17820461
69.06987671 8.304222532
95.04914126 1.993871286
265.0495352 1.534757405
281.0444498 2.61672619
281.0808353 0.9695287248
283.0600999 10.91689341
295.0600999 2.11183879
295.0964854 1.142099482
297.0757499 1.678295234
297.1121354 1.055792341
299.0914 2.113395548
303.1015708 1.127352595
307.0964854 1.164111681
309.1121354 2.207419034
311.1277855 4.137665242
321.1121354 6.23577642
339.1227001 11.30137196

Name: +ve in-silico MS/MS by CFM-ID for YGCCASGFIOIXIN-UHFFFAOYSA-N
ID: YGCCASGFIOIXIN-UHFFFAOYSA-N
Comment: Energy2
Num peaks: 31
39.02292652 2.494473094
41.03857658 1.079565684
49.00727645 1.546535131
51.02292652 2.067933727
53.03857658 2.77822187
55.05422664 12.81630086
57.06987671 1.327526938
63.02292652 2.138816561
65.03857658 5.894891356
67.05422664 3.128312135
69.06987671 2.23807043
77.03857658 0.9212981856
89.03857658 1.275363825
95.04914126 1.869746061
105.0334912 0.9379757833
119.0491413 0.9493178738
133.0284058 1.090323121
161.0233204 1.121800779
165.0182351 1.188632926
175.075356 1.420532716
201.0546206 1.608616853
241.0495352 1.258439823
253.0495352 1.889303698
255.0651853 2.121108379
265.0495352 3.369402419
281.0444498 1.099857294
283.0600999 1.174698786
303.1015708 1.202340388
307.0964854 1.148589368
311.1277855 1.855891861
321.1121354 1.065033946

Name: +ve in-silico MS/MS by CFM-ID for NAIULWLSYSLHJW-UHFFFAOYSA-N
ID: NAIULWLSYSLHJW-UHFFFAOYSA-N
Comment: Energy0
Num peaks: 7
105.0334912 2.038863951
121.0284058 10.68685812
123.0440559 26.76207761
125.0597059 3.751035516
285.1121354 3.216843938
287.1277855 2.031887019
317.1383502 32.0745461

Name: +ve in-silico MS/MS by CFM-ID for NAIULWLSYSLHJW-UHFFFAOYSA-N
ID: NAIULWLSYSLHJW-UHFFFAOYSA-N
Comment: Energy1
Num peaks: 24
95.04914126 1.432445233
105.0334912 2.506676072
121.0284058 11.15647485
123.0440559 18.86329515
135.0440559 1.319405619
147.0440559 3.299888465
149.0597059 2.687336508
151.075356 1.211143717
167.0702706 2.199401905
169.0859207 1.686820452
181.0859207 2.853835708
193.0859207 1.654908366
195.1015708 1.26682518
207.1015708 1.685240962
223.0964854 2.203008531
271.0964854 1.475170998
273.1121354 2.194398807
283.0964854 1.392626542
285.1121354 2.123587486
287.1277855 2.717401648
289.1434356 1.530007259
299.1277855 1.432429751
301.1070501 6.02709819
317.1383502 5.32271899

Name: +ve in-silico MS/MS by CFM-ID for NAIULWLSYSLHJW-UHFFFAOYSA-N
ID: NAIULWLSYSLHJW-UHFFFAOYSA-N
Comment: Energy2
Num peaks: 31
49.00727645 1.345299779
53.00219107 0.7227457858
75.02292652 0.7242266941
77.03857658 1.007222737
79.01784114 0.9738718333
79.05422664 2.276915641
81.0334912 1.138565427
93.0334912 5.935394145
95.04914126 5.059237715
105.0334912 11.4961206
107.0491413 7.144139394
109.0647913 1.800194685
119.0491413 1.984423288
121.0284058 3.594629088
123.0440559 11.93511354
135.0440559 1.510064252
137.0597059 1.384831049
151.075356 0.7976197192
161.0597059 1.34849538
163.075356 0.957275885
165.0546206 0.745661666
167.0702706 1.866182354
173.0597059 0.7573523681
199.075356 3.796286856
271.0964854 0.8105123118
273.1121354 0.8942866021
285.1121354 1.160288532
287.1277855 2.77004695
289.1434356 1.075320728
299.1277855 0.8103507194
301.1070501 1.575931636

Name: +ve in-silico MS/MS by CFM-ID for KHSREFIWULNDAB-JYRVWZFOSA-N
ID: KHSREFIWULNDAB-JYRVWZFOSA-N
Comment: Energy0
Num peaks: 27
39.02292652 0.7463734087
53.00219107 4.610625057
57.06987671 0.8186745018
69.0334912 1.159855211
85.02840582 1.659554896
87.04405588 0.9861684997
95.08552677 1.016797706
97.02840582 2.746834998
129.0698767 1.384256476
131.0855268 1.53177171
133.1011768 3.68267177
145.0647913 0.7068549659
149.0960915 1.964981669
151.1117415 3.394943844
153.1273916 0.8390469756
189.0910061 1.069152427
201.0910061 1.684011917
203.1066561 14.32161605
205.1223062 1.06486789
221.1172208 1.928679503
241.0859207 4.253774242
243.1015708 10.12127082
245.1172208 2.096252006
271.1328709 0.872343841
273.148521 0.930092053
299.1277855 1.589544847
317.1383502 13.27875278

Name: +ve in-silico MS/MS by CFM-ID for KHSREFIWULNDAB-JYRVWZFOSA-N
ID: KHSREFIWULNDAB-JYRVWZFOSA-N
Comment: Energy1
Num peaks: 31
39.02292652 2.089786466
41.03857658 0.9376344391
49.00727645 1.043842484
51.02292652 1.187041137
53.00219107 1.602546436
53.03857658 2.369358935
55.01784114 0.9506139342
55.05422664 1.371020641
57.0334912 2.024660869
57.06987671 1.320382218
69.0334912 1.344804212
69.06987671 1.300947794
71.08552677 0.8650092427
97.02840582 6.954261438
105.0698767 2.608861183
107.0855268 1.807000834
129.0698767 2.951175025
131.0855268 3.228601222
133.1011768 3.848758294
135.1168269 0.9388547867
155.0855268 1.285300177
157.1011768 1.123705933
159.1168269 1.275365485
201.0910061 1.332509765
203.1066561 14.8859445
221.1172208 4.769675604
269.1172208 1.587765855
271.1328709 0.8920368714
273.148521 1.42675042
299.1277855 1.50464485
317.1383502 1.927915179

Name: +ve in-silico MS/MS by CFM-ID for KHSREFIWULNDAB-JYRVWZFOSA-N
ID: KHSREFIWULNDAB-JYRVWZFOSA-N
Comment: Energy2
Num peaks: 31
39.02292652 13.44171444
41.03857658 7.431185554
43.05422664 0.9939555346
51.02292652 1.618675604
53.00219107 0.932752654
53.03857658 1.394558758
55.05422664 3.401137785
57.06987671 1.227741226
65.03857658 1.402772438
67.05422664 4.05676581
69.0334912 2.106439951
69.06987671 3.140046034
71.08552677 0.7494968455
91.05422664 7.449238359
93.06987671 1.989830694
95.08552677 2.153788102
97.10117684 0.8918230554
99.1168269 1.687248321
105.0698767 0.8578730373
123.1168269 1.167186809
129.0698767 1.219856085
131.0855268 2.658599799
133.1011768 2.335616261
135.1168269 2.266141636
137.132477 1.336207332
161.0597059 1.207610886
199.075356 0.80065468
203.1066561 2.206387638
205.1223062 0.9459135202
289.1070501 0.8042314558
301.1070501 0.9858177294

Name: +ve in-silico MS/MS by CFM-ID for NOBIKWFGKRXGGQ-UHFFFAOYSA-N
ID: NOBIKWFGKRXGGQ-UHFFFAOYSA-N
Comment: Energy0
Num peaks: 10
123.0440559 2.069468575
135.0440559 2.897225811
137.0597059 17.51179269
139.075356 1.711292441
151.075356 1.344777053
197.0808353 1.536591835
211.0964854 3.142685855
285.1121354 4.558788997
287.1277855 1.693886457
317.1383502 44.62751988

Name: +ve in-silico MS/MS by CFM-ID for NOBIKWFGKRXGGQ-UHFFFAOYSA-N
ID: NOBIKWFGKRXGGQ-UHFFFAOYSA-N
Comment: Energy1
Num peaks: 21
105.0334912 2.492644343
107.0491413 1.470703604
109.0647913 2.152235389
121.0647913 1.699354864
123.0440559 1.454579346
135.0440559 7.851005807
137.0597059 36.86135975
151.075356 2.196766384
153.0546206 0.9683237646
155.0702706 0.9283914076
167.0702706 1.334105437
181.0495352 0.8551526709
183.0651853 1.779193908
193.0859207 1.255520783
197.0808353 0.9361577515
209.0808353 1.513390356
211.0964854 5.565020588
273.1121354 0.8244506223
285.1121354 2.004427591
299.1277855 0.9882540868
317.1383502 5.326010706

Name: +ve in-silico MS/MS by CFM-ID for NOBIKWFGKRXGGQ-UHFFFAOYSA-N
ID: NOBIKWFGKRXGGQ-UHFFFAOYSA-N
Comment: Energy2
Num peaks: 31
39.02292652 1.037435219
49.00727645 0.8543284795
53.03857658 0.9163084905
75.02292652 1.531157193
81.0334912 1.945439429
95.04914126 1.797151573
103.0542266 3.001923798
105.0334912 6.140992328
107.0491413 4.644180732
109.0284058 1.451532351
109.0647913 1.26324946
119.0491413 2.01072973
121.0284058 1.641796575
121.0647913 4.038779389
123.0440559 3.604286355
123.0804414 0.8307751704
131.0491413 1.492805158
133.0647913 1.218082555
135.0440559 2.24522028
137.0597059 11.68391912
153.0546206 5.735885726
163.075356 0.7940771121
179.0702706 1.675844489
191.0702706 1.468137777
193.0859207 1.033212589
229.0859207 0.8642087995
259.0964854 1.014826989
261.1121354 1.151738891
273.1121354 0.8972008031
299.1277855 0.8394634183
301.1070501 0.8068782732

Name: +ve in-silico MS/MS by CFM-ID for KQTQOJWCKLPTGL-AATRIKPKSA-N
ID: KQTQOJWCKLPTGL-AATRIKPKSA-N
Comment: Energy0
Num peaks: 6
153.0546206 2.34677522
165.0546206 2.069655416
203.0702706 3.011873894
205.0859207 2.841966207
339.1227001 2.659589291
357.1332648 69.11202404

Name: +ve in-silico MS/MS by CFM-ID for KQTQOJWCKLPTGL-AATRIKPKSA-N
ID: KQTQOJWCKLPTGL-AATRIKPKSA-N
Comment: Energy1
Num peaks: 20
71.01275576 2.231866638
153.0546206 2.591711024
165.0546206 6.67356756
177.0546206 3.26307006
179.0702706 2.158422832
189.0546206 1.587839307
191.0702706 5.470908842
201.0546206 3.737825848
203.0702706 4.469555959
205.0859207 1.775727689
215.0702706 3.277245354
217.0859207 3.645665391
225.0546206 1.835440459
227.0702706 2.409389821
229.0859207 2.222954613
325.1070501 3.338106815
327.1227001 3.557475162
329.1383502 5.13251613
339.1227001 3.695406289
357.1332648 18.11555488

Name: +ve in-silico MS/MS by CFM-ID for KQTQOJWCKLPTGL-AATRIKPKSA-N
ID: KQTQOJWCKLPTGL-AATRIKPKSA-N
Comment: Energy2
Num peaks: 31
39.02292652 2.011230511
49.00727645 10.10040242
51.02292652 3.420415467
63.02292652 4.771236576
71.01275576 1.652229154
73.00727645 4.979352612
75.02292652 2.643425004
79.01784114 1.149437659
87.02292652 1.940174671
95.04914126 1.33736599
119.0491413 1.766197391
135.0440559 1.302729667
153.0546206 3.621536982
165.0546206 4.196766941
177.0546206 1.665058465
179.0702706 2.63017882
189.0546206 1.541823213
191.0702706 1.490979476
193.0859207 1.280709391
205.0859207 2.644414914
213.0546206 1.146479246
225.0546206 2.567562822
229.0859207 3.800128593
241.0859207 1.762607833
271.0964854 2.201777878
285.1121354 1.434730075
287.1277855 1.274317104
325.1070501 1.915480915
327.1227001 1.636106894
339.1227001 1.985305361
341.1019647 2.420646943

Name: +ve in-silico MS/MS by CFM-ID for GRYVOCRJTSCVJS-UHFFFAOYSA-N
ID: GRYVOCRJTSCVJS-UHFFFAOYSA-N
Comment: Energy0
Num peaks: 8
55.05422664 4.163122622
69.06987671 2.380379988
301.0706646 3.63127977
313.0706646 4.460596052
315.0863146 4.44444797
325.1070501 3.731864772
339.1227001 10.16769042
357.1332648 48.06626976

Name: +ve in-silico MS/MS by CFM-ID for GRYVOCRJTSCVJS-UHFFFAOYSA-N
ID: GRYVOCRJTSCVJS-UHFFFAOYSA-N
Comment: Energy1
Num peaks: 20
39.02292652 2.849917731
41.03857658 0.9409752996
55.05422664 15.97546711
57.06987671 1.323333718
67.05422664 1.089949715
69.06987671 9.188134593
271.0600999 0.9787640952
283.0600999 3.165858082
299.0550145 2.550324005
299.0914 1.371313807
301.0706646 10.94410396
313.0706646 2.261137952
315.0863146 1.746059403
317.1019647 1.580562029
325.1070501 3.009719083
327.1227001 1.337648275
329.1383502 1.351420436
339.1227001 5.362837672
341.1019647 1.29716756
357.1332648 12.1472854

Name: +ve in-silico MS/MS by CFM-ID for GRYVOCRJTSCVJS-UHFFFAOYSA-N
ID: GRYVOCRJTSCVJS-UHFFFAOYSA-N
Comment: Energy2
Num peaks: 31
39.02292652 1.594873837
53.03857658 1.69472998
55.05422664 15.25511482
57.06987671 1.099806642
65.03857658 5.167460596
67.05422664 2.785763261
69.06987671 3.07266562
97.02840582 0.9626287146
139.0389705 0.8706633913
151.0389705 0.9202039666
163.075356 1.099764044
165.0182351 3.192329865
167.0338851 0.825505706
177.0182351 2.617075947
179.0338851 2.09043979
191.0338851 1.628711827
203.0702706 1.690428179
215.0702706 2.398961824
217.0859207 1.575768414
219.0287997 1.272709357
245.0444498 0.8921605437
269.0444498 1.510185665
271.0600999 1.177330373
283.0237144 0.8764474947
283.0600999 1.574907087
289.1070501 0.8776382129
323.0914 0.9826771627
327.1227001 2.181597032
329.1383502 1.956935233
339.1227001 1.029826702
341.1019647 0.9321433342

Name: +ve in-silico MS/MS by CFM-ID for MRLCQGACIDFFSH-UHFFFAOYSA-N
ID: MRLCQGACIDFFSH-UHFFFAOYSA-N
Comment: Energy0
Num peaks: 6
15.02292652 1.963519568
72.08077574 5.856063813
286.0993183 25.70944856
288.1149683 2.188474341
301.1102173 2.523816187
317.1415174 49.60668913

Name: +ve in-silico MS/MS by CFM-ID for MRLCQGACIDFFSH-UHFFFAOYSA-N
ID: MRLCQGACIDFFSH-UHFFFAOYSA-N
Comment: Energy1
Num peaks: 17
41.03857658 10.34548257
43.05422664 1.508146495
44.04947561 2.335580736
45.06987671 1.125601223
58.06512568 1.59434002
72.08077574 11.29764237
229.041469 1.354005903
231.0571191 2.317581335
246.0680181 2.968452257
250.1226406 1.147963831
258.0680181 4.28371524
272.0836682 1.417465033
275.1309527 1.190382552
286.0993183 19.32823381
288.1149683 1.678138608
290.1306184 1.807519472
317.1415174 14.85307446

Name: +ve in-silico MS/MS by CFM-ID for MRLCQGACIDFFSH-UHFFFAOYSA-N
ID: MRLCQGACIDFFSH-UHFFFAOYSA-N
Comment: Energy2
Num peaks: 31
15.02292652 3.397572505
27.02292652 0.7163862285
39.02292652 1.041659666
41.03857658 10.27501169
42.03382555 0.9705388368
43.05422664 4.568579344
44.04947561 1.966114203
45.06987671 1.083187088
56.04947561 4.046770261
58.06512568 2.260530466
72.08077574 9.522622288
107.0491413 1.628313621
125.0152543 1.80176454
139.0309044 0.7195493615
148.0756904 0.7507361314
166.0418034 1.092701728
210.0913404 1.141427603
216.0574535 2.90759922
228.0574535 1.497255255
229.041469 1.805244303
231.0571191 1.31405082
244.0523681 2.36865423
244.0887536 1.009508265
246.0680181 4.88579208
258.0680181 1.29416961
260.0836682 0.8435032232
272.0836682 0.7359704542
273.1153027 1.106140351
274.0993183 0.7083425522
286.0993183 0.9745863391
301.1102173 1.879217025

Name: +ve in-silico MS/MS by CFM-ID for DDOXBBXMSQOWMR-UHFFFAOYSA-N
ID: DDOXBBXMSQOWMR-UHFFFAOYSA-N
Comment: Energy0
Num peaks: 13
121.0284058 3.336551735
161.0597059 1.238082749
175.075356 1.807342059
201.0910061 1.53204349
229.0859207 1.566489065
247.0964854 3.882307884
297.1121354 2.009127753
309.1121354 1.398638121
311.1277855 10.12121975
313.1434356 1.676106534
321.1121354 1.714154207
339.1227001 23.82708001
357.1332648 26.99097476

Name: +ve in-silico MS/MS by CFM-ID for DDOXBBXMSQOWMR-UHFFFAOYSA-N
ID: DDOXBBXMSQOWMR-UHFFFAOYSA-N
Comment: Energy1
Num peaks: 31
121.0284058 6.073424335
123.0440559 3.839864599
133.0284058 3.8670375
135.0440559 3.60692474
137.0597059 2.772933468
159.0440559 1.123037254
161.0233204 2.808182641
161.0597059 2.334442915
163.0389705 1.367980345
163.075356 1.752469237
173.0597059 1.295523714
175.075356 2.70634
177.0182351 0.7629378642
177.0910061 1.327693312
179.0338851 0.9461887145
181.0495352 1.377812504
199.075356 0.8831944089
201.0910061 2.537322195
227.0702706 0.926464571
229.0859207 1.798774404
247.0964854 2.148355098
293.1172208 1.100631368
309.1121354 1.289721107
311.1277855 8.323811401
313.1434356 2.165422785
317.1019647 0.9300357885
321.1121354 1.963286599
327.1227001 1.325023912
329.1383502 0.9369347161
339.1227001 8.636612847
357.1332648 3.88900598

Name: +ve in-silico MS/MS by CFM-ID for DDOXBBXMSQOWMR-UHFFFAOYSA-N
ID: DDOXBBXMSQOWMR-UHFFFAOYSA-N
Comment: Energy2
Num peaks: 31
39.02292652 1.440140024
49.00727645 1.906132284
51.02292652 0.9114827259
55.05422664 0.8300145873
65.03857658 1.709957733
89.03857658 0.8795542874
93.0334912 0.971240206
105.0334912 1.086031
121.0284058 14.77566517
123.0440559 2.070255638
133.0284058 4.151313479
135.0440559 5.694171187
137.0597059 0.8636470821
157.0284058 1.096065506
159.0440559 2.749655563
161.0233204 1.005019329
161.0597059 1.579340194
163.075356 1.162427664
173.0597059 3.963209859
175.075356 4.046895561
177.0910061 0.9294220392
201.0910061 3.911110274
243.0651853 0.8954476639
269.0808353 1.413287256
283.0964854 1.165853085
293.1172208 2.693214626
309.1121354 1.644218344
311.0914 0.991659138
311.1277855 1.679110456
317.1019647 0.9345767922
341.1019647 1.15622286

Name: +ve in-silico MS/MS by CFM-ID for SIEWVLQJRRZYJB-UHFFFAOYSA-N
ID: SIEWVLQJRRZYJB-UHFFFAOYSA-N
Comment: Energy0
Num peaks: 12
107.0491413 2.420364897
121.0647913 1.797333113
149.0597059 2.19943652
167.0702706 5.158753739
169.0859207 1.601322017
195.0651853 5.292731817
209.0808353 1.16179131
223.0964854 2.026247118
285.1121354 2.490233557
289.1434356 1.143206352
299.1277855 10.80813295
317.1383502 44.35817352

Name: +ve in-silico MS/MS by CFM-ID for SIEWVLQJRRZYJB-UHFFFAOYSA-N
ID: SIEWVLQJRRZYJB-UHFFFAOYSA-N
Comment: Energy1
Num peaks: 31
53.03857658 0.7046736529
55.01784114 1.095874074
105.0334912 1.939133395
107.0491413 6.538459932
109.0647913 1.188236129
121.0647913 3.595524641
131.0491413 1.144868997
149.0597059 3.463531926
163.0389705 1.23265396
165.0546206 1.530710814
167.0702706 1.816915371
169.0859207 0.8878326429
177.0546206 3.685124337
179.0702706 1.61650825
191.0338851 2.235854113
193.0495352 2.542732642
195.0651853 16.22138823
197.0808353 1.750953593
205.0859207 0.90474105
207.0651853 0.7617383266
209.0808353 2.478725731
211.0964854 0.7394422555
219.0651853 0.7342608901
221.0808353 1.112184315
223.0964854 3.335461266
273.1121354 0.6874518387
285.1121354 1.237291275
287.1277855 1.236991964
289.1434356 1.101506093
299.1277855 3.512349538
317.1383502 6.61045799

Name: +ve in-silico MS/MS by CFM-ID for SIEWVLQJRRZYJB-UHFFFAOYSA-N
ID: SIEWVLQJRRZYJB-UHFFFAOYSA-N
Comment: Energy2
Num peaks: 31
49.00727645 3.596360707
53.00219107 1.580503149
55.01784114 1.987204403
69.0334912 1.115919847
77.03857658 1.423310665
79.05422664 2.140204431
91.05422664 1.0184804
93.06987671 1.065009924
105.0334912 1.006576807
107.0127558 1.314330479
107.0491413 1.525958517
109.0284058 1.104777925
111.0440559 1.079665558
121.0647913 1.488920813
123.0440559 6.696598726
125.0597059 2.301938941
135.0440559 2.401809776
149.0597059 2.256326833
151.0389705 1.562126207
153.0546206 1.550910769
161.0233204 0.9816537925
163.0389705 2.410607729
165.0546206 2.297983666
167.0702706 5.048236811
169.0859207 1.180045233
177.0546206 1.89042561
179.0702706 1.613216947
195.0651853 3.63798359
203.0702706 1.117339684
287.1277855 1.000687447
289.1434356 1.06092313

Name: +ve in-silico MS/MS by CFM-ID for TZVZEJJBGINZCV-UHFFFAOYSA-N
ID: TZVZEJJBGINZCV-UHFFFAOYSA-N
Comment: Energy0
Num peaks: 10
107.0491413 5.594805948
167.0702706 3.71406806
191.0338851 2.203843431
193.0495352 2.183013568
195.0651853 12.68971093
197.0808353 1.164135721
209.0808353 1.731107615
281.1172208 3.370187148
299.1277855 27.3992802
317.1383502 20.12819194

Name: +ve in-silico MS/MS by CFM-ID for TZVZEJJBGINZCV-UHFFFAOYSA-N
ID: TZVZEJJBGINZCV-UHFFFAOYSA-N
Comment: Energy1
Num peaks: 19
79.05422664 2.310166203
91.05422664 2.176742644
105.0334912 2.757909897
107.0491413 10.20926167
131.0491413 2.187972042
149.0597059 1.558325595
163.0389705 1.619357777
165.0546206 1.876641369
167.0702706 1.979915015
177.0546206 5.732225558
179.0702706 1.560069114
191.0338851 2.650290262
193.0495352 3.470120908
195.0651853 23.94151915
197.0808353 1.910416509
209.0808353 2.72157645
281.1172208 2.246734054
299.1277855 6.189250312
317.1383502 3.084542999

Name: +ve in-silico MS/MS by CFM-ID for TZVZEJJBGINZCV-UHFFFAOYSA-N
ID: TZVZEJJBGINZCV-UHFFFAOYSA-N
Comment: Energy2
Num peaks: 31
41.00219107 1.033037911
49.00727645 1.779043695
51.02292652 1.395864056
63.02292652 2.302065787
69.0334912 0.9563290209
79.05422664 1.888778581
91.05422664 1.969782191
103.0542266 2.17517389
105.0334912 1.992275365
107.0127558 1.341636988
107.0491413 3.105056204
109.0284058 1.86465548
111.0440559 1.327379393
123.0076704 1.171673277
123.0440559 9.152479117
125.0597059 3.733559458
127.075356 1.062341258
135.0440559 0.9968901932
137.0233204 2.063326342
151.0389705 0.9060963617
153.0546206 1.658299988
161.0233204 1.401675701
163.0389705 2.656101753
165.0546206 3.117244872
167.0702706 2.315857671
177.0546206 3.413545422
179.0338851 1.156154253
179.0702706 2.72027599
191.0338851 1.254698939
193.0495352 1.511845375
195.0651853 3.646427893

Name: +ve in-silico MS/MS by CFM-ID for QKCYTVOXLJNKOY-UHFFFAOYSA-N
ID: QKCYTVOXLJNKOY-UHFFFAOYSA-N
Comment: Energy0
Num peaks: 11
91.05422664 2.094140901
105.0698767 1.561861062
133.0647913 1.674349863
165.0546206 2.960656527
183.0651853 3.069317185
193.0495352 1.914101251
211.0600999 3.150903091
281.1172208 2.87169096
285.1121354 1.749365941
299.1277855 29.60463669
317.1383502 29.41902693

Name: +ve in-silico MS/MS by CFM-ID for QKCYTVOXLJNKOY-UHFFFAOYSA-N
ID: QKCYTVOXLJNKOY-UHFFFAOYSA-N
Comment: Energy1
Num peaks: 23
91.05422664 7.34846701
93.06987671 1.48895708
105.0698767 4.000136273
115.0542266 1.059471809
133.0647913 3.967668962
165.0546206 1.094147167
183.0651853 0.8638151164
191.0338851 3.147728163
193.0495352 11.13444788
195.0651853 4.433403211
205.0131497 0.9182552898
205.0495352 0.8114409338
207.0287997 1.828444425
207.0651853 2.400439285
209.0444498 1.307927391
211.0600999 8.474620325
221.0808353 1.552819355
225.0757499 1.312936773
239.0914 0.996563286
281.1172208 3.753885474
285.1121354 0.8348082851
299.1277855 12.40124055
317.1383502 4.981867687

Name: +ve in-silico MS/MS by CFM-ID for QKCYTVOXLJNKOY-UHFFFAOYSA-N
ID: QKCYTVOXLJNKOY-UHFFFAOYSA-N
Comment: Energy2
Num peaks: 31
49.00727645 1.059123418
55.01784114 0.8202279259
91.05422664 4.909845839
93.06987671 2.193575169
103.0542266 1.490623896
105.0698767 5.057462935
107.0127558 1.959555213
129.0334912 1.654661738
137.0233204 1.88991586
139.0389705 2.109406481
141.0546206 1.432432219
151.0389705 1.960658695
163.0389705 1.398398112
165.0546206 5.380843229
167.0338851 1.576543224
167.0702706 2.12834933
169.0495352 1.273440459
177.0182351 1.38801526
179.0338851 1.809052273
181.0495352 1.446497856
183.0651853 2.525178775
191.0338851 2.784482418
193.0495352 4.161921821
195.0651853 2.454114404
197.0808353 1.013359421
205.0495352 0.8518775574
207.0651853 1.880001592
211.0600999 0.8301469593
221.0444498 0.971521847
243.1015708 1.313533896
281.1172208 1.130720812

Name: +ve in-silico MS/MS by CFM-ID for TYOSYAPQTPUQLB-UHFFFAOYSA-N
ID: TYOSYAPQTPUQLB-UHFFFAOYSA-N
Comment: Energy0
Num peaks: 11
91.05422664 2.100511008
105.0698767 1.566599294
133.0647913 1.679711771
165.0546206 2.962809047
183.0651853 3.067791129
193.0495352 1.821486875
211.0600999 3.247121385
281.1172208 2.881520811
285.1121354 1.75503581
299.1277855 29.72225126
317.1383502 29.54666158

Name: +ve in-silico MS/MS by CFM-ID for TYOSYAPQTPUQLB-UHFFFAOYSA-N
ID: TYOSYAPQTPUQLB-UHFFFAOYSA-N
Comment: Energy1
Num peaks: 22
91.05422664 7.401577592
93.06987671 1.499754959
105.0698767 4.028764658
115.0542266 1.065493324
133.0647913 3.999631512
165.0546206 1.103037819
181.0495352 0.8431773357
183.0651853 0.9063255586
191.0338851 3.059840376
193.0495352 10.72079051
195.0651853 4.391896278
205.0131497 0.9216529305
207.0287997 1.893340165
207.0651853 2.450941481
209.0444498 1.466785977
211.0600999 9.144525515
221.0808353 1.559107328
225.0757499 1.342013625
239.0914 1.001766967
281.1172208 3.785127089
299.1277855 12.52853803
317.1383502 5.03865757

Name: +ve in-silico MS/MS by CFM-ID for TYOSYAPQTPUQLB-UHFFFAOYSA-N
ID: TYOSYAPQTPUQLB-UHFFFAOYSA-N
Comment: Energy2
Num peaks: 31
49.00727645 1.015838949
53.00219107 1.01412359
55.01784114 1.197917742
57.0334912 1.05610403
91.05422664 4.707314676
93.06987671 2.104721212
103.0542266 1.430213317
105.0698767 4.849127995
107.0127558 2.828994125
129.0334912 1.587637254
137.0233204 1.429488204
139.0389705 6.115226749
141.0546206 1.969781418
151.0389705 2.420690002
163.0389705 1.407215512
165.0546206 4.582034023
167.0338851 1.526094309
167.0702706 2.046106275
169.0495352 1.226840402
177.0182351 0.9606703826
179.0338851 1.421848672
181.0495352 1.350390648
183.0651853 2.236536064
187.075356 1.379681087
191.0338851 2.154219405
193.0495352 3.172335595
195.0651853 1.779002925
207.0651853 1.748867321
219.0651853 0.8726031766
271.0964854 1.07420302
281.1172208 1.084606168

Name: +ve in-silico MS/MS by CFM-ID for BAEBFDUGHQADHL-UHFFFAOYSA-N
ID: BAEBFDUGHQADHL-UHFFFAOYSA-N
Comment: Energy0
Num peaks: 12
107.0491413 2.466497232
121.0647913 1.822431693
149.0597059 2.240293855
167.0702706 5.19657147
169.0859207 1.611702861
195.0651853 5.341980776
209.0808353 1.17699617
223.0964854 1.329930447
285.1121354 2.524211175
289.1434356 1.157833036
299.1277855 10.95786593
317.1383502 45.16593925

Name: +ve in-silico MS/MS by CFM-ID for BAEBFDUGHQADHL-UHFFFAOYSA-N
ID: BAEBFDUGHQADHL-UHFFFAOYSA-N
Comment: Energy1
Num peaks: 29
107.0491413 7.334335848
109.0647913 1.270685638
121.0647913 3.865942167
131.0491413 1.335137767
149.0597059 3.950109144
163.0389705 1.229612288
165.0546206 1.633975329
167.0702706 1.89437149
169.0859207 0.8960293086
177.0546206 4.201384077
179.0338851 0.683449743
179.0702706 1.935610857
191.0338851 2.349709833
193.0495352 2.745238218
195.0651853 17.82850722
197.0808353 1.705119042
207.0651853 0.8220578681
209.0808353 2.686406707
221.0808353 0.8246831084
223.0964854 1.944763793
259.0964854 0.6835292803
273.1121354 1.405076602
275.1277855 1.331239806
285.1121354 1.350657795
287.1277855 1.10544953
289.1434356 1.192897901
299.1277855 3.752432425
301.1070501 0.7189437788
317.1383502 7.49807335

Name: +ve in-silico MS/MS by CFM-ID for BAEBFDUGHQADHL-UHFFFAOYSA-N
ID: BAEBFDUGHQADHL-UHFFFAOYSA-N
Comment: Energy2
Num peaks: 31
55.01784114 1.542822964
65.03857658 1.539081146
69.0334912 1.188711943
79.05422664 3.24375231
91.05422664 1.111906356
93.06987671 1.051599656
107.0127558 1.301778529
107.0491413 2.307135854
109.0284058 1.287173881
111.0440559 1.292034115
117.0334912 0.9679697152
121.0647913 1.802519161
123.0440559 6.695624585
125.0597059 2.376488514
135.0440559 2.489830629
137.0597059 0.9454334691
149.0597059 2.176245124
151.0389705 1.642551036
151.075356 0.9614731861
153.0546206 1.649861286
161.0233204 1.012585742
163.0389705 1.702110974
165.0546206 2.424953342
167.0702706 4.008492387
177.0546206 2.431946801
179.0702706 1.88162654
195.0651853 5.211804369
257.0808353 0.9377088861
259.0964854 1.10496051
289.1434356 1.133411874
301.1070501 1.139293837

Name: +ve in-silico MS/MS by CFM-ID for VERANJYMLVTGKK-UHFFFAOYSA-N
ID: VERANJYMLVTGKK-UHFFFAOYSA-N
Comment: Energy0
Num peaks: 11
107.0491413 2.470863861
121.0647913 1.82746871
149.0597059 2.238427323
167.0702706 5.215765655
169.0859207 1.617584682
195.0651853 5.359782131
209.0808353 1.181326084
223.0964854 1.334832531
285.1121354 2.533890184
299.1277855 10.98473769
317.1383502 45.39648308

Name: +ve in-silico MS/MS by CFM-ID for VERANJYMLVTGKK-UHFFFAOYSA-N
ID: VERANJYMLVTGKK-UHFFFAOYSA-N
Comment: Energy1
Num peaks: 28
105.0334912 2.182559746
107.0491413 7.382970993
109.0647913 1.309452794
121.0647913 3.965397948
131.0491413 1.309934388
149.0597059 3.952333542
163.0389705 1.243239136
165.0546206 1.650150562
167.0702706 1.91488265
169.0859207 0.9066222618
177.0546206 4.103067872
179.0702706 1.948561346
191.0338851 2.441769949
193.0495352 2.778229265
195.0651853 17.84767983
197.0808353 1.72585386
207.0651853 0.8313019116
209.0808353 2.71833365
211.0964854 0.8069697153
221.0808353 0.8340027939
223.0964854 1.968086581
259.0964854 0.6912155693
273.1121354 0.7502314216
285.1121354 1.368165795
287.1277855 1.118438973
289.1434356 1.206940211
299.1277855 3.820856989
317.1383502 7.637282726

Name: +ve in-silico MS/MS by CFM-ID for VERANJYMLVTGKK-UHFFFAOYSA-N
ID: VERANJYMLVTGKK-UHFFFAOYSA-N
Comment: Energy2
Num peaks: 31
55.01784114 1.562964564
69.0334912 1.1904856
75.02292652 1.011214563
77.03857658 2.011945983
79.05422664 2.875600973
91.05422664 1.241357936
93.06987671 1.223776443
105.0334912 1.468953442
107.0127558 1.325953314
107.0491413 2.076056326
109.0284058 1.169824558
111.0440559 1.314811674
117.0334912 0.9564078078
121.0647913 1.784478574
123.0440559 6.849548039
125.0597059 2.424111093
135.0440559 2.50487196
137.0597059 0.9614132558
149.0597059 2.289938618
151.0389705 1.655228545
151.075356 0.9623179796
153.0546206 1.653341379
161.0233204 1.047717678
163.0389705 1.736735285
165.0546206 2.448153839
167.0702706 3.984881273
177.0546206 2.239392829
179.0702706 1.823302202
195.0651853 4.853305731
259.0964854 1.105938128
289.1434356 1.134429852

Name: +ve in-silico MS/MS by CFM-ID for XZHKPJKDJCZDDY-BSYBQNESSA-N
ID: XZHKPJKDJCZDDY-BSYBQNESSA-N
Comment: Energy0
Num peaks: 23
59.04914126 1.563362013
71.04914126 2.206186304
85.06479133 0.9840412495
105.0334912 4.639918975
107.0491413 2.574376431
119.0491413 1.60427096
147.0440559 1.317673669
191.0702706 2.122920984
193.0859207 0.7744650596
209.0808353 2.136439884
219.0651853 0.8587448804
237.0757499 1.15032846
249.0757499 1.016171871
251.0914 1.056225403
271.0600999 0.7886068763
285.0757499 1.692703138
297.0757499 1.829736521
299.0914 2.057572493
321.1121354 2.918769347
325.1070501 2.010936423
327.1227001 1.182301703
339.1227001 23.17363908
357.1332648 20.57953932

Name: +ve in-silico MS/MS by CFM-ID for XZHKPJKDJCZDDY-BSYBQNESSA-N
ID: XZHKPJKDJCZDDY-BSYBQNESSA-N
Comment: Energy1
Num peaks: 31
39.02292652 1.816969742
55.01784114 1.43239077
55.05422664 1.00178422
67.05422664 2.668672924
69.0334912 0.9966823252
71.04914126 4.906934184
85.06479133 2.058345236
105.0334912 7.218644533
107.0491413 2.724212337
119.0491413 2.120045189
147.0440559 3.608840182
163.002585 1.103070437
165.0182351 1.024573811
179.0338851 0.9564078962
217.0495352 1.254896058
219.0651853 2.768187165
221.0808353 1.445005883
231.0651853 1.173435266
237.0757499 1.694991067
245.0808353 1.054912894
247.0600999 1.109103141
283.0600999 0.989578024
285.0757499 2.869928976
297.0757499 2.390823894
299.0914 1.517288728
301.1070501 1.058159562
321.1121354 3.792432592
327.1227001 1.706242698
329.1383502 1.160479062
339.1227001 8.993854212
357.1332648 2.994626422

Name: +ve in-silico MS/MS by CFM-ID for XZHKPJKDJCZDDY-BSYBQNESSA-N
ID: XZHKPJKDJCZDDY-BSYBQNESSA-N
Comment: Energy2
Num peaks: 31
39.02292652 3.831198408
41.03857658 2.054391877
53.03857658 3.345736214
55.05422664 1.614048915
65.03857658 1.859852392
69.0334912 1.081375609
71.04914126 3.825735276
75.02292652 1.197803006
77.03857658 2.229311661
79.05422664 1.125393255
89.03857658 1.059965022
91.05422664 2.097911286
105.0334912 4.89097616
107.0491413 1.606104117
117.0334912 1.387730302
119.0491413 4.256735031
137.0233204 3.445635747
147.0440559 1.462536009
165.0182351 1.318967613
177.0546206 2.698019147
179.0338851 1.343688771
191.0702706 1.498091084
193.0859207 1.108362359
205.0495352 2.097157884
219.0651853 1.23284008
231.0651853 1.63238577
233.0808353 1.130004105
299.0914 1.366365919
311.1277855 1.70399556
321.1121354 2.966406123
327.1227001 1.401277822

Name: +ve in-silico MS/MS by CFM-ID for XZHKPJKDJCZDDY-PCQRNZFRSA-N
ID: XZHKPJKDJCZDDY-PCQRNZFRSA-N
Comment: Energy0
Num peaks: 23
59.04914126 1.563362013
71.04914126 2.206186304
85.06479133 0.9840412495
105.0334912 4.639918975
107.0491413 2.574376431
119.0491413 1.60427096
147.0440559 1.317673669
191.0702706 2.122920984
193.0859207 0.7744650596
209.0808353 2.136439884
219.0651853 0.8587448804
237.0757499 1.15032846
249.0757499 1.016171871
251.0914 1.056225403
271.0600999 0.7886068763
285.0757499 1.692703138
297.0757499 1.829736521
299.0914 2.057572493
321.1121354 2.918769347
325.1070501 2.010936423
327.1227001 1.182301703
339.1227001 23.17363908
357.1332648 20.57953932

Name: +ve in-silico MS/MS by CFM-ID for XZHKPJKDJCZDDY-PCQRNZFRSA-N
ID: XZHKPJKDJCZDDY-PCQRNZFRSA-N
Comment: Energy1
Num peaks: 31
39.02292652 1.816969742
55.01784114 1.43239077
55.05422664 1.00178422
67.05422664 2.668672924
69.0334912 0.9966823252
71.04914126 4.906934184
85.06479133 2.058345236
105.0334912 7.218644533
107.0491413 2.724212337
119.0491413 2.120045189
147.0440559 3.608840182
163.002585 1.103070437
165.0182351 1.024573811
179.0338851 0.9564078962
217.0495352 1.254896058
219.0651853 2.768187165
221.0808353 1.445005883
231.0651853 1.173435266
237.0757499 1.694991067
245.0808353 1.054912894
247.0600999 1.109103141
283.0600999 0.989578024
285.0757499 2.869928976
297.0757499 2.390823894
299.0914 1.517288728
301.1070501 1.058159562
321.1121354 3.792432592
327.1227001 1.706242698
329.1383502 1.160479062
339.1227001 8.993854212
357.1332648 2.994626422

Name: +ve in-silico MS/MS by CFM-ID for XZHKPJKDJCZDDY-PCQRNZFRSA-N
ID: XZHKPJKDJCZDDY-PCQRNZFRSA-N
Comment: Energy2
Num peaks: 31
39.02292652 3.831198408
41.03857658 2.054391877
53.03857658 3.345736214
55.05422664 1.614048915
65.03857658 1.859852392
69.0334912 1.081375609
71.04914126 3.825735276
75.02292652 1.197803006
77.03857658 2.229311661
79.05422664 1.125393255
89.03857658 1.059965022
91.05422664 2.097911286
105.0334912 4.89097616
107.0491413 1.606104117
117.0334912 1.387730302
119.0491413 4.256735031
137.0233204 3.445635747
147.0440559 1.462536009
165.0182351 1.318967613
177.0546206 2.698019147
179.0338851 1.343688771
191.0702706 1.498091084
193.0859207 1.108362359
205.0495352 2.097157884
219.0651853 1.23284008
231.0651853 1.63238577
233.0808353 1.130004105
299.0914 1.366365919
311.1277855 1.70399556
321.1121354 2.966406123
327.1227001 1.401277822

Name: +ve in-silico MS/MS by CFM-ID for OEDUJSONNPLEJX-UHFFFAOYSA-N
ID: OEDUJSONNPLEJX-UHFFFAOYSA-N
Comment: Energy0
Num peaks: 17
55.05422664 3.401896197
69.06987671 1.918660723
105.0334912 1.76086136
135.0440559 1.782105612
163.0389705 1.072486953
193.0859207 7.091461406
195.1015708 1.954535232
203.0702706 1.063208038
217.0495352 2.292948525
221.0808353 7.656702009
223.0964854 1.435475582
301.0706646 1.922445288
313.0706646 3.112349922
315.0863146 3.021948929
329.1383502 1.063946075
339.1227001 8.03910173
357.1332648 32.06045396

Name: +ve in-silico MS/MS by CFM-ID for OEDUJSONNPLEJX-UHFFFAOYSA-N
ID: OEDUJSONNPLEJX-UHFFFAOYSA-N
Comment: Energy1
Num peaks: 31
39.02292652 1.482071837
55.05422664 9.939143885
69.06987671 5.667503613
95.04914126 1.605677907
105.0334912 5.974694522
107.0491413 5.032525546
109.0647913 1.155692133
111.0804414 1.232403529
113.0960915 1.2330699
121.0284058 1.277250646
123.0440559 2.253753256
135.0440559 3.657648806
137.0233204 1.420929989
145.0284058 1.706372927
163.002585 1.546249086
163.0389705 4.934714374
165.0182351 3.193149361
179.0338851 0.8909110059
193.0859207 1.738952951
195.1015708 1.102196937
203.0702706 1.861481323
205.0859207 0.920245423
221.0808353 4.587412297
223.0964854 1.354681314
263.0914 0.9888325496
301.0706646 2.785259619
317.1019647 0.958548283
327.1227001 0.8102252257
329.1383502 1.177127964
339.1227001 3.544987931
357.1332648 4.16047033

Name: +ve in-silico MS/MS by CFM-ID for OEDUJSONNPLEJX-UHFFFAOYSA-N
ID: OEDUJSONNPLEJX-UHFFFAOYSA-N
Comment: Energy2
Num peaks: 31
39.02292652 1.244820862
53.03857658 1.111113224
55.05422664 10.51830619
57.06987671 0.8785130862
65.03857658 6.664140203
67.05422664 2.264763422
69.06987671 2.661734912
77.03857658 1.154150311
79.01784114 1.752407057
79.05422664 1.565846048
83.08552677 0.8452105642
93.0334912 1.261685726
95.04914126 1.067243528
105.0334912 3.533021939
107.0491413 6.272287405
121.0284058 2.14315974
135.0440559 2.085234634
137.0233204 3.753070853
139.0389705 1.22647323
149.0597059 3.28614372
151.075356 1.263412303
153.0182351 1.097673209
163.002585 2.741541797
165.0182351 3.693929829
167.0338851 0.8406316364
189.0546206 0.8989790786
199.0389705 1.225913443
203.0702706 2.950344045
205.0859207 1.146279705
329.1383502 1.761190128
339.1227001 1.118533826

Name: +ve in-silico MS/MS by CFM-ID for VXFXIDYAHBBYTG-VMPITWQZSA-N
ID: VXFXIDYAHBBYTG-VMPITWQZSA-N
Comment: Energy0
Num peaks: 15
85.06479133 1.670094878
105.0334912 5.437834457
107.0491413 2.755881916
119.0491413 1.917225175
137.0233204 2.858566188
147.0440559 1.53445263
165.0182351 1.185184051
209.0808353 2.177617689
249.0757499 1.416620677
251.0914 1.332342353
267.0651853 3.033072924
271.0600999 3.021334961
285.0757499 15.95448395
339.1227001 8.886354345
357.1332648 27.17294742

Name: +ve in-silico MS/MS by CFM-ID for VXFXIDYAHBBYTG-VMPITWQZSA-N
ID: VXFXIDYAHBBYTG-VMPITWQZSA-N
Comment: Energy1
Num peaks: 31
41.03857658 0.6946872194
55.05422664 0.6724574745
57.0334912 2.115717909
59.04914126 5.164040633
67.05422664 2.148545646
71.04914126 8.655413314
73.06479133 1.47819564
83.04914126 1.539069949
85.06479133 8.778299318
87.08044139 1.167907114
105.0334912 7.08454876
107.0491413 2.553351392
119.0491413 2.063806758
129.0334912 0.8009010356
147.0440559 3.591709045
165.0182351 0.8236855729
177.0182351 0.8988221063
179.0338851 1.876441095
191.0338851 1.552972658
233.0444498 0.8188841486
237.0757499 1.592224098
247.0600999 1.537637108
249.0757499 1.148144778
263.0914 0.6747086633
267.0651853 1.214858636
279.0651853 2.372990478
285.0757499 1.906216954
297.0757499 5.187715771
299.0914 3.440287427
339.1227001 4.167028737
357.1332648 2.66196603

Name: +ve in-silico MS/MS by CFM-ID for VXFXIDYAHBBYTG-VMPITWQZSA-N
ID: VXFXIDYAHBBYTG-VMPITWQZSA-N
Comment: Energy2
Num peaks: 31
55.01784114 1.017518032
71.04914126 2.873740605
75.02292652 1.519860781
77.03857658 2.50712183
79.05422664 1.270956842
89.03857658 1.12234541
91.05422664 2.323474684
95.04914126 1.061268215
105.0334912 6.630808326
107.0491413 1.467210986
117.0334912 2.16025892
119.0491413 5.840958141
121.0647913 0.8428913346
137.0233204 9.716628542
139.0389705 3.800963964
145.0284058 1.040610494
147.0440559 1.463027604
163.002585 2.781777871
165.0182351 5.29788461
165.0546206 0.8950936033
167.0338851 1.619901087
179.0338851 1.855880066
189.0182351 1.113661481
191.0338851 1.81254631
205.0495352 0.9735887682
229.0495352 0.8631986868
231.0651853 1.027494454
255.0651853 1.463861674
257.0808353 2.528263001
267.0651853 5.936375711
285.0757499 1.152308958

Name: +ve in-silico MS/MS by CFM-ID for YFFSRJCLKHTMEO-UXBLZVDNSA-N
ID: YFFSRJCLKHTMEO-UXBLZVDNSA-N
Comment: Energy0
Num peaks: 17
55.05422664 3.346271919
69.06987671 1.917006997
105.0334912 5.738602871
107.0491413 3.340561159
119.0491413 1.985491904
147.0440559 1.602256598
209.0808353 3.862557637
211.0964854 1.269463172
237.0757499 2.030800217
249.0757499 1.583723048
251.0914 1.704594962
301.0706646 2.239330913
313.0706646 3.156295316
315.0863146 3.08186589
329.1383502 2.090094812
339.1227001 8.718224311
357.1332648 32.50365508

Name: +ve in-silico MS/MS by CFM-ID for YFFSRJCLKHTMEO-UXBLZVDNSA-N
ID: YFFSRJCLKHTMEO-UXBLZVDNSA-N
Comment: Energy1
Num peaks: 31
39.02292652 1.660573599
55.05422664 11.59108523
57.06987671 0.8179604254
69.06987671 6.285026586
105.0334912 8.453141431
107.0491413 3.596320167
109.0647913 0.7434599974
119.0491413 2.46555293
129.0334912 1.202345248
147.0440559 3.886628543
178.9974996 1.806718498
181.0131497 1.705035859
231.0287997 0.8026831384
233.0444498 1.173883183
235.0600999 0.8060204223
237.0757499 3.524381876
239.0914 1.088464035
247.0600999 1.939817509
249.0757499 1.910548244
261.0757499 0.6916529799
263.0914 1.165866002
283.0600999 0.7460888353
299.0550145 0.9228073422
301.0706646 4.038191731
313.0706646 1.030560137
315.0863146 0.7125245933
317.1019647 1.310175384
327.1227001 1.600191919
329.1383502 1.867166579
339.1227001 3.846697147
357.1332648 5.343682828

Name: +ve in-silico MS/MS by CFM-ID for YFFSRJCLKHTMEO-UXBLZVDNSA-N
ID: YFFSRJCLKHTMEO-UXBLZVDNSA-N
Comment: Energy2
Num peaks: 31
39.02292652 1.143374556
49.00727645 0.8468923478
53.03857658 1.422031927
55.05422664 11.78362049
65.03857658 4.650791995
67.05422664 2.061279636
69.06987671 2.742343555
75.02292652 1.464221858
77.03857658 2.403546162
79.05422664 1.720241261
83.08552677 0.9994476204
89.03857658 1.839747008
91.05422664 2.319648191
105.0334912 4.963136183
107.0491413 2.562659033
117.0334912 1.130240977
119.0491413 3.523950827
147.0440559 0.9284764034
149.0597059 0.8428637294
151.002585 1.597699093
153.0182351 2.958776803
178.9974996 1.424458698
181.0131497 1.419423097
187.0389705 1.753026766
189.0546206 0.8006382684
195.0287997 0.8452339451
217.0495352 1.585339806
297.1121354 0.802706632
327.1227001 0.9600015731
329.1383502 2.141541219
339.1227001 3.265410298

Name: +ve in-silico MS/MS by CFM-ID for SEELTQBSUPDEBS-VMPITWQZSA-N
ID: SEELTQBSUPDEBS-VMPITWQZSA-N
Comment: Energy0
Num peaks: 18
55.05422664 3.263678365
69.06987671 1.841722881
109.0284058 1.083249698
121.0284058 5.626149559
123.0440559 3.075727128
135.0440559 1.950160095
163.0389705 1.561794554
193.0859207 3.857177353
195.1015708 1.252512203
221.0808353 2.031525603
233.0808353 1.591230439
235.0964854 1.68404803
301.0706646 2.246322153
313.0706646 3.15887071
315.0863146 3.043539153
329.1383502 1.469936834
339.1227001 9.457653166
357.1332648 31.93619235

Name: +ve in-silico MS/MS by CFM-ID for SEELTQBSUPDEBS-VMPITWQZSA-N
ID: SEELTQBSUPDEBS-VMPITWQZSA-N
Comment: Energy1
Num peaks: 31
39.02292652 1.621562326
55.05422664 10.28596598
57.06987671 0.7783612452
69.06987671 5.816870164
109.0284058 1.272450288
121.0284058 7.51649848
123.0440559 2.844528052
135.0440559 2.455026607
145.0284058 0.8915631778
163.002585 1.777622714
163.0389705 3.255709629
165.0182351 1.632422719
215.0338851 0.7583535799
217.0495352 1.454403629
219.0651853 0.833683892
221.0808353 3.381744046
223.0964854 1.032179229
231.0651853 1.809158843
233.0808353 2.140355811
247.0964854 1.101943442
273.0757499 0.7711395368
283.0600999 0.7398957923
299.0550145 1.005851222
301.0706646 3.679487648
313.0706646 1.011919186
315.0863146 0.6743216508
317.1019647 1.244035587
327.1227001 2.159555015
329.1383502 2.583835364
339.1227001 4.130629621
357.1332648 4.914225322

Name: +ve in-silico MS/MS by CFM-ID for SEELTQBSUPDEBS-VMPITWQZSA-N
ID: SEELTQBSUPDEBS-VMPITWQZSA-N
Comment: Energy2
Num peaks: 31
39.02292652 1.079610584
49.00727645 1.707322281
51.02292652 1.101866794
53.03857658 1.698745013
55.05422664 10.65435857
65.03857658 6.959944666
67.05422664 1.998895526
69.06987671 1.988716696
75.02292652 1.241672491
77.03857658 0.9297840115
93.0334912 0.9241583485
103.0178411 0.8919810946
105.0334912 1.423592253
107.0491413 1.215666867
109.0284058 1.407096024
121.0284058 3.510743513
123.0440559 1.156340257
131.0127558 1.606413331
133.0284058 0.9257493413
135.0440559 3.356489112
137.0233204 3.836781
137.0597059 0.9345693984
139.0389705 1.139710726
149.0597059 1.503936573
151.075356 0.9772344239
163.002585 1.668616512
165.0182351 1.436519195
179.0338851 0.8818978923
295.0964854 1.015956484
329.1383502 1.877721383
339.1227001 3.933233468

Name: +ve in-silico MS/MS by CFM-ID for BWPBMIURMIJQSG-UHFFFAOYSA-N
ID: BWPBMIURMIJQSG-UHFFFAOYSA-N
Comment: Energy0
Num peaks: 11
107.0491413 2.45595184
121.0647913 1.799405912
149.0597059 1.894476081
167.0702706 5.084303292
169.0859207 1.51177208
195.0651853 5.38499948
223.0964854 1.3221101
285.1121354 4.92550853
287.1277855 1.779771127
299.1277855 9.786471885
317.1383502 44.35097288

Name: +ve in-silico MS/MS by CFM-ID for BWPBMIURMIJQSG-UHFFFAOYSA-N
ID: BWPBMIURMIJQSG-UHFFFAOYSA-N
Comment: Energy1
Num peaks: 28
105.0334912 2.176919344
107.0491413 7.518805802
109.0647913 1.305919882
121.0647913 3.968010191
131.0491413 1.307142388
139.0389705 0.8155644703
149.0597059 3.728612334
163.0389705 1.227816994
165.0546206 3.153229702
167.0702706 2.354433719
179.0702706 1.714468576
193.0495352 2.643439615
195.0651853 19.12346619
197.0808353 1.75147986
207.0651853 0.8291472502
209.0808353 2.590366432
221.0808353 0.8318304395
223.0964854 1.993178413
257.0808353 0.8437662639
259.0964854 1.610825539
263.1277855 1.048230825
273.1121354 0.839894482
285.1121354 2.637189563
287.1277855 1.236960597
289.1434356 1.091712246
299.1277855 3.42777306
301.1070501 1.060302492
317.1383502 7.604761146

Name: +ve in-silico MS/MS by CFM-ID for BWPBMIURMIJQSG-UHFFFAOYSA-N
ID: BWPBMIURMIJQSG-UHFFFAOYSA-N
Comment: Energy2
Num peaks: 31
55.01784114 1.483508612
71.04914126 1.084608004
75.02292652 1.011949552
77.03857658 2.013408341
79.05422664 2.877691068
91.05422664 1.242260201
93.06987671 1.224665929
95.04914126 1.038848122
105.0334912 1.470042448
107.0491413 2.333664407
111.0440559 2.937161068
117.0334912 0.9571100802
121.0647913 2.159565814
123.0440559 4.50674736
125.0597059 2.594194852
135.0440559 4.542587372
137.0233204 1.515141277
137.0597059 1.777233965
139.0389705 2.032571844
141.0546206 1.022321678
145.0284058 0.9135748227
151.0389705 2.967658536
153.0546206 2.167618731
163.0389705 2.016413582
165.0546206 3.074106628
167.0702706 4.19612872
179.0702706 2.113224796
195.0651853 4.807094482
229.0859207 0.9742972174
261.1121354 2.241152177
289.1434356 1.145461104

Name: +ve in-silico MS/MS by CFM-ID for NNXCNQPAHFXSDO-UHFFFAOYSA-N
ID: NNXCNQPAHFXSDO-UHFFFAOYSA-N
Comment: Energy0
Num peaks: 6
55.05422664 4.406488832
283.0600999 3.962170206
295.0600999 5.306153523
297.0757499 4.985999105
321.1121354 7.484271882
339.1227001 54.59549361

Name: +ve in-silico MS/MS by CFM-ID for NNXCNQPAHFXSDO-UHFFFAOYSA-N
ID: NNXCNQPAHFXSDO-UHFFFAOYSA-N
Comment: Energy1
Num peaks: 21
39.02292652 2.461760683
55.05422664 15.12685591
57.06987671 1.280523723
67.05422664 1.184045178
69.06987671 8.679242498
255.0651853 2.064479982
261.0757499 1.190227422
265.0495352 1.495713882
279.1015708 1.268717771
281.0444498 2.32416872
283.0600999 9.193163368
291.1015708 0.885017017
293.1172208 1.412183638
295.0600999 2.228426985
295.1328709 1.324535795
297.0757499 1.404134739
299.0914 1.773300636
309.1121354 2.62007216
311.1277855 8.123507972
321.1121354 4.055820611
339.1227001 10.08578489

Name: +ve in-silico MS/MS by CFM-ID for NNXCNQPAHFXSDO-UHFFFAOYSA-N
ID: NNXCNQPAHFXSDO-UHFFFAOYSA-N
Comment: Energy2
Num peaks: 31
39.02292652 2.982269313
41.03857658 1.422517464
49.00727645 1.224013269
51.02292652 1.574788111
53.03857658 2.774983293
55.05422664 14.6090092
57.06987671 1.344925452
65.03857658 6.572153896
67.05422664 3.379163424
69.06987671 2.569885092
79.05422664 1.426588648
83.08552677 1.111022842
89.03857658 1.706088803
101.0385766 1.419756617
199.0389705 2.942203086
201.0546206 1.964426071
202.9974996 1.240709037
211.0389705 2.023684161
223.0389705 1.53446332
225.0546206 2.304608929
227.0702706 1.037028417
229.0495352 1.906993555
239.0702706 1.30500041
255.0651853 1.613634481
265.0495352 1.789058027
277.0859207 1.051473954
283.0600999 1.128334396
291.1015708 1.420355309
293.1172208 1.077543695
311.1277855 1.330480278
321.1121354 2.916110655

Name: +ve in-silico MS/MS by CFM-ID for QMYILUYFNCCEPY-UHFFFAOYSA-N
ID: QMYILUYFNCCEPY-UHFFFAOYSA-N
Comment: Energy0
Num peaks: 18
55.05422664 3.373195612
69.06987671 1.92577581
133.0284058 3.799078298
135.0440559 1.933976241
137.0597059 2.375839768
153.0546206 1.34794325
193.0859207 2.305286209
205.0859207 0.9551840301
219.0651853 0.993398839
221.0808353 5.183177464
247.0964854 2.16698415
287.0550145 1.01431653
301.0706646 2.454898916
313.0706646 3.256939825
315.0863146 3.235457298
317.1019647 0.8407031562
339.1227001 9.580898222
357.1332648 33.26223679

Name: +ve in-silico MS/MS by CFM-ID for QMYILUYFNCCEPY-UHFFFAOYSA-N
ID: QMYILUYFNCCEPY-UHFFFAOYSA-N
Comment: Energy1
Num peaks: 31
39.02292652 1.40641079
55.05422664 11.57663235
57.06987671 0.7710857497
69.06987671 6.11571357
121.0284058 6.242861442
123.0440559 4.493462001
135.0440559 0.98686904
137.0233204 1.072426137
137.0597059 1.842439822
139.0389705 1.719128492
149.0233204 0.7753398802
163.0389705 0.9858858929
165.0182351 0.776783802
165.0546206 1.095395592
175.075356 0.7555507343
201.0546206 1.722747194
203.0702706 3.161687163
205.0859207 3.036837609
219.0651853 1.287563433
219.1015708 0.7418914935
221.0808353 3.447997551
247.0964854 1.313564718
283.0600999 1.43012154
299.0550145 1.386108308
301.0706646 4.273117366
313.0706646 0.9925677195
317.1019647 1.219206816
327.1227001 0.8779367444
329.1383502 2.658747881
339.1227001 4.596581873
357.1332648 4.836680233

Name: +ve in-silico MS/MS by CFM-ID for QMYILUYFNCCEPY-UHFFFAOYSA-N
ID: QMYILUYFNCCEPY-UHFFFAOYSA-N
Comment: Energy2
Num peaks: 31
39.02292652 2.258329975
49.00727645 3.073390381
53.03857658 1.124007551
55.05422664 10.3070943
65.03857658 4.859068489
67.01784114 1.155176367
67.05422664 1.50116905
69.06987671 1.791859618
92.99710569 1.393521537
105.0334912 1.437605728
107.0491413 1.24639866
121.0284058 3.760943326
123.0440559 1.420019111
131.0491413 1.56724413
133.0284058 6.967080002
135.0440559 1.796227479
137.0233204 2.531710365
137.0597059 1.093049196
139.0389705 0.9222371324
141.0910061 1.069251812
165.0182351 1.696251523
173.0597059 2.338964009
175.075356 1.01143222
179.0338851 1.013674538
189.0182351 1.537202713
191.0338851 0.9468358089
193.0859207 1.219185412
203.0702706 0.998094738
205.0859207 1.123982232
329.1383502 1.097269465
339.1227001 2.899763394

Name: +ve in-silico MS/MS by CFM-ID for HEEKWMJDQSCIAI-UHFFFAOYSA-N
ID: HEEKWMJDQSCIAI-UHFFFAOYSA-N
Comment: Energy0
Num peaks: 16
55.05422664 3.321304982
69.06987671 1.884272713
121.0284058 5.730433222
123.0440559 3.117866692
135.0440559 1.988089762
163.0389705 1.605002633
193.0859207 3.981349251
195.1015708 1.276584398
221.0808353 2.07121036
233.0808353 1.622228309
235.0964854 1.716043446
301.0706646 2.316410858
313.0706646 3.209697118
315.0863146 3.103227594
339.1227001 10.49805427
357.1332648 32.8208136

Name: +ve in-silico MS/MS by CFM-ID for HEEKWMJDQSCIAI-UHFFFAOYSA-N
ID: HEEKWMJDQSCIAI-UHFFFAOYSA-N
Comment: Energy1
Num peaks: 31
39.02292652 1.485838167
55.05422664 10.70961551
57.06987671 0.7666567405
69.06987671 6.067504408
111.0440559 1.249291697
121.0284058 7.80373923
123.0440559 2.91962038
135.0440559 2.298057114
145.0284058 1.180134984
163.002585 1.820274714
163.0389705 3.480382443
165.0182351 1.689263399
189.0182351 0.7903069869
191.0338851 0.8657392713
215.0338851 0.7655536396
217.0495352 1.46915944
219.0651853 0.8035293177
221.0808353 3.421474844
223.0964854 1.043462656
231.0651853 1.828564311
233.0808353 2.163113742
247.0964854 1.532050636
283.0600999 0.8041491166
299.0550145 0.9928262663
301.0706646 3.907967562
313.0706646 0.9639471031
317.1019647 1.257303451
327.1227001 1.273139181
329.1383502 2.228514133
339.1227001 4.801433328
357.1332648 4.999481284

Name: +ve in-silico MS/MS by CFM-ID for HEEKWMJDQSCIAI-UHFFFAOYSA-N
ID: HEEKWMJDQSCIAI-UHFFFAOYSA-N
Comment: Energy2
Num peaks: 31
39.02292652 2.606717239
49.00727645 0.8485802113
53.03857658 1.997539752
55.05422664 11.17080737
65.03857658 6.404993565
67.01784114 0.9123651825
67.05422664 1.739487329
69.06987671 2.261151773
93.0334912 1.292416643
105.0334912 2.117018888
107.0491413 1.646158915
117.0334912 0.9712978454
121.0284058 3.702459227
123.0440559 1.037819159
133.0284058 1.348930911
135.0440559 3.618634251
137.0233204 4.110064209
137.0597059 0.9817855732
139.0389705 0.8741428141
149.0597059 1.579727912
151.075356 1.026406475
163.002585 1.703767251
165.0182351 1.547187719
175.075356 2.075213823
179.0338851 0.9300923336
189.0182351 1.097090859
189.0546206 0.9192809767
193.0859207 1.262650113
329.1383502 2.177041321
339.1227001 3.117364792
341.1019647 1.077223242

Name: +ve in-silico MS/MS by CFM-ID for DPUBFKCIJHBAQY-UHFFFAOYSA-N
ID: DPUBFKCIJHBAQY-UHFFFAOYSA-N
Comment: Energy0
Num peaks: 22
109.0284058 1.057614505
123.0440559 3.040307734
135.0440559 5.484167792
137.0597059 4.23702552
139.075356 0.9782854179
149.0597059 1.234898353
165.0546206 3.930547767
173.0233204 0.9902288713
175.0389705 1.084940539
177.0546206 4.061560696
179.0702706 1.273796734
217.0495352 0.9717038929
219.0651853 2.146181274
221.0808353 1.512405709
233.0808353 1.660048477
247.0964854 1.144468456
321.1121354 1.27276362
325.1070501 1.089482673
327.1227001 1.003441705
329.1383502 1.800581575
339.1227001 11.16896648
357.1332648 29.23326476

Name: +ve in-silico MS/MS by CFM-ID for DPUBFKCIJHBAQY-UHFFFAOYSA-N
ID: DPUBFKCIJHBAQY-UHFFFAOYSA-N
Comment: Energy1
Num peaks: 31
53.00219107 1.101718826
95.04914126 1.135531709
109.0284058 1.026791653
121.0284058 1.192741457
123.0440559 4.629856485
135.0440559 6.151722784
137.0597059 5.698818652
139.075356 0.8857123345
147.0440559 3.17306626
149.0597059 3.476002066
151.075356 0.8843759844
159.0440559 2.180804286
161.0233204 0.9138594922
161.0597059 1.272079612
163.0389705 1.314397997
165.0546206 5.635204153
173.0233204 0.8852881728
175.0389705 1.379822714
177.0546206 6.15549238
179.0702706 1.143069538
201.0546206 1.702329745
207.0651853 0.9332522081
215.0702706 1.027730039
217.0495352 1.613154907
219.0651853 2.377184234
233.0808353 1.59361437
325.1070501 1.204120887
327.1227001 2.674446107
329.1383502 2.561069872
339.1227001 2.225614654
357.1332648 2.654729466

Name: +ve in-silico MS/MS by CFM-ID for DPUBFKCIJHBAQY-UHFFFAOYSA-N
ID: DPUBFKCIJHBAQY-UHFFFAOYSA-N
Comment: Energy2
Num peaks: 31
41.00219107 1.217584318
43.01784114 1.51961479
49.00727645 1.069167687
51.02292652 1.046534792
53.00219107 1.7308158
55.01784114 1.129535355
65.03857658 2.332515708
75.02292652 1.584514668
79.01784114 1.044649639
95.04914126 1.353130101
103.0178411 1.376411499
105.0334912 2.379604472
107.0491413 2.749744114
109.0284058 1.849800442
119.0491413 1.252474903
121.0284058 2.073978657
123.0440559 4.455482266
135.0440559 4.601488098
137.0597059 3.505719924
145.0284058 1.043035877
147.0440559 2.02169595
149.0597059 3.197935209
159.0440559 1.01069783
161.0597059 1.519447017
163.075356 1.239774615
165.0546206 1.238959402
173.0597059 1.095745633
177.0546206 1.859128195
201.0546206 1.205267679
329.1383502 1.120377788
339.1227001 1.651904451

Name: +ve in-silico MS/MS by CFM-ID for JHWYCBGLQSIUBE-UHFFFAOYSA-N
ID: JHWYCBGLQSIUBE-UHFFFAOYSA-N
Comment: Energy0
Num peaks: 23
109.0284058 1.053966901
121.0284058 5.307866592
123.0440559 3.980517644
125.0597059 1.294098847
135.0440559 1.407587633
137.0597059 2.235709812
151.075356 1.284143337
161.0233204 0.9619022984
163.0389705 3.925155005
175.0389705 1.098589746
177.0546206 1.839015309
179.0702706 4.112365148
205.0495352 1.01993245
219.0651853 0.9634437061
233.0808353 2.121836316
235.0964854 1.715118651
247.0964854 1.141407218
321.1121354 1.270289725
325.1070501 1.086623313
327.1227001 1.00080816
329.1383502 1.795855926
339.1227001 11.13816169
357.1332648 29.1197327

Name: +ve in-silico MS/MS by CFM-ID for JHWYCBGLQSIUBE-UHFFFAOYSA-N
ID: JHWYCBGLQSIUBE-UHFFFAOYSA-N
Comment: Energy1
Num peaks: 31
53.00219107 1.103197254
107.0491413 1.013903012
109.0284058 1.026839142
121.0284058 5.323926537
123.0440559 2.975058107
131.0127558 0.8543918439
135.0440559 4.297228016
137.0597059 4.500839637
145.0284058 2.171910692
147.0440559 1.273691263
149.0597059 1.2022422
151.075356 3.318744682
161.0233204 1.486758843
161.0597059 2.173773533
163.0389705 5.996088884
175.0389705 0.8693147377
177.0546206 2.270233848
179.0702706 5.795790702
201.0546206 1.180066305
205.0495352 1.429578313
215.0702706 0.8670018487
219.0651853 1.208319552
221.0808353 1.227022294
231.0651853 1.452829126
233.0808353 1.688366371
247.0964854 0.8777945298
325.1070501 1.197795464
327.1227001 2.66039685
329.1383502 2.547616198
339.1227001 2.212004597
357.1332648 2.630308177

Name: +ve in-silico MS/MS by CFM-ID for JHWYCBGLQSIUBE-UHFFFAOYSA-N
ID: JHWYCBGLQSIUBE-UHFFFAOYSA-N
Comment: Energy2
Num peaks: 31
41.00219107 1.352904207
43.01784114 1.231578526
49.00727645 1.366608466
53.00219107 1.658944549
55.01784114 1.093452188
65.03857658 2.183043139
75.02292652 2.026828449
79.01784114 0.9864268363
93.0334912 1.189292984
103.0178411 1.630363533
105.0334912 2.773524242
107.0491413 2.300066431
109.0284058 1.633212971
121.0284058 3.934563219
123.0440559 4.249822486
131.0127558 2.385804666
133.0284058 1.170668835
135.0440559 4.507546128
137.0597059 2.874999747
147.0440559 1.43742027
149.0597059 1.530322209
151.075356 2.069820329
159.0440559 1.500999368
161.0597059 1.158767466
163.0389705 1.727949329
175.075356 1.120533077
179.0702706 1.122949287
215.0702706 0.9428789595
283.0964854 0.9770159396
329.1383502 1.090421573
339.1227001 1.606831087

Name: +ve in-silico MS/MS by CFM-ID for YFELAJDRUMNYCR-UHFFFAOYSA-N
ID: YFELAJDRUMNYCR-UHFFFAOYSA-N
Comment: Energy0
Num peaks: 7
55.05422664 4.437315844
69.06987671 2.535753836
283.0600999 4.026348489
295.0600999 5.457152543
297.0757499 5.094144086
321.1121354 4.445811967
339.1227001 55.24895827

Name: +ve in-silico MS/MS by CFM-ID for YFELAJDRUMNYCR-UHFFFAOYSA-N
ID: YFELAJDRUMNYCR-UHFFFAOYSA-N
Comment: Energy1
Num peaks: 19
39.02292652 2.589886707
55.05422664 16.2343249
57.06987671 1.326558336
69.06987671 8.636911796
161.0233204 1.685686001
163.0389705 3.102755264
205.0859207 1.452599504
255.0651853 1.200810525
265.0495352 1.727223001
281.0444498 2.569332121
283.0600999 11.21139773
295.0600999 2.310016849
297.0757499 1.824642759
299.0914 2.046074894
309.1121354 2.78608429
311.1277855 3.018297367
321.1121354 3.718386077
323.0914 1.628916336
339.1227001 12.01120797

Name: +ve in-silico MS/MS by CFM-ID for YFELAJDRUMNYCR-UHFFFAOYSA-N
ID: YFELAJDRUMNYCR-UHFFFAOYSA-N
Comment: Energy2
Num peaks: 31
39.02292652 2.584252717
53.03857658 1.796079928
55.05422664 12.64493743
57.06987671 1.012442511
65.03857658 7.93422535
67.05422664 2.274874096
69.06987671 1.999800335
79.05422664 1.131748683
121.0284058 6.366520297
123.0440559 1.716387122
131.0491413 1.792532752
133.0284058 2.911231098
133.0647913 1.019352488
135.0440559 2.071050591
147.0440559 1.397853881
157.0284058 1.304307268
157.0647913 0.7923384876
159.0804414 0.9102861291
161.0233204 3.264410908
163.0389705 0.8352942808
173.0597059 5.561210229
175.075356 1.166005759
241.0495352 1.302229716
253.0495352 0.9645651618
265.0495352 1.879720266
269.0444498 0.920612971
293.0808353 0.854792204
297.1121354 0.8044912497
307.0964854 1.046736587
311.1277855 1.340484006
323.0914 1.889955863

Name: +ve in-silico MS/MS by CFM-ID for VBOYLFNGTSLAAZ-UHFFFAOYSA-N
ID: VBOYLFNGTSLAAZ-UHFFFAOYSA-N
Comment: Energy0
Num peaks: 18
55.05422664 3.376002654
69.06987671 1.928079801
133.0284058 3.80630103
135.0440559 1.937710976
137.0597059 2.380517626
153.0546206 1.328550935
193.0859207 2.308935494
205.0859207 0.9573278993
219.0651853 0.9874070976
221.0808353 5.191677805
247.0964854 2.170511677
287.0550145 1.015903667
301.0706646 2.497176825
313.0706646 3.26229998
315.0863146 3.240655662
317.1019647 0.8420632694
339.1227001 9.596376995
357.1332648 33.33798019

Name: +ve in-silico MS/MS by CFM-ID for VBOYLFNGTSLAAZ-UHFFFAOYSA-N
ID: VBOYLFNGTSLAAZ-UHFFFAOYSA-N
Comment: Energy1
Num peaks: 31
39.02292652 1.416631331
55.05422664 11.13899254
57.06987671 0.7741470013
69.06987671 6.019416591
121.0284058 6.460809131
123.0440559 4.516097175
135.0440559 0.9943161451
137.0233204 1.079135432
137.0597059 1.857260594
139.0389705 1.727521844
149.0233204 0.8239157262
163.0389705 0.9966234954
165.0182351 0.7821929791
165.0546206 0.8812348535
175.075356 0.817212181
185.0597059 0.776489584
201.0546206 1.729730687
203.0702706 3.498630335
205.0859207 3.157637357
219.0651853 1.283546769
221.0808353 3.463440399
247.0964854 1.319678662
283.0600999 1.492244764
299.0550145 1.391766207
301.0706646 4.402597072
313.0706646 0.9969628686
317.1019647 1.224267218
327.1227001 0.8814222002
329.1383502 2.669697666
339.1227001 4.61615368
357.1332648 4.869256115

Name: +ve in-silico MS/MS by CFM-ID for VBOYLFNGTSLAAZ-UHFFFAOYSA-N
ID: VBOYLFNGTSLAAZ-UHFFFAOYSA-N
Comment: Energy2
Num peaks: 31
39.02292652 1.525143355
49.00727645 3.090925354
53.03857658 1.130420482
55.05422664 10.24978981
65.03857658 4.357241014
67.01784114 1.184064116
67.05422664 1.512760355
69.06987671 1.789414486
89.03857658 1.612392528
92.99710569 1.40149873
105.0334912 1.614726281
107.0491413 1.172394661
121.0284058 3.847796962
123.0440559 1.447668839
133.0284058 7.07139922
135.0440559 1.820264864
137.0233204 2.557746399
137.0597059 1.127507346
139.0389705 0.9504253451
163.0389705 0.9216733215
165.0182351 1.739293908
173.0597059 2.298434669
175.075356 1.558797591
179.0338851 1.103429731
189.0182351 1.571783862
191.0338851 0.9813341673
193.0859207 1.226287717
203.0702706 1.019386299
205.0859207 1.137723267
329.1383502 1.103587818
339.1227001 2.916542225

Name: +ve in-silico MS/MS by CFM-ID for HEEKWMJDQSCIAI-VMPITWQZSA-N
ID: HEEKWMJDQSCIAI-VMPITWQZSA-N
Comment: Energy0
Num peaks: 16
55.05422664 3.320200161
69.06987671 1.884471389
121.0284058 5.731080062
123.0440559 3.118199997
135.0440559 1.988329227
163.0389705 1.605928507
193.0859207 3.981783123
195.1015708 1.276724007
221.0808353 2.071440553
233.0808353 1.622408109
235.0964854 1.716228986
301.0706646 2.316678006
313.0706646 3.210061028
315.0863146 3.103573832
339.1227001 10.49920946
357.1332648 32.82595936

Name: +ve in-silico MS/MS by CFM-ID for HEEKWMJDQSCIAI-VMPITWQZSA-N
ID: HEEKWMJDQSCIAI-VMPITWQZSA-N
Comment: Energy1
Num peaks: 31
39.02292652 1.651400404
55.05422664 10.54371915
57.06987671 0.7665920247
69.06987671 6.067002915
111.0440559 1.249186058
121.0284058 7.804455586
123.0440559 2.919370934
135.0440559 2.299280418
145.0284058 1.187091072
163.002585 1.82014531
163.0389705 3.491568798
165.0182351 1.689143309
189.0182351 0.7902508039
191.0338851 0.8656777258
215.0338851 0.7654938198
217.0495352 1.469036785
219.0651853 0.8034557527
221.0808353 3.421144263
223.0964854 1.043368816
231.0651853 1.828402943
233.0808353 2.162924507
247.0964854 1.53190232
283.0600999 0.8040919495
299.0550145 0.9927339495
301.0706646 3.907577356
313.0706646 0.9638555257
317.1019647 1.257193125
327.1227001 1.273032136
329.1383502 2.22832676
339.1227001 4.801004317
357.1332648 4.998770482

Name: +ve in-silico MS/MS by CFM-ID for HEEKWMJDQSCIAI-VMPITWQZSA-N
ID: HEEKWMJDQSCIAI-VMPITWQZSA-N
Comment: Energy2
Num peaks: 31
39.02292652 2.219638521
49.00727645 0.8520930629
53.03857658 2.00580893
55.05422664 11.48848946
65.03857658 6.431614976
67.01784114 0.8391852283
67.05422664 1.746758077
69.06987671 2.270637166
93.0334912 1.297766836
105.0334912 2.125782672
107.0491413 1.594159794
117.0334912 0.9753187088
121.0284058 3.736291445
123.0440559 1.04231466
133.0284058 1.358560019
135.0440559 3.653908253
137.0233204 4.127078564
137.0597059 0.9858962725
139.0389705 0.8777614866
149.0597059 1.586325554
151.075356 1.030686567
163.002585 1.710820304
165.0182351 1.553592583
175.075356 2.083804546
179.0338851 0.9339426194
189.0182351 1.101632466
189.0546206 0.9231455376
193.0859207 1.268138715
329.1383502 2.186156512
339.1227001 3.130602241
341.1019647 1.081733535

Name: +ve in-silico MS/MS by CFM-ID for KGFYDIZALLKOLQ-UHFFFAOYSA-N
ID: KGFYDIZALLKOLQ-UHFFFAOYSA-N
Comment: Energy0
Num peaks: 10
121.0647913 2.424014162
135.0804414 1.769951194
153.0546206 5.338955693
155.0702706 1.583889863
163.075356 1.843546692
181.0495352 5.433865991
285.1121354 7.465435913
287.1277855 2.316507898
299.1277855 8.377987526
317.1383502 43.65042415

Name: +ve in-silico MS/MS by CFM-ID for KGFYDIZALLKOLQ-UHFFFAOYSA-N
ID: KGFYDIZALLKOLQ-UHFFFAOYSA-N
Comment: Energy1
Num peaks: 26
107.0491413 1.953520482
121.0647913 7.685191097
123.0804414 1.347357594
135.0804414 4.02338131
145.0647913 1.195154293
149.0233204 1.261807105
151.0389705 2.994577553
153.0546206 2.631111005
155.0702706 0.9655709359
163.075356 3.763211845
165.0546206 1.820432311
179.0338851 2.680403317
181.0495352 19.86751419
183.0651853 1.688527072
187.0964854 1.223975207
195.0651853 2.673489359
207.0651853 0.8397417744
209.0808353 1.982458532
257.0808353 0.9330002999
259.0964854 1.802860465
263.1277855 1.141205654
285.1121354 3.655057492
287.1277855 0.8724600718
299.1277855 2.833433538
301.1070501 1.223905151
317.1383502 7.723410897

Name: +ve in-silico MS/MS by CFM-ID for KGFYDIZALLKOLQ-UHFFFAOYSA-N
ID: KGFYDIZALLKOLQ-UHFFFAOYSA-N
Comment: Energy2
Num peaks: 31
55.01784114 1.409507048
57.0334912 0.9308415769
63.02292652 0.9169308633
77.03857658 1.515169431
79.05422664 1.059499134
91.05422664 2.38941354
97.02840582 3.72916839
103.0542266 1.316730235
105.0698767 0.9715954839
107.0491413 2.437770716
111.0440559 4.420935414
113.0597059 1.095404343
121.0647913 2.778954615
123.0076704 1.009088506
123.0440559 2.686074434
125.0233204 1.008359613
135.0804414 1.596758805
139.0389705 2.243465246
149.0233204 3.085754479
151.0389705 5.376655627
153.0546206 5.952425093
161.0597059 0.943243049
165.0182351 1.201140286
165.0546206 2.599173305
167.0338851 2.326158687
181.0495352 5.921701016
257.0808353 1.137848267
259.0964854 1.470087598
261.1121354 2.23332697
271.0964854 1.410183232
289.1434356 1.210504711

Name: +ve in-silico MS/MS by CFM-ID for XCMICCXLNOOUBF-UHFFFAOYSA-N
ID: XCMICCXLNOOUBF-UHFFFAOYSA-N
Comment: Energy0
Num peaks: 14
131.0491413 5.581175438
133.0647913 3.406724457
135.0804414 2.582858179
145.0647913 1.54778651
151.075356 1.786792727
163.075356 1.653783561
165.0546206 1.630641348
169.0859207 1.271407548
181.0495352 1.239761608
183.0651853 2.183012182
267.1015708 2.364209717
285.1121354 3.939358412
299.1277855 25.97015983
317.1383502 25.17109489

Name: +ve in-silico MS/MS by CFM-ID for XCMICCXLNOOUBF-UHFFFAOYSA-N
ID: XCMICCXLNOOUBF-UHFFFAOYSA-N
Comment: Energy1
Num peaks: 30
107.0491413 1.2004048
109.0647913 1.214447779
121.0647913 6.942765063
133.0647913 1.127594176
135.0440559 1.331356605
135.0804414 1.804706666
137.0597059 4.736276015
145.0647913 1.036508682
151.075356 2.337969276
153.0546206 1.418609852
161.0597059 0.9503631892
163.075356 1.61718174
165.0546206 6.125388391
165.0910061 1.16820434
167.0702706 4.987930355
181.0495352 2.462296489
181.0859207 1.205659016
183.0651853 6.027896068
245.1172208 0.9840304719
257.0808353 1.143662937
259.0964854 1.747381087
261.1121354 0.9253357652
263.1277855 1.027448036
267.1015708 2.986515648
269.1172208 1.453062734
285.1121354 3.360625125
287.1277855 1.130234123
299.1277855 9.859081552
301.1070501 1.090272345
317.1383502 7.306692201

Name: +ve in-silico MS/MS by CFM-ID for XCMICCXLNOOUBF-UHFFFAOYSA-N
ID: XCMICCXLNOOUBF-UHFFFAOYSA-N
Comment: Energy2
Num peaks: 31
49.00727645 2.310457594
51.02292652 0.9947622786
63.02292652 1.629867137
75.02292652 3.488678809
77.03857658 1.957107648
79.05422664 1.31766462
91.05422664 1.01350129
93.06987671 1.260075677
101.0385766 2.205855871
103.0542266 8.368853423
105.0334912 1.710255351
105.0698767 1.183048769
107.0491413 5.143432866
121.0647913 4.128062751
123.0440559 1.341226293
123.0804414 1.51249421
131.0491413 11.66123724
133.0647913 2.67926899
135.0440559 2.200475192
135.0804414 1.122135525
149.0597059 1.185734244
151.075356 0.9189449694
161.0597059 1.125042355
163.075356 2.126571409
165.0546206 1.421362528
167.0702706 0.9141468137
179.0702706 2.180887978
243.1015708 1.585879065
267.1015708 1.523788477
269.1172208 1.652288029
283.0964854 1.374134682

Name: +ve in-silico MS/MS by CFM-ID for RZUPNNLCPKZXDD-UHFFFAOYSA-N
ID: RZUPNNLCPKZXDD-UHFFFAOYSA-N
Comment: Energy0
Num peaks: 10
137.0597059 1.824746558
151.0389705 2.923481358
153.0546206 16.72392328
155.0702706 1.730556276
167.0702706 2.132376422
177.0910061 1.975595574
181.0859207 1.569023565
195.1015708 1.875328543
285.1121354 5.377790079
317.1383502 44.2734467

Name: +ve in-silico MS/MS by CFM-ID for RZUPNNLCPKZXDD-UHFFFAOYSA-N
ID: RZUPNNLCPKZXDD-UHFFFAOYSA-N
Comment: Energy1
Num peaks: 15
121.0284058 2.314891677
123.0440559 2.312539412
135.0440559 4.768502416
137.0597059 2.759245533
139.0389705 1.13398159
139.075356 1.179730152
151.0389705 8.922877339
151.075356 1.803532699
153.0546206 38.79231177
167.0702706 4.311350413
195.1015708 1.324406639
259.0964854 1.159427873
285.1121354 2.317595631
299.1277855 1.468130635
317.1383502 6.320985584

Name: +ve in-silico MS/MS by CFM-ID for RZUPNNLCPKZXDD-UHFFFAOYSA-N
ID: RZUPNNLCPKZXDD-UHFFFAOYSA-N
Comment: Energy2
Num peaks: 31
67.01784114 1.076643524
81.0334912 1.227989175
97.02840582 1.611677876
105.0334912 1.04772817
107.0491413 2.418080575
119.0491413 3.025904811
121.0284058 5.653619171
123.0440559 6.313700211
125.0597059 1.069779422
133.0647913 1.245881575
135.0440559 5.858591438
137.0233204 1.880218189
137.0597059 9.398082646
139.0389705 3.562218343
139.075356 1.217785392
147.0440559 1.566465785
147.0804414 1.658732789
149.0597059 2.025704381
151.0389705 2.66728895
151.075356 1.142982063
153.0546206 7.61315266
155.0702706 1.297363172
163.075356 1.152800641
165.0546206 0.8930800465
175.075356 1.172150443
177.0910061 1.046349759
179.1066561 1.14126037
259.0964854 0.9487246118
261.1121354 1.135753125
271.0964854 0.8334443809
299.1277855 0.9032228665

Name: +ve in-silico MS/MS by CFM-ID for XFWQJKIQUYCNBC-HNNXBMFYSA-N
ID: XFWQJKIQUYCNBC-HNNXBMFYSA-N
Comment: Energy0
Num peaks: 9
153.0546206 1.560407953
163.075356 2.491148869
165.0546206 2.901086971
165.0910061 1.650815185
167.0702706 17.9732305
181.0859207 3.12051548
285.1121354 6.432698928
287.1277855 2.248190661
317.1383502 42.70521003

Name: +ve in-silico MS/MS by CFM-ID for XFWQJKIQUYCNBC-HNNXBMFYSA-N
ID: XFWQJKIQUYCNBC-HNNXBMFYSA-N
Comment: Energy1
Num peaks: 17
113.0597059 1.331976004
135.0440559 5.489332911
137.0597059 3.962084698
151.0389705 1.036508075
151.075356 2.012498631
153.0546206 2.66034998
163.075356 1.171245919
165.0546206 7.574507337
167.0702706 36.43871342
179.0702706 1.043889653
181.0859207 3.491650982
259.0964854 1.460707939
263.1277855 1.320761043
285.1121354 3.11808577
287.1277855 1.439374081
289.1434356 1.107615854
317.1383502 5.475986936

Name: +ve in-silico MS/MS by CFM-ID for XFWQJKIQUYCNBC-HNNXBMFYSA-N
ID: XFWQJKIQUYCNBC-HNNXBMFYSA-N
Comment: Energy2
Num peaks: 31
49.00727645 1.451215399
57.0334912 1.76863377
95.04914126 0.9010553246
107.0127558 0.7440999097
109.0284058 1.102178922
111.0440559 1.660281298
113.0597059 0.9092098035
123.0440559 6.644126578
133.0647913 4.296513937
135.0440559 8.049149803
137.0597059 7.192537913
139.075356 0.9553627012
147.0440559 0.7027974613
149.0597059 2.182757849
151.0389705 3.457691996
151.075356 4.370548228
153.0546206 4.370623895
155.0702706 1.523902934
161.0597059 2.2199816
163.075356 2.037694226
165.0546206 1.841113429
165.0910061 2.032811136
167.0702706 7.077317942
169.1223062 1.540180576
177.0546206 0.8530927489
257.0808353 1.645028498
259.0964854 0.8973626425
261.1121354 1.682269152
271.0964854 0.7820439891
285.1121354 0.6945037952
299.1277855 0.7703866613

Name: +ve in-silico MS/MS by CFM-ID for IPXXMSXJVCGTCG-UHFFFAOYSA-N
ID: IPXXMSXJVCGTCG-UHFFFAOYSA-N
Comment: Energy0
Num peaks: 6
177.0910061 4.551613767
251.0702706 6.281891238
265.0495352 5.003472206
267.0651853 12.52866142
321.1121354 15.65276125
339.1227001 39.63071128

Name: +ve in-silico MS/MS by CFM-ID for IPXXMSXJVCGTCG-UHFFFAOYSA-N
ID: IPXXMSXJVCGTCG-UHFFFAOYSA-N
Comment: Energy1
Num peaks: 22
105.0334912 2.952299694
107.0491413 1.07245658
159.0804414 1.650461931
175.075356 1.60499246
177.0910061 2.795953877
213.0546206 0.9117932528
239.0702706 3.050986764
249.0546206 2.489126882
251.0702706 4.463456484
261.0546206 1.212304355
265.0495352 8.394723793
267.0651853 21.89829657
269.0808353 1.611552718
279.0651853 2.359261911
281.0808353 2.242649568
293.1172208 1.055437546
297.0757499 1.988762989
303.1015708 1.694885057
309.1121354 1.705743427
311.1277855 2.212067968
321.1121354 6.017155062
339.1227001 6.979294115

Name: +ve in-silico MS/MS by CFM-ID for IPXXMSXJVCGTCG-UHFFFAOYSA-N
ID: IPXXMSXJVCGTCG-UHFFFAOYSA-N
Comment: Energy2
Num peaks: 31
41.00219107 1.079203173
41.03857658 1.059458313
49.00727645 1.588939796
65.03857658 3.984240312
67.05422664 3.269372873
69.0334912 2.153362474
83.04914126 4.375530449
85.06479133 1.808819902
91.05422664 3.236113618
105.0334912 2.732411587
115.0542266 2.669088519
121.0284058 1.567662733
129.0334912 0.9296140931
131.0491413 1.870647247
135.0440559 0.9355133903
137.0233204 1.600687612
159.0804414 2.049041969
175.075356 1.144938129
199.075356 1.339292444
223.075356 5.544891392
225.0546206 2.192446398
235.0389705 1.763295397
235.075356 5.511694127
251.0702706 6.600309734
253.0859207 0.888477807
265.0495352 1.785037769
279.0651853 2.835168306
281.0808353 2.102087724
303.1015708 0.9153057678
321.1121354 0.9530958843
323.0914 1.020702347

Name: +ve in-silico MS/MS by CFM-ID for QHOGIWOAXCXNES-UHFFFAOYSA-N
ID: QHOGIWOAXCXNES-UHFFFAOYSA-N
Comment: Energy0
Num peaks: 6
67.05422664 1.484638907
69.06987671 6.699065484
95.04914126 1.910720027
313.1070501 1.45408909
321.1121354 14.21952584
339.1227001 60.99782682

Name: +ve in-silico MS/MS by CFM-ID for QHOGIWOAXCXNES-UHFFFAOYSA-N
ID: QHOGIWOAXCXNES-UHFFFAOYSA-N
Comment: Energy1
Num peaks: 19
65.03857658 2.071924848
67.05422664 5.615269118
69.06987671 13.74835597
95.04914126 2.801849389
201.0546206 1.057761545
245.0808353 1.006859141
293.0808353 0.8980823467
295.0964854 1.621670547
297.1121354 1.295872105
303.1015708 1.622780268
307.0964854 1.423136294
309.0757499 1.666466586
309.1121354 2.989628386
311.0914 1.560762776
311.1277855 5.644586706
313.1070501 2.206885926
321.1121354 10.37429753
323.0914 1.165953873
339.1227001 21.6753561

Name: +ve in-silico MS/MS by CFM-ID for QHOGIWOAXCXNES-UHFFFAOYSA-N
ID: QHOGIWOAXCXNES-UHFFFAOYSA-N
Comment: Energy2
Num peaks: 31
49.00727645 2.316245116
51.02292652 3.279625408
53.03857658 2.777290122
63.02292652 3.68379909
65.03857658 6.774060215
67.05422664 9.43808724
69.06987671 2.752966161
77.03857658 1.446793844
81.06987671 1.816002845
83.08552677 1.375802119
95.04914126 2.560731728
105.0334912 1.294879832
107.0491413 1.440786579
117.0334912 1.146920695
133.0284058 1.057403301
149.0597059 1.161792295
175.075356 2.698132516
177.0910061 0.9955752163
201.0546206 2.821885459
203.0702706 1.900735765
205.0859207 1.211806797
215.0338851 1.067441607
233.0808353 0.991352211
293.1172208 2.896649724
295.0964854 1.59579005
303.1015708 2.634398426
305.0808353 2.346323034
309.1121354 1.181382401
311.1277855 1.163687641
321.1121354 2.967482289
323.0914 0.9953095821

Name: +ve in-silico MS/MS by CFM-ID for XIQJWMALSPXBMN-UHFFFAOYSA-N
ID: XIQJWMALSPXBMN-UHFFFAOYSA-N
Comment: Energy0
Num peaks: 6
69.06987671 1.877184569
73.06479133 8.039253692
281.0444498 2.921576547
283.0600999 16.18656528
321.1121354 10.60878735
339.1227001 44.38340226

Name: +ve in-silico MS/MS by CFM-ID for XIQJWMALSPXBMN-UHFFFAOYSA-N
ID: XIQJWMALSPXBMN-UHFFFAOYSA-N
Comment: Energy1
Num peaks: 15
67.05422664 1.140417643
73.06479133 5.044178419
95.04914126 1.406044879
253.0495352 1.650758172
255.0651853 4.249461925
265.0495352 4.75793743
279.0651853 1.15007593
281.0444498 8.811326032
281.0808353 1.121667605
283.0600999 32.88607518
297.0757499 3.315170279
309.1121354 1.306902087
311.1277855 2.013355073
321.1121354 5.008409714
339.1227001 6.551027582

Name: +ve in-silico MS/MS by CFM-ID for XIQJWMALSPXBMN-UHFFFAOYSA-N
ID: XIQJWMALSPXBMN-UHFFFAOYSA-N
Comment: Energy2
Num peaks: 31
41.03857658 1.302273175
55.05422664 5.137639986
57.0334912 0.9942437895
63.02292652 1.912526119
65.03857658 3.443295671
67.05422664 3.647085675
69.06987671 1.077844286
73.06479133 2.556434619
95.04914126 2.026399051
105.0334912 1.187776072
117.0334912 1.02115798
119.0491413 1.057142637
121.0284058 1.085533429
137.0233204 1.243396663
161.0233204 1.440782777
165.0182351 1.346258441
189.0182351 0.9688067381
201.0546206 1.268997564
225.0546206 1.179798798
229.0495352 1.246599423
253.0495352 3.582193283
255.0651853 3.954831122
261.0546206 1.151652388
263.0702706 1.253166196
265.0495352 7.335423403
277.0495352 1.025557083
279.0651853 2.94557843
281.0444498 1.605331549
281.0808353 3.999770504
283.0600999 1.89387225
321.1121354 1.085519804

Name: +ve in-silico MS/MS by CFM-ID for AMCPULFLJZMXJI-UHFFFAOYSA-N
ID: AMCPULFLJZMXJI-UHFFFAOYSA-N
Comment: Energy0
Num peaks: 18
55.05422664 3.38539061
69.06987671 1.927399246
111.0440559 0.8790703566
133.0284058 3.758096328
135.0440559 1.865044604
137.0597059 2.354667096
193.0859207 2.254523909
205.0859207 1.046296179
219.0651853 0.9827421185
221.0808353 5.142722143
247.0964854 3.969084661
287.0550145 0.9991929017
301.0706646 2.418158951
313.0706646 3.258725402
315.0863146 3.244230385
317.1019647 0.8299353743
339.1227001 9.565020414
357.1332648 32.77045501

Name: +ve in-silico MS/MS by CFM-ID for AMCPULFLJZMXJI-UHFFFAOYSA-N
ID: AMCPULFLJZMXJI-UHFFFAOYSA-N
Comment: Energy1
Num peaks: 31
39.02292652 1.576197617
55.05422664 10.45311659
57.06987671 0.7701387155
69.06987671 5.680826653
111.0440559 2.553652814
121.0284058 3.239452405
123.0440559 7.080250776
125.0597059 0.9278832902
135.0440559 1.117237303
137.0597059 2.252632024
163.0389705 1.102698793
165.0546206 0.8829173524
179.0338851 1.37987652
181.0495352 1.907553305
201.0546206 1.030365036
203.0702706 1.48964462
205.0859207 1.382065839
219.0651853 1.285832279
221.0808353 3.351552962
245.0808353 0.8691341513
283.0600999 0.8556798142
299.0550145 1.192768567
301.0706646 4.555538149
313.0706646 1.002565489
315.0863146 0.7912899192
317.1019647 0.9755172428
327.1227001 2.075797165
329.1383502 3.755016198
339.1227001 4.679566294
341.1019647 0.867993137
357.1332648 4.826617886

Name: +ve in-silico MS/MS by CFM-ID for AMCPULFLJZMXJI-UHFFFAOYSA-N
ID: AMCPULFLJZMXJI-UHFFFAOYSA-N
Comment: Energy2
Num peaks: 31
39.02292652 1.806624016
41.03857658 0.8371057764
49.00727645 3.103404157
53.03857658 1.435769887
55.05422664 12.35267848
65.03857658 4.455735517
67.01784114 0.968715791
67.05422664 1.303982008
69.06987671 1.550434669
91.01784114 1.165114819
105.0334912 2.380254491
107.0491413 0.955882216
119.0491413 0.8947659761
121.0284058 4.399720301
121.0647913 0.7980563891
123.0440559 3.034229462
131.0491413 1.112356472
133.0284058 6.728291779
135.0440559 1.431880882
137.0233204 0.9213922502
137.0597059 0.9435961142
149.0233204 1.236802232
165.0182351 1.656092502
173.0597059 2.413595972
179.0338851 1.422693163
201.0546206 1.20494597
203.0702706 1.46537217
205.0859207 1.588042179
329.1383502 1.468025844
339.1227001 3.370235933
341.1019647 0.7527113542

Name: +ve in-silico MS/MS by CFM-ID for CCQYTBSOADZYAG-UHFFFAOYSA-N
ID: CCQYTBSOADZYAG-UHFFFAOYSA-N
Comment: Energy0
Num peaks: 14
65.03857658 2.460061922
67.05422664 2.262066298
85.06479133 1.840253251
95.04914126 2.334184624
97.06479133 1.541148516
173.0597059 1.847468797
175.075356 2.244433909
191.0702706 2.68889449
265.0495352 1.564327038
267.0651853 1.373286838
269.0808353 1.747865208
283.0600999 2.065983644
321.1121354 3.180806132
339.1227001 53.80555544

Name: +ve in-silico MS/MS by CFM-ID for CCQYTBSOADZYAG-UHFFFAOYSA-N
ID: CCQYTBSOADZYAG-UHFFFAOYSA-N
Comment: Energy1
Num peaks: 29
41.03857658 0.9993319849
43.05422664 1.456657447
65.03857658 0.9780240501
67.05422664 1.25272868
69.0334912 1.655117968
69.06987671 0.9989586336
71.04914126 3.452358652
147.0440559 2.987602536
149.0597059 1.302311002
163.0389705 1.070442202
165.0546206 1.43740091
173.0597059 2.922153764
175.075356 2.794102256
189.0546206 4.244209365
191.0702706 11.61631121
203.0702706 1.923246139
205.0859207 2.332181031
253.0495352 0.938408966
255.0651853 1.082764059
265.0495352 1.057336532
271.0600999 2.264289566
281.0444498 1.32599799
283.0600999 2.373402135
297.1121354 0.9835541648
309.1121354 2.508373787
311.1277855 3.143616359
321.1121354 4.788579005
323.0914 2.876561972
339.1227001 13.42931597

Name: +ve in-silico MS/MS by CFM-ID for CCQYTBSOADZYAG-UHFFFAOYSA-N
ID: CCQYTBSOADZYAG-UHFFFAOYSA-N
Comment: Energy2
Num peaks: 31
39.02292652 2.174454748
41.03857658 0.7229587901
49.00727645 2.349986064
51.02292652 1.32281829
53.00219107 1.570478467
55.05422664 2.613397164
65.03857658 16.66866566
67.05422664 1.112581829
69.0334912 0.8063520331
69.06987671 0.8068743846
71.08552677 0.7708762778
95.04914126 3.173084393
97.06479133 1.004818404
105.0334912 9.798866162
107.0491413 1.525217862
121.0284058 10.76450736
123.0440559 2.047183627
133.0284058 0.9318597415
135.0440559 0.8709235548
147.0440559 1.241973897
157.0647913 0.8266493347
161.0233204 1.634800927
173.0597059 2.634151288
185.0597059 0.6952631308
225.0546206 0.6887172791
237.0546206 0.9464439375
253.0495352 1.508911464
265.0495352 3.449365385
281.0444498 1.244227433
307.0964854 0.8451590367
311.1277855 1.376449854

Name: +ve in-silico MS/MS by CFM-ID for MIYTVBARXCVVHZ-VMEOHVCESA-N
ID: MIYTVBARXCVVHZ-VMEOHVCESA-N
Comment: Energy0
Num peaks: 7
95.04914126 6.466548569
111.0440559 3.877057821
157.0647913 5.630794673
159.0804414 5.101667567
271.0600999 3.399652157
321.1121354 4.24391968
339.1227001 52.80509252

Name: +ve in-silico MS/MS by CFM-ID for MIYTVBARXCVVHZ-VMEOHVCESA-N
ID: MIYTVBARXCVVHZ-VMEOHVCESA-N
Comment: Energy1
Num peaks: 22
41.03857658 0.9613372257
43.05422664 1.404685005
65.03857658 1.250554358
69.0334912 1.705611612
95.04914126 1.774218158
97.06479133 1.056238094
157.0647913 10.98881299
159.0804414 11.91098508
161.0960915 1.468652158
165.0546206 1.340677053
181.0495352 2.870844524
187.075356 1.343099973
189.0910061 1.450967491
229.0859207 0.9733094951
269.0808353 1.160100504
271.0600999 1.603287906
283.0600999 3.442264774
309.1121354 2.315264564
311.1277855 2.125802382
321.1121354 5.179446159
323.0914 4.571637206
339.1227001 19.90000065

Name: +ve in-silico MS/MS by CFM-ID for MIYTVBARXCVVHZ-VMEOHVCESA-N
ID: MIYTVBARXCVVHZ-VMEOHVCESA-N
Comment: Energy2
Num peaks: 23
39.02292652 4.225214112
49.00727645 3.510862901
51.02292652 1.974377352
63.02292652 1.235871052
65.00219107 1.012755111
65.03857658 17.39685287
67.01784114 2.403248652
69.0334912 2.788406912
79.05422664 1.147163275
81.0334912 3.679291283
83.04914126 0.8415191975
91.05422664 2.361974022
95.04914126 4.572796272
97.06479133 1.454655082
105.0334912 7.844755241
111.0440559 7.675408406
131.0491413 1.042891379
157.0647913 4.682585634
159.0804414 2.800797879
173.0597059 4.6313625
251.0702706 0.9255178064
269.0808353 1.02256632
283.0600999 0.9820772219

Name: +ve in-silico MS/MS by CFM-ID for MIYTVBARXCVVHZ-APMMTJHUSA-N
ID: MIYTVBARXCVVHZ-APMMTJHUSA-N
Comment: Energy0
Num peaks: 7
95.04914126 6.466548569
111.0440559 3.877057821
157.0647913 5.630794673
159.0804414 5.101667567
271.0600999 3.399652157
321.1121354 4.24391968
339.1227001 52.80509252

Name: +ve in-silico MS/MS by CFM-ID for MIYTVBARXCVVHZ-APMMTJHUSA-N
ID: MIYTVBARXCVVHZ-APMMTJHUSA-N
Comment: Energy1
Num peaks: 22
41.03857658 0.9613372257
43.05422664 1.404685005
65.03857658 1.250554358
69.0334912 1.705611612
95.04914126 1.774218158
97.06479133 1.056238094
157.0647913 10.98881299
159.0804414 11.91098508
161.0960915 1.468652158
165.0546206 1.340677053
181.0495352 2.870844524
187.075356 1.343099973
189.0910061 1.450967491
229.0859207 0.9733094951
269.0808353 1.160100504
271.0600999 1.603287906
283.0600999 3.442264774
309.1121354 2.315264564
311.1277855 2.125802382
321.1121354 5.179446159
323.0914 4.571637206
339.1227001 19.90000065

Name: +ve in-silico MS/MS by CFM-ID for MIYTVBARXCVVHZ-APMMTJHUSA-N
ID: MIYTVBARXCVVHZ-APMMTJHUSA-N
Comment: Energy2
Num peaks: 23
39.02292652 4.225214112
49.00727645 3.510862901
51.02292652 1.974377352
63.02292652 1.235871052
65.00219107 1.012755111
65.03857658 17.39685287
67.01784114 2.403248652
69.0334912 2.788406912
79.05422664 1.147163275
81.0334912 3.679291283
83.04914126 0.8415191975
91.05422664 2.361974022
95.04914126 4.572796272
97.06479133 1.454655082
105.0334912 7.844755241
111.0440559 7.675408406
131.0491413 1.042891379
157.0647913 4.682585634
159.0804414 2.800797879
173.0597059 4.6313625
251.0702706 0.9255178064
269.0808353 1.02256632
283.0600999 0.9820772219

Name: +ve in-silico MS/MS by CFM-ID for ZBTYHECJEINCMD-UHFFFAOYSA-N
ID: ZBTYHECJEINCMD-UHFFFAOYSA-N
Comment: Energy0
Num peaks: 6
159.0804414 3.333777088
161.0960915 5.015989886
175.075356 23.43387875
283.0600999 4.480404079
321.1121354 3.780641388
339.1227001 40.24957771

Name: +ve in-silico MS/MS by CFM-ID for ZBTYHECJEINCMD-UHFFFAOYSA-N
ID: ZBTYHECJEINCMD-UHFFFAOYSA-N
Comment: Energy1
Num peaks: 21
65.03857658 3.328765633
67.05422664 3.089184682
83.04914126 1.424928216
85.06479133 2.991606775
95.04914126 1.475185925
105.0334912 1.270058696
123.0440559 1.247706007
159.0804414 1.862244029
163.0389705 1.269910244
175.075356 2.115473134
255.0651853 2.699788403
271.0600999 4.02403862
279.0651853 1.438298595
281.0444498 12.46905865
283.0600999 5.249579066
297.0757499 5.904459521
309.1121354 1.964866568
311.1277855 1.494735049
321.1121354 5.695130423
323.0914 3.518997192
339.1227001 16.3739288

Name: +ve in-silico MS/MS by CFM-ID for ZBTYHECJEINCMD-UHFFFAOYSA-N
ID: ZBTYHECJEINCMD-UHFFFAOYSA-N
Comment: Energy2
Num peaks: 25
49.00727645 1.566252255
51.02292652 0.9687355194
55.05422664 1.603180753
65.03857658 14.06208042
67.05422664 2.785259352
95.04914126 1.246631148
101.0385766 1.17148179
105.0334912 5.479112249
117.0334912 6.774764597
119.0491413 2.979422938
121.0284058 6.40749401
133.0284058 8.490129736
133.0647913 1.149703543
135.0440559 4.345724546
147.0804414 1.225986356
149.0597059 1.876701251
157.0647913 1.110373581
159.0804414 6.743656123
161.0960915 1.043968449
175.075356 3.887783021
177.0910061 1.138623656
253.0495352 1.04592782
255.0651853 0.9710037573
263.0338851 1.141568077
281.0444498 1.351751131

Name: +ve in-silico MS/MS by CFM-ID for YMGWJOIJYYZHCV-CYBMUJFWSA-N
ID: YMGWJOIJYYZHCV-CYBMUJFWSA-N
Comment: Energy0
Num peaks: 6
133.0647913 3.818363271
285.1121354 4.054938548
287.1277855 2.033929852
299.1277855 2.183122027
301.1070501 8.733423674
317.1383502 61.42428667

Name: +ve in-silico MS/MS by CFM-ID for YMGWJOIJYYZHCV-CYBMUJFWSA-N
ID: YMGWJOIJYYZHCV-CYBMUJFWSA-N
Comment: Energy1
Num peaks: 25
105.0334912 0.8791390406
129.0334912 1.07805047
131.0491413 2.216806199
133.0647913 4.014758082
135.0804414 0.8825247865
157.0647913 1.133924172
183.0651853 2.651447295
185.0808353 0.9757483284
187.075356 1.261870623
221.0808353 0.9135517613
223.0964854 2.483980021
229.0859207 1.509813855
233.1172208 1.729542877
271.0964854 2.732846
273.1121354 5.08067852
275.1277855 1.423392617
285.1121354 5.684639503
287.0914 1.328367884
287.1277855 3.947953252
289.1070501 1.414523125
289.1434356 3.230049279
291.1227001 1.528934631
299.1277855 1.988772346
301.1070501 10.38711581
317.1383502 19.63935664

Name: +ve in-silico MS/MS by CFM-ID for YMGWJOIJYYZHCV-CYBMUJFWSA-N
ID: YMGWJOIJYYZHCV-CYBMUJFWSA-N
Comment: Energy2
Num peaks: 31
39.02292652 1.327528881
85.02840582 1.57511179
87.04405588 1.054800567
105.0334912 1.878630121
115.0542266 1.087995224
131.0491413 1.318557573
133.0647913 1.08615488
143.0491413 2.07243733
145.0647913 1.136671797
155.0491413 2.186369492
157.0647913 7.412529356
159.0804414 1.744045039
183.0440559 1.174031101
185.0597059 1.76586319
187.075356 2.611236412
199.075356 4.636636028
201.0910061 3.360984741
209.0597059 2.43138682
213.0910061 1.532742905
215.0702706 2.555854594
217.0859207 1.202813241
227.0702706 2.060974108
229.0859207 1.069504055
241.0859207 1.543300288
271.0964854 2.049426333
273.1121354 4.21461092
285.1121354 5.189338361
287.1277855 4.698737965
289.1434356 1.03865842
299.1277855 1.847035312
301.1070501 3.602884332

Name: +ve in-silico MS/MS by CFM-ID for ANTDQLWDPMSOHB-UHFFFAOYSA-N
ID: ANTDQLWDPMSOHB-UHFFFAOYSA-N
Comment: Energy0
Num peaks: 8
89.05970595 2.388229233
267.0651853 14.1505564
269.0808353 2.300783659
297.0757499 3.282602638
299.0914 2.381559956
321.1121354 8.980154155
339.1227001 20.79772899
357.1332648 27.34380144

Name: +ve in-silico MS/MS by CFM-ID for ANTDQLWDPMSOHB-UHFFFAOYSA-N
ID: ANTDQLWDPMSOHB-UHFFFAOYSA-N
Comment: Energy1
Num peaks: 18
69.0334912 1.315559018
71.04914126 3.949852729
73.06479133 2.111984243
83.04914126 1.865186411
85.06479133 8.79194814
87.04405588 1.833685824
89.05970595 8.384453299
101.0597059 1.594646117
103.075356 6.005140543
239.0702706 2.115003029
249.0546206 4.598244401
251.0702706 1.215510387
267.0651853 16.48634824
269.0808353 2.322242122
311.1277855 1.174644232
321.1121354 6.534240527
339.1227001 6.318003958
357.1332648 3.814740038

Name: +ve in-silico MS/MS by CFM-ID for ANTDQLWDPMSOHB-UHFFFAOYSA-N
ID: ANTDQLWDPMSOHB-UHFFFAOYSA-N
Comment: Energy2
Num peaks: 31
39.02292652 1.271742038
41.03857658 1.06499543
57.0334912 1.384329627
59.04914126 1.572355724
69.0334912 1.706850623
71.04914126 2.549515862
73.06479133 1.375768352
77.00219107 5.709675567
83.04914126 1.116538227
85.06479133 1.146299702
95.04914126 1.18944903
105.0334912 5.526465735
119.0491413 1.358058234
121.0284058 1.30389699
149.0233204 2.411242752
173.0233204 3.498870569
175.0389705 1.514099465
213.0546206 1.285731923
225.0546206 3.478724398
235.0389705 1.182645292
237.0546206 2.552133505
239.0702706 6.334261291
249.0546206 5.262981249
251.0702706 4.956244111
267.0651853 3.613434356
269.0808353 1.295688739
279.0651853 0.9751858522
281.0808353 0.993064122
311.1277855 1.208706049
321.1121354 2.680974147
339.1227001 1.102957689

Name: +ve in-silico MS/MS by CFM-ID for VJDRSTHNWHVTNQ-UHFFFAOYSA-N
ID: VJDRSTHNWHVTNQ-UHFFFAOYSA-N
Comment: Energy0
Num peaks: 6
55.05422664 4.326031284
283.0600999 3.690200676
295.0600999 4.685510703
297.0757499 4.69082744
321.1121354 11.99077204
339.1227001 51.05569407

Name: +ve in-silico MS/MS by CFM-ID for VJDRSTHNWHVTNQ-UHFFFAOYSA-N
ID: VJDRSTHNWHVTNQ-UHFFFAOYSA-N
Comment: Energy1
Num peaks: 19
39.02292652 2.8318706
55.05422664 15.80974122
57.06987671 1.313088949
67.05422664 1.084466893
69.06987671 8.647321386
95.04914126 1.060325721
245.0808353 1.332140314
265.0495352 3.61667321
281.0444498 2.745203594
283.0600999 10.27398022
295.0600999 2.210649436
295.0964854 1.230415505
297.0757499 1.78008695
297.1121354 1.269133697
299.0914 2.203994367
309.1121354 1.716642707
311.1277855 2.933583326
321.1121354 6.214128229
339.1227001 12.04429532

Name: +ve in-silico MS/MS by CFM-ID for VJDRSTHNWHVTNQ-UHFFFAOYSA-N
ID: VJDRSTHNWHVTNQ-UHFFFAOYSA-N
Comment: Energy2
Num peaks: 31
39.02292652 1.777741161
41.03857658 1.04877928
49.00727645 0.9250134983
51.02292652 1.309083229
53.03857658 2.575963881
55.05422664 14.89631123
57.06987671 1.180179928
65.03857658 5.187261271
67.05422664 2.660143712
69.06987671 2.06798294
77.00219107 2.777628073
77.03857658 1.296737186
105.0334912 2.021264786
109.0647913 0.9736366827
119.0491413 1.02765288
121.0284058 1.765467352
131.0491413 0.9135318755
165.0182351 1.017042124
173.0597059 1.746666447
175.075356 1.092989616
189.0182351 1.239698287
241.0495352 1.679140095
253.0495352 1.586866174
255.0651853 1.404251346
265.0495352 4.715519824
281.0444498 1.115809218
283.0600999 0.9199897182
293.0808353 1.529287036
307.0964854 0.9209275206
309.1121354 1.606889882
311.1277855 1.095965585

Name: +ve in-silico MS/MS by CFM-ID for PFQMUQWFRINBBG-UHFFFAOYSA-N
ID: PFQMUQWFRINBBG-UHFFFAOYSA-N
Comment: Energy0
Num peaks: 7
55.05422664 4.203997344
69.06987671 2.470899148
283.0600999 3.529130761
295.0600999 4.574745645
297.0757499 4.572146721
321.1121354 11.69740971
339.1227001 49.62849595

Name: +ve in-silico MS/MS by CFM-ID for PFQMUQWFRINBBG-UHFFFAOYSA-N
ID: PFQMUQWFRINBBG-UHFFFAOYSA-N
Comment: Energy1
Num peaks: 24
39.02292652 2.747353529
55.05422664 14.82137782
57.06987671 1.245653156
65.03857658 1.238449362
67.05422664 1.997296003
69.06987671 6.525331067
93.06987671 1.01016931
161.0960915 1.176062652
229.0495352 0.9888003912
265.0495352 2.940975322
281.0444498 2.55188424
283.0600999 9.509613926
293.0808353 0.9992945895
295.0600999 2.085987428
295.0964854 1.467707429
297.0757499 1.687730448
297.1121354 1.429489826
299.0914 2.084419753
303.1015708 1.082227247
309.1121354 1.567043724
311.1277855 2.782517451
321.1121354 6.041561198
323.0914 0.9648123166
339.1227001 11.07707296

Name: +ve in-silico MS/MS by CFM-ID for PFQMUQWFRINBBG-UHFFFAOYSA-N
ID: PFQMUQWFRINBBG-UHFFFAOYSA-N
Comment: Energy2
Num peaks: 31
39.02292652 1.967414185
41.03857658 1.080026024
49.00727645 0.9607080377
51.02292652 1.07716211
53.03857658 2.293508896
55.05422664 11.90822415
57.06987671 1.119376465
65.03857658 6.766047828
67.05422664 3.109628102
69.06987671 2.177201666
91.05422664 1.5134558
93.06987671 0.9525004325
105.0334912 4.301528354
129.0334912 1.450565708
131.0855268 1.954306903
141.0698767 2.325226827
143.0855268 1.091416822
145.0647913 1.445851567
153.0182351 1.01208144
169.0647913 1.606483165
253.0495352 1.005809965
255.0651853 1.123190426
265.0495352 3.280013596
281.0444498 1.033065826
293.0808353 1.114150602
295.0964854 1.670430225
297.1121354 1.568980137
303.1015708 1.357224612
311.1277855 1.399525902
321.1121354 1.017301473
323.0914 1.16536275

Name: +ve in-silico MS/MS by CFM-ID for ASCNCUCRYYUACO-UHFFFAOYSA-N
ID: ASCNCUCRYYUACO-UHFFFAOYSA-N
Comment: Energy0
Num peaks: 21
85.06479133 0.8628641431
89.05970595 1.197228722
95.04914126 0.8528345006
103.075356 1.158714584
117.0334912 3.581484551
119.0491413 1.822668179
121.0647913 2.193450896
137.0597059 1.153993466
165.0182351 0.8043158136
209.0808353 1.709449277
219.0651853 0.7338748344
221.0808353 0.721293404
235.0600999 0.7384603269
237.0757499 4.042018492
265.0495352 0.7032692625
267.0651853 4.980332634
269.0808353 3.900346685
283.0600999 2.836280574
285.0757499 8.286502882
339.1227001 11.71932117
357.1332648 26.02615741

Name: +ve in-silico MS/MS by CFM-ID for ASCNCUCRYYUACO-UHFFFAOYSA-N
ID: ASCNCUCRYYUACO-UHFFFAOYSA-N
Comment: Energy1
Num peaks: 31
89.05970595 1.078061081
95.04914126 0.9057626987
105.0334912 5.718305485
107.0491413 3.650875482
119.0491413 1.041568339
121.0284058 1.474903385
121.0647913 1.853416993
123.0440559 1.381434848
149.0233204 3.884716084
163.002585 1.084880043
163.0389705 1.118373483
165.0182351 3.99573324
217.0495352 1.20886537
219.0651853 2.165017071
221.0808353 2.016175502
237.0757499 2.229122516
255.0651853 1.691620202
257.0808353 1.335453399
265.0495352 1.531306509
267.0651853 2.95199557
269.0808353 1.644356686
283.0600999 3.31857639
285.0757499 10.09340203
287.0914 1.0457321
297.0757499 1.43838751
299.0914 1.372974793
315.0863146 1.321518424
327.1227001 0.9727667464
329.1383502 1.722558858
339.1227001 4.686709733
357.1332648 3.319998137

Name: +ve in-silico MS/MS by CFM-ID for ASCNCUCRYYUACO-UHFFFAOYSA-N
ID: ASCNCUCRYYUACO-UHFFFAOYSA-N
Comment: Energy2
Num peaks: 31
49.00727645 1.406914064
65.03857658 1.426694138
67.05422664 0.9462120985
75.02292652 2.45650873
83.04914126 0.8892551383
85.06479133 1.079435465
89.03857658 1.165417369
91.05422664 1.198132807
93.06987671 1.136589589
105.0334912 4.627771062
107.0491413 1.440566596
117.0334912 11.65808409
119.0491413 2.154626735
121.0284058 6.325902024
121.0647913 1.617956581
123.0440559 1.217232333
145.0284058 0.8272309714
147.0076704 2.665973197
147.0440559 2.112064055
149.0233204 5.195895569
163.002585 0.8264765542
163.0389705 3.092683776
165.0182351 0.7848707143
189.0546206 1.210932754
191.0702706 0.9398112344
195.0287997 0.8925389847
219.0651853 1.247605427
221.0808353 1.168887732
231.0651853 0.8955654848
249.0546206 0.9020417691
339.1227001 2.23339091

Name: +ve in-silico MS/MS by CFM-ID for MEHHCBRCXIDGKZ-UHFFFAOYSA-N
ID: MEHHCBRCXIDGKZ-UHFFFAOYSA-N
Comment: Energy0
Num peaks: 6
55.05422664 4.327203977
283.0600999 3.690964255
295.0600999 4.686890086
297.0757499 4.69217096
321.1121354 11.99338874
339.1227001 51.07606658

Name: +ve in-silico MS/MS by CFM-ID for MEHHCBRCXIDGKZ-UHFFFAOYSA-N
ID: MEHHCBRCXIDGKZ-UHFFFAOYSA-N
Comment: Energy1
Num peaks: 19
39.02292652 2.837494815
55.05422664 15.84144236
57.06987671 1.315867863
67.05422664 1.087306722
69.06987671 8.665786078
95.04914126 1.062579907
245.0808353 1.335287627
265.0495352 3.629074388
281.0444498 2.747840018
283.0600999 10.31313165
295.0600999 2.215660609
295.0964854 1.232122334
297.0757499 1.783929159
297.1121354 1.241508582
299.0914 2.208874691
309.1121354 1.720258435
311.1277855 3.067812547
321.1121354 6.225078553
339.1227001 12.08465861

Name: +ve in-silico MS/MS by CFM-ID for MEHHCBRCXIDGKZ-UHFFFAOYSA-N
ID: MEHHCBRCXIDGKZ-UHFFFAOYSA-N
Comment: Energy2
Num peaks: 31
39.02292652 1.67608825
41.03857658 1.045898903
49.00727645 0.9224944753
51.02292652 1.305518296
53.03857658 2.568948943
55.05422664 14.68763354
57.06987671 1.176890238
65.03857658 4.872854854
67.05422664 2.711912404
69.06987671 2.062103931
77.00219107 2.774067441
77.03857658 1.293205875
79.05422664 1.034675761
89.03857658 1.409570715
105.0334912 2.135020019
119.0491413 1.040656228
121.0284058 1.786940674
165.0182351 1.037842438
173.0597059 1.303365884
175.075356 1.089984576
189.0182351 1.265009804
241.0495352 1.642169003
253.0495352 1.586152572
255.0651853 1.468440852
265.0495352 4.694703436
281.0444498 1.075464612
283.0600999 0.9597201301
293.0808353 1.330647238
307.0964854 0.9183705118
309.1121354 1.602428259
311.1277855 1.695909432

Name: +ve in-silico MS/MS by CFM-ID for OVSZMXIVNBBARU-UHFFFAOYSA-N
ID: OVSZMXIVNBBARU-UHFFFAOYSA-N
Comment: Energy0
Num peaks: 6
107.0491413 3.539681525
325.1070501 8.64544367
327.1227001 2.329266704
339.1227001 8.631280734
341.1019647 1.721378192
357.1332648 64.45462296

Name: +ve in-silico MS/MS by CFM-ID for OVSZMXIVNBBARU-UHFFFAOYSA-N
ID: OVSZMXIVNBBARU-UHFFFAOYSA-N
Comment: Energy1
Num peaks: 15
107.0491413 7.587849068
109.0647913 3.240890994
249.0757499 2.412634175
285.0757499 2.083991329
287.0914 1.02182292
289.1070501 1.879329769
313.1070501 1.484267662
325.1070501 11.3294887
327.1227001 3.020387789
329.1019647 1.810340737
329.1383502 3.619532532
331.1176147 1.989744004
339.1227001 8.496523351
341.1019647 2.430841382
357.1332648 28.15316979

Name: +ve in-silico MS/MS by CFM-ID for OVSZMXIVNBBARU-UHFFFAOYSA-N
ID: OVSZMXIVNBBARU-UHFFFAOYSA-N
Comment: Energy2
Num peaks: 31
51.02292652 1.04234818
63.02292652 3.715487209
65.03857658 1.794545565
77.00219107 2.357489795
77.03857658 1.353184548
93.0334912 1.09513149
105.0334912 2.91754796
107.0491413 5.119137147
109.0647913 1.104766161
113.0597059 1.055063517
119.0491413 1.463578375
121.0647913 2.514031953
123.0440559 1.737775425
135.0440559 2.628742107
137.0597059 1.899892994
149.0597059 3.484385098
163.0389705 2.25677858
165.0546206 1.296209526
177.0546206 3.025312856
179.0702706 2.126014678
195.0651853 1.26172775
231.0651853 2.878811082
285.1121354 1.018640678
301.1070501 1.521320068
311.0914 3.02721252
323.0914 2.095610483
325.1070501 2.532127617
327.1227001 1.68179758
329.1383502 1.884678384
331.1176147 1.027321667
341.1019647 2.883046172

Name: +ve in-silico MS/MS by CFM-ID for KJPLNWFZFTXFPY-FQMXMGHCSA-N
ID: KJPLNWFZFTXFPY-FQMXMGHCSA-N
Comment: Energy0
Num peaks: 19
89.05970595 1.985037353
105.0334912 5.129032337
107.0491413 2.836413363
119.0491413 1.826887415
147.0440559 3.219913346
191.0702706 2.35077475
193.0859207 1.156979123
209.0808353 2.56780424
237.0757499 1.377033561
241.0859207 0.8827782116
249.0757499 1.200761562
251.0914 1.31996762
253.0495352 1.048580135
255.0651853 2.30408844
283.0600999 1.589434252
299.0914 1.15680685
321.1121354 3.054950845
339.1227001 19.47389268
357.1332648 25.96468522

Name: +ve in-silico MS/MS by CFM-ID for KJPLNWFZFTXFPY-FQMXMGHCSA-N
ID: KJPLNWFZFTXFPY-FQMXMGHCSA-N
Comment: Energy1
Num peaks: 31
59.04914126 1.132478352
71.04914126 0.9871554225
73.06479133 0.9440711836
83.04914126 1.149275973
87.04405588 0.9974940571
89.05970595 4.858652942
105.0334912 8.16376189
107.0491413 3.191945998
119.0491413 2.595737752
121.0284058 1.370810993
129.0334912 2.003574673
147.0440559 7.029022725
191.0702706 0.9139737781
217.0495352 0.8460917007
219.0651853 3.028036805
221.0808353 1.101736867
231.0651853 1.477208742
237.0546206 1.613272252
237.0757499 2.567630915
239.0702706 2.289766204
241.0859207 1.001385175
245.0808353 0.9607164101
249.0757499 1.105421279
263.0914 0.8947158885
283.0600999 1.35927084
311.1277855 1.255717099
321.1121354 3.782527471
327.1227001 1.768249309
329.1383502 1.153724879
339.1227001 6.939969331
357.1332648 4.771802711

Name: +ve in-silico MS/MS by CFM-ID for KJPLNWFZFTXFPY-FQMXMGHCSA-N
ID: KJPLNWFZFTXFPY-FQMXMGHCSA-N
Comment: Energy2
Num peaks: 31
57.0334912 1.988336602
59.04914126 2.154470501
71.04914126 1.012198461
73.06479133 1.376445087
75.02292652 1.000929895
77.03857658 1.857896357
79.05422664 0.9448263274
87.04405588 0.9146994406
89.03857658 0.911312091
89.05970595 0.9288796873
91.05422664 1.544627836
105.0334912 6.579447383
107.0491413 1.280477044
117.0334912 4.615702166
119.0491413 6.588142917
137.0233204 2.951652159
145.0284058 2.507838544
147.0440559 4.149907345
163.002585 2.309637005
165.0182351 2.035887305
177.0182351 1.344814762
189.0546206 1.146068269
191.0702706 2.431577952
193.0859207 1.052460413
209.0233204 0.9077371233
217.0495352 1.045419335
237.0546206 1.274228016
239.0702706 1.856333071
253.0495352 0.9442961992
265.0495352 4.994787659
321.1121354 1.415802597

Name: +ve in-silico MS/MS by CFM-ID for PSRXBIVVQYDUHH-ZZXKWVIFSA-N
ID: PSRXBIVVQYDUHH-ZZXKWVIFSA-N
Comment: Energy0
Num peaks: 16
67.05422664 2.04831605
73.06479133 2.031504487
85.06479133 1.530732444
109.0284058 1.264912673
121.0284058 6.391468548
135.0440559 2.09017642
163.0389705 3.62424314
175.075356 4.599103161
177.0910061 1.35446327
203.0702706 2.403969581
217.0859207 1.840178747
229.0859207 1.12518414
265.0495352 1.470239882
283.0600999 3.461861716
321.1121354 8.742499038
339.1227001 37.01997534

Name: +ve in-silico MS/MS by CFM-ID for PSRXBIVVQYDUHH-ZZXKWVIFSA-N
ID: PSRXBIVVQYDUHH-ZZXKWVIFSA-N
Comment: Energy1
Num peaks: 31
65.03857658 1.23574118
67.05422664 1.411320567
73.06479133 3.239703881
85.06479133 1.174301345
109.0284058 1.56946395
121.0284058 9.324157981
135.0440559 3.411878362
145.0284058 1.995370495
147.0076704 2.268015496
149.0233204 1.227384002
161.0233204 1.238067425
163.0389705 6.395169887
175.075356 1.737371367
201.0546206 1.313318197
203.0702706 5.284954084
217.0859207 0.8966816862
229.0859207 1.492009983
253.0495352 0.9579995359
255.0651853 2.558664585
263.0338851 1.368273708
265.0495352 1.519948349
271.0600999 0.9203777274
279.0651853 0.8352503395
281.0444498 4.345765119
281.0808353 0.8691044265
283.0600999 1.766769416
297.0757499 2.37635806
309.1121354 2.286377724
311.1277855 1.540718159
321.1121354 4.412882162
339.1227001 6.416929783

Name: +ve in-silico MS/MS by CFM-ID for PSRXBIVVQYDUHH-ZZXKWVIFSA-N
ID: PSRXBIVVQYDUHH-ZZXKWVIFSA-N
Comment: Energy2
Num peaks: 31
49.00727645 1.715787337
51.02292652 1.454928941
55.05422664 2.706569305
65.03857658 5.702213987
67.05422664 2.159514865
69.06987671 1.244286147
75.02292652 1.285466864
77.03857658 1.001369432
103.0178411 1.449041198
105.0334912 2.201568296
107.0491413 1.135321935
109.0284058 2.285820278
117.0334912 1.350923604
121.0284058 7.78804206
131.0127558 3.05295704
133.0284058 3.017638379
135.0440559 4.816835526
137.0597059 1.222636087
145.0284058 0.9634006503
147.0076704 2.007469096
149.0233204 1.078486227
159.0076704 2.240671949
161.0233204 1.886468951
163.0389705 1.037047649
175.075356 3.730284279
201.0546206 0.9433287027
255.0651853 1.090431595
265.0495352 1.13489007
281.0808353 2.496647637
321.1121354 1.987292836
323.0914 1.02713304

Name: +ve in-silico MS/MS by CFM-ID for GMUQYFZXKQJSME-QPJJXVBHSA-N
ID: GMUQYFZXKQJSME-QPJJXVBHSA-N
Comment: Energy0
Num peaks: 20
55.05422664 3.181059217
69.06987671 1.78651294
125.0233204 0.8930203825
137.0233204 5.538748978
139.0389705 2.909843268
141.0546206 0.9479269506
151.0389705 1.94695005
177.0910061 3.816927573
179.0338851 3.366979808
179.1066561 1.212717929
205.0859207 1.979769922
217.0859207 1.546532016
219.1015708 1.637883386
287.0550145 0.9057309142
301.0706646 2.072353579
313.0706646 3.037705033
315.0863146 2.970323207
329.1383502 1.214033064
339.1227001 9.216881164
357.1332648 30.66957843

Name: +ve in-silico MS/MS by CFM-ID for GMUQYFZXKQJSME-QPJJXVBHSA-N
ID: GMUQYFZXKQJSME-QPJJXVBHSA-N
Comment: Energy1
Num peaks: 31
39.02292652 1.487836596
53.00219107 0.9171947947
55.05422664 9.748747128
69.06987671 5.427621006
121.0284058 0.8051646959
125.0233204 1.128257326
127.0389705 1.180214013
137.0233204 7.126043118
139.0389705 2.606499693
147.0076704 1.929819255
149.0233204 1.832683894
151.0389705 2.829889195
161.0233204 1.539413255
163.0389705 1.089592116
175.0389705 0.8393542535
177.0910061 0.9618423595
179.0338851 5.102167649
201.0546206 1.340958243
205.0859207 3.076202524
207.1015708 0.9446463748
215.0702706 1.636087804
217.0859207 1.963504692
231.1015708 1.26010802
299.0550145 0.8991708197
301.0706646 3.223055632
313.0706646 0.8742854261
317.1019647 1.140951101
327.1227001 2.176817961
329.1383502 3.471573694
339.1227001 3.692981669
357.1332648 4.267781963

Name: +ve in-silico MS/MS by CFM-ID for GMUQYFZXKQJSME-QPJJXVBHSA-N
ID: GMUQYFZXKQJSME-QPJJXVBHSA-N
Comment: Energy2
Num peaks: 31
39.02292652 1.96126034
51.02292652 0.7682725927
53.00219107 1.515699331
53.03857658 1.26940479
55.01784114 1.16733915
55.05422664 10.1683119
65.00219107 1.305083629
65.03857658 5.198796024
67.05422664 1.48367576
69.0334912 1.149712591
69.06987671 1.670439325
79.01784114 1.052801756
93.0334912 1.374693133
109.0284058 1.033509912
121.0284058 5.618037665
123.0440559 2.156053506
137.0233204 3.158598181
139.0389705 0.7386433809
147.0076704 3.027506195
149.0233204 2.185341816
151.0389705 3.417314731
153.0546206 0.8149627108
163.0389705 1.421965218
175.002585 0.9862966828
179.0338851 0.8265712561
245.1172208 0.8099926298
279.1015708 0.9616968528
299.1277855 0.9168846911
329.1383502 1.581200386
339.1227001 3.426002727
341.1019647 0.7725764713

Name: +ve in-silico MS/MS by CFM-ID for FABXIJPMRMBJEW-CMDGGOBGSA-N
ID: FABXIJPMRMBJEW-CMDGGOBGSA-N
Comment: Energy0
Num peaks: 14
67.05422664 2.369441255
73.06479133 3.451203167
83.04914126 1.634317893
85.06479133 2.677363257
91.05422664 3.608278262
103.0542266 2.253676332
131.0491413 2.08284666
207.0651853 4.520004414
209.0808353 1.392650468
235.0600999 2.349233856
247.0600999 1.845934656
283.0600999 3.697166734
321.1121354 8.560962515
339.1227001 39.73122034

Name: +ve in-silico MS/MS by CFM-ID for FABXIJPMRMBJEW-CMDGGOBGSA-N
ID: FABXIJPMRMBJEW-CMDGGOBGSA-N
Comment: Energy1
Num peaks: 31
65.03857658 1.464289038
67.05422664 1.800088435
73.06479133 3.650349529
83.04914126 0.947249952
85.06479133 1.75033609
91.05422664 4.681252079
103.0542266 3.680157012
131.0491413 6.882818705
151.002585 1.287972975
176.9818496 1.376335119
178.9974996 2.37743007
207.0651853 1.123609785
217.0495352 1.073816383
231.0287997 2.052523474
233.0444498 1.548746788
235.0600999 5.477504227
237.0757499 0.9871935429
247.0600999 2.70232606
255.0651853 1.618516637
261.0757499 1.701050117
263.0338851 1.090068415
265.0495352 1.854768697
271.0600999 1.086853134
281.0444498 5.329689722
283.0600999 2.221031301
297.0757499 3.063149297
309.1121354 1.315851699
311.1277855 1.518741392
321.1121354 3.996836938
323.0914 1.042595493
339.1227001 8.417068888

Name: +ve in-silico MS/MS by CFM-ID for FABXIJPMRMBJEW-CMDGGOBGSA-N
ID: FABXIJPMRMBJEW-CMDGGOBGSA-N
Comment: Energy2
Num peaks: 31
49.00727645 1.548968252
51.02292652 1.144047038
55.05422664 6.205878521
65.03857658 7.096671712
67.05422664 3.762540868
69.06987671 3.885307797
73.06479133 1.316153842
75.02292652 0.9096387425
83.04914126 4.06867664
85.06479133 1.636535677
91.05422664 3.117819409
101.0385766 3.306130195
103.0542266 7.557340276
105.0698767 1.223734432
109.0647913 0.6691358468
129.0334912 0.6769365658
131.0491413 1.299874467
151.002585 5.730944164
153.0182351 2.578732539
175.002585 0.9560794225
176.9818496 1.522077057
178.9974996 1.453167166
189.0546206 1.957267675
207.0651853 1.137649179
229.0495352 0.6895635343
265.0495352 0.8466092714
281.0808353 2.335285375
295.0600999 0.6962822886
311.1277855 1.248774052
321.1121354 0.9285105719
323.0914 1.164590588

Name: +ve in-silico MS/MS by CFM-ID for KXBWVUQZNQMUBZ-UHFFFAOYSA-N
ID: KXBWVUQZNQMUBZ-UHFFFAOYSA-N
Comment: Energy0
Num peaks: 8
121.0284058 16.86817624
163.0389705 2.808078241
175.075356 3.889906149
201.0546206 2.590376767
203.0702706 15.70032313
283.0600999 2.85805646
321.1121354 11.24677921
339.1227001 26.57901499

Name: +ve in-silico MS/MS by CFM-ID for KXBWVUQZNQMUBZ-UHFFFAOYSA-N
ID: KXBWVUQZNQMUBZ-UHFFFAOYSA-N
Comment: Energy1
Num peaks: 16
65.03857658 1.665712353
67.05422664 1.368161676
83.04914126 1.060522031
93.0334912 1.363887473
121.0284058 29.33652365
135.0440559 1.383396848
137.0233204 1.513837158
145.0284058 2.538030966
161.0233204 1.549779171
163.0389705 5.229923732
175.075356 1.683220283
201.0546206 2.972333137
203.0702706 21.85632717
283.0600999 1.292992719
321.1121354 3.270223937
339.1227001 2.631470502

Name: +ve in-silico MS/MS by CFM-ID for KXBWVUQZNQMUBZ-UHFFFAOYSA-N
ID: KXBWVUQZNQMUBZ-UHFFFAOYSA-N
Comment: Energy2
Num peaks: 29
41.00219107 1.099014734
43.01784114 0.9197386848
55.05422664 1.720804307
65.03857658 11.4032519
67.01784114 0.8234205825
67.05422664 2.510589615
77.00219107 3.996965901
79.01784114 3.021684356
89.00219107 1.722416992
91.01784114 2.785538606
93.0334912 5.631000485
117.0334912 1.0373327
121.0284058 11.55571205
133.0284058 0.8747247652
135.0440559 2.484156706
143.0127558 1.53327228
145.0284058 2.793574712
159.0076704 1.076164779
161.0233204 4.709253796
161.0597059 1.285304705
163.0389705 3.025182576
175.0389705 1.051893431
175.075356 2.615651667
177.0546206 1.866104546
185.0597059 0.8681639215
187.0389705 1.070296895
201.0546206 2.060548609
203.0702706 3.910960669
265.0495352 1.129309787

Name: +ve in-silico MS/MS by CFM-ID for GFHICTQGQGHRRY-UHFFFAOYSA-N
ID: GFHICTQGQGHRRY-UHFFFAOYSA-N
Comment: Energy0
Num peaks: 10
107.0491413 2.56200852
121.0647913 1.87610333
149.0597059 2.162724593
167.0702706 5.443402975
169.0859207 1.663772723
195.0651853 5.586014667
223.0964854 1.38139586
285.1121354 2.639735558
299.1277855 10.16415482
317.1383502 47.13056276

Name: +ve in-silico MS/MS by CFM-ID for GFHICTQGQGHRRY-UHFFFAOYSA-N
ID: GFHICTQGQGHRRY-UHFFFAOYSA-N
Comment: Energy1
Num peaks: 24
105.0334912 2.286234185
107.0491413 7.874772183
109.0647913 1.374482262
121.0647913 4.157997525
131.0491413 1.36088612
149.0597059 4.08978217
165.0546206 1.784043343
167.0702706 2.128354941
169.0859207 0.9605020049
177.0546206 3.752762952
179.0702706 1.771324597
191.0338851 2.539725808
193.0495352 2.895909216
195.0651853 19.70467171
197.0808353 1.913584542
207.0651853 0.8709099704
209.0808353 2.845134142
221.0808353 0.8739426939
223.0964854 2.100047158
285.1121354 1.445003932
287.1277855 1.039248244
289.1434356 1.06092711
299.1277855 3.518824658
317.1383502 8.242963002

Name: +ve in-silico MS/MS by CFM-ID for GFHICTQGQGHRRY-UHFFFAOYSA-N
ID: GFHICTQGQGHRRY-UHFFFAOYSA-N
Comment: Energy2
Num peaks: 31
71.04914126 1.337140132
75.02292652 1.111318765
77.03857658 2.211116618
79.05422664 3.160268294
91.05422664 1.364244957
92.99710569 1.806262994
93.06987671 1.344923001
105.0334912 1.617559256
107.0491413 2.514657521
113.0597059 1.059213557
117.0334912 1.278427651
120.9920203 2.589563681
121.0647913 1.939307408
123.0440559 3.171878172
125.0597059 2.077802279
135.0440559 2.387170422
137.0597059 1.603810162
139.0389705 1.528793678
141.0546206 1.345037002
145.0284058 1.005625227
149.0597059 1.627011306
151.0389705 1.880050709
153.0546206 1.624152741
161.0233204 1.335376185
163.0389705 1.958038136
165.0546206 2.614601174
167.0702706 5.146932995
177.0546206 2.031136657
179.0702706 1.792346413
195.0651853 5.739586346
289.1434356 1.06252525

Name: +ve in-silico MS/MS by CFM-ID for NFGKDMWKUSDLNS-UHFFFAOYSA-N
ID: NFGKDMWKUSDLNS-UHFFFAOYSA-N
Comment: Energy0
Num peaks: 9
91.05422664 2.636206823
105.0698767 1.968891431
133.0647913 2.060519209
183.0651853 5.580655092
211.0600999 5.724514704
285.1121354 4.756191254
287.1277855 1.831079318
299.1277855 8.68205938
317.1383502 48.57944263

Name: +ve in-silico MS/MS by CFM-ID for NFGKDMWKUSDLNS-UHFFFAOYSA-N
ID: NFGKDMWKUSDLNS-UHFFFAOYSA-N
Comment: Energy1
Num peaks: 21
91.05422664 9.022480574
93.06987671 1.778963101
105.0698767 4.937262408
115.0542266 1.42245057
133.0647913 4.439873841
179.0338851 1.461550099
181.0495352 3.426602115
183.0651853 2.906102597
195.0287997 1.066956784
195.0651853 1.894271322
209.0444498 2.940873292
211.0600999 20.31589412
213.0757499 1.796214969
225.0757499 2.868457552
239.0914 2.164530648
273.1121354 1.218551293
285.1121354 2.844889786
287.1277855 1.324139944
299.1277855 2.943791926
301.1070501 1.218913168
317.1383502 8.980235913

Name: +ve in-silico MS/MS by CFM-ID for NFGKDMWKUSDLNS-UHFFFAOYSA-N
ID: NFGKDMWKUSDLNS-UHFFFAOYSA-N
Comment: Energy2
Num peaks: 31
49.00727645 1.045840966
55.01784114 1.657607549
83.01275576 1.231290323
85.02840582 1.39581904
87.04405588 0.9872744711
91.05422664 5.384534228
93.06987671 2.262909548
101.0385766 0.9858435427
103.0542266 1.553017569
105.0698767 5.7251412
111.0440559 1.564479723
125.0233204 1.644005001
127.0389705 1.080105476
129.0334912 1.491799463
137.0233204 1.672404452
139.0389705 4.040063738
141.0546206 2.303039997
153.0546206 2.043246025
155.0338851 0.9698086026
167.0338851 2.904014484
169.0495352 3.430928759
179.0338851 3.442134075
181.0495352 6.059021251
183.0651853 4.610805658
195.0287997 2.863318221
195.0651853 2.316455062
197.0444498 2.107260182
209.0444498 1.034844231
211.0600999 1.26001525
287.1277855 1.697690804
301.1070501 0.8842638961

Name: +ve in-silico MS/MS by CFM-ID for ZPFRAPVRYLGYEC-UHFFFAOYSA-N
ID: ZPFRAPVRYLGYEC-UHFFFAOYSA-N
Comment: Energy0
Num peaks: 7
121.0284058 6.689908586
149.0597059 2.238944769
181.0859207 2.617872076
285.1121354 5.971204038
287.1277855 2.068324952
299.1277855 9.722110694
317.1383502 51.76082678

Name: +ve in-silico MS/MS by CFM-ID for ZPFRAPVRYLGYEC-UHFFFAOYSA-N
ID: ZPFRAPVRYLGYEC-UHFFFAOYSA-N
Comment: Energy1
Num peaks: 25
79.01784114 1.000488562
93.0334912 1.422318797
95.04914126 1.719610243
105.0334912 1.790547081
111.0440559 0.8658446301
121.0284058 25.74417022
123.0440559 1.95875851
127.075356 1.226092618
131.0491413 1.226857327
135.0440559 2.949966509
149.0597059 4.987736231
151.075356 1.046002959
181.0859207 6.809759337
195.1015708 3.497949061
205.0859207 0.9830641998
223.0964854 2.344078356
257.0808353 1.019220345
259.0964854 1.540721886
263.1277855 1.766914959
273.1121354 0.8837272226
285.1121354 2.864605155
287.1277855 1.093026181
299.1277855 3.056660492
301.1070501 0.9027280608
317.1383502 8.073123502

Name: +ve in-silico MS/MS by CFM-ID for ZPFRAPVRYLGYEC-UHFFFAOYSA-N
ID: ZPFRAPVRYLGYEC-UHFFFAOYSA-N
Comment: Energy2
Num peaks: 31
53.00219107 3.558551435
55.01784114 1.539665985
57.0334912 1.382570883
63.02292652 2.094015254
65.03857658 1.308691211
77.00219107 4.961980669
79.01784114 4.050089477
89.00219107 1.335512574
91.01784114 1.980994455
93.0334912 5.567651418
95.04914126 1.137093816
105.0334912 3.021317628
107.0491413 1.958965829
113.0597059 1.101128565
117.0334912 1.510141283
119.0491413 1.217358432
121.0284058 16.52042991
121.0647913 1.072150966
129.0334912 0.9811854756
133.0647913 1.299454553
135.0440559 1.09144314
137.0597059 1.771702391
145.0284058 1.422684735
151.075356 2.261541306
163.075356 1.946069893
165.0546206 1.119895555
165.0910061 2.063392216
167.0702706 1.678077431
181.0859207 1.743933894
193.0859207 1.615131416
195.1015708 0.9942342408

Name: +ve in-silico MS/MS by CFM-ID for ADHYECILSBTSIG-UHFFFAOYSA-N
ID: ADHYECILSBTSIG-UHFFFAOYSA-N
Comment: Energy0
Num peaks: 7
105.0334912 6.851711984
133.0647913 2.249029884
197.0808353 2.601549218
211.0964854 1.893471758
285.1121354 5.136805894
299.1277855 9.282776224
317.1383502 52.7355237

Name: +ve in-silico MS/MS by CFM-ID for ADHYECILSBTSIG-UHFFFAOYSA-N
ID: ADHYECILSBTSIG-UHFFFAOYSA-N
Comment: Energy1
Num peaks: 22
79.05422664 1.821559589
105.0334912 28.01995497
107.0491413 2.648923874
111.0804414 1.240848039
115.0542266 1.178684095
119.0491413 3.031156496
131.0491413 0.768189864
133.0647913 5.189646944
167.0702706 1.069230692
195.0651853 2.149129159
197.0808353 6.396587179
211.0964854 3.355662757
239.0914 2.358306852
259.0964854 0.9719774636
263.1277855 0.7735516542
273.1121354 1.170835732
285.1121354 2.949643156
287.1277855 1.460181414
289.1434356 1.130350954
299.1277855 3.2810111
301.1070501 1.066496951
317.1383502 8.231887443

Name: +ve in-silico MS/MS by CFM-ID for ADHYECILSBTSIG-UHFFFAOYSA-N
ID: ADHYECILSBTSIG-UHFFFAOYSA-N
Comment: Energy2
Num peaks: 31
39.02292652 1.745043386
49.00727645 4.572219513
51.02292652 2.882234314
53.00219107 2.320718621
53.03857658 0.923521667
55.01784114 0.7886545379
57.0334912 1.714779774
63.02292652 2.865139388
65.00219107 0.818390537
79.01784114 0.919099103
79.05422664 2.529553909
91.05422664 1.084054996
101.0385766 1.312742821
105.0334912 25.41794661
115.0542266 0.8608495515
117.0698767 1.03007934
119.0491413 0.9564898475
123.0440559 0.8888280983
125.0597059 0.7593564146
129.0334912 2.003880648
153.0546206 1.63982842
165.0546206 2.080649557
167.0702706 2.368427639
181.0495352 0.8746063765
195.0651853 1.126951771
197.0808353 1.094599218
207.0651853 0.757812312
209.0808353 1.393585882
213.0910061 1.575134687
237.0757499 0.8421867242
287.1277855 1.454622119

Name: +ve in-silico MS/MS by CFM-ID for XXHGGLKQZUXJDI-UHFFFAOYSA-N
ID: XXHGGLKQZUXJDI-UHFFFAOYSA-N
Comment: Energy0
Num peaks: 8
105.0334912 6.826565673
133.0647913 2.279635151
183.0651853 1.473207106
197.0808353 2.610754423
211.0964854 1.939922304
285.1121354 3.240919742
299.1277855 10.07250159
317.1383502 52.83924013

Name: +ve in-silico MS/MS by CFM-ID for XXHGGLKQZUXJDI-UHFFFAOYSA-N
ID: XXHGGLKQZUXJDI-UHFFFAOYSA-N
Comment: Energy1
Num peaks: 22
79.05422664 1.786245827
105.0334912 27.22723982
107.0491413 2.511487091
111.0804414 1.214175606
115.0542266 1.175427406
119.0491413 2.963571005
131.0491413 0.7553234296
133.0647913 5.352014577
153.0546206 1.012237047
167.0702706 1.042412495
195.0651853 2.323945769
197.0808353 6.305344042
211.0964854 3.366279862
233.1172208 0.8561669537
239.0914 2.200716775
271.0964854 1.328245921
273.1121354 3.022703234
285.1121354 2.182886193
287.1277855 1.064623649
299.1277855 3.550036432
301.1070501 0.9084675378
317.1383502 7.945612013

Name: +ve in-silico MS/MS by CFM-ID for XXHGGLKQZUXJDI-UHFFFAOYSA-N
ID: XXHGGLKQZUXJDI-UHFFFAOYSA-N
Comment: Energy2
Num peaks: 31
39.02292652 1.704083593
49.00727645 4.227301982
51.02292652 2.663241904
53.00219107 2.290449775
53.03857658 0.851613821
55.01784114 1.000822726
57.0334912 1.102948649
63.02292652 2.647293306
65.00219107 0.8845685732
79.05422664 2.413735501
87.04405588 2.618012057
91.05422664 0.9857090762
101.0385766 1.188401207
105.0334912 24.57777538
107.0127558 1.147155411
115.0542266 0.7942111852
117.0698767 1.022511255
119.0491413 0.8792092005
127.0389705 1.852037494
129.0334912 2.272428418
129.0546206 1.916406833
131.0491413 0.8067055544
133.0647913 1.276843991
141.0546206 1.065355808
167.0702706 0.8136727825
173.0597059 0.8519192634
197.0808353 0.8185328634
199.075356 1.789590051
209.0808353 1.2837924
237.0757499 0.7758351531
287.1277855 1.905337043

Name: +ve in-silico MS/MS by CFM-ID for JXVOAHGNNBAJCD-ZENAZSQFSA-N
ID: JXVOAHGNNBAJCD-ZENAZSQFSA-N
Comment: Energy0
Num peaks: 23
83.04914126 1.072970559
103.075356 1.023035064
133.0284058 3.554062766
135.0440559 1.77778613
137.0597059 2.045891669
153.0546206 1.200772047
175.075356 1.528938928
177.0910061 1.460580717
181.0495352 1.195461463
193.0859207 1.828995837
203.0702706 1.06243281
219.0651853 0.8286255669
221.0808353 3.943712639
247.0964854 1.436645516
265.0495352 1.049402072
267.0651853 1.082651336
269.0808353 1.09293468
283.0600999 6.695333658
297.0757499 1.041089895
299.0914 1.383299408
321.1121354 2.021354387
339.1227001 17.37065736
357.1332648 24.8811433

Name: +ve in-silico MS/MS by CFM-ID for JXVOAHGNNBAJCD-ZENAZSQFSA-N
ID: JXVOAHGNNBAJCD-ZENAZSQFSA-N
Comment: Energy1
Num peaks: 31
67.05422664 0.8140489682
89.05970595 1.606742912
121.0284058 6.817080864
123.0440559 5.434251917
133.0284058 1.049068885
135.0440559 1.233622527
137.0233204 1.003683745
137.0597059 2.009201758
139.0389705 2.068291523
157.0647913 1.379135968
159.0804414 0.9776258577
161.0233204 0.8288067022
163.0389705 1.139622037
175.075356 1.38728843
177.0910061 2.105248462
185.0597059 2.589521204
187.075356 1.330919162
201.0546206 1.330761613
203.0702706 4.246704012
205.0859207 4.02499461
219.0651853 1.046964471
221.0808353 4.53943503
229.0859207 1.477352243
247.0964854 1.348101473
269.0808353 0.8522170332
283.0600999 1.436146119
311.1277855 0.9037623047
321.1121354 3.693820164
329.1383502 1.476978595
339.1227001 8.127214185
357.1332648 5.816526576

Name: +ve in-silico MS/MS by CFM-ID for JXVOAHGNNBAJCD-ZENAZSQFSA-N
ID: JXVOAHGNNBAJCD-ZENAZSQFSA-N
Comment: Energy2
Num peaks: 31
49.00727645 1.808044201
65.03857658 2.848314604
67.01784114 1.271607931
83.04914126 3.376694645
91.01784114 0.6151045371
92.99710569 0.9586960095
105.0334912 5.687327395
119.0491413 0.6507103188
121.0284058 5.883471302
123.0440559 0.7073126228
133.0284058 16.94093024
135.0440559 2.794739474
137.0233204 1.214592516
139.0389705 0.6348274286
147.0076704 3.792353952
147.0440559 1.896475152
149.0233204 5.428573074
157.0647913 0.7793150246
159.0440559 1.045592948
159.0804414 1.011282193
161.0233204 1.568255545
173.0233204 3.527052926
175.075356 1.772527754
177.0182351 0.6554886169
199.0389705 0.6675815919
203.0702706 0.649040705
225.0546206 0.8901057366
241.0495352 0.6145297064
255.0651853 0.6244238884
265.0495352 5.002675816
283.0600999 1.669910758

Name: +ve in-silico MS/MS by CFM-ID for ZJSBETNMBPEILM-KPKJPENVSA-N
ID: ZJSBETNMBPEILM-KPKJPENVSA-N
Comment: Energy0
Num peaks: 22
55.01784114 1.172221468
57.0334912 2.350431605
69.0334912 3.018146462
79.05422664 0.8985179497
83.04914126 1.603294072
101.0385766 3.767895435
103.0542266 1.837041722
105.0698767 2.330510042
121.0647913 1.29552541
207.0651853 2.017055541
219.0651853 1.005800221
233.0444498 0.869848193
235.0600999 4.786751559
255.0651853 0.9538008121
269.0808353 2.421540087
281.0808353 1.833983055
283.0964854 2.050942579
307.0964854 1.241024072
309.1121354 2.391030651
311.1277855 1.61391413
321.1121354 10.78921366
339.1227001 30.5561107

Name: +ve in-silico MS/MS by CFM-ID for ZJSBETNMBPEILM-KPKJPENVSA-N
ID: ZJSBETNMBPEILM-KPKJPENVSA-N
Comment: Energy1
Num peaks: 31
39.02292652 1.100716498
53.00219107 1.907363102
69.0334912 8.487145084
83.04914126 4.13596758
91.05422664 4.632364014
103.0542266 1.096038773
105.0334912 0.9259597584
105.0698767 2.082885444
107.0491413 1.792445361
131.0491413 0.8957717283
149.0233204 1.243072717
161.0233204 0.9553850593
165.0182351 0.9038076346
215.0338851 1.591413452
217.0495352 2.788652178
219.0651853 2.926728686
233.0444498 1.03148634
235.0600999 2.846631239
251.0702706 1.342963438
261.0757499 0.9715728107
265.0495352 2.245472919
267.0651853 1.479365298
269.0808353 4.588817789
279.0651853 0.9409965232
281.0808353 2.70163995
283.0964854 1.331275603
285.1121354 0.8892985646
309.1121354 1.453463512
311.1277855 3.203593622
321.1121354 5.004199753
339.1227001 4.387145257

Name: +ve in-silico MS/MS by CFM-ID for ZJSBETNMBPEILM-KPKJPENVSA-N
ID: ZJSBETNMBPEILM-KPKJPENVSA-N
Comment: Energy2
Num peaks: 31
39.02292652 2.064958052
49.00727645 1.847583871
51.02292652 1.310856159
53.00219107 1.527734924
53.03857658 2.629522776
63.02292652 1.010170133
65.03857658 0.9259973499
69.0334912 5.380809209
75.02292652 1.099182061
79.01784114 1.998205602
79.05422664 1.209300856
91.05422664 2.381173655
93.06987671 2.076080107
95.08552677 0.9690916822
101.0385766 16.05213758
103.0178411 0.9110332882
103.0542266 2.730745397
105.0334912 1.973689024
105.0698767 3.374785351
107.0491413 1.279501749
121.0284058 1.575199236
137.0233204 1.31718298
159.0440559 0.8651189743
163.002585 1.00711103
163.0389705 1.710673947
165.0182351 1.888639176
189.0546206 0.9080009926
215.0338851 0.8641704842
217.0495352 0.8796286187
219.0651853 1.92256644
321.1121354 1.929577581

Name: +ve in-silico MS/MS by CFM-ID for ZBVQSGGQLPHKKZ-MYJWUSKBSA-N
ID: ZBVQSGGQLPHKKZ-MYJWUSKBSA-N
Comment: Energy0
Num peaks: 18
83.04914126 1.159175599
103.075356 1.096026161
117.0334912 3.652468512
119.0491413 1.88612898
121.0647913 2.21956351
137.0597059 1.27974881
209.0808353 1.807532222
219.0651853 1.117452801
237.0757499 4.207633026
265.0495352 1.83998009
267.0651853 1.052052425
269.0808353 1.138490012
283.0600999 6.729558094
297.0757499 1.11323399
299.0914 1.479157492
321.1121354 2.306090641
339.1227001 19.18516511
357.1332648 27.48383788

Name: +ve in-silico MS/MS by CFM-ID for ZBVQSGGQLPHKKZ-MYJWUSKBSA-N
ID: ZBVQSGGQLPHKKZ-MYJWUSKBSA-N
Comment: Energy1
Num peaks: 31
67.05422664 0.8666901651
89.05970595 1.885164345
95.04914126 0.9192093933
105.0334912 7.009287759
107.0491413 6.19946409
119.0491413 1.219619999
121.0284058 1.23148894
121.0647913 2.161494091
123.0440559 2.197603777
165.0546206 0.7429848706
191.0702706 0.8431707122
199.0389705 1.303323908
201.0546206 2.660849596
203.0702706 1.587313137
217.0495352 2.203680867
219.0651853 4.313355804
221.0808353 4.030378069
235.0600999 1.050521206
235.0964854 0.8414370486
237.0757499 4.416781227
255.0651853 0.7580329651
269.0808353 0.8182672922
271.0600999 0.8098327301
283.0600999 1.443284898
311.1277855 1.193858112
315.1227001 0.8107423727
321.1121354 4.010468787
327.1227001 0.7726090019
329.1383502 2.321913621
339.1227001 8.789838194
357.1332648 6.269803314

Name: +ve in-silico MS/MS by CFM-ID for ZBVQSGGQLPHKKZ-MYJWUSKBSA-N
ID: ZBVQSGGQLPHKKZ-MYJWUSKBSA-N
Comment: Energy2
Num peaks: 31
49.00727645 1.068084626
65.03857658 3.310333051
67.05422664 0.6100861286
75.02292652 1.428204328
83.04914126 2.736458841
89.03857658 0.8673099617
105.0334912 2.093221215
107.0491413 0.8909462415
117.0334912 18.3437362
119.0491413 3.077844943
121.0284058 4.759962477
121.0647913 0.8598559132
123.0440559 0.952100088
137.0233204 3.961226793
145.0284058 0.9530339631
149.0233204 1.424167652
161.0233204 0.882741512
163.002585 4.177820045
163.0389705 2.252734569
165.0182351 6.241592996
191.0702706 1.13906895
215.0338851 0.7027489478
217.0859207 0.6423893891
219.0651853 0.6794681824
231.0651853 0.6637609186
233.0808353 0.6154333864
239.0338851 0.7736520958
241.0495352 0.7364382108
255.0651853 1.287481933
265.0495352 9.137702899
283.0600999 1.900344122

Name: +ve in-silico MS/MS by CFM-ID for BCWBBALYWWRPII-IBYPIGCZSA-N
ID: BCWBBALYWWRPII-IBYPIGCZSA-N
Comment: Energy0
Num peaks: 20
67.05422664 1.022523471
71.04914126 3.602016674
85.06479133 0.9817250041
117.0334912 3.224674154
119.0491413 1.669888199
121.0647913 1.980271782
137.0597059 1.112405339
209.0808353 1.28131652
219.0651853 1.341284915
237.0757499 3.145128147
271.0600999 2.77023288
285.0757499 3.173719004
297.0757499 1.257200348
299.0914 0.9823428362
313.0706646 0.9994457412
315.0863146 1.281037904
317.1019647 1.032887354
321.1121354 3.51055381
339.1227001 25.58097388
357.1332648 20.27590322

Name: +ve in-silico MS/MS by CFM-ID for BCWBBALYWWRPII-IBYPIGCZSA-N
ID: BCWBBALYWWRPII-IBYPIGCZSA-N
Comment: Energy1
Num peaks: 31
39.02292652 1.245281652
41.03857658 2.661965587
43.05422664 2.762159676
55.05422664 1.346539327
65.03857658 1.26720591
67.05422664 5.400632583
69.0334912 1.661407315
69.06987671 1.095070274
71.04914126 12.49077372
83.04914126 1.333970014
85.06479133 6.153299167
105.0334912 4.419951707
107.0491413 3.386411016
121.0284058 0.9004553915
121.0647913 1.402464408
123.0440559 1.436295632
149.0233204 1.077180764
199.0389705 0.8087170235
201.0546206 1.35539182
217.0495352 1.063635594
219.0651853 1.88720501
221.0808353 1.551950073
237.0757499 1.426069781
267.0651853 1.59163009
283.0600999 1.256647502
285.0757499 4.645410196
287.0914 1.58378604
321.1121354 2.290378417
329.1383502 1.060757854
339.1227001 5.480095191
357.1332648 2.367805391

Name: +ve in-silico MS/MS by CFM-ID for BCWBBALYWWRPII-IBYPIGCZSA-N
ID: BCWBBALYWWRPII-IBYPIGCZSA-N
Comment: Energy2
Num peaks: 31
39.02292652 3.411738621
41.03857658 3.479730357
49.00727645 1.351489498
65.03857658 1.131406083
69.0334912 2.007037246
71.04914126 6.046186986
75.02292652 2.087793239
89.03857658 1.119506425
91.05422664 1.250550303
93.0334912 1.275815001
93.06987671 1.0918143
95.04914126 1.393856873
105.0334912 2.494420674
107.0491413 1.473191119
117.0334912 11.46766081
119.0491413 2.422727052
121.0284058 3.408195608
121.0647913 1.589510872
123.0440559 1.410650804
137.0233204 1.392602413
149.0233204 0.9355744846
163.0389705 1.425376567
165.0182351 2.69724401
179.0338851 0.9318671404
189.0546206 1.140232223
191.0702706 1.148120112
219.0651853 1.721494527
221.0808353 1.201626045
311.1277855 0.8374821693
321.1121354 1.937293471
339.1227001 0.9358336783

Name: +ve in-silico MS/MS by CFM-ID for JTJIFFUHXHGAOQ-UHFFFAOYSA-N
ID: JTJIFFUHXHGAOQ-UHFFFAOYSA-N
Comment: Energy0
Num peaks: 13
67.05422664 2.193061887
73.06479133 2.147283023
85.06479133 1.556473507
117.0334912 4.263165771
119.0491413 2.184901991
121.0647913 2.609913977
137.0597059 1.502973693
191.0702706 2.798542327
219.0651853 6.481437622
265.0495352 1.720735705
283.0600999 3.959690529
321.1121354 8.936119447
339.1227001 40.26243876

Name: +ve in-silico MS/MS by CFM-ID for JTJIFFUHXHGAOQ-UHFFFAOYSA-N
ID: JTJIFFUHXHGAOQ-UHFFFAOYSA-N
Comment: Energy1
Num peaks: 29
65.03857658 1.587331431
67.05422664 1.656837475
73.06479133 3.599055456
85.06479133 1.221534271
95.04914126 1.083639743
105.0334912 6.637018092
117.0334912 0.9927442428
119.0491413 1.234170139
121.0284058 1.021208953
121.0647913 2.147112021
161.0233204 1.214059122
177.0182351 1.1854131
191.0702706 1.083310616
201.0546206 5.040633493
203.0702706 5.573548935
217.0495352 2.388256487
217.0859207 0.9674455583
219.0651853 5.888489969
255.0651853 2.097587831
265.0495352 2.114259211
271.0600999 1.052235093
281.0444498 7.829093043
283.0600999 2.407746363
295.0964854 0.9435878974
297.0757499 2.716254808
309.1121354 1.204906582
311.1277855 2.543221956
321.1121354 5.390442558
339.1227001 7.471841222

Name: +ve in-silico MS/MS by CFM-ID for JTJIFFUHXHGAOQ-UHFFFAOYSA-N
ID: JTJIFFUHXHGAOQ-UHFFFAOYSA-N
Comment: Energy2
Num peaks: 31
49.00727645 3.046651552
55.05422664 2.232151404
65.03857658 6.115745917
67.05422664 2.167981504
75.02292652 3.644727138
89.03857658 1.730620517
91.05422664 0.7753555959
105.0334912 2.044735815
117.0334912 17.74101343
119.0491413 2.368059229
121.0284058 2.616219001
121.0647913 0.9504368671
133.0284058 1.201221251
137.0233204 0.8557159851
145.0284058 1.467669035
149.0233204 1.515887536
161.0233204 1.295343771
163.002585 4.35372527
163.0389705 0.9714148782
175.0389705 0.7848266632
175.075356 0.9430153722
177.0182351 1.851322264
191.0702706 1.018153799
201.0546206 1.285464093
203.0702706 2.101565
219.0651853 1.171102964
255.0651853 1.943209196
265.0495352 1.269796397
281.0808353 0.8952410118
309.1121354 0.8596181627
323.0914 0.7570776409

Name: +ve in-silico MS/MS by CFM-ID for JSAQPDCTCSLTHA-UHFFFAOYSA-N
ID: JSAQPDCTCSLTHA-UHFFFAOYSA-N
Comment: Energy0
Num peaks: 13
67.05422664 2.198600215
73.06479133 2.152213618
85.06479133 1.56015568
117.0334912 4.272003751
119.0491413 2.189639745
121.0647913 2.615831764
137.0597059 1.506447419
191.0702706 2.804839798
219.0651853 6.496411845
265.0495352 1.722046363
283.0600999 3.96340466
321.1121354 8.957187069
339.1227001 40.39288876

Name: +ve in-silico MS/MS by CFM-ID for JSAQPDCTCSLTHA-UHFFFAOYSA-N
ID: JSAQPDCTCSLTHA-UHFFFAOYSA-N
Comment: Energy1
Num peaks: 29
65.03857658 1.505309758
67.05422664 1.621128394
73.06479133 3.600784652
85.06479133 1.22214647
95.04914126 1.084143539
105.0334912 6.64009045
117.0334912 0.9896167232
119.0491413 1.232379262
121.0284058 1.019201179
121.0647913 2.148138958
161.0233204 1.215529989
177.0182351 1.185871131
191.0702706 1.083814046
201.0546206 5.064323764
203.0702706 5.563022514
217.0495352 2.38940289
217.0859207 0.973428373
219.0651853 5.89144691
255.0651853 1.923438588
265.0495352 2.060943461
271.0600999 1.052730247
279.0651853 0.9289108671
281.0444498 7.826041416
283.0600999 2.336787769
297.0757499 2.717697665
309.1121354 1.205472125
311.1277855 2.715084151
321.1121354 5.39320024
339.1227001 7.477616413

Name: +ve in-silico MS/MS by CFM-ID for JSAQPDCTCSLTHA-UHFFFAOYSA-N
ID: JSAQPDCTCSLTHA-UHFFFAOYSA-N
Comment: Energy2
Num peaks: 31
49.00727645 3.058899697
55.05422664 2.289658782
65.03857658 5.287869215
67.05422664 2.156243188
75.02292652 3.659379666
89.03857658 1.737577956
91.05422664 0.7784726796
105.0334912 2.053024484
117.0334912 17.7125755
119.0491413 2.363535954
121.0284058 2.754073125
121.0647913 0.9544455648
133.0284058 1.32438549
137.0233204 0.8355998217
145.0284058 1.445964453
147.0076704 1.278960622
149.0233204 1.521981706
161.0233204 1.238197982
163.002585 4.31934161
163.0389705 0.9296442157
175.0389705 0.8238021539
175.075356 0.9060102407
177.0182351 1.858764947
191.0702706 1.022449577
201.0546206 1.313086751
203.0702706 2.084933273
219.0651853 1.176106647
255.0651853 1.472432079
265.0495352 1.234748712
281.0808353 0.8988914225
309.1121354 0.863114815

Name: +ve in-silico MS/MS by CFM-ID for KBEFFXBSHFUQLT-UHFFFAOYSA-N
ID: KBEFFXBSHFUQLT-UHFFFAOYSA-N
Comment: Energy0
Num peaks: 20
55.05422664 3.351285297
69.06987671 1.913821768
109.0284058 1.06344944
111.0440559 0.9105793149
133.0284058 3.825314675
135.0440559 1.92879677
137.0597059 2.407599436
153.0546206 1.373027179
193.0859207 2.280162187
205.0859207 0.9794640753
219.0651853 0.9997128953
221.0808353 5.198360157
287.0550145 0.9549627037
301.0706646 2.525349136
313.0706646 3.285359338
315.0863146 3.303347718
317.1019647 0.845943706
329.1383502 1.152015499
339.1227001 8.537904362
357.1332648 33.55427029

Name: +ve in-silico MS/MS by CFM-ID for KBEFFXBSHFUQLT-UHFFFAOYSA-N
ID: KBEFFXBSHFUQLT-UHFFFAOYSA-N
Comment: Energy1
Num peaks: 31
39.02292652 1.543059212
55.05422664 10.83185836
57.06987671 0.7470543185
69.06987671 5.775923058
111.0440559 0.7657964306
121.0284058 6.050412098
123.0440559 4.281272209
135.0440559 0.9279305503
137.0233204 1.032916944
137.0597059 1.81023551
139.0389705 1.677798887
149.0233204 0.7695612376
163.0389705 0.9447091333
165.0182351 0.7536697633
165.0546206 0.8067126933
201.0546206 1.66868805
203.0702706 3.053056209
205.0859207 2.957544226
219.0651853 1.243717062
221.0808353 3.125589359
247.0964854 0.9968980401
273.0757499 1.154327686
283.0600999 0.7558326833
299.0550145 1.534561156
301.0706646 3.828494894
313.0706646 0.9553109782
317.1019647 1.179525414
327.1227001 2.114921498
329.1383502 3.697246932
339.1227001 3.595801137
357.1332648 4.583612406

Name: +ve in-silico MS/MS by CFM-ID for KBEFFXBSHFUQLT-UHFFFAOYSA-N
ID: KBEFFXBSHFUQLT-UHFFFAOYSA-N
Comment: Energy2
Num peaks: 31
39.02292652 1.522940804
49.00727645 2.93298635
51.02292652 1.030450992
53.03857658 1.275864232
55.05422664 9.866724126
65.03857658 4.274380995
67.05422664 1.402642964
69.06987671 1.428993747
75.02292652 3.70992415
77.03857658 2.603894617
79.01784114 0.8353926094
81.0334912 0.8464020242
107.0491413 1.026824809
109.0284058 2.052754009
121.0284058 3.368168469
123.0440559 1.468468249
131.0491413 1.572956637
133.0284058 6.36941219
135.0440559 1.151079134
137.0233204 2.637312087
139.0389705 0.8492507572
141.0910061 1.07190536
163.0389705 0.8214629525
165.0182351 1.783883816
173.0597059 1.244651907
179.0338851 1.101348171
203.0702706 0.9982121697
205.0859207 1.118913663
215.0338851 0.8355133787
329.1383502 1.113127943
339.1227001 2.368037949

Name: +ve in-silico MS/MS by CFM-ID for XJUDJFVOICLOMY-UHFFFAOYSA-N
ID: XJUDJFVOICLOMY-UHFFFAOYSA-N
Comment: Energy0
Num peaks: 20
55.05422664 3.352950957
69.06987671 1.915446956
109.0284058 1.065081903
111.0440559 0.9116838046
133.0284058 3.830782718
135.0440559 1.931726747
137.0597059 2.411304027
153.0546206 1.352226125
193.0859207 2.282992026
205.0859207 0.9814543746
219.0651853 0.9933260383
221.0808353 5.205018555
287.0550145 0.9561503949
301.0706646 2.559255064
313.0706646 3.289574806
315.0863146 3.307471145
317.1019647 0.8470115039
329.1383502 1.153413139
339.1227001 8.54869859
357.1332648 33.61383766

Name: +ve in-silico MS/MS by CFM-ID for XJUDJFVOICLOMY-UHFFFAOYSA-N
ID: XJUDJFVOICLOMY-UHFFFAOYSA-N
Comment: Energy1
Num peaks: 31
39.02292652 1.550022621
55.05422664 10.38233311
69.06987671 5.665084317
111.0440559 0.7669986737
121.0284058 6.082752589
123.0440559 4.293048538
135.0440559 0.9332404282
137.0233204 1.037355762
137.0597059 1.821157233
139.0389705 1.682082726
149.0233204 0.8185806684
163.0389705 0.9535549744
165.0546206 0.820475688
175.075356 0.7986366174
185.0597059 0.754375141
201.0546206 1.671530646
203.0702706 3.372748905
205.0859207 3.07401702
219.0651853 1.236560455
221.0808353 3.131205374
247.0964854 0.9984630954
273.0757499 1.198820045
283.0600999 0.7944535923
299.0550145 1.358129099
301.0706646 3.953924299
313.0706646 0.9569828756
317.1019647 1.181460189
327.1227001 2.118241766
329.1383502 3.703188547
339.1227001 3.601952502
357.1332648 4.595852552

Name: +ve in-silico MS/MS by CFM-ID for XJUDJFVOICLOMY-UHFFFAOYSA-N
ID: XJUDJFVOICLOMY-UHFFFAOYSA-N
Comment: Energy2
Num peaks: 31
49.00727645 2.93984123
51.02292652 1.032859329
53.03857658 1.27884614
55.05422664 9.77500244
65.03857658 3.755270508
67.05422664 1.408914103
69.06987671 1.419643044
75.02292652 3.718594864
77.03857658 2.609980355
79.01784114 0.8373450618
79.05422664 0.9185952385
89.03857658 1.61211033
107.0491413 1.17879627
109.0284058 2.073104482
121.0284058 3.401585716
123.0440559 1.490822631
133.0284058 6.388120093
135.0440559 1.167104386
137.0233204 2.654685708
139.0389705 0.8734366491
141.0910061 1.074431761
163.0389705 0.8395375261
165.0182351 1.798972014
173.0597059 1.193651779
175.075356 1.275916512
179.0338851 1.103938877
199.0389705 0.860738603
203.0702706 1.01610921
205.0859207 1.129106991
329.1383502 1.115753473
339.1227001 2.373658013

Name: +ve in-silico MS/MS by CFM-ID for SFQIGPZCFNTPOD-UHFFFAOYSA-N
ID: SFQIGPZCFNTPOD-UHFFFAOYSA-N
Comment: Energy0
Num peaks: 15
55.05422664 3.579929144
69.06987671 1.118923078
137.0233204 1.05073356
153.0182351 7.167313363
177.0910061 1.050200509
201.0910061 3.528129567
203.1066561 1.997767023
205.1223062 2.333665766
221.1172208 1.443639926
301.0706646 2.596921596
313.0706646 3.608053545
315.0863146 3.501069213
329.1383502 1.862898776
339.1227001 9.097532744
357.1332648 37.09984459

Name: +ve in-silico MS/MS by CFM-ID for SFQIGPZCFNTPOD-UHFFFAOYSA-N
ID: SFQIGPZCFNTPOD-UHFFFAOYSA-N
Comment: Energy1
Num peaks: 31
39.02292652 1.73400348
55.05422664 10.56220929
57.06987671 0.8531117945
67.05422664 0.7502663428
69.06987671 3.412930713
121.0284058 0.8190112544
137.0233204 5.817613466
151.0389705 1.234995355
153.0182351 8.530767081
167.0338851 0.7297630351
173.0597059 0.7272216638
179.0338851 0.9515131241
179.1066561 0.7049989007
187.075356 2.022738857
189.0910061 4.147725503
203.1066561 0.8014818322
205.1223062 1.217051582
273.0757499 1.254328545
283.0600999 1.178704013
285.0393644 0.8537663398
287.0550145 0.9608228866
289.0706646 1.405436598
299.0550145 1.268987619
301.0706646 4.623524198
313.0706646 1.183412738
315.0863146 0.8195198285
317.1019647 1.355220345
327.1227001 2.857076679
329.1383502 4.847101727
339.1227001 4.283637999
357.1332648 5.735092517

Name: +ve in-silico MS/MS by CFM-ID for SFQIGPZCFNTPOD-UHFFFAOYSA-N
ID: SFQIGPZCFNTPOD-UHFFFAOYSA-N
Comment: Energy2
Num peaks: 31
39.02292652 1.028471691
49.00727645 1.194985056
53.03857658 0.8319355604
55.05422664 12.24487683
65.03857658 3.226584553
67.05422664 1.794392397
69.06987671 1.839692664
91.05422664 1.099880554
115.0542266 1.551020313
121.0284058 2.840974261
125.0233204 1.036363925
129.0698767 1.276335681
133.0284058 1.192568624
135.0440559 1.315135171
137.0233204 2.392548044
139.0389705 1.142310137
143.0855268 5.385914137
145.0284058 1.749983343
145.1011768 0.9385046709
147.0440559 0.9503396247
149.0233204 1.508916463
149.0597059 1.16838989
151.0389705 1.605579487
153.0182351 4.499435555
187.075356 1.076402575
201.0910061 1.456557309
205.0859207 0.8264912899
229.0859207 0.9141527148
327.1227001 0.8203230705
329.1383502 2.247274204
339.1227001 2.119548969

Name: +ve in-silico MS/MS by CFM-ID for ZUWPCFTUQUUFQC-UHFFFAOYSA-N
ID: ZUWPCFTUQUUFQC-UHFFFAOYSA-N
Comment: Energy0
Num peaks: 15
55.05422664 3.553176723
69.06987671 1.11465161
137.0233204 1.040272264
153.0182351 7.147809782
177.0910061 1.191514039
201.0910061 3.490505844
203.1066561 1.989998965
205.1223062 2.325005662
221.1172208 1.438292387
301.0706646 2.581429768
313.0706646 3.594319203
315.0863146 3.487968851
329.1383502 1.856149915
339.1227001 9.061312676
357.1332648 36.90499181

Name: +ve in-silico MS/MS by CFM-ID for ZUWPCFTUQUUFQC-UHFFFAOYSA-N
ID: ZUWPCFTUQUUFQC-UHFFFAOYSA-N
Comment: Energy1
Num peaks: 31
39.02292652 1.744824334
55.05422664 11.40528012
57.06987671 0.8584365323
67.05422664 0.743027211
69.06987671 3.434183177
121.0284058 1.011837763
137.0233204 5.826738275
151.0389705 1.233147025
153.0182351 8.578114244
167.0338851 0.8045470302
177.0910061 0.8179204583
179.0338851 1.234266664
179.1066561 0.7082751726
187.075356 2.038457406
189.0910061 3.912475055
203.1066561 0.8029500988
205.1223062 1.225470971
273.0757499 1.18635808
283.0600999 1.090266669
285.0393644 0.8593276213
287.0550145 0.9672454522
289.0706646 1.414208697
299.0550145 1.254872875
301.0706646 4.431710596
313.0706646 1.191552076
315.0863146 0.8250888314
317.1019647 1.364079058
327.1227001 2.874909259
329.1383502 4.87801641
339.1227001 4.314606806
357.1332648 5.795197673

Name: +ve in-silico MS/MS by CFM-ID for ZUWPCFTUQUUFQC-UHFFFAOYSA-N
ID: ZUWPCFTUQUUFQC-UHFFFAOYSA-N
Comment: Energy2
Num peaks: 31
39.02292652 1.011509302
53.03857658 0.8160481633
55.05422664 12.11002288
65.03857658 2.913323252
67.05422664 1.403909641
69.06987671 1.820993546
85.02840582 0.804496742
121.0284058 2.325914654
125.0233204 1.016572579
129.0698767 1.249038163
131.0127558 0.801846465
133.0284058 1.681187084
135.0440559 1.298425745
137.0233204 2.401984175
139.0389705 1.113447327
141.0546206 1.265275648
143.0855268 5.190743157
145.0284058 1.61476652
145.1011768 0.9385603574
147.0440559 0.8559320648
149.0233204 1.446137266
149.0597059 1.183747483
151.0389705 1.540913505
153.0182351 5.24935559
167.0338851 0.8558959562
187.075356 1.076331996
205.0859207 0.8104407301
229.0859207 0.8044157766
327.1227001 0.8045010135
329.1383502 2.203906705
339.1227001 2.828726896

Name: +ve in-silico MS/MS by CFM-ID for UIFXCAYUHZVWHR-SFHVURJKSA-N
ID: UIFXCAYUHZVWHR-SFHVURJKSA-N
Comment: Energy0
Num peaks: 14
43.05422664 1.149980198
55.05422664 1.537030345
69.06987671 8.07003412
153.0182351 6.982353756
177.0910061 1.029044976
201.0910061 3.510495357
203.1066561 1.854476629
205.1223062 2.2732169
221.1172208 1.373011896
271.0600999 3.246229732
289.0706646 3.328831013
315.0863146 1.160334825
339.1227001 8.397116831
357.1332648 36.94462292

Name: +ve in-silico MS/MS by CFM-ID for UIFXCAYUHZVWHR-SFHVURJKSA-N
ID: UIFXCAYUHZVWHR-SFHVURJKSA-N
Comment: Energy1
Num peaks: 30
39.02292652 3.280442369
41.03857658 4.590374709
43.05422664 1.005052683
45.06987671 1.218433621
53.03857658 0.5625595101
67.05422664 2.206148158
69.06987671 21.39133074
121.0284058 0.5133698065
137.0233204 4.85229085
151.0389705 1.058872575
153.0182351 7.54232493
167.0338851 0.710109837
173.0597059 0.6041608924
179.0338851 0.8673127709
187.075356 1.830828036
189.0910061 3.12500284
203.1066561 0.5382564474
205.1223062 0.9855540415
231.1015708 0.559600665
243.0651853 0.6574313948
271.0600999 2.857939964
289.0706646 2.894229673
313.0706646 1.020001988
313.1070501 0.5989504243
315.0863146 1.299402109
317.1019647 1.588690463
327.1227001 1.374846667
329.1383502 2.816420053
339.1227001 3.020474885
357.1332648 4.929681955

Name: +ve in-silico MS/MS by CFM-ID for UIFXCAYUHZVWHR-SFHVURJKSA-N
ID: UIFXCAYUHZVWHR-SFHVURJKSA-N
Comment: Energy2
Num peaks: 31
39.02292652 1.337530581
41.03857658 1.435894629
49.00727645 1.018527362
53.03857658 3.140609414
55.05422664 8.00440863
57.06987671 1.175952608
65.03857658 1.860622715
67.05422664 2.475886164
69.06987671 13.80131815
75.02292652 1.655821269
85.02840582 0.854719647
109.0284058 1.988685171
117.0334912 1.850261309
119.0491413 4.158945449
121.0284058 1.83826625
125.0233204 1.080034897
131.0127558 0.7773934231
133.0284058 1.251363298
135.0440559 1.840893144
137.0233204 2.382365643
137.0597059 1.683543812
139.0389705 1.337439398
149.0233204 1.320970414
151.0389705 1.819993073
153.0182351 4.83436252
167.0338851 0.8679622459
173.0597059 0.785802958
187.075356 1.311696827
201.0910061 1.62117425
271.0600999 0.8344954966
287.0550145 0.8120844999

Name: +ve in-silico MS/MS by CFM-ID for BDPWAJXXQWRYNV-HNNXBMFYSA-N
ID: BDPWAJXXQWRYNV-HNNXBMFYSA-N
Comment: Energy0
Num peaks: 15
67.05422664 1.05577996
69.06987671 5.035113287
109.0284058 1.169767232
111.0440559 1.023012617
133.0284058 3.978336602
135.0440559 2.032529007
137.0597059 2.465045461
153.0546206 1.411779187
193.0859207 2.504939952
219.0651853 1.181795637
221.0808353 5.887570802
329.1383502 1.2347131
339.1227001 9.028706731
341.1019647 4.89043829
357.1332648 37.10965767

Name: +ve in-silico MS/MS by CFM-ID for BDPWAJXXQWRYNV-HNNXBMFYSA-N
ID: BDPWAJXXQWRYNV-HNNXBMFYSA-N
Comment: Energy1
Num peaks: 31
65.03857658 1.092925723
67.05422664 3.175081249
69.06987671 7.963901082
71.08552677 0.6548173284
111.0440559 1.025730383
121.0284058 6.364910967
123.0440559 4.957419574
135.0440559 1.03023774
137.0233204 0.9999800321
137.0597059 1.837102265
139.0389705 2.110914474
163.0389705 0.7864718731
175.075356 1.263184114
191.0702706 0.7697917905
193.0859207 0.825799716
201.0546206 2.131562687
203.0702706 4.792638538
205.0859207 4.272982094
219.0651853 1.979986745
219.1015708 0.8574329349
221.0808353 4.94230715
247.0964854 0.9620992486
323.0914 1.043489712
327.0863146 0.760151612
327.1227001 2.717247777
329.1019647 0.7463574871
329.1383502 4.881770953
331.1176147 1.05598894
339.1227001 4.433715149
341.1019647 3.193461253
357.1332648 6.361847465

Name: +ve in-silico MS/MS by CFM-ID for BDPWAJXXQWRYNV-HNNXBMFYSA-N
ID: BDPWAJXXQWRYNV-HNNXBMFYSA-N
Comment: Energy2
Num peaks: 31
49.00727645 3.617487046
51.02292652 1.293428534
53.03857658 1.312616368
65.03857658 2.608919098
67.05422664 3.875119665
69.06987671 2.122075831
75.02292652 5.471530682
77.03857658 3.527493589
79.01784114 1.375275711
109.0284058 2.842340437
111.0440559 1.07864061
121.0284058 2.537618697
133.0284058 5.891950757
133.0647913 1.510936669
135.0076704 1.093720995
135.0440559 1.133351634
137.0233204 1.479156965
137.0597059 1.025218547
149.0597059 1.954809166
175.075356 2.53941538
191.0702706 1.237142633
193.0859207 0.9535207582
201.0546206 1.346772994
203.0702706 2.598891272
205.0859207 2.029406031
207.1015708 1.574313352
217.0859207 1.17916719
219.0651853 0.9078245889
329.1383502 1.50037431
339.1227001 2.227065296
341.1019647 1.010476122

Name: +ve in-silico MS/MS by CFM-ID for ACVUCXHKACKHFE-INIZCTEOSA-N
ID: ACVUCXHKACKHFE-INIZCTEOSA-N
Comment: Energy0
Num peaks: 16
69.06987671 1.767700082
73.06479133 6.629581861
87.08044139 1.256765963
133.0284058 3.590297547
135.0440559 1.923856468
137.0597059 2.292230745
153.0546206 1.232860027
193.0859207 2.019902312
219.0651853 0.9752524497
221.0808353 4.692982412
247.0964854 1.979815211
283.0600999 1.338027462
299.0550145 1.661918173
301.0706646 10.6522573
339.1227001 8.149149139
357.1332648 29.93000478

Name: +ve in-silico MS/MS by CFM-ID for ACVUCXHKACKHFE-INIZCTEOSA-N
ID: ACVUCXHKACKHFE-INIZCTEOSA-N
Comment: Energy1
Num peaks: 28
73.06479133 3.742904531
121.0284058 6.510490862
123.0440559 3.691897019
135.0440559 1.153247476
137.0233204 1.591956522
137.0597059 1.940157962
139.0389705 1.419489976
149.0233204 2.901038013
163.002585 1.553965659
163.0389705 2.338435131
165.0182351 4.69719502
179.0338851 1.317224057
191.0338851 1.105997539
201.0546206 1.370617007
203.0702706 2.916679606
205.0859207 2.149925711
219.0651853 1.101546949
221.0808353 2.214759846
247.0964854 1.048207891
273.0757499 1.964060271
281.0444498 1.975979925
283.0600999 3.97650265
299.0550145 3.297161235
301.0706646 14.37516395
315.0863146 1.598954562
329.1383502 1.684400707
339.1227001 3.680592502
357.1332648 3.238503785

Name: +ve in-silico MS/MS by CFM-ID for ACVUCXHKACKHFE-INIZCTEOSA-N
ID: ACVUCXHKACKHFE-INIZCTEOSA-N
Comment: Energy2
Num peaks: 31
49.00727645 2.885627713
55.05422664 2.475953386
65.03857658 1.594425614
67.01784114 1.084375623
67.05422664 2.713673577
69.06987671 1.660291909
73.06479133 2.068361004
91.01784114 0.9857906903
92.99710569 1.139816039
105.0334912 1.595007113
121.0284058 4.861207191
123.0440559 0.965205022
133.0284058 8.539652896
135.0440559 3.405724741
137.0233204 4.436868022
137.0597059 1.486051889
151.0389705 1.511919023
161.0233204 0.996779785
163.002585 1.251782559
163.0389705 2.430858711
165.0182351 2.614698981
175.075356 1.707490623
179.0338851 2.210021893
189.0182351 1.367963683
191.0338851 1.648384715
191.0702706 1.200072694
193.0859207 1.521027116
205.0859207 1.424976243
299.0914 1.850948881
329.1383502 1.062683432
339.1227001 2.784805261

Name: +ve in-silico MS/MS by CFM-ID for WWUVLNPEWUTCEI-KRWDZBQOSA-N
ID: WWUVLNPEWUTCEI-KRWDZBQOSA-N
Comment: Energy0
Num peaks: 19
55.05422664 3.384256192
69.06987671 2.034123639
141.0182351 2.513989567
153.0182351 0.8682572019
161.0960915 0.9944732864
163.1117415 0.947064352
166.9974996 1.25452051
169.0131497 6.182054216
185.0960915 3.3192476
187.1117415 1.866438682
189.1273916 2.234197133
205.1223062 2.11755327
301.0706646 2.39842878
313.0706646 3.30061529
315.0863146 3.236894614
317.1019647 0.8589000407
329.1383502 1.198615502
339.1227001 8.077828098
357.1332648 33.41522235

Name: +ve in-silico MS/MS by CFM-ID for WWUVLNPEWUTCEI-KRWDZBQOSA-N
ID: WWUVLNPEWUTCEI-KRWDZBQOSA-N
Comment: Energy1
Num peaks: 31
39.02292652 1.536554531
55.05422664 10.04800874
65.03857658 0.8747645104
67.05422664 1.384512739
69.06987671 4.707934684
119.0491413 0.8714792588
125.0233204 0.833669128
131.0491413 0.7728752112
133.0647913 0.8310183548
141.0182351 0.9519237328
151.002585 4.079801747
153.0182351 4.56023141
166.9974996 2.190452524
167.0338851 1.108170782
169.0131497 5.957125094
171.0804414 1.468849292
173.0960915 3.613850213
175.1117415 2.626717154
189.0910061 0.7708353456
189.1273916 1.052696805
191.1066561 1.518205488
195.0287997 0.9536793415
283.0600999 0.8005430561
299.0550145 1.195116088
301.0706646 3.919613451
313.0706646 0.9463306744
317.1019647 1.166733101
327.1227001 1.802055673
329.1383502 3.203404789
339.1227001 3.315359267
357.1332648 4.426749485

Name: +ve in-silico MS/MS by CFM-ID for WWUVLNPEWUTCEI-KRWDZBQOSA-N
ID: WWUVLNPEWUTCEI-KRWDZBQOSA-N
Comment: Energy2
Num peaks: 31
53.03857658 0.9428777348
55.05422664 13.03010374
65.03857658 6.983779326
67.01784114 0.9502616821
67.05422664 3.918158651
69.06987671 3.389371721
91.05422664 1.100571097
105.0334912 1.741565197
129.0334912 1.176570946
133.0284058 1.503137463
133.0647913 1.684554515
135.0440559 0.9192154494
141.0182351 1.674324534
149.0597059 1.009085483
151.002585 2.547840777
153.0182351 1.395397616
157.0647913 0.9729681324
161.0960915 1.640834151
165.0182351 0.9346921911
166.9974996 1.098883858
167.0338851 0.9412760836
169.0131497 1.186623105
169.0647913 1.245551346
171.0804414 1.022185843
185.0960915 1.997185374
187.075356 1.296343734
189.0910061 1.323177037
189.1273916 0.8241264403
213.0910061 1.024806196
329.1383502 1.47357259
339.1227001 2.031982666

Name: +ve in-silico MS/MS by CFM-ID for LROKNLVNTRTDCU-UHFFFAOYSA-N
ID: LROKNLVNTRTDCU-UHFFFAOYSA-N
Comment: Energy0
Num peaks: 6
67.05422664 2.83778533
229.0859207 3.754431768
283.0600999 6.308986243
307.0964854 3.569188539
321.1121354 3.54778437
339.1227001 62.21773311

Name: +ve in-silico MS/MS by CFM-ID for LROKNLVNTRTDCU-UHFFFAOYSA-N
ID: LROKNLVNTRTDCU-UHFFFAOYSA-N
Comment: Energy1
Num peaks: 18
65.03857658 2.500057076
67.05422664 3.121055959
83.04914126 1.494703424
85.06479133 2.658614465
229.0859207 6.133043884
255.0651853 3.691035823
271.0600999 2.203710491
279.0651853 1.816588345
281.0808353 1.562131621
283.0600999 7.76563892
295.0600999 1.46523553
297.0757499 7.864873109
307.0964854 3.674446913
309.1121354 2.072011803
311.1277855 1.728836489
321.1121354 5.190738476
323.0914 1.588743496
339.1227001 24.22132577

Name: +ve in-silico MS/MS by CFM-ID for LROKNLVNTRTDCU-UHFFFAOYSA-N
ID: LROKNLVNTRTDCU-UHFFFAOYSA-N
Comment: Energy2
Num peaks: 31
39.02292652 1.228702155
41.03857658 1.246547456
49.00727645 1.224244422
51.02292652 1.41488744
55.05422664 2.822586657
65.03857658 8.450130149
67.01784114 1.189281628
67.05422664 6.938764817
69.06987671 0.8847421863
83.04914126 1.492493159
92.99710569 3.927760894
133.0284058 1.200327128
171.0440559 2.496884105
187.0389705 3.181237958
187.075356 1.001483085
189.0546206 1.244182272
199.075356 2.148373744
203.0702706 1.231844652
211.075356 0.9126124786
213.0546206 1.571388962
229.0859207 2.088872738
239.0338851 0.9174328249
249.0546206 1.20654988
253.0495352 3.799981218
255.0651853 4.078393694
265.0495352 1.575682502
267.0287997 2.252854677
279.0651853 1.610881375
281.0808353 2.108932916
283.0600999 4.570534606
321.1121354 1.305957093

Name: +ve in-silico MS/MS by CFM-ID for GYPHGCGOSZJXOT-UHFFFAOYSA-N
ID: GYPHGCGOSZJXOT-UHFFFAOYSA-N
Comment: Energy0
Num peaks: 6
123.0440559 3.040711215
233.0821727 3.079600338
239.081504 1.724301055
325.1083875 1.696178385
329.1396876 1.489390463
357.1346022 78.13822772

Name: +ve in-silico MS/MS by CFM-ID for GYPHGCGOSZJXOT-UHFFFAOYSA-N
ID: GYPHGCGOSZJXOT-UHFFFAOYSA-N
Comment: Energy1
Num peaks: 24
95.04914126 0.7668564192
123.0440559 4.43859947
125.0597059 0.8281513399
147.0440559 1.01944693
149.0597059 1.231106126
173.0597059 0.7758357177
199.075356 2.282510546
201.0910061 1.274698484
209.0709393 0.9461366015
211.0865894 1.53409408
233.0821727 5.559170029
235.0978228 1.104982257
239.081504 9.406694642
271.0978228 0.9183873371
283.0978228 0.7830157775
297.1134728 1.603465243
313.1083875 1.631091145
325.1083875 3.250860061
327.1128041 1.747757481
327.1240375 4.193946133
329.1284542 1.323290374
329.1396876 3.753616486
341.1033021 1.509768865
357.1346022 28.29361974

Name: +ve in-silico MS/MS by CFM-ID for GYPHGCGOSZJXOT-UHFFFAOYSA-N
ID: GYPHGCGOSZJXOT-UHFFFAOYSA-N
Comment: Energy2
Num peaks: 31
15.02292652 1.16256353
49.00727645 4.008867867
51.02292652 2.82122361
53.03857658 1.161594374
109.0284058 1.327377085
123.0440559 1.143545709
129.0447246 1.296411114
167.0603746 2.028750874
187.075356 1.229480666
209.0709393 1.09403874
214.086255 1.133106902
233.0821727 4.95007866
239.081504 1.871857553
245.0821727 1.067834202
255.0665226 2.673867993
255.0916748 1.254478415
257.0821727 2.231300751
269.0821727 1.534326283
271.0978228 1.575937123
281.0821727 3.132434251
283.0978228 3.973617303
285.1134728 1.324054867
295.0978228 1.798294642
297.1022395 1.040110432
297.1134728 2.705386451
309.1134728 1.017629608
311.0927374 0.9817143859
313.0971541 1.197010215
313.1083875 1.328884589
340.1080531 2.68032256
341.1033021 2.938783778

Name: +ve in-silico MS/MS by CFM-ID for NMRUIRRIQNAQEB-VEAXOGKZSA-N
ID: NMRUIRRIQNAQEB-VEAXOGKZSA-N
Comment: Energy0
Num peaks: 20
105.0334912 5.145248534
107.0491413 2.838856805
119.0491413 1.274155483
135.0440559 4.676948899
137.0597059 2.572825603
145.0284058 2.974422742
147.0440559 5.642543932
149.0597059 5.243187437
151.075356 1.142894438
161.0597059 1.199974097
171.0440559 1.197891142
177.0546206 3.46515608
189.0546206 3.082017375
191.0702706 2.507333737
203.0702706 1.229732857
231.0651853 1.304257642
233.0808353 1.447558194
311.1277855 1.290027493
321.1121354 6.955500683
339.1227001 25.45764834

Name: +ve in-silico MS/MS by CFM-ID for NMRUIRRIQNAQEB-VEAXOGKZSA-N
ID: NMRUIRRIQNAQEB-VEAXOGKZSA-N
Comment: Energy1
Num peaks: 31
53.00219107 1.056470532
55.01784114 1.061002768
105.0334912 6.938326182
107.0491413 2.878933236
119.0491413 2.974757922
121.0647913 1.509647279
123.0440559 0.9380980456
129.0334912 1.557339918
135.0440559 5.270475165
137.0597059 1.986601538
145.0284058 5.661581407
147.0440559 8.480866385
149.0597059 7.400113166
151.075356 2.100617424
159.0440559 2.433807991
161.0597059 1.83139856
171.0440559 1.12571559
173.0233204 0.9239063498
175.0389705 1.307244
177.0546206 5.834565585
189.0546206 1.926621828
191.0702706 1.376367209
201.0546206 1.260201132
213.0546206 0.9851931253
219.0651853 0.9726353088
231.0651853 1.23785557
307.0964854 1.07183724
309.1121354 1.846737156
311.1277855 1.71547879
321.1121354 1.917883318
339.1227001 2.807538376

Name: +ve in-silico MS/MS by CFM-ID for NMRUIRRIQNAQEB-VEAXOGKZSA-N
ID: NMRUIRRIQNAQEB-VEAXOGKZSA-N
Comment: Energy2
Num peaks: 31
41.00219107 1.437645833
49.00727645 0.9606874954
53.00219107 1.556335232
55.01784114 1.962481593
65.03857658 1.576179824
67.01784114 1.202477093
75.02292652 1.483265726
77.03857658 2.960656753
79.05422664 1.250055384
91.05422664 1.876567799
105.0334912 7.73464342
107.0491413 3.819562157
117.0334912 3.564307868
119.0491413 5.155923176
121.0647913 1.020416102
123.0440559 2.096950858
131.0491413 1.746484564
135.0440559 3.843370673
145.0284058 1.985989681
147.0440559 2.719040779
149.0597059 2.769928361
159.0440559 1.166771393
161.0597059 1.249745727
171.0440559 1.913789095
173.0233204 1.258552611
173.0597059 1.583579724
213.0546206 1.05403141
307.0964854 1.015608509
309.1121354 1.288897245
311.1277855 1.540549067
321.1121354 1.912850427

Name: +ve in-silico MS/MS by CFM-ID for YVBUWVMMORNHHZ-KRWDZBQOSA-N
ID: YVBUWVMMORNHHZ-KRWDZBQOSA-N
Comment: Energy0
Num peaks: 18
55.05422664 3.498572888
69.06987671 2.084203418
141.0182351 2.61112622
161.0960915 1.031665374
163.1117415 0.9817542024
166.9974996 1.301050636
169.0131497 6.1594893
185.0960915 3.493140749
187.1117415 1.958038491
189.1273916 2.253071472
205.1223062 2.190226714
301.0706646 2.494639039
313.0706646 1.321544382
315.0863146 1.501421985
317.1019647 2.427916291
329.1383502 1.243462679
339.1227001 8.42293722
357.1332648 35.25627739

Name: +ve in-silico MS/MS by CFM-ID for YVBUWVMMORNHHZ-KRWDZBQOSA-N
ID: YVBUWVMMORNHHZ-KRWDZBQOSA-N
Comment: Energy1
Num peaks: 31
55.05422664 10.46267104
57.06987671 0.7395392646
65.03857658 0.8914034263
67.05422664 1.41136294
69.06987671 4.732443942
119.0491413 0.882531156
125.0233204 0.8567638802
141.0182351 0.9822429152
151.002585 4.183236397
153.0182351 4.575124226
163.1117415 0.7786167466
166.9974996 2.253133916
167.0338851 1.134936263
169.0131497 5.875373434
171.0804414 1.560574828
173.0960915 3.744738868
175.1117415 2.685840615
189.0910061 0.8026529535
189.1273916 1.024404357
191.1066561 1.491816096
195.0287997 0.9814891197
233.1172208 0.732939635
283.0600999 0.820285929
299.0550145 1.231431819
301.0706646 4.051654417
313.0706646 0.9955596983
315.0863146 0.8972557064
327.1227001 1.854413386
329.1383502 3.299071428
339.1227001 3.380408387
357.1332648 4.64778553

Name: +ve in-silico MS/MS by CFM-ID for YVBUWVMMORNHHZ-KRWDZBQOSA-N
ID: YVBUWVMMORNHHZ-KRWDZBQOSA-N
Comment: Energy2
Num peaks: 31
53.03857658 0.9435822658
55.05422664 13.53729179
65.03857658 6.597262831
67.01784114 0.9509717306
67.05422664 3.697047305
69.06987671 2.919760476
91.05422664 1.07169387
105.0334912 1.704602427
129.0334912 1.208355119
133.0284058 1.484741061
133.0647913 1.566574236
135.0440559 0.8420575574
141.0182351 1.724284337
149.0597059 0.830929516
151.002585 2.549200335
153.0182351 1.395071374
157.0647913 0.9662491009
161.0960915 1.497328224
165.0182351 0.9353933444
166.9974996 1.09971244
167.0338851 0.9415286083
169.0131497 1.157791167
169.0647913 0.9862413249
171.0804414 1.158134012
173.0960915 0.8379487831
185.0960915 2.000048885
187.075356 1.212147654
189.0910061 1.724120834
213.0910061 1.014503964
329.1383502 1.474682169
339.1227001 2.033371367

Name: +ve in-silico MS/MS by CFM-ID for PATMJUOZIPKVAS-YWZLYKJASA-N
ID: PATMJUOZIPKVAS-YWZLYKJASA-N
Comment: Energy0
Num peaks: 10
135.0440559 1.211693362
257.0808353 1.381019512
259.0964854 2.082516548
309.1121354 1.857466268
321.1121354 2.288989238
325.1070501 2.536753675
327.1227001 2.455874712
329.1383502 1.76305221
339.1227001 32.48582945
357.1332648 32.81744081

Name: +ve in-silico MS/MS by CFM-ID for PATMJUOZIPKVAS-YWZLYKJASA-N
ID: PATMJUOZIPKVAS-YWZLYKJASA-N
Comment: Energy1
Num peaks: 31
43.01784114 1.045246913
45.0334912 0.9781222858
53.00219107 2.086795218
69.0334912 1.024303883
80.99710569 0.9806288163
83.01275576 1.057664184
99.04405588 0.7901101612
123.0440559 1.337031644
135.0440559 1.794531259
137.0597059 1.363391733
175.0389705 1.169967512
205.0859207 1.375750433
215.0702706 1.487163414
233.0808353 0.9281068426
257.0808353 1.834942269
259.0964854 3.735357947
269.0808353 2.868907769
271.0964854 1.903620944
273.1121354 1.217606496
283.0964854 0.7910978633
303.1227001 0.9724510872
307.0964854 2.506250857
309.1121354 3.905803367
311.1277855 5.518989441
313.1070501 1.602195993
321.1121354 3.234846909
325.1070501 2.486388792
327.1227001 2.703374386
329.1383502 1.617022847
339.1227001 13.63823941
357.1332648 5.502347949

Name: +ve in-silico MS/MS by CFM-ID for PATMJUOZIPKVAS-YWZLYKJASA-N
ID: PATMJUOZIPKVAS-YWZLYKJASA-N
Comment: Energy2
Num peaks: 31
53.00219107 1.456882408
123.0440559 1.657766873
135.0440559 8.41426264
137.0597059 2.523057659
143.1066561 1.089166867
159.0440559 1.035548776
201.0546206 0.9983093513
215.0702706 1.398732396
257.0808353 2.587756137
263.0702706 1.111736751
265.0859207 1.432477479
267.0651853 1.811106994
267.1015708 1.79575173
269.0808353 2.702598039
271.0964854 2.309596509
281.0808353 1.837959761
283.0964854 3.671594547
285.1121354 0.9835589881
287.1277855 1.742522004
295.0964854 1.451383973
297.1121354 1.205110768
307.0964854 2.616394771
309.1121354 3.667257892
311.0914 1.812904561
311.1277855 1.972265727
313.1070501 1.303866507
321.1121354 2.542718553
323.0914 2.50230257
325.1070501 1.758910415
327.1227001 0.9943258023
339.1227001 1.505788761

Name: +ve in-silico MS/MS by CFM-ID for RSPDYFDYHDJBLU-HBDUDIKNSA-N
ID: RSPDYFDYHDJBLU-HBDUDIKNSA-N
Comment: Energy0
Num peaks: 16
97.02840582 1.947476334
271.0964854 2.407820455
285.0757499 1.079566547
289.1070501 2.438843501
293.1172208 3.382209635
295.1328709 2.561363262
297.1121354 2.168214284
299.1277855 2.678861467
309.1121354 2.461439615
311.1277855 4.030287431
313.1434356 3.410877106
321.1121354 2.349179456
325.1070501 1.096811216
329.1383502 1.637056342
339.1227001 24.04112097
357.1332648 22.91525501

Name: +ve in-silico MS/MS by CFM-ID for RSPDYFDYHDJBLU-HBDUDIKNSA-N
ID: RSPDYFDYHDJBLU-HBDUDIKNSA-N
Comment: Energy1
Num peaks: 31
97.02840582 1.460012338
135.0440559 0.8773593016
137.0597059 1.249328512
149.0597059 0.9412207049
211.075356 1.075857994
227.0702706 0.9076034754
231.1015708 0.87848025
245.1172208 1.322419906
261.1121354 0.9648536055
271.0964854 1.916499656
277.0859207 2.161870005
279.1015708 2.237015599
281.1172208 2.214177523
289.1070501 2.165450119
291.1015708 3.557784252
293.1172208 2.822090261
295.0964854 1.384109267
295.1328709 2.18689736
297.1121354 1.592366832
299.1277855 2.94578859
307.0964854 2.132879831
309.1121354 2.553903558
311.1277855 4.894406313
313.1434356 3.369925828
321.1121354 2.898949245
325.1070501 1.728424333
327.1227001 1.339727567
329.1383502 3.6950082
339.1227001 9.014580076
341.1019647 1.651267523
357.1332648 5.70837996

Name: +ve in-silico MS/MS by CFM-ID for RSPDYFDYHDJBLU-HBDUDIKNSA-N
ID: RSPDYFDYHDJBLU-HBDUDIKNSA-N
Comment: Energy2
Num peaks: 31
39.02292652 1.518379245
49.00727645 1.393837251
51.02292652 1.576735681
81.0334912 3.651246686
83.04914126 1.029473324
91.05422664 1.235612327
93.06987671 1.031822164
97.02840582 1.465382685
171.0804414 4.379331106
173.0960915 2.141670333
175.1117415 1.524006367
199.075356 3.841541382
201.0910061 1.374702425
203.1066561 1.427524616
211.075356 1.434571102
227.0702706 9.181562209
229.0859207 3.823857286
231.1015708 3.742721971
241.0859207 1.194416599
243.1015708 1.557361619
245.1172208 1.70419239
251.1066561 2.555321947
253.1223062 2.028471288
255.1379563 1.79959182
257.0808353 1.14038666
269.0808353 1.446299127
271.0964854 1.94048542
277.0859207 1.07179405
281.1172208 1.878473115
295.1328709 1.006130214
309.1121354 1.026728729

Name: +ve in-silico MS/MS by CFM-ID for VXGJDACNWPEBJH-SFHVURJKSA-N
ID: VXGJDACNWPEBJH-SFHVURJKSA-N
Comment: Energy0
Num peaks: 6
251.0702706 1.694083045
265.0495352 11.67058247
281.0808353 1.971439624
303.1015708 2.927298928
321.1121354 27.31278197
339.1227001 40.02892866

Name: +ve in-silico MS/MS by CFM-ID for VXGJDACNWPEBJH-SFHVURJKSA-N
ID: VXGJDACNWPEBJH-SFHVURJKSA-N
Comment: Energy1
Num peaks: 20
65.03857658 0.9412668297
67.05422664 1.175643785
83.04914126 0.9845310806
95.04914126 3.017512656
227.0702706 1.0293037
251.0702706 2.553292643
265.0495352 4.803483448
279.0651853 1.262423292
281.0808353 0.8775240644
291.1015708 1.147267825
293.1172208 2.827048638
297.1121354 0.9102362717
303.1015708 8.110980773
305.0808353 1.247416814
307.0964854 1.244564092
309.1121354 1.670896255
311.1277855 3.292034451
321.1121354 23.26354481
323.0914 0.835923482
339.1227001 19.06408231

Name: +ve in-silico MS/MS by CFM-ID for VXGJDACNWPEBJH-SFHVURJKSA-N
ID: VXGJDACNWPEBJH-SFHVURJKSA-N
Comment: Energy2
Num peaks: 20
65.03857658 4.220601473
77.00219107 0.9198159434
83.04914126 1.556721779
105.0334912 5.065532175
117.0334912 3.383846438
133.0284058 1.542256394
187.0389705 0.9969151711
197.0233204 2.879770586
213.0546206 2.882476902
223.0389705 3.7685395
223.075356 1.445348647
235.0389705 5.264998819
235.075356 1.039394262
237.0546206 18.52051917
239.0338851 1.736639345
251.0702706 2.592286866
253.0859207 1.109041983
255.0651853 0.9309027071
265.0495352 19.33204072
303.1015708 1.640248295

Name: +ve in-silico MS/MS by CFM-ID for KEDRDGVCNOXHKD-UHFFFAOYSA-N
ID: KEDRDGVCNOXHKD-UHFFFAOYSA-N
Comment: Energy0
Num peaks: 6
15.02292652 1.670222325
287.0637458 1.493198488
304.0902949 4.094174876
305.0743105 36.10720768
306.0695594 4.543765992
322.1008596 40.98003582

Name: +ve in-silico MS/MS by CFM-ID for KEDRDGVCNOXHKD-UHFFFAOYSA-N
ID: KEDRDGVCNOXHKD-UHFFFAOYSA-N
Comment: Energy1
Num peaks: 21
39.02292652 2.629936819
52.01817548 4.705788492
54.03382555 2.358047319
56.04947561 1.531724424
142.0321113 1.369182032
207.0552893 1.503953928
217.0760247 1.899959792
232.0869237 1.58576756
234.1025738 1.379442173
246.1025738 9.745437534
257.0709393 1.151053455
267.0586604 1.875848897
267.0950459 1.0799986
275.0637458 1.717636338
277.0793958 12.29475961
278.0746448 1.729415708
290.0746448 1.443228168
292.0902949 3.386125125
294.1059449 18.3466002
305.0743105 6.370652724
322.1008596 1.978464252

Name: +ve in-silico MS/MS by CFM-ID for KEDRDGVCNOXHKD-UHFFFAOYSA-N
ID: KEDRDGVCNOXHKD-UHFFFAOYSA-N
Comment: Energy2
Num peaks: 31
15.02292652 2.917228849
39.02292652 2.159308557
44.97934745 1.314304511
46.99499752 1.148516174
52.01817548 6.135766573
54.03382555 3.771712656
56.04947561 2.174016659
68.04947561 1.39760936
95.99024648 1.14610314
97.01064758 2.119816017
98.00589655 2.302925266
99.02629764 0.9993855059
100.0215466 1.199633569
112.0215466 1.667785253
114.0371967 1.307900609
181.0760247 1.689587181
207.0552893 2.022813872
249.0480957 3.740338113
251.0273603 1.086167634
251.0637458 1.696010945
275.0273603 1.135014443
275.0637458 1.874471904
277.0430103 5.31405815
277.0793958 2.618760208
278.0746448 1.176784965
279.0586604 1.047151081
287.0637458 5.449561444
289.0430103 3.843634451
304.0902949 1.329889158
305.0743105 2.603833488
306.0695594 2.569088888

Name: +ve in-silico MS/MS by CFM-ID for ZUWPCFTUQUUFQC-KRWDZBQOSA-N
ID: ZUWPCFTUQUUFQC-KRWDZBQOSA-N
Comment: Energy0
Num peaks: 15
55.05422664 3.556280049
69.06987671 1.115179637
137.0233204 1.023315231
153.0182351 7.152752788
177.0910061 1.192095961
201.0910061 3.492224294
203.1066561 1.990953649
205.1223062 2.326151899
221.1172208 1.439000181
301.0706646 2.582759892
313.0706646 3.596136983
315.0863146 3.489702769
329.1383502 1.857043218
339.1227001 9.065869499
357.1332648 36.93076993

Name: +ve in-silico MS/MS by CFM-ID for ZUWPCFTUQUUFQC-KRWDZBQOSA-N
ID: ZUWPCFTUQUUFQC-KRWDZBQOSA-N
Comment: Energy1
Num peaks: 31
39.02292652 1.57557622
55.05422664 11.65198813
57.06987671 0.8635785795
67.05422664 0.7474368918
69.06987671 3.45463414
121.0284058 1.016909678
137.0233204 5.835316518
151.0389705 1.240380246
153.0182351 8.539820599
167.0338851 0.8093679418
177.0910061 0.8231766207
179.0338851 1.241778964
179.1066561 0.7125177511
187.075356 2.050697864
189.0910061 3.937220542
203.1066561 0.8079296783
205.1223062 1.233608279
273.0757499 1.192304792
283.0600999 1.095731716
285.0393644 0.8647000127
287.0550145 0.9734511691
289.0706646 1.422679828
299.0550145 1.262948646
301.0706646 4.463157383
313.0706646 1.199418363
315.0863146 0.8304705052
317.1019647 1.372637129
327.1227001 2.892130007
329.1383502 4.907875869
339.1227001 4.342686031
357.1332648 5.853441039

Name: +ve in-silico MS/MS by CFM-ID for ZUWPCFTUQUUFQC-KRWDZBQOSA-N
ID: ZUWPCFTUQUUFQC-KRWDZBQOSA-N
Comment: Energy2
Num peaks: 31
39.02292652 1.365136005
53.03857658 0.8197669787
55.05422664 11.82605841
65.03857658 2.926661308
67.05422664 1.410350035
69.06987671 1.829363999
85.02840582 0.8875753817
121.0284058 2.336514086
129.0698767 1.254730158
131.0127558 0.8055005617
133.0284058 1.688848426
135.0440559 1.304342804
137.0233204 2.265394465
139.0389705 1.118540274
141.0546206 1.271054475
143.0855268 5.257620676
145.0284058 1.622125177
145.1011768 0.9428374734
147.0440559 0.8598326352
149.0233204 1.452727462
149.0597059 1.189146911
151.0389705 1.548003748
153.0182351 5.468128935
167.0338851 0.8598860675
187.075356 1.08135433
205.0859207 0.8141968051
229.0859207 0.808108318
245.0808353 0.7687918036
327.1227001 0.8082039885
329.1383502 2.214056302
339.1227001 2.841852859

Name: +ve in-silico MS/MS by CFM-ID for CKLKAIFISQKFTE-YUMQZZPRSA-N
ID: CKLKAIFISQKFTE-YUMQZZPRSA-N
Comment: Energy0
Num peaks: 6
72.04439023 4.811185143
282.108447 9.954606591
283.0924626 5.883293514
299.1349961 5.026125436
300.1190117 43.06938867
317.1455608 19.05395711

Name: +ve in-silico MS/MS by CFM-ID for CKLKAIFISQKFTE-YUMQZZPRSA-N
ID: CKLKAIFISQKFTE-YUMQZZPRSA-N
Comment: Energy1
Num peaks: 14
55.01784114 10.28403648
72.04439023 8.764185481
213.0869833 1.999175226
229.0818979 1.614852501
255.097548 3.502330267
256.1291825 2.902029557
257.1131981 2.800362605
272.1240971 4.424577086
274.1397472 3.034036141
282.108447 10.45600263
283.0924626 9.623542367
299.1349961 3.328893426
300.1190117 15.8797673
317.1455608 2.504383742

Name: +ve in-silico MS/MS by CFM-ID for CKLKAIFISQKFTE-YUMQZZPRSA-N
ID: CKLKAIFISQKFTE-YUMQZZPRSA-N
Comment: Energy2
Num peaks: 27
27.02292652 3.151964719
29.03857658 1.940086176
54.03382555 4.753879205
55.01784114 4.868605082
56.04947561 1.198877503
58.02874017 1.640883626
60.04439023 6.032100341
72.04439023 20.30320448
87.05528926 2.519539624
88.03930485 1.900650856
105.0658539 1.885250431
168.0655196 1.309580602
195.0764186 1.369558735
199.0713333 1.281429721
201.0869833 1.391452861
213.0869833 4.049063832
227.1026334 2.058263809
228.0978823 2.843160862
229.1182834 1.104425006
244.092797 1.119507435
246.108447 2.068058484
254.1135324 1.554395986
255.097548 1.25752029
256.1291825 2.773333673
272.1240971 3.017274992
282.108447 2.080092172
299.1349961 1.253697567

Name: +ve in-silico MS/MS by CFM-ID for YUSQMBTTXHDJRO-HBROMSHWSA-N
ID: YUSQMBTTXHDJRO-HBROMSHWSA-N
Comment: Energy0
Num peaks: 8
85.02840582 3.807130403
203.1066561 2.247174361
205.1223062 2.837900417
285.1121354 2.606988399
287.1277855 1.270325244
299.1277855 13.53924843
301.1070501 1.419471946
317.1383502 52.35828147

Name: +ve in-silico MS/MS by CFM-ID for YUSQMBTTXHDJRO-HBROMSHWSA-N
ID: YUSQMBTTXHDJRO-HBROMSHWSA-N
Comment: Energy1
Num peaks: 29
85.02840582 1.644155165
137.0233204 1.596978683
149.0597059 1.563196365
151.0389705 1.869235995
151.075356 3.326615931
155.1066561 1.202332991
163.0389705 1.717853197
165.0546206 1.275649168
165.0910061 2.553655068
167.1066561 1.535745865
177.0910061 0.9192017868
179.1066561 1.948118503
201.0910061 2.079616858
203.1066561 3.513712048
205.1223062 2.246064327
229.0859207 2.264979296
231.1015708 5.221107287
233.1172208 4.092135885
243.1015708 1.332364234
245.1172208 1.483844834
247.1328709 1.661086008
267.1015708 1.047387777
281.1172208 0.9465415514
285.1121354 4.430662451
287.1277855 2.369420237
289.1434356 5.176152171
299.1277855 7.171032639
301.1070501 1.213770355
317.1383502 13.20032104

Name: +ve in-silico MS/MS by CFM-ID for YUSQMBTTXHDJRO-HBROMSHWSA-N
ID: YUSQMBTTXHDJRO-HBROMSHWSA-N
Comment: Energy2
Num peaks: 31
39.02292652 0.9789864569
41.00219107 1.190832324
49.00727645 2.524756768
51.02292652 3.615617708
53.00219107 4.717960374
53.03857658 1.263387288
55.01784114 2.306638576
57.0334912 1.693500113
65.03857658 1.692519314
79.01784114 1.655941309
85.02840582 3.502409901
113.0597059 1.323471892
149.0597059 1.373427925
149.0960915 1.675417918
151.075356 1.859661099
165.0910061 1.0176875
167.1066561 1.079844948
173.0960915 3.419610586
175.075356 1.880799399
175.1117415 1.063828633
177.0910061 3.761385118
179.1066561 2.583324226
191.1066561 1.941700978
201.0910061 4.965105312
203.1066561 5.427859923
205.1223062 2.113462244
215.1066561 1.54911711
233.1172208 1.287047006
261.1121354 1.221719839
287.1277855 2.031584826
301.1070501 1.658948255

Name: +ve in-silico MS/MS by CFM-ID for COFCMLKODGVUBA-UHFFFAOYSA-N
ID: COFCMLKODGVUBA-UHFFFAOYSA-N
Comment: Energy0
Num peaks: 6
105.0334912 17.05320453
167.0702706 2.727899463
193.0859207 1.624323553
195.1015708 12.69464894
299.1277855 1.550211337
317.1383502 44.68879772

Name: +ve in-silico MS/MS by CFM-ID for COFCMLKODGVUBA-UHFFFAOYSA-N
ID: COFCMLKODGVUBA-UHFFFAOYSA-N
Comment: Energy1
Num peaks: 21
39.02292652 0.930176363
41.03857658 1.636912673
75.04405588 0.7934152888
105.0334912 21.43213098
123.0440559 1.668782446
149.0597059 1.143254823
153.0546206 1.818714494
163.075356 2.913211371
165.0546206 0.8217461064
165.0910061 4.266418194
167.0702706 1.790270874
167.1066561 3.599254577
179.0702706 0.7834577018
193.0859207 1.999378387
195.1015708 20.60660757
257.1172208 0.8942332347
285.1121354 1.8831873
287.1277855 2.401573388
289.1434356 1.435932184
299.1277855 1.354784912
317.1383502 6.362343147

Name: +ve in-silico MS/MS by CFM-ID for COFCMLKODGVUBA-UHFFFAOYSA-N
ID: COFCMLKODGVUBA-UHFFFAOYSA-N
Comment: Energy2
Num peaks: 31
39.02292652 2.022117724
41.03857658 1.325500353
43.05422664 0.898445301
49.00727645 4.421692534
51.02292652 4.901711417
53.03857658 0.9479564503
63.02292652 5.275336082
65.03857658 1.270918817
79.01784114 1.187636929
79.05422664 2.474614014
91.05422664 1.043047621
95.04914126 1.181128254
105.0334912 22.68978834
107.0491413 0.9889336519
119.0491413 0.8227445121
123.0804414 1.059270217
135.0440559 1.136736115
137.0597059 1.35842738
153.0546206 5.082733102
163.075356 0.8306889231
165.0546206 1.375654239
165.0910061 1.102520071
167.0702706 2.034507759
177.0546206 1.164535343
179.0702706 2.207932999
181.0859207 1.449722448
189.0546206 0.74966353
191.0702706 1.272472999
193.0859207 0.7883450455
195.1015708 2.737941819
287.1277855 0.758512993

Name: +ve in-silico MS/MS by CFM-ID for MISNZRFUPUQJBT-ONEGZZNKSA-N
ID: MISNZRFUPUQJBT-ONEGZZNKSA-N
Comment: Energy0
Num peaks: 8
45.0334912 1.579273157
307.0964854 2.18742415
311.0914 4.297530129
313.1070501 1.940293283
321.1121354 11.12176484
325.1070501 2.668462211
339.1227001 36.56882381
357.1332648 20.7193881

Name: +ve in-silico MS/MS by CFM-ID for MISNZRFUPUQJBT-ONEGZZNKSA-N
ID: MISNZRFUPUQJBT-ONEGZZNKSA-N
Comment: Energy1
Num peaks: 19
39.02292652 1.516152977
41.00219107 2.165365746
43.01784114 1.47226791
57.0334912 1.605707115
215.0702706 2.342437104
233.0808353 1.313186185
295.0964854 1.295638726
297.0757499 1.913493604
299.0914 1.317395681
307.0964854 4.230059477
309.1121354 5.015772294
311.0914 2.763831317
311.1277855 4.942492914
313.1070501 1.788188576
321.1121354 16.48124389
325.1070501 2.246590642
327.1227001 1.374148831
339.1227001 21.55731797
357.1332648 5.381538111

Name: +ve in-silico MS/MS by CFM-ID for MISNZRFUPUQJBT-ONEGZZNKSA-N
ID: MISNZRFUPUQJBT-ONEGZZNKSA-N
Comment: Energy2
Num peaks: 31
39.02292652 1.342856925
51.02292652 1.159215068
53.00219107 1.00284527
79.01784114 1.557094135
121.0284058 1.662663197
123.0440559 2.230407244
131.0491413 1.323231408
135.0440559 1.411228631
139.075356 1.219639368
147.0440559 1.053056553
149.0233204 6.253321288
151.0389705 1.729870417
175.0389705 2.905651488
189.0546206 2.115825654
201.0546206 2.262669575
205.0859207 0.9880546183
213.0546206 2.808548394
215.0702706 2.502383002
217.0859207 2.46604976
263.0702706 1.115060847
281.0808353 1.099470407
283.0964854 1.308780477
295.0964854 2.047227498
299.0914 1.026223564
307.0964854 3.157456475
309.1121354 3.046023728
311.0914 1.05712716
313.1070501 1.037774168
321.1121354 2.794915065
323.0914 2.307670468
339.1227001 1.072273022

Name: +ve in-silico MS/MS by CFM-ID for DECAFQNQVVPXBG-XRMLWCHGSA-N
ID: DECAFQNQVVPXBG-XRMLWCHGSA-N
Comment: Energy0
Num peaks: 15
55.05422664 1.719458968
69.0334912 3.343310759
71.04914126 9.272524289
83.04914126 9.72563861
135.0440559 3.190158662
137.0597059 3.328180271
139.075356 1.143262035
141.0910061 1.182165343
151.0389705 7.944966247
215.0702706 1.575063404
217.0859207 8.428462988
235.0964854 2.056413737
299.1277855 4.824011591
301.1070501 1.978646725
317.1383502 21.39121394

Name: +ve in-silico MS/MS by CFM-ID for DECAFQNQVVPXBG-XRMLWCHGSA-N
ID: DECAFQNQVVPXBG-XRMLWCHGSA-N
Comment: Energy1
Num peaks: 31
25.00727645 2.019444711
27.02292652 3.683956531
29.03857658 1.180979894
39.02292652 1.020988579
41.03857658 2.24401563
43.05422664 2.796650753
51.02292652 1.346518241
53.03857658 1.090672359
55.01784114 1.259136867
55.05422664 7.615359712
57.0334912 1.183182781
65.03857658 1.424188513
69.0334912 3.126964565
71.04914126 5.10435529
83.04914126 9.846802288
135.0440559 2.789875049
137.0597059 1.359726429
151.0389705 1.670209569
163.0389705 1.514568584
199.075356 1.833875478
205.0859207 1.944271144
207.1015708 1.35259525
215.0702706 0.8901879067
217.0859207 6.974493372
235.0964854 2.375001688
261.0757499 1.242189621
273.1121354 1.138682166
275.1277855 0.8756085243
299.1277855 2.743653593
301.1070501 1.523825311
317.1383502 4.00917308

Name: +ve in-silico MS/MS by CFM-ID for DECAFQNQVVPXBG-XRMLWCHGSA-N
ID: DECAFQNQVVPXBG-XRMLWCHGSA-N
Comment: Energy2
Num peaks: 31
25.00727645 1.210633411
27.02292652 1.347729509
39.02292652 3.363072176
41.03857658 3.108635257
43.01784114 1.125576092
49.00727645 1.404899102
51.02292652 1.14041025
53.03857658 4.534692668
55.01784114 1.097428059
55.05422664 12.28841639
57.0334912 0.9866425358
57.06987671 3.195133445
65.03857658 1.685681128
67.01784114 1.511941075
69.0334912 2.444762813
71.04914126 3.106391797
81.0334912 1.138205849
83.04914126 2.859405398
107.0491413 1.08455655
117.0334912 2.360037362
119.0491413 4.944689355
121.0647913 1.369986578
123.0440559 1.387732066
123.0804414 1.698491393
133.0284058 2.622564122
135.0440559 4.10336327
137.0597059 2.414896061
139.075356 1.473454569
147.0440559 2.867917978
149.0597059 2.400328779
151.0389705 2.212105399

Name: +ve in-silico MS/MS by CFM-ID for UOYOHSSZOSFAOQ-MOGXELDJSA-N
ID: UOYOHSSZOSFAOQ-MOGXELDJSA-N
Comment: Energy0
Num peaks: 11
51.02292652 1.885629139
53.03857658 2.25358713
55.05422664 7.671761937
57.06987671 8.20582451
59.08552677 3.031085257
167.0702706 1.720401398
175.075356 2.300648166
177.0910061 3.395247123
289.1434356 1.352500155
299.1277855 1.587409205
317.1383502 47.47911709

Name: +ve in-silico MS/MS by CFM-ID for UOYOHSSZOSFAOQ-MOGXELDJSA-N
ID: UOYOHSSZOSFAOQ-MOGXELDJSA-N
Comment: Energy1
Num peaks: 22
51.02292652 1.376221712
53.03857658 5.932911524
55.05422664 5.130698608
59.08552677 1.715388702
109.0284058 1.807828737
121.0284058 5.033305727
123.0440559 1.638032947
137.0233204 2.92196465
139.0389705 2.455489329
173.0597059 1.374512389
175.075356 4.012575542
177.0910061 3.74914373
179.1066561 1.546914297
189.0546206 1.625445657
191.0702706 1.528473446
193.0859207 5.149981181
195.1015708 4.090942897
207.1015708 3.404903647
287.1277855 3.682289582
289.1434356 4.129229087
299.1277855 2.544786675
317.1383502 15.41393952

Name: +ve in-silico MS/MS by CFM-ID for UOYOHSSZOSFAOQ-MOGXELDJSA-N
ID: UOYOHSSZOSFAOQ-MOGXELDJSA-N
Comment: Energy2
Num peaks: 28
39.02292652 1.11054431
41.03857658 1.652205406
51.02292652 3.504896937
53.03857658 14.07331422
55.05422664 7.958104278
57.06987671 5.129739298
59.08552677 2.204912365
65.03857658 4.260536132
67.05422664 0.9425524923
69.06987671 3.991280834
91.05422664 1.316205201
107.0491413 2.672545073
109.0284058 3.490225336
109.0647913 1.309091211
111.0804414 1.066785318
117.0698767 1.960540439
121.0284058 5.787568443
123.0440559 3.633736984
125.0597059 1.603460292
127.075356 0.9849626212
129.0910061 1.548458982
149.0597059 1.521708763
175.075356 1.702008648
203.0702706 0.8236279941
257.1172208 1.66270319
259.1328709 1.112881731
289.1434356 1.28622188
299.1277855 2.206590517

Name: +ve in-silico MS/MS by CFM-ID for YCKJMWYVLFOHAG-CYBMUJFWSA-N
ID: YCKJMWYVLFOHAG-CYBMUJFWSA-N
Comment: Energy0
Num peaks: 14
135.0440559 4.324633619
159.0440559 3.42473813
161.0597059 1.955150392
163.075356 1.483794376
165.0546206 1.615830526
167.0702706 8.214919722
179.0702706 1.182842063
193.0495352 3.125954076
195.0651853 10.53966668
235.0964854 1.993300645
325.1070501 2.808163349
327.1227001 3.986621459
339.1227001 6.22251315
357.1332648 30.15937391

Name: +ve in-silico MS/MS by CFM-ID for YCKJMWYVLFOHAG-CYBMUJFWSA-N
ID: YCKJMWYVLFOHAG-CYBMUJFWSA-N
Comment: Energy1
Num peaks: 25
107.0491413 1.984421492
135.0440559 6.814734011
137.0597059 1.294964406
147.0440559 1.32883379
149.0597059 4.589623152
159.0440559 1.22271074
161.0597059 2.370578717
163.075356 3.633350846
165.0546206 2.141145266
167.0702706 6.092060054
177.0546206 4.275485213
179.0702706 2.143022867
189.0546206 2.994312392
191.0702706 1.790096112
193.0495352 4.644395679
195.0651853 11.12270394
207.0651853 1.322311767
231.0651853 1.209569608
235.0964854 3.027460064
325.1070501 1.643783492
327.1227001 2.985940532
329.1383502 2.210413872
339.1227001 3.289932987
341.1019647 1.332013465
357.1332648 5.082935321

Name: +ve in-silico MS/MS by CFM-ID for YCKJMWYVLFOHAG-CYBMUJFWSA-N
ID: YCKJMWYVLFOHAG-CYBMUJFWSA-N
Comment: Energy2
Num peaks: 31
49.00727645 1.179868713
63.02292652 2.103510998
91.05422664 1.306389597
93.0334912 1.687822832
101.0385766 1.494715998
105.0334912 1.540783032
107.0127558 1.174642394
107.0491413 1.206701202
115.0542266 2.708932002
119.0491413 2.194924194
123.0440559 4.287618798
125.0597059 1.178554032
135.0440559 4.856166588
137.0597059 2.808565518
149.0597059 3.972391511
151.075356 1.467044979
159.0440559 2.688222987
161.0597059 0.9880377943
163.0389705 1.746458742
165.0546206 1.363938685
167.0702706 2.420386836
177.0546206 2.823438646
179.0702706 2.293845931
191.0338851 1.127311159
193.0495352 1.175655029
195.0651853 4.104763991
309.1121354 1.334408695
327.1227001 1.209857517
329.1383502 1.388351861
339.1227001 1.170980871
341.1019647 1.25677458

Name: +ve in-silico MS/MS by CFM-ID for DECAFQNQVVPXBG-YIGKEOEDSA-N
ID: DECAFQNQVVPXBG-YIGKEOEDSA-N
Comment: Energy0
Num peaks: 15
55.05422664 1.719458968
69.0334912 3.343310759
71.04914126 9.272524289
83.04914126 9.72563861
135.0440559 3.190158662
137.0597059 3.328180271
139.075356 1.143262035
141.0910061 1.182165343
151.0389705 7.944966247
215.0702706 1.575063404
217.0859207 8.428462988
235.0964854 2.056413737
299.1277855 4.824011591
301.1070501 1.978646725
317.1383502 21.39121394

Name: +ve in-silico MS/MS by CFM-ID for DECAFQNQVVPXBG-YIGKEOEDSA-N
ID: DECAFQNQVVPXBG-YIGKEOEDSA-N
Comment: Energy1
Num peaks: 31
25.00727645 2.019444711
27.02292652 3.683956531
29.03857658 1.180979894
39.02292652 1.020988579
41.03857658 2.24401563
43.05422664 2.796650753
51.02292652 1.346518241
53.03857658 1.090672359
55.01784114 1.259136867
55.05422664 7.615359712
57.0334912 1.183182781
65.03857658 1.424188513
69.0334912 3.126964565
71.04914126 5.10435529
83.04914126 9.846802288
135.0440559 2.789875049
137.0597059 1.359726429
151.0389705 1.670209569
163.0389705 1.514568584
199.075356 1.833875478
205.0859207 1.944271144
207.1015708 1.35259525
215.0702706 0.8901879067
217.0859207 6.974493372
235.0964854 2.375001688
261.0757499 1.242189621
273.1121354 1.138682166
275.1277855 0.8756085243
299.1277855 2.743653593
301.1070501 1.523825311
317.1383502 4.00917308

Name: +ve in-silico MS/MS by CFM-ID for DECAFQNQVVPXBG-YIGKEOEDSA-N
ID: DECAFQNQVVPXBG-YIGKEOEDSA-N
Comment: Energy2
Num peaks: 31
25.00727645 1.210633411
27.02292652 1.347729509
39.02292652 3.363072176
41.03857658 3.108635257
43.01784114 1.125576092
49.00727645 1.404899102
51.02292652 1.14041025
53.03857658 4.534692668
55.01784114 1.097428059
55.05422664 12.28841639
57.0334912 0.9866425358
57.06987671 3.195133445
65.03857658 1.685681128
67.01784114 1.511941075
69.0334912 2.444762813
71.04914126 3.106391797
81.0334912 1.138205849
83.04914126 2.859405398
107.0491413 1.08455655
117.0334912 2.360037362
119.0491413 4.944689355
121.0647913 1.369986578
123.0440559 1.387732066
123.0804414 1.698491393
133.0284058 2.622564122
135.0440559 4.10336327
137.0597059 2.414896061
139.075356 1.473454569
147.0440559 2.867917978
149.0597059 2.400328779
151.0389705 2.212105399

Name: +ve in-silico MS/MS by CFM-ID for WINFXCCVLVWQDW-UHFFFAOYSA-N
ID: WINFXCCVLVWQDW-UHFFFAOYSA-N
Comment: Energy0
Num peaks: 6
151.075356 1.137722634
285.1121354 5.930829944
287.1277855 2.256480876
299.1277855 0.8212168722
301.1070501 1.846293054
317.1383502 79.23612003

Name: +ve in-silico MS/MS by CFM-ID for WINFXCCVLVWQDW-UHFFFAOYSA-N
ID: WINFXCCVLVWQDW-UHFFFAOYSA-N
Comment: Energy1
Num peaks: 16
137.0597059 4.549592909
151.075356 3.669433972
153.0546206 3.936298328
163.075356 4.144587694
165.0910061 4.284609606
167.0702706 3.709751351
179.0702706 1.40258057
181.0859207 3.899283428
257.1172208 2.03141447
273.1121354 3.496405415
285.1121354 7.979043151
287.1277855 3.8987576
289.1070501 1.423436759
289.1434356 4.103699678
301.1070501 2.881423965
317.1383502 25.94178901

Name: +ve in-silico MS/MS by CFM-ID for WINFXCCVLVWQDW-UHFFFAOYSA-N
ID: WINFXCCVLVWQDW-UHFFFAOYSA-N
Comment: Energy2
Num peaks: 31
49.00727645 1.949034159
51.02292652 1.209717127
105.0334912 1.65898806
123.0440559 1.154930053
131.0491413 1.310768784
133.0647913 3.835321617
137.0597059 1.848859355
149.0597059 1.537717717
161.0597059 3.049587818
163.075356 2.577742905
187.075356 7.160000019
189.0910061 1.697931437
201.0910061 1.920529486
203.0702706 1.344469216
211.075356 1.2160061
213.0910061 3.911356191
215.0702706 1.786270524
215.1066561 1.506936661
217.0859207 1.909115708
229.0859207 4.725835107
231.1015708 2.699828718
241.0859207 1.62493807
243.1015708 3.259812115
255.1015708 1.459749517
257.1172208 1.152153429
261.1121354 1.235820724
271.0964854 6.361521966
273.1121354 1.368028683
285.1121354 2.038726899
289.1434356 1.345475815
301.1070501 2.993657541

Name: +ve in-silico MS/MS by CFM-ID for KBEFFXBSHFUQLT-KRWDZBQOSA-N
ID: KBEFFXBSHFUQLT-KRWDZBQOSA-N
Comment: Energy0
Num peaks: 20
55.05422664 3.357932792
69.06987671 1.91686926
109.0284058 1.065158116
111.0440559 0.9120502599
133.0284058 3.829555828
135.0440559 1.931875577
137.0597059 2.411473556
153.0546206 1.37528233
193.0859207 2.283930948
205.0859207 0.9806840052
219.0651853 1.001426425
221.0808353 5.207227825
287.0550145 0.9565444638
301.0706646 2.529652868
313.0706646 3.290973509
315.0863146 3.308839278
317.1019647 0.8473657972
329.1383502 1.153876858
339.1227001 8.564673275
357.1332648 33.63360674

Name: +ve in-silico MS/MS by CFM-ID for KBEFFXBSHFUQLT-KRWDZBQOSA-N
ID: KBEFFXBSHFUQLT-KRWDZBQOSA-N
Comment: Energy1
Num peaks: 31
39.02292652 1.386277651
55.05422664 11.00403013
57.06987671 0.7480092527
69.06987671 5.783182536
111.0440559 0.7667753222
121.0284058 5.711200126
123.0440559 4.301892369
135.0440559 0.9291017519
137.0233204 1.034161724
137.0597059 1.812542871
139.0389705 1.679956833
149.0233204 0.7704035024
163.0389705 0.9459128381
165.0182351 0.7544886025
165.0546206 0.8077257705
201.0546206 1.670778706
203.0702706 3.057091563
205.0859207 2.961529605
219.0651853 1.24545608
221.0808353 3.130161915
247.0964854 0.998172341
273.0757499 1.155581828
283.0600999 0.7566538725
299.0550145 1.536533331
301.0706646 3.834231014
313.0706646 0.9566722428
317.1019647 1.181100735
327.1227001 2.11762493
329.1383502 3.702084696
339.1227001 3.968155762
357.1332648 4.593577726

Name: +ve in-silico MS/MS by CFM-ID for KBEFFXBSHFUQLT-KRWDZBQOSA-N
ID: KBEFFXBSHFUQLT-KRWDZBQOSA-N
Comment: Energy2
Num peaks: 31
39.02292652 1.724872826
49.00727645 2.958980457
51.02292652 0.9977046768
53.03857658 1.536931918
55.05422664 9.608957121
65.03857658 4.309560753
67.05422664 1.412763945
69.06987671 1.434287116
75.02292652 3.736878926
77.03857658 2.626722568
79.01784114 0.839822117
81.0334912 0.8495015527
107.0491413 1.08354825
109.0284058 2.060320953
121.0284058 3.067942789
123.0440559 1.489970018
131.0491413 1.87399341
133.0284058 6.368157619
135.0440559 1.155337046
137.0233204 2.647005794
139.0389705 0.8523974523
141.0910061 1.075863911
163.0389705 0.8244870231
165.0182351 1.790416407
173.0597059 1.166793097
179.0338851 1.105407469
203.0702706 1.001888378
205.0859207 1.123040103
215.0338851 0.8386038234
329.1383502 1.117241821
339.1227001 2.705261042

Name: +ve in-silico MS/MS by CFM-ID for DDPSPQFNPQHPCV-ITDKPELASA-N
ID: DDPSPQFNPQHPCV-ITDKPELASA-N
Comment: Energy0
Num peaks: 16
81.0334912 1.099409749
83.04914126 1.767990066
93.0334912 2.263414127
95.01275576 2.001253599
97.02840582 2.929572538
289.1070501 2.173602527
295.0964854 1.970050051
297.1121354 5.584917839
299.1277855 9.874213267
309.1121354 1.176518421
311.1277855 2.832930334
313.1434356 2.779518735
325.1070501 1.797655036
327.1227001 1.909351858
339.1227001 3.691881709
357.1332648 36.352253

Name: +ve in-silico MS/MS by CFM-ID for DDPSPQFNPQHPCV-ITDKPELASA-N
ID: DDPSPQFNPQHPCV-ITDKPELASA-N
Comment: Energy1
Num peaks: 31
39.02292652 1.16246454
69.0334912 2.543841726
81.0334912 2.728247005
91.01784114 5.058751756
93.0334912 5.307719764
95.01275576 5.071347609
95.04914126 0.7638247573
97.02840582 5.485675256
99.08044139 1.046580151
101.0960915 0.9982482472
135.0440559 0.7418916034
163.075356 0.9876406261
191.0338851 0.685016005
193.0495352 0.989338126
199.075356 0.7903791569
219.0651853 0.9488804761
275.0914 0.7302490274
289.1070501 1.328664488
295.0964854 1.212184288
297.1121354 1.925936042
299.1277855 2.101249302
309.1121354 4.116706148
311.0914 0.815233836
311.1277855 3.118177347
313.1434356 3.69102763
325.1070501 1.949187257
327.1227001 1.759073716
329.1383502 6.109391416
339.1227001 4.222364214
341.1019647 1.505704332
357.1332648 5.979035

Name: +ve in-silico MS/MS by CFM-ID for DDPSPQFNPQHPCV-ITDKPELASA-N
ID: DDPSPQFNPQHPCV-ITDKPELASA-N
Comment: Energy2
Num peaks: 31
39.02292652 3.613380812
41.03857658 0.9509988537
49.00727645 2.082018164
51.02292652 3.842599528
53.03857658 2.462078552
55.05422664 0.9037232801
57.06987671 0.822771473
65.03857658 1.111424814
69.0334912 2.459745139
81.0334912 14.92521656
83.04914126 13.65971269
85.06479133 4.034806043
91.01784114 3.534336225
91.05422664 1.513700196
93.0334912 2.15684561
95.01275576 0.9858530366
97.02840582 0.9634641658
103.0542266 1.872345262
105.0698767 2.431414964
163.075356 0.6530085868
191.0338851 1.327859881
227.0702706 4.803852289
229.0859207 1.634419126
231.1015708 1.213672993
243.0651853 0.6962258482
269.0808353 0.9869937167
327.0863146 0.7462020566
327.1227001 1.173918375
329.1019647 1.12829341
331.1176147 0.7672475319
341.1019647 0.8082188588

Name: +ve in-silico MS/MS by CFM-ID for BOYWLALFDCIWJG-JAZQRGJZSA-N
ID: BOYWLALFDCIWJG-JAZQRGJZSA-N
Comment: Energy0
Num peaks: 6
279.0651853 1.155811565
303.1015708 5.097393606
307.0964854 1.659050429
321.1121354 42.15639293
323.0914 1.087808381
339.1227001 35.13425112

Name: +ve in-silico MS/MS by CFM-ID for BOYWLALFDCIWJG-JAZQRGJZSA-N
ID: BOYWLALFDCIWJG-JAZQRGJZSA-N
Comment: Energy1
Num peaks: 26
73.06479133 1.091718847
107.0491413 0.9443665442
121.0647913 1.664152793
125.0597059 1.296089531
139.075356 1.220598638
147.0440559 9.472911707
149.0597059 2.500928694
171.0440559 4.752421128
173.0597059 1.702009555
175.075356 2.308071054
189.0546206 2.867807196
191.0702706 1.358264226
193.0859207 2.009249028
213.0546206 2.007832378
237.0546206 1.696020666
239.0702706 1.198069915
253.0859207 1.24196134
265.0495352 1.373072645
279.0651853 1.52000406
281.0808353 1.060248665
289.0859207 1.362982511
303.1015708 4.503610913
305.0808353 1.090764452
307.0964854 1.445734275
321.1121354 17.08865613
339.1227001 11.56954055

Name: +ve in-silico MS/MS by CFM-ID for BOYWLALFDCIWJG-JAZQRGJZSA-N
ID: BOYWLALFDCIWJG-JAZQRGJZSA-N
Comment: Energy2
Num peaks: 31
39.02292652 4.500112643
41.00219107 1.594225005
41.03857658 2.083030243
49.00727645 1.299193444
51.02292652 1.515594021
55.05422664 1.407588226
57.06987671 1.318412949
65.00219107 1.343013669
65.03857658 2.267497502
67.01784114 1.387381565
69.0334912 1.569391511
119.0491413 1.263471434
121.0647913 2.082143675
147.0440559 5.586246662
149.0597059 1.48899517
221.0597059 1.512848492
237.0546206 1.631644299
251.0702706 2.68298431
253.0859207 3.051350633
261.0546206 1.650523484
263.0702706 1.404450908
275.0702706 2.193034201
277.0859207 1.829380947
279.0651853 1.795399226
281.0808353 1.872998318
289.0859207 2.122620556
291.1015708 2.530538265
295.0964854 1.344212426
303.1015708 1.379113025
305.0808353 4.665712588
321.1121354 1.300721626

Name: +ve in-silico MS/MS by CFM-ID for QILGYKLDMADCHK-UHFFFAOYSA-N
ID: QILGYKLDMADCHK-UHFFFAOYSA-N
Comment: Energy0
Num peaks: 7
137.0597059 11.22357347
165.0546206 5.968775619
219.0651853 2.646958682
325.1070501 7.288892336
327.1227001 2.962039026
339.1227001 5.465866725
357.1332648 44.64666983

Name: +ve in-silico MS/MS by CFM-ID for QILGYKLDMADCHK-UHFFFAOYSA-N
ID: QILGYKLDMADCHK-UHFFFAOYSA-N
Comment: Energy1
Num peaks: 19
137.0597059 13.80496886
139.075356 2.272054956
151.075356 1.994203812
163.075356 2.344525412
165.0546206 6.119827571
165.0910061 1.35645687
167.0702706 7.076095645
177.0546206 1.591688071
179.0702706 1.627473641
189.0546206 1.888014375
191.0702706 10.08554199
217.0495352 1.323717017
219.0651853 10.28923936
221.0808353 1.542922022
299.0914 1.681195663
325.1070501 4.361557786
327.1227001 2.131483616
339.1227001 2.205359893
357.1332648 7.305291171

Name: +ve in-silico MS/MS by CFM-ID for QILGYKLDMADCHK-UHFFFAOYSA-N
ID: QILGYKLDMADCHK-UHFFFAOYSA-N
Comment: Energy2
Num peaks: 31
15.02292652 1.060913531
55.01784114 2.12374795
79.01784114 1.064930175
81.0334912 3.80665141
83.04914126 1.131124441
107.0491413 8.188020336
109.0284058 1.675590013
109.0647913 1.279284191
111.0440559 2.309153543
121.0284058 1.766650282
123.0440559 5.654182278
133.0647913 0.9704981543
135.0440559 4.866067911
137.0597059 10.17216235
139.075356 0.8198587934
147.0440559 2.019177403
149.0233204 2.172227694
149.0597059 3.743159082
151.0389705 1.81562586
161.0597059 2.152320707
163.0389705 1.617880922
163.075356 3.144096996
165.0546206 3.585041131
177.0546206 3.27364265
179.0702706 1.005681904
189.0546206 1.775504797
191.0702706 2.114981161
299.0914 1.172663368
301.1070501 1.552627185
313.1070501 1.014997077
327.1227001 1.356141315

Name: +ve in-silico MS/MS by CFM-ID for NWSFMWPYMFJSED-VAMGGRTRSA-N
ID: NWSFMWPYMFJSED-VAMGGRTRSA-N
Comment: Energy0
Num peaks: 11
43.01784114 1.947683312
79.05422664 3.22063099
81.06987671 1.62716981
135.0440559 2.716249223
137.0597059 7.627767461
255.1015708 2.094209743
295.0964854 2.043795624
297.1121354 14.47920903
315.1227001 20.25985299
339.1227001 2.640227694
357.1332648 22.3288316

Name: +ve in-silico MS/MS by CFM-ID for NWSFMWPYMFJSED-VAMGGRTRSA-N
ID: NWSFMWPYMFJSED-VAMGGRTRSA-N
Comment: Energy1
Num peaks: 22
43.01784114 2.066463975
79.05422664 2.612073766
81.06987671 1.150723544
105.0334912 2.244607677
107.0491413 1.388248674
135.0440559 8.758184888
137.0597059 10.96209077
149.0597059 1.687963512
163.0389705 1.476582131
165.0546206 1.726399427
243.1015708 1.452541066
253.0859207 1.817351748
255.1015708 3.846835587
271.0964854 2.248427237
273.1121354 4.195915975
285.1121354 2.92462082
295.0964854 1.663507763
297.1121354 11.59303268
313.1070501 1.116500188
315.1227001 9.818169602
339.1227001 1.976674268
357.1332648 3.440419358

Name: +ve in-silico MS/MS by CFM-ID for NWSFMWPYMFJSED-VAMGGRTRSA-N
ID: NWSFMWPYMFJSED-VAMGGRTRSA-N
Comment: Energy2
Num peaks: 31
43.01784114 3.558386188
49.00727645 1.455235011
51.02292652 1.158152052
63.02292652 1.88161596
65.03857658 1.815699999
79.01784114 0.9228732341
79.05422664 6.91460732
81.06987671 3.474885967
91.05422664 1.74038292
95.04914126 1.595076404
105.0334912 6.674713679
107.0491413 5.635903979
121.0284058 1.508246932
121.0647913 2.247604471
123.0440559 2.727653305
133.0647913 1.221815833
135.0440559 3.38141752
137.0597059 3.074922786
149.0597059 1.326398693
159.0440559 1.012047959
161.0597059 1.530402678
163.0389705 1.960488525
199.075356 1.204805672
237.0910061 1.085981106
253.0859207 1.989301691
255.1015708 3.727142593
271.0964854 2.527522766
297.1121354 1.241471997
313.1070501 1.347160525
339.1227001 1.487045375
341.1019647 1.464565001

Name: +ve in-silico MS/MS by CFM-ID for BSSWLUSDRBDPCW-UHFFFAOYSA-N
ID: BSSWLUSDRBDPCW-UHFFFAOYSA-N
Comment: Energy0
Num peaks: 7
55.05422664 4.287599174
301.0706646 3.7863398
313.0706646 4.620078855
315.0863146 4.569755911
325.1070501 3.836653817
339.1227001 9.890685302
357.1332648 50.02033213

Name: +ve in-silico MS/MS by CFM-ID for BSSWLUSDRBDPCW-UHFFFAOYSA-N
ID: BSSWLUSDRBDPCW-UHFFFAOYSA-N
Comment: Energy1
Num peaks: 20
39.02292652 2.830262829
41.03857658 0.9482689138
55.05422664 15.8551682
57.06987671 1.312885044
67.05422664 1.065818232
69.06987671 9.096539783
273.0757499 0.9235306094
283.0600999 2.416182002
299.0550145 2.535796345
299.0914 1.063766791
301.0706646 10.81291979
313.0706646 2.341899266
315.0863146 1.756740607
317.1019647 1.579347396
325.1070501 2.8305231
327.1227001 1.836976943
329.1383502 3.240002496
339.1227001 5.058919709
341.1019647 1.194005664
357.1332648 12.04133517

Name: +ve in-silico MS/MS by CFM-ID for BSSWLUSDRBDPCW-UHFFFAOYSA-N
ID: BSSWLUSDRBDPCW-UHFFFAOYSA-N
Comment: Energy2
Num peaks: 31
39.02292652 1.792547715
41.03857658 0.9642688473
49.00727645 0.8510568892
51.02292652 1.204419506
53.03857658 2.370010612
55.05422664 19.2937958
57.06987671 1.08376943
65.03857658 4.274971622
67.05422664 2.235855272
69.06987671 2.888480775
71.08552677 0.8615948626
139.0389705 0.9239934894
151.0389705 1.330194062
159.0804414 0.8043088479
165.0182351 1.904130164
167.0338851 0.9560053807
179.0338851 1.24839987
215.0702706 1.039570026
219.0287997 1.362406171
243.0287997 0.9406046896
245.0444498 1.179916819
255.0287997 1.539121674
257.0444498 1.039508842
269.0444498 2.891114932
271.0600999 1.627619756
273.0393644 0.9646397461
283.0600999 1.439718938
285.0393644 0.9911685696
327.1227001 1.308665362
329.1383502 1.660261938
339.1227001 2.080487461

Name: +ve in-silico MS/MS by CFM-ID for BOLJCTQPTZJTBQ-ZDUSSCGKSA-N
ID: BOLJCTQPTZJTBQ-ZDUSSCGKSA-N
Comment: Energy0
Num peaks: 14
107.0491413 1.785142173
121.0647913 3.989735208
145.0647913 3.291006092
147.0804414 1.86584468
149.0960915 1.467038928
179.0338851 1.538347999
181.0495352 7.786662769
207.0287997 2.974133112
209.0444498 9.761211303
249.0757499 1.82256087
325.1070501 4.501264312
327.1227001 2.012425915
339.1227001 9.541163952
357.1332648 28.26324658

Name: +ve in-silico MS/MS by CFM-ID for BOLJCTQPTZJTBQ-ZDUSSCGKSA-N
ID: BOLJCTQPTZJTBQ-ZDUSSCGKSA-N
Comment: Energy1
Num peaks: 29
107.0491413 3.390527915
121.0647913 7.46459751
123.0804414 1.057316304
133.0647913 1.166832012
135.0804414 3.295016454
145.0647913 0.9918416552
147.0804414 2.016807776
149.0960915 3.546273385
163.0389705 1.033167919
175.075356 2.646344568
177.0910061 1.687162413
179.0338851 1.956656248
181.0495352 5.486354618
191.0338851 4.20695072
193.0495352 2.374675372
193.0859207 1.013256356
207.0287997 4.176773065
209.0444498 9.586522449
231.0651853 0.9432004597
245.0444498 1.053972653
247.0600999 1.076759605
249.0757499 2.586805224
285.0757499 0.8949875535
325.1070501 2.912472757
327.1227001 1.975519598
329.1383502 2.304458815
339.1227001 4.372860636
341.1019647 1.155525294
357.1332648 4.517895685

Name: +ve in-silico MS/MS by CFM-ID for BOLJCTQPTZJTBQ-ZDUSSCGKSA-N
ID: BOLJCTQPTZJTBQ-ZDUSSCGKSA-N
Comment: Energy2
Num peaks: 31
63.02292652 1.22885071
75.02292652 1.136278876
77.03857658 1.305956267
91.05422664 1.620433202
103.0542266 2.398486637
107.0491413 2.809802125
117.0698767 2.268452879
121.0647913 2.805609527
135.0804414 1.078966307
137.0233204 1.53025617
139.0389705 1.171372454
145.0647913 2.324724647
149.0233204 1.626192119
151.0389705 1.102198763
161.0233204 2.042417518
163.0389705 2.802571985
167.0338851 0.9662908405
177.0182351 3.020868787
179.0338851 1.393728001
181.0495352 1.601203253
191.0338851 3.254621823
193.0495352 2.64332232
195.0651853 1.745632521
209.0444498 2.680189261
223.0600999 0.9759156845
285.1121354 1.028507416
325.1070501 1.056844619
327.1227001 2.304451176
329.1383502 1.011807525
339.1227001 1.047047658
341.1019647 1.726058359

Name: +ve in-silico MS/MS by CFM-ID for AIBPYVNEBSHOCZ-UHFFFAOYSA-N
ID: AIBPYVNEBSHOCZ-UHFFFAOYSA-N
Comment: Energy0
Num peaks: 6
55.05422664 4.479345672
301.0706646 4.314558178
313.0706646 4.908260828
315.0863146 4.841217275
339.1227001 10.1043251
357.1332648 54.00553679

Name: +ve in-silico MS/MS by CFM-ID for AIBPYVNEBSHOCZ-UHFFFAOYSA-N
ID: AIBPYVNEBSHOCZ-UHFFFAOYSA-N
Comment: Energy1
Num peaks: 15
39.02292652 3.03855162
55.05422664 17.7673609
57.06987671 1.446945463
69.06987671 5.752699288
287.0550145 2.100573586
289.0706646 1.804847782
301.0706646 15.05851376
313.0706646 2.599466028
315.0863146 1.909591625
317.1019647 1.829783076
325.1070501 3.025656456
327.1227001 1.999156248
329.1383502 2.812560271
339.1227001 5.530922058
357.1332648 14.03179612

Name: +ve in-silico MS/MS by CFM-ID for AIBPYVNEBSHOCZ-UHFFFAOYSA-N
ID: AIBPYVNEBSHOCZ-UHFFFAOYSA-N
Comment: Energy2
Num peaks: 31
39.02292652 2.005933499
41.03857658 1.117815807
53.03857658 2.611105521
55.05422664 20.85852178
57.06987671 1.393079183
65.03857658 3.690276897
67.05422664 1.729068097
69.06987671 2.079381411
89.03857658 1.067316626
117.0334912 1.111206202
121.0284058 1.381365949
137.0233204 1.280715475
225.0546206 1.7446781
227.0702706 2.590023914
229.0495352 1.449226397
229.0859207 1.059120762
231.0651853 1.470301606
245.0808353 1.513861197
257.0444498 1.517601834
271.0600999 2.05724908
285.0393644 2.888324491
301.0706646 1.748905412
311.0914 1.017421318
313.1070501 1.650097366
321.1121354 1.040149807
323.0914 1.139934834
325.1070501 0.8178123867
327.1227001 0.8595364638
329.1383502 1.532612455
339.1227001 1.451437681
341.1019647 1.447050996

Name: +ve in-silico MS/MS by CFM-ID for MHJLKHNHGMUAPQ-YVEFUNNKSA-N
ID: MHJLKHNHGMUAPQ-YVEFUNNKSA-N
Comment: Energy0
Num peaks: 10
107.0491413 2.78346923
137.0597059 2.898127267
153.0546206 4.495687743
163.075356 4.119581535
165.0910061 21.92918868
167.1066561 2.206756341
183.1015708 2.486884285
285.1121354 3.84251929
299.1277855 4.039323318
317.1383502 32.4200051

Name: +ve in-silico MS/MS by CFM-ID for MHJLKHNHGMUAPQ-YVEFUNNKSA-N
ID: MHJLKHNHGMUAPQ-YVEFUNNKSA-N
Comment: Energy1
Num peaks: 17
107.0491413 8.094783659
109.0647913 5.551907658
135.0440559 4.290822963
135.0804414 2.121483597
137.0597059 2.302516796
145.0647913 1.092901872
147.0804414 2.584976074
149.0597059 1.463884109
153.0546206 2.325532874
161.0597059 0.9697654379
163.075356 4.734305998
165.0910061 28.11378118
179.0702706 4.411738208
183.1015708 1.913557448
285.1121354 2.181532439
299.1277855 2.256883952
317.1383502 6.376814134

Name: +ve in-silico MS/MS by CFM-ID for MHJLKHNHGMUAPQ-YVEFUNNKSA-N
ID: MHJLKHNHGMUAPQ-YVEFUNNKSA-N
Comment: Energy2
Num peaks: 31
63.02292652 3.346036875
65.03857658 0.8750682875
79.01784114 1.050028694
81.0334912 1.265895122
91.01784114 0.8782182545
93.0334912 2.0846889
95.04914126 1.186289521
105.0334912 1.8573769
107.0491413 20.90774167
109.0647913 3.408888361
121.0647913 2.00845405
123.0804414 1.547367327
133.0647913 1.059541189
135.0440559 12.33706865
135.0804414 2.176413292
137.0597059 2.76257935
139.075356 0.9757817875
145.0647913 0.9503393256
147.0440559 1.56472867
147.0804414 1.347971881
149.0597059 0.8984328986
149.0960915 1.321143538
151.075356 1.759799174
153.0546206 0.955378474
163.075356 1.336877536
165.0910061 4.603996045
167.0702706 1.144795908
179.0702706 0.9129510136
259.0964854 0.8842975089
261.1121354 1.094544358
301.1070501 1.198818853

Name: +ve in-silico MS/MS by CFM-ID for JSRLRXYURNHHDK-LSDHHAIUSA-N
ID: JSRLRXYURNHHDK-LSDHHAIUSA-N
Comment: Energy0
Num peaks: 17
123.0440559 2.044357015
135.0440559 1.789888551
137.0597059 3.624288213
147.0440559 1.58869286
161.0597059 3.992329143
167.1066561 1.681946581
233.0808353 2.679047998
235.0964854 3.12060009
297.1121354 3.634587659
299.1277855 4.518507902
311.1277855 3.2421056
313.1434356 1.8937655
325.1070501 2.994097976
327.1227001 4.81152314
329.1383502 2.412111036
339.1227001 2.402858722
357.1332648 34.87717038

Name: +ve in-silico MS/MS by CFM-ID for JSRLRXYURNHHDK-LSDHHAIUSA-N
ID: JSRLRXYURNHHDK-LSDHHAIUSA-N
Comment: Energy1
Num peaks: 31
107.0491413 1.024001312
109.0647913 1.18190022
123.0440559 2.642608952
135.0440559 3.726819886
137.0597059 6.120477778
145.0284058 1.218148205
147.0440559 2.622933158
149.0597059 1.02803432
159.0440559 4.204655722
161.0597059 5.572147613
163.075356 1.68962744
167.1066561 1.861788233
173.0597059 1.279719093
175.075356 1.780034042
217.0495352 1.141909718
219.0651853 1.417790989
221.0808353 1.631152031
231.0651853 1.663966763
233.0808353 2.866725159
235.0964854 2.652014052
295.0964854 1.20890146
297.1121354 1.842586456
299.1277855 2.893095367
309.1121354 2.618663782
311.1277855 3.174194211
313.1434356 2.757223598
325.1070501 1.959021213
327.1227001 4.507542551
329.1383502 3.457653635
339.1227001 2.279155287
357.1332648 5.063294232

Name: +ve in-silico MS/MS by CFM-ID for JSRLRXYURNHHDK-LSDHHAIUSA-N
ID: JSRLRXYURNHHDK-LSDHHAIUSA-N
Comment: Energy2
Num peaks: 31
49.00727645 2.050402891
51.02292652 1.23412199
63.02292652 1.229978549
75.02292652 1.017088607
101.0385766 2.364750207
103.0542266 1.961225109
115.0542266 1.868080979
119.0491413 3.253003903
121.0647913 0.9921092687
123.0440559 3.55196185
133.0647913 1.13626005
135.0440559 2.827398136
137.0597059 3.67716878
145.0284058 1.449125992
147.0440559 3.960092742
149.0597059 1.13172212
159.0440559 2.640256168
161.0597059 3.373891906
163.075356 2.329475027
165.0910061 1.588450666
171.0440559 1.972676699
173.0597059 2.828416751
175.075356 2.183603921
251.1066561 1.022887859
253.1223062 1.808435777
269.1172208 2.721431899
283.0964854 1.037153735
309.1121354 1.010680368
325.1070501 1.292935639
327.1227001 1.004256102
329.1383502 1.547578372

Name: +ve in-silico MS/MS by CFM-ID for VYLCBHNYHRQVPC-SOFGYWHQSA-N
ID: VYLCBHNYHRQVPC-SOFGYWHQSA-N
Comment: Energy0
Num peaks: 11
105.0334912 3.748375612
107.0491413 1.776878209
119.0491413 1.821712449
197.0808353 1.781948463
209.0808353 2.726914358
211.0964854 2.176018077
285.1121354 3.794537716
287.1277855 1.680000042
289.1434356 1.511744486
299.1277855 2.164362599
317.1383502 57.95227996

Name: +ve in-silico MS/MS by CFM-ID for VYLCBHNYHRQVPC-SOFGYWHQSA-N
ID: VYLCBHNYHRQVPC-SOFGYWHQSA-N
Comment: Energy1
Num peaks: 31
39.02292652 1.400288388
49.00727645 1.505272494
51.02292652 1.241091283
95.04914126 1.338502491
103.0542266 0.8408518582
105.0334912 4.369428043
107.0491413 3.174202563
117.0334912 1.06085985
119.0491413 3.372320045
131.0491413 0.870505391
133.0647913 3.194190504
183.0651853 2.085611557
185.0808353 1.287361361
187.075356 1.233403422
197.0808353 3.914358931
207.0651853 4.634481069
209.0808353 4.386494608
211.0964854 1.580539911
221.0808353 0.8237235047
223.0964854 3.437658923
229.0859207 0.8087982994
231.0651853 0.786960339
233.1172208 1.103093904
271.0964854 1.316157904
273.1121354 3.292083365
285.1121354 4.097164512
287.1277855 4.176991442
289.1434356 3.755343259
299.1277855 1.34374737
301.1070501 1.39799077
317.1383502 9.5412327

Name: +ve in-silico MS/MS by CFM-ID for VYLCBHNYHRQVPC-SOFGYWHQSA-N
ID: VYLCBHNYHRQVPC-SOFGYWHQSA-N
Comment: Energy2
Num peaks: 31
39.02292652 3.039220517
49.00727645 5.653255057
51.02292652 1.193570697
79.05422664 1.01912676
87.02292652 0.9402423685
89.03857658 0.939896235
91.05422664 1.666414628
101.0385766 1.299458024
103.0542266 1.420702257
105.0334912 3.949933775
107.0491413 1.098943886
111.0440559 1.492397212
117.0334912 1.046519826
119.0491413 1.46553782
121.0284058 2.769216842
123.0440559 3.516671413
125.0597059 1.068041827
129.0334912 1.155104095
157.0647913 5.515176386
159.0804414 1.291239243
183.0651853 1.260282374
187.075356 0.9902610983
199.075356 2.087321973
201.0910061 1.052163621
209.0597059 1.123886455
271.0964854 1.994046064
273.1121354 3.773422201
285.1121354 3.667433172
287.1277855 2.363038862
299.1277855 2.17074807
301.1070501 3.964688247

Name: +ve in-silico MS/MS by CFM-ID for MZMGICPQNSXAGE-OKFUAKNZSA-N
ID: MZMGICPQNSXAGE-OKFUAKNZSA-N
Comment: Energy0
Num peaks: 24
57.0334912 1.665464056
57.06987671 1.60703535
85.06479133 4.115133514
173.0597059 3.791727422
175.075356 1.598796827
177.0910061 1.535191089
179.1066561 1.357690244
191.0702706 11.21297203
193.0859207 1.514280682
195.1015708 0.8896665017
197.1172208 0.9387670276
231.0651853 2.36660567
259.0600999 1.678916983
271.1328709 2.453918905
273.1121354 1.635999913
273.148521 2.037843264
281.1172208 0.9113189905
285.1121354 1.39576376
287.1277855 1.555613115
289.1070501 0.8662260519
289.1434356 2.238971106
299.1277855 8.523732601
301.1070501 1.004994781
317.1383502 23.68443345

Name: +ve in-silico MS/MS by CFM-ID for MZMGICPQNSXAGE-OKFUAKNZSA-N
ID: MZMGICPQNSXAGE-OKFUAKNZSA-N
Comment: Energy1
Num peaks: 31
29.03857658 1.421278315
57.0334912 2.01550088
57.06987671 3.081484809
85.06479133 6.228315231
93.0334912 1.160439768
95.04914126 1.30374638
97.06479133 1.121427311
107.0491413 1.058058061
163.075356 1.413114953
173.0597059 1.864168834
221.0808353 1.030065952
231.0651853 1.423638915
241.0495352 1.801997392
243.0651853 2.588653547
257.0808353 0.8435623228
259.0600999 8.795126507
259.0964854 1.561741412
261.0757499 1.313669796
273.1121354 0.9871632566
275.0914 0.9593206163
281.1172208 0.9005305271
283.0964854 2.40579141
285.1121354 1.486311708
287.0914 1.113741629
287.1277855 1.62414775
289.1070501 2.05580284
289.1434356 3.399012781
291.1227001 0.9444237733
299.1277855 5.437916073
301.1070501 3.455021345
317.1383502 6.017400523

Name: +ve in-silico MS/MS by CFM-ID for MZMGICPQNSXAGE-OKFUAKNZSA-N
ID: MZMGICPQNSXAGE-OKFUAKNZSA-N
Comment: Energy2
Num peaks: 31
27.02292652 1.130882801
39.02292652 1.184459561
41.00219107 1.076948033
41.03857658 1.168079502
55.05422664 2.370627799
57.0334912 1.447776046
57.06987671 5.553286017
85.06479133 1.787155605
95.04914126 0.9321473162
107.0491413 5.257336907
111.0804414 1.25446572
113.0960915 0.8957636208
121.0647913 5.82044137
123.0440559 1.528485979
125.0233204 0.9974156635
133.0284058 1.593324894
137.0597059 1.170967513
149.0597059 2.73804967
151.0389705 0.8887726726
159.0804414 0.9545571497
161.0597059 1.031229966
163.075356 1.357869743
173.0597059 2.165354561
175.075356 4.257149429
177.0910061 0.9714529703
179.1066561 1.068058269
185.0597059 1.393414449
187.075356 2.850121204
191.0702706 4.581677628
287.1277855 0.9609496134
301.1070501 1.075420848

Name: +ve in-silico MS/MS by CFM-ID for BWEBUCCYZOBNEJ-DKBOKBLXSA-N
ID: BWEBUCCYZOBNEJ-DKBOKBLXSA-N
Comment: Energy0
Num peaks: 6
146.0600403 39.57709003
159.0287997 0.8651206852
177.0393644 2.410827724
286.0709989 3.611083796
304.0815636 17.57045541
322.0921283 20.57566705

Name: +ve in-silico MS/MS by CFM-ID for BWEBUCCYZOBNEJ-DKBOKBLXSA-N
ID: BWEBUCCYZOBNEJ-DKBOKBLXSA-N
Comment: Energy1
Num peaks: 6
119.0491413 3.076354525
146.0600403 65.91724633
159.0287997 2.71016365
177.0393644 3.121087596
286.0709989 2.103306906
304.0815636 3.415972429

Name: +ve in-silico MS/MS by CFM-ID for BWEBUCCYZOBNEJ-DKBOKBLXSA-N
ID: BWEBUCCYZOBNEJ-DKBOKBLXSA-N
Comment: Energy2
Num peaks: 26
41.00219107 0.6771180304
43.01784114 1.362274079
59.01275576 2.600752771
68.99710569 0.6759832258
71.01275576 0.7264886785
84.99202031 0.8497426326
87.00767038 2.766625744
89.02332044 0.7496689861
102.0338255 0.789345307
103.002585 0.8127685061
104.0494756 2.061226573
105.0182351 0.9404178648
115.002585 0.9316614131
116.0494756 5.80005821
117.0182351 1.609945203
117.0334912 6.786212636
118.0287402 0.6653806676
118.0651257 11.77284246
119.0491413 5.49831872
130.0287402 2.344467659
130.0651257 1.158836261
131.0338851 1.177914887
146.0600403 24.55388261
159.0287997 1.653458916
172.0393049 0.6840346934
186.0549549 0.7688692399

Name: +ve in-silico MS/MS by CFM-ID for KVUZVBGGLCNPQI-AZUAARDMSA-N
ID: KVUZVBGGLCNPQI-AZUAARDMSA-N
Comment: Energy0
Num peaks: 6
159.0804414 3.329305133
161.0960915 5.01089013
175.075356 23.21922467
283.0600999 4.480044713
321.1121354 3.781127101
339.1227001 40.25690771

Name: +ve in-silico MS/MS by CFM-ID for KVUZVBGGLCNPQI-AZUAARDMSA-N
ID: KVUZVBGGLCNPQI-AZUAARDMSA-N
Comment: Energy1
Num peaks: 22
65.03857658 3.327641686
67.05422664 3.137676552
83.04914126 1.427943761
85.06479133 2.99903427
95.04914126 1.461362138
105.0334912 1.241709366
123.0440559 1.250585962
159.0804414 1.868073635
163.0389705 1.272913773
175.075356 1.867468016
255.0651853 2.870474296
271.0600999 3.490388415
279.0651853 1.361692261
281.0444498 12.39036402
281.0808353 1.189172124
283.0600999 5.165306438
297.0757499 5.458930071
309.1121354 2.071026691
311.1277855 1.498795087
321.1121354 5.708647385
323.0914 3.565950535
339.1227001 16.43224804

Name: +ve in-silico MS/MS by CFM-ID for KVUZVBGGLCNPQI-AZUAARDMSA-N
ID: KVUZVBGGLCNPQI-AZUAARDMSA-N
Comment: Energy2
Num peaks: 26
49.00727645 1.008134268
55.05422664 1.541544897
65.03857658 12.6086233
67.05422664 4.443442217
69.06987671 1.605216208
95.04914126 1.243028836
101.0385766 1.16617837
105.0334912 5.417137941
109.0284058 1.269048171
117.0334912 6.03822398
119.0491413 2.856522834
121.0284058 6.101601625
131.0127558 1.627084545
133.0284058 6.837430893
133.0647913 1.814332153
135.0440559 3.517978389
147.0804414 3.128286599
149.0597059 2.219628888
159.0804414 6.213649642
161.0233204 0.9513272457
161.0960915 1.041150865
175.075356 3.329076613
177.0910061 1.056221525
255.0651853 1.129671153
263.0338851 1.10003666
281.0444498 1.2962803

Name: +ve in-silico MS/MS by CFM-ID for XXALTKSNDRQMLU-UHFFFAOYSA-N
ID: XXALTKSNDRQMLU-UHFFFAOYSA-N
Comment: Energy0
Num peaks: 9
135.0440559 1.896624335
149.0597059 1.795715243
163.075356 2.400559102
167.0702706 1.697896033
181.0859207 1.698801797
195.1015708 1.649233988
285.1121354 7.322629375
287.1277855 6.707926901
317.1383502 55.76345588

Name: +ve in-silico MS/MS by CFM-ID for XXALTKSNDRQMLU-UHFFFAOYSA-N
ID: XXALTKSNDRQMLU-UHFFFAOYSA-N
Comment: Energy1
Num peaks: 31
41.03857658 0.9610013238
107.0491413 1.291129761
121.0647913 0.9548535848
135.0440559 4.921244761
135.0804414 1.581056561
137.0597059 1.488547058
145.0284058 1.309995248
147.0440559 1.485823578
149.0597059 4.311440197
153.0546206 0.898631769
161.0597059 0.927328345
163.075356 6.690784842
165.0546206 2.061578016
167.0702706 4.438107856
169.0859207 0.9173248482
177.0546206 1.172633993
179.0702706 1.10747369
181.0859207 4.194876277
193.0859207 0.9015833848
195.1015708 2.74364571
257.0808353 1.739632485
257.1172208 1.00231142
259.0964854 2.763018712
263.1277855 2.372751892
273.1121354 0.8955854006
285.1121354 4.561114439
287.1277855 4.325068766
289.1434356 0.914312034
299.1277855 1.697389372
301.1070501 1.795801614
317.1383502 12.48609274

Name: +ve in-silico MS/MS by CFM-ID for XXALTKSNDRQMLU-UHFFFAOYSA-N
ID: XXALTKSNDRQMLU-UHFFFAOYSA-N
Comment: Energy2
Num peaks: 31
39.02292652 3.199182246
41.03857658 2.041638212
51.02292652 1.695164039
101.0385766 1.610614554
103.0542266 3.575530206
105.0334912 1.197902609
115.0542266 1.816075443
117.0698767 3.374378691
119.0491413 1.382206051
123.0440559 1.655712193
133.0647913 2.98581925
135.0440559 4.317881646
137.0597059 1.944837319
147.0440559 1.464172195
149.0597059 3.454002892
151.075356 1.692794303
153.0546206 1.865805517
159.0440559 1.310681548
163.075356 1.116149692
167.0702706 1.993823822
231.1015708 1.360787345
239.1066561 1.078847677
257.0808353 1.264135464
257.1172208 1.237042512
261.1121354 1.711630751
273.1121354 1.698100477
283.0964854 1.427124262
285.1121354 1.087058557
287.1277855 3.469342797
299.1277855 1.720961689
301.1070501 1.473085588

Name: +ve in-silico MS/MS by CFM-ID for JNIXQHKYOAFJGT-DKBOKBLXSA-N
ID: JNIXQHKYOAFJGT-DKBOKBLXSA-N
Comment: Energy0
Num peaks: 6
146.0600403 39.29989615
159.0287997 0.864107218
177.0393644 2.406701547
286.0709989 3.60746992
304.0815636 17.54116215
322.0921283 20.52640576

Name: +ve in-silico MS/MS by CFM-ID for JNIXQHKYOAFJGT-DKBOKBLXSA-N
ID: JNIXQHKYOAFJGT-DKBOKBLXSA-N
Comment: Energy1
Num peaks: 8
119.0491413 2.883850348
129.0334912 2.657886171
146.0600403 62.60311827
159.0287997 2.701917788
177.0393644 3.109111169
286.0709989 2.096797484
304.0815636 3.400700107
322.0921283 1.971111931

Name: +ve in-silico MS/MS by CFM-ID for JNIXQHKYOAFJGT-DKBOKBLXSA-N
ID: JNIXQHKYOAFJGT-DKBOKBLXSA-N
Comment: Energy2
Num peaks: 28
41.00219107 0.727272358
43.01784114 1.340166112
59.01275576 2.557736173
68.99710569 0.6650124888
71.01275576 0.7146906518
84.99202031 0.8358701717
87.00767038 2.721623979
89.02332044 0.7374403743
91.0389705 0.6338480637
92.04947561 2.159439124
102.0338255 1.706354571
103.002585 0.7995709845
104.0494756 5.347193008
105.0182351 0.9251349767
105.0334912 0.7316325291
115.002585 0.9165687485
116.0494756 2.683775998
117.0182351 1.583719059
117.0334912 5.808601171
118.0651257 9.513642874
119.0491413 4.618878879
129.0334912 4.60686425
130.0651257 1.139146571
131.0338851 1.158128437
132.0807757 0.7022937171
146.0600403 22.46885373
159.0287997 1.625628932
186.0549549 0.7563575197

Name: +ve in-silico MS/MS by CFM-ID for TWEAHXLHBWIDGZ-UHFFFAOYSA-N
ID: TWEAHXLHBWIDGZ-UHFFFAOYSA-N
Comment: Energy0
Num peaks: 6
276.1131385 0.9308370765
291.0586604 1.000319194
292.0902949 0.5126171525
305.0743105 41.39195161
306.0695594 0.589090527
322.1008596 48.28121088

Name: +ve in-silico MS/MS by CFM-ID for TWEAHXLHBWIDGZ-UHFFFAOYSA-N
ID: TWEAHXLHBWIDGZ-UHFFFAOYSA-N
Comment: Energy1
Num peaks: 7
257.0709393 3.536789706
259.0865894 9.348962349
261.1022395 16.35719857
274.0974884 2.769438634
276.1131385 18.37276773
305.0743105 19.10066743
322.1008596 11.64809917

Name: +ve in-silico MS/MS by CFM-ID for TWEAHXLHBWIDGZ-UHFFFAOYSA-N
ID: TWEAHXLHBWIDGZ-UHFFFAOYSA-N
Comment: Energy2
Num peaks: 31
40.01817548 0.9468571803
44.04947561 1.634328358
52.01817548 3.550160381
54.03382555 1.240992418
154.0651257 1.240053582
181.0760247 1.395301255
229.0760247 1.393379619
231.0916748 1.67745959
233.1073248 1.659390978
241.0760247 2.950683122
243.0916748 2.406175847
245.1073248 2.530248408
248.1182239 1.178362488
251.0637458 1.989635285
256.0869237 2.048207372
258.1025738 5.253199608
259.0865894 3.385042526
260.1182239 3.626496058
261.0480957 1.977542682
261.1022395 1.570177421
263.0637458 3.121429053
265.0793958 3.914649603
273.0480957 5.193659973
275.0637458 7.183829679
277.0793958 7.778904888
289.0430103 0.7828890608
290.0746448 1.139074345
292.0902949 1.493898003
294.1059449 1.24658028
305.0743105 1.875427783
306.0695594 1.644814144

Name: +ve in-silico MS/MS by CFM-ID for JXVOAHGNNBAJCD-ZWKOTPCHSA-N
ID: JXVOAHGNNBAJCD-ZWKOTPCHSA-N
Comment: Energy0
Num peaks: 23
83.04914126 1.072890661
103.075356 1.023035064
133.0284058 3.53536669
135.0440559 1.777306521
137.0597059 2.060462343
153.0546206 1.200423363
175.075356 1.528938928
177.0910061 1.460504615
181.0495352 1.195079334
193.0859207 1.828995837
203.0702706 1.060082204
219.0651853 0.8286255669
221.0808353 3.938006722
247.0964854 1.436645516
265.0495352 1.049402072
267.0651853 1.082413684
269.0808353 1.080395843
283.0600999 6.694925981
297.0757499 1.041089895
299.0914 1.383299408
321.1121354 2.018178368
339.1227001 17.34879011
357.1332648 24.8811433

Name: +ve in-silico MS/MS by CFM-ID for JXVOAHGNNBAJCD-ZWKOTPCHSA-N
ID: JXVOAHGNNBAJCD-ZWKOTPCHSA-N
Comment: Energy1
Num peaks: 31
67.05422664 0.8136262426
89.05970595 1.803595708
121.0284058 6.812674298
123.0440559 5.433543571
133.0284058 1.005404327
135.0440559 1.232399464
137.0233204 1.003586174
137.0597059 2.044506213
139.0389705 2.068024744
157.0647913 1.378574012
159.0804414 0.9771505759
161.0233204 0.8287085129
163.0389705 1.139396562
175.075356 1.38728843
177.0910061 2.105108088
185.0597059 2.589030931
187.075356 1.330493361
201.0546206 1.330624944
203.0702706 4.174201623
205.0859207 4.024676194
219.0651853 1.046964471
221.0808353 4.436494408
229.0859207 1.477148057
247.0964854 1.348101473
269.0808353 0.8310576714
283.0600999 1.435889493
311.1277855 0.9035815868
321.1121354 3.69215508
329.1383502 1.476978595
339.1227001 8.123244875
357.1332648 5.816526576

Name: +ve in-silico MS/MS by CFM-ID for JXVOAHGNNBAJCD-ZWKOTPCHSA-N
ID: JXVOAHGNNBAJCD-ZWKOTPCHSA-N
Comment: Energy2
Num peaks: 31
49.00727645 1.808044201
65.03857658 2.839010286
67.01784114 1.271607931
83.04914126 3.375964367
91.01784114 0.6151045371
92.99710569 0.9586960095
105.0334912 5.657734294
119.0491413 0.6507103188
121.0284058 5.873855099
123.0440559 0.7056365412
133.0284058 16.88828687
135.0440559 2.792573933
137.0233204 1.213070043
137.0597059 0.7166851053
139.0389705 0.6332676771
147.0076704 3.783077195
147.0440559 1.896475152
149.0233204 5.428573074
157.0647913 0.7753551054
159.0440559 0.7363985373
159.0804414 1.008050863
161.0233204 1.566899336
173.0233204 3.527052926
175.075356 1.772527754
177.0182351 0.6554886169
199.0389705 0.6648160311
203.0702706 0.6429758227
225.0546206 0.8901057366
255.0651853 0.6244238884
265.0495352 5.002675816
283.0600999 1.663782392

Name: +ve in-silico MS/MS by CFM-ID for NZZRRNMWPWPQPA-VXGBXAGGSA-N
ID: NZZRRNMWPWPQPA-VXGBXAGGSA-N
Comment: Energy0
Num peaks: 12
149.0233204 4.622630628
151.0389705 3.391279701
177.0546206 1.417103981
179.0702706 2.847060603
205.0859207 2.143595571
207.1015708 3.013291681
219.1015708 4.050981306
235.0964854 2.962289464
327.1227001 7.530181415
329.1383502 2.088839428
339.1227001 7.919594066
357.1332648 38.86708765

Name: +ve in-silico MS/MS by CFM-ID for NZZRRNMWPWPQPA-VXGBXAGGSA-N
ID: NZZRRNMWPWPQPA-VXGBXAGGSA-N
Comment: Energy1
Num peaks: 29
39.02292652 1.232266044
41.03857658 1.37168589
53.03857658 0.830141108
97.06479133 0.9546779422
121.0284058 2.379934869
123.0440559 1.65797362
145.0284058 0.8184845624
149.0233204 11.72378942
149.0597059 0.8222039218
151.0389705 4.927356812
151.075356 1.401251271
159.0440559 1.022774468
173.0233204 2.250214777
175.0389705 4.958977263
177.0546206 5.826946917
179.0702706 5.949924221
181.0859207 1.770525451
201.0546206 1.280515981
203.0702706 0.8989970211
205.0859207 1.807548152
207.1015708 2.68281746
217.0859207 1.060553325
219.1015708 2.715490365
235.0964854 3.93641743
327.1227001 4.694617549
329.1383502 2.011419309
339.1227001 3.033047337
341.1019647 0.9796854601
357.1332648 5.043132075

Name: +ve in-silico MS/MS by CFM-ID for NZZRRNMWPWPQPA-VXGBXAGGSA-N
ID: NZZRRNMWPWPQPA-VXGBXAGGSA-N
Comment: Energy2
Num peaks: 31
39.02292652 1.120741019
51.02292652 1.096799854
53.03857658 1.975573075
55.05422664 1.858483875
67.05422664 2.619546311
69.06987671 2.194891251
81.0334912 2.040336502
83.04914126 1.052243186
95.04914126 2.66707393
97.06479133 1.254028368
105.0334912 3.261120326
119.0491413 1.04779461
121.0284058 2.590051876
123.0440559 1.038684012
131.0491413 1.241451805
133.0647913 1.415244907
149.0233204 10.55894568
151.0389705 2.255049988
173.0960915 1.341581453
175.0389705 1.103485435
177.0546206 1.624181616
189.0910061 1.984898496
205.0859207 1.16268588
207.1015708 1.820965559
271.0964854 1.104770032
291.1015708 1.417864154
313.1434356 1.460830601
325.1070501 1.042500831
327.1227001 4.079423899
329.1383502 4.097730378
341.1019647 1.361395095

Name: +ve in-silico MS/MS by CFM-ID for LKYOLPWSGNGKSH-ZWKOTPCHSA-N
ID: LKYOLPWSGNGKSH-ZWKOTPCHSA-N
Comment: Energy0
Num peaks: 13
41.03857658 2.147400542
61.02840582 4.303526142
133.0647913 1.395299847
225.0910061 2.065554341
227.1066561 0.9278611464
255.1015708 7.268124985
257.1172208 1.115374677
281.1172208 3.902294988
285.1121354 1.840885648
289.1434356 1.264452767
299.1277855 18.10212817
301.1070501 3.065125165
317.1383502 33.25581401

Name: +ve in-silico MS/MS by CFM-ID for LKYOLPWSGNGKSH-ZWKOTPCHSA-N
ID: LKYOLPWSGNGKSH-ZWKOTPCHSA-N
Comment: Energy1
Num peaks: 31
39.02292652 1.920167349
41.03857658 6.570323093
43.01784114 0.7556537477
61.02840582 3.635900859
63.04405588 0.7426068171
73.02840582 0.8308009276
91.0389705 0.9134967012
121.0284058 1.211845534
131.0491413 0.8049764257
133.0647913 2.397094865
165.0546206 0.7739793609
183.0651853 0.7051101011
197.0960915 0.9670664227
213.0546206 0.7478252605
225.0910061 4.120236906
227.1066561 3.664596762
237.0910061 1.598904413
255.1015708 5.880582325
257.1172208 1.008998824
269.1172208 0.6685945411
271.1328709 2.802682892
273.1121354 1.068752297
275.1277855 0.8014462673
281.1172208 4.455406349
283.0964854 1.35264576
285.1121354 1.393207211
287.1277855 1.911421771
289.1434356 1.646694895
299.1277855 9.077388988
301.1070501 1.52512887
317.1383502 5.933603676

Name: +ve in-silico MS/MS by CFM-ID for LKYOLPWSGNGKSH-ZWKOTPCHSA-N
ID: LKYOLPWSGNGKSH-ZWKOTPCHSA-N
Comment: Energy2
Num peaks: 31
29.00219107 1.001432256
31.01784114 1.644032742
39.02292652 6.040182907
41.00219107 1.33255334
41.03857658 8.02845551
43.01784114 4.917575426
43.05422664 1.150575509
45.0334912 2.527375347
56.99710569 2.485200757
61.02840582 7.428178311
131.0491413 1.150996094
133.0647913 1.096052938
145.0647913 0.8493189293
155.0491413 1.152651676
197.0960915 1.896572846
207.0804414 1.260766138
211.075356 1.124727763
213.0546206 2.186176364
223.075356 1.154711322
225.0910061 2.678314336
227.1066561 3.001862471
237.0910061 3.042121479
239.1066561 1.719159972
241.0859207 0.8656221504
255.1015708 1.057880894
259.1328709 1.07728802
271.0964854 1.322239118
271.1328709 2.749897645
281.1172208 1.840848782
285.1121354 1.878190841
287.1277855 1.079075818

Name: +ve in-silico MS/MS by CFM-ID for QCQSZSJHQUUPDV-NSHDSACASA-N
ID: QCQSZSJHQUUPDV-NSHDSACASA-N
Comment: Energy0
Num peaks: 11
69.0334912 15.52187374
113.0597059 2.396583564
217.0859207 1.906312628
221.1172208 1.51116829
229.0859207 1.53913874
231.1015708 9.203689197
235.0964854 5.445961807
249.1121354 2.684936035
285.1121354 2.084392305
299.1277855 5.146966093
317.1383502 33.5592701

Name: +ve in-silico MS/MS by CFM-ID for QCQSZSJHQUUPDV-NSHDSACASA-N
ID: QCQSZSJHQUUPDV-NSHDSACASA-N
Comment: Energy1
Num peaks: 19
39.02292652 7.738445763
41.03857658 12.99009527
43.05422664 3.051688356
45.06987671 1.17057353
69.0334912 19.58867958
71.04914126 1.829969542
113.0597059 1.749189022
133.0647913 1.291335303
135.0804414 1.47579254
203.1066561 1.271323781
213.0910061 1.31118448
229.0859207 1.162615428
231.1015708 10.28455378
249.1121354 1.869298985
261.0757499 1.962634415
289.1434356 1.78903008
299.1277855 2.752993937
301.1070501 1.656269298
317.1383502 5.07330826

Name: +ve in-silico MS/MS by CFM-ID for QCQSZSJHQUUPDV-NSHDSACASA-N
ID: QCQSZSJHQUUPDV-NSHDSACASA-N
Comment: Energy2
Num peaks: 17
39.02292652 8.178204936
41.03857658 14.43864469
53.00219107 2.988435029
55.05422664 2.907021553
57.06987671 1.980647053
69.0334912 31.20419704
71.04914126 1.991578169
109.0284058 1.794198194
111.0440559 0.9544192744
113.0597059 2.800872328
131.0491413 2.31629565
133.0647913 2.060359388
149.0597059 1.885419824
151.075356 1.969478973
159.0440559 0.8133794713
205.0859207 0.8567413167
231.1015708 0.9443432457

Name: +ve in-silico MS/MS by CFM-ID for MGQIIVVXMYZZIN-GIYDNNGJSA-N
ID: MGQIIVVXMYZZIN-GIYDNNGJSA-N
Comment: Energy0
Num peaks: 16
95.01275576 2.333539149
97.02840582 3.443464894
199.075356 1.350395665
201.0910061 1.231738721
271.0964854 2.105913967
277.0859207 1.883401754
279.1015708 5.053456777
281.1172208 8.755463906
293.1172208 5.04710952
295.1328709 4.846441563
307.0964854 1.466786976
309.1121354 1.932493105
311.1277855 1.980840381
321.1121354 5.006298466
323.0914 1.655106402
339.1227001 33.07496572

Name: +ve in-silico MS/MS by CFM-ID for MGQIIVVXMYZZIN-GIYDNNGJSA-N
ID: MGQIIVVXMYZZIN-GIYDNNGJSA-N
Comment: Energy1
Num peaks: 31
91.01784114 3.540919036
93.0334912 3.436002261
95.01275576 1.196806729
97.02840582 1.122045495
131.0491413 1.156533976
135.0440559 2.26666349
149.0597059 1.535081465
159.0440559 3.565327507
175.0389705 4.615144521
177.0546206 1.020342881
199.075356 2.683620049
201.0910061 0.8580764037
215.1066561 1.177293931
225.0910061 0.9252799344
227.0702706 1.536173021
227.1066561 1.925923211
229.0859207 0.9471185463
243.1015708 1.250115207
271.0964854 1.797663091
277.0859207 1.227387904
279.1015708 1.787169543
281.1172208 1.928831214
291.1015708 1.472024521
293.1172208 3.323272426
295.1328709 4.008684704
307.0964854 1.095249213
309.1121354 2.306219713
311.1277855 7.440593433
321.1121354 4.201293426
323.0914 2.325741017
339.1227001 5.880257751

Name: +ve in-silico MS/MS by CFM-ID for MGQIIVVXMYZZIN-GIYDNNGJSA-N
ID: MGQIIVVXMYZZIN-GIYDNNGJSA-N
Comment: Energy2
Num peaks: 31
39.02292652 1.518958187
49.00727645 2.882180247
51.02292652 2.668294882
63.02292652 1.375010903
65.03857658 1.877105311
79.05422664 1.530344263
91.01784114 8.61302378
91.05422664 1.575322157
93.0334912 1.781818811
95.01275576 2.002655869
95.04914126 0.9676698765
97.02840582 1.609256403
101.0385766 1.113622055
141.0698767 7.526057474
143.0855268 5.619711762
157.1011768 2.101626388
175.0389705 1.395929753
199.075356 1.977469389
201.0546206 0.9651915774
211.075356 1.642020377
213.0910061 1.677507029
227.0702706 1.231392536
233.0960915 1.494089711
235.1117415 1.670300249
237.1273916 1.882145539
241.0859207 1.162137969
253.1223062 1.047363297
255.1015708 1.021091223
263.1066561 1.489429332
309.1121354 1.266754436
323.0914 1.4468129

Name: +ve in-silico MS/MS by CFM-ID for BAUASKFBHXQGIL-IJMQKCTASA-N
ID: BAUASKFBHXQGIL-IJMQKCTASA-N
Comment: Energy0
Num peaks: 12
31.01784114 1.444449006
105.0334912 2.532407387
107.0491413 2.799860757
231.0651853 1.451897128
233.0808353 1.388873508
247.0600999 2.069366736
249.0757499 2.957381884
251.0914 5.088997175
253.1070501 2.885195646
279.1015708 1.961405284
339.1227001 9.446616309
357.1332648 47.09534352

Name: +ve in-silico MS/MS by CFM-ID for BAUASKFBHXQGIL-IJMQKCTASA-N
ID: BAUASKFBHXQGIL-IJMQKCTASA-N
Comment: Energy1
Num peaks: 24
31.01784114 1.109686484
59.01275576 1.279534472
79.05422664 3.280389448
91.05422664 2.203164612
105.0334912 2.401662481
107.0491413 2.648866493
133.0647913 3.594843934
135.0804414 1.423138632
137.0960915 1.451279378
229.0495352 3.218122217
231.0651853 3.500148794
233.0808353 3.849310472
235.0964854 3.043256197
245.0444498 2.248632379
247.0600999 3.087914632
249.0757499 4.711923234
251.0914 6.934947966
253.1070501 1.108208318
279.0863146 1.36106495
279.1015708 2.563868521
281.1172208 1.64749955
321.1121354 1.728055856
339.1227001 8.993213379
357.1332648 13.31010256

Name: +ve in-silico MS/MS by CFM-ID for BAUASKFBHXQGIL-IJMQKCTASA-N
ID: BAUASKFBHXQGIL-IJMQKCTASA-N
Comment: Energy2
Num peaks: 28
31.01784114 1.271480723
49.00727645 2.699410325
51.02292652 2.106733354
63.02292652 3.381445743
65.03857658 1.694517861
79.05422664 1.981713215
91.05422664 3.73765879
93.06987671 1.571654697
95.08552677 0.8910034977
105.0334912 13.05621652
107.0491413 5.449019887
109.0647913 5.460364983
135.0804414 1.096869062
143.0491413 2.017396138
147.0804414 2.153778227
157.0647913 0.8688391945
159.0440559 4.661723418
161.0597059 7.740732706
163.075356 1.962812896
165.0910061 1.063682384
173.0597059 1.831237942
175.075356 2.095059401
177.0546206 1.467203516
231.0651853 1.25050412
233.0808353 1.905608899
235.0964854 3.763257312
249.0757499 1.226360417
339.1227001 1.688570903

Name: +ve in-silico MS/MS by CFM-ID for OECHAPVPQZVLGG-UHFFFAOYSA-N
ID: OECHAPVPQZVLGG-UHFFFAOYSA-N
Comment: Energy0
Num peaks: 6
245.0808353 3.082365541
307.0964854 6.024114762
309.1121354 2.921008036
311.1277855 3.357584403
321.1121354 4.162814773
339.1227001 70.34494756

Name: +ve in-silico MS/MS by CFM-ID for OECHAPVPQZVLGG-UHFFFAOYSA-N
ID: OECHAPVPQZVLGG-UHFFFAOYSA-N
Comment: Energy1
Num peaks: 19
95.04914126 1.129319346
105.0334912 1.786039368
161.0597059 1.190474128
165.0910061 0.9897572675
193.0859207 1.330565753
245.0808353 3.655893145
279.1015708 2.09018332
281.1172208 1.394520056
283.0964854 1.131464339
283.1328709 1.060189472
293.1172208 1.048819419
295.0964854 4.707627346
297.1121354 2.927082717
307.0964854 8.157242289
309.1121354 8.657955397
311.1277855 7.891266677
321.1121354 3.591224155
323.0914 1.533758166
339.1227001 25.85076146

Name: +ve in-silico MS/MS by CFM-ID for OECHAPVPQZVLGG-UHFFFAOYSA-N
ID: OECHAPVPQZVLGG-UHFFFAOYSA-N
Comment: Energy2
Num peaks: 31
63.02292652 4.045296552
65.03857658 1.038363443
77.03857658 1.512932435
95.04914126 1.109659725
105.0334912 6.732109257
107.0491413 1.433690908
117.0334912 6.112743811
119.0491413 2.183586905
133.0284058 1.668344654
147.0440559 2.074823287
159.0440559 3.452095288
161.0597059 1.456764541
187.0389705 1.265183669
191.0702706 1.057797874
217.0859207 1.044410504
263.0702706 2.080585532
265.0859207 1.452590081
269.0808353 1.247608516
279.1015708 4.857513343
281.1172208 1.831927425
285.1121354 1.011398617
291.1015708 1.239167713
293.0808353 1.77790969
293.1172208 2.763293795
295.0964854 9.097983525
297.1121354 1.679301246
307.0964854 3.111130968
309.1121354 1.637957879
311.1277855 1.678349754
321.1121354 3.113220598
323.0914 2.322284607

Name: +ve in-silico MS/MS by CFM-ID for UYQOLTUJESFUSW-ZLSGJYCMSA-N
ID: UYQOLTUJESFUSW-ZLSGJYCMSA-N
Comment: Energy0
Num peaks: 20
43.01784114 1.58938882
55.01784114 0.8141471106
109.0647913 1.39421949
111.0804414 0.8541306242
113.0960915 0.8245707313
123.0440559 1.065380986
161.0597059 1.633075147
177.0546206 1.238403973
179.0702706 3.428303099
307.0964854 1.640153818
309.1121354 1.986235494
311.0914 1.16444345
313.1070501 3.531318651
315.1227001 1.705178311
321.1121354 3.895092413
325.1070501 3.247325306
327.1227001 2.956243423
329.1383502 1.191329627
339.1227001 24.94499142
357.1332648 21.47191295

Name: +ve in-silico MS/MS by CFM-ID for UYQOLTUJESFUSW-ZLSGJYCMSA-N
ID: UYQOLTUJESFUSW-ZLSGJYCMSA-N
Comment: Energy1
Num peaks: 31
41.00219107 1.554469877
43.01784114 0.7761825465
53.00219107 0.7796974499
55.01784114 3.598392164
107.0491413 0.7803348585
119.0127558 0.8619631397
123.0440559 2.64511231
127.075356 1.133695488
151.075356 1.615582237
161.0597059 2.67393344
179.0702706 3.692973112
207.0651853 1.523499871
283.0964854 1.402076757
285.1121354 1.140457154
295.0964854 1.497188105
297.0757499 1.240183802
297.1121354 0.8711968256
299.0914 1.290520144
301.1070501 0.894355058
307.0964854 2.928514147
309.1121354 3.62741089
311.0914 1.316232981
311.1277855 4.081785641
313.1070501 1.989125887
321.1121354 6.053981242
325.1070501 2.551322513
327.1227001 2.459848312
329.1383502 1.305467792
339.1227001 14.80209704
341.1019647 0.8733033045
357.1332648 5.078339714

Name: +ve in-silico MS/MS by CFM-ID for UYQOLTUJESFUSW-ZLSGJYCMSA-N
ID: UYQOLTUJESFUSW-ZLSGJYCMSA-N
Comment: Energy2
Num peaks: 31
39.02292652 1.805516765
53.00219107 4.317521113
55.01784114 1.656040525
57.0334912 1.188004977
65.03857658 1.667000072
77.00219107 1.18248942
107.0491413 1.600961865
109.0647913 2.272700545
111.0804414 1.303336301
113.0960915 1.186787909
121.0284058 1.188166272
123.0440559 1.60029201
133.0647913 1.475931147
135.0440559 1.243300293
137.0597059 1.06776152
145.0284058 1.132309795
147.0440559 3.475101455
149.0597059 3.246641895
151.075356 2.000285787
161.0597059 2.309172614
163.075356 2.27661632
175.0389705 1.833250897
177.0546206 1.700433889
179.0702706 5.665223928
187.0389705 1.34155168
189.0546206 1.352573404
191.0702706 1.137549598
213.0546206 1.009248961
307.0964854 1.554124126
309.1121354 1.569732469
311.1277855 1.134390903

Name: +ve in-silico MS/MS by CFM-ID for PTWDQKQKJHACJW-YPMHNXCESA-N
ID: PTWDQKQKJHACJW-YPMHNXCESA-N
Comment: Energy0
Num peaks: 11
109.0647913 1.268735076
149.0960915 1.385594352
151.1117415 2.186569429
221.1172208 2.097895289
287.0914 1.214638843
297.0757499 1.485052385
299.0914 1.800601564
315.0863146 1.620834752
321.1121354 5.36800766
339.1227001 34.6187322
357.1332648 27.63253242

Name: +ve in-silico MS/MS by CFM-ID for PTWDQKQKJHACJW-YPMHNXCESA-N
ID: PTWDQKQKJHACJW-YPMHNXCESA-N
Comment: Energy1
Num peaks: 31
65.03857658 1.25585538
91.05422664 1.565217624
93.06987671 1.157008612
107.0491413 1.246117429
109.0647913 2.014075864
111.0804414 0.8384111107
133.1011768 0.8664785525
137.0233204 5.368998314
149.0960915 2.554239569
167.1066561 1.302002459
201.0910061 1.003644306
203.1066561 1.931643985
217.0859207 1.133203989
219.1015708 1.504105127
221.1172208 1.767974812
271.0600999 0.975427327
273.0757499 1.187586355
285.0757499 0.8774021492
287.0914 2.257503915
295.0600999 0.9815396762
297.0757499 2.943795212
299.0914 3.784524054
301.1070501 1.0612969
311.1277855 3.326244745
315.0863146 1.433968198
321.1121354 6.487403701
325.1070501 1.634811932
327.1227001 1.713592573
329.1383502 3.823094415
339.1227001 13.09072307
357.1332648 4.263370875

Name: +ve in-silico MS/MS by CFM-ID for PTWDQKQKJHACJW-YPMHNXCESA-N
ID: PTWDQKQKJHACJW-YPMHNXCESA-N
Comment: Energy2
Num peaks: 31
39.02292652 3.706826649
41.03857658 1.438508045
51.02292652 5.341434171
53.03857658 3.896717435
55.05422664 1.093383073
57.06987671 1.68641055
59.04914126 1.252442607
65.03857658 4.797818546
67.05422664 3.745491086
83.04914126 1.147725858
91.05422664 1.000120215
93.06987671 2.130587929
107.0491413 2.425323817
109.0647913 3.474682255
119.0491413 1.668030844
131.0855268 1.035329635
137.0233204 2.461496901
149.0960915 1.898665313
203.1066561 1.306182755
231.0287997 1.064673658
281.0808353 1.04513112
287.0914 1.35544678
297.0757499 3.070488997
299.0914 2.481447158
301.1070501 1.401416536
311.1277855 1.036623708
313.1070501 1.095681899
315.1227001 0.9984957847
321.1121354 2.616696717
325.1070501 1.069453071
339.1227001 1.359853847

Name: +ve in-silico MS/MS by CFM-ID for MIYTVBARXCVVHZ-UIAACRFSSA-N
ID: MIYTVBARXCVVHZ-UIAACRFSSA-N
Comment: Energy0
Num peaks: 7
95.04914126 6.457995306
111.0440559 3.870624149
157.0647913 5.618217566
159.0804414 5.083950866
271.0600999 3.391744332
321.1121354 4.221681432
339.1227001 52.63302247

Name: +ve in-silico MS/MS by CFM-ID for MIYTVBARXCVVHZ-UIAACRFSSA-N
ID: MIYTVBARXCVVHZ-UIAACRFSSA-N
Comment: Energy1
Num peaks: 22
41.03857658 0.9739697225
43.05422664 1.420828699
65.03857658 1.259938562
69.0334912 1.72551006
95.04914126 1.775548654
97.06479133 1.069098706
157.0647913 11.05608194
159.0804414 12.21159142
161.0960915 1.481582757
165.0546206 1.356943269
181.0495352 2.903879385
187.075356 1.349633512
189.0910061 1.462280324
229.0859207 0.9844143922
269.0808353 1.173847248
271.0600999 1.622225575
283.0600999 3.424120758
309.1121354 2.343242366
311.1277855 2.152887677
321.1121354 5.111631897
323.0914 3.436755563
339.1227001 20.25049839

Name: +ve in-silico MS/MS by CFM-ID for MIYTVBARXCVVHZ-UIAACRFSSA-N
ID: MIYTVBARXCVVHZ-UIAACRFSSA-N
Comment: Energy2
Num peaks: 22
39.02292652 3.469052697
49.00727645 3.251408472
51.02292652 1.782464389
63.02292652 1.200256
65.00219107 0.9835697629
65.03857658 15.31052975
67.01784114 2.333913144
69.0334912 2.707841046
79.05422664 1.114104583
81.0334912 3.573262299
91.05422664 5.185879165
95.04914126 5.200026811
97.06479133 1.410185789
105.0334912 13.9436161
111.0440559 7.535964044
141.0334912 0.9032526599
157.0647913 4.29413965
159.0804414 2.178142285
173.0597059 1.349453742
251.0702706 0.8860764369
269.0808353 0.9911707903
283.0600999 0.8683597747

Name: +ve in-silico MS/MS by CFM-ID for SFIMWOHAIWWSQJ-OAHLLOKOSA-N
ID: SFIMWOHAIWWSQJ-OAHLLOKOSA-N
Comment: Energy0
Num peaks: 13
67.05422664 2.177396514
85.06479133 1.492829106
133.0284058 4.079397943
135.0440559 2.058514702
137.0597059 2.52744916
159.0804414 2.255535797
175.075356 3.001373714
201.0546206 1.311455986
203.0702706 6.432124228
229.0859207 4.822733838
283.0600999 4.007947565
321.1121354 8.932368314
339.1227001 38.02020996

Name: +ve in-silico MS/MS by CFM-ID for SFIMWOHAIWWSQJ-OAHLLOKOSA-N
ID: SFIMWOHAIWWSQJ-OAHLLOKOSA-N
Comment: Energy1
Num peaks: 31
65.03857658 1.408215401
67.05422664 1.588591547
85.06479133 1.198284257
111.0440559 2.736834393
121.0284058 3.690269866
123.0440559 7.332618807
133.0284058 1.147717502
135.0440559 1.328153252
137.0597059 2.204044616
159.0804414 1.565304516
161.0233204 1.239738313
163.0389705 1.681961228
175.075356 0.9597197043
179.0338851 1.297596599
187.075356 2.175397971
189.0910061 1.444439045
201.0546206 2.466632167
203.0702706 6.294268883
217.0859207 1.066871659
227.0702706 1.532314185
229.0859207 1.206780349
255.0651853 2.466844281
281.0444498 7.089311125
281.0808353 0.9885219731
283.0600999 2.625623973
297.0757499 2.712495264
309.1121354 2.23867039
311.1277855 2.730215748
321.1121354 6.004739892
323.0914 1.070169762
339.1227001 7.253412782

Name: +ve in-silico MS/MS by CFM-ID for SFIMWOHAIWWSQJ-OAHLLOKOSA-N
ID: SFIMWOHAIWWSQJ-OAHLLOKOSA-N
Comment: Energy2
Num peaks: 31
39.02292652 1.017709544
41.03857658 0.8396092209
49.00727645 4.278911136
51.02292652 0.9587691068
53.03857658 0.8779492057
65.03857658 6.818750717
67.01784114 1.390126592
67.05422664 2.694921262
91.01784114 1.476109502
93.0334912 0.8829635787
95.04914126 0.9517810516
105.0334912 5.815156368
109.0647913 0.8346961579
117.0334912 2.633574606
119.0491413 1.622375628
121.0284058 3.955373429
123.0440559 1.693261907
133.0284058 15.41465243
133.0647913 0.8793060094
135.0440559 2.631738397
137.0597059 0.911865186
147.0076704 4.334393638
159.0804414 1.432257795
161.0233204 1.856250708
173.0233204 0.8816311835
175.075356 1.725825582
179.0338851 0.9061165555
187.075356 2.624093264
255.0651853 1.245115507
281.0808353 1.046087683
321.1121354 2.089649683

Name: +ve in-silico MS/MS by CFM-ID for VOGHWSDTSPLGNL-RBQPIFFESA-N
ID: VOGHWSDTSPLGNL-RBQPIFFESA-N
Comment: Energy0
Num peaks: 10
55.05422664 1.865951005
57.06987671 3.295466693
299.0914 1.097510045
321.1121354 1.093383521
325.1070501 1.491787986
327.1227001 6.670250047
329.1383502 2.924380714
339.1227001 17.26682297
341.1019647 1.10232577
357.1332648 44.03728707

Name: +ve in-silico MS/MS by CFM-ID for VOGHWSDTSPLGNL-RBQPIFFESA-N
ID: VOGHWSDTSPLGNL-RBQPIFFESA-N
Comment: Energy1
Num peaks: 31
53.03857658 1.963320544
55.05422664 2.650179672
57.06987671 1.810070276
81.0334912 1.608641495
83.04914126 1.903091913
85.02840582 0.9626763173
85.06479133 1.924590064
123.0440559 0.9855994903
149.0233204 2.671774419
151.0389705 2.395543843
203.0702706 1.400356085
205.0859207 2.397801895
207.1015708 1.495143537
235.0964854 1.75779625
255.0651853 1.29272166
257.0808353 2.103345449
259.0964854 2.232204938
269.0808353 1.574374808
271.0600999 2.377340574
271.0964854 1.362659252
273.0757499 2.091407222
275.0914 0.8001977832
309.1121354 1.832704319
311.1277855 2.546114322
321.1121354 0.9334394351
325.1070501 2.181612209
327.1227001 7.259652633
329.1383502 4.801108744
339.1227001 6.679124112
341.1019647 1.078432724
357.1332648 9.788923204

Name: +ve in-silico MS/MS by CFM-ID for VOGHWSDTSPLGNL-RBQPIFFESA-N
ID: VOGHWSDTSPLGNL-RBQPIFFESA-N
Comment: Energy2
Num peaks: 31
25.00727645 1.043962759
27.02292652 1.938219793
29.03857658 0.8352803783
39.02292652 1.328768725
41.03857658 2.440809777
51.02292652 1.818782311
53.03857658 10.2820213
55.05422664 4.436082255
57.06987671 3.899349943
105.0334912 1.732391455
123.0440559 2.737456073
149.0233204 1.074402413
151.0389705 1.555632738
175.0389705 3.686653999
177.0546206 0.9675462668
179.0702706 1.722436274
203.0702706 2.847320943
205.0859207 1.077695631
233.0808353 1.057258715
261.1121354 0.8970454026
265.0859207 1.199239111
271.0964854 1.593376883
285.1121354 1.673129468
291.1015708 0.9244138494
311.1277855 2.986056043
313.1434356 1.070318948
327.1227001 3.745826987
329.1019647 1.521521719
329.1383502 2.30094055
331.1176147 0.8797606936
341.1019647 1.380122757

Name: +ve in-silico MS/MS by CFM-ID for AHNAHYGLOSJRIT-KQEPKPNTSA-N
ID: AHNAHYGLOSJRIT-KQEPKPNTSA-N
Comment: Energy0
Num peaks: 15
95.01275576 2.396773582
97.02840582 3.688632924
289.1070501 2.188169256
295.0964854 1.874038559
297.1121354 5.217783706
299.1277855 9.210877183
309.1121354 1.627296863
311.1277855 3.527618205
313.1434356 3.63371457
325.1070501 1.741943797
327.1227001 1.839343339
329.1383502 1.256365252
339.1227001 6.143445632
341.1019647 1.499021897
357.1332648 34.21006527

Name: +ve in-silico MS/MS by CFM-ID for AHNAHYGLOSJRIT-KQEPKPNTSA-N
ID: AHNAHYGLOSJRIT-KQEPKPNTSA-N
Comment: Energy1
Num peaks: 31
39.02292652 1.191463043
81.0334912 4.470616373
91.01784114 3.490354497
93.0334912 3.681251735
97.02840582 1.278171575
119.0491413 1.411087422
149.0597059 1.448865211
175.0389705 1.910398417
177.0546206 1.634463201
179.0702706 1.103140402
205.0495352 1.221228544
207.0651853 1.15271991
219.0651853 1.159677974
221.0808353 1.139443199
245.0808353 1.170065988
245.1172208 1.130843413
289.1070501 2.042379874
295.0964854 1.321343171
297.1121354 2.119505921
299.1277855 2.208316427
309.1121354 2.905461714
311.0914 1.157424877
311.1277855 2.518522536
313.1070501 1.052941159
313.1434356 3.682613923
325.1070501 2.547723829
327.1227001 1.883844077
329.1383502 6.698369305
339.1227001 5.57095993
341.1019647 2.460940828
357.1332648 6.448891863

Name: +ve in-silico MS/MS by CFM-ID for AHNAHYGLOSJRIT-KQEPKPNTSA-N
ID: AHNAHYGLOSJRIT-KQEPKPNTSA-N
Comment: Energy2
Num peaks: 31
39.02292652 1.244647956
41.00219107 4.489729278
43.01784114 1.104784866
49.00727645 2.452516193
51.02292652 2.354596652
81.0334912 3.301208835
91.01784114 9.209757759
91.05422664 2.6650825
93.0334912 1.914743394
93.06987671 2.766717186
95.01275576 2.283980021
95.04914126 1.359967392
97.02840582 2.378074243
119.0491413 1.094092886
125.0233204 0.8999523144
157.0647913 1.740239912
159.0804414 1.808104555
161.0960915 2.090882258
175.0389705 1.912140845
179.0702706 1.113674264
217.0495352 1.696912948
219.0651853 1.15069734
227.0702706 5.490920567
229.0859207 1.561822236
231.1015708 1.780306035
243.0651853 1.031726183
245.1172208 1.026248098
277.0859207 0.8669278466
281.1172208 1.459780605
327.1227001 1.248258918
341.1019647 1.958262237

Name: +ve in-silico MS/MS by CFM-ID for XMRBXVIFYUPSPF-AWEZNQCLSA-N
ID: XMRBXVIFYUPSPF-AWEZNQCLSA-N
Comment: Energy0
Num peaks: 14
123.0440559 2.696892917
137.0597059 1.128088895
149.0597059 1.255975054
151.0389705 3.519151286
187.075356 1.303889924
205.0859207 1.929805137
215.0702706 1.285231888
233.0808353 2.51769506
321.1121354 2.662355032
325.1070501 1.914574996
327.1227001 1.144198383
329.1383502 0.8095443246
339.1227001 29.26570956
357.1332648 28.78958105

Name: +ve in-silico MS/MS by CFM-ID for XMRBXVIFYUPSPF-AWEZNQCLSA-N
ID: XMRBXVIFYUPSPF-AWEZNQCLSA-N
Comment: Energy1
Num peaks: 31
121.0284058 0.889023418
123.0440559 4.016276327
135.0440559 1.715303915
137.0597059 2.399284637
149.0597059 1.013224869
151.0389705 9.812295515
151.075356 0.913792072
163.075356 1.08265253
175.0389705 1.641036675
177.0546206 2.724142344
181.0859207 1.675805418
187.075356 1.207209321
191.0702706 1.083109775
203.0338851 0.8230155959
205.0495352 1.014010394
205.0859207 1.664790415
215.0702706 4.461837071
217.0859207 1.590433985
221.0808353 0.8930017705
233.0808353 4.256878815
297.0757499 1.324245564
299.0914 2.004693647
307.0964854 1.620267105
309.1121354 2.433773294
311.1277855 3.593861927
313.1070501 1.008893278
321.1121354 2.533075803
325.1070501 1.812592176
327.1227001 1.767705716
339.1227001 9.266905142
357.1332648 3.679041245

Name: +ve in-silico MS/MS by CFM-ID for XMRBXVIFYUPSPF-AWEZNQCLSA-N
ID: XMRBXVIFYUPSPF-AWEZNQCLSA-N
Comment: Energy2
Num peaks: 31
43.01784114 2.049545747
55.01784114 1.722169232
79.01784114 1.672923008
97.02840582 1.13929888
109.0284058 1.464623986
121.0284058 2.468504921
123.0440559 5.1600931
135.0440559 2.891116446
137.0597059 2.150451872
147.0440559 1.111185382
149.0233204 2.176148066
149.0597059 2.025583586
151.0389705 5.669281359
161.0597059 1.365379335
175.0389705 0.9555136835
185.0597059 1.787101923
187.075356 2.416734698
189.0910061 1.149186993
201.0546206 1.459914838
205.0859207 1.425338327
213.0546206 2.40234441
215.0702706 1.926691832
217.0859207 1.828822866
233.0808353 1.083409729
269.0808353 1.082697233
307.0964854 1.215455163
309.1121354 1.429000113
311.1277855 0.9846576694
321.1121354 1.459992233
323.0914 1.556052541
325.1070501 1.057318056

Name: +ve in-silico MS/MS by CFM-ID for QJSBINYNDXOXHY-RMDKCXRXSA-N
ID: QJSBINYNDXOXHY-RMDKCXRXSA-N
Comment: Energy0
Num peaks: 9
57.06987671 1.343494334
191.1066561 2.097183497
255.0651853 2.423349947
293.1172208 1.504735015
307.0964854 1.639737603
309.1121354 9.423820496
311.1277855 2.668223801
321.1121354 8.558968665
339.1227001 51.65297172

Name: +ve in-silico MS/MS by CFM-ID for QJSBINYNDXOXHY-RMDKCXRXSA-N
ID: QJSBINYNDXOXHY-RMDKCXRXSA-N
Comment: Energy1
Num peaks: 30
53.03857658 2.967216607
55.05422664 3.053528859
57.06987671 2.135575824
81.0334912 1.076706445
83.04914126 1.366015703
135.0440559 6.561595129
149.0233204 2.143614616
161.0597059 2.188495153
163.075356 1.317535447
177.0546206 1.128383986
187.075356 1.528420416
189.0910061 1.644024254
191.1066561 2.604018053
203.0702706 1.606101499
217.0859207 1.660557147
255.0651853 4.855795134
279.0651853 2.07299981
281.0808353 4.529029595
281.1172208 1.549515806
283.0600999 1.021038402
283.0964854 2.942909222
293.1172208 1.208034514
307.0964854 1.757958859
309.0757499 1.000247605
309.1121354 6.128340382
311.0914 1.190703039
311.1277855 8.346925774
321.1121354 3.135672721
323.0914 1.151142653
339.1227001 6.771483099

Name: +ve in-silico MS/MS by CFM-ID for QJSBINYNDXOXHY-RMDKCXRXSA-N
ID: QJSBINYNDXOXHY-RMDKCXRXSA-N
Comment: Energy2
Num peaks: 31
53.03857658 3.644537587
55.05422664 1.872042233
91.05422664 1.135076442
105.0334912 1.098865801
107.0491413 1.339231421
135.0440559 4.678906687
139.075356 1.128911537
143.0855268 1.273946771
145.1011768 1.456610588
147.0440559 1.172682376
159.0440559 1.546838632
161.0597059 2.067829461
161.0960915 1.656365776
173.0233204 1.412524389
225.0546206 1.257582796
227.0702706 1.625978019
235.075356 1.698029878
253.0859207 2.175458597
255.0651853 4.186967721
259.0964854 1.169664584
265.1223062 1.398959043
267.1015708 1.316245818
273.0910061 1.734966107
275.1066561 1.462442152
277.1223062 1.942497379
281.1172208 3.9097562
293.1172208 4.724121271
295.0964854 1.330828716
307.0964854 1.437095666
309.1121354 3.148155149
323.0914 1.518486694

Name: +ve in-silico MS/MS by CFM-ID for NWSFMWPYMFJSED-HSALFYBXSA-N
ID: NWSFMWPYMFJSED-HSALFYBXSA-N
Comment: Energy0
Num peaks: 11
43.01784114 1.947683312
79.05422664 3.22063099
81.06987671 1.62716981
135.0440559 2.716249223
137.0597059 7.627767461
255.1015708 2.094209743
295.0964854 2.043795624
297.1121354 14.47920903
315.1227001 20.25985299
339.1227001 2.640227694
357.1332648 22.3288316

Name: +ve in-silico MS/MS by CFM-ID for NWSFMWPYMFJSED-HSALFYBXSA-N
ID: NWSFMWPYMFJSED-HSALFYBXSA-N
Comment: Energy1
Num peaks: 22
43.01784114 2.066463975
79.05422664 2.612073766
81.06987671 1.150723544
105.0334912 2.244607677
107.0491413 1.388248674
135.0440559 8.758184888
137.0597059 10.96209077
149.0597059 1.687963512
163.0389705 1.476582131
165.0546206 1.726399427
243.1015708 1.452541066
253.0859207 1.817351748
255.1015708 3.846835587
271.0964854 2.248427237
273.1121354 4.195915975
285.1121354 2.92462082
295.0964854 1.663507763
297.1121354 11.59303268
313.1070501 1.116500188
315.1227001 9.818169602
339.1227001 1.976674268
357.1332648 3.440419358

Name: +ve in-silico MS/MS by CFM-ID for NWSFMWPYMFJSED-HSALFYBXSA-N
ID: NWSFMWPYMFJSED-HSALFYBXSA-N
Comment: Energy2
Num peaks: 31
43.01784114 3.558386188
49.00727645 1.455235011
51.02292652 1.158152052
63.02292652 1.88161596
65.03857658 1.815699999
79.01784114 0.9228732341
79.05422664 6.91460732
81.06987671 3.474885967
91.05422664 1.74038292
95.04914126 1.595076404
105.0334912 6.674713679
107.0491413 5.635903979
121.0284058 1.508246932
121.0647913 2.247604471
123.0440559 2.727653305
133.0647913 1.221815833
135.0440559 3.38141752
137.0597059 3.074922786
149.0597059 1.326398693
159.0440559 1.012047959
161.0597059 1.530402678
163.0389705 1.960488525
199.075356 1.204805672
237.0910061 1.085981106
253.0859207 1.989301691
255.1015708 3.727142593
271.0964854 2.527522766
297.1121354 1.241471997
313.1070501 1.347160525
339.1227001 1.487045375
341.1019647 1.464565001

Name: +ve in-silico MS/MS by CFM-ID for BURBOJZOZGMMQF-VPCNSNALSA-N
ID: BURBOJZOZGMMQF-VPCNSNALSA-N
Comment: Energy0
Num peaks: 9
139.075356 1.525232218
201.0546206 1.354579984
203.0702706 2.615673984
205.0859207 1.666840278
325.1070501 3.539494879
327.1227001 6.476252313
329.1383502 3.069167106
339.1227001 1.814378427
357.1332648 58.40881402

Name: +ve in-silico MS/MS by CFM-ID for BURBOJZOZGMMQF-VPCNSNALSA-N
ID: BURBOJZOZGMMQF-VPCNSNALSA-N
Comment: Energy1
Num peaks: 24
123.0440559 1.05495194
193.0859207 0.7361007326
201.0546206 2.077244998
203.0702706 5.126434404
205.0859207 3.311497602
207.1015708 2.364266256
215.0338851 1.447772077
217.0495352 2.1580959
219.0651853 2.146809992
221.0808353 4.196507726
233.0808353 3.802985628
235.0964854 4.025677074
259.0964854 0.8542811159
297.1121354 0.847862927
299.1277855 1.566658975
309.1121354 0.7732904374
311.1277855 0.7546040014
313.1070501 0.9729067535
325.1070501 3.926630209
327.1227001 9.352507061
329.1383502 5.783237599
339.1227001 4.399266335
341.1019647 2.02260181
357.1332648 16.492255

Name: +ve in-silico MS/MS by CFM-ID for BURBOJZOZGMMQF-VPCNSNALSA-N
ID: BURBOJZOZGMMQF-VPCNSNALSA-N
Comment: Energy2
Num peaks: 31
39.02292652 1.82794407
51.02292652 16.87504519
53.03857658 6.773690245
65.03857658 2.165520117
67.05422664 1.319694254
69.06987671 0.908600041
71.08552677 0.908600041
91.05422664 1.790935432
93.06987671 1.603016969
95.04914126 0.9871512268
105.0334912 2.670777741
107.0491413 4.562086641
109.0647913 2.533240759
111.0804414 1.128550136
121.0284058 0.9781269861
121.0647913 1.25932808
123.0440559 4.398431903
123.0804414 1.219910715
125.0597059 2.545688122
127.075356 1.556323849
135.0440559 1.491402788
137.0597059 3.008881405
139.075356 2.682123807
141.0910061 2.508534608
143.1066561 2.397020158
203.0702706 1.945937017
283.0964854 0.9060275014
285.1121354 0.8710633965
325.1070501 1.379670129
327.1227001 1.06892802
329.1383502 1.60425158

Name: +ve in-silico MS/MS by CFM-ID for MHLYJPAHCVLWIK-UHFFFAOYSA-N
ID: MHLYJPAHCVLWIK-UHFFFAOYSA-N
Comment: Energy0
Num peaks: 10
121.0647913 1.436454437
135.0804414 2.510067485
139.0389705 5.627981187
141.0546206 1.750683434
149.0960915 1.888573193
167.0338851 5.907721935
177.0910061 1.961033902
285.1121354 2.985155686
299.1277855 10.0228133
317.1383502 46.80224411

Name: +ve in-silico MS/MS by CFM-ID for MHLYJPAHCVLWIK-UHFFFAOYSA-N
ID: MHLYJPAHCVLWIK-UHFFFAOYSA-N
Comment: Energy1
Num peaks: 23
119.0491413 1.829701497
121.0647913 1.735015893
133.0647913 2.219867409
135.0804414 7.509858328
137.0233204 1.806081237
137.0960915 1.359452925
139.0389705 2.487732576
141.0546206 1.130580511
149.0960915 4.191238002
151.0389705 1.730454953
159.0804414 1.209512321
165.0182351 3.001042655
167.0338851 22.49401013
169.0495352 1.890093179
173.0808353 1.22876506
177.0910061 3.860998815
181.0495352 2.803783931
195.0651853 2.045097152
285.1121354 1.765776682
287.1277855 1.210476461
289.1434356 1.03883083
299.1277855 3.36172831
317.1383502 8.101806106

Name: +ve in-silico MS/MS by CFM-ID for MHLYJPAHCVLWIK-UHFFFAOYSA-N
ID: MHLYJPAHCVLWIK-UHFFFAOYSA-N
Comment: Energy2
Num peaks: 31
57.0334912 1.133361425
83.01275576 1.324734931
91.05422664 1.176672158
93.06987671 1.20648157
97.02840582 7.301127721
103.0542266 0.9593189734
105.0698767 1.774029022
107.0855268 2.633457511
111.0440559 1.465676504
119.0491413 2.304921072
119.0855268 0.9879449282
121.0647913 1.22421023
121.1011768 1.28928123
123.0076704 1.543190939
125.0233204 1.358601733
133.0647913 1.404539794
135.0804414 2.053607571
137.0233204 5.409437234
139.0389705 8.927369304
141.0546206 1.43473559
147.0804414 0.9470885941
149.0233204 1.68469058
149.0960915 2.588135511
151.0389705 2.215320525
153.0182351 1.450582289
153.0546206 1.054822615
165.0182351 1.611889022
167.0338851 6.69381091
175.075356 1.042588053
285.1121354 0.9394312782
287.1277855 1.267565764

Name: +ve in-silico MS/MS by CFM-ID for CTXOXNJBBDQWCE-HNNXBMFYSA-N
ID: CTXOXNJBBDQWCE-HNNXBMFYSA-N
Comment: Energy0
Num peaks: 13
67.05422664 2.187818537
73.06479133 2.115862777
85.06479133 1.533014663
117.0334912 4.20348124
119.0491413 2.155457461
121.0647913 2.597242203
191.0702706 2.797671066
219.0651853 6.414374738
245.0808353 2.476431919
265.0495352 1.68301592
283.0600999 3.842348411
321.1121354 8.859262828
339.1227001 39.43319263

Name: +ve in-silico MS/MS by CFM-ID for CTXOXNJBBDQWCE-HNNXBMFYSA-N
ID: CTXOXNJBBDQWCE-HNNXBMFYSA-N
Comment: Energy1
Num peaks: 31
49.00727645 1.123068962
55.05422664 1.047754494
65.03857658 1.532682019
67.05422664 1.607093434
73.06479133 3.48869727
85.06479133 1.182496303
105.0334912 5.816392756
117.0334912 0.9497319369
119.0491413 1.136327948
121.0284058 0.973463145
121.0647913 1.923301376
161.0233204 1.186103363
177.0182351 1.169021181
191.0702706 0.959189927
201.0546206 4.99652228
203.0702706 5.489502462
217.0495352 2.43195481
217.0859207 1.095838598
219.0651853 6.045219783
245.0808353 1.81306318
255.0651853 1.843757299
265.0495352 1.99738903
271.0600999 1.020620589
281.0444498 7.687404567
283.0600999 2.245076002
297.0757499 2.624616055
309.1121354 1.104847666
311.1277855 2.563165681
321.1121354 5.344118227
323.0914 0.9397935715
339.1227001 7.106101458

Name: +ve in-silico MS/MS by CFM-ID for CTXOXNJBBDQWCE-HNNXBMFYSA-N
ID: CTXOXNJBBDQWCE-HNNXBMFYSA-N
Comment: Energy2
Num peaks: 31
39.02292652 0.9825375926
41.03857658 2.549251707
49.00727645 3.044164976
51.02292652 1.607636898
55.05422664 2.359559869
65.03857658 5.142486255
67.05422664 2.303449273
75.02292652 2.582389259
77.00219107 1.823469758
89.03857658 1.36951807
105.0334912 1.558096807
117.0334912 15.25955526
119.0491413 2.116664148
121.0284058 2.484372234
133.0284058 1.233438994
145.0284058 1.330672682
147.0076704 1.202868403
149.0233204 1.408219783
161.0233204 1.140794893
163.002585 3.974818918
163.0389705 0.8314112219
175.075356 1.441585236
177.0182351 1.77255633
189.0182351 1.463254539
191.0702706 2.466809184
201.0546206 1.314716647
203.0702706 2.051956811
217.0495352 0.8993078038
219.0651853 1.654425017
265.0495352 1.087321961
281.0808353 0.8299097829

Name: +ve in-silico MS/MS by CFM-ID for IPWPEUJWMOPJDG-OALUTQOASA-N
ID: IPWPEUJWMOPJDG-OALUTQOASA-N
Comment: Energy0
Num peaks: 15
55.05422664 3.725034189
69.06987671 2.155098054
95.04914126 1.063183721
123.0440559 1.028333746
153.0546206 1.184472226
173.0597059 1.156094469
193.0859207 1.962205099
205.0859207 1.062223191
221.0808353 3.341696363
287.0550145 1.16175126
301.0706646 3.135419466
313.0706646 4.083558808
315.0863146 4.059278653
339.1227001 10.22118431
357.1332648 41.37689902

Name: +ve in-silico MS/MS by CFM-ID for IPWPEUJWMOPJDG-OALUTQOASA-N
ID: IPWPEUJWMOPJDG-OALUTQOASA-N
Comment: Energy1
Num peaks: 31
39.02292652 1.515716865
55.05422664 10.89082175
57.06987671 0.8271107995
67.05422664 0.833694704
69.06987671 5.978528039
95.04914126 1.828420681
105.0334912 5.083821379
107.0491413 4.220619045
121.0284058 2.006947403
123.0440559 3.950724892
137.0597059 0.8145468741
165.0182351 0.7530583703
175.075356 1.403923622
177.0910061 0.9294143376
201.0546206 1.113835688
203.0702706 2.250611452
205.0859207 2.016048423
219.0651853 1.317818147
221.0808353 3.583767277
251.0914 0.9809419683
263.0914 1.158784585
283.0600999 1.344971
299.0550145 1.347916334
301.0706646 4.798464407
313.0706646 1.096194396
315.0863146 0.9083463748
317.1019647 1.396486015
327.1227001 1.890478449
329.1383502 2.795540928
339.1227001 4.40917366
357.1332648 5.444664026

Name: +ve in-silico MS/MS by CFM-ID for IPWPEUJWMOPJDG-OALUTQOASA-N
ID: IPWPEUJWMOPJDG-OALUTQOASA-N
Comment: Energy2
Num peaks: 31
39.02292652 1.407999815
53.03857658 1.071786643
55.05422664 9.640213959
65.03857658 6.201191828
67.05422664 1.798543256
69.06987671 1.375947208
77.03857658 1.799854119
79.01784114 1.303943126
79.05422664 2.0591682
89.03857658 1.354955366
95.04914126 1.135811912
105.0334912 5.01890596
107.0491413 3.049945834
109.0647913 1.067521819
121.0284058 4.994559472
123.0440559 1.681964566
133.0647913 1.927497597
137.0233204 2.478741979
149.0233204 1.691617752
149.0597059 1.09055618
151.0389705 1.295847955
165.0182351 1.492907931
173.0597059 1.639651539
175.075356 1.992756288
177.0910061 1.368728418
191.0702706 1.198123044
201.0546206 1.259306102
203.0702706 1.123453541
205.0859207 1.28000598
329.1383502 1.529298925
339.1227001 2.034372298

Name: +ve in-silico MS/MS by CFM-ID for JOCPSXXUQJXDBI-SXGZJXTBSA-N
ID: JOCPSXXUQJXDBI-SXGZJXTBSA-N
Comment: Energy0
Num peaks: 15
135.0440559 4.792635718
137.0597059 1.382612971
187.075356 1.133402365
203.0702706 1.648064928
217.0859207 1.291335709
221.0808353 0.9944249104
235.0964854 2.202768508
307.0964854 0.9476839773
309.1121354 3.052941772
311.1277855 1.087102186
325.1070501 2.103903611
327.1227001 5.765300628
329.1383502 1.639544168
339.1227001 22.77762767
357.1332648 29.4795433

Name: +ve in-silico MS/MS by CFM-ID for JOCPSXXUQJXDBI-SXGZJXTBSA-N
ID: JOCPSXXUQJXDBI-SXGZJXTBSA-N
Comment: Energy1
Num peaks: 31
107.0491413 1.683769699
135.0440559 7.116510362
145.0284058 2.2186888
147.0440559 1.848638416
159.0440559 3.468271964
161.0597059 3.361632831
163.075356 0.9280776861
173.0233204 0.8973364086
175.0389705 1.977324055
177.0546206 1.884135838
179.0702706 0.9900435615
201.0546206 2.36803749
203.0702706 2.999675793
207.1015708 0.8561151112
215.0702706 1.263338161
217.0495352 1.786101674
217.0859207 4.018293199
219.0651853 0.9556231019
221.0808353 1.359256978
231.0651853 0.977907187
233.0808353 0.9491445256
235.0964854 3.387191777
309.1121354 2.511756759
311.1277855 4.789355283
323.0914 1.023197933
325.1070501 1.099951657
327.1227001 3.708702151
329.1383502 0.8896695083
339.1227001 11.41305109
341.1019647 0.9616555608
357.1332648 5.277761539

Name: +ve in-silico MS/MS by CFM-ID for JOCPSXXUQJXDBI-SXGZJXTBSA-N
ID: JOCPSXXUQJXDBI-SXGZJXTBSA-N
Comment: Energy2
Num peaks: 31
67.01784114 1.565239748
81.0334912 1.762509322
91.05422664 1.218977083
93.06987671 1.152949616
105.0334912 1.418126837
107.0491413 1.707984197
135.0440559 4.5958076
139.075356 2.608913528
145.0284058 1.103913466
147.0440559 1.552296387
149.0597059 1.156120338
151.075356 1.343367385
157.0647913 2.145979553
159.0440559 4.664010903
161.0597059 4.624275297
163.075356 1.943957727
165.0910061 1.562764656
167.1066561 1.488659591
185.0597059 4.060524771
189.0910061 2.205258707
191.1066561 1.935505235
201.0546206 1.11772003
203.0702706 2.076694153
269.0808353 1.782459735
271.0964854 1.472040069
293.1172208 1.217434451
295.1328709 1.197175438
309.1121354 4.120608096
311.1277855 2.494971837
325.1070501 1.136089035
327.1227001 1.059259651

Name: +ve in-silico MS/MS by CFM-ID for DBVYNXDREGTBRL-HWKANZROSA-N
ID: DBVYNXDREGTBRL-HWKANZROSA-N
Comment: Energy0
Num peaks: 16
67.05422664 1.13879351
73.06479133 1.999106817
85.06479133 2.086348662
109.0284058 1.250445103
121.0284058 6.331371448
135.0440559 2.085003695
163.0389705 3.585086003
175.075356 4.536224502
177.0910061 1.334618835
203.0702706 2.417715769
217.0859207 1.819065971
265.0495352 1.483659655
271.0600999 1.592175963
283.0600999 3.473647079
321.1121354 8.710723535
339.1227001 36.38372346

Name: +ve in-silico MS/MS by CFM-ID for DBVYNXDREGTBRL-HWKANZROSA-N
ID: DBVYNXDREGTBRL-HWKANZROSA-N
Comment: Energy1
Num peaks: 31
65.03857658 1.76184946
67.05422664 1.930879366
73.06479133 3.169652903
83.04914126 0.8549828325
85.06479133 1.589395323
109.0284058 1.534236528
121.0284058 9.122378717
135.0440559 3.363894771
145.0284058 2.025506823
149.0233204 1.361205186
161.0233204 1.280698717
163.0389705 6.241017035
175.075356 1.655549207
201.0546206 1.25407283
203.0702706 5.492258693
205.0859207 0.8408474596
217.0859207 0.8616559385
229.0859207 1.412662189
253.0495352 1.454197818
255.0651853 2.32300327
263.0338851 0.8208636609
265.0495352 1.57827203
271.0600999 1.839369424
281.0444498 4.848350468
281.0808353 0.8576847755
283.0600999 1.800080185
297.0757499 2.290856794
309.1121354 2.213881408
311.1277855 1.486032563
321.1121354 4.37058896
339.1227001 6.081404115

Name: +ve in-silico MS/MS by CFM-ID for DBVYNXDREGTBRL-HWKANZROSA-N
ID: DBVYNXDREGTBRL-HWKANZROSA-N
Comment: Energy2
Num peaks: 31
49.00727645 1.984690519
51.02292652 1.353991727
53.00219107 1.168587405
53.03857658 0.8461892699
55.05422664 2.677660443
65.03857658 8.466101789
67.05422664 1.615881984
69.06987671 1.232696584
75.02292652 1.395720882
77.03857658 0.9658369278
103.0178411 1.460929292
105.0334912 2.269798907
107.0491413 0.9373633502
109.0284058 1.818922735
117.0334912 1.214797778
121.0284058 7.724502235
131.0127558 3.794333064
133.0284058 3.725276935
135.0440559 4.643406859
137.0597059 0.9764506897
145.0284058 1.376083713
149.0233204 1.164040217
159.0076704 3.04540913
161.0233204 2.358015492
163.0389705 1.05870655
175.075356 1.978731571
255.0651853 1.086742039
265.0495352 1.157976524
281.0808353 2.407299363
321.1121354 1.919456857
323.0914 0.9060597964

Name: +ve in-silico MS/MS by CFM-ID for JLAHJKGDLZKPQY-MRVPVSSYSA-N
ID: JLAHJKGDLZKPQY-MRVPVSSYSA-N
Comment: Energy0
Num peaks: 6
67.05422664 2.718459107
69.06987671 2.250308897
311.0914 2.294591193
329.1019647 3.705726875
339.1227001 12.16888055
357.1332648 59.26840871

Name: +ve in-silico MS/MS by CFM-ID for JLAHJKGDLZKPQY-MRVPVSSYSA-N
ID: JLAHJKGDLZKPQY-MRVPVSSYSA-N
Comment: Energy1
Num peaks: 19
67.05422664 1.479499305
69.06987671 1.648538874
111.0804414 1.749036744
219.0651853 3.133999693
245.0444498 7.389105389
247.0600999 6.016820934
287.0550145 1.511424672
301.1070501 1.774798975
311.0914 1.837076551
313.1070501 2.969965136
315.1227001 1.210734957
327.0863146 1.51713855
327.1227001 3.980764421
329.1019647 2.277846797
329.1383502 7.252438441
331.1176147 1.312496549
339.1227001 9.827038044
341.1019647 2.044851843
357.1332648 22.13711455

Name: +ve in-silico MS/MS by CFM-ID for JLAHJKGDLZKPQY-MRVPVSSYSA-N
ID: JLAHJKGDLZKPQY-MRVPVSSYSA-N
Comment: Energy2
Num peaks: 31
39.02292652 2.506805415
41.03857658 2.584374924
51.02292652 4.892145834
53.03857658 1.030697891
55.05422664 6.792623826
57.06987671 0.9552425858
65.00219107 1.040816155
65.03857658 6.146983531
67.05422664 20.69736743
69.06987671 1.865874798
95.04914126 1.040925588
147.0440559 0.9599883569
219.0651853 2.85950831
239.0702706 0.8000958278
255.0651853 2.268958944
257.0444498 0.8250642945
257.0808353 1.028059319
271.0600999 0.9742849176
281.0808353 0.8967925885
295.0964854 1.454112338
297.0757499 0.8417539627
297.1121354 1.730563404
299.0914 1.014461984
301.1070501 1.060433652
311.0914 3.747264648
313.0706646 0.9446089768
313.1070501 4.379820498
315.0863146 0.8846477011
329.1019647 0.8910015793
339.1227001 1.121410683
341.1019647 1.300341157

Name: +ve in-silico MS/MS by CFM-ID for BJKOERVLRQSJPG-LDWIPMOCSA-N
ID: BJKOERVLRQSJPG-LDWIPMOCSA-N
Comment: Energy0
Num peaks: 14
59.01275576 1.600405406
97.02840582 1.555779259
99.04405588 1.406962548
230.0811697 2.031337534
234.0396988 1.497195887
236.0553488 5.863194184
248.0553488 2.501077295
258.0760843 2.467614476
274.0709989 1.235189497
276.086649 15.2061662
278.102299 2.237414548
286.0709989 1.403564179
304.0815636 11.03664053
322.0921283 30.12404776

Name: +ve in-silico MS/MS by CFM-ID for BJKOERVLRQSJPG-LDWIPMOCSA-N
ID: BJKOERVLRQSJPG-LDWIPMOCSA-N
Comment: Energy1
Num peaks: 31
57.0334912 0.9645756394
59.01275576 9.630656606
103.0389705 1.098160975
121.0284058 0.8792938511
161.0597059 1.378113137
189.0546206 1.904175811
190.0498695 1.729574436
206.0447842 0.6642451732
207.0651853 2.730813508
208.0604342 0.8691685795
218.0447842 0.8702092047
219.0651853 1.568999625
222.0396988 0.988209049
230.0811697 3.195048814
232.0240487 0.867175483
232.0968197 0.8257318821
233.0444498 0.7266981129
234.0396988 1.58700753
235.0600999 0.9719490956
236.0553488 5.613340063
248.0553488 3.068398023
248.0917343 0.6469760377
258.0760843 3.110383011
260.0917343 2.048495256
274.0709989 1.279813064
276.086649 11.81700699
278.102299 2.184561902
286.0709989 1.71604668
294.0972137 1.896640304
304.0815636 6.497067385
322.0921283 5.123349147

Name: +ve in-silico MS/MS by CFM-ID for BJKOERVLRQSJPG-LDWIPMOCSA-N
ID: BJKOERVLRQSJPG-LDWIPMOCSA-N
Comment: Energy2
Num peaks: 31
41.00219107 1.357899476
51.02292652 2.655012903
53.03857658 4.461027182
55.05422664 1.186288675
57.0334912 0.8810520719
59.01275576 5.603604151
79.01784114 1.387051289
95.01275576 1.491581632
97.02840582 1.616156546
105.0334912 1.25031468
121.0284058 1.504958153
162.0549549 1.51603081
174.0549549 3.444346604
178.013484 2.141319108
180.0291341 1.019773603
188.0342195 1.549213334
190.0498695 8.360633052
192.0655196 2.832100053
202.0498695 4.92611794
204.0291341 1.830894015
204.0655196 1.451254884
206.0447842 1.199078076
208.0604342 3.006721426
214.013484 1.622068677
218.0447842 5.690865959
220.0604342 0.9872730844
230.0811697 2.628691684
232.0240487 3.119227041
234.0396988 1.699597524
236.0553488 3.842618909
258.0760843 1.264062477

Name: +ve in-silico MS/MS by CFM-ID for VNKBHCHOGRIOTN-GQCTYLIASA-N
ID: VNKBHCHOGRIOTN-GQCTYLIASA-N
Comment: Energy0
Num peaks: 11
123.0440559 1.680921391
137.0597059 1.837648595
149.0597059 2.826513527
151.075356 2.185382986
167.0702706 1.799450662
179.0702706 1.805925307
193.0859207 1.745053534
285.1121354 3.919008984
287.1277855 2.208653038
289.1434356 1.589258783
317.1383502 59.39799015

Name: +ve in-silico MS/MS by CFM-ID for VNKBHCHOGRIOTN-GQCTYLIASA-N
ID: VNKBHCHOGRIOTN-GQCTYLIASA-N
Comment: Energy1
Num peaks: 31
75.04405588 0.6932503757
117.0334912 1.248586435
123.0440559 2.174153106
125.0597059 0.8452813323
135.0440559 1.629532194
137.0597059 3.619589541
139.075356 0.9421273048
147.0440559 4.749766069
149.0597059 4.9457467
151.075356 1.903069515
153.0546206 1.783798227
155.0702706 1.218010845
161.0597059 0.8448940581
163.075356 3.583156377
167.0702706 3.43721563
177.0546206 0.9829362719
179.0702706 3.153637159
191.0702706 0.7830093742
193.0859207 2.150191062
217.0859207 0.8393797791
243.1015708 1.935824701
247.1328709 0.8087922869
257.1172208 2.154190378
259.1328709 0.7044170983
261.148521 1.097308009
273.1121354 1.28019983
285.1121354 6.84312438
287.1277855 5.739159061
289.1434356 4.128934658
301.1070501 0.9889812068
317.1383502 9.812810228

Name: +ve in-silico MS/MS by CFM-ID for VNKBHCHOGRIOTN-GQCTYLIASA-N
ID: VNKBHCHOGRIOTN-GQCTYLIASA-N
Comment: Energy2
Num peaks: 31
39.02292652 2.466307938
49.00727645 4.145670081
51.02292652 1.927681717
65.03857658 1.119012261
75.02292652 1.337097948
77.03857658 1.213846574
93.0334912 1.364659532
95.04914126 1.175828322
103.0178411 1.463772991
105.0334912 2.56842597
107.0491413 4.70065966
109.0647913 0.9756001862
119.0491413 0.980375884
123.0440559 3.561611908
135.0440559 1.359646494
137.0597059 3.689508328
147.0440559 1.171239612
149.0597059 2.597687889
153.0546206 1.26293074
161.0597059 1.192917609
171.0440559 1.121618041
187.075356 1.971603727
213.0910061 4.17515691
215.0702706 0.8176237026
243.1015708 2.740635924
245.1172208 2.435102322
247.1328709 1.247601685
285.1121354 3.166791162
287.1277855 2.330184651
299.1277855 1.358172721
301.1070501 4.013697299

Name: +ve in-silico MS/MS by CFM-ID for KJPLNWFZFTXFPY-OELZETHLSA-N
ID: KJPLNWFZFTXFPY-OELZETHLSA-N
Comment: Energy0
Num peaks: 19
89.05970595 1.985037353
105.0334912 5.129405184
107.0491413 2.836413363
119.0491413 1.827151944
147.0440559 3.225873994
191.0702706 2.35077475
193.0859207 1.156979123
209.0808353 2.56780424
237.0757499 1.377033561
241.0859207 0.8827782116
249.0757499 1.200761562
251.0914 1.31996762
253.0495352 1.048580135
255.0651853 2.30408844
283.0600999 1.589434252
299.0914 1.15680685
321.1121354 3.054950845
339.1227001 19.47389268
357.1332648 25.96468522

Name: +ve in-silico MS/MS by CFM-ID for KJPLNWFZFTXFPY-OELZETHLSA-N
ID: KJPLNWFZFTXFPY-OELZETHLSA-N
Comment: Energy1
Num peaks: 31
59.04914126 1.132478352
71.04914126 0.9871554225
73.06479133 0.9440711836
83.04914126 1.149275973
87.04405588 0.9974940571
89.05970595 4.858652942
105.0334912 8.168027937
107.0491413 3.191945998
119.0491413 2.599142219
121.0284058 1.370810993
129.0334912 2.020149587
147.0440559 7.058550787
191.0702706 0.9139737781
217.0495352 0.8460917007
219.0651853 3.028036805
221.0808353 1.101736867
231.0651853 1.477208742
237.0546206 1.613272252
237.0757499 2.567630915
239.0702706 2.289766204
241.0859207 1.001385175
245.0808353 0.9607164101
249.0757499 1.105421279
263.0914 0.8947158885
283.0600999 1.35927084
311.1277855 1.255717099
321.1121354 3.782527471
327.1227001 1.768249309
329.1383502 1.153724879
339.1227001 6.939969331
357.1332648 4.771802711

Name: +ve in-silico MS/MS by CFM-ID for KJPLNWFZFTXFPY-OELZETHLSA-N
ID: KJPLNWFZFTXFPY-OELZETHLSA-N
Comment: Energy2
Num peaks: 31
57.0334912 1.988336602
59.04914126 2.154470501
71.04914126 1.012198461
73.06479133 1.376445087
75.02292652 1.000929895
77.03857658 1.857896357
79.05422664 0.9448263274
87.04405588 0.9146994406
89.03857658 0.911312091
89.05970595 0.9288796873
91.05422664 1.544627836
105.0334912 6.604623075
107.0491413 1.280477044
117.0334912 4.62527322
119.0491413 6.615292469
137.0233204 2.951652159
145.0284058 2.507838544
147.0440559 4.157127438
163.002585 2.309637005
165.0182351 2.035887305
177.0182351 1.344814762
189.0546206 1.146068269
191.0702706 2.431577952
193.0859207 1.052460413
209.0233204 0.9077371233
217.0495352 1.045419335
237.0546206 1.274228016
239.0702706 1.856333071
253.0495352 0.9442961992
265.0495352 4.994787659
321.1121354 1.415802597

Name: +ve in-silico MS/MS by CFM-ID for AROFVSZVAKNDAP-LFYBBSHMSA-N
ID: AROFVSZVAKNDAP-LFYBBSHMSA-N
Comment: Energy0
Num peaks: 22
81.0334912 1.447425295
95.04914126 1.322626362
107.0491413 1.472673848
109.0647913 1.232239993
135.0804414 1.515789269
149.0960915 1.646957336
167.0338851 1.390421998
181.0495352 1.865564317
183.0651853 0.8640501483
205.0495352 1.065940203
207.0651853 2.036803383
209.0808353 1.598853229
221.0808353 1.373634639
235.0964854 1.211671522
249.1121354 0.9316579282
271.0964854 1.777382212
273.1121354 4.412355347
285.1121354 2.326444025
287.1277855 2.025976087
299.1277855 9.257848983
301.1070501 1.49128606
317.1383502 38.2315056

Name: +ve in-silico MS/MS by CFM-ID for AROFVSZVAKNDAP-LFYBBSHMSA-N
ID: AROFVSZVAKNDAP-LFYBBSHMSA-N
Comment: Energy1
Num peaks: 31
65.03857658 1.906229419
67.05422664 1.168138996
81.0334912 3.753740738
95.04914126 2.597728812
105.0334912 1.635703245
107.0491413 1.975879083
109.0647913 1.169052016
131.0491413 1.257583113
133.0647913 1.058639384
135.0804414 1.280325784
149.0960915 2.161132589
157.0647913 2.142983175
159.0804414 1.232595716
161.0960915 1.27810061
167.0338851 2.185422955
173.0960915 1.061537854
175.1117415 1.499213411
181.0495352 3.16053835
205.0495352 2.945793985
207.0651853 1.537698752
221.0808353 2.625152254
235.0964854 1.497964324
247.0964854 1.371561698
249.1121354 1.829474634
273.1121354 1.08229388
285.1121354 3.582117031
287.1277855 1.372138698
289.1434356 4.321734093
299.1277855 3.807716348
301.1070501 1.918081605
317.1383502 4.68777779

Name: +ve in-silico MS/MS by CFM-ID for AROFVSZVAKNDAP-LFYBBSHMSA-N
ID: AROFVSZVAKNDAP-LFYBBSHMSA-N
Comment: Energy2
Num peaks: 31
39.02292652 1.567306107
49.00727645 5.772722033
51.02292652 3.400902394
53.03857658 1.867029507
63.02292652 3.384414945
65.03857658 6.147567557
67.05422664 1.814229439
79.05422664 2.319119515
81.0334912 4.980266031
89.03857658 4.100847711
91.01784114 2.067253476
91.05422664 1.299754793
93.0334912 1.274651535
103.0542266 3.098227218
107.0491413 0.9294969052
107.0855268 1.21807419
129.0698767 2.194082281
131.0855268 1.487562188
145.0647913 0.9330001152
157.0647913 1.552421622
159.0804414 1.595526962
161.0960915 1.187974186
173.0960915 1.395339863
201.0910061 1.010554199
207.0651853 0.9244862402
231.1015708 0.9775703439
247.1328709 1.148728179
273.1121354 1.28473604
285.1121354 1.4856658
287.1277855 1.724440405
301.1070501 2.044289602

Name: +ve in-silico MS/MS by CFM-ID for YFDKIHAZVQFLRC-FQEVSTJZSA-N
ID: YFDKIHAZVQFLRC-FQEVSTJZSA-N
Comment: Energy0
Num peaks: 6
109.0284058 4.041553424
279.1015708 3.984898442
307.0964854 16.03493203
309.1121354 2.446480203
321.1121354 11.68210201
339.1227001 46.0101712

Name: +ve in-silico MS/MS by CFM-ID for YFDKIHAZVQFLRC-FQEVSTJZSA-N
ID: YFDKIHAZVQFLRC-FQEVSTJZSA-N
Comment: Energy1
Num peaks: 31
39.02292652 0.9077487935
41.03857658 1.795516996
43.05422664 1.029658067
81.0334912 1.657605564
87.04405588 1.272019607
101.0597059 1.430505102
201.0910061 2.362737952
211.0389705 1.503704926
225.0546206 1.107646104
227.0702706 1.194481073
229.0859207 1.932667085
237.0546206 1.481407097
239.0702706 1.294982663
249.0910061 0.9237938954
251.0702706 1.687042459
251.1066561 2.174542803
253.0859207 1.020231551
257.0808353 1.935890284
279.1015708 6.736787591
281.1172208 1.643608546
283.1328709 1.514298659
291.1015708 1.240257282
297.0757499 1.066498823
307.0964854 6.685423049
309.1121354 3.312871233
311.0914 0.8987472384
311.1277855 13.63030312
313.1070501 1.172675474
321.1121354 6.276053472
323.0914 1.654635322
339.1227001 7.293690397

Name: +ve in-silico MS/MS by CFM-ID for YFDKIHAZVQFLRC-FQEVSTJZSA-N
ID: YFDKIHAZVQFLRC-FQEVSTJZSA-N
Comment: Energy2
Num peaks: 31
39.02292652 1.746894792
41.03857658 3.691442113
55.01784114 1.012746398
79.01784114 1.129222652
81.0334912 1.767188819
109.0284058 8.011107564
115.0542266 1.859983707
141.0698767 1.892492458
143.0855268 1.727301162
171.0804414 2.220620258
199.075356 1.385259657
201.0910061 1.467360414
207.0440559 0.9023152463
211.0389705 1.018168999
221.0597059 0.8724226861
221.0960915 1.88928265
223.1117415 1.752432905
235.0389705 2.027942278
237.0546206 1.902012895
249.0910061 4.208901346
251.0702706 2.91839805
251.1066561 3.049137673
253.0859207 1.222931826
261.0910061 1.173876875
263.0702706 1.117016505
263.1066561 2.208299567
277.0859207 0.8744922607
279.1015708 2.434651509
291.1015708 2.545537932
311.1277855 0.9754831239
323.0914 1.353315975

Name: +ve in-silico MS/MS by CFM-ID for VQRCDZLYMBXGNJ-WMZOPIPTSA-N
ID: VQRCDZLYMBXGNJ-WMZOPIPTSA-N
Comment: Energy0
Num peaks: 18
85.06479133 0.8513143509
89.05970595 1.128873412
95.04914126 1.057270235
103.075356 1.279332491
121.0284058 0.9655719795
137.0233204 6.706728335
217.0859207 2.862428325
219.1015708 1.539552647
221.1172208 1.804939829
237.1121354 1.084013621
267.0651853 1.936842059
269.0444498 0.8542847628
269.0808353 1.230895073
271.0600999 2.436753758
283.0600999 3.404254894
285.0757499 9.265891209
339.1227001 12.19959032
357.1332648 29.93300409

Name: +ve in-silico MS/MS by CFM-ID for VQRCDZLYMBXGNJ-WMZOPIPTSA-N
ID: VQRCDZLYMBXGNJ-WMZOPIPTSA-N
Comment: Energy1
Num peaks: 31
103.075356 0.694724492
121.0284058 5.535709102
123.0440559 0.7102368014
135.0440559 2.837019634
137.0233204 9.346329715
149.0597059 1.318695771
151.0389705 0.7921405815
163.0389705 1.162613632
205.0859207 2.635259373
221.1172208 0.7944460042
255.0651853 2.506027267
257.0808353 3.229489087
265.0495352 1.037448564
267.0651853 2.821985862
269.0808353 2.102464178
271.0600999 0.7968543279
283.0600999 4.348980948
285.0757499 11.65483218
287.0914 1.669716765
289.1070501 0.8652818381
297.0757499 1.495288856
299.0914 1.639950244
311.1277855 1.137992829
313.1070501 0.7358501001
315.0863146 1.578993237
315.1227001 0.8871724676
321.1121354 1.043867655
327.1227001 1.548121613
329.1383502 1.968913837
339.1227001 4.419200901
357.1332648 4.293655702

Name: +ve in-silico MS/MS by CFM-ID for VQRCDZLYMBXGNJ-WMZOPIPTSA-N
ID: VQRCDZLYMBXGNJ-WMZOPIPTSA-N
Comment: Energy2
Num peaks: 31
65.03857658 3.57264461
67.01784114 1.35809067
67.05422664 1.436141423
69.0334912 1.611126616
69.06987671 1.306786469
71.08552677 1.367908114
83.04914126 7.698275905
85.06479133 4.617336708
107.0491413 1.853614005
109.0284058 1.455924754
121.0284058 3.642974744
123.0440559 1.846621633
131.0127558 1.481605154
131.0491413 3.306200016
133.0284058 1.850083416
133.0647913 1.130595239
135.0440559 1.613781394
137.0233204 5.102146944
145.0284058 1.965330621
147.0440559 1.30737324
149.0597059 2.121636419
151.0389705 0.9221806765
165.0546206 1.120527744
175.0389705 1.88833282
199.075356 1.358526113
217.0859207 1.684401173
267.0651853 0.9041277639
297.0757499 0.8502559724
299.0914 1.018863175
311.1277855 1.048843546
339.1227001 1.27676731

Name: +ve in-silico MS/MS by CFM-ID for XJZTWYOCNSSOKU-VQHVLOKHSA-N
ID: XJZTWYOCNSSOKU-VQHVLOKHSA-N
Comment: Energy0
Num peaks: 8
230.0447842 3.348037572
250.0709989 6.006508568
260.0553488 2.718842464
262.0709989 7.588664879
290.0659135 33.48165121
292.0815636 3.681377806
304.0815636 2.30046953
322.0921283 21.51339853

Name: +ve in-silico MS/MS by CFM-ID for XJZTWYOCNSSOKU-VQHVLOKHSA-N
ID: XJZTWYOCNSSOKU-VQHVLOKHSA-N
Comment: Energy1
Num peaks: 15
85.02840582 1.782684235
115.0389705 5.178259379
218.0447842 3.336103193
230.0447842 2.842899661
232.0604342 3.196869586
234.0760843 1.253974245
237.0757499 1.477946897
250.0709989 6.10815636
260.0553488 5.254148204
262.0709989 13.49598371
290.0659135 19.57601398
292.0815636 2.234594055
294.0972137 1.89745272
304.0815636 2.475972358
322.0921283 10.92707174

Name: +ve in-silico MS/MS by CFM-ID for XJZTWYOCNSSOKU-VQHVLOKHSA-N
ID: XJZTWYOCNSSOKU-VQHVLOKHSA-N
Comment: Energy2
Num peaks: 20
45.0334912 2.347613262
55.01784114 8.109350407
57.0334912 3.701770152
59.01275576 5.617262443
61.02840582 1.508958985
73.02840582 2.550663317
83.01275576 3.734679347
85.02840582 10.2224628
87.04405588 1.555465282
113.0233204 2.621773415
115.0389705 10.77362844
192.0655196 1.91392409
218.0447842 4.204790522
220.0604342 3.268088393
230.0447842 8.800963272
232.0604342 3.082485178
234.0396988 2.148686089
250.0709989 1.625284365
260.0553488 1.503502194
262.0709989 1.540864146

Name: +ve in-silico MS/MS by CFM-ID for RYSQDUQTYSNCEN-UHFFFAOYSA-N
ID: RYSQDUQTYSNCEN-UHFFFAOYSA-N
Comment: Energy0
Num peaks: 6
245.0808353 3.164695862
307.0964854 3.294622603
309.1121354 2.253004107
311.1277855 2.408821271
321.1121354 5.289013339
339.1227001 72.7373485

Name: +ve in-silico MS/MS by CFM-ID for RYSQDUQTYSNCEN-UHFFFAOYSA-N
ID: RYSQDUQTYSNCEN-UHFFFAOYSA-N
Comment: Energy1
Num peaks: 17
105.0334912 1.305835405
107.0491413 1.468693431
117.0334912 1.076809205
147.0440559 2.35558274
177.0546206 1.236274389
243.0651853 1.652051577
245.0808353 4.344531041
283.0964854 1.071172446
293.0808353 1.528515876
295.0964854 7.641804908
297.1121354 3.312925364
307.0964854 5.92809682
309.1121354 5.449774848
311.1277855 5.227902514
321.1121354 5.438324146
323.0914 2.498207642
339.1227001 28.86821512

Name: +ve in-silico MS/MS by CFM-ID for RYSQDUQTYSNCEN-UHFFFAOYSA-N
ID: RYSQDUQTYSNCEN-UHFFFAOYSA-N
Comment: Energy2
Num peaks: 31
49.00727645 0.9381690457
51.02292652 1.193097136
63.02292652 5.402646196
95.04914126 1.076913213
105.0334912 4.520579889
107.0491413 2.127057918
117.0334912 5.540551176
119.0491413 1.526702777
147.0440559 6.399709583
149.0597059 1.274568917
159.0440559 1.44921541
191.0702706 1.284288235
201.0546206 0.8831266503
249.0546206 0.9493364415
263.0702706 1.98476258
265.0859207 3.420982137
267.0651853 1.465606023
267.1015708 1.62106089
269.0808353 1.454641902
277.0859207 3.430675959
279.1015708 2.197303818
293.0808353 2.157916251
293.1172208 2.91294035
295.0964854 7.836245481
297.1121354 2.563975434
305.0808353 0.8458097973
307.0964854 1.793603848
309.1121354 1.731974359
311.1277855 1.58552889
321.1121354 2.250827309
323.0914 2.423788064

Name: +ve in-silico MS/MS by CFM-ID for DRCIWMAHWABTKN-UHFFFAOYSA-N
ID: DRCIWMAHWABTKN-UHFFFAOYSA-N
Comment: Energy0
Num peaks: 6
273.0757499 2.158697961
275.0914 4.555902124
285.1121354 8.402500561
287.1277855 2.476680126
299.1277855 1.982446677
317.1383502 67.91925632

Name: +ve in-silico MS/MS by CFM-ID for DRCIWMAHWABTKN-UHFFFAOYSA-N
ID: DRCIWMAHWABTKN-UHFFFAOYSA-N
Comment: Energy1
Num peaks: 14
43.05422664 1.360346488
245.0808353 2.460583322
247.0964854 1.192154995
261.148521 1.203613136
273.0757499 3.970003317
273.1121354 2.193824397
273.148521 1.201506504
275.0914 4.316200645
285.1121354 10.73069713
287.1277855 2.411008237
289.1434356 9.505990175
299.1277855 5.271557173
301.1070501 2.290852707
317.1383502 32.34676916

Name: +ve in-silico MS/MS by CFM-ID for DRCIWMAHWABTKN-UHFFFAOYSA-N
ID: DRCIWMAHWABTKN-UHFFFAOYSA-N
Comment: Energy2
Num peaks: 31
55.01784114 1.204663933
55.05422664 1.747661272
65.03857658 1.212780738
69.0334912 1.23147807
163.075356 1.279349751
191.0338851 1.394212753
201.0910061 1.132868704
203.0702706 2.237005396
203.1066561 3.72788008
215.0702706 5.730145837
217.0859207 2.754317256
217.1223062 1.633220339
227.1066561 2.720064282
239.0702706 1.094500675
241.0859207 1.72478916
241.1223062 8.518710217
243.1379563 2.700451118
253.0859207 1.108540191
255.1015708 5.018206632
257.1172208 5.114384879
269.0808353 2.514125114
269.1172208 1.319184305
271.0964854 4.280649609
271.1328709 1.535986075
273.1121354 1.877073801
283.0964854 1.01106675
285.1121354 1.875190594
287.1277855 1.163634997
289.1434356 1.102075712
299.1277855 1.032873808
301.1070501 1.758262535

Name: +ve in-silico MS/MS by CFM-ID for VEQACXWBQPLDPZ-UHFFFAOYSA-N
ID: VEQACXWBQPLDPZ-UHFFFAOYSA-N
Comment: Energy0
Num peaks: 7
55.05422664 4.294160398
301.0706646 3.78435818
313.0706646 4.617868187
315.0863146 4.583286196
325.1070501 3.859417138
339.1227001 9.915523222
357.1332648 50.14335839

Name: +ve in-silico MS/MS by CFM-ID for VEQACXWBQPLDPZ-UHFFFAOYSA-N
ID: VEQACXWBQPLDPZ-UHFFFAOYSA-N
Comment: Energy1
Num peaks: 21
39.02292652 2.71596168
55.01784114 1.004786298
55.05422664 15.39738339
57.06987671 1.256619031
67.05422664 1.016859642
69.06987671 8.662087302
271.0600999 1.381486464
273.0757499 1.215292892
283.0600999 2.206776337
299.0550145 2.362870021
299.0914 0.9937345143
301.0706646 9.990187767
313.0706646 2.220752159
315.0863146 1.613426321
317.1019647 1.501984258
325.1070501 3.154063975
327.1227001 2.352508161
329.1383502 3.657065352
339.1227001 4.947105914
341.1019647 1.390613967
357.1332648 11.23272562

Name: +ve in-silico MS/MS by CFM-ID for VEQACXWBQPLDPZ-UHFFFAOYSA-N
ID: VEQACXWBQPLDPZ-UHFFFAOYSA-N
Comment: Energy2
Num peaks: 31
39.02292652 1.829435706
41.03857658 0.9841861863
49.00727645 0.868495937
51.02292652 1.229099324
53.03857658 2.418574614
55.05422664 17.18783491
57.06987671 1.106470983
65.03857658 5.044919205
67.05422664 2.274302877
69.06987671 2.312262717
71.08552677 0.8799284436
123.0440559 1.426663603
139.0389705 1.148811056
149.0233204 0.9720013941
151.0389705 0.9933393413
165.0182351 1.771278086
167.0338851 0.9405408924
179.0338851 0.8803832193
189.0910061 1.055709828
219.0287997 1.390369049
229.0495352 1.570343787
245.0444498 1.302508499
269.0444498 3.161466176
271.0600999 2.101232148
271.0964854 1.17763436
283.0600999 1.628679638
285.0393644 1.101002496
327.1227001 1.336242102
329.1383502 1.621321837
339.1227001 1.527141169
341.1019647 0.8516926919

Name: +ve in-silico MS/MS by CFM-ID for IDCWSJWOCJZURF-CYBMUJFWSA-N
ID: IDCWSJWOCJZURF-CYBMUJFWSA-N
Comment: Energy0
Num peaks: 8
123.0440559 3.59821862
151.0389705 4.627621421
165.0910061 3.196486121
193.0859207 5.117779362
285.1121354 2.531682919
289.1434356 2.245171819
299.1277855 9.672257938
317.1383502 51.01715055

Name: +ve in-silico MS/MS by CFM-ID for IDCWSJWOCJZURF-CYBMUJFWSA-N
ID: IDCWSJWOCJZURF-CYBMUJFWSA-N
Comment: Energy1
Num peaks: 30
29.03857658 0.9002598368
55.01784114 0.9012605258
69.0334912 0.8690912635
119.0127558 0.9927451452
121.0284058 1.232638021
123.0440559 6.347998987
125.0597059 0.8477477666
135.0440559 0.98175594
149.0233204 0.9073731962
151.0389705 13.52329813
161.0597059 1.201293467
163.075356 1.163138656
165.0910061 3.980907303
175.075356 1.374286502
177.0910061 0.8011108524
189.0546206 1.175767508
191.0702706 1.311765666
193.0859207 10.05445731
195.1015708 1.289590362
257.0808353 1.119356805
257.1172208 0.7012205805
261.1121354 0.8570123516
273.1121354 1.654704248
285.1121354 3.920489702
287.1277855 3.494819222
289.1070501 1.213591355
289.1434356 2.88851808
299.1277855 3.394827992
301.1070501 1.417264409
317.1383502 9.669634723

Name: +ve in-silico MS/MS by CFM-ID for IDCWSJWOCJZURF-CYBMUJFWSA-N
ID: IDCWSJWOCJZURF-CYBMUJFWSA-N
Comment: Energy2
Num peaks: 31
51.02292652 1.669816811
79.01784114 4.547745168
95.04914126 1.397419225
97.02840582 1.490727903
109.0284058 1.643432426
117.0334912 1.78394464
121.0284058 1.944223712
121.0647913 1.455507374
123.0440559 9.211760658
125.0597059 1.345576353
135.0440559 2.136737179
149.0233204 1.137401463
149.0597059 1.215465988
151.0389705 5.030212271
161.0597059 1.643008879
163.075356 1.528028332
165.0910061 2.441090969
173.0597059 1.041721762
175.075356 1.156511106
177.0910061 1.153893274
193.0859207 3.088727702
203.0702706 1.386970012
207.1015708 1.001692504
227.0702706 0.9432490927
229.0859207 1.132023902
247.1328709 0.9295428754
271.0964854 1.04735416
285.1121354 2.480592736
287.1277855 1.665316607
299.1277855 2.273457114
301.1070501 1.495815557

Name: +ve in-silico MS/MS by CFM-ID for GWCSSLSMGCFIFR-GWKPYITFSA-N
ID: GWCSSLSMGCFIFR-GWKPYITFSA-N
Comment: Energy0
Num peaks: 17
43.01784114 1.740988024
55.01784114 1.136372817
123.0440559 1.422623202
159.0440559 0.9795496669
177.0546206 1.081105888
221.0808353 0.8806509492
309.1121354 2.113279986
311.0914 1.262073666
311.1277855 0.965502726
313.1070501 3.87767897
315.1227001 1.952157318
321.1121354 4.335259407
325.1070501 1.989707182
327.1227001 3.02713446
329.1383502 1.591084588
339.1227001 28.05741821
357.1332648 24.30886682

Name: +ve in-silico MS/MS by CFM-ID for GWCSSLSMGCFIFR-GWKPYITFSA-N
ID: GWCSSLSMGCFIFR-GWKPYITFSA-N
Comment: Energy1
Num peaks: 31
41.00219107 1.69723029
43.01784114 0.8532822605
53.00219107 0.8630856278
55.01784114 2.902660372
151.0389705 1.033791163
153.0546206 2.382153238
159.0440559 1.828663209
161.0597059 1.471384235
177.0546206 2.1076327
189.0910061 1.030307633
205.0859207 1.681639545
215.0702706 1.491230004
233.0808353 1.090032098
281.0808353 1.615150129
283.0964854 1.142430151
295.0964854 1.624196975
297.0757499 1.69256608
297.1121354 0.9541161182
299.0914 0.9099011287
307.0964854 2.519457237
309.1121354 3.72586763
311.0914 1.334061179
311.1277855 4.11886532
313.1070501 2.797573569
315.1227001 0.9910043242
321.1121354 5.851544199
325.1070501 2.110456989
327.1227001 2.570200475
329.1383502 1.204935835
339.1227001 15.7933284
357.1332648 6.002912213

Name: +ve in-silico MS/MS by CFM-ID for GWCSSLSMGCFIFR-GWKPYITFSA-N
ID: GWCSSLSMGCFIFR-GWKPYITFSA-N
Comment: Energy2
Num peaks: 31
43.01784114 1.166421185
55.01784114 1.632468961
79.01784114 2.150802563
81.0334912 1.561523254
119.0491413 1.11768299
121.0284058 1.328231664
123.0440559 4.813961168
125.0597059 1.57984658
131.0491413 1.548598563
135.0440559 1.303784331
137.0597059 3.298041875
139.0389705 2.041746239
139.075356 1.784174339
141.0910061 2.088524528
147.0440559 1.63875899
149.0233204 1.130258665
151.0389705 3.342966408
155.0702706 2.648815177
157.0859207 1.235057911
159.0440559 1.279491566
159.1015708 1.151153394
167.1066561 1.343601671
177.0546206 1.806579961
183.0440559 1.942184014
187.075356 1.155133351
199.0389705 1.440660046
203.0702706 1.988340781
205.0859207 2.070644225
307.0964854 1.436793748
309.1121354 1.376073439
323.0914 1.1503995

Name: +ve in-silico MS/MS by CFM-ID for VBIRCRCPHNUJAS-SMHQJORMSA-N
ID: VBIRCRCPHNUJAS-SMHQJORMSA-N
Comment: Energy0
Num peaks: 10
135.0440559 2.937307129
139.075356 1.481026676
201.0546206 1.914862716
203.0702706 2.497953385
205.0859207 1.639760128
325.1070501 3.442205376
327.1227001 6.228674611
329.1383502 2.928922175
339.1227001 1.761089299
357.1332648 56.03339498

Name: +ve in-silico MS/MS by CFM-ID for VBIRCRCPHNUJAS-SMHQJORMSA-N
ID: VBIRCRCPHNUJAS-SMHQJORMSA-N
Comment: Energy1
Num peaks: 24
55.01784114 1.203037117
123.0440559 1.026241381
135.0440559 1.324975469
193.0859207 1.155512896
201.0546206 2.97814052
203.0702706 4.908194396
205.0859207 3.997511899
207.1015708 2.301775249
209.1172208 1.063663989
215.0338851 1.410251325
217.0495352 2.081836528
219.0651853 1.833907253
221.0808353 4.065045997
233.0808353 3.694635645
235.0964854 3.770451349
297.1121354 0.8725620403
309.1121354 0.7615131214
313.1070501 1.129016083
325.1070501 3.858824698
327.1227001 9.200956194
329.1383502 5.636678076
339.1227001 4.2854906
341.1019647 1.788192998
357.1332648 15.83552277

Name: +ve in-silico MS/MS by CFM-ID for VBIRCRCPHNUJAS-SMHQJORMSA-N
ID: VBIRCRCPHNUJAS-SMHQJORMSA-N
Comment: Energy2
Num peaks: 31
39.02292652 2.041154393
49.00727645 1.079456477
51.02292652 16.42769676
53.03857658 6.374105287
55.05422664 1.55151811
59.08552677 1.376004345
65.03857658 3.178070181
67.05422664 1.135493576
69.06987671 0.8158707332
71.08552677 0.8158707332
91.05422664 1.5704828
93.06987671 1.08200395
105.0334912 3.981837947
107.0491413 5.876269277
109.0647913 1.785292544
121.0647913 1.335969398
123.0440559 3.774846592
123.0804414 1.059646045
125.0597059 2.208977927
127.075356 1.312533204
135.0440559 6.758096485
137.0597059 2.48021916
139.075356 2.248066798
141.0910061 1.760254099
143.1066561 2.180002236
193.0859207 0.8446417315
283.0964854 0.8178795757
311.1277855 1.050728709
325.1070501 1.168887238
327.1227001 0.8927957788
329.1383502 1.353382475

Name: +ve in-silico MS/MS by CFM-ID for CAEGIOZCLWNLAP-ZANVPECISA-N
ID: CAEGIOZCLWNLAP-ZANVPECISA-N
Comment: Energy0
Num peaks: 6
161.0960915 1.15050947
289.0859207 1.034859143
303.1015708 8.109076362
307.0964854 1.751755661
321.1121354 41.99221875
339.1227001 31.07957526

Name: +ve in-silico MS/MS by CFM-ID for CAEGIOZCLWNLAP-ZANVPECISA-N
ID: CAEGIOZCLWNLAP-ZANVPECISA-N
Comment: Energy1
Num peaks: 30
55.05422664 1.44764179
57.06987671 1.300711424
123.0440559 1.314580727
149.0233204 1.831261357
151.0389705 7.632096863
153.0546206 1.048600618
157.0647913 0.9075649063
159.0804414 1.850429158
161.0960915 1.300686449
167.0491413 1.499308871
169.0647913 3.089970908
171.0804414 3.944292409
173.0960915 0.8046851702
185.0597059 2.318588261
187.075356 3.593948706
189.0910061 5.786031239
253.0495352 1.409169349
267.0651853 1.328563348
289.0859207 1.080864141
291.1015708 1.521967986
293.0808353 0.9750447169
293.1172208 2.944679626
295.0964854 1.505738347
297.0757499 1.079300058
303.1015708 5.90688101
307.0964854 1.939116069
309.1121354 1.837311895
311.1277855 4.282587194
321.1121354 10.12194136
339.1227001 5.031192269

Name: +ve in-silico MS/MS by CFM-ID for CAEGIOZCLWNLAP-ZANVPECISA-N
ID: CAEGIOZCLWNLAP-ZANVPECISA-N
Comment: Energy2
Num peaks: 31
39.02292652 4.681886914
41.03857658 2.447874122
55.01784114 1.062097147
55.05422664 1.980927091
57.06987671 1.57313275
115.0542266 2.045424975
131.0855268 1.34250823
141.0698767 0.9551394315
143.0855268 2.21128636
145.1011768 1.228145744
157.0647913 3.471017733
159.0804414 3.55399441
161.0960915 1.064859454
169.0647913 1.960241544
171.0804414 3.457169408
173.0960915 1.199394029
185.0597059 1.609995898
189.0910061 0.9598981944
253.0495352 0.9836804734
275.0702706 1.987328404
277.0859207 1.324413672
279.0651853 0.976518597
289.0859207 2.392357213
291.1015708 4.327904407
293.0808353 1.125437452
293.1172208 2.828237105
295.0964854 2.198010529
303.1015708 5.256347594
305.0808353 3.141651514
321.1121354 1.706468329
323.0914 1.254272624

Name: +ve in-silico MS/MS by CFM-ID for YIFYYPKWOQSCRI-ICSRJNTNSA-N
ID: YIFYYPKWOQSCRI-ICSRJNTNSA-N
Comment: Energy0
Num peaks: 6
67.05422664 2.403010491
95.04914126 7.129266998
159.0804414 5.639444078
283.0600999 6.192994137
321.1121354 4.84398116
339.1227001 60.98770386

Name: +ve in-silico MS/MS by CFM-ID for YIFYYPKWOQSCRI-ICSRJNTNSA-N
ID: YIFYYPKWOQSCRI-ICSRJNTNSA-N
Comment: Energy1
Num peaks: 18
65.03857658 2.86614267
67.05422664 1.918315419
95.04914126 1.964541307
105.0334912 2.174088845
117.0334912 1.97239413
159.0804414 12.16808495
189.0910061 1.345655524
229.0859207 1.387185148
271.0600999 1.948769352
279.0651853 1.669382466
281.0808353 1.467297582
283.0600999 6.056165045
297.0757499 6.926565435
309.1121354 2.447723817
311.1277855 1.919832474
321.1121354 5.683164952
323.0914 3.918109806
339.1227001 22.24872637

Name: +ve in-silico MS/MS by CFM-ID for YIFYYPKWOQSCRI-ICSRJNTNSA-N
ID: YIFYYPKWOQSCRI-ICSRJNTNSA-N
Comment: Energy2
Num peaks: 22
39.02292652 1.88762986
49.00727645 2.538589091
51.02292652 2.832697731
53.03857658 0.8338868574
55.05422664 1.220551512
63.02292652 2.432312343
65.03857658 17.07538714
67.05422664 2.185189389
79.01784114 0.8505053566
95.04914126 9.954588389
101.0385766 3.109719376
105.0334912 10.47475083
111.0440559 2.478037417
117.0334912 6.753148597
119.0491413 2.544021893
133.0647913 2.3621966
141.0698767 0.9518365659
159.0804414 4.998240152
253.0495352 0.8383774242
255.0651853 1.478671987
265.0495352 1.152852994
283.0600999 1.808246216

Name: +ve in-silico MS/MS by CFM-ID for ZUNWTFNKTRYUOQ-HXUWFJFHSA-N
ID: ZUNWTFNKTRYUOQ-HXUWFJFHSA-N
Comment: Energy0
Num peaks: 12
57.06987671 1.38341749
113.0597059 1.327407304
217.0859207 1.287414086
243.0651853 1.938868193
261.0757499 2.63295471
313.0706646 1.594176029
315.0863146 4.311161218
321.1121354 1.242249846
331.1176147 1.242586145
339.1227001 14.48247423
341.1019647 4.197103487
357.1332648 45.02879313

Name: +ve in-silico MS/MS by CFM-ID for ZUNWTFNKTRYUOQ-HXUWFJFHSA-N
ID: ZUNWTFNKTRYUOQ-HXUWFJFHSA-N
Comment: Energy1
Num peaks: 31
41.03857658 2.08249965
43.05422664 2.833332688
55.05422664 2.950305405
57.06987671 2.868588225
59.08552677 1.202059585
65.03857658 1.105744224
67.05422664 1.332256564
69.06987671 1.227479691
111.0440559 2.694628134
113.0597059 3.031462662
115.075356 0.8889814197
215.0702706 1.30781787
217.0859207 3.783214423
233.0808353 1.005640393
241.0495352 3.488762452
243.0651853 5.324949063
245.0808353 4.7604968
247.0964854 1.381151007
261.0757499 1.735847222
269.0444498 2.342296751
271.0600999 1.115576292
273.0757499 1.469124378
301.1434356 1.394820119
313.1434356 1.204270236
315.0863146 0.9254846382
325.1070501 1.000639161
327.1227001 2.282816427
329.1383502 7.864718333
339.1227001 4.308763224
341.1019647 2.182648205
357.1332648 4.075253116

Name: +ve in-silico MS/MS by CFM-ID for ZUNWTFNKTRYUOQ-HXUWFJFHSA-N
ID: ZUNWTFNKTRYUOQ-HXUWFJFHSA-N
Comment: Energy2
Num peaks: 31
39.02292652 3.447303836
41.03857658 5.598105963
43.05422664 1.145590831
49.00727645 2.102074601
51.02292652 1.022017771
53.03857658 0.9296802828
55.05422664 7.228245357
57.06987671 17.74072342
63.02292652 1.544486842
65.03857658 8.12720033
67.05422664 1.885968399
69.06987671 1.665776448
71.08552677 0.8268481075
81.0334912 1.448113312
83.04914126 0.8216850974
95.04914126 0.7374332384
105.0334912 0.9736744601
213.0546206 2.171167913
215.0702706 1.94461472
217.0859207 1.033001437
225.0546206 1.277892643
229.0859207 1.581563123
241.0495352 2.606416119
243.0651853 2.407819269
245.0808353 1.997207909
273.0757499 0.7189287852
311.1277855 0.6716780834
317.1019647 0.8002201892
331.1176147 0.7422194028
339.1227001 1.923048586
341.1019647 1.319231722

Name: +ve in-silico MS/MS by CFM-ID for AIEGEPAELPMAPY-UHFFFAOYSA-N
ID: AIEGEPAELPMAPY-UHFFFAOYSA-N
Comment: Energy0
Num peaks: 6
69.06987671 8.345523959
253.0495352 5.63409893
271.0600999 4.116893956
303.1015708 2.091837468
321.1121354 16.05332135
339.1227001 45.59664348

Name: +ve in-silico MS/MS by CFM-ID for AIEGEPAELPMAPY-UHFFFAOYSA-N
ID: AIEGEPAELPMAPY-UHFFFAOYSA-N
Comment: Energy1
Num peaks: 21
39.02292652 3.200776659
41.03857658 4.880573429
45.06987671 1.102615366
67.05422664 2.162575784
69.06987671 17.18216235
107.0491413 1.556212449
133.0284058 4.634500019
135.0440559 7.971036827
137.0233204 1.20332523
137.0597059 1.324365619
201.0546206 2.509623273
203.0702706 3.857015135
205.0859207 3.805180305
253.0495352 4.924729077
271.0600999 2.726246278
299.0914 1.291835883
303.1015708 1.229036273
309.1121354 1.277593121
311.1277855 5.84662469
321.1121354 3.698804283
339.1227001 4.159247763

Name: +ve in-silico MS/MS by CFM-ID for AIEGEPAELPMAPY-UHFFFAOYSA-N
ID: AIEGEPAELPMAPY-UHFFFAOYSA-N
Comment: Energy2
Num peaks: 31
39.02292652 2.565944983
41.03857658 2.321085353
43.05422664 1.094161951
53.03857658 5.850578459
55.05422664 10.7698595
57.06987671 2.020902675
65.03857658 1.482666221
67.05422664 1.946397208
69.06987671 6.759050441
79.05422664 1.44787193
107.0491413 4.379573517
131.0491413 1.264089073
133.0284058 4.306297687
135.0440559 3.544425646
137.0233204 1.352895318
173.0597059 1.600150292
175.075356 1.162472202
201.0546206 2.549364473
211.0389705 1.997318239
225.0546206 1.261921145
227.0338851 1.037653717
229.0495352 1.15007252
231.0651853 0.7116405848
237.0546206 1.40152828
243.0651853 1.722291907
253.0495352 7.887439444
255.0651853 1.624070705
303.1015708 2.049377741
311.1277855 0.8449801348
321.1121354 0.8442738768
323.0914 1.463138142

Name: +ve in-silico MS/MS by CFM-ID for BRGSCZGIVBCYBV-NSCUHMNNSA-N
ID: BRGSCZGIVBCYBV-NSCUHMNNSA-N
Comment: Energy0
Num peaks: 8
45.0334912 1.811834962
135.0440559 2.106278137
291.1015708 1.989177587
295.0964854 3.000863555
307.0964854 3.82910239
309.1121354 3.811106039
321.1121354 32.08912789
339.1227001 31.55942875

Name: +ve in-silico MS/MS by CFM-ID for BRGSCZGIVBCYBV-NSCUHMNNSA-N
ID: BRGSCZGIVBCYBV-NSCUHMNNSA-N
Comment: Energy1
Num peaks: 22
39.02292652 2.45872027
41.00219107 2.67009941
43.01784114 1.810533608
57.0334912 1.797511903
107.0491413 0.9666632962
123.0440559 2.166687426
135.0440559 4.152741855
137.0597059 1.640303301
185.0597059 3.575100418
199.075356 2.725074842
203.0702706 3.339655642
217.0859207 1.399808741
281.0808353 2.307980081
289.0859207 1.08343709
291.1015708 2.702922372
293.1172208 5.391145561
295.0964854 2.692227329
307.0964854 2.580477825
309.1121354 3.170307577
321.1121354 21.20493159
323.0914 1.056106887
339.1227001 9.600989171

Name: +ve in-silico MS/MS by CFM-ID for BRGSCZGIVBCYBV-NSCUHMNNSA-N
ID: BRGSCZGIVBCYBV-NSCUHMNNSA-N
Comment: Energy2
Num peaks: 31
25.00727645 1.287908622
27.02292652 1.02004769
39.02292652 2.244887489
41.00219107 1.087616136
43.01784114 1.082667106
49.00727645 1.371912708
53.00219107 1.355603252
91.05422664 1.118475727
105.0334912 1.31915351
107.0491413 1.033126724
123.0440559 2.214310809
135.0440559 6.298849643
159.0440559 2.567756781
161.0597059 2.110999082
171.0440559 3.362521764
173.0597059 2.593569097
175.075356 3.901597746
185.0597059 3.599181816
251.0702706 1.089470654
261.0910061 1.814010457
265.0859207 1.213483155
275.1066561 3.006556199
281.0808353 2.046998091
289.0859207 1.130045415
291.1015708 5.370576345
293.0808353 1.233576515
293.1172208 1.525608154
295.0964854 2.285057883
305.0808353 1.506724384
307.0964854 1.030919149
321.1121354 1.33584671

Name: +ve in-silico MS/MS by CFM-ID for JGJJZNQODHHEPB-HXUWFJFHSA-N
ID: JGJJZNQODHHEPB-HXUWFJFHSA-N
Comment: Energy0
Num peaks: 6
153.0546206 3.579146862
181.0495352 4.167396694
193.0859207 3.688134738
325.1070501 9.331636317
327.1227001 3.594730479
357.1332648 56.92536093

Name: +ve in-silico MS/MS by CFM-ID for JGJJZNQODHHEPB-HXUWFJFHSA-N
ID: JGJJZNQODHHEPB-HXUWFJFHSA-N
Comment: Energy1
Num peaks: 18
137.0597059 5.418405561
149.0233204 1.856240062
151.075356 14.13132476
153.0546206 1.624669757
153.0910061 1.433147701
161.0597059 2.342703803
163.075356 2.706872251
179.0338851 5.237051163
181.0495352 16.06652506
193.0859207 2.126086675
195.0651853 2.045624583
207.0651853 1.435869234
219.0651853 2.135516414
221.0808353 5.306746892
325.1070501 4.723485816
327.1227001 1.787951037
341.1019647 2.519667105
357.1332648 7.815583843

Name: +ve in-silico MS/MS by CFM-ID for JGJJZNQODHHEPB-HXUWFJFHSA-N
ID: JGJJZNQODHHEPB-HXUWFJFHSA-N
Comment: Energy2
Num peaks: 31
39.02292652 1.266991378
55.01784114 1.84135253
57.0334912 1.143186347
65.03857658 1.283101744
75.02292652 1.801327814
77.03857658 1.197994833
81.0334912 1.308455798
83.04914126 1.112723501
107.0491413 2.200651716
111.0440559 3.121902448
123.0440559 1.719811739
131.0491413 2.379119871
133.0647913 2.141065836
137.0597059 4.242050322
145.0647913 1.312881301
147.0440559 1.807068126
147.0804414 1.545485542
149.0233204 3.155080743
151.0389705 1.53912337
151.075356 8.247143393
153.0546206 2.120907392
161.0597059 7.988297882
163.075356 4.390867028
165.0546206 1.242903651
175.075356 1.973875216
177.0910061 1.3507037
181.0495352 1.801693646
191.0702706 1.144809981
193.0859207 2.077842313
301.1070501 1.43184715
327.1227001 3.528869111

Name: +ve in-silico MS/MS by CFM-ID for KMPAOJFBQSXEAI-QMMMGPOBSA-N
ID: KMPAOJFBQSXEAI-QMMMGPOBSA-N
Comment: Energy0
Num peaks: 6
67.05422664 2.668705632
69.06987671 2.451471216
313.1070501 2.103933401
329.1019647 2.632130492
339.1227001 12.40981671
357.1332648 61.25336141

Name: +ve in-silico MS/MS by CFM-ID for KMPAOJFBQSXEAI-QMMMGPOBSA-N
ID: KMPAOJFBQSXEAI-QMMMGPOBSA-N
Comment: Energy1
Num peaks: 22
39.02292652 1.617923386
67.01784114 1.830987783
69.0334912 1.551575824
69.06987671 1.398695176
271.0600999 1.652615283
287.0550145 2.958654148
287.0914 2.068274144
289.1070501 4.363829283
301.1070501 3.017364359
311.0914 3.722751818
313.1070501 4.905404942
315.0863146 1.840760693
315.1227001 2.460963157
317.1019647 1.382470096
327.0863146 2.494983054
327.1227001 2.523808337
329.1019647 6.238671787
329.1383502 7.307576185
331.1176147 1.822162139
339.1227001 6.873149682
341.1019647 1.544507593
357.1332648 16.70128737

Name: +ve in-silico MS/MS by CFM-ID for KMPAOJFBQSXEAI-QMMMGPOBSA-N
ID: KMPAOJFBQSXEAI-QMMMGPOBSA-N
Comment: Energy2
Num peaks: 30
39.02292652 2.785005363
41.00219107 3.619371153
41.03857658 2.320418523
51.02292652 3.866746775
55.05422664 1.258492026
65.03857658 5.201450007
67.05422664 15.63922161
69.06987671 1.569323988
245.0808353 2.374037976
255.0651853 2.771938828
257.0444498 0.8852972911
257.0808353 2.661626064
261.0757499 0.9938592606
269.0808353 1.638946815
271.0964854 0.9700437752
281.0808353 1.14920348
285.0757499 1.812532269
287.0914 1.555522296
295.0964854 1.919146082
297.0757499 1.451037936
297.1121354 2.486845859
299.0914 1.75276368
301.1070501 1.177929987
311.0914 5.202129931
313.0706646 1.462820452
313.1070501 6.097848827
315.0863146 2.191974816
329.1019647 1.129383233
339.1227001 0.9699360453
341.1019647 1.340533094

Name: +ve in-silico MS/MS by CFM-ID for IWXFMWSIXZJANN-UHFFFAOYSA-N
ID: IWXFMWSIXZJANN-UHFFFAOYSA-N
Comment: Energy0
Num peaks: 6
71.08552677 11.72086602
269.0444498 5.741543833
287.0550145 2.58578453
329.1383502 1.474147796
339.1227001 8.798358901
357.1332648 52.3861987

Name: +ve in-silico MS/MS by CFM-ID for IWXFMWSIXZJANN-UHFFFAOYSA-N
ID: IWXFMWSIXZJANN-UHFFFAOYSA-N
Comment: Energy1
Num peaks: 26
39.02292652 3.056775445
41.03857658 2.45224515
43.05422664 2.981198962
45.06987671 1.245306118
55.05422664 0.7818340059
69.06987671 2.358148135
71.08552677 17.67918807
95.04914126 1.560946882
107.0491413 0.7747778083
243.0287997 1.090362347
247.0600999 0.9526835621
259.0600999 0.9991495348
263.0914 1.533963205
269.0444498 7.72184515
285.0393644 0.7714357481
287.0550145 5.369064943
299.0550145 1.353472653
313.0706646 1.594139363
313.1070501 0.9980397212
315.0863146 2.447575432
315.1227001 0.7757849066
327.1227001 2.172571851
329.1383502 3.006230418
339.1227001 4.8748976
341.1019647 1.025878003
357.1332648 10.98837972

Name: +ve in-silico MS/MS by CFM-ID for IWXFMWSIXZJANN-UHFFFAOYSA-N
ID: IWXFMWSIXZJANN-UHFFFAOYSA-N
Comment: Energy2
Num peaks: 31
41.03857658 2.147758888
43.05422664 0.7351964566
55.05422664 9.686684916
57.06987671 2.495823475
59.08552677 0.8230637183
65.03857658 2.484099628
67.01784114 0.7158031432
67.05422664 1.664890946
69.06987671 1.688940597
71.08552677 12.63674548
75.02292652 1.158840538
77.00219107 1.536963107
77.03857658 2.554086867
81.0334912 0.9912094129
105.0334912 4.1201992
107.0491413 3.554731967
121.0284058 2.349664439
133.0647913 1.200880461
137.0233204 2.003660484
153.0182351 1.62827593
175.075356 1.527015333
177.0910061 1.228363763
241.0495352 1.235866323
245.0444498 0.8748292045
257.0444498 1.196965789
259.0600999 1.008173818
263.0914 0.814340033
269.0444498 2.030247474
327.1227001 0.8174606865
339.1227001 1.821233944
341.1019647 1.108399892

Name: +ve in-silico MS/MS by CFM-ID for MQPDGBZIRCFSLD-HYMNUWHNSA-N
ID: MQPDGBZIRCFSLD-HYMNUWHNSA-N
Comment: Energy0
Num peaks: 14
55.05422664 1.874326057
71.04914126 3.366338561
81.0334912 1.237106912
83.04914126 11.72791521
101.0597059 1.531560488
213.0546206 2.583252181
215.0702706 3.158383942
217.0859207 10.0350889
219.1015708 2.027849524
233.0808353 5.073973543
235.0964854 2.511252749
299.1277855 7.739767471
301.1070501 2.190480461
317.1383502 26.03817834

Name: +ve in-silico MS/MS by CFM-ID for MQPDGBZIRCFSLD-HYMNUWHNSA-N
ID: MQPDGBZIRCFSLD-HYMNUWHNSA-N
Comment: Energy1
Num peaks: 31
25.00727645 1.888161508
27.02292652 3.473289589
29.03857658 1.093338875
39.02292652 1.072060725
41.03857658 2.281939806
43.05422664 2.435884371
51.02292652 1.236033444
53.03857658 1.090274046
55.01784114 1.00050781
55.05422664 8.226128977
57.0334912 1.163820117
65.03857658 1.204010323
69.0334912 1.8904306
71.04914126 4.258197175
81.0334912 0.9525320765
83.04914126 11.6835838
119.0491413 1.812484833
135.0440559 1.11426158
189.0910061 0.764897377
199.075356 2.497111017
201.0910061 0.9858548763
215.0702706 1.843393933
217.0859207 10.59854265
235.0964854 1.88066134
261.0757499 1.10627452
275.1277855 0.8900914217
287.1277855 1.593637834
289.1434356 1.249601696
299.1277855 2.781031426
301.1070501 1.701751531
317.1383502 3.345085293

Name: +ve in-silico MS/MS by CFM-ID for MQPDGBZIRCFSLD-HYMNUWHNSA-N
ID: MQPDGBZIRCFSLD-HYMNUWHNSA-N
Comment: Energy2
Num peaks: 29
25.00727645 2.010097485
27.02292652 1.722081707
29.03857658 1.075098755
39.02292652 2.35542291
41.03857658 1.71530173
49.00727645 1.025636831
51.02292652 2.317728393
53.03857658 7.855952075
55.05422664 15.31453976
57.06987671 2.60074674
65.03857658 1.780527368
67.01784114 1.653880848
69.0334912 1.637170837
71.04914126 1.421640596
79.01784114 1.015653825
81.0334912 2.309094464
83.04914126 9.443857325
93.0334912 0.9248011832
119.0491413 2.362113091
135.0440559 8.061711897
147.0440559 1.113345691
151.0389705 2.436204771
197.0597059 0.8076305531
199.075356 0.8008593745
201.0910061 1.272353451
213.0546206 1.087140639
215.0702706 0.794319293
217.0859207 2.041703069
301.1070501 1.14261441

Name: +ve in-silico MS/MS by CFM-ID for ZTNYRNGTBAGYIZ-QXMHVHEDSA-N
ID: ZTNYRNGTBAGYIZ-QXMHVHEDSA-N
Comment: Energy0
Num peaks: 7
123.0440559 3.743790044
151.0389705 4.814330511
177.0546206 5.028075651
179.0702706 4.914093034
233.0808353 3.6505622
339.1227001 7.671985236
357.1332648 50.29311684

Name: +ve in-silico MS/MS by CFM-ID for ZTNYRNGTBAGYIZ-QXMHVHEDSA-N
ID: ZTNYRNGTBAGYIZ-QXMHVHEDSA-N
Comment: Energy1
Num peaks: 21
55.01784114 2.051381487
121.0284058 1.067753079
123.0440559 6.838192078
125.0597059 0.9935921553
145.0284058 2.230681909
149.0233204 0.8418456466
151.0389705 11.23456497
159.0440559 2.226075344
163.075356 1.156163482
165.0546206 1.080558637
175.0389705 6.374885595
177.0546206 11.46800647
179.0702706 6.778106493
181.0859207 4.304804159
205.0859207 2.021882271
233.0808353 4.596623477
325.1070501 1.621904201
327.1227001 2.489127619
329.1383502 2.011583439
339.1227001 1.925790603
357.1332648 7.094313667

Name: +ve in-silico MS/MS by CFM-ID for ZTNYRNGTBAGYIZ-QXMHVHEDSA-N
ID: ZTNYRNGTBAGYIZ-QXMHVHEDSA-N
Comment: Energy2
Num peaks: 31
15.02292652 0.9200841354
51.02292652 2.083857379
53.03857658 2.575659677
55.05422664 1.50807259
79.01784114 6.350067757
81.0334912 4.420575243
83.04914126 2.795641246
95.04914126 1.409791485
97.02840582 2.020614503
107.0127558 0.8348645539
109.0284058 3.340842116
111.0440559 1.548735688
121.0284058 2.616778961
123.0440559 12.25533163
135.0076704 1.279134813
135.0440559 0.996800161
149.0233204 2.359475602
151.0389705 8.900152954
201.0546206 0.8301437777
205.0859207 1.432333287
207.1015708 1.316323813
217.0859207 1.230501714
235.0964854 1.528667068
281.0808353 1.474902592
283.0964854 1.716654928
285.1121354 1.313732731
325.1070501 1.627972998
327.1227001 1.56212253
329.1383502 1.12679786
339.1227001 1.550265714
341.1019647 2.169156512

Name: +ve in-silico MS/MS by CFM-ID for IQOIPKBZJPSWAV-ZWKOTPCHSA-N
ID: IQOIPKBZJPSWAV-ZWKOTPCHSA-N
Comment: Energy0
Num peaks: 15
69.06987671 1.935079753
73.06479133 7.196370797
87.08044139 1.423389877
95.04914126 1.007668106
123.0440559 1.00538843
153.0546206 1.054718227
193.0859207 1.686866943
205.0859207 0.9289604261
221.0808353 2.916059238
283.0600999 1.525237949
299.0550145 2.00070316
301.0706646 12.70853044
315.0863146 0.898227343
339.1227001 8.252643801
357.1332648 35.60192843

Name: +ve in-silico MS/MS by CFM-ID for IQOIPKBZJPSWAV-ZWKOTPCHSA-N
ID: IQOIPKBZJPSWAV-ZWKOTPCHSA-N
Comment: Energy1
Num peaks: 31
69.06987671 0.9314631702
73.06479133 3.716587163
95.04914126 1.862973515
105.0334912 5.062384891
107.0491413 4.062318427
109.0647913 0.8323987598
121.0284058 2.644703131
123.0440559 4.00577263
137.0597059 1.016328561
149.0233204 1.727538726
163.002585 1.447940654
165.0182351 4.281903082
179.0338851 1.404011316
195.0287997 1.098726692
201.0546206 0.8508167414
203.0702706 1.58012065
205.0859207 1.21817782
219.0651853 1.011373939
221.0808353 2.196786553
263.0914 0.8889034738
271.0600999 1.904659846
273.0757499 1.327625444
281.0444498 1.619706624
283.0600999 3.606816404
299.0550145 3.154856736
301.0706646 14.32715861
315.0863146 2.192799186
327.1227001 0.9794940896
329.1383502 1.416273114
339.1227001 3.455171126
357.1332648 3.464036351

Name: +ve in-silico MS/MS by CFM-ID for IQOIPKBZJPSWAV-ZWKOTPCHSA-N
ID: IQOIPKBZJPSWAV-ZWKOTPCHSA-N
Comment: Energy2
Num peaks: 31
55.05422664 2.520378289
57.06987671 1.845926053
65.03857658 2.748849992
67.05422664 3.094254903
69.06987671 1.468337384
73.06479133 1.639154937
77.03857658 1.775204536
79.01784114 1.328729239
79.05422664 1.440245402
95.04914126 1.066078586
105.0334912 5.941211633
107.0491413 2.681056388
109.0647913 1.166995739
121.0284058 5.80303111
123.0440559 1.956005001
135.0440559 1.547166503
137.0233204 3.781064849
149.0233204 2.715066541
149.0597059 1.631065249
151.0389705 3.444212968
163.002585 1.556768951
165.0182351 2.55554238
175.075356 2.112209918
177.0910061 1.222835908
179.0338851 1.68686826
191.0702706 1.350115761
201.0546206 1.07789891
283.0600999 1.768074151
299.0914 1.923504982
329.1383502 1.32485811
339.1227001 1.632440554

Name: +ve in-silico MS/MS by CFM-ID for GVVGGAGBHDWQCK-UHFFFAOYSA-N
ID: GVVGGAGBHDWQCK-UHFFFAOYSA-N
Comment: Energy0
Num peaks: 6
55.05422664 4.431171639
301.0706646 4.001986061
313.0706646 4.87720488
315.0863146 4.811981034
339.1227001 9.967737002
357.1332648 53.52403203

Name: +ve in-silico MS/MS by CFM-ID for GVVGGAGBHDWQCK-UHFFFAOYSA-N
ID: GVVGGAGBHDWQCK-UHFFFAOYSA-N
Comment: Energy1
Num peaks: 17
39.02292652 2.824943825
55.05422664 17.16239553
57.06987671 1.462190519
69.06987671 5.541334348
283.0600999 2.875639737
287.0550145 2.121030114
289.0706646 1.735706696
299.0550145 2.779808651
301.0706646 11.8778268
313.0706646 2.505048761
315.0863146 1.847139078
317.1019647 1.754470751
325.1070501 2.722571322
327.1227001 2.123755776
329.1383502 2.948243986
339.1227001 5.184515135
357.1332648 13.24561692

Name: +ve in-silico MS/MS by CFM-ID for GVVGGAGBHDWQCK-UHFFFAOYSA-N
ID: GVVGGAGBHDWQCK-UHFFFAOYSA-N
Comment: Energy2
Num peaks: 31
39.02292652 1.844695019
41.03857658 1.149537633
53.03857658 2.54667223
55.05422664 17.3447186
57.06987671 1.510510863
65.03857658 3.246744679
67.05422664 2.260423522
69.06987671 2.039458381
81.06987671 1.008973656
117.0334912 0.8993823528
121.0284058 1.49450561
123.0804414 0.9428842148
137.0233204 2.24864969
225.0546206 0.9240321475
245.0808353 1.494158369
257.0444498 1.920202817
269.0444498 2.424535685
271.0600999 2.614888047
271.0964854 1.372776548
283.0600999 2.984674384
285.0393644 2.31815583
299.0550145 1.065007564
301.0706646 1.276948076
311.0914 1.397506531
313.1070501 1.062129778
321.1121354 0.8860744522
323.0914 1.118638057
327.1227001 2.434844319
329.1383502 1.463861022
339.1227001 1.319338574
341.1019647 1.408131431

Name: +ve in-silico MS/MS by CFM-ID for NFAAULYTGYCSKM-LSDHHAIUSA-N
ID: NFAAULYTGYCSKM-LSDHHAIUSA-N
Comment: Energy0
Num peaks: 17
123.0440559 2.076945496
135.0440559 3.80059304
137.0597059 1.788129285
149.0597059 1.708146388
159.0440559 1.785987414
163.075356 3.91734444
233.0808353 2.722178656
235.0964854 3.028663603
297.1121354 3.586860828
299.1277855 4.461400906
311.1277855 3.199268277
313.1434356 1.858468237
325.1070501 2.951244959
327.1227001 4.769970089
329.1383502 2.350075112
339.1227001 2.38956215
357.1332648 34.59677579

Name: +ve in-silico MS/MS by CFM-ID for NFAAULYTGYCSKM-LSDHHAIUSA-N
ID: NFAAULYTGYCSKM-LSDHHAIUSA-N
Comment: Energy1
Num peaks: 31
107.0491413 1.705699585
123.0440559 2.99187066
133.0647913 1.513249752
135.0440559 7.027721613
137.0597059 3.288070595
145.0284058 1.498248772
147.0440559 2.77543215
149.0597059 1.96954735
159.0440559 2.738601117
161.0597059 4.519797825
163.075356 4.597153726
165.0910061 1.181440362
173.0597059 1.331934298
175.075356 1.013183686
217.0495352 1.160587349
219.0651853 1.667999407
221.0808353 1.582869068
231.0651853 1.760880718
233.0808353 2.863626139
235.0964854 2.548498919
295.0964854 1.119522449
297.1121354 1.754971335
299.1277855 2.771782793
309.1121354 2.354491841
311.1277855 3.082354832
313.1434356 2.583800592
325.1070501 1.922512454
327.1227001 3.802704369
329.1383502 2.771437899
339.1227001 2.252502907
357.1332648 4.964849811

Name: +ve in-silico MS/MS by CFM-ID for NFAAULYTGYCSKM-LSDHHAIUSA-N
ID: NFAAULYTGYCSKM-LSDHHAIUSA-N
Comment: Energy2
Num peaks: 31
39.02292652 1.27906106
49.00727645 2.865977086
51.02292652 1.26642756
63.02292652 1.646849578
77.03857658 1.455980809
89.03857658 1.235803228
91.05422664 1.405428188
101.0385766 1.990164065
105.0334912 1.188693221
107.0491413 1.19343383
119.0491413 2.246271703
121.0647913 1.026533894
123.0440559 3.348973939
133.0647913 1.016781238
135.0440559 4.906180899
137.0597059 3.043251658
139.075356 1.063286357
145.0284058 2.430273757
147.0440559 2.982669084
149.0597059 3.007552079
151.075356 2.010778619
159.0440559 3.695722981
161.0597059 3.779632791
163.075356 1.382334766
171.0440559 2.045484933
173.0597059 2.791517495
175.075356 1.302817752
253.1223062 1.685790605
269.1172208 2.531522331
327.1227001 0.9916738362
329.1383502 1.228949374

Name: +ve in-silico MS/MS by CFM-ID for VWJHWNGWRRMJTG-UHFFFAOYSA-N
ID: VWJHWNGWRRMJTG-UHFFFAOYSA-N
Comment: Energy0
Num peaks: 10
55.05422664 1.961776102
57.0334912 5.236464327
69.06987671 3.625338133
243.1015708 4.477435214
261.0757499 2.955083547
273.0757499 4.017530466
275.0914 4.046836016
285.1121354 2.491070205
299.1277855 7.511541147
317.1383502 43.98139156

Name: +ve in-silico MS/MS by CFM-ID for VWJHWNGWRRMJTG-UHFFFAOYSA-N
ID: VWJHWNGWRRMJTG-UHFFFAOYSA-N
Comment: Energy1
Num peaks: 20
39.02292652 4.843123157
41.03857658 2.766693684
43.01784114 0.8980702835
55.05422664 6.259040291
57.0334912 13.79739983
65.03857658 1.515074592
67.05422664 4.543547679
69.06987671 13.18657536
71.08552677 1.801744968
111.0804414 0.8992412441
241.0859207 1.066477216
243.0651853 2.734935776
243.1015708 3.613543512
259.0964854 0.9581576628
261.0757499 4.981469848
273.0757499 1.106247388
281.1172208 0.9725887568
285.1121354 1.004637663
299.1277855 6.559414588
317.1383502 6.889987399

Name: +ve in-silico MS/MS by CFM-ID for VWJHWNGWRRMJTG-UHFFFAOYSA-N
ID: VWJHWNGWRRMJTG-UHFFFAOYSA-N
Comment: Energy2
Num peaks: 31
39.02292652 9.20176275
41.00219107 0.8345133186
41.03857658 2.827986969
43.01784114 1.133939086
43.05422664 1.399977229
53.03857658 1.386894557
55.05422664 8.379490144
57.0334912 11.43291589
57.06987671 0.9293961051
59.04914126 0.8185003854
65.03857658 3.419138962
67.05422664 2.891359255
69.06987671 3.123520246
93.06987671 1.135514146
121.0647913 1.415814485
135.0440559 1.619450483
165.0546206 1.260385085
175.0389705 1.12489553
189.0546206 1.806777351
191.0338851 0.9917674968
191.0702706 0.788293966
203.0338851 2.612525928
207.0651853 1.977706597
227.0702706 1.272068017
229.0859207 1.580016277
241.0859207 0.9759550815
243.0651853 1.259769253
243.1015708 1.10937199
273.148521 0.757074879
289.1434356 0.8302098906
301.1070501 0.9629451753

Name: +ve in-silico MS/MS by CFM-ID for JSCUJDQZVVPLGE-KACZPEKHSA-N
ID: JSCUJDQZVVPLGE-KACZPEKHSA-N
Comment: Energy0
Num peaks: 21
93.0334912 0.8702132999
95.01275576 1.970119009
97.02840582 3.035855972
217.0859207 0.7789539446
219.1015708 0.8167247974
271.0964854 1.195039055
279.1015708 0.7588436223
281.1172208 0.7942271529
289.1070501 1.278034955
293.1172208 2.34589506
295.1328709 1.688683595
299.1277855 1.422216405
309.1121354 1.897320206
311.1277855 3.552345285
313.1434356 3.197325883
321.1121354 2.857782057
327.1227001 0.9312532039
329.1383502 1.204485033
339.1227001 25.92452692
341.1019647 0.8767179634
357.1332648 22.90655813

Name: +ve in-silico MS/MS by CFM-ID for JSCUJDQZVVPLGE-KACZPEKHSA-N
ID: JSCUJDQZVVPLGE-KACZPEKHSA-N
Comment: Energy1
Num peaks: 31
39.02292652 1.005734595
81.0334912 3.504472862
91.01784114 2.494280915
93.0334912 2.791653105
97.02840582 1.022840227
159.0440559 1.015935658
175.0389705 1.549015689
177.0546206 2.021566724
187.0389705 1.842179102
217.0859207 1.083430196
229.0859207 1.056628864
245.1172208 1.193574183
271.0964854 1.055629971
277.0859207 1.420877233
279.1015708 0.9995234657
281.1172208 1.254260741
289.1070501 1.094887434
291.1015708 1.235991722
293.1172208 2.758984998
295.1328709 2.451464779
299.1277855 0.989643363
309.1121354 3.036840411
311.1277855 4.791814532
313.1434356 3.090157641
321.1121354 2.660578968
325.1070501 2.047585073
327.1227001 1.650411995
329.1383502 4.687281068
339.1227001 7.6347176
341.1019647 1.126150807
357.1332648 4.013103834

Name: +ve in-silico MS/MS by CFM-ID for JSCUJDQZVVPLGE-KACZPEKHSA-N
ID: JSCUJDQZVVPLGE-KACZPEKHSA-N
Comment: Energy2
Num peaks: 31
39.02292652 1.207130319
49.00727645 2.470249858
51.02292652 3.376795607
53.03857658 1.980027304
81.0334912 4.029364609
91.01784114 5.831615552
95.01275576 1.545504112
97.02840582 1.817882088
135.0440559 1.19056703
157.0647913 1.288308233
159.0440559 1.390116393
159.0804414 2.52863533
161.0597059 2.189878896
161.0960915 2.796659989
163.075356 1.051963407
173.0960915 1.19630555
201.0910061 1.270554066
203.1066561 1.493509151
217.0859207 1.752557086
219.1015708 1.046297575
227.0702706 2.711321036
229.0859207 1.916040599
231.1015708 2.033150249
271.0964854 1.104218801
277.0859207 1.149452473
281.1172208 1.219515894
295.1328709 1.848824688
311.1277855 1.475826873
321.1121354 1.900388415
339.1227001 1.230219384
341.1019647 1.161879359

Name: +ve in-silico MS/MS by CFM-ID for XJUDJFVOICLOMY-SFHVURJKSA-N
ID: XJUDJFVOICLOMY-SFHVURJKSA-N
Comment: Energy0
Num peaks: 20
55.05422664 3.360561197
69.06987671 1.91905028
109.0284058 1.066783029
111.0440559 0.9134235182
133.0284058 3.836139997
135.0440559 1.935368908
137.0597059 2.415887105
153.0546206 1.354862008
193.0859207 2.287449557
205.0859207 0.9828980847
219.0651853 0.9953381877
221.0808353 5.215507317
287.0550145 0.9580212388
301.0706646 2.564388355
313.0706646 3.296215316
315.0863146 3.31396638
317.1019647 0.8486935328
329.1383502 1.155614603
339.1227001 8.565702043
357.1332648 33.70771351

Name: +ve in-silico MS/MS by CFM-ID for XJUDJFVOICLOMY-SFHVURJKSA-N
ID: XJUDJFVOICLOMY-SFHVURJKSA-N
Comment: Energy1
Num peaks: 31
39.02292652 1.395464735
55.05422664 10.57248178
69.06987671 5.682226051
111.0440559 0.7693523654
121.0284058 6.121467361
123.0440559 4.321507529
135.0440559 0.936066485
137.0233204 1.040355708
137.0597059 1.826726188
139.0389705 1.687275764
149.0233204 0.8207297469
163.0389705 0.9564683928
165.0546206 0.8229440614
175.075356 0.8008549513
185.0597059 0.7563419761
201.0546206 1.67655787
203.0702706 3.383273422
205.0859207 3.083892311
219.0651853 1.240714591
221.0808353 3.142204774
247.0964854 1.001527083
273.0757499 1.201945654
283.0600999 0.7965249215
299.0550145 1.36240486
301.0706646 3.968032349
313.0706646 0.9602571609
317.1019647 1.185248541
327.1227001 2.124742023
329.1383502 3.714821644
339.1227001 3.613998655
357.1332648 4.619848751

Name: +ve in-silico MS/MS by CFM-ID for XJUDJFVOICLOMY-SFHVURJKSA-N
ID: XJUDJFVOICLOMY-SFHVURJKSA-N
Comment: Energy2
Num peaks: 31
39.02292652 1.081763574
49.00727645 2.970731954
51.02292652 1.001667029
53.03857658 1.543035795
55.05422664 9.531785658
65.03857658 3.794795514
67.05422664 1.421398733
69.06987671 1.427252898
75.02292652 3.751719823
77.03857658 2.637154514
79.05422664 0.9234737596
89.03857658 1.620652042
107.0491413 1.185051334
109.0284058 1.775268395
121.0284058 3.435543416
123.0440559 1.514927816
133.0284058 6.437009825
135.0440559 1.173350354
137.0233204 2.668803679
139.0389705 0.8781180098
141.0910061 1.080172984
163.0389705 0.8440088931
165.0182351 1.808503806
173.0597059 1.200108859
175.075356 1.282712092
179.0338851 1.109826143
199.0389705 0.8653098655
203.0702706 1.021523243
205.0859207 1.135131711
329.1383502 1.121719999
339.1227001 2.386430218

Name: +ve in-silico MS/MS by CFM-ID for BURBOJZOZGMMQF-FQZPYLGXSA-N
ID: BURBOJZOZGMMQF-FQZPYLGXSA-N
Comment: Energy0
Num peaks: 9
139.075356 1.525232218
201.0546206 1.354579984
203.0702706 2.615673984
205.0859207 1.666840278
325.1070501 3.539494879
327.1227001 6.476252313
329.1383502 3.069167106
339.1227001 1.814378427
357.1332648 58.40881402

Name: +ve in-silico MS/MS by CFM-ID for BURBOJZOZGMMQF-FQZPYLGXSA-N
ID: BURBOJZOZGMMQF-FQZPYLGXSA-N
Comment: Energy1
Num peaks: 24
123.0440559 1.05495194
193.0859207 0.7361007326
201.0546206 2.077244998
203.0702706 5.126434404
205.0859207 3.311497602
207.1015708 2.364266256
215.0338851 1.447772077
217.0495352 2.1580959
219.0651853 2.146809992
221.0808353 4.196507726
233.0808353 3.802985628
235.0964854 4.025677074
259.0964854 0.8542811159
297.1121354 0.847862927
299.1277855 1.566658975
309.1121354 0.7732904374
311.1277855 0.7546040014
313.1070501 0.9729067535
325.1070501 3.926630209
327.1227001 9.352507061
329.1383502 5.783237599
339.1227001 4.399266335
341.1019647 2.02260181
357.1332648 16.492255

Name: +ve in-silico MS/MS by CFM-ID for BURBOJZOZGMMQF-FQZPYLGXSA-N
ID: BURBOJZOZGMMQF-FQZPYLGXSA-N
Comment: Energy2
Num peaks: 31
39.02292652 1.82794407
51.02292652 16.87504519
53.03857658 6.773690245
65.03857658 2.165520117
67.05422664 1.319694254
69.06987671 0.908600041
71.08552677 0.908600041
91.05422664 1.790935432
93.06987671 1.603016969
95.04914126 0.9871512268
105.0334912 2.670777741
107.0491413 4.562086641
109.0647913 2.533240759
111.0804414 1.128550136
121.0284058 0.9781269861
121.0647913 1.25932808
123.0440559 4.398431903
123.0804414 1.219910715
[truncated: 2,419,743 more chars]
