# Supplementary material for: Ion mobility collision cross-section atlas for known and unknown metabolite annotation in untargeted metabolomics
Source: Nat Commun. 2020 Aug 28;11:4334. doi: 10.1038/s41467-020-18171-8 (PMC7455731; doi:10.1038/s41467-020-18171-8)
Supplement: Supplementary file 8 — Supplementary Data 5 [file 41467_2020_18171_MOESM8_ESM.zip › 01_positive_mode/L0768/cfmid_result.txt]

1 0.38461538 NMRUIRRIQNAQEB-VEAXOGKZSA-N COc1cc(C=CC(=O)C=C(/O)C=Cc2ccc(O)cc2)ccc1O
2 0.36734694 OMJHXAUKJPBJBM-UHFFFAOYSA-N COc1cc(ccc1O)C=CC(CC(=O)C=Cc1ccc(cc1)O)(O)O
3 0.35714286 LCGIDMGXEYDCFN-IBGZPJMESA-N COc1cc(ccc1O)[C@@H](O)CC(=O)C=C(O)C=Cc2ccc(O)cc2
4 0.35714286 LCGIDMGXEYDCFN-KBFWCXIDSA-N COc1cc(ccc1O)C(O)CC(=O)C=C(/O)C=Cc2ccc(O)cc2
5 0.30188679 HJTVQHVGMGKONQ-LUZURFALSA-N COC1=CC(\C=C\C(=O)CC(=O)\C=C\C2=CC=C(O)C=C2)=CC=C1O
6 0.30188679 HJTVQHVGMGKONQ-UHFFFAOYSA-N COc1cc(C=CC(=O)CC(=O)C=Cc2ccc(O)cc2)ccc1O
7 0.30188679 HJTVQHVGMGKONQ-AVWDGMTFSA-N COc1cc(C=C/C(=O)CC(=O)C=C/c2ccc(O)cc2)ccc1O
8 0.2745098 IOOHDWLSBIIPCT-LUZURFALSA-N COc1ccc(C=CC(=O)CC(=O)C=Cc2ccc(O)cc2)cc1O
9 0.23529412 VWXOCQKDEKTFRM-QPBJTIGTSA-N COc1cc(C=CC(=CC(=O)C[C@H](O)c2ccc(O)cc2)O)ccc1O
10 0.23529412 VWXOCQKDEKTFRM-OJMOMNFASA-N COc1cc(C=CC(=C/C(=O)CC(O)c2ccc(O)cc2)O)ccc1O
11 0.23529412 VWXOCQKDEKTFRM-IBGZPJMESA-N COc1cc(C=CC(=CC(=O)C[C@H](O)c2ccc(O)cc2)O)ccc1O
12 0.23529412 VWXOCQKDEKTFRM-UHFFFAOYSA-N COc1cc(C=CC(=CC(=O)CC(c2ccc(cc2)O)O)O)ccc1O
13 0.23076923 UEPVWRDHSPMIAZ-IZTHOABVSA-N COC1=C(C=CC(=C1)/C=C/C(=C/C(=O)/C=C/C2=CC=C(C=C2)O)/O)O
14 0.23076923 UEPVWRDHSPMIAZ-UHFFFAOYSA-N COc1cc(C=CC(=CC(=O)C=Cc2ccc(cc2)O)O)ccc1O
15 0.22641509 XWEVAUBJTJLYJJ-UHFFFAOYSA-N CC(=CCC1=C(O)C2=C(C3C1(O)O3)OC(CC2=O)c1ccc(cc1)O)C
16 0.22222222 JTJIFFUHXHGAOQ-UHFFFAOYSA-N C1C2OC(C)(C)C=CC=2C2OC(C3C=CC(O)=CC=3)CC(=O)C=2C=1O
17 0.22222222 JSAQPDCTCSLTHA-OAHLLOKOSA-N CC1(C)Oc2cc3OC(CC(=O)c3c(O)c2C=C1)c4ccc(O)cc4
18 0.22222222 JSAQPDCTCSLTHA-UHFFFAOYSA-N C12OC(C)(C)C=CC1=C(O)C1C(=O)CC(C3C=CC(O)=CC=3)OC=1C=2
19 0.22222222 JTJIFFUHXHGAOQ-INIZCTEOSA-N CC1(C)Oc2cc(O)c3C(=O)CC(Oc3c2C=C1)c4ccc(O)cc4
20 0.22222222 YJFNBXLFJJMQPT-UHFFFAOYSA-N Oc1ccc2c(c1)OCC(C2)C(=CC=C1OC(C)(C)C=CC1=O)C(=O)O
21 0.21428571 UAOWNOZHMDJZNL-UHFFFAOYSA-N O=C(C1COc2c(C1)ccc(c2)O)C=CC1=C(C=CC(O1)(C)C)C(=O)O
22 0.20833333 FBIZGTOQGKFGOF-UHFFFAOYSA-N CC(=CCc1c(O)cc2c(c1O)OC(=O)CC(O2)c1ccc(cc1)O)C
23 0.20833333 JWJWTLHEQHZYAS-UHFFFAOYSA-N Oc1ccc(cc1)C1CC(=O)c2c(O1)c(C(C=C(C)C)O)c(cc2O)O
24 0.20833333 IZYLPPQGQSWBEQ-UHFFFAOYSA-N CC(=CCc1c(O)cc(c2c1OC(CC(=O)O2)c1ccc(cc1)O)O)C
25 0.20833333 IXIQOXRMTBBZDX-UHFFFAOYSA-N CC(=CC(c1c(O)cc2c(c1O)C(=O)CC(O2)c1ccc(cc1)O)O)C
26 0.2 ZNTQTOLMDQRGRX-UHFFFAOYSA-N CC(=CCC1=C(O)C23C(C=C1O)(O2)OC(CC3=O)c1ccc(cc1)O)C
27 0.2 ZBVQSGGQLPHKKZ-MYJWUSKBSA-N C12OC(C(O)(C)C)CC1=C1O[C@H](C3C=CC(O)=CC=3)CC(=O)C1=C(O)C=2
28 0.2 ZBVQSGGQLPHKKZ-RDJZCZTQSA-N CC(C)(O)C1Cc2c(O1)cc(O)c3C(=O)CC(Oc23)c4ccc(O)cc4
29 0.19607843 HMMNPCLPAZHEKJ-XNCADYQUSA-N COc1cc(C=CC2=CC(=O)CC(O2)c3ccc(O)cc3)ccc1O
30 0.19512195 VDVIVIGWBULWJP-UHFFFAOYSA-N COc1ccc(cc1)CC(=O)C(c1ccc(cc1OC)OC)O
31 0.19512195 QXIGNDOLNJYXJL-UHFFFAOYSA-N COc1ccc(cc1)CC(C(=O)c1c(C)cc(cc1O)OC)O
32 0.19512195 PQWHNGRYDDJGPN-MRXNPFEDSA-N COc1ccc(CC(O)C(=O)c2ccc(OC)cc2OC)cc1
33 0.19512195 PQWHNGRYDDJGPN-UHFFFAOYSA-N COC1=CC=C(C=C1)CC(C(=O)C2=C(C=C(C=C2)OC)OC)O
34 0.19230769 QXOBBDMNLUUPIP-UHFFFAOYSA-N CC(=CCC1=C2OC(CC(=O)C2=C(C2C1(O)O2)O)c1ccc(cc1)O)C
35 0.19230769 UFEXTCMZZMBGCN-UHFFFAOYSA-N CCCCSC(CC(=O)C1=CC=CC=C1)C1=CC=CC=C1F
36 0.19230769 BCWBBALYWWRPII-KDOFPFPSSA-N CC(=C)C(O)Cc1c(O)cc(O)c2C(=O)CC(Oc12)c3ccc(O)cc3
37 0.19230769 BCWBBALYWWRPII-IBYPIGCZSA-N C1(O)C(CC(C(C)=C)O)=C2O[C@H](C3C=CC(O)=CC=3)CC(=O)C2=C(O)C=1
38 0.18867925 ASCNCUCRYYUACO-UHFFFAOYSA-N C12OC(C)(C)C(O)CC=1C1OC(C3C=CC(O)=CC=3)CC(=O)C=1C(O)=C2
39 0.18867925 ASCNCUCRYYUACO-DOTOQJQBSA-N CC1(C)Oc2cc(O)c3C(=O)CC(Oc3c2CC1O)c4ccc(O)cc4
40 0.18604651 JOAOLQPMDXWWPB-UHFFFAOYSA-N COc1ccc(cc1)CC(C(=O)c1ccc(c(c1O)C)OC)O
41 0.18518519 NPYJBIJDVJZPDA-UHFFFAOYSA-N OCC(=CCc1c(O)cc(c2c1OC(CC2=O)c1ccc(cc1)O)O)C
42 0.18518519 NQOFQTVGOZKNPO-UHFFFAOYSA-N OCC(=CCc1c(O)cc2c(c1O)C(=O)CC(O2)c1ccc(cc1)O)C
43 0.18181818 JNQWRURUWJRANG-UHFFFAOYSA-N CC1=CC(OCCC(=O)OCC(=O)C2=CC3=CC=CC=C3O2)=CC=C1
44 0.18181818 GTKGSQOZVRCFMO-UHFFFAOYSA-N C=CCC1=CC(C(C=C1)(O)O)(O)c1cc(C=CCO)ccc1O
45 0.18181818 HRYREZUFSWGBTI-UHFFFAOYSA-N O=C(OCCOC1=CC=CC=C1)C=CC(=O)OCCOC1=CC=CC=C1
46 0.18181818 JNCUOQVUDYQLPB-UHFFFAOYSA-N COc1ccc(cc1)CC(C(=O)c1cc(C)c(cc1O)OC)O
47 0.17777778 CTXOXNJBBDQWCE-HNNXBMFYSA-N CC1(C)Oc2cc3OC(CC(=O)c3c(O)c2C=C1)c4ccccc4O
48 0.1754386 OUVLPIZAXISFGH-UHFFFAOYSA-N CC(=CCC(=C1OC(CC(=O)C1=O)c1ccccc1)C(=CC(=O)O)O)C
49 0.17391304 RPJMDCBRMCVIGU-UHFFFAOYSA-N Oc1ccc(cc1)C1CC(=O)c2c(O1)c(CC1OC1(C)C)c(cc2O)O
50 0.17391304 WAZMBNPDZNUOII-UHFFFAOYSA-N Oc1ccc(cc1)C1CC(=O)c2c(O1)cc(c(c2O)CC1OC1(C)C)O
51 0.17021277 NWYHKLRGHIQFQP-UHFFFAOYSA-N CC(=CCC12OC32OC(CC(=O)C3=C(C=C1O)O)c1ccc(cc1)O)C
52 0.17021277 AYBNKWNMZKTRSP-UHFFFAOYSA-N Oc1ccc(cc1)C1OC(C(C1(C)O)C)c1ccc(c(c1)O)O
53 0.16393443 ILODMJAZPKLNQW-UHFFFAOYSA-N OC1C=CC(=C(C1)O)C1COc2c(C1=O)c(O)cc1c2C=CC(O1)(C)C
54 0.16393443 JJPSJCKPXBHTLS-UHFFFAOYSA-N OC1=CC(C(C=C1)C1COc2c(C1=O)c(O)cc1c2C=CC(O1)(C)C)O
55 0.16326531 FQHURHJYIHPEJR-UHFFFAOYSA-N CC(=CCOc1c(O)cc2c(c1O)C(=O)CC(O2)c1ccc(cc1)O)C
56 0.16326531 NCNXFKMMTVJOGE-UHFFFAOYSA-N CC(=CCOc1c(O)cc(c2c1OC(CC2=O)c1ccc(cc1)O)O)C
57 0.16 PLZMFTDOEXRMBR-UHFFFAOYSA-N CC(=CCc1c(O)c(O)c2c(c1O)C(=O)CC(O2)c1ccc(cc1)O)C
58 0.16 GAPUQIONZCUUIW-CZUORRHYSA-N CC(C)(O)[C@H]1Cc2c(O)c3C(=O)[C@H](COc3cc2O1)c4ccc(O)cc4
59 0.15686275 IBXHMKPXSKSZBP-UHFFFAOYSA-N COc1cc(C=CC(=CC(=O)CCc2ccc(c(c2)O)O)O)ccc1O
60 0.15686275 RCNIIOMDNXAZCM-UHFFFAOYSA-N COc1cc(ccc1O)CC1C(=O)OCC1=Cc1ccc(c(c1)OC)O
61 0.15686275 JNPUBFNFLJGQTL-UHFFFAOYSA-N CC(=CCc1c2OC(CC(=O)c2c(c(c1O)O)O)c1ccc(cc1)O)C
62 0.15686275 JNPUBFNFLJGQTL-HNNXBMFYSA-N CC(=CCc1c(O)c(O)c(O)c2C(=O)CC(Oc12)c3ccc(O)cc3)C
63 0.15384615 ATUSJIYVKSSHKO-UHFFFAOYSA-N OC1COC(Oc2ccc(Cc3ccccc3)cc2)C(O)C1O
64 0.15384615 YRBMWKWTFMROHV-UHFFFAOYSA-N Oc1ccc(cc1)C1CC(=O)c2c(O1)cc(c(c2O)CC(=C(C)C)O)O
65 0.15384615 DZHQVWBZRCOUHU-AVFOEOQDSA-N CC=C(C)/C(=O)OCC(=C)C1Cc2cc(C(=O)C)c(O)cc2O1
66 0.15384615 MDAIWQXWDMTABE-UHFFFAOYSA-N Oc1ccc(cc1)C1CC(=O)c2c(O1)c(CC(=C(C)C)O)c(cc2O)O
67 0.14814815 FJRLGZIVEMDILD-SFHVURJKSA-N COc1ccc2O[C@@H](C=Cc2c1)c3ccc(O)c(C(=O)CCO)c3OC
68 0.14814815 DPUBFKCIJHBAQY-UHFFFAOYSA-N COC1=C(O)C=CC(C=CC(=O)CC(=O)CCC2=CC(O)=C(O)C=C2)=C1
69 0.14634146 PDGHMAAELOTXQZ-ATVHPVEESA-N COC1=C(C(=O)O/C/1=Cc2ccc(OC)cc2)c3ccc(OC)cc3
70 0.14634146 SOKIQIKUCMSQPX-UHFFFAOYSA-N COc1ccc(cc1)CC(C(=O)c1ccc(cc1O)OC)OC
71 0.14545455 XZHKPJKDJCZDDY-UHFFFAOYSA-N OCC(=CCc1c(O)cc(c(c1O)C(=O)C=Cc1ccc(cc1)O)O)C
72 0.14545455 XZHKPJKDJCZDDY-BSYBQNESSA-N [H]C(CC1=C(O)C(C(=O)C(\[H])=C(/[H])C2=CC=C(O)C=C2)=C(O)C=C1O)=C(C)CO
73 0.14545455 XZHKPJKDJCZDDY-PCQRNZFRSA-N [H]\C(CC1=C(O)C(C(=O)C(\[H])=C(/[H])C2=CC=C(O)C=C2)=C(O)C=C1O)=C(\C)CO
74 0.14545455 BKKRNGFWNYGEHO-UHFFFAOYSA-N O=CC=C(C(=C(c1ccc(c(c1)O)O)CC)CC)C=CC(=O)O
75 0.14545455 JHWYCBGLQSIUBE-UHFFFAOYSA-N COC1=C(O)C=CC(CCC(=O)CC(=O)C=CC2=CC(O)=C(O)C=C2)=C1
76 0.14285714 KMBDZSZMQVOMOO-UHFFFAOYSA-N CCC(=C(c1ccc(c(c1)O)O)C(O)C)c1ccc(c(c1)O)O
77 0.14285714 YADSKHBETQQGOM-UHFFFAOYSA-N CCC(=C(Oc1ccc(c(c1)O)O)CC)c1ccc(c(c1)O)O
78 0.14285714 AGLVOSMYVFAOHM-UHFFFAOYSA-N CCC1=CC=C2C(=O)C(=O)C(OC2=C1)C1=CC(OC)=C(OC)C(OC)=C1
79 0.14285714 MKPZOMICDIXNDO-UHFFFAOYSA-N CCOC(=C(c1ccc(c(c1)O)O)CC)c1ccc(c(c1)O)O
80 0.14285714 VBDTTZVAQGZUJG-UHFFFAOYSA-N CCC(=C(C12C=CC(=C(C2O1)O)O)CC)c1ccc(c(c1)O)O
81 0.14285714 QUKDLMFYXITHBM-LDCOFTPGSA-N COc1c(OCC=C(C)/CC2OC(=O)C(=C2)C)ccc3C=CC(=O)Oc13
82 0.14285714 GFHICTQGQGHRRY-UHFFFAOYSA-N C1(OC)C(C)=C(O)C(C(=O)CCC2C=CC(O)=CC=2)=C(O)C=1C
83 0.13953488 LNELVMPTKCVGEF-UHFFFAOYSA-N CCC(=C(C1=CC2(C(C=C1)(O2)O)O)CC)c1ccc(c(c1)O)O
84 0.13953488 XKASHXQNEDUGCQ-UHFFFAOYSA-N CCC(=C(c1ccc(c(c1)O)O)CC)c1cc(O)c(cc1O)O
85 0.13953488 VNKBHCHOGRIOTN-GQCTYLIASA-N COc1ccc(C=CCc2ccc(O)c(OC)c2)c(OC)c1O
86 0.13953488 XOIJPOUQUKCYRA-UHFFFAOYSA-N CCC(=C(c1ccc(c(c1O)O)O)CC)c1ccc(c(c1)O)O
87 0.13953488 BWPBMIURMIJQSG-UHFFFAOYSA-N COC1=CC(OC)=C(C(=O)CCC2=CC=C(O)C=C2)C(O)=C1C
88 0.13953488 VERANJYMLVTGKK-UHFFFAOYSA-N COC1=C(C)C(O)=C(C)C(O)=C1C(=O)CCC1=CC=C(O)C=C1
89 0.13953488 UGDVCQOJXJBRNX-UHFFFAOYSA-N COc1cc(O)c(C(=O)CCc2ccc(O)cc2)c(OC)c1C
90 0.13953488 LQSNYILPBXUDNX-UHFFFAOYSA-N CCC(=C(C12C=C(O)C(=CC2O1)O)CC)c1ccc(c(c1)O)O
91 0.13953488 XFZHFUMTAXJXPY-UHFFFAOYSA-N OCCC(=C(c1ccc(c(c1)O)O)CC)c1ccc(c(c1)O)O
92 0.13636364 WFRGVIVJIURJOQ-UHFFFAOYSA-N CC(=CCc1c(O)cc(c2c1OCC(C2=O)C1=C(O)C#CC=C1)O)C
93 0.13636364 WJBIFNAIUAAYGJ-VMPITWQZSA-N CC1(C)Oc2cc(O)c(C(=O)C=Cc3ccc(O)cc3)c(O)c2C=C1
94 0.13636364 BAEBFDUGHQADHL-UHFFFAOYSA-N COC1=C(C)C(O)=C(C)C(O)=C1C(=O)CCC1=CC(O)=CC=C1
95 0.13636364 AGVVZMFQGIQOBR-XQRVVYSFSA-N COc1cc(CC=C/c2ccc(O)c(OC)c2OC)ccc1O
96 0.13636364 QQUNMCIISLDBRW-UHFFFAOYSA-N CCC(=C(C1=CC=C(C2(C1O2)O)O)CC)c1ccc(c(c1)O)O
97 0.13636364 BECYETCGPPQMJE-UHFFFAOYSA-N CCC(=C(c1ccc(c(c1)O)O)CC)c1cc(O)c(c(c1)O)O
98 0.13636364 SIEWVLQJRRZYJB-UHFFFAOYSA-N COC1=C(C)C(O)=C(C)C(O)=C1C(=O)CCC1=CC=CC=C1O
99 0.13333333 WLDWWRWJTDJXQN-UHFFFAOYSA-N CCC(=C(C1=CC2C(C(=C1)O)(O2)O)CC)c1ccc(c(c1)O)O
100 0.13333333 MSGWUGYJMGYNEW-UHFFFAOYSA-N Cc1cc(CCCc2cc3OCOc3cc2O)c(O)c(C)c1O
101 0.13333333 DDOXBBXMSQOWMR-UHFFFAOYSA-N CC1=CC(C(C(C1)C1=C(O)C=C(O)C=C1)C(O)=O)C1=C(O)C=CC=C1O
102 0.13333333 ZMDUCZDAIRFUFA-SFHVURJKSA-N CC1(C)Oc2ccc3C(=O)CC(Oc3c2C=C1)c4ccc(O)cc4O
103 0.13333333 ZHXRQKSQLJACJY-UHFFFAOYSA-N COc1cc2OCOc2cc1CCCc3ccc(O)c(C)c3O
104 0.13333333 GUSJGZJBKCUWIR-UHFFFAOYSA-N CC(OC(=O)C=CC(=O)OC(C)OC1=CC=CC=C1)OC1=CC=CC=C1
105 0.13333333 VNDJCYKYKKKAIX-UHFFFAOYSA-N CC(=CCc1c(O)cc(c2c1OC(CC2=O)C1=C(O)C#CC=C1)O)C
106 0.13333333 SFIMWOHAIWWSQJ-OAHLLOKOSA-N CC1(C)Oc2ccc3C(=O)C(COc3c2C=C1)c4ccc(O)cc4O
107 0.13043478 PGLIMMMHQDNVRS-YZQQHVNFSA-N COC1=C(C=CC(=C1)/C=C/COC(=O)/C=C/C2=CC(=C(C=C2)O)OC)O
108 0.13043478 PGLIMMMHQDNVRS-UHFFFAOYSA-N COc1cc(C=CCOC(=O)C=Cc2ccc(O)c(OC)c2)ccc1O
109 0.13043478 PGLIMMMHQDNVRS-ZJSQCTGTSA-N COc1cc(C=C/COC(=O)C=C/c2ccc(O)c(OC)c2)ccc1O
110 0.13043478 VENNYPVPPFMOBV-UHFFFAOYSA-N CCC(=C(C1=CC(=C(C2C1O2)O)O)CC)c1ccc(c(c1)O)O
111 0.13043478 FABXIJPMRMBJEW-CMDGGOBGSA-N C1=CC=CC=C1/C=C/C(=O)C1C(O)=C2C=CC(C)(C)OC2=C(O)C=1O
112 0.13043478 MPZKLNKIEUXLCH-UHFFFAOYSA-N CC(=CCC1=C2OC(CC(=O)C32C(C=C1O)(O3)O)c1ccc(cc1)O)C
113 0.13043478 FRGPGYZDYMDICG-UHFFFAOYSA-N COc1cc(ccc1O)CC1=C(COC1=O)Cc1ccc(c(c1)OC)O
114 0.13043478 WRDNVXACCNXIDL-UHFFFAOYSA-N Oc1ccc(c(c1)O)C1COC2=C(C1=O)C(O)CC1=C2C=CC(O1)(C)C
115 0.13043478 XMRBXVIFYUPSPF-AWEZNQCLSA-N COc1cc(ccc1O)C(=O)C2=Cc3cc(O)c(OC)cc3CC2CO
116 0.13043478 RHQCZLNFPRSJRO-UHFFFAOYSA-N CC(=CCc1c2OC(c3ccccc3)C(C(=O)c2c(c(c1O)O)O)O)C
117 0.13043478 DBMRXJCQGMLFET-UHFFFAOYSA-N COc1cc(O)c(C)cc1CCCc2cc3OCOc3cc2O
118 0.12765957 QCOBIRHHMXGSII-UHFFFAOYSA-N CC(=CCC12OC2(O)C2=C(C=C1O)OC(CC2=O)c1ccc(cc1)O)C
119 0.12765957 RXRXFVQDULPOBG-UHFFFAOYSA-N CC(=CCC1=C2OC(CC(=O)C2=C(C#C1)O)c1ccc(cc1O)O)C
120 0.12765957 ASKFQDDCHNEBEK-UHFFFAOYSA-N CC=C(OC(=O)OC1C(Oc2c1cc(cc2)C(=O)C)C(=C)C)C
121 0.12765957 IILPXYTWZCUQJE-UHFFFAOYSA-N CC(=CCC1=C(O)C2(C(C=C1O)(O)OC(=CC2=O)c1ccccc1)O)C
122 0.12765957 VXFXIDYAHBBYTG-VMPITWQZSA-N [H]\C(=C(\[H])C1=CC=C(O)C=C1)C(=O)C1=C(O)C=C(O)C(CC2OC2(C)C)=C1O
123 0.12765957 DGTGLTDUBNZSMW-UHFFFAOYSA-N CC1C(OC(C1C)C1=CC2C(C=C1)(O2)O)c1ccc(c(c1)O)O
124 0.12765957 VXFXIDYAHBBYTG-UHFFFAOYSA-N Oc1ccc(cc1)C=CC(=O)c1c(O)cc(c(c1O)CC1OC1(C)C)O
125 0.12765957 DKFIDEJSUZWWQW-UHFFFAOYSA-N CC(=CCC1=C(O)C=C(C2(C1(O)OC(=CC2=O)c1ccccc1)O)O)C
126 0.12765957 BKZFLHJGSUWPTM-UHFFFAOYSA-N CC(=CCC1=C2OCC(C(=O)C2=C(C#C1)O)c1ccc(cc1O)O)C
127 0.12698413 ZFHIPMVFNKLBCQ-UHFFFAOYSA-N CC(=CCC(=C(C=CC(=O)C(=O)C=Cc1ccc(cc1)O)O)C(=O)O)C
128 0.12698413 HVMIQZQUOBCUKB-UHFFFAOYSA-N O=CC=C(C1OC(C(C1C)C)c1ccc(cc1)O)C=CC(=O)O
129 0.125 DDMHMLHIPGGDOE-UHFFFAOYSA-N CC(=CCc1c(O)cc(c2c1OC(COC2=O)c1ccc(cc1)O)O)C
130 0.125 ZAMAOYMIIQNPHO-UHFFFAOYSA-N CC(=CCc1c(O)cc(c(c1O)OC(=O)C=Cc1ccc(cc1)O)O)C
131 0.125 XKOSJFJKWPHNDE-UHFFFAOYSA-N CCOC(=O)C(C)OC1=CC=C2C(OC(=CC3=CC=CC=C3)C2=O)=C1
132 0.125 YKAPPPNALSJTDT-UHFFFAOYSA-N CC(=CCc1c(O)cc(c(c1O)C(=O)O)OC=Cc1ccc(cc1)O)C
133 0.125 POUNXQFUMJMZKY-UHFFFAOYSA-N CC(=CCc1c(O)cc2c(c1O)C(=O)OCC(O2)c1ccc(cc1)O)C
134 0.125 OEXGQNREWQFIEO-UHFFFAOYSA-N CC=C(C(=O)OC1c2cc(ccc2OC1C1(C)CO1)C(=O)C)C
135 0.125 JUHLDKCTHWKKPY-UHFFFAOYSA-N CC(=CC(c1c(O)cc(c(c1O)C(=O)C=Cc1ccc(cc1)O)O)O)C
136 0.12244898 JSRLRXYURNHHDK-LSDHHAIUSA-N COc1ccc(CC2C(Cc3ccc4OCOc4c3)COC2=O)cc1O
137 0.12244898 BWVCVVAYLVZABD-UHFFFAOYSA-N OC1=CC2=C(C3C1C(=O)C(CO3)c1ccc(cc1O)O)C=CC(O2)(C)C
138 0.12244898 VVFHDIFRFYMABV-UHFFFAOYSA-N CCCCC(C1CSC(=O)C1)(C(=O)OCC)C(=O)OCC
139 0.12244898 RQDYGTPVUGJDSK-UHFFFAOYSA-N Oc1ccc(c(c1)O)C1OC(C(C1C)C)c1ccc(c(c1)O)O
140 0.12244898 YFFSRJCLKHTMEO-UXBLZVDNSA-N [H]\C(=C(\[H])C1=CC=C(O)C=C1)C(=O)C1=C(O)C(O)=C(O)C(CC=C(C)C)=C1O
141 0.12244898 OCTZTNYFALPGHW-LSDHHAIUSA-N COC1=C(C=CC(=C1)C[C@@H]2[C@H](COC2=O)CC3=CC4=C(C=C3)OCO4)O
142 0.12244898 OSCHVWVCQJBFNN-USXIJHARSA-N COc1cc(ccc1O)[C@@H]2C[C@@H](OC[C@H]2O)c3ccc(O)cc3
143 0.12244898 IRFCRONJNSCIEH-UHFFFAOYSA-N CC(=CCOc1c(O)cc(c(c1O)C(=O)C=Cc1ccc(cc1)O)O)C
144 0.12244898 UWQGSYKBRWHSQI-UHFFFAOYSA-N Oc1ccc2c(c1)OC(CC2=O)C1(O)C=CC2=C(C1O)C=CC(O2)(C)C
145 0.12244898 GAGKUHAKUBMORD-IJDCCNJMSA-N COc1cc(O)c2C(=O)CC(Oc2c1C=CC(=O)C)c3ccccc3
146 0.12244898 YFFSRJCLKHTMEO-UHFFFAOYSA-N CC(=CCc1c(O)c(C(=O)C=Cc2ccc(cc2)O)c(c(c1O)O)O)C
147 0.12244898 GQXOAFXDZCHROA-UHFFFAOYSA-N CC(=CCC1=C(O)C=C(C2(C1(O)O2)C(=O)C=Cc1ccc(cc1)O)O)C
148 0.12244898 UYKWIJJPLMIPRQ-UHFFFAOYSA-N COC1=CC=CC=C1C=CC(=O)OCCOC1=CC=C(C=O)C=C1OC
149 0.12244898 QEQWDENJOLLKOL-UHFFFAOYSA-N CCOC(=O)C(CC1=CC=CC=C1)OC(=O)C1=CC=CC=C1OC(C)=O
150 0.12244898 OCTZTNYFALPGHW-UHFFFAOYSA-N COC1=C(O)C=CC(CC2C(CC3=CC4=C(OCO4)C=C3)COC2=O)=C1
151 0.12 OJANUMYRGAZFQM-UHFFFAOYSA-N CC1C(OC(C1C)C1=CC=C(C2C1O2)O)c1ccc(c(c1)O)O
152 0.12 BYPILHJBGVQBJO-UHFFFAOYSA-N CC(=CCC12OC2(O)C=C(C(=C1O)C(=O)C=Cc1ccc(cc1)O)O)C
153 0.12 CHKCOOSNTPMJHY-ITDKPELASA-N CC12CC(OC(=O)C1(CC3OC(=O)C4C=CC=CC34C)O2)c5cocc5
154 0.12 MUIJIPWYRVQZAF-UHFFFAOYSA-N OCC(=CCc1c(O)cc(c2c1OC(c1ccccc1)C(C2=O)O)O)C
155 0.12 CVUMBCAEYKOWBS-JZLODUJNSA-N CC(C)(O)C1Cc2c(O)c(C(=O)C=Cc3ccc(O)cc3)c(O)cc2O1
156 0.12 HRJNIFSWGFFAOM-UHFFFAOYSA-N Oc1ccc2c(c1)OCC1C2OC2=C1C(O)C(C1=C2C=CC(O1)(C)C)O
157 0.11764706 KJPLNWFZFTXFPY-OALUTQOASA-N CC(C)(O)[C@H]1Oc2ccc(C(=O)C=Cc3ccc(O)cc3)c(O)c2[C@@H]1O
158 0.11764706 MMYBHLFSMUAZMP-UHFFFAOYSA-N CC=C(C(=O)OC1C(Oc2c1cc(cc2)OC(=O)C)C(=C)C)C
159 0.11764706 BSGJEZJWSIPKDJ-UHFFFAOYSA-N O=C1OCC(C1CC1=CC2=C(CC1)OCO2)Cc1ccc2c(c1)OCO2
160 0.11764706 XLPYLAFJSVUMQJ-UHFFFAOYSA-N O=C1OCC(C1CC1=CC2C(C=C1)OCO2)Cc1ccc2c(c1)OCO2
161 0.11764706 QTPCUCOVMSORAI-UHFFFAOYSA-N CC(=CCC1=C(O)C2C(C(=C1O)C(=O)C=Cc1ccc(cc1)O)(O2)O)C
162 0.11764706 KEEQOJFXWODSDN-UHFFFAOYSA-N CC(=CC(c1c(O)ccc2c1OCC(C2=O)c1ccc(cc1O)O)O)C
163 0.11764706 KJPLNWFZFTXFPY-OELZETHLSA-N CC(C)(O)C1Oc2ccc(C(=O)C=Cc3ccc(O)cc3)c(O)c2C1O
164 0.11764706 KJPLNWFZFTXFPY-FQMXMGHCSA-N C1(O)C=CC(/C=C/C(C2C=CC3O[C@H](C(O)(C)C)[C@@H](O)C=3C=2O)=O)=CC=1
165 0.11538462 LWNWTHXMLBADRG-JZLODUJNSA-N CC1(C)Oc2c(CC1O)c(O)cc(O)c2C(=O)C=Cc3ccc(O)cc3
166 0.11538462 BDKBZLSYTSYIIP-UHFFFAOYSA-N OC1=CC2C(C=C1)(O2)C1OC(C(C1C)C)c1ccc(c(c1)O)O
167 0.11538462 CFKFKRGXKCWEMS-UHFFFAOYSA-N CC(=CCc1c2OCC(C(=O)c2cc(c1O)O)c1ccc(cc1O)O)C
168 0.11538462 FNTCHIMDYXJERW-UHFFFAOYSA-N Oc1ccc(cc1)C1OC(C(C1C)C)C1=CC2(C(C=C1)(O2)O)O
169 0.11538462 ISEBKVCGUNSQLZ-UHFFFAOYSA-N OCC(O)C(O)C(O)C(=O)CN(N=O)C(Cc1ccccc1)C(O)=O
170 0.11320755 JFYQFMNYPIFVKP-UHFFFAOYSA-N OCC1C(OC(C1C)c1ccc(c(c1)O)O)c1ccc(cc1)O
171 0.11320755 SVMUHLDNXDJLEN-ZGRWHYIRSA-N CC1(C)Oc2cc(O)c(C(=O)C=Cc3ccc(O)cc3)c(O)c2CC1O
172 0.11320755 MPSIASNSXNLUDQ-UHFFFAOYSA-N Oc1ccc(cc1)C=CC(=O)c1c(O)cc(c(c1O)CC(=C(C)C)O)O
173 0.11320755 FBLKDULAKUOPQD-UHFFFAOYSA-N Oc1ccc(c(c1)O)C1COc2c(C1O)c(O)cc1c2C=CC(O1)(C)C
174 0.11111111 ZJSBETNMBPEILM-KPKJPENVSA-N C1(O)=C(C/C=C(/C=O)\C)C2OC(C3C=CC=CC=3)CC(=O)C=2C(O)=C1
175 0.11111111 OPLIMNVQXOGVPB-UHFFFAOYSA-N CC(=CCC1=C(O)C2C(C3=C1OCC(C3=O)c1ccc(cc1O)O)O2)C
176 0.11111111 DTIAFEHPBIGCJU-UHFFFAOYSA-N COc1cc(CCC(=O)C=C(C=Cc2ccc(c(c2)O)O)O)ccc1O
177 0.10909091 JXVOAHGNNBAJCD-ZENAZSQFSA-N C12OC(C(O)(C)C)CC1=C1O[C@H](C3C=CC(O)=CC=3O)CC(=O)C1=CC=2
178 0.10909091 JXVOAHGNNBAJCD-ZWKOTPCHSA-N CC(C)(O)C1Cc2c(O1)ccc3C(=O)CC(Oc23)c4ccc(O)cc4O
179 0.10909091 GZHABKGJTXNHDD-UHFFFAOYSA-N Oc1ccc(cc1)C1OC(C(C1C)C)c1cc(O)c(c(c1)O)O
180 0.10909091 HUIYOJNKVLOJDP-UHFFFAOYSA-N COc1ccc(cc1)CC1COC2=CC(C(C(=C2C1=O)O)C)O
181 0.10526316 UAAUZMDWJGNYMH-UHFFFAOYSA-N ClC1=CC=C(NC(=O)C(C2=CC=CC=C2)C2=CC=CC=C2)C=C1
182 0.10526316 WKFIJZXJEYRNPK-QHWNQHOJSA-N OC1CCC2OC3CC(=O)C1C2C34Oc5cccc6cccc(O4)c56
183 0.10526316 JDOPKJKDJUPYHU-QABNGEJJSA-N OC1CCC(=O)C2C(O)C=CC3(Oc4cccc5cccc(O3)c45)C12
184 0.10526316 IXYKWACHZIBZRS-UHFFFAOYSA-N ClC1=CC=CC(NC(=O)C(C2=CC=CC=C2)C2=CC=CC=C2)=C1
185 0.10526316 HVXBOLULGPECHP-UHFFFAOYSA-N COc1cc(C=Cc2ccc(c(c2)O)OC)cc(c1OC)OC
186 0.10526316 XKRWQYCVELDJFF-CFGMGRTJSA-N OC1CCC2(Oc3cccc4cccc(O2)c34)C5C(O)C=CC(=O)C15
187 0.10526316 GNGBJYHHQABICI-JUUKFZBDSA-N OC1CCC(O)C2C1C(=O)C=CC23Oc4cccc5cccc(O3)c45
188 0.10526316 IBOFMJSGASGBOS-UHFFFAOYSA-N COC1=C(OC)C=C(CC(=O)C2=CC(OC)=C(OC)C=C2)C=C1
189 0.10526316 NEHSKLNTQXPMPH-UHFFFAOYSA-N COC1=C(OC)C=C2C(O)C3=CC(OC)=C(OC)C=C3CC2=C1
190 0.10526316 HVXBOLULGPECHP-WAYWQWQTSA-N COC1=C(C=C(C=C1)/C=C\C2=CC(=C(C(=C2)OC)OC)OC)O
191 0.10526316 OKMNFMDWTCCOGF-UHFFFAOYSA-N COC1=CC(=CC(OC)=C1)C(=O)C1=C(OC)C=C(OC)C(C)=C1
192 0.10526316 NPNWJBPAQOJROZ-UHFFFAOYSA-N COC1=CC(C(=O)C2=C(OC)C=C(OC)C(C)=C2)=C(OC)C=C1
193 0.10526316 MESXZLRJRQXSDF-UHFFFAOYSA-N CC(=CCc1c(O)cc(c2c1OC(CC2=O)C1=CC=C(C2C1O2)O)O)C
194 0.10526316 HOAQQWDRTCVMMB-UHFFFAOYSA-N CC(=CCc1c(O)cc2c(c1O)C(=O)CC(O2)C1=CC=C(C2C1O2)O)C
195 0.10526316 PJJRAGLVEWAERQ-UHFFFAOYSA-N O=C(CC1=CC=CC=C1)NC1=CC2=C(C=C(N2)C2=CNN=C2)C=C1
196 0.10526316 VTMVTBKZVSEESX-UHFFFAOYSA-N O=C(CC1=CC=CC=C1)NC1=CC2=C(NC(=C2)C2=CNN=C2)C=C1
197 0.10526316 RWDFCWBXNDQSJY-UHFFFAOYSA-N O=C(CC1=CC=CC=C1)NC1=CC=CC2=C1C=C(N2)C1=CNN=C1
198 0.10526316 ZLPXDYNOUYATCC-UHFFFAOYSA-N OC1COC(Oc2cccc(Cc3ccccc3)c2)C(O)C1O
199 0.10526316 VVADONNDOIJPOB-ATVHPVEESA-N COC(=C/C(=O)c1cc(OC)c2occc2c1OC)c3ccccc3
200 0.10526316 RBPCGVTWJJDVOU-MSOLQXFVSA-N Oc1cccc2C(=O)CC[C@H](O[C@@H]3CCC(=O)c4c(O)cccc34)c12
201 0.10526316 SAPLBENRNUWLDZ-UHFFFAOYSA-N CCCCN(CC1=CC=CC=C1)C(=O)NC1=CC(Cl)=CC=C1
202 0.10526316 LEIAAEBSJFQCNM-UHFFFAOYSA-N COC1=CC=C(C=C1)C1(OC)OC2=CC=CC=C2CC1(O)OC
203 0.10526316 KBFFGLYTLUYFCS-UHFFFAOYSA-N OP(=O)(C(NCC1=CC=CC=C1)C1=CC=CC=N1)C1=CC=CC=C1
204 0.10526316 VSMSWBOTOMYLOD-ZXGKTVMQSA-N OC1C=CC(O)C2C1C(O)C=CC23Oc4cccc5cccc(O3)c45
205 0.10344828 TXRPVKCJQMKVBO-UHFFFAOYSA-N Oc1ccc(cc1)C1OC(C(C1C)C)c1cc(O)c(cc1O)O
206 0.10344828 VPCRIHAWNUNORJ-CACVRSSGSA-N CC(=CCc1c(O)ccc2C(=O)C(COc12)c3ccc(O)cc3O)CO
207 0.10344828 VPCRIHAWNUNORJ-MRXNPFEDSA-N CC(=CCc1c(O)ccc2C(=O)[C@H](COc12)c3ccc(O)cc3O)CO
208 0.10344828 YSMKTAQFAWMSRW-WRWLIDTKSA-N CC(=C1C[C@@H](OC1=O)c2cocc2)C[C@H]3OC(=O)C4=CCCC(=O)[C@]34C
209 0.10344828 VPCRIHAWNUNORJ-UHFFFAOYSA-N OCC(=CCc1c(O)ccc2c1OCC(C2=O)c1ccc(cc1O)O)C
210 0.10344828 XPALTLNNMYXLMU-UHFFFAOYSA-N Oc1ccc(cc1)C1OC(C(C1C)C)c1ccc(c(c1O)O)O
211 0.10344828 VPCRIHAWNUNORJ-BIIKFXOESA-N C\C(CO)=C/CC1=C(O)C=CC2=C1OCC(C2=O)C1=C(O)C=C(O)C=C1
212 0.10344828 XRCZQBCGHHTFEK-IPYPFGDCSA-N CO[C@H]1C[C@H](CC(=O)O)C2=C(C1)O[C@@H](CC2=O)c3ccccc3
213 0.10344828 VPCRIHAWNUNORJ-RKOWFGTASA-N CC(=C/Cc1c(O)ccc2C(=O)C(COc12)c3ccc(O)cc3O)CO
214 0.1025641 QILGYKLDMADCHK-UHFFFAOYSA-N COc1ccc(C(=O)C2=Cc3cc(OC)c(OC)cc3CO2)c(OC)c1
215 0.1025641 ZTNYRNGTBAGYIZ-QXMHVHEDSA-N COc1cc(ccc1O)C(=O)C(=C(C)/C(=O)c2ccc(O)c(OC)c2)C
216 0.1025641 AADYUTNWVZZMPC-UHFFFAOYSA-N COc1ccc(cc1)C(=O)Cc2cc(O)c3C(=O)C=C(C)COc3c2
217 0.10169492 PADYWWMEKAKBRI-UHFFFAOYSA-N O=CC=C(C(=C(c1ccc(cc1)O)CC)CC)C=C(C(=O)O)O
218 0.1 XBUOYXZPCVVIJF-UHFFFAOYSA-N COC1=CC=CC=C1OC(CO)=CC1=CC(OC)=C(OC)C=C1
219 0.1 JQFYXVNFSIKBDJ-UHFFFAOYSA-N COc1ccc(c(c1O)OC)C1COc2c(C1)c(C)cc(c2)O
220 0.1 QPRBNLRVCGCBLK-UHFFFAOYSA-N Oc1ccc2c(c1)OCC1C2OC23C1(O2)C=CC1=C3C=CC(O1)(C)C
221 0.1 QDPLHGPYMRPACW-ZWKOTPCHSA-N COc1ccc(CC2(O)COc3cc(OC)ccc3C2O)cc1
222 0.098360656 FOFYOLIAPFVVAZ-UHFFFAOYSA-N OC1=CC(=C(CC1)C1COc2c(C1=O)c(O)cc1c2C=CC(O1)(C)C)O
223 0.097560976 HNJDOKWFRHFJOH-UHFFFAOYSA-N COc1c(ccc(c1O)OC)C1COc2c(C1)cc(c(c2)O)C
224 0.097560976 NMLBREXWQRPOJH-UHFFFAOYSA-N COC1=CC=C(C=C1)C1OC2=CC(OC)=CC(OC)=C2CC1O
225 0.097560976 GBXSCYIVZFHTIF-UHFFFAOYSA-N COC1=CC=C(C=O)C=C1CC(O)C1=CC=C(OC)C(OC)=C1
226 0.097560976 DNNQDDMENIZFQB-UHFFFAOYSA-N OC1=CC23C(C=C1)(O3)C1Oc3c(C1CO2)ccc1c3C=CC(O1)(C)C
227 0.097560976 ZDDSHWOLTYMTJG-ZBJVWZGCSA-N CCC(C)C(=O)OC1C(Oc2cc(O)cc(O)c2C1=O)c3ccccc3
228 0.097560976 RIFPLKNALPAJGW-KBXCAEBGSA-N COc1ccc2CC(O)C(Oc2c1)c3ccc(OC)c(OC)c3
229 0.097560976 ZDDSHWOLTYMTJG-SYURPWHHSA-N CCC(C)C(=O)OC1C(Oc2cc(O)cc(O)c2C1=O)c3ccccc3
230 0.096774194 XCHQOXHBIYOKJE-UHFFFAOYSA-N Oc1ccc(cc1)C1OC(C(C1C)C)C1=CC(=C(C2C1O2)O)O
231 0.096774194 UZIHIZDYDJGCPV-GTMDEXKKSA-N CC(=CCc1c(O)ccc2C(=O)CC(Oc12)c3ccc(O)c(O)c3)CO
232 0.095238095 RGHVLROVJNVJNO-UHFFFAOYSA-N COC1=CC(OC)=C(OC)C=C1C(=O)CC(=O)CC(=O)C1=CC=CC=C1
233 0.095238095 CHTGFNQFMFSMRT-UHFFFAOYSA-N [H]C12OC(=O)C([H])(C1C)C1(C)C(C2O)C2(C)C(=O)C=C(C)C2=CC1=O
234 0.095238095 ZZWRGPYNBGGFAT-UHFFFAOYSA-N COc1ccc(c(c1)C)CC(C(=O)c1ccc(cc1O)OC)O
235 0.095238095 RZUPNNLCPKZXDD-KRWDZBQOSA-N COc1cc(O)c2CCC(Oc2c1)c3cc(OC)cc(OC)c3
236 0.095238095 KWGKVUSKZHDUNW-UHFFFAOYSA-N COC1=CC=CC(CCC2=C(C=CC(OC)=C2OC)C(O)=O)=C1
237 0.095238095 MHJLKHNHGMUAPQ-UHFFFAOYSA-N COC1=CC=C(C=C1)C(O)C(C)OC(=O)C1=CC=C(OC)C=C1
238 0.095238095 NOBIKWFGKRXGGQ-UHFFFAOYSA-N COC1=CC2=C(CCC(O2)C2=CC(O)=C(OC)C(OC)=C2)C=C1
239 0.095238095 SGVLWHWILVKVNS-MGPUTAFESA-N O[C@]1(Cc2ccc3OCOc3c2)COC[C@@H]1Cc4ccc5OCOc5c4
240 0.095238095 CHTGFNQFMFSMRT-SGRYNZJISA-N CC1C2OC(=O)C1C3(C)C(C2O)C4(C)C(=O)C=C(C)C4=CC3=O
241 0.095238095 CHTGFNQFMFSMRT-PRHJBHSPSA-N CC1C2OC(=O)C1C3(C)C(C2O)C4(C)C(=O)C=C(C)C4=CC3=O
242 0.095238095 OKKOOVXXLBMKQH-ZZXKWVIFSA-N CC1(C)Oc2c(O)cc(C=CC(=O)c3ccc(O)cc3O)cc2C=C1
243 0.095238095 MHJLKHNHGMUAPQ-YVEFUNNKSA-N COc1ccc(cc1)C(O)C(C)OC(=O)c2ccc(OC)cc2
244 0.095238095 RZUPNNLCPKZXDD-UHFFFAOYSA-N C12CCC(C3C=C(OC)C=C(OC)C=3)OC=1C=C(OC)C=C2O
245 0.095238095 PTKVFQPYWSGLRI-UHFFFAOYSA-N CCC1(CC2(CO2)c2cccc(c2O)O)C(=O)c2c(C1=O)cccc2
246 0.095238095 DYCQJMOBJFFDMK-UHFFFAOYSA-N CC(=CCC(=O)C(=CC=C(C(=O)C=Cc1ccc(cc1)O)C(=O)O)O)C
247 0.095238095 UQUKKHSWMXCENP-UHFFFAOYSA-N OC(=O)C=CC(=C(C(=O)CC=C(C)C)O)C(=O)C=Cc1ccc(cc1)O
248 0.095238095 SSXAWNAXSHXOFV-UHFFFAOYSA-N O=CC=C(C(=C(C(=O)O)CC=C(C)C)O)C(=O)C=Cc1ccc(cc1)O
249 0.095238095 NMPRESBAMFEASZ-UHFFFAOYSA-N COc1c(ccc(c1O)OC)C1COc2c(C1)ccc(c2C)O
250 0.093023256 UOYOHSSZOSFAOQ-LXQUVBGXSA-N CC1C(C)C(OC1c2ccc(O)c(O)c2)c3ccc(O)c(O)c3
251 0.093023256 UOYOHSSZOSFAOQ-UBVDWCKXSA-N C[C@@H]1[C@@H](C)[C@@H](O[C@H]1c2ccc(O)c(O)c2)c3ccc(O)c(O)c3
252 0.093023256 UOYOHSSZOSFAOQ-MOGXELDJSA-N CC1C(C)C(OC1c2ccc(O)c(O)c2)c3ccc(O)c(O)c3
253 0.093023256 LNXCGMDIRKMWRL-SNAWJCMRSA-N COc1ccc(C=CCc2ccc(O)c(OC)c2OC)cc1O
254 0.093023256 LNXCGMDIRKMWRL-UHFFFAOYSA-N COc1ccc(C=CCc2ccc(O)c(OC)c2OC)cc1O
255 0.093023256 NWSFMWPYMFJSED-VAMGGRTRSA-N COC1C(OC(=O)C)C(Oc2ccccc12)c3ccc(OC(=O)C)cc3
256 0.093023256 MFXCDAODRNXRCE-GQCTYLIASA-N COc1ccc(CC=Cc2cccc(O)c2OC)c(OC)c1O
257 0.093023256 VYLCBHNYHRQVPC-UHFFFAOYSA-N COC1=C(O)C=C(CC=CC2=CC=CC=C2O)C(OC)=C1OC
258 0.093023256 VYLCBHNYHRQVPC-VURMDHGXSA-N COc1c(O)cc(CC=C/c2ccccc2O)c(OC)c1OC
259 0.093023256 DZPHJRLNLJWYER-OLZOCXBDSA-N COc1cc2OC(CC(O)c2c(OC)c1OC)c3ccccc3
260 0.093023256 UOYOHSSZOSFAOQ-UHFFFAOYSA-N CC1C(OC(C1C)c1ccc(c(c1)O)O)c1ccc(c(c1)O)O
261 0.093023256 IDKTZIKUYHCIQO-GQCTYLIASA-N COc1c(O)ccc(CC=Cc2cccc(O)c2OC)c1OC
262 0.093023256 VYLCBHNYHRQVPC-SOFGYWHQSA-N COc1c(O)cc(CC=Cc2ccccc2O)c(OC)c1OC
263 0.093023256 NWSFMWPYMFJSED-HSALFYBXSA-N COC1C(OC(=O)C)C(Oc2ccccc12)c3ccc(OC(=O)C)cc3
264 0.093023256 NJVHUSOMIDDRML-UHFFFAOYSA-N CC(=C)C1Oc2c(C1OC(=O)C1(C)OC1C)cc(cc2)C(=O)C
265 0.093023256 LGYVKSPOACLPMM-UHFFFAOYSA-N OC1=C(C=CC#C1)C1COc2c(C1=O)c(O)cc(c2CCC(O)(C)C)O
266 0.093023256 GMQCKCDSECWUOV-UHFFFAOYSA-N COc1ccc(c(c1)O)C(=O)C(Cc1ccc(c(c1)C)OC)O
267 0.093023256 ASTBSZWPSFQWBN-ONEGZZNKSA-N COc1cc(OC)cc(C=Cc2cc(O)c(CCO)c(O)c2)c1
268 0.090909091 IAPJWBFRNBWWLA-UHFFFAOYSA-N CC(=CCC1=C(O)C=C(C23C1(OC(=CC3=O)c1ccccc1)O2)O)C
269 0.090909091 LZSQYKXKMYMTLZ-UHFFFAOYSA-N COC1=CC=C(OC(=O)C2=CC=C(OCCCCO)C=C2)C=C1
270 0.090909091 BATUJYMEDAMLBY-UHFFFAOYSA-N OC1=CC2(C(C=C1)(O)C1Oc3c(C1CO2)ccc1c3C=CC(O1)(C)C)O
271 0.090909091 DAZRYUTWPPBZOY-UHFFFAOYSA-N OC12COC(OC1C1OC(OCC1O2)C1=CC=CC=C1)C1=CC=CC=C1
272 0.090909091 NZZRRNMWPWPQPA-VXGBXAGGSA-N CC(Cc1cc2OCOc2cc1O)C(C)C(=O)c3ccc4OCOc4c3
273 0.090909091 RHDHZTUVIZRWPZ-UHFFFAOYSA-N COc1ccc(CCCc2cc3OCOc3cc2OC)c(O)c1
274 0.090909091 AXGYKHNRECRNBN-UHFFFAOYSA-N CC1=CCc2c(O)c(C(=O)CCc3ccc(O)c(O)c3)c(O)cc2OC1
275 0.088888889 JFHRRMPKQNBJOD-UHFFFAOYSA-N OCC(C(C(=O)O)Cc1cccc(c1)O)Cc1cccc(c1)O
276 0.088888889 TWKDLSXTRKIMAO-UHFFFAOYSA-N CC(=C)C1Oc2c(C1OC(=O)C(=C(O)C)C)cc(cc2)C(=O)C
277 0.088888889 VXKXPZQAPFMQNH-UHFFFAOYSA-N CC(=CCc1c(O)cc(c2c1OC(C#C2)c1ccc(cc1O)O)O)C
278 0.088888889 ZLCSJOPDZMBUBJ-KTKRTIGZSA-N COc1cc(C=C/Oc2ccc(cc2OC)C(=O)C)ccc1OC(=O)C
279 0.088888889 FGJPRSIWRQXEEG-UHFFFAOYSA-N CC(=CCC1=C(O)C23C(C=C1O)(O2)OC(=CC3=O)c1ccccc1)C
280 0.088888889 ZLCSJOPDZMBUBJ-MDZDMXLPSA-N COc1cc(C=COc2ccc(cc2OC)C(=O)C)ccc1OC(=O)C
281 0.088888889 QPTPECQGTROFNS-UHFFFAOYSA-N CCOC1=CC=C(C=C1OC)C(=O)C(CO)OC1=CC=CC=C1
282 0.088888889 JRWXFOFDIRHTQG-GRNKITJOSA-N COc1cc(ccc1O)[C@H](C=Cc2ccc(O)cc2)[C@H](O)CO
283 0.088888889 DQAKTWJMKAIIDV-AVYPCKFXSA-N OC(C1COCC1Cc2ccc3OCOc3c2)c4ccc5OCOc5c4
284 0.088888889 FGUNSFXWMJEZSA-UHFFFAOYSA-N CC(=CC(c1c(O)cc(c2c1OC(c1ccccc1)C(C2=O)O)O)O)C
285 0.086956522 UODCLUUCDHEHTH-WMJZJUHNSA-N COc1cc(O)cc(c1)C(C=C/c2ccc(O)cc2)C(O)CO
286 0.086956522 FSZBTZNYTSZCLQ-UHFFFAOYSA-N Oc1ccc(c(c1)O)C1COC2=C(CCC(O)(C)C)C#CC(=C2C1=O)O
287 0.086956522 XCMICCXLNOOUBF-UHFFFAOYSA-N C1(OC)=CC2OC(C3C=CC(OC)=CC=3)CC(O)C=2C(OC)=C1
288 0.086956522 YIJQKWJVYOKLIC-UHFFFAOYSA-N COC1=C(OC2=CC=C(CO)C=C2)C=C(C=C1)C1OCCCO1
289 0.086956522 NTHDEVCKORPCCW-UHFFFAOYSA-N CC(=CCOc1c(O)cc(c2c1OC(c1ccccc1)C(C2=O)O)O)C
290 0.086956522 BOLJCTQPTZJTBQ-ZDUSSCGKSA-N COc1ccc(CC2COc3c(C)c(OC)c(C=O)c(O)c3C2=O)cc1
291 0.086956522 XCMICCXLNOOUBF-LSDHHAIUSA-N COc1ccc(cc1)C2CC(O)c3c(OC)cc(OC)cc3O2
292 0.086956522 DECAFQNQVVPXBG-UHFFFAOYSA-N CC=C(C(=O)OC1C(Oc2c1cc(C(=O)C)c(c2)O)C(=C)C)C
293 0.086956522 REDXERMHTSALOL-ZWKOTPCHSA-N CC(=CC(=O)OC1C(Oc2cc(O)c(cc12)C(=O)C)C(=C)C)C
294 0.086956522 XCMICCXLNOOUBF-CABCVRRESA-N COc1ccc(cc1)[C@@H]2C[C@@H](O)c3c(OC)cc(OC)cc3O2
295 0.086956522 CCQYTBSOADZYAG-ZQGRQUNCSA-N CC(=C)C1Cc2c(O1)cc(O)c3C4Oc5cc(O)ccc5C4COc23
296 0.086956522 NSKDJRUUEJWZEF-GQCTYLIASA-N COc1ccc(O)c(C=CCc2ccc(OC)c(O)c2OC)c1
297 0.086956522 XCMICCXLNOOUBF-HUUCEWRRSA-N COc1ccc(cc1)C2CC(O)c3c(OC)cc(OC)cc3O2
298 0.086956522 FHNFSEGMYLPGGU-UHFFFAOYSA-N CC=C(C(=O)OC1C(Oc2c1c(O)c(cc2)C(=O)C)C(=C)C)C
299 0.086956522 CCQYTBSOADZYAG-UHFFFAOYSA-N C12OC(C(C)=C)CC=1C1OCC3C4=CC=C(O)C=C4OC3C=1C(O)=C2
300 0.085106383 DECAFQNQVVPXBG-IRMRGROASA-N CC=C(C)/C(=O)OC1C(Oc2cc(O)c(cc12)C(=O)C)C(=C)C
301 0.085106383 VEAIFZUUXITIHM-CYBMUJFWSA-N COc1ccc(C[C@@H]2COc3c(C=O)c(O)c(C)c(OC)c3C2=O)cc1
302 0.085106383 DECAFQNQVVPXBG-OGNIYVCYSA-N CC=C(/C)C(=O)OC1C(Oc2cc(O)c(cc12)C(=O)C)C(=C)C
303 0.085106383 DECAFQNQVVPXBG-HJMWAZGYSA-N CC=C(C)/C(=O)OC1C(Oc2cc(O)c(cc12)C(=O)C)C(=C)C
304 0.085106383 BDPWAJXXQWRYNV-HNNXBMFYSA-N C1(O)C=C2O[C@H](C3C=CC(O)=C(O)C=3)CC(=O)C2=C(O)C=1C(C)(C)C=C
305 0.085106383 NWTJZNJOYURMRZ-UHFFFAOYSA-N CC=C(C(=O)OC1C(Oc2c1cc(cc2O)C(=O)C)C(=C)C)C
306 0.085106383 DECAFQNQVVPXBG-DTIZEGCPSA-N CC=C(/C)C(=O)OC1C(Oc2cc(O)c(cc12)C(=O)C)C(=C)C
307 0.085106383 KVBOXPUNLWXDCR-IRMRGROASA-N CC=C(C)/C(=O)OC1C(Oc2cc(C(=O)C)c(O)cc12)C(=C)C
308 0.085106383 OJCPRXZOVVHWKG-GQCTYLIASA-N COc1ccc(O)c(C=CCc2ccc(O)c(OC)c2OC)c1
309 0.085106383 DECAFQNQVVPXBG-XRMLWCHGSA-N CC=C(C)/C(=O)OC1C(Oc2cc(O)c(cc12)C(=O)C)C(=C)C
310 0.085106383 DECAFQNQVVPXBG-YIGKEOEDSA-N CC=C(C)/C(=O)OC1C(Oc2cc(O)c(cc12)C(=O)C)C(=C)C
311 0.083333333 QIHWIJMDERARRV-UHFFFAOYSA-N OCC=C(C(=O)OC1C(Oc2c1cc(cc2)C(=O)C)C(=C)C)C
312 0.083333333 YGHUBLDSNHIAAP-UHFFFAOYSA-N CCOC(=O)C(C(OC(C)=O)C1=CC=C2OCOC2=C1)C1=CC=CC=C1
313 0.083333333 UBIVNHCKAKZDTK-UHFFFAOYSA-N COC1=CC(=CC#C1)CC1COC(=O)C1(O)Cc1ccc(c(c1)OC)O
314 0.083333333 PSRXBIVVQYDUHH-ZZXKWVIFSA-N C1=CC(O)=C(O)C=C1/C=C/C(=O)C1C(O)=C2C=CC(C)(C)OC2=CC=1
315 0.083333333 DRINPSPXKOABIM-UHFFFAOYSA-N CC(=CCc1c(O)cc2c(c1O)C(=O)C(C(O2)O)c1ccc(cc1)O)C
316 0.083333333 ACVUCXHKACKHFE-MRXNPFEDSA-N CC1(C)CCc2c(O1)cc(O)c3C(=O)CC(Oc23)c4ccc(O)cc4O
317 0.083333333 RQPOBISBRSOSJZ-UHFFFAOYSA-N CC=C(C(=O)OC1C(Oc2c1cc(cc2)C(=O)C)C(=C)C)CO
318 0.083333333 ACVUCXHKACKHFE-INIZCTEOSA-N C12OC(C)(C)CCC=1C1O[C@H](C3C=CC(O)=CC=3O)CC(=O)C=1C(O)=C2
319 0.083333333 DETHQUNJSWMTLC-UHFFFAOYSA-N Oc1ccc(c(c1)O)C1COC2=C(C1=O)C(=CC1C2C=CC(O1)(C)C)O
320 0.083333333 FGBLCTMENWKYLA-UHFFFAOYSA-N CCOC(=O)CCCCCC(=O)C1=CC=CC=C1C(F)(F)F
321 0.081632653 RJVKWKAOIHNOQD-UHFFFAOYSA-N COc1cc(ccc1O)CC1COC(=O)C1=Cc1ccc(c(c1)OC)O
322 0.081632653 RJVKWKAOIHNOQD-QDECMSLZSA-N COc1cc(CC2COC(=O)/C/2=Cc3ccc(O)c(OC)c3)ccc1O
323 0.081632653 KJDAAOYUZGFRAB-UHFFFAOYSA-N O=C1OCC(C1CC1C=CC2=C(C1)OCO2)Cc1ccc2c(c1)OCO2
324 0.081632653 RJVKWKAOIHNOQD-GFKDLEGOSA-N COc1cc(CC2COC(=O)/C/2=C/c3ccc(O)c(OC)c3)ccc1O
325 0.081632653 RJVKWKAOIHNOQD-VLHYRRCOSA-N COc1cc(CC2COC(=O)/C/2=C/c3ccc(O)c(OC)c3)ccc1O
326 0.081632653 UIIGPTIHUDSECO-UHFFFAOYSA-N Oc1ccc(c(c1)O)C1COc2c(C1=O)c(O)cc1c2CCC(O1)(C)C
327 0.081632653 NFAAULYTGYCSKM-LSDHHAIUSA-N COc1cc(CC2COC(=O)C2Cc3ccc4OCOc4c3)ccc1O
328 0.081632653 FZJXAOSXMDBKMU-UHFFFAOYSA-N Oc1ccc(c(c1)O)C1COc2c(C1=O)ccc(c2CC1OC1(C)C)O
329 0.081632653 MERHMOCEIBOOMA-UHFFFAOYSA-N CC(=CCC1=C(C=C(C2=C1OCC(C2=O)C3=C(C=C(C=C3)O)O)O)O)C
330 0.081632653 YGQBKZGYLCQCDU-KXBFYZLASA-N COc1ccc(cc1OC)[C@@H]2Oc3c(O)cc(C=CC=O)cc3[C@@H]2CO
331 0.081632653 YGQBKZGYLCQCDU-GWKPYITFSA-N COc1ccc(cc1OC)C2Oc3c(O)cc(C=CC=O)cc3C2CO
332 0.081632653 YGQBKZGYLCQCDU-AABORUILSA-N COc1ccc(cc1OC)C2Oc3c(O)cc(C=CC=O)cc3C2CO
333 0.081632653 DLPUXFZXLXYDEF-UHFFFAOYSA-N CCOC(=O)CCCCCC(=O)C1=CC=C(C=C1)C(F)(F)F
334 0.081632653 RICAXFIYDCACCQ-UHFFFAOYSA-N CCOC(=O)CCCCCC(=O)C1=CC(=CC=C1)C(F)(F)F
335 0.081632653 RJVKWKAOIHNOQD-QVTJDRNWSA-N COc1cc(CC2COC(=O)/C/2=Cc3ccc(O)c(OC)c3)ccc1O
336 0.08 AMCPULFLJZMXJI-UHFFFAOYSA-N C1(O)C(C/C=C(\C)/C)=C(O)C2C(=O)C(C3=C(O)C=C(O)C=C3)COC=2C=1
337 0.08 VBOYLFNGTSLAAZ-SFHVURJKSA-N CC(=CCC1=C(C=C(C2=C1O[C@@H](CC2=O)C3=C(C=C(C=C3)O)O)O)O)C
338 0.08 LSZXECDTRYGLBE-UHFFFAOYSA-N Oc1ccc(cc1)C1OC(C(C1C)(C)O)c1ccc(c(c1)O)O
339 0.08 PTCQMTIZKRQKPD-UHFFFAOYSA-N CC(=CCOc1c(O)ccc2c1OCC(C2=O)c1ccc(cc1O)O)C
340 0.08 WGVLNMHOPQIHBT-UHFFFAOYSA-N CC(=CCC12OC2(O)C=CC2=C1OCC(C2=O)c1ccc(cc1O)O)C
341 0.08 AMCPULFLJZMXJI-CQSZACIVSA-N CC(=CCc1c(O)cc2OCC(C(=O)c2c1O)c3ccc(O)cc3O)C
342 0.08 QMYILUYFNCCEPY-UHFFFAOYSA-N CC(C)=CCC1=C(O)C2=C(OC(CC2=O)C2=C(O)C=C(O)C=C2)C=C1O
343 0.08 VBOYLFNGTSLAAZ-UHFFFAOYSA-N CC(C)=CCC1=C2OC(CC(=O)C2=C(O)C=C1O)C1=C(O)C=C(O)C=C1
344 0.08 MERHMOCEIBOOMA-CQSZACIVSA-N CC(=CCc1c(O)cc(O)c2C(=O)C(COc12)c3ccc(O)cc3O)C
345 0.08 QMYILUYFNCCEPY-KRWDZBQOSA-N CC(=CCc1c(O)cc2OC(CC(=O)c2c1O)c3ccc(O)cc3O)C
346 0.08 KFRFKADPWMMWFJ-UHFFFAOYSA-N CCC(=C(C(=CC(=O)O)C=CC(=O)O)CC)c1ccc(cc1)O
347 0.078431373 UPSRXWDWIBMDPV-RQJZHBNNSA-N CC=C(C)/C(=O)OC1C(Oc2ccc(cc12)C(=O)C)C(=C)CO
348 0.078431373 MUHYZOUTBIBLQX-UHFFFAOYSA-N CC(=CCC1=C(O)C=CC23C1(OCC(C3=O)c1ccc(cc1O)O)O2)C
349 0.078431373 QEVDWGODGRNNIF-UHFFFAOYSA-N CCC(=C(c1ccc(cc1)O)CC)C1=COC(C=C1)(O)C(=O)O
350 0.078431373 UPSRXWDWIBMDPV-PABLWJOXSA-N CC=C(C)/C(=O)OC1C(Oc2ccc(cc12)C(=O)C)C(=C)CO
351 0.078431373 UVHCZQYWUFAXOI-UHFFFAOYSA-N CCCCOCCOCCOS(=O)(=O)C1=CC=C(C)C=C1
352 0.078431373 IMZVJDUASUPZQK-KRWDZBQOSA-N CC(=CCC(OC(=O)C)c1coc(c1)c2cc(O)ccc2O)C
353 0.076923077 KBEFFXBSHFUQLT-UHFFFAOYSA-N C1(O)=CC2OC(C3C=C(O)C(O)=CC=3)CC(=O)C=2C(O)=C1C/C=C(\C)/C
354 0.076923077 JBUWKZQDBATGNI-UHFFFAOYSA-N CC(=CCc1c(O)cc2c(c1O)C(=O)CC(O2)C1=CC2C(C=C1)(O2)O)C
355 0.076923077 KBEFFXBSHFUQLT-KRWDZBQOSA-N CC(=CCc1c(O)cc2OC(CC(=O)c2c1O)c3ccc(O)c(O)c3)C
356 0.076923077 UYQOLTUJESFUSW-ZLSGJYCMSA-N COc1ccc2OC(C(CO)c2c1)c3cc(O)c(C=CC=O)cc3OC
357 0.076923077 VWPRXANDAHLYGY-UHFFFAOYSA-N CC(=CCc1c(O)cc(c2c1OC(CC2=O)C1=CC2C(C=C1)(O2)O)O)C
358 0.076923077 XJUDJFVOICLOMY-UHFFFAOYSA-N C1(O)=C(C/C=C(\C)/C)C2OC(C3C=C(O)C(O)=CC=3)CC(=O)C=2C(O)=C1
359 0.076923077 UPSRXWDWIBMDPV-UHFFFAOYSA-N OCC(=C)C1Oc2c(C1OC(=O)C(=CC)C)cc(cc2)C(=O)C
360 0.076923077 XJUDJFVOICLOMY-SFHVURJKSA-N CC(=CCc1c(O)cc(O)c2C(=O)CC(Oc12)c3ccc(O)c(O)c3)C
361 0.075471698 JTAQYRPUKPLJQC-UHFFFAOYSA-N OCC1C(OC(C1C)c1ccc(cc1)O)c1ccc(c(c1)O)O
362 0.075471698 QXCWXWCCJJQVLM-UHFFFAOYSA-N CCOC(=O)C(C(=O)C(=O)OCC)C1=CCCC2=CC=CC=C12
363 0.075471698 NOBDVIYKPUWHIT-UHFFFAOYSA-N CC=C(C(=O)OC1C(Oc2c1cc(cc2)C(=O)CO)C(=C)C)C
364 0.075471698 BPXBYEVXQPCABW-UHFFFAOYSA-N CC(=CCC1=C(O)C2C(C=C1O)(O)OC=C(C2=O)c1ccc(cc1)O)C
365 0.075471698 MWRBZKQQDKSICX-UHFFFAOYSA-N CC1C(OC(C1C)C1=CC23C(C=C1)(O3)OCO2)c1ccc2c(c1)OCO2
366 0.074074074 VWCMKGIHBCYBRF-UHFFFAOYSA-N OC1=CC2=C(C(C1O)O)C1C(CO2)c2c(O1)c1C=CC(Oc1cc2)(C)C
367 0.072727273 MXGJVPJCSAOXAX-UHFFFAOYSA-N C=CCC1(O)C=CC(=C(C1O)c1cc(C=CCO)ccc1O)O
368 0.072727273 UKMWZFUJRDIIEJ-UHFFFAOYSA-N Oc1ccc(c(c1)O)C1COc2c(C1=O)ccc(c2CC(=C(C)C)O)O
369 0.071428571 MZMGICPQNSXAGE-SRSSHDMCSA-N CC[C@H](C)C(=O)[C@@H]1[C@H]2C3=COC(=CC3=CC(=O)[C@]2(C)OC1=O)C
370 0.071428571 KANZORULDOYLAL-UHFFFAOYSA-N OC(=O)C=C(C=CC(=O)C1COc2c(C1)ccc1c2C=CC(O1)(C)C)O
371 0.071428571 MZMGICPQNSXAGE-OKFUAKNZSA-N CCC(C)C(=O)C1C2C3=COC(=CC3=CC(=O)C2(C)OC1=O)C
372 0.071428571 FCKYPFKIMJOIGR-UHFFFAOYSA-N Oc1ccc(cc1C1=C(O)C(C(C(=C1)CC=C)O)O)C=CCO
373 0.070175439 KWOIBLQLEBNIIX-UHFFFAOYSA-N Oc1ccc(cc1)C1OC(C(C1C)C)C12C=CC(=C(C2O1)O)O
374 0.070175439 JCNFJRRMAOYKBP-LNARHQNUSA-N CC12CCCC3C(=O)OCC13C(=O)C=CC24CC(OC4=O)c5cocc5
375 0.066666667 NEICCRAGMOQDIK-UHFFFAOYSA-N CC(=CCc1c(O)cc(c2c1OCC(=C1C=CC(=CC1O)O)C2=O)O)C
376 0.063492063 ZJCBXHAUYZHMSR-UHFFFAOYSA-N O=CC=C1C(=C(C(=O)O)CC=C(C)C)OC2C1COc1c2ccc(c1)O
377 0.052631579 AMLDVRKMVNSTCD-UHFFFAOYSA-N O=C1N(CC2=CC=CC=C2)C=NC2=C1N(CC1=CC=CC=C1)C=N2
378 0.052631579 YNQHOHUUPDWPFW-UHFFFAOYSA-N O=C1NNC(=O)C2=C1N=C(SC1CCCCC1)N2CC1=CC=CC=C1
379 0.052631579 KVUZVBGGLCNPQI-UHFFFAOYSA-N CC1(C)OC2=CC3=C(OC4C5=C(OCC34O)C=C(O)C=C5)C=C2C=C1
380 0.052631579 QRLJHLHVDMQXPO-UHFFFAOYSA-N COC1=CC2=C(CC=C(C)CO2)C2=C1C=C(O2)C1=CC(O)=CC(O)=C1
381 0.052631579 VHTMXGXGHDTJGH-UHFFFAOYSA-N CC1=CC(C)=C(SC2C3=CC=CC=C3C3=CC=CC=C23)C(C)=C1
382 0.052631579 ABGNFLATGXMICB-UHFFFAOYSA-N COc1cc(cc(OC)c1OC)c2oc3c(OC)cc(C=O)cc3c2C
383 0.052631579 IHUIBZRSQQIDMU-UHFFFAOYSA-N CC1=NC2=C(N(C=N2)C2=CC=CC=C2)C(=O)N1CC1=CC=CC=C1
384 0.052631579 NUTMIIGYLXAMIY-UHFFFAOYSA-N CP(C)(=O)CN(CC1=CC=CC=C1)C(=O)NC1=CC=CC=C1
385 0.052631579 ZBTYHECJEINCMD-UHFFFAOYSA-N C1(O)C=CC2C3OC4=CC5OC(C)(C)C=CC=5C=C4C3(O)COC=2C=1
386 0.052631579 WMVZNYSFBVJLST-UHFFFAOYSA-N CCN(CC)C1=CC=C(C=C1)C1=NC(Cl)=C(O1)C1=CC=C(OC)C=C1
387 0.052631579 WHYQQRXNLARTFB-UHFFFAOYSA-N CC1=CC(C)=C(P=C(C2=CC=CC=C2)C2=CC=CC=C2)C(C)=C1
388 0.052631579 QUPMMHPFKINRDE-UHFFFAOYSA-N COC1=C(C=C(C=C1)B(O)O)S(=O)(=O)NCC1=CC=CC=C1
389 0.052631579 UFWCPPZHUZPDQI-UHFFFAOYSA-N CCCC1C(C2=CC=CC=C2)C(C#N)(C#N)C(CC1=O)(C#N)C#N
390 0.052631579 ZQRJZBYXLDCLFV-UHFFFAOYSA-N NC1=C2C(NC=C2C2=CC(OCC3=CC=CC=C3)=CC=C2)=NC=N1
391 0.052631579 IRZJGMPCZMFNQP-UHFFFAOYSA-N NC1=C(C=C(Cl)C=C1)C1(O)CCN(CC2=CC=CC=C2)CC1
392 0.052631579 JKWZAHRFHHYKPB-UHFFFAOYSA-N COC(=O)C(=C(C(=O)OC)C1=CC=C(OC)C=C1)C1=CC=C(OC)C=C1
393 0.052631579 IGHKQDYFBJBNNU-UHFFFAOYSA-N COC1=CC2=C(C=C1)C(=O)C(C)=C(O2)C1=CC(OC)=C(OC)C(OC)=C1
394 0.052631579 YTGSFSDFFSTUOY-UHFFFAOYSA-N COC1=CC=CC(=C1)C1=C2N=CN(CC3=CC=CC=C3)C2=NC=N1
395 0.052631579 LLOVWVQENNOSPH-UHFFFAOYSA-N ClC1=CC=CC=C1N1CCN(CCOC2=CC=CC=C2)CC1
396 0.052631579 PWDIDOHDZCVMMV-UHFFFAOYSA-N ClC1=CC2=C(OC(=O)N2CN2CCC(CC3=CC=CC=C3)CC2)C=C1
397 0.052631579 LQPKNOXKQAQTIU-UHFFFAOYSA-N CC(C)(C=C)c1cc2C=C(C(=O)Oc2cc1O)c3ccc(O)cc3O
398 0.052631579 AETKISXOLOKTJV-UHFFFAOYSA-N COc1ccccc1C2=C(O)C(=O)c3c(OC)c(C)c(OC)c(C)c3O2
399 0.052631579 ODLVVUHNOFUKSW-UHFFFAOYSA-N S1C(=CC(=CC2=CC=CC=C2)C=C1C1=CC=CC=C1)C1=CC=CC=C1
400 0.052631579 LPBCEPCPEBQEIW-UHFFFAOYSA-N COC1=C(OC)C(OCC2=CC=CC=C2)=CC(CCC(O)=O)=C1
401 0.052631579 FRKJGFHTBOKCKM-JNAXZKDPSA-N CO[C@H]1C[C@]2(C)c3ccc4C(=O)CCc4c3C(=O)c5occ([C@H]1O)c25
402 0.052631579 MXQYGQVHWVJAMQ-UHFFFAOYSA-N CCCCP(CCCC)CC[Sn](C)(C)C
403 0.052631579 VUTHNCVIDWOEJW-UHFFFAOYSA-N COc1ccc(CCC2=CC(=O)c3cc(OC)c(OC)cc3O2)cc1O
404 0.052631579 WJIPVIAUQHRXMB-UHFFFAOYSA-N NC1=NC=NC2=C1C(C=N2)C1=CC(OCC2=CC=CC=C2)=CC=C1
405 0.052631579 GVGLTLSHSVZGHM-UHFFFAOYSA-N OC1=CC=C(C=C1)C1=CC2=C(N1)N=CN=C2NCC1=CC=CC=C1
406 0.052631579 QHDFHLCMHUTWHD-UHFFFAOYSA-N CC1=CC=C(C=C1)C1=NN=C(N1C1=CC=CC=C1)C1=CC=C(C=C1)[N+]([O-])=O
407 0.052631579 NJDJHKVEQSDECW-UHFFFAOYSA-N OP(=O)(C(NCC1=CC=CC=C1)C1=CN=CC=C1)C1=CC=CC=C1
408 0.052631579 AUFUVCDMIHBGNN-UHFFFAOYSA-N COC1=CC2=C(OC(CN3CCN(CC3)C3=CC=C(Cl)C=C3)=C2)C=C1
409 0.052631579 OOOMLVMYVXQODO-UHFFFAOYSA-N COc1cc(CCC2=CC(=O)c3cc(OC)c(OC)cc3O2)ccc1O
410 0.052631579 HUCRTLAVPVEZBO-UHFFFAOYSA-N CC(O[Si](C)(C)C)C1=CC=CC=C1SC1=CC=C(C)C=C1
411 0.052631579 VSXVGIMVWUCNLL-FQEVSTJZSA-N COc1cc(cc(OC)c1O)[C@]2(OC)C(=O)C=Cc3cccc(OC)c23
412 0.052631579 RYHLMQGPIHTNCA-UHFFFAOYSA-N COC1=CC=C(CC(=O)C2=CC(OC)=C(OC)C(OC)=C2)C=C1
413 0.052631579 HEPGQOLUAHZZSN-UHFFFAOYSA-N O=C1N(CC2=CC=CC=C2)C=NC2=C1N=CN2CC1=CC=CC=C1
414 0.052631579 AIFOQJILEFAYJB-UHFFFAOYSA-N O=C(NCC1=CC=CC=C1)C1=CNN=C1C1C=C2C=CC=CC2=N1
415 0.052631579 RWZXODOMRQGVPC-UHFFFAOYSA-N O=C(NCC1=CC=CC=C1)C1=CC2=CC(N=C2C=C1)C1=NNC=C1
416 0.052631579 BTJPRYLWHLOTET-UHFFFAOYSA-N O=C(NCC1=CC=CC=C1)C1=CC=CC2=NC(C=C12)C1=NNC=C1
417 0.052631579 KVAASKWWZAXYHC-UHFFFAOYSA-N O=C(NCC1=CC=CC=C1)C1=CC2=NC(C=C2C=C1)C1=NNC=C1
418 0.052631579 SNPYTKPQXKRFJJ-UHFFFAOYSA-N Cc1ccccc1N1CCN(CC2C=NC(=S)NC2=O)CC1
419 0.052631579 ZBTYHECJEINCMD-UYAOXDASSA-N CC1(C)Oc2cc3OC4c5ccc(O)cc5OCC4(O)c3cc2C=C1
420 0.052631579 DSSZFDQNUHFELI-UHFFFAOYSA-N COc1ccc(cc1)c1cc(=O)c2c(o1)c(C)c(c(c2OC)OC)OC
421 0.052631579 UACOHKIHGINNAL-UHFFFAOYSA-N COc1ccc(cc1)c1oc2cc(OC)c(c(c2c(=O)c1C)OC)OC
422 0.052631579 KQIFBMDTKZJCEK-UHFFFAOYSA-N ClC1=CC=C(C=C1)C(=O)NC(C1=CC=CC=C1)C1=CC=CC=C1
423 0.052631579 AGLNJKKNOKWJFU-UHFFFAOYSA-N OC1=CC2(C(C(=C1)O)C(=O)CC(O2)c1cc(O)c(c(c1)O)O)N
424 0.052631579 YIVXDBMXXMCZQI-UHFFFAOYSA-N COc1cc2CCc3cc(OC)c(OC)cc3c2c(OC)c1O
425 0.052631579 ZBTYHECJEINCMD-AZUAARDMSA-N CC1(C)Oc2cc3OC4c5ccc(O)cc5OCC4(O)c3cc2C=C1
426 0.052631579 YOOONDNYBNUROL-UHFFFAOYSA-N OC1=CC=CC=C1CN=NC(S)=NC1=CC=CC2=CC=CC=C12
427 0.052631579 QKMVQLROCPMMAQ-UHFFFAOYSA-N OP(=O)(C(NCC1=CC=CC=C1)C1=CC=NC=C1)C1=CC=CC=C1
428 0.052631579 ZBTYHECJEINCMD-QUCCMNQESA-N CC1(C)Oc2cc3OC4c5ccc(O)cc5OCC4(O)c3cc2C=C1
429 0.052631579 KWYVPSVMYXZKBJ-UHFFFAOYSA-N CC(C)C1=CC2=C(C=C3C=C(O)C(=O)C(C)(C)C3=CC2=O)C(=O)C1=O
430 0.052631579 GKEWZBRIASMMCY-UHFFFAOYSA-N CC(C)CC(=O)c1c(O)cc(O)c2C(=CC(=O)Oc12)c3ccccc3
431 0.052631579 SBAFZHVHAYIGBC-UHFFFAOYSA-N ClC1=CC=C(C=C1)N=CC1=CC=C(OCC2=CC=CC=C2)C=C1
432 0.052631579 QDIDPQAOQDLMCP-UHFFFAOYSA-N COc1cc2CCc3cc(O)c(OC)c(OC)c3c2cc1OC
433 0.052631579 YKNLIFSOJRQDDZ-UHFFFAOYSA-N COc1cc(cc(OC)c1OC)C(=O)OCCc2ccccc2
434 0.052631579 MHSQPODDPOIAKE-UHFFFAOYSA-N ClC1=CC=CC=C1C(=O)NC(C1=CC=CC=C1)C1=CC=CC=C1
435 0.052631579 YVWWNZPZTBAWBU-UHFFFAOYSA-N COC1=CC=C(C=C1)C1=CN=C(N=C1C1C=CC=CC1=O)C1=CC=NC=N1
436 0.052631579 JZQDINBABPIPPK-UHFFFAOYSA-N CCCCNC(=O)C(CC1=CC=CC=C1)=NC(=O)C1=CC=C(Cl)C=C1
437 0.052631579 KVUZVBGGLCNPQI-AZUAARDMSA-N CC1(C)Oc2cc3c(OC4c5ccc(O)cc5OCC34O)cc2C=C1
438 0.052631579 RBPOCCPKKHFHGF-UHFFFAOYSA-N COc1cc2c(CCc3c(OC)c(OC)c(OC)cc23)cc1O
439 0.052631579 BXGHBKTYAIAELJ-BTDLBPIBSA-N OC1CCC(=O)c2c(ccc(O)c12)C3CCC(=O)c4c(O)cccc34
440 0.052631579 KQONKDIXCQJDEF-UHFFFAOYSA-N OC1CCCC2=NC3=C(C=CC(Cl)=C3)C(=NCC3=CC=CC=C3)C12
441 0.052631579 OIGUFIZIMWCLAK-UHFFFAOYSA-N COC1=C(OC)C=C(C=C1)C(=O)C1=C2C(O)=CC=CC2=C(OC)C=C1
442 0.052631579 FQPRGHQEBWHSID-UHFFFAOYSA-N CCN1N=C(C)C(NC(=O)C2=CC=C(Cl)C=C2)=C1C(=O)OC
443 0.052631579 PYWGEQMZEYKAHN-UHFFFAOYSA-N COc1cc2oc(cc(=O)c2c(c1OC)OC)c1ccc(c(c1)C)OC
444 0.052631579 RESASLAWUHZDGH-UHFFFAOYSA-N COC1=C(OC)C(C(=O)C=CC2=CC=CC=C2)=C(OC)C2=C1OC=C2
445 0.052631579 IFHYIQSUBZXSBP-LLVKDONJSA-N CC[C@@H](C)C(=O)c1c(O)cc(O)c2C(=CC(=O)Oc12)c3ccccc3
446 0.052631579 BZQHVSULVGIBQT-UHFFFAOYSA-N COC1=CC=C(CNS(=O)(=O)C2=CC=CC(=C2)B(O)O)C=C1
447 0.052631579 RJPSHDMGSVVHFA-UHFFFAOYSA-N CC1=CC(=O)OC2=C(CN(CC(O)=O)CC(O)=O)C(O)=CC=C12
448 0.052631579 WWMIYHPPIOBWAJ-UHFFFAOYSA-N Clc1ccc2c(c1)C(=NCC(=O)N2CC1CC1)c1ccc(cc1)C
449 0.052631579 WINFXCCVLVWQDW-UHFFFAOYSA-N COc1cc2CCc3cc(OC)c(OC)c(O)c3c2cc1OC
450 0.052631579 RFCRJWVSGCYTQL-UHFFFAOYSA-N Clc1ccc2c(c1)C(=NCC(=O)N2CC1CC1)c1ccccc1C
451 0.052631579 SSSGPYLAGTVRAI-UHFFFAOYSA-N O=C1N=CN(CC2=CC=CC=C2)C2=C1N(CC1=CC=CC=C1)C=N2
452 0.052631579 QYWIIGFGXWJFCF-UHFFFAOYSA-N CC1(C)CC(C)(C)C2(OC1(SS2)C1=CC=CC=C1)C1=CC=CC=C1
453 0.052631579 HDSSAHJAEVBUTI-UHFFFAOYSA-N COC1=C(Oc2c(C)c(OC)c(C)c(O)c2C1=O)c3ccc(O)c(C)c3
454 0.052631579 WQYALBMWJNGHIB-UHFFFAOYSA-N COC1=CC=C(C=C1)C(N1CCNCC1)C1=CC=C(Cl)C=C1
455 0.052631579 HFMFEUWHKSJGAV-UHFFFAOYSA-N ClC1=CC=CC(=C1)N1CCN(CCOC2=CC=CC=C2)CC1
456 0.052631579 LPBAKOAUSJMTEN-AZUAARDMSA-N CC1(C)Oc2ccc3c(OC4c5ccc(O)cc5OCC34O)c2C=C1
457 0.052631579 FOFASAXXBNQMOQ-UHFFFAOYSA-N COc1ccc(cc1)c1coc2c(c1=O)c(OC)c(c(c2C)OC)OC
458 0.052631579 JDKCJYGHYSWVPD-UHFFFAOYSA-N COc1ccc(c(c1)C)c1coc2c(c1=O)c(OC)c(c(c2)OC)OC
459 0.052631579 YUPKLRMQDIDQCS-UHFFFAOYSA-N COc1ccc(cc1C)c1coc2c(c1=O)c(OC)c(c(c2)OC)OC
460 0.052631579 LROKNLVNTRTDCU-UHFFFAOYSA-N C1(O)C=CC(C2OC3=CC4OC(C)(C)C=CC=4C(OC)=C3C=2)=C(O)C=1
461 0.052631579 BIPWCGLMKNXBIO-UHFFFAOYSA-N COC1=CC2=C(OC(CN3CCN(CC3)C3=CC=CC=C3Cl)=C2)C=C1
462 0.052631579 PIQPBQRXKPNMMS-UHFFFAOYSA-N NC1=NC(=CS1)C1=CC=C(NC(=O)CNCC2=CC=CC=C2)C=C1
463 0.052631579 BQZGWOSHZKUWAN-UHFFFAOYSA-N COc1ccc(c(c1)C)c1cc(=O)c2c(o1)cc(c(c2OC)OC)OC
464 0.052631579 AWIGPKIEHWXBDW-UHFFFAOYSA-N COC1=CC=C(CNS(=O)(=O)C2=CC=C(C=C2)B(O)O)C=C1
465 0.052631579 SMTIGAXALFVTMH-UHFFFAOYSA-N COc1cc2c(CCc3cc(OC)c(OC)c(OC)c23)cc1O
466 0.052631579 DGZHFYBDAUXVDH-UHFFFAOYSA-N COC1=CC2=C(OC(CN3CCN(CC3)C3=CC(Cl)=CC=C3)=C2)C=C1
467 0.052631579 GARJYENCSGGSDS-UHFFFAOYSA-N Clc1ccc2c(c1)C(=NCC(=O)N2CC1CC1)c1cccc(c1)C
468 0.052631579 LPBAKOAUSJMTEN-UYAOXDASSA-N CC1(C)Oc2ccc3c(OC4c5ccc(O)cc5OCC34O)c2C=C1
469 0.052631579 KZJAQWNHZYHOQP-UHFFFAOYSA-N CCOC(=O)C1=CC=CC=C1C1=CC(OC)=C(OC)C(OC)=C1
470 0.052631579 BNXKCUWSAJIFJN-UHFFFAOYSA-N CC1=CC=CC=C1N=NC1=CC=C(C=C1)N1C(=O)NC2=CC=CC=C2C1=O
471 0.052631579 GUYKQROZHKFJHU-UHFFFAOYSA-N COC1=CC=C(NC2=NC=CN3C(=CN=C23)C2=CC=CC=C2)C=C1
472 0.052631579 IBFBBRQOIORQJM-UHFFFAOYSA-N COc1ccc(cc1OC)c2cc(C=O)cc3ccc(O)c(OC)c23
473 0.052631579 XUWGHCMCSOIKIT-UHFFFAOYSA-N CC(CCc1cc2c(cc1O)oc(=O)c1c2oc2c1ccc(c2)O)C
474 0.052631579 OVSZMXIVNBBARU-UHFFFAOYSA-N C1(OC)=C(C)C2OC(C3C=CC(OC)=CC=3)=C(OC)C(=O)C=2C(O)=C1C
475 0.052631579 LPBAKOAUSJMTEN-UHFFFAOYSA-N Oc1ccc2c(c1)OCC1(C2Oc2c1ccc1c2C=CC(O1)(C)C)O
476 0.052631579 WHYQQRXNLARTFB-UHFFFAOYSA-N CC1=CC(C)=C(P=C(C2=CC=CC=C2)C2=CC=CC=C2)C(C)=C1
477 0.051282051 HEEIPGLYJYTZLW-UHFFFAOYSA-N CCCCOC1=CC=C(C=C1)C(=O)OC1=CC2=C(C=CC(=O)O2)C=C1
478 0.051282051 CGVQDIVBYFHILP-UHFFFAOYSA-N COc1c(oc2ccc(cc12)C(=O)COC(=O)C(C)C)C(=C)C
479 0.051282051 PLWNNNNZWODCEC-UHFFFAOYSA-N COc1ccc2c(c1)OCC(C2)c1ccc(c(c1OC)O)OC
480 0.051282051 YQUNWWFJCGVTPZ-UHFFFAOYSA-N COc1cccc(CCc2cc(OC)c3OCOc3c2)c1OC
481 0.051282051 IBCOASNKDQZSOJ-UHFFFAOYSA-N CC(CCc1c(O)cc2c(c1O)c(=O)c(co2)c1ccc(cc1O)O)C
482 0.051282051 IIIHHROCXRCVMQ-AATRIKPKSA-N COc1cc(OC)cc(C=Cc2ccc(O)c(OC)c2OC)c1
483 0.051282051 ZXNZQHNHLFKSFZ-UHFFFAOYSA-N CC(=CCc1c(O)ccc2C(=O)C(=COc12)c3ccc(O)cc3O)C
484 0.051282051 GMGHCEFKBGBZFD-UHFFFAOYSA-N CCCCC1=CC2=CC=CC=C2C(=C1CCCC)S(Cl)(=O)=O
485 0.051282051 XZHWXGQZQLTSGY-YPMLDQLKSA-N COc1ccc(cc1O)[C@H]2Oc3cc(OC)c(OC)cc3[C@@H]2C
486 0.051282051 MLLDDLICEQDXTO-OKILXGFUSA-N COc1cc(ccc1O)C2COCC2c3ccc(O)c(OC)c3
487 0.051282051 MVSNRTJOHQSETB-UHFFFAOYSA-N CC(CCc1c(O)ccc(c1O)c1coc2c(c1=O)c(O)cc(c2)O)C
488 0.051282051 CEMLQZUSSLCRBU-QPJJXVBHSA-N COC1=C(C)C(=O)Oc2cc(OC)cc(C=Cc3ccc(O)cc3)c12
489 0.051282051 MGMAYCMZWRFXOD-UHFFFAOYSA-N Cc1cc(OC(=O)c2c(C)cc(O)c(C)c2O)c(C)c(O)c1C
490 0.051282051 WDCDYNAIQAFXCL-UHFFFAOYSA-N O=S(=O)(C1=CN(CC2CCCNC2)C2=NC=CC=C12)C1=CC=CC=N1
491 0.051282051 ZPFRAPVRYLGYEC-UHFFFAOYSA-N C1(O)C=CC(C(=O)CCC2C(OC)=CC(OC)=CC=2OC)=CC=1
492 0.05 MTRGGSFXZLGIEL-UHFFFAOYSA-N O=S(=O)(C1=CN(CC2CCCCN2)C2=CC=NC=C12)C1=CC=CC=N1
493 0.05 DSLYEELXLNOMTL-UHFFFAOYSA-N O=C(N1CCN(CCCC2=CC=CC=C2)CC1)C1=CSN=N1
494 0.05 OYGWLTZXZMVTET-AATRIKPKSA-N COc1cc(C=Cc2ccc(OC(=O)C)c(OC)c2)ccc1OC(=O)C
495 0.05 HFNMGYGSEBIWHN-UHFFFAOYSA-N COC1=CC=C(C=C1)C(=O)C1=C(CC(C)=O)OC2=C1C=C(OC)C=C2
496 0.05 SIZLDSWSPXNVIQ-UHFFFAOYSA-N O=C1CCC(O1)C1=CC=C(OC2=CC=C(C=C2)C2CCC(=O)O2)C=C1
497 0.05 VGKYEIFFSOPYEW-UHFFFAOYSA-N CC1=C(O)C=CC(=C1)N=NC1=CC=C(C=C1)N=NC1=CC=CC=C1
498 0.05 SQOAYFPNWVZJQO-UHFFFAOYSA-N COc1ccc(cc1)C(=O)CCc2c(OC)cc(O)cc2OC
499 0.05 BQMZZINBFRGOPA-UHFFFAOYSA-N COC1=CC=C(C=C1)C(CC(O)=O)C1=CC=C(OC)C=C1OC
500 0.05 RIRNLKQWPDFMSS-UHFFFAOYSA-N Oc1ccc2c(c1)OCC1C2OC2=C1C=CC13C2(C=CC(O3)(C)C)O1
501 0.05 FBFVCPMRRZRUBL-UHFFFAOYSA-N Oc1ccc2c(c1)OC1C2(O)COc2c1cc(CC1OC1(C)C)c(c2)O
502 0.05 QGPSKHLFHQTMPB-UHFFFAOYSA-N COc1cc2OC(=O)C(=Cc2cc1COC(=O)C)C(C)(C)C=C
503 0.05 KXBWVUQZNQMUBZ-UHFFFAOYSA-N C12OC(C)(C)C=CC=1C=C(C(=O)CC(=O)C1C=CC(O)=CC=1)C(O)=C2
504 0.05 LWGUMDUPYFUABE-UHFFFAOYSA-N OCC(C(=Cc1ccc2c(c1)OCO2)CO)Cc1ccc2c(c1)OCO2
505 0.05 ROVFSLNMRSOADY-UHFFFAOYSA-N COc1cc(OC)c(c2c1CC(CO2)c1ccc(cc1O)O)C
506 0.05 VFAKBOROEVMBPO-UHFFFAOYSA-N COc1c2CC(COc2cc(c1C)OC)c1ccc(cc1O)O
507 0.05 BLHQCBJSTMDZQA-LBPRGKRZSA-N COc1ccc2CC(COc2c1)c3ccc(OC)c(OC)c3O
508 0.05 IDCWSJWOCJZURF-CYBMUJFWSA-N CCC(C(=O)c1ccc(O)c(OC)c1)c2ccc(O)c(OC)c2
509 0.05 GZVUPXFRZRSDQM-UHFFFAOYSA-N COC1=CC=CC=C1C(=O)NC1=C(CCCCl)C2=CC=CC=C2N1C
510 0.05 GJYBFXGSRUFSER-UHFFFAOYSA-N [O-][N+](=O)C1=CC=C(NC2=CC=C(NC(=S)N3CCCCC3)C=C2)C=C1
511 0.05 PKHNHXIOSSYBJU-CQSZACIVSA-N CC(C)C(=O)OC1Cc2c(OC1(C)C)ccc3C=CC(=O)Oc23
512 0.048780488 SMVCJWPWPBNQEH-UHFFFAOYSA-N Oc1ccc2c(c1)OC1C2(O)COc2c1ccc(c2CC1OC1(C)C)O
513 0.048780488 JJFCAINFJJXZEE-UHFFFAOYSA-N CCOC(O)C(=O)C1=CC=C(OCC2=CC=CC=C2)C(OC)=C1
514 0.048780488 JGZFQFJWEJLXHI-JTQLQIEISA-N COc1c2CCCC(C)c2c(C=O)c3c(COC(=O)C)coc13
515 0.048780488 NFGKDMWKUSDLNS-UHFFFAOYSA-N C1(OC)C(OC)=C(O)C(C(=O)CCC2C=CC=CC=2)=C(OC)C=1
516 0.048780488 NQNHIIKMOIJNCU-UHFFFAOYSA-N COC1=C(OC)C(OC)=C(C(=O)CCC2=CC=CC=C2)C(O)=C1
517 0.048780488 KYZPATXKJDPTQH-UHFFFAOYSA-N C=CC(C1=C(O)C=C(C2C1(O)OC(=C(C2=O)O)c1ccccc1)O)(C)C
518 0.048780488 NRKBFBWPFRCPEA-UHFFFAOYSA-N Oc1cc(O)c2c(c1)OCC1C2Oc2c1ccc1c2C=CC(O1)(C)C
519 0.048780488 XXALTKSNDRQMLU-UHFFFAOYSA-N COc1cc(O)c(CCCc2ccc3OCOc3c2)c(OC)c1
520 0.048780488 QJSBINYNDXOXHY-RMDKCXRXSA-N CC1C(C)C(=O)c2cc3OCOc3cc2C1c4ccc5OCOc5c4
521 0.048780488 QJSBINYNDXOXHY-ZHYXMNDGSA-N CC1C(C)C(=O)c2cc3OCOc3cc2C1c4ccc5OCOc5c4
522 0.047619048 DVHLKEZFXLYDDC-UHFFFAOYSA-N CC1(C)C=Cc2c(O1)ccc1c2OC2C1COC1=C2C=CC2(C1O2)O
523 0.047619048 IWTSXXNTGOOTOD-CSKARUKUSA-N COc1cc(C=Cc2cccc(OC)c2OC(=O)C)ccc1OC(=O)C
524 0.047619048 CENYZPKRCSZCKL-UHFFFAOYSA-N CCCCCCOC1=CC=C(C=C1)N=NC1=CC=C(Cl)C=C1
525 0.047619048 WHPIVPUGOFDUIG-UHFFFAOYSA-N Oc1ccc2c(c1)OCC1C2OC2(C1(O)C=CC1=C2C=CC(O1)(C)C)O
526 0.047619048 BCDVUQMMHHBZPX-UHFFFAOYSA-N CCCCCC(=O)C1=C(O)C2C(=Cc3c(C2=O)c(O)cc(c3)O)C=C1O
527 0.047619048 TZVZEJJBGINZCV-UHFFFAOYSA-N COC1=C(C)C(O)=C(C)C(O)=C1C(=O)CC(O)C1=CC=CC=C1
528 0.047619048 VOGHWSDTSPLGNL-RBQPIFFESA-N CC1C(C)C(O)(C2=C(C=CC3OCOC23)C1=O)c4ccc5OCOc5c4
529 0.047619048 GKMDFUBKMHMEIK-UHFFFAOYSA-N Oc1ccc2c(c1)OCC1C2Oc2c1ccc1c2C(=CC(O1)(C)C)O
530 0.047619048 OGJKUVPKOGUOFB-UHFFFAOYSA-N Oc1ccc2c(c1O)OCC1C2Oc2c1ccc1c2C=CC(O1)(C)C
531 0.047619048 CCEOURQFDBOQKT-UHFFFAOYSA-N Oc1ccc2c(c1)OC(CC2=O)C12C=CC3=C(C2O1)C=CC(O3)(C)C
532 0.047619048 MCXHVPDNVZXDSD-UHFFFAOYSA-N CCCC(NC(N)=O)P(=O)(C1=CC=CC=C1)C1=CC=CC=C1
533 0.047619048 JBQHVGSHZLWWDC-AWEZNQCLSA-N CC(C)C(=O)OC(C)(C)C1Cc2c(O1)ccc3C=CC(=O)Oc23
534 0.047619048 BARZGEQZVUHGGI-UHFFFAOYSA-N COc1cc(O)c(C(=O)c2cc(O)cc3OC(C)(C)C=Cc23)c(OC)c1
535 0.047619048 KGFYDIZALLKOLQ-UHFFFAOYSA-N COC1=CC=C(CCC(=O)C2=C(O)C=C(OC)C=C2OC)C=C1
536 0.047619048 IWTSXXNTGOOTOD-NTMALXAHSA-N COc1cc(C=C/c2cccc(OC)c2OC(=O)C)ccc1OC(=O)C
537 0.047619048 WEHGDIFQMQEGDJ-UHFFFAOYSA-N CC1C(OC(C1(C)O)c1ccc2c(c1)OCO2)c1ccc2c(c1)OCO2
538 0.047619048 PJIAOAQBXXYLRX-UHFFFAOYSA-N COCC(C)OC1=CC(=CC(OCC2=CC=CC=C2)=C1)C(O)=O
539 0.047619048 MHLYJPAHCVLWIK-UHFFFAOYSA-N COc1cc(O)c(C(=O)CCc2cc(C)c(O)c(C)c2)c(O)c1
540 0.047619048 ZHYFVUGWIXNFIT-UHFFFAOYSA-N C=CC(c1c(O)cc(c2c1OC(O)(c1ccccc1)C(C2=O)O)O)(C)C
541 0.046511628 SOSXNTXEQIWXHS-UHFFFAOYSA-N CC(=CC(c1cc2c(cc1O)OCC1(C2Oc2c1ccc(c2)O)O)O)C
542 0.046511628 TYOSYAPQTPUQLB-UHFFFAOYSA-N COC1=C(CO)C(O)=C(C)C(O)=C1C(=O)CCC1=CC=CC=C1
543 0.046511628 XFSDOWDJHGYBRI-UHFFFAOYSA-N Oc1ccc2c(c1)OCC1C2OC2=C1C=CC1(C2(O)C=CC(O1)(C)C)O
544 0.046511628 QKCYTVOXLJNKOY-UHFFFAOYSA-N COC1=C(C(=O)CCC2=CC=CC=C2)C(O)=C(CO)C(O)=C1C
545 0.046511628 MXKUXELSHLHFFP-UHFFFAOYSA-N CC(=CCOc1cc2c(cc1O)OCC1(C2Oc2c1ccc(c2)O)O)C
546 0.046511628 UPPKXOAOTQFCGJ-UHFFFAOYSA-N Oc1ccc(c(c1)O)C1(O)COc2c(C1O)cc1c(c2)OC(C=C1)(C)C
547 0.046511628 AACUPZVQELGPPH-UHFFFAOYSA-N CC(=CCC1C(=Cc2c(C1O)c(=O)c(co2)c1ccc(cc1O)O)O)C
548 0.046511628 QDZCWOXYHWELMX-UHFFFAOYSA-N OC1=CC=CC=C1C(=O)OCCOCCOCC1=CC=CC=C1
549 0.046511628 NFXJIGSOQYQWLV-UZNMPDEFSA-N COc1cc(C=C/CO)cc(c1O)c2cc(C=CC=O)cc(OC)c2O
550 0.046511628 UGBPQIWRBKKITB-UHFFFAOYSA-N CC(=CCc1c(O)cc2c(c1O)C(=O)C(=O)C(O2)c1ccccc1)C
551 0.046511628 ZTBCJNPHLAMXTL-UHFFFAOYSA-N CC(=CCOc1c(O)ccc2c1OCC1(C2Oc2c1ccc(c2)O)O)C
552 0.046511628 YIOLLJGLSQKFKZ-NSHDSACASA-N CC(OC(=O)C)c1cccc2OC(=O)C(=C(O)c12)CC=C(C)C
553 0.046511628 OIMQNUIFGUKSMT-UHFFFAOYSA-N CC(=CCc1c(O)cc(c2c1OC1(OC1C2=O)c1ccccc1)O)C
554 0.046511628 DSFYXWFZOFCQOS-UHFFFAOYSA-N CC(=CCc1c(O)cc2c(c1O)C(=O)C1C(O2)(O1)c1ccccc1)C
555 0.046511628 HPBNFONYALLNQA-UHFFFAOYSA-N CC(=CCC1=C(O)c2c(CC1O)occ(c2=O)c1ccc(cc1O)O)C
556 0.046511628 NZGURNQEJPJORD-UHFFFAOYSA-N COC1=C(CC=C(C)C)C(=O)c2c(COC(=O)C)cccc2O1
557 0.046511628 JMSAQALDGYUHTF-UHFFFAOYSA-N CC(=CC(c1c(O)ccc2c1OCC1(C2Oc2c1ccc(c2)O)O)O)C
558 0.046511628 IDWCGIWCGNQTRZ-UHFFFAOYSA-N COC1=CC=C(OC)C(=C1)N=NC1C(C)=NN(C(N)=S)C1=O
559 0.046511628 ZSRCWAPHRPUSBC-UHFFFAOYSA-N OCC1OC(Oc2cc3CC(Nc3cc2O)C(=O)N)C(C(C1O)O)O
560 0.046511628 WIAOOJALMLCRFP-UHFFFAOYSA-N Oc1ccc(CCc2c(O)c(O)c3CCCCc3c2O)cc1O
561 0.046511628 QCQSZSJHQUUPDV-NSHDSACASA-N COc1cc2OC(=C(C)C)C(=O)c2cc1C(C)OC(=O)C(=C)C
562 0.046511628 YREBTURCYDGSMX-UHFFFAOYSA-N Oc1ccc2c(c1)OC(CC2=O)C1=CC2(C(C=C1)(O)OC(C=C2)(C)C)O
563 0.046511628 XFOSYQDJRJEWFU-UHFFFAOYSA-N Oc1ccc(c(c1)O)C1(O)COc2c(C1O)ccc1c2C=CC(O1)(C)C
564 0.045454545 NPQKUQVJDOVEBT-UHFFFAOYSA-N Oc1ccc2c(c1)OC(CC2=O)c1ccc2c(c1)C(=CC(O2)(C)C)O
565 0.045454545 FLAIIXJXCKNGJY-UHFFFAOYSA-N CC(=CCc1cc2c(c(c1O)O)OCC1(C2Oc2c1ccc(c2)O)O)C
566 0.045454545 BUGSGHXLEHTUMA-UHFFFAOYSA-N COC1=C(CC=C(C)C)C(=O)Oc2cccc(COC(=O)C)c12
567 0.045454545 CXLVKDRAZOBSFD-UHFFFAOYSA-N CC1=CC=CC=C1OCC(O)COC(=O)COC1=CC=CC=C1
568 0.045454545 ZLCZJORNMCGOTR-KBXCAEBGSA-N COc1cc(ccc1O)C2C(CO)C(=Cc3ccc(O)c(OC)c23)C=O
569 0.045454545 RYEWIDJFNMZINW-UHFFFAOYSA-N CCOC1=CC=CC=C1OCCOC1=C(OC)C=C(C=O)C=C1
570 0.045454545 ZUNWTFNKTRYUOQ-HXUWFJFHSA-N CC(C)C1=C(O)C(=O)c2c(C)c3c(OC(=O)C3(C)CC=C)c(O)c2C1=O
571 0.045454545 SSMQPYHEGTVCIU-UHFFFAOYSA-N CC(=CCC1=C(O)C2(C(C=C1O)C(=O)c1c(C2=O)c(O)cc(c1)C)O)C
572 0.045454545 CUSPGVOPDKVOQQ-VOJFVSQTSA-N CC1C(Oc2c(CC=C)cc3OCOc3c12)c4ccc5OCOc5c4
573 0.045454545 GZSYUTXCZVICAQ-UHFFFAOYSA-N O=C1Oc2cc(O)ccc2C2C1c1ccc3c(c1O2)CCC(O3)(C)C
574 0.045454545 BAUASKFBHXQGIL-IJMQKCTASA-N OCC1(O)OC2C(OC2c3ccccc3)C4OC(OC14)c5ccccc5
575 0.045454545 SORHTPFHZRNRHV-UHFFFAOYSA-N CC1=CC=CC=C1NC(=S)NNC(=O)CC1=CNC2=CC=CC=C12
576 0.045454545 WHSTVDMHULNWJB-UHFFFAOYSA-N O=CC(Oc1ccc2c(c1C=O)OCC(C2)c1ccc(cc1O)O)(C)C
577 0.045454545 YEIKYRVOCVOQTN-UHFFFAOYSA-N Oc1ccc2c(c1)OCC1C2Oc2c1cc(c1c2C=CC(O1)(C)C)O
578 0.045454545 DJCJJHZTMCNEGF-UHFFFAOYSA-N OC1Oc2cc(O)ccc2C2C1c1ccc3c(c1O2)C=CC(O3)(C)C
579 0.045454545 AQKDAONMNVFGFR-UHFFFAOYSA-N CC(=CCC1=C(O)C=C(C23C1(OC(c1ccccc1)C(C3=O)O)O2)O)C
580 0.045454545 IHFCTWJGAIQTGI-UHFFFAOYSA-N CNCCNC(=O)C1=C(CCC2=CC=CC=C2)C(Cl)=CC=C1
581 0.045454545 KDJSTLLTSMDRKE-UHFFFAOYSA-N CC(=CCc1c(O)cc(c2c1OC(c1ccccc1)C(=O)C2=O)O)C
582 0.045454545 LCBQAEVFPDQJBJ-UHFFFAOYSA-N C=CC(c1c(O)cc(c(c1O)C(=O)C(=C(c1ccccc1)O)O)O)(C)C
583 0.045454545 VQVFISCMHHFVLM-UHFFFAOYSA-N CCCCCC(=O)c1c(O)cc2c(c1O)C(=O)C1C(=C2)C=C(C=C1O)O
584 0.044444444 DIYWRNLYKJKHAM-UHFFFAOYSA-N OC1OCC(CC2=CC3=C(OCO3)C=C2)C1CC1=CC2=C(OCO2)C=C1
585 0.044444444 WPYRHUOBRSFMIA-UHFFFAOYSA-N Oc1ccc2c(c1)OC(CC2=O)C1=CC2=C(C3C1O3)OC(C=C2)(C)C
586 0.044444444 DIYWRNLYKJKHAM-SIFCLUCFSA-N OC1OCC(Cc2ccc3OCOc3c2)C1Cc4ccc5OCOc5c4
587 0.044444444 YRSOJUCHXHTKQU-QPJJXVBHSA-N CC1(C)Oc2ccc(C(=O)C=Cc3ccc(O)cc3O)c(O)c2C=C1
588 0.044444444 DIYWRNLYKJKHAM-AVYPCKFXSA-N OC1OCC(Cc2ccc3OCOc3c2)C1Cc4ccc5OCOc5c4
589 0.044444444 LKYOLPWSGNGKSH-ZWKOTPCHSA-N OCC(O)C(O)c1ccc(O)c(c1)c2ccc(O)c(CC=C)c2
590 0.044444444 OEBVEVGHBUKKSC-UHFFFAOYSA-N CC(=CCc1c2OCC3(C(c2cc(c1O)O)Oc1c3ccc(c1)O)O)C
591 0.044444444 BVKRECVKFCXMQX-UHFFFAOYSA-N Oc1ccc2c(c1)OCC1C2OC2=C1C1OC1C1=C2C=CC(O1)(C)C
592 0.044444444 OWAHPYXFWKVORU-UHFFFAOYSA-N COC1=CC=C2C=C(C=CC2=C1)C(C)C(=O)OCCOC(C)=O
593 0.044444444 WOIRSMPSDUXFPK-UHFFFAOYSA-N OCC=C1OC(=O)C(OCC2=CC=CC=C2)=C1OCC1=CC=CC=C1
594 0.044444444 XOAITOPKVPRCBZ-UHFFFAOYSA-N CC=C(C(=O)OC1C(OC2=C1C1OC1(C=C2)C(=O)C)C(=C)C)C
595 0.044444444 DIYWRNLYKJKHAM-MDOVXXIYSA-N C1[C@@H]([C@H]([C@H](O1)O)CC2=CC3=C(C=C2)OCO3)CC4=CC5=C(C=C4)OCO5
596 0.044444444 YRSOJUCHXHTKQU-UHFFFAOYSA-N CC1(C)Oc2ccc(C(=O)C=Cc3ccc(O)cc3O)c(O)c2C=C1
597 0.044444444 DIYWRNLYKJKHAM-BXTJHSDWSA-N OC1OCC(Cc2ccc3OCOc3c2)C1Cc4ccc5OCOc5c4
598 0.044444444 IIMVQRNXDIBARY-UHFFFAOYSA-N CC(=CCc1c(O)cc(c2c1OC(c1ccccc1)C(C(=O)O2)O)O)C
599 0.043478261 BSEFXQYKYVMVFJ-UHFFFAOYSA-N CC(=CCc1c(O)cc(cc1O)C(=O)c1cc(C)cc(c1C(=O)O)O)C
600 0.043478261 XSBUIWIOCKDVQV-UHFFFAOYSA-N CC(=CCc1c(O)cc(cc1O)OC=C(c1ccc(cc1)O)C(=O)O)C
601 0.043478261 ZLLYZKKZJSBUKU-UHFFFAOYSA-N OCC1C(OC(C1C)c1ccc2c(c1)OCO2)c1ccc2c(c1)OCO2
602 0.043478261 YNXLBRLMIFUMLD-UHFFFAOYSA-N CC(=C)C(Cc1cc2c(cc1O)OCC1(C2Oc2c1ccc(c2)O)O)O
603 0.043478261 FNCCFOIBJDCERM-UHFFFAOYSA-N CC(=CC(=O)OC1C2C(=C)C(=O)OC2C(=O)C(=C2C1(C)C(=O)C=C2)C)C
604 0.043478261 VRODSKFQYHPYBH-UHFFFAOYSA-N OC1=CC2=C(C3C1O3)C1C(CO2)c2c(O1)c1C=CC(Oc1cc2)(C)C
605 0.043478261 SELGLYYKYLSLRE-UHFFFAOYSA-N CC(=CCC1=C(O)C=C(C2C1(O)OC(=C(C2=O)O)c1ccccc1)O)C
606 0.043478261 TXLALJSADHIRMA-XOBRGWDASA-N C=CCC1CC2(Oc3cc4OCOc4cc3CC=C)OCOC2=CC1=O
607 0.043478261 YCKJMWYVLFOHAG-CYBMUJFWSA-N COc1c(C)c(O)c(C)c2OCC(Cc3ccc4OCOc4c3)C(=O)c12
608 0.043478261 BVHBMPTTZTZCCL-ROUUACIJSA-N OCC(O)C(O)c1ccc(O)c(c1)c2cc(CC=C)ccc2O
609 0.043478261 XSIQQRGPGGRNNX-UHFFFAOYSA-N Oc1ccc2c(c1)OC1C2(O)COc2c1cc(CC(=C(C)C)O)c(c2)O
610 0.043478261 LEFGWTBDVQRGJR-UHFFFAOYSA-N Oc1ccc2c(c1)OC1C2(O)COc2c1ccc(c2CC(=C(C)C)O)O
611 0.043478261 BVHBMPTTZTZCCL-ZWKOTPCHSA-N OCC(O)C(O)c1ccc(O)c(c1)c2cc(CC=C)ccc2O
612 0.043478261 MXUPYQIUFTVHTL-UHFFFAOYSA-N CC(=CCC1=C(O)C2C(C=C1O)(O)OC(=C(C2=O)O)c1ccccc1)C
613 0.043478261 YRLXTHIERLOORU-UHFFFAOYSA-N CC(=CCc1c(O)cc(c(c1O)C(=O)C=C(c1ccc(cc1)O)O)O)C
614 0.042553191 YZRAXFVNSVCADK-UHFFFAOYSA-N OCC1(O)C(Oc2c1ccc(c2)O)c1ccc2c(c1O)C=CC(O2)(C)C
615 0.042553191 PEQFMGCBXKKRFP-UHFFFAOYSA-N CC(=CCc1c(O)cc(c(c1O)C(=O)O)C(=O)c1cc(C)cc(c1)O)C
616 0.042553191 PIKFOIFRDMBQGA-UHFFFAOYSA-N CC(=CCc1c(O)cc2c(c1O)C(=O)C(C(O2)(O)c1ccccc1)O)C
617 0.042553191 NVFPAIIYLSYGFG-UHFFFAOYSA-N CC(=C)C1Oc2c(C1)cc1c(c2)OCC(C1O)(O)c1ccc(cc1O)O
618 0.042553191 ARKUTVZYEZIPJJ-UHFFFAOYSA-N CC(=CC(=O)OC1C2C(=C)C(=O)OC2C(=O)C(=C)C2C1(C)C(=O)C=C2)C
619 0.042553191 TXHKLMFZGFALDQ-UHFFFAOYSA-N CC(=CC(=O)OC1C2=C(OC(=O)C2=C)C(=O)C(C2C1(C)C(=O)C=C2)C)C
620 0.042553191 CZDJEEIZTUDKDU-UHFFFAOYSA-N CC(=CCc1ccc(O)c(C(=O)c2c(O)cc(C)c(O)c2C=O)c1O)C
621 0.042553191 PRYZMAMIPYYBLJ-UHFFFAOYSA-N CCC(OC(=O)ON1C(=O)CCC1=O)OC(=O)C1=CC=CC=C1
622 0.042553191 JFRODXHWQYVLQM-UHFFFAOYSA-N CC(=CCc1c(O)cc(c(c1O)C(=O)C(=Cc1ccc(cc1)O)O)O)C
623 0.042553191 BZBKNMLNRZRXAP-UHFFFAOYSA-N CC(=CCc1c(O)cc2c(c1O)c(=O)cc(o2)C1=CC=CC(C1O)O)C
624 0.042553191 VRQPJYPTNRENPI-UHFFFAOYSA-N CC(=CC(=O)OC1=C2C(=C)C(=O)OC2C(=O)C(C2C1(C)C(=O)C=C2)C)C
625 0.042553191 JOCPSXXUQJXDBI-AUSJPIAWSA-N OCC1C(Cc2ccc3OCOc3c2)COC1c4ccc5OCOc5c4
626 0.042553191 ARPXRJCXDVGZEE-UHFFFAOYSA-N CC(=CC=C(C1=CC(=O)c2c(C1=O)c(O)ccc2O)OC(=O)C(C)C)C
627 0.042553191 CIYHIMKBUUZJOK-UHFFFAOYSA-N CC(=CCc1c(O)cc(c2c1OC(O)(c1ccccc1)C(C2=O)O)O)C
628 0.042553191 JOCPSXXUQJXDBI-SXGZJXTBSA-N OCC1C(Cc2ccc3OCOc3c2)COC1c4ccc5OCOc5c4
629 0.042553191 DOEBWVGPKBCEIM-UHFFFAOYSA-N O=C1OC(=CC2(C1CCC1(C2C2C=CC1(O)C(=O)O2)C)C)c1cocc1
630 0.042553191 JOCPSXXUQJXDBI-QEEYODRMSA-N OCC1C(Cc2ccc3OCOc3c2)COC1c4ccc5OCOc5c4
631 0.042553191 RAACIFORPJAFNB-UHFFFAOYSA-N OC1C2=C(C=CC1(O)O)C1C(CO2)c2c(O1)c1C=CC(Oc1cc2)(C)C
632 0.042553191 APCNQMJROPANDB-UHFFFAOYSA-N CC(=CCc1c(O)cc(c2c1oc(cc2=O)C1=CC=CC(C1O)O)O)C
633 0.042553191 XHZRYEULIMWAFJ-UHFFFAOYSA-N CC(=CCc1c(O)cc(c2c1OC(C(C2=O)O)C12C=CC=CC2O1)O)C
634 0.041666667 KVIOMDMYQSLLQA-AAMISZCHSA-N CC12CC(OC(=O)C1=CCC3(C)C2C4OC(=O)C3(O)C=C4)c5cocc5
635 0.041666667 UKDUDJBQIZLGPB-UHFFFAOYSA-N CC(=CCC1=C(O)C(CC=C1O)c1coc2c(c1=O)c(O)cc(c2)O)C
636 0.041666667 DBVYNXDREGTBRL-HWKANZROSA-N CC1(C)Oc2cc(O)c(cc2C=C1)C(=O)C=Cc3ccc(O)c(O)c3
637 0.041666667 KAQKSYKCXCTGOG-UHFFFAOYSA-N COC1=CC(O)=C(C=C1)C(=O)C(=O)C1=C(O)C(CC=C(C)C)=C(O)C=C1
638 0.041666667 BJVDGVPUXJNXHR-QGZVFWFLSA-N COc1ccc2CC[C@@H](Oc2c1CCO)c3ccc(O)cc3O
639 0.041666667 KVIOMDMYQSLLQA-LMJNLGRISA-N C[C@@]12C[C@H](OC(=O)C1=CC[C@]3(C)[C@H]2[C@@H]4OC(=O)[C@@]3(O)C=C4)c5cocc5
640 0.041666667 WTBKZNQKNKGFGZ-UHFFFAOYSA-N CC(=CCc1c(O)cc(c(c1O)C(=O)C(=C(c1ccccc1)O)O)O)C
641 0.041666667 HIYPIXPNPHSLJC-UHFFFAOYSA-N CC(=C(Cc1c(O)cc(c2c1OC(c1ccccc1)C(C2=O)O)O)O)C
642 0.041666667 SOFLANSGGYWIDO-UHFFFAOYSA-N OCC1(O)C(Oc2c1ccc(c2)O)c1cc2C=CC(Oc2cc1O)(C)C
643 0.041666667 BJVDGVPUXJNXHR-KRWDZBQOSA-N COc1ccc2CCC(Oc2c1CCO)c3ccc(O)cc3O
644 0.041666667 KVIOMDMYQSLLQA-LVNOUGRESA-N CC12CC(OC(=O)C1=CCC3(C)C2C4OC(=O)C3(O)C=C4)c5cocc5
645 0.041666667 KVIOMDMYQSLLQA-UHFFFAOYSA-N O=C1OC(CC2(C1=CCC1(C2C2C=CC1(O)C(=O)O2)C)C)c1cocc1
646 0.041666667 YYQONRZNQKCVAN-UHFFFAOYSA-N CC(=CCC12OC2(O)C=C(C2=C1OC(c1ccccc1)C(C2=O)O)O)C
647 0.041666667 QDUYCYWFHRWFSO-UHFFFAOYSA-N OC=C(C(=O)c1c(O)cc(c(c1O)CC=C(C)C)O)c1ccc(cc1)O
648 0.041666667 OJFPMHLFVDPMGB-UHFFFAOYSA-N CC(=CCc1c(O)cc(c(c1O)C(=O)c1ccc(cc1O)C)C(=O)O)C
649 0.040816327 LMATUKCHHPBMQT-UHFFFAOYSA-N CCC(=C(C1=CC(OC=C1)(O)C(=O)O)CC)c1ccc(cc1)O
650 0.040816327 RGOCZCXOYOIFOK-PXPSOEEZSA-N CC1(C)Oc2c(O)cc(C=CC(=O)c3ccc(O)cc3O)cc2CC1O
651 0.040816327 QMSRVADOVGRPBV-UHFFFAOYSA-N CC1C(OC(C1C)C12C=CC3=C(C2O1)OCO3)c1ccc2c(c1)OCO2
652 0.040816327 GWCSSLSMGCFIFR-LNFBDUAVSA-N COc1cc(ccc1O)C2Oc3c(OC)cc(C=CC=O)cc3C2CO
653 0.040816327 GWCSSLSMGCFIFR-GWKPYITFSA-N COc1cc(ccc1O)C2Oc3c(OC)cc(C=CC=O)cc3C2CO
654 0.040816327 YPNJFJWUZDLZNP-UHFFFAOYSA-N CC(=CCc1c(O)ccc(c1O)C(=O)c1c(O)cc(cc1C(=O)O)C)C
655 0.040816327 HDZDFHQYGJFWNH-MXFOGMGMSA-N COc1cc(ccc1O)[C@@H]2Oc3c(OC)ccc(C=CC=O)c3[C@H]2CO
656 0.040816327 GWCSSLSMGCFIFR-HNAYVOBHSA-N COc1cc(ccc1O)[C@H]2Oc3c(OC)cc(C=CC=O)cc3[C@@H]2CO
657 0.040816327 ULBMBMMLJNHZBG-HECAZONMSA-N COc1cc(O)cc(c1)[C@H]2Oc3c(OC)cc(C=CC=O)cc3[C@@H]2CO
658 0.040816327 GWCSSLSMGCFIFR-KXBFYZLASA-N COc1cc(ccc1O)[C@@H]2Oc3c(OC)cc(C=CC=O)cc3[C@@H]2CO
659 0.040816327 GWCSSLSMGCFIFR-BEFAXECRSA-N COc1cc(ccc1O)[C@@H]2Oc3c(OC)cc(C=CC=O)cc3[C@H]2CO
660 0.040816327 CFLQNVKLYTUBMM-UHFFFAOYSA-N CC(=CCC1=C(O)C2C(C3=C1OC(c1ccccc1)C(C3=O)O)(O2)O)C
661 0.040816327 CGVJXLOGISBYHJ-UHFFFAOYSA-N OCC(=CCc1c(O)ccc2c1OCC1(C2Oc2c1ccc(c2)O)O)C
662 0.04 WSUBTSKYYCQMPF-UHFFFAOYSA-N CC=C(C(=O)OC1C(OC2=C1C=C(C(=O)C)C1C2O1)C(=C)C)C
663 0.04 MNDYJKDSJSXOER-UHFFFAOYSA-N OCC(=CCc1cc2c(cc1O)OCC1(C2Oc2c1ccc(c2)O)O)C
664 0.04 YBSDWHVSWWASRU-UHFFFAOYSA-N OCCOS(=O)OC(COc1ccc(cc1)C(C)(C)C)C
665 0.04 FDTUHSFTKCRNSD-UHFFFAOYSA-N OC(=O)CCC(NC(=O)OCC1=CC=CC=C1)C(=O)NCC(O)=O
666 0.04 AVOACHSSSBRVDI-UHFFFAOYSA-N CC(=CCc1c(O)ccc2c1OCC(C2=O)C12C=CC(=CC2(O1)O)O)C
667 0.04 CFENTCZWCDWGEU-UHFFFAOYSA-N OCC12C3OC(=O)C1C=CCC2C1(C(=C)C3)CC(OC1=O)c1cocc1
668 0.039215686 GQRWYOWPTLFVDK-AFJOWOCMSA-N C=C1C[C@@H]2[C@@]3([C@@H]([C@@]14C[C@H](OC4=O)C5=COC=C5)CCC=C3C(=O)O2)CO
669 0.039215686 GQRWYOWPTLFVDK-AOHSKODXSA-N OCC12C3CC(=C)C4(CC(OC4=O)c5cocc5)C1CCC=C2C(=O)O3
670 0.039215686 VYCDGXPMHLBOGH-UHFFFAOYSA-N CC1C(OC(C1C)c1ccc2c(c1)OCO2)c1cc(O)c2c(c1)OCO2
671 0.039215686 GQRWYOWPTLFVDK-UHFFFAOYSA-N OCC12C3OC(=O)C1=CCCC2C1(C(=C)C3)CC(OC1=O)c1cocc1
672 0.039215686 HMLKAQBZHMJZCU-UHFFFAOYSA-N CC(=CCc1c(O)cc2c(c1O)c(=O)cc(o2)C1=CC(C(C=C1)O)O)C
673 0.039215686 VGKABGDGFIDDLS-UHFFFAOYSA-N CC(=CCc1c(O)ccc2c1OCC(C2=O)c1c(O)cc(cc1O)O)C
674 0.039215686 GMWIOUUGJLIDFZ-UHFFFAOYSA-N OCC1(O)C(Oc2c1ccc(c2)O)c1cc2CC(Oc2cc1O)C(=C)C
675 0.039215686 DAVNUDSAGUIBEZ-UHFFFAOYSA-N OCC1(C)C=Cc2c(O1)ccc(c2)C1CC(=O)c2c(O1)cc(cc2)O
676 0.039215686 MLYAUUOBCRMERX-UHFFFAOYSA-N CC(=CCc1c(O)cc(c2c1oc(cc2=O)C1=CC(C(C=C1)O)O)O)C
677 0.038461538 VFDQHPTXSSEAAR-UHFFFAOYSA-N O=CC=C(C1COc2c(C1)ccc1c2C=CC(O1)(C)C)C(=CC(=O)O)O
678 0.038461538 NIKODQNUPCMTKI-UHFFFAOYSA-N CC(=CCc1c(O)cc(c2c1OC(C1=CC3C(C=C1)O3)C(C2=O)O)O)C
679 0.038461538 KRHTXHWLDGTNJK-UHFFFAOYSA-N CC(=CCc1c(O)cc2c(c1O)C(O)C(=CO2)c1ccc(cc1O)O)C
680 0.038461538 ZIAHAGSJPQWZSY-UHFFFAOYSA-N OCC(C(C(=O)NCCC(=O)NC(C(=O)O)C(S)O)O)(C)C
681 0.038461538 GMUQYFZXKQJSME-QPJJXVBHSA-N C1C=C(C(/C=C/C2C=C(O)C(O)=CC=2O)=O)C(O)=C(C/C=C(\C)/C)C=1O
682 0.037735849 YDYDLBZCPHFYFA-FMSYWXEFSA-N C[C@H]1[C@H](C)[C@H](O[C@@H]1c2ccc3OCOc3c2)c4cc5OCOc5cc4O
683 0.037735849 QVEOMJMNTZCRCV-UHFFFAOYSA-N CC1C(OC(C1C)c1ccc2c(c1O)OCO2)c1ccc2c(c1)OCO2
684 0.037735849 BEKOECHMUIOKGT-UHFFFAOYSA-N CCCCC1(O)CC(C)(C)CC([Se]C2=CC=CC=C2)=C1
685 0.037735849 VHXXTLWAGIWUFD-UHFFFAOYSA-N SCC(C(=O)O)NC(=O)CCN(C(=O)C(C(CO)(C)C)O)O
686 0.037735849 YDYDLBZCPHFYFA-FONMHXCRSA-N C[C@@H]1[C@@H](C)[C@H](O[C@H]1c2cc3OCOc3cc2O)c4ccc5OCOc5c4
687 0.037735849 KPEGPGAPYWPBOX-UHFFFAOYSA-N SCC(C(=O)O)NC(=O)C(CNC(=O)C(C(CO)(C)C)O)O
688 0.037735849 YDYDLBZCPHFYFA-UHFFFAOYSA-N CC1C(C)C(OC1c1cc2OCOc2cc1O)c1ccc2c(c1)OCO2
689 0.037735849 XDLLWFPVEHRTIN-XHMIZYAZSA-N CC1CC(=O)C23COC(=O)C2=CCCC3C14CC(OC4=O)c5cocc5
690 0.037735849 XDLLWFPVEHRTIN-UHFFFAOYSA-N CC1CC(=O)C23COC(=O)C2=CCCC3C11CC(OC1=O)C1=COC=C1
691 0.037037037 AROFVSZVAKNDAP-LFYBBSHMSA-N COC1=C(OC)C(=O)C(=CC1=O)CC(=CCCc2cocc2)C
692 0.037037037 XITCNHNKNLBLGA-UHFFFAOYSA-N CC(=CCc1c(O)cc2c(c1O)c(=O)c(co2)C1=C(O)C=C(CC1)O)C
693 0.037037037 WHGGEUVQCXEZRG-UHFFFAOYSA-N O=CC=C1C(=CC(=O)O)CCC2C1CCC1(C2CC(=O)C1=O)C
694 0.037037037 GZBSBCREEZLVBM-UIHAGOHPSA-N CC1=CC(=O)C23COC(=O)C2CCCC3C14CC(OC4=O)c5cocc5
695 0.037037037 GZBSBCREEZLVBM-UHFFFAOYSA-N CC1=CC(=O)C23COC(=O)C2CCCC3C11CC(OC1=O)C1=COC=C1
696 0.037037037 AROFVSZVAKNDAP-XGICHPGQSA-N COC1=C(OC)C(=O)C(=CC1=O)CC(=C/CCc2cocc2)C
697 0.036363636 NQULMHGQPNALQB-UHFFFAOYSA-N CC(=CCc1c(O)ccc2c1OCC(C2=O)C1=C(O)C2C(C=C1)(O2)O)C
698 0.036363636 JKWCSOXKKVNEED-UHFFFAOYSA-N CC1C(OC(C1C)C1=CC2=C(C3C1O3)OCO2)c1ccc2c(c1)OCO2
699 0.036363636 YCWIAJOEBZCOCU-UHFFFAOYSA-N CC(=CCc1c(O)ccc2c1OCC(C2=O)c1ccc(c(c1O)O)O)C
700 0.035714286 BNYUMEQUTFZQSE-UHFFFAOYSA-N OC1Oc2c(O1)cc(cc2)C1OC(C(C1C)C)c1ccc2c(c1)OCO2
701 0.035714286 DYKMDBHIPLAVBJ-UHFFFAOYSA-N CC(=CCc1c(O)ccc2c1OCC(C2=O)c1cc(O)c(cc1O)O)C
702 0.035714286 QAKVKLDWPSJBMP-UHFFFAOYSA-N O=CC(=C(C1COc2c(C1)ccc1c2C=CC(O1)(C)C)C=CC(=O)O)O
703 0.035087719 OGFTZDIHCVVPLJ-UHFFFAOYSA-N CCC(=C(c1ccc(cc1)O)CC)C(=CC=C(C(=O)O)O)C=O
704 0.035087719 GSTPDABCJFHHME-UHFFFAOYSA-N CC(=CCC1=C(O)C2C(C=C1O)OC=C(C2=O)c1ccc(cc1O)O)C
705 0.035087719 VFODFWPXTHPEGX-UHFFFAOYSA-N CC(=CCc1c(O)ccc2c1OCC(C2=O)C1=C(O)C=C(C2C1O2)O)C
706 0.034482759 CESYFZMRVQIRNB-UHFFFAOYSA-N OC(CCCN1C=CC(C=C1)=C1C=CC(=[Cl+])C=C1)C1=CC=C(F)C=C1
707 0.033898305 KHSREFIWULNDAB-YCUBLIQYSA-N C[C@H]1CCCC2=C1[C@@H]3[C@H](C2)/C(=C\O[C@H]4C=C(C(=O)O4)C)/C(=O)O3
708 0.033898305 SAOWTRSNZJSQCB-UHFFFAOYSA-N CCCCCC=CC(=O)CCc1ccc(c(c1)OC)OS(=O)(=O)O
709 0.033898305 ZRTCJNNVJFFBJG-UHFFFAOYSA-N OC=CC(=CC(=O)C(=O)O)C(=C(c1ccc(cc1)O)CC)CC
710 0.033898305 KHSREFIWULNDAB-JYRVWZFOSA-N CC1CCCC2=C1C1OC(=O)\C(=C/OC3OC(=O)C(C)=C3)C1C2
711 0.033898305 BXVAKNKMEAAXCE-UHFFFAOYSA-N CC(=CCC(=O)C1=C(C(=CC(=O)O)O)C(=O)CC(O1)c1ccccc1)C
712 0.033898305 KHSREFIWULNDAB-UHFFFAOYSA-N O=C1OC2C(C1=COC1OC(=O)C(=C1)C)CC1=C2C(C)CCC1
713 0.033333333 HNUSOPJDQOXVRF-UHFFFAOYSA-N O=CC1=C(C=CC(=O)O)C2C(CC1)C1CC(=O)C(=O)C1(CC2)C
714 0.032786885 VGEZJHMTUMTBOC-UHFFFAOYSA-N O=CC(C(CCCC(=O)O)O)SCC(C(=O)O)NC(=O)C
715 0.032786885 MKOFQYOTLPLKNX-UHFFFAOYSA-N COC(=O)CC(NC(=O)CNC(=O)OCC1=CC=CC=C1)C(O)=O
716 0.032258065 JOQMZBAWJHWTIF-UHFFFAOYSA-N O=CC(=C(C1=C(C(=O)O)C(=O)CC(O1)c1ccccc1)CC=C(C)C)O
717 0.032258065 MGBPOMJBHBZTCD-UHFFFAOYSA-N SCC(C(=O)O)NC(=O)OCCNC(=O)C(C(CO)(C)C)O
718 0.031746032 VXJHREMUYWVGJB-DZBZYBBISA-N O=CC(=C/C=C(/C1COc2c(C1)ccc1c2C=CC(O1)(C)C)\C(=O)O)O
719 0.031746032 LGRAHIQVIQMERR-UHFFFAOYSA-N CC1C=C(OC1=O)OC=C1C(=O)OC2C1CC1=C2C(C)CCC1
720 0.031746032 JSPAILNNVGXNGL-UHFFFAOYSA-N O=CC=C1CC(COC1=CC(=O)O)c1ccc2c(c1O)C=CC(O2)(C)C
721 0.031746032 ORZZENFKWIABRJ-UHFFFAOYSA-N O=CC1=C(C=CC(=O)O)CC(CO1)c1ccc2c(c1O)C=CC(O2)(C)C
722 0.031746032 KYTAJBDTTUCNMZ-UHFFFAOYSA-N OC(=O)C=CC1=C(OC2C1COc1c2ccc(c1)O)C(=O)CC=C(C)C
723 0.031746032 JQIRBIRASDQXRJ-UHFFFAOYSA-N O=CC(=C1C(=O)CC(OC1=C(C(=O)O)CC=C(C)C)c1ccccc1)O
724 0 YMGWJOIJYYZHCV-CYBMUJFWSA-N C1(OC)C(O)=CC([C@@]([H])(C2C=CC(O)=CC=2)C=C)=C(OC)C=1OC
725 0 ANTDQLWDPMSOHB-UHFFFAOYSA-N C1C=C(O)C(CC(C(C)(O)C)O)=C2OC(C3C=CC(O)=CC=3)=CC(=O)C=12
726 0 VJDRSTHNWHVTNQ-UHFFFAOYSA-N C1(O)=CC2OC(C3C=CC(O)=CC=3)=CC(=O)C=2C(O)=C1C/C=C(/C)\C
727 0 PFQMUQWFRINBBG-UHFFFAOYSA-N C12C(=O)C=C(C3C=CC(O)=C(C/C=C(\C)/C)C=3)OC=1C=C(O)C=C2O
728 0 MEHHCBRCXIDGKZ-UHFFFAOYSA-N C1(O)=C(C/C=C(/C)\C)C2OC(C3C=CC(O)=CC=3)=CC(=O)C=2C(O)=C1
729 0 ADHYECILSBTSIG-UHFFFAOYSA-N C1C=CC(C(=O)CCC2C(O)=C(OC)C(OC)=CC=2OC)=CC=1
730 0 XXHGGLKQZUXJDI-UHFFFAOYSA-N C1C=CC(C(=O)CCC2C(OC)=C(OC)C(OC)=CC=2O)=CC=1
731 0 SFQIGPZCFNTPOD-UHFFFAOYSA-N C1(O)=CC2OC(C3C=C(O)C(O)=C(C/C=C(\C)/C)C=3)CC(=O)C=2C(O)=C1
732 0 ZUWPCFTUQUUFQC-UHFFFAOYSA-N C1C(O)=CC2OC(C3C(C/C=C(/C)\C)=C(O)C(O)=CC=3)CC(=O)C=2C=1O
733 0 UIFXCAYUHZVWHR-SFHVURJKSA-N C1(O)C=C2O[C@H](C3C=C(O)C(OC/C=C(/C)\C)=CC=3)CC(=O)C2=C(O)C=1
734 0 WWUVLNPEWUTCEI-KRWDZBQOSA-N C1(O)C(O)=C2O[C@H](C3C=C(C/C=C(\C)/C)C(O)=CC=3)CC(=O)C2=C(O)C=1
735 0 DREJXTKPUGMERN-YUMQZZPRSA-M [H][C@](C)(N=C([O-])CCCC[C@]([H])(N=C(O)CN)C(O)=O)P(O)(O)=O
736 0 GYPHGCGOSZJXOT-UHFFFAOYSA-N COC1=CC(=CC=C1O)C1=CC2=C(C=C1)C(=NN2)C1=NC2=CC=CC=C2N1
737 0 YVBUWVMMORNHHZ-KRWDZBQOSA-N CC(=C)CCc1cc(ccc1O)C2CC(=O)c3c(O)cc(O)c(O)c3O2
738 0 PATMJUOZIPKVAS-YWZLYKJASA-N COc1cc(ccc1O)C2C(CO)C(=Cc3cc(OC)c(O)cc23)C=O
739 0 RSPDYFDYHDJBLU-HBDUDIKNSA-N CC12C3CC=CC4C(=O)OCC34CC(O)C15C2C(OC5=O)c6cocc6
740 0 VXGJDACNWPEBJH-SFHVURJKSA-N CC(C)(O)C1Cc2cc3C(=O)C(=COc3cc2O1)c4ccc(O)cc4
741 0 KEDRDGVCNOXHKD-UHFFFAOYSA-N CSC1=C(CCN)c2nc3ccccc3c4ccnc(C1=O)c24
742 0 ZUWPCFTUQUUFQC-KRWDZBQOSA-N CC(=CCc1c(O)c(O)ccc1C2CC(=O)c3c(O)cc(O)cc3O2)C
743 0 CKLKAIFISQKFTE-YUMQZZPRSA-N NC(=O)CCN(O)C1CCC(=O)OC(CCNC1=O)C(=O)N
744 0 YUSQMBTTXHDJRO-HBROMSHWSA-N COC1OC2CCC1C3=CC4=C(CC23C)C(=O)C(=CC4=O)OC
745 0 COFCMLKODGVUBA-UHFFFAOYSA-N COc1cc(CCCOC(=O)c2ccccc2)cc(OC)c1O
746 0 MISNZRFUPUQJBT-ONEGZZNKSA-N COc1cc(ccc1O)c2oc3c(OC)cc(C=CCO)cc3c2CO
747 0 DDPSPQFNPQHPCV-ITDKPELASA-N O=C1OC2OC(CC23C1CCC45COC(=O)C4=CCCC35)c6cocc6
748 0 BOYWLALFDCIWJG-JAZQRGJZSA-N COc1cccc2C3OC(c12)C45OC34C6=C(CC(C)(O)CC6=O)C=C5
749 0 BSSWLUSDRBDPCW-UHFFFAOYSA-N COc1cc2Oc3c(OC)c(O)ccc3C(=O)c2c(O)c1CC=C(C)C
750 0 AIBPYVNEBSHOCZ-UHFFFAOYSA-N COc1c(O)c(OC)c2Oc3cccc(O)c3C(=O)c2c1CC=C(C)C
751 0 BWEBUCCYZOBNEJ-DKBOKBLXSA-N OC1C(Oc2ccc3ncccc3c2)OC(C(O)C1O)C(=O)O
752 0 JNIXQHKYOAFJGT-DKBOKBLXSA-N OC1C(Oc2ccc3cccnc3c2)OC(C(O)C1O)C(=O)O
753 0 TWEAHXLHBWIDGZ-UHFFFAOYSA-N NCCc1c2Nc3ccccc3c4ccnc(c5OCSc15)c24
754 0 MGQIIVVXMYZZIN-GIYDNNGJSA-N CC12CC(OC(=O)C1=CCC34COC(=O)C3=CC=CC24)c5cocc5
755 0 OECHAPVPQZVLGG-UHFFFAOYSA-N COc1cc(c(O)c(OC)c1c2ccc(O)cc2)c3ccc(O)cc3
756 0 PTWDQKQKJHACJW-YPMHNXCESA-N CC1(C)OC2=C(C3C=C(CO)CCC13)C(=O)c4cc(O)cc(O)c4C2=O
757 0 MIYTVBARXCVVHZ-UIAACRFSSA-N CC(=C)C1Cc2cc3C4Oc5cc(O)ccc5C4(O)COc3cc2O1
758 0 AHNAHYGLOSJRIT-KQEPKPNTSA-N CC12CC(OC(=O)C1=C(O)CC34COC(=O)C3=CCCC24)c5cocc5
759 0 BURBOJZOZGMMQF-VPCNSNALSA-N COc1ccc(cc1O)C2OCC3C2COC3c4ccc5OCOc5c4
760 0 IPWPEUJWMOPJDG-OALUTQOASA-N CC(=CCc1c(O)cc(O)c2C(=O)C(O)C(Oc12)c3ccc(O)cc3)C
761 0 JLAHJKGDLZKPQY-MRVPVSSYSA-N COc1c(O)c2C(=O)C3=C(OC(C)C3(C)C)c4c(C)cc(O)c(c1O)c24
762 0 BJKOERVLRQSJPG-LDWIPMOCSA-N CC(C1Cc2c(O)c3CN(CC(=O)O)C(=O)c3cc2O1)C(=O)O
763 0 YFDKIHAZVQFLRC-FQEVSTJZSA-N COC(=O)C1(C)CCCc2c3C(=O)C(=O)c4c(C)coc4c3ccc12
764 0 VQRCDZLYMBXGNJ-WMZOPIPTSA-N CC1(C)Oc2c(O)cc(cc2CC1O)C3CC(=O)c4ccc(O)cc4O3
765 0 XJZTWYOCNSSOKU-VQHVLOKHSA-N COC(=O)C=C(OC)/c1c(OC)c2ccoc2nc1C(=O)OC
766 0 RYSQDUQTYSNCEN-UHFFFAOYSA-N COc1c(OC)c(c(O)cc1c2ccc(O)cc2)c3ccc(O)cc3
767 0 DRCIWMAHWABTKN-UHFFFAOYSA-N COc1cc(C(C)C)c2c(OC)c(C)c(OC)c3OC(=O)c1c23
768 0 VEQACXWBQPLDPZ-UHFFFAOYSA-N COc1cc2C(=O)c3c(O)c(CC=C(C)C)c(OC)cc3Oc2cc1O
769 0 VBIRCRCPHNUJAS-SMHQJORMSA-N COc1cc(ccc1O)C2OCC3C2COC3c4ccc5OCOc5c4
770 0 CAEGIOZCLWNLAP-ZANVPECISA-N COc1ccc(O)c2C(=O)c3c(ccc4CC(C)CC(O)c34)C(=O)c12
771 0 YIFYYPKWOQSCRI-ICSRJNTNSA-N CC1(C)Oc2ccc3C4Oc5cc(O)ccc5C4(O)COc3c2C=C1
772 0 AIEGEPAELPMAPY-UHFFFAOYSA-N CC(=CCOc1cc(O)c2C(=O)c3c(O)cc(C)cc3C(=O)c2c1)C
773 0 BRGSCZGIVBCYBV-NSCUHMNNSA-N COc1cc(C=CCO)cc2cc(Cc3ccc4OCOc4c3)oc12
774 0 JGJJZNQODHHEPB-HXUWFJFHSA-N COc1cc(OC)c2C(=O)C3(COc2c1)Cc4ccc(OC)c(OC)c34
775 0 KMPAOJFBQSXEAI-QMMMGPOBSA-N COc1c(O)c2C(=O)C=C(C)c3c4OC(C)C(C)(C)c4c(O)c(c1O)c23
776 0 IWXFMWSIXZJANN-UHFFFAOYSA-N CC(C)CCOc1cc(O)c2C(=O)C(=C(Oc2c1)c3ccc(O)cc3)O
777 0 MQPDGBZIRCFSLD-HYMNUWHNSA-N CC=C(/C)C(=O)Oc1cc2OC(C(O)c2cc1C(=O)C)C(=C)C
778 0 IQOIPKBZJPSWAV-ZWKOTPCHSA-N CC1(C)CCc2c(O1)cc(O)c3C(=O)C(O)C(Oc23)c4ccc(O)cc4
779 0 GVVGGAGBHDWQCK-UHFFFAOYSA-N COc1c(O)c2Oc3cccc(O)c3C(=O)c2c(CC=C(C)C)c1OC
780 0 VWJHWNGWRRMJTG-UHFFFAOYSA-N COC1=C(CC=C(C)C)C(=O)Oc2cccc(OCC(=O)C)c12
781 0 JSCUJDQZVVPLGE-KACZPEKHSA-N CC12CC(OC(=O)C1=CC(O)C34COC(=O)C3=CCCC24)c5cocc5
782 0 BURBOJZOZGMMQF-FQZPYLGXSA-N COc1ccc(cc1O)C2OCC3C2COC3c4ccc5OCOc5c4
783 0 WQCFPYAJTXOZMT-KRWDZBQOSA-N CC1(C)Oc2ccc(cc2C=C1)C3CC(=O)c4c(O)cc(O)cc4O3
784 0 GMTJIWUFFXGFHH-RRROMXSMSA-N CC1CC2C3C(C1C)c4cc5OCOc5cc4OC36OCOC6=CC2=O
785 0 MBOFXHVWIFULMC-OOBKVVHMSA-N CC1=CCC2C1C3OC(=O)C(=C)C3C(CC24CO4)OC(=O)c5cocc5
786 0 CHPHSYLPBKNVHO-VIFPVBQESA-N COc1cc(C)c2C3=C(C(=O)C(=O)c2c1OC)C(C)(C)C(C)O3
787 0 NYEJHAGTUYDMIT-PNSJOKRPSA-N CC12CC(OC(=O)C1=CC(O)C34COC(=O)C3C=CCC24)c5cocc5
788 0 AHNAHYGLOSJRIT-PBGAUENZSA-N CC12CC(OC(=O)C1=C(O)CC34COC(=O)C3=CCCC24)c5cocc5
789 0 MAQUDGJJTABTQP-GIPWTMENSA-N COC1=C(C(C)C)C(=O)c2c(O)cc3c(C4CCC3(C)C(=O)O4)c2C1=O
790 0 SOYHFIGRYCLZKD-UHFFFAOYSA-N CC(=CCc1cc(c(O)cc1O)c2oc3cc4OCOc4cc3c2)C
791 0 MBOFXHVWIFULMC-BDCPWUBGSA-N CC1=CCC2C1C3OC(=O)C(=C)C3C(CC24CO4)OC(=O)c5cocc5
792 0 ARRDBBNYVHXBPR-DYBLOJMWSA-N COc1cc2cc3CC(C)(O)C(C)C(=O)c3c(O)c2c(O)c1C
793 0 IXXMAUGACHIBMM-WBWBKCFTSA-N COc1cc2C(O)C(CO)c3cc(C=CC=O)cc(OC)c3c2cc1O
794 0 DPEGQJDYRIQRHI-DKBOKBLXSA-N OC1C(Oc2cccc3cccnc23)OC(C(O)C1O)C(=O)O
795 0 HUQNGKAAZKBQQR-JYOAFUTRSA-N CC(=CCCc1ccc2C(=O)c3cc(O)c(O)cc3C(=O)c2c1)CO
796 0 QPOOJBVERSSSRP-UHFFFAOYSA-N CC(=CC(c1c(O)cc2c(c1O)c(=O)cc(o2)c1ccccc1)O)C
797 0 FJPOFGWFRBXUOX-UHFFFAOYSA-N OC(=C(C)C)Cc1c(O)cc2c(c1O)c(=O)cc(o2)c1ccccc1
798 0 BEHWWADTIPMCDF-UHFFFAOYSA-N OCC(=CCc1c(O)cc2c(c1O)c(=O)cc(o2)c1ccccc1)C
799 0 AODQGMIIPMKWPP-UHFFFAOYSA-N CC(=CCC1=C(O)c2c(=O)cc(oc2C2C1(O)O2)c1ccccc1)C
800 0 IDBTWBQNMKBYDI-UHFFFAOYSA-N CC(=CCC12OC2(O)c2c(C=C1O)oc(cc2=O)c1ccccc1)C
801 0 CAWXUJCFYZWSEE-UHFFFAOYSA-N CC(=C)C1CC=C2C(C1)(C)C(C)C(CC2O)OS(=O)(=O)O
802 0 MEBADWBOEMRXQV-UHFFFAOYSA-N OC1CC(OS(=O)(=O)O)C2=CCC(CC2(C1C)C)C(=C)C
803 0 YBRBSLJXJVVAMI-UHFFFAOYSA-N CC(=CCc1c(O)cc2c(c1O)c(=O)cc(o2)C12C=CC=CC2O1)C
804 0 IEPCZTPURLRBMK-UHFFFAOYSA-N CC(=CCc1c(O)cc2c(c1O)c(=O)cc(o2)C1=CC2C(C=C1)O2)C
805 0 FHLMZGYMJAUUOQ-UHFFFAOYSA-N CC(=CCc1c(O)cc2c(c1O)c(=O)cc(o2)C1=CC=CC2C1O2)C
806 0 GVBNLLQMTXBMRX-UHFFFAOYSA-N Oc1cc2oc(cc(=O)c2c(c1CC1OC1(C)C)O)c1ccccc1
807 0 XFNOIFYDSURNCO-UHFFFAOYSA-N CC(=CCOc1c(O)cc2c(c1O)c(=O)cc(o2)c1ccccc1)C
808 0 WHNITJKMJLPNAD-UHFFFAOYSA-N CC(=CCc1c(O)cc2c(c1O)C(=O)CC(O2)C12C=CC(=CC2O1)O)C
809 0 DLXOCNCDPKONDY-UHFFFAOYSA-N CC(=CCc1c(O)cc2c(c1O)C(=O)C(C(O2)c1ccc(cc1)O)O)C
810 0 ZUUBFOXRVQUXIS-UHFFFAOYSA-N O=CC(=O)c1c(OC(=O)C)c2C=CC(Oc2c2c1OC(C)(C)C=C2)(C)C
811 0 KBFRTJGSZGZOJR-UHFFFAOYSA-N O=CC(Oc1c2C=CC(Oc2c2c(c1C=O)oc(cc2=O)C)(C)C)(C)C
812 0 FYNMNAUJRKTXKZ-UHFFFAOYSA-N Oc1ccc2c(c1)OC1C2(O)COc2c1ccc(c2C=CC(O)(C)C)O
813 0 KUHDMKKDFHIYKY-UHFFFAOYSA-N O=CC(Oc1c(C=O)c2OC(C)(C)C=Cc2c2c1c(=O)cc(o2)C)(C)C
814 0 WPUVSDKVQHOMEH-UHFFFAOYSA-N Oc1ccc2c(c1)OC=C1C2C(C)(C)C2C3C1(O)C(=O)CC(C2)(C3=O)O
815 0 JOMQPKIDWDNIIN-UHFFFAOYSA-N CC(=CCc1c(O)ccc(c1O)C1=COc2c(C1O)c(O)cc(c2)O)C
816 0 BAEYWOSUJSUYFI-UHFFFAOYSA-N CC(=CCc1c(O)ccc(c1O)C1COc2c(C1=O)c(O)cc(c2)O)C
817 0 SPZAVQNQPBUDFI-UHFFFAOYSA-N CC(=CCC1C(=CC=C(C1O)c1coc2c(c1=O)c(O)cc(c2)O)O)C
818 0 WIZJPVMVWUUKTL-UHFFFAOYSA-N CC(=CCc1c(O)ccc(c1O)C1=COC2C(C1=O)C(=CC(=C2)O)O)C
819 0 YITGHIQWYJIWGR-UHFFFAOYSA-N CC(=CCC1=C(O)C(=CCC1O)c1coc2c(c1=O)c(O)cc(c2)O)C
820 0 PVNYBXMMVIYTLD-UHFFFAOYSA-N CC(=CCc1c(O)ccc(c1O)c1coc2c(c1=O)C(O)CC(=C2)O)C
821 0 VYPSJYYLAUWIGE-UHFFFAOYSA-N CC(=CCc1c(O)ccc(c1O)c1coc2c(c1=O)C(=CC(C2)O)O)C
822 0 SSSKNWWQXKXNGV-UHFFFAOYSA-N COc1ccc(c(c1)O)C1COc2c(C1)c(OC)cc(c2)OC
823 0 PSHVJLKATPSWHQ-UHFFFAOYSA-N CC1=CC(=O)C2C(C1)(O)CC(=O)c1c2cc2cc(C)cc(c2c1O)O
824 0 MNJCEWHTGDDOGA-UHFFFAOYSA-N CC1=CC(=O)C2C(C1)(O)CC(=O)c1c2cc2ccc(c(c2c1O)O)C
825 0 GQNSJDUOUYTQPG-UHFFFAOYSA-N CC1=CC(=O)C2C(C1)(O)CC(=O)c1c2cc2c(C)ccc(c2c1O)O
826 0 PHFMMESPBWJWPT-UHFFFAOYSA-N CC1=CC(=O)C2C(C1)(O)CC(=O)c1c2c(C)c2c(c1O)c(O)ccc2
827 0 YUJMOGHRAXRCFC-UHFFFAOYSA-N COc1cccc2c1c(O)c1c(c2)C2C(=O)C=C(CC2(CC1=O)O)C
828 0 XHMLRJOHXVUNNF-UHFFFAOYSA-N COc1c2C(=O)CC3(C(c2cc2c1c(O)ccc2)C(=O)C=C(C3)C)O
829 0 NDPTVAMLSYPNSL-UHFFFAOYSA-N CC1=C(C)C(=O)C2C(C1)(O)CC(=O)c1c2cc2c(c1O)c(O)ccc2
830 0 LVCZUNGKKYJGHZ-UHFFFAOYSA-N COC12CC(=O)c3c(C2C(=O)C=C(C1)C)cc1c(c3O)c(O)ccc1
831 0 QTQKFEVCNFHTHF-UHFFFAOYSA-N COc1cc(OC)c2c(c1)OCC(C2)c1cc(C)c(cc1O)O
832 0 FOYBAMCRMIWPNP-UHFFFAOYSA-N COc1cc(OC)c2c(c1)OCC(C2)c1ccc(cc1OC)O
833 0 JYTANTIPQZHCCA-UHFFFAOYSA-N COc1cc(OC)c2c(c1)OCC(C2)c1ccc(c(c1O)C)O
834 0 VHFBPXHSGGDJAO-UHFFFAOYSA-N OC(=C(c1ccccc1)Oc1cc(O)c(c(c1)O)CC=C(C)C)C(=O)O
835 0 VCBLFIXNTMRVTQ-UHFFFAOYSA-N CC(=CCC1(O)C(=Cc2c(C1(O)O)c(=O)cc(o2)c1ccccc1)O)C
836 0 DLRAVAFUHSLARO-UHFFFAOYSA-N COc1cc(OC)c2c(c1)OCC(C2)c1c(C)cc(cc1O)O
837 0 LFYVVZVXXGGIRB-UHFFFAOYSA-N CCC(c1ccc(cc1)OC(=O)C)(c1ccc(cc1)OC(=O)C)C(=O)O
838 0 IRUUDJXSFLKTBX-UHFFFAOYSA-N CC(=CCOc1c(O)cc(c2c1oc(cc2=O)c1ccccc1)O)C
839 0 VREWALFITAAXLQ-UHFFFAOYSA-N CC(=CCc1c(O)ccc2c1OCC1(C2OC2=C1C=CC1(C2O1)O)O)C
840 0 CCUIRPAPYOZZQR-UHFFFAOYSA-N CC(=CCC12OC2(O)C=CC2=C1OCC1(C2Oc2c1ccc(c2)O)O)C
841 0 ZSMLHBYWUJFWIK-UHFFFAOYSA-N CC(=CCc1c(O)ccc2c1OCC1(C2OC2=C1C1OC1C(=C2)O)O)C
842 0 SENNQFFDXLPBEO-UHFFFAOYSA-N CC(=CCC1=C(O)C2C(C3=C1OCC1(C3Oc3c1ccc(c3)O)O)O2)C
843 0 HEJOKAFDUYXWIE-UHFFFAOYSA-N CC(=CCc1c(O)ccc2c1OCC1(C2OC23C1(C=CC(=C3)O)O2)O)C
844 0 NOSGBRUUHDCHNH-UHFFFAOYSA-N CC(=CCC1=C(O)C=CC23C1(OCC1(C3Oc3c1ccc(c3)O)O)O2)C
845 0 ZZRDKMSVJMSORA-UHFFFAOYSA-N Oc1cc(O)c2c(c1CC1OC1(C)C)oc(cc2=O)c1ccccc1
846 0 OTKMXOJMWJXLBX-UHFFFAOYSA-N CC(=CCC1=C(O)c2c(=O)cc(oc2C(C1(O)O)O)c1ccccc1)C
847 0 SEELTQBSUPDEBS-UHFFFAOYSA-N CC(=CCc1c(O)cc(c(c1O)C(=O)C=Cc1ccc(c(c1)O)O)O)C
848 0 FKFRFQXOLOWIGE-UHFFFAOYSA-N CC(=CCc1c(O)cc(c2c1oc(cc2=O)C1=CC=CC2C1O2)O)C
849 0 JJIALKLZIUTDQA-UHFFFAOYSA-N CC(=CCc1c(O)cc(c2c1oc(cc2=O)C1=CC2C(C=C1)O2)O)C
850 0 WHTQACIEEQPPNE-UHFFFAOYSA-N CC(=CCc1c(O)cc(c2c1oc(cc2=O)C12C=CC=CC2O1)O)C
851 0 QPOUHMPGLXINIB-UHFFFAOYSA-N CC(=CCC1=C(O)C2OC2(c2c1oc(cc2=O)c1ccccc1)O)C
852 0 ZAZKAANRCNHNHB-UHFFFAOYSA-N CC(=CCc1c(O)cc(c(c1O)C(=O)C=CC12C=CC(=CC2O1)O)O)C
853 0 DMVQOLRMJBRGKH-UHFFFAOYSA-N CC(=CCc1c(O)cc(c(c1O)C(=O)C=CC1=CC2C(C=C1)(O2)O)O)C
854 0 ZJWBPBAVHXSLFP-UHFFFAOYSA-N CC(=CCc1c(O)cc(c(c1O)C(=O)C=CC1=CC=C(C2C1O2)O)O)C
855 0 OXNYLXZTSFCBRO-UHFFFAOYSA-N CC(=CCC12OC2(O)C=C(c2c1oc(cc2=O)c1ccccc1)O)C
856 0 ARTCZFXLCUPHIN-UHFFFAOYSA-N OC1C=C2C(=O)OC3C42C(C1)C1(CC(OC1OC4)c1cocc1)C(=C)C3
857 0 BGCNRQPPADHOBU-UHFFFAOYSA-N CC(=CCc1c(O)cc2c(c1O)C(=O)C1(C(C2=O)C=C(C=C1O)C)O)C
858 0 ORIJHXAANRUHDY-UHFFFAOYSA-N CC(=CCc1c(O)ccc2c1OCC1(C2Oc2c1cc(c(c2)O)O)O)C
859 0 KDANANZLKCLBJR-UHFFFAOYSA-N CC(=CCc1c(O)cc2c(c1O)C(=O)C1C(C2=O)(O)C=C(C=C1O)C)C
860 0 JDGJSUJQBNMECR-UHFFFAOYSA-N CC(=CCC1=C(O)C2C(C=C1O)(O)C(=O)c1c(C2=O)c(O)cc(c1)C)C
861 0 ZMQVWUOKALSAOM-UHFFFAOYSA-N CC(=CCc1c(O)ccc2c1OCC1(C2Oc2c1ccc(c2O)O)O)C
862 0 HBTQCHCPOWCBRJ-UHFFFAOYSA-N C=CC(c1c(O)cc(cc1OC(=C(C(=O)O)O)c1ccccc1)O)(C)C
863 0 CDJXVBHGZWSYSU-UHFFFAOYSA-N CC(=CCc1c(O)ccc2c1OCC1(C2Oc2c1c(O)cc(c2)O)O)C
864 0 LXCAUONNMNKBNJ-UHFFFAOYSA-N CC(=CCc1c(O)cc(c2c1OCC1(C2Oc2c1ccc(c2)O)O)O)C
865 0 HMJUZIPTASJQMJ-UHFFFAOYSA-N C=CC(c1c(O)cc(c2c1OC(c1ccccc1)C(=O)C2=O)O)(C)C
866 0 SRNCOPXCSQRAOD-UHFFFAOYSA-N CC(=CCc1c(O)ccc2c1OC(O)C1(C2Oc2c1ccc(c2)O)O)C
867 0 VZFZJTNTWHYKRO-UHFFFAOYSA-N OCC(=CCc1c(O)cc(c2c1oc(cc2=O)c1ccccc1)O)C
868 0 DJNHSQVOXNYSNO-UHFFFAOYSA-N OC(=C(C)C)Cc1c(O)cc(c2c1oc(cc2=O)c1ccccc1)O
869 0 QSSRDEXKIKBMCE-UHFFFAOYSA-N CC(=CC(c1c(O)cc(c2c1oc(cc2=O)c1ccccc1)O)O)C
870 0 FGSGCPXLXGRXJH-UHFFFAOYSA-N CC(=CCc1c(O)cc(c2c1oc(cc2=O)c1cccc(c1)O)O)C
871 0 JGEGQRNYUSPCQV-UHFFFAOYSA-N CC(=CCc1c(O)cc(c2c1oc(cc2=O)c1ccccc1O)O)C
872 0 RDACGBOIBBQMFS-UHFFFAOYSA-N CC(=CCc1c(O)c(O)c(c2c1oc(cc2=O)c1ccccc1)O)C
873 0 GXYOVAYLXMZWCH-UHFFFAOYSA-N CC(=CCc1c(O)cc(c2c1oc(cc2=O)C1(O)C=CC=CC1O)O)C
874 0 ZEUMSNMDHFNLQM-UHFFFAOYSA-N CC(=CCC1(O)c2oc(cc(=O)c2C(=CC1(O)O)O)c1ccccc1)C
875 0 CGDKPUGDNKLKDX-UHFFFAOYSA-N CC(=CCC1=C(O)C(O)C(c2c1oc(cc2=O)c1ccccc1)(O)O)C
876 0 LZUUODUPBMYJFR-UHFFFAOYSA-N C=CCC1(C)C(O)Oc2c1c(C)c1c(c2O)C(=O)C(=C(C1=O)O)C(=C)C
877 0 FWHKJVSSNIANTD-UHFFFAOYSA-N CC=C(C(=O)OC1C(OC23C1(C=C(C=C3)C(=O)C)O2)C(=C)C)C
878 0 IPWPEUJWMOPJDG-UHFFFAOYSA-N CC(=CCc1c(O)cc(c2c1OC(c1ccc(cc1)O)C(C2=O)O)O)C
879 0 SRLKTKJPVWWFPC-UHFFFAOYSA-N NCC(C(C(C(=O)NCC(=O)C1CN2C(O1)CC2=O)N)O)O
880 0 RWKMOORWTGTDSZ-UHFFFAOYSA-N NC(c1ccccc1)C(=O)NC1C2CCC(=C(N2C1=O)O)Cl
881 0 DBLWABPHJPPXNS-UHFFFAOYSA-N O=CC1CC(CC(C21CCC(C2)C(=C)C)C)OS(=O)(=O)O
882 0 JTVFZDODJHNVHL-UHFFFAOYSA-N OC1C=Cc2c(C1)oc(=O)c1c2oc2c1ccc1c2CCC(O1)(C)C
883 0 HHNOPULTSDYBIH-UHFFFAOYSA-N Oc1ccc2c(c1)oc(=O)c1c2oc2c1C=CC1C2CCC(O1)(C)C
884 0 ZTJWXAJPHWHOCY-UHFFFAOYSA-N CC(=CCc1c(O)cc(c2c1OC(CC2=O)C12C=CC(=CC2O1)O)O)C
885 0 DLNGPFYWLPZFKZ-UHFFFAOYSA-N OC1=Cc2c(CC1)c1oc3c(c1c(=O)o2)ccc1c3CCC(O1)(C)C
886 0 LKSQNXNIOPVVSF-UHFFFAOYSA-N Oc1ccc2c(c1)oc(=O)c1c2oc2c1CCC1=C2CCC(O1)(C)C
887 0 GIZQYACRLSXNBY-UHFFFAOYSA-N OC1=CC2C(C=C1)c1oc3c(c1C(=O)O2)ccc1c3CCC(O1)(C)C
888 0 VKBYZOVILBRIKN-UHFFFAOYSA-N Oc1ccc2c(c1)oc(=O)c1c2OC2C1C=CC1=C2CCC(O1)(C)C
889 0 KQRYDYBZRBDVHL-UHFFFAOYSA-N CC(=CCc1cc2c(cc1O)OCC1(C2OC2=C1C=CC1(C2O1)O)O)C
890 0 OYPFMXLXBZENKW-UHFFFAOYSA-N CC(=CCC1=CC2=C(C3C1(O)O3)OCC1(C2Oc2c1ccc(c2)O)O)C
891 0 NSPAOIWSFGTJSO-UHFFFAOYSA-N CC(=CCc1cc2c(cc1O)OCC1(C2OC2=C1C1OC1C(=C2)O)O)C
892 0 QNOPAEQYMDALRG-UHFFFAOYSA-N CC(=CCc1c(O)ccc2c1OC(O)C(C2=O)c1ccc(cc1O)O)C
893 0 VVEQYRWAAIKIKQ-UHFFFAOYSA-N CC(=CCC12OC2C2=C(C=C1O)OCC1(C2Oc2c1ccc(c2)O)O)C
894 0 IBTJREZEBNAHCR-UHFFFAOYSA-N CC(=CCc1cc2c(cc1O)OCC1(C2OC23C1(O3)C=CC(=C2)O)O)C
895 0 SDQMHVAUHRRPFP-UHFFFAOYSA-N CC(=CCC1=CC23OC3(C=C1O)OCC1(C2Oc2c1ccc(c2)O)O)C
896 0 IMTBIQYASSPARD-UHFFFAOYSA-N CC(=CCc1cc2c(cc1O)OCC1(C2Oc2c1cc(c(c2)O)O)O)C
897 0 KHJSKXHIJQILGL-UHFFFAOYSA-N CC(=CCc1cc2c(cc1O)OCC1(C2Oc2c1ccc(c2O)O)O)C
898 0 UJYOAOPIMYICEH-UHFFFAOYSA-N CC(=CCc1cc2c(cc1O)OCC1(C2Oc2c1c(O)cc(c2)O)O)C
899 0 YCPDPTYHCZXYDN-UHFFFAOYSA-N CC(=CCc1c(O)cc2c(c1O)C1Oc3c(C1(CO2)O)ccc(c3)O)C
900 0 HWQCAIXNBPQRGN-UHFFFAOYSA-N CC(=CCc1c(O)ccc2c1OCC(C2=O)(O)c1ccc(cc1O)O)C
901 0 BHCUYCPHZGSMTB-UHFFFAOYSA-N CC(=CCc1cc2c(cc1O)OC(C1(C2Oc2c1ccc(c2)O)O)O)C
902 0 BBFZPMNFNMFLMX-UHFFFAOYSA-N COc1c(OC)cc2c(c1OC)c1ccc(c(=O)cc1C(=O)CC2)OC
903 0 JAQQBZVNEBNWNB-UHFFFAOYSA-N CCC(=O)CC(=O)c1c(C)cc2c(c1O)C(=O)c1c(C2)cccc1O
904 0 PQEPHTAJMHFOLG-UHFFFAOYSA-N NC(C(=O)NCC(=O)C(CN)O)C(C1CN2C(O1)CC2=O)O
905 0 RAZOGZXCYTVKRF-UHFFFAOYSA-N CCCCC#Cc1c(O)cc2c(c1O)C(=O)c1c(C2)cc(cc1O)O
906 0 BVSDDAJDTCSXJR-UHFFFAOYSA-N CCCCCC(=O)c1c(O)cc2c(c1O)C(=O)C1=C(C2)C=C(C#C1)O
907 0 WFHNAGQXQINTQW-UHFFFAOYSA-N CCCCCC(=O)c1c(O)cc2c(c1O)C(=O)C1=C(C2)C#CC=C1O
908 0 LRLYELUQVFSGKB-UHFFFAOYSA-N CCCCCC(=O)C1=C(O)C2=C(C#C1)Cc1c(C2=O)c(O)cc(c1)O
909 0 XDUBMNGNJCDEHG-UHFFFAOYSA-N COc1ccc(cc1O)C1OCC2=C(OCC12)c1ccc(c(c1)O)OC
910 0 VBOFWKAGIDVVGA-UHFFFAOYSA-N O=C1C(=O)C=C2C(C1C)C(C(=O)O)C13C2CCC(C3)(C(=C)C1)O
911 0 BURLHIKTICSPJO-UHFFFAOYSA-N OC(=O)C1C=CC=CC1(O)C(c1ccc(cc1)O)c1ccc(cc1)O
912 0 SZDWGVNSIVAORX-UHFFFAOYSA-N OC1C(OC2=C(C1=O)C(=CC(C2)(N)O)O)c1ccc(c(c1)O)O
913 0 JGHRUHPIPHFQCK-UHFFFAOYSA-N OC1=CC2(C(C(=C1)O)C(=O)C(C(O2)c1ccc(c(c1)O)O)O)N
914 0 DRAYHHJKKGGZRK-UHFFFAOYSA-N COc1cc(cc(c1O)CC=C(CCC=C(C)C)C)OS(=O)(=O)O
915 0 FYGBHMQHOYHTCA-UHFFFAOYSA-N COc1cc(O)cc(c1OS(=O)(=O)O)CC=C(CCC=C(C)C)C
916 0 TZCRFLGDNMGUCG-UHFFFAOYSA-N C1OC2C(O1)C=C(C=C2)C1OCC2C1COC2c1ccc2c(c1)OCO2
917 0 FUKVDBFITADAGY-UHFFFAOYSA-N C1OC2=C(O1)C=C(CC2)C1OCC2C1COC2c1ccc2c(c1)OCO2
918 0 DDXAFBPODPLQDL-UHFFFAOYSA-N C1OC2=C(O1)CC(C=C2)C1OCC2C1COC2c1ccc2c(c1)OCO2
919 0 VMEZMTSFFKMXMU-UHFFFAOYSA-N CCN(c1nc(OP(=S)(OC)OC)c(c(n1)C)O)CC
920 0 KWOLDWZGPOIWIP-UHFFFAOYSA-N OCOP(=S)(Oc1cc(C)nc(n1)N(CC)CC)OC
921 0 ADQUQUPIICAHSU-UHFFFAOYSA-N CCN(c1nc(cc(n1)CO)OP(=S)(OC)OC)CC
922 0 KHJUZBJWFONETJ-UHFFFAOYSA-N CCN(c1nc(cc(n1)C)OP(=S)(OC)OC)C(O)C
923 0 GVPBMBIQMIHACG-UHFFFAOYSA-N OCCN(c1nc(cc(n1)C)OP(=S)(OC)OC)CC
924 0 RDPSPDCJJWTZBJ-UHFFFAOYSA-N CCN(C1=NC2(C(C(=N1)C)O2)OP(=S)(OC)OC)CC
925 0 VXNGWABTYNVQOY-UHFFFAOYSA-N Oc1ccc(cc1O)C1Oc2c(O)c(O)cc(c2C(C1O)N)O
926 0 WMYKBKGRMANPEC-UHFFFAOYSA-N O=C(C=Cc1ccc(cc1)OP(=O)(O)O)NCCCCNC(=N)N
927 0 HCAUPDXEXGJTNQ-UHFFFAOYSA-N OC(=O)CC1(O)C=C(OC2=C1C(=C(C)C(=O)C2(C)C)O)c1ccccc1
928 0 POKUCHFVWPVJPZ-UHFFFAOYSA-N OC(=O)CC1(O)C(=C(O)c2c(C1(C)C)oc(cc2=O)c1ccccc1)C
929 0 XSFUERJLALKATQ-UHFFFAOYSA-N O=CC(C(Cc1ccc2c(c1)OCO2)CO)Cc1ccc2c(c1)OCO2
930 0 XRTCDPANOXNAAV-UHFFFAOYSA-N OC(=O)CC1(O)c2ccc(c(c2Oc2c1c(O)ccc2)O)CC=C(C)C
931 0 FXMNBFMTVVZVKC-UHFFFAOYSA-N O=C1CC(OC2=C1C(=CC(C2)(N)O)O)c1cc(O)c(c(c1)O)O
932 0 HZZAQYQJRODGBM-UHFFFAOYSA-N C=CCc1ccc(c(c1)C1=C(O)C(C(C(=C1)C=CCO)O)O)O
933 0 LPSIYLMGMQBFIN-UHFFFAOYSA-N CC(=CCc1c(O)cc(c2c1OC(C(C2=O)O)c1ccccc1O)O)C
934 0 RDKUQICAGFHNNO-UHFFFAOYSA-N CC(=CCc1c(O)cc(c2c1OC(c1cccc(c1)O)C(C2=O)O)O)C
935 0 QPYQROJOXPDNCZ-FPYGCLRLSA-N C=CCc1ccc(c(c1)C1=C(O)C=CC(C1O)(O)/C=C/CO)O
936 0 KNUAXTZKXDFRQL-UHFFFAOYSA-N Oc1cc(O)c2c(c1CC1OC1(C)C)OC(C(C2=O)O)c1ccccc1
937 0 VWVPWMMHGDCCNE-UHFFFAOYSA-N CC(=CCc1c(O)cc(c2c1OC(C1=CC=CC3C1O3)C(C2=O)O)O)C
938 0 XRDUFZJAHGEBHM-UHFFFAOYSA-N CC(=CCc1cc2c(cc1O)oc(=O)c1c2oc2c1C=CC(C2)O)C
939 0 FMMAPEOWVZNBQJ-UHFFFAOYSA-N CC(=CCC1=Cc2c(CC1O)oc(=O)c1c2oc2c1ccc(c2)O)C
940 0 AQNDXTDPGBJCFZ-UHFFFAOYSA-N CC=C(C(=O)OC1=C2C(=C)C(=O)OC2C(=O)C(C2C1(C)C(=O)C=C2)C)C
941 0 ZGAIMRIKJLDWGF-UHFFFAOYSA-N CC=C(C(=O)OC1C2=C(OC(=O)C2=C)C(=O)C(C2C1(C)C(=O)C=C2)C)C
942 0 RLTFIXMHVUBWDB-UHFFFAOYSA-N CC=C(C(=O)OC1C2C(=C)C(=O)OC2C(=O)C(=C2C1(C)C(=O)C=C2)C)C
943 0 FPSXGQPGMBFLBC-UHFFFAOYSA-N CC=C(C(=O)OC1C2C(=C)C(=O)OC2C(=O)C(=C)C2C1(C)C(=O)C=C2)C
944 0 LCYRDFJHZOQJQH-UHFFFAOYSA-N CC(=CCc1c(O)cc(cc1OC(=C(C(=O)O)O)c1ccccc1)O)C
945 0 KPTXFHYJNZFZFQ-UHFFFAOYSA-N O=C1CC(OC2=C1C=CC(C2O)(O)O)c1ccc2c(c1)C=CC(O2)(C)C
946 0 LQUKSKBKMDVTCZ-UHFFFAOYSA-N OC1=CC2(C(C=C1)(O)C(=O)CC(O2)c1ccc2c(c1)C=CC(O2)(C)C)O
947 0 WFJDTELJLNHIEG-UHFFFAOYSA-N Oc1ccc2c(c1)OC(CC2=O)C1=CC2=C(C(C1O)O)OC(C=C2)(C)C
948 0 URDUWJKHNHZJRB-UHFFFAOYSA-N CC(=CCc1cc2c(cc1O)oc(=O)c1c2oc2c1CCC(=C2)O)C
949 0 QAFYXABRSRWTCO-UHFFFAOYSA-N CC(=CCC1Cc2c(C=C1O)oc(=O)c1c2oc2c1ccc(c2)O)C
950 0 ONTGHSPILBIJMK-UHFFFAOYSA-N CC(=CCc1cc2c(cc1O)OC(=O)C1C2Oc2c1ccc(c2)O)C
951 0 UZJIOWYQSZRBPX-UHFFFAOYSA-N CC(=CCc1cc2c(cc1O)oc(=O)c1c2OC2C1C=CC(=C2)O)C
952 0 UFBYNAZHGLKDHH-UHFFFAOYSA-N CC(=CCC1=CC2C(C=C1O)OC(=O)c1c2oc2c1ccc(c2)O)C
953 0 BQYXGMVLJFURDW-UHFFFAOYSA-N O=C1OC(C(=C1OCC1CC1)C1=CCC(C=C1)S(=O)(=O)C)(C)C
954 0 GOAHSRBJAYYXLO-UHFFFAOYSA-N O=C1OC(C(=C1OCC1CC1)C1CC=C(C=C1)S(=O)(=O)C)(C)C
955 0 XOJHGBMZBDWLGH-UHFFFAOYSA-N Oc1ccc2c(c1)OC(C(C2=O)O)c1ccc2c(c1)C=CC(O2)(C)C
956 0 PZNHWESKWWIFIR-UHFFFAOYSA-N O=C1CC(Oc2c1ccc(c2O)O)c1ccc2c(c1)C=CC(O2)(C)C
957 0 WQCFPYAJTXOZMT-UHFFFAOYSA-N Oc1cc2OC(CC(=O)c2c(c1)O)c1ccc2c(c1)C=CC(O2)(C)C
958 0 WKPZCYJEYDPLLX-UHFFFAOYSA-N O=C1CC(Oc2c1cc(O)c(c2)O)c1ccc2c(c1)C=CC(O2)(C)C
959 0 YYANGOKZZLBTIV-UHFFFAOYSA-N Oc1ccc2c(c1)OC(CC2=O)c1ccc2c(c1O)C=CC(O2)(C)C
960 0 IQNMORUCOAWXCA-UHFFFAOYSA-N Oc1ccc2c(c1)OC(CC2=O)c1cc2C=CC(Oc2cc1O)(C)C
961 0 ROJSDKYJGCJULZ-UHFFFAOYSA-N Oc1ccc2c(c1)OC(CC2=O)c1cc(O)c2c(c1)C=CC(O2)(C)C
962 0 XXLFKMKDHUEORJ-UHFFFAOYSA-N O=C1OC(C(C1OCC1CC1)c1ccc(cc1)S(=O)(=O)C)(C)C
963 0 HYMLHILOHVOJPM-UHFFFAOYSA-N Oc1ccc2c(c1)OC(CC2=O)c1ccc2c(c1)C=C(C(O2)(C)C)O
964 0 MOEMEPDTDIXNED-UHFFFAOYSA-N CCC1(OC1(CC)c1ccc(c(c1)O)O)c1ccc(c(c1)O)O
965 0 JTBVFGLVHXWPLP-UHFFFAOYSA-N O=C1OC(C(=C1OCC1CC1)C1=CC=C(CC1)S(=O)(=O)C)(C)C
966 0 FUQUBYSALLBAOQ-UHFFFAOYSA-N OC(C(OP(=O)(O)O)C)C1CNc2c(N1)c(=O)[nH]c(n2)N
967 0 SBGXEIPVWKDWJK-UHFFFAOYSA-N CC(C(C1CNc2c(N1)c(=O)[nH]c(n2)N)OP(=O)(O)O)O
968 0 HNSMYZLLTIIFDJ-UHFFFAOYSA-N COc1cc(ccc1O)C1OCC2=C(OCC12)c1ccc(c(c1)OC)O
969 0 PONIGBFVAFAGSR-UHFFFAOYSA-N CC(C)(C=C)c1c(O)cc(O)c2C(=O)C(=COc12)c3ccc(O)cc3
970 0 IPWPEUJWMOPJDG-RBUKOAKNSA-N CC(=CCc1c(O)cc(O)c2C(=O)C(O)C(Oc12)c3ccc(O)cc3)C
971 0 NJEHPTVHKIXLGD-UHFFFAOYSA-N OC1=CC23C(C=C1)(O3)C(=O)CC(O2)c1ccc2c(c1)C=CC(O2)(C)C
972 0 WYFTYSWJUSRTOQ-UHFFFAOYSA-N O=C1CC(OC2=C1C=CC1(C2O1)O)c1ccc2c(c1)C=CC(O2)(C)C
973 0 SOBRQMPUSXOAHM-UHFFFAOYSA-N OC1=CC2=C(C3C1O3)C(=O)CC(O2)c1ccc2c(c1)C=CC(O2)(C)C
974 0 RPCORGWURISLFX-UHFFFAOYSA-N CC(=CCCc1c(O)c(O)c2C(=O)c3ccccc3C(=O)c2c1O)C
975 0 VBIRCRCPHNUJAS-AFHBHXEDSA-N COc1cc(ccc1O)C2OCC3C2COC3c4ccc5OCOc5c4
976 0 SHNFICGPZFBGEV-UHFFFAOYSA-N Oc1ccc2c(c1)OC(CC2=O)C1=CC23C(C=C1)(O3)OC(C=C2)(C)C
977 0 DYKTWIBSFKAKBH-UHFFFAOYSA-N Oc1ccc2c(c1)OC(CC2=O)c1ccc2c(c1)C1OC1C(O2)(C)C
978 0 YMGWJOIJYYZHCV-ZDUSSCGKSA-N COc1c(O)cc(C(C=C)c2ccc(O)cc2)c(OC)c1OC
979 0 FSMCCTPYIROVRO-OAHLLOKOSA-N CC(C)(O)C1Cc2c(O1)c(CO)cc3C(=O)c4ccccc4C(=O)c23
980 0 PQUKQPYRLVLFID-UHFFFAOYSA-N Oc1ccc2c(c1)OC(COC2=O)c1ccc2c(c1)C=CC(O2)(C)C
981 0 VGVMTSDMVGEUJB-UHFFFAOYSA-N Clc1cc(C)c2c(c1)C(=NCC(=O)N2CC1CC1)c1ccccc1
982 0 CINFLQIQYFXHCC-UHFFFAOYSA-N O=C1CN=C(c2c(N1CC1CC1)cc(C)c(c2)Cl)c1ccccc1
983 0 FYRMZJWMTYXRJP-UHFFFAOYSA-N O=C1CN=C(c2c(N1CC1CC1)ccc(c2C)Cl)c1ccccc1
984 0 MLYZEMJPXQRIJR-UHFFFAOYSA-N COc1cc(ccc1O)c2oc3cc(OC)c(CCCO)cc3c2C=O
985 0 MWPURVLYOLKTOU-FYKWJHGJSA-N CC1C2CC3=C(C=C/C4OC4C15CC(OC5O2)c6cocc6)C(=O)OC3
986 0 VBIRCRCPHNUJAS-NSMLZSOPSA-N COc1cc(ccc1O)C2OCC3C2COC3c4ccc5OCOc5c4
987 0 GCEJWHARCQSVOH-UHFFFAOYSA-N OC1C=C2C(C(C1O)O)NC(=O)c1c2c(C)c2OCOc2c1O
988 0 QLNHWFMTMMOXFO-UHFFFAOYSA-N OC1C(O)C(O)C2C(=C1C)c1cc3OCOc3c(c1C(=O)N2)O
989 0 LJNWAYUIVSCNEP-UHFFFAOYSA-N OC1C=C2C(C(C1O)O)N(C)C(=O)c1c2cc2OCOc2c1O
990 0 XJSREYWGXAVDKE-UHFFFAOYSA-N COc1c2C(=O)NC3C(=CC(C(C3O)O)O)c2cc2c1OCO2
991 0 OPUSXJWSRYFLBK-UHFFFAOYSA-N COC1C(O)C(O)C=C2C1NC(=O)c1c2cc2c(c1O)OCO2
992 0 RQLVSHCMSJRYFV-UHFFFAOYSA-N COC1C=C2C(C(C1O)O)NC(=O)c1c2cc2OCOc2c1O
993 0 ABYILSBMSXPGDY-UHFFFAOYSA-N COC1C(O)C=C2C(C1O)NC(=O)c1c2cc2OCOc2c1O
994 0 CSSUDEUZQGMQEG-UHFFFAOYSA-N O=C1OCC(C1Cc1ccc2c(c1)OCO2)CC1=CC2=C(CC1)OCO2
995 0 NIMIQOAJWDUION-GVEZGIFSSA-N CC1CC=CC(O)CC=CC(=O)Cc2cccc(O)c2C(=O)O1
996 0 LSIHMWXCYFLTMI-UHFFFAOYSA-N O=C1OCC(C1Cc1ccc2c(c1)OCO2)CC1=CC2C(C=C1)OCO2
997 0 FGZZRTBPDSJMHX-UHFFFAOYSA-N O=C1OCC(C1Cc1ccc2c(c1)OCO2)CC1C=CC2=C(C1)OCO2
998 0 CAYMSCGTKZIVTN-IQUTYRLHSA-N COc1cc2CC3C(COC3=O)C(c4ccc(O)c(OC)c4)c2cc1O
999 0 NNGQTDHFHPCQAZ-OAHLLOKOSA-N CCOC(CC=C(C)C)C1=CC(=O)c2c(O)ccc(O)c2C1=O
1000 0 VSJXKWCBZNUAQF-ONEGZZNKSA-N COCc1c(oc2c(O)cc(C=CCO)cc12)c3ccc(O)c(OC)c3
1001 0 BNPMTCOAGXAAIT-UHFFFAOYSA-N CC1(C)CCc2c(O)c3C(=O)C(=COc3cc2O1)c4ccc(O)cc4
1002 0 RIZYQYDYVYQJTK-UHFFFAOYSA-N Cc1cc(O)c2c(c1)cc1c(c2O)C(=O)CC2(C1C(=O)CC(C2)(C)O)O
1003 0 KGAWKDKNZJRFHC-UHFFFAOYSA-N O=C1CC(C)(O)CC2(C1c1cc3ccc(c(c3c(c1C(=O)C2)O)O)C)O
1004 0 JNDYCQSUNSMNTR-UHFFFAOYSA-N O=C1CC(C)(O)CC2(C1c1cc3c(C)ccc(c3c(c1C(=O)C2)O)O)O
1005 0 ICCKGYDXNPCBOW-UHFFFAOYSA-N O=C1CC(C)(O)CC2(C1c1c(C(=O)C2)c(O)c2c(c1C)cccc2O)O
1006 0 OBHSTJOISFMMSM-UHFFFAOYSA-N COc1cccc2c1c(O)c1c(c2)C2C(=O)CC(CC2(CC1=O)O)(C)O
1007 0 XWYUIAZLYBPMHR-UHFFFAOYSA-N COc1c2C(=O)CC3(C(c2cc2c1c(O)ccc2)C(=O)CC(C3)(C)O)O
1008 0 CAHJNOYCOPGJEZ-UHFFFAOYSA-N COC12CC(=O)c3c(C2C(=O)CC(C1)(C)O)cc1c(c3O)c(O)ccc1
1009 0 CARFPJMXKVOANH-UHFFFAOYSA-N COC1(C)CC(=O)C2C(C1)(O)CC(=O)c1c2cc2cccc(c2c1O)O
1010 0 YFDKIHAZVQFLRC-HXUWFJFHSA-N COC(=O)C1(C)CCCc2c3C(=O)C(=O)c4c(C)coc4c3ccc12
1011 0 HTLCIGNDISJPCV-UHFFFAOYSA-N O=CC=C1C(=CC(=O)O)OCC2C1Oc1c2ccc(c1CC=C(C)C)O
1012 0 MOSOIQMPMKKLFA-UHFFFAOYSA-N O=CC1=C(C=CC(=O)O)C2C(CO1)c1c(O2)c(CC=C(C)C)c(cc1)O
1013 0 CJQWZYSZFLUZCE-UHFFFAOYSA-N CC(=C)C1CCC2(C(C1)(C(=O)C)C(CC2)OS(=O)(=O)O)C
1014 0 OCZMEDVKKIBQSX-UHFFFAOYSA-N SCC(C(=O)O)NC(=O)CCNC(=O)C(C(C(O)O)(C)C)O
1015 0 ASLFDSQLHZJMNH-UHFFFAOYSA-N SCC(C(=O)O)NC(=O)CC(NC(=O)C(C(CO)(C)C)O)O
1016 0 SSPXZGDKXXGHAX-UHFFFAOYSA-N SCC(C(=O)O)NC(=O)CCNC(=O)C(C(CO)(CO)C)O
1017 0 PSIJQWWYMSJRJZ-GZZIYMDFSA-N CC12CC(OC(=O)C1CCC34COC(=O)C3C=CC(=O)C24)c5cocc5
1018 0 XGIRRWHHFRFQMU-UHFFFAOYSA-N SCC(C(=O)O)NC(=O)COCNC(=O)C(C(CO)(C)C)O
1019 0 IBUTUOVTDKWFQG-UHFFFAOYSA-N CN(C)c1c2N=Cc3c4ccccc4nc(c5NCCC(=O)c15)c23
1020 0 LTRQEDRMICAHRT-UHFFFAOYSA-N CC1CCCC(=O)CC=CC=Cc2c(C(=O)O1)c(O)cc(c2)O
1021 0 YOHSHZWXYGIITL-UHFFFAOYSA-N CC1CCCC(=O)C=CCC=Cc2c(C(=O)O1)c(O)cc(c2)O
1022 0 HRUOWSYFAVIOSJ-UHFFFAOYSA-N CC1CC=CC(=O)CCCC=Cc2c(C(=O)O1)c(O)cc(c2)O
1023 0 JRPJNDLIXCJLFE-UHFFFAOYSA-N CC1=C(OC(C1C)c1ccc2c(c1)OCO2)c1ccc2c(c1)OCO2
1024 0 LUZZBSLSGVAINB-UHFFFAOYSA-N OCC1=CCC(C2(C1=CC(CC2)C(C)C)C)OS(=O)(=O)O
1025 0 YPZVFLLDOABXBR-UHFFFAOYSA-N CCC(C(c1ccc(cc1)O)C(=O)CC(=O)O)c1cccc(c1)C(=O)O
1026 0 MXOKCPHHELUVJD-UHFFFAOYSA-N CCCC(c1oc2c(c1C(=O)c1ccc(cc1)O)cccc2)C(=O)O
1027 0 DHWYNDOLFAZOOS-UHFFFAOYSA-N CC(=CCc1c(O)cc2c(c1O)c(=O)cc(o2)C1(O)C=CC=CC1O)C
1028 0 YRLMQZISWQIQCG-UHFFFAOYSA-N OC(=O)OC(=NNc1ccc(cc1Cl)NC(=O)N(C)C)C(C)(C)C
1029 0 MIYTVBARXCVVHZ-BEVDRBHNSA-N CC(=C)C1Cc2cc3C4Oc5cc(O)ccc5C4(O)COc3cc2O1
1030 0 BURBOJZOZGMMQF-LHHVKLHASA-N COc1ccc(cc1O)C2OCC3C2COC3c4ccc5OCOc5c4
1031 0 TYQDIMAUEKKDNH-UHFFFAOYSA-N COc1c(O)c(O)c(O)c(c1CC=C(C)C)c2ccc(O)cc2
1032 0 DLOKNSHPNFRFJA-YUNKPMOVSA-N CC(=O)CCC1C=CC2=C(C(=O)c3cc(O)ccc3C2=O)C1(C)C=O
1033 0 ZOACQXYOYHSKLT-UHFFFAOYSA-N OC1=CC2=C(C(C1O)O)C(=O)CC(O2)c1ccc2c(c1)C=CC(O2)(C)C
1034 0 IYUKVCGRCMQIPB-UHFFFAOYSA-N CC(=O)OCCCc1ccc2oc(cc2c1)c3ccc4OCOc4c3
1035 0 MIYTVBARXCVVHZ-XPGWFJOJSA-N CC(=C)C1Cc2cc3C4Oc5cc(O)ccc5C4(O)COc3cc2O1
1036 0 YIFYYPKWOQSCRI-AZUAARDMSA-N CC1(C=CC2=C(O1)C=CC3=C2OC[C@@]4([C@H]3OC5=C4C=CC(=C5)O)O)C
1037 0 HRAZXWLNTGULFF-UHFFFAOYSA-N CC(=CCc1c(O)cc2c(c1O)c(=O)c(co2)C1C=CC(=CC1O)O)C
1038 0 XWORXFNMQCQKKK-UHFFFAOYSA-N C(C(C(C1(C(N(C2=C(N1O)C(=O)N=C(N2)N)O)O)O)O)O)O
1039 0 YOYABEFQVBFXHM-UHFFFAOYSA-N CC(=CCc1c(O)cc2c(c1O)c(=O)c(co2)C1=C(O)CC(C=C1)O)C
1040 0 WCSHKPNHOSDFGK-UHFFFAOYSA-N CC(=CCC1=C(C=C(C2=C1OC(=C(C2=O)O)C3=CC=CC=C3)O)O)C
1041 0 WQTDARJAYXTHNU-UHFFFAOYSA-N CC1=CC(=C2C(=C1)C(=O)C3=CC(=C(C(=C3C2=O)O)CC=C(C)C)O)O
1042 0 VXDDQOXNAXENIL-UHFFFAOYSA-N CC(=CCc1c(O)c(O)c2c(c1O)c(=O)cc(o2)c1ccccc1)C
1043 0 DDJVLBCETGUEBO-AZUAARDMSA-N CC1(C=CC2=CC3=C(C=C2O1)OC[C@@]4([C@H]3OC5=C4C=CC(=C5)O)O)C
1044 0 CCGXHZFEGSPDIC-GLRCHQFTSA-N COC12OC(=O)C(C(C1C)c3ccc4OCOc4c3)C(=O)C(=C2)CC=C
1045 0 ZDTSKNVEGNGEGL-PXNSSMCTSA-N CC1=C2CCC=C3C(=O)OCC23CCC4=C1C(OC4=O)c5cocc5
1046 0 SJKQUSHVEYNKAD-UHFFFAOYSA-N Oc1ccc2c(c1)OC1C2(O)COc2c1cc(C=CC(O)(C)C)c(c2)O
1047 0 FYXJATHBHBXSBU-PVAGXYTJSA-N CC1=C2C3CCC4(C)C(C5OC25C(OC1=O)c6cocc6)C3(C)OC4=O
1048 0 XDXUJWFHLUZGID-UHFFFAOYSA-N COc1cc2c(ccc3cc(OC)c(OC)c(OC)c23)cc1OC(=O)C
1049 0 MTBYPAFBFXPPCJ-HAYKSNRISA-N CC12C(O)C(OC(=O)C1=CCC34COC(=O)C3C=CCC24)c5cocc5
1050 0 HCGFOSJNUODEOH-XAMCCFCMSA-N CC(C)C(NC(=O)C(N)CNC(=O)C1OC1C(=O)N)C(=O)O
1051 0 KIMDVVKVNNSHGZ-UHFFFAOYSA-N CC(=CCC1=C(C=C2C(=C1O)C(=O)C(=CO2)C3=CC=C(C=C3)O)O)C
1052 0 FRLCRXOQCLBSAQ-UHFFFAOYSA-N CC(=CCc1c(O)c(O)cc2c3COc4cc(O)ccc4c3oc12)C
1053 0 DLUFCWQGHRQRMG-UHFFFAOYSA-N CC(=CCC1=C(C=C2C(=C1O)C(=O)C(=C(O2)C3=CC=CC=C3)O)O)C
1054 0 VXBBZKGGAVKIND-UHFFFAOYSA-N O=CC(Oc1ccc(c(c1C=O)O)C1COc2c(C1)ccc(c2)O)(C)C
1055 0 MPTBNYMJRSAKNT-UHFFFAOYSA-N Oc1cc2OC(c3cc(O)c(c(c3)O)O)C(C(c2c(c1)O)N)O
1056 0 YYZCMUQHPHKINP-UHFFFAOYSA-N O=C(NC(c1ccccc1)(C)C)NCc1cc(C)ccc1Cl
1057 0 LQXVNAVNFNOYBK-UHFFFAOYSA-N O=C(NC(c1ccccc1)(C)C)NCc1ccc(cc1Cl)C
1058 0 YYSOQRGEQCGSSG-UHFFFAOYSA-N O=C(NC(c1ccccc1)(C)C)NCc1cccc(c1Cl)C
1059 0 RLLYWRLUUVSOHD-UHFFFAOYSA-N O=C(NC(c1ccccc1)(C)C)NCc1c(C)cccc1Cl
1060 0 QOHJJPVZLRTKIS-UHFFFAOYSA-N O=C(N(Cc1ccccc1Cl)C)NC(c1ccccc1)(C)C
1061 0 GIZCWXFWONZKKY-UHFFFAOYSA-N Clc1ccccc1CNC(=O)N(C(c1ccccc1)(C)C)C
1062 0 IIHQLCLASVZZBC-UHFFFAOYSA-N O=C(NC(c1ccccc1C)(C)C)NCc1ccccc1Cl
1063 0 ROZZRMYJLSELNM-UHFFFAOYSA-N O=C(NC(c1cccc(c1)C)(C)C)NCc1ccccc1Cl
1064 0 QWKJKVBHBQGIBG-UHFFFAOYSA-N O=C(NC(c1ccc(cc1)C)(C)C)NCc1ccccc1Cl
1065 0 DVRTYCVNBDPOBQ-UHFFFAOYSA-N CC(=C)CCc1c(O)cc2OC=C(C(=O)c2c1O)c3ccc(O)cc3
1066 0 ZMZIJISGTULHCL-VOTSOKGWSA-N COc1cc(OC)c2c(OC)c(C(=O)C=CC)c(OC)cc2c1
1067 0 NIZDRFCYACILLC-UHFFFAOYSA-N CC1(C)CCc2c(O)c3C(=O)C=C(Oc3cc2O1)c4ccc(O)cc4
1068 0 SJRZHARJVKRVOM-QLJPJBMISA-N COC1=CC2C(C1=O)C3=C2c4c(CCC3=O)cc(OC)c(OC)c4OC
1069 0 VEXSVXVQCSMKRX-UHFFFAOYSA-N CC(C)(C=C)C1=C(C=C(C2=C1OC(=C(C2=O)O)C3=CC=CC=C3)O)O
1070 0 NNOWKGATWUOFNF-LLVKDONJSA-N CC(NC(=O)C)c1nc(cs1)C(=O)NCCc2c[nH]c3ccccc23
1071 0 VKSBAIDZYUSJEN-UHFFFAOYSA-N Oc1ccc2c(c1)OCC1C2Oc2c1c(O)cc1c2C=CC(O1)(C)C
1072 0 GIKCUJSSOGEGGR-VVRKQUMSSA-N OC1CCC(O)C2(O)C1CC3OC3C24Oc5cccc6cccc(O4)c56
1073 0 MIYTVBARXCVVHZ-RYGJVYDSSA-N CC(=C)[C@@H]1CC2=CC3=C(C=C2O1)OC[C@@]4([C@H]3OC5=C4C=CC(=C5)O)O
1074 0 VBIRCRCPHNUJAS-WZBLMQSHSA-N COc1cc(ccc1O)C2OCC3C2COC3c4ccc5OCOc5c4
1075 0 MCRWVPWUBCXRQM-UHFFFAOYSA-N Oc1ccc2c(c1)OCC1C2Oc2c1ccc1c2C=C(O)C(O1)(C)C
1076 0 JCLYSCYJVYARSD-INIZCTEOSA-N COc1ccc(C2CCc3c(OC)cc(OC)cc3O2)c(O)c1
1077 0 NAWBDTUTBGBKDD-UHFFFAOYSA-N OCC1(C)C=Cc2c(O1)ccc1c2OC2C1COc1c2ccc(c1)O
1078 0 GCJXJQNXJFAOGG-IRXDYDNUSA-N CC(C)C1C(c2ccc3OCOc3c2)c4c5OCOc5ccc4C1=O
1079 0 CJHDKNSYSKLPDS-UHFFFAOYSA-N Oc1cc2OCC3C(c2cc1O)Oc1c3ccc2c1C=CC(O2)(C)C
1080 0 VNKDSIQJVMWJFM-FQEVSTJZSA-N CC(=O)c1c(C)cc2cc3c(C(=O)C(C)(O)C(=O)C3(C)C)c(O)c2c1O
1081 0 WMDVTEYZKOEFEB-UHFFFAOYSA-N COc1c(O)cc2oc(cc2c1CC(=O)C(C)C)c3cc(O)cc(O)c3
1082 0 AGKSYPMAQRUJJY-QMLHDDMLSA-N CC1CC=CCCC=C/C(=O)Cc2cc(O)cc(O)c2C(=O)O1
1083 0 LFTZHARBJJRDJC-UHFFFAOYSA-N Oc1ccc2c(c1)OCC1C2Oc2c1ccc1c2C2OC2C(O1)(C)C
1084 0 IWSMDIJQXFUPPE-FPLPWBNLSA-N COc1ccc2Oc3c(O)cc(C=C/C(C)(C)O)c(OC)c3C(=O)c2c1
1085 0 FVVGYLOVZSWITM-UHFFFAOYSA-N CC(=CCc1c(O)cc2c(c1O)c(=O)cc(o2)c1ccccc1O)C
1086 0 ZQNXYIUWXMFILN-KDYYLDKASA-N CC=C(/C)C(=O)OC1C2OC(=O)C2=C3CC=C(C)C3C4OC(=O)C(=C)C14
1087 0 PHJUPBDWRVMJQA-UHFFFAOYSA-N COc1cc(ccc1O)c2oc3c(OC)cc(CCCO)cc3c2C=O
1088 0 DHWRNDJOGMTCPB-UHFFFAOYSA-N CC(C)(C)C1=NN(C(=O)O1)C2=C(C=C(C=C2)NC(=O)N(C)C)Cl
1089 0 KORNYTURBLTMIL-CYBMUJFWSA-N COC1Cc2c(OC1(C)C)c3ccccc3c(O)c2C(=O)OC
1090 0 ZTVTUCVOMPBGIG-ZUOKHONESA-N COc1cccc2C(=O)c3c(ccc4CC(C)(O)CC(O)c34)C(=O)c12
1091 0 GTINUPNGSBMWHN-UHFFFAOYSA-N CNC(C(=O)O)(C(O)O)CCc1ncc([nH]1)CC(C(=O)O)N
1092 0 UUTKBHGQTOFSPQ-UHFFFAOYSA-N O=C1OC(CC2(C1CCC1(C2=C2C=CC1(O)C(=O)O2)C)C)c1cocc1
1093 0 CIFXLTLZYCPTJK-UHFFFAOYSA-N CCCCCC(=O)C1=C(C=C2CC3=CC(=CC(=C3C(=O)C2=C1O)O)O)O
1094 0 HCGFOSJNUODEOH-LHZZQDSXSA-N CC(C)[C@@H](C(=O)O)NC(=O)[C@H](CNC(=O)C1C(O1)C(=O)N)N
1095 0 MEDXQZJJCUKMBX-FQEVSTJZSA-N CCC1=C(C)C(=O)c2cc3c(C(=O)C(C)(O)C(=O)C3(C)C)c(O)c2C1=O
1096 0 DHKHOBTXWBNDOQ-XEIJLMOSSA-N CC12CC(OC(=O)C1CCC34COC(=O)C3=CC5OC5C24)c6cocc6
1097 0 IQOIPKBZJPSWAV-MSOLQXFVSA-N CC1(C)CCc2c(O1)cc(O)c3C(=O)C(O)C(Oc23)c4ccc(O)cc4
1098 0 WGCCRMMFBJJHSG-UHFFFAOYSA-N COc1ccc2C(=O)c3c(OC)c(O)cc(c3Oc2c1O)C(C)(C)C=C
1099 0 VXOWOEFLMUWBEP-UHFFFAOYSA-N OC1C(OC2=CC(CC(=C2C1=O)O)(N)O)c1ccc(c(c1)O)O
1100 0 OJSKVMOSBFFJKT-UHFFFAOYSA-N O=CC=C(C=CC(=O)c1ccc(c(c1O)CC=C(C)C)O)C=CC(=O)O
1101 0 VBIRCRCPHNUJAS-UHFFFAOYSA-N COC1=C(O)C=CC(=C1)C1OCC2C1COC2C1=CC2=C(OCO2)C=C1
1102 0 QSHGYEUHNKHFCF-UHFFFAOYSA-N CC(=CCc1c(O)cc2c(c1O)c(=O)cc(o2)c1cccc(c1)O)C
1103 0 BURBOJZOZGMMQF-UHFFFAOYSA-N COc1ccc(cc1O)C1OCC2C1COC2c1ccc2c(c1)OCO2
1104 0 ZTOORMQTJNUZOQ-UHFFFAOYSA-N CC1C(C)C(=O)C2=C(C1C1=CC3=C(OCO3)C=C1)C1=C(OCO1)C=C2
1105 0 DNNBODOXLSLONX-UHFFFAOYSA-N CC(=CCC(C1=CC(=O)c2c(C1=O)c(O)ccc2O)OC(=O)C(=C)C)C
1106 0 AHPOYMALKNQMQU-UHFFFAOYSA-N COc1c(C2COc3c(C2)ccc(c3)O)c(C)cc(c1O)OC
1107 0 JFVFJEBPMJZHCZ-UHFFFAOYSA-N COc1c(cc(c(c1O)OC)C)C1COc2c(C1)ccc(c2)O
1108 0 JKANPJDPAOUNFX-CABZTGNLSA-N COc1cccc2C(=O)c3c4C(O)CC(C)Cc4cc(O)c3C(=O)c12
1109 0 DLXOCNCDPKONDY-VQTJNVASSA-N CC(=CCc1c(O)cc2OC(C(O)C(=O)c2c1O)c3ccc(O)cc3)C
1110 0 WIUKYBTWEDPGIO-DKBOKBLXSA-N OC1C(Oc2cnc3ccccc3c2)OC(C(O)C1O)C(=O)O
1111 0 VBIRCRCPHNUJAS-FQZPYLGXSA-N COc1cc(ccc1O)C2OCC3C2COC3c4ccc5OCOc5c4
1112 0 YIFYYPKWOQSCRI-UHFFFAOYSA-N CC1(C)OC2=C(C=C1)C1=C(C=C2)C2OC3=C(C=CC(O)=C3)C2(O)CO1
1113 0 NBEBWMVOWWLFJK-UHFFFAOYSA-N OCC(C(C1(O)C(O)N(O)C2(C(N1O)C(=O)NC(=N2)N)N)O)O
1114 0 MIYTVBARXCVVHZ-UHFFFAOYSA-N CC(=C)C1CC2=CC3=C(OCC4(O)C3OC3=C4C=CC(O)=C3)C=C2O1
1115 0 PMYLEJBGCILPKK-UHFFFAOYSA-N CCOC(=O)N1CCN(CC1)C1=NC2=CC=CC=C2NC2=CSC=C12
1116 0 SVDIORUHCDEYOV-UHFFFAOYSA-N COc1cc(N)c(Cl)cc1S(=O)(=O)NCCCN(C)C
1117 0 JVDKUKAUYKLJOS-UHFFFAOYSA-N CC1=NN(C(=C1)N1C(C)=NC2=CC=CC=C2C1=O)C1=CC=CC=C1
1118 0 OQPLGCWKNRTQLV-UHFFFAOYSA-N Nc1ncnc2n(cnc12)C1OC(C(O)C1O)C(=O)Nc1ccccc1
1119 0 GAGZGJWJBFQVRO-UHFFFAOYSA-N CC(C)CCOc1ccc(CC=C)c2OC(=CC(=O)c12)C(O)=O
1120 0 WOTCBCNBALQAOM-UHFFFAOYSA-N COC1=CC=CC(=C1)N1N=C(Cl)C=C(N2CCOCC2)C1=O
1121 0 AKHSRRVGTGMBMM-UHFFFAOYSA-N NC1=CC2=NC3=C(C=CC(N)=C3)C(NC3=CC=C(O)C=C3)=C2C=C1
1122 0 SZSCWPDMHVMTEX-UHFFFAOYSA-N CN1CCN(CC(=O)N2C3=CSC=C3C(=O)NC3=CC=CC=C23)CC1
1123 0 MQPDGBZIRCFSLD-DTIZEGCPSA-N CC=C(/C)C(=O)Oc1cc2OC(C(O)c2cc1C(=O)C)C(=C)C
1124 0 GIJQQHRWYJFIMX-DJLVLGKWSA-N CC12CC(OC(=O)C1=CCC34COC(=O)C3C=CCC24O)c5cocc5
1125 0 BURBOJZOZGMMQF-WZBLMQSHSA-N COc1ccc(cc1O)C2OCC3C2COC3c4ccc5OCOc5c4
1126 0 UDVOCWCSFKHVEL-UHFFFAOYSA-N OC(=O)C1=CN(CCF)C2=NC(N3CCNCC3)=C(F)C=C2C1=O
1127 0 UBJVPPOAFJCDQI-KRWDZBQOSA-N COC(COc1cc(O)c2C(=O)c3c(O)cc(C)cc3Oc2c1)C(=C)C
1128 0 JQTDISRMTYKTTQ-SNVBAGLBSA-N CC1Oc2cc(O)c3C(=O)C(=COc3c2C1(C)C)c4ccc(O)cc4
1129 0 NLSZIIMWVUOOAT-UHFFFAOYSA-N CC1=NC=C(CC2=CNC(=NCCSCC3=CC=CO3)N=C2O)C=C1
1130 0 OYVCADCCILYCTR-UHFFFAOYSA-N OC1=CC2=C(NC=C2CCNC2=C(C=C(C=C2)N=[N+]=[N-])[N+]([O-])=O)C=C1
1131 0 RPONRNQRWIFHJQ-UHFFFAOYSA-N CC(C)(C)C12COC(OC1)(OC2)C1=CC=C(C=C1)C(F)(F)F
1132 0 SFQIGPZCFNTPOD-KRWDZBQOSA-N CC(=CCc1cc(cc(O)c1O)C2CC(=O)c3c(O)cc(O)cc3O2)C
1133 0 GBRUZCJJJDUMPQ-MRVPVSSYSA-N COC1=C(O)C(=O)c2c3OC(C)C(C)(C)c3c(O)c4c(C)cc(O)c1c24
1134 0 AHZFSTWAPZIAJJ-UHFFFAOYSA-N N(C1=CC=CC=C1)C1=NC(OC2=CC=CC=C2)=NC(OC2=CC=CC=C2)=N1
1135 0 FGAIUQYDWXTGLL-UHFFFAOYSA-N COC(=O)C1(C(C1C1=CC=CC=C1)C(=O)C1=CC=CC=C1)C(=O)OC
1136 0 QAWCPXYLNGUKRO-UHFFFAOYSA-N CCOC(=O)C(CC1=CC=C(C=C1)[N+]([O-])=O)(NC=O)C(=O)OCC
1137 0 SQUDDAHMWLNLIQ-UHFFFAOYSA-N CC(=O)NC1=CC=C(C=C1)S(=O)(=O)NC1=NC(C)=C(C)N=N1
1138 0 IPXXMSXJVCGTCG-SFHVURJKSA-N CC1(C)Oc2ccc(cc2CC1O)C3=COc4cc(O)ccc4C3=O
1139 0 ZTOORMQTJNUZOQ-VGTOOOLASA-N CC1C(C)C(=O)c2ccc3OCOc3c2C1c4ccc5OCOc5c4
1140 0 GMTJIWUFFXGFHH-SBFJWNHGSA-N CC1CC2C3C(C1C)c4cc5OCOc5cc4OC36OCOC6=CC2=O
1141 0 HFFLVZDJWZPGCS-HXUWFJFHSA-N Cc1oc2c(O)c3c(C(=O)C(=C4C(C)(C)C(=O)CCC34C)O)c(O)c2c1
1142 0 APDHEXOZIKRKSN-UHFFFAOYSA-N COC1OC(COC(=O)C2=CC=CC=C2)CC1OC(=O)C1=CC=CC=C1
1143 0 LVYKENVUSUNRRA-WLSOQCDOSA-N CC12CC(OC(=O)C1C3OC3C45COC(=O)C4=CCCC25)c6cocc6
1144 0 DNZGBFXOVKCJMO-UHFFFAOYSA-N CC1OC2=CC(OC(C)=O)=CC=C2C=C1C1=CC=C(OC(C)=O)C=C1
1145 0 DDJVLBCETGUEBO-UHFFFAOYSA-N CC1(C)OC2=CC3=C(C=C2C=C1)C1OC2=C(C=CC(O)=C2)C1(O)CO3
1146 0 HRUOWSYFAVIOSJ-XGXKLDBLSA-N CC1CC=CC(=O)CCCC=Cc2cc(O)cc(O)c2C(=O)O1
1147 0 NYCBUBKYUALZIH-UFWORHAWSA-N CC(=CCc1cc2C(=O)C(=C/c3ccc(O)c(O)c3)Oc2cc1O)C
1148 0 MBOFXHVWIFULMC-UHFFFAOYSA-N CC1=CCC2C1C1OC(=O)C(=C)C1C(CC21CO1)OC(=O)C1=COC=C1
1149 0 XXROLUNDWQKYPH-UHFFFAOYSA-N CCC1=C(C(OC(C)=O)OC(C)=O)C2=C(O1)C=C(C=C2)[N+]([O-])=O
1150 0 GKIZWUHTCYQZHL-ZDLGFXPLSA-N CC(C)=CCC1=C(O)C=CC2=C1O\C(=C/C1=CC(O)=C(O)C=C1)C2=O
1151 0 YTPKRSILLIAZAA-BHIYHBOVSA-N CC1(C)Oc2ccc3C4Oc5cc(O)ccc5C4C(O)Oc3c2C=C1
1152 0 CWGNZBMNAMNGHA-UHFFFAOYSA-N COC1=CC=CC2=C1C(=O)C1=C(OC)C=C(CC=C)C(OC)=C1C2=O
1153 0 SRDZYOHYHJJJFX-UHFFFAOYSA-N COC1C(=O)C(=O)C2=C3OC(C)C(C)(C)C3=C(O)C3=C2C1=C(O)C=C3C
1154 0 NYCBUBKYUALZIH-UWVJOHFNSA-N CC(=CCc1cc2C(=O)C(=Cc3ccc(O)c(O)c3)Oc2cc1O)C
1155 0 WPULXUKTRPOSFH-UHFFFAOYSA-N CCCSC1=C(N2CC2)C(=O)C(SCCC)=C(N2CC2)C1=O
1156 0 CBLHGYVUGJDXOV-UHFFFAOYSA-N CC(C)C1=C(OC(=O)NC2=CC=C(F)C=C2)C=C(C)C(Cl)=C1
1157 0 ODQZAJMSWUXRNG-UHFFFAOYSA-N COC1=C2CCC(O)CC2=C(OC)C2=C1C(=O)C1=CC=CC=C1C2=O
1158 0 RTPQGWDDTSXTSG-UHFFFAOYSA-N CC1=COC(=O)c2c(O)c3C(=O)C(=CC(=O)c3cc2C1)C(C)(C)C=C
1159 0 QVGGGZDSEBSEHH-UHFFFAOYSA-N CCN1C2=C(C=C(N)C=C2)C2=C1C=CC1=C2NC(=O)C2=CC=CN12
1160 0 AICDDJTZHNOGOS-UHFFFAOYSA-N CCOC(=O)C(C[N+]([O-])=O)(NC(=O)C1=CC=CC=C1)C(=O)OCC
1161 0 AYWWZVJMILKXMO-AATRIKPKSA-N CCCCC=Cc1cc2C(=O)c3c(O)cc(O)cc3C(=O)c2cc1O
1162 0 QSBFECWPKSRWNM-UHFFFAOYSA-N C1COC2=CC=CC=C2OCCOC2=CC=CC=C2OCCO1
1163 0 DUKQPWDVIZDABV-UHFFFAOYSA-N ClC1C(=O)C2=CC=CN=C2C(=O)C1=NCCN1CCOCC1
1164 0 QKXBESHCXMNDMS-UHFFFAOYSA-N C[N+]1(CC2=CC=C(Cl)C=C2Cl)CCCC1C1=CN=CC=C1
1165 0 DHZLAIBCAABUSU-UHFFFAOYSA-N C[N+]1(CC2=CC(Cl)=C(Cl)C=C2)CCCC1C1=CN=CC=C1
1166 0 WLDXQYSLYHUZTM-UHFFFAOYSA-N COC1=C(CC=C(C)C)C(O)=CC(O)=C1C1OC2=C(C=CC(O)=C2)C1=O
1167 0 HNXCJHNNYUTKTF-UHFFFAOYSA-N CCOC(=O)C(OC(=O)C1=CC=CC=C1)(C(=O)OCC)C1=CC=CC=C1
1168 0 UESBLSHYDVKRSY-UHFFFAOYSA-N OC1OC2OC(CC22C3CCC=C4C(=O)OC(CC2=C)C134)C1=COC=C1
1169 0 UASSGOXNPFOKPH-UHFFFAOYSA-N CCC(CC)NC1=C(C=C(C=C1[N+]([O-])=O)C(F)(F)F)[N+]([O-])=O
1170 0 GMTJIWUFFXGFHH-WPAOEJHSSA-N CC1CC2C3C(C1C)c4cc5OCOc5cc4OC36OCOC6=CC2=O
1171 0 BTLJYRUXSYAGCM-UHFFFAOYSA-N O=C1NCCOCCNC(=O)C(=O)NCCOCCNC1=O
1172 0 MIBAJSFXKXYYJK-IYYXKQCESA-N COc1cccc2C(=O)c3c(ccc4C(O)C(C)CC(O)c34)C(=O)c12
1173 0 YFDKIHAZVQFLRC-UHFFFAOYSA-N COC(=O)C1(C)CCCC2=C1C=CC1=C2C(=O)C(=O)C2=C1OC=C2C
1174 0 CQFKNHZFYMLLPK-UHFFFAOYSA-N CCCCCCCOC(=O)C1=CC=C(C=C1)C(=O)C(F)(F)F
1175 0 HLKSQJLPIJKAGU-UHFFFAOYSA-N COC1=CC(CCC(O)=O)=C(C=C1)C1=C(OC)C(OC)=CC=C1
1176 0 KXLLDXAKOGOBSG-UHFFFAOYSA-N CC1=C2C(=NC(=N1)C1=CC=CC=C1)C(=O)CC1=NC3=CC=CC=C3N=C21
1177 0 SWDSVBNAMCDHTF-UHFFFAOYSA-N CC(C)=CCC1=C(O)C=CC(=C1)C1=COC2=CC(O)=CC(O)=C2C1=O
1178 0 VBIRCRCPHNUJAS-LHHVKLHASA-N COc1cc(ccc1O)C2OCC3C2COC3c4ccc5OCOc5c4
1179 0 JOXZFPVXELXFBU-UHFFFAOYSA-N CC(=O)OC1=CC=C(CC(=NC(C)=O)C(O)=O)C=C1OC(C)=O
1180 0 RXXVCVOYIGXBFH-LBPRGKRZSA-N COc1cc(OC)c(cc1OC)C2COc3cc(O)ccc3C2
1181 0 SLNRYWAUSKGTMP-HXUWFJFHSA-N CC(C)c1cc2C(=O)C3=C(C(C)(C)C(=O)O3)C4(C)CC(=O)Oc(c1O)c24
1182 0 UDACKEZLXLPHBN-UHFFFAOYSA-N CCN(CCO)C1=CC=C(C=C1)N=NC1=NC2=CC=C(OC)C=C2S1
1183 0 ZKEHDQGXEYXKFI-UHFFFAOYSA-N CC(C)(O)CCc1c(O)cc(O)c2C(=O)C(=COc12)c3ccc(O)cc3
1184 0 XMDCRBHPCMHPQU-YJKZWKBDSA-N CC12CCC3C1C=C4C(=O)c5ccc(O)cc5C(=O)C4(O2)C3(C)C=O
1185 0 BKRYCKWZMMOWRA-RDJZCZTQSA-N COc1ccc2C=CC(=O)Oc2c1C3OC(C)(C)OC3C(=C)C
1186 0 GDPIOMYIYYWSES-UHFFFAOYSA-N CCOC(CCS(=O)(=O)C1=CC=CC=C1)(OCC)OCC
1187 0 NVCVNROHXLRYQK-OAHLLOKOSA-N COc1cccc2C(=O)c3c(OC)cc4OC(Cc4c3Oc12)C(C)(C)O
1188 0 KXEKOLSVKJVLPW-UHFFFAOYSA-N CCCC1=C(OCC=C)C=CC2=C1OC(=CC2=O)C(=O)OCC
1189 0 XIMAORIDJQINRT-RTHLEPHNSA-N COc1c(O)c2C(=O)C=C(C)C3=C4OC(C)C(C)(C)C4C(=O)c(c1O)c23
1190 0 OIYNEEUOZLLFSV-UHFFFAOYSA-N COC1=CC=C(N=NC2=NC3=CC=CC=C3N2C)C2=CC=CC=C12
1191 0 SAFBMOSFAZZGOG-UHFFFAOYSA-N COC1=CC=C2C=CC=CC2=C1N=NC1=NC2=CC=CC=C2N1C
1192 0 JVFGOVGADBUNEC-UHFFFAOYSA-N CC(C)OC(=O)COC1=C(C)C2=C(C=C1)C1=C(CCC1)C(=O)O2
1193 0 XFYFYXZSYOQVPQ-UHFFFAOYSA-N CC(=O)N(CCCC1C(C)=NC(N)=NC1=S)C1=CC=CC=C1
1194 0 GMTJIWUFFXGFHH-NRRZXPMOSA-N CC1CC2C3C(C1C)c4cc5OCOc5cc4OC36OCOC6=CC2=O
1195 0 PABZFYBJRQNNMP-UHFFFAOYSA-N SC1=C(C=C(C=C1C1=CC=CC=C1)C1=CC=CC=C1)C1=CC=CC=C1
1196 0 CRALZLCKASXERO-WIQJRVQFSA-N CC1C2CC34COC(=O)C3=CC5OC5C4C16CC(OC6O2)c7cocc7
1197 0 PRQPYYOUQOTPHR-UHFFFAOYSA-N O=C(NC(=S)NC1=CC=C(C=C1)N=NC1=CC=CC=C1)C1CCC1
1198 0 PATMJUOZIPKVAS-QRWLVFNGSA-N COc1cc(ccc1O)C2C(CO)C(=Cc3cc(OC)c(O)cc23)C=O
1199 0 UZRGBZLQEMMKJM-UHFFFAOYSA-N CC1=CC(=CC=C1)C1=C(CCCCN)C2=C(C=CC(Cl)=C2N1)C(O)=O
1200 0 PCUOEOPTDCUNQQ-UHFFFAOYSA-N COC1=CC=C(C=C1)C(OC(=O)C1=CC=C(OC)C=C1)C(C)O
1201 0 SJQMEUQHXJRNHG-JTQLQIEISA-N C[C@@H]1Oc2cc(O)c3C(=O)C(=C(Oc3c2C1(C)C)c4ccccc4)O
1202 0 RXXVCVOYIGXBFH-UHFFFAOYSA-N COC1=CC(OC)=C(OC)C=C1C1COC2=C(C1)C=CC(O)=C2
1203 0 BELWBJLWMIIDFG-UHFFFAOYSA-N ON\C(CN=O)=N\C1=CC=C(C=C1)C1=CC=C(NC(CN=O)N=O)C=C1
1204 0 MEGOGZIMVLGLIM-UHFFFAOYSA-N CCOC(=O)C(NC(=O)C=CN(CCCl)CCCl)C(C)C
1205 0 ZZTMBRCPLQLONY-UHFFFAOYSA-N O=C(CC1=CNC2=C1C=CC=C2)NN=CC1C=NC2=C1C=CC=C2
1206 0 LDGLBKGUYOGQKK-UHFFFAOYSA-N O=C1C=CC=CC1N=NC(=NNC1=CC=CC=C1)C1=CC=CC=C1
1207 0 BRUXPBXPBCTZAL-UHFFFAOYSA-N CC1=CC(N=NCC2=CC=NC3=CC=CC=C23)=C2C=C3OCOC3=CC2=N1
1208 0 NTEROOPFRDTFNF-UHFFFAOYSA-N CN1C(N=NCC2=CC=C3OCOC3=C2)=NC2=C1C(=O)N(C)C(=O)N2C
1209 0 MHQWIJONNQMKFG-UHFFFAOYSA-N O=S(=O)(C1=NN(CC2CCCCN2)C2=CC=CN=C12)C1=CC=CC=C1
1210 0 YGCCASGFIOIXIN-UHFFFAOYSA-N CC(C)=CCC1=C2OC=C(C(=O)C2=C(O)C=C1O)C1=CC=C(O)C=C1
1211 0 SMMSXOZXNSYYCP-BTJAMIPZSA-N C[C@]12C[C@@H](OC(=O)[C@H]1CC[C@@]34COC(=O)C3=CC[C@H]5O[C@@]245)c6cocc6
1212 0 NOUJVIAAWZYTLS-UHFFFAOYSA-N FC1=CC=CC2=C(NCCC3=CC=C4C=CC=CC4=C3)C=CN=C12
1213 0 SJFZVOBLXIHNQM-UHFFFAOYSA-N CNC1=NC=CN2C(=CN=C12)C1=CC=CC=C1OC1=CC=CC=C1
1214 0 NAIULWLSYSLHJW-UHFFFAOYSA-N COC1=C(OC)C(OC)=C(C=C1)C1COC2=C(C1)C=CC(O)=C2
1215 0 KQTQOJWCKLPTGL-AATRIKPKSA-N COC1=CC(=C\C=C\C=C2C=C(OC)C(=O)C(OC)=C2)C=C(OC)C1=O
1216 0 SWALYNJQIGGEAW-UHFFFAOYSA-N COC1=CC(=CC(OC)=C1)C(C)(C)OC(=O)OC1=CC=CC=C1
1217 0 PNDFPOBBACDKSM-UHFFFAOYSA-N CN1N=NN2C1=C1C=CC=CC1=C2C(=O)C1=CC=C(C=C1)[N+]([O-])=O
1218 0 PWQUKZGPBFDVIH-SFHVURJKSA-N Cc1cc2C(=O)C(=C3C(C)(C)C(=O)CC[C@@]3(C)c2c(O)c1O)O
1219 0 FKMIDLDXCKCVPH-UHFFFAOYSA-N CC(=CCOc1cc(O)c2C(=O)C(=C(Oc2c1)c3ccccc3)O)C
1220 0 FKFYSXRSQMMUND-UHFFFAOYSA-N CCCCCCCCC1(C)SC(=O)C(C(=O)C(F)(F)F)C1=O
1221 0 OWNLAEXAPHTKPH-UHFFFAOYSA-N COC(=O)C1=CC=C(C=C1)C1=NC=CC(=C1)C1=C(NN=C1)C1=CC=CC=N1
1222 0 BCEGVIBFXCFBOA-UHFFFAOYSA-N C(CC1=CC=NC=C1)NC1=NC=C(N=C1)C1=CC2=CC=CC=C2O1
1223 0 IMDSBCGXPMSCCM-UHFFFAOYSA-N OC(=O)C(CC1CCOCC1)C1=CC=C(C=C1)S(=O)(=O)C1CC1
1224 0 RHMBLFABFWUWEP-UHFFFAOYSA-N COC(=O)C1=C2C=C(OC)C(OC)=CC2=C2C=C(OC)C(OC)=CC2=C1
1225 0 PITUINHIXKJYJX-UHFFFAOYSA-N OC(C=C)C1=CC(C=CC2=NC3=CC(Cl)=CC=C3C=C2)=CC=C1
1226 0 FLCOCGLGNXGWFS-UHFFFAOYSA-N CC(=C)C=P(C1=CC=CC=C1)(C1=CC=CC=C1)C1=CC=CC=C1
1227 0 HQXPEPNOBAUHLR-ALCQSMKISA-N C[C@]12C[C@@H](OC(=O)[C@]13CC[C@@]45COC(=O)C4=CC[C@@H](O3)[C@@H]25)c6cocc6
1228 0 JULRLZDSQWNRLQ-UHFFFAOYSA-N COC1=CC(OC)=C(OC)C2=C1C=C(C=O)C(CC=C)=C2OC
1229 0 KMNWZDKPCSAFFQ-UHFFFAOYSA-N CC1=CC(C)=C(C2C3=CC=CC=C3SC3=CC=CC=C23)C(C)=C1
1230 0 ZODDXDYBPAQFMT-UHFFFAOYSA-N C1CC(C1)=P(C1=CC=CC=C1)(C1=CC=CC=C1)C1=CC=CC=C1
1231 0 AXKYKHHKKRNXJE-UHFFFAOYSA-N O=C1NC(CC(C1C#N)C1=CC=CC=C1)C1=NC2=CC=CC=C2N1
1232 0 LYGKADZXTOXKFR-UHFFFAOYSA-N CCOC(=O)C(CN(C)C)=C(c1cccs1)c1cccs1
1233 0 JJCHOAKJQWJQQB-UHFFFAOYSA-N CCN(CC)CCOC1=CC2=C(C=C1)C1=C(N2)C=C(Cl)C=C1
1234 0 UBSOLGXBXNMBNI-UHFFFAOYSA-N CCC1=C2C(=O)C3=C(C(=O)C2=C(OC)C=C1OC)C(OC)=CC(OC)=C3
1235 0 APKQRVFBVPFDPX-UHFFFAOYSA-N FC1=CC=C(C=C1)N1N=C(CC1C1=CC=CC=C1)C1=CC=CC=C1
1236 0 NNCFAUGCNTZUIW-UHFFFAOYSA-N CC(=CCc1c(O)ccc(C2=COc3cc(O)ccc3C2=O)c1O)C
1237 0 AXKIBIWMUYYAAB-UHFFFAOYSA-N O=C1CCCCCCCCCCC1[Se]C1=CC=CC=C1
1238 0 GRYVOCRJTSCVJS-UHFFFAOYSA-N COC1=CC2=C(C(O)=C1CC=C(C)C)C(=O)C1=C(O)C=CC(OC)=C1O2
1239 0 YVRBWENTRGJSPP-UHFFFAOYSA-N COC1=CC=CC2=C1C(=O)C1=C(C=C(C)C(CCC(C)=O)=C1O)C2=O
1240 0 MHBQOQMWIMPFKD-UHFFFAOYSA-N O=C1N(CCCCCC2SCCS2)C(=O)C2=CC=CC=C12
1241 0 OBDFXIWMWWPQSJ-UHFFFAOYSA-N OC1CC(OC1CN=[N+]=[N-])N1C=CC(NC(=O)C2=CC=CC=C2)=NC1=O
1242 0 HEZJMRDRHIJCJX-IATJTFMBSA-N C[C@]12C[C@@H](OC(=O)[C@H]1CC[C@@]34COC(=O)[C@@H]3C=C[C@H]5O[C@@]245)c6cocc6
1243 0 BYQANTGKEVLUKZ-UHFFFAOYSA-N Cn1c(c(CCCCCC(O)=O)c2cc(Cl)ccc12)-c1cccnc1
1244 0 JEZLUVLJQUQTJY-UHFFFAOYSA-N CCCC1OC(=O)OC1(Cn1cncn1)c1ccc(Cl)cc1
1245 0 CUSPALNPQMWUGZ-UHFFFAOYSA-N CC(C)C1OC(=O)OC1(Cn1cncn1)c1ccc(Cl)cc1
1246 0 CUSPALNPQMWUGZ-UHFFFAOYSA-N CC(C)C1OC(=O)OC1(Cn1cncn1)c1ccc(Cl)cc1
1247 0 KJDUPJPADSEGKU-UHFFFAOYSA-N OC1CC(CC(COC(=O)c2ccccc2)O1)OC(=O)c1ccccc1
1248 0 AGKSYPMAQRUJJY-LBPRGKRZSA-N C[C@H]1CC=CCCC=CC(=O)Cc2cc(O)cc(O)c2C(=O)O1
1249 0 JXAXVNKGLQZNMQ-UHFFFAOYSA-N COC1=C2C(OC3=CC(OC)=C(C)C(OC)=C23)=C(C)C(OC)=C1
1250 0 HLVWBJFRUYSKIP-CFMSYZGJSA-N CC1=C(C)C2=CC(=O)c3c(O)c4C[C@H](CO)Oc4c(O)c3[C@]2(C)CC1=O
1251 0 RBMSLONRFBEDEO-UHFFFAOYSA-N CC(C(SC1=CC=CC=C1)S(=O)C1=CC=CC=C1)=C1CCCCC1
1252 0 AESNMOWHKGEEJP-UHFFFAOYSA-N CCCCCCN1N=CC(OCC2=CC=C(F)C=C2)=C(Cl)C1=O
1253 0 YMUXHGHBMNSFNG-UHFFFAOYSA-N COc1cc2OC(C)(C)C=Cc2c3OC(=CC(=O)c13)CCCO
1254 0 AXZSDFBOUIQTKT-UHFFFAOYSA-N CCN(CC)C(=O)C1=CC2=CC=CC=C2C(=N1)C1=CC=CC=C1Cl
1255 0 CJSYHLTUFJVZGX-UHFFFAOYSA-N CCN(CC)C(=O)C1=CC2=CC=CC=C2C(=N1)C1=CC(Cl)=CC=C1
1256 0 DIKPMXPRNPSFJD-UHFFFAOYSA-N CCN(CC)C(=O)C1=CC2=CC=CC=C2C(=N1)C1=CC=C(Cl)C=C1
1257 0 QJZDMCXOZLSRAF-UHFFFAOYSA-N CN(C)S(=O)(=O)NC1=CC=CC(=C1)C(=O)NC1=NC=CC=N1
1258 0 XQXHOUBCUGLWET-UHFFFAOYSA-N C=CCNC(=O)C1=NC(C2=CC=CC=C2)=C(N=N1)C1=CC=CC=C1
1259 0 MIKHBQGTXJCMIO-AKRLWLFZSA-N C[C@]12C[C@@H](OC(=O)[C@]13CC[C@@]45COC(=O)[C@@H]4C=C[C@@H](O3)[C@@H]25)c6cocc6
1260 0 NXKDOUJREVFILE-UHFFFAOYSA-N CC1=CC2=C(C=C1)N=C(S2)N1N=C(CCC1=O)C1=CC=CC=C1
1261 0 VFRGFDNWPVGPCF-UHFFFAOYSA-N O1N=C(N=C1C1=CC=CC=C1)C1=NN(C2=CC=CC=C12)C1=CC=CC=C1
1262 0 OMKMBDQHQIXBSK-UHFFFAOYSA-N C1SCC(=C1C1=CC2=CC=CC=C2C=C1)C1=CC2=CC=CC=C2C=C1
1263 0 FYZGHBWFFVAOHU-UHFFFAOYSA-N COC(=O)C1=C(C(=O)OC)C2=C(OC)C=C(OC)C(C=O)=C2N1
1264 0 ZTOORMQTJNUZOQ-CZIZLABSSA-N CC1C(C)C(=O)c2ccc3OCOc3c2C1c4ccc5OCOc5c4
1265 0 BLXOGOSNTKMTGW-OAHLLOKOSA-N COc1cc(OC)c2CC[C@@H](Oc2c1)c3ccc(O)cc3OC
1266 0 MRLCQGACIDFFSH-UHFFFAOYSA-N CNCCCN1C2=CC=C(O)C=C2CCC2=CC=C(Cl)C=C12
1267 0 DYZFUWRIGTVCKS-UHFFFAOYSA-N CC(C)(C)NC(=O)C1=C(CCC2=CC(Cl)=CC=C2)C=CC=N1
1268 0 KHIZGIFPTFEOLM-UHFFFAOYSA-N CN1CCN(CC1)C1=NN(C2=CC=CC=C12)S(=O)(=O)C1=CC=CC=C1
1269 0 MFHYGDLOERSGIF-UHFFFAOYSA-N NNC(=O)C1=CC=C(C=C1)N1C(=O)C2=CC=CC=C2N=C1C1=CC=CC=C1
1270 0 NMKZEDAODGHHEC-UHFFFAOYSA-N CC(C)(C)C1=CC(=CC(OS(=O)(=O)C(F)(F)F)=C1)C(C)(C)C
1271 0 GIBRTHVXEYAJAM-UHFFFAOYSA-N CNC(C(=O)O)CCc1ncc([nH]1)CC(C(=O)O)(C(O)O)N
1272 0 JLLHPTPUDAXLAG-AWEZNQCLSA-N COc1cc(ccc1O)[C@@H]2CCc3cc(OC)c(OC)cc3O2
1273 0 HBCFRLHQVKWAKE-HGFQGUBDSA-N CC=C[C@H]1[C@@H]2C(=CC(=O)[C@@]1(C(=O)O)c3c(C)c(O)c(C)c(O)c3C2=O)C
1274 0 XZVSMKUPPVZOEG-UHFFFAOYSA-N CCOC(=O)C(C(=O)OCC)C1=CC2=C(C=C1)C=C(OC)C=C2
1275 0 ZLYLWGXEHPDRSD-UHFFFAOYSA-N FC1=CC=C(C=C1)C(=O)NC1=CC2=C(NC=C2C2=COC=C2)N=C1
1276 0 CESPOXQLSRKAMB-UHFFFAOYSA-N CC1=CC2=C(NC(=C2NC2=NC(=O)CS2)C2=CC=CC=C2)C=C1
1277 0 KFFLFXHSHZOQHH-UHFFFAOYSA-N NCCNC1=C(Cl)C=C2N(C=C(C(O)=O)C(=O)C2=C1)C1CC1
1278 0 OEDUJSONNPLEJX-UHFFFAOYSA-N CC(C)=CCC1=C(O)C(C(=O)C2OC2C2=CC=C(O)C=C2)=C(O)C=C1O
1279 0 GQSCPWORACUUCE-UHFFFAOYSA-N COC1=C(N)C=C(C)C(=C1)N=NC1=CC(=CC=C1)P(O)(O)=O
1280 0 OFGINOKXFIICFH-UHFFFAOYSA-N CNC1=NC=CN2C(=CN=C12)C1=CC=C(OC2=CC=CC=C2)C=C1
1281 0 AHAPUAPISQPISM-VGHHSDRASA-N C[C@]12C[C@@H](OC(=O)[C@]13CCC4=C([C@@H](O)C=C[C@H]23)C(=O)OC4)c5cocc5
1282 0 WFGZRUHIGVVGAG-GOSISDBHSA-N CC(C)(O)[C@H]1Cc2cc(ccc2O1)C3=COc4cc(O)ccc4C3=O
1283 0 KLXHNBTYZCCSNX-UHFFFAOYSA-N CCCOC1=CC2=C(OC3=C(C=C(C=C3)C(O)=O)C2=O)C(OCCC)=C1
1284 0 SEELTQBSUPDEBS-VMPITWQZSA-N [H]\C(=C(\[H])C1=CC(O)=C(O)C=C1)C(=O)C1=C(O)C=C(O)C(CC=C(C)C)=C1O
1285 0 JMNIXMWRRYDXON-MSNRECKUSA-N CC1(C)CC2C3OC(=O)C(=CC3=C4C(=O)CC4(C)C2C1)C(=O)O
1286 0 OBMIGKVJLZEUEV-UHFFFAOYSA-N COC1=CC(CN(CCCl)CCCl)=CC(OC)=C1OC
1287 0 PTWDQKQKJHACJW-UHFFFAOYSA-N CC1(C)OC2=C(C3C=C(CO)CCC13)C(=O)c1cc(O)cc(O)c1C2=O
1288 0 JLBVVGKVADHTHK-IIBYNOLFSA-N C[C@@]12NC(=O)[C@@H](Cc3c1[nH]c4ccccc34)N5C(=O)c6ccccc6N=C25
1289 0 HSSKQGDCWQCGAC-UHFFFAOYSA-N COc1c(CC=C(C)C)cc2C(=O)c3c(O)cc(O)cc3Oc2c1OC
1290 0 NNXCNQPAHFXSDO-UHFFFAOYSA-N CC(C)=CCC1=C2OC(=O)C=C(C3=CC=CC=C3)C2=C(O)C(O)=C1O
1291 0 CAEGIOZCLWNLAP-UHFFFAOYSA-N COc1ccc(O)c2C(=O)c3c(ccc4CC(C)CC(O)c34)C(=O)c12
1292 0 WOISKAZMSXCHRK-UHFFFAOYSA-N CCOC1=CC=C(NC2=NSC(=N)N2C2=CC=C(OCC)C=C2)C=C1
1293 0 HRUOWSYFAVIOSJ-LIFSJLQGSA-N C[C@H]1CC=C/C(=O)CCCC=Cc2cc(O)cc(O)c2C(=O)O1
1294 0 HBCFRLHQVKWAKE-IGXMAVBZSA-N CC=C[C@H]1[C@@H]2C(=CC(=O)[C@@]1(C(=O)O)c3c(C)c(O)c(C)c(O)c3C2=O)C
1295 0 GYLOEZJWLQFGKI-RQQUZUBOSA-N C[C@@]12[C@@H](O)[C@H](OC(=O)C1=CC[C@]34COC(=O)C3=CCC[C@@H]24)c5cocc5
1296 0 VQDBYZBZMGVIOT-UHFFFAOYSA-N CN(CCOC1=CC=C(CC2SC(N)=NC2=O)C=C1)C1=CC=CC=N1
1297 0 QBVUXKPVKANWMG-UHFFFAOYSA-N COC1=CC=C(C=C1)C1=CN=C(NC2=CC=CC=C2)C2=CN=CN12
1298 0 MKHRNTYSJLNFHV-UHFFFAOYSA-N CN1C(=O)N(C)C2=C(C1=O)C(N=[N+]=[N-])=C(C1=CC=CC=C1)C(=O)N2C
1299 0 QVPSTGJFYRHFSU-UHFFFAOYSA-N COc1cc(c(OC)c(O)c1c2ccc(O)c(O)c2)c3ccccc3
1300 0 LOCNFJOGRCMIIO-UHFFFAOYSA-N Nc1nc(NCc2ccc(F)cc2)ccc1NC(=O)OCC=C
1301 0 BXCJCYCMGXNFAV-UHFFFAOYSA-N CC1(C)N=C(N)N=C(N)N1C1=CC=C(C=C1)N(CCCl)CCCl
1302 0 JLVHMFOVWBPERF-UHFFFAOYSA-N CC(=CCc1c(O)ccc(C(=O)c2oc3cc(O)ccc3c2)c1O)C
1303 0 HVOHWYIKLLUQDC-UHFFFAOYSA-N COc1ccc2C(=O)c3c(O)cc(OC)c(C(=C)C(C)C)c3Oc2c1O
1304 0 YMGWJOIJYYZHCV-UHFFFAOYSA-N COC1=C(O)C=C(C(C=C)C2=CC=C(O)C=C2)C(OC)=C1OC
1305 0 KJJNGJCFEOTXSG-UHFFFAOYSA-N COc1ccc2C(=O)c3c(O)cc(OC)c(c3Oc2c1O)C(C)(C)C=C
1306 0 IFCKWWXWJYTNCS-UHFFFAOYSA-N CCCN(CC)C1=C(C=C(C=C1[N+]([O-])=O)C(F)(F)F)[N+]([O-])=O
1307 0 AIRGVOJFWBISSO-FBLTZUPUSA-N O[C@@H]1CC[C@H](O)[C@@H]2[C@@H]1C3(Oc4cccc5cccc(O3)c45)[C@H](O)CC2=O
1308 0 DDUSVFJYDLPPSQ-AZUAARDMSA-N CCC1=CC(=O)C2c3cc4cccc(O)c4c(O)c3C(=O)CC2(O)C1
1309 0 ZOFMUBRNVSIXOL-UHFFFAOYSA-N ClC1=CC=C(OC2=CC=CC=C2CNC2CCCNC2)C=C1
1310 0 YPVUORZILHLSOT-JTQLQIEISA-N CC1Oc2cc3OC(=CC(=O)c3c(O)c2C1(C)C)c4ccc(O)cc4
1311 0 LRVMXMDCSPIOGL-UHFFFAOYSA-N O=C(NC1=CC=CC=C1)NC1=CC=CC(=C1)C(=O)C1=CNC2=C1C=CC=N2
1312 0 BQMJFERCSPVSGR-XAMCCFCMSA-N CC(C)C(NC(=O)C(CN)NC(=O)C1OC1C(=O)N)C(=O)O
1313 0 DPEGQJDYRIQRHI-UHFFFAOYSA-N OC1C(OC2=C3N=CC=CC3=CC=C2)OC(C(O)C1O)C(O)=O
1314 0 OGTVKOGEJPVHQE-UHFFFAOYSA-N COc1cc(O)c2c3OC(=O)C4=C(OC(C)(C)C=C4)c3c(C)cc2c1
1315 0 UAINENYVWJOVAU-UHFFFAOYSA-N NC(CC(=O)N1CCSC1)C1=CC=C(C=C1)C(=O)NC1=CC=NC=C1
1316 0 RAUDWENAMRSIRH-UHFFFAOYSA-N COC(=O)C1=CC=C(OCC=CCOC2=CC=C(C=C2)C(=O)OC)C=C1
1317 0 GRTQKTZKFPAJMA-UHFFFAOYSA-N CC(=CCc1cc(C2=COc3cc(O)ccc3C2=O)c(O)cc1O)C
1318 0 BAEYWOSUJSUYFI-CQSZACIVSA-N CC(=CCc1c(O)ccc(C2COc3cc(O)cc(O)c3C2=O)c1O)C
1319 0 HEZJMRDRHIJCJX-IMNRJIOJSA-N CC12CC(OC(=O)C1CCC34COC(=O)C3C=CC5OC245)c6cocc6
1320 0 FQBCRRIWNZDHQS-XWPNQZOQSA-N CC12CC(OC(=O)C1=CCC34COC(=O)C3=CCCC24O)c5cocc5
1321 0 HCLPXVZSJXUHTK-CQSZACIVSA-N CC(=CCc1cc(cc(O)c1O)C2COc3cc(O)cc(O)c3C2=O)C
1322 0 ODUQIJIFQQMYFS-CQSZACIVSA-N COc1cc(O)c2c3OC(=O)C4=C(OC(C4)C(C)(C)O)c3c(C)cc2c1
1323 0 YNEMPXKRLPZFAX-UHFFFAOYSA-N COc1cc(c(OC)c(O)c1c2ccc(O)cc2)c3ccc(O)cc3
1324 0 WXGLJIHPWSSLLQ-UHFFFAOYSA-N CC(C)(C)OC(=O)N1C=CC2=C1N=C(N=C2Cl)N1CCOCC1
1325 0 FLBPWYFAWBGCPQ-UHFFFAOYSA-N CCN(CC)C1=CC=C(C=C1)C1=NC(Cl)=C(C=O)C2=CC=CC=C12
1326 0 ARFALSRFGYNQKF-UHFFFAOYSA-N CCCC(=O)ON=C(N)COC1=C2N=CC=CC2=C(Cl)C=C1
1327 0 MQSRIHDTMLCRSL-UHFFFAOYSA-N NC(COC1=CC=CC2=C1N=CC=C2)=NOC(=O)CCCCl
1328 0 NAIULWLSYSLHJW-LBPRGKRZSA-N COc1ccc(C2COc3cc(O)ccc3C2)c(OC)c1OC
1329 0 MYMJCMXLQUCTCM-UHFFFAOYSA-N CCCCCCCCCCC=C[Se](=O)(=O)C1=CC=CC=C1
1330 0 CBSLQPGXNHOHQN-HTUUWXQOSA-N OC1CC(O)C2C(O)C=CC3(Oc4cccc5cccc(O3)c45)C2C1O
1331 0 HEEKWMJDQSCIAI-UHFFFAOYSA-N CC(C)=CCC1=C(O)C(C(=O)C=CC2=C(O)C=C(O)C=C2)=C(O)C=C1O
1332 0 YAMRUXBNAFRTRC-UHFFFAOYSA-N NC1=CC=C(N=NC2=CC=CC=C2)C(=C1)N=CC1C=CC=CC1=O
1333 0 IDHXKJWMTOUXDT-UHFFFAOYSA-N O=C1C=CC=CC1C(=NNC1=CC=CC=C1)C1=NC2=CC=CC=C2NC1=O
1334 0 ZZBWRWZAJJRNSP-DKBOKBLXSA-N OC1C(Oc2cccc3ncccc23)OC(C(O)C1O)C(=O)O
1335 0 CAYMSCGTKZIVTN-TYILLQQXSA-N COc1cc2CC3C(COC3=O)C(c4ccc(O)c(OC)c4)c2cc1O
1336 0 QUCMZUNPNBTJSK-UHFFFAOYSA-N COC1=CC=CC2=C1OC1=C(C2=O)C(OCC=C)=CC(OCC=C)=C1
1337 0 OUYRQADWIZYETF-UHFFFAOYSA-N CCOC1=C(OCC)C=C(CC(=O)C2=C(O)C=C(O)C=C2)C=C1
1338 0 AGKSYPMAQRUJJY-RNLVMQRLSA-N CC1CC=CCCC=CC(=O)Cc2cc(O)cc(O)c2C(=O)O1
1339 0 PZVSRIGWARPCSY-UHFFFAOYSA-N CC1=NN(C(C)=C1)C1=C(F)C(F)=C(N2N=C(C)C=C2C)C(F)=C1F
1340 0 YIVSRLSBWBMCMW-UHFFFAOYSA-N COC1=CC2=C(C=C1)C1=C(CC2)OC2=C(C1=O)C(OC)=CC(OC)=C2
1341 0 XBXGOMJDAZWAFJ-UHFFFAOYSA-N CC(NC(=O)C1CC(O)CN1C(=O)CNC(=O)CN)C(O)=O
1342 0 XSFUERJLALKATQ-HOTGVXAUSA-N OCC(Cc1ccc2OCOc2c1)C(Cc3ccc4OCOc4c3)C=O
1343 0 HUJUXFMQVHJSOY-UHFFFAOYSA-N CC(=CCc1c(O)ccc(C2=Cc3ccc(O)cc3OC2=O)c1O)C
1344 0 OBPLASPAQYLOAL-UZHQWMMKSA-N CC12CCCC3(C)C1C(OC2=O)C4OC45C(OC(=O)C=C35)C=C
1345 0 VHWSRPDMRIITKD-UHFFFAOYSA-N ClC1=CC=C(OCCN2CCN(CC2)C2=CC=CC=C2)C=C1
1346 0 GSNPMBPHDGJBNQ-UHFFFAOYSA-N CC(=C)CCc1c(O)cc2C(=O)c3cc(C)cc(O)c3C(=O)c2c1O
1347 0 HEGZYMQRNWBKNW-UHFFFAOYSA-N COCCOCCOCCOC(=O)C1=CC(=CC(=C1)C#C)C#C
1348 0 MIYTVBARXCVVHZ-YSSFQJQWSA-N CC(=C)C1Cc2cc3C4Oc5cc(O)ccc5C4(O)COc3cc2O1
1349 0 CITFYDYEWQIEPX-VQTJNVASSA-N CC(=CCOc1cc(O)c2C(=O)C(O)C(Oc2c1)c3ccc(O)cc3)C
1350 0 JRYGZYRJRVIVMN-UHFFFAOYSA-N CCOC(=O)CC(OP(=O)(OCC)OCC)=CC(=O)OCC
1351 0 XTDJPXKLSYPTIX-UHFFFAOYSA-N CC[Si](CC)(CC)OC=CCC1=C(F)C(F)=C(F)C(F)=C1F
1352 0 BJXSSYFVBGVHHR-UHFFFAOYSA-N CCCCCCCC(C)S(=O)(=O)C(C)C(=O)C(F)(F)F
1353 0 ICLOBKCWSAAPJB-UHFFFAOYSA-N OCC1OC(CC1O)N1C=NC2=C(NC(=O)C3=CC=CC=N3)N=CN=C12
1354 0 CRALZLCKASXERO-WZWCNPTHSA-N CC1C2CC34COC(=O)C3=CC5OC5C4C16CC(OC6O2)c7cocc7
1355 0 CGMBYUZSNOGUHW-UHFFFAOYSA-N NC1N=NC(=O)C11CC(=NC(=C1)C1=CC=CC=C1)C1=CC=CC=C1
1356 0 PUEZUTYTCBBPBX-UHFFFAOYSA-N CC1=CC(C)=C(O)C(=C1)C(C1=CC=C(F)S1)C1=CC(C)=CC(C)=C1O
1357 0 RMZSBUUTKULXPU-UHFFFAOYSA-N CC(C(OC(O)=O)C1=CC=C(C=C1)[N+]([O-])=O)C1C(CCO)NC1=O
1358 0 ZQNXYIUWXMFILN-IYRXKMJESA-N CC=C(C)/C(=O)OC1C2OC(=O)C2=C3CC=C(C)C3C4OC(=O)C(=C)C14
1359 0 DDPSPQFNPQHPCV-MXZSYGRSSA-N O=C1OC2OC(CC23C1CCC45COC(=O)C4=CCCC35)c6cocc6
1360 0 VGBNOFOWNHRFOS-AAQUOENBSA-N CC12CC(OC(=O)C1CCC3=C(C=C/CC2=O)C(=O)OC3)c4cocc4
1361 0 GIJQQHRWYJFIMX-VNEALKQTSA-N CC12CC(OC(=O)C1=CCC34COC(=O)C3C=CCC24O)c5cocc5
1362 0 FVXJNZDAFLXPRV-UHFFFAOYSA-N COC1=CC(OC)=C(OC)C=C1C1=CC(=O)C=C(O1)C1=CC=CC=C1
1363 0 ZTOORMQTJNUZOQ-DINDLPBHSA-N CC1C(C)C(=O)c2ccc3OCOc3c2C1c4ccc5OCOc5c4
1364 0 DLXKBRSCEHIVLC-SECBINFHSA-N COc1ccc2C(=O)c3c(O)cc4OC(C)C(C)(C)c4c3Oc2c1OC
1365 0 PUYKVYPBISTTCM-UHFFFAOYSA-N CC[Ge](CC)(CC)C(CSC(C)C)SC(C)C
1366 0 IGIPLDOVXHPNGC-JTZLQOMOSA-N CC12CC(OC(=O)C1(O)CC3OC(=O)C4=CC=CC2C34C)c5cocc5
1367 0 YFELAJDRUMNYCR-UHFFFAOYSA-N CC(C)=CCC1=C(O)C2=C(OCC3=C2OC2=C3C=CC(O)=C2)C=C1O
1368 0 MGYZVFGNSGXGHL-UHFFFAOYSA-N O=C(OC1CCCC(=O)C1OC(=O)C1=CC=CC=C1)C1=CC=CC=C1
1369 0 MGYZVFGNSGXGHL-UHFFFAOYSA-N O=C(OC1CCCC(=O)C1OC(=O)C1=CC=CC=C1)C1=CC=CC=C1
1370 0 WMMLIWFPBNUGNU-UHFFFAOYSA-N CCC1(O)CCC2=C(O)C3=C(C(O)=C2C1)C(=O)C1=CC=CC=C1C3=O
1371 0 VZWSSCQUCMSKLE-QMMMGPOBSA-N COC1=C(O)c2c(O)cc(C)c3c4OC(C)C(C)(C)c4c(O)c(C1=O)c23
1372 0 HYMKKEAFVGJINR-UHFFFAOYSA-N CCOC(=O)C=C(OC1CCCCC1)S(=O)(=O)C1=CC=CC=C1
1373 0 ZCERTFNXYPDOND-RDTXWAMCSA-N COc1cc(OC)c2CC(O)C(Oc2c1C)c3ccc(O)cc3
1374 0 QGJWMYGAOHEGHT-UHFFFAOYSA-N CC1=CC=CC2=C1N=C(S2)N=NC1=CC=CC=C1N(CCO)CCO
1375 0 VHTCBXLIXCICSX-UHFFFAOYSA-N CC1=CC=C2N=C(SC2=C1)N=NC1=CC=CC=C1N(CCO)CCO
1376 0 KVDKXLIWXYLKIC-UHFFFAOYSA-N COC1=CC=CC2=C1C(=O)C1=C(O2)C(OC)=C2OC(C)(C)C=CC2=C1
1377 0 GLBJFSZEUVTXCP-UHFFFAOYSA-N FC(F)(F)C1=CC=C(C[N+]2=CC3=CC=CC=C3C3=CC=CC=C23)C=C1
1378 0 SVHVUJXOBGSWIX-KPKJPENVSA-N COC(=O)CCc1ccc(Oc2cc(C=CC(=O)OC)ccc2O)cc1
1379 0 IKLRKIFKPXABAZ-UHFFFAOYSA-N CN1CC(N(CO)C(C1)C1=CC=C(Cl)C=C1)C1=CC=CC=C1
1380 0 KADDUTOBGBGLHL-UHFFFAOYSA-N C(O[Si](C1=CC=CC=C1)(C1=CC=CC=C1)C1=CC=CC=C1)C1=COC=C1
1381 0 VDFOYJSJBNJZCN-UHFFFAOYSA-N O=C1N2C3=CC=CC=C3C(=C2N=NN1C1=CC=CC=C1)C1=CC=CC=C1
1382 0 QZZAIZIMVIMRGW-UHFFFAOYSA-N COC1=CC=C(C=C1)C1=CC(=NC(NN)=C1C#N)C1=CC=CC=C1
1383 0 QPQUNPUHWRWFBM-UHFFFAOYSA-N COC1=CC=CC=C1C1=NNC2=NN=C(C=C12)C1=CC=C(C)C=C1
1384 0 DPOSEQCJISNEPU-UHFFFAOYSA-N NC1=CC=C(C=C1)C1=NC(=CC(=N1)N1CCOCC1)C1=CC=CS1
1385 0 MYDGPBLDJTZYAZ-UHFFFAOYSA-N CC1=CC=C(C=C1)C1=CC(=NN1)C1CN=NC1=C1C=CC=CC1=O
1386 0 ALGBUCCHCSDXDN-MRVPVSSYSA-N COC1=C(O)c2c(O)cc(C)c3c(O)c4c(OC(C)C4(C)C)c(C1=O)c23
1387 0 HEEKWMJDQSCIAI-VMPITWQZSA-N [H]\C(=C(\[H])C1=C(O)C=C(O)C=C1)C(=O)C1=C(O)C=C(O)C(CC=C(C)C)=C1O
1388 0 JTOQINQWHXJTIZ-UHFFFAOYSA-N NC1=CC=CC=C1C(=O)NC1=CC=C(C=C1)N=NC1=CC=CC=C1
1389 0 ZIOOMUSPLCJTQR-UHFFFAOYSA-N COc1cc2c3cc(Cl)ccc3[nH]c2c(c1C)c4ccccc4
1390 0 VBIRCRCPHNUJAS-VPCNSNALSA-N COc1cc(ccc1O)C2OCC3C2COC3c4ccc5OCOc5c4
1391 0 JZDMRXWNKQYQNE-UHFFFAOYSA-N NC1CCCN(CC2=CC=CC=C2OC2=CC=C(Cl)C=C2)C1
1392 0 PSIJQWWYMSJRJZ-IHPHSJBYSA-N CC12CC(OC(=O)C1CCC34COC(=O)C3C=CC(=O)C24)c5cocc5
1393 0 XFWQJKIQUYCNBC-HNNXBMFYSA-N C1(OC)=C2CC[C@@H](C3C=C(OC)C(O)=CC=3)OC2=CC(OC)=C1
1394 0 GNCLYUNNZGBPJY-UHFFFAOYSA-N ClC1=CC=C(C=C1)C1(CCNCC1)C1=CC=C(C=C1)C1=CN=CO1
1395 0 OZHLQKZECVPWIQ-UHFFFAOYSA-N CCC1=CC(NC(=O)C(C)(C)NC2=CC=C(Cl)C=C2)=CC=C1
1396 0 IONQVGHZNKOLGR-UHFFFAOYSA-N OC1(CCN(CCC2=CC=CC=N2)CC1)C1=CC=C(Cl)C=C1
1397 0 IPXXMSXJVCGTCG-UHFFFAOYSA-N C1(O)=CC2OC=C(C3C=CC4OC(C)(C)C(O)CC=4C=3)C(=O)C=2C=C1
1398 0 PYMQDGBLKRFVJC-UHFFFAOYSA-N O=CC1=CC(=NC(=N1)C1=CC=CC=C1)C1=CC=CC(=N1)C1=CC=CC=N1
1399 0 PCUOEOPTDCUNQQ-PXAZEXFGSA-N COc1ccc(cc1)C(OC(=O)c2ccc(OC)cc2)C(C)O
1400 0 PSYOLRXQKDSCKV-UHFFFAOYSA-N CC(=C)CCOc1cc(O)c2C(=O)c3c(O)cc(C)cc3C(=O)c2c1
1401 0 FCRMARSNWJWNPW-UHFFFAOYSA-N CC(=C)C(=O)OCC(O)COC1=CC(O)=C(C=C1)C(=O)C1=CC=CC=C1
1402 0 YHFMAXJNKLYVON-UHFFFAOYSA-N CC1=CC(C)=C(OC2=NC(OCC3CO3)=NC(Cl)=N2)C(C)=C1
1403 0 OEWCQSJKSNWJTH-UHFFFAOYSA-N COC(=O)C1C(C(C1C1=CC=C(O)C=C1)C(=O)OC)C1=CC=C(O)C=C1
1404 0 POYLYCHKKBJWQK-UHFFFAOYSA-N OC(NC(CCC1=CC=CC=C1)C1=CC=CC=C1)=NCCCl
1405 0 LVHIVUKQCGDLQX-UHFFFAOYSA-N ClC1=CC2=C(C=C1)N(CC=C)C(=O)CN1CCC3=CC=CC=C3C21
1406 0 TWXIHSIUMYSRKR-UHFFFAOYSA-N CN(C)CCN=C(O)C(C1=CC=CC=C1)C1=CC(Cl)=CC=C1
1407 0 HIOJYWZEIGKVIM-UHFFFAOYSA-N CN1(=O)CCN(CC1)C(C1=CC=CC=C1)C1=CC=C(Cl)C=C1
1408 0 DCWHKOHERGJPMN-YZQYHBQDSA-N CC12CC1CCC3(C)C2=C(O)C(=O)c4c(O)c5cc(CO)oc5c(O)c34
1409 0 JDEKDUPBDFCYQW-UHFFFAOYSA-N OC1CCCC2=NC3=C(C=CC=C3)C(=NCC3=C(Cl)C=CC=C3)C12
1410 0 GTABAIKWUAXSBG-UHFFFAOYSA-N OC1CCCC2=NC3=C(C=CC=C3)C(=NCC3=CC=C(Cl)C=C3)C12
1411 0 YSYSDEHWQLRUIF-UHFFFAOYSA-N OC1CCCC2=NC3=C(C=CC=C3)C(=NCC3=CC(Cl)=CC=C3)C12
1412 0 JMNIXMWRRYDXON-UHFFFAOYSA-N CC12CC(=O)C1=C1C=C(C(O)=O)C(=O)OC1C1CC(C)(C)CC21
1413 0 USQSDVFXUZLZIR-UHFFFAOYSA-N COC1=CC(=CC(OC)=C1OC)C1C(C)=COC2=CC3=C(OCO3)C=C12
1414 0 CKLKAIFISQKFTE-UHFFFAOYSA-N ON(CCC(O)=N)C1CCC(=O)OC(CCN=C1O)C(O)=N
1415 0 LPOMPJGEAVZPJA-UHFFFAOYSA-N OC1=NN=C(CC1C1=CC=CC=C1)C1=CC=C(C=C1)N1C=CN=C1
1416 0 ZTVTUCVOMPBGIG-UHFFFAOYSA-N COC1=CC=CC2=C1C(=O)C1=C(C2=O)C2=C(CC(C)(O)CC2O)C=C1
1417 0 QHOGIWOAXCXNES-UHFFFAOYSA-N C1(O)=CC2OC=C(C3C=CC(O)=CC=3)C(=O)C=2C(O)=C1C(C)(C)C=C
1418 0 DXXRUGBJXBQBCB-UHFFFAOYSA-N CN1C=C(C(O)=O)C(=O)C2=CC3=C(C=C(N4CC(C)(N)C4)C(F)=C3)N=C12
1419 0 NMLFNFAGOHGLMD-UHFFFAOYSA-N CC12CCC3C1C=C1C(=O)C4=C(C=CC(O)=C4)C(=O)C1(O2)C3(C)C=O
1420 0 XIQJWMALSPXBMN-UHFFFAOYSA-N C12OC(C)(C)CCC=1C1OC=C(C3=CC=C(O)C=C3)C(=O)C=1C(O)=C2
1421 0 GJZRHIIPCWNHGY-UHFFFAOYSA-N CCOC(=O)C1CSC(C)(CCC2(C)SCCS2)N1
1422 0 KMPAOJFBQSXEAI-UHFFFAOYSA-N COC1=C(O)C2=C(O)C3=C(OC(C)C3(C)C)C3=C2C(C(=O)C=C3C)=C1O
1423 0 HGJXWKWXYVMZBF-UHFFFAOYSA-N CCC(C(O)=O)C1=CC2=C(OC(C3=CC=CC=C3)=C(OC)C2=O)C=C1
1424 0 OAUHNCIOZPVXOD-FQEVSTJZSA-N CC1=C(C)C2=CC(=O)c3c(O)c4cc(C)oc4c(O)c3C2(C)CC1=O
1425 0 GMTJIWUFFXGFHH-UEHZMWGCSA-N CC1CC2C3C(C1C)c4cc5OCOc5cc4OC36OCOC6=CC2=O
1426 0 QONPJHICNATGDA-UHFFFAOYSA-N CS(=O)C1=CC=C(C=C1)C1=C(CN2CCOCC2)N2C=CC=NC2=N1
1427 0 NZRFQWIILQPRRA-LLVKDONJSA-N COc1cc(CC(C)C(=O)C)c(cc1O)C(=O)c2ccc3OCOc3c2
1428 0 ANTDQLWDPMSOHB-GOSISDBHSA-N CC(C)(O)C(O)Cc1c(O)ccc2C(=O)C=C(Oc12)c3ccc(O)cc3
1429 0 CAYMSCGTKZIVTN-UHFFFAOYSA-N COC1=C(O)C=C2C(C3COC(=O)C3CC2=C1)C1=CC(OC)=C(O)C=C1
1430 0 DWCSNMNFVUGSGU-UHFFFAOYSA-N ClC1=CC2=C(OC(C(=O)N2CCN2CCCC2)C2=CC=CC=C2)C=C1
1431 0 NQKJWLHWESWXTO-UHFFFAOYSA-N CC1=NC2=C(C(N)=C(S2)C#N)C(C)=C1CC(=O)C1=CC=CC=C1
1432 0 NZUWTNBCVLXATF-UHFFFAOYSA-N OC1=CC=C2C=CC=CC2=C1CN=NC(S)=NC1=CC=CC=C1
1433 0 TXTYSDAYMHKICP-UHFFFAOYSA-N CCOP(=S)(NC(C)C)OC1=C(OC)C(=O)N(C)N=C1
1434 0 OHTURPRJKKIEHY-UHFFFAOYSA-N CN1C(=O)C2=C(N=C1SCC(=O)N1CCCCC1)C1=CC=CC=C1N2
1435 0 MIYTVBARXCVVHZ-VMEOHVCESA-N C12O[C@@](C(=C)C)([H])CC1=CC1C3OC4=CC(O)=CC=C4C3(O)COC=1C=2
1436 0 MXLIDQIPMAHDLB-UHFFFAOYSA-N CC(=CCc1c(O)ccc2C(=O)C=C(Oc12)c3ccc(O)c(O)c3)C
1437 0 HJAFKINEMZZLNM-UHFFFAOYSA-N CC1=NC=C(CC2C=N\C(=N/CCSCC3=CC=CO3)N=C2O)C=C1
1438 0 OCQBTBQQWIHBEM-UHFFFAOYSA-N OC(=NC1=CC=CC=C1)C(Cl)(C1=CC=CC=C1)C1=CC=CC=C1
1439 0 MIYTVBARXCVVHZ-APMMTJHUSA-N C12O[C@](C(=C)C)([H])CC1=CC1C3OC4=CC(O)=CC=C4C3(O)COC=1C=2
1440 0 NRJYFLATWOKPSV-UHFFFAOYSA-N CCOC(=O)COC1=CC2=C(C=C1)C(=O)C=C(O2)C1=CC=C(C)C=C1
1441 0 WLDXQYSLYHUZTM-FQEVSTJZSA-N COc1c(CC=C(C)C)c(O)cc(O)c1C2Oc3cc(O)ccc3C2=O
1442 0 GQMRLDYWGFYOTL-UHFFFAOYSA-N COc1ccc2c(c1)n(CCCN(C)C)c1cc(Cl)ccc21
1443 0 OMDGGTYCELVKRG-UHFFFAOYSA-N NC1CCN(C1)C1=C(F)C=C2C(=O)C(=CN(CCF)C2=N1)C(O)=O
1444 0 ZFJKUCFVGJBVDS-UHFFFAOYSA-N ONC(=O)CC1=CC(=NC(=N1)C1=CC(F)=CC=C1)N1CCCC1
1445 0 LEKVMFOKVJJYHK-UHFFFAOYSA-N CC1=CC(C)=C(CN2C(C(Cl)C2=O)C2=CNC3=CC=CC=C23)C=C1
1446 0 JTWSQUNPMAZLJF-UHFFFAOYSA-N CN(C)CCN1C(C)=NC2=C(SC3=C2C(C)=CC(C)=N3)C1=O
1447 0 AGHCYBDSJMYTAM-UHFFFAOYSA-N ClC1=CC(C(=O)C2=CC=CC=C2)=C(NC(=O)CN2CCCCC2)C=C1
1448 0 JKKASKNECPVGSO-UHFFFAOYSA-N CC1N(C)N(C(=O)C1=NC(=S)NC1=CC=CC=C1)C1=CC=CC=C1
1449 0 AGHCYBDSJMYTAM-UHFFFAOYSA-N ClC1=CC(C(=O)C2=CC=CC=C2)=C(NC(=O)CN2CCCCC2)C=C1
1450 0 PEFKHSSQWUWSOD-UHFFFAOYSA-N CC1=C(CC(=O)NNC(=S)NC2=CC=CC=C2)C2=CC=CC=C2N1
1451 0 UTJNNVKZGKELQS-UHFFFAOYSA-N CN1CCN(CC1)C1=C(Cl)C2=CC=CC=C2C(=O)C2=CC=CC=C12
1452 0 JGKVRUTUMOYJME-UHFFFAOYSA-N OCC[S+](CCO)CCOCC[S+](CCO)CCO
