# Supplementary material for: Ion mobility collision cross-section atlas for known and unknown metabolite annotation in untargeted metabolomics
Source: Nat Commun. 2020 Aug 28;11:4334. doi: 10.1038/s41467-020-18171-8 (PMC7455731; doi:10.1038/s41467-020-18171-8)
Supplement: Supplementary file 8 — Supplementary Data 5 [file 41467_2020_18171_MOESM8_ESM.zip › 01_positive_mode/L0776/cfmid_pred_spec.msp]

Name: +ve in-silico MS/MS by CFM-ID for GZSOSUNBTXMUFQ-YFAPSIMESA-N
ID: GZSOSUNBTXMUFQ-YFAPSIMESA-N
Comment: Energy0
Num peaks: 19
25.00727645 0.5201459844
27.02292652 0.700079578
87.04405588 0.6200358438
123.0440559 0.7944412801
147.0651853 2.857786059
165.0757499 0.5370321804
177.0757499 0.6443158656
249.0968793 0.7247252155
283.0600999 10.02843149
285.0393644 1.211727452
285.0757499 1.1088345
301.0706646 25.09718671
309.1180087 1.675723228
427.1023586 0.5198663056
445.1129233 3.450189169
463.123488 2.044999771
573.1602674 1.1982281
591.1708321 14.27202026
609.1813968 12.2375149

Name: +ve in-silico MS/MS by CFM-ID for GZSOSUNBTXMUFQ-YFAPSIMESA-N
ID: GZSOSUNBTXMUFQ-YFAPSIMESA-N
Comment: Energy1
Num peaks: 19
45.0334912 0.8265070178
123.0440559 0.9035582827
129.0546206 1.206702464
147.0651853 3.879273376
163.0600999 1.728963218
165.0757499 1.080530295
255.0651853 1.703294183
271.0600999 5.345627862
273.0757499 6.553812525
283.0600999 14.28337292
285.0393644 2.687888604
299.0550145 1.03463445
301.0706646 28.25167497
309.1180087 1.130944605
445.1129233 3.681963468
463.123488 2.697634245
581.1864822 0.9347907894
591.1708321 1.895275823
609.1813968 0.80973641

Name: +ve in-silico MS/MS by CFM-ID for GZSOSUNBTXMUFQ-YFAPSIMESA-N
ID: GZSOSUNBTXMUFQ-YFAPSIMESA-N
Comment: Energy2
Num peaks: 31
45.0334912 1.391860604
57.0334912 0.9632143728
75.04405588 0.6847971672
85.02840582 0.7570058102
87.04405588 0.9152895962
123.0440559 2.262735438
131.0702706 0.953542571
145.0495352 0.7298919921
147.0651853 2.959640778
159.0651853 0.68815541
161.0444498 0.8440880715
161.0808353 0.8276978913
163.0600999 4.095085
177.0757499 0.8651702016
179.0338851 0.7246838418
227.0338851 0.8265545423
255.0287997 0.9206473232
257.0444498 1.102639617
271.0600999 1.376661677
271.0812292 0.6914261273
273.0393644 0.7396421343
273.0757499 1.06768918
283.0600999 9.490198774
285.0393644 4.103974398
285.0757499 1.147224298
299.0550145 0.7712614577
301.0706646 14.48950164
445.1129233 0.7793405408
547.1446173 1.043190194
549.1602674 0.6883734883
591.1708321 1.136729065

Name: +ve in-silico MS/MS by CFM-ID for YMXXCMGLMRYEQD-BFTLVBKUSA-N
ID: YMXXCMGLMRYEQD-BFTLVBKUSA-N
Comment: Energy0
Num peaks: 18
103.0389705 0.568701073
107.0491413 0.5547899556
163.0600999 2.638496083
235.0812292 0.5328682106
253.0495352 0.5980324936
265.0917939 0.8713959243
267.0651853 9.274683407
269.0444498 1.197938905
269.0808353 1.573074833
285.0757499 23.87136796
325.1129233 1.587802101
411.107444 0.5668056618
429.1180087 3.152382948
447.1285734 1.970455901
573.1602674 2.900632873
577.155182 0.9533534565
591.1708321 16.6206615
609.1813968 10.94585795

Name: +ve in-silico MS/MS by CFM-ID for YMXXCMGLMRYEQD-BFTLVBKUSA-N
ID: YMXXCMGLMRYEQD-BFTLVBKUSA-N
Comment: Energy1
Num peaks: 26
45.0334912 1.012112411
107.0491413 1.159251254
123.0440559 0.6890176072
133.0284058 2.550202161
135.0440559 5.89550974
137.0597059 0.6773181276
145.0495352 1.808741716
149.0233204 1.145585013
151.0389705 4.54046146
163.0600999 2.981879223
253.0495352 1.041532309
257.0808353 5.315071233
267.0651853 11.28340882
269.0444498 2.151347313
269.0808353 0.8647323824
283.0600999 0.7814363399
285.0757499 23.31914578
307.1023586 0.9449960433
325.1129233 0.9599124673
419.1336587 0.6914781701
429.1180087 3.069937845
447.1285734 2.578982388
573.1602674 1.165897455
579.1708321 0.6876094128
581.1864822 1.224463562
591.1708321 2.001694732

Name: +ve in-silico MS/MS by CFM-ID for YMXXCMGLMRYEQD-BFTLVBKUSA-N
ID: YMXXCMGLMRYEQD-BFTLVBKUSA-N
Comment: Energy2
Num peaks: 31
43.01784114 1.248769123
45.0334912 1.851176185
75.04405588 0.6950453258
87.00767038 0.5885859822
107.0491413 2.173500478
123.0440559 1.799411738
133.0284058 1.304593556
135.0440559 1.792175849
145.0495352 1.467707682
147.0651853 2.029586928
149.0233204 0.6270585715
151.0389705 2.161405429
161.0444498 1.294113804
163.0600999 4.306766557
175.0600999 0.8762598853
177.0757499 0.8194353597
253.0495352 1.871044192
257.0808353 3.423214344
265.0917939 0.6159034562
267.0651853 7.765382077
269.0444498 3.735439446
269.0808353 1.751618019
285.0757499 14.95723445
289.1070501 0.6269229174
291.1227001 0.6269229174
307.1023586 0.849648333
309.1180087 0.6094058455
429.1180087 0.7444653249
547.1446173 1.21322771
549.1602674 0.8100982046
591.1708321 0.7133506566

Name: +ve in-silico MS/MS by CFM-ID for VGGSULWDCMWZPO-ODEMIOGVSA-N
ID: VGGSULWDCMWZPO-ODEMIOGVSA-N
Comment: Energy0
Num peaks: 14
161.0444498 0.8632426408
163.0600999 3.41184488
283.0600999 1.642869357
325.1129233 0.8611293196
411.107444 1.066097087
415.1023586 0.8571940334
429.1180087 13.75981996
431.0972732 0.8883838447
431.1336587 1.462642793
447.1285734 20.46158446
573.1602674 2.132244472
577.155182 1.441527045
591.1708321 16.96526747
609.1813968 14.59518537

Name: +ve in-silico MS/MS by CFM-ID for VGGSULWDCMWZPO-ODEMIOGVSA-N
ID: VGGSULWDCMWZPO-ODEMIOGVSA-N
Comment: Energy1
Num peaks: 31
43.01784114 1.234390136
45.0334912 0.9623907586
73.02840582 1.021432315
75.04405588 0.7815071266
133.0495352 0.5553762117
145.0495352 2.520272006
161.0444498 1.496919003
163.0600999 3.987438258
165.0757499 1.474776402
295.0600999 1.664655661
297.0757499 0.7663467627
307.1023586 0.6779992744
311.0550145 0.6991840894
313.0706646 0.8311867832
325.1129233 0.8299229197
411.107444 0.9545250782
415.1023586 1.252276983
417.1180087 1.538787617
419.1336587 1.506482004
427.1023586 0.7774392473
429.1180087 22.92715979
431.0972732 1.652007814
431.1336587 1.894640423
445.1129233 0.768571757
447.1285734 17.91058768
487.123488 0.68473681
547.1446173 0.6064664758
573.1602674 1.99565952
579.1708321 0.5985333784
591.1708321 3.758583414
609.1813968 1.241235789

Name: +ve in-silico MS/MS by CFM-ID for VGGSULWDCMWZPO-ODEMIOGVSA-N
ID: VGGSULWDCMWZPO-ODEMIOGVSA-N
Comment: Energy2
Num peaks: 31
59.01275576 0.9511915259
77.00219107 0.8539609239
87.00767038 1.132224026
89.02332044 0.9567342114
91.0389705 0.8559375667
143.0338851 0.8497558243
145.0495352 1.574592858
147.0651853 1.752117826
161.0444498 1.087136155
163.0600999 3.761908509
269.0444498 1.070843536
283.0600999 1.596733639
285.0968793 0.9554445334
293.0444498 1.691040848
295.0600999 2.524764601
297.0757499 1.654980756
299.0914 0.9207503108
311.0550145 7.484010188
313.0706646 1.700154995
319.1176147 1.163298473
353.0867085 0.8653965767
355.0812292 0.9390201009
373.0917939 4.347833678
403.1023586 1.456283864
413.1230941 0.9829024443
415.1023586 1.363404676
417.1180087 1.559400514
429.1180087 6.233414411
431.1336587 0.9633334858
447.1285734 3.786360799
591.1708321 1.300580075

Name: +ve in-silico MS/MS by CFM-ID for XSAFLFYGYGKUKQ-QGTQAJIUSA-N
ID: XSAFLFYGYGKUKQ-QGTQAJIUSA-N
Comment: Energy0
Num peaks: 14
161.0444498 0.862972116
163.0600999 3.412600973
283.0600999 1.643231727
325.1129233 0.8615671941
411.107444 1.066467653
415.1023586 0.8570612776
429.1180087 13.74913326
431.0972732 0.8875639914
431.1336587 1.463202922
447.1285734 20.42164867
573.1602674 2.246378516
577.155182 1.442214613
591.1708321 16.90616778
609.1813968 14.60533346

Name: +ve in-silico MS/MS by CFM-ID for XSAFLFYGYGKUKQ-QGTQAJIUSA-N
ID: XSAFLFYGYGKUKQ-QGTQAJIUSA-N
Comment: Energy1
Num peaks: 31
43.01784114 1.236729502
45.0334912 0.964070116
73.02840582 1.022706787
75.04405588 0.7826117494
145.0495352 2.526946852
161.0444498 1.49813618
163.0600999 3.998187438
165.0757499 1.477895003
213.0393644 0.600256121
295.0600999 1.667459595
297.0757499 0.7673428034
307.1023586 0.67979493
311.0550145 0.6986516153
313.0706646 0.8325550936
325.1129233 0.8330391564
411.107444 0.957053102
415.1023586 1.253482774
417.1180087 1.540118876
419.1336587 1.507149557
427.1023586 0.7794982659
429.1180087 22.93338097
431.0972732 1.65200987
431.1336587 1.899675569
445.1129233 0.7709857722
447.1285734 17.83046245
487.123488 0.6867325812
547.1446173 0.608234116
573.1602674 2.15491011
579.1708321 0.6002778964
591.1708321 3.743390339
609.1813968 1.247819228

Name: +ve in-silico MS/MS by CFM-ID for XSAFLFYGYGKUKQ-QGTQAJIUSA-N
ID: XSAFLFYGYGKUKQ-QGTQAJIUSA-N
Comment: Energy2
Num peaks: 31
59.01275576 0.9539617382
77.00219107 0.8733328852
87.00767038 1.134361154
89.02332044 0.9596266912
91.0389705 0.8586069061
143.0338851 0.8513589409
145.0495352 1.577563424
147.0651853 1.755423304
161.0444498 1.090702301
163.0600999 3.771796606
283.0600999 1.630285057
285.0968793 0.9577683895
293.0444498 2.007803305
295.0600999 2.531243374
297.0757499 1.659468881
299.0914 0.9232378848
311.0550145 7.529774368
313.0706646 1.70744218
319.1176147 1.167031904
353.0867085 0.8680139334
355.0812292 0.9409904828
373.0917939 4.357010555
403.1023586 1.53860993
413.1230941 0.9847567502
415.1023586 1.367906972
417.1180087 1.563949299
429.1180087 6.254662689
431.1336587 0.9651591718
447.1285734 3.775575003
517.1340527 0.8347656046
591.1708321 1.302752266

Name: +ve in-silico MS/MS by CFM-ID for GZSOSUNBTXMUFQ-UHFFFAOYSA-N
ID: GZSOSUNBTXMUFQ-UHFFFAOYSA-N
Comment: Energy0
Num peaks: 20
25.00727645 0.5187485863
27.02292652 0.6981987793
87.04405588 0.6182889181
123.0440559 0.7923962045
147.0651853 2.851607208
165.0757499 0.5354627479
177.0757499 0.6425583155
249.0968793 0.7226623993
283.0600999 10.00349803
285.0393644 1.209045633
285.0757499 1.106232463
301.0706646 24.99617821
309.1180087 1.670030216
427.1023586 0.51875663
445.1129233 3.44122061
463.123488 2.038509537
573.1602674 1.195670434
577.155182 0.4868536752
591.1708321 14.22946769
609.1813968 12.18532772

Name: +ve in-silico MS/MS by CFM-ID for GZSOSUNBTXMUFQ-UHFFFAOYSA-N
ID: GZSOSUNBTXMUFQ-UHFFFAOYSA-N
Comment: Energy1
Num peaks: 19
45.0334912 0.8246156516
123.0440559 0.9013492323
129.0546206 1.203944727
147.0651853 3.843502814
163.0600999 1.733555567
165.0757499 1.083028084
255.0651853 1.699401559
271.0600999 5.332861073
273.0757499 6.537978724
283.0600999 14.24840787
285.0393644 2.681393655
299.0550145 1.032057941
301.0706646 27.95884675
309.1180087 1.133337168
445.1129233 3.672880994
463.123488 2.688836997
581.1864822 0.9323951708
591.1708321 1.889399161
609.1813968 0.8060395766

Name: +ve in-silico MS/MS by CFM-ID for GZSOSUNBTXMUFQ-UHFFFAOYSA-N
ID: GZSOSUNBTXMUFQ-UHFFFAOYSA-N
Comment: Energy2
Num peaks: 31
45.0334912 1.38336747
57.0334912 0.9573327916
85.02840582 0.7522540908
87.00767038 0.6907914195
87.04405588 0.9096877803
123.0440559 2.246235931
131.0702706 0.9477273154
145.0495352 0.7575667107
147.0651853 2.666882736
159.0651853 0.6839586392
161.0444498 0.8708592158
161.0808353 0.8226501095
163.0600999 4.184023018
177.0757499 0.8803638238
179.0338851 0.7200539933
227.0338851 0.8207344081
255.0287997 0.914037101
257.0444498 1.094519579
271.0600999 1.367141939
271.0812292 0.6872094098
273.0393644 0.7344339886
273.0757499 1.059842534
283.0600999 9.420085361
285.0393644 4.072700196
285.0757499 1.14021307
299.0550145 0.7665052284
301.0706646 14.14441254
445.1129233 0.7744776074
547.1446173 1.036799549
549.1602674 0.6841564716
591.1708321 1.129610334

Name: +ve in-silico MS/MS by CFM-ID for LHWONDXFTUKXDH-UHFFFAOYSA-N
ID: LHWONDXFTUKXDH-UHFFFAOYSA-N
Comment: Energy0
Num peaks: 17
103.0389705 0.5701878318
163.0600999 2.646996324
235.0812292 0.5341311088
253.0495352 0.5990518999
265.0917939 0.8734366999
267.0651853 9.28281984
269.0444498 1.199585756
269.0808353 1.576209829
285.0757499 23.91924042
325.1129233 1.591813709
411.107444 0.5678684071
429.1180087 3.170089166
447.1285734 1.972957386
573.1602674 2.906071481
577.155182 0.9557879142
591.1708321 16.66436905
609.1813968 10.98694281

Name: +ve in-silico MS/MS by CFM-ID for LHWONDXFTUKXDH-UHFFFAOYSA-N
ID: LHWONDXFTUKXDH-UHFFFAOYSA-N
Comment: Energy1
Num peaks: 27
45.0334912 1.016176815
107.0491413 0.7036587728
123.0440559 0.9813066626
133.0284058 1.183921935
135.0440559 4.605419326
145.0495352 1.820203564
149.0233204 2.52514301
151.0389705 5.983721958
163.0600999 2.99920032
165.0757499 0.6501643723
253.0495352 1.068651752
257.0808353 4.829855711
267.0651853 10.85582875
269.0444498 2.214877944
269.0808353 0.8698776087
283.0600999 0.8421144532
285.0757499 23.66285444
307.1023586 0.9505785501
325.1129233 0.9669866755
419.1336587 0.680696987
429.1180087 3.194545981
447.1285734 2.585642172
459.1497027 0.5926167581
573.1602674 1.172784923
581.1864822 0.8746621296
591.1708321 2.017817646
609.1813968 0.5780050113

Name: +ve in-silico MS/MS by CFM-ID for LHWONDXFTUKXDH-UHFFFAOYSA-N
ID: LHWONDXFTUKXDH-UHFFFAOYSA-N
Comment: Energy2
Num peaks: 31
41.00219107 0.6111521435
43.01784114 1.263489203
45.0334912 1.87361825
75.04405588 0.7032291074
107.0491413 1.82705927
123.0440559 1.70262415
133.0284058 0.6383570562
135.0440559 2.169882611
145.0495352 1.459981851
147.0651853 2.053432936
149.0233204 1.199740506
151.0389705 1.744832772
161.0444498 1.310043229
163.0600999 4.351342809
175.0600999 0.8865552317
177.0757499 0.8290630638
253.0495352 1.901397698
257.0808353 4.17821965
265.0917939 0.623171079
267.0651853 7.752840338
269.0444498 3.72320298
269.0808353 1.772223819
285.0757499 15.13190572
289.1070501 0.6343205691
291.1227001 0.6343205691
307.1023586 0.8596310151
309.1180087 0.6165658724
429.1180087 0.7700764484
547.1446173 1.227543723
549.1602674 0.8196573135
591.1708321 0.7221621615

Name: +ve in-silico MS/MS by CFM-ID for MVCRPAXAMRBATF-UHFFFAOYSA-N
ID: MVCRPAXAMRBATF-UHFFFAOYSA-N
Comment: Energy0
Num peaks: 13
163.0600999 3.376418429
181.0706646 1.827797039
285.0757499 6.915035271
287.0550145 2.757955251
303.0863146 21.47370349
325.1129233 1.043108885
429.1180087 1.376379787
447.1285734 10.72793372
449.1078379 1.381163554
465.139138 10.94721587
595.1657467 1.466643794
609.1813968 9.461315301
627.1919615 8.104463574

Name: +ve in-silico MS/MS by CFM-ID for MVCRPAXAMRBATF-UHFFFAOYSA-N
ID: MVCRPAXAMRBATF-UHFFFAOYSA-N
Comment: Energy1
Num peaks: 15
145.0495352 1.594856824
163.0600999 3.216906071
165.0757499 1.250494772
271.0600999 2.463302704
273.0757499 0.9818439022
275.0914 0.8586968347
285.0757499 10.27721429
287.0550145 7.709313213
301.0706646 1.133444066
303.0863146 32.26173745
429.1180087 0.8841674156
447.1285734 8.635683774
449.1078379 1.654487729
465.139138 6.387562316
609.1813968 1.425108889

Name: +ve in-silico MS/MS by CFM-ID for MVCRPAXAMRBATF-UHFFFAOYSA-N
ID: MVCRPAXAMRBATF-UHFFFAOYSA-N
Comment: Energy2
Num peaks: 31
43.01784114 1.389458846
87.00767038 0.7975394388
103.0389705 0.7682441093
145.0495352 1.19283312
147.0651853 1.507598674
149.0233204 0.9094837919
153.0546206 1.076931918
161.0444498 2.137178734
163.0600999 5.613753766
165.0182351 3.024073236
165.0757499 1.297164905
167.0338851 3.227024433
181.0495352 1.070886598
245.0444498 1.111983621
261.0757499 0.7420498388
271.0600999 1.663268072
275.0914 1.364209847
285.0757499 3.343358196
287.0550145 6.197324112
287.0914 0.9073178008
301.0706646 0.7686631855
303.0863146 14.15873231
309.1332648 0.7216025503
329.0867085 2.21985833
375.107444 0.8545522127
447.1285734 3.37158414
449.1078379 1.400032747
465.139138 1.581744455
595.1657467 0.799889067
609.1813968 1.280769299
611.1606613 0.7739755868

Name: +ve in-silico MS/MS by CFM-ID for RRYBNEMBSQZZBH-UHFFFAOYSA-N
ID: RRYBNEMBSQZZBH-UHFFFAOYSA-N
Comment: Energy0
Num peaks: 15
163.0600999 2.163537786
427.1023586 1.254488603
445.1129233 3.932097848
447.1285734 1.236589861
473.1078379 1.808875278
475.123488 1.368241712
533.1289673 1.126465492
535.1446173 1.889553949
547.1446173 1.25255666
549.1602674 1.027710887
573.1602674 3.543636159
577.155182 2.561057223
579.1708321 1.52217104
591.1708321 26.82576678
609.1813968 28.7803421

Name: +ve in-silico MS/MS by CFM-ID for RRYBNEMBSQZZBH-UHFFFAOYSA-N
ID: RRYBNEMBSQZZBH-UHFFFAOYSA-N
Comment: Energy1
Num peaks: 27
43.01784114 3.260254288
45.0334912 1.326563088
55.01784114 0.863721873
73.02840582 0.9994442207
145.0495352 4.139972325
163.0600999 6.753855102
427.1023586 0.9889798234
439.1023586 1.826174419
455.0972732 0.9953974668
457.1129233 3.312692735
459.1285734 2.924913223
475.123488 1.938260555
483.1133172 1.600113697
487.123488 1.618338827
489.139138 1.178387417
501.1238819 1.81078709
517.1340527 1.627971083
519.1497027 1.467196956
547.1446173 1.856893123
549.1602674 1.585356754
559.1446173 0.8592540377
573.1602674 10.92293309
577.155182 1.370594991
579.1708321 0.9940893725
581.1864822 2.004634624
591.1708321 16.89293522
609.1813968 5.448488326

Name: +ve in-silico MS/MS by CFM-ID for RRYBNEMBSQZZBH-UHFFFAOYSA-N
ID: RRYBNEMBSQZZBH-UHFFFAOYSA-N
Comment: Energy2
Num peaks: 31
43.01784114 0.9642720274
89.02332044 2.876848566
163.0600999 1.397248019
323.0550145 3.728662652
337.034279 1.104481982
337.0554084 1.010404287
339.0499291 6.892190047
341.0655792 1.260105478
367.0659731 0.8958050752
399.0710585 7.065429096
401.0867085 1.337819964
403.1023586 1.180176225
427.1023586 1.507608675
429.1180087 1.076112847
445.1129233 1.89243265
455.0972732 2.407959499
457.1129233 1.769595506
459.0921878 0.9812935853
459.1285734 2.264058049
461.1442234 1.986154807
463.1598735 1.485596202
473.1078379 3.808610709
503.1184026 1.350704986
505.1340527 1.309742782
515.1184026 1.022000601
547.1446173 2.205911725
549.1602674 1.64117519
563.139532 1.996861714
565.155182 1.593814253
573.1602674 2.500363484
591.1708321 2.69165162

Name: +ve in-silico MS/MS by CFM-ID for GHHBRJNUNAWXEV-QVCVYZROSA-N
ID: GHHBRJNUNAWXEV-QVCVYZROSA-N
Comment: Energy0
Num peaks: 14
163.0600999 2.205557534
427.1023586 1.265100568
445.1129233 3.98169203
447.1285734 1.252672471
473.1078379 1.889332307
475.123488 1.38173549
535.1446173 1.914138875
547.1446173 1.268229691
573.1602674 3.574878321
577.155182 2.433639196
579.1708321 1.796854355
581.1864822 1.217320558
591.1708321 27.17518771
609.1813968 29.31537974

Name: +ve in-silico MS/MS by CFM-ID for GHHBRJNUNAWXEV-QVCVYZROSA-N
ID: GHHBRJNUNAWXEV-QVCVYZROSA-N
Comment: Energy1
Num peaks: 28
43.01784114 3.21030269
45.0334912 1.304305574
55.01784114 0.8514578723
73.02840582 1.006217184
145.0495352 4.081054918
163.0600999 6.642608905
427.1023586 0.9748252357
439.1023586 1.80024454
445.1129233 0.8289013124
455.0972732 0.9900049109
457.1129233 3.252972428
459.1285734 2.875827328
473.1078379 0.9235030694
475.123488 1.903345255
487.123488 1.591073102
489.139138 1.15853398
515.139532 1.28507832
517.1340527 1.852114023
519.1497027 1.442477665
547.1446173 1.825608242
549.1602674 1.55864671
565.155182 0.9380084827
573.1602674 10.76675126
577.155182 1.451685024
579.1708321 1.560473987
581.1864822 2.531452957
591.1708321 16.56645176
609.1813968 5.294860462

Name: +ve in-silico MS/MS by CFM-ID for GHHBRJNUNAWXEV-QVCVYZROSA-N
ID: GHHBRJNUNAWXEV-QVCVYZROSA-N
Comment: Energy2
Num peaks: 31
43.01784114 1.015786507
89.02332044 3.013203209
163.0600999 1.756121134
323.0550145 3.936042195
337.034279 1.180811638
339.0499291 6.901045083
341.0655792 1.347190121
399.0710585 7.989196392
401.0867085 1.204904958
427.1023586 1.566825609
429.1180087 1.115682225
443.1184026 1.014030896
445.1129233 1.92946051
455.0972732 2.534096369
457.1129233 1.741748856
459.1285734 2.371450932
461.1442234 2.092441207
463.1598735 1.564980127
473.1078379 5.702532421
503.1184026 1.423190604
505.1340527 1.380030162
515.1184026 1.026239802
517.1340527 1.321883065
547.1446173 2.324292035
549.1602674 1.729248898
565.155182 1.688322724
567.1708321 1.070990774
573.1602674 2.622918063
579.1708321 1.24141818
581.1864822 1.325153031
591.1708321 2.834805317

Name: +ve in-silico MS/MS by CFM-ID for ZCDDNVDFOHBRBE-UHFFFAOYSA-N
ID: ZCDDNVDFOHBRBE-UHFFFAOYSA-N
Comment: Energy0
Num peaks: 13
163.0600999 1.825795334
283.0600999 1.550216985
411.107444 1.1252166
427.1023586 1.018873659
429.1180087 15.25463793
431.0972732 0.8422041775
431.1336587 1.488763865
445.1129233 1.351687013
447.1285734 20.19968343
573.1602674 1.945344993
577.155182 1.381002417
591.1708321 17.14181677
609.1813968 14.93319352

Name: +ve in-silico MS/MS by CFM-ID for ZCDDNVDFOHBRBE-UHFFFAOYSA-N
ID: ZCDDNVDFOHBRBE-UHFFFAOYSA-N
Comment: Energy1
Num peaks: 24
43.01784114 1.165745122
45.0334912 0.9383396191
73.02840582 1.239575785
75.04405588 0.7776404349
145.0495352 1.543368614
163.0600999 5.507881819
283.0600999 0.6865658617
297.0757499 2.04541987
353.0867085 0.9432996745
411.107444 3.612520851
415.1023586 1.070588733
417.1180087 0.984080979
427.1023586 0.7562943142
429.1180087 28.09856285
431.0972732 1.66564899
431.1336587 2.051916226
445.1129233 0.9329577066
447.1285734 17.39716017
487.123488 0.7108359403
547.1446173 0.6470148648
573.1602674 1.779916787
581.1864822 0.6735560213
591.1708321 3.60369313
609.1813968 1.197491962

Name: +ve in-silico MS/MS by CFM-ID for ZCDDNVDFOHBRBE-UHFFFAOYSA-N
ID: ZCDDNVDFOHBRBE-UHFFFAOYSA-N
Comment: Energy2
Num peaks: 31
89.02332044 0.932832136
95.04914126 0.9102882873
105.0334912 2.024996996
119.0491413 1.06817705
159.0287997 0.8029736421
163.0600999 2.864030498
281.0655792 0.8518196047
283.0600999 2.444496885
295.0600999 1.355645405
297.0757499 3.118018073
311.0550145 1.493992506
313.0706646 8.458491862
343.0812292 1.255133149
353.0867085 0.9875886667
355.0812292 0.7211506858
371.0761439 0.9493772553
373.0917939 5.015991558
387.107444 1.462617043
403.1023586 1.732414508
415.1023586 1.188790516
427.1023586 1.870687693
429.1180087 7.930424462
431.0972732 0.920858253
431.1336587 0.9851404896
447.1285734 3.625209296
473.1078379 0.9505322093
479.1547881 1.011510357
517.1340527 0.8614858543
519.1497027 0.7156785237
547.1446173 1.079330517
591.1708321 1.350697215

Name: +ve in-silico MS/MS by CFM-ID for TZPXUQWBAIYNEA-UHFFFAOYSA-N
ID: TZPXUQWBAIYNEA-UHFFFAOYSA-N
Comment: Energy0
Num peaks: 21
25.00727645 0.5853539127
27.02292652 0.7864580061
87.04405588 0.7242025143
123.0440559 0.8145875397
147.0651853 2.958866594
161.0444498 0.5543299396
163.0600999 1.139448825
165.0757499 0.6882116656
299.0550145 1.645609779
309.1180087 0.7530911689
327.0499291 0.7298403439
427.1023586 1.061008088
445.1129233 13.70096701
447.0921878 0.879444604
447.1285734 1.497517219
463.123488 19.59309465
573.1602674 1.22153666
577.155182 0.6279370643
581.1864822 0.5548127392
591.1708321 14.84883336
609.1813968 14.69441836

Name: +ve in-silico MS/MS by CFM-ID for TZPXUQWBAIYNEA-UHFFFAOYSA-N
ID: TZPXUQWBAIYNEA-UHFFFAOYSA-N
Comment: Energy1
Num peaks: 31
43.01784114 1.395540141
45.0334912 0.8971473806
73.02840582 0.9872300919
75.04405588 0.7752375089
105.0546206 0.5286089643
123.0440559 0.7237878961
129.0546206 1.466741551
147.0651853 4.429686291
161.0444498 1.091783978
163.0600999 2.218556039
165.0757499 1.184750206
309.1180087 0.664923205
311.0550145 1.63782363
313.0706646 0.7358358811
327.0499291 0.6715958734
329.0655792 0.8101639045
427.1023586 0.8004420129
431.0972732 1.640350617
433.1129233 3.641257577
435.1285734 4.054875662
443.0972732 0.7999292775
445.1129233 21.5588055
447.0921878 1.501590419
447.1285734 2.037383447
461.1078379 0.788112288
463.123488 15.17383398
573.1602674 0.9285913641
579.1708321 0.5694687127
581.1864822 0.8043126225
591.1708321 3.021577187
609.1813968 1.294867491

Name: +ve in-silico MS/MS by CFM-ID for TZPXUQWBAIYNEA-UHFFFAOYSA-N
ID: TZPXUQWBAIYNEA-UHFFFAOYSA-N
Comment: Energy2
Num peaks: 31
73.02840582 0.9881600839
87.04405588 1.252674349
123.0440559 1.584930275
129.0546206 0.7854670892
131.0702706 0.9927485956
147.0651853 2.041791032
163.0600999 2.946860572
271.0812292 0.9459158206
285.0393644 0.8099624443
299.0550145 1.419122264
311.0550145 2.510885734
313.0706646 1.638035801
315.0863146 0.9113325094
327.0499291 7.074777742
329.0655792 1.683526395
335.1125294 1.150852429
339.0710585 1.169261386
371.0761439 0.9019949594
387.0710585 0.8688314717
389.0867085 4.285702185
401.0867085 0.8216178876
419.0972732 1.47705904
429.1180087 0.9746785748
431.0972732 0.8389072597
433.1129233 1.062334393
445.1129233 6.122267157
447.0921878 0.7711208718
447.1285734 0.9595466489
463.123488 1.387801764
505.1340527 0.761795552
591.1708321 1.519845331

Name: +ve in-silico MS/MS by CFM-ID for FVWCQCCVDNGNPX-UHFFFAOYSA-N
ID: FVWCQCCVDNGNPX-UHFFFAOYSA-N
Comment: Energy0
Num peaks: 19
25.00727645 0.520285328
27.02292652 0.7002671246
87.04405588 0.6202100562
123.0440559 0.795780896
147.0651853 2.860381015
165.0757499 0.5374277987
177.0757499 0.6303044574
249.0968793 0.7249309338
283.0600999 10.05866296
285.0393644 1.20235714
285.0757499 1.109093896
301.0706646 25.16010942
309.1180087 1.683491902
427.1023586 0.5199769051
445.1129233 3.451083426
463.123488 2.04564714
573.1602674 1.198483018
591.1708321 14.27626424
609.1813968 12.24272242

Name: +ve in-silico MS/MS by CFM-ID for FVWCQCCVDNGNPX-UHFFFAOYSA-N
ID: FVWCQCCVDNGNPX-UHFFFAOYSA-N
Comment: Energy1
Num peaks: 21
45.0334912 0.8240097974
123.0440559 0.8827846069
129.0546206 1.203061347
147.0651853 3.841745925
163.0600999 1.737275345
165.0757499 1.085165793
255.0651853 1.576781407
269.0444498 1.552078779
271.0600999 5.173234628
273.0757499 6.319242994
283.0600999 13.65864222
285.0393644 2.542433194
299.0550145 0.9712774877
301.0706646 27.48450401
309.1180087 1.135609713
445.1129233 3.669972274
463.123488 2.686021547
579.1708321 0.6205900474
581.1864822 0.9316280395
591.1708321 1.887518202
609.1813968 0.8048571678

Name: +ve in-silico MS/MS by CFM-ID for FVWCQCCVDNGNPX-UHFFFAOYSA-N
ID: FVWCQCCVDNGNPX-UHFFFAOYSA-N
Comment: Energy2
Num peaks: 31
45.0334912 1.381301269
57.0334912 0.9559019341
75.04405588 0.679596609
85.02840582 0.7501527548
87.00767038 0.716039176
87.04405588 0.9083250073
123.0440559 2.223460862
131.0702706 0.94631258
145.0495352 0.7958871494
147.0651853 2.699974474
159.0651853 0.6829376488
161.0444498 0.908750218
161.0808353 0.8214220851
163.0600999 4.317624035
179.0338851 0.7174556177
227.0338851 0.8372529891
255.0287997 0.7094476729
257.0444498 0.7954302133
259.0600999 0.6900188363
271.0600999 1.383192614
271.0812292 0.6861835667
273.0757499 1.048616481
283.0600999 9.335190042
285.0393644 3.901327543
285.0757499 1.138507406
299.0550145 0.8167778702
301.0706646 14.11072195
445.1129233 0.7732947571
547.1446173 1.035244886
549.1602674 0.6831305908
591.1708321 1.127878834

Name: +ve in-silico MS/MS by CFM-ID for DGFGSUOQDJHNFL-UHFFFAOYSA-N
ID: DGFGSUOQDJHNFL-UHFFFAOYSA-N
Comment: Energy0
Num peaks: 14
87.04405588 0.6080881516
109.0284058 1.397913189
147.0651853 2.442849056
285.0393644 0.5859284494
293.1230941 1.292285634
299.0550145 7.130279938
301.034279 1.089681288
301.0706646 0.8571384002
317.0655792 23.95946499
445.1129233 9.616961834
447.1285734 0.8935096299
463.123488 11.22169216
591.1708321 9.795379281
609.1813968 9.170631121

Name: +ve in-silico MS/MS by CFM-ID for DGFGSUOQDJHNFL-UHFFFAOYSA-N
ID: DGFGSUOQDJHNFL-UHFFFAOYSA-N
Comment: Energy1
Num peaks: 17
109.0284058 2.115704999
129.0546206 1.057419082
147.0651853 3.852321927
149.0808353 1.699127574
285.0393644 2.270048453
287.0550145 4.935208143
289.0706646 4.757184018
299.0550145 5.531246547
301.034279 2.065826055
315.0499291 1.176366839
317.0655792 31.46502659
433.1129233 1.340989012
435.1285734 1.398318798
445.1129233 6.542403153
463.123488 7.036339372
581.1864822 1.366424324
591.1708321 1.420078701

Name: +ve in-silico MS/MS by CFM-ID for DGFGSUOQDJHNFL-UHFFFAOYSA-N
ID: DGFGSUOQDJHNFL-UHFFFAOYSA-N
Comment: Energy2
Num peaks: 31
87.04405588 0.9763601657
89.05970595 0.927950003
109.0284058 3.735029808
111.0440559 0.9208215509
121.0284058 2.4503115
123.0440559 3.49777685
129.0546206 0.8246720951
131.0702706 1.522791103
135.0076704 0.8060524668
137.0233204 0.9457034632
139.0389705 2.040849896
143.0338851 0.7927504936
145.0495352 2.122293666
147.0651853 4.21622477
149.0233204 0.8333638891
149.0808353 1.314187614
151.0389705 0.98889511
163.0600999 0.8582551792
167.0338851 1.405557191
285.0393644 1.227576243
287.0550145 1.27223805
289.0706646 0.7506642135
299.0550145 4.201981125
301.034279 1.733263679
301.0706646 1.333378597
315.0499291 0.9190305176
317.0655792 15.72556839
445.1129233 2.639873898
447.1285734 0.8147117249
547.1446173 0.90164262
591.1708321 0.8439603036

Name: +ve in-silico MS/MS by CFM-ID for FZQRUXCCSWOZFJ-UHFFFAOYSA-N
ID: FZQRUXCCSWOZFJ-UHFFFAOYSA-N
Comment: Energy0
Num peaks: 11
123.0440559 1.456590226
147.0651853 3.669824538
165.0757499 2.096339606
293.1230941 1.190556327
299.0550145 7.8248027
301.034279 1.119396373
317.0655792 24.33775141
445.1129233 9.864020609
463.123488 12.07591489
591.1708321 7.641498671
609.1813968 8.91908608

Name: +ve in-silico MS/MS by CFM-ID for FZQRUXCCSWOZFJ-UHFFFAOYSA-N
ID: FZQRUXCCSWOZFJ-UHFFFAOYSA-N
Comment: Energy1
Num peaks: 18
123.0440559 1.930161169
129.0546206 1.209888139
147.0651853 4.12117758
149.0808353 1.640955619
165.0757499 1.098848644
285.0393644 1.802493978
287.0550145 4.247930304
289.0706646 5.263233825
299.0550145 6.43297602
301.034279 2.101421089
315.0499291 1.065032106
317.0655792 32.63850546
433.1129233 1.196206034
435.1285734 1.57295679
445.1129233 5.445704568
463.123488 6.849598267
581.1864822 1.186903323
591.1708321 1.245948976

Name: +ve in-silico MS/MS by CFM-ID for FZQRUXCCSWOZFJ-UHFFFAOYSA-N
ID: FZQRUXCCSWOZFJ-UHFFFAOYSA-N
Comment: Energy2
Num peaks: 31
85.02840582 0.9109888134
87.04405588 1.253984955
123.0440559 2.718761778
129.0546206 0.936861717
131.0702706 1.540594059
135.0440559 3.586319281
137.0233204 1.175559169
137.0597059 3.098184414
145.0495352 2.309764498
147.0651853 5.464060071
149.0233204 0.9502941287
149.0808353 1.449901771
151.0389705 1.111468259
153.0182351 1.974843198
153.0546206 0.7421293474
159.0287997 0.7409388984
163.0600999 1.166510744
285.0393644 1.610849792
287.0550145 1.116260879
289.0706646 0.8994050478
299.0550145 5.75208881
301.034279 2.372609679
301.0706646 0.9066001869
315.0499291 1.020039385
317.0655792 15.2296609
321.0968793 0.7618084283
323.1125294 0.7618084283
389.0867085 0.9010956442
445.1129233 2.315672849
447.1285734 0.8296852623
591.1708321 1.004257041

Name: +ve in-silico MS/MS by CFM-ID for VCCNKWWXYVWTLT-UHFFFAOYSA-N
ID: VCCNKWWXYVWTLT-UHFFFAOYSA-N
Comment: Energy0
Num peaks: 14
147.0651853 3.182024975
163.0600999 0.9819006941
165.0757499 2.059673985
283.0600999 8.56471635
285.0393644 0.9955794814
285.0757499 0.8494108249
301.0706646 22.06805484
309.1180087 0.884419574
427.1023586 1.383373203
445.1129233 10.93256582
447.1285734 1.085531408
463.123488 10.80231216
591.1708321 8.502378686
609.1813968 8.222784373

Name: +ve in-silico MS/MS by CFM-ID for VCCNKWWXYVWTLT-UHFFFAOYSA-N
ID: VCCNKWWXYVWTLT-UHFFFAOYSA-N
Comment: Energy1
Num peaks: 18
123.0440559 0.8367848391
129.0546206 0.9067610481
147.0651853 3.133256409
163.0600999 2.183151214
165.0757499 1.120251603
255.0651853 1.343597
271.0600999 3.513093632
273.0757499 5.121301189
283.0600999 12.58099604
285.0393644 2.134065654
299.0550145 0.996269351
301.0706646 28.36179158
427.1023586 0.8495025446
433.1129233 0.9129604192
435.1285734 1.164650114
445.1129233 8.627543554
463.123488 5.428351915
591.1708321 1.363067023

Name: +ve in-silico MS/MS by CFM-ID for VCCNKWWXYVWTLT-UHFFFAOYSA-N
ID: VCCNKWWXYVWTLT-UHFFFAOYSA-N
Comment: Energy2
Num peaks: 31
41.00219107 0.6358767132
43.01784114 1.603645659
73.02840582 0.8454486656
75.04405588 0.6241672982
85.02840582 0.6857210567
87.04405588 1.111849108
103.0389705 0.8097456226
123.0440559 2.282460809
131.0702706 0.7796196625
147.0651853 2.357004944
159.0287997 0.6559261759
161.0444498 1.387857618
163.0600999 5.726870668
165.0757499 0.8154891329
227.0338851 0.7856536989
257.0444498 0.8470751566
271.0600999 1.018215746
271.0812292 0.6812778796
273.0757499 0.7842768691
283.0600999 8.746817334
285.0393644 3.423461251
285.0757499 0.9428540738
299.0550145 1.416183292
301.0706646 15.46495779
305.1019647 0.7570862987
307.1176147 0.7570862987
339.0710585 0.6799982942
373.0917939 1.007829986
445.1129233 3.776755942
463.123488 0.674126888
591.1708321 1.193762925

Name: +ve in-silico MS/MS by CFM-ID for SVRABECZTWRKCD-UHFFFAOYSA-N
ID: SVRABECZTWRKCD-UHFFFAOYSA-N
Comment: Energy0
Num peaks: 15
147.0651853 2.173673922
163.0600999 1.897637216
255.0863146 1.88345516
283.0600999 4.186911406
285.0757499 0.8948120356
299.0550145 7.644798455
301.0706646 1.031474566
427.1023586 1.170266771
429.1180087 9.262364263
431.1336587 0.8514665397
445.1129233 10.84526241
447.1285734 10.82450537
463.123488 9.201717609
591.1708321 10.45910415
609.1813968 8.111663148

Name: +ve in-silico MS/MS by CFM-ID for SVRABECZTWRKCD-UHFFFAOYSA-N
ID: SVRABECZTWRKCD-UHFFFAOYSA-N
Comment: Energy1
Num peaks: 12
95.04914126 1.531715429
145.0495352 1.719272301
147.0651853 3.715533634
163.0600999 2.74723658
283.0600999 6.316190133
285.0757499 2.42180109
299.0550145 23.46225455
301.0706646 11.41783425
429.1180087 6.47066389
445.1129233 9.20106758
447.1285734 7.059060203
463.123488 4.911827118

Name: +ve in-silico MS/MS by CFM-ID for SVRABECZTWRKCD-UHFFFAOYSA-N
ID: SVRABECZTWRKCD-UHFFFAOYSA-N
Comment: Energy2
Num peaks: 31
43.01784114 0.7809557836
73.02840582 0.716959639
85.02840582 0.7683344015
87.00767038 1.240780902
87.04405588 1.037586189
89.02332044 0.8635372666
95.04914126 2.249474676
103.0389705 0.8840425889
119.0491413 0.7326364449
131.0702706 0.7353302262
143.0338851 0.6745257786
145.0495352 1.270767111
147.0651853 2.772382599
163.0389705 2.862208488
163.0600999 1.634692655
229.0495352 1.254841801
259.0600999 1.21335222
283.0600999 6.088160971
285.0757499 1.238130289
299.0550145 20.86002923
301.0706646 3.360306435
329.0655792 0.7519167775
373.0917939 0.9403181942
429.1180087 2.854562839
445.1129233 3.541809218
447.1285734 1.353955693
451.1598735 0.7773328907
453.1755235 0.7773328907
517.1340527 0.724420922
547.1446173 0.9199569716
591.1708321 1.39766778

Name: +ve in-silico MS/MS by CFM-ID for CEJOKNKJINIMGF-UHFFFAOYSA-N
ID: CEJOKNKJINIMGF-UHFFFAOYSA-N
Comment: Energy0
Num peaks: 28
103.0389705 0.6291563202
109.0284058 0.553674638
133.0284058 2.012445951
135.0440559 0.9830582794
137.0597059 1.246104605
153.0546206 0.8209019896
161.0444498 0.494598995
163.0600999 1.952048066
167.0338851 0.6317332325
235.0812292 0.6236839963
265.0917939 0.4728552226
285.0757499 6.575014876
287.0550145 0.7688972319
287.0914 0.7760931318
303.0863146 18.35371645
325.1129233 1.053736906
329.0867085 0.6067429481
445.1129233 0.4679216273
447.1285734 9.155857054
449.1442234 0.9095288573
463.1446173 0.5269104674
465.139138 9.053462509
491.139532 1.336365952
591.1708321 0.8533900738
595.1657467 0.7293605052
599.1970468 0.5895555235
609.1813968 11.05026597
627.1919615 6.897091489

Name: +ve in-silico MS/MS by CFM-ID for CEJOKNKJINIMGF-UHFFFAOYSA-N
ID: CEJOKNKJINIMGF-UHFFFAOYSA-N
Comment: Energy1
Num peaks: 31
121.0284058 3.033283428
123.0440559 3.038108099
135.0440559 0.9271038294
137.0597059 1.137202609
139.0389705 1.184138039
145.0495352 1.328036492
149.0233204 0.7249265893
151.0389705 2.169197428
163.0600999 2.364782157
165.0546206 1.145873913
165.0757499 1.1601484
167.0338851 1.401563678
181.0495352 0.7091654206
257.0808353 0.7333582297
271.0600999 1.322946941
273.0757499 2.472710733
275.0914 2.751893268
285.0757499 7.020190933
287.0550145 1.210799795
301.0706646 0.9993793058
303.0863146 20.30801151
307.1023586 0.6487738349
313.0917939 1.220843846
329.0867085 1.064888042
435.1285734 0.7551726289
437.1442234 1.007100101
447.1285734 7.372643007
449.1442234 0.9648761783
465.139138 5.272995146
597.1813968 0.7703280068
609.1813968 1.794748875

Name: +ve in-silico MS/MS by CFM-ID for CEJOKNKJINIMGF-UHFFFAOYSA-N
ID: CEJOKNKJINIMGF-UHFFFAOYSA-N
Comment: Energy2
Num peaks: 31
43.01784114 0.9095096254
75.02292652 0.9017675119
109.0284058 1.184834889
121.0284058 1.185011212
123.0440559 1.938423181
133.0284058 5.945646628
135.0440559 1.073679517
137.0233204 0.8539750005
137.0597059 1.520313815
139.0389705 1.891374065
139.075356 0.8918540517
145.0495352 0.886594444
147.0651853 1.080386936
151.0389705 0.8001520274
153.0546206 1.422542724
161.0444498 1.970044532
163.0600999 3.342371942
165.0182351 0.8352506386
165.0546206 1.244814573
165.0757499 0.9486394547
167.0338851 1.474154792
181.0495352 1.235260966
285.0757499 2.345773928
285.0968793 0.8657242626
303.0863146 10.6093367
327.107444 0.8273717507
329.0867085 1.289329281
447.1285734 2.714521996
465.139138 1.052805552
565.155182 0.8967116014
609.1813968 1.234176473

Name: +ve in-silico MS/MS by CFM-ID for RWAJQTMKNXCGJA-UHFFFAOYSA-N
ID: RWAJQTMKNXCGJA-UHFFFAOYSA-N
Comment: Energy0
Num peaks: 31
55.05422664 1.021485173
69.06987671 0.923763483
80.96409131 1.392887135
107.0855268 0.678600176
109.1011768 1.384464149
111.1168269 1.004223649
123.1168269 2.304063332
136.9903061 0.7653171802
137.132477 1.260669037
139.0059561 1.580773494
151.0059561 1.921608085
165.0216062 0.990134431
421.1645649 0.7751491556
435.180215 1.738061567
447.180215 1.83982654
449.1958651 1.661801613
463.0693442 1.435642847
475.0693442 0.8178515168
475.2115151 2.478152946
477.0849943 0.7271348178
477.1577653 2.275692151
487.2115151 1.845976739
489.2271652 4.75387538
491.2428153 0.6850655174
517.1162944 0.7616188393
531.1319445 0.7649829299
543.1319445 2.132138975
545.1475945 2.142185596
547.1632446 0.652281932
569.1839801 10.51279672
587.1945447 18.38570381

Name: +ve in-silico MS/MS by CFM-ID for RWAJQTMKNXCGJA-UHFFFAOYSA-N
ID: RWAJQTMKNXCGJA-UHFFFAOYSA-N
Comment: Energy1
Num peaks: 31
39.02292652 1.42612154
55.05422664 4.033202536
65.03857658 1.193784935
67.05422664 1.122217135
69.06987671 2.496488663
96.95900593 0.9101647071
107.0855268 1.599388433
109.1011768 1.050324185
119.0855268 1.269045393
123.1168269 5.131360596
137.132477 2.628167099
151.0059561 1.593611504
363.0863146 1.804762571
365.1019647 1.591865826
367.1176147 1.383266433
379.1176147 1.152713239
417.1332648 0.9468660931
419.1489149 0.8904425742
421.1645649 1.26508518
431.1489149 1.834075202
433.1645649 1.456264117
435.180215 2.462100812
447.180215 2.330442249
449.1958651 0.8938270699
463.0693442 0.8980715128
471.2166005 2.211294629
487.2115151 1.153362616
489.2271652 8.964283027
551.1734154 0.9467438323
569.1839801 3.030763085
587.1945447 1.058767701

Name: +ve in-silico MS/MS by CFM-ID for RWAJQTMKNXCGJA-UHFFFAOYSA-N
ID: RWAJQTMKNXCGJA-UHFFFAOYSA-N
Comment: Energy2
Num peaks: 31
39.02292652 2.835702318
41.03857658 1.852460245
51.02292652 2.832619381
53.03857658 4.211031668
55.05422664 4.969955365
65.03857658 1.857624584
67.05422664 1.981343134
69.06987671 1.530349459
109.1011768 0.9308020802
119.0855268 0.7696626767
121.0284058 0.912704425
123.1168269 3.708184632
137.132477 1.082823062
151.0059561 1.115791174
323.1277855 2.283109871
325.1434356 1.042799018
337.0706646 0.769498224
349.0706646 2.478227536
351.0169147 0.9528706293
351.0863146 3.645668852
353.0325648 1.012851125
363.1590856 4.349975818
365.1747357 5.918472402
367.1903858 1.547406289
377.1747357 1.334588046
391.1176147 2.858502539
405.1332648 2.01545057
419.1489149 2.558878035
421.1645649 0.9562364666
431.1489149 0.8069666922
569.1839801 2.079196656
