# Supplementary material for: Ion mobility collision cross-section atlas for known and unknown metabolite annotation in untargeted metabolomics
Source: Nat Commun. 2020 Aug 28;11:4334. doi: 10.1038/s41467-020-18171-8 (PMC7455731; doi:10.1038/s41467-020-18171-8)
Supplement: Supplementary file 8 — Supplementary Data 5 [file 41467_2020_18171_MOESM8_ESM.zip › 01_positive_mode/L0776/cfmid_result.txt]

1 0.27586207 GDCIORXOHHHEPM-BFTLVBKUSA-N Cc1cc(O[C@@H]2O[C@H](CO[C@@H]3O[C@H](CO)[C@@H](O)[C@H](O)[C@H]3O)[C@@H](O)[C@H](O)[C@H]2O)c4C(=O)c5c(O)cc(CO)cc5C(=O)c4c1
2 0.24242424 LHWONDXFTUKXDH-BFTLVBKUSA-N COc1cc(O)c2C(=O)c3c(OC4OC(COC5OC(CO)C(O)C(O)C5O)C(O)C(O)C4O)cc(C)cc3C(=O)c2c1
3 0.24242424 LHWONDXFTUKXDH-UHFFFAOYSA-N COC1=CC2=C(C(O)=C1)C(=O)C1=C(C=C(C)C=C1OC1OC(COC3OC(CO)C(O)C(O)C3O)C(O)C(O)C1O)C2=O
4 0.24242424 DNXGNXLLMIDINP-VISGYLFTSA-N COc1cc(OC2OC(COC3OC(CO)C(O)C(O)C3O)C(O)C(O)C2O)c4C(=O)c5ccc(C)cc5C(=O)c4c1O
5 0.24242424 LHWONDXFTUKXDH-WBSOWYTGSA-N COc1cc(O)c2C(=O)c3c(OC4OC(COC5OC(CO)C(O)C(O)C5O)C(O)C(O)C4O)cc(C)cc3C(=O)c2c1
6 0.23529412 YMXXCMGLMRYEQD-BFTLVBKUSA-N CC1=CC(=C2C(=C1)C(=O)C3=CC(=CC(=C3C2=O)O[C@H]4[C@@H]([C@H]([C@@H]([C@H](O4)CO[C@H]5[C@@H]([C@H]([C@@H]([C@H](O5)CO)O)O)O)O)O)O)OC)O
7 0.23529412 YMXXCMGLMRYEQD-UHFFFAOYSA-N OCC1OC(OCC2OC(Oc3cc(OC)cc4c3C(=O)c3c(C4=O)cc(cc3O)C)C(C(C2O)O)O)C(C(C1O)O)O
8 0.23076923 PKLGFROCMKMKKL-SGQGNNBUSA-N COc1ccc(cc1)C2=COc3c(OC4OC(CO)C(O)C(O)C4O)c(OC5OC(CO)C(O)C(O)C5O)ccc3C2=O
9 0.23076923 PKLGFROCMKMKKL-IKKQZGOGSA-N COc1ccc(cc1)C2=COc3c(OC4OC(CO)C(O)C(O)C4O)c(OC5OC(CO)C(O)C(O)C5O)ccc3C2=O
10 0.23076923 TYBRXUWGRBXISM-APRWHZIJSA-N COc1cc(OC2OC(CO)C(O)C(O)C2O)cc3OC=C(C(=O)c13)c4ccc(OC5OC(CO)C(O)C(O)C5O)cc4
11 0.23076923 GOJLRXRGOQUVJT-FJUFGMPQSA-N COc1cc2C(=O)C(=COc2cc1O[C@@H]3O[C@H](CO)[C@@H](O)[C@H](O)[C@H]3O)c4ccc(O[C@@H]5O[C@H](CO)[C@@H](O)[C@H](O)[C@H]5O)cc4
12 0.22222222 VCDCLABDSKBNPA-UHFFFAOYSA-N OCC1OC(OC2C(C)OC(C(C2O)O)Oc2c(oc3c(c2=O)c(O)cc(c3C)O)c2ccc(cc2)O)C(C(C1O)O)O
13 0.22222222 UJCSPDBNSKTNQW-UHFFFAOYSA-N OCC1OC(OC2C(C)OC(C(C2O)O)Oc2c(oc3c(c2=O)c(O)c(c(c3)O)C)c2ccc(cc2)O)C(C(C1O)O)O
14 0.21428571 NTTMJPGWKCCROE-UHFFFAOYSA-N OCC1OC(C(C(C1O)O)OC1OC(CO)C(C(C1O)O)O)c1c(O)c(C)c2c(c1O)c(=O)cc(o2)c1ccc(cc1)O
15 0.21428571 BDXOJJDLYMCIFK-FPLGPEGNSA-N C1(OC)=C([C@@H]2OC(CO)[C@@H](O)[C@H](O)C2O)C2OC(C3C=CC(O)=CC=3)=CC(=O)C=2C(O[C@@H]2OC(CO)[C@@H](O)[C@H](O)C2O)=C1
16 0.21428571 DJAJZNPZYHFMFR-UHFFFAOYSA-N OCC1OC(C(C(C1O)O)OC1OC(CO)C(C(C1O)O)O)c1c(O)c(C)c(c2c1oc(cc2=O)c1ccc(cc1)O)O
17 0.21428571 KWBQFLWHACCSKM-UHFFFAOYSA-N OCC1OC(OC2C(C)OC(C(C2O)O)Oc2c(oc3c(c2=O)c(O)cc(c3)O)c2ccc(c(c2)C)O)C(C(C1O)O)O
18 0.20689655 QRQNIQMEGHMTGW-JFECCKQBSA-N COc1ccc(cc1)C2=CC(=O)c3c(O)c(C4OC(CO)C(O)C(O)C4O)c(OC5OC(CO)C(O)C(O)C5O)cc3O2
19 0.20689655 MMDNNEKJSQKYTD-UHFFFAOYSA-N OCC1OC(Oc2c(C)c3oc(cc(=O)c3c(c2C2OC(CO)C(C(C2O)O)O)O)c2ccc(cc2)O)C(C(C1O)O)O
20 0.20689655 PAMXEQTZFGNGCU-NRLBVNAOSA-N COc1cc2OC(=CC(=O)c2c(O)c1OC3OC(C)C(OC4OC(CO)C(O)C(O)C4O)C(O)C3O)c5ccc(O)cc5
21 0.20689655 MVCRPAXAMRBATF-JHGNDHBPSA-N COc1ccc(OC)c2C(=O)c3cc(OC4OC(CO)C(O)C(O)C4OC5OC(CO)C(O)C(O)C5O)cc(OC)c3Oc12
22 0.20689655 MVCRPAXAMRBATF-UHFFFAOYSA-N COC1=CC(OC2OC(CO)C(O)C(O)C2OC2OC(CO)C(O)C(O)C2O)=CC2=C1OC1=C(OC)C=CC(OC)=C1C2=O
23 0.20689655 KDCLPJWUNSBNKI-UHFFFAOYSA-N OCC1OC(C(C(C1O)O)OC1OC(CO)C(C(C1O)O)O)c1c(O)cc2c(c1O)c(=O)cc(o2)c1ccc(cc1C)O
24 0.20689655 DKNHOOIRROHFJM-UHFFFAOYSA-N OCC1OC(C(C(C1O)O)OC1OC(CO)C(C(C1O)O)O)c1c(O)cc(c2c1oc(cc2=O)c1ccc(cc1C)O)O
25 0.20689655 ZCDDNVDFOHBRBE-UHFFFAOYSA-N COC1=CC(O)=C2C(=O)C=C(OC2=C1C1OC(CO)C(O)C(O)C1O)C1=CC=C(OC2OC(CO)C(O)C(O)C2O)C=C1
26 0.20689655 XLEBFOXKXDNZOT-UHFFFAOYSA-N OCC1OC(C(C(C1O)O)OC1OC(CO)C(C(C1O)O)O)c1c(O)cc(c2c1oc(c1ccc(cc1)O)c(c2=O)C)O
27 0.20689655 YQFNXQYBXIOSON-UHFFFAOYSA-N OCC1OC(Oc2cc3oc(cc(=O)c3c(c2C2OC(CO)C(C(C2O)O)O)O)c2ccc(cc2C)O)C(C(C1O)O)O
28 0.20689655 ZCDDNVDFOHBRBE-QQUSBYFVSA-N COc1cc(O)c2C(=O)C=C(Oc2c1C3OC(CO)C(O)C(O)C3O)c4ccc(OC5OC(CO)C(O)C(O)C5O)cc4
29 0.20689655 MCZFVUZXVSKWMO-UHFFFAOYSA-N OCC1OC(Oc2c(oc3c(c2=O)c(O)c(c(c3)OC2OC(C)C(C(C2O)O)O)C)c2ccc(cc2)O)C(C(C1O)O)O
30 0.20689655 QLOUGKRWTZAXFE-LFCINHGMSA-N COc1cc2OC(=CC(=O)c2c(O)c1C3OC(CO)C(O)C(O)C3O)c4ccc(OC5OC(CO)C(O)C(O)C5O)cc4
31 0.20689655 QLOUGKRWTZAXFE-JFECCKQBSA-N COc1cc2OC(=CC(=O)c2c(O)c1C3OC(CO)C(O)C(O)C3O)c4ccc(OC5OC(CO)C(O)C(O)C5O)cc4
32 0.20689655 UZFHTNPLSLARMY-UHFFFAOYSA-N OCC1OC(Oc2c(oc3c(c2=O)c(O)cc(c3C)OC2OC(C)C(C(C2O)O)O)c2ccc(cc2)O)C(C(C1O)O)O
33 0.20689655 QRQNIQMEGHMTGW-HFTVHOLQSA-N COc1ccc(cc1)C2=CC(=O)c3c(O)c(C4OC(CO)C(O)C(O)C4O)c(OC5OC(CO)C(O)C(O)C5O)cc3O2
34 0.20689655 QRQNIQMEGHMTGW-UHFFFAOYSA-N COc1ccc(cc1)c1cc(=O)c2c(o1)cc(c(c2O)C1OC(CO)C(C(C1O)O)O)OC1OC(CO)C(C(C1O)O)O
35 0.20689655 TYXGMTBUDXJBAE-UHFFFAOYSA-N OCC1OC(C(C(C1O)O)OC1OC(CO)C(C(C1O)O)O)c1c(O)cc2c(c1O)c(=O)c(c(o2)c1ccc(cc1)O)C
36 0.2 VGGSULWDCMWZPO-ODEMIOGVSA-N COC1=C(C(=C2C(=C1)OC(=CC2=O)C3=CC=C(C=C3)O)O)[C@H]4[C@@H]([C@H]([C@@H]([C@H](O4)CO)O)O)O[C@H]5[C@@H]([C@H]([C@@H]([C@H](O5)CO)O)O)O
37 0.2 XSAFLFYGYGKUKQ-QGTQAJIUSA-N COC1=C(C2=C(C(=C1)O)C(=O)C=C(O2)C3=CC=C(C=C3)O)[C@H]4[C@@H]([C@H]([C@@H]([C@H](O4)CO)O)O)O[C@H]5[C@@H]([C@H]([C@@H]([C@H](O5)CO)O)O)O
38 0.2 GDOHFFWPCPGLKU-UHFFFAOYSA-N OCC1OC(C(C(C1O)O)OC1OC(CO)C(C(C1O)O)O)c1c(O)cc(c2c1oc(cc2=O)c1ccc(cc1)O)OC
39 0.2 RNEIEUUJPMSCQU-UHFFFAOYSA-N OCC1OC(C(C(C1O)O)OC1OC(CO)C(C(C1O)O)O)c1c(O)cc(c2c1oc(cc2=O)c1ccc(c(c1)C)O)O
40 0.2 XSAFLFYGYGKUKQ-VSMPNEPYSA-N C1(OC)=C([C@@H]2OC(CO)[C@@H](O)[C@H](O)C2O[C@@H]2OC(CO)[C@@H](O)[C@H](O)C2O)C2OC(C3C=CC(O)=CC=3)=CC(=O)C=2C(O)=C1
41 0.2 OFKKUHQXUNAUKP-UHFFFAOYSA-N COc1ccc(cc1)c1oc2cc(OC3OC(C)C(C(C3O)O)O)cc(c2c(=O)c1OC1OC(CO)C(C(C1O)O)O)O
42 0.2 DCXNGFBAVVTWNE-UHFFFAOYSA-N OCC1OC(Oc2c(oc3c(c2=O)c(O)cc(c3)OC2OC(C)C(C(C2O)O)O)c2ccc(c(c2)C)O)C(C(C1O)O)O
43 0.2 VGGSULWDCMWZPO-QVOSHCSLSA-N COc1cc2OC(=CC(=O)c2c(O)c1C3OC(CO)C(O)C(O)C3OC4OC(CO)C(O)C(O)C4O)c5ccc(O)cc5
44 0.2 VGGSULWDCMWZPO-UHFFFAOYSA-N C1(OC)=CC2OC(C3C=CC(O)=CC=3)=CC(=O)C=2C(O)=C1C1OC(CO)C(O)C(O)C1OC1OC(CO)C(O)C(O)C1O
45 0.2 JGRHMPRZAGDGDZ-UHFFFAOYSA-N OCC1OC(C(C(C1O)O)OC1OC(CO)C(C(C1O)O)O)c1c(O)cc2c(c1O)c(=O)cc(o2)c1ccc(c(c1)C)O
46 0.2 QTVCMDSREYAKFQ-UHFFFAOYSA-N OCC1OC(C(C(C1O)O)OC1OC(CO)C(C(C1O)O)O)c1c(O)cc2c(c1OC)c(=O)cc(o2)c1ccc(cc1)O
47 0.2 XSAFLFYGYGKUKQ-UHFFFAOYSA-N OCC1OC(C(C(C1O)O)OC1OC(CO)C(C(C1O)O)O)c1c(OC)cc(c2c1oc(cc2=O)c1ccc(cc1)O)O
48 0.2 YTTXQVWNGBWXOD-UHFFFAOYSA-N OCC1OC(OC2C(C)OC(C(C2O)O)Oc2c(oc3c(c2=O)c(O)cc(c3)O)c2ccc(cc2)OC)C(C(C1O)O)O
49 0.2 PFVDMGQUAPXNFO-UHFFFAOYSA-N OCC1OC(OC2C(C)OC(C(C2O)O)Oc2c(oc3c(c2=O)c(O)cc(c3)OC)c2ccc(cc2)O)C(C(C1O)O)O
50 0.2 NHWWRGCOCAOWRN-UHFFFAOYSA-N OCC1OC(OC2C(C)OC(C(C2O)O)Oc2c(oc3c(c2=O)c(OC)cc(c3)O)c2ccc(cc2)O)C(C(C1O)O)O
51 0.19354839 CPLWDDQAAJRIPT-VUTQBSNYSA-N COc1cc(O)c2C(=O)C(=COc2c1C3OC(CO)C(O)C(O)C3OC4OC(CO)C(O)C(O)C4O)c5ccc(O)cc5
52 0.19354839 KYPHSDLQACPEPC-DTBHGCBJSA-N C1(OC)=CC2OC(C3C=CC(O)=CC=3)=CC(=O)C=2C(O[C@@H]2OC(CO)[C@@H](O)[C@H](O)C2O)=C1[C@@H]1OC(CO)[C@@H](O)[C@H](O)C1O
53 0.19354839 SOCPNUFNLVWPOH-UHFFFAOYSA-N OCC1OC(C(C(C1O)O)OC1OC(CO)C(C(C1O)O)O)c1c(O)cc2c(c1O)c(=O)cc(o2)c1ccc(cc1)OC
54 0.19354839 LLCMQQQEIGLJEX-UHFFFAOYSA-N OCC1OC(Oc2cc3oc(cc(=O)c3c(c2C2OC(CO)C(C(C2O)O)O)OC)c2ccc(cc2)O)C(C(C1O)O)O
55 0.19354839 BDXOJJDLYMCIFK-UHFFFAOYSA-N COc1cc(OC2OC(CO)C(O)C(O)C2O)c2C(=O)C=C(Oc2c1C1OC(CO)C(O)C(O)C1O)c1ccc(O)cc1
56 0.19354839 SOCPNUFNLVWPOH-TTZGPIEASA-N C1(O)=CC2OC(C3C=CC(OC)=CC=3)=CC(=O)C=2C(O)=C1[C@@H]1OC(CO)[C@@H](O)[C@H](O)C1O[C@@H]1OC(CO)[C@@H](O)[C@H](O)C1O
57 0.19354839 KYPHSDLQACPEPC-UHFFFAOYSA-N COc1cc2OC(=CC(=O)c2c(OC2OC(CO)C(O)C(O)C2O)c1C1OC(CO)C(O)C(O)C1O)c1ccc(O)cc1
58 0.19354839 OWAOXGZONPITTI-UHFFFAOYSA-N OCC1OC(Oc2c(oc3c(c2=O)c(OC)cc(c3)OC2OC(C)C(C(C2O)O)O)c2ccc(cc2)O)C(C(C1O)O)O
59 0.19354839 GUQJMURSCGICDY-UHFFFAOYSA-N OCC1OC(Oc2cc3oc(cc(=O)c3c(c2C2OC(CO)C(C(C2OC)O)O)O)c2ccc(cc2)O)C(C(C1O)O)O
60 0.19354839 CHRDJRUJPDDTRH-KUQPPIBHSA-N COc1ccc(cc1)C2=CC(=O)c3c(O)c(O)c(OC4OC(C)C(OC5OC(CO)C(O)C(O)C5O)C(O)C4O)cc3O2
61 0.19354839 SVRABECZTWRKCD-HTXKOFPHSA-N COc1c(OC2OC(C)C(O)C(O)C2O)cc(O)c3C(=O)C(=COc13)c4ccc(OC5OC(CO)C(O)C(O)C5O)cc4
62 0.19354839 GDYVOEOBGIBMDR-UHFFFAOYSA-N OCC1OC(Oc2cc3oc(c4ccc(cc4)O)c(c(=O)c3c(c2C2OC(CO)C(C(C2O)O)O)O)C)C(C(C1O)O)O
63 0.19354839 BDXOJJDLYMCIFK-QQUSBYFVSA-N COc1cc(OC2OC(CO)C(O)C(O)C2O)c3C(=O)C=C(Oc3c1C4OC(CO)C(O)C(O)C4O)c5ccc(O)cc5
64 0.19354839 FUWFRZNVHFIBER-UHFFFAOYSA-N COC1C(CO)OC(C(C1O)O)c1c(OC2OC(CO)C(C(C2O)O)O)cc2c(c1O)c(=O)cc(o2)c1ccc(cc1)O
65 0.19354839 RWFWAEMZSSZLPA-UHFFFAOYSA-N OCC1OC(C(C(C1O)O)OC1OC(CO)C(C(C1O)O)O)c1c(O)cc(c2c1oc(cc2=O)c1ccc(cc1)OC)O
66 0.19354839 SVRABECZTWRKCD-UHFFFAOYSA-N COC1=C(OC2OC(C)C(O)C(O)C2O)C=C(O)C2=C1OC=C(C2=O)C1=CC=C(OC2OC(CO)C(O)C(O)C2O)C=C1
67 0.19354839 KYPHSDLQACPEPC-OIKJNTNWSA-N COc1cc2OC(=CC(=O)c2c(OC3OC(CO)C(O)C(O)C3O)c1C4OC(CO)C(O)C(O)C4O)c5ccc(O)cc5
68 0.1875 BSSYMEYCSOYODL-UHFFFAOYSA-N OCC1OC(C(C(C1OC)O)OC1OC(CO)C(C(C1O)O)O)c1c(O)cc(c2c1oc(cc2=O)c1ccc(cc1)O)O
69 0.1875 UZDCKPYGVMHOPB-IIZZKFMRSA-N COc1ccc(cc1)C2=CC(=O)c3c(O)cc(OC4OC(CO)C(O)C(O)C4O)c(C5OC(CO)C(O)C(O)C5O)c3O2
70 0.1875 LTSHFAAMUZRJGB-OOAZWYKYSA-N COc1cc2OC(=CC(=O)c2c(O)c1C3OC(CO)C(OC4OC(CO)C(O)C(O)C4O)C(O)C3O)c5ccc(O)cc5
71 0.1875 BZTCEZPKCUXMNG-HKBCUVEOSA-N COc1ccc(cc1)C2=COc3cc(OC4OC(COC5OC(CO)C(O)C(O)C5O)C(O)C(O)C4O)cc(O)c3C2=O
72 0.1875 FLGSPRDKNGLOKL-UHFFFAOYSA-N OCC1OC(Oc2cc3oc(cc(=O)c3c(c2C2OC(CO)C(C(C2O)O)O)O)c2ccc(c(c2)C)O)C(C(C1O)O)O
73 0.1875 BZTCEZPKCUXMNG-DODZSNRGSA-N O([C@@H]1OC(CO[C@@H]2OC(CO)[C@@H](O)[C@H](O)C2O)[C@@H](O)[C@H](O)C1O)C1C=C(O)C2C(=O)C(C3C=CC(OC)=CC=3)=COC=2C=1
74 0.1875 QRQNIQMEGHMTGW-MNMACOOLSA-N C1(O[C@@H]2OC(CO)[C@@H](O)[C@H](O)C2O)=CC2OC(C3C=CC(OC)=CC=3)=CC(=O)C=2C(O)=C1[C@@H]1OC(CO)[C@@H](O)[C@H](O)C1O
75 0.1875 UZDCKPYGVMHOPB-FPLGPEGNSA-N C1(O[C@@H]2OC(CO)[C@@H](O)[C@H](O)C2O)=C([C@@H]2OC(CO)[C@@H](O)[C@H](O)C2O)C2OC(C3C=CC(OC)=CC=3)=CC(=O)C=2C(O)=C1
76 0.1875 LTSHFAAMUZRJGB-UHFFFAOYSA-N COc1cc2OC(=CC(=O)c2c(O)c1C1OC(CO)C(OC2OC(CO)C(O)C(O)C2O)C(O)C1O)c1ccc(O)cc1
77 0.1875 BZTCEZPKCUXMNG-UHFFFAOYSA-N COC1=CC=C(C=C1)C1=COC2=CC(OC3OC(COC4OC(CO)C(O)C(O)C4O)C(O)C(O)C3O)=CC(O)=C2C1=O
78 0.1875 LTSHFAAMUZRJGB-HMESKBGBSA-N C1(OC)=CC2OC(C3C=CC(O)=CC=3)=CC(=O)C=2C(O)=C1[C@@H]1OC(CO)[C@@H](O[C@@H]2OC(CO)[C@@H](O)[C@H](O)C2O)[C@H](O)C1O
79 0.1875 UMNGCKXJAQAUPF-UHFFFAOYSA-N OCC1OC(Oc2cccc3c2C(=O)c2c(O)cc(cc2C3(C(=O)O)C2OC(CO)C(C(C2O)O)O)C)C(C(C1O)O)O
80 0.1875 LTSHFAAMUZRJGB-ZITULOONSA-N COc1cc2OC(=CC(=O)c2c(O)c1C3OC(CO)C(OC4OC(CO)C(O)C(O)C4O)C(O)C3O)c5ccc(O)cc5
81 0.1875 ZUKUHSVBRKSMCY-UHFFFAOYSA-N COC1C(CO)OC(C(C1O)OC1OC(CO)C(C(C1O)O)O)c1c(O)cc2c(c1O)c(=O)cc(o2)c1ccc(cc1)O
82 0.18604651 DZVPKVKUUDXMQP-UHFFFAOYSA-N OCC1OC(Oc2cc3OC(CC(=O)c3c(c2)O)c2ccc(c(c2)O)OC)C(C(C1O)O)OC1OC(C)C(=O)C(C1O)O
83 0.18181818 SENPWCXOTYOAHL-UHFFFAOYSA-N OCC1OC(Oc2cc3OC(CC(=O)c3c(c2)O)c2ccc(c(c2)O)OC)C(C(C1O)O)OC1OC(C)C(=C(C1O)O)O
84 0.18181818 YEKNPNIRTBLUTA-UHFFFAOYSA-N COC1C(O)C(CO)OC(C1OC1OC(CO)C(C(C1O)O)O)c1c(O)cc(c2c1oc(cc2=O)c1ccc(cc1)O)O
85 0.18181818 RSUOHHLOZBKRQZ-UHFFFAOYSA-N OCC1OC(Oc2cc3OC(CC(=O)c3c(c2)O)c2ccc(c(c2)O)OC)C(C(C1O)O)OC1OC(C)C(C(=O)C1O)O
86 0.18181818 CZMNRGHVVHKMBG-UHFFFAOYSA-N OCC1OC(C(C(C1O)OC)OC1OC(CO)C(C(C1O)O)O)c1c(O)cc2c(c1O)c(=O)cc(o2)c1ccc(cc1)O
87 0.18181818 WIGKZVISOMPZRU-ISOVRWNUSA-N COc1cc(OC2OC(COC3OC(CO)C(O)C(O)C3O)C(O)C(O)C2O)c4C(=O)C=C(Oc4c1)c5ccc(O)cc5
88 0.18181818 WRBHTDBUHJUWEQ-QQUSBYFVSA-N COc1cc(ccc1OC2OC(CO)C(O)C(O)C2O)C3=COc4c(C5OC(CO)C(O)C(O)C5O)c(O)ccc4C3=O
89 0.17647059 VSMUGWMLTLXSKZ-UHFFFAOYSA-N OCC1OC(Oc2cc3oc(cc(=O)c3c(c2C2OC(CO)C(C(C2O)OC)O)O)c2ccc(cc2)O)C(C(C1O)O)O
90 0.17021277 HCFBYOIYGWZKAU-UHFFFAOYSA-N OCC1OC(Oc2cc3OC(CC(=O)c3c(c2)O)c2ccc(c(c2)O)OC)C(C(C1O)O)OC1OC(C)C(C(=C1O)O)O
91 0.16666667 QMNDEYYSPAAIRR-UHFFFAOYSA-N OCC1OC(OCC2OC(Oc3cc(OC)cc4c3C(=O)C3(C(C4=O)C=C(C=C3O)C)O)C(C(C2O)O)O)C(C(C1O)O)O
92 0.16666667 LDACQRLKWKLUEW-NJURIWNDSA-N COc1cc(ccc1OC2OC(CO)C(O)C(O)C2O)C3CC(=O)c4c(O)cc(OC5OC(CO)C(O)C(O)C5O)cc4O3
93 0.16666667 WUSHCTVAZIRLSI-BELMBMSHSA-N COc1c(O)c2C(=O)C(COc2cc1OC3OC(CO)C(O)C(O)C3O)c4ccc(OC5OC(CO)C(O)C(O)C5O)cc4
94 0.16216216 SJSAGVIEHJZCOI-UHFFFAOYSA-N COCC1OC(C(C(C1O)O)O)c1c(OC2OC(CO)C(C(C2O)O)O)cc2c(c1O)c(=O)cc(o2)c1ccc(cc1)O
95 0.15789474 CYVUWOXOWPEKTC-UHFFFAOYSA-N COCC1OC(C(C(C1O)O)OC1OC(CO)C(C(C1O)O)O)c1c(O)cc2c(c1O)c(=O)cc(o2)c1ccc(cc1)O
96 0.15789474 BNZQYHOFJOTXQV-UCSPPZKISA-N C(O)[C@H]1O[C@@H](O[C@@H]2[C@@H](O)[C@@H](O)[C@H](OC3C=CC4C(=O)C(=CC5C=C(O)C(O)=CC=5)OC=4C=3OC)O[C@H]2C)[C@H](O)C(O)[C@@H]1O
97 0.15789474 HDBWFLXMOWJONP-UHFFFAOYSA-N OCC1OC(OC2C3c4ccc(cc4OC2(OC3(C)C(=O)CC(=O)O)c2cc(OC)c(c(c2)OC)O)O)C(C(C1O)O)O
98 0.15789474 BNZQYHOFJOTXQV-GLBAUXMHSA-N COc1c(O[C@@H]2O[C@@H](C)[C@H](O[C@@H]3O[C@H](CO)[C@@H](O)[C@H](O)[C@H]3O)[C@@H](O)[C@H]2O)ccc4C(=O)C(=Cc5ccc(O)c(O)c5)Oc14
99 0.15789474 BNZQYHOFJOTXQV-LGCDPPGWSA-N COc1c(OC2OC(C)C(OC3OC(CO)C(O)C(O)C3O)C(O)C2O)ccc4C(=O)C(=Cc5ccc(O)c(O)c5)Oc14
100 0.15384615 SKMIMSYGUPHVNW-UHFFFAOYSA-N COC1=CC2(C(C(=C1)OC1OC(COC3OC(CO)C(C(C3O)O)O)C(C(C1O)O)O)C(=O)c1c(C2=O)cc(cc1O)C)O
101 0.15384615 OLTDRNHGJOPIST-SFGAKYNOSA-N COc1c(OC2OC(C)C(O)C(OC3OC(CO)C(O)C(O)C3O)C2O)ccc4C(=O)C(=Cc5ccc(O)c(O)c5)Oc14
102 0.15 DIKWAEKPFFDCDY-UHFFFAOYSA-N OCC1OC(Oc2cc3OC(CC(=O)c3c(c2)O)c2ccc(c(c2)O)OC)C(C(C1O)O)OC1OC(CO)C(C(C1O)O)O
103 0.15 IGHFBBWVMMIUKP-UHFFFAOYSA-N COC1=CC2C(C(=C1)OC1OC(COC3OC(CO)C(C(C3O)O)O)C(C(C1O)O)O)(O)C(=O)c1c(C2=O)cc(cc1O)C
104 0.15 YRCYDJMPWDOVBV-OOGUZJMLSA-N COc1ccc(cc1O)[C@@H]2CC(=O)c3c(O)cc(O[C@@H]4O[C@H](CO)[C@@H](O)[C@H](O[C@@H]5O[C@H](CO)[C@@H](O)[C@H](O)[C@H]5O)[C@H]4O)cc3O2
105 0.14814815 GELQNRHHCSUAIJ-UHFFFAOYSA-N OCC1OC(OC2C(C)OC(C(C2O)O)Oc2c(oc3c(c2=O)c(O)cc(c3)O)c2ccc(cc2C)O)C(C(C1O)O)O
106 0.14814815 QMVPQBFHUJZJCS-NTKFZFFISA-N OCC(CO)NN1C(=O)C2=C3C(NC4=C3C=CC(O)=C4)=C3N([C@@H]4O[C@H](CO)[C@@H](O)[C@H](O)[C@H]4O)C4=C(C=CC(O)=C4)C3=C2C1=O
107 0.13793103 HVGMINHJTDNOLV-GSXAJODKSA-N C1(O[C@@H]2OC(CO)[C@@H](O)[C@H](O)C2O[C@@H]2OC(C)[C@H](O)[C@H](O)C2O)=CC2OC(C3C=CC(O)=CC=3)=CC(=O)C=2C(O)=C1OC
108 0.13793103 SDDXCRLMGZAHHE-UHFFFAOYSA-N OCC1OC(Oc2c(oc3c(c2=O)c(O)cc(c3)OC2OC(C)C(C(C2O)O)O)c2ccc(cc2C)O)C(C(C1O)O)O
109 0.13793103 NMAXVXGOPLAWCI-UHFFFAOYSA-N OCC1OC(Oc2cc(O)c3c(c2C)oc(cc3=O)c2ccc(c(c2)O)O)C(C(C1O)O)OC1OC(C)C(C(C1O)O)O
110 0.13793103 LQRBPWHHVHBPGU-UHFFFAOYSA-N OCC1OC(Oc2cc(O)c3c(c2)oc(cc3=O)c2ccc(c(c2C)O)O)C(C(C1O)O)OC1OC(C)C(C(C1O)O)O
111 0.13793103 YGUYJAMZXBWHLV-UHFFFAOYSA-N OCC1OC(Oc2cc(O)c3c(c2)oc(c(c3=O)C)c2ccc(c(c2)O)O)C(C(C1O)O)OC1OC(C)C(C(C1O)O)O
112 0.13793103 QDKHYIXVKIJAQO-UHFFFAOYSA-N COC1C(OC(C(C1O)OC1OC(CO)C(C(C1O)O)O)C)Oc1c(oc2c(c1=O)c(O)cc(c2)O)c1ccc(cc1)O
113 0.13793103 HVGMINHJTDNOLV-ZTJBHOJDSA-N COc1c(O)c2C(=O)C=C(Oc2cc1OC3OC(CO)C(O)C(O)C3OC4OC(C)C(O)C(O)C4O)c5ccc(O)cc5
114 0.13636364 FDHDXGOERCCFLW-UHFFFAOYSA-N OCC1OC(Oc2cc3OC(CC(=O)c3c(c2)O)c2ccc(c(c2)O)OC)C(C(C1O)O)OC1OC(C)C(C(C1=O)O)O
115 0.13636364 ASIFUUQTSDEGLH-UHFFFAOYSA-N COc1ccc(cc1)C1CC(=O)c2c(O1)cc(cc2O)OC1OC(C(=O)O)C(C(C1OC1OC(C)C(C(C1O)O)O)O)O
116 0.13333333 LGOQXEQWOCSLEC-CYZBKYQRSA-N COc1cc(ccc1O)C2=CC(=O)c3c(O)cc(OC4OC(CO)C(O)C(O)C4OC5OC(C)C(O)C(O)C5O)cc3O2
117 0.13333333 BLZNTUOAYPULPN-OLWUVLJVSA-N COc1cc(O)c2C(=O)C(=C(Oc2c1)c3ccc(O)cc3)OC4OC(CO)C(O)C(O)C4OC5OC(C)C(O)C(O)C5O
118 0.13333333 HWMABWCMIDTEDL-QQAIAEBOSA-N COc1c(O)cc2OC(=CC(=O)c2c1O)c3ccc(OC4OC(CO)C(O)C(O)C4OC5OC(C)C(O)C(O)C5O)cc3
119 0.13333333 HAMHRXVWFLRSDE-UHFFFAOYSA-N COC1C(O)C(OC(C1OC1OC(CO)C(C(C1O)O)O)C)Oc1c(oc2c(c1=O)c(O)cc(c2)O)c1ccc(cc1)O
120 0.13333333 IWZGGJRNKBMNEC-UHFFFAOYSA-N OCC1OC(Oc2c(oc3c(c2=O)c(O)cc(c3)OC2OC(C)C(C(C2O)OC)O)c2ccc(cc2)O)C(C(C1O)O)O
121 0.13333333 XGWRLASGVASUET-UHFFFAOYSA-N COC1C(C)OC(C(C1O)O)Oc1cc(O)c2c(c1)oc(c(c2=O)OC1OC(CO)C(C(C1O)O)O)c1ccc(cc1)O
122 0.13333333 NTCXYJNGLSBTQA-MUWHDUNQSA-N COc1c(OC2OC(CO)C(O)C(O)C2OC3OC(C)C(O)C(O)C3O)cc(O)c4C(=O)C=C(Oc14)c5ccc(O)cc5
123 0.13333333 OSDSFNJSEYGQRC-QQUSBYFVSA-N COc1cc(ccc1O)C2=COc3c(C4OC(COC5OC(CO)C(O)C(O)C5O)C(O)C(O)C4O)c(O)ccc3C2=O
124 0.13333333 JKVVNVBAADBSQA-KXGOFSIVSA-N COc1ccc(cc1)C2=C(OC3OC(C)C(O)C(O)C3O)C(=O)c4c(O)cc(OC5OC(CO)C(O)C(O)C5O)cc4O2
125 0.13333333 VCCNKWWXYVWTLT-UHFFFAOYSA-N COC1=C(O)C=C(C=C1)C1=CC(=O)C2=C(O)C=C(OC3OC(CO)C(O)C(O)C3OC3OC(C)C(O)C(O)C3O)C=C2O1
126 0.13333333 BLZNTUOAYPULPN-XGQCAVDUSA-N COc1cc(O)c2C(=O)C(=C(Oc2c1)c3ccc(O)cc3)O[C@@H]4O[C@H](CO)[C@H](O)[C@H](O)[C@H]4O[C@@H]5O[C@@H](C)[C@H](O)[C@@H](O)[C@H]5O
127 0.13333333 LGOQXEQWOCSLEC-HKZBNYORSA-N C1C=C(O)C(OC)=CC=1C1=CC(=O)C2C(O)=CC(O[C@@H]3OC(CO)[C@@H](O)[C@H](O)C3O[C@@H]3OC(C)[C@H](O)C(O)[C@@H]3O)=CC=2O1
128 0.13333333 VCCNKWWXYVWTLT-OHWCQILZSA-N C1(O[C@@H]2OC(CO)[C@@H](O)[C@H](O)C2O[C@@H]2OC(C)[C@H](O)[C@H](O)C2O)=CC2OC(C3C=C(O)C(OC)=CC=3)=CC(=O)C=2C(O)=C1
129 0.13333333 VCCNKWWXYVWTLT-CYZBKYQRSA-N COc1ccc(cc1O)C2=CC(=O)c3c(O)cc(OC4OC(CO)C(O)C(O)C4OC5OC(C)C(O)C(O)C5O)cc3O2
130 0.13333333 VNQFFEYHKGALHE-UQEUCLTKSA-N COc1c(OC2OC(CO)C(OC3OC(C)C(O)C(O)C3O)C(O)C2O)cc(O)c4C(=O)C=C(Oc14)c5ccc(O)cc5
131 0.13043478 UPNCUHXSXDKPOM-VQYGEHKBSA-N COc1cc(ccc1OC2OC(COC(=O)CC(C)(O)CC(=O)O)C(O)C(O)C2O)C3CC(=O)c4c(O)cc(O)cc4O3
132 0.12903226 SLJMFXRMEUFKQX-UHFFFAOYSA-N OCC1OC(Oc2c(oc3c(c2=O)c(O)cc(c3)OC2OC(C)C(C(C2OC)O)O)c2ccc(cc2)O)C(C(C1O)O)O
133 0.12903226 HFGZYOQPELNEJL-UHFFFAOYSA-N OCC1OC(Oc2cc(OC)c3c(c2)oc(cc3=O)c2ccc(c(c2)O)O)C(C(C1O)O)OC1OC(C)C(C(C1O)O)O
134 0.12903226 JKVVNVBAADBSQA-RWANRIBSSA-N C1(O[C@@H]2OC(CO)[C@@H](O)[C@H](O)C2O)=CC2OC(C3C=CC(OC)=CC=3)=C(O[C@H]3[C@@H](O)C(O)[C@@H](O)C(C)O3)C(=O)C=2C(O)=C1
135 0.12765957 SFURENWRZOJLOD-UHFFFAOYSA-N COc1ccc(cc1O)C1CC(=O)c2c(O1)cc(cc2O)OC1OC(COC2OC(C)C(=C(C2O)O)O)C(C(C1O)O)O
136 0.12765957 WTZYAIUWJBHIKW-UHFFFAOYSA-N COc1ccc(cc1O)C1CC(=O)c2c(O1)cc(cc2O)OC1OC(COC2OC(C)C(=O)C(C2O)O)C(C(C1O)O)O
137 0.12765957 RDVBTTVIKHLICN-UHFFFAOYSA-N COc1ccc(cc1O)C1CC(=O)c2c(O1)cc(cc2O)OC1OC(COC2OC(C)C(C(=C2O)O)O)C(C(C1O)O)O
138 0.12765957 WHQPRVBQDDWXDQ-UHFFFAOYSA-N COc1ccc(cc1O)C1CC(=O)c2c(O1)cc(cc2O)OC1OC(COC2OC(C)C(C(=O)C2O)O)C(C(C1O)O)O
139 0.125 OQGAMLATFWOIDP-ZEACKCBFSA-N COc1cc2Oc3c(OC)cccc3C(=O)c2c(OC4OC(COC5OC(CO)C(O)C(O)C5O)C(O)C(O)C4O)c1OC
140 0.125 KYVFVYNZFJMBPD-JACNPRDGSA-N COc1cc(OC2OC(COC3OC(CO)C(O)C(O)C3O)C(O)C(O)C2O)c4c(O)c5C(=O)OC(=Cc5c(OC)c4c1)C
141 0.125 UFVGIXNFCCIZHZ-VTDMTTMCSA-N COc1cc(OC2OC(CO)C(O)C(O)C2O)c3C(=O)C(O)C(Oc3c1)c4ccc(OC5OC(CO)C(O)C(O)C5O)cc4
142 0.125 KYVFVYNZFJMBPD-XIPPICEBSA-N COc1cc(OC2OC(COC3OC(CO)C(O)C(O)C3O)C(O)C(O)C2O)c4c(O)c5C(=O)OC(=Cc5c(OC)c4c1)C
143 0.12121212 ONDCEYFCZKFFLX-IUBIHQSYSA-N COc1ccc2Oc3cc(OC)c(OC)c(OC4OC(COC5OC(CO)C(O)C(O)C5O)C(O)C(O)C4O)c3C(=O)c2c1
144 0.12121212 PAPLNPXKOYLNRI-UHFFFAOYSA-N COc1cc(O)c2c(c1C1OC(C(O)O)C(C(C1OC1OC(C)C(C(C1O)O)O)O)O)oc(cc2=O)c1ccc(cc1)O
145 0.11428571 BHOGMSZQNLBALD-VLNGFXPTSA-N COc1ccc(cc1)C2=C(OC3OC(CO)C(O)C(O)C3O)C(=O)c4c(O)cc(OC5C(O)OC(C)C(O)C5O)cc4O2
146 0.11111111 RRGGESLOSSWKQB-LYBDYCAMSA-N OCC1OC(Oc2ccc(COC(=O)C=Cc3ccc(OC4OC(CO)C(O)C(O)C4O)c(O)c3)cc2O)C(O)C(O)C1O
147 0.10810811 RHGOTOMPCZZNPZ-XEIAKDSASA-N COc1cc2OC(=CC(=O)c2c(O)c1C3OC(CO)C(O)C(O)C3O)c4ccc(OC5OC(C)C(O)C(O)C5O)c(O)c4
148 0.10810811 IBQPFJBCIYTSAK-UHFFFAOYSA-N COCC1OC(C(C(C1O)O)OC1OC(CO)C(C(C1O)O)O)c1c(O)cc(c2c1oc(cc2=O)c1ccc(cc1)O)O
149 0.10810811 RHGOTOMPCZZNPZ-RMSBUBKRSA-N C1(OC)=CC2OC(C3C=C(O)C(O[C@H]4C(O)C(O)[C@@H](O)[C@H](O4)C)=CC=3)=CC(=O)C=2C(O)=C1[C@@H]1OC(CO)[C@@H](O)[C@H](O)C1O
150 0.10810811 YAYBJPBBSSAPPJ-UHFFFAOYSA-N OCC1OC(Oc2cc(O)c3c(c2)OC(C(C3=O)C(=O)O)c2ccccc2)C(C(C1O)O)OC1OC(C)C(C(C1O)O)O
151 0.10526316 SOFRHLIBUZNXRJ-UHFFFAOYSA-N OCC1OC(C(C(C1O)O)O)C1(C(=O)O)c2cc(COC3OC(C)C(C(C3O)O)O)cc(c2C(=O)c2c1cccc2O)O
152 0.10526316 MYVUMSJANAHMIS-UHFFFAOYSA-N OCC1OC(OCC2OC(Oc3cc(OC)cc4c3C(=O)C3C(=CC(=CC3(C4=O)O)C)O)C(C(C2O)O)O)C(C(C1O)O)O
153 0.1025641 MTCKATINOIHZQT-UHFFFAOYSA-N OCC1OC(C(C(C1O)O)OC1OC(CO)C(C(C1O)O)O)c1c(OC)cc(cc1OC(=CC(=O)O)c1ccc(cc1)O)O
154 0.1025641 RVXYPCBPOQTNTC-UHFFFAOYSA-N OCC1OC(C(C(C1O)O)OC1OC(CO)C(C(C1O)O)O)c1c(O)cc(cc1OC)OC(=CC(=O)O)c1ccc(cc1)O
155 0.1 YTPSUTDFMZSJCY-UHFFFAOYSA-N COc1ccc(cc1O)C1CC(=O)c2c(O1)cc(cc2O)OC1OC(C(O)O)C(C(C1OC1OC(C)C(C(C1O)O)O)O)O
156 0.1 QONDIXZTWNNUAE-UHFFFAOYSA-N OCC1OC(C(C(C1O)O)OC1OC(CO)C(C(C1O)O)O)c1c(OC)cc(c(c1O)C(=O)O)OC(=C)c1ccc(cc1)O
157 0.097560976 MSDMYZNBBBVKFI-UHFFFAOYSA-N OCC1OC(C(C(C1O)O)OC1OC(CO)C(C(C1O)O)O)c1c(OC)cc(c(c1OC(=C)c1ccc(cc1)O)C(=O)O)O
158 0.093023256 GECWMKVYVIYQFF-UHFFFAOYSA-N OCC1OC(C(C(C1O)O)OC1OC(CO)C(C(C1O)O)O)C1=C(OC)C=C(C2C1(O)OC(=CC2=O)c1ccc(cc1)O)O
159 0.093023256 MHWQSEZGHGOQQM-UHFFFAOYSA-N OCC1OC(C(C(C1O)O)OC1OC(CO)C(C(C1O)O)O)C1=C(O)C2C(C=C1OC)(O)OC(=CC2=O)c1ccc(cc1)O
160 0.090909091 CEJOKNKJINIMGF-UHFFFAOYSA-N COC1=C2C(=O)CC(OC2=CC(OC2OC(CO)C(OC3OC(CO)C(O)C(O)C3O)C(O)C2O)=C1)C1=CC(O)=C(O)C=C1
161 0.090909091 LBFFEJIUAXHQME-UHFFFAOYSA-N O=CC1OC(Oc2cc3OC(CC(=O)c3c(c2)O)c2ccc(c(c2)O)OC)C(C(C1O)O)OC1OC(C)C(C(C1O)O)O
162 0.088888889 SHRILWVVSJPFCT-UHFFFAOYSA-N OCC1OC(Oc2cc3OC(CC(=O)c3c(c2)O)c2ccc(c(c2)O)OC)C(C(=O)C1O)OC1OC(C)C(C(C1O)O)O
163 0.088888889 CAAUWZAQIZGBDZ-UHFFFAOYSA-N OCC1OC(Oc2cc3OC(CC(=O)c3c(c2)O)c2ccc(c(c2)O)OC)C(C(C1=O)O)OC1OC(C)C(C(C1O)O)O
164 0.088888889 QFHYFQNIYZOPMZ-UHFFFAOYSA-N OCC1OC(OCC2OC(Oc3cc(OC)cc(c3C(=O)O)C(=O)c3cc(C)cc(c3)O)C(C(C2O)O)O)C(C(C1O)O)O
165 0.088888889 ZHQRNXIRDXQSQR-UHFFFAOYSA-N OCC1OC(OCC2OC(Oc3cc(OC)cc(c3)C(=O)c3cc(C)cc(c3C(=O)O)O)C(C(C2O)O)O)C(C(C1O)O)O
166 0.086956522 WCZNLSPBKRGDJO-UHFFFAOYSA-N OCC1OC(C(C(C1O)O)OC1OC(CO)C(C(C1O)O)O)c1c(OC)cc2c(c1O)C(=O)CC(O2)(O)c1ccc(cc1)O
167 0.086956522 NUPACOOTWTXUHN-UHFFFAOYSA-N OCC1OC(C(C(C1O)O)OC1OC(CO)C(C(C1O)O)O)c1c(OC)cc(c2c1OC(O)(CC2=O)c1ccc(cc1)O)O
168 0.085106383 OXXPMOQYKYULAF-UHFFFAOYSA-N OCC1OC(OCC2OC(Oc3cc(OC)ccc3C(=O)c3c(O)cc(cc3C(=O)O)C)C(C(C2O)O)O)C(C(C1O)O)O
169 0.085106383 SJCFCUVFNPSCIP-ZKMOGSMTSA-N COC(=O)C1=COC(OC2OC(CO)C(O)C(O)C2O)C3C1C4OC4C35OC(=O)C(=C(/C)c6ccc(O)c(OC)c6)C5O
170 0.085106383 UVAUOBJGRFOBGZ-UHFFFAOYSA-N COc1ccc(cc1O)C1CC(=O)c2c(O1)cc(cc2O)OC1OC(COC2OC(C)C(C(C2=O)O)O)C(C(C1O)O)O
171 0.085106383 GZGKKCRJKRHIFO-UHFFFAOYSA-N OCC1OC(Oc2cc3OC(CC(=O)c3c(c2)O)c2ccc(c(c2)O)OC)C(C(=C1O)O)OC1OC(C)C(C(C1O)O)O
172 0.085106383 TZWYAGATNMODFE-UHFFFAOYSA-N OCC1OC(OCC2OC(Oc3cc(O)c4c(c3)OC(CC4=O)c3ccc(c(c3)O)OC)C(C(C2O)O)O)C(C(C1O)O)O
173 0.085106383 GGNFTDGKWBWPGT-UHFFFAOYSA-N OCC1OC(OCC2OC(Oc3cc(OC)cc(c3C(=O)c3ccc(cc3O)C)C(=O)O)C(C(C2O)O)O)C(C(C1O)O)O
174 0.08 UNMZJSVCTCKOEC-YLBWNUQRSA-N C1(O[C@@H]2OC(C)[C@H](O)[C@H](O)C2O)=CC2OC(C3C=C(OC)C(O)=CC=3)=C(O[C@H]3[C@@H](O)C(O)[C@@H](O)C(C)O3)C(=O)C=2C(O)=C1
175 0.08 UNMZJSVCTCKOEC-HJSXZHOKSA-N COc1cc(ccc1O)C2=C(OC3OC(C)C(O)C(O)C3O)C(=O)c4c(O)cc(OC5OC(C)C(O)C(O)C5O)cc4O2
176 0.08 FJHPUUFNRDPJAD-SHILUCIRSA-N COc1c(O)c2C(=O)C(=C(Oc2cc1OC3OC(C)C(O)C(O)C3O)c4ccc(O)cc4)OC5OC(C)C(O)C(O)C5O
177 0.08 FJHPUUFNRDPJAD-KGPMKVROSA-N C1(O[C@@H]2OC(C)[C@H](O)[C@H](O)C2O)=CC2OC(C3C=CC(O)=CC=3)=C(O[C@H]3[C@@H](O)C(O)[C@@H](O)C(C)O3)C(=O)C=2C(O)=C1OC
178 0.08 FDOWXKHXQAGUFU-MLMRYWNASA-N COc1cc(ccc1O)C2=C(O[C@@H]3O[C@@H](C)[C@H](O)[C@@H](O)[C@H]3O)C(=O)c4c(O[C@@H]5O[C@@H](C)[C@H](O)[C@@H](O)[C@H]5O)cc(O)cc4O2
179 0.074074074 NFBWQYZCQAVTLM-HBEHFRIQSA-N C1(O[C@@H]2OC(C)[C@H](O)[C@H](O)C2O)=CC2OC(C3C=CC(OC)=CC=3)=C(O[C@H]3[C@@H](O)C(O)[C@@H](O)C(C)O3)C(=O)C=2C(O)=C1O
180 0.074074074 NFBWQYZCQAVTLM-UMPUEKSISA-N COc1ccc(cc1)C2=C(OC3OC(C)C(O)C(O)C3O)C(=O)c4c(O)c(O)c(OC5OC(C)C(O)C(O)C5O)cc4O2
181 0.074074074 NFBWQYZCQAVTLM-UHFFFAOYSA-N COC1=CC=C(C=C1)C1=C(OC2OC(C)C(O)C(O)C2O)C(=O)C2=C(O)C(O)=C(OC3OC(C)C(O)C(O)C3O)C=C2O1
182 0.071428571 FZQRUXCCSWOZFJ-BFHDNMHKSA-N C1(O)=CC2OC(C3C=C(OC)C(O)=CC=3)=C(O[C@H]3[C@@H](O[C@H]4[C@@H](O)C(O)[C@@H](O)C(C)O4)C(O)[C@@H](O)C(C)O3)C(=O)C=2C(O)=C1
183 0.071428571 QFJXNXCJXZWFFR-UHFFFAOYSA-N OCC1OC(Oc2cc(O)c3c(c2)oc(cc3=O)c2cc(O)c(cc2C)O)C(C(C1O)O)OC1OC(C)C(C(C1O)O)O
184 0.071428571 GFVKTYBFMRXWLO-UHFFFAOYSA-N OCC1OC(Oc2cc(O)c3c(c2)oc(cc3=O)c2cc(C)c(c(c2)O)O)C(C(C1O)O)OC1OC(C)C(C(C1O)O)O
185 0.071428571 IPPMTPJVYUGHBX-UHFFFAOYSA-N OCC1OC(Oc2cc3oc(cc(=O)c3c(c2C)O)c2ccc(c(c2)O)O)C(C(C1O)O)OC1OC(C)C(C(C1O)O)O
186 0.071428571 GOSXRTQGZBFBSC-GQCOIZCZSA-N COc1ccc(cc1O)C2=C(OC3OC(C)C(O)C(OC4OC(C)C(O)C(O)C4O)C3O)C(=O)c5c(O)cc(O)cc5O2
187 0.068965517 XEZFFISDQWZNQJ-UHFFFAOYSA-N COC1C(OC2OC(C)C(C(C2O)O)O)C(OC(C1O)CO)Oc1cc(O)c2c(c1)oc(cc2=O)c1ccc(c(c1)O)O
188 0.068965517 LGOQXEQWOCSLEC-UHFFFAOYSA-N OCC1OC(Oc2cc(O)c3c(c2)oc(cc3=O)c2ccc(c(c2)OC)O)C(C(C1O)O)OC1OC(C)C(C(C1O)O)O
189 0.068965517 LHUVEBUPCPXBPZ-UHFFFAOYSA-N OCC1OC(Oc2cc(O)c3c(c2)oc(cc3=O)c2ccc(c(c2)O)O)C(C(C1OC)O)OC1OC(C)C(C(C1O)O)O
190 0.066666667 DGFGSUOQDJHNFL-MPLZSXPKSA-N COc1cc(O)c2C(=O)C(=C(Oc2c1)c3ccc(O)c(O)c3)OC4OC(C)C(OC5OC(C)C(O)C(O)C5O)C(O)C4O
191 0.066666667 DGFGSUOQDJHNFL-GNZDTYNRSA-N C1(OC)=CC2OC(C3C=C(O)C(O)=CC=3)=C(O[C@H]3[C@@H](O)C(O)[C@@H](O[C@@H]4OC(C)[C@H](O)[C@H](O)C4O)C(C)O3)C(=O)C=2C(O)=C1
192 0.066666667 BZRYTCVZZLOPIO-SNVRNOIASA-N COc1ccc(cc1)C2=C(OC3OC(CO)C(O)C(O)C3OC4OC(C)C(O)C(O)C4O)C(=O)c5c(O)cc(O)cc5O2
193 0.066666667 GHHBRJNUNAWXEV-ILBMYYPUSA-N C1(OC)=C([C@@H]2OC(CO)[C@H](O)[C@H](O)C2O)C2OC(C3C=CC(O)=CC=3)=CC(=O)C=2C(O)=C1[C@@H]1OC(CO)[C@@H](O)[C@H](O)C1O
194 0.066666667 GHHBRJNUNAWXEV-MWDMOGGLSA-N C1(OC)=C([C@@H]2OC(CO)[C@@H](O)[C@H](O)C2O)C2OC(C3C=CC(O)=CC=3)=CC(=O)C=2C(O)=C1[C@@H]1OC(CO)[C@@H](O)[C@H](O)C1O
195 0.066666667 QFXZSXPOFBLHPI-UHFFFAOYSA-N OCC1OC(Oc2c(oc3c(c2=O)c(O)cc(c3)OC2OC(C)C(C(C2O)O)O)c2ccc(cc2)O)C(C(C1O)OC)O
196 0.066666667 GHHBRJNUNAWXEV-KAGQSGJFSA-N COc1c(C2OC(CO)C(O)C(O)C2O)c(O)c3C(=O)C=C(Oc3c1C4OC(CO)C(O)C(O)C4O)c5ccc(O)cc5
197 0.066666667 BZRYTCVZZLOPIO-BPEQWIGQSA-N C1C=C(OC)C=CC=1C1=C(O[C@@H]2OC(CO)[C@@H](O)[C@H](O)C2O[C@@H]2OC(C)[C@H](O)C(O)[C@@H]2O)C(=O)C2C(O)=CC(O)=CC=2O1
198 0.066666667 JUTLKKXDLCHBHC-UHFFFAOYSA-N OCC1OC(C(C(C1O)O)O)c1c(O)c(C2OC(CO)C(C(C2O)O)O)c(c2c1oc(cc2=O)c1ccc(cc1)O)OC
199 0.066666667 HRRKKRJKIWPLEP-UHFFFAOYSA-N OCC1OC(C(C(C1O)O)O)c1c(O)c(C2OC(CO)C(C(C2O)O)O)c(c2c1oc(cc2=O)c1ccc(cc1C)O)O
200 0.066666667 GHHBRJNUNAWXEV-UHFFFAOYSA-N OCC1OC(C(C(C1O)O)O)c1c(OC)c(C2OC(CO)C(C(C2O)O)O)c(c2c1oc(cc2=O)c1ccc(cc1)O)O
201 0.066666667 DGFGSUOQDJHNFL-UHFFFAOYSA-N COC1=CC(O)=C2C(=O)C(OC3OC(C)C(OC4OC(C)C(O)C(O)C4O)C(O)C3O)=C(OC2=C1)C1=CC(O)=C(O)C=C1
202 0.066666667 GHHBRJNUNAWXEV-QVCVYZROSA-N COC1=C(C2O[C@H](CO)[C@H](O)[C@H](O)[C@H]2O)C2=C(C(=O)C=C(O2)C2=CC=C(O)C=C2)C(O)=C1C1O[C@H](CO)[C@@H](O)[C@H](O)[C@H]1O
203 0.064516129 FLNGHKQBVLFAGJ-AIBMYZQCSA-N C1(OC)=CC2OC(C3C=CC(OC)=CC=3)=CC(=O)C=2C(O)=C1O[C@@H]1OC(CO)[C@@H](O)[C@H](O)C1O[C@@H]1OC[C@@H](O)[C@H](O)C1O
204 0.064516129 WBAGCWPVTRNTKZ-UHFFFAOYSA-N OCC1OC(C(C(C1O)O)O)c1c(OC)c(C2OC(CO)C(C(C2O)O)O)c2c(c1O)c(=O)c(co2)c1ccc(cc1)O
205 0.064516129 QZICKHFZCFCUSK-IHYMKPRHSA-N C1C=CC=CC=1C1=C(OC)C(=O)C2C(O[C@@H]3OC(CO[C@@H]4OC[C@H](O)[C@H](O)C4O)[C@@H](O)[C@H](O)C3O)=C(OC)C(O)=CC=2O1
206 0.064516129 GFUPBJAUNOQBJI-UHFFFAOYSA-N COCC1OC(Oc2cc(O)c3c(c2)oc(cc3=O)c2ccc(c(c2)O)O)C(C(C1O)O)OC1OC(C)C(C(C1O)O)O
207 0.064516129 ZYZBKQUODPQPOK-SBAFJGNVSA-N COc1ccc(cc1)C2=CC(=O)c3c(O)c(C4OC(CO)C(O)C(O)C4O)c(O)c(C5OC(CO)C(O)C(O)C5O)c3O2
208 0.064516129 VZPCJSKEYHXPSF-UHFFFAOYSA-N OCC1OC(C(C(C1O)O)O)c1c(O)c(C2OC(CO)C(C(C2O)O)O)c(c2c1oc(c1ccc(cc1)O)c(c2=O)C)O
209 0.064516129 FLNGHKQBVLFAGJ-IIYXSDHHSA-N COc1ccc(cc1)C2=CC(=O)c3c(O)c(OC4OC(CO)C(O)C(O)C4OC5OCC(O)C(O)C5O)c(OC)cc3O2
210 0.064516129 YTZHOGQKWNRMHN-UHFFFAOYSA-N COc1ccc(cc1)c1coc2c(c1=O)c(O)c(c(c2C1OC(CO)C(C(C1O)O)O)O)C1OC(CO)C(C(C1O)O)O
211 0.064516129 RRYBNEMBSQZZBH-BPZUQCIGSA-N COc1ccc(cc1)C2=C(C3OC(CO)C(O)C(O)C3O)C(=O)c4c(O)c(C5OC(CO)C(O)C(O)C5O)c(O)cc4O2
212 0.064516129 RRYBNEMBSQZZBH-NZYCWGGRSA-N COc1ccc(cc1)C2=C(C3OC(CO)C(O)C(O)C3O)C(=O)c4c(O)c(C5OC(CO)C(O)C(O)C5O)c(O)cc4O2
213 0.064516129 BMCUPPHTXSJLRI-LADQTBAISA-N COc1cc(O)c2C(=O)C(=C(Oc2c1)c3ccc(O)c(OC)c3)O[C@@H]4OC[C@H](O)[C@H](O)[C@H]4O[C@@H]5O[C@@H](C)[C@H](O)[C@@H](O)[C@H]5O
214 0.064516129 CNVWBQOLKSYXGX-UHFFFAOYSA-N OCC1OC(C(C(C1O)O)O)c1c(O)c(C2OC(CO)C(C(C2O)O)O)c2c(c1OC)c(=O)c(co2)c1ccc(cc1)O
215 0.064516129 RRYBNEMBSQZZBH-UHFFFAOYSA-N COC1=CC=C(C=C1)C1=C(C2OC(CO)C(O)C(O)C2O)C(=O)C2=C(O1)C=C(O)C(C1OC(CO)C(O)C(O)C1O)=C2O
216 0.064516129 ZYZBKQUODPQPOK-UHFFFAOYSA-N OCC1OC(C(C(C1O)O)O)c1c(O)c(C2OC(CO)C(C(C2O)O)O)c(c2c1oc(cc2=O)c1ccc(cc1)OC)O
217 0.064516129 DGFGSSYJKKWILP-UHFFFAOYSA-N OCC1OC(C(C(C1O)O)O)c1c(O)c(C2OC(CO)C(C(C2O)O)O)c2c(c1O)c(=O)c(co2)c1ccc(cc1C)O
218 0.0625 AZXUDEQGWJHOEN-QQUSBYFVSA-N COc1ccc(cc1O)C2=CC(=O)c3c(O)c(cc(C4OC(CO)C(O)C(O)C4O)c3O2)C5OC(CO)C(O)C(O)C5O
219 0.0625 PLIBSJBTXKTNNI-AZZUICDNSA-N COc1c(OC2OC(COC3OCC(O)C(O)C3O)C(O)C(O)C2O)cc4C(=O)c5c(O)c(C)ccc5C(=O)c4c1OC
220 0.0625 YLYLILSOSLWEMR-UHFFFAOYSA-N OCC1OC(C(C(C1O)O)O)c1c(O)c(C2OC(CO)C(C(C2O)O)O)c2c(c1O)c(=O)c(co2)c1ccc(c(c1)C)O
221 0.0625 RVYCSOZBOUWBCI-UHFFFAOYSA-N OCC1OC(C(C(C1O)O)O)c1c(O)c(C2OC(CO)C(C(C2O)O)O)c(c2c1oc(cc2=O)c1ccc(c(c1)C)O)O
222 0.0625 LEBABLSCPNDTAL-VEBRSWFNSA-N CC1OC(OCC2OC(OC3=C(Oc4c(C)c(O)cc(O)c4C3=O)c5ccc(O)cc5)C(O)C(O)C2O)C(O)C(O)C1O
223 0.060606061 HZJDPVVMWCISAC-KFOICXCJSA-N C1C(C2=CC(=O)C3C(O)=C(OC)C(O[C@@H]4OC(CO[C@@H]5OC(C)[C@H](O)C(O)[C@@H]5O)[C@@H](O)[C@H](O)C4O)=CC=3O2)=CC=C(O)C=1
224 0.060606061 QTVAYNGFFDZGDR-RQKCWJNJSA-N COc1ccc(cc1)C2=COc3cc(OC4OC(COC5OCC(O)C(O)C5O)C(O)C(O)C4O)c(OC)c(O)c3C2=O
225 0.060606061 DDCXRGLXWQTCFL-KIPSPMOLSA-N C1(O[C@@H]2OC(CO[C@@H]3OC(C)[C@H](O)[C@H](O)C3O)[C@@H](O)[C@H](O)C2O)=CC2OC(C3C=CC(O)=CC=3)=C(OC)C(=O)C=2C(O)=C1
226 0.060606061 DDCXRGLXWQTCFL-ADOHQENASA-N COC1=C(Oc2cc(OC3OC(COC4OC(C)C(O)C(O)C4O)C(O)C(O)C3O)cc(O)c2C1=O)c5ccc(O)cc5
227 0.060606061 QTVAYNGFFDZGDR-CIJVEFAYSA-N COc1ccc(cc1)C2=COc3cc(OC4OC(COC5OCC(O)C(O)C5O)C(O)C(O)C4O)c(OC)c(O)c3C2=O
228 0.060606061 ZYRIWMZAJMWIMN-UHFFFAOYSA-N OCOc1cc(O)c2c(c1C1OC(CO)C(C(C1OC1OC(C)C(C(C1O)O)O)O)O)oc(cc2=O)c1ccc(cc1)O
229 0.060606061 QTVAYNGFFDZGDR-UHFFFAOYSA-N COc1ccc(cc1)C1=COc2cc(OC3OC(COC4OCC(O)C(O)C4O)C(O)C(O)C3O)c(OC)c(O)c2C1=O
230 0.058823529 QPXXNLYWPXJSCA-GVWNDBKESA-N C1(OC)=CC2OC(C3C=C(O)C(OC)=CC=3)=CC(=O)C=2C(O[C@@H]2OC(CO[C@@H]3OC[C@@H](O)[C@H](O)C3O)[C@@H](O)[C@H](O)C2O)=C1
231 0.058823529 GQVYDKQWOCRUJG-SKDQMWHQSA-N COc1cc(O[C@@H]2O[C@H](CO[C@@H]3OC[C@@H](O)[C@H](O)[C@H]3O)[C@@H](O)[C@H](O)[C@H]2O)c4C(=O)C=C(Oc4c1)c5ccc(O)c(OC)c5
232 0.058823529 QPXXNLYWPXJSCA-MOOOWVDYSA-N COc1cc(OC2OC(COC3OCC(O)C(O)C3O)C(O)C(O)C2O)c4C(=O)C=C(Oc4c1)c5ccc(OC)c(O)c5
233 0.058823529 ZJOARUBSZORPIV-UHFFFAOYSA-N OCC1OC(C(C(C1O)O)OC1OC(C)C(C(C1O)O)O)c1c(O)cc2c(c1O)c(=O)cc(o2)c1cc(C)c(c(c1)O)O
234 0.058823529 CNAZYAZUYWLJFS-HNESHSMFSA-N COc1ccc(cc1C)C2=C(O)C(=O)c3c(O)cc(O[C@@H]4O[C@H](CO[C@@H]5OC[C@@H](O)[C@H](O)[C@H]5O)[C@@H](O)[C@H](O)[C@H]4O)cc3O2
235 0.057142857 SHEMZXKUXGNYPP-KFQZITOESA-N COc1cc(O)c2C(=O)C(=C(Oc2c1)c3ccc(O)cc3)OC4OC(COC5OC(C)C(O)C(O)C5O)C(O)C(O)C4O
236 0.057142857 LUMPLECYKCAQRE-GXPDDDOKSA-N COc1cc(ccc1O)C2=C(OC3OC(COC4OC(C)C(O)C(O)C4O)C(O)C(O)C3O)C(=O)c5ccc(O)cc5O2
237 0.057142857 FVWCQCCVDNGNPX-UHFFFAOYSA-N COC1=C(O)C=CC(=C1)C1=CC(=O)C2=C(O1)C=C(OC1OC(COC3OC(C)C(O)C(O)C3O)C(O)C(O)C1O)C=C2O
238 0.057142857 OKXQPTYHCLKWDS-BDOLWBBTSA-N COc1ccc(cc1)C2=CC(=O)c3c(O)c(OC)c(OC4OC(CO)C(O)C(O)C4OC5OCC(O)(CO)C5O)cc3O2
239 0.057142857 SHEMZXKUXGNYPP-YHSXZBFWSA-N COc1cc(O)c2C(=O)C(=C(Oc2c1)c3ccc(O)cc3)OC4OC(COC5OC(C)C(O)C(O)C5O)C(O)C(O)C4O
240 0.057142857 GZSOSUNBTXMUFQ-YFAPSIMESA-N C[C@H]1[C@@H]([C@H]([C@H]([C@@H](O1)OC[C@@H]2[C@H]([C@@H]([C@H]([C@@H](O2)OC3=CC(=C4C(=C3)OC(=CC4=O)C5=CC(=C(C=C5)OC)O)O)O)O)O)O)O)O
241 0.057142857 MMOWDNXJQUCNSB-UHFFFAOYSA-N OCC1OC(C(C(C1O)O)OC1OC(C)C(C(C1O)O)O)c1c(OC)cc(c2c1oc(c1ccc(cc1)O)c(c2=O)O)O
242 0.057142857 TYMKXGSJSCGZBN-UHFFFAOYSA-N OCC1OC(C(C(C1O)O)OC1OC(C)C(C(C1O)O)O)C1=c2oc(cc(=O)c2=C(C2C1(OC)O2)O)c1ccc(cc1)O
243 0.057142857 RFHPMPSHUCTEJN-UHFFFAOYSA-N COC1C(O)C(O)C(OC1c1c(O)c(C2OC(CO)C(C(C2O)O)O)c(c2c1oc(cc2=O)c1ccc(cc1)O)O)CO
244 0.057142857 HGKNTVQSUFAWNI-UHFFFAOYSA-N OCC1OC(C(C(C1O)O)O)c1c(O)c(C2OC(CO)C(C(C2OC)O)O)c(c2c1oc(cc2=O)c1ccc(cc1)O)O
245 0.057142857 IJMYAWNWICLZGM-UHFFFAOYSA-N OCC1OC(C(C(C1O)O)OC1OC(C)C(C(C1O)O)O)c1c(O)c(C)c2c(c1O)c(=O)cc(o2)c1ccc(c(c1)O)O
246 0.057142857 UNQIGYHSNFFQBW-UHFFFAOYSA-N OCC1OC(C(C(C1O)O)OC1OC(C)C(C(C1O)O)O)c1c(O)cc2c(c1O)c(=O)cc(o2)c1cc(O)c(cc1C)O
247 0.057142857 FVWCQCCVDNGNPX-VVDKHGIJSA-N C1(O[C@@H]2OC(CO[C@@H]3OC(C)[C@H](O)[C@H](O)C3O)[C@@H](O)[C@H](O)C2O)=CC2OC(C3C=C(OC)C(O)=CC=3)=CC(=O)C=2C(O)=C1
248 0.057142857 AAFHJQXWHQIYDZ-UHFFFAOYSA-N OCC1OC(C(C(C1O)O)OC1OC(C)C(C(C1O)O)O)c1c(O)cc2c(c1O)c(=O)cc(o2)c1ccc(c(c1C)O)O
249 0.057142857 FVWCQCCVDNGNPX-SRSKTEPCSA-N COc1cc(ccc1O)C2=CC(=O)c3c(O)cc(OC4OC(COC5OC(C)C(O)C(O)C5O)C(O)C(O)C4O)cc3O2
250 0.057142857 IAXGLXFIQSEJPB-MBHQVIDASA-N COc1cc2OC(=CC(=O)c2c(O)c1OC3OC(COC4OC(C)C(O)C(O)C4O)C(O)C(O)C3O)c5ccc(O)cc5
251 0.057142857 IGBKNLGEMMEWKD-VAJHJYGFSA-N COc1ccc(cc1)C2=C(O)C(=O)c3c(O)cc(OC4OC(COC5OC(C)C(O)C(O)C5O)C(O)C(O)C4O)cc3O2
252 0.057142857 FVWCQCCVDNGNPX-YFAPSIMESA-N COc1cc(ccc1O)C2=CC(=O)c3c(O)cc(OC4OC(COC5OC(C)C(O)C(O)C5O)C(O)C(O)C4O)cc3O2
253 0.057142857 UZANZIZLPWYNBM-RPBLTQRNSA-N COc1ccc(cc1)C2=CC(=O)c3c(O)cc(OC4(OC(CO)C(O)C(O)C4O)C5OC(CO)C(O)C(O)C5O)cc3O2
254 0.057142857 SHEMZXKUXGNYPP-GJCZWAFBSA-N COc1cc(O)c2C(=O)C(=C(Oc2c1)c3ccc(O)cc3)O[C@@H]4O[C@H](CO[C@@H]5O[C@@H](C)[C@H](O)[C@@H](O)[C@H]5O)[C@H](O)[C@H](O)[C@H]4O
255 0.055555556 GZSOSUNBTXMUFQ-UHFFFAOYSA-N COC1=C(O)C=C(C=C1)C1=CC(=O)C2=C(O1)C=C(OC1OC(COC3OC(C)C(O)C(O)C3O)C(O)C(O)C1O)C=C2O
256 0.055555556 IFUKPUNEQISNJS-UHFFFAOYSA-N OCC1OC(C(C(C1O)O)OC1OC(C)C(C(C1O)O)O)c1c(O)cc2c(c1O)c(=O)cc(o2)c1ccc(c(c1)OC)O
257 0.055555556 GDTSIOBEEYOARU-UHFFFAOYSA-N OCC1OC(C(C(C1O)O)OC1OC(C)C(C(C1O)O)O)c1c(O)cc2c(c1O)c(=O)c(c(o2)c1ccc(c(c1)O)O)C
258 0.055555556 SXDJNTYAXKPWLM-UHFFFAOYSA-N OCC1OC(C(C(C1O)OC)O)c1c(O)c(C2OC(CO)C(C(C2O)O)O)c(c2c1oc(cc2=O)c1ccc(cc1)O)O
259 0.055555556 HXGMFRZFNQCALH-LGPXOSCUSA-N COc1cc(O)c2C(=O)C=C(Oc2c1)c3ccc(OC4OC(CO)C(O)C(O)C4OC5OCC(O)(CO)C5O)c(OC)c3
260 0.055555556 GZSOSUNBTXMUFQ-CYZBKYQRSA-N COc1ccc(cc1O)C2=CC(=O)c3c(O)cc(OC4OC(COC5OC(C)C(O)C(O)C5O)C(O)C(O)C4O)cc3O2
261 0.055555556 MELYHPIGMUXVAN-UHFFFAOYSA-N OCC1OC(C(C(C1O)O)OC1OC(C)C(C(C1O)O)O)c1c(OC)c(O)c(c2c1oc(cc2=O)c1ccc(cc1)O)O
262 0.055555556 AJXHTELFQOAGGU-UHFFFAOYSA-N OCC1OC(C(C(C1O)O)O)c1c(O)c(C2OC(CO)C(C(C2OC)O)O)c2c(c1O)c(=O)c(co2)c1ccc(cc1)O
263 0.055555556 GZSOSUNBTXMUFQ-IQFYTUTQSA-N COc1ccc(cc1O)C2=CC(=O)c3c(O)cc(O[C@@H]4O[C@H](CO[C@H]5O[C@H](C)[C@@H](O)[C@H](O)[C@@H]5O)[C@@H](O)[C@H](O)[C@H]4O)cc3O2
264 0.055555556 HXGMFRZFNQCALH-HMZWGCPASA-N COc1cc(O)c2C(=O)C=C(Oc2c1)c3ccc(O[C@@H]4O[C@H](CO)[C@@H](O)[C@H](O)[C@H]4O[C@@H]5OC[C@](O)(CO)[C@H]5O)c(OC)c3
265 0.055555556 UBCFHHRSHQCEOZ-QGRRAJLVSA-N COc1cc(O)c2C(=O)c3c(O)c(C)c(OC4OC(COC5OC(C)C(O)C(O)C5O)C(O)C(O)C4O)cc3C(=O)c2c1
266 0.055555556 GZSOSUNBTXMUFQ-VVDKHGIJSA-N C1(O[C@@H]2OC(CO[C@@H]3OC(C)[C@H](O)[C@H](O)C3O)[C@@H](O)[C@H](O)C2O)=CC2OC(C3C=C(O)C(OC)=CC=3)=CC(=O)C=2C(O)=C1
267 0.055555556 HXGMFRZFNQCALH-UHFFFAOYSA-N C1(OC)=CC2OC(C3C=C(OC)C(OC4OC(CO)C(O)C(O)C4OC4OCC(CO)(O)C4O)=CC=3)=CC(=O)C=2C(O)=C1
268 0.055555556 QWFBPXDOVCYFLA-UHFFFAOYSA-N OCC1OC(C(C(C1O)O)O)c1c(O)c(C2OC(CO)C(C(C2OC)O)O)c(c2c1occ(c2=O)c1ccc(cc1)O)O
269 0.054054054 TZPXUQWBAIYNEA-UHFFFAOYSA-N COC1=C(O)C=C(C=C1)C1=CC(=O)C2=C(O1)C(C1OC(CO)C(O)C(O)C1OC1OC(C)C(O)C(O)C1O)=C(O)C=C2O
270 0.054054054 OKVABSGDPIQROZ-KIMBVIMVSA-N C1(O[C@@H]2OC(CO[C@@H]3OC(C)[C@H](O)C(O)[C@@H]3O)[C@@H](O)[C@H](O)C2O)C=C2OC(C3C=CC(OC)=CC=3)=CC(=O)C2=C(O)C=1O
271 0.054054054 IOJWGWMATOIUKI-IPUBPBKBSA-N C1(C2C=CC(OC)=C(O)C=2)=CC(=O)C2C(O)=CC(O)=C([C@@H]3OC(CO)[C@@H](O[C@@H]4OC(C)[C@H](O)C(O)[C@@H]4O)[C@H](O)C3O)C=2O1
272 0.054054054 MOLAMGIEVLMFQM-UHFFFAOYSA-N OCC1OC(C(C(C1O)O)OC1OC(C)C(C(C1O)O)O)c1c(OC)cc(c2c1oc(cc2=O)C1=CC2C(C=C1)(O2)O)O
273 0.054054054 PBVYVWHIYTYNCR-UHFFFAOYSA-N COC1C(CO)OC(C(C1O)OC1OC(C)C(C(C1O)O)O)c1c(O)cc2c(c1O)c(=O)cc(o2)c1ccc(c(c1)O)O
274 0.054054054 ZKFZPQKCLCLPEW-UHFFFAOYSA-N OCC1OC(C(C(C1O)O)OC1OC(C)C(C(C1O)O)O)c1c(O)cc2c(c1O)c(=O)cc(o2)c1ccc(c(c1)O)OC
275 0.054054054 AKGPVNMUJSOPBW-UHFFFAOYSA-N OCC1OC(C(C(C1O)O)O)c1c(O)c(C2OC(CO)C(C(C2O)OC)O)c(c2c1oc(cc2=O)c1ccc(cc1)O)O
276 0.054054054 AHRPDYKEKPNUMS-UHFFFAOYSA-N OCC1OC(C(C(C1O)O)OC1OC(C)C(C(C1O)O)O)c1c(OC)cc(c2c1oc(cc2=O)c1ccc(cc1O)O)O
277 0.054054054 IFUKPUNEQISNJS-SHCKLGATSA-N C1(O)=CC2OC(C3C=CC(O)=C(OC)C=3)=CC(=O)C=2C(O)=C1[C@@H]1OC(CO)[C@@H](O)[C@H](O)C1O[C@@H]1OC(C)[C@H](O)[C@H](O)C1O
278 0.054054054 UBWXCUKKZPNFTJ-JAJWRJARSA-N C1(O)=C([C@@H]2OC(CO)[C@@H](O)[C@H](O)C2O[C@@H]2OC(C)[C@H](O)[C@H](O)C2O)C2OC(C3C=CC(O)=C(OC)C=3)=CC(=O)C=2C(O)=C1
279 0.054054054 TZPXUQWBAIYNEA-JAJWRJARSA-N C1(O)=C([C@@H]2OC(CO)[C@@H](O)[C@H](O)C2O[C@@H]2OC(C)[C@H](O)[C@H](O)C2O)C2OC(C3C=CC(OC)=C(O)C=3)=CC(=O)C=2C(O)=C1
280 0.054054054 JEZLXUMYROQWRJ-UHFFFAOYSA-N OCC1OC(C(C(C1O)O)OC1OC(C)C(C(C1O)O)O)c1c(OC)cc(c2c1oc(cc2=O)c1ccc(c(c1)O)O)O
281 0.054054054 OKVABSGDPIQROZ-URRULLPYSA-N COc1ccc(cc1)C2=CC(=O)c3c(O)c(O)c(OC4OC(COC5OC(C)C(O)C(O)C5O)C(O)C(O)C4O)cc3O2
282 0.054054054 TZPXUQWBAIYNEA-OCPDLBBESA-N COc1ccc(cc1O)C2=CC(=O)c3c(O)cc(O)c(C4OC(CO)C(O)C(O)C4OC5OC(C)C(O)C(O)C5O)c3O2
283 0.054054054 TZPXUQWBAIYNEA-VVVHOGNVSA-N COc1ccc(cc1O)C2=CC(=O)c3c(O)cc(O)c(C4OC(CO)C(O)C(O)C4OC5OC(C)C(O)C(O)C5O)c3O2
284 0.054054054 UBWXCUKKZPNFTJ-KXIJJTEJSA-N COc1cc(ccc1O)C2=CC(=O)c3c(O)cc(O)c(C4OC(CO)C(O)C(O)C4OC5OC(C)C(O)C(O)C5O)c3O2
285 0.054054054 SDWDGKFYYCTPLJ-UHFFFAOYSA-N OCC1OC(C(C(C1O)O)OC1OC(C)C(C(C1O)O)O)c1c(O)cc2c(c1OC)c(=O)cc(o2)c1ccc(c(c1)O)O
286 0.054054054 JZGCDCHJHIMHJD-UHFFFAOYSA-N OCC1OC(C(C(C1O)O)OC1OC(C)C(C(C1O)O)O)c1c(OC)cc2c(c1O)c(=O)cc(o2)c1ccc(c(c1)O)O
287 0.052631579 MVTFTBIUYLXNKP-YFAPSIMESA-N COc1cc(O)c2C(=O)C=C(Oc2c1)c3ccc(OC4OC(COC5OC(C)C(O)C(O)C5O)C(O)C(O)C4O)c(O)c3
288 0.052631579 JZGCDCHJHIMHJD-QFEOMFSWSA-N COc1cc2OC(=CC(=O)c2c(O)c1C3OC(CO)C(O)C(O)C3OC4OC(C)C(O)C(O)C4O)c5ccc(O)c(O)c5
289 0.052631579 DOLITSHFVMQAOY-UHFFFAOYSA-N OCC1OC(C(C(C1O)O)O)c1c(O)c(C2OC(CO)C(C(C2O)OC)O)c(c2c1occ(c2=O)c1ccc(cc1)O)O
290 0.052631579 BJQLVGCVHQSTMF-UHFFFAOYSA-N OCC1OC(C(C(C1O)O)O)c1c(O)c(C2OC(CO)C(C(C2O)OC)O)c2c(c1O)c(=O)c(co2)c1ccc(cc1)O
291 0.052631579 JZGCDCHJHIMHJD-SHCKLGATSA-N C1(OC)=CC2OC(C3C=C(O)C(O)=CC=3)=CC(=O)C=2C(O)=C1[C@@H]1OC(CO)[C@@H](O)[C@H](O)C1O[C@@H]1OC(C)[C@H](O)[C@H](O)C1O
292 0.051282051 ZUCNQPITKKZUTE-UHFFFAOYSA-N OCC1OC(C(C(C1O)OC)OC1OC(C)C(C(C1O)O)O)c1c(O)cc2c(c1O)c(=O)cc(o2)c1ccc(c(c1)O)O
293 0.051282051 KLVZKRQKWFIXBS-UHFFFAOYSA-N OCC1OC(C(C(C1O)O)O)c1c(O)c(C2OC(CO)C(C(C2O)O)OC)c(c2c1oc(cc2=O)c1ccc(cc1)O)O
294 0.051282051 QQSWZUXYSDXPOB-UHFFFAOYSA-N COC1C(CO)OC(C(C1O)O)c1c(O)c(C2OC(CO)C(C(C2O)O)O)c(c2c1oc(cc2=O)c1ccc(cc1)O)O
295 0.05 PMQDVDNUZOVYCU-ZJPWSTGOSA-N COc1cc2OC=C(C(=O)c2c(O)c1OC)c3ccc(OC4OC(COC5OCC(O)(CO)C5O)C(O)C(O)C4O)cc3
296 0.05 PMQDVDNUZOVYCU-ASMIUSRBSA-N COc1cc2OC=C(C(=O)c2c(O)c1OC)c3ccc(OC4OC(COC5OCC(O)(CO)C5O)C(O)C(O)C4O)cc3
297 0.05 FPVGVNUMFWZUSZ-UHFFFAOYSA-N COC1C(CO)OC(C(C1O)O)c1c(O)c(C2OC(CO)C(C(C2O)O)O)c2c(c1O)c(=O)c(co2)c1ccc(cc1)O
298 0.05 CNTILMCPSWHUHK-UHFFFAOYSA-N COC1C(CO)OC(C(C1O)O)c1c(O)c(C2OC(CO)C(C(C2O)O)O)c(c2c1occ(c2=O)c1ccc(cc1)O)O
299 0.048780488 NXFRPCXOKHNBOG-UHFFFAOYSA-N OCC1OC(C(C(C1O)O)OC1OC(C)C(C(C1O)O)O)c1c(OC)cc(c2c1oc(cc2=O)C1=CC=C(C2C1O2)O)O
300 0.048780488 QCNBHWZMDJAYJG-UHFFFAOYSA-N COCC1OC(C(C(C1O)O)O)c1c(O)c(C2OC(CO)C(C(C2O)O)O)c2c(c1O)c(=O)cc(o2)c1ccc(cc1)O
301 0.048780488 NJOADTSSYYEDGZ-UHFFFAOYSA-N COCC1OC(C(C(C1O)O)O)c1c(O)c(C2OC(CO)C(C(C2O)O)O)c(c2c1oc(cc2=O)c1ccc(cc1)O)O
302 0.048780488 SMYGQEDJJHTQKX-UHFFFAOYSA-N COCC1OC(C(C(C1O)O)OC1OC(C)C(C(C1O)O)O)c1c(O)cc2c(c1O)c(=O)cc(o2)c1ccc(c(c1)O)O
303 0.048780488 XJIVHUCLIXWULJ-IDLDXROJSA-N COc1cc(O)c2C(=O)C(=COc2c1)c3ccc(OC4OC(COC5OCC(O)(CO)C5O)C(O)C(O)C4O)c(OC)c3
304 0.047619048 YPLVKQVUKODBAA-UHFFFAOYSA-N OCC1OC(C(C(C1O)O)OC1OC(C)C(C(C1O)O)O)c1c(OC)cc(c2c1oc(cc2=O)C12C=CC(=CC2O1)O)O
305 0.047619048 DCQMENMURLIXDO-UHFFFAOYSA-N COCC1OC(C(C(C1O)O)O)c1c(O)c(C2OC(CO)C(C(C2O)O)O)c2c(c1O)c(=O)c(co2)c1ccc(cc1)O
306 0.047619048 QEMMSOFRQXRKAM-UHFFFAOYSA-N OCC1OC(C(C(C1O)O)OC1OC(CO)C(C(C1O)O)O)c1c(OC)cc(c(c1O)C(=O)C=C(c1ccc(cc1)O)O)O
307 0.047619048 IWJCPMPGLSZKET-UHFFFAOYSA-N OCC1OC(C(C(C1O)O)O)c1c(ccc2c1OC=C(C2(O)CC(=O)O)c1ccc(cc1)O)OC1OCC(C(C1O)O)O
308 0.047619048 KGTNCRZRVRKNMY-ZUUMSKAQSA-N CC(=O)OC1C(O)C(O)C(CO)OC1Oc2cccc(O)c2C(=O)OCc3ccccc3OC4OC(CO)C(O)C(O)C4O
309 0.047619048 PBPBYXXOMCSCAV-UHFFFAOYSA-N COCC1OC(C(C(C1O)O)O)c1c(O)c(C2OC(CO)C(C(C2O)O)O)c(c2c1occ(c2=O)c1ccc(cc1)O)O
310 0.046511628 PHSXNKUCYFWOAY-UHFFFAOYSA-N COc1cc(ccc1OC1OC(COC(=O)c2ccc(OC3OC(CO)C(O)C(O)C3O)c(C)c2)C(O)C(O)C1O)C(O)=O
311 0.045454545 ZSASXDZORSSHOU-UHFFFAOYSA-N OCC1OC(C(C(C1O)O)OC1OC(C)C(C(C1O)O)O)C12OC32OC(=CC(=O)C3=C(C=C1OC)O)c1ccc(cc1)O
312 0.045454545 WFRPRUADECJRPR-UHFFFAOYSA-N OCC1OC(C(C(C1O)O)OC1OC(C)C(C(C1O)O)O)C1=C2OC(=CC(=O)C32C(C=C1OC)(O3)O)c1ccc(cc1)O
313 0.045454545 PHSXNKUCYFWOAY-OKNYKLPDSA-N COc1cc(ccc1OC2OC(COC(=O)c3ccc(OC4OC(CO)C(O)C(O)C4O)c(C)c3)C(O)C(O)C2O)C(=O)O
314 0.045454545 UERVOGQXSJZFMQ-UHFFFAOYSA-N COc1ccc(cc1O)C1CC(=O)c2c(O1)cc(cc2O)OC1OC(C(OC2OC(C)C(C(C2O)O)O)O)C(C(C1O)O)O
315 0.044444444 DSSGIPWXFGVYEV-UHFFFAOYSA-N OCC1OC(C(C(C1O)O)OC1OC(C)C(C(C1O)O)O)C1=C2OC(=CC(=O)C2(C(C=C1OC)(O)O)O)c1ccc(cc1)O
316 0.043478261 JOTJBJFOUBIATK-UHFFFAOYSA-N OCC1OC(Oc2cc3OC(CC(=O)c3c(c2O)O)c2ccc(c(c2)O)OC)C(C(C1O)O)OC1OC(C)C(C(C1O)O)O
317 0.042553191 RNWDPMDXYLTABA-UHFFFAOYSA-N COc1ccc(cc1O)C1CC(=O)c2c(O1)cc(cc2O)OC1OC(COC2OC(C)C(C(C2O)O)O)C(C(C1=O)O)O
318 0.042553191 ULXPQMXKRPDWEN-CRIFMGDZSA-N COc1cc(O)c2C(=O)C=C(Oc2c1[C@@H]3O[C@H](CO[C@@H]4O[C@@H](C)[C@H](O)[C@@H](O)[C@H]4O)[C@@H](O)[C@H](O)[C@H]3O)c5ccc(O)c(O)c5
319 0.042553191 STSYNMINNUBFHN-UHFFFAOYSA-N OCC1OC(Oc2cc3OC(CC(=O)c3c(c2)O)C23C=C(O)C(=CC3O2)OC)C(C(C1O)O)OC1OC(C)C(C(C1O)O)O
320 0.042553191 KGVUJUABSMTQCK-UHFFFAOYSA-N COc1ccc(cc1O)C1CC(=O)c2c(O1)cc(cc2O)OC1OC(COC2OC(C)C(C(C2O)O)O)C(=O)C(C1O)O
321 0.042553191 BWHCSMCXBGZVPB-UHFFFAOYSA-N COc1ccc(cc1O)C1CC(=O)c2c(O1)cc(cc2O)OC1OC(COC2OC(C)C(C(C2O)O)O)C(C(=O)C1O)O
322 0.042553191 NYPIMNBBSOUYGV-UHFFFAOYSA-N OCC1OC(Oc2cc3OC(CC(=O)c3c(c2)O)c2cc(O)c(cc2O)OC)C(C(C1O)O)OC1OC(C)C(C(C1O)O)O
323 0.042553191 NYBYYCZLCPXIMA-UHFFFAOYSA-N OCC1OC(Oc2cc3OC(CC(=O)c3c(c2)O)c2ccc(c(c2O)O)OC)C(C(C1O)O)OC1OC(C)C(C(C1O)O)O
324 0.042553191 SLZFIDHKKRMSQJ-UHFFFAOYSA-N OCC1OC(OC(=CC2=C(C(=O)O)C(=O)CC(O2)c2ccc(cc2)OC)C=O)C(C(C1O)O)OC1OC(C)C(C(C1O)O)O
325 0.042553191 YBAQRAMPXQMEET-UHFFFAOYSA-N COc1ccc(cc1O)C1CC(=O)c2c(O1)cc(cc2O)OC1OC(COC2OC(C)C(C(C2O)O)O)C(C(=C1O)O)O
326 0.042553191 MMIGBSWRNXJEFM-UHFFFAOYSA-N OCC1OC(OC(=CC(=O)O)C=C2OC(CC(=O)C2=O)c2ccc(cc2)OC)C(C(C1O)O)OC1OC(C)C(C(C1O)O)O
327 0.042553191 CVYDMWRCYUQUNY-UHFFFAOYSA-N OCC1OC(C(C(C1O)O)OC1OC(C)C(C(C1O)O)O)c1c(OC)cc(c2c1OC1(OC1C2=O)c1ccc(cc1)O)O
328 0.042553191 BGUJDECVUYEKDM-UHFFFAOYSA-N OCC1OC(Oc2cc3OC(CC(=O)c3c(c2)O)C2=CC=C(C3(C2O3)O)OC)C(C(C1O)O)OC1OC(C)C(C(C1O)O)O
329 0.042553191 LIMKXWLGCNDCHO-NXGYWYAYSA-N CC(=CC=CC=CC=CC=CC(=C1/C(=O)C(CC(=O)N)N(C2OCC(O)C(O)C2OC3OCC(O)C(O)C3O)C1=O)O)Cl
330 0.042553191 RCTBRBOCJJODAC-UHFFFAOYSA-N COc1ccc(cc1O)C1CC(=O)c2c(O1)cc(cc2O)OC1OC(COC2OC(C)C(C(C2O)O)O)C(=C(C1O)O)O
331 0 BDLYXBNFZIOHTD-UHFFFAOYSA-N OCOc1ccc(cc1O)C1CC(=O)c2c(O1)cc(cc2O)OC1OC(CO)C(C(C1OC1OC(C)C(C(C1O)O)O)O)O
332 0 ZBEHCLZNVHCRPL-UHFFFAOYSA-N OCC1OC(OC2=CC34C(C(=C2)O)(O4)C(=O)CC(O3)c2ccc(c(c2)O)OC)C(C(C1O)O)OC1OC(C)C(C(C1O)O)O
333 0 JKSGSIKDKQUZTG-UHFFFAOYSA-N OCC1OC(OC23C=C(O)C4=C(C3O2)OC(CC4=O)c2ccc(c(c2)O)OC)C(C(C1O)O)OC1OC(C)C(C(C1O)O)O
334 0 QWAAWGFNGXFCAY-UHFFFAOYSA-N OCC1OC(OC2=CC3=C(C4(C2O4)O)C(=O)CC(O3)c2ccc(c(c2)O)OC)C(C(C1O)O)OC1OC(C)C(C(C1O)O)O
335 0 JTYPVMMFRYODST-UHFFFAOYSA-N OCC1OC(Oc2cc3OC(CC(=O)c3c(c2)O)C2=CC3C(C(=C2)O)(O3)OC)C(C(C1O)O)OC1OC(C)C(C(C1O)O)O
336 0 DYHWLCRCYLZGDV-UHFFFAOYSA-N OCC1OC(Oc2cc3OC(COC(=O)c3c(c2)O)c2ccc(c(c2)O)OC)C(C(C1O)O)OC1OC(C)C(C(C1O)O)O
337 0 YHTPPGVFOTVWEG-UHFFFAOYSA-N OCC1OC(Oc2cc3OC(CC(=O)Oc3c(c2)O)c2ccc(c(c2)O)OC)C(C(C1O)O)OC1OC(C)C(C(C1O)O)O
338 0 IIJYLLODGTWDNO-UHFFFAOYSA-N OCC1OC(OC(C2OC3=CC45C(C=C3C2)(O5)C=CC(=O)O4)(C)C)C(C(C1OC1OC(CO)C(C(C1O)O)O)O)O
339 0 JHXRIOYPQQXUQI-UHFFFAOYSA-N O=CC(=O)C=C1CCC2C(C1(C)C=O)(F)C(O)CC1(C2CC(C1(O)C(=O)COC(=O)c1cccc(c1)S(=O)(=O)O)C)C
340 0 UJPXIAIGMPMVRV-UHFFFAOYSA-N COc1ccc(cc1O)C1=CC(=O)C2C(O1)(O)C=C(C=C2O)OC1OC(COC2OC(C)C(C(C2O)O)O)C(C(C1O)O)O
341 0 HVMYMUTUMMVZDW-UHFFFAOYSA-N COc1ccc(cc1O)C1(O)CC(=O)c2c(O1)cc(cc2O)OC1OC(COC2OC(C)C(C(C2O)O)O)C(C(C1O)O)O
342 0 UDUILPLFYXKPDG-UHFFFAOYSA-N COc1ccc(cc1O)C(=C)Oc1cc(OC2OC(COC3OC(C)C(C(C3O)O)O)C(C(C2O)O)O)cc(c1C(=O)O)O
343 0 XIJSMGMHYHZQSN-UHFFFAOYSA-N COc1ccc(cc1O)C(=CC(=O)O)Oc1cc(cc(c1)O)OC1OC(COC2OC(C)C(C(C2O)O)O)C(C(C1O)O)O
344 0 QKKLPUJDRZJGAR-UHFFFAOYSA-N COc1ccc(cc1O)C(=CC(=O)c1c(O)cc(cc1O)OC1OC(COC2OC(C)C(C(C2O)O)O)C(C(C1O)O)O)O
345 0 LFNTVKNUKOJGSK-UHFFFAOYSA-N CC(=CCc1cc(ccc1O)C(=O)N(c1c(=O)oc2c(c1O)ccc(c2Cl)OC1OC(C)(C)C(C(C1O)O)O)O)C
346 0 NYNBDGDKLDFRHJ-UHFFFAOYSA-N COC(=O)C1=COC(C2C1CCC2=C)OC1OC(COC(CC(=O)O)O)C(C(C1OC(=O)C)OC(=O)C)OC(=O)C
347 0 AMLNRFBCTNMPNK-UHFFFAOYSA-N COC(=O)C1=COC(C2C1CCC2=C)OC1OC(COC(=O)C)C(C(C1OC(CC(=O)O)O)OC(=O)C)OC(=O)C
348 0 XTKZWEIPVYTROP-UHFFFAOYSA-N COC(=O)C1=COC(C2C1CCC2=C)OC1OC(COC(=O)C)C(C(C1OC(=O)C)OC(CC(=O)O)O)OC(=O)C
349 0 VEMJCMJCFQMOGA-UHFFFAOYSA-N COC(=O)C1=COC(C2C1CCC2=C)OC1OC(COC(=O)C)C(C(C1OC(=O)C)OC(=O)C)OC(CC(=O)O)O
350 0 DVUWXGWKGSSHRX-UHFFFAOYSA-N O=CC(=O)Oc1c(C=O)ccc(c1CC=C(C)C)OC1OC(COC2OC(CO)C(C(C2O)O)O)C(C(C1O)O)O
351 0 BEWJDRFVADCDRG-UHFFFAOYSA-N OCC1OC(C(C(C1O)O)OC1OC(C)C(C(C1O)OC)O)c1c(O)cc2c(c1O)c(=O)cc(o2)c1ccc(c(c1)O)O
352 0 BVQIFKYFPIXCHR-UHFFFAOYSA-N OCC1OC(C(C(C1O)O)OC1OC(C)C(C(C1O)O)OC)c1c(O)cc2c(c1O)c(=O)cc(o2)c1ccc(c(c1)O)O
353 0 IMLRWLMSGRFPIZ-UHFFFAOYSA-N OCC1OC(C(C(C1O)O)OC1OC(C)C(C(C1OC)O)O)c1c(O)cc2c(c1O)c(=O)cc(o2)c1ccc(c(c1)O)O
354 0 ZUJGPMHLPVVXBQ-UHFFFAOYSA-L C=CC1=C(C)C2=NC1=Cc1c(C)c(c3n1[Zn]N1C(=C2)C(C)C(C1=CC1=NC(=C3)C(=C1CCC(=O)O)C)CCC(=O)O)C=C
355 0 MHCLMUFEZUPJSJ-UHFFFAOYSA-L C=CC1=C(C)C2=NC1=Cc1c(C)c(c3n1[Zn]N1C(=C2)C(=C(C1CC1=NC(=C3)C(=C1CCC(=O)O)C)CCC(=O)O)C)C=C
356 0 CXOGKNGCSWOKJV-IILCOTAFSA-L C=CC1=C(C)C2=NC1=Cc1c(C)c(c3n1[Zn]n1c(=C2)c(C)c(/c/1=C\C1NC(=C3)C(=C1CCC(=O)O)C)CCC(=O)O)C=C
357 0 MIDKXGHEPPPUFJ-UHFFFAOYSA-N CC(=CCOc1cc(ccc1O)C(=O)Nc1c(=O)oc2c(c1O)ccc(c2Cl)OC1OC(C)(C)C(C(C1O)O)O)C
358 0 OLUPPGGHNZCKGG-UHFFFAOYSA-N OC(=O)NC1C(CCCCC(=O)OP(=O)(OCC2OC(C(C2O)O)n2cnc3c2ncnc3N)O)SCC1N
359 0 GAFHZUPWKPCFKM-UHFFFAOYSA-N O=C(OP(=O)(OCC1OC(C(C1O)O)n1cnc2c1ncnc2N)O)CCCCC1SCC(C1N)N=C(O)O
360 0 SAKLEDLSHAKCOG-UHFFFAOYSA-N O=C(Nc1c(=O)oc2c(c1O)ccc(c2Cl)OC1OC(C)(C)C(C(C1O)O)O)Oc1ccc(c(c1)CC=C(C)C)O
361 0 YSQXAXBQJJQKTB-UHFFFAOYSA-N CC(=CCc1cc(ccc1O)C(=O)Nc1c(=O)oc2c(c1O)C1OC1C(=C2Cl)OC1OC(C)(C)C(C(C1O)O)O)C
362 0 PYBXKCGJRJEJSJ-UHFFFAOYSA-N CC(=CCc1cc(ccc1O)C(=O)NC12OC2(O)c2c(OC1=O)c(Cl)c(cc2)OC1OC(C)(C)C(C(C1O)O)O)C
363 0 KQIHKUYRSLCWBB-UHFFFAOYSA-N CC(=CCc1cc(ccc1O)C(=O)Nc1c(=O)oc2c(c1O)C=CC1(C2(Cl)O1)OC1OC(C)(C)C(C(C1O)O)O)C
364 0 COQPQCJBPHAZRV-UHFFFAOYSA-N CC(=CCc1cc(ccc1O)C(=O)NC1=C(O)C23C(OC1=O)(O3)C(=C(C=C2)OC1OC(C)(C)C(C(C1O)O)O)Cl)C
365 0 HWLQEWJILOBNGD-UHFFFAOYSA-N OC1C(Oc2ccc3c(c2Cl)oc(=O)c(c3O)NC(=O)c2ccc(c(c2)CC2OC2(C)C)O)OC(C(C1O)O)(C)C
366 0 AUUGEPXTTRGVFD-UHFFFAOYSA-N CC(=CCC1=CC(=CC2C1(O)O2)C(=O)Nc1c(=O)oc2c(c1O)ccc(c2Cl)OC1OC(C)(C)C(C(C1O)O)O)C
367 0 UPPKYLDAETXBHL-UHFFFAOYSA-N CC(=CCC12OC2C(=CC=C1O)C(=O)Nc1c(=O)oc2c(c1O)ccc(c2Cl)OC1OC(C)(C)C(C(C1O)O)O)C
368 0 QJPSQUJIIVIZBM-UHFFFAOYSA-N CC(=CCC1=CC2(OC2C=C1O)C(=O)Nc1c(=O)oc2c(c1O)ccc(c2Cl)OC1OC(C)(C)C(C(C1O)O)O)C
369 0 ITCCWLBDZVTXLG-UHFFFAOYSA-N CC(=CCc1cc(ccc1O)C(=O)Nc1c(=O)oc2c(c1O)cc(c(c2Cl)OC1OC(C)(C)C(C(C1O)O)O)O)C
370 0 TVMHUKSPTVWYBN-UHFFFAOYSA-N CC(=CCc1cc(ccc1O)C(=O)Nc1c(=O)oc2c(c1O)c(O)cc(c2Cl)OC1OC(C)(C)C(C(C1O)O)O)C
371 0 SZNBYIOCFRGHEZ-UHFFFAOYSA-N OCC1(C)OC(Oc2ccc3c(c2Cl)oc(=O)c(c3O)NC(=O)c2ccc(c(c2)CC=C(C)C)O)C(C(C1O)O)O
372 0 BZSBSHWHPHSJHL-UHFFFAOYSA-N OCC(=CCc1cc(ccc1O)C(=O)Nc1c(=O)oc2c(c1O)ccc(c2Cl)OC1OC(C)(C)C(C(C1O)O)O)C
373 0 MDCVFYROBOGDCB-UHFFFAOYSA-N OC1C(Oc2ccc3c(c2Cl)oc(=O)c(c3O)NC(=O)c2ccc(c(c2)CC(=C(C)C)O)O)OC(C(C1O)O)(C)C
374 0 QVJCEZUUJVBRNY-UHFFFAOYSA-N CC(=CC(c1cc(ccc1O)C(=O)Nc1c(=O)oc2c(c1O)ccc(c2Cl)OC1OC(C)(C)C(C(C1O)O)O)O)C
375 0 JJPQQDYSIHBLCY-UHFFFAOYSA-N CC(=CCc1cc(cc(c1O)O)C(=O)Nc1c(=O)oc2c(c1O)ccc(c2Cl)OC1OC(C)(C)C(C(C1O)O)O)C
376 0 NCEFXSGRPBTZSI-UHFFFAOYSA-N CC(=CCc1cc(C(=O)Nc2c(=O)oc3c(c2O)ccc(c3Cl)OC2OC(C)(C)C(C(C2O)O)O)c(cc1O)O)C
377 0 HVTFWMZXAVDXMP-UHFFFAOYSA-N CC(=CCc1c(O)ccc(c1O)C(=O)Nc1c(=O)oc2c(c1O)ccc(c2Cl)OC1OC(C)(C)C(C(C1O)O)O)C
378 0 OPAKUEHNCVXOOF-UHFFFAOYSA-N OCC1OC(OC2C(C)OC(C(C2O)O)Oc2c(oc3c(c2=O)c(O)cc(c3)O)c2ccc(cc2)O)C(C(C1O)OC)O
379 0 BULBSGDRQGJCSO-UHFFFAOYSA-N OCC1OC(OC2C(C)OC(C(C2O)O)Oc2c(oc3c(c2=O)c(O)cc(c3)O)c2ccc(cc2)O)C(C(C1O)O)OC
380 0 LISBHSLGLMGWDP-UHFFFAOYSA-N OCC1OC(OC2C(C)OC(C(C2O)O)Oc2c(oc3c(c2=O)c(O)cc(c3)O)c2ccc(cc2)O)C(C(C1OC)O)O
381 0 DVRSENAPYABDNB-UHFFFAOYSA-N COCC1OC(OC2C(C)OC(C(C2O)O)Oc2c(oc3c(c2=O)c(O)cc(c3)O)c2ccc(cc2)O)C(C(C1O)O)O
382 0 VNBIBACRMTTWHL-UHFFFAOYSA-N NCCCC(=O)NC(C(=O)NCC(=O)O)CSC1OC2C(C1O)c1c(O2)cc(c2c1oc(=O)c1c2CCC1=O)OC
383 0 BFUSHXDQTKTIBI-UHFFFAOYSA-N OCC1OC(Oc2cc(O)c3c(c2)oc(cc3=O)c2ccc(c(c2)O)O)C(C(C1O)O)OC1OC(C)C(C(C1O)O)OC
384 0 WXBDSNBISOOYQO-UHFFFAOYSA-N OCC1OC(Oc2cc(O)c3c(c2)oc(cc3=O)c2ccc(c(c2)O)O)C(C(C1O)O)OC1OC(C)C(C(C1O)OC)O
385 0 KFLSPLNWMICBSX-UHFFFAOYSA-N OCC1OC(Oc2cc(O)c3c(c2)oc(cc3=O)c2ccc(c(c2)O)O)C(C(C1O)O)OC1OC(C)C(C(C1OC)O)O
386 0 GMZIFGCFAOOUDE-UHFFFAOYSA-N OCC1OC(C(C(C1O)O)OC1OC(CO)C(C(C1OC)O)O)c1c(O)cc(c2c1oc(cc2=O)c1ccc(cc1)O)O
387 0 LFKJWSADUVRSPQ-UHFFFAOYSA-N OCC1OC(C(C(C1O)O)OC1OC(CO)C(C(C1O)OC)O)c1c(O)cc(c2c1oc(cc2=O)c1ccc(cc1)O)O
388 0 MWBDBJUEKYSKLR-UHFFFAOYSA-N Oc1ccc(cc1)C1Oc2cc(OC3OC(COC4OC(C)C(C(C4O)O)O)C(C(C3O)O)O)cc(c2C(C1C(=O)O)O)O
389 0 BMYOKDJIDIWBIN-UHFFFAOYSA-N OCC1OC(C(C(C1O)O)OC1OC(CO)C(C(C1O)O)OC)c1c(O)cc(c2c1oc(cc2=O)c1ccc(cc1)O)O
390 0 FZQRUXCCSWOZFJ-UHFFFAOYSA-N COC1=C(O)C=CC(=C1)C1=C(OC2OC(C)C(O)C(O)C2OC2OC(C)C(O)C(O)C2O)C(=O)C2=C(O)C=C(O)C=C2O1
391 0 RWAJQTMKNXCGJA-UHFFFAOYSA-N CC(C)=CCCC(C)=CCC1=C(OC2=C(C(O)=C(CC=C(C)COS(O)(=O)=O)C(O)=C2)C1=O)C1=C(O)C=C(O)C=C1
392 0 WVDWUVHLFUFAKZ-UHFFFAOYSA-N CC(C)=CCC(OS(O)(=O)=O)C(C)=CCC1=C(OC2=C(C(O)=C(CC=C(C)C)C(O)=C2)C1=O)C1=C(O)C=C(O)C=C1
393 0 JZULRVRIMXERCZ-UHFFFAOYSA-N COCC1OC(OC2C(O)C(O)C(OC2c2c(O)cc(c3c2oc(cc3=O)c2ccc(cc2)O)O)CO)C(C(C1O)O)O
394 0 YMABYYZDPLJOFT-UHFFFAOYSA-N COc1cc(OC)c2c(c1)c(c1c(c2)C(C)OC(C1)C)c1ccc2c(c1O)c(O)c1c(c2)CC(CC1=O)(C)OS(=O)(=O)O
395 0 ALHOECILKNIBAA-UHFFFAOYSA-N COc1cc(OC)c2c(c1)c(c1c(c2)C(C)OC(C1)C)c1ccc2c(c1O)c(OS(=O)(=O)O)c1c(c2)CC(CC1=O)(C)O
396 0 LVCHEINOZAPYPH-UHFFFAOYSA-N COc1ccc(cc1O)C1CC(=O)c2c(O1)cc(c(c2O)O)OC1OC(COC2OC(C)C(C(C2O)O)O)C(C(C1O)O)O
397 0 NXAFXCYAVWQUMH-UHFFFAOYSA-N COc1ccc(cc1O)C1CC(=O)c2c(O1)c(O)c(cc2O)OC1OC(COC2OC(C)C(C(C2O)O)O)C(C(C1O)O)O
398 0 IILCKKKSMODGTA-UHFFFAOYSA-N COc1ccc(cc1O)C1Oc2cc(OC3OC(COC4OC(C)C(C(C4O)O)O)C(C(C3O)O)O)cc(c2C(=O)C1O)O
399 0 HHVAKIZSLPHXMH-OCKHKDLRSA-N [H]C(CC1=C(OC2=C(C(O)=C(CC=C(C)C)C(O)=C2)C1=O)C1=C(O)C=C(O)C=C1)=C(CCC=C(C)C)COS(O)(=O)=O
400 0 HDKUMPADSIVQJR-UHFFFAOYSA-N COc1cc(O)c(cc1O)C1CC(=O)c2c(O1)cc(cc2O)OC1OC(COC2OC(C)C(C(C2O)O)O)C(C(C1O)O)O
401 0 DWXBGJHGDDKQNR-UHFFFAOYSA-N COc1c(O)cc(cc1O)C1CC(=O)c2c(O1)cc(cc2O)OC1OC(COC2OC(C)C(C(C2O)O)O)C(C(C1O)O)O
402 0 GERCMKMYYPQSGW-UHFFFAOYSA-N COc1ccc(c(c1O)O)C1CC(=O)c2c(O1)cc(cc2O)OC1OC(COC2OC(C)C(C(C2O)O)O)C(C(C1O)O)O
403 0 UZQIAAPIAHPIJS-UHFFFAOYSA-N OCOc1ccc(cc1O)C1CC(=O)c2c(O1)cc(cc2O)OC1OC(COC2OC(C)C(C(C2O)O)O)C(C(C1O)O)O
404 0 TUQXFZHJAVLZOR-UHFFFAOYSA-N COc1cc(OC)c2c(c1)c(c1c(c2)C(C)OC(C1)C)c1ccc2c(c1OS(=O)(=O)O)c(O)c1c(c2)CC(CC1=O)(C)O
405 0 VFXNKZNVVYAZEE-UHFFFAOYSA-N COc1ccc(cc1O)C1CC(=O)C2=C(O1)C=C(C1C2(O)O1)OC1OC(COC2OC(C)C(C(C2O)O)O)C(C(C1O)O)O
406 0 BSVUIPREMBQCIW-UHFFFAOYSA-N COc1ccc(cc1O)C1CC(=O)C2=C(O1)C1OC1(C=C2O)OC1OC(COC2OC(C)C(C(C2O)O)O)C(C(C1O)O)O
407 0 QVTYTJRHEXZIDP-UHFFFAOYSA-N COc1ccc(cc1O)C1CC(=O)C23C(O1)(C=C(C=C3O)OC1OC(COC3OC(C)C(C(C3O)O)O)C(C(C1O)O)O)O2
408 0 OODXVAPQTRBKPP-UHFFFAOYSA-N COC1=CC2OC2(C=C1O)C1CC(=O)c2c(O1)cc(cc2O)OC1OC(COC2OC(C)C(C(C2O)O)O)C(C(C1O)O)O
409 0 CYNUZRDZDOTQPT-UHFFFAOYSA-N COC12OC2C=C(C=C1O)C1CC(=O)c2c(O1)cc(cc2O)OC1OC(COC2OC(C)C(C(C2O)O)O)C(C(C1O)O)O
410 0 FAJDAHFWGJOGTR-UHFFFAOYSA-N COC1=CC=C(C2C1(O)O2)C1CC(=O)c2c(O1)cc(cc2O)OC1OC(COC2OC(C)C(C(C2O)O)O)C(C(C1O)O)O
411 0 PEOKTSDYWXCMNE-UHFFFAOYSA-N COc1ccc(cc1O)C1COC(=O)c2c(O1)cc(OC1OC(COC3OC(C)C(C(C3O)O)O)C(C(C1O)O)O)cc2O
412 0 WWZRDWNDZCEACV-UHFFFAOYSA-N COc1ccc(cc1O)C1CC(=O)Oc2c(O1)cc(OC1OC(COC3OC(C)C(C(C3O)O)O)C(C(C1O)O)O)cc2O
413 0 BLJLJVHNBYWDKT-UHFFFAOYSA-N CC(C)=CCC1=C(O)C2=C(OC(=C(CC=C(C)CCC=C(C)COS(O)(=O)=O)C2=O)C2=C(O)C=C(O)C=C2)C=C1O
414 0 BLJLJVHNBYWDKT-MZHGBDDVSA-N [H]\C(CCC(C)=C([H])CC1=C(OC2=C(C(O)=C(CC=C(C)C)C(O)=C2)C1=O)C1=C(O)C=C(O)C=C1)=C(\C)COS(O)(=O)=O
415 0 LHBDCXCXWSEJNQ-PIIJIWTMSA-N COc1ccc(cc1O)C2Oc3cc(O)cc(O)c3C(=O)C2OC4OC(COC5OC(C)C(O)C(O)C5O)C(O)C(O)C4O
416 0 RFRZSWVFCKMECH-PCIRLDFKSA-N OCC1OC(Oc2ccc(O)cc2Cc3cc(O)c(CO)cc3OC4OC(CO)C(O)C(O)C4O)C(O)C(O)C1O
417 0 GBOQOLKQZVMRDH-UHFFFAOYSA-N O=CCCC(=CCCC(=CCCC(=CCOP(=O)(OP(=O)(OC1OC(CO)C(C(C1O)O)O)O)O)C)C)C
418 0 GKNJJPYJIPCKQH-HWIGNFKQSA-N COc1cc(OC)c2Oc3cc(OC)c(OC)c(OC4OC(COC5OCC(O)C(O)C5O)C(O)C(O)C4O)c3C(=O)c2c1
419 0 BJKBTJHBQVWRPZ-UHFFFAOYSA-N CC(C)=CCC1=C(O)C2=C(OC(=C(CC=C(C)CC(OS(O)(=O)=O)C=C(C)C)C2=O)C2=C(O)C=C(O)C=C2)C=C1O
420 0 JWTCUCPQIJFEBS-YXJFMNLASA-N COc1ccc2Oc3c(OC)c(OC)c(OC)c(OC4OC(COC5OCC(O)C(O)C5O)C(O)C(O)C4O)c3C(=O)c2c1
421 0 OMDWVOKXGISODU-UHFFFAOYSA-L C=CC1=C(C)C2=NC1=Cc1c(C)c(c3n1[Zn]N1C(C2)C(=C(C1=CC1=NC(=C3)C(=C1CCC(=O)O)C)CCC(=O)O)C)C=C
422 0 QTUVOXCKBFYKTE-YQWDYXRPSA-N CC(=O)OCC1OC(OC2OC=C(C=O)C3CC(OC(=O)C)C(C)(O)C23)C(OC(=O)C)C(OC(=O)C)C1OC(=O)C
423 0 YUZXACKUNFUIET-WDEXQARFSA-L C=CC1=C(C)C2NC1=Cc1c(C)c(c3n1[Zn]n1/c(=C/2)/c(C)c(c1=CC1=NC(=C3)C(=C1CCC(=O)O)C)CCC(=O)O)C=C
424 0 FISYSSHJWFFPAR-UHFFFAOYSA-N OCC1OC(C(C(C1O)O)OC1OC(CO)C(C(C1OC)O)O)c1c(O)cc2c(c1O)c(=O)cc(o2)c1ccc(cc1)O
425 0 UHEDNHQHCXHEET-UHFFFAOYSA-N OCC1OC(C(C(C1O)O)OC1OC(CO)C(C(C1O)OC)O)c1c(O)cc2c(c1O)c(=O)cc(o2)c1ccc(cc1)O
426 0 LNDNKTHRMIZWAH-UHFFFAOYSA-L C=CC1=C(C)C2=NC1=Cc1c(C)c(c3n1[Zn]n1c(=C2)c(C)c(c1=CC1=NC(=C3)C(C)C1CCC(=O)O)CCC(=O)O)C=C
427 0 WYDABAYVFGBESU-UHFFFAOYSA-N OCC1OC(C(C(C1O)O)OC1OC(CO)C(C(C1O)O)OC)c1c(O)cc2c(c1O)c(=O)cc(o2)c1ccc(cc1)O
428 0 ALNICUJLVALNAN-LQBFIRDVSA-N CC(COC1OC(CO)C(O)C(O)C1O)(OC2OC(CO)C(O)C(O)C2O)C3Cc4cc5C=CC(=O)Oc5cc4O3
429 0 COTWUBZJXQUUTE-UHFFFAOYSA-L C=CC1C2=Cc3c(C)c(c4n3[Zn]n3c(=CC(=N2)C1C)c(C)c(c3=CC1=NC(=C4)C(=C1CCC(=O)O)C)CCC(=O)O)C=C
430 0 JAAFJZBSNUSSCJ-UHFFFAOYSA-N COCC1OC(OC2C(O)C(O)C(OC2c2c(O)cc3c(c2O)c(=O)cc(o3)c2ccc(cc2)O)CO)C(C(C1O)O)O
431 0 MXTLTYZWSDKPSY-HGKSZPQPSA-N CCC1OC(OC2C(C)OC(OC3=C(Oc4cc(O)cc(O)c4C3=O)c5ccc(O)c(O)c5)C(O)C2O)C(O)C(O)C1O
432 0 CILQFZIBQRFPNJ-OZVCLTGPSA-N COc1ccc2Oc3c(OC)c(OC)cc(O[C@@H]4O[C@H](CO[C@@H]5OC[C@@H](O)[C@H](O)[C@H]5O)[C@@H](O)[C@H](O)[C@H]4O)c3C(=O)c2c1OC
433 0 CDAWVBQLXZXNJO-MJVFZDJHSA-N COC(COC(=O)CC1C(=C/CO)C(OC2OC(CO)C(O)C(O)C2O)OC=C1C(=O)OC)c3ccc(O)c(O)c3
434 0 FLNWBLKGROKXEJ-BEXCYWBMSA-N COc1c(O)cc(cc1O)[C@H]2Oc3cc(O)cc(O)c3C(=O)[C@@H]2O[C@H]4O[C@@H](C)[C@H](O)[C@@H](O[C@H]5O[C@@H](C)[C@H](O)[C@@H](O)[C@@H]5O)[C@@H]4O
435 0 KCNZPJSKLGQVNC-UHFFFAOYSA-L C=CC1=C(C)C2=NC1=Cc1c(C)c(c3n1[Zn]n1c(=C2)c(C)c(c1=CC1=NC(C3)C(=C1CCC(=O)O)C)CCC(=O)O)C=C
436 0 LBOGCQXFLZZBCI-UHFFFAOYSA-N OCC1OC(C(C(C1O)O)O)c1c(OC2OC(CO)C(C(C2OC)O)O)cc2c(c1O)c(=O)cc(o2)c1ccc(cc1)O
437 0 BRGMLXAIQVVQOP-PCIRLDFKSA-N COc1cc(Oc2ccc(O[C@@H]3O[C@H](CO)[C@@H](O)[C@H](O)[C@H]3O)cc2OC)ccc1O[C@@H]4O[C@H](CO)[C@@H](O)[C@H](O)[C@H]4O
438 0 DMNKHEMRKRGPMT-UHFFFAOYSA-L C=CC1=C(C)C2=NC1Cc1c(C)c(c3n1[Zn]n1c(=C2)c(C)c(c1=CC1=NC(=C3)C(=C1CCC(=O)O)C)CCC(=O)O)C=C
439 0 QHRFSAOGPQHASN-UHFFFAOYSA-N OCC1OC(C(C(C1O)O)O)c1c(OC2OC(CO)C(C(C2O)OC)O)cc2c(c1O)c(=O)cc(o2)c1ccc(cc1)O
440 0 QASNJCYTCGCWBR-OMIZXETASA-N COc1cc(O[C@@H]2O[C@H](CO[C@@H]3OC[C@@H](O)[C@H](O)[C@H]3O)[C@@H](O)[C@H](O)[C@H]2O)c4C(=O)c5c(OC)c(OC)cc(OC)c5Oc4c1
441 0 FDWZQAYIAMYRCT-UHFFFAOYSA-N COC1C(CO)OC(C(C1O)O)Oc1cc2oc(cc(=O)c2c(c1C1OC(CO)C(C(C1O)O)O)O)c1ccc(cc1)O
442 0 CCHLTRBQBJYNMA-UHFFFAOYSA-N COCC1OC(Oc2cc3oc(cc(=O)c3c(c2C2OC(CO)C(C(C2O)O)O)O)c2ccc(cc2)O)C(C(C1O)O)O
443 0 NUMQCKUJFXZEOG-UHFFFAOYSA-L C=CC1=C(C)C2=NC1=Cc1c(C)c(c3n1[Zn]n1c(=C2)c(C)c(c1=CC1=NC(=C3)C(=C1CCC(=O)O)C)CCC(=O)O)CC
444 0 BJOHQLDZJIJWHW-QUFGRRMTSA-M C=CC1=C2C=C3N=C(C(=C3C)CCC(=O)O)C=c3n4[Zn]N2C(C1C)/C=C/1\N=C(C(=C1C=C)C)C=c4c(c3CCC(=O)O)C
445 0 GEVINYLAFHRCRG-UHFFFAOYSA-N COC(=O)C1=COC(C2C1CC=C2C)OC1OC(COC(CC(=O)O)O)C(C(C1OC(=O)C)OC(=O)C)OC(=O)C
446 0 BQGFPVAJVPNUDD-UHFFFAOYSA-N COC(=O)C1=COC(C2C1CC=C2C)OC1OC(COC(=O)C)C(C(C1OC(CC(=O)O)O)OC(=O)C)OC(=O)C
447 0 VAYFLWFOHUDAJU-UHFFFAOYSA-N COC(=O)C1=COC(C2C1CC=C2C)OC1OC(COC(=O)C)C(C(C1OC(=O)C)OC(CC(=O)O)O)OC(=O)C
448 0 HLSPDYRWIUPFLC-UHFFFAOYSA-N COC(=O)C1=COC(C2C1CC=C2C)OC1OC(COC(=O)C)C(C(C1OC(=O)C)OC(=O)C)OC(CC(=O)O)O
449 0 LLPYNMJJFULPPJ-UHFFFAOYSA-N OCC1OC(Oc2cc(O)c(c(c2)O)C(C(=Cc2ccc(cc2)O)C(=O)O)O)C(C(C1O)O)OC1OC(C)C(C(C1O)O)O
450 0 HWOQQYYUPYLSRM-UHFFFAOYSA-N CC(=O)OCC1OC(OC2OC=C(C3C2C(C)C(C3)OC(=O)C)C(=O)O)C(C(C1OC(=O)C)OC(=O)C)OC(=O)C
451 0 LAFDUVFPUCEDAV-PLQWLDMMSA-M C=CC1C(=C2N3C1/C=C/1\N=C(C(=C1C)CCC(=O)O)C=c1n([Zn]3)c(=CC3=NC(=C2)C(=C3C)C=C)c(c1CCC(=O)O)C)C
452 0 AYKHUEUOGCBXMI-UHFFFAOYSA-L CCC1=C(C)C2=NC1=Cc1c(C)c(c3n1[Zn]n1c(=C2)c(C)c(c1=CC1=NC(=C3)C(=C1CCC(=O)O)C)CCC(=O)O)C=C
453 0 VKPQROCQXJKZLY-UHFFFAOYSA-N OCC1OC(C(C(C1O)O)OC1OC(C)C(C(C1O)O)O)C1=c2oc(cc(=O)c2=C(C(C1(O)OC)O)O)c1ccc(cc1)O
454 0 GWVPEXSPLZLACZ-UHFFFAOYSA-N OCC1OC(C(C(C1O)O)OC1OC(C)C(C(C1O)O)O)C1(O)C(=CC(=C2C1(O)OC(=CC2=O)c1ccc(cc1)O)O)OC
455 0 GBUIUNLMEALJPT-QHWSAKJTSA-N COc1cc2Oc3c(C4OC(CO)C(O)C(O)C4O)c(OC)c(C5OC(CO)C(O)C(O)C5O)c(O)c3C(=O)c2cc1OC
456 0 MFAXEOJBTQFANX-IPSJCSPLSA-N COc1c(O)c2C(=O)C=C(Oc2c(C3OC(CO)C(O)C(O)C3OC4OCC(O)(CO)C4O)c1OC)c5ccc(O)cc5
457 0 ATZCGKXAOSDXPX-UHFFFAOYSA-N OCC1OC(C(C(C1O)O)OC1OC(C)C(C(C1O)O)O)c1c(OC)cc(c2c1oc(cc2=O)C1=CC=C(C(C1O)O)O)O
458 0 FZQRUXCCSWOZFJ-LBEWNLLJSA-N COc1cc(ccc1O)C2=C(OC3OC(C)C(O)C(O)C3OC4OC(C)C(O)C(O)C4O)C(=O)c5c(O)cc(O)cc5O2
459 0 AGSVOZCVDJJYOM-UHFFFAOYSA-N OCC1OC(C(C(C1O)O)OC1OC(C)C(C(C1O)O)O)c1c(OC)cc(c2c1oc(cc2=O)C1=CC(C(C=C1)(O)O)O)O
460 0 KBQNEFOZLNJBRZ-RBLJWTLESA-N COc1cccc2C(=O)c3c(OC4OC(COC5OCC(O)C(O)C5O)C(O)C(O)C4O)c(OC)c(OC)c(OC)c3Oc12
461 0 OIUYOHAUCUJCLM-UHFFFAOYSA-N OCC1OC(C(C(C1O)O)OC1OC(C)C(C(C1O)O)O)c1c(OC)cc(c2c1oc(cc2=O)C1(O)C=CC(=CC1O)O)O
462 0 NGHDJWWAHNFIJL-UHFFFAOYSA-N OCC1OC(OC(C2CC3=Cc4c(C5C3(O2)O5)oc(=O)cc4)(C)C)C(C(C1OC1OC(CO)C(C(C1O)O)O)O)O
463 0 PBTJZYNDMCXQTC-UHFFFAOYSA-N OCC1OC(OC(C2Oc3c(C2)cc2c(c3)OC(=O)C3C2O3)(C)C)C(C(C1OC1OC(CO)C(C(C1O)O)O)O)O
464 0 MPASAVUVMCAMGW-UHFFFAOYSA-N OCC1OC(OC(C2OC3=Cc4c(C5C3(C2)O5)ccc(=O)o4)(C)C)C(C(C1OC1OC(CO)C(C(C1O)O)O)O)O
465 0 NISWBWGRRJWRRT-UHFFFAOYSA-N OCC1OC(OC2C(OC3=CC#CC(=C3C2=O)O)C2CCC(C(C2)O)O)C(C(C1O)O)OC1OCC(C(C1O)O)O
466 0 HWOQQYYUPYLSRM-NDHBWRIDSA-N CC1C(CC2C1C(OC3OC(COC(=O)C)C(OC(=O)C)C(OC(=O)C)C3OC(=O)C)OC=C2C(=O)O)OC(=O)C
467 0 URLGGBNWFVDLMM-UHFFFAOYSA-N COCC1OC(Oc2c(oc3c(c2=O)c(O)cc(c3)OC2OC(C)C(C(C2O)O)O)c2ccc(cc2)O)C(C(C1O)O)O
468 0 BZBVKKSFKZYCSR-UHFFFAOYSA-N OCC1OC(Oc2c(oc3c(c2=O)c(O)cc(c3)OC2OC(C)C(C(C2O)O)O)c2ccc(cc2)O)C(C(C1OC)O)O
469 0 FZQRUXCCSWOZFJ-MLFLQWBUSA-N COc1cc(ccc1O)C2=C(OC3OC(C)C(O)C(O)C3OC4OC(C)C(O)C(O)C4O)C(=O)c5c(O)cc(O)cc5O2
470 0 GAXQKIQJQQFFBK-UHFFFAOYSA-N OCC1OC(Oc2c(oc3c(c2=O)c(O)cc(c3)OC2OC(C)C(C(C2O)O)O)c2ccc(cc2)O)C(C(C1O)O)OC
471 0 GBUIUNLMEALJPT-RZIHRXSMSA-N COc1cc2Oc3c(C4OC(CO)C(O)C(O)C4O)c(OC)c(C5OC(CO)C(O)C(O)C5O)c(O)c3C(=O)c2cc1OC
472 0 UQCZCWXZRJDTAS-UHFFFAOYSA-N OCC1OC(OC2OC=C(C(C2=CC)C(C(OCCc2ccc(c(c2)O)O)O)C(=O)O)C(=O)OC)C(C(C1O)O)O
473 0 LIISCZCTYMJALE-UHFFFAOYSA-N OCC1OC(Oc2cc(O)c3c(c2)OC(C(C3O)C(=O)O)c2ccc(cc2)O)C(C(C1O)O)OC1OC(C)C(C(C1O)O)O
474 0 YWALWGBOYGLBCP-UHFFFAOYSA-N OCC1OC(OC(C2Oc3c(C2)cc2c(c3)oc(=O)cc2)(CO)C)C(C(C1OC1OC(CO)C(C(C1O)O)O)O)O
475 0 CNNVIFHSTJJBAQ-IMOUSHQFSA-N COc1c(O)c2C(=O)C=C(Oc2c(C3OC(CO)C(O)C(O)C3OC4OCC(O)C(O)C4O)c1OC)c5ccc(O)cc5
476 0 BGGHIAGRBGWFHE-UHFFFAOYSA-N OCC1OC(OC(C2Oc3c(C2)cc2c(c3)oc(=O)cc2)(C)C)C(C(C1OC1OC(C(O)O)C(C(C1O)O)O)O)O
477 0 WOPMDIXDANOLDQ-UHFFFAOYSA-N OCC1OC(OC2C(OC(C(C2O)O)OC(C2Oc3c(C2)cc2c(c3)oc(=O)cc2)(C)C)C(O)O)C(C(C1O)O)O
478 0 CVVXXQBAFVJPFK-UHFFFAOYSA-N OCC1OC(OC(C2Oc3c(C2)cc2c(c3)oc(=O)c(c2)O)(C)C)C(C(C1OC1OC(CO)C(C(C1O)O)O)O)O
479 0 PYHJMHBFXLUYFN-UHFFFAOYSA-N OCC1OC(OC(C2Oc3c(C2)cc2c(c3)oc(=O)cc2O)(C)C)C(C(C1OC1OC(CO)C(C(C1O)O)O)O)O
480 0 CDAWVBQLXZXNJO-YLNXTCEOSA-N COC(COC(=O)CC1C(=C/CO)C(OC2OC(CO)C(O)C(O)C2O)OC=C1C(=O)OC)c3ccc(O)c(O)c3
481 0 OSHBEULYPOLYCE-DXQPMOBYSA-N [Zn+4].[H]\C(C)=C1\C(C)=C2[N-]\C\1=C([H])/C1=C(C)C(=C([H])C)\C([N-]1)=C([H])\C1=C(C)C(CCC(O)=O)=C([N-]1)\C([H])=C1/[N-]\C(=C/2\[H])C(C)=C1CCC(O)=O
482 0 CNJYEKZZMFNUJL-UHFFFAOYSA-N OCC1OC(OC(C2Cc3c(O2)c(O)c2c(c3)ccc(=O)o2)(C)C)C(C(C1OC1OC(CO)C(C(C1O)O)O)O)O
483 0 YJVWEWHTBNTKAG-UHFFFAOYSA-N OCC1OC(OC(=O)C=CC2=CC(=C(C(C2O)(O)OC)O)OC)C(C(C1O)O)OC(=O)C=Cc1cc(OC)c(c(c1)OC)O
484 0 IGCWFWGKCUTBLF-UHFFFAOYSA-N OCC1OC(OC(=O)C=CC2=CC(C(C(=C2)OC)(O)O)(O)OC)C(C(C1O)O)OC(=O)C=Cc1cc(OC)c(c(c1)OC)O
485 0 DJPKHHMNSKGSGJ-UHFFFAOYSA-N OCC1OC(OC(=O)C=CC2(O)C=C(OC)C(=C(C2O)OC)O)C(C(C1O)O)OC(=O)C=Cc1cc(OC)c(c(c1)OC)O
486 0 MFANMDGZQYYHFL-UHFFFAOYSA-N OCC1OC(OC(=O)C=Cc2cc(OC)c(c(c2)OC)O)C(C(C1O)O)OC(=O)C=CC1=CC(=C(C(C1O)(O)OC)O)OC
487 0 VNRSYLGLRAJCSH-UHFFFAOYSA-N OCC1OC(OC(=O)C=Cc2cc(OC)c(c(c2)OC)O)C(C(C1O)O)OC(=O)C=CC1=CC(C(C(=C1)OC)(O)O)(O)OC
488 0 CAHWSGOJMFOLBA-UHFFFAOYSA-N OCC1OC(OC(=O)C=Cc2cc(OC)c(c(c2)OC)O)C(C(C1O)O)OC(=O)C=CC1(O)C=C(OC)C(=C(C1O)OC)O
489 0 OICRIERJYPKDOG-UHFFFAOYSA-N COc1cc(C=CC(=O)OC2OC(C(O)O)C(C(C2OC(=O)C=Cc2cc(OC)c(c(c2)OC)O)O)O)cc(c1O)OC
490 0 IXBOHWOKBULWBJ-UHFFFAOYSA-N OCC1OC(OC(=O)C(=Cc2cc(OC)c(c(c2)OC)O)O)C(C(C1O)O)OC(=O)C=Cc1cc(OC)c(c(c1)OC)O
491 0 CVUXBZKSSFQTHV-UHFFFAOYSA-N OCC1OC(OC(=O)C=C(c2cc(OC)c(c(c2)OC)O)O)C(C(C1O)O)OC(=O)C=Cc1cc(OC)c(c(c1)OC)O
492 0 FIYKCQZHCCKIGQ-UHFFFAOYSA-N OCC1OC(OC(=O)C=Cc2cc(OC)c(c(c2O)OC)O)C(C(C1O)O)OC(=O)C=Cc1cc(OC)c(c(c1)OC)O
493 0 PWHDMDPVEKKMEX-UHFFFAOYSA-N OCOc1cc(C=CC(=O)OC2OC(CO)C(C(C2OC(=O)C=Cc2cc(OC)c(c(c2)OC)O)O)O)cc(c1O)OC
494 0 WCPSUASNBKCUCS-UHFFFAOYSA-N OCC1OC(OC(=O)C=Cc2cc(OC)c(c(c2)OC)O)C(C(C1O)O)OC(=O)C(=Cc1cc(OC)c(c(c1)OC)O)O
495 0 VDLNYOHWFBDHNU-UHFFFAOYSA-N OCC1OC(OC(=O)C=Cc2cc(OC)c(c(c2)OC)O)C(C(C1O)O)OC(=O)C=C(c1cc(OC)c(c(c1)OC)O)O
496 0 MZZRHFRXDIJVIE-UHFFFAOYSA-N OCC1OC(OC(=O)C=Cc2cc(OC)c(c(c2)OC)O)C(C(C1O)O)OC(=O)C=Cc1cc(OC)c(c(c1O)OC)O
497 0 MEGJIFRSDYKNSL-UHFFFAOYSA-N OCOc1cc(C=CC(=O)OC2C(OC(=O)C=Cc3cc(OC)c(c(c3)OC)O)OC(C(C2O)O)CO)cc(c1O)OC
498 0 JBEIRMNYMYQZAY-UHFFFAOYSA-N OCC1OC(OC(=O)C2OC2c2cc(OC)c(c(c2)OC)O)C(C(C1O)O)OC(=O)C=Cc1cc(OC)c(c(c1)OC)O
499 0 NWEUMOQEBRLZNO-UHFFFAOYSA-N OCC1OC(OC(=O)C=CC23C=C(OC)C(=C(C3O2)OC)O)C(C(C1O)O)OC(=O)C=Cc1cc(OC)c(c(c1)OC)O
500 0 MXOVGDRXLZNJKU-UHFFFAOYSA-N OCC1OC(OC(=O)C=CC2=CC(=C(C3(C2O3)OC)O)OC)C(C(C1O)O)OC(=O)C=Cc1cc(OC)c(c(c1)OC)O
501 0 GSJHKFHDVYDEBK-UHFFFAOYSA-N OCC1OC(OC(=O)C=CC2=CC3(C(C(=C2)OC)(O3)O)OC)C(C(C1O)O)OC(=O)C=Cc1cc(OC)c(c(c1)OC)O
502 0 HJBDYHXTDKIEJL-UHFFFAOYSA-N OCC1OC(OC(=O)C=Cc2cc(OC)c(c(c2)OC)O)C(C(C1O)O)OC(=O)C1OC1c1cc(OC)c(c(c1)OC)O
503 0 MVNXPBJUGJFDCY-UHFFFAOYSA-N OCC1OC(OC(=O)C=Cc2cc(OC)c(c(c2)OC)O)C(C(C1O)O)OC(=O)C=CC12C=C(OC)C(=C(C2O1)OC)O
504 0 BJIAABDFWRYGGR-UHFFFAOYSA-N OCC1OC(OC(=O)C=Cc2cc(OC)c(c(c2)OC)O)C(C(C1O)O)OC(=O)C=CC1=CC2(C(C(=C1)OC)(O2)O)OC
505 0 AUHIAAQVGUHOBP-UHFFFAOYSA-N OCC1OC(OC(=O)C=Cc2cc(OC)c(c(c2)OC)O)C(C(C1O)O)OC(=O)C=CC1=CC(=C(C2(C1O2)OC)O)OC
506 0 MFAXEOJBTQFANX-UHFFFAOYSA-N C1(OC)=C(C2OC(CO)C(O)C(O)C2OC2C(O)C(CO)(O)CO2)C2OC(C3C=CC(O)=CC=3)=CC(=O)C=2C(O)=C1OC
507 0 ZGTFZBXFUIYVJX-UHFFFAOYSA-N OCC1OC(Oc2cc(O)c3c(c2O)OC(CC3=O)c2ccc(c(c2)O)OC)C(C(C1O)O)OC1OC(C)C(C(C1O)O)O
508 0 CVRWRKPAWYEXLU-UHFFFAOYSA-N O=C1N(C2=CC3=C(C=C2)C2=C(C3)C=C(C=C2)N2C(=O)C3=CC=CC=C3C3=CC=CC=C3C2=O)C(=O)C2=CC=CC=C2C2=CC=CC=C12
509 0 OWOPLXKZQIHNFD-UHFFFAOYSA-N OCC1OC(Oc2cc3OC(c4ccc(c(c4)O)OC)C(C(=O)c3c(c2)O)O)C(C(C1O)O)OC1OC(C)C(C(C1O)O)O
510 0 UGTRTTKUPGZLNN-UHFFFAOYSA-N CCOC(=O)C1=C(C)N=C2SC(=CC3=CC=C(O3)C3=CC(=C(C)C(C)=C3)[N+]([O-])=O)C(=O)N2C1C1=CC=C(C=C1)N(C)C
511 0 UIMWTLOAIMTBJU-UHFFFAOYSA-N COC1=CC(=CC=C1OCC1=CC=CC=C1)C1C(C(=O)C2=C(C)N=C3C=CC=CN23)C(=O)C(=O)N1C1=NC(C)=C(S1)C(C)=O
512 0 ZEXLFRHQWMCOAR-UHFFFAOYSA-N OCC1OC(OC(C2Oc3c(C2)c(O)c2c(c3)oc(=O)cc2)(C)C)C(C(C1OC1OC(CO)C(C(C1O)O)O)O)O
513 0 ATGKFPZPDXRDMN-UHFFFAOYSA-N OCC1OC(OC(C2Oc3c(C2O)cc2c(c3)oc(=O)cc2)(C)C)C(C(C1OC1OC(CO)C(C(C1O)O)O)O)O
514 0 ONOFQHYISPRINJ-UHFFFAOYSA-N C(CCCCCC[As](C1=CC=CC=C1)C1=CC=CC=C1)CCCCC[As](C1=CC=CC=C1)C1=CC=CC=C1
515 0 TYXBKDDXTSGQRQ-UHFFFAOYSA-N OCC1OC(Oc2cc3OC(CC(=O)c3c(c2)O)c2cc(O)c(c(c2)O)OC)C(C(C1O)O)OC1OC(C)C(C(C1O)O)O
516 0 UHZBJJRBPXOONG-UHFFFAOYSA-N CC(=O)NC1=NC2=C(S1)C=C(C=C2)C1=NN(CC2=CC3=CC=CC(C)=C3C(=O)N2C2=CC=CC=C2C)C2=NC=NC(N)=C12
517 0 MTHLGWUANLRLMO-UHFFFAOYSA-N OC(=O)NC1CSC(C1N)CCCCC(=O)OP(=O)(OCC1OC(C(C1O)O)n1cnc2c1ncnc2N)O
