# Supplementary material for: Ion mobility collision cross-section atlas for known and unknown metabolite annotation in untargeted metabolomics
Source: Nat Commun. 2020 Aug 28;11:4334. doi: 10.1038/s41467-020-18171-8 (PMC7455731; doi:10.1038/s41467-020-18171-8)
Supplement: Supplementary file 8 — Supplementary Data 5 [file 41467_2020_18171_MOESM8_ESM.zip › 01_positive_mode/L0785/cfmid_pred_spec.msp]

Name: +ve in-silico MS/MS by CFM-ID for MJURCEOLOMHLAX-ZRDIBKRKSA-N
ID: MJURCEOLOMHLAX-ZRDIBKRKSA-N
Comment: Energy0
Num peaks: 22
29.00219107 1.438110938
43.05422664 0.7046923187
55.05422664 1.236551983
57.06987671 1.210015913
67.05422664 0.8093899091
69.06987671 1.129490681
71.08552677 1.085343082
99.04405588 1.959154005
123.1168269 1.173415235
135.1168269 1.084486437
137.132477 2.565474055
149.132477 1.273373552
151.148127 1.380997079
175.148127 0.8978185291
177.1637771 1.546866242
189.1637771 3.406126061
191.1794272 23.55229732
193.1950772 2.32309797
195.1379563 1.004881259
209.1899918 6.278543895
219.1743418 0.9114240881
237.1849065 23.1450134

Name: +ve in-silico MS/MS by CFM-ID for MJURCEOLOMHLAX-ZRDIBKRKSA-N
ID: MJURCEOLOMHLAX-ZRDIBKRKSA-N
Comment: Energy1
Num peaks: 31
29.00219107 1.214360861
41.03857658 1.651979697
43.05422664 1.096941644
44.99710569 1.053006456
47.01275576 2.083643333
53.03857658 0.9669677703
55.05422664 5.66158354
57.06987671 1.354905357
65.03857658 1.480024745
67.05422664 2.645023485
69.06987671 2.123782497
71.08552677 1.511970598
83.08552677 0.8992015178
99.04405588 3.002904711
107.0855268 1.400440191
121.1011768 1.963433846
123.1168269 1.66282615
133.1011768 2.563971442
135.1168269 3.078376501
137.132477 5.663298489
147.1168269 1.917396575
149.132477 3.035785364
151.148127 2.684915857
175.148127 3.137523966
177.1637771 3.782563385
179.1794272 1.329712838
189.1637771 1.755660135
191.1794272 12.92218397
193.1223062 0.9090271168
209.1899918 1.394434518
237.1849065 2.814731909

Name: +ve in-silico MS/MS by CFM-ID for MJURCEOLOMHLAX-ZRDIBKRKSA-N
ID: MJURCEOLOMHLAX-ZRDIBKRKSA-N
Comment: Energy2
Num peaks: 29
39.02292652 2.369673413
41.03857658 4.351984077
43.05422664 1.424010411
53.03857658 1.483528059
55.05422664 9.346745705
57.06987671 1.841931767
65.03857658 2.59566465
67.05422664 3.32475384
69.06987671 2.971104219
71.04914126 1.915318821
71.08552677 1.756491214
79.05422664 2.463975183
81.06987671 2.235345837
83.08552677 1.467821913
85.10117684 1.084021355
107.0855268 2.08603311
121.1011768 3.161167757
123.1168269 3.494192158
133.1011768 2.369053869
135.1168269 6.460351933
137.132477 4.008497469
147.1168269 2.116656882
149.132477 5.428948235
151.148127 1.955107474
163.148127 2.522089374
175.148127 2.444831204
177.1637771 1.248350567
179.1794272 1.238689432
221.1536063 1.498962993

Name: +ve in-silico MS/MS by CFM-ID for BXXSHQYDJWZXPB-OKNSCYNVSA-N
ID: BXXSHQYDJWZXPB-OKNSCYNVSA-N
Comment: Energy0
Num peaks: 8
83.08552677 1.744570171
163.148127 1.335272418
177.1273916 1.670871536
179.1430416 1.715401679
197.1536063 1.328457838
201.1637771 15.89245035
219.1743418 36.5135496
237.1849065 19.89922366

Name: +ve in-silico MS/MS by CFM-ID for BXXSHQYDJWZXPB-OKNSCYNVSA-N
ID: BXXSHQYDJWZXPB-OKNSCYNVSA-N
Comment: Energy1
Num peaks: 31
53.03857658 0.7893922931
55.05422664 2.632307829
67.05422664 1.161434886
69.06987671 1.118003106
79.05422664 1.310915938
81.06987671 2.237037428
83.08552677 2.259022325
85.10117684 0.9239316409
93.06987671 1.707096035
95.08552677 1.255997284
133.1011768 2.468196654
135.0804414 1.123725094
135.1168269 1.76468759
149.0960915 1.442897577
151.1117415 1.005570281
153.0910061 0.8007539696
155.1066561 1.139068986
159.1168269 1.110145397
161.132477 1.545875177
163.1117415 1.38921778
163.148127 0.8248993908
169.1223062 1.052796038
175.1117415 2.094382012
177.1273916 2.292960396
179.1430416 2.664702863
193.1223062 1.353413285
201.1637771 9.862864038
203.1430416 0.9761432942
219.1743418 15.2120683
221.1536063 0.8371890721
237.1849065 6.149719577

Name: +ve in-silico MS/MS by CFM-ID for BXXSHQYDJWZXPB-OKNSCYNVSA-N
ID: BXXSHQYDJWZXPB-OKNSCYNVSA-N
Comment: Energy2
Num peaks: 31
39.02292652 1.541785669
51.02292652 1.441713472
53.03857658 3.218862789
55.05422664 2.936311465
63.02292652 2.207584689
65.03857658 3.499572842
67.05422664 4.106869866
69.06987671 3.482161473
79.05422664 2.220188037
81.06987671 2.705411227
83.08552677 2.468584361
93.06987671 1.781012666
95.08552677 2.113152457
121.0647913 1.285180502
135.0804414 1.708333862
135.1168269 2.206851139
137.0960915 1.469454602
139.148127 1.096426259
145.1011768 0.9997475937
147.0804414 1.597568647
149.0960915 2.114968411
151.1117415 3.099566264
153.1273916 1.129833644
159.1168269 1.163337664
161.132477 3.678668999
163.1117415 1.943842758
163.148127 3.992180355
167.1794272 0.9731958194
201.1637771 1.833733876
203.1430416 1.711363375
221.1536063 1.575140432

Name: +ve in-silico MS/MS by CFM-ID for JNDNSKMAFGPBFU-UHFFFAOYSA-N
ID: JNDNSKMAFGPBFU-UHFFFAOYSA-N
Comment: Energy0
Num peaks: 9
175.1117415 1.341262736
177.1273916 1.284672862
189.1637771 1.319024092
195.1379563 2.456769843
201.1637771 1.914469472
205.1586917 1.676713012
207.1743418 1.841291851
219.1743418 33.92725925
237.1849065 34.72024114

Name: +ve in-silico MS/MS by CFM-ID for JNDNSKMAFGPBFU-UHFFFAOYSA-N
ID: JNDNSKMAFGPBFU-UHFFFAOYSA-N
Comment: Energy1
Num peaks: 31
55.05422664 2.781383796
57.06987671 3.007392712
69.0334912 0.8140877655
69.06987671 1.371782936
71.08552677 1.432830551
83.08552677 1.398569525
85.10117684 1.770221808
133.0647913 0.835161321
135.0804414 0.8440305453
147.0804414 0.8810651141
149.132477 1.038230197
153.0910061 0.8651261778
161.0960915 1.353447913
163.1117415 1.698730815
175.1117415 2.564970586
177.1273916 2.469626822
179.1066561 1.144906967
179.1430416 1.935596454
181.1223062 1.368379172
189.1637771 1.21395291
191.1794272 1.09321235
193.1223062 1.050152624
193.1586917 1.134855751
195.1379563 1.138232983
201.1637771 4.246461462
203.1430416 1.89534044
205.1586917 1.415856432
207.1743418 1.886865568
209.1899918 0.9830261974
219.1743418 23.89854566
237.1849065 9.409182699

Name: +ve in-silico MS/MS by CFM-ID for JNDNSKMAFGPBFU-UHFFFAOYSA-N
ID: JNDNSKMAFGPBFU-UHFFFAOYSA-N
Comment: Energy2
Num peaks: 31
39.02292652 1.562883585
41.03857658 1.27032968
51.02292652 1.540671751
53.03857658 5.593286608
55.05422664 5.687783778
57.06987671 3.384966474
65.03857658 2.191606204
67.05422664 4.089847507
69.06987671 3.588048784
71.08552677 1.577740255
81.06987671 1.915543107
83.08552677 1.497590134
85.10117684 1.337922599
109.1011768 1.750450491
135.0804414 2.086679889
147.0804414 1.199180871
147.1168269 1.601174797
149.0960915 2.487115593
149.132477 2.331858065
151.148127 2.648409488
153.1637771 1.583088912
161.0960915 1.187928355
163.1117415 3.317543043
175.148127 2.012811677
177.1637771 2.094189363
187.148127 1.172689521
189.1637771 2.443350971
191.1430416 2.594260861
203.1430416 3.80608665
207.1743418 1.189326639
219.1743418 1.285836722

Name: +ve in-silico MS/MS by CFM-ID for HYQNKKAJVPMBDR-HIFRSBDPSA-N
ID: HYQNKKAJVPMBDR-HIFRSBDPSA-N
Comment: Energy0
Num peaks: 16
55.05422664 1.420870578
69.06987671 2.315591417
107.0855268 1.01993847
109.0647913 1.013141694
109.1011768 2.745186694
111.0804414 0.9508159578
111.1168269 0.9876704334
127.1117415 2.625653947
175.1117415 1.144086357
177.1273916 0.9418936072
193.1223062 2.43991205
195.1379563 2.637395899
201.1637771 2.912178939
219.1743418 30.58978963
221.1536063 1.131223394
237.1849065 25.36178861

Name: +ve in-silico MS/MS by CFM-ID for HYQNKKAJVPMBDR-HIFRSBDPSA-N
ID: HYQNKKAJVPMBDR-HIFRSBDPSA-N
Comment: Energy1
Num peaks: 31
39.02292652 1.993156066
53.03857658 1.295987626
55.05422664 4.20766801
57.06987671 1.180626567
65.03857658 1.382774055
67.05422664 1.708203153
69.0334912 1.061364438
69.06987671 6.245382553
83.08552677 2.295957413
107.0491413 2.145716954
107.0855268 1.176236286
109.0647913 1.759012184
109.1011768 2.638811116
111.0804414 3.762322678
127.1117415 1.279526937
135.0804414 1.60703026
137.0960915 1.022275573
149.0960915 1.886375814
151.1117415 1.065026041
153.0910061 1.162738387
163.1117415 2.108562529
167.1066561 1.118319504
175.1117415 1.548007065
179.1430416 1.192427363
181.1223062 1.756049808
193.1223062 1.595906935
195.1379563 1.164623061
197.1536063 1.133336508
201.1637771 2.483678088
219.1743418 7.927263086
237.1849065 5.116531569

Name: +ve in-silico MS/MS by CFM-ID for HYQNKKAJVPMBDR-HIFRSBDPSA-N
ID: HYQNKKAJVPMBDR-HIFRSBDPSA-N
Comment: Energy2
Num peaks: 31
39.02292652 2.644708963
41.03857658 1.402659762
49.00727645 1.146735167
51.02292652 2.621210292
53.03857658 5.372597245
55.05422664 7.015323596
57.06987671 1.258494055
65.03857658 4.902678341
67.05422664 6.216712007
69.0334912 1.620927878
69.06987671 5.739362537
71.08552677 1.15003127
79.05422664 1.274456002
83.08552677 1.088665811
105.0698767 0.8880784768
107.0855268 2.470365827
109.1011768 1.832309978
111.1168269 1.247796138
119.0855268 1.435258026
121.1011768 1.195192738
123.1168269 1.266340385
125.132477 1.400696837
133.0647913 1.588531833
135.0804414 2.12692358
137.0960915 0.9137385057
149.0960915 2.187098833
151.1117415 0.9231944774
161.0960915 1.969014981
163.1117415 2.088057515
203.1430416 2.640026956
221.1536063 1.310709654

Name: +ve in-silico MS/MS by CFM-ID for CEVNHRPKRNTGKO-ZSAUSMIDSA-N
ID: CEVNHRPKRNTGKO-ZSAUSMIDSA-N
Comment: Energy0
Num peaks: 18
81.06987671 0.7756036788
83.08552677 1.183332088
149.132477 1.477678064
151.148127 1.721890781
169.1223062 0.7910011936
175.1117415 0.9247122194
177.1273916 1.509672088
179.1430416 1.615334184
189.1637771 1.223312885
193.1223062 0.9388780764
195.1379563 0.942638198
197.1536063 2.027240529
201.1637771 2.188619607
205.1586917 0.74853545
207.1743418 2.121934606
219.1743418 31.66030668
221.1536063 0.8868383371
237.1849065 27.66021631

Name: +ve in-silico MS/MS by CFM-ID for CEVNHRPKRNTGKO-ZSAUSMIDSA-N
ID: CEVNHRPKRNTGKO-ZSAUSMIDSA-N
Comment: Energy1
Num peaks: 31
55.05422664 1.136065229
67.05422664 1.579341604
69.06987671 1.078528612
81.06987671 1.272342897
83.08552677 1.273739015
97.10117684 0.8791117643
105.0698767 1.56744408
107.0855268 3.418075162
109.1011768 1.524846257
135.1168269 1.264612792
147.1168269 1.829098649
149.0960915 1.639226972
149.132477 1.994350297
151.1117415 1.874323545
151.148127 0.859104673
163.1117415 1.221749292
169.1223062 0.800393295
175.1117415 2.002639239
177.1273916 1.858184162
179.1430416 2.6464093
189.1637771 1.280508896
191.1430416 1.18956893
193.1223062 1.997382746
193.1586917 0.9849825048
195.1379563 1.040965083
197.1536063 1.034426625
201.1637771 2.715022672
207.1743418 1.858530002
209.1899918 1.112102795
219.1743418 10.15632732
237.1849065 6.67620734

Name: +ve in-silico MS/MS by CFM-ID for CEVNHRPKRNTGKO-ZSAUSMIDSA-N
ID: CEVNHRPKRNTGKO-ZSAUSMIDSA-N
Comment: Energy2
Num peaks: 31
39.02292652 1.552700439
41.00219107 2.15784163
41.03857658 1.009632034
53.03857658 1.720431298
55.05422664 2.065247003
65.03857658 4.612563514
67.05422664 3.454765346
79.05422664 2.134724791
81.06987671 1.980107777
83.08552677 1.139198069
85.10117684 1.088116205
87.1168269 1.141707756
93.06987671 1.764401089
105.0698767 1.024706777
107.0855268 2.925049181
109.1011768 1.156069256
133.1011768 1.575235643
135.1168269 3.107933001
147.0804414 1.366449217
147.1168269 1.262325317
149.0960915 1.653099372
149.132477 2.670908456
151.1117415 1.728464462
151.148127 2.066551812
153.1273916 1.206984261
163.1117415 1.178157938
187.148127 1.050329584
189.1637771 1.285015239
193.1586917 1.157994571
201.1637771 1.200485553
221.1536063 1.427777529

Name: +ve in-silico MS/MS by CFM-ID for PFSTYGCNVAVZBK-JQGMZEBDSA-N
ID: PFSTYGCNVAVZBK-JQGMZEBDSA-N
Comment: Energy0
Num peaks: 29
51.02292652 1.10401662
53.03857658 2.383167111
55.01784114 1.302989884
55.05422664 1.665361997
57.0334912 2.620813158
67.05422664 1.601230012
69.0334912 1.302580331
81.06987671 1.369475645
83.04914126 1.159172619
93.06987671 1.375603031
95.08552677 1.237442062
121.1011768 0.963287685
123.0804414 1.717789743
125.0960915 1.390686234
135.1168269 1.268051916
137.0960915 1.098567605
149.132477 1.208376827
151.1117415 1.085175917
161.132477 2.381667518
163.1117415 1.263237283
163.148127 2.393135136
165.1273916 1.199295437
187.148127 1.391041363
189.1637771 2.750972166
191.1794272 1.715503337
193.1586917 1.000381822
201.1637771 4.83266094
203.1430416 1.071976679
219.1743418 34.85751146

Name: +ve in-silico MS/MS by CFM-ID for PFSTYGCNVAVZBK-JQGMZEBDSA-N
ID: PFSTYGCNVAVZBK-JQGMZEBDSA-N
Comment: Energy1
Num peaks: 31
51.02292652 5.091065734
53.00219107 1.782555227
53.03857658 3.52165302
55.05422664 1.883928659
65.03857658 2.660382444
67.05422664 5.243613978
69.0334912 3.060299281
79.05422664 1.239350517
81.06987671 3.584757492
83.04914126 2.127530312
91.05422664 1.46868878
93.06987671 1.75225268
95.08552677 1.323814575
119.0855268 1.294040674
121.0647913 1.773875616
123.0804414 1.190353837
131.0855268 1.409493655
133.0647913 1.211213092
135.1168269 2.237303673
137.0960915 1.66817826
149.132477 1.784508834
151.1117415 1.427176149
161.0960915 1.548263766
161.132477 2.712985126
163.1117415 1.715145762
163.148127 1.632531948
165.1273916 1.252931558
191.1794272 1.570472378
201.1637771 1.791618969
203.1430416 1.306065911
219.1743418 4.541474957

Name: +ve in-silico MS/MS by CFM-ID for PFSTYGCNVAVZBK-JQGMZEBDSA-N
ID: PFSTYGCNVAVZBK-JQGMZEBDSA-N
Comment: Energy2
Num peaks: 30
39.02292652 3.700136297
41.03857658 1.218828745
49.00727645 0.8087932955
51.02292652 7.311248325
53.00219107 1.046716545
53.03857658 15.23744125
55.01784114 1.217902398
55.05422664 5.814679432
65.03857658 3.821723775
67.05422664 9.805627665
69.0334912 4.149043216
69.06987671 1.695793318
77.03857658 1.407665175
79.01784114 0.9244117769
79.05422664 2.084197292
81.0334912 0.818707393
81.06987671 3.989030871
83.04914126 1.32058827
83.08552677 0.9412035462
95.08552677 0.988550723
105.0698767 0.7832977647
107.0855268 1.568911869
119.0855268 0.8573169854
121.1011768 1.766086858
135.1168269 0.9354504282
163.148127 1.497558182
165.1273916 0.7503417896
187.148127 1.367315657
191.1794272 0.9526352791
203.1430416 1.700567502

Name: +ve in-silico MS/MS by CFM-ID for NOPLRNXKHZRXHT-YFVJMOTDSA-N
ID: NOPLRNXKHZRXHT-YFVJMOTDSA-N
Comment: Energy0
Num peaks: 27
53.00219107 0.9467840239
53.03857658 1.102564913
55.01784114 1.355810026
57.0334912 2.729294518
67.05422664 1.672044121
69.0334912 1.355288035
81.06987671 1.450276624
83.04914126 1.207730086
93.06987671 1.465527506
95.08552677 1.312690693
121.1011768 1.000831204
123.0804414 1.774435056
125.0960915 1.448491622
135.1168269 1.344384322
137.0960915 1.145280471
149.132477 1.261875282
151.1117415 1.131559019
161.132477 2.538938387
163.148127 2.490328923
187.148127 1.447536534
189.1273916 0.9721183423
189.1637771 2.89954801
191.1794272 1.785176071
193.1586917 1.04101091
201.1637771 5.079222838
203.1430416 1.48662557
219.1743418 36.93615974

Name: +ve in-silico MS/MS by CFM-ID for NOPLRNXKHZRXHT-YFVJMOTDSA-N
ID: NOPLRNXKHZRXHT-YFVJMOTDSA-N
Comment: Energy1
Num peaks: 31
49.00727645 1.704225304
51.02292652 2.735536977
53.00219107 1.919056672
53.03857658 2.184541865
65.03857658 2.622435947
67.05422664 5.560913515
69.0334912 3.19275529
79.05422664 1.21042732
81.06987671 3.797812212
83.04914126 2.224616205
91.05422664 1.706724017
93.06987671 1.875760417
95.08552677 1.515881827
119.0855268 1.308004349
121.0647913 1.859901848
121.1011768 1.232531147
131.0855268 1.557494163
133.0647913 1.222681242
135.1168269 2.501601263
137.0960915 1.749353812
149.132477 1.925115229
151.1117415 1.498463652
161.132477 3.034779353
163.148127 1.703621555
165.1273916 1.533004004
165.1637771 1.231348994
189.1637771 1.221945154
191.1794272 1.638859564
201.1637771 1.944033487
203.1430416 1.794410981
219.1743418 4.882218725

Name: +ve in-silico MS/MS by CFM-ID for NOPLRNXKHZRXHT-YFVJMOTDSA-N
ID: NOPLRNXKHZRXHT-YFVJMOTDSA-N
Comment: Energy2
Num peaks: 30
39.02292652 3.071032839
41.03857658 1.23517519
49.00727645 2.593629125
51.02292652 10.49199113
53.00219107 1.144660162
53.03857658 12.02821074
55.01784114 1.213405994
55.05422664 4.047982978
65.03857658 3.628352413
67.05422664 9.750171005
69.0334912 4.133778759
69.06987671 1.765053472
77.03857658 1.115379677
79.01784114 0.9209785942
79.05422664 2.065600424
81.06987671 4.02157871
83.04914126 1.315625421
83.08552677 0.9296810912
95.08552677 1.024445532
105.0698767 0.874244892
107.0855268 1.529861834
119.0855268 0.890594124
121.1011768 1.746004049
135.1168269 1.094102621
161.0960915 0.8510201936
163.148127 1.492029418
165.1273916 1.025122029
187.148127 1.362267728
191.1794272 0.9491182897
203.1430416 1.97756511

Name: +ve in-silico MS/MS by CFM-ID for BOEUJLMNWCJKHN-KSMMAEIZSA-N
ID: BOEUJLMNWCJKHN-KSMMAEIZSA-N
Comment: Energy0
Num peaks: 18
57.0334912 0.8158824707
59.04914126 1.752176833
71.04914126 1.084733271
85.06479133 0.78215671
151.1117415 1.003735589
161.132477 0.7633320673
165.1273916 1.004432417
167.1430416 0.916320395
177.1273916 2.31794059
179.1430416 2.527522989
181.1586917 0.8109072833
187.148127 2.026519958
189.1637771 0.7615018167
201.1637771 9.200523158
205.1586917 2.377324065
207.1743418 1.076171915
219.1743418 31.67234749
237.1849065 19.63678996

Name: +ve in-silico MS/MS by CFM-ID for BOEUJLMNWCJKHN-KSMMAEIZSA-N
ID: BOEUJLMNWCJKHN-KSMMAEIZSA-N
Comment: Energy1
Num peaks: 31
39.02292652 1.073312441
55.01784114 1.517499123
55.05422664 1.284142668
67.05422664 1.782208761
69.0334912 1.252094658
71.04914126 2.436281945
81.06987671 1.028133255
85.06479133 1.446493877
93.06987671 1.268996601
107.0855268 1.021834803
109.0647913 1.162935619
109.1011768 1.018984103
111.0804414 1.731241008
125.0960915 1.061602496
127.1117415 1.499803189
131.0855268 1.052091863
133.1011768 2.052737969
147.1168269 1.997758587
151.1117415 1.888901562
159.1168269 2.457613597
161.132477 1.831375268
163.148127 1.201833459
165.1273916 1.326519862
177.1273916 3.081584065
179.1430416 1.676367295
187.148127 2.552313882
189.1637771 1.779637009
201.1637771 9.67163794
205.1586917 1.131348532
219.1743418 12.91815849
237.1849065 3.017647223

Name: +ve in-silico MS/MS by CFM-ID for BOEUJLMNWCJKHN-KSMMAEIZSA-N
ID: BOEUJLMNWCJKHN-KSMMAEIZSA-N
Comment: Energy2
Num peaks: 31
39.02292652 3.326817828
41.03857658 1.949279563
53.03857658 3.474296421
55.05422664 2.342638513
67.05422664 2.881096724
69.06987671 1.044914074
71.04914126 2.991222755
81.06987671 1.047252325
85.06479133 1.286177376
93.06987671 1.806094756
95.08552677 1.430313058
105.0698767 1.294010295
107.0855268 1.463230499
117.0698767 1.477952103
119.0855268 2.21781016
121.1011768 1.55983662
131.0855268 1.791409518
133.1011768 4.069271173
135.1168269 2.060576695
145.1011768 2.509445165
147.1168269 3.894318814
149.132477 2.885482255
151.1117415 2.581100924
159.1168269 2.538316248
161.132477 4.345993046
163.148127 2.351613325
177.1273916 1.07826222
187.148127 3.839597286
189.1637771 2.134108072
201.1637771 1.227146687
221.1536063 1.105687182

Name: +ve in-silico MS/MS by CFM-ID for FGCUSSRGQNHZRW-UMVBOHGHSA-N
ID: FGCUSSRGQNHZRW-UMVBOHGHSA-N
Comment: Energy0
Num peaks: 14
69.06987671 0.8384904616
81.06987671 1.02131008
83.08552677 1.559162059
135.1168269 1.12011402
137.0960915 0.7803087429
149.0960915 0.964774157
149.132477 0.8219152894
151.1117415 1.560617486
175.1117415 2.092593002
177.1273916 1.987785958
179.1430416 4.272851138
201.1637771 9.018724953
203.1430416 1.74500413
219.1743418 52.85072211

Name: +ve in-silico MS/MS by CFM-ID for FGCUSSRGQNHZRW-UMVBOHGHSA-N
ID: FGCUSSRGQNHZRW-UMVBOHGHSA-N
Comment: Energy1
Num peaks: 31
41.03857658 1.179050867
55.05422664 1.29382337
81.0334912 1.287235612
81.06987671 1.643945075
83.08552677 1.630942423
91.05422664 1.312469267
93.06987671 1.117116838
95.08552677 1.155699801
107.0855268 2.454366345
109.0647913 1.620573768
109.1011768 2.585238079
111.0804414 1.784006211
131.0855268 1.65939164
133.1011768 1.654742879
135.1168269 1.517420229
145.1011768 1.512053058
147.1168269 1.387159623
149.0960915 1.401953148
149.132477 3.018782432
151.1117415 1.543786748
157.1011768 1.271271936
161.132477 1.813434166
175.1117415 3.936920602
177.1273916 2.189256712
177.1637771 1.607900592
179.1430416 2.920099225
187.148127 1.170395128
191.1794272 5.603090312
201.1637771 4.041792596
203.1430416 1.472619099
219.1743418 10.6111108

Name: +ve in-silico MS/MS by CFM-ID for FGCUSSRGQNHZRW-UMVBOHGHSA-N
ID: FGCUSSRGQNHZRW-UMVBOHGHSA-N
Comment: Energy2
Num peaks: 31
39.02292652 3.263238599
41.03857658 2.238488135
43.05422664 1.321712853
51.02292652 3.335975668
53.03857658 3.232698592
55.05422664 2.384788901
65.03857658 7.275489924
67.05422664 3.582100344
79.05422664 3.918347596
81.06987671 2.559240273
83.08552677 1.714961146
85.10117684 1.455204783
93.06987671 2.318809193
95.08552677 1.520180314
107.0855268 1.604568429
109.1011768 1.890332164
131.0855268 1.456255949
135.1168269 2.103980355
137.132477 1.500433977
145.1011768 1.463138396
147.1168269 1.264441346
149.0960915 1.605882782
149.132477 2.046544596
151.1117415 2.518261078
153.1273916 1.455204783
159.1168269 1.329876549
175.148127 2.076787411
177.1637771 1.723269665
189.1637771 1.391161292
201.1637771 1.79345031
203.1430416 2.429655371

Name: +ve in-silico MS/MS by CFM-ID for NIIPDXITZPFFTE-ABAIWWIYSA-N
ID: NIIPDXITZPFFTE-ABAIWWIYSA-N
Comment: Energy0
Num peaks: 13
81.06987671 0.926005017
83.08552677 1.90691447
135.0804414 0.9158535038
135.1168269 1.097145028
137.0960915 1.911741706
151.1117415 1.344325364
175.1117415 6.510921056
177.1273916 4.343945694
177.1637771 1.073203826
179.1430416 1.278269432
201.1637771 7.954880547
203.1430416 1.644773529
219.1743418 49.39382007

Name: +ve in-silico MS/MS by CFM-ID for NIIPDXITZPFFTE-ABAIWWIYSA-N
ID: NIIPDXITZPFFTE-ABAIWWIYSA-N
Comment: Energy1
Num peaks: 31
39.02292652 1.71320475
55.05422664 2.487771579
67.05422664 1.591820388
69.06987671 1.236155109
81.0334912 1.196293682
81.06987671 2.357945215
83.08552677 2.541389928
131.0855268 1.705619735
133.1011768 2.129269969
135.0804414 2.157865078
135.1168269 1.783832495
137.0960915 2.371638038
145.1011768 1.424197067
147.1168269 1.738342444
149.0960915 1.790031719
149.132477 3.268986218
151.1117415 2.080411258
151.148127 1.344851136
161.132477 2.225994992
163.1117415 1.725729777
173.132477 1.500792704
175.1117415 4.008758646
175.148127 1.841277576
177.1273916 2.580909801
177.1637771 2.287821992
179.1430416 3.852170303
189.1637771 1.153956864
191.1794272 4.9833655
201.1637771 3.542472911
203.1430416 1.828130451
219.1743418 9.513288362

Name: +ve in-silico MS/MS by CFM-ID for NIIPDXITZPFFTE-ABAIWWIYSA-N
ID: NIIPDXITZPFFTE-ABAIWWIYSA-N
Comment: Energy2
Num peaks: 31
39.02292652 4.725416749
41.03857658 1.462000893
51.02292652 2.936672564
53.03857658 3.163514135
55.05422664 2.430048902
65.03857658 7.587485633
67.05422664 5.669033451
69.06987671 1.930763189
79.05422664 1.198443104
81.06987671 3.181678457
83.08552677 1.537991929
91.05422664 1.64812406
93.06987671 1.684898668
95.08552677 2.216286505
109.1011768 1.933546265
117.0698767 1.179799729
131.0855268 1.723627139
133.1011768 1.358393967
135.1168269 2.666862903
137.132477 1.582821481
145.1011768 2.015163089
147.1168269 1.513250771
149.132477 2.205915403
151.1117415 2.085685096
159.1168269 1.110520578
173.132477 1.551777468
175.148127 3.199976465
177.1637771 2.438205298
189.1637771 1.543928793
191.1430416 1.470814747
203.1430416 3.769983621

Name: +ve in-silico MS/MS by CFM-ID for ISLOGSAEQNKPGG-DOMZBBRYSA-N
ID: ISLOGSAEQNKPGG-DOMZBBRYSA-N
Comment: Energy0
Num peaks: 15
69.06987671 0.8074230569
81.06987671 0.9635425131
83.08552677 1.492931504
135.1168269 1.072917978
137.0960915 0.7462294577
149.0960915 0.9219560991
149.132477 0.8139841808
151.1117415 1.492458915
157.1011768 0.9062987682
175.1117415 6.656754099
177.1273916 4.367856035
179.1430416 1.418209676
201.1637771 8.152350915
203.1430416 1.288678114
219.1743418 49.62263732

Name: +ve in-silico MS/MS by CFM-ID for ISLOGSAEQNKPGG-DOMZBBRYSA-N
ID: ISLOGSAEQNKPGG-DOMZBBRYSA-N
Comment: Energy1
Num peaks: 31
39.02292652 1.724166744
41.03857658 1.288230998
55.05422664 1.307130026
69.06987671 1.090969709
81.0334912 1.220264681
81.06987671 1.501359832
83.08552677 1.554779681
93.06987671 1.143871478
95.08552677 1.211480922
107.0855268 2.322595336
109.0647913 1.528102388
109.1011768 2.562396065
111.0804414 1.683796848
131.0855268 1.446835075
133.1011768 1.556015237
135.1168269 1.683362671
145.1011768 1.225524901
147.1168269 1.554042693
149.0960915 1.326955529
149.132477 3.780984099
151.1117415 1.462593345
161.132477 2.383998388
175.1117415 4.453799321
177.1273916 2.687450352
177.1637771 1.523335207
179.1430416 4.325762201
187.148127 1.108839759
189.1637771 1.169900855
191.1794272 5.062212325
201.1637771 4.037864181
219.1743418 9.726758748

Name: +ve in-silico MS/MS by CFM-ID for ISLOGSAEQNKPGG-DOMZBBRYSA-N
ID: ISLOGSAEQNKPGG-DOMZBBRYSA-N
Comment: Energy2
Num peaks: 31
39.02292652 3.504204965
41.03857658 2.42832786
51.02292652 3.29611914
53.03857658 3.130862592
55.05422664 2.48416284
63.02292652 1.364115789
65.03857658 7.220286177
67.05422664 3.247103144
79.05422664 3.967940339
81.06987671 2.148865289
83.08552677 1.862631256
85.10117684 1.470287024
93.06987671 2.303428599
95.08552677 1.527592644
107.0855268 1.620386952
109.1011768 1.95905116
131.0855268 1.536002804
135.1168269 2.204343626
137.132477 1.515984989
145.1011768 1.405067313
147.1168269 1.368630822
149.0960915 1.622693684
149.132477 2.203808503
151.1117415 2.544361198
153.1273916 1.470287024
159.1168269 1.448423471
175.148127 2.027464665
177.1637771 1.741130222
189.1637771 1.47873459
201.1637771 1.543083632
203.1430416 2.76164946

Name: +ve in-silico MS/MS by CFM-ID for FDMKIGKOMRSCAW-NWDGAFQWSA-N
ID: FDMKIGKOMRSCAW-NWDGAFQWSA-N
Comment: Energy0
Num peaks: 6
85.10117684 1.744031235
135.0804414 1.764992155
175.1117415 2.483287049
177.1273916 5.548185414
201.1637771 1.652499487
219.1743418 70.56165353

Name: +ve in-silico MS/MS by CFM-ID for FDMKIGKOMRSCAW-NWDGAFQWSA-N
ID: FDMKIGKOMRSCAW-NWDGAFQWSA-N
Comment: Energy1
Num peaks: 24
39.02292652 1.334194336
53.03857658 2.195602211
55.05422664 7.153977962
57.06987671 10.04790362
69.06987671 1.768957667
71.08552677 2.526068237
83.08552677 1.538976184
85.10117684 3.457503222
107.0491413 2.970378589
111.1168269 1.741826436
133.0647913 1.617502876
135.0804414 3.162343185
147.0804414 1.241490126
149.0960915 1.717464525
161.0960915 3.755811397
163.1117415 6.70775455
175.1117415 3.010948725
177.1273916 3.89654292
189.1637771 2.119864808
191.1430416 1.611182072
191.1794272 2.452016477
193.1586917 1.173120676
203.1430416 1.856510938
219.1743418 11.97515067

Name: +ve in-silico MS/MS by CFM-ID for FDMKIGKOMRSCAW-NWDGAFQWSA-N
ID: FDMKIGKOMRSCAW-NWDGAFQWSA-N
Comment: Energy2
Num peaks: 31
39.02292652 2.410652561
41.03857658 3.298088773
51.02292652 1.562761302
53.03857658 5.24178461
55.05422664 10.94722103
57.06987671 5.880058767
59.08552677 0.8660377587
65.03857658 1.93897851
67.05422664 3.031392291
69.06987671 3.444646248
71.08552677 1.321937517
79.05422664 1.879276422
81.06987671 1.147012341
83.08552677 1.071249645
85.10117684 1.072599735
107.0855268 1.376356129
121.1011768 1.844664865
133.0647913 2.413656495
133.1011768 3.919157367
135.1168269 2.222696647
147.0804414 1.469448544
161.0960915 0.9995136235
163.148127 2.709265655
175.1117415 0.9382151723
175.148127 4.39384236
177.1637771 1.256727613
187.148127 1.430268645
189.1273916 1.273502005
191.1430416 1.226482878
193.1586917 1.090714749
203.1430416 4.476054716

Name: +ve in-silico MS/MS by CFM-ID for WJHFZYAELPOJIV-IJFRVEDASA-N
ID: WJHFZYAELPOJIV-IJFRVEDASA-N
Comment: Energy0
Num peaks: 23
55.05422664 1.390631934
59.01275576 1.057593898
69.06987671 1.332477778
83.08552677 0.6903286049
107.0855268 1.023355675
109.1011768 1.73068903
111.1168269 1.328798591
123.1168269 1.176547904
135.1168269 1.008551937
137.132477 1.159119461
151.148127 0.7323651621
175.1117415 0.9219609731
175.148127 5.450651269
177.1273916 0.7040930623
177.1637771 7.675313487
189.1637771 0.7812512838
191.1794272 9.222968402
193.1223062 1.841238518
193.1950772 1.150965394
195.1379563 1.890792673
201.1637771 2.202289755
219.1743418 14.90560237
237.1849065 20.64240619

Name: +ve in-silico MS/MS by CFM-ID for WJHFZYAELPOJIV-IJFRVEDASA-N
ID: WJHFZYAELPOJIV-IJFRVEDASA-N
Comment: Energy1
Num peaks: 31
39.02292652 1.922995513
41.03857658 0.7893065423
55.05422664 5.452247156
65.03857658 2.353947145
67.05422664 2.745230196
69.06987671 4.115392088
79.05422664 1.020240812
81.06987671 1.7565127
83.08552677 1.772652416
91.05422664 0.759071934
99.04405588 0.8630220131
105.0698767 1.603605911
107.0855268 2.730487004
109.1011768 2.270602056
111.1168269 0.947620748
119.0855268 3.012534452
121.1011768 2.685665693
123.1168269 3.136517491
133.1011768 2.082662297
135.1168269 2.797368564
137.132477 1.629067592
147.1168269 0.7886666058
149.132477 1.196378029
151.148127 1.038312918
159.1168269 2.160547166
175.148127 6.648220612
177.1637771 8.630937975
191.1794272 8.145528318
193.1950772 1.744705578
219.1743418 2.135907359
237.1849065 1.647206314

Name: +ve in-silico MS/MS by CFM-ID for WJHFZYAELPOJIV-IJFRVEDASA-N
ID: WJHFZYAELPOJIV-IJFRVEDASA-N
Comment: Energy2
Num peaks: 27
39.02292652 5.945087598
41.03857658 2.282045087
51.02292652 2.551099397
53.03857658 4.900674643
55.05422664 10.74397317
65.03857658 4.269748821
67.05422664 7.846735766
69.06987671 5.19585334
79.05422664 1.660311109
81.06987671 1.767715018
83.01275576 1.02662876
83.08552677 1.089923352
91.05422664 1.317534253
93.06987671 2.105703574
95.08552677 1.325367836
105.0698767 1.709098514
107.0855268 4.177470003
109.1011768 2.202064293
111.1168269 1.02165503
119.0855268 2.877289479
121.1011768 3.981495551
123.1168269 2.2429426
133.1011768 1.495094872
135.1168269 3.557459846
137.132477 1.007225561
189.1637771 0.9843663181
193.1950772 1.046846805

Name: +ve in-silico MS/MS by CFM-ID for LZBXPXAOYQVZEC-RIYZIHGNSA-N
ID: LZBXPXAOYQVZEC-RIYZIHGNSA-N
Comment: Energy0
Num peaks: 20
55.05422664 1.665663695
69.06987671 1.674993693
81.0334912 1.587583849
95.04914126 1.514985927
107.0491413 1.623471931
107.0855268 1.146239394
109.0647913 1.369640368
109.1011768 2.298824357
111.1168269 1.748141026
123.1168269 1.482712187
137.132477 1.374494881
149.0960915 1.304299357
163.1117415 1.324083914
173.132477 1.657710029
175.1117415 4.421293029
175.148127 4.207141804
177.1273916 3.986456035
189.1637771 1.545204374
203.1430416 1.243459849
219.1743418 43.13172582

Name: +ve in-silico MS/MS by CFM-ID for LZBXPXAOYQVZEC-RIYZIHGNSA-N
ID: LZBXPXAOYQVZEC-RIYZIHGNSA-N
Comment: Energy1
Num peaks: 31
39.02292652 1.892089642
55.05422664 5.118980874
65.03857658 2.773659811
67.05422664 2.54650524
69.06987671 3.977733904
79.05422664 1.995552791
81.0334912 4.005662076
81.06987671 2.326038965
83.08552677 1.853221618
95.04914126 3.232458189
105.0334912 1.758905515
107.0491413 2.165587035
107.0855268 2.876455386
109.0647913 1.401457273
109.1011768 2.01160677
119.0855268 1.889772679
121.1011768 1.29601317
123.1168269 2.643406303
133.0647913 1.166104822
137.132477 1.935003737
149.0960915 1.954960952
149.132477 1.663001308
151.148127 2.189679952
163.1117415 1.699458038
165.1637771 1.031746736
175.1117415 1.230428228
179.1430416 1.67440092
187.148127 2.619924234
191.1794272 3.161446573
203.1430416 1.511432939
219.1743418 5.930651393

Name: +ve in-silico MS/MS by CFM-ID for LZBXPXAOYQVZEC-RIYZIHGNSA-N
ID: LZBXPXAOYQVZEC-RIYZIHGNSA-N
Comment: Energy2
Num peaks: 25
39.02292652 3.006991959
41.03857658 1.738887501
49.00727645 5.827881465
51.02292652 4.102980805
53.03857658 6.208711801
55.05422664 10.80104287
63.02292652 1.392187257
65.03857658 5.632176096
67.05422664 7.373226167
69.06987671 4.716167305
79.05422664 2.134025524
81.0334912 4.226688119
81.06987671 2.453641682
89.03857658 3.245224876
91.01784114 1.613108666
91.05422664 1.177684864
93.06987671 1.680353291
95.04914126 1.171379906
103.0542266 2.625185808
107.0855268 1.813925464
109.1011768 1.724164259
117.0698767 2.248924512
119.0855268 1.414996117
123.1168269 1.228014927
189.1637771 1.160355633

Name: +ve in-silico MS/MS by CFM-ID for YALFFHSIVPCNLF-QPSCCSFWSA-N
ID: YALFFHSIVPCNLF-QPSCCSFWSA-N
Comment: Energy0
Num peaks: 8
175.148127 1.810512015
179.1430416 1.7354107
197.1536063 2.185359176
201.1637771 3.316675074
203.1430416 1.833331154
219.1743418 36.32439669
221.1536063 1.925850269
237.1849065 31.82942169

Name: +ve in-silico MS/MS by CFM-ID for YALFFHSIVPCNLF-QPSCCSFWSA-N
ID: YALFFHSIVPCNLF-QPSCCSFWSA-N
Comment: Energy1
Num peaks: 31
43.01784114 1.022821122
55.05422664 2.799272352
67.05422664 1.744960285
69.06987671 1.403926964
81.06987671 2.472351768
83.08552677 2.275268447
95.08552677 1.376718935
135.0804414 1.261211912
155.1066561 1.360104462
163.1117415 1.138594698
167.1066561 0.9932504344
169.1223062 1.44660548
175.1117415 2.280095847
175.148127 1.109732915
177.1273916 3.019731503
177.1637771 1.813539071
179.1430416 4.332899372
181.1223062 1.018810289
185.1899918 1.363517768
191.1430416 1.149000398
193.1223062 2.050249916
193.1586917 1.733691187
195.1379563 1.160326287
195.1743418 1.730091026
197.1536063 1.357277275
201.1637771 4.230508479
203.1430416 1.617974453
209.1899918 1.138873874
219.1743418 15.70389346
221.1536063 1.056384898
237.1849065 10.07275628

Name: +ve in-silico MS/MS by CFM-ID for YALFFHSIVPCNLF-QPSCCSFWSA-N
ID: YALFFHSIVPCNLF-QPSCCSFWSA-N
Comment: Energy2
Num peaks: 31
39.02292652 2.94860845
41.03857658 1.003839198
51.02292652 5.408381287
53.03857658 3.522452823
55.05422664 3.345565307
57.06987671 1.15203117
65.03857658 8.858084599
67.05422664 6.16713811
69.06987671 2.027009009
73.10117684 1.124100557
79.05422664 4.047798841
81.06987671 4.930348899
83.08552677 1.909621367
93.06987671 2.695922653
95.08552677 3.577084759
99.1168269 1.078667974
135.0804414 1.244514087
137.0960915 1.352987942
149.0960915 1.527471902
151.1117415 2.006956972
153.1273916 1.536706818
159.1168269 1.012877567
163.1117415 1.017236154
175.148127 1.164252259
179.1430416 0.9744165006
189.1273916 0.8866978038
191.1430416 1.687832527
201.1637771 1.232562445
203.1430416 4.799350041
219.1743418 1.269939716
221.1536063 1.881572115

Name: +ve in-silico MS/MS by CFM-ID for CAULGCQHVOVVRN-SWZPTJTJSA-N
ID: CAULGCQHVOVVRN-SWZPTJTJSA-N
Comment: Energy0
Num peaks: 6
43.05422664 0.6447064182
175.1117415 4.280962682
177.1273916 3.309298259
201.1637771 11.20422559
203.1430416 0.9929658831
219.1743418 76.82819714

Name: +ve in-silico MS/MS by CFM-ID for CAULGCQHVOVVRN-SWZPTJTJSA-N
ID: CAULGCQHVOVVRN-SWZPTJTJSA-N
Comment: Energy1
Num peaks: 6
41.03857658 6.403889511
175.1117415 11.18192467
177.1273916 6.720369053
179.1430416 12.06239981
201.1637771 9.882748493
219.1743418 36.05592568

Name: +ve in-silico MS/MS by CFM-ID for CAULGCQHVOVVRN-SWZPTJTJSA-N
ID: CAULGCQHVOVVRN-SWZPTJTJSA-N
Comment: Energy2
Num peaks: 7
39.02292652 5.153530014
159.1168269 6.257478487
185.132477 17.01054258
187.1117415 6.767580359
201.1637771 30.96393259
203.1430416 10.41660712
219.1743418 5.250929928

Name: +ve in-silico MS/MS by CFM-ID for KUFXJZXMWHNCEH-DOMZBBRYSA-N
ID: KUFXJZXMWHNCEH-DOMZBBRYSA-N
Comment: Energy0
Num peaks: 15
81.06987671 0.9650630865
83.08552677 1.992873514
135.1168269 1.152310454
137.0960915 1.958033028
151.1117415 1.348870806
161.132477 1.114386702
163.148127 1.441077703
175.1117415 1.848517693
177.1273916 1.689646327
179.1430416 3.907240395
191.1430416 1.53847755
193.1586917 1.952000743
201.1637771 8.183164312
203.1430416 1.532666748
219.1743418 49.49049648

Name: +ve in-silico MS/MS by CFM-ID for KUFXJZXMWHNCEH-DOMZBBRYSA-N
ID: KUFXJZXMWHNCEH-DOMZBBRYSA-N
Comment: Energy1
Num peaks: 31
55.05422664 2.412870273
67.05422664 1.526344238
69.06987671 1.172986821
81.0334912 1.464116799
81.06987671 2.385879417
83.08552677 2.834464883
95.08552677 1.066794755
131.0855268 1.46527391
133.1011768 1.785269073
135.0804414 1.970496473
135.1168269 1.949739489
137.0960915 2.621411742
147.1168269 1.811569018
149.0960915 1.83847972
151.1117415 2.19802084
151.148127 1.031193479
159.1168269 3.64503876
161.132477 2.449091562
163.1117415 1.801756086
163.148127 3.81902521
165.1637771 1.322246668
173.132477 0.9548225971
175.1117415 3.028592462
175.148127 1.135128833
177.1273916 1.723597997
179.1430416 2.363452039
187.148127 1.081194469
191.1794272 6.362264841
201.1637771 3.010194103
203.1430416 2.100116251
219.1743418 9.337355166

Name: +ve in-silico MS/MS by CFM-ID for KUFXJZXMWHNCEH-DOMZBBRYSA-N
ID: KUFXJZXMWHNCEH-DOMZBBRYSA-N
Comment: Energy2
Num peaks: 31
49.00727645 1.037471246
51.02292652 1.465789831
53.03857658 2.268188964
55.05422664 2.191707579
65.03857658 7.04633319
67.05422664 6.327158931
69.06987671 1.355127938
79.05422664 1.30447532
81.06987671 3.978471445
83.08552677 2.302585022
93.06987671 3.803305931
95.08552677 2.711826631
109.1011768 1.290721962
117.0698767 1.104687694
121.1011768 1.313800389
131.0855268 1.708237101
135.1168269 2.600394184
137.0960915 1.863501067
137.132477 1.439937861
145.1011768 1.869369361
151.1117415 2.847164797
159.1168269 2.985222496
161.0960915 1.569504761
161.132477 3.30444175
163.148127 3.818618213
165.1637771 2.016562907
175.148127 1.060680445
189.1273916 1.309965913
189.1637771 1.335023117
191.1430416 1.381062361
203.1430416 2.638748493

Name: +ve in-silico MS/MS by CFM-ID for KDPFMRXIVDLQKX-NHFJXKHHSA-N
ID: KDPFMRXIVDLQKX-NHFJXKHHSA-N
Comment: Energy0
Num peaks: 6
193.1223062 1.499692451
195.1379563 5.517654121
201.1637771 2.056344823
219.1743418 19.16006366
221.1536063 0.9772068337
237.1849065 68.4239765

Name: +ve in-silico MS/MS by CFM-ID for KDPFMRXIVDLQKX-NHFJXKHHSA-N
ID: KDPFMRXIVDLQKX-NHFJXKHHSA-N
Comment: Energy1
Num peaks: 6
43.05422664 5.603601368
177.1273916 3.825655985
193.1223062 4.473288244
195.1379563 19.42272012
219.1743418 17.09759833
237.1849065 34.67951026

Name: +ve in-silico MS/MS by CFM-ID for KDPFMRXIVDLQKX-NHFJXKHHSA-N
ID: KDPFMRXIVDLQKX-NHFJXKHHSA-N
Comment: Energy2
Num peaks: 6
41.03857658 5.139495266
43.05422664 4.180358344
201.1637771 31.97242213
203.1430416 15.27622147
219.1743418 19.68968782
221.1536063 5.003016346

Name: +ve in-silico MS/MS by CFM-ID for FZPYMZUVXJUAQA-ZDUSSCGKSA-N
ID: FZPYMZUVXJUAQA-ZDUSSCGKSA-N
Comment: Energy0
Num peaks: 15
55.05422664 4.584371993
57.06987671 1.337474273
83.04914126 2.863960693
93.06987671 1.893543011
95.08552677 1.340027258
121.1011768 2.513216689
125.0960915 1.614367372
135.1168269 4.198529608
163.1117415 2.029609634
175.1117415 1.547305522
177.1273916 2.196036252
193.1586917 1.522050628
201.1637771 7.420427087
203.1430416 1.201150294
219.1743418 43.82376289

Name: +ve in-silico MS/MS by CFM-ID for FZPYMZUVXJUAQA-ZDUSSCGKSA-N
ID: FZPYMZUVXJUAQA-ZDUSSCGKSA-N
Comment: Energy1
Num peaks: 30
39.02292652 3.787633572
41.03857658 3.00470106
53.03857658 1.080721042
55.05422664 8.72804938
57.06987671 3.338069348
65.03857658 2.068942188
67.05422664 1.861966301
77.03857658 1.439818349
79.05422664 2.188979789
81.06987671 1.517160542
83.04914126 5.764020163
91.05422664 2.373235846
93.06987671 2.246109474
95.08552677 1.334535868
97.06479133 1.046505917
117.0698767 2.120969089
119.0855268 2.455143818
121.1011768 3.788310562
125.0960915 1.304228113
135.1168269 6.447188279
137.132477 2.087742052
145.1011768 1.066807456
163.1117415 3.436909858
175.1117415 1.49482721
177.1273916 1.670000437
179.1430416 1.727887706
193.1586917 1.283365392
201.1637771 2.589791394
203.1430416 1.096275388
219.1743418 6.45592287

Name: +ve in-silico MS/MS by CFM-ID for FZPYMZUVXJUAQA-ZDUSSCGKSA-N
ID: FZPYMZUVXJUAQA-ZDUSSCGKSA-N
Comment: Energy2
Num peaks: 24
39.02292652 2.612484358
41.03857658 2.630230578
51.02292652 2.990789277
53.03857658 3.342544912
55.05422664 24.96059138
57.06987671 2.35792062
65.03857658 6.994382478
67.05422664 3.631152826
69.06987671 1.813475705
79.05422664 2.438659917
81.0334912 1.558529849
81.06987671 2.629030081
83.04914126 1.975457274
91.05422664 1.37903299
93.06987671 2.041896903
95.08552677 1.180896891
117.0698767 1.893016587
119.0855268 3.573892068
121.1011768 1.733088064
135.1168269 1.885649973
137.132477 1.637672979
145.1011768 1.549775404
161.0960915 1.455889022
203.1430416 2.810882947

Name: +ve in-silico MS/MS by CFM-ID for GIGKXOAUYMWORB-UHFFFAOYSA-N
ID: GIGKXOAUYMWORB-UHFFFAOYSA-N
Comment: Energy0
Num peaks: 6
161.132477 1.793609987
175.148127 1.792292224
191.1430416 1.986474704
193.1586917 1.975783241
201.1637771 10.20994903
219.1743418 65.30269783

Name: +ve in-silico MS/MS by CFM-ID for GIGKXOAUYMWORB-UHFFFAOYSA-N
ID: GIGKXOAUYMWORB-UHFFFAOYSA-N
Comment: Energy1
Num peaks: 22
53.03857658 1.292635213
55.05422664 1.419934096
67.01784114 2.313693147
145.1011768 4.407714307
147.1168269 7.216743915
149.132477 2.570857273
151.148127 3.019807339
159.1168269 5.23274786
161.0960915 1.335687961
161.132477 2.915310701
163.1117415 2.055277896
163.148127 2.390505931
165.1637771 2.798893125
175.1117415 1.246565804
177.1273916 1.315848316
177.1637771 1.294303601
187.148127 2.179015815
189.1637771 1.533409007
191.1794272 8.052805911
201.1637771 5.537415327
203.1430416 1.606655812
219.1743418 18.80551534

Name: +ve in-silico MS/MS by CFM-ID for GIGKXOAUYMWORB-UHFFFAOYSA-N
ID: GIGKXOAUYMWORB-UHFFFAOYSA-N
Comment: Energy2
Num peaks: 28
39.02292652 2.331811308
41.03857658 1.263652978
49.00727645 2.563167472
51.02292652 2.348318111
53.03857658 2.078449254
55.05422664 2.910878326
57.06987671 1.922949522
93.06987671 1.383896775
95.08552677 3.146955474
107.0855268 1.496120292
109.1011768 1.637104892
119.0855268 8.332129324
121.1011768 3.465111012
123.1168269 1.35343088
133.1011768 5.86701283
135.1168269 4.232973796
145.1011768 5.886713036
147.1168269 5.464022583
149.132477 2.75847559
159.1168269 1.73637364
161.132477 3.785450541
163.148127 2.31342358
171.1168269 1.486231891
173.132477 2.001722664
175.148127 3.566807266
177.1273916 1.307876161
185.132477 2.743103184
203.1430416 1.874366223

Name: +ve in-silico MS/MS by CFM-ID for LDJXWXVSJIWCST-KCPJHIHWSA-N
ID: LDJXWXVSJIWCST-KCPJHIHWSA-N
Comment: Energy0
Num peaks: 9
85.10117684 0.8879097385
175.1117415 1.591557772
177.1273916 1.783453808
187.148127 0.8666538859
195.1379563 1.4986235
201.1637771 13.35316931
205.1586917 0.8695725364
219.1743418 37.61897429
237.1849065 21.68699653

Name: +ve in-silico MS/MS by CFM-ID for LDJXWXVSJIWCST-KCPJHIHWSA-N
ID: LDJXWXVSJIWCST-KCPJHIHWSA-N
Comment: Energy1
Num peaks: 31
55.05422664 2.218369186
57.06987671 2.15196792
69.06987671 0.9163686314
71.08552677 0.9174440703
81.06987671 1.469963954
83.08552677 1.711578425
85.10117684 1.33013293
95.08552677 2.211097145
97.10117684 0.9651683133
119.0491413 0.8953413994
135.0804414 0.8965829883
135.1168269 1.809947958
137.132477 2.572164418
147.0804414 1.277401444
149.0960915 1.164034588
151.075356 0.9136068672
159.1168269 0.8665038828
161.0960915 1.109734371
161.132477 1.10777262
163.1117415 1.025272471
163.148127 1.218009786
175.1117415 1.900791098
175.148127 0.8510331775
177.1273916 2.903885834
179.1430416 1.884761251
187.148127 1.229487116
189.1637771 1.316388887
201.1637771 11.36177943
207.1743418 1.16930617
219.1743418 15.80462936
237.1849065 4.563788976

Name: +ve in-silico MS/MS by CFM-ID for LDJXWXVSJIWCST-KCPJHIHWSA-N
ID: LDJXWXVSJIWCST-KCPJHIHWSA-N
Comment: Energy2
Num peaks: 31
39.02292652 1.697521313
51.02292652 1.688580579
53.03857658 3.528267658
55.05422664 4.69647953
57.06987671 1.909217091
65.03857658 2.091272914
67.05422664 3.383201012
69.06987671 2.660170928
81.06987671 2.420158585
83.08552677 1.962663073
85.10117684 1.557079626
93.06987671 2.042069946
97.10117684 1.328994107
133.1011768 1.568016224
135.1168269 1.941840545
137.132477 1.985025032
147.0804414 3.032963694
149.0960915 3.117512534
151.1117415 1.686604244
159.1168269 1.713404218
161.0960915 1.670806472
161.132477 1.864643705
163.1117415 1.577015736
163.148127 1.594817383
173.132477 1.883051839
175.148127 2.128857395
187.148127 1.989447789
189.1637771 1.963898474
201.1637771 1.769315998
203.1430416 1.586625059
221.1536063 1.252112663

Name: +ve in-silico MS/MS by CFM-ID for WTOYNNBCKUYIKC-JMSVASOKSA-N
ID: WTOYNNBCKUYIKC-JMSVASOKSA-N
Comment: Energy0
Num peaks: 12
81.06987671 0.9859751096
83.08552677 2.037196443
135.1168269 1.119958705
137.0960915 2.001495669
151.1117415 1.407012097
175.1117415 2.076889296
177.1273916 1.982994311
177.1637771 1.123218155
179.1430416 4.092351029
201.1637771 8.783801017
203.1430416 2.117900979
219.1743418 52.67451734

Name: +ve in-silico MS/MS by CFM-ID for WTOYNNBCKUYIKC-JMSVASOKSA-N
ID: WTOYNNBCKUYIKC-JMSVASOKSA-N
Comment: Energy1
Num peaks: 31
55.05422664 2.726239696
67.05422664 1.690782845
69.06987671 1.354550518
81.0334912 1.273884377
81.06987671 2.526657898
83.08552677 3.074064761
95.08552677 1.081293395
131.0855268 1.810888046
133.1011768 1.980574233
135.0804414 2.15076836
135.1168269 1.829732519
137.0960915 2.519032743
145.1011768 1.522850777
147.1168269 1.40010582
149.0960915 1.901096609
149.132477 2.720256411
151.1117415 2.20658866
157.1011768 1.114224088
161.132477 1.76995565
163.1117415 1.834490085
173.132477 1.590180911
175.1117415 3.753558827
175.148127 1.933888963
177.1273916 2.167479487
177.1637771 2.424713715
179.1430416 2.558424462
187.148127 1.159171098
191.1794272 4.965549955
201.1637771 3.606208097
203.1430416 2.460263387
219.1743418 10.4481158

Name: +ve in-silico MS/MS by CFM-ID for WTOYNNBCKUYIKC-JMSVASOKSA-N
ID: WTOYNNBCKUYIKC-JMSVASOKSA-N
Comment: Energy2
Num peaks: 31
39.02292652 4.636954511
41.03857658 1.305100248
51.02292652 2.543701522
53.03857658 3.158863203
55.05422664 2.487135864
65.03857658 7.197362
67.05422664 6.1385425
69.06987671 1.887096862
81.06987671 3.425716394
83.08552677 1.828116349
91.05422664 1.15296814
93.06987671 2.352375513
95.08552677 2.100194866
103.0542266 1.217516504
109.1011768 2.143364121
123.1168269 1.446010414
131.0855268 1.727509481
133.1011768 1.274044241
135.1168269 2.30713565
137.132477 1.579412701
145.1011768 2.042439343
147.1168269 1.347249773
149.132477 2.117680045
151.1117415 2.081153098
159.1168269 1.175298674
173.132477 1.553386053
175.148127 3.099446677
177.1637771 2.432954354
189.1637771 1.464456482
191.1430416 1.467647185
203.1430416 3.442883046

Name: +ve in-silico MS/MS by CFM-ID for SHUZZAXJEJPUGA-CCUNJIBTSA-N
ID: SHUZZAXJEJPUGA-CCUNJIBTSA-N
Comment: Energy0
Num peaks: 6
149.132477 1.735272766
191.1430416 1.574018096
193.1586917 2.66999219
201.1637771 10.33515991
203.1430416 1.423411076
219.1743418 66.98109069

Name: +ve in-silico MS/MS by CFM-ID for SHUZZAXJEJPUGA-CCUNJIBTSA-N
ID: SHUZZAXJEJPUGA-CCUNJIBTSA-N
Comment: Energy1
Num peaks: 25
39.02292652 2.352126852
41.03857658 1.88131728
65.03857658 1.555039852
67.05422664 5.704855013
69.0334912 1.545016135
69.06987671 2.477658824
71.08552677 1.675670329
145.1011768 3.591810054
147.0804414 2.549423553
147.1168269 4.540878843
149.132477 4.049626147
151.1117415 1.557838011
151.148127 2.292797331
153.1637771 1.550653625
173.132477 2.46057178
175.1117415 2.042931128
175.148127 2.723897909
177.1273916 1.731220513
187.148127 2.083036732
189.1637771 1.769981491
191.1794272 5.020496776
193.1586917 1.555479516
201.1637771 4.639889134
203.1430416 1.854565745
219.1743418 17.2919949

Name: +ve in-silico MS/MS by CFM-ID for SHUZZAXJEJPUGA-CCUNJIBTSA-N
ID: SHUZZAXJEJPUGA-CCUNJIBTSA-N
Comment: Energy2
Num peaks: 31
39.02292652 1.681585297
41.03857658 2.312252526
51.02292652 1.175814471
53.03857658 2.297485818
65.03857658 9.66900738
67.05422664 5.969894474
69.06987671 6.268419354
77.03857658 1.667624881
79.05422664 1.358190111
81.06987671 1.568049116
83.08552677 1.604843066
105.0698767 4.955127689
107.0855268 3.585756277
119.0855268 2.393137817
123.1168269 1.57282948
129.0698767 1.207783817
133.1011768 1.11185092
135.1168269 1.883700559
145.1011768 2.078749761
147.1168269 3.542589729
149.132477 2.481583221
161.132477 1.396187097
171.1168269 1.53738717
173.132477 1.733473146
175.148127 3.652881456
177.1273916 1.591616513
185.132477 1.108705139
189.1273916 1.263364443
191.1430416 2.045092537
193.1586917 1.350555362
203.1430416 2.636010678

Name: +ve in-silico MS/MS by CFM-ID for AXUADEXBLHHYAJ-KGSGWQTPSA-N
ID: AXUADEXBLHHYAJ-KGSGWQTPSA-N
Comment: Energy0
Num peaks: 6
161.132477 3.593654903
163.148127 4.644516949
165.1637771 4.066049948
189.1637771 2.634042051
201.1637771 8.568891967
219.1743418 69.51841201

Name: +ve in-silico MS/MS by CFM-ID for AXUADEXBLHHYAJ-KGSGWQTPSA-N
ID: AXUADEXBLHHYAJ-KGSGWQTPSA-N
Comment: Energy1
Num peaks: 7
55.01784114 5.088142129
159.1168269 10.52518306
161.132477 9.147556524
163.148127 8.796868667
165.1637771 3.748174439
201.1637771 9.763454931
219.1743418 36.54310274

Name: +ve in-silico MS/MS by CFM-ID for AXUADEXBLHHYAJ-KGSGWQTPSA-N
ID: AXUADEXBLHHYAJ-KGSGWQTPSA-N
Comment: Energy2
Num peaks: 12
145.1011768 2.787295143
147.1168269 4.247186476
159.1168269 6.865314412
161.132477 16.81264262
163.148127 8.899056576
165.1637771 6.454847052
173.132477 5.323611892
185.132477 5.277704012
187.148127 3.003782289
189.1637771 7.402382101
191.1794272 2.478929682
201.1637771 12.00089546

Name: +ve in-silico MS/MS by CFM-ID for JWMGZDVPJPOYGL-HJIFLFLRSA-N
ID: JWMGZDVPJPOYGL-HJIFLFLRSA-N
Comment: Energy0
Num peaks: 8
57.06987671 1.774868869
163.1117415 2.502176811
175.148127 2.166163477
189.1637771 2.409708314
191.1794272 1.594377952
201.1637771 7.603702596
203.1430416 1.638288198
219.1743418 61.61660596

Name: +ve in-silico MS/MS by CFM-ID for JWMGZDVPJPOYGL-HJIFLFLRSA-N
ID: JWMGZDVPJPOYGL-HJIFLFLRSA-N
Comment: Energy1
Num peaks: 19
43.01784114 1.392355398
55.05422664 3.34793069
57.06987671 3.29955889
71.08552677 1.679115464
147.0804414 1.341912023
161.0960915 4.138425559
163.1117415 4.2684899
163.148127 2.224986633
165.1637771 1.397740505
173.132477 1.369383497
175.1117415 2.022505381
175.148127 1.406972592
177.1273916 1.834112819
177.1637771 1.338266247
189.1637771 2.28174256
191.1794272 2.807749495
201.1637771 9.170646415
203.1430416 2.316347084
219.1743418 32.83357883

Name: +ve in-silico MS/MS by CFM-ID for JWMGZDVPJPOYGL-HJIFLFLRSA-N
ID: JWMGZDVPJPOYGL-HJIFLFLRSA-N
Comment: Energy2
Num peaks: 31
39.02292652 5.93217227
41.03857658 2.274728684
43.05422664 1.496401701
51.02292652 1.651208635
53.03857658 4.653435916
55.05422664 4.881817999
57.06987671 4.166769501
59.08552677 2.263127602
71.08552677 2.202005423
73.10117684 1.193876391
77.03857658 1.464288973
79.05422664 2.570254727
91.05422664 1.146881908
93.06987671 3.99491173
119.0855268 2.885753068
131.0855268 1.627160569
133.1011768 1.328998885
143.0855268 1.407574339
145.1011768 1.858845017
147.1168269 1.190158653
157.1011768 1.410169876
161.132477 2.130723182
163.148127 3.716669791
165.1637771 2.288465556
167.1794272 1.939153524
169.1586917 1.536679393
175.148127 1.966386442
177.1273916 2.875187866
177.1637771 3.054649481
191.1430416 1.440224896
203.1430416 5.693409319

Name: +ve in-silico MS/MS by CFM-ID for GIHNTRQPEMKFKO-SKTNYSRSSA-N
ID: GIHNTRQPEMKFKO-SKTNYSRSSA-N
Comment: Energy0
Num peaks: 6
15.02292652 0.0227096489
185.132477 0.1170079245
187.1117415 0.00522861496
201.1637771 12.958691
203.1430416 0.8643138714
219.1743418 86.03204894

Name: +ve in-silico MS/MS by CFM-ID for GIHNTRQPEMKFKO-SKTNYSRSSA-N
ID: GIHNTRQPEMKFKO-SKTNYSRSSA-N
Comment: Energy1
Num peaks: 6
15.02292652 0.07613851307
185.132477 1.029784987
187.1117415 0.05350612249
201.1637771 19.73803737
203.1430416 2.405000691
219.1743418 76.69753232

Name: +ve in-silico MS/MS by CFM-ID for GIHNTRQPEMKFKO-SKTNYSRSSA-N
ID: GIHNTRQPEMKFKO-SKTNYSRSSA-N
Comment: Energy2
Num peaks: 6
15.02292652 0.2799735095
185.132477 29.75790858
187.1117415 5.914689094
201.1637771 45.49798043
203.1430416 11.17561937
219.1743418 7.373829021

Name: +ve in-silico MS/MS by CFM-ID for SVAPNGMAOHQQFJ-UNQGMJICSA-N
ID: SVAPNGMAOHQQFJ-UNQGMJICSA-N
Comment: Energy0
Num peaks: 18
55.05422664 1.425958993
57.06987671 1.021508515
97.06479133 0.8933600672
123.1168269 0.9490725958
161.132477 2.722228389
163.1117415 1.772014081
163.148127 3.524014997
165.1273916 0.9773886478
165.1637771 3.086229946
177.1273916 1.511478818
179.1430416 1.129990606
189.1637771 2.021270419
191.1430416 1.489635687
191.1794272 1.319346072
193.1586917 1.574920306
201.1637771 6.487920707
203.1430416 1.625522426
219.1743418 47.22371999

Name: +ve in-silico MS/MS by CFM-ID for SVAPNGMAOHQQFJ-UNQGMJICSA-N
ID: SVAPNGMAOHQQFJ-UNQGMJICSA-N
Comment: Energy1
Num peaks: 31
55.01784114 2.18535985
55.05422664 2.869918197
57.06987671 1.607059003
67.05422664 1.240480296
69.0334912 1.986319176
69.06987671 1.160981719
93.06987671 1.196943244
95.08552677 1.23832447
97.06479133 1.237996279
121.1011768 1.473333777
123.1168269 1.475659917
149.132477 2.280004442
151.1117415 1.157521812
151.148127 2.355719241
159.1168269 4.504618835
161.0960915 2.689381861
161.132477 4.017324811
163.1117415 3.440025336
163.148127 3.843597566
165.1637771 1.625392434
175.1117415 2.760321348
177.1273916 2.553163953
179.1430416 1.660276539
189.1273916 1.440382418
189.1637771 1.169240759
191.1430416 1.58156158
191.1794272 1.308906576
193.1586917 1.55751658
201.1637771 3.885244394
203.1430416 2.157295444
219.1743418 10.1536429

Name: +ve in-silico MS/MS by CFM-ID for SVAPNGMAOHQQFJ-UNQGMJICSA-N
ID: SVAPNGMAOHQQFJ-UNQGMJICSA-N
Comment: Energy2
Num peaks: 31
39.02292652 3.061831774
41.03857658 1.99744192
51.02292652 2.843123131
53.03857658 3.062872072
55.05422664 3.882630324
57.06987671 1.627537138
65.03857658 3.201659179
67.05422664 3.477476755
91.05422664 2.260817882
93.06987671 2.299573502
95.08552677 2.478708538
121.1011768 2.118406899
123.1168269 1.394952745
131.0855268 2.244308803
135.1168269 1.834281149
137.132477 1.419178865
147.0804414 1.68482325
147.1168269 1.564649849
149.132477 1.864821728
151.1117415 1.419178865
161.132477 2.074890181
163.1117415 2.476412076
163.148127 1.433158128
175.1117415 1.581577744
177.1273916 2.024309213
179.1430416 1.677251767
189.1273916 2.999899046
189.1637771 1.76055574
191.1430416 3.204840989
193.1586917 1.419427062
203.1430416 3.525072381

Name: +ve in-silico MS/MS by CFM-ID for SAVLIIGUQOSOEP-UHFFFAOYSA-N
ID: SAVLIIGUQOSOEP-UHFFFAOYSA-N
Comment: Energy0
Num peaks: 8
58.02874017 3.353513197
59.01275576 4.522373754
76.03930485 12.66291744
99.1168269 3.403558554
127.1117415 12.58060142
156.1382906 7.312976343
184.1332052 8.406191245
202.1437699 28.75733582

Name: +ve in-silico MS/MS by CFM-ID for SAVLIIGUQOSOEP-UHFFFAOYSA-N
ID: SAVLIIGUQOSOEP-UHFFFAOYSA-N
Comment: Energy1
Num peaks: 17
28.01817548 3.64759556
30.03382555 1.664835186
43.05422664 1.530260707
55.05422664 0.9864763029
57.06987671 1.440461057
58.02874017 11.07880118
59.01275576 9.017405654
71.08552677 1.280265446
74.02365479 1.003288482
76.03930485 16.44344735
99.1168269 6.926208177
109.1011768 2.08561848
127.1117415 8.828883413
156.1382906 6.805958897
158.1539407 1.139083634
184.1332052 3.050141102
202.1437699 3.361325971

Name: +ve in-silico MS/MS by CFM-ID for SAVLIIGUQOSOEP-UHFFFAOYSA-N
ID: SAVLIIGUQOSOEP-UHFFFAOYSA-N
Comment: Energy2
Num peaks: 24
28.01817548 9.999390639
30.03382555 1.462539845
39.02292652 1.902875465
41.00219107 1.285179586
41.03857658 6.975389
43.05422664 9.264652024
53.03857658 1.566130999
55.05422664 4.902074782
56.0130901 1.448853148
57.06987671 5.003063081
58.02874017 7.355069732
59.01275576 3.819765858
67.05422664 1.100678281
69.06987671 1.900803098
70.02874017 0.918707364
71.08552677 2.275797718
74.02365479 0.893912717
76.03930485 5.812486884
81.06987671 0.890194021
83.08552677 1.746839961
85.10117684 1.673221718
99.1168269 5.195144446
107.0855268 0.9612872875
127.1117415 1.980852795

Name: +ve in-silico MS/MS by CFM-ID for QBKXUUNBNHZZPK-UHFFFAOYSA-N
ID: QBKXUUNBNHZZPK-UHFFFAOYSA-N
Comment: Energy0
Num peaks: 6
59.01275576 4.464537826
99.1168269 4.390684233
127.1117415 21.94209165
156.1382906 9.394966404
184.1332052 9.974176811
202.1437699 34.65709584

Name: +ve in-silico MS/MS by CFM-ID for QBKXUUNBNHZZPK-UHFFFAOYSA-N
ID: QBKXUUNBNHZZPK-UHFFFAOYSA-N
Comment: Energy1
Num peaks: 13
43.05422664 3.469116832
58.02874017 3.019528248
59.01275576 7.558025421
76.03930485 3.992286599
83.04914126 1.82473685
99.1168269 7.359302911
101.132477 1.731236966
109.1011768 2.331793414
127.1117415 22.92450052
156.1382906 12.98787376
158.1539407 1.734533878
184.1332052 5.888253473
202.1437699 6.558843749

Name: +ve in-silico MS/MS by CFM-ID for QBKXUUNBNHZZPK-UHFFFAOYSA-N
ID: QBKXUUNBNHZZPK-UHFFFAOYSA-N
Comment: Energy2
Num peaks: 18
28.01817548 1.593344625
39.02292652 7.863286921
41.03857658 6.350980199
43.05422664 13.21693861
45.06987671 4.673346331
55.05422664 3.521851046
57.06987671 2.412954226
59.01275576 2.390899546
69.06987671 1.777335572
83.04914126 5.417714678
83.08552677 1.823279836
85.06479133 3.129083595
97.06479133 1.561000819
97.10117684 1.980580762
99.1168269 11.21209465
109.1011768 3.591997541
111.0804414 1.627389612
127.1117415 6.988935851

Name: +ve in-silico MS/MS by CFM-ID for WTOYNNBCKUYIKC-UHFFFAOYSA-N
ID: WTOYNNBCKUYIKC-UHFFFAOYSA-N
Comment: Energy0
Num peaks: 12
81.06987671 0.9901463468
83.08552677 2.049644605
135.1168269 1.12408364
137.0960915 2.00882103
151.1117415 1.412127516
175.1117415 2.084475848
177.1273916 1.990324644
177.1637771 1.127299411
179.1430416 4.107517031
201.1637771 8.816085911
203.1430416 1.698775013
219.1743418 52.94412373

Name: +ve in-silico MS/MS by CFM-ID for WTOYNNBCKUYIKC-UHFFFAOYSA-N
ID: WTOYNNBCKUYIKC-UHFFFAOYSA-N
Comment: Energy1
Num peaks: 31
55.05422664 2.745413263
67.05422664 1.680922148
69.06987671 1.389936297
81.0334912 1.281646279
81.06987671 2.568671905
83.08552677 3.164847444
95.08552677 1.10010018
131.0855268 1.799985341
133.1011768 1.988871328
135.0804414 2.163172967
135.1168269 1.84345595
137.0960915 2.533753972
145.1011768 1.530962981
147.1168269 1.421509925
149.0960915 1.912188648
149.132477 2.588010211
151.1117415 2.219178828
157.1011768 1.119261458
161.132477 1.779616308
163.1117415 1.84535844
173.132477 1.599246048
175.1117415 3.775481072
175.148127 1.947354817
177.1273916 2.180141246
177.1637771 2.438365643
179.1430416 2.573359144
187.148127 1.165697609
191.1794272 5.06056764
201.1637771 3.628411048
203.1430416 1.900063351
219.1743418 10.54280052

Name: +ve in-silico MS/MS by CFM-ID for WTOYNNBCKUYIKC-UHFFFAOYSA-N
ID: WTOYNNBCKUYIKC-UHFFFAOYSA-N
Comment: Energy2
Num peaks: 31
39.02292652 4.497208163
41.03857658 1.587439083
51.02292652 2.909374798
53.03857658 3.034443148
55.05422664 2.514178139
65.03857658 7.260915282
67.05422664 5.591794204
69.06987671 2.019909135
81.06987671 3.600648385
83.08552677 2.175858921
93.06987671 2.318668881
95.08552677 2.151979355
103.0542266 1.221238408
109.1011768 2.153596069
123.1168269 1.45601433
131.0855268 1.632251174
133.1011768 1.235773224
135.1168269 2.316799559
137.132477 1.584329178
145.1011768 2.048738215
147.1168269 1.352393783
149.132477 2.103758831
151.1117415 2.087689642
159.1168269 1.178948047
161.132477 1.127475426
173.132477 1.558210668
175.148127 3.111488479
177.1637771 2.44052778
189.1637771 1.469019373
191.1430416 1.472215753
203.1430416 3.340751338

Name: +ve in-silico MS/MS by CFM-ID for VCXVMWVWGVWZPY-CCLLZULESA-N
ID: VCXVMWVWGVWZPY-CCLLZULESA-N
Comment: Energy0
Num peaks: 23
45.0334912 0.8201547791
55.05422664 3.125140773
57.06987671 0.9678946646
83.04914126 2.247641211
99.08044139 1.064096834
111.0804414 0.8352660006
121.0647913 0.8348888646
121.1011768 1.035055147
123.0804414 1.581738681
125.0960915 1.233570598
135.1168269 1.542978215
137.0960915 1.36230034
139.1117415 1.406631885
151.1117415 1.14932375
153.1273916 2.130471937
181.1223062 0.7849947029
191.1430416 3.572604868
193.1586917 3.167081716
195.1379563 0.9918974775
201.1637771 2.143050609
205.1586917 1.488074882
219.1743418 24.34597593
237.1849065 22.17233222

Name: +ve in-silico MS/MS by CFM-ID for VCXVMWVWGVWZPY-CCLLZULESA-N
ID: VCXVMWVWGVWZPY-CCLLZULESA-N
Comment: Energy1
Num peaks: 31
39.02292652 3.115032675
41.03857658 2.123757315
51.02292652 1.315177548
53.03857658 1.22796795
55.05422664 5.966171758
57.06987671 2.573453706
65.03857658 2.508579796
67.05422664 1.628730522
79.05422664 1.258675258
81.06987671 1.817119963
83.04914126 4.799117645
93.06987671 1.24564499
97.06479133 1.153780367
99.08044139 1.832506063
119.0855268 2.632442579
121.0647913 2.112517225
121.1011768 3.063087681
123.0804414 1.161106734
133.1011768 1.103397289
135.1168269 2.57134746
137.0960915 3.422716409
137.132477 1.36789295
139.1117415 1.965058328
151.1117415 1.455753025
153.1273916 2.399928758
163.1117415 1.334406892
181.1223062 1.37888216
191.1430416 1.794551827
201.1637771 1.602941221
219.1743418 6.014901622
237.1849065 2.96187187

Name: +ve in-silico MS/MS by CFM-ID for VCXVMWVWGVWZPY-CCLLZULESA-N
ID: VCXVMWVWGVWZPY-CCLLZULESA-N
Comment: Energy2
Num peaks: 31
39.02292652 4.703507346
41.03857658 2.817925495
51.02292652 2.382021412
53.03857658 3.995188228
55.05422664 19.19493368
57.06987671 2.516094603
65.03857658 2.082951204
67.01784114 1.039421789
67.05422664 3.735340846
69.0334912 1.686121378
69.06987671 1.433427674
71.04914126 1.578305439
79.05422664 0.9120140051
81.0334912 1.74507271
81.06987671 1.617146905
83.04914126 3.184585815
85.06479133 1.543089805
93.06987671 2.480334245
95.08552677 1.480228264
107.0855268 3.738115471
109.1011768 2.426696251
119.0855268 1.35685236
121.1011768 2.553501592
123.0804414 1.000492391
133.1011768 0.9968337812
135.0804414 1.217221859
135.1168269 1.810556419
137.0960915 1.329390965
137.132477 1.718208041
153.1273916 0.9245819435
161.0960915 0.8722924635

Name: +ve in-silico MS/MS by CFM-ID for ADNFCKCPNFGLCH-UHFFFAOYSA-N
ID: ADNFCKCPNFGLCH-UHFFFAOYSA-N
Comment: Energy0
Num peaks: 12
107.0491413 0.7052451076
175.1117415 1.287875027
177.1273916 1.406150886
193.1586917 1.147743253
195.1379563 1.258619077
201.1637771 3.417938233
209.1536063 0.8664590452
209.1899918 0.8560322534
211.1692564 1.279349437
219.1743418 36.67254511
221.1536063 0.7963457428
237.1849065 30.54334247

Name: +ve in-silico MS/MS by CFM-ID for ADNFCKCPNFGLCH-UHFFFAOYSA-N
ID: ADNFCKCPNFGLCH-UHFFFAOYSA-N
Comment: Energy1
Num peaks: 31
43.05422664 1.193785704
51.02292652 1.101512587
53.03857658 1.480998789
55.05422664 2.75528976
69.0334912 1.045703382
83.04914126 1.400099879
97.06479133 1.05852662
107.0491413 1.267852752
121.1011768 1.233756791
135.1168269 1.069451413
137.0960915 1.293065231
139.1117415 1.171476898
147.1168269 1.068923945
149.0960915 1.888048409
151.1117415 1.650917265
153.1273916 1.348936209
155.1430416 1.384614034
163.1117415 1.801545013
165.1273916 2.178654279
167.1430416 1.42081387
169.1586917 1.975875039
175.1117415 1.270956999
177.1273916 3.318298792
179.1430416 1.7437473
191.1794272 1.687406268
195.1379563 1.664142602
201.1637771 2.954000294
207.1743418 1.459337068
209.1899918 4.176991073
219.1743418 9.105565182
237.1849065 5.39381064

Name: +ve in-silico MS/MS by CFM-ID for ADNFCKCPNFGLCH-UHFFFAOYSA-N
ID: ADNFCKCPNFGLCH-UHFFFAOYSA-N
Comment: Energy2
Num peaks: 31
39.02292652 2.728928406
41.03857658 1.626784875
51.02292652 5.705323554
53.03857658 5.619393085
55.05422664 5.347315381
65.03857658 4.205025087
67.05422664 2.283242457
79.05422664 3.311163046
81.06987671 2.936419784
93.06987671 1.304514878
117.0698767 1.161382675
119.0855268 1.287866268
121.1011768 2.113677313
123.1168269 1.261464682
131.0855268 1.162083953
137.0960915 1.706771747
137.132477 1.581369735
149.132477 1.103462268
151.1117415 1.550599614
151.148127 1.997493709
153.1273916 1.150049322
161.132477 1.097355281
163.1117415 1.065848732
165.1273916 1.516338484
165.1637771 1.133206701
169.1586917 1.026701466
191.1430416 1.177911367
191.1794272 1.448003491
193.1586917 1.21890847
207.1743418 1.937538054
221.1536063 1.168203157

Name: +ve in-silico MS/MS by CFM-ID for SZNXJUGSSOHWJM-UHFFFAOYSA-N
ID: SZNXJUGSSOHWJM-UHFFFAOYSA-N
Comment: Energy0
Num peaks: 13
55.05422664 2.392475765
57.06987671 1.990691409
59.08552677 1.006503071
151.1117415 1.117277456
155.1430416 1.062251135
175.1117415 1.309037126
177.1273916 2.195544523
179.1430416 1.848542361
195.1379563 2.425753744
201.1637771 3.184627123
209.1899918 1.041639765
219.1743418 33.48900952
237.1849065 27.30188373

Name: +ve in-silico MS/MS by CFM-ID for SZNXJUGSSOHWJM-UHFFFAOYSA-N
ID: SZNXJUGSSOHWJM-UHFFFAOYSA-N
Comment: Energy1
Num peaks: 31
43.05422664 1.530580618
51.02292652 1.224559951
53.03857658 2.073655716
55.05422664 5.23907868
57.06987671 5.162910518
59.08552677 1.299300954
65.03857658 1.135527357
81.06987671 1.869654213
83.08552677 1.860114575
107.0491413 1.165942991
111.0804414 1.555494772
131.0855268 1.4375652
133.1011768 1.715510776
137.0960915 1.310017053
139.1117415 1.082599296
149.0960915 5.461986985
151.1117415 2.289713532
153.1273916 2.703021987
155.1430416 0.9944690912
175.1117415 1.814046222
177.1273916 4.105560521
179.1066561 1.064673267
179.1430416 2.745770763
193.1223062 1.308401036
193.1586917 1.014263266
195.1379563 2.328377404
201.1637771 1.9764971
207.1743418 1.699836135
209.1899918 2.57424496
219.1743418 6.047408176
237.1849065 3.636050701

Name: +ve in-silico MS/MS by CFM-ID for SZNXJUGSSOHWJM-UHFFFAOYSA-N
ID: SZNXJUGSSOHWJM-UHFFFAOYSA-N
Comment: Energy2
Num peaks: 31
39.02292652 3.132688145
41.03857658 4.027442504
43.05422664 1.671243014
51.02292652 2.792602705
53.03857658 2.286392494
55.05422664 15.75468138
57.06987671 13.35167005
59.08552677 2.272204078
65.03857658 2.119977179
67.05422664 2.946328505
69.06987671 1.800285471
79.05422664 0.9374673574
81.06987671 0.8805617918
83.04914126 0.7071779292
83.08552677 1.30877579
93.06987671 0.7742006769
105.0698767 0.9478250314
107.0855268 1.716897378
121.1011768 1.883119039
131.0855268 1.213105307
133.1011768 0.9201680239
135.1168269 1.53306827
137.0960915 1.154732246
149.0597059 0.8527025002
187.148127 1.068818254
189.1637771 1.072118917
191.1430416 0.8601878513
191.1794272 1.435099907
193.1586917 1.3321836
203.1430416 1.100419535
207.1743418 1.622864603

Name: +ve in-silico MS/MS by CFM-ID for AGUISGUERLMHFF-UHFFFAOYSA-N
ID: AGUISGUERLMHFF-UHFFFAOYSA-N
Comment: Energy0
Num peaks: 14
55.05422664 1.279820273
57.06987671 1.676950059
165.1273916 1.19244816
167.1430416 1.725855854
179.1430416 1.356763154
193.1223062 1.50787249
193.1586917 1.372150797
195.1379563 4.358058769
195.1743418 1.639782981
201.1637771 1.662335577
209.1899918 2.380207045
219.1743418 14.02083347
221.1536063 1.241976952
237.1849065 45.23915632

Name: +ve in-silico MS/MS by CFM-ID for AGUISGUERLMHFF-UHFFFAOYSA-N
ID: AGUISGUERLMHFF-UHFFFAOYSA-N
Comment: Energy1
Num peaks: 31
43.05422664 1.438274127
55.05422664 5.513493304
57.06987671 6.135108418
59.08552677 2.11539525
71.04914126 1.225890797
83.04914126 1.315973837
85.06479133 1.670412242
97.06479133 1.221283572
99.08044139 1.60596928
135.0804414 1.821896872
137.0960915 2.391847768
139.1117415 1.633868559
149.0960915 2.383904749
151.1117415 3.093444013
153.1273916 2.243745873
163.1117415 1.388160423
165.1273916 1.831852193
167.1430416 3.353047636
177.1273916 1.477740898
179.1066561 1.423671558
179.1430416 1.677783831
191.1430416 1.776962551
193.1223062 2.064880427
193.1586917 1.624788132
195.1379563 3.679117572
205.1586917 2.000996079
207.1743418 1.826210251
209.1899918 4.518737538
219.1743418 3.430028517
221.1536063 1.085439684
237.1849065 4.104032617

Name: +ve in-silico MS/MS by CFM-ID for AGUISGUERLMHFF-UHFFFAOYSA-N
ID: AGUISGUERLMHFF-UHFFFAOYSA-N
Comment: Energy2
Num peaks: 31
39.02292652 1.613855352
41.03857658 1.774189353
51.02292652 1.479589527
53.03857658 1.734797685
55.05422664 14.86982877
57.06987671 18.01984759
59.08552677 5.953764464
65.03857658 2.104887772
79.05422664 1.247166896
81.06987671 0.7523535087
83.08552677 1.317219446
91.05422664 0.9593692847
93.06987671 1.058502182
95.08552677 1.053994851
107.0491413 1.502383803
119.0855268 2.05717448
133.1011768 1.450861755
135.0804414 1.641151397
137.0960915 0.7386574813
153.1273916 1.120604897
163.1117415 0.7757873054
165.1273916 0.912863239
167.1430416 1.736985725
175.148127 0.8822120003
181.1950772 0.8148284187
191.1430416 0.9961512359
191.1794272 0.8159586382
195.1743418 1.915745124
205.1586917 0.974176919
207.1743418 0.9964113187
221.1536063 1.486854067

Name: +ve in-silico MS/MS by CFM-ID for HNURKXXMYARGAY-UHFFFAOYSA-N
ID: HNURKXXMYARGAY-UHFFFAOYSA-N
Comment: Energy0
Num peaks: 6
163.1117415 0.9019719619
181.1223062 1.53771151
205.1586917 1.67583201
207.1743418 0.9818745207
219.1743418 43.74028657
237.1849065 46.29791708

Name: +ve in-silico MS/MS by CFM-ID for HNURKXXMYARGAY-UHFFFAOYSA-N
ID: HNURKXXMYARGAY-UHFFFAOYSA-N
Comment: Energy1
Num peaks: 9
57.06987671 3.331984094
161.0960915 4.704066505
163.1117415 5.364676999
181.1223062 2.770304603
191.1794272 2.400346395
205.1586917 1.943923978
207.1743418 1.98294449
219.1743418 43.34472816
237.1849065 15.25865533

Name: +ve in-silico MS/MS by CFM-ID for HNURKXXMYARGAY-UHFFFAOYSA-N
ID: HNURKXXMYARGAY-UHFFFAOYSA-N
Comment: Energy2
Num peaks: 16
55.05422664 1.903551906
81.06987671 6.118906155
83.08552677 3.082711452
105.0698767 1.842744284
107.0855268 2.715535386
121.1011768 2.928290766
135.0804414 2.090961473
137.0960915 2.24229286
175.148127 1.990630034
177.1637771 2.276550879
187.148127 5.079164403
189.1637771 8.446427677
191.1794272 16.33663736
203.1430416 6.926836041
205.1586917 1.667374303
219.1743418 14.78459519

Name: +ve in-silico MS/MS by CFM-ID for SMJHEMUFVYWLOU-MDZDMXLPSA-N
ID: SMJHEMUFVYWLOU-MDZDMXLPSA-N
Comment: Energy0
Num peaks: 14
43.01784114 0.8665798881
43.05422664 0.7482093759
57.06987671 0.7391886086
69.0334912 1.023236228
71.04914126 0.8187730125
71.08552677 0.7219424549
85.10117684 0.7131070126
99.1168269 0.7102960756
125.132477 1.252343213
127.148127 0.9303229351
153.1637771 1.198875693
167.1794272 3.213595335
179.1794272 15.56198561
197.1899918 52.19271256

Name: +ve in-silico MS/MS by CFM-ID for SMJHEMUFVYWLOU-MDZDMXLPSA-N
ID: SMJHEMUFVYWLOU-MDZDMXLPSA-N
Comment: Energy1
Num peaks: 31
39.02292652 1.835039236
41.03857658 2.176426744
43.01784114 2.063502558
43.05422664 2.72434251
45.0334912 1.662001304
53.03857658 1.622714371
55.05422664 1.834348589
57.0334912 1.488839903
57.06987671 2.607413669
67.05422664 1.338820052
69.0334912 1.801075657
69.06987671 1.461385338
71.04914126 1.298371752
71.08552677 2.40979874
83.08552677 1.263417542
85.10117684 2.164797277
95.08552677 1.289086647
99.1168269 2.043603164
109.1011768 1.481457525
113.132477 1.904078725
123.1168269 2.64105777
125.132477 2.154916244
127.148127 1.447919787
137.132477 1.266264956
139.148127 1.832151998
151.148127 1.262455492
153.1273916 1.265136521
153.1637771 3.218572465
167.1794272 3.635085126
179.1794272 6.914893386
197.1899918 11.3737773

Name: +ve in-silico MS/MS by CFM-ID for SMJHEMUFVYWLOU-MDZDMXLPSA-N
ID: SMJHEMUFVYWLOU-MDZDMXLPSA-N
Comment: Energy2
Num peaks: 31
25.00727645 0.9195788624
27.02292652 1.472454578
39.02292652 4.257206771
41.00219107 0.9335973492
41.03857658 10.27492588
43.01784114 1.899376721
43.05422664 9.021789088
51.02292652 0.7919858455
53.03857658 3.265492482
55.01784114 1.464808937
55.05422664 5.616262132
57.0334912 2.042402821
57.06987671 5.921209763
67.05422664 1.874111962
69.06987671 2.937930629
71.08552677 3.849096242
81.06987671 1.31492213
83.04914126 0.9487437375
83.08552677 1.590416585
85.10117684 2.340258179
95.08552677 1.271074134
97.10117684 0.6473521376
99.1168269 1.59931605
109.1011768 1.841796551
113.132477 0.9901369059
123.1168269 1.057280922
137.132477 1.780298926
151.148127 2.148225302
153.1637771 2.52563342
155.1794272 1.608894602
165.1637771 0.8258555362

Name: +ve in-silico MS/MS by CFM-ID for OGHBUHJLMHQMHS-KRDNBFTESA-N
ID: OGHBUHJLMHQMHS-KRDNBFTESA-N
Comment: Energy0
Num peaks: 20
55.05422664 3.270528165
67.05422664 0.8829261657
69.06987671 1.474484371
81.0334912 1.28707493
83.04914126 11.33393444
95.08552677 0.8248228164
101.0597059 2.242542561
107.0855268 1.199315638
109.1011768 4.339343291
111.1168269 3.530558742
123.1168269 1.069370575
127.075356 0.8176584589
135.1168269 1.965012915
137.132477 13.77343052
181.1223062 0.8923812417
193.1223062 2.58479926
195.1379563 2.372788564
209.1536063 1.191647546
219.1743418 0.8728082971
237.1849065 24.89058079

Name: +ve in-silico MS/MS by CFM-ID for OGHBUHJLMHQMHS-KRDNBFTESA-N
ID: OGHBUHJLMHQMHS-KRDNBFTESA-N
Comment: Energy1
Num peaks: 23
25.00727645 1.53943316
27.02292652 2.779154482
29.03857658 0.9062340433
39.02292652 1.720616532
51.02292652 2.728327567
53.03857658 2.088804415
55.05422664 10.96599168
57.06987671 1.506616532
65.03857658 2.126097744
67.05422664 1.787535505
69.06987671 4.461918516
79.05422664 2.610677278
81.06987671 2.928020363
83.04914126 8.168240199
83.08552677 2.414598133
95.08552677 1.761546214
107.0855268 1.54811819
109.1011768 3.043890807
111.1168269 0.8894753991
121.1011768 1.010212985
135.1168269 1.276364676
137.132477 19.30871283
237.1849065 2.499558937

Name: +ve in-silico MS/MS by CFM-ID for OGHBUHJLMHQMHS-KRDNBFTESA-N
ID: OGHBUHJLMHQMHS-KRDNBFTESA-N
Comment: Energy2
Num peaks: 19
25.00727645 1.847012514
27.02292652 2.083918023
39.02292652 3.538845418
41.03857658 1.853587861
51.02292652 2.966072018
53.03857658 10.84747239
55.05422664 21.60997784
57.06987671 2.342392508
65.03857658 4.338413774
67.01784114 1.306310359
67.05422664 6.679204075
69.06987671 4.787998592
79.05422664 1.520569404
81.06987671 1.70158006
83.04914126 8.109908931
83.08552677 1.243721871
123.1168269 1.340127213
137.132477 1.015609775
221.1536063 1.301835915

Name: +ve in-silico MS/MS by CFM-ID for FCPUGTGXHMJFQH-UHFFFAOYSA-N
ID: FCPUGTGXHMJFQH-UHFFFAOYSA-N
Comment: Energy0
Num peaks: 18
71.04914126 0.8762027629
81.06987671 0.8657576578
95.08552677 1.100316348
97.10117684 1.055914072
113.0960915 0.9679578353
151.1117415 1.014541685
165.1273916 1.243247985
179.1430416 1.724551071
193.1223062 1.233872449
193.1586917 2.011890783
195.1379563 0.9147893801
195.1743418 1.304437799
197.1536063 2.278691202
201.1637771 4.527314394
209.1899918 0.9259693131
219.1743418 26.33258346
221.1536063 1.645460271
237.1849065 30.23704497

Name: +ve in-silico MS/MS by CFM-ID for FCPUGTGXHMJFQH-UHFFFAOYSA-N
ID: FCPUGTGXHMJFQH-UHFFFAOYSA-N
Comment: Energy1
Num peaks: 31
51.02292652 1.292559487
53.03857658 2.000826821
55.05422664 1.775733522
57.0334912 1.249653529
67.05422664 2.4222567
69.06987671 1.61548954
71.04914126 1.698442072
81.06987671 2.017565907
83.08552677 2.174202724
85.06479133 1.336317422
93.06987671 2.27747718
95.08552677 2.651144175
97.10117684 1.671398691
109.0647913 2.013914267
111.0804414 1.841640028
113.0960915 1.995913896
137.0960915 1.407530804
149.0960915 1.324890366
151.1117415 1.487532974
153.1273916 1.381286742
163.1117415 1.490012306
165.1273916 2.235223346
175.1117415 1.706959593
177.1273916 2.323413973
179.1430416 2.90034621
193.1223062 1.258883456
193.1586917 1.472027068
201.1637771 1.720580453
209.1899918 1.624012658
219.1743418 6.36168186
237.1849065 4.197064663

Name: +ve in-silico MS/MS by CFM-ID for FCPUGTGXHMJFQH-UHFFFAOYSA-N
ID: FCPUGTGXHMJFQH-UHFFFAOYSA-N
Comment: Energy2
Num peaks: 31
39.02292652 2.973594553
41.03857658 2.814962374
43.01784114 1.082714044
51.02292652 3.837780661
53.03857658 4.739170445
55.05422664 2.933198579
57.0334912 2.241868439
57.06987671 2.423067697
65.03857658 3.775090974
67.01784114 2.300160361
67.05422664 3.31755699
69.0334912 1.453084754
69.06987671 2.296524786
71.04914126 2.53440174
81.0334912 1.023524308
81.06987671 2.368541871
83.08552677 1.974404657
93.06987671 5.225188432
95.08552677 2.895127026
97.10117684 2.366483196
99.1168269 1.131312939
109.0647913 1.478572422
111.0804414 1.140974748
135.0804414 1.215466402
137.0960915 1.016487457
149.0960915 1.022542557
151.1117415 1.345562145
175.148127 1.033006725
189.1637771 1.15632685
191.1430416 1.382247071
193.1586917 1.102988249

Name: +ve in-silico MS/MS by CFM-ID for OQZCUYXRSFWCJU-UHFFFAOYSA-N
ID: OQZCUYXRSFWCJU-UHFFFAOYSA-N
Comment: Energy0
Num peaks: 10
55.05422664 1.195483776
163.1117415 1.055755735
177.1273916 2.30397506
179.1430416 1.120370596
191.1430416 1.657415635
193.1586917 1.462298555
201.1637771 5.079626704
203.1430416 1.004524547
219.1743418 47.79088899
237.1849065 17.52225328

Name: +ve in-silico MS/MS by CFM-ID for OQZCUYXRSFWCJU-UHFFFAOYSA-N
ID: OQZCUYXRSFWCJU-UHFFFAOYSA-N
Comment: Energy1
Num peaks: 31
39.02292652 2.145308762
41.03857658 2.489393092
55.05422664 5.593751794
59.04914126 1.307602255
65.03857658 1.6781444
67.05422664 2.939751013
69.06987671 3.479208952
87.08044139 1.359460109
97.06479133 0.9568886472
107.0855268 1.222174989
111.0804414 0.9449519079
121.1011768 1.218325692
123.1168269 1.121140905
135.1168269 1.303769903
137.132477 1.215319549
149.0960915 2.318882124
151.1117415 2.952006813
153.1273916 1.32432836
155.1430416 1.374044298
163.1117415 1.264511027
175.1117415 2.809465554
177.1273916 3.662268566
179.1430416 3.282054903
191.1794272 1.722550538
193.1586917 0.9702285009
197.1536063 1.331532316
201.1637771 3.56208543
203.1430416 0.9305951756
209.1899918 1.894148183
219.1743418 10.69566624
237.1849065 3.587780258

Name: +ve in-silico MS/MS by CFM-ID for OQZCUYXRSFWCJU-UHFFFAOYSA-N
ID: OQZCUYXRSFWCJU-UHFFFAOYSA-N
Comment: Energy2
Num peaks: 31
39.02292652 1.84143432
41.03857658 2.499126416
43.05422664 1.334486834
51.02292652 2.010106229
53.03857658 2.824849897
55.05422664 4.426506441
57.06987671 1.366310676
65.03857658 4.646073172
67.05422664 4.960288758
69.06987671 2.558427916
81.06987671 3.213626487
93.06987671 1.465142973
95.08552677 1.624049162
105.0698767 2.45421825
107.0855268 1.770251842
109.1011768 1.932243578
119.0855268 1.561069593
121.1011768 2.434033946
123.1168269 2.173195529
133.1011768 3.138073842
135.1168269 2.06063517
137.132477 2.332833568
153.1273916 1.360837347
161.132477 1.761564887
163.1117415 1.785683823
173.132477 1.381656268
177.1273916 1.729924318
191.1794272 1.740858385
193.1586917 1.359860264
201.1637771 2.130101946
203.1430416 2.577145644

Name: +ve in-silico MS/MS by CFM-ID for DDUWSZBURGHFEW-UHFFFAOYSA-N
ID: DDUWSZBURGHFEW-UHFFFAOYSA-N
Comment: Energy0
Num peaks: 6
193.1586917 0.8991374098
201.1637771 4.069088671
203.1430416 1.295155227
209.1899918 1.174653821
219.1743418 44.88576168
237.1849065 37.12341758

Name: +ve in-silico MS/MS by CFM-ID for DDUWSZBURGHFEW-UHFFFAOYSA-N
ID: DDUWSZBURGHFEW-UHFFFAOYSA-N
Comment: Energy1
Num peaks: 25
53.03857658 1.228199941
55.05422664 2.258584271
57.06987671 1.352508845
69.0334912 0.9266855058
71.04914126 1.006867276
145.1011768 1.22546223
147.1168269 2.09889644
149.132477 1.291863861
163.1117415 1.589036823
165.1273916 3.206387274
167.1430416 1.458617767
175.1117415 1.077003573
181.1223062 1.079032689
187.148127 2.222832691
191.1430416 1.839828686
191.1794272 1.866063434
193.1586917 2.929354696
195.1743418 0.9462948175
201.1637771 5.353651047
203.1430416 1.756639214
205.1586917 1.654674929
207.1743418 2.838176538
209.1899918 5.604680843
219.1743418 20.4145616
237.1849065 12.98088174

Name: +ve in-silico MS/MS by CFM-ID for DDUWSZBURGHFEW-UHFFFAOYSA-N
ID: DDUWSZBURGHFEW-UHFFFAOYSA-N
Comment: Energy2
Num peaks: 31
39.02292652 3.79229516
41.03857658 2.942589997
43.05422664 1.365535488
53.03857658 6.541631673
55.05422664 5.445162504
57.06987671 2.474139467
59.08552677 1.491017056
65.03857658 1.818313683
67.05422664 1.176879484
79.05422664 1.576127321
83.08552677 1.057941027
95.04914126 2.205731902
99.08044139 1.921348114
145.1011768 3.507186924
149.132477 2.28310801
151.148127 1.226522675
161.0960915 1.097795134
163.1117415 1.793972406
165.1273916 1.915885012
175.1117415 1.284997055
177.1273916 1.173700716
179.1430416 1.283090151
187.148127 1.665959141
189.1273916 1.726468128
191.1430416 2.634368485
191.1794272 2.689928765
193.1586917 3.590694035
201.1637771 1.828692216
203.1430416 5.432808399
219.1743418 1.941369643
221.1536063 1.352200114

Name: +ve in-silico MS/MS by CFM-ID for KDPFMRXIVDLQKX-WDZFZDKYSA-N
ID: KDPFMRXIVDLQKX-WDZFZDKYSA-N
Comment: Energy0
Num peaks: 6
193.1223062 1.499692451
195.1379563 5.517654121
201.1637771 2.056344823
219.1743418 19.16006366
221.1536063 0.9772068337
237.1849065 68.4239765

Name: +ve in-silico MS/MS by CFM-ID for KDPFMRXIVDLQKX-WDZFZDKYSA-N
ID: KDPFMRXIVDLQKX-WDZFZDKYSA-N
Comment: Energy1
Num peaks: 6
43.05422664 5.603601368
177.1273916 3.825655985
193.1223062 4.473288244
195.1379563 19.42272012
219.1743418 17.09759833
237.1849065 34.67951026

Name: +ve in-silico MS/MS by CFM-ID for KDPFMRXIVDLQKX-WDZFZDKYSA-N
ID: KDPFMRXIVDLQKX-WDZFZDKYSA-N
Comment: Energy2
Num peaks: 6
41.03857658 5.139495266
43.05422664 4.180358344
201.1637771 31.97242213
203.1430416 15.27622147
219.1743418 19.68968782
221.1536063 5.003016346

Name: +ve in-silico MS/MS by CFM-ID for OZDOAMOSJAOPRV-UHFFFAOYSA-N
ID: OZDOAMOSJAOPRV-UHFFFAOYSA-N
Comment: Energy0
Num peaks: 16
55.05422664 3.194574388
57.06987671 1.165626296
83.04914126 2.508282588
93.06987671 1.055604986
111.0804414 0.9135135298
121.1011768 1.277719146
125.0960915 1.351790172
135.1168269 2.112878294
139.1117415 1.497072994
153.1273916 2.617684299
163.1117415 0.9063563507
195.1379563 1.114198717
201.1637771 2.833076541
219.1743418 30.26148659
221.1536063 1.060204357
237.1849065 26.36487721

Name: +ve in-silico MS/MS by CFM-ID for OZDOAMOSJAOPRV-UHFFFAOYSA-N
ID: OZDOAMOSJAOPRV-UHFFFAOYSA-N
Comment: Energy1
Num peaks: 31
39.02292652 3.261642017
41.03857658 2.62348123
55.05422664 6.994139921
57.06987671 3.075566654
65.03857658 2.16207065
79.05422664 2.278075648
81.06987671 1.221193995
83.04914126 6.209724012
93.06987671 1.450081528
95.08552677 1.014054324
97.06479133 1.836066802
99.08044139 1.340784461
109.0647913 1.133544217
119.0855268 1.967216591
121.1011768 2.129319361
125.0960915 1.213840714
133.1011768 1.301996183
135.1168269 3.402579292
137.0960915 2.258542982
137.132477 1.55681551
139.1117415 2.65748372
151.1117415 1.213500923
153.1273916 4.252189359
163.1117415 2.965730519
175.1117415 1.25736684
177.1273916 2.408408774
179.1430416 1.576412714
181.1223062 1.203780324
201.1637771 2.202779114
219.1743418 7.007313046
237.1849065 4.587149245

Name: +ve in-silico MS/MS by CFM-ID for OZDOAMOSJAOPRV-UHFFFAOYSA-N
ID: OZDOAMOSJAOPRV-UHFFFAOYSA-N
Comment: Energy2
Num peaks: 27
39.02292652 2.008671626
41.03857658 2.122033666
51.02292652 1.998304174
53.03857658 1.641570926
55.05422664 22.53091792
57.06987671 2.839323638
65.03857658 3.53609284
67.05422664 2.731805544
69.06987671 2.517974888
79.05422664 2.482789404
81.0334912 1.814774377
81.06987671 3.243565677
83.04914126 3.909043199
83.08552677 1.15845775
93.06987671 1.754987763
95.08552677 1.859723339
97.06479133 1.516018832
119.0855268 2.473391163
121.1011768 1.968207223
133.1011768 2.557032746
135.1168269 3.664401759
137.0960915 1.11783812
137.132477 2.095099929
153.1273916 1.487771547
161.0960915 1.117709681
163.1117415 1.960314178
203.1430416 2.55378589

Name: +ve in-silico MS/MS by CFM-ID for CEVNHRPKRNTGKO-UHFFFAOYSA-N
ID: CEVNHRPKRNTGKO-UHFFFAOYSA-N
Comment: Energy0
Num peaks: 18
81.06987671 0.7774024039
83.08552677 1.187597742
149.132477 1.481377381
151.148127 1.726318312
169.1223062 0.7932739313
175.1117415 0.9257725208
177.1273916 1.511096161
179.1430416 1.617788388
189.1637771 1.224580211
193.1223062 0.9417116822
195.1379563 0.9454318356
197.1536063 2.033232294
201.1637771 2.191007105
205.1586917 0.7506792601
207.1743418 2.128031866
209.1899918 0.7329454078
219.1743418 31.72698141
237.1849065 27.7710512

Name: +ve in-silico MS/MS by CFM-ID for CEVNHRPKRNTGKO-UHFFFAOYSA-N
ID: CEVNHRPKRNTGKO-UHFFFAOYSA-N
Comment: Energy1
Num peaks: 31
55.05422664 1.141505053
67.05422664 1.569278327
69.06987671 1.097132035
81.06987671 1.278635301
83.08552677 1.293659525
97.10117684 0.8834853336
105.0698767 1.574696759
107.0855268 3.434225618
109.1011768 1.532317903
135.1168269 1.270762859
147.1168269 1.83866619
149.0960915 1.646819476
149.132477 2.004248699
151.1117415 1.883345669
151.148127 0.8634701649
163.1117415 1.227522156
169.1223062 0.8047090538
175.1117415 2.010889095
177.1273916 1.866272363
179.1430416 2.658325784
189.1637771 1.28577589
191.1430416 1.195755716
193.1223062 2.008382339
193.1586917 0.9898079661
195.1379563 1.046848958
197.1536063 1.040693757
201.1637771 2.726183629
207.1743418 1.868901879
209.1899918 1.118072693
219.1743418 10.21944179
237.1849065 6.731729504

Name: +ve in-silico MS/MS by CFM-ID for CEVNHRPKRNTGKO-UHFFFAOYSA-N
ID: CEVNHRPKRNTGKO-UHFFFAOYSA-N
Comment: Energy2
Num peaks: 31
39.02292652 1.55662469
41.00219107 2.163588497
51.02292652 1.081841224
53.03857658 1.634962575
55.05422664 2.070595524
65.03857658 4.623929168
67.05422664 2.846308351
79.05422664 2.140133177
81.06987671 2.172597193
83.08552677 1.231699165
85.10117684 1.090758882
87.1168269 1.144424909
93.06987671 1.768825396
105.0698767 1.02676712
107.0855268 2.93223068
109.1011768 1.158876968
133.1011768 1.578795234
135.1168269 3.115815399
147.0804414 1.49017832
147.1168269 1.265621801
149.0960915 1.656555229
149.132477 2.677698877
151.1117415 1.732490084
151.148127 2.071915323
153.1273916 1.20985091
163.1117415 1.180648593
187.148127 1.053042128
189.1637771 1.287640795
193.1586917 1.160763251
201.1637771 1.203367903
221.1536063 1.271002522

Name: +ve in-silico MS/MS by CFM-ID for SDWGOFYIBUYAQT-UHFFFAOYSA-N
ID: SDWGOFYIBUYAQT-UHFFFAOYSA-N
Comment: Energy0
Num peaks: 7
161.132477 1.136428209
177.1273916 1.319849364
179.1430416 1.772687099
201.1637771 13.96957413
219.1743418 38.92922449
221.1536063 0.8597752948
237.1849065 22.27846729

Name: +ve in-silico MS/MS by CFM-ID for SDWGOFYIBUYAQT-UHFFFAOYSA-N
ID: SDWGOFYIBUYAQT-UHFFFAOYSA-N
Comment: Energy1
Num peaks: 31
39.02292652 2.384920711
41.03857658 3.184157959
53.03857658 0.9875701036
55.01784114 0.8298884286
55.05422664 1.216638364
57.0334912 1.968430004
59.04914126 1.863125585
67.05422664 0.9619545045
69.06987671 0.9198087663
107.0855268 1.449160876
109.1011768 1.470530324
119.0855268 0.9504358863
121.1011768 1.633628277
123.1168269 1.685546361
133.1011768 2.017885818
135.1168269 5.365285819
137.132477 2.630323607
147.1168269 1.238108806
149.132477 1.448752097
151.148127 0.7353358011
159.1168269 0.7732110232
161.132477 2.638324155
163.148127 1.123580963
175.1117415 1.536618721
177.1273916 2.379445292
179.1430416 2.265450917
201.1637771 11.28742643
203.1430416 0.7450271147
219.1743418 15.40013548
221.1536063 0.8446020817
237.1849065 4.339619141

Name: +ve in-silico MS/MS by CFM-ID for SDWGOFYIBUYAQT-UHFFFAOYSA-N
ID: SDWGOFYIBUYAQT-UHFFFAOYSA-N
Comment: Energy2
Num peaks: 31
39.02292652 2.400092891
41.03857658 2.502869467
43.05422664 1.294420254
53.03857658 2.024280576
55.05422664 2.469292787
65.03857658 4.380820674
67.05422664 3.002297212
69.06987671 1.299396874
105.0698767 1.266350533
107.0855268 1.341818466
109.1011768 1.710562125
121.1011768 1.773805866
123.1168269 2.304724174
133.1011768 2.198442986
135.1168269 6.560363536
137.132477 3.276745213
141.1637771 1.522052011
147.1168269 2.988609809
149.0960915 1.485329964
149.132477 3.142662624
151.1117415 1.36324838
151.148127 3.288986207
159.1168269 1.224240828
165.1273916 1.175680435
175.1117415 1.59833985
177.1273916 2.419402586
179.1430416 1.238994977
191.1430416 2.083216344
201.1637771 1.574179148
203.1430416 1.164657326
221.1536063 1.820271969

Name: +ve in-silico MS/MS by CFM-ID for SVQMAXHCMOZBSF-UHFFFAOYSA-N
ID: SVQMAXHCMOZBSF-UHFFFAOYSA-N
Comment: Energy0
Num peaks: 10
83.08552677 1.013852258
137.0960915 2.032189407
151.1117415 1.399561269
175.1117415 6.755040878
177.1273916 4.448394083
177.1637771 1.119479404
179.1430416 1.466905687
201.1637771 8.155191472
203.1430416 1.715694676
219.1743418 52.4277834

Name: +ve in-silico MS/MS by CFM-ID for SVQMAXHCMOZBSF-UHFFFAOYSA-N
ID: SVQMAXHCMOZBSF-UHFFFAOYSA-N
Comment: Energy1
Num peaks: 31
39.02292652 1.669229567
55.05422664 2.806572926
67.05422664 1.404262497
69.06987671 1.381700727
81.06987671 2.454786807
83.08552677 1.602285563
95.08552677 1.22568765
121.0647913 1.201123769
135.0804414 1.061338268
135.1168269 2.352350798
137.0960915 2.704347862
137.132477 1.296848179
147.1168269 1.700293838
149.0960915 1.845341538
149.132477 2.855610086
151.1117415 2.032613331
151.148127 3.133846176
161.132477 2.265666438
163.1117415 1.903617059
173.132477 1.55072025
175.1117415 3.847016845
175.148127 2.007884327
177.1273916 2.568510108
177.1637771 2.397177224
179.1430416 4.144528302
187.148127 1.146006862
189.1637771 1.20911466
191.1794272 4.876394389
201.1637771 3.246371367
203.1430416 1.915512961
219.1743418 10.25792504

Name: +ve in-silico MS/MS by CFM-ID for SVQMAXHCMOZBSF-UHFFFAOYSA-N
ID: SVQMAXHCMOZBSF-UHFFFAOYSA-N
Comment: Energy2
Num peaks: 31
39.02292652 4.232485239
51.02292652 3.993361093
53.03857658 3.35049631
55.05422664 4.377696892
65.03857658 6.540746487
67.05422664 5.33342894
69.06987671 1.555672703
79.05422664 1.580839417
81.06987671 3.766511308
83.08552677 2.009137552
93.06987671 2.186421497
95.08552677 2.17586962
107.0855268 1.488126955
109.1011768 1.824220347
123.1168269 2.776944334
131.0855268 2.06942899
133.1011768 1.447813873
135.1168269 1.786184488
137.132477 1.527562409
145.1011768 1.272382555
149.132477 1.803568761
151.1117415 1.147184075
151.148127 2.767208004
159.1168269 1.169254992
161.132477 1.171033381
173.132477 1.454090475
175.148127 2.942301409
177.1637771 2.675800321
189.1637771 1.694379536
191.1430416 1.202764518
203.1430416 4.137356026

Name: +ve in-silico MS/MS by CFM-ID for IVZATFCVCDHOLU-UHFFFAOYSA-N
ID: IVZATFCVCDHOLU-UHFFFAOYSA-N
Comment: Energy0
Num peaks: 9
137.0960915 2.139022959
151.1117415 1.473098837
175.1117415 2.056909964
177.1273916 1.999893434
177.1637771 1.178230146
179.1430416 4.430689934
201.1637771 9.03982877
203.1430416 1.775920188
219.1743418 56.33173103

Name: +ve in-silico MS/MS by CFM-ID for IVZATFCVCDHOLU-UHFFFAOYSA-N
ID: IVZATFCVCDHOLU-UHFFFAOYSA-N
Comment: Energy1
Num peaks: 31
55.05422664 2.978620789
67.05422664 1.493926125
69.06987671 1.479030668
81.06987671 2.697578312
83.08552677 1.749466447
95.08552677 1.315963955
121.0647913 1.203281316
123.0804414 1.045067317
135.0804414 1.124538629
135.1168269 2.243525179
137.0960915 2.898525687
137.132477 1.388135107
147.1168269 1.647870466
149.0960915 1.980695013
149.132477 2.298211126
151.1117415 2.179957703
151.148127 3.191461484
161.132477 1.869055639
163.1117415 2.043226782
173.132477 1.789528401
175.1117415 3.248720854
175.148127 2.289705663
177.1273916 2.236829779
177.1637771 2.565917827
179.1430416 2.874272056
187.148127 1.226675862
189.1637771 1.294225905
191.1794272 5.451990435
201.1637771 3.439868044
203.1430416 1.999971212
219.1743418 11.43976426

Name: +ve in-silico MS/MS by CFM-ID for IVZATFCVCDHOLU-UHFFFAOYSA-N
ID: IVZATFCVCDHOLU-UHFFFAOYSA-N
Comment: Energy2
Num peaks: 31
39.02292652 4.060138335
51.02292652 3.982293659
53.03857658 3.108255448
55.05422664 4.477810487
65.03857658 6.354022094
67.05422664 5.490297712
69.06987671 1.564025851
79.05422664 1.713870079
81.06987671 4.521927326
83.08552677 2.057283579
93.06987671 2.011614403
95.08552677 2.278667702
109.1011768 1.716513564
123.1168269 2.781986502
131.0855268 1.849166447
133.1011768 1.486061175
135.1168269 1.859595635
137.132477 1.528869179
145.1011768 1.280179435
149.132477 2.16924238
151.1117415 1.1482038
151.148127 3.080311868
153.1273916 1.027235111
159.1168269 1.2844358
161.132477 1.239271835
173.132477 1.496279314
175.148127 3.033840475
177.1637771 2.678089365
189.1637771 1.695829012
191.1430416 1.203793437
203.1430416 3.66676805

Name: +ve in-silico MS/MS by CFM-ID for TVGPYTOYKLZBPA-UHFFFAOYSA-N
ID: TVGPYTOYKLZBPA-UHFFFAOYSA-N
Comment: Energy0
Num peaks: 7
57.06987671 4.146159359
85.06479133 12.08630126
133.1011768 2.279426368
135.1168269 22.92886288
153.1273916 2.25439532
219.1743418 3.71130163
237.1849065 33.78223818

Name: +ve in-silico MS/MS by CFM-ID for TVGPYTOYKLZBPA-UHFFFAOYSA-N
ID: TVGPYTOYKLZBPA-UHFFFAOYSA-N
Comment: Energy1
Num peaks: 10
39.02292652 5.375008654
41.03857658 5.072986506
43.05422664 13.56851371
45.06987671 3.877645306
57.06987671 7.279359015
67.05422664 2.507433615
85.06479133 7.691850726
135.1168269 27.87121559
153.1273916 4.078972456
237.1849065 3.61123178

Name: +ve in-silico MS/MS by CFM-ID for TVGPYTOYKLZBPA-UHFFFAOYSA-N
ID: TVGPYTOYKLZBPA-UHFFFAOYSA-N
Comment: Energy2
Num peaks: 16
39.02292652 4.080924314
41.03857658 11.29752747
43.05422664 4.765515555
45.06987671 2.298195985
51.02292652 2.973162048
53.03857658 1.651564735
55.05422664 3.721177859
57.06987671 13.64475933
59.08552677 2.696857384
81.06987671 5.473856467
83.08552677 4.912440408
93.06987671 3.496234565
95.08552677 4.817214257
107.0855268 1.806675189
119.0855268 4.644708631
135.1168269 7.84728916

Name: +ve in-silico MS/MS by CFM-ID for MZPGODIAQREELD-UHFFFAOYSA-N
ID: MZPGODIAQREELD-UHFFFAOYSA-N
Comment: Energy0
Num peaks: 7
177.1273916 1.72037413
179.1430416 1.748348732
197.1536063 2.230280625
201.1637771 3.511086808
207.1743418 1.413728398
219.1743418 37.93326985
237.1849065 31.71969487

Name: +ve in-silico MS/MS by CFM-ID for MZPGODIAQREELD-UHFFFAOYSA-N
ID: MZPGODIAQREELD-UHFFFAOYSA-N
Comment: Energy1
Num peaks: 31
55.05422664 1.946953983
67.05422664 2.761655624
69.06987671 2.206904684
81.06987671 1.743995715
83.08552677 2.285882111
127.1117415 1.019929379
137.0960915 1.213224766
139.1117415 1.00445591
141.1273916 1.548595074
149.0960915 1.855771802
151.1117415 2.375722024
163.1117415 1.516644449
165.1273916 0.9898038834
169.1223062 1.043733624
175.1117415 2.305106808
177.1273916 2.09974182
179.1430416 2.883227189
187.148127 1.402540222
191.1430416 1.743497241
191.1794272 1.421334197
193.1223062 2.047379009
193.1586917 1.585944579
195.1379563 1.148062999
197.1536063 1.130189326
201.1637771 3.505624345
205.1586917 1.001020708
207.1743418 1.544247665
209.1899918 3.248097256
219.1743418 12.10842718
221.1536063 1.02476405
237.1849065 7.703086525

Name: +ve in-silico MS/MS by CFM-ID for MZPGODIAQREELD-UHFFFAOYSA-N
ID: MZPGODIAQREELD-UHFFFAOYSA-N
Comment: Energy2
Num peaks: 31
39.02292652 1.504828281
51.02292652 1.373000798
53.03857658 1.454773109
55.05422664 3.304297037
65.03857658 5.665751527
67.05422664 6.008923514
69.06987671 3.203980319
81.06987671 1.577488233
83.08552677 1.798323196
109.1011768 1.845638078
111.1168269 1.465058664
123.1168269 1.618158552
125.0960915 1.698155007
137.0960915 2.749228938
147.0804414 1.244329791
147.1168269 1.867232105
149.0960915 1.428256817
151.1117415 1.628027865
163.1117415 1.244195641
165.1273916 1.733875611
173.132477 1.829111308
177.1637771 1.360332248
179.1794272 1.555621038
187.148127 1.711311362
189.1637771 2.014034735
191.1430416 1.517459303
191.1794272 3.29978005
193.1586917 2.013243357
201.1637771 1.204142222
203.1430416 1.778573481
221.1536063 1.473393102

Name: +ve in-silico MS/MS by CFM-ID for AXKKANUAFIGTQI-UHFFFAOYSA-N
ID: AXKKANUAFIGTQI-UHFFFAOYSA-N
Comment: Energy0
Num peaks: 6
83.08552677 2.003800644
193.1223062 1.948199572
195.1379563 1.865546941
197.1536063 4.365527581
219.1743418 13.08600506
237.1849065 64.17578815

Name: +ve in-silico MS/MS by CFM-ID for AXKKANUAFIGTQI-UHFFFAOYSA-N
ID: AXKKANUAFIGTQI-UHFFFAOYSA-N
Comment: Energy1
Num peaks: 23
39.02292652 1.549191586
41.03857658 2.014963203
55.05422664 6.709673464
57.0334912 1.270389959
59.04914126 1.076428091
67.05422664 3.157755844
69.06987671 3.013817798
81.06987671 3.469716884
83.08552677 4.117894634
95.08552677 1.811786886
97.10117684 2.430905585
155.1066561 1.252469445
167.1066561 1.163730385
169.1223062 1.550466384
175.1117415 1.544772353
177.1273916 2.715769394
179.1430416 2.996733361
193.1223062 3.838554432
195.1379563 2.164514242
197.1536063 2.718100215
201.1637771 1.846527697
219.1743418 9.35239355
237.1849065 18.47137459

Name: +ve in-silico MS/MS by CFM-ID for AXKKANUAFIGTQI-UHFFFAOYSA-N
ID: AXKKANUAFIGTQI-UHFFFAOYSA-N
Comment: Energy2
Num peaks: 21
39.02292652 5.392820859
41.03857658 3.742813819
43.05422664 1.107046811
51.02292652 3.023962103
53.03857658 3.874576769
55.05422664 8.471702746
57.0334912 1.096435734
57.06987671 4.710390107
59.08552677 1.759441572
65.03857658 4.02507285
67.05422664 7.329955777
69.06987671 3.202729382
71.08552677 0.9680260953
73.10117684 2.574174615
81.06987671 10.95916256
83.08552677 8.84133384
85.10117684 2.096557397
95.04914126 1.697276479
95.08552677 2.347549899
101.132477 1.626965458
221.1536063 1.216796809

Name: +ve in-silico MS/MS by CFM-ID for YKAYVNCAHDGJNI-UHFFFAOYSA-N
ID: YKAYVNCAHDGJNI-UHFFFAOYSA-N
Comment: Energy0
Num peaks: 18
81.06987671 0.7987894416
83.08552677 1.221242168
107.0855268 0.8286993914
151.148127 0.8386809698
169.1223062 0.8580950468
177.1273916 1.326694931
179.1430416 1.471951768
193.1223062 1.090256748
193.1586917 0.9203403947
195.1379563 1.118022307
195.1743418 0.9004912194
197.1536063 2.338006778
201.1637771 2.531812579
205.1586917 1.403261998
207.1743418 0.9997108774
209.1899918 0.9633553982
219.1743418 31.15118526
237.1849065 29.7409228

Name: +ve in-silico MS/MS by CFM-ID for YKAYVNCAHDGJNI-UHFFFAOYSA-N
ID: YKAYVNCAHDGJNI-UHFFFAOYSA-N
Comment: Energy1
Num peaks: 31
55.05422664 0.9367975896
67.05422664 1.035192093
81.06987671 1.114593847
83.08552677 1.120005778
85.06479133 1.014859702
105.0698767 1.230521723
107.0855268 3.342820276
109.1011768 2.796359568
133.1011768 1.051819123
135.1168269 1.136603659
147.1168269 1.440149837
149.0960915 1.050508284
149.132477 2.573139189
151.1117415 0.9940121028
151.148127 2.58057319
163.1117415 0.8710495853
175.1117415 1.726962029
175.148127 0.9216671475
177.1273916 1.926104897
179.1430416 1.908368183
187.148127 1.266342678
191.1794272 1.73652027
193.1223062 1.854536012
193.1586917 1.200175602
195.1379563 0.9008453401
201.1637771 3.13532159
205.1586917 1.304665522
207.1743418 1.478880687
209.1899918 2.371680749
219.1743418 12.2429166
237.1849065 4.576230204

Name: +ve in-silico MS/MS by CFM-ID for YKAYVNCAHDGJNI-UHFFFAOYSA-N
ID: YKAYVNCAHDGJNI-UHFFFAOYSA-N
Comment: Energy2
Num peaks: 31
39.02292652 1.847495665
41.03857658 1.289744005
51.02292652 1.800831554
55.05422664 2.345185233
65.03857658 5.428847465
67.05422664 1.99051736
79.05422664 2.494399883
81.0334912 1.106024839
81.06987671 1.433318941
83.08552677 1.095615858
85.10117684 1.011568459
87.1168269 1.061907644
105.0698767 1.89590875
107.0855268 2.650091337
131.0855268 0.9934273869
133.0647913 0.969431341
133.1011768 1.919702457
135.1168269 2.802189108
147.1168269 1.330280937
149.0960915 1.41216291
149.132477 2.685942976
151.1117415 1.709063909
151.148127 3.138623295
163.1117415 1.146074465
165.0910061 1.478563924
173.132477 1.929076968
175.148127 1.234353903
177.1637771 1.935847459
191.1794272 2.364125282
207.1743418 0.9939947142
221.1536063 1.461156652

Name: +ve in-silico MS/MS by CFM-ID for FGCUSSRGQNHZRW-UHFFFAOYSA-N
ID: FGCUSSRGQNHZRW-UHFFFAOYSA-N
Comment: Energy0
Num peaks: 14
69.06987671 0.8438327968
81.06987671 1.027245132
83.08552677 1.567411758
135.1168269 1.124571589
137.0960915 0.7833812286
149.0960915 0.9686360126
149.132477 0.8251170384
151.1117415 1.566762457
175.1117415 2.100863641
177.1273916 1.995748764
179.1430416 4.289949136
201.1637771 9.054386965
203.1430416 1.323877304
219.1743418 53.14379008

Name: +ve in-silico MS/MS by CFM-ID for FGCUSSRGQNHZRW-UHFFFAOYSA-N
ID: FGCUSSRGQNHZRW-UHFFFAOYSA-N
Comment: Energy1
Num peaks: 31
41.03857658 1.186077425
55.05422664 1.302081855
81.0334912 1.296334838
81.06987671 1.68939559
83.08552677 1.658717807
91.05422664 1.317362049
93.06987671 1.123937048
95.08552677 1.16323926
107.0855268 2.470251361
109.0647913 1.632092117
109.1011768 2.601909146
111.0804414 1.796481136
121.0647913 1.081882577
131.0855268 1.641080244
133.1011768 1.666578888
135.1168269 1.527762906
145.1011768 1.521416944
147.1168269 1.395640269
149.0960915 1.41127203
149.132477 3.037680399
151.1117415 1.553868687
157.1011768 1.277929733
161.132477 1.824884197
175.1117415 3.963369399
177.1273916 2.204092351
177.1637771 1.618401236
179.1430416 2.93956227
187.148127 1.178038575
191.1794272 5.643746935
201.1637771 4.069905389
219.1743418 10.72254503

Name: +ve in-silico MS/MS by CFM-ID for FGCUSSRGQNHZRW-UHFFFAOYSA-N
ID: FGCUSSRGQNHZRW-UHFFFAOYSA-N
Comment: Energy2
Num peaks: 31
39.02292652 3.276260221
41.03857658 2.24742097
43.05422664 1.327032139
51.02292652 3.481161163
53.03857658 3.114915663
55.05422664 2.394394895
65.03857658 7.139454297
67.05422664 3.194957472
79.05422664 3.855885924
81.06987671 3.033900916
83.08552677 1.852652334
85.10117684 1.461109828
93.06987671 2.328180743
95.08552677 1.52634529
107.0855268 1.611103511
109.1011768 1.897969633
131.0855268 1.38873449
135.1168269 2.11255074
137.132477 1.506522556
145.1011768 1.469039191
147.1168269 1.269573215
149.0960915 1.612464243
149.132477 2.054843677
151.1117415 2.528479876
153.1273916 1.461109828
159.1168269 1.335247397
175.148127 2.085177232
177.1637771 1.730262485
189.1637771 1.396811485
201.1637771 1.800848046
203.1430416 2.332481052

Name: +ve in-silico MS/MS by CFM-ID for JAWSHISYWRRQQQ-UHFFFAOYSA-N
ID: JAWSHISYWRRQQQ-UHFFFAOYSA-N
Comment: Energy0
Num peaks: 6
161.0960915 1.748761747
163.1117415 1.928132844
191.1430416 1.730217494
193.1586917 1.938046559
201.1637771 10.25408293
219.1743418 67.44077434

Name: +ve in-silico MS/MS by CFM-ID for JAWSHISYWRRQQQ-UHFFFAOYSA-N
ID: JAWSHISYWRRQQQ-UHFFFAOYSA-N
Comment: Energy1
Num peaks: 20
53.03857658 2.409359101
55.05422664 2.435725207
59.08552677 2.009312874
133.1011768 1.711662647
137.132477 1.448961342
143.0855268 2.325602755
161.0960915 16.10943947
163.1117415 4.402094441
165.1273916 6.933701487
167.1430416 3.011398394
169.1586917 1.561969895
175.1117415 5.331425405
177.1273916 1.912437823
179.1430416 2.749744769
187.148127 2.559950366
189.1637771 1.740285363
191.1794272 3.657376351
193.1586917 1.633431536
201.1637771 3.595357588
219.1743418 13.07374125

Name: +ve in-silico MS/MS by CFM-ID for JAWSHISYWRRQQQ-UHFFFAOYSA-N
ID: JAWSHISYWRRQQQ-UHFFFAOYSA-N
Comment: Energy2
Num peaks: 31
39.02292652 3.572089102
41.03857658 4.354697567
43.05422664 3.310070474
51.02292652 4.622282776
53.03857658 2.421083021
55.05422664 7.034776598
57.06987671 3.267791633
59.08552677 1.464536863
109.0647913 1.74155164
111.0804414 2.410015006
117.0698767 1.892567094
121.1011768 1.466964609
133.1011768 3.313327105
135.1168269 1.449952839
137.132477 1.640219686
143.0855268 2.481161166
145.1011768 1.733641778
147.1168269 5.997594691
149.132477 2.955809434
151.148127 1.397233739
161.0960915 1.727932126
161.132477 1.141727445
167.1430416 1.183271603
169.1586917 1.900774884
175.148127 2.463893923
177.1273916 2.201143809
185.132477 1.156888148
189.1273916 1.628318099
191.1430416 1.84114591
193.1586917 1.160117862
203.1430416 3.127650581

Name: +ve in-silico MS/MS by CFM-ID for RJZWGDPBGWGJNU-CSKARUKUSA-N
ID: RJZWGDPBGWGJNU-CSKARUKUSA-N
Comment: Energy0
Num peaks: 20
53.00219107 1.324409071
55.01784114 1.580052658
57.0334912 3.390205801
69.0334912 2.769248278
149.132477 2.016082223
159.1168269 1.888205806
161.132477 6.680209231
163.1117415 1.451030971
163.148127 4.143352195
165.1637771 1.12006976
175.1117415 1.009878816
177.1273916 0.985364956
187.148127 1.457065584
189.1637771 3.015806949
191.1430416 1.235293582
191.1794272 1.796927783
193.1586917 1.241927182
201.1637771 5.394087084
203.1430416 0.9714224214
219.1743418 37.28943658

Name: +ve in-silico MS/MS by CFM-ID for RJZWGDPBGWGJNU-CSKARUKUSA-N
ID: RJZWGDPBGWGJNU-CSKARUKUSA-N
Comment: Energy1
Num peaks: 31
39.02292652 1.258942841
41.03857658 1.233257765
53.00219107 4.400146798
55.01784114 2.163329914
55.05422664 1.130254556
57.06987671 1.329518322
69.0334912 5.490105272
81.0334912 1.597272125
81.06987671 1.213011666
83.04914126 1.600102056
107.0855268 1.279573354
109.1011768 1.360654693
135.1168269 1.917309321
137.132477 1.928290081
145.1011768 2.636087673
147.1168269 1.563883522
149.132477 3.563577505
159.1168269 1.635412628
161.0960915 1.656386636
161.132477 5.536535138
163.1117415 1.96761192
163.148127 2.812373938
165.1637771 1.577064558
175.1117415 2.526306867
177.1273916 1.254528355
189.1637771 2.150035911
191.1430416 1.140065468
191.1794272 2.089398122
193.1586917 1.607048805
201.1637771 3.475504075
219.1743418 7.326661578

Name: +ve in-silico MS/MS by CFM-ID for RJZWGDPBGWGJNU-CSKARUKUSA-N
ID: RJZWGDPBGWGJNU-CSKARUKUSA-N
Comment: Energy2
Num peaks: 31
39.02292652 4.683412641
41.03857658 3.028396249
51.02292652 2.75115298
53.00219107 1.692404617
53.03857658 5.249463937
55.01784114 1.333489086
65.03857658 1.904999481
67.05422664 1.380920054
69.0334912 3.513404662
77.03857658 1.364459061
79.05422664 1.470457444
81.06987671 2.415756977
107.0855268 1.601093545
109.1011768 1.745974157
123.1168269 1.300040647
133.1011768 2.410511482
135.1168269 1.816205042
137.132477 1.236898864
139.1117415 1.300040647
147.1168269 1.980600023
149.132477 1.472457807
163.1117415 2.299829022
163.148127 2.465393354
175.1117415 2.457659303
177.1273916 1.328802667
187.148127 1.703827534
189.1273916 2.571750343
189.1637771 3.603939348
191.1430416 2.651229475
193.1586917 1.311545563
203.1430416 2.98100994

Name: +ve in-silico MS/MS by CFM-ID for MSSWKGZMPUXALD-UHFFFAOYSA-N
ID: MSSWKGZMPUXALD-UHFFFAOYSA-N
Comment: Energy0
Num peaks: 7
137.0960915 2.005999228
177.1273916 3.055505795
179.1430416 5.314417553
201.1637771 3.368288179
219.1743418 36.25902152
221.1536063 1.329534173
237.1849065 29.68276487

Name: +ve in-silico MS/MS by CFM-ID for MSSWKGZMPUXALD-UHFFFAOYSA-N
ID: MSSWKGZMPUXALD-UHFFFAOYSA-N
Comment: Energy1
Num peaks: 31
53.00219107 0.8448785134
55.01784114 0.9628877535
81.06987671 0.9553611304
83.04914126 1.143262585
93.06987671 0.8171268908
95.08552677 0.8781398882
119.0855268 1.28427793
121.0647913 0.9630219396
123.0804414 0.9044769595
123.1168269 0.9837939273
135.0804414 2.3107563
135.1168269 1.608423358
137.0960915 2.669149942
149.0960915 2.681340838
151.1117415 2.880829146
151.148127 1.326944928
153.1273916 1.025058887
159.1168269 2.090302745
161.132477 3.286086913
163.1117415 1.798705115
163.148127 1.385135974
165.1637771 1.059111235
177.1273916 4.536616378
179.1430416 8.817591675
181.1586917 1.350040307
183.1743418 1.323342323
191.1794272 1.439628112
201.1637771 2.966601069
209.1899918 3.086124834
219.1743418 9.80506336
237.1849065 5.890950804

Name: +ve in-silico MS/MS by CFM-ID for MSSWKGZMPUXALD-UHFFFAOYSA-N
ID: MSSWKGZMPUXALD-UHFFFAOYSA-N
Comment: Energy2
Num peaks: 31
51.02292652 1.650721198
53.03857658 3.176191114
55.05422664 1.849075941
65.03857658 4.941975084
67.05422664 4.547095374
69.06987671 1.523570984
81.06987671 1.945333881
83.08552677 3.43796009
93.06987671 1.157338073
95.08552677 1.858494829
97.10117684 2.25204554
109.1011768 2.550793114
119.0855268 1.259325724
123.1168269 2.351044977
131.0855268 1.407070329
133.1011768 1.829115839
135.0804414 1.317873407
135.1168269 1.896558144
137.0960915 1.204269733
137.132477 1.584778281
145.1011768 1.198897465
149.0960915 1.551180467
151.1117415 1.953408079
153.1273916 1.609372451
159.1168269 1.116709779
161.132477 1.996580654
163.148127 2.046813955
165.1637771 2.159589308
175.148127 1.244443667
203.1430416 3.063661207
221.1536063 1.33708441

Name: +ve in-silico MS/MS by CFM-ID for LCYZOSVRKHROOX-UHFFFAOYSA-N
ID: LCYZOSVRKHROOX-UHFFFAOYSA-N
Comment: Energy0
Num peaks: 6
57.06987671 1.309863165
163.1117415 1.302067204
177.1273916 2.116170665
191.1430416 1.373555276
203.1430416 1.911940897
219.1743418 74.09383444

Name: +ve in-silico MS/MS by CFM-ID for LCYZOSVRKHROOX-UHFFFAOYSA-N
ID: LCYZOSVRKHROOX-UHFFFAOYSA-N
Comment: Energy1
Num peaks: 26
55.05422664 1.669455166
57.06987671 2.016413995
67.05422664 1.365655556
69.06987671 1.878956887
71.08552677 1.665618215
95.04914126 3.629155671
109.0647913 2.664031429
109.1011768 3.169794496
111.1168269 3.299791255
119.0855268 1.458938988
121.1011768 3.115422621
123.1168269 6.151640961
137.132477 5.553387842
147.0804414 1.247520421
149.0960915 1.267567978
161.0960915 1.398417973
163.1117415 1.659492158
175.1117415 2.812714157
177.1273916 2.979662593
187.148127 1.762708542
189.1273916 1.618401888
191.1430416 1.636176343
191.1794272 4.396451723
193.1586917 2.585906889
203.1430416 4.014806188
219.1743418 15.59835269

Name: +ve in-silico MS/MS by CFM-ID for LCYZOSVRKHROOX-UHFFFAOYSA-N
ID: LCYZOSVRKHROOX-UHFFFAOYSA-N
Comment: Energy2
Num peaks: 23
39.02292652 3.240050782
41.03857658 4.407528862
43.05422664 2.223146621
51.02292652 3.925678297
53.03857658 2.875624678
55.05422664 2.957365147
57.06987671 1.437850525
65.03857658 4.905367805
67.05422664 8.341906626
69.06987671 5.582139326
71.08552677 1.721748715
81.06987671 1.900697135
93.06987671 4.203729133
95.08552677 2.408777069
107.0855268 8.715639388
109.1011768 3.458062122
111.1168269 1.576522141
119.0855268 2.644935263
121.1011768 1.691572632
123.1168269 3.03424615
187.148127 1.679204277
189.1637771 3.02545231
203.1430416 4.394991205

Name: +ve in-silico MS/MS by CFM-ID for UWAKTEDKARQVDV-UHFFFAOYSA-N
ID: UWAKTEDKARQVDV-UHFFFAOYSA-N
Comment: Energy0
Num peaks: 10
71.04914126 6.449880438
91.05422664 2.18867279
99.08044139 1.479261367
119.0855268 1.538959543
127.1117415 1.770656749
133.1011768 2.629316649
147.1168269 1.879865641
175.1117415 2.357155391
201.1637771 8.263271107
219.1743418 51.45357485

Name: +ve in-silico MS/MS by CFM-ID for UWAKTEDKARQVDV-UHFFFAOYSA-N
ID: UWAKTEDKARQVDV-UHFFFAOYSA-N
Comment: Energy1
Num peaks: 21
39.02292652 2.199279956
41.03857658 1.508810411
43.05422664 4.228514586
55.01784114 1.618590279
55.05422664 1.772067034
69.0334912 3.179578659
71.04914126 22.69506749
73.06479133 2.091233042
85.06479133 2.968200753
91.05422664 2.898491197
93.06987671 1.54940265
99.08044139 2.193712578
117.0698767 1.910479626
119.0855268 1.871518753
131.0855268 2.224622902
133.1011768 7.545114631
135.1168269 1.606511855
147.1168269 3.672186416
175.1117415 1.354733789
201.1637771 2.424044128
219.1743418 8.980819031

Name: +ve in-silico MS/MS by CFM-ID for UWAKTEDKARQVDV-UHFFFAOYSA-N
ID: UWAKTEDKARQVDV-UHFFFAOYSA-N
Comment: Energy2
Num peaks: 24
39.02292652 1.257321492
41.03857658 7.045018581
43.05422664 8.779447515
53.00219107 1.024075399
53.03857658 1.895476152
55.01784114 5.131747843
55.05422664 3.728804442
57.06987671 1.710429648
65.03857658 0.9690110567
67.05422664 1.348447012
69.0334912 5.011645297
71.04914126 12.53558091
85.06479133 0.8899263267
91.05422664 4.474655641
93.06987671 1.058190015
103.0542266 1.985911181
117.0698767 4.485495414
119.0855268 3.326493899
121.1011768 0.9134540166
131.0855268 3.926812395
133.1011768 4.20570933
135.1168269 1.762700702
145.1011768 0.8635848512
147.1168269 2.08365447

Name: +ve in-silico MS/MS by CFM-ID for VSYLEWGIVLSDIY-UHFFFAOYSA-N
ID: VSYLEWGIVLSDIY-UHFFFAOYSA-N
Comment: Energy0
Num peaks: 10
55.05422664 1.555254481
57.06987671 1.680222907
123.1168269 1.620296561
137.132477 2.644156494
139.148127 1.455514224
151.148127 2.211031587
153.1637771 2.014839066
163.148127 1.24926176
179.1794272 48.40082939
197.1899918 18.05086992

Name: +ve in-silico MS/MS by CFM-ID for VSYLEWGIVLSDIY-UHFFFAOYSA-N
ID: VSYLEWGIVLSDIY-UHFFFAOYSA-N
Comment: Energy1
Num peaks: 26
39.02292652 2.034165621
41.03857658 2.697384959
43.05422664 1.705822609
53.03857658 2.15806719
55.05422664 4.591805711
57.06987671 2.363977784
59.04914126 1.773618519
67.05422664 2.917672261
69.06987671 3.39871553
71.08552677 2.391589054
83.08552677 1.161828642
85.10117684 1.170679367
109.1011768 1.469940374
111.1168269 1.052258013
113.132477 1.248479801
121.1011768 1.999695293
123.1168269 3.244903542
125.132477 1.488168717
135.1168269 2.470714058
137.132477 6.723927282
139.148127 2.298909513
151.148127 1.655718893
153.1637771 2.074269848
163.148127 1.888187809
179.1794272 18.11086619
197.1899918 6.122051256

Name: +ve in-silico MS/MS by CFM-ID for VSYLEWGIVLSDIY-UHFFFAOYSA-N
ID: VSYLEWGIVLSDIY-UHFFFAOYSA-N
Comment: Energy2
Num peaks: 23
39.02292652 2.88165305
41.03857658 5.746533376
43.05422664 2.893803952
53.03857658 3.769086343
55.05422664 8.859943542
57.06987671 3.292928544
65.03857658 2.173598732
67.05422664 3.757897861
69.06987671 4.192885225
71.08552677 2.357547725
81.06987671 2.42722946
83.08552677 1.71784546
95.08552677 2.527636654
121.1011768 3.085373106
123.1168269 4.578050439
125.132477 1.85895336
135.1168269 3.769042376
137.132477 4.934205052
139.148127 3.169919573
149.132477 2.051826656
151.148127 4.277352322
153.1637771 2.505764628
163.148127 3.98865615

Name: +ve in-silico MS/MS by CFM-ID for OJEFBZMKKJTKKK-RAXLEYEMSA-N
ID: OJEFBZMKKJTKKK-RAXLEYEMSA-N
Comment: Energy0
Num peaks: 15
55.05422664 4.405966776
57.06987671 1.273222428
95.08552677 1.786043651
97.06479133 1.533596653
119.0855268 3.309632778
121.1011768 8.018569864
123.0804414 1.512848418
135.1168269 3.084445889
137.132477 1.201460514
163.1117415 1.856830908
175.1117415 1.455396868
177.1273916 2.073070667
193.1586917 1.37409655
201.1637771 6.821155853
219.1743418 40.47087467

Name: +ve in-silico MS/MS by CFM-ID for OJEFBZMKKJTKKK-RAXLEYEMSA-N
ID: OJEFBZMKKJTKKK-RAXLEYEMSA-N
Comment: Energy1
Num peaks: 28
39.02292652 4.203870134
41.03857658 3.023281163
53.03857658 1.374873893
55.05422664 9.378942288
57.06987671 3.758783932
65.03857658 1.227921122
67.05422664 1.697461866
69.06987671 1.260239466
79.05422664 1.263634842
81.06987671 2.628227167
83.04914126 2.209573268
91.05422664 3.576558697
93.06987671 2.526598522
95.08552677 2.22832323
119.0855268 3.76587253
121.1011768 4.071662248
123.0804414 1.354850935
135.1168269 4.240543479
137.0960915 1.497266171
137.132477 3.607170458
163.1117415 3.692928839
175.1117415 1.648402017
177.1273916 1.850342279
179.1430416 1.845884502
193.1586917 1.253276623
201.1637771 2.845363897
203.1430416 1.188907608
219.1743418 7.383778265

Name: +ve in-silico MS/MS by CFM-ID for OJEFBZMKKJTKKK-RAXLEYEMSA-N
ID: OJEFBZMKKJTKKK-RAXLEYEMSA-N
Comment: Energy2
Num peaks: 19
39.02292652 5.679557221
41.03857658 2.632696664
51.02292652 2.20442103
53.03857658 4.749612857
55.05422664 23.22349968
57.06987671 2.484661527
65.03857658 5.937777706
67.05422664 6.361100642
69.06987671 2.671734871
79.05422664 4.198141587
81.06987671 3.770056069
93.06987671 2.0387564
95.08552677 2.004671518
107.0855268 1.423454737
119.0855268 1.600503482
121.1011768 2.095701512
135.1168269 2.30420178
137.132477 2.560729277
203.1430416 2.761437965

Name: +ve in-silico MS/MS by CFM-ID for NUWMTBMCSQWPDG-UHFFFAOYSA-N
ID: NUWMTBMCSQWPDG-UHFFFAOYSA-N
Comment: Energy0
Num peaks: 6
149.132477 1.399386574
175.1117415 2.308341947
177.1273916 2.261798753
179.1430416 4.62686351
201.1637771 9.756574758
219.1743418 60.49944706

Name: +ve in-silico MS/MS by CFM-ID for NUWMTBMCSQWPDG-UHFFFAOYSA-N
ID: NUWMTBMCSQWPDG-UHFFFAOYSA-N
Comment: Energy1
Num peaks: 31
41.03857658 1.091825416
55.05422664 2.186059009
57.06987671 1.339096277
81.06987671 1.166139808
83.08552677 1.540347953
111.1168269 0.8911590413
125.132477 1.031924154
131.0855268 0.9221511288
135.0804414 0.7998017158
137.0960915 1.387864848
145.1011768 2.7145681
147.1168269 2.361034453
149.0960915 0.8085492123
149.132477 3.76234681
151.1117415 1.364372289
151.148127 2.287309888
153.1637771 0.831216704
157.1011768 1.994395959
163.1117415 0.8982998879
173.132477 2.459905465
175.1117415 4.655057842
175.148127 1.925901477
177.1273916 3.096658994
177.1637771 1.395016802
179.1430416 3.612085708
187.148127 1.941309063
189.1637771 1.226314892
191.1794272 7.296228666
201.1637771 5.124199247
203.1430416 1.906854235
219.1743418 16.7778718

Name: +ve in-silico MS/MS by CFM-ID for NUWMTBMCSQWPDG-UHFFFAOYSA-N
ID: NUWMTBMCSQWPDG-UHFFFAOYSA-N
Comment: Energy2
Num peaks: 31
39.02292652 1.64580928
41.03857658 2.217767671
51.02292652 1.375520168
53.03857658 3.342465944
55.05422664 7.803981934
57.06987671 2.095364036
65.03857658 8.284721127
67.05422664 3.998474686
69.06987671 1.430704005
79.05422664 0.9706595788
81.06987671 3.691238529
83.08552677 1.870591384
95.08552677 1.906312037
109.1011768 0.9302208192
117.0698767 1.332152818
131.0855268 1.064261262
135.1168269 1.789753379
145.1011768 2.253654048
147.1168269 2.596023075
149.132477 3.024530605
151.1117415 1.320099405
151.148127 1.321187327
153.1637771 2.122864317
173.132477 1.061808941
175.148127 3.778622288
187.148127 0.9283452164
189.1273916 1.074335588
189.1637771 1.688693328
191.1430416 1.298393637
191.1794272 1.526379032
203.1430416 4.094585891

Name: +ve in-silico MS/MS by CFM-ID for CSLBUZGPLRECOR-UHFFFAOYSA-N
ID: CSLBUZGPLRECOR-UHFFFAOYSA-N
Comment: Energy0
Num peaks: 6
193.1223062 0.6565032493
195.1379563 1.441327259
195.1743418 0.6599402621
219.1743418 11.42728185
221.1536063 0.8681615104
237.1849065 75.87725846

Name: +ve in-silico MS/MS by CFM-ID for CSLBUZGPLRECOR-UHFFFAOYSA-N
ID: CSLBUZGPLRECOR-UHFFFAOYSA-N
Comment: Energy1
Num peaks: 17
95.04914126 2.430471678
97.06479133 2.241750227
163.1117415 1.786381748
165.1273916 1.841747997
167.1430416 2.988559114
169.1586917 1.733531026
191.1430416 3.703395263
193.1223062 1.920188568
193.1586917 2.493289494
195.1379563 2.415553542
195.1743418 1.412220063
205.1586917 2.027123306
207.1743418 1.14061042
209.1899918 4.134455326
219.1743418 9.056507521
221.1536063 2.445825686
237.1849065 36.29389239

Name: +ve in-silico MS/MS by CFM-ID for CSLBUZGPLRECOR-UHFFFAOYSA-N
ID: CSLBUZGPLRECOR-UHFFFAOYSA-N
Comment: Energy2
Num peaks: 31
27.02292652 1.063143201
39.02292652 8.219045442
41.00219107 1.177661267
41.03857658 4.876505494
43.05422664 1.340558716
47.04914126 1.285111462
51.02292652 6.827939944
53.03857658 2.606666331
55.05422664 4.849542054
57.0334912 1.09937636
65.03857658 2.094007706
67.05422664 3.7164538
69.06987671 3.960061923
77.03857658 5.176084591
79.05422664 2.798778446
81.06987671 2.335703072
83.08552677 0.9883795254
93.06987671 1.031317402
95.04914126 1.708344439
137.0960915 1.822675852
163.1117415 2.822869713
165.1273916 1.073936508
167.1430416 1.006882875
175.1117415 0.9448218441
191.1430416 1.412914221
193.1586917 2.475334876
195.1379563 1.462180847
203.1430416 1.096971786
211.1692564 0.9674633667
219.1743418 1.294916077
221.1536063 1.97204672

Name: +ve in-silico MS/MS by CFM-ID for JFZZTCKYMWJCGK-UHFFFAOYSA-N
ID: JFZZTCKYMWJCGK-UHFFFAOYSA-N
Comment: Energy0
Num peaks: 6
67.05422664 1.707390536
69.06987671 1.431429702
129.0910061 3.180430738
219.1743418 8.616781609
221.1536063 1.503013131
237.1849065 65.04795074

Name: +ve in-silico MS/MS by CFM-ID for JFZZTCKYMWJCGK-UHFFFAOYSA-N
ID: JFZZTCKYMWJCGK-UHFFFAOYSA-N
Comment: Energy1
Num peaks: 25
39.02292652 1.797015074
41.03857658 1.141960082
53.03857658 2.637991653
55.05422664 1.238139116
57.06987671 1.223150675
67.05422664 4.552234871
69.06987671 1.109599262
105.0698767 1.229111963
107.0855268 3.788007607
109.0647913 3.606893555
111.0804414 5.063113719
111.1168269 1.83293197
113.0960915 3.085284355
115.1117415 1.672782382
123.0804414 2.539121794
125.0960915 4.853327513
127.075356 3.411248899
129.0910061 7.775743611
129.1273916 1.401426507
153.1273916 0.9962084443
165.0910061 1.354267622
193.1223062 2.758640092
195.1379563 1.597478084
219.1743418 7.633856061
237.1849065 11.81040853

Name: +ve in-silico MS/MS by CFM-ID for JFZZTCKYMWJCGK-UHFFFAOYSA-N
ID: JFZZTCKYMWJCGK-UHFFFAOYSA-N
Comment: Energy2
Num peaks: 28
39.02292652 5.023471069
41.03857658 5.586312601
43.05422664 1.343773671
51.02292652 4.238472669
53.03857658 5.944613642
55.05422664 7.518529912
57.06987671 2.86080461
59.08552677 1.185455759
65.03857658 1.474052656
67.01784114 1.835347794
67.05422664 7.568660509
69.06987671 3.915253473
73.10117684 1.802009043
91.05422664 3.178523117
97.10117684 1.301403737
105.0698767 4.16471452
107.0855268 1.778306109
109.0647913 2.527322217
109.1011768 1.45928768
111.1168269 2.004094736
179.1066561 1.229937142
195.1379563 1.645337998
197.1536063 1.283375835
203.1430416 2.232837571
207.1379563 1.30048091
209.1536063 1.757726841
211.1692564 1.247352221
221.1536063 2.775775396

Name: +ve in-silico MS/MS by CFM-ID for GIHNTRQPEMKFKO-RTTFEGKLSA-N
ID: GIHNTRQPEMKFKO-RTTFEGKLSA-N
Comment: Energy0
Num peaks: 6
15.02292652 0.0227096489
185.132477 0.1170079245
187.1117415 0.00522861496
201.1637771 12.958691
203.1430416 0.8643138714
219.1743418 86.03204894

Name: +ve in-silico MS/MS by CFM-ID for GIHNTRQPEMKFKO-RTTFEGKLSA-N
ID: GIHNTRQPEMKFKO-RTTFEGKLSA-N
Comment: Energy1
Num peaks: 6
15.02292652 0.07613851307
185.132477 1.029784987
187.1117415 0.05350612249
201.1637771 19.73803737
203.1430416 2.405000691
219.1743418 76.69753232

Name: +ve in-silico MS/MS by CFM-ID for GIHNTRQPEMKFKO-RTTFEGKLSA-N
ID: GIHNTRQPEMKFKO-RTTFEGKLSA-N
Comment: Energy2
Num peaks: 6
15.02292652 0.2799735095
185.132477 29.75790858
187.1117415 5.914689094
201.1637771 45.49798043
203.1430416 11.17561937
219.1743418 7.373829021

Name: +ve in-silico MS/MS by CFM-ID for MMMUNNUIKCPGAL-RTTFEGKLSA-N
ID: MMMUNNUIKCPGAL-RTTFEGKLSA-N
Comment: Energy0
Num peaks: 6
187.148127 0.1156384007
203.1794272 10.87293934
205.1950772 4.210763459
219.1743418 0.3102190168
221.1536063 0.8553232363
237.1849065 83.40957297

Name: +ve in-silico MS/MS by CFM-ID for MMMUNNUIKCPGAL-RTTFEGKLSA-N
ID: MMMUNNUIKCPGAL-RTTFEGKLSA-N
Comment: Energy1
Num peaks: 6
187.148127 1.396913799
203.1794272 32.96278191
205.1950772 9.681167701
219.1743418 2.574547317
221.1536063 1.686699152
237.1849065 50.473205

Name: +ve in-silico MS/MS by CFM-ID for MMMUNNUIKCPGAL-RTTFEGKLSA-N
ID: MMMUNNUIKCPGAL-RTTFEGKLSA-N
Comment: Energy2
Num peaks: 6
187.148127 25.60605363
189.1637771 14.52474682
203.1794272 21.76911763
205.1950772 13.96860781
221.1536063 6.372992102
237.1849065 4.623824566

Name: +ve in-silico MS/MS by CFM-ID for YALFFHSIVPCNLF-UHFFFAOYSA-N
ID: YALFFHSIVPCNLF-UHFFFAOYSA-N
Comment: Energy0
Num peaks: 8
175.148127 1.809345175
179.1430416 1.734241076
197.1536063 2.18323595
201.1637771 3.314537541
203.1430416 1.832149607
219.1743418 36.29002263
221.1536063 1.923988947
237.1849065 31.78840802

Name: +ve in-silico MS/MS by CFM-ID for YALFFHSIVPCNLF-UHFFFAOYSA-N
ID: YALFFHSIVPCNLF-UHFFFAOYSA-N
Comment: Energy1
Num peaks: 31
43.01784114 1.018349455
55.05422664 2.768609795
67.05422664 1.743826392
69.06987671 1.399729415
81.06987671 2.479346463
83.08552677 2.265607943
95.08552677 1.370723484
135.0804414 1.256793351
155.1066561 1.353519991
163.1117415 1.134605717
167.1066561 1.004976265
169.1223062 1.439601638
175.1117415 2.272107702
175.148127 1.105845049
177.1273916 3.008143304
177.1637771 1.807185473
179.1430416 4.315936653
181.1223062 1.013332813
185.1899918 1.357593971
191.1430416 1.143983716
193.1223062 2.039788103
193.1586917 1.725923292
195.1379563 1.154397749
195.1743418 1.721382256
197.1536063 1.350025967
201.1637771 4.215687211
203.1430416 1.612306002
209.1899918 1.133679757
219.1743418 15.62184696
221.1536063 1.051067988
237.1849065 10.00230163

Name: +ve in-silico MS/MS by CFM-ID for YALFFHSIVPCNLF-UHFFFAOYSA-N
ID: YALFFHSIVPCNLF-UHFFFAOYSA-N
Comment: Energy2
Num peaks: 31
39.02292652 2.92194531
41.03857658 1.010149281
51.02292652 5.31847328
53.03857658 3.463896169
55.05422664 3.151093146
57.06987671 1.390622444
65.03857658 8.832921984
67.05422664 6.085303461
69.06987671 2.015103001
73.10117684 1.104922618
79.05422664 3.980225365
81.06987671 4.908298173
83.08552677 1.876834007
93.06987671 2.649884596
95.08552677 3.51554112
99.1168269 1.060380285
101.132477 1.018249663
135.0804414 1.223825497
137.0960915 1.330496102
149.0960915 1.540035306
151.1117415 1.973593663
153.1273916 1.446694532
159.1168269 0.9960396631
163.1117415 1.000325794
175.148127 1.144897928
179.1430416 0.9579731592
191.1430416 1.659522642
201.1637771 1.212072537
203.1430416 4.719566465
219.1743418 1.241051545
221.1536063 1.847792786

Name: +ve in-silico MS/MS by CFM-ID for TZZOUTYFTVJIFX-UHFFFAOYSA-N
ID: TZZOUTYFTVJIFX-UHFFFAOYSA-N
Comment: Energy0
Num peaks: 7
55.05422664 3.347791769
83.04914126 2.718906015
135.1168269 2.421991452
153.1273916 2.464034446
201.1637771 3.227178756
219.1743418 35.65303586
237.1849065 31.19728073

Name: +ve in-silico MS/MS by CFM-ID for TZZOUTYFTVJIFX-UHFFFAOYSA-N
ID: TZZOUTYFTVJIFX-UHFFFAOYSA-N
Comment: Energy1
Num peaks: 22
39.02292652 4.342459149
41.03857658 3.24383291
55.05422664 7.286441597
57.06987671 3.99501431
65.03857658 2.106848121
83.04914126 7.057274103
97.06479133 1.42982986
119.0855268 2.349437704
121.1011768 2.799644849
133.1011768 1.570099557
135.1168269 4.865890887
137.0960915 1.579839196
137.132477 2.037606716
139.1117415 2.214118687
153.1273916 5.339211176
163.1117415 2.043148702
175.1117415 1.631497275
179.1430416 1.459464374
181.1223062 1.576450848
201.1637771 2.865597112
219.1743418 10.65926015
237.1849065 7.618869842

Name: +ve in-silico MS/MS by CFM-ID for TZZOUTYFTVJIFX-UHFFFAOYSA-N
ID: TZZOUTYFTVJIFX-UHFFFAOYSA-N
Comment: Energy2
Num peaks: 26
39.02292652 2.651390695
41.03857658 2.330645032
55.05422664 21.45998025
57.06987671 3.488849294
65.03857658 2.562049177
67.01784114 1.448925154
79.05422664 1.661818266
81.06987671 2.339776825
83.04914126 2.425511909
83.08552677 1.217196563
93.06987671 2.070317328
95.08552677 3.426744165
109.1011768 2.468112973
119.0855268 2.848840915
121.1011768 3.332029428
123.0804414 1.074122455
123.1168269 1.756139673
133.1011768 2.60284008
135.1168269 6.232767684
137.0960915 1.507377309
137.132477 2.686836255
139.1117415 1.024627241
153.1273916 3.245819385
161.0960915 1.538207443
163.1117415 1.30627071
203.1430416 1.524912315

Name: +ve in-silico MS/MS by CFM-ID for YFOIGZMLDYUPOI-WZUFQYTHSA-N
ID: YFOIGZMLDYUPOI-WZUFQYTHSA-N
Comment: Energy0
Num peaks: 15
55.01784114 1.605063027
57.0334912 3.24946138
69.0334912 1.561736524
83.04914126 1.432473847
97.06479133 1.328810782
121.1011768 1.478427115
135.1168269 1.687611933
149.132477 1.554687403
161.132477 3.162193354
163.148127 2.924876368
187.148127 1.688239309
189.1637771 3.315975536
191.1794272 2.094901393
201.1637771 6.216594296
219.1743418 47.81164731

Name: +ve in-silico MS/MS by CFM-ID for YFOIGZMLDYUPOI-WZUFQYTHSA-N
ID: YFOIGZMLDYUPOI-WZUFQYTHSA-N
Comment: Energy1
Num peaks: 31
39.02292652 1.084312986
41.03857658 1.049793293
53.00219107 3.003584355
53.03857658 1.025764362
55.01784114 1.402310669
65.03857658 1.048612928
67.05422664 2.11151251
69.0334912 4.179819216
69.06987671 1.311521983
83.04914126 3.241105265
93.06987671 1.459589069
95.08552677 1.400884699
97.06479133 2.166708076
117.0698767 2.890512945
119.0855268 2.06567149
121.1011768 2.266142012
131.0855268 3.209159626
133.1011768 1.78495501
135.1168269 4.935536386
137.132477 1.031032942
145.1011768 1.400277604
149.132477 3.677403834
159.1168269 1.440864867
161.132477 6.136502163
163.148127 2.355955974
165.1637771 1.883020173
189.1637771 1.671068928
191.1794272 2.225709633
201.1637771 3.415859971
203.1430416 1.555671694
219.1743418 10.41794899

Name: +ve in-silico MS/MS by CFM-ID for YFOIGZMLDYUPOI-WZUFQYTHSA-N
ID: YFOIGZMLDYUPOI-WZUFQYTHSA-N
Comment: Energy2
Num peaks: 30
39.02292652 4.625847324
41.03857658 2.431610804
49.00727645 1.228204608
51.02292652 3.988544958
53.00219107 1.929842322
53.03857658 8.790689653
55.01784114 1.884418293
55.05422664 3.095896922
57.0334912 1.088910279
65.03857658 3.587169685
67.05422664 7.101631724
69.0334912 3.230488325
69.06987671 4.263862555
71.08552677 1.305454965
79.05422664 1.191454252
91.05422664 2.524185548
93.06987671 2.631469075
95.08552677 3.566725552
97.10117684 1.615042458
109.1011768 0.990497559
119.0855268 2.368040176
121.1011768 2.148559984
131.0855268 2.235970086
133.1011768 1.320420545
135.1168269 3.717516683
151.1117415 1.424400741
189.1273916 0.868690989
191.1430416 1.505843818
193.1586917 1.403335495
203.1430416 2.541369557

Name: +ve in-silico MS/MS by CFM-ID for KKQDNHZABGRCAS-UHFFFAOYSA-N
ID: KKQDNHZABGRCAS-UHFFFAOYSA-N
Comment: Energy0
Num peaks: 6
43.05422664 0.5202912832
71.08552677 0.4858981908
177.1273916 0.5944143546
201.1637771 11.91812323
203.1430416 1.351033236
219.1743418 79.28705875

Name: +ve in-silico MS/MS by CFM-ID for KKQDNHZABGRCAS-UHFFFAOYSA-N
ID: KKQDNHZABGRCAS-UHFFFAOYSA-N
Comment: Energy1
Num peaks: 10
43.05422664 1.821366116
57.06987671 1.604046919
71.08552677 1.64043091
85.10117684 1.603017343
135.0804414 1.537848712
149.0960915 1.478518332
177.1273916 1.747265313
201.1637771 13.68453142
203.1430416 2.524992511
219.1743418 53.67204104

Name: +ve in-silico MS/MS by CFM-ID for KKQDNHZABGRCAS-UHFFFAOYSA-N
ID: KKQDNHZABGRCAS-UHFFFAOYSA-N
Comment: Energy2
Num peaks: 31
39.02292652 3.545580706
41.03857658 4.745181558
43.05422664 4.861172492
49.00727645 2.646955806
51.02292652 1.446317812
53.03857658 1.513056023
55.05422664 6.782423672
57.06987671 3.342702999
65.03857658 2.909207085
67.05422664 3.089168393
69.06987671 3.928639463
71.08552677 1.754472165
81.06987671 1.902159273
83.08552677 1.638906221
85.10117684 1.734722583
97.06479133 1.232384359
109.0647913 1.528347201
115.0542266 1.555081557
117.0698767 1.383418113
131.0855268 1.392249721
133.0647913 2.300247865
143.0855268 1.632421765
145.1011768 1.251393069
147.0804414 1.302769036
157.1011768 1.614110431
159.1168269 2.34688036
161.132477 2.469026055
173.132477 1.669901034
185.132477 5.774180258
201.1637771 1.996886
203.1430416 4.378461069

Name: +ve in-silico MS/MS by CFM-ID for CTFSUCDHRVDRKG-UHFFFAOYSA-N
ID: CTFSUCDHRVDRKG-UHFFFAOYSA-N
Comment: Energy0
Num peaks: 6
175.1117415 2.233587089
177.1273916 5.254083169
191.1794272 0.9543926861
201.1637771 10.57020905
203.1430416 1.418335051
219.1743418 71.75566941

Name: +ve in-silico MS/MS by CFM-ID for CTFSUCDHRVDRKG-UHFFFAOYSA-N
ID: CTFSUCDHRVDRKG-UHFFFAOYSA-N
Comment: Energy1
Num peaks: 18
43.05422664 1.235140507
67.01784114 1.614624835
69.0334912 1.899050784
145.1011768 1.246964223
147.1168269 2.902826944
149.132477 3.801647188
151.148127 4.369172273
173.132477 1.261333246
175.1117415 3.398986868
175.148127 1.505545372
177.1273916 5.023896924
177.1637771 2.096633304
187.148127 1.541792299
189.1637771 1.559171719
191.1794272 11.08663067
201.1637771 6.530713161
203.1430416 1.54213271
219.1743418 28.04838436

Name: +ve in-silico MS/MS by CFM-ID for CTFSUCDHRVDRKG-UHFFFAOYSA-N
ID: CTFSUCDHRVDRKG-UHFFFAOYSA-N
Comment: Energy2
Num peaks: 31
39.02292652 1.942820575
41.00219107 1.109972144
55.05422664 6.588898371
57.06987671 3.414285391
65.03857658 3.732864735
67.05422664 5.388064804
69.06987671 3.413140736
81.06987671 1.460174601
83.08552677 3.621435888
85.10117684 2.595659909
91.05422664 2.071099091
93.06987671 2.143394568
95.08552677 1.131520768
105.0698767 2.857536066
107.0855268 2.623472171
119.0855268 1.494431727
121.1011768 2.643914382
131.0855268 1.901950166
133.1011768 2.76817759
135.1168269 2.044372851
145.1011768 1.656741739
147.1168269 1.664164589
149.132477 2.225094439
151.148127 2.925110855
161.132477 1.587341387
173.132477 1.048773211
175.148127 2.47363262
185.132477 3.436997312
191.1794272 1.741918349
201.1637771 1.448997679
203.1430416 3.60214787

Name: +ve in-silico MS/MS by CFM-ID for SHEUEEZGXLCROM-YHYXMXQVSA-N
ID: SHEUEEZGXLCROM-YHYXMXQVSA-N
Comment: Energy0
Num peaks: 9
55.01784114 1.745450184
57.0334912 3.530384852
135.1168269 1.858372043
161.132477 3.493658784
163.148127 3.147130419
189.1637771 3.550708976
191.1794272 2.216691585
201.1637771 6.771306021
219.1743418 53.72774029

Name: +ve in-silico MS/MS by CFM-ID for SHEUEEZGXLCROM-YHYXMXQVSA-N
ID: SHEUEEZGXLCROM-YHYXMXQVSA-N
Comment: Energy1
Num peaks: 19
55.01784114 1.757727992
69.0334912 4.940494454
83.04914126 3.942417968
97.06479133 2.6492204
117.0698767 3.808321641
119.0855268 3.014522301
121.1011768 3.10914255
131.0855268 3.806249431
133.1011768 2.768453302
135.1168269 6.55808232
145.1011768 2.15122143
149.132477 5.315607573
161.132477 7.999314636
163.148127 2.823799052
165.1637771 2.264536201
189.1637771 2.108239696
191.1794272 2.478849278
201.1637771 4.548101487
219.1743418 14.25175486

Name: +ve in-silico MS/MS by CFM-ID for SHEUEEZGXLCROM-YHYXMXQVSA-N
ID: SHEUEEZGXLCROM-YHYXMXQVSA-N
Comment: Energy2
Num peaks: 20
39.02292652 5.198376238
41.03857658 3.364855833
53.03857658 5.169981607
55.01784114 2.636860622
55.05422664 2.69653759
57.0334912 1.495597713
65.03857658 1.410090147
67.05422664 2.698334894
69.0334912 3.321829244
105.0698767 2.737356226
117.0698767 2.699424275
119.0855268 9.345787185
121.1011768 6.458703171
131.0855268 4.324911327
133.1011768 7.521404095
135.1168269 6.549658987
145.1011768 3.547386704
147.1168269 3.373442104
149.132477 3.586872807
203.1430416 2.258247792

Name: +ve in-silico MS/MS by CFM-ID for XOCANRBEOZQNAQ-UHFFFAOYSA-N
ID: XOCANRBEOZQNAQ-UHFFFAOYSA-N
Comment: Energy0
Num peaks: 15
55.05422664 4.522822023
57.06987671 1.481997841
83.04914126 2.863530122
93.06987671 1.888256979
95.08552677 1.34008867
121.1011768 2.501884124
125.0960915 1.615397471
135.1168269 4.182782286
163.1117415 1.73974863
175.1117415 1.556909551
177.1273916 2.197462119
193.1586917 1.475108476
201.1637771 7.425124012
203.1430416 1.354930677
219.1743418 43.86255431

Name: +ve in-silico MS/MS by CFM-ID for XOCANRBEOZQNAQ-UHFFFAOYSA-N
ID: XOCANRBEOZQNAQ-UHFFFAOYSA-N
Comment: Energy1
Num peaks: 30
39.02292652 3.664569758
41.03857658 2.909602122
51.02292652 1.225799211
55.05422664 8.064817363
57.06987671 3.716626912
65.03857658 3.067643925
67.05422664 1.663471401
79.05422664 3.196967107
81.06987671 2.199009058
83.04914126 5.64945022
91.05422664 2.257387874
93.06987671 2.138199851
95.08552677 1.280575378
117.0698767 2.052708753
119.0855268 2.575002898
121.0647913 1.024402756
121.1011768 3.408166227
125.0960915 1.257915494
135.1168269 6.074359326
137.0960915 1.065468459
137.132477 2.019485501
139.1117415 1.224610417
163.1117415 3.358602416
175.1117415 1.488728455
177.1273916 1.611553938
179.1430416 1.66626402
193.1586917 1.094093803
201.1637771 2.497736537
203.1430416 1.121258833
219.1743418 6.108095392

Name: +ve in-silico MS/MS by CFM-ID for XOCANRBEOZQNAQ-UHFFFAOYSA-N
ID: XOCANRBEOZQNAQ-UHFFFAOYSA-N
Comment: Energy2
Num peaks: 25
39.02292652 2.426105024
41.03857658 2.580135093
51.02292652 4.257703376
53.03857658 2.57445504
55.05422664 23.96779841
57.06987671 2.95116439
65.03857658 5.291680081
67.05422664 2.310568915
69.06987671 2.269612602
77.03857658 1.606982954
79.05422664 3.575796269
81.0334912 1.381520097
81.06987671 2.226359176
83.04914126 2.387602579
93.06987671 1.732905731
117.0698767 2.134167927
119.0855268 3.888531142
121.1011768 1.196992048
133.1011768 2.264283837
135.1168269 1.811671077
137.132477 1.618685916
145.1011768 1.273547892
161.0960915 1.40703636
193.1586917 1.379060912
203.1430416 2.670941434

Name: +ve in-silico MS/MS by CFM-ID for KUFXJZXMWHNCEH-UHFFFAOYSA-N
ID: KUFXJZXMWHNCEH-UHFFFAOYSA-N
Comment: Energy0
Num peaks: 15
81.06987671 0.9675872349
83.08552677 2.005922099
135.1168269 1.157867936
137.0960915 1.967549982
151.1117415 1.355423117
161.132477 1.119518616
163.148127 1.44807792
175.1117415 1.857554393
177.1273916 1.698014076
179.1430416 3.926606504
191.1430416 1.546178969
193.1586917 1.961872502
201.1637771 8.223695547
203.1430416 1.131877777
219.1743418 49.83102381

Name: +ve in-silico MS/MS by CFM-ID for KUFXJZXMWHNCEH-UHFFFAOYSA-N
ID: KUFXJZXMWHNCEH-UHFFFAOYSA-N
Comment: Energy1
Num peaks: 31
55.05422664 2.526529069
67.05422664 1.371118183
69.06987671 1.191961192
81.0334912 1.476687151
81.06987671 2.403573528
83.08552677 2.893023854
131.0855268 1.505932538
133.1011768 1.831388946
135.0804414 1.996742561
135.1168269 1.996891707
137.0960915 2.651302068
147.1168269 1.875261964
149.0960915 1.814185909
151.1117415 2.222757677
151.148127 1.07556975
157.1011768 0.9557811452
159.1168269 3.684850324
161.132477 2.477104697
163.1117415 1.822813816
163.148127 3.86200506
165.1637771 1.337127419
173.132477 0.9655353825
175.1117415 3.064163014
175.148127 1.147808237
177.1273916 1.743835071
179.1430416 2.391057847
187.148127 1.093362384
191.1794272 6.91160988
201.1637771 3.048263968
203.1430416 1.586813017
219.1743418 9.50814268

Name: +ve in-silico MS/MS by CFM-ID for KUFXJZXMWHNCEH-UHFFFAOYSA-N
ID: KUFXJZXMWHNCEH-UHFFFAOYSA-N
Comment: Energy2
Num peaks: 31
51.02292652 1.775746115
53.03857658 2.125361979
55.05422664 2.963481818
65.03857658 7.496535716
67.05422664 5.40763773
69.06987671 1.191233292
79.05422664 1.274946365
81.06987671 3.821473631
83.08552677 2.219788209
91.05422664 1.214882335
93.06987671 4.334883646
95.08552677 1.992255945
109.1011768 1.293418496
117.0698767 1.103364428
119.0855268 1.202748569
131.0855268 1.482642145
135.1168269 2.806300126
137.0960915 1.867491898
137.132477 1.442996384
145.1011768 1.873274786
151.1117415 2.853212363
159.1168269 2.991558331
161.0960915 1.572838492
161.132477 3.311491563
163.148127 3.82672921
165.1637771 2.02084622
175.148127 1.062919767
189.1273916 1.312748367
189.1637771 1.33786122
191.1430416 1.384007909
203.1430416 2.542016637

Name: +ve in-silico MS/MS by CFM-ID for JIJQKFPGBBEJNF-UHFFFAOYSA-N
ID: JIJQKFPGBBEJNF-UHFFFAOYSA-N
Comment: Energy0
Num peaks: 16
53.03857658 0.9421357031
55.05422664 3.800765601
57.06987671 1.36321298
83.04914126 2.884203034
91.05422664 0.9167191631
93.06987671 1.898609704
95.08552677 1.354778395
121.1011768 2.519047173
125.0960915 1.626860927
135.1168269 4.238898763
163.1117415 1.603457372
175.1117415 1.610403397
177.1273916 2.268994054
201.1637771 7.477392196
203.1430416 1.785264048
219.1743418 44.29469158

Name: +ve in-silico MS/MS by CFM-ID for JIJQKFPGBBEJNF-UHFFFAOYSA-N
ID: JIJQKFPGBBEJNF-UHFFFAOYSA-N
Comment: Energy1
Num peaks: 29
39.02292652 3.673594655
41.03857658 2.921101283
51.02292652 1.194071185
53.03857658 1.396103622
55.05422664 7.829639791
57.06987671 3.511905166
65.03857658 3.016473083
67.05422664 1.693477856
79.05422664 3.312214795
81.06987671 2.144299386
83.04914126 5.671709333
91.05422664 2.236096402
93.06987671 2.133309563
95.08552677 1.374562434
117.0698767 2.137437157
119.0855268 2.250125639
121.1011768 3.42067202
125.0960915 1.262886706
135.1168269 6.229929458
137.0960915 1.069706199
137.132477 2.026824409
139.1117415 1.229364061
163.1117415 3.139894594
175.1117415 1.867400918
177.1273916 1.906431487
179.1430416 1.627978407
201.1637771 2.507617545
203.1430416 1.62008668
219.1743418 6.14518468

Name: +ve in-silico MS/MS by CFM-ID for JIJQKFPGBBEJNF-UHFFFAOYSA-N
ID: JIJQKFPGBBEJNF-UHFFFAOYSA-N
Comment: Energy2
Num peaks: 23
39.02292652 2.243238511
41.03857658 2.574208983
51.02292652 5.305940752
53.03857658 3.558571539
55.05422664 24.68520633
57.06987671 3.049947646
65.03857658 6.055981572
67.05422664 3.031172661
69.06987671 2.307986947
77.03857658 1.464710904
79.05422664 3.757457982
81.0334912 1.356411992
81.06987671 1.991374568
83.04914126 2.343413017
83.08552677 1.218696807
93.06987671 1.693749269
95.08552677 1.356044727
117.0698767 1.84096795
119.0855268 3.163319823
135.1168269 1.877668824
137.132477 1.589467795
161.0960915 1.386741898
203.1430416 2.966706847

Name: +ve in-silico MS/MS by CFM-ID for VMUNAKQXJLHODT-VAWYXSNFSA-N
ID: VMUNAKQXJLHODT-VAWYXSNFSA-N
Comment: Energy0
Num peaks: 11
43.01784114 1.38966463
43.05422664 0.7296271209
57.06987671 0.719751414
71.08552677 0.705061099
153.1637771 2.584394907
155.1794272 2.014148928
165.1637771 1.464723823
167.1794272 4.479250409
169.1950772 2.165650522
179.1794272 14.87896892
197.1899918 49.2236757

Name: +ve in-silico MS/MS by CFM-ID for VMUNAKQXJLHODT-VAWYXSNFSA-N
ID: VMUNAKQXJLHODT-VAWYXSNFSA-N
Comment: Energy1
Num peaks: 31
39.02292652 1.554278222
41.03857658 2.102135379
43.05422664 2.87540723
53.03857658 1.495946561
55.01784114 2.115644519
55.05422664 1.935198665
57.06987671 2.678342376
67.05422664 1.394966742
69.0334912 1.559111772
69.06987671 1.643257263
71.08552677 2.520900732
83.04914126 1.495508309
83.08552677 1.416279806
85.10117684 2.320210745
97.06479133 1.38821422
97.10117684 1.392969895
99.1168269 2.252710046
109.1011768 1.366344302
111.0804414 1.337344659
113.132477 2.113423463
123.1168269 1.418044854
127.148127 1.929911193
137.132477 1.468284068
139.1117415 1.380718402
141.1637771 1.573807864
153.1273916 1.488376301
153.1637771 3.07756388
167.1794272 1.824928731
169.1950772 1.50462652
179.1794272 7.554319938
197.1899918 13.00445537

Name: +ve in-silico MS/MS by CFM-ID for VMUNAKQXJLHODT-VAWYXSNFSA-N
ID: VMUNAKQXJLHODT-VAWYXSNFSA-N
Comment: Energy2
Num peaks: 30
25.00727645 0.8821023348
39.02292652 4.577525043
41.03857658 9.287244883
43.01784114 0.8092204423
43.05422664 9.040377196
53.03857658 3.247229524
55.01784114 2.827996756
55.05422664 5.951004198
57.06987671 5.89112279
67.05422664 2.2837485
69.0334912 1.186043067
69.06987671 3.212070489
71.08552677 3.790898838
81.06987671 1.609017908
83.04914126 0.8091288568
83.08552677 1.941916475
85.10117684 2.278787402
95.08552677 1.466061228
97.10117684 1.551348319
99.1168269 1.795807137
109.1011768 1.95056435
111.1168269 0.916487965
113.132477 1.384633818
123.1168269 2.904236201
125.132477 1.711014802
137.132477 1.584004675
139.148127 1.711014802
151.148127 1.016522392
165.1637771 1.391797369
169.1950772 1.284209383

Name: +ve in-silico MS/MS by CFM-ID for VCKNBYBUMOAFMV-MDZDMXLPSA-N
ID: VCKNBYBUMOAFMV-MDZDMXLPSA-N
Comment: Energy0
Num peaks: 6
159.1168269 1.869705979
177.1273916 6.095217799
179.1430416 3.834829148
201.1637771 13.87017365
219.1743418 38.71173003
237.1849065 22.05861451

Name: +ve in-silico MS/MS by CFM-ID for VCKNBYBUMOAFMV-MDZDMXLPSA-N
ID: VCKNBYBUMOAFMV-MDZDMXLPSA-N
Comment: Energy1
Num peaks: 16
39.02292652 1.460719517
57.0334912 1.957889514
59.04914126 0.8051697142
61.06479133 1.473442623
159.1168269 6.225589111
161.132477 1.75776343
163.148127 1.321929246
177.1273916 6.853032436
179.1430416 2.808630614
181.1586917 1.519122032
187.148127 1.103966013
189.1637771 0.8497822707
201.1637771 17.2674782
203.1430416 1.791845839
219.1743418 25.62133641
237.1849065 7.8922467

Name: +ve in-silico MS/MS by CFM-ID for VCKNBYBUMOAFMV-MDZDMXLPSA-N
ID: VCKNBYBUMOAFMV-MDZDMXLPSA-N
Comment: Energy2
Num peaks: 31
39.02292652 1.471726534
41.03857658 1.806342421
55.05422664 1.598511286
65.03857658 1.180903338
69.0334912 1.442410903
71.04914126 1.328380976
81.0334912 1.447710037
83.04914126 1.184947393
105.0698767 1.51607317
107.0855268 1.419170387
119.0855268 2.372055818
133.1011768 1.967114716
137.0960915 1.476100806
139.1117415 1.142727107
147.1168269 3.3202699
149.0960915 1.545408862
151.1117415 1.608897729
151.148127 1.162731412
159.1168269 3.331489812
161.132477 5.76013078
163.1117415 1.816026838
175.148127 1.929540911
177.1273916 1.80271643
187.148127 2.848115827
189.1273916 1.873212483
189.1637771 1.332111925
191.1430416 2.66369073
193.1586917 1.60993936
201.1637771 7.01132432
203.1430416 7.412962619
219.1743418 3.584069572

Name: +ve in-silico MS/MS by CFM-ID for HYQNKKAJVPMBDR-UHFFFAOYSA-N
ID: HYQNKKAJVPMBDR-UHFFFAOYSA-N
Comment: Energy0
Num peaks: 16
55.05422664 1.42256732
69.06987671 2.315591417
107.0855268 1.01993847
109.0647913 1.013141694
109.1011768 2.745186694
111.0804414 0.9508159578
111.1168269 0.9876704334
127.1117415 2.625653947
175.1117415 1.144086357
177.1273916 0.9418936072
193.1223062 2.43991205
195.1379563 2.637395899
201.1637771 2.912178939
219.1743418 30.58978963
221.1536063 1.131223394
237.1849065 25.36178861

Name: +ve in-silico MS/MS by CFM-ID for HYQNKKAJVPMBDR-UHFFFAOYSA-N
ID: HYQNKKAJVPMBDR-UHFFFAOYSA-N
Comment: Energy1
Num peaks: 31
39.02292652 1.929380902
53.03857658 1.295987626
55.05422664 4.352952378
57.06987671 1.180626567
65.03857658 1.382220676
67.05422664 1.708203153
69.0334912 1.061364438
69.06987671 6.245382553
83.08552677 2.295957413
107.0491413 2.064095716
107.0855268 1.176236286
109.0647913 1.759012184
109.1011768 2.638811116
111.0804414 3.762322678
127.1117415 1.279526937
135.0804414 1.60703026
137.0960915 1.022275573
149.0960915 1.886375814
151.1117415 1.065026041
153.0910061 1.162738387
163.1117415 2.108562529
167.1066561 1.118319504
175.1117415 1.548007065
179.1430416 1.192427363
181.1223062 1.756049808
193.1223062 1.595906935
195.1379563 1.164623061
197.1536063 1.133336508
201.1637771 2.483678088
219.1743418 7.927263086
237.1849065 5.116531569

Name: +ve in-silico MS/MS by CFM-ID for HYQNKKAJVPMBDR-UHFFFAOYSA-N
ID: HYQNKKAJVPMBDR-UHFFFAOYSA-N
Comment: Energy2
Num peaks: 31
39.02292652 3.012224753
41.03857658 1.402659762
49.00727645 1.146735167
51.02292652 2.621210292
53.03857658 5.372597245
55.05422664 6.86122595
57.06987671 1.258494055
65.03857658 4.870769209
67.05422664 6.216712007
69.0334912 1.620927878
69.06987671 5.739362537
71.08552677 1.15003127
79.05422664 1.199406982
83.08552677 1.088665811
105.0698767 0.8880784768
107.0855268 2.470365827
109.1011768 1.832309978
111.1168269 1.247796138
119.0855268 1.435258026
121.1011768 1.195192738
123.1168269 1.266340385
125.132477 1.400696837
133.0647913 1.588531833
135.0804414 2.12692358
137.0960915 0.9137385057
149.0960915 2.187098833
151.1117415 0.9231944774
161.0960915 1.969014981
163.1117415 2.088057515
203.1430416 2.640026956
221.1536063 1.310709654

Name: +ve in-silico MS/MS by CFM-ID for WODKSVNXBYBTQC-CMDGGOBGSA-N
ID: WODKSVNXBYBTQC-CMDGGOBGSA-N
Comment: Energy0
Num peaks: 21
43.01784114 1.834683682
57.06987671 1.12740716
61.02840582 3.142545213
69.06987671 0.8777889582
71.08552677 1.039435041
99.04405588 1.424310044
101.0597059 1.115364908
123.1168269 1.168655647
133.1011768 1.680108625
135.1168269 4.838988419
137.132477 2.955273822
149.132477 0.9159894092
151.148127 0.9642679096
175.148127 2.967038751
177.1637771 15.05338558
195.1379563 1.153771361
195.1743418 10.68330055
211.1692564 0.8107768838
219.1743418 1.26027851
221.1536063 0.826539542
237.1849065 24.27311588

Name: +ve in-silico MS/MS by CFM-ID for WODKSVNXBYBTQC-CMDGGOBGSA-N
ID: WODKSVNXBYBTQC-CMDGGOBGSA-N
Comment: Energy1
Num peaks: 31
41.03857658 2.213649392
43.01784114 1.133270744
43.05422664 0.8830994994
51.02292652 1.666988813
53.03857658 2.149242351
55.05422664 1.928877198
57.06987671 1.500289964
61.02840582 2.428845795
65.03857658 1.712694737
67.05422664 2.222417748
69.06987671 1.540531375
71.08552677 1.412358347
83.08552677 0.9347696618
85.10117684 0.918804337
99.04405588 1.516352766
107.0855268 1.277273284
109.1011768 0.8065599519
113.132477 1.107704525
121.1011768 2.117198639
123.1168269 2.123095887
133.1011768 5.497808031
135.1168269 6.544763145
137.132477 3.877173166
149.132477 0.9821146709
151.148127 1.211929294
161.132477 1.194499133
175.148127 3.257078944
177.1637771 17.93494562
193.1223062 1.124492816
195.1743418 4.542920589
237.1849065 2.179600991

Name: +ve in-silico MS/MS by CFM-ID for WODKSVNXBYBTQC-CMDGGOBGSA-N
ID: WODKSVNXBYBTQC-CMDGGOBGSA-N
Comment: Energy2
Num peaks: 31
39.02292652 1.719706376
41.03857658 3.779375861
43.01784114 1.610135817
43.05422664 1.458255262
51.02292652 2.804776614
53.03857658 2.136847644
55.05422664 6.42542055
57.06987671 1.936336967
65.03857658 3.154860694
67.05422664 3.35797005
69.06987671 2.448505829
71.08552677 1.453193973
79.05422664 1.640211296
81.06987671 2.243479236
83.08552677 2.168713488
85.10117684 1.135174739
93.06987671 1.90364544
119.0855268 1.35806223
121.1011768 1.650325732
123.1168269 3.158428203
133.1011768 1.711883583
135.1168269 3.127681977
137.132477 1.843854574
139.1117415 1.580083943
147.1168269 1.300791998
149.132477 2.562220389
151.148127 1.648795238
177.1637771 2.34564507
193.1223062 1.151182312
207.1379563 1.384432656
221.1536063 2.297243573

Name: +ve in-silico MS/MS by CFM-ID for QRMPRVXWPCLVNI-UHFFFAOYSA-N
ID: QRMPRVXWPCLVNI-UHFFFAOYSA-N
Comment: Energy0
Num peaks: 6
55.05422664 3.955539252
57.06987671 3.718212607
71.08552677 3.858152433
195.1379563 4.277566414
219.1743418 3.524836966
237.1849065 63.7134902

Name: +ve in-silico MS/MS by CFM-ID for QRMPRVXWPCLVNI-UHFFFAOYSA-N
ID: QRMPRVXWPCLVNI-UHFFFAOYSA-N
Comment: Energy1
Num peaks: 12
39.02292652 3.701579354
43.05422664 5.921491674
53.03857658 8.649002539
55.05422664 12.22930168
57.06987671 4.651400986
59.08552677 3.677591094
67.05422664 4.00799709
69.06987671 4.474342374
73.10117684 3.060921058
195.1379563 3.184918577
219.1743418 5.413219682
237.1849065 21.48986602

Name: +ve in-silico MS/MS by CFM-ID for QRMPRVXWPCLVNI-UHFFFAOYSA-N
ID: QRMPRVXWPCLVNI-UHFFFAOYSA-N
Comment: Energy2
Num peaks: 8
39.02292652 3.766767601
41.03857658 5.472984247
43.05422664 2.638076241
53.03857658 5.919029035
55.05422664 19.79856123
57.06987671 21.54718544
59.08552677 17.90823939
67.05422664 4.016414582

Name: +ve in-silico MS/MS by CFM-ID for LYFRYUAWUBLCKH-UHFFFAOYSA-N
ID: LYFRYUAWUBLCKH-UHFFFAOYSA-N
Comment: Energy0
Num peaks: 7
133.1011768 1.600117527
177.1273916 1.185620772
179.1430416 2.636490589
201.1637771 3.580595164
219.1743418 38.4446413
221.1536063 1.256808862
237.1849065 31.69558705

Name: +ve in-silico MS/MS by CFM-ID for LYFRYUAWUBLCKH-UHFFFAOYSA-N
ID: LYFRYUAWUBLCKH-UHFFFAOYSA-N
Comment: Energy1
Num peaks: 31
41.03857658 0.9093495731
55.05422664 2.112406788
57.06987671 1.823514391
67.05422664 0.98527922
69.06987671 1.455657969
71.08552677 1.294078667
73.06479133 0.9250673777
109.1011768 2.373764603
119.0855268 1.244909133
121.1011768 3.677255614
123.1168269 1.738812088
133.1011768 1.921041355
135.1168269 4.589576779
137.132477 2.959619501
151.1117415 0.7698817534
161.0960915 0.7796231254
163.1117415 1.009384711
175.1117415 1.842680235
177.1273916 2.596102281
179.1430416 8.033334429
181.1223062 0.7776576954
187.148127 0.9506554239
191.1794272 0.9851358903
193.1223062 0.9603378352
195.1379563 1.264683589
201.1637771 3.643555805
203.1430416 1.111163065
209.1899918 0.8887057876
219.1743418 12.36740496
221.1536063 1.153452307
237.1849065 7.939937849

Name: +ve in-silico MS/MS by CFM-ID for LYFRYUAWUBLCKH-UHFFFAOYSA-N
ID: LYFRYUAWUBLCKH-UHFFFAOYSA-N
Comment: Energy2
Num peaks: 31
39.02292652 2.581096271
41.03857658 3.20052128
43.05422664 1.334581472
53.03857658 1.887475731
55.05422664 4.96514229
57.06987671 2.367931541
65.03857658 3.455192496
67.05422664 5.492235332
69.06987671 2.637743933
71.08552677 1.119871417
73.06479133 1.464911799
93.06987671 1.530265107
97.06479133 1.214838823
107.0855268 1.813646647
109.1011768 3.082125579
119.0855268 1.075805274
121.1011768 2.24556923
123.1168269 1.93917195
133.1011768 4.606694234
137.132477 2.384648468
149.0960915 2.661043413
153.1273916 1.191420102
161.0960915 1.29808075
163.1117415 2.013028137
175.1117415 2.341214478
177.1273916 2.093953862
189.1273916 1.838520017
191.1430416 2.622924177
191.1794272 1.175258962
203.1430416 3.075459472
221.1536063 1.119177648

Name: +ve in-silico MS/MS by CFM-ID for KTPOZFYJWLGJGH-UHFFFAOYSA-N
ID: KTPOZFYJWLGJGH-UHFFFAOYSA-N
Comment: Energy0
Num peaks: 6
43.05422664 0.5201545941
71.08552677 0.4858981908
177.1273916 0.5957386727
201.1637771 11.87099383
203.1430416 1.347286857
219.1743418 79.28705875

Name: +ve in-silico MS/MS by CFM-ID for KTPOZFYJWLGJGH-UHFFFAOYSA-N
ID: KTPOZFYJWLGJGH-UHFFFAOYSA-N
Comment: Energy1
Num peaks: 11
43.05422664 1.801921812
55.05422664 1.216040752
57.06987671 1.586507151
71.08552677 1.64043091
85.10117684 1.583573039
135.0804414 1.413715558
149.0960915 1.371157214
177.1273916 1.635187495
201.1637771 12.21477642
203.1430416 2.474659088
219.1743418 53.67204104

Name: +ve in-silico MS/MS by CFM-ID for KTPOZFYJWLGJGH-UHFFFAOYSA-N
ID: KTPOZFYJWLGJGH-UHFFFAOYSA-N
Comment: Energy2
Num peaks: 31
39.02292652 2.007129217
41.03857658 4.681026969
43.05422664 4.778756782
53.03857658 2.089841977
55.05422664 6.321732353
57.06987671 3.27529786
65.03857658 1.602203135
67.05422664 2.725636572
69.06987671 3.725318102
71.08552677 1.754472165
81.06987671 2.517425349
83.08552677 1.563259341
85.10117684 1.652306873
105.0698767 1.979798991
107.0855268 1.954622993
109.1011768 1.587289545
115.0542266 1.236763924
119.0855268 1.422220658
121.1011768 1.497518192
131.0855268 1.288626203
133.0647913 1.738996471
133.1011768 1.918721653
137.132477 2.109508035
143.0855268 1.433196643
149.132477 1.767279395
157.1011768 1.588994978
159.1168269 2.536306384
161.132477 2.539578489
185.132477 4.460656806
201.1637771 1.828978497
203.1430416 3.466470183

Name: +ve in-silico MS/MS by CFM-ID for FJKKZNIYYVEYOL-UHFFFAOYSA-N
ID: FJKKZNIYYVEYOL-UHFFFAOYSA-N
Comment: Energy0
Num peaks: 26
55.05422664 1.885170087
57.06987671 1.080308606
65.03857658 1.140500382
67.05422664 3.197578914
69.06987671 3.062674071
77.03857658 0.9018747668
79.05422664 1.978336171
81.06987671 2.282583782
83.04914126 1.426973902
83.08552677 0.8753343414
85.06479133 5.316956995
85.10117684 0.880485364
87.08044139 2.454485771
97.06479133 2.176312406
111.0804414 1.923375058
139.1117415 2.557699608
141.1273916 1.327233422
165.0910061 1.220881469
167.1066561 3.37961091
169.1223062 2.093165551
171.1379563 1.182490552
193.1223062 2.683688584
195.1379563 2.73018462
219.1743418 5.039994355
221.1536063 1.746727699
237.1849065 25.66993554

Name: +ve in-silico MS/MS by CFM-ID for FJKKZNIYYVEYOL-UHFFFAOYSA-N
ID: FJKKZNIYYVEYOL-UHFFFAOYSA-N
Comment: Energy1
Num peaks: 31
39.02292652 2.32834887
41.03857658 1.046691622
51.02292652 0.9717196159
53.03857658 1.331568534
55.01784114 1.116301189
55.05422664 6.780240138
57.06987671 1.130016965
65.03857658 0.92964439
67.05422664 3.044031842
69.06987671 3.831366622
79.05422664 4.116556086
81.06987671 2.169505423
85.06479133 2.288973932
95.04914126 4.852256575
97.06479133 8.933561054
99.08044139 2.135885462
109.0647913 0.8869693117
111.0804414 1.260163825
137.0960915 1.289866422
139.1117415 1.311301693
149.0960915 1.054698748
153.0910061 1.0642046
163.1117415 2.686596002
165.0910061 1.200657536
165.1273916 1.742440769
167.1066561 6.247838893
169.1223062 1.312883856
181.1223062 1.696440502
219.1743418 1.726612661
221.1536063 1.703549736
237.1849065 3.561946826

Name: +ve in-silico MS/MS by CFM-ID for FJKKZNIYYVEYOL-UHFFFAOYSA-N
ID: FJKKZNIYYVEYOL-UHFFFAOYSA-N
Comment: Energy2
Num peaks: 28
39.02292652 1.645253731
41.03857658 1.740192918
43.05422664 1.111875519
49.00727645 1.810775045
51.02292652 5.557678962
53.03857658 8.058687836
55.01784114 1.390405589
55.05422664 8.011491408
57.06987671 7.280899407
65.03857658 2.233672103
67.05422664 3.417017765
69.0334912 4.295902279
69.06987671 6.023845176
71.08552677 1.847369126
77.03857658 2.359056959
79.05422664 7.368202029
81.06987671 2.447190932
83.04914126 1.057961561
83.08552677 1.059297491
85.06479133 2.138619015
85.10117684 1.142192267
87.08044139 1.70265103
87.1168269 1.263395507
99.04405588 1.281258124
135.0804414 1.125207411
139.1117415 1.185686408
171.1379563 0.9128775138
221.1536063 1.259663975

Name: +ve in-silico MS/MS by CFM-ID for LRDZCBICVMXPBB-UHFFFAOYSA-N
ID: LRDZCBICVMXPBB-UHFFFAOYSA-N
Comment: Energy0
Num peaks: 15
55.05422664 4.59546127
57.06987671 1.338472936
83.04914126 2.866022759
95.08552677 1.905307383
97.10117684 1.240857242
121.1011768 2.51987698
123.0804414 1.605956262
135.1168269 4.279340637
163.1117415 2.03561401
175.1117415 1.551158859
177.1273916 2.201232213
193.1586917 1.525482713
201.1637771 7.437542662
203.1430416 1.622674666
219.1743418 43.96515155

Name: +ve in-silico MS/MS by CFM-ID for LRDZCBICVMXPBB-UHFFFAOYSA-N
ID: LRDZCBICVMXPBB-UHFFFAOYSA-N
Comment: Energy1
Num peaks: 28
39.02292652 3.863700882
41.03857658 2.841415116
53.03857658 1.097206847
55.05422664 8.568928225
57.06987671 3.364852584
65.03857658 2.205851992
67.05422664 1.855782099
79.05422664 1.715628205
81.06987671 2.327589952
83.04914126 5.568671857
91.05422664 3.549800965
93.06987671 2.496982212
95.08552677 2.197932898
117.0698767 2.090096802
119.0855268 2.244448799
121.1011768 3.524537313
123.0804414 1.216442672
135.1168269 6.081740346
137.0960915 1.445825957
137.132477 2.078852496
163.1117415 3.488399978
175.1117415 1.487720551
177.1273916 1.662378329
179.1430416 1.719848408
193.1586917 1.277900853
201.1637771 2.577782856
203.1430416 1.599060804
219.1743418 6.410260597

Name: +ve in-silico MS/MS by CFM-ID for LRDZCBICVMXPBB-UHFFFAOYSA-N
ID: LRDZCBICVMXPBB-UHFFFAOYSA-N
Comment: Energy2
Num peaks: 23
39.02292652 4.588237424
41.03857658 2.343460436
53.03857658 3.709023411
55.05422664 23.35256743
57.06987671 2.379436325
65.03857658 7.365539347
67.05422664 4.676564178
69.06987671 1.478203311
79.05422664 2.724540581
81.0334912 1.550190707
81.06987671 2.933235449
83.04914126 1.468806799
93.06987671 1.912892388
95.08552677 2.051487408
117.0698767 1.78618214
119.0855268 2.887266931
121.1011768 2.379807759
135.1168269 1.944386161
137.132477 1.628951805
145.1011768 1.544061058
161.0960915 1.412899697
163.1117415 1.14973863
203.1430416 3.148436069

Name: +ve in-silico MS/MS by CFM-ID for FKWGCEDRLNNZOZ-UHFFFAOYSA-N
ID: FKWGCEDRLNNZOZ-UHFFFAOYSA-N
Comment: Energy0
Num peaks: 13
55.05422664 1.928221661
69.06987671 1.849427221
83.08552677 1.641040254
107.0491413 2.235656859
109.0647913 1.456385119
111.1168269 1.981600965
135.0804414 1.568037294
149.0960915 1.644623207
163.1117415 1.615563914
175.1117415 5.245936472
177.1273916 4.832767526
201.1637771 1.348255561
219.1743418 53.68470905

Name: +ve in-silico MS/MS by CFM-ID for FKWGCEDRLNNZOZ-UHFFFAOYSA-N
ID: FKWGCEDRLNNZOZ-UHFFFAOYSA-N
Comment: Energy1
Num peaks: 31
39.02292652 2.813814916
41.03857658 1.49740252
53.03857658 1.099001636
55.05422664 6.779380777
57.06987671 1.412039198
65.03857658 1.608165536
67.05422664 1.801022823
69.06987671 5.462000857
79.05422664 1.015874686
81.06987671 1.029033726
83.08552677 3.415582343
105.0334912 3.489779022
107.0491413 2.969975135
107.0855268 1.574512808
109.0647913 1.429628269
109.1011768 1.564516675
111.1168269 2.254548776
133.0647913 2.076633461
135.0804414 2.127048514
147.0804414 2.074868808
149.0960915 4.263799175
151.1117415 1.136611703
161.132477 1.189350784
163.1117415 3.813278694
175.1117415 2.274969312
177.1273916 1.654353192
179.1430416 2.309135612
189.1637771 1.013281659
191.1794272 0.9908568239
203.1430416 1.387943712
219.1743418 13.05426417

Name: +ve in-silico MS/MS by CFM-ID for FKWGCEDRLNNZOZ-UHFFFAOYSA-N
ID: FKWGCEDRLNNZOZ-UHFFFAOYSA-N
Comment: Energy2
Num peaks: 31
39.02292652 2.75369758
41.03857658 2.690417062
49.00727645 1.482930146
51.02292652 1.383560901
53.03857658 5.149359021
55.05422664 12.34510831
57.06987671 1.395522589
65.03857658 4.331620921
67.05422664 5.122075735
69.06987671 4.877874202
77.03857658 1.251195817
79.05422664 2.872364847
93.06987671 1.308768511
105.0334912 1.518713828
105.0698767 2.123040841
107.0491413 1.526036085
107.0855268 2.171018907
117.0698767 1.508758001
119.0855268 1.971472175
121.1011768 2.317582994
131.0855268 1.419024332
133.0647913 1.649550963
133.1011768 1.303372905
135.0804414 1.164745774
135.1168269 1.406818461
145.1011768 1.085489172
147.0804414 1.204664136
149.0960915 2.382063365
173.132477 1.103259908
189.1637771 1.512072852
203.1430416 2.402811682

Name: +ve in-silico MS/MS by CFM-ID for WJQUHMZHLUTNPJ-UHFFFAOYSA-N
ID: WJQUHMZHLUTNPJ-UHFFFAOYSA-N
Comment: Energy0
Num peaks: 8
55.05422664 0.931004297
57.06987671 0.9520556728
175.1117415 3.966735478
177.1273916 3.449307365
191.1794272 1.101485768
201.1637771 9.237647111
203.1430416 1.391520324
219.1743418 59.85334608

Name: +ve in-silico MS/MS by CFM-ID for WJQUHMZHLUTNPJ-UHFFFAOYSA-N
ID: WJQUHMZHLUTNPJ-UHFFFAOYSA-N
Comment: Energy1
Num peaks: 30
39.02292652 3.192328267
41.03857658 3.793605998
45.06987671 1.546072076
55.05422664 3.428317124
57.06987671 1.474393792
69.06987671 1.472264594
93.06987671 1.268737503
95.08552677 1.29066983
97.06479133 1.070242307
107.0855268 0.7846321995
119.0855268 0.9540151734
121.1011768 1.055005442
123.1168269 1.366335857
135.1168269 1.546946125
137.132477 1.908293953
149.132477 1.388621597
157.1011768 1.569787436
159.1168269 0.7817442984
161.0960915 0.8927084016
161.132477 1.691395438
163.1117415 1.171378351
175.1117415 7.479917622
175.148127 0.7839527332
177.1273916 4.849087243
177.1637771 0.8418214265
179.1430416 6.726825376
191.1794272 2.216442445
201.1637771 5.69373994
203.1430416 1.697207976
219.1743418 16.82654632

Name: +ve in-silico MS/MS by CFM-ID for WJQUHMZHLUTNPJ-UHFFFAOYSA-N
ID: WJQUHMZHLUTNPJ-UHFFFAOYSA-N
Comment: Energy2
Num peaks: 31
39.02292652 1.687493095
41.03857658 1.215047084
51.02292652 4.684930705
53.03857658 6.662041183
55.05422664 7.454623269
57.06987671 2.653539218
59.08552677 1.417241121
65.03857658 4.236743215
67.05422664 3.761398337
79.05422664 2.880605723
81.06987671 1.271790933
91.05422664 2.102323726
93.06987671 2.325656084
95.08552677 0.9588448325
107.0855268 2.79212368
109.1011768 1.420484222
119.0855268 2.721654424
121.1011768 3.076982999
133.1011768 2.846229365
135.1168269 3.746677838
137.132477 2.027431063
143.0855268 1.660930355
145.1011768 1.322508593
147.1168269 1.635396275
149.132477 0.9340342866
169.1586917 1.068210813
177.1273916 1.097665462
187.148127 1.254042924
191.1430416 1.901098947
193.1586917 0.9937298824
203.1430416 3.520409067

Name: +ve in-silico MS/MS by CFM-ID for KOBSLTSXWKEUCB-UHFFFAOYSA-N
ID: KOBSLTSXWKEUCB-UHFFFAOYSA-N
Comment: Energy0
Num peaks: 9
55.05422664 1.256005584
175.1117415 4.386566181
177.1273916 3.539690336
179.1430416 1.041446065
191.1794272 1.052209605
193.1586917 1.407157699
201.1637771 8.941423152
203.1430416 1.3553115
219.1743418 57.69228706

Name: +ve in-silico MS/MS by CFM-ID for KOBSLTSXWKEUCB-UHFFFAOYSA-N
ID: KOBSLTSXWKEUCB-UHFFFAOYSA-N
Comment: Energy1
Num peaks: 30
39.02292652 2.93400629
41.03857658 3.43076657
45.06987671 1.388941039
51.02292652 2.600049096
53.03857658 2.561904257
55.05422664 3.324080208
57.06987671 1.728503513
69.06987671 1.375052154
93.06987671 1.109374451
95.08552677 1.067199323
97.06479133 0.962442583
121.1011768 0.8961130905
123.1168269 1.089550151
135.1168269 1.261004558
137.132477 1.720603414
149.132477 1.167984413
157.1011768 1.407758178
161.0960915 1.676917606
161.132477 1.482163602
163.1117415 1.114261013
165.1273916 1.328904227
175.1117415 7.531052901
175.148127 0.8596586207
177.1273916 4.563175874
179.1430416 7.142791642
191.1794272 1.855451196
193.1586917 2.029569188
201.1637771 4.751464459
203.1430416 1.524716632
219.1743418 14.23642743

Name: +ve in-silico MS/MS by CFM-ID for KOBSLTSXWKEUCB-UHFFFAOYSA-N
ID: KOBSLTSXWKEUCB-UHFFFAOYSA-N
Comment: Energy2
Num peaks: 31
39.02292652 2.854275525
49.00727645 1.312977737
51.02292652 6.187674451
53.03857658 6.774594398
55.05422664 6.62360399
57.06987671 2.572678945
59.08552677 1.285511661
65.03857658 4.736071163
67.05422664 4.244666511
69.06987671 1.301200371
79.05422664 3.061603693
81.06987671 2.527217488
91.05422664 2.30392808
93.06987671 2.737686637
95.08552677 1.067747127
107.0855268 1.05277916
109.1011768 1.816821233
119.0855268 1.75166071
121.1011768 2.749607232
133.1011768 2.896005125
135.1168269 1.36520103
137.132477 3.711659018
145.1011768 2.243006933
147.1168269 0.9892670708
163.1117415 1.080065462
175.148127 1.294731704
177.1273916 1.029026638
187.148127 1.245061661
189.1273916 1.312618468
191.1430416 1.269982052
203.1430416 3.495196437

Name: +ve in-silico MS/MS by CFM-ID for NRBFEAZFHRHFFQ-UHFFFAOYSA-N
ID: NRBFEAZFHRHFFQ-UHFFFAOYSA-N
Comment: Energy0
Num peaks: 9
55.05422664 2.094723398
91.05422664 1.893088558
93.06987671 1.292301878
109.1011768 1.082354189
119.0855268 2.612382264
133.1011768 2.000703765
177.1273916 1.326930359
201.1637771 35.19712953
219.1743418 32.96619244

Name: +ve in-silico MS/MS by CFM-ID for NRBFEAZFHRHFFQ-UHFFFAOYSA-N
ID: NRBFEAZFHRHFFQ-UHFFFAOYSA-N
Comment: Energy1
Num peaks: 24
39.02292652 4.582038561
41.03857658 3.18291437
55.05422664 8.379388647
57.06987671 3.697583579
67.05422664 2.860648983
81.06987671 1.926151
85.06479133 2.160440408
91.05422664 2.964805219
93.06987671 1.62021722
107.0855268 1.076392454
109.1011768 1.38972452
117.0698767 2.42143532
119.0855268 2.745927259
131.0855268 1.706692851
133.1011768 7.137153477
135.1168269 3.381684036
145.1011768 2.788033355
157.1011768 1.868481955
161.132477 1.330576867
163.1117415 2.303575136
177.1273916 1.09807528
179.1430416 1.123333967
201.1637771 11.0996296
219.1743418 7.571371707

Name: +ve in-silico MS/MS by CFM-ID for NRBFEAZFHRHFFQ-UHFFFAOYSA-N
ID: NRBFEAZFHRHFFQ-UHFFFAOYSA-N
Comment: Energy2
Num peaks: 23
39.02292652 4.119252597
41.03857658 4.089094525
43.05422664 1.778113492
55.05422664 13.01061498
57.06987671 3.26217599
65.03857658 2.444905673
67.05422664 2.898922021
81.06987671 1.691135188
91.05422664 5.372333695
93.06987671 1.607882968
103.0542266 2.907559867
105.0698767 1.99979684
107.0855268 1.952305461
109.1011768 1.181171887
117.0698767 8.268841184
119.0855268 6.008756845
121.1011768 1.871615769
131.0855268 2.736286863
133.1011768 5.335324173
135.1168269 2.154863206
143.0855268 1.516689677
145.1011768 1.883702614
185.132477 3.053536462

Name: +ve in-silico MS/MS by CFM-ID for GDGGAJNITUJKMP-UHFFFAOYSA-N
ID: GDGGAJNITUJKMP-UHFFFAOYSA-N
Comment: Energy0
Num peaks: 7
135.1168269 1.559149041
163.148127 2.064860358
189.1637771 2.175028371
191.1794272 13.79872361
193.1950772 1.822091198
219.1743418 26.66176497
237.1849065 32.1411938

Name: +ve in-silico MS/MS by CFM-ID for GDGGAJNITUJKMP-UHFFFAOYSA-N
ID: GDGGAJNITUJKMP-UHFFFAOYSA-N
Comment: Energy1
Num peaks: 23
41.03857658 2.319956417
55.05422664 2.083164936
69.0334912 1.28224054
69.06987671 1.533994373
83.04914126 1.209819949
87.04405588 1.592045961
101.0597059 1.576741952
119.0855268 2.430062851
121.1011768 2.64754734
133.1011768 2.295956562
135.1168269 5.793893481
137.132477 1.22203758
147.1168269 1.467235529
149.132477 4.464423729
161.132477 1.675855922
163.148127 6.256554841
165.1637771 1.369885033
189.1637771 1.766897791
191.1794272 14.35533431
193.1950772 2.456360951
201.1637771 1.572026582
219.1743418 12.89748964
237.1849065 6.554006634

Name: +ve in-silico MS/MS by CFM-ID for GDGGAJNITUJKMP-UHFFFAOYSA-N
ID: GDGGAJNITUJKMP-UHFFFAOYSA-N
Comment: Energy2
Num peaks: 21
27.02292652 1.774433901
41.03857658 6.12838131
43.05422664 3.335518883
55.05422664 7.456438894
57.06987671 3.836191261
69.06987671 3.087973118
71.08552677 1.706090697
105.0698767 1.872742744
119.0855268 7.300621126
121.1011768 7.774864344
123.1168269 1.791340814
131.0855268 1.621246218
133.1011768 6.086262783
135.1168269 7.813813529
137.132477 1.319350801
147.1168269 3.760349001
149.132477 5.518152444
163.148127 1.57811711
165.1637771 1.204704137
175.148127 3.890203042
191.1794272 2.146640669

Name: +ve in-silico MS/MS by CFM-ID for ABLPGPHZENVRRH-UHFFFAOYSA-N
ID: ABLPGPHZENVRRH-UHFFFAOYSA-N
Comment: Energy0
Num peaks: 6
175.1117415 5.010864535
177.1273916 4.188623513
179.1430416 4.492692275
201.1637771 8.125869828
203.1430416 7.41389214
219.1743418 51.19484867

Name: +ve in-silico MS/MS by CFM-ID for ABLPGPHZENVRRH-UHFFFAOYSA-N
ID: ABLPGPHZENVRRH-UHFFFAOYSA-N
Comment: Energy1
Num peaks: 31
45.06987671 0.9365871698
51.02292652 2.043557137
53.03857658 3.901030152
55.05422664 4.772318369
65.03857658 1.711949076
67.05422664 2.415887318
69.06987671 1.651605924
95.04914126 1.56618829
97.06479133 1.800726288
107.0855268 1.744437521
119.0855268 1.464709423
121.1011768 2.828637145
123.1168269 3.492215273
133.1011768 1.418103603
135.1168269 2.174352977
137.132477 2.065573104
149.0960915 1.090409755
151.1117415 1.38778757
157.1011768 1.486728297
159.1168269 0.9509856887
161.132477 1.202074272
163.1117415 2.583714271
165.1273916 0.9630044745
175.1117415 5.535528821
175.148127 1.462333782
177.1273916 3.64475458
179.1430416 5.388219105
191.1794272 3.549509412
201.1637771 2.458380079
203.1430416 5.076703855
219.1743418 7.555465066

Name: +ve in-silico MS/MS by CFM-ID for ABLPGPHZENVRRH-UHFFFAOYSA-N
ID: ABLPGPHZENVRRH-UHFFFAOYSA-N
Comment: Energy2
Num peaks: 25
39.02292652 1.245282449
49.00727645 2.502849788
51.02292652 7.508409826
53.03857658 7.607544092
55.05422664 8.112338355
57.06987671 1.500925923
65.03857658 10.50678202
67.05422664 8.995336041
69.06987671 2.245002876
79.05422664 1.281680623
93.06987671 1.042494376
95.04914126 1.102150172
105.0698767 1.97647438
107.0855268 1.943267326
117.0698767 1.059625588
119.0855268 2.422384043
121.1011768 4.52543042
123.1168269 0.9294417826
133.1011768 3.722226197
135.1168269 1.919596839
145.1011768 1.311012792
149.0960915 1.217354274
151.1117415 1.643932575
175.148127 1.953300202
203.1430416 2.502282616

Name: +ve in-silico MS/MS by CFM-ID for JNIVOKDEGVTPPC-UHFFFAOYSA-N
ID: JNIVOKDEGVTPPC-UHFFFAOYSA-N
Comment: Energy0
Num peaks: 11
55.05422664 1.032614053
175.1117415 1.35747583
175.148127 1.93469252
177.1273916 1.629401495
193.1586917 1.752073164
195.1379563 2.097495444
201.1637771 3.157072647
203.1430416 1.542563164
219.1743418 34.49940033
221.1536063 1.843820004
237.1849065 30.11955785

Name: +ve in-silico MS/MS by CFM-ID for JNIVOKDEGVTPPC-UHFFFAOYSA-N
ID: JNIVOKDEGVTPPC-UHFFFAOYSA-N
Comment: Energy1
Num peaks: 31
55.05422664 4.70042278
57.0334912 1.615270816
57.06987671 4.158016453
67.05422664 1.133214537
69.06987671 1.563335663
71.08552677 1.187956861
85.06479133 1.058067022
109.0647913 1.456017037
111.0804414 1.606812454
133.1011768 1.021350786
147.1168269 1.157486084
161.132477 1.483048155
163.1117415 1.256476598
165.1273916 1.506685439
167.1430416 2.02783234
175.1117415 1.518641183
175.148127 1.211306551
177.1273916 3.389873873
177.1637771 1.316997847
179.1430416 3.905309499
181.1586917 1.020863106
191.1430416 1.364565879
193.1223062 1.071607556
193.1586917 1.752334292
195.1379563 1.166907207
195.1743418 0.9764524177
201.1637771 3.480794126
203.1430416 1.276245395
207.1743418 1.110076476
219.1743418 12.35850356
237.1849065 8.116786813

Name: +ve in-silico MS/MS by CFM-ID for JNIVOKDEGVTPPC-UHFFFAOYSA-N
ID: JNIVOKDEGVTPPC-UHFFFAOYSA-N
Comment: Energy2
Num peaks: 31
39.02292652 4.976876686
41.03857658 3.899649362
43.05422664 1.654788546
51.02292652 1.864186987
53.03857658 1.793165865
55.05422664 11.61642954
57.06987671 2.994890509
59.04914126 2.941789045
65.03857658 1.538640056
67.01784114 1.64860517
67.05422664 2.911191639
69.06987671 2.699218219
81.06987671 1.064034599
91.05422664 1.186263536
93.06987671 1.325505342
107.0491413 2.026325417
109.0647913 1.068934482
135.1168269 1.19979796
137.0960915 1.435331723
147.1168269 1.221396398
149.132477 1.712827267
161.132477 1.675712979
163.1117415 1.278646949
167.1430416 1.15511939
173.132477 1.403314283
181.1586917 1.11942433
187.148127 1.614157064
191.1430416 1.130703985
191.1794272 1.098271375
193.1586917 2.111648049
203.1430416 2.282544607

Name: +ve in-silico MS/MS by CFM-ID for ZIVKTIMZADKFSV-UHFFFAOYSA-N
ID: ZIVKTIMZADKFSV-UHFFFAOYSA-N
Comment: Energy0
Num peaks: 20
53.03857658 1.65689267
55.05422664 1.235327515
67.05422664 1.580743828
69.06987671 1.070511357
71.04914126 1.420129235
133.1011768 2.182583787
147.1168269 2.820768115
149.132477 1.135830986
159.1168269 1.555479819
161.132477 1.519924532
173.132477 1.015041636
175.1117415 1.003397538
177.1273916 1.264473744
179.1430416 2.295769462
185.132477 1.672149577
191.1430416 0.9678246202
193.1586917 1.054061616
201.1637771 26.98878203
203.1430416 1.972732796
219.1743418 25.70939106

Name: +ve in-silico MS/MS by CFM-ID for ZIVKTIMZADKFSV-UHFFFAOYSA-N
ID: ZIVKTIMZADKFSV-UHFFFAOYSA-N
Comment: Energy1
Num peaks: 31
51.02292652 2.497608835
53.03857658 3.504776477
55.05422664 2.738085202
65.03857658 1.296737037
67.05422664 3.738346577
69.06987671 1.605134731
71.04914126 1.286799356
79.05422664 1.958620602
81.06987671 1.5498174
85.06479133 1.187540941
91.05422664 1.69729401
105.0698767 2.380075305
107.0855268 2.738007195
109.1011768 1.167940375
119.0855268 1.251752175
121.1011768 1.292419492
131.0855268 1.609241409
133.1011768 3.08901735
145.1011768 3.921013851
147.1168269 7.750457831
149.132477 4.348716151
157.1011768 1.315789812
159.1168269 1.638831162
161.132477 1.475336056
175.1117415 1.518476005
177.1273916 1.064368338
179.1430416 1.092650124
185.132477 3.080180222
201.1637771 6.368646353
203.1430416 1.525540145
219.1743418 4.338811091

Name: +ve in-silico MS/MS by CFM-ID for ZIVKTIMZADKFSV-UHFFFAOYSA-N
ID: ZIVKTIMZADKFSV-UHFFFAOYSA-N
Comment: Energy2
Num peaks: 31
39.02292652 2.870109598
41.03857658 1.083966785
49.00727645 1.707013007
51.02292652 5.155962866
53.03857658 5.589505778
55.05422664 3.972177733
65.03857658 6.516059471
67.05422664 6.547614446
69.06987671 1.984420328
77.03857658 2.425778828
79.05422664 5.567142959
81.06987671 1.870198132
83.08552677 1.02849602
91.05422664 3.904165032
93.06987671 2.873327125
105.0698767 2.335602919
107.0855268 1.728613322
119.0855268 1.888929344
121.1011768 2.040217866
131.0855268 1.562267148
133.1011768 1.535255397
135.1168269 2.198296616
145.1011768 1.982860606
147.1168269 1.120189049
157.1011768 1.03813841
161.132477 1.003000912
171.1168269 1.438174774
173.132477 1.902978565
175.148127 0.9520392266
185.132477 4.09723349
203.1430416 0.9404765434

Name: +ve in-silico MS/MS by CFM-ID for UFBUQKAQYQDEOE-ALCCZGGFSA-N
ID: UFBUQKAQYQDEOE-ALCCZGGFSA-N
Comment: Energy0
Num peaks: 6
19.01784114 0.2886430236
201.1637771 0.1072191414
203.1430416 0.0951933335
219.1743418 10.32371118
221.1536063 0.6765185872
237.1849065 88.47629805

Name: +ve in-silico MS/MS by CFM-ID for UFBUQKAQYQDEOE-ALCCZGGFSA-N
ID: UFBUQKAQYQDEOE-ALCCZGGFSA-N
Comment: Energy1
Num peaks: 6
19.01784114 0.1183249814
201.1637771 3.162662568
203.1430416 1.763163554
219.1743418 51.29136101
221.1536063 1.16888952
237.1849065 42.41620777

Name: +ve in-silico MS/MS by CFM-ID for UFBUQKAQYQDEOE-ALCCZGGFSA-N
ID: UFBUQKAQYQDEOE-ALCCZGGFSA-N
Comment: Energy2
Num peaks: 6
201.1637771 1.797324909
203.1430416 16.71530345
205.1223062 11.54629699
219.1743418 29.79609226
221.1536063 23.6787086
237.1849065 14.92828988

Name: +ve in-silico MS/MS by CFM-ID for JJUNXABENLJLAY-UHFFFAOYSA-N
ID: JJUNXABENLJLAY-UHFFFAOYSA-N
Comment: Energy0
Num peaks: 6
15.02292652 0.02598419649
17.03857658 0.007446407241
163.148127 0.07137782498
179.1794272 13.01942046
181.1586917 0.5318112873
197.1899918 86.34395983

Name: +ve in-silico MS/MS by CFM-ID for JJUNXABENLJLAY-UHFFFAOYSA-N
ID: JJUNXABENLJLAY-UHFFFAOYSA-N
Comment: Energy1
Num peaks: 6
15.02292652 0.2199502637
17.03857658 0.02934570498
163.148127 0.3148729956
179.1794272 20.50265656
181.1586917 0.78948256
197.1899918 78.14369192

Name: +ve in-silico MS/MS by CFM-ID for JJUNXABENLJLAY-UHFFFAOYSA-N
ID: JJUNXABENLJLAY-UHFFFAOYSA-N
Comment: Energy2
Num peaks: 6
15.02292652 0.8952392296
17.03857658 0.2058316949
163.148127 23.15428974
179.1794272 58.7675793
181.1586917 8.05667699
197.1899918 8.920383054

Name: +ve in-silico MS/MS by CFM-ID for LGVYUZVANMHKHV-UHFFFAOYSA-N
ID: LGVYUZVANMHKHV-UHFFFAOYSA-N
Comment: Energy0
Num peaks: 13
55.05422664 1.858351438
69.06987671 1.798189459
111.1168269 1.034946459
125.132477 1.422807858
135.1168269 1.400515884
137.132477 1.376357827
139.148127 1.996859873
153.1273916 2.82146873
153.1637771 1.718573228
155.1430416 3.052120681
179.1794272 26.0240556
181.1586917 1.59149064
197.1899918 34.30451257

Name: +ve in-silico MS/MS by CFM-ID for LGVYUZVANMHKHV-UHFFFAOYSA-N
ID: LGVYUZVANMHKHV-UHFFFAOYSA-N
Comment: Energy1
Num peaks: 28
39.02292652 2.619096439
41.03857658 1.450556609
53.03857658 3.043623524
55.05422664 6.96570637
57.0334912 1.721150534
57.06987671 1.665429752
67.05422664 3.227129591
69.06987671 5.968731413
71.04914126 2.432004394
81.06987671 2.206995115
83.08552677 3.180354263
85.06479133 1.078158648
109.1011768 2.905072028
111.0804414 1.068142059
111.1168269 1.420375423
123.1168269 2.895393241
125.132477 3.777826932
127.1117415 1.744381564
127.148127 0.9962176607
135.1168269 1.023516893
137.132477 2.1599869
139.148127 4.800332721
141.1273916 1.574979098
153.1273916 1.248159726
153.1637771 1.051444118
157.1586917 1.082339701
179.1794272 9.450600168
197.1899918 7.880223438

Name: +ve in-silico MS/MS by CFM-ID for LGVYUZVANMHKHV-UHFFFAOYSA-N
ID: LGVYUZVANMHKHV-UHFFFAOYSA-N
Comment: Energy2
Num peaks: 21
39.02292652 3.60179554
41.03857658 3.765487859
43.05422664 1.790305923
51.02292652 2.856487716
53.03857658 9.301354784
55.05422664 14.62178649
57.0334912 1.419981665
57.06987671 3.694089392
65.03857658 1.890187677
67.05422664 7.220754238
69.0334912 1.997445675
69.06987671 8.96292811
71.04914126 3.087196138
71.08552677 1.599718232
81.06987671 1.867905586
83.08552677 2.649372741
95.08552677 1.703650936
109.1011768 2.413685147
111.1168269 1.660650282
123.1168269 1.672167046
163.148127 2.446349663

Name: +ve in-silico MS/MS by CFM-ID for VHHUMCJOXTZJOX-UHFFFAOYSA-N
ID: VHHUMCJOXTZJOX-UHFFFAOYSA-N
Comment: Energy0
Num peaks: 13
57.06987671 3.795459854
73.02840582 3.42253561
102.0549549 1.282606718
113.0960915 5.811217051
130.1226406 1.495856935
142.086255 1.076423862
144.0655196 1.585378728
156.1382906 16.38495384
158.1539407 1.315978377
160.0968197 1.85450443
166.1226406 1.710581429
184.1332052 17.09062938
202.1437699 23.94341408

Name: +ve in-silico MS/MS by CFM-ID for VHHUMCJOXTZJOX-UHFFFAOYSA-N
ID: VHHUMCJOXTZJOX-UHFFFAOYSA-N
Comment: Energy1
Num peaks: 29
27.02292652 1.384100351
39.02292652 1.806938366
41.03857658 2.194109845
43.05422664 3.528414359
44.04947561 3.078315313
45.06987671 1.405354571
54.03382555 0.9128780225
55.01784114 2.296385688
55.05422664 0.912609436
56.04947561 1.498966022
57.06987671 9.069608733
59.08552677 1.89427564
69.0334912 1.244568481
72.04439023 1.055578523
73.02840582 2.130707761
85.06479133 1.422469119
95.08552677 1.085829039
98.0600403 1.778745354
102.0549549 1.635230356
112.0756904 1.465370073
113.0960915 10.83551808
116.1069905 1.043011675
130.1226406 5.106671205
138.1277259 1.962447247
144.0655196 1.545191466
156.1382906 11.76376413
158.1539407 1.002569753
184.1332052 2.873330616
202.1437699 2.518565645

Name: +ve in-silico MS/MS by CFM-ID for VHHUMCJOXTZJOX-UHFFFAOYSA-N
ID: VHHUMCJOXTZJOX-UHFFFAOYSA-N
Comment: Energy2
Num peaks: 24
27.02292652 4.634780813
39.02292652 1.147185801
41.03857658 5.182166028
42.03382555 2.674542252
43.05422664 2.605387378
44.04947561 2.689202083
45.06987671 0.8466940185
55.01784114 1.635590419
55.05422664 4.225240433
56.04947561 8.829064877
57.0334912 1.774881983
57.06987671 20.20477434
58.06512568 1.831368972
59.08552677 2.379791892
70.06512568 2.776022867
72.04439023 1.241444127
73.02840582 2.817523733
85.06479133 0.9560595807
97.06479133 0.9821093124
97.10117684 0.9516044083
98.0600403 3.583604603
102.0549549 0.9207718065
113.0960915 4.608436262
140.1069905 1.247750589

Name: +ve in-silico MS/MS by CFM-ID for JJGNMSOJTSABGA-UHFFFAOYSA-N
ID: JJGNMSOJTSABGA-UHFFFAOYSA-N
Comment: Energy0
Num peaks: 10
112.1120759 3.905476265
114.1277259 2.500727595
140.1069905 1.568911104
142.1226406 1.790252737
143.1066561 1.528117208
156.1382906 10.98663777
158.1175552 12.10408022
160.1332052 2.904324749
184.1332052 17.77385274
202.1437699 26.05684136

Name: +ve in-silico MS/MS by CFM-ID for JJGNMSOJTSABGA-UHFFFAOYSA-N
ID: JJGNMSOJTSABGA-UHFFFAOYSA-N
Comment: Energy1
Num peaks: 21
41.03857658 1.104300841
43.01784114 1.063081918
43.05422664 1.727246839
55.05422664 0.9775499719
57.06987671 1.637860832
60.04439023 2.645841024
71.08552677 1.496705153
85.10117684 2.982720568
97.10117684 2.60939067
112.1120759 12.47127827
114.1277259 12.30321208
138.1277259 1.289417091
140.1069905 1.525693278
141.0910061 1.220250327
142.1226406 2.138381044
143.1066561 1.417684698
156.1382906 11.10030873
158.1175552 7.161178
160.1332052 2.282464374
184.1332052 7.003570759
202.1437699 4.684172031

Name: +ve in-silico MS/MS by CFM-ID for JJGNMSOJTSABGA-UHFFFAOYSA-N
ID: JJGNMSOJTSABGA-UHFFFAOYSA-N
Comment: Energy2
Num peaks: 31
15.02292652 0.8993211093
39.02292652 2.791039486
41.03857658 6.310755118
42.03382555 1.958090373
43.05422664 6.696961886
45.06987671 0.876922927
53.03857658 2.633111913
55.05422664 3.54130364
57.06987671 3.977273956
60.04439023 2.140944061
67.05422664 1.93114564
69.06987671 2.078491687
70.02874017 1.70504881
71.08552677 4.076159157
72.04439023 1.046557695
74.02365479 1.251890761
81.06987671 1.260533927
83.08552677 1.081526032
84.04439023 1.880637641
85.10117684 3.255951267
87.1168269 1.594865452
97.10117684 4.79734853
98.0600403 2.701743096
112.0756904 2.585243126
112.1120759 5.132865536
114.1277259 3.120745791
138.1277259 1.913034873
140.1069905 2.071922777
143.1066561 0.99854252
154.1226406 1.340202428
158.1175552 1.756093508

Name: +ve in-silico MS/MS by CFM-ID for PFUPABFCHVRLLY-UHFFFAOYSA-N
ID: PFUPABFCHVRLLY-UHFFFAOYSA-N
Comment: Energy0
Num peaks: 6
99.1168269 1.467942162
105.0334912 7.135478014
113.132477 2.077034702
141.1273916 1.638474651
201.1637771 9.401312366
219.1743418 58.32846502

Name: +ve in-silico MS/MS by CFM-ID for PFUPABFCHVRLLY-UHFFFAOYSA-N
ID: PFUPABFCHVRLLY-UHFFFAOYSA-N
Comment: Energy1
Num peaks: 24
39.02292652 1.238671422
41.03857658 1.596539468
43.05422664 2.266049115
53.03857658 1.204869921
55.05422664 1.70062743
57.06987671 2.068110598
69.06987671 1.184867492
71.08552677 1.893763996
79.05422664 1.920855437
83.08552677 0.9780268283
85.10117684 1.669825914
95.08552677 1.357798902
97.10117684 2.040976708
99.1168269 5.414462365
105.0334912 27.29605233
107.0491413 2.700344455
111.0804414 1.305556542
113.0960915 1.258727096
113.132477 3.822902965
119.0491413 1.70880807
133.0647913 1.194110499
141.1273916 2.733914549
201.1637771 3.127691867
219.1743418 8.939396983

Name: +ve in-silico MS/MS by CFM-ID for PFUPABFCHVRLLY-UHFFFAOYSA-N
ID: PFUPABFCHVRLLY-UHFFFAOYSA-N
Comment: Energy2
Num peaks: 28
39.02292652 3.619975271
41.03857658 7.72653023
43.05422664 8.033247832
49.00727645 4.086681407
51.02292652 2.718203293
53.03857658 2.386685613
55.05422664 5.282141869
57.06987671 4.363699766
63.02292652 3.493684092
67.05422664 1.207016607
69.06987671 2.562897086
71.08552677 3.183914633
79.01784114 0.7922793688
79.05422664 2.768614853
81.06987671 0.7503122948
83.08552677 1.098826289
85.10117684 1.391854665
91.05422664 1.294710389
93.06987671 1.201088866
95.08552677 1.255232944
97.10117684 0.9143652559
99.1168269 1.096945025
101.0385766 0.9045558121
105.0334912 13.37501548
109.1011768 0.917823795
113.132477 1.12930068
137.0960915 1.26975929
139.1117415 1.263371262

Name: +ve in-silico MS/MS by CFM-ID for NYEOIIZVGJEHNR-UHFFFAOYSA-N
ID: NYEOIIZVGJEHNR-UHFFFAOYSA-N
Comment: Energy0
Num peaks: 9
71.08552677 1.853087071
85.10117684 1.262687976
91.05422664 2.378600903
127.1117415 1.108882495
141.1273916 3.371951258
147.0804414 1.658520885
189.1637771 2.763488234
201.1637771 7.374416474
219.1743418 58.55600119

Name: +ve in-silico MS/MS by CFM-ID for NYEOIIZVGJEHNR-UHFFFAOYSA-N
ID: NYEOIIZVGJEHNR-UHFFFAOYSA-N
Comment: Energy1
Num peaks: 31
39.02292652 1.298240692
41.03857658 1.802550849
43.05422664 2.404845995
53.03857658 1.008815756
55.05422664 1.288788041
57.06987671 2.065315853
67.05422664 1.441305245
69.06987671 1.425626935
71.08552677 4.765615034
79.05422664 1.107359744
81.06987671 1.325571321
83.08552677 2.635057054
85.10117684 6.31261426
87.1168269 1.555527789
91.05422664 8.514117203
93.06987671 2.20071114
109.1011768 1.065842564
123.0804414 1.543796124
125.0960915 1.709912773
127.1117415 2.156556686
133.0647913 1.358014145
135.0804414 1.571568382
137.0960915 1.952177552
139.1117415 1.845269509
141.1273916 4.593718991
147.0804414 2.885401772
161.0960915 1.030949531
189.1637771 1.918392544
191.1794272 1.122386038
201.1637771 3.638816782
219.1743418 10.41446379

Name: +ve in-silico MS/MS by CFM-ID for NYEOIIZVGJEHNR-UHFFFAOYSA-N
ID: NYEOIIZVGJEHNR-UHFFFAOYSA-N
Comment: Energy2
Num peaks: 31
39.02292652 3.882491157
41.03857658 8.431178717
43.05422664 7.314041724
45.06987671 0.8776004269
53.03857658 2.088592855
55.05422664 3.904265716
57.06987671 3.536607924
65.03857658 1.147176666
67.05422664 2.195475473
69.0334912 2.868457683
69.06987671 2.668443512
71.08552677 4.386700537
79.05422664 1.358273818
81.06987671 1.230931825
85.10117684 1.19492476
87.1168269 0.8143080893
91.05422664 6.180316952
93.06987671 3.2327035
97.10117684 1.570522438
99.1168269 0.8815697387
103.0542266 0.9884800989
111.1168269 1.345465003
117.0698767 2.810751841
119.0855268 0.9345468398
123.0804414 0.9350899695
125.0960915 1.368245275
131.0855268 1.241177001
137.0960915 1.016292809
163.1117415 0.9178856968
189.1273916 1.158305073
203.1430416 1.790020498

Name: +ve in-silico MS/MS by CFM-ID for KTCAZEVYBWMPOY-QINSGFPZSA-N
ID: KTCAZEVYBWMPOY-QINSGFPZSA-N
Comment: Energy0
Num peaks: 10
71.08552677 1.280908026
85.10117684 1.137495808
91.05422664 4.554926606
123.1168269 1.400848615
125.0960915 1.584662849
127.1117415 2.970857462
141.1273916 1.933681331
187.148127 1.270608919
201.1637771 30.61204846
219.1743418 34.03255914

Name: +ve in-silico MS/MS by CFM-ID for KTCAZEVYBWMPOY-QINSGFPZSA-N
ID: KTCAZEVYBWMPOY-QINSGFPZSA-N
Comment: Energy1
Num peaks: 28
39.02292652 1.1158014
41.03857658 1.327379494
43.05422664 2.222875408
55.05422664 1.082258297
57.06987671 1.949194258
67.05422664 1.367884398
69.06987671 1.260374563
71.08552677 3.562664325
81.06987671 1.810134108
83.08552677 2.783180564
85.10117684 4.734084545
91.05422664 5.563813948
93.06987671 2.101677763
107.0855268 2.063263204
109.1011768 2.551739215
115.0542266 1.559780238
121.1011768 2.063105966
123.1168269 3.971052871
125.0960915 2.06472422
127.1117415 1.64592264
131.0855268 1.447818035
141.1273916 2.611188397
143.0855268 1.121293917
147.0804414 2.339464839
187.148127 1.138733761
189.1637771 1.031778497
201.1637771 17.0668548
219.1743418 6.525064815

Name: +ve in-silico MS/MS by CFM-ID for KTCAZEVYBWMPOY-QINSGFPZSA-N
ID: KTCAZEVYBWMPOY-QINSGFPZSA-N
Comment: Energy2
Num peaks: 31
39.02292652 3.838085807
41.03857658 6.270629989
43.05422664 7.696472765
45.06987671 0.8985611475
53.03857658 2.444230982
55.05422664 2.994942261
57.06987671 3.992683254
65.03857658 1.349940811
67.05422664 2.472743621
69.0334912 1.135699137
69.06987671 2.727554989
71.08552677 3.531786053
79.05422664 1.255267312
81.06987671 1.783474218
83.08552677 1.604429836
85.10117684 1.545435622
91.05422664 5.398609845
97.10117684 1.106750932
107.0855268 1.342934315
109.1011768 4.301974788
115.0542266 4.307290599
117.0698767 2.217098064
119.0855268 1.019549673
121.1011768 1.70038722
123.1168269 1.469348356
131.0855268 1.381840874
143.0855268 1.583084322
145.1011768 0.9984033695
157.1011768 1.08001218
185.132477 1.012760382
187.148127 1.347460838

Name: +ve in-silico MS/MS by CFM-ID for ZSDGTOPNWLXOHV-BYFNFPHLSA-N
ID: ZSDGTOPNWLXOHV-BYFNFPHLSA-N
Comment: Energy0
Num peaks: 29
41.03857658 1.190833301
43.01784114 0.7497428187
43.05422664 0.8394247077
55.05422664 0.6376911662
67.05422664 1.178660448
69.06987671 0.8396944101
81.06987671 0.6722793932
93.06987671 1.167721698
95.08552677 0.8215755628
97.06479133 0.8780642948
99.08044139 0.7091595836
107.0855268 0.6865961614
119.0855268 1.129376921
121.1011768 0.8128591294
123.0804414 0.8947327843
125.0960915 0.7185535639
133.1011768 0.7015196066
147.1168269 0.6146780809
149.0960915 0.8947327843
151.1117415 0.7185535639
161.132477 0.6283138832
175.1117415 0.8947327843
175.148127 1.042108688
177.1273916 0.7185535639
189.1273916 0.5661934443
189.1637771 2.852811546
191.1430416 0.5966571702
201.1637771 13.11320016
219.1743418 42.7682076

Name: +ve in-silico MS/MS by CFM-ID for ZSDGTOPNWLXOHV-BYFNFPHLSA-N
ID: ZSDGTOPNWLXOHV-BYFNFPHLSA-N
Comment: Energy1
Num peaks: 31
39.02292652 3.121142459
41.03857658 2.506036768
43.01784114 1.417729425
43.05422664 1.27726478
53.03857658 1.164205682
55.05422664 1.62373098
65.03857658 2.37376031
67.05422664 2.144861673
69.06987671 1.286371594
81.06987671 1.51906481
91.05422664 1.911358929
93.06987671 1.978074104
95.04914126 1.58524289
105.0698767 1.212225759
107.0855268 1.363202373
117.0698767 2.07590251
119.0855268 2.055412671
121.0647913 1.770161163
121.1011768 1.188847913
123.0804414 1.311355779
131.0855268 1.2787019
133.1011768 1.596994887
147.0804414 1.770161163
147.1168269 1.39220424
149.0960915 1.311355779
161.132477 1.374908103
175.1117415 1.311355779
175.148127 2.166221312
189.1637771 2.95031714
201.1637771 4.040380499
219.1743418 5.953471508

Name: +ve in-silico MS/MS by CFM-ID for ZSDGTOPNWLXOHV-BYFNFPHLSA-N
ID: ZSDGTOPNWLXOHV-BYFNFPHLSA-N
Comment: Energy2
Num peaks: 31
39.02292652 6.658721091
41.03857658 5.671818664
43.01784114 1.305623813
43.05422664 2.001562837
51.02292652 3.259558198
53.00219107 1.009652392
53.03857658 2.170652253
55.01784114 1.011327754
55.05422664 3.612184797
57.0334912 1.786367369
65.03857658 2.061894958
67.05422664 2.061123675
69.06987671 1.386933164
79.05422664 1.064880931
81.06987671 1.714503935
93.06987671 1.473458226
105.0698767 1.202012657
119.0855268 2.181712383
121.1011768 1.206265764
131.0855268 2.13012116
133.1011768 2.594808349
135.0804414 1.178351804
145.1011768 2.275231152
147.1168269 2.007733593
159.1168269 1.854591939
161.0960915 1.178351804
161.132477 1.970485408
173.132477 1.511998348
175.148127 1.777631776
177.1637771 1.132397974
189.1637771 2.442174689

Name: +ve in-silico MS/MS by CFM-ID for SMJHEMUFVYWLOU-KTKRTIGZSA-N
ID: SMJHEMUFVYWLOU-KTKRTIGZSA-N
Comment: Energy0
Num peaks: 14
43.01784114 0.8668574897
43.05422664 0.7454190532
57.06987671 0.7380475457
69.0334912 1.023572815
71.04914126 0.8190359253
71.08552677 0.7271105928
85.10117684 0.7162302419
99.1168269 0.7100167299
125.132477 1.251829656
127.148127 0.9299418707
153.1637771 1.199251061
167.1794272 3.214607836
179.1794272 15.47342545
197.1899918 52.21573906

Name: +ve in-silico MS/MS by CFM-ID for SMJHEMUFVYWLOU-KTKRTIGZSA-N
ID: SMJHEMUFVYWLOU-KTKRTIGZSA-N
Comment: Energy1
Num peaks: 31
39.02292652 1.845214923
41.03857658 2.218719169
43.01784114 2.06557343
43.05422664 2.719913634
45.0334912 1.66368556
53.03857658 1.75488828
55.05422664 1.738131634
57.0334912 1.490421901
57.06987671 2.628352506
67.05422664 1.426644382
69.0334912 1.803028699
69.06987671 1.430832728
71.04914126 1.299739556
71.08552677 2.433586907
81.06987671 1.338305794
83.04914126 1.259895027
83.08552677 1.298897303
85.10117684 2.18854271
99.1168269 2.039785263
109.1011768 1.396442926
113.132477 1.923046906
123.1168269 2.736263699
125.132477 2.149488063
127.148127 1.444488732
139.148127 1.828164293
151.148127 1.263725177
153.1273916 1.266538877
153.1637771 3.221809469
167.1794272 3.638892738
179.1794272 6.784403712
197.1899918 11.39205183

Name: +ve in-silico MS/MS by CFM-ID for SMJHEMUFVYWLOU-KTKRTIGZSA-N
ID: SMJHEMUFVYWLOU-KTKRTIGZSA-N
Comment: Energy2
Num peaks: 31
25.00727645 0.9217701577
27.02292652 1.466386937
39.02292652 4.572530287
41.00219107 0.9358571218
41.03857658 9.569790891
43.01784114 1.904007803
43.05422664 9.17195185
51.02292652 0.7944799416
53.03857658 3.318340031
55.01784114 1.46837858
55.05422664 5.001579393
57.0334912 2.047398522
57.06987671 6.612144293
67.05422664 2.025380783
69.06987671 2.85345145
71.08552677 4.214273217
81.06987671 1.409034438
83.04914126 0.9511333221
83.08552677 1.557226152
85.10117684 2.300439082
95.08552677 1.224455285
97.10117684 0.6497620456
99.1168269 1.604539252
109.1011768 1.796537695
113.132477 0.9777051858
123.1168269 1.004398255
137.132477 1.744370498
151.148127 2.153445879
153.1637771 2.531771167
155.1794272 1.612804508
165.1637771 0.8278625149

Name: +ve in-silico MS/MS by CFM-ID for WSXRBDKQLAZFRN-OZENSHFISA-N
ID: WSXRBDKQLAZFRN-OZENSHFISA-N
Comment: Energy0
Num peaks: 25
15.02292652 0.8480770993
41.00219107 1.025830589
41.03857658 1.129721917
43.01784114 3.558659427
43.05422664 0.7955080388
55.05422664 0.6486704425
61.02840582 0.9087913208
81.06987671 1.092560458
83.08552677 0.7748522951
95.08552677 0.6351829213
113.0597059 0.9292421072
115.075356 0.6893230288
121.1011768 1.105603287
123.1168269 0.7864872556
135.1168269 0.6459881972
149.132477 1.060613856
153.0910061 0.9944113503
155.1066561 0.6893230288
175.148127 1.515069792
177.1637771 12.67289249
193.1223062 0.9944113503
195.1379563 0.6893230288
195.1743418 4.49870215
219.1743418 1.79066677
237.1849065 40.00357584

Name: +ve in-silico MS/MS by CFM-ID for WSXRBDKQLAZFRN-OZENSHFISA-N
ID: WSXRBDKQLAZFRN-OZENSHFISA-N
Comment: Energy1
Num peaks: 31
39.02292652 3.024513182
41.03857658 2.553925861
43.01784114 1.692843634
43.05422664 1.377277045
51.02292652 0.9268913013
53.03857658 1.208382944
55.05422664 2.088258388
61.02840582 1.921351001
65.03857658 1.491391046
67.05422664 1.533358701
69.06987671 1.560344148
79.05422664 2.31250969
81.06987671 2.076202354
83.08552677 1.221244463
95.08552677 1.885821643
107.0855268 1.211548607
109.1011768 1.454006882
111.0440559 1.490819615
113.0597059 1.122239258
119.0855268 2.478863816
121.1011768 2.337274423
123.1168269 1.318174357
135.1168269 2.046775536
149.132477 1.257535341
151.075356 1.731469361
153.0910061 1.434814238
175.148127 1.901871478
177.1637771 18.21492745
193.1223062 1.434814238
195.1743418 3.254512384
237.1849065 4.550939278

Name: +ve in-silico MS/MS by CFM-ID for WSXRBDKQLAZFRN-OZENSHFISA-N
ID: WSXRBDKQLAZFRN-OZENSHFISA-N
Comment: Energy2
Num peaks: 31
39.02292652 5.947620564
41.03857658 5.432432467
43.01784114 3.64982545
43.05422664 2.159550463
51.02292652 2.279313089
53.03857658 4.587260091
55.05422664 4.09899046
65.03857658 1.759358724
67.05422664 3.058633534
69.06987671 1.604999901
79.05422664 1.066887202
81.06987671 1.509126787
93.06987671 1.260725103
95.08552677 2.038583814
105.0698767 1.35554814
107.0855268 2.970716386
109.1011768 1.010456938
119.0855268 1.218022307
121.1011768 2.919317671
123.1168269 1.499806626
133.1011768 1.582042105
135.1168269 3.627865284
147.1168269 2.310335078
149.132477 2.329820121
153.0910061 1.540114751
163.148127 1.518055571
165.0910061 1.167817039
175.148127 1.601016032
177.1637771 1.973123359
179.1066561 1.167817039
193.1223062 1.540114751

Name: +ve in-silico MS/MS by CFM-ID for UYCZPLKICNDOCL-UHFFFAOYSA-N
ID: UYCZPLKICNDOCL-UHFFFAOYSA-N
Comment: Energy0
Num peaks: 6
139.148127 1.21230421
153.1637771 2.028830487
163.148127 1.544816797
179.1794272 31.86641806
181.1586917 4.116888697
197.1899918 39.54623571

Name: +ve in-silico MS/MS by CFM-ID for UYCZPLKICNDOCL-UHFFFAOYSA-N
ID: UYCZPLKICNDOCL-UHFFFAOYSA-N
Comment: Energy1
Num peaks: 29
39.02292652 2.314998322
41.03857658 3.305215248
53.03857658 2.547426722
55.05422664 2.804796563
57.0334912 1.901772635
59.04914126 1.067426285
67.05422664 2.309629282
69.06987671 2.595017886
71.04914126 1.00378039
81.06987671 2.125326917
83.08552677 2.393842878
85.06479133 0.9435731278
95.08552677 1.994770673
97.10117684 2.207822296
99.08044139 0.847478632
109.1011768 1.673690171
111.1168269 1.948992889
123.1168269 1.912317074
125.132477 2.033272442
137.132477 3.026709419
139.148127 5.0234776
141.1273916 0.82240623
153.1637771 1.802058139
155.1430416 0.8426524571
155.1794272 0.8951775943
163.148127 2.159213978
179.1794272 14.51094864
181.1586917 3.246567386
197.1899918 10.17208576

Name: +ve in-silico MS/MS by CFM-ID for UYCZPLKICNDOCL-UHFFFAOYSA-N
ID: UYCZPLKICNDOCL-UHFFFAOYSA-N
Comment: Energy2
Num peaks: 28
25.00727645 1.369830274
39.02292652 6.722635628
41.03857658 9.428892347
43.05422664 2.564109869
51.02292652 1.765592883
53.03857658 5.715609937
55.05422664 7.199518549
57.06987671 1.394584965
65.03857658 1.314261516
67.05422664 3.999101941
69.06987671 4.751682526
71.04914126 1.371464647
79.05422664 1.083000236
81.06987671 2.957934374
83.08552677 3.351325077
95.08552677 2.682278461
97.10117684 2.471319477
107.0855268 1.534595338
109.1011768 1.269440324
111.1168269 1.506281505
121.1011768 1.936607553
123.1168269 2.193262364
125.132477 1.350230802
137.132477 2.678879642
139.148127 1.134166751
151.148127 1.431514677
153.1637771 2.075053852
163.148127 3.159284594

Name: +ve in-silico MS/MS by CFM-ID for HVDXPWBGDAVMSY-VAWYXSNFSA-N
ID: HVDXPWBGDAVMSY-VAWYXSNFSA-N
Comment: Energy0
Num peaks: 7
139.148127 1.942886324
151.148127 1.808528214
153.1637771 3.201689003
155.1794272 3.497623253
179.1794272 30.50342399
181.1586917 1.494977907
197.1899918 38.73146738

Name: +ve in-silico MS/MS by CFM-ID for HVDXPWBGDAVMSY-VAWYXSNFSA-N
ID: HVDXPWBGDAVMSY-VAWYXSNFSA-N
Comment: Energy1
Num peaks: 31
39.02292652 1.753362422
41.03857658 2.089583991
43.05422664 2.874687565
51.02292652 1.065259991
53.03857658 1.61428767
55.05422664 1.726034288
57.0334912 1.097745347
57.06987671 2.747719089
67.05422664 1.594883145
69.0334912 1.065354355
69.06987671 1.501100454
71.08552677 2.60999559
81.06987671 1.563062822
83.08552677 1.398207274
85.10117684 2.443233993
95.08552677 1.287280234
97.10117684 1.31816742
99.1168269 2.254143061
109.1011768 1.212206675
111.1168269 1.170332329
113.132477 2.04748187
121.1011768 1.211562016
123.1168269 1.591784382
125.132477 1.260172442
127.148127 1.888727968
137.132477 4.167553372
139.148127 5.546204545
153.1637771 1.29273888
155.1794272 1.57842515
179.1794272 13.931986
197.1899918 10.87374821

Name: +ve in-silico MS/MS by CFM-ID for HVDXPWBGDAVMSY-VAWYXSNFSA-N
ID: HVDXPWBGDAVMSY-VAWYXSNFSA-N
Comment: Energy2
Num peaks: 26
39.02292652 5.075262728
41.03857658 8.281928659
43.05422664 9.754952127
51.02292652 2.562537248
53.03857658 3.623065535
55.05422664 5.158008569
57.06987671 7.102245793
65.03857658 1.800745805
67.05422664 2.938344801
69.0334912 1.502200164
69.06987671 2.854336434
71.08552677 4.647097866
79.05422664 1.557422767
81.06987671 2.308068942
83.04914126 1.092555298
83.08552677 1.778026925
85.10117684 2.917730878
95.08552677 1.852357882
97.10117684 1.405240212
99.1168269 2.207693327
109.1011768 1.455570569
113.132477 1.657004672
123.1168269 2.174043844
125.132477 1.962636731
151.148127 1.56731301
163.148127 1.454225616

Name: +ve in-silico MS/MS by CFM-ID for FQUDNUNYYBEONN-CMDGGOBGSA-N
ID: FQUDNUNYYBEONN-CMDGGOBGSA-N
Comment: Energy0
Num peaks: 9
97.06479133 0.7111780434
97.10117684 1.184912955
99.1168269 0.8736155577
139.148127 1.207959986
153.1637771 2.052348969
155.1794272 0.8992362131
179.1794272 31.59179672
181.1586917 1.541557387
197.1899918 40.40204347

Name: +ve in-silico MS/MS by CFM-ID for FQUDNUNYYBEONN-CMDGGOBGSA-N
ID: FQUDNUNYYBEONN-CMDGGOBGSA-N
Comment: Energy1
Num peaks: 30
39.02292652 2.111604975
41.03857658 2.400960145
43.05422664 2.557874591
53.03857658 2.50521801
55.05422664 1.698217436
57.0334912 1.950455241
57.06987671 2.533811429
59.04914126 1.064368015
67.05422664 2.276295245
69.06987671 1.504076935
71.04914126 0.9843476895
71.08552677 2.370758428
79.05422664 1.668048062
81.06987671 2.072162672
83.08552677 1.416281283
85.10117684 2.297181014
95.08552677 3.320040877
97.06479133 1.353048687
97.10117684 2.580609755
99.08044139 0.9779248784
99.1168269 1.758984882
109.1011768 1.163409985
111.1168269 1.790716516
123.1168269 1.296301471
125.132477 1.73138535
137.132477 2.395045939
139.148127 5.053544423
153.1637771 1.770702977
179.1794272 13.28467476
197.1899918 10.12626616

Name: +ve in-silico MS/MS by CFM-ID for FQUDNUNYYBEONN-CMDGGOBGSA-N
ID: FQUDNUNYYBEONN-CMDGGOBGSA-N
Comment: Energy2
Num peaks: 27
39.02292652 6.585537183
41.03857658 8.879598636
43.05422664 8.88908242
51.02292652 1.963390845
53.03857658 6.121180354
55.05422664 4.193485002
57.0334912 1.173724817
57.06987671 5.658396275
65.03857658 1.334083679
67.05422664 4.478173706
69.06987671 2.65849425
71.04914126 1.178424157
71.08552677 3.583170062
79.05422664 1.842689157
81.06987671 2.804129201
83.08552677 1.341258786
85.10117684 2.417370906
93.06987671 1.452676991
95.08552677 1.846359167
97.10117684 1.39926946
99.1168269 0.9770729038
109.1011768 1.274981993
123.1168269 2.384571329
135.1168269 1.275922397
151.148127 0.9499069536
153.1637771 2.138457559
163.148127 1.470038526

Name: +ve in-silico MS/MS by CFM-ID for LITVNQITKLTRSK-BQYQJAHWSA-N
ID: LITVNQITKLTRSK-BQYQJAHWSA-N
Comment: Energy0
Num peaks: 8
83.08552677 1.144981037
85.10117684 0.8862773245
139.148127 1.211745854
153.1637771 2.054772723
155.1794272 0.8988659829
179.1794272 31.9771648
181.1586917 1.540892017
197.1899918 40.37808706

Name: +ve in-silico MS/MS by CFM-ID for LITVNQITKLTRSK-BQYQJAHWSA-N
ID: LITVNQITKLTRSK-BQYQJAHWSA-N
Comment: Energy1
Num peaks: 30
39.02292652 2.358238101
41.03857658 2.480318561
43.05422664 2.408380601
53.03857658 2.302908308
55.05422664 1.777664622
57.0334912 1.935779248
57.06987671 2.4545753
59.04914126 1.064090093
67.05422664 2.325351997
69.06987671 1.514165439
71.04914126 1.026564576
71.08552677 2.333778402
81.06987671 3.774275541
83.08552677 2.734921183
85.06479133 0.9399503904
85.10117684 1.873975752
93.06987671 1.114531249
95.08552677 1.655205919
97.10117684 2.193477552
109.1011768 1.27437914
111.0804414 1.311704317
111.1168269 1.81967296
113.0960915 1.000952206
123.1168269 1.312828809
125.132477 1.760353985
137.132477 2.736113143
139.148127 5.079025761
153.1637771 1.785820829
179.1794272 13.97664599
197.1899918 10.1221052

Name: +ve in-silico MS/MS by CFM-ID for LITVNQITKLTRSK-BQYQJAHWSA-N
ID: LITVNQITKLTRSK-BQYQJAHWSA-N
Comment: Energy2
Num peaks: 27
39.02292652 6.48545977
41.03857658 8.564391621
43.05422664 8.106241873
51.02292652 1.737919614
53.03857658 5.803717114
55.05422664 4.719489652
57.0334912 1.175151041
57.06987671 5.393433929
65.03857658 1.474051777
67.05422664 4.035100498
69.06987671 2.364218494
71.04914126 1.403099263
71.08552677 3.207556713
79.05422664 1.166319135
81.06987671 2.687715317
83.08552677 2.190394164
85.10117684 1.235091856
93.06987671 1.57642813
95.08552677 2.35694606
97.10117684 1.720124647
109.1011768 1.496462476
123.1168269 2.384809383
135.1168269 1.278075749
137.132477 2.993123026
151.148127 0.9499505868
153.1637771 2.136137044
163.148127 1.470207043

Name: +ve in-silico MS/MS by CFM-ID for OGFAPWMNVLDLSD-BJMVGYQFSA-N
ID: OGFAPWMNVLDLSD-BJMVGYQFSA-N
Comment: Energy0
Num peaks: 9
41.03857658 2.749533079
69.0334912 1.581526505
71.08552677 1.846641364
127.148127 4.608214972
155.1430416 3.062505382
167.1430416 2.205640733
169.1586917 2.910401927
179.1794272 8.562480694
197.1899918 53.4057696

Name: +ve in-silico MS/MS by CFM-ID for OGFAPWMNVLDLSD-BJMVGYQFSA-N
ID: OGFAPWMNVLDLSD-BJMVGYQFSA-N
Comment: Energy1
Num peaks: 26
41.03857658 4.777012232
43.05422664 1.679347168
51.02292652 1.236133561
53.03857658 1.996547383
55.05422664 1.778879482
57.06987671 2.578161487
67.05422664 1.593777139
69.0334912 5.002164911
69.06987671 1.638212041
71.08552677 5.776802958
83.08552677 1.336100779
85.10117684 5.726659493
111.0804414 1.828164113
113.0960915 1.614934617
125.0960915 3.019612955
127.148127 4.297535935
129.1637771 1.840035745
139.1117415 1.225197141
153.1273916 2.268254838
155.1430416 6.185448756
157.1586917 1.934260372
167.1430416 1.97480556
169.1586917 2.462337593
179.1794272 3.383230766
181.1586917 1.433415016
197.1899918 11.76636324

Name: +ve in-silico MS/MS by CFM-ID for OGFAPWMNVLDLSD-BJMVGYQFSA-N
ID: OGFAPWMNVLDLSD-BJMVGYQFSA-N
Comment: Energy2
Num peaks: 20
39.02292652 6.059143738
41.03857658 16.5380997
43.05422664 7.939144437
45.06987671 1.257055933
53.03857658 2.853670308
55.05422664 5.894161645
57.06987671 6.106131889
67.05422664 2.782578654
69.0334912 1.705903017
69.06987671 4.476838544
71.08552677 7.35123136
81.06987671 2.228925267
83.04914126 1.205451326
83.08552677 2.532474137
85.10117684 4.07640709
87.1168269 1.072055016
111.1168269 1.875200417
123.1168269 1.46602733
127.148127 2.032560404
167.1430416 1.044848889

Name: +ve in-silico MS/MS by CFM-ID for FQIJOHISHWNRRA-PKNBQFBNSA-N
ID: FQIJOHISHWNRRA-PKNBQFBNSA-N
Comment: Energy0
Num peaks: 9
55.05422664 2.376055786
57.06987671 2.141832099
69.06987671 2.689898692
99.1168269 4.632680904
127.1117415 2.842628809
139.1117415 2.272954194
169.1586917 2.702917117
179.1794272 8.458055181
197.1899918 52.57878474

Name: +ve in-silico MS/MS by CFM-ID for FQIJOHISHWNRRA-PKNBQFBNSA-N
ID: FQIJOHISHWNRRA-PKNBQFBNSA-N
Comment: Energy1
Num peaks: 21
39.02292652 1.445287944
41.03857658 2.14459344
43.05422664 3.502563671
53.03857658 5.4874462
55.05422664 8.498273147
57.06987671 4.252750753
69.06987671 4.08792289
97.06479133 4.320407069
99.1168269 4.829239031
101.132477 1.920274132
127.1117415 6.093765822
129.1273916 1.79914507
139.1117415 2.788271547
141.1273916 2.720467834
153.1273916 4.132373413
155.1430416 1.289355377
167.1430416 1.7481736
169.1586917 2.635757759
179.1794272 3.371030742
181.1586917 1.446054052
197.1899918 11.92904911

Name: +ve in-silico MS/MS by CFM-ID for FQIJOHISHWNRRA-PKNBQFBNSA-N
ID: FQIJOHISHWNRRA-PKNBQFBNSA-N
Comment: Energy2
Num peaks: 20
39.02292652 6.220517015
41.03857658 9.163473398
43.05422664 10.21072114
45.06987671 1.028311044
53.03857658 5.377532033
55.05422664 8.499111471
57.06987671 9.083048505
59.08552677 1.163538508
67.05422664 2.334700193
69.06987671 8.299474015
71.08552677 2.13910714
73.10117684 1.037090876
83.04914126 1.860136444
83.08552677 2.376434166
85.06479133 1.420441283
97.06479133 2.000994092
97.10117684 1.503513648
99.1168269 4.309677381
167.1430416 1.560382872
181.1586917 1.023945114

Name: +ve in-silico MS/MS by CFM-ID for VERGPVBZPMTZDY-UHFFFAOYSA-N
ID: VERGPVBZPMTZDY-UHFFFAOYSA-N
Comment: Energy0
Num peaks: 7
43.05422664 2.005867608
71.08552677 2.049831481
85.10117684 2.971191736
165.0910061 1.939784425
193.1223062 2.484212691
209.1536063 2.021644258
237.1849065 67.50061852

Name: +ve in-silico MS/MS by CFM-ID for VERGPVBZPMTZDY-UHFFFAOYSA-N
ID: VERGPVBZPMTZDY-UHFFFAOYSA-N
Comment: Energy1
Num peaks: 21
39.02292652 1.576168327
41.03857658 2.262220894
43.05422664 5.814208235
53.03857658 1.546890597
55.05422664 1.610878044
57.06987671 2.788105057
67.05422664 1.98941893
69.06987671 1.87641548
71.08552677 6.787311897
83.08552677 1.374029438
85.10117684 11.79448968
165.0910061 5.784079844
167.1066561 1.533719575
179.1066561 2.376237954
193.1223062 4.265154139
195.1379563 1.552407199
207.1379563 1.872601987
209.1899918 1.466053426
219.1743418 1.361286761
221.1536063 1.399073261
237.1849065 19.43067529

Name: +ve in-silico MS/MS by CFM-ID for VERGPVBZPMTZDY-UHFFFAOYSA-N
ID: VERGPVBZPMTZDY-UHFFFAOYSA-N
Comment: Energy2
Num peaks: 29
39.02292652 7.469845907
41.03857658 9.36790649
43.05422664 11.29692434
45.06987671 1.264503088
51.02292652 0.944824339
53.03857658 3.072297925
55.05422664 3.625424201
57.06987671 4.649741073
65.03857658 1.757780854
67.05422664 3.380886683
69.06987671 2.672611309
71.08552677 4.513249956
79.05422664 0.7991698635
81.06987671 3.350767924
83.08552677 1.453337662
85.10117684 1.687216049
87.1168269 1.142741799
121.0284058 2.024586063
123.0440559 1.060976196
123.0804414 1.039811109
135.0440559 2.03884414
151.075356 1.321478126
153.0910061 1.377475311
165.0910061 0.8244553749
167.1066561 1.055782226
191.1794272 1.433930299
195.1379563 1.453024994
207.1379563 1.596909041
221.1536063 2.425275895

Name: +ve in-silico MS/MS by CFM-ID for OYXWBGYHDYVIDT-UHFFFAOYSA-N
ID: OYXWBGYHDYVIDT-UHFFFAOYSA-N
Comment: Energy0
Num peaks: 9
43.05422664 0.8372077548
57.06987671 0.8278841768
113.132477 2.030612222
123.0440559 2.093456599
127.148127 1.941337386
209.1536063 0.8383952576
219.1743418 1.707889442
221.1536063 0.9566831876
237.1849065 68.95200804

Name: +ve in-silico MS/MS by CFM-ID for OYXWBGYHDYVIDT-UHFFFAOYSA-N
ID: OYXWBGYHDYVIDT-UHFFFAOYSA-N
Comment: Energy1
Num peaks: 31
39.02292652 1.660317548
41.03857658 2.402189506
43.05422664 2.896536988
53.03857658 1.571614365
55.05422664 1.943973344
57.06987671 2.758091617
67.05422664 1.50256561
69.06987671 1.717714035
71.08552677 2.599987059
81.06987671 1.285075478
83.08552677 1.316032271
85.10117684 2.335178815
95.08552677 1.215457652
97.10117684 1.228609817
99.1168269 2.152291558
109.1011768 1.37074527
111.1168269 1.303904224
113.132477 5.151049822
123.0440559 6.665945542
125.0597059 1.259677061
125.132477 1.370360494
127.148127 3.578966115
137.0597059 2.326610702
151.075356 2.092904497
153.1637771 1.091021852
165.0910061 1.803475339
179.1066561 1.778397511
193.1223062 1.85704898
209.1899918 1.189175688
219.1743418 1.203877004
237.1849065 16.1724795

Name: +ve in-silico MS/MS by CFM-ID for OYXWBGYHDYVIDT-UHFFFAOYSA-N
ID: OYXWBGYHDYVIDT-UHFFFAOYSA-N
Comment: Energy2
Num peaks: 31
39.02292652 4.490149009
41.03857658 9.885805242
43.05422664 8.421919533
53.03857658 2.868354195
55.05422664 5.912436149
57.06987671 5.962692937
67.05422664 2.593258303
69.06987671 3.580803939
71.08552677 3.436846409
81.0334912 0.9391343442
81.06987671 0.7646242644
83.08552677 0.9800107601
85.10117684 1.351448283
97.10117684 0.6288160262
99.1168269 0.6700487804
107.0855268 0.6234136451
109.0647913 0.7607259157
111.0440559 0.7441974097
113.132477 0.845737327
123.0440559 6.045900731
123.1168269 1.6175916
125.132477 1.603334794
137.0597059 2.070850363
149.132477 1.52155871
151.075356 1.291827011
151.148127 1.252934829
191.1430416 0.9077149704
191.1794272 1.569764878
207.1379563 0.73586151
219.1743418 0.652999752
221.1536063 1.283012375

Name: +ve in-silico MS/MS by CFM-ID for RJZWGDPBGWGJNU-MTXIQXFFSA-N
ID: RJZWGDPBGWGJNU-MTXIQXFFSA-N
Comment: Energy0
Num peaks: 20
53.00219107 1.327841261
55.01784114 1.584131882
57.0334912 3.399137392
69.0334912 2.792029829
149.132477 2.021275193
159.1168269 1.893064713
161.132477 6.64906764
163.1117415 1.423533265
163.148127 4.154014256
165.1637771 1.122952028
175.1117415 0.9752603389
177.1273916 0.9879005891
187.148127 1.460815041
189.1637771 2.986119518
191.1430416 1.238472355
191.1794272 1.801551805
193.1586917 1.245123025
201.1637771 5.408116927
203.1430416 0.9739221762
219.1743418 37.42865002

Name: +ve in-silico MS/MS by CFM-ID for RJZWGDPBGWGJNU-MTXIQXFFSA-N
ID: RJZWGDPBGWGJNU-MTXIQXFFSA-N
Comment: Energy1
Num peaks: 31
39.02292652 1.428669401
41.03857658 1.230317196
53.00219107 4.418260338
55.01784114 2.172219422
55.05422664 1.155213943
57.06987671 1.330496354
69.0334912 5.697701873
81.0334912 1.604002309
81.06987671 1.310206501
83.04914126 1.606886444
107.0855268 1.27394177
109.1011768 1.361737702
135.1168269 1.923355082
137.132477 1.936180969
145.1011768 2.626365815
147.1168269 1.746401208
149.132477 3.578238567
159.1168269 1.642105013
161.0960915 1.591389811
161.132477 5.436240602
163.1117415 1.60612401
163.148127 2.823882648
165.1637771 1.583518173
175.1117415 2.36052693
177.1273916 1.259662097
189.1637771 2.017340743
191.1430416 1.144730809
191.1794272 2.097948292
193.1586917 1.61362512
201.1637771 3.490362317
219.1743418 7.376149209

Name: +ve in-silico MS/MS by CFM-ID for RJZWGDPBGWGJNU-MTXIQXFFSA-N
ID: RJZWGDPBGWGJNU-MTXIQXFFSA-N
Comment: Energy2
Num peaks: 31
39.02292652 6.690804718
41.03857658 2.666257655
51.02292652 2.700382941
53.00219107 1.754704027
53.03857658 5.213942664
55.01784114 1.342596799
65.03857658 2.18198257
67.05422664 1.735955863
69.0334912 3.914709441
77.03857658 1.354259651
79.05422664 1.445115155
81.06987671 2.437161718
93.06987671 1.519868969
107.0855268 1.572811557
109.1011768 1.743585773
123.1168269 1.308893064
133.1011768 2.16483185
135.1168269 1.817601844
137.132477 1.245321328
139.1117415 1.308893064
147.1168269 3.073237489
149.132477 1.482657937
163.148127 2.482181054
175.1117415 1.395243451
177.1273916 1.337850935
187.148127 1.715429473
189.1273916 2.589262264
189.1637771 1.972705816
191.1430416 2.669282596
193.1586917 1.320476322
203.1430416 3.001308648

Name: +ve in-silico MS/MS by CFM-ID for ABLPGPHZENVRRH-DZGCQCFKSA-N
ID: ABLPGPHZENVRRH-DZGCQCFKSA-N
Comment: Energy0
Num peaks: 7
123.1168269 1.315438455
175.1117415 4.98745146
177.1273916 4.166590421
179.1430416 4.468852368
201.1637771 8.079450316
203.1430416 7.375130224
219.1743418 50.82095591

Name: +ve in-silico MS/MS by CFM-ID for ABLPGPHZENVRRH-DZGCQCFKSA-N
ID: ABLPGPHZENVRRH-DZGCQCFKSA-N
Comment: Energy1
Num peaks: 31
39.02292652 2.031605063
41.03857658 2.385660207
51.02292652 1.93808467
53.03857658 3.692976654
55.05422664 4.570012503
65.03857658 1.534690774
67.05422664 3.05795754
69.06987671 1.803032548
95.04914126 1.50557931
97.06479133 1.732777125
107.0855268 1.683426816
119.0855268 1.413658112
121.1011768 2.728622681
123.1168269 3.230793451
133.1011768 1.365647195
135.1168269 2.112556492
137.132477 2.018025411
149.0960915 1.049451752
151.1117415 1.33701928
157.1011768 1.461248618
161.132477 1.166358976
163.1117415 2.487579304
165.1273916 0.9250662349
175.1117415 5.387227307
175.148127 1.412028448
177.1273916 3.505959143
179.1430416 5.177426247
191.1794272 3.397222735
201.1637771 2.355934224
203.1430416 4.881115448
219.1743418 7.105183684

Name: +ve in-silico MS/MS by CFM-ID for ABLPGPHZENVRRH-DZGCQCFKSA-N
ID: ABLPGPHZENVRRH-DZGCQCFKSA-N
Comment: Energy2
Num peaks: 24
39.02292652 1.55633285
49.00727645 2.064619627
51.02292652 7.767083314
53.03857658 6.777793237
55.05422664 8.004015445
57.06987671 1.470806036
65.03857658 11.1028523
67.05422664 10.07995373
69.06987671 2.679553845
79.05422664 1.256391793
91.05422664 0.9035801455
93.06987671 0.9973222352
95.04914126 1.045448046
105.0698767 1.934868028
107.0855268 1.893732592
119.0855268 2.321908796
121.1011768 4.361419579
133.1011768 3.584447826
135.1168269 1.811312099
145.1011768 1.298486254
149.0960915 1.192614606
151.1117415 1.610890144
175.148127 1.914475867
203.1430416 2.450286427

Name: +ve in-silico MS/MS by CFM-ID for WCZCSOXIWRFHNZ-UPQREJAMSA-N
ID: WCZCSOXIWRFHNZ-UPQREJAMSA-N
Comment: Energy0
Num peaks: 6
175.1117415 0.8572454476
177.1273916 1.24035099
179.1430416 0.9544416164
201.1637771 12.5424597
203.1430416 0.7042865637
219.1743418 82.99145585

Name: +ve in-silico MS/MS by CFM-ID for WCZCSOXIWRFHNZ-UPQREJAMSA-N
ID: WCZCSOXIWRFHNZ-UPQREJAMSA-N
Comment: Energy1
Num peaks: 6
175.1117415 2.583475405
177.1273916 4.335535617
179.1430416 1.871513712
201.1637771 17.84428606
203.1430416 1.727405978
219.1743418 68.69259713

Name: +ve in-silico MS/MS by CFM-ID for WCZCSOXIWRFHNZ-UPQREJAMSA-N
ID: WCZCSOXIWRFHNZ-UPQREJAMSA-N
Comment: Energy2
Num peaks: 7
157.1011768 6.472847003
159.1168269 11.35722592
161.132477 11.18777833
177.1273916 4.915486068
185.132477 13.3964949
201.1637771 27.72868948
203.1430416 6.490520308

Name: +ve in-silico MS/MS by CFM-ID for DNBAZHCMMBVLFT-SNSYNLEUSA-N
ID: DNBAZHCMMBVLFT-SNSYNLEUSA-N
Comment: Energy0
Num peaks: 18
53.00219107 1.361514401
55.01784114 1.627173949
57.0334912 3.492873794
69.0334912 2.844877156
71.04914126 0.9833748667
149.132477 2.08300512
159.1168269 1.941121332
161.132477 6.833265575
163.148127 4.261755401
165.1637771 1.152077623
177.1273916 1.148180157
187.148127 1.498703665
189.1637771 3.042062559
191.1430416 1.017399491
191.1794272 1.848277993
201.1637771 5.499080976
203.1430416 1.479543513
219.1743418 38.84189339

Name: +ve in-silico MS/MS by CFM-ID for DNBAZHCMMBVLFT-SNSYNLEUSA-N
ID: DNBAZHCMMBVLFT-SNSYNLEUSA-N
Comment: Energy1
Num peaks: 31
39.02292652 2.122033722
41.03857658 1.393481025
53.00219107 4.971297682
53.03857658 1.433211561
55.01784114 2.45888496
55.05422664 1.464492678
67.05422664 1.432051285
69.0334912 6.085386916
69.06987671 1.219403367
107.0855268 1.230530176
121.1011768 1.05217774
135.1168269 1.156365981
137.132477 1.036355486
145.1011768 2.869026576
147.1168269 1.547287621
149.132477 3.905789321
151.1117415 1.075722445
159.1168269 1.658052944
161.132477 6.423795197
163.148127 3.192973201
165.1273916 1.176652003
165.1637771 1.790489096
175.1117415 1.203575829
177.1273916 2.425858813
187.148127 1.014409856
189.1637771 2.213950626
191.1430416 1.335813894
191.1794272 2.372156888
201.1637771 3.769689505
203.1430416 2.014228827
219.1743418 9.018410942

Name: +ve in-silico MS/MS by CFM-ID for DNBAZHCMMBVLFT-SNSYNLEUSA-N
ID: DNBAZHCMMBVLFT-SNSYNLEUSA-N
Comment: Energy2
Num peaks: 31
39.02292652 7.82545789
41.03857658 3.252250282
51.02292652 1.871187871
53.00219107 1.832095796
53.03857658 3.360041313
55.01784114 1.563642743
55.05422664 1.558804837
65.03857658 4.063742005
67.05422664 3.293883324
69.0334912 2.849154952
93.06987671 1.244340069
105.0698767 1.544273802
107.0855268 3.092684239
109.1011768 1.393904152
121.1011768 1.917990298
123.1168269 1.158493152
131.0855268 1.370018683
133.1011768 1.933949981
135.1168269 1.589415503
137.132477 1.251175681
149.132477 2.266282446
151.1117415 1.364829693
163.148127 2.588259117
177.1273916 2.496184779
187.148127 1.788739772
189.1273916 2.124535776
189.1637771 1.144814352
191.1430416 3.126453985
191.1794272 1.246249616
193.1586917 1.693472346
203.1430416 3.9267411

Name: +ve in-silico MS/MS by CFM-ID for LVUPOAWDACSHHD-DGFSRKRXSA-N
ID: LVUPOAWDACSHHD-DGFSRKRXSA-N
Comment: Energy0
Num peaks: 6
177.1273916 3.117967299
179.1430416 5.266593152
201.1637771 3.378890767
219.1743418 36.63879986
221.1536063 1.339505903
237.1849065 30.3751449

Name: +ve in-silico MS/MS by CFM-ID for LVUPOAWDACSHHD-DGFSRKRXSA-N
ID: LVUPOAWDACSHHD-DGFSRKRXSA-N
Comment: Energy1
Num peaks: 31
41.03857658 0.836043878
45.06987671 1.121897781
55.01784114 0.8390118347
65.03857658 1.47088969
67.05422664 4.788672996
69.06987671 2.098619711
71.08552677 1.399399427
105.0698767 1.163957981
107.0855268 1.819701838
109.1011768 2.374817396
135.0804414 1.370950141
137.0960915 1.375663532
149.0960915 1.463215842
151.1117415 2.370666329
151.148127 1.009542024
159.1168269 1.156856842
161.132477 1.104804437
163.1117415 2.208806697
165.0910061 1.030688209
175.1117415 1.345711948
177.1273916 4.153631129
179.1430416 8.816285772
187.148127 0.799913922
191.1794272 1.390412362
193.1223062 0.852547025
201.1637771 3.059129317
203.1430416 0.9749275675
209.1899918 3.125491588
219.1743418 10.50414613
221.1536063 1.051148479
237.1849065 6.534205618

Name: +ve in-silico MS/MS by CFM-ID for LVUPOAWDACSHHD-DGFSRKRXSA-N
ID: LVUPOAWDACSHHD-DGFSRKRXSA-N
Comment: Energy2
Num peaks: 31
39.02292652 3.730180621
41.03857658 2.543955858
55.01784114 1.206825782
55.05422664 1.170723729
65.03857658 6.240028012
67.05422664 3.417886598
69.06987671 3.340710426
71.08552677 1.170143883
79.05422664 1.934612267
83.08552677 1.312602976
105.0698767 1.81993891
107.0855268 3.788888219
109.1011768 2.05920321
123.0804414 2.153939867
137.0960915 1.262707672
147.0804414 1.202674915
149.0960915 1.326279953
151.1117415 2.191187618
161.0960915 1.588149958
163.1117415 1.661936392
163.148127 1.189352639
175.1117415 1.645498291
177.1273916 1.491494104
179.1430416 1.308597558
189.1273916 2.144189958
189.1637771 1.146616615
191.1430416 3.299777711
191.1794272 1.536392296
193.1586917 1.886501185
203.1430416 4.723918663
221.1536063 1.582981041

Name: +ve in-silico MS/MS by CFM-ID for FGCUSSRGQNHZRW-IPYPFGDCSA-N
ID: FGCUSSRGQNHZRW-IPYPFGDCSA-N
Comment: Energy0
Num peaks: 11
69.06987671 0.8073283644
81.06987671 1.050016844
83.08552677 1.602551803
149.0960915 0.9920657791
151.1117415 1.604035563
175.1117415 2.151065007
177.1273916 2.044059362
179.1430416 4.393681738
201.1637771 9.270711831
203.1430416 1.600488076
219.1743418 54.9284262

Name: +ve in-silico MS/MS by CFM-ID for FGCUSSRGQNHZRW-IPYPFGDCSA-N
ID: FGCUSSRGQNHZRW-IPYPFGDCSA-N
Comment: Energy1
Num peaks: 31
41.03857658 1.136118301
55.05422664 1.312008523
81.06987671 1.656108613
83.08552677 1.638235888
91.05422664 1.195532344
95.08552677 1.160917689
105.0698767 1.264245718
107.0855268 2.653494084
109.0647913 1.637651463
109.1011768 2.596775917
111.0804414 1.804066493
121.0647913 1.079691427
135.1168269 1.947095351
137.132477 1.330432627
147.1168269 1.685020766
149.0960915 1.40840238
149.132477 1.992303306
151.1117415 1.550764218
151.148127 2.756094909
157.1011768 1.271467666
161.132477 1.82135881
175.1117415 3.929768836
177.1273916 2.199523626
177.1637771 1.615167838
179.1430416 2.933568786
187.148127 1.175684976
189.1637771 1.019287576
191.1794272 5.631224177
201.1637771 4.061247264
203.1430416 1.834447754
219.1743418 10.68819428

Name: +ve in-silico MS/MS by CFM-ID for FGCUSSRGQNHZRW-IPYPFGDCSA-N
ID: FGCUSSRGQNHZRW-IPYPFGDCSA-N
Comment: Energy2
Num peaks: 31
39.02292652 4.090873241
41.03857658 1.399677263
43.05422664 1.43864227
51.02292652 3.022290455
53.03857658 3.238796392
55.05422664 2.721663735
65.03857658 6.225740455
67.05422664 3.345442089
79.05422664 3.497717217
81.06987671 2.710559273
83.08552677 1.718278608
85.10117684 1.457997422
93.06987671 1.742205506
95.08552677 1.523095885
107.0855268 2.175856254
109.1011768 1.893944141
135.1168269 2.887836358
137.132477 1.322005094
145.1011768 1.309639403
147.1168269 1.344995533
149.0960915 1.608995251
149.132477 1.795771811
151.1117415 2.523093796
151.148127 2.315674381
153.1273916 1.457997422
159.1168269 1.332416578
175.148127 2.080755198
177.1637771 1.726576739
189.1637771 1.3938334
201.1637771 1.796948762
203.1430416 2.443503259

Name: +ve in-silico MS/MS by CFM-ID for GCGYSSVLNKVBEK-DOMZBBRYSA-N
ID: GCGYSSVLNKVBEK-DOMZBBRYSA-N
Comment: Energy0
Num peaks: 20
107.0491413 0.9538683443
119.0855268 0.9405098937
121.1011768 2.866647709
123.1168269 1.269709049
135.1168269 0.909245199
137.132477 1.340308804
161.132477 0.8731177652
163.1117415 1.185855881
165.1273916 1.035371476
175.1117415 5.78711838
175.148127 1.492065874
177.1273916 4.055482615
177.1637771 1.108211201
179.1430416 1.560297058
189.1273916 0.9168222652
191.1430416 1.977154973
193.1586917 2.710525973
201.1637771 6.848687261
203.1430416 0.9816034522
219.1743418 41.31847484

Name: +ve in-silico MS/MS by CFM-ID for GCGYSSVLNKVBEK-DOMZBBRYSA-N
ID: GCGYSSVLNKVBEK-DOMZBBRYSA-N
Comment: Energy1
Num peaks: 31
39.02292652 1.341668026
51.02292652 2.343904615
53.03857658 1.308275575
55.05422664 1.799248082
79.05422664 1.213306278
81.06987671 1.408984368
83.04914126 1.197565624
105.0334912 2.525932358
107.0491413 2.871597087
107.0855268 1.300177934
109.0647913 2.076500823
109.1011768 1.210655026
121.1011768 1.331478785
123.1168269 1.552717034
135.1168269 1.602171091
137.132477 1.393513102
147.1168269 3.185121995
149.132477 3.36211183
151.148127 1.317444368
159.1168269 1.552005679
161.0960915 1.977096167
161.132477 1.932833133
163.1117415 2.994898459
163.148127 1.312942708
165.1273916 1.650404396
175.1117415 3.323524476
177.1273916 2.511580602
179.1430416 3.222938796
191.1794272 3.39685603
201.1637771 2.426942336
219.1743418 6.658407281

Name: +ve in-silico MS/MS by CFM-ID for GCGYSSVLNKVBEK-DOMZBBRYSA-N
ID: GCGYSSVLNKVBEK-DOMZBBRYSA-N
Comment: Energy2
Num peaks: 31
39.02292652 1.691245016
41.03857658 3.292694048
51.02292652 5.344394996
53.03857658 4.09603604
55.05422664 4.208559023
63.02292652 1.294086207
65.03857658 4.462037603
67.05422664 2.934930237
69.06987671 1.275426104
79.05422664 2.498512608
81.06987671 3.035554603
91.05422664 1.412500112
93.06987671 3.976764594
95.08552677 1.812107696
119.0855268 1.151299015
121.1011768 1.291435235
125.132477 1.592500708
135.1168269 2.065057778
137.132477 2.017139772
145.1011768 1.434624157
147.1168269 1.525881503
149.132477 2.01541369
163.1117415 1.167267441
163.148127 1.273179211
165.1273916 1.495266532
165.1637771 1.17639713
173.132477 1.532430015
175.148127 2.522664885
189.1273916 1.438427822
191.1430416 1.652660139
203.1430416 1.69355126

Name: +ve in-silico MS/MS by CFM-ID for XKFZSRUWOAGKRT-UNFRMQPBSA-N
ID: XKFZSRUWOAGKRT-UNFRMQPBSA-N
Comment: Energy0
Num peaks: 6
151.148127 1.445769857
189.1637771 2.570889767
191.1794272 1.729032941
193.1586917 1.470943283
201.1637771 8.351075707
219.1743418 68.92509923

Name: +ve in-silico MS/MS by CFM-ID for XKFZSRUWOAGKRT-UNFRMQPBSA-N
ID: XKFZSRUWOAGKRT-UNFRMQPBSA-N
Comment: Energy1
Num peaks: 20
53.03857658 1.491707994
55.05422664 1.928629567
147.1168269 1.207435288
149.132477 2.61871851
151.148127 3.629309843
161.0960915 1.640742706
163.1117415 2.085243732
163.148127 2.039884102
165.1637771 1.953570344
175.1117415 2.081944633
175.148127 1.534344941
177.1273916 1.984150605
189.1273916 1.691660723
189.1637771 2.242831607
191.1430416 1.441679491
191.1794272 2.957734158
193.1586917 1.452620903
201.1637771 9.636134658
203.1430416 2.066954156
219.1743418 35.42775178

Name: +ve in-silico MS/MS by CFM-ID for XKFZSRUWOAGKRT-UNFRMQPBSA-N
ID: XKFZSRUWOAGKRT-UNFRMQPBSA-N
Comment: Energy2
Num peaks: 31
39.02292652 1.561402656
51.02292652 1.498236382
53.03857658 4.496049157
55.05422664 2.743226452
57.06987671 1.492834687
67.05422664 2.277455527
77.03857658 2.083157967
79.05422664 2.775366552
91.05422664 1.948150171
93.06987671 4.87552342
95.08552677 1.51675788
107.0855268 2.277259798
121.1011768 2.530343385
123.1168269 1.651821624
135.1168269 2.923761179
145.1011768 1.319404921
147.1168269 2.894589151
149.132477 2.234371008
151.148127 1.482553447
157.1011768 1.810828871
159.1168269 1.733254937
161.132477 4.325508986
163.148127 1.41397004
171.1168269 1.370846216
173.132477 4.438063889
175.148127 3.664146618
177.1637771 1.841876285
185.132477 2.898827007
191.1430416 1.480210002
191.1794272 1.515834682
203.1430416 2.220380895

Name: +ve in-silico MS/MS by CFM-ID for SHUZZAXJEJPUGA-YSTXANQKSA-N
ID: SHUZZAXJEJPUGA-YSTXANQKSA-N
Comment: Energy0
Num peaks: 6
149.132477 1.730963573
191.1430416 1.570228879
193.1586917 2.663501145
201.1637771 10.31050805
203.1430416 1.420039669
219.1743418 66.76410957

Name: +ve in-silico MS/MS by CFM-ID for SHUZZAXJEJPUGA-YSTXANQKSA-N
ID: SHUZZAXJEJPUGA-YSTXANQKSA-N
Comment: Energy1
Num peaks: 26
39.02292652 2.328461248
41.03857658 1.864057368
65.03857658 1.497885919
67.01784114 1.347417311
67.05422664 5.649293695
69.0334912 1.529305346
69.06987671 2.448082119
71.08552677 1.659621293
145.1011768 3.556174908
147.0804414 2.542171376
147.1168269 4.489511749
149.132477 4.003159059
151.1117415 1.543025475
151.148127 2.26044107
153.1637771 1.535394961
173.132477 2.420800208
175.1117415 2.038763236
175.148127 2.833337084
177.1273916 1.71460248
187.148127 2.061015109
189.1637771 1.751840899
191.1794272 4.923454331
193.1586917 1.53995772
201.1637771 4.590018649
203.1430416 1.8365212
219.1743418 17.03832306

Name: +ve in-silico MS/MS by CFM-ID for SHUZZAXJEJPUGA-YSTXANQKSA-N
ID: SHUZZAXJEJPUGA-YSTXANQKSA-N
Comment: Energy2
Num peaks: 31
39.02292652 1.655395899
41.03857658 2.284023617
53.03857658 2.269554657
65.03857658 8.905191802
67.05422664 5.865407687
69.06987671 6.055486938
77.03857658 1.631096879
79.05422664 1.341678224
81.06987671 1.507280295
83.08552677 1.54977654
105.0698767 4.845395031
107.0855268 3.506601314
119.0855268 2.348467385
123.1168269 1.543698068
129.0698767 1.18031873
133.1011768 1.064035839
135.1168269 2.402513151
145.1011768 2.050798231
147.1168269 3.526286002
149.132477 2.412396044
161.132477 1.362227114
171.1168269 1.518696735
173.132477 1.678207812
175.148127 4.182432014
177.1273916 1.571277691
177.1637771 1.290841069
185.132477 1.095226309
189.1273916 1.246420566
191.1430416 2.018396798
193.1586917 1.331800133
203.1430416 2.602414467

Name: +ve in-silico MS/MS by CFM-ID for NGFSLNSVVNJTOK-ZCRGAIPPSA-N
ID: NGFSLNSVVNJTOK-ZCRGAIPPSA-N
Comment: Energy0
Num peaks: 6
191.1430416 0.7852355199
193.1586917 0.6635319557
201.1637771 19.08705598
203.1430416 0.8982996924
219.1743418 44.02191755
237.1849065 24.08176949

Name: +ve in-silico MS/MS by CFM-ID for NGFSLNSVVNJTOK-ZCRGAIPPSA-N
ID: NGFSLNSVVNJTOK-ZCRGAIPPSA-N
Comment: Energy1
Num peaks: 28
51.02292652 2.144740956
53.03857658 1.113818593
55.05422664 2.53356653
57.06987671 1.508735618
67.05422664 0.9910031535
69.06987671 1.632620039
71.08552677 0.932248778
107.0855268 1.540347093
109.1011768 1.824366234
111.1168269 2.524677686
113.132477 0.9688839793
123.1168269 1.771707721
125.132477 2.27618305
147.0804414 1.294119981
147.1168269 0.8181926946
149.0960915 0.8102842586
159.1168269 1.221609334
161.0960915 1.294119981
161.132477 1.828338282
163.1117415 0.935437484
165.1637771 0.8624082587
179.1430416 0.8468128873
181.1223062 0.7870191041
191.1794272 1.05010862
201.1637771 13.19450042
203.1430416 1.009285012
219.1743418 22.50566161
237.1849065 9.899457025

Name: +ve in-silico MS/MS by CFM-ID for NGFSLNSVVNJTOK-ZCRGAIPPSA-N
ID: NGFSLNSVVNJTOK-ZCRGAIPPSA-N
Comment: Energy2
Num peaks: 31
51.02292652 4.61328018
53.03857658 3.160571201
55.05422664 5.604781581
57.06987671 3.990223933
59.08552677 1.26954172
65.03857658 1.193142188
67.05422664 5.687650737
69.06987671 3.339295547
71.08552677 1.931755427
73.10117684 1.203556207
81.06987671 1.258431025
107.0491413 1.265787859
107.0855268 2.719237273
109.1011768 1.427534273
111.1168269 1.526714853
123.1168269 1.813429796
125.132477 1.401572222
145.1011768 1.372383367
147.0804414 1.605138345
147.1168269 1.201902652
149.0960915 1.120495791
151.1117415 1.469750346
161.0960915 1.605138345
163.1117415 1.313602826
177.1273916 1.219003179
179.1430416 2.071948326
191.1430416 2.660111317
193.1586917 1.942799653
201.1637771 5.616825424
203.1430416 5.612610795
219.1743418 2.407647231

Name: +ve in-silico MS/MS by CFM-ID for JWMGZDVPJPOYGL-DPBOGPHSSA-N
ID: JWMGZDVPJPOYGL-DPBOGPHSSA-N
Comment: Energy0
Num peaks: 7
57.06987671 1.7839642
163.1117415 2.515168935
175.148127 2.166619477
189.1637771 2.422105323
201.1637771 7.662909394
203.1430416 1.646681445
219.1743418 62.05541545

Name: +ve in-silico MS/MS by CFM-ID for JWMGZDVPJPOYGL-DPBOGPHSSA-N
ID: JWMGZDVPJPOYGL-DPBOGPHSSA-N
Comment: Energy1
Num peaks: 19
43.01784114 1.397903329
55.05422664 3.361821352
57.06987671 3.312772698
71.08552677 1.685933328
147.0804414 1.329052939
161.0960915 4.137037149
163.1117415 4.285961222
163.148127 2.115394956
165.1637771 1.403266015
173.132477 1.375758959
175.1117415 2.030786988
175.148127 1.394930521
177.1273916 1.834544231
177.1637771 1.343556645
189.1637771 2.291002172
191.1794272 2.818849014
201.1637771 9.241718651
203.1430416 2.325504004
219.1743418 33.02398671

Name: +ve in-silico MS/MS by CFM-ID for JWMGZDVPJPOYGL-DPBOGPHSSA-N
ID: JWMGZDVPJPOYGL-DPBOGPHSSA-N
Comment: Energy2
Num peaks: 31
39.02292652 6.091702183
41.03857658 2.314218512
43.05422664 1.675813758
51.02292652 1.835461172
53.03857658 4.748594712
55.05422664 4.98839407
57.06987671 4.251845963
59.08552677 2.211571467
67.05422664 1.985268608
71.08552677 2.248129927
77.03857658 1.438179945
79.05422664 3.305216464
81.06987671 1.795592335
93.06987671 4.748852513
107.0855268 1.141335687
119.0855268 2.86194066
131.0855268 1.658369624
133.1011768 2.429776047
143.0855268 1.404271976
145.1011768 1.917710162
147.1168269 1.220652865
157.1011768 1.441505923
161.132477 2.187825816
163.1117415 1.133629589
165.1637771 2.333679008
169.1586917 1.567039728
175.148127 2.014779878
177.1273916 1.786246482
177.1637771 3.11500051
191.1430416 1.469426603
203.1430416 5.805894601

Name: +ve in-silico MS/MS by CFM-ID for RRCHUAUWSLVPRW-PUPMMZHASA-N
ID: RRCHUAUWSLVPRW-PUPMMZHASA-N
Comment: Energy0
Num peaks: 6
177.1273916 1.355382298
191.1430416 1.434340881
193.1586917 1.851416741
201.1637771 10.77903991
203.1430416 2.928875626
219.1743418 70.06804536

Name: +ve in-silico MS/MS by CFM-ID for RRCHUAUWSLVPRW-PUPMMZHASA-N
ID: RRCHUAUWSLVPRW-PUPMMZHASA-N
Comment: Energy1
Num peaks: 17
145.1011768 1.485001975
147.1168269 2.826224485
149.132477 2.810099751
151.148127 1.715473498
173.132477 3.479764197
175.1117415 2.981434326
175.148127 4.27657897
177.1273916 2.877165416
177.1637771 1.555548791
179.1430416 2.122573374
187.148127 2.931322744
189.1637771 2.522292289
191.1794272 7.374214866
193.1586917 3.099581098
201.1637771 7.62109829
203.1430416 3.272731712
219.1743418 28.04700064

Name: +ve in-silico MS/MS by CFM-ID for RRCHUAUWSLVPRW-PUPMMZHASA-N
ID: RRCHUAUWSLVPRW-PUPMMZHASA-N
Comment: Energy2
Num peaks: 30
39.02292652 8.067160273
41.03857658 3.30452783
43.05422664 2.866341613
51.02292652 3.885860244
65.03857658 3.838496616
77.03857658 1.314451335
105.0698767 1.768903561
119.0855268 1.870067261
131.0855268 1.317073798
133.1011768 1.282759478
145.1011768 2.407779131
147.1168269 2.384777949
149.132477 3.068856318
151.148127 2.239410416
153.1637771 1.802870817
157.1011768 1.56353966
159.1168269 1.909099713
161.132477 2.140303152
163.148127 1.181945228
171.1168269 1.840757809
173.132477 2.095571763
175.1117415 1.661141993
175.148127 6.72988963
177.1273916 1.189960481
177.1637771 1.528684146
179.1430416 1.15547932
185.132477 4.837162681
189.1273916 3.082456065
191.1430416 3.763888131
203.1430416 4.697151662

Name: +ve in-silico MS/MS by CFM-ID for GVADVPQNXLRSBB-KBXIAJHMSA-N
ID: GVADVPQNXLRSBB-KBXIAJHMSA-N
Comment: Energy0
Num peaks: 6
151.148127 1.77681939
189.1637771 2.483494465
191.1794272 1.663682198
201.1637771 7.958446354
203.1430416 1.701969736
219.1743418 65.56263319

Name: +ve in-silico MS/MS by CFM-ID for GVADVPQNXLRSBB-KBXIAJHMSA-N
ID: GVADVPQNXLRSBB-KBXIAJHMSA-N
Comment: Energy1
Num peaks: 23
41.03857658 1.845209376
43.05422664 1.811827359
95.08552677 1.696319532
97.10117684 1.716626158
121.0647913 1.284960862
123.0804414 1.382243903
147.1168269 1.334186547
149.132477 3.385394409
151.148127 3.875064763
163.148127 3.034933982
165.1637771 2.287729084
175.1117415 1.247726111
175.148127 1.545540398
177.1273916 1.33916031
177.1637771 1.600147173
189.1273916 1.657180196
189.1637771 2.122736691
191.1430416 1.341346641
191.1794272 2.68183125
193.1586917 1.375011685
201.1637771 8.686290579
203.1430416 2.744083717
219.1743418 31.22503141

Name: +ve in-silico MS/MS by CFM-ID for GVADVPQNXLRSBB-KBXIAJHMSA-N
ID: GVADVPQNXLRSBB-KBXIAJHMSA-N
Comment: Energy2
Num peaks: 29
39.02292652 10.34107675
41.03857658 5.7445805
43.05422664 4.765414435
45.06987671 1.394169197
51.02292652 3.262560895
53.03857658 4.08994529
55.05422664 2.271228496
65.03857658 0.999069886
67.05422664 2.567771917
91.05422664 1.566713387
93.06987671 4.974402324
95.08552677 2.309530351
97.10117684 2.129756881
99.1168269 1.563455262
105.0698767 1.648834013
107.0855268 5.212813024
109.1011768 1.941630678
119.0855268 1.012824696
121.1011768 1.978000783
149.132477 1.080222913
161.132477 1.903550767
167.1794272 1.234134087
175.148127 1.625162165
177.1637771 2.429162579
185.132477 1.537522498
187.148127 1.167061487
189.1273916 2.10943322
191.1430416 2.840215149
203.1430416 4.987341755

Name: +ve in-silico MS/MS by CFM-ID for ATMNQRRJNBCQJO-UHFFFAOYSA-N
ID: ATMNQRRJNBCQJO-UHFFFAOYSA-N
Comment: Energy0
Num peaks: 10
57.06987671 1.282090542
83.08552677 1.268355936
85.10117684 11.3408542
135.0804414 5.610382339
153.0910061 2.609061904
195.1379563 0.8393397643
209.1536063 1.760043633
211.1692564 1.520369261
219.1743418 1.321318797
237.1849065 52.62331105

Name: +ve in-silico MS/MS by CFM-ID for ATMNQRRJNBCQJO-UHFFFAOYSA-N
ID: ATMNQRRJNBCQJO-UHFFFAOYSA-N
Comment: Energy1
Num peaks: 28
39.02292652 1.423051426
41.03857658 2.289397293
43.05422664 3.074054815
53.03857658 1.241271213
55.05422664 1.421219929
57.06987671 2.291677538
71.08552677 0.9495984745
79.05422664 0.773765633
83.08552677 2.522967621
85.10117684 19.93604029
103.1117415 0.6707939086
123.0804414 0.7620679659
125.0960915 0.8459447955
135.0804414 8.483366566
151.075356 0.7722392438
153.0910061 6.882549776
177.1273916 0.7472924818
179.1066561 0.851600318
179.1430416 1.024868148
181.1586917 1.013924527
183.1743418 0.7378505446
193.1223062 1.530036828
207.1743418 0.8741138955
209.1899918 1.068412961
211.1692564 1.007530492
219.1743418 0.9465821774
221.1536063 1.256704644
237.1849065 14.73503441

Name: +ve in-silico MS/MS by CFM-ID for ATMNQRRJNBCQJO-UHFFFAOYSA-N
ID: ATMNQRRJNBCQJO-UHFFFAOYSA-N
Comment: Energy2
Num peaks: 31
39.02292652 3.546745399
41.03857658 9.964717591
43.05422664 7.844120053
45.06987671 1.022239468
51.02292652 2.382058294
53.03857658 4.496346503
55.05422664 6.232305133
57.06987671 3.184447694
59.08552677 1.058955545
65.03857658 0.7535689495
67.05422664 1.427399593
69.06987671 2.929271986
71.08552677 1.064159231
77.03857658 0.6694443423
79.05422664 1.428377775
81.06987671 0.9753117254
85.10117684 9.568503587
93.0334912 1.262547381
107.0855268 2.093993316
119.0491413 0.9350607022
121.0647913 1.064370155
123.0804414 2.859530199
125.0960915 1.073318264
135.0804414 4.552650199
137.0960915 1.261732944
141.1273916 0.8317586646
143.1430416 0.8317586646
153.0910061 1.136555833
165.0910061 0.9157268963
177.1273916 0.8226502655
221.1536063 1.191596162

Name: +ve in-silico MS/MS by CFM-ID for HDDABOTZPHIREX-VNHYZAJKSA-N
ID: HDDABOTZPHIREX-VNHYZAJKSA-N
Comment: Energy0
Num peaks: 14
41.03857658 0.7732867256
43.05422664 1.410110437
135.0804414 1.031067143
137.0960915 1.916769596
149.0960915 0.9489881159
151.1117415 1.232492554
177.1273916 2.811061749
179.1430416 4.741186181
189.1637771 1.344580932
201.1637771 2.228287015
207.1743418 0.9077804152
219.1743418 32.54270682
221.1536063 0.9401372085
237.1849065 27.77644654

Name: +ve in-silico MS/MS by CFM-ID for HDDABOTZPHIREX-VNHYZAJKSA-N
ID: HDDABOTZPHIREX-VNHYZAJKSA-N
Comment: Energy1
Num peaks: 31
39.02292652 1.93642091
41.03857658 1.427066139
43.05422664 1.351168597
45.06987671 1.157507592
67.05422664 0.7333801635
81.06987671 1.302574322
83.04914126 0.7354584462
95.08552677 1.128439802
101.0960915 0.9339066689
121.0647913 1.055435942
123.0804414 1.183939771
135.0804414 2.558981718
135.1168269 1.471370496
137.0960915 3.327523282
147.1168269 1.020104909
149.0960915 3.027152775
149.132477 1.107351133
151.1117415 3.503248692
153.1273916 1.044434325
155.1430416 0.8911822786
161.132477 1.563309172
163.1117415 2.010451497
163.148127 0.9713626176
169.1586917 0.935642589
175.1117415 0.8274412866
177.1273916 3.913873866
179.1430416 8.761299666
201.1637771 3.027243766
203.1430416 0.8091386574
219.1743418 11.56244207
237.1849065 6.845166472

Name: +ve in-silico MS/MS by CFM-ID for HDDABOTZPHIREX-VNHYZAJKSA-N
ID: HDDABOTZPHIREX-VNHYZAJKSA-N
Comment: Energy2
Num peaks: 31
39.02292652 4.973771864
41.03857658 1.645736608
43.05422664 2.062542077
51.02292652 1.115217349
53.03857658 3.15167659
55.05422664 1.233467631
65.03857658 3.90504428
67.05422664 5.268461849
69.06987671 1.150213916
79.05422664 1.156725251
81.06987671 5.087790706
83.08552677 1.573905294
93.06987671 2.708748409
95.08552677 3.252732317
119.0855268 1.618243813
123.0804414 1.53798854
133.1011768 1.834746699
135.1168269 1.663305124
137.0960915 2.579453075
137.132477 1.58236366
149.0960915 1.208426099
151.1117415 3.96769241
151.148127 1.480384154
153.1273916 1.444488856
161.132477 1.416619188
163.148127 1.437461797
165.1637771 1.312022583
175.148127 1.242184402
189.1637771 1.280401231
191.1430416 1.202994749
203.1430416 2.772926374

Name: +ve in-silico MS/MS by CFM-ID for QXRKIZKJLNNMNC-KYEXWDHISA-N
ID: QXRKIZKJLNNMNC-KYEXWDHISA-N
Comment: Energy0
Num peaks: 16
55.05422664 0.9707184968
115.075356 1.259907775
121.1011768 0.8747812125
123.1168269 1.879622092
135.1168269 0.8447603166
137.132477 1.292409973
161.132477 1.457248699
163.148127 4.524395477
165.1637771 1.82608863
189.1637771 1.679778315
191.1794272 12.95167019
193.1950772 2.064155384
195.1379563 0.85132953
219.1743418 11.45020013
221.1536063 1.343091048
237.1849065 35.35349857

Name: +ve in-silico MS/MS by CFM-ID for QXRKIZKJLNNMNC-KYEXWDHISA-N
ID: QXRKIZKJLNNMNC-KYEXWDHISA-N
Comment: Energy1
Num peaks: 31
39.02292652 0.7742747734
41.03857658 2.035998959
53.03857658 1.535952153
55.05422664 1.89950844
67.05422664 1.470265616
69.06987671 1.811111552
85.02840582 0.8162130131
87.04405588 0.8508005098
107.0855268 1.158282179
109.1011768 1.089000562
113.0597059 0.8231300675
115.075356 1.08006025
121.1011768 2.479131681
123.1168269 3.25013413
135.1168269 2.283994769
137.132477 2.576946193
147.1168269 0.8937869671
149.132477 2.824269496
151.148127 2.355852622
161.132477 2.732497684
163.148127 6.281025416
165.1637771 2.619637809
177.1273916 0.7544628051
189.1637771 1.641415246
191.1794272 10.34651933
193.1950772 3.164273302
195.1379563 1.109565472
209.1536063 0.804264414
219.1743418 5.428958845
221.1536063 1.493808605
237.1849065 5.853550956

Name: +ve in-silico MS/MS by CFM-ID for QXRKIZKJLNNMNC-KYEXWDHISA-N
ID: QXRKIZKJLNNMNC-KYEXWDHISA-N
Comment: Energy2
Num peaks: 31
39.02292652 3.113890621
41.03857658 3.300043095
51.02292652 1.318735269
53.03857658 4.604001196
55.05422664 3.922305089
57.06987671 0.9920611995
65.03857658 2.28545257
67.05422664 2.648204396
69.06987671 3.203917207
105.0698767 0.9951016258
107.0855268 2.130885595
109.1011768 1.398316161
121.1011768 2.788928386
123.1168269 4.313369837
133.1011768 3.375379505
135.1168269 3.726320418
137.132477 3.980902808
141.1637771 1.145330776
147.0804414 0.917531949
147.1168269 1.653336631
149.132477 3.152986255
151.148127 1.427188728
161.132477 2.183643658
165.1637771 2.31427918
177.1273916 1.294850197
189.1637771 2.016428678
191.1430416 1.74805083
193.1950772 1.619225366
207.1379563 1.306723961
209.1536063 1.240910492
221.1536063 3.299681974

Name: +ve in-silico MS/MS by CFM-ID for JPHVROHPIMQMJI-AJNGGQMLSA-N
ID: JPHVROHPIMQMJI-AJNGGQMLSA-N
Comment: Energy0
Num peaks: 12
153.1273916 1.013284112
159.1168269 0.9464215473
161.132477 1.753559194
163.148127 1.14199011
177.1273916 1.297574316
179.1430416 1.659504995
181.1586917 1.241416917
201.1637771 12.89203791
205.1586917 1.021305356
207.1743418 0.9566565772
219.1743418 35.73318789
237.1849065 20.43748706

Name: +ve in-silico MS/MS by CFM-ID for JPHVROHPIMQMJI-AJNGGQMLSA-N
ID: JPHVROHPIMQMJI-AJNGGQMLSA-N
Comment: Energy1
Num peaks: 31
39.02292652 1.704840656
41.03857658 1.202669897
57.0334912 1.055345491
69.0334912 1.215173376
71.04914126 1.526465412
81.06987671 0.9302151022
97.06479133 1.042190705
99.08044139 1.110358498
133.1011768 1.798335731
135.1168269 1.328847991
137.0960915 1.325887546
139.1117415 1.427237122
147.1168269 1.32957085
151.1117415 1.70122564
153.1273916 2.043124787
159.1168269 1.636373025
161.132477 2.380177187
163.1117415 1.099808945
165.1273916 1.10187617
167.1430416 1.337061111
175.1117415 1.721979296
177.1273916 2.896983396
179.1430416 1.939881651
187.148127 1.141045008
189.1637771 1.10198109
191.1430416 1.112524229
201.1637771 11.48056248
207.1743418 0.8952722906
219.1743418 15.96430038
221.1536063 0.9470874323
237.1849065 4.602909129

Name: +ve in-silico MS/MS by CFM-ID for JPHVROHPIMQMJI-AJNGGQMLSA-N
ID: JPHVROHPIMQMJI-AJNGGQMLSA-N
Comment: Energy2
Num peaks: 31
39.02292652 2.630890348
51.02292652 1.553155436
53.03857658 3.52247455
55.05422664 2.029023966
65.03857658 1.824923756
67.05422664 3.434268226
81.06987671 1.907500841
95.08552677 1.752010633
97.06479133 1.141789676
107.0855268 1.10605112
121.1011768 2.034518259
131.0855268 2.753241183
133.1011768 3.565053081
135.1168269 3.725245281
137.132477 1.259221226
147.1168269 1.807845159
149.0960915 1.925455445
149.132477 2.169626941
151.1117415 2.548872456
159.1168269 2.778436697
161.132477 2.073919508
163.1117415 1.224601884
165.1273916 1.056250168
173.132477 1.433196101
175.148127 2.381137785
187.148127 2.216070513
189.1637771 3.226989922
191.1430416 1.385271357
201.1637771 1.599057404
203.1430416 1.17266936
221.1536063 1.871312909

Name: +ve in-silico MS/MS by CFM-ID for YRDQPZFHCDPJPY-HPEDKQMDSA-N
ID: YRDQPZFHCDPJPY-HPEDKQMDSA-N
Comment: Energy0
Num peaks: 14
81.06987671 1.379761967
83.08552677 1.203273616
109.0647913 1.884081683
111.0804414 1.332164558
151.1117415 1.533961651
165.1273916 1.047597759
175.148127 1.810955387
193.1586917 2.117340761
201.1637771 2.958558857
203.1430416 1.797217148
211.1692564 0.9797831865
219.1743418 32.03135275
221.1536063 2.163257936
237.1849065 27.97254316

Name: +ve in-silico MS/MS by CFM-ID for YRDQPZFHCDPJPY-HPEDKQMDSA-N
ID: YRDQPZFHCDPJPY-HPEDKQMDSA-N
Comment: Energy1
Num peaks: 31
41.03857658 1.058875598
51.02292652 1.055720713
53.03857658 1.391991988
57.0334912 1.238405468
57.06987671 1.197506758
65.03857658 1.182095595
67.01784114 2.47375253
79.05422664 1.568282978
81.0334912 2.181663133
81.06987671 2.440598788
83.04914126 1.110720694
83.08552677 1.059502296
107.0491413 2.422441237
109.0647913 2.720132235
111.0804414 2.774546393
131.0855268 1.455813104
133.1011768 1.490779695
135.0804414 2.338487798
137.0960915 2.038872809
139.1117415 1.836721199
145.1011768 1.929535195
147.1168269 1.980186706
149.0960915 1.84745068
151.1117415 2.583974316
163.1117415 2.492086681
165.1273916 3.498087407
167.1430416 1.345018352
193.1586917 1.72760745
201.1637771 2.218894789
219.1743418 6.985137464
237.1849065 4.764036955

Name: +ve in-silico MS/MS by CFM-ID for YRDQPZFHCDPJPY-HPEDKQMDSA-N
ID: YRDQPZFHCDPJPY-HPEDKQMDSA-N
Comment: Energy2
Num peaks: 31
39.02292652 7.217721414
41.03857658 4.295692371
43.05422664 1.676746563
51.02292652 2.704829349
53.03857658 4.179256915
55.05422664 2.516882312
57.0334912 1.129591949
59.04914126 2.987982356
65.03857658 2.036121348
67.01784114 1.92904384
67.05422664 1.767609952
69.06987671 1.052296409
79.05422664 3.111740361
81.0334912 1.383365907
81.06987671 2.533118837
91.05422664 3.19204804
93.06987671 2.160071408
95.08552677 1.145536259
107.0491413 2.314396082
109.0647913 1.417900979
123.1168269 1.491342822
137.0960915 1.562487884
143.1430416 1.122202564
145.1011768 1.425322286
151.148127 1.190667296
165.1273916 1.74885797
189.1273916 1.420813244
191.1430416 1.096851425
193.1586917 2.030101407
203.1430416 2.690070767
221.1536063 1.183890433

Name: +ve in-silico MS/MS by CFM-ID for QJUBWAMLEYNCBE-HNNXBMFYSA-N
ID: QJUBWAMLEYNCBE-HNNXBMFYSA-N
Comment: Energy0
Num peaks: 9
107.0491413 2.70787189
111.1168269 2.653754899
113.132477 1.219440665
177.1273916 1.400541936
191.1430416 1.615877338
193.1586917 1.403468044
201.1637771 1.648917483
203.1430416 1.61742456
219.1743418 66.26497491

Name: +ve in-silico MS/MS by CFM-ID for QJUBWAMLEYNCBE-HNNXBMFYSA-N
ID: QJUBWAMLEYNCBE-HNNXBMFYSA-N
Comment: Energy1
Num peaks: 31
55.05422664 1.651801905
57.06987671 1.48386447
69.06987671 1.453849522
71.08552677 1.337888878
83.08552677 1.789542615
85.10117684 1.792520864
107.0491413 4.764122049
107.0855268 2.421048955
109.1011768 2.482859568
111.1168269 4.626049067
133.0647913 2.101697098
135.0804414 1.911867137
147.0804414 1.218595404
149.0960915 1.214066141
159.1168269 1.122829547
161.0960915 1.124525626
161.132477 1.889202483
163.1117415 1.234182603
163.148127 1.750293661
165.1637771 1.17165303
175.1117415 1.610803771
175.148127 1.444113552
177.1273916 1.655693798
177.1637771 1.449409707
189.1637771 1.564760246
191.1430416 1.197468709
191.1794272 1.959268095
193.1586917 1.157311257
201.1637771 1.7457528
203.1430416 2.243415892
219.1743418 25.47806207

Name: +ve in-silico MS/MS by CFM-ID for QJUBWAMLEYNCBE-HNNXBMFYSA-N
ID: QJUBWAMLEYNCBE-HNNXBMFYSA-N
Comment: Energy2
Num peaks: 31
39.02292652 2.405146463
41.03857658 1.690368649
43.05422664 1.239526166
45.06987671 1.340576323
51.02292652 1.24043467
53.03857658 2.619833418
55.05422664 5.6115601
57.06987671 3.229997817
65.03857658 2.651268483
67.05422664 3.664224949
69.06987671 2.609889344
71.08552677 1.607742727
79.05422664 1.771923842
81.06987671 1.384328145
107.0855268 1.535289294
119.0855268 1.53312848
121.1011768 1.764170785
133.0647913 3.537023145
133.1011768 1.702065158
135.1168269 1.496767956
149.132477 2.441293782
159.1168269 2.255276993
161.132477 1.891550284
173.132477 1.342378397
177.1273916 1.383416943
179.1430416 1.512717874
189.1273916 1.88901165
189.1637771 1.839796695
191.1430416 2.894133307
193.1586917 1.589388317
203.1430416 5.535215909

Name: +ve in-silico MS/MS by CFM-ID for GDUPVLWBFYDTHE-RRFJBIMHSA-N
ID: GDUPVLWBFYDTHE-RRFJBIMHSA-N
Comment: Energy0
Num peaks: 14
73.02840582 0.8903355508
75.04405588 2.417319131
87.04405588 0.9539465857
101.0597059 0.9481837114
115.075356 0.9028608726
121.1011768 1.241958054
135.1168269 1.364461546
149.132477 1.362309204
161.132477 3.189488779
163.148127 2.407757857
187.148127 1.372716234
201.1637771 6.007841814
219.1743418 23.77728668
237.1849065 33.624235

Name: +ve in-silico MS/MS by CFM-ID for GDUPVLWBFYDTHE-RRFJBIMHSA-N
ID: GDUPVLWBFYDTHE-RRFJBIMHSA-N
Comment: Energy1
Num peaks: 31
55.01784114 0.9980423755
67.05422664 1.056892895
69.0334912 2.179232097
69.06987671 1.040984389
71.04914126 1.017221417
81.0334912 0.9344991042
83.04914126 2.131423479
87.04405588 1.593562567
93.06987671 1.269470761
95.08552677 1.263893353
97.06479133 1.368795471
101.0597059 1.640224586
115.075356 1.119087557
117.0698767 0.8565268412
119.0855268 1.731249627
121.1011768 1.966636008
133.1011768 1.397307852
135.1168269 3.693516818
137.132477 0.8730081799
149.132477 3.174510346
161.132477 7.905361492
163.148127 3.580972918
165.1637771 2.64064265
187.148127 2.262805864
189.1637771 2.050914672
191.1794272 1.271169446
201.1637771 7.101746095
203.1430416 0.8661797415
207.1743418 1.015738143
219.1743418 11.30129677
237.1849065 6.220867133

Name: +ve in-silico MS/MS by CFM-ID for GDUPVLWBFYDTHE-RRFJBIMHSA-N
ID: GDUPVLWBFYDTHE-RRFJBIMHSA-N
Comment: Energy2
Num peaks: 31
51.02292652 1.772354454
53.03857658 1.418204575
55.01784114 2.515707391
55.05422664 1.604599804
57.0334912 2.566256429
65.03857658 1.733162835
67.05422664 4.4053239
69.0334912 5.231229112
69.06987671 3.677422542
71.04914126 1.526332625
71.08552677 1.441666009
81.0334912 2.179933744
83.04914126 3.501803499
87.04405588 1.901044984
91.05422664 2.154571131
93.06987671 3.297073868
95.04914126 1.327504357
95.08552677 3.074622663
97.10117684 1.463585097
119.0855268 2.195191236
121.1011768 2.115479468
125.0960915 1.470031073
135.1168269 1.46147813
149.0960915 1.132214581
149.132477 1.228420444
151.1117415 1.40728102
187.148127 2.664695919
189.1637771 1.299454083
191.1430416 1.161182163
203.1430416 1.48431099
221.1536063 1.645423315

Name: +ve in-silico MS/MS by CFM-ID for RYVVGLTVSWRFPW-CQSZACIVSA-N
ID: RYVVGLTVSWRFPW-CQSZACIVSA-N
Comment: Energy0
Num peaks: 19
55.05422664 1.479288013
69.06987671 1.133047873
71.08552677 1.101936654
81.0334912 3.947138634
83.04914126 0.8708565747
95.04914126 1.482555565
123.1168269 1.460292935
137.132477 3.66578815
149.0960915 0.9170234771
151.148127 1.256381493
163.1117415 1.101051424
165.1273916 0.9304876369
173.132477 1.926493499
175.1117415 0.9192261249
175.148127 4.987376876
177.1273916 1.74156256
189.1637771 1.671520467
203.1430416 2.009868483
219.1743418 48.24353213

Name: +ve in-silico MS/MS by CFM-ID for RYVVGLTVSWRFPW-CQSZACIVSA-N
ID: RYVVGLTVSWRFPW-CQSZACIVSA-N
Comment: Energy1
Num peaks: 31
53.03857658 1.467368659
55.05422664 2.645735387
57.06987671 1.264851512
67.05422664 1.639508128
69.06987671 1.940463504
71.08552677 1.311439649
81.0334912 10.0899922
85.10117684 1.080089727
95.04914126 2.185885031
107.0491413 1.433532131
109.0647913 1.473367516
109.1011768 1.407247833
111.1168269 1.476941211
121.1011768 1.512050529
123.1168269 1.53388199
133.1011768 3.122404296
135.1168269 1.736802894
137.132477 6.61305382
147.1168269 1.468927199
149.132477 2.056942024
151.148127 4.20487963
161.0960915 1.133087522
163.1117415 1.603749435
173.132477 1.142462201
175.1117415 1.279203975
175.148127 1.178312744
177.1273916 2.009042141
187.148127 2.704339514
191.1794272 3.263309975
203.1430416 2.332090149
219.1743418 6.253111049

Name: +ve in-silico MS/MS by CFM-ID for RYVVGLTVSWRFPW-CQSZACIVSA-N
ID: RYVVGLTVSWRFPW-CQSZACIVSA-N
Comment: Energy2
Num peaks: 31
39.02292652 4.35357051
41.03857658 2.053357377
49.00727645 2.807325921
51.02292652 2.658121585
53.03857658 3.957689542
55.05422664 6.083985439
57.06987671 1.945123027
63.02292652 1.760721051
65.03857658 4.231614724
67.05422664 3.353114744
69.06987671 2.007599353
81.0334912 6.904998615
81.06987671 2.562766133
83.08552677 1.41611439
89.03857658 1.664323731
91.05422664 1.186033365
105.0698767 1.120275421
109.1011768 1.389689365
117.0698767 1.132028508
119.0855268 2.466381554
121.1011768 1.738534571
123.1168269 2.948130706
133.1011768 1.665640193
135.1168269 2.439372999
147.1168269 1.623065462
151.148127 1.779447159
175.1117415 1.498011678
177.1273916 1.850405582
191.1430416 2.074261104
193.1586917 1.153538891
203.1430416 2.028401708

Name: +ve in-silico MS/MS by CFM-ID for OIBRGSMIBZDMCG-HSDCZFFTSA-N
ID: OIBRGSMIBZDMCG-HSDCZFFTSA-N
Comment: Energy0
Num peaks: 6
15.02292652 0.003582052478
201.1637771 4.681184301
203.1430416 0.8157831902
219.1743418 51.92851725
221.1536063 0.4382787831
237.1849065 42.13121694

Name: +ve in-silico MS/MS by CFM-ID for OIBRGSMIBZDMCG-HSDCZFFTSA-N
ID: OIBRGSMIBZDMCG-HSDCZFFTSA-N
Comment: Energy1
Num peaks: 6
15.02292652 0.03341451676
201.1637771 12.51097643
203.1430416 2.685787796
219.1743418 52.49998308
221.1536063 0.8799801587
237.1849065 31.38024411

Name: +ve in-silico MS/MS by CFM-ID for OIBRGSMIBZDMCG-HSDCZFFTSA-N
ID: OIBRGSMIBZDMCG-HSDCZFFTSA-N
Comment: Energy2
Num peaks: 6
201.1637771 30.58782298
203.1430416 36.41215894
205.1223062 0.7707591237
219.1743418 29.11291508
221.1536063 1.960603183
237.1849065 0.9418168615

Name: +ve in-silico MS/MS by CFM-ID for DITQGYNPDBFKPS-NDKCEZKHSA-N
ID: DITQGYNPDBFKPS-NDKCEZKHSA-N
Comment: Energy0
Num peaks: 16
55.05422664 1.007497054
137.0960915 0.8091632855
151.1117415 0.7030026143
165.1273916 1.107785828
167.1430416 0.77905879
177.1273916 2.958074132
179.1430416 3.535052772
181.1586917 0.7509662025
193.1586917 0.6757203781
201.1637771 2.527189606
205.1586917 1.406331062
207.1743418 1.001931997
209.1899918 1.01713575
219.1743418 31.20155887
221.1536063 0.9887273305
237.1849065 29.83681582

Name: +ve in-silico MS/MS by CFM-ID for DITQGYNPDBFKPS-NDKCEZKHSA-N
ID: DITQGYNPDBFKPS-NDKCEZKHSA-N
Comment: Energy1
Num peaks: 31
41.03857658 1.188152794
53.03857658 1.246186256
55.01784114 1.306684617
55.05422664 2.073605665
71.04914126 1.699174631
73.06479133 0.9348272527
85.06479133 1.25095818
111.0804414 0.9115869948
133.1011768 1.134554635
137.0960915 1.162131352
145.1011768 1.230132369
147.1168269 1.233103408
149.0960915 0.9617199402
149.132477 1.180866149
151.1117415 1.694078383
159.1168269 1.488234236
161.132477 1.959047153
163.1117415 2.720196321
165.1273916 3.094100301
167.1430416 1.498481635
177.1273916 3.456788998
179.1430416 2.906331337
187.148127 1.247188971
191.1794272 2.058918489
201.1637771 3.285149087
205.1586917 1.374631339
207.1743418 1.559029329
209.1899918 2.783165844
219.1743418 12.64991346
221.1536063 1.021342223
237.1849065 4.981649865

Name: +ve in-silico MS/MS by CFM-ID for DITQGYNPDBFKPS-NDKCEZKHSA-N
ID: DITQGYNPDBFKPS-NDKCEZKHSA-N
Comment: Energy2
Num peaks: 31
39.02292652 1.78410146
41.03857658 1.462135408
51.02292652 1.891825495
53.03857658 4.384240178
55.05422664 4.118952937
65.03857658 1.189102234
69.06987671 1.833241033
71.04914126 1.16093597
111.0804414 1.2137462
117.0698767 1.295200512
131.0855268 2.965388547
133.1011768 1.383491875
137.0960915 1.193026923
145.1011768 2.160682192
147.1168269 1.892699591
149.0960915 1.195463176
149.132477 2.421506535
151.1117415 2.094736664
159.1168269 2.535276485
161.132477 2.216912162
163.1117415 1.831837629
163.148127 1.629561986
165.1273916 4.068277616
177.1273916 1.606850341
177.1637771 1.445119396
179.1430416 1.981565921
191.1430416 1.46734485
191.1794272 3.005596008
193.1586917 1.445932725
207.1743418 1.183743778
221.1536063 1.382994291

Name: +ve in-silico MS/MS by CFM-ID for DHOMMAYDBREASS-AICCOOGYSA-N
ID: DHOMMAYDBREASS-AICCOOGYSA-N
Comment: Energy0
Num peaks: 6
195.1379563 0.692143382
201.1637771 2.150014042
203.1430416 1.220007319
219.1743418 46.97540014
221.1536063 1.516208126
237.1849065 41.14083422

Name: +ve in-silico MS/MS by CFM-ID for DHOMMAYDBREASS-AICCOOGYSA-N
ID: DHOMMAYDBREASS-AICCOOGYSA-N
Comment: Energy1
Num peaks: 15
41.03857658 1.208598303
43.05422664 3.204915156
45.06987671 1.998186677
163.1117415 1.794295076
165.1273916 2.72670852
167.1430416 1.211092439
169.1586917 1.742476488
177.1273916 3.242374361
179.1430416 2.549851541
195.1379563 1.464083439
201.1637771 9.780964694
203.1430416 2.089054987
219.1743418 30.26261439
221.1536063 1.300505885
237.1849065 16.37901348

Name: +ve in-silico MS/MS by CFM-ID for DHOMMAYDBREASS-AICCOOGYSA-N
ID: DHOMMAYDBREASS-AICCOOGYSA-N
Comment: Energy2
Num peaks: 28
39.02292652 8.114012258
41.03857658 1.601799778
51.02292652 4.347752885
53.03857658 9.863586367
55.05422664 7.017519602
57.06987671 1.276410589
59.08552677 1.176542952
65.03857658 2.180507365
77.03857658 3.129532539
79.05422664 2.471417341
81.06987671 1.997580043
83.08552677 1.147963091
97.06479133 2.399221022
99.08044139 0.9241666783
105.0698767 2.955100659
107.0855268 2.682478374
109.1011768 2.366856496
119.0855268 1.562065327
161.0960915 1.904244547
163.1117415 0.9670987496
169.1586917 1.340987485
177.1273916 1.321055635
189.1273916 0.9657582747
191.1430416 1.556536771
193.1586917 1.482399258
203.1430416 7.921150056
219.1743418 3.760166881
221.1536063 2.016174348

Name: +ve in-silico MS/MS by CFM-ID for QAADAFPZDLTNRZ-YYFQZIEXSA-N
ID: QAADAFPZDLTNRZ-YYFQZIEXSA-N
Comment: Energy0
Num peaks: 6
55.05422664 3.949898794
57.06987671 3.706179683
71.08552677 3.8547659
195.1379563 4.352838199
219.1743418 3.520079955
237.1849065 63.63755163

Name: +ve in-silico MS/MS by CFM-ID for QAADAFPZDLTNRZ-YYFQZIEXSA-N
ID: QAADAFPZDLTNRZ-YYFQZIEXSA-N
Comment: Energy1
Num peaks: 12
43.05422664 6.113068789
53.03857658 8.887045927
55.05422664 12.59739516
57.06987671 4.785984641
59.08552677 3.830453828
67.05422664 4.127342129
69.06987671 4.607647446
73.10117684 3.146562643
179.1066561 1.743798318
195.1379563 3.323895354
219.1743418 5.691206223
237.1849065 22.39556822

Name: +ve in-silico MS/MS by CFM-ID for QAADAFPZDLTNRZ-YYFQZIEXSA-N
ID: QAADAFPZDLTNRZ-YYFQZIEXSA-N
Comment: Energy2
Num peaks: 8
39.02292652 3.390262137
41.03857658 5.710903664
43.05422664 3.027494955
53.03857658 6.142193335
55.05422664 19.73984981
57.06987671 22.16428758
59.08552677 18.51669779
67.05422664 3.95052064

Name: +ve in-silico MS/MS by CFM-ID for WCBCKXJLRYPWHZ-GDLCADMTSA-N
ID: WCBCKXJLRYPWHZ-GDLCADMTSA-N
Comment: Energy0
Num peaks: 11
149.132477 1.034605631
151.148127 1.965346002
163.1117415 1.273246649
175.1117415 6.879002901
177.1273916 5.04738608
179.1430416 1.781431098
191.1430416 1.871623967
193.1586917 2.116981101
201.1637771 7.98432404
203.1430416 1.107153335
219.1743418 49.26236233

Name: +ve in-silico MS/MS by CFM-ID for WCBCKXJLRYPWHZ-GDLCADMTSA-N
ID: WCBCKXJLRYPWHZ-GDLCADMTSA-N
Comment: Energy1
Num peaks: 31
39.02292652 1.290088379
55.05422664 2.386877271
57.06987671 1.54670641
67.05422664 1.061135238
107.0855268 1.135318153
109.0647913 1.126477182
109.1011768 1.262694188
133.1011768 1.073094534
135.1168269 2.341896367
137.0960915 1.534428342
145.1011768 1.465650624
147.1168269 4.161137275
149.132477 3.378309124
151.1117415 1.398616532
151.148127 3.326289037
157.1011768 1.061776797
159.1168269 2.23960023
161.0960915 1.670112612
161.132477 2.516485128
163.1117415 3.075769573
163.148127 1.576061374
165.1637771 1.070550555
175.1117415 4.616238102
175.148127 1.108957268
177.1273916 3.344190901
179.1430416 4.083164841
189.1637771 1.114238843
191.1794272 4.724147617
201.1637771 3.373283792
203.1430416 1.50472575
219.1743418 8.987951418

Name: +ve in-silico MS/MS by CFM-ID for WCBCKXJLRYPWHZ-GDLCADMTSA-N
ID: WCBCKXJLRYPWHZ-GDLCADMTSA-N
Comment: Energy2
Num peaks: 31
39.02292652 1.392643928
41.03857658 1.968461525
49.00727645 1.464678248
51.02292652 3.124191607
53.03857658 2.848565465
55.05422664 5.130494042
57.06987671 2.134255858
65.03857658 4.15696499
67.05422664 2.629333698
79.05422664 1.567291663
81.06987671 2.08509985
83.08552677 1.561921941
93.06987671 3.20571599
95.08552677 3.622138965
107.0855268 1.686199694
131.0855268 1.726502484
133.1011768 1.933855376
135.1168269 2.492459179
145.1011768 4.29489266
147.1168269 3.313711737
149.132477 1.744258657
151.148127 1.307078929
159.1168269 2.638279697
161.132477 2.642011565
163.148127 1.988159743
165.1637771 1.837027651
177.1273916 1.320325196
189.1273916 1.426492739
189.1637771 1.445939117
191.1430416 2.248341672
203.1430416 2.578301521

Name: +ve in-silico MS/MS by CFM-ID for RZAVBLXEFARMMG-CQDKDKBSSA-N
ID: RZAVBLXEFARMMG-CQDKDKBSSA-N
Comment: Energy0
Num peaks: 6
57.06987671 1.371205023
125.132477 2.193770783
163.1117415 1.332160573
191.1430416 1.41063308
203.1430416 2.290173274
219.1743418 77.27128215

Name: +ve in-silico MS/MS by CFM-ID for RZAVBLXEFARMMG-CQDKDKBSSA-N
ID: RZAVBLXEFARMMG-CQDKDKBSSA-N
Comment: Energy1
Num peaks: 25
55.05422664 2.103858988
57.06987671 2.807865019
67.05422664 1.316401832
69.06987671 3.549058139
71.08552677 1.988018187
81.0334912 2.28483466
123.1168269 4.213309683
125.132477 5.155859899
133.1011768 1.185844347
135.1168269 2.361909458
137.132477 4.876504057
149.0960915 1.544269184
149.132477 1.138257428
151.148127 6.264468815
161.0960915 1.384874361
163.1117415 1.605003791
175.1117415 1.625630606
177.1273916 2.090510717
187.148127 1.834794274
189.1273916 1.213874775
191.1430416 2.23432858
191.1794272 5.107458136
193.1586917 1.742806319
203.1430416 4.269495919
219.1743418 16.60136053

Name: +ve in-silico MS/MS by CFM-ID for RZAVBLXEFARMMG-CQDKDKBSSA-N
ID: RZAVBLXEFARMMG-CQDKDKBSSA-N
Comment: Energy2
Num peaks: 27
39.02292652 2.673963223
41.03857658 3.693240408
43.05422664 1.883358834
51.02292652 2.503012535
53.03857658 2.895133032
55.05422664 3.736782995
57.06987671 3.466613203
65.03857658 4.343443103
67.05422664 9.281932182
69.06987671 5.688642417
71.08552677 2.581657072
79.05422664 1.893615481
81.06987671 3.457915507
83.08552677 1.549832125
93.06987671 1.681721427
95.08552677 3.583385982
97.10117684 1.546906894
99.1168269 1.773850383
109.1011768 1.908660989
119.0855268 2.087073013
121.1011768 2.480712689
123.1168269 3.823021539
133.1011768 1.839478738
147.1168269 2.559805514
173.132477 1.623171918
187.148127 1.657668745
203.1430416 4.412996319

Name: +ve in-silico MS/MS by CFM-ID for VFZHDBFYTSLCHG-ZFWWWQNUSA-N
ID: VFZHDBFYTSLCHG-ZFWWWQNUSA-N
Comment: Energy0
Num peaks: 13
57.06987671 1.035851828
81.0334912 4.292417474
95.04914126 1.59364301
123.1168269 1.571085326
137.132477 3.981081275
151.148127 1.352445944
163.1117415 0.9691293125
173.132477 2.073619086
175.148127 5.395576266
177.1273916 1.501247833
189.1637771 1.799326948
203.1430416 1.564363594
219.1743418 53.53384096

Name: +ve in-silico MS/MS by CFM-ID for VFZHDBFYTSLCHG-ZFWWWQNUSA-N
ID: VFZHDBFYTSLCHG-ZFWWWQNUSA-N
Comment: Energy1
Num peaks: 31
53.03857658 1.067503785
55.05422664 1.287385916
57.06987671 1.214150696
69.06987671 1.176244456
71.08552677 1.180731272
81.0334912 11.99063058
93.06987671 0.9474716806
95.04914126 2.377936828
95.08552677 2.197290806
97.10117684 1.920132822
119.0855268 2.421627886
121.0647913 1.599600359
121.1011768 1.803596165
123.0804414 1.567920579
123.1168269 1.705587656
133.1011768 3.202228508
135.1168269 1.763669119
137.132477 7.890238103
147.1168269 1.637336199
149.132477 2.517070635
151.148127 4.686959053
165.1637771 1.187088716
173.132477 1.227037499
175.1117415 1.538865361
175.148127 1.329621844
177.1273916 1.379622016
185.132477 0.9832034666
187.148127 3.01438559
191.1794272 3.637440682
203.1430416 1.926074094
219.1743418 7.484792137

Name: +ve in-silico MS/MS by CFM-ID for VFZHDBFYTSLCHG-ZFWWWQNUSA-N
ID: VFZHDBFYTSLCHG-ZFWWWQNUSA-N
Comment: Energy2
Num peaks: 31
39.02292652 5.306660055
41.03857658 3.703893262
43.05422664 1.241714933
49.00727645 3.302634749
51.02292652 2.951343558
53.03857658 4.004041564
55.05422664 2.472459958
65.03857658 2.863238786
67.05422664 3.881705382
69.06987671 2.522608252
71.08552677 1.341879434
79.05422664 1.229178491
81.0334912 10.27344195
81.06987671 1.220310422
95.08552677 2.144364423
103.0542266 1.251865831
105.0698767 1.216406722
107.0855268 1.469800788
117.0698767 1.254053177
119.0855268 1.910198969
121.1011768 3.121145805
123.1168269 3.762807302
133.1011768 1.63165684
135.1168269 2.745350794
147.1168269 1.984491297
149.132477 1.549372691
151.148127 2.175696227
189.1273916 1.116027246
189.1637771 1.298744785
191.1430416 1.802752419
203.1430416 2.01952609

Name: +ve in-silico MS/MS by CFM-ID for FJKKZNIYYVEYOL-SNPRPXQTSA-N
ID: FJKKZNIYYVEYOL-SNPRPXQTSA-N
Comment: Energy0
Num peaks: 26
55.05422664 1.885170087
57.06987671 1.080308606
65.03857658 1.140500382
67.05422664 3.197578914
69.06987671 3.062674071
77.03857658 0.9018747668
79.05422664 1.978336171
81.06987671 2.282583782
83.04914126 1.426973902
83.08552677 0.8753343414
85.06479133 5.316956995
85.10117684 0.880485364
87.08044139 2.454485771
97.06479133 2.176312406
111.0804414 1.923375058
139.1117415 2.557699608
141.1273916 1.327233422
165.0910061 1.220881469
167.1066561 3.37961091
169.1223062 2.093165551
171.1379563 1.182490552
193.1223062 2.683688584
195.1379563 2.73018462
219.1743418 5.039994355
221.1536063 1.746727699
237.1849065 25.66993554

Name: +ve in-silico MS/MS by CFM-ID for FJKKZNIYYVEYOL-SNPRPXQTSA-N
ID: FJKKZNIYYVEYOL-SNPRPXQTSA-N
Comment: Energy1
Num peaks: 31
39.02292652 2.32834887
41.03857658 1.046691622
51.02292652 0.9717196159
53.03857658 1.331568534
55.01784114 1.116301189
55.05422664 6.780240138
57.06987671 1.130016965
65.03857658 0.92964439
67.05422664 3.044031842
69.06987671 3.831366622
79.05422664 4.116556086
81.06987671 2.169505423
85.06479133 2.288973932
95.04914126 4.852256575
97.06479133 8.933561054
99.08044139 2.135885462
109.0647913 0.8869693117
111.0804414 1.260163825
137.0960915 1.289866422
139.1117415 1.311301693
149.0960915 1.054698748
153.0910061 1.0642046
163.1117415 2.686596002
165.0910061 1.200657536
165.1273916 1.742440769
167.1066561 6.247838893
169.1223062 1.312883856
181.1223062 1.696440502
219.1743418 1.726612661
221.1536063 1.703549736
237.1849065 3.561946826

Name: +ve in-silico MS/MS by CFM-ID for FJKKZNIYYVEYOL-SNPRPXQTSA-N
ID: FJKKZNIYYVEYOL-SNPRPXQTSA-N
Comment: Energy2
Num peaks: 28
39.02292652 1.645253731
41.03857658 1.740192918
43.05422664 1.111875519
49.00727645 1.810775045
51.02292652 5.557678962
53.03857658 8.058687836
55.01784114 1.390405589
55.05422664 8.011491408
57.06987671 7.280899407
65.03857658 2.233672103
67.05422664 3.417017765
69.0334912 4.295902279
69.06987671 6.023845176
71.08552677 1.847369126
77.03857658 2.359056959
79.05422664 7.368202029
81.06987671 2.447190932
83.04914126 1.057961561
83.08552677 1.059297491
85.06479133 2.138619015
85.10117684 1.142192267
87.08044139 1.70265103
87.1168269 1.263395507
99.04405588 1.281258124
135.0804414 1.125207411
139.1117415 1.185686408
171.1379563 0.9128775138
221.1536063 1.259663975

Name: +ve in-silico MS/MS by CFM-ID for BCRCLRXVJYXWBA-FRRDWIJNSA-N
ID: BCRCLRXVJYXWBA-FRRDWIJNSA-N
Comment: Energy0
Num peaks: 6
57.06987671 1.314200411
181.1223062 0.8614679703
201.1637771 3.574493378
219.1743418 45.60447545
221.1536063 0.732099485
237.1849065 43.56628092

Name: +ve in-silico MS/MS by CFM-ID for BCRCLRXVJYXWBA-FRRDWIJNSA-N
ID: BCRCLRXVJYXWBA-FRRDWIJNSA-N
Comment: Energy1
Num peaks: 6
55.05422664 1.815078155
57.06987671 2.504738605
201.1637771 11.52803568
203.1430416 2.671332202
219.1743418 50.69875687
237.1849065 18.04017907

Name: +ve in-silico MS/MS by CFM-ID for BCRCLRXVJYXWBA-FRRDWIJNSA-N
ID: BCRCLRXVJYXWBA-FRRDWIJNSA-N
Comment: Energy2
Num peaks: 9
55.05422664 8.516746864
57.06987671 10.05498207
59.08552677 3.598125713
161.0960915 7.270381078
163.1117415 7.045838121
179.1430416 3.796157315
201.1637771 14.56524247
203.1430416 12.40372354
219.1743418 15.34730554

Name: +ve in-silico MS/MS by CFM-ID for FVWXOTXIQKDBTG-KYYFYTAESA-N
ID: FVWXOTXIQKDBTG-KYYFYTAESA-N
Comment: Energy0
Num peaks: 23
55.01784114 0.7400660986
55.05422664 0.8981090186
57.0334912 0.8748436171
59.04914126 1.859248845
67.05422664 0.8986641714
71.04914126 1.042073576
85.06479133 0.8060662911
109.0647913 0.9713102472
111.0804414 1.051331438
127.1117415 0.8757848037
137.0960915 1.299414242
139.1117415 1.120340693
141.1273916 0.7901871414
151.1117415 1.258275764
165.1273916 1.012076378
177.1273916 2.322461624
179.1430416 2.460622754
201.1637771 2.211066397
205.1586917 2.624686716
207.1743418 1.322526775
219.1743418 27.20855936
221.1536063 0.7326765535
237.1849065 25.80230173

Name: +ve in-silico MS/MS by CFM-ID for FVWXOTXIQKDBTG-KYYFYTAESA-N
ID: FVWXOTXIQKDBTG-KYYFYTAESA-N
Comment: Energy1
Num peaks: 31
39.02292652 1.390930938
53.03857658 1.454977835
55.01784114 1.386243618
55.05422664 2.847639623
65.03857658 1.915418761
67.05422664 2.862615492
69.0334912 1.403344971
69.06987671 1.799774897
71.04914126 1.980430827
81.06987671 1.630701962
85.06479133 1.238888882
107.0491413 1.107146821
107.0855268 1.29785942
109.1011768 2.377938298
111.0804414 1.765509163
119.0855268 1.265308075
135.0804414 1.155594385
137.0960915 1.65034163
139.1117415 1.470391455
149.0960915 1.415927478
151.1117415 2.077693999
165.1273916 1.564573542
177.1273916 2.802827294
179.1430416 1.43357508
191.1794272 1.285338464
201.1637771 2.065086332
205.1586917 1.195266868
207.1743418 1.538825044
209.1899918 2.404755571
219.1743418 7.97012469
237.1849065 2.943321704

Name: +ve in-silico MS/MS by CFM-ID for FVWXOTXIQKDBTG-KYYFYTAESA-N
ID: FVWXOTXIQKDBTG-KYYFYTAESA-N
Comment: Energy2
Num peaks: 31
39.02292652 2.967376649
41.03857658 1.768777865
43.05422664 2.545662485
51.02292652 1.120912617
53.03857658 3.887582735
55.01784114 1.053648369
55.05422664 5.871645625
57.06987671 2.764938336
65.03857658 3.055595838
67.05422664 4.445957023
69.0334912 1.26227014
69.06987671 3.192558411
71.04914126 3.064235937
71.08552677 1.642587132
81.06987671 2.061806293
83.08552677 2.431353521
85.06479133 1.938686585
95.08552677 2.325515249
105.0698767 1.081913139
107.0855268 1.890581393
109.1011768 2.428432071
111.1168269 2.342805599
119.0855268 1.438290994
123.1168269 1.936789761
125.132477 1.3134211
137.0960915 1.127986917
137.132477 1.201587932
139.1117415 1.098673243
151.148127 1.436066218
207.1743418 1.416228599
221.1536063 1.2227191

Name: +ve in-silico MS/MS by CFM-ID for DCYUAVNAQVATAZ-NZBPQXDJSA-N
ID: DCYUAVNAQVATAZ-NZBPQXDJSA-N
Comment: Energy0
Num peaks: 6
69.06987671 1.413061894
175.1117415 4.169098694
177.1273916 3.713881302
201.1637771 9.58220498
203.1430416 1.441386796
219.1743418 63.71703015

Name: +ve in-silico MS/MS by CFM-ID for DCYUAVNAQVATAZ-NZBPQXDJSA-N
ID: DCYUAVNAQVATAZ-NZBPQXDJSA-N
Comment: Energy1
Num peaks: 26
39.02292652 3.026493979
41.03857658 3.737644284
45.06987671 1.399116279
55.05422664 4.54990805
57.06987671 1.726039885
65.03857658 1.615307436
67.05422664 1.724561026
69.06987671 2.969601107
95.08552677 2.122714189
97.10117684 1.283595979
119.0855268 1.696102414
121.1011768 1.710770605
123.0804414 1.524763537
123.1168269 1.852935362
133.1011768 2.372333278
135.1168269 2.793704309
137.132477 2.29043479
161.132477 1.32609937
175.1117415 5.709098113
177.1273916 3.7719644
179.1430416 5.106465365
187.148127 1.678636688
191.1794272 4.87624944
201.1637771 4.42205415
203.1430416 1.346400242
219.1743418 13.77036883

Name: +ve in-silico MS/MS by CFM-ID for DCYUAVNAQVATAZ-NZBPQXDJSA-N
ID: DCYUAVNAQVATAZ-NZBPQXDJSA-N
Comment: Energy2
Num peaks: 29
39.02292652 7.203496028
41.03857658 4.017554642
43.05422664 2.731611225
49.00727645 1.611640223
51.02292652 2.024788796
53.03857658 1.394095607
55.05422664 5.423399656
57.06987671 2.696102723
59.08552677 2.046397044
65.03857658 5.44541172
67.05422664 2.125786014
69.06987671 1.857016156
73.10117684 1.66910311
77.03857658 2.248172454
79.05422664 1.396630097
91.05422664 5.649227282
93.06987671 4.225536522
95.08552677 1.857711952
97.10117684 1.446968756
107.0855268 1.710855833
119.0855268 2.857534525
121.1011768 2.488824701
133.1011768 5.069472793
135.1168269 2.097889973
171.1168269 1.27040014
185.132477 1.284085416
191.1430416 2.194757176
193.1586917 1.048248246
203.1430416 3.927033464

Name: +ve in-silico MS/MS by CFM-ID for FBZSMLWLLPEEKP-DOMZBBRYSA-N
ID: FBZSMLWLLPEEKP-DOMZBBRYSA-N
Comment: Energy0
Num peaks: 15
55.05422664 2.584047971
57.06987671 1.270850454
73.06479133 12.50912959
95.08552677 1.177111836
97.10117684 0.9874849516
119.0855268 1.062516877
133.1011768 4.511417085
135.1168269 6.139465559
137.132477 1.253195187
151.1117415 1.887994595
153.1273916 9.186420796
181.1223062 1.274181464
211.1692564 1.057081846
219.1743418 5.702417056
237.1849065 29.79887151

Name: +ve in-silico MS/MS by CFM-ID for FBZSMLWLLPEEKP-DOMZBBRYSA-N
ID: FBZSMLWLLPEEKP-DOMZBBRYSA-N
Comment: Energy1
Num peaks: 31
53.03857658 1.64797918
55.05422664 3.905119633
57.06987671 2.232947128
67.05422664 1.688467183
69.06987671 1.568047227
73.06479133 1.74035308
79.05422664 2.895456625
81.0334912 1.427291632
81.06987671 3.318203278
83.04914126 1.560431557
85.06479133 1.110131424
93.06987671 1.375613185
95.08552677 1.405029828
97.06479133 4.875413999
97.10117684 2.157730349
99.08044139 3.054468542
119.0855268 1.971674926
121.1011768 3.419729504
135.1168269 2.973569138
137.0960915 1.653172741
137.132477 2.016707829
139.1117415 2.115598749
159.1168269 2.255044174
163.1117415 1.474117692
177.1273916 4.22042794
179.1430416 2.67138214
181.1223062 1.764623386
195.1379563 1.725744837
211.1692564 1.25499699
219.1743418 3.160135579
237.1849065 7.275073975

Name: +ve in-silico MS/MS by CFM-ID for FBZSMLWLLPEEKP-DOMZBBRYSA-N
ID: FBZSMLWLLPEEKP-DOMZBBRYSA-N
Comment: Energy2
Num peaks: 31
39.02292652 2.885043637
41.00219107 0.8224466864
41.03857658 1.690712158
49.00727645 0.8575893309
51.02292652 3.264285862
53.03857658 6.64063926
55.05422664 8.867326658
57.0334912 1.501955352
57.06987671 2.547412048
65.03857658 5.714058812
67.05422664 3.698848538
69.06987671 1.265661189
73.06479133 4.585163451
79.05422664 4.229576431
81.0334912 1.336081063
81.06987671 2.496913338
83.04914126 1.972819785
83.08552677 1.146754514
93.06987671 1.362480949
95.08552677 1.094510562
121.1011768 2.700011775
133.1011768 1.47852139
135.1168269 3.564906202
137.132477 2.323290069
163.1117415 2.139703371
181.1223062 1.007147825
191.1430416 1.253117363
193.1586917 0.8661562037
195.1379563 1.062973957
197.1536063 0.7992038462
221.1536063 2.021348256

Name: +ve in-silico MS/MS by CFM-ID for SJGLRUGQQJDJDC-TZMYRKPTSA-N
ID: SJGLRUGQQJDJDC-TZMYRKPTSA-N
Comment: Energy0
Num peaks: 19
77.03857658 0.7269569451
83.08552677 1.057213145
85.10117684 0.7846741311
95.04914126 2.165368398
97.10117684 0.9982946645
111.1168269 2.365271086
123.1168269 0.7277032821
125.0597059 0.6985124684
141.1273916 2.153317394
151.075356 0.8953444842
153.0910061 0.7545751002
171.1379563 0.7484707614
197.1536063 0.9492320596
201.1637771 5.34264396
207.1379563 0.7579049862
209.1536063 1.049485798
219.1743418 14.19189256
221.1536063 1.728516462
237.1849065 42.08164078

Name: +ve in-silico MS/MS by CFM-ID for SJGLRUGQQJDJDC-TZMYRKPTSA-N
ID: SJGLRUGQQJDJDC-TZMYRKPTSA-N
Comment: Energy1
Num peaks: 31
39.02292652 1.381399458
41.03857658 1.34576219
43.05422664 2.037665223
49.00727645 1.601727376
53.03857658 1.788433636
55.05422664 1.291948323
57.06987671 1.873140314
63.02292652 3.526065141
65.03857658 1.494190022
67.05422664 1.466509431
69.06987671 1.200048572
71.08552677 1.647937355
77.03857658 2.042368518
79.05422664 1.424502242
81.06987671 1.884115411
83.08552677 1.603958693
85.10117684 1.078528604
93.06987671 1.134493852
95.04914126 1.923252235
95.08552677 1.401387485
97.10117684 2.390577649
107.0855268 1.329510954
109.1011768 2.489650252
111.1168269 10.6712256
113.132477 3.479874899
123.1168269 1.953374215
125.132477 1.326085094
141.1273916 1.804995973
201.1637771 3.022857429
219.1743418 4.268804614
237.1849065 4.670047629

Name: +ve in-silico MS/MS by CFM-ID for SJGLRUGQQJDJDC-TZMYRKPTSA-N
ID: SJGLRUGQQJDJDC-TZMYRKPTSA-N
Comment: Energy2
Num peaks: 31
39.02292652 4.809865148
41.03857658 6.268561371
43.05422664 7.150690336
49.00727645 3.009357883
51.02292652 2.576332213
53.03857658 4.607302663
55.05422664 3.582611459
57.06987671 4.924933996
63.02292652 3.984185809
65.03857658 4.740462818
67.05422664 2.950124491
69.06987671 2.310452302
71.08552677 2.803846507
75.02292652 1.029770434
77.03857658 1.628437897
79.05422664 1.231283753
81.06987671 0.89633321
83.08552677 0.9897063509
95.08552677 1.086591531
97.10117684 1.131746823
105.0698767 0.9046241826
107.0491413 0.8888119547
107.0855268 0.9048978354
111.1168269 3.293062914
119.0855268 1.34014665
121.1011768 1.652580852
123.1168269 1.38900186
125.132477 1.081783301
153.1273916 1.203930918
167.1430416 0.7679916477
201.1637771 0.8692270326

Name: +ve in-silico MS/MS by CFM-ID for MIJOZYYZCMBCHF-QMPIGLIWSA-N
ID: MIJOZYYZCMBCHF-QMPIGLIWSA-N
Comment: Energy0
Num peaks: 6
165.1637771 1.02808758
191.1430416 0.9039346219
191.1794272 1.006438311
201.1637771 11.05597348
203.1430416 1.654882051
219.1743418 71.45633641

Name: +ve in-silico MS/MS by CFM-ID for MIJOZYYZCMBCHF-QMPIGLIWSA-N
ID: MIJOZYYZCMBCHF-QMPIGLIWSA-N
Comment: Energy1
Num peaks: 22
43.05422664 1.312679948
55.05422664 0.8955749282
57.06987671 1.14041085
69.0334912 1.020756924
71.08552677 1.142239182
85.10117684 1.152350104
147.1168269 1.105888176
149.132477 1.76717738
151.148127 1.091063192
161.132477 1.145843949
163.148127 3.045018601
165.1637771 2.910319028
173.132477 1.711150651
175.148127 2.959519312
177.1273916 1.117799975
177.1637771 1.54526089
187.148127 1.806816345
189.1637771 2.176539517
191.1794272 13.06271164
201.1637771 8.183904695
203.1430416 2.993667817
219.1743418 27.23232773

Name: +ve in-silico MS/MS by CFM-ID for MIJOZYYZCMBCHF-QMPIGLIWSA-N
ID: MIJOZYYZCMBCHF-QMPIGLIWSA-N
Comment: Energy2
Num peaks: 31
39.02292652 1.237215171
41.03857658 4.130385543
43.05422664 3.962174224
53.03857658 1.413101801
55.05422664 4.874184315
57.06987671 2.717514358
69.06987671 2.474595237
71.08552677 1.338280409
79.05422664 1.940948543
81.06987671 2.047476971
83.08552677 2.197920836
85.10117684 1.629208788
93.06987671 2.424589852
105.0698767 1.803968345
107.0855268 2.145131115
119.0855268 1.776960097
121.1011768 2.492943901
147.1168269 2.738829937
149.132477 3.720776047
151.148127 1.669083316
157.1011768 1.391709885
161.132477 1.72486074
163.148127 1.235053862
173.132477 2.360818864
175.148127 3.711672852
185.132477 3.275608163
187.148127 1.219662033
189.1273916 1.297457072
189.1637771 1.680588373
191.1430416 1.25787206
203.1430416 2.510637902

Name: +ve in-silico MS/MS by CFM-ID for XOCANRBEOZQNAQ-ZIAGYGMSSA-N
ID: XOCANRBEOZQNAQ-ZIAGYGMSSA-N
Comment: Energy0
Num peaks: 15
55.05422664 4.522822023
57.06987671 1.481997841
83.04914126 2.863530122
93.06987671 1.888256979
95.08552677 1.34008867
121.1011768 2.501884124
125.0960915 1.615397471
135.1168269 4.182782286
163.1117415 1.73974863
175.1117415 1.556909551
177.1273916 2.197462119
193.1586917 1.475108476
201.1637771 7.425124012
203.1430416 1.354930677
219.1743418 43.86255431

Name: +ve in-silico MS/MS by CFM-ID for XOCANRBEOZQNAQ-ZIAGYGMSSA-N
ID: XOCANRBEOZQNAQ-ZIAGYGMSSA-N
Comment: Energy1
Num peaks: 30
39.02292652 3.664569758
41.03857658 2.909602122
51.02292652 1.225799211
55.05422664 8.064817363
57.06987671 3.716626912
65.03857658 3.067643925
67.05422664 1.663471401
79.05422664 3.196967107
81.06987671 2.199009058
83.04914126 5.64945022
91.05422664 2.257387874
93.06987671 2.138199851
95.08552677 1.280575378
117.0698767 2.052708753
119.0855268 2.575002898
121.0647913 1.024402756
121.1011768 3.408166227
125.0960915 1.257915494
135.1168269 6.074359326
137.0960915 1.065468459
137.132477 2.019485501
139.1117415 1.224610417
163.1117415 3.358602416
175.1117415 1.488728455
177.1273916 1.611553938
179.1430416 1.66626402
193.1586917 1.094093803
201.1637771 2.497736537
203.1430416 1.121258833
219.1743418 6.108095392

Name: +ve in-silico MS/MS by CFM-ID for XOCANRBEOZQNAQ-ZIAGYGMSSA-N
ID: XOCANRBEOZQNAQ-ZIAGYGMSSA-N
Comment: Energy2
Num peaks: 25
39.02292652 2.426105024
41.03857658 2.580135093
51.02292652 4.257703376
53.03857658 2.57445504
55.05422664 23.96779841
57.06987671 2.95116439
65.03857658 5.291680081
67.05422664 2.310568915
69.06987671 2.269612602
77.03857658 1.606982954
79.05422664 3.575796269
81.0334912 1.381520097
81.06987671 2.226359176
83.04914126 2.387602579
93.06987671 1.732905731
117.0698767 2.134167927
119.0855268 3.888531142
121.1011768 1.196992048
133.1011768 2.264283837
135.1168269 1.811671077
137.132477 1.618685916
145.1011768 1.273547892
161.0960915 1.40703636
193.1586917 1.379060912
203.1430416 2.670941434

Name: +ve in-silico MS/MS by CFM-ID for PXOZBWDPKXNHFQ-DZGBDDFRSA-N
ID: PXOZBWDPKXNHFQ-DZGBDDFRSA-N
Comment: Energy0
Num peaks: 6
111.1168269 1.320649917
187.148127 1.18397422
201.1637771 12.29355619
205.1586917 1.262726733
219.1743418 42.13503196
237.1849065 25.99995677

Name: +ve in-silico MS/MS by CFM-ID for PXOZBWDPKXNHFQ-DZGBDDFRSA-N
ID: PXOZBWDPKXNHFQ-DZGBDDFRSA-N
Comment: Energy1
Num peaks: 23
55.05422664 0.8809706022
57.06987671 0.8793915979
71.08552677 0.9330658108
83.04914126 0.8605020542
85.06479133 1.100857617
95.08552677 1.210038606
97.10117684 1.239339543
107.0855268 1.626142727
109.1011768 1.363053588
111.1168269 1.084305518
113.132477 0.8583467367
133.1011768 1.033557989
147.0804414 0.8972827991
161.0960915 1.794565598
163.1117415 1.262642636
179.1430416 1.145753842
187.148127 2.166659976
189.1637771 1.712704416
201.1637771 21.0784988
203.1430416 1.669879133
205.1586917 1.027147726
219.1743418 27.91254307
237.1849065 6.457726104

Name: +ve in-silico MS/MS by CFM-ID for PXOZBWDPKXNHFQ-DZGBDDFRSA-N
ID: PXOZBWDPKXNHFQ-DZGBDDFRSA-N
Comment: Energy2
Num peaks: 31
39.02292652 1.866517317
51.02292652 1.52518643
53.03857658 1.935973011
55.05422664 4.730355351
57.06987671 3.634288255
59.08552677 1.263225673
65.03857658 1.307460291
67.05422664 2.585546227
71.08552677 2.313099698
73.10117684 1.189226732
93.06987671 2.556908753
95.08552677 2.239107329
97.10117684 1.423034797
107.0855268 1.737631136
111.1168269 1.474068848
121.0647913 1.853059636
123.0804414 2.514696375
133.1011768 1.420125067
135.1168269 1.319300714
147.0804414 2.459064017
161.0960915 4.918128034
161.132477 1.386424767
163.1117415 4.439351274
173.132477 1.155842775
177.1273916 1.76311848
179.1430416 1.694389767
187.148127 3.580513249
189.1637771 1.495542876
201.1637771 3.605035666
203.1430416 4.399479484
219.1743418 1.898463986

Name: +ve in-silico MS/MS by CFM-ID for CGLWYEZJKQTMLC-MRVWCRGKSA-N
ID: CGLWYEZJKQTMLC-MRVWCRGKSA-N
Comment: Energy0
Num peaks: 10
165.1273916 1.007830853
179.1430416 2.713399737
193.1223062 1.328015132
193.1586917 2.152532644
195.1743418 1.359327174
197.1536063 2.467885509
201.1637771 4.930103628
219.1743418 29.09254918
221.1536063 1.981550056
237.1849065 33.58538329

Name: +ve in-silico MS/MS by CFM-ID for CGLWYEZJKQTMLC-MRVWCRGKSA-N
ID: CGLWYEZJKQTMLC-MRVWCRGKSA-N
Comment: Energy1
Num peaks: 31
39.02292652 1.284211441
41.03857658 1.354488424
53.03857658 2.286461149
55.05422664 1.651015037
57.0334912 2.828838883
67.05422664 1.506191565
69.06987671 1.171353536
71.04914126 1.895726931
81.06987671 1.428896716
83.08552677 1.499237254
85.06479133 1.351772356
121.1011768 1.160918605
123.1168269 1.837105333
125.132477 1.30704981
137.0960915 0.998337207
163.1117415 1.37859701
165.1273916 1.461711596
167.1430416 1.789420139
175.1117415 2.738760005
177.1273916 3.20420093
179.1430416 5.601888585
193.1223062 1.843988211
193.1586917 1.612185379
195.1379563 1.126569898
195.1743418 1.08128816
197.1536063 1.452013657
201.1637771 2.544953222
209.1899918 1.095515211
219.1743418 10.21129782
221.1536063 1.15427814
237.1849065 6.943152817

Name: +ve in-silico MS/MS by CFM-ID for CGLWYEZJKQTMLC-MRVWCRGKSA-N
ID: CGLWYEZJKQTMLC-MRVWCRGKSA-N
Comment: Energy2
Num peaks: 31
39.02292652 3.991439695
41.03857658 2.725178635
43.05422664 1.362302271
51.02292652 2.00398713
53.03857658 3.43794121
55.05422664 5.186554342
57.0334912 0.9643952677
57.06987671 1.102181361
65.03857658 5.083208156
67.01784114 2.063132229
67.05422664 6.033395841
69.06987671 4.171914679
71.08552677 1.25671406
81.0334912 1.634306424
81.06987671 5.106005355
83.08552677 3.007416309
93.06987671 1.20937884
95.08552677 1.36313245
97.10117684 1.180716497
109.1011768 1.619864574
121.1011768 1.715276872
123.1168269 2.217933096
125.0960915 1.251640747
159.1168269 1.05690592
175.148127 1.52118297
177.1273916 1.130695716
177.1637771 1.303487066
191.1430416 1.571613503
201.1637771 1.003199128
203.1430416 1.286832649
221.1536063 1.329978878

Name: +ve in-silico MS/MS by CFM-ID for QCTCLSCIOSFPNY-VOAKCMCISA-N
ID: QCTCLSCIOSFPNY-VOAKCMCISA-N
Comment: Energy0
Num peaks: 6
57.06987671 1.270485026
181.1223062 0.7860533356
201.1637771 4.425895511
203.1430416 0.8354270784
219.1743418 49.03277471
237.1849065 39.85163658

Name: +ve in-silico MS/MS by CFM-ID for QCTCLSCIOSFPNY-VOAKCMCISA-N
ID: QCTCLSCIOSFPNY-VOAKCMCISA-N
Comment: Energy1
Num peaks: 6
55.05422664 2.008302675
57.06987671 2.774216449
201.1637771 10.53312913
203.1430416 3.084045505
219.1743418 43.83838923
237.1849065 26.53342189

Name: +ve in-silico MS/MS by CFM-ID for QCTCLSCIOSFPNY-VOAKCMCISA-N
ID: QCTCLSCIOSFPNY-VOAKCMCISA-N
Comment: Energy2
Num peaks: 8
55.05422664 8.518136218
57.06987671 9.603573375
161.0960915 7.154369105
163.1117415 6.982897159
177.1273916 3.576136898
201.1637771 14.13434549
203.1430416 18.12897087
219.1743418 14.42880915

Name: +ve in-silico MS/MS by CFM-ID for GTUMAHOVZNSHNI-NJZAAPMLSA-N
ID: GTUMAHOVZNSHNI-NJZAAPMLSA-N
Comment: Energy0
Num peaks: 7
179.1430416 2.353240335
193.1586917 2.185506477
195.1743418 1.375432147
201.1637771 5.143585183
219.1743418 31.03572309
221.1536063 1.76807065
237.1849065 36.37413446

Name: +ve in-silico MS/MS by CFM-ID for GTUMAHOVZNSHNI-NJZAAPMLSA-N
ID: GTUMAHOVZNSHNI-NJZAAPMLSA-N
Comment: Energy1
Num peaks: 31
39.02292652 0.9458620232
53.03857658 1.487397659
55.05422664 1.56820641
57.0334912 3.755522889
71.04914126 1.624902105
81.0334912 0.9518460137
97.06479133 1.231595477
109.0647913 0.8833185288
111.0804414 1.231595477
147.1168269 1.346009488
153.1273916 1.380732737
161.0960915 0.8825008286
161.132477 1.568876416
163.1117415 1.755368308
165.1273916 1.336118969
175.148127 1.197759937
177.1273916 2.160075643
179.1430416 5.645318404
189.1637771 0.9007791407
191.1430416 1.913330527
191.1794272 1.286240548
193.1586917 2.13993338
195.1743418 1.30866744
201.1637771 3.023858967
203.1430416 1.197772567
205.1586917 1.98394488
207.1743418 0.9070500697
209.1899918 3.167695768
219.1743418 12.37947564
221.1536063 0.9983354658
237.1849065 8.441584277

Name: +ve in-silico MS/MS by CFM-ID for GTUMAHOVZNSHNI-NJZAAPMLSA-N
ID: GTUMAHOVZNSHNI-NJZAAPMLSA-N
Comment: Energy2
Num peaks: 31
39.02292652 3.543847708
41.03857658 1.838623966
51.02292652 1.452952476
53.03857658 1.630459093
55.05422664 4.72895903
57.0334912 2.226007632
57.06987671 2.441070369
65.03857658 3.681099066
67.05422664 1.820692398
69.06987671 1.860197039
81.0334912 1.798021473
81.06987671 1.751553919
95.08552677 1.308632336
99.08044139 1.511893078
107.0855268 1.979774169
109.1011768 1.387504892
121.0647913 1.582877902
121.1011768 1.675317185
123.1168269 2.561272802
137.0960915 1.310671289
137.132477 2.269130711
151.148127 1.395352808
161.132477 2.181703614
163.1117415 1.509325022
175.148127 1.725943176
177.1273916 1.831195736
179.1430416 1.673203712
189.1637771 1.367111122
191.1794272 1.470987604
201.1637771 1.602882091
203.1430416 2.231739006

Name: +ve in-silico MS/MS by CFM-ID for SSWUIXHLQYARRL-ULOCGOKBSA-N
ID: SSWUIXHLQYARRL-ULOCGOKBSA-N
Comment: Energy0
Num peaks: 6
15.02292652 0.05644020635
201.1637771 4.68304322
203.1430416 0.7656585349
219.1743418 51.87397099
221.1536063 0.6752512321
237.1849065 41.94316686

Name: +ve in-silico MS/MS by CFM-ID for SSWUIXHLQYARRL-ULOCGOKBSA-N
ID: SSWUIXHLQYARRL-ULOCGOKBSA-N
Comment: Energy1
Num peaks: 6
15.02292652 0.03373924871
201.1637771 12.45691007
203.1430416 3.006546793
219.1743418 52.1124577
221.1536063 1.405085798
237.1849065 30.97493984

Name: +ve in-silico MS/MS by CFM-ID for SSWUIXHLQYARRL-ULOCGOKBSA-N
ID: SSWUIXHLQYARRL-ULOCGOKBSA-N
Comment: Energy2
Num peaks: 6
201.1637771 30.66673737
203.1430416 36.22107251
205.1223062 0.795194913
219.1743418 29.05508102
221.1536063 2.038343362
237.1849065 0.9276868061

Name: +ve in-silico MS/MS by CFM-ID for HSEADIKPAODSBI-QVHKTLOISA-N
ID: HSEADIKPAODSBI-QVHKTLOISA-N
Comment: Energy0
Num peaks: 6
121.1011768 0.8701666
161.132477 0.9063335734
185.132477 1.00852121
201.1637771 45.28715904
203.1430416 1.243649277
219.1743418 41.79139512

Name: +ve in-silico MS/MS by CFM-ID for HSEADIKPAODSBI-QVHKTLOISA-N
ID: HSEADIKPAODSBI-QVHKTLOISA-N
Comment: Energy1
Num peaks: 20
67.05422664 1.540777756
81.06987671 1.229728694
119.0855268 2.130047201
121.1011768 3.301963175
123.1168269 1.845387301
143.0855268 3.117046334
145.1011768 3.412475707
147.1168269 1.459665403
149.132477 1.694611628
157.1011768 1.749851914
159.1168269 1.884459614
161.132477 1.560929789
163.1117415 1.365708368
165.1273916 1.852216191
177.1273916 2.053196939
179.1430416 1.382686517
185.132477 2.275183962
201.1637771 25.95464582
203.1430416 1.711764494
219.1743418 19.70569588

Name: +ve in-silico MS/MS by CFM-ID for HSEADIKPAODSBI-QVHKTLOISA-N
ID: HSEADIKPAODSBI-QVHKTLOISA-N
Comment: Energy2
Num peaks: 27
39.02292652 4.331360793
41.03857658 1.855063126
51.02292652 2.921426299
53.03857658 4.081791416
55.05422664 4.191564786
57.06987671 1.546137956
67.05422664 9.338292134
69.06987671 3.744531532
81.06987671 5.031128914
83.08552677 1.876799966
95.08552677 1.402395653
119.0855268 2.348228321
121.1011768 2.355460135
143.0855268 4.113510583
145.1011768 2.474523655
147.1168269 1.705109959
149.132477 2.076103828
151.148127 1.797392569
157.1011768 2.164107587
159.1168269 3.714571509
161.132477 2.157357734
173.132477 1.955866308
175.148127 1.936731275
177.1273916 1.187813769
185.132477 5.729280189
201.1637771 2.259237058
203.1430416 1.919869322

Name: +ve in-silico MS/MS by CFM-ID for LQQPBZXRTDBTDG-KFWWJZLASA-N
ID: LQQPBZXRTDBTDG-KFWWJZLASA-N
Comment: Energy0
Num peaks: 8
55.05422664 1.97791749
69.06987671 1.949658372
83.08552677 2.792713223
125.0597059 2.077261976
193.1223062 5.544136469
195.1379563 5.038225748
221.1536063 2.072539906
237.1849065 59.38001891

Name: +ve in-silico MS/MS by CFM-ID for LQQPBZXRTDBTDG-KFWWJZLASA-N
ID: LQQPBZXRTDBTDG-KFWWJZLASA-N
Comment: Energy1
Num peaks: 23
39.02292652 3.453328607
41.03857658 1.725487944
55.05422664 7.263724157
57.06987671 1.532459866
67.05422664 2.023687627
69.06987671 6.11312925
81.06987671 2.207975083
83.08552677 8.109767377
111.1168269 2.201925842
113.132477 1.19190732
123.0440559 1.718035525
125.0597059 4.213190089
127.075356 2.173378542
149.0960915 1.689350169
163.1117415 1.527173407
165.0910061 1.610805446
167.1066561 3.946357289
179.1430416 1.731219165
181.1223062 3.635725991
193.1223062 2.364839213
195.1379563 1.209619027
197.1536063 1.497695838
237.1849065 16.90674973

Name: +ve in-silico MS/MS by CFM-ID for LQQPBZXRTDBTDG-KFWWJZLASA-N
ID: LQQPBZXRTDBTDG-KFWWJZLASA-N
Comment: Energy2
Num peaks: 23
39.02292652 3.539123096
41.03857658 4.065901043
43.05422664 1.792382834
51.02292652 1.128821695
53.03857658 6.463732395
55.05422664 14.74497451
57.06987671 2.392938089
65.03857658 2.176294855
67.05422664 7.485924481
69.06987671 6.621301783
81.06987671 2.786408283
83.08552677 2.944116115
91.05422664 1.798189337
93.06987671 1.048331723
123.0440559 4.556172162
125.0597059 3.531744193
133.1011768 1.803594986
135.1168269 1.975906073
151.075356 2.627096716
153.0910061 1.071861511
165.0910061 2.547154199
167.1066561 2.230586307
181.1223062 1.115080579

Name: +ve in-silico MS/MS by CFM-ID for ZTKVJHVJKDVVES-DREKTBMASA-N
ID: ZTKVJHVJKDVVES-DREKTBMASA-N
Comment: Energy0
Num peaks: 6
177.1273916 0.1622299091
179.1430416 0.6447901065
187.148127 0.6732931764
189.1637771 0.8695326397
203.1430416 1.656310161
219.1743418 95.3287119

Name: +ve in-silico MS/MS by CFM-ID for ZTKVJHVJKDVVES-DREKTBMASA-N
ID: ZTKVJHVJKDVVES-DREKTBMASA-N
Comment: Energy1
Num peaks: 6
187.148127 4.141425065
189.1637771 2.608178065
191.1794272 14.14931824
193.1586917 5.328213119
203.1430416 5.968210465
219.1743418 61.13522686

Name: +ve in-silico MS/MS by CFM-ID for ZTKVJHVJKDVVES-DREKTBMASA-N
ID: ZTKVJHVJKDVVES-DREKTBMASA-N
Comment: Energy2
Num peaks: 11
159.1168269 5.186296192
161.132477 9.148048784
171.1168269 4.079620869
173.132477 11.73902272
175.148127 4.148862061
187.1117415 3.97419637
187.148127 9.976834409
189.1637771 15.3703762
191.1794272 4.020792173
203.1430416 9.020886049
219.1743418 3.764588882

Name: +ve in-silico MS/MS by CFM-ID for HPCVOEQSOLQFPZ-ZGKBOVNRSA-N
ID: HPCVOEQSOLQFPZ-ZGKBOVNRSA-N
Comment: Energy0
Num peaks: 9
55.05422664 2.679142019
57.06987671 1.823218208
67.05422664 1.725112487
69.06987671 2.062560743
175.1117415 1.788494891
177.1273916 2.56324751
179.1430416 5.68748046
201.1637771 3.484352994
219.1743418 59.02159463

Name: +ve in-silico MS/MS by CFM-ID for HPCVOEQSOLQFPZ-ZGKBOVNRSA-N
ID: HPCVOEQSOLQFPZ-ZGKBOVNRSA-N
Comment: Energy1
Num peaks: 25
39.02292652 1.161301525
41.03857658 3.048820842
51.02292652 1.272583237
53.03857658 1.685770362
55.05422664 3.521206888
57.06987671 1.56858459
65.03857658 2.298953875
67.05422664 7.489692945
69.06987671 3.961043397
71.08552677 1.807806333
107.0855268 2.907720861
109.1011768 2.258847415
119.0855268 1.125128252
147.0804414 2.23860091
151.1117415 1.277671416
157.1011768 1.581794732
161.0960915 1.224099833
175.1117415 4.950791073
175.148127 1.331968175
177.1273916 4.119854815
179.1430416 8.513592019
193.1586917 1.406088811
201.1637771 6.836164342
203.1430416 1.308571831
219.1743418 11.74524742

Name: +ve in-silico MS/MS by CFM-ID for HPCVOEQSOLQFPZ-ZGKBOVNRSA-N
ID: HPCVOEQSOLQFPZ-ZGKBOVNRSA-N
Comment: Energy2
Num peaks: 20
39.02292652 6.486415175
41.03857658 4.676000159
43.05422664 1.359690948
49.00727645 2.025893423
51.02292652 2.737648
53.03857658 3.145922224
55.05422664 11.1080671
57.06987671 3.768414636
59.08552677 2.891077235
65.03857658 13.35310097
67.05422664 7.062018508
69.06987671 2.678902453
79.05422664 2.204147966
105.0698767 3.428803879
107.0855268 2.007458422
119.0855268 3.223459599
121.1011768 3.041404932
189.1273916 1.677366542
191.1430416 1.779566979
203.1430416 2.483172395

Name: +ve in-silico MS/MS by CFM-ID for MMKGCZLPPJRCFV-VNHYZAJKSA-N
ID: MMKGCZLPPJRCFV-VNHYZAJKSA-N
Comment: Energy0
Num peaks: 6
193.1586917 4.155538378
195.1743418 3.527926018
201.1637771 1.92901913
219.1743418 17.10718792
221.1536063 3.715827942
237.1849065 58.24085062

Name: +ve in-silico MS/MS by CFM-ID for MMKGCZLPPJRCFV-VNHYZAJKSA-N
ID: MMKGCZLPPJRCFV-VNHYZAJKSA-N
Comment: Energy1
Num peaks: 23
41.03857658 0.8769540067
43.05422664 0.906255927
55.05422664 1.34538025
57.0334912 1.078839505
95.04914126 0.8570418887
97.06479133 0.9272615201
175.1117415 1.237108827
175.148127 1.581589749
177.1273916 2.490888344
177.1637771 0.8211498778
179.1430416 3.454966335
189.1273916 0.9030907115
191.1430416 6.388484761
193.1586917 7.38430577
195.1379563 0.8104305627
195.1743418 4.702627179
201.1637771 1.645646414
205.1586917 2.503519357
207.1743418 2.097551688
209.1899918 6.430878995
219.1743418 10.44250471
221.1536063 3.197166367
237.1849065 18.38317511

Name: +ve in-silico MS/MS by CFM-ID for MMKGCZLPPJRCFV-VNHYZAJKSA-N
ID: MMKGCZLPPJRCFV-VNHYZAJKSA-N
Comment: Energy2
Num peaks: 31
39.02292652 1.851503492
41.03857658 3.153330502
43.05422664 2.28994231
51.02292652 1.473803674
53.03857658 2.129653816
55.05422664 6.503733353
57.06987671 1.337741567
59.04914126 1.67660746
65.03857658 2.262641544
67.05422664 2.771666281
69.06987671 3.839218385
77.03857658 1.340181328
79.05422664 2.058719161
81.06987671 2.71814885
83.08552677 3.059624826
93.0334912 1.399918286
107.0855268 1.950411976
133.1011768 1.578729541
161.0960915 1.88139403
161.132477 2.188930279
175.1117415 1.432944289
175.148127 3.3922927
177.1273916 1.930385332
177.1637771 3.511789205
179.1430416 1.374217188
189.1637771 1.761162435
193.1586917 2.274467762
195.1743418 1.568989468
201.1637771 1.78478428
203.1430416 1.517579715
221.1536063 3.951745493

Name: +ve in-silico MS/MS by CFM-ID for OYLVRNLKRWKWJA-ZOWXZIJZSA-N
ID: OYLVRNLKRWKWJA-ZOWXZIJZSA-N
Comment: Energy0
Num peaks: 11
81.06987671 0.998871588
97.10117684 1.037882175
151.148127 1.008111524
189.1637771 2.157404031
193.1223062 2.233723997
195.1379563 2.296749135
197.1536063 4.498582684
203.1794272 9.266943116
205.1950772 3.025743586
221.1536063 1.449555199
237.1849065 52.96518494

Name: +ve in-silico MS/MS by CFM-ID for OYLVRNLKRWKWJA-ZOWXZIJZSA-N
ID: OYLVRNLKRWKWJA-ZOWXZIJZSA-N
Comment: Energy1
Num peaks: 30
41.03857658 1.041571423
55.05422664 2.367746979
57.06987671 1.335497103
77.03857658 1.279179644
79.05422664 0.8718497924
81.06987671 2.264425679
83.08552677 1.265782461
91.05422664 0.7881932205
147.1168269 1.510730194
149.132477 1.070865337
153.0910061 0.8860034282
155.1066561 1.245676765
159.1168269 1.585274586
161.132477 3.032711527
163.148127 2.588787301
165.1637771 1.095309172
167.1066561 0.8129029021
169.1223062 1.096564479
179.1066561 0.9325054457
181.1223062 1.399352891
189.1637771 2.145395283
191.1794272 1.029142678
193.1223062 5.029885177
195.1379563 2.881244724
197.1536063 3.232357308
203.1794272 14.76715301
205.1950772 3.302244287
219.1743418 1.020161948
221.1536063 1.769635053
237.1849065 16.66816171

Name: +ve in-silico MS/MS by CFM-ID for OYLVRNLKRWKWJA-ZOWXZIJZSA-N
ID: OYLVRNLKRWKWJA-ZOWXZIJZSA-N
Comment: Energy2
Num peaks: 31
39.02292652 2.688627797
41.03857658 1.507912451
51.02292652 2.92481463
53.03857658 5.816698371
55.05422664 5.215873699
57.06987671 2.093700667
65.03857658 1.883801074
67.05422664 3.129601899
77.03857658 1.404490178
79.05422664 1.790134562
81.06987671 3.659938407
83.08552677 1.929337292
95.08552677 1.913776019
97.10117684 1.426727188
107.0855268 1.459161793
133.1011768 2.473999548
135.1168269 3.983936817
147.1168269 2.817722629
149.132477 1.657501398
161.132477 2.427781848
163.148127 1.371871286
165.0910061 1.835059825
175.148127 2.065244547
179.1066561 1.196297848
179.1794272 1.198852324
189.1637771 1.623390121
191.1794272 1.604247601
205.1950772 1.881427057
207.1379563 1.416878218
209.1536063 1.117872393
221.1536063 3.298967411

Name: +ve in-silico MS/MS by CFM-ID for RJZWGDPBGWGJNU-NKCSTSMZSA-N
ID: RJZWGDPBGWGJNU-NKCSTSMZSA-N
Comment: Energy0
Num peaks: 20
53.00219107 1.324409071
55.01784114 1.580052658
57.0334912 3.390205801
69.0334912 2.769248278
149.132477 2.016082223
159.1168269 1.888205806
161.132477 6.680209231
163.1117415 1.451030971
163.148127 4.143352195
165.1637771 1.12006976
175.1117415 1.009878816
177.1273916 0.985364956
187.148127 1.457065584
189.1637771 3.015806949
191.1430416 1.235293582
191.1794272 1.796927783
193.1586917 1.241927182
201.1637771 5.394087084
203.1430416 0.9714224214
219.1743418 37.28943658

Name: +ve in-silico MS/MS by CFM-ID for RJZWGDPBGWGJNU-NKCSTSMZSA-N
ID: RJZWGDPBGWGJNU-NKCSTSMZSA-N
Comment: Energy1
Num peaks: 31
39.02292652 1.258942841
41.03857658 1.233257765
53.00219107 4.400146798
55.01784114 2.163329914
55.05422664 1.130254556
57.06987671 1.329518322
69.0334912 5.490105272
81.0334912 1.597272125
81.06987671 1.213011666
83.04914126 1.600102056
107.0855268 1.279573354
109.1011768 1.360654693
135.1168269 1.917309321
137.132477 1.928290081
145.1011768 2.636087673
147.1168269 1.563883522
149.132477 3.563577505
159.1168269 1.635412628
161.0960915 1.656386636
161.132477 5.536535138
163.1117415 1.96761192
163.148127 2.812373938
165.1637771 1.577064558
175.1117415 2.526306867
177.1273916 1.254528355
189.1637771 2.150035911
191.1430416 1.140065468
191.1794272 2.089398122
193.1586917 1.607048805
201.1637771 3.475504075
219.1743418 7.326661578

Name: +ve in-silico MS/MS by CFM-ID for RJZWGDPBGWGJNU-NKCSTSMZSA-N
ID: RJZWGDPBGWGJNU-NKCSTSMZSA-N
Comment: Energy2
Num peaks: 31
39.02292652 4.683412641
41.03857658 3.028396249
51.02292652 2.75115298
53.00219107 1.692404617
53.03857658 5.249463937
55.01784114 1.333489086
65.03857658 1.904999481
67.05422664 1.380920054
69.0334912 3.513404662
77.03857658 1.364459061
79.05422664 1.470457444
81.06987671 2.415756977
107.0855268 1.601093545
109.1011768 1.745974157
123.1168269 1.300040647
133.1011768 2.410511482
135.1168269 1.816205042
137.132477 1.236898864
139.1117415 1.300040647
147.1168269 1.980600023
149.132477 1.472457807
163.1117415 2.299829022
163.148127 2.465393354
175.1117415 2.457659303
177.1273916 1.328802667
187.148127 1.703827534
189.1273916 2.571750343
189.1637771 3.603939348
191.1430416 2.651229475
193.1586917 1.311545563
203.1430416 2.98100994

Name: +ve in-silico MS/MS by CFM-ID for NGSKTZPAGBXNRL-GVARAGBVSA-N
ID: NGSKTZPAGBXNRL-GVARAGBVSA-N
Comment: Energy0
Num peaks: 6
57.06987671 1.029243765
125.132477 1.723087612
151.148127 1.055970854
191.1430416 1.227561685
203.1430416 2.438949318
219.1743418 76.66633897

Name: +ve in-silico MS/MS by CFM-ID for NGSKTZPAGBXNRL-GVARAGBVSA-N
ID: NGSKTZPAGBXNRL-GVARAGBVSA-N
Comment: Energy1
Num peaks: 26
53.03857658 1.399979017
55.05422664 1.359495873
57.06987671 1.470234494
67.05422664 1.056252134
81.0334912 1.859008259
81.06987671 1.079146236
93.0334912 1.415619222
95.04914126 2.051272562
107.0491413 1.036498482
107.0855268 1.074394985
109.0647913 2.825179988
109.1011768 3.44155026
111.1168269 3.175177742
121.1011768 2.586333003
123.1168269 4.710388076
125.132477 8.346730513
137.132477 1.188729712
149.132477 1.12965581
151.148127 5.558358598
187.148127 1.819102083
189.1273916 1.047770342
191.1430416 2.20665727
191.1794272 4.85405387
193.1586917 2.100226782
203.1430416 4.140167486
219.1743418 17.08071752

Name: +ve in-silico MS/MS by CFM-ID for NGSKTZPAGBXNRL-GVARAGBVSA-N
ID: NGSKTZPAGBXNRL-GVARAGBVSA-N
Comment: Energy2
Num peaks: 29
39.02292652 2.783292612
41.03857658 1.931592578
43.05422664 1.320511797
51.02292652 4.10488599
53.03857658 9.63836646
55.05422664 3.627171691
57.06987671 3.173433435
65.03857658 2.243173181
67.05422664 4.929340526
69.06987671 4.49685389
79.05422664 1.443179411
81.06987671 4.887981726
83.08552677 2.701452692
85.10117684 1.180410065
93.06987671 2.461453908
95.08552677 2.751408321
97.10117684 3.392742563
107.0855268 2.214942315
109.1011768 2.544751599
121.1011768 1.679096629
123.1168269 1.311200164
125.132477 1.717301909
131.0855268 1.574329889
133.1011768 2.789745779
135.1168269 1.440972087
137.132477 2.342223795
191.1430416 1.459008272
193.1586917 1.682704205
203.1430416 2.205088878

Name: +ve in-silico MS/MS by CFM-ID for QGLAKZJZPXRQJR-QRSKCAGOSA-N
ID: QGLAKZJZPXRQJR-QRSKCAGOSA-N
Comment: Energy0
Num peaks: 6
55.05422664 0.3156688267
57.06987671 0.4700894141
163.1117415 0.3588708953
201.1637771 12.50439588
203.1430416 1.858008516
219.1743418 83.09382505

Name: +ve in-silico MS/MS by CFM-ID for QGLAKZJZPXRQJR-QRSKCAGOSA-N
ID: QGLAKZJZPXRQJR-QRSKCAGOSA-N
Comment: Energy1
Num peaks: 6
55.05422664 4.559242513
57.06987671 3.562966125
163.1117415 4.890255694
201.1637771 15.5061238
203.1430416 4.436045247
219.1743418 59.63425946

Name: +ve in-silico MS/MS by CFM-ID for QGLAKZJZPXRQJR-QRSKCAGOSA-N
ID: QGLAKZJZPXRQJR-QRSKCAGOSA-N
Comment: Energy2
Num peaks: 10
55.05422664 14.18814586
57.06987671 10.17568966
59.08552677 3.414256369
143.0855268 3.828263974
145.1011768 3.49070599
159.1168269 3.513576451
161.132477 5.464715367
185.132477 15.58483325
201.1637771 13.60775331
203.1430416 7.609181043

Name: +ve in-silico MS/MS by CFM-ID for SFGDHIDRBMMCCU-ZHACJKMWSA-N
ID: SFGDHIDRBMMCCU-ZHACJKMWSA-N
Comment: Energy0
Num peaks: 23
43.05422664 0.7411080011
55.05422664 0.8717871956
57.06987671 1.20704425
59.01275576 1.110476587
69.06987671 1.029133311
71.08552677 1.148742326
81.0334912 0.7889703159
99.04405588 1.454094199
121.1011768 0.5960016932
123.1168269 1.147582189
135.1168269 0.8521882324
137.132477 2.709274945
151.148127 0.8435096707
175.148127 5.898956417
177.1637771 8.193834476
189.1637771 0.803794383
191.1794272 9.279537224
193.1950772 1.158147494
195.1379563 0.7817898097
201.1637771 2.264840872
219.1743418 15.43573746
221.1536063 0.6368634296
237.1849065 21.55528819

Name: +ve in-silico MS/MS by CFM-ID for SFGDHIDRBMMCCU-ZHACJKMWSA-N
ID: SFGDHIDRBMMCCU-ZHACJKMWSA-N
Comment: Energy1
Num peaks: 31
39.02292652 1.208519308
41.03857658 1.933723663
43.05422664 1.166841286
53.03857658 1.037477767
55.05422664 3.088608917
57.06987671 1.518569358
65.03857658 1.428500963
67.05422664 2.507090936
69.06987671 1.998488389
71.08552677 1.6739758
81.0334912 1.460186668
83.08552677 0.9414668042
85.10117684 0.9983037236
99.04405588 2.163881254
107.0855268 1.383410603
109.1011768 0.928970588
121.1011768 2.388806233
123.1168269 1.819119452
133.1011768 3.050858888
135.1168269 3.743428211
137.132477 5.813765831
147.1168269 1.335291076
149.132477 1.602228994
151.148127 1.59003583
159.1168269 2.23314055
175.148127 7.800934165
177.1637771 9.377847607
191.1794272 7.877870573
193.1950772 1.371965952
219.1743418 2.096420765
237.1849065 1.6446171

Name: +ve in-silico MS/MS by CFM-ID for SFGDHIDRBMMCCU-ZHACJKMWSA-N
ID: SFGDHIDRBMMCCU-ZHACJKMWSA-N
Comment: Energy2
Num peaks: 31
39.02292652 7.004727763
41.03857658 3.739632306
43.05422664 1.49253442
51.02292652 1.599666716
53.03857658 1.876830123
55.05422664 6.444599258
57.06987671 2.274044389
65.03857658 2.669700008
67.05422664 3.984655539
69.06987671 3.246443616
71.08552677 2.02500652
79.05422664 2.135299178
81.06987671 1.849376839
83.08552677 1.920682471
85.10117684 1.504648526
91.05422664 1.645086219
93.06987671 1.020188619
105.0698767 1.314237109
107.0855268 1.737722271
111.1168269 1.027996999
119.0855268 1.795062659
121.1011768 3.570117515
123.1168269 3.073284685
133.1011768 3.468818501
135.1168269 6.571793877
137.132477 2.779600378
147.1168269 1.612933528
149.132477 2.472377799
151.148127 1.403536663
189.1637771 0.9481278156
221.1536063 1.797485837

Name: +ve in-silico MS/MS by CFM-ID for MYBIRIVWDFZVCL-TZQJONAQSA-N
ID: MYBIRIVWDFZVCL-TZQJONAQSA-N
Comment: Energy0
Num peaks: 6
147.1168269 1.589479459
161.132477 1.268246657
191.1794272 1.344834381
201.1637771 11.04309058
203.1430416 1.802525022
219.1743418 72.19812742

Name: +ve in-silico MS/MS by CFM-ID for MYBIRIVWDFZVCL-TZQJONAQSA-N
ID: MYBIRIVWDFZVCL-TZQJONAQSA-N
Comment: Energy1
Num peaks: 16
71.04914126 2.553333151
145.1011768 3.50224468
147.1168269 4.221647983
159.1168269 7.664774685
161.132477 7.151715587
163.148127 2.63042557
165.1637771 2.590997786
167.1794272 2.528709
173.132477 3.123882411
175.148127 3.383332762
187.148127 2.780855833
189.1637771 2.133501102
191.1794272 7.270659503
201.1637771 5.562660932
203.1430416 2.455155964
219.1743418 20.63371886

Name: +ve in-silico MS/MS by CFM-ID for MYBIRIVWDFZVCL-TZQJONAQSA-N
ID: MYBIRIVWDFZVCL-TZQJONAQSA-N
Comment: Energy2
Num peaks: 25
39.02292652 5.012756974
41.03857658 3.084122183
51.02292652 5.000785929
53.03857658 2.870587676
55.05422664 5.863893209
67.01784114 2.67225899
69.0334912 1.329972989
107.0855268 2.365652859
119.0855268 1.517122501
121.1011768 2.671125262
123.1168269 1.403021375
129.0698767 1.26476907
131.0855268 1.531470528
133.1011768 3.409982974
135.1168269 3.006012882
145.1011768 7.526078705
147.1168269 6.868564871
149.132477 3.30596066
151.148127 1.379660474
159.1168269 3.405518034
161.132477 4.217430605
163.148127 2.267354603
173.132477 1.971347522
175.148127 5.210758348
185.132477 1.774635781

Name: +ve in-silico MS/MS by CFM-ID for WJHFZYAELPOJIV-UBWQMIQVSA-N
ID: WJHFZYAELPOJIV-UBWQMIQVSA-N
Comment: Energy0
Num peaks: 23
55.05422664 1.390631934
59.01275576 1.057593898
69.06987671 1.332477778
83.08552677 0.6903286049
107.0855268 1.023355675
109.1011768 1.73068903
111.1168269 1.328798591
123.1168269 1.176547904
135.1168269 1.008551937
137.132477 1.159119461
151.148127 0.7323651621
175.1117415 0.9219609731
175.148127 5.450651269
177.1273916 0.7040930623
177.1637771 7.675313487
189.1637771 0.7812512838
191.1794272 9.222968402
193.1223062 1.841238518
193.1950772 1.150965394
195.1379563 1.890792673
201.1637771 2.202289755
219.1743418 14.90560237
237.1849065 20.64240619

Name: +ve in-silico MS/MS by CFM-ID for WJHFZYAELPOJIV-UBWQMIQVSA-N
ID: WJHFZYAELPOJIV-UBWQMIQVSA-N
Comment: Energy1
Num peaks: 31
39.02292652 1.922995513
41.03857658 0.7893065423
55.05422664 5.452247156
65.03857658 2.353947145
67.05422664 2.745230196
69.06987671 4.115392088
79.05422664 1.020240812
81.06987671 1.7565127
83.08552677 1.772652416
91.05422664 0.759071934
99.04405588 0.8630220131
105.0698767 1.603605911
107.0855268 2.730487004
109.1011768 2.270602056
111.1168269 0.947620748
119.0855268 3.012534452
121.1011768 2.685665693
123.1168269 3.136517491
133.1011768 2.082662297
135.1168269 2.797368564
137.132477 1.629067592
147.1168269 0.7886666058
149.132477 1.196378029
151.148127 1.038312918
159.1168269 2.160547166
175.148127 6.648220612
177.1637771 8.630937975
191.1794272 8.145528318
193.1950772 1.744705578
219.1743418 2.135907359
237.1849065 1.647206314

Name: +ve in-silico MS/MS by CFM-ID for WJHFZYAELPOJIV-UBWQMIQVSA-N
ID: WJHFZYAELPOJIV-UBWQMIQVSA-N
Comment: Energy2
Num peaks: 27
39.02292652 5.945087598
41.03857658 2.282045087
51.02292652 2.551099397
53.03857658 4.900674643
55.05422664 10.74397317
65.03857658 4.269748821
67.05422664 7.846735766
69.06987671 5.19585334
79.05422664 1.660311109
81.06987671 1.767715018
83.01275576 1.02662876
83.08552677 1.089923352
91.05422664 1.317534253
93.06987671 2.105703574
95.08552677 1.325367836
105.0698767 1.709098514
107.0855268 4.177470003
109.1011768 2.202064293
111.1168269 1.02165503
119.0855268 2.877289479
121.1011768 3.981495551
123.1168269 2.2429426
133.1011768 1.495094872
135.1168269 3.557459846
137.132477 1.007225561
189.1637771 0.9843663181
193.1950772 1.046846805

Name: +ve in-silico MS/MS by CFM-ID for PHSSFOKFPYJENE-QRTUWBSPSA-N
ID: PHSSFOKFPYJENE-QRTUWBSPSA-N
Comment: Energy0
Num peaks: 14
53.03857658 1.18346411
55.05422664 2.69235406
81.06987671 1.391991813
83.08552677 1.27493377
139.1117415 0.8951906879
151.1117415 1.149408289
153.1273916 0.9000320228
175.1117415 0.8638167917
177.1273916 1.904246412
179.1430416 2.355590404
197.1536063 1.443109679
201.1637771 14.33239825
219.1743418 32.5957545
237.1849065 17.58486996

Name: +ve in-silico MS/MS by CFM-ID for PHSSFOKFPYJENE-QRTUWBSPSA-N
ID: PHSSFOKFPYJENE-QRTUWBSPSA-N
Comment: Energy1
Num peaks: 31
41.03857658 1.632110927
51.02292652 1.924146639
53.03857658 1.727298983
55.05422664 4.846417049
65.03857658 1.526469564
67.05422664 1.813096248
69.06987671 1.902201459
79.05422664 1.208110039
81.06987671 1.096696919
105.0698767 1.435446116
121.0647913 1.12567522
125.0960915 1.861132157
131.0855268 2.059349197
133.1011768 2.348023128
135.0804414 1.412996048
135.1168269 1.339118317
137.0960915 1.024861122
139.1117415 1.364447198
149.0960915 1.338829381
151.1117415 1.632373315
153.1273916 2.312549748
175.1117415 1.512301256
177.1273916 2.998394936
179.1430416 5.178746935
189.1637771 1.160434243
191.1794272 1.092730303
197.1536063 1.97828963
201.1637771 6.041847634
207.1743418 2.147450442
219.1743418 9.078164205
237.1849065 3.580568607

Name: +ve in-silico MS/MS by CFM-ID for PHSSFOKFPYJENE-QRTUWBSPSA-N
ID: PHSSFOKFPYJENE-QRTUWBSPSA-N
Comment: Energy2
Num peaks: 31
39.02292652 4.202525322
41.03857658 1.763077027
43.05422664 0.8583281104
51.02292652 2.094249782
53.03857658 5.97134321
55.05422664 12.0440106
57.06987671 2.267466808
59.08552677 2.430611945
63.02292652 1.057404407
65.03857658 5.4913019
67.05422664 3.918572881
69.06987671 1.102806058
79.05422664 1.538623512
81.06987671 2.426148342
83.08552677 1.007692313
121.1011768 1.621661845
131.0855268 1.099851765
133.1011768 1.173700673
135.1168269 1.76281446
149.0960915 1.20499805
151.1117415 1.042923739
159.1168269 1.358664384
161.132477 1.724466776
163.1117415 0.8434919066
177.1273916 1.485770057
187.148127 1.646268628
189.1637771 2.842525837
191.1430416 0.9691020807
201.1637771 0.9019328607
203.1430416 1.391109984
205.1586917 0.8844804277

Name: +ve in-silico MS/MS by CFM-ID for RPUQFKXVTKMLAL-JVHLPBCQSA-N
ID: RPUQFKXVTKMLAL-JVHLPBCQSA-N
Comment: Energy0
Num peaks: 6
179.1430416 1.300267936
191.1430416 1.16848604
193.1586917 1.667580965
201.1637771 18.23945698
219.1743418 41.23579451
237.1849065 22.11265725

Name: +ve in-silico MS/MS by CFM-ID for RPUQFKXVTKMLAL-JVHLPBCQSA-N
ID: RPUQFKXVTKMLAL-JVHLPBCQSA-N
Comment: Energy1
Num peaks: 21
55.05422664 1.500986009
159.1168269 7.854537792
161.0960915 1.413729337
161.132477 4.38016746
163.1117415 1.442937377
163.148127 3.003421663
165.1273916 0.9336124012
165.1637771 2.455439977
177.1273916 4.848369835
179.1430416 3.986401055
181.1586917 3.888810866
183.1743418 2.297076672
189.1273916 0.947979529
191.1430416 1.493958419
191.1794272 2.768458596
193.1586917 1.626604162
201.1637771 9.132619335
207.1743418 1.61434211
209.1899918 2.465375992
219.1743418 15.32718981
237.1849065 6.657791428

Name: +ve in-silico MS/MS by CFM-ID for RPUQFKXVTKMLAL-JVHLPBCQSA-N
ID: RPUQFKXVTKMLAL-JVHLPBCQSA-N
Comment: Energy2
Num peaks: 31
55.05422664 3.948733834
57.06987671 2.566667157
59.08552677 1.433369642
93.0334912 1.320305084
107.0855268 1.60336663
119.0491413 1.056967876
147.1168269 1.241887961
149.132477 1.556490412
151.148127 2.022380712
159.1168269 2.675640752
161.0960915 2.193916756
161.132477 2.318252685
163.1117415 2.51442703
163.148127 2.709477582
165.1637771 2.49674121
173.132477 2.05113582
175.1117415 2.423777828
175.148127 2.451562608
177.1273916 4.335041374
177.1637771 1.035692913
179.1430416 2.92606972
187.148127 1.069466917
189.1273916 1.674784718
189.1637771 2.489258918
191.1430416 3.519612307
191.1794272 2.081059001
193.1586917 4.460445135
201.1637771 5.47869427
203.1430416 4.968786841
219.1743418 2.164233213
221.1536063 1.129779795

Name: +ve in-silico MS/MS by CFM-ID for DIZRSLUNVNGBPA-LNSITVRQSA-N
ID: DIZRSLUNVNGBPA-LNSITVRQSA-N
Comment: Energy0
Num peaks: 10
55.05422664 2.29392897
57.06987671 1.486788034
69.06987671 1.210247842
109.1011768 1.204881698
175.1117415 1.953168874
177.1273916 2.917726718
179.1430416 4.919503881
201.1637771 8.862413188
203.1430416 2.004569127
219.1743418 54.23373083

Name: +ve in-silico MS/MS by CFM-ID for DIZRSLUNVNGBPA-LNSITVRQSA-N
ID: DIZRSLUNVNGBPA-LNSITVRQSA-N
Comment: Energy1
Num peaks: 29
39.02292652 1.165818156
41.03857658 2.374014041
55.05422664 6.707384246
57.06987671 2.554598328
67.05422664 1.806412667
69.06987671 2.551301009
71.08552677 1.349018568
105.0698767 1.503713306
107.0855268 2.466363087
109.1011768 1.792659611
119.0855268 1.86667576
121.1011768 2.453009265
123.1168269 2.426638078
133.1011768 3.158898877
135.1168269 2.943758814
137.132477 2.185427832
149.0960915 1.312076173
161.0960915 1.400369243
163.1117415 1.996683245
175.1117415 4.455293028
177.1273916 3.920548216
177.1637771 1.404052756
179.1430416 6.394543356
187.148127 1.022013745
191.1430416 1.075087853
191.1794272 4.567482648
201.1637771 2.937293946
203.1430416 1.800491187
219.1743418 8.520635129

Name: +ve in-silico MS/MS by CFM-ID for DIZRSLUNVNGBPA-LNSITVRQSA-N
ID: DIZRSLUNVNGBPA-LNSITVRQSA-N
Comment: Energy2
Num peaks: 25
39.02292652 7.815866973
41.03857658 3.748691752
43.05422664 1.782107929
51.02292652 2.570371794
53.03857658 2.816342818
55.05422664 20.33826725
57.06987671 3.988529324
59.08552677 2.16263886
65.03857658 4.382919744
67.05422664 4.054218576
69.06987671 1.914283566
71.08552677 1.020236208
107.0855268 0.9838024539
109.1011768 2.470566352
119.0855268 2.272353804
121.1011768 2.602077191
123.1168269 1.896056527
133.1011768 2.72110764
135.1168269 1.917557829
151.1117415 0.9953619236
175.148127 0.9999247137
177.1273916 1.078308046
177.1637771 1.64740142
191.1430416 1.082452173
203.1430416 2.986401585

Name: +ve in-silico MS/MS by CFM-ID for SHEUEEZGXLCROM-RCHBNDMJSA-N
ID: SHEUEEZGXLCROM-RCHBNDMJSA-N
Comment: Energy0
Num peaks: 9
55.01784114 1.745450184
57.0334912 3.530384852
135.1168269 1.858372043
161.132477 3.493658784
163.148127 3.147130419
189.1637771 3.550708976
191.1794272 2.216691585
201.1637771 6.771306021
219.1743418 53.72774029

Name: +ve in-silico MS/MS by CFM-ID for SHEUEEZGXLCROM-RCHBNDMJSA-N
ID: SHEUEEZGXLCROM-RCHBNDMJSA-N
Comment: Energy1
Num peaks: 19
55.01784114 1.757727992
69.0334912 4.940494454
83.04914126 3.942417968
97.06479133 2.6492204
117.0698767 3.808321641
119.0855268 3.014522301
121.1011768 3.10914255
131.0855268 3.806249431
133.1011768 2.768453302
135.1168269 6.55808232
145.1011768 2.15122143
149.132477 5.315607573
161.132477 7.999314636
163.148127 2.823799052
165.1637771 2.264536201
189.1637771 2.108239696
191.1794272 2.478849278
201.1637771 4.548101487
219.1743418 14.25175486

Name: +ve in-silico MS/MS by CFM-ID for SHEUEEZGXLCROM-RCHBNDMJSA-N
ID: SHEUEEZGXLCROM-RCHBNDMJSA-N
Comment: Energy2
Num peaks: 20
39.02292652 5.198376238
41.03857658 3.364855833
53.03857658 5.169981607
55.01784114 2.636860622
55.05422664 2.69653759
57.0334912 1.495597713
65.03857658 1.410090147
67.05422664 2.698334894
69.0334912 3.321829244
105.0698767 2.737356226
117.0698767 2.699424275
119.0855268 9.345787185
121.1011768 6.458703171
131.0855268 4.324911327
133.1011768 7.521404095
135.1168269 6.549658987
145.1011768 3.547386704
147.1168269 3.373442104
149.132477 3.586872807
203.1430416 2.258247792

Name: +ve in-silico MS/MS by CFM-ID for VTUXPTJOYLXSHN-IACUBPJLSA-N
ID: VTUXPTJOYLXSHN-IACUBPJLSA-N
Comment: Energy0
Num peaks: 6
43.05422664 3.358301307
85.06479133 14.53711467
135.1168269 12.13087859
153.1273916 10.76752712
219.1743418 4.020928434
237.1849065 36.59370193

Name: +ve in-silico MS/MS by CFM-ID for VTUXPTJOYLXSHN-IACUBPJLSA-N
ID: VTUXPTJOYLXSHN-IACUBPJLSA-N
Comment: Energy1
Num peaks: 11
39.02292652 1.700923211
41.03857658 1.960361753
43.05422664 6.917544743
57.06987671 6.164721276
67.05422664 4.748658687
85.06479133 13.71243627
95.08552677 1.948172637
133.1011768 1.822637778
135.1168269 18.31798527
153.1273916 17.9236979
237.1849065 5.145376538

Name: +ve in-silico MS/MS by CFM-ID for VTUXPTJOYLXSHN-IACUBPJLSA-N
ID: VTUXPTJOYLXSHN-IACUBPJLSA-N
Comment: Energy2
Num peaks: 23
39.02292652 8.510023902
41.03857658 9.21641862
43.01784114 1.34522159
43.05422664 8.343217905
45.06987671 3.677934682
53.03857658 5.612373398
55.05422664 3.254446131
57.06987671 6.319247522
67.05422664 1.538147716
83.08552677 2.151564233
85.06479133 1.589184727
93.06987671 1.549320627
95.08552677 1.911202836
99.08044139 1.732846024
107.0855268 1.916724995
109.0647913 1.224443963
109.1011768 1.312919823
111.0804414 2.017558807
119.0855268 1.152633838
133.1011768 1.749785682
135.1168269 7.564695818
137.0960915 2.565500267
153.1273916 4.205970773

Name: +ve in-silico MS/MS by CFM-ID for BFKIVRMCKUKWQO-SEBNEYGDSA-N
ID: BFKIVRMCKUKWQO-SEBNEYGDSA-N
Comment: Energy0
Num peaks: 6
167.1430416 0.9076647174
187.148127 1.557632877
201.1637771 12.79611936
205.1586917 1.63868467
219.1743418 43.67810597
237.1849065 26.83161544

Name: +ve in-silico MS/MS by CFM-ID for BFKIVRMCKUKWQO-SEBNEYGDSA-N
ID: BFKIVRMCKUKWQO-SEBNEYGDSA-N
Comment: Energy1
Num peaks: 17
43.05422664 1.001282532
147.1168269 1.323366717
149.132477 0.9941020173
161.132477 1.216659832
163.1117415 0.9549635623
165.1273916 1.455024521
167.1430416 1.28832736
177.1637771 0.8449543051
179.1430416 1.254258723
187.148127 3.115310395
189.1637771 2.133930939
201.1637771 23.97473777
203.1430416 1.282236755
205.1586917 1.248038598
207.1743418 0.8497857532
219.1743418 30.95226146
237.1849065 6.953058652

Name: +ve in-silico MS/MS by CFM-ID for BFKIVRMCKUKWQO-SEBNEYGDSA-N
ID: BFKIVRMCKUKWQO-SEBNEYGDSA-N
Comment: Energy2
Num peaks: 31
39.02292652 1.452959329
41.03857658 5.386011972
43.05422664 3.997413115
65.03857658 1.545145594
67.05422664 1.477336387
79.05422664 1.260681863
81.06987671 2.194296659
93.06987671 2.566446601
95.08552677 1.390358911
105.0698767 1.270809279
107.0855268 2.050902705
119.0855268 1.793824255
121.1011768 1.694523336
133.1011768 1.408687438
135.1168269 1.161209586
147.1168269 2.763886263
149.132477 2.968656508
151.148127 1.490338755
159.1168269 1.687145323
161.132477 3.316971355
163.148127 3.026138178
173.132477 1.841017596
175.148127 1.821971481
177.1637771 1.79763527
179.1430416 1.474796881
187.148127 4.489427672
189.1637771 1.931669586
201.1637771 4.203964252
203.1430416 4.034923196
219.1743418 2.053834633
221.1536063 1.148565357

Name: +ve in-silico MS/MS by CFM-ID for PRHPVXRYTAFWOZ-ATGSNQNLSA-N
ID: PRHPVXRYTAFWOZ-ATGSNQNLSA-N
Comment: Energy0
Num peaks: 6
189.1637771 3.138739355
191.1430416 1.95314537
193.1586917 2.02573726
201.1637771 8.490152026
203.1430416 2.546417775
219.1743418 71.19539192

Name: +ve in-silico MS/MS by CFM-ID for PRHPVXRYTAFWOZ-ATGSNQNLSA-N
ID: PRHPVXRYTAFWOZ-ATGSNQNLSA-N
Comment: Energy1
Num peaks: 13
55.05422664 3.282023169
163.1117415 2.870433657
175.1117415 4.260092152
177.1273916 4.089206612
179.1430416 2.639934659
189.1273916 2.26094963
189.1637771 4.707969278
191.1430416 2.376619367
191.1794272 2.484929043
193.1586917 3.977313345
201.1637771 9.716544471
203.1430416 2.847653729
219.1743418 35.18683655

Name: +ve in-silico MS/MS by CFM-ID for PRHPVXRYTAFWOZ-ATGSNQNLSA-N
ID: PRHPVXRYTAFWOZ-ATGSNQNLSA-N
Comment: Energy2
Num peaks: 23
39.02292652 4.201092703
41.03857658 2.707133902
43.05422664 2.622732956
51.02292652 2.662140829
53.03857658 8.606456007
55.05422664 4.123686502
57.06987671 2.13271467
59.08552677 1.866451228
77.03857658 4.262800818
117.0698767 1.925895296
145.1011768 1.752345421
147.1168269 3.295677501
159.1168269 1.787603174
161.132477 3.827748844
173.132477 2.831171713
175.1117415 1.963466818
175.148127 5.376907088
177.1273916 1.620254626
179.1430416 1.544615671
185.132477 4.361431647
189.1273916 4.489878561
191.1430416 5.724228421
203.1430416 6.682922452

Name: +ve in-silico MS/MS by CFM-ID for UWERXMNLYPEUNC-WFASDCNBSA-N
ID: UWERXMNLYPEUNC-WFASDCNBSA-N
Comment: Energy0
Num peaks: 6
71.08552677 1.3398113
125.132477 2.181383931
149.0960915 1.317021087
151.148127 1.073735369
203.1430416 1.910852265
219.1743418 76.01737173

Name: +ve in-silico MS/MS by CFM-ID for UWERXMNLYPEUNC-WFASDCNBSA-N
ID: UWERXMNLYPEUNC-WFASDCNBSA-N
Comment: Energy1
Num peaks: 28
39.02292652 1.185656107
41.03857658 1.96640087
43.05422664 1.345903005
55.05422664 2.489273317
57.06987671 2.233885199
67.05422664 1.519377492
69.06987671 2.16919245
71.08552677 2.245754713
81.0334912 2.190957691
81.06987671 1.709662657
83.08552677 2.89850562
85.10117684 1.692333322
121.1011768 1.185163073
123.1168269 3.683305452
125.132477 4.800851977
135.0804414 1.399725685
135.1168269 2.313585701
137.132477 4.468300274
147.0804414 1.347386456
149.0960915 1.445709732
151.148127 5.524051848
177.1273916 1.768106292
187.148127 1.673864597
191.1430416 1.638573538
191.1794272 4.903771769
193.1586917 1.39153328
203.1430416 3.827619305
219.1743418 15.55298433

Name: +ve in-silico MS/MS by CFM-ID for UWERXMNLYPEUNC-WFASDCNBSA-N
ID: UWERXMNLYPEUNC-WFASDCNBSA-N
Comment: Energy2
Num peaks: 22
39.02292652 2.944588408
41.03857658 4.617137636
43.05422664 2.333017154
51.02292652 1.73856858
53.03857658 2.900607885
55.05422664 10.93033646
57.06987671 4.893229093
65.03857658 7.502617221
67.05422664 5.718415223
69.06987671 4.033708597
71.08552677 2.211550144
79.05422664 3.802575723
81.06987671 6.403820742
83.08552677 3.498978435
93.06987671 1.623370369
95.08552677 2.004017047
107.0855268 1.274724206
109.1011768 2.688078502
121.1011768 2.737322051
123.1168269 1.7652103
133.1011768 2.034739401
203.1430416 2.354052987

Name: +ve in-silico MS/MS by CFM-ID for QJUBWAMLEYNCBE-OAHLLOKOSA-N
ID: QJUBWAMLEYNCBE-OAHLLOKOSA-N
Comment: Energy0
Num peaks: 9
107.0491413 2.70787189
111.1168269 2.653754899
113.132477 1.219440665
177.1273916 1.400541936
191.1430416 1.615877338
193.1586917 1.403468044
201.1637771 1.648917483
203.1430416 1.61742456
219.1743418 66.26497491

Name: +ve in-silico MS/MS by CFM-ID for QJUBWAMLEYNCBE-OAHLLOKOSA-N
ID: QJUBWAMLEYNCBE-OAHLLOKOSA-N
Comment: Energy1
Num peaks: 31
55.05422664 1.651801905
57.06987671 1.48386447
69.06987671 1.453849522
71.08552677 1.337888878
83.08552677 1.789542615
85.10117684 1.792520864
107.0491413 4.764122049
107.0855268 2.421048955
109.1011768 2.482859568
111.1168269 4.626049067
133.0647913 2.101697098
135.0804414 1.911867137
147.0804414 1.218595404
149.0960915 1.214066141
159.1168269 1.122829547
161.0960915 1.124525626
161.132477 1.889202483
163.1117415 1.234182603
163.148127 1.750293661
165.1637771 1.17165303
175.1117415 1.610803771
175.148127 1.444113552
177.1273916 1.655693798
177.1637771 1.449409707
189.1637771 1.564760246
191.1430416 1.197468709
191.1794272 1.959268095
193.1586917 1.157311257
201.1637771 1.7457528
203.1430416 2.243415892
219.1743418 25.47806207

Name: +ve in-silico MS/MS by CFM-ID for QJUBWAMLEYNCBE-OAHLLOKOSA-N
ID: QJUBWAMLEYNCBE-OAHLLOKOSA-N
Comment: Energy2
Num peaks: 31
39.02292652 2.405146463
41.03857658 1.690368649
43.05422664 1.239526166
45.06987671 1.340576323
51.02292652 1.24043467
53.03857658 2.619833418
55.05422664 5.6115601
57.06987671 3.229997817
65.03857658 2.651268483
67.05422664 3.664224949
69.06987671 2.609889344
71.08552677 1.607742727
79.05422664 1.771923842
81.06987671 1.384328145
107.0855268 1.535289294
119.0855268 1.53312848
121.1011768 1.764170785
133.0647913 3.537023145
133.1011768 1.702065158
135.1168269 1.496767956
149.132477 2.441293782
159.1168269 2.255276993
161.132477 1.891550284
173.132477 1.342378397
177.1273916 1.383416943
179.1430416 1.512717874
189.1273916 1.88901165
189.1637771 1.839796695
191.1430416 2.894133307
193.1586917 1.589388317
203.1430416 5.535215909

Name: +ve in-silico MS/MS by CFM-ID for MHBHVBZBPFDCSL-NFAWXSAZSA-N
ID: MHBHVBZBPFDCSL-NFAWXSAZSA-N
Comment: Energy0
Num peaks: 7
137.0960915 2.150566674
177.1273916 3.194814577
179.1430416 5.485210933
189.1637771 1.660507786
207.1743418 3.243427472
219.1743418 34.73754144
237.1849065 30.85685626

Name: +ve in-silico MS/MS by CFM-ID for MHBHVBZBPFDCSL-NFAWXSAZSA-N
ID: MHBHVBZBPFDCSL-NFAWXSAZSA-N
Comment: Energy1
Num peaks: 30
39.02292652 1.195043465
41.03857658 0.6612902779
55.05422664 0.7605624402
57.0334912 0.714371563
57.06987671 0.6478461177
67.05422664 0.6406401339
81.06987671 1.190443399
95.08552677 0.7431491513
99.08044139 0.66133254
121.0647913 1.498927831
123.0804414 1.6141402
135.0804414 2.278876126
137.0960915 4.325594635
149.0960915 3.878380441
151.1117415 3.986021049
153.1273916 0.7323374011
163.1117415 2.883392109
175.1117415 1.054850544
177.1273916 6.447875706
179.1430416 13.79876571
191.1794272 0.6908527797
193.1586917 1.20956147
195.1379563 0.7537911131
197.1536063 1.278332758
201.1637771 0.939314731
203.1430416 1.436754164
211.1692564 0.673658024
219.1743418 14.04697465
221.1536063 1.08541491
237.1849065 8.77470588

Name: +ve in-silico MS/MS by CFM-ID for MHBHVBZBPFDCSL-NFAWXSAZSA-N
ID: MHBHVBZBPFDCSL-NFAWXSAZSA-N
Comment: Energy2
Num peaks: 31
39.02292652 1.193006451
51.02292652 2.817854555
53.03857658 4.310138216
55.05422664 4.236625665
57.06987671 2.308509134
65.03857658 2.35731245
67.05422664 3.021984982
69.06987671 2.707398813
79.05422664 2.138840529
81.06987671 4.16115342
83.08552677 1.202837562
93.06987671 4.321694906
95.08552677 2.098207008
97.10117684 1.340949211
107.0855268 5.660089366
109.1011768 1.611650656
121.0647913 1.640428467
121.1011768 1.170155624
135.0804414 1.296807357
135.1168269 2.088803992
137.0960915 2.513965071
147.1168269 1.2216503
149.0960915 2.507811778
151.1117415 1.824617793
153.1273916 1.463889237
163.1117415 1.82790201
163.148127 1.406766901
175.148127 1.276631972
189.1637771 2.060396231
203.1430416 4.220965866
221.1536063 1.341926366

Name: +ve in-silico MS/MS by CFM-ID for WOYPMLLJPMHZHB-XLWJZTARSA-N
ID: WOYPMLLJPMHZHB-XLWJZTARSA-N
Comment: Energy0
Num peaks: 6
55.05422664 2.693615473
175.1117415 2.890458172
177.1273916 3.642914813
179.1430416 7.474078113
203.1430416 2.103929952
219.1743418 65.39887109

Name: +ve in-silico MS/MS by CFM-ID for WOYPMLLJPMHZHB-XLWJZTARSA-N
ID: WOYPMLLJPMHZHB-XLWJZTARSA-N
Comment: Energy1
Num peaks: 23
41.03857658 1.18230684
53.03857658 1.893169588
55.05422664 5.532494416
65.03857658 3.35543292
67.05422664 2.385105149
69.06987671 1.107583611
79.05422664 2.575550232
81.06987671 3.379908036
93.06987671 1.807179946
95.08552677 1.91689886
147.0804414 1.462137133
149.0960915 2.971310513
151.1117415 1.519365499
153.1273916 1.303456867
157.1011768 1.506100052
159.1168269 1.193948517
163.1117415 1.252978017
175.1117415 4.889241498
177.1273916 4.822099078
179.1430416 7.099355432
201.1637771 6.19321824
203.1430416 2.674043423
219.1743418 18.92832105

Name: +ve in-silico MS/MS by CFM-ID for WOYPMLLJPMHZHB-XLWJZTARSA-N
ID: WOYPMLLJPMHZHB-XLWJZTARSA-N
Comment: Energy2
Num peaks: 18
39.02292652 9.795149486
41.03857658 4.849198869
43.05422664 2.183728058
49.00727645 1.921678396
51.02292652 6.325990992
53.03857658 5.568744219
55.05422664 12.33334742
57.06987671 7.131446259
59.08552677 3.951221632
65.03857658 3.425086978
67.05422664 1.977737946
79.05422664 9.215104452
83.08552677 2.159611188
93.06987671 1.99945101
189.1273916 1.631949132
191.1430416 1.68250936
193.1586917 1.57827013
203.1430416 2.979000359

Name: +ve in-silico MS/MS by CFM-ID for QRMPRVXWPCLVNI-YYFQZIEXSA-N
ID: QRMPRVXWPCLVNI-YYFQZIEXSA-N
Comment: Energy0
Num peaks: 6
55.05422664 3.955539252
57.06987671 3.718212607
71.08552677 3.858152433
195.1379563 4.277566414
219.1743418 3.524836966
237.1849065 63.7134902

Name: +ve in-silico MS/MS by CFM-ID for QRMPRVXWPCLVNI-YYFQZIEXSA-N
ID: QRMPRVXWPCLVNI-YYFQZIEXSA-N
Comment: Energy1
Num peaks: 12
39.02292652 3.701579354
43.05422664 5.921491674
53.03857658 8.649002539
55.05422664 12.22930168
57.06987671 4.651400986
59.08552677 3.677591094
67.05422664 4.00799709
69.06987671 4.474342374
73.10117684 3.060921058
195.1379563 3.184918577
219.1743418 5.413219682
237.1849065 21.48986602

Name: +ve in-silico MS/MS by CFM-ID for QRMPRVXWPCLVNI-YYFQZIEXSA-N
ID: QRMPRVXWPCLVNI-YYFQZIEXSA-N
Comment: Energy2
Num peaks: 8
39.02292652 3.766767601
41.03857658 5.472984247
43.05422664 2.638076241
53.03857658 5.919029035
55.05422664 19.79856123
57.06987671 21.54718544
59.08552677 17.90823939
67.05422664 4.016414582

Name: +ve in-silico MS/MS by CFM-ID for PUIHQHPNBOICHY-BHPKHCPMSA-N
ID: PUIHQHPNBOICHY-BHPKHCPMSA-N
Comment: Energy0
Num peaks: 6
57.06987671 1.701977739
181.1223062 1.584292335
195.1379563 0.8061501332
219.1743418 10.88270093
221.1536063 1.362419618
237.1849065 79.74872956

Name: +ve in-silico MS/MS by CFM-ID for PUIHQHPNBOICHY-BHPKHCPMSA-N
ID: PUIHQHPNBOICHY-BHPKHCPMSA-N
Comment: Energy1
Num peaks: 6
55.05422664 2.397777712
57.06987671 3.313641352
201.1637771 5.920748819
219.1743418 30.82895479
221.1536063 2.600115094
237.1849065 40.31208315

Name: +ve in-silico MS/MS by CFM-ID for PUIHQHPNBOICHY-BHPKHCPMSA-N
ID: PUIHQHPNBOICHY-BHPKHCPMSA-N
Comment: Energy2
Num peaks: 14
55.05422664 10.41359715
57.06987671 12.37286275
59.08552677 4.388910282
161.0960915 4.699279656
163.1117415 7.136400088
177.1273916 3.449373233
179.1066561 4.80152818
179.1430416 3.128313972
181.1223062 2.75970027
193.1223062 1.736222193
201.1637771 1.77117451
203.1430416 8.909941465
219.1743418 12.34572075
221.1536063 3.397700803

Name: +ve in-silico MS/MS by CFM-ID for YRDQPZFHCDPJPY-QOWREQOWSA-N
ID: YRDQPZFHCDPJPY-QOWREQOWSA-N
Comment: Energy0
Num peaks: 14
81.06987671 1.379761967
83.08552677 1.203273616
109.0647913 1.884081683
111.0804414 1.332164558
151.1117415 1.533961651
165.1273916 1.047597759
175.148127 1.810955387
193.1586917 2.117340761
201.1637771 2.958558857
203.1430416 1.797217148
211.1692564 0.9797831865
219.1743418 32.03135275
221.1536063 2.163257936
237.1849065 27.97254316

Name: +ve in-silico MS/MS by CFM-ID for YRDQPZFHCDPJPY-QOWREQOWSA-N
ID: YRDQPZFHCDPJPY-QOWREQOWSA-N
Comment: Energy1
Num peaks: 31
41.03857658 1.058875598
51.02292652 1.055720713
53.03857658 1.391991988
57.0334912 1.238405468
57.06987671 1.197506758
65.03857658 1.182095595
67.01784114 2.47375253
79.05422664 1.568282978
81.0334912 2.181663133
81.06987671 2.440598788
83.04914126 1.110720694
83.08552677 1.059502296
107.0491413 2.422441237
109.0647913 2.720132235
111.0804414 2.774546393
131.0855268 1.455813104
133.1011768 1.490779695
135.0804414 2.338487798
137.0960915 2.038872809
139.1117415 1.836721199
145.1011768 1.929535195
147.1168269 1.980186706
149.0960915 1.84745068
151.1117415 2.583974316
163.1117415 2.492086681
165.1273916 3.498087407
167.1430416 1.345018352
193.1586917 1.72760745
201.1637771 2.218894789
219.1743418 6.985137464
237.1849065 4.764036955

Name: +ve in-silico MS/MS by CFM-ID for YRDQPZFHCDPJPY-QOWREQOWSA-N
ID: YRDQPZFHCDPJPY-QOWREQOWSA-N
Comment: Energy2
Num peaks: 31
39.02292652 7.217721414
41.03857658 4.295692371
43.05422664 1.676746563
51.02292652 2.704829349
53.03857658 4.179256915
55.05422664 2.516882312
57.0334912 1.129591949
59.04914126 2.987982356
65.03857658 2.036121348
67.01784114 1.92904384
67.05422664 1.767609952
69.06987671 1.052296409
79.05422664 3.111740361
81.0334912 1.383365907
81.06987671 2.533118837
91.05422664 3.19204804
93.06987671 2.160071408
95.08552677 1.145536259
107.0491413 2.314396082
109.0647913 1.417900979
123.1168269 1.491342822
137.0960915 1.562487884
143.1430416 1.122202564
145.1011768 1.425322286
151.148127 1.190667296
165.1273916 1.74885797
189.1273916 1.420813244
191.1430416 1.096851425
193.1586917 2.030101407
203.1430416 2.690070767
221.1536063 1.183890433

Name: +ve in-silico MS/MS by CFM-ID for VDMHNWBQSSGYNR-HZSPNIEDSA-N
ID: VDMHNWBQSSGYNR-HZSPNIEDSA-N
Comment: Energy0
Num peaks: 8
165.1273916 1.458825622
175.1117415 2.085877574
177.1273916 4.895271623
191.1430416 1.758135193
193.1586917 2.576269067
201.1637771 9.144755925
203.1430416 1.648807295
219.1743418 57.71237391

Name: +ve in-silico MS/MS by CFM-ID for VDMHNWBQSSGYNR-HZSPNIEDSA-N
ID: VDMHNWBQSSGYNR-HZSPNIEDSA-N
Comment: Energy1
Num peaks: 31
39.02292652 1.3153468
53.03857658 1.9748589
55.05422664 4.967037458
57.06987671 2.025206433
69.06987671 2.200443637
71.08552677 1.457293511
81.06987671 1.530890011
109.0647913 1.291265489
109.1011768 1.576384992
133.0647913 1.28764109
135.1168269 1.704879016
137.132477 1.834378508
147.1168269 1.783755546
149.0960915 1.291265489
149.132477 2.592216907
151.148127 2.973021645
161.0960915 1.65923389
163.1117415 3.51409247
163.148127 1.771826497
165.1273916 2.299791217
165.1637771 1.517540957
175.1117415 2.171268823
177.1273916 3.732950073
179.1430416 1.385923687
187.148127 1.165362852
189.1637771 1.229536538
191.1794272 5.260248533
193.1586917 1.92936429
201.1637771 3.606069658
203.1430416 1.905390122
219.1743418 10.53793766

Name: +ve in-silico MS/MS by CFM-ID for VDMHNWBQSSGYNR-HZSPNIEDSA-N
ID: VDMHNWBQSSGYNR-HZSPNIEDSA-N
Comment: Energy2
Num peaks: 31
39.02292652 3.905300439
41.03857658 1.50879643
51.02292652 3.039563987
53.03857658 5.759001847
55.05422664 8.132737389
57.06987671 2.451243948
59.08552677 1.140358717
65.03857658 1.643545179
67.05422664 3.704703555
69.06987671 2.519778227
71.08552677 2.886168818
85.10117684 1.351677781
133.1011768 1.423119814
135.1168269 2.482373663
137.132477 2.40917607
145.1011768 1.912395978
147.1168269 2.024639575
149.132477 2.809213771
151.148127 3.425297726
159.1168269 1.175415925
161.132477 2.959725506
163.1117415 1.132556762
163.148127 3.156286779
165.1637771 2.355329769
175.1117415 1.035113098
179.1430416 1.11988387
189.1273916 1.465905121
189.1637771 1.552638787
191.1430416 2.207133989
193.1586917 1.960548485
203.1430416 3.050731426

Name: +ve in-silico MS/MS by CFM-ID for YHSVQXCYEKUOFR-LSCFGXPWSA-N
ID: YHSVQXCYEKUOFR-LSCFGXPWSA-N
Comment: Energy0
Num peaks: 6
175.148127 0.9771856174
179.1430416 0.9343339817
185.132477 0.9442083979
193.1586917 1.168589123
201.1637771 42.36399071
219.1743418 38.38466366

Name: +ve in-silico MS/MS by CFM-ID for YHSVQXCYEKUOFR-LSCFGXPWSA-N
ID: YHSVQXCYEKUOFR-LSCFGXPWSA-N
Comment: Energy1
Num peaks: 23
55.05422664 1.328601305
57.06987671 1.343446516
65.03857658 1.220832478
67.05422664 1.47846664
81.06987671 1.697209851
83.08552677 1.529100684
143.0855268 1.067290458
147.1168269 1.204226986
149.132477 1.301221205
157.1011768 2.178597694
159.1168269 2.740741355
161.132477 3.648872716
163.148127 1.129787741
173.132477 1.441973302
175.1117415 0.8998083762
175.148127 3.122358891
177.1273916 1.439735882
179.1430416 1.227596101
185.132477 2.213334504
193.1586917 1.793535177
201.1637771 26.89608824
203.1430416 1.37570929
219.1743418 17.90688249

Name: +ve in-silico MS/MS by CFM-ID for YHSVQXCYEKUOFR-LSCFGXPWSA-N
ID: YHSVQXCYEKUOFR-LSCFGXPWSA-N
Comment: Energy2
Num peaks: 31
39.02292652 5.450521109
41.03857658 2.483683976
43.05422664 1.304632353
51.02292652 2.392948463
53.03857658 4.526252524
55.05422664 2.505362222
57.06987671 1.848347228
59.08552677 1.199442069
65.03857658 2.993565421
77.03857658 1.740588319
79.05422664 2.829596118
81.06987671 2.470552508
83.08552677 1.289905605
107.0855268 2.105565501
109.1011768 2.023930868
133.1011768 1.932255778
143.0855268 1.420403934
145.1011768 2.152799415
147.1168269 3.798543511
149.132477 2.089561013
151.148127 1.275477423
157.1011768 1.934894526
159.1168269 3.637601366
161.132477 4.323235968
171.1168269 1.772089042
173.132477 4.197076227
175.148127 3.326149556
185.132477 4.115901641
187.148127 3.104384581
191.1794272 1.514810113
203.1430416 1.27115918

Name: +ve in-silico MS/MS by CFM-ID for MPZXOTRFHATPCS-HIFRSBDPSA-N
ID: MPZXOTRFHATPCS-HIFRSBDPSA-N
Comment: Energy0
Num peaks: 9
43.05422664 1.282805077
71.08552677 1.223210883
125.132477 1.279194301
137.132477 1.357570315
175.148127 2.555060911
177.1273916 1.76121812
189.1637771 1.77988199
203.1430416 2.10927148
219.1743418 67.16848815

Name: +ve in-silico MS/MS by CFM-ID for MPZXOTRFHATPCS-HIFRSBDPSA-N
ID: MPZXOTRFHATPCS-HIFRSBDPSA-N
Comment: Energy1
Num peaks: 27
41.03857658 2.191142671
43.05422664 2.481671311
55.05422664 2.196773273
57.06987671 2.007637147
69.06987671 1.827941613
71.08552677 2.223170862
81.0334912 3.01943935
83.08552677 1.578606756
85.10117684 1.60440821
95.04914126 2.756927818
123.1168269 2.850019493
125.132477 4.207069649
133.0647913 1.543060841
135.0804414 1.518159112
137.132477 2.905266846
147.0804414 1.613387289
149.0960915 1.976900611
151.148127 2.293033244
163.1117415 1.423286815
175.1117415 2.432150709
175.148127 1.286428091
177.1273916 2.660743246
187.148127 2.102607716
191.1430416 1.72493061
191.1794272 4.484126176
203.1430416 4.710132863
219.1743418 19.09599774

Name: +ve in-silico MS/MS by CFM-ID for MPZXOTRFHATPCS-HIFRSBDPSA-N
ID: MPZXOTRFHATPCS-HIFRSBDPSA-N
Comment: Energy2
Num peaks: 30
39.02292652 5.206121463
41.03857658 5.433375154
43.05422664 3.612338472
51.02292652 1.779179462
53.03857658 2.766153791
55.05422664 7.254508145
57.06987671 3.453369967
65.03857658 4.113280092
67.05422664 4.719095402
69.06987671 1.932936757
71.08552677 1.850115824
79.05422664 1.896228464
81.06987671 6.80817472
83.08552677 1.734715686
85.10117684 1.031791867
91.05422664 1.147345172
93.06987671 2.154456594
95.08552677 1.174858838
117.0698767 0.9928673339
131.0855268 1.079173094
133.1011768 2.607482681
135.1168269 1.899530751
147.1168269 1.335101863
149.132477 1.985299235
157.1011768 1.442260811
175.148127 1.530445399
185.132477 1.161119874
189.1637771 2.286509235
191.1430416 2.686835342
203.1430416 3.344785597

Name: +ve in-silico MS/MS by CFM-ID for NNWMSIPNQKPGRM-QLFBSQMISA-N
ID: NNWMSIPNQKPGRM-QLFBSQMISA-N
Comment: Energy0
Num peaks: 17
55.05422664 0.9757921606
97.06479133 1.820677618
121.1011768 0.9129695734
123.1168269 1.897863112
137.132477 1.304816705
161.132477 2.71462501
163.148127 3.5234913
165.1273916 0.9489315558
165.1637771 3.085771307
179.1430416 1.393311833
189.1637771 2.020970041
191.1430416 1.334852469
191.1794272 1.319150006
193.1586917 1.724870253
201.1637771 6.385017821
203.1430416 1.735438212
219.1743418 47.21374674

Name: +ve in-silico MS/MS by CFM-ID for NNWMSIPNQKPGRM-QLFBSQMISA-N
ID: NNWMSIPNQKPGRM-QLFBSQMISA-N
Comment: Energy1
Num peaks: 31
53.00219107 1.245590118
53.03857658 1.616332389
55.01784114 2.20188616
55.05422664 1.764328383
57.0334912 1.314108768
67.05422664 1.372852983
69.0334912 1.989653493
95.04914126 1.864300984
97.06479133 2.426994583
107.0855268 1.236991095
121.1011768 2.391984564
123.1168269 2.97342915
135.1168269 2.350526716
137.132477 2.332386385
149.132477 2.297084712
151.148127 2.373366716
159.1168269 4.154590259
161.132477 3.98189607
163.148127 3.872391231
165.1273916 1.486714575
165.1637771 1.637568787
175.1117415 1.584504029
177.1273916 1.93358318
179.1430416 1.722572475
189.1273916 1.420342672
191.1430416 1.31201159
191.1794272 1.31871203
193.1586917 1.898872239
201.1637771 3.630263913
203.1430416 2.344030351
219.1743418 10.2763897

Name: +ve in-silico MS/MS by CFM-ID for NNWMSIPNQKPGRM-QLFBSQMISA-N
ID: NNWMSIPNQKPGRM-QLFBSQMISA-N
Comment: Energy2
Num peaks: 31
39.02292652 3.562384377
41.03857658 1.497319172
51.02292652 2.987131628
53.03857658 4.737268464
55.05422664 2.794699427
65.03857658 3.753739277
67.05422664 3.376957009
105.0698767 1.437052449
107.0855268 2.023097893
109.1011768 1.442290295
121.1011768 2.580828143
123.1168269 2.713042538
131.0855268 1.98117657
133.1011768 3.592408535
135.1168269 3.885382705
137.132477 2.7601599
147.0804414 1.638304962
147.1168269 1.521543153
149.132477 1.813445183
151.1117415 1.38007995
151.148127 1.313050731
163.1117415 1.290414071
163.148127 1.393674079
165.1273916 1.356521269
175.1117415 1.733536023
179.1430416 1.688283592
189.1273916 2.309185373
189.1637771 1.712051762
191.1430416 2.57735594
193.1586917 1.412655649
203.1430416 3.857917241

Name: +ve in-silico MS/MS by CFM-ID for AUHXWVNWVPJIJR-HNNXBMFYSA-N
ID: AUHXWVNWVPJIJR-HNNXBMFYSA-N
Comment: Energy0
Num peaks: 14
71.04914126 2.185565236
119.0855268 1.23276048
121.1011768 1.924105899
123.1168269 1.475511441
133.1011768 1.261605827
147.1168269 2.213074617
175.1117415 4.288518393
177.1273916 3.72830518
179.1430416 1.647535724
191.1430416 1.050558949
193.1586917 1.441506604
201.1637771 8.006410439
203.1430416 1.73613101
219.1743418 48.80892481

Name: +ve in-silico MS/MS by CFM-ID for AUHXWVNWVPJIJR-HNNXBMFYSA-N
ID: AUHXWVNWVPJIJR-HNNXBMFYSA-N
Comment: Energy1
Num peaks: 31
43.05422664 1.812335322
51.02292652 1.328819964
53.03857658 1.627016208
55.05422664 1.413885904
65.03857658 1.553934261
67.05422664 2.203165019
69.06987671 1.276081033
71.04914126 4.268568333
93.0334912 2.176861391
95.04914126 2.910706846
99.08044139 1.737158953
117.0698767 2.248241237
119.0855268 2.27126621
121.1011768 2.847590414
123.1168269 2.64291938
125.132477 1.376332109
133.1011768 1.799797035
135.1168269 1.22396886
147.0804414 1.387981198
147.1168269 1.744603098
157.1011768 1.056005195
161.0960915 1.225995097
163.1117415 1.033417718
175.1117415 7.475864307
177.1273916 4.589490738
179.1430416 1.425826021
191.1430416 1.11135828
193.1586917 1.513503338
201.1637771 3.554512488
203.1430416 1.995386967
219.1743418 12.28058897

Name: +ve in-silico MS/MS by CFM-ID for AUHXWVNWVPJIJR-HNNXBMFYSA-N
ID: AUHXWVNWVPJIJR-HNNXBMFYSA-N
Comment: Energy2
Num peaks: 31
39.02292652 1.863913029
41.03857658 5.032569279
43.05422664 3.0265996
49.00727645 1.667109686
51.02292652 2.233623512
53.03857658 2.71948763
55.05422664 2.429254424
65.03857658 5.735960707
67.05422664 4.553103656
69.0334912 1.841367892
69.06987671 1.536451764
71.04914126 1.533283547
77.03857658 3.984841183
79.05422664 2.322394158
81.06987671 1.309918292
91.05422664 2.365213398
93.06987671 2.235606208
105.0698767 2.873663137
107.0855268 2.296694174
109.1011768 1.333313329
119.0855268 1.271803635
121.1011768 3.312971705
123.1168269 3.290829689
125.132477 1.760062564
133.1011768 1.238425341
135.1168269 2.295539103
149.132477 1.550637178
177.1273916 1.267969201
179.1430416 1.34937285
191.1430416 2.358039209
203.1430416 4.143052777

Name: +ve in-silico MS/MS by CFM-ID for TXEVDRRVYILCKY-AEHQLWAISA-N
ID: TXEVDRRVYILCKY-AEHQLWAISA-N
Comment: Energy0
Num peaks: 14
57.06987671 0.8741274528
71.08552677 0.8639289285
95.04914126 0.7939105008
97.10117684 0.8668678264
125.132477 0.8357571792
149.0960915 0.8222581389
161.132477 1.573000326
163.1117415 0.833161209
189.1273916 0.9600427614
191.1430416 1.678862812
193.1586917 1.7956253
201.1637771 9.284874197
203.1430416 1.15446258
219.1743418 57.93679577

Name: +ve in-silico MS/MS by CFM-ID for TXEVDRRVYILCKY-AEHQLWAISA-N
ID: TXEVDRRVYILCKY-AEHQLWAISA-N
Comment: Energy1
Num peaks: 31
49.00727645 1.284761535
51.02292652 1.35784888
55.05422664 1.449246251
57.06987671 1.081985152
67.01784114 2.939581706
69.06987671 1.12521993
71.04914126 1.290092075
71.08552677 1.049305286
95.08552677 1.322989388
97.10117684 1.111298787
123.1168269 1.061273539
125.132477 1.020733459
145.1011768 1.837687008
147.1168269 5.827499634
149.132477 1.515813281
151.148127 2.821730024
159.1168269 4.047208859
161.132477 2.1212379
163.1117415 0.948932696
163.148127 2.102161021
165.1637771 2.627826837
167.1794272 1.012669844
173.132477 2.344834699
175.148127 2.079847325
177.1637771 1.282719866
187.148127 2.001089642
189.1637771 1.354993424
191.1794272 6.585071629
201.1637771 4.707046249
203.1430416 1.701159016
219.1743418 14.72179593

Name: +ve in-silico MS/MS by CFM-ID for TXEVDRRVYILCKY-AEHQLWAISA-N
ID: TXEVDRRVYILCKY-AEHQLWAISA-N
Comment: Energy2
Num peaks: 31
39.02292652 2.206157097
49.00727645 2.039390039
51.02292652 5.564488137
53.03857658 4.209664627
55.05422664 4.708140587
57.06987671 2.116722403
65.03857658 4.075228568
67.05422664 6.896777731
69.06987671 1.889814022
71.08552677 1.106144967
77.03857658 3.64549736
79.05422664 1.541293035
91.05422664 2.905656791
93.06987671 5.179142361
95.08552677 2.646622946
97.10117684 1.204347252
105.0698767 1.769570513
107.0855268 1.469495492
119.0855268 1.344525926
121.1011768 1.800521216
123.1168269 1.777444672
125.132477 1.625527828
133.1011768 1.329090996
145.1011768 1.576728949
163.1117415 1.490628641
163.148127 2.108213187
165.1637771 1.088283654
177.1273916 1.114659534
189.1637771 1.41305428
191.1430416 2.221488455
203.1430416 2.741840211

Name: +ve in-silico MS/MS by CFM-ID for RJFJUZTWJSYCPG-BJBXXJATSA-N
ID: RJFJUZTWJSYCPG-BJBXXJATSA-N
Comment: Energy0
Num peaks: 9
179.1430416 1.281605015
193.1223062 2.415945793
195.1379563 5.046635339
197.1536063 5.578649377
205.1586917 2.019759273
209.1536063 1.504331741
219.1743418 4.306485771
221.1536063 2.094604622
237.1849065 56.9538688

Name: +ve in-silico MS/MS by CFM-ID for RJFJUZTWJSYCPG-BJBXXJATSA-N
ID: RJFJUZTWJSYCPG-BJBXXJATSA-N
Comment: Energy1
Num peaks: 25
39.02292652 7.754688295
41.03857658 8.106961745
43.05422664 1.3189736
55.05422664 1.79713956
57.06987671 2.141723046
67.05422664 2.346141642
69.06987671 1.345124937
107.0855268 1.786764547
121.1011768 1.333875447
129.0910061 1.513818862
135.1168269 2.899062509
165.0910061 1.699222401
175.1117415 1.412944108
177.1273916 1.33349253
179.1430416 1.916299322
181.1223062 1.556391817
193.1223062 4.374069406
195.1379563 4.369891082
197.1536063 1.325049447
207.1379563 2.099431085
209.1536063 2.002857554
211.1692564 1.420507141
219.1743418 5.352467081
221.1536063 2.627991382
237.1849065 16.82149419

Name: +ve in-silico MS/MS by CFM-ID for RJFJUZTWJSYCPG-BJBXXJATSA-N
ID: RJFJUZTWJSYCPG-BJBXXJATSA-N
Comment: Energy2
Num peaks: 31
27.02292652 1.114243072
39.02292652 3.637186929
41.03857658 9.259208151
43.05422664 3.02056988
49.00727645 1.703870609
51.02292652 2.316902576
53.03857658 2.145792
55.05422664 3.718121486
57.06987671 3.264467758
65.03857658 1.29616391
67.05422664 3.02281855
79.05422664 1.878517573
81.06987671 1.168313183
95.04914126 1.485955971
107.0855268 2.237096542
109.1011768 1.343857175
113.132477 1.400101435
121.1011768 3.923822521
123.1168269 1.268245831
135.1168269 3.079982929
137.132477 3.661817131
139.148127 1.402090992
167.1066561 1.343736925
179.1430416 2.397757224
193.1223062 1.073052546
195.1379563 1.807819244
197.1536063 1.048546711
207.1379563 3.578332411
209.1536063 4.057619014
211.1692564 1.951350499
221.1536063 4.090877529

Name: +ve in-silico MS/MS by CFM-ID for SEJPCEOSGYUUIK-UHFFFAOYSA-N
ID: SEJPCEOSGYUUIK-UHFFFAOYSA-N
Comment: Energy0
Num peaks: 6
163.1117415 1.014886678
173.132477 2.859682395
175.148127 1.804414962
187.148127 2.424152984
201.1637771 40.66564792
219.1743418 39.60788813

Name: +ve in-silico MS/MS by CFM-ID for SEJPCEOSGYUUIK-UHFFFAOYSA-N
ID: SEJPCEOSGYUUIK-UHFFFAOYSA-N
Comment: Energy1
Num peaks: 15
45.0334912 2.664567747
57.06987671 2.216945942
71.08552677 2.159876938
143.0855268 2.088509374
145.1011768 2.02893892
161.132477 2.351253519
163.1117415 2.049427122
173.132477 3.238109825
175.148127 3.366124215
185.132477 2.844011372
187.148127 2.290936724
189.1637771 1.416934764
193.1586917 1.541265176
201.1637771 35.53013964
219.1743418 15.21553085

Name: +ve in-silico MS/MS by CFM-ID for SEJPCEOSGYUUIK-UHFFFAOYSA-N
ID: SEJPCEOSGYUUIK-UHFFFAOYSA-N
Comment: Energy2
Num peaks: 21
55.05422664 3.087344357
57.06987671 2.797464027
59.08552677 1.661867337
71.08552677 2.289167358
117.0698767 2.005546336
119.0855268 1.330968396
129.0698767 4.098264698
131.0855268 3.497210205
133.1011768 1.632244334
143.0855268 7.091493887
145.1011768 5.406699665
147.1168269 1.415301798
157.1011768 6.718995763
159.1168269 4.084432154
161.132477 2.833913596
171.1168269 4.815564804
173.132477 3.867594423
175.148127 3.308830734
185.132477 11.78965385
189.1637771 1.569810347
201.1637771 5.028584546

Name: +ve in-silico MS/MS by CFM-ID for NYVDTZCCCWPPPG-GCVYGYKWSA-N
ID: NYVDTZCCCWPPPG-GCVYGYKWSA-N
Comment: Energy0
Num peaks: 9
83.08552677 1.147461404
137.0960915 1.112880811
175.148127 2.192111091
177.1273916 1.248241647
177.1637771 2.129440275
191.1794272 1.737417121
201.1637771 9.359373217
203.1430416 1.738105037
219.1743418 59.75091842

Name: +ve in-silico MS/MS by CFM-ID for NYVDTZCCCWPPPG-GCVYGYKWSA-N
ID: NYVDTZCCCWPPPG-GCVYGYKWSA-N
Comment: Energy1
Num peaks: 31
41.03857658 1.188255894
67.05422664 2.558697284
69.06987671 1.844276437
71.04914126 1.195029522
81.06987671 1.723625212
83.08552677 2.028084747
85.06479133 1.152002256
91.05422664 1.448834363
93.06987671 2.391880443
95.08552677 1.336816577
121.0647913 1.636726035
133.1011768 2.853569314
135.0804414 1.166716595
135.1168269 1.71227152
137.0960915 1.67953995
145.1011768 1.345339331
147.1168269 2.486597282
149.0960915 1.175074265
149.132477 3.140178068
151.1117415 1.461390398
173.132477 1.795010025
175.1117415 1.34265697
175.148127 4.084979718
177.1273916 2.004977847
177.1637771 1.703737142
187.148127 1.550281261
189.1637771 2.124943062
191.1794272 5.072047293
201.1637771 4.261872825
203.1430416 2.728152892
219.1743418 14.70363507

Name: +ve in-silico MS/MS by CFM-ID for NYVDTZCCCWPPPG-GCVYGYKWSA-N
ID: NYVDTZCCCWPPPG-GCVYGYKWSA-N
Comment: Energy2
Num peaks: 31
39.02292652 3.624378444
41.03857658 2.328403096
43.05422664 1.130255529
51.02292652 3.339700023
53.03857658 1.759055147
55.05422664 1.173437542
63.02292652 1.150637771
65.03857658 1.577078074
67.05422664 9.620005894
69.06987671 3.129535008
79.05422664 1.123491261
81.06987671 2.694134718
83.08552677 1.629089632
91.05422664 2.473601386
93.06987671 3.562446108
95.08552677 1.345116726
105.0698767 3.011535949
109.1011768 1.504775595
117.0698767 1.160217838
121.1011768 1.148465096
125.0960915 1.14497966
131.0855268 2.689941538
133.1011768 1.732436719
135.1168269 1.724476739
151.1117415 1.749454024
157.1011768 1.183724897
173.132477 1.651623978
175.148127 4.479169581
177.1273916 1.329565148
177.1637771 4.168834819
203.1430416 3.534375607

Name: +ve in-silico MS/MS by CFM-ID for QJDMTYBHCOWYOF-OAHLLOKOSA-N
ID: QJDMTYBHCOWYOF-OAHLLOKOSA-N
Comment: Energy0
Num peaks: 6
107.0491413 2.869360749
111.1168269 2.761124105
177.1273916 1.521372269
201.1637771 1.725565216
203.1430416 1.952519018
219.1743418 70.53195256

Name: +ve in-silico MS/MS by CFM-ID for QJDMTYBHCOWYOF-OAHLLOKOSA-N
ID: QJDMTYBHCOWYOF-OAHLLOKOSA-N
Comment: Energy1
Num peaks: 25
69.06987671 1.548567593
71.08552677 1.435386353
83.08552677 1.923855816
85.10117684 1.915994805
107.0491413 5.420084601
107.0855268 2.600445976
109.1011768 2.665757733
111.1168269 4.862154355
133.0647913 2.175776326
135.0804414 2.041033615
147.0804414 1.342226872
149.0960915 1.334810139
161.0960915 1.245114273
163.1117415 1.287758748
173.132477 1.57748643
175.1117415 1.701729915
175.148127 2.936833517
177.1273916 1.900194573
177.1637771 3.109259427
189.1637771 1.4600538
191.1794272 1.815825817
193.1586917 1.420740617
201.1637771 1.87463228
203.1430416 2.6184206
219.1743418 28.28453221

Name: +ve in-silico MS/MS by CFM-ID for QJDMTYBHCOWYOF-OAHLLOKOSA-N
ID: QJDMTYBHCOWYOF-OAHLLOKOSA-N
Comment: Energy2
Num peaks: 31
39.02292652 1.956659433
43.05422664 1.385689262
45.06987671 1.54988958
51.02292652 1.513819512
53.03857658 2.76627873
55.05422664 3.629591688
59.08552677 1.305036779
65.03857658 3.473388996
67.05422664 4.7404339
69.06987671 2.853760968
71.08552677 1.808921511
79.05422664 2.288060165
81.06987671 1.562811242
105.0698767 1.357207113
107.0491413 2.601195266
107.0855268 1.685937522
121.1011768 2.082838165
133.0647913 3.555263808
133.1011768 4.549486474
135.1168269 2.598560381
147.0804414 1.389731922
157.1011768 1.410486916
173.132477 2.543235264
175.148127 1.716025034
177.1273916 1.392086428
177.1637771 1.696344147
179.1430416 1.545810257
189.1273916 1.489130009
191.1430416 1.370070518
193.1586917 1.361199153
203.1430416 6.453775222

Name: +ve in-silico MS/MS by CFM-ID for PBBFBIMYYMRLNN-ZDUSSCGKSA-N
ID: PBBFBIMYYMRLNN-ZDUSSCGKSA-N
Comment: Energy0
Num peaks: 6
85.10117684 1.645264904
135.0804414 1.663148406
175.1117415 2.714852678
177.1273916 6.389462877
187.148127 3.439470741
219.1743418 65.20892075

Name: +ve in-silico MS/MS by CFM-ID for PBBFBIMYYMRLNN-ZDUSSCGKSA-N
ID: PBBFBIMYYMRLNN-ZDUSSCGKSA-N
Comment: Energy1
Num peaks: 20
39.02292652 1.64039102
41.03857658 1.577518717
55.05422664 5.154970145
57.06987671 8.764106485
71.08552677 2.736957468
83.08552677 1.706378704
85.10117684 3.720559454
99.1168269 2.194744485
121.0647913 3.138663745
133.0647913 1.999027015
135.0804414 3.794820109
149.0960915 2.62629118
161.0960915 4.271495359
163.1117415 6.61347668
175.1117415 4.245123958
177.1273916 6.284023319
187.148127 1.981808505
191.1430416 1.87790002
203.1430416 2.359407622
219.1743418 14.05915515

Name: +ve in-silico MS/MS by CFM-ID for PBBFBIMYYMRLNN-ZDUSSCGKSA-N
ID: PBBFBIMYYMRLNN-ZDUSSCGKSA-N
Comment: Energy2
Num peaks: 31
39.02292652 1.844017849
41.03857658 2.481207956
53.03857658 1.078029627
55.05422664 7.229567376
57.06987671 4.521203553
65.03857658 1.629818977
67.05422664 2.362399033
69.06987671 2.387487185
71.08552677 1.092886922
75.02292652 1.084869157
79.05422664 1.425128666
83.08552677 1.081221708
103.0542266 1.621153592
117.0698767 2.137868905
119.0855268 2.877584514
121.0647913 1.749883213
121.1011768 2.511054408
131.0855268 2.421085363
133.0647913 2.367114114
133.1011768 3.336852844
135.1168269 2.148195349
145.1011768 1.627301283
147.1168269 3.768563022
149.132477 1.476014618
159.1168269 2.173757172
173.132477 1.793293942
185.132477 1.202710821
189.1273916 1.225933996
189.1637771 1.259389279
191.1430416 1.042262849
203.1430416 5.737896233

Name: +ve in-silico MS/MS by CFM-ID for RDFQCGZMVJGWAD-UKRRQHHQSA-N
ID: RDFQCGZMVJGWAD-UKRRQHHQSA-N
Comment: Energy0
Num peaks: 8
55.05422664 2.883284561
163.1117415 1.680698465
175.1117415 6.266633706
177.1273916 3.914636288
179.1430416 1.766724221
201.1637771 8.078039014
203.1430416 6.870531815
219.1743418 49.49555732

Name: +ve in-silico MS/MS by CFM-ID for RDFQCGZMVJGWAD-UKRRQHHQSA-N
ID: RDFQCGZMVJGWAD-UKRRQHHQSA-N
Comment: Energy1
Num peaks: 29
39.02292652 3.458477732
41.03857658 1.295059926
53.03857658 0.9892674859
55.05422664 8.267475925
57.06987671 0.8765031973
65.03857658 1.83795496
67.05422664 2.771636954
69.06987671 3.801906153
119.0855268 1.794660784
121.1011768 2.284075483
123.1168269 2.360378106
145.1011768 1.054657821
149.0960915 1.17612685
151.1117415 1.103252065
157.1011768 0.7907684904
159.1168269 2.079570566
161.0960915 1.899543901
161.132477 1.250691431
163.1117415 3.945090631
175.1117415 3.824545882
177.1273916 3.269202851
179.1430416 3.179916533
189.1273916 1.184437183
191.1430416 0.8843658596
191.1794272 1.64292416
193.1586917 0.7787710384
201.1637771 4.23815564
203.1430416 6.101234447
219.1743418 12.56475255

Name: +ve in-silico MS/MS by CFM-ID for RDFQCGZMVJGWAD-UKRRQHHQSA-N
ID: RDFQCGZMVJGWAD-UKRRQHHQSA-N
Comment: Energy2
Num peaks: 26
39.02292652 2.951859018
41.03857658 2.079020327
49.00727645 1.891728995
51.02292652 5.548870929
53.03857658 9.309445195
55.05422664 10.7220934
57.06987671 2.430892738
65.03857658 6.834571216
67.05422664 8.29486057
69.06987671 5.693072419
71.08552677 1.427775585
73.10117684 1.17055567
79.05422664 1.441522316
81.06987671 2.097589619
83.08552677 0.8663340194
105.0698767 1.775419075
107.0855268 1.691649074
119.0855268 3.080918209
121.1011768 2.309250559
127.148127 0.8328062186
135.1168269 1.669698534
145.1011768 1.086519218
163.1117415 0.8446882272
185.132477 0.9392251508
187.148127 0.9831939593
203.1430416 2.342108188

Name: +ve in-silico MS/MS by CFM-ID for HUNMNXDXOYNQBX-GLQYFDAESA-N
ID: HUNMNXDXOYNQBX-GLQYFDAESA-N
Comment: Energy0
Num peaks: 8
57.06987671 0.726051041
161.132477 1.12908761
177.1273916 1.312729219
179.1430416 1.799151519
201.1637771 13.82583355
219.1743418 38.52037461
221.1536063 0.7613375642
237.1849065 22.05892992

Name: +ve in-silico MS/MS by CFM-ID for HUNMNXDXOYNQBX-GLQYFDAESA-N
ID: HUNMNXDXOYNQBX-GLQYFDAESA-N
Comment: Energy1
Num peaks: 31
39.02292652 2.126086089
41.03857658 3.111914965
55.01784114 0.8141696583
55.05422664 0.9192910309
57.0334912 1.926124435
57.06987671 1.143950847
59.04914126 1.820282773
65.03857658 0.8630309094
67.05422664 1.3139624
69.06987671 0.7869024572
107.0855268 1.524421153
109.1011768 1.444475592
119.0855268 1.298337971
121.1011768 1.694068646
123.1168269 1.654352015
133.1011768 1.996624221
135.1168269 5.270817984
137.132477 2.58081836
147.1168269 1.126134822
149.132477 1.422826892
159.1168269 0.7594633077
161.132477 2.608262442
163.148127 1.103906724
175.1117415 1.831953926
177.1273916 1.910070781
179.1430416 2.419169915
189.1637771 0.6889159016
201.1637771 11.11540387
219.1743418 15.0473472
221.1536063 0.7493175027
237.1849065 4.201763994

Name: +ve in-silico MS/MS by CFM-ID for HUNMNXDXOYNQBX-GLQYFDAESA-N
ID: HUNMNXDXOYNQBX-GLQYFDAESA-N
Comment: Energy2
Num peaks: 31
39.02292652 2.41419973
41.03857658 1.822616553
51.02292652 1.367837975
53.03857658 1.663585468
55.05422664 1.5937679
65.03857658 2.523720864
67.05422664 2.861156024
105.0698767 1.225496863
107.0855268 3.364414476
109.1011768 1.737027744
119.0855268 1.185605899
121.1011768 3.536872018
123.1168269 2.340957538
133.1011768 2.530948596
135.1168269 6.670313301
137.132477 3.334694487
141.1637771 1.551889993
147.1168269 2.777449164
149.0960915 1.398631922
149.132477 3.192060671
151.148127 2.997188337
159.1168269 1.243492188
161.132477 1.255103838
163.1117415 1.195462069
175.1117415 1.888490048
177.1273916 1.799549556
179.1430416 1.379963266
189.1273916 1.432357853
191.1430416 2.121863728
201.1637771 1.575146782
221.1536063 1.660283635

Name: +ve in-silico MS/MS by CFM-ID for WITOAKKBBDHCCW-SDDRHHMPSA-N
ID: WITOAKKBBDHCCW-SDDRHHMPSA-N
Comment: Energy0
Num peaks: 8
55.05422664 3.230957184
57.06987671 3.518153385
111.1168269 2.089400073
113.132477 2.064456773
153.1273916 2.68550958
155.1430416 5.554612398
179.1794272 8.551466658
197.1899918 52.68852201

Name: +ve in-silico MS/MS by CFM-ID for WITOAKKBBDHCCW-SDDRHHMPSA-N
ID: WITOAKKBBDHCCW-SDDRHHMPSA-N
Comment: Energy1
Num peaks: 25
41.03857658 1.334895778
43.05422664 4.44905591
53.03857658 3.813744584
55.05422664 9.919402764
57.06987671 9.559703667
59.08552677 1.887018861
69.06987671 2.032929274
71.08552677 1.495679004
83.08552677 2.157636256
85.06479133 1.421859117
85.10117684 3.173238577
97.10117684 1.315820946
99.1168269 1.817428516
109.1011768 2.209529731
111.0804414 1.417978319
111.1168269 4.088305488
113.0960915 1.606839825
113.132477 2.389856372
139.1117415 1.960645571
141.1273916 1.462722404
153.1273916 3.265322712
155.1430416 6.138944844
169.1950772 2.65307787
179.1794272 2.656283582
197.1899918 6.737123212

Name: +ve in-silico MS/MS by CFM-ID for WITOAKKBBDHCCW-SDDRHHMPSA-N
ID: WITOAKKBBDHCCW-SDDRHHMPSA-N
Comment: Energy2
Num peaks: 14
39.02292652 5.199240157
41.03857658 9.362333699
43.05422664 5.401726908
53.03857658 10.03777409
55.05422664 22.46914107
57.06987671 12.83404528
59.08552677 3.765321786
67.05422664 1.765029026
69.06987671 3.875352776
83.08552677 1.2877462
85.10117684 0.9527395481
109.1011768 1.083032968
125.132477 1.393951593
181.1586917 1.397989999

Name: +ve in-silico MS/MS by CFM-ID for LHBPDIBQKHRLTR-DAHVATMRSA-N
ID: LHBPDIBQKHRLTR-DAHVATMRSA-N
Comment: Energy0
Num peaks: 6
167.1430416 0.5312100389
193.1586917 0.6590673936
195.1743418 0.6785328992
219.1743418 11.68898488
221.1536063 0.8570419712
237.1849065 79.72044004

Name: +ve in-silico MS/MS by CFM-ID for LHBPDIBQKHRLTR-DAHVATMRSA-N
ID: LHBPDIBQKHRLTR-DAHVATMRSA-N
Comment: Energy1
Num peaks: 15
41.03857658 1.316455785
43.05422664 1.374469141
69.0334912 1.141879701
163.1117415 1.778590295
165.1273916 2.442466727
167.1430416 3.069944992
169.1586917 1.646965379
191.1430416 4.098344515
193.1586917 2.372002857
195.1743418 1.326829527
205.1586917 2.186206196
209.1899918 4.241128789
219.1743418 8.671316822
221.1536063 2.590672062
237.1849065 42.84201713

Name: +ve in-silico MS/MS by CFM-ID for LHBPDIBQKHRLTR-DAHVATMRSA-N
ID: LHBPDIBQKHRLTR-DAHVATMRSA-N
Comment: Energy2
Num peaks: 31
27.02292652 1.879349947
39.02292652 8.550520128
41.00219107 1.618385328
41.03857658 5.347603984
43.05422664 3.658326654
47.04914126 1.782276016
51.02292652 2.254336199
53.03857658 1.806457819
55.05422664 2.172875669
67.05422664 2.716275828
69.06987671 1.217237093
81.06987671 2.354927759
83.08552677 1.166897358
93.06987671 1.74190589
95.08552677 1.433593519
105.0698767 1.766349302
123.0804414 1.319988187
125.0960915 1.384927412
163.1117415 5.163516573
165.1273916 1.788944487
167.1066561 1.109868501
167.1430416 1.881234449
175.1117415 1.158377734
177.1273916 1.258708275
179.1430416 1.650831151
191.1430416 2.165795554
193.1586917 3.514097664
195.1379563 1.735113198
203.1430416 2.917293853
219.1743418 2.159310944
221.1536063 3.016627397

Name: +ve in-silico MS/MS by CFM-ID for LQQPBZXRTDBTDG-QLFBSQMISA-N
ID: LQQPBZXRTDBTDG-QLFBSQMISA-N
Comment: Energy0
Num peaks: 8
55.05422664 1.97791749
69.06987671 1.949658372
83.08552677 2.792713223
125.0597059 2.077261976
193.1223062 5.544136469
195.1379563 5.038225748
221.1536063 2.072539906
237.1849065 59.38001891

Name: +ve in-silico MS/MS by CFM-ID for LQQPBZXRTDBTDG-QLFBSQMISA-N
ID: LQQPBZXRTDBTDG-QLFBSQMISA-N
Comment: Energy1
Num peaks: 23
39.02292652 3.453328607
41.03857658 1.725487944
55.05422664 7.263724157
57.06987671 1.532459866
67.05422664 2.023687627
69.06987671 6.11312925
81.06987671 2.207975083
83.08552677 8.109767377
111.1168269 2.201925842
113.132477 1.19190732
123.0440559 1.718035525
125.0597059 4.213190089
127.075356 2.173378542
149.0960915 1.689350169
163.1117415 1.527173407
165.0910061 1.610805446
167.1066561 3.946357289
179.1430416 1.731219165
181.1223062 3.635725991
193.1223062 2.364839213
195.1379563 1.209619027
197.1536063 1.497695838
237.1849065 16.90674973

Name: +ve in-silico MS/MS by CFM-ID for LQQPBZXRTDBTDG-QLFBSQMISA-N
ID: LQQPBZXRTDBTDG-QLFBSQMISA-N
Comment: Energy2
Num peaks: 23
39.02292652 3.539123096
41.03857658 4.065901043
43.05422664 1.792382834
51.02292652 1.128821695
53.03857658 6.463732395
55.05422664 14.74497451
57.06987671 2.392938089
65.03857658 2.176294855
67.05422664 7.485924481
69.06987671 6.621301783
81.06987671 2.786408283
83.08552677 2.944116115
91.05422664 1.798189337
93.06987671 1.048331723
123.0440559 4.556172162
125.0597059 3.531744193
133.1011768 1.803594986
135.1168269 1.975906073
151.075356 2.627096716
153.0910061 1.071861511
165.0910061 2.547154199
167.1066561 2.230586307
181.1223062 1.115080579

Name: +ve in-silico MS/MS by CFM-ID for KXSUIPOSVGSLQP-XBJLJFKASA-N
ID: KXSUIPOSVGSLQP-XBJLJFKASA-N
Comment: Energy0
Num peaks: 6
57.06987671 1.700989135
163.1117415 1.57674589
177.1273916 0.8020076861
201.1637771 12.03636019
203.1430416 1.419909581
219.1743418 79.42632204

Name: +ve in-silico MS/MS by CFM-ID for KXSUIPOSVGSLQP-XBJLJFKASA-N
ID: KXSUIPOSVGSLQP-XBJLJFKASA-N
Comment: Energy1
Num peaks: 6
55.05422664 2.865062137
57.06987671 3.959914944
163.1117415 3.509566653
201.1637771 15.45753953
203.1430416 4.216625817
219.1743418 59.08938722

Name: +ve in-silico MS/MS by CFM-ID for KXSUIPOSVGSLQP-XBJLJFKASA-N
ID: KXSUIPOSVGSLQP-XBJLJFKASA-N
Comment: Energy2
Num peaks: 12
55.05422664 10.89578567
57.06987671 12.08665823
59.08552677 2.964039007
143.0855268 8.311581663
145.1011768 7.389258398
159.1168269 4.053788913
161.0960915 4.72464629
161.132477 3.946658233
163.1117415 4.1135618
185.132477 9.527227604
201.1637771 10.10852948
203.1430416 4.396322366

Name: +ve in-silico MS/MS by CFM-ID for IAYOZXCTYXYCHP-ZDUSSCGKSA-N
ID: IAYOZXCTYXYCHP-ZDUSSCGKSA-N
Comment: Energy0
Num peaks: 25
55.05422664 1.591244903
69.0334912 0.9787742938
69.06987671 1.529462449
83.08552677 1.331947515
105.0334912 0.8117041859
107.0491413 1.724034577
109.0647913 1.170052348
109.1011768 0.7344850227
111.1168269 1.643352435
113.132477 0.6923253949
135.0804414 1.192864968
149.0960915 1.300607644
149.132477 1.169491448
151.148127 2.302115631
161.132477 0.8202163063
163.1117415 1.288305828
163.148127 1.146486091
165.1637771 0.6895224585
175.1117415 4.174044827
177.1273916 4.161644006
179.1430416 1.006757863
189.1637771 1.812697178
191.1794272 1.183203831
201.1637771 5.597268902
219.1743418 40.41016167

Name: +ve in-silico MS/MS by CFM-ID for IAYOZXCTYXYCHP-ZDUSSCGKSA-N
ID: IAYOZXCTYXYCHP-ZDUSSCGKSA-N
Comment: Energy1
Num peaks: 31
39.02292652 2.084974316
55.05422664 5.468039888
65.03857658 1.323002183
67.05422664 1.376177606
69.0334912 1.333863248
69.06987671 4.453838402
79.05422664 1.279593724
81.06987671 1.188476342
83.08552677 2.424914521
91.01784114 1.330242274
105.0334912 1.917094301
107.0491413 1.794307111
107.0855268 1.549639339
109.1011768 1.262745257
111.1168269 1.659511805
119.0855268 1.518882363
133.0647913 1.460306481
135.0804414 1.379639356
145.1011768 1.565076174
147.0804414 1.616087383
147.1168269 1.471752631
149.0960915 2.969944233
149.132477 1.485174787
151.148127 1.735131625
161.132477 1.622052884
163.1117415 2.71436084
175.1117415 1.922734179
177.1273916 1.470235265
179.1430416 1.493782827
201.1637771 3.127466203
219.1743418 7.347066873

Name: +ve in-silico MS/MS by CFM-ID for IAYOZXCTYXYCHP-ZDUSSCGKSA-N
ID: IAYOZXCTYXYCHP-ZDUSSCGKSA-N
Comment: Energy2
Num peaks: 31
39.02292652 2.537617143
49.00727645 1.196494404
51.02292652 3.497601021
53.03857658 4.970943229
55.05422664 12.00914997
65.03857658 5.348523453
67.05422664 4.774556688
69.0334912 0.7657481471
69.06987671 7.105567073
79.01784114 0.7263372765
79.05422664 3.50490052
81.06987671 2.718904853
93.06987671 2.025743421
95.08552677 1.218995731
107.0855268 1.798301157
117.0698767 1.243237666
119.0855268 1.456140806
123.1168269 0.8946151857
133.0647913 1.749414616
133.1011768 1.502340417
135.0804414 1.349757425
137.132477 1.321436849
145.1011768 0.7928095024
147.0804414 1.612710247
147.1168269 0.7133128522
151.148127 1.343567406
161.0960915 2.293535462
165.1637771 1.105447673
177.1637771 1.129343044
189.1637771 1.639302337
203.1430416 2.058508215

Name: +ve in-silico MS/MS by CFM-ID for SHUZZAXJEJPUGA-OSQNNJELSA-N
ID: SHUZZAXJEJPUGA-OSQNNJELSA-N
Comment: Energy0
Num peaks: 6
149.132477 1.735272766
191.1430416 1.574018096
193.1586917 2.66999219
201.1637771 10.33515991
203.1430416 1.423411076
219.1743418 66.98109069

Name: +ve in-silico MS/MS by CFM-ID for SHUZZAXJEJPUGA-OSQNNJELSA-N
ID: SHUZZAXJEJPUGA-OSQNNJELSA-N
Comment: Energy1
Num peaks: 25
39.02292652 2.352126852
41.03857658 1.88131728
65.03857658 1.555039852
67.05422664 5.704855013
69.0334912 1.545016135
69.06987671 2.477658824
71.08552677 1.675670329
145.1011768 3.591810054
147.0804414 2.549423553
147.1168269 4.540878843
149.132477 4.049626147
151.1117415 1.557838011
151.148127 2.292797331
153.1637771 1.550653625
173.132477 2.46057178
175.1117415 2.042931128
175.148127 2.723897909
177.1273916 1.731220513
187.148127 2.083036732
189.1637771 1.769981491
191.1794272 5.020496776
193.1586917 1.555479516
201.1637771 4.639889134
203.1430416 1.854565745
219.1743418 17.2919949

Name: +ve in-silico MS/MS by CFM-ID for SHUZZAXJEJPUGA-OSQNNJELSA-N
ID: SHUZZAXJEJPUGA-OSQNNJELSA-N
Comment: Energy2
Num peaks: 31
39.02292652 1.681585297
41.03857658 2.312252526
51.02292652 1.175814471
53.03857658 2.297485818
65.03857658 9.66900738
67.05422664 5.969894474
69.06987671 6.268419354
77.03857658 1.667624881
79.05422664 1.358190111
81.06987671 1.568049116
83.08552677 1.604843066
105.0698767 4.955127689
107.0855268 3.585756277
119.0855268 2.393137817
123.1168269 1.57282948
129.0698767 1.207783817
133.1011768 1.11185092
135.1168269 1.883700559
145.1011768 2.078749761
147.1168269 3.542589729
149.132477 2.481583221
161.132477 1.396187097
171.1168269 1.53738717
173.132477 1.733473146
175.148127 3.652881456
177.1273916 1.591616513
185.132477 1.108705139
189.1273916 1.263364443
191.1430416 2.045092537
193.1586917 1.350555362
203.1430416 2.636010678

Name: +ve in-silico MS/MS by CFM-ID for CEVNHRPKRNTGKO-KJWHEZOQSA-N
ID: CEVNHRPKRNTGKO-KJWHEZOQSA-N
Comment: Energy0
Num peaks: 18
81.06987671 0.7756066642
83.08552677 1.183332088
149.132477 1.477678064
151.148127 1.721890781
169.1223062 0.7910011936
175.1117415 0.9247122194
177.1273916 1.509672088
179.1430416 1.615334184
189.1637771 1.223312885
193.1223062 0.9388780764
195.1379563 0.942638198
197.1536063 2.027240529
201.1637771 2.188619607
205.1586917 0.74853545
207.1743418 2.121934606
219.1743418 31.66030668
221.1536063 0.8868383371
237.1849065 27.66021631

Name: +ve in-silico MS/MS by CFM-ID for CEVNHRPKRNTGKO-KJWHEZOQSA-N
ID: CEVNHRPKRNTGKO-KJWHEZOQSA-N
Comment: Energy1
Num peaks: 31
55.05422664 1.136065229
67.05422664 1.576890722
69.06987671 1.078528612
81.06987671 1.272387965
83.08552677 1.273739015
97.10117684 0.8791117643
105.0698767 1.56744408
107.0855268 3.418075162
109.1011768 1.524846257
135.1168269 1.264612792
147.1168269 1.829098649
149.0960915 1.639226972
149.132477 1.994350297
151.1117415 1.874323545
151.148127 0.859104673
163.1117415 1.221749292
169.1223062 0.800393295
175.1117415 2.002639239
177.1273916 1.858184162
179.1430416 2.6464093
189.1637771 1.280508896
191.1430416 1.18956893
193.1223062 1.997382746
193.1586917 0.9849825048
195.1379563 1.040965083
197.1536063 1.034426625
201.1637771 2.715022672
207.1743418 1.858530002
209.1899918 1.112102795
219.1743418 10.15632732
237.1849065 6.67620734

Name: +ve in-silico MS/MS by CFM-ID for CEVNHRPKRNTGKO-KJWHEZOQSA-N
ID: CEVNHRPKRNTGKO-KJWHEZOQSA-N
Comment: Energy2
Num peaks: 31
39.02292652 1.552700439
41.00219107 2.15784163
41.03857658 1.009632034
53.03857658 1.720431298
55.05422664 2.065247003
65.03857658 4.612563514
67.05422664 3.0793417
79.05422664 2.134724791
81.06987671 2.167248954
83.08552677 1.139198069
85.10117684 1.088116205
87.1168269 1.141707756
93.06987671 1.764401089
105.0698767 1.024706777
107.0855268 2.925049181
109.1011768 1.156069256
133.1011768 1.575235643
135.1168269 3.107933001
147.0804414 1.487104232
147.1168269 1.262325317
149.0960915 1.653099372
149.132477 2.670908456
151.1117415 1.728464462
151.148127 2.066551812
153.1273916 1.206984261
163.1117415 1.178157938
187.148127 1.050329584
189.1637771 1.285015239
193.1586917 1.157994571
201.1637771 1.200485553
221.1536063 1.427777529

Name: +ve in-silico MS/MS by CFM-ID for CGLWYEZJKQTMLC-FPMFFAJLSA-N
ID: CGLWYEZJKQTMLC-FPMFFAJLSA-N
Comment: Energy0
Num peaks: 10
165.1273916 1.007830853
179.1430416 2.713399737
193.1223062 1.328015132
193.1586917 2.152532644
195.1743418 1.359327174
197.1536063 2.467885509
201.1637771 4.930103628
219.1743418 29.09254918
221.1536063 1.981550056
237.1849065 33.58538329

Name: +ve in-silico MS/MS by CFM-ID for CGLWYEZJKQTMLC-FPMFFAJLSA-N
ID: CGLWYEZJKQTMLC-FPMFFAJLSA-N
Comment: Energy1
Num peaks: 31
39.02292652 1.284211441
41.03857658 1.354488424
53.03857658 2.286461149
55.05422664 1.651015037
57.0334912 2.828838883
67.05422664 1.506191565
69.06987671 1.171353536
71.04914126 1.895726931
81.06987671 1.428896716
83.08552677 1.499237254
85.06479133 1.351772356
121.1011768 1.160918605
123.1168269 1.837105333
125.132477 1.30704981
137.0960915 0.998337207
163.1117415 1.37859701
165.1273916 1.461711596
167.1430416 1.789420139
175.1117415 2.738760005
177.1273916 3.20420093
179.1430416 5.601888585
193.1223062 1.843988211
193.1586917 1.612185379
195.1379563 1.126569898
195.1743418 1.08128816
197.1536063 1.452013657
201.1637771 2.544953222
209.1899918 1.095515211
219.1743418 10.21129782
221.1536063 1.15427814
237.1849065 6.943152817

Name: +ve in-silico MS/MS by CFM-ID for CGLWYEZJKQTMLC-FPMFFAJLSA-N
ID: CGLWYEZJKQTMLC-FPMFFAJLSA-N
Comment: Energy2
Num peaks: 31
39.02292652 3.991439695
41.03857658 2.725178635
43.05422664 1.362302271
51.02292652 2.00398713
53.03857658 3.43794121
55.05422664 5.186554342
57.0334912 0.9643952677
57.06987671 1.102181361
65.03857658 5.083208156
67.01784114 2.063132229
67.05422664 6.033395841
69.06987671 4.171914679
71.08552677 1.25671406
81.0334912 1.634306424
81.06987671 5.106005355
83.08552677 3.007416309
93.06987671 1.20937884
95.08552677 1.36313245
97.10117684 1.180716497
109.1011768 1.619864574
121.1011768 1.715276872
123.1168269 2.217933096
125.0960915 1.251640747
159.1168269 1.05690592
175.148127 1.52118297
177.1273916 1.130695716
177.1637771 1.303487066
191.1430416 1.571613503
201.1637771 1.003199128
203.1430416 1.286832649
221.1536063 1.329978878

Name: +ve in-silico MS/MS by CFM-ID for CKKFKHKPUJLOPY-JLNYLFASSA-N
ID: CKKFKHKPUJLOPY-JLNYLFASSA-N
Comment: Energy0
Num peaks: 10
175.148127 4.336553865
177.1637771 5.027287013
179.1794272 2.249973049
189.1637771 3.828698928
191.1794272 2.278022687
205.1586917 4.13626467
207.1743418 4.210170304
219.1743418 3.542115741
221.1536063 4.405555082
237.1849065 47.35837232

Name: +ve in-silico MS/MS by CFM-ID for CKKFKHKPUJLOPY-JLNYLFASSA-N
ID: CKKFKHKPUJLOPY-JLNYLFASSA-N
Comment: Energy1
Num peaks: 31
39.02292652 0.9136980137
41.03857658 1.678607244
43.05422664 2.004762329
55.05422664 1.877753102
57.06987671 1.518176869
69.06987671 1.409081659
71.08552677 1.471355774
83.08552677 1.502427022
85.02840582 0.9400486426
85.10117684 1.265882395
121.1011768 1.115365925
123.1168269 1.833149472
125.132477 0.9817804658
135.1168269 1.026954845
137.132477 1.560012533
151.148127 1.34090289
167.1066561 0.9094937198
173.132477 1.025751514
175.148127 7.036289663
177.1637771 6.441090599
179.1794272 7.0305734
189.1637771 4.591452255
191.1794272 6.220094349
193.1223062 1.323884753
193.1950772 2.290585086
195.1379563 1.543879172
207.1743418 2.279069586
209.1899918 1.858184555
219.1743418 5.412267708
221.1536063 1.581221224
237.1849065 8.725234164

Name: +ve in-silico MS/MS by CFM-ID for CKKFKHKPUJLOPY-JLNYLFASSA-N
ID: CKKFKHKPUJLOPY-JLNYLFASSA-N
Comment: Energy2
Num peaks: 31
39.02292652 2.176795943
41.03857658 4.109608748
43.05422664 3.239904604
53.03857658 1.904243703
55.05422664 6.277949857
57.06987671 2.620696849
65.03857658 2.809624982
67.05422664 3.292359143
69.06987671 1.986028502
81.06987671 4.668219025
83.08552677 2.9449134
85.10117684 1.153275039
91.05422664 1.162601096
93.06987671 2.367655344
95.08552677 2.324978141
107.0855268 1.454207309
119.0855268 1.260888081
121.1011768 3.641852471
123.1168269 2.459319805
125.132477 1.506284342
133.1011768 1.236599143
135.1168269 3.628396341
137.132477 3.708055244
149.132477 2.241338639
151.148127 1.296856941
163.148127 1.395080543
189.1637771 1.963678065
195.1379563 1.42627103
207.1379563 1.894726451
209.1536063 2.114890624
221.1536063 2.30617957

Name: +ve in-silico MS/MS by CFM-ID for VHHUMCJOXTZJOX-QMMMGPOBSA-N
ID: VHHUMCJOXTZJOX-QMMMGPOBSA-N
Comment: Energy0
Num peaks: 13
55.01784114 1.362274665
57.06987671 4.011939873
73.02840582 3.448544065
102.0549549 1.411074619
113.0960915 6.103977315
130.1226406 1.559896669
144.0655196 1.762360935
156.1382906 18.33732085
158.1539407 1.488300736
160.0968197 2.149216674
166.1226406 1.245583992
184.1332052 8.956469602
202.1437699 28.49208151

Name: +ve in-silico MS/MS by CFM-ID for VHHUMCJOXTZJOX-QMMMGPOBSA-N
ID: VHHUMCJOXTZJOX-QMMMGPOBSA-N
Comment: Energy1
Num peaks: 28
27.02292652 1.341476835
39.02292652 1.838407285
41.03857658 2.234642332
42.03382555 0.9479433591
43.05422664 3.588522457
44.04947561 3.205190051
45.06987671 1.428237377
54.03382555 0.9456313526
55.01784114 2.522681695
56.04947561 1.569904519
57.06987671 9.228586601
59.08552677 1.924783468
69.0334912 1.329731043
73.02840582 2.164748124
85.06479133 1.425166506
95.08552677 1.127243378
98.0600403 1.835437122
102.0549549 1.703401499
112.0756904 1.545076673
113.0960915 10.86333739
116.1069905 1.082792928
130.1226406 5.179384746
138.1277259 2.037296467
144.0655196 1.625583844
156.1382906 11.95901953
158.1539407 1.054162075
184.1332052 1.673844961
202.1437699 2.714349437

Name: +ve in-silico MS/MS by CFM-ID for VHHUMCJOXTZJOX-QMMMGPOBSA-N
ID: VHHUMCJOXTZJOX-QMMMGPOBSA-N
Comment: Energy2
Num peaks: 23
27.02292652 4.407567105
39.02292652 1.159405456
41.03857658 5.252967465
42.03382555 2.761187224
43.05422664 2.628223983
44.04947561 2.744606729
55.01784114 2.09909974
55.05422664 4.25110093
56.04947561 8.985217208
57.0334912 1.786262657
57.06987671 20.3421913
58.06512568 1.866123372
59.08552677 2.391494926
70.06512568 2.820291986
72.04439023 1.032970258
73.02840582 2.818671673
85.06479133 0.9305364383
97.06479133 1.001837738
97.10117684 0.9648940762
98.0600403 3.609918974
102.0549549 0.9369045514
113.0960915 4.410299283
140.1069905 1.272753604

Name: +ve in-silico MS/MS by CFM-ID for BLCUVJCHWZPQCX-CGXWQUESSA-N
ID: BLCUVJCHWZPQCX-CGXWQUESSA-N
Comment: Energy0
Num peaks: 6
177.1273916 1.197324184
187.148127 1.07503367
189.1637771 2.887019295
191.1794272 1.889729605
201.1637771 9.544222341
219.1743418 80.12458991

Name: +ve in-silico MS/MS by CFM-ID for BLCUVJCHWZPQCX-CGXWQUESSA-N
ID: BLCUVJCHWZPQCX-CGXWQUESSA-N
Comment: Energy1
Num peaks: 6
175.1117415 2.342456194
177.1273916 3.864807358
189.1637771 3.619950053
191.1794272 4.078634879
201.1637771 15.87493471
219.1743418 61.32476621

Name: +ve in-silico MS/MS by CFM-ID for BLCUVJCHWZPQCX-CGXWQUESSA-N
ID: BLCUVJCHWZPQCX-CGXWQUESSA-N
Comment: Energy2
Num peaks: 13
147.1168269 5.92231581
149.132477 3.552830236
157.1011768 3.169900783
159.1168269 5.384914645
161.132477 6.352631594
173.132477 10.3436908
185.132477 8.722871406
187.148127 4.23219558
189.1637771 9.471545463
191.1794272 3.808108935
201.1637771 13.70115548
203.1430416 3.574117422
219.1743418 3.002496581

Name: +ve in-silico MS/MS by CFM-ID for QDTYMXJKSUYKAQ-KJWHEZOQSA-N
ID: QDTYMXJKSUYKAQ-KJWHEZOQSA-N
Comment: Energy0
Num peaks: 10
175.1117415 1.523277167
177.1273916 1.54984084
187.148127 1.870227575
189.1637771 1.524663957
191.1794272 1.212579202
195.1379563 2.504241784
201.1637771 1.526199966
205.1586917 4.267092066
219.1743418 32.98611855
237.1849065 31.21539842

Name: +ve in-silico MS/MS by CFM-ID for QDTYMXJKSUYKAQ-KJWHEZOQSA-N
ID: QDTYMXJKSUYKAQ-KJWHEZOQSA-N
Comment: Energy1
Num peaks: 31
39.02292652 1.278106467
55.05422664 2.820612979
57.06987671 2.189923388
69.06987671 1.86858049
71.08552677 1.727998853
83.08552677 1.13570673
149.0960915 1.067271214
151.1117415 0.9745832733
153.1273916 1.555154659
161.0960915 1.046179059
163.1117415 2.538143978
165.1273916 1.265907597
167.1430416 1.574262602
175.1117415 1.903049065
177.1273916 2.117855366
179.1430416 1.209684053
181.1223062 1.296277925
187.148127 1.378029949
189.1637771 1.934547496
191.1794272 2.441216682
193.1223062 1.012967051
193.1586917 1.21906548
195.1379563 1.287161948
201.1637771 4.938757607
203.1430416 7.192272745
205.1586917 1.076881293
207.1743418 4.651727826
209.1899918 2.240579273
219.1743418 12.43443594
221.1536063 4.627386983
237.1849065 6.615002986

Name: +ve in-silico MS/MS by CFM-ID for QDTYMXJKSUYKAQ-KJWHEZOQSA-N
ID: QDTYMXJKSUYKAQ-KJWHEZOQSA-N
Comment: Energy2
Num peaks: 31
39.02292652 3.561138343
41.03857658 2.870877318
51.02292652 2.240742007
53.03857658 2.556044706
55.05422664 7.057677233
57.06987671 2.479362908
65.03857658 1.36489831
67.05422664 5.653008323
69.06987671 3.986343805
71.08552677 1.520523372
79.05422664 1.53932966
81.06987671 2.907270852
83.08552677 2.871319846
85.10117684 1.711640692
91.05422664 1.161069313
93.06987671 3.966005141
95.08552677 3.210851741
109.0647913 3.146991057
147.1168269 1.348147443
149.0960915 1.157437219
149.132477 1.944453078
151.1117415 1.244599555
161.132477 1.556784481
163.1117415 1.82072079
163.148127 1.021008417
165.1273916 1.046397707
167.1430416 1.112520687
175.1117415 1.206621473
177.1273916 0.8905839227
193.1586917 1.011820228
203.1430416 1.71001334

Name: +ve in-silico MS/MS by CFM-ID for PXEXQPYJEJLXLA-KFCMCJRJSA-N
ID: PXEXQPYJEJLXLA-KFCMCJRJSA-N
Comment: Energy0
Num peaks: 13
55.05422664 1.466183744
85.10117684 1.009199183
135.0804414 1.034309829
151.148127 0.9868355913
165.1273916 1.026607142
175.1117415 1.973939679
177.1273916 4.596374084
189.1273916 1.726271313
191.1430416 1.596437751
193.1586917 0.8747364803
201.1637771 8.7703121
203.1430416 1.68397553
219.1743418 53.3293066

Name: +ve in-silico MS/MS by CFM-ID for PXEXQPYJEJLXLA-KFCMCJRJSA-N
ID: PXEXQPYJEJLXLA-KFCMCJRJSA-N
Comment: Energy1
Num peaks: 31
39.02292652 1.219506742
53.03857658 1.387865196
55.05422664 3.87195991
57.06987671 2.690411123
69.06987671 1.365009503
71.08552677 1.122549604
83.08552677 1.152142988
85.10117684 1.364229925
135.0804414 1.467209913
135.1168269 1.124298119
145.1011768 1.251610483
147.1168269 1.290260035
149.132477 2.57843816
151.148127 2.180300554
161.0960915 2.443823531
163.1117415 3.260234117
165.1273916 1.434329503
173.132477 2.190545701
175.1117415 2.151404835
175.148127 1.469694656
177.1273916 3.280316044
179.1430416 1.398955701
187.148127 1.68022552
189.1273916 1.50716339
189.1637771 1.066261541
191.1430416 1.493286275
191.1794272 5.762635178
193.1586917 1.536618883
201.1637771 3.674054789
203.1430416 2.452657365
219.1743418 10.06012148

Name: +ve in-silico MS/MS by CFM-ID for PXEXQPYJEJLXLA-KFCMCJRJSA-N
ID: PXEXQPYJEJLXLA-KFCMCJRJSA-N
Comment: Energy2
Num peaks: 31
39.02292652 3.290633939
41.03857658 1.490464146
51.02292652 3.130608231
53.03857658 3.891164565
55.05422664 8.034787435
57.06987671 3.065025102
65.03857658 2.802386982
67.05422664 6.38599919
69.06987671 3.277911211
79.05422664 1.260094872
81.06987671 3.454263267
83.08552677 1.093502438
91.05422664 3.454235205
95.08552677 1.07330854
115.0542266 1.026866783
121.1011768 1.00988275
129.0698767 1.050097393
135.0804414 1.466333947
137.132477 0.9838046794
143.0855268 0.9860171129
145.1011768 2.053497873
147.1168269 1.850037638
149.132477 3.928567886
151.148127 2.533510022
173.132477 1.358572134
179.1430416 1.18774477
189.1273916 1.16020067
189.1637771 1.200369411
191.1430416 1.226837714
193.1586917 1.357652588
203.1430416 2.620168673

Name: +ve in-silico MS/MS by CFM-ID for MZPGODIAQREELD-VVSAWPALSA-N
ID: MZPGODIAQREELD-VVSAWPALSA-N
Comment: Energy0
Num peaks: 7
177.1273916 1.718905889
179.1430416 1.745995066
197.1536063 2.223126337
201.1637771 3.507623792
207.1743418 1.409440358
219.1743418 37.85005465
237.1849065 31.58442779

Name: +ve in-silico MS/MS by CFM-ID for MZPGODIAQREELD-VVSAWPALSA-N
ID: MZPGODIAQREELD-VVSAWPALSA-N
Comment: Energy1
Num peaks: 31
55.05422664 1.936972589
67.05422664 2.750188977
69.06987671 2.163680301
81.06987671 1.73502493
83.08552677 2.273713526
127.1117415 1.014081451
137.0960915 1.206847866
139.1117415 0.9987251652
141.1273916 1.539638654
149.0960915 1.84662738
151.1117415 2.363704863
163.1117415 1.509098565
169.1223062 1.037682072
175.1117415 2.29501315
177.1273916 2.090114442
179.1430416 2.86969788
187.148127 1.396451188
191.1430416 1.733669295
191.1794272 1.415097945
193.1223062 2.03502791
193.1586917 1.576938668
195.1379563 1.141083596
197.1536063 1.122781379
201.1637771 3.490367029
203.1430416 1.046435106
205.1586917 0.9948874232
207.1743418 1.534697618
209.1899918 3.227636282
219.1743418 12.02960637
221.1536063 1.294074397
237.1849065 7.635152705

Name: +ve in-silico MS/MS by CFM-ID for MZPGODIAQREELD-VVSAWPALSA-N
ID: MZPGODIAQREELD-VVSAWPALSA-N
Comment: Energy2
Num peaks: 31
39.02292652 1.499386533
53.03857658 1.658483423
55.05422664 3.293267276
57.06987671 1.175267428
65.03857658 5.650023427
67.05422664 6.277266354
69.06987671 2.98760633
81.06987671 1.573013559
83.08552677 1.79406645
109.1011768 1.839635254
111.1168269 1.460660125
123.1168269 1.612649369
125.0960915 1.691375953
137.0960915 2.73834694
147.0804414 1.24184627
147.1168269 1.859902855
149.0960915 1.42515973
151.1117415 1.623224088
163.1117415 1.240967961
165.1273916 1.727686082
173.132477 1.823622163
177.1637771 1.356938474
179.1794272 1.549514923
187.148127 1.704913512
189.1637771 2.007028155
191.1430416 1.513220824
191.1794272 3.288254993
193.1586917 2.007162635
201.1637771 1.201803662
203.1430416 1.863161299
221.1536063 1.699280662

Name: +ve in-silico MS/MS by CFM-ID for VQLLQDRYEGRKDE-OAHLLOKOSA-N
ID: VQLLQDRYEGRKDE-OAHLLOKOSA-N
Comment: Energy0
Num peaks: 6
111.1168269 4.438616735
133.0647913 1.452811081
179.1430416 1.581036277
201.1637771 1.753254225
203.1430416 2.096340194
219.1743418 72.23846755

Name: +ve in-silico MS/MS by CFM-ID for VQLLQDRYEGRKDE-OAHLLOKOSA-N
ID: VQLLQDRYEGRKDE-OAHLLOKOSA-N
Comment: Energy1
Num peaks: 27
65.03857658 2.532888073
67.05422664 1.306387209
81.06987671 3.152773627
83.08552677 2.601943266
85.10117684 1.159398447
107.0491413 2.311787521
107.0855268 2.324228027
109.0647913 1.279490578
109.1011768 2.425484175
111.1168269 4.636713706
123.1168269 1.266538874
133.0647913 5.653730951
135.0804414 4.369585809
137.0960915 1.6746425
139.1117415 1.495273468
147.0804414 1.308964445
149.0960915 1.571644063
161.0960915 1.323508081
163.1117415 1.433332421
175.1117415 1.517881511
177.1273916 1.858554715
189.1637771 3.542495606
191.1794272 3.839802871
193.1586917 1.197311218
201.1637771 1.393108809
203.1430416 1.921506473
219.1743418 20.96070677

Name: +ve in-silico MS/MS by CFM-ID for VQLLQDRYEGRKDE-OAHLLOKOSA-N
ID: VQLLQDRYEGRKDE-OAHLLOKOSA-N
Comment: Energy2
Num peaks: 31
39.02292652 1.883659871
41.03857658 3.055215297
49.00727645 1.350464608
53.03857658 2.322528016
55.05422664 2.318826094
65.03857658 2.173516141
67.05422664 4.250942388
69.06987671 1.902977189
71.08552677 1.264404203
79.05422664 1.341076538
89.03857658 1.306154673
91.05422664 1.418497207
95.08552677 1.209507144
103.0542266 1.319389306
105.0698767 2.030782583
107.0855268 6.603563186
115.0542266 1.49968599
119.0491413 1.82952126
119.0855268 2.903098787
121.0647913 1.947420045
121.1011768 2.478332463
123.1168269 2.743670925
125.132477 1.371532107
133.0647913 4.231429815
133.1011768 1.873317492
137.0960915 1.354995519
149.132477 2.342259754
163.148127 1.664713427
175.148127 1.987343665
189.1273916 1.824844543
203.1430416 4.304963867

Name: +ve in-silico MS/MS by CFM-ID for IOBJKMHAQYCWSZ-BFYSQQLMSA-N
ID: IOBJKMHAQYCWSZ-BFYSQQLMSA-N
Comment: Energy0
Num peaks: 7
55.05422664 2.919905692
57.06987671 1.997724616
175.1117415 1.561176112
177.1273916 5.250368533
191.1794272 1.683376827
201.1637771 8.902405592
219.1743418 58.48953179

Name: +ve in-silico MS/MS by CFM-ID for IOBJKMHAQYCWSZ-BFYSQQLMSA-N
ID: IOBJKMHAQYCWSZ-BFYSQQLMSA-N
Comment: Energy1
Num peaks: 24
41.03857658 1.177771846
43.05422664 2.786710439
53.03857658 1.701102639
55.05422664 8.684644814
57.06987671 6.788487662
59.08552677 1.324366801
117.0698767 1.306451643
119.0855268 1.539687169
131.0855268 3.031478516
133.1011768 5.077732801
135.1168269 2.548479601
161.0960915 1.646600248
163.1117415 1.600463267
165.1273916 1.218870912
175.1117415 2.670020612
175.148127 1.435088645
177.1273916 8.875798639
179.1430416 1.708687423
187.148127 1.086622313
189.1637771 1.455030959
191.1794272 4.961954222
201.1637771 3.506931038
203.1430416 1.925893207
219.1743418 12.74987875

Name: +ve in-silico MS/MS by CFM-ID for IOBJKMHAQYCWSZ-BFYSQQLMSA-N
ID: IOBJKMHAQYCWSZ-BFYSQQLMSA-N
Comment: Energy2
Num peaks: 19
39.02292652 3.790830895
41.03857658 2.95339705
53.03857658 2.685130194
55.05422664 22.13557828
57.06987671 17.02369727
59.08552677 4.522499805
79.05422664 1.542731814
81.06987671 3.868765878
93.06987671 1.076848215
105.0698767 0.9966797901
117.0698767 2.481591165
119.0855268 2.654203926
131.0855268 4.135480717
133.1011768 3.200703918
135.1168269 1.712519945
137.132477 1.312716794
147.1168269 0.9145017748
175.148127 1.013906649
203.1430416 2.094436586

Name: +ve in-silico MS/MS by CFM-ID for MJWZYBQLHJQQJJ-DOMZBBRYSA-N
ID: MJWZYBQLHJQQJJ-DOMZBBRYSA-N
Comment: Energy0
Num peaks: 19
55.05422664 2.328125434
87.04405588 5.16542192
95.08552677 1.407738763
97.10117684 1.328707866
101.0597059 1.951374872
119.0855268 1.050109866
121.1011768 1.066055102
125.132477 1.019982511
133.1011768 1.025528718
135.1168269 1.172176406
147.1168269 2.025608697
149.132477 3.004681276
151.1117415 1.189902505
151.148127 1.367118705
153.1273916 1.919711994
167.1430416 1.130086759
211.1692564 1.406274556
219.1743418 5.749542656
237.1849065 45.10393059

Name: +ve in-silico MS/MS by CFM-ID for MJWZYBQLHJQQJJ-DOMZBBRYSA-N
ID: MJWZYBQLHJQQJJ-DOMZBBRYSA-N
Comment: Energy1
Num peaks: 31
53.03857658 1.579298269
55.05422664 2.93819574
57.0334912 1.772846686
59.04914126 2.002417948
67.05422664 1.726382885
69.06987671 1.446855982
81.06987671 2.037914697
83.08552677 1.903790035
87.04405588 2.201838138
93.06987671 1.19451376
95.04914126 1.439416154
95.08552677 1.732736638
97.06479133 1.103633139
97.10117684 1.982768483
113.0597059 1.646021969
115.075356 1.60156245
119.0855268 1.307200465
121.1011768 3.699069649
123.1168269 1.841911596
135.1168269 2.97971676
147.1168269 3.718844271
149.132477 6.231063085
151.148127 6.050857538
167.1430416 1.190225848
169.1586917 2.515209982
177.1273916 1.739532688
195.1379563 1.319728794
207.1743418 1.393027429
209.1899918 1.819488329
219.1743418 2.333746761
237.1849065 5.083262493

Name: +ve in-silico MS/MS by CFM-ID for MJWZYBQLHJQQJJ-DOMZBBRYSA-N
ID: MJWZYBQLHJQQJJ-DOMZBBRYSA-N
Comment: Energy2
Num peaks: 31
39.02292652 3.032925748
41.03857658 3.745951439
51.02292652 2.438175691
53.03857658 6.302359995
55.01784114 0.8801103789
55.05422664 4.355902486
57.0334912 1.509040766
65.03857658 5.573053417
67.05422664 4.412299209
69.0334912 2.108581247
69.06987671 2.044079111
79.05422664 4.707987783
81.06987671 3.077174079
83.04914126 0.8781513949
83.08552677 0.9957967798
85.06479133 0.9119362992
93.06987671 2.100843567
95.08552677 2.247448586
97.10117684 1.430978138
107.0855268 1.30932307
119.0855268 2.389616707
121.1011768 2.975990063
123.1168269 0.9877548101
125.132477 2.205743256
133.1011768 2.545516691
135.1168269 2.108452688
147.1168269 1.472418307
149.132477 2.339327118
197.1536063 0.8876991997
209.1536063 1.021209619
221.1536063 1.481043025

Name: +ve in-silico MS/MS by CFM-ID for RZNCIJGQYRASEV-GHKOFPOXSA-N
ID: RZNCIJGQYRASEV-GHKOFPOXSA-N
Comment: Energy0
Num peaks: 23
53.00219107 1.292035014
55.01784114 1.540233968
57.0334912 3.302993871
69.0334912 2.679973364
71.04914126 0.9317842459
95.08552677 0.8158069433
109.1011768 0.7902651568
123.1168269 1.079213229
149.132477 1.972287276
159.1168269 1.840745133
161.132477 6.467418068
163.148127 4.039207677
165.1637771 1.091916439
175.1117415 0.9844951801
177.1273916 0.9605974842
187.148127 1.420441762
189.1637771 2.940003651
191.1430416 0.9839865975
191.1794272 1.751761413
193.1586917 1.160604445
201.1637771 5.257068262
203.1430416 0.9470053997
219.1743418 35.93583527

Name: +ve in-silico MS/MS by CFM-ID for RZNCIJGQYRASEV-GHKOFPOXSA-N
ID: RZNCIJGQYRASEV-GHKOFPOXSA-N
Comment: Energy1
Num peaks: 31
39.02292652 1.210682626
51.02292652 1.488507734
53.00219107 4.211145601
53.03857658 1.579037537
55.01784114 2.049361703
55.05422664 1.164676018
69.0334912 4.883951028
81.0334912 1.510628383
81.06987671 1.175417513
83.04914126 1.512781184
93.06987671 1.111765758
95.08552677 1.261241208
109.1011768 1.169158443
121.1011768 1.845332738
123.1168269 1.795049821
135.1168269 1.856229872
137.132477 1.826589079
145.1011768 2.543455935
147.1168269 1.481401886
149.132477 3.478554936
159.1168269 1.549158437
161.132477 5.112341244
163.148127 2.664044987
165.1637771 1.493887734
175.1117415 2.393065535
177.1273916 1.188362589
189.1637771 2.036639691
191.1794272 1.979200033
193.1586917 1.447687934
201.1637771 3.284325189
219.1743418 6.698667211

Name: +ve in-silico MS/MS by CFM-ID for RZNCIJGQYRASEV-GHKOFPOXSA-N
ID: RZNCIJGQYRASEV-GHKOFPOXSA-N
Comment: Energy2
Num peaks: 31
39.02292652 4.370269313
41.03857658 1.844752595
51.02292652 3.510481811
53.00219107 1.573061798
53.03857658 4.12963306
55.01784114 1.23063351
55.05422664 2.460741276
65.03857658 1.827353528
67.05422664 2.068357591
77.03857658 1.229810665
79.05422664 1.437874753
81.06987671 2.461850316
93.06987671 1.667627601
95.08552677 1.283572521
105.0698767 1.351676716
109.1011768 1.398389047
119.0855268 2.162372887
121.1011768 2.206161585
123.1168269 2.374239595
133.1011768 2.050578063
135.1168269 1.73601623
147.1168269 1.808566143
149.132477 2.883165998
163.148127 2.25125058
175.1117415 2.244188304
177.1273916 1.213383563
187.148127 1.555833967
189.1273916 1.739573537
189.1637771 3.290903065
191.1430416 1.742743543
203.1430416 2.722080979

Name: +ve in-silico MS/MS by CFM-ID for MSSWKGZMPUXALD-OXIQGZBJSA-N
ID: MSSWKGZMPUXALD-OXIQGZBJSA-N
Comment: Energy0
Num peaks: 7
137.0960915 2.005999228
177.1273916 3.055505795
179.1430416 5.314417553
201.1637771 3.368288179
219.1743418 36.25902152
221.1536063 1.329534173
237.1849065 29.68276487

Name: +ve in-silico MS/MS by CFM-ID for MSSWKGZMPUXALD-OXIQGZBJSA-N
ID: MSSWKGZMPUXALD-OXIQGZBJSA-N
Comment: Energy1
Num peaks: 31
53.00219107 0.8448785134
55.01784114 0.9628877535
81.06987671 0.9553611304
83.04914126 1.143262585
93.06987671 0.8171268908
95.08552677 0.8781398882
119.0855268 1.28427793
121.0647913 0.9630219396
123.0804414 0.9044769595
123.1168269 0.9837939273
135.0804414 2.3107563
135.1168269 1.608423358
137.0960915 2.669149942
149.0960915 2.681340838
151.1117415 2.880829146
151.148127 1.326944928
153.1273916 1.025058887
159.1168269 2.090302745
161.132477 3.286086913
163.1117415 1.798705115
163.148127 1.385135974
165.1637771 1.059111235
177.1273916 4.536616378
179.1430416 8.817591675
181.1586917 1.350040307
183.1743418 1.323342323
191.1794272 1.439628112
201.1637771 2.966601069
209.1899918 3.086124834
219.1743418 9.80506336
237.1849065 5.890950804

Name: +ve in-silico MS/MS by CFM-ID for MSSWKGZMPUXALD-OXIQGZBJSA-N
ID: MSSWKGZMPUXALD-OXIQGZBJSA-N
Comment: Energy2
Num peaks: 31
51.02292652 1.650721198
53.03857658 3.176191114
55.05422664 1.849075941
65.03857658 4.941975084
67.05422664 4.547095374
69.06987671 1.523570984
81.06987671 1.945333881
83.08552677 3.43796009
93.06987671 1.157338073
95.08552677 1.858494829
97.10117684 2.25204554
109.1011768 2.550793114
119.0855268 1.259325724
123.1168269 2.351044977
131.0855268 1.407070329
133.1011768 1.829115839
135.0804414 1.317873407
135.1168269 1.896558144
137.0960915 1.204269733
137.132477 1.584778281
145.1011768 1.198897465
149.0960915 1.551180467
151.1117415 1.953408079
153.1273916 1.609372451
159.1168269 1.116709779
161.132477 1.996580654
163.148127 2.046813955
165.1637771 2.159589308
175.148127 1.244443667
203.1430416 3.063661207
221.1536063 1.33708441

Name: +ve in-silico MS/MS by CFM-ID for NOPLRNXKHZRXHT-GNESMGCMSA-N
ID: NOPLRNXKHZRXHT-GNESMGCMSA-N
Comment: Energy0
Num peaks: 27
53.00219107 0.9467840239
53.03857658 1.102564913
55.01784114 1.355810026
57.0334912 2.729294518
67.05422664 1.672044121
69.0334912 1.355288035
81.06987671 1.450276624
83.04914126 1.207730086
93.06987671 1.465527506
95.08552677 1.312690693
121.1011768 1.000831204
123.0804414 1.774435056
125.0960915 1.448491622
135.1168269 1.344384322
137.0960915 1.145280471
149.132477 1.261875282
151.1117415 1.131559019
161.132477 2.538938387
163.148127 2.490328923
187.148127 1.447536534
189.1273916 0.9721183423
189.1637771 2.89954801
191.1794272 1.785176071
193.1586917 1.04101091
201.1637771 5.079222838
203.1430416 1.48662557
219.1743418 36.93615974

Name: +ve in-silico MS/MS by CFM-ID for NOPLRNXKHZRXHT-GNESMGCMSA-N
ID: NOPLRNXKHZRXHT-GNESMGCMSA-N
Comment: Energy1
Num peaks: 31
49.00727645 1.704225304
51.02292652 2.735536977
53.00219107 1.919056672
53.03857658 2.184541865
65.03857658 2.622435947
67.05422664 5.560913515
69.0334912 3.19275529
79.05422664 1.21042732
81.06987671 3.797812212
83.04914126 2.224616205
91.05422664 1.706724017
93.06987671 1.875760417
95.08552677 1.515881827
119.0855268 1.308004349
121.0647913 1.859901848
121.1011768 1.232531147
131.0855268 1.557494163
133.0647913 1.222681242
135.1168269 2.501601263
137.0960915 1.749353812
149.132477 1.925115229
151.1117415 1.498463652
161.132477 3.034779353
163.148127 1.703621555
165.1273916 1.533004004
165.1637771 1.231348994
189.1637771 1.221945154
191.1794272 1.638859564
201.1637771 1.944033487
203.1430416 1.794410981
219.1743418 4.882218725

Name: +ve in-silico MS/MS by CFM-ID for NOPLRNXKHZRXHT-GNESMGCMSA-N
ID: NOPLRNXKHZRXHT-GNESMGCMSA-N
Comment: Energy2
Num peaks: 30
39.02292652 3.071032839
41.03857658 1.23517519
49.00727645 2.593629125
51.02292652 10.49199113
53.00219107 1.144660162
53.03857658 12.02821074
55.01784114 1.213405994
55.05422664 4.047982978
65.03857658 3.628352413
67.05422664 9.750171005
69.0334912 4.133778759
69.06987671 1.765053472
77.03857658 1.115379677
79.01784114 0.9209785942
79.05422664 2.065600424
81.06987671 4.02157871
83.04914126 1.315625421
83.08552677 0.9296810912
95.08552677 1.024445532
105.0698767 0.874244892
107.0855268 1.529861834
119.0855268 0.890594124
121.1011768 1.746004049
135.1168269 1.094102621
161.0960915 0.8510201936
163.148127 1.492029418
165.1273916 1.025122029
187.148127 1.362267728
191.1794272 0.9491182897
203.1430416 1.97756511

Name: +ve in-silico MS/MS by CFM-ID for UVGQAUJBBOTIHR-LKTVYLICSA-N
ID: UVGQAUJBBOTIHR-LKTVYLICSA-N
Comment: Energy0
Num peaks: 14
121.1011768 1.33263853
123.1168269 2.06280171
135.1168269 1.189811135
161.132477 2.439456245
163.148127 2.257760356
197.1536063 1.010513499
201.1637771 1.363297529
205.1586917 3.053166034
207.1379563 0.9875307649
209.1536063 1.68866612
211.1692564 1.402796852
219.1743418 10.80290929
221.1536063 1.614610021
237.1849065 49.36433359

Name: +ve in-silico MS/MS by CFM-ID for UVGQAUJBBOTIHR-LKTVYLICSA-N
ID: UVGQAUJBBOTIHR-LKTVYLICSA-N
Comment: Energy1
Num peaks: 31
39.02292652 1.495970791
41.03857658 1.402979898
67.05422664 2.369035782
69.06987671 1.029925083
91.05422664 1.150221868
93.06987671 1.581503092
95.08552677 1.74321131
107.0855268 1.424739117
109.1011768 1.912484788
119.0855268 2.293462951
121.1011768 3.168887632
123.1168269 2.380851688
125.132477 1.014622768
133.1011768 1.946158488
135.1168269 1.829031033
147.1168269 1.279193884
149.132477 1.008420454
151.148127 1.456071736
161.132477 6.876373512
163.148127 7.288612779
165.0910061 0.8501835547
181.1223062 1.099581365
193.1223062 1.327149464
195.1379563 1.514974463
201.1637771 1.87940972
205.1586917 1.579035846
207.1379563 1.068745948
209.1536063 1.013445849
219.1743418 8.202930797
221.1536063 1.50180046
237.1849065 7.489406068

Name: +ve in-silico MS/MS by CFM-ID for UVGQAUJBBOTIHR-LKTVYLICSA-N
ID: UVGQAUJBBOTIHR-LKTVYLICSA-N
Comment: Energy2
Num peaks: 31
39.02292652 12.06876786
41.03857658 7.16864766
43.05422664 2.096044063
65.03857658 2.91954371
67.05422664 1.871468397
69.06987671 1.53822673
91.05422664 1.899576719
93.06987671 1.08766915
95.08552677 1.413179913
107.0855268 1.994722737
109.1011768 1.421624487
111.0804414 1.268765195
119.0855268 3.398956102
121.1011768 2.966365423
123.1168269 1.368744067
125.132477 1.075617074
127.148127 1.116248172
133.1011768 1.801109538
135.1168269 1.665163402
179.1430416 1.419969765
187.148127 1.832685593
191.1430416 0.9543088501
193.1223062 1.183134508
193.1586917 1.322437764
195.1379563 1.487270526
201.1637771 2.332187493
205.1586917 0.9841442763
207.1379563 2.499050835
209.1536063 2.34619521
211.1692564 0.9407656424
221.1536063 3.411560902

Name: +ve in-silico MS/MS by CFM-ID for DCXWDHRJJUEDIX-GPAKFWEMSA-N
ID: DCXWDHRJJUEDIX-GPAKFWEMSA-N
Comment: Energy0
Num peaks: 6
159.1168269 0.3716014678
175.1117415 2.338678338
177.1273916 5.465503191
201.1637771 11.57736281
203.1430416 1.711438922
219.1743418 77.18231841

Name: +ve in-silico MS/MS by CFM-ID for DCXWDHRJJUEDIX-GPAKFWEMSA-N
ID: DCXWDHRJJUEDIX-GPAKFWEMSA-N
Comment: Energy1
Num peaks: 6
43.05422664 2.120920904
175.1117415 5.932250225
177.1273916 8.554282488
201.1637771 14.13480212
203.1430416 4.736530587
219.1743418 56.00252682

Name: +ve in-silico MS/MS by CFM-ID for DCXWDHRJJUEDIX-GPAKFWEMSA-N
ID: DCXWDHRJJUEDIX-GPAKFWEMSA-N
Comment: Energy2
Num peaks: 6
157.1011768 4.782671524
159.1168269 4.228772974
185.132477 24.04390096
201.1637771 33.80940838
203.1430416 11.19978705
219.1743418 5.228574986

Name: +ve in-silico MS/MS by CFM-ID for LFAYEJZQNPMJBD-RCXZEQIESA-N
ID: LFAYEJZQNPMJBD-RCXZEQIESA-N
Comment: Energy0
Num peaks: 9
175.148127 1.737349342
177.1273916 1.560261762
179.1430416 1.592288815
197.1536063 2.324934025
201.1637771 3.177825689
203.1430416 1.719056663
219.1743418 35.02718682
221.1536063 2.07981217
237.1849065 31.03807287

Name: +ve in-silico MS/MS by CFM-ID for LFAYEJZQNPMJBD-RCXZEQIESA-N
ID: LFAYEJZQNPMJBD-RCXZEQIESA-N
Comment: Energy1
Num peaks: 31
43.01784114 1.048055087
53.03857658 1.035133309
55.05422664 6.125652364
57.06987671 1.442019791
65.03857658 1.00201164
67.05422664 1.742062449
69.06987671 1.098180474
81.06987671 1.460157923
83.08552677 1.051222564
125.0960915 1.975315591
135.0804414 1.391983256
139.1117415 1.756288181
161.0960915 1.474962768
163.1117415 1.075295522
175.1117415 3.030322626
175.148127 1.077335484
177.1273916 2.15694637
177.1637771 1.812912136
179.1430416 2.320565817
181.1223062 1.247164316
191.1430416 1.193066686
193.1223062 2.704054355
193.1586917 2.181225509
195.1379563 1.592642283
195.1743418 1.510176181
197.1536063 1.519796397
201.1637771 3.993717234
203.1430416 1.847716204
219.1743418 15.47777288
221.1536063 1.346376439
237.1849065 10.47310379

Name: +ve in-silico MS/MS by CFM-ID for LFAYEJZQNPMJBD-RCXZEQIESA-N
ID: LFAYEJZQNPMJBD-RCXZEQIESA-N
Comment: Energy2
Num peaks: 31
39.02292652 2.256383793
49.00727645 0.9469678718
51.02292652 2.868213135
53.03857658 6.02936552
55.05422664 8.053957202
57.06987671 2.671627764
59.08552677 2.951505776
65.03857658 4.791662384
67.05422664 4.920257377
69.06987671 1.57629689
81.06987671 3.107046665
83.08552677 1.749744872
91.05422664 1.522751347
105.0698767 1.026770124
135.0804414 1.438447801
139.1117415 1.337923228
147.0804414 1.208554264
149.0960915 1.543002753
151.1117415 1.078549985
161.0960915 1.490658903
163.1117415 1.431674054
165.1273916 1.452156467
175.1117415 1.151194712
175.148127 0.9652821981
177.1273916 1.204916582
189.1273916 1.235175103
191.1430416 2.311544131
193.1586917 2.138011671
203.1430416 5.575757605
219.1743418 1.014769171
221.1536063 1.754989907

Name: +ve in-silico MS/MS by CFM-ID for ZEEUIOBUKGZKPS-GJTWSCIVSA-N
ID: ZEEUIOBUKGZKPS-GJTWSCIVSA-N
Comment: Energy0
Num peaks: 7
161.132477 1.715611341
177.1273916 1.260160089
191.1430416 1.122257079
193.1586917 1.379907245
201.1637771 10.18086766
203.1430416 1.099514769
219.1743418 63.63826216

Name: +ve in-silico MS/MS by CFM-ID for ZEEUIOBUKGZKPS-GJTWSCIVSA-N
ID: ZEEUIOBUKGZKPS-GJTWSCIVSA-N
Comment: Energy1
Num peaks: 29
49.00727645 1.311939881
51.02292652 0.8669389393
57.06987671 0.9355034028
67.01784114 3.038515921
67.05422664 0.7920025159
71.04914126 1.335101561
97.10117684 0.8272559801
145.1011768 2.094260062
147.1168269 6.42559096
149.132477 1.744152344
151.148127 2.951443686
157.1011768 0.9893122831
159.1168269 4.63592393
161.132477 2.381258216
163.148127 2.170004902
165.1637771 2.638452435
167.1794272 1.045352142
173.132477 2.48042865
175.1117415 1.447087008
175.148127 2.198243724
177.1273916 2.271433847
177.1637771 1.324117596
179.1430416 0.8930916918
187.148127 2.069968762
189.1637771 1.398723667
191.1794272 8.082812491
201.1637771 5.04694889
203.1430416 1.63649173
219.1743418 15.47100732

Name: +ve in-silico MS/MS by CFM-ID for ZEEUIOBUKGZKPS-GJTWSCIVSA-N
ID: ZEEUIOBUKGZKPS-GJTWSCIVSA-N
Comment: Energy2
Num peaks: 31
39.02292652 2.98958094
41.03857658 2.918437816
49.00727645 2.384609756
51.02292652 3.443598357
53.03857658 2.58264124
55.05422664 2.629460028
57.06987671 2.331586943
65.03857658 2.854301246
67.05422664 6.274581224
69.06987671 1.632442756
81.06987671 2.97183848
93.06987671 1.97407528
95.08552677 3.801846062
97.10117684 1.316689323
105.0698767 2.291803491
109.1011768 1.495707775
119.0855268 1.552633289
133.1011768 2.01311192
145.1011768 4.099857428
147.1168269 1.252026632
149.132477 1.98509846
151.148127 1.458107141
157.1011768 1.363412829
163.148127 2.471269253
165.1637771 2.540623914
175.148127 1.401927699
177.1273916 1.474824593
189.1273916 1.293237574
189.1637771 1.656396809
191.1430416 1.427722786
203.1430416 3.218020241

Name: +ve in-silico MS/MS by CFM-ID for ZANHXCFRKGGJIZ-GJZGRUSLSA-N
ID: ZANHXCFRKGGJIZ-GJZGRUSLSA-N
Comment: Energy0
Num peaks: 8
193.1223062 1.383764204
195.1379563 2.325902963
207.1743418 1.110139824
209.1899918 2.07570724
211.1692564 1.130544311
219.1743418 11.61306118
221.1536063 1.119822258
237.1849065 59.49929544

Name: +ve in-silico MS/MS by CFM-ID for ZANHXCFRKGGJIZ-GJZGRUSLSA-N
ID: ZANHXCFRKGGJIZ-GJZGRUSLSA-N
Comment: Energy1
Num peaks: 31
[truncated: 3,552,530 more chars]
