# Supplementary material for: Ion mobility collision cross-section atlas for known and unknown metabolite annotation in untargeted metabolomics
Source: Nat Commun. 2020 Aug 28;11:4334. doi: 10.1038/s41467-020-18171-8 (PMC7455731; doi:10.1038/s41467-020-18171-8)
Supplement: Supplementary file 8 — Supplementary Data 5 [file 41467_2020_18171_MOESM8_ESM.zip › 01_positive_mode/L0785/cfmid_result.txt]

1 0.57627119 CSTPOUSWHOWTOR-UHFFFAOYSA-N OC1CCC(=C)C(C1)=CC=C1CCCCC1
2 0.5 ZSDGTOPNWLXOHV-DMIMTURISA-N CCC=CC=CC=CC=C/CCCCC=O
3 0.5 ZSDGTOPNWLXOHV-UHFFFAOYSA-N CCC=CC=CC=CC=CCCCCC=O
4 0.5 ZSDGTOPNWLXOHV-BYFNFPHLSA-N C(=C/C=C/CC)\C=C\C=C\CCCCC([H])=O
5 0.49275362 YBXVSLJMTVYDEL-UHFFFAOYSA-N O=CCC=CCC=CCC=CCC=CCC
6 0.4 NKCBUMYAPXFQEQ-LXTVHRRPSA-N CC(=CC[C@H]1O[C@]1(C)[C@H]2C[C@H](O)CCC2=C)C
7 0.39393939 LDBXPDIEZNNYBV-UHFFFAOYSA-N O=CC=C(CCC=C(C=CC=C(C)C)C)C
8 0.39344262 DMWIBWPAOJKKQP-CABCVRRESA-N CC(=C[C@@H]1CC(=C)[C@]2(CCC(=CC2)C)O1)C
9 0.39344262 MYZKUEUGZJCSJL-UELRPHRMSA-N CC1=CCC(C=C2/CCC=C2C)C(C)(C)O1
10 0.3880597 KSFFPXQNLCYMJF-UHFFFAOYSA-N CCC=CCC=CCCCC=CC=CC=O
11 0.37288136 FNSXIWZZZIJORF-CQSZACIVSA-N CC(=CCCC(=C)C1CC=C(C)C(=O)C1)C
12 0.36666667 KSDQWYAZWXMOAH-UHFFFAOYSA-N CC(CCC(O)CC#C)=CCCCCC#C
13 0.34782609 QCVXGVVLXAANDD-YDHLFZDLSA-N CC1CC(O)C(CC1=O)C(=C)CCC=C(C)C
14 0.33846154 XXDVGEYVTWJVBB-UHFFFAOYSA-N O=CC=C(C=CC=C(CCC=C(C)C)C)C
15 0.33333333 NRBFEAZFHRHFFQ-UHFFFAOYSA-N CC(CC(O)C=C(C)C)C1=CC=C(C)C=C1
16 0.33333333 NRBFEAZFHRHFFQ-ZFWWWQNUSA-N CC(CC(O)C=C(C)C)c1ccc(C)cc1
17 0.33333333 NRBFEAZFHRHFFQ-UKRRQHHQSA-N C[C@H](C[C@H](O)C=C(C)C)c1ccc(C)cc1
18 0.33333333 NRBFEAZFHRHFFQ-HIFRSBDPSA-N C[C@H](C[C@@H](O)C=C(C)C)c1ccc(C)cc1
19 0.32786885 JZLKKMAUZMMUMS-OAHLLOKOSA-N CC(=CCCC(=C)C1CCC(=CC1)C=O)C
20 0.32727273 XRZFUIMSDQASGJ-UHFFFAOYSA-N CC(=CCCC(=C1CCC(=CC1=O)C)C)C
21 0.32727273 YQKVIOSIUPBAFL-CYBMUJFWSA-N CC1=CCC(CC1=O)C(=C)CCCC(C)(C)O
22 0.32258065 MGAZRQZHLYGPQM-UHFFFAOYSA-N CC1=CC=C(CC1)C1(C)CCC(C(O1)(C)C)O
23 0.32142857 LPCOTPYTCRTQIU-PIPQINALSA-N CC(CC=CC(C)(C)O)C1CC=C(C)CC1=O
24 0.31428571 QNHVMLXVTOJGNW-QLFBSQMISA-N CC(=CCC1OC(CC(C)(O)C=C)C=C1C)C
25 0.31428571 QNHVMLXVTOJGNW-RRFJBIMHSA-N CC(=CCC1OC(CC(C)(O)C=C)C=C1C)C
26 0.31428571 QNHVMLXVTOJGNW-SOUVJXGZSA-N CC(=CCC1OC(CC(C)(O)C=C)C=C1C)C
27 0.31372549 ZLXULPSGBWOBBE-CYBMUJFWSA-N CC(CCC=C(C)C)c1cc(C)ccc1O
28 0.31372549 ZLXULPSGBWOBBE-UHFFFAOYSA-N CC(CCC=C(C)C)C1=CC(C)=CC=C1O
29 0.3125 IAYOZXCTYXYCHP-ZDUSSCGKSA-N CC(CCC=C(C)C)C1=CC=C(CC1)C=O
30 0.31034483 RYPZBJYEIAAUNP-WCDYYPSBSA-N CC1C(=C)CCC1(C)C2CC3C2C=C3CO
31 0.31034483 CXPSIBJGTRWKFM-UHFFFAOYSA-N CC1CC(C)=CCC1C=C1CCCCC1=O
32 0.30769231 FKWGCEDRLNNZOZ-GFCCVEGCSA-N CC(CCC=C(C)C)c1ccc(C)c(O)c1
33 0.30769231 GAUCEXWMFADFFQ-UHFFFAOYSA-N O=CC=C(CCC=C(OCCC=C(C)C)C)C
34 0.30769231 WIQUMZFHDBZVSM-ZFWWWQNUSA-N CC(=O)CCC1CC2(CCC=C2C)OC1(C)C
35 0.30769231 AHRNUZBHBAHMHY-GFCCVEGCSA-N CC(CCC=C(C)C)c1ccc(O)c(C)c1
36 0.30769231 ABNPTKDJAPNUQM-UHFFFAOYSA-N CC(C)C(O)C=C(C)CCC1=CC=CC=C1
37 0.30769231 FKWGCEDRLNNZOZ-UHFFFAOYSA-N CC(CCC=C(C)C)C1=CC(O)=C(C)C=C1
38 0.30508475 UEFGRVPNSYJAPZ-UHFFFAOYSA-N CC1=CCC(C=C1)C1(C)CCC(C(O1)(C)C)O
39 0.30508475 ZIVKTIMZADKFSV-UHFFFAOYSA-N CC(=C)C1=C(CC(C)(O)C=C)C=C(C)CC1
40 0.30508475 YYZGYGHTZBOPEE-UMVBOHGHSA-N CC1CC(=O)C(=CC12CCC(C2)C(=C)C)C
41 0.3030303 ASVYYVVLVQUJKC-HNJOEQNXSA-N O=CC(/C=C/CC(=CCCC(=C)C=C)C)C
42 0.3030303 GGTRDRJYRYDPJJ-UHFFFAOYSA-N OC(=O)CC(=CCC=C(CCC=C(C)C)C)C
43 0.3030303 OEPQQYMYDSJBCZ-UHFFFAOYSA-N CCC(C)C=CC(C)=CC=CC(C)=CC=O
44 0.30188679 NAQVYJKREXBCOD-UHFFFAOYSA-N CC(=CCCC(C1=CC2C(C=C1)(O2)C)C)C
45 0.30188679 QHKJUIWBOYJWOU-DSDFTUOUSA-N C[C@H](O)CCC=C(C)/CC1=CC(C)(C)CC1=O
46 0.3 QZLDIWJZTTVYKZ-WOLCWHLNSA-N OC(C=C)C#CCC=C/CCCCCC=C
47 0.3 FFSGCOHFSZTTRC-SWLSCSKDSA-N CC1C(=C)CCC1(C)C2=CCC(=CC2)CO
48 0.29850746 RXQNWMJVIQQHEU-YWEJJQASSA-N O=CC(/C=C/CC(=CCC=C(C=C)C)C)C
49 0.29850746 TXRZLGVPNABTOC-UBZUESBXSA-N O=CC=C(CC(/C=C(/CCC=C(C)C)\C)O)C
50 0.29508197 CDXNKWAMDXZEKB-UONOGXRCSA-N CC(=O)CCC1C(C2=CCCC2=C)C1(C)C
51 0.29508197 CDXNKWAMDXZEKB-ZIAGYGMSSA-N CC(=O)CCC1C(C2=CCCC2=C)C1(C)C
52 0.29411765 PFSTYGCNVAVZBK-UHFFFAOYSA-N C=CC(=CCC=C(CCC=C(C=O)C)C)C
53 0.29411765 PFSTYGCNVAVZBK-JQGMZEBDSA-N C/C(=C\C/C=C(\C)/C=C)/CC/C=C(\C)/C=O
54 0.29166667 BEQGDBHRXQWIIV-UHFFFAOYSA-N OCC(c1ccc(cc1)C)CCC=C(C)C
55 0.29090909 DPEVWKWUHSEIBC-UHFFFAOYSA-N O=CC(C1(O)CCC(C2C1C=C(C)CC2)C)C
56 0.29090909 MWGWWTVXFQVWSW-UHFFFAOYSA-N CC(=CCCC(C1=CC=C(C2C1O2)C)C)C
57 0.29032258 WJHFZYAELPOJIV-UHFFFAOYSA-N CC(=CCCC(=CC(=O)O)C)CCC=C(C)C
58 0.28571429 SKCKXSNZEIALNA-UHFFFAOYSA-N C=C1CCC(C(=O)C1)C(CCC=C(C)C)(O)C
59 0.28571429 WCPOFVDXHFDXHS-FPMFFAJLSA-N CC(CCC=C(C)C)C1CC(O)C(=CC1=O)C
60 0.28571429 WCPOFVDXHFDXHS-KWCYVHTRSA-N C[C@H](CCC=C(C)C)[C@@H]1C[C@@H](O)C(=CC1=O)C
61 0.28571429 XDBOEVDBTVZZRP-UKRRQHHQSA-N CC(C)C1CC(=O)C(=C)C12CCC(=CC2)C
62 0.28571429 RAVXOXBLBRYGML-UHFFFAOYSA-N CC1C2CC(C=C2)C1C1CC(C)=CC(C)O1
63 0.28125 GHVNGXHCQAFVBL-MJBXVCDLSA-N CC1C(CO)C(CC1=O)C(=C)CCC=C(C)C
64 0.28125 GHVNGXHCQAFVBL-MGPQQGTHSA-N CC1C(CO)C(CC1=O)C(=C)CCC=C(C)C
65 0.28125 KOVBVAAPMOSDJI-UHFFFAOYSA-N C=C(CC(=O)O)CCC=C(CCC=C(C)C)C
66 0.28070175 CFSRLACKBAWQFO-UHFFFAOYSA-N C=CCCC(=O)C1=CC2(CCCC2)CCC1
67 0.28070175 XQKADAFSOVIBOB-UHFFFAOYSA-N CC(=CCCC(C1CC=C(CC1=O)C)(O)C)C
68 0.28 BTXSROVNGICYFE-UHFFFAOYSA-N CC(=CCCC(c1ccc(cc1O)C)C)C
69 0.28 BTXSROVNGICYFE-CYBMUJFWSA-N CC(CCC=C(C)C)c1ccc(C)cc1O
70 0.28 BTXSROVNGICYFE-ZDUSSCGKSA-N CC(CCC=C(C)C)c1ccc(C)cc1O
71 0.27692308 PQFWOGBDFFHFEH-UHFFFAOYSA-N O=CCC(C(=CCC=C(C)C)C)CCC(=O)C
72 0.27692308 YDCNFZXDPQSPKG-LNSITVRQSA-N CC(CCC=C(C)C)C1CC(=O)C(=CC1O)C
73 0.27692308 YDCNFZXDPQSPKG-KYOSRNDESA-N CC(CCC=C(C)C)C1CC(=O)C(=CC1O)C
74 0.27692308 YDCNFZXDPQSPKG-UXIGCNINSA-N CC(CCC=C(C)C)C1CC(=O)C(=CC1O)C
75 0.27586207 HTQLNWONIAXQKC-UHFFFAOYSA-N CC(C)=CCCC1=CCC(COC(C)=O)CC1
76 0.27586207 HTFAMWXHEYZETF-UHFFFAOYSA-N CC1=CC=C(CC1)C1(C)CCC(O1)C(O)(C)C
77 0.27586207 CPZUIEDKSQQGFD-OAHLLOKOSA-N CC1=CC=C(CC1)C2(C)CCC(=O)C2(C)C
78 0.27272727 NOPLRNXKHZRXHT-GNESMGCMSA-N CC(=CCCC(=C)C=C)CCC=C(/C)C=O
79 0.27272727 TUDKZTFXKICCET-UHFFFAOYSA-N OC(=O)CC(=CCCC(=CCC=C(C)C)C)C
80 0.27272727 NOPLRNXKHZRXHT-UHFFFAOYSA-N C=CC(=C)CCC=C(CCC=C(C=O)C)C
81 0.27272727 NOPLRNXKHZRXHT-YFVJMOTDSA-N C/C(=C\CCC(=C)C=C)/CC/C=C(\C)/C=O
82 0.27118644 LZBXPXAOYQVZEC-RIYZIHGNSA-N CC(=CCC/C(=C/CCC1=COC=C1)/C)C
83 0.27118644 LZBXPXAOYQVZEC-UHFFFAOYSA-N CC(=CCCc1cocc1)CCC=C(C)C
84 0.26923077 FVVUIXKKLJOYDU-UHFFFAOYSA-N OCc1ccc(cc1)C(CCC=C(C)C)C
85 0.26923077 FVVUIXKKLJOYDU-CYBMUJFWSA-N C[C@H](CCC=C(C)C)c1ccc(CO)cc1
86 0.26865672 NTINAUHZVSXTGJ-UHFFFAOYSA-N O=CC=C(CCC1OC1(C)CCC=C(C)C)C
87 0.26666667 JDEGLFPCIUPYRB-UHFFFAOYSA-N CC(=CCC(=C(C)C)C(=O)O)CCC=C(C)C
88 0.26666667 IIUKCYITROTKFB-UHFFFAOYSA-N CC(C)=CCCC1=CCCC(COC(C)=O)C1
89 0.26470588 YKZPUSGDQAOOKT-HUUCEWRRSA-N CC(=C[C@@H]1CC(=CCC[C@](C)(O)C=C)CO1)C
90 0.26470588 YKZPUSGDQAOOKT-VBUBNCOFSA-N CC(=C[C@H]1CC(=CCC[C@](C)(O)C=C)CO1)C
91 0.26415094 FGCUSSRGQNHZRW-UMVBOHGHSA-N C[C@@H]1CC(=O)C=C([C@]12CC[C@H](C2)C(=C)C)C
92 0.26415094 FGCUSSRGQNHZRW-UHFFFAOYSA-N CC1CC(=O)C=C(C)C11CCC(C1)C(C)=C
93 0.26415094 FXCIQPDJVYFUQG-MECSIWFOSA-N CC(CCC=C(C)/CO)c1ccc(C)cc1
94 0.26415094 FXCIQPDJVYFUQG-UUSOHVMFSA-N CC(CCC=C(C)/CO)c1ccc(C)cc1
95 0.26415094 JHLAINFATXUCQC-UHFFFAOYSA-N CC1CC=CC(C)C1C=CC(=O)C=C(C)C
96 0.26415094 FGCUSSRGQNHZRW-GZBFAFLISA-N CC1CC(=O)C=C(C)C12CCC(C2)C(=C)C
97 0.26415094 FGCUSSRGQNHZRW-VNHYZAJKSA-N CC1CC(=O)C=C(C)C12CCC(C2)C(=C)C
98 0.26415094 FXCIQPDJVYFUQG-UHFFFAOYSA-N OCC(=CCCC(c1ccc(cc1)C)C)C
99 0.26229508 MMDRWQCLMLAIBD-UHFFFAOYSA-N CC(=C)C(=O)CCC(C)=CCCC(=C)C=C
100 0.26086957 FCWODWIUPFWVDN-UHFFFAOYSA-N CC(CC=CC(C)(C)O)C1=CC=C(C)C=C1
101 0.26086957 FCWODWIUPFWVDN-HQIZRNBFSA-N CC(CC=CC(C)(C)O)c1ccc(C)cc1
102 0.26086957 AINBEHKFULPYQI-UHFFFAOYSA-N O=CC=C(CCC=C(C(CC=C(C)C)O)C)C
103 0.26086957 ZQXFLDFYMHMIHE-UHFFFAOYSA-N O=CC=C(CCC=C(CCC=C(C)C)C)CO
104 0.25925926 OJEFBZMKKJTKKK-ZVHGMHCTSA-N CC(=CC(=O)C=C(C)/C1CCC(=CC1)C)C
105 0.25925926 ISLOGSAEQNKPGG-DOMZBBRYSA-N C[C@@H]1CC(=O)C=C([C@@]12CCC(=C(C)C)C2)C
106 0.25925926 GIAKXFGVPPPFFY-UHFFFAOYSA-N CC1CC=CC(C)C1C=C1CCCCC1=O
107 0.25925926 VETWBGGPKLAQQE-SUIFULHWSA-N CC(=CC(=O)CC(C)(C)O)C1CCC(=CC1)C
108 0.25925926 YVOCXOLHWRYFGY-UHFFFAOYSA-N OC1=CC(C)C2(C(=C1)C)CCC(C2)C(=C)C
109 0.25925926 OJEFBZMKKJTKKK-UELRPHRMSA-N CC(=CC(=O)C=C(/C)C1CCC(=CC1)C)C
110 0.25925926 VETWBGGPKLAQQE-SRXBQZRASA-N CC(=C/C(=O)CC(C)(C)O)C1CCC(=CC1)C
111 0.25925926 CKUQXDUZAWSPOV-MDWZMJQESA-N CC(=CCCC(=CCc1occc1C)C)C
112 0.25925926 ISLOGSAEQNKPGG-UHFFFAOYSA-N O=C1CC(C)C2(C(=C1)C)CCC(=C(C)C)C2
113 0.25925926 OJEFBZMKKJTKKK-JWAFFJSPSA-N CC(=CC(=O)C=C(/C)[C@H]1CCC(=CC1)C)C
114 0.25925926 HYETZUGKRWIYSQ-BFHYXJOUSA-N CC(C(O)CC=C(C)C)C1CCC(=CC1=O)C
115 0.25925926 VETWBGGPKLAQQE-CYBMUJFWSA-N CC(=CC(=O)CC(C)(C)O)[C@H]1CCC(=CC1)C
116 0.25925926 OJEFBZMKKJTKKK-RAXLEYEMSA-N CC(C)=CC(=O)\C=C(\C)C1CCC(C)=CC1
117 0.25806452 AJSADUGTPSWCGN-UHFFFAOYSA-N CCCCC1=C(CCCC#C)CCCC1=O
118 0.25806452 WJHFZYAELPOJIV-IJFRVEDASA-N CC(=CCC/C(=C/CC/C(=C/C(=O)O)/C)/C)C
119 0.25806452 WJHFZYAELPOJIV-UBWQMIQVSA-N CC(=CCCC(=CCCC(=C/C(=O)O)C)C)C
120 0.25806452 JARSHWYRDLMBFI-UHFFFAOYSA-N O=CC=C(CCC=C(COCC=C(C)C)C)C
121 0.25714286 XMZSPVKZJUEXKD-UHFFFAOYSA-N O=CC(C(CCC(=CCC=C(C=C)C)C)O)C
122 0.25714286 XHODUHURVMWDPT-UHFFFAOYSA-N O=CC=C(CCC=C(CCC=C(C)C)CO)C
123 0.25714286 IBXICLRSIWXKEI-UHFFFAOYSA-N O=CC(C(CCC(=CCCC(=C)C=C)C)O)C
124 0.25531915 WPTQASZESYEPPK-UHFFFAOYSA-N CC(=CCC(C(c1ccc(cc1)C)C)O)C
125 0.25531915 MUXJDCRAAKAIMK-UKRRQHHQSA-N C[C@H](C[C@H](O)CC(=C)C)c1ccc(C)cc1
126 0.25454545 JIJQKFPGBBEJNF-UONOGXRCSA-N CC(CC(=O)C=C(C)C)C1CCC(=C)C=C1
127 0.25454545 HYQNKKAJVPMBDR-UHFFFAOYSA-N CC(C)=CCCC(C)(O)C1CCC(C)=CC1=O
128 0.25454545 JIJQKFPGBBEJNF-ZIAGYGMSSA-N CC(CC(=O)C=C(C)C)C1CCC(=C)C=C1
129 0.25454545 JIJQKFPGBBEJNF-UHFFFAOYSA-N CC(CC(=O)C=C(C)C)C1CCC(=C)C=C1
130 0.25454545 HYQNKKAJVPMBDR-ZFWWWQNUSA-N CC(=CCCC(C)(O)C1CCC(=CC1=O)C)C
131 0.25454545 HYQNKKAJVPMBDR-HIFRSBDPSA-N CC1=CC(=O)[C@@H](CC1)[C@](C)(CCC=C(C)C)O
132 0.25396825 ZZJRNGAXOXRLSF-UHFFFAOYSA-N O=CCC(=C(CCC=C(C)C)C)CCC(=O)C
133 0.25 NUIFDRMJKLJEJE-HNNXBMFYSA-N CC(C)C1=CC2=C(C)C(=O)CCC2(C)CC1
134 0.25 NTDRWQVOJNBQLB-UHFFFAOYSA-N O=CC=C(CCC(=C(CCC=C(C)C)C)O)C
135 0.25 AJHJZCVYOPRRHZ-UHFFFAOYSA-N OCC(=C)C1=C2C=C(C)CCC2C(CC1)C
136 0.25 FJECUPOJMUFFHN-YIYPIFLZSA-N CC1=C[C@@H](O)C[C@@H]1C[C@H]2C(=C)[C@H](O)CC2(C)C
137 0.25 PYNUQQKEADPDEB-XPHWWTOTSA-N CC(C)C=CCC(C)(O)C1CCC(=CC1=O)C
138 0.25 CEKOMKBUBIXLHO-UHFFFAOYSA-N OCC(=C)C1(O)CCC(C2C1C=C(C)CC2)C
139 0.25 KNRVPNILCWOAAN-UHFFFAOYSA-N CC1=CCC(C=C1)C1(C)CCC(O1)C(O)(C)C
140 0.25 PYNUQQKEADPDEB-RFMXEPQUSA-N CC(C)C=CCC(C)(O)C1CCC(=CC1=O)C
141 0.25 WSXRBDKQLAZFRN-OZENSHFISA-N O(C(=O)C)CCC/C=C/C/C=C\C/C=C\CC
142 0.25 KNXLEGDEKZAVHD-UHFFFAOYSA-N OCC(C1CC=C2C(C1)(C)C(C)CC=C2)(O)C
143 0.25 QUBJRCVUSKBLTA-UHFFFAOYSA-N O=C(CC(O)(C)C)CC(C1=CCC(=CC1)C)C
144 0.25 WPFFGMCNILGTEA-UHFFFAOYSA-N C=CCCC(=O)C1=CCCC2(CCCC2)C1
145 0.24561404 MTRMYFQVGGDQQK-JYKTZQBOSA-N CC=C/C#CCC=C/CCCCCC(=O)C
146 0.24561404 MTRMYFQVGGDQQK-UHFFFAOYSA-N CC=CC#CCC=CCCCCCC(C)=O
147 0.24561404 VNYQZKHAWVXJCR-IUODEOHRSA-N CC(=C)C1CCC2(C)CCCC(=C2C1)C=O
148 0.24561404 KYEAFFQTYWXOME-UHFFFAOYSA-N CC(C(O)=O)C1=CCC(CC1)C1(C)CCCC1
149 0.24242424 CZQMMJIFFWQLBH-VHDGCEQUSA-N C[C@H](CCC=C(C)C)[C@@H]1CCC(=C[C@H]1O)C=O
150 0.24242424 INJGJCIUOIWXKA-UHFFFAOYSA-N CCCCCC1OC1CC=CCC=CCC=O
151 0.24242424 HAZPKANZAGZIJU-UHFFFAOYSA-N CCCCCC1C#CCC1CC(=O)OCCC
152 0.24 ZPRJKCFBAXECFH-UHFFFAOYSA-N CC12CC(=CCC2=CC(CC1C)O)C(=C)C
153 0.24 FGCUSSRGQNHZRW-IPYPFGDCSA-N C1(=O)C=C(C)[C@]2(C[C@@H](C(=C)C)CC2)[C@H](C)C1
154 0.23728814 OGHBUHJLMHQMHS-FVJRQPFYSA-N CC=C(/C)C(=O)OCC=C(C)/CCC=C(C)C
155 0.23728814 OGHBUHJLMHQMHS-UHFFFAOYSA-N CC=C(C)C(=O)OCC=C(C)CCC=C(C)C
156 0.23728814 OGHBUHJLMHQMHS-KRDNBFTESA-N C\C=C(/C)C(=O)OC\C=C(/C)CCC=C(C)C
157 0.23728814 OGHBUHJLMHQMHS-UHFFFAOYSA-N CC=C(C)C(=O)OCC=C(C)CCC=C(C)C
158 0.23529412 CZDWSMABPIRMFJ-UHFFFAOYSA-N CC(=C)C1CCC2(C(=C1)C(=C)C(CC2)O)C
159 0.23529412 NKSUFXDOOSPKIX-OAHLLOKOSA-N Cc1ccc(cc1)C2(C)CCCC(C)(C)O2
160 0.23529412 TWXUZGMHTRRNIN-UHFFFAOYSA-N CC12CC(C=CC2=CC(CC1C)O)C(=C)C
161 0.23529412 ASEJCHJTHPXWSJ-UHFFFAOYSA-N O=CC=C(C(CC=C(CCC=C(C)C)C)O)C
162 0.23529412 SIFWYGBTJFUZHE-UHFFFAOYSA-N Cc1ccc(cc1)C(CCC(=C(C)C)O)C
163 0.23529412 RZEARGGOAKGZQX-UHFFFAOYSA-N OC1CC(C)C2(C(=C1)C)CC=C(C2)C(=C)C
164 0.23529412 GIHBTNALYVVKIS-UHFFFAOYSA-N OC1CC(C)C2(C(=C1)C)CCC(=C2)C(=C)C
165 0.23529412 JEXXKTXFIYTTMK-UHFFFAOYSA-N CC1(CCCCC1(O)C#C)C1=CCCCC1
166 0.23333333 ZYEPHLBHZCRIHX-XHDPSFHLSA-N CC1CCC2(CC1=O)C(=C)CC=CC2(C)C
167 0.23333333 DJZHNAGRSWMVPA-QLFBSQMISA-N CC(=C)C1CC(CCC1(C)C=C)C(=C)C=O
168 0.23333333 NYGIBOIEPYXYQN-UONOGXRCSA-N CC(=O)CCC1C(C2=CCC=C2C)C1(C)C
169 0.23188406 BRZXGZDBYPCFGB-UHFFFAOYSA-N CCC1CC1CC1CC1CC1CC1C(=O)OC
170 0.23076923 GCPDRNZIBLNTCH-ATGSNQNLSA-N CC(C)C1CCC2(C)C(C1O)C(=C)CCC2=O
171 0.23076923 AZALFUKAJQMTIJ-UHFFFAOYSA-N O=C1CC(C)C2(C(=C)C1)CCC(C2)C(=C)C
172 0.23076923 JTDZJRBVWBCEDX-JMSVASOKSA-N CC(C)C1CC2(C)C(C)CC(=O)C=C2C=C1
173 0.23076923 NIIPDXITZPFFTE-UHFFFAOYSA-N O=C1CC(C)C2(C(=C1)CCC(=C(C)C)C2)C
174 0.23076923 FQRXADYQMFYFAC-UHFFFAOYSA-N OCC(=CCCC1(C)C2CC=C(C1=C)C2)C
175 0.23076923 QNISKTHTBUEEJB-UHFFFAOYSA-N OCC(=CCCC1(C)C2CCC(=C2)C1=C)C
176 0.23076923 JTDZJRBVWBCEDX-UHFFFAOYSA-N CC(C)C1CC2(C)C(C)CC(=O)C=C2C=C1
177 0.23076923 NIIPDXITZPFFTE-ABAIWWIYSA-N C[C@@H]1CC(=O)C=C2[C@]1(CC(=C(C)C)CC2)C
178 0.23076923 FXDSIHJSWLCAIB-UHFFFAOYSA-N CC(=C)C1CCC2(C(C1)C(=C)C(=O)CC2)C
179 0.2295082 ZNAQPVISWOZOCF-HUUCEWRRSA-N CC(=CCCC(C)(O)C1CCC(=CC1)C=O)C
180 0.2295082 ZNAQPVISWOZOCF-GJZGRUSLSA-N CC(=CCCC(C)(O)C1CCC(=CC1)C=O)C
181 0.22641509 VPVHKLXBTVHBIX-UHFFFAOYSA-N O=C1CC(C)C2(C(=C)C1)CCC(=C(C)C)C2
182 0.22641509 HDDABOTZPHIREX-VNHYZAJKSA-N CC(C)(O)C1CCC2(C)CCC=C(C=O)C2C1
183 0.22641509 AUHXWVNWVPJIJR-HNNXBMFYSA-N CC(C)C(=O)C1=CC2=C(C)CCCC2(C)C1
184 0.22641509 DUKANLAALCEHLW-OAHLLOKOSA-N CC(C)C1=C2CCC(=CCC2(C)CC1)C=O
185 0.22641509 ZMOKITSGSADCRZ-UHFFFAOYSA-N CC(C)C1=CC2=CC(=O)CC(C)C2(C)CC1
186 0.22641509 XGELZLLKJDTHRU-UHFFFAOYSA-N OCC(=C)C1CCC(C2C1C=C(C)C=C2)C
187 0.22580645 RZNCIJGQYRASEV-GHKOFPOXSA-N CC1CC(CC2=C(C)CCC12)C=C(/C)C=O
188 0.22580645 OPSSCPNCFKJCFR-UHFFFAOYSA-N O=CC=C(C=CC1=C(C)CCCC1(C)C)C
189 0.22222222 HAGXJRWOGHAEIY-VHDGCEQUSA-N CC(=C)C1CCC2(C)CCC=C(C=O)C2C1
190 0.22222222 XOCANRBEOZQNAQ-UHFFFAOYSA-N CC(CC(=O)C=C(C)C)C1CC=C(C)C=C1
191 0.22222222 KUFXJZXMWHNCEH-UHFFFAOYSA-N CC(=C)C1CCC2(C)CCC(=O)C(C)=C2C1
192 0.22222222 LRDZCBICVMXPBB-UHFFFAOYSA-N CC(C)=CC(=O)CC(=C)C1CCC(C)=CC1
193 0.22222222 JMEGTIQPNBIWIP-BRRGFWCPSA-N CC(CCC=C(/C)C=O)C1=CCC(=CC1)C
194 0.22222222 JQUCEOXOHOBHNZ-PJORVAEVSA-N CC(CCC=C(/C)C=O)C1CCC(=C)C=C1
195 0.22222222 CTYOSJAXQPHWCK-UHFFFAOYSA-N CC(C)(C1CCCCC1O)C1=CC=CC=C1
196 0.22222222 AFBBWQXTLZVDEE-GFCCVEGCSA-N Cc1ccc(C)c2CC(CCc12)C(C)(C)O
197 0.22222222 XOCANRBEOZQNAQ-ZIAGYGMSSA-N CC(CC(=O)C=C(C)C)C1CC=C(C)C=C1
198 0.22222222 SNJATGMAHZJTNR-OAHLLOKOSA-N CC1=CCC2(CC1)C(=CC(=O)CC2(C)C)C
199 0.22222222 YXLZMJMTIFYAHB-UHFFFAOYSA-N CC(=C)CC(=O)CC(C1=CCC(=CC1)C)C
200 0.22222222 CTYOSJAXQPHWCK-UHFFFAOYSA-N CC(C)(C1CCCCC1O)C1=CC=CC=C1
201 0.22222222 FZPYMZUVXJUAQA-UHFFFAOYSA-N CC(=CC(=O)CC(C1=CCC(=CC1)C)C)C
202 0.22222222 LRDZCBICVMXPBB-CQSZACIVSA-N CC(=CC(=O)CC(=C)C1CCC(=CC1)C)C
203 0.22222222 SCCOQHKNZRQCGD-IUODEOHRSA-N CC(C)(O)[C@@H]1CC[C@@]2(C)CCCC(=C2C1)C=O
204 0.22222222 SNJATGMAHZJTNR-UHFFFAOYSA-N CC1=CCC2(CC1)C(C)=CC(=O)CC2(C)C
205 0.22222222 MXWNBEGGJOONGS-CYBMUJFWSA-N Cc1ccc2CCC(Cc2c1C)C(C)(C)O
206 0.22222222 PVLXCCNONOJBBX-CYBMUJFWSA-N Cc1ccc2CC(CCc2c1C)C(C)(C)O
207 0.22222222 SNJATGMAHZJTNR-UHFFFAOYSA-N CC1=CCC2(CC1)C(C)=CC(=O)CC2(C)C
208 0.22222222 PUIJLDUDGLGOIA-GSMFTCMCSA-N CC(=C)C=CC[C@@](C)(O)[C@@H]1CC[C@@](C)(O1)C=C
209 0.22222222 XOCANRBEOZQNAQ-UONOGXRCSA-N CC(CC(=O)C=C(C)C)C1CC=C(C)C=C1
210 0.22222222 PDPNRGJWKDIKKR-UHFFFAOYSA-N CCCCCCC#CC(=O)OCCC=CCC
211 0.22222222 GQUGDHVDNITJEZ-GFCCVEGCSA-N CC(C=C)c1ccc(C)cc1CC(C)(C)O
212 0.22222222 XOCANRBEOZQNAQ-KGLIPLIRSA-N C[C@H](CC(=O)C=C(C)C)[C@@H]1CC=C(C)C=C1
213 0.22222222 JRKHFXACQMPTDA-AOHRMBHZSA-N CCCCC(/C=C/CC=CCC=CCC=O)O
214 0.22222222 KUFXJZXMWHNCEH-SWLSCSKDSA-N CC(=C)C1CCC2(C)CCC(=O)C(=C2C1)C
215 0.22222222 JQUCEOXOHOBHNZ-GJZGRUSLSA-N C[C@@H](CCC=C(C)C=O)[C@@H]1CCC(=C)C=C1
216 0.22222222 KUFXJZXMWHNCEH-DOMZBBRYSA-N CC1=C2C[C@@H](CC[C@]2(CCC1=O)C)C(=C)C
217 0.22222222 FZPYMZUVXJUAQA-ZDUSSCGKSA-N CC1=CCC(=CC1)[C@@H](C)CC(=O)C=C(C)C
218 0.22222222 KUFXJZXMWHNCEH-IUODEOHRSA-N CC(=C)C1CCC2(C)CCC(=O)C(=C2C1)C
219 0.21875 PPVPAXYCDJNNQR-UHFFFAOYSA-N CCCCC=CC=CC=CCCCCC(=O)O
220 0.21875 UKVOVJOEGKIVNV-UHFFFAOYSA-N O=CC=C(CCC(=O)C(CCC=C(C)C)C)C
221 0.21875 WSXRBDKQLAZFRN-BKMIETEFSA-N CCC=C/CC=CCC=C/CCCOC(=O)C
222 0.21875 MUORSVLFTLIZJO-XETPBLJFSA-N CC(=CCC(=O)C(=CCCC(C)(O)C=C)C)C
223 0.21818182 BQRWCGRPLRJYTQ-UHFFFAOYSA-N O=CCCC(CC(=O)C1CCC(=CC1)C)(C)C
224 0.2173913 SDBBMVMMSGWKJA-UHFFFAOYSA-N CC1CCCC(O)(CCC2=CC=CC=C2)C1
225 0.21538462 FJKKZNIYYVEYOL-UHFFFAOYSA-N CC(C1CCC(C)(O1)C=C)C(=O)CC=C(C)C
226 0.21538462 FJKKZNIYYVEYOL-SNPRPXQTSA-N CC(C1CCC(C)(O1)C=C)C(=O)CC=C(C)C
227 0.21538462 FJKKZNIYYVEYOL-QEJZJMRPSA-N CC(C1CCC(C)(O1)C=C)C(=O)CC=C(C)C
228 0.21428571 NHVYUYDGFXIDPA-UHFFFAOYSA-N CC1C(O)OC2C1CCC(C)(C=C)C2C(C)=C
229 0.21428571 HZMIQRLJTUDRKT-UHFFFAOYSA-N O=CC(C1CCC(C2C1C=C(C)C=C2)C)C
230 0.21428571 GMYASKWNAWMMGB-HNNXBMFYSA-N CC1=C(C)[C@](C)(CC1)C2=CCC(=CC2)CO
231 0.21428571 CHFFLXXLBAAAPE-UHFFFAOYSA-N OCC1=CC(O)CC(C21CCC(C2)C(=C)C)C
232 0.21428571 QTCANKDTWWSCMR-QLFBSQMISA-N CC12CCCC(=C)C1CC(CC2)C(=C)C=O
233 0.21428571 RZWNNDIESGRUHW-HIFRSBDPSA-N CC(C)C1=CC(C(=C)C)C(C)(CC1=O)C=C
234 0.21428571 QTCANKDTWWSCMR-KKUMJFAQSA-N CC12CCCC(=C)C1CC(CC2)C(=C)C=O
235 0.21428571 IHIGGYYRDGHFEA-RDBSUJKOSA-N CC(CC(O)C=C(C)C)C1CCC(=CC1=O)C
236 0.21428571 ZZDZYXINURVBJN-IUODEOHRSA-N CC1CC(=O)C(=C(C)C)C12CCC(=CC2)C
237 0.21276596 WQIRCLDVWQIBLO-HNNXBMFYSA-N CC(=CCCC(C)(O)c1ccc(C)cc1)C
238 0.21276596 ZOXNPWQQWWEJSL-UHFFFAOYSA-N CC(=CCCC(C12C=CC(=CC2O1)C)C)C
239 0.21276596 WQIRCLDVWQIBLO-UHFFFAOYSA-N CC(=CCCC(c1ccc(cc1)C)(O)C)C
240 0.21212121 OUPOVUUFWBNQEM-UHFFFAOYSA-N O=CC=C(CCC=C(CC(C=C(C)C)O)C)C
241 0.21212121 QZHYIGGAYQJYSN-UHFFFAOYSA-N O=CC=C(OCCC=C(CCC=C(C)C)C)C
242 0.21052632 JQADOPUHAXVKDU-GJIAFCOMSA-N CC1=CC[C@@H](CC1)C(=C)CC=CC(C)(C)OO
243 0.21052632 FTVXQTWXHVLVBY-NTEUORMPSA-N CC(C)CC(=O)OCC(=CCCC(=C)C=C)C
244 0.21052632 HDDGPCOWVQMEKL-UHFFFAOYSA-N CC(C)=CCC=C(C)CCOC(=O)C=C(C)C
245 0.21052632 LOZBWHZPFWMSGC-NFAWXSAZSA-N CC1CCC=C(C=O)C12CCC(C2)C(=C)C
246 0.21052632 CLWCYWLIPFYXQT-UHFFFAOYSA-N CC(=C)C1CCC2(C1)C(=CC(C(C2C)O)O)C
247 0.20895522 XVRJRUATPSQFAK-UHFFFAOYSA-N O=CC=C(C=CC=C(CCCC(O)(C)C)C)C
248 0.20833333 DBBKOIZBFAOPQO-IZQWYWGWSA-N CC1C(=O)CC2C3(C)CCC4C(C4(C)C)C123
249 0.20833333 LVQVBJGXSHXFKV-UHFFFAOYSA-N CC1CC(=O)C=C2CC3C(CC12C)C3(C)C
250 0.20833333 IMIDCLIXDOAPMK-HNNXBMFYSA-N Cc1ccc(C)c(CCC(C)(O)C=C)c1C
251 0.20833333 HPCVOEQSOLQFPZ-ZGKBOVNRSA-N CC(=C)C1CC2=C(C)CCCC2(C)C3OC13
252 0.20689655 PPWSFIRLRLUXKK-UHFFFAOYSA-N CC1=CC=C(CC1)C(C)(C)CCC(=O)C=C
253 0.20689655 VEWUIXZHFZRBOM-DZGCQCFKSA-N CC(=CCCC(C)(O)C1CC=C(C)C(=O)C1)C
254 0.20689655 ZDHQHGFAUODBTN-RZWNWLPBSA-N CC(=CCCC(C)(OO)C=CC=C(/C)C=C)C
255 0.20689655 VKNIBPAITNJYAK-UHFFFAOYSA-N CC(C(O)=O)C1=CCC(CC1)C1CCCCC1
256 0.20689655 ZDHQHGFAUODBTN-QMNYXVAKSA-N CC(=CCCC(C)(OO)C=CC=C(C)/C=C)C
257 0.20689655 VVMQCFVZYBWUDU-RZWNWLPBSA-N CC(=C)CCCC(C)(OO)C=CC=C(/C)C=C
258 0.20408163 OFHXYAPAUVTMGZ-WOBDCENISA-N OCC(=C/C=C/C1(C)C2CC3C1(C)C3C2)C
259 0.20408163 ZWSWPQHKDLDIDL-ABAIWWIYSA-N CC1=C2CC(CCC2(C)CCC1=O)C(C)(C)O
260 0.20408163 DIZRSLUNVNGBPA-LNSITVRQSA-N CC1CCCC2=CC(=O)C(CC12C)C(=C)C
261 0.20408163 IWEFLIJBBPZMBB-UHFFFAOYSA-N CC1(O)CC2C3CC(CC=C)C(C3)C2CC1O
262 0.20408163 DIZRSLUNVNGBPA-CORIIIEPSA-N CC1CCCC2=CC(=O)C(CC12C)C(=C)C
263 0.20408163 AIUPLWNFVHFDRR-UHFFFAOYSA-N CCCCC(O)C1CCC(C)=CC1C
264 0.20408163 DYPRFMBZYYFNBV-UHFFFAOYSA-N CC1(O)CC2C3CC(CC3CC=C)C2CC1O
265 0.20408163 FWSUEHMNQCROMJ-ZDUSSCGKSA-N CC(C)CC(=O)CC(C)c1ccc(C)cc1
266 0.20408163 DIZRSLUNVNGBPA-NJZAAPMLSA-N CC1CCCC2=CC(=O)C(CC12C)C(=C)C
267 0.20338983 CHMQHTFXYVUHTP-UHFFFAOYSA-N CC(=CCCC(C1=CC(C(C=C1)(C)O)O)C)C
268 0.20338983 LVCGZHGCDKOJFV-ZGKBOVNRSA-N CC1CCC(C2C=C(CCC12)C=O)C(=C)C
269 0.20338983 OTRVEZNVCKAIQL-BMOGTNHUSA-N CC(=CC(=O)C=C(C)/CCCC(C)(O)C=C)C
270 0.20338983 OTRVEZNVCKAIQL-HFBDAHEESA-N CC(=CC(=O)C=C(/C)CCCC(C)(O)C=C)C
271 0.20338983 WKRMFCZDPHNMAH-UHFFFAOYSA-N O=CC=C(COCC=C(CCC=C(C)C)C)C
272 0.20338983 GCGYSSVLNKVBEK-DOMZBBRYSA-N C1(=O)C(C)=CC[C@@]2([C@H](C)CC/C/2=C(/C)\C)C1
273 0.20338983 ZYEHGPSJZGHATP-UHFFFAOYSA-N O=CC(C1=C2C=C(C)CCC2C(CC1)C)C
274 0.2 IPNSRKDNQVFFHJ-CYBMUJFWSA-N CC(C)C=CC[C@@H](C)c1ccc(C)cc1O
275 0.2 GIRIYNJFIVVHNM-VOJQLNGMSA-N CC(CCC=C(C)C)C=CC=C(/CCO)C=O
276 0.2 GIRIYNJFIVVHNM-FVKXUPGUSA-N CC(CCC=C(C)C)C=CC=C(CCO)/C=O
277 0.2 AGAZRSPBYMVEGU-UHFFFAOYSA-N C=C1C(O)CCC2(C1CC(=CC2)C(=C)C)C
278 0.2 XOJRZWAZKRAFFU-ZNMIVQPWSA-N CC(C)C1CC=C(C)C2CCC(=CC12)C=O
279 0.2 SWCMXVDXYDTWIO-GXFFZTMASA-N CC(C)C1=CC2=C(C)C(=O)CC2C(C)CC1
280 0.2 PWXZKALLXDXZPK-QHSBEEBCSA-N CC1C(O)C=C(C2C=C(C)CCC12)C(=C)C
281 0.19672131 POYNNXLQONOBRT-CQROYNQRSA-N CC1CCC2C(C2(C)C)C13CCC(=C3)C=O
282 0.19672131 MJSPQLDLFYGVAU-UHFFFAOYSA-N CC1(C)CCCC(=C)C11CCC(C=O)=CC1
283 0.19672131 MJSPQLDLFYGVAU-OAHLLOKOSA-N CC1(C)CCCC(=C)C12CCC(=CC2)C=O
284 0.19672131 AKCIWINXSFBRPJ-UHFFFAOYSA-N CC(O)CC(=O)C=CC1=C(C)CCCC1(C)C
285 0.19672131 MJSPQLDLFYGVAU-HNNXBMFYSA-N CC1(C)CCCC(=C)[C@]12CCC(=CC2)C=O
286 0.19607843 WTOYNNBCKUYIKC-JMSVASOKSA-N C[C@@H]1CC(=O)C=C2[C@]1(C[C@@H](CC2)C(=C)C)C
287 0.19607843 WTOYNNBCKUYIKC-UHFFFAOYSA-N CC1CC(=O)C=C2CCC(CC12C)C(C)=C
288 0.19607843 WTOYNNBCKUYIKC-SLEUVZQESA-N CC1CC(=O)C=C2CCC(CC12C)C(=C)C
289 0.19607843 CKFRVFFWIYTKDW-UHFFFAOYSA-N OCC(=C)C1CC(O)C(C2C1C=C(C)CC2)C
290 0.19607843 OSUFHQSPJRAPKQ-UHFFFAOYSA-N OCC(=C)C1CCC(C2=C1C=C(C)CC2)C
291 0.19354839 YLHZLDUUIXPKGR-UHFFFAOYSA-N O=CC=C(C(CCC=C(C)C)C)CCC(=O)C
292 0.19354839 YRLJSBXZSSZANV-VSKPTYQZSA-N CC(=CCCC(C)(CC(=O)C=C(C)/O)C=C)C
293 0.19354839 JGVHFKXHMXWLAM-UHFFFAOYSA-N O=CC1OC1(C)CCC=C(CCC=C(C)C)C
294 0.19354839 NYBCPVODSGRKRC-XETPBLJFSA-N CC(=CC(=O)CC(=CCCC(C)(O)C=C)C)C
295 0.19354839 NYBCPVODSGRKRC-OAHLLOKOSA-N CC(=CC(=O)CC(=CCC[C@](C)(O)C=C)C)C
296 0.19354839 GRWWJZYDAWZDKN-UHFFFAOYSA-N O=CCC(C(=C)CCC=C(C)C)CCC(=O)C
297 0.19354839 FVWXOTXIQKDBTG-KYYFYTAESA-N CC(CCC=C(/C)CO)C1CCC(=CC1=O)C
298 0.19354839 FVWXOTXIQKDBTG-UHFFFAOYSA-N CC(CCC=C(C)CO)C1CCC(C)=CC1=O
299 0.19354839 IPMAESOGOSAYQW-CABCVRRESA-N CC(=CCCC1(C)OC(C)(CCC1=O)C=C)C
300 0.19230769 ZCIAZFSKBUFPBI-UHFFFAOYSA-N O=C1CC(C)C2(C(=CCC(C2)C(=C)C)C1)C
301 0.19230769 AGTGIECSVWKRAO-UHFFFAOYSA-N OC1=CC(C)C2(C(=C1)CCC(C2)C(=C)C)C
302 0.19230769 VAVOISODYGIKTB-UHFFFAOYSA-N CCCOCC(C)=CCCC(C)C=C
303 0.19230769 YAQCBDMRAJPPAP-UHFFFAOYSA-N O=C1CC(C)C2(C(=CCC(=C(C)C)C2)C1)C
304 0.19230769 ZCIAZFSKBUFPBI-JMSVASOKSA-N CC1CC(=O)CC2=CCC(CC12C)C(=C)C
305 0.19230769 NNIGUEYKNYGPNH-UHFFFAOYSA-N C=CCCCCCCCCCCC=O
306 0.19047619 MFZLOLJCLYVWFT-SYVUIULRSA-N CC=C(C(C(/C=C(/C=CCC(=O)C)\C)C)O)C
307 0.18867925 DMDRJFBIPOXDNM-UHFFFAOYSA-N CCC(O)C(C)C(=C)CCC=C(C)C
308 0.18867925 RRPKJWGKZPSTIA-UHFFFAOYSA-N CC(=O)C1CCC2(C1)C(=CC=CC2(C)C)C
309 0.18867925 HTUABYQCHWMMCE-FTQJZPFOSA-N C[C@@H]1CCC[C@@H]2[C@@H](C)C(=O)C[C@H](C(=C)C)[C@@]12O
310 0.18867925 QUSMBBMIOONIAC-AGIUHOORSA-N CC1CC(=O)C(=C(C)C)C2C=C(C)CCC12
311 0.18867925 XIUFZPVTHRVAHV-UHFFFAOYSA-N CC(=C)C1CCC2(C(C1)C(=C)C(=CC2)O)C
312 0.18867925 LNOJBSJZJKYFAN-UHFFFAOYSA-N CCCCCC#CCC#CCCC(O)C=C
313 0.18867925 RRTQMEOFFLPNDE-UHFFFAOYSA-N OCC(=C)C1CCC(C2C1C=C(C)CC2)CO
314 0.18867925 PHSSFOKFPYJENE-QRTUWBSPSA-N CC(=C)C1CCC2(C)C(O)CCC(=C)C2C1O
315 0.18867925 FDCGPXIORJIXEB-QVGHDIGJSA-N OCC(=C/C=C/C1(C)C2CCC(C1=C)C2)C
316 0.1875 LCELZDKOPULYPF-UHFFFAOYSA-N OCC(=CCCC(=C1CCCC(=C1)CO)C)C
317 0.1875 XLSXOQZUYPFQQM-TZMCWYRMSA-N CC(CCC=C(C)C)C1CCC(=CC1=O)CO
318 0.18518519 LGQTYELQTHVVOD-UHFFFAOYSA-N CCC(=O)C=CC=C1C2CCC(C2)C1(C)C
319 0.18518519 QUTSKAAVYUOEQA-UHFFFAOYSA-N CC(C)C1CCC(=C)C2CC(=O)C(C)=CC12
320 0.18518519 QUTSKAAVYUOEQA-IHRRRGAJSA-N CC(C)C1CCC(=C)C2CC(=O)C(=CC12)C
321 0.18518519 RGBXYRWMUJGRDV-UHFFFAOYSA-N CC(C)=CCCC(C)(CC1=COC=C1)C=C
322 0.18518519 QUTSKAAVYUOEQA-MJBXVCDLSA-N CC(C)C1CCC(=C)C2CC(=O)C(=CC12)C
323 0.18461538 MPNZSFHZHDUYCU-UHFFFAOYSA-N OCC(=CCCC(C1=CCCC(=C1)CO)C)C
324 0.18181818 KRZAJVCDFITTFD-UHFFFAOYSA-N CCCCCC=CC=CC(CC=CCC=O)O
325 0.18181818 WDXJULFVOJUQJU-DZGCQCFKSA-N CC(=CC(=O)CC(C)(O)C1CCC(=CC1)C)C
326 0.18181818 VZBMIEMHBOCITJ-BRLQOXDFSA-N CC(=C/C=C/C(C)(O)C1CCC(C)(C)O1)C=C
327 0.18181818 INTWAIGAJZRQEV-BWODNOAJSA-N CC(CCC=C(/C)C=C)Cc1occ(C)c1
328 0.18181818 DQTJVVCTYMJCLX-UHFFFAOYSA-N CC1=CCC2(CC1)C(=C)CC(=O)CC2(C)C
329 0.18181818 DQTJVVCTYMJCLX-UHFFFAOYSA-N CC1=CCC2(CC1)C(=C)CC(=O)CC2(C)C
330 0.18181818 LKWJJVMGCJTHQE-UNQGMJICSA-N CC(C)C1(O)CCC(C)C2CCC(=CC12)C=O
331 0.18181818 BVAPVRAKWPURIO-RGAVQUESSA-N CC(=C1/CCC1(C)C2CC(C)(C)CC2O)C=O
332 0.18181818 FIKBHPWBWLCINU-UHFFFAOYSA-N OCC1CC(O)C=C(C21CCC(C2)C(=C)C)C
333 0.18181818 WDXJULFVOJUQJU-UHFFFAOYSA-N CC(C)=CC(=O)CC(C)(O)C1CCC(C)=CC1
334 0.17910448 AQMCQBCYPFKZQH-UWNJEZOHSA-N O=CC=C/C(=C/C(C(C(=CC(C)C)C)O)C)/C
335 0.17857143 NNWMSIPNQKPGRM-QLFBSQMISA-N CC1=CCCC2(C)CCC(CC12)C(=C)C=O
336 0.17857143 SVAPNGMAOHQQFJ-UHFFFAOYSA-N O=CC(=C)C1CCC(C2C1C=C(C)CC2)C
337 0.17857143 MTZVTPNRLNIWQL-OUCADQQQSA-N CC(C)C1CC=C(C)C2=CC(=O)C(C)CC12
338 0.17857143 LTDMWYYQHKTJMS-UHFFFAOYSA-N O=CC(C1CCC(C2=C1C=C(C)CC2)C)C
339 0.17777778 PKSSQGCSHTUACR-UHFFFAOYSA-N O=C1C(CCC1=C1CCCC1)C1CCCC1
340 0.17777778 OXJIDANOKPUTOM-UHFFFAOYSA-N CC(=CCOCC(c1ccc(cc1)C)C)C
341 0.17777778 HULCPGDVYUYPPK-UHFFFAOYSA-N CC(C)(C1=CC=CC=C1)C1(O)CCCCC1
342 0.17777778 HSEADIKPAODSBI-QVHKTLOISA-N CC1(C)C2CCC(=C)C3(O)CCC(=C)C3C12
343 0.17777778 NUKIYFNTTDMPOD-UHFFFAOYSA-N CC1CCCC(C)(O)C1CC1=CC=CC=C1
344 0.17777778 YWRSZHDUSLTMCV-UHFFFAOYSA-N CC(C)C1=C(O)C(C2CCCC2)=C(C)C=C1
345 0.17777778 GDVIXADULMQSMC-UHFFFAOYSA-N C(COC1CCCCC1)CC1=CC=CC=C1
346 0.17777778 ARIMXCACVHKASK-VDPPQRJLSA-N CC1CCC2(O)C(C1=O)C(C)(C)CC3CC23C
347 0.17777778 HSEADIKPAODSBI-XFMPKHEZSA-N CC1(C)C2CCC(=C)C3(O)CCC(=C)C3C12
348 0.17777778 ABLULJUGVQLKDY-UHFFFAOYSA-N CC(C)(C)C1=CC=CC(C2CCCC2)=C1O
349 0.17777778 QJRHDLVPHNGONZ-ZLDLUXBVSA-N CC(C)C1CC(O)C(C)c2ccc(C)cc12
350 0.17777778 ARIMXCACVHKASK-CFEZUGBKSA-N CC1CCC2(O)C(C1=O)C(C)(C)CC3CC23C
351 0.17777778 YKXYKKXXZOWFEF-UHFFFAOYSA-N [H]C12CCC([H])(C1)C(C2)C(=O)C1CC2([H])CCC1([H])C2
352 0.17777778 UHZRZWLFFTUUFB-CBBWQLFWSA-N CC(=C)C1CCCC(=C)C2CC(O)C(=C)C12
353 0.17777778 TYLQJWMWWQEYOO-UHFFFAOYSA-N CC1CCC(O)(CCC2=CC=CC=C2)CC1
354 0.17777778 VIUBLSFVWKOQJY-UHFFFAOYSA-N CC1CCCCC1(O)CCC1=CC=CC=C1
355 0.1754386 YKAYVNCAHDGJNI-UHFFFAOYSA-N CC1CC(=O)CC(CO)C11CCC(C1)C(C)=C
356 0.1754386 RDYBOEUVNHYNOV-MKQNABESSA-N CC(C)CC(=O)OCC=C(/C)C=CC=C(C)C
357 0.1754386 OKBGEROEGQDLFK-LALPHHSUSA-N CC1CCC=C(C=O)C12CCC(C2)C(C)(C)O
358 0.1754386 RDYBOEUVNHYNOV-SUGUTGAESA-N CC(C)CC(=O)OCC=C(C)/C=C/C=C(C)C
359 0.1754386 OKBGEROEGQDLFK-JMSVASOKSA-N C[C@@H]1CCC=C(C=O)[C@]12CC[C@H](C2)C(C)(C)O
360 0.1754386 OKBGEROEGQDLFK-UHFFFAOYSA-N CC1CCC=C(C=O)C11CCC(C1)C(C)(C)O
361 0.1754386 FCOARTZCRDFLIG-UHFFFAOYSA-N CC(=C)C1CCC2(C1)C(C)CC(C(=C2C)O)O
362 0.1754386 OKBGEROEGQDLFK-TYNCELHUSA-N CC1CCC=C(C=O)C12CCC(C2)C(C)(C)O
363 0.1754386 AMKVCLWXXPPJSQ-UHFFFAOYSA-N CCCCC(O)C1C=C(C)C(=O)CC1C(C)=C
364 0.1754386 SVAPNGMAOHQQFJ-UNQGMJICSA-N C[C@@H]1CC[C@H]([C@@H]2[C@H]1CCC(=C2)C)C(=C)C=O
365 0.17391304 UGVIZCBJCSXBCJ-GCVYGYKWSA-N CC1CCCC2=CC(=O)C3C(C3(C)C)C12C
366 0.17391304 ZPADIAOSJBISTI-UHFFFAOYSA-N CC(C)(C)[Si](C)(C)OCCCCCO
367 0.17391304 JEPAXNFSAHIYJD-UHFFFAOYSA-N CC(C)C(CCC(C)=O)C1=CC=C(C)C=C1
368 0.17391304 UGVIZCBJCSXBCJ-UHFFFAOYSA-N CC1CCCC2=CC(=O)C3C(C3(C)C)C12C
369 0.17391304 UGVIZCBJCSXBCJ-MSELDCQNSA-N CC1CCCC2=CC(=O)C3C(C3(C)C)C12C
370 0.17391304 FUMIEXJMOTUCGS-UHFFFAOYSA-N CC12CC3C4CC(CC4CC=C)C3CC1O2
371 0.17391304 LWSKSGVHPMJOKM-UHFFFAOYSA-N CC(CO)CCO[Si](C)(C)C(C)(C)C
372 0.17391304 AGYQYPFPHIRTAG-UHFFFAOYSA-N C#CC12CC(CCC2(C)CCC1O)C(=C)C
373 0.17391304 ZPADIAOSJBISTI-UHFFFAOYSA-N CC(C)(C)[Si](C)(C)OCCCCCO
374 0.17391304 LWSKSGVHPMJOKM-UHFFFAOYSA-N CC(CO)CCO[Si](C)(C)C(C)(C)C
375 0.17391304 MVWIPOIFSDKSIW-UHFFFAOYSA-N CC12CC3C4CC(CC=C)C(C4)C3CC1O2
376 0.17391304 JEPAXNFSAHIYJD-HNNXBMFYSA-N CC(C)C(CCC(=O)C)c1ccc(C)cc1
377 0.17391304 UGVIZCBJCSXBCJ-JWFUOXDNSA-N CC1CCCC2=CC(=O)C3C(C3(C)C)C12C
378 0.17241379 RYVVGLTVSWRFPW-CQSZACIVSA-N CC1(C)CCCC(=C)C1CCc2cocc2
379 0.17241379 RYVVGLTVSWRFPW-AWEZNQCLSA-N CC1(C)CCCC(=C)C1CCc2cocc2
380 0.17241379 AQLONONOZULITI-UHFFFAOYSA-N CC1CCC(C1CC(C(C)=O)C(C)=O)C(C)=C
381 0.17241379 TWUDXLKLEGEXDM-PPUYGKSJSA-N CC(CCC=C(/C)C=O)C12CCC(=C)C1C2
382 0.17241379 GEIXAIBGXQKPFP-UHFFFAOYSA-N COC(=O)C1(C)CCC(CCC=C(C)C)=CC1
383 0.17241379 MJWZYBQLHJQQJJ-UHFFFAOYSA-N CC1=CCC(CC1)C1(C)CCC(=O)C(O1)(C)C
384 0.17241379 GEIXAIBGXQKPFP-UHFFFAOYSA-N COC(=O)C1(C)CCC(CCC=C(C)C)=CC1
385 0.17241379 VTZKQIJVPOTFTD-BNOWGMLFSA-N CC(CCC(=O)C)C1CC(CCC1=O)C(=C)C
386 0.17241379 BYEKLMCQKICACI-UHFFFAOYSA-N O=CCC=CCC=CCC=CCCCC(O)C
387 0.17241379 WTUVXIFXFIAAKL-GZZWPOOQSA-N CC1CCCC2=CCC(=C(C)/C=O)CC12C
388 0.17241379 XELHZCLRZUTGII-AWJTXOGHSA-N CC(=C/C=O)C=CC1C(=C)CCCC1(C)C
389 0.17241379 CPGVNBPNOIHPJF-UHFFFAOYSA-N CC(=CCCC(C1=CC=C(C(C1O)O)C)C)C
390 0.17241379 XELHZCLRZUTGII-VZTBNBETSA-N CC(=CC=O)C=CC1C(=C)CCCC1(C)C
391 0.17241379 MJWZYBQLHJQQJJ-DOMZBBRYSA-N CC1=CCC(CC1)C2(C)CCC(=O)C(C)(C)O2
392 0.17021277 LRPLKRKQKKKDBD-UHFFFAOYSA-N Cc1ccc(cc1)C(CCC1OC1(C)C)C
393 0.17021277 OYGMKZAGBMAOKO-CORIIIEPSA-N CC1CCC(=C(C)C)C2CC(=CC(=O)C12)C
394 0.17021277 NKGSEACIYQINQJ-DZGCQCFKSA-N CC(=C1CC2C(=C)CCCC2(C)CC1=O)C
395 0.17021277 HWNJIRZYSSVPAP-UHFFFAOYSA-N CCC(O)(CC)CC(O)(CC)C1=CC=CC=C1
396 0.17021277 NKGSEACIYQINQJ-HIFRSBDPSA-N CC(=C1CC2C(=C)CCCC2(C)CC1=O)C
397 0.17021277 UNJONNRIQBEPOD-UHFFFAOYSA-N CCCC1=CC=C(C=C1)C1CCC(O)CC1
398 0.17021277 QXLOPTJHHYNTTF-UHFFFAOYSA-N CC(C)C(CCC(C)=O)C1=CC=CC(C)=C1
399 0.16949153 FIOIVVKQUPSJFR-UHFFFAOYSA-N COC(=O)C1(C)CCC=C(CCC=C(C)C)C1
400 0.16949153 ZZQRYZJGAGSMIH-UHFFFAOYSA-N O=CC1C(C1(C)CCC=C(C)C)CCC(=O)C
401 0.16949153 ISTFUJWTQAMRGA-UKRRQHHQSA-N CC1=C2CC(CCC2(C)CCC1)C(=C)C=O
402 0.16949153 FIOIVVKQUPSJFR-UHFFFAOYSA-N COC(=O)C1(C)CCC=C(CCC=C(C)C)C1
403 0.16666667 BBLXPOXTPCPOJY-STQMWFEESA-N CC(C)CC(O)CC(C)c1ccc(C)cc1O
404 0.16666667 OHIBAYUTHVYXER-JWFUOXDNSA-N CC1CC(=O)C=C2CCC3C(C3(C)C)C12C
405 0.16666667 TYUONEYWBLIYDF-UHFFFAOYSA-N CC(CCCC(C)(C)O)C1=C(O)C=C(C)C=C1
406 0.16666667 NWUMKWIRTFTXBF-SNPRPXQTSA-N CC(C)C1C(O)C=C(C)C2=CC(=CCC12)C
407 0.16666667 VTANVKHLENPEHP-UHFFFAOYSA-N CCCCCOCC=CCCCC=C
408 0.16666667 LLUFBBLIDQULSW-HIFRSBDPSA-N CC(=C1CC2C(=CCCC2(C)CC1=O)C)C
409 0.16666667 LJRKHCGOCFDRRA-UHFFFAOYSA-N CC1=C(CCc2cocc2)C(C)(C)CCC1
410 0.16666667 LLUFBBLIDQULSW-DZGCQCFKSA-N CC(=C1CC2C(=CCCC2(C)CC1=O)C)C
411 0.16666667 BBLXPOXTPCPOJY-OLZOCXBDSA-N CC(C)C[C@H](O)C[C@@H](C)c1ccc(C)cc1O
412 0.16666667 DXWZPVGJLFFDTG-UHFFFAOYSA-N OCC(=C)C1CCC(C2C1C=C(C)CC2)(C)O
413 0.16666667 OEZSPFGKGBIPMN-RCSLCFTFSA-N C[C@@H]1C[C@@H](O[C@H]2C=C(C)[C@H](O)C[C@H]12)C=C(C)C
414 0.16666667 OQBCWDFOWKBJQR-UHFFFAOYSA-N CC1CCC(C(C)C1O)C1=CC=C(C)C=C1
415 0.16666667 VYURTLPOXNXZPV-RBSFLKMASA-N C[C@]12CCCC(=C)[C@]1(O)C[C@@H](CC2)C(=C)CO
416 0.16666667 TYUONEYWBLIYDF-LBPRGKRZSA-N CC(CCCC(C)(C)O)c1ccc(C)cc1O
417 0.16666667 YLSLRJOZDLSYTC-UHFFFAOYSA-N OCC(=CCCC(=C1CCC(=CC1)CO)C)C
418 0.16666667 NYVDTZCCCWPPPG-GCVYGYKWSA-N CC1CC(=O)CC2=CCC3C(C3(C)C)C12C
419 0.16393443 MJURCEOLOMHLAX-UHFFFAOYSA-N CC(=COC=O)CCC1=C(C)CCCC1(C)C
420 0.16393443 MJURCEOLOMHLAX-BENRWUELSA-N CC(=COC=O)CCC1=C(C)CCCC1(C)C
421 0.16393443 HLQMVWFFCJIYAA-CMDGGOBGSA-N O=CCC(C(CCC=C(C)C)C)/C=C/C(=O)C
422 0.16326531 WOUWIAPWHCZUBH-RRFJBIMHSA-N CC(=C1CC[C@@]2(C)[C@H](O)CCC(=C)[C@@H]2C1)CO
423 0.16326531 CESATEXQMONATC-UHTWSYAYSA-N CC1CCC(CC2=C(C)C(=O)CC12)C(=C)C
424 0.16326531 SVQMAXHCMOZBSF-LSDHHAIUSA-N CC(=C1CCC2(C)CC(=O)C=C(C)C2C1)C
425 0.16326531 JUKLYNAAYSJUIL-VNHYZAJKSA-N CC(=C)C1CCC2(C)C(C1)C(=C)CCC2=O
426 0.16326531 UWAKTEDKARQVDV-ZDUSSCGKSA-N CC(C)C(=O)CCC(C)c1ccc(C)cc1
427 0.16326531 YBIBSDUAZCWVKB-CBBWQLFWSA-N CC1=CCC(O)C2(C)CCC(CC12)C(=C)CO
428 0.16326531 NCKMHDCVFDWVRF-UHFFFAOYSA-N C=C1CCCC2(C1CC1=C(C2)OCC1C)C
429 0.16326531 HNHDVERBMSYLPY-UHFFFAOYSA-N CCC(CCCCC1CCC=C1)OC
430 0.16326531 INMJNLIHCUJDQV-UHFFFAOYSA-N OC1C=C(C)C2(C(C1)(C)O)CCC(C2)C(=C)C
431 0.16326531 CESATEXQMONATC-CYZMBNFOSA-N CC1CCC(CC2=C(C)C(=O)CC12)C(=C)C
432 0.16326531 OOCMMGKWLZJKSO-UHFFFAOYSA-N CC12C=C(CCC2=CC(CC1C)O)C(=C)C
433 0.16326531 WOUWIAPWHCZUBH-HFMUISPQSA-N CC(=C1/CCC2(C)C(O)CCC(=C)C2C1)CO
434 0.16326531 IDXPBIFRRHURLW-XKNKYKOPSA-N C[C@H]1[C@H](O)CCC2=C[C@H](O)[C@@H](C[C@]12C)C(=C)C
435 0.16326531 WOUWIAPWHCZUBH-ILXRZTDVSA-N CC(=C1CC[C@]2(C)[C@@H](O)CCC(=C)[C@H]2C1)CO
436 0.16326531 IJTIXFJMOOVKPI-AJNGGQMLSA-N CC(=C1CC2C(=C)CCCC2(C)C(O)C1O)C
437 0.16326531 WOUWIAPWHCZUBH-VWJJBOTDSA-N CC(=C1/CCC2(C)C(O)CCC(=C)C2C1)CO
438 0.16326531 UWAKTEDKARQVDV-UHFFFAOYSA-N CC(C)C(=O)CCC(C)C1=CC=C(C)C=C1
439 0.16326531 WOUWIAPWHCZUBH-XMFCPKQUSA-N CC(=C/1CC[C@@]2(C)[C@H](O)CCC(=C)[C@@H]2C1)CO
440 0.16326531 GSXMCVNFYXRBNW-GUTXKFCHSA-N CC(=C)C1CC2C(=C)CCCC2(C)CC1=O
441 0.16326531 NQCLVFCKLYTVOM-UHFFFAOYSA-N CC(CCC1=C(C)C=C(C)C(C)=C1)=CCO
442 0.16326531 WOUWIAPWHCZUBH-RQOPNEMTSA-N CC(=C/1CC[C@]2(C)[C@@H](O)CCC(=C)[C@H]2C1)CO
443 0.16326531 GQALYZKBZHJCTF-LXTVHRRPSA-N CC12CCC(CC1C(=C)CCC2O)C(=C)CO
444 0.16326531 SVQMAXHCMOZBSF-UHFFFAOYSA-N CC(C)=C1CCC2(C)CC(=O)C=C(C)C2C1
445 0.16326531 CESATEXQMONATC-RAIGVLPGSA-N CC1CCC(CC2=C(C)C(=O)CC12)C(=C)C
446 0.16129032 VCXVMWVWGVWZPY-UHFFFAOYSA-N CC(=CC(=O)CC(=CCCC(=CCO)C)C)C
447 0.16129032 KLHWHYNUUPZFJO-UHFFFAOYSA-N OCC(=CCCC(C1=CC=C(CC1)CO)C)C
448 0.16129032 SFGDHIDRBMMCCU-ZHACJKMWSA-N CC(=C/C(=O)O)CCC1=C(C)CCCC1(C)C
449 0.16129032 VCXVMWVWGVWZPY-LUGOROIYSA-N CC(=CC(=O)CC(=C/CCC(=C/CO)C)C)C
450 0.16129032 GJHJZCGMDGIUKC-LALPHHSUSA-N CC(C1CCC(C)(O1)C=C)C(=O)C(C)(C)C=C
451 0.16129032 XWRZOBZHOPKTKS-UHFFFAOYSA-N OC1CC(C)C2(C(=C1)C)COCC(C2)C(=C)C
452 0.16129032 VCXVMWVWGVWZPY-CCLLZULESA-N CC(C)=CC(=O)C\C(C)=C\CC\C(C)=C\CO
453 0.16129032 GJHJZCGMDGIUKC-UHFFFAOYSA-N CC(C1CCC(C)(O1)C=C)C(=O)C(C)(C)C=C
454 0.16 FIUMUGLGLVCXCX-NJZAAPMLSA-N CC1CCC=C2CC(=O)C(CC12C)C(=C)C
455 0.16 BSSOGAHRTAIVJR-UGFHNGPFSA-N CC1(C)C(=O)CCC1(C)C23CCC(=C)C2C3
456 0.16 VBTALUUAPIOMQJ-XDQVBPFNSA-N CC1C2CCC(=C)CC2C(CC1=O)C(=C)C
457 0.16 DZOKWSREAZGFFC-XHDPSFHLSA-N CC1CCCC2=CC(=O)C(=C(C)C)CC12C
458 0.16 IEVRRNVEPZMZKC-WUHRBBMRSA-N CC1CC2C(CC1=O)C(=C)CCC2C(C)(C)O
459 0.16 QIOWQMNPEQBVBB-UHFFFAOYSA-N OCC(=C)C1CCC(C2C1C=C(C)CC2O)C
460 0.16 BCSFWELFQFOIBB-UHFFFAOYSA-N O=CC(C1CCC(C2(C1C=C(C)CC2)O)C)C
461 0.16 JYXVEROKQNRIMU-UHFFFAOYSA-N CC(=C)C1CCC2(C(C1O)C(=C)C(CC2)O)C
462 0.16 YBACAHADKJZXPH-GUTXKFCHSA-N CC(=C)C1CC2C(=CCCC2(C)CC1=O)C
463 0.15686275 FANQMMZFHNTSOQ-UHFFFAOYSA-N CC(CCOCC=C)CCC=C(C)C
464 0.15686275 WGRPUSWOQOBTEG-UGFHNGPFSA-N CC1=CCC2(CC12)C3(C)CCC(=O)C3(C)C
465 0.15686275 DZOKWSREAZGFFC-UHFFFAOYSA-N CC1CCCC2=CC(=O)C(CC12C)=C(C)C
466 0.15686275 AGBZDYNQIZQHHY-UHFFFAOYSA-N COCCCCC(=C)C1CCCCC1
467 0.15686275 LYFDNQZGOHRKNK-UHFFFAOYSA-N CC(CCC=C(CCC=C(C)C)C)O
468 0.15686275 DYCASOSAMCCKOD-UHFFFAOYSA-N OCC(=C)C1CCC2(C1)C(C)CC(C=C2C)O
469 0.15686275 XPBFRLBRISUWSP-UHFFFAOYSA-N COCCCCC(C)=C1CCCCC1
470 0.15686275 KIFXFEPQLGDGAP-UHFFFAOYSA-N CC(O)C(C)CC1CC=C(C)C1(C)C
471 0.15686275 JPHVROHPIMQMJI-AJNGGQMLSA-N CC1=CC(O)CC2(C)CCC(CC12)C(=C)CO
472 0.15686275 WSWNGJDHCBDXAL-UHFFFAOYSA-N OC1CC(C)C2(C(=C1)CCC(C2O)C(=C)C)C
473 0.15686275 HKDGBQGANZMYAA-UHFFFAOYSA-N O=CC(=C1CCC(C2C1C=C(C)CC2)C)C
474 0.15625 KBIOFGFPHRUMKO-ADEQXRJWSA-N CC(C)C(=CC=O)CCC(=CCCC(=O)C)C
475 0.15625 URXXIRNIHKWIIH-UHFFFAOYSA-N O=CC(=C(CCC=C(CCC=C(C)C)C)C)O
476 0.15625 XOWKTCQGFBTIAJ-FJCKCNJWSA-N CCCCCC(/C=C/C=CCC=CCC=O)O
477 0.15384615 IHQKZXXEUOQSEW-UGFHNGPFSA-N CC1CCC=C2CCC(=CC12C)C(C)(O)CO
478 0.15384615 OVLHHTWEFSENQM-UHFFFAOYSA-N CC1OC(C)(C)CCC1CC=C(C)C
479 0.15384615 LOASZGGVHRACQA-HRSPRXKWSA-N CC(CCC=C(/C)C=O)C1CCC(=CC1O)C
480 0.15384615 PXEXQPYJEJLXLA-KFCMCJRJSA-N CC=C/1C2C(CCC(=C)C2CC1=O)C(C)C
481 0.15384615 HKDGBQGANZMYAA-PDBJLSTQSA-N CC1CCC(=C(/C)C=O)C2C=C(C)CCC12
482 0.15384615 YUNRGPFZDUTJTA-UHFFFAOYSA-N CC(O)CC(C)C(=C)CCC=C(C)C
483 0.15384615 WIHJPPIUATXOOD-GJZGRUSLSA-N CC1=CCC(C)(CC1=O)C2(C)CCCC2=C
484 0.15384615 VFACPFXGWGDKEY-UONOGXRCSA-N CC(C)C1CC(=O)C(=C2CCC(=CC12)C)C
485 0.15384615 BLEOQSXDEQNPRC-VNUKXSOBSA-N CC1CCCC2=CCC3C(C3(C)C=O)C12C
486 0.15384615 WMDDQHDJWIWDHR-UHFFFAOYSA-N O=CCCC(C1(CCC(=CC1)C)C(=O)C)(C)C
487 0.15384615 LOASZGGVHRACQA-PDWYJCOFSA-N CC(CCC=C(/C)C=O)C1CCC(=CC1O)C
488 0.15384615 NMSXSGMHOUHHGP-LMOLBGRBSA-N CC(C)C=CC(=O)C(C)C1CCC(C)(O1)C=C
489 0.15384615 VCJCPIVKWWHJIG-OSRDXIQISA-N CC(CCC=C(C)C)C1CCC2(C)OC2C1=O
490 0.15384615 PXEXQPYJEJLXLA-YDHLFZDLSA-N CC=C1[C@H]2[C@@H](CCC(=C)[C@@H]2CC1=O)C(C)C
491 0.15151515 HXCPMKXOINYWTF-UHFFFAOYSA-N O=CC=C(CCC=C(CCC(=C(C)C)O)C)C
492 0.1509434 IQBWPZYQOFAABM-LFHLZQBKSA-N CC1CCC=C2CCC3C(C3(C)C=O)C12C
493 0.1509434 HVZKFFMFHCHITC-UHFFFAOYSA-N O=CC(C1CCC(C2C1C=C(C)CC2)(C)O)C
494 0.1509434 BEHKLVHWMWZKNI-UHFFFAOYSA-N OCC(=C)C1CCC(C2C1C=C(C)C(C2)O)C
495 0.1509434 KCCNLLVYMCWNEI-UHFFFAOYSA-N OCC1=CC2C(CC1)C(C)CCC2C(=C)CO
496 0.1509434 JDRLAOXSOVZWNT-UHFFFAOYSA-N CC(=CCCC1(C)C2CCC(C1=C)C2)C(O)O
497 0.1509434 IQBWPZYQOFAABM-IKSZGEOFSA-N CC1CCC=C2CCC3C(C3(C)C=O)C12C
498 0.1509434 SRHAWOCMMMXLRA-UHFFFAOYSA-N COCC1CC1C(C)CCC=C(C)C
499 0.1509434 LDTMSRLBZZQJAZ-UHFFFAOYSA-N OCC(=C(CCC1(C)C2CCC(C1=C)C2)O)C
500 0.1509434 YRDQPZFHCDPJPY-QOWREQOWSA-N CC1CC=C(C)C2(CCC(C2)C(=O)C)C1(C)O
501 0.1509434 GGNJKFNQSMGKNM-UHFFFAOYSA-N O=C1CC(C)C2(C(C1)(C)O)CCC(=C(C)C)C2
502 0.1509434 UVGQAUJBBOTIHR-LKTVYLICSA-N CC1CCC=C2CCC(=C(C)C12)C(C)(O)CO
503 0.1509434 YRDQPZFHCDPJPY-HPEDKQMDSA-N CC1CC=C(C)C2(CCC(C2)C(=O)C)C1(C)O
504 0.1509434 JZYXWYOKCNRGKX-UHFFFAOYSA-N CC(=C)C1CC2C(C)C(=O)CCC2(CC1O)C
505 0.14814815 FBZSMLWLLPEEKP-WFASDCNBSA-N CC1=CCC(CC1)C2(C)CC(=O)CC(C)(C)O2
506 0.14814815 NGXGGFYFHBBEEZ-UHFFFAOYSA-N O=C1CC(C)C2(C(C1)(C)O)CCC(C2)C(=C)C
507 0.14814815 FBSWBQSJHFYSGH-UHFFFAOYSA-N CCCC(CCC=C(C)CC)=CCO
508 0.14814815 UCHJHXMSDQOFQM-UHFFFAOYSA-N CC1CC2C3CC(CC3CC=C)C2CC1=O
509 0.14814815 YINSTAKFHVTOTH-UHFFFAOYSA-N CC1CC2C3CC(CC=C)C(C3)C2CC1=O
510 0.14814815 RCULSNWXGDTJBO-UHFFFAOYSA-N CC(COC(C)=O)CC1=C(C)CCC1C(C)=C
511 0.14814815 CYVGAJHMMVDTDZ-UHFFFAOYSA-N CC(CO)CCC1CC=C(C)C1(C)C
512 0.14814815 FBZSMLWLLPEEKP-DOMZBBRYSA-N CC1=CCC(CC1)C2(C)CC(=O)CC(C)(C)O2
513 0.14545455 OZDOAMOSJAOPRV-GUTXKFCHSA-N CC(CC(=O)C=C(C)C)C1CCC(C)(O)C=C1
514 0.14545455 DITQGYNPDBFKPS-NDKCEZKHSA-N CC(CO)C1CCC(=C)C2CC(=O)C(C)CC12
515 0.14545455 QXRKIZKJLNNMNC-KYEXWDHISA-N CC(C1CCC2(C)CCCC(=C)C2C1)C(=O)O
516 0.14545455 OZDOAMOSJAOPRV-UHFFFAOYSA-N CC(CC(=O)C=C(C)C)C1CCC(C)(O)C=C1
517 0.14545455 QXRKIZKJLNNMNC-SFDCQRBFSA-N CC(C1CCC2(C)CCCC(=C)C2C1)C(=O)O
518 0.14285714 JYGAZEJXUVDYHI-UHFFFAOYSA-N OC(=O)C(C1CCC(C2C1C=C(C)CC2)C)C
519 0.14285714 JGLMGWOYUSYUDE-UHFFFAOYSA-N CCCCCC=CCC1OC1CC=CCC=O
520 0.14285714 XLHPIDPVVYCTGH-UHFFFAOYSA-N O=CC(C1CC(O)C(C2C1C=C(C)CC2)C)C
521 0.14035088 DNBAZHCMMBVLFT-SNSYNLEUSA-N C1C[C@@]2(C)CC[C@@H](/C=C(/C=O)\C)[C@]2([H])C(=C)C1
522 0.14035088 YKAYVNCAHDGJNI-RGCMKSIDSA-N CC1CC(=O)CC(CO)C12CCC(C2)C(=C)C
523 0.14035088 GPFRHIGJCKPKHZ-VZZFWQQMSA-N CC1CCC(C2C=C(CCC12)C=O)C(C)(C)O
524 0.14035088 CEVNHRPKRNTGKO-SEBNEYGDSA-N CC1CC(O)CC(C=O)C12CCC(C2)C(=C)C
525 0.14035088 CEVNHRPKRNTGKO-CAEXGNQWSA-N CC1CC(O)CC(C=O)C12CCC(C2)C(=C)C
526 0.14035088 YKAYVNCAHDGJNI-CXTNEJHOSA-N CC1CC(=O)CC(CO)C12CCC(C2)C(=C)C
527 0.14035088 CEVNHRPKRNTGKO-QKGCVVFFSA-N CC1CC(O)CC(C=O)C12CCC(C2)C(=C)C
528 0.14035088 CEVNHRPKRNTGKO-RYPNDVFKSA-N CC1CC(O)CC(C=O)C12CCC(C2)C(=C)C
529 0.14035088 YKAYVNCAHDGJNI-BHPKHCPMSA-N CC1CC(=O)CC(CO)C12CCC(C2)C(=C)C
530 0.14035088 CEVNHRPKRNTGKO-MRLBHPIUSA-N CC1CC(O)CC(C=O)C12CCC(C2)C(=C)C
531 0.14035088 CEVNHRPKRNTGKO-ARILJUKYSA-N CC1CC(O)CC(C=O)C12CCC(C2)C(=C)C
532 0.14035088 CEVNHRPKRNTGKO-ZSAUSMIDSA-N C[C@@H]1C[C@@H](C[C@@H]([C@]12CC[C@H](C2)C(=C)C)C=O)O
533 0.14035088 WUDGRNTXCODRSB-OAHLLOKOSA-N CC1=C(CCC(C)(O)C=C)C(C)(C)C(=O)CC1
534 0.14035088 OYSIHHHKLNGNOO-UHFFFAOYSA-N OCC(C1=CC=C2C(C1)(C)C(C)CCC2)(O)C
535 0.14035088 CEVNHRPKRNTGKO-UHFFFAOYSA-N CC1CC(O)CC(C=O)C11CCC(C1)C(C)=C
536 0.14035088 CEVNHRPKRNTGKO-KJWHEZOQSA-N CC1CC(O)CC(C=O)C12CCC(C2)C(=C)C
537 0.13793103 SJGLRUGQQJDJDC-TZMYRKPTSA-N CCCCCC=C/CC(O)C(O)CC=C/C#C
538 0.13793103 ZDRRMRCNFUEBHN-GJZGRUSLSA-N CC(=C)[C@H](CCC(=C)[C@@H]1CCC(=CC1)C)OO
539 0.13793103 SJGLRUGQQJDJDC-QPMCPREZSA-N CCCCCC=C/CC(O)C(O)CC=CC#C
540 0.13793103 SZQNQOZSPFVMQH-HYJMUZOOSA-N CC1CCC(C=C(/C)C=O)C2C1CCC2=C
541 0.13793103 RSJJTXDTTMQZML-UHFFFAOYSA-N OCC(C1CCC(C2C1C=C(C)CC2)C)C=O
542 0.13793103 FEMUHYOHGNWCDG-UHFFFAOYSA-N O=CC(C1CCC(C2C1C=C(C)CC2)CO)C
543 0.13793103 SZQNQOZSPFVMQH-FYYNJVHKSA-N CC1CCC(C=C(/C)C=O)C2C1CCC2=C
544 0.13559322 RJZWGDPBGWGJNU-CSKARUKUSA-N CC1CCC(\C=C(/C)C=O)C2=C(C)CCC12
545 0.13559322 CASAACGBYKFQSX-UHFFFAOYSA-N O=CC=C(C=CC1C(=CCCC1(C)C)C)C
546 0.13559322 RJZWGDPBGWGJNU-PXVXHOJGSA-N CC1CCC(C=C(C)/C=O)C2=C(C)CCC12
547 0.13559322 RJZWGDPBGWGJNU-NKCSTSMZSA-N CC1CCC(C=C(/C)C=O)C2=C(C)CCC12
548 0.13559322 XMBVXZZDCUSTIN-UHFFFAOYSA-N CC1=CCCC(C)(C)C1CCC1=COC=C1
549 0.13559322 IFUIJDXZJFHBTH-WHOFXGATSA-N CC(C)C1CCC(C)C12CC=C(CO)C(=O)C2
550 0.13559322 RJZWGDPBGWGJNU-VTBYEZFWSA-N CC1CCC(C=C(/C)C=O)C2=C(C)CCC12
551 0.13559322 XMBVXZZDCUSTIN-CQSZACIVSA-N CC1=CCCC(C)(C)C1CCc2cocc2
552 0.13559322 NVZJMMBSGKVCRN-UHFFFAOYSA-N OC(=O)CC(C1(C)CC(CCC1=C)C(=C)C)C
553 0.13559322 RJZWGDPBGWGJNU-MTXIQXFFSA-N [C@@]12([H])[C@]([H])(C)CC[C@](/C=C(/C=O)\C)([H])C1=C(C)CC2
554 0.13559322 VSLHKBBBKQIEJF-UHFFFAOYSA-N OC(=O)CC(C1(C)CC(=C(C)C)CCC1=C)C
555 0.13333333 FHYDKOXNQTYJEV-KYOSRNDESA-N CC1=CC(=O)CC2(C)CCC(CC12)C(C)(C)O
556 0.13333333 AFRLMSOCDMQZOR-ZFWWWQNUSA-N Cc1ccc(cc1)C2(C)CCC(O)C2(C)C
557 0.13333333 DCYUAVNAQVATAZ-RJZRQDKASA-N CC(=C1CC2C(C1=O)C3(C)CCCC23C)C
558 0.13333333 GBLPMGGDCFBKAT-UHFFFAOYSA-N CC(C)(CO)CO[Si](C)(C)C(C)(C)C
559 0.13333333 MTOMOICLIZNIAM-SWLSCSKDSA-N CC(C)C1CCC(C)(O)c2ccc(C)cc12
560 0.13333333 DCXWDHRJJUEDIX-GPAKFWEMSA-N CC(C)C1CCC(=C)C(=O)CCC(=C)C=C1
561 0.13333333 QDVFFOQYCXJEMT-BARDWOONSA-N CC1CC=CC23CCC(CC12C)(O3)C(=C)C
562 0.13333333 DJSMBHXNLPYYDE-NSHDSACASA-N CC1CCCC(C)(C)c2cc(C)cc(O)c12
563 0.13333333 VEZHYEYZBFZZMB-UHFFFAOYSA-N CC(C)(C)C1=CC(C2CCCC2)=C(O)C=C1
564 0.13333333 YYKNLMBUHZDCCS-GUTXKFCHSA-N CC(C)(O)C1=CC(O)C2(C)CCCC(=C)C2C1
565 0.13333333 IFTSMWIUBFZANQ-WCDYYPSBSA-N CC(=CC(=O)CC1(C)C2CC3C(C2)C13C)C
566 0.13333333 HTPALWBCPQXQBN-KCPJHIHWSA-N CC(C)C1C(O)CC(C)c2ccc(C)cc12
567 0.13333333 ZGNMAGBUXLWHOL-UHFFFAOYSA-N COC(OC)C(C)CC1=CC=C(C=C1)C(C)C
568 0.13333333 RFFAKBCMUWZXNZ-UHFFFAOYSA-N O=C(OCC1CC2CCC1C2)C1CCCCC1
569 0.13333333 JQNDHAYUYJSOKV-NFAWXSAZSA-N CC1=CC2C3CC=C(C)C2(CC1)OC3(C)C
570 0.13333333 DUBQOEOGAJJVNF-KCPJHIHWSA-N CC1=CC(=O)C2(C)CCCC(C)(C)C23CC13
571 0.13333333 NJMHMZORAIRUEZ-UHFFFAOYSA-N CC1=CC(C)=C(CC(=O)C(C)(C)C)C(C)=C1
572 0.13333333 FHYDKOXNQTYJEV-ZLDLUXBVSA-N CC1=CC(=O)CC2(C)CCC(CC12)C(C)(C)O
573 0.13333333 IMFKECHGEVIHJX-UHFFFAOYSA-N CC(C)C(C)(C)OOC(C)(C)C1=CC=CC=C1
574 0.13333333 KGMJGMSFJFPOKQ-UHFFFAOYSA-N CC(C)OC(=C)C1=CC=C(C=C1)C(C)(C)C
575 0.13333333 AMZHWAYCNPBOGK-UHFFFAOYSA-N CC1=C(C=CC(O)=C1)C1CCCCCCC1
576 0.13333333 FDMKIGKOMRSCAW-VXGBXAGGSA-N CC(C)C1CCC(C)c2c(O)cc(C)cc12
577 0.13333333 RJDKCAMBNKUPIB-BARDWOONSA-N CC1CC=CC2(C)OC3(CCC12C3)C(=C)C
578 0.13333333 VCKNBYBUMOAFMV-KIOMNFBLSA-N CC(=C1/CCC2(C)C3CCC(C)(O)C2C13)CO
579 0.13333333 OWQWKHKVRIVBHE-UHFFFAOYSA-N CC(CCCO)O[Si](C)(C)C(C)(C)C
580 0.13333333 OPAPNRSNRRMTSU-FAAHXZRKSA-N CC(C)C12CCC(C)(O1)C3CCC(=C3C2O)C
581 0.13333333 GUEREBSSWPAXAX-UHFFFAOYSA-N C=CCOC1CCC=CCCC=CCC=C1
582 0.13333333 BXEPHRSDBQSGBJ-UHFFFAOYSA-N CC(C)CC(=O)C1=C(C)C=CC(=C1)C(C)C
583 0.13333333 KQBAOTUWKIKILN-UHFFFAOYSA-N CC(CO)C(C)O[Si](C)(C)C(C)(C)C
584 0.13333333 MYNZZWTWSHKWIP-UHFFFAOYSA-N CCCCC(O)(CC(C)(C)O)C1=CC=CC=C1
585 0.13333333 FDMKIGKOMRSCAW-NEPJUHHUSA-N CC(C)C1CCC(C)c2c(O)cc(C)cc12
586 0.13333333 SYQJVLQILKBDAA-YDHLFZDLSA-N CC(C)(O)C1=C[C@H]2[C@@H](CC[C@]2(C)O)C(=C)CC1
587 0.13333333 NEFGQLRTSNMYLD-UHFFFAOYSA-N CC1=CC=C(C=C1)C1(C)CCCC1(C)CO
588 0.13333333 FDMKIGKOMRSCAW-NWDGAFQWSA-N C[C@H]1CC[C@@H](C2=CC(=CC(=C12)O)C)C(C)C
589 0.13333333 FJWPHFZJYRMOND-UHFFFAOYSA-N C=C1CCC(=CC2C1CCC2(C)O)C(=C)C
590 0.13333333 PSJVMHPTSMKIJY-AJNGGQMLSA-N CC1=CC[C@H]2[C@H]1C[C@H](CC[C@]2(C)O)C(=C)CO
591 0.13333333 OWQWKHKVRIVBHE-UHFFFAOYSA-N CC(CCCO)O[Si](C)(C)C(C)(C)C
592 0.13333333 JZAJFJCOASNDCF-UHFFFAOYSA-N C=C1C=CC(=CC2C1CCC2(C)O)C(C)C
593 0.13333333 QMQUUYTZQVISGO-UHFFFAOYSA-N CC(C1=CC2C(=CCC2(C)O)C(=C)CC1)C
594 0.13333333 VDTXJDYBMXPEKN-UHFFFAOYSA-N CC(C1=CC2=C(C(=C)CC1)CCC2(C)O)C
595 0.13333333 SYQJVLQILKBDAA-UHFFFAOYSA-N C=C1CCC(=CC2C1CCC2(C)O)C(O)(C)C
596 0.13333333 GWXZIWRLXRVJJF-UHFFFAOYSA-N CC1=CCCC(C)C#CC(C(=O)C1)C(C)C
597 0.13333333 XIOKJSQLBGNCHI-UHFFFAOYSA-N CC(C1C#CC(=CCCC(C(=O)C1)C)C)C
598 0.13333333 MAGLTWXGJXGJCT-UHFFFAOYSA-N OC1CC(C23C1=C(C)C(C)(C)C(C3)CC2)(C)O
599 0.13333333 SYCLERHMRCPEHF-UHFFFAOYSA-N OCC(=C)C1=CCC(=CCCC(=CC1)C)C
600 0.13333333 LEURVOQPDZYXOB-UHFFFAOYSA-N CCCC(O)CO[Si](C)(C)C(C)(C)C
601 0.13333333 BRTXJIOYEFVXNG-UHFFFAOYSA-N OCC(=C)C1=CC=C(C)CCC=C(CC1)C
602 0.13333333 BMWORHFIPOGRBQ-UHFFFAOYSA-N OCC(=C)C1CC=C(C)CCC=C(C=C1)C
603 0.13333333 FDMKIGKOMRSCAW-UHFFFAOYSA-N CC(C1CCC(c2c1cc(C)cc2O)C)C
604 0.13333333 ZTHUXZQOJLDOJI-UHFFFAOYSA-N OCC(=C)C1CCC(=CC=CC(=CC1)C)C
605 0.13333333 VCKNBYBUMOAFMV-MDZDMXLPSA-N C\C(CO)=C1\CCC2(C)C3CCC(C)(O)C2C13
606 0.13333333 WODKSVNXBYBTQC-CMDGGOBGSA-N CC(OC(C)=O)\C=C\C1=C(C)CCCC1(C)C
607 0.13333333 AFRLMSOCDMQZOR-HIFRSBDPSA-N Cc1ccc(cc1)C2(C)CCC(O)C2(C)C
608 0.13333333 HBZPFOFGXNILSW-UKRRQHHQSA-N CC1=CC23OC(CCC2(C)C)C(=C3CC1)C
609 0.13333333 IBXOCJCMDVKZGE-UHFFFAOYSA-N CCCC(C)(C)OOC(C)(C)C1=CC=CC=C1
610 0.13333333 ZUGVZVDNBZYDHU-QKNOVVFDSA-N CC(=C)C1CCC(=C)C(O)CCC(=C)C=C1
611 0.13333333 MTOMOICLIZNIAM-WFASDCNBSA-N CC(C)C1CCC(C)(O)c2ccc(C)cc12
612 0.13333333 DCYUAVNAQVATAZ-NZBPQXDJSA-N CC(=C1CC2C(C1=O)C3(C)CCCC23C)C
613 0.13333333 RACJRJQDMDPSFT-UHFFFAOYSA-N O=C(CCCCCC#C)CCCCCC#C
614 0.13333333 IFTSMWIUBFZANQ-RCSLCFTFSA-N CC(=CC(=O)CC1(C)C2CC3C(C2)C13C)C
615 0.13333333 WODKSVNXBYBTQC-UHFFFAOYSA-N CC(OC(C)=O)C=CC1=C(C)CCCC1(C)C
616 0.13333333 IUNQUUWKHLZGMW-UHFFFAOYSA-N CC(C)C1=CC=CC(C2CCCCC2)=C1O
617 0.13114754 XHFLMXWCAVSQNH-MELADBBJSA-N CC(CCCC(C)C1CCC(=CC1=O)C)C=O
618 0.13114754 MJURCEOLOMHLAX-ZRDIBKRKSA-N CC1=C(C(CCC1)(C)C)CC/C(=C/OC=O)/C
619 0.13114754 LEDGOLZBOCYDRZ-OCCSQVGLSA-N CC(C)CC(=O)CC(C)C1CCC(=CC1)C=O
620 0.13043478 LYFRYUAWUBLCKH-UHFFFAOYSA-N CC1CCCC2CC(=O)C(=CC12C)C(C)(C)O
621 0.13043478 ZEEUIOBUKGZKPS-AEHQLWAISA-N CC1CCC2C(C3=C(C)C(=O)CC13)C2(C)C
622 0.13043478 ZEEUIOBUKGZKPS-ORMVGFHCSA-N CC1CCC2C(C3=C(C)C(=O)CC13)C2(C)C
623 0.13043478 MSSWKGZMPUXALD-UHFFFAOYSA-N CC1C2CC(CCC2(C)C=CC1=O)C(C)(C)O
624 0.13043478 SDWGOFYIBUYAQT-UHFFFAOYSA-N CC12CCCC(=C)C1CC(O)(CC2)C(=C)CO
625 0.13043478 SDWGOFYIBUYAQT-ZNMIVQPWSA-N CC12CCCC(=C)C1CC(O)(CC2)C(=C)CO
626 0.13043478 ACSPQIJIAUVEGO-UHFFFAOYSA-N CCCCCC(=O)C(C)C1=CC=C(C)C=C1
627 0.13043478 ZEEUIOBUKGZKPS-ZMZKGCHWSA-N CC1CCC2C(C3=C(C)C(=O)CC13)C2(C)C
628 0.13043478 ZEEUIOBUKGZKPS-UHFFFAOYSA-N CC1CCC2C(C3=C(C)C(=O)CC13)C2(C)C
629 0.13043478 MSSWKGZMPUXALD-RTWAVKEYSA-N CC1C2CC(CCC2(C)C=CC1=O)C(C)(C)O
630 0.13043478 ZEEUIOBUKGZKPS-JMLLCIOISA-N CC1CCC2C(C3=C(C)C(=O)CC13)C2(C)C
631 0.13043478 FEBUUXWXLZUIGB-UHFFFAOYSA-N CC1=CC2OC3CCC(C)(C3=C)C2(C)CC1
632 0.13043478 ZEEUIOBUKGZKPS-GJTWSCIVSA-N CC1CCC2C(C3=C(C)C(=O)CC13)C2(C)C
633 0.13043478 BMGSSZITOGSORO-UHFFFAOYSA-N CC1CCC(=O)C2(C)CCC(CC12O)C(C)=C
634 0.13043478 MSSWKGZMPUXALD-OXIQGZBJSA-N CC1C2CC(CCC2(C)C=CC1=O)C(C)(C)O
635 0.13043478 IOBJKMHAQYCWSZ-BFYSQQLMSA-N CC(C)C1C2C3CC=C(C)C2C3(C)CC1=O
636 0.13043478 AMWACJANOINTHG-RNKJKDHYSA-N CC1CCC=C2C(=O)CC3C(C3(C)C)C12C
637 0.13043478 SDWGOFYIBUYAQT-KFWWJZLASA-N CC12CCCC(=C)C1CC(O)(CC2)C(=C)CO
638 0.13043478 ABLPGPHZENVRRH-DZGCQCFKSA-N [C@]1(C)(C=C)CC(=O)/C(=C(\C)/C)/C[C@H]1C(C)=C
639 0.13043478 LYFRYUAWUBLCKH-FIXISWKDSA-N CC1CCCC2CC(=O)C(=CC12C)C(C)(C)O
640 0.13043478 FBFPIPZUUNYSEA-VHDGCEQUSA-N CC(C)C1CCC2(C)C(=O)CCC(=C)C2(O)C1
641 0.13043478 MSSWKGZMPUXALD-FJJYHAOUSA-N CC1C2CC(CCC2(C)C=CC1=O)C(C)(C)O
642 0.12903226 SJAVIPRVMFNRPO-UHFFFAOYSA-N O=CCC1C(C)CCC(C1=CC(=O)C)C(C)C
643 0.12903226 LFRXOZLLBSZTPM-UHFFFAOYSA-N O=CC1=C(C)CCCC1(C)CCC(=O)C(C)C
644 0.12765957 BXXSHQYDJWZXPB-OBRUSBNWSA-N CC1C(O)CC(O)C2=CCC(CC12C)C(=C)C
645 0.12765957 HUNMNXDXOYNQBX-BYCMXARLSA-N CC1CCC=C2CCC(O)(CC12C)C(=C)CO
646 0.12765957 UMOGODYPTSXWLH-UHFFFAOYSA-N CC1C=C(C)CCC1C(O)C(C)(C)C
647 0.12765957 SOAQZZHFSCGPCD-YWPYICTPSA-N CC1CC(=O)C=C(C)C12CCC(C2)C(C)(C)O
648 0.12765957 BMGSSZITOGSORO-MYZSUADSSA-N CC1CCC(=O)C2(C)CCC(CC12O)C(=C)C
649 0.12765957 GQBKCEIBWVBMPI-UHFFFAOYSA-N CC(C)C=C(C=CC(C)O)C(C)(C)C
650 0.12765957 NLJDDVUQQKYVML-UHFFFAOYSA-N CCOC(C)C=CC1=C(C)C=CC(C)=C1C
651 0.12765957 WJQUHMZHLUTNPJ-WDEREUQCSA-N CC1CCC2=C1CC(=C(C)C)C(=O)CC2C
652 0.12765957 LQQPBZXRTDBTDG-QLFBSQMISA-N CC(CCC=C(C)C)C12CCC(C)(OO1)C=C2
653 0.12765957 HUNMNXDXOYNQBX-GLQYFDAESA-N CC1CCC=C2CCC(O)(CC12C)C(=C)CO
654 0.12765957 RDFQCGZMVJGWAD-UKRRQHHQSA-N CC(=CC1C(=O)C(=CCCC1(C)C=C)C)C
655 0.12765957 QOVRUHNFLAHBBB-SRVKXCTJSA-N CC1CC(=O)C(=C(C)C)C=C2C(C)CCC12
656 0.12765957 BWPXQCALHUOIQD-UHFFFAOYSA-N CC(=C)CCCC(C)=CCC(C)(C)O
657 0.12765957 LQQPBZXRTDBTDG-KFWWJZLASA-N CC(CCC=C(C)C)C12CCC(C)(OO1)C=C2
658 0.12765957 JSLOUFBBEUELJJ-ZNMIVQPWSA-N CC1=CC[C@H]2[C@H]1C[C@H](CCC2=C)C(=C)CO
659 0.12765957 LXEZVXMZNKFZNA-AAEUAGOBSA-N CC(C)C1CCC(C)c2ccc(CO)cc12
660 0.12765957 MKXDGVIQGIXDMG-UHFFFAOYSA-N CC1=CCC(CC1)(C=O)C1(C)CCCC1=C
661 0.12765957 NBVTWEMNLZWDCW-UHFFFAOYSA-N OC1CC(C)C2(C(=C1)CC(C(C2)C(=C)C)O)C
662 0.12765957 FGMPITNZLSHXPL-UHFFFAOYSA-N CC(C)(CC(CC=C)(OCC=C)C#C)C=C
663 0.12765957 OVISDQKZYWLLLK-HCKVZZMMSA-N CC1CC(=O)C=C2CCC(CC12C)C(C)(C)O
664 0.12765957 BSUGIIZTULADOL-YWPYICTPSA-N CC1CCC=C2C(=O)CC(CC12C)C(=C)C
665 0.12765957 BXXSHQYDJWZXPB-UHFFFAOYSA-N CC(=C)C1CC=C2C(C1)(C)C(C)C(CC2O)O
666 0.12765957 SOAQZZHFSCGPCD-JMSVASOKSA-N CC1CC(=O)C=C(C)C12CCC(C2)C(C)(C)O
667 0.12765957 BSUGIIZTULADOL-SLEUVZQESA-N CC1CCC=C2C(=O)CC(CC12C)C(=C)C
668 0.12765957 LXEZVXMZNKFZNA-DGCLKSJQSA-N CC(C)C1CCC(C)c2ccc(CO)cc12
669 0.12765957 WJQUHMZHLUTNPJ-UHFFFAOYSA-N CC1CCC2=C1CC(=C(C)C)C(=O)CC2C
670 0.12765957 CRUIAACAZODGLK-NILFDRSVSA-N CC(C)C1=CC2(O)C(C)CCCC2(C)CC1=O
671 0.12765957 WJQUHMZHLUTNPJ-GHMZBOCLSA-N CC1CCC2=C1CC(=C(C)C)C(=O)CC2C
672 0.12765957 QFMXTURHOXLCKG-UHFFFAOYSA-N OCC(=C)C1CCC(C2(C1C=C(C)CC2)O)C
673 0.12765957 ILCYXICMRDVZMW-UHFFFAOYSA-N OC1CCC2(C(C1=C)CC(C(C2)O)C(=C)C)C
674 0.12765957 BXXSHQYDJWZXPB-OKNSCYNVSA-N C[C@@H]1[C@@H](C[C@H](C2=CC[C@H](C[C@]12C)C(=C)C)O)O
675 0.12765957 YMPUWPAWXIYLGN-UHFFFAOYSA-N CC(CCC1=C(C)C=C(C)C=C1C)=CCO
676 0.12765957 MKXDGVIQGIXDMG-UHFFFAOYSA-N CC1=CCC(CC1)(C=O)C1(C)CCCC1=C
677 0.12698413 WZQHKRSGWMJHLD-FTLKNOTJSA-N CCCCCC=CCC=CCC(/C=C/C=O)O
678 0.12698413 MKOJBFIMUFYKRH-UHFFFAOYSA-N C=CCC(CCC(=CC=CCCC=O)C)OC
679 0.12698413 QIEBIQPVLWBIRN-UHFFFAOYSA-N CC(C=CC1C(C)(C)CCCC1(C)O)=CC=O
680 0.125 YWFZVWKSDYETPF-UHFFFAOYSA-N CCCCCCOCCOC1=CC=CC=C1C
681 0.125 KAAAQKZFTKODQB-UHFFFAOYSA-N CCC=CC=CCCCCCCCO
682 0.125 HHNBUPVRDBTSJX-UHFFFAOYSA-N CC(C)=CCCC(C)=CCC(C)(C)O
683 0.125 IRKDKOMHBFIJRU-UHFFFAOYSA-N CC(C(=C)CCC=C(C)C)C(C)(C)O
684 0.125 FLAKAPCOAXPBIL-UHFFFAOYSA-N CC1CC(O)CC(C)C1CC=C(C)C
685 0.125 DRMFACTYRZBDGY-UHFFFAOYSA-N CC(=CC(=O)OC1CC2C(C1(C)CC2)(C)C)C
686 0.125 FVVHZRFAPSXWTL-UHFFFAOYSA-N CCC=CC(CC)(CO)CC=C(C)C
687 0.125 LJPSCRDRIZSODI-ATGSNQNLSA-N CC(CCC=C(C)C)C1CC2OOC1C=C2C
688 0.125 SNEXDCBPEIQRSH-ZHZXCYKASA-N CC1C(O)CC(=O)C2CCC(CC12C)C(=C)C
689 0.125 KOBSLTSXWKEUCB-NWDGAFQWSA-N CC1CC(=O)C(=C(C)C)CC2=C(C)CCC12
690 0.125 IVZATFCVCDHOLU-BPLDGKMQSA-N CC(=C)C1CCC2(C)CC(=O)C=C(C)C2C1
691 0.125 IVZATFCVCDHOLU-VHDGCEQUSA-N CC(=C)C1CCC2(C)CC(=O)C=C(C)C2C1
692 0.125 LJPSCRDRIZSODI-UNQGMJICSA-N CC(CCC=C(C)C)C1CC2OOC1C=C2C
693 0.125 NNSAURXTYJMJBI-OAHLLOKOSA-N CC(=C1CC2=C(C)CCCC2(C)CC1=O)C
694 0.125 HZMDELIMAZHIPV-UHFFFAOYSA-N CC(=C)C1C(=O)CC2(C1CCC(C2C)(C)O)C
695 0.125 KOBSLTSXWKEUCB-UHFFFAOYSA-N CC1CC(=O)C(CC2=C(C)CCC12)=C(C)C
696 0.125 NTOMHKYRNVDEMJ-UHFFFAOYSA-N CC(C)Cc1ccc(C)c(CCC(=O)C)c1
697 0.125 IVZATFCVCDHOLU-YUELXQCFSA-N CC(=C)C1CCC2(C)CC(=O)C=C(C)C2C1
698 0.125 LJPSCRDRIZSODI-FAAHXZRKSA-N CC(CCC=C(C)C)C1CC2OOC1C=C2C
699 0.125 PEWAFQCSNRQGBL-UHFFFAOYSA-N O=C1CC(C)C2(C(C1)(O)CCC(C2)C(=C)C)C
700 0.125 FIINAZRDCXCDKJ-UHFFFAOYSA-N OCC(=C)C1=CCC(C2C1C=C(C)CC2)C
701 0.125 IVZATFCVCDHOLU-UHFFFAOYSA-N CC(=C)C1CCC2(C)CC(=O)C=C(C)C2C1
702 0.125 CRCZCBACTUVJBA-LPTSXCQYSA-N CC1CCC(C2C=C(C)C(=O)CC12)C(C)(C)O
703 0.125 YEDZFQXXPSYBGE-UHFFFAOYSA-N CCC(C)(C)C1=CC=C(CC(C)C=O)C=C1
704 0.125 QQSUQZXKESWTCP-UHFFFAOYSA-N CCCCCCC(=O)CCC1=CC=CC=C1
705 0.125 KTCAZEVYBWMPOY-UHFFFAOYSA-N CCCCCCC(CO)=CC1=CC=CC=C1
706 0.125 RBNZAHVKENEXLA-UHFFFAOYSA-N CCC(C)(C)C1=CC=C(C=C(C)CO)C=C1
707 0.12307692 NEJWDVUPKVFRCV-UHFFFAOYSA-N CCCCCC=CCC=CC=CC(CC=O)O
708 0.12307692 AZTUFSDOBOUOCH-UHFFFAOYSA-N CCCCCC1C(C#COCCC)CCC1=O
709 0.12244898 XWZCIIBBVRVHKN-ZOWXZIJZSA-N CC(C)C1CCC2(C)CCC(O)C(=C2C1=O)C
710 0.12244898 JNVKWYZQCUGBOL-KCPJHIHWSA-N CC(C)[C@H]1CCC(=C)C2=C1[C@@H](O)[C@](C)(O)CC2
711 0.12244898 ZYVOQSKSDNGLKB-BXUZGUMPSA-N CC(=C)C[C@H]1CCC=C2[C@@H]1C(C)(C)CC2=O
712 0.12244898 OQZCUYXRSFWCJU-UHFFFAOYSA-N CC(O)CCC1C2CC(=C(C)C)C(=O)CC12C
713 0.12244898 BEDIGDJDGGJUFI-ZOWXZIJZSA-N CC1CCC2=C(CCC(CC12)C(=C)C)C=O
714 0.12244898 TXLKOZDUAYZSNV-BXUZGUMPSA-N CC1CCC(C)(C)C1c2ccc(C)c(O)c2
715 0.12244898 YFNSZIGSQKZOEF-UHFFFAOYSA-N CC(=CCCC(=CC(=O)O)CCC=C(C)C)C
716 0.12244898 KTCAZEVYBWMPOY-QINSGFPZSA-N [H]\C(=C(\CO)CCCCCC)C1=CC=CC=C1
717 0.12244898 VTAKEPOARDGNDA-SQWGHXPGSA-N CC1C(=O)CCC2=CCC3C(C3(C)C)C12C
718 0.12244898 OQZCUYXRSFWCJU-ZGFBFQLVSA-N CC(O)CCC1C2CC(=C(C)C)C(=O)CC12C
719 0.12244898 KOPLSNYTFLKVCJ-CFVMTHIKSA-N CC(C)C1CC=C(C=O)C2CC=C(C)C2C1
720 0.12244898 KERLGWLNMPSXHK-UHFFFAOYSA-N CCC=C(C)C(O)CCCC=C(C)C
721 0.12244898 RGAUZYYMKRWBQE-UHFFFAOYSA-N CCCCC(C)=CC(C)(C)CC(C)=O
722 0.12244898 FEQUQYWTXNKINK-UHFFFAOYSA-N CC(=C)C1CC2=C(C)C(O)CCC2(CC1O)C
723 0.12244898 OZPMXIYTJXWCBY-OAHLLOKOSA-N CC1=CCC2(C)CCC(C)(C)CC2=CC1=O
724 0.12121212 BPUCEVMLAWPZFS-UHFFFAOYSA-N CCCCCC1=CCC(CC(=O)CCC)C1=O
725 0.12 JNIVOKDEGVTPPC-UHFFFAOYSA-N CC(C)C1CC(O)C(=C)C2CCC(C12)C(C)=O
726 0.12 LDMORPFPODGKFV-UHFFFAOYSA-N CCCCCCOCCCc1ccc(cc1)O
727 0.12 VXVHHOMGESGEOW-UHFFFAOYSA-N CCCC=CC(C)(O)CCCC(C)=C
728 0.12 DPIHWKGKQBZIAZ-GVUJHPQVSA-N CC(C)C1(O)CCC(C)C2CC(=O)C(=CC12)C
729 0.12 JNIVOKDEGVTPPC-ZQNQSHIBSA-N CC(C)C1CC(O)C(=C)C2CCC(C12)C(=O)C
730 0.12 RXMBYTFELMKQMR-UHFFFAOYSA-N CC(CCC=C(C)C)CC(O)CC=C
731 0.12 XMZLOUBXWGJDHT-UHFFFAOYSA-N CCCCCOCCCCc1ccc(cc1)O
732 0.12 QDNYSXZEACMILZ-UHFFFAOYSA-N OCC(=CCC(C1(C)C2CCC(C1=C)C2)O)C
733 0.12 SZOHSTQGGUHULY-HIFRSBDPSA-N CC(C)C1CCC2(C)CC=C(CC=C12)C=O
734 0.12 NZENFNRIOBHNDM-UHFFFAOYSA-N CCCCCCCC=Cc1ccc(cc1)O
735 0.12 TVNMOCBBNOUQNC-GDNBJRDFSA-N CC(=CCC(CC=C(C)C)C(=CC(=O)C)O)C
736 0.12 ZTKCYFUQXYVKMK-UHFFFAOYSA-N OCC1CC(O)C=C2C1(C)CC(CC2)C(=C)C
737 0.12 XSXBHWKXQBNOGN-UHFFFAOYSA-N CCCOCCCCCCc1ccc(cc1)O
738 0.12 JNIVOKDEGVTPPC-AICCOOGYSA-N CC(C)C1CC(O)C(=C)C2CCC(C12)C(=O)C
739 0.12 CBLAPINBONGKAU-UHFFFAOYSA-N C=C1C(O)CCC2(C1C=C(CC2)C(=C)C)C
740 0.11940299 JOHJIQOCOJQVQJ-UHFFFAOYSA-N O=CCC1C(=CCC(C1CC(=O)C)C(C)C)C
741 0.11764706 GWUXNVRVOWTIOP-UHFFFAOYSA-N CCCCCC=CCC=CCC1OC1CC=O
742 0.11764706 XRSNKZYJHCSMQL-UHFFFAOYSA-N CC(C1CC2=C(C)C(=O)CCC2(CC1O)C)C
743 0.11764706 KNHUDRADIITAEJ-UHFFFAOYSA-N CC=CC(O)CC(C)CC=CC(C)C
744 0.11764706 VDUFYEYMLATBTF-YITDPVCKSA-N CC1CCCC2CC(=O)C(=C(/C)CO)CC12C
745 0.11764706 HCNNHGMVCVVVJS-WCDYYPSBSA-N CC1CCCC2=CC3OCC(C)(O)C3CC12C
746 0.11764706 ADOJPZPXLMKAGB-UHFFFAOYSA-N OCC(=C)C1CCC2(C(C1)C(=C)C(CC2)O)C
747 0.11764706 ADOJPZPXLMKAGB-BARDWOONSA-N CC12CCC(O)C(=C)C1CC(CC2)C(=C)CO
748 0.11764706 SAUBFHQKIVYNTO-UHFFFAOYSA-N CC(=C)C1CCC2=CC(C(C(C2(C1)C)C)O)O
749 0.11764706 YLAHJFYRYZUGRP-BBIZWXPBSA-N CC1CC(=O)CC2CC(O)C(CC12C)C(=C)C
750 0.11764706 YLAHJFYRYZUGRP-UHFFFAOYSA-N CC1CC(=O)CC2CC(O)C(CC12C)C(C)=C
751 0.11764706 ADOJPZPXLMKAGB-QPSCCSFWSA-N CC12CCC(O)C(=C)C1CC(CC2)C(=C)CO
752 0.11594203 ZISVECTYPHYHGA-UHFFFAOYSA-N O=CC=C(CCC=C(CCC=C(CO)C)C)C
753 0.11538462 SZNXJUGSSOHWJM-UHFFFAOYSA-N CC(C)C1CCC2(C)C(O)CCC(C)=C2C1=O
754 0.11538462 SZNXJUGSSOHWJM-ZOWXZIJZSA-N CC(C)C1CCC2(C)C(O)CCC(=C2C1=O)C
755 0.11538462 AHAZEMSUUYFDMM-UHFFFAOYSA-N CCCC1CCC(CC1)C1=CC=C(O)C=C1
756 0.11538462 JGLMECKYIXKCCY-UHFFFAOYSA-N CC(=CCCC(C1(O)C=CC(=CC1O)C)C)C
757 0.11538462 IOTCAUPLNTYEOO-UHFFFAOYSA-N CC(C(C(C(=O)O)N)O)CC(=CC)C
758 0.11538462 GLQXVPUVIVULNW-UHFFFAOYSA-N CC(=O)OCC1CCC2=C(CCCC2(C)C)C1
759 0.11538462 QHULNVGBGHEMKS-YLXLXVFQSA-N CC(C)C1CCC(=C)C2CC(=O)C(C(C)O)C12
760 0.11538462 UGCDNBPJEJWYAZ-UHFFFAOYSA-N CC(=O)CCC1C2C1(C)CC(C(=C(C)C)C2)O
761 0.11538462 QCLWFRYXYGDIEZ-UHFFFAOYSA-N CC(CCC=C(C)C)C1(O)CCC(C)=CC1=O
762 0.11538462 UFKSODHDXVGENY-UHFFFAOYSA-N NC1(CO)COC2(CCCCC2)OC1
763 0.11538462 FNAZJMTVHPTOTA-UHFFFAOYSA-N OCC(=C)C1C(O)CC(C2C1C=C(C)CC2)C
764 0.11538462 RDBBOGWMVIILJJ-RPBUJFRUSA-N CC(O)(CO)C=CCC1(C)C2CCC(C2)C1=C
765 0.11538462 QCLWFRYXYGDIEZ-UKRRQHHQSA-N CC(CCC=C(C)C)C1(O)CCC(=CC1=O)C
766 0.11538462 UBCZWKJQDVONHV-UHFFFAOYSA-N CC(=O)OCC1CCC2=C(C1)C(C)(C)CCC2
767 0.11538462 IUOSTFWNPWXTAV-UHFFFAOYSA-N CN(C)P(=N)(N(C)C)N1CCCCC1
768 0.11538462 UEHWTXPLIHHIAS-UHFFFAOYSA-N OCC(=C)C1CCC2=CC(CC(C2(C1)C)C)O
769 0.11428571 YFRYWBKXJHBSNO-GXBUMDJISA-N CC(=C/CCC(C)(O)C=C)CCC=C(/C)C=O
770 0.11428571 YFRYWBKXJHBSNO-UHFFFAOYSA-N CC(CCC=C(C)C=O)=CCCC(C)(O)C=C
771 0.11320755 YFOIGZMLDYUPOI-UHFFFAOYSA-N O=CC(=CCCC1(C)C2CCC(C1=C)C2)C
772 0.11320755 ILKZVYPGXNDYGQ-UHFFFAOYSA-N OC(=O)C=C1CCC(=C(C)C)CC1(C)C(C)C
773 0.11320755 HSNUZNNITJBVLZ-UHFFFAOYSA-N CC(=O)CCC1C2C1(C)CC(=O)C(C2)C(C)C
774 0.11320755 KZHWUAHLIJKPIT-UHFFFAOYSA-N OC(=O)CC(C1(CCC(C1)C(=C)C)C(=C)C)C
775 0.11320755 GDUPVLWBFYDTHE-UHFFFAOYSA-N OCC(=CCCC1(C)C2CCC(C1=C)C2)CO
776 0.11320755 WPYHUWMQEHQOPE-UHFFFAOYSA-N OC(=O)C=C1CCC(CC1(C)C(C)C)C(=C)C
777 0.11320755 DOLZSWVFHTZRGW-UHFFFAOYSA-N O=CCC(C1CC(=CCC1C(=O)C)C)C(C)C
778 0.11320755 TXEVDRRVYILCKY-AEHQLWAISA-N CC1C2CCC(C)(C)C2C3=C(C)C(=O)CC13
779 0.11320755 LAEBXLPOUYAOMM-UHFFFAOYSA-N O=CC1C(CCC(=O)C)C(=C)CCC1C(C)C
780 0.11320755 NDVXMUYYZZURPH-UHFFFAOYSA-N CC12CCCCC1C1CCC(=O)C=C1CC2
781 0.11320755 GDUPVLWBFYDTHE-RRFJBIMHSA-N CC1(CCC=C(CO)CO)C2CCC(C2)C1=C
782 0.11111111 XRMRBLJWXHYABP-UHFFFAOYSA-N COC1CC2=C(C(C1O)C)CC(CC2)C(=C)C
783 0.11111111 YFOIGZMLDYUPOI-WZUFQYTHSA-N C\C(C=O)=C\CCC1(C)C2CCC(C2)C1=C
784 0.11111111 URLKGCUSHAWTSK-UHFFFAOYSA-N CCCCCCCC1OCC(CC)=C1
785 0.11111111 GTHVCHGPZXBBHO-UHFFFAOYSA-N CC(=O)C(C)=CC=C1C2CCC(C2)C1(C)C
786 0.11111111 OFLZCRBZZXDMSA-UHFFFAOYSA-N O=CC(C1CCC(C2C1C=C(C)CC2O)C)C
787 0.11111111 FSAAKDACMLNHDE-UHFFFAOYSA-N O=CCCC1(C)CCC(CC1C(=O)C)C(=C)C
788 0.11111111 KIZRSXNZCARJBD-UHFFFAOYSA-N O=CC=C(CCC(=O)C1(C)CCCC1(C)C)C
789 0.11111111 YFOIGZMLDYUPOI-UAAWINJSSA-N CC(=C/CCC1(C)C2CCC(C2)C1=C)C=O
790 0.11111111 YFOIGZMLDYUPOI-BFONTGBQSA-N CC(=C/CCC1(C)C2CCC(C2)C1=C)C=O
791 0.11111111 RLNSPEUFOWNTEO-UHFFFAOYSA-N O=CCC(C1C=C(C)CCC1C(=O)C)C(C)C
792 0.10909091 ZMXFFZBRNBVZAS-UHFFFAOYSA-N COC(=O)C1(C)CCC2=CCCC(C)(C)C2C1
793 0.10909091 SSTYFRKINRGOEX-UHFFFAOYSA-N CC(C)=CCCC(C)=CCOC(=O)C=C(C)C
794 0.10909091 YKFVRLQHBVKBJH-UHFFFAOYSA-N O=CCC(C1(C)CCCC1=C)(CCC(=O)C)C
795 0.10909091 ZKICAUCMQVTPQE-XPCVCDNBSA-N CC(C)C1CCC(=C)C2CCC(C12)C(=O)CO
796 0.10909091 DNHAZRYDTSOZHV-ZNMIVQPWSA-N CC(C)C1CC=C(C=O)C2CCC(=CC12)C
797 0.10909091 DNHAZRYDTSOZHV-KFWWJZLASA-N CC(C)C1CC=C(C=O)C2CCC(=CC12)C
798 0.10909091 YCKKEFBMWPBDJF-UHFFFAOYSA-N O=CC1C(CCC(=O)C)C(=CCC1C(C)C)C
799 0.10909091 DNHAZRYDTSOZHV-QLFBSQMISA-N CC(C)C1CC=C(C=O)C2CCC(=CC12)C
800 0.10909091 GGESQBHSIRCDBW-UHFFFAOYSA-N CC(C)CC(=O)OC1CC(CC=C1C)C(C)=C
801 0.10714286 UQRKWSKUVUJLMS-CWZJEYLYSA-N CC1CCCC(C)(C)/C/1=C/Cc2cocc2
802 0.10714286 RRXAMURQBSMHNY-UHFFFAOYSA-N O=CC(C1C(O)CC(C2C1C=C(C)CC2)C)C
803 0.10714286 VDQASIXSBVMTJC-UHFFFAOYSA-N CCC(=O)CC(=O)C1(CCC=C)CCCCC1
804 0.10714286 JYGAZEJXUVDYHI-DGTMBMJNSA-N CC(C1CCC(C)C2CCC(=CC12)C)C(=O)O
805 0.10714286 QUPFTDWCMKYGQM-CYBMUJFWSA-N CC(=O)CCC=C(C)C[C@@H]1CC(C)(C)CC1=O
806 0.10714286 WHQHESLWMSQPGS-UHFFFAOYSA-N O=CC1C(CCC(=C1CCC(=O)C)C)C(C)C
807 0.10714286 QUPFTDWCMKYGQM-TUOYRWMMSA-N CC(=O)CCC=C(C)/C[C@@H]1CC(C)(C)CC1=O
808 0.10714286 QUPFTDWCMKYGQM-GXJZLWQJSA-N CC(=O)CCC=C(C)/C[C@H]1CC(C)(C)CC1=O
809 0.10526316 BOEUJLMNWCJKHN-KSMMAEIZSA-N C/C(=C\CC[C@@]1([C@@H]2[C@H]1C=C(CC2)CO)C)/CO
810 0.10526316 FCPUGTGXHMJFQH-UHFFFAOYSA-N CC(=O)CCCC1(C)CCC(CC1=O)C(C)=C
811 0.10526316 DGNNAJJUHQZEHE-UHFFFAOYSA-N CC=C(C1CCC2=C(C1)C(C)C(C(C2)O)O)C
812 0.10526316 FCPUGTGXHMJFQH-HIFRSBDPSA-N CC(=O)CCCC1(C)CCC(CC1=O)C(=C)C
813 0.10526316 BOEUJLMNWCJKHN-UHFFFAOYSA-N OCC(=CCCC1(C)C2C1C=C(CC2)CO)C
814 0.10526316 FCPUGTGXHMJFQH-UKRRQHHQSA-N CC(=O)CCCC1(C)CCC(CC1=O)C(=C)C
815 0.10526316 QELFCVRGQFUFJF-UHFFFAOYSA-N OCC1=CC2C(CC1)C(C)CCC2C(C=O)C
816 0.10526316 ZIRTVHDRHVNBGO-RETIQXCHSA-N CC1CCC(=O)C1C2C(CCC(=O)C)C2(C)C
817 0.10526316 JZGTYZVQBGJSGA-UHFFFAOYSA-N O=CC(C1CC=C2C(C1)(C)C(C)CCC2)(O)C
818 0.10526316 XAVNCFUQCUKIBH-UHFFFAOYSA-N O=CC(C1CCC(C2C1C=C(C)C(C2)O)C)C
819 0.10169492 OWXSNWCHPCHSFO-GFUGXAQUSA-N CC(=O)CCC=C(/C)CCC1C(C=O)C1(C)C
820 0.10169492 OKNKYYSTDBWYBJ-UHFFFAOYSA-N CCOC(C)C=CC1=C(C)C(=O)CCC1(C)C
821 0.10169492 ZHSXICKARSLKND-UHFFFAOYSA-N O=CC=C(CCC=C(CCC1OC1(C)C)C)C
822 0.10169492 NNKPTVQOFIPCGE-UHFFFAOYSA-N OC(=O)C(CC1CCC(C2C1=C(C)CC2)C)C
823 0.098360656 VKHBLOMYUJHDHX-UHFFFAOYSA-N O=CC(=C)CCC(C(CCC=C(C)C)C)C=O
824 0.098360656 IUKKWXIPRURLDK-OSAQELSMSA-N CC1=CC(O)C(CC1=O)C2(C)CCCC2(C)C
825 0.098360656 YBTQUKSGEYIUJF-UHFFFAOYSA-N CC(CC1=C(C)COC1=O)C1CCC(C)(C)C1
826 0.098360656 WFSIQNRAWDRWLN-UHFFFAOYSA-N O=CCCC(=CCCC(=CCCC(=O)C)C)C
827 0.098360656 IUKKWXIPRURLDK-LNSITVRQSA-N CC1=CC(O)C(CC1=O)C2(C)CCCC2(C)C
828 0.098360656 IUKKWXIPRURLDK-WHOFXGATSA-N CC1=CC(O)C(CC1=O)C2(C)CCCC2(C)C
829 0.096774194 PWQNLFCXVDTJKD-QMVSFRDZSA-N CC1CCC2C(C1)C=CC(C)C2CCC(=O)O
830 0.096774194 BAIZNVNREZOVOH-UHFFFAOYSA-N CC1CC(CC(=O)O1)C1C(C)=CCCC1(C)C
831 0.096774194 SBZVOPUBVZUPDD-UHFFFAOYSA-N O=CCC(C1=CCCC(C1)(C)C)CCC(=O)C
832 0.096774194 ONIZTRJZTIXSPV-UHFFFAOYSA-N CC1CC(CC(=O)O1)C1=C(C)CCCC1(C)C
833 0.096774194 SBZTYBMAVRWITA-UHFFFAOYSA-N O=CC(C(CCC=C(C)C)C)CC=C(C=O)C
834 0.096774194 DTBQZKSNLYLNEY-UHFFFAOYSA-N CC1=C(C=CC2(C)OCCO2)C(C)(C)CCC1
835 0.095238095 CICDTYOTDFDWSJ-UHFFFAOYSA-N CCCCCC=CCC=C=CCC(=O)OCC
836 0.090909091 MMCROLLUXJQZAJ-MQJNEWDBSA-N CCCCCC=CCC(/C=C/C=CCC=O)O
837 0.090909091 HYRFARSFCDTRKU-UGXRBUBJSA-N C\C1=C/C(=O)CCC\C=C/C=C/CCCC1
838 0.088888889 QOGBNFZDBXTLSJ-UHXUCMFUSA-N CC1C(=O)CC2C(C)(C)C3CC12CCC3=C
839 0.088888889 GIGKXOAUYMWORB-OSQNNJELSA-N CC1CCC2CC3=C(C)C(=O)CC13C2(C)C
840 0.088888889 NLBIJGCDYLISQQ-KJEVXHAQSA-N CC(=C1C[C@H]2[C@@](C)(C[C@@H]3C[C@]23C)CC1=O)C
841 0.088888889 DCQFUTANYUEHLR-QAFSZGABSA-N CC1=C/CCC(=C/C2C(CC1)C2(C)CO)CO
842 0.088888889 WCZCSOXIWRFHNZ-UPQREJAMSA-N C1CCC(=O)C=C[C@@H]2C(C)(C)[C@@H]2CCC=1C
843 0.088888889 LVUPOAWDACSHHD-DGFSRKRXSA-N C1C=C2C(=O)CC[C@@H](C(O)(C)C)[C@@]2(C)[C@H](C)C1
844 0.088888889 GIHNTRQPEMKFKO-UHFFFAOYSA-N CC1=CCC(C)(C)C=CC(=O)C(=CCC1)C
845 0.088888889 RRCHUAUWSLVPRW-PUPMMZHASA-N [C@@]123[C@@H](C)CC(=O)[C@]1(C)C(C)=C[C@@]2(C)CCC3
846 0.088888889 JKWAVUHQXGRTII-PGMDPKCZSA-N CC(C)C1CCC2(C)C3C(O)C(C(O)C13)C2=C
847 0.088888889 BHIIQQQNXXZNNU-UHFFFAOYSA-N CC(=C)C1=C2CCC(C(C2(CC1O)C)C)(C)O
848 0.088888889 SNFDDTQMSZMILA-UHFFFAOYSA-N CC1=CCC(C)(C)C=CC(C(=CC=C1)C)O
849 0.088888889 WRSMTJOLBOXBOD-ZEQHWRKHSA-N CC1CCC23C1CCC2(C)C(=O)C(=C3C)C
850 0.088888889 RFMRPDNVGQZVJI-NNKNWFAJSA-N C[C@@H]1CCC[C@]23C[C@@H]4[C@H](C(=O)[C@@]12C)[C@]4(C)C3
851 0.088888889 QGZLQHVSALKXDZ-UHXUCMFUSA-N CC1C(=O)CC2C(C)(C)C3CC12CC=C3C
852 0.088888889 DPAOXBQWOJBTNB-UHFFFAOYSA-N OC1CCC(=C)C2CC(CCC1=C)C(O2)(C)C
853 0.088888889 OPKGUAXPQSHTRM-UHFFFAOYSA-N OCC(=C1CC=C(C)CCC=C(CC1O)C)C
854 0.088888889 QGLAKZJZPXRQJR-QRSKCAGOSA-N CC1C=CCCC(=C)C2CC(C)(C)C2C1=O
855 0.088888889 MYBIRIVWDFZVCL-TZQJONAQSA-N CC1C(=O)CC2C(C)(C)C3CCC12CC3=C
856 0.088888889 VFQUTODDWOXXJK-VOFKWTQNSA-N CC(=C1CCC(=C/CC=C(/C)CC1=O)C)C
857 0.088888889 WOYPMLLJPMHZHB-XLWJZTARSA-N CC1CCC2OC23CC=CC(C(=C)C)C13C
858 0.088888889 YHSVQXCYEKUOFR-LSCFGXPWSA-N CC1CCC2C1C3C=C(C)C3CC(O)C2=C
859 0.088888889 GRQKZQUMERXVOL-NZBPQXDJSA-N CC1CCCC2(C)C=C(C=O)C3CCC12C3
860 0.088888889 QJDMTYBHCOWYOF-OAHLLOKOSA-N Cc1cc(O)cc(c1)C2(C)CCCC2(C)C
861 0.088888889 PBBFBIMYYMRLNN-ZDUSSCGKSA-N COc1cc2CCCC(C(C)C)c2cc1C
862 0.088888889 KXSUIPOSVGSLQP-XBJLJFKASA-N CC1=C/CCC(=C)C2CC(C)(C)C2CC1=O
863 0.088888889 BLCUVJCHWZPQCX-CGXWQUESSA-N CC1=C/CCC(=C/C2C(CC1)C2(C)C)C=O
864 0.088888889 WVEXHRCDUHFKQJ-UXXRCYHCSA-N CC(C)C1CC(O)C(=C)C2C(O)CC(=CC12)C
865 0.088888889 DEFUSPNGFCCTEU-UHFFFAOYSA-N OC(C1CCCCC1)C1CCCCC1
866 0.088888889 CWFBBPPWZDNNFQ-RPCGMBGBSA-N CC1(C)CC2C(O)C(CO)C3=CCC3(C)C2C1
867 0.088888889 ALERBLCFPFNITD-RZFFKMDDSA-N CC(C)C1CCC(=C)C2C(O)CC(C)(O)C2=C1
868 0.088888889 CTFSUCDHRVDRKG-BGNCJLHMSA-N CC(C)C1CCC2(C)C3C1C2C(=O)C=C3C
869 0.088888889 RJCCYTWCDOEWGM-OBGXAZDVSA-N CC1CCC(=O)C(=C)CCC(C=C1)C(C)(C)O
870 0.088888889 STWOXFRHRGEHEV-YJDDGFGUSA-N CC1=C/CCC(=C)C=CC(C)(C)CCC1=O
871 0.088888889 NUWMTBMCSQWPDG-SDDRHHMPSA-N CC1CCC(CC2=C1C(=O)CC2C)C(=C)C
872 0.088888889 BBZWSYDKASNBSO-UHFFFAOYSA-N CC(C)=C1CC2C3(C)CCCC2(C)C3C1=O
873 0.088888889 IMAPJGYQXHREBA-AEGPPILISA-N CC(=C)C1CCC2(CO)C(O)CCC(=C2C1)C
874 0.088888889 GDBDPEOKHHMPFY-KHMAMNHCSA-N CC(=C)C1CCC2(C)C(CO)C1C(CO)C2=C
875 0.088888889 FUIPJCVSKAWFTI-LDZXTUBUSA-N CC1CCC2=C(C)C(=O)CC3C(C12)C3(C)C
876 0.088888889 PURSYKHVGUXFOW-UHFFFAOYSA-N CC1(C)C2CCC3(C)C4CC(O)C(=C)C34C12
877 0.088888889 BVZZQXFBJGQDRK-BYCMXARLSA-N CC1CC(=O)C=C(C)C2CC(=C(C)C)CC12
878 0.088888889 BLCUVJCHWZPQCX-SNYKMLLCSA-N CC1=CCCC(=CC2C(CC1)C2(C)C)C=O
879 0.088888889 DKYWLVQIIIGFIB-UHFFFAOYSA-N CC1=C(O)C=C2C(=C1)C(C)(C)CCC2(C)C
880 0.088888889 FUIPJCVSKAWFTI-KLPZLMTLSA-N CC1CCC2=C(C)C(=O)CC3C(C12)C3(C)C
881 0.088888889 DFMMGRNYUNRZMT-ZQDZILKHSA-N CC(=C)C1CCC2(C)CC(O)C(=CCC12)CO
882 0.088888889 YFIXPNVIFRNVFU-UHFFFAOYSA-N CC1C(=O)C2CC(C)(C)CC2C2(C)CCC12O
883 0.088888889 KXSUIPOSVGSLQP-PGJRDNSLSA-N CC1=C/CCC(=C)C2CC(C)(C)C2CC1=O
884 0.088888889 KKQDNHZABGRCAS-OZTPJHRESA-N CC1=CC2C3C(=O)C1C3(C)CCCC2(C)C
885 0.088888889 RJCCYTWCDOEWGM-UCYCBVHCSA-N CC1CCC(=O)C(=C)CCC(C=C1)C(C)(C)O
886 0.088888889 LFGFKWGAGHTKPW-KFWWJZLASA-N CC(=C)C1CCC(=C)C(O)CCC(=C)C(O)C1
887 0.088888889 BHLLKLUQUGBURV-AETLKFDBSA-N CC1(C)CC2CC3(C)C(O)CC3C(=C2C1)CO
888 0.088888889 OTZFXUASISFDME-UHFFFAOYSA-N CC(C)(O)CC1C2CCC(C2)C1(C)C
889 0.088888889 YXYMGKMWKSMRAB-ZYHUDNBSSA-N CC(C)C1CCC(C)c2ccc(C)c(O)c12
890 0.088888889 SRSPZMSNYAVIMD-HIFRSBDPSA-N Cc1ccc(cc1)C2(C)CC(O)CC2(C)C
891 0.088888889 BGDCOEHXBFJKSF-UHFFFAOYSA-N CC1CCC2C(C)(C)C3CC12C(=O)C=C3C
892 0.088888889 DPHOTZPVPJCRFA-UHFFFAOYSA-N O=C1CC23C(C1C)C(C(C3(C)C)CCC2C)O
893 0.088888889 LGSKOQUJWNADCQ-UHFFFAOYSA-N CC1(C)C2CCC3(C2)C1=CC(=O)CC3(C)C
894 0.088888889 HQFZCJFCRWQONH-UHFFFAOYSA-N CC(C)C(CC=C)OC(C)C1=CC=CC=C1
895 0.088888889 CTFSUCDHRVDRKG-YADOHIMWSA-N CC(C)C1CCC2(C)C3C1C2C(=O)C=C3C
896 0.088888889 PEDRFNLMEGPQLB-SAXRGWBVSA-N CC1COC=C2C1C3C(CC=C2C)C3(C)C
897 0.088888889 YQDSQEYHQCAHLF-UXXRCYHCSA-N CC(=C)C1CCC23COC(C)(CCC2O)C3C1
898 0.088888889 DLEXINLCPPEMMI-UHFFFAOYSA-N CCCCCCS(=O)CCCCCC
899 0.088888889 VAFFRCIXNYFSSR-UHFFFAOYSA-N CC(C)(C)C(=O)C=CC=C(C#C)C(C)(C)C
900 0.088888889 DTKVUCPWKSABCL-QVHKTLOISA-N CC(C)C1CCC(C)C2(O)CC=C(C)C(=O)C12
901 0.088888889 YBUWTSQJYXFOQI-UHFFFAOYSA-N OCC(C1CC=C(C)CCC=C(CC1)C)C=O
902 0.088888889 DLEXINLCPPEMMI-UHFFFAOYSA-N CCCCCCS(=O)CCCCCC
903 0.088888889 AXUADEXBLHHYAJ-UHFFFAOYSA-N O=CC(=C)C1CC=C(C)CCC=C(CC1)C
904 0.088888889 KXSUIPOSVGSLQP-CUOXCHRPSA-N CC1=CCCC(=C)C2CC(C)(C)C2CC1=O
905 0.088888889 PDROKIQEFJBKSQ-MYBUGEPTSA-N CC1C(O)CC2(C)C(=C(CC(O)C12C)C=C)C
906 0.088888889 DAOLNGOJJZRASM-MPXAEWJHSA-N CC1CC(=O)C2C(C)(C)C3CC12CCC3=C
907 0.088888889 DWZCZPQTQAUOPC-UHFFFAOYSA-N C=C1CCC2OC2(CCC2=C1CC2(C)C)C
908 0.088888889 BBZWSYDKASNBSO-YUIHPSJSSA-N CC(=C1CC2C3(C)CCCC2(C)C3C1=O)C
909 0.088888889 CJWIRAUUWUXYQH-RTXFEEFZSA-N CC1CCC(C(=C)C)C(=O)C2=C(C)CCC12
910 0.088888889 LRHYWZRUDOVGNH-NBRWMIFNSA-N CC1CC=C(C)C23CCC(C)(OC12C)C(O)C3
911 0.088888889 MVJIZRNWTOFQSJ-APIJFGDWSA-N CC(=C)C1CCC2(CO)C(O)CCC(=C)C2C1
912 0.088888889 TXDSKVWAKAINAM-UHFFFAOYSA-N CCOC(CCC1=CC(C)=CC(C)=C1)OCC
913 0.088888889 PWTLWGICDMCRKE-NZNQWUEYSA-N CC(C)C1=CC(O)C2(C)CCCC(C)C23OC13
914 0.088888889 CTVHYJVDOJJYOA-HCKVZZMMSA-N CC1CCC2CC3=C(CCC13C2(C)C)C=O
915 0.088888889 WQOYFPJIOSPRJD-KBUPBQIOSA-N CC12CCC(=C)C(C1)C3(CCCC23C)C=O
916 0.088888889 YXZJYDYPBCUCJX-WCQGTBRESA-N CC1CCC(CC2=C(C)C(=O)CC12)C(C)(C)O
917 0.088888889 LEEGKLLLSOAIHN-VHBHCPIMSA-N CC(=C)C1CCC(=C/CC(O)C(=C)C(O)C1)C
918 0.088888889 PFHZGGSYULDNGG-UHFFFAOYSA-N CC1=CCC2=C(CC(=CCC1)C)OCC2C
919 0.088888889 ZNEXISBKZUKEQK-ZCESUXFPSA-N CC1=C/C2OC2C(=C)C3CC(C)(C)C3CC1
920 0.088888889 ABLPGPHZENVRRH-UKRRQHHQSA-N CC(=C1CC(C(=C)C)C(C)(CC1=O)C=C)C
921 0.088888889 LLFHHKKITHTHNY-UHFFFAOYSA-N CC(=C)CCCC=C(C)CC(C)(C)O
922 0.088888889 XOYOTPRKWCZQCR-VQJWOFKYSA-N CC(=C)C1CC(O)C2(C)CCC(O)C(=C)CC12
923 0.088888889 PLERVCQIUZNKMR-HWEOPIBVSA-N CC1=C/CCC(=CC2C(CC1)C2(C)C=O)C
924 0.088888889 DLEXINLCPPEMMI-UHFFFAOYSA-N CCCCCCS(=O)CCCCCC
925 0.088888889 KTPOZFYJWLGJGH-SFDCQRBFSA-N CC1=CC(=O)C2C3C1C2(C)CCCC3(C)C
926 0.088888889 TUKWTGREWHTSQL-UHFFFAOYSA-N CCCCCCCCOC(C)(C)C#C
927 0.088888889 PUCSFWCCOXOPIY-UHFFFAOYSA-N CCCCCC=CCC=CCC(C)O
928 0.088888889 BLCUVJCHWZPQCX-IOGNAORRSA-N CC1=C/CCC(=C/C2C(CC1)C2(C)C)C=O
929 0.088888889 GIHNTRQPEMKFKO-WHILTJODSA-N CC1=C/CC(C)(C)C=CC(=O)C(=C/CC1)C
930 0.088888889 QGLAKZJZPXRQJR-ICEHCVKZSA-N CC1C=C/CCC(=C)C2CC(C)(C)C2C1=O
931 0.088888889 VFQUTODDWOXXJK-QXFGSWAMSA-N CC(=C1CCC(=C/CC=C(C)/CC1=O)C)C
932 0.088888889 BLCUVJCHWZPQCX-DEYGBIPTSA-N CC1=C/CCC(=C/C2C(CC1)C2(C)C)C=O
933 0.088888889 PDROKIQEFJBKSQ-DVLUHMITSA-N CC1C(O)CC2(C)C(=C(CC(O)C12C)C=C)C
934 0.088888889 OPBOVQHPUDJQAK-CYHVGBIXSA-N CC1(C)CC2C1CCC34CCC2(O)CCC3O4
935 0.088888889 NRPHFDRHUSJRGP-UHFFFAOYSA-N CC(=C)C1CCC2(C(C1)(O)C(=C)C(CC2)O)C
936 0.088888889 CAXRJHPSMGXPSX-UHFFFAOYSA-N CC=CC1=CC=C(CCOCC(C)C)C=C1
937 0.088888889 UZMFXMXAJOLJQU-MKVVYLENSA-N C\C1=C\CC(=O)\C(C)=C/CC(C)(C)\C=C/C1
938 0.088888889 HMYKTCAHZPOVHL-UHFFFAOYSA-N C=C1C(O)CCC2(C1CC(O)(CC2)C(=C)C)C
939 0.088888889 CAULGCQHVOVVRN-UPAULDTKSA-N CC(=C1CC=C(/C)CCC=C(C)/CC1=O)C
940 0.088888889 RYBZKMLXWMSTTA-BRNABIDRSA-N CC1=C/C2C(CCC(=CCC1)C=O)C2(C)C
941 0.088888889 RGESNQJVOSGLKA-FCHSOHFDSA-N CC1CCC2=C1C(=O)C(C)(C)CC3CC23C
942 0.088888889 XDRUZCYNRKTXKS-UHFFFAOYSA-N OC1CC(C23C1=C(C)C(C)(C)C(C3)(CC2)O)C
943 0.088888889 MMJLGRDTAHXVGD-ZCRGAIPPSA-N CC1=CCC2C3(C)CCC4C3C12OC4(C)C
944 0.088888889 YFBDNDYPTKETGA-JLNYLFASSA-N CC(C)C1CCC(C)C2(O)CCC(=C)C2C1=O
945 0.088888889 QGZLQHVSALKXDZ-MPXAEWJHSA-N CC1C(=O)CC2C(C)(C)C3CC12CC=C3C
946 0.088888889 BGDCOEHXBFJKSF-OXJKWZBOSA-N CC1CCC2C(C)(C)C3CC12C(=O)C=C3C
947 0.088888889 UGTNMBUGYLPZBY-NJVJYBDUSA-N CC(C)C1CCC23COC1C2C(=C)CCC3O
948 0.088888889 PKIUWEXYXBTAQU-UHFFFAOYSA-N OC1CC(C23C1=C(C)C(C)(C)C(C2)CC3O)C
949 0.088888889 OEBQIJYZRYBJPY-SONOJGRGSA-N CC1(C)C2CC13C(CC(O)C3=C)C4(C)CC24
950 0.088888889 PDROKIQEFJBKSQ-UHFFFAOYSA-N CC1C(O)CC2(C)C(C)=C(CC(O)C12C)C=C
951 0.088888889 JPZNEEPYOBIOSV-UHFFFAOYSA-N CCC(O)CNCCC1NCC(O)C1O
952 0.088888889 RZXDLERTBFMFMU-APIJFGDWSA-N CC(=C)C1CCC2(CO)C(O)CC=C(C)C2C1
953 0.088888889 GIGKXOAUYMWORB-CCUNJIBTSA-N CC1CCC2CC3=C(C)C(=O)CC13C2(C)C
954 0.088888889 FRYUFVBGUAOIDZ-UHFFFAOYSA-N CC1=CC2=C(C(O)=C1)C(C)(C)CCC2(C)C
955 0.088888889 ZVSZHMFUICOVPY-OZYJHPDRSA-N CC(=C)C1CC=C(/C)CCC=C(/C)CC1=O
956 0.088888889 CAULGCQHVOVVRN-SVGXSMIJSA-N CC(=C1CC=C(C)/CCC=C(C)/CC1=O)C
957 0.088888889 GSLXPYMFRFKNCG-MHEUCROKSA-N CC12CCCC1(C)C3(C)CCC(=C)C2C3=O
958 0.088888889 SCSRZWQRMMSMSR-YZDFOLFKSA-N CC1(C)C2CCC(=C)C3CC(O)C(C)(O)C3C12
959 0.088888889 CAULGCQHVOVVRN-SWZPTJTJSA-N C/C/1=C\CC(=C(C)C)C(=O)C/C(=C/CC1)/C
960 0.088888889 BLCUVJCHWZPQCX-UMDNKZHUSA-N CC1=C/CCC(=C/C2C(CC1)C2(C)C)C=O
961 0.088888889 YHSVQXCYEKUOFR-ZEISGHQPSA-N CC1CCC2C1C3C=C(C)C3CC(O)C2=C
962 0.088888889 HWBVMESCZGIWFV-MJDBTJCESA-N CC1CC2OC3CC(=CC(C13)C2=C(C)C)C
963 0.088888889 NOWZBRLFRHWZOY-UHFFFAOYSA-N CC1=CCC(=C(C)C)C(=O)C=C(CCC1)C
964 0.088888889 GGVZJDBDOZDSMR-HFBDOXOYSA-N CC1CCC2=C(C1=O)C(C)(C)CC3CC23C
965 0.088888889 KMVWYDLFNMHHAB-UHFFFAOYSA-N CC1=C2C(=C(O)C=C1)C(C)(C)CCC2(C)C
966 0.088888889 OCPMBSGYTVUCJD-IAQYHMDHSA-N CC(C)(O)C1CCC2(C)CCC=C2CC(=O)C1
967 0.088888889 GIGKXOAUYMWORB-UHFFFAOYSA-N CC1CCC2CC3=C(C(=O)CC13C2(C)C)C
968 0.088888889 IFGIYUWAJSQJBT-UHFFFAOYSA-N OC1CC(C)C2(C(=C1)C)CCC(C2)(O)C(=C)C
969 0.088888889 RDBDDPQEJFQZDZ-IKVITTDRSA-N CC1(C)CC2C(O)C3(C)CCC3C(=C2C1)CO
970 0.088888889 AXUADEXBLHHYAJ-KGSGWQTPSA-N C/C/1=C\CC/C(=C/C[C@@H](CC1)C(=C)C=O)/C
971 0.088888889 AOLHQRLQINUETQ-JLNYLFASSA-N CC(C)C1CCC(C)C2(O)CC=C(C)C2C1=O
972 0.088888889 HYXDONSRMNQHNX-UHFFFAOYSA-N CC(CC(C)(C)OO)C1=C(C)C=C(C)C=C1C
973 0.088888889 QMEZKUJMSSOSEF-IMBBRHANSA-N CC(=C)C1CCC(=C)C(=O)CCC(=CC1)C
974 0.088888889 MGSOIRWVRUQEDG-KCQAQPDRSA-N CC1=CCC2C(=C)CCC3CC12OC3(C)C
975 0.088888889 ZVSZHMFUICOVPY-UHFFFAOYSA-N CC1=CCC(C(=C)C)C(=O)CC(=CCC1)C
976 0.088888889 IWGZPPJFOPNORI-COPIHEOBSA-N CC1C(=O)CCC23CC4C(CC12C)C4(C)C3
977 0.088888889 PDNBUSGGLLBEEY-UHFFFAOYSA-N CCCCC(=O)C1=CC=CC=C1CCCC
978 0.088888889 WZJFRMFZJLTHMF-UHFFFAOYSA-N CCCCCCCC(=O)C1=CC=CC(C)=C1
979 0.088888889 MTQZBDYMPXXMJC-UHFFFAOYSA-N CC(C)(C)C1=CC=C(OCCCC=C)C=C1
980 0.088888889 MCVHJBZAKDUCIB-UHFFFAOYSA-N OCC1=CCC(CCC(=CCC1)C)C(=C)CO
981 0.088888889 HSAQSIJOYMCQRR-UHFFFAOYSA-N OCC1=CCCC(=CCC(CC1)C(=C)CO)C
982 0.088888889 SSHQAEZANIGEGC-UHFFFAOYSA-N OC1C(O)C2=C(C)C(C3CC2(C1C)CC3)(C)C
983 0.088888889 LVXLRJKEMKILLI-UHFFFAOYSA-N OCC(=C)C1CC=C(C)CCC2C(CC1)(C)O2
984 0.088888889 IKPXUVWLBREGKR-UHFFFAOYSA-N OCC(=C)C1CCC(=CCCC2(C(C1)O2)C)C
985 0.088888889 CAULGCQHVOVVRN-UHFFFAOYSA-N CC1=CCC(=C(C)C)C(=O)CC(=CCC1)C
986 0.088888889 AVCNONIQUFBBRT-UHFFFAOYSA-N COC(OC)C(C)C1=CC=C(CC(C)C)C=C1
987 0.088888889 GIHNTRQPEMKFKO-SKTNYSRSSA-N C/C/1=C\CC(/C=C/C(=O)/C(=C/CC1)/C)(C)C
988 0.088888889 TUQIRLRILHJROY-UHFFFAOYSA-N CC(C)C(=O)C(C)(C)C(C)C1=CC=CC=C1
989 0.088888889 XIFAVQSHCVYHCV-UHFFFAOYSA-N CC(=C)C1CCC(C2C(=C(C)C(C2)O)C1O)C
990 0.088888889 LFGFKWGAGHTKPW-ZNMIVQPWSA-N CC(=C)[C@H]1CCC(=C)[C@H](O)CCC(=C)[C@@H](O)C1
991 0.088888889 VMULNJDQXGXKHK-UHFFFAOYSA-N CC(C)C(CC(=O)C(C)C)C1=CC=CC=C1
992 0.088888889 NFJQWTOAVBZCBF-UHFFFAOYSA-N CC1CC2(O)OC3(C1CCC3C)CC2=C(C)C
993 0.088888889 RIHFOXRVYXEQLJ-UHFFFAOYSA-N C=C1C(O)CC(=CC2C1CCC2(C)O)C(C)C
994 0.088888889 HMCYJRZGUDGDEB-UHFFFAOYSA-N C=C1CC(O)C(=CC2C1CCC2(C)O)C(C)C
995 0.088888889 PUYSDEXYCUCVMA-UHFFFAOYSA-N C=C1CCC(=C(C2C1CCC2(C)O)O)C(C)C
996 0.088888889 MIWGADPSTPGPAH-UHFFFAOYSA-N CC(C1=CC2C(C(=C)CC1)C(CC2(C)O)O)C
997 0.088888889 XQTHTCCUYWCSEL-UHFFFAOYSA-N CC1C(CCC2=CC=CC=C12)OC(C)(C)C
998 0.088888889 TZFOUKLABYPKLC-UHFFFAOYSA-N OCC(C1=CC2C(C(=C)CC1)CCC2(C)O)C
999 0.088888889 NHPDMJIPAMOTCH-KCQAQPDRSA-N CC1(C)OC2(C)CCC1C2C3=CCCC3=C
1000 0.088888889 XFLQEVSXDNESKQ-UHFFFAOYSA-N OCC(=C1CC=C(C)CCCC(CC1=O)C)C
1001 0.088888889 QDOQZVPLNFNMPI-APIJFGDWSA-N CC12CCC(=C)C(C1)C3(C)CC(=O)CC23C
1002 0.088888889 OBKPLJKFWGCMTP-UHFFFAOYSA-N CCOC(CC1=CC=C(C=C1)C(C)C)OCC
1003 0.088888889 QLPFFALFRHDBQD-ZOWXZIJZSA-N CC1=CCC2C(CCC2(C)CC1=O)C(C)(C)O
1004 0.088888889 GAOHOOLJLVILPO-UHFFFAOYSA-N CC(C1=CC2C(C)(O)CCC2(C(=C)CC1)O)C
1005 0.088888889 YAJASROTLZOVHQ-UHFFFAOYSA-N C=C1CCC(=CC2(C1CCC2(C)O)O)C(C)C
1006 0.088888889 XSCIZFUSYIOBBJ-UHFFFAOYSA-N CC1=CC(O)=C(C)C=C1C1(C)CCCCC1
1007 0.088888889 HSOGQHYWHXSDLA-UHFFFAOYSA-N CCCCCCCC(=O)C1=CC=C(C)C=C1
1008 0.088888889 GXILFILMRJBMSD-UHFFFAOYSA-N CCCCCC12CCC(O)(CC1)CC2
1009 0.088888889 QJDMTYBHCOWYOF-UHFFFAOYSA-N CC1=CC(=CC(O)=C1)C1(C)CCCC1(C)C
1010 0.088888889 FUIPJCVSKAWFTI-UHFFFAOYSA-N CC1CCC2=C(C)C(=O)CC3C(C12)C3(C)C
1011 0.088888889 KTPOZFYJWLGJGH-COMQUAJESA-N CC1=CC(=O)C2C3C1C2(C)CCCC3(C)C
1012 0.088888889 AGMMBYHQACMYQH-UHFFFAOYSA-N OCC(=C1CCC(C)CCC=C(CC1=O)C)C
1013 0.088888889 LQMZTPRVMWZTKY-UHFFFAOYSA-N OC1CC(C)C2(C(=C1)C(O)CC(C2)C(=C)C)C
1014 0.088888889 LFGFKWGAGHTKPW-KKUMJFAQSA-N CC(=C)[C@H]1CCC(=C)[C@@H](O)CCC(=C)[C@@H](O)C1
1015 0.088888889 WQOYFPJIOSPRJD-BYNSBNAKSA-N CC12CCC(=C)C(C1)C3(CCCC23C)C=O
1016 0.088888889 ANUINZAUYVLEJU-UHFFFAOYSA-N CC(C)(C)C1CCC(O)(CC=C)CC1
1017 0.088888889 ORWURSUFHQIHMR-MPXAEWJHSA-N CC1CC(=O)C2C(C)(C)C3CC12CC=C3C
1018 0.088888889 WCZCSOXIWRFHNZ-LIECPQAESA-N CC1=CCCC(=O)C=C/C2C(CC1)C2(C)C
1019 0.088888889 NUWMTBMCSQWPDG-UHFFFAOYSA-N CC1CC(=O)C2=C1CC(CCC2C)C(C)=C
1020 0.088888889 BVZZQXFBJGQDRK-UHFFFAOYSA-N CC1CC(=O)C=C(C)C2CC(CC12)=C(C)C
1021 0.088888889 PSZGKONFTFBVMS-UHFFFAOYSA-N CCCCCCC#COCCC(C)C
1022 0.088888889 MXSKJYLPNPYQHH-UHFFFAOYSA-N CC1=CC(=C(O)C(C)=C1)C1(C)CCCCC1
1023 0.088888889 LGSKOQUJWNADCQ-UHFFFAOYSA-N CC1(C)C2CCC3(C2)C1=CC(=O)CC3(C)C
1024 0.088888889 JFZZTCKYMWJCGK-UHFFFAOYSA-N CC1=CC2OC3(CO)CCCC3(C)C2(C)CC1
1025 0.088888889 GIHNTRQPEMKFKO-RTTFEGKLSA-N C\C1=C\CC(C)(C)\C=C\C(=O)\C(C)=C/CC1
1026 0.088888889 RJCCYTWCDOEWGM-DGCLKSJQSA-N C[C@H]1CCC(=O)C(=C)CC[C@@H](C=C1)C(C)(C)O
1027 0.088888889 KKQDNHZABGRCAS-UHFFFAOYSA-N CC1=CC2C3C(=O)C1C3(C)CCCC2(C)C
1028 0.088888889 CTFSUCDHRVDRKG-UHFFFAOYSA-N CC(C)C1CCC2(C)C3C1C2C(=O)C=C3C
1029 0.088888889 KGYWQBMDZPKCOZ-UHFFFAOYSA-N CC(=C)C1CCC2(C3(C1OC(C3C)CC2)O)C
1030 0.088888889 UIPSRLUFBGZGLY-UHFFFAOYSA-N CC(C1CCC(C2C(=C(C)C(=O)C2)C1O)C)C
1031 0.088888889 WKQDOLLDALJZNY-UHFFFAOYSA-N OC1=C(C2C(C=C1C(C)(C)C)(O2)C)C(C)(C)C
1032 0.088888889 BGDCOEHXBFJKSF-UHFFFAOYSA-N CC1CCC2C(C)(C)C3CC12C(=O)C=C3C
1033 0.088888889 LQERXRGQUOMUGB-BYDSVVRCSA-N CC1(C)CC2CC3(C)CC(O)C3C(=C2C1)CO
1034 0.088888889 WLWITZSUFYVNQQ-UHFFFAOYSA-N OCC(C1CC=C(C)CCC=C(CC1=O)C)C
1035 0.088888889 CAULGCQHVOVVRN-CZAVNJROSA-N CC(=C1CC=C(C)/CCC=C(/C)CC1=O)C
1036 0.088888889 LDSBUIQUJBCVDB-ZAQNNHEOSA-N C[C@@H]1CCC[C@@]23O[C@@H]2[C@H](O)[C@@H](C[C@@]13C)C(=C)C
1037 0.088888889 ZBGABXFKVXZYAE-UHFFFAOYSA-N CCOC(OCC)C(C)(C)CC1=CC=CC=C1
1038 0.088888889 QOZPAXVJSYXCFR-UHFFFAOYSA-N CC1=CC2(C(C(=C1)C(C)(C)C)(O2)O)C(C)(C)C
1039 0.088888889 HMYKTCAHZPOVHL-BYNSBNAKSA-N CC(=C)[C@@]1(O)CC[C@@]2(C)CC[C@H](O)C(=C)[C@@H]2C1
1040 0.088888889 JFZZTCKYMWJCGK-XQLPTFJDSA-N CC1=CC2OC3(CO)CCCC3(C)C2(C)CC1
1041 0.088888889 MGSOIRWVRUQEDG-NFAWXSAZSA-N CC1=CCC2C(=C)CCC3CC12OC3(C)C
1042 0.088888889 CXQQBRROPGFIBH-UHFFFAOYSA-N CCC1CCCCC1(O)c1ccccc1C
1043 0.088888889 UDOVUYSGHLSSPN-UHFFFAOYSA-N CCc1ccccc1C1(O)CCCCC1C
1044 0.088888889 KTPOZFYJWLGJGH-UHFFFAOYSA-N CC1=CC(=O)C2C3C1C2(C)CCCC3(C)C
1045 0.088888889 LFGFKWGAGHTKPW-RBSFLKMASA-N CC(=C)C1CCC(=C)C(O)CCC(=C)C(O)C1
1046 0.088888889 ABLPGPHZENVRRH-UHFFFAOYSA-N CC(=C)C1CC(=C(C)C)C(=O)CC1(C)C=C
1047 0.088888889 PURSYKHVGUXFOW-LOVAHEPDSA-N CC1(C)C2CCC3(C)C4CC(O)C(=C)C34C12
1048 0.088888889 RIHFOXRVYXEQLJ-XGUBFFRZSA-N CC(C)C1=C[C@@H]2[C@@H](CC[C@]2(C)O)C(=C)[C@@H](O)C1
1049 0.088888889 QSRCGSPBNKLPHO-UHFFFAOYSA-N OC1C=C2CCC(CC2(C(C1)(C)O)C)C(=C)C
1050 0.088888889 FJZMKRRYLJZUHD-UHFFFAOYSA-N OC1CC(C)C2(C(=C1)CCC(C2)(O)C(=C)C)C
1051 0.088888889 CTFSUCDHRVDRKG-HWKXDMQWSA-N CC(C)C1CCC2(C)C3C1C2C(=O)C=C3C
1052 0.088888889 ABQNQUHKTIJFHJ-UHFFFAOYSA-N CCCCCCC#COCC(CC)C
1053 0.088888889 PVNLFRVTEBZHJZ-UHFFFAOYSA-N OCC1=CC2C3(C1(O)CCC3C)CC(C2)(C)C
1054 0.088888889 NJLBPLJJFFZITN-UHFFFAOYSA-N C=C1CCC2OC2(CCC2C1=CC2(C)C)C
1055 0.088888889 GERLYMAPGRQVPQ-UHFFFAOYSA-N C=C1C=CC2OC2(CCC2C1CC2(C)C)C
1056 0.088888889 UGTNMBUGYLPZBY-XPABHHOTSA-N CC(C)[C@@H]1CC[C@]23CO[C@H]1[C@@H]2C(=C)CC[C@H]3O
1057 0.088888889 CJWIRAUUWUXYQH-WCFLWFBJSA-N C[C@H]1CC[C@@H](C(=C)C)C(=O)C2=C(C)CC[C@H]12
1058 0.088888889 CKROUOLVUCKMJT-GARJFASQSA-N CC1CCC(CC2=C1C(=O)CC2C)C(C)(C)O
1059 0.086956522 OONKKRRSPIDEBA-CMPLNLGQSA-N CC1CCC(=O)C(=C(C)C)C2=C(C)CCC12
1060 0.086956522 WFMPYVXSQXPEFE-HJUCCZSFSA-N CCC(CC(/C=C(/C=CC=CC(=O)O)\C)C)C
1061 0.086956522 UTBFITAKBXMXCZ-JQWIXIFHSA-N CC(C)C1CCC(C)c2cc(O)c(C)cc12
1062 0.086956522 ZAOGHPYFYBQFLS-HNNXBMFYSA-N CC1(C)CCCC1(C)c2ccc(CO)cc2
1063 0.086956522 KSAKCJKFONTCPE-RUDMXATFSA-N OC/C(=C/C(CC1(C)C2CC3C1(C)C3C2)O)/C
1064 0.086956522 MZPGODIAQREELD-GGAZOKNXSA-N C[C@H]1C[C@H](O)C[C@@H]2C(=O)C[C@H](C[C@]12C)C(=C)C
1065 0.086956522 VQENMSMKAXJEAT-GUTXKFCHSA-N CC(C)[C@@H]1CC[C@@H]2C(=O)C=C(CO)CC[C@@]12C
1066 0.086956522 MHBHVBZBPFDCSL-NFAWXSAZSA-N CC1=COC=CC2(C)CCC(CC12)C(C)(C)O
1067 0.086956522 JXXXMEVBEVJPBI-UHFFFAOYSA-N OCC12CCC(CC2C(=C)C(CC1)O)C(=C)C
1068 0.086956522 UTBFITAKBXMXCZ-ZYHUDNBSSA-N CC(C)C1CCC(C)c2cc(O)c(C)cc12
1069 0.086956522 TZZOUTYFTVJIFX-UHFFFAOYSA-N CC1C2CC(CC1O)C2(C)CC(=O)C=C(C)C
1070 0.086956522 GOLVWBBRGXFBMA-NFAWXSAZSA-N CC(C)C1CCC2(C)C1C=C(CO)CCC2=O
1071 0.086956522 MZPGODIAQREELD-UHFFFAOYSA-N CC1CC(O)CC2C(=O)CC(CC12C)C(C)=C
1072 0.086956522 BNPKNKLQDUQNLJ-MUGBGTHKSA-N CC1C(O)CC2CC1(CC(=O)C=C(C)C)C2C
1073 0.086956522 CCFZXMFQTZNUCN-CMPLNLGQSA-N CC(C)C1CCC(C)c2cc(C)c(O)cc12
1074 0.086956522 NYQIVIOBBMQAMQ-UHFFFAOYSA-N OCC12CC(CCC2=CC(CC1C)O)C(=C)C
1075 0.086956522 IMHNCOIBUCQPRV-UHFFFAOYSA-N CCCCCCC1=CC=C(C=C1)C(CO)CO
1076 0.086956522 UTBFITAKBXMXCZ-PWSUYJOCSA-N CC(C)C1CCC(C)c2cc(O)c(C)cc12
1077 0.086956522 LAQJUXDBHJICND-UHFFFAOYSA-N CC(=C)C1CC(O)C2(C(C1)C(=C)C(CC2)O)C
1078 0.086956522 VGHRNFJTQACVIZ-UHFFFAOYSA-N CC(=C)C1CC2CC=C(C)CC2(C)C(=O)C1
1079 0.086956522 UTBFITAKBXMXCZ-CMPLNLGQSA-N CC(C)C1CCC(C)c2cc(O)c(C)cc12
1080 0.086956522 UTBFITAKBXMXCZ-UHFFFAOYSA-N CC(C)C1CCC(C)C2=CC(O)=C(C)C=C12
1081 0.086956522 TXDXRHGRYPYKHB-UHFFFAOYSA-N CC(O)CN(CCO)C(=O)NC(C)(C)C
1082 0.086956522 OONKKRRSPIDEBA-ZYHUDNBSSA-N CC1CCC(=O)C(=C(C)C)C2=C(C)CCC12
1083 0.086956522 XVCBCGVWVYCAMM-PMXAPFLYSA-N CC(C)[C@H]1CC[C@]2(C)[C@H]3CC[C@H](C=O)[C@H](O3)[C@H]12
1084 0.086956522 GOLVWBBRGXFBMA-KCQAQPDRSA-N CC(C)C1CCC2(C)C1C=C(CO)CCC2=O
1085 0.086956522 LCZZFSWOCAYWFY-NRBRZMSASA-N CC1CCC(C1CC=C(/CCO)C=O)C(=C)C
1086 0.086956522 LMUKBFXUVUGBAF-JVLSTEMRSA-N CC1CCCC2=CC(=O)C(CC12C)C(C)(C)O
1087 0.086956522 ASWZAXPFBDEXHZ-LJISPDSOSA-N CC(=CCC(O)C1(C)C2CC1(O)CCC2=C)C
1088 0.086956522 IBXKOKAKJWMSJX-UHFFFAOYSA-N CC1=C(O)C=CC(=C1C)C1(C)CCCCC1
1089 0.086956522 GEGSZVIRCMCSGY-UHFFFAOYSA-N OCC(=CCCC1(CO)C2CC3C1(C)C3C2)C
1090 0.086956522 MZPGODIAQREELD-VVSAWPALSA-N CC1CC(O)CC2C(=O)CC(CC12C)C(=C)C
1091 0.086956522 ITYLYMFTDVYTLR-UHFFFAOYSA-N OCC(=CCCC1(C)C2CC3C1(C)C3C2O)C
1092 0.086956522 RQVRYVYSBHEEQJ-UHFFFAOYSA-N OCC(=CCCC1(C)C2(O)CC3C1(C)C3C2)C
1093 0.086956522 OVRVTHVKQKPRTG-SEBNEYGDSA-N C[C@@H]1CC[C@H]2[C@@](C)(O)CO[C@@H]3C=C(C)CC[C@]123
1094 0.086956522 CHEHPPDCLPFSRJ-UHFFFAOYSA-N CC(=C)C1CCC2(C(C1)C1(CO1)C(CC2)O)C
1095 0.086956522 TZZOUTYFTVJIFX-OPYWOCCESA-N CC1C(O)CC2CC1C2(C)CC(=O)C=C(C)C
1096 0.086956522 YIVBFYZTSPNDJU-FUTJPDQTSA-N CC1CC(O)CC2CC(=O)C(=C(C)C)CC12C
1097 0.086956522 LKLLIGHNMYIFHJ-UHFFFAOYSA-N CCCCOC(CC)OCCC1=CC=CC=C1
1098 0.086956522 PICUVBLOBSCVBP-UHFFFAOYSA-N OC1CC(C)C2(C(=C1)C)CC(CC2O)C(=C)C
1099 0.086956522 SIMDYOBAKHHYEQ-CYHVGBIXSA-N CC1CCC(=O)C2(C)C(O)CC(CC12)C(=C)C
1100 0.086956522 XXXUKVXBKDQFQX-ZOWXZIJZSA-N CC(C)(O)C1CCC2(C)C(C1)C(=C)CCC2=O
1101 0.086956522 ZONMYGLVJPVZGF-UHFFFAOYSA-N OCC12CC=CC(=O)C2(C)CC(CC1)C(C)C
1102 0.086956522 BBPWHBFXPZVFJI-ZLDLUXBVSA-N CC1CCC=C2CCC(C(=O)C(=C)C)C12C
1103 0.086956522 VVXQZYBISSESNR-RRFJBIMHSA-N CC(C)C1=CC2=C(C)C(O)CCC2(C)CC1O
1104 0.086956522 VQENMSMKAXJEAT-UMVBOHGHSA-N CC(C)[C@H]1CC[C@@H]2C(=O)C=C(CO)CC[C@]12C
1105 0.086956522 YDCLMTRZZANLFL-UHFFFAOYSA-N CC(=C)C1CCC2(C1)C(C)CC(C1C2(C)O1)O
1106 0.086956522 SIMDYOBAKHHYEQ-BUONHZGMSA-N CC1CCC(=O)C2(C)C(O)CC(CC12)C(=C)C
1107 0.085106383 UPHUQFOVNBKQJH-UHFFFAOYSA-N OCC(=C(CCC1(C)C2CC3C1(C)C3C2)O)C
1108 0.085106383 LCUIFVUQXDMWOI-UHFFFAOYSA-N OCC(=CCCC1(C)C2CC3C1(CO)C3C2)C
1109 0.085106383 NCURUZQWQGIRTM-GUTXKFCHSA-N CC(=C)C1CC2C(=CCCC2(C)C(=O)C1)C
1110 0.085106383 RQNTUHIZYNFVBE-QMGNLALYSA-N CC1CCCC2C(O)C(=O)C(=C(C)C)CC12C
1111 0.085106383 MMYXNKRPSPAXBS-NGFQHRJXSA-N CC(=C)C(=O)CCC1(C)C2CCC1(C)C(O)C2
1112 0.085106383 CIEQLLZVZRDARL-UKTARXLSSA-N CC(C)C1CCC(C)C2(O)CC(=O)C(=CC12)C
1113 0.085106383 QYZFQZJJSMHXOK-UHFFFAOYSA-N OC1CCC(CC2CCCCC2)CC1
1114 0.085106383 CNJBZHNHLLMZJV-UHFFFAOYSA-N CCCCCCC(CO)OCC1=CC=CC=C1
1115 0.085106383 OUMYUFFEOLOBDT-UHFFFAOYSA-N CCCCCCC(O)COCC1=CC=CC=C1
1116 0.085106383 VBTLMTQHIPAVNS-BYNSBNAKSA-N CC(C)C1CCC2(C)C(O)CCC(=CC12)C=O
1117 0.085106383 PZLNYRYNERLJQH-UHFFFAOYSA-N CC(C)=CCCCCCOC1=CC=CC=C1
1118 0.085106383 AHLZXJMYBAUIEQ-UMVBOHGHSA-N CC(C)(O)C1CCC2(C)CCC(=CCC12)C=O
1119 0.085106383 WPMQNEQQAADIBR-GZBFAFLISA-N CC(C)(O)C1CCC2(C)CC=C(CCC12)C=O
1120 0.085106383 SHTFXRHDRQQSJW-UHFFFAOYSA-N CCCCCCCC(O)C=C=C(C)C
1121 0.085106383 VBTLMTQHIPAVNS-KBXIAJHMSA-N CC(C)C1CCC2(C)C(O)CCC(=CC12)C=O
1122 0.085106383 VBTLMTQHIPAVNS-KBUPBQIOSA-N CC(C)C1CCC2(C)C(O)CCC(=CC12)C=O
1123 0.085106383 VBTLMTQHIPAVNS-QPSCCSFWSA-N CC(C)C1CCC2(C)C(O)CCC(=CC12)C=O
1124 0.085106383 VDMHNWBQSSGYNR-HZSPNIEDSA-N CC(C)C1CC=C(C)C2CCC(=C)C(=O)C12
1125 0.085106383 SFVXYZSILFBAPH-RNKJKDHYSA-N CC1CCC(=O)C2=CCC3C(C3(C)C)C12C
1126 0.085106383 VDMHNWBQSSGYNR-MJBXVCDLSA-N CC(C)C1CC=C(C)C2CCC(=C)C(=O)C12
1127 0.085106383 BMHWAWBPZQGJIJ-UHFFFAOYSA-N CCC(C)C1=C(O)C(=CC=C1)C1CCCC1
1128 0.085106383 VAKYTNWCHIFFTG-UHFFFAOYSA-N CC(=C)C1CC(O)C(CO)(C=C)C(C1)C(C)=C
1129 0.085106383 DWHWSBKMAVYZBO-KJEVXHAQSA-N CC1(CO)CC2CC(=C3CCC3(C)C2C1)CO
1130 0.085106383 SIZHTHJIDBXZNM-DNVSUFBTSA-N CC1CCC2C(C1)C(C(=C)C)C(=O)C=C2C
1131 0.085106383 YMEBHFZQLASTNM-UHFFFAOYSA-N CC1(C)C2CC1C(CC1CCCC1=O)=CC2
1132 0.085106383 CSROQEWHHKSXKD-KYEXWDHISA-N CC1CC=CC2C(=O)CC(CC12C)C(=C)C
1133 0.085106383 LKBQARGGDFBGFF-XOBFJNJYSA-N CC1C(O)CCC2C(=O)CC(CC12C)C(=C)C
1134 0.085106383 KNBYZYBKGJISSB-KBUPBQIOSA-N CC(C)C1CCC2(C)C(O)CC=C(CC12)C=O
1135 0.085106383 NCURUZQWQGIRTM-YDHLFZDLSA-N CC(=C)C1CC2C(=CCCC2(C)C(=O)C1)C
1136 0.085106383 YMXAKLYWISOQCM-JKOKRWQUSA-N CC1CCC2=C(C)C(=O)CC(CC12)C(=C)C
1137 0.085106383 LKBQARGGDFBGFF-KMCWBVRRSA-N CC1C(O)CCC2C(=O)CC(CC12C)C(=C)C
1138 0.085106383 BPKXTDIRERUUAY-KHMAMNHCSA-N CC1(CCC=C(CO)CO)C2CC3C(C2)C13C
1139 0.085106383 VAKYTNWCHIFFTG-ZQDZILKHSA-N CC(=C)C1CC(O)C(CO)(C=C)C(C1)C(=C)C
1140 0.085106383 YHORGZUUIUVCKR-QRTUWBSPSA-N CC(=C)C1CC=C(C)C2CC(O)C(C)(O)C2C1
1141 0.085106383 KLDSZMWMGCWFKH-LTDFUNFTSA-N CC(C)C1C(O)CC(C)C2CC(=O)C(=CC12)C
1142 0.085106383 WPMQNEQQAADIBR-YDHLFZDLSA-N CC(C)(O)C1CCC2(C)CC=C(CCC12)C=O
1143 0.085106383 WMARWGVQGVQCDX-UHFFFAOYSA-N CC1COC2=C1CC1(C)C(C)CCCC1(C2)O
1144 0.085106383 OGODSJUSPKOCFV-UHFFFAOYSA-N OCC(=C)C1CCC(C2C1C1OC1(CC2)C)C
1145 0.085106383 KTIAEIRGVSJMEF-UHFFFAOYSA-N OC1CC(C)C2(C(=C1)C)CCC(C2O)C(=C)C
1146 0.085106383 ADWJWSAYIJBMJD-UHFFFAOYSA-N OC1CC(C)C2(C(=C1)C)CC(C(C2)O)C(=C)C
1147 0.085106383 LJIWWUVKADRBMS-UHFFFAOYSA-N OCCCCCC=CCC=CCC=CCC=O
1148 0.085106383 BPKXTDIRERUUAY-UHFFFAOYSA-N OCC(=CCCC1(C)C2CC3C1(C)C3C2)CO
1149 0.085106383 DGJYLBUMYSAORV-UHFFFAOYSA-N OC1CC(O)C2(C(C1=C)CC(CC2)C(=C)C)C
1150 0.085106383 CPFGTXNXFPHSEY-XDQVBPFNSA-N CC(C)[C@@H]1C[C@H](O)C(=C2[C@H](O)CC(=C[C@@H]12)C)C
1151 0.085106383 KLDSZMWMGCWFKH-ONAWRNRTSA-N CC(C)C1C(O)CC(C)C2CC(=O)C(=CC12)C
1152 0.085106383 VJXPVETVNMMUQA-UHFFFAOYSA-N OCC(=CCC(C1(C)C2CC3C1(C)C3C2)O)C
1153 0.083333333 LDJXWXVSJIWCST-UHFFFAOYSA-N OCC1=CCC(C2(C1=CC(CC2)C(C)C)C)O
1154 0.083333333 SHEUEEZGXLCROM-JDRDSSCMSA-N CC(=C/CCC1(C)C2CC3C(C2)C13C)C=O
1155 0.083333333 LDJXWXVSJIWCST-KCPJHIHWSA-N CC(C)[C@@H]1CC[C@]2([C@@H](CC=C(C2=C1)CO)O)C
1156 0.083333333 NYEOIIZVGJEHNR-UHFFFAOYSA-N CCCCCCC(CC1=CC=CC=C1)C=O
1157 0.083333333 LFAYEJZQNPMJBD-RCXZEQIESA-N CC1CCC2(C(O)CC(CC12)C(=C)C)C(=O)C
1158 0.083333333 VMHVLIDJNCCRLE-MYZSUADSSA-N CC1CCCC2(O)CCC(C(=O)C(=C)C)C12C
1159 0.083333333 UBNKMXCGVPYYRQ-UHFFFAOYSA-N CC(C)OCC(C)=CCCCC(C)=C
1160 0.083333333 QJUBWAMLEYNCBE-OAHLLOKOSA-N Cc1cc(ccc1O)C2(C)CCCC2(C)C
1161 0.083333333 FLOTXVYOIQETTL-UHFFFAOYSA-N CC1=C(O)C=C(C=C1)C1(C)CCCC1(C)C
1162 0.083333333 SHEUEEZGXLCROM-YHYXMXQVSA-N C\C(C=O)=C\CCC1(C)C2CC3C(C2)C13C
1163 0.083333333 GOELXXTWMYTHIT-XDSHMYFISA-N CC1CC(O)CC2C(CC(CC12)C(=C)C)C=O
1164 0.083333333 FLOTXVYOIQETTL-HNNXBMFYSA-N Cc1ccc(cc1O)C2(C)CCCC2(C)C
1165 0.083333333 VMHVLIDJNCCRLE-OSRDXIQISA-N CC1CCCC2(O)CCC(C(=O)C(=C)C)C12C
1166 0.083333333 JNDNSKMAFGPBFU-UHFFFAOYSA-N CC1=C(C2C(CCC1(C2CO)C)C(C)C)C=O
1167 0.083333333 GEHMZWPUBXGZNT-UHFFFAOYSA-N OCC(=CCOCC1(C)C2CCC(C1=C)C2)C
1168 0.083333333 FXEMRPITXXKKLC-UHFFFAOYSA-N OCC1(C)OC1CCC1(C)C2CCC(C1=C)C2
1169 0.083333333 FQIJOHISHWNRRA-PKNBQFBNSA-N CCC/C=C/C(=O)C(CC)CCCC
1170 0.083333333 QGTMPJRHTGODQL-UHFFFAOYSA-N O=CC1C2C(CCC1(C)C(=C2CO)C)C(C)C
1171 0.083333333 OJDVMTKOUGIONZ-DFBGVHRSSA-N CC(C)C1CCC2=CC(=O)CC(C)(O)C2(C)C1
1172 0.083333333 IPAJTAJXDQVBOZ-UHFFFAOYSA-N CC1CCC(C(C2C1CC(=O)C2C)O)C(=C)C
1173 0.083333333 NOHNFJOKUUYFPL-UHFFFAOYSA-N CCCCC(CCCCc1ccc(cc1)O)O
1174 0.083333333 QJUBWAMLEYNCBE-HNNXBMFYSA-N Cc1cc(ccc1O)C2(C)CCCC2(C)C
1175 0.083333333 SHEUEEZGXLCROM-AHSSINCXSA-N CC(=C/CCC1(C)C2CC3C(C2)C13C)C=O
1176 0.083333333 FLOTXVYOIQETTL-OAHLLOKOSA-N Cc1ccc(cc1O)C2(C)CCCC2(C)C
1177 0.083333333 SHEUEEZGXLCROM-UHFFFAOYSA-N O=CC(=CCCC1(C)C2CC3C1(C)C3C2)C
1178 0.083333333 PJQSHRDLQRPEJO-UHFFFAOYSA-N CC(O)C=CC(=CC(C)(C)C)C(C)C
1179 0.083333333 XYSOCYCFJHMQON-UHFFFAOYSA-N CC(O)CCC1C(=C)CCCC1(C)C
1180 0.083333333 ALFGQWFHNBIEFU-UHFFFAOYSA-N O=C1CC(C)C2(C(C1)(O)CCC(=C(C)C)C2)C
1181 0.083333333 CRZOWJXAIMZJNI-UHFFFAOYSA-N CCC(O)C(C)(C)C1CCC(C)=CC1
1182 0.083333333 SHEUEEZGXLCROM-RCHBNDMJSA-N CC(=CCCC1(C)C2CC3C(C2)C13C)C=O
1183 0.083333333 DRKZUVOKQUGLGJ-UHFFFAOYSA-N COCC(COC)(CC#C)CC(C)=C=C(C)C
1184 0.081632653 ATMNQRRJNBCQJO-UHFFFAOYSA-N CCCCCCOC1=CC(C)=C(O)C(C)=C1C
1185 0.081632653 ALPDONWDLCRTPE-ZFPHAMITSA-N CC(C)C1C2CC3(C)C(O)C(O)CC(=C)C3C12
1186 0.081632653 QDTYMXJKSUYKAQ-KJWHEZOQSA-N CC(C)C1CCC2(CO2)C3C(O)CC(=CC13)C
1187 0.081632653 VSXHIFIYRCPZCR-IHWVXMPCSA-N CC1CC(=O)C(C)C2CC(CCC12O)C(=C)C
1188 0.081632653 JVZDURHSPPZZBH-VNUKXSOBSA-N CC1CC12CCC(C)(O)C3CCC(=CC23)CO
1189 0.081632653 VSYLEWGIVLSDIY-UHFFFAOYSA-N CC(O)CCC1=C(C)CCCC1(C)C
1190 0.081632653 XLABDIWMESQQPD-UHFFFAOYSA-N OCOC(=CCCC1(C)C2CCC(C1=C)C2)C
1191 0.081632653 RJYCGBIUZZJVLQ-IXWMQOLASA-N CCCCCC=C/CC=CCCCO
1192 0.081632653 OQRJYRPZPATIRR-RMRHIDDWSA-N CC(C)C(=O)C1CCC2(C)C(O)CCC(=C)C12
1193 0.081632653 ABZDLUFXOKZOMD-CORIIIEPSA-N CC1CCC(=C(C)C)C2C=C(C)CC(=O)C12
1194 0.081632653 CLNRASCYJGCDIN-QEJZJMRPSA-N CC1(C)CCCC2(C)CC=C(C=O)C3CC123
1195 0.081632653 GAZSXBICKFIRFN-UHFFFAOYSA-N CC(=C)C1CCC2(C(C1)C(=C)C(O)COC2)C
1196 0.081632653 RJYCGBIUZZJVLQ-UHFFFAOYSA-N CCCCCC=CCC=CCCCO
1197 0.081632653 SUWIUWGENXLECJ-AQNFWKISSA-N CC(C)C1CCC(C)C2(O)CC(=CC12)C(=O)C
1198 0.081632653 JODRHDQUJUGFRE-UHFFFAOYSA-N OCC(=C)C1COCC(C2C1C=C(C)CC2)C
1199 0.081632653 CQXXASZOSSOFRW-ZRAGYQRKSA-N CC1CCC(C)C(=CC2=C(C)C(=O)CC12)C
1200 0.081632653 VSYLEWGIVLSDIY-NSHDSACASA-N C[C@H](O)CCC1=C(C)CCCC1(C)C
1201 0.081632653 OTXZMHLBFXFVPP-UHFFFAOYSA-N CC(O)CCC1C(C)=CCCC1(C)C
1202 0.081632653 ARUBNTQBWNRPMR-UHFFFAOYSA-N CCCCOCCCCCc1ccc(cc1)O
1203 0.081632653 VSXHIFIYRCPZCR-KDBYPZKRSA-N CC1CC(=O)C(C)C2CC(CCC12O)C(=C)C
1204 0.081632653 HUIRYEBWJNXTTR-UHFFFAOYSA-N COC(=O)C(CC=C)NCCCCO
1205 0.081632653 QDITUEGQFUVCLN-UHFFFAOYSA-N CCCCC=CCCC=CCCCO
1206 0.081632653 RAKDEZGVSLSJSS-GLQYFDAESA-N CC(C)C1CCC2(C)CCC(=O)C(=C2C1O)C
1207 0.081632653 FXFLAINPZQUHOA-NHYWBVRUSA-N CC1CC(=O)C(=C2CCC(=CCC12C)C)C
1208 0.081632653 OQRJYRPZPATIRR-JLNYLFASSA-N CC(C)C(=O)C1CCC2(C)C(O)CCC(=C)C12
1209 0.081632653 OOSVXJCLCKXFBO-UHFFFAOYSA-N CC(C)C(O)C(C)=CC1CCCCC1
1210 0.081632653 KTFQCEQXARNYFB-UHFFFAOYSA-N CC(=O)CCC(=O)CC1C2CCC(C2)C1(C)C
1211 0.081632653 CLNRASCYJGCDIN-BPLDGKMQSA-N CC1(C)CCCC2(C)CC=C(C=O)C3CC123
1212 0.081632653 OTXZMHLBFXFVPP-NEPJUHHUSA-N CC(O)CCC1C(=CCCC1(C)C)C
1213 0.081632653 IVBYZVSXHJITQA-UHFFFAOYSA-N CC(=O)C1=CC=C2C(C)(C)CCCC2(C)C1
1214 0.081632653 RJYCGBIUZZJVLQ-UHFFFAOYSA-N CCCCCC=CCC=CCCCO
1215 0.08 LXQFOYQBAXRLHS-UHFFFAOYSA-N OCC(=CCCC1(CO)C2CCC(C1=C)C2)C
1216 0.08 DYIOGDMFNJSASB-OLZOCXBDSA-N CC(=C)CC(=O)OCC1CC(C(=C)C)C1(C)C
1217 0.08 IZZYGYDERUCSAO-JSGCOSHPSA-N CC(C)C1CCC(=C2CC(=O)C(=CC12)C)C
1218 0.08 WCBCKXJLRYPWHZ-GDLCADMTSA-N CC1CCC(=C(C)C)C2C=C(C)C(=O)CC12
1219 0.08 RGWQGALWGPESSY-UHFFFAOYSA-N OCC(=C)C1CCC(C2C1C(=C(CC2)C)O)C
1220 0.08 FJLQWQUZCQLZHA-RBSFLKMASA-N CC(=C)C1CCC2(C)CC=C(CCC12)C=O
1221 0.08 SZWHDPDMUPFOOX-UHFFFAOYSA-N O=CC(C1CCC(C2C1C=C(C)CC2)C)(O)C
1222 0.08 NHWPCLMSWCZVIU-YJNKXOJESA-N C[C@H]1CCC[C@]2(O)CC[C@H](C[C@]12C)C(=C)C=O
1223 0.08 NYRCXQIALLEREL-UHFFFAOYSA-N COCC1(COC)CC2=CCC(C)C2=C(C)C1
1224 0.08 HTUZIAARNYDCNN-UXBLZVDNSA-N OC/C(=C/C(CC1(C)C2CCC(C1=C)C2)O)/C
1225 0.08 HQXVWRPBNZLIRD-UHFFFAOYSA-N OCC(=CCCC1(C)C(=C)C2CC1(O)CC2)C
1226 0.08 ZAFXULBSNFSPBV-UHFFFAOYSA-N CC(=C)C1CCC2(C(C1)C(=C)C(C(C2)O)O)C
1227 0.08 LRRODSDCEJFLPK-UHFFFAOYSA-N OCC(=C)C1CCC(C2C1C=C(C)COC2)C
1228 0.08 FJLQWQUZCQLZHA-ILXRZTDVSA-N CC(=C)C1CCC2(C)CC=C(CCC12)C=O
1229 0.078431373 FWMBRLFKZWBEIW-UHFFFAOYSA-N CCCCCC1(CC)CC(=C)CCO1
1230 0.078431373 PDXOECHKUSAMHE-FZMZJTMJSA-N CC(C)C1=CC(=O)C(CCC(=O)C)C(C)CC1
1231 0.078431373 ADNFCKCPNFGLCH-UHFFFAOYSA-N CC(C)C1C(O)CC(C)C11CC=C(C)C(=O)C1
1232 0.078431373 AHQFCPOIMVMDEZ-UNISNWAASA-N CNC(C(O)C(C)CC=CC)C(=O)O
1233 0.078431373 ZIPSCWNBROYTHK-UHFFFAOYSA-N CCCCCC=CCC1=CC=C(OC)C=C1
1234 0.078431373 BZGZKGXPTJAOCN-UHFFFAOYSA-N CC(CO)CC1=CCC(CC1)C(C)C
1235 0.078431373 NTLGOQZMRJMMAO-UHFFFAOYSA-N OCC(=CCCC1(C)C2CC(C(C1=C)C2)O)C
1236 0.078431373 ZCUSEYRVOQMOAO-NGFQHRJXSA-N CC(=C)[C@@H]1CC[C@@]2(C)C[C@@H](O)[C@H](O)C(=C2C1)C
1237 0.078431373 ADNFCKCPNFGLCH-MXYBEHONSA-N CC(C)C1C(O)CC(C)C12CC=C(C)C(=O)C2
1238 0.078431373 ZCUSEYRVOQMOAO-NMFUWQPSSA-N CC(=C)[C@@H]1CC[C@]2(C)C[C@@H](O)[C@H](O)C(=C2C1)C
1239 0.078431373 NORSEXQBQPOBMG-UHFFFAOYSA-N CC(=C)C1CCC2=C(O)C(CC(C2(C1)C)C)O
1240 0.078431373 LDOYNHWZMXNSEZ-UHFFFAOYSA-N CC(C)CCC(C)(CCC1=CC=CC=C1)OO
1241 0.078431373 CJFALXHGWYWMNB-UHFFFAOYSA-N OCC(=CCCC1(C)C2CCC(C1=C)C2O)C
1242 0.078431373 KDOJVYAPUPEWAY-UHFFFAOYSA-N OCC1(CO1)C1CCC(C2C1C=C(C)CC2)C
1243 0.078431373 AHQFCPOIMVMDEZ-UHFFFAOYSA-N CC=CCC(C(C(C(=O)O)NC)O)C
1244 0.076923077 XZKNRQNOZWYUMT-PWNZVWSESA-N CC(C)C1CCC(C)(O)C2CC(=O)C(=CC12)C
1245 0.076923077 SEHFSVXLEPQZRQ-KBUPBQIOSA-N CC1=CCC(C)(CC1)C2(C)CCC(O)C23CO3
1246 0.076923077 VFZHDBFYTSLCHG-DZGCQCFKSA-N CC1CCCC(=C)C1(C)CCc2cocc2
1247 0.076923077 FHPXJWFFZWENFZ-KBUPBQIOSA-N CC1(O)CCCC2(C)CCC(CC12)C(=C)C=O
1248 0.076923077 FQFRACFUQCJOMP-UHFFFAOYSA-N OCCCCCCNC(=O)OCC=C
1249 0.076923077 BUOBNMBIUOBBCC-FAAHXZRKSA-N CC(=C)[C@@H]1CC[C@@]2(C)[C@H](O)[C@@H](O)CC(=C2C1)C
1250 0.076923077 KWQWQCHDXMJMAX-WCUVEOEZSA-N CC1CC(=O)CC2(C)CCC(CC12)C(=C)CO
1251 0.076923077 VNRVEHYOPJTIGD-UHFFFAOYSA-N CCC(O)C(C)(CCC=C(C)C)C=C
1252 0.076923077 FRMHJUUGAYEWAC-UHFFFAOYSA-N OC(=O)C=C(C1(CCC(C1)C(=C)C)C(C)C)C
1253 0.076923077 SEHFSVXLEPQZRQ-TUVASFSCSA-N CC1=CCC(C)(CC1)C2(C)CCC(O)C23CO3
1254 0.076923077 DQFBIKNWERIJKO-UHFFFAOYSA-N OC(=O)C=C(C1(CCC(=C(C)C)C1)C(C)C)C
1255 0.076923077 VFZHDBFYTSLCHG-ZFWWWQNUSA-N CC1CCCC(=C)C1(C)CCc2cocc2
1256 0.076923077 VUXFRXIACUKMMW-UHFFFAOYSA-N C=C1C(O)CCC2(C1CC(CC2)C1(C)CO1)C
1257 0.076923077 XZKNRQNOZWYUMT-COMQUAJESA-N CC(C)[C@H]1CC[C@](C)(O)[C@@H]2CC(=O)C(=C[C@@H]12)C
1258 0.076923077 WJTYJEURXKOPJB-UHFFFAOYSA-N CC1COC2C1CCC1(C)CCC(=O)C(C)C21
1259 0.076923077 VFZHDBFYTSLCHG-HIFRSBDPSA-N CC1CCCC(=C)C1(C)CCc2cocc2
1260 0.076923077 GIKBACFTBSQKSC-UHFFFAOYSA-N CC(=CCC(C(C(C(=O)O)N)O)C)C
1261 0.076923077 XANKDCMQOKAZMT-UHFFFAOYSA-N CC=CCC(C(C(C(=O)OC)N)O)C
1262 0.076923077 XZKNRQNOZWYUMT-RMRHIDDWSA-N CC(C)C1CCC(C)(O)C2CC(=O)C(=CC12)C
1263 0.076923077 DMCMOBXHHMUOPV-UQOMUDLDSA-N CC(C)C1CCC(C)C2(O)CCC(=CC12)C=O
1264 0.076923077 KWQWQCHDXMJMAX-DWZYQQQCSA-N CC1CC(=O)CC2(C)CCC(CC12)C(=C)CO
1265 0.076923077 XZKNRQNOZWYUMT-XPCVCDNBSA-N CC(C)C1CCC(C)(O)C2CC(=O)C(=CC12)C
1266 0.076923077 XZKNRQNOZWYUMT-XFMPKHEZSA-N CC(C)C1CCC(C)(O)C2CC(=O)C(=CC12)C
1267 0.076923077 LGVYUZVANMHKHV-UHFFFAOYSA-N CC(CCCC(C)=O)CCC=C(C)C
1268 0.076923077 BYCBBXLDYGYDKI-UHFFFAOYSA-N OCC(=CCCC1(C)C2CCC(C1=C)(C2)O)C
1269 0.076923077 XZKNRQNOZWYUMT-UKTARXLSSA-N CC(C)C1CCC(C)(O)C2CC(=O)C(=CC12)C
1270 0.076923077 XZKNRQNOZWYUMT-ABHRYQDASA-N CC(C)C1CCC(C)(O)C2CC(=O)C(=CC12)C
1271 0.076923077 CGOWGZULHZMBBC-UHFFFAOYSA-N CC(CCCC(C)=C)CCCC(C)=O
1272 0.075471698 AXDAISXVUSYRKR-UHFFFAOYSA-N CCCCCC1(CC)CC(C)=CCO1
1273 0.075471698 AGUISGUERLMHFF-AZHAFVHUSA-N CC(C)C1C(=O)CC(C)C12CCC(C)C(=O)C2
1274 0.075471698 IKKAAFZWAPTGBI-UHFFFAOYSA-N OC1CC(C)C2(C(=C1)C)CCC(C2)C1(C)CO1
1275 0.075471698 AGUISGUERLMHFF-GVARAGBVSA-N CC(C)C1C(=O)CC(C)C12CCC(C)C(=O)C2
1276 0.075471698 AGUISGUERLMHFF-PKIAMQTDSA-N CC(C)C1C(=O)CC(C)C12CCC(C)C(=O)C2
1277 0.075471698 UNJJBVJUBFDZLZ-RZFFKMDDSA-N CC(C)C1CCC2(C)C(O)C(O)C=C(C)C2=C1
1278 0.075471698 AGUISGUERLMHFF-UHFFFAOYSA-N CC(C)C1C(=O)CC(C)C11CCC(C)C(=O)C1
1279 0.075471698 FVDXYDWOWYRECX-UHFFFAOYSA-N CCCCCC1(CC)OCCC(C)=C1
1280 0.075471698 LQFXVDLLAKNHJK-UHFFFAOYSA-N CC(C(C(C(=O)O)N)OC)CC=CC
1281 0.075471698 JLQDNUAEHHGXMP-UHFFFAOYSA-N COC(=O)C1(C)CCC2=C(C1)C(C)(C)CCC2
1282 0.075471698 GECVAIPFRHAOMS-UHFFFAOYSA-N CC1=CC2C(CC1)C(C)CCC2C(=C)C(O)O
1283 0.075471698 CPOVDCFGPTUYDO-UHFFFAOYSA-N OC(=O)CC(C1(CCC(=C(C)C)C1)C(=C)C)C
1284 0.075471698 GNBJAYLQSPYPFP-UHFFFAOYSA-N OC1CC(C)C2(C(=C1)CCC(C2)C1(C)CO1)C
1285 0.075471698 RLOZHROCJWNLJQ-UHFFFAOYSA-N O=CC(C1CCC(C2C1(O)C=C(C)CC2)C)C
1286 0.075471698 COZCXXAJGFOUPB-UHFFFAOYSA-N OCC(=CCCC1(C)C2CCC(C31CO3)C2)C
1287 0.075471698 GPVZTLBEEWYDDK-UHFFFAOYSA-N OCC(=CCCC1(C)C2CC(C1=C)CC2O)C
1288 0.075471698 JQTMIWNKPGOIAA-KCPJHIHWSA-N CC(C)[C@@H]1CC[C@@]2(C)[C@H](O)CC(=O)C(=C2C1)C
1289 0.074074074 AIKFIBDPVFKLSI-HIFRSBDPSA-N CC1CCC=C(C)C1(C)CCc2cocc2
1290 0.074074074 GMCVJOKNHFWMTF-UHFFFAOYSA-N O=CC1C(CCC(=O)C)C(C)CCC1C(=C)C
1291 0.074074074 KNHQUGDAVAYSEH-UHFFFAOYSA-N COC(=O)C1(C)CC=C2CCCC(C)(C)C2C1
1292 0.074074074 PXFXWKXCZRIBQV-UHFFFAOYSA-N COC1C(O)CC2=C(C1C)CC(CC2)C(=C)C
1293 0.072727273 XVNDKDXSDQQJTO-UHFFFAOYSA-N CC(C)CC(C)=CCCC(C)(O)C=C
1294 0.072727273 FHFKLFYRFFKTRP-BYNSBNAKSA-N CC(C)C1CCC(C)(O)C2CCC(=CC12)C=O
1295 0.072727273 MCSBNOKIWPHMPJ-UHFFFAOYSA-N O=CCCC(C1(CCC(C1)C(=C)C)C(=O)C)C
1296 0.072727273 MZSNROHFKCASEP-UHFFFAOYSA-N CCOC(C)CC(=O)C1=C(C)C=CCC1(C)C
1297 0.072727273 FHFKLFYRFFKTRP-ZQDZILKHSA-N CC(C)[C@@H]1CC[C@@](C)(O)[C@H]2CCC(=C[C@@H]12)C=O
1298 0.072727273 JVTADTIYBWWHMW-UHFFFAOYSA-N OCC(=CCCC1(C)C2COCC(C1=C)C2)C
1299 0.072727273 JBUPYYZICGGNGI-PWNZVWSESA-N CC(C)C1CC2(OC1=O)C(C)CCC2C(=C)C
1300 0.071428571 ROLOMLCPWUAGDA-FYZUVVBUSA-N CC1CCC2C1C(C=C(/CCO)C=O)C2(C)C
1301 0.071428571 DFFNANWUVIXRPP-GFUGXAQUSA-N CC(=O)CCC(=CCCC1C(C=O)C1(C)C)C
1302 0.071428571 GAGYJWBIBBUIRY-UHFFFAOYSA-N O=CC1C(CCC(C1=CCC(=O)C)C)C(C)C
1303 0.071428571 ROLOMLCPWUAGDA-DSLUQMPVSA-N CC1CCC2C1C(C=C(/CCO)C=O)C2(C)C
1304 0.070175439 ZJJLCEATKJINRL-VEESAYDSSA-N CC1COC2C1CCC(C)C23CCC(=C3)CO
1305 0.070175439 WHHAWKIPTSGTNC-UHFFFAOYSA-N CC(OC(C)=O)C=CC1C(C)=CCCC1(C)C
1306 0.070175439 WHTKPKGWGJXQOR-IACUBPJLSA-N CC1CCC(=O)C1CC(CCC(=O)C)C(=C)C
1307 0.070175439 XIXWLCCEDTUEIX-UHFFFAOYSA-N O=CC=C(C1(C)CCCC1(C)C)CCC(=O)C
1308 0.070175439 GUYGVAVSYCHUCB-UHFFFAOYSA-N CC(CCC1CCC(C)C1(C)C)C=O
1309 0.068965517 XRBCPARPBGDOTM-CABCVRRESA-N CC1(C)CCC[C@]1(C)C2=CC(=O)[C@@](C)(O)CC2
1310 0.068965517 UPLFQTFOKVOYSF-DHZHZOJOSA-N CC1CCC2C1C(CCC2C)/C=C(/C(=O)O)\C
1311 0.06779661 JHJVZZKILRZRKO-CLMBFONXSA-N CCCCCCCCC=C=CC=CC(=O)OC
1312 0.066666667 ANNXGWUSDOUWBS-XMASSBRRSA-N CC(C)C1CCC(C)C(CC=C(/C)C=O)C1=O
1313 0.066666667 PJJCDGMFEIUQRZ-KBPBESRZSA-N CC(=O)CCC1C(CC1(C)C)C(=C)CCC=O
1314 0.06557377 NFLUODVHUXAQCH-PBARLCFESA-N CCCCCCCC=C/C(O)C#CC(O)C=C
1315 0.064516129 DINRCPLJFYVSEE-UHFFFAOYSA-N O=CCC1(C)CCCC(C21CC2C(=O)C)(C)C
1316 0.064516129 ORDKFPCMUNXMSK-UHFFFAOYSA-N CC(C)CC(C)=CCCC(C)=CC1CC(=O)O1
1317 0.064516129 UUJXIOMZLKVKOE-UHFFFAOYSA-N CCCCCC=CCC=CC=CC(=O)OCC
1318 0.0625 NLGGJCYNOGWSAE-UHFFFAOYSA-N CC(C)CC(C)=CCCC(C)=CCC1OC1=O
1319 0.044444444 XHVVBFLOCZBFQG-UHFFFAOYSA-N CC1=CCCC(C)C(CC(=C(C)C)C(=O)C1)O
1320 0.044444444 WESKDXUXCFNPHE-NRFRHTMUSA-N CC(C)C1CCC2(C)C3C(O)C(O)C(C13)C2=C
1321 0.044444444 KVJMJCYPKZHEPD-KCQAQPDRSA-N CC1=CCC2CC3(OC2(C)C)C1CC=C3C
1322 0.044444444 VBBJXERDFBUYAW-FDRIWYBQSA-N CC1(C)CC(=O)C23CCC(O)C(C)(CCC12)C3
1323 0.044444444 XLKXIWMHACWINL-KJWHEZOQSA-N CC1(CO)CC2C1CCC3(C)OC3CCC2=C
1324 0.044444444 CACULIXBSFBBKT-BEAPCOKYSA-N CC1(O)CC=C2C1CC3(O)CCC2(C)C3(C)C
1325 0.044444444 WVWAWZXCCMYZCF-JARUQAPTSA-N CC1=CC2C3CC1C3(CO)CCCC2(C)CO
1326 0.044444444 KDPFMRXIVDLQKX-UHFFFAOYSA-N CC1=CCCC(C)C(=O)CC(C(=O)C1)C(C)C
1327 0.044444444 WTLLIAVPAMWKOT-UHFFFAOYSA-N CC1CCCC(C)C(=O)CC(=C(C)C)C(=O)C1
1328 0.044444444 UFBUQKAQYQDEOE-PGLGPCPZSA-N CC1(C)CC2OC2(C)CCC3OC3(C)CC=C1
1329 0.044444444 ZUTBZJSJTAUXPB-SLFYDOTPSA-N CC(C)(O)[C@@H]1C[C@H]2[C@@](C)(C[C@@H]3C[C@]23C)CC1=O
1330 0.044444444 QHUWSTVYUUNJKR-UHFFFAOYSA-N OCC1(C)OC1CCC1(C)C2CC3C1(C)C3C2
1331 0.044444444 RSOANGVDQZPEGH-UHFFFAOYSA-N OCOC(=CCCC1(C)C2CC3C1(C)C3C2)C
1332 0.044444444 XLKXIWMHACWINL-ARILJUKYSA-N CC1(CO)CC2C1CCC3(C)OC3CCC2=C
1333 0.044444444 DQCNRNYZTCEHMD-UHFFFAOYSA-N CC1CCCC2(C1Cc1c(C2)occ1C)C
1334 0.044444444 SSWUIXHLQYARRL-YCNBAEJOSA-N CC1CCC(=O)C(=C)CCC(O)C(C)(C)C=C1
1335 0.044444444 KDPFMRXIVDLQKX-QWHCGFSZSA-N CC(C)[C@H]1CC(=O)[C@@H](C)CCC=C(C)CC1=O
1336 0.044444444 FLWUOIHIHAIKLY-UHFFFAOYSA-N CC(=C)C1=C(O)CC2(C1CCC(C2C)(C)O)C
1337 0.044444444 WYTCGROMPOXACM-UHFFFAOYSA-N CC1=CCCC2(C)OC2CC(C=CC1O)(C)C
1338 0.044444444 BQMNCSAUWHVXSY-OKNSCYNVSA-N CC1C2CC(=C(C)C)C3C1CC=C(C)C3O2
1339 0.044444444 AXNPQOVZRSRGEF-UHFFFAOYSA-N CC1=CCC(C)(C)C=CC(C2(C(CC1)O2)C)O
1340 0.044444444 RWNMAVPZZYEQKJ-BGPZULBFSA-N CC1CCC2CC3(OC2(C)C)C(CCC13)C=O
1341 0.044444444 HCWLTBBFPNRUBX-UHFFFAOYSA-N CC1=CCC(C)(C)C2OC2C(C(=CCC1)C)O
1342 0.044444444 MIVNDRPPJMWWSZ-UHFFFAOYSA-N OCC1=CCCC(=CCC(C=CC1O)(C)C)C
1343 0.044444444 VUTIDMDYYQYLMZ-BMANGSSYSA-N CC1=C/CC(C)(C)C=CCC2(CO)OC2CC1
1344 0.044444444 QCUVQFGPWJEGOS-UHFFFAOYSA-N OCC1=CCC(C)(C)C=CC(C(=CCC1)C)O
1345 0.044444444 NJTKXUKZKQTHNI-YYHMBLRTSA-N CC1C2CC(C)(C)CC3CC3(C)C2=CC1=O
1346 0.044444444 DHOMMAYDBREASS-MRLBHPIUSA-N CC(C)[C@@]12CCC(=C)[C@H]3CC[C@](C)(O)[C@H]3[C@@H]1O2
1347 0.044444444 DDUWSZBURGHFEW-VHKOSHJNSA-N CC1CCC2C(C)(C)C(=O)C3(C)CC(O)C12C3
1348 0.044444444 WRJIHRYWHBXOGM-LAXPLTHXSA-N OCC1(C)CC=C(C)CCC=C(C(/C=C\1)O)C
1349 0.044444444 NLKDRIXWXCDONI-USGXOTKMSA-N CC1=C/CC(C)(C)C=CCC2(C)OC2C(O)C1
1350 0.044444444 XVBNABCSEMYQAG-UHFFFAOYSA-N O=CC1C=C2C3(C1CCC3C)CC(C2)(C)C
1351 0.044444444 FMHUWEFSLDQJGP-ALHFIFOXSA-N CC1(C)OC1C(O)CC2(C)C3CC4C(C3)C24C
1352 0.044444444 BRDCQVNZXXDQBH-UHFFFAOYSA-N O=CC1C(O)C2C3(C1CCC3C)CC(C2)(C)C
1353 0.044444444 OJURUWLXPJSRPZ-HNNXBMFYSA-N Cc1ccc(O)c(c1)C2(C)CCCC2(C)C
1354 0.044444444 XLKXIWMHACWINL-UHFFFAOYSA-N OCC1(C)CC2C1CCC1(C)OC1CCC2=C
1355 0.044444444 JNYTXKVQDFVROJ-HCKVZZMMSA-N CC1CCC2CC(=O)C1(CCC(=O)C)C2(C)C
1356 0.044444444 KDPFMRXIVDLQKX-STQMWFEESA-N CC(C)[C@@H]1CC(=O)[C@@H](C)CCC=C(C)CC1=O
1357 0.044444444 IIRSXUDXJJMDJP-SEBNEYGDSA-N CC1CCC2C(C)(C=O)C3CC12CC=C3C
1358 0.044444444 KGBVMJLAOVLTEW-UHFFFAOYSA-N CC1=CCCC2(C)OC2CC(=C(C)C)C(C1)O
1359 0.044444444 SZKPCSUWTGDNTP-NMFUWQPSSA-N CC1=C2C[C@](C)(CO)C[C@@H]2C[C@@]3(C)CC[C@@]13O
1360 0.044444444 RRHWZFGEEABVFG-UHFFFAOYSA-N CC1=CCC2C(C1=O)C(C)(C)CCCC2(C)O
1361 0.044444444 JUIHSZRBMSXOSE-UHFFFAOYSA-N CC1=CC=C2C(C1O)C(C)(C)CCCC2(C)O
1362 0.044444444 QZKYEOSYHRKCOW-SYZWTGEBSA-N C[C@]1(O)CC=C2[C@@H]1[C@H]3[C@@H](CC[C@@]2(C)O)C3(C)C
1363 0.044444444 IHFBKYWCINTNIX-DZMLGYHESA-N C[C@@H]1CC[C@H](O)C(=CC2=C1CC(C)(C)[C@H]2O)C
1364 0.044444444 IXVQEZIXINZTAZ-UHFFFAOYSA-N CC(C1CCC2(C3(C1OC(C3=C)CC2)O)C)C
1365 0.044444444 JEUOEBRULZEJAL-UHFFFAOYSA-N CC(=C)C1CCC23C(C1)(C)C(C)CC(C3O2)O
1366 0.044444444 QRMPRVXWPCLVNI-RYPNDVFKSA-N CC(C)C1CC23OC1(O)CC(=C)C2CCC3C
1367 0.044444444 ONCLDGVLVUPPIN-BHPKHCPMSA-N CC1(C)C2CCC3(C2)C(CCC3C1=C)C=O
1368 0.044444444 WXOLVYYPULKGJT-UHFFFAOYSA-N CC1=CCCC2(C)OC2CC(C(=O)C1)C(C)C
1369 0.044444444 OJURUWLXPJSRPZ-OAHLLOKOSA-N Cc1ccc(O)c(c1)C2(C)CCCC2(C)C
1370 0.044444444 HUSMGHRPGAFFHG-JWIBTAJGSA-N CC1CCC2(C)C(C=O)C3C4CCC12C34C
1371 0.044444444 XSDFARNHIBFDJP-DGMCESFYSA-N CC1(C)C2CCC3(C)OC3CCC(=C)C(O)C12
1372 0.044444444 UCHRRMWFDLTRHF-YIYPIFLZSA-N CC1=CCC2C1CC3CC(OC3(C)C)C2=C
1373 0.044444444 CVNCFZIIZGNVFD-UHFFFAOYSA-N C[Si](C)(C)N(CC=C)[Si](C)(C)C
1374 0.044444444 VZIJDIWCWDYVFM-UHFFFAOYSA-N CCCCC1=CC=C(C=C1)C(OCC)OCC
1375 0.044444444 HVZIFEPQRGVYQS-UHFFFAOYSA-N COC(CCC1=CC=C(C=C1)C(C)(C)C)OC
1376 0.044444444 NQLXWYSVHYWJDG-MYYUVRNCSA-N CC1(O)CCC2(O)C1C3C(CCC2=C)C3(C)C
1377 0.044444444 YFVJPBYYCUEIKS-MISXGVKJSA-N CC1C=C(CO)C(=CC2CC(C)(C)CC12)CO
1378 0.044444444 YYCODSJFNVTWKN-VKPDVZJOSA-N CC1=C/C(O)CC(=C)C2CC(C)(C)C2CC1O
1379 0.044444444 YBDPZJGWLRHCHO-UHFFFAOYSA-N [H]C12CC([H])(C(C)C3(CCC(=O)C=C3)C1)C2(C)C
1380 0.044444444 QETDLTFNRYOLAT-QULUWVCYSA-N CC1=CCC(O)C(=C)CC=CC(C)(C)CC1O
1381 0.044444444 WSVMGQQPLZDDQN-UHFFFAOYSA-N CCCCOC(OCCCC)C1=CC=CC=C1
1382 0.044444444 YREQSNYXJJNDBI-UHFFFAOYSA-N CC(C1CCC2(C3(C1OC2CCC3=C)O)C)C
1383 0.044444444 JTNJTRINZDTSNE-UHFFFAOYSA-N C=C1CCC2OC2(CCC2C1C(O)C2(C)C)C
1384 0.044444444 QAADAFPZDLTNRZ-UHFFFAOYSA-N CC(C1CC23OC1(O)C=C(C3CCC2C)C)C
1385 0.044444444 HCBBFMFEVRXQGI-SFJACZDSSA-N C[C@@]1(O)CC[C@H]2[C@H]1[C@@H]3[C@H](CC[C@]24CO4)C3(C)C
1386 0.044444444 SVZJNZGVWBDIIH-UHFFFAOYSA-N [H]C12CC([H])(C3=CCCC(C3C1)C(C)=O)C2(C)C
1387 0.044444444 RYJWCPPKFUICJV-UHFFFAOYSA-N CC(C1CCC2(C31CCC(O3)(C)C(=O)C2)C)C
1388 0.044444444 IHFBKYWCINTNIX-QPAIKPDPSA-N C[C@@H]1CC[C@H](O)C(=CC2=C1CC(C)(C)[C@@H]2O)C
1389 0.044444444 DRNOOWQBGBQWFA-UHFFFAOYSA-N CC=C1CCC2C(C(=O)CCC1O)CC2(C)C
1390 0.044444444 PDGJMGSNVOPQRK-BARLUBHISA-N CC1(C)CC2C1CCC(=C/CCC2=C)C=O
1391 0.044444444 MRBKZVGREYJKDO-UHFFFAOYSA-N CCCCCCCC(=O)C1CCCC1
1392 0.044444444 HWEHIFXAABIPOR-RDRQHUDQSA-N CC1C2C(CC1=O)C(C)(O)CCC3C2C3(C)C
1393 0.044444444 IENXBWLABXSOLK-FDRIWYBQSA-N CC1(C)CC2C1CCC3(C)CC2(O)CCC3=O
1394 0.044444444 XFVBOMZXKSHUFI-NXQJHBDJSA-N CC1(C)CCCC2(C)C3C4C(O)C12C(O)C34C
1395 0.044444444 UGRCWWGJQJTKAF-JMSVASOKSA-N CC1(C)CC(O)C(=C)CCC(=O)C2(C)CC2C1
1396 0.044444444 JEDRDNRBDGFAHS-UHFFFAOYSA-N CCC1(CCCC1)C1=CC(C)=CC(C)=C1O
1397 0.044444444 GIYOHAJEUBBQGR-UHFFFAOYSA-N [H]C12CCC(C)(C(C1)OCCC)C2(C)C
1398 0.044444444 BZIZRLXJYKCYFM-KPKJPENVSA-N C=C1COCC(=CC2C1CCC2(C)O)C(C)C
1399 0.044444444 OEJBEKQAJZOMEJ-UHFFFAOYSA-N [H]C12CC3(C(O)C1(C)O)C(C)=CCCC3(C)CC2
1400 0.044444444 IBCBTMDFULHIOO-VPWVPTMUSA-N CC(=O)C1=CCC\C=C(C)\CC\C=C\CC1
1401 0.044444444 OJURUWLXPJSRPZ-UHFFFAOYSA-N CC1=CC=C(O)C(=C1)C1(C)CCCC1(C)C
1402 0.044444444 IZHODQSDRQDJRS-UHFFFAOYSA-N CN1CCCN2CCC[N+](CCC1)=C2
1403 0.044444444 LJSLGOFHYSFRMS-UHFFFAOYSA-N CC(C)(C)OCCCCCCCC#C
1404 0.044444444 DHOMMAYDBREASS-UHFFFAOYSA-N C=C1CCC2(C(C3C1CCC3(C)O)O2)C(C)C
1405 0.044444444 JDBYBUVTDVWOAW-UGFHNGPFSA-N CC1(C)OC23CC1CCC2(C)CCC=C3CO
1406 0.044444444 ACJSEANRKDWEGD-UHFFFAOYSA-N CC(C1=CC2C(C3(CC1)CO3)CCC2(C)O)C
1407 0.044444444 MMKGCZLPPJRCFV-UMVBOHGHSA-N CC(=O)C1C2CC(=O)CC2(C)CCCC1(C)C
1408 0.044444444 URGWVRXTUFMUJH-UMVBOHGHSA-N CC1=CC2C(C)(C)CCCC2(C)C(O)CC1=O
1409 0.044444444 APRWDYJEUYMHQR-UHFFFAOYSA-N OCC1=C2C(O)CC(C32CCC(C1(C)C)C3)C
1410 0.044444444 RSJXGCOGJNRSOX-UHFFFAOYSA-N OCC1(O)CCC2C1C=C(CCC2=C)C(C)C
1411 0.044444444 OJURUWLXPJSRPZ-UHFFFAOYSA-N CC1=CC=C(O)C(=C1)C1(C)CCCC1(C)C
1412 0.044444444 XQLKDEHBDUKHPN-UHFFFAOYSA-N CCCC1CCC(O)(CC1)C1=CC=CC=C1
1413 0.044444444 GXDGGBFMMBGOHO-UHFFFAOYSA-N C=C1CCC(=CC2C1CC(C2(C)O)O)C(C)C
1414 0.044444444 DQBHJILNHNRDTM-UHFFFAOYSA-N CC(C)(C)C1=CC(C)(O)C=C(C1=O)C(C)(C)C
1415 0.044444444 INKAGQYAKHDLNV-UHFFFAOYSA-N CCCCCCC(O)(CO)[Si](C)(C)C
1416 0.044444444 TZEVPAYFPVAYSG-UHFFFAOYSA-N CC[Si](CC)(CC)OCCC(C)OC
1417 0.044444444 VUBWQNWPFCKMMI-UHFFFAOYSA-N CCCOC(C)(C)C1CCC(C)=CC1
1418 0.044444444 JACIDLVKIKMHBT-JSGCOSHPSA-N CC1CCC(=C)C(c2occ(C)c2)C1(C)C
1419 0.044444444 SHUZZAXJEJPUGA-OSQNNJELSA-N CC1CC(=O)C2=C(C)C(C)(C)C3CCC12C3
1420 0.044444444 VUOQZXGLEKNIPP-UHFFFAOYSA-N NC1=NC(=NN1)N1CCN(CC1)C1CCCC1
1421 0.044444444 KJFJZMCTNRWRHV-UHFFFAOYSA-N CC1=CCC(C(=O)CC(=CCC1)C)C(O)(C)C
1422 0.044444444 VCGWIMDIYAYZML-UHFFFAOYSA-N OC1CC(C23C1=C(C)C(C)(C)C(C3)C(C2)O)C
1423 0.044444444 MVEDSOVUKKEZAJ-KMCWBVRRSA-N CC1(C)C2CCC(=C)C3CCC(O)(CO)C3C12
1424 0.044444444 ABIJNHHCJOSVIF-FSKVPOERSA-N CC1CCC2C(C)(CO)CC3(C)C(O)C=CC123
1425 0.044444444 BGWMTEMPGRKXIO-UHFFFAOYSA-N OCC1CC(C2=C(C(C3CC12CC3)(C)C)C)O
1426 0.044444444 LYYUOFVMXSNALH-UHFFFAOYSA-N [H]C12CCC(C)(C(C1)OC(C)C)C2(C)C
1427 0.044444444 PPXUZWLSHJRKOK-WAZAZEMKSA-N CC1(C)CC(O)C23CCC(=O)C(C)(CCC12)C3
1428 0.044444444 QUTYSAHKWGWCNV-QLFBSQMISA-N CC(C)C1(O)CCC2(C)CCC(=CC(=O)C12)C
1429 0.044444444 GZIVLHHHMYFKKC-UHFFFAOYSA-N OCCCCCCCCCCCCS
1430 0.044444444 WORLWXIOZFISNG-UHFFFAOYSA-N CC1=CC(C)=C(CCCC(C)(C)OO)C(C)=C1
1431 0.044444444 KDPFMRXIVDLQKX-ISGXEFFDSA-N CC(C)C1CC(=O)C(C)CCC=C(C)/CC1=O
1432 0.044444444 ONCLDGVLVUPPIN-COMQUAJESA-N CC1(C)C2CCC3(C2)C(CCC3C1=C)C=O
1433 0.044444444 LCYZOSVRKHROOX-YWPYICTPSA-N CC1CCCC2Cc3occ(C)c3CC12C
1434 0.044444444 NOCIDRLAMWWHMT-UHFFFAOYSA-N OCC1(CCCCC1)C1CCCCC1
1435 0.044444444 DQQQGAFDHZXUFN-HPEDKQMDSA-N CC1(C)CCCC2(C)C(=O)CC(C)(O)C3CC123
1436 0.044444444 ZCLUZOFJDNRKHB-UHFFFAOYSA-N CC(C)(C)C(=O)C1=CC(=CC=C1)C(C)(C)C
1437 0.044444444 RXOXMIMASHMQLY-UHFFFAOYSA-N CCCCOC1=CC=CC(C)=C1OCCCC
1438 0.044444444 FHSKIFSSKNVRAK-UHFFFAOYSA-N CC(C)C1=CC(=CC(=C1)C(C)C)C(C)(C)OO
1439 0.044444444 YWSLSUSMWVPGSE-UHFFFAOYSA-N [H]C12CC([H])(C(COC(=O)C(C)(C)C)=CC1)C2(C)C
1440 0.044444444 QZJGCVLCUAFLHL-UHFFFAOYSA-N OCCCCNCCC1NCC(O)C1O
1441 0.044444444 KKIBJMWTYGLRMI-UHFFFAOYSA-N CC(C)(C)C(OCCC=C)C1=CC=CC=C1
1442 0.044444444 KVVWGDCZYIDEHX-BPGGGUHBSA-N CC1CCC23CC1C(C)(C)C2CC=C3C=O
1443 0.044444444 UFBUQKAQYQDEOE-YBCIQVRMSA-N CC1(C)CC2OC2(C)CCC3OC3(C)CC=C1
1444 0.044444444 YMOJPIGWKYEAQC-BVIHXZOGSA-N CC1CCC2C(C)(C)CC3(C)C(=O)C=CC123
1445 0.044444444 HLSWEHLWXGVKQE-UHFFFAOYSA-N OCC1(C)C2CCC3(C2)C(=C1C)C(O)CC3C
1446 0.044444444 JDGYVUJBJYXKSX-AVNXNWIJSA-N CC1CCC2C3CC(=O)C(=C)C13CC2(C)C
1447 0.044444444 NUDPABLUCKDQIG-UHFFFAOYSA-N CC=C1CC2C(C1(CC(=O)O)C(C)CC2)(C)C
1448 0.044444444 JACIDLVKIKMHBT-TZMCWYRMSA-N CC1CCC(=C)C(c2occ(C)c2)C1(C)C
1449 0.044444444 FADPMTSJYFTYLF-COPIHEOBSA-N CC1CCC(=O)C23CC4C(CC12C)C4(C)C3
1450 0.044444444 LCYZOSVRKHROOX-SLEUVZQESA-N CC1CCCC2Cc3occ(C)c3CC12C
1451 0.044444444 NVJZUKOMNWFJRX-BQPHKTIFSA-N CC1(C)CCCC2(C)OC3CC2C1=CC3(C)O
1452 0.044444444 WVWAWZXCCMYZCF-NIFZNCRKSA-N CC1=CC2C3CC1C3(CO)CCCC2(C)CO
1453 0.044444444 UFBUQKAQYQDEOE-SJFFUCJWSA-N CC1(C)C[C@@H]2O[C@@]2(C)CC[C@H]3O[C@]3(C)CC=C1
1454 0.044444444 DHOMMAYDBREASS-XLWJZTARSA-N CC(C)C12CCC(=C)C3CCC(C)(O)C3C1O2
1455 0.044444444 GZQOETOKJRRZCK-UHFFFAOYSA-N CC(C)(C)OC(OC(C)(C)C)C1=CC=CC=C1
1456 0.044444444 UCVFZYCCKWJYDQ-UHFFFAOYSA-N CC1CCC(C)C(C)(C)C1OCC=C
1457 0.044444444 WTORUARCGCVBSQ-ONAWRNRTSA-N CC1CCC23C(C)C(=CC2(C)C(=O)CC13)C
1458 0.044444444 VUTIDMDYYQYLMZ-NLWJVXMGSA-N CC1=C/CC(C)(C)C=CCC2(CO)OC2CC1
1459 0.044444444 XMFANARBCSYCLN-UHFFFAOYSA-N OC1CC(C23C41OC4(C)C(C(C3)CC2)(C)C)C
1460 0.044444444 XIMICEGRDLIEAI-DJOIZQNCSA-N CC1CC(=O)C2C(C)(C)C3CC12CCC3(C)O
1461 0.044444444 HWHGFBWYWIILGM-UHFFFAOYSA-N CC1=CC(=O)C(CC(=O)C(CCC1)C)C(C)C
1462 0.044444444 ILYRQOPNZIWTCJ-UHFFFAOYSA-N OCC(O)CNCCCN1CCOCC1
1463 0.044444444 VOMFRPGVYSBTHT-UHFFFAOYSA-N CC(O)COCCCNC(=O)C(C)=C
1464 0.044444444 POFBBUXEVOLQSV-VHDGCEQUSA-N CC(C)C1CCC(=C)C2CCC(C)(CC1=O)O2
1465 0.044444444 DGXSHDQBHKFGDF-UHFFFAOYSA-N COCCCCCCCCCCCS
1466 0.044444444 MIJOZYYZCMBCHF-ZRQNBYAXSA-N CC1(C)CCCC2(C)C3CC(=O)C(=C)C2C13
1467 0.044444444 XHFDCWSHTBQAIW-UHFFFAOYSA-N OC(=O)C(=C1CC2C(C1(C)C(C)CC2)(C)C)C
1468 0.044444444 GTIZRJOCKYADON-HGPDSQILSA-N CC(C)C12OC1CC3(C)CCCC(C)C34OC24
1469 0.044444444 RCJTUBLQPQRESN-FJOWFKQPSA-N CC1=C/CCC(=C/C(O)CC(=CCC1)C)CO
1470 0.044444444 JAAVBTXUKDZFJK-UHFFFAOYSA-N CC(C)(C)C(CCC=C)OCCC=C
1471 0.044444444 KNPZDKSAZHSFTN-ZETOZRRWSA-N CC1CCC(=O)C2(C)CC2CC(C)(C)CC1=O
1472 0.044444444 WESKDXUXCFNPHE-UBRSESRLSA-N CC(C)C1CCC2(C)C3C(O)C(O)C(C13)C2=C
1473 0.044444444 SREQKNKBPDQOQL-UHFFFAOYSA-N CCCCC(OCC)(OCC)C1=CC=CC=C1
1474 0.044444444 VBYJBDDEWRMLJX-UHFFFAOYSA-N [H]C12CCC3(C1)C(C)CCC3C(C)(C)C2C(O)=O
1475 0.044444444 ABIJNHHCJOSVIF-DBWOOVFOSA-N CC1CCC2C(C)(CO)CC3(C)C(O)C=CC123
1476 0.044444444 HKWIVTLSWOJNKM-YGHJJULASA-N CC1CCCC2(O)C(=O)CC3C(C3(C)C)C12C
1477 0.044444444 LWOKOFIEKUJQMC-JEELVDDXSA-N CC1(C)CC(O)C(=C)CCC(O)C(=C)CC=C1
1478 0.044444444 GNDRUIILWUYGLT-UHFFFAOYSA-N OC1CC(C23C1=C(C)C(C)(C)C(C3O)CC2)C
1479 0.044444444 FBOYWVLRAOXKAS-DMLGPZFASA-N CC1(C)C2C(O)CC(=C)C3CCC(C)(O)C3C12
1480 0.044444444 KDPFMRXIVDLQKX-BLJGWETHSA-N CC(C)C1CC(=O)C(C)CCC=C(C)/CC1=O
1481 0.044444444 ZTKVJHVJKDVVES-UHFFFAOYSA-N CC1CCC=C(C)Cc2c(CC1)c(C)co2
1482 0.044444444 GVADVPQNXLRSBB-XQLPTFJDSA-N CC12CC=C(C=O)C(C1)C3(C)CCCC23C
1483 0.044444444 XLZVKKAUANEKGL-UQXKVLDMSA-N CC1CCC2(O)C(C)(C)C3CC1C2(C)CC3=O
1484 0.044444444 YZFDKKGVTOIRDW-UHFFFAOYSA-N OC1=CC(C23C1=C(C)C(C)(C)C(C3)CC2)C
1485 0.044444444 QJBRFZRWBNKUTB-UHFFFAOYSA-N CC1=CCC2C(CC(=CCC1)C)OC=C2C
1486 0.044444444 RFDQZZSYEPIPDW-UHFFFAOYSA-N CC(C)CC(OC(C)CCO)C1=CC=CC=C1
1487 0.044444444 QULTWZAMEKZDET-LBPRGKRZSA-N CC1CCCC(C)(C)Oc2cc(C)ccc12
1488 0.044444444 ZISXBXYWRHTLEN-UHFFFAOYSA-N CC(C)(C)C(=O)C1=CC=C(C=C1)C(C)(C)C
1489 0.044444444 UWERXMNLYPEUNC-IUODEOHRSA-N CC1(C)CCCC2(C)C1CCc3ccoc23
1490 0.044444444 JATAJKGJNRBDBZ-MYPMTAMASA-N CC1CCC2(C)C(=CC3(C)CCCC123)C=O
1491 0.044444444 GTTLFWBBABXFSP-DHMWGJHJSA-N CC(C)[C@@H]1CC[C@@H](C)[C@]23CC[C@](C)(OO2)C=C13
1492 0.044444444 DHOMMAYDBREASS-QTVXIADOSA-N CC(C)C12CCC(=C)C3CCC(C)(O)C3C1O2
1493 0.044444444 KDPFMRXIVDLQKX-NHFJXKHHSA-N C[C@H]1CC/C=C(/CC(=O)[C@@H](CC1=O)C(C)C)\C
1494 0.044444444 SHUZZAXJEJPUGA-CCUNJIBTSA-N C[C@H]1CC(=O)C2=C(C([C@H]3CC[C@@]12C3)(C)C)C
1495 0.044444444 DDUWSZBURGHFEW-UHFFFAOYSA-N CC1CCC2C11CC(C)(CC1O)C(=O)C2(C)C
1496 0.044444444 KDPFMRXIVDLQKX-WDZFZDKYSA-N CC(C)C1CC(=O)C(C)CC\C=C(C)/CC1=O
1497 0.044444444 DUXSRGVDAAMZMU-UHFFFAOYSA-N O=C1CC23C(C1C)(O)CC(C3(C)C)CCC2C
1498 0.044444444 ZZIIQFIUUNNRQC-IQGPVAMUSA-N CC1CCC23CC1(C)C(O2)C4C3CCC4(C)O
1499 0.044444444 XLKPYFPPQINYHR-UHFFFAOYSA-N CC(C)(C)OC1CCCCCCC=C1
1500 0.044444444 AXKKANUAFIGTQI-UHFFFAOYSA-N CC(=C)C1CCC2(C)CCC(O)C3(C)OC23C1
1501 0.044444444 NVJZUKOMNWFJRX-WCUVEOEZSA-N CC1(C)CCCC2(C)OC3CC2C1=CC3(C)O
1502 0.044444444 WTORUARCGCVBSQ-DJOIZQNCSA-N CC1CCC23C(C)C(=CC2(C)C(=O)CC13)C
1503 0.044444444 GKVMVBNMYADZEB-ZMYZPJLPSA-N CC1=C/CC(C)(C)C=CCC(=CCC1)C=O
1504 0.044444444 JAWSHISYWRRQQQ-UHFFFAOYSA-N CC1CCC2C(=O)C3=C(C)CCC13C2(C)C
1505 0.044444444 JAWSHISYWRRQQQ-HFAKWTLXSA-N CC1CCC2C(=O)C3=C(C)CCC13C2(C)C
1506 0.044444444 VZNLANYACCUMGA-UHFFFAOYSA-N CC1=CC=CC=C1OC1CCCCCCC1
1507 0.044444444 NJTKXUKZKQTHNI-DZHLUBAWSA-N CC1C2CC(C)(C)CC3CC3(C)C2=CC1=O
1508 0.044444444 DPRVPGBLOBJWKD-UHFFFAOYSA-N CC(C)(O)CCCCCCCCC#C
1509 0.044444444 LCYZOSVRKHROOX-UHFFFAOYSA-N CC1CCCC2CC3=C(CC12C)C(C)=CO3
1510 0.044444444 JNNVYXVBGLWKKN-UHFFFAOYSA-N CC1=CC2=C(C(C)=C1O)C(C)(C)CC2(C)C
1511 0.044444444 FDASRQIBFOQDDS-UHFFFAOYSA-N OCC1=CC2C3(C1=CCC3C)CC(C2)(C)C
1512 0.044444444 FJJAETYIHFUSNA-ZGFBFQLVSA-N CC1(C)CC2=C(CO)C3CCC3(C)CC2C1O
1513 0.044444444 MSVVNYKZJZHIJV-YRPDJFBCSA-N CC1CCC(=O)C(C)CC=CC(C)(C)CC1=O
1514 0.044444444 RJAZURYUWVXOOY-UHFFFAOYSA-N CC1(C)CCCC(C)(C)C1OCC=C
1515 0.044444444 ZLACOIBTXGIWLU-UHFFFAOYSA-N CC1CC(C)(C)CC(O)(C1)C1=CC=CC=C1
1516 0.044444444 JJQCWPWUHZFKBN-UHFFFAOYSA-N CC(C)(C)C1=CC(=C)C=C(C1=O)C(C)(C)C
1517 0.044444444 KLGGGHSQZDPJOJ-UHFFFAOYSA-N OCC1=CC2=CC(CC32C1CCC3C)(C)C
1518 0.044444444 ZJIVEFDADFTLMI-ULWTYWRYSA-N CC1CC(O)C=C2C(O)CC3C(C3(C)C)C12C
1519 0.044444444 XAGZDWNJBFVXAE-POVPLDHISA-N CC(C)C1CCC(C)C(=O)CCC(=C/C1=O)C
1520 0.044444444 AQEVLQOUEXYZOS-UQOMUDLDSA-N CC12CC(C(=C)C(=O)C1)C3(C)CCCC23C
1521 0.044444444 KDPFMRXIVDLQKX-YCBFNFSOSA-N CC(C)C1CC(=O)C(C)CCC=C(/C)CC1=O
1522 0.044444444 VYLWJWALWQKAOA-UHFFFAOYSA-N O=C1CC23C(=CC(C3(C)C)CCC2C)C1C
1523 0.044444444 JAWSHISYWRRQQQ-ZIBATOQPSA-N CC1CCC2C(=O)C3=C(C)CCC13C2(C)C
1524 0.044444444 QRMPRVXWPCLVNI-UHFFFAOYSA-N CC(C)C1CC23OC1(O)CC(=C)C2CCC3C
1525 0.044444444 UBKYHIKKVQTBCE-UHFFFAOYSA-N OCC1=CC2C3(C1CCC3(C)O)CC(C2)(C)C
1526 0.044444444 AXKKANUAFIGTQI-QMIVOQANSA-N CC(=C)C1CCC2(C)CCC(O)C3(C)OC23C1
1527 0.044444444 UFBUQKAQYQDEOE-ALCCZGGFSA-N CC12CCC3OC3(C)C\C=C/C(C)(C)CC1O2
1528 0.044444444 IMJLJDRVXHXDDM-UHFFFAOYSA-N OCC1=CC2(C3(C1CCC3C)CC(C2)(C)C)O
1529 0.044444444 HQZHNRSRMBMJAS-UHFFFAOYSA-N OCC12OC1C1C3(C2CCC3C)CC(C1)(C)C
1530 0.044444444 SOTOMHKZAYNRRQ-ULBNJILZSA-N CC1=C/C(O)CC(=C)C(O)CC(C)(C)C=CC1
1531 0.044444444 SHUZZAXJEJPUGA-UHFFFAOYSA-N O=C1CC(C23C1=C(C)C(C)(C)C(C3)CC2)C
1532 0.044444444 NFJHOPJJPMLCRF-UHFFFAOYSA-N CCOC(OCC)C1CC2CC1C1C=CCC21
1533 0.044444444 MKDRAXRIIOTPLJ-UHFFFAOYSA-N CCOC(OCC)C1CC2CC1C1CC=CC21
1534 0.044444444 MZOIDMRKJDJIEP-YWPYICTPSA-N CC(=O)CCC1C(=O)CC(C)(C)CC2CC12C
1535 0.044444444 PFUPABFCHVRLLY-UHFFFAOYSA-N CCCCCCCCC(=O)C1=CC=CC=C1
1536 0.044444444 YFVJPBYYCUEIKS-UHFFFAOYSA-N CC1C=C(CO)C(CO)=CC2CC(C)(C)CC12
1537 0.044444444 NAKBMNLPWOICPI-CTTWBBHYSA-N CC1(CO)CCC2(C)CC3CC(O)C(=C)C3C12
1538 0.044444444 IVRGRMZEWVDHMX-UHFFFAOYSA-N OCC1=CC2C3(C1CCC3CO)CC(C2)(C)C
1539 0.044444444 VOXFHSUOQKDIQJ-UHFFFAOYSA-N OCC1=CC2C3(C1CC(C3C)O)CC(C2)(C)C
1540 0.044444444 MEOFGMYNCIWAMS-UHFFFAOYSA-N OCC1=C(O)C2C3(C1CCC3C)CC(C2)(C)C
1541 0.044444444 OETRFUZAVAFOBR-UHFFFAOYSA-N [H]C12CC3(CC=C1C=O)C(C)CCC3C2(C)C
1542 0.044444444 UWERXMNLYPEUNC-SWLSCSKDSA-N CC1(C)CCCC2(C)C1CCc3ccoc23
1543 0.044444444 ZTIGMMTZIJBFIX-UHFFFAOYSA-N OCC1=CC2C3(C1CCC3C)CC(C2O)(C)C
1544 0.044444444 OETRFUZAVAFOBR-XTWPYSKKSA-N CC1CCC2C(C)(C)C3CC12CC=C3C=O
1545 0.044444444 NZKWIOFPYQRHLL-UHFFFAOYSA-N OCC1=CC2C3(C1C(O)CC3C)CC(C2)(C)C
1546 0.044444444 XKFZSRUWOAGKRT-UNFRMQPBSA-N [C@@]12([H])CC[C@@H](C)[C@]31C(C=O)=CC[C@@H](C3)C2(C)C
1547 0.044444444 SHUZZAXJEJPUGA-YSTXANQKSA-N C1[C@@H]2CC[C@]31C(C(=O)C[C@@H]3C)=C(C)C2(C)C
1548 0.044444444 BSDFKVHDDFHAFR-FJJYHAOUSA-N CC1CCC2CC3C(=CC(=O)C13C2(C)C)C
1549 0.044444444 YMOJPIGWKYEAQC-IDTSFGKNSA-N CC1CCC2C(C)(C)CC3(C)C(=O)C=CC123
1550 0.044444444 GGZBQFCHIVQVGC-ZGVOOZQTSA-N CC(C)(OO)C=CCC1(C)C2CC3C(C2)C13C
1551 0.044444444 VPWUKFGQTQXNRV-UHFFFAOYSA-N CN(C)C1=NC(N)=NC(NC2CCCCC2)=N1
1552 0.044444444 JDBYBUVTDVWOAW-UHFFFAOYSA-N CC1(C)OC23CC1CCC2(C)CCC=C3CO
1553 0.044444444 JWRIVMKRTJGBEB-QVJQUZPHSA-N CC1CCC2C(O)C3=C(C)C(O)CC13C2(C)C
1554 0.044444444 GYJKRLXBILQJJZ-DZGBDDFRSA-N CC1(C)CC2C=C(CO)C3(O)CCC3(C)C2C1
1555 0.044444444 AEVRZHUASKUUBI-UHFFFAOYSA-N CC1=CC2OC3(C)CC(O)CC3(C)C2(C)CC1
1556 0.044444444 ZUVAGNOBOHVXJJ-BZWVZTCCSA-N CC=C(C)/C(=O)OC1CC2CCC1(C)C2(C)C
1557 0.044444444 YOXKTNCHPWZYJH-UHFFFAOYSA-N CC(CO)CC1C2CCC(C2)C1(C)C
1558 0.044444444 LJZYYCCZNUEOGH-RQJABVFESA-N CC1=CCC2C3C1C2(C)CCCC3(CO)CO
1559 0.044444444 KDPFMRXIVDLQKX-OAIDTJHVSA-N CC(C)C1CC(=O)C(C)CCC=C(/C)CC1=O
1560 0.044444444 IENXBWLABXSOLK-BVIHXZOGSA-N CC1(C)CC2C1CCC3(C)CC2(O)CCC3=O
1561 0.044444444 GYVLRODWSLLKKW-XDSHMYFISA-N CC1(O)CCCC2(C)CC3C(O)C(=C)C3CC12
1562 0.044444444 NGFSLNSVVNJTOK-ZCRGAIPPSA-N [C@]12(C)C[C@]3([H])C[C@H](O)C(=C)[C@]3(O)[C@@]1([H])C(C)(C)CC2
1563 0.044444444 GVADVPQNXLRSBB-KBXIAJHMSA-N C1C=C(C=O)[C@@H]2[C@]3(C)CCC[C@@]3(C)[C@@]1(C)C2
1564 0.044444444 OIBRGSMIBZDMCG-HSDCZFFTSA-N CC1C(O)CCC(=CCC(C)(C)C=CC1=O)C
1565 0.044444444 DHOMMAYDBREASS-AICCOOGYSA-N CC(C)C12CCC(=C)C3CCC(C)(O)C3C1O2
1566 0.044444444 MEVZCEUQLGKJKW-HUGQBSPZSA-N CC1=C2CCC2(C)C3CC(C)(CO)CC3C1O
1567 0.044444444 JFYIRKUBSCIWCU-UHFFFAOYSA-N CC1C2CC(C=C2)C1C(OC(C)=O)C(C)(C)C
1568 0.044444444 GTTLFWBBABXFSP-UXOAXIEHSA-N CC(C)C1CCC(C)C23CCC(C)(OO2)C=C13
1569 0.044444444 QAADAFPZDLTNRZ-YYFQZIEXSA-N CC(C)C1CC23OC1(O)C=C(C)C2CCC3C
1570 0.044444444 DAHDUKPIBDFGGH-UHFFFAOYSA-N O=C1CC(C23C1C(C)(O)C(C(C3)CC2)(C)C)C
1571 0.044444444 YAQNXDGIPTVLFI-UHFFFAOYSA-N OCC1=CC2C3(C1CCC3C)C(C(C2)(C)C)O
1572 0.044444444 XKFZSRUWOAGKRT-ZSEWYUTFSA-N CC1CCC2C(C)(C)C3CC=C(C=O)C12C3
1573 0.044444444 XLKXIWMHACWINL-NIFZNCRKSA-N CC1(CO)CC2C1CCC3(C)OC3CCC2=C
1574 0.044444444 NVOIGJIAEOZJJI-UHFFFAOYSA-N CC1(C)CC(C)(C)C2CC(O)CCC12
1575 0.044444444 BCRCLRXVJYXWBA-FRRDWIJNSA-N CC1(C)CC2C1CC(=O)C(CO)CCCC2=C
1576 0.044444444 OWLXDZIREIBTII-UHFFFAOYSA-N CC1(C)CC23C(CC(O)C2=C)C1CCC3CO
1577 0.044444444 AAOJRDDRQTZBTN-UHFFFAOYSA-N O=C1CC(C23C1C(=C)C(C)(C)C(C3)CC2)C
1578 0.044444444 MIJOZYYZCMBCHF-QMPIGLIWSA-N CC1(C)CCCC2(C)C3CC(=O)C(=C)C2C13
1579 0.044444444 HCBBFMFEVRXQGI-UHFFFAOYSA-N CC1(C)C2CCC3(CO3)C3CCC(C)(O)C3C12
1580 0.044444444 PXOZBWDPKXNHFQ-DZGBDDFRSA-N CC1(C)CC2C=C(CO)C3(CO)CC3(C)C2C1
1581 0.044444444 FPAJRRSIWPSYOP-QAIIKZMUSA-N CC1CC(CC23OC2(C)C(O)CCC13)C(=C)C
1582 0.044444444 AIIPDSQXWYWMJI-UHFFFAOYSA-N CC12CC(=O)C3C(C1O)C(C)(C)CCCC23C
1583 0.044444444 ZZIIQFIUUNNRQC-YQFOFLOKSA-N CC1CCC23CC1(C)C(O2)C4C3CCC4(C)O
1584 0.044444444 GGMUJCCSBRQVTP-UHFFFAOYSA-N CCCCCCCCCCC(O)CS
1585 0.044444444 QCTCLSCIOSFPNY-VOAKCMCISA-N CC1C(O)CCC(=C)C2CC(C)(C)C2CC1=O
1586 0.044444444 YQTPWXBOFFGLDT-NZBPQXDJSA-N CC(C)C12CCC(C)C3(CCC(C)C3=C1)OO2
1587 0.044444444 SSWUIXHLQYARRL-ULOCGOKBSA-N CC1CCC(=O)C(=C)CCC(O)C(C)(C)C=C1
1588 0.044444444 ZTKVJHVJKDVVES-DREKTBMASA-N CC1CCC=C(/C)Cc2occ(C)c2CC1
1589 0.044444444 HFLRBLFXCNURJT-DDHJSBNISA-N CC12CCC3C(CC3(C)C)C(O)(CC(=O)C1)C2
1590 0.044444444 UVODWOHUXRTKAR-GZBLMMOJSA-N CC1=CC2CC(C)(CO)CC2C3(C)CCC13O
1591 0.044444444 MMKGCZLPPJRCFV-VNHYZAJKSA-N CC(=O)C1C2CC(=O)CC2(C)CCCC1(C)C
1592 0.044444444 RPUQFKXVTKMLAL-JVHLPBCQSA-N CC1C(O)CC2C(C)(C)CC3(C)C(O)C=CC123
1593 0.044444444 BFKIVRMCKUKWQO-SEBNEYGDSA-N CC1(CO)CCCC2(C)C3CC=C(CO)C2C13
1594 0.044444444 PRHPVXRYTAFWOZ-ATGSNQNLSA-N CC1CCC2(C=O)C(=CC3(C)CCCC123)C
1595 0.044444444 SHCDPWLJZPTFDN-UHFFFAOYSA-N CN(C)CC(O)C(O)C(O)C(O)CN(C)C
1596 0.044444444 YFVJPBYYCUEIKS-WDMOLILDSA-N CC1C=C(CO)C(=CC2CC(C)(C)CC12)CO
1597 0.044444444 WESKDXUXCFNPHE-UHFFFAOYSA-N CC(C)C1CCC2(C)C3C(O)C(O)C(C13)C2=C
1598 0.044444444 UWERXMNLYPEUNC-WFASDCNBSA-N CC1(C)CCCC2(C)C1CCc3ccoc23
1599 0.044444444 QFGXCNRVHXSGDF-KYFQHEKYSA-N CC1CCC(=C)C2CCC(C)(O)C2C3OC13C
1600 0.044444444 XQOIRTPEVMJXNU-UHFFFAOYSA-N CCN(=O)(CC)CCOC(=O)C(C)=C
1601 0.044444444 QRMPRVXWPCLVNI-YYFQZIEXSA-N CC(C)C1CC23OC1(O)CC(=C)C2CCC3C
1602 0.044444444 BUQAGRKDLWAMSQ-OUMODKTKSA-N CC1CC(=O)C2CC3(C)C4CCC1(C4)C23C
1603 0.044444444 WHSVRTGSYRNMKX-PMOUVXMZSA-N CC(C)C12CCC(C)(O1)C3CCC(C)(O)C3=C2
1604 0.044444444 ZUVAGNOBOHVXJJ-AJXDGQIOSA-N CC=C(C)/C(=O)OC1CC2CCC1(C)C2(C)C
1605 0.044444444 LKZRUFUJHRFLEY-UHFFFAOYSA-N CC12CCCC(C)(CO)C3C(CCC13)C2C=O
1606 0.044444444 SEJPCEOSGYUUIK-UHFFFAOYSA-N Cc1cc2CC(C)(C)Cc2c(C)c1CCO
1607 0.044444444 VQLLQDRYEGRKDE-OAHLLOKOSA-N Cc1ccc(c(O)c1)C2(C)CCCC2(C)C
1608 0.044444444 BQBQOPFBRCPZOA-SYQHCUMBSA-N CC1=C[C@H](O)CC(=C)[C@H]2CC[C@@H](O)C(C)(C)[C@@H]12
1609 0.044444444 UWERXMNLYPEUNC-DOMZBBRYSA-N CC1(C)CCCC2(C)C1CCc3ccoc23
1610 0.044444444 DPURLFMGBJOYKI-IXDBCEGASA-N CC1(CO)CC2CC3(C)CCC(C)(C2C1)C3=O
1611 0.044444444 JWRIVMKRTJGBEB-UHFFFAOYSA-N CC1=C2C(O)C3C(C2(CC1O)C(C)CC3)(C)C
1612 0.044444444 JKVMZSSWMWCWKB-UHFFFAOYSA-N CC1=CCCC(C)C(=O)CC(=C(C)C)C(C1)O
1613 0.044444444 JKGGHIWHKFXACP-LALPHHSUSA-N CC1=CC2C(C)(C)CCCC2(C)C(=O)CC1O
1614 0.043478261 JWMGZDVPJPOYGL-UHFFFAOYSA-N O=CC1=CC2C3(C1CCC3C)CC(C2)(C)C
1615 0.043478261 GTUMAHOVZNSHNI-ZLDLUXBVSA-N CC(=O)CCC1C2C(=O)CCC2(C)CC1(C)C
1616 0.043478261 HPOSRGFUVFDMDA-UHFFFAOYSA-N OCC1C2C(CCC1(C)C(=C)C2C=O)C(C)C
1617 0.043478261 GUUXKGCMKVJEKZ-UHFFFAOYSA-N CC1=CCC2C(C)(C)CCCC2(C)C1C(O)=O
1618 0.043478261 FWQWDKFOBXECQW-JSGCOSHPSA-N CC1CC=C(C)C(c2occ(C)c2)C1(C)C
1619 0.043478261 HKRKCFBSYGMDNL-UHFFFAOYSA-N CCCCC1(CC)CC2=CC(C)=CC=C2O1
1620 0.043478261 GGOGCBHTGCQBEF-UHFFFAOYSA-N CCC(C)CC(C)(C)C(=O)C1=CC=CC=C1
1621 0.043478261 TVGPYTOYKLZBPA-STQMWFEESA-N CC(C)CC(=O)OCC1=CCC2CC1C2(C)C
1622 0.043478261 GSMSIRQQCZWTCE-UHFFFAOYSA-N OCCOCCNCCN1CCOCC1
1623 0.043478261 QBJNLDXQWUZUAQ-UHFFFAOYSA-N CC(C)(C)C(O)C(C)(C)C(O)C1=CC=CC=C1
1624 0.043478261 ZRXXQSWUOKXKSN-UHFFFAOYSA-N CCCCCCCCOCc1ccc(cc1)O
1625 0.043478261 WDRILHACDBYYPM-UHFFFAOYSA-N CCCCCCC(C)C(=O)C1=CC=CC=C1
1626 0.043478261 GTUMAHOVZNSHNI-NJZAAPMLSA-N CC(=O)CCC1C2C(=O)CCC2(C)CC1(C)C
1627 0.043478261 FWQWDKFOBXECQW-TZMCWYRMSA-N CC1CC=C(C)C(c2occ(C)c2)C1(C)C
1628 0.043478261 CAIKMUBTXOLSLO-UHFFFAOYSA-N CCC(C)(C)C1=CC(CC=C)=C(O)C(C)=C1
1629 0.043478261 UTPZXOVLJCABAF-UHFFFAOYSA-N O=CCC1(C)CC(C2(C1(C)CCC2)C)C(=O)C
1630 0.043478261 TVGPYTOYKLZBPA-CHWSQXEVSA-N CC(C)CC(=O)OCC1=CCC2CC1C2(C)C
1631 0.043478261 XSJRCXSSXUHOHN-SLEUVZQESA-N CC1=CCC2C(C)(C)C(=O)CCC2(C)C1CO
1632 0.043478261 LDXCWPNUHCSVSB-RBSFLKMASA-N CC(=C)C1CCC2(C)CCCC(=C)C2(C1)OO
1633 0.043478261 JBKCFUADCRVDTH-UHFFFAOYSA-N OC(=O)CC(C12CCC(C1)C(C(=C2)C)(C)C)C
1634 0.043478261 HKHUUNBSCMQVGO-UHFFFAOYSA-N CCC(C)C(OC(C)=O)C1C(C)C2CC1C=C2
1635 0.043478261 TVGPYTOYKLZBPA-UHFFFAOYSA-N CC(C)CC(=O)OCC1=CCC2CC1C2(C)C
1636 0.043478261 CCVMMKLWSIHKLC-UHFFFAOYSA-N OCC1=CC2C3(C1CCC3C)CC(C2)(C)CO
1637 0.043478261 PLDRVGAFDSCTJO-LWNUBTIRSA-N C[C@@H]1[C@@H](O)[C@@H]2CC(C)(C)C[C@@H]2[C@@]3(C)CC(=O)[C@@H]13
1638 0.043478261 JWLYUBZGBMZVDD-UHFFFAOYSA-N CCCCN(CCOC(C)=O)C(C)=O
1639 0.043478261 JWMGZDVPJPOYGL-DPBOGPHSSA-N C12CC(C)(C)C[C@]31[C@H](C)CCC3C(C=O)=C2
1640 0.042553191 DTLTZCCHHHRSOU-VHDGCEQUSA-N CC(=CC(=O)CC1(C)OC2(C)CCC1CC2)C
1641 0.042553191 NWCZPRKNIWRXKX-LFFMMMRMSA-N CC(O)(CO)C=CCC1(C)C2CC3C(C2)C13C
1642 0.042553191 HUUJQDFMPMNKGP-UHFFFAOYSA-N CCCCCCCCC(S)CCOC
1643 0.042553191 UQBRZOXCKKBKDU-UHFFFAOYSA-N CCCCCCCC1=CC=C(C=C1)C(C)=O
1644 0.042553191 PJKDZBIZDKARAM-ZQNQSHIBSA-N CC(C)C1C(O)CC(=C)C2CCC(C12)C(=O)C
1645 0.042553191 YSFGAJJMXYYDID-UHFFFAOYSA-N CC1(C)CCCC2CCC(CO)CC12
1646 0.042553191 DTLTZCCHHHRSOU-CFVMTHIKSA-N CC(=CC(=O)CC1(C)OC2(C)CCC1CC2)C
1647 0.042553191 WITOAKKBBDHCCW-SDDRHHMPSA-N CCCC1C(C)CCC(C(C)C)C1=O
1648 0.042553191 WVBWXRDZKGEZDT-UHFFFAOYSA-N CCCC(C(CC)NC(C)=O)C(O)=O
1649 0.042553191 GXZRBXQGMWQSIZ-UHFFFAOYSA-N OCC(=C)C1CCC(C2C1(O)C=C(C)CC2)C
1650 0.042553191 WURAIKGEKWDULW-UHFFFAOYSA-N CC(=CCCC1(C)C2CC3C1(C)C3C2)C(O)O
1651 0.042553191 HNYRVULHRZLNGQ-UHFFFAOYSA-N CCCC(CCCCCc1ccc(cc1)O)O
1652 0.042553191 YALFFHSIVPCNLF-QPSCCSFWSA-N CC(=C)[C@@H]1CC[C@]2(CC[C@@H]([C@]2(C1)C(=O)C)O)C
1653 0.042553191 LITVNQITKLTRSK-BQYQJAHWSA-N CC(=O)CCCC/C=C/CCCCC
1654 0.042553191 WVEJIBNZNZLFEF-SFDCQRBFSA-N CC1CC=C2C1CC(CCC2(C)OO)C(=C)C
1655 0.042553191 OQCYDMZMIWHZOF-UHFFFAOYSA-N C=C1CCCC2(C1CC1C(=COC1C2)C)C
1656 0.042553191 SHDASWCVGGMYEP-JRPNMDOOSA-N CC1COC2=C1C3(C)C(C)CCC=C3CC2
1657 0.042553191 YALFFHSIVPCNLF-UHFFFAOYSA-N CC(=C)C1CCC2(C)CCC(O)C2(C1)C(C)=O
1658 0.042553191 JWMGZDVPJPOYGL-HJIFLFLRSA-N C[C@@H]1CC[C@@H]2C13CC(C[C@H]3C=C2C=O)(C)C
1659 0.042553191 MWVYOMQTCFCPHY-UHFFFAOYSA-N CCCCCCCCCCSCCO
1660 0.042553191 OAXGQQKOWZKFRJ-RBHCPIRRSA-N C[C@@H]1CCC(=O)[C@](C)(O)C=C2CC(C)(C)C[C@H]12
1661 0.041666667 HFMADEJEKLSRAK-UHFFFAOYSA-N CCCCCCC(CCc1ccc(cc1)O)O
1662 0.041666667 YYTDYHBEUHHGNL-UHFFFAOYSA-N CC(C)C(C)(O)CC=CCCCC=C
1663 0.041666667 PTCRUPDDIWRPSF-UHFFFAOYSA-N CCC(CCCCCCc1ccc(cc1)O)O
1664 0.041666667 OADQQRRDTWDLND-UHFFFAOYSA-N CCCCC(CC(O)CC)=C=C(C)C
1665 0.041666667 GTRUOFNYMAVISF-UHFFFAOYSA-N CC(C)=CCCC(C)(C=C)C(C)(C)O
1666 0.041666667 OADQQRRDTWDLND-UHFFFAOYSA-N CCCCC(CC(O)CC)=C=C(C)C
1667 0.041666667 OADQQRRDTWDLND-UHFFFAOYSA-N CCCCC(CC(O)CC)=C=C(C)C
1668 0.041666667 ZEDMVKOURHPQLY-UHFFFAOYSA-N OC(=O)CCCCCCCCCCCF
1669 0.041666667 KBGPGQJKSWLWDM-UHFFFAOYSA-N CCCCCCC1=C(O)C=C(OCCC)C=C1
1670 0.041666667 VEEKFRMXUZZDAS-UHFFFAOYSA-N CCC(CC)CC1=CC=C(OCC(C)O)C=C1
1671 0.041666667 MPZXOTRFHATPCS-UHFFFAOYSA-N CC1(C)CCCC2(C)C1CCc1cocc21
1672 0.041666667 PHCFQFQYZLYCKJ-UHFFFAOYSA-N CC=CC=CCCCCCCCCO
1673 0.041666667 XBQIMLAVOWHJEF-UHFFFAOYSA-N CCCCCC(CCCc1ccc(cc1)O)O
1674 0.041666667 JSZCGUCBGJCQFQ-UHFFFAOYSA-N O=CCC12CC(C(C2CCC1C)(C)C)C(=O)C
1675 0.041666667 KGWAIWASIGYVPL-UHFFFAOYSA-N CCCCCC=C(CCCCC)C=O
1676 0.041666667 OGFAPWMNVLDLSD-BJMVGYQFSA-N C/C=C/C(=O)C(CC)CCCCCC
1677 0.041666667 IHKVZPVHTKOSLW-UHFFFAOYSA-N CCCCCCCCC1=CC=C(C=O)C=C1
1678 0.041666667 MPZXOTRFHATPCS-ZFWWWQNUSA-N CC1(C)CCCC2(C)C1CCc3cocc23
1679 0.041666667 JOJRPLDFBJRAJH-UHFFFAOYSA-N CCCCCCCCCCC#CCO
1680 0.041666667 WBQRYRVRIMGDHU-UHFFFAOYSA-N CC1C2CCC3(C)CCCC(C)C3C2OC1=O
1681 0.041666667 LITVNQITKLTRSK-FPLPWBNLSA-N CCCCCC=C/CCCCC(=O)C
1682 0.041666667 MPZXOTRFHATPCS-DZGCQCFKSA-N CC1(C)CCCC2(C)C1CCc3cocc23
1683 0.041666667 MPZXOTRFHATPCS-UKRRQHHQSA-N CC1(C)CCCC2(C)C1CCc3cocc23
1684 0.041666667 XFRGCQIPPHGNTI-UHFFFAOYSA-N CC1=CCC2C(=C1O)C(C)(C)CCCC2(C)O
1685 0.041666667 MPZXOTRFHATPCS-HIFRSBDPSA-N CC1(C)CCCC2(C)C1CCc3cocc23
1686 0.040816327 KOUUFOWDKARWHN-UHFFFAOYSA-N CCCC=C(CCC)C1=CC(OC)=CC=C1
1687 0.040816327 BDIBAMAHAOIPBY-UHFFFAOYSA-N CCC(=O)C(C)C(C)C1CCCCC1
1688 0.040816327 YPLPZELYEYPQNV-UHFFFAOYSA-N CCCC(=O)CC(C)C1CCCCC1
1689 0.040816327 JUUHOWRUIWHFQT-UHFFFAOYSA-N CCC(=O)CCCCCCCCC=C
1690 0.040816327 NUCMDJJTRWWHTN-UHFFFAOYSA-N O=CC(C1COCC(C2C1C=C(C)CC2)C)C
1691 0.040816327 RMUDSGFCNTUJBN-UHFFFAOYSA-N COC(=O)CCCC(C)(C)NC(C)=O
1692 0.040816327 HXQPKTFEYWBKCV-UHFFFAOYSA-N CCCCCCCCC=C=CCCO
1693 0.040816327 CGLWYEZJKQTMLC-MRVWCRGKSA-N CC1CCC(CC(=O)C1CCC(=O)C)C(=C)C
1694 0.040816327 UXGVVPVPFOMQDJ-UHFFFAOYSA-N CCOC(N)(C=CC(C)(C)C)C(O)=O
1695 0.040816327 CGLWYEZJKQTMLC-FPMFFAJLSA-N CC1CCC(CC(=O)C1CCC(=O)C)C(=C)C
1696 0.040816327 GKUHAJCIZIOVLU-UHFFFAOYSA-N CCCCCC(C)=CC1=CC=CC=C1OC
1697 0.040816327 QCRQUQACRUIYDX-UHFFFAOYSA-N CC(=O)OCC1CCCC2=C1C(C)(C)CCC2
1698 0.040816327 KFAAGWBHRPVFIC-UHFFFAOYSA-N CCCCCCCCC=CC(O)C=C
1699 0.040816327 SPHWOTDTYVMNCC-UHFFFAOYSA-N CC(=O)OCC1CCCC2=C1CCCC2(C)C
1700 0.040816327 VOWFKOHOJBAQDU-UHFFFAOYSA-N O=CC12CCCC(=O)C2(C)CC(CC1)C(C)C
1701 0.040816327 GHIYLRZGQOFLNM-SNPRPXQTSA-N CC(C)C1(O)CCC(C)(C=C)C(C(=C)C)C1=O
1702 0.040816327 XIXAVCAPFKWIIW-UHFFFAOYSA-N CCCCCCC(C#C)C(O)C(C)C
1703 0.040816327 BGPUSBQKFGABPH-UHFFFAOYSA-N CCCCCCC=CC1=CC=C(OC)C=C1
1704 0.040816327 CNRGLOFZOKJABR-UHFFFAOYSA-N OCOC(=C)C1CCC(C2C1C=C(C)CC2)C
1705 0.040816327 PJIVOBHEHOCZGV-UHFFFAOYSA-N CC(C1=CC2C(C(=C)CC1)COCC2(C)O)C
1706 0.040816327 QCPPMOXMVBNPNE-UHFFFAOYSA-N COCCCCCCCCC1=CC=C(O)C=C1
1707 0.040816327 AYCTWOAREXRRMT-UHFFFAOYSA-N CC(=C)C1COCC2(C(C1)C(=C)C(O)CC2)C
1708 0.040816327 GDWGDHWMGXTCLL-UHFFFAOYSA-N CC(=C)C1CCC2(C1)C(C)CC1CC2C(O)O1
1709 0.04 IUFXTJRHGLBSCS-FMIVXFBMSA-N C=C1OCCC(=CC2C1CCC2(C)O)C(C)C
1710 0.04 OYLVRNLKRWKWJA-ZOWXZIJZSA-N CC1CCC2=C(COO)CCC(CC12)C(=C)C
1711 0.04 YDPQXVJNBFWMEA-UHFFFAOYSA-N CC1=CC2C(CC1)C(CCC2C(C)C)C(=O)O
1712 0.04 BWTLRYKEQAABBN-UHFFFAOYSA-N CC1CCC2(O1)C(C)CCCC2(C)C
1713 0.04 XRQWHFYQZFFAKF-UHFFFAOYSA-N CCCCCCC=C(CCC)C(C)=O
1714 0.04 CWDRKOJFEZYQHX-UHFFFAOYSA-N CCCCCCC(CC(O)CC)=C=C
1715 0.04 CWDRKOJFEZYQHX-UHFFFAOYSA-N CCCCCCC(CC(O)CC)=C=C
1716 0.04 VMUNAKQXJLHODT-UHFFFAOYSA-N CCCCCCCCCCC=CC=O
1717 0.04 PTMDNZHOOMOTRA-UHFFFAOYSA-N CC(C)(C)C1CCC(CCC=O)CC1
1718 0.04 VMUNAKQXJLHODT-VAWYXSNFSA-N CCCCCCCCCC\C=C\C=O
1719 0.04 BREKYFYSWPARME-UHFFFAOYSA-N OC1CC(C)C2(C(=C1)COCC(C2)C(=C)C)C
1720 0.04 CWDRKOJFEZYQHX-UHFFFAOYSA-N CCCCCCC(CC(O)CC)=C=C
1721 0.04 GNLGRODWPZFYCN-KMCWBVRRSA-N CC1CCCC2C(=O)C(O)C(CC12C)C(=C)C
1722 0.039215686 JLDMXUUKIJKVPA-UHFFFAOYSA-N CC(CC1(C)CCC2C(C1=O)C2(C)C)C(C)=O
1723 0.039215686 KDCULVSGHSMMBL-UHFFFAOYSA-N O=CC1C(=CCC2C1(C)CCCC2(C)C)CO
1724 0.039215686 PQCDGQHNORPNBR-UHFFFAOYSA-N CC(=O)CCC1C(C)CCCC1(C)C
1725 0.039215686 LMRWHSBYCBKEGK-UHFFFAOYSA-N O=CC(C1CCC(C2C1C=C(C)COC2)C)C
1726 0.039215686 QQSYAURAAITXBH-UHFFFAOYSA-N CCCCC1=CC(CO)C=C(CCCC)C1=O
1727 0.039215686 VRMCAAQYOVUHND-UHFFFAOYSA-N CC(C)C1CCC(CCC(C)=O)CC1
1728 0.039215686 LAEJTNRXQGCKMM-ZAZJYDDPSA-N CC(C)C1CC(=O)C(C)C12CCC(C)C(=O)C2
1729 0.039215686 VSJZJBVOENMSRL-UHFFFAOYSA-N CCC(C)(C)C1CCC(CC=O)CC1
1730 0.039215686 BHNACKMCMDASDB-UJNBGNEJSA-N CC=C(CO)/C1=C(C=C)C(C)(C)CC1(C)CO
1731 0.038461538 KEZMPSLZHPCVEY-UHFFFAOYSA-N OCC1C(=CCC2C1(C)CCCC2(C)C)C=O
1732 0.038461538 WXQXHGLLMHMDAR-UHFFFAOYSA-N CCCCCCCCCC=CCC=O
1733 0.038461538 JKRUAKSWAPMIIH-UHFFFAOYSA-N O=CC1CCC2C(C1C=O)(C)CCCC2(C)C
1734 0.038461538 LFEXTXOTFJTKGO-UHFFFAOYSA-N CC(C)C1CCC(C)C1CCC(C)=O
1735 0.038461538 JKRUAKSWAPMIIH-UKTARXLSSA-N CC1(C)CCCC2(C)C1CCC(C=O)C2C=O
1736 0.038461538 BHAONKMEXKSRAO-UHFFFAOYSA-N CCOC(=O)CCCCCCCCCF
1737 0.038461538 QQDYFKMDUWWIJU-UHFFFAOYSA-N CCCCC(=C=C)C(OC(C)OCC)C#CC
1738 0.038461538 NEBKQVQZXJCVBF-UHFFFAOYSA-N OCC(=C)C1CCC(C2C1C=C(C)OCC2)C
1739 0.038461538 UPAIFXVQNWYGEA-UHFFFAOYSA-N CCCCCCCC=C1CC1(C(C)=O)C(C)=O
1740 0.038461538 HRZKVQKIMQDZTD-SHBGHNRVSA-N CC(=C/CCC1(C)C2CCC(C)(C2)C1O)C=O
1741 0.038461538 QRKHKFVPYVZIHR-UHFFFAOYSA-N CC1C(=O)OC2C1CC1(C)C(C2)CCCC1C
1742 0.038461538 ZVPQMVSVAYSBAQ-UHFFFAOYSA-N CC(C)C1CCC(CC(C)C=O)CC1
1743 0.038461538 BGBAWZHPUAYDOO-UHFFFAOYSA-N CC(CCCCCCCCF)CC(O)=O
1744 0.038461538 JAZAPWBESSCPQY-UHFFFAOYSA-N CCOC(=O)CCCCCCCC(C)F
1745 0.038461538 XVNIJEYEHHBPPR-UHFFFAOYSA-N CCCCCOC(=O)CCC(=O)CN
1746 0.037735849 QYLFLUQAGDDLCP-UHFFFAOYSA-N OCC(O)COCCCCCCC#N
1747 0.037735849 SMJHEMUFVYWLOU-UHFFFAOYSA-N CCCCCCCCC=CCCC=O
1748 0.037735849 LBFWXJKWNYVMFE-UHFFFAOYSA-N CC(CCCCCCCF)CCC(O)=O
1749 0.037735849 XSNWRIDNOTWRIT-UHFFFAOYSA-N CC(C)CCCC1=CCC(CO)CC1
1750 0.037735849 MVIGEFXDPOJSAR-UHFFFAOYSA-N CC(=O)C1CCC2(C1)C(=CCC(C2(C)C)O)C
1751 0.037735849 SMJHEMUFVYWLOU-KTKRTIGZSA-N C(CC/C=C\CCCCCCCC)(=O)[H]
1752 0.037735849 SMJHEMUFVYWLOU-MDZDMXLPSA-N CCCCCCCC\C=C\CCC=O
1753 0.037037037 RRRBXSBXLMIPMN-UHFFFAOYSA-N O=CCC1(CCC(=O)C)C(=C)CCCC1(C)C
1754 0.037037037 XUTZHJNXAOHUTM-UHFFFAOYSA-N CC(C)CC1CCC(CCC=O)CC1
1755 0.037037037 CTDWGJUTLVEBAH-HNNXBMFYSA-N CCC(=O)CC[C@@]1(C)C(=CC(=O)CC1(C)C)C
1756 0.037037037 WYXXKCUQPVDSSO-UHFFFAOYSA-N CC(C)CCCC1=CC(CO)CCC1
1757 0.037037037 XUTZHJNXAOHUTM-UHFFFAOYSA-N CC(C)CC1CCC(CCC=O)CC1
1758 0.037037037 KNADGIIZYIIKIG-UHFFFAOYSA-N O=CC(C1CCC(C2C1C=C(C)OCC2)C)C
1759 0.037037037 OZKGGHKTBHOZMX-UHFFFAOYSA-N CC1CCC(O)C(C)C1(C)CCC1=COC=C1
1760 0.036363636 XZYUHLSEEQPYQG-UHFFFAOYSA-N CC1CCC2C(C1)C(CCC2C)C(=C)C(=O)O
1761 0.036363636 COFFUYZBRGBAQS-UHFFFAOYSA-N CC(CCCC(=CCCC(=O)C)C)C
1762 0.035714286 RLMKOMLMIJYCEY-UHFFFAOYSA-N O=CCC1(CCC(=O)C)C(=CCCC1(C)C)C
1763 0.035714286 GKRTVHXKHTYMOW-UHFFFAOYSA-N CCOC(C)C=CC1C(C)=CC(=O)CC1(C)C
1764 0.035087719 LGNJGPJHODMDJT-UHFFFAOYSA-N CC1CCCCC1(C)C1C=CC(=O)OC1(C)C
1765 0.035087719 RWBSGDJWSYAYFG-CYBMUJFWSA-N CC(C)CC(=O)CC(C)CCCc1cocc1
1766 0.035087719 XIXWLCCEDTUEIX-NRUITVPNSA-N CC(=O)CCC(=C/C=O)C1(C)CCCC1(C)C
1767 0.033333333 JLKFZNYQOBNAIU-UHFFFAOYSA-N CCCCCCCCC#CC=CCC(=O)OC
1768 0.032258065 LZOWBKDOUCXJTL-UHFFFAOYSA-N CC(=O)CCC1=C(C)C(CCC1(C)C)OC=C
1769 0 PUIHQHPNBOICHY-UHFFFAOYSA-N OCC12CCC3C(C(=C)CCC2O1)CC3(C)C
1770 0 SLUKQUGVTITNSY-UHFFFAOYSA-N COc1cc(c(O)c(c1)C(C)(C)C)C(C)(C)C
1771 0 PEOCULBMROARGJ-UHFFFAOYSA-N CC(C)(C)C1=CC(O)=C(C=C1CO)C(C)(C)C
1772 0 SSYGNFMHMOCPQU-UHFFFAOYSA-N CCC(CC)(CC)C1CCC(=O)CC1
1773 0 ITCVFHPZQFFEGI-UHFFFAOYSA-N CC12CCC3C(C4(CCC2O1)OC4)CC3(C)C
1774 0 NGIGLOKJPWGIJT-UHFFFAOYSA-N COC1CCN(C1)C(=O)OC(C)(C)C
1775 0 RPXHAPILQYPJFK-UHFFFAOYSA-N CC1(C)CCC(=O)CCC(C)(C)CC1
1776 0 QCLJVSAOJXEZBB-UHFFFAOYSA-N OC(=O)C1CC2C3(C1CCC3C)CC(C2)(C)C
1777 0 LUQBNMYIWSJINE-UHFFFAOYSA-N CCCCCCCCC(=O)CCC=C
1778 0 LPNFWWBDWLFIFV-DGMCESFYSA-N CC1(C)CC2C1CC3OC3(C)C(O)CCC2=C
1779 0 SBUKINULYZANSP-UHFFFAOYSA-N CC(C)(C)OC(=O)NC1CCC(O)C1
1780 0 SBUKINULYZANSP-UHFFFAOYSA-N CC(C)(C)OC(=O)NC1CCC(O)C1
1781 0 VUFWILDZFAZJRZ-IHOPTDDCSA-N CC1(C)CCCC2(C)C3OC3C(C)(O)C4CC124
1782 0 INASARODRJUTTN-UHFFFAOYSA-N CCCCCCCCCC(C)(O)C#C
1783 0 ALSGLTSTBIXVFM-UHFFFAOYSA-N CCCCCCCCCOC1=CC=CC(O)=C1
1784 0 NBXOZWAKVAGNDB-UHFFFAOYSA-N CCCCCCCCCCC(O)C#C
1785 0 PXNMQSMWUFXYNE-UHFFFAOYSA-N CC(C)(C)OC(=O)NCC1CC(O)C1
1786 0 JXLZOYXYNZHMKD-UHFFFAOYSA-N CN(C)C1=NC(=NC(=N1)N(C)C)N1CCCC1
1787 0 PIEFOIGZJZFQQJ-UHFFFAOYSA-N CC(C)(C)OC(=O)N1CC(CCO)C1
1788 0 FXYJNVGRFDRSKS-UHFFFAOYSA-N CC(C)(C)OC(=O)N1CCC(C)(O)C1
1789 0 JEEKFYIEZDNHGK-OHTBPHCPSA-N CC1(C)CCCC2(C)C1CCC3COC(=O)C23
1790 0 YBIVCDFXYYMLAT-UHFFFAOYSA-N CCCC(=O)CNC(=O)OC(C)(C)C
1791 0 APKDDKUIEPOCMZ-UHFFFAOYSA-N CCCCCCCCC1=C(O)C(O)=CC(C)=C1
1792 0 WSDPKCGIKITSCT-ACCUITESSA-N CCCCCCCCCC=C(/C)C=O
1793 0 YBURHQUHENASJU-UHFFFAOYSA-N CCCCC1=CC(CO)=CC(CCCC)=C1O
1794 0 LSSAEGXLQBRSBC-PMOUVXMZSA-N CC1CCC2(OO)C1CC(CCC2=C)C(=C)C
1795 0 PUIHQHPNBOICHY-RGCMKSIDSA-N CC1(C)CC2C1CCC3(CO)OC3CCC2=C
1796 0 SNCYGCVDBMVSBB-UHFFFAOYSA-N CC1CN(CCO1)C(=O)OC(C)(C)C
1797 0 NHUPTJWRHAHPNF-UHFFFAOYSA-N C[N+](C)(C)C1=C2CCCC(N=N)C2=CC=C1
1798 0 NBGSKXDSPVJDSI-UHFFFAOYSA-N CCCCCc1c(O)cc(CCCC)cc1O
1799 0 CLRGYDRXIYIAHC-UHFFFAOYSA-N CC(C)(C)OC(=O)NC1(CO)CCC1
1800 0 RVHJRIXOUQNFIL-UHFFFAOYSA-N CCCCCCCCCc1ccc(cc1O)O
1801 0 QRHYCLBYHIKSTA-UHFFFAOYSA-N CCCC(=O)NC(CC(C)C)C(O)=O
1802 0 DYAUIECNKMJHIH-UHFFFAOYSA-N CCCCC(CC)C(=O)NCC(O)=O
1803 0 JUVHZEQFETXTIN-UHFFFAOYSA-N CCCCCCCCOC1=CC=CC=C1CO
1804 0 KIPQIHYWCSWFAX-UHFFFAOYSA-N CCCCCCCCOC1=CC=CC(CO)=C1
1805 0 CGZQRJSADXRRKN-UHFFFAOYSA-N CC(C)(C)OC(=O)NC1CCCC1O
1806 0 UGBWAOZVKHUEIF-UHFFFAOYSA-N CC(C)(C)OC(=O)NCC1(C)COC1
1807 0 KUGKLTLXSSPJLW-UHFFFAOYSA-N CCCCCCCCCc1ccc(c(c1)O)O
1808 0 KUOZIKMXGPMVTF-UHFFFAOYSA-N CCCCCCCCC(c1ccc(cc1)O)O
1809 0 LSDUBIYDVJGIQH-UHFFFAOYSA-N CC1COCCN1C(=O)OC(C)(C)C
1810 0 LSDUBIYDVJGIQH-UHFFFAOYSA-N CC1COCCN1C(=O)OC(C)(C)C
1811 0 NHMXRSFLPGBBLD-UHFFFAOYSA-N CCCCCCCC(Cc1ccc(cc1)O)O
1812 0 QQNHBAYETINYSR-VQJWOFKYSA-N CC(C)C1CCC2(C)OC3CC2(O)C1C=C3C
1813 0 HMLUAIQJVMUHKN-OOLBJWLVSA-N CC1=C/C(O)C(O)C(=CC2C(CC1)C2(C)C)C
1814 0 AMBZSKISZMROPK-JLZCTACVSA-N CC(=C)C(CCC1(C)C2CC3C(C2)C13C)OO
1815 0 FWFSLBQGEMBSLF-ZHZXCYKASA-N CC1(C)CC2C1CC(O)C3(C)OC3CCC2=C
1816 0 FZNYTOPOPKVJNS-UHFFFAOYSA-N CC1=C(O)C(=CC(O)=C1C(C)(C)C)C(C)(C)C
1817 0 WHSUAOVGDQGBAU-UHFFFAOYSA-N CC(CCCCCCCc1ccc(cc1)O)O
1818 0 MNDVNGMDOSFGST-UHFFFAOYSA-N OCCCCCCCCCc1ccc(cc1)O
1819 0 HXNUWKBANRRHCT-UHFFFAOYSA-N CCCCCCCCCC1=CC=C(C2C1O2)O
1820 0 XYDGNBKMDPJTEU-UHFFFAOYSA-N CCCCCCCCC#COCCC
1821 0 NBXOZWAKVAGNDB-UHFFFAOYSA-N CCCCCCCCCCC(O)C#C
1822 0 ORTKEKKDXLJNGP-UHFFFAOYSA-N CCCCCCCCC=CC=CCO
1823 0 HZBLPTIFOUSPIV-UHFFFAOYSA-N CCCCCCCCCC12C=CC(=CC2O1)O
1824 0 NUFDXEJEAPMNNX-UHFFFAOYSA-N CCOC1CN(C1)C(=O)OC(C)(C)C
1825 0 PQGTXALYVPZWOA-UHFFFAOYSA-N CCCCCCCCCC1=CC2C(C=C1)(O2)O
1826 0 IPOLGHIMIPSIJX-UHFFFAOYSA-N CCCCCCCCCOc1ccc(cc1)O
1827 0 PSQPIEFJWFLEMU-HYAKIPKFSA-N CC1=C/CCC(=C)C(OO)C2C(CC1)C2(C)C
1828 0 BWTSDLHCWHCAGM-UHFFFAOYSA-N CCCCCCCOCCc1ccc(cc1)O
1829 0 PUIHQHPNBOICHY-CXTNEJHOSA-N CC1(C)CC2C1CCC3(CO)OC3CCC2=C
1830 0 CZZVTNRWOQFMEU-UHFFFAOYSA-N CCCCCc1cc(O)c(CCCC)c(O)c1
1831 0 RVFULFDTCDRKNZ-XZBVAUNFSA-N CC(C)C1CCC2(C)C3COC(O)C(C13)C2=C
1832 0 GCHMMWNPRWYWFP-UHFFFAOYSA-N [H]C12CCC([H])(C1)C(CO)(CCC(C)C)C2
1833 0 KVZWHTCHJHENKO-UHFFFAOYSA-N COCC1CN(C1)C(=O)OC(C)(C)C
1834 0 FJALMPNMNFUOLE-UHFFFAOYSA-N CCCCCN1CC(O)CC1C(O)=O
1835 0 IVRNZSUSBWOSMV-UHFFFAOYSA-N CC(C)(C)OC(=O)NC1CCCOC1
1836 0 FCSNZJLUQLZSBW-XFMPKHEZSA-N CC1(C)CCCC2(C)C1CC=C3COC(O)C23
1837 0 YOSGJEJSWUIKGR-UHFFFAOYSA-N CCOCCCCCCCc1ccc(cc1)O
1838 0 LHBPDIBQKHRLTR-FHEMJXCISA-N CC1CC(=O)C2C1CC3CCC2(C)OC3(C)C
1839 0 BICRNSAVYHWHIC-UHFFFAOYSA-N CC(C)(C)OC(=O)N1CC(C)(CO)C1
1840 0 VZVCJGQVOYLQCT-UHFFFAOYSA-N CCCCCCCC=CCC(=O)CC
1841 0 YBWPFLPQZXWNNM-UHFFFAOYSA-N CC(N)C(=O)CCCCC(C)C(O)=O
1842 0 VVQKJNVMYNXPQA-UHFFFAOYSA-N CC(C)(C)CC(C)(C)C1CCC(=O)C1
1843 0 VBYJBDDEWRMLJX-AATHHKPASA-N CC1CCC2C(C)(C)C(C3CCC12C3)C(=O)O
1844 0 FWFSLBQGEMBSLF-FTQJZPFOSA-N CC1(C)CC2C1CC(O)C3(C)OC3CCC2=C
1845 0 HOXDFZBDPOCFGM-UHFFFAOYSA-N CC(CC=CC(=O)C)CCCC(C)C
1846 0 MXIKDHHQNDZAAJ-RYUDHWBXSA-N CCCC(C)CC(C)CC1=COC(=O)C(=C1)C
1847 0 SMVQLPPNRFDHMB-OKNSCYNVSA-N CC12CCC3CC1(OC3(C)C)C4(C)OC4CC2
1848 0 OCZVJXZFBXBKIY-UHFFFAOYSA-N CC1(C)CC(=O)CC2(CC(=O)CC(C)(C)C2)C1
1849 0 VYZPNMHIRSODAT-YKHJJTLOSA-N CC(C)C1CCC(=C)C(CCC(=C)C=C1)OO
1850 0 CNJXAGXGIJRYCM-UHFFFAOYSA-N CC1(C)CCCCCC(=O)CCCC1
1851 0 JPJSAERYVQFUEQ-UHFFFAOYSA-N O=CC(C1CCC(C2C1C(=C(CC2)C)O)C)C
1852 0 AGVVMVNNMJUBCX-HIDDOJLPSA-N CC1CCC2C(C1)C(C(O)C3OC23C)C(=C)C
1853 0 UQUIQVFHSGQDRL-MCYUEQNJSA-N CC1(C)CCCC2(C)C3COC(=O)C3CCC12
1854 0 FVFRGPYEEFVSIL-UHFFFAOYSA-N O=CC(C1CCC(C2C1C1OC1(CC2)C)C)C
1855 0 ANKPSSPTFFQSKS-UHFFFAOYSA-N CCCC(=O)NC(C(CC)C)C(=O)O
1856 0 LYKCPLQPWJBJLH-UHFFFAOYSA-N CCCCOC(=O)CCN1CCOC1
1857 0 GYKHSHCBDUPRPY-UHFFFAOYSA-N CCCCCCNC(=O)OCC1CO1
1858 0 HNWLYWCHTWWEOA-UHFFFAOYSA-N CC1CCCC2(C)OC2CC(=C(C)C)C(=O)C1
1859 0 CLFXVPZVURKYOI-UHFFFAOYSA-N CCCCCCC(C)C1=CC(O)=C(C)C=C1O
1860 0 CUBFXTHXOZAQIJ-UHFFFAOYSA-N CC(C)(C)OC(=O)NCC(O)CC=C
1861 0 SOZBAGRGGQHQFP-UHFFFAOYSA-N CCCCCC1=CC(O)=C(CC(C)C)C=C1O
1862 0 PNIDXAPYNNCWNM-UHFFFAOYSA-N CCCCCCCC=CC(O)CC=C
1863 0 RGMGQPCJMQKZIR-UHFFFAOYSA-N CCC12CN(C)P(N(C)C1)N(C)C2
1864 0 BVSGXVHDNMPZSE-UHFFFAOYSA-N CCCCCCCCOC1=CC=C(CO)C=C1
1865 0 ZUSZUAKJXSYYSA-ZOWXZIJZSA-N CC1(C)CCCC2(C)C1CCC(=C)C2C(=O)O
1866 0 ZANHXCFRKGGJIZ-GJZGRUSLSA-N CC(C)C1(O)CCC2(C)CCCC(=C2C1=O)C
1867 0 FLLRQABPKFCXSO-UHFFFAOYSA-N COC1=CC(=C(O)C=C1C(C)(C)C)C(C)(C)C
1868 0 HAWVCXABNZBPED-UHFFFAOYSA-N CC(C)(C1CCC(=O)CC1)C1CCC(=O)CC1
1869 0 VHHUMCJOXTZJOX-QMMMGPOBSA-N CC(C)CC(=O)CCNC(C)C(=O)O
1870 0 NNWGKAJQKMHLFU-UHFFFAOYSA-N CC=CCCCCCCCC(O)C=C
1871 0 CKKFKHKPUJLOPY-JLNYLFASSA-N CC1(C)CCCC2(C)C1CCC3=COC(O)C23
1872 0 LHBPDIBQKHRLTR-DAHVATMRSA-N CC1CC(=O)C2C1CC3CCC2(C)OC3(C)C
1873 0 VHUGWUBIUBBUAF-UHFFFAOYSA-N O=C1CCCCCCCCCCCC1
1874 0 RJFJUZTWJSYCPG-BJBXXJATSA-N CC1COC2(O)CCC3=CCCC(C)C3(C)C12
1875 0 FVAPHZVGZPHCKW-UHFFFAOYSA-N CCCO[Si](C)(OCCC)C(C)(C)C
1876 0 BNIXSMHFDJNNHW-UHFFFAOYSA-N CCOC(OCC)C(=O)C=CN(C)C
1877 0 PUIHQHPNBOICHY-BHPKHCPMSA-N CC1(C)CC2C1CCC3(CO)OC3CCC2=C
1878 0 AWIVNYZSYQDKGU-UHFFFAOYSA-N CCCCCC(OCC)(OCC)[SiH2]C
1879 0 GOIPELYWYGMEFQ-UHFFFAOYSA-N CCCCCCCC[Si](C)(OC)OC
1880 0 VTUXPTJOYLXSHN-IACUBPJLSA-N CCCCC(=O)OC1C2CC=C(C)C1C2(C)C
1881 0 NGSKTZPAGBXNRL-GVARAGBVSA-N CC1CCC2(C)C(C)c3ccoc3CC12C
1882 0 BTVGGDMVESWXHB-UHFFFAOYSA-N CCCCC1CCCCC1OCC=C
1883 0 RZAVBLXEFARMMG-CQDKDKBSSA-N CC1CCCC2(C)c3occc3CCC12C
1884 0 OYXWBGYHDYVIDT-UHFFFAOYSA-N C1(O)C=C(CCCCCCCCC)C=C(O)C=1
1885 0 VERGPVBZPMTZDY-UHFFFAOYSA-N C1(O)C=C(CCC)C=C(O)C=1CCCCCC
1886 0 FQUDNUNYYBEONN-CMDGGOBGSA-N CC(=O)CCC/C=C/CCCCCC
1887 0 HVDXPWBGDAVMSY-VAWYXSNFSA-N CC(=O)/C=C/CCCCCCCCC
1888 0 UYCZPLKICNDOCL-UHFFFAOYSA-N CC(=O)CCCCCCCCCC=C
1889 0 UWDMKTDPDJCJOP-UHFFFAOYSA-N CC1(C)CC(O)(CC(C)(C)N1)C(O)=O
1890 0 ZUMCXDLZOGSVEZ-UHFFFAOYSA-N OC(C1=CC2C3(C1CCC3C)CC(C2)(C)C)O
1891 0 QYRQHYFVZDCFJA-UHFFFAOYSA-N CN(C)CCN(C)P(=O)(N(C)C)N(C)C
1892 0 JJGNMSOJTSABGA-UHFFFAOYSA-N CCCCCCC(N=C(C)O)C(O)=O
1893 0 QIYZBZLCCSGEJX-UHFFFAOYSA-N CC(C)CC(CCC(O)=O)NC(C)=O
1894 0 ZUIXALIUONSCKU-UHFFFAOYSA-N OCC1=CC2C3(C1COCC3C)CC(C2)(C)C
1895 0 DFCRTFZROIYVNH-UHFFFAOYSA-N OCOC1=CC2C3(C1CCC3C)CC(C2)(C)C
1896 0 VHHUMCJOXTZJOX-UHFFFAOYSA-N CC(C)CC(=O)CCNC(C)C(O)=O
1897 0 LZFVPQQTSFEZLH-UHFFFAOYSA-N COC1(CCCCCCC1N=O)OC
1898 0 VVRVPUKKHOOOPT-UHFFFAOYSA-N CC(=O)C1C2C(C(=O)C12C(C)(C)C)C(C)(C)C
1899 0 SFEFLWVTBRWCLN-UHFFFAOYSA-N CCCCOCCOC(=O)CC(C)=N
1900 0 HJJJBHBVZXEDTG-UHFFFAOYSA-N CN(C)CC\N=C(/N)NC1=NC(C)=CC(C)=N1
1901 0 JJUNXABENLJLAY-UHFFFAOYSA-N CC1CCCCCCCCCCC1=O
1902 0 HIBUGXNJLQKKHO-UHFFFAOYSA-N CC1CCCCCCCC2CCC12O
1903 0 FCXURDQZLWYZFL-UHFFFAOYSA-N CCCCCC#CCCCCCCO
1904 0 BVSGXVHDNMPZSE-UHFFFAOYSA-N CCCCCCCCOC1=CC=C(CO)C=C1
1905 0 KIPQIHYWCSWFAX-UHFFFAOYSA-N CCCCCCCCOC1=CC=CC(CO)=C1
1906 0 PUKWIVZFEZFVAT-UHFFFAOYSA-N CCCCCC1(C)CCC(C)(C)C1=O
1907 0 QSWPBUXWYKVPMT-UHFFFAOYSA-N CC(C)C1CC2C(CC1C=C2C)C1OCCO1
1908 0 CMDQRTJEYKKXDB-UHFFFAOYSA-N [H]C12CCC(C)(C(CCCO)C1)C2(C)C
1909 0 VDXLKJURBHAVRF-UHFFFAOYSA-N CCCCCCC=CCC(=O)C(C)C
1910 0 UFFODLUZVGUBQB-UHFFFAOYSA-N CCCCCCC=CCC(=O)CCC
1911 0 NBXOZWAKVAGNDB-UHFFFAOYSA-N CCCCCCCCCCC(O)C#C
1912 0 NBXOZWAKVAGNDB-UHFFFAOYSA-N CCCCCCCCCCC(O)C#C
1913 0 NBXOZWAKVAGNDB-UHFFFAOYSA-N CCCCCCCCCCC(O)C#C
1914 0 GDGGAJNITUJKMP-UHFFFAOYSA-N CC(CCCC1(C)C2CC3C(C2)C13C)C(O)=O
1915 0 MIZSRJMAMPHCDB-UHFFFAOYSA-N C[N+](C)(C)C=CC1=CNC2=CC=CC=C12
1916 0 KEUANYXDVWBCRM-UHFFFAOYSA-N CC1=CC(=C(O)C(O)=C1)C(C)(C)CC(C)(C)C
1917 0 RCXROUQIRCOYGY-UHFFFAOYSA-N [H]C12CC(=O)C([H])(O1)C1CC(CC)C(CCCC)C21
1918 0 LFAMTYOOZUPASP-UHFFFAOYSA-N CCCCCC(C)C(C)C1=CC(O)=CC(O)=C1
1919 0 MMMUNNUIKCPGAL-RTTFEGKLSA-N C\C1=C\CC(C)(C)\C=C\C(OO)\C(C)=C/CC1
1920 0 CSLBUZGPLRECOR-UHFFFAOYSA-N CC(C)C12CCC(C)(O1)C1C(C2)C(C)CC1=O
1921 0 RUZFROBNEPDBDP-UHFFFAOYSA-N CC12CCCCC1CC(CCO)CC2
1922 0 YFBGMGHWMDOIOX-UHFFFAOYSA-N CCCCCCCCC(=O)C[N+]([O-])=O
1923 0 YFBGMGHWMDOIOX-UHFFFAOYSA-N CCCCCCCCC(=O)C[N+]([O-])=O
1924 0 QXMYOQPHHIRYMS-UHFFFAOYSA-N CCCCOC(=O)C(=O)N(CC)CC
1925 0 GPCSKPRMTXITPA-UHFFFAOYSA-N C1C=CCN1\C=C\C=C\C=[N+]1CC=CC1
1926 0 HNURKXXMYARGAY-UHFFFAOYSA-N CC(C)(C)C1=CC(CO)=CC(=C1O)C(C)(C)C
1927 0 QBKXUUNBNHZZPK-UHFFFAOYSA-N CCCC(CCC)C(=O)NCC(O)=O
1928 0 OEZPXJHHTCOWNN-UHFFFAOYSA-N OC1CCCCCCCCCCC1=C
1929 0 KAEFUAJBLZQMTF-UHFFFAOYSA-N OCC1(CO)COC2(CCCCC2)N1
1930 0 SAVLIIGUQOSOEP-UHFFFAOYSA-N CCCCCCCC(=O)NCC(O)=O
1931 0 ILXMMLXNGGTPIM-UHFFFAOYSA-N CCOC(=O)CCC(=O)N(CC)CC
1932 0 QKEYUXZPUGSKTM-UHFFFAOYSA-N C[N+]1(C)CCC2=C(C1)NC1=CC=CC=C21
1933 0 CGZQRJSADXRRKN-UHFFFAOYSA-N CC(C)(C)OC(=O)NC1CCCC1O
1934 0 DZQKIOZHWPYHIG-UHFFFAOYSA-N CCCCCCC1CCC(CC1)C=O
1935 0 QKXCGPJJHMULFJ-QBFSEMIESA-N CO\C1=C/CCCCCCCCCC1
1936 0 QBYUWRZJJAYBJR-UHFFFAOYSA-N CC#CCCCCCCCCCCO
1937 0 JRMFJJFKLDMVQP-UHFFFAOYSA-N CC(C)(C)C1=CC(CO)=C(O)C(=C1)C(C)(C)C
1938 0 WFWDCVHAEHUXOT-UHFFFAOYSA-N CCC(C)CCC(CC(C)=O)C(C)=C
1939 0 ACQIKDUNFSBWDO-UHFFFAOYSA-N CC1C2CCC(C)CCCC(C)=CC2OC1=O
1940 0 UIJXHKXIOCDSEB-UHFFFAOYSA-N CC(C)(C)OC(=O)N1CCCC(O)C1
1941 0 YMNBXYLOSIKZGL-UHFFFAOYSA-N CC(C)C(NC(=O)OC(C)(C)C)C=O
1942 0 BFFLLBPMZCIGRM-UHFFFAOYSA-N CC(C)(C)OC(=O)N1CCCC1CO
1943 0 WWJRDDCCBXPEOH-UHFFFAOYSA-N CCCCC(=O)C=C(C)CC(C)(C)C
1944 0 VISOPJSYPCILSN-UHFFFAOYSA-N CCCCCCC=CC(=O)C(C)(C)C
1945 0 NHKWQEYXAHNEBG-UHFFFAOYSA-N CC(C)C12CCC(C)(CC1)CC2CO
1946 0 LTNQLWOZJVLKFC-UHFFFAOYSA-N CC(C)CCCC(C)C=CC1(O)CC1
1947 0 HUWDBAFDYFCGCU-UHFFFAOYSA-N CCC(=O)C(C)C(=C)C(C)C(C)(C)C
1948 0 WKKSFTVFBMVRFI-UHFFFAOYSA-N CCCCCCCCCC(O)CC#C
1949 0 YENOIIBAMWIRRI-UHFFFAOYSA-N CCCC(=NOC)C(CC)C(=O)OC
1950 0 UCYXBZWNHUHFCQ-UHFFFAOYSA-N CC1CCCC(=CCC(CC1)C(=C)C(=O)O)C
1951 0 SSBDLGGRNZOPTK-UHFFFAOYSA-N CC1CCC=C(C)CCC(CC1)C(=C)C(=O)O
1952 0 ODOOFOASCWLNKG-UHFFFAOYSA-N CCCCCCCCC1CCCC1=O
1953 0 DZSQRVXQZQNAHL-UHFFFAOYSA-N NCCCC(CC=CC(CC=O)O)O
1954 0 XDKDILSPAPQFEA-UHFFFAOYSA-N OCCCCCCCCCCCC#C
1955 0 VSTJKRMTNDBZND-UHFFFAOYSA-N CC(C)(C)CCC1CCCCC(=O)C1
1956 0 UZJMUVAHKKLXMA-UHFFFAOYSA-N OC1CC(C23C1=C(C)C(C)(C)C(C3)COC2)C
1957 0 APAWVEFZZGCJPQ-UHFFFAOYSA-N OC(=O)CC(CC1CCCN1C)(O)C
1958 0 ZKCSQLBETORUIJ-UHFFFAOYSA-N OC(CC1CCCCN1C)CC(=O)O
1959 0 DPAXRTBRARRDNS-UHFFFAOYSA-N CC1CCCC2C1(C)CC1(C2)C(C)COC1=O
1960 0 FIHXKZYLIWLRND-UHFFFAOYSA-N CC1CCC(CC1)C(C)(C)CC(C)=O
1961 0 JEEKFYIEZDNHGK-UHFFFAOYSA-N O=C1OCC2C1C1(C)CCCC(C1CC2)(C)C
1962 0 CPQXQYXRIBLSAJ-UHFFFAOYSA-N CC(C(C1CCCCN1C)C(=O)O)O
1963 0 BFFLLBPMZCIGRM-UHFFFAOYSA-N CC(C)(C)OC(=O)N1CCCC1CO
1964 0 PWQLFIKTGRINFF-UHFFFAOYSA-N CC(C)(C)OC(=O)N1CCC(O)CC1
1965 0 BFFLLBPMZCIGRM-UHFFFAOYSA-N CC(C)(C)OC(=O)N1CCCC1CO
1966 0 ZOKVOSXPRAROLK-UHFFFAOYSA-N CCCCC1=C(CCCC)C(OC)=C(O)C=C1
1967 0 OKBGUIZGNSPYGU-UHFFFAOYSA-N CC1=CC(=CC(O)=C1O)C(C)(C)CC(C)(C)C
1968 0 NOYNBSQSRIVEIU-UHFFFAOYSA-N CCCCCCCCC(=CCC)C(F)(F)F
1969 0 QVBQRSXWJRDNPT-UHFFFAOYSA-N CCCCCCCCC(C)(C=C)C(F)(F)F
1970 0 UDHFJAGCBKZYMB-UHFFFAOYSA-N CCCCCCCCCC(=CC)C=O
1971 0 BRUITYMDHWNCIG-UHFFFAOYSA-N CC(C)(C)C1=CC(=CC(C=O)=C1)C(C)(C)C
1972 0 BXZADLGAYWRZCR-UHFFFAOYSA-N CC1CC(O)CN1C(=O)OC(C)(C)C
1973 0 GAYSMGVWKKNRQK-UHFFFAOYSA-N CC(=O)C1C=C(C(=O)C1C(C)(C)C)C(C)(C)C
1974 0 HKIGXXRMJFUUKV-UHFFFAOYSA-N CC(C)(C)OC(=O)N1CCC(CO)C1
1975 0 MAPVTTUJJHQITK-UHFFFAOYSA-N CCCCCCCCC#CCCCO
1976 0 HKIGXXRMJFUUKV-UHFFFAOYSA-N CC(C)(C)OC(=O)N1CCC(CO)C1
1977 0 UIJXHKXIOCDSEB-UHFFFAOYSA-N CC(C)(C)OC(=O)N1CCCC(O)C1
1978 0 XEKCHYKWQQBLKH-UHFFFAOYSA-N CCCCOCC1=C(O)C=CC(=C1)C(C)(C)C
1979 0 UIJXHKXIOCDSEB-UHFFFAOYSA-N CC(C)(C)OC(=O)N1CCCC(O)C1
1980 0 FYGFTTWEWBXNMP-UHFFFAOYSA-N NC(=O)CCCCCCCCC(=O)O
1981 0 MAOWFWDQHHSWHM-UHFFFAOYSA-N CCOC(=O)CNC(=O)C(CC)CC
1982 0 CGNXVLWATFRVMH-UHFFFAOYSA-N OC(=O)C1=C(C)C(C)(C)C2CC1(CC2)C(C)C
1983 0 PZFVZYJMBMKOGX-UHFFFAOYSA-N CCC[N+](CCC)(CCC)CC(O)CCl
1984 0 RPHYKCDQPFYXIG-UHFFFAOYSA-N CC1CCC2C(C1)C(CC=C2C(=O)O)C(C)C
1985 0 JGCCDDVUHIIPOV-UHFFFAOYSA-N CC(C)CCCc1cc(O)c(C(C)C)c(O)c1
1986 0 WWLAROIDLVELGB-UHFFFAOYSA-N CCCCCCC(=O)CCC[N+]([O-])=O
1987 0 IRKURBBZKOEIOM-UHFFFAOYSA-N COC1CCC(=O)C2C(CCC1=C)C(C2)(C)C
1988 0 OPJHQXJQYXRMGN-UHFFFAOYSA-N CC(CC(=O)NC(C(=O)O)C(C)C)C
1989 0 KMSBGEFUAFHLMF-UHFFFAOYSA-N CCC(C)(CCC(C)C)C1=CC(O)=C(O)C=C1
1990 0 SLEZVOMJRUAPRE-UHFFFAOYSA-N CC12CCCCCCCCCCC1O2
1991 0 JCBYDLVEZFXPJB-UHFFFAOYSA-N CCCCCCCC1C(C)CCC1=O
1992 0 NLSVUORTFSUIHU-UHFFFAOYSA-N CC(C)(C)OC(=O)NCC(O)C1CC1
1993 0 IMRTUSZHEQXAFU-UHFFFAOYSA-N CCCCC(CC)COC1=CC=C(OC)C=C1
1994 0 IEIHCSFJLQYKGJ-UHFFFAOYSA-N CCCCCCCCCC1=C(O)C=CC=C1O
1995 0 QGMQRJXVQPJHQF-UHFFFAOYSA-N CCCCCCCCC(C)(O)CC#C
1996 0 UQUIQVFHSGQDRL-UHFFFAOYSA-N O=C1OCC2C1CCC1C2(C)CCCC1(C)C
1997 0 BNVSKYZBTLRUFY-UHFFFAOYSA-N CN(C)c1ccc2[n+](C)c(C)ccc2c1
1998 0 RIAOEAFLNJTYCG-UHFFFAOYSA-N CCCC1=CC(O)=C(CCC)C(O)=C1CCC
1999 0 DSUNTQBDAUKNQM-UHFFFAOYSA-N C[Si](C)(C)NCCCN[Si](C)(C)C
2000 0 CMDQRTJEYKKXDB-UHFFFAOYSA-N [H]C12CCC(C)(C(CCCO)C1)C2(C)C
2001 0 WRTABOSASYTALR-ZROIWOOFSA-N C=C1CCOC(=CC2C1CCC2(C)O)C(C)C
2002 0 NKNSHDCCJHFHLR-UHFFFAOYSA-N CCOC(=O)C(C)CN1CCOCC1
2003 0 JBMLIVNFPGPRCB-UHFFFAOYSA-N CC(C)C1CCC2CC(O)CCC2C1
2004 0 OEHMUSPKJRXRSP-UHFFFAOYSA-N O=CC1C2C(CCC(C1C)(C2C=O)C)C(C)C
2005 0 DAWDTDPJINNEJM-UHFFFAOYSA-N CC1CCC2(C)C(C)=CCCC2(C)C1OC=O
2006 0 GFBURJSHOCPKKP-UHFFFAOYSA-N Cc1cc(c(c(c1O)C(C)(C)C)O)C(C)(C)C
2007 0 VSKKUZCPADUNJU-UHFFFAOYSA-N CN(CCCC=O)C(=O)OC(C)(C)C
2008 0 SPVQODCCUQNHBR-UHFFFAOYSA-N OCCNC(=O)CCCCCCC=O
2009 0 ONCMKWFWHACURX-UHFFFAOYSA-N CC(C)C1CC2CC(C3OCCO3)C1C=C2C
2010 0 ZAUKJUQNJRTCIH-UHFFFAOYSA-N CC1=COC2C1CC1(C)C(C)CCCC1(C2)O
2011 0 WTTCYYLWBYJCOZ-UHFFFAOYSA-N OCOC(=C)C1CC=C(C)CCC=C(CC1)C
2012 0 NKNSHDCCJHFHLR-UHFFFAOYSA-N CCOC(=O)C(C)CN1CCOCC1
2013 0 FWWZBHSEVOSEHV-UHFFFAOYSA-N CCCCCC(N=C(C)O)C(=O)OC
2014 0 HKIGXXRMJFUUKV-UHFFFAOYSA-N CC(C)(C)OC(=O)N1CCC(CO)C1
2015 0 VFGXVQOCGXKXDW-UHFFFAOYSA-N CCCCCCC(C)C1CCCC1=O
2016 0 KULALXZZROFXTI-UHFFFAOYSA-N CON1C(CN2C=CC(C)(C)[N+](C)=C12)C(C)=C
2017 0 YGAUOIWMZBISRC-UHFFFAOYSA-N OCC1(OC1)C1CC=C(C)CCC=C(CC1)C
2018 0 LUWZNZOQYOFDFD-UHFFFAOYSA-N OCC(c1cc(C)cc(c1O)C(C)(C)C)(C)C
2019 0 BSJQLOWJGYMBFP-UHFFFAOYSA-N CC1=CC(O)=C(C=C1O)C(C)(C)CC(C)(C)C
2020 0 YMNBXYLOSIKZGL-UHFFFAOYSA-N CC(C)C(NC(=O)OC(C)(C)C)C=O
2021 0 ANRHASPMHMBCDM-UHFFFAOYSA-N CC1(C)OCC(CN2CCOCC2)O1
2022 0 JECBJUZXFXBODH-UHFFFAOYSA-N CCOC(=O)CC(NC(C)=O)C(C)C
2023 0 GZRTUKHZGRLROK-UHFFFAOYSA-N CC1=CCC(CCC(=CCC1)C)C(=C)C(O)O
2024 0 WNGKBPUXLKWEEJ-UHFFFAOYSA-N CCCCCCCCC#CC(CC)O
2025 0 CGZQRJSADXRRKN-UHFFFAOYSA-N CC(C)(C)OC(=O)NC1CCCC1O
2026 0 SICWXJSGOQCGRP-UHFFFAOYSA-N CC1=CC(=C(C2(C1O2)C(C)(C)C)O)C(C)(C)C
2027 0 NAQRGRASVQCNKC-UHFFFAOYSA-N CC(C)CCC1CC(C)C(=O)C(C)C1
2028 0 LISUNGMRJGDNLB-UHFFFAOYSA-N CCCC1CCC2CC(O)CCC2C1
2029 0 HAPOFQBCBUWOEQ-UHFFFAOYSA-N CCCCCCCCCC1=C(O)C(O)=CC=C1
2030 0 SENDFKGNJBUEOA-UHFFFAOYSA-N CCCCC1OC2(C)CCC1C(C)C2
2031 0 IFZOPNLVYZYSMQ-UHFFFAOYSA-N NCCOCCOCCOCCOCCN
2032 0 XOXJIQZTXFBPOR-UHFFFAOYSA-N CC(O)CC(C)(CCC=C(C)C)C=C
2033 0 VFFUWAHBYYGDHT-UHFFFAOYSA-N CC(C)C12CC(CC1CO)C(C)C2C
2034 0 WXTYDUYMAJETOH-UHFFFAOYSA-N CC(C)(C)OC(=O)CN1CCOCC1
2035 0 HIRAWQKSWAKIGQ-UHFFFAOYSA-N CC1CCCCCCCCCC(=O)C1
2036 0 QHWMCKMEWPWDIY-DWZYQQQCSA-N CC1CCC2C(=C)C1(C)CCC2(C)C(=O)CO
2037 0 QUOPFVBLFJCQJL-JLNYLFASSA-N CC1=CC2OOC1CC2C3(C)CCCC3(C)C
2038 0 BMWLJIHBTMXKRV-HVNMYJMUSA-N CC1(C)C[C@@H](O)[C@]2(C)CC[C@H]3O[C@H](CC3=C)[C@H]12
2039 0 HVPIIRJYGHPRDH-UHFFFAOYSA-N C1CNCCOCCOCCOCCN1
2040 0 STHIZMRUXPMSCW-UHFFFAOYSA-N C1COCCNCCOCCOCCN1
2041 0 SGIUMVADVLGEMU-RCXZEQIESA-N CC12CC(C(C)(O)C(=O)C1)C3(C)CCCC23C
2042 0 DPXHOJKWWBPIKK-UHFFFAOYSA-N COC1CCCN1C(=O)OC(C)(C)C
2043 0 AHJPSRZCTZKFJR-KYFQHEKYSA-N CC(C)C1CCC(=C)C2C(O)CC3(C)OC3C12
2044 0 JESHUHCSTJFUIW-UHFFFAOYSA-N CC12CCCC(C)(C)C3CC1(C)C(=O)C(O)C23
2045 0 QUOPFVBLFJCQJL-ABHRYQDASA-N CC1=CC2OOC1CC2C3(C)CCCC3(C)C
2046 0 VFBHDCNVUNWDTC-UHFFFAOYSA-N C1OC11CCCCCCCCCCC1
2047 0 JJUNXABENLJLAY-GFCCVEGCSA-N CC1CCCCCCCCCCC1=O
2048 0 MVLIADDEJBPTSN-ZVOPPPCBSA-N CC1(C)CCCC1(C)C2CC3OC3(C)C4OC24
2049 0 ABDSMVSRKFOYMR-UHFFFAOYSA-N CC(C)(C)OC(=O)NC(CO)CC=C
2050 0 NGSKTZPAGBXNRL-FIXIBIHLSA-N CC1CCC2(C)C(C)c3ccoc3CC12C
2051 0 MKFWRLZVXHMRGW-UHFFFAOYSA-N CC(C)C1CC2C=C(C)C1CC2C1OCCO1
2052 0 CGBPJGAERNQIPQ-BPLDGKMQSA-N CC(C)C1(O)CCC2(C)CCCC(=C)C2C1=O
2053 0 UQUIQVFHSGQDRL-OXJKWZBOSA-N CC1(C)CCCC2(C)C3COC(=O)C3CCC12
2054 0 PPOLLIWRWRLMMA-UHFFFAOYSA-N CCOC1(CC1)NC(=O)OC(C)(C)C
2055 0 JDKTWKFTCOBJBH-UHFFFAOYSA-N CCCCCCC(C)OC1=CC=C(OC)C=C1
2056 0 UKYIAOSEEQKDRG-UHFFFAOYSA-N CON(C)CCOCCOCCN(C)OC
2057 0 PUIHQHPNBOICHY-XPCVCDNBSA-N CC1(C)CC2C1CCC3(CO)OC3CCC2=C
2058 0 CLOLVAIUJCLYGF-ZSLBOAEBSA-N CC1(C)C2CCC3COC3CCC(=C)C(O)C12
2059 0 HVMHLMJYHBAOPL-UHFFFAOYSA-N CC(C)(C1CCC2OC2C1)C1CCC2OC2C1
2060 0 XTDIPJOCJZHMMU-UHFFFAOYSA-N CCCC(=O)OCC1CCC2C3CCC(C3)C12
2061 0 QQVOMZLQLNCNKY-UHFFFAOYSA-N CC(C)C1CCC(C)CC1(O)CC=C
2062 0 FCSNZJLUQLZSBW-BHPKHCPMSA-N CC1(C)CCCC2(C)C1CC=C3COC(O)C23
2063 0 SEKRRKCEGKJUHF-UHFFFAOYSA-N CCOC(=O)N1CCCCC1CCO
2064 0 AAVVRTLPZNMPMH-UHFFFAOYSA-N COC1=C(C=C(O)C=C1C(C)(C)C)C(C)(C)C
2065 0 RVFULFDTCDRKNZ-DBWOOVFOSA-N CC(C)C1CCC2(C)C3COC(O)C(C13)C2=C
2066 0 NPCUVKWCXITFFV-SZWZKDINSA-N CC1(C)CCCC2(CO2)C3CCC4(C)OC4C13
2067 0 NQILLQJICWRVRV-UHFFFAOYSA-N CC(C)(C)OC(=O)NCC1(CO)CC1
2068 0 OUGZJFOMQFQKAD-UHFFFAOYSA-N CCC(=O)CCCCCC(N)C(O)=O
2069 0 UVMGIUAAUJOLKG-UHFFFAOYSA-N CC(C)(C)OC(=O)N1COCC1(C)C
2070 0 AWBKAHZYBYMGQQ-UHFFFAOYSA-N CC1(C)CCCC2CCCC(CO)C12
2071 0 YKOGWUNFTOJCQY-UHFFFAOYSA-N CCOC(=O)C(=O)N(C(C)C)C(C)C
2072 0 ODXLOYQHKJWSFW-UHFFFAOYSA-N CCOC(=O)CCCCCNC(C)=O
2073 0 NGIGLOKJPWGIJT-UHFFFAOYSA-N COC1CCN(C1)C(=O)OC(C)(C)C
2074 0 LFVHSFZDXRXNDS-UHFFFAOYSA-N CCCC(=O)OCC1CC2CC1C1CCCC21
2075 0 JJUNXABENLJLAY-LBPRGKRZSA-N CC1CCCCCCCCCCC1=O
2076 0 ONUAHCJWVLTZFN-UHFFFAOYSA-N OCCNCCOCCOCCNCCO
2077 0 RZAVBLXEFARMMG-KCPJHIHWSA-N CC1CCCC2(C)c3occc3CCC12C
2078 0 WSYZXIONTLAKJH-SPWCGHHHSA-N CC(C)C1=CC23OOC1CC2(C)CCCC3C
2079 0 UQUIQVFHSGQDRL-UUIJZJDISA-N CC1(C)CCCC2(C)C3COC(=O)C3CCC12
2080 0 YQCPSQZKRUVQOR-DXUDUQDWSA-N C[C@@H]1CC[C@H]2[C@@H]1[C@H]3[C@]2(C)CC[C@]3(OO)C(=C)C
2081 0 DNVLYSLYCTZMPQ-UHFFFAOYSA-N CC1(C)C2CCC3(CO)OC4(C)CCC3C4C12
2082 0 ITCVFHPZQFFEGI-OGMFBOKVSA-N CC1(C)CC2C1CCC3(C)OC3CCC24CO4
2083 0 NZEXLWKSDIDZIC-UHFFFAOYSA-N CC(CC1CCCC1=O)CC(C)(C)C
2084 0 FFONYSXXVYRGRA-UHFFFAOYSA-N CC(O)C(C)CC(=O)N1CCOCC1
2085 0 RVFULFDTCDRKNZ-UHFFFAOYSA-N CC(C)C1CCC2(C)C3COC(O)C(C13)C2=C
2086 0 WWCHNEZLPVURTG-IGORNWKESA-N CC1CCCC2C(O)C(O)C(CO)N12
2087 0 CEBBNEUBHWCDFT-UHFFFAOYSA-N O=C1C=COC11CCCCCCCCCCC1
2088 0 LTLKXVMJVVBMHL-UHFFFAOYSA-N CCC(O)C1CCCC(CC(O)=O)N1
2089 0 PUBDMAXVBNNNAT-UHFFFAOYSA-N CC(=O)OC(C)(C)C(=O)NC(C)(C)C
2090 0 CSGMQTSLLVESIU-UHFFFAOYSA-N CC1=C(C)C=C2C(=C1)N=C(C)C(C)=[N+]2C
2091 0 RIAOBYVNJJGCJR-UHFFFAOYSA-N COC12CCCCC2(C)CCCC1C
2092 0 CNJFKLRIMOBKBS-HKCKIBJBSA-N CC(=C)C1CCC(=CC(O)C(O)C(=CC1)C)C
2093 0 ZBCXTNPVDVWHNC-UHFFFAOYSA-N CC(C)(C)OC(=O)N1CCCCC1O
2094 0 TUWZCFKAEMVMCK-UHFFFAOYSA-N CC1(CN2CCC(O)CC2)OCCO1
2095 0 IAUPYJCGGAVODU-UHFFFAOYSA-N OCN1COCCOC11CCCCC1
2096 0 HNWLYWCHTWWEOA-DFBGVHRSSA-N CC1CCCC2(C)OC2CC(=C(C)C)C(=O)C1
2097 0 GIXDSCCNCUXKRY-UHFFFAOYSA-N COC(=O)CCCCCC(=O)C(N)C
2098 0 LSFOYNPCLJICBW-UHFFFAOYSA-N CNC(C(=O)CCCCCC(=O)O)C
2099 0 AMDLQKZCTDZTDT-UHFFFAOYSA-N CC1(C)CC2C1CCC(C)(CCC2C=O)C=O
2100 0 RZAVBLXEFARMMG-NILFDRSVSA-N CC1CCCC2(C)c3occc3CCC12C
2101 0 MLCVEWJLDHYZCM-UHFFFAOYSA-N CC[N+](CC)(CC)CCSC(=N)NC
2102 0 WSKUJBJMLDUDKW-UHFFFAOYSA-N C[N+](C)(C)C1=CC2=C(C=C1)C(CCC2)N=N
2103 0 UDVUPRFAPVUBBM-UHFFFAOYSA-N OCC(=CCOCC1(C)C2CC3C1(C)C3C2)C
2104 0 CVLYKMBNKKBAHO-UHFFFAOYSA-N CCOC(=O)C(CC(C)C)N=C(C)O
2105 0 ZQNQUNNLSOTEJY-UHFFFAOYSA-N CC1(C)CCCC2CC(C)(O)CCC12
2106 0 BYACHAOCSIPLCM-UHFFFAOYSA-N OCCN(CCO)CCN(CCO)CCO
2107 0 GVQKWFQBWZOJHV-UHFFFAOYSA-N CC1(C)CC(CC(C)(C)N1O)C(O)=O
2108 0 FCSNZJLUQLZSBW-JLNYLFASSA-N CC1(C)CCCC2(C)C1CC=C3COC(O)C23
2109 0 VXUQJEMWECBYRC-UHFFFAOYSA-N CCC(C)(C)C1=C(O)C=C(C(O)=C1)C(C)(C)C
2110 0 URQXBICWAFMRAB-UHFFFAOYSA-N CC1CCCC(=CCc2c(C1)occ2C)C
2111 0 DLAJTOMWQHGXJZ-UHFFFAOYSA-N CCCCCCCC(=O)C(C)[N+]([O-])=O
2112 0 QWHCPRHASHNSDA-UHFFFAOYSA-N CCCCCCCC1CCC(=O)CC1
2113 0 CVNQWQMAEUQRCT-UHFFFAOYSA-N CCCCN(CCCC)C(=O)C(O)=O
2114 0 KNLXUOXPWXEJME-UHFFFAOYSA-N CC1(C)C(O)CCC2(C)CCCCC12
2115 0 NVVYRRHQKSVSBM-RBJHHQRMSA-N CC1(C)CCCC(=C)C(CCC(=C)C=C/1)OO
2116 0 UTMWNSLNGASJOH-UHFFFAOYSA-N CCOC(=O)CCCN1CCOCC1
2117 0 HTCJTOQZUYPRML-UHFFFAOYSA-N CCN(CC)CCOC(=O)CC(C)=O
2118 0 PFQFVQVKXOUUBL-UHFFFAOYSA-N CCCCCCCCCCOCCS
2119 0 GPCSKPRMTXITPA-UHFFFAOYSA-N C1C=CCN1\C=C\C=C\C=[N+]1CC=CC1
2120 0 VCFDIPBWQNPUTA-YUTCNCBUSA-N CC(C)CC(=O)OC1C2CC=C(C)C1C2(C)C
2121 0 ZANHXCFRKGGJIZ-HUUCEWRRSA-N CC(C)C1(O)CCC2(C)CCCC(=C2C1=O)C
2122 0 SMVQLPPNRFDHMB-QFCKPIOYSA-N CC12CCC3CC1(OC3(C)C)C4(C)OC4CC2
2123 0 WRFTWUYODLYHDR-UHFFFAOYSA-N CCC(=O)C1CC(CCC1C)C(C)C
2124 0 ACWKQPCUQRCXLF-UHFFFAOYSA-N OC(=O)CC(CC1CCCCN1)(O)C
2125 0 IFDRPWDMFYPZLB-UHFFFAOYSA-N CC(C)CCCC1CCC(CC1)C=O
2126 0 UJCNUFVLFBGCOL-UHFFFAOYSA-N C[N+](C)(C)CCCN=C=NC1=CC=CC=C1
2127 0 KPTRXBDZTZBTQQ-UHFFFAOYSA-N CCCCCCCC1CCCC(=O)C1
2128 0 UFGLUXOWOYTHOO-UHFFFAOYSA-N CCCCCCCCCCCC#CO
2129 0 JHVFZWONUSLGLY-UHFFFAOYSA-N CCOC(=O)C(C)(C)C(=O)CN(C)C
2130 0 RKHVEZWVFYPTNH-FRRDWIJNSA-N CC1(C)CC2C1CCC(CCCC2=C)C(=O)O
2131 0 XDKDILSPAPQFEA-UHFFFAOYSA-N OCCCCCCCCCCCC#C
2132 0 GEHCZEBBRIVDOD-UHFFFAOYSA-N CC(C)C(=O)C1CC(C)CC(C)(C)C1
2133 0 XUTGZCOUWNUKQS-UHFFFAOYSA-N CC(C)C(=O)OCC1CC2CC1C1CCCC21
2134 0 VDLQBGFBIGHFJI-UHFFFAOYSA-N CCOC(=O)C1CC2CC(C(C)C)C1C=C2C
2135 0 QGKOFIMCVPIVGM-PJSNJIKXSA-N C[C@H]1CCC[C@]2(C)C[C@H](O)[C@@H](C)C[C@@H]12
2136 0 ZLPNWSNKVQFZIT-CTHBEMJXSA-N CC1(C)C[C@@H](O)[C@@]2(C)CC[C@@H]3O[C@]2(CC3=C)C1
2137 0 IKIVHHZSFJZSEJ-UHFFFAOYSA-N COC(=N)CCCCCCC(=O)OC
2138 0 YMOONHBJKKZSPH-UHFFFAOYSA-N CCCCCCCCCC1=C(O)C=CC(O)=C1
2139 0 MCQBMVHGBMKXGO-UHFFFAOYSA-N CC(C)CCCCCC1CCCC1=O
2140 0 LYTFOBOZJORASN-UHFFFAOYSA-N CCCCCCCCC(C)OCC#C
2141 0 COKXSDKPKBYDIG-UHFFFAOYSA-N OC12CC1CCCCCCCCCC2
2142 0 RDRDVYRETDXEHY-UHFFFAOYSA-N CCCCCCCCC1=C(C)OC(C)=CC1=O
2143 0 MSYNBIVYOZSAQQ-UHFFFAOYSA-N CC1=CCC(CCC(=CCC1)C)C(C(=O)O)C
2144 0 KIYUNVUWDQKWPJ-UHFFFAOYSA-N O=CC1CCCCCCCCCCC1
2145 0 DVOVOIQPKZRTFP-UHFFFAOYSA-N CCCCC1CC(=O)CCC1C(C)C
2146 0 GWBGUJWRDDDVBI-UHFFFAOYSA-N CCCCCCC(C)(C)C1=CC(O)=CC(O)=C1
2147 0 FWWZBHSEVOSEHV-UHFFFAOYSA-N CCCCCC(N=C(C)O)C(=O)OC
2148 0 CIZPSAHEQFVTHA-UHFFFAOYSA-N COC1=CC=C([B]N(C(C)C)C(C)C)C=C1
