# Supplementary material for: Ion mobility collision cross-section atlas for known and unknown metabolite annotation in untargeted metabolomics
Source: Nat Commun. 2020 Aug 28;11:4334. doi: 10.1038/s41467-020-18171-8 (PMC7455731; doi:10.1038/s41467-020-18171-8)
Supplement: Supplementary file 8 — Supplementary Data 5 [file 41467_2020_18171_MOESM8_ESM.zip › 01_positive_mode/L0787/cfmid_pred_spec.msp]

Name: +ve in-silico MS/MS by CFM-ID for IXORZMNAPKEEDV-QTWFBFKQSA-N
ID: IXORZMNAPKEEDV-QTWFBFKQSA-N
Comment: Energy0
Num peaks: 6
283.1328709 11.02643587
285.148521 3.26675653
301.1434356 6.021707883
311.1277855 18.62159934
329.1383502 32.55313238
347.1489149 16.01715124

Name: +ve in-silico MS/MS by CFM-ID for IXORZMNAPKEEDV-QTWFBFKQSA-N
ID: IXORZMNAPKEEDV-QTWFBFKQSA-N
Comment: Energy1
Num peaks: 23
39.02292652 1.404270722
55.01784114 1.495489957
57.0334912 1.235160001
115.0542266 2.208393239
117.0698767 2.438728867
121.1011768 1.194510379
133.0647913 2.637784267
135.0804414 2.682657225
137.0960915 1.025993187
149.0960915 0.9153059592
191.0338851 1.047629353
207.0287997 1.046315033
281.1172208 3.485062342
283.1328709 11.27023228
285.148521 3.697514755
297.1121354 0.8969947786
299.1277855 0.9747069423
301.1434356 6.219342926
303.1590856 1.34681226
311.1277855 14.73848248
319.1540003 0.8417640463
329.1383502 13.3818627
347.1489149 4.205738679

Name: +ve in-silico MS/MS by CFM-ID for IXORZMNAPKEEDV-QTWFBFKQSA-N
ID: IXORZMNAPKEEDV-QTWFBFKQSA-N
Comment: Energy2
Num peaks: 31
39.02292652 1.628221606
41.00219107 1.404493161
41.03857658 1.148761935
43.01784114 1.828771579
79.01784114 1.230042539
107.0491413 1.689390224
115.0542266 4.608066155
117.0698767 1.847918918
119.0855268 2.17051425
121.1011768 1.252447146
133.0647913 5.901881884
135.0804414 3.507131917
137.0960915 1.281921372
149.0960915 1.940092653
175.075356 1.171286807
215.0702706 1.145892241
231.0651853 1.080027345
245.1172208 1.658603202
247.1328709 2.172670767
255.1379563 1.44483762
257.1172208 0.9782957534
257.1536063 2.313049156
269.1172208 1.202175245
281.1172208 3.007348804
283.1328709 12.40958631
285.148521 6.551555767
301.1434356 1.941826253
303.1227001 1.298889089
311.1277855 4.608063932
329.1383502 1.327095274
331.1176147 1.432503383

Name: +ve in-silico MS/MS by CFM-ID for NVLTYOJHPBMILU-GMDXDWKASA-N
ID: NVLTYOJHPBMILU-GMDXDWKASA-N
Comment: Energy0
Num peaks: 6
132.0443902 15.38753032
150.0549549 32.70265728
163.0600999 2.456325167
294.0972137 11.35607293
295.0812292 1.558564686
312.1077783 18.31078072

Name: +ve in-silico MS/MS by CFM-ID for NVLTYOJHPBMILU-GMDXDWKASA-N
ID: NVLTYOJHPBMILU-GMDXDWKASA-N
Comment: Energy1
Num peaks: 13
43.01784114 1.331600798
95.04914126 1.3790671
105.0334912 2.480488143
120.0443902 1.898589502
121.0284058 3.262919031
122.0600403 2.663949066
123.0440559 2.404622002
132.0443902 24.03124717
135.0440559 2.040796958
145.0495352 2.292477521
150.0549549 31.99800732
163.0600999 2.464710649
294.0972137 1.96272176

Name: +ve in-silico MS/MS by CFM-ID for NVLTYOJHPBMILU-GMDXDWKASA-N
ID: NVLTYOJHPBMILU-GMDXDWKASA-N
Comment: Energy2
Num peaks: 31
26.00252542 0.7973975816
41.00219107 0.9309903527
43.01784114 3.757432936
45.0334912 1.196943411
53.00219107 0.7476366419
55.01784114 0.7907204584
57.0334912 0.6935136672
77.00219107 1.041331136
79.01784114 1.163932467
87.00767038 0.9397973799
89.02332044 0.7034363727
95.04914126 4.60681945
101.0233204 0.7414958839
103.0389705 1.013924537
104.0130901 0.7819230539
104.0494756 1.711957601
105.0334912 1.06187841
106.0287402 1.338343738
108.0443902 0.7924384375
118.0287402 2.495689401
120.0443902 6.513602648
121.0284058 3.44797604
122.0600403 1.240609288
123.0440559 2.888537835
132.0443902 11.71948205
141.0182351 0.7865536152
145.0495352 1.795402607
147.0651853 1.983627348
148.0393049 0.7342830911
150.0549549 13.56127185
252.086649 0.7873076674

Name: +ve in-silico MS/MS by CFM-ID for NVLTYOJHPBMILU-YOVYLDAJSA-N
ID: NVLTYOJHPBMILU-YOVYLDAJSA-N
Comment: Energy0
Num peaks: 6
132.0443902 15.38753032
150.0549549 32.70265728
163.0600999 2.456325167
294.0972137 11.35607293
295.0812292 1.558564686
312.1077783 18.31078072

Name: +ve in-silico MS/MS by CFM-ID for NVLTYOJHPBMILU-YOVYLDAJSA-N
ID: NVLTYOJHPBMILU-YOVYLDAJSA-N
Comment: Energy1
Num peaks: 13
43.01784114 1.331600798
95.04914126 1.3790671
105.0334912 2.480488143
120.0443902 1.898589502
121.0284058 3.262919031
122.0600403 2.663949066
123.0440559 2.404622002
132.0443902 24.03124717
135.0440559 2.040796958
145.0495352 2.292477521
150.0549549 31.99800732
163.0600999 2.464710649
294.0972137 1.96272176

Name: +ve in-silico MS/MS by CFM-ID for NVLTYOJHPBMILU-YOVYLDAJSA-N
ID: NVLTYOJHPBMILU-YOVYLDAJSA-N
Comment: Energy2
Num peaks: 31
26.00252542 0.7973975816
41.00219107 0.9309903527
43.01784114 3.757432936
45.0334912 1.196943411
53.00219107 0.7476366419
55.01784114 0.7907204584
57.0334912 0.6935136672
77.00219107 1.041331136
79.01784114 1.163932467
87.00767038 0.9397973799
89.02332044 0.7034363727
95.04914126 4.60681945
101.0233204 0.7414958839
103.0389705 1.013924537
104.0130901 0.7819230539
104.0494756 1.711957601
105.0334912 1.06187841
106.0287402 1.338343738
108.0443902 0.7924384375
118.0287402 2.495689401
120.0443902 6.513602648
121.0284058 3.44797604
122.0600403 1.240609288
123.0440559 2.888537835
132.0443902 11.71948205
141.0182351 0.7865536152
145.0495352 1.795402607
147.0651853 1.983627348
148.0393049 0.7342830911
150.0549549 13.56127185
252.086649 0.7873076674

Name: +ve in-silico MS/MS by CFM-ID for RSMOYVJMDHSTEV-MXNNCRBYSA-N
ID: RSMOYVJMDHSTEV-MXNNCRBYSA-N
Comment: Energy0
Num peaks: 8
132.0443902 13.56505525
150.0549549 29.3936531
163.0600999 2.677413542
276.086649 1.404695958
285.0968793 1.13505582
294.0972137 13.58863007
295.0812292 1.474947983
312.1077783 17.59522684

Name: +ve in-silico MS/MS by CFM-ID for RSMOYVJMDHSTEV-MXNNCRBYSA-N
ID: RSMOYVJMDHSTEV-MXNNCRBYSA-N
Comment: Energy1
Num peaks: 13
43.01784114 1.299919943
95.04914126 1.07329102
121.0284058 3.030057822
123.0440559 3.750281144
132.0443902 27.75352058
135.0440559 2.044945397
137.0597059 1.041395163
145.0495352 2.367336549
148.0393049 1.184932511
150.0549549 29.63791596
163.0600999 3.080778673
294.0972137 2.675440778
312.1077783 1.279775682

Name: +ve in-silico MS/MS by CFM-ID for RSMOYVJMDHSTEV-MXNNCRBYSA-N
ID: RSMOYVJMDHSTEV-MXNNCRBYSA-N
Comment: Energy2
Num peaks: 31
26.00252542 0.8057987526
41.00219107 0.8843181852
43.01784114 3.991936329
45.0334912 1.136976792
63.02292652 1.165138915
77.99744004 0.7589315397
79.01784114 0.9096651538
87.00767038 0.9192485167
89.02332044 0.6806936011
95.04914126 7.306408436
101.0233204 0.7252829237
103.0389705 0.9893232728
104.0130901 1.47577909
105.0334912 1.186918513
106.0287402 0.9112004429
108.0443902 0.7885444535
116.0494756 0.6699152081
118.0287402 0.7178301776
120.0443902 1.733682051
121.0284058 2.935482953
122.0600403 2.30699583
123.0440559 2.914020922
130.0287402 1.07236108
132.0443902 19.09124353
141.0182351 0.747332653
145.0495352 1.694835515
147.0651853 1.847188246
148.0393049 0.7799516543
150.0549549 11.14019797
163.0600999 0.7149554285
252.086649 0.7477880149

Name: +ve in-silico MS/MS by CFM-ID for KCVXNPDAHDGXFD-YOVYLDAJSA-N
ID: KCVXNPDAHDGXFD-YOVYLDAJSA-N
Comment: Energy0
Num peaks: 6
132.0443902 15.5037194
150.0549549 32.46204195
163.0600999 2.448891362
294.0972137 11.34774995
295.0812292 1.553375275
312.1077783 18.23022013

Name: +ve in-silico MS/MS by CFM-ID for KCVXNPDAHDGXFD-YOVYLDAJSA-N
ID: KCVXNPDAHDGXFD-YOVYLDAJSA-N
Comment: Energy1
Num peaks: 14
43.01784114 1.327191471
95.04914126 1.33540238
120.0443902 1.852520232
121.0284058 3.164708642
122.0600403 2.559269463
123.0440559 2.31987013
132.0443902 25.95602681
135.0440559 2.034017121
145.0495352 2.285149956
148.0393049 1.20380162
150.0549549 31.05802494
163.0600999 2.454808507
294.0972137 1.957751469
312.1077783 1.243599982

Name: +ve in-silico MS/MS by CFM-ID for KCVXNPDAHDGXFD-YOVYLDAJSA-N
ID: KCVXNPDAHDGXFD-YOVYLDAJSA-N
Comment: Energy2
Num peaks: 31
39.02292652 0.7799417768
41.00219107 0.9264501246
41.03857658 1.290292731
43.01784114 3.742537403
45.0334912 1.191110085
57.0334912 0.703666196
73.02840582 0.6380955994
87.00767038 0.9352398019
89.02332044 0.7000162571
90.03382555 0.8854017702
95.04914126 4.331187358
101.0233204 0.7378999755
103.0389705 1.008973176
104.0130901 1.758972764
104.0494756 2.213932372
106.0287402 2.490923601
108.0443902 1.152794457
118.0287402 2.345106355
120.0443902 6.176804261
121.0284058 3.239934633
122.0600403 1.147480572
123.0440559 2.707710499
132.0443902 11.45463937
134.0600403 0.6572774843
141.0182351 0.7827391978
145.0495352 1.789134549
147.0651853 1.978756296
148.0393049 0.748992417
150.0549549 13.27763738
250.0709989 0.6388852576
252.086649 0.7834629981

Name: +ve in-silico MS/MS by CFM-ID for JTZFSLGTRUNHFY-QZVHHHNJSA-N
ID: JTZFSLGTRUNHFY-QZVHHHNJSA-N
Comment: Energy0
Num peaks: 6
283.1328709 10.15500913
285.148521 2.005266313
301.1434356 5.294944525
311.1277855 20.00519974
329.1383502 35.31567707
347.1489149 17.59541258

Name: +ve in-silico MS/MS by CFM-ID for JTZFSLGTRUNHFY-QZVHHHNJSA-N
ID: JTZFSLGTRUNHFY-QZVHHHNJSA-N
Comment: Energy1
Num peaks: 23
115.0542266 1.80288897
119.0855268 1.24786973
129.0334912 1.117941764
131.0491413 3.605885476
133.0647913 1.579940463
135.0804414 0.8063708929
137.0960915 0.8253608565
139.1117415 0.7677787698
143.0491413 1.046016804
147.0804414 0.9416097496
171.0440559 1.15601483
191.0338851 1.439583445
193.0495352 0.8608479445
199.0964854 0.7692731321
281.1172208 3.541667621
283.1328709 11.02396091
285.148521 4.278677369
299.1277855 1.066375248
301.1434356 5.591783974
303.1590856 1.495045134
311.1277855 15.38478417
329.1383502 14.83198068
347.1489149 4.871246522

Name: +ve in-silico MS/MS by CFM-ID for JTZFSLGTRUNHFY-QZVHHHNJSA-N
ID: JTZFSLGTRUNHFY-QZVHHHNJSA-N
Comment: Energy2
Num peaks: 31
39.02292652 1.006254226
41.00219107 1.334594577
43.01784114 2.655526008
61.02840582 1.191770716
103.0542266 1.053465499
105.0334912 1.051078875
107.0491413 0.9622736396
117.0698767 1.214384545
129.0334912 1.92136755
131.0491413 3.599938365
133.0647913 1.582570483
135.0440559 2.136784405
135.0804414 1.209153252
141.0910061 0.9233234041
143.0491413 3.401053913
145.0647913 1.525186633
147.0804414 1.469910615
149.0233204 1.179106246
151.0389705 1.033778481
171.0440559 2.442297031
173.0597059 0.9423334346
243.1015708 1.548643631
245.1172208 1.243186107
271.0964854 1.313791813
281.1172208 2.220010422
283.1328709 11.24755704
285.148521 4.491535241
301.1070501 2.313518465
303.1227001 1.068260963
311.1277855 4.894666736
329.1383502 1.401416486

Name: +ve in-silico MS/MS by CFM-ID for WXJASYTWXBVSQZ-UOMNFSLCSA-N
ID: WXJASYTWXBVSQZ-UOMNFSLCSA-N
Comment: Energy0
Num peaks: 6
299.1277855 2.333159971
301.1434356 4.201557741
303.1590856 4.927810508
319.1540003 2.777585005
329.1383502 17.31083448
347.1489149 49.49514754

Name: +ve in-silico MS/MS by CFM-ID for WXJASYTWXBVSQZ-UOMNFSLCSA-N
ID: WXJASYTWXBVSQZ-UOMNFSLCSA-N
Comment: Energy1
Num peaks: 28
57.06987671 1.139103554
123.0804414 0.7906281828
135.0440559 1.266143622
137.0597059 0.9821010947
149.0597059 6.676810922
151.075356 3.979644985
153.0910061 0.8246874358
197.0808353 1.105303639
209.0808353 0.7374868977
211.0964854 1.605245219
281.1172208 1.530845603
283.1328709 1.169164926
285.1121354 0.8390791987
285.148521 0.9315394326
287.1277855 2.088053269
291.1590856 0.8470053957
297.1121354 0.9517546809
299.1277855 2.296878103
301.1434356 3.727614423
303.1227001 0.9705548365
303.1590856 2.878696042
311.1277855 5.169623154
315.1227001 0.8002201155
317.1383502 1.662006904
319.1540003 9.433460493
329.1383502 12.00340275
331.1176147 1.080579123
347.1489149 12.82600752

Name: +ve in-silico MS/MS by CFM-ID for WXJASYTWXBVSQZ-UOMNFSLCSA-N
ID: WXJASYTWXBVSQZ-UOMNFSLCSA-N
Comment: Energy2
Num peaks: 31
55.05422664 3.535304961
71.04914126 1.352679967
79.05422664 1.052794545
107.0855268 1.54111586
109.0647913 2.714656234
123.0804414 1.135728874
135.0440559 3.580192252
137.0597059 1.549827489
149.0597059 2.636429319
151.075356 2.241265033
173.0597059 1.890800658
199.075356 4.186448068
201.0910061 1.098398947
215.0702706 1.825304346
217.0859207 1.015097207
229.1223062 1.312136825
231.1379563 1.042397014
233.0808353 1.186567944
245.0808353 1.188721358
259.1328709 1.940646892
269.1172208 1.384032277
275.1277855 1.255178517
275.164171 1.0988496
283.1328709 1.158709244
285.1121354 2.222991926
285.148521 2.309851788
287.1277855 2.688201805
299.1277855 1.104581938
301.1434356 2.315331343
311.1277855 1.32533496
313.1070501 1.215782317

Name: +ve in-silico MS/MS by CFM-ID for KDORDIOOUCRJPK-PAFIYYKWSA-N
ID: KDORDIOOUCRJPK-PAFIYYKWSA-N
Comment: Energy0
Num peaks: 11
71.04914126 2.039835707
73.06479133 3.049456362
269.1172208 2.020039023
285.1121354 3.905732879
287.1277855 12.37538498
299.1277855 2.603975735
301.1434356 5.183641923
303.1590856 5.078077879
319.1540003 3.51632728
329.1383502 12.39666345
347.1489149 28.26633116

Name: +ve in-silico MS/MS by CFM-ID for KDORDIOOUCRJPK-PAFIYYKWSA-N
ID: KDORDIOOUCRJPK-PAFIYYKWSA-N
Comment: Energy1
Num peaks: 31
55.05422664 9.563874005
57.06987671 2.82433905
59.08552677 0.9736993665
67.05422664 0.874187376
71.04914126 0.9083011015
73.06479133 1.007337732
99.04405588 0.9054724009
135.0440559 2.108108033
207.0651853 1.482097602
231.0651853 1.510578087
243.0651853 1.228576374
243.1379563 0.924527751
245.0808353 2.248570594
247.0964854 1.769755056
259.1328709 0.8397145521
269.1172208 2.157640311
281.1172208 1.552434927
283.1328709 1.325909853
285.1121354 1.471151664
285.148521 0.9564786102
287.1277855 8.451226723
299.1277855 2.003615276
301.1070501 0.7674272827
301.1434356 3.193967588
303.1227001 1.537275632
303.1590856 3.008552346
311.1277855 3.172874647
317.1383502 1.077723264
319.1540003 6.169782552
329.1383502 6.503939123
347.1489149 4.938721943

Name: +ve in-silico MS/MS by CFM-ID for KDORDIOOUCRJPK-PAFIYYKWSA-N
ID: KDORDIOOUCRJPK-PAFIYYKWSA-N
Comment: Energy2
Num peaks: 31
41.03857658 1.521519096
43.05422664 1.510887042
55.05422664 9.267521452
57.06987671 7.863816326
65.03857658 1.77002591
67.05422664 1.924324451
69.0334912 1.22594285
71.04914126 3.175790975
73.06479133 3.148452654
135.0440559 2.224983508
137.0597059 0.9929697982
159.0440559 1.094654246
163.075356 1.20602535
199.075356 3.20151301
201.0910061 1.039272912
203.0702706 0.8498394951
215.0702706 1.939528167
217.0859207 1.190211481
229.0495352 1.58269916
229.1223062 1.116626787
231.1379563 0.8870785478
233.0808353 0.8157598701
245.0808353 1.748461201
259.1328709 3.122584051
259.1692564 0.8395415776
285.148521 2.102137204
287.1277855 2.486362383
311.1277855 1.239282249
319.1540003 0.8546451519
329.1383502 1.613888106
331.1176147 1.364044273

Name: +ve in-silico MS/MS by CFM-ID for VOFXXOPWCBSPAA-KCNJUGRMSA-N
ID: VOFXXOPWCBSPAA-KCNJUGRMSA-N
Comment: Energy0
Num peaks: 29
39.02292652 1.43854696
41.03857658 1.939718199
53.00219107 4.162400191
69.0334912 1.023936134
85.02840582 1.531269978
87.04405588 0.9229117252
97.02840582 2.50820337
145.1011768 1.187327952
159.0804414 1.138741151
161.0960915 1.59628924
163.1117415 2.716264729
165.1273916 0.697339608
179.1066561 1.224399561
181.1223062 2.045237941
213.0910061 1.089206033
215.1066561 6.857991283
217.1223062 0.9087640033
231.1015708 1.04204023
233.1172208 9.301694291
251.1277855 1.243930741
255.1015708 3.723028175
257.1172208 0.8281346046
271.0964854 3.465654394
273.1121354 5.634146711
275.1277855 1.156262458
301.1434356 0.6662075717
311.1277855 0.6854531964
329.1383502 10.19345586
347.1489149 9.426672711

Name: +ve in-silico MS/MS by CFM-ID for VOFXXOPWCBSPAA-KCNJUGRMSA-N
ID: VOFXXOPWCBSPAA-KCNJUGRMSA-N
Comment: Energy1
Num peaks: 31
39.02292652 3.446381042
41.03857658 2.316679631
43.05422664 2.712400792
45.06987671 1.167100014
49.00727645 0.8927024093
51.02292652 0.8975680569
53.00219107 1.427446069
53.03857658 1.221704386
55.05422664 1.039440874
57.0334912 1.833774971
67.05422664 0.8844828669
69.0334912 1.157003976
69.06987671 1.046826911
97.02840582 6.241631895
135.0804414 1.711059199
137.0960915 1.328913157
143.0855268 1.150180636
145.1011768 1.785335769
149.132477 0.9337981604
159.0804414 2.31164246
161.0960915 1.651729817
163.1117415 2.10248658
215.1066561 6.750405904
217.1223062 1.319407171
231.1015708 0.8727097413
233.1172208 13.42977797
251.1277855 2.886245562
281.1172208 1.233715834
311.1277855 0.8628574737
329.1383502 2.455166933
347.1489149 1.419402383

Name: +ve in-silico MS/MS by CFM-ID for VOFXXOPWCBSPAA-KCNJUGRMSA-N
ID: VOFXXOPWCBSPAA-KCNJUGRMSA-N
Comment: Energy2
Num peaks: 31
25.00727645 1.102529945
39.02292652 10.7628906
41.03857658 6.779974619
43.05422664 0.8483956132
53.00219107 0.89690703
53.03857658 1.088442127
55.05422664 5.762408375
67.05422664 1.495113109
69.0334912 1.976337778
69.06987671 3.798843275
71.08552677 1.393414426
85.02840582 0.8186148003
97.02840582 0.933231391
107.0855268 1.774598659
121.0647913 3.221306647
123.0804414 1.182522914
147.1168269 1.062238641
149.132477 0.8657530693
151.1117415 0.8561916004
153.1273916 0.7566420161
159.0804414 1.56972283
161.0960915 2.324113922
163.1117415 2.596843905
165.1273916 1.351435135
175.075356 1.604796959
189.0910061 0.8316299937
203.1066561 2.532628846
213.0910061 1.263380166
215.1066561 1.88119164
217.1223062 1.256552615
233.1172208 1.968354756

Name: +ve in-silico MS/MS by CFM-ID for CUKSFECWKQBVED-INIZCTEOSA-N
ID: CUKSFECWKQBVED-INIZCTEOSA-N
Comment: Energy0
Num peaks: 10
39.02292652 3.131396105
55.05422664 2.860468962
83.04914126 8.958505321
159.0440559 3.754798457
173.0233204 5.196393786
175.0389705 22.02762211
229.0859207 8.860162375
247.0964854 5.448116223
311.1277855 4.440841503
329.1383502 17.79702345

Name: +ve in-silico MS/MS by CFM-ID for CUKSFECWKQBVED-INIZCTEOSA-N
ID: CUKSFECWKQBVED-INIZCTEOSA-N
Comment: Energy1
Num peaks: 16
39.02292652 19.94151664
41.03857658 15.29150257
43.05422664 3.268924745
55.05422664 4.129586131
65.03857658 1.474021519
83.04914126 4.703286907
131.0491413 1.200029612
147.0440559 1.610210383
159.0440559 5.412378697
173.0233204 4.093073652
175.0389705 8.33997319
177.0546206 1.485700967
189.0546206 1.399445847
217.0859207 1.335648786
229.0859207 3.752360801
247.0964854 3.717038207

Name: +ve in-silico MS/MS by CFM-ID for CUKSFECWKQBVED-INIZCTEOSA-N
ID: CUKSFECWKQBVED-INIZCTEOSA-N
Comment: Energy2
Num peaks: 19
39.02292652 8.044347528
41.03857658 5.284706533
43.05422664 1.190144164
55.05422664 8.175954282
65.03857658 2.469995189
83.04914126 2.744492692
105.0334912 1.635452862
115.0542266 2.545195045
121.0284058 1.399417719
129.0334912 3.094647862
131.0491413 6.436689311
133.0284058 2.13660021
145.0284058 2.332543709
147.0440559 5.233569935
157.0284058 2.880784111
159.0440559 9.64358239
173.0233204 6.159187129
175.0389705 8.256647843
177.0546206 1.252273957

Name: +ve in-silico MS/MS by CFM-ID for YCXXSERNLQPDHF-HNNXBMFYSA-N
ID: YCXXSERNLQPDHF-HNNXBMFYSA-N
Comment: Energy0
Num peaks: 12
39.02292652 3.562725711
41.03857658 2.468816485
55.05422664 3.221653713
65.03857658 1.945903007
83.04914126 10.75893599
101.0597059 2.784843035
173.0233204 7.784168756
227.0702706 3.334932189
229.0859207 15.43896421
247.0964854 5.477020964
311.1277855 5.145166735
329.1383502 19.46220761

Name: +ve in-silico MS/MS by CFM-ID for YCXXSERNLQPDHF-HNNXBMFYSA-N
ID: YCXXSERNLQPDHF-HNNXBMFYSA-N
Comment: Energy1
Num peaks: 12
39.02292652 22.54980933
41.03857658 17.75608834
43.05422664 3.933808649
55.05422664 4.663132971
65.03857658 1.914040965
83.04914126 5.975027775
173.0233204 1.713557872
211.075356 1.593294274
227.0702706 2.172084719
229.0859207 12.24605535
247.0964854 4.951636356
329.1383502 1.416264916

Name: +ve in-silico MS/MS by CFM-ID for YCXXSERNLQPDHF-HNNXBMFYSA-N
ID: YCXXSERNLQPDHF-HNNXBMFYSA-N
Comment: Energy2
Num peaks: 14
39.02292652 8.778714678
41.03857658 4.924541392
55.05422664 8.76687206
59.04914126 2.47677041
65.03857658 2.483352847
77.00219107 5.44784822
83.04914126 2.97973038
119.0127558 3.513116467
121.0284058 5.867198249
129.0334912 5.556172098
143.0127558 2.772014712
145.0284058 3.899891236
159.0440559 2.415368785
173.0233204 20.29434611

Name: +ve in-silico MS/MS by CFM-ID for NEIIKBWBBCJSQU-HESYKRBGSA-N
ID: NEIIKBWBBCJSQU-HESYKRBGSA-N
Comment: Energy0
Num peaks: 13
43.01784114 2.01488172
189.0910061 1.255711479
231.1015708 1.468723054
233.1172208 2.594188775
245.1172208 1.485887207
247.1328709 10.14906856
261.148521 1.868618208
263.164171 1.794786345
265.1434356 14.73495598
279.1590856 1.244742358
289.1434356 9.014888666
291.1227001 1.350346388
307.1540003 32.25432499

Name: +ve in-silico MS/MS by CFM-ID for NEIIKBWBBCJSQU-HESYKRBGSA-N
ID: NEIIKBWBBCJSQU-HESYKRBGSA-N
Comment: Energy1
Num peaks: 31
43.01784114 1.867525529
61.02840582 0.9397062131
97.02840582 1.33296626
99.04405588 0.8659770686
145.0647913 1.189116586
171.0804414 0.8942095443
173.0960915 3.118790048
175.1117415 1.803637661
177.1273916 2.970416721
189.0910061 3.667922084
191.1066561 2.143612132
193.1223062 4.70330894
195.1379563 1.132849139
203.1430416 1.15498253
207.1015708 0.8599898786
215.1066561 1.565369755
219.1379563 1.870034556
221.1536063 1.050351154
229.1223062 1.550391397
231.1015708 2.629178789
233.1172208 2.101587478
237.148521 1.813140203
245.1172208 0.900115827
247.1328709 8.90677878
259.1328709 1.736039859
261.148521 1.085871568
263.164171 1.212439102
265.1434356 6.460387921
279.1590856 1.889369369
289.1434356 4.795196699
307.1540003 5.195513055

Name: +ve in-silico MS/MS by CFM-ID for NEIIKBWBBCJSQU-HESYKRBGSA-N
ID: NEIIKBWBBCJSQU-HESYKRBGSA-N
Comment: Energy2
Num peaks: 31
25.00727645 0.9650598309
39.02292652 1.431379037
41.03857658 2.08911136
43.01784114 2.119341541
43.05422664 2.920130767
53.00219107 2.28333652
73.02840582 1.406073194
119.0491413 0.939563302
123.0804414 1.551414556
133.0647913 1.230578576
135.0804414 4.139020996
137.0960915 2.135215729
141.0910061 1.064255802
145.0647913 1.148700448
149.0960915 1.098417257
171.0804414 2.068700973
173.0960915 1.515450019
175.1117415 2.364881423
189.0910061 2.374851246
191.1066561 2.59068155
193.1223062 3.70761344
215.1066561 1.436643118
217.1223062 0.9631825179
219.1379563 2.794022454
221.1536063 1.222872551
231.1015708 0.9650448248
237.148521 2.28740829
247.1328709 4.344979992
271.1328709 1.094710156
289.1434356 1.234292125
291.1227001 2.341567032

Name: +ve in-silico MS/MS by CFM-ID for VWBKXLDATRBPOE-VICSMPQUSA-N
ID: VWBKXLDATRBPOE-VICSMPQUSA-N
Comment: Energy0
Num peaks: 12
43.01784114 2.018202965
191.1066561 1.275536165
231.1015708 1.52074752
233.1172208 1.470678028
235.1328709 2.735336575
245.1172208 1.515963985
247.1328709 10.24207838
261.148521 1.874903551
263.164171 1.800893651
265.1434356 14.58853046
289.1434356 9.092827594
307.1540003 32.55725426

Name: +ve in-silico MS/MS by CFM-ID for VWBKXLDATRBPOE-VICSMPQUSA-N
ID: VWBKXLDATRBPOE-VICSMPQUSA-N
Comment: Energy1
Num peaks: 31
43.01784114 1.734831389
95.01275576 2.228165354
97.02840582 1.175694024
147.0804414 1.276863102
151.1117415 1.247418206
175.1117415 2.97781754
177.1273916 1.292690293
189.0910061 1.051091855
191.1066561 3.749697934
193.1223062 1.263152254
195.1379563 3.341736033
203.1430416 1.150914598
207.1015708 1.528048176
209.1172208 1.719540188
217.1223062 1.064948271
219.1379563 1.55634773
229.1223062 1.465596071
231.1015708 2.85774923
233.1172208 2.162642802
235.1328709 2.059674527
237.148521 1.838175043
247.1328709 7.880679707
259.1328709 1.740993353
261.1121354 1.280050686
261.148521 1.140614285
263.164171 1.164255126
265.1434356 5.290424475
279.1590856 1.729241866
289.1434356 4.219267256
291.1227001 1.0879445
307.1540003 4.375726482

Name: +ve in-silico MS/MS by CFM-ID for VWBKXLDATRBPOE-VICSMPQUSA-N
ID: VWBKXLDATRBPOE-VICSMPQUSA-N
Comment: Energy2
Num peaks: 31
39.02292652 1.374182366
41.03857658 1.750023844
43.01784114 2.234568179
51.02292652 2.567603522
53.00219107 1.025908449
65.03857658 2.116262355
79.05422664 1.913739958
97.02840582 2.318264689
123.0804414 2.004310783
135.0804414 1.044117264
137.0960915 1.950364707
147.0804414 1.582423229
161.0960915 1.614962777
163.1117415 2.211181347
173.0960915 2.100049906
175.1117415 1.456015357
177.0910061 1.840028896
189.0910061 2.03966475
189.1273916 1.143073132
191.1066561 3.332526098
191.1430416 1.272634611
193.1223062 1.378423962
217.1223062 1.548447744
219.1379563 1.910684916
237.148521 1.965653273
247.1328709 4.036040612
255.1590856 0.9942990822
261.1121354 1.056728114
271.1328709 1.050292286
289.1434356 1.181131236
291.1227001 1.985635043

Name: +ve in-silico MS/MS by CFM-ID for KHSCYOFDKADJDJ-NQLMQOPMSA-N
ID: KHSCYOFDKADJDJ-NQLMQOPMSA-N
Comment: Energy0
Num peaks: 16
57.0334912 1.091869147
83.01275576 0.9056601756
85.02840582 9.534921902
227.1066561 2.569917054
243.1015708 0.8421497812
245.1172208 4.849928648
257.1172208 2.442550008
263.1277855 1.176526473
271.0964854 0.8600565628
275.1277855 1.177307531
283.1328709 1.216625556
301.1434356 1.15117418
311.1277855 10.34169753
329.1383502 26.43208214
331.1176147 0.8765216783
347.1489149 14.83867443

Name: +ve in-silico MS/MS by CFM-ID for KHSCYOFDKADJDJ-NQLMQOPMSA-N
ID: KHSCYOFDKADJDJ-NQLMQOPMSA-N
Comment: Energy1
Num peaks: 31
39.02292652 2.203387328
53.00219107 1.202747111
57.0334912 1.894275485
85.02840582 11.31047479
145.0647913 0.8202390528
149.0960915 1.450155694
173.0960915 1.197401544
175.1117415 0.9399327767
187.075356 1.290131805
189.0910061 1.129265034
227.1066561 2.144644477
229.0859207 1.872974211
231.1015708 1.007650923
245.1172208 3.430522363
255.1015708 1.520653684
257.1172208 3.553617682
259.1328709 1.029557136
269.0808353 1.356500128
271.0964854 2.672971786
275.1277855 1.206212263
281.1172208 1.193776588
283.1328709 0.8703805138
285.148521 0.9335790203
287.0914 1.096569315
299.1277855 1.232907719
301.1434356 1.198956689
311.1277855 4.861433057
319.1540003 1.004697995
329.1383502 6.073369659
331.1176147 1.222991769
347.1489149 1.743784303

Name: +ve in-silico MS/MS by CFM-ID for KHSCYOFDKADJDJ-NQLMQOPMSA-N
ID: KHSCYOFDKADJDJ-NQLMQOPMSA-N
Comment: Energy2
Num peaks: 31
29.00219107 0.9447361132
39.02292652 3.198321243
41.03857658 1.766354782
49.00727645 1.411820827
51.02292652 0.9054474057
55.01784114 2.54663782
57.0334912 5.734006
65.03857658 1.153584833
69.0334912 1.619052881
79.05422664 1.0417054
83.01275576 1.74527344
85.02840582 15.52234791
105.0698767 1.126404206
111.0440559 0.8699494496
119.0855268 1.60377324
121.0647913 0.8181652896
135.0804414 2.229282768
137.0960915 1.401021691
145.0647913 0.9768345538
161.0960915 1.382098297
163.1117415 1.035702397
171.0804414 0.7831855465
189.1273916 0.8561685763
215.1066561 1.149832637
217.1223062 0.7772310699
227.1066561 0.8996060757
229.1223062 1.142358256
243.1015708 0.7863205438
245.1172208 1.950082761
311.1277855 0.8879317819
331.1176147 0.9591266092

Name: +ve in-silico MS/MS by CFM-ID for UYVDDCCDZKMLBM-IGERJXIRSA-N
ID: UYVDDCCDZKMLBM-IGERJXIRSA-N
Comment: Energy0
Num peaks: 10
43.01784114 1.832977088
217.1223062 2.499301304
229.1223062 3.57106225
235.1328709 1.940688768
247.1328709 10.86817735
261.148521 1.454156377
265.1434356 9.29908159
271.1328709 2.342683851
289.1434356 24.48805926
307.1540003 22.82235813

Name: +ve in-silico MS/MS by CFM-ID for UYVDDCCDZKMLBM-IGERJXIRSA-N
ID: UYVDDCCDZKMLBM-IGERJXIRSA-N
Comment: Energy1
Num peaks: 20
43.01784114 2.100467293
175.1117415 5.050014849
177.1273916 1.535988972
191.1066561 2.575774959
195.1379563 2.848742139
215.1066561 2.829278129
217.1223062 4.751742114
219.1379563 2.207899597
229.1223062 6.371851543
231.1015708 4.156769384
233.1172208 1.858219835
235.1328709 1.565908621
237.148521 1.645311266
241.1223062 1.980262452
243.1379563 1.418142992
247.1328709 15.08236449
265.1434356 5.755241637
271.1328709 2.262700553
289.1434356 8.879950828
307.1540003 5.671949837

Name: +ve in-silico MS/MS by CFM-ID for UYVDDCCDZKMLBM-IGERJXIRSA-N
ID: UYVDDCCDZKMLBM-IGERJXIRSA-N
Comment: Energy2
Num peaks: 24
15.02292652 1.751406854
41.00219107 1.553666148
43.01784114 4.934283728
173.0960915 4.101540456
175.1117415 3.631304838
177.1273916 2.066080182
189.0910061 5.384352969
191.1066561 3.147076267
193.1223062 2.710457251
195.1379563 1.989171674
203.1430416 1.797453191
215.1066561 3.304299813
217.1223062 3.205194157
219.1379563 3.364341317
221.1536063 1.975337984
227.1066561 3.157219067
229.1223062 5.864553248
231.1015708 2.869303914
233.1172208 2.136105185
237.148521 1.664122507
245.1172208 1.958164165
245.1536063 1.433140536
247.1328709 14.36054087
271.1328709 1.706802945

Name: +ve in-silico MS/MS by CFM-ID for UTPGJEROJZHISI-DFGCRIRUSA-N
ID: UTPGJEROJZHISI-DFGCRIRUSA-N
Comment: Energy0
Num peaks: 15
43.01784114 1.676887315
217.1223062 2.7324153
229.1223062 3.239781051
231.1015708 1.467791154
233.1172208 1.469827066
235.1328709 3.133339108
243.1379563 1.080346322
245.1172208 1.092871882
247.1328709 9.813946779
261.148521 1.365018873
263.164171 1.125348755
265.1434356 8.454187144
271.1328709 2.114299276
289.1434356 21.87414813
307.1540003 20.2220467

Name: +ve in-silico MS/MS by CFM-ID for UTPGJEROJZHISI-DFGCRIRUSA-N
ID: UTPGJEROJZHISI-DFGCRIRUSA-N
Comment: Energy1
Num peaks: 31
43.01784114 1.646393441
173.0597059 2.942825703
175.075356 2.466526267
175.1117415 2.211414068
177.0910061 0.9927948735
177.1273916 1.016889566
179.1066561 1.182989474
187.075356 1.717405759
189.0910061 1.487065782
191.1066561 1.845384287
193.1223062 0.8644167659
195.1379563 2.029488962
203.1430416 0.9150965707
215.1066561 2.179342543
217.1223062 4.041901625
219.1379563 1.546850509
229.1223062 4.018670946
231.1015708 2.818839062
233.1172208 1.629260617
235.1328709 2.184127006
237.148521 1.584419715
241.1223062 1.49074295
243.1379563 1.056894085
247.0964854 1.731252389
247.1328709 10.73350655
261.148521 0.9670609151
263.164171 0.9805183173
265.1434356 4.675357435
271.1328709 1.785765832
289.1434356 5.856228397
307.1540003 3.845461717

Name: +ve in-silico MS/MS by CFM-ID for UTPGJEROJZHISI-DFGCRIRUSA-N
ID: UTPGJEROJZHISI-DFGCRIRUSA-N
Comment: Energy2
Num peaks: 31
39.02292652 1.443735165
43.01784114 2.294012203
49.00727645 3.525042904
51.02292652 1.314768202
55.05422664 1.833446508
103.0542266 3.286405871
105.0698767 1.355713217
149.0597059 1.317751119
161.0960915 3.008600318
163.1117415 2.293790587
173.0597059 1.868140922
173.0960915 1.635223168
175.075356 1.800680816
175.1117415 1.40566536
177.0910061 1.926463604
179.1066561 1.253196929
189.0910061 2.555774216
191.1066561 1.241900326
193.1223062 1.58967917
195.1379563 1.381862321
215.1066561 1.902688275
217.1223062 3.564319315
219.1379563 1.643611993
227.1066561 1.30008359
229.1223062 1.93996093
231.1015708 1.313781735
235.1328709 1.238795363
237.148521 1.430008826
247.1328709 5.504165468
271.1328709 1.54572729
273.1121354 1.348735689

Name: +ve in-silico MS/MS by CFM-ID for NEIIKBWBBCJSQU-PUYFHLGZSA-N
ID: NEIIKBWBBCJSQU-PUYFHLGZSA-N
Comment: Energy0
Num peaks: 13
43.01784114 2.01488172
189.0910061 1.255711479
231.1015708 1.468723054
233.1172208 2.594188775
245.1172208 1.485887207
247.1328709 10.14906856
261.148521 1.868618208
263.164171 1.794786345
265.1434356 14.73495598
279.1590856 1.244742358
289.1434356 9.014888666
291.1227001 1.350346388
307.1540003 32.25432499

Name: +ve in-silico MS/MS by CFM-ID for NEIIKBWBBCJSQU-PUYFHLGZSA-N
ID: NEIIKBWBBCJSQU-PUYFHLGZSA-N
Comment: Energy1
Num peaks: 31
43.01784114 1.867525529
61.02840582 0.9397062131
97.02840582 1.33296626
99.04405588 0.8659770686
145.0647913 1.189116586
171.0804414 0.8942095443
173.0960915 3.118790048
175.1117415 1.803637661
177.1273916 2.970416721
189.0910061 3.667922084
191.1066561 2.143612132
193.1223062 4.70330894
195.1379563 1.132849139
203.1430416 1.15498253
207.1015708 0.8599898786
215.1066561 1.565369755
219.1379563 1.870034556
221.1536063 1.050351154
229.1223062 1.550391397
231.1015708 2.629178789
233.1172208 2.101587478
237.148521 1.813140203
245.1172208 0.900115827
247.1328709 8.90677878
259.1328709 1.736039859
261.148521 1.085871568
263.164171 1.212439102
265.1434356 6.460387921
279.1590856 1.889369369
289.1434356 4.795196699
307.1540003 5.195513055

Name: +ve in-silico MS/MS by CFM-ID for NEIIKBWBBCJSQU-PUYFHLGZSA-N
ID: NEIIKBWBBCJSQU-PUYFHLGZSA-N
Comment: Energy2
Num peaks: 31
25.00727645 0.9650598309
39.02292652 1.431379037
41.03857658 2.08911136
43.01784114 2.119341541
43.05422664 2.920130767
53.00219107 2.28333652
73.02840582 1.406073194
119.0491413 0.939563302
123.0804414 1.551414556
133.0647913 1.230578576
135.0804414 4.139020996
137.0960915 2.135215729
141.0910061 1.064255802
145.0647913 1.148700448
149.0960915 1.098417257
171.0804414 2.068700973
173.0960915 1.515450019
175.1117415 2.364881423
189.0910061 2.374851246
191.1066561 2.59068155
193.1223062 3.70761344
215.1066561 1.436643118
217.1223062 0.9631825179
219.1379563 2.794022454
221.1536063 1.222872551
231.1015708 0.9650448248
237.148521 2.28740829
247.1328709 4.344979992
271.1328709 1.094710156
289.1434356 1.234292125
291.1227001 2.341567032

Name: +ve in-silico MS/MS by CFM-ID for BDTUWJXMQGOJIJ-AUPGVYSRSA-N
ID: BDTUWJXMQGOJIJ-AUPGVYSRSA-N
Comment: Energy0
Num peaks: 13
43.01784114 3.245123228
229.1223062 1.743388267
231.1015708 1.888461037
233.1172208 2.094171462
235.1328709 4.032478288
245.1172208 1.845372773
247.1328709 16.77186105
253.1434356 1.697366403
261.148521 1.822065034
263.164171 1.756079416
265.1434356 3.818922463
289.1434356 8.657412194
307.1540003 30.98440951

Name: +ve in-silico MS/MS by CFM-ID for BDTUWJXMQGOJIJ-AUPGVYSRSA-N
ID: BDTUWJXMQGOJIJ-AUPGVYSRSA-N
Comment: Energy1
Num peaks: 30
43.01784114 2.008109281
61.02840582 1.112430476
173.0960915 1.762796823
175.1117415 5.993364455
177.1273916 2.787948496
189.0910061 1.313492959
191.1066561 2.014989701
193.1223062 1.320504072
195.1379563 2.113837439
199.1117415 1.337843941
201.1273916 1.213222848
203.1430416 2.335148693
215.1066561 1.834100402
217.1223062 1.44780994
219.1379563 2.11890573
229.1223062 3.132400779
231.1015708 3.330004548
233.1172208 2.73141008
235.1328709 3.32534562
237.148521 0.9203723901
247.0964854 0.8483626739
247.1328709 15.41407646
259.1328709 2.028635774
261.148521 1.356709019
263.164171 1.263277992
265.1434356 2.497729857
279.1590856 1.430136186
289.1434356 4.815152879
291.1227001 1.1059171
307.1540003 5.181129252

Name: +ve in-silico MS/MS by CFM-ID for BDTUWJXMQGOJIJ-AUPGVYSRSA-N
ID: BDTUWJXMQGOJIJ-AUPGVYSRSA-N
Comment: Energy2
Num peaks: 31
39.02292652 1.919266632
41.03857658 2.395383734
43.01784114 4.078077425
43.05422664 0.8775688753
53.00219107 1.226944458
53.03857658 1.211921472
55.01784114 1.210782919
55.05422664 2.223072047
57.06987671 1.166748165
173.0960915 5.632733709
175.1117415 3.992709114
177.0910061 3.819665191
177.1273916 3.708615283
179.1066561 1.835570308
189.0910061 2.499226917
191.1066561 2.839375388
193.1223062 3.257398709
201.1273916 1.124204702
203.1066561 0.9618435595
203.1430416 2.843560067
217.1223062 2.665929389
219.1379563 3.286875479
229.1223062 2.403460069
231.1015708 1.609142855
243.1379563 1.147843194
247.1328709 2.983002651
249.1121354 0.8879915928
263.1277855 0.8672462835
271.1328709 1.112311473
289.1434356 1.302357756
291.1227001 1.669328274

Name: +ve in-silico MS/MS by CFM-ID for ODYJJNFWFYUXSS-CTSUEIOESA-N
ID: ODYJJNFWFYUXSS-CTSUEIOESA-N
Comment: Energy0
Num peaks: 8
43.01784114 2.254942864
191.1066561 2.181539946
231.1015708 2.481190539
235.1328709 5.754606588
247.1328709 11.17422332
265.1434356 15.66794531
289.1434356 3.478319664
307.1540003 37.21136682

Name: +ve in-silico MS/MS by CFM-ID for ODYJJNFWFYUXSS-CTSUEIOESA-N
ID: ODYJJNFWFYUXSS-CTSUEIOESA-N
Comment: Energy1
Num peaks: 19
43.01784114 2.771640823
61.02840582 1.411017929
173.0960915 1.730746655
175.1117415 8.343850572
177.1273916 2.315756811
191.1066561 3.32467217
195.1379563 2.814666729
219.1379563 1.728718256
221.1536063 1.754995134
229.1223062 2.081421026
231.1015708 1.466765589
237.148521 1.796432162
245.1172208 1.43700183
247.1328709 16.91284933
259.1328709 1.802128578
265.1434356 13.08426928
279.1590856 1.60978082
289.1434356 5.240021477
307.1540003 9.680743373

Name: +ve in-silico MS/MS by CFM-ID for ODYJJNFWFYUXSS-CTSUEIOESA-N
ID: ODYJJNFWFYUXSS-CTSUEIOESA-N
Comment: Energy2
Num peaks: 19
15.02292652 2.569669822
41.00219107 2.379467309
43.01784114 6.952481906
173.0960915 6.473456615
175.1117415 6.940731167
177.1273916 3.25303916
189.0910061 9.163417501
191.1066561 7.277379056
193.1223062 5.293085174
195.1379563 4.206476298
203.1430416 1.408376016
217.1223062 2.414009867
219.1379563 2.394849505
231.1015708 4.562425978
233.1172208 2.136826214
235.1328709 2.298156049
237.148521 2.099525343
247.1328709 6.53976843
249.1121354 2.126271094

Name: +ve in-silico MS/MS by CFM-ID for SYTRJRUSWMMZLV-VQGWEXQJSA-N
ID: SYTRJRUSWMMZLV-VQGWEXQJSA-N
Comment: Energy0
Num peaks: 13
43.01784114 1.691861568
215.1066561 2.344741716
229.1223062 3.363065804
231.1015708 1.232229858
233.1172208 1.923143215
247.1328709 10.28834242
261.148521 1.404851729
263.164171 1.153567933
265.1434356 8.885874055
271.1328709 2.20605777
289.1434356 23.07516628
291.1227001 1.178790632
307.1540003 21.41191822

Name: +ve in-silico MS/MS by CFM-ID for SYTRJRUSWMMZLV-VQGWEXQJSA-N
ID: SYTRJRUSWMMZLV-VQGWEXQJSA-N
Comment: Energy1
Num peaks: 31
43.01784114 1.412545491
95.01275576 1.174960553
97.02840582 1.85520768
99.04405588 1.056621274
149.0960915 1.306653445
173.0960915 1.926578538
175.075356 1.550124815
175.1117415 1.122161467
177.0910061 0.8845923977
177.1273916 1.828838982
187.075356 1.996608676
189.0910061 2.856110313
191.1066561 1.015592508
193.1223062 2.819694854
207.1015708 0.9079667493
213.0910061 1.804759781
215.1066561 3.315221033
217.1223062 1.016424002
219.1379563 2.97897392
229.1223062 3.364265016
231.1015708 1.318034263
233.1172208 1.130324139
241.1223062 1.354487866
243.1379563 0.9129457807
247.0964854 1.50307762
247.1328709 9.360130627
261.148521 0.8818828229
265.1434356 4.167203191
271.1328709 1.598018049
289.1434356 5.033981718
307.1540003 3.43530351

Name: +ve in-silico MS/MS by CFM-ID for SYTRJRUSWMMZLV-VQGWEXQJSA-N
ID: SYTRJRUSWMMZLV-VQGWEXQJSA-N
Comment: Energy2
Num peaks: 31
43.01784114 2.012365871
49.00727645 1.156246881
53.00219107 2.373542704
95.01275576 1.129230447
119.0855268 1.115538835
135.0804414 1.853853046
137.0960915 1.642954606
145.0647913 1.169512347
159.0804414 2.328163706
161.0960915 3.6417405
163.1117415 1.948798012
171.0804414 1.697339805
173.0960915 1.177650817
175.1117415 1.295336134
189.0910061 1.708753245
189.1273916 1.401233835
191.1066561 1.521055759
191.1430416 1.307640784
193.1223062 1.388759828
213.0910061 1.288975288
215.1066561 1.036363744
217.1223062 2.123977424
219.1379563 1.492619054
227.1066561 1.502536809
229.1223062 2.219995937
231.1015708 1.112710012
245.1172208 1.081810054
247.1328709 7.449331734
249.1121354 1.313282978
271.1328709 1.040972458
273.1121354 2.010954148

Name: +ve in-silico MS/MS by CFM-ID for LXINRHXYVUTAMQ-UKKSPWLWSA-N
ID: LXINRHXYVUTAMQ-UKKSPWLWSA-N
Comment: Energy0
Num peaks: 8
41.03857658 3.124116899
69.0334912 15.2212357
261.1121354 9.350234076
271.0964854 2.23081246
275.1277855 4.438194385
279.1227001 2.279934975
329.1383502 10.61852266
347.1489149 33.46886553

Name: +ve in-silico MS/MS by CFM-ID for LXINRHXYVUTAMQ-UKKSPWLWSA-N
ID: LXINRHXYVUTAMQ-UKKSPWLWSA-N
Comment: Energy1
Num peaks: 15
39.02292652 1.727927622
41.03857658 16.12221564
43.05422664 1.658574024
69.0334912 19.64699548
187.075356 1.36461901
189.0910061 6.386787804
191.1066561 1.753296138
243.1015708 2.73710661
259.0964854 1.15713093
261.1121354 11.24068098
279.1227001 2.027055096
311.1277855 1.358646383
329.1383502 5.29866593
331.1176147 1.862576378
347.1489149 6.282853804

Name: +ve in-silico MS/MS by CFM-ID for LXINRHXYVUTAMQ-UKKSPWLWSA-N
ID: LXINRHXYVUTAMQ-UKKSPWLWSA-N
Comment: Energy2
Num peaks: 11
39.02292652 11.89763924
41.03857658 17.97285177
53.00219107 4.186892445
69.0334912 28.06349049
187.075356 3.284002667
189.0910061 2.402332132
203.0702706 2.985471968
205.0859207 2.050240368
207.1015708 1.467715758
243.1015708 2.325447276
261.1121354 3.852877599

Name: +ve in-silico MS/MS by CFM-ID for XFJQSSRNKXJHCG-KZTFHYRBSA-N
ID: XFJQSSRNKXJHCG-KZTFHYRBSA-N
Comment: Energy0
Num peaks: 11
43.01784114 2.958250612
217.1223062 2.319456519
227.1066561 1.466858201
229.1223062 6.564761213
233.1172208 1.485508094
235.1328709 2.044663745
247.1328709 12.56253243
265.1434356 2.421013412
271.1328709 2.28310559
289.1434356 24.2203472
307.1540003 22.68259975

Name: +ve in-silico MS/MS by CFM-ID for XFJQSSRNKXJHCG-KZTFHYRBSA-N
ID: XFJQSSRNKXJHCG-KZTFHYRBSA-N
Comment: Energy1
Num peaks: 19
43.01784114 2.014257949
173.0960915 1.666878943
175.1117415 8.039212701
177.1273916 2.601735574
203.1430416 2.046823965
215.1066561 3.172827761
217.1223062 4.5212737
219.1379563 2.169768819
229.1223062 10.48112018
231.1015708 3.895701776
233.1172208 1.889365286
235.1328709 1.513998443
241.1223062 1.885153671
243.1379563 1.35491108
247.1328709 16.35393386
265.1434356 1.945383391
271.1328709 2.154465035
289.1434356 8.327989496
307.1540003 5.091199684

Name: +ve in-silico MS/MS by CFM-ID for XFJQSSRNKXJHCG-KZTFHYRBSA-N
ID: XFJQSSRNKXJHCG-KZTFHYRBSA-N
Comment: Energy2
Num peaks: 22
15.02292652 1.312730287
41.00219107 1.631742014
43.01784114 6.010768391
159.0804414 2.123529139
161.0960915 1.654416484
173.0960915 8.26768259
175.1117415 6.230618044
177.1273916 4.51999695
193.1223062 1.727361489
199.1117415 1.441077785
201.1273916 2.12264265
203.1430416 3.720119127
215.1066561 4.929816398
217.1223062 2.963272528
219.1379563 2.893137723
227.1066561 4.287158595
229.1223062 11.80087305
231.1015708 3.282508498
233.1172208 1.973374283
245.1536063 1.207739023
247.1328709 5.425142474
271.1328709 1.310487953

Name: +ve in-silico MS/MS by CFM-ID for JJMLQAVFDJXJAL-AWZCNKNJSA-N
ID: JJMLQAVFDJXJAL-AWZCNKNJSA-N
Comment: Energy0
Num peaks: 9
43.01784114 2.236161415
235.1328709 3.002821323
245.1172208 1.644218131
247.1328709 11.29797899
261.148521 2.198261703
263.164171 1.943847226
265.1434356 15.65450598
289.1434356 6.044157241
307.1540003 36.28419295

Name: +ve in-silico MS/MS by CFM-ID for JJMLQAVFDJXJAL-AWZCNKNJSA-N
ID: JJMLQAVFDJXJAL-AWZCNKNJSA-N
Comment: Energy1
Num peaks: 20
43.01784114 2.689931864
175.1117415 4.914324015
177.1273916 2.070431616
191.1066561 4.379362176
195.1379563 5.00095909
203.1430416 1.665854915
217.1223062 1.505254841
219.1379563 1.745759738
229.1223062 3.072892987
231.1015708 4.251464382
233.1172208 3.325640328
235.1328709 2.759029327
237.148521 1.563301086
247.1328709 12.62149424
259.1328709 2.332573164
261.148521 1.809120594
263.164171 1.531475806
265.1434356 7.721397998
289.1434356 8.508808707
307.1540003 6.871811279

Name: +ve in-silico MS/MS by CFM-ID for JJMLQAVFDJXJAL-AWZCNKNJSA-N
ID: JJMLQAVFDJXJAL-AWZCNKNJSA-N
Comment: Energy2
Num peaks: 22
15.02292652 2.177695311
41.00219107 1.953943534
43.01784114 6.54700311
173.0960915 6.851251465
175.1117415 4.961855092
177.1273916 3.292661784
189.0910061 8.0361504
191.1066561 5.241344884
193.1223062 4.334471745
195.1379563 3.001599895
201.1273916 1.924017759
203.1430416 2.58218189
217.1223062 2.276937777
219.1379563 3.276236263
221.1536063 2.822501406
229.1223062 1.823667107
231.1015708 2.929872308
233.1172208 2.511865071
237.148521 2.146911404
247.1328709 8.450248184
249.1121354 2.235663215
265.1434356 1.794027237

Name: +ve in-silico MS/MS by CFM-ID for KHSCYOFDKADJDJ-UHFFFAOYSA-N
ID: KHSCYOFDKADJDJ-UHFFFAOYSA-N
Comment: Energy0
Num peaks: 16
57.0334912 1.091869147
83.01275576 0.9056601756
85.02840582 9.534921902
227.1066561 2.569917054
243.1015708 0.8421497812
245.1172208 4.849928648
257.1172208 2.442550008
263.1277855 1.176526473
271.0964854 0.8600565628
275.1277855 1.177307531
283.1328709 1.216625556
301.1434356 1.15117418
311.1277855 10.34169753
329.1383502 26.43208214
331.1176147 0.8765216783
347.1489149 14.83867443

Name: +ve in-silico MS/MS by CFM-ID for KHSCYOFDKADJDJ-UHFFFAOYSA-N
ID: KHSCYOFDKADJDJ-UHFFFAOYSA-N
Comment: Energy1
Num peaks: 31
39.02292652 2.203387328
53.00219107 1.202747111
57.0334912 1.894275485
85.02840582 11.31047479
145.0647913 0.8202390528
149.0960915 1.450155694
173.0960915 1.197401544
175.1117415 0.9399327767
187.075356 1.290131805
189.0910061 1.129265034
227.1066561 2.144644477
229.0859207 1.872974211
231.1015708 1.007650923
245.1172208 3.430522363
255.1015708 1.520653684
257.1172208 3.553617682
259.1328709 1.029557136
269.0808353 1.356500128
271.0964854 2.672971786
275.1277855 1.206212263
281.1172208 1.193776588
283.1328709 0.8703805138
285.148521 0.9335790203
287.0914 1.096569315
299.1277855 1.232907719
301.1434356 1.198956689
311.1277855 4.861433057
319.1540003 1.004697995
329.1383502 6.073369659
331.1176147 1.222991769
347.1489149 1.743784303

Name: +ve in-silico MS/MS by CFM-ID for KHSCYOFDKADJDJ-UHFFFAOYSA-N
ID: KHSCYOFDKADJDJ-UHFFFAOYSA-N
Comment: Energy2
Num peaks: 31
29.00219107 0.9447361132
39.02292652 3.198321243
41.03857658 1.766354782
49.00727645 1.411820827
51.02292652 0.9054474057
55.01784114 2.54663782
57.0334912 5.734006
65.03857658 1.153584833
69.0334912 1.619052881
79.05422664 1.0417054
83.01275576 1.74527344
85.02840582 15.52234791
105.0698767 1.126404206
111.0440559 0.8699494496
119.0855268 1.60377324
121.0647913 0.8181652896
135.0804414 2.229282768
137.0960915 1.401021691
145.0647913 0.9768345538
161.0960915 1.382098297
163.1117415 1.035702397
171.0804414 0.7831855465
189.1273916 0.8561685763
215.1066561 1.149832637
217.1223062 0.7772310699
227.1066561 0.8996060757
229.1223062 1.142358256
243.1015708 0.7863205438
245.1172208 1.950082761
311.1277855 0.8879317819
331.1176147 0.9591266092

Name: +ve in-silico MS/MS by CFM-ID for CNIULSUYTFOEHN-MEBIVNBJSA-N
ID: CNIULSUYTFOEHN-MEBIVNBJSA-N
Comment: Energy0
Num peaks: 6
245.1172208 2.594196749
261.148521 4.537006218
263.164171 3.298052158
289.1434356 14.59887578
291.1227001 1.813834011
307.1540003 55.43538365

Name: +ve in-silico MS/MS by CFM-ID for CNIULSUYTFOEHN-MEBIVNBJSA-N
ID: CNIULSUYTFOEHN-MEBIVNBJSA-N
Comment: Energy1
Num peaks: 21
53.00219107 1.048725681
55.01784114 0.8791764078
95.04914126 0.8116712461
173.0960915 1.161651185
227.1066561 0.7564308347
245.1172208 2.502297697
247.0964854 1.158246625
247.1328709 2.077883923
249.1121354 1.262823746
251.1277855 1.266984832
253.1434356 2.026969378
255.1590856 1.158371214
261.1121354 2.677327368
263.1277855 2.249376092
265.1434356 2.916117535
271.1328709 3.371957152
275.1277855 1.329997551
279.1590856 4.131275352
289.1434356 18.96149223
291.1227001 1.905591134
307.1540003 26.43788323

Name: +ve in-silico MS/MS by CFM-ID for CNIULSUYTFOEHN-MEBIVNBJSA-N
ID: CNIULSUYTFOEHN-MEBIVNBJSA-N
Comment: Energy2
Num peaks: 31
39.02292652 1.654493467
41.00219107 1.128868225
43.05422664 1.581751212
51.02292652 2.661907946
53.03857658 1.155336513
65.03857658 2.31798166
67.05422664 2.400270661
79.05422664 1.55229985
125.0597059 1.451730338
133.0647913 1.132206673
135.0804414 1.690728058
137.0960915 1.291439704
171.0804414 3.655656947
173.0960915 1.748528616
175.1117415 1.162178107
187.075356 1.967969488
189.0910061 2.81407337
191.1066561 1.618408393
199.1117415 2.492621845
201.1273916 2.564049251
203.1430416 2.111483854
205.1223062 1.34692857
219.1379563 3.738480831
227.1066561 1.285337361
243.1379563 1.697661575
245.1172208 2.384781623
245.1536063 2.37717748
247.1328709 2.209675148
271.1328709 1.602276828
289.1434356 1.219154893
291.1227001 2.235697452

Name: +ve in-silico MS/MS by CFM-ID for CZIGIXZHIBZWBA-MGCWZZKMSA-N
ID: CZIGIXZHIBZWBA-MGCWZZKMSA-N
Comment: Energy0
Num peaks: 11
43.01784114 2.05098778
189.0910061 1.343774657
231.1015708 1.560503097
233.1172208 3.093320007
245.1172208 1.563333303
247.1328709 10.80241559
261.148521 2.221611571
263.164171 1.900454033
265.1434356 15.28400231
289.1434356 6.138724857
307.1540003 35.00320421

Name: +ve in-silico MS/MS by CFM-ID for CZIGIXZHIBZWBA-MGCWZZKMSA-N
ID: CZIGIXZHIBZWBA-MGCWZZKMSA-N
Comment: Energy1
Num peaks: 31
43.01784114 1.679460256
95.01275576 1.383791518
97.02840582 2.033972121
99.04405588 1.158777401
119.0491413 0.9182843323
121.0647913 1.228895275
145.0647913 1.024655236
149.0960915 1.909847834
173.0960915 2.418085815
175.1117415 1.414665783
177.1273916 2.325761648
189.0910061 3.953956765
191.1066561 1.361044119
193.1223062 4.09450647
203.1430416 0.9777705601
205.0859207 1.092884403
207.1015708 1.686075721
209.1172208 1.01514146
219.1379563 1.173710254
221.1536063 0.9559545622
229.1223062 1.456953708
231.1015708 2.617826796
233.1172208 1.942303291
237.148521 1.129365826
247.1328709 7.186518367
259.1328709 1.829775022
261.148521 1.478561048
263.164171 1.066364992
265.1434356 5.158142245
289.1434356 6.315162212
307.1540003 4.319692557

Name: +ve in-silico MS/MS by CFM-ID for CZIGIXZHIBZWBA-MGCWZZKMSA-N
ID: CZIGIXZHIBZWBA-MGCWZZKMSA-N
Comment: Energy2
Num peaks: 31
43.01784114 1.87953632
43.05422664 1.451289606
51.02292652 1.538974721
53.00219107 2.525485423
65.03857658 2.019532493
99.04405588 2.477743144
121.0647913 1.260230861
123.0804414 1.402754519
135.0804414 2.001014105
137.0960915 1.87549749
145.0647913 1.304498193
159.0804414 1.978174271
161.0597059 1.498876565
161.0960915 3.818065838
163.075356 2.037097679
163.1117415 2.132570997
171.0804414 1.893247825
173.0960915 1.271065786
175.075356 1.346676897
175.1117415 1.482748682
189.0910061 2.632462556
189.1273916 1.666780161
191.1066561 2.240716394
191.1430416 1.499777513
193.1223062 1.663346172
195.1015708 1.598463747
217.1223062 1.221227956
219.1379563 1.416809497
247.1328709 4.015256573
249.1121354 1.287815023
291.1227001 2.11019439

Name: +ve in-silico MS/MS by CFM-ID for DPSCQKGSAHTWSP-LPVYDGHXSA-N
ID: DPSCQKGSAHTWSP-LPVYDGHXSA-N
Comment: Energy0
Num peaks: 20
43.01784114 0.9533255935
177.0910061 1.298114123
205.0859207 1.209657646
217.1223062 1.518240452
229.1223062 2.134965393
231.1015708 1.683982539
233.1172208 1.313463765
235.1328709 2.479760572
237.148521 0.9215832349
245.1172208 1.080576754
247.1328709 7.035350073
249.1121354 4.68563005
253.1434356 0.9669100695
261.148521 1.165810325
263.164171 1.130581772
265.1434356 8.29841272
271.1328709 1.919558812
289.1434356 18.83531288
291.1227001 1.419555872
307.1540003 20.00620739

Name: +ve in-silico MS/MS by CFM-ID for DPSCQKGSAHTWSP-LPVYDGHXSA-N
ID: DPSCQKGSAHTWSP-LPVYDGHXSA-N
Comment: Energy1
Num peaks: 31
43.01784114 1.942299678
61.02840582 0.9701747278
175.075356 0.8506605677
175.1117415 1.883486622
177.0910061 2.517030857
177.1273916 0.8192556603
179.1066561 1.387851255
187.075356 2.363105965
189.0910061 3.577924028
191.1066561 1.714506012
195.1379563 1.816705289
205.0859207 2.186311057
207.1015708 2.202955695
217.1223062 2.219228264
219.1379563 1.370173514
229.1223062 3.615009608
231.1015708 2.914088337
233.1172208 2.562527139
235.1328709 2.069102467
237.148521 1.128233806
243.1379563 0.8944591944
247.0964854 1.023483894
247.1328709 6.215307671
249.1121354 5.057027656
259.1328709 1.637167692
261.148521 0.963267077
263.164171 0.8706215889
265.1434356 4.496243316
271.1328709 1.831536109
289.1434356 7.073120022
307.1540003 3.53795184

Name: +ve in-silico MS/MS by CFM-ID for DPSCQKGSAHTWSP-LPVYDGHXSA-N
ID: DPSCQKGSAHTWSP-LPVYDGHXSA-N
Comment: Energy2
Num peaks: 31
39.02292652 4.750568014
41.03857658 1.284274418
43.01784114 2.006376889
43.05422664 0.9171948244
49.00727645 2.324851184
67.05422664 0.9200869729
103.0542266 2.375054666
105.0698767 1.406092716
107.0855268 1.229640138
123.0440559 1.677086254
125.0597059 1.124820105
139.075356 1.335840297
149.0597059 1.724039806
163.075356 1.211417169
173.0960915 0.9898275483
175.075356 6.308089776
177.0910061 5.115591095
179.1066561 2.488673681
187.075356 5.201818399
189.0910061 4.466177459
201.0910061 0.9298089533
205.0859207 2.256977206
205.1223062 1.636375562
207.1015708 3.514029441
217.1223062 1.236857459
229.1223062 0.8716938281
231.1015708 1.195178836
247.1328709 1.655789281
249.1121354 1.711623121
271.1328709 1.266595707
291.1227001 1.231873378

Name: +ve in-silico MS/MS by CFM-ID for DPSCQKGSAHTWSP-LDYRWJSCSA-N
ID: DPSCQKGSAHTWSP-LDYRWJSCSA-N
Comment: Energy0
Num peaks: 20
43.01784114 0.9533255935
177.0910061 1.298114123
205.0859207 1.209657646
217.1223062 1.518240452
229.1223062 2.134965393
231.1015708 1.683982539
233.1172208 1.313463765
235.1328709 2.479760572
237.148521 0.9215832349
245.1172208 1.080576754
247.1328709 7.035350073
249.1121354 4.68563005
253.1434356 0.9669100695
261.148521 1.165810325
263.164171 1.130581772
265.1434356 8.29841272
271.1328709 1.919558812
289.1434356 18.83531288
291.1227001 1.419555872
307.1540003 20.00620739

Name: +ve in-silico MS/MS by CFM-ID for DPSCQKGSAHTWSP-LDYRWJSCSA-N
ID: DPSCQKGSAHTWSP-LDYRWJSCSA-N
Comment: Energy1
Num peaks: 31
43.01784114 1.942299678
61.02840582 0.9701747278
175.075356 0.8506605677
175.1117415 1.883486622
177.0910061 2.517030857
177.1273916 0.8192556603
179.1066561 1.387851255
187.075356 2.363105965
189.0910061 3.577924028
191.1066561 1.714506012
195.1379563 1.816705289
205.0859207 2.186311057
207.1015708 2.202955695
217.1223062 2.219228264
219.1379563 1.370173514
229.1223062 3.615009608
231.1015708 2.914088337
233.1172208 2.562527139
235.1328709 2.069102467
237.148521 1.128233806
243.1379563 0.8944591944
247.0964854 1.023483894
247.1328709 6.215307671
249.1121354 5.057027656
259.1328709 1.637167692
261.148521 0.963267077
263.164171 0.8706215889
265.1434356 4.496243316
271.1328709 1.831536109
289.1434356 7.073120022
307.1540003 3.53795184

Name: +ve in-silico MS/MS by CFM-ID for DPSCQKGSAHTWSP-LDYRWJSCSA-N
ID: DPSCQKGSAHTWSP-LDYRWJSCSA-N
Comment: Energy2
Num peaks: 31
39.02292652 4.750568014
41.03857658 1.284274418
43.01784114 2.006376889
43.05422664 0.9171948244
49.00727645 2.324851184
67.05422664 0.9200869729
103.0542266 2.375054666
105.0698767 1.406092716
107.0855268 1.229640138
123.0440559 1.677086254
125.0597059 1.124820105
139.075356 1.335840297
149.0597059 1.724039806
163.075356 1.211417169
173.0960915 0.9898275483
175.075356 6.308089776
177.0910061 5.115591095
179.1066561 2.488673681
187.075356 5.201818399
189.0910061 4.466177459
201.0910061 0.9298089533
205.0859207 2.256977206
205.1223062 1.636375562
207.1015708 3.514029441
217.1223062 1.236857459
229.1223062 0.8716938281
231.1015708 1.195178836
247.1328709 1.655789281
249.1121354 1.711623121
271.1328709 1.266595707
291.1227001 1.231873378

Name: +ve in-silico MS/MS by CFM-ID for OGYFATSSENRIKG-UHFFFAOYSA-N
ID: OGYFATSSENRIKG-UHFFFAOYSA-N
Comment: Energy0
Num peaks: 6
69.06987671 2.107229409
125.0152543 17.54452865
208.0887536 1.320282898
210.1044036 12.56032118
236.0836682 8.722722595
329.1415174 48.53084718

Name: +ve in-silico MS/MS by CFM-ID for OGYFATSSENRIKG-UHFFFAOYSA-N
ID: OGYFATSSENRIKG-UHFFFAOYSA-N
Comment: Energy1
Num peaks: 7
69.06987671 6.484247558
94.06512568 2.836274983
120.0443902 5.752752232
125.0152543 32.14187631
210.1044036 15.48948557
236.0836682 11.34894447
329.1415174 7.553755324

Name: +ve in-silico MS/MS by CFM-ID for OGYFATSSENRIKG-UHFFFAOYSA-N
ID: OGYFATSSENRIKG-UHFFFAOYSA-N
Comment: Energy2
Num peaks: 15
41.03857658 1.075063296
55.05422664 1.364997353
57.06987671 1.352480085
65.03857658 2.02405486
67.05422664 1.741581839
69.06987671 9.699723211
75.02292652 3.709893968
84.08077574 2.053261188
96.98395416 1.949093735
98.99960423 2.019670508
113.0152543 1.23449693
120.0443902 1.18421705
125.0152543 47.03267608
140.0261533 3.160569009
174.1277259 1.172202471

Name: +ve in-silico MS/MS by CFM-ID for CFYSKMXAQIWPNE-SBECISRQSA-N
ID: CFYSKMXAQIWPNE-SBECISRQSA-N
Comment: Energy0
Num peaks: 6
283.1328709 11.25750599
285.148521 2.718973371
301.1434356 10.10769339
311.1277855 12.57301108
329.1383502 27.64294428
347.1489149 17.7547158

Name: +ve in-silico MS/MS by CFM-ID for CFYSKMXAQIWPNE-SBECISRQSA-N
ID: CFYSKMXAQIWPNE-SBECISRQSA-N
Comment: Energy1
Num peaks: 20
153.0546206 0.6706113001
173.0960915 0.7126793959
199.075356 0.8792371474
215.0702706 0.7979175941
217.0859207 1.233491561
253.1223062 1.338877509
255.1379563 4.752321518
257.1536063 1.030794725
259.1328709 0.669377722
273.148521 1.381552021
281.1172208 3.575415676
283.1328709 14.19559901
285.148521 5.79373415
299.1277855 1.351422177
301.1434356 11.21967403
303.1590856 1.580867742
311.1277855 12.5593485
319.1540003 1.751167276
329.1383502 11.38407792
347.1489149 3.627293153

Name: +ve in-silico MS/MS by CFM-ID for CFYSKMXAQIWPNE-SBECISRQSA-N
ID: CFYSKMXAQIWPNE-SBECISRQSA-N
Comment: Energy2
Num peaks: 31
39.02292652 1.249933228
41.03857658 1.277250844
107.0491413 1.050501607
115.0542266 1.697257217
117.0698767 1.422408109
133.0647913 2.00122525
135.0804414 2.096845616
157.0647913 4.479051392
171.0804414 1.188087344
173.0960915 3.057893151
185.0597059 1.101848682
187.1117415 1.366397911
199.075356 2.126316981
211.075356 1.269164028
213.0910061 1.141295907
215.0702706 1.12808238
215.1066561 1.252048921
231.1015708 1.7737606
255.1015708 1.175789067
255.1379563 8.366106795
257.1172208 1.569601235
259.1328709 3.70158427
269.1172208 1.078046511
273.148521 1.668299381
281.1172208 1.409641177
283.1328709 5.90115963
285.1121354 1.365457476
285.148521 3.207667517
301.1434356 1.712352602
311.1277855 1.702775115
331.1176147 1.054399017

Name: +ve in-silico MS/MS by CFM-ID for XNBWKKYPKJHUKD-JXHFLFEZSA-N
ID: XNBWKKYPKJHUKD-JXHFLFEZSA-N
Comment: Energy0
Num peaks: 6
283.1328709 9.817985715
301.1434356 9.092135503
303.1590856 3.375777195
311.1277855 7.469995213
329.1383502 30.29540777
347.1489149 24.25973992

Name: +ve in-silico MS/MS by CFM-ID for XNBWKKYPKJHUKD-JXHFLFEZSA-N
ID: XNBWKKYPKJHUKD-JXHFLFEZSA-N
Comment: Energy1
Num peaks: 24
55.01784114 1.27532739
115.0542266 2.677157035
117.0698767 2.974709784
121.1011768 1.521631738
133.0647913 3.258714926
135.0804414 3.176452694
137.0960915 1.204953568
139.1117415 1.052610232
141.1273916 0.912948047
149.0960915 1.247516576
165.0546206 1.038578917
175.075356 0.9483404554
207.0287997 1.12515757
209.0444498 0.9311883227
281.1172208 3.054061509
283.1328709 9.376681477
285.148521 3.510282457
299.1277855 1.363253189
301.1434356 8.095678284
303.1590856 1.877687336
311.1277855 10.18665902
319.1540003 0.9971918011
329.1383502 13.50767817
347.1489149 5.563709481

Name: +ve in-silico MS/MS by CFM-ID for XNBWKKYPKJHUKD-JXHFLFEZSA-N
ID: XNBWKKYPKJHUKD-JXHFLFEZSA-N
Comment: Energy2
Num peaks: 31
41.03857658 1.326422163
43.01784114 1.732317496
63.04405588 1.390664623
105.0334912 1.2742198
107.0491413 2.174223069
109.0647913 1.03426647
115.0542266 5.545870873
117.0698767 2.06170064
119.0855268 2.09932169
121.1011768 1.427497391
123.1168269 1.269091756
133.0647913 7.060450885
135.0804414 3.803819497
137.0960915 1.709385308
149.0960915 2.542593154
175.075356 1.347349647
215.0702706 1.83482651
229.0859207 1.628464467
245.1172208 1.926043042
255.1379563 2.056733671
257.1536063 2.702874032
259.1328709 2.355310895
269.1172208 1.028163399
273.1121354 0.9781747548
281.1172208 1.998463976
283.1328709 7.447398973
285.148521 4.223777179
301.1434356 1.714569257
311.1277855 2.134294612
329.1383502 1.026574614
331.1176147 1.18496144

Name: +ve in-silico MS/MS by CFM-ID for ZHUFJGRQVHLFRM-ONBGMUNTSA-N
ID: ZHUFJGRQVHLFRM-ONBGMUNTSA-N
Comment: Energy0
Num peaks: 7
255.1379563 4.486944153
283.1328709 5.573923157
301.1434356 15.05263574
303.1590856 3.476935065
311.1277855 6.542541738
329.1383502 19.96534003
347.1489149 28.01681488

Name: +ve in-silico MS/MS by CFM-ID for ZHUFJGRQVHLFRM-ONBGMUNTSA-N
ID: ZHUFJGRQVHLFRM-ONBGMUNTSA-N
Comment: Energy1
Num peaks: 31
59.01275576 0.5048507315
117.0698767 0.673671143
119.0855268 0.980308689
121.1011768 0.5092765967
141.0182351 0.5145128824
143.0338851 0.596591754
157.1011768 1.116715956
167.0338851 0.6894249912
169.0495352 0.7726347693
171.1168269 0.6820214806
199.075356 0.7884931591
201.0910061 1.287097806
203.1066561 0.7817185519
213.0910061 0.5702616436
215.1066561 0.5539482456
217.1223062 1.275680467
253.1223062 1.123277295
255.1379563 8.537692849
257.1536063 1.180012434
281.1172208 2.636287185
283.1328709 8.336675836
285.148521 5.029614626
299.1277855 1.318438776
301.1434356 12.17727887
303.1590856 3.423472444
311.1277855 5.656646217
317.1383502 0.6188899994
319.1540003 0.9487593426
329.1383502 9.262204165
331.1176147 0.6787869642
347.1489149 4.442166406

Name: +ve in-silico MS/MS by CFM-ID for ZHUFJGRQVHLFRM-ONBGMUNTSA-N
ID: ZHUFJGRQVHLFRM-ONBGMUNTSA-N
Comment: Energy2
Num peaks: 31
39.02292652 1.458703967
65.00219107 1.005118227
77.03857658 0.9511166033
91.05422664 1.041004413
115.0542266 1.993400067
117.0698767 2.39694575
119.0855268 1.793978983
123.1168269 1.31682807
141.0698767 3.458962563
143.0855268 0.9245968441
155.0855268 1.114378137
157.1011768 3.742013148
169.0647913 1.433393785
171.1168269 1.427598492
181.0495352 0.9501471299
199.075356 1.73838417
199.1117415 1.170414729
215.1066561 2.131908581
227.1066561 1.139224082
229.1223062 2.59548163
243.1379563 1.156088636
255.1379563 5.419668911
257.1172208 1.16809737
269.1172208 1.915034609
283.1328709 3.158401082
285.1121354 1.386129489
285.148521 1.903197807
317.1019647 0.9757155732
319.1176147 1.389975914
321.1332648 1.030286306
331.1176147 1.558365267

Name: +ve in-silico MS/MS by CFM-ID for HHNCJFKRMZDTHW-WQRDJFRPSA-N
ID: HHNCJFKRMZDTHW-WQRDJFRPSA-N
Comment: Energy0
Num peaks: 12
83.04914126 9.121810893
101.0597059 3.216943517
159.0440559 2.432567326
173.0233204 7.327960029
175.0389705 10.81578234
177.0546206 4.157272949
227.0702706 3.208544329
229.0859207 15.02644881
231.1015708 1.638304704
247.0964854 1.809294126
311.1277855 3.196236054
329.1383502 18.64398119

Name: +ve in-silico MS/MS by CFM-ID for HHNCJFKRMZDTHW-WQRDJFRPSA-N
ID: HHNCJFKRMZDTHW-WQRDJFRPSA-N
Comment: Energy1
Num peaks: 31
25.00727645 1.743104689
27.02292652 3.158569325
29.03857658 1.041876662
31.05422664 0.6407575334
39.02292652 1.406078226
41.03857658 2.066872097
51.02292652 1.173471601
53.03857658 0.9918343474
55.01784114 0.7956158225
55.05422664 6.868958098
57.0334912 0.8909524605
65.03857658 1.439626407
81.0334912 0.67405679
83.04914126 8.911530178
101.0597059 1.460000562
147.0440559 1.418882859
159.0440559 1.1798066
173.0233204 2.376342823
175.0389705 4.7737297
185.0960915 1.163263757
201.0910061 1.227626557
211.075356 2.330307246
213.0546206 0.9944498266
213.0910061 0.8689951223
227.0702706 3.033677307
229.0859207 17.61174577
247.0964854 2.107259213
301.1434356 1.411422178
311.1277855 1.986764316
313.1070501 1.118189459
329.1383502 3.153674792

Name: +ve in-silico MS/MS by CFM-ID for HHNCJFKRMZDTHW-WQRDJFRPSA-N
ID: HHNCJFKRMZDTHW-WQRDJFRPSA-N
Comment: Energy2
Num peaks: 17
53.03857658 2.571734038
55.05422664 3.928405268
59.04914126 1.73545013
83.04914126 2.304323711
105.0334912 1.75254317
121.0284058 2.608705655
129.0334912 5.795683424
131.0491413 5.121226658
133.0284058 1.649379333
135.0440559 1.619487541
145.0284058 3.831238938
147.0440559 7.548628525
157.0284058 2.824940113
159.0440559 20.78696773
173.0233204 10.65808943
175.0389705 3.820093236
177.0546206 2.194673683

Name: +ve in-silico MS/MS by CFM-ID for MEXUTNIFSHFQRG-UHFFFAOYSA-N
ID: MEXUTNIFSHFQRG-UHFFFAOYSA-N
Comment: Energy0
Num peaks: 6
255.0916748 1.741024844
269.1073248 1.065916695
283.0865894 2.614762135
294.1025738 1.153161992
296.0818384 0.4302088093
312.1131385 89.65980254

Name: +ve in-silico MS/MS by CFM-ID for MEXUTNIFSHFQRG-UHFFFAOYSA-N
ID: MEXUTNIFSHFQRG-UHFFFAOYSA-N
Comment: Energy1
Num peaks: 6
255.0916748 7.027522535
267.0916748 14.90125558
269.1073248 3.705212352
284.1182239 18.88957643
286.0974884 2.107677357
312.1131385 38.88857957

Name: +ve in-silico MS/MS by CFM-ID for MEXUTNIFSHFQRG-UHFFFAOYSA-N
ID: MEXUTNIFSHFQRG-UHFFFAOYSA-N
Comment: Energy2
Num peaks: 12
49.00727645 1.55603102
51.02292652 1.621706519
227.0603746 2.06848038
229.0760247 7.849913743
241.0760247 6.093048621
255.0916748 35.64396108
257.1073248 6.743719849
267.0916748 10.34905853
269.1073248 2.774396485
283.0865894 1.881439047
294.1025738 2.96302221
296.0818384 1.638412344

Name: +ve in-silico MS/MS by CFM-ID for IXORZMNAPKEEDV-OBDJNFEBSA-N
ID: IXORZMNAPKEEDV-OBDJNFEBSA-N
Comment: Energy0
Num peaks: 6
283.1328709 11.1504427
285.148521 3.482334309
301.1434356 5.364419427
311.1277855 21.18687494
329.1383502 33.946833
347.1489149 13.48889389

Name: +ve in-silico MS/MS by CFM-ID for IXORZMNAPKEEDV-OBDJNFEBSA-N
ID: IXORZMNAPKEEDV-OBDJNFEBSA-N
Comment: Energy1
Num peaks: 23
39.02292652 1.282707591
55.01784114 1.424267841
57.0334912 1.193719092
115.0542266 2.030222486
117.0698767 2.246893397
121.1011768 1.106151087
133.0647913 2.616133051
135.0804414 2.67473221
137.0960915 1.006364214
175.075356 1.193291157
179.1066561 0.9432394387
189.0182351 0.9666459684
191.0338851 1.10799625
207.0287997 0.9417500876
281.1172208 3.393466367
283.1328709 10.69153669
285.148521 3.675890309
297.1121354 0.9323579526
301.1434356 5.561942061
303.1590856 1.160057416
311.1277855 16.35057457
329.1383502 14.69524302
347.1489149 3.521863079

Name: +ve in-silico MS/MS by CFM-ID for IXORZMNAPKEEDV-OBDJNFEBSA-N
ID: IXORZMNAPKEEDV-OBDJNFEBSA-N
Comment: Energy2
Num peaks: 31
39.02292652 1.508749134
41.00219107 1.320966881
41.03857658 1.05908042
43.01784114 1.447084949
45.0334912 0.9931189447
61.02840582 1.110551919
79.01784114 1.023870445
107.0491413 1.462636525
115.0542266 4.277137208
117.0698767 1.697464767
119.0855268 1.9940922
121.1011768 1.15062698
133.0647913 5.6205285
135.0804414 3.383587627
137.0960915 1.417562889
149.0960915 1.76642171
175.075356 1.381997738
245.1172208 1.135341077
247.1328709 2.700446367
255.1379563 1.154161277
257.1536063 2.093418203
269.1172208 1.105792663
273.1121354 1.202187086
281.1172208 2.717430798
283.1328709 11.83295987
285.148521 6.906504739
301.1434356 1.955593641
303.1227001 1.285883093
311.1277855 6.040592967
329.1383502 1.470445633
331.1176147 1.314627673

Name: +ve in-silico MS/MS by CFM-ID for NVLTYOJHPBMILU-UHFFFAOYSA-N
ID: NVLTYOJHPBMILU-UHFFFAOYSA-N
Comment: Energy0
Num peaks: 6
132.0443902 15.38753032
150.0549549 32.70265728
163.0600999 2.456325167
294.0972137 11.35607293
295.0812292 1.558564686
312.1077783 18.31078072

Name: +ve in-silico MS/MS by CFM-ID for NVLTYOJHPBMILU-UHFFFAOYSA-N
ID: NVLTYOJHPBMILU-UHFFFAOYSA-N
Comment: Energy1
Num peaks: 13
43.01784114 1.331600798
95.04914126 1.3790671
105.0334912 2.480488143
120.0443902 1.898589502
121.0284058 3.262919031
122.0600403 2.663949066
123.0440559 2.404622002
132.0443902 24.03124717
135.0440559 2.040796958
145.0495352 2.292477521
150.0549549 31.99800732
163.0600999 2.464710649
294.0972137 1.96272176

Name: +ve in-silico MS/MS by CFM-ID for NVLTYOJHPBMILU-UHFFFAOYSA-N
ID: NVLTYOJHPBMILU-UHFFFAOYSA-N
Comment: Energy2
Num peaks: 31
26.00252542 0.7973975816
41.00219107 0.9309903527
43.01784114 3.757432936
45.0334912 1.196943411
53.00219107 0.7476366419
55.01784114 0.7907204584
57.0334912 0.6935136672
77.00219107 1.041331136
79.01784114 1.163932467
87.00767038 0.9397973799
89.02332044 0.7034363727
95.04914126 4.60681945
101.0233204 0.7414958839
103.0389705 1.013924537
104.0130901 0.7819230539
104.0494756 1.711957601
105.0334912 1.06187841
106.0287402 1.338343738
108.0443902 0.7924384375
118.0287402 2.495689401
120.0443902 6.513602648
121.0284058 3.44797604
122.0600403 1.240609288
123.0440559 2.888537835
132.0443902 11.71948205
141.0182351 0.7865536152
145.0495352 1.795402607
147.0651853 1.983627348
148.0393049 0.7342830911
150.0549549 13.56127185
252.086649 0.7873076674

Name: +ve in-silico MS/MS by CFM-ID for GKOVHAGMHIIKFS-UHFFFAOYSA-N
ID: GKOVHAGMHIIKFS-UHFFFAOYSA-N
Comment: Energy0
Num peaks: 6
283.1328709 4.366022191
301.1434356 14.09908608
303.1590856 3.588942975
311.1277855 2.627013732
329.1383502 27.20218808
347.1489149 31.06303931

Name: +ve in-silico MS/MS by CFM-ID for GKOVHAGMHIIKFS-UHFFFAOYSA-N
ID: GKOVHAGMHIIKFS-UHFFFAOYSA-N
Comment: Energy1
Num peaks: 31
115.0542266 1.655493676
117.0698767 5.917344754
119.0855268 5.812481213
121.1011768 1.814777258
123.1168269 1.953309368
131.0855268 1.653502178
133.1011768 2.200052751
135.1168269 1.402664394
157.0647913 2.13736637
159.0804414 2.268154044
161.0960915 1.198113939
163.1117415 1.746508613
165.1273916 0.7287507312
175.075356 0.8624597533
177.0182351 1.45572159
181.0495352 1.155853882
205.0131497 2.330334777
207.0287997 1.07851992
213.0757499 0.8761534847
223.0237144 1.038426525
225.0393644 0.8090594052
283.1328709 1.953502026
285.148521 1.010890122
299.1277855 1.07502242
301.1434356 9.569407822
303.1590856 1.924638875
311.1277855 3.364644144
317.1383502 1.166255911
319.1540003 1.510326301
329.1383502 12.82611213
347.1489149 6.176570533

Name: +ve in-silico MS/MS by CFM-ID for GKOVHAGMHIIKFS-UHFFFAOYSA-N
ID: GKOVHAGMHIIKFS-UHFFFAOYSA-N
Comment: Energy2
Num peaks: 31
39.02292652 2.575827158
41.03857658 1.132815502
43.01784114 1.722219585
61.02840582 1.089973105
91.05422664 3.013058981
93.06987671 1.725687672
115.0542266 4.359288445
117.0698767 7.309344092
119.0855268 4.384009902
121.1011768 2.732337385
123.1168269 2.226631447
131.0855268 2.573403444
133.1011768 2.354636447
135.1168269 1.35042542
157.0647913 3.722731222
199.075356 1.303294195
205.1223062 1.366924822
229.1223062 2.84614201
231.1379563 1.665815293
255.1379563 2.201827359
257.1536063 2.540612268
259.1328709 1.46584752
261.1121354 1.10425499
275.1277855 1.054639548
283.1328709 2.999895031
285.148521 2.724198085
287.1277855 1.047566237
301.1434356 1.664229884
311.1277855 1.071180882
313.1070501 1.063862503
329.1383502 1.419125262

Name: +ve in-silico MS/MS by CFM-ID for RQNSAUQJLRAUMV-UHFFFAOYSA-N
ID: RQNSAUQJLRAUMV-UHFFFAOYSA-N
Comment: Energy0
Num peaks: 6
157.0760247 4.558212869
175.0865894 2.358731021
265.0971541 2.221397022
279.1128041 3.477597225
319.1553376 1.475579098
347.1502523 71.81005861

Name: +ve in-silico MS/MS by CFM-ID for RQNSAUQJLRAUMV-UHFFFAOYSA-N
ID: RQNSAUQJLRAUMV-UHFFFAOYSA-N
Comment: Energy1
Num peaks: 31
81.04472458 2.668731669
83.06037464 1.479963865
95.06037464 1.049983792
105.0447246 0.9405109563
129.0447246 0.7986497786
131.0603746 1.771653961
133.0760247 0.8307297564
135.0916748 0.9284575855
145.0760247 0.9723751439
155.0603746 2.166226722
157.0760247 12.71718127
161.0709393 1.020958403
175.0865894 1.744629592
191.081504 1.926937938
251.1178895 1.431950683
263.081504 1.770880839
265.0971541 1.835382858
267.1128041 1.884329662
275.0927374 0.8306996323
277.1083875 1.092739116
279.1128041 8.532905145
289.0971541 0.8782696967
291.1128041 1.311271136
293.1284542 1.537924653
306.1237032 1.486000011
315.1240375 0.8747195478
317.1396876 2.486862893
319.1553376 2.595714421
321.1346022 0.9229120395
330.1237032 1.326837182
347.1502523 17.18091567

Name: +ve in-silico MS/MS by CFM-ID for RQNSAUQJLRAUMV-UHFFFAOYSA-N
ID: RQNSAUQJLRAUMV-UHFFFAOYSA-N
Comment: Energy2
Num peaks: 31
40.01817548 5.315805026
42.03382555 3.850387698
49.00727645 1.846522596
51.02292652 2.500458654
65.00219107 1.417303708
65.03857658 2.030837227
91.02907452 0.9907384436
103.0290745 3.940298851
103.0542266 1.428493763
105.0447246 2.276164981
107.0491413 3.408778433
107.0603746 1.077631736
129.0447246 4.621831572
131.0603746 3.311330267
133.0760247 1.41659814
137.1073248 1.125716879
143.0603746 0.9862670754
145.0760247 2.214707701
147.0916748 1.194123222
155.0603746 1.889721307
157.0760247 9.72736761
159.0552893 1.16429133
159.0916748 1.429692979
161.0709393 1.191699502
175.0865894 1.048225931
263.081504 1.281590518
265.0971541 0.9517470122
289.0971541 1.049010011
304.1080531 0.9806645274
306.1237032 1.668328227
329.1396876 1.016928105

Name: +ve in-silico MS/MS by CFM-ID for KDBJPLXCURQBOE-UHFFFAOYSA-N
ID: KDBJPLXCURQBOE-UHFFFAOYSA-N
Comment: Energy0
Num peaks: 6
157.0760247 4.337351531
191.081504 1.352846038
265.0971541 2.142268755
279.1128041 3.374773515
329.1396876 1.672734444
347.1502523 68.24466143

Name: +ve in-silico MS/MS by CFM-ID for KDBJPLXCURQBOE-UHFFFAOYSA-N
ID: KDBJPLXCURQBOE-UHFFFAOYSA-N
Comment: Energy1
Num peaks: 31
95.06037464 1.047907401
131.0239891 1.249796421
131.0603746 1.456972791
133.0760247 0.7687890089
135.0552893 0.9347752954
137.0709393 0.9167835423
155.0603746 2.234531206
157.0760247 12.73190175
161.0709393 1.188710738
171.0552893 2.192736356
175.0865894 2.170149719
191.081504 2.170149719
215.1178895 0.8148581244
263.081504 1.79094986
265.0971541 2.085312229
267.1128041 2.112221517
279.1128041 9.537527723
289.0971541 0.7921031363
291.1128041 1.308681592
293.1284542 1.534887506
303.1240375 0.7734925187
305.1396876 0.9817746909
306.1237032 1.273283543
317.1396876 1.205494253
319.1189521 0.9525491778
319.1553376 1.446289763
321.1346022 1.071194819
329.1396876 1.261958467
330.1237032 1.324216898
331.1189521 1.501637869
347.1502523 17.12845726

Name: +ve in-silico MS/MS by CFM-ID for KDBJPLXCURQBOE-UHFFFAOYSA-N
ID: KDBJPLXCURQBOE-UHFFFAOYSA-N
Comment: Energy2
Num peaks: 31
40.01817548 4.82242909
42.03382555 2.698753914
63.02292652 1.436002971
65.03857658 1.425171508
91.05422664 1.008710456
93.04472458 1.337402975
103.0290745 5.516277115
103.0542266 1.422103414
105.0447246 5.15944564
107.0491413 1.031889661
107.0603746 2.041657384
116.0494756 1.007107946
127.0290745 0.8691287797
129.0447246 2.018576678
131.0603746 1.64349661
133.0760247 1.572079191
155.0603746 2.057927258
157.0396392 1.000733099
157.0760247 11.28827121
159.0916748 1.470416315
171.0552893 1.225816183
173.0709393 1.601907539
251.1178895 0.7930329228
263.081504 1.713067831
267.1128041 0.8000684782
293.1284542 0.9426140102
304.1080531 1.008597749
317.1396876 1.156373446
321.1346022 1.619852795
330.1237032 0.864682989
331.1189521 0.8762838653

Name: +ve in-silico MS/MS by CFM-ID for XQANLWORMFUCPG-UHFFFAOYSA-N
ID: XQANLWORMFUCPG-UHFFFAOYSA-N
Comment: Energy0
Num peaks: 6
173.0709393 3.645276433
265.0971541 2.021151566
279.1128041 3.510545311
319.1553376 1.787967414
329.1396876 3.533321155
347.1502523 72.15073428

Name: +ve in-silico MS/MS by CFM-ID for XQANLWORMFUCPG-UHFFFAOYSA-N
ID: XQANLWORMFUCPG-UHFFFAOYSA-N
Comment: Energy1
Num peaks: 31
107.0603746 0.8322584108
129.0447246 2.574821509
131.0603746 1.863040666
133.0760247 0.6865727435
135.0916748 0.6882570466
171.0552893 2.451353317
173.0709393 5.845794781
175.0865894 1.914914818
185.0709393 1.53433244
187.0865894 1.147709097
251.1178895 1.367576259
261.0658539 2.421826345
263.081504 1.334926811
265.0971541 1.885366614
267.1128041 1.533391528
279.1128041 8.529530606
287.0927374 0.7129956081
289.0971541 0.7912181416
291.1128041 1.262390956
293.1284542 1.480595523
301.1083875 1.390583093
303.1240375 2.790392756
305.1396876 2.570492435
306.1237032 1.285152189
315.1240375 1.266089461
317.1396876 4.018118304
319.1553376 4.45249604
321.1346022 0.8344712314
329.1396876 2.586650006
330.1237032 1.144546442
347.1502523 16.19820887

Name: +ve in-silico MS/MS by CFM-ID for XQANLWORMFUCPG-UHFFFAOYSA-N
ID: XQANLWORMFUCPG-UHFFFAOYSA-N
Comment: Energy2
Num peaks: 31
40.01817548 2.65255008
42.03382555 4.571651779
105.0447246 1.153035806
129.0447246 2.379248927
131.0603746 1.176335237
145.0760247 1.158059028
171.0552893 1.709660674
173.0709393 1.327313632
175.0865894 1.849079233
185.0709393 2.974428251
187.0865894 1.432627917
195.0552893 1.629862205
197.0597059 1.880962358
237.1022395 3.887351061
249.1022395 1.368372963
251.1178895 3.41039865
263.081504 3.166446389
265.0971541 1.335710768
267.1128041 1.934657225
279.1128041 4.258512004
289.144773 1.56276092
293.1284542 1.295571935
301.1083875 2.726363068
301.144773 1.520890278
303.1240375 1.906581682
304.1080531 1.386263012
305.1396876 2.109551006
315.1240375 1.682277188
317.1396876 1.707672842
319.1553376 1.238383695
329.1396876 3.148417326

Name: +ve in-silico MS/MS by CFM-ID for TYCLBPSZSGTWCX-UHFFFAOYSA-N
ID: TYCLBPSZSGTWCX-UHFFFAOYSA-N
Comment: Energy0
Num peaks: 6
157.0760247 4.440424885
173.0709393 3.267400455
175.0865894 2.639202545
265.0971541 1.961492468
279.1128041 3.373816086
347.1502523 69.63000304

Name: +ve in-silico MS/MS by CFM-ID for TYCLBPSZSGTWCX-UHFFFAOYSA-N
ID: TYCLBPSZSGTWCX-UHFFFAOYSA-N
Comment: Energy1
Num peaks: 31
81.04472458 0.6044299414
129.0447246 0.5993893967
131.0603746 1.512351455
145.0760247 2.080289269
155.0603746 2.42857462
157.0760247 12.42229574
171.0552893 1.502253439
173.0709393 5.420475332
175.0865894 2.65020036
185.0709393 1.246932981
191.081504 1.92801978
251.1178895 1.303435394
263.081504 1.361263159
265.0971541 1.89875523
267.1128041 1.587904385
279.1128041 8.066407515
287.081504 0.6232934523
287.0927374 0.5970376014
289.0971541 0.8380451492
291.1128041 1.307269603
293.1284542 1.533231454
295.1441043 0.5894043194
303.1240375 0.5901397587
306.1237032 1.387533542
315.1240375 0.872050215
317.1396876 2.561112918
319.1553376 2.368720409
321.1346022 0.9200956403
330.1237032 1.322788147
331.1189521 0.8338542909
347.1502523 17.099872

Name: +ve in-silico MS/MS by CFM-ID for TYCLBPSZSGTWCX-UHFFFAOYSA-N
ID: TYCLBPSZSGTWCX-UHFFFAOYSA-N
Comment: Energy2
Num peaks: 31
40.01817548 4.81261346
42.03382555 3.926469209
49.00727645 0.9883169628
63.02292652 1.453847856
65.03857658 2.250203098
103.0290745 2.844344195
103.0542266 1.34098892
105.0334912 1.844959123
105.0447246 1.885361939
107.0491413 3.43117481
129.0447246 3.065738895
131.0603746 2.560358558
132.0443902 1.119313182
133.0760247 1.745823247
134.0600403 0.9706744615
143.0603746 1.814114226
145.0760247 4.039246764
147.0916748 1.321598103
155.0603746 3.681515549
157.0760247 9.304865814
159.0916748 1.384965984
171.0552893 1.170489572
173.0709393 2.129463735
175.0865894 1.958545638
191.081504 0.8825384434
265.0971541 0.9334802711
267.1128041 1.325791354
293.1284542 0.8878358642
304.1080531 0.9499850886
306.1237032 0.8865280226
329.1396876 0.9851141844

Name: +ve in-silico MS/MS by CFM-ID for GWZZKJQYTUFZHD-UHFFFAOYSA-N
ID: GWZZKJQYTUFZHD-UHFFFAOYSA-N
Comment: Energy0
Num peaks: 13
41.03857658 1.10054474
43.05422664 1.598598903
57.06987671 3.632125942
67.05422664 1.689407229
83.04914126 1.756532619
85.06479133 11.92313249
173.1172208 5.290673559
191.0338851 3.248343855
245.0808353 9.410166744
263.0914 7.138575851
305.1019647 1.583640232
329.1383502 7.883786443
347.1489149 24.34169663

Name: +ve in-silico MS/MS by CFM-ID for GWZZKJQYTUFZHD-UHFFFAOYSA-N
ID: GWZZKJQYTUFZHD-UHFFFAOYSA-N
Comment: Energy1
Num peaks: 30
39.02292652 4.276128248
41.00219107 0.6889906921
41.03857658 4.45651182
43.05422664 11.72304065
45.0334912 1.448628204
45.06987671 3.071846723
57.06987671 6.339040013
67.05422664 2.313632597
83.04914126 0.9910921477
85.06479133 8.371671382
147.0440559 1.212190585
149.0597059 0.6590896348
163.0389705 1.020058706
173.0233204 2.174147176
175.0389705 1.442277277
189.0182351 2.658938002
191.0338851 3.678169246
203.0338851 0.6717155644
235.0964854 1.145719013
245.0808353 4.685020782
247.0964854 0.5422261196
263.0914 6.400592995
287.1277855 0.6538879608
303.0863146 0.6579547574
305.1019647 1.191853609
317.1383502 0.8955172229
319.1540003 1.453804815
329.1383502 2.308953841
331.1176147 0.6175974236
347.1489149 2.406019398

Name: +ve in-silico MS/MS by CFM-ID for GWZZKJQYTUFZHD-UHFFFAOYSA-N
ID: GWZZKJQYTUFZHD-UHFFFAOYSA-N
Comment: Energy2
Num peaks: 31
39.02292652 1.390479534
41.03857658 7.159449959
43.05422664 3.174447084
45.06987671 1.100785426
55.05422664 3.646596891
57.06987671 10.35203282
59.08552677 1.290382726
67.05422664 0.9632104458
69.0334912 0.972689934
73.06479133 5.98486084
81.0334912 1.393142303
85.06479133 3.745069449
87.04405588 1.047138087
89.05970595 1.227890651
119.0127558 1.282755021
121.0284058 0.8789389428
133.0284058 1.036378475
147.0076704 0.8527815161
147.0440559 1.097709679
149.0233204 0.9814210901
157.1223062 0.8469289297
173.0233204 4.091696596
175.0389705 1.808191855
189.0182351 1.923806837
191.0338851 3.27738816
203.0702706 1.14679123
205.0859207 1.224748156
221.0808353 1.298161695
245.0808353 2.219275974
329.1383502 1.15844466
331.1176147 1.131611403

Name: +ve in-silico MS/MS by CFM-ID for VIZAVBQHHMQOQF-KKUJBODISA-N
ID: VIZAVBQHHMQOQF-KKUJBODISA-N
Comment: Energy0
Num peaks: 6
59.01275576 4.576234179
283.1288481 7.235092707
301.1394128 4.316047681
311.1237627 18.67286472
329.1343274 35.11561727
347.1448921 10.43478142

Name: +ve in-silico MS/MS by CFM-ID for VIZAVBQHHMQOQF-KKUJBODISA-N
ID: VIZAVBQHHMQOQF-KKUJBODISA-N
Comment: Energy1
Num peaks: 20
45.0334912 0.6584396735
57.0334912 0.6260939529
59.01275576 7.017595831
85.02840582 1.398907145
172.0968197 0.6468435013
184.0968197 0.7296050264
210.0760843 1.332735931
227.1026334 0.6335492363
228.086649 3.107903376
253.0818979 1.036569597
254.102299 1.320265711
255.1339335 1.372935603
283.1288481 16.35271816
285.1444982 2.660772225
297.1081127 1.428050111
299.1237627 1.621575234
301.1394128 6.465482598
311.1237627 17.76996608
329.1343274 12.07585182
347.1448921 1.843636094

Name: +ve in-silico MS/MS by CFM-ID for VIZAVBQHHMQOQF-KKUJBODISA-N
ID: VIZAVBQHHMQOQF-KKUJBODISA-N
Comment: Energy2
Num peaks: 31
45.0334912 1.03851617
57.0334912 1.513825051
59.01275576 3.450727931
76.03930485 2.745164347
85.02840582 2.262026249
87.04405588 0.8350283046
96.00800472 0.9266013964
100.0393049 4.162382762
103.0389705 0.9203352428
118.0498695 5.052057184
130.0498695 1.128938425
138.0185694 0.8810003306
154.0498695 1.137532689
166.0498695 0.8998735351
168.0291341 1.398485652
170.0811697 1.378468908
200.0917343 0.7903160974
227.1026334 1.893096041
253.0818979 1.025836717
254.102299 1.363734909
255.097548 1.393344213
257.1131981 2.188740284
277.1394128 0.9379404965
283.0924626 1.133051144
283.1288481 8.086147272
285.1081127 4.883431375
285.1444982 1.637988624
297.1081127 1.964195177
299.1237627 1.27473747
311.1237627 4.275604137
313.1030273 1.011785278

Name: +ve in-silico MS/MS by CFM-ID for ZKSDYVWXHSIQFM-UHFFFAOYSA-N
ID: ZKSDYVWXHSIQFM-UHFFFAOYSA-N
Comment: Energy0
Num peaks: 6
283.1328709 11.00246643
285.148521 3.429438595
301.1434356 5.34106197
311.1277855 20.93473991
329.1383502 33.53486732
347.1489149 13.33612639

Name: +ve in-silico MS/MS by CFM-ID for ZKSDYVWXHSIQFM-UHFFFAOYSA-N
ID: ZKSDYVWXHSIQFM-UHFFFAOYSA-N
Comment: Energy1
Num peaks: 26
55.01784114 1.280782092
57.0334912 1.158396323
115.0542266 1.606460791
117.0698767 1.292937832
121.1011768 1.228403742
131.0491413 1.626656226
133.0647913 1.295946571
135.0804414 1.147978483
137.0960915 1.330104408
139.1117415 1.048637465
145.0647913 0.997909232
173.0597059 1.049773226
175.075356 1.181684721
179.1066561 1.009983638
269.0808353 1.266027691
271.0964854 0.9395888098
281.1172208 3.438185394
283.1328709 10.00560278
285.148521 3.482151299
299.1277855 1.363520344
301.1434356 6.682964269
303.1590856 1.123286015
311.1277855 16.18816895
319.1540003 1.431556827
329.1383502 14.32517995
347.1489149 3.38395766

Name: +ve in-silico MS/MS by CFM-ID for ZKSDYVWXHSIQFM-UHFFFAOYSA-N
ID: ZKSDYVWXHSIQFM-UHFFFAOYSA-N
Comment: Energy2
Num peaks: 31
39.02292652 4.308285016
59.01275576 2.317341975
79.05422664 3.899696783
105.0334912 1.242567049
107.0491413 1.229434487
109.0647913 1.001711387
115.0542266 4.322148299
117.0698767 1.375119774
119.0855268 1.525113374
121.1011768 0.9892496626
131.0491413 3.173243031
133.0647913 5.271394275
135.0804414 1.828588266
137.0960915 1.07885703
145.0647913 2.859782115
149.0960915 1.466990635
173.0597059 1.513024883
175.075356 1.034019337
247.1328709 2.280538234
257.1536063 1.259654672
269.1172208 1.653104764
271.0964854 1.110703704
273.1121354 1.632389768
281.1172208 1.619007862
283.1328709 7.330170829
285.148521 4.323640463
301.1434356 1.695605194
303.1227001 1.080249036
311.1277855 3.858938361
319.1176147 0.9199821414
329.1383502 0.965870824

Name: +ve in-silico MS/MS by CFM-ID for BBRNVDBLOTVLMB-VURMDHGXSA-N
ID: BBRNVDBLOTVLMB-VURMDHGXSA-N
Comment: Energy0
Num peaks: 6
43.01784114 2.28607935
245.1172208 2.134328768
247.1328709 16.47424279
265.1434356 17.55203646
289.1434356 13.18510711
307.1540003 37.55803337

Name: +ve in-silico MS/MS by CFM-ID for BBRNVDBLOTVLMB-VURMDHGXSA-N
ID: BBRNVDBLOTVLMB-VURMDHGXSA-N
Comment: Energy1
Num peaks: 7
43.01784114 3.133391384
229.1223062 5.807285174
247.1328709 22.26307512
265.1434356 22.5791491
271.1328709 3.463583284
289.1434356 10.55971515
307.1540003 13.56997174

Name: +ve in-silico MS/MS by CFM-ID for BBRNVDBLOTVLMB-VURMDHGXSA-N
ID: BBRNVDBLOTVLMB-VURMDHGXSA-N
Comment: Energy2
Num peaks: 12
43.01784114 5.617172057
55.05422664 6.379829879
57.06987671 4.330231827
59.08552677 1.928016082
61.02840582 1.744156857
227.1066561 4.504585258
229.1223062 14.754398
231.1015708 3.540661956
245.1172208 2.856027178
247.1328709 28.54492349
265.1434356 3.356615732
271.1328709 3.938210789

Name: +ve in-silico MS/MS by CFM-ID for ZPTLTKQKVWFFNY-UHFFFAOYSA-N
ID: ZPTLTKQKVWFFNY-UHFFFAOYSA-N
Comment: Energy0
Num peaks: 16
43.01784114 1.644626893
215.1066561 2.214725226
227.1066561 1.058987828
229.1223062 3.227731014
231.1015708 1.099083598
233.1172208 1.86566378
243.1379563 1.095737827
245.1172208 1.103837331
247.1328709 9.935983908
261.148521 1.382588686
263.164171 1.141661912
265.1434356 8.625512604
271.1328709 2.145067912
289.1434356 22.25346421
291.1227001 0.8816659612
307.1540003 20.60767695

Name: +ve in-silico MS/MS by CFM-ID for ZPTLTKQKVWFFNY-UHFFFAOYSA-N
ID: ZPTLTKQKVWFFNY-UHFFFAOYSA-N
Comment: Energy1
Num peaks: 31
43.01784114 1.538337431
53.03857658 1.07748922
55.05422664 1.092830534
61.02840582 0.8873103073
97.02840582 1.26655938
173.0960915 2.300700698
175.1117415 1.314580016
177.1273916 2.230809019
187.075356 0.899995816
189.0910061 2.844070536
193.1223062 2.84296276
203.1430416 0.9281029924
213.0910061 2.031850838
215.1066561 3.874305131
217.1223062 1.195974002
219.1379563 3.573349897
229.1223062 4.109522299
231.1015708 1.479205586
233.1172208 1.299223663
237.148521 0.9394311083
241.1223062 1.494687802
243.1379563 1.069795138
247.0964854 1.221072285
247.1328709 10.98417694
261.148521 1.001235042
263.0914 0.999079421
263.164171 1.00319077
265.1434356 4.373418137
271.1328709 1.816442372
289.1434356 5.996713193
307.1540003 4.067464072

Name: +ve in-silico MS/MS by CFM-ID for ZPTLTKQKVWFFNY-UHFFFAOYSA-N
ID: ZPTLTKQKVWFFNY-UHFFFAOYSA-N
Comment: Energy2
Num peaks: 31
39.02292652 2.725793242
41.03857658 1.922269458
43.01784114 1.494260037
43.05422664 1.282715348
49.00727645 2.300958283
51.02292652 5.628713726
53.00219107 1.90341153
53.03857658 5.314057853
55.05422664 2.241173197
57.06987671 1.704162974
59.08552677 1.532497989
77.03857658 1.429315531
87.04405588 1.213517795
105.0698767 1.119255802
121.0647913 1.138448378
135.0804414 1.808518233
137.0960915 1.271177674
145.0647913 1.032032838
171.0804414 1.056642392
175.1117415 1.486379702
189.0910061 1.636108697
193.1223062 1.916656073
217.1223062 1.416514391
219.1379563 1.608894394
221.1536063 1.036849113
227.1066561 1.083616643
229.1223062 1.430332633
247.1328709 4.805614287
249.1121354 1.092159506
271.1328709 1.517227286
273.1121354 1.524523263

Name: +ve in-silico MS/MS by CFM-ID for SYTRJRUSWMMZLV-UHFFFAOYSA-N
ID: SYTRJRUSWMMZLV-UHFFFAOYSA-N
Comment: Energy0
Num peaks: 13
43.01784114 1.690848672
215.1066561 2.342274309
229.1223062 3.360993013
231.1015708 1.231049015
233.1172208 1.921770639
247.1328709 10.29072034
261.148521 1.404132141
263.164171 1.152933884
265.1434356 8.890647223
271.1328709 2.20398351
289.1434356 23.05379895
291.1227001 1.210013393
307.1540003 21.39582831

Name: +ve in-silico MS/MS by CFM-ID for SYTRJRUSWMMZLV-UHFFFAOYSA-N
ID: SYTRJRUSWMMZLV-UHFFFAOYSA-N
Comment: Energy1
Num peaks: 31
43.01784114 1.404039707
95.01275576 1.168069582
97.02840582 1.84406299
99.04405588 1.050197849
149.0960915 1.300082215
173.0960915 1.916649133
175.075356 1.542329155
175.1117415 1.116518057
177.0910061 0.880120201
177.1273916 1.819641654
187.075356 1.985050684
189.0910061 2.844721831
191.1066561 1.011034272
193.1223062 2.80859422
207.1015708 0.9017132237
213.0910061 1.783946328
215.1066561 3.289467315
217.1223062 1.010852618
219.1379563 2.961354961
229.1223062 3.346869848
231.1015708 1.30408418
233.1172208 1.119260189
241.1223062 1.347234369
243.1379563 0.9079683554
247.0964854 1.492914417
247.1328709 9.305406602
261.148521 0.8764320631
265.1434356 4.137374298
271.1328709 1.589528626
289.1434356 4.993133472
307.1540003 3.400837746

Name: +ve in-silico MS/MS by CFM-ID for SYTRJRUSWMMZLV-UHFFFAOYSA-N
ID: SYTRJRUSWMMZLV-UHFFFAOYSA-N
Comment: Energy2
Num peaks: 31
43.01784114 1.975287436
49.00727645 1.146530923
53.00219107 2.361880087
95.01275576 1.122342037
119.0855268 1.108353324
135.0804414 2.104462604
137.0960915 1.876142758
145.0647913 1.162425848
159.0804414 2.22925084
161.0960915 3.579445703
163.1117415 1.93698954
171.0804414 1.687055008
173.0960915 1.165819473
175.1117415 1.287487224
189.0910061 1.71003484
189.1273916 1.392743252
191.1066561 1.520011336
191.1430416 1.299717315
193.1223062 1.385330678
213.0910061 1.240201266
215.1066561 1.017472562
217.1223062 2.110111895
219.1379563 1.486270502
227.1066561 1.487016478
229.1223062 2.198993707
231.1015708 1.085996396
245.1172208 1.070858816
247.1328709 7.432857658
249.1121354 1.17129058
271.1328709 1.031676041
273.1121354 1.743627557

Name: +ve in-silico MS/MS by CFM-ID for VOFXXOPWCBSPAA-XYOKQWHBSA-N
ID: VOFXXOPWCBSPAA-XYOKQWHBSA-N
Comment: Energy0
Num peaks: 29
39.02292652 1.438563276
41.03857658 1.939718199
53.00219107 4.162400191
69.0334912 1.023936134
85.02840582 1.531269978
87.04405588 0.9229117252
97.02840582 2.50820337
145.1011768 1.187327952
159.0804414 1.138741151
161.0960915 1.59628924
163.1117415 2.716264729
165.1273916 0.697339608
179.1066561 1.224399561
181.1223062 2.045237941
213.0910061 1.089206033
215.1066561 6.857991283
217.1223062 0.9087640033
231.1015708 1.04204023
233.1172208 9.301694291
251.1277855 1.243930741
255.1015708 3.723028175
257.1172208 0.8281346046
271.0964854 3.465654394
273.1121354 5.634146711
275.1277855 1.156262458
301.1434356 0.6662075717
311.1277855 0.6854531964
329.1383502 10.19345586
347.1489149 9.426672711

Name: +ve in-silico MS/MS by CFM-ID for VOFXXOPWCBSPAA-XYOKQWHBSA-N
ID: VOFXXOPWCBSPAA-XYOKQWHBSA-N
Comment: Energy1
Num peaks: 31
39.02292652 3.437253478
41.03857658 2.316679631
43.05422664 2.712400792
45.06987671 1.167100014
49.00727645 0.8927024093
51.02292652 0.8975680569
53.00219107 1.427446069
53.03857658 1.221704386
55.05422664 1.048568438
57.0334912 1.833774971
67.05422664 0.8844828669
69.0334912 1.157003976
69.06987671 1.046826911
97.02840582 6.241631895
135.0804414 1.711059199
137.0960915 1.328913157
143.0855268 1.150180636
145.1011768 1.785335769
149.132477 0.9337981604
159.0804414 2.31164246
161.0960915 1.651729817
163.1117415 2.10248658
215.1066561 6.750405904
217.1223062 1.319407171
231.1015708 0.8727097413
233.1172208 13.42977797
251.1277855 2.886245562
281.1172208 1.233715834
311.1277855 0.8628574737
329.1383502 2.455166933
347.1489149 1.419402383

Name: +ve in-silico MS/MS by CFM-ID for VOFXXOPWCBSPAA-XYOKQWHBSA-N
ID: VOFXXOPWCBSPAA-XYOKQWHBSA-N
Comment: Energy2
Num peaks: 31
25.00727645 1.102529945
39.02292652 10.87198622
41.03857658 6.779974619
43.05422664 0.8483956132
53.00219107 0.89690703
53.03857658 1.088442127
55.05422664 5.653312752
67.05422664 1.495113109
69.0334912 1.976337778
69.06987671 3.798843275
71.08552677 1.393414426
85.02840582 0.8186148003
97.02840582 0.933231391
107.0855268 1.774598659
121.0647913 3.221306647
123.0804414 1.182522914
147.1168269 1.062238641
149.132477 0.8657530693
151.1117415 0.8561916004
153.1273916 0.7566420161
159.0804414 1.56972283
161.0960915 2.324113922
163.1117415 2.596843905
165.1273916 1.351435135
175.075356 1.604796959
189.0910061 0.8316299937
203.1066561 2.532628846
213.0910061 1.263380166
215.1066561 1.88119164
217.1223062 1.256552615
233.1172208 1.968354756

Name: +ve in-silico MS/MS by CFM-ID for OEIFXOHVCYVTGK-UHFFFAOYSA-N
ID: OEIFXOHVCYVTGK-UHFFFAOYSA-N
Comment: Energy0
Num peaks: 12
95.01275576 2.19582389
97.02840582 3.502532145
261.1121354 1.518759455
283.1328709 2.637293491
285.148521 1.877861755
299.1277855 1.812205755
301.1434356 3.873205859
303.1590856 3.449264572
311.1277855 3.236643746
319.1540003 1.932301104
329.1383502 29.37041009
347.1489149 25.41737685

Name: +ve in-silico MS/MS by CFM-ID for OEIFXOHVCYVTGK-UHFFFAOYSA-N
ID: OEIFXOHVCYVTGK-UHFFFAOYSA-N
Comment: Energy1
Num peaks: 31
81.0334912 4.20420608
83.04914126 1.00188489
85.06479133 0.8664576863
91.01784114 0.827685732
93.0334912 2.20272181
95.01275576 1.14338133
95.04914126 0.857612131
97.02840582 1.594331577
123.0440559 1.49640439
125.0597059 1.796120434
207.1015708 0.8403931448
209.1172208 1.066652618
235.1328709 1.335100007
249.1121354 0.8428591655
251.1277855 1.025987272
261.1121354 1.221431517
279.1227001 1.226256507
281.1172208 3.106444758
283.1328709 2.987432337
285.148521 2.695164071
297.1121354 1.229927201
299.1277855 2.173251238
301.1434356 4.652018562
303.1590856 3.411082937
311.1277855 2.869453229
315.1227001 2.126696029
317.1383502 2.362828446
319.1540003 5.149865915
329.1383502 8.518996229
331.1176147 0.9864299588
347.1489149 4.567770803

Name: +ve in-silico MS/MS by CFM-ID for OEIFXOHVCYVTGK-UHFFFAOYSA-N
ID: OEIFXOHVCYVTGK-UHFFFAOYSA-N
Comment: Energy2
Num peaks: 31
39.02292652 3.073550402
41.03857658 1.534000871
51.02292652 1.070528318
69.0334912 1.03515597
81.0334912 4.928320848
83.04914126 1.387698551
85.06479133 0.9056118654
95.01275576 3.121411476
97.02840582 3.405573938
121.0284058 4.947229202
123.0440559 1.949825181
123.0804414 2.047800331
177.0546206 0.8943994262
191.0702706 1.727532796
191.1066561 1.464371398
205.1223062 0.9763493688
207.1015708 1.106781713
219.1015708 1.413718523
221.1172208 1.220181547
229.0859207 1.479484574
245.1172208 0.9495301254
259.0964854 2.110208019
261.1121354 1.677752894
283.1328709 0.9800289489
285.148521 2.280494639
301.1070501 1.219403391
301.1434356 2.06146151
311.1277855 2.127184671
315.1227001 1.122215123
317.1383502 1.601203644
329.1383502 1.388071915

Name: +ve in-silico MS/MS by CFM-ID for GFUMUSWDMNZQDZ-UHFFFAOYSA-N
ID: GFUMUSWDMNZQDZ-UHFFFAOYSA-N
Comment: Energy0
Num peaks: 11
95.01275576 2.179434109
97.02840582 3.381571587
283.1328709 2.70504894
285.148521 1.911417546
299.1277855 1.865044805
301.1434356 3.925153505
303.1590856 3.482083767
311.1277855 3.395516229
319.1540003 2.202248853
329.1383502 30.1415406
347.1489149 26.01780393

Name: +ve in-silico MS/MS by CFM-ID for GFUMUSWDMNZQDZ-UHFFFAOYSA-N
ID: GFUMUSWDMNZQDZ-UHFFFAOYSA-N
Comment: Energy1
Num peaks: 31
81.0334912 4.560247779
83.04914126 1.098398316
85.06479133 0.9466742316
91.01784114 0.903946198
93.0334912 2.404321316
95.01275576 1.110582055
95.04914126 0.9384654422
97.02840582 1.317747946
207.1015708 0.9017759563
209.1172208 1.065944292
223.1328709 0.8449537873
233.1172208 0.8762803769
235.1328709 1.527894323
251.1277855 0.8473419583
261.1121354 1.298323564
279.1227001 1.351635894
281.1172208 3.477303293
283.1328709 3.209735077
285.148521 2.985698092
297.1121354 1.379040203
299.1277855 2.379694616
301.1070501 1.110689243
301.1434356 4.889042352
303.1590856 3.625878767
311.1277855 3.174993887
315.1227001 1.92194024
317.1383502 1.479855037
319.1540003 5.256225582
329.1383502 9.774244755
331.1176147 1.082142979
347.1489149 5.188019477

Name: +ve in-silico MS/MS by CFM-ID for GFUMUSWDMNZQDZ-UHFFFAOYSA-N
ID: GFUMUSWDMNZQDZ-UHFFFAOYSA-N
Comment: Energy2
Num peaks: 31
39.02292652 1.302565326
51.02292652 1.328134279
53.03857658 1.917642345
55.05422664 2.401305658
69.0334912 1.155088004
81.0334912 4.964690614
83.04914126 1.701323774
95.01275576 2.178480612
97.02840582 2.626489557
121.0284058 1.107562023
149.0960915 1.101938787
191.1066561 1.347143143
205.1223062 1.077599129
207.1015708 1.327670721
209.1172208 1.157585437
219.1015708 1.275664053
221.1172208 1.336630497
231.1015708 1.178807036
235.1328709 1.464375142
241.0859207 1.437545598
249.1121354 1.091320159
259.0964854 1.652860223
261.1121354 1.572767462
283.1328709 1.071470038
285.148521 2.491220405
301.1070501 1.136070126
301.1434356 2.222833844
303.1227001 1.160351665
311.1277855 2.634337174
319.1540003 1.069026951
329.1383502 1.36358626

Name: +ve in-silico MS/MS by CFM-ID for UPCTWJNMQCQZPT-UHFFFAOYSA-N
ID: UPCTWJNMQCQZPT-UHFFFAOYSA-N
Comment: Energy0
Num peaks: 6
283.1328709 11.13106137
285.148521 3.537564809
301.1434356 5.860778771
311.1277855 18.71271868
329.1383502 34.70232918
347.1489149 14.29337159

Name: +ve in-silico MS/MS by CFM-ID for UPCTWJNMQCQZPT-UHFFFAOYSA-N
ID: UPCTWJNMQCQZPT-UHFFFAOYSA-N
Comment: Energy1
Num peaks: 20
39.02292652 2.003973088
41.03857658 2.352579173
115.0542266 1.88373703
117.0698767 2.08928793
121.1011768 1.017158073
133.0647913 2.482307841
135.0804414 2.5611396
137.0960915 1.013703373
175.075356 1.092880616
179.1066561 0.8619565983
191.0338851 1.138045945
281.1172208 3.63009549
283.1328709 10.78113888
285.148521 3.971964795
297.1121354 1.619837467
301.1434356 4.986740765
303.1590856 1.001021016
311.1277855 17.33769627
329.1383502 15.42559016
347.1489149 3.064151992

Name: +ve in-silico MS/MS by CFM-ID for UPCTWJNMQCQZPT-UHFFFAOYSA-N
ID: UPCTWJNMQCQZPT-UHFFFAOYSA-N
Comment: Energy2
Num peaks: 31
39.02292652 6.598705283
41.03857658 3.95499253
43.01784114 1.065118196
45.06987671 1.904012027
61.02840582 1.006796293
107.0491413 1.216621575
115.0542266 3.840846434
117.0698767 1.587172544
119.0855268 1.817691645
121.1011768 1.048671144
123.1168269 0.9870305994
133.0647913 5.125318294
135.0804414 3.082614663
137.0960915 2.006880704
141.1273916 0.938056022
149.0960915 1.562854308
175.075356 1.217896479
181.1223062 0.9719790394
215.0702706 1.429393373
255.1379563 0.9758246669
257.1172208 0.9948423558
257.1536063 2.084336996
269.1172208 1.110681476
281.1172208 2.448302213
283.1328709 11.0406942
285.148521 6.849214372
301.1434356 1.79275874
311.1277855 5.100231092
319.1176147 1.09587557
329.1383502 1.443987085
331.1176147 1.292611154

Name: +ve in-silico MS/MS by CFM-ID for ITIKZMJAVWOFFK-YBCHDQJDSA-N
ID: ITIKZMJAVWOFFK-YBCHDQJDSA-N
Comment: Energy0
Num peaks: 6
283.1328709 11.0988327
285.148521 3.481424306
301.1434356 5.348460223
311.1277855 21.10417577
329.1383502 33.8875916
347.1489149 13.48960134

Name: +ve in-silico MS/MS by CFM-ID for ITIKZMJAVWOFFK-YBCHDQJDSA-N
ID: ITIKZMJAVWOFFK-YBCHDQJDSA-N
Comment: Energy1
Num peaks: 30
39.02292652 0.8434739253
55.01784114 1.404919674
57.0334912 1.174321783
115.0542266 1.690871617
117.0698767 1.53001092
121.1011768 1.066393742
131.0491413 1.016538625
133.0647913 2.026268743
135.0804414 1.473349419
137.0960915 0.7252118042
149.0960915 0.8389670331
175.075356 0.938376199
177.0910061 0.7128507148
189.0182351 0.7366718205
191.0338851 0.857872794
197.0808353 0.8422779872
281.1172208 3.401304351
283.1328709 10.12551684
285.148521 3.645856255
287.0914 0.8084911954
297.1121354 0.9159978001
299.1277855 0.8504507942
301.1434356 5.345571004
303.1227001 0.7679218173
303.1590856 1.154600987
311.1277855 16.14003827
317.1383502 0.7002360398
319.1540003 0.9528395191
329.1383502 14.5096632
347.1489149 3.478824666

Name: +ve in-silico MS/MS by CFM-ID for ITIKZMJAVWOFFK-YBCHDQJDSA-N
ID: ITIKZMJAVWOFFK-YBCHDQJDSA-N
Comment: Energy2
Num peaks: 31
39.02292652 1.299318941
41.00219107 1.450005572
41.03857658 0.9960009282
43.01784114 1.52702358
61.02840582 1.292923553
79.01784114 1.024578637
115.0542266 2.908144922
131.0491413 2.075833578
133.0647913 3.075125421
135.0804414 1.472922144
147.0804414 1.629036943
149.0960915 1.37734322
173.0597059 1.628571345
175.075356 1.083327736
245.1172208 1.120155328
247.1328709 2.683227632
255.1379563 1.10652104
257.1172208 1.004277612
257.1536063 1.990023782
273.1121354 1.227091894
281.1172208 2.81088619
283.1328709 10.75477722
285.148521 6.714622357
287.0914 1.235983943
289.1070501 0.9895721245
301.1070501 1.334762877
301.1434356 1.815653565
303.1227001 2.397286656
311.1277855 5.474082853
329.1383502 1.344129825
331.1176147 1.054234327

Name: +ve in-silico MS/MS by CFM-ID for KEGDHFMPWJTRFP-ZVSNZSLMSA-N
ID: KEGDHFMPWJTRFP-ZVSNZSLMSA-N
Comment: Energy0
Num peaks: 29
15.02292652 1.323986983
43.01784114 0.7153777428
71.01275576 0.6577625419
73.02840582 1.667774563
75.02629764 2.138247444
77.04194771 0.8332680206
85.02840582 1.384789037
91.0389705 0.9094384513
103.0389705 1.615997331
105.0546206 0.9937125516
114.0549549 0.790241329
116.0528467 2.121813806
118.0684968 1.003721632
133.0317769 3.095921511
144.0477614 1.91403278
146.0634114 1.292277752
150.058326 0.7577129378
162.058326 10.39796821
163.0600999 2.410512167
164.0739761 0.8563898237
180.086649 0.7852543203
246.0972137 0.6318378906
248.0951055 1.146040001
264.1077783 2.015818234
266.1056702 5.740913937
276.0900201 1.667951992
294.1005848 14.38649536
296.0798493 1.570635052
312.1111495 15.55130636

Name: +ve in-silico MS/MS by CFM-ID for KEGDHFMPWJTRFP-ZVSNZSLMSA-N
ID: KEGDHFMPWJTRFP-ZVSNZSLMSA-N
Comment: Energy1
Num peaks: 31
41.00219107 1.827287721
43.01784114 1.852525975
45.0334912 1.000579936
46.99499752 1.023525169
55.01784114 0.9530612231
73.02840582 1.254545386
75.02629764 5.108992977
87.02629764 1.656235371
104.0528467 1.04534846
114.0549549 1.504033408
116.0528467 3.466691512
118.0684968 1.163330253
133.0317769 1.102263189
144.0477614 0.9342205586
145.0495352 1.599039849
162.058326 6.679764882
162.0760843 1.173261977
163.0600999 1.993080526
180.086649 1.848014064
218.102299 2.319991993
246.0972137 2.182618743
248.0951055 4.43579939
250.07437 0.9595206497
250.1285138 0.903126934
264.1077783 2.151776019
266.1056702 7.331391373
276.0900201 2.142643745
284.1162348 0.9271579219
294.1005848 7.518045185
296.0798493 0.9293535725
312.1111495 3.098711579

Name: +ve in-silico MS/MS by CFM-ID for KEGDHFMPWJTRFP-ZVSNZSLMSA-N
ID: KEGDHFMPWJTRFP-ZVSNZSLMSA-N
Comment: Energy2
Num peaks: 31
15.02292652 1.003162582
31.01784114 0.9529978873
41.00219107 2.448456629
43.01784114 3.375389777
45.0334912 2.935004455
47.04914126 0.9517274979
61.01064758 2.290258244
71.01275576 1.222270194
73.02840582 2.07956928
75.02629764 3.529255547
75.04405588 2.726799396
77.04194771 1.973823024
85.02840582 1.303521854
87.02629764 2.216956228
87.04405588 1.466723754
89.02332044 1.192685225
89.05970595 1.071602207
91.0389705 1.144349369
93.05462057 2.048846177
100.0393049 1.511292474
102.0371967 3.047887497
102.0549549 1.726871486
114.0549549 2.363282396
116.0528467 14.56413217
116.070605 1.520732755
118.0684968 1.925319141
133.0317769 1.875907447
146.0270259 1.169023984
148.042676 1.16235721
162.058326 8.277969656
164.0739761 0.9569549864

Name: +ve in-silico MS/MS by CFM-ID for KGTGZKSZLCTQNX-UHFFFAOYSA-N
ID: KGTGZKSZLCTQNX-UHFFFAOYSA-N
Comment: Energy0
Num peaks: 6
283.1328709 4.865380868
301.1434356 11.37613934
303.1590856 2.859480035
311.1277855 7.795495011
329.1383502 31.14714134
347.1489149 28.48745188

Name: +ve in-silico MS/MS by CFM-ID for KGTGZKSZLCTQNX-UHFFFAOYSA-N
ID: KGTGZKSZLCTQNX-UHFFFAOYSA-N
Comment: Energy1
Num peaks: 24
133.0647913 1.997139197
137.0960915 1.098141798
147.0440559 1.645258871
149.0597059 6.084069948
151.075356 3.919201849
153.0910061 1.722340007
165.0910061 1.261507207
173.0233204 1.469038564
189.0546206 1.900622937
191.0338851 1.078999127
191.0702706 1.232984524
193.0859207 1.114375257
253.1223062 1.279753937
257.1536063 1.472711347
281.1172208 2.673275135
283.1328709 6.1593447
285.148521 3.373023178
299.1277855 2.257858999
301.1434356 9.378257195
303.1590856 2.579968381
311.1277855 6.597746686
319.1540003 1.536528896
329.1383502 13.21057044
347.1489149 5.369336905

Name: +ve in-silico MS/MS by CFM-ID for KGTGZKSZLCTQNX-UHFFFAOYSA-N
ID: KGTGZKSZLCTQNX-UHFFFAOYSA-N
Comment: Energy2
Num peaks: 31
39.02292652 4.576638464
41.03857658 4.163685092
43.01784114 1.657976577
45.0334912 1.088366482
53.00219107 1.440262845
61.02840582 1.164749731
63.02292652 1.211556099
131.0491413 1.505394486
133.0647913 1.424161258
135.0804414 1.70662421
137.0960915 1.423700061
147.0440559 2.91569375
149.0597059 7.431049315
151.075356 3.974129516
153.0910061 1.892806883
163.075356 2.676161408
165.0910061 2.133882899
189.0546206 4.143872771
191.0702706 1.09998257
257.1536063 2.117207044
273.1121354 1.72940731
281.1172208 1.915971265
283.1328709 7.172262849
285.1121354 1.211167126
285.148521 3.744732554
299.1277855 1.178756933
301.1434356 2.178965709
303.1227001 1.067728561
311.1277855 3.426648852
329.1383502 1.441709406
331.1176147 1.767272178

Name: +ve in-silico MS/MS by CFM-ID for SAGNKCOQTWVSNK-UHFFFAOYSA-N
ID: SAGNKCOQTWVSNK-UHFFFAOYSA-N
Comment: Energy0
Num peaks: 7
151.0389705 3.047744091
153.0546206 18.37777996
167.0702706 2.842598465
211.0964854 3.113358922
225.1121354 3.248170638
315.1227001 2.902506389
347.1489149 47.53713949

Name: +ve in-silico MS/MS by CFM-ID for SAGNKCOQTWVSNK-UHFFFAOYSA-N
ID: SAGNKCOQTWVSNK-UHFFFAOYSA-N
Comment: Energy1
Num peaks: 18
121.0284058 1.308560596
123.0440559 2.138704832
125.0597059 3.052424937
137.0597059 1.509493023
139.0389705 1.498874983
151.0389705 7.870972027
153.0546206 36.61161213
167.0702706 3.260491252
181.0859207 1.759081663
197.0808353 1.035591263
207.1015708 1.123127741
223.0964854 1.278688706
225.1121354 4.469010987
303.1227001 1.425720067
315.1227001 2.188187291
317.1383502 2.328044359
319.1540003 1.925559097
347.1489149 5.476826177

Name: +ve in-silico MS/MS by CFM-ID for SAGNKCOQTWVSNK-UHFFFAOYSA-N
ID: SAGNKCOQTWVSNK-UHFFFAOYSA-N
Comment: Energy2
Num peaks: 31
81.0334912 1.088185857
93.0334912 1.287797972
95.04914126 1.751982019
97.06479133 1.410396102
119.0491413 1.176176952
121.0284058 1.834630491
123.0440559 3.599323774
125.0597059 1.564791458
135.0440559 2.090176836
137.0233204 2.258336236
137.0597059 5.231716463
139.0389705 2.950442371
139.075356 0.8960316538
147.0440559 1.396913502
149.0597059 1.655158574
151.0389705 1.40734832
151.075356 1.46271716
153.0546206 10.06430485
167.0702706 9.103370306
169.0859207 1.230110301
191.0702706 1.72394853
193.0859207 2.695747048
195.0651853 2.279107025
195.1015708 1.939325365
197.0808353 1.207271037
205.0859207 1.697192436
207.1015708 1.474464915
209.0808353 1.134211974
229.0859207 0.9575104529
317.1383502 0.8732726276
329.1383502 0.8606347028

Name: +ve in-silico MS/MS by CFM-ID for YZRKAZJVZYMSAE-UHFFFAOYSA-N
ID: YZRKAZJVZYMSAE-UHFFFAOYSA-N
Comment: Energy0
Num peaks: 8
153.0546206 1.706080459
165.0546206 3.027021347
167.0702706 18.12625066
197.0808353 3.040362508
211.0964854 3.163072947
315.1227001 3.814082397
317.1383502 1.723851112
347.1489149 46.32615075

Name: +ve in-silico MS/MS by CFM-ID for YZRKAZJVZYMSAE-UHFFFAOYSA-N
ID: YZRKAZJVZYMSAE-UHFFFAOYSA-N
Comment: Energy1
Num peaks: 18
135.0440559 2.419218172
137.0597059 1.784096816
139.075356 2.527868585
151.075356 1.413433474
153.0546206 1.180639183
155.0702706 1.048244598
165.0546206 8.151130358
167.0702706 38.3445674
181.0859207 2.686983445
183.0651853 1.061938247
193.0859207 1.830339101
195.1015708 0.937556325
209.0808353 1.307064805
211.0964854 4.72849051
303.1227001 2.238617604
315.1227001 1.989298213
317.1383502 1.08299647
347.1489149 5.658153761

Name: +ve in-silico MS/MS by CFM-ID for YZRKAZJVZYMSAE-UHFFFAOYSA-N
ID: YZRKAZJVZYMSAE-UHFFFAOYSA-N
Comment: Energy2
Num peaks: 31
79.01784114 0.9804408357
81.0334912 1.231864294
95.04914126 0.9065663387
109.0284058 0.8295117789
123.0440559 2.474129918
125.0597059 1.693387946
133.0647913 0.847508064
135.0440559 4.74378375
137.0597059 3.728445186
139.075356 0.9886682141
151.0389705 3.308569117
151.075356 2.2337862
153.0546206 11.48580583
155.0702706 1.7143195
161.0597059 1.330418082
163.075356 2.017212674
165.0546206 3.003574101
165.0910061 1.391445118
167.0702706 12.02711722
169.0859207 0.9168952716
177.0546206 1.84406174
179.0702706 2.78298836
181.0495352 2.139661809
181.0859207 1.282129292
183.0651853 1.121016922
191.0702706 1.845912246
193.0859207 1.605256665
195.0651853 0.8787531121
195.1015708 0.8346135392
261.1121354 0.7732685623
317.1383502 1.412339724

Name: +ve in-silico MS/MS by CFM-ID for NYKKBHKMCOFCSE-UHFFFAOYSA-N
ID: NYKKBHKMCOFCSE-UHFFFAOYSA-N
Comment: Energy0
Num peaks: 6
283.1328709 9.086617887
285.148521 1.869712163
301.1434356 7.318237259
311.1277855 11.70591795
329.1383502 37.53959116
347.1489149 20.26422492

Name: +ve in-silico MS/MS by CFM-ID for NYKKBHKMCOFCSE-UHFFFAOYSA-N
ID: NYKKBHKMCOFCSE-UHFFFAOYSA-N
Comment: Energy1
Num peaks: 23
115.0542266 2.397582139
117.0698767 2.723905982
121.1011768 1.405700743
133.0647913 2.985584494
135.0804414 3.22902661
137.0960915 1.08224182
149.0960915 1.48065277
175.075356 2.629743727
177.0910061 1.354278602
179.1066561 1.809201518
189.0182351 1.690191041
207.0287997 1.143173701
281.1172208 2.700043178
283.1328709 8.533832831
285.148521 3.42085271
299.1277855 1.776780634
301.1434356 7.591178835
303.1590856 1.55883177
311.1277855 9.394992017
317.1383502 0.9347422123
319.1540003 1.187365229
329.1383502 14.44825286
347.1489149 4.543585103

Name: +ve in-silico MS/MS by CFM-ID for NYKKBHKMCOFCSE-UHFFFAOYSA-N
ID: NYKKBHKMCOFCSE-UHFFFAOYSA-N
Comment: Energy2
Num peaks: 31
39.02292652 1.473059633
41.03857658 0.9889108611
43.01784114 1.678874731
45.0334912 1.125050066
61.02840582 1.495155812
107.0491413 1.688539746
115.0542266 5.895034223
117.0698767 2.199021019
119.0855268 2.127010345
121.1011768 1.517069955
133.0647913 7.697758471
135.0804414 5.170358562
137.0960915 1.943864671
149.0960915 2.683153964
151.1117415 1.149171795
175.075356 2.272494275
179.1066561 0.8986736512
245.1172208 1.321116455
247.1328709 1.935468672
257.1172208 0.8855756807
273.1121354 0.8968120064
281.1172208 2.350257297
283.1328709 10.09975271
285.1121354 0.8598432941
285.148521 4.062174157
301.1070501 1.357794707
301.1434356 2.725566794
303.1227001 0.8615734172
311.1277855 4.861549481
329.1383502 1.753015663
331.1176147 1.465899169

Name: +ve in-silico MS/MS by CFM-ID for AGABNGOXUSXQDD-WZUFQYTHSA-N
ID: AGABNGOXUSXQDD-WZUFQYTHSA-N
Comment: Energy0
Num peaks: 10
55.05422664 1.479554431
83.04914126 9.195759778
159.0440559 3.959112095
173.0233204 5.42321453
175.0389705 23.41846877
227.0702706 1.513246172
229.0859207 9.36021845
247.0964854 1.997104031
311.1277855 3.448583258
329.1383502 20.75133044

Name: +ve in-silico MS/MS by CFM-ID for AGABNGOXUSXQDD-WZUFQYTHSA-N
ID: AGABNGOXUSXQDD-WZUFQYTHSA-N
Comment: Energy1
Num peaks: 31
25.00727645 1.514627463
27.02292652 2.799212791
29.03857658 0.9056490087
51.02292652 1.022295942
53.03857658 0.8517710997
55.01784114 0.7784303475
55.05422664 5.790874742
57.0334912 1.138719179
59.04914126 0.8517169486
65.03857658 1.101479965
83.04914126 7.556277257
131.0491413 2.035285832
147.0440559 2.80338879
159.0440559 7.379895028
161.0597059 1.058583958
173.0233204 5.55071014
175.0389705 11.31829752
177.0546206 2.766286237
187.0389705 2.667377746
189.0546206 1.897653548
215.0702706 1.23863518
217.0859207 1.221749423
227.0702706 0.8656105358
229.0859207 4.501525415
247.0964854 1.561690967
285.0757499 0.7545026018
287.0914 1.644432154
301.1434356 1.082265411
311.1277855 1.754435064
313.1070501 0.8607322702
329.1383502 2.452502262

Name: +ve in-silico MS/MS by CFM-ID for AGABNGOXUSXQDD-WZUFQYTHSA-N
ID: AGABNGOXUSXQDD-WZUFQYTHSA-N
Comment: Energy2
Num peaks: 31
25.00727645 0.9570470637
27.02292652 1.168463496
39.02292652 1.160418056
41.03857658 0.7342590527
49.00727645 0.7361462058
51.02292652 0.8228185327
53.03857658 4.544932396
55.05422664 7.939983809
65.03857658 2.955506548
67.01784114 1.172689041
67.05422664 1.191609953
83.04914126 3.795089715
105.0334912 1.070299328
115.0542266 2.908248577
119.0491413 2.972056845
121.0284058 1.204700811
129.0334912 2.889795099
131.0491413 6.388188535
133.0284058 1.733945696
143.0491413 0.7406857099
145.0284058 1.887903134
147.0440559 4.999174811
157.0284058 2.335688848
159.0440559 6.768641377
161.0597059 1.15442193
163.075356 1.618306508
173.0233204 4.529076555
175.0389705 5.651949339
177.0546206 0.6884293694
189.0910061 1.529490823
311.1277855 0.717693866

Name: +ve in-silico MS/MS by CFM-ID for FIKOOQXJBAJJSE-LCYFTJDESA-N
ID: FIKOOQXJBAJJSE-LCYFTJDESA-N
Comment: Energy0
Num peaks: 24
39.02292652 1.680876602
41.03857658 2.241739082
53.00219107 4.641966063
69.0334912 1.163852446
85.02840582 1.706398051
87.04405588 0.9922066485
97.02840582 2.783196974
161.0960915 1.306660893
163.1117415 2.292249847
179.1066561 2.002214187
181.1223062 3.370129728
183.1379563 0.806231802
215.1066561 1.446680735
219.1015708 0.9840252911
231.1015708 1.560710107
233.1172208 15.04489159
235.1328709 0.9451446026
251.1277855 1.898531751
255.1015708 0.9041297464
271.0964854 4.36513087
273.1121354 10.03053496
275.1277855 2.1080558
329.1383502 2.699491801
347.1489149 13.39385155

Name: +ve in-silico MS/MS by CFM-ID for FIKOOQXJBAJJSE-LCYFTJDESA-N
ID: FIKOOQXJBAJJSE-LCYFTJDESA-N
Comment: Energy1
Num peaks: 31
39.02292652 3.812203623
41.03857658 2.835013793
43.05422664 2.940167565
45.06987671 1.213034521
49.00727645 0.972640644
51.02292652 0.9332353167
53.00219107 1.569637863
53.03857658 1.83332057
55.05422664 1.861097383
57.0334912 1.871857501
57.06987671 1.979800911
67.05422664 1.108685115
69.0334912 1.219274541
69.06987671 1.793369734
71.08552677 2.547310254
83.08552677 1.066070045
85.10117684 1.36985253
95.01275576 1.526076634
97.02840582 6.873487346
115.0389705 1.019060633
137.0960915 1.034489686
161.0960915 2.697624262
163.1117415 2.165921541
187.1117415 1.026340406
205.0131497 0.9516678821
215.1066561 1.559462004
231.1015708 1.074736896
233.1172208 15.03212305
251.1277855 4.411900057
329.1383502 1.369111158
347.1489149 1.684988509

Name: +ve in-silico MS/MS by CFM-ID for FIKOOQXJBAJJSE-LCYFTJDESA-N
ID: FIKOOQXJBAJJSE-LCYFTJDESA-N
Comment: Energy2
Num peaks: 30
25.00727645 1.249784246
39.02292652 13.98961714
41.03857658 9.644744316
43.05422664 1.337210992
51.02292652 1.038135199
53.00219107 1.240651777
53.03857658 1.318459015
55.05422664 5.662053543
57.06987671 2.148892252
65.03857658 1.01049315
67.05422664 4.168307146
69.0334912 2.138140984
69.06987671 4.739663743
71.08552677 3.534843399
79.05422664 0.7856311662
81.06987671 6.92959574
83.08552677 3.950917774
85.02840582 0.8016369579
85.10117684 0.8762064235
95.01275576 1.051575222
97.02840582 0.7500286315
127.0389705 0.6822069303
161.0960915 2.106758826
163.1117415 1.546089126
165.1273916 1.033311604
179.1066561 0.6635412861
215.1066561 1.142992962
217.1223062 1.315135254
233.1172208 2.583305049
331.1176147 0.9309465881

Name: +ve in-silico MS/MS by CFM-ID for SMNUCABXNXAPBY-UHFFFAOYSA-N
ID: SMNUCABXNXAPBY-UHFFFAOYSA-N
Comment: Energy0
Num peaks: 6
97.01064758 4.805243662
218.1287886 2.529664442
229.0430103 1.911290622
311.132494 1.795117414
313.1117586 2.17263585
329.1430587 76.24735363

Name: +ve in-silico MS/MS by CFM-ID for SMNUCABXNXAPBY-UHFFFAOYSA-N
ID: SMNUCABXNXAPBY-UHFFFAOYSA-N
Comment: Energy1
Num peaks: 22
58.06512568 1.407632185
101.1073248 1.764161839
123.0552893 1.697618478
207.0950459 1.560769529
222.1059449 1.550610657
229.0430103 3.547985821
244.0539094 1.202282132
258.0695594 1.346156223
267.1240375 1.186897153
270.0695594 1.207302331
272.0852095 4.706780648
285.116844 1.559475506
286.1008596 1.417474053
287.132494 1.212759896
299.132494 1.650911577
301.1117586 2.903115718
301.1481441 1.984536279
303.1274086 6.832137947
311.132494 2.061049599
312.1165096 1.960559374
313.1117586 3.092522884
329.1430587 35.29856466

Name: +ve in-silico MS/MS by CFM-ID for SMNUCABXNXAPBY-UHFFFAOYSA-N
ID: SMNUCABXNXAPBY-UHFFFAOYSA-N
Comment: Energy2
Num peaks: 31
15.02292652 0.8681416027
39.02292652 0.8419744147
44.04947561 1.156911677
49.00727645 1.909117032
51.02292652 4.533852648
53.03857658 5.350269065
56.04947561 1.550943855
58.06512568 2.580944293
63.02292652 0.8413791977
65.03857658 0.8502766481
70.06512568 2.952652164
72.08077574 0.7663133551
97.01064758 25.11073828
99.09167477 1.453606036
135.0552893 0.8114416207
147.0552893 2.596397484
159.0552893 1.663103514
161.0709393 2.272444692
173.0709393 2.150551836
175.0865894 0.8041409006
187.0324456 0.9143248402
187.0865894 2.540827376
189.1022395 1.894981414
190.0974884 1.061300492
201.0480957 0.9490469487
202.0321113 1.096477437
216.1131385 1.042767249
218.1287886 0.827120542
222.1059449 0.7782821245
229.0430103 2.373330319
313.1117586 1.457599138

Name: +ve in-silico MS/MS by CFM-ID for FPDIERBPQFAFSI-UHFFFAOYSA-N
ID: FPDIERBPQFAFSI-UHFFFAOYSA-N
Comment: Energy0
Num peaks: 6
15.02292652 1.277201039
113.0055622 3.139012324
202.1338739 1.698994978
297.116844 2.655443178
311.132494 36.1159754
329.1430587 43.30591422

Name: +ve in-silico MS/MS by CFM-ID for FPDIERBPQFAFSI-UHFFFAOYSA-N
ID: FPDIERBPQFAFSI-UHFFFAOYSA-N
Comment: Energy1
Num peaks: 21
58.06512568 1.072632344
101.1073248 1.336702703
107.0603746 1.314882202
200.1182239 1.958656872
217.144773 1.857560109
223.0899605 0.8671973682
229.0430103 2.136146131
254.0746448 0.9827077939
270.0695594 0.8815337693
272.0852095 3.125222345
283.1011939 1.265246745
285.116844 3.337435545
286.1008596 0.8930507711
287.132494 3.652284069
297.116844 4.376180253
299.132494 2.502374526
301.1481441 1.074868522
311.132494 23.6844778
312.1165096 1.152602955
313.1117586 1.06158044
329.1430587 21.96399105

Name: +ve in-silico MS/MS by CFM-ID for FPDIERBPQFAFSI-UHFFFAOYSA-N
ID: FPDIERBPQFAFSI-UHFFFAOYSA-N
Comment: Energy2
Num peaks: 31
39.02292652 2.995100669
44.04947561 1.086440873
56.04947561 1.173797383
58.06512568 1.945253065
67.01784114 1.219255643
69.0334912 1.227615485
70.06512568 3.223906812
70.99499752 1.288803844
79.05422664 1.251009708
85.01064758 1.262079842
97.01064758 7.764252707
99.09167477 1.671110171
101.1073248 1.462716217
104.0494756 5.222383464
110.9899121 1.693795675
113.0055622 11.14638318
119.0603746 1.402666803
131.0603746 2.484285317
143.0603746 1.43710385
145.0760247 1.926205368
157.0760247 1.650462569
171.0916748 1.640990025
173.1073248 1.425920504
174.1025738 0.9309929304
200.1182239 4.366564913
211.0324456 1.275154838
226.0433447 1.088165678
240.0589947 1.611025079
270.1059449 0.8420635392
282.1059449 1.067351877
283.1011939 1.153255865

Name: +ve in-silico MS/MS by CFM-ID for WUYKBZIDDZGBOF-SNAWJCMRSA-N
ID: WUYKBZIDDZGBOF-SNAWJCMRSA-N
Comment: Energy0
Num peaks: 15
55.05422664 3.473680493
69.06987671 1.971057359
121.0284058 5.894308575
123.0440559 2.917996435
125.0597059 1.434934222
135.0440559 1.081775959
203.0702706 2.961604336
205.0859207 5.008049139
207.1015708 2.566353708
273.0757499 2.868415401
285.0757499 3.889669024
287.0914 3.520000937
301.1434356 2.014335597
311.1277855 4.274860867
329.1383502 37.19497034

Name: +ve in-silico MS/MS by CFM-ID for WUYKBZIDDZGBOF-SNAWJCMRSA-N
ID: WUYKBZIDDZGBOF-SNAWJCMRSA-N
Comment: Energy1
Num peaks: 31
39.02292652 1.822970475
55.05422664 9.852354479
57.06987671 0.6946993579
69.06987671 5.113664567
111.0440559 1.131845506
121.0284058 8.183464114
123.0440559 2.989164233
125.0597059 0.7745006785
135.0440559 3.123001586
137.0233204 0.7482308844
151.0389705 1.129283907
161.0233204 1.327424517
163.0389705 1.674322967
173.0597059 0.8348783079
187.0389705 1.485690329
189.0546206 1.576712569
191.0702706 0.7323219093
195.1015708 0.9402603955
203.0702706 6.13720602
205.0859207 4.316749943
207.1015708 1.688200687
219.1015708 1.514314162
271.0600999 1.046944484
273.0757499 3.714195307
285.0757499 0.8730706043
289.1070501 1.461571512
297.1121354 0.825743653
299.1277855 2.883285118
301.1434356 4.102085105
311.1277855 2.255553306
329.1383502 4.2310489

Name: +ve in-silico MS/MS by CFM-ID for WUYKBZIDDZGBOF-SNAWJCMRSA-N
ID: WUYKBZIDDZGBOF-SNAWJCMRSA-N
Comment: Energy2
Num peaks: 31
39.02292652 2.0273495
53.03857658 2.015985278
55.05422664 11.40442664
65.03857658 4.618795071
67.05422664 2.373705722
69.06987671 1.937843173
79.05422664 1.025586752
81.06987671 1.126173637
105.0334912 1.318518004
107.0491413 1.814621086
109.0647913 0.9743193318
121.0284058 4.574246807
123.0440559 1.522959414
133.0284058 0.9429251635
135.0076704 0.8929080333
137.0233204 3.028041749
137.0597059 0.9834410461
145.0647913 1.000166422
149.0233204 1.786968966
151.0389705 1.623342823
157.0284058 1.380495846
159.0440559 1.952163527
161.0233204 2.047641667
163.0389705 1.530390274
269.1172208 1.056222072
283.0964854 0.9135126734
297.1121354 1.296848855
299.1277855 1.405586478
301.1434356 1.572203381
311.1277855 4.29482435
313.1070501 1.170036209

Name: +ve in-silico MS/MS by CFM-ID for JXDAZSBDJMZHPA-GQCTYLIASA-N
ID: JXDAZSBDJMZHPA-GQCTYLIASA-N
Comment: Energy0
Num peaks: 12
55.05422664 3.528422158
69.06987671 2.041491098
137.0233204 6.180950117
139.0389705 2.950405766
187.075356 3.20578527
189.0910061 5.405677285
191.1066561 2.670056118
273.0757499 3.015225373
285.0757499 4.169885677
287.0914 3.708628955
311.1277855 3.471032234
329.1383502 39.7516006

Name: +ve in-silico MS/MS by CFM-ID for JXDAZSBDJMZHPA-GQCTYLIASA-N
ID: JXDAZSBDJMZHPA-GQCTYLIASA-N
Comment: Energy1
Num peaks: 22
39.02292652 2.152163922
55.05422664 10.03755674
69.06987671 5.767497681
135.0440559 1.489498215
137.0233204 9.974231468
139.0389705 3.266942684
145.0284058 1.565001448
147.0440559 2.749400869
151.0389705 2.247542586
171.0440559 1.593900856
173.0597059 2.745193322
175.075356 1.156045005
187.075356 8.372364011
189.0910061 6.117564504
191.1066561 2.125487827
203.1066561 2.951966055
271.0600999 1.454708488
273.0757499 4.663102156
285.0757499 1.176764453
289.1070501 1.176508908
311.1277855 2.100801089
329.1383502 5.391604776

Name: +ve in-silico MS/MS by CFM-ID for JXDAZSBDJMZHPA-GQCTYLIASA-N
ID: JXDAZSBDJMZHPA-GQCTYLIASA-N
Comment: Energy2
Num peaks: 31
39.02292652 2.554120239
41.03857658 0.8845070053
53.03857658 1.740288823
55.05422664 11.02090304
57.06987671 0.8965500185
65.03857658 7.522764213
67.05422664 2.537999165
69.06987671 1.983956437
79.05422664 1.151524923
121.0284058 4.809663152
123.0440559 1.592366285
127.0389705 0.7950756222
133.0284058 3.286230086
135.0440559 2.808048294
137.0233204 6.510173653
139.0389705 1.746114412
145.0284058 4.084367999
145.0647913 0.8267538078
147.0440559 3.294280818
149.0233204 0.839817414
151.0389705 0.9226814463
171.0440559 1.205435403
173.0233204 1.207434892
173.0597059 1.566231008
187.075356 2.235489967
189.0910061 1.01396299
217.1223062 0.8028672417
283.0964854 0.8106431247
301.1434356 1.262115633
311.1277855 3.805624264
313.1070501 1.353861119

Name: +ve in-silico MS/MS by CFM-ID for HYHJHETUAOAGBQ-SNAWJCMRSA-N
ID: HYHJHETUAOAGBQ-SNAWJCMRSA-N
Comment: Energy0
Num peaks: 15
55.05422664 3.41539657
69.06987671 1.969323845
137.0233204 5.925714862
139.0389705 2.840558229
141.0546206 1.437545449
151.0389705 1.322949831
187.075356 3.097216667
189.0910061 5.234354975
191.1066561 2.589067263
273.0757499 2.954502005
285.0757499 4.067103928
287.0914 3.628843608
301.1434356 1.339877625
311.1277855 3.215731895
329.1383502 37.97818592

Name: +ve in-silico MS/MS by CFM-ID for HYHJHETUAOAGBQ-SNAWJCMRSA-N
ID: HYHJHETUAOAGBQ-SNAWJCMRSA-N
Comment: Energy1
Num peaks: 28
39.02292652 2.007717348
55.05422664 9.185440103
69.06987671 5.178449001
125.0233204 1.184797462
127.0389705 1.246856721
135.0440559 1.322170807
137.0233204 8.451884061
139.0389705 2.786136523
141.0546206 0.7931876471
145.0284058 0.9036923191
147.0440559 2.229937692
151.0389705 1.954490378
171.0440559 1.492317512
173.0597059 2.344567059
175.075356 1.106020616
177.0910061 0.8407402795
187.075356 7.605517819
189.0910061 5.602373348
191.1066561 1.95024224
203.1066561 1.61394458
271.0600999 1.237822313
273.0757499 4.229666636
285.0757499 1.108000264
289.1070501 1.551935809
299.1277855 2.299735536
301.1434356 3.520597972
311.1277855 1.750482704
329.1383502 4.686220969

Name: +ve in-silico MS/MS by CFM-ID for HYHJHETUAOAGBQ-SNAWJCMRSA-N
ID: HYHJHETUAOAGBQ-SNAWJCMRSA-N
Comment: Energy2
Num peaks: 31
39.02292652 1.934578322
53.03857658 1.439640924
55.05422664 12.0186379
65.03857658 6.927884283
67.05422664 1.486593903
69.0334912 1.254529935
69.06987671 1.594435709
79.05422664 1.190481512
121.0284058 3.162389449
123.0440559 1.552484879
133.0284058 1.263657044
135.0440559 2.778536986
137.0233204 3.110027189
139.0389705 0.8452986491
145.0284058 2.04141828
147.0440559 3.123028555
149.0233204 0.8872992275
149.0597059 0.9162438083
159.0440559 0.9818801563
171.0440559 1.122713557
173.0597059 1.271172453
187.075356 1.698176241
189.0910061 0.8245366542
211.075356 0.9462405515
227.1066561 0.9377341428
271.1328709 1.216651222
283.0964854 0.9327410349
299.1277855 0.8214122524
301.1434356 1.947464692
311.1277855 3.382244989
313.1070501 1.151265138

Name: +ve in-silico MS/MS by CFM-ID for VUZDJOQEZSLHOG-SNAWJCMRSA-N
ID: VUZDJOQEZSLHOG-SNAWJCMRSA-N
Comment: Energy0
Num peaks: 16
55.05422664 3.326391995
69.06987671 1.907905475
135.0076704 3.280837303
137.0233204 5.719828967
139.0389705 2.726373698
141.0546206 1.494384447
187.075356 2.987612656
189.0910061 5.049979744
191.1066561 2.561061639
193.1223062 1.440020126
273.0757499 2.816018219
285.0757499 3.796598119
287.0914 3.53193025
301.1434356 1.849691424
311.1277855 2.178662251
329.1383502 36.01255035

Name: +ve in-silico MS/MS by CFM-ID for VUZDJOQEZSLHOG-SNAWJCMRSA-N
ID: VUZDJOQEZSLHOG-SNAWJCMRSA-N
Comment: Energy1
Num peaks: 28
39.02292652 1.83079819
55.05422664 8.525702466
69.06987671 4.791297501
125.0233204 1.217424332
127.0389705 1.130208863
135.0076704 9.891104426
135.0440559 1.525355931
137.0233204 7.637018209
139.0389705 2.724422877
141.0546206 0.8886625607
145.0284058 0.7930003819
147.0440559 1.932572239
151.0389705 1.998439672
171.0440559 1.377650302
173.0597059 2.1469715
175.075356 1.006946135
187.075356 6.912176735
189.0910061 5.088753019
191.1066561 1.811889106
203.1066561 1.453076388
271.0600999 0.8319769669
273.0757499 3.693814864
285.0757499 0.878481832
289.1070501 1.413097509
299.1277855 1.710891231
301.1434356 2.355830643
311.1277855 1.145721217
329.1383502 3.99372609

Name: +ve in-silico MS/MS by CFM-ID for VUZDJOQEZSLHOG-SNAWJCMRSA-N
ID: VUZDJOQEZSLHOG-SNAWJCMRSA-N
Comment: Energy2
Num peaks: 31
39.02292652 1.465353509
53.03857658 1.56885225
55.05422664 12.51446867
65.00219107 0.8204495684
65.03857658 6.704707237
67.05422664 1.365545653
69.06987671 2.226572668
77.00219107 4.423338157
79.01784114 6.288094424
79.05422664 1.081229523
81.0334912 1.908397287
89.00219107 0.9440130022
91.01784114 0.9027891617
121.0284058 1.309711276
133.0284058 1.010219677
135.0076704 2.795369987
135.0440559 2.860797661
137.0233204 1.410146327
145.0284058 1.457257277
147.0440559 2.381873847
171.0440559 1.015647572
173.0597059 1.165874495
187.075356 2.020656255
189.0910061 1.450866192
211.075356 0.8539289751
215.0702706 1.216416165
267.1015708 0.9840419092
269.1172208 1.10163645
301.1434356 1.568906407
311.1277855 2.389487077
313.1070501 0.9465515509

Name: +ve in-silico MS/MS by CFM-ID for PJABKUNTPIAGIW-UHFFFAOYSA-N
ID: PJABKUNTPIAGIW-UHFFFAOYSA-N
Comment: Energy0
Num peaks: 12
55.05422664 4.07582402
69.06987671 2.373123434
111.0440559 1.395299209
121.0284058 1.311216601
177.0910061 1.483814647
219.1015708 2.012029557
259.0600999 1.31208786
273.0757499 3.348416321
285.0757499 5.028346001
287.0914 4.559850146
311.1277855 5.013331323
329.1383502 48.59339753

Name: +ve in-silico MS/MS by CFM-ID for PJABKUNTPIAGIW-UHFFFAOYSA-N
ID: PJABKUNTPIAGIW-UHFFFAOYSA-N
Comment: Energy1
Num peaks: 29
39.02292652 1.596633462
55.05422664 12.04288735
57.06987671 0.8370806447
69.06987671 6.783116282
111.0440559 1.486186725
121.0284058 4.93776874
123.0440559 3.999069388
135.0440559 0.9102402791
137.0233204 2.631118462
139.0389705 5.03191923
151.0389705 1.693105036
177.0910061 1.102648313
179.1066561 1.167174695
187.075356 1.615426948
189.0910061 2.364804074
191.1066561 2.017201724
205.0859207 1.522682094
207.1015708 3.207907537
219.1015708 1.676045915
255.0651853 1.174077792
271.0600999 1.080388003
273.0757499 4.91173327
285.0757499 1.36277367
287.0914 0.7669537146
289.1070501 1.759834168
299.1277855 1.11726864
301.1434356 1.872974691
311.1277855 4.116168364
329.1383502 5.792986151

Name: +ve in-silico MS/MS by CFM-ID for PJABKUNTPIAGIW-UHFFFAOYSA-N
ID: PJABKUNTPIAGIW-UHFFFAOYSA-N
Comment: Energy2
Num peaks: 31
39.02292652 1.858092273
49.00727645 0.9406499706
53.03857658 2.26997598
55.05422664 12.54260882
57.06987671 0.9148721984
65.03857658 7.110063028
67.01784114 1.133253497
67.05422664 2.421043802
69.06987671 2.769179855
92.99710569 1.546117047
95.04914126 1.003614403
105.0334912 1.407434803
107.0491413 1.587859199
111.0440559 1.172639898
121.0284058 8.259500768
123.0440559 5.590632338
125.0597059 0.833888132
135.0440559 2.462525099
137.0233204 0.8810723716
137.0597059 0.893153775
147.0440559 1.052692617
151.0389705 1.029709671
159.0804414 1.115840601
161.0233204 2.151739237
163.0389705 1.342764187
173.0597059 2.135198913
187.075356 1.395269407
283.0964854 1.024534549
301.1434356 2.016576156
311.1277855 2.792829051
313.1070501 1.381443299

Name: +ve in-silico MS/MS by CFM-ID for DHKXXTRUIPRBDS-ONEGZZNKSA-N
ID: DHKXXTRUIPRBDS-ONEGZZNKSA-N
Comment: Energy0
Num peaks: 10
121.0284058 6.561270205
123.0440559 2.856041713
135.0440559 2.070647014
203.0702706 2.818703707
205.0859207 4.782388403
207.1015708 2.092803436
243.0651853 3.674956858
257.0808353 20.70197438
311.1277855 3.891205402
329.1383502 31.64797834

Name: +ve in-silico MS/MS by CFM-ID for DHKXXTRUIPRBDS-ONEGZZNKSA-N
ID: DHKXXTRUIPRBDS-ONEGZZNKSA-N
Comment: Energy1
Num peaks: 26
57.0334912 2.125782507
59.04914126 4.750801954
67.05422664 2.150648545
71.04914126 8.006242333
73.06479133 1.418849042
83.04914126 1.592238106
85.06479133 7.292355329
87.08044139 1.120488631
111.0440559 1.118673241
121.0284058 8.107166074
123.0440559 2.511535425
133.0284058 1.231351752
135.0440559 2.937919851
147.0440559 4.135263283
161.0597059 0.9238329253
187.075356 0.9387975256
189.0546206 1.406349842
203.0702706 6.340792787
205.0859207 3.003229231
251.0702706 1.07798654
257.0808353 2.058847073
269.0808353 5.767893879
271.0964854 3.447186398
301.1434356 1.323884081
311.1277855 2.867851379
329.1383502 2.478502691

Name: +ve in-silico MS/MS by CFM-ID for DHKXXTRUIPRBDS-ONEGZZNKSA-N
ID: DHKXXTRUIPRBDS-ONEGZZNKSA-N
Comment: Energy2
Num peaks: 31
55.01784114 1.204697834
67.01784114 0.9146245327
71.04914126 2.858270835
73.06479133 0.8463649381
93.0334912 0.9732463478
95.04914126 2.136742874
105.0334912 1.41325952
107.0491413 1.244457843
111.0440559 1.051791946
121.0284058 11.36305915
123.0440559 3.155905275
133.0284058 3.42734823
135.0440559 9.460822513
145.0284058 3.716203201
147.0440559 5.032172214
157.0284058 1.749507188
159.0440559 1.070187351
161.0597059 2.524799932
169.0284058 0.9638417769
187.075356 1.324227805
189.0546206 1.194709204
203.0702706 2.521380818
205.0859207 1.737483261
215.0702706 2.037360907
225.0546206 0.9373605084
227.0702706 1.883407006
229.0859207 3.776814534
239.0702706 4.560527819
257.0808353 1.283791518
283.0964854 1.122500503
313.1070501 0.8323824324

Name: +ve in-silico MS/MS by CFM-ID for SUWSXPJTAGPIHN-DYWGDJMRSA-N
ID: SUWSXPJTAGPIHN-DYWGDJMRSA-N
Comment: Energy0
Num peaks: 13
73.06479133 1.530172324
121.0284058 4.431893611
123.0440559 2.205663812
175.075356 1.024404801
187.075356 1.331462639
189.0910061 1.24103936
205.0859207 1.633861243
255.0651853 7.964811128
269.0808353 3.299363884
271.0964854 4.003735746
293.1172208 1.196107156
311.1277855 36.76157951
329.1383502 13.92231961

Name: +ve in-silico MS/MS by CFM-ID for SUWSXPJTAGPIHN-DYWGDJMRSA-N
ID: SUWSXPJTAGPIHN-DYWGDJMRSA-N
Comment: Energy1
Num peaks: 31
55.05422664 1.688264778
65.03857658 1.1978189
67.05422664 3.929414478
73.06479133 1.851923855
85.06479133 1.632850342
109.0284058 1.446983343
121.0284058 8.515182249
123.0440559 3.222030641
133.0284058 1.122221742
135.0440559 1.75470555
147.0440559 1.386885052
173.0597059 1.273120507
175.075356 0.9868911328
187.075356 4.831433981
189.0910061 2.564602882
201.0910061 1.421596036
205.0859207 2.089415991
207.1015708 1.311829004
223.0389705 0.8549209323
237.0546206 0.9276925726
241.0859207 0.8735140616
253.0495352 1.725711787
255.0651853 8.647035526
269.0808353 1.613183627
271.0964854 1.986661824
281.1172208 1.800997942
283.1328709 3.529519087
293.1172208 1.068661137
301.1434356 0.7478150427
311.1277855 9.572423983
329.1383502 3.682301867

Name: +ve in-silico MS/MS by CFM-ID for SUWSXPJTAGPIHN-DYWGDJMRSA-N
ID: SUWSXPJTAGPIHN-DYWGDJMRSA-N
Comment: Energy2
Num peaks: 31
49.00727645 0.8140503733
55.05422664 2.786283156
65.03857658 4.548891421
67.05422664 3.382986547
69.06987671 1.673350736
81.06987671 0.7968021812
109.0284058 3.792738256
121.0284058 6.089149807
123.0440559 2.496488742
131.0127558 1.545412099
133.0284058 2.702276035
135.0440559 1.104988979
145.0284058 1.456085919
147.0440559 3.245180626
157.0284058 1.219567189
159.0440559 1.137613551
173.0597059 1.722575795
175.075356 2.099444113
187.075356 3.926760292
189.0910061 4.027395515
195.0440559 1.555985784
197.0597059 2.043062816
199.075356 1.482832729
201.0910061 0.9131364522
243.0651853 1.0143717
249.0910061 1.253752627
253.0495352 1.217512675
255.0651853 2.672036899
283.1328709 1.935227538
293.1172208 2.366495745
295.0964854 1.396947368

Name: +ve in-silico MS/MS by CFM-ID for FBTLVQSSGUYTIW-DVFLZCIWSA-N
ID: FBTLVQSSGUYTIW-DVFLZCIWSA-N
Comment: Energy0
Num peaks: 16
55.05422664 5.579633892
57.06987671 2.692383533
59.08552677 1.454222269
69.06987671 1.86107734
121.0284058 5.576057701
123.0440559 2.66900825
203.0702706 2.862503866
205.0859207 4.729654233
207.1015708 2.374396926
271.0600999 4.727932593
273.0757499 2.40112621
285.0757499 1.47919037
287.0914 2.274825637
301.1434356 2.613349941
311.1277855 2.872029433
329.1383502 34.49748004

Name: +ve in-silico MS/MS by CFM-ID for FBTLVQSSGUYTIW-DVFLZCIWSA-N
ID: FBTLVQSSGUYTIW-DVFLZCIWSA-N
Comment: Energy1
Num peaks: 31
39.02292652 1.825433993
55.05422664 8.029684544
57.06987671 2.926374839
59.08552677 0.9146867192
69.06987671 4.690765721
107.0491413 0.7365624529
109.0284058 1.104065251
121.0284058 7.984010126
123.0440559 2.772024974
125.0597059 0.8022617764
135.0440559 2.926761652
149.0233204 2.338114285
163.0389705 0.7594140977
173.0597059 0.8391983805
187.0389705 1.525886551
189.0546206 1.551267148
191.0702706 0.7617790624
193.0859207 0.784315967
195.1015708 0.9341387864
203.0702706 6.287925344
205.0859207 4.17519426
207.1015708 1.652008797
219.1015708 1.291332717
271.0600999 3.793154771
273.0757499 1.719471437
285.0757499 0.8437834608
297.1121354 0.8990081062
299.1277855 3.683519183
301.1434356 4.419766306
311.1277855 1.466852803
329.1383502 4.185711648

Name: +ve in-silico MS/MS by CFM-ID for FBTLVQSSGUYTIW-DVFLZCIWSA-N
ID: FBTLVQSSGUYTIW-DVFLZCIWSA-N
Comment: Energy2
Num peaks: 31
39.02292652 0.9926546127
41.03857658 1.031871861
49.00727645 1.814611651
51.02292652 0.9652208453
53.03857658 1.766010879
55.05422664 9.444771659
57.06987671 3.109709868
65.03857658 5.522069936
67.05422664 2.22164529
69.06987671 1.581832758
79.05422664 1.147781009
107.0491413 1.440097394
121.0284058 4.52680218
123.0440559 1.483900758
131.0127558 1.034246526
135.0440559 1.099719745
137.0233204 3.278285175
137.0597059 0.9327654071
149.0233204 3.294653617
151.0389705 0.9504761537
159.0440559 1.269034551
163.0389705 1.041934478
211.0389705 1.266771456
267.1015708 1.607554895
269.1172208 2.076855269
271.1328709 1.440754479
297.1121354 1.133778981
299.1277855 1.245020352
301.1434356 1.282823229
311.1277855 3.333671678
313.1070501 0.9298636835

Name: +ve in-silico MS/MS by CFM-ID for OBXFHEDIQOKNAY-UTTVJGTNSA-N
ID: OBXFHEDIQOKNAY-UTTVJGTNSA-N
Comment: Energy0
Num peaks: 15
55.05422664 5.565493869
57.06987671 2.740241856
59.08552677 1.493397203
69.06987671 1.894140142
137.0233204 5.525802444
139.0389705 2.672063202
187.075356 3.030989277
189.0910061 5.15861613
191.1066561 2.573078154
271.0600999 5.125932277
273.0757499 2.560816146
285.0757499 1.51903306
287.0914 2.337015857
311.1277855 3.091068492
329.1383502 35.8600352

Name: +ve in-silico MS/MS by CFM-ID for OBXFHEDIQOKNAY-UTTVJGTNSA-N
ID: OBXFHEDIQOKNAY-UTTVJGTNSA-N
Comment: Energy1
Num peaks: 27
39.02292652 1.982450791
55.05422664 7.763197492
57.06987671 3.123389055
59.08552677 0.9776626296
69.06987671 5.00894361
125.0233204 1.236031225
127.0389705 1.24709982
137.0233204 7.819885357
139.0389705 2.72770366
147.0440559 1.449117003
151.0389705 1.744510122
171.0440559 1.570868464
173.0597059 2.350371716
175.075356 1.106236556
177.0910061 0.8409156359
187.075356 7.881703062
189.0910061 5.90012747
191.1066561 2.262296379
203.1066561 1.720387257
253.0495352 1.008649569
271.0600999 5.236150785
273.0757499 2.151382916
285.0757499 0.9017931686
299.1277855 2.300183914
301.1434356 3.521284382
311.1277855 1.750823996
329.1383502 4.687772344

Name: +ve in-silico MS/MS by CFM-ID for OBXFHEDIQOKNAY-UTTVJGTNSA-N
ID: OBXFHEDIQOKNAY-UTTVJGTNSA-N
Comment: Energy2
Num peaks: 31
39.02292652 0.8480920603
41.03857658 1.186238067
53.03857658 1.391950106
55.05422664 10.47977954
57.06987671 3.115248443
65.03857658 6.867703506
67.05422664 1.521114523
69.0334912 1.218657687
69.06987671 1.531535584
79.05422664 1.225884782
121.0284058 3.048700173
123.0440559 1.311886002
133.0284058 1.405054346
135.0440559 2.146476527
137.0233204 3.013037469
147.0076704 0.8509195421
147.0440559 2.563251736
149.0233204 1.134640317
169.0284058 1.749575854
171.0440559 1.294255856
173.0597059 1.268127238
187.075356 1.810137648
189.0910061 0.8566666513
205.1223062 0.8527067824
211.075356 0.9673885428
213.0546206 0.8930087343
271.1328709 1.181439654
283.0964854 0.9057462206
301.1434356 1.891102373
311.1277855 3.284358146
313.1070501 1.117945934

Name: +ve in-silico MS/MS by CFM-ID for OPCPEYHWEVLRLK-UTTVJGTNSA-N
ID: OPCPEYHWEVLRLK-UTTVJGTNSA-N
Comment: Energy0
Num peaks: 15
55.05422664 5.658608098
57.06987671 2.789139986
59.08552677 1.517886401
69.06987671 1.913937474
137.0233204 5.616996182
139.0389705 2.731854887
187.075356 3.081583754
189.0910061 5.244249811
191.1066561 2.611299498
271.0600999 5.260289252
273.0757499 2.603755301
287.0914 2.375905181
301.1434356 1.528131842
311.1277855 1.732309367
329.1383502 36.71785919

Name: +ve in-silico MS/MS by CFM-ID for OPCPEYHWEVLRLK-UTTVJGTNSA-N
ID: OPCPEYHWEVLRLK-UTTVJGTNSA-N
Comment: Energy1
Num peaks: 26
39.02292652 2.124426376
55.05422664 8.011199784
57.06987671 3.252430688
59.08552677 1.027485862
69.06987671 5.018166135
125.0233204 1.535169251
137.0233204 8.495713846
139.0389705 3.063510207
141.0546206 0.9645339135
147.0440559 1.347708084
149.0233204 0.7872168847
151.0389705 2.066084895
171.0440559 1.61615991
173.0597059 2.446268683
175.075356 1.181731879
177.0910061 0.8868002208
187.075356 8.303650036
189.0910061 6.2156225
191.1066561 2.370869357
203.1066561 1.389656667
271.0600999 6.226003482
273.0757499 2.34229427
299.1277855 1.43491117
301.1434356 1.768492797
311.1277855 1.080072154
329.1383502 5.09880173

Name: +ve in-silico MS/MS by CFM-ID for OPCPEYHWEVLRLK-UTTVJGTNSA-N
ID: OPCPEYHWEVLRLK-UTTVJGTNSA-N
Comment: Energy2
Num peaks: 31
39.02292652 0.9878470889
41.03857658 1.39170642
53.03857658 1.632168519
55.05422664 10.03654007
57.06987671 3.661912682
65.03857658 6.408938239
67.05422664 1.763999188
69.06987671 1.533329885
79.05422664 1.151443109
81.0334912 1.890543111
107.0127558 0.9253819764
109.0284058 0.94940626
121.0284058 3.07236039
123.0440559 1.800012673
125.0233204 3.414306886
135.0440559 1.820050083
137.0233204 4.748649908
139.0389705 1.539437863
147.0076704 1.128646504
147.0440559 2.842580114
149.0233204 1.397191797
171.0440559 0.9881505066
173.0233204 1.325929778
173.0597059 1.303312125
187.075356 2.351832357
189.0910061 1.01754335
267.1015708 0.9961572702
269.1172208 1.113120484
301.1434356 1.563649461
311.1277855 2.282132559
313.1070501 1.195320689

Name: +ve in-silico MS/MS by CFM-ID for QDZFFNALBKAKES-JLVHPEPXSA-N
ID: QDZFFNALBKAKES-JLVHPEPXSA-N
Comment: Energy0
Num peaks: 16
55.05422664 5.433032447
57.06987671 2.654749986
69.06987671 1.838601596
135.0076704 3.152794725
137.0233204 5.349870859
139.0389705 2.628151919
187.075356 2.932642362
189.0910061 4.990626159
191.1066561 2.486337827
271.0600999 4.862831118
273.0757499 2.442431481
285.0757499 1.468639998
287.0914 2.218948752
301.1434356 1.783119392
311.1277855 2.100250268
329.1383502 34.13871231

Name: +ve in-silico MS/MS by CFM-ID for QDZFFNALBKAKES-JLVHPEPXSA-N
ID: QDZFFNALBKAKES-JLVHPEPXSA-N
Comment: Energy1
Num peaks: 27
39.02292652 1.772775653
55.05422664 7.21724788
57.06987671 2.854945805
59.08552677 0.899191167
69.06987671 4.617756108
125.0233204 1.247797286
127.0389705 1.131135873
135.0076704 10.06680361
137.0233204 7.042286585
139.0389705 2.726664446
141.0546206 0.889392129
147.0440559 1.239040204
151.0389705 1.822646832
171.0440559 1.45805082
173.0597059 2.137944329
175.075356 1.007772611
187.075356 7.197889833
189.0910061 5.36105318
191.1066561 2.051038905
203.1066561 1.552398995
271.0600999 4.251362662
273.0757499 1.686798174
285.0757499 0.8216303811
299.1277855 1.71229362
301.1434356 2.357761678
311.1277855 1.146660345
329.1383502 3.99933989

Name: +ve in-silico MS/MS by CFM-ID for QDZFFNALBKAKES-JLVHPEPXSA-N
ID: QDZFFNALBKAKES-JLVHPEPXSA-N
Comment: Energy2
Num peaks: 31
41.03857658 0.9720015605
53.03857658 1.519453131
55.05422664 10.81121567
57.06987671 3.576296732
65.00219107 0.8139539181
65.03857658 6.587884151
67.05422664 1.378497147
69.06987671 2.060358973
77.00219107 4.037293984
79.01784114 6.043963945
79.05422664 1.107584032
81.0334912 1.868698867
89.00219107 0.9773329159
91.01784114 0.9346540373
121.0284058 1.00140739
133.0284058 1.145299166
135.0076704 2.743177834
135.0440559 1.6065236
137.0233204 1.111937694
147.0440559 1.881427583
171.0440559 1.166233458
173.0597059 1.006836495
187.075356 2.037426632
189.0910061 1.361454921
211.0389705 2.154129635
211.075356 0.8758053314
213.0546206 2.94936403
267.1015708 0.9444168959
269.1172208 1.04492971
301.1434356 1.528090923
311.1277855 2.327323987

Name: +ve in-silico MS/MS by CFM-ID for VDLZTNUQDJEDHD-HWKANZROSA-N
ID: VDLZTNUQDJEDHD-HWKANZROSA-N
Comment: Energy0
Num peaks: 12
55.05422664 6.610344212
57.06987671 3.288543054
59.08552677 1.783753664
69.06987671 2.272903903
109.0284058 1.587504394
271.0600999 6.091713728
273.0757499 3.128690012
285.0757499 1.689478902
287.0914 2.729783455
301.1434356 1.603825581
311.1277855 3.431198392
329.1383502 46.30679567

Name: +ve in-silico MS/MS by CFM-ID for VDLZTNUQDJEDHD-HWKANZROSA-N
ID: VDLZTNUQDJEDHD-HWKANZROSA-N
Comment: Energy1
Num peaks: 31
39.02292652 2.036480638
55.05422664 9.298844113
57.06987671 3.687034884
59.08552677 1.057075337
67.05422664 0.7265579218
69.06987671 5.985645827
109.0284058 1.598622608
111.0440559 1.654494129
121.0284058 3.900721134
123.0440559 3.585036554
135.0440559 0.7215727239
137.0233204 2.316250636
139.0389705 4.422551965
149.0233204 1.381621146
151.0389705 1.651258132
177.0910061 1.047824973
179.1066561 1.108601447
187.075356 1.514660717
189.0910061 2.292457819
191.1066561 2.157221392
205.0859207 1.286704313
207.1015708 3.017531917
219.1015708 0.9228408334
253.0495352 1.17628965
271.0600999 5.031728927
273.0757499 2.041166182
285.0757499 0.8315929157
299.1277855 2.450486215
301.1434356 2.964090502
311.1277855 2.851072432
329.1383502 5.34847606

Name: +ve in-silico MS/MS by CFM-ID for VDLZTNUQDJEDHD-HWKANZROSA-N
ID: VDLZTNUQDJEDHD-HWKANZROSA-N
Comment: Energy2
Num peaks: 31
39.02292652 0.9554681565
41.03857658 1.234749164
49.00727645 1.653182063
51.02292652 1.203763064
53.03857658 2.416495708
55.05422664 11.88792498
57.06987671 4.490103181
59.08552677 0.9654533468
65.03857658 7.301057198
67.05422664 2.481904184
69.06987671 2.209297209
81.0334912 0.7847058049
107.0491413 1.399332503
109.0284058 2.587721202
121.0284058 5.996847714
123.0440559 5.515533604
133.0284058 1.076181884
135.0440559 2.52211607
137.0597059 0.8089743861
149.0233204 1.147995609
173.0597059 1.498492277
187.075356 1.439119804
189.0910061 0.8051458122
211.0389705 0.9239975434
261.0757499 0.7947237731
269.1172208 1.416009862
271.1328709 0.9477647705
299.1277855 0.7731892222
301.1434356 1.991826407
311.1277855 2.851853484
313.1070501 1.116331341

Name: +ve in-silico MS/MS by CFM-ID for BMTOYFZKGPMRSH-ONEGZZNKSA-N
ID: BMTOYFZKGPMRSH-ONEGZZNKSA-N
Comment: Energy0
Num peaks: 14
55.05422664 3.724660204
57.06987671 1.360899099
85.06479133 2.712955054
121.0284058 6.033157048
123.0440559 3.050536256
125.0597059 1.583544866
135.0440559 1.471126934
203.0702706 3.394066566
205.0859207 5.735041442
207.1015708 2.883332092
243.0651853 2.685540132
301.1434356 1.345725683
311.1277855 2.848408322
329.1383502 41.7346925

Name: +ve in-silico MS/MS by CFM-ID for BMTOYFZKGPMRSH-ONEGZZNKSA-N
ID: BMTOYFZKGPMRSH-ONEGZZNKSA-N
Comment: Energy1
Num peaks: 28
39.02292652 2.358172288
41.03857658 3.068411446
43.05422664 3.619023348
45.06987671 3.469002448
55.05422664 5.623935642
57.06987671 9.035862863
59.08552677 1.570604636
85.06479133 3.381407553
109.0284058 1.037473037
121.0284058 7.623960716
123.0440559 2.637067185
135.0440559 1.667887899
149.0233204 2.05231936
187.0389705 1.163201319
189.0546206 1.668259441
203.0702706 6.392078734
205.0859207 3.568259956
207.1015708 1.154318031
219.1015708 0.8257650429
253.0495352 0.844768234
255.0651853 1.714516698
257.0808353 0.8525764029
271.0600999 2.307558991
273.0757499 4.313882574
299.1277855 1.407366789
301.1434356 1.653579054
311.1277855 2.129374467
329.1383502 3.149555252

Name: +ve in-silico MS/MS by CFM-ID for BMTOYFZKGPMRSH-ONEGZZNKSA-N
ID: BMTOYFZKGPMRSH-ONEGZZNKSA-N
Comment: Energy2
Num peaks: 31
39.02292652 3.835535355
41.03857658 3.837330302
43.05422664 2.516879807
49.00727645 1.177424509
51.02292652 0.709353669
55.05422664 13.72892205
57.06987671 6.684978196
59.08552677 1.956335133
65.03857658 2.33317219
77.03857658 0.7250886949
81.0334912 4.760731311
85.06479133 0.9494266474
93.0334912 1.086091772
95.04914126 0.7815463105
107.0491413 1.40970291
109.0284058 1.670186533
121.0284058 4.575944408
123.0440559 2.138774597
131.0127558 0.7228387239
133.0284058 2.42995913
135.0440559 1.920468812
147.0440559 0.6347277484
187.0389705 0.7127870389
189.0546206 0.7696210399
203.0702706 4.010783826
205.0859207 0.8056652315
215.0702706 0.6618016006
225.0546206 1.105338766
271.1328709 0.9461989199
301.1434356 1.471089061
311.1277855 1.738235686

Name: +ve in-silico MS/MS by CFM-ID for DBNDQZBUOCZZOX-RPCHPSCSSA-N
ID: DBNDQZBUOCZZOX-RPCHPSCSSA-N
Comment: Energy0
Num peaks: 20
69.0334912 2.24815306
71.04914126 3.815745761
73.06479133 1.557722222
85.06479133 0.9648926383
109.0284058 1.006549789
121.0284058 4.720817903
123.0440559 2.310978016
125.0597059 1.012396611
135.0440559 1.190681792
203.0702706 2.035456566
205.0859207 3.051136774
207.1015708 1.481171361
255.0651853 4.339493712
257.0808353 1.818401881
259.0964854 1.067134808
269.0808353 0.9421684075
297.1121354 2.486495791
299.1277855 1.297215911
311.1277855 21.02867683
329.1383502 21.74906241

Name: +ve in-silico MS/MS by CFM-ID for DBNDQZBUOCZZOX-RPCHPSCSSA-N
ID: DBNDQZBUOCZZOX-RPCHPSCSSA-N
Comment: Energy1
Num peaks: 31
41.03857658 1.280468892
55.01784114 1.852838342
55.05422664 2.034146511
67.05422664 2.346470784
69.0334912 6.554973144
71.04914126 3.707123041
73.06479133 1.104397606
85.06479133 1.533252841
109.0284058 1.101802921
121.0284058 7.332925307
123.0440559 2.445012746
135.0440559 2.106333344
147.0440559 0.9786569764
175.075356 1.179657173
187.075356 2.246305619
189.0910061 1.726007587
201.0910061 0.9432508728
203.0702706 4.153946996
205.0859207 2.175302335
207.1015708 0.9368770077
253.0495352 1.262565411
255.0651853 4.892628289
257.0808353 1.52580199
269.0808353 1.205496982
281.1172208 1.012650934
283.1328709 2.650382192
297.1121354 1.191600917
299.1277855 2.088372485
301.1434356 1.333694772
311.1277855 6.346201023
329.1383502 2.529079746

Name: +ve in-silico MS/MS by CFM-ID for DBNDQZBUOCZZOX-RPCHPSCSSA-N
ID: DBNDQZBUOCZZOX-RPCHPSCSSA-N
Comment: Energy2
Num peaks: 31
39.02292652 2.39580973
41.03857658 3.315662573
43.05422664 0.9376521274
51.02292652 1.870682036
53.03857658 3.970671999
55.05422664 3.835454584
65.03857658 3.477389244
67.05422664 1.220526094
69.0334912 3.73913813
69.06987671 0.9463144895
71.04914126 2.722490753
81.0334912 1.211187689
93.0334912 0.9887344788
107.0491413 1.138344212
109.0284058 2.560388753
121.0284058 6.494001559
123.0440559 1.680629772
131.0127558 0.8850822687
135.0440559 3.404889348
147.0440559 1.621403508
161.0597059 1.306395959
173.0597059 1.356924045
175.075356 3.190015502
187.075356 1.853807336
189.0910061 1.619287204
199.075356 0.9649642976
249.0910061 0.8502142303
255.0651853 1.045896994
283.1328709 1.417417779
293.1172208 1.591925323
299.1277855 1.523002726

Name: +ve in-silico MS/MS by CFM-ID for GFMUIKRERKXLPA-UHFFFAOYSA-N
ID: GFMUIKRERKXLPA-UHFFFAOYSA-N
Comment: Energy0
Num peaks: 25
55.05422664 1.801047278
69.06987671 0.8735805824
121.1011768 1.031950294
123.0804414 0.64309041
125.0960915 1.390169496
127.1117415 1.221778501
139.1117415 1.401910972
167.0338851 1.614976449
179.0338851 1.050991351
181.0495352 1.058312911
207.0651853 0.8397019546
237.0757499 0.6821200489
243.1379563 5.410825251
245.0808353 0.6610977034
245.1536063 0.8404661366
247.0964854 0.7816727149
259.1328709 0.8300988168
261.148521 5.327721124
263.0914 1.482201891
263.164171 0.7938458041
265.1070501 1.378747893
271.1328709 6.636361304
279.1590856 0.6804017018
289.1434356 26.63711091
307.1540003 14.95087983

Name: +ve in-silico MS/MS by CFM-ID for GFMUIKRERKXLPA-UHFFFAOYSA-N
ID: GFMUIKRERKXLPA-UHFFFAOYSA-N
Comment: Energy1
Num peaks: 31
39.02292652 1.331639275
55.05422664 4.2179836
69.06987671 2.440352025
121.0284058 2.041835736
121.1011768 2.217571499
135.0440559 1.327742756
135.0804414 1.218195793
139.1117415 2.985277744
149.0233204 1.181884585
153.1273916 0.9914673019
159.0440559 1.307771483
161.0233204 0.8855544384
161.0597059 2.11702248
167.0338851 2.971779862
177.0182351 1.019733243
179.0338851 2.023429887
187.0389705 1.280682299
189.0546206 1.460313438
191.0702706 2.07555186
207.0651853 1.031238646
219.0651853 1.615241655
221.0808353 0.8875520904
237.0757499 0.8823478132
243.1379563 2.994730574
245.1536063 1.218079992
259.1328709 1.318324282
261.148521 4.375661763
271.1328709 3.383884799
279.1590856 0.885669861
289.1434356 6.391628547
307.1540003 2.092571514

Name: +ve in-silico MS/MS by CFM-ID for GFMUIKRERKXLPA-UHFFFAOYSA-N
ID: GFMUIKRERKXLPA-UHFFFAOYSA-N
Comment: Energy2
Num peaks: 31
39.02292652 2.642733922
41.03857658 0.9753742286
51.02292652 1.68292418
53.03857658 3.974190231
55.05422664 7.763067927
57.06987671 0.8879787926
63.02292652 0.7395113199
65.03857658 3.431751487
67.05422664 1.563439743
69.0334912 1.155164362
69.06987671 3.13646057
119.0127558 0.7194683153
119.0855268 1.181408725
121.0284058 5.375428363
121.1011768 1.263911483
123.0440559 0.7970854658
123.1168269 0.8049814244
135.0440559 1.173517242
139.1117415 0.8107558189
159.0440559 1.125955793
161.0597059 6.968340392
167.0338851 1.315243819
189.0546206 0.9781563304
191.0702706 3.321361683
203.1430416 0.7569611417
205.0859207 1.497445497
231.1379563 1.672321487
243.1379563 1.431682793
261.148521 0.8135349695
271.1328709 1.168611556
273.1121354 0.7274345009

Name: +ve in-silico MS/MS by CFM-ID for DNWKZKMMFAQYPS-SDQBBNPISA-N
ID: DNWKZKMMFAQYPS-SDQBBNPISA-N
Comment: Energy0
Num peaks: 28
55.05422664 1.017793799
69.06987671 1.004476387
83.08552677 0.7507284797
121.0284058 0.5961639596
121.1011768 0.8071629872
123.0804414 0.6994216974
125.0960915 1.518177748
127.1117415 1.40055577
139.1117415 1.533660902
153.0182351 0.5695758517
167.0338851 1.634705908
179.0338851 1.061749779
181.0495352 0.9884947898
243.1379563 4.436200078
245.1536063 0.7117810326
247.0964854 0.6312222851
249.1121354 0.5530784765
259.1328709 0.8890005767
261.148521 5.926317347
263.0914 1.662192969
263.164171 0.9365233377
265.1070501 1.466439479
271.1328709 5.13023334
275.1277855 0.9007951446
277.1434356 0.6567397027
279.1590856 0.6874044383
289.1434356 26.21101569
307.1540003 15.81154805

Name: +ve in-silico MS/MS by CFM-ID for DNWKZKMMFAQYPS-SDQBBNPISA-N
ID: DNWKZKMMFAQYPS-SDQBBNPISA-N
Comment: Energy1
Num peaks: 31
39.02292652 0.9149671135
55.05422664 2.682187739
69.06987671 2.485688958
79.05422664 0.8971039282
81.06987671 1.293513702
83.08552677 2.628028952
107.0855268 1.195297518
119.0855268 1.083159943
121.0284058 2.009263357
121.1011768 2.289577334
135.0440559 1.297949658
135.0804414 1.084242064
135.1168269 1.334083221
139.1117415 2.801752393
149.0233204 1.188187367
153.1273916 1.193221171
167.0338851 3.137207469
177.0182351 1.028502991
179.0338851 1.911955144
217.0495352 0.9741099459
219.0651853 1.164901625
233.0808353 1.077026707
241.1223062 0.9505799432
243.1379563 3.877831297
245.1536063 1.599211778
259.1328709 1.056795968
261.148521 5.160882592
271.1328709 3.898414565
277.1434356 1.741010803
289.1434356 7.97101052
307.1540003 1.939098846

Name: +ve in-silico MS/MS by CFM-ID for DNWKZKMMFAQYPS-SDQBBNPISA-N
ID: DNWKZKMMFAQYPS-SDQBBNPISA-N
Comment: Energy2
Num peaks: 31
39.02292652 1.030871071
53.03857658 1.452935548
55.05422664 4.929769777
65.03857658 1.647858155
67.05422664 2.417495473
69.0334912 1.254811625
69.06987671 3.884698147
79.05422664 1.177502125
83.08552677 1.164956394
107.0855268 2.943262738
109.0284058 1.054128683
109.1011768 1.838308898
121.0284058 5.72170681
121.1011768 1.132682701
133.1011768 1.274713163
135.0440559 1.252860815
167.0338851 1.51169269
177.0546206 1.807427996
191.0702706 1.962250951
203.1430416 1.178075808
205.0495352 1.118137322
205.0859207 2.484634425
227.1066561 1.035430181
229.1223062 1.454976114
231.1379563 1.854487419
241.1223062 1.303926474
243.1379563 1.757482319
245.1172208 1.17161619
245.1536063 1.2752533
261.148521 1.437227701
289.1434356 1.387385546

Name: +ve in-silico MS/MS by CFM-ID for OIPSXNPEDFPMEK-UHFFFAOYSA-N
ID: OIPSXNPEDFPMEK-UHFFFAOYSA-N
Comment: Energy0
Num peaks: 29
55.01784114 0.587980397
57.0334912 0.7036597549
59.04914126 1.49875158
71.04914126 0.8516324073
85.06479133 0.6564659644
121.0284058 0.591412164
121.1011768 0.8411961493
123.0804414 0.6135353103
125.0960915 1.137384527
127.1117415 0.8380756529
139.1117415 1.524724333
167.0338851 1.64299435
179.0338851 0.7436614072
221.0808353 0.6445808284
229.1223062 0.7900282354
243.1379563 4.379803579
245.1536063 0.7071373388
247.0964854 1.43116233
249.1121354 1.354279834
257.1172208 0.8281982154
259.1328709 1.256672013
261.148521 5.954433164
263.164171 0.9309199759
271.1328709 4.949953967
275.1277855 1.740838089
277.1434356 0.8836999006
279.1590856 0.7488473176
289.1434356 25.77629488
307.1540003 15.67333596

Name: +ve in-silico MS/MS by CFM-ID for OIPSXNPEDFPMEK-UHFFFAOYSA-N
ID: OIPSXNPEDFPMEK-UHFFFAOYSA-N
Comment: Energy1
Num peaks: 31
55.01784114 1.126346332
55.05422664 0.8459457948
67.05422664 1.782990199
71.04914126 1.823910523
81.06987671 0.962293233
85.06479133 1.084375729
105.0698767 1.126417225
107.0855268 1.25359806
119.0855268 1.112313697
121.0284058 1.980305567
121.1011768 2.606899949
123.0804414 1.250340239
135.0804414 1.20835614
135.1168269 1.274229544
139.1117415 2.817375486
147.0076704 0.8587307824
149.0233204 1.169641555
153.1273916 1.13239611
167.0338851 3.378559043
221.0808353 1.037470889
229.1223062 1.061525428
241.1223062 0.9619931735
243.1379563 3.907877842
245.1536063 1.600858686
247.0964854 1.357975756
259.1328709 1.547661886
261.148521 5.566454233
271.1328709 3.81296871
277.1434356 1.589471179
289.1434356 7.893552388
307.1540003 1.907305256

Name: +ve in-silico MS/MS by CFM-ID for OIPSXNPEDFPMEK-UHFFFAOYSA-N
ID: OIPSXNPEDFPMEK-UHFFFAOYSA-N
Comment: Energy2
Num peaks: 31
39.02292652 2.220261102
41.03857658 1.629647703
53.03857658 2.822366314
55.05422664 2.522015354
65.03857658 1.058546197
67.05422664 3.633729939
69.06987671 0.8541483437
71.04914126 2.142628886
95.01275576 0.9297556266
95.08552677 0.9496872426
107.0855268 2.984088155
109.1011768 1.546133037
121.0284058 5.002832175
121.1011768 3.155706092
123.1168269 0.8276596989
133.1011768 1.754088271
161.0597059 3.808157763
167.0338851 1.721564342
175.075356 2.453386717
189.0910061 2.580490795
203.1066561 0.8107192799
227.1066561 1.268232545
229.1223062 3.246589361
231.1015708 0.8051448633
231.1379563 2.001203876
241.1223062 1.194296663
243.1379563 1.636182111
245.1536063 1.172300272
259.1328709 0.7918304911
261.148521 1.473948174
289.1434356 1.253247471

Name: +ve in-silico MS/MS by CFM-ID for OIPSXNPEDFPMEK-KQMQNHTKSA-N
ID: OIPSXNPEDFPMEK-KQMQNHTKSA-N
Comment: Energy0
Num peaks: 29
55.01784114 0.587980397
57.0334912 0.7036597549
59.04914126 1.49875158
71.04914126 0.8516324073
85.06479133 0.6564659644
121.0284058 0.591412164
121.1011768 0.8411961493
123.0804414 0.6135353103
125.0960915 1.137384527
127.1117415 0.8380756529
139.1117415 1.524724333
167.0338851 1.64299435
179.0338851 0.7436614072
221.0808353 0.6445808284
229.1223062 0.7900282354
243.1379563 4.379803579
245.1536063 0.7071373388
247.0964854 1.43116233
249.1121354 1.354279834
257.1172208 0.8281982154
259.1328709 1.256672013
261.148521 5.954433164
263.164171 0.9309199759
271.1328709 4.949953967
275.1277855 1.740838089
277.1434356 0.8836999006
279.1590856 0.7488473176
289.1434356 25.77629488
307.1540003 15.67333596

Name: +ve in-silico MS/MS by CFM-ID for OIPSXNPEDFPMEK-KQMQNHTKSA-N
ID: OIPSXNPEDFPMEK-KQMQNHTKSA-N
Comment: Energy1
Num peaks: 31
55.01784114 1.126346332
55.05422664 0.8459457948
67.05422664 1.782990199
71.04914126 1.823910523
81.06987671 0.962293233
85.06479133 1.084375729
105.0698767 1.126417225
107.0855268 1.25359806
119.0855268 1.112313697
121.0284058 1.980305567
121.1011768 2.606899949
123.0804414 1.250340239
135.0804414 1.20835614
135.1168269 1.274229544
139.1117415 2.817375486
147.0076704 0.8587307824
149.0233204 1.169641555
153.1273916 1.13239611
167.0338851 3.378559043
221.0808353 1.037470889
229.1223062 1.061525428
241.1223062 0.9619931735
243.1379563 3.907877842
245.1536063 1.600858686
247.0964854 1.357975756
259.1328709 1.547661886
261.148521 5.566454233
271.1328709 3.81296871
277.1434356 1.589471179
289.1434356 7.893552388
307.1540003 1.907305256

Name: +ve in-silico MS/MS by CFM-ID for OIPSXNPEDFPMEK-KQMQNHTKSA-N
ID: OIPSXNPEDFPMEK-KQMQNHTKSA-N
Comment: Energy2
Num peaks: 31
39.02292652 2.220261102
41.03857658 1.629647703
53.03857658 2.822366314
55.05422664 2.522015354
65.03857658 1.058546197
67.05422664 3.633729939
69.06987671 0.8541483437
71.04914126 2.142628886
95.01275576 0.9297556266
95.08552677 0.9496872426
107.0855268 2.984088155
109.1011768 1.546133037
121.0284058 5.002832175
121.1011768 3.155706092
123.1168269 0.8276596989
133.1011768 1.754088271
161.0597059 3.808157763
167.0338851 1.721564342
175.075356 2.453386717
189.0910061 2.580490795
203.1066561 0.8107192799
227.1066561 1.268232545
229.1223062 3.246589361
231.1015708 0.8051448633
231.1379563 2.001203876
241.1223062 1.194296663
243.1379563 1.636182111
245.1536063 1.172300272
259.1328709 0.7918304911
261.148521 1.473948174
289.1434356 1.253247471

Name: +ve in-silico MS/MS by CFM-ID for MGHUAQZQYMOGDX-UHFFFAOYSA-N
ID: MGHUAQZQYMOGDX-UHFFFAOYSA-N
Comment: Energy0
Num peaks: 24
55.05422664 1.510711829
85.06479133 0.6377691069
121.1011768 1.108572858
123.0804414 0.6317693904
125.0960915 1.091281053
127.1117415 0.8253099671
139.1117415 1.512473518
153.0182351 0.5937351664
167.0338851 1.669637771
179.0338851 0.7836059696
181.0495352 0.6597476807
207.0651853 0.7761823565
221.0808353 0.9147807017
243.1379563 5.638751744
245.1536063 0.885702849
247.0964854 0.610696015
259.1328709 0.8746687442
261.148521 5.605953269
263.164171 0.8442373362
265.1070501 0.675971774
271.1328709 6.991988567
279.1590856 0.7274223821
289.1434356 28.53247528
307.1540003 16.26484857

Name: +ve in-silico MS/MS by CFM-ID for MGHUAQZQYMOGDX-UHFFFAOYSA-N
ID: MGHUAQZQYMOGDX-UHFFFAOYSA-N
Comment: Energy1
Num peaks: 31
39.02292652 2.298925381
41.03857658 1.396438996
55.05422664 5.409274277
57.06987671 2.242645249
67.05422664 1.743852442
85.06479133 1.416939812
105.0698767 1.092342298
119.0855268 0.9235185367
121.0284058 2.025788862
121.1011768 2.461093671
123.0804414 1.168126508
139.1117415 3.166202314
149.0233204 1.198716436
153.1273916 0.9834387644
161.0597059 0.9485502069
167.0338851 2.769994368
173.0597059 0.9832954542
175.075356 2.122290752
201.0546206 0.9230725326
203.0702706 1.252118658
205.0859207 1.952533261
221.0808353 1.511786898
233.0808353 1.502846458
243.1379563 3.000847764
245.1536063 1.25409989
259.1328709 1.340397717
261.148521 4.453305716
271.1328709 3.470012303
279.1590856 0.9065433713
289.1434356 6.541819377
307.1540003 2.126756026

Name: +ve in-silico MS/MS by CFM-ID for MGHUAQZQYMOGDX-UHFFFAOYSA-N
ID: MGHUAQZQYMOGDX-UHFFFAOYSA-N
Comment: Energy2
Num peaks: 31
39.02292652 2.155225019
41.03857658 2.067396986
53.03857658 0.9628488973
55.05422664 11.14735195
57.06987671 2.267309999
65.03857658 2.057565304
67.05422664 2.82506789
79.05422664 1.03231646
81.0334912 0.816636563
109.1011768 0.8211503133
119.0855268 1.413230746
121.0284058 5.525674995
121.1011768 2.02858239
123.0804414 0.781696759
125.0960915 0.8082676072
139.1117415 1.011462118
159.0440559 0.710639094
161.0597059 5.387937438
163.075356 0.9644476939
167.0338851 0.8557422832
173.0597059 0.8261273928
175.075356 5.617222483
203.1430416 1.168443142
205.0859207 2.401089802
231.1379563 1.813854916
233.1536063 0.725408113
243.1379563 1.575501672
245.1172208 1.011471061
259.1328709 0.7709263645
261.148521 1.045102439
271.1328709 1.260430073

Name: +ve in-silico MS/MS by CFM-ID for WSLHTCIWWRJMDQ-UHFFFAOYSA-N
ID: WSLHTCIWWRJMDQ-UHFFFAOYSA-N
Comment: Energy0
Num peaks: 22
55.05422664 0.892514561
69.06987671 1.713484949
83.08552677 0.8035137286
109.1011768 1.904605076
121.0284058 7.084335271
123.0440559 1.45980171
147.0076704 1.486878443
149.0233204 6.883706902
151.0389705 2.20938183
153.0182351 0.8533005102
153.0546206 1.220676869
153.1273916 0.9310522075
165.0182351 1.328705448
167.0338851 11.86725129
169.0495352 2.999377327
177.0182351 0.7915729033
179.0338851 0.9691458322
261.148521 4.309393222
263.0914 1.702395699
265.1070501 1.563982975
289.1434356 11.10826162
307.1540003 16.39217266

Name: +ve in-silico MS/MS by CFM-ID for WSLHTCIWWRJMDQ-UHFFFAOYSA-N
ID: WSLHTCIWWRJMDQ-UHFFFAOYSA-N
Comment: Energy1
Num peaks: 31
55.05422664 2.509115588
67.05422664 0.9522943515
69.06987671 3.213223113
81.06987671 1.557907281
83.08552677 3.649138559
85.10117684 2.279401232
107.0855268 2.066755387
109.1011768 3.857633055
111.1168269 2.634050523
121.0284058 1.72729911
127.1117415 1.783348815
131.0127558 3.222091768
133.0284058 1.966499048
135.0440559 3.628646759
139.1117415 2.809792613
149.0233204 0.9368142596
153.1273916 1.674388188
159.0076704 2.37171858
161.0233204 2.693047086
163.0389705 1.573745661
165.0546206 1.738722155
167.0338851 1.685304981
177.0182351 5.235161802
179.0338851 4.478772822
181.0495352 1.882611126
183.0651853 1.271750138
185.0808353 0.9918527863
261.148521 1.966486236
271.1328709 0.9545584481
289.1434356 2.862128049
307.1540003 0.95853028

Name: +ve in-silico MS/MS by CFM-ID for WSLHTCIWWRJMDQ-UHFFFAOYSA-N
ID: WSLHTCIWWRJMDQ-UHFFFAOYSA-N
Comment: Energy2
Num peaks: 30
39.02292652 1.611475164
41.03857658 1.828929661
51.02292652 0.9483600699
53.03857658 2.742986452
55.05422664 5.360686574
65.03857658 2.170357845
67.05422664 3.376708618
69.06987671 5.273381108
79.05422664 2.194065528
107.0127558 1.276387877
109.0284058 2.683803826
111.0440559 0.9564784575
121.0284058 21.98674424
123.0440559 4.177160831
125.0597059 0.9045151232
135.0076704 0.742794204
137.0233204 2.935296513
139.0389705 2.486735323
147.0076704 1.231347184
149.0233204 2.623901316
151.0389705 2.864620973
153.0546206 0.6776531732
165.0182351 1.249960617
167.0338851 2.597663625
169.0495352 0.8572825729
177.0546206 1.485303944
191.0702706 0.78288429
205.0859207 0.8758229088
231.1379563 0.7785619145
291.1227001 0.7300132508

Name: +ve in-silico MS/MS by CFM-ID for ANDMAXODDOSMJZ-UHFFFAOYSA-N
ID: ANDMAXODDOSMJZ-UHFFFAOYSA-N
Comment: Energy0
Num peaks: 27
55.05422664 1.266314412
69.06987671 1.256252091
83.08552677 0.6845088435
107.0855268 0.8996202759
109.1011768 1.787169716
111.1168269 1.359040402
123.1168269 2.768582063
137.0233204 1.009047047
137.132477 0.879458049
165.0182351 0.7324664287
169.0131497 0.6628668223
183.0287997 1.78651423
195.0287997 0.8510103284
197.0444498 0.7149062859
237.0757499 0.6956133201
247.0964854 0.6257585568
251.0914 0.684965221
259.1328709 0.8694245865
261.148521 7.478587196
263.0914 2.439339366
263.164171 2.734016789
265.1070501 2.1846618
267.1227001 0.6629056735
271.1328709 0.9550152775
279.1590856 0.9192446047
289.1434356 20.23904166
307.1540003 23.46586371

Name: +ve in-silico MS/MS by CFM-ID for ANDMAXODDOSMJZ-UHFFFAOYSA-N
ID: ANDMAXODDOSMJZ-UHFFFAOYSA-N
Comment: Energy1
Num peaks: 31
39.02292652 1.446917749
55.05422664 3.959487761
65.03857658 1.784261209
67.05422664 1.768503288
69.06987671 3.054245159
79.05422664 0.8493054965
81.06987671 1.346524067
83.08552677 1.377159997
107.0855268 2.518262596
109.1011768 1.621310337
119.0855268 1.946800553
121.1011768 1.307205003
123.1168269 6.662899433
137.0233204 3.814022588
137.132477 2.04940946
153.0182351 0.845230619
163.002585 1.330328129
165.0182351 1.740071322
177.0546206 0.8891955814
183.0287997 3.181534551
191.0702706 1.332746959
205.0859207 1.009771317
231.1379563 0.9714831722
237.0757499 0.9568770172
259.1328709 1.228729703
261.148521 4.924371952
263.164171 2.255318726
277.1434356 0.8914888683
279.1590856 1.184933987
289.1434356 6.070232535
307.1540003 3.049100916

Name: +ve in-silico MS/MS by CFM-ID for ANDMAXODDOSMJZ-UHFFFAOYSA-N
ID: ANDMAXODDOSMJZ-UHFFFAOYSA-N
Comment: Energy2
Num peaks: 31
39.02292652 2.342634255
41.03857658 1.140017403
43.01784114 1.218911033
51.02292652 1.782169247
53.03857658 3.480247764
55.05422664 8.576665699
65.03857658 5.080960296
67.05422664 5.332832123
69.06987671 3.956776697
79.05422664 1.587163873
81.06987671 1.597334797
107.0855268 1.060672904
119.0855268 0.99562173
123.1168269 1.3830533
125.0233204 0.8782863333
135.1168269 1.173566879
137.0233204 4.696301466
139.148127 0.8784702606
147.1168269 0.8331255612
151.148127 1.131456211
153.0182351 1.110856443
165.0182351 0.7967606306
177.0546206 2.501030364
183.0287997 1.962190416
191.0702706 1.854060694
205.0859207 1.549574923
205.1223062 1.011868514
231.1379563 2.042526671
243.1379563 1.997368677
245.1172208 1.677891739
275.1277855 0.8395672642

Name: +ve in-silico MS/MS by CFM-ID for KFMWLWRTYFPFTP-UHFFFAOYSA-N
ID: KFMWLWRTYFPFTP-UHFFFAOYSA-N
Comment: Energy0
Num peaks: 23
107.0491413 2.13652514
109.0284058 1.143106657
121.0647913 1.444885916
123.0440559 2.100996921
137.0597059 1.446107977
145.0284058 1.104224627
147.0440559 1.682283935
149.0597059 4.562237138
161.0233204 1.05014935
163.0389705 1.027238491
163.075356 1.147567814
165.0546206 4.39280048
179.0702706 1.037676988
191.0702706 1.221481232
205.0859207 0.8724424652
207.0651853 1.151273927
219.1015708 1.115385713
221.0808353 0.7305708783
235.0964854 1.164511652
293.1172208 1.396441221
301.1434356 1.714553949
311.1277855 13.11337931
329.1383502 33.87696078

Name: +ve in-silico MS/MS by CFM-ID for KFMWLWRTYFPFTP-UHFFFAOYSA-N
ID: KFMWLWRTYFPFTP-UHFFFAOYSA-N
Comment: Energy1
Num peaks: 31
41.00219107 1.118256649
55.01784114 1.148791288
95.04914126 1.41765086
105.0334912 1.492489824
107.0491413 5.15576402
109.0284058 1.020931366
109.0647913 1.296307391
121.0284058 1.226517047
121.0647913 3.446047645
123.0440559 3.728106205
131.0491413 2.589471322
137.0597059 3.904629605
145.0284058 1.122402482
147.0440559 3.42018222
149.0597059 7.513728716
163.0389705 1.367840165
163.075356 0.8733126501
165.0546206 6.083126997
173.0597059 0.9045203482
179.0702706 0.9364007857
187.075356 1.050618885
189.0546206 1.389611427
191.0702706 1.852897179
203.0702706 1.361821884
205.0859207 1.091082599
207.0651853 1.462503627
235.0964854 1.026808576
299.1277855 1.731755631
301.1434356 2.039377117
311.1277855 2.617374303
329.1383502 2.839437064

Name: +ve in-silico MS/MS by CFM-ID for KFMWLWRTYFPFTP-UHFFFAOYSA-N
ID: KFMWLWRTYFPFTP-UHFFFAOYSA-N
Comment: Energy2
Num peaks: 31
41.00219107 2.095291844
43.01784114 2.043344642
55.01784114 1.255915221
57.0334912 2.134508093
65.03857658 1.545567047
75.02292652 2.186114799
77.03857658 1.591851447
79.05422664 2.496621121
91.05422664 1.05760088
93.06987671 1.087898942
95.04914126 1.577912312
103.0178411 1.124180566
105.0334912 2.736541428
107.0491413 3.905139781
109.0284058 1.688302216
117.0334912 1.349449613
119.0491413 1.462284708
121.0284058 1.560636732
121.0647913 3.181659473
123.0440559 2.126380135
137.0597059 2.553190996
145.0284058 1.479935956
145.0647913 1.084271672
149.0597059 2.437866178
159.0440559 1.169546418
161.0597059 1.167297461
163.075356 1.067293077
165.0546206 1.542705064
201.0546206 1.141650358
301.1434356 1.704482027
311.1277855 2.053338764

Name: +ve in-silico MS/MS by CFM-ID for JPKVJHFTLRHPOD-TXPKVOOTSA-N
ID: JPKVJHFTLRHPOD-TXPKVOOTSA-N
Comment: Energy0
Num peaks: 9
107.0491413 1.682769777
149.0597059 1.816633917
151.075356 1.622032757
167.0702706 1.92640598
197.0808353 5.056734425
315.1227001 6.25330704
317.1383502 2.369498149
329.1383502 9.18499218
347.1489149 51.25872047

Name: +ve in-silico MS/MS by CFM-ID for JPKVJHFTLRHPOD-TXPKVOOTSA-N
ID: JPKVJHFTLRHPOD-TXPKVOOTSA-N
Comment: Energy1
Num peaks: 28
107.0491413 2.091350741
109.0647913 2.06006764
119.0491413 0.8565979769
121.0647913 5.179081308
135.0440559 1.562543518
137.0597059 4.737364822
149.0597059 5.443755011
151.075356 8.689420988
153.0910061 1.460596046
155.1066561 1.040659712
157.1223062 1.040659712
163.075356 0.9046538675
167.0702706 0.8614072728
177.0546206 2.205068289
179.0702706 4.651359479
181.0859207 3.701331618
195.0651853 1.794488244
197.0808353 6.300848191
211.0964854 0.9345506678
219.0651853 0.7796084898
227.0914 1.267002831
239.0914 1.116473353
289.1070501 0.7894881835
315.1227001 3.676168591
317.1383502 4.029248618
319.1540003 1.69362923
329.1383502 3.901239173
347.1489149 7.400570578

Name: +ve in-silico MS/MS by CFM-ID for JPKVJHFTLRHPOD-TXPKVOOTSA-N
ID: JPKVJHFTLRHPOD-TXPKVOOTSA-N
Comment: Energy2
Num peaks: 31
59.01275576 1.130152628
63.02292652 1.122693189
65.03857658 0.9751959452
79.05422664 1.022222631
91.05422664 2.082121839
93.0334912 3.596599492
95.04914126 1.201779739
105.0334912 2.600079413
107.0127558 4.597557892
107.0491413 5.353600167
109.0284058 1.065205013
119.0491413 1.842986413
121.0647913 3.053046856
123.0440559 1.33392065
135.0440559 4.848702869
135.0804414 1.112134661
137.0597059 4.824210576
149.0597059 4.742957154
151.075356 1.610707306
163.075356 1.268846103
165.0546206 2.7100255
167.0702706 1.857711534
177.0546206 1.705028756
179.0702706 3.084239331
181.0859207 1.899613698
197.0808353 1.943889163
287.0914 1.762601447
291.1227001 1.01289331
317.1383502 2.3377634
329.1383502 1.042214445
331.1176147 1.85482091

Name: +ve in-silico MS/MS by CFM-ID for FFFNVXJUSGYQSV-ZHACJKMWSA-N
ID: FFFNVXJUSGYQSV-ZHACJKMWSA-N
Comment: Energy0
Num peaks: 7
91.05422664 4.337962938
103.0542266 2.648901855
197.0808353 5.781882576
225.0757499 3.077529836
297.1121354 6.154342083
311.1277855 8.536277394
329.1383502 51.93866512

Name: +ve in-silico MS/MS by CFM-ID for FFFNVXJUSGYQSV-ZHACJKMWSA-N
ID: FFFNVXJUSGYQSV-ZHACJKMWSA-N
Comment: Energy1
Num peaks: 20
53.00219107 0.955243427
91.05422664 6.421874809
103.0542266 4.664567802
131.0491413 9.567582971
195.0651853 1.577852814
197.0808353 2.224503897
199.0964854 1.21653358
211.0600999 0.923558549
225.0757499 10.34830275
227.0914 2.010240076
245.1172208 0.9004518352
249.0757499 1.147845875
251.0914 3.139390943
283.0964854 1.496728793
285.1121354 4.204294535
297.1121354 6.646824447
299.1277855 1.779614305
311.1277855 4.927820825
313.1070501 1.791771981
329.1383502 14.69616486

Name: +ve in-silico MS/MS by CFM-ID for FFFNVXJUSGYQSV-ZHACJKMWSA-N
ID: FFFNVXJUSGYQSV-ZHACJKMWSA-N
Comment: Energy2
Num peaks: 31
49.00727645 1.253178656
51.02292652 1.060031131
53.00219107 0.9961362023
55.01784114 1.037891373
65.03857658 0.9578215363
75.02292652 1.554601124
85.02840582 1.163277861
91.05422664 4.964320059
101.0385766 4.736226335
103.0542266 13.35322752
105.0698767 1.750257842
111.0440559 2.629916439
113.0597059 1.210616759
115.0542266 1.019306758
131.0491413 1.703088554
141.0546206 2.056551146
143.0702706 1.541675986
167.0702706 5.781484699
169.0859207 0.9977499649
183.0651853 4.750838918
185.0597059 1.765600869
187.075356 0.9036699048
195.0651853 2.343658308
197.0808353 4.58716107
209.0444498 2.101390723
211.0600999 0.9351047705
211.075356 1.844569788
225.0757499 0.9210976744
243.1015708 0.9337780413
299.1277855 4.008209632
313.1070501 1.224447709

Name: +ve in-silico MS/MS by CFM-ID for MMHKTAWKXGOREF-MDZDMXLPSA-N
ID: MMHKTAWKXGOREF-MDZDMXLPSA-N
Comment: Energy0
Num peaks: 7
105.0334912 6.851834285
119.0491413 2.317235889
181.0859207 5.466209343
209.0808353 2.949581206
223.0964854 2.158439572
311.1277855 16.36315947
329.1383502 45.82741001

Name: +ve in-silico MS/MS by CFM-ID for MMHKTAWKXGOREF-MDZDMXLPSA-N
ID: MMHKTAWKXGOREF-MDZDMXLPSA-N
Comment: Energy1
Num peaks: 31
49.00727645 1.455202909
51.02292652 1.287560452
53.00219107 0.8060735195
55.05422664 0.788967641
69.0334912 0.8944737335
71.04914126 0.9946575299
95.04914126 1.501560474
105.0334912 9.367363697
119.0491413 2.985014972
129.0334912 1.349577817
147.0440559 4.257923746
181.0859207 1.689222947
183.1015708 1.323722463
193.0859207 1.660075474
207.0651853 1.856608829
209.0808353 9.986213649
211.0964854 1.702056445
217.0859207 1.175151445
223.0964854 1.317631502
233.0808353 0.9553452364
235.0964854 2.965799097
257.0808353 1.308970946
259.0964854 1.178159512
281.1172208 0.9643219463
283.1328709 0.8644194388
293.1172208 1.904796777
297.1121354 0.766332029
299.1277855 2.13906908
301.1434356 3.206117786
311.1277855 7.865586467
329.1383502 10.06940641

Name: +ve in-silico MS/MS by CFM-ID for MMHKTAWKXGOREF-MDZDMXLPSA-N
ID: MMHKTAWKXGOREF-MDZDMXLPSA-N
Comment: Energy2
Num peaks: 31
41.00219107 1.750169257
49.00727645 3.303376009
51.02292652 1.273521448
69.0334912 3.762282383
71.04914126 2.630318143
75.02292652 1.302719987
77.03857658 1.59008905
83.04914126 2.612016193
85.06479133 1.069972689
87.02292652 1.348866433
89.03857658 2.162710663
91.05422664 3.073704067
105.0334912 4.127867569
109.0284058 1.355298365
111.0440559 1.29410344
117.0334912 2.053685308
119.0491413 3.210685678
139.075356 4.181476324
141.0334912 1.263997231
141.0910061 1.106024299
143.0491413 2.107834451
159.0440559 1.556417734
181.0859207 6.449125
183.1015708 1.239750966
193.0859207 2.225019605
205.0859207 1.235255474
209.0808353 1.79256793
259.0964854 1.099246955
283.1328709 1.097613032
293.1172208 1.462394407
301.1434356 1.101149262

Name: +ve in-silico MS/MS by CFM-ID for NTAJFHWMQLZQMI-UHFFFAOYSA-N
ID: NTAJFHWMQLZQMI-UHFFFAOYSA-N
Comment: Energy0
Num peaks: 8
91.05422664 2.659540337
105.0698767 1.987757079
133.0647913 2.102890673
213.0757499 5.685628466
241.0706646 5.875963516
315.1227001 4.219050728
329.1383502 8.966211685
347.1489149 49.92535733

Name: +ve in-silico MS/MS by CFM-ID for NTAJFHWMQLZQMI-UHFFFAOYSA-N
ID: NTAJFHWMQLZQMI-UHFFFAOYSA-N
Comment: Energy1
Num peaks: 22
91.05422664 8.629367337
93.06987671 1.727987673
105.0698767 4.743104431
115.0542266 1.389182264
133.0647913 4.298274128
187.075356 1.646371273
209.0444498 1.090077117
211.0600999 3.432546121
213.0757499 2.688282671
225.0393644 1.295296644
225.0757499 1.743224836
239.0550145 2.880010581
241.0706646 19.70501463
243.0863146 1.648406634
255.0863146 2.762036832
269.1019647 2.120734264
303.1227001 1.813969117
315.1227001 2.81905415
317.1383502 1.533900887
329.1383502 2.963466708
331.1176147 1.19489584
347.1489149 8.565088173

Name: +ve in-silico MS/MS by CFM-ID for NTAJFHWMQLZQMI-UHFFFAOYSA-N
ID: NTAJFHWMQLZQMI-UHFFFAOYSA-N
Comment: Energy2
Num peaks: 31
49.00727645 1.016929443
55.01784114 1.856869057
85.02840582 1.990350671
87.04405588 1.560163961
91.05422664 5.062120801
93.06987671 2.199615288
103.0542266 1.509636065
105.0698767 5.628348769
127.0389705 1.912574408
129.0334912 1.659217932
155.0338851 3.248108044
157.0495352 4.711558583
159.0651853 1.045324441
169.0495352 1.454073957
173.0597059 1.506468569
183.0651853 1.813191814
187.075356 1.479799868
197.0444498 2.332237886
199.0600999 2.397203498
209.0444498 2.879342245
211.0600999 6.008962401
213.0757499 4.731096229
225.0393644 3.390007412
225.0757499 1.417503924
227.0550145 2.681523582
239.0550145 1.186970413
241.0706646 1.3118799
261.1121354 1.110685645
317.1383502 2.773270933
329.1383502 0.9780414953
331.1176147 0.9484540276

Name: +ve in-silico MS/MS by CFM-ID for ZHZVKKUTTLMHKX-UHFFFAOYSA-N
ID: ZHZVKKUTTLMHKX-UHFFFAOYSA-N
Comment: Energy0
Num peaks: 9
101.0385766 3.920728233
103.0542266 2.041327578
105.0698767 2.538213572
197.0808353 1.728147573
207.0651853 1.631041467
225.0757499 4.229277413
297.1121354 3.353040043
311.1277855 32.35751979
329.1383502 28.71133913

Name: +ve in-silico MS/MS by CFM-ID for ZHZVKKUTTLMHKX-UHFFFAOYSA-N
ID: ZHZVKKUTTLMHKX-UHFFFAOYSA-N
Comment: Energy1
Num peaks: 25
79.05422664 1.385891751
91.05422664 7.819529144
93.06987671 0.9657195413
103.0542266 1.484359521
105.0334912 1.283674334
105.0698767 2.763431214
107.0491413 2.247036047
131.0491413 1.511496455
133.0647913 1.050755614
179.0702706 1.677633021
207.0651853 7.08641978
207.1015708 1.331011436
209.0808353 5.878100236
223.0600999 2.114127325
223.0964854 0.9012960327
225.0757499 3.694829682
233.0808353 0.8576078254
279.1015708 2.413635746
281.1172208 1.881923388
283.1328709 1.704947249
295.0964854 0.9232787334
297.1121354 1.989489215
301.1434356 1.41560425
311.1277855 19.83591394
329.1383502 5.963847787

Name: +ve in-silico MS/MS by CFM-ID for ZHZVKKUTTLMHKX-UHFFFAOYSA-N
ID: ZHZVKKUTTLMHKX-UHFFFAOYSA-N
Comment: Energy2
Num peaks: 31
49.00727645 2.561447504
51.02292652 1.062899323
63.02292652 1.073813367
75.02292652 1.344684413
79.05422664 1.784759894
91.05422664 3.420071587
93.06987671 2.096375938
95.04914126 2.059313607
101.0385766 17.0073543
103.0542266 3.335236383
105.0334912 2.353014726
105.0698767 3.624382517
107.0127558 1.112427706
107.0491413 1.308589139
109.1011768 0.8731141099
129.0334912 1.180424911
137.0233204 0.895984371
137.0597059 0.8791992198
139.0389705 1.177605632
153.0546206 1.265879203
167.0702706 1.229071929
179.0702706 2.775808702
181.0859207 1.222583608
193.0495352 1.909163591
207.0651853 3.618603994
207.1015708 1.059790761
209.0808353 1.824619516
243.1015708 1.388024915
279.1015708 1.025307919
281.1172208 1.55370538
295.0964854 1.393603448

Name: +ve in-silico MS/MS by CFM-ID for LMGQGPVCSYOMNS-UHFFFAOYSA-N
ID: LMGQGPVCSYOMNS-UHFFFAOYSA-N
Comment: Energy0
Num peaks: 6
79.05422664 0.5772404117
251.0927374 1.614130368
285.1022395 1.820357119
312.1131385 9.489936877
313.1083875 0.4326591412
329.1396876 81.95471929

Name: +ve in-silico MS/MS by CFM-ID for LMGQGPVCSYOMNS-UHFFFAOYSA-N
ID: LMGQGPVCSYOMNS-UHFFFAOYSA-N
Comment: Energy1
Num peaks: 8
79.05422664 1.367820432
91.05422664 1.810557011
234.0661883 2.010905513
251.0927374 3.808468089
285.1022395 10.16659079
287.1178895 2.321212726
312.1131385 26.3700244
329.1396876 33.12526952

Name: +ve in-silico MS/MS by CFM-ID for LMGQGPVCSYOMNS-UHFFFAOYSA-N
ID: LMGQGPVCSYOMNS-UHFFFAOYSA-N
Comment: Energy2
Num peaks: 31
39.02292652 1.729179429
49.00727645 3.857513
51.02292652 4.140057894
53.03857658 1.007726265
63.02292652 2.667775587
73.00727645 0.8452603538
79.05422664 5.042549579
91.05422664 4.002825575
101.0385766 2.403884023
103.0542266 0.8472446191
115.0542266 1.248669034
125.0385766 3.771330858
127.0542266 2.918803778
129.0698767 1.077342041
183.0665226 1.011660339
190.0399735 1.628499125
195.0665226 1.483027661
197.0821727 1.180830498
207.0665226 13.01819938
209.0821727 2.3745374
251.0927374 0.8336522068
263.0927374 1.140863908
273.0770873 0.9299519887
284.1182239 1.284884673
285.1022395 2.269647148
286.0974884 1.037209842
301.1083875 1.372503169
303.1240375 1.612729875
312.1131385 1.56808695
313.1083875 1.438256581
329.1396876 0.8572667216

Name: +ve in-silico MS/MS by CFM-ID for ZHCAYBOLUMAUQX-UHFFFAOYSA-N
ID: ZHCAYBOLUMAUQX-UHFFFAOYSA-N
Comment: Energy0
Num peaks: 6
136.0869237 13.36354452
162.0661883 4.057051906
186.0913404 13.57537856
212.070605 4.118805779
330.1237032 5.706930311
347.1502523 50.48819859

Name: +ve in-silico MS/MS by CFM-ID for ZHCAYBOLUMAUQX-UHFFFAOYSA-N
ID: ZHCAYBOLUMAUQX-UHFFFAOYSA-N
Comment: Energy1
Num peaks: 7
119.0603746 5.518569714
136.0869237 19.54107032
162.0661883 9.07780869
186.0913404 22.62494565
212.070605 10.26563322
330.1237032 6.163497453
347.1502523 8.198494615

Name: +ve in-silico MS/MS by CFM-ID for ZHCAYBOLUMAUQX-UHFFFAOYSA-N
ID: ZHCAYBOLUMAUQX-UHFFFAOYSA-N
Comment: Energy2
Num peaks: 24
49.00727645 3.636982847
51.02292652 2.908455707
53.03857658 2.040606791
63.02292652 2.844256717
65.03857658 3.033936023
76.01817548 3.263113267
78.03382555 5.291675334
79.05422664 3.817290548
80.04947561 5.594382505
105.0447246 2.489426442
106.0287402 1.145578771
107.0603746 4.288763091
108.0443902 2.200424416
109.0760247 6.726326103
119.0603746 5.689429313
136.0869237 6.531653988
145.0396392 2.028458798
155.0491413 1.305726962
157.0647913 2.051919045
158.0600403 1.316474994
159.0804414 2.878061083
162.0661883 3.287484608
184.0756904 2.932225227
186.0913404 3.068279285

Name: +ve in-silico MS/MS by CFM-ID for IVUBNTNWKIPCPS-UHFFFAOYSA-N
ID: IVUBNTNWKIPCPS-UHFFFAOYSA-N
Comment: Energy0
Num peaks: 6
55.05422664 20.96234273
236.0818384 3.666064322
263.1291229 2.597366926
289.144773 8.015666552
291.1240375 2.607390429
307.1553376 51.38539602

Name: +ve in-silico MS/MS by CFM-ID for IVUBNTNWKIPCPS-UHFFFAOYSA-N
ID: IVUBNTNWKIPCPS-UHFFFAOYSA-N
Comment: Energy1
Num peaks: 7
55.05422664 39.63847886
218.0712737 2.574545063
236.0818384 14.35503473
253.1083875 5.729222386
263.1291229 2.420768698
289.144773 3.724458636
307.1553376 13.65349423

Name: +ve in-silico MS/MS by CFM-ID for IVUBNTNWKIPCPS-UHFFFAOYSA-N
ID: IVUBNTNWKIPCPS-UHFFFAOYSA-N
Comment: Energy2
Num peaks: 16
27.02292652 1.018264353
29.03857658 0.865231519
39.02292652 9.609845081
41.03857658 6.644930955
43.05422664 1.899046701
51.02292652 0.8349422954
52.01817548 2.084073493
53.03857658 4.134307832
55.05422664 42.9444729
69.04472458 0.8727876119
121.0760247 1.051991277
218.0712737 2.13539617
235.0978228 1.880369769
236.0818384 2.60482204
247.0978228 0.9091992471
291.1240375 0.8425073289

Name: +ve in-silico MS/MS by CFM-ID for OYOUIHFZUAKCEF-LLVKDONJSA-N
ID: OYOUIHFZUAKCEF-LLVKDONJSA-N
Comment: Energy0
Num peaks: 12
55.05422664 1.471487047
57.06987671 4.766093287
134.0600403 3.115954637
139.0324456 2.743580456
148.0756904 3.172971083
165.1022395 6.294065516
183.0586604 4.382519412
274.064474 2.156622127
288.1165096 2.65821907
291.0910231 2.029770904
316.1114242 21.95267502
347.1536234 25.41451566

Name: +ve in-silico MS/MS by CFM-ID for OYOUIHFZUAKCEF-LLVKDONJSA-N
ID: OYOUIHFZUAKCEF-LLVKDONJSA-N
Comment: Energy1
Num peaks: 23
53.03857658 1.929812746
55.05422664 2.080654777
57.06987671 7.90230364
69.97459642 0.9633320289
71.99024648 2.890140157
74.00589655 0.8170647108
74.0964258 0.9148572704
106.0651257 1.546011758
116.0528467 1.838449958
117.0334912 1.06457105
125.0167956 0.9236815463
134.0600403 2.567358167
148.0756904 3.909341352
149.0167956 1.003046582
151.0324456 1.204949157
155.0637458 20.70162394
157.0793958 11.86047553
165.1022395 4.515620763
183.0586604 5.413093496
274.064474 1.289297127
288.1165096 0.8000909256
316.1114242 1.985704805
347.1536234 2.075407792

Name: +ve in-silico MS/MS by CFM-ID for OYOUIHFZUAKCEF-LLVKDONJSA-N
ID: OYOUIHFZUAKCEF-LLVKDONJSA-N
Comment: Energy2
Num peaks: 30
27.02292652 0.7555625515
29.03857658 1.021401693
39.02292652 0.9964638625
41.03857658 3.319654739
53.03857658 0.7209336357
55.05422664 10.49679488
57.06987671 16.32849571
59.99024648 0.9793489331
71.99024648 1.927817127
87.00114552 4.050931749
91.05422664 4.534278698
93.06987671 0.8300454276
104.0494756 2.824649482
106.0651257 6.137643064
116.0528467 1.709252771
119.0491413 0.7415621355
127.0324456 0.7787529404
132.0443902 0.6936660931
134.0600403 2.122154814
139.0324456 6.194555824
141.0480957 1.282047633
143.0637458 1.890949873
148.0756904 1.126753891
151.0324456 0.9549690541
155.0637458 1.04492715
183.0586604 1.62201027
215.0273603 1.047650286
230.0382593 2.085043959
232.0539094 1.246708962
331.1223233 0.6253431675

Name: +ve in-silico MS/MS by CFM-ID for HMXHURAGFHWODC-WOUKDFQISA-N
ID: HMXHURAGFHWODC-WOUKDFQISA-N
Comment: Energy0
Num peaks: 7
29.03857658 2.638851975
56.97934745 2.152043952
61.01064758 5.937920783
63.02629764 6.217502046
136.0617716 47.37124506
294.1019222 2.330759409
312.1124869 15.41694552

Name: +ve in-silico MS/MS by CFM-ID for HMXHURAGFHWODC-WOUKDFQISA-N
ID: HMXHURAGFHWODC-WOUKDFQISA-N
Comment: Energy1
Num peaks: 6
58.99499752 1.434317195
61.01064758 6.323755869
63.02629764 5.197325037
107.0352225 2.864119261
109.0508726 1.65120849
136.0617716 67.11583955

Name: +ve in-silico MS/MS by CFM-ID for HMXHURAGFHWODC-WOUKDFQISA-N
ID: HMXHURAGFHWODC-WOUKDFQISA-N
Comment: Energy2
Num peaks: 10
27.02292652 3.40589682
29.03857658 5.145733946
56.97934745 5.523612904
61.01064758 6.70684054
63.02629764 3.92288792
94.03997355 7.831700827
107.0352225 2.54878402
109.0508726 5.332986106
119.0352225 19.10630176
136.0617716 21.24868024

Name: +ve in-silico MS/MS by CFM-ID for PGAWZMRRCVSRIM-UHFFFAOYSA-N
ID: PGAWZMRRCVSRIM-UHFFFAOYSA-N
Comment: Energy0
Num peaks: 6
168.0807757 1.657143451
198.0913404 22.45777843
275.1291229 14.58389119
277.144773 2.377765786
290.1287886 2.493822856
307.1553376 40.03173495

Name: +ve in-silico MS/MS by CFM-ID for PGAWZMRRCVSRIM-UHFFFAOYSA-N
ID: PGAWZMRRCVSRIM-UHFFFAOYSA-N
Comment: Energy1
Num peaks: 13
110.0712737 1.002128007
168.0807757 14.54404001
170.0964258 4.118705788
171.0804414 1.454224115
183.0916748 1.803401899
198.0913404 31.18278264
248.1182239 1.989649288
275.1291229 11.02398408
277.144773 2.285600748
278.1287886 1.135942506
280.1444386 1.215829857
290.1287886 1.933172629
307.1553376 6.801870829

Name: +ve in-silico MS/MS by CFM-ID for PGAWZMRRCVSRIM-UHFFFAOYSA-N
ID: PGAWZMRRCVSRIM-UHFFFAOYSA-N
Comment: Energy2
Num peaks: 31
39.02292652 0.7312179666
52.01817548 1.070132345
66.03382555 1.219580192
82.02874017 1.573260889
91.05422664 5.248892336
95.06037464 1.312434241
106.0651257 0.6985940959
110.0712737 0.7298092577
115.0542266 2.044852043
126.0338255 0.7412681109
142.0651257 2.19589052
144.0807757 1.601321578
156.0807757 1.461128098
158.0600403 0.7324632639
168.0807757 21.56965503
170.0964258 3.651229164
171.0804414 1.775418773
172.0756904 0.8176058809
181.0760247 1.407135261
182.0600403 1.035197404
183.0916748 6.319875044
184.0756904 2.781670925
196.0869237 1.100963581
198.0913404 10.09969061
221.1073248 0.6592318597
236.1182239 1.268487456
244.0869237 0.6684673458
248.1182239 1.469160134
258.1025738 0.7011710788
275.1291229 0.9386728967
291.1240375 0.7307051704

Name: +ve in-silico MS/MS by CFM-ID for XMVZLOSUNNXCBX-PQOCIMKCSA-N
ID: XMVZLOSUNNXCBX-PQOCIMKCSA-N
Comment: Energy0
Num peaks: 14
41.03857658 2.825211782
69.0334912 14.25226833
243.1015708 1.708967942
259.0964854 1.593666702
261.1121354 8.251181833
271.0964854 1.49940675
273.1121354 1.547268177
275.1277855 3.805384723
279.1227001 2.137151589
293.1383502 1.526526859
301.1434356 1.726522555
303.1590856 1.701677237
329.1383502 8.465553522
347.1489149 29.19797275

Name: +ve in-silico MS/MS by CFM-ID for XMVZLOSUNNXCBX-PQOCIMKCSA-N
ID: XMVZLOSUNNXCBX-PQOCIMKCSA-N
Comment: Energy1
Num peaks: 31
39.02292652 1.102993883
41.03857658 11.73408471
43.05422664 1.099835204
53.00219107 0.895367083
69.0334912 17.80592576
87.04405588 0.9270927266
113.0597059 0.7083374654
175.075356 0.8743060537
187.075356 1.422534432
189.0910061 2.453639681
191.1066561 1.626342063
217.1223062 0.9120272739
233.0808353 0.8354300555
235.0964854 1.013404951
243.1015708 2.347723748
249.1121354 0.7000522065
255.1015708 0.8496923915
257.1172208 1.343409255
259.0964854 1.405327632
261.1121354 6.350462604
271.0964854 1.394452595
273.1121354 1.731101348
275.1277855 1.916473712
277.1434356 1.127432846
279.1227001 0.7859049208
303.1590856 0.9296349961
311.1277855 1.420768337
319.1540003 1.378840919
329.1383502 3.584708328
331.1176147 1.624555435
347.1489149 3.243675815

Name: +ve in-silico MS/MS by CFM-ID for XMVZLOSUNNXCBX-PQOCIMKCSA-N
ID: XMVZLOSUNNXCBX-PQOCIMKCSA-N
Comment: Energy2
Num peaks: 31
25.00727645 0.7895996837
39.02292652 5.61366681
41.03857658 9.486873211
43.05422664 0.6484253333
49.00727645 6.88119676
51.02292652 0.6971263297
53.00219107 4.655412548
55.05422664 1.108546152
69.0334912 23.27921421
95.04914126 0.6160700787
109.0284058 2.43802354
111.0440559 4.474714536
137.0597059 0.8901955296
139.075356 0.7466401312
151.075356 0.6138935806
161.0597059 0.6819762977
173.0597059 0.9819432746
175.075356 1.123402202
177.0910061 1.025506708
187.075356 2.16859542
189.0910061 1.190491204
203.0702706 0.6966805656
205.0859207 0.9733047542
207.1015708 0.5993941154
233.1172208 1.116955778
243.1015708 0.692270512
257.0808353 0.6181504262
259.0964854 0.8837456856
261.1121354 2.321030334
277.1434356 0.5914397491
329.1383502 0.581097511

Name: +ve in-silico MS/MS by CFM-ID for LABSWNJPBIVCBD-FEPLPGBKSA-N
ID: LABSWNJPBIVCBD-FEPLPGBKSA-N
Comment: Energy0
Num peaks: 23
67.05422664 0.9451082738
99.04405588 1.210436152
137.0597059 1.258856996
139.075356 4.856119419
141.0910061 3.940528262
143.1066561 0.822604811
153.0910061 1.094496134
163.0389705 3.898913493
167.1066561 4.487111287
189.0546206 1.008539919
215.0702706 1.727027263
229.0859207 1.467384456
253.0859207 1.569878672
255.1015708 4.75713449
257.1172208 1.478020227
259.1328709 1.719641555
269.1172208 1.042786674
273.1121354 0.8146930645
281.1172208 0.861521125
283.1328709 2.093711995
285.148521 2.067006191
311.1277855 5.83617697
329.1383502 31.25529197

Name: +ve in-silico MS/MS by CFM-ID for LABSWNJPBIVCBD-FEPLPGBKSA-N
ID: LABSWNJPBIVCBD-FEPLPGBKSA-N
Comment: Energy1
Num peaks: 31
39.02292652 1.103890235
41.03857658 1.51427475
43.05422664 1.809365402
45.06987671 1.569185364
51.02292652 2.368292502
53.03857658 2.181097782
55.05422664 1.860598452
65.03857658 1.341030554
67.05422664 1.933251873
93.06987671 2.671735225
95.08552677 1.448277323
97.10117684 2.318504911
99.04405588 3.356622559
113.0597059 1.134654155
135.0440559 1.014546693
137.0597059 1.310611341
139.075356 3.082651148
143.1066561 0.9269950513
163.0389705 5.723738286
167.1066561 5.385038086
213.0546206 2.718906534
215.0702706 2.758618938
229.0859207 1.396924144
253.0859207 2.637336292
255.1015708 2.581969329
281.1172208 1.525181645
283.1328709 1.609138738
285.148521 1.831925722
301.1434356 2.534356302
311.1277855 3.032543072
329.1383502 3.601582211

Name: +ve in-silico MS/MS by CFM-ID for LABSWNJPBIVCBD-FEPLPGBKSA-N
ID: LABSWNJPBIVCBD-FEPLPGBKSA-N
Comment: Energy2
Num peaks: 31
39.02292652 3.558137545
41.03857658 3.158578615
43.05422664 2.240676937
51.02292652 3.051497146
53.03857658 4.324515206
55.05422664 4.333380228
65.03857658 2.78394265
67.05422664 5.72995052
69.06987671 1.461234658
79.05422664 1.568814214
81.06987671 2.721743004
91.05422664 0.9707710133
95.01275576 1.419129226
95.08552677 3.081230558
99.04405588 2.756179366
105.0334912 1.092315548
117.0334912 1.456850023
121.0284058 2.096376384
123.1168269 0.8155984138
135.0440559 1.487821686
139.075356 1.035909044
147.0440559 1.320175874
153.0910061 0.8179251039
155.0491413 0.9009089232
157.0647913 1.482963326
163.0389705 4.387694156
167.1066561 1.084931267
171.0804414 0.8881076308
231.1015708 0.9753908373
311.1277855 1.310370027
313.1070501 1.022115199

Name: +ve in-silico MS/MS by CFM-ID for UTPGJEROJZHISI-WSRVUTDQSA-N
ID: UTPGJEROJZHISI-WSRVUTDQSA-N
Comment: Energy0
Num peaks: 15
43.01784114 1.657885172
217.1223062 2.732566609
229.1223062 3.242032355
231.1015708 1.484566607
233.1172208 1.465696044
235.1328709 3.133579407
243.1379563 1.080406147
245.1172208 1.092954492
247.1328709 9.816802604
261.148521 1.365121145
263.164171 1.125438994
265.1434356 8.454892123
271.1328709 2.114416356
289.1434356 21.87592211
307.1540003 20.22428638

Name: +ve in-silico MS/MS by CFM-ID for UTPGJEROJZHISI-WSRVUTDQSA-N
ID: UTPGJEROJZHISI-WSRVUTDQSA-N
Comment: Energy1
Num peaks: 31
43.01784114 1.550910441
173.0597059 2.926394223
175.075356 2.467556851
175.1117415 2.218421487
177.0910061 0.9933147022
177.1273916 1.019781754
179.1066561 1.183487799
187.075356 1.72302337
189.0910061 1.490418988
191.1066561 1.846306578
193.1223062 0.8646419388
195.1379563 2.030904013
203.1430416 0.9167534151
215.1066561 2.176334165
217.1223062 4.042515706
219.1379563 1.54708552
229.1223062 4.031964531
231.1015708 2.880872382
233.1172208 1.627780479
235.1328709 2.184571356
237.148521 1.584688093
241.1223062 1.490969436
243.1379563 1.057054658
247.0964854 1.731556789
247.1328709 10.74427873
261.148521 0.9672423672
263.164171 0.9807237356
265.1434356 4.676457036
271.1328709 1.786037141
289.1434356 5.857560922
307.1540003 3.846630278

Name: +ve in-silico MS/MS by CFM-ID for UTPGJEROJZHISI-WSRVUTDQSA-N
ID: UTPGJEROJZHISI-WSRVUTDQSA-N
Comment: Energy2
Num peaks: 31
39.02292652 1.438190806
43.01784114 1.876162952
49.00727645 3.548847183
51.02292652 1.321292804
55.05422664 1.824819312
103.0542266 3.268887576
105.0698767 1.374928043
149.0597059 1.321264652
161.0960915 2.995182181
163.1117415 2.296242985
173.0597059 1.85097779
173.0960915 1.645602677
175.075356 1.804346768
175.1117415 1.412071132
177.0910061 1.930724758
179.1066561 1.255283969
189.0910061 2.577073524
191.1066561 1.244138336
193.1223062 1.592322885
195.1379563 1.383722835
215.1066561 1.885714919
217.1223062 3.568130094
219.1379563 1.645369254
227.1066561 1.30147357
229.1223062 1.953373637
231.1015708 1.357131691
235.1328709 1.240292
237.148521 1.43157228
247.1328709 5.512354753
271.1328709 1.547379899
273.1121354 1.350177685

Name: +ve in-silico MS/MS by CFM-ID for ZPTLTKQKVWFFNY-SZQAVTOOSA-N
ID: ZPTLTKQKVWFFNY-SZQAVTOOSA-N
Comment: Energy0
Num peaks: 16
43.01784114 1.646867323
215.1066561 2.255450927
227.1066561 1.060172003
229.1223062 3.23134031
231.1015708 1.095944429
233.1172208 1.828313586
243.1379563 1.096963097
245.1172208 1.105526738
247.1328709 9.940390213
261.148521 1.384684403
263.164171 1.143513723
265.1434356 8.628774116
271.1328709 2.147466559
289.1434356 22.28993994
291.1227001 0.8831076491
307.1540003 20.65379033

Name: +ve in-silico MS/MS by CFM-ID for ZPTLTKQKVWFFNY-SZQAVTOOSA-N
ID: ZPTLTKQKVWFFNY-SZQAVTOOSA-N
Comment: Energy1
Num peaks: 31
43.01784114 1.544625603
53.03857658 1.101917247
55.05422664 1.090722523
61.02840582 0.8911693582
97.02840582 1.2721412
173.0960915 2.30738299
175.1117415 1.319479043
177.1273916 2.239122543
187.075356 0.9075213687
189.0910061 2.852229283
193.1223062 2.850949554
203.1430416 0.9315617405
213.0910061 2.027881978
215.1066561 3.911172739
217.1223062 1.200104949
219.1379563 3.586296569
229.1223062 4.124837197
231.1015708 1.48119841
233.1172208 1.2786952
237.148521 0.9433239723
241.1223062 1.500258034
243.1379563 1.073781928
247.0964854 1.226256418
247.1328709 11.03161913
261.148521 1.005865364
263.0914 1.00404002
263.164171 1.008399178
265.1434356 4.397441964
271.1328709 1.823211682
289.1434356 6.030590574
307.1540003 4.097836881

Name: +ve in-silico MS/MS by CFM-ID for ZPTLTKQKVWFFNY-SZQAVTOOSA-N
ID: ZPTLTKQKVWFFNY-SZQAVTOOSA-N
Comment: Energy2
Num peaks: 31
39.02292652 2.692166663
41.03857658 2.128271022
43.01784114 1.504048244
49.00727645 2.335364272
51.02292652 5.712726254
53.00219107 1.940314673
53.03857658 5.657674064
55.05422664 2.369566881
57.06987671 1.567902079
77.03857658 1.599254075
87.04405588 1.2353639
105.0698767 1.124542896
121.0647913 1.145635826
135.0804414 1.709772637
145.0647913 1.050544317
171.0804414 1.075595291
175.1117415 1.51304076
189.0910061 1.671703732
191.1066561 0.9808590521
193.1223062 1.954004879
215.1066561 1.072391521
217.1223062 1.443589988
219.1379563 1.64030072
221.1536063 1.057109555
227.1066561 1.103053376
229.1223062 1.455988379
247.1328709 4.919218737
249.1121354 1.242998105
271.1328709 1.544441654
273.1121354 1.551868497
289.1434356 0.9819095973

Name: +ve in-silico MS/MS by CFM-ID for WWSIRVJLRADAOG-JBJRXJHCSA-N
ID: WWSIRVJLRADAOG-JBJRXJHCSA-N
Comment: Energy0
Num peaks: 19
43.01784114 1.54017274
217.1223062 2.460095746
227.1066561 1.014963844
229.1223062 3.092296014
231.1015708 1.30473426
233.1172208 1.414307852
235.1328709 2.838553817
239.1277855 1.633120337
243.1379563 1.039721311
245.1172208 1.037127455
247.1328709 9.214194372
253.1434356 1.265486334
261.148521 1.153715261
263.164171 1.042421646
265.1434356 7.83671123
271.1328709 2.043372128
289.1434356 20.65387699
291.1227001 1.090943695
307.1540003 18.5192404

Name: +ve in-silico MS/MS by CFM-ID for WWSIRVJLRADAOG-JBJRXJHCSA-N
ID: WWSIRVJLRADAOG-JBJRXJHCSA-N
Comment: Energy1
Num peaks: 31
39.02292652 1.554796199
43.01784114 1.257490744
67.05422664 1.841649657
109.0284058 1.01255677
133.0647913 1.244377913
137.0960915 1.071755335
175.075356 2.243369885
175.1117415 1.877743003
177.0910061 1.827977871
191.1066561 1.283935661
195.1015708 1.289685786
195.1379563 1.602841614
201.0910061 1.005904544
215.1066561 1.619077111
217.1223062 3.051472053
219.1015708 1.666711378
219.1379563 1.163929701
221.1172208 1.003887564
229.1223062 3.269498429
231.1015708 2.278214063
233.1172208 1.219015731
235.1328709 1.585116699
237.148521 0.9407712572
241.1223062 1.076291961
245.0808353 0.8661975055
247.0964854 1.458525251
247.1328709 8.561676712
265.1434356 3.494863672
271.1328709 1.501598702
289.1434356 4.480431559
307.1540003 2.900191658

Name: +ve in-silico MS/MS by CFM-ID for WWSIRVJLRADAOG-JBJRXJHCSA-N
ID: WWSIRVJLRADAOG-JBJRXJHCSA-N
Comment: Energy2
Num peaks: 31
39.02292652 5.049840724
41.03857658 1.925791919
43.01784114 1.138398874
43.05422664 1.131351784
67.05422664 4.6723236
71.08552677 1.208229921
83.01275576 1.707732675
85.02840582 1.329232279
87.04405588 1.41478568
89.03857658 1.032494529
91.05422664 1.775266994
93.06987671 2.080882189
105.0698767 3.34635289
107.0855268 2.51151537
109.0647913 1.372046221
123.0804414 1.133177185
125.0960915 1.094084001
147.0804414 1.313661394
175.075356 1.592701603
177.0910061 1.259757233
189.0910061 1.511644083
193.0859207 1.403757592
193.1223062 1.143055145
217.1223062 1.539570477
219.1015708 1.119119412
221.1172208 1.006740532
229.1223062 0.9220471285
247.0964854 1.078958466
247.1328709 2.93121235
249.1121354 1.426169748
271.1328709 1.225586628

Name: +ve in-silico MS/MS by CFM-ID for ZVKWUOHTNNPKJA-XALAOTIZSA-N
ID: ZVKWUOHTNNPKJA-XALAOTIZSA-N
Comment: Energy0
Num peaks: 9
43.01784114 2.197123899
231.1015708 1.604709058
233.1172208 2.638055065
247.1328709 10.91072026
261.148521 1.981127747
263.164171 1.854424781
265.1434356 14.99798484
289.1434356 9.195917148
307.1540003 34.65950434

Name: +ve in-silico MS/MS by CFM-ID for ZVKWUOHTNNPKJA-XALAOTIZSA-N
ID: ZVKWUOHTNNPKJA-XALAOTIZSA-N
Comment: Energy1
Num peaks: 21
43.01784114 2.681688072
173.0960915 4.322014066
175.1117415 2.358790154
177.1273916 4.212775891
189.0910061 4.486960901
193.1223062 5.497650121
203.1430416 1.613378122
219.1379563 1.538221542
221.1536063 1.408466298
229.1223062 2.265122535
231.1015708 3.709891629
233.1172208 2.714052641
237.148521 1.641216226
247.1328709 12.83042324
259.1328709 2.266506081
261.148521 1.756170014
263.164171 1.728019191
265.1434356 8.446628717
279.1590856 1.338721892
289.1434356 5.903222155
307.1540003 7.767643776

Name: +ve in-silico MS/MS by CFM-ID for ZVKWUOHTNNPKJA-XALAOTIZSA-N
ID: ZVKWUOHTNNPKJA-XALAOTIZSA-N
Comment: Energy2
Num peaks: 25
15.02292652 1.421645277
43.01784114 6.039172921
53.00219107 4.565830712
171.0804414 5.169321698
173.0960915 3.635567292
175.1117415 4.007557761
177.1273916 1.424509022
187.075356 2.286011851
189.0910061 4.358147718
191.1066561 3.658224376
193.1223062 3.994572503
195.1379563 1.614415857
201.1273916 1.496382421
203.1430416 2.111399663
215.1066561 3.179259388
217.1223062 2.222506885
219.1379563 3.933467187
221.1536063 2.489439604
229.1223062 2.579868583
231.1015708 3.37322649
237.148521 1.569156845
247.1328709 10.08029579
249.1121354 1.773933042
265.1434356 1.605895732
271.1328709 1.795317572

Name: +ve in-silico MS/MS by CFM-ID for TUNHPCYKZAZELC-OAHLLOKOSA-N
ID: TUNHPCYKZAZELC-OAHLLOKOSA-N
Comment: Energy0
Num peaks: 10
39.02292652 3.135765713
55.05422664 2.851795298
83.04914126 8.958389731
159.0440559 3.729366364
173.0233204 5.128729984
175.0389705 21.77158375
229.0859207 8.333435074
247.0964854 5.406175453
311.1277855 4.41084464
329.1383502 17.62464365

Name: +ve in-silico MS/MS by CFM-ID for TUNHPCYKZAZELC-OAHLLOKOSA-N
ID: TUNHPCYKZAZELC-OAHLLOKOSA-N
Comment: Energy1
Num peaks: 16
39.02292652 19.94135227
41.03857658 15.23400153
43.05422664 3.254701227
55.05422664 4.117488695
65.03857658 1.493829575
83.04914126 4.762629505
131.0491413 1.177147251
147.0440559 1.557810273
159.0440559 5.331057592
173.0233204 4.016178911
175.0389705 8.123229699
177.0546206 1.479372851
189.0546206 1.337179587
217.0859207 1.327982234
229.0859207 3.633516919
247.0964854 3.691237645

Name: +ve in-silico MS/MS by CFM-ID for TUNHPCYKZAZELC-OAHLLOKOSA-N
ID: TUNHPCYKZAZELC-OAHLLOKOSA-N
Comment: Energy2
Num peaks: 22
39.02292652 8.061172437
41.03857658 4.924902052
43.05422664 1.203992036
55.05422664 7.840401418
65.03857658 2.809720076
77.00219107 1.912067737
83.04914126 1.855900524
105.0334912 1.09251595
115.0542266 2.40565126
119.0127558 1.336041077
121.0284058 2.671942829
129.0334912 1.925485598
131.0491413 5.128067471
133.0284058 7.515343025
143.0127558 1.110381602
145.0284058 1.228399784
147.0440559 3.411236138
157.0284058 1.751283475
159.0440559 9.255422349
173.0233204 4.82053627
175.0389705 7.225081765
177.0546206 1.31252107

Name: +ve in-silico MS/MS by CFM-ID for AGABNGOXUSXQDD-YLBKJFSISA-N
ID: AGABNGOXUSXQDD-YLBKJFSISA-N
Comment: Energy0
Num peaks: 10
55.05422664 1.479554431
83.04914126 9.195759778
159.0440559 3.95933582
173.0233204 5.42321453
175.0389705 23.41846877
227.0702706 1.513246172
229.0859207 9.36021845
247.0964854 1.997104031
311.1277855 3.448583258
329.1383502 20.75133044

Name: +ve in-silico MS/MS by CFM-ID for AGABNGOXUSXQDD-YLBKJFSISA-N
ID: AGABNGOXUSXQDD-YLBKJFSISA-N
Comment: Energy1
Num peaks: 31
25.00727645 1.514627463
27.02292652 2.799212791
29.03857658 0.9056490087
51.02292652 1.022295942
53.03857658 0.8517710997
55.01784114 0.7784303475
55.05422664 5.790874742
57.0334912 1.138719179
59.04914126 0.8517169486
65.03857658 1.101479965
83.04914126 7.556277257
131.0491413 2.03537892
147.0440559 2.803923373
159.0440559 7.381404385
161.0597059 1.058583958
173.0233204 5.55071014
175.0389705 11.31829752
177.0546206 2.768362284
187.0389705 2.667377746
189.0546206 1.897653548
215.0702706 1.23863518
217.0859207 1.221749423
227.0702706 0.8656105358
229.0859207 4.501525415
247.0964854 1.561690967
285.0757499 0.7545026018
287.0914 1.644432154
301.1434356 1.082265411
311.1277855 1.754435064
313.1070501 0.8607322702
329.1383502 2.452502262

Name: +ve in-silico MS/MS by CFM-ID for AGABNGOXUSXQDD-YLBKJFSISA-N
ID: AGABNGOXUSXQDD-YLBKJFSISA-N
Comment: Energy2
Num peaks: 31
25.00727645 0.9570470637
27.02292652 1.168463496
39.02292652 1.160418056
41.03857658 0.7342590527
49.00727645 0.7361462058
51.02292652 0.8228185327
53.03857658 4.544932396
55.05422664 7.939983809
65.03857658 2.955506548
67.01784114 1.172689041
67.05422664 1.191609953
83.04914126 3.795089715
105.0334912 1.070299328
115.0542266 2.908248577
119.0491413 2.972056845
121.0284058 1.204700811
129.0334912 2.764462435
131.0491413 6.396633443
133.0284058 1.733945696
143.0491413 0.7406857099
145.0284058 1.887903134
147.0440559 5.012204009
157.0284058 2.335688848
159.0440559 6.858687662
161.0597059 1.15442193
163.075356 1.618306508
173.0233204 4.529076555
175.0389705 5.651949339
177.0546206 0.6979546134
189.0910061 1.529490823
311.1277855 0.717693866

Name: +ve in-silico MS/MS by CFM-ID for RYGKALGARMELFA-KDHUCADRSA-N
ID: RYGKALGARMELFA-KDHUCADRSA-N
Comment: Energy0
Num peaks: 27
43.01784114 2.170639919
81.0334912 1.278574312
81.06987671 1.520580753
83.04914126 0.7919192591
83.08552677 1.72707498
97.02840582 2.376130943
97.06479133 0.6885903919
99.04405588 2.350690652
101.0597059 2.044541937
113.0597059 2.264088548
123.0440559 1.416355851
139.0389705 1.171449876
141.0546206 6.779503013
147.0804414 1.151709938
149.0960915 6.780031375
167.1066561 5.124463349
205.0859207 0.7146512425
207.1015708 1.991099216
245.1172208 1.202405524
247.1328709 9.678795904
251.1277855 1.479765597
265.1434356 2.398838347
277.1434356 0.9746034553
279.1227001 0.9387758131
281.1383502 1.338497976
289.1434356 5.239015403
307.1540003 14.65694313

Name: +ve in-silico MS/MS by CFM-ID for RYGKALGARMELFA-KDHUCADRSA-N
ID: RYGKALGARMELFA-KDHUCADRSA-N
Comment: Energy1
Num peaks: 14
39.02292652 2.921002252
41.03857658 6.415601817
43.01784114 2.587042786
79.01784114 1.107952148
81.0334912 3.63955333
83.04914126 1.829012533
97.02840582 24.08929121
99.04405588 20.61936078
101.0597059 3.195410495
113.0597059 1.214732073
149.0960915 4.201841844
167.1066561 3.13176592
205.0859207 2.276826497
247.1328709 3.214465533

Name: +ve in-silico MS/MS by CFM-ID for RYGKALGARMELFA-KDHUCADRSA-N
ID: RYGKALGARMELFA-KDHUCADRSA-N
Comment: Energy2
Num peaks: 31
39.02292652 5.254548162
41.00219107 0.9505121876
41.03857658 3.073285661
43.01784114 3.2058528
55.05422664 3.018522124
57.06987671 1.083841189
65.03857658 1.769365902
67.01784114 1.567388534
67.05422664 2.497669062
69.0334912 1.20487878
71.04914126 1.697707901
79.05422664 4.050575717
81.0334912 3.321576977
81.06987671 7.705285992
83.04914126 1.804628957
83.08552677 4.790337979
87.1168269 1.327752814
95.04914126 2.760753674
95.08552677 2.002112414
97.02840582 3.731827687
97.06479133 1.26573018
99.04405588 3.334820131
107.0855268 0.9677505842
113.0597059 3.194413498
135.0804414 1.371967854
137.0960915 1.522642019
149.0960915 1.888857888
151.1117415 1.109950349
167.1066561 1.023121726
193.1223062 1.705317802
231.1015708 0.9364285356

Name: +ve in-silico MS/MS by CFM-ID for AKNYLHJSMLROIV-GAGVYUBLSA-N
ID: AKNYLHJSMLROIV-GAGVYUBLSA-N
Comment: Energy0
Num peaks: 10
43.01784114 2.212643463
231.1015708 1.853473176
233.1172208 1.755542646
235.1328709 4.64998637
247.1328709 10.88187553
261.148521 2.115665324
263.164171 1.866760504
265.1434356 15.04804213
289.1434356 5.809027234
307.1540003 34.33020391

Name: +ve in-silico MS/MS by CFM-ID for AKNYLHJSMLROIV-GAGVYUBLSA-N
ID: AKNYLHJSMLROIV-GAGVYUBLSA-N
Comment: Energy1
Num peaks: 21
43.01784114 2.892592077
175.1117415 4.815591084
177.1273916 2.040613773
191.1066561 3.304996712
193.1223062 1.492943637
195.1379563 4.0513759
203.1430416 1.613077604
217.1223062 1.718944616
219.1379563 2.00299344
229.1223062 2.977770993
231.1015708 3.712528432
233.1172208 3.739697982
235.1328709 4.238747014
237.148521 1.772681836
247.1328709 12.19961063
259.1328709 2.502427156
261.148521 1.747560247
263.164171 1.462419762
265.1434356 7.689669614
289.1434356 8.176452375
307.1540003 6.44223426

Name: +ve in-silico MS/MS by CFM-ID for AKNYLHJSMLROIV-GAGVYUBLSA-N
ID: AKNYLHJSMLROIV-GAGVYUBLSA-N
Comment: Energy2
Num peaks: 21
15.02292652 2.08616604
41.00219107 1.877031423
43.01784114 9.183994646
173.0960915 6.732446993
175.1117415 5.45058871
177.1273916 3.493071991
189.0910061 8.103844454
191.1066561 4.790787412
193.1223062 4.837117837
195.1379563 3.650073678
201.1273916 1.820347871
203.1430416 2.450264702
217.1223062 2.506609502
219.1379563 3.388952022
221.1536063 2.640432175
229.1223062 1.769317492
231.1015708 2.318123535
233.1172208 2.6030836
235.1328709 1.64886669
237.148521 2.15656768
247.1328709 7.853271931

Name: +ve in-silico MS/MS by CFM-ID for HKQSOGUZSSFJSM-GTACMHHNSA-N
ID: HKQSOGUZSSFJSM-GTACMHHNSA-N
Comment: Energy0
Num peaks: 10
43.05422664 3.144730997
71.04914126 15.30459699
257.0808353 1.650929938
259.0964854 9.900727299
275.1277855 2.518865192
277.1070501 2.655130763
301.1434356 1.798779771
303.1590856 1.96170403
329.1383502 6.769986632
347.1489149 35.1475029

Name: +ve in-silico MS/MS by CFM-ID for HKQSOGUZSSFJSM-GTACMHHNSA-N
ID: HKQSOGUZSSFJSM-GTACMHHNSA-N
Comment: Energy1
Num peaks: 21
39.02292652 2.622266174
41.03857658 1.576544602
43.05422664 14.74175613
45.06987671 1.414611404
71.04914126 17.16970165
187.075356 4.545268164
189.0910061 2.466685977
207.1015708 1.376224225
215.1066561 1.817255433
227.0702706 1.74089289
231.1015708 1.217453023
241.0859207 1.672891424
257.0808353 1.590994303
259.0964854 9.345983975
271.0964854 3.162202873
273.1121354 1.913486079
275.1277855 1.292438059
319.1540003 1.913536781
329.1383502 3.209564077
331.1176147 1.236874217
347.1489149 4.991191284

Name: +ve in-silico MS/MS by CFM-ID for HKQSOGUZSSFJSM-GTACMHHNSA-N
ID: HKQSOGUZSSFJSM-GTACMHHNSA-N
Comment: Energy2
Num peaks: 15
39.02292652 1.585290914
41.03857658 11.17988241
43.05422664 14.66506422
55.01784114 7.366061308
55.05422664 1.39855674
69.0334912 3.408405612
71.04914126 21.30529941
187.075356 4.1491326
189.0910061 3.070805397
203.0702706 2.604117053
205.0859207 2.190021255
207.1015708 1.25623222
215.1066561 1.808102843
241.0859207 1.318537927
259.0964854 3.636634237

Name: +ve in-silico MS/MS by CFM-ID for GJVYVMKLKQEPCA-GAGVYUBLSA-N
ID: GJVYVMKLKQEPCA-GAGVYUBLSA-N
Comment: Energy0
Num peaks: 10
43.01784114 2.212643463
231.1015708 1.853473176
233.1172208 1.755542646
235.1328709 4.64998637
247.1328709 10.88187553
261.148521 2.115665324
263.164171 1.866760504
265.1434356 15.04804213
289.1434356 5.809027234
307.1540003 34.33020391

Name: +ve in-silico MS/MS by CFM-ID for GJVYVMKLKQEPCA-GAGVYUBLSA-N
ID: GJVYVMKLKQEPCA-GAGVYUBLSA-N
Comment: Energy1
Num peaks: 21
43.01784114 2.892592077
175.1117415 4.815591084
177.1273916 2.040613773
191.1066561 3.304996712
193.1223062 1.492943637
195.1379563 4.0513759
203.1430416 1.613077604
217.1223062 1.718944616
219.1379563 2.00299344
229.1223062 2.977770993
231.1015708 3.712528432
233.1172208 3.739697982
235.1328709 4.238747014
237.148521 1.772681836
247.1328709 12.19961063
259.1328709 2.502427156
261.148521 1.747560247
263.164171 1.462419762
265.1434356 7.689669614
289.1434356 8.176452375
307.1540003 6.44223426

Name: +ve in-silico MS/MS by CFM-ID for GJVYVMKLKQEPCA-GAGVYUBLSA-N
ID: GJVYVMKLKQEPCA-GAGVYUBLSA-N
Comment: Energy2
Num peaks: 21
15.02292652 2.08616604
41.00219107 1.877031423
43.01784114 9.183994646
173.0960915 6.732446993
175.1117415 5.45058871
177.1273916 3.493071991
189.0910061 8.103844454
191.1066561 4.790787412
193.1223062 4.837117837
195.1379563 3.650073678
201.1273916 1.820347871
203.1430416 2.450264702
217.1223062 2.506609502
219.1379563 3.388952022
221.1536063 2.640432175
229.1223062 1.769317492
231.1015708 2.318123535
233.1172208 2.6030836
235.1328709 1.64886669
237.148521 2.15656768
247.1328709 7.853271931

Name: +ve in-silico MS/MS by CFM-ID for FIKOOQXJBAJJSE-MEVMGCQOSA-N
ID: FIKOOQXJBAJJSE-MEVMGCQOSA-N
Comment: Energy0
Num peaks: 24
39.02292652 1.680876602
41.03857658 2.241739082
53.00219107 4.641966063
69.0334912 1.163852446
85.02840582 1.706398051
87.04405588 0.9922066485
97.02840582 2.783196974
161.0960915 1.306660893
163.1117415 2.292249847
179.1066561 2.002214187
181.1223062 3.370129728
183.1379563 0.806231802
215.1066561 1.446680735
219.1015708 0.9840252911
231.1015708 1.560710107
233.1172208 15.04489159
235.1328709 0.9451446026
251.1277855 1.898531751
255.1015708 0.9041297464
271.0964854 4.36513087
273.1121354 10.03053496
275.1277855 2.1080558
329.1383502 2.699491801
347.1489149 13.39385155

Name: +ve in-silico MS/MS by CFM-ID for FIKOOQXJBAJJSE-MEVMGCQOSA-N
ID: FIKOOQXJBAJJSE-MEVMGCQOSA-N
Comment: Energy1
Num peaks: 31
39.02292652 3.812203623
41.03857658 2.835013793
43.05422664 2.940167565
45.06987671 1.213034521
49.00727645 0.972640644
51.02292652 0.9332353167
53.00219107 1.569637863
53.03857658 1.83332057
55.05422664 1.861097383
57.0334912 1.871857501
57.06987671 1.979800911
67.05422664 1.108685115
69.0334912 1.219274541
69.06987671 1.793369734
71.08552677 2.547310254
83.08552677 1.066070045
85.10117684 1.36985253
95.01275576 1.526076634
97.02840582 6.873487346
115.0389705 1.019060633
137.0960915 1.034489686
161.0960915 2.697624262
163.1117415 2.165921541
187.1117415 1.026340406
205.0131497 0.9516678821
215.1066561 1.559462004
231.1015708 1.074736896
233.1172208 15.03212305
251.1277855 4.411900057
329.1383502 1.369111158
347.1489149 1.684988509

Name: +ve in-silico MS/MS by CFM-ID for FIKOOQXJBAJJSE-MEVMGCQOSA-N
ID: FIKOOQXJBAJJSE-MEVMGCQOSA-N
Comment: Energy2
Num peaks: 30
25.00727645 1.249784246
39.02292652 13.98961714
41.03857658 9.644744316
43.05422664 1.337210992
51.02292652 1.038135199
53.00219107 1.240651777
53.03857658 1.318459015
55.05422664 5.662053543
57.06987671 2.148892252
65.03857658 1.01049315
67.05422664 4.168307146
69.0334912 2.138140984
69.06987671 4.739663743
71.08552677 3.534843399
79.05422664 0.7856311662
81.06987671 6.92959574
83.08552677 3.950917774
85.02840582 0.8016369579
85.10117684 0.8762064235
95.01275576 1.051575222
97.02840582 0.7500286315
127.0389705 0.6822069303
161.0960915 2.106758826
163.1117415 1.546089126
165.1273916 1.033311604
179.1066561 0.6635412861
215.1066561 1.142992962
217.1223062 1.315135254
233.1172208 2.583305049
331.1176147 0.9309465881

Name: +ve in-silico MS/MS by CFM-ID for DOQMVNHBZKSZRD-VFPIZLKKSA-N
ID: DOQMVNHBZKSZRD-VFPIZLKKSA-N
Comment: Energy0
Num peaks: 12
43.01784114 1.999091208
61.02840582 0.8105510086
229.1223062 0.7725365522
235.1328709 1.004755056
245.1172208 1.668840251
247.1328709 12.46160027
253.1434356 1.984668003
261.148521 1.031427231
265.1434356 15.18517676
289.1434356 6.790038927
291.1227001 1.507093736
307.1540003 34.85191047

Name: +ve in-silico MS/MS by CFM-ID for DOQMVNHBZKSZRD-VFPIZLKKSA-N
ID: DOQMVNHBZKSZRD-VFPIZLKKSA-N
Comment: Energy1
Num peaks: 31
39.02292652 1.145147802
41.03857658 0.9982371574
43.01784114 1.586614062
51.02292652 1.546335253
53.03857658 1.183313508
65.03857658 1.349559014
67.05422664 1.155567267
107.0855268 1.152411838
163.075356 0.9535385899
165.0910061 1.931723024
175.1117415 1.615625808
177.0546206 1.060274693
179.0702706 1.844130218
179.1066561 1.31094537
181.0859207 1.553489511
191.1066561 1.318463682
193.1223062 1.379604119
195.1379563 2.114029492
205.0859207 1.899683444
207.1015708 1.61826324
219.1015708 0.9790856057
229.1223062 1.057220565
231.1015708 1.422472458
233.1172208 1.77810536
235.1328709 3.102303209
245.1172208 1.264161519
247.1328709 10.3795304
265.1434356 6.057578326
289.1434356 3.643604611
291.1227001 1.377044765
307.1540003 4.670621954

Name: +ve in-silico MS/MS by CFM-ID for DOQMVNHBZKSZRD-VFPIZLKKSA-N
ID: DOQMVNHBZKSZRD-VFPIZLKKSA-N
Comment: Energy2
Num peaks: 31
39.02292652 3.246730356
41.03857658 2.698239036
43.01784114 1.247796559
51.02292652 6.227105526
53.03857658 3.34161816
55.05422664 3.997583393
57.06987671 0.9840644802
63.02292652 1.95477849
65.03857658 6.339465246
67.05422664 5.802617756
69.06987671 3.172611096
79.05422664 1.638517462
81.06987671 0.9220486158
91.05422664 1.602496797
93.06987671 1.761223389
95.08552677 1.524472961
105.0698767 1.162888572
107.0855268 1.950336532
119.0491413 0.7448156226
131.0855268 1.693612291
147.0804414 0.9833139035
153.1273916 0.7579681621
165.0910061 0.9493423329
177.0546206 1.029333354
179.0702706 0.7460824128
193.0859207 0.7785184754
219.1015708 0.8824895867
247.1328709 2.18293198
277.1070501 0.7737363548
289.1434356 1.257018635
291.1227001 1.719662399

Name: +ve in-silico MS/MS by CFM-ID for HYVUWERGUOTBGK-HBFDNHOLSA-N
ID: HYVUWERGUOTBGK-HBFDNHOLSA-N
Comment: Energy0
Num peaks: 13
57.0334912 2.683134457
85.02840582 10.0182528
243.1015708 1.607701833
245.1172208 9.143769406
263.1277855 5.588591592
271.0964854 1.423191546
273.1121354 1.292448318
275.1277855 2.476393023
301.1434356 1.772728112
303.1590856 1.861153057
329.1383502 8.905341464
331.1176147 1.478536951
347.1489149 31.99763453

Name: +ve in-silico MS/MS by CFM-ID for HYVUWERGUOTBGK-HBFDNHOLSA-N
ID: HYVUWERGUOTBGK-HBFDNHOLSA-N
Comment: Energy1
Num peaks: 31
57.0334912 4.158324332
59.04914126 1.321306806
85.02840582 14.19312616
95.01275576 2.27390618
97.02840582 1.207224158
145.0647913 1.406770829
149.0960915 1.185683657
171.0804414 0.9446702613
173.0960915 3.186048065
175.1117415 1.415039545
189.0910061 1.036297676
193.1223062 1.203758083
201.1273916 1.31836975
217.1223062 1.048962496
227.1066561 1.493591957
233.1172208 1.026305437
243.1015708 0.9932074218
245.1172208 7.298301927
247.0964854 1.063716767
249.1121354 1.414392973
263.1277855 0.9249405295
271.0964854 2.792934866
273.1121354 1.990102498
275.1277855 1.747377133
299.1277855 1.561767893
301.1434356 1.026196568
303.1590856 1.326797232
319.1540003 1.816756777
329.1383502 3.985179683
331.1176147 1.558825627
347.1489149 4.522301598

Name: +ve in-silico MS/MS by CFM-ID for HYVUWERGUOTBGK-HBFDNHOLSA-N
ID: HYVUWERGUOTBGK-HBFDNHOLSA-N
Comment: Energy2
Num peaks: 31
39.02292652 0.8090585685
41.00219107 0.9328243847
41.03857658 0.8495131152
43.01784114 1.116355559
55.01784114 3.480045806
57.0334912 13.41452044
59.04914126 6.009270269
85.02840582 12.84323249
97.02840582 1.65106278
121.0647913 1.02483753
123.0804414 1.211779166
135.0804414 1.168928014
137.0960915 1.583620714
145.0647913 0.7819110567
161.0597059 0.78366816
171.0804414 1.134805257
187.075356 4.192957055
189.0910061 2.773496181
191.1066561 1.990217247
193.1223062 1.332835796
209.1172208 0.7329216675
217.0859207 0.8497498442
217.1223062 1.046877096
219.1015708 1.04736137
219.1379563 1.065258356
233.1172208 0.8421329642
235.1328709 1.673346492
243.1015708 0.8027523893
245.1172208 4.751603757
263.1277855 1.49199654
331.1176147 0.720092955

Name: +ve in-silico MS/MS by CFM-ID for GMSCGNDWWHJSIY-UJAQHVGQSA-N
ID: GMSCGNDWWHJSIY-UJAQHVGQSA-N
Comment: Energy0
Num peaks: 16
57.0334912 2.179223883
85.02840582 8.198478973
225.0910061 1.027495654
227.1066561 3.194793416
243.1015708 1.291385031
245.1172208 8.793309474
257.1172208 2.026704595
263.1277855 3.434018
271.0964854 1.003653409
275.1277855 1.650652778
283.1328709 1.010439181
301.1434356 1.337297923
303.1590856 1.137807323
311.1277855 1.913294941
329.1383502 21.68729993
347.1489149 20.80195011

Name: +ve in-silico MS/MS by CFM-ID for GMSCGNDWWHJSIY-UJAQHVGQSA-N
ID: GMSCGNDWWHJSIY-UJAQHVGQSA-N
Comment: Energy1
Num peaks: 31
57.0334912 3.172350067
59.04914126 1.026720495
85.02840582 11.57247047
95.01275576 0.9704568892
121.0647913 0.8092962964
145.0647913 1.583860067
149.0960915 0.9149564185
173.0960915 1.472146204
187.075356 1.582897875
189.0910061 0.7823406682
227.1066561 2.706054568
229.0859207 1.669633354
231.1015708 1.199721789
245.1172208 4.509231917
249.1121354 1.119227311
255.1015708 1.59640899
257.1172208 3.012314624
271.0964854 1.533607634
273.1121354 0.920825754
275.1277855 0.8683635298
281.1172208 1.049053139
283.1328709 0.8125753965
287.0914 2.508347904
289.1070501 1.48103335
293.1383502 0.7659727289
295.1540003 0.7710024058
311.1277855 1.358835537
319.1540003 1.264787705
329.1383502 4.711666307
331.1176147 1.271476003
347.1489149 2.766114716

Name: +ve in-silico MS/MS by CFM-ID for GMSCGNDWWHJSIY-UJAQHVGQSA-N
ID: GMSCGNDWWHJSIY-UJAQHVGQSA-N
Comment: Energy2
Num peaks: 31
41.03857658 0.7470597028
43.01784114 0.987474872
49.00727645 1.000438255
55.01784114 2.918192101
57.0334912 11.03429121
59.04914126 5.230567222
65.03857658 0.9908368548
79.05422664 0.8223966458
85.02840582 10.97970153
93.0334912 1.098732492
95.04914126 0.8085840904
97.06479133 0.8655689374
105.0698767 0.9898720899
119.0855268 1.32121075
121.0647913 1.212367892
123.0804414 1.037054383
133.0647913 0.7857687901
135.0804414 2.824403434
137.0960915 2.42749458
145.0647913 0.9717055154
161.0597059 1.194300571
187.075356 2.373669155
189.0910061 1.780335883
191.1066561 1.120317331
193.1223062 0.9072251429
215.1066561 1.479324365
233.1172208 1.304156529
241.0859207 0.905767338
243.1015708 1.224820749
245.1172208 6.48305605
263.1277855 0.9837061596

Name: +ve in-silico MS/MS by CFM-ID for HCLJMOPTDZVPLC-FNVKUOSSSA-N
ID: HCLJMOPTDZVPLC-FNVKUOSSSA-N
Comment: Energy0
Num peaks: 27
41.03857658 1.507292817
43.01784114 1.646212556
43.05422664 1.38588122
69.0334912 2.854216442
71.04914126 1.999967439
73.06479133 1.150614127
87.04405588 0.96639543
131.0855268 0.6605042221
147.0804414 0.8445273414
149.0960915 0.6969768651
177.0910061 1.431512995
179.1066561 0.9361994295
189.0910061 3.34340386
191.1066561 4.581058196
193.1223062 2.34764986
195.1379563 1.862153751
207.1015708 1.955121316
209.1172208 3.124112857
211.1328709 1.3678203
231.1015708 0.886493814
233.1172208 1.839966265
235.1328709 0.8439455357
245.1172208 1.142866298
247.1328709 6.760574373
265.1434356 9.950359819
289.1434356 2.19950232
307.1540003 21.82068639

Name: +ve in-silico MS/MS by CFM-ID for HCLJMOPTDZVPLC-FNVKUOSSSA-N
ID: HCLJMOPTDZVPLC-FNVKUOSSSA-N
Comment: Energy1
Num peaks: 31
39.02292652 1.473195137
41.03857658 2.766674671
43.01784114 1.80820423
43.05422664 1.48538107
45.06987671 2.479896387
55.01784114 1.10022462
69.0334912 2.002684125
115.0542266 1.126284172
131.0855268 1.656043746
133.1011768 1.076446894
135.1168269 2.190646888
137.0960915 1.361806493
147.0804414 1.082691388
151.1117415 2.658167757
177.0910061 1.50644938
189.0910061 4.484795448
191.1066561 3.974496747
193.0859207 1.220471457
193.1223062 1.633697192
195.1015708 1.341186647
207.1015708 1.355422947
209.1172208 1.129893837
231.1015708 1.486042127
233.1172208 1.054272977
247.1328709 6.920887707
259.1328709 2.263647461
261.148521 1.490727317
265.1434356 5.023108115
289.1434356 2.581428741
291.1227001 1.377582778
307.1540003 3.991022119

Name: +ve in-silico MS/MS by CFM-ID for HCLJMOPTDZVPLC-FNVKUOSSSA-N
ID: HCLJMOPTDZVPLC-FNVKUOSSSA-N
Comment: Energy2
Num peaks: 31
39.02292652 2.271275543
41.03857658 5.999112421
43.01784114 3.085976973
43.05422664 2.550247228
53.00219107 1.062793309
65.03857658 1.441728522
71.04914126 1.874278388
77.03857658 1.107261596
95.04914126 1.581791217
103.0542266 0.9774899456
105.0698767 1.812236294
107.0491413 2.583583102
109.0647913 1.488545751
111.0804414 2.549755309
115.0542266 1.231822599
117.0698767 1.553540112
119.0855268 1.631931552
123.0804414 1.218936352
133.0647913 1.194017937
133.1011768 1.172140201
135.0804414 2.552823731
137.0960915 5.49455981
147.0804414 1.027482471
149.0960915 2.546337723
151.1117415 2.128647856
167.1066561 3.529233798
177.0910061 2.124063219
179.1066561 1.00140569
189.0910061 1.644103003
193.1223062 1.766739531
221.1172208 1.423737347

Name: +ve in-silico MS/MS by CFM-ID for MBTKWQKXNBPYQO-MEVSORIUSA-N
ID: MBTKWQKXNBPYQO-MEVSORIUSA-N
Comment: Energy0
Num peaks: 28
41.03857658 2.02230295
53.03857658 1.028669693
69.0334912 10.0393076
121.0647913 0.8979078327
123.0804414 0.7668264284
125.0233204 1.18491945
127.0389705 1.754168681
219.1015708 1.584077094
221.1172208 1.527502866
241.0859207 1.076110711
243.1015708 3.370734133
249.1121354 0.8055437981
257.1172208 1.887827493
259.0964854 0.825548059
261.1121354 5.184727395
271.0964854 1.429217594
273.1121354 1.181504438
275.1277855 2.491059968
279.1227001 1.173553125
293.1383502 1.057421095
299.1277855 1.058048843
301.1434356 0.9742562714
311.1277855 1.996998222
317.1383502 0.769008825
319.1540003 0.9883896512
329.1383502 16.57750408
331.1176147 2.516211292
347.1489149 14.02659068

Name: +ve in-silico MS/MS by CFM-ID for MBTKWQKXNBPYQO-MEVSORIUSA-N
ID: MBTKWQKXNBPYQO-MEVSORIUSA-N
Comment: Energy1
Num peaks: 31
39.02292652 1.898383732
41.03857658 9.409558165
43.05422664 0.9638324748
51.02292652 0.8667985727
53.00219107 3.313856598
53.03857658 1.638271505
55.01784114 8.579092931
55.05422664 0.8978401418
57.0334912 3.450082733
69.0334912 11.97590782
189.0910061 1.157422751
205.0859207 1.113482081
219.1015708 0.9108863565
243.1015708 1.489360955
249.1121354 0.9475176092
257.1172208 1.674049811
261.1121354 2.603877192
271.0964854 0.9795863104
273.1121354 1.689944922
275.1277855 1.60154023
289.1070501 0.8103288843
291.1227001 1.03443519
293.1383502 1.117137871
301.1434356 1.029184441
311.1277855 2.318865126
313.1070501 1.246617064
317.1383502 0.8311965672
319.1540003 1.156657962
329.1383502 4.243767443
331.1176147 1.644366503
347.1489149 2.08471765

Name: +ve in-silico MS/MS by CFM-ID for MBTKWQKXNBPYQO-MEVSORIUSA-N
ID: MBTKWQKXNBPYQO-MEVSORIUSA-N
Comment: Energy2
Num peaks: 31
25.00727645 1.260670556
27.02292652 0.6962269226
39.02292652 4.6145481
41.03857658 6.070504989
43.05422664 0.9090941684
49.00727645 1.703494769
51.02292652 7.728390269
53.00219107 3.542542776
53.03857658 8.72270884
55.01784114 0.899088418
55.05422664 1.86545392
59.08552677 0.6482559668
65.00219107 1.108443333
65.03857658 0.9927523568
67.05422664 2.484315768
69.0334912 15.29937579
69.06987671 0.7973445741
93.06987671 0.6667069143
95.01275576 1.515059255
109.0284058 0.8998577574
119.0491413 1.974598283
121.0647913 1.319353475
135.0804414 1.719039879
137.0960915 0.6486732664
149.0597059 1.860401555
151.075356 0.989704478
165.0910061 0.9267436372
231.1015708 0.7886309266
241.0859207 0.7192389551
259.1328709 0.7624873294
261.1121354 0.8688260322

Name: +ve in-silico MS/MS by CFM-ID for HJCSMVDPZFFOOT-CKYRGKDNSA-N
ID: HJCSMVDPZFFOOT-CKYRGKDNSA-N
Comment: Energy0
Num peaks: 12
41.03857658 2.792408892
69.0334912 13.83762639
215.1066561 1.939949646
261.1121354 6.661112088
271.0964854 1.248783069
275.1277855 1.85876627
279.1227001 1.716869219
299.1277855 1.763875254
301.1434356 9.668546589
303.1590856 2.776433107
329.1383502 10.54068536
347.1489149 26.40306429

Name: +ve in-silico MS/MS by CFM-ID for HJCSMVDPZFFOOT-CKYRGKDNSA-N
ID: HJCSMVDPZFFOOT-CKYRGKDNSA-N
Comment: Energy1
Num peaks: 23
39.02292652 1.401788512
41.03857658 13.39209749
43.05422664 1.390483704
53.00219107 1.157579602
69.0334912 16.48426194
189.0910061 2.565428396
191.1066561 1.076001534
213.0910061 1.830761331
215.1066561 3.375197992
217.1223062 1.710992044
227.1066561 1.57254249
229.1223062 3.435669689
231.1379563 1.217270282
243.1015708 2.127073306
261.1121354 6.270011091
271.0964854 1.738608941
273.1121354 1.071386977
299.1277855 1.226988539
301.1434356 5.348285871
303.1590856 1.614883405
311.1277855 1.422425148
329.1383502 5.156554375
347.1489149 3.566172153

Name: +ve in-silico MS/MS by CFM-ID for HJCSMVDPZFFOOT-CKYRGKDNSA-N
ID: HJCSMVDPZFFOOT-CKYRGKDNSA-N
Comment: Energy2
Num peaks: 14
25.00727645 1.174984274
39.02292652 10.06522545
41.03857658 14.91558439
43.05422664 1.081930393
53.00219107 7.189581519
69.0334912 25.8405235
187.075356 1.794039496
203.0702706 1.415837641
213.0910061 1.108361673
215.1066561 6.239544238
217.1223062 1.598910775
231.1015708 3.993119807
233.1172208 2.222572564
261.1121354 2.080763704

Name: +ve in-silico MS/MS by CFM-ID for GWZZKJQYTUFZHD-AEFFLSMTSA-N
ID: GWZZKJQYTUFZHD-AEFFLSMTSA-N
Comment: Energy0
Num peaks: 12
43.05422664 1.620277264
57.06987671 3.653712922
67.05422664 1.69722536
83.04914126 1.767338353
85.06479133 12.00537653
173.1172208 5.32536295
191.0338851 3.26826349
245.0808353 9.467652912
263.0914 7.184663065
305.1019647 1.594088326
329.1383502 7.928159138
347.1489149 24.56751185

Name: +ve in-silico MS/MS by CFM-ID for GWZZKJQYTUFZHD-AEFFLSMTSA-N
ID: GWZZKJQYTUFZHD-AEFFLSMTSA-N
Comment: Energy1
Num peaks: 30
39.02292652 4.411821089
41.00219107 0.7086559446
41.03857658 4.596168461
43.01784114 0.5280924166
43.05422664 12.20261965
45.0334912 1.489975118
57.06987671 6.54048912
67.05422664 2.379668568
83.04914126 1.023775375
85.06479133 8.885494462
147.0440559 1.25053459
149.0597059 0.6800255862
163.0389705 1.049185451
173.0233204 2.240343301
175.0389705 1.487524734
189.0182351 2.743778812
191.0338851 3.790485402
203.0338851 0.6908877483
235.0964854 1.179403996
245.0808353 4.829490489
247.0964854 0.558072304
263.0914 6.634069475
287.1277855 0.677092871
303.0863146 0.6793279351
305.1019647 1.234425961
317.1383502 0.9281999389
319.1540003 1.509167239
329.1383502 2.358630838
331.1176147 0.6376596229
347.1489149 2.545325239

Name: +ve in-silico MS/MS by CFM-ID for GWZZKJQYTUFZHD-AEFFLSMTSA-N
ID: GWZZKJQYTUFZHD-AEFFLSMTSA-N
Comment: Energy2
Num peaks: 31
39.02292652 1.412224252
41.03857658 7.198540748
43.05422664 3.236228316
55.05422664 3.88657923
57.06987671 10.51410378
59.08552677 1.310675658
67.05422664 0.9781990357
69.0334912 0.987826035
73.06479133 6.077991708
81.0334912 1.414902102
85.06479133 4.033305486
87.04405588 1.063432681
89.05970595 1.246997949
119.0127558 1.302755555
121.0284058 0.8926536862
133.0284058 1.052505638
147.0076704 0.8660517132
147.0440559 1.114971771
149.0233204 0.9966930572
157.1223062 0.858268496
163.0389705 0.8361846467
173.0233204 4.155515671
175.0389705 1.83652999
189.0182351 1.954152724
191.0338851 3.327090072
203.0702706 1.164657053
205.0859207 1.243806554
221.0808353 1.318362486
245.0808353 2.252663871
329.1383502 1.176568775
331.1176147 1.149381856

Name: +ve in-silico MS/MS by CFM-ID for NRWWSTRLOCHGLL-ZWNOBZJWSA-N
ID: NRWWSTRLOCHGLL-ZWNOBZJWSA-N
Comment: Energy0
Num peaks: 18
57.06987671 3.528952796
85.06479133 2.150611353
99.08044139 1.000352756
111.0804414 1.098124632
113.0960915 1.535803097
189.0546206 1.19509744
203.0702706 1.903039016
207.0651853 0.8427700759
221.0808353 1.912293468
231.0651853 1.102454047
245.0808353 1.059032338
247.0964854 1.531437779
249.0757499 1.301577171
265.1070501 1.719457206
271.1328709 5.689006879
275.1277855 1.264455775
289.1434356 29.14311959
307.1540003 22.7881442

Name: +ve in-silico MS/MS by CFM-ID for NRWWSTRLOCHGLL-ZWNOBZJWSA-N
ID: NRWWSTRLOCHGLL-ZWNOBZJWSA-N
Comment: Energy1
Num peaks: 31
39.02292652 1.781084183
41.03857658 2.185747242
43.05422664 2.950173538
45.06987671 1.008439839
57.06987671 7.912015158
59.08552677 1.419370305
81.06987671 2.325949311
85.06479133 2.767179368
97.06479133 1.396987547
99.08044139 2.54449744
111.0804414 1.757015226
113.0960915 2.770232909
123.0440559 0.8929287037
151.0389705 1.495283941
151.075356 0.9562774601
153.0546206 1.33926151
189.0546206 1.20444493
203.0702706 2.770435969
205.0495352 1.334753002
205.0859207 1.08292689
221.0808353 2.270043381
231.0651853 2.377614517
247.0964854 1.52920668
249.0757499 1.649742358
261.148521 1.138932778
271.1328709 2.800536716
275.1277855 0.9473368387
277.1434356 1.400385198
279.1590856 1.792573182
289.1434356 4.546166504
307.1540003 2.391258104

Name: +ve in-silico MS/MS by CFM-ID for NRWWSTRLOCHGLL-ZWNOBZJWSA-N
ID: NRWWSTRLOCHGLL-ZWNOBZJWSA-N
Comment: Energy2
Num peaks: 31
39.02292652 1.78985897
41.03857658 7.176036844
43.05422664 2.55398423
53.00219107 2.605951252
55.01784114 3.595556427
55.05422664 5.045001509
57.0334912 1.898540282
57.06987671 21.06681695
59.08552677 1.661653108
69.0334912 1.60947021
71.04914126 0.7834308887
85.06479133 1.185656151
93.06987671 1.395459754
95.08552677 0.9694349973
97.10117684 1.165594353
107.0491413 0.7970320895
109.0647913 1.582316481
111.0804414 1.33892614
113.0960915 0.8504890014
139.1117415 0.7194901612
189.0546206 1.520259213
191.0702706 1.028125062
201.0546206 1.638182143
203.0702706 3.279513332
205.0859207 1.288690287
221.0808353 0.8099025781
231.0651853 0.7368187098
261.1121354 0.7465171897
261.148521 0.8247008647
271.1328709 1.190135094
273.1121354 1.194627957

Name: +ve in-silico MS/MS by CFM-ID for YCPLFSHHVNUIPO-CJIROOEOSA-N
ID: YCPLFSHHVNUIPO-CJIROOEOSA-N
Comment: Energy0
Num peaks: 18
45.0334912 1.576042608
123.0440559 4.151619889
125.0597059 1.041091759
149.0597059 1.016498149
163.075356 3.241400965
167.0702706 3.319424904
181.0859207 3.80920968
185.0808353 0.8863474619
205.0859207 0.914609421
223.0964854 1.320344547
301.1070501 3.535878749
303.1227001 1.906436714
305.1383502 0.8629949363
311.1277855 4.194049659
315.1227001 2.497753318
317.1383502 1.318879968
329.1383502 24.7000758
347.1489149 20.14133839

Name: +ve in-silico MS/MS by CFM-ID for YCPLFSHHVNUIPO-CJIROOEOSA-N
ID: YCPLFSHHVNUIPO-CJIROOEOSA-N
Comment: Energy1
Num peaks: 31
39.02292652 1.151233293
41.00219107 1.7954372
43.01784114 1.574005139
57.0334912 1.101312452
95.04914126 2.799693428
123.0440559 3.045960342
125.0597059 1.328682184
137.0597059 1.222607506
137.0960915 0.8309642802
145.0647913 1.187576031
147.0440559 1.553780438
149.0597059 2.889462711
151.075356 1.770382422
161.0597059 1.246666417
163.075356 9.72539023
165.0546206 1.719913279
165.0910061 4.058626146
167.0702706 3.868695294
181.0859207 5.045503321
205.0859207 1.340058374
223.0964854 1.047978403
235.0964854 0.8199274478
289.1070501 0.8819489035
297.1121354 0.8447120588
301.1070501 1.619173344
303.1227001 1.411983694
311.1277855 5.793990925
315.1227001 1.082702719
317.1383502 1.314661535
329.1383502 10.08908405
347.1489149 3.780020353

Name: +ve in-silico MS/MS by CFM-ID for YCPLFSHHVNUIPO-CJIROOEOSA-N
ID: YCPLFSHHVNUIPO-CJIROOEOSA-N
Comment: Energy2
Num peaks: 31
41.00219107 1.894609054
43.01784114 3.54570512
45.0334912 3.949316585
57.0334912 0.899364873
79.01784114 1.146728308
93.0334912 0.8974018253
95.04914126 1.782990773
105.0334912 2.113938012
107.0491413 1.870804066
123.0440559 5.06643677
131.0491413 1.627672771
135.0440559 1.806503938
137.0597059 2.740139547
145.0647913 1.083509107
147.0440559 2.33770504
147.0804414 1.006875431
149.0597059 2.748669607
151.075356 1.271916285
159.0440559 0.9748658192
163.075356 7.227367466
165.0546206 2.628369655
167.0702706 3.27350908
179.0702706 1.669601562
181.0859207 6.13623392
191.0702706 1.204264329
203.0702706 1.205580822
205.0859207 1.403461597
207.1015708 1.734778579
297.1121354 0.8770069638
311.1277855 1.038134242
317.1383502 1.457500501

Name: +ve in-silico MS/MS by CFM-ID for NHFIMEDITZLSNZ-KYUAUFLQSA-N
ID: NHFIMEDITZLSNZ-KYUAUFLQSA-N
Comment: Energy0
Num peaks: 12
43.01784114 2.057453601
231.1015708 1.822358613
233.1172208 1.628473999
235.1328709 4.407158752
245.1172208 1.463632363
247.1328709 10.33427798
253.1434356 1.606069689
261.148521 2.169098282
263.164171 1.83754049
265.1434356 14.53417046
289.1434356 5.79596305
307.1540003 33.12245736

Name: +ve in-silico MS/MS by CFM-ID for NHFIMEDITZLSNZ-KYUAUFLQSA-N
ID: NHFIMEDITZLSNZ-KYUAUFLQSA-N
Comment: Energy1
Num peaks: 31
43.01784114 2.144956597
61.02840582 1.097210689
67.01784114 1.304140774
69.0334912 1.573239569
173.0960915 0.9576915854
175.075356 0.8352718972
175.1117415 3.414585119
177.1273916 1.514667715
189.0910061 2.352510627
191.1066561 2.922366126
193.1223062 1.233512653
195.1379563 3.380229159
203.1430416 1.276587295
209.1172208 0.9402507064
217.1223062 1.349167216
219.1379563 1.70017687
221.1536063 1.178246414
229.1223062 2.054099813
231.1015708 2.904533369
233.1172208 2.552232196
235.1328709 3.12298929
237.148521 1.419739838
247.1328709 9.404834581
251.1277855 0.853185484
259.1328709 2.036897894
261.148521 1.809811044
263.164171 1.273756659
265.1434356 6.414175581
279.1590856 1.028771659
289.1434356 7.099948514
307.1540003 5.260054871

Name: +ve in-silico MS/MS by CFM-ID for NHFIMEDITZLSNZ-KYUAUFLQSA-N
ID: NHFIMEDITZLSNZ-KYUAUFLQSA-N
Comment: Energy2
Num peaks: 31
39.02292652 2.092811923
41.03857658 1.977381935
43.01784114 3.303529937
43.05422664 1.675014324
49.00727645 3.531665374
51.02292652 3.28462843
57.06987671 2.620126622
67.01784114 1.147334885
139.075356 1.32561193
163.075356 2.087436846
173.0597059 1.118028144
173.0960915 1.918011804
175.1117415 1.912488131
177.0910061 1.247731857
177.1273916 1.736395413
179.1066561 1.298103503
189.0910061 5.248358351
191.1066561 2.703314967
193.1223062 2.107967688
195.1015708 1.355829334
195.1379563 2.330488831
203.1430416 1.188374816
209.1172208 1.354417938
217.1223062 1.045512672
219.1379563 1.598822729
221.1536063 1.532867096
233.1172208 1.105076769
237.148521 1.069778819
247.1328709 4.175606466
289.1434356 1.311187562
291.1227001 1.789582268

Name: +ve in-silico MS/MS by CFM-ID for HSMRINIPWDKRFS-XQSRADPQSA-N
ID: HSMRINIPWDKRFS-XQSRADPQSA-N
Comment: Energy0
Num peaks: 6
181.1223062 1.072332405
293.1172208 11.82061114
301.1434356 0.6547329659
311.1277855 42.65350783
313.1070501 0.6064450132
329.1383502 29.62953735

Name: +ve in-silico MS/MS by CFM-ID for HSMRINIPWDKRFS-XQSRADPQSA-N
ID: HSMRINIPWDKRFS-XQSRADPQSA-N
Comment: Energy1
Num peaks: 31
41.03857658 0.9804375076
43.05422664 0.7842070192
55.05422664 0.8573470496
57.06987671 0.7749207738
69.0334912 0.6653650232
71.04914126 0.7375556677
121.0284058 8.941893115
123.0440559 1.389299605
125.0597059 0.9074623239
127.075356 0.9903761437
175.0389705 1.110344728
177.0910061 0.6403453363
179.1066561 1.013503803
181.1223062 1.042460958
187.075356 2.57900513
189.0546206 0.7070842501
189.0910061 3.212228431
191.1066561 3.833475992
203.0702706 1.207516637
205.0859207 1.930370528
207.1015708 3.515586634
209.1172208 5.00162702
279.1015708 1.783969962
281.1172208 1.476575004
283.1328709 4.143924438
293.1172208 6.987915313
297.1121354 0.7745683124
299.1277855 1.166279922
301.1434356 6.492107581
311.1277855 8.919354916
329.1383502 4.281396431

Name: +ve in-silico MS/MS by CFM-ID for HSMRINIPWDKRFS-XQSRADPQSA-N
ID: HSMRINIPWDKRFS-XQSRADPQSA-N
Comment: Energy2
Num peaks: 31
39.02292652 7.692098534
41.00219107 1.249834674
41.03857658 2.725338374
43.05422664 1.440098971
51.02292652 1.468060339
53.03857658 1.410305484
55.05422664 2.546637583
57.06987671 4.507117385
65.03857658 0.9648325781
107.0491413 1.015452873
121.0284058 1.555038288
135.0804414 1.056999425
161.0960915 1.724896559
163.1117415 1.848674978
165.1273916 1.089448197
177.0910061 1.12239801
179.1066561 1.05806554
183.0440559 1.039272878
187.075356 0.9846978843
189.0910061 1.796565088
191.1066561 2.181779246
203.0702706 1.038088262
205.0859207 2.630856828
265.0859207 1.209527581
269.1172208 1.022561279
281.1172208 1.472845664
283.1328709 3.383825447
285.1121354 1.094269674
293.1172208 6.306840048
311.1277855 1.439354548
313.1070501 1.608226048

Name: +ve in-silico MS/MS by CFM-ID for XGODCDTVQAHYAH-DEQPJXHLSA-N
ID: XGODCDTVQAHYAH-DEQPJXHLSA-N
Comment: Energy0
Num peaks: 13
43.01784114 2.965882705
217.1223062 2.216946706
229.1223062 5.120376907
231.1015708 1.560395103
233.1172208 1.648087247
235.1328709 3.42341136
245.1172208 1.315030912
247.1328709 13.02191847
261.148521 1.577877013
265.1434356 2.608963386
271.1328709 1.792892353
289.1434356 21.0529736
307.1540003 22.93083749

Name: +ve in-silico MS/MS by CFM-ID for XGODCDTVQAHYAH-DEQPJXHLSA-N
ID: XGODCDTVQAHYAH-DEQPJXHLSA-N
Comment: Energy1
Num peaks: 20
43.01784114 1.923988542
173.0960915 1.444515124
175.1117415 4.904466135
177.1273916 2.234096176
203.1430416 1.759483073
215.1066561 3.98190026
217.1223062 6.460751107
219.1379563 2.718848958
229.1223062 10.29323558
231.1015708 3.163468121
233.1172208 2.110065249
235.1328709 2.237687808
241.1223062 1.860351934
243.1379563 1.388700657
245.1536063 1.389123055
247.1328709 14.67538449
265.1434356 1.594065905
271.1328709 2.040394659
289.1434356 10.48451652
307.1540003 4.02098146

Name: +ve in-silico MS/MS by CFM-ID for XGODCDTVQAHYAH-DEQPJXHLSA-N
ID: XGODCDTVQAHYAH-DEQPJXHLSA-N
Comment: Energy2
Num peaks: 23
15.02292652 1.333838753
41.00219107 1.548566613
43.01784114 5.84272
159.0804414 2.126149707
161.0960915 1.288181385
173.0960915 7.797279149
175.1117415 5.272390341
177.1273916 4.566127736
193.1223062 2.153335471
201.1273916 1.867264658
203.1430416 3.23036631
215.1066561 9.060870577
217.1223062 4.580785544
219.1379563 3.656995993
227.1066561 3.576002889
229.1223062 8.976144955
231.1015708 2.205459391
233.1172208 1.871900923
235.1328709 1.281091559
245.1536063 1.287791822
247.1328709 4.83306971
271.1328709 1.394928491
289.1434356 1.240712968

Name: +ve in-silico MS/MS by CFM-ID for ZUUPMDVKQQZCLY-XNAAFGQUSA-N
ID: ZUUPMDVKQQZCLY-XNAAFGQUSA-N
Comment: Energy0
Num peaks: 13
43.01784114 1.72392937
215.1066561 2.3341255
229.1223062 3.358772196
231.1015708 1.229980781
233.1172208 1.882345985
245.1172208 1.14473171
247.1328709 10.31265893
261.148521 1.415915883
263.164171 1.168186571
265.1434356 8.922693549
271.1328709 2.216522816
289.1434356 23.16815054
307.1540003 21.48660003

Name: +ve in-silico MS/MS by CFM-ID for ZUUPMDVKQQZCLY-XNAAFGQUSA-N
ID: ZUUPMDVKQQZCLY-XNAAFGQUSA-N
Comment: Energy1
Num peaks: 31
43.01784114 1.45691448
95.01275576 1.217496537
97.02840582 1.832231007
99.04405588 1.100904092
149.0960915 1.287111633
161.0597059 1.975182304
165.0910061 1.217436223
173.0960915 1.968970762
175.1117415 1.138997966
177.1273916 1.882807965
187.075356 2.154861298
189.0910061 3.195877065
191.1066561 1.024825352
193.1223062 2.857904487
207.1015708 1.023237621
213.0910061 1.739867686
215.1066561 3.306380784
217.1223062 0.9962732119
219.1379563 3.027226981
229.1223062 3.461786997
231.1015708 1.278370285
233.0808353 1.646883163
233.1172208 1.073500261
241.1223062 1.348036424
243.1379563 0.9148603309
247.1328709 9.435667812
261.148521 0.8694475931
265.1434356 4.127463704
271.1328709 1.588732918
289.1434356 4.990666605
307.1540003 3.338091562

Name: +ve in-silico MS/MS by CFM-ID for ZUUPMDVKQQZCLY-XNAAFGQUSA-N
ID: ZUUPMDVKQQZCLY-XNAAFGQUSA-N
Comment: Energy2
Num peaks: 31
43.01784114 2.445545415
51.02292652 1.765391272
53.00219107 2.311255178
67.01784114 1.16713427
95.01275576 1.214200778
107.0855268 1.399947289
121.0647913 1.091816981
135.0804414 2.032278421
137.0960915 1.712421418
145.0647913 1.089085051
159.0804414 2.170311426
161.0960915 2.923309077
163.1117415 1.576511808
171.0804414 1.580613845
173.0960915 1.151384747
175.1117415 1.336210043
189.0910061 1.673084486
189.1273916 1.070461855
191.1066561 1.397724706
191.1430416 1.15517087
193.1223062 1.497589712
213.0910061 1.255050285
217.1223062 1.607966943
219.1379563 1.536671471
227.1066561 1.468546403
229.1223062 2.048236881
231.1015708 1.070254568
247.1328709 7.173435762
249.1121354 1.403859651
271.1328709 1.364709126
273.1121354 1.504044194

Name: +ve in-silico MS/MS by CFM-ID for ZGGMYJBTROGPIA-OKYZRPEMSA-N
ID: ZGGMYJBTROGPIA-OKYZRPEMSA-N
Comment: Energy0
Num peaks: 31
43.01784114 2.296992791
61.02840582 0.7287560504
81.0334912 1.468315655
83.04914126 1.409719321
97.02840582 1.259854829
99.04405588 1.807969604
101.0597059 2.873024467
111.0440559 1.424077022
113.0597059 2.499576669
123.0440559 1.053281414
139.0389705 0.9955865252
141.0546206 5.273835784
149.0597059 1.057828731
151.075356 2.642762186
151.1117415 0.7639653192
165.0910061 2.167550266
167.1066561 0.7174337005
195.1015708 2.436715949
197.1172208 1.656040636
205.0859207 1.338477215
207.1015708 1.978418819
209.1172208 1.350666573
213.1121354 2.927571405
215.1277855 1.385211689
229.1223062 0.6944170264
239.1277855 0.9941498974
245.1172208 1.177626788
247.1328709 9.429423605
265.1434356 1.981099422
289.1434356 5.064419909
307.1540003 16.38057629

Name: +ve in-silico MS/MS by CFM-ID for ZGGMYJBTROGPIA-OKYZRPEMSA-N
ID: ZGGMYJBTROGPIA-OKYZRPEMSA-N
Comment: Energy1
Num peaks: 31
39.02292652 1.078097327
43.01784114 1.454746978
55.05422664 1.548983855
69.0334912 1.115906174
81.0334912 4.215117533
83.04914126 1.202045838
95.01275576 1.152783442
97.02840582 6.46847943
97.06479133 1.391635846
99.04405588 4.541343254
105.0334912 5.294295226
107.0491413 2.728470801
113.0597059 2.550639554
123.0440559 2.679027477
125.0597059 0.9982805034
141.0546206 5.586480858
149.0597059 1.271332237
151.075356 1.446040578
165.0910061 1.859160048
187.075356 1.541289599
193.0859207 0.9944883337
195.1015708 1.343810784
205.0859207 2.568549592
207.1015708 1.581562554
229.1223062 1.500236935
247.1328709 7.025232333
265.1434356 1.294238831
279.1590856 1.238553375
289.1434356 2.071084288
291.1227001 0.9367400071
307.1540003 1.758871333

Name: +ve in-silico MS/MS by CFM-ID for ZGGMYJBTROGPIA-OKYZRPEMSA-N
ID: ZGGMYJBTROGPIA-OKYZRPEMSA-N
Comment: Energy2
Num peaks: 31
39.02292652 1.637992732
41.00219107 1.01317883
41.03857658 1.447139511
43.01784114 3.820598765
51.02292652 6.162779501
53.03857658 1.610521435
55.05422664 4.654456952
65.03857658 2.466561113
67.01784114 2.747392758
69.0334912 1.317941638
69.06987671 3.31640821
71.04914126 1.790362021
81.0334912 5.961425241
83.04914126 5.323911457
85.06479133 0.9699726873
91.01784114 1.4602667
93.0334912 1.864649716
95.04914126 1.102236409
97.02840582 1.825202052
97.06479133 1.926206513
99.04405588 2.344028197
105.0334912 1.341980132
113.0597059 7.498583444
123.0440559 0.9295961589
123.0804414 1.338164134
139.0389705 1.118566903
141.0546206 2.162388724
147.0804414 2.021725978
149.0597059 1.366025122
151.1117415 2.677411396
165.0910061 0.9774394055

Name: +ve in-silico MS/MS by CFM-ID for UNKJMPBJRRFBEL-UJYOZEIHSA-N
ID: UNKJMPBJRRFBEL-UJYOZEIHSA-N
Comment: Energy0
Num peaks: 17
91.01784114 1.080214537
93.0334912 2.561545124
95.01275576 0.9476917451
97.02840582 2.281359079
201.0910061 1.685457513
203.1066561 4.847715718
205.1223062 6.209741918
257.0808353 1.006934234
261.1121354 2.272757613
281.1172208 1.894825143
283.1328709 4.514220078
285.148521 4.602067391
299.1277855 1.119507076
301.1434356 2.637558515
311.1277855 4.535593306
313.1070501 1.331606278
329.1383502 37.04594878

Name: +ve in-silico MS/MS by CFM-ID for UNKJMPBJRRFBEL-UJYOZEIHSA-N
ID: UNKJMPBJRRFBEL-UJYOZEIHSA-N
Comment: Energy1
Num peaks: 31
51.02292652 1.058965259
53.03857658 1.240400232
81.0334912 2.381374829
91.01784114 1.772804171
93.0334912 1.919025085
95.01275576 1.305941642
97.02840582 1.645341704
99.08044139 0.9842153804
101.0960915 1.271042348
151.0389705 0.9977180163
151.075356 1.071643188
187.075356 1.139796311
189.0910061 1.24158967
191.1066561 1.295023907
193.1223062 1.139267778
199.075356 1.339339899
201.0910061 1.160952715
203.1066561 1.615307794
205.1223062 1.269221319
217.1223062 1.309855578
261.1121354 2.055690958
281.1172208 4.46245287
283.0964854 0.9248868549
283.1328709 3.135069672
285.148521 4.406022288
297.1121354 2.787954156
299.1277855 1.399229461
301.1434356 6.26014487
311.1277855 5.021122379
313.1070501 2.180682496
329.1383502 6.91011543

Name: +ve in-silico MS/MS by CFM-ID for UNKJMPBJRRFBEL-UJYOZEIHSA-N
ID: UNKJMPBJRRFBEL-UJYOZEIHSA-N
Comment: Energy2
Num peaks: 31
39.02292652 1.516825642
49.00727645 3.675852174
51.02292652 4.319682288
53.03857658 6.752945244
55.05422664 1.457020481
65.03857658 1.838035718
79.05422664 1.78262952
81.0334912 3.645434507
83.04914126 1.098559076
85.06479133 1.07396235
91.01784114 3.532389199
97.02840582 1.00535098
121.0284058 1.072878496
123.0440559 1.615671013
135.0440559 1.363792605
149.0597059 4.315415334
151.075356 2.957657001
157.1011768 2.027277029
159.1168269 1.304511208
161.132477 1.366120617
177.0910061 2.405868786
177.1273916 1.004408864
179.1066561 1.058460068
189.0910061 0.99661381
191.1066561 1.205040878
199.075356 1.849246583
201.0910061 2.691070368
203.1066561 2.141376962
233.1172208 1.276864885
301.1070501 1.059682342
313.1070501 1.122992713

Name: +ve in-silico MS/MS by CFM-ID for BDCIVOAPAGIEOS-JAJXFNKLSA-N
ID: BDCIVOAPAGIEOS-JAJXFNKLSA-N
Comment: Energy0
Num peaks: 11
43.01784114 2.04213798
189.0910061 1.412753753
231.1015708 1.56354699
233.1172208 3.129731624
245.1172208 1.553056043
247.1328709 10.65247167
261.148521 2.224522671
263.164171 1.904349331
265.1434356 15.62825585
289.1434356 4.513896443
307.1540003 35.42297844

Name: +ve in-silico MS/MS by CFM-ID for BDCIVOAPAGIEOS-JAJXFNKLSA-N
ID: BDCIVOAPAGIEOS-JAJXFNKLSA-N
Comment: Energy1
Num peaks: 31
43.01784114 1.554260019
69.0334912 1.044927062
95.01275576 1.344601861
97.02840582 1.976663194
99.04405588 1.123028244
149.0960915 1.988894092
173.0960915 2.18425204
175.075356 1.024095706
175.1117415 1.391643225
177.0910061 1.112532811
177.1273916 2.200697283
189.0910061 3.896250946
191.1066561 1.54892018
193.1223062 3.505493532
195.1015708 1.375377475
205.0859207 1.088527906
207.1015708 1.574569634
209.1172208 1.227275824
219.1379563 1.009715716
229.1223062 1.189723959
231.1015708 2.24702703
233.1172208 1.730497877
237.148521 1.144814444
247.1328709 6.780523595
249.1121354 1.37607093
259.1328709 1.718235901
261.148521 1.359479532
263.164171 1.000187943
265.1434356 4.83244579
289.1434356 5.168946806
307.1540003 4.12837819

Name: +ve in-silico MS/MS by CFM-ID for BDCIVOAPAGIEOS-JAJXFNKLSA-N
ID: BDCIVOAPAGIEOS-JAJXFNKLSA-N
Comment: Energy2
Num peaks: 31
43.01784114 2.019821723
43.05422664 1.211526148
51.02292652 1.155199949
53.00219107 2.403116273
65.03857658 2.094516349
67.05422664 2.083349603
81.06987671 1.401150974
99.04405588 1.330739186
109.0284058 2.211384974
113.0597059 1.21432397
135.0804414 1.328636575
137.0960915 1.498504434
159.0804414 1.529632647
161.0597059 2.38841848
161.0960915 2.893367639
163.075356 2.283316539
163.1117415 2.02690228
171.0804414 1.552484553
175.075356 2.640636454
175.1117415 1.287378798
177.0910061 1.886177838
189.0910061 2.674692652
189.1273916 1.482511562
191.1066561 3.033604931
191.1430416 1.263933633
193.1223062 1.530325744
195.1015708 3.054912652
217.1223062 1.151818261
219.1379563 1.438678018
247.1328709 3.815947601
291.1227001 1.410618319

Name: +ve in-silico MS/MS by CFM-ID for QMKVWBGFFNUWNW-BMILHWIYSA-N
ID: QMKVWBGFFNUWNW-BMILHWIYSA-N
Comment: Energy0
Num peaks: 9
43.01784114 2.296294152
231.1015708 1.661824317
235.1328709 3.182072719
245.1172208 1.694846827
247.1328709 11.47813574
253.1434356 1.750541517
265.1434356 16.57544056
289.1434356 3.613310036
307.1540003 38.18662459

Name: +ve in-silico MS/MS by CFM-ID for QMKVWBGFFNUWNW-BMILHWIYSA-N
ID: QMKVWBGFFNUWNW-BMILHWIYSA-N
Comment: Energy1
Num peaks: 19
43.01784114 2.888362991
173.0960915 1.652238627
175.1117415 7.927782389
177.1273916 2.371414246
189.0910061 1.5106077
191.1066561 4.699050619
193.1223062 1.604233681
195.1379563 4.527310598
229.1223062 1.958453725
231.1015708 4.543854155
233.1172208 3.763767893
235.1328709 3.109017196
237.148521 1.754770476
247.1328709 13.86849156
259.1328709 1.62800218
265.1434356 8.616407313
279.1590856 1.401127393
289.1434356 4.628806125
307.1540003 7.98859149

Name: +ve in-silico MS/MS by CFM-ID for QMKVWBGFFNUWNW-BMILHWIYSA-N
ID: QMKVWBGFFNUWNW-BMILHWIYSA-N
Comment: Energy2
Num peaks: 20
15.02292652 2.000940397
41.00219107 1.754779933
43.01784114 8.971656434
173.0960915 7.097858822
175.1117415 6.107699915
177.1273916 3.438252704
189.0910061 8.45683805
191.1066561 5.99364648
193.1223062 4.852100131
195.1379563 3.059098004
201.1273916 1.596278705
203.1430416 1.612017381
217.1223062 2.123549874
219.1379563 2.536260402
229.1223062 1.743177053
231.1015708 3.022281192
233.1172208 2.521773338
237.148521 2.325801855
247.1328709 8.926813907
265.1434356 2.003413942

Name: +ve in-silico MS/MS by CFM-ID for KAMWCRZUHLCLNE-FYQUNAIWSA-N
ID: KAMWCRZUHLCLNE-FYQUNAIWSA-N
Comment: Energy0
Num peaks: 28
45.0334912 1.086394306
123.0076704 0.6410283558
125.0233204 1.525439751
129.0182351 1.362007053
185.0960915 0.6294489668
187.1117415 1.286395164
189.1273916 3.525412037
191.1430416 4.774417503
193.1586917 1.027410911
243.1015708 1.268297304
245.1172208 0.6543818569
247.1328709 3.558776781
249.148521 0.71760416
269.1172208 1.815963575
271.1328709 0.7686594991
273.148521 1.571047867
283.1328709 0.6190617946
285.1121354 1.271491951
287.1277855 7.83929212
299.1277855 2.50377711
301.1434356 4.495398085
303.1590856 3.810616436
305.1383502 0.5941345652
311.1277855 0.8444033931
319.1540003 1.278038207
329.1383502 9.461696428
331.1176147 0.7036751117
347.1489149 20.72648302

Name: +ve in-silico MS/MS by CFM-ID for KAMWCRZUHLCLNE-FYQUNAIWSA-N
ID: KAMWCRZUHLCLNE-FYQUNAIWSA-N
Comment: Energy1
Num peaks: 31
67.01784114 0.9437273262
111.0076704 1.369140931
120.9920203 0.9226567941
123.0076704 0.8777942401
125.0233204 1.014336625
177.1273916 0.8711675241
185.0960915 0.9986008632
189.1273916 1.413819809
191.1430416 1.099813069
193.1586917 0.9620869426
203.1430416 1.663598253
219.1379563 1.175023049
247.1328709 2.414414789
263.0914 1.108709161
269.1172208 1.285771007
271.1328709 1.068022816
273.148521 1.206292228
275.164171 1.608829542
279.1227001 1.3282926
287.1277855 1.618788461
299.1277855 2.487972268
301.1434356 3.182961759
303.1227001 0.9420527691
303.1590856 2.780447959
305.1383502 1.207941011
311.1277855 1.477289559
315.1227001 0.8816246815
317.1383502 1.101753381
319.1540003 4.088249271
329.1383502 6.809424548
347.1489149 3.258001271

Name: +ve in-silico MS/MS by CFM-ID for KAMWCRZUHLCLNE-FYQUNAIWSA-N
ID: KAMWCRZUHLCLNE-FYQUNAIWSA-N
Comment: Energy2
Num peaks: 31
39.02292652 2.63743805
41.03857658 0.9204209823
49.00727645 2.585343911
51.02292652 2.201361426
53.03857658 3.707362532
55.05422664 1.136521197
105.0698767 1.914749853
107.0491413 1.643069108
107.0855268 1.245582488
117.0698767 1.069055584
123.1168269 1.278705109
133.0647913 2.350939788
135.0804414 1.96696851
145.1011768 1.075510279
161.0960915 1.261390648
163.1117415 1.676492682
163.148127 1.071626969
171.1168269 1.436563235
173.132477 0.9245794035
175.148127 1.527395991
185.0960915 1.432243952
187.1117415 3.64097049
189.1273916 3.729758013
191.1430416 3.013670602
219.1379563 1.211914061
229.1586917 1.210209224
261.0757499 1.112656716
263.0914 1.009743404
269.1172208 1.071207419
279.1227001 1.036594575
303.1590856 0.9493973162

Name: +ve in-silico MS/MS by CFM-ID for XCLWINPDFJHWJT-AYQCRIBCSA-N
ID: XCLWINPDFJHWJT-AYQCRIBCSA-N
Comment: Energy0
Num peaks: 11
43.01784114 1.871299966
217.1223062 2.407581259
229.1223062 2.859473073
233.1172208 1.350103591
235.1328709 2.154004716
247.1328709 10.44297815
261.148521 1.594776258
265.1434356 10.23916599
271.1328709 1.899421125
289.1434356 21.90562454
307.1540003 24.04143182

Name: +ve in-silico MS/MS by CFM-ID for XCLWINPDFJHWJT-AYQCRIBCSA-N
ID: XCLWINPDFJHWJT-AYQCRIBCSA-N
Comment: Energy1
Num peaks: 21
43.01784114 2.107266453
175.1117415 3.076814345
177.1273916 1.289863075
191.1066561 2.260659312
195.1379563 2.649295887
215.1066561 3.273175322
217.1223062 7.46512602
219.1379563 2.7004578
229.1223062 6.276573651
231.1015708 3.080440784
233.1172208 1.822583094
235.1328709 1.500756712
241.1223062 1.92922985
243.1379563 1.447101261
245.1536063 1.456420332
247.1328709 14.70990718
261.148521 1.293032913
265.1434356 4.653410491
271.1328709 2.159967036
289.1434356 11.23239827
307.1540003 4.628803233

Name: +ve in-silico MS/MS by CFM-ID for XCLWINPDFJHWJT-AYQCRIBCSA-N
ID: XCLWINPDFJHWJT-AYQCRIBCSA-N
Comment: Energy2
Num peaks: 26
15.02292652 1.449929335
41.00219107 1.254876544
43.01784114 5.662939978
173.0960915 3.86660252
175.1117415 2.926169229
177.1273916 1.978330655
189.0910061 4.557038874
191.1066561 2.870459348
193.1223062 2.596062827
195.1379563 1.856761406
201.1273916 1.257202557
203.1430416 1.607849457
215.1066561 5.491058604
217.1223062 3.508989459
219.1379563 3.363845739
221.1536063 1.804855919
227.1066561 2.763172591
229.1223062 4.984810009
231.1015708 1.858158139
233.1172208 3.241265131
237.148521 1.399156857
245.1172208 1.906799247
245.1536063 1.574815222
247.1328709 13.89696489
271.1328709 1.82812713
289.1434356 1.331438939

Name: +ve in-silico MS/MS by CFM-ID for NVLTYOJHPBMILU-HUXGKSLCSA-N
ID: NVLTYOJHPBMILU-HUXGKSLCSA-N
Comment: Energy0
Num peaks: 6
132.0443902 15.38753032
150.0549549 32.70265728
163.0600999 2.456325167
294.0972137 11.35607293
295.0812292 1.558564686
312.1077783 18.31078072

Name: +ve in-silico MS/MS by CFM-ID for NVLTYOJHPBMILU-HUXGKSLCSA-N
ID: NVLTYOJHPBMILU-HUXGKSLCSA-N
Comment: Energy1
Num peaks: 13
43.01784114 1.331600798
95.04914126 1.3790671
105.0334912 2.480488143
120.0443902 1.898589502
121.0284058 3.262919031
122.0600403 2.663949066
123.0440559 2.404622002
132.0443902 24.03124717
135.0440559 2.040796958
145.0495352 2.292477521
150.0549549 31.99800732
163.0600999 2.464710649
294.0972137 1.96272176

Name: +ve in-silico MS/MS by CFM-ID for NVLTYOJHPBMILU-HUXGKSLCSA-N
ID: NVLTYOJHPBMILU-HUXGKSLCSA-N
Comment: Energy2
Num peaks: 31
26.00252542 0.7973975816
41.00219107 0.9309903527
43.01784114 3.757432936
45.0334912 1.196943411
53.00219107 0.7476366419
55.01784114 0.7907204584
57.0334912 0.6935136672
77.00219107 1.041331136
79.01784114 1.163932467
87.00767038 0.9397973799
89.02332044 0.7034363727
95.04914126 4.60681945
101.0233204 0.7414958839
103.0389705 1.013924537
104.0130901 0.7819230539
104.0494756 1.711957601
105.0334912 1.06187841
106.0287402 1.338343738
108.0443902 0.7924384375
118.0287402 2.495689401
120.0443902 6.513602648
121.0284058 3.44797604
122.0600403 1.240609288
123.0440559 2.888537835
132.0443902 11.71948205
141.0182351 0.7865536152
145.0495352 1.795402607
147.0651853 1.983627348
148.0393049 0.7342830911
150.0549549 13.56127185
252.086649 0.7873076674

Name: +ve in-silico MS/MS by CFM-ID for JTZFSLGTRUNHFY-NJZRLAPOSA-N
ID: JTZFSLGTRUNHFY-NJZRLAPOSA-N
Comment: Energy0
Num peaks: 6
283.1328709 10.11747526
285.148521 2.001471708
301.1434356 5.280220155
311.1277855 19.90128734
329.1383502 35.26990266
347.1489149 17.57033437

Name: +ve in-silico MS/MS by CFM-ID for JTZFSLGTRUNHFY-NJZRLAPOSA-N
ID: JTZFSLGTRUNHFY-NJZRLAPOSA-N
Comment: Energy1
Num peaks: 24
115.0542266 1.802076934
119.0855268 1.247307679
129.0334912 1.117180958
131.0491413 3.603566581
133.0647913 1.578760597
135.0804414 0.8057962023
137.0960915 0.824771393
139.1117415 0.7635487057
143.0491413 1.044384911
147.0804414 0.940845246
171.0440559 1.152510947
173.0597059 0.7149773462
191.0338851 1.437625471
193.0495352 0.8599523494
199.0964854 0.7686678787
281.1172208 3.536968475
283.1328709 11.00702545
285.148521 4.28810917
299.1277855 1.045652456
301.1434356 5.586114002
303.1590856 1.497095765
311.1277855 15.36599345
329.1383502 14.82533985
347.1489149 4.866859409

Name: +ve in-silico MS/MS by CFM-ID for JTZFSLGTRUNHFY-NJZRLAPOSA-N
ID: JTZFSLGTRUNHFY-NJZRLAPOSA-N
Comment: Energy2
Num peaks: 31
39.02292652 0.983310256
41.00219107 1.18508019
43.01784114 2.610060439
61.02840582 1.163619295
63.04405588 1.132931464
103.0542266 1.031679527
105.0334912 1.029342259
107.0491413 0.9575001097
117.0698767 1.18927072
129.0334912 1.858458404
131.0491413 3.518100907
133.0647913 1.545486025
135.0440559 2.012156608
135.0804414 1.181237827
137.0597059 1.005572225
143.0491413 3.313833835
145.0647913 1.505113899
147.0804414 1.438402351
149.0233204 1.153296749
151.0389705 1.047705645
171.0440559 2.278819465
243.1015708 1.515182968
245.1172208 1.216352113
271.0964854 1.282139211
281.1172208 2.169961747
283.1328709 10.96634759
285.148521 4.59375601
301.1070501 2.259234916
303.1227001 1.039373688
311.1277855 4.712653853
329.1383502 1.415388656

Name: +ve in-silico MS/MS by CFM-ID for XGODCDTVQAHYAH-QBSPZKBFSA-N
ID: XGODCDTVQAHYAH-QBSPZKBFSA-N
Comment: Energy0
Num peaks: 13
43.01784114 2.965882705
217.1223062 2.216946706
229.1223062 5.120376907
231.1015708 1.560395103
233.1172208 1.648087247
235.1328709 3.42341136
245.1172208 1.315030912
247.1328709 13.02191847
261.148521 1.577877013
265.1434356 2.608963386
271.1328709 1.792892353
289.1434356 21.0529736
307.1540003 22.93083749

Name: +ve in-silico MS/MS by CFM-ID for XGODCDTVQAHYAH-QBSPZKBFSA-N
ID: XGODCDTVQAHYAH-QBSPZKBFSA-N
Comment: Energy1
Num peaks: 20
43.01784114 1.923988542
173.0960915 1.444515124
175.1117415 4.904466135
177.1273916 2.234096176
203.1430416 1.759483073
215.1066561 3.98190026
217.1223062 6.460751107
219.1379563 2.718848958
229.1223062 10.29323558
231.1015708 3.163468121
233.1172208 2.110065249
235.1328709 2.237687808
241.1223062 1.860351934
243.1379563 1.388700657
245.1536063 1.389123055
247.1328709 14.67538449
265.1434356 1.594065905
271.1328709 2.040394659
289.1434356 10.48451652
307.1540003 4.02098146

Name: +ve in-silico MS/MS by CFM-ID for XGODCDTVQAHYAH-QBSPZKBFSA-N
ID: XGODCDTVQAHYAH-QBSPZKBFSA-N
Comment: Energy2
Num peaks: 23
15.02292652 1.333838753
41.00219107 1.548566613
43.01784114 5.84272
159.0804414 2.126149707
161.0960915 1.288181385
173.0960915 7.797279149
175.1117415 5.272390341
177.1273916 4.566127736
193.1223062 2.153335471
201.1273916 1.867264658
203.1430416 3.23036631
215.1066561 9.060870577
217.1223062 4.580785544
219.1379563 3.656995993
227.1066561 3.576002889
229.1223062 8.976144955
231.1015708 2.205459391
233.1172208 1.871900923
235.1328709 1.281091559
245.1536063 1.287791822
247.1328709 4.83306971
271.1328709 1.394928491
289.1434356 1.240712968

Name: +ve in-silico MS/MS by CFM-ID for SYTRJRUSWMMZLV-KZVQMNAWSA-N
ID: SYTRJRUSWMMZLV-KZVQMNAWSA-N
Comment: Energy0
Num peaks: 13
43.01784114 1.691861568
215.1066561 2.344741716
229.1223062 3.363065804
231.1015708 1.232229858
233.1172208 1.923143215
247.1328709 10.28834242
261.148521 1.404851729
263.164171 1.153567933
265.1434356 8.885874055
271.1328709 2.20605777
289.1434356 23.07516628
291.1227001 1.178790632
307.1540003 21.41191822

Name: +ve in-silico MS/MS by CFM-ID for SYTRJRUSWMMZLV-KZVQMNAWSA-N
ID: SYTRJRUSWMMZLV-KZVQMNAWSA-N
Comment: Energy1
Num peaks: 31
43.01784114 1.412545491
95.01275576 1.174960553
97.02840582 1.85520768
99.04405588 1.056621274
149.0960915 1.306653445
173.0960915 1.926578538
175.075356 1.550124815
175.1117415 1.122161467
177.0910061 0.8845923977
177.1273916 1.828838982
187.075356 1.996608676
189.0910061 2.856110313
191.1066561 1.015592508
193.1223062 2.819694854
207.1015708 0.9079667493
213.0910061 1.804759781
215.1066561 3.315221033
217.1223062 1.016424002
219.1379563 2.97897392
229.1223062 3.364265016
231.1015708 1.318034263
233.1172208 1.130324139
241.1223062 1.354487866
243.1379563 0.9129457807
247.0964854 1.50307762
247.1328709 9.360130627
261.148521 0.8818828229
265.1434356 4.167203191
271.1328709 1.598018049
289.1434356 5.033981718
307.1540003 3.43530351

Name: +ve in-silico MS/MS by CFM-ID for SYTRJRUSWMMZLV-KZVQMNAWSA-N
ID: SYTRJRUSWMMZLV-KZVQMNAWSA-N
Comment: Energy2
Num peaks: 31
43.01784114 2.012365871
49.00727645 1.156246881
53.00219107 2.373542704
95.01275576 1.129230447
119.0855268 1.115538835
135.0804414 1.853853046
137.0960915 1.642954606
145.0647913 1.169512347
159.0804414 2.328163706
161.0960915 3.6417405
163.1117415 1.948798012
171.0804414 1.697339805
173.0960915 1.177650817
175.1117415 1.295336134
189.0910061 1.708753245
189.1273916 1.401233835
191.1066561 1.521055759
191.1430416 1.307640784
193.1223062 1.388759828
213.0910061 1.288975288
215.1066561 1.036363744
217.1223062 2.123977424
219.1379563 1.492619054
227.1066561 1.502536809
229.1223062 2.219995937
231.1015708 1.112710012
245.1172208 1.081810054
247.1328709 7.449331734
249.1121354 1.313282978
271.1328709 1.040972458
273.1121354 2.010954148

Name: +ve in-silico MS/MS by CFM-ID for RICQXIRJJMOQGB-OADKUMFESA-N
ID: RICQXIRJJMOQGB-OADKUMFESA-N
Comment: Energy0
Num peaks: 19
43.01784114 1.744697142
79.05422664 1.820681999
81.06987671 1.171201398
189.0910061 1.072938739
217.1223062 0.9144977405
231.1015708 1.283218926
233.1172208 3.034136556
235.1328709 1.109387015
245.1172208 1.407564613
247.1328709 8.504507438
261.148521 2.049905263
263.164171 1.685857736
265.1434356 12.378439
275.1277855 4.639305289
277.1434356 1.188713952
279.1590856 2.012651706
289.1434356 5.370307282
291.1227001 1.251029679
307.1540003 28.21328437

Name: +ve in-silico MS/MS by CFM-ID for RICQXIRJJMOQGB-OADKUMFESA-N
ID: RICQXIRJJMOQGB-OADKUMFESA-N
Comment: Energy1
Num peaks: 31
43.01784114 1.308515135
51.02292652 1.208396246
53.03857658 1.423917051
79.05422664 2.618162874
81.06987671 1.67028963
145.0647913 1.132323719
149.0960915 1.303808846
173.0960915 1.652989046
177.1273916 1.623310352
189.0910061 2.288182532
191.1066561 0.9685110859
193.1223062 2.711535989
205.0859207 0.971689399
207.1015708 1.50482679
217.1223062 2.259327833
219.1379563 1.072260686
229.1223062 0.8961166423
231.1015708 2.409572942
233.1172208 1.571430459
235.1328709 2.161130064
247.1328709 5.061993055
259.1328709 1.531202171
261.148521 1.32083213
265.1434356 3.663162055
273.1121354 2.019642146
277.1434356 2.269687295
279.1590856 1.843652029
281.1383502 1.259447025
289.1434356 5.173642076
291.1227001 3.046098369
307.1540003 2.891618473

Name: +ve in-silico MS/MS by CFM-ID for RICQXIRJJMOQGB-OADKUMFESA-N
ID: RICQXIRJJMOQGB-OADKUMFESA-N
Comment: Energy2
Num peaks: 31
39.02292652 1.607697798
43.01784114 1.219753724
43.05422664 1.84675329
49.00727645 2.040568423
51.02292652 4.222140819
53.00219107 1.688165203
53.03857658 3.762367147
55.05422664 1.505249277
59.08552677 1.298140001
77.03857658 5.704027944
79.05422664 6.260602109
81.06987671 2.548671682
85.10117684 1.16932888
107.0855268 1.184647021
145.0647913 1.413902618
171.0804414 1.133608644
175.1117415 1.432578023
177.0546206 1.435289484
177.0910061 3.122200828
179.1066561 1.124015065
189.0910061 1.385297878
191.1066561 1.249436167
193.1223062 2.211176761
211.0964854 2.843041892
219.1379563 1.498501941
221.1536063 1.226760912
247.1328709 1.50137014
249.1121354 2.081456809
261.148521 1.118063871
289.1434356 1.968635784
291.1227001 1.13891008

Name: +ve in-silico MS/MS by CFM-ID for PAVLVHLOYHESQN-TYVJZBCKSA-N
ID: PAVLVHLOYHESQN-TYVJZBCKSA-N
Comment: Energy0
Num peaks: 14
43.01784114 1.662933853
217.1223062 2.750533429
229.1223062 3.266974275
231.1015708 1.477578731
233.1172208 1.477715098
235.1328709 3.100770508
245.1172208 1.096902352
247.1328709 9.875063951
261.148521 1.368125375
263.164171 1.128089945
265.1434356 8.494174814
271.1328709 2.125922457
289.1434356 21.98411227
307.1540003 20.29010299

Name: +ve in-silico MS/MS by CFM-ID for PAVLVHLOYHESQN-TYVJZBCKSA-N
ID: PAVLVHLOYHESQN-TYVJZBCKSA-N
Comment: Energy1
Num peaks: 31
39.02292652 1.146742427
43.01784114 1.466776511
173.0597059 2.767345136
175.075356 2.379116572
175.1117415 2.096543016
177.0910061 1.094965187
177.1273916 0.9645923588
179.1066561 1.12956608
187.075356 1.627631851
189.0910061 1.786300689
191.1066561 2.402215655
193.1223062 0.9958760847
195.1379563 1.897317016
215.1066561 2.116293042
217.1223062 3.774477672
219.1379563 1.441473924
229.1223062 3.792168209
231.1015708 2.670392149
233.1172208 1.552304037
235.1328709 2.029376117
237.148521 1.482881296
241.1223062 1.407040671
243.1379563 0.9950761601
247.0964854 1.636636611
247.1328709 9.951872137
261.148521 0.9124838282
263.164171 0.9189763125
265.1434356 4.305629666
271.1328709 1.688082499
289.1434356 5.37312521
307.1540003 3.499062193

Name: +ve in-silico MS/MS by CFM-ID for PAVLVHLOYHESQN-TYVJZBCKSA-N
ID: PAVLVHLOYHESQN-TYVJZBCKSA-N
Comment: Energy2
Num peaks: 31
41.03857658 1.522795793
43.01784114 1.946329071
49.00727645 2.480083436
55.05422664 3.545606503
103.0542266 3.400806901
105.0698767 1.290221908
149.0597059 1.479860038
161.0960915 2.96550687
163.1117415 2.20254732
173.0597059 1.841079197
173.0960915 1.674085515
175.075356 1.771238265
175.1117415 1.480940974
177.0910061 1.610493715
189.0910061 2.964031055
191.1066561 1.402727395
193.1223062 1.467474936
195.1379563 1.375836058
213.0910061 1.196893904
215.1066561 1.879954132
217.1223062 3.361516943
219.1379563 1.617745858
227.1066561 1.264098659
229.1223062 1.984742881
231.1015708 1.247028814
235.1328709 1.19164607
237.148521 1.406067945
247.1328709 5.512332193
249.1121354 1.16773527
271.1328709 1.509451282
273.1121354 1.388693387

Name: +ve in-silico MS/MS by CFM-ID for MAPRECFBTQVPIX-QZLJAVCYSA-N
ID: MAPRECFBTQVPIX-QZLJAVCYSA-N
Comment: Energy0
Num peaks: 20
43.01784114 1.930848435
61.02840582 0.8333876518
85.02840582 0.8116586629
111.0440559 1.759994123
113.0597059 1.653320095
191.1066561 1.049572511
217.1223062 0.9360986015
231.1015708 1.548051725
233.1172208 1.555584082
235.1328709 3.002148722
245.1172208 1.359895594
247.1328709 10.10794013
253.1434356 1.491793201
261.148521 1.0418913
263.164171 1.001768821
265.1434356 12.51787703
279.1590856 1.000557627
289.1434356 5.872408227
291.1227001 1.080554659
307.1540003 29.51059733

Name: +ve in-silico MS/MS by CFM-ID for MAPRECFBTQVPIX-QZLJAVCYSA-N
ID: MAPRECFBTQVPIX-QZLJAVCYSA-N
Comment: Energy1
Num peaks: 31
39.02292652 1.050356536
43.01784114 1.756883397
53.03857658 0.9946181191
61.02840582 0.9826737732
109.0284058 0.9795655792
111.0440559 0.9421733042
123.0440559 1.653451236
173.0960915 1.081116303
175.1117415 5.211326661
177.1273916 1.606438576
179.0702706 1.082046784
181.0859207 1.091240702
191.1066561 3.084345282
193.1223062 1.04248678
195.1015708 0.9457459072
195.1379563 3.627916702
217.1223062 1.662835388
219.1379563 1.034379546
229.1223062 0.9372831529
231.1015708 3.528644246
233.1172208 2.905908352
235.1328709 3.788659101
237.148521 1.511942519
245.1172208 0.9663795522
247.1328709 9.716677539
259.1328709 1.281703713
265.1434356 5.689667211
279.1590856 1.054420595
289.1434356 3.836451044
291.1227001 1.251799003
307.1540003 5.175229325

Name: +ve in-silico MS/MS by CFM-ID for MAPRECFBTQVPIX-QZLJAVCYSA-N
ID: MAPRECFBTQVPIX-QZLJAVCYSA-N
Comment: Energy2
Num peaks: 31
39.02292652 3.217901651
41.00219107 1.186291046
41.03857658 2.141961159
43.01784114 3.354631629
49.00727645 1.769910317
51.02292652 3.113164291
53.03857658 3.105405456
55.05422664 2.270099395
65.03857658 1.512193826
71.04914126 1.567236384
83.01275576 1.605651464
95.01275576 1.485392484
97.02840582 1.028111498
147.0804414 1.409857586
163.075356 1.226300013
163.1117415 1.719935784
173.0960915 1.002748205
179.0702706 2.019718882
181.0859207 1.760894119
189.0910061 1.075345406
191.1066561 1.324214552
193.0859207 1.148062354
195.1015708 1.280717609
205.0859207 1.06669756
207.1015708 1.017433682
217.1223062 1.206938026
219.1015708 1.205294249
221.1172208 2.511584291
235.1328709 1.741935558
247.1328709 3.227760457
291.1227001 1.447220282

Name: +ve in-silico MS/MS by CFM-ID for OVNGADDROTVNLA-INKMIXMISA-N
ID: OVNGADDROTVNLA-INKMIXMISA-N
Comment: Energy0
Num peaks: 6
245.1172208 2.61272767
247.1328709 1.27999295
261.148521 4.575677719
263.164171 3.332061598
289.1434356 14.6430023
307.1540003 56.06286598

Name: +ve in-silico MS/MS by CFM-ID for OVNGADDROTVNLA-INKMIXMISA-N
ID: OVNGADDROTVNLA-INKMIXMISA-N
Comment: Energy1
Num peaks: 23
53.00219107 0.8517565613
55.01784114 0.7421049535
95.04914126 0.7047639826
173.0960915 1.001598302
189.0910061 0.9144019041
235.1328709 0.734882647
245.1172208 2.400830757
247.0964854 6.771550775
247.1328709 1.918264647
249.1121354 3.895098673
251.1277855 2.79606193
253.1434356 3.297305684
255.1590856 0.9786704445
261.1121354 2.516130006
263.1277855 1.695585516
265.1434356 1.05070185
271.1328709 2.885836794
275.1277855 1.642697684
277.1434356 0.9513924697
279.1590856 3.702125657
289.1434356 15.37174949
291.1227001 2.27129571
307.1540003 20.98472316

Name: +ve in-silico MS/MS by CFM-ID for OVNGADDROTVNLA-INKMIXMISA-N
ID: OVNGADDROTVNLA-INKMIXMISA-N
Comment: Energy2
Num peaks: 31
39.02292652 1.936493761
41.03857658 1.113649427
43.05422664 1.57933957
49.00727645 2.294816655
51.02292652 1.953327032
53.00219107 3.301810896
65.03857658 2.283102876
67.01784114 1.706231601
125.0597059 1.463122823
135.0804414 1.605270596
137.0960915 1.304842297
171.0804414 3.925210863
173.0960915 1.782481651
175.1117415 1.178325569
187.075356 1.988564458
189.0910061 2.429689877
191.1066561 2.020279144
193.1223062 1.021871006
199.1117415 2.546342609
201.1273916 2.589870699
203.1430416 2.147678415
205.1223062 1.383735562
219.1379563 2.815908033
227.1066561 1.335477344
243.1379563 1.693334585
245.1172208 2.265646528
245.1536063 2.381041738
247.1328709 2.345147266
271.1328709 1.741639824
289.1434356 1.239969626
291.1227001 1.941946421

Name: +ve in-silico MS/MS by CFM-ID for CZIGIXZHIBZWBA-NGENDFILSA-N
ID: CZIGIXZHIBZWBA-NGENDFILSA-N
Comment: Energy0
Num peaks: 11
43.01784114 2.05098778
189.0910061 1.343774657
231.1015708 1.560503097
233.1172208 3.093320007
245.1172208 1.563333303
247.1328709 10.80241559
261.148521 2.221611571
263.164171 1.900454033
265.1434356 15.28400231
289.1434356 6.138724857
307.1540003 35.00320421

Name: +ve in-silico MS/MS by CFM-ID for CZIGIXZHIBZWBA-NGENDFILSA-N
ID: CZIGIXZHIBZWBA-NGENDFILSA-N
Comment: Energy1
Num peaks: 31
43.01784114 1.679460256
95.01275576 1.383791518
97.02840582 2.033972121
99.04405588 1.158777401
119.0491413 0.9182843323
121.0647913 1.228895275
145.0647913 1.024655236
149.0960915 1.909847834
173.0960915 2.418085815
175.1117415 1.414665783
177.1273916 2.325761648
189.0910061 3.953956765
191.1066561 1.361044119
193.1223062 4.09450647
203.1430416 0.9777705601
205.0859207 1.092884403
207.1015708 1.686075721
209.1172208 1.01514146
219.1379563 1.173710254
221.1536063 0.9559545622
229.1223062 1.456953708
231.1015708 2.617826796
233.1172208 1.942303291
237.148521 1.129365826
247.1328709 7.186518367
259.1328709 1.829775022
261.148521 1.478561048
263.164171 1.066364992
265.1434356 5.158142245
289.1434356 6.315162212
307.1540003 4.319692557

Name: +ve in-silico MS/MS by CFM-ID for CZIGIXZHIBZWBA-NGENDFILSA-N
ID: CZIGIXZHIBZWBA-NGENDFILSA-N
Comment: Energy2
Num peaks: 31
43.01784114 1.87953632
43.05422664 1.451289606
51.02292652 1.538974721
53.00219107 2.525485423
65.03857658 2.019532493
99.04405588 2.477743144
121.0647913 1.260230861
123.0804414 1.402754519
135.0804414 2.001014105
137.0960915 1.87549749
145.0647913 1.304498193
159.0804414 1.978174271
161.0597059 1.498876565
161.0960915 3.818065838
163.075356 2.037097679
163.1117415 2.132570997
171.0804414 1.893247825
173.0960915 1.271065786
175.075356 1.346676897
175.1117415 1.482748682
189.0910061 2.632462556
189.1273916 1.666780161
191.1066561 2.240716394
191.1430416 1.499777513
193.1223062 1.663346172
195.1015708 1.598463747
217.1223062 1.221227956
219.1379563 1.416809497
247.1328709 4.015256573
249.1121354 1.287815023
291.1227001 2.11019439

Name: +ve in-silico MS/MS by CFM-ID for RTZXXBPATUWPKS-DKNBSHDWSA-N
ID: RTZXXBPATUWPKS-DKNBSHDWSA-N
Comment: Energy0
Num peaks: 12
43.01784114 2.035163315
189.0910061 1.26803617
231.1015708 1.475312724
233.1172208 2.622315062
245.1172208 1.499565594
247.1328709 10.18099249
261.148521 1.887297535
263.164171 1.813197592
265.1434356 14.67591271
279.1590856 1.244460152
289.1434356 9.103425727
307.1540003 32.71192123

Name: +ve in-silico MS/MS by CFM-ID for RTZXXBPATUWPKS-DKNBSHDWSA-N
ID: RTZXXBPATUWPKS-DKNBSHDWSA-N
Comment: Energy1
Num peaks: 31
43.01784114 1.803802783
61.02840582 0.8851315248
97.02840582 1.254312426
145.0647913 1.12795331
173.0960915 2.844280783
175.1117415 1.665081993
177.0910061 2.503000495
177.1273916 2.710372055
189.0910061 3.34226506
191.1066561 0.9731797561
193.1223062 4.094940721
203.1430416 1.075692256
215.1066561 2.024092653
219.1379563 1.813192902
221.1536063 0.9815284679
229.1223062 1.414716773
231.1015708 2.309766665
233.1172208 1.98506384
237.148521 1.894960104
247.0964854 1.452841709
247.1328709 8.111553245
249.1121354 1.055407238
259.1328709 1.652874917
261.1121354 1.335533366
261.148521 1.018676936
263.164171 1.130030565
265.1434356 5.718604438
275.1277855 0.8371387836
279.1590856 1.803872092
289.1434356 4.444539994
307.1540003 4.701141269

Name: +ve in-silico MS/MS by CFM-ID for RTZXXBPATUWPKS-DKNBSHDWSA-N
ID: RTZXXBPATUWPKS-DKNBSHDWSA-N
Comment: Energy2
Num peaks: 31
25.00727645 0.980304211
39.02292652 1.466479211
41.03857658 2.153016882
43.01784114 2.27655752
43.05422664 3.103957103
49.00727645 2.29985825
53.00219107 2.687913374
73.02840582 1.185834962
133.0647913 1.241312033
135.0804414 3.880247313
137.0960915 1.736059808
141.0910061 1.08566745
145.0647913 1.246333859
149.0960915 1.112473453
171.0804414 1.949746987
173.0960915 1.503764903
175.1117415 2.322488079
189.0910061 3.83358279
191.1066561 1.536108912
193.1223062 3.216635304
209.1172208 1.313359896
215.1066561 1.562571588
217.1223062 1.010826839
219.1379563 2.744583858
221.1536063 1.249946812
237.148521 1.950851419
247.1328709 4.489204512
261.1121354 1.118538423
271.1328709 1.11159132
289.1434356 1.255013055
291.1227001 2.185431697

Name: +ve in-silico MS/MS by CFM-ID for ODYJJNFWFYUXSS-GWNGARBMSA-N
ID: ODYJJNFWFYUXSS-GWNGARBMSA-N
Comment: Energy0
Num peaks: 8
43.01784114 2.254942864
191.1066561 2.181539946
231.1015708 2.481190539
235.1328709 5.754606588
247.1328709 11.17422332
265.1434356 15.66794531
289.1434356 3.478319664
307.1540003 37.21136682

Name: +ve in-silico MS/MS by CFM-ID for ODYJJNFWFYUXSS-GWNGARBMSA-N
ID: ODYJJNFWFYUXSS-GWNGARBMSA-N
Comment: Energy1
Num peaks: 19
43.01784114 2.771640823
61.02840582 1.411017929
173.0960915 1.730746655
175.1117415 8.343850572
177.1273916 2.315756811
191.1066561 3.32467217
195.1379563 2.814666729
219.1379563 1.728718256
221.1536063 1.754995134
229.1223062 2.081421026
231.1015708 1.466765589
237.148521 1.796432162
245.1172208 1.43700183
247.1328709 16.91284933
259.1328709 1.802128578
265.1434356 13.08426928
279.1590856 1.60978082
289.1434356 5.240021477
307.1540003 9.680743373

Name: +ve in-silico MS/MS by CFM-ID for ODYJJNFWFYUXSS-GWNGARBMSA-N
ID: ODYJJNFWFYUXSS-GWNGARBMSA-N
Comment: Energy2
Num peaks: 19
15.02292652 2.569669822
41.00219107 2.379467309
43.01784114 6.952481906
173.0960915 6.473456615
175.1117415 6.940731167
177.1273916 3.25303916
189.0910061 9.163417501
191.1066561 7.277379056
193.1223062 5.293085174
195.1379563 4.206476298
203.1430416 1.408376016
217.1223062 2.414009867
219.1379563 2.394849505
231.1015708 4.562425978
233.1172208 2.136826214
235.1328709 2.298156049
237.148521 2.099525343
247.1328709 6.53976843
249.1121354 2.126271094

Name: +ve in-silico MS/MS by CFM-ID for PKCDREAJEQQORV-MUWLIOEWSA-N
ID: PKCDREAJEQQORV-MUWLIOEWSA-N
Comment: Energy0
Num peaks: 13
149.0597059 1.705410712
151.075356 2.284971399
167.0702706 0.942236364
217.0859207 1.161652641
301.1434356 1.320775958
303.1590856 1.145317869
311.1277855 4.14566894
315.1227001 1.247765773
317.1383502 2.379009923
319.1540003 2.490159088
329.1383502 22.12480333
331.1176147 1.448314661
347.1489149 38.0189898

Name: +ve in-silico MS/MS by CFM-ID for PKCDREAJEQQORV-MUWLIOEWSA-N
ID: PKCDREAJEQQORV-MUWLIOEWSA-N
Comment: Energy1
Num peaks: 31
41.03857658 1.134247385
135.0440559 3.980481247
137.0597059 0.9563004032
139.075356 0.8778480156
149.0597059 0.8307096026
169.0859207 0.894916693
207.0651853 1.169820185
219.1015708 1.021452485
229.0859207 1.21066128
247.0964854 1.485601163
249.1121354 2.209985588
271.0964854 1.48711385
273.1121354 1.337155987
275.1277855 1.091555722
281.1172208 1.270424077
283.1328709 0.8326774304
285.148521 0.8847428569
287.1277855 0.8255178558
289.1434356 1.435510937
297.1121354 1.139780601
299.1277855 2.246667053
301.1434356 3.381806512
303.1590856 1.252163719
305.1383502 0.9205115378
311.1277855 6.090648743
315.1227001 1.992828112
317.1383502 4.900440405
319.1540003 8.94329441
329.1383502 10.05497407
331.1176147 0.8627684626
347.1489149 7.167684548

Name: +ve in-silico MS/MS by CFM-ID for PKCDREAJEQQORV-MUWLIOEWSA-N
ID: PKCDREAJEQQORV-MUWLIOEWSA-N
Comment: Energy2
Num peaks: 31
39.02292652 4.71235579
41.03857658 1.550947708
49.00727645 2.171486676
51.02292652 4.245325057
53.03857658 2.298060303
67.01784114 1.018123152
69.0334912 1.439088168
81.06987671 0.9714100423
91.05422664 3.662854216
93.06987671 2.677209192
119.0491413 2.168193295
121.0647913 1.887286561
147.0440559 2.338628412
149.0597059 1.494554545
151.075356 0.970459533
159.0804414 1.400186962
165.0546206 6.282169444
167.0702706 1.695494826
191.0702706 2.958502904
219.1015708 0.8053780654
229.0859207 1.225933499
257.1172208 0.8213736331
259.1328709 1.888729484
273.148521 0.8687009212
285.148521 1.007393461
297.1121354 1.22701884
299.1277855 1.057458676
301.1434356 2.064766719
311.1277855 1.70643547
317.1383502 1.355940074
331.1176147 1.825807787

Name: +ve in-silico MS/MS by CFM-ID for LNJPDGAWVMUQTR-IBGZPJMESA-N
ID: LNJPDGAWVMUQTR-IBGZPJMESA-N
Comment: Energy0
Num peaks: 8
107.0491413 2.801344035
121.0647913 4.339466254
221.0808353 3.424628254
285.148521 2.82177801
297.1121354 9.26783697
299.1277855 2.731036728
301.1434356 2.565960037
329.1383502 53.56804979

Name: +ve in-silico MS/MS by CFM-ID for LNJPDGAWVMUQTR-IBGZPJMESA-N
ID: LNJPDGAWVMUQTR-IBGZPJMESA-N
Comment: Energy1
Num peaks: 20
107.0491413 5.876896622
121.0647913 9.075438606
137.0597059 1.575303854
145.0647913 4.648090942
147.0804414 7.846043798
149.0960915 2.871227388
175.075356 1.030876903
177.0910061 1.372152305
193.0859207 1.268182949
207.0651853 1.355123847
221.0808353 6.085318199
269.1172208 1.024258725
271.0964854 1.203264626
275.1277855 2.174834052
283.1328709 1.442783658
285.148521 1.848247673
297.1121354 6.076835558
299.1277855 1.906488673
301.1434356 11.08062164
329.1383502 10.60808606

Name: +ve in-silico MS/MS by CFM-ID for LNJPDGAWVMUQTR-IBGZPJMESA-N
ID: LNJPDGAWVMUQTR-IBGZPJMESA-N
Comment: Energy2
Num peaks: 31
39.02292652 1.192902122
57.0334912 1.911939913
63.02292652 1.957747367
75.02292652 0.8675324014
77.03857658 1.651218331
81.0334912 2.278052688
91.05422664 1.686403135
107.0491413 8.732554433
115.0542266 0.8826470445
117.0698767 2.207563602
121.0647913 4.98910937
123.0440559 5.754151153
129.0334912 1.007263331
137.0597059 2.262687735
145.0647913 3.16325153
147.0804414 3.074158008
149.0960915 1.514270436
153.0546206 2.474207573
161.0960915 1.272374528
163.075356 1.121640774
177.0910061 2.239549875
191.0702706 0.9351353956
229.1223062 1.288090048
245.1172208 1.381711035
253.1223062 5.02746357
255.1379563 0.8967811705
269.1172208 2.986729448
271.0964854 1.160484553
283.0964854 1.425627007
285.1121354 1.828098468
301.1434356 1.094835727

Name: +ve in-silico MS/MS by CFM-ID for DCIRUFYVMCAGPO-AOWFHFJHSA-N
ID: DCIRUFYVMCAGPO-AOWFHFJHSA-N
Comment: Energy0
Num peaks: 14
41.03857658 2.405464767
69.0334912 11.97893656
243.1015708 3.332907077
257.1172208 2.170628726
261.1121354 6.074174744
275.1277855 1.463038692
279.1227001 1.474098307
283.1328709 1.091289909
301.1434356 1.251693465
303.1590856 1.120523882
311.1277855 3.464993971
329.1383502 24.12954174
331.1176147 1.155143459
347.1489149 19.75965336

Name: +ve in-silico MS/MS by CFM-ID for DCIRUFYVMCAGPO-AOWFHFJHSA-N
ID: DCIRUFYVMCAGPO-AOWFHFJHSA-N
Comment: Energy1
Num peaks: 31
39.02292652 1.199170793
41.03857658 10.80317352
43.05422664 1.061784944
53.00219107 1.006885979
67.01784114 0.8007360856
69.0334912 14.43865863
95.01275576 0.9381610003
161.0597059 1.180174645
165.0910061 0.9351292502
189.0910061 1.722842795
191.1066561 0.7810185106
229.0859207 1.52296042
231.1015708 1.407234052
233.1172208 1.295479586
243.1015708 3.644357024
249.1121354 1.198626467
255.1015708 1.216994367
257.0808353 1.27131161
257.1172208 2.45719049
259.0964854 1.351017935
261.1121354 5.358996668
271.0964854 1.681549667
273.1121354 0.8050141277
279.1227001 1.087315531
281.1172208 1.025746908
283.1328709 0.7414014302
301.1434356 0.9706757276
311.1277855 2.671370197
319.1540003 1.066155768
329.1383502 5.098784808
347.1489149 2.718786142

Name: +ve in-silico MS/MS by CFM-ID for DCIRUFYVMCAGPO-AOWFHFJHSA-N
ID: DCIRUFYVMCAGPO-AOWFHFJHSA-N
Comment: Energy2
Num peaks: 31
25.00727645 0.8506715664
39.02292652 7.732355077
41.03857658 10.96916224
43.05422664 0.7564302315
53.00219107 5.204411616
55.05422664 0.6072468584
67.01784114 1.290129217
69.0334912 23.49000615
71.04914126 0.8446554125
93.0334912 0.5676066004
119.0491413 0.9928570428
121.0647913 1.169682789
135.0804414 0.7312264927
137.0597059 0.7498249202
139.075356 0.6557132572
151.075356 0.7615293767
161.0597059 1.270626002
187.075356 1.018735379
189.0910061 0.578686403
203.0702706 0.9330142149
205.0859207 1.28702455
231.1015708 0.9747796254
233.1172208 0.6335613531
241.0859207 0.859125033
243.1015708 1.359758651
257.0808353 0.7877518515
257.1172208 0.6910612278
259.0964854 1.022868697
261.1121354 3.22876305
329.1383502 0.732072457
331.1176147 0.7925391717

Name: +ve in-silico MS/MS by CFM-ID for KDORDIOOUCRJPK-LLELWLQHSA-N
ID: KDORDIOOUCRJPK-LLELWLQHSA-N
Comment: Energy0
Num peaks: 11
71.04914126 2.036814922
73.06479133 3.054630745
269.1172208 2.023443704
285.1121354 3.898377499
287.1277855 12.37033801
299.1277855 2.620178185
301.1434356 5.227549765
303.1590856 5.095073276
319.1540003 3.509687743
329.1383502 12.37320294
347.1489149 28.19149173

Name: +ve in-silico MS/MS by CFM-ID for KDORDIOOUCRJPK-LLELWLQHSA-N
ID: KDORDIOOUCRJPK-LLELWLQHSA-N
Comment: Energy1
Num peaks: 31
55.05422664 9.562897479
57.06987671 2.837451509
59.08552677 0.9749660331
67.05422664 0.8896653082
71.04914126 0.9065392693
73.06479133 1.004664277
99.04405588 0.9035273171
135.0440559 2.082732372
207.0651853 1.479910156
231.0651853 1.50755717
243.0651853 1.02487394
243.1379563 0.9265266979
245.0808353 2.255154671
247.0964854 1.795190946
259.1328709 0.832071661
269.1172208 2.159671032
281.1172208 1.586985762
283.1328709 1.38702425
285.1121354 1.459253063
285.148521 0.9512011569
287.1277855 8.446586529
299.1277855 2.031935089
301.1070501 0.7658118918
301.1434356 3.274751721
303.1227001 1.528842642
303.1590856 3.027242293
311.1277855 3.167254594
317.1383502 1.075334847
319.1540003 6.155276093
329.1383502 6.48841426
347.1489149 4.921241709

Name: +ve in-silico MS/MS by CFM-ID for KDORDIOOUCRJPK-LLELWLQHSA-N
ID: KDORDIOOUCRJPK-LLELWLQHSA-N
Comment: Energy2
Num peaks: 31
41.03857658 1.502573559
43.05422664 1.492068465
55.05422664 9.30854951
57.06987671 8.199220275
59.08552677 0.8976661631
65.03857658 1.87330646
67.05422664 2.127532752
69.0334912 1.191245055
71.04914126 3.180717921
73.06479133 3.020243093
135.0440559 2.126969543
137.0597059 0.9804342353
159.0440559 1.075581669
163.075356 1.260660903
199.075356 2.690100522
201.0910061 1.08921702
203.0702706 0.8875055093
203.1066561 0.831071595
215.0702706 2.084341113
229.0495352 1.562375005
229.1223062 1.110993637
233.0808353 0.8055119694
245.0808353 1.770975702
259.1328709 3.133261363
259.1692564 0.8600752581
285.148521 1.925083363
287.1277855 2.568839061
311.1277855 1.223880415
319.1540003 0.8430523171
329.1383502 1.591854114
331.1176147 1.346809585

Name: +ve in-silico MS/MS by CFM-ID for RDROOFQFFWIIDK-UHFFFAOYSA-N
ID: RDROOFQFFWIIDK-UHFFFAOYSA-N
Comment: Energy0
Num peaks: 8
55.05422664 2.606708211
57.06987671 2.629339798
69.06987671 4.946779667
73.06479133 13.03661934
245.0808353 2.526624802
273.0757499 5.856475977
311.1277855 12.12084241
329.1383502 38.39149762

Name: +ve in-silico MS/MS by CFM-ID for RDROOFQFFWIIDK-UHFFFAOYSA-N
ID: RDROOFQFFWIIDK-UHFFFAOYSA-N
Comment: Energy1
Num peaks: 25
55.05422664 1.817984281
57.06987671 3.044609436
65.03857658 1.527192017
67.05422664 4.260187172
69.06987671 9.324549756
73.06479133 2.676930657
227.0702706 1.24682836
229.0859207 1.201259784
245.0808353 2.75976977
255.0651853 4.324323114
269.0808353 1.457586218
269.1172208 2.453520316
271.0600999 2.287205069
271.0964854 1.888057484
273.0757499 5.805999684
283.1328709 1.4334211
285.1121354 1.436482515
285.148521 1.546040314
293.1172208 1.399334781
299.1277855 1.41184745
301.1434356 6.611450684
303.1227001 1.334952226
311.1277855 7.78788338
313.1070501 1.158374955
329.1383502 10.02900534

Name: +ve in-silico MS/MS by CFM-ID for RDROOFQFFWIIDK-UHFFFAOYSA-N
ID: RDROOFQFFWIIDK-UHFFFAOYSA-N
Comment: Energy2
Num peaks: 29
15.02292652 0.9043346778
39.02292652 1.550848323
41.03857658 2.376196289
43.05422664 0.9242337867
55.05422664 15.8751716
57.0334912 3.962994542
57.06987671 3.898554445
59.08552677 1.501491326
65.03857658 2.885869727
67.05422664 3.702215282
69.06987671 1.323693184
73.06479133 12.15409117
81.0334912 1.570093974
83.04914126 1.459036373
187.075356 1.129245222
201.0546206 1.367001125
201.0910061 0.9393640317
203.0702706 1.570823711
213.0546206 1.288804618
227.0702706 2.764961196
229.0859207 3.163913776
231.0651853 1.256323595
243.0651853 1.089534501
245.0808353 2.11508924
253.0495352 1.616783783
255.0651853 2.981535814
269.0808353 1.804958782
271.0600999 0.8796426471
271.0964854 2.113186979

Name: +ve in-silico MS/MS by CFM-ID for VIZAVBQHHMQOQF-HIGOCQPLSA-N
ID: VIZAVBQHHMQOQF-HIGOCQPLSA-N
Comment: Energy0
Num peaks: 8
59.01275576 4.389734145
283.1288481 7.598792954
285.1444982 1.516012771
297.1081127 1.304451027
301.1394128 4.83775119
311.1237627 15.32764658
329.1343274 33.31019665
347.1448921 12.58066853

Name: +ve in-silico MS/MS by CFM-ID for VIZAVBQHHMQOQF-HIGOCQPLSA-N
ID: VIZAVBQHHMQOQF-HIGOCQPLSA-N
Comment: Energy1
Num peaks: 23
45.0334912 0.7168984712
57.0334912 0.6594293221
59.01275576 7.355240696
85.02840582 1.445675749
172.0968197 0.6972668173
184.0968197 0.7797188845
210.0760843 1.459411097
227.1026334 0.5929992977
228.086649 3.234200454
253.0818979 1.110500893
254.102299 1.33672007
255.1339335 1.473373936
281.1131981 0.629424564
283.1288481 17.0246986
285.1444982 3.104648406
297.1081127 1.53702179
299.1237627 1.671465201
301.1394128 6.899759789
303.1550629 0.6074137841
311.1237627 14.1859283
315.1186774 0.6474570589
329.1343274 11.10516945
347.1448921 2.142272728

Name: +ve in-silico MS/MS by CFM-ID for VIZAVBQHHMQOQF-HIGOCQPLSA-N
ID: VIZAVBQHHMQOQF-HIGOCQPLSA-N
Comment: Energy2
Num peaks: 31
28.01817548 0.8826560473
41.00219107 1.586357645
45.0334912 1.092060185
57.0334912 1.506845314
59.01275576 2.810702895
76.03930485 2.822922632
85.02840582 2.381327578
87.04405588 0.8429578531
96.00800472 0.9546693792
100.0393049 4.235804348
118.0498695 5.071283504
130.0498695 1.163259337
138.0185694 0.909019331
154.0498695 1.172014285
166.0498695 0.927474628
168.0291341 1.443189326
170.0811697 1.421209966
227.1026334 1.71094018
253.0818979 1.056232017
254.102299 1.371675932
255.097548 1.43556296
257.1131981 2.255484518
277.1394128 0.9680019673
283.0924626 1.13004259
283.1288481 8.024868986
285.1081127 4.452333531
285.1444982 1.671631467
297.1081127 2.024236717
299.1237627 1.269683689
311.1237627 3.408617217
313.1030273 1.042192562

Name: +ve in-silico MS/MS by CFM-ID for MRBKKNMFILNDIF-RMCNWUJSSA-N
ID: MRBKKNMFILNDIF-RMCNWUJSSA-N
Comment: Energy0
Num peaks: 15
41.03857658 2.731903462
69.0334912 14.06042064
243.1015708 1.887596632
259.0964854 1.656681713
261.1121354 8.25508066
271.0964854 1.29320221
273.1121354 1.161882683
275.1277855 2.373772816
279.1227001 2.019134639
301.1434356 1.726365071
303.1590856 1.719860645
311.1277855 1.300424127
319.1540003 1.235968811
329.1383502 10.48912031
347.1489149 28.84789842

Name: +ve in-silico MS/MS by CFM-ID for MRBKKNMFILNDIF-RMCNWUJSSA-N
ID: MRBKKNMFILNDIF-RMCNWUJSSA-N
Comment: Energy1
Num peaks: 31
39.02292652 0.9582275844
41.03857658 10.41111083
43.05422664 0.8267330976
53.00219107 0.9614807605
69.0334912 16.44402685
137.0597059 1.238910356
161.0597059 1.018153785
165.0910061 0.8304455389
171.0440559 1.270280252
173.0597059 1.883276967
175.075356 2.11933728
189.0910061 1.140199229
229.0859207 0.8481442998
231.1015708 1.156122159
243.1015708 1.201421202
249.1121354 1.086235891
257.0808353 1.859165883
257.1172208 1.28545013
259.0964854 1.564909309
261.1121354 4.582407765
263.1277855 0.8323265046
265.1434356 1.106134018
267.1590856 1.543222231
271.0964854 1.210778288
299.1277855 1.004577069
301.1434356 0.9278963647
317.1383502 1.158164561
319.1540003 1.777248822
329.1383502 2.815019369
331.1176147 0.9093156444
347.1489149 1.964153697

Name: +ve in-silico MS/MS by CFM-ID for MRBKKNMFILNDIF-RMCNWUJSSA-N
ID: MRBKKNMFILNDIF-RMCNWUJSSA-N
Comment: Energy2
Num peaks: 31
25.00727645 0.7951198512
39.02292652 7.000990129
41.03857658 9.838447273
43.05422664 0.6530139026
53.00219107 4.743222115
55.05422664 1.344081139
65.03857658 0.9874090673
69.0334912 22.53065418
89.03857658 0.6388452775
91.05422664 1.063215233
133.0284058 1.138879859
135.0804414 0.9633044089
137.0597059 1.078328992
139.075356 0.6850601313
149.0597059 0.7734165606
151.075356 2.308877345
153.0910061 1.089835483
161.0597059 1.263422406
175.075356 0.9920226592
177.0910061 1.935372708
187.075356 0.9760683017
189.0546206 0.6114795404
203.1066561 0.8174806137
205.0859207 0.6575748343
205.1223062 0.7519933586
243.1015708 0.9953539942
245.0808353 0.5901205907
261.1121354 2.281375776
293.1383502 0.6253146664
319.1176147 0.6497576969
329.1383502 0.8301834977

Name: +ve in-silico MS/MS by CFM-ID for KDFUKFZXLJXCPI-SPCJURDBSA-N
ID: KDFUKFZXLJXCPI-SPCJURDBSA-N
Comment: Energy0
Num peaks: 7
41.03857658 3.341288402
69.0334912 16.08022892
261.1121354 10.63505487
275.1277855 5.557373957
279.1227001 2.702289294
329.1383502 4.639108816
347.1489149 37.96348263

Name: +ve in-silico MS/MS by CFM-ID for KDFUKFZXLJXCPI-SPCJURDBSA-N
ID: KDFUKFZXLJXCPI-SPCJURDBSA-N
Comment: Energy1
Num peaks: 13
39.02292652 1.833055915
41.03857658 16.63526967
43.05422664 1.829937654
53.00219107 1.625653807
69.0334912 19.86228539
189.0910061 7.594281317
191.1066561 2.102287993
243.1015708 1.257785719
261.1121354 12.21199108
279.1227001 1.830607619
329.1383502 4.987874117
331.1176147 1.538329807
347.1489149 6.721334523

Name: +ve in-silico MS/MS by CFM-ID for KDFUKFZXLJXCPI-SPCJURDBSA-N
ID: KDFUKFZXLJXCPI-SPCJURDBSA-N
Comment: Energy2
Num peaks: 10
39.02292652 12.0345406
41.03857658 17.74771862
43.05422664 1.464422198
53.00219107 7.93093164
69.0334912 26.165513
189.0910061 3.431114935
191.1066561 1.938191616
205.0859207 3.37353397
207.1015708 2.210177283
261.1121354 3.880929602

Name: +ve in-silico MS/MS by CFM-ID for UGXAINRVKCZGGB-CQOVVYFZSA-N
ID: UGXAINRVKCZGGB-CQOVVYFZSA-N
Comment: Energy0
Num peaks: 12
55.05422664 2.00148749
79.05422664 5.839644681
81.06987671 4.696623413
83.08552677 1.855462518
151.1117415 3.08640576
243.0651853 2.117847363
259.0600999 3.203545675
261.0757499 2.82236475
285.0757499 1.817827046
287.0914 2.150654359
311.1277855 7.436854619
329.1383502 43.24404372

Name: +ve in-silico MS/MS by CFM-ID for UGXAINRVKCZGGB-CQOVVYFZSA-N
ID: UGXAINRVKCZGGB-CQOVVYFZSA-N
Comment: Energy1
Num peaks: 27
39.02292652 5.290960253
41.03857658 2.482065343
55.05422664 2.40830661
57.06987671 1.422592079
65.03857658 1.290957435
67.05422664 1.320196914
79.05422664 5.732797009
81.06987671 13.2524851
83.08552677 2.592729269
85.10117684 1.254832592
227.0338851 1.162798689
229.0495352 1.563636686
233.0808353 1.150229136
243.0651853 5.452936059
245.0444498 1.341289535
245.0808353 2.294327151
247.0600999 1.137326785
259.0600999 3.805970262
261.0757499 5.364321793
269.1172208 1.258641389
273.0757499 3.358137836
285.0757499 1.44786228
289.1070501 1.201342291
301.1434356 2.804837125
311.1277855 3.781317737
313.1070501 1.005445365
329.1383502 5.807373952

Name: +ve in-silico MS/MS by CFM-ID for UGXAINRVKCZGGB-CQOVVYFZSA-N
ID: UGXAINRVKCZGGB-CQOVVYFZSA-N
Comment: Energy2
Num peaks: 22
39.02292652 7.664111802
41.03857658 2.371068027
43.05422664 0.6333051699
49.00727645 2.216153193
51.02292652 1.33515507
55.05422664 6.495794267
57.06987671 2.331324447
63.02292652 3.650727981
65.03857658 13.13078451
67.05422664 4.937518275
69.06987671 1.023699739
79.05422664 21.67030614
81.06987671 4.849025253
83.08552677 1.681722746
85.10117684 0.6857873329
93.0334912 0.7766843928
133.0284058 0.825402191
145.0284058 0.9080630295
163.0389705 0.6327882259
243.0651853 0.7917314743
245.0808353 1.100109984
313.1070501 0.827603427

Name: +ve in-silico MS/MS by CFM-ID for LIKMOAHMCHGLSZ-KTHACSRUSA-N
ID: LIKMOAHMCHGLSZ-KTHACSRUSA-N
Comment: Energy0
Num peaks: 13
43.01784114 2.966900574
175.1117415 1.784138401
229.1223062 2.30089923
231.1015708 1.864490125
233.1172208 1.686631785
235.1328709 3.624748916
245.1172208 2.206949223
247.1328709 21.89981663
261.148521 1.704780266
263.164171 1.593650476
265.1434356 3.397143493
289.1434356 8.01430086
307.1540003 28.17399911

Name: +ve in-silico MS/MS by CFM-ID for LIKMOAHMCHGLSZ-KTHACSRUSA-N
ID: LIKMOAHMCHGLSZ-KTHACSRUSA-N
Comment: Energy1
Num peaks: 31
43.01784114 1.744641485
61.02840582 1.52754126
173.0960915 1.648013125
175.1117415 5.424592571
177.1273916 2.477912348
189.0910061 1.216427468
191.1066561 2.100050221
193.1223062 1.500874791
195.1379563 1.821879223
199.1117415 1.213573247
201.1273916 1.060996865
203.1430416 2.093105539
205.1223062 1.020051332
207.1015708 0.9830622533
215.1066561 1.487102275
217.1223062 1.082947165
219.1379563 2.328442861
229.1223062 2.784396251
231.1015708 3.034202021
233.1172208 2.35093528
235.1328709 2.566151153
247.0964854 1.044927992
247.1328709 14.24831127
259.1328709 1.997091398
261.1121354 1.244776627
261.148521 1.188091117
263.164171 1.048302721
265.1434356 2.124233658
279.1590856 1.624587652
289.1434356 3.951106359
307.1540003 4.165349414

Name: +ve in-silico MS/MS by CFM-ID for LIKMOAHMCHGLSZ-KTHACSRUSA-N
ID: LIKMOAHMCHGLSZ-KTHACSRUSA-N
Comment: Energy2
Num peaks: 31
39.02292652 1.427495731
41.03857658 2.217658544
43.01784114 3.119460759
49.00727645 1.636912968
97.06479133 0.9590781549
111.0440559 1.087129374
137.0960915 0.909117183
147.0804414 1.250827708
159.0804414 1.040607956
173.0960915 5.59066347
175.1117415 3.242008895
177.0910061 3.195651964
177.1273916 4.064197237
189.0910061 1.183535966
191.1066561 2.189900141
193.1223062 2.85370673
203.1430416 3.130550386
205.1223062 1.369351501
207.1015708 0.9502994953
217.1223062 1.607518681
219.1379563 3.497728237
229.1223062 2.327588305
231.1015708 1.544856479
235.1328709 1.00348504
243.1379563 1.065309203
247.1328709 3.385156845
249.1121354 1.003497331
261.1121354 1.055106393
271.1328709 0.932879275
289.1434356 1.170041729
291.1227001 0.9924621403

Name: +ve in-silico MS/MS by CFM-ID for PHMCCYUSORUPSX-IQNXINDISA-N
ID: PHMCCYUSORUPSX-IQNXINDISA-N
Comment: Energy0
Num peaks: 17
43.01784114 1.614684886
175.075356 1.27105011
177.0910061 1.690049312
217.1223062 2.533777967
229.1223062 3.136965067
231.1015708 1.414833311
233.1172208 1.339242372
235.1328709 2.86936187
243.1379563 1.044984321
245.1172208 1.058862314
247.1328709 9.503684406
261.148521 1.327361121
263.164171 1.093737664
265.1434356 8.207582935
271.1328709 2.046321543
289.1434356 21.09473044
307.1540003 19.49208131

Name: +ve in-silico MS/MS by CFM-ID for PHMCCYUSORUPSX-IQNXINDISA-N
ID: PHMCCYUSORUPSX-IQNXINDISA-N
Comment: Energy1
Num peaks: 31
43.01784114 1.542950953
61.02840582 0.8580065072
173.0597059 1.4074113
175.075356 1.579097931
175.1117415 2.47104264
177.0910061 1.574467367
177.1273916 1.099681045
179.1066561 1.12264449
189.0910061 1.555045357
191.1066561 2.607433923
193.1223062 1.074721677
195.1379563 1.980874274
203.1430416 0.9515227112
209.1172208 0.9485689024
215.1066561 2.189712969
217.1223062 4.070454273
219.1379563 1.579927736
229.1223062 4.467201825
231.1015708 3.131795859
233.1172208 1.573135983
235.1328709 2.063873126
237.148521 1.521638009
241.1223062 1.467239083
243.1379563 1.062351792
247.1328709 10.76280141
261.148521 0.9439063944
263.164171 0.9549122471
265.1434356 4.585723079
271.1328709 1.787888301
289.1434356 5.952272594
307.1540003 3.750420557

Name: +ve in-silico MS/MS by CFM-ID for PHMCCYUSORUPSX-IQNXINDISA-N
ID: PHMCCYUSORUPSX-IQNXINDISA-N
Comment: Energy2
Num peaks: 31
39.02292652 1.095003488
43.01784114 1.49280932
49.00727645 2.355303442
67.05422664 1.381085317
79.05422664 1.237343244
81.06987671 1.041838373
103.0542266 7.908624139
105.0698767 3.86360579
107.0855268 1.876548152
129.0698767 1.970335104
133.1011768 1.206585034
161.0960915 2.72748476
163.1117415 1.667632647
173.0597059 2.82403896
173.0960915 1.206058193
175.075356 1.819234626
177.0910061 2.099031239
181.1223062 1.28376875
189.0910061 1.944591415
191.1066561 1.217538819
193.1223062 1.284130435
195.1379563 1.057863536
215.1066561 1.279034094
217.1223062 2.288819561
219.1379563 1.297775189
229.1223062 1.485737913
231.1015708 1.076835268
237.148521 1.24527724
247.1328709 4.289575044
249.1121354 1.174019489
271.1328709 1.071811953

Name: +ve in-silico MS/MS by CFM-ID for NAOUMPNHFSMECN-VKUOMFCHSA-N
ID: NAOUMPNHFSMECN-VKUOMFCHSA-N
Comment: Energy0
Num peaks: 10
43.01784114 1.84633742
217.1223062 2.741080083
229.1223062 3.576959486
235.1328709 1.905287929
247.1328709 10.86445954
261.148521 1.451103167
265.1434356 9.285343421
271.1328709 2.332466281
289.1434356 24.38699707
307.1540003 22.75262958

Name: +ve in-silico MS/MS by CFM-ID for NAOUMPNHFSMECN-VKUOMFCHSA-N
ID: NAOUMPNHFSMECN-VKUOMFCHSA-N
Comment: Energy1
Num peaks: 21
43.01784114 2.24450858
175.1117415 3.542446322
177.1273916 1.511851152
191.1066561 2.798604772
195.1379563 3.277926372
203.1430416 1.261233975
215.1066561 2.881157237
217.1223062 5.957091832
219.1379563 2.219690269
229.1223062 6.575270938
231.1015708 3.649004887
233.1172208 1.664527125
235.1328709 1.516763507
241.1223062 1.945891686
243.1379563 1.389208326
247.1328709 15.14742067
259.1328709 1.256740958
265.1434356 5.725152377
271.1328709 2.226631581
289.1434356 8.678080689
307.1540003 5.631636655

Name: +ve in-silico MS/MS by CFM-ID for NAOUMPNHFSMECN-VKUOMFCHSA-N
ID: NAOUMPNHFSMECN-VKUOMFCHSA-N
Comment: Energy2
Num peaks: 25
15.02292652 1.581337515
41.00219107 1.379679979
43.01784114 6.373125166
173.0960915 4.500244775
175.1117415 3.335407339
177.1273916 2.219634599
189.0910061 5.074942016
191.1066561 3.169261164
193.1223062 2.817334497
195.1379563 1.985222117
203.1430416 1.798997643
215.1066561 3.117917764
217.1223062 3.306581832
219.1379563 3.284799527
221.1536063 1.964891379
227.1066561 3.134828806
229.1223062 5.908312515
231.1015708 1.819186784
233.1172208 2.08758713
237.148521 1.65322327
245.1172208 1.951872543
245.1536063 1.427872907
247.1328709 14.34951914
261.148521 1.354372983
271.1328709 1.702451615

Name: +ve in-silico MS/MS by CFM-ID for UGERORSNMILQIE-OWQGQXMQSA-N
ID: UGERORSNMILQIE-OWQGQXMQSA-N
Comment: Energy0
Num peaks: 6
83.04914126 4.042234332
85.06479133 6.65753921
227.0702706 6.02826818
245.0808353 10.54416705
311.1277855 6.958590546
329.1383502 48.70869506

Name: +ve in-silico MS/MS by CFM-ID for UGERORSNMILQIE-OWQGQXMQSA-N
ID: UGERORSNMILQIE-OWQGQXMQSA-N
Comment: Energy1
Num peaks: 22
39.02292652 1.337799728
41.03857658 3.353906136
43.05422664 3.562637914
55.05422664 4.501982787
65.03857658 1.440735923
67.05422664 3.305430182
69.0334912 2.51787279
71.04914126 5.878613126
83.04914126 9.06493652
85.06479133 13.53595634
227.0702706 4.205561336
245.0808353 3.271240307
257.0808353 2.702904978
259.0964854 1.987330891
269.1172208 1.61863577
273.0757499 1.695493697
283.1328709 1.122424679
285.148521 0.9507522176
301.1434356 2.618428336
311.1277855 4.781676837
313.1070501 0.9187129796
329.1383502 5.998853071

Name: +ve in-silico MS/MS by CFM-ID for UGERORSNMILQIE-OWQGQXMQSA-N
ID: UGERORSNMILQIE-OWQGQXMQSA-N
Comment: Energy2
Num peaks: 31
39.02292652 1.56930989
41.03857658 1.534299993
55.01784114 1.009795572
55.05422664 8.730799201
57.06987671 2.496117336
67.05422664 0.8829327323
69.0334912 4.120274993
71.04914126 2.763897955
73.06479133 0.8665446132
81.0334912 2.081610819
83.04914126 5.688095532
85.06479133 9.446735801
119.0127558 0.7351392724
121.0284058 1.269523913
127.075356 0.8071923943
159.0440559 2.627142446
163.0389705 0.7478097
173.0233204 2.91956563
175.0389705 7.47906928
185.0597059 3.590825961
199.075356 0.8695502927
201.0546206 0.9270194507
201.0910061 1.320734865
203.0702706 3.052813113
217.0859207 0.9476417292
225.0546206 0.7656585723
227.0702706 5.175162792
231.1015708 0.7397697987
243.0651853 0.8313600088
245.0808353 1.344740781
313.1070501 1.42389452

Name: +ve in-silico MS/MS by CFM-ID for YGZZMWPIMILKPS-UHFFFAOYSA-N
ID: YGZZMWPIMILKPS-UHFFFAOYSA-N
Comment: Energy0
Num peaks: 6
165.0910061 1.859743396
297.1121354 11.16847004
299.1277855 2.931259564
311.1277855 1.677062356
313.1070501 1.979355225
329.1383502 67.92056085

Name: +ve in-silico MS/MS by CFM-ID for YGZZMWPIMILKPS-UHFFFAOYSA-N
ID: YGZZMWPIMILKPS-UHFFFAOYSA-N
Comment: Energy1
Num peaks: 21
69.0334912 1.666742831
153.0546206 1.045793101
163.0389705 4.1644336
165.0910061 3.039664531
167.1066561 1.735014958
201.0546206 1.202351509
257.0808353 1.94163006
259.0964854 1.014431865
261.1121354 1.522055927
267.1015708 1.106906308
271.0964854 1.077751246
273.1121354 1.292795282
275.1277855 1.658096668
285.1121354 1.73529969
297.1121354 14.11051076
299.1277855 2.228586767
301.1434356 1.350325141
303.1227001 1.245897011
311.1277855 2.344251829
313.1070501 3.30272143
329.1383502 32.21006466

Name: +ve in-silico MS/MS by CFM-ID for YGZZMWPIMILKPS-UHFFFAOYSA-N
ID: YGZZMWPIMILKPS-UHFFFAOYSA-N
Comment: Energy2
Num peaks: 31
93.0334912 0.9754037891
95.04914126 2.446395912
121.0284058 3.851980714
123.0440559 1.70099694
135.0440559 3.254772165
135.0804414 2.567620502
137.0233204 3.042186611
149.0597059 2.44790954
151.0389705 1.97641928
151.075356 1.946828197
153.0546206 1.391015886
163.0389705 4.549489557
187.0389705 1.821723856
201.0546206 2.466907413
203.0702706 1.092781536
215.0702706 1.114596739
223.0389705 2.597292828
227.0702706 3.498148078
229.0859207 1.432344259
239.0338851 1.720450779
253.0859207 1.466606631
255.1015708 1.047739182
259.0964854 1.576557704
265.0859207 1.374425816
267.1015708 1.618555777
273.1121354 1.777268698
283.0964854 3.710728495
285.1121354 1.793246154
297.1121354 1.191590369
301.1434356 1.166191621
313.1070501 2.854952001

Name: +ve in-silico MS/MS by CFM-ID for LPHHZKJQJLTKBH-XSNIPSOOSA-N
ID: LPHHZKJQJLTKBH-XSNIPSOOSA-N
Comment: Energy0
Num peaks: 27
43.01784114 1.498313752
61.02840582 0.6922261541
85.02840582 0.8405940429
87.04405588 0.7568288459
163.075356 0.7036085129
189.0910061 1.08029515
191.1066561 1.88001714
217.1223062 2.237804073
227.1066561 0.9362225193
229.1223062 2.785250742
231.1015708 1.231876783
233.1172208 1.226938559
235.1328709 2.654459641
243.1379563 0.9427390791
245.1172208 0.9786394737
247.1328709 8.608489136
253.1434356 0.8676577403
261.148521 1.236737453
263.1277855 0.6438015974
263.164171 1.01452871
265.1434356 7.475198787
271.1328709 1.837299762
279.1227001 0.619165242
279.1590856 0.637667338
289.1434356 18.77277347
291.1227001 0.6804039723
307.1540003 17.46125365

Name: +ve in-silico MS/MS by CFM-ID for LPHHZKJQJLTKBH-XSNIPSOOSA-N
ID: LPHHZKJQJLTKBH-XSNIPSOOSA-N
Comment: Energy1
Num peaks: 31
43.01784114 1.275822866
161.0597059 0.999480059
163.075356 2.29056283
165.0910061 2.336967578
167.1066561 0.9090320452
169.1223062 1.019712478
175.1117415 1.93803015
189.0910061 2.517445314
191.1066561 3.876951088
193.0859207 1.00656534
193.1223062 1.368289598
195.1015708 1.695091045
195.1379563 1.715764832
207.1015708 1.079431755
209.1172208 1.794093735
215.1066561 2.050634469
217.1223062 3.600474619
219.1379563 1.418377236
229.1223062 3.37674547
231.1015708 2.177883194
233.1172208 1.426029148
235.1328709 1.836580468
237.148521 1.089784752
241.1223062 1.3132933
243.1379563 0.9287731988
247.1328709 8.591903073
265.1434356 3.309280005
271.1328709 1.57362029
279.1590856 1.036296433
289.1434356 4.845622575
307.1540003 3.023490315

Name: +ve in-silico MS/MS by CFM-ID for LPHHZKJQJLTKBH-XSNIPSOOSA-N
ID: LPHHZKJQJLTKBH-XSNIPSOOSA-N
Comment: Energy2
Num peaks: 31
39.02292652 1.095232642
41.03857658 2.996732848
43.01784114 1.473582671
63.02292652 2.19278031
65.03857658 2.630277505
67.05422664 4.521245065
73.02840582 2.451441886
79.05422664 1.517469709
81.06987671 2.590578639
83.01275576 1.093344424
91.05422664 1.636168146
93.06987671 1.959307536
95.08552677 1.428327395
117.0698767 1.509590802
119.0855268 1.81217877
121.1011768 2.147320757
137.0960915 1.033310291
141.0910061 1.779785647
155.1066561 0.9533113832
163.075356 1.319778324
169.1223062 1.34199165
187.075356 1.039929573
189.0910061 2.23833557
191.1066561 2.427863383
193.1223062 1.979417251
195.1379563 1.128633931
217.1223062 1.550637531
219.1379563 0.9352393625
227.1066561 1.060975233
247.1328709 1.802454065
263.1277855 0.974722979

Name: +ve in-silico MS/MS by CFM-ID for IIIVMAIJSDOODP-ZOFFQFKGSA-N
ID: IIIVMAIJSDOODP-ZOFFQFKGSA-N
Comment: Energy0
Num peaks: 26
43.01784114 1.595476329
61.02840582 2.892176349
83.01275576 1.156579818
85.02840582 0.7242922961
87.04405588 3.819385423
89.05970595 0.8567236998
101.0597059 0.7397141369
133.0647913 1.044858933
175.1117415 0.8722865161
177.0910061 1.188546408
187.075356 0.8715257834
203.0702706 1.630790397
205.0859207 10.39591652
207.1015708 1.058065544
229.1223062 1.024643426
231.1015708 1.260679954
233.1172208 0.9461178904
235.1328709 2.30030391
245.1172208 1.992752257
247.1328709 10.65873758
253.1434356 0.9942531585
261.148521 1.10158843
263.164171 1.040207677
265.1434356 7.419054701
289.1434356 5.784057597
307.1540003 17.25043309

Name: +ve in-silico MS/MS by CFM-ID for IIIVMAIJSDOODP-ZOFFQFKGSA-N
ID: IIIVMAIJSDOODP-ZOFFQFKGSA-N
Comment: Energy1
Num peaks: 31
43.01784114 0.9754388595
61.02840582 2.363704045
87.04405588 2.262643231
131.0491413 1.720633694
133.0647913 4.983272406
135.0804414 2.750608127
153.0910061 1.026864661
157.0647913 1.003342721
161.0960915 1.579570769
173.0597059 1.0608922
173.0960915 1.332931142
175.1117415 4.646407494
177.0910061 1.370324294
177.1273916 1.77796919
187.075356 1.728063541
189.0910061 1.990057692
191.1066561 1.237292814
195.1379563 1.688896873
199.1117415 1.03073944
203.0702706 1.492798235
203.1430416 1.320946614
205.0859207 13.40345408
207.1015708 1.357940378
229.1223062 2.213708744
231.1015708 1.713526855
245.1172208 1.356811925
247.1328709 9.163898861
259.1328709 0.9801711732
265.1434356 2.061733209
289.1434356 1.295417075
307.1540003 1.431117717

Name: +ve in-silico MS/MS by CFM-ID for IIIVMAIJSDOODP-ZOFFQFKGSA-N
ID: IIIVMAIJSDOODP-ZOFFQFKGSA-N
Comment: Energy2
Num peaks: 31
15.02292652 1.090899181
25.00727645 0.9122410144
39.02292652 2.553313935
41.00219107 1.366471002
41.03857658 1.289616678
43.01784114 3.227313468
43.05422664 1.347110956
45.0334912 3.580220122
49.00727645 1.174492185
59.04914126 1.845077601
61.02840582 2.22938489
69.0334912 0.9518715505
81.0334912 1.499490968
83.01275576 2.263613296
83.04914126 1.169900984
85.02840582 1.171878804
87.04405588 4.435326383
95.04914126 1.90581179
103.0542266 2.358530015
105.0698767 0.970968406
131.0491413 5.589688094
133.0647913 3.267686892
135.0804414 3.511623561
151.075356 1.296929178
161.0960915 1.884738734
177.0910061 2.489375241
187.075356 1.216219317
189.0910061 2.024518709
205.0859207 5.577733308
207.1015708 0.9568158762
247.1328709 1.226163961

Name: +ve in-silico MS/MS by CFM-ID for YUVQIELHBFKFHQ-GOEBONIOSA-N
ID: YUVQIELHBFKFHQ-GOEBONIOSA-N
Comment: Energy0
Num peaks: 19
107.0491413 3.757493078
123.0440559 2.117092483
137.0597059 1.828732847
149.0597059 1.458282435
159.0440559 1.785739512
161.0597059 1.256526102
163.075356 3.983336361
205.0859207 2.221688877
235.0964854 2.143364829
267.1015708 1.355030776
269.1172208 3.682914318
271.1328709 4.606116194
283.1328709 2.981355975
285.148521 1.767593636
297.1121354 2.556569603
299.1277855 1.696823556
301.1434356 2.119971267
311.1277855 3.411449467
329.1383502 35.45592554

Name: +ve in-silico MS/MS by CFM-ID for YUVQIELHBFKFHQ-GOEBONIOSA-N
ID: YUVQIELHBFKFHQ-GOEBONIOSA-N
Comment: Energy1
Num peaks: 31
107.0491413 7.501616365
109.0647913 1.027946989
117.0334912 1.369432255
119.0491413 1.581542412
123.0440559 2.933073126
133.0647913 2.152309198
137.0597059 3.263002664
143.0491413 0.9537147466
147.0440559 1.207531738
149.0597059 1.094025794
159.0440559 2.404196003
161.0597059 3.507082431
163.075356 4.399312352
165.0910061 1.15067179
177.0910061 1.381004109
191.0702706 1.156340028
193.0859207 1.099511732
205.0859207 2.016545454
235.0964854 1.894117565
267.1015708 1.052423216
269.1172208 1.64080565
271.1328709 2.681269205
281.1172208 2.064460978
283.1328709 2.758824599
285.1121354 1.043133477
285.148521 2.410181772
297.1121354 1.75685662
299.1277855 2.37060446
301.1434356 3.032555201
311.1277855 2.581067584
329.1383502 4.747784865

Name: +ve in-silico MS/MS by CFM-ID for YUVQIELHBFKFHQ-GOEBONIOSA-N
ID: YUVQIELHBFKFHQ-GOEBONIOSA-N
Comment: Energy2
Num peaks: 31
49.00727645 2.209458561
51.02292652 1.229588378
63.02292652 1.603485387
75.02292652 2.719709833
77.03857658 2.501895665
79.05422664 2.13274176
89.03857658 1.891802316
91.05422664 1.854408401
93.06987671 1.614595793
105.0334912 1.481319431
107.0491413 4.059725788
117.0334912 2.746226066
119.0491413 2.763278921
121.0647913 1.92793305
123.0440559 3.501241035
129.0334912 2.018469804
133.0647913 3.327612822
135.0440559 1.350597301
137.0597059 3.530062652
143.0491413 1.775807845
145.0284058 1.211290826
147.0440559 1.339766599
149.0597059 2.248964863
151.075356 2.08073106
159.0440559 2.801218829
161.0597059 1.922865615
163.075356 1.84304989
173.0597059 1.781091561
177.0910061 1.167256003
299.1277855 1.299136921
311.1277855 1.382231378

Name: +ve in-silico MS/MS by CFM-ID for DPMHUSKQKMYABE-UHFFFAOYSA-N
ID: DPMHUSKQKMYABE-UHFFFAOYSA-N
Comment: Energy0
Num peaks: 7
233.0808353 5.250295337
247.0964854 3.825800641
249.1121354 4.428534057
257.1172208 2.023761429
271.1328709 4.899860179
289.1434356 44.55286832
307.1540003 16.40810714

Name: +ve in-silico MS/MS by CFM-ID for DPMHUSKQKMYABE-UHFFFAOYSA-N
ID: DPMHUSKQKMYABE-UHFFFAOYSA-N
Comment: Energy1
Num peaks: 20
55.05422664 3.43961889
57.06987671 1.219544713
67.05422664 1.941892473
69.06987671 5.574011125
73.06479133 4.724743081
87.08044139 2.384447681
203.0702706 1.08240782
229.0859207 1.301527881
233.0808353 13.88180915
247.0964854 3.221840576
247.1328709 1.237826483
249.1121354 3.965095747
257.1172208 2.679647814
259.1328709 1.614971854
263.1277855 1.097772125
271.1328709 5.302340788
273.1121354 2.011315203
275.1277855 1.383421199
289.1434356 17.19223962
307.1540003 5.820949313

Name: +ve in-silico MS/MS by CFM-ID for DPMHUSKQKMYABE-UHFFFAOYSA-N
ID: DPMHUSKQKMYABE-UHFFFAOYSA-N
Comment: Energy2
Num peaks: 31
55.05422664 2.967325029
57.0334912 1.611738071
57.06987671 1.541346949
65.00219107 1.081738456
65.03857658 2.451080213
67.05422664 3.323580885
69.06987671 3.536101834
71.08552677 1.96237935
73.06479133 1.423712542
121.0647913 1.45185585
165.0546206 2.027302736
177.0910061 1.121646152
193.0495352 2.494791678
201.0910061 1.350963632
203.0702706 2.976890595
207.0651853 1.99906022
217.0495352 2.396216697
221.0808353 1.023039366
229.0859207 3.019237144
231.1015708 2.389157457
233.0808353 4.043847706
233.1172208 1.90225974
245.0808353 1.246336394
245.1172208 1.259606095
247.0964854 1.95754012
249.1121354 2.279395938
257.1172208 3.16192391
259.1328709 2.021528149
263.1277855 1.20492408
271.1328709 2.554903984
273.1121354 3.32203891

Name: +ve in-silico MS/MS by CFM-ID for ZHZVKKUTTLMHKX-HNNXBMFYSA-N
ID: ZHZVKKUTTLMHKX-HNNXBMFYSA-N
Comment: Energy0
Num peaks: 9
101.0385766 3.920785606
103.0542266 2.04135744
105.0698767 2.538250992
197.0808353 1.728176132
207.0651853 1.631060572
225.0757499 4.229348094
297.1121354 3.353096304
311.1277855 32.35804036
329.1383502 28.71199365

Name: +ve in-silico MS/MS by CFM-ID for ZHZVKKUTTLMHKX-HNNXBMFYSA-N
ID: ZHZVKKUTTLMHKX-HNNXBMFYSA-N
Comment: Energy1
Num peaks: 25
79.05422664 1.386168215
91.05422664 7.821101926
93.06987671 0.9659238495
103.0542266 1.484656839
105.0334912 1.283927548
105.0698767 2.763992584
107.0491413 2.247504826
131.0491413 1.5118016
133.0647913 1.050970572
179.0702706 1.677941985
207.0651853 7.087826478
207.1015708 1.331247072
209.0808353 5.879304414
223.0600999 2.114583358
223.0964854 0.9014936452
225.0757499 3.695733046
233.0808353 0.8577596524
279.1015708 2.414063045
281.1172208 1.882256555
283.1328709 1.705249085
295.0964854 0.9234421865
297.1121354 1.989979426
301.1434356 1.415934074
311.1277855 19.84066038
329.1383502 5.965959598

Name: +ve in-silico MS/MS by CFM-ID for ZHZVKKUTTLMHKX-HNNXBMFYSA-N
ID: ZHZVKKUTTLMHKX-HNNXBMFYSA-N
Comment: Energy2
Num peaks: 31
49.00727645 2.561083761
51.02292652 1.062748339
63.02292652 1.073660678
75.02292652 1.344493749
79.05422664 1.784505579
91.05422664 3.419584251
93.06987671 2.096076263
95.04914126 2.059021615
101.0385766 17.00492581
103.0542266 3.334760883
105.0334912 2.35267891
105.0698767 3.623863304
107.0127558 1.112269974
107.0491413 1.308401359
109.1011768 0.8729882899
129.0334912 1.18025661
137.0233204 0.8958573284
137.0597059 0.8790745572
139.0389705 1.177438658
153.0546206 1.265698656
167.0702706 1.228897658
179.0702706 2.775413648
181.0859207 1.222408128
193.0495352 1.908892524
207.0651853 3.618089647
207.1015708 1.059640492
209.0808353 1.82435904
243.1015708 1.387824941
279.1015708 1.025162539
281.1172208 1.553485078
295.0964854 1.393405848

Name: +ve in-silico MS/MS by CFM-ID for WZPNWHQWBQGEJO-KQHRVAEHSA-N
ID: WZPNWHQWBQGEJO-KQHRVAEHSA-N
Comment: Energy0
Num peaks: 18
41.03857658 2.282544395
69.0334912 11.43033071
97.02840582 0.807466583
241.0859207 0.9398589159
243.1015708 3.054758731
257.1172208 1.951633752
259.0964854 0.8829656421
261.1121354 5.528153766
271.0964854 1.221001944
273.1121354 1.58324688
275.1277855 2.699471123
279.1227001 1.326447672
283.1328709 0.9171095856
301.1434356 1.2466006
303.1590856 1.055931572
311.1277855 3.136510324
329.1383502 21.9838593
347.1489149 17.95273841

Name: +ve in-silico MS/MS by CFM-ID for WZPNWHQWBQGEJO-KQHRVAEHSA-N
ID: WZPNWHQWBQGEJO-KQHRVAEHSA-N
Comment: Energy1
Num peaks: 31
39.02292652 1.465115033
41.03857658 11.03532713
43.05422664 1.079281344
53.00219107 1.051606214
69.0334912 13.92309937
95.01275576 2.487500332
97.02840582 1.201409605
99.04405588 0.9496708134
175.075356 1.308477582
189.0910061 2.388881383
191.1066561 0.9302862832
217.1223062 0.8090516357
243.0651853 1.297904272
243.1015708 4.39255107
245.0808353 1.093242632
249.1121354 0.70136572
255.1015708 1.275671802
257.1172208 2.683048124
261.1121354 5.280370387
271.0964854 2.064226287
273.1121354 1.19786427
275.1277855 1.232177452
281.1172208 1.023759437
283.1328709 0.734268849
301.1434356 0.9729405509
303.1590856 0.7642382443
311.1277855 2.808489907
317.1383502 0.7631860033
319.1540003 1.351508525
329.1383502 5.300468056
347.1489149 2.596212232

Name: +ve in-silico MS/MS by CFM-ID for WZPNWHQWBQGEJO-KQHRVAEHSA-N
ID: WZPNWHQWBQGEJO-KQHRVAEHSA-N
Comment: Energy2
Num peaks: 31
25.00727645 0.6435479943
39.02292652 5.920636868
41.03857658 10.55060991
43.05422664 0.6662614729
49.00727645 1.12118708
51.02292652 0.9694407026
53.00219107 4.668736731
53.03857658 1.898643229
55.01784114 0.8396675892
67.05422664 0.8398641703
69.0334912 23.11133139
79.05422664 0.6924988654
81.06987671 1.012537363
95.01275576 0.7646703776
97.02840582 0.8856161629
135.0440559 0.6454807357
135.0804414 0.9645342631
137.0597059 0.9889486402
151.075356 1.862465073
153.0910061 0.6612297224
161.0597059 1.398590427
189.0910061 1.241973329
207.1015708 0.9223195182
229.0859207 0.7530471154
231.1015708 0.8238853642
233.1172208 0.6753048588
241.0859207 0.654959499
243.1015708 0.7800812884
261.1121354 2.043362817
273.1121354 0.6958379347
329.1383502 0.6327570879

Name: +ve in-silico MS/MS by CFM-ID for DDHXERAMOVJOAJ-YVVXQTMVSA-N
ID: DDHXERAMOVJOAJ-YVVXQTMVSA-N
Comment: Energy0
Num peaks: 15
43.01784114 1.803024411
53.00219107 0.8952695101
215.1066561 1.286554673
231.1015708 3.052336292
233.1172208 9.20081617
235.1328709 2.267121843
245.1172208 1.39196652
247.1328709 9.330460784
259.1328709 1.057980113
261.148521 3.106258539
263.164171 2.053477691
265.1434356 12.82600106
289.1434356 4.585105002
291.1227001 1.093559379
307.1540003 26.3846337

Name: +ve in-silico MS/MS by CFM-ID for DDHXERAMOVJOAJ-YVVXQTMVSA-N
ID: DDHXERAMOVJOAJ-YVVXQTMVSA-N
Comment: Energy1
Num peaks: 31
39.02292652 1.382237383
41.03857658 0.9222128333
43.01784114 1.401632329
53.00219107 6.677127455
55.01784114 1.528155769
55.05422664 0.860333629
57.0334912 2.623458106
175.1117415 0.9213824569
177.1273916 0.9004724212
179.0702706 1.030300817
193.1223062 1.955464192
195.1379563 1.535069454
203.0702706 0.833710914
203.1430416 0.8327161371
205.0859207 1.393147742
207.1015708 1.203994281
215.1066561 0.907368978
219.1015708 0.8735776014
219.1379563 1.279361204
229.1223062 1.044921044
231.1015708 1.953215947
233.1172208 3.755981808
235.1328709 3.076392989
237.148521 3.303367379
245.1172208 1.088233008
247.1328709 9.301640872
259.1328709 0.866092216
261.148521 0.9247461846
265.1434356 5.277603489
289.1434356 4.149442407
307.1540003 3.136351257

Name: +ve in-silico MS/MS by CFM-ID for DDHXERAMOVJOAJ-YVVXQTMVSA-N
ID: DDHXERAMOVJOAJ-YVVXQTMVSA-N
Comment: Energy2
Num peaks: 31
39.02292652 3.228237956
41.03857658 1.860901598
43.01784114 1.197952114
49.00727645 2.584692208
51.02292652 1.368694291
53.03857658 2.220516831
55.05422664 4.656912936
65.03857658 3.761834682
67.05422664 2.263605979
69.06987671 1.189239749
77.03857658 1.714917939
79.05422664 2.009450468
81.06987671 2.10245172
91.05422664 1.266070372
93.06987671 1.708807145
95.08552677 2.231817483
105.0698767 1.199662003
107.0491413 1.913083744
107.0855268 2.325623378
109.1011768 1.905184448
121.1011768 1.88845757
133.0647913 1.32141757
139.1117415 1.193125363
147.0804414 2.840764411
163.075356 1.25135235
175.1117415 1.32036115
177.0546206 1.142341847
193.1223062 1.24054945
247.1328709 2.207296422
289.1434356 1.287926393
291.1227001 1.604805015

Name: +ve in-silico MS/MS by CFM-ID for ZWZOJVXHAOTSDM-NVAWSTJUSA-N
ID: ZWZOJVXHAOTSDM-NVAWSTJUSA-N
Comment: Energy0
Num peaks: 17
41.03857658 2.343240273
137.0597059 2.335570134
159.0440559 1.727696773
161.0597059 2.565494733
167.0702706 1.643098319
169.0859207 1.153342894
179.0702706 1.301719155
287.0914 1.337148067
297.1121354 0.839446809
299.0914 0.8791269662
299.1277855 4.408981647
301.1070501 1.155622514
301.1434356 1.649863084
303.1227001 1.56672719
311.1277855 4.14042873
313.1070501 4.449736634
329.1383502 47.21578242

Name: +ve in-silico MS/MS by CFM-ID for ZWZOJVXHAOTSDM-NVAWSTJUSA-N
ID: ZWZOJVXHAOTSDM-NVAWSTJUSA-N
Comment: Energy1
Num peaks: 29
39.02292652 1.148375791
41.03857658 8.529130755
43.05422664 0.8211465911
131.0491413 0.8389648792
135.0440559 3.065169478
137.0597059 1.106828085
139.075356 0.8865400508
147.0440559 0.9798247936
149.0233204 0.8695492015
149.0597059 1.05235451
151.0389705 1.517648563
151.075356 0.99255126
159.0440559 13.1497775
161.0597059 10.22164826
163.075356 1.835885359
165.0910061 1.171914722
167.0702706 1.473266318
175.075356 1.429834274
193.0859207 1.620204294
207.1015708 2.465193567
287.0914 1.279656634
289.1070501 1.790792099
299.0914 0.859730431
299.1277855 2.71254242
301.1070501 1.007983543
301.1434356 1.421820411
311.1277855 3.742846018
313.1070501 3.334157985
329.1383502 9.096756042

Name: +ve in-silico MS/MS by CFM-ID for ZWZOJVXHAOTSDM-NVAWSTJUSA-N
ID: ZWZOJVXHAOTSDM-NVAWSTJUSA-N
Comment: Energy2
Num peaks: 31
25.00727645 1.070311175
27.02292652 0.9219074688
39.02292652 4.256955018
41.03857658 4.398256099
43.05422664 0.9170910816
49.00727645 5.61925803
51.02292652 2.299968343
53.00219107 1.424084586
53.03857658 1.42871477
55.01784114 2.076445424
55.05422664 2.424956186
63.02292652 1.371704119
65.03857658 1.066665904
77.03857658 1.03805084
91.05422664 4.575641249
93.06987671 1.527331374
105.0334912 3.479275589
107.0491413 7.327015448
115.0542266 1.408663013
121.0284058 0.9279268422
123.0440559 1.244663348
135.0440559 3.052187408
137.0597059 4.839088281
139.075356 1.329793099
159.0440559 1.992411387
161.0597059 1.01172078
283.1328709 1.624787412
289.1070501 1.000344138
299.0914 1.051815956
301.1070501 0.9922585505
303.1227001 0.9047719781

Name: +ve in-silico MS/MS by CFM-ID for UFMAZRUMVFVHLY-ZDUSSCGKSA-N
ID: UFMAZRUMVFVHLY-ZDUSSCGKSA-N
Comment: Energy0
Num peaks: 16
107.0491413 1.865476407
121.0647913 4.065655254
145.0647913 3.350858911
147.0804414 1.952794816
149.0960915 1.494681158
151.0389705 1.419797671
153.0546206 8.40054151
163.0389705 1.162741044
165.0546206 1.126903556
179.0338851 2.64802395
181.0495352 10.72654832
221.0808353 1.967224798
297.1121354 2.446622598
299.1277855 1.102992669
311.1277855 6.972213052
329.1383502 30.22439683

Name: +ve in-silico MS/MS by CFM-ID for UFMAZRUMVFVHLY-ZDUSSCGKSA-N
ID: UFMAZRUMVFVHLY-ZDUSSCGKSA-N
Comment: Energy1
Num peaks: 28
107.0491413 3.543463704
121.0647913 7.534774019
123.0804414 1.162708195
133.0647913 1.221946534
135.0440559 1.086483638
135.0804414 3.730908465
145.0647913 1.200494799
147.0804414 2.081188776
149.0960915 3.579502453
151.0389705 1.820974876
153.0546206 6.25392673
161.0233204 1.818122138
163.0389705 3.790402634
165.0546206 1.9595126
175.075356 2.707309124
177.0910061 1.63455633
179.0338851 3.547776291
181.0495352 11.17331149
193.0859207 1.080326425
217.0495352 1.128198958
219.0651853 1.144052575
221.0808353 2.958594365
297.1121354 1.272728715
299.1277855 1.48267615
301.1434356 2.249174266
311.1277855 3.479893404
313.1070501 1.099387351
329.1383502 4.955143633

Name: +ve in-silico MS/MS by CFM-ID for UFMAZRUMVFVHLY-ZDUSSCGKSA-N
ID: UFMAZRUMVFVHLY-ZDUSSCGKSA-N
Comment: Energy2
Num peaks: 31
53.03857658 1.142626867
63.02292652 1.219263029
75.02292652 1.153505553
77.03857658 1.295766996
91.05422664 1.607790335
93.0334912 2.462421741
103.0542266 2.455900326
105.0334912 1.178376967
107.0127558 2.24090807
107.0491413 2.75514187
109.0284058 2.673176054
117.0698767 2.250754063
121.0647913 2.543324797
123.0440559 2.334066707
133.0284058 3.868755333
135.0440559 4.551889302
135.0804414 1.231122814
139.075356 0.9758227212
145.0647913 1.427025673
151.0389705 0.9283798518
153.0546206 2.453033055
161.0233204 1.462761553
163.0389705 3.547314974
165.0546206 2.388800654
167.0702706 1.346884113
181.0495352 3.177332012
269.0808353 1.149451625
299.1277855 1.38998587
301.1434356 0.9556676734
311.1277855 1.823041175
313.1070501 1.180291384

Name: +ve in-silico MS/MS by CFM-ID for CNIULSUYTFOEHN-ONWLJYNFSA-N
ID: CNIULSUYTFOEHN-ONWLJYNFSA-N
Comment: Energy0
Num peaks: 6
245.1172208 2.594217853
261.148521 4.537006218
263.164171 3.298052158
289.1434356 14.5386018
291.1227001 1.813834011
307.1540003 55.43538365

Name: +ve in-silico MS/MS by CFM-ID for CNIULSUYTFOEHN-ONWLJYNFSA-N
ID: CNIULSUYTFOEHN-ONWLJYNFSA-N
Comment: Energy1
Num peaks: 21
53.00219107 1.048725681
55.01784114 0.8791764078
95.04914126 0.8116712461
173.0960915 1.140967784
227.1066561 0.7564308347
245.1172208 2.503438833
247.0964854 1.158246625
247.1328709 2.077883923
249.1121354 1.262823746
251.1277855 1.266984832
253.1434356 2.026969378
255.1590856 1.158371214
261.1121354 2.677327368
263.1277855 2.257702757
265.1434356 2.916117535
271.1328709 3.428620435
275.1277855 1.329997551
279.1590856 4.131275352
289.1434356 18.93129992
291.1227001 1.905591134
307.1540003 26.43788323

Name: +ve in-silico MS/MS by CFM-ID for CNIULSUYTFOEHN-ONWLJYNFSA-N
ID: CNIULSUYTFOEHN-ONWLJYNFSA-N
Comment: Energy2
Num peaks: 31
39.02292652 1.654493467
41.00219107 1.128868225
43.05422664 1.581751212
51.02292652 2.671845195
53.03857658 1.169750327
65.03857658 2.31798166
67.05422664 2.240760527
79.05422664 1.570642104
125.0597059 1.451730338
133.0647913 1.132206673
135.0804414 1.690728058
137.0960915 1.291439704
171.0804414 3.832054862
173.0960915 1.746284816
175.1117415 1.162178107
187.075356 1.950894484
189.0910061 2.804577535
191.1066561 1.609855444
199.1117415 2.492621845
201.1273916 2.564049251
203.1430416 2.111483854
205.1223062 1.34692857
219.1379563 3.782174407
227.1066561 1.285337361
243.1379563 1.697661575
245.1172208 2.399173928
245.1536063 2.37717748
247.1328709 2.209675148
271.1328709 1.67309529
289.1434356 1.217724264
291.1227001 2.235697452

Name: +ve in-silico MS/MS by CFM-ID for ZOOBPPCDULZPJQ-UHFFFAOYSA-N
ID: ZOOBPPCDULZPJQ-UHFFFAOYSA-N
Comment: Energy0
Num peaks: 6
165.0546206 4.530584791
167.0702706 2.651652934
181.0859207 5.087618792
315.1227001 4.853008129
317.1383502 6.566059586
347.1489149 59.02822087

Name: +ve in-silico MS/MS by CFM-ID for ZOOBPPCDULZPJQ-UHFFFAOYSA-N
ID: ZOOBPPCDULZPJQ-UHFFFAOYSA-N
Comment: Energy1
Num peaks: 21
121.0647913 1.012959229
135.0440559 1.904514146
137.0597059 2.70624742
151.0389705 2.055094554
151.075356 1.511194754
153.0546206 1.00487171
165.0546206 15.63816764
167.0702706 3.385406919
177.0546206 1.127137205
179.0702706 3.022155808
181.0859207 13.46894402
183.1015708 1.147553204
191.0702706 0.9937895161
193.0859207 1.218490681
195.1015708 3.38045823
301.1070501 1.461748048
303.1227001 3.31430342
315.1227001 4.277796326
317.1383502 3.023979853
331.1176147 1.76001768
347.1489149 13.45597939

Name: +ve in-silico MS/MS by CFM-ID for ZOOBPPCDULZPJQ-UHFFFAOYSA-N
ID: ZOOBPPCDULZPJQ-UHFFFAOYSA-N
Comment: Energy2
Num peaks: 31
79.01784114 1.24745542
95.04914126 1.604273714
97.06479133 1.233241779
105.0334912 1.339687243
121.0647913 3.022822282
123.0440559 1.412900021
131.0491413 1.987553663
133.0647913 1.622288075
135.0440559 3.096368879
137.0597059 4.211667607
151.0389705 2.319569735
151.075356 2.922098802
153.0546206 1.399613501
165.0546206 10.51924459
167.0702706 4.448637614
181.0859207 8.015812465
193.0859207 1.624264254
195.1015708 1.293854922
203.0702706 2.377882127
205.0859207 1.648124168
219.1015708 1.149726148
229.0859207 1.228494184
245.1172208 1.38083884
269.1172208 1.541729786
285.1121354 1.257905719
287.1277855 1.467560879
299.1277855 1.357425746
303.1227001 3.18467736
315.1227001 2.82948753
317.1383502 3.569950413
331.1176147 1.371988852

Name: +ve in-silico MS/MS by CFM-ID for XFZDFYYRUDDKBS-HZPDHXFCSA-N
ID: XFZDFYYRUDDKBS-HZPDHXFCSA-N
Comment: Energy0
Num peaks: 18
43.01784114 1.941327193
57.06987671 0.9458607724
61.02840582 1.234676791
71.08552677 0.7443362971
83.08552677 1.109117818
85.10117684 1.136704795
107.0491413 2.262561919
135.0440559 1.119737507
173.1172208 0.7619541539
245.1172208 2.0337071
247.1328709 12.16019717
249.1121354 0.8731758667
261.148521 0.7713586351
263.164171 1.007578498
265.1434356 15.61022197
275.1277855 1.899112248
289.1434356 2.98213222
307.1540003 32.10326732

Name: +ve in-silico MS/MS by CFM-ID for XFZDFYYRUDDKBS-HZPDHXFCSA-N
ID: XFZDFYYRUDDKBS-HZPDHXFCSA-N
Comment: Energy1
Num peaks: 31
43.01784114 1.204296627
43.05422664 1.151784813
53.03857658 0.9574969279
55.05422664 1.29531186
57.06987671 2.548955507
71.08552677 3.470365968
73.10117684 1.924394195
81.06987671 0.9989261424
83.08552677 2.264931613
85.10117684 2.092588442
105.0334912 0.7917998989
107.0491413 4.47758843
109.0647913 1.168091231
121.0284058 0.8217148692
135.0440559 17.39235973
137.0597059 2.454257736
139.075356 1.041477143
141.0910061 1.305334358
179.0702706 1.813645517
219.1379563 1.029161417
223.0600999 1.541873086
233.1172208 1.538872472
235.0600999 0.8186560718
235.1328709 2.110237811
237.148521 1.979868431
247.1328709 4.26316669
263.164171 0.7914517392
265.1434356 4.479064307
279.1590856 2.99857487
289.1434356 1.552153762
307.1540003 2.753832962

Name: +ve in-silico MS/MS by CFM-ID for XFZDFYYRUDDKBS-HZPDHXFCSA-N
ID: XFZDFYYRUDDKBS-HZPDHXFCSA-N
Comment: Energy2
Num peaks: 31
39.02292652 4.307948342
41.03857658 9.338859967
43.01784114 1.635873554
43.05422664 2.647197605
53.03857658 2.212093248
55.05422664 3.381930976
57.06987671 2.844057628
63.02292652 0.8332793074
65.03857658 1.56076576
67.05422664 1.409419339
69.06987671 1.542066274
71.08552677 1.322782094
79.05422664 0.7614486968
81.06987671 4.206075466
83.08552677 4.212745031
85.10117684 5.562755857
93.0334912 1.565972031
105.0334912 1.09064641
107.0491413 4.890869539
109.0647913 1.607034941
113.0960915 1.344475875
121.0284058 1.192106029
121.0647913 2.114912529
135.0440559 2.506577859
137.0597059 0.7802117997
147.0440559 0.7899983412
153.0910061 0.7482973919
207.0651853 0.7248427951
249.1121354 0.8297657283
263.1277855 0.7462701155
291.1227001 0.8427478452

Name: +ve in-silico MS/MS by CFM-ID for BDTUWJXMQGOJIJ-RLJOBGTQSA-N
ID: BDTUWJXMQGOJIJ-RLJOBGTQSA-N
Comment: Energy0
Num peaks: 13
43.01784114 3.25764639
229.1223062 1.762875413
231.1015708 1.895761203
233.1172208 2.102554352
235.1328709 4.049113102
245.1172208 1.852943839
247.1328709 16.84262974
253.1434356 1.704266172
261.148521 1.829443556
263.164171 1.763366841
265.1434356 3.835069762
289.1434356 8.680663341
307.1540003 31.16310319

Name: +ve in-silico MS/MS by CFM-ID for BDTUWJXMQGOJIJ-RLJOBGTQSA-N
ID: BDTUWJXMQGOJIJ-RLJOBGTQSA-N
Comment: Energy1
Num peaks: 30
43.01784114 2.018683894
61.02840582 1.118539703
173.0960915 1.770952372
175.1117415 6.021092655
177.1273916 2.800846892
189.0910061 1.319569812
191.1066561 2.024312016
193.1223062 1.181789784
195.1379563 2.123617073
199.1117415 1.344033453
201.1273916 1.218835803
203.1430416 2.345952219
215.1066561 1.842585836
217.1223062 1.454508208
219.1379563 2.128708812
229.1223062 3.204383605
231.1015708 3.348265945
233.1172208 2.747204658
235.1328709 3.34483481
237.148521 0.9257703868
247.0964854 0.8530520549
247.1328709 15.51970925
259.1328709 2.04004532
261.148521 1.364408775
263.164171 1.271448932
265.1434356 2.515165866
279.1590856 1.439233772
289.1434356 4.79825264
291.1227001 1.112011124
307.1540003 5.229180964

Name: +ve in-silico MS/MS by CFM-ID for BDTUWJXMQGOJIJ-RLJOBGTQSA-N
ID: BDTUWJXMQGOJIJ-RLJOBGTQSA-N
Comment: Energy2
Num peaks: 31
39.02292652 1.856922551
41.00219107 0.8603454418
41.03857658 2.374746293
43.01784114 4.141972778
43.05422664 0.891303476
53.03857658 1.230870212
55.01784114 1.229907044
55.05422664 2.257981313
57.06987671 1.185118025
173.0960915 5.720200442
175.1117415 4.054709066
177.0910061 3.878978067
177.1273916 3.766203744
179.1066561 1.86407358
189.0910061 2.538035642
191.1066561 2.883466038
193.1223062 2.672614912
201.1273916 1.141661681
203.1066561 0.9767793471
203.1430416 2.887715698
217.1223062 2.707326719
219.1379563 3.33791504
229.1223062 2.759024188
231.1015708 1.635055141
243.1379563 1.165667238
247.1328709 3.036356663
249.1121354 0.9022593798
263.1277855 0.8809429715
271.1328709 0.891144231
289.1434356 1.244372464
291.1227001 1.695802819

Name: +ve in-silico MS/MS by CFM-ID for JCDZXDWMCKMXFF-MYSROSABSA-N
ID: JCDZXDWMCKMXFF-MYSROSABSA-N
Comment: Energy0
Num peaks: 12
43.01784114 2.051904751
191.1066561 1.268255914
231.1015708 1.532708519
233.1172208 1.459243098
235.1328709 2.608563912
245.1172208 1.520040827
247.1328709 10.19554799
261.148521 1.884770248
263.164171 1.810706303
265.1434356 14.60736383
289.1434356 9.11191029
307.1540003 32.64993072

Name: +ve in-silico MS/MS by CFM-ID for JCDZXDWMCKMXFF-MYSROSABSA-N
ID: JCDZXDWMCKMXFF-MYSROSABSA-N
Comment: Energy1
Num peaks: 31
43.01784114 1.9425241
95.01275576 1.38541865
147.0804414 1.308479676
173.0960915 0.9725791122
175.1117415 3.380545914
177.1273916 1.471767437
189.0910061 1.104534825
191.1066561 3.584665898
193.1223062 1.084602261
195.1379563 3.228156652
203.1430416 1.199562051
209.1172208 0.9312532918
215.1066561 1.581928804
217.1223062 1.221296396
219.1379563 1.821291704
221.1536063 0.998182997
229.1223062 1.689181274
231.1015708 3.014716662
233.1172208 2.40511768
235.1328709 2.17116957
237.148521 1.992939978
247.1328709 8.957322934
259.1328709 1.646605368
261.1121354 1.336060688
261.148521 1.054920204
263.164171 1.174405841
265.1434356 5.919759378
279.1590856 1.871927737
289.1434356 4.691208106
291.1227001 1.172108559
307.1540003 4.96606061

Name: +ve in-silico MS/MS by CFM-ID for JCDZXDWMCKMXFF-MYSROSABSA-N
ID: JCDZXDWMCKMXFF-MYSROSABSA-N
Comment: Energy2
Num peaks: 31
39.02292652 2.391876024
41.03857658 4.431786094
43.01784114 2.485755618
51.02292652 2.913583196
53.03857658 1.282181809
65.03857658 1.486683408
67.05422664 1.17173815
69.06987671 1.110233713
79.05422664 1.626104279
133.0647913 0.989684376
135.0804414 1.266835998
137.0960915 3.668470732
139.075356 1.076646738
147.0804414 1.31241036
151.1117415 0.9724837684
173.0960915 2.438059083
175.1117415 1.752048506
177.0910061 1.063009005
177.1273916 1.408828921
189.0910061 2.870501753
191.1066561 2.601357262
193.1223062 1.52694725
195.1379563 1.660543973
217.1223062 1.852162591
219.1379563 2.00091923
221.1536063 1.231511554
237.148521 1.959276829
247.1328709 4.312079947
271.1328709 1.114704293
289.1434356 1.259188326
291.1227001 2.108703998

Name: +ve in-silico MS/MS by CFM-ID for CDBBMEYPRMUMTR-XCPYXGTHSA-N
ID: CDBBMEYPRMUMTR-XCPYXGTHSA-N
Comment: Energy0
Num peaks: 27
39.02292652 1.528681722
41.03857658 2.149442595
53.00219107 4.379948835
69.0334912 1.075952687
85.02840582 1.61529604
87.04405588 0.9750893773
97.02840582 2.627522797
145.1011768 1.0315001
159.0804414 0.9960364842
161.0960915 1.32979594
163.1117415 1.614930205
179.1066561 0.7212547881
213.0910061 1.131735308
215.1066561 7.230139027
217.1223062 0.9435108842
231.1015708 1.069997337
233.1172208 9.995640656
251.1277855 1.362807241
255.1015708 4.057671824
257.1172208 0.8624481947
271.0964854 3.698285563
273.1121354 6.120162113
275.1277855 1.227083459
301.1434356 0.703196589
311.1277855 0.7113572842
329.1383502 10.80980563
347.1489149 10.26710844

Name: +ve in-silico MS/MS by CFM-ID for CDBBMEYPRMUMTR-XCPYXGTHSA-N
ID: CDBBMEYPRMUMTR-XCPYXGTHSA-N
Comment: Energy1
Num peaks: 31
39.02292652 3.7491386
41.03857658 2.777224212
43.05422664 3.172325465
45.06987671 1.223379482
49.00727645 0.9312261242
53.00219107 1.495965945
53.03857658 1.270046779
55.01784114 0.995357876
55.05422664 1.190845365
57.0334912 1.925644786
57.06987671 1.001787962
69.0334912 1.212797473
71.08552677 1.009038743
97.02840582 6.48659108
143.0855268 1.181078642
145.1011768 1.440532768
149.132477 1.015908069
159.0804414 2.55790643
161.0960915 1.588081104
163.1117415 1.398695686
215.1066561 7.119836924
217.1223062 1.385448926
231.1015708 0.9149614441
233.1172208 14.35575649
251.1277855 3.120212196
281.1172208 1.289453595
303.1590856 0.9054902144
311.1277855 0.9015893348
319.1540003 1.004330656
329.1383502 2.618132072
347.1489149 1.544551588

Name: +ve in-silico MS/MS by CFM-ID for CDBBMEYPRMUMTR-XCPYXGTHSA-N
ID: CDBBMEYPRMUMTR-XCPYXGTHSA-N
Comment: Energy2
Num peaks: 31
25.00727645 1.262838009
39.02292652 13.54833757
41.03857658 9.755134848
43.05422664 1.748601209
51.02292652 0.7702428185
53.00219107 1.026016635
53.03857658 1.184985446
55.05422664 4.076375081
57.06987671 1.273074968
67.05422664 1.125206814
69.0334912 2.261648265
69.06987671 1.960557894
71.08552677 1.044671133
79.05422664 0.8020647627
81.06987671 2.012862634
83.08552677 3.615270119
85.02840582 0.9239979054
97.02840582 0.7825625616
135.0804414 1.155771115
147.1168269 0.8501426749
149.132477 0.9634689109
159.0804414 1.639776833
161.0960915 2.336962126
163.1117415 2.249809743
165.1273916 1.503220397
167.1430416 1.010455309
213.0910061 1.434290685
215.1066561 2.250274948
217.1223062 1.427061989
233.1172208 2.341459926
331.1176147 0.8454482465

Name: +ve in-silico MS/MS by CFM-ID for BUPVWHHGBIRMBD-BTZAFQRHSA-N
ID: BUPVWHHGBIRMBD-BTZAFQRHSA-N
Comment: Energy0
Num peaks: 10
43.01784114 1.831061381
217.1223062 2.496509926
229.1223062 3.569744653
235.1328709 1.936799852
247.1328709 10.85741565
261.148521 1.294239398
265.1434356 9.287089217
271.1328709 2.338939183
289.1434356 24.44914277
307.1540003 22.79244785

Name: +ve in-silico MS/MS by CFM-ID for BUPVWHHGBIRMBD-BTZAFQRHSA-N
ID: BUPVWHHGBIRMBD-BTZAFQRHSA-N
Comment: Energy1
Num peaks: 20
43.01784114 2.097416904
175.1117415 5.064053382
177.1273916 1.540135928
191.1066561 2.572567016
195.1379563 2.7670242
215.1066561 2.810467033
217.1223062 4.740722029
219.1379563 2.307743739
229.1223062 6.389042052
231.1015708 4.153088389
233.1172208 1.790364708
235.1328709 1.5577562
237.148521 1.71545798
241.1223062 1.97759468
243.1379563 1.416058578
247.1328709 15.07775039
265.1434356 5.746576021
271.1328709 2.259781261
289.1434356 8.863279195
307.1540003 5.662971269

Name: +ve in-silico MS/MS by CFM-ID for BUPVWHHGBIRMBD-BTZAFQRHSA-N
ID: BUPVWHHGBIRMBD-BTZAFQRHSA-N
Comment: Energy2
Num peaks: 25
15.02292652 1.735243795
41.00219107 1.538200867
43.01784114 4.874691407
173.0960915 4.096709016
175.1117415 3.608627481
177.1273916 2.06914282
189.0910061 5.325605009
191.1066561 3.113677199
193.1223062 2.703479415
195.1379563 1.844510813
203.1430416 1.795939716
215.1066561 3.25304773
217.1223062 3.194189955
219.1379563 3.523762342
221.1536063 1.962448306
227.1066561 3.130618978
229.1223062 5.85859701
231.1015708 2.861703464
233.1172208 2.052748354
237.148521 1.859507926
245.1172208 1.940934301
245.1536063 1.423125338
247.1328709 14.21241962
249.1121354 1.546097
271.1328709 1.693278098

Name: +ve in-silico MS/MS by CFM-ID for LXINRHXYVUTAMQ-XTLRTUJBSA-N
ID: LXINRHXYVUTAMQ-XTLRTUJBSA-N
Comment: Energy0
Num peaks: 8
41.03857658 3.133398247
69.0334912 15.19997234
261.1121354 9.33347285
271.0964854 2.227486814
275.1277855 4.431872864
279.1227001 2.274878291
329.1383502 10.6017155
347.1489149 33.39632492

Name: +ve in-silico MS/MS by CFM-ID for LXINRHXYVUTAMQ-XTLRTUJBSA-N
ID: LXINRHXYVUTAMQ-XTLRTUJBSA-N
Comment: Energy1
Num peaks: 15
39.02292652 1.723377944
41.03857658 16.33427351
43.05422664 1.69196914
53.00219107 1.57962925
69.0334912 19.59492335
187.075356 1.388334891
189.0910061 6.498224223
191.1066561 1.783766887
243.1015708 2.784675122
261.1121354 11.1373744
279.1227001 1.691956123
311.1277855 1.382258466
319.1540003 1.166699359
329.1383502 5.42783468
347.1489149 6.503132417

Name: +ve in-silico MS/MS by CFM-ID for LXINRHXYVUTAMQ-XTLRTUJBSA-N
ID: LXINRHXYVUTAMQ-XTLRTUJBSA-N
Comment: Energy2
Num peaks: 12
39.02292652 11.11564698
41.03857658 16.60033129
53.00219107 7.336304479
69.0334912 26.38480671
187.075356 3.249656651
189.0910061 2.377157207
191.1066561 1.430104604
203.0702706 2.954227869
205.0859207 2.028797758
207.1015708 1.45233825
243.1015708 2.301126392
261.1121354 3.833630478

Name: +ve in-silico MS/MS by CFM-ID for QFOTYWXLSVTWAX-CMZRPVNOSA-N
ID: QFOTYWXLSVTWAX-CMZRPVNOSA-N
Comment: Energy0
Num peaks: 6
43.01784114 2.419765654
245.1172208 2.439786475
247.1328709 16.98971878
265.1434356 21.34164677
289.1434356 5.102357498
307.1540003 43.24737665

Name: +ve in-silico MS/MS by CFM-ID for QFOTYWXLSVTWAX-CMZRPVNOSA-N
ID: QFOTYWXLSVTWAX-CMZRPVNOSA-N
Comment: Energy1
Num peaks: 10
43.01784114 3.197039859
229.1223062 5.990740117
237.148521 1.648627892
245.1172208 1.55048044
247.1328709 16.15492605
265.1434356 23.37559754
279.1590856 2.582769351
289.1434356 13.0700741
291.1227001 1.70410913
307.1540003 12.05440694

Name: +ve in-silico MS/MS by CFM-ID for QFOTYWXLSVTWAX-CMZRPVNOSA-N
ID: QFOTYWXLSVTWAX-CMZRPVNOSA-N
Comment: Energy2
Num peaks: 19
15.02292652 1.740729895
25.00727645 1.45661907
43.01784114 5.412954892
61.02840582 1.774780027
205.0859207 3.414732172
207.1015708 1.414140071
215.1066561 4.916358948
217.1223062 4.999936145
219.1379563 4.635696319
221.0808353 1.269517344
229.1223062 3.20453144
231.1015708 6.295931135
233.1172208 3.466956558
235.1328709 5.706916452
237.148521 2.33193374
245.1172208 2.709190611
247.1328709 16.98996215
249.1121354 3.757027366
265.1434356 5.415898543

Name: +ve in-silico MS/MS by CFM-ID for DDHXERAMOVJOAJ-JFOHDYCDSA-N
ID: DDHXERAMOVJOAJ-JFOHDYCDSA-N
Comment: Energy0
Num peaks: 15
43.01784114 1.803024411
53.00219107 0.8952695101
215.1066561 1.286554673
231.1015708 3.052336292
233.1172208 9.20081617
235.1328709 2.267121843
245.1172208 1.39196652
247.1328709 9.330460784
259.1328709 1.057980113
261.148521 3.106258539
263.164171 2.053477691
265.1434356 12.82600106
289.1434356 4.585105002
291.1227001 1.093559379
307.1540003 26.3846337

Name: +ve in-silico MS/MS by CFM-ID for DDHXERAMOVJOAJ-JFOHDYCDSA-N
ID: DDHXERAMOVJOAJ-JFOHDYCDSA-N
Comment: Energy1
Num peaks: 31
39.02292652 1.382237383
41.03857658 0.9222128333
43.01784114 1.401632329
53.00219107 6.677127455
55.01784114 1.528155769
55.05422664 0.860333629
57.0334912 2.623458106
175.1117415 0.9213824569
177.1273916 0.9004724212
179.0702706 1.030300817
193.1223062 1.955464192
195.1379563 1.535069454
203.0702706 0.833710914
203.1430416 0.8327161371
205.0859207 1.393147742
207.1015708 1.203994281
215.1066561 0.907368978
219.1015708 0.8735776014
219.1379563 1.279361204
229.1223062 1.044921044
231.1015708 1.953215947
233.1172208 3.755981808
235.1328709 3.076392989
237.148521 3.303367379
245.1172208 1.088233008
247.1328709 9.301640872
259.1328709 0.866092216
261.148521 0.9247461846
265.1434356 5.277603489
289.1434356 4.149442407
307.1540003 3.136351257

Name: +ve in-silico MS/MS by CFM-ID for DDHXERAMOVJOAJ-JFOHDYCDSA-N
ID: DDHXERAMOVJOAJ-JFOHDYCDSA-N
Comment: Energy2
Num peaks: 31
39.02292652 3.228237956
41.03857658 1.860901598
43.01784114 1.197952114
49.00727645 2.584692208
51.02292652 1.368694291
53.03857658 2.220516831
55.05422664 4.656912936
65.03857658 3.761834682
67.05422664 2.263605979
69.06987671 1.189239749
77.03857658 1.714917939
79.05422664 2.009450468
81.06987671 2.10245172
91.05422664 1.266070372
93.06987671 1.708807145
95.08552677 2.231817483
105.0698767 1.199662003
107.0491413 1.913083744
107.0855268 2.325623378
109.1011768 1.905184448
121.1011768 1.88845757
133.0647913 1.32141757
139.1117415 1.193125363
147.0804414 2.840764411
163.075356 1.25135235
175.1117415 1.32036115
177.0546206 1.142341847
193.1223062 1.24054945
247.1328709 2.207296422
289.1434356 1.287926393
291.1227001 1.604805015

Name: +ve in-silico MS/MS by CFM-ID for ZWZOJVXHAOTSDM-FTNBBQJZSA-N
ID: ZWZOJVXHAOTSDM-FTNBBQJZSA-N
Comment: Energy0
Num peaks: 17
41.03857658 2.343240273
137.0597059 2.335570134
159.0440559 1.727696773
161.0597059 2.565494733
167.0702706 1.643098319
169.0859207 1.153342894
179.0702706 1.301719155
287.0914 1.337148067
297.1121354 0.839446809
299.0914 0.8791269662
299.1277855 4.408981647
301.1070501 1.155622514
301.1434356 1.649863084
303.1227001 1.56672719
311.1277855 4.14042873
313.1070501 4.449736634
329.1383502 47.21578242

Name: +ve in-silico MS/MS by CFM-ID for ZWZOJVXHAOTSDM-FTNBBQJZSA-N
ID: ZWZOJVXHAOTSDM-FTNBBQJZSA-N
Comment: Energy1
Num peaks: 29
39.02292652 1.148375791
41.03857658 8.529130755
43.05422664 0.8211465911
131.0491413 0.8389648792
135.0440559 3.065169478
137.0597059 1.106828085
139.075356 0.8865400508
147.0440559 0.9798247936
149.0233204 0.8695492015
149.0597059 1.05235451
151.0389705 1.517648563
151.075356 0.99255126
159.0440559 13.1497775
161.0597059 10.22164826
163.075356 1.835885359
165.0910061 1.171914722
167.0702706 1.473266318
175.075356 1.429834274
193.0859207 1.620204294
207.1015708 2.465193567
287.0914 1.279656634
289.1070501 1.790792099
299.0914 0.859730431
299.1277855 2.71254242
301.1070501 1.007983543
301.1434356 1.421820411
311.1277855 3.742846018
313.1070501 3.334157985
329.1383502 9.096756042

Name: +ve in-silico MS/MS by CFM-ID for ZWZOJVXHAOTSDM-FTNBBQJZSA-N
ID: ZWZOJVXHAOTSDM-FTNBBQJZSA-N
Comment: Energy2
Num peaks: 31
25.00727645 1.070311175
27.02292652 0.9219074688
39.02292652 4.256955018
41.03857658 4.398256099
43.05422664 0.9170910816
49.00727645 5.61925803
51.02292652 2.299968343
53.00219107 1.424084586
53.03857658 1.42871477
55.01784114 2.076445424
55.05422664 2.424956186
63.02292652 1.371704119
65.03857658 1.066665904
77.03857658 1.03805084
91.05422664 4.575641249
93.06987671 1.527331374
105.0334912 3.479275589
107.0491413 7.327015448
115.0542266 1.408663013
121.0284058 0.9279268422
123.0440559 1.244663348
135.0440559 3.052187408
137.0597059 4.839088281
139.075356 1.329793099
159.0440559 1.992411387
161.0597059 1.01172078
283.1328709 1.624787412
289.1070501 1.000344138
299.0914 1.051815956
301.1070501 0.9922585505
303.1227001 0.9047719781

Name: +ve in-silico MS/MS by CFM-ID for WQQJRSDFQHYDRU-MENFSSKMSA-N
ID: WQQJRSDFQHYDRU-MENFSSKMSA-N
Comment: Energy0
Num peaks: 10
43.05422664 3.151462799
71.04914126 15.31074051
257.0808353 1.655380578
259.0964854 9.911048135
275.1277855 2.524891851
277.1070501 2.66147211
301.1434356 1.803062618
303.1590856 1.966314616
329.1383502 6.785887314
347.1489149 35.26173779

Name: +ve in-silico MS/MS by CFM-ID for WQQJRSDFQHYDRU-MENFSSKMSA-N
ID: WQQJRSDFQHYDRU-MENFSSKMSA-N
Comment: Energy1
Num peaks: 21
39.02292652 2.625891269
41.03857658 1.578587441
43.05422664 14.75726673
45.06987671 1.419165691
71.04914126 17.15862435
187.075356 4.559775501
189.0910061 2.466321693
207.1015708 1.377107734
215.1066561 1.818276286
227.0702706 1.746682779
231.1015708 1.219889749
241.0859207 1.670006093
257.0808353 1.751615882
259.0964854 9.359758528
271.0964854 3.172491937
273.1121354 1.842725482
275.1277855 1.297417679
303.1590856 1.21843661
319.1540003 1.920783561
329.1383502 3.221363644
347.1489149 5.018372677

Name: +ve in-silico MS/MS by CFM-ID for WQQJRSDFQHYDRU-MENFSSKMSA-N
ID: WQQJRSDFQHYDRU-MENFSSKMSA-N
Comment: Energy2
Num peaks: 15
39.02292652 1.587703751
41.03857658 11.19683843
43.05422664 14.68729434
55.01784114 7.379182875
55.05422664 1.401047544
69.0334912 3.411968268
71.04914126 21.0343521
187.075356 4.123366271
189.0910061 3.037981433
203.0702706 2.602939476
205.0859207 2.186889213
207.1015708 1.255236217
215.1066561 1.79222576
241.0859207 1.294580526
259.0964854 3.625012178

Name: +ve in-silico MS/MS by CFM-ID for ZVKWUOHTNNPKJA-AUUCLRFISA-N
ID: ZVKWUOHTNNPKJA-AUUCLRFISA-N
Comment: Energy0
Num peaks: 9
43.01784114 2.197123899
231.1015708 1.604709058
233.1172208 2.638055065
247.1328709 10.91072026
261.148521 1.981127747
263.164171 1.854424781
265.1434356 14.99798484
289.1434356 9.195917148
307.1540003 34.65950434

Name: +ve in-silico MS/MS by CFM-ID for ZVKWUOHTNNPKJA-AUUCLRFISA-N
ID: ZVKWUOHTNNPKJA-AUUCLRFISA-N
Comment: Energy1
Num peaks: 21
43.01784114 2.681688072
173.0960915 4.322014066
175.1117415 2.358790154
177.1273916 4.212775891
189.0910061 4.486960901
193.1223062 5.497650121
203.1430416 1.613378122
219.1379563 1.538221542
221.1536063 1.408466298
229.1223062 2.265122535
231.1015708 3.709891629
233.1172208 2.714052641
237.148521 1.641216226
247.1328709 12.83042324
259.1328709 2.266506081
261.148521 1.756170014
263.164171 1.728019191
265.1434356 8.446628717
279.1590856 1.338721892
289.1434356 5.903222155
307.1540003 7.767643776

Name: +ve in-silico MS/MS by CFM-ID for ZVKWUOHTNNPKJA-AUUCLRFISA-N
ID: ZVKWUOHTNNPKJA-AUUCLRFISA-N
Comment: Energy2
Num peaks: 25
15.02292652 1.421645277
43.01784114 6.039172921
53.00219107 4.565830712
171.0804414 5.169321698
173.0960915 3.635567292
175.1117415 4.007557761
177.1273916 1.424509022
187.075356 2.286011851
189.0910061 4.358147718
191.1066561 3.658224376
193.1223062 3.994572503
195.1379563 1.614415857
201.1273916 1.496382421
203.1430416 2.111399663
215.1066561 3.179259388
217.1223062 2.222506885
219.1379563 3.933467187
221.1536063 2.489439604
229.1223062 2.579868583
231.1015708 3.37322649
237.148521 1.569156845
247.1328709 10.08029579
249.1121354 1.773933042
265.1434356 1.605895732
271.1328709 1.795317572

Name: +ve in-silico MS/MS by CFM-ID for FNEADFUPWHAVTA-OPXAPYACSA-N
ID: FNEADFUPWHAVTA-OPXAPYACSA-N
Comment: Energy0
Num peaks: 6
283.1328709 1.710521336
301.1434356 5.172311137
303.1590856 3.909467595
311.1277855 3.578901122
329.1383502 22.81445908
347.1489149 58.04558062

Name: +ve in-silico MS/MS by CFM-ID for FNEADFUPWHAVTA-OPXAPYACSA-N
ID: FNEADFUPWHAVTA-OPXAPYACSA-N
Comment: Energy1
Num peaks: 6
301.1434356 1.645424307
303.1590856 1.472641294
311.1277855 10.09661216
329.1383502 33.78622163
331.1176147 1.282642359
347.1489149 46.60404855

Name: +ve in-silico MS/MS by CFM-ID for FNEADFUPWHAVTA-OPXAPYACSA-N
ID: FNEADFUPWHAVTA-OPXAPYACSA-N
Comment: Energy2
Num peaks: 8
283.1328709 17.49666528
285.148521 21.72375284
299.1277855 3.5719265
301.1434356 5.979285167
303.1590856 3.564328027
311.1277855 17.93856362
313.1070501 4.642021323
329.1383502 6.305559616

Name: +ve in-silico MS/MS by CFM-ID for LOEMQHQRASSXFX-SVZOTFJBSA-N
ID: LOEMQHQRASSXFX-SVZOTFJBSA-N
Comment: Energy0
Num peaks: 11
43.01784114 2.109411566
231.1015708 1.853324161
233.1172208 1.797701564
235.1328709 4.73628293
245.1172208 1.792635367
247.1328709 11.78807534
261.148521 2.19656396
263.164171 1.847669993
265.1434356 15.31546771
289.1434356 3.566196184
307.1540003 33.2935765

Name: +ve in-silico MS/MS by CFM-ID for LOEMQHQRASSXFX-SVZOTFJBSA-N
ID: LOEMQHQRASSXFX-SVZOTFJBSA-N
Comment: Energy1
Num peaks: 31
39.02292652 0.9586594775
43.01784114 2.475925296
109.0284058 1.794760673
123.0440559 0.9458901784
125.0597059 1.315143663
175.1117415 2.926617912
177.1273916 1.21816115
189.0910061 1.197885323
191.1066561 3.042717356
193.1223062 1.401985922
195.1015708 0.9371193965
195.1379563 3.794604378
203.1430416 1.026848417
207.1015708 1.123796778
209.1172208 1.397209627
211.1328709 1.266423046
219.1379563 1.117990158
221.1536063 1.511188803
231.1015708 3.579154689
233.1172208 3.698281438
235.1328709 4.809876792
237.148521 1.881538127
247.1328709 7.208161129
259.1328709 2.392093829
261.148521 1.93271624
263.164171 1.783138138
265.1434356 7.919093224
279.1590856 1.416339827
289.1434356 3.371451118
291.1227001 1.364885567
307.1540003 6.875101114

Name: +ve in-silico MS/MS by CFM-ID for LOEMQHQRASSXFX-SVZOTFJBSA-N
ID: LOEMQHQRASSXFX-SVZOTFJBSA-N
Comment: Energy2
Num peaks: 31
15.02292652 1.46046736
39.02292652 3.031287229
41.00219107 1.19095976
41.03857658 4.006856347
43.01784114 6.104844761
43.05422664 1.441616137
49.00727645 1.859963069
51.02292652 1.757010744
53.03857658 3.914257165
55.05422664 2.013638664
61.02840582 1.71078626
147.0440559 1.253700993
173.0960915 4.907154261
175.1117415 3.661898419
177.1273916 2.645435041
189.0910061 5.729535192
191.1066561 3.071002509
193.1223062 3.650917313
195.1379563 2.505031716
203.1430416 1.925905405
211.1328709 1.185008325
217.1223062 1.250971977
219.1379563 1.911883621
221.1536063 1.772783922
231.1015708 1.688508421
233.1172208 1.424373734
237.148521 1.195522781
247.1328709 4.189980657
265.1434356 1.148584803
289.1434356 1.174536084
291.1227001 1.721185674

Name: +ve in-silico MS/MS by CFM-ID for OBBKLZBWLZLDMY-HNWQQQBSSA-N
ID: OBBKLZBWLZLDMY-HNWQQQBSSA-N
Comment: Energy0
Num peaks: 20
43.01784114 1.640805067
61.02840582 1.053750311
189.0910061 1.496404702
191.1066561 1.37999911
217.1223062 1.301361882
229.1223062 3.258865017
231.1015708 1.71963211
233.1172208 2.246926869
235.1328709 4.404524346
237.148521 0.8140949367
245.1172208 1.143154141
247.1328709 9.384828179
253.1434356 1.319286716
261.148521 1.683534756
263.164171 1.542606247
265.1434356 10.98940636
279.1590856 0.9387439018
289.1434356 7.98641813
291.1227001 1.152590743
307.1540003 25.1030195

Name: +ve in-silico MS/MS by CFM-ID for OBBKLZBWLZLDMY-HNWQQQBSSA-N
ID: OBBKLZBWLZLDMY-HNWQQQBSSA-N
Comment: Energy1
Num peaks: 31
39.02292652 1.547530389
41.03857658 1.046499046
43.01784114 1.372426144
109.0284058 1.419492216
111.0440559 1.344865839
163.075356 1.948393491
165.0910061 1.913594413
175.1117415 1.555177778
189.0910061 1.15137528
191.1066561 2.441067312
193.0859207 1.189067536
195.1015708 1.069826243
195.1379563 2.473658836
207.1015708 1.083458638
211.1328709 1.075663091
215.1066561 1.686697046
217.1223062 2.743337491
221.1536063 1.058006967
229.1223062 2.56190457
231.1015708 2.419593772
233.1172208 1.900882097
235.1328709 2.718893446
237.148521 1.504727185
247.1328709 6.30593421
259.1328709 1.060202048
263.164171 1.305605664
265.1434356 4.581868806
279.1590856 1.383597034
289.1434356 3.834473598
291.1227001 1.238554807
307.1540003 3.946858321

Name: +ve in-silico MS/MS by CFM-ID for OBBKLZBWLZLDMY-HNWQQQBSSA-N
ID: OBBKLZBWLZLDMY-HNWQQQBSSA-N
Comment: Energy2
Num peaks: 31
39.02292652 1.854803713
41.03857658 1.178494201
43.01784114 1.492611214
49.00727645 2.169825898
53.03857658 1.185774943
79.05422664 1.729296132
91.05422664 3.023528766
93.06987671 1.842466361
95.08552677 1.610876648
119.0855268 1.250577478
131.0855268 2.451729023
133.0284058 1.480295868
133.1011768 2.800206053
161.0597059 1.42719428
161.0960915 1.855395316
163.075356 2.593756254
163.1117415 1.756897083
173.0960915 1.307596509
177.1273916 1.140745241
189.0910061 1.557867321
191.1066561 1.540114607
195.1379563 1.447641219
203.1066561 1.981464993
203.1430416 1.037036335
205.1223062 1.140222627
209.1536063 1.108477718
217.1223062 1.858635628
229.1223062 1.268906175
247.1328709 1.829231251
289.1434356 1.093043307
291.1227001 1.451125796

Name: +ve in-silico MS/MS by CFM-ID for PKCDREAJEQQORV-FMXIYLAGSA-N
ID: PKCDREAJEQQORV-FMXIYLAGSA-N
Comment: Energy0
Num peaks: 13
149.0597059 1.705410712
151.075356 2.284971399
167.0702706 0.942236364
217.0859207 1.161652641
301.1434356 1.320775958
303.1590856 1.145317869
311.1277855 4.14566894
315.1227001 1.247765773
317.1383502 2.379009923
319.1540003 2.490159088
329.1383502 22.12480333
331.1176147 1.448314661
347.1489149 38.0189898

Name: +ve in-silico MS/MS by CFM-ID for PKCDREAJEQQORV-FMXIYLAGSA-N
ID: PKCDREAJEQQORV-FMXIYLAGSA-N
Comment: Energy1
Num peaks: 31
41.03857658 1.134247385
135.0440559 3.980481247
137.0597059 0.9563004032
139.075356 0.8778480156
149.0597059 0.8307096026
169.0859207 0.894916693
207.0651853 1.169820185
219.1015708 1.021452485
229.0859207 1.21066128
247.0964854 1.485601163
249.1121354 2.209985588
271.0964854 1.48711385
273.1121354 1.337155987
275.1277855 1.091555722
281.1172208 1.270424077
283.1328709 0.8326774304
285.148521 0.8847428569
287.1277855 0.8255178558
289.1434356 1.435510937
297.1121354 1.139780601
299.1277855 2.246667053
301.1434356 3.381806512
303.1590856 1.252163719
305.1383502 0.9205115378
311.1277855 6.090648743
315.1227001 1.992828112
317.1383502 4.900440405
319.1540003 8.94329441
329.1383502 10.05497407
331.1176147 0.8627684626
347.1489149 7.167684548

Name: +ve in-silico MS/MS by CFM-ID for PKCDREAJEQQORV-FMXIYLAGSA-N
ID: PKCDREAJEQQORV-FMXIYLAGSA-N
Comment: Energy2
Num peaks: 31
39.02292652 4.71235579
41.03857658 1.550947708
49.00727645 2.171486676
51.02292652 4.245325057
53.03857658 2.298060303
67.01784114 1.018123152
69.0334912 1.439088168
81.06987671 0.9714100423
91.05422664 3.662854216
93.06987671 2.677209192
119.0491413 2.168193295
121.0647913 1.887286561
147.0440559 2.338628412
149.0597059 1.494554545
151.075356 0.970459533
159.0804414 1.400186962
165.0546206 6.282169444
167.0702706 1.695494826
191.0702706 2.958502904
219.1015708 0.8053780654
229.0859207 1.225933499
257.1172208 0.8213736331
259.1328709 1.888729484
273.148521 0.8687009212
285.148521 1.007393461
297.1121354 1.22701884
299.1277855 1.057458676
301.1434356 2.064766719
311.1277855 1.70643547
317.1383502 1.355940074
331.1176147 1.825807787

Name: +ve in-silico MS/MS by CFM-ID for UFMAZRUMVFVHLY-CYBMUJFWSA-N
ID: UFMAZRUMVFVHLY-CYBMUJFWSA-N
Comment: Energy0
Num peaks: 16
107.0491413 1.865476407
121.0647913 4.065655254
145.0647913 3.350858911
147.0804414 1.952794816
149.0960915 1.494681158
151.0389705 1.419797671
153.0546206 8.40054151
163.0389705 1.162741044
165.0546206 1.126903556
179.0338851 2.64802395
181.0495352 10.72654832
221.0808353 1.967224798
297.1121354 2.446622598
299.1277855 1.102992669
311.1277855 6.972213052
329.1383502 30.22439683

Name: +ve in-silico MS/MS by CFM-ID for UFMAZRUMVFVHLY-CYBMUJFWSA-N
ID: UFMAZRUMVFVHLY-CYBMUJFWSA-N
Comment: Energy1
Num peaks: 28
107.0491413 3.543463704
121.0647913 7.534774019
123.0804414 1.162708195
133.0647913 1.221946534
135.0440559 1.086483638
135.0804414 3.730908465
145.0647913 1.200494799
147.0804414 2.081188776
149.0960915 3.579502453
151.0389705 1.820974876
153.0546206 6.25392673
161.0233204 1.818122138
163.0389705 3.790402634
165.0546206 1.9595126
175.075356 2.707309124
177.0910061 1.63455633
179.0338851 3.547776291
181.0495352 11.17331149
193.0859207 1.080326425
217.0495352 1.128198958
219.0651853 1.144052575
221.0808353 2.958594365
297.1121354 1.272728715
299.1277855 1.48267615
301.1434356 2.249174266
311.1277855 3.479893404
313.1070501 1.099387351
329.1383502 4.955143633

Name: +ve in-silico MS/MS by CFM-ID for UFMAZRUMVFVHLY-CYBMUJFWSA-N
ID: UFMAZRUMVFVHLY-CYBMUJFWSA-N
Comment: Energy2
Num peaks: 31
53.03857658 1.142626867
63.02292652 1.219263029
75.02292652 1.153505553
77.03857658 1.295766996
91.05422664 1.607790335
93.0334912 2.462421741
103.0542266 2.455900326
105.0334912 1.178376967
107.0127558 2.24090807
107.0491413 2.75514187
109.0284058 2.673176054
117.0698767 2.250754063
121.0647913 2.543324797
123.0440559 2.334066707
133.0284058 3.868755333
135.0440559 4.551889302
135.0804414 1.231122814
139.075356 0.9758227212
145.0647913 1.427025673
151.0389705 0.9283798518
153.0546206 2.453033055
161.0233204 1.462761553
163.0389705 3.547314974
165.0546206 2.388800654
167.0702706 1.346884113
181.0495352 3.177332012
269.0808353 1.149451625
299.1277855 1.38998587
301.1434356 0.9556676734
311.1277855 1.823041175
313.1070501 1.180291384

Name: +ve in-silico MS/MS by CFM-ID for VKTNFVWVAQYYBV-MSOLQXFVSA-N
ID: VKTNFVWVAQYYBV-MSOLQXFVSA-N
Comment: Energy0
Num peaks: 16
43.05422664 1.433796685
57.06987671 3.183552935
67.05422664 1.524977593
83.04914126 1.52703386
85.06479133 10.31730628
87.04405588 1.282686989
89.05970595 4.092970859
147.0440559 1.88114386
227.0702706 3.22471044
229.0859207 1.41506311
243.0651853 1.313456606
245.0808353 10.20150668
263.0914 4.731930681
311.1277855 1.71453942
329.1383502 13.53311262
347.1489149 19.83394361

Name: +ve in-silico MS/MS by CFM-ID for VKTNFVWVAQYYBV-MSOLQXFVSA-N
ID: VKTNFVWVAQYYBV-MSOLQXFVSA-N
Comment: Energy1
Num peaks: 28
39.02292652 4.109628798
41.03857658 4.062373221
43.05422664 11.11614026
45.0334912 1.356026746
45.06987671 3.02381633
57.06987671 5.940839596
59.04914126 0.8109630581
67.05422664 2.165736987
69.0334912 0.7530559175
83.04914126 1.090246999
85.06479133 7.492816412
87.04405588 0.9522842204
89.05970595 3.160766648
147.0440559 1.764362455
149.0597059 0.8027651659
217.0859207 0.8441530781
227.0702706 3.341482703
233.0808353 1.428587183
235.0964854 1.316147147
243.0651853 0.7780547962
245.0808353 10.35232529
247.0964854 0.8998565872
263.0914 4.37725663
287.0914 0.7500242166
311.1277855 1.816395596
319.1540003 0.9410878789
329.1383502 3.096269921
347.1489149 2.108248319

Name: +ve in-silico MS/MS by CFM-ID for VKTNFVWVAQYYBV-MSOLQXFVSA-N
ID: VKTNFVWVAQYYBV-MSOLQXFVSA-N
Comment: Energy2
Num peaks: 31
39.02292652 2.128258541
41.03857658 6.225726344
43.05422664 3.282908798
45.06987671 1.01535307
55.05422664 2.202495853
57.0334912 1.723960283
57.06987671 8.635254931
59.04914126 2.819359639
69.0334912 1.820352076
71.04914126 2.489003792
73.06479133 2.898792091
83.04914126 1.050267342
85.06479133 2.241066342
101.0385766 1.113644831
105.0334912 1.699308148
117.0334912 3.221434082
121.0284058 1.057522004
129.0334912 1.244885173
133.0284058 2.032419578
145.0284058 2.183089931
147.0440559 2.827333945
159.0440559 1.739045026
163.0389705 1.870095868
173.0233204 3.628380834
189.0182351 2.134329295
205.0859207 1.021771926
225.0546206 1.654776507
227.0702706 2.647564161
229.0859207 1.123577913
243.0651853 1.455333427
245.0808353 3.893602499

Name: +ve in-silico MS/MS by CFM-ID for RIYSKDBFFCNNSW-IIEJUSTOSA-N
ID: RIYSKDBFFCNNSW-IIEJUSTOSA-N
Comment: Energy0
Num peaks: 31
25.00727645 0.6052549738
41.00219107 0.6301477108
43.01784114 2.261010676
61.02840582 0.7315334024
73.02840582 0.6088519832
81.0334912 1.169590361
81.06987671 1.58576506
83.08552677 1.806152759
95.08552677 0.649095618
97.06479133 0.8026168757
123.0440559 0.6231464366
139.0389705 0.8057007273
141.0546206 7.254077325
147.0804414 1.244720917
149.0960915 7.776243769
151.1117415 0.6498021656
167.1066561 2.01115094
183.0651853 0.6474060368
245.1172208 1.324226352
247.0964854 0.8293706953
247.1328709 10.06456208
251.1277855 1.794104689
253.1434356 0.6920663677
265.1434356 2.476829833
277.1070501 0.6184026411
277.1434356 1.120393436
279.1227001 1.933888187
281.1383502 1.680502242
289.1434356 4.568491091
291.1227001 0.6426903819
307.1540003 17.3437761

Name: +ve in-silico MS/MS by CFM-ID for RIYSKDBFFCNNSW-IIEJUSTOSA-N
ID: RIYSKDBFFCNNSW-IIEJUSTOSA-N
Comment: Energy1
Num peaks: 31
25.00727645 1.841459167
27.02292652 3.067204101
29.03857658 1.020541934
39.02292652 0.7840582406
43.01784114 1.321395302
51.02292652 0.9765707752
53.03857658 3.313379084
55.05422664 1.764175732
57.06987671 0.8199954128
61.02840582 0.7875922099
67.05422664 0.9029637954
79.01784114 0.8363967902
81.0334912 4.765559024
83.04914126 2.446138558
85.06479133 0.9690866009
97.06479133 1.140477921
99.04405588 1.045453416
107.0491413 0.876668811
113.0597059 1.327356736
123.0440559 1.051271254
133.1011768 0.7702909881
141.0546206 5.639417184
147.0804414 1.512929738
149.0960915 13.18844119
167.1066561 2.243399185
221.0808353 1.225389898
229.1223062 1.38409397
247.1328709 8.400122657
265.1434356 1.642033894
289.1434356 2.435768032
307.1540003 2.313699492

Name: +ve in-silico MS/MS by CFM-ID for RIYSKDBFFCNNSW-IIEJUSTOSA-N
ID: RIYSKDBFFCNNSW-IIEJUSTOSA-N
Comment: Energy2
Num peaks: 31
25.00727645 0.8499100794
39.02292652 3.190786652
41.03857658 2.061718084
43.01784114 3.080344409
53.03857658 3.638429282
55.05422664 1.816922811
65.03857658 1.678332362
67.01784114 1.58148835
67.05422664 2.72773508
71.08552677 1.022952003
73.02840582 1.583336265
79.01784114 3.466123113
79.05422664 2.498660708
81.0334912 4.509997641
81.06987671 5.538801514
83.04914126 2.022143804
83.08552677 3.286789756
87.1168269 1.241613027
95.04914126 1.674749233
95.08552677 3.902397991
97.06479133 0.9593758473
99.04405588 1.173333227
107.0855268 0.8192965293
109.0647913 0.7873106756
111.0440559 0.8616910559
123.0440559 1.056698079
141.0546206 5.800472387
149.0960915 1.805088143
151.1117415 0.993878865
193.1223062 0.8354151859
291.1227001 1.019967304

Name: +ve in-silico MS/MS by CFM-ID for NLXVFIOZASEMRL-CVGURMSBSA-N
ID: NLXVFIOZASEMRL-CVGURMSBSA-N
Comment: Energy0
Num peaks: 18
43.05422664 2.660413601
69.0334912 1.236228288
71.04914126 13.7850161
257.0808353 1.612554485
259.0964854 7.987971287
261.1121354 1.405109031
271.0964854 1.280590272
273.1121354 1.145105165
275.1277855 2.155399552
277.1070501 2.257666314
287.1277855 1.157915984
291.1227001 1.050696575
301.1434356 1.61699217
303.1590856 1.692008252
317.1383502 1.167713494
319.1540003 3.42024188
329.1383502 6.484469838
347.1489149 28.10907479

Name: +ve in-silico MS/MS by CFM-ID for NLXVFIOZASEMRL-CVGURMSBSA-N
ID: NLXVFIOZASEMRL-CVGURMSBSA-N
Comment: Energy1
Num peaks: 31
39.02292652 1.677616773
41.03857658 0.9637901976
43.05422664 9.812962073
45.06987671 0.9052759076
55.01784114 1.461494655
71.04914126 14.8388764
111.0440559 0.8552668409
135.0440559 0.8914326732
149.0597059 1.050395026
159.0440559 1.167533816
163.075356 2.069947849
173.0597059 1.060983764
175.075356 1.461195821
187.075356 1.704389457
189.0910061 1.30642523
215.1066561 1.087752803
217.1223062 1.11759663
231.1015708 0.9343289376
247.0964854 0.8461460909
249.1121354 1.130658794
257.0808353 1.72496953
259.0964854 4.526496061
261.1121354 1.076712104
267.1590856 0.8648044398
271.0964854 1.463797647
273.1121354 1.013434638
299.1277855 0.9775445033
317.1383502 0.931352965
319.1540003 1.83374275
329.1383502 2.424207151
347.1489149 2.307080805

Name: +ve in-silico MS/MS by CFM-ID for NLXVFIOZASEMRL-CVGURMSBSA-N
ID: NLXVFIOZASEMRL-CVGURMSBSA-N
Comment: Energy2
Num peaks: 31
27.02292652 0.7300864645
39.02292652 2.67510781
41.03857658 6.798090691
43.05422664 8.465836538
49.00727645 0.7118027791
55.01784114 4.374177505
55.05422664 3.600138353
65.03857658 1.162032744
67.05422664 0.6904869926
69.0334912 1.766429242
71.04914126 21.29559345
91.05422664 0.9191941417
133.0284058 1.146555823
149.0597059 2.136894366
151.075356 0.6857759371
159.0440559 0.9852405176
171.0440559 1.176019479
173.0597059 1.198988505
175.075356 2.711500923
177.0910061 1.197738633
185.0597059 0.7899251007
187.0389705 0.6665285527
189.0910061 0.6733643435
191.1066561 0.7766232707
201.0910061 1.019474638
203.0702706 0.9296184171
203.1066561 1.169031293
219.1015708 1.162077285
261.1121354 0.64458275
329.1383502 0.9239620888
331.1176147 0.7569803849

Name: +ve in-silico MS/MS by CFM-ID for WYJKUKUVUUALQO-XJZCXBHUSA-N
ID: WYJKUKUVUUALQO-XJZCXBHUSA-N
Comment: Energy0
Num peaks: 10
41.03857658 3.089448828
69.0334912 15.13728179
259.0964854 1.579103289
261.1121354 10.62948563
275.1277855 2.450880747
279.1227001 2.293158163
301.1434356 1.746845491
303.1590856 1.791451061
329.1383502 9.945096126
347.1489149 32.17252137

Name: +ve in-silico MS/MS by CFM-ID for WYJKUKUVUUALQO-XJZCXBHUSA-N
ID: WYJKUKUVUUALQO-XJZCXBHUSA-N
Comment: Energy1
Num peaks: 19
39.02292652 1.792829864
41.03857658 17.62820957
43.05422664 1.638634819
53.00219107 1.555319773
69.0334912 22.15761221
189.0910061 2.562534497
191.1066561 1.07758728
243.1015708 1.448418797
257.1172208 1.304665638
261.1121354 6.170473884
271.0964854 2.332887268
273.1121354 1.830648319
275.1277855 1.719873821
279.1227001 1.316366295
299.1277855 1.286029793
303.1590856 1.515106299
319.1540003 1.641627472
329.1383502 5.61218685
347.1489149 6.312009314

Name: +ve in-silico MS/MS by CFM-ID for WYJKUKUVUUALQO-XJZCXBHUSA-N
ID: WYJKUKUVUUALQO-XJZCXBHUSA-N
Comment: Energy2
Num peaks: 12
39.02292652 9.687123174
41.03857658 15.20442776
53.00219107 7.264975761
69.0334912 27.86539314
187.075356 3.860797795
189.0910061 2.099812985
191.1066561 1.73919803
203.0702706 2.458022556
205.0859207 1.638351167
217.1223062 1.250173402
243.1015708 2.714188651
261.1121354 4.25440605

Name: +ve in-silico MS/MS by CFM-ID for GKIVNOIHPVZYOA-LQCKPJBFSA-N
ID: GKIVNOIHPVZYOA-LQCKPJBFSA-N
Comment: Energy0
Num peaks: 14
43.01784114 1.864258695
217.1223062 1.298644856
229.1223062 3.507023205
231.1015708 1.781330227
233.1172208 1.816141845
235.1328709 4.278854162
245.1172208 1.266197423
247.1328709 10.32401413
253.1434356 1.432815544
261.148521 1.822990585
263.164171 1.606820559
265.1434356 12.20117796
289.1434356 8.675675151
307.1540003 28.21484753

Name: +ve in-silico MS/MS by CFM-ID for GKIVNOIHPVZYOA-LQCKPJBFSA-N
ID: GKIVNOIHPVZYOA-LQCKPJBFSA-N
Comment: Energy1
Num peaks: 31
39.02292652 1.003333867
43.01784114 1.789254837
175.1117415 1.683697757
189.0910061 2.003074841
191.1066561 3.987684467
193.1223062 1.572289234
195.1379563 3.568339673
203.1066561 1.023369185
205.1223062 1.006534587
209.1172208 1.160770392
211.1328709 1.083713568
215.1066561 1.822550274
217.1223062 3.798742886
219.1379563 1.417557814
221.1536063 1.067850386
229.1223062 2.834205258
231.1015708 2.893374684
233.1172208 1.936581463
235.1328709 3.358329622
237.148521 1.810609284
241.1223062 1.151035276
247.1328709 7.009606788
259.1328709 1.231061917
261.148521 1.028053511
263.164171 1.35200443
265.1434356 5.216510382
271.1328709 1.009517992
279.1590856 1.576076484
289.1434356 4.305190736
291.1227001 1.138923392
307.1540003 4.731318218

Name: +ve in-silico MS/MS by CFM-ID for GKIVNOIHPVZYOA-LQCKPJBFSA-N
ID: GKIVNOIHPVZYOA-LQCKPJBFSA-N
Comment: Energy2
Num peaks: 31
43.01784114 2.817626133
49.00727645 2.622160204
55.05422664 2.52220479
61.02840582 1.053532868
79.05422664 2.127755955
117.0698767 3.62291489
119.0855268 3.178493534
133.1011768 3.99045582
137.0960915 1.235526012
155.1066561 1.634307061
161.0960915 2.218915429
163.1117415 1.815728761
173.0960915 1.958383414
175.1117415 1.571492336
177.1273916 1.493773516
187.075356 1.047518708
189.0910061 2.366332733
191.1066561 1.688076406
193.1223062 1.858856747
195.1379563 2.004217364
201.0910061 1.293776656
203.1066561 1.743165614
203.1430416 1.156896727
217.1223062 2.185865723
219.1379563 1.395299958
221.1536063 1.088733646
227.1066561 1.315928471
229.1223062 1.956917042
247.1328709 2.978272895
289.1434356 1.452051139
291.1227001 1.423431462

Name: +ve in-silico MS/MS by CFM-ID for AKNYLHJSMLROIV-HNLJFRNMSA-N
ID: AKNYLHJSMLROIV-HNLJFRNMSA-N
Comment: Energy0
Num peaks: 10
43.01784114 2.212643463
231.1015708 1.853473176
233.1172208 1.755542646
235.1328709 4.64998637
247.1328709 10.88187553
261.148521 2.115665324
263.164171 1.866760504
265.1434356 15.04804213
289.1434356 5.809027234
307.1540003 34.33020391

Name: +ve in-silico MS/MS by CFM-ID for AKNYLHJSMLROIV-HNLJFRNMSA-N
ID: AKNYLHJSMLROIV-HNLJFRNMSA-N
Comment: Energy1
Num peaks: 21
43.01784114 2.892592077
175.1117415 4.815591084
177.1273916 2.040613773
191.1066561 3.304996712
193.1223062 1.492943637
195.1379563 4.0513759
203.1430416 1.613077604
217.1223062 1.718944616
219.1379563 2.00299344
229.1223062 2.977770993
231.1015708 3.712528432
233.1172208 3.739697982
235.1328709 4.238747014
237.148521 1.772681836
247.1328709 12.19961063
259.1328709 2.502427156
261.148521 1.747560247
263.164171 1.462419762
265.1434356 7.689669614
289.1434356 8.176452375
307.1540003 6.44223426

Name: +ve in-silico MS/MS by CFM-ID for AKNYLHJSMLROIV-HNLJFRNMSA-N
ID: AKNYLHJSMLROIV-HNLJFRNMSA-N
Comment: Energy2
Num peaks: 21
15.02292652 2.08616604
41.00219107 1.877031423
43.01784114 9.183994646
173.0960915 6.732446993
175.1117415 5.45058871
177.1273916 3.493071991
189.0910061 8.103844454
191.1066561 4.790787412
193.1223062 4.837117837
195.1379563 3.650073678
201.1273916 1.820347871
203.1430416 2.450264702
217.1223062 2.506609502
219.1379563 3.388952022
221.1536063 2.640432175
229.1223062 1.769317492
231.1015708 2.318123535
233.1172208 2.6030836
235.1328709 1.64886669
237.148521 2.15656768
247.1328709 7.853271931

Name: +ve in-silico MS/MS by CFM-ID for GFUMUSWDMNZQDZ-WBZXIVPDSA-N
ID: GFUMUSWDMNZQDZ-WBZXIVPDSA-N
Comment: Energy0
Num peaks: 11
95.01275576 2.179434109
97.02840582 3.381571587
283.1328709 2.70504894
285.148521 1.911417546
299.1277855 1.865044805
301.1434356 3.925153505
303.1590856 3.482083767
311.1277855 3.395516229
319.1540003 2.202248853
329.1383502 30.1415406
347.1489149 26.01780393

Name: +ve in-silico MS/MS by CFM-ID for GFUMUSWDMNZQDZ-WBZXIVPDSA-N
ID: GFUMUSWDMNZQDZ-WBZXIVPDSA-N
Comment: Energy1
Num peaks: 31
81.0334912 4.560247779
83.04914126 1.098398316
85.06479133 0.9466742316
91.01784114 0.903946198
93.0334912 2.404321316
95.01275576 1.110582055
95.04914126 0.9384654422
97.02840582 1.317747946
207.1015708 0.9017759563
209.1172208 1.065944292
223.1328709 0.8449537873
233.1172208 0.8762803769
235.1328709 1.527894323
251.1277855 0.8473419583
261.1121354 1.298323564
279.1227001 1.351635894
281.1172208 3.477303293
283.1328709 3.209735077
285.148521 2.985698092
297.1121354 1.379040203
299.1277855 2.379694616
301.1070501 1.110689243
301.1434356 4.889042352
303.1590856 3.625878767
311.1277855 3.174993887
315.1227001 1.92194024
317.1383502 1.479855037
319.1540003 5.256225582
329.1383502 9.774244755
331.1176147 1.082142979
347.1489149 5.188019477

Name: +ve in-silico MS/MS by CFM-ID for GFUMUSWDMNZQDZ-WBZXIVPDSA-N
ID: GFUMUSWDMNZQDZ-WBZXIVPDSA-N
Comment: Energy2
Num peaks: 31
39.02292652 1.302565326
51.02292652 1.328134279
53.03857658 1.917642345
55.05422664 2.401305658
69.0334912 1.155088004
81.0334912 4.964690614
83.04914126 1.701323774
95.01275576 2.178480612
97.02840582 2.626489557
121.0284058 1.107562023
149.0960915 1.101938787
191.1066561 1.347143143
205.1223062 1.077599129
207.1015708 1.327670721
209.1172208 1.157585437
219.1015708 1.275664053
221.1172208 1.336630497
231.1015708 1.178807036
235.1328709 1.464375142
241.0859207 1.437545598
249.1121354 1.091320159
259.0964854 1.652860223
261.1121354 1.572767462
283.1328709 1.071470038
285.148521 2.491220405
301.1070501 1.136070126
301.1434356 2.222833844
303.1227001 1.160351665
311.1277855 2.634337174
319.1540003 1.069026951
329.1383502 1.36358626

Name: +ve in-silico MS/MS by CFM-ID for VMDCXRJZCXVKFX-VHGODSFRSA-N
ID: VMDCXRJZCXVKFX-VHGODSFRSA-N
Comment: Energy0
Num peaks: 10
43.01784114 1.84633742
217.1223062 2.741080083
229.1223062 3.576959486
235.1328709 1.905287929
247.1328709 10.86445954
261.148521 1.451103167
265.1434356 9.285343421
271.1328709 2.332466281
289.1434356 24.38699707
307.1540003 22.75262958

Name: +ve in-silico MS/MS by CFM-ID for VMDCXRJZCXVKFX-VHGODSFRSA-N
ID: VMDCXRJZCXVKFX-VHGODSFRSA-N
Comment: Energy1
Num peaks: 21
43.01784114 2.24450858
175.1117415 3.542446322
177.1273916 1.511851152
191.1066561 2.798604772
195.1379563 3.277926372
203.1430416 1.261233975
215.1066561 2.881157237
217.1223062 5.957091832
219.1379563 2.219690269
229.1223062 6.575270938
231.1015708 3.649004887
233.1172208 1.664527125
235.1328709 1.516763507
241.1223062 1.945891686
243.1379563 1.389208326
247.1328709 15.14742067
259.1328709 1.256740958
265.1434356 5.725152377
271.1328709 2.226631581
289.1434356 8.678080689
307.1540003 5.631636655

Name: +ve in-silico MS/MS by CFM-ID for VMDCXRJZCXVKFX-VHGODSFRSA-N
ID: VMDCXRJZCXVKFX-VHGODSFRSA-N
Comment: Energy2
Num peaks: 25
15.02292652 1.581337515
41.00219107 1.379679979
43.01784114 6.373125166
173.0960915 4.500244775
175.1117415 3.335407339
177.1273916 2.219634599
189.0910061 5.074942016
191.1066561 3.169261164
193.1223062 2.817334497
195.1379563 1.985222117
203.1430416 1.798997643
215.1066561 3.117917764
217.1223062 3.306581832
219.1379563 3.284799527
221.1536063 1.964891379
227.1066561 3.134828806
229.1223062 5.908312515
231.1015708 1.819186784
233.1172208 2.08758713
237.148521 1.65322327
245.1172208 1.951872543
245.1536063 1.427872907
247.1328709 14.34951914
261.148521 1.354372983
271.1328709 1.702451615

Name: +ve in-silico MS/MS by CFM-ID for HYZOEVOCGUMGAG-RHJCGQNESA-N
ID: HYZOEVOCGUMGAG-RHJCGQNESA-N
Comment: Energy0
Num peaks: 20
57.0334912 1.912909313
85.02840582 8.020632117
225.0910061 0.8311072553
227.1066561 2.66993106
243.1015708 1.635442652
245.1172208 11.38863103
257.1172208 1.480069876
263.1277855 8.041850853
271.0964854 0.8853414604
273.1121354 0.8405132515
275.1277855 1.306686408
299.1277855 1.32590295
301.1434356 1.240634104
303.1590856 0.937079512
311.1277855 1.532559499
315.1227001 1.572829903
317.1383502 1.006403194
319.1540003 0.9886648964
329.1383502 17.02959269
347.1489149 16.05461158

Name: +ve in-silico MS/MS by CFM-ID for HYZOEVOCGUMGAG-RHJCGQNESA-N
ID: HYZOEVOCGUMGAG-RHJCGQNESA-N
Comment: Energy1
Num peaks: 31
55.01784114 1.470200066
57.0334912 5.205853122
85.02840582 7.48787584
149.0960915 1.518877844
173.0960915 1.026613649
187.075356 1.42813295
189.0910061 2.153527911
191.1066561 0.9379393408
193.1223062 1.92086973
203.0702706 1.033219315
207.1015708 1.319902532
227.1066561 2.150577853
229.0859207 1.192022997
233.1172208 1.209045646
243.1015708 1.541823548
245.1172208 7.446191558
255.1015708 1.128620453
257.1172208 1.80353023
263.1277855 3.457902657
271.0964854 1.173793103
281.1172208 0.8323545956
287.0914 1.532813989
299.1277855 1.258677722
301.1434356 0.8069454758
311.1277855 1.27985206
315.1227001 1.227273656
317.1383502 0.8465948215
319.1540003 1.326492877
329.1383502 3.205319746
331.1176147 0.9100070918
347.1489149 1.738714159

Name: +ve in-silico MS/MS by CFM-ID for HYZOEVOCGUMGAG-RHJCGQNESA-N
ID: HYZOEVOCGUMGAG-RHJCGQNESA-N
Comment: Energy2
Num peaks: 31
25.00727645 1.002663934
27.02292652 1.450987959
43.01784114 1.1635661
55.01784114 2.18845929
57.0334912 4.606074033
59.04914126 0.9416188395
65.03857658 0.9168429185
85.02840582 2.69702708
93.0334912 1.527277723
95.04914126 1.086587399
97.06479133 1.057849831
119.0855268 1.322812533
121.0647913 1.592042169
123.0804414 1.492551526
133.0647913 1.03065984
135.0804414 2.396887324
137.0960915 3.096675782
161.0597059 1.990332
187.075356 4.424695333
189.0546206 1.246141539
189.0910061 2.192363659
191.1066561 1.372517004
193.0859207 1.15036146
193.1223062 1.298191538
215.1066561 1.408138641
219.1379563 1.05281883
233.1172208 1.827587652
241.0859207 1.134231
243.1015708 1.374096974
245.1172208 8.526764592
263.1277855 1.166598523

Name: +ve in-silico MS/MS by CFM-ID for MLXCWANLSPBFEG-JTXWPSEQSA-N
ID: MLXCWANLSPBFEG-JTXWPSEQSA-N
Comment: Energy0
Num peaks: 23
43.01784114 1.667137624
57.0334912 0.7531366121
61.02840582 0.6745783978
71.04914126 0.6986274732
191.1066561 0.9021573405
217.1223062 1.218949958
229.1223062 2.188086676
231.1015708 1.257065978
233.1172208 1.213662704
235.0964854 0.7714007361
235.1328709 1.648844283
245.1172208 1.12615665
247.1328709 7.658883341
249.1121354 1.181239491
261.148521 1.213413202
263.1277855 1.196691222
263.164171 1.199053908
265.1434356 9.270469666
271.1328709 1.977019326
279.1590856 0.7012414234
289.1434356 19.55378332
291.1227001 1.369905426
307.1540003 20.99172265

Name: +ve in-silico MS/MS by CFM-ID for MLXCWANLSPBFEG-JTXWPSEQSA-N
ID: MLXCWANLSPBFEG-JTXWPSEQSA-N
Comment: Energy1
Num peaks: 31
43.01784114 1.570230367
53.03857658 1.072036221
57.0334912 2.441783203
71.04914126 1.125802584
95.01275576 1.31505765
175.1117415 2.071714079
177.0910061 1.796568029
177.1273916 0.9193448752
187.075356 1.25848485
189.0910061 1.731765423
191.1066561 2.992607788
195.1379563 2.384284875
203.1430416 0.8673361282
207.1015708 0.9661919442
217.1223062 1.7661153
219.1379563 1.209380146
229.1223062 4.158763032
231.1015708 2.711214019
233.1172208 2.175467065
235.1328709 1.420168835
237.148521 0.9318983782
243.1379563 0.8673965471
247.1328709 6.641916494
249.1121354 2.177854821
259.1328709 1.693443001
261.148521 0.980829019
263.164171 0.9256040283
265.1434356 4.491436952
271.1328709 1.777578148
289.1434356 6.774852718
307.1540003 3.437576533

Name: +ve in-silico MS/MS by CFM-ID for MLXCWANLSPBFEG-JTXWPSEQSA-N
ID: MLXCWANLSPBFEG-JTXWPSEQSA-N
Comment: Energy2
Num peaks: 31
39.02292652 3.524438961
41.03857658 2.661138085
43.01784114 1.301833928
51.02292652 2.291661969
53.03857658 2.22746996
57.0334912 2.152980389
63.02292652 1.048428224
65.03857658 1.693928031
67.05422664 3.430426363
69.06987671 1.133088548
81.0334912 1.122308065
81.06987671 1.175288763
105.0698767 1.301698851
107.0855268 1.400926639
109.1011768 1.310347873
121.0647913 1.119607559
123.0804414 1.768347165
125.0960915 1.158693894
135.0804414 1.567768496
137.0960915 2.204673986
163.1117415 1.49951646
175.075356 1.36102456
187.075356 1.799956005
189.0910061 1.493823139
191.1066561 1.499453446
205.0859207 1.520595124
207.1015708 2.154234652
217.1223062 1.432517459
221.1172208 1.093261904
247.1328709 1.656374437
271.1328709 1.358306749

Name: +ve in-silico MS/MS by CFM-ID for TWKADGWDAZRLNV-FDOKIQAASA-N
ID: TWKADGWDAZRLNV-FDOKIQAASA-N
Comment: Energy0
Num peaks: 12
57.06987671 1.827814141
83.04914126 1.279907011
85.06479133 12.18493089
89.05970595 8.37229136
147.0440559 1.205815201
243.0651853 1.878127997
245.0808353 11.76385729
247.0964854 1.28502682
263.0914 2.523597587
275.0914 2.757884007
329.1383502 6.154611221
347.1489149 29.49091336

Name: +ve in-silico MS/MS by CFM-ID for TWKADGWDAZRLNV-FDOKIQAASA-N
ID: TWKADGWDAZRLNV-FDOKIQAASA-N
Comment: Energy1
Num peaks: 31
29.03857658 2.443422564
41.03857658 1.048145517
53.03857658 1.310164257
55.05422664 1.200177481
57.0334912 1.038259581
57.06987671 7.547999559
59.04914126 2.01851715
67.05422664 1.268411439
69.0334912 1.073935589
85.06479133 12.49782776
89.05970595 1.739001362
105.0334912 0.9178270065
147.0440559 2.004634602
173.0233204 3.032222809
175.0389705 1.129032466
205.0495352 1.045565678
215.0702706 1.308315452
233.0808353 0.9737642629
243.0651853 1.041740721
245.0808353 6.762507042
263.0914 1.948721196
273.0757499 0.9411882323
275.0914 2.313739136
277.1070501 1.889514917
287.1277855 1.074926996
317.1383502 1.476727322
319.1176147 0.9230411303
319.1540003 2.193436074
329.1383502 3.342140854
331.1176147 1.06616452
347.1489149 3.902860484

Name: +ve in-silico MS/MS by CFM-ID for TWKADGWDAZRLNV-FDOKIQAASA-N
ID: TWKADGWDAZRLNV-FDOKIQAASA-N
Comment: Energy2
Num peaks: 31
27.02292652 1.33736281
29.03857658 1.072180249
41.03857658 2.527103637
53.03857658 1.158917497
55.05422664 5.563983263
57.0334912 3.541152591
57.06987671 10.00981716
59.04914126 1.229923508
59.08552677 0.9826751556
67.05422664 1.727582376
69.0334912 4.188499707
71.04914126 3.797663104
73.06479133 1.529778403
81.0334912 0.9069210373
83.04914126 0.8106574966
85.06479133 7.602362453
87.04405588 0.9471301302
89.05970595 4.364000402
101.0597059 1.634865806
105.0334912 1.527376322
129.0334912 0.7117776905
159.0440559 2.995353206
173.0233204 6.322999428
175.0389705 2.46494477
189.0910061 1.047791384
203.0702706 0.8657856409
205.0859207 1.386042266
245.0808353 0.8567958539
251.1277855 0.7066796414
329.1383502 1.064184863
331.1176147 1.023115095

Name: +ve in-silico MS/MS by CFM-ID for HLFOCHQGTHAGOG-OAHLLOKOSA-N
ID: HLFOCHQGTHAGOG-OAHLLOKOSA-N
Comment: Energy0
Num peaks: 14
39.02292652 3.665951707
41.03857658 2.428518552
43.05422664 1.74730525
55.05422664 3.241733662
81.0334912 1.608601249
83.04914126 10.69287493
175.0389705 3.21587968
229.0859207 4.177324033
247.0964854 8.093126809
265.1070501 4.248266147
305.1019647 1.655551643
311.1277855 1.995758161
329.1383502 14.16612609
347.1489149 19.33287812

Name: +ve in-silico MS/MS by CFM-ID for HLFOCHQGTHAGOG-OAHLLOKOSA-N
ID: HLFOCHQGTHAGOG-OAHLLOKOSA-N
Comment: Energy1
Num peaks: 17
39.02292652 23.52305293
41.03857658 17.59458694
43.05422664 3.586213992
55.05422664 4.935870421
65.03857658 1.48014736
83.04914126 6.410756158
103.075356 1.132378279
167.1066561 1.94623887
171.1015708 1.17379947
175.0389705 2.083593768
185.1172208 1.872962925
229.0859207 2.558905966
247.0964854 5.639127229
265.1070501 2.454223436
311.1277855 1.149263165
329.1383502 1.975584842
347.1489149 1.262507124

Name: +ve in-silico MS/MS by CFM-ID for HLFOCHQGTHAGOG-OAHLLOKOSA-N
ID: HLFOCHQGTHAGOG-OAHLLOKOSA-N
Comment: Energy2
Num peaks: 31
39.02292652 12.71136353
41.03857658 7.736467985
43.05422664 1.838165103
55.05422664 11.37041834
57.0334912 1.010496375
57.06987671 0.8273277022
59.04914126 1.198658033
65.03857658 0.982516763
67.01784114 0.8795532474
73.06479133 1.293387378
77.00219107 1.843312399
83.04914126 4.049575658
85.06479133 1.052914786
87.04405588 1.071546941
89.05970595 2.258594012
121.0284058 0.7926360863
133.0284058 1.170222685
153.0910061 1.174416126
155.1066561 1.038491668
157.0284058 0.8489367687
173.0233204 1.83950315
175.0389705 4.936631077
177.0546206 0.7581843997
205.0859207 0.8537678331
227.0702706 1.580439209
229.0859207 3.191146279
245.0808353 0.8304401128
247.0964854 5.150594806
301.1434356 1.148063325
311.1277855 0.7513283931
313.1070501 1.074193159

Name: +ve in-silico MS/MS by CFM-ID for VJOSPOVYCPNUQT-QBSPZKBFSA-N
ID: VJOSPOVYCPNUQT-QBSPZKBFSA-N
Comment: Energy0
Num peaks: 13
43.01784114 2.965882705
217.1223062 2.216826486
229.1223062 5.11508663
231.1015708 1.560320672
233.1172208 1.648087247
235.1328709 3.42341136
245.1172208 1.313581583
247.1328709 13.01361547
261.148521 1.577877013
265.1434356 2.608963386
271.1328709 1.792892353
289.1434356 21.0529736
307.1540003 22.93083749

Name: +ve in-silico MS/MS by CFM-ID for VJOSPOVYCPNUQT-QBSPZKBFSA-N
ID: VJOSPOVYCPNUQT-QBSPZKBFSA-N
Comment: Energy1
Num peaks: 20
43.01784114 1.923988542
173.0960915 1.4091939
175.1117415 4.78533979
177.1273916 2.185502796
203.1430416 1.732542237
215.1066561 3.95335277
217.1223062 6.453025396
219.1379563 2.714718577
229.1223062 10.05729333
231.1015708 3.161461905
233.1172208 2.110065249
235.1328709 2.237687808
241.1223062 1.860351934
243.1379563 1.388700657
245.1536063 1.389123055
247.1328709 14.52134047
265.1434356 1.594065905
271.1328709 2.040394659
289.1434356 10.48451652
307.1540003 4.02098146

Name: +ve in-silico MS/MS by CFM-ID for VJOSPOVYCPNUQT-QBSPZKBFSA-N
ID: VJOSPOVYCPNUQT-QBSPZKBFSA-N
Comment: Energy2
Num peaks: 23
15.02292652 1.333838753
41.00219107 1.548566613
43.01784114 5.84272
159.0804414 2.126149707
161.0960915 1.288181385
173.0960915 7.724997422
175.1117415 5.231331148
177.1273916 4.541117731
193.1223062 2.260108312
201.1273916 1.854860785
203.1430416 3.217893458
215.1066561 9.02241053
217.1223062 4.570093151
219.1379563 3.652328338
227.1066561 3.542651109
229.1223062 8.925215494
231.1015708 2.200999105
233.1172208 1.871900923
235.1328709 1.281091559
245.1536063 1.287791822
247.1328709 4.821077262
271.1328709 1.394928491
289.1434356 1.240712968

Name: +ve in-silico MS/MS by CFM-ID for PCJJNZDKLXQNIP-LVCFWLGSSA-N
ID: PCJJNZDKLXQNIP-LVCFWLGSSA-N
Comment: Energy0
Num peaks: 11
43.01784114 3.524496274
231.1015708 2.087852326
233.1172208 2.150200424
235.1328709 4.770141994
245.1172208 1.977216974
247.1328709 18.84212331
261.148521 2.064465781
263.164171 1.878838166
265.1434356 3.910903619
289.1434356 5.763002077
307.1540003 34.16455539

Name: +ve in-silico MS/MS by CFM-ID for PCJJNZDKLXQNIP-LVCFWLGSSA-N
ID: PCJJNZDKLXQNIP-LVCFWLGSSA-N
Comment: Energy1
Num peaks: 19
43.01784114 2.517211758
173.0960915 2.233078193
175.1117415 7.577863591
177.1273916 3.439582846
191.1066561 1.677798526
195.1379563 2.328642205
199.1117415 1.716539116
203.1430416 2.683364419
219.1379563 1.831844663
229.1223062 4.744662591
231.1015708 3.667074471
233.1172208 3.61601265
235.1328709 4.001696018
247.1328709 18.31718249
259.1328709 2.301988999
261.148521 1.606224093
265.1434356 2.584514783
289.1434356 7.719645508
307.1540003 5.781034532

Name: +ve in-silico MS/MS by CFM-ID for PCJJNZDKLXQNIP-LVCFWLGSSA-N
ID: PCJJNZDKLXQNIP-LVCFWLGSSA-N
Comment: Energy2
Num peaks: 20
15.02292652 1.634630757
41.00219107 2.030363977
43.01784114 7.766886393
159.0804414 3.432704113
161.0960915 2.46275545
163.1117415 1.97809252
173.0960915 13.01129754
175.1117415 8.464013083
177.1273916 7.286720673
191.1066561 1.853372304
193.1223062 2.9723721
199.1117415 1.945778854
201.1273916 2.83558999
203.1430416 5.070116503
217.1223062 1.708881381
219.1379563 2.491865043
229.1223062 3.209545245
231.1015708 3.344533509
233.1172208 2.313133364
247.1328709 5.164721052

Name: +ve in-silico MS/MS by CFM-ID for RGMQTTXJMYVVBT-KZTFHYRBSA-N
ID: RGMQTTXJMYVVBT-KZTFHYRBSA-N
Comment: Energy0
Num peaks: 11
43.01784114 2.984369961
217.1223062 2.524022306
227.1066561 1.455536815
229.1223062 6.444949282
233.1172208 1.435628124
235.1328709 1.966652731
247.1328709 12.15495538
265.1434356 2.323644552
271.1328709 2.751730269
289.1434356 25.64154769
307.1540003 21.48354456

Name: +ve in-silico MS/MS by CFM-ID for RGMQTTXJMYVVBT-KZTFHYRBSA-N
ID: RGMQTTXJMYVVBT-KZTFHYRBSA-N
Comment: Energy1
Num peaks: 18
43.01784114 1.993992331
173.0960915 1.620115337
175.1117415 7.813236641
177.1273916 2.506689284
203.1430416 1.940220754
215.1066561 3.334716706
217.1223062 5.436131329
219.1379563 2.438646701
229.1223062 10.22029355
231.1015708 3.778184442
233.1172208 1.821588274
241.1223062 2.025466701
243.1379563 1.466266857
247.1328709 15.82272063
265.1434356 1.846213396
271.1328709 2.682466306
289.1434356 9.398991979
307.1540003 4.772067059

Name: +ve in-silico MS/MS by CFM-ID for RGMQTTXJMYVVBT-KZTFHYRBSA-N
ID: RGMQTTXJMYVVBT-KZTFHYRBSA-N
Comment: Energy2
Num peaks: 21
41.00219107 1.734160652
43.01784114 6.09441236
159.0804414 2.052598647
161.0960915 1.552383766
173.0960915 8.010318429
175.1117415 6.073244531
177.1273916 4.316942135
199.1117415 1.388722414
201.1273916 2.054113537
203.1430416 3.494884085
215.1066561 6.061287604
217.1223062 3.177478201
219.1379563 3.2123955
227.1066561 4.213839774
229.1223062 11.61930564
231.1015708 3.259889044
233.1172208 2.23901412
245.1536063 1.590094758
247.1328709 5.708598917
271.1328709 1.851188441
289.1434356 1.193164638

Name: +ve in-silico MS/MS by CFM-ID for CYLVTAFKOSKXKE-RTBURBONSA-N
ID: CYLVTAFKOSKXKE-RTBURBONSA-N
Comment: Energy0
Num peaks: 29
115.0542266 1.047641519
117.0698767 2.641268998
119.0855268 0.7744139976
123.0440559 1.832901171
129.0334912 1.047320657
131.0491413 4.364501181
133.0647913 2.034815267
135.0804414 2.194185544
137.0960915 1.299716415
139.1117415 0.9879718211
141.1273916 0.9233759492
149.0597059 1.046680011
151.0389705 1.062897454
151.075356 1.957195646
153.0546206 0.8415473425
167.0702706 0.9653431743
177.0546206 2.230659966
179.0702706 0.7226488084
181.0859207 0.9163237837
183.1015708 0.7617817697
213.0757499 3.197233113
287.0914 0.7858005268
301.1070501 1.674401022
303.1227001 1.165590135
311.1277855 2.460905608
315.1227001 2.356172054
317.1383502 1.12426811
329.1383502 19.66789515
347.1489149 18.4438414

Name: +ve in-silico MS/MS by CFM-ID for CYLVTAFKOSKXKE-RTBURBONSA-N
ID: CYLVTAFKOSKXKE-RTBURBONSA-N
Comment: Energy1
Num peaks: 31
41.03857658 1.313717189
45.0334912 1.41340443
59.04914126 1.167407355
117.0698767 1.024845741
123.0440559 2.670490142
125.0597059 0.8784554723
131.0491413 1.123205614
133.0647913 1.142570836
135.0440559 2.490222396
135.0804414 2.011416774
137.0597059 2.077754097
149.0597059 0.9456962985
151.0389705 2.086143216
151.075356 1.368401223
153.0546206 3.216112494
181.0859207 0.8517115384
283.0964854 2.933086353
285.1121354 3.071087737
287.0914 1.355148722
287.1277855 1.328167164
297.1121354 1.435410566
299.1277855 1.929612408
301.1070501 3.765069749
301.1434356 2.60691339
303.1227001 6.627998843
311.1277855 4.899503906
315.1227001 1.729144816
317.1383502 1.318712567
319.1540003 0.903225792
329.1383502 11.18836604
347.1489149 4.333992504

Name: +ve in-silico MS/MS by CFM-ID for CYLVTAFKOSKXKE-RTBURBONSA-N
ID: CYLVTAFKOSKXKE-RTBURBONSA-N
Comment: Energy2
Num peaks: 31
55.01784114 1.091128135
79.01784114 1.524113757
101.0385766 1.107749266
103.0542266 2.900819844
107.0491413 1.570513301
117.0334912 1.118165926
117.0698767 2.066386725
119.0491413 2.312290469
119.0855268 1.279850611
121.0284058 1.134153518
121.0647913 1.233993001
121.1011768 1.063313968
123.0440559 5.045624692
123.1168269 1.033834177
129.0334912 1.964637799
131.0491413 2.642536519
133.0647913 4.584346303
135.0440559 4.385720717
135.0804414 4.944881694
137.0597059 4.005286043
137.0960915 1.757235076
139.075356 1.171961364
139.1117415 1.494377552
145.0284058 1.406416113
147.0440559 1.229296233
149.0597059 1.48744895
151.0389705 2.407071868
151.075356 1.141149102
163.075356 1.180981797
167.0702706 1.451431491
285.1121354 1.375400999

Name: +ve in-silico MS/MS by CFM-ID for XJRMFKRYVTYFPN-HDUPCWOSSA-N
ID: XJRMFKRYVTYFPN-HDUPCWOSSA-N
Comment: Energy0
Num peaks: 17
91.01784114 1.030984422
93.0334912 2.439896405
97.02840582 2.175295135
135.0440559 5.284612714
137.0597059 1.873816972
201.0910061 1.550137225
203.1066561 4.357723279
205.1223062 5.615283581
261.1121354 2.11698588
281.1172208 1.770895675
283.1328709 4.293029252
285.148521 4.309510074
299.1277855 1.06630034
301.1434356 2.474984402
311.1277855 4.318988517
313.1070501 0.9945455662
329.1383502 34.51145547

Name: +ve in-silico MS/MS by CFM-ID for XJRMFKRYVTYFPN-HDUPCWOSSA-N
ID: XJRMFKRYVTYFPN-HDUPCWOSSA-N
Comment: Energy1
Num peaks: 31
81.0334912 2.482857956
91.01784114 1.91215852
93.0334912 2.080058153
95.01275576 1.416300546
97.02840582 1.792450351
99.08044139 1.122856708
101.0960915 1.380435555
151.0389705 1.109591205
151.075356 1.486316963
187.075356 1.118487185
189.0910061 1.311621247
191.1066561 1.365137417
193.1223062 1.028067147
199.075356 1.554521925
201.0910061 1.208100463
203.1066561 1.798934648
205.1223062 1.36603113
217.1223062 1.425740522
261.1121354 2.369624004
281.1172208 4.346164481
283.0964854 1.001865759
283.1328709 3.458934271
285.0757499 0.9723926492
285.148521 4.790628984
287.0914 1.057459726
297.1121354 2.760981857
299.1277855 1.515688194
301.1434356 6.733522888
311.1277855 5.441908553
313.1070501 1.882628311
329.1383502 7.883200565

Name: +ve in-silico MS/MS by CFM-ID for XJRMFKRYVTYFPN-HDUPCWOSSA-N
ID: XJRMFKRYVTYFPN-HDUPCWOSSA-N
Comment: Energy2
Num peaks: 31
39.02292652 1.400907161
41.03857658 3.517701184
49.00727645 1.700411367
51.02292652 5.648831518
53.03857658 3.19517766
55.05422664 3.882646333
65.03857658 4.479326785
67.05422664 4.338035555
69.06987671 2.997092389
81.0334912 2.911682998
81.06987671 1.022833263
83.04914126 1.235050224
85.06479133 1.053692633
91.01784114 3.948233322
97.02840582 1.052479105
97.06479133 1.101594998
135.0440559 3.333782725
137.0597059 0.9670834871
147.0440559 1.501618754
157.1011768 1.818343829
159.0440559 1.073689147
161.0597059 1.341393431
161.132477 1.042472092
177.0910061 1.194820442
199.075356 1.552181829
201.0910061 1.92202545
203.1066561 1.862102384
285.0757499 0.947023147
299.0914 1.322676236
301.1070501 1.006593248
313.1070501 1.110681732

Name: +ve in-silico MS/MS by CFM-ID for MZQIJCCLSMPUEX-SVUZITKPSA-N
ID: MZQIJCCLSMPUEX-SVUZITKPSA-N
Comment: Energy0
Num peaks: 11
39.02292652 1.380954655
57.0334912 1.200747081
85.02840582 11.20883877
243.1015708 1.486969461
245.1172208 7.06482321
263.1277855 1.93077888
311.1277855 5.392449003
317.1383502 1.017949601
319.1540003 1.348126273
329.1383502 27.58473487
347.1489149 21.01947451

Name: +ve in-silico MS/MS by CFM-ID for MZQIJCCLSMPUEX-SVUZITKPSA-N
ID: MZQIJCCLSMPUEX-SVUZITKPSA-N
Comment: Energy1
Num peaks: 31
39.02292652 3.568611382
41.03857658 1.019281896
53.00219107 1.691518826
57.0334912 2.47871256
69.0334912 1.102689995
71.01275576 1.175329365
85.02840582 12.59919715
173.0960915 1.236613237
175.1117415 0.8756420216
213.0910061 1.755441869
217.1223062 1.439535291
227.1066561 2.544193881
229.1223062 0.9789893535
243.1015708 1.156032172
245.1172208 6.447376511
255.1015708 0.977041208
257.1172208 1.619553629
263.1277855 1.617049536
271.0964854 1.086714566
273.1121354 0.7964008112
285.1121354 0.9840592228
297.1121354 1.407485151
301.1434356 1.36862787
311.1277855 5.395852376
313.1070501 0.7814479747
315.1227001 1.462642566
317.1383502 1.524319697
319.1540003 2.21216973
329.1383502 8.634590422
331.1176147 0.8769698195
347.1489149 2.737561568

Name: +ve in-silico MS/MS by CFM-ID for MZQIJCCLSMPUEX-SVUZITKPSA-N
ID: MZQIJCCLSMPUEX-SVUZITKPSA-N
Comment: Energy2
Num peaks: 31
25.00727645 0.9789792966
29.00219107 1.44186252
31.01784114 0.823437716
39.02292652 4.345185665
41.03857658 2.156200841
53.00219107 0.7446098929
55.01784114 3.219849686
57.0334912 7.85558785
68.99710569 0.9355491878
69.0334912 2.045330602
71.04914126 0.7668136318
83.01275576 1.830516991
85.02840582 21.57453152
111.0440559 0.7577774709
159.0804414 0.8593476291
171.0804414 4.368343339
175.1117415 0.9803798169
185.0960915 0.7980796564
187.075356 2.856033714
189.1273916 0.9816127137
217.1223062 0.7979539618
229.1223062 0.8012864035
233.1172208 0.9553810733
245.1172208 1.982065601
247.1328709 0.6978163946
255.1015708 1.110354209
285.1121354 0.8527907493
293.1383502 0.6579575218
311.1277855 1.366381052
315.1227001 0.691311511
331.1176147 1.195642456

Name: +ve in-silico MS/MS by CFM-ID for FRVJRTSITFTIKU-IBHPBCOVSA-N
ID: FRVJRTSITFTIKU-IBHPBCOVSA-N
Comment: Energy0
Num peaks: 10
43.01784114 1.823458326
217.1223062 2.760916629
229.1223062 3.51055416
231.1015708 1.406289057
235.1328709 3.012408283
247.1328709 10.60749942
265.1434356 9.01527056
271.1328709 2.295290228
289.1434356 23.73045104
307.1540003 21.84397304

Name: +ve in-silico MS/MS by CFM-ID for FRVJRTSITFTIKU-IBHPBCOVSA-N
ID: FRVJRTSITFTIKU-IBHPBCOVSA-N
Comment: Energy1
Num peaks: 21
43.01784114 2.23603194
175.1117415 3.485419666
177.1273916 1.506368291
191.1066561 2.045295751
195.1379563 2.635524189
203.1430416 1.228964305
215.1066561 2.866314263
217.1223062 5.427591454
219.1379563 2.216008557
229.1223062 6.43584451
231.1015708 3.724903322
233.1172208 2.061261858
235.1328709 2.340152878
237.148521 1.769511031
241.1223062 1.922803192
243.1379563 1.377006327
247.1328709 15.10389488
265.1434356 5.642119966
271.1328709 2.19452788
289.1434356 8.499212052
307.1540003 5.347143545

Name: +ve in-silico MS/MS by CFM-ID for FRVJRTSITFTIKU-IBHPBCOVSA-N
ID: FRVJRTSITFTIKU-IBHPBCOVSA-N
Comment: Energy2
Num peaks: 23
15.02292652 1.654645572
43.01784114 7.029027877
173.0960915 4.429431388
175.1117415 3.695420945
177.1273916 2.405520844
189.0910061 5.51349481
191.1066561 2.856427666
193.1223062 3.199628889
195.1379563 2.537666314
203.1430416 1.714941098
215.1066561 3.336485485
217.1223062 3.722627364
219.1379563 3.570001288
221.1536063 1.871071508
227.1066561 2.985473222
229.1223062 5.633215197
231.1015708 2.176352146
233.1172208 2.104959792
235.1328709 1.487342271
237.148521 1.689036325
245.1172208 1.844962204
247.1328709 13.6262086
271.1328709 1.808720875

Name: +ve in-silico MS/MS by CFM-ID for PKORXOLYTWDULG-KDOFPFPSSA-N
ID: PKORXOLYTWDULG-KDOFPFPSSA-N
Comment: Energy0
Num peaks: 17
59.04914126 0.7538036192
123.0440559 1.294760066
131.0491413 1.500872913
147.0440559 0.9679635877
149.0597059 0.7732760967
153.0546206 0.7602465252
153.0910061 0.7716456231
167.0702706 0.821749533
283.0964854 0.9559498119
297.1121354 1.557486379
299.1277855 0.8936530198
301.1070501 1.302461665
311.1277855 9.935860573
315.1227001 2.217693444
317.1383502 1.060359735
329.1383502 35.02266728
347.1489149 20.1570456

Name: +ve in-silico MS/MS by CFM-ID for PKORXOLYTWDULG-KDOFPFPSSA-N
ID: PKORXOLYTWDULG-KDOFPFPSSA-N
Comment: Energy1
Num peaks: 31
41.03857658 1.238639789
45.0334912 1.700345966
59.04914126 1.343470924
131.0491413 2.386716857
135.0804414 1.614634301
145.0284058 0.884377693
147.0440559 1.42529163
149.0597059 1.291413091
151.0389705 0.839846152
151.075356 0.9892311871
153.0546206 2.033865424
167.0702706 1.483575244
173.0597059 0.8076046442
179.1066561 1.075115451
195.1015708 1.502472542
205.0859207 1.530219589
223.0964854 0.7560857951
269.0808353 0.9061786884
283.0964854 1.207978213
287.0914 0.974951582
297.1121354 2.814122789
299.1277855 4.261037489
301.1070501 0.9894740142
301.1434356 5.700561396
303.1227001 0.8195505182
311.1277855 10.83621407
315.1227001 1.783597053
317.1383502 1.501753386
319.1540003 1.266866326
329.1383502 16.55600715
347.1489149 4.494472436

Name: +ve in-silico MS/MS by CFM-ID for PKORXOLYTWDULG-KDOFPFPSSA-N
ID: PKORXOLYTWDULG-KDOFPFPSSA-N
Comment: Energy2
Num peaks: 31
79.01784114 2.209958645
81.0334912 1.214964322
117.0334912 1.692035832
119.0491413 1.906927726
123.0440559 4.342579383
125.0597059 1.0941418
135.0440559 1.833911135
135.0804414 1.682433209
137.0597059 2.951430676
137.0960915 1.301531361
139.0389705 1.77046739
139.075356 1.675721544
139.1117415 1.369478758
141.0910061 2.228653276
145.0284058 1.200558132
147.0440559 1.467030813
149.0597059 1.201396095
151.0389705 2.692323599
155.0702706 1.636704081
157.0859207 1.154491466
159.0440559 1.343705363
173.0597059 2.591300945
175.075356 1.227254737
177.0546206 1.142341231
177.0910061 1.165713928
179.1066561 1.506992673
189.0546206 2.054781905
191.0702706 1.21167174
193.0859207 2.371752899
195.1015708 2.60765327
299.1277855 1.357235218

Name: +ve in-silico MS/MS by CFM-ID for QFOTYWXLSVTWAX-SRQBIAJPSA-N
ID: QFOTYWXLSVTWAX-SRQBIAJPSA-N
Comment: Energy0
Num peaks: 6
43.01784114 2.419765654
245.1172208 2.439786475
247.1328709 16.98971878
265.1434356 21.34164677
289.1434356 5.102357498
307.1540003 43.24737665

Name: +ve in-silico MS/MS by CFM-ID for QFOTYWXLSVTWAX-SRQBIAJPSA-N
ID: QFOTYWXLSVTWAX-SRQBIAJPSA-N
Comment: Energy1
Num peaks: 10
43.01784114 3.197039859
229.1223062 5.990740117
237.148521 1.648627892
245.1172208 1.55048044
247.1328709 16.15492605
265.1434356 23.37559754
279.1590856 2.582769351
289.1434356 13.0700741
291.1227001 1.70410913
307.1540003 12.05440694

Name: +ve in-silico MS/MS by CFM-ID for QFOTYWXLSVTWAX-SRQBIAJPSA-N
ID: QFOTYWXLSVTWAX-SRQBIAJPSA-N
Comment: Energy2
Num peaks: 19
15.02292652 1.740729895
25.00727645 1.45661907
43.01784114 5.412954892
61.02840582 1.774780027
205.0859207 3.414732172
207.1015708 1.414140071
215.1066561 4.916358948
217.1223062 4.999936145
219.1379563 4.635696319
221.0808353 1.269517344
229.1223062 3.20453144
231.1015708 6.295931135
233.1172208 3.466956558
235.1328709 5.706916452
237.148521 2.33193374
245.1172208 2.709190611
247.1328709 16.98996215
249.1121354 3.757027366
265.1434356 5.415898543

Name: +ve in-silico MS/MS by CFM-ID for UFLVRHJRHVNOQO-ZUNXVODXSA-N
ID: UFLVRHJRHVNOQO-ZUNXVODXSA-N
Comment: Energy0
Num peaks: 10
43.01784114 2.239821698
231.1015708 1.614277708
233.1172208 1.537186505
235.1328709 2.998521445
245.1172208 1.878997594
247.1328709 12.59420234
253.1434356 1.697172132
265.1434356 16.23239854
289.1434356 4.190039181
307.1540003 36.1825572

Name: +ve in-silico MS/MS by CFM-ID for UFLVRHJRHVNOQO-ZUNXVODXSA-N
ID: UFLVRHJRHVNOQO-ZUNXVODXSA-N
Comment: Energy1
Num peaks: 19
43.01784114 3.269709892
175.1117415 4.946314952
177.1273916 1.490274068
189.0910061 1.424256257
191.1066561 5.169232145
193.1223062 1.689105195
195.1379563 5.785953117
221.1536063 1.309648184
231.1015708 5.166674595
233.1172208 4.357653819
235.1328709 3.795087242
237.148521 2.27879032
247.1328709 9.44782983
259.1328709 1.859291213
263.164171 1.33845498
265.1434356 10.71069154
279.1590856 1.833098988
289.1434356 3.929737692
307.1540003 10.38077346

Name: +ve in-silico MS/MS by CFM-ID for UFLVRHJRHVNOQO-ZUNXVODXSA-N
ID: UFLVRHJRHVNOQO-ZUNXVODXSA-N
Comment: Energy2
Num peaks: 20
15.02292652 2.100434848
41.00219107 1.765215327
43.01784114 8.956873188
61.02840582 2.731343439
173.0960915 8.000915507
175.1117415 6.343072743
177.1273916 3.879617403
189.0910061 7.95742557
191.1066561 5.84647686
193.1223062 5.025224474
195.1379563 2.941961321
203.1430416 1.825203711
217.1223062 2.25823673
219.1379563 2.928255614
229.1223062 2.08638731
231.1015708 2.618279304
233.1172208 2.066318767
237.148521 1.905378685
247.1328709 7.336749347
265.1434356 1.829106988

Name: +ve in-silico MS/MS by CFM-ID for ONHZLVDNABLAEK-LJQANCHMSA-N
ID: ONHZLVDNABLAEK-LJQANCHMSA-N
Comment: Energy0
Num peaks: 12
43.05422664 1.634650954
57.06987671 3.537803497
67.05422664 1.647740129
83.04914126 1.916538697
85.06479133 10.45997551
173.0233204 3.661674922
175.0389705 1.865017674
227.0702706 18.65523122
229.0859207 1.648708389
245.0808353 1.902473299
311.1277855 6.616558862
329.1383502 27.26874763

Name: +ve in-silico MS/MS by CFM-ID for ONHZLVDNABLAEK-LJQANCHMSA-N
ID: ONHZLVDNABLAEK-LJQANCHMSA-N
Comment: Energy1
Num peaks: 20
39.02292652 4.36459682
41.03857658 4.826611216
43.05422664 11.69739735
45.0334912 1.338947778
45.06987671 3.228999449
57.06987671 6.19849911
67.05422664 2.25352866
83.04914126 1.024730567
85.06479133 6.958449513
147.0440559 1.405885498
159.0440559 1.570285382
173.0233204 2.687203233
175.0389705 8.427190852
177.0546206 1.075629745
187.0389705 2.834373104
227.0702706 12.31643172
[truncated: 2,768,562 more chars]
