# Supplementary material for: Ion mobility collision cross-section atlas for known and unknown metabolite annotation in untargeted metabolomics
Source: Nat Commun. 2020 Aug 28;11:4334. doi: 10.1038/s41467-020-18171-8 (PMC7455731; doi:10.1038/s41467-020-18171-8)
Supplement: Supplementary file 8 — Supplementary Data 5 [file 41467_2020_18171_MOESM8_ESM.zip › 01_positive_mode/L0787/cfmid_result.txt]

1 0.4516129 AGABNGOXUSXQDD-WZUFQYTHSA-N C\C=C(\C)C(=O)OC1CC2=C(OC1(C)C)C=C1OC(=O)C=CC1=C2
2 0.4516129 AGABNGOXUSXQDD-QHQPLOKBSA-N CC=C(/C)C(=O)O[C@@H]1Cc2cc3C=CC(=O)Oc3cc2OC1(C)C
3 0.4516129 AGABNGOXUSXQDD-MRXNPFEDSA-N CC=C(C)C(=O)O[C@@H]1Cc2cc3C=CC(=O)Oc3cc2OC1(C)C
4 0.4516129 AGABNGOXUSXQDD-XKGFZTIGSA-N CC=C(C)/C(=O)OC1Cc2cc3C=CC(=O)Oc3cc2OC1(C)C
5 0.4516129 AGABNGOXUSXQDD-YLBKJFSISA-N CC=C(C)/C(=O)OC1Cc2cc3C=CC(=O)Oc3cc2OC1(C)C
6 0.4375 RRHCDWLSHIIIIT-HNNXBMFYSA-N CC=C(C)C(=O)O[C@H]1Cc2c(OC1(C)C)ccc3C=CC(=O)Oc23
7 0.4375 RRHCDWLSHIIIIT-IWOOQVRJSA-N CC=C(/C)C(=O)OC1Cc2c(OC1(C)C)ccc3C=CC(=O)Oc23
8 0.4375 RRHCDWLSHIIIIT-OAHLLOKOSA-N CC=C(C)C(=O)O[C@@H]1Cc2c(OC1(C)C)ccc3C=CC(=O)Oc23
9 0.4375 RRHCDWLSHIIIIT-NVWZYQMFSA-N CC=C(C)/C(=O)OC1Cc2c(OC1(C)C)ccc3C=CC(=O)Oc23
10 0.4375 RRHCDWLSHIIIIT-RILDOFPPSA-N CC=C(/C)C(=O)OC1Cc2c(OC1(C)C)ccc3C=CC(=O)Oc23
11 0.4375 RRHCDWLSHIIIIT-GHAIFCDISA-N CC=C(C)/C(=O)OC1Cc2c(OC1(C)C)ccc3C=CC(=O)Oc23
12 0.41176471 JRIBPWOXWIRQOQ-GHAIFCDISA-N CC=C(C)/C(=O)OC(C)(C)C1Cc2c(O1)ccc3C=CC(=O)Oc23
13 0.41176471 JRIBPWOXWIRQOQ-RILDOFPPSA-N CC=C(/C)C(=O)OC(C)(C)[C@@H]1Cc2c(O1)ccc3C=CC(=O)Oc23
14 0.38888889 FZZIJTGITFAJET-UHFFFAOYSA-N CC(COC(=O)C=C(C)C)C1CC2=C(O1)C=C1OC(=O)C=CC1=C2
15 0.38888889 FZZIJTGITFAJET-UHFFFAOYSA-N CC(COC(=O)C=C(C)C)C1CC2=C(O1)C=C1OC(=O)C=CC1=C2
16 0.38709677 CUKSFECWKQBVED-MRXNPFEDSA-N CC(=CC(=O)OC1Cc2cc3C=CC(=O)Oc3cc2OC1(C)C)C
17 0.38709677 RGUYRCVRJBNKAL-UHFFFAOYSA-N CC(=C)CC(=O)OC(C1Oc2c(C1)c1oc(=O)ccc1cc2)(C)C
18 0.38709677 CUKSFECWKQBVED-INIZCTEOSA-N CC(=CC(=O)O[C@H]1CC2=C(C=C3C(=C2)C=CC(=O)O3)OC1(C)C)C
19 0.38709677 CUKSFECWKQBVED-UHFFFAOYSA-N O=C(C=C(C)C)OC1Cc2cc3ccc(=O)oc3cc2OC1(C)C
20 0.38709677 TUNHPCYKZAZELC-HNNXBMFYSA-N CC(=CC(=O)OC1Cc2c(OC1(C)C)ccc3C=CC(=O)Oc23)C
21 0.38709677 TUNHPCYKZAZELC-OAHLLOKOSA-N CC(=CC(=O)OC1Cc2c(OC1(C)C)ccc3C=CC(=O)Oc23)C
22 0.38709677 JXZWWIMXTVJNSF-GOSISDBHSA-N CC(=CC(=O)OC1Oc2cc3OC(=O)C=Cc3cc2CC1(C)C)C
23 0.37837838 ONJFUPHQQHXPMA-UHFFFAOYSA-N CC=C(C(=O)OC(C(Cc1cc2ccc(=O)oc2cc1O)O)(C)C)C
24 0.37837838 KLUCGKYQAIFOFJ-YLBKJFSISA-N CC=C(C)/C(=O)OC(Cc1cc2C=CC(=O)Oc2cc1O)C(C)(C)O
25 0.375 PQCLZBCFLJVBGA-INIZCTEOSA-N CC(=CC(=O)OC(C)(C)C1Cc2cc3C=CC(=O)Oc3cc2O1)C
26 0.36363636 GRMGLFLWIKMFAE-XKGFZTIGSA-N CC=C(C)/C(=O)OC1Cc2cc3OC=CC(C)(C)c3cc2OC1=O
27 0.36363636 WUBNDGOEWCNZKA-UHFFFAOYSA-N C=CC(C(=O)OC(C1Oc2c(C1)cc1c(c2)oc(=O)cc1)(C)C)C
28 0.36363636 HHNCJFKRMZDTHW-UHFFFAOYSA-N CC=C(C(=O)OC(C1Oc2c(C1)cc1c(c2)oc(=O)cc1)(C)C)C
29 0.36363636 HHNCJFKRMZDTHW-WQRDJFRPSA-N C/C=C(\C)/C(=O)OC(C)(C)[C@@H]1CC2=C(O1)C=C3C(=C2)C=CC(=O)O3
30 0.36363636 WRLBGHIBZQFJKH-UHFFFAOYSA-N O=c1ccc2c(o1)cc1c(c2)CC(O1)C(OC(=O)C(C(O)C)C)(C)C
31 0.36363636 HHNCJFKRMZDTHW-INIZCTEOSA-N CC=C(C)C(=O)OC(C)(C)[C@@H]1Cc2cc3C=CC(=O)Oc3cc2O1
32 0.36363636 GRMGLFLWIKMFAE-WQRDJFRPSA-N CC=C(/C)C(=O)O[C@H]1Cc2cc3OC=CC(C)(C)c3cc2OC1=O
33 0.36363636 YCXXSERNLQPDHF-UHFFFAOYSA-N CC(=CC(=O)OC(C1Oc2c(C1)c1oc(=O)ccc1cc2)(C)C)C
34 0.36363636 YCXXSERNLQPDHF-HNNXBMFYSA-N CC(=CC(=O)OC(C)(C)[C@@H]1CC2=C(O1)C=CC3=C2OC(=O)C=C3)C
35 0.36363636 HHNCJFKRMZDTHW-XKGFZTIGSA-N CC=C(C)/C(=O)OC(C)(C)C1Cc2cc3C=CC(=O)Oc3cc2O1
36 0.36363636 GRMGLFLWIKMFAE-INIZCTEOSA-N CC=C(C)C(=O)O[C@H]1Cc2cc3OC=CC(C)(C)c3cc2OC1=O
37 0.35294118 DKASAZAGLUYUJB-UHFFFAOYSA-N O=C(OC(C1Oc2c(C1)c1oc(=O)ccc1cc2)(C)C)CC(O)(C)C
38 0.34482759 FFAUTXCGFDFVQL-UHFFFAOYSA-N O=C(CC(=C)C)OC1Cc2cc3ccc(=O)oc3cc2OC1(C)C
39 0.34285714 BACNJISGSULOHX-MRXNPFEDSA-N CC(=CC(=O)OC(Cc1cc2C=CC(=O)Oc2cc1O)C(C)(C)O)C
40 0.34285714 BACNJISGSULOHX-UHFFFAOYSA-N O=C(C=C(C)C)OC(C(O)(C)C)Cc1cc2ccc(=O)oc2cc1O
41 0.34285714 HLFOCHQGTHAGOG-OAHLLOKOSA-N CC(=CC(=O)OC(Cc1c(O)ccc2C=CC(=O)Oc12)C(C)(C)O)C
42 0.33333333 GHXIIYJYGQZFST-UHFFFAOYSA-N CC=C(C(=O)OC(C1Oc2c(C1)cc(c(c2)O)C=CC(=O)O)(C)C)C
43 0.33333333 XQJZYNHYAMPBCR-UHFFFAOYSA-N CC(=CC(=O)OC(C(Cc1c(O)ccc2c1oc(=O)cc2)O)(C)C)C
44 0.3255814 QLFQLAVBXPNKLG-UHFFFAOYSA-N CC(=CC(=O)OC(C1Oc2c(C1)c(O)c(cc2)C=CC(=O)O)(C)C)C
45 0.32258065 CMQDDTZWCAMZFH-UHFFFAOYSA-N O=C(CC(O)(C)C)OC1Cc2cc3ccc(=O)oc3cc2OC1(C)C
46 0.3030303 JXQNYGAPFBHLAU-UHFFFAOYSA-N CCCCOC(=O)Oc1ccccc1C(=O)OCc1ccccc1
47 0.3030303 ONHZLVDNABLAEK-LJQANCHMSA-N CC(C)CC(=O)OCC1(C)Oc2ccc3C=CC(=O)Oc3c2C=C1
48 0.3 FFIALSMUEXIKJC-RDQDRAATSA-N COc1cc2OC(=C(C)C)C(=O)Oc2cc1C(C)OC(=O)C(=C/C)C
49 0.29166667 YECWTYWLQXLGRI-UHFFFAOYSA-N CC=C(C(=O)OC(C1Oc2c(C1)cc1c(c2)OC(=O)CC1O)(C)C)C
50 0.27906977 AMKSDOJURVDNDZ-UHFFFAOYSA-N O=C1CC(O)c2c(O1)c1CC(Oc1cc2)C(OC(=O)C=C(C)C)(C)C
51 0.27272727 CGHPOBNRXBZJRQ-UHFFFAOYSA-N OC1CC(=O)Oc2c1cc1CC(OC(=O)C=C(C)C)C(Oc1c2)(C)C
52 0.26666667 YQLXQAZRAQNDAK-UHFFFAOYSA-N CC(=CC(=O)OC1Cc2cc(C=CC(=O)O)c(cc2OC1(C)C)O)C
53 0.26086957 XCBOQJJNCVWHND-UHFFFAOYSA-N CC=C(C(=O)OC1C(Oc2c1cc(cc2)C(CC(=O)O)O)C(=C)C)C
54 0.22222222 UGERORSNMILQIE-OWQGQXMQSA-N CC(=C)C1OC1c2c(OCC3OC3(C)C)ccc4C=CC(=O)Oc24
55 0.22222222 PEHJQMQFKPLNHG-UHFFFAOYSA-N CCCCc1oc2c(c1C(=O)C1=CC=C(C(C1O)O)O)cccc2
56 0.22222222 VKTNFVWVAQYYBV-UHFFFAOYSA-N CC(CC(=O)OC1c2c(OC1C(O)(C)C)ccc1c2oc(=O)cc1)C
57 0.21621622 VKTNFVWVAQYYBV-MSOLQXFVSA-N CC(C)CC(=O)OC1C(Oc2ccc3C=CC(=O)Oc3c12)C(C)(C)O
58 0.21621622 AEOPRIJRFYKAQT-SELBCVKXSA-N COc1c(O)c(cc2C(OC(=O)C(=C/C)C)C(Oc12)C(=C)C)C(=O)C
59 0.21621622 PHRYDUUEUOSMSU-UHFFFAOYSA-N CC(CC(=O)OC(C1Oc2c(C1O)c1oc(=O)ccc1cc2)(C)C)C
60 0.21621622 PHRYDUUEUOSMSU-SJLPKXTDSA-N CC(C)CC(=O)OC(C)(C)C1Oc2ccc3C=CC(=O)Oc3c2C1O
61 0.21621622 AEOPRIJRFYKAQT-LWALAHDXSA-N COc1c(O)c(cc2C(OC(=O)C(=C/C)C)C(Oc12)C(=C)C)C(=O)C
62 0.21052632 JYTYDMHUCUHCFK-OFCRBKOVSA-N CC(C)(OO)C=CCC1(C)Oc2ccc3C=CC(=O)Oc3c2C=C1
63 0.2 FVCOUNFQHXKAEI-UHFFFAOYSA-N CC1(C)OC2OC(C=O)C(OCC3=CC=C4C=CC=CC4=C3)C2O1
64 0.2 OUSNNZPLUVNJGY-UHFFFAOYSA-N OC(=O)C=C(C=C(C(=O)CC=C(C)C)O)C=Cc1ccc(cc1)O
65 0.19512195 OPUFXKFPCLDUKM-MRXNPFEDSA-N COC(=O)c1c(O)cccc1C(OC(=O)CC(C)C)C#CC#CC
66 0.19354839 RTOCTODQHDBKAM-UHFFFAOYSA-N OCCCCOC(=O)c1ccccc1C(=O)OCc1ccccc1
67 0.19354839 IWUCWGZLHYKZAL-UHFFFAOYSA-N CCCCOC(=O)C1=CC2OC2C=C1C(=O)OCc1ccccc1
68 0.19354839 GYPZPXRVDLJAKQ-UHFFFAOYSA-N CC(CCOC(=O)c1ccccc1C(=O)OCc1ccccc1)O
69 0.19354839 AXWCVOWAUMXANR-UHFFFAOYSA-N CCC(COC(=O)c1ccccc1C(=O)OCc1ccccc1)O
70 0.1875 IRHFSENRVJHTPX-UHFFFAOYSA-N CCOC(=O)C(C)OC1=CC(OCC2=CC=CC=C2)=CC=C1C=O
71 0.18181818 TWKADGWDAZRLNV-FDOKIQAASA-N CCC(C)C(=O)OC1C(O)C(C)(C)Oc2ccc3C=CC(=O)Oc3c12
72 0.17142857 GTSQALPWCMBFEI-DDYIAVBWSA-N CC1CC2OC(=O)C3=C2C(CCC3)C14CC(OC4=O)c5occc5
73 0.17142857 GTSQALPWCMBFEI-QVEMAIIOSA-N CC1CC2OC(=O)C3=C2C(CCC3)C14CC(OC4=O)c5occc5
74 0.16666667 BFAMQQHFOYWBQA-UHFFFAOYSA-N CCCCc1oc2c(c1C(=O)C1=CC(C(C=C1)(O)O)O)cccc2
75 0.15789474 ZVAFYSJESDQECB-UHFFFAOYSA-N CCCCc1oc2c(c1C(=O)C1(O)C=CC(=CC1O)O)cccc2
76 0.15384615 UFPLEVXTSJRMIX-UHFFFAOYSA-N OC(=O)C(CC1CCCO1)(CC1=CC=C2C=CC=CC2=C1)C(O)=O
77 0.15 QGZAVSKJRVEPBX-KXBFYZLASA-N CC(=C)C(CCC1(C)Oc2ccc3C=CC(=O)Oc3c2C=C1)OO
78 0.14814815 KPELXPCEARHOEP-UHFFFAOYSA-N COc1c(O)c(OC)c2oc3ccc(O)cc3c2c1CC=C(C)C
79 0.14814815 OWPXNKAOWGDIKQ-ZHACJKMWSA-N COc1cc(OC)c(C=CC(=O)c2ccccc2)c(OC)c1OC
80 0.14814815 FYVHBCMTCAYMSR-UHFFFAOYSA-N CC(C1OC(=O)C2C3(C41OC4C1OC(=O)C4(C1C3(C)CC=C4)C)O2)C
81 0.14814815 RIRXYASKYWHVTR-UHFFFAOYSA-N CCC1(CC)C(=O)N(COC(C)=O)C(=O)N(COC(C)=O)C1=O
82 0.14814815 GZFJCBIZUKPQFQ-UHFFFAOYSA-N Oc1nc(=N)[nH]c2c1NC(=NCc1ccc(c(c1)C)C(=O)O)CN2
83 0.14814815 VEOXDBNEEKPSCV-HOTGVXAUSA-N CC(C)COC(=O)C1C(O)c2c(OC1(C)C)ccc3C=CC(=O)Oc23
84 0.14285714 VXJLEJLUAZWJQI-UHFFFAOYSA-N CCCCOC(=O)c1ccccc1C(=O)OCc1cccc(c1)O
85 0.14285714 PSVNHBQNGNPKTQ-UHFFFAOYSA-N CC(C)(C=C)c1c(O)c2C(=O)CC(C)(C)Oc2c3C=CC(=O)Oc13
86 0.14285714 NHBGFCYXJAHKTF-UHFFFAOYSA-N OC1CCc2c3C1C1(CC(OC1=O)c1cocc1)C(Cc3oc2)C
87 0.14285714 ZHZTVBUZCKOECM-UHFFFAOYSA-N CCCCOC(=O)c1ccc(cc1C(=O)OCc1ccccc1)O
88 0.14285714 RHJASJNXQQOLGX-UHFFFAOYSA-N OCC1OC(C(OC2CCCCO2)C1O)N1C=CC(=O)NC1=O
89 0.14285714 JGZDDMPRXIORML-UHFFFAOYSA-N CCCCOC(=O)c1ccccc1C(=O)OCC12C=CC=CC2O1
90 0.14285714 BUVMVXNPBLRVHJ-UHFFFAOYSA-N O=C1OC(C(C)C)C23C(=C1)C1(C)CC=CC4(C1(C(C3O2)OC4=O)O)C
91 0.14285714 QEOGCQMWOUJMIR-UHFFFAOYSA-N CCCCOC(=O)c1cc(O)ccc1C(=O)OCc1ccccc1
92 0.13953488 FQSFFZIERQZOLH-UHFFFAOYSA-N OC1Cc2coc3c2C(C1)C1(CC(OC1=O)c1cocc1)C(C3)C
93 0.13953488 COJDLEPQKHTXGU-UHFFFAOYSA-N CCC(C(C1(O)C=CC(=CC1O)O)C(=O)C)c1cccc(c1)C(=O)O
94 0.13793103 BZMBRRITBYLUAL-UHFFFAOYSA-N O=C1OC(C(C)C)C23C(=C1)C1(C)CC(=CC4(C1C(C3O2)OC4=O)C)O
95 0.13793103 GFRTXRPZZFWMRJ-CXWAGAITSA-N C[C@H]1[C@H]2Oc3cc(C)c(O)cc3[C@@]2(CO)Oc4cc(C)c(O)cc14
96 0.13793103 CUTBCHZQCWUFIG-CQVRNSAOSA-N CC(C)C1OC(=O)C=C2C3(C)CC4OC4C5(C)C3C(OC5=O)C6OC126
97 0.13793103 PGSFUHHGIKRVFH-UHFFFAOYSA-N OCC12CC=CC3(C2C(C2C4(C1=CC(=O)OC4C(C)C)O2)OC3=O)C
98 0.13793103 GFRTXRPZZFWMRJ-BKOMCJNNSA-N C[C@@H]1[C@@H]2Oc3cc(C)c(O)cc3[C@]2(CO)Oc4cc(C)c(O)cc14
99 0.13793103 WBSJTESBKWWWOG-UHFFFAOYSA-N CCCCOC(=O)c1ccccc1C(=O)OCc1ccc(cc1)O
100 0.13793103 CUTBCHZQCWUFIG-UHFFFAOYSA-N O=C1OC(C(C)C)C23C(=C1)C1(C)CC4OC4C4(C1C(C3O2)OC4=O)C
101 0.13793103 XZVVKAUHFFQPJZ-UHFFFAOYSA-N CCCCOC(=O)c1c(O)cccc1C(=O)OCc1ccccc1
102 0.13793103 SWUNITXTORAEKX-UHFFFAOYSA-N CCCCOC(=O)c1ccccc1C(=O)OCc1ccccc1O
103 0.13793103 RDROOFQFFWIIDK-UHFFFAOYSA-N CC(C)(C=C)c1c2OC(=O)C=Cc2c(O)c3C(=O)CC(C)(C)Oc13
104 0.13793103 YPRODOZHHYOUKQ-UHFFFAOYSA-N CCCCOC(=O)c1cccc(c1C(=O)OCc1ccccc1)O
105 0.13636364 ASWDOZTVUPTGDL-UHFFFAOYSA-N CC1Cc2occ3c2C(C21CC(OC2=O)c1cocc1)CCC3O
106 0.13333333 BFEAWGPZQSCSED-UHFFFAOYSA-N OC1C(=C(C=Cc2cc(O)c(c(c2)O)CC=C(C)C)C=CC1(O)O)O
107 0.13333333 VLUMLFJDCDTURJ-UHFFFAOYSA-N OCC1Cc2occ3c2C(C21CC(OC2=O)c1cocc1)CCC3
108 0.13333333 BITWJRJAUFCALC-STQMWFEESA-N COc1cc2OC3=C(C[C@H](O)[C@@H](O)C3)C(=O)c2c(O)c1CC=C(C)C
109 0.13333333 OIYFAUVFZZOOFG-INIZCTEOSA-N COc1c(OC[C@H](O)C(C)(C)O)ccc2c(OC)c3ccoc3cc12
110 0.13333333 FCPJIHIXEUAIIS-UHFFFAOYSA-N OCC12C=CCC3(C2C(OC1=O)C1OC21C3=CC(=O)OC2C(C)C)C
111 0.13333333 JTZHOJDXIBFSLK-UHFFFAOYSA-N CCCCOC(=O)C1=CC=CC(C1(O)C(=O)OCc1ccccc1)O
112 0.13333333 MMJTUIKAAHLJBY-UHFFFAOYSA-N CCCC(OC(=O)c1ccccc1C(=O)OCc1ccccc1)O
113 0.13333333 RSJWLUVSIIENOL-UHFFFAOYSA-N CCCCOC(=O)c1ccccc1C(=O)OCC1=CC2C(C=C1)O2
114 0.13333333 VLWPIOOYUZQYOL-UHFFFAOYSA-N O=C1OC(C(C)C)C23C(=C1)C1(C)C(O)C=CC4(C1C(C3O2)OC4=O)C
115 0.13333333 RTTCTUZHHKYYPN-UHFFFAOYSA-N CCCCC1=C(C(=O)c2ccc(cc2)O)C2(C(O1)(O)C=CC=C2)O
116 0.13043478 GSPRSIVANPLLFA-UHFFFAOYSA-N O=C1OC2=C(C1=COC1OC(=O)C(=C1)C)CC1=C2C(C)(C)CCC1
117 0.12903226 SVTNPZISTDPOFS-UHFFFAOYSA-N CCCCOC(=O)c1ccccc1C(=O)OCC1=CC=CC2C1O2
118 0.12903226 NLHDXISFIQXJIP-UHFFFAOYSA-N O=C1OC(C(C)C)C23C(=C1)C1(C)CC=C(C4(C1C(C3O2)OC4=O)C)O
119 0.12903226 YFZJXLCPVAUDHL-UHFFFAOYSA-N CCCOCOC(=O)c1ccccc1C(=O)OCc1ccccc1
120 0.12903226 PPJRHGWFJQYNLD-UHFFFAOYSA-N O=C1OC(C(C)C)C23C(=C1O)C1(C)CC=CC4(C1C(C3O2)OC4=O)C
121 0.12903226 HFDZTWRZYJBWGF-UHFFFAOYSA-N OC(=O)C1=CC(OCC2=CC=CC=C2)=CC(OC2CCOCC2)=C1
122 0.12903226 PGGMGTRPVDUJLI-UHFFFAOYSA-N CCOCCOC(=O)c1ccccc1C(=O)OCc1ccccc1
123 0.12903226 HRJRHPQRBDPSIQ-UHFFFAOYSA-N CCCCOC(=O)C1=CC(O)C(C=C1C(=O)OCc1ccccc1)O
124 0.12765957 GIIWUARZZAOUFT-UHFFFAOYSA-N O=C1OC2C(C1=COC1OC(=O)C(=C1)C)CC1=C2C(C)(C)CC=C1
125 0.125 LYEWMCUJGVWRFH-UHFFFAOYSA-N CC(=CCc1c(O)cc(cc1O)C=CC12C=CC(=CC2(O1)O)O)C
126 0.125 AOXSYKGBHQJOIE-UHFFFAOYSA-N COC1=CC2=C(C(C1OC)OC)C(=O)CC(O2)c1ccc(cc1)OC
127 0.125 MKTUMKHNZXWOIQ-UHFFFAOYSA-N CC(=CCc1cc(O)ccc1OC(=O)c2c(C)cc(O)cc2O)C
128 0.125 GMXPGMQFKTWQAF-UHFFFAOYSA-N CCCCOC(=O)c1ccccc1OC(=O)OCc1ccccc1
129 0.125 FYBNYTGFOFFDOI-UHFFFAOYSA-N O=C1OC2C(=CC3=C2C(C)(C)CCC3)C1=COC1OC(=O)C(=C1)C
130 0.12121212 CTKYUXTVVGCISY-UHFFFAOYSA-N CC(C)C(O)C(SC1=CC=CC=C1)(SC1=CC=CC=C1)C(C)C
131 0.12121212 PVKIFBYBZCZBCX-NRLVLPFVSA-N CC(=C)C(=O)OC1(C)C2C(O)CC(=C3C(C2OC1=O)C(=CC3=O)C)C
132 0.12121212 JEIDTYAWPUOIDO-UHFFFAOYSA-N CC(=CC(c1c(O)cc(cc1O)C=Cc1ccc(cc1O)O)O)C
133 0.12121212 PJABKUNTPIAGIW-UHFFFAOYSA-N CC(C)=CCC1=C(O)C=C(C=C1O)C1OC1C1=C(O)C=C(O)C=C1
134 0.12121212 GWZZKJQYTUFZHD-FUHWJXTLSA-N CC(C)CC(=O)OC1C(O)c2c(OC1(C)C)ccc3C=CC(=O)Oc23
135 0.12121212 JXDAZSBDJMZHPA-UHFFFAOYSA-N CC(=CCc1c(O)cc(cc1O)C=Cc1c(O)cc(cc1O)O)C
136 0.12121212 FRESPPNUBMUWGZ-UHFFFAOYSA-N CCCCOC(=O)c1ccccc1C(=O)OCOc1ccccc1
137 0.12121212 GWZZKJQYTUFZHD-SJLPKXTDSA-N CC(C)CC(=O)OC1C(O)c2c(OC1(C)C)ccc3C=CC(=O)Oc23
138 0.12121212 PPLJPJXZLUVDGT-UHFFFAOYSA-N COc1cc(O)c(C(=O)c2cccc(O)c2CC=C(C)C)c(O)c1
139 0.12121212 LLBVNCCXXBDXBS-HNNXBMFYSA-N COc1ccc(cc1)[C@@H]2CC(=O)c3c(O)c(C)c(OC)c(C)c3O2
140 0.12121212 RCHYRDLYWQUNHQ-OEVTXZRTSA-N COc1cc(C=CCOC(=O)C(=C/C)C)cc(OC)c1OC
141 0.12121212 VDLZTNUQDJEDHD-HWKANZROSA-N [H]\C(C(C)C)=C(\[H])C1=C(O)C=C(C=C1O)C1OC1C1=CC(O)=C(O)C=C1
142 0.12121212 TXHGJKUVNPUSLN-KSSFIOAISA-N COc1cc(ccc1O)C2Oc3c(OC)cc(CCO)cc3C2CO
143 0.12121212 GWZZKJQYTUFZHD-AEFFLSMTSA-N CC(C)CC(=O)OC1C(O)c2c(OC1(C)C)ccc3C=CC(=O)Oc23
144 0.12121212 MMYLGNLCARUKFZ-UHFFFAOYSA-N COc1ccc(cc1)C1CC(=O)C2=C(O1)CC(C(=C2OC)OC)OC
145 0.12121212 JXDAZSBDJMZHPA-GQCTYLIASA-N [H]\C(=C(\[H])C1=C(O)C=C(O)C=C1O)C1=CC(O)=C(CC=C(C)C)C(O)=C1
146 0.12121212 UGXAINRVKCZGGB-CQOVVYFZSA-N CC(=CC1CC2(C)CC(O1)c3c(O)c4C=CC(=O)Oc4cc3O2)C
147 0.12121212 JLGPNKRQSWTTQC-UHFFFAOYSA-N CC(=CCc1c(O)cc(cc1O)C(=Cc1ccc(cc1O)O)O)C
148 0.11764706 DECHWDSAPGCNDU-UHFFFAOYSA-N CCC(C(=O)OC1C(O)c2c(OC1(C)C)ccc1c2oc(=O)cc1)C
149 0.11764706 WGEIHIHOBIIMMO-OHFWFHSGSA-N COc1cc(CC=COC(=O)C(=C/C)C)cc(OC)c1OC
150 0.11764706 IQVBHJMBBBNYAR-QZTJIDSGSA-N CC(C)CC(=O)OC1C(O)C(C)(C)Oc2ccc3C=CC(=O)Oc3c12
151 0.11764706 GWZZKJQYTUFZHD-UHFFFAOYSA-N CC(C)CC(=O)OC1C(O)C2=C(OC1(C)C)C=CC1=C2OC(=O)C=C1
152 0.11764706 DECHWDSAPGCNDU-IGGJQXEISA-N CCC(C)C(=O)OC1C(O)c2c(OC1(C)C)ccc3C=CC(=O)Oc23
153 0.11764706 HXZMHDXJBWWWTI-UHFFFAOYSA-N COC1=CC=C2C(CCC(C)(CC(O)=O)C(O)=O)=CC=C(OC)C2=C1
154 0.11764706 VXOYZABBCOXQEL-UHFFFAOYSA-N CCCCOC(=O)c1ccccc1C(=O)OCC1=CC=CC(C1O)O
155 0.11764706 MOQVDNNZKAXGQZ-KRWDZBQOSA-N CCCc1cc(ccc1OC)[C@@H]2CC(=O)c3c(O)cc(O)cc3O2
156 0.11764706 PJGUMXBBOOXZPJ-UHFFFAOYSA-N CCC(C(c1ccc(cc1)O)C(=O)C)(c1cccc(c1)C(=O)O)O
157 0.11764706 CORXBCYWDRODMU-UHFFFAOYSA-N O=CC(=CC(=C(C(=O)O)CC=C(C)C)O)C=Cc1ccc(cc1)O
158 0.11764706 XWFGIZQKQGCYNR-UHFFFAOYSA-N CC(=CCC12OC2(O)C=C(C=C1O)C=Cc1ccc(cc1O)O)C
159 0.11764706 XBZSEJVQGFVVKO-UHFFFAOYSA-N CC(=CCOc1c(O)cc(cc1O)C=Cc1ccc(cc1O)O)C
160 0.11428571 NUJAAEJWTDANRG-UHFFFAOYSA-N COc1ccc(cc1)C1CC(=O)C2C(O1)C=C(C(=C2OC)OC)OC
161 0.11428571 YATOSHXBWPTLNM-APWZRJJASA-N CC(C)(O)C(=O)CCC1(C)Oc2cc3OC(=O)C=Cc3cc2CC1O
162 0.11428571 ZHBFXUSQQRFIRT-BQYQJAHWSA-N CC(C)(C=C)c1c(O)c(C=CC(=O)O)c(O)c2C(=O)CC(C)(C)Oc12
163 0.11428571 IRKQIUYXTLHLPC-UHFFFAOYSA-N CCCCOC(=O)c1ccccc1C(=O)OCC1=CC(C(C=C1)O)O
164 0.11428571 BMTOYFZKGPMRSH-ONEGZZNKSA-N [H]\C(=C(\[H])C1=CC(O)=C(C2OC2C(C)C)C(O)=C1)C1=CC(O)=C(O)C=C1
165 0.11428571 YTUICHKHZZLYFO-UHFFFAOYSA-N OCC1OC(OC2COC(OC12)C1=CC=CC=C1)C1=CC=CC=C1
166 0.11428571 CPNJCRMNTGRVRS-BQYQJAHWSA-N CC(=CCC1=C(O)C2C(C=C1O)(O2)/C=C/c1ccc(cc1O)O)C
167 0.11428571 QBSLELZDPSOGAN-CZHQAMEJSA-N CO[C@H]1[C@@H](Oc2ccc(C=CCO)cc12)c3ccc(O)c(OC)c3
168 0.11428571 IKIKPVWUVXPYKL-UHFFFAOYSA-N CC(=CCc1c(O)cc(cc1O)C=C(c1ccc(cc1O)O)O)C
169 0.11111111 WUYKBZIDDZGBOF-SNAWJCMRSA-N [H]\C(=C(\[H])C1=C(O)C=C(O)C=C1)C1=CC(O)=C(CC=C(C)C)C(O)=C1O
170 0.11111111 GCICMIFZMWHDGA-UHFFFAOYSA-N COc1ccc(cc1)C1CC(O)c2c(O1)cc(c(c2OC)OC)OC
171 0.11111111 AHSHFDPGUQZHHJ-UHFFFAOYSA-N CC1CC23OC=C4C3(C(C31CC(OC3=O)c1cocc1)CCC4)O2
172 0.11111111 HLGOQJMZWVUWIB-OAHLLOKOSA-N CCC(=O)OC1COC2=C(CC=C(C)C)C(=O)Oc3cccc1c23
173 0.11111111 OBXFHEDIQOKNAY-UTTVJGTNSA-N [H]\C(C(C)C)=C(\[H])C1=C(O)C=C(C=C1O)C(\[H])=C(/[H])C1=CC(O)=C(O)C=C1O
174 0.11111111 OPCPEYHWEVLRLK-UTTVJGTNSA-N [H]\C(C(C)C)=C(\[H])C1=C(O)C=C(C=C1O)C(\[H])=C(/[H])C1=CC(O)=C(O)C(O)=C1
175 0.11111111 WUYKBZIDDZGBOF-UHFFFAOYSA-N CC(=CCc1c(O)cc(c(c1O)O)C=Cc1ccc(cc1O)O)C
176 0.11111111 WDKRWVKNONSCAE-UHFFFAOYSA-N COc1c(cc(c2c1C(=O)CCC2=O)O)C(OC(=O)C)CC=C(C)C
177 0.11111111 HYHJHETUAOAGBQ-UHFFFAOYSA-N CC(=CCc1c(O)cc(cc1O)C=Cc1cc(O)c(cc1O)O)C
178 0.11111111 HYHJHETUAOAGBQ-SNAWJCMRSA-N [H]\C(=C(\[H])C1=CC(O)=C(O)C=C1O)C1=CC(O)=C(CC=C(C)C)C(O)=C1
179 0.10810811 KVMHQMAMRCOBAY-UHFFFAOYSA-N CC1Cc2occ3c2C(C21C(=O)OC(C2O)c1cocc1)CCC3
180 0.10810811 NGPCPSQKRTZRSH-UHFFFAOYSA-N COc1c(cc(c2c1C(=O)C=CC2O)O)C(OC(=O)C)CC=C(C)C
181 0.10810811 QDZFFNALBKAKES-JLVHPEPXSA-N [H]\C(C(C)C)=C(\[H])C1=C(O)C=C(C=C1O)C(\[H])=C(/[H])C1=C(O)C(O)=C(O)C=C1
182 0.10810811 NSKACIHVWVFZOY-UHFFFAOYSA-N COc1c(cc(c2c1C(O)C=CC2=O)O)C(OC(=O)C)CC=C(C)C
183 0.10810811 VUZDJOQEZSLHOG-UHFFFAOYSA-N CC(=CCc1c(O)cc(cc1O)C=Cc1ccc(c(c1O)O)O)C
184 0.10810811 VUZDJOQEZSLHOG-SNAWJCMRSA-N [H]\C(=C(\[H])C1=C(O)C(O)=C(O)C=C1)C1=CC(O)=C(CC=C(C)C)C(O)=C1
185 0.10810811 FBTLVQSSGUYTIW-DVFLZCIWSA-N [H]\C(C(C)C)=C(\[H])C1=C(O)C=C(\C([H])=C(/[H])C2=CC(O)=C(O)C=C2)C(O)=C1O
186 0.10810811 OWKYGLGBFMQUQP-UHFFFAOYSA-N CC1Cc2occ3c2C(C21CC(OC2=O)c1cocc1)CCOC3
187 0.10810811 SRGYATZLYHQNAQ-UHFFFAOYSA-N CC(=CCc1c(O)cc(cc1O)C=CC1=C(O)C2C(C=C1)(O2)O)C
188 0.10810811 WOBGSVRSEAQMSW-MDZDMXLPSA-N COc1cc(CCCOC(=O)C=Cc2ccccc2)cc(O)c1O
189 0.10810811 IQJUMJJNJXMAMS-UHFFFAOYSA-N CCC(C(C12C=CC(=CC2O1)O)C(=O)C)c1cccc(c1)C(=O)O
190 0.10526316 XJRMFKRYVTYFPN-UHFFFAOYSA-N CC1CC2OC(=O)C3=C2C(CCC3)C11CC(OC1=O)C1=COC=C1
191 0.10526316 XJRMFKRYVTYFPN-NQFCYCSRSA-N CC1CC2OC(=O)C3=C2C(CCC3)C14CC(OC4=O)c5cocc5
192 0.10526316 PKORXOLYTWDULG-KBXCAEBGSA-N COc1cc(ccc1O)C2Oc3c(O)cc(CCCO)cc3C2CO
193 0.10526316 XJRMFKRYVTYFPN-BUQKYKDUSA-N CC1CC2OC(=O)C3=C2C(CCC3)C14CC(OC4=O)c5cocc5
194 0.10526316 XJRMFKRYVTYFPN-SGMPLLJNSA-N CC1CC2OC(=O)C3=C2C(CCC3)C14CC(OC4=O)c5cocc5
195 0.10526316 PKORXOLYTWDULG-KDOFPFPSSA-N COc1cc(ccc1O)C2Oc3c(O)cc(CCCO)cc3C2CO
196 0.10526316 MMUCNVVAOJFVMR-UHFFFAOYSA-N COC1=C(OC)C(=O)C2=C(C1=O)C(C)(C=C)CCC2(C(=C)C)C(=O)O
197 0.10526316 PKORXOLYTWDULG-KSSFIOAISA-N COc1cc(ccc1O)C2Oc3c(O)cc(CCCO)cc3C2CO
198 0.10526316 UNKJMPBJRRFBEL-UJYOZEIHSA-N C=C1CCC23CC(CCC2C14CC(OC4=O)c5cocc5)OC3=O
199 0.10526316 SWEKMKWOCCVXKB-UHFFFAOYSA-N CC1Cc2occ3c2C(C21CC(OC2=O)c1cocc1)COCC3
200 0.10526316 XJRMFKRYVTYFPN-UHFFFAOYSA-N CC1CC2OC(=O)C3=C2C(CCC3)C11CC(OC1=O)C1=COC=C1
201 0.10526316 PKORXOLYTWDULG-UHFFFAOYSA-N COC1=C(O)C=CC(=C1)C1OC2=C(C=C(CCCO)C=C2O)C1CO
202 0.10526316 JIZRRQQRKUPSPD-UHFFFAOYSA-N CC1CC2=C3C(C41CC(OC4=O)c1cocc1)CCCC13C(O2)O1
203 0.10526316 XJRMFKRYVTYFPN-GPNFVODBSA-N CC1CC2OC(=O)C3=C2C(CCC3)C14CC(OC4=O)c5cocc5
204 0.10526316 XJRMFKRYVTYFPN-MBMAUGEUSA-N CC1CC2OC(=O)C3=C2C(CCC3)C14CC(OC4=O)c5cocc5
205 0.10526316 MIENJTRNWUEPHG-UHFFFAOYSA-N CC(=CCC1=C(O)C=C(C2C1(O)O2)C=Cc1ccc(cc1O)O)C
206 0.10526316 UNKJMPBJRRFBEL-UHFFFAOYSA-N [H]C12CC3(CCC(=C)C4(CC(OC4=O)C4=COC=C4)C3CC1)C(=O)O2
207 0.10526316 IEQMHFSFZZWKGA-HMSPERNYSA-N COc1cc(ccc1O)[C@H]2Oc3ccc(C=CCO)cc3[C@@H]2CO
208 0.10526316 SQCRWYNKGMJAIH-QVEMAIIOSA-N CC1CC2OC(=O)C3CCCC(=C23)C14CC(OC4=O)c5cocc5
209 0.10526316 XJRMFKRYVTYFPN-UISQBHBMSA-N CC1CC2OC(=O)C3=C2C(CCC3)C14CC(OC4=O)c5cocc5
210 0.10526316 XJRMFKRYVTYFPN-HDUPCWOSSA-N CC1CC2OC(=O)C3=C2C(CCC3)C14CC(OC4=O)c5cocc5
211 0.1025641 LNWHIXXRYOGJFG-UHFFFAOYSA-N CCOC(=O)C(CC1=C(C)ONC1=O)(NC(C)=O)C(=O)OCC
212 0.1025641 RMTDEEVYNLJTQP-UHFFFAOYSA-N Oc1occ(c1)C1OC(=O)C2(C1)C(C)Cc1c3C2CCCc3co1
213 0.1025641 VLUWDPBDUYWGAZ-UHFFFAOYSA-N CC1Cc2oc(c3c2C(C21CC(OC2=O)c1cocc1)CCC3)O
214 0.1025641 WMQHKGPRHANBNT-BQYQJAHWSA-N CC(=CCC1=C(O)C(C(C=C1O)(O)/C=C/c1ccc(cc1O)O)O)C
215 0.1025641 LDDFWJDHHYKHON-UHFFFAOYSA-N CC(=CCc1c(O)cc(cc1O)C=CC1=C(O)C=C(C2C1O2)O)C
216 0.1 JFCCOXWFZYKUJD-UHFFFAOYSA-N CC(=CCC1(O)C(=CC(=CC1(O)O)C=Cc1ccc(cc1O)O)O)C
217 0.1 DAYOCTQEFLEJBV-UHFFFAOYSA-N O=C1OC(CC21C(C)C(O)c1c3C2CCCc3co1)c1cocc1
218 0.1 BDUMUWUQRSWNQA-UXJCHEOYSA-N CC(=O)OC1CC(=C)C2CC(OC(=O)C)C(=C)C2C3OC(=O)C(=C)C13
219 0.1 BRBKGYDAQMCZSA-DKIMLUQUSA-N CC(=O)OCC1=C2CC(OC(=O)C)C(=C)C2C3OC(=O)C(=C)C3CC1
220 0.1 MEWQOXZHWCXDHC-UHFFFAOYSA-N OC1=CC=C(O)C(SCCCC(CCl)C2CCCCC2)=C1
221 0.093023256 REKMRDLPINOZME-UHFFFAOYSA-N CC(=O)OC1CC2(C)C(O)CCC(=C)C2C2OC(=O)C(=C)C12
222 0.093023256 PLMAIIGPUFQJCH-UHFFFAOYSA-N CCCCC(CCCCC(O)=O)C1=CC=C(C=C1)S(O)(=O)=O
223 0.093023256 REKMRDLPINOZME-YQCBVSTRSA-N CC(=O)OC1CC2(C)C(O)CCC(=C)C2C3OC(=O)C(=C)C13
224 0.093023256 REKMRDLPINOZME-MMCSFCSJSA-N CC(=O)OC1CC2(C)C(O)CCC(=C)C2C3OC(=O)C(=C)C13
225 0.090909091 ZYFLXCYBVDKRIP-UHFFFAOYSA-N CCCCCCCSCC(C(=O)CO)C1=CC=C(Cl)C=C1
226 0.090909091 IIKQCDXCROQFFZ-UHFFFAOYSA-N CC(=CCc1c(O)cc(cc1O)C=CC1=C(O)C=C(C(C1O)O)O)C
227 0.090909091 LABSWNJPBIVCBD-FEPLPGBKSA-N CC1CC(CC(=CCOc2ccc3C=CC(=O)Oc3c2)C)OC1=O
228 0.090909091 ABNQPMDAKROGPX-UHFFFAOYSA-N COC1=C(C=C(C2C1C(=O)C=CC2=O)O)C(OC(=O)C)CC=C(C)C
229 0.090909091 IGJIZPZJCAPPBP-YQCBVSTRSA-N CC(=O)OC1C2C(CC3(C)C(O)CCC(=C)C13)OC(=O)C2=C
230 0.090909091 LABSWNJPBIVCBD-CZUORRHYSA-N C[C@@H]1C[C@@H](CC(=CCOc2ccc3C=CC(=O)Oc3c2)C)OC1=O
231 0.090909091 LABSWNJPBIVCBD-ORLQFGKLSA-N CC1CC(CC(=CCOc2ccc3C=CC(=O)Oc3c2)C)OC1=O
232 0.090909091 KGQWKAXLDWKONS-ILIUCWEBSA-N COc1c(O)c(O)ccc1C2Oc3cc(C=CC)ccc3OC2C
233 0.090909091 DUSPEGKRIIRXSA-UHFFFAOYSA-N COCCOCCOCCOCCS(=O)(=O)C1=CC=C(C)C=C1
234 0.090909091 IGJIZPZJCAPPBP-UHFFFAOYSA-N CC(=O)OC1C2C(CC3(C)C(O)CCC(=C)C13)OC(=O)C2=C
235 0.088888889 KYQIIJCXOHXVHQ-UHFFFAOYSA-N CCCCOCC(=CC(=O)C=Cc1ccc(c(c1)OC)O)O
236 0.088888889 MGHUAQZQYMOGDX-UHFFFAOYSA-N CC(C)=CC(O)CC(C)=CCC1=C(C=CC(O)=C1O)C(O)=O
237 0.088888889 JMFZCOCKRYWSAR-UHFFFAOYSA-N CCCCCOC(=CC(=O)C=Cc1ccc(c(c1)OC)O)O
238 0.088888889 OJCSEABCZMHAKU-UHFFFAOYSA-N COC1=C(CC(C2=C1C(=O)C=CC2=O)O)C(OC(=O)C)CC=C(C)C
239 0.086956522 LSSXVAWTGWJMDQ-UHFFFAOYSA-N CC(=CCc1cc(cc(c1O)O)C(=O)O)CC(C=C(C)C)O
240 0.086956522 MPZLFBYCWVIATG-ZAPJKBGESA-N CC(=O)OCC1(CC(O)C2C(OC(=O)C2=C)C1C(=C)C)C=C
241 0.086956522 SWIFBBRXRXNLBH-LZMZYPTJSA-N CC1=C2CC=C(C)C2C3OC(=O)C(=C)C3C(C1)OC(=O)C(=CCO)O
242 0.086956522 JRSQJAGBSSRCSS-NZSDPMLBSA-N COc1cc(ccc1O)[C@H]2Oc3cc(C=C/CO)ccc3O[C@@H]2C
243 0.086956522 GFMUIKRERKXLPA-UHFFFAOYSA-N CC(C)=CCC(O)C(C)=CCC1=C(C=CC(O)=C1O)C(O)=O
244 0.086956522 LLEISBHTKVIJHY-OGAYMVAHSA-N CC1=CCC2C1C3OC(=O)C(=C)C3C(CC2=C)OC(=O)C(=CCO)O
245 0.085106383 VCEWWNNEPFHLIH-UHFFFAOYSA-N O=C1OC2C(C1=COC1OC(=O)C3(C1O3)C)CC1=C2C(C)(C)CCC1
246 0.083333333 ANDMAXODDOSMJZ-UHFFFAOYSA-N CC(C)=CCCC(C)=CCC1=C(C(O)=O)C(O)=CC(O)=C1O
247 0.083333333 CDBBMEYPRMUMTR-RZXXLYMMSA-N CC1=CC(OC=C2/C3C(O)C4=C(C3OC2=O)C(C)(C)CCC4)OC1=O
248 0.083333333 HHFPQGWIVXANSO-UHFFFAOYSA-N OC(=C1C(=O)OC2C1CC1=C2C(C)(C)CCC1)OC1OC(=O)C(=C1)C
249 0.083333333 YAIAXVUSPWMEFF-UHFFFAOYSA-N CC(=CCC(C(=CCc1cc(cc(c1O)O)C(=O)O)C)O)C
250 0.083333333 CDBBMEYPRMUMTR-XCPYXGTHSA-N CC1=CC(OC=C2/C3C(O)C4=C(C3OC2=O)C(C)(C)CCC4)OC1=O
251 0.083333333 CDBBMEYPRMUMTR-UHFFFAOYSA-N O=C1OC2C(C1=COC1OC(=O)C(=C1)C)C(C1=C2C(C)(C)CCC1)O
252 0.081632653 JRIJYWJWTYZBGU-UHFFFAOYSA-N CC(=CCC1=C(O)C=C(C(C1(O)O)O)C=Cc1ccc(cc1O)O)C
253 0.081632653 GWOBGNVWWPKGOH-UHFFFAOYSA-N CCCC(CC(=CC(=O)C=Cc1ccc(c(c1)OC)O)O)O
254 0.081632653 DNWKZKMMFAQYPS-SDQBBNPISA-N [H]\C(CC1=C(C=CC(O)=C1O)C(O)=O)=C(\CO)CCC=C(C)C
255 0.081632653 KYSWLLSZOWOOGF-UHFFFAOYSA-N OCC1(C)CCCC2=C1C1OC(=O)C(=COC3OC(=O)C(=C3)C)C1C2
256 0.08 VOFXXOPWCBSPAA-UHFFFAOYSA-N O=C1OC2C(C1=COC1OC(=O)C(=C1)C)CC1=C2C(C)(C)CCC1O
257 0.08 VOFXXOPWCBSPAA-XYOKQWHBSA-N CC1=CC(O\C=C2/C3CC4=C(C3OC2=O)C(C)(C)CCC4O)OC1=O
258 0.08 KYSWLLSZOWOOGF-ZMJOFITKSA-N CC1=CC(OC=C2/C3CC4=C(C3OC2=O)C(C)(CO)CCC4)OC1=O
259 0.08 VOFXXOPWCBSPAA-KCNJUGRMSA-N CC1=C[C@@H](OC1=O)O/C=C/2\[C@H]3CC4=C([C@H]3OC2=O)C(CC[C@@H]4O)(C)C
260 0.08 VSJGYMSTWHUFMX-RBUKOAKNSA-N COc1cc(ccc1O)C2Oc3cc(CCCO)ccc3OC2CO
261 0.08 OOAZQNAGLOFZLX-UHFFFAOYSA-N OCC(=CCc1cc(cc(c1O)O)C(=O)O)CCC=C(C)C
262 0.08 VSJGYMSTWHUFMX-OALUTQOASA-N COc1cc(ccc1O)C2Oc3cc(CCCO)ccc3OC2CO
263 0.08 CYLVTAFKOSKXKE-OALUTQOASA-N COc1cc(ccc1O)[C@@H]2Oc3ccc(CCCO)cc3O[C@H]2CO
264 0.08 CYLVTAFKOSKXKE-RTBURBONSA-N COc1cc(ccc1O)C2Oc3ccc(CCCO)cc3OC2CO
265 0.08 HYYVMQFLKVOMAT-UHFFFAOYSA-N CCCOCCC(=CC(=O)C=Cc1ccc(c(c1)OC)O)O
266 0.08 YMLWKUPTXBZUTP-UHFFFAOYSA-N OC1CC2=C(C(C1)(C)C)C1C(C2)C(=COC2OC(=O)C(=C2)C)C(=O)O1
267 0.08 OGHKHQZMAXMLFJ-UHFFFAOYSA-N O=C1OC(C=C1C)OC1OC21C(=O)OC1C2CC2=C1C(C)(C)CCC2
268 0.078431373 COFDRZBGPVKKJQ-ZLKJLUDKSA-N COc1cc(O)cc2CC(CC3CCCC(C)O3)OC(=O)c12
269 0.078431373 VAYRODPQQZHYSC-ZKYQVNSYSA-N COc1cc(O)c2C(=O)OC(CC3CCCC(C)O3)Cc2c1
270 0.078431373 LFQHMHDVGHLGGN-UHFFFAOYSA-N O=C1OC2C(C1=COC1OC(=O)C(=C1)C)CC1=C2C(C)(C)C(CC1)O
271 0.076923077 ARGBKKMNXCMJSK-UHFFFAOYSA-N O=C1OC(=CC1C)OC=C1C(=O)OC2C1CC1=C2C(C)(C)CCC1O
272 0.076923077 DLXVSKBFUUWRMA-UHFFFAOYSA-N COC1C(C=C(C2=C1C(=O)C=CC2=O)O)C(OC(=O)C)CC=C(C)C
273 0.076923077 NZNJTCRLJGQYCX-UHFFFAOYSA-N CC(=CCC(=O)C=C(C(=O)O)C=CC(=O)O)CCC=C(C)C
274 0.076923077 BXPJUAPUMLFFKF-UHFFFAOYSA-N OCC1=CC(OC1=O)OC=C1C(=O)OC2C1CC1=C2C(C)(C)CCC1
275 0.076923077 PESOQZBIMLBDHX-IRZHHCKBSA-N CC(=CC(=O)CC(=CC(OC(=O)C)C1COC(=O)C1=C)C)C
276 0.076923077 NAHYVHFYJGKIJQ-UHFFFAOYSA-N O=CC=C(C=Cc1cc(O)c(c(c1)O)CC=C(C)C)C=CC(=O)O
277 0.076923077 FUEHVJLRRILYST-UHFFFAOYSA-N O=C1OC2C(C1=COC1OC(=O)C(=C1O)C)CC1=C2C(C)(C)CCC1
278 0.076923077 ARGBKKMNXCMJSK-UWIYOPMNSA-N CC1C=C(OC=C2/C3CC4=C(C3OC2=O)C(C)(C)CCC4O)OC1=O
279 0.074074074 ALDUFTZQPLCBID-UHFFFAOYSA-N CCC1(CC)C(O)=NC(=O)N(C2OC(CO)C(O)C(O)C2O)C1=O
280 0.074074074 UPCTWJNMQCQZPT-UHFFFAOYSA-N OCC12C=CCC3(OC1=O)C1CCC4(O)CC1(CC4=C)C(C23)C(O)=O
281 0.074074074 ITIKZMJAVWOFFK-YBCHDQJDSA-N [H][C@]12[C@H](C(O)=O)[C@@]34C[C@@H](C[C@H](O)[C@@]3([H])[C@@]11OC(=O)[C@@]2(C)[C@@H](O)C=C1)C(=C)C4
282 0.074074074 KGTGZKSZLCTQNX-UHFFFAOYSA-N CC12CC=CC3(OC1=O)C1CC(O)C4(O)CC1(CC4=C)C(C23)C(O)=O
283 0.074074074 JWVOMVNDMVBEDU-UHFFFAOYSA-N CC1CN(CCN1)C1=C(F)C=C2C(=O)C(=CN(C3CC3)C2=N1)C(O)=O
284 0.074074074 NYKKBHKMCOFCSE-UHFFFAOYSA-N CC12C=CC(O)C3(OC1=O)C1CCC4(O)CC1(CC4=C)C(C23)C(O)=O
285 0.074074074 SMNUCABXNXAPBY-UHFFFAOYSA-N CN1CCN(CC1)C1=NC2=C(NC3=C1C=C(C)S3)C=CC(O)=C2
286 0.074074074 FPDIERBPQFAFSI-UHFFFAOYSA-N CN1CCN(CC1)C1=NC2=CC=CC=C2NC2=C1C=C(CO)S2
287 0.074074074 SQGNETKFPNXNSE-UHFFFAOYSA-N CC(=O)N1CCN(CC1)C(C1=CC=CC=C1)C1=CC=C(Cl)C=C1
288 0.074074074 FCKYPQBAHLOOJQ-UHFFFAOYSA-N OC(=O)CN(CC(O)=O)C1CCCCC1N(CC(O)=O)CC(O)=O
289 0.074074074 LMGQGPVCSYOMNS-UHFFFAOYSA-N NC(=N)C1=CC2=C(NC(=N2)C2=CC=CC(C3=CC=CC=C3)=C2O)C=C1
290 0.074074074 SQODSURYUNVIBL-UHFFFAOYSA-N CC(CN(C)C)CN1C2=CC=CC=C2OCOC2=CC=C(Cl)C=C12
291 0.074074074 IVUBNTNWKIPCPS-UHFFFAOYSA-N CC(=O)C1=CC=CC(=C1)C1=CN=C2C=CC(NCC3CC3)=NN12
292 0.074074074 FCKYPQBAHLOOJQ-UHFFFAOYSA-N OC(=O)CN(CC(O)=O)C1CCCCC1N(CC(O)=O)CC(O)=O
293 0.074074074 KUVCSZHOXGXQDI-UHFFFAOYSA-N OC(=O)c1ccc(cc1)N1CC2N(C1)c1c(NC2)nc([nH]c1=O)N
294 0.074074074 ZWOKIWNSLYSEKE-UHFFFAOYSA-N CN(CC1=CC=C(C=C1)C(O)=O)C1=CC=C(C=C1)N=NC1=CC=NC=C1
295 0.074074074 CHAOSFHPUBIOCH-UHFFFAOYSA-N O=C(NCC1CC1)C1=CC=C(NC2=NC3=CC=CC=C3N2)C=C1
296 0.074074074 QQZYEQHYOGLLOV-UHFFFAOYSA-N C1CC2=CC=CC=C2C(O[SiH](C2=CC=CC=C2)C2=CC=CC=C2)=C1
297 0.074074074 SQIMJZIUTXZOPT-UHFFFAOYSA-N O=C(C1=NNC2=CC=CC=C12)C1=CC=CC=C1NCC1=CN=CC=C1
298 0.074074074 INWSYWXTWJHCKG-UHFFFAOYSA-N CC1=CC=C(C=C1)C1=CC(=NC(N)=N1)C1C=CC(=O)C2=NC=CC=C12
299 0.074074074 ZPUCKESSNXQKLV-UHFFFAOYSA-N CC1=NC2=CC=CC=C2C(=O)N1CCN1C(C)=NC2=CC=CC=C2C1=O
300 0.074074074 KANKNUYTGGGTFV-UHFFFAOYSA-N ClC(=O)C1(CCN(CC2=CC=CC=C2)CC1)NC1=CC=CC=C1
301 0.074074074 LIMCXMYJCLRRNU-UHFFFAOYSA-N CN1C(=O)C2N=C(C(N=C2N(C)C1=O)C1=CC=CC=C1)C1=CC=CC=C1
302 0.074074074 HBUOQUYLUYOODU-UHFFFAOYSA-N O=C1NN(C2=CC=CC=C2)C(=NN1C1=CC=CC=C1)C1=CC=CC=C1
303 0.074074074 HSMRINIPWDKRFS-XQSRADPQSA-N CC1CC(=O)C2C3C(CCC2(O)C1)C(=O)c4c(O)cccc4C3=O
304 0.074074074 NCLLHIIDGKNHRA-UHFFFAOYSA-N Clc1ccccc1N1CCN(CCC(=O)c2ccccc2)CC1
305 0.074074074 KEDBSQXEDBMOGK-UHFFFAOYSA-N CCCC(SC1=CC=CC=C1)=C(CCC)SC1=CC=CC=C1
306 0.074074074 WJMFFSKANOMTSQ-UHFFFAOYSA-N C(N1C=NC2=C(N=CN=C12)C1=CC2=C(COC2)C=C1)C1=CC=CC=C1
307 0.074074074 JOWWPIDDDFTNJW-UHFFFAOYSA-N C[Si](C)(ON=C(N)C1=CC=CC=C1)ON=C(N)C1=CC=CC=C1
308 0.074074074 OEEVVKOBSPJYJH-UHFFFAOYSA-N OC1CC(O)C(O)CC2=CC=C(O)C(=C2)C2=C(O)C=CC(CC1O)=C2
309 0.074074074 JTZFSLGTRUNHFY-NJZRLAPOSA-N CC12C(O)CCC3(OC1=O)C2C(C(=O)O)C4=CC5CCC34C(O)C5=C
310 0.074074074 NQXNFEWAZMVXRD-UHFFFAOYSA-N CC1=CC=CC=C1C1=NOC(CCC2=NC(=NO2)C2=CC=CC=C2C)=N1
311 0.074074074 XHKPDJDXOMLXGZ-UHFFFAOYSA-N CN(C)C1=CC=C(C=CC2=NC(=O)C3=C(N2)C=CC(N)=C3)C=C1
312 0.074074074 NKKHDCAPTSAWPT-UHFFFAOYSA-N CC(C)(C1=CC=C(O)C=C1)C1=CC=C(OB2OC3=CC=CC=C3O2)C=C1
313 0.074074074 BGZPVILMNVKBNH-UHFFFAOYSA-N Clc1ccccc1CN1CCN(CC1)C(=O)Cc1ccccc1
314 0.074074074 KOXIWXJBPLAYAW-UHFFFAOYSA-N COC1=C(O)C=C2C(C)=CC3=CC(OC)=C(OC)C(OC)=C3C2=C1
315 0.074074074 IEFBDUMWQVBEGZ-UHFFFAOYSA-N CC1CN(CCN1C(=O)CC1=CC=CC=C1)C1=CC=C(Cl)C=C1
316 0.074074074 IQKMEVQUZMPUSW-UHFFFAOYSA-N [O-][N+](=O)C1=CNN=C1C1N=C2C=CC(CN3CCOCC3)=CC2=N1
317 0.074074074 YGZZMWPIMILKPS-UHFFFAOYSA-N COc1cc(O)c2cc(oc2c1)c3cc(OC)c(C)c(OC)c3C
318 0.074074074 MDOJAYLHBDMCHY-UHFFFAOYSA-N COC1=C(O)C=C(C=C1)C1=CCC2=C(OC)C(OC)=C(OC)C=C12
319 0.074074074 FECBGSZJXZAMNN-UHFFFAOYSA-N OC1CC(O)C(O)C(O)CC2=CC(=C(O)C=C2)C2=CC(C1)=CC=C2O
320 0.074074074 DUTJAPNHSQZTCR-UHFFFAOYSA-N NC1CCN(C1)c1cc2N(C=C(C(O)=O)C(=O)c2c(N)c1F)C1CC1
321 0.074074074 KKYYXNKNUHPCHM-UHFFFAOYSA-N CC1=C(CN2C=CN=C2)C2=C(C=CC(=C2)[N+]([O-])=O)N1CC1=CC=CC=C1
322 0.074074074 KBCLNQKXBXNUJN-UHFFFAOYSA-N CC1=CC=C(C=C1)C1=NOC(CCC2=NC(=NO2)C2=CC=C(C)C=C2)=N1
323 0.074074074 BNKPIBNLXWVEBN-UHFFFAOYSA-N FC1=CC=C(C=C1)N1CCN(CN2C(=O)OC3=C2N=CC=C3)CC1
324 0.074074074 IQUBUTALJYRNRY-UHFFFAOYSA-N CCOC(=O)CNC(=O)N1N=NC2=C1N(N=C2C)C1=CC=CC=C1
325 0.074074074 DRRAMGVRTONFNA-UHFFFAOYSA-N O=C(C1=NNC2=CC=CC=C12)C1=CC=CC=C1NCC1=CC=NC=C1
326 0.074074074 BBYVNRLCDGQARF-UHFFFAOYSA-N Cc1c(F)c(nc2N(C=C(C(O)=O)C(=O)c12)C1CC1)N1CCC(N)C1
327 0.074074074 FNEADFUPWHAVTA-OPXAPYACSA-N CC1CC23OC(=O)C4=C2OC1C(O)C3C=CC(=O)C(C)CC(C)C4=O
328 0.074074074 CJVXUWILMMYUAG-UHFFFAOYSA-N CN1CCN(CC2=CC=CC=C2C(=O)C2=CC=CC=C2Cl)CC1
329 0.074074074 FJOHVYZXHYUEEX-UHFFFAOYSA-N CN1CCN(CC2=CC=CC=C2C(=O)C2=CC=C(Cl)C=C2)CC1
330 0.074074074 WEQHNHGJQLVDKQ-UHFFFAOYSA-N CN1CCN(CC2=CC=CC=C2C(=O)C2=CC(Cl)=CC=C2)CC1
331 0.074074074 WWYCESLMSMJWHR-UHFFFAOYSA-N CN1CCN(CC2=CC(=CC=C2)C(=O)C2=CC=CC=C2Cl)CC1
332 0.074074074 FWPZHDNSTAWRHQ-UHFFFAOYSA-N CN1CCN(CC2=CC(=CC=C2)C(=O)C2=CC=C(Cl)C=C2)CC1
333 0.074074074 OPMNVIIUEWGLIY-UHFFFAOYSA-N CN1CCN(CC2=CC(=CC=C2)C(=O)C2=CC(Cl)=CC=C2)CC1
334 0.074074074 FFIONIBFQWFYDO-UHFFFAOYSA-N CN1CCN(CC2=CC=C(C=C2)C(=O)C2=CC=CC=C2Cl)CC1
335 0.074074074 LCHIEOIRRNHHSS-UHFFFAOYSA-N CN1CCN(CC2=CC=C(C=C2)C(=O)C2=CC=C(Cl)C=C2)CC1
336 0.074074074 QCSKJBREPSXYHS-UHFFFAOYSA-N CN1CCN(CC2=CC=C(C=C2)C(=O)C2=CC(Cl)=CC=C2)CC1
337 0.074074074 TUBOOZSGASWZDM-UHFFFAOYSA-N CCCC1=NN(C)C2=C1NC(=NC2=S)C1=CC=CC=C1OCC
338 0.074074074 ZMNBXRIYXRBJFL-UHFFFAOYSA-N ClC1CCC(CC1)NC(=O)N(C1=CC=CC=C1)C1=CC=CC=C1
339 0.074074074 FCKYPQBAHLOOJQ-UHFFFAOYSA-N OC(=O)CN(CC(O)=O)C1CCCCC1N(CC(O)=O)CC(O)=O
340 0.074074074 XHOPEFKXBFLJNF-UHFFFAOYSA-N C1CCC(C1)OC1=CC=CC=C1NC1=C2C=CSC2=NC=N1
341 0.074074074 ZKSDYVWXHSIQFM-ZUJRJSPDSA-N CC12C(O)C=CC3(OC1=O)C4CCC5CC4(C(O)C5=C)C(C23)C(=O)O
342 0.074074074 VUGSDMVMFIXNFG-UHFFFAOYSA-N NC1=CC=CC(=C1)C(=O)NC1=CC(NC(=O)C2=CC(N)=CC=C2)=CC=C1
343 0.074074074 YDCDVKGBYXKGGH-UHFFFAOYSA-N NC1=C2C(=O)C(=CN(C3CC3)C2=CC(N2CCNCC2)=C1F)C(O)=O
344 0.074074074 XZEWTFGHFZJQDU-DJJJIMSYSA-N CC1(C)C(=C2C(=O)CC3OC2(Oc4ccccc34)C(C)(C)C1=O)O
345 0.074074074 GCSCOZFAGAICKH-VLKOAHQCSA-N CC1C=CC2OC23C(=O)c4occ(C)c4C(OC(=O)C(=C)C)C13C
346 0.074074074 PEBZPKQLQNGHCL-UHFFFAOYSA-N CCN(CC)CCN1C2=CC=CC=C2C(=O)C2=C1C=CC(Cl)=C2
347 0.074074074 BCPXZIHUIDBHCK-UHFFFAOYSA-N COC1=CC=C(C=C1)[Si](C)(C)O[Si](C)(C)C1=CC=C(OC)C=C1
348 0.074074074 ZOJGLWPSVZUSJP-UHFFFAOYSA-N CCC(C)COC(=O)C1=CC=C(OC(=O)C2=CC=C(O)C=C2)C=C1
349 0.074074074 DKNGVACRFHEWBZ-UHFFFAOYSA-N COc1ccc2c(c1)c(OC)cc3cc(OC)c(OC)c(OC)c23
350 0.074074074 IXADKJYFPUQQHH-UHFFFAOYSA-N C1SC(=CC(C1C1=CC=CC=C1)C1=CC=CC=C1)C1=CC=CC=C1
351 0.074074074 NDZRCHOBIFRDIS-UHFFFAOYSA-N ClC1=CC=C(NC(=O)CN2CCC(CC2)C2=CC=CC=C2)C=C1
352 0.074074074 XARHOOYNPBICLL-UHFFFAOYSA-N NC1=CC=CC=C1C(=O)NC1=CC=CC=C1NC(=O)C1=CC=CC=C1N
353 0.074074074 WZVUZEOWDSVJLR-UHFFFAOYSA-N O=C(NC1=CC=CC=C1)NC1=C(N2C=CC=C2)C2=C(C=C1)N=CC=C2
354 0.074074074 ODRMZIZAXMEQCX-UHFFFAOYSA-N C[Si](C)(C)C1(CC(O)(C1)C1=CC=CC=C1)SC1=CC=CC=C1
355 0.074074074 ZSTCJSXZGHSBEH-ZRXKUJCRSA-N CC1(C)C2C(O)CC3(C)Oc4cc5OC(=O)C=Cc5c(O)c4C1C23
356 0.074074074 VDEBMHZLSBMKKD-UHFFFAOYSA-N CC(C(=O)C1=CC=CC=C1)C1=C2C=NN(C2=NC=N1)C1=CC=CC=C1
357 0.074074074 XNBWKKYPKJHUKD-UQJCXHNCSA-N CC12C3OC3CC4(OC1=O)C5CCC6(O)CC5(CC6=C)C(C24)C(=O)O
358 0.074074074 UEKOEBAYGIHANA-UHFFFAOYSA-N FC1=CC=C(C=C1)C(CC(=O)C1=CC=CC=C1)CC(=O)C1=CC=CC=C1
359 0.074074074 SKTXLLUUNSEZLL-UHFFFAOYSA-N CC(=O)NC1=CC2=C(C=C1)N=C(N2)C1=CC=CC=C1C1=CC=CC=N1
360 0.074074074 SONXKFNCTAJHLD-UHFFFAOYSA-N NC1=CC=C(C=C1)C1=NC2=C(N1)C=C(C=C2)C(=O)NC1=CC=CC=C1
361 0.074074074 MJOAKMZFCWGBGJ-UHFFFAOYSA-N O=C(NCC1=C(N=C2C=CC=NN12)C1=CC=CC=C1)C1=CC=CC=C1
362 0.074074074 QYTZDHMMNGJCNX-ORAYPTAESA-N OC1CCC(=O)C(O)Cc2ccc(O)c(c2)c3cc(C1)ccc3O
363 0.074074074 UPCTWJNMQCQZPT-AODVQFRNSA-N OCC12C=CCC3(OC1=O)C4CCC5(O)CC4(CC5=C)C(C23)C(=O)O
364 0.074074074 CULUSHWFAIYTQY-UHFFFAOYSA-N O=C1CC2=NC=CC(C3=C4CCCN4N=C3C3=CC=CC=N3)=C2C=C1
365 0.074074074 IXORZMNAPKEEDV-RYYGWMDWSA-N CC12C(O)C=CC3(OC1=O)C4CCC5(O)CC4(CC5=C)C(C23)C(=O)O
366 0.074074074 DRCBFVFYASHSJR-UHFFFAOYSA-N CN1CCN(CC1)C1=NC2=CC=CC=C2N=C2SC(CO)=CC12
367 0.074074074 QWXWYHPKUCWHGS-UHFFFAOYSA-N O=C(CC1=CC2=C(C=C1)N=CC=C2)NC1=CN(C=N1)C1CCC1
368 0.074074074 LYXFGYHCHCLOJW-UHFFFAOYSA-N CN1C(NN=CC2C=CC=CC2=O)=NC2=C1C(=O)N(C)C(=O)N2C
369 0.074074074 GYMZNDHODOYGGU-UHFFFAOYSA-N CC1=CC2=C(N=[N+]1[O-])N1N=C(C=CC1=C2[N+]([O-])=O)N1CCCCC1
370 0.074074074 ZIPVZAXONOBQIS-UHFFFAOYSA-N CC1=CC=C2C(C=NNC3=CC=C4C=CC=CC4=N3)C=CC(=O)C2=N1
371 0.074074074 ZDJWZFNXGJPZJT-UHFFFAOYSA-N CC1=CC(C=NNC2=CC=C3C=CC=CC3=N2)C(=O)C2=NC=CC=C12
372 0.074074074 YACUDOXPFWGLTD-UHFFFAOYSA-N C(OC1=CC=CC=C1)C1=NN=C(N1C1=CC=NC=C1)C1=CC=CC=C1
373 0.074074074 KITDWDVIXJOOLE-UHFFFAOYSA-N NC1=CC=C(C=C1)C(=O)NC1=CC=CC(=C1)C1=NC2=CC=CC=C2N1
374 0.074074074 FCKYPQBAHLOOJQ-UHFFFAOYSA-N OC(=O)CN(CC(O)=O)C1CCCCC1N(CC(O)=O)CC(O)=O
375 0.074074074 PSFJQUGCUJJHIS-UHFFFAOYSA-N NC1=CC2=C(OCCOCCOCCOCCO2)C=C1[N+]([O-])=O
376 0.074074074 PGMULPLYLHOJCN-UHFFFAOYSA-N NC1=CC(NC(=O)C2=CC(=CC=C2)C(=O)NC2=CC=CC(N)=C2)=CC=C1
377 0.074074074 CRQZKAOOILSOOB-UHFFFAOYSA-N O=C(NC(N1N=NC2=CC=CC=C12)C1=CC=CC=C1)C1=CC=CC=C1
378 0.074074074 SYQRTLCUJVDVGM-UHFFFAOYSA-N O=C(C1=CC=CC=C1)C(N1C=CC=N1)(N1C=CC=N1)C1=CC=CC=C1
379 0.074074074 FHZOYACRIOYMLX-UHFFFAOYSA-N CCCCCCOC1=C(C=C(Cl)C=C1)C1=NC2=CC=CC=C2N1
380 0.074074074 JAHZEMKSAYRHSW-KSMUWFOTSA-N CC1(C(O)C=CC2=C3CCC4(O)CC3(CC4=C)C(C12)C(=O)O)C(=O)O
381 0.074074074 FVINWUNQVCGHIB-UHFFFAOYSA-N CN1C(=O)NC2=C(N=C(N2CCC2=CC=CC=C2)C2=CC=CC=C2)C1=O
382 0.074074074 YEPPSVHIAQRBDG-UHFFFAOYSA-N CC1=CC(CN2N=C(C=C2C2OC(=S)N=N2)C(C)(C)C)=CC=C1
383 0.074074074 FCKYPQBAHLOOJQ-UHFFFAOYSA-N OC(=O)CN(CC(O)=O)C1CCCCC1N(CC(O)=O)CC(O)=O
384 0.074074074 LFXXHMAJFHWLHF-UHFFFAOYSA-N CC1=CC=CC=C1CN1CCN(CC1)C(=O)C1=CC(Cl)=CC=C1
385 0.074074074 AINCADFEINJXSR-LOCKXOOKSA-N CC1(C)Oc2cc3OC(=O)C=Cc3c4OC5(C)CCC1C(C5O)c24
386 0.074074074 OEIUYPYXOYZUAX-UHFFFAOYSA-N NC1=CC=C(C=C1)C(=O)NC1=CC(NC(=O)C2=CC=C(N)C=C2)=CC=C1
387 0.074074074 WYWJRRYIUKOUAD-UHFFFAOYSA-N COC1=C(OC)C=C(C=C1)C(=O)C1=CC(OC)=C(OC)C(OC)=C1C
388 0.074074074 DCQMTQROWWTYEM-UHFFFAOYSA-N CN1C2=CC=CC=C2N=C1C1=CC=C(O1)C1=NC2=CC=CC=C2N1C
389 0.074074074 WMGOTJBORZLLSI-UHFFFAOYSA-N CC1=C(CC=C)C(NC2=CC=C(C=C2)[N+]([O-])=O)=NC(=N1)C1=CC=CC=C1
390 0.074074074 FCKYPQBAHLOOJQ-UHFFFAOYSA-N OC(=O)CN(CC(O)=O)C1CCCCC1N(CC(O)=O)CC(O)=O
391 0.074074074 LJSDPVAMDBJJSB-UHFFFAOYSA-N ClCC(=O)N1CCN(CC1)C(C1=CC=CC=C1)C1=CC=CC=C1
392 0.074074074 YEIAHHGCPUIGOQ-CTTWEULISA-N CC(=C)C1(O)OC2CC3(C)OC(=CC3=O)C(=C/C4OC(=O)C1(C)C24)C
393 0.074074074 JXPCWCQTRISROT-QCLVZFKSSA-N CC12C(O)CCC3(OC1=O)C4CC(=O)C5CC4(CC5=C)C(C23)C(=O)O
394 0.074074074 RLADLOQUPPXIQE-UHFFFAOYSA-N NC(=O)C1=C2C=C(C=C(N2N=C1N)C1=CC=CC=C1)C1=CC=CC=C1
395 0.074074074 YWPXRPDIYQPNLE-UHFFFAOYSA-N CC1=NN(C2=C1C(C(C#N)C(=N)O2)C1=CC=CC=C1)C1=CC=CC=C1
396 0.074074074 YFIBQIOYSRTVMO-UHFFFAOYSA-N OC(COC1=CC=CC=C1)CN1CCN(CC1)C1=CC(Cl)=CC=C1
397 0.074074074 FBYHBGRMQYJMEM-UHFFFAOYSA-N NC1=NC(=O)C2N=C(CCNC3=CC=C(C=C3)C(O)=O)CN=C2N1
398 0.074074074 HLWHYSGVJNPWHM-UHFFFAOYSA-N OC(COC1=CC=CC=C1)CN1CCN(CC1)C1=CC=C(Cl)C=C1
399 0.074074074 OEEVVKOBSPJYJH-INDMIFKZSA-N OC1CC(O)C(O)Cc2ccc(O)c(c2)c3cc(CC1O)ccc3O
400 0.074074074 RTHJIPJVGHYRMG-UHFFFAOYSA-N CC1CCN(CC1)C1=C(C=C(N)C=C1)C(=O)C1=CC=C(Cl)C=C1
401 0.074074074 PZXDYQVSAFZTBI-UHFFFAOYSA-N ClC1=CC=C(C=C1)N(C1CCNCC1)C(=O)CC1=CC=CC=C1
402 0.074074074 HWYPEYZLLZJSTR-UHFFFAOYSA-N COC1=CC2=C(NC3=CSC=C3C(=N2)N2CCN(C)CC2)C=C1
403 0.074074074 LDWOASIXXYXQLH-SSQWDWLFSA-N CC1(C)C2CC(O)C3(C)Oc4cc5OC(=O)C=Cc5c(O)c4C1C23
404 0.074074074 OYGQOFGOKQNKOK-UHFFFAOYSA-N CN1C2=C(N(CCNC(=O)C3=CN=CC=C3)C=N2)C(=O)N(C)C1=O
405 0.074074074 SQZQDLLEACUBPC-UHFFFAOYSA-N CC1=C(N=NN1C1=CC=CC2=CC=CC=C12)C(=O)NC1=CC=CC=C1
406 0.074074074 CZWKKYARBUZRNO-UHFFFAOYSA-N CN(C)CCCNC(=O)N1c2ccccc2Sc2cccnc12
407 0.074074074 YEIAHHGCPUIGOQ-ZMIPQNLBSA-N CC(=C)C1(O)OC2CC3(C)OC(=CC3=O)C(=C/C4OC(=O)C1(C)C24)C
408 0.074074074 UGLFZOMBQKIDLY-UHFFFAOYSA-N CCCC1=CC(=O)c2c(OC)c3c(OC)cc(OC)cc3cc2O1
409 0.074074074 XKFNTZSBTIMFAS-UHFFFAOYSA-N O=C1OC(C(O)(C)C)C23C(=C1)C1(C)CC=CC4(C1C(C3O2)OC4=O)C
410 0.074074074 CRULJZWXPCYLAC-BXXNDXQRSA-N CC1CC2=C(C3C(=O)c4cccc(O)c4C(O)C3(O)CC2)C(=O)C1
411 0.074074074 JTZFSLGTRUNHFY-ONNWXYLHSA-N CC12C(O)CCC3(OC1=O)C2C(C(=O)O)C4=CC5CCC34C(O)C5=C
412 0.074074074 ACXQJXRUXSASPM-CRCWOVDESA-N CC(C)C1=C2C(O)C3OC(=O)C4(C)C5OC5CC(C)(C34)C2=CC(=O)O1
413 0.074074074 UABGSJPVAVKLBL-UHFFFAOYSA-N CCCCOC(=O)C1=CC=CC2C1(O2)C(=O)OCc1ccccc1
414 0.074074074 NXDLOBAGKRDSLR-NDLHMUQXSA-N CC(C)C(=O)OC1c2c(C)coc2C(=O)C3(O)C(=O)C=CC(C)C13C
415 0.074074074 LIRZQQBDXFBNSN-GOSISDBHSA-N O=C1N[C@H](CN=C1c2c[nH]c3ccccc23)c4c[nH]c5ccccc45
416 0.074074074 AQWFWFQYISOONS-SFHVURJKSA-N O=C1NC[C@H](N=C1c2c[nH]c3ccccc23)c4c[nH]c5ccccc45
417 0.074074074 YEIAHHGCPUIGOQ-VKVGBSSISA-N CC(=C)[C@]1(O)O[C@@H]2C[C@]3(C)OC(=CC3=O)C(=C/[C@@H]4OC(=O)[C@]1(C)[C@@H]24)C
418 0.074074074 CFWUEQZLKFSVNE-WJDWOHSUSA-N COC(=C/C(=O)c1cc(OC)c(OC)cc1OC)c2ccccc2
419 0.074074074 GZSGEODELWDDLE-UHFFFAOYSA-N CN(C)C1=CC=C(C=C1)C1=[N+]([O-])C2=C(N=N1)N(C)C(=O)N(C)C2=O
420 0.074074074 FETMGFTUBVDIFQ-UHFFFAOYSA-N OC(=O)C1=C2C3(C4C51CC(=C)C(C5)(O)CC4)CC=CC2(C)C(=O)O3
421 0.074074074 HAMSVYXYGZMUSE-UHFFFAOYSA-N OC(=O)C1C23CC(=C)C(C2)(O)CCC3C23C1(O)C(C)(C=CC2)C(=O)O3
422 0.074074074 JUDVCCHACKPVDB-UHFFFAOYSA-N COc1c(O)cc2CCC(=O)OCCCc3ccc(Oc1c2)cc3
423 0.074074074 HDPKHVXNHJKRDW-UHFFFAOYSA-N OC(=O)C1C2C3(C4C51CC(=C)C(C5O)(CC4)O)CC=CC2(C)C(=O)O3
424 0.074074074 DFTRDARTDGRZQC-UHFFFAOYSA-N OC(=O)C1C2C3(C)C=CCC2(C2(C41CC(=C)C(C4)(O)CC2)O)OC3=O
425 0.074074074 DJZVRCBHRIGEBF-UHFFFAOYSA-N OC(=O)C1(O)C2C3(C4C51CC(=C)C(C5)(O)CC4)CC=CC2(C)C(=O)O3
426 0.074074074 GHKGVIDHNBRBGA-UHFFFAOYSA-N OC(=O)C1C2C3(C4C51CC(=C)C(C5)(O)COC4)CC=CC2(C)C(=O)O3
427 0.074074074 DIMUDSWDQKNKIL-UHFFFAOYSA-N OC(=O)C1C2C3(C4C51COC(=C)C(C5)(O)CC4)CC=CC2(C)C(=O)O3
428 0.074074074 QTGOUOSTJHVGPT-UHFFFAOYSA-N OC(=O)C1C2C3(C4C51CC1(C(C5)(O)CC4)OC1)CC=CC2(C)C(=O)O3
429 0.074074074 QDUFIDKUYIWXJK-UHFFFAOYSA-N OC1CC2(O)CC3(C1C14CC=CC(C4C3C(=O)O)(C(=O)O1)C)CC2=C
430 0.074074074 RVBCIWBUXHSWFQ-UHFFFAOYSA-N OC(=O)C1C2C3(C4C51CC(=C)C(C5)(O)CC4)CC=C(C2(C)C(=O)O3)O
431 0.074074074 IEPYMRHNMMJEQY-UHFFFAOYSA-N OC1=CC2(C3C(C1)(OC2=O)C1CCC2(CC1(C3C(=O)O)CC2=C)O)C
432 0.074074074 IZLFTLDLFQILLE-UHFFFAOYSA-N OC(=O)C1C2C3(C4C51CC(=C)C(C5)(O)C(C4)O)CC=CC2(C)C(=O)O3
433 0.074074074 JQNIVPWNNBCAMA-UHFFFAOYSA-N OC(=O)C1C2C3(C4C51CC(C(=C)C5O)(O)CC4)CC=CC2(C)C(=O)O3
434 0.074074074 XJWKDMIRNBQMEZ-XTBHZIOUSA-N CC12C(O)CCC3(OC1=O)C2C(C(=O)O)C45CC(C(O)C=C34)C(=C)C5
435 0.074074074 PHNWRBWGRBPOBK-UHFFFAOYSA-N C=C1CC23CC1=CCC3C13C(C2C(=O)O)C(C)(C(=O)O3)C(C(C1)O)O
436 0.074074074 YPURLVKZKAEEGY-UHFFFAOYSA-N C=C1CC23C=C1CCC3C13C(C2C(=O)O)C(C)(C(=O)O3)C(C(C1)O)O
437 0.074074074 XNBWKKYPKJHUKD-UHFFFAOYSA-N OC(=O)C1C2C3(C4C51CC(=C)C(C5)(O)CC4)CC1C(C2(C)C(=O)O3)O1
438 0.074074074 JTZFSLGTRUNHFY-LKPONIOHSA-N CC12C(O)CCC3(OC1=O)C2C(C(=O)O)C4=CC5CCC34C(O)C5=C
439 0.074074074 XERJFBYLBCKWCY-KFRNIWOLSA-N CC1CCCC(=O)CCCC=Cc2c(C=O)c(O)cc(O)c2C(=O)O1
440 0.074074074 NYKKBHKMCOFCSE-KDOUOODKSA-N CC12C=CC(O)C3(OC1=O)C4CCC5(O)CC4(CC5=C)C(C23)C(=O)O
441 0.074074074 ATRUYHIKVSQVDY-UHFFFAOYSA-N OC1CC23OC(=O)C(C1)(C3=C(C13C2CCC(C3)(C(=C)C1)O)C(=O)O)C
442 0.074074074 MNPWKHHAJIEKPI-UHFFFAOYSA-N O=C1CC23OC(=O)C(C1)(C3C(C13C2CCC(C3)(C(=C)C1)O)C(=O)O)C
443 0.074074074 CJXSXXBRBIJMLO-UHFFFAOYSA-N O=c1oc(C(C)C)c2c(c1)C1(C)C(=CC(C3(C1C(C2)OC3=O)C)O)O
444 0.074074074 QPHGUBUWDKMAJW-UHFFFAOYSA-N O=c1oc(C(C)C)c2c(c1)C1(C)C(=O)CC(C3(C1C(C2)OC3=O)C)O
445 0.074074074 WXJASYTWXBVSQZ-UHFFFAOYSA-N O=c1oc(C(C)C)c2c(c1)C1(C)C3OC3C(C3(C1C(C2)OC3=O)C)O
446 0.074074074 DCROPYIHYDOXJW-UHFFFAOYSA-N COC(=O)c1ccc(cc1)NCC1=Nc2c(NC1)nc([nH]c2=O)N
447 0.074074074 SRBJKMMBCZGZHG-UHFFFAOYSA-N OC(=O)c1ccc(cc1C)NCC1=Nc2c(NC1)nc([nH]c2=O)N
448 0.074074074 IRLRPBXQVUPYFT-ILWMUZIKSA-N CC1CC2=C(C3C(O)c4cccc(O)c4C(O)C3(O)C=C2)C(=O)C1
449 0.074074074 WILXMAXMNHJDAZ-UHFFFAOYSA-N Cc1cc(ccc1NCC1=Nc2c(NC1)nc([nH]c2=O)N)C(=O)O
450 0.074074074 SYTQAPDEGXYCQV-UHFFFAOYSA-N CN(c1ccc(cc1)C(=O)O)CC1=Nc2c(NC1)nc([nH]c2=O)N
451 0.074074074 CPQIDGJJIOYZEZ-UHFFFAOYSA-N CNc1nc2NCC(=Nc2c(=O)[nH]1)CNc1ccc(cc1)C(=O)O
452 0.074074074 OXXATUQDYNZYIQ-UHFFFAOYSA-N OC(=O)c1ccc(cc1)NCC1=Nc2c(NC1)nc(n(c2=O)C)N
453 0.074074074 KINNKGWCQKYADQ-UHFFFAOYSA-N CN1CC(=Nc2c1nc(N)[nH]c2=O)CNc1ccc(cc1)C(=O)O
454 0.074074074 IXORZMNAPKEEDV-UHFFFAOYSA-N OC(=O)C1C2C3(C4C51CC(=C)C(C5)(O)CC4)C=CC(C2(C)C(=O)O3)O
455 0.074074074 YTADLDCGJWZYEU-UHFFFAOYSA-N C=C1CC23CC1=CCC3C13C(C2C(=O)O)C(C)(C(C=C1)O)C(=O)O3
456 0.074074074 MBNJXHWJUJFEFQ-UHFFFAOYSA-N OC(=O)C1C2C3(C4C51CC(=C)C(=C5)CC4)C=CC(C2(C)C(=O)O3)O
457 0.074074074 WUQCNGHALGVMAV-UHFFFAOYSA-N C=C1CC23CC1CCC3C13C(=C2C(=O)O)C(C)(C(C=C1)O)C(=O)O3
458 0.074074074 WTAWCYCMLXKMNQ-UHFFFAOYSA-N OC(=O)C1C23CC(=C)C(C2)CCC3C23C1(O)C(C)(C(C=C2)O)C(=O)O3
459 0.074074074 JAHZEMKSAYRHSW-SBECISRQSA-N CC1(C(O)C=CC2=C3CCC4(O)CC3(CC4=C)C(C12)C(=O)O)C(=O)O
460 0.074074074 PFPXUZLHUPEONY-UHFFFAOYSA-N OC(=O)C1C2C3(C4C51CC(=C)C(C5O)CC4)C=CC(C2(C)C(=O)O3)O
461 0.074074074 FZKLFBYSTDIIMM-UHFFFAOYSA-N OC(=O)C1C2C3(C)C(O)C=CC2(C2(C41CC(=C)C(C4)CC2)O)OC3=O
462 0.074074074 PBGIOXQZXNVOGM-UHFFFAOYSA-N OC(=O)C1C2C3(C4C51CC(=C)C(C5)COC4)C=CC(C2(C)C(=O)O3)O
463 0.074074074 LAPCTDLJQMTHOC-UHFFFAOYSA-N OC(=O)C1C2C3(C4C51CC(=C)C(C5)CC4)OC(=O)C2(C)C(C1C3O1)O
464 0.074074074 FECBGSZJXZAMNN-RCUQFMMVSA-N OC1CC(O)C(O)C(O)Cc2ccc(O)c(c2)c3cc(C1)ccc3O
465 0.074074074 XRIRDTGIFOWQDB-UHFFFAOYSA-N OC1CC2C3(CC1C(=C)C3)C(C1C32C=CC(C1(C(=O)O3)C)O)C(=O)O
466 0.074074074 ITCHNAZNVSOBED-UHFFFAOYSA-N OCC12C(O)C=CC3(C2C(C(=O)O)C24C3CCC(C4)C(=C)C2)OC1=O
467 0.074074074 ASWPYXVBCTWWQG-UHFFFAOYSA-N OC(=O)C1C2C3(C4C51CC(=C)C(C5)CC4)OC(=O)C2(C)C(C=C3O)O
468 0.074074074 ITIKZMJAVWOFFK-UHFFFAOYSA-N OC(=O)C1C2C3(C4C51CC(=C)C(C5)CC4O)C=CC(C2(C)C(=O)O3)O
469 0.074074074 MUXMFCFRUVLKED-PKOBYXMFSA-N CC1(C)OC2c3ccc(O)cc3OCC2(Cc4ccc(O)cc4)O1
470 0.074074074 IXORZMNAPKEEDV-NRPHHBPQSA-N CC12C(O)C=CC3(OC1=O)C4CCC5(O)CC4(CC5=C)C(C23)C(=O)O
471 0.074074074 MYTUUIWWHVZKCI-UHFFFAOYSA-N O=C1CC2=C(C(C1)(C)C(=O)O)C(C13C2CCC(C3)(C(=C)C1)O)C(=O)O
472 0.074074074 MCUUBVPXBPVOGG-UHFFFAOYSA-N OC(=O)C1C2C(=CC#CC2(C)C(=O)O)C2C31CC(=C)C(C3)(O)CC2
473 0.074074074 UUMCZZRLMTYDAM-SFHVURJKSA-N O=C(C1=NC(CN1)c2c[nH]c3ccccc23)c4c[nH]c5ccccc45
474 0.074074074 SGGXTZRLYNJTNB-ZVXCOOMCSA-N CC(C)C1=C2C(O)C3OC(=O)C4(C)C=CC(O)C(C)(C34)C2=CC(=O)O1
475 0.074074074 CFYSKMXAQIWPNE-UHFFFAOYSA-N O=C1C=C2C3CCC4(CC3(C(C2C(C1)(C)C(=O)O)C(=O)O)CC4=C)O
476 0.074074074 XSFVOURPICTPIY-UHFFFAOYSA-N O=C1OC2C=C1C=CC2NCCC1=Nc2c(NC1)[nH]c(=N)nc2O
477 0.074074074 ZRASJWQDWXPKAD-AUVZDXODSA-N CC1CC2Oc3cc4OC(=O)C=Cc4cc3C(C)(C)C(=O)C2C1O
478 0.074074074 XRIRDTGIFOWQDB-CCGADRJDSA-N CC12C(O)C=CC3(OC1=O)C4CC(O)C5CC4(CC5=C)C(C23)C(=O)O
479 0.074074074 MQKHABLUIWPAGS-UHFFFAOYSA-N OC=C(C(c1ccc(c(c1)OC)OC)O)c1ccc(c(c1)OC)OC
480 0.074074074 DGEVQYZFNJINJI-UHFFFAOYSA-N OC(=O)C1=C2C3(C4C51CC(=C)C(C5)(O)CC4)CCC(C2(C)C(=O)O3)O
481 0.074074074 PXAKFBAOYUZOIV-UHFFFAOYSA-N OC(=O)C1C2C3(C4C51CC(=C)C(C5)(O)CC4)CCC(=O)C2(C)C(=O)O3
482 0.074074074 KCMJLKPNBXLNNJ-UHFFFAOYSA-N Oc1nc(=N)[nH]c2c1N=C(CCNc1ccc(cc1)C(=O)O)CN2
483 0.074074074 NPVCACOZNCEHJK-UHFFFAOYSA-N OS(=O)(=O)OC1CCC2C34C1CCC1C4(O3)C(CC2)CCC1
484 0.074074074 IXORZMNAPKEEDV-QTWFBFKQSA-N CC12[C@H](C=C[C@@]3([C@@H]1[C@@H]([C@]45[C@H]3CC[C@](C4)(C(=C)C5)O)C(=O)O)OC2=O)O
485 0.074074074 UPJAQXZSZGZCHX-UHFFFAOYSA-N O=C1C=C2C3CCC4CC3(C(C2C(C1)(C)C(=O)O)C(=O)O)C(O)C4=C
486 0.074074074 KMJLYBBDXONWGY-UHFFFAOYSA-N O=C1C=C2C3C(O)CC4CC3(C(C2C(C1)(C)C(=O)O)C(=O)O)CC4=C
487 0.074074074 XNWOXZMMTYDPOE-UHFFFAOYSA-N O=C1C=C2C3CC(O)C4CC3(C(C2C(C1)(C)C(=O)O)C(=O)O)CC4=C
488 0.074074074 YAEFUFPHBYXSIN-UHFFFAOYSA-N OCC1(CC(=O)C=C2C1C(C(=O)O)C13C2CCC(C3)C(=C)C1)C(=O)O
489 0.074074074 LNYQRGCAONODAQ-UHFFFAOYSA-N OC(=O)C1C2C3(C4C51CC(=C)C(C5)CC4)OC3C(=O)CC2(C)C(=O)O
490 0.074074074 RHZPAXYMDYFUBE-UHFFFAOYSA-N O=C1C=C2C(C(C1)(C)C(=O)O)C(C13C2(O)CCC(C3)C(=C)C1)C(=O)O
491 0.074074074 SKXIFDXQPKZAJP-UHFFFAOYSA-N O=C1C=C2C3CCC4C(C3(C(C2C(C1)(C)C(=O)O)C(=O)O)CC4=C)O
492 0.074074074 CYMKVOLPGSODOH-UHFFFAOYSA-N O=C1C=C2C3CCC4CC3(C(C2(C(C1)(C)C(=O)O)O)C(=O)O)CC4=C
493 0.074074074 XRTCZFXTRZMPKY-UHFFFAOYSA-N CC1=CC2=C3C(CC4(OC1=CC4=O)C)OC(C3(C(=O)O2)C)(O)C(C)C
494 0.074074074 QUSGGMOEEDWVJF-UHFFFAOYSA-N CN1CCN(CC1)C1=NC2(O)C(O)C=CC=C2Nc2c1cc(s2)C
495 0.074074074 UTHXGFCJQSRFBZ-UHFFFAOYSA-N OC1C=CC=C2C1(O)Nc1sc(cc1C(=N2)N1CCN(CC1)C)C
496 0.074074074 WCNKPJLQLUGFTI-UHFFFAOYSA-N OC1C=C2N=C(N3CCN(CC3)C)c3c(NC2=CC1O)sc(c3)C
497 0.074074074 YEPYNKPDWPSDLQ-UHFFFAOYSA-N CN1CCN(CC1)C1=Nc2c(O)cccc2Nc2c1cc(s2)C
498 0.074074074 IJBAPNNNTOSMSM-UHFFFAOYSA-N CN1CCN(CC1)C1=Nc2ccc(cc2Nc2c1cc(s2)C)O
499 0.074074074 KTJWTKPJXRHFQL-UHFFFAOYSA-N CN1CCN(CC1)C1=Nc2cccc(c2Nc2c1cc(s2)C)O
500 0.074074074 YVEQRAZXFLXSLF-UHFFFAOYSA-N CN1CCN(CC1)C1=Nc2ccccc2Nc2c1c(O)c(s2)C
501 0.074074074 CKPMNGLLYVUJNA-UHFFFAOYSA-N CN1CCN(C(C1)O)C1=Nc2ccccc2Nc2c1cc(s2)C
502 0.074074074 RRVDWPXIGMJULC-UHFFFAOYSA-N CN1CCN(CC1O)C1=Nc2ccccc2Nc2c1cc(s2)C
503 0.074074074 RWVVMIWEMUDOQJ-UHFFFAOYSA-N OCN1CCN(CC1)C1=Nc2ccccc2Nc2c1cc(s2)C
504 0.074074074 BLDYHERLBIACQH-UHFFFAOYSA-N CN1CCN(CC1)C1=Nc2ccccc2NC23C1(C=C(S3)C)O2
505 0.074074074 HCXBEQCEFVKPAC-UHFFFAOYSA-N CN1CCN(CC1)C1=NC2=CC=CC3C2(Nc2c1cc(s2)C)O3
506 0.074074074 UVNYRQKAWCZYEP-UHFFFAOYSA-N CN1CCN(CC1)C1=NC23OC2C=CC=C3Nc2c1cc(s2)C
507 0.074074074 DYMHAXHGBORKAT-UHFFFAOYSA-N CN1CCN(CC1)C1=NC2=CC3OC3C=C2Nc2c1cc(s2)C
508 0.074074074 LTZPWFVOHYLUSH-UHFFFAOYSA-N CN1CCN(CC1)C1=Nc2ccccc2NC2=C1C1OC1(S2)C
509 0.074074074 QGMDBIJRBXRXJC-UHFFFAOYSA-N CN1COCN(CC1)C1=Nc2ccccc2Nc2c1cc(s2)C
510 0.074074074 TXEFHPGQPZAAAK-UHFFFAOYSA-N CN1CCN(CC1)C1=Nc2ccccc2Nc2c1cc(s2=O)C
511 0.074074074 FCKYPQBAHLOOJQ-UHFFFAOYSA-N OC(=O)CN(CC(O)=O)C1CCCCC1N(CC(O)=O)CC(O)=O
512 0.074074074 JVQSWWZEHAXPGO-UHFFFAOYSA-N CC(=C)COC(=O)C1C2CC(C3OC23)C1C(=O)OCC(C)=C
513 0.074074074 JTZFSLGTRUNHFY-QZVHHHNJSA-N C[C@@]12[C@H](CC[C@@]3([C@@H]1[C@@H](C4=C[C@H]5CC[C@]43[C@H](C5=C)O)C(=O)O)OC2=O)O
514 0.074074074 WXJASYTWXBVSQZ-UOMNFSLCSA-N CC(C)C1=C2C[C@@H]3[C@H]4[C@]([C@H]([C@H]5[C@@H]([C@@]4(C2=CC(=O)O1)C)O5)O)(C(=O)O3)C
515 0.074074074 FCKYPQBAHLOOJQ-UHFFFAOYSA-N OC(=O)CN(CC(O)=O)C1CCCCC1N(CC(O)=O)CC(O)=O
516 0.074074074 DSMIGKVVPVSRBH-UHFFFAOYSA-N O=NC=C1C=CN(CC2=CC=CC=C2CN2C=CC(=CN=O)C=C2)C=C1
517 0.074074074 QSQSJLRVRBHFPY-UHFFFAOYSA-N O=NC=C1C=CN(CC2=CC(CN3C=CC(=CN=O)C=C3)=CC=C2)C=C1
518 0.074074074 ZCTXBFOYIFMVCY-UHFFFAOYSA-N O=NC=C1C=CN(CC2=CC=C(CN3C=CC(=CN=O)C=C3)C=C2)C=C1
519 0.074074074 VRXRRXFSSPSLPX-UHFFFAOYSA-N COC1=CC2=C(C=C1)C1=C(C=C(Cl)C=C1)N2CCN1CCCC1
520 0.074074074 FCKYPQBAHLOOJQ-UHFFFAOYSA-N OC(=O)CN(CC(O)=O)C1CCCCC1N(CC(O)=O)CC(O)=O
521 0.074074074 AINCADFEINJXSR-UHFFFAOYSA-N CC1(C)OC2=C3C4C(O)C(C)(CCC14)OC3=C1C=CC(=O)OC1=C2
522 0.074074074 FCKYPQBAHLOOJQ-UHFFFAOYSA-N OC(=O)CN(CC(O)=O)C1CCCCC1N(CC(O)=O)CC(O)=O
523 0.074074074 FCKYPQBAHLOOJQ-UHFFFAOYSA-N OC(=O)CN(CC(O)=O)C1CCCCC1N(CC(O)=O)CC(O)=O
524 0.074074074 RLDCKILNAFPIFQ-UHFFFAOYSA-N CCN1CC2CN(CC(C1)C2(C)C)S(=O)(=O)C1=CC=CS1
525 0.074074074 OGYFATSSENRIKG-UHFFFAOYSA-N C1CCC(C1)N(CC2=CC=C(C=C2)Cl)C(=O)NC3=CC=CC=C3
526 0.074074074 CFYSKMXAQIWPNE-SBECISRQSA-N C[C@]1(CC(=O)C=C2[C@@H]1[C@@H]([C@]34[C@H]2CC[C@](C3)(C(=C)C4)O)C(=O)O)C(=O)O
527 0.074074074 XNBWKKYPKJHUKD-JXHFLFEZSA-N CC12[C@H]3[C@@H]([C@@]45CC(=C)[C@@](C4)(CC[C@H]5[C@@]3(C[C@H]6[C@@H]1O6)OC2=O)O)C(=O)O
528 0.074074074 ACXQJXRUXSASPM-UHFFFAOYSA-N CC(C)C1=C2C(O)C3OC(=O)C4(C)C5OC5CC(C)(C34)C2=CC(=O)O1
529 0.074074074 IXORZMNAPKEEDV-OBDJNFEBSA-N [H][C@@]12CC[C@]3(O)C[C@]1(CC3=C)[C@@H](C(O)=O)[C@]1([H])[C@]3(C)[C@@H](O)C=C[C@@]21OC3=O
530 0.074074074 JTZFSLGTRUNHFY-UHFFFAOYSA-N OC(=O)C1C2=CC3CCC2(C24C1C(C)(C(O)CC2)C(=O)O4)C(C3=C)O
531 0.074074074 XPZANTVSJSEFMB-UHFFFAOYSA-N CCCCCc1cc(O)cc2c1C(O)c1c(C2=O)cc(cc1O)O
532 0.074074074 FDPPSCNCTBQBSF-UHFFFAOYSA-N C=C1C2CCC3(C1O)C(=C(C1C43CCC(C1(C(=O)O4)C)O)C(=O)O)C2
533 0.074074074 LZRZXUHQVNTRQC-UHFFFAOYSA-N COC(=O)c1ccc(cc1)CN=C1CNc2c(N1)c(O)nc(=N)[nH]2
534 0.074074074 GIWJISCJSLMAIL-UHFFFAOYSA-N Oc1nc(=N)[nH]c2c1N(C)C(=NCc1ccc(cc1)C(=O)O)CN2
535 0.074074074 HEBQOWZPZSPBIF-UHFFFAOYSA-N COc1nc(=N)[nH]c2c1NC(=NCc1ccc(cc1)C(=O)O)CN2
536 0.074074074 GKOVHAGMHIIKFS-UHFFFAOYSA-N CC12C3OC3C(O)C3(OC1=O)C1CCC4CC1(CC4=C)C(C23)C(O)=O
537 0.074074074 ZHUFJGRQVHLFRM-UHFFFAOYSA-N OC(=O)C1C2C(=CC(=O)C(C2(C)C(=O)O)O)C2C31CC(=C)C(C3)CC2
538 0.074074074 QFCHLKTZTOAVNJ-UHFFFAOYSA-N Oc1nc(=N)n(c2c1NC(=NCc1ccc(cc1)C(=O)O)CN2)C
539 0.074074074 FLEZPKSRSZEUIJ-UHFFFAOYSA-N OC(=O)C1C2C(=CC(C(=O)C2(C)C(=O)O)O)C2C31CC(=C)C(C3)CC2
540 0.074074074 VNUWVJYZYBBMJS-UHFFFAOYSA-N OC(=O)C1C2=C(C3C41CC(=C)C(C4)CC3)CC(=O)C(C2(C)C(=O)O)O
541 0.074074074 ZUOHPLJWDDOLKJ-UHFFFAOYSA-N Oc1nc(=N)[nH]c2c1NC(=NCc1ccc(cc1)C(=O)O)CN2C
542 0.074074074 KDBJPLXCURQBOE-UHFFFAOYSA-N OC1=CC=C(OC2=CC=CC(CC3=NC=CN3)=C2)C(CC2=NC=CN2)=C1
543 0.074074074 IMFBJERQPINDMI-UHFFFAOYSA-N Cc1cc(ccc1CN=C1CNc2c(N1)c(O)nc(=N)[nH]2)C(=O)O
544 0.074074074 BDCJKBMEWCSDLU-UHFFFAOYSA-N O=CCN1CCN(CC1)C(c1ccc(cc1)Cl)c1ccccc1
545 0.074074074 MJKOMPGPSWWIOZ-UHFFFAOYSA-N COc1nc(=N)[nH]c2c1N=C(CNc1ccc(cc1)C(=O)O)CN2
546 0.074074074 BXRCRTJKVMXRQD-UHFFFAOYSA-N Oc1nc(=N)n(c2c1N=C(CNc1ccc(cc1)C(=O)O)CN2)C
547 0.074074074 XQANLWORMFUCPG-UHFFFAOYSA-N OC1=CC=C(C(CC2=NC=CN2)=C1)C1=C(O)C=CC(CC2=NC=CN2)=C1
548 0.074074074 VIZAVBQHHMQOQF-KKUJBODISA-N [H][C@@](\N=C1\CC(O)(CO)CC(NCC(O)=O)=C1OC)([C@H](C)O)C(O)=O
549 0.074074074 ZKSDYVWXHSIQFM-UHFFFAOYSA-N CC12C3C(C(O)=O)C45CC(CCC4C3(OC1=O)C=CC2O)C(=C)C5O
550 0.074074074 PZXDYQVSAFZTBI-UHFFFAOYSA-N ClC1=CC=C(C=C1)N(C1CCNCC1)C(=O)CC1=CC=CC=C1
551 0.074074074 FCKYPQBAHLOOJQ-UHFFFAOYSA-N OC(=O)CN(CC(O)=O)C1CCCCC1N(CC(O)=O)CC(O)=O
552 0.074074074 VYPFDYRUTSDYJG-UHFFFAOYSA-N O\C(=N/C1CCN(CC2=CC=CC=C2)CC1)C1=CC(Cl)=CC=C1
553 0.074074074 FCKYPQBAHLOOJQ-UHFFFAOYSA-N OC(=O)CN(CC(O)=O)C1CCCCC1N(CC(O)=O)CC(O)=O
554 0.074074074 OZMUPLPQTHKOFP-UHFFFAOYSA-N C[N+](C)(CCC1=CNC2=C1C=C([O-])C=C2)CC1=CC(Cl)=CC=C1
555 0.074074074 SQODSURYUNVIBL-UHFFFAOYSA-N CC(CN(C)C)CN1C2=CC=CC=C2OCOC2=CC=C(Cl)C=C12
556 0.074074074 YEHVIHIHPUTABX-UHFFFAOYSA-N CCOC1(O)C(=O)C2=CC=CC=C2OC1(OCC)C1=CC=CC=C1
557 0.074074074 XYMKMRDSRQKFAR-UHFFFAOYSA-N CN(C)C1=CC=C(C=C1)C1OC(C)(C)N=C1C1=CC=CC=C1Cl
558 0.074074074 WFLVCMWNHQFXAT-UHFFFAOYSA-N CN(C)C1=CC=C(C=C1)C1OC(C)(C)N=C1C1=CC(Cl)=CC=C1
559 0.074074074 FMXRHKSUKFXUDW-UHFFFAOYSA-N CN(C)CCC(O)(C1=CNC2=CC=CC=C12)C1=CC=C(Cl)C=C1
560 0.074074074 SFNLKDOYOCIATG-UHFFFAOYSA-N OC1=C2C(C=CC3=CC=CC=C23)=CC(OCCCC2=CC=C(F)C=C2)=C1
561 0.074074074 ILVOJIZQNHJCFD-UHFFFAOYSA-N CN(C)C1=CC=C(C=C1)C1=NN(C)C2=NC(=O)N(C)C(=O)C2=[N+]1[O-]
562 0.071428571 ACIKOQTWDQBBBM-UHFFFAOYSA-N OC(=O)C1C2C3(C4C51CC(=C)C(C5)CC4)C=C(C(C2(C)C(=O)O3)O)O
563 0.071428571 DUQLDIJRPDXXMM-UHFFFAOYSA-N CCOCCOC1=NC(N)=NC2=C1N=C(C=C2)C1=CC=C(F)C=C1
564 0.071428571 RPKZULLROYADQT-UHFFFAOYSA-N OCC(C(=O)c1ccc(c(c1)OC)OC)c1ccc(c(c1)OC)OC
565 0.071428571 PXSNUCFUQDAXDD-UHFFFAOYSA-N CC(=O)N1CCC(CC1)NC1=CC=CC=C1SC1=NC=CC=N1
566 0.071428571 JXVIBGJOJFWZIC-UHFFFAOYSA-N O=CC(C(c1ccc(c(c1)OC)OC)O)c1ccc(c(c1)OC)OC
567 0.071428571 FFFNVXJUSGYQSV-ZHACJKMWSA-N C1(OC)=C(OC)C(OC)=C(C(=O)/C=C/C2C=CC=CC=2)C(OC)=C1
568 0.071428571 FIYKSYPJELDCPK-UHFFFAOYSA-N CCOCCOC1=NC(N)=NC2=C1N=C(C=C2)C1=CC=CC=C1F
569 0.071428571 ZLJSCKRELYEPIO-UHFFFAOYSA-N CCCCCc1cc(O)cc2c1C(=O)c1c(C2O)cc(cc1O)O
570 0.071428571 KDFUKFZXLJXCPI-SPCJURDBSA-N CC(=C)C(=O)OC1CC(=C)CC2(O)CC(=C)C(O2)C3OC(=O)C(=C)C13
571 0.071428571 CCQYBTKHOSXIAS-UHFFFAOYSA-N CCOCCOC1=NC(N)=NC2=C1N=C(C=C2)C1=CC(F)=CC=C1
572 0.071428571 GQLVRVYXAHDDLB-PTAUBWNISA-N COc1cc2CC(CO)C(CO)C(c3ccc(O)c(O)c3)c2cc1O
573 0.071428571 FFFNVXJUSGYQSV-UHFFFAOYSA-N COc1cc(OC)c(C(=O)C=Cc2ccccc2)c(OC)c1OC
574 0.071428571 MJWCKFLNGBQZIR-UHFFFAOYSA-N OC(=O)C1C=CC(=CC1O)NCCC1=Nc2c(NC1)[nH]c(=N)nc2O
575 0.071428571 GCLGWIDRFBEMNM-UHFFFAOYSA-N C=C1CC23CC1CCC3C13C(C2C(=O)O)C(C)(C(=O)O3)C(=O)C(C1)O
576 0.071428571 QCNKCUQNLLRUKO-UHFFFAOYSA-N COC1=CC(OC)=C(CC(=O)C2=C(OC)C=C(OC)C=C2OC)C=C1
577 0.071428571 KDFUKFZXLJXCPI-ZHEXZJMTSA-N CC(=C)C(=O)OC1CC(=C)CC2(O)CC(=C)C(O2)C3OC(=O)C(=C)C13
578 0.071428571 QKWYAXPXOSXSLZ-YZQSPKDBSA-N C/C/1=C\C(OC(=O)C(=C)C)C2C(=C)C(=O)OC2C(C(=CC(=O)C1)C)O
579 0.071428571 ZDYIDPMJNKZACE-UHFFFAOYSA-N CCOC(=O)C1=CC=C(OCC2=CC=CC=C2C(=O)OCC)C=C1
580 0.071428571 XJYIPYGBDWACTE-UHFFFAOYSA-N COC1=CC=C(C=C1)C(=O)C=CC1=CC(OC)=C(OC)C(OC)=C1
581 0.071428571 RMUCGJOHEHHZDJ-UHFFFAOYSA-N CC(CCc1cc(O)cc2c1C(=O)c1c(C2O)cc(cc1O)O)C
582 0.071428571 YCNYNVBCWVYLHX-UHFFFAOYSA-N C=C1CC23CC1CCC3C13C(=C2C(=O)O)C(C)(C(=O)O3)C(C(C1)O)O
583 0.071428571 NTBBZXZQHCWYNM-UHFFFAOYSA-N [H]OC1=C(C(=O)C2=C(C)C=C(OC)C(OC)=C2OC)C(C)=C(OC)C=C1
584 0.071428571 VNWPCDQYDCRBBU-UHFFFAOYSA-N CCOC1=C(OCC2=CC(OC)=C(OC)C(OC)=C2)C=CC(C=O)=C1
585 0.071428571 OWZLUNHEQAUTHB-UHFFFAOYSA-N C=C1CC23CC1CCC3C13C(C2C(=O)O)C(C)(C(=O)O3)C(C(=O)C1)O
586 0.071428571 VMDBVNIBNLSJEU-UHFFFAOYSA-N COC1=C(OC)C=C(CC(=O)C2=C(OC)C(OC)=C(OC)C=C2)C=C1
587 0.071428571 YQXNAUNZNMZNKH-UHFFFAOYSA-N CCN(CC)CCOC1=CC=CC=C1C(O)=NC1=CC=CC(Cl)=C1
588 0.071428571 HLXXDRDAPCSEFB-UHFFFAOYSA-N C[Si]1(C)OC(C(O[Si]1(C)C)C1=CC=CC=C1)C1=CC=CC=C1
589 0.071428571 USGGYGSZXDOEBW-UHFFFAOYSA-N COC(=O)C1(C)C(CCC2=C3C=CC(OC)=CC3=CC=C12)C(O)=O
590 0.071428571 ZWBCHKNHAZXPCM-WGBRWWKFSA-N CC(=C)C(=O)OC1CC(=CC2(O)OC(C3OC(=O)C(=C)C13)C(=C2)C)C
591 0.071428571 QUDGEUXBJNJICU-NSHDSACASA-N CC1(C)C2=C(C(CC(=O)O)c3ccccc3O2)C(=O)C(C)(C)C1=O
592 0.071428571 GQLVRVYXAHDDLB-PJFSTRORSA-N COc1cc2CC(CO)C(CO)C(c3ccc(O)c(O)c3)c2cc1O
593 0.071428571 WALHHDZTLDJIOX-UHFFFAOYSA-N O=C1CC2=C3CCC4(CC3(C(C2C(C1)(C)C(=O)O)C(=O)O)CC4=C)O
594 0.071428571 FDUFEEQVGKPSHC-UHFFFAOYSA-N OC1=CC2(C)c3cc(=O)oc(c3CC3C2C(C1O)(C)C(=O)O3)C(C)C
595 0.071428571 WOLSDFXOOYEQSB-UHFFFAOYSA-N CCCCOC(=O)C12OC1C=CC=C2C(=O)OCc1ccccc1
596 0.071428571 YUGNNXHPUAKQQQ-ADLMAVQZSA-N COc1cc(ccc1O)c2oc3ccc(cc3c2C)C(O)C(C)O
597 0.071428571 ZWBCHKNHAZXPCM-ZAKSRLJXSA-N CC(=C)C(=O)O[C@H]1CC(=C/[C@]2(O)O[C@H]([C@H]3OC(=O)C(=C)[C@H]13)C(=C2)C)C
598 0.071428571 MUBCMNFWNUVNPM-UHFFFAOYSA-N CC(CCc1cc(O)cc2c1C(O)c1c(C2=O)cc(cc1O)O)C
599 0.071428571 OMHYROPGEYHOKQ-UHFFFAOYSA-N C=C1CC23CC1CCC2C12C(C3(O)C(=O)O)C(C(=O)O2)(C)C(C=C1)O
600 0.071428571 BSCWGPOKEVUIJM-SUMWQHHRSA-N COc1ccc(cc1OC)C2Oc3c(CC2O)ccc(OC)c3OC
601 0.071428571 YUGNNXHPUAKQQQ-VOJFVSQTSA-N COc1cc(ccc1O)c2oc3ccc(cc3c2C)C(O)C(C)O
602 0.071428571 SSDJNESHQBSBBC-UXBLZVDNSA-N COc1ccc(C=CC(=O)c2ccc(OC)cc2OC)c(OC)c1
603 0.071428571 FEONDVSBLGLFAZ-UHFFFAOYSA-N COC1=CC(CCCO)=CC2=C1OC(=C2)C1=CC(OC)=C(O)C=C1
604 0.071428571 ZWBCHKNHAZXPCM-YFHOEESVSA-N C/C/1=C/C2(O)C=C(C(O2)C2C(C(C1)OC(=O)C(=C)C)C(=C)C(=O)O2)C
605 0.071428571 SWOFEYOQEYVIKG-UHFFFAOYSA-N OC(=O)C1C2C3(C4C51CC(C1(C5)CO1)CC4)C=CC(C2(C)C(=O)O3)O
606 0.071428571 DNSYPDGJAOJSRP-UHFFFAOYSA-N C=C1CC23CC1CCC3C13C(C2C(=O)O)C(C)(C(=O)O3)C(=C(C1)O)O
607 0.071428571 MMHKTAWKXGOREF-MDZDMXLPSA-N C1=CC=CC(O)=C1/C=C/C(=O)C1=C(O)C(C)(C)C(=O)C(C)(C)C1=O
608 0.071428571 SSDJNESHQBSBBC-UHFFFAOYSA-N COc1ccc(C=CC(=O)c2ccc(OC)cc2OC)c(OC)c1
609 0.071428571 GQLVRVYXAHDDLB-BBEJJTJUSA-N COc1cc2CC(CO)C(CO)C(c3ccc(O)c(O)c3)c2cc1O
610 0.071428571 PGDXMXMJDYPCRB-BBEJJTJUSA-N COc1cc(ccc1O)C2C(CO)C(CO)Cc3cc(O)c(O)cc23
611 0.071428571 ZHUFJGRQVHLFRM-ONBGMUNTSA-N C[C@@]1([C@H]2[C@@H]([C@@]34C[C@@H](CC[C@H]3C2=CC(=O)[C@@H]1O)C(=C)C4)C(=O)O)C(=O)O
612 0.071428571 DPMHUSKQKMYABE-UHFFFAOYSA-N COc1cc(OC)c2C(=O)C=C(C)Oc2c1CCC(C)(C)O
613 0.071428571 PWBUXINAOOWHSN-UHFFFAOYSA-N O=C1C=C2C3CCC4CC3(C(=C2C(C1)(C)C(=O)O)C(=O)O)CC4=C
614 0.071428571 MENKZZAZCZPGTF-UHFFFAOYSA-N C=C1CC23CC1CCC3C13C(C2C(=O)O)C(C)(C(=O)C=C1)C(=O)O3
615 0.068965517 GKPNPQODFXMCGO-IFXJQAMLSA-N COc1cc(OC)c2CC(O)C(Oc2c1)c3ccc(OC)c(OC)c3
616 0.068965517 JMTGUGXQVBQMIV-UHFFFAOYSA-N COC1=CC=CC(C=CC(=O)C2=CC(OC)=C(OC)C(OC)=C2)=C1
617 0.068965517 IOBIQVVPNSOTEO-HNNXBMFYSA-N COc1cc(OC)c(CC[C@H](O)c2ccc3OCOc3c2)c(OC)c1
618 0.068965517 AWCCBAPDJMUZOK-NEYUXJRWSA-N COC1=C(C[C@](O)(CO)C/C/1=NCC(=O)O)N[C@@H]([C@H](C)O)C(=O)O
619 0.068965517 IQMAWZUTKKNFIH-UHFFFAOYSA-N CCCCCc1cc(O)cc2c1C(=O)C1=C(C2=O)C=C(CC1O)O
620 0.068965517 BATDXWCRKBCJEG-UHFFFAOYSA-N CCCCc1oc2c(c1C(=O)c1ccc(cc1)O)C=CC(C2O)O
621 0.068965517 JQNMAEHFTQBROH-JXMROGBWSA-N COc1ccc(C=CC(=O)c2c(OC)cc(OC)cc2OC)cc1
622 0.068965517 LXINRHXYVUTAMQ-PRUKRJFASA-N CC(=C)C(=O)OC1CC(=CC(=O)C=C(C)/C(O)C2OC(=O)C(=C)C12)C
623 0.068965517 LFEWJJLDMMNXSW-UHFFFAOYSA-N OC(=O)C1C2C(=C3C41CC(=C)C(C4)CC3)CC(=O)C(C2(C)C(=O)O)O
624 0.068965517 AWCCBAPDJMUZOK-XOIJKARMSA-N COC1=C(C[C@@](O)(CO)CC1=NCC(=O)O)N[C@@H]([C@H](C)O)C(=O)O
625 0.068965517 UATAEHIFTSRESZ-POHAHGRESA-N CC1C(=O)OC2C1C(OC(=O)C(=C)C)CC1(C)OC(=CC1=O)/C(=C\2)/C
626 0.068965517 CTXHWGRYQVMBJR-POHAHGRESA-N O=C(C(=C)C)OC1CC2(C)OC(CC2=O)/C(=C\C2C1C(=C)C(=O)O2)/C
627 0.068965517 LXINRHXYVUTAMQ-XTLRTUJBSA-N CC(=C)C(=O)OC1CC(=CC(=O)C=C(C)/C(O)C2OC(=O)C(=C)C12)C
628 0.068965517 XBEUHOWSGYZENI-UHFFFAOYSA-N COC1=CC(C=O)=CC2=C1OC(C2C)C1=CC(OC)=C(OC)C=C1
629 0.068965517 KGRQDFZHUBOWKM-AJFIRTLESA-N CC12C3C(CC4C(CCC5=C4OCC5=O)C36CCC1(O)OC6)OC2=O
630 0.068965517 HOODNCBHOUEMFI-UHFFFAOYSA-N CC1=CC(=O)CC(=C)C(C2C(C(C1)OC(=O)C(=C)C)C(=C)C(=O)O2)O
631 0.068965517 RLZCMPYLILLRSS-YBADGAQPSA-N CC(=C)C(=O)OC1CC2(C)OC(O)(C=C2)C(=C/C3OC(=O)C(=C)C13)C
632 0.068965517 XBEUHOWSGYZENI-VOJFVSQTSA-N COc1ccc(cc1OC)C2Oc3c(OC)cc(C=O)cc3C2C
633 0.068965517 QBQFOTTUSWJHIN-WYLDYBKPSA-N CC(=C)[C@@H]1CC(=O)CC2=C(C1)[C@@]3(O)[C@@H]4[C@@H](C[C@](C)(O)[C@@H]4C2=O)OC3=O
634 0.068965517 NTAJFHWMQLZQMI-UHFFFAOYSA-N C1(OC)C(OC)=C(OC)C(C(=O)CCC2C=CC=CC=2)=C(O)C=1OC
635 0.068965517 QCCXAVDBKDHJSQ-UHFFFAOYSA-N O=C1C=C2C3CC=C4CC3(C(C2C(C1)(C)C(=O)O)C(=O)O)CC4=C
636 0.068965517 JVWQEFULXHWIKM-UHFFFAOYSA-N OC(=O)C1C2C(=C(O)C(=O)CC2(C)C(=O)O)C2C31CC(=C)C(C3)CC2
637 0.068965517 XRWQAGLBYPDQPO-UHFFFAOYSA-N O=C1C=C2C3CCC4=CC3(C(C2C(C1)(C)C(=O)O)C(=O)O)CC4=C
638 0.068965517 SDYDBBXQHMRXOI-UHFFFAOYSA-N O=C1C=C2C3CCC4CC3(C(C2C(C1)(C)C(=O)O)(O)C(=O)O)CC4=C
639 0.068965517 GMUSLORTZIHPJY-UHFFFAOYSA-N CCCCCCCCCC(C)[Se](=O)C1=CC=CC=C1
640 0.068965517 KGRQDFZHUBOWKM-UHFFFAOYSA-N CC12C3C(CC4C(CCC5=C4OCC5=O)C33CCC1(O)OC3)OC2=O
641 0.068965517 AWCCBAPDJMUZOK-IMRRWBMLSA-N COC1=C(CC(O)(CO)C/C/1=N/CC(=O)O)NC(C(C)O)C(=O)O
642 0.068965517 MFVIRXRLIHFEBP-UHFFFAOYSA-N O=C1C=C2C(C(C1)(C)C(=O)O)C(C13C2=CCC(C3)C(=C)C1)C(=O)O
643 0.068965517 LXINRHXYVUTAMQ-UKKSPWLWSA-N C/C/1=C\C(=O)/C=C(\[C@@H]([C@@H]2[C@@H]([C@H](C1)OC(=O)C(=C)C)C(=C)C(=O)O2)O)/C
644 0.068965517 RLZCMPYLILLRSS-QDHYIOMWSA-N CC(=C)C(=O)OC1CC2(C)OC(O)(C=C2)C(=C/C3OC(=O)C(=C)C13)C
645 0.068965517 LNJPDGAWVMUQTR-IBGZPJMESA-N COc1ccc(CC2(C)C(=O)Oc3cc(OC)cc(OC)c23)cc1
646 0.068965517 RLZCMPYLILLRSS-FLIBITNWSA-N CC(=C)C(=O)OC1CC2(C)C=CC(O2)(/C(=C\C2C1C(=C)C(=O)O2)/C)O
647 0.068965517 LXINRHXYVUTAMQ-UHFFFAOYSA-N CC1=CC(=O)C=C(C)C(C2C(C(C1)OC(=O)C(=C)C)C(=C)C(=O)O2)O
648 0.068965517 WCZZSWFMSGKDIF-UHFFFAOYSA-N NC1=C2C(=O)C3=CC=CC=C3C(=O)C2=C(NCCCN2C=CN=C2)C=C1
649 0.068965517 WOSGEKLCPRQZNS-UHFFFAOYSA-N C=C1CC(=O)C=C(C)C(C2C(C(C1)OC(=O)C(=C)C)C(=C)C(=O)O2)O
650 0.068965517 GCROVFAGFAHOEX-UHFFFAOYSA-N COc1cc(OC)c(CCC(=O)c2ccc(OC)c(O)c2)c(OC)c1
651 0.068965517 QMMINDJIBTZEQO-UHFFFAOYSA-N O=c1oc(C(C)C)c2c(c1)C1(C)CC(=O)C(C3(C1C(C2)OC3=O)C)O
652 0.068965517 SRLGZYCWTOISJF-UHFFFAOYSA-N O=C(C(C)C)OC1CC2(C)C=CC(O2)(C(=CC2=C1C(=C)C(=O)O2)C)O
653 0.068965517 PPBXSXCAKXHEIE-VXMQHADHSA-N O=C(C(C)C)OC1=C2C(OC(=O)C2=C)/C=C(\C2(OC(C1)(C)C=C2)O)/C
654 0.068965517 RHVAYDSSRMCXEW-UHFFFAOYSA-N CNC1=NC(NC2=CC=CC=C2)=NC(NC(CCC(O)=O)C(O)=O)=N1
655 0.068965517 VIZAVBQHHMQOQF-HIGOCQPLSA-N COC1=C(CC(O)(CO)C/C/1=NC(C(C)O)C(=O)O)NCC(=O)O
656 0.068965517 WZIUXMJKMACZBB-UHFFFAOYSA-N COC1=CC2=C(C=C1)C=CC1=C2CCC(C)(C1CC(O)=O)C(O)=O
657 0.068965517 WCTQETBTIVUJPT-UHFFFAOYSA-N CC1=CC(=O)CC(=C(C2C(C(C1)OC(=O)C(=C)C)C(=C)C(=O)O2)O)C
658 0.066666667 SQMLXMDRLSPKTA-UHFFFAOYSA-N CC12CC3CC(C)(C1)CC(CNC(=N)CSS(O)(=O)=O)(C3)C2
659 0.066666667 ZHZVKKUTTLMHKX-UHFFFAOYSA-N C1(CO)C(OC)=C(C)C2OC(C3C=CC=CC=3)CC(=O)C=2C=1OC
660 0.066666667 JPKVJHFTLRHPOD-TXPKVOOTSA-N C1(O)=C(C)C2O[C@H](C3C=CC(OC)=CC=3)[C@@H](O)[C@@H](O)C=2C(OC)=C1C
661 0.066666667 OJDBWEKKAPQGJW-UHFFFAOYSA-N CC(CCc1cc(O)cc2c1C(=O)C1=C(C2=O)C=C(CC1O)O)C
662 0.066666667 NNOFPWCAASLMSB-UHFFFAOYSA-N CCCC1(O)C(c2ccc(cc2)OC)C(=O)Oc2c1ccc(c2)O
663 0.066666667 SYBMRWBVSDYBKX-ZPBWOZBTSA-N CC(=O)OC1CC(=C=CCC(=CCC2OC(=O)C(=C12)OC(=O)C)C)C
664 0.066666667 KIBKTZXLNLUCSF-POHAHGRESA-N CC(=C)C(=O)OC1CC2(C)OC(=CC2O)/C(=C\C2C1C(=C)C(=O)O2)/C
665 0.066666667 UVRBKMAZKXHRKA-UHFFFAOYSA-N O=CCN(CCNC1=Nc2ccccc2Nc2c1cc(s2)C)C
666 0.066666667 OMYUDUBIPHRNAV-UHFFFAOYSA-N CNCCN(C1=Nc2ccccc2Nc2c1cc(s2)C)CC=O
667 0.066666667 AGHKRGKRLNLFJD-UHFFFAOYSA-N CCCCOC1Cc2c(O)cc(O)cc2OC1c1ccc(O)c(O)c1
668 0.066666667 CCWGXWKAXMNGSZ-KSKPACDFSA-N CC(=C)C(=O)OC1C=C(CCCC(=C)C(O)C2OC(=O)C(=C)C12)/C=O
669 0.066666667 CVMQDCXRRFEEAJ-UHFFFAOYSA-N Oc1ccc(cc1)C(C(c1cccc(c1)C(=O)O)C(O)C)C(=O)C
670 0.066666667 KYTKEOOPALLADL-UHFFFAOYSA-N CC1CC2OC(=O)C(=C)C2C(CC2(OC1=CC2=O)C)OC(=O)C(=C)C
671 0.066666667 WDZIKOIUMUYYFN-UHFFFAOYSA-N COc1cc(OC)c(CCC(=O)c2ccc(O)c(OC)c2)c(OC)c1
672 0.066666667 PAZONCKAUKXNNP-UHFFFAOYSA-N CCCCCCCCOC1=CC=C(C=C1)C1=NC=C(C=N1)C(Cl)=O
673 0.066666667 MTIHAAWZXZTICL-UHFFFAOYSA-N CCCCOC(=O)C1(O)C(O)C=CC=C1C(=O)OCc1ccccc1
674 0.066666667 GKPNPQODFXMCGO-UHFFFAOYSA-N COC1=CC(OC)=C2CC(O)C(OC2=C1)C1=CC(OC)=C(OC)C=C1
675 0.066666667 OMZPJYPOZOMBFT-UHFFFAOYSA-N CCCCCCCC(=O)NC1=C(N=CC=C1)C(=O)NC1=NC=CS1
676 0.066666667 BSYVISHSTILZRG-FSDHYTFWSA-N COC1C(=O)CCC2(O)CS(=O)C(CC=C(C)C)C(C)(O)C12O
677 0.066666667 YZCULVDPQIPFQQ-UHFFFAOYSA-N CCCCOC(=O)c1ccccc1C(=O)OC(c1ccccc1)O
678 0.066666667 WUHOVZVCQSCCNU-CIZMCDNKSA-N CC(=C)C(=O)OC1CC(=C/CCC(=C)C(O)C2OC(=O)C(=C)C12)C=O
679 0.066666667 IVILPHCBJIEITC-UHFFFAOYSA-N OC(=O)C1C2C3(C4C51COC(=C)C(C5)CC4)C=CC(C2(C)C(=O)O3)O
680 0.066666667 HOZUUHWHCWNMPV-WSQXHVFGSA-N CC(=C)C(=O)OC1CC2CC(CC(=CC3OC(=O)C(=C)C13)C)OC2=O
681 0.066666667 HVTBNYMRHSJGHK-POHAHGRESA-N C/C/1=C/C2OC(=O)C(C2C(CC2=CC(C1)OC2=O)OC(=O)C(=C)C)C
682 0.066666667 HOZUUHWHCWNMPV-POHAHGRESA-N C/C/1=C/C2OC(=O)C(=C)C2C(CC2CC(C1)OC2=O)OC(=O)C(=C)C
683 0.066666667 KJNGUBRPTIEWEJ-UHFFFAOYSA-N CC1CC2C=C(C(=O)O2)CC(C2C(C1)OC(=O)C2=C)OC(=O)C(=C)C
684 0.066666667 ZHZVKKUTTLMHKX-HNNXBMFYSA-N COc1c(C)c2OC(CC(=O)c2c(OC)c1CO)c3ccccc3
685 0.066666667 NLKPUGUGRJNIMU-UHFFFAOYSA-N COC1=C(NS(C)(=O)=O)C=C(C=N1)B1OC(C)(C)C(C)(C)O1
686 0.066666667 ONKZGVSGCLSUEI-UHFFFAOYSA-N CC(=O)C(N=NC1=CC=CC=C1N)C(=O)NC1=CC=CC2=CC=CC=C12
687 0.066666667 FLTQNWACIPUEHP-UHFFFAOYSA-N COc1c(O)ccc(c1OC)c2oc3ccc(CCCO)cc3c2
688 0.066666667 NGGWPCQJJXMSHR-DDDAHTOYSA-N CC(=C)C(=O)OC1CC(=CCCC2(C)OC2C3OC(=O)C(=C)C13)C=O
689 0.066666667 LOOCRJLGTQYLHO-UHFFFAOYSA-N CCOC(=O)C(O[Si](CC)(CC)CC)C1=CC=CC=C1Cl
690 0.066666667 CCWGXWKAXMNGSZ-PBMXCAIQSA-N CC(=C)C(=O)OC1C=C(/CCCC(=C)C(O)C2OC(=O)C(=C)C12)C=O
691 0.064516129 HTYPKZHGXAKGOI-UHFFFAOYSA-N NC(=N)NC1=C(N=C(CN1)CCNc1ccc(cc1)C(=O)O)C(=O)O
692 0.064516129 JHZYGPMGMMUUTG-MFRWKCHVSA-N CC(C)C(=O)OC1C=C(C)/C2=CC(=O)C(C)(CC3OC(=O)C(=C)C13)O2
693 0.064516129 WQQJRSDFQHYDRU-MENFSSKMSA-N CC(C)C(=O)OC1CC2(C)OC(=CC2=O)C(=C/C3OC(=O)C(=C)C13)C
694 0.064516129 HKQSOGUZSSFJSM-GTACMHHNSA-N CC(C)C(=O)OC1CC2(C)OC(=CC2=O)C(=C)CC3OC(=O)C(=C)C13
695 0.064516129 IDEXXWNBJNRLNY-HUUCEWRRSA-N CC(=C)C(O)Cc1cc(cc(CC(O)C(=C)C)c1O)C(=O)O
696 0.064516129 DHKXXTRUIPRBDS-UHFFFAOYSA-N Oc1ccc(c(c1)O)C=Cc1cc(O)c(c(c1)O)CC1OC1(C)C
697 0.064516129 ZFKGSURUMOOHLA-UHFFFAOYSA-N O=C1C=C2C3CCC4CC3(C(C2C(C1)(C)C(=O)O)C(=O)O)CC14CO1
698 0.064516129 QMXXJAKWEDFVAB-UHFFFAOYSA-N CCCCC(SC1=CC=C(C)C=C1)=CSC1=CC=C(C)C=C1
699 0.064516129 SJKDDOQOEKFQQD-UHFFFAOYSA-N O=C1OC(C(C)C)C2=CC3C4C(C2=C1)(C)C(=O)CC(C4(C)C(=O)O3)O
700 0.064516129 WQQJRSDFQHYDRU-POHAHGRESA-N CC(C(=O)OC1CC2(C)OC(=CC2=O)/C(=C\C2C1C(=C)C(=O)O2)/C)C
701 0.064516129 WYJKUKUVUUALQO-XJZCXBHUSA-N CC(=C)C(=O)OC1C(O)C(=C/CCC(=CC2OC(=O)C(=C)C12)C)C=O
702 0.064516129 WQQJRSDFQHYDRU-MVWRLGRASA-N CC(C)C(=O)O[C@@H]1C[C@]2(C)OC(=CC2=O)C(=C[C@@H]3OC(=O)C(=C)[C@H]13)C
703 0.064516129 SBQBQPPOMJFILL-RBUKOAKNSA-N COc1ccc(cc1)C2Oc3cc(OC)ccc3CC2OC(=O)C
704 0.064516129 SSVUQQNRFPJVMO-UHFFFAOYSA-N CC1=CC=CC=C1N=NC1=CC=C(N=NC2C=CC(=O)CC2=O)C(C)=C1
705 0.064516129 IMONJYHURGMXIJ-UHFFFAOYSA-N COC1=CC=C(C=C1)C1C(C)C(C)(O)OC2=CC3=C(OCO3)C=C12
706 0.064516129 WQQJRSDFQHYDRU-MFRWKCHVSA-N CC(C)C(=O)O[C@H]1C[C@@]2(C)OC(=CC2=O)C(=C/[C@H]3OC(=O)C(=C)[C@H]13)C
707 0.064516129 SYPBCZHWPTXWHG-UHFFFAOYSA-N CCCCCc1cc(O)cc2c1C(=O)C1=C(C2=O)CC(C=C1O)O
708 0.064516129 GAIIRMUUICYCIR-UHFFFAOYSA-N COC(=O)CC(OC(C1=CC=CC=C1)C1=CC=CC=C1)C(=O)OC
709 0.064516129 JHZYGPMGMMUUTG-IWOODGOJSA-N CC(C)C(=O)OC1C=C(C)/C2=CC(=O)C(C)(CC3OC(=O)C(=C)C13)O2
710 0.064516129 GQYKDMFXDPLCNZ-UHFFFAOYSA-N CCC(C)NCC(=O)NCCNC1=CC=C(C=C1Cl)[N+]([O-])=O
711 0.064516129 UFDHDAXGJYYPDI-UHFFFAOYSA-N OCC(=C(c1ccc(c(c1)OC)OC)O)c1ccc(c(c1)OC)OC
712 0.064516129 ILGAJWKWEBJQAQ-QWGRUFFISA-N CC(=O)OCC1=C2C(CC(=C=CCC(=CC2OC1=O)C)C)OC(=O)C
713 0.064516129 DHKXXTRUIPRBDS-ONEGZZNKSA-N [H]\C(=C(\[H])C1=C(O)C=C(O)C=C1)C1=CC(O)=C(CC2OC2(C)C)C(O)=C1
714 0.064516129 WQQJRSDFQHYDRU-QUQRSYOCSA-N CC(C)C(=O)OC1CC2(C)OC(=CC2=O)C(=C/C3OC(=O)C(=C)C13)C
715 0.064516129 ORHVLIIUJZVKII-POHAHGRESA-N C/C/1=C/C2OC(=O)C(=C)C2C(CC2=CC(C1)OC2=O)OC(=O)C(C)C
716 0.064516129 ILGAJWKWEBJQAQ-AYAAJPIVSA-N CC(=O)OCC1=C2C(CC(=C=CCC(=C/C2OC1=O)C)C)OC(=O)C
717 0.064516129 QSMKFKPNDRDYHY-IBGZPJMESA-N COC1=C2C(C)(C)C(=O)C=C[C@@]2(C)c3c(O)c(O)c(C)cc3C1=O
718 0.064516129 BNZCOGXKPCMQIL-UHFFFAOYSA-N O=C1C=C2C3COCC4CC3(C(C2C(C1)(C)C(=O)O)C(=O)O)CC4=C
719 0.064516129 NSHDZLRCFARQON-UHFFFAOYSA-N O=C1OCC(C2C(=C1)C1CCC3CC1(C2C(=O)O)CC3=C)(C)C(=O)O
720 0.064516129 SPCAJSVWHVQVEN-UAQWABNPSA-N CC1CC2OC(=O)C(=C2CCC(=CCC1=O)C)COC(=O)C
721 0.064516129 MQEOTHTYNCMSAN-UHFFFAOYSA-N COc1cc(O)c(C(=O)CCc2ccc(OC)c(OC)c2)c(OC)c1
722 0.0625 GFUMUSWDMNZQDZ-UCXKJSSGSA-N CC12CC(OC(=O)C1CC3OC(=O)C4CC(O)CC2C34)c5cocc5
723 0.0625 ZPJRFZHJKDKKEI-UHFFFAOYSA-N COC1=C(OC(=O)C2=CC=CC=C2)C=CC(CCCCC(O)=O)=C1
724 0.0625 MZQIJCCLSMPUEX-SVUZITKPSA-N CC1CC2CC(=O)C(=O)C2C(OC(=O)C(=C)CO)C3(C)C1C=CC3=O
725 0.0625 WJNYOFNLTSEFAU-UHFFFAOYSA-N COC1=CC=C(C=C1)C(CC(C)=O)C1=C(C=CC=C1OC)C(O)=O
726 0.0625 QJCHGQMZJYAWMM-UHFFFAOYSA-N OC(=N)N=C(C1=C(N)NCC(=N1)CCNc1ccc(cc1)C(=O)O)O
727 0.0625 JKMJUFLHBMBSQL-ZDUSSCGKSA-N COc1ccc(CC2COc3cc(OC)cc(OC)c3C2=O)cc1
728 0.0625 XPBYFVXUSZCMJO-XXFLZMBESA-N C[C@H]1CC[C@@H](O)C2=CC(=O)[C@@]3(O[C@@H]3[C@]12C)C(=C)COC(=O)C
729 0.0625 TVVGVCOOTSKVBZ-OLQRCHRESA-N CC(=O)OC1/C=C(\C)/C(CC=C(C=C2C1C(=C)C(=O)O2)C)OC(=O)C
730 0.0625 RQXVTXCBAGDFQY-UHFFFAOYSA-N CCCCOC(=O)c1ccccc1C(=O)OCC1(O)C=CC=CC1O
731 0.0625 ZPSAFBAGNNRPJY-UHFFFAOYSA-N CCCCc1oc2c(c1C(=O)c1ccc(cc1)O)C(O)C(C=C2)O
732 0.0625 YNZAIYQWLLYYIN-OQIJWPOYSA-N CO[C@H]([C@@H]1OC[C@@H](O)[C@H]1c2ccc(O)cc2)c3ccc(O)c(OC)c3
733 0.0625 XBFJFDGADRLMPS-LJEYWSQWSA-N CC(=O)OC1/C=C(\C)/C(=CC=C(CC2C1C(=C)C(=O)O2)C)OC(=O)C
734 0.0625 KDORDIOOUCRJPK-PAFIYYKWSA-N CC(C)[C@@H]1C2=C[C@@H]3[C@H]4[C@]([C@H]([C@H]5[C@@H]([C@@]4(C2=CC(=O)O1)C)O5)O)(C(=O)O3)C
735 0.0625 INWRBOXSCRCMEB-UHFFFAOYSA-N CCCCCOC1=CC=C(C=C1)C(=O)OC1=CC(O)=C(C=O)C=C1
736 0.0625 KDORDIOOUCRJPK-UHFFFAOYSA-N O=C1OC(C(C)C)C2=CC3C4C(C2=C1)(C)C1OC1C(C4(C)C(=O)O3)O
737 0.0625 XXTYTXLSSMUXLK-UHFFFAOYSA-N COC1=CC=CC=C1C1C(C)C(C)(O)OC2=CC3=C(OCO3)C=C12
738 0.0625 QIVGGPZZEFONSY-UHFFFAOYSA-N CCC(C(c1ccc(cc1)O)(C(=O)C)O)c1cccc(c1)C(=O)O
739 0.0625 FFNSFVGUBSPQCP-UHFFFAOYSA-N CC(CCc1cc(O)cc2c1C(=O)C1C(=CC(=CC1C2=O)O)O)C
740 0.0625 GFUMUSWDMNZQDZ-UHFFFAOYSA-N CC12CC(OC(=O)C1CC1OC(=O)C3CC(O)CC2C13)C1=COC=C1
741 0.0625 YCZBKBCHMVHERR-UHFFFAOYSA-N CCC(C(c1ccc(cc1)O)C(=O)C)C1=CC2(C(C=C1)O2)C(=O)O
742 0.0625 AUPXTEMIFWYDDZ-UHFFFAOYSA-N O=CC1=CC(OC2CCCCO2)=CC(OC2CCCCO2)=C1
743 0.0625 KDORDIOOUCRJPK-LLELWLQHSA-N CC(C)C1OC(=O)C=C2C1=CC3OC(=O)C4(C)C(O)C5OC5C2(C)C34
744 0.0625 LSMAWUMLGXPQEL-UHFFFAOYSA-N COc1ccc(Cc2ccc(OC3OCC(O)C(O)C3O)cc2)cc1
745 0.0625 KUXFWLYOQMRGDV-UHFFFAOYSA-N COc1c(C)c(O)c(C)c(O)c1CCCc2cc3OCOc3cc2O
746 0.0625 FLSSBKKXRDUPNQ-UHFFFAOYSA-N CCC(c1cccc(c1O)C(=O)O)C(c1ccc(cc1)O)C(=O)C
747 0.0625 AIXDGVJVZQTXFC-GFCCVEGCSA-N CC1(C)Oc2c(C=C1)c3O[C@H](CO)C(C)(C)c3c4OC(=O)C=Cc24
748 0.0625 GFUMUSWDMNZQDZ-WBZXIVPDSA-N CC12CC(OC(=O)C1CC3OC(=O)C4CC(O)CC2C34)c5cocc5
749 0.0625 KDORDIOOUCRJPK-PQBBVVAJSA-N CC(C)C1OC(=O)C=C2C1=CC3OC(=O)C4(C)C(O)C5OC5C2(C)C34
750 0.0625 LJWNTCPLWUEASR-UHFFFAOYSA-N O=C1OC(C(C)C)C2=CC3C4C(C2=C1)(C)C=C(O)C(C4(C)C(=O)O3)O
751 0.0625 HQFVDGNMELTXLY-UHFFFAOYSA-N O=C1OC(C(C)C)C2=CC3C4C(C2=C1)(C)C(=CC(C4(C)C(=O)O3)O)O
752 0.0625 IALPVGUGWDYIDE-VIFPVBQESA-N CCC(C)c1cc(O)c(C)c2OC(=O)c3c(C)cc(O)cc3Oc12
753 0.0625 FLFAOKUULKRXBD-UHFFFAOYSA-N CCC(C(c1ccc(cc1O)O)C(=O)C)c1cccc(c1)C(=O)O
754 0.0625 XRADCFBLWMPCGW-XOBLEPENSA-N CC(=O)OC1/C=C(\C)/C(CC=C(CC2=C1C(=C)C(=O)O2)C)OC(=O)C
755 0.0625 DNDIZTASIDMIBT-UHFFFAOYSA-N CC1C(O)C2OC(=O)C(=C2C(C2(C1C=CC2=O)C)OC(=O)C(=C)C)C
756 0.0625 UQXRULRWDBURJD-UHFFFAOYSA-N CCCCCOC1=CC=C(C=C1)C(=O)OC1=CC=C(C=C1)C(O)=O
757 0.0625 RYWBURPPKMMLNC-NRRORUCISA-N O=CC(=C)C(=O)OC1CC(=CCC/C(=C\C2C1C(=C)C(=O)O2)/CO)C
758 0.0625 CONILZHBZMREPQ-UHFFFAOYSA-N OC(C(C(=O)O)NC(=O)C(=O)C(C)C)CC1OC2N(C1)C(=O)C2
759 0.0625 VHPINBWWXOMPGU-UHFFFAOYSA-N CC(=O)OC1=C2C(CC(=CCC(C(=C1)C)OC(=O)C)C)OC(=O)C2=C
760 0.0625 VNYMEYUIZVLADP-UHFFFAOYSA-N CCC(C(c1ccc(cc1)O)C(=O)C)c1ccc(c(c1)C(=O)O)O
761 0.060606061 CEUUQRIDKKYYMJ-UHFFFAOYSA-N CCCCCC1=CC(O)CC2=C1C(=O)c1c(C2=O)cc(cc1O)O
762 0.060606061 VTZYOABINCPZOE-UHFFFAOYSA-N CCCCCc1cc(O)cc2c1C(=O)C1C(=CC(=CC1C2=O)O)O
763 0.060606061 LTPQNIGYSMGJPN-UHFFFAOYSA-N O=C1C=C(C)C2C(C1O)(C)C1C(O)C3OC(=O)C(=C3C)C1(C(=O)C2)C
764 0.060606061 JRGUUZANSPKYKQ-DMLBARHUSA-N OC/C/1=C\C2OC(=O)C(=C)C2C(=CC(=CCC1)C)OC(=O)C(=C)CO
765 0.060606061 BXGWTBXBAOBIBE-OPEXITSUSA-N CC1CC(=O)C2=C(C)CC(OC(=O)C(=C)C)C3C(OC(=O)C3=C)C12O
766 0.060606061 HJUXCWNFSRVPDY-UHFFFAOYSA-N CCCC(=C(c1ccc(cc1)OC)C(=O)O)c1ccc(cc1O)O
767 0.060606061 IEZOGONWWJPEEC-UHFFFAOYSA-N OCCC(C(c1ccc(cc1)O)C(=O)C)c1cccc(c1)C(=O)O
768 0.060606061 CIDUMSPGXYBXNY-UHFFFAOYSA-N CC1C(O)C2OC(=O)C(=C)C2C(C2(C1C=CC2=O)C)OC(=O)C(=C)C
769 0.060606061 BZKZHYNESFCJDW-SHMBBLIZSA-N CC(CO)C1OC(=O)C=C2C1=CC3OC(=O)C4(C)C=CC(O)C2(C)C34
770 0.060606061 ZQCTUUJYXWFUTH-SYZQJQIISA-N OCCCC(C(=O)O)/N=C/CC1CC(NC(=C1)C(=O)O)C(=O)O
771 0.060606061 DVEPPQYCSWABRG-UHFFFAOYSA-N CCC(c1cc(ccc1O)C(=O)O)C(c1ccc(cc1)O)C(=O)C
772 0.060606061 LISODWIXULIRHG-UHFFFAOYSA-N CCC(C(c1ccc(cc1)O)C(=O)C)c1cc(O)cc(c1)C(=O)O
773 0.060606061 DSMOADJYFRMMKC-CHFFZTQGSA-N CC(=O)OCC1=C2CCC(=CCC(O)C(=CC2OC1=O)C)C
774 0.060606061 OEIFXOHVCYVTGK-HXKCJTCDSA-N CC12CC(OC(=O)C1CC(O)C3C4CC(CC23)OC4=O)c5cocc5
775 0.060606061 MVIYWFBLVAFZID-AWEZNQCLSA-N OC(CCc1ccc(O)c(O)c1)CC(=O)CCc2ccc(O)c(O)c2
776 0.060606061 BBNNRIBNXZPNNS-UHFFFAOYSA-N CC(CCc1cc(O)cc2c1C(=O)C1=C(C2=O)CC(C=C1O)O)C
777 0.060606061 MPDLVXQTORTGFB-KFXBQEBSSA-N CC(=C)C(=O)O[C@@H]1CC(=CCCC(=C[C@H]2OC(=O)C(=C)[C@H]12)CO)C=O
778 0.060606061 YQWKJLXULCUUKI-LSDHHAIUSA-N CO[C@@H]1C[C@H](Oc2c(C=O)c(O)c(C)c(OC)c12)c3ccccc3
779 0.060606061 NKOJSPXFEJGWKH-YFQWHVQYSA-N CC(CO)C1OC(=O)C=C2C3(C)CC=CC4(C)C3C(OC4=O)C5OC125
780 0.060606061 OEIFXOHVCYVTGK-UCXKJSSGSA-N CC12CC(OC(=O)C1CC(O)C3C4CC(CC23)OC4=O)c5cocc5
781 0.060606061 DUXROXJKIIDHBJ-UHFFFAOYSA-N CC(=NNC(=O)C1=C2CCC3=CC=CC=C3C2=NN1)C1C=CC=CC1=O
782 0.060606061 HJCSMVDPZFFOOT-CKYRGKDNSA-N CC(=C)C(=O)OC1CC(=CCCC(=CC2OC(=O)C(=C)C12)C)C(=O)O
783 0.060606061 OYOUIHFZUAKCEF-LLVKDONJSA-N [H][C@@](C)(CC)NC1=NC=C(S1)C(=O)NC1=C(C)C=CC(=C1)C(=O)NC
784 0.060606061 OEIFXOHVCYVTGK-WBZXIVPDSA-N CC12CC(OC(=O)C1CC(O)C3C4CC(CC23)OC4=O)c5cocc5
785 0.060606061 HLYGAIXPBBBOID-MSXFAZPQSA-N OC/C/1=C\C2OC(=O)C(=C)C2C(CC(=CC=C1)C)OC(=O)C(=C)CO
786 0.060606061 HCPCPLNUKXAKRP-LQLBANFHSA-N OC/C/1=C\C2OC(=O)C(=C)/C/2=C(/CC(=CCC1)C)\OC(=O)C(=C)CO
787 0.060606061 MVIYWFBLVAFZID-UHFFFAOYSA-N OC(CCC1=CC(O)=C(O)C=C1)CC(=O)CCC1=CC(O)=C(O)C=C1
788 0.060606061 MPDLVXQTORTGFB-ZPKYMLBYSA-N CC(=C)C(=O)OC1CC(=C/CCC(=CC2OC(=O)C(=C)C12)CO)C=O
789 0.060606061 WVVAUNLWXBWAFH-CABCVRRESA-N COc1c(C)c(OC)c2[C@H](O)C[C@H](Oc2c1C=O)c3ccccc3
790 0.060606061 MVIYWFBLVAFZID-CQSZACIVSA-N OC(CCc1ccc(O)c(O)c1)CC(=O)CCc2ccc(O)c(O)c2
791 0.060606061 QZNWPMCTXVSRMK-UHFFFAOYSA-N CCC(C(c1ccc(c(c1)O)O)C(=O)C)c1cccc(c1)C(=O)O
792 0.060606061 BEHXVAOQVLHEPS-GFCCVEGCSA-N CC(C)(C1CO1)c2c3OC(=O)C=Cc3c(O)c4C=CC(C)(C)Oc24
793 0.060606061 MPDLVXQTORTGFB-YINPGZOOSA-N CC(=C)C(=O)OC1CC(=CCCC(=CC2OC(=O)C(=C)C12)CO)C=O
794 0.060606061 ISROTSPETRDJCN-UHFFFAOYSA-N O=C1OC(C(C)C)C2=CC3C4C(C2=C1)(C)CC(=O)C(C4(C)C(=O)O3)O
795 0.060606061 YZJKBEMCGFRAPR-UHFFFAOYSA-N CC1=CC(=O)C(=O)C2(C1CC(=O)C1(C2C(O)C2C(C1C(=O)O2)C)C)C
796 0.060606061 XTPSNFZXQNJFSV-RUCSIYJESA-N CC(=O)OCC1=C2C(OC1=O)C=C(C)/CCC=C=C(C)C2OC(=O)C
797 0.060606061 OEIFXOHVCYVTGK-UHFFFAOYSA-N CC12CC(OC(=O)C1CC(O)C1C3CC(CC21)OC3=O)C1=COC=C1
798 0.060606061 OXOPCSJXUOZWDB-UHFFFAOYSA-N CC(=C)C(=O)OC1CC(=C)C2CC(O)C3(CO3)C2C2OC(=O)C(=C)C12
799 0.060606061 MPDLVXQTORTGFB-CNZYAOQISA-N CC(=C)C(=O)OC1CC(=C/CCC(=CC2OC(=O)C(=C)C12)CO)C=O
800 0.060606061 RKHRKGUYYRLRST-UHFFFAOYSA-N CC1=C(CCS(C)=O)SC=[N+]1CC1=CN=C(C)NC1=N
801 0.060606061 NKOJSPXFEJGWKH-UHFFFAOYSA-N OCC(C1OC(=O)C=C2C31OC3C1OC(=O)C3(C1C2(C)CC=C3)C)C
802 0.060606061 ACFUTNINSUNICD-UHFFFAOYSA-N CCC(C12C=CC=C(C2O1)C(=O)O)C(c1ccc(cc1)O)C(=O)C
803 0.058823529 PHOXHMRWOMKFHA-KRWDZBQOSA-N COc1cc(OC)c2CCC(Oc2c1)c3ccc(OC(=O)C)cc3
804 0.058823529 JSJWMSSGVMTDCV-KSWRQPAISA-N CC(=C)C(=O)OC1CC(=C)C2C(C3OC(=O)C(=C)C13)C(=CC2=O)C
805 0.058823529 YDWXJPLUEGFZGW-UHFFFAOYSA-N CCCCCCCOC1=CC=C(C=C1)C(=O)SC1=CC=C(F)C=C1
806 0.058823529 SRYHKVIHTLOVPP-UHFFFAOYSA-N O=C1C=C(C)C2C(C1O)(C)C1C(=O)C3OC(=O)C(C1(C(=O)C2)C)C3C
807 0.058823529 MSFVSPKXQWYPMN-UHFFFAOYSA-N CC(CCC1=CC(O)CC2=C1C(=O)c1c(C2=O)cc(cc1O)O)C
808 0.058823529 PKCDREAJEQQORV-MUWLIOEWSA-N CC1C2OC(=O)C1C3(C)C(C2O)C4(C)C(O)C(=O)C=C(C)C4=CC3=O
809 0.058823529 SUWSXPJTAGPIHN-DYWGDJMRSA-N [H]\C(=C(\[H])C1=CC(O)=C(\C([H])=C(/[H])C(C)(C)O)C(O)=C1)C1=CC(O)=C(O)C=C1
810 0.058823529 OQRDDRZRWQESAF-UHFFFAOYSA-N CC1CC2OC(=O)C(C2C(C2(C1C=CC2=O)C)O)(C)C(=O)C
811 0.058823529 YHDIZVVHFZZTPO-DCLMNAJPSA-N CC1CC(=O)C2=C1C3OC(=O)C(=C)C3C(CC2=C)OC(=O)C(=C)C
812 0.058823529 PKCDREAJEQQORV-UHFFFAOYSA-N O=C1C=C(C)C2=CC(=O)C3(C(C2(C1O)C)C(O)C1OC(=O)C3C1C)C
813 0.058823529 KFNIILPAQWDAJK-ORQFMDKSSA-N CC(=C)C(=O)OC1CC(=C2C(C3OC(=O)C(=C)C13)C(=CC2=O)C)C
814 0.058823529 TYHQILYAKNGTNI-UHFFFAOYSA-N CCC(C(c1ccc(cc1)O)C(=O)C)c1cccc(c1)OC(=O)O
815 0.058823529 HYVUWERGUOTBGK-HBFDNHOLSA-N CC1CC(OC(=O)C2(C)CO2)C3C(OC(=O)C3=C)C4(C)C1C=CC4=O
816 0.058823529 PKCDREAJEQQORV-PBJJMCOFSA-N CC1C2OC(=O)C1C3(C)C(C2O)C4(C)C(O)C(=O)C=C(C)C4=CC3=O
817 0.058823529 PKCDREAJEQQORV-OTOVEGKDSA-N CC1C2OC(=O)C1C3(C)C(C2O)C4(C)C(O)C(=O)C=C(C)C4=CC3=O
818 0.058823529 DKEPXXSPYUPBQB-RGVGRZJMSA-N CC(C)C(=O)OCC1=C/CC2C(CC(=C/C3OC13)C=O)OC(=O)C2=C
819 0.058823529 JEXZZYWXPNAINH-UHFFFAOYSA-N OCCCC(C(=O)O)NCC=C1CC(NC(=C1)C(=O)O)C(=O)O
820 0.058823529 GJIDCILRSGWGJB-UHFFFAOYSA-N CCC(C(C1=CC2C(C=C1)(O2)O)C(=O)C)c1cccc(c1)C(=O)O
821 0.058823529 NMXAHTYHWFZMCQ-IYNAZCOWSA-N OCCCC(C(=O)O)/N=C/C=C/1\CC(NC(C1)C(=O)O)C(=O)O
822 0.058823529 UDUACPUPFFGOMC-UHFFFAOYSA-N COc1cc(OC)c(cc1Cc1ccccc1)C(=O)CCC(O)=O
823 0.058823529 UAUBAQNSRBLISN-UHFFFAOYSA-N COc1cccc(CCc2ccc(OC(=O)C)c(OC(=O)C)c2)c1
824 0.058823529 LGTWPLBMYGWTTP-UHFFFAOYSA-N CCCCCC1CC(=CC2=C1C(=O)c1c(C2=O)cc(cc1O)O)O
825 0.058823529 WKJGTXXGQQXCLH-UHFFFAOYSA-N CC1C(=O)OC2C1C(OC(=O)C(=C)C)C1(C)C(=O)C=CC1=C(C2O)C
826 0.058823529 OXSJQIXSXQJWOZ-UHFFFAOYSA-N CC1(C)OC2=C(CC3C=C(OC3=C2)C2=CC(O)=CC(O)=C2)CC1O
827 0.058823529 AXNGJUIJUITEQL-UHFFFAOYSA-N CCC(SC1=CC=CC=C1)(SC1=CC=CC=C1)C(O)CC(C)C
828 0.058823529 BNBFKXFYXJETEM-UHFFFAOYSA-N O=CC1=CC=C(OC2CCCCO2)C(OC2CCCCO2)=C1
829 0.058823529 PKCDREAJEQQORV-FMXIYLAGSA-N CC1C2OC(=O)C1C3(C)C(C2O)C4(C)C(O)C(=O)C=C(C)C4=CC3=O
830 0.058823529 JXBIWPFUIMAKBC-UHFFFAOYSA-N CC(CCC1=CC(=CC2C1C(=O)c1c(C2=O)cc(cc1O)O)O)C
831 0.058823529 STYMIOWCPPWYNG-AATRIKPKSA-N COC1=CC(=O)C=C(OC)C1(CC=Cc2ccc(O)c(OC)c2)OC
832 0.058823529 WWZPLXRAECBRSO-OJBOGMDESA-N COc1cc(ccc1O)C(O)C(O)Oc2ccc(C=CC)cc2OC
833 0.058823529 FDSZVBRTPOKINN-OAHLLOKOSA-N CCOC(C)(C)C(O)Cc1cc2C=CC(=O)Oc2cc1OC
834 0.058823529 AZPKTOQWNLAWJV-UHFFFAOYSA-N O=C1C=C2C3CCC4CC3(C(C2C(C1)(C)C(=O)O)C(=O)O)COC4=C
835 0.058823529 XOIASKRKUZDFOS-UHFFFAOYSA-N CC(CCC1CC(=CC2=C1C(=O)c1c(C2=O)cc(cc1O)O)O)C
836 0.058823529 PTPPFENKMDRAQY-UHFFFAOYSA-N OCC1=CC2=C(C(CC(=CCC1)C)OC(=O)C(=C)CO)C(=C)C(=O)O2
837 0.057142857 KNCUKHVQDUIANH-UHFFFAOYSA-N COC1CC=C(C=C1)Cc1coc2c(c1=O)c(O)c(c(c2C)O)C
838 0.057142857 IYBQTBRVKBLSNS-UHFFFAOYSA-N OC(=O)CC1(O)C=C(C2C1=C(C)CCC1C2OC(=O)C1C)C
839 0.057142857 WDWVDIHFEJYLJT-UHFFFAOYSA-N CCOP(=O)(N1CC1C1=CC=CC=C1)N1CC1C1=CC=CC=C1
840 0.057142857 BKTYTXGJSMWNTG-UHFFFAOYSA-N COCOC1=CC=C(C=C1)C1=CC2=C(OC1)C=C(OCOC)C=C2
841 0.057142857 JHFLLGLBEMWJSL-UHFFFAOYSA-N COC1=CC(C=CC(=O)OCCC(C)=C)=CC(OC)=C1OC
842 0.057142857 KBHBTSFEIDRPHL-UHFFFAOYSA-N NCC(=O)NCC(=O)NC(CC1=CN=CN1)C(=O)NCCS
843 0.057142857 XMVZLOSUNNXCBX-PQOCIMKCSA-N CC(=C)C(=O)OC1CC2C(OC(=O)C2=C)C3C(CC(O)C34CO4)C1=C
844 0.057142857 DCIRUFYVMCAGPO-AOWFHFJHSA-N CC(=C)C(=O)OC1CC(C)(O)C2C(C3OC(=O)C(=C)C13)C(=CC2=O)C
845 0.057142857 GDSWNXUTRVITEP-LTDCPUDJSA-N COc1cc(ccc1O)C2OCC3C2COC3c4ccc(O)cc4
846 0.057142857 KRAWRDQANPMNNX-MXXNXWLTSA-N CC1CC(OC(=O)C(=C)C)C2C(OC(=O)C2=C)C3C1C(=O)C=C3CO
847 0.057142857 DCEHETRPHUXAHR-ORCRKBFJSA-N COc1cc(C=C[C@H]([C@H](O)CO)c2ccc(O)c(OC)c2)ccc1O
848 0.057142857 DCIRUFYVMCAGPO-PHTVPRKPSA-N CC(=C)C(=O)OC1CC(C)(O)C2C(C3OC(=O)C(=C)C13)C(=CC2=O)C
849 0.057142857 LKTKRRBZVXIDAL-GGWRTINISA-N C[C@@]12C[C@H](OC(=O)[C@@H]1C[C@H](O)[C@]3(C)[C@H]2[C@@H](O)C=CC3=O)c4cocc4
850 0.057142857 GDSWNXUTRVITEP-RGCFKVTRSA-N COc1cc(ccc1O)C2OCC3C2COC3c4ccc(O)cc4
851 0.057142857 KVVITXDEMGCLLZ-UHFFFAOYSA-N COc1c(cc(c2c1C(=O)C=CC2=O)O)C(OC(=O)C)CCC(C)C
852 0.057142857 STGZWBZRFPRBNN-UHFFFAOYSA-N O=C(CNc1[nH]c(=N)nc(c1N)O)CCNc1ccc(cc1)C(=O)O
853 0.057142857 KNQURPQPBPYPRG-UHFFFAOYSA-N Oc1ccc2c(c1)CCC1C2CCC2(C1C(C(=O)O)C(=O)C2=O)C
854 0.057142857 YRUWRVGOCZWDBR-UVTPGSKWSA-N CC1=CCCC(=C/[C@H](OC(=O)C(=C)CO)[C@@H]2[C@@H](C1)OC(=O)C2=C)C=O
855 0.057142857 FMVJBHSMGXLSKF-UHFFFAOYSA-N CCCCCC1=CC(=CC2C1C(=O)c1c(C2=O)cc(cc1O)O)O
856 0.057142857 HCFYFHFSTRAPQQ-NRRORUCISA-N OCC(=C)C(=O)OC1CC(=CCC/C(=C\C2C1C(=C)C(=O)O2)/C=O)C
857 0.057142857 WTQJYRGHGKWZPD-UHFFFAOYSA-N OCC(=O)C(C(c1cccc(c1)C(=O)O)CC)c1ccc(cc1)O
858 0.055555556 UDNRKSOJQLHTMB-UHFFFAOYSA-N COC1=CC=C(CC1)C1CC(=O)c2c(O1)cc(c(c2OC)OC)OC
859 0.055555556 MRBKKNMFILNDIF-RMCNWUJSSA-N CC(=C)C(=O)OC1CC(=C)C2C(O)C(O)C(=C)C2C3OC(=O)C(=C)C13
860 0.055555556 OYBRIQSXJOQPQF-PHPOFCCKSA-N OCC(=C)C(=O)OC1CC(=C)C2C(O)CC(=C)C2C3OC(=O)C(=C)C13
861 0.055555556 AHTCJYNOJGPKII-UHFFFAOYSA-N CC(=CCC1=CC(=CC2(C1(O)OC(C)(C)C=C2)O)C(=O)O)C
862 0.055555556 VWHYFMQKJYFLCC-DUXPYHPUSA-N Oc1ccc(CCC=CC(=O)CCc2ccc(O)c(O)c2)cc1O
863 0.055555556 HVSIACXUKGZNHH-UHFFFAOYSA-N CCCOC1=CC=CC(C=C(C(=O)OCC)C(=O)OCC)=C1
864 0.055555556 ZITDPWQHRPCEEM-UHFFFAOYSA-N O=C1OC(=C(C)C)C2=CC3C4C(C2C1)(C)C1OC1C(C4(C)C(=O)O3)O
865 0.055555556 VWHYFMQKJYFLCC-UHFFFAOYSA-N Oc1ccc(CCC=CC(=O)CCc2ccc(O)c(O)c2)cc1O
866 0.055555556 MRBKKNMFILNDIF-UJDJNWPZSA-N CC(=C)C(=O)OC1CC(=C)C2C(O)C(O)C(=C)C2C3OC(=O)C(=C)C13
867 0.055555556 GAUWGYGVFJBRRR-UHFFFAOYSA-N CCCCCCCCCC(=O)OC1=CC=C(C=C1)S(O)(=O)=O
868 0.055555556 RKEIUWFXAYVQGH-UHFFFAOYSA-N COC1=CC=C(CC1)Cc1coc2c(c1=O)c(O)c(c(c2C)O)C
869 0.055555556 MIZIUJWGAUWGFW-TYZWSJGGSA-N COc1cc(C=CCO)cc2C(CO)C(Oc12)c3ccc(O)cc3
870 0.055555556 HLPULAMFHWEPLF-UHFFFAOYSA-N CCC(C(C1=CC=C(C2C1O2)O)C(=O)C)c1cccc(c1)C(=O)O
871 0.055555556 ZEJUDJOXRYEYKX-CQSZACIVSA-N CCOC(C)(C)C(O)Cc1c(OC)ccc2C=CC(=O)Oc12
872 0.055555556 ICHMEQFTPZQWPG-UHFFFAOYSA-N CC1Cc2occ3c2C(C21CC(OC2=O)c1cocc1)(O)CCC3
873 0.055555556 KLRDMDVBPJVHTC-UHFFFAOYSA-N COC1CC=C(C=C1)C1CC(=O)c2c(O1)cc(c(c2OC)OC)OC
874 0.055555556 BHVXYMMJRRJIIT-UHFFFAOYSA-N CC1C(=O)OC2C1C(OC(=O)C(=C)C)C1(C)C(=O)C=CC1C(C2=O)C
875 0.055555556 COGNOAFMCPNFTJ-UHFFFAOYSA-N CCO[Si](COC(=O)C1=CC=C(OC)C=C1)(OCC)OCC
876 0.055555556 PPBALYNNXSREDO-UHFFFAOYSA-N COC1=CCC(C=C1)Cc1coc2c(c1=O)c(O)c(c(c2C)O)C
877 0.055555556 CRDIEFKOFIWRAF-NCXNVXSHSA-N CC1C2C(CC(=C3C(C2OC1=O)C(=CC3=O)CO)C)OC(=O)C(=C)C
878 0.054054054 GMSCGNDWWHJSIY-UJAQHVGQSA-N CC1(CO1)C(=O)OC2CC(=C)C3CC(O)C(=C)C3C4OC(=O)C(=C)C24
879 0.054054054 BRXZKNYGADMTLG-KBXCAEBGSA-N COc1cc(CCCO)cc2C(CO)C(Oc12)c3ccc(O)c(O)c3
880 0.054054054 UFMAZRUMVFVHLY-ZDUSSCGKSA-N COc1ccc(CC2COc3c(C)c(O)c(C)c(O)c3C2=O)cc1
881 0.054054054 ZSEFGYFUBXHBFH-UHFFFAOYSA-N Oc1ccc(c(c1)O)C=Cc1cc(O)c(c(c1)O)CC(=C(C)C)O
882 0.054054054 SLQHWTMMMMIIMN-SVTZGKHISA-N CC(CCc1ccc(O)cc1)OC(=O)C=Cc2ccc(O)c(O)c2
883 0.054054054 ZUSPJLQZGBITEG-VZVCFNRMSA-N CC=CC(=O)OC1CC2(C)OC(=CC2=O)C(C)CC3OC(=O)C(=C)C13
884 0.054054054 UFMAZRUMVFVHLY-UHFFFAOYSA-N COc1ccc(cc1)CC1COc2c(C1=O)c(O)c(c(c2C)O)C
885 0.054054054 UFMAZRUMVFVHLY-CYBMUJFWSA-N COc1ccc(CC2COc3c(C)c(O)c(C)c(O)c3C2=O)cc1
886 0.054054054 VFEDDVSXVXKPDJ-SEPAQLHTSA-N CC(=C)C(=O)OC1CC2(C)C(C3OC(=O)C(=C)C13)C(C)(O)C=CC2=O
887 0.054054054 PARQAYKIZCYOBG-VQHVLOKHSA-N CCCCOC(=O)C=Cc1ccc(OC(=O)C(C)C)c(O)c1
888 0.054054054 VFEDDVSXVXKPDJ-ZEYPBPTQSA-N CC(=C)C(=O)OC1CC2(C)C(C3OC(=O)C(=C)C13)C(C)(O)C=CC2=O
889 0.054054054 WLYZRCQZMCNEJT-UHFFFAOYSA-N CCOC1=CC=CC(C=NN2C(N=NC2=S)C2CCCCC2)C1=O
890 0.054054054 IPZJSGMDGJTDNK-NQLMQOPMSA-N OCC(=C)C(=O)OC1C2C(CC(=C)C3CC(O)C(=C)C13)OC(=O)C2=C
891 0.054054054 BNIADVUHYGCPMW-KRWDZBQOSA-N CC(C)CC(=O)Oc1cc(C)ccc1C2(COC(=O)C)CO2
892 0.054054054 KHSCYOFDKADJDJ-KPLDXPABSA-N OCC(=C)C(=O)OC1CC(=C)C2CC(O)C(=C)C2C3OC(=O)C(=C)C13
893 0.054054054 SLTWHDVWTINLPE-UHFFFAOYSA-N COc1ccc(cc1)CC1=COc2c(C1O)c(O)c(c(c2C)O)C
894 0.054054054 KHSCYOFDKADJDJ-CVWVJMLGSA-N OCC(=C)C(=O)O[C@@H]1CC(=C)[C@@H]2C[C@H](O)C(=C)[C@@H]2[C@H]3OC(=O)C(=C)[C@@H]13
895 0.054054054 RBUFQFXXFOJEBF-UHFFFAOYSA-N CCC(C(C1=CC(C(C=C1)(O)O)O)C(=O)C)c1cccc(c1)C(=O)O
896 0.054054054 HOMXMGAMTWRKHU-UHFFFAOYSA-N CC(=CCC1(O)C(O)C(=CC2=C1OC(C)(C)C=C2)C(=O)O)C
897 0.054054054 KHSCYOFDKADJDJ-VCCANDMLSA-N OCC(=C)C(=O)OC1CC(=C)C2CC(O)C(=C)C2C3OC(=O)C(=C)C13
898 0.054054054 LSCXOLOEXRAZJZ-UHFFFAOYSA-N [H]C12CC3([H])CC([H])(C1)CC(CCC\N=C(/N)CSS(O)(=O)=O)(C2)C3
899 0.054054054 KHSCYOFDKADJDJ-NQLMQOPMSA-N C=C1C[C@@H]([C@@H]2[C@@H]([C@@H]3[C@H]1C[C@@H](C3=C)O)OC(=O)C2=C)OC(=O)C(=C)CO
900 0.054054054 IWRIBUBBRBCVKM-UHFFFAOYSA-N COC1=C(OC)C=C(CCC(=O)COC2=CC(OC)=C(O)C=C2)C=C1
901 0.054054054 KHSCYOFDKADJDJ-UHFFFAOYSA-N C=C1CC(C2C(C3C1CC(C3=C)O)OC(=O)C2=C)OC(=O)C(=C)CO
902 0.054054054 ZGIXICTVGOFEBB-UHFFFAOYSA-N CCOCCCNC(=O)NP(=O)(C1=CC=CC=C1)C1=CC=CC=C1
903 0.052631579 ZWZOJVXHAOTSDM-NVAWSTJUSA-N CC1C(OC2(O)C(=O)C=CCC12CC=C)c3ccc4OCOc4c3
904 0.052631579 GXTVQAPXQFZGLW-LBPRGKRZSA-N CC(CCOc1ccc2C=CC(=O)Oc2c1)C3=CC(=O)C(C)(C)O3
905 0.052631579 ZWZOJVXHAOTSDM-YJQAKTFBSA-N CC1C(OC2(O)C(=O)C=CCC12CC=C)c3ccc4OCOc4c3
906 0.052631579 KFHCZFPLWUSGCI-YRNVUSSQSA-N COc1cc(CCCOC(=O)C=Cc2ccc(O)cc2)ccc1O
907 0.052631579 BNQIAWQXFRSQSK-UHFFFAOYSA-N C=CC(C(=O)C(=O)Oc1cc2OC(Cc2cc1C=O)C(O)(C)C)(C)C
908 0.052631579 ZWZOJVXHAOTSDM-RCUQFMMVSA-N CC1C(OC2(O)C(=O)C=CCC12CC=C)c3ccc4OCOc4c3
909 0.052631579 AYGIBIBVPYLDBK-UHFFFAOYSA-N CCC(C1(O)C=CC=C(C1O)C(=O)O)C(c1ccc(cc1)O)C(=O)C
910 0.052631579 BXEKBKOISHZYLM-UHFFFAOYSA-N CSCCC1N(CCC(O)N=N)C(=O)N(CCC(O)N=N)C1=O
911 0.052631579 SEIBHCFKGDIKHL-UHFFFAOYSA-N O=CC=C1C(C(C23C1CCC(C2)C(=C)C3)C(=O)O)C(C(=O)O)(C=O)C
912 0.052631579 QTTNNIJQZLLSTH-VQHVLOKHSA-N CCCCOC(=O)C=Cc1ccc(O)c(OC(=O)C(C)C)c1
913 0.052631579 GXTVQAPXQFZGLW-UHFFFAOYSA-N CC(CCOC1=CC=C2C=CC(=O)OC2=C1)C1=CC(=O)C(C)(C)O1
914 0.052631579 GTEJMAGFYHWTDE-UHFFFAOYSA-N C#CNC1C(O)OC(C(C1OC(C(=O)NC(C(=O)O)C)C)O)CO
915 0.052631579 ZWZOJVXHAOTSDM-HAFFEQERSA-N CC1C(OC2(O)C(=O)C=CCC12CC=C)c3ccc4OCOc4c3
916 0.052631579 SDFOZDONFWXCLD-UHFFFAOYSA-N OC(=O)C(CCOC1=CC=CC=C1)(CCC1=CC=CC=C1)C(O)=O
917 0.052631579 VCKAUONIDRWIGP-UHFFFAOYSA-N OC(=O)CCCCCCCCCC1=CC=C(C=C1)S(O)(=O)=O
918 0.052631579 ZWZOJVXHAOTSDM-FTNBBQJZSA-N CC1C(OC2(O)C(=O)C=CCC12CC=C)c3ccc4OCOc4c3
919 0.052631579 GDQKMZMYSLXQQH-UHFFFAOYSA-N COC(=O)C1C(CO[Si](C)(C)C)C(CC1OC(C)=O)OC(C)=O
920 0.052631579 JYLNAWBZJYSTMX-UHFFFAOYSA-N CCCOC1=CC=CC(=C1)C1=CN=C(N1)SCCC1=CN=CN1
921 0.052631579 TWBIQIZXYIZTHF-UHFFFAOYSA-N COC1=CCC(C=C1)C1CC(=O)c2c(O1)cc(c(c2OC)OC)OC
922 0.052631579 FOZIASGTBOXZJX-UHFFFAOYSA-N CCC(C1=CC(=CC2C1O2)C(=O)O)C(c1ccc(cc1)O)C(=O)C
923 0.052631579 ZWZOJVXHAOTSDM-GBRSUSRYSA-N CC1C(OC2(O)C(=O)C=CCC12CC=C)c3ccc4OCOc4c3
924 0.051282051 ZXBNKJWWYGIPLR-UHFFFAOYSA-N O=CCc1c(OC)cc(c2c1OC(CC2O)c1ccccc1)OC
925 0.051282051 WSSQZBXZHBYULE-LPHOPBHVSA-N COC[C@H](O)[C@@H](O)c1ccc(Oc2cc(CC=C)ccc2O)c(O)c1
926 0.051282051 NRWWSTRLOCHGLL-ZWNOBZJWSA-N COc1ccc(O)c2C(=O)C(CC(=O)CC(C)C)CC(O)c12
927 0.051282051 LQKFFFCDDKOFAF-UHFFFAOYSA-N Oc1cocc1C1OC(=O)C2(C1)C(C)Cc1c3C2CCCc3co1
928 0.051282051 YCPLFSHHVNUIPO-KTBRJVSMSA-N COc1cc(C=CCO)ccc1OC(CO)C(O)c2ccc(O)cc2
929 0.051282051 BKEMORURTJOSLG-UHFFFAOYSA-N CC1Cc2occ3c2C(C21CC(OC2=O)C12C=COC2O1)CCC3
930 0.051282051 FYOLAZMVAAXKEN-UHFFFAOYSA-N OCC(=CCc1c(O)cc(cc1O)C=Cc1ccc(cc1O)O)C
931 0.051282051 GRQFEYWXJFBRQH-UHFFFAOYSA-N OC(=O)CC1(O)C=CC2(C(=C1C)C1OC(=O)C(C1CC2)C)C
932 0.051282051 ZZAHOUFMEYMTKE-UHFFFAOYSA-N CC(=CCC1=CC(O)(C(=O)O)C(C2=C1OC(C)(C)C=C2)O)C
933 0.051282051 MDDYOVJRBILUNB-WYKJDAPYSA-N CC(O)C=C(OC(=O)C)/C1=CCC2C(CC1C)OC(=O)C2=C
934 0.051282051 NLXVFIOZASEMRL-CVGURMSBSA-N CC(C)C(=O)OC1CC(=C2C(C3OC(=O)C(=C)C13)C(=C(O)C2=O)C)C
935 0.051282051 WZPNWHQWBQGEJO-KQHRVAEHSA-N CC(=C)C(=O)OC1CC2(C)C(O)CC(=O)C(=C2C3OC(=O)C(=C)C13)C
936 0.051282051 YCPLFSHHVNUIPO-CJIROOEOSA-N COc1cc(C=CCO)ccc1OC(CO)C(O)c2ccc(O)cc2
937 0.05 LDBINGRTNFPGOM-UHFFFAOYSA-N CCC(C(c1ccc(cc1)O)C(=O)C)C1=CC(C(C=C1)O)(O)C(=O)O
938 0.05 QWTVFGCQHYRWBY-UHFFFAOYSA-N CCC(C(C1=CC=C(C(C1O)O)O)C(=O)C)c1cccc(c1)C(=O)O
939 0.05 HTVSBZVXKQZZQX-JQMOJQOVSA-N CC1C2C3OC(=O)C(=C)C3C(OC(=O)C(=C)CO)C=C(C)C2CC1=O
940 0.05 WDESZRZGBBUORO-UHFFFAOYSA-N O=C1OC(CC21C1CCCc3c1c(CC2(C)O)oc3)c1cocc1
941 0.05 JSTNTJMMYLABFH-UHFFFAOYSA-N CCOC(=O)COC1=C(C=CC(OCC=C(C)C)=C1)C(C)=O
942 0.05 VFGYNAKTBUVRDH-SVYNMNNPSA-N CC(C)C(=O)OC1CC(C)(O)C2=CC(=O)C(=CC23OC(=O)C(=C)C13)C
943 0.05 SFKXEUPAQGOVSS-UHFFFAOYSA-N OCC1OC2OC1C(C2NC(=O)C)OC(C(=O)NC(C(=O)O)C)C
944 0.05 YUVQIELHBFKFHQ-GOEBONIOSA-N COc1cc(CC2COC(=O)C2Cc3ccc(O)cc3)ccc1O
945 0.05 YLQJINLHVKFLLW-UHFFFAOYSA-N COC(=O)C1=CC=C(OCCCOC2=CC=C(C=C2)C(C)=O)C=C1
946 0.048780488 WEJGAPVLRYMYJQ-DRMAHVMPSA-N CC(C)C(=O)OCC1=COC=CC2(CC3OC(=O)C(=C)C3CC12)C=O
947 0.048780488 HYZOEVOCGUMGAG-UHFFFAOYSA-N COC(=C)C(=O)OC1CC(=C)C2CC(O)C(=C)C2C2OC(=O)C(=C)C12
948 0.048780488 DBNDQZBUOCZZOX-RPCHPSCSSA-N [H]\C(C(C)CO)=C(\[H])C1=C(O)C=C(C=C1O)C(\[H])=C(/[H])C1=CC(O)=C(O)C=C1
949 0.048780488 OGNZVIKZDOKDLK-SYTKJHMZSA-N CC[C@H](C)C(=O)Oc1ccc(C=CCOC(=O)C)cc1OC
950 0.048780488 HYZOEVOCGUMGAG-RHJCGQNESA-N COC(=C)C(=O)OC1CC(=C)C2CC(O)C(=C)C2C3OC(=O)C(=C)C13
951 0.048780488 DPSCQKGSAHTWSP-VVKQEJOYSA-N CC1CC2OC(=O)C(=C)C2CC=C1C(CC(=O)C)OC(=O)C
952 0.048780488 MXBAWURORDPLCV-UHFFFAOYSA-N Oc1occc1C1OC(=O)C2(C1)C(C)Cc1c3C2CCCc3co1
953 0.048780488 WSMUAXNSJIEGNG-UHFFFAOYSA-N O=C1OC2C(C1=COC1OC(=O)C(=C1)C)CC13C2(O1)C(C)(C)CCC3
954 0.048780488 DPSCQKGSAHTWSP-VBIBSDQJSA-N CC1CC2OC(=O)C(=C)C2CC=C1C(CC(=O)C)OC(=O)C
955 0.048780488 WUMPJBOGGVGFTH-INIZCTEOSA-N CC(=CCOc1cc(O)cc2OC(=O)C=Cc12)CC[C@H](OO)C(=C)C
956 0.048780488 DPSCQKGSAHTWSP-MQEKWNBNSA-N CC1CC2OC(=O)C(=C)C2CC=C1C(CC(=O)C)OC(=O)C
957 0.048780488 WEJGAPVLRYMYJQ-OLMMMNRUSA-N CC(C)C(=O)OCC1=COC=CC2(CC3OC(=O)C(=C)C3CC12)C=O
958 0.048780488 ZYRSUURBPBOTNG-UHFFFAOYSA-N COC(=O)C1=CC=C(OCCCOC2=CC=CC(=C2)C(C)=O)C=C1
959 0.047619048 BRFAIVXIYWWALW-UHFFFAOYSA-N COc1ccc(cc1)CC1=COC2C(=C(O)C(=C(C2C)O)C)C1=O
960 0.047619048 XNALKYKLSBLTSM-UHFFFAOYSA-N O=CCC12OC(=O)C(C2C(C23C1CCC(C2)C(=C)C3)C(=O)O)(C)C=O
961 0.047619048 SLZZSZNKFRLTEG-UJAQHVGQSA-N CC1(CO1)C(=O)OC2CC3C(C4OC(=O)C(=C)C4C(O)CC3=C)C2=C
962 0.047619048 GMYCGBILJNRXIM-UHFFFAOYSA-N CCCCCCC(=O)OCC(CO)(CO)COP(O)(O)=O
963 0.047619048 GNVSNCNUCPCVCC-OHUKFJGISA-N CC1C(OC2(O)C1C(CC=C)C=CC2=O)c3ccc4OCOc4c3
964 0.047619048 GNVSNCNUCPCVCC-QVSQXXKZSA-N CC1C(OC2(O)C1C(CC=C)C=CC2=O)c3ccc4OCOc4c3
965 0.047619048 YQJJCRRGIZRKHO-UHFFFAOYSA-N CCC(C1=CC(=CC(C1O)O)C(=O)O)C(c1ccc(cc1)O)C(=O)C
966 0.046511628 AKSKHQQIZQNYLX-UHFFFAOYSA-N CC(=O)OC1CC2(C)C(O)CC=C(C)C2C2OC(=O)C(=C)C12
967 0.046511628 WSLHTCIWWRJMDQ-UHFFFAOYSA-N CC(C)=CCCC1(C)OC1CC1=C(C=CC(O)=C1O)C(O)=O
968 0.046511628 AKSKHQQIZQNYLX-UPYBHPBUSA-N CC(=O)OC1CC2(C)C(O)CC=C(C)C2C3OC(=O)C(=C)C13
969 0.046511628 AKSKHQQIZQNYLX-YQCBVSTRSA-N CC(=O)OC1CC2(C)C(O)CC=C(C)C2C3OC(=O)C(=C)C13
970 0.046511628 NTNAJFSANOMNAS-KAHWEZKRSA-N CC(=O)OC1C2C(CC3(C)C(O)CCC(=C13)C)OC(=O)C2=C
971 0.046511628 UIOWPVNQQYCUNQ-PKYHEPCJSA-N CC1C2CCC3(C)C(CC(=O)C(=C3C2OC1=O)C)OC(=O)C
972 0.046511628 JVURJAHVQYAHPH-UHFFFAOYSA-N CC(=CCOc1cc(cc(c1O)O)C(=O)O)CCC=C(C)C
973 0.046511628 VKDXOXLBEUXAMH-UHFFFAOYSA-N CC1Cc2occ3c2C(C21CC(OC2=O)C1=COC2C1O2)CCC3
974 0.046511628 SFLXZEYRHVXOSA-LMMKCTJWSA-N OC(CCc1ccc(O)cc1)CC2OC2C(=O)c3ccc(O)cc3
975 0.046511628 BIASRRRDJDMDEH-UQOYYSHTSA-N CC12CC=C3C(=O)OC(CC3(C)C1C(O)C=CC2=O)c4cocc4
976 0.046511628 CUJXIIXJXQRLGR-UHFFFAOYSA-N COC(=O)C(CC1=CC=CC(C1O)O)NC(=O)C(CC(=O)O)N
977 0.046511628 VADURERKHFTMAB-UHFFFAOYSA-N COC(=O)C(CC1=CC(C(C=C1)O)O)NC(=O)C(CC(=O)O)N
978 0.046511628 ZLJBTJFASBJQRD-QHJVRGJGSA-N CC12CC(OC(=O)C(=C)CO)C3C(OC(=O)C3=C)C1C(=C)C=CC2O
979 0.046511628 DPTCXUJMDJVLFG-UHFFFAOYSA-N COC(=O)C(CC1(O)C=CC=CC1O)NC(=O)C(CC(=O)O)N
980 0.046511628 AKSKHQQIZQNYLX-MMCSFCSJSA-N CC(=O)OC1CC2(C)C(O)CC=C(C)C2C3OC(=O)C(=C)C13
981 0.046511628 GOTMLKNWAKXBBQ-UHFFFAOYSA-N CCCCCCOC1=CC=C(C=C1)C(=O)CC(=O)C(=O)OC
982 0.046511628 AHDHWUVFCLBSBH-UHFFFAOYSA-N CCCCCCCCCCCCC1=CC=C(S1)C(S)=S
983 0.046511628 ZXZYPOZLOAVUKF-UHFFFAOYSA-N COC(=O)C=CC(=NCC(=O)/C(=N/C(C(=O)O)CC(C)C)/O)O
984 0.046511628 AKSKHQQIZQNYLX-QARARZEYSA-N CC(=O)OC1CC2(C)C(O)CC=C(C)C2C3OC(=O)C(=C)C13
985 0.046511628 UIOWPVNQQYCUNQ-DERPJQCCSA-N CC1C2CCC3(C)C(CC(=O)C(=C3C2OC1=O)C)OC(=O)C
986 0.045454545 KFMWLWRTYFPFTP-UHFFFAOYSA-N OC1=CC=C(CCC(=O)CC(=O)CCC2=CC(O)=C(O)C=C2)C=C1
987 0.045454545 SNZZAHRDXCGWEM-UHFFFAOYSA-N OCC1C(COC1c1ccc(c(c1)O)O)Cc1ccc(c(c1)OC)O
988 0.045454545 ZJGDUKAUVBWMKG-UHFFFAOYSA-N CC(=CCOc1cc(O)cc2OC(=O)C=Cc12)CC=CC(C)(C)OO
989 0.045454545 XMKZKATUUHQZJH-UHFFFAOYSA-N CC(=CCc1cc(cc(c1O)O)C(=O)O)CCC1OC1(C)C
990 0.045454545 XPILSBOZTCGANP-NQLMQOPMSA-N OCC(=C)C(=O)OC1CC2C(C3OC(=O)C(=C)C3C(O)CC2=C)C1=C
991 0.045454545 FGWZVLFGEONBLD-KAHWEZKRSA-N CC(=O)OC1CC2(C)C(O)CCC(=C2C3OC(=O)C(=C)C13)C
992 0.045454545 FGWZVLFGEONBLD-OZOFRIEWSA-N CC(=O)OC1CC2(C)C(O)CCC(=C2C3OC(=O)C(=C)C13)C
993 0.045454545 ZJYPTOIUONGQIX-UHFFFAOYSA-N COC(=O)CCCCCCCOS(=O)(=O)C1=CC=C(C)C=C1
994 0.045454545 PEMWDHVMSOZBIA-MEVSORIUSA-N CC(=C)C(=O)OC1C2C(OC(=O)C2=C)C(O)C(C)(C=C)C1C(=C)C=O
995 0.045454545 ANWOGFBOBACIPB-UHFFFAOYSA-N CCOC(=O)CCCCC1=CC=C(C=C1)C(=O)CCC(O)=O
996 0.044444444 SMFSQRHRTNMEQB-XIVGLXKZSA-N CC(=CCC(=O)C1=COC2OC(OC(=O)C)C3CCC1C23)C
997 0.044444444 LZTSPGWUSNRINZ-SHDKUQBMSA-N C[C@H]1[C@@H]2CC[C@@]3(C)C(=O)C[C@H](OC(=O)C)C(=C3[C@H]2OC1=O)C
998 0.044444444 IBSSMFLJMMVXOW-UHFFFAOYSA-N CC(=CCC12C=C(C=C(C2(O1)O)O)C(=O)O)CCC=C(C)C
999 0.044444444 SNZZAHRDXCGWEM-CKFHNAJUSA-N COc1cc(CC2COC(C2CO)c3ccc(O)c(O)c3)ccc1O
1000 0.044444444 SFTKVGLMDGVFPE-UHFFFAOYSA-N CC(=O)OCCCC1=C(C)C=C2C(C(C1C)O)C(=C)C(=O)O2
1001 0.044444444 WQMSFVIUOGWPOV-UHFFFAOYSA-N COc1cc(C=CC(=O)C=C(CCCC(O)C)O)ccc1O
1002 0.044444444 VWLIWTLDWFIJCG-UHFFFAOYSA-N CCCCC(C(=CC(=O)C=Cc1ccc(c(c1)OC)O)O)O
1003 0.044444444 HBBXOCRPFXCLKC-UHFFFAOYSA-N OCC1C(COC1c1ccc(c(c1)OC)O)Cc1ccc(c(c1)O)O
1004 0.044444444 FIKOOQXJBAJJSE-MEVMGCQOSA-N CC1=CC(OC=C2/C3C=C4CCCC(C)(C)C4(O)C3OC2=O)OC1=O
1005 0.044444444 PZFVGRWOIBGYRZ-UHFFFAOYSA-N CC(=O)OCCCC1=C(C)CC2C(C(C1=C)O)C(=C)C(=O)O2
1006 0.044444444 FVVMLCRVLBQGSQ-UHFFFAOYSA-N CC(=O)OCCCC1=C(C)CC2=C(C(C1C)O)C(=C)C(=O)O2
1007 0.044444444 FIKOOQXJBAJJSE-LCYFTJDESA-N CC1=CC(O\C=C2\C3C=C4CCCC(C)(C)C4(O)C3OC2=O)OC1=O
1008 0.044444444 DXWLBNBPTVPHTQ-UFNQUYMESA-N O[C@@H](CCc1ccc(O)cc1)CC(=O)C=Cc2ccc(O)c(O)c2
1009 0.044444444 DMCILOWPEFIWOV-UHFFFAOYSA-N CC(=CCCC1(C)OC1Cc1cc(cc(c1O)O)C(=O)O)C
1010 0.044444444 FIKOOQXJBAJJSE-BLXUNOFKSA-N CC1=CC(OC=C2/C3C=C4CCCC(C)(C)C4(O)C3OC2=O)OC1=O
1011 0.044444444 SNZZAHRDXCGWEM-BIENJYKASA-N COc1cc(CC2COC(C2CO)c3ccc(O)c(O)c3)ccc1O
1012 0.043478261 QHKKSLUYRAQHOX-UHFFFAOYSA-N CC(=CCC1=C(O)C(=CC2(C1O2)C(=O)O)O)CCC=C(C)C
1013 0.043478261 GLHFALBUCOAMJR-UHFFFAOYSA-N CC(=CCCC(=C(Cc1cc(cc(c1O)O)C(=O)O)O)C)C
1014 0.043478261 LAJWXJHZUMMIMY-ODSNLALASA-N CC1C2CC(OC(=O)C)C3(C)C=CC(=O)C(C)C3C2OC1=O
1015 0.042553191 ABTUAKXRICGLIQ-KWBWMJAXSA-N C[C@@H]1CC(=O)[C@@H]2[C@H](CCC[C@H]2[C@@]13C[C@H](OC3=O)c4cocc4)C(=O)O
1016 0.042553191 MXMJVZJRYKQWOH-UHFFFAOYSA-N CC(=O)OCC=CC1=C(C)CC2C(C(C1C)O)C(=C)C(=O)O2
1017 0.042553191 PIVXDFQBXHEMHI-YRNVUSSQSA-N C/C(=C\C(c1cc(cc(c1O)O)C(=O)O)O)/CCC=C(C)C
1018 0.042553191 AVVRHILGQVQPFR-UHFFFAOYSA-N CCCCCC(=CC(=O)C=Cc1cc(OC)c(cc1O)O)O
1019 0.042553191 UUNWOUOXAAGLRC-UHFFFAOYSA-N O=C1OC2C(C1=COC1OC(=O)C(=C1)C)CC1=C2C(C)(C)COCC1
1020 0.042553191 ICDLGRSUEBYXOL-UHFFFAOYSA-N OCCCCCC(=CC(=O)C=Cc1ccc(c(c1)OC)O)O
1021 0.042553191 REJOYUZSOFGQIZ-UHFFFAOYSA-N CC(=CCc1cc(C(=O)O)c(c(c1O)O)O)CCC=C(C)C
1022 0.042553191 BTCUAKJOYKKNKB-UHFFFAOYSA-N OC1=CC=C(O)C(SCC(CCCCl)C2CCCCC2)=C1
1023 0.041666667 KDHLKFOOPWLPCD-UJVWOVTLSA-N CC1CCC2C(CC(=O)C=C2C)C13CC(OC3=O)C4=CC(O)OC4=O
1024 0.041666667 IGSCBJHUVJMZBW-UHFFFAOYSA-N CC(=CCc1c(O)c(O)cc(c1O)C(=O)O)CCC=C(C)C
1025 0.041666667 RYGKALGARMELFA-OAHLLOKOSA-N CC(=O)OCC(=CC(=O)O[C@@H]1C=C(C=O)C(C)(C)C=C1C)C
1026 0.041666667 QXWKWOPQVIMLSS-UHFFFAOYSA-N CC(=CCc1cc(cc(c1O)O)C(=O)O)OCCC=C(C)C
1027 0.041666667 FZVPJPDPBRSRQM-UHFFFAOYSA-N CCC(CCC(=CC(=O)C=Cc1ccc(c(c1)OC)O)O)O
1028 0.041666667 KDHLKFOOPWLPCD-UHFFFAOYSA-N CC1CCC2C(CC(=O)C=C2C)C11CC(OC1=O)C1=CC(O)OC1=O
1029 0.041666667 GUQZTSHYBQHRMO-UHFFFAOYSA-N CC(=CCC1=C(O)C2(C(C(=C1)C(=O)O)O2)O)CCC=C(C)C
1030 0.041666667 WPGGCSNVPFYPKP-UMPYCQQCSA-N CCCCC/C(=C/C(C(=Cc1ccc(cc1)O)C(=O)O)O)/O
1031 0.041666667 KDHLKFOOPWLPCD-BYZBFRMOSA-N CC1CCC2C(CC(=O)C=C2C)C13CC(OC3=O)C4=CC(O)OC4=O
1032 0.041666667 SLOVZTKBIUFXAB-UHFFFAOYSA-N COc1ccc(cc1)CC1=COC2=C(C)C(=C(C(C2C1=O)O)C)O
1033 0.041666667 RYGKALGARMELFA-KDHUCADRSA-N CC(=O)OCC(=CC(=O)OC1C=C(C=O)C(C)(C)C=C1C)C
1034 0.041666667 KBKRXCCEWZLZON-UHFFFAOYSA-N OS(=O)(=O)CCCOC(=O)CCCCCCCCC=C
1035 0.040816327 UHQHPESAMUHTIB-UHFFFAOYSA-N O=C1OC2C(C1=COC1OC(=O)C(=C1)C)CC1=C2C(C)(C)CCOC1
1036 0.040816327 XHFFNFSCJPEFLP-UHFFFAOYSA-N O=C1OC2C(C1=COC1OC(=O)C(=C1)C)(O)CC1=C2C(C)(C)CCC1
1037 0.040816327 KAMWCRZUHLCLNE-UHFFFAOYSA-N CC1CCC2C(CC(=O)C=C2C)C11CC(OC1=O)C1=CC(=O)OC1O
1038 0.040816327 MBTKWQKXNBPYQO-MEVSORIUSA-N CC(=C)C(=O)OC1C2OC(=O)C(=C)C2C(O)C(C(=C)C=O)C1(C)C=C
1039 0.040816327 KAMWCRZUHLCLNE-FYQUNAIWSA-N CC1CCC2C(CC(=O)C=C2C)C13CC(OC3=O)C4=CC(=O)OC4O
1040 0.040816327 KAHCDBSSLSBCLG-UHFFFAOYSA-N CCOCCCC(=CC(=O)C=Cc1ccc(c(c1)OC)O)O
1041 0.04 OIPSXNPEDFPMEK-UHFFFAOYSA-N CC(CO)=CCCC(C)=CCC1=C(C=CC(O)=C1O)C(O)=O
1042 0.04 JKIZIKDCTKJVOJ-UHFFFAOYSA-N OC(=O)Oc1cc(CC=C(CCC=C(C)C)C)c(c(c1)O)O
1043 0.04 OIPSXNPEDFPMEK-KQMQNHTKSA-N [H]\C(CCC(C)=C([H])CC1=C(C=CC(O)=C1O)C(O)=O)=C(\C)CO
1044 0.04 DJFWJEKTQHMFLZ-UHFFFAOYSA-N Clc1ccc(OCC(=O)NNCCN2CCOCCN2)cc1
1045 0.039215686 LXQRVFKXJKZQDR-UHFFFAOYSA-N CCCCCC(=CC(=O)C=CC1=CC(=C(C2C1O2)O)OC)O
1046 0.038461538 MEBLIKJGQFIEEK-UHFFFAOYSA-N O=C(C(=CC=C(C(=O)O)O)C)CCC1=C2CCC(=O)C2(CCC1=O)C
1047 0.038461538 NHJIPSWVQNBVDZ-UHFFFAOYSA-N O=CC=C(C(=O)O)C=C(C(=O)O)CC=C(CCC=C(C)C)C
1048 0.038461538 ZGGMYJBTROGPIA-OKYZRPEMSA-N CC(=O)OCC(=CC(=O)CC1(C)CCC(O1)c2cocc2)C
1049 0.038461538 RIYSKDBFFCNNSW-UHFFFAOYSA-N CC=C(COC(C)=O)C(=O)OC1C=C(C=O)C(C)(C)C=C1C
1050 0.038461538 QSPVKFRWBLTYFW-UHFFFAOYSA-N OCCOC1=CC=C(C=C1)C(=C)C1COC2(CCCC2)OO1
1051 0.038461538 UINGWRVSHLVEMP-UHFFFAOYSA-N COC(=CC(=O)C=O)C(=O)C(=O)CC=C(CCC=C(C)C)C
1052 0.038461538 FFJMBIGOVMJAKS-UHFFFAOYSA-N CC(=CC=C(C(=O)O)O)C(=O)CC=C1C(=O)CCC2(C1CCC2=O)C
1053 0.038461538 RIYSKDBFFCNNSW-MRHLJLSQSA-N CC=C(/COC(=O)C)C(=O)OC1C=C(C=O)C(C)(C)C=C1C
1054 0.038461538 DMYJELOFQZXIBY-UHFFFAOYSA-N O=C1C=CC2(C(C1CCC(=O)C(=CC=C(C(=O)O)O)C)CCC2=O)C
1055 0.038461538 FIIGALXBTHOBLZ-UHFFFAOYSA-N O=CC(=O)C=C(C(=O)C(=O)OC)CC=C(CCC=C(C)C)C
1056 0.038461538 RIYSKDBFFCNNSW-OAHLLOKOSA-N CC=C(COC(=O)C)C(=O)O[C@@H]1C=C(C=O)C(C)(C)C=C1C
1057 0.038461538 RIYSKDBFFCNNSW-IIEJUSTOSA-N CC=C(COC(=O)C)/C(=O)OC1C=C(C=O)C(C)(C)C=C1C
1058 0.038461538 QTCMTKDJKLLGFD-YIIQIHFSSA-N CC(=O)OC(C=C(/C)CCC=C(/C)C=O)C1COC(=O)C1=C
1059 0.038461538 TXGBKKVTFUTBMM-GGEAOKGJSA-N O=C1CCC2(C(C1/C=C/C(=O)C(=CC=C(C(=O)O)O)C)CCC2=O)C
1060 0.038461538 LMEOQXMUHQUZJM-KSYUXYEGSA-N CCCC=CC=CC1C=CC(O)C(O)C12C(O)C(=C)OC2=O
1061 0.038461538 NHQDRNWGHCOCNF-UHFFFAOYSA-N O=C1CCC2(C(C1CCC(=O)C(=CC=C(C(=O)O)O)C)C=CC2=O)C
1062 0.038461538 MZXRFGRHWGWVTE-UHFFFAOYSA-N OCC(=CCCC(=CCc1cc(cc(c1O)O)C(=O)O)C)C
1063 0.038461538 WBQKLOHMZZWZHA-FTXNUJCXSA-N CC(=O)OCC=C(C)/C(=O)OC1C=C(C=O)C(C)(C)C=C1C
1064 0 JLTVUDQTJZNYKA-UHFFFAOYSA-N OCC(C(C(n1cncn1)Oc1ccc(cc1)Cl)O)(C)C
1065 0 WQTIHTUYYJGCNI-UHFFFAOYSA-N Clc1ccc(cc1)OC(C(C(C)(C)C)O)n1ncnc1O
1066 0 QLVQFRWPDMYEHH-UHFFFAOYSA-N Clc1ccc(cc1)OC(C(C(C)(C)C)O)n1cnc(n1)O
1067 0 UYGLWKITEUHKCQ-UHFFFAOYSA-N OC(C(C)(C)C)C(n1cncn1)OC1=CC2C(C=C1)(O2)Cl
1068 0 ICKJQGUSFYRPQJ-UHFFFAOYSA-N OC(C(C)(C)C)C(n1ncnc1)OC1=CC=C(C2C1O2)Cl
1069 0 CUKHRXCWJVEZRZ-UHFFFAOYSA-N ClC1=CC2C(C=C1)(O2)OC(C(C(C)(C)C)O)n1cncn1
1070 0 LQDDEDJLTRMOTI-IKYOHUOBSA-N CC1C2CCC(=C3C=CC(C)(O)C3C2OC1=O)COC(=O)C
1071 0 UYWWAHLDHDRPKW-OWVAZHOYSA-N CC(=O)OC1CC2C(CC(=C)C3CCC1(C)O3)OC(=O)C2=C
1072 0 SYTRJRUSWMMZLV-BGVZLSKPSA-N CC1C2C(CC(=C3C=CC(C)(O)C3C2OC1=O)C)OC(=O)C
1073 0 JJMLQAVFDJXJAL-NIHKNGOMSA-N CC(=O)OC1C=C(/C)CCC2OC2(C)CC3OC(=O)C(=C)C13
1074 0 FRVJRTSITFTIKU-JXFIMNKVSA-N CC(=O)OC1CC(O)C(=C)CCC2C(OC(=O)C2=C)C=C1/C
1075 0 VMDCXRJZCXVKFX-HKDHDNDHSA-N CC(=O)OC1CC(=C)C(O)CCC(=CC2OC(=O)C(=C)C12)C
1076 0 UTPGJEROJZHISI-AGCIWZEPSA-N CC(=O)OC1CC(C)(O)C2CC3C(OC(=O)C3=C)C=C(C)C12
1077 0 CYYJCXLKFKAPOK-UHFFFAOYSA-N N#CC(c1ccccc1)OC1OC(C(O)O)C(C(C1O)O)O
1078 0 JCMUZVVJYQQUQP-UHFFFAOYSA-N OCC1OC(OC(c2ccccc2O)C#N)C(C(C1O)O)O
1079 0 BBRNVDBLOTVLMB-IVEZOKDCSA-N CC(=O)OC1C=C(/C)C(=O)C(O)C2C(CC2(C)C)C(=C)C1=O
1080 0 COBIKSNLNJAHSB-UHFFFAOYSA-N OCC1OC(OC(C23C=CC=CC3O2)C#N)C(C(C1O)O)O
1081 0 BCXZNFCRKGHMEN-UHFFFAOYSA-N OCC1OC(OC(C2=CC3C(C=C2)O3)C#N)C(C(C1O)O)O
1082 0 OGXKJWXDEZZRIR-UHFFFAOYSA-N OCC1OC(OC(C2=CC=CC3C2O3)C#N)C(C(C1O)O)O
1083 0 NMOWIJYBUWYSLF-CNCPQIRYSA-N CC1C2C(CC(=C/CCC(=CC2OC1=O)C)C=O)OC(=O)C
1084 0 PLSCGWSBZMOKAA-RURKYGKJSA-N CC(=O)OC1C2C(OC(=O)C2=C)C=C(C)C3CCC(C)(O)C13
1085 0 OLOYVFQOIBGLFJ-UHFFFAOYSA-N O=C1N2CCc3c([nH]c4ccccc34)C2=C5C=Cc6cncc1c56
1086 0 DKVPQDXFVZQYEH-GEYRUDNASA-N CC1CC(OC(=O)C)C(O)C2(C)CC3OC(=O)C(=C)C3C=C12
1087 0 UYVDDCCDZKMLBM-SUQRSQQYSA-N CC(=O)OC1CC=C(/C)CC(O)C2C(OC(=O)C2=C)C=C/1C
1088 0 CNIULSUYTFOEHN-IWIWTWNUSA-N CC1CC2OC(=O)C3(C)C2C(OC3(C)O)C4(C)C1C=CC4=O
1089 0 SLPRVQMWUDZQNX-FGIIDVPQSA-N CC(=O)OC1C(O)CC2(C)CC3OC(=O)C(=C)C3CC2C1=C
1090 0 CNIULSUYTFOEHN-COULOCKKSA-N CC1CC2OC(=O)C3(C)C2C(OC3(C)O)C4(C)C1C=CC4=O
1091 0 MXMUFVLAHJLHRL-OZRRHRGJSA-N CC1CC2OC(=O)C(=C)C2CC3=C1C(CC3(C)O)OC(=O)C
1092 0 ZORXLVUOJXTOPZ-UHFFFAOYSA-N CSCC1OC(C(C1O)O)c1[nH]nc2c1ncnc2NC
1093 0 DOTOUVJQGXIPRL-UHFFFAOYSA-N CSCC1OC(C(C1O)O)c1n(C)nc2c1ncnc2N
1094 0 QGJGMRUXSZFIDT-UHFFFAOYSA-N CSCC1OC(C(C1O)OC)c1[nH]nc2c1ncnc2N
1095 0 RETISLKIRPVZTK-UHFFFAOYSA-N CSCC1OC(C(C1OC)O)c1[nH]nc2c1ncnc2N
1096 0 JNWOFIZDVNJFJU-DPBJPWGZSA-N CC(=O)OC1C=C(/C)CC(O)C=C(/C)CC2OC(=O)C(=C)C12
1097 0 HMXHURAGFHWODC-UHFFFAOYSA-N CCSCC1OC(C(C1O)O)n1cnc2c1ncnc2N
1098 0 OEPKVCYKTJWTJV-UHFFFAOYSA-N CCCCCC(=CC(=O)C=Cc1cc(O)c(c(c1)OC)O)O
1099 0 PJRNTNKKPDSXEU-UHFFFAOYSA-N CCCCCC(=CC(=O)C=Cc1ccc(c(c1O)OC)O)O
1100 0 UBQXNKYZIBYISK-UHFFFAOYSA-N CCCCCC(=CC(=O)C=C(c1ccc(c(c1)OC)O)O)O
1101 0 JBPSAGFRZVHVQO-UHFFFAOYSA-N CCCCCC(=CC(=O)C(=Cc1ccc(c(c1)OC)O)O)O
1102 0 ORHFMPOMOCBHBB-UHFFFAOYSA-N CCCCCC(=C(C(=O)C=Cc1ccc(c(c1)OC)O)O)O
1103 0 KGLQUPMWUPXQDZ-JOXWODGISA-N CC(=O)OC1CC2C(OC(=O)C2=C)C=C(/C)CCC3OC13C
1104 0 OXFHSPDDRPGUMR-UHFFFAOYSA-N CCCCCC(=CC(=O)C=Cc1ccc(c(c1)OCO)O)O
1105 0 IJSMUHNWFNNORX-UHFFFAOYSA-N CCCCCC(=CC(=O)C=CC1=CC2(C(C=C1)(O2)O)OC)O
1106 0 WURHUSKPCAJYOA-UHFFFAOYSA-N CCCCCC(=CC(=O)C=CC12C=CC(=C(C2O1)OC)O)O
1107 0 JJYYBPPKRUHHKG-UHFFFAOYSA-N CCCCCC(=CC(=O)C1OC1c1ccc(c(c1)OC)O)O
1108 0 XYXSVIANOMUVOR-UHFFFAOYSA-N CCCCCC1(O)OC1C(=O)C=Cc1ccc(c(c1)OC)O
1109 0 QAUJITGGHQZVFF-TZIQUWTNSA-N CC(=O)OC1C=C(/C)CCC(O)C(=C/C2OC(=O)C(=C)C12)C
1110 0 YHANYRDRFGGDNZ-QGZVFWFLSA-N CC(=CCCC(C)(O)CC(=O)c1cc(ccc1O)C(=O)O)C
1111 0 BIOTYLLSAUIAJX-MMFOEVKWSA-N CC1CC(OC(=O)C)C2C(OC(=O)C2=C)C3(O)C1CC=C3C
1112 0 NPOMFHZSJUPQMR-UHFFFAOYSA-N OC(=O)CC1(O)C=CC2C1(C)C1OC(=O)C(=C)C1CCC2C
1113 0 PENVAWWEHIPEFZ-GQGLPCBOSA-N CC(=O)OCC1=CC2OC(=O)C(=C)C2C(O)CC(=CCC1)C
1114 0 XFJQSSRNKXJHCG-KKNXFTKWSA-N CC(=O)OCC1=CCC/C(=C/C2C(C(C1)O)C(=C)C(=O)O2)/C
1115 0 QMKVWBGFFNUWNW-AFTKUYHXSA-N CC(=O)OC1CC2C(OC(=O)C2=C)C3OC3(C)CCC=C1/C
1116 0 OKPRNLNBOBRCMN-MRHLJLSQSA-N CC=C(/COC(=O)C)C(=O)OC1C(=CC=C(C=O)C1(C)C)C
1117 0 QMKVWBGFFNUWNW-ZUNXVODXSA-N CC(=O)OC1CC2C(OC(=O)C2=C)C3OC3(C)CCC=C1/C
1118 0 YSHGMEBFNCQBIY-GPJUBECRSA-N CC1C(O)C=CC2=CC(O)C3(OC3C12C)C(=C)COC(=O)C
1119 0 XFJQSSRNKXJHCG-OAWNUMIHSA-N CC(=O)OCC1=C/CCC(=CC2OC(=O)C(=C)C2C(O)C1)C
1120 0 NQRGNSMJSDQOED-PZLQVYAASA-N CC1C(OC(=O)C)C2OC2C3=CC(=O)C4(CC13C)OC4(C)C
1121 0 NEIIKBWBBCJSQU-XKRFYNIESA-N CC1CC2OC(=O)C(C)C2C(OC(=O)C)C3(C)C1C=CC3=O
1122 0 ODYJJNFWFYUXSS-WQROVURFSA-N CC(=O)OC1CC(=CCCC2(C)OC2C3OC(=O)C(=C)C13)C
1123 0 CNYGKZWLTMPNNQ-UHFFFAOYSA-N CCC(C(C(=O)O)(C)C)C1=CC2(C(C=C1)(O)C=C(C=C2)O)O
1124 0 FXHGUGDFIGHOKE-SMSYFYOWSA-N CC(=O)OC1OC=C(C2C1C(=C)CCC3C2C3(C)C)C(=O)O
1125 0 ZPTLTKQKVWFFNY-MMXDGPTGSA-N CC1C2C(CC(C)(O)C3=CCC(=C3C2OC1=O)C)OC(=O)C
1126 0 BBRNVDBLOTVLMB-WDVDPGPOSA-N CC(=O)OC1C=C(/C)C(=O)C(O)C2C(CC2(C)C)C(=C)C1=O
1127 0 PHMCCYUSORUPSX-MNLSVMLLSA-N CC(=O)OC1CC(C)(O)C2CC3C(CC(=C12)C)OC(=O)C3=C
1128 0 XZROMQQCYUCDTK-VIUAOKFVSA-N CC(=O)OC1CC(=CC(O)CC(=CC2OC(=O)C(=C)C12)C)C
1129 0 IQFSWAJVDIOCOZ-HNLJFRNMSA-N CC(=O)CCC1C2CC3C(CC12COC(=O)C)OC(=O)C3=C
1130 0 UYVDDCCDZKMLBM-JLJUVDBOSA-N CC(=O)OC1CC=C(/C)CC(O)C2C(OC(=O)C2=C)C=C/1C
1131 0 BDTUWJXMQGOJIJ-UHFFFAOYSA-N CC(=O)OCC12C(=O)CCC1C(C)CCC1C2OC(=O)C1=C
1132 0 IXXKNMRCXZPDPV-LFTXJNCRSA-N CC(=O)OC1CC2(C)CC3OC(=O)C(=C)C3CC2C(=C)C1O
1133 0 SQHPQENXFCDJDJ-NBZOMDICSA-N CC(=O)OCC1=C/CCC2(C)OC2CC3C(C1)OC(=O)C3=C
1134 0 JZPKQURMHNCVMB-UHFFFAOYSA-N O=CC1=C(C=CC(=O)O)CCC2C1(C)CCCC2(C)C(=O)O
1135 0 MWUFMUGIDPOFFV-UHFFFAOYSA-N O=CC=C1CCC2C(C1=CC(=O)O)(C)CCCC2(C)C(=O)O
1136 0 PUBGBXLWCIPNDH-WVMUNICASA-N CC(=O)OCC=C(/C)CC1OC(=O)C(=C1)CCC=C(/C)C=O
1137 0 OEZLOMIMJAZQBV-VTVXRMMJSA-N CC(C(=O)O)C1=CC2(C)C(C)C(CCC2=CC1=O)OC(=O)C
1138 0 GCAPIRTWMKHWTF-UHFFFAOYSA-N OC(=O)CC1(O)c2c(C)coc2CC(=C)C2C1(O)C(C)CC2
1139 0 ROXCYAWHRUJHMR-UHFFFAOYSA-N O=CC1=CC(=C2C(C1(O)C=O)(C)CCCC2(C)C)OC(=O)C
1140 0 XMJROHDIQQOWTO-WWJWCPLUSA-N CC(=O)OC1CC(C)(O)C2CC=C(C)C2C3OC(=O)C(=C)C13
1141 0 KCVXNPDAHDGXFD-XOKHJRTDSA-N OCC1OC(OC(C#N)c2cccc(O)c2)C(O)C(O)C1O
1142 0 UGRVKQYFUFXPGL-SOXILONMSA-N CC(=O)OC1CC(C)(C=C)C(C2OC(=O)C(=C)C12)C(=C)CO
1143 0 JZLNEGYYSYMRBG-KLOLGFOXSA-N CC(=O)OCC1C(O)CC2C1C3OC(=O)C(=C)C3CCC2=C
1144 0 KCVXNPDAHDGXFD-XNJGVTPASA-N OCC1OC(OC(C#N)c2cccc(O)c2)C(O)C(O)C1O
1145 0 JIHJFJDIALKJHP-VSAMXWFBSA-N CC1CCC2C(OC(=O)C2=C)C3(COC(=O)C)C(O)CC=C13
1146 0 IUNWNPFOQLQMNV-DDCIVNAJSA-N CC(=O)OC1C2OC(=O)C(=C)C2CC=C(/C)C(O)CCC1=C
1147 0 HCLJMOPTDZVPLC-MUZJQVECSA-N CC1CC2(CC3(CO2)C4CC(OC(=O)C)C(=C)C3C4)OC1=O
1148 0 JCDZXDWMCKMXFF-HKHYKUHTSA-N CC1CC2OC(=O)C(=C)C2C(OC(=O)C)C3(C)C1CCC3=O
1149 0 OVNGADDROTVNLA-XOXCYMDISA-N CC1CC2OC(=O)C3(C)C2C(OC3(C)O)C4(C)C(=O)CC=C14
1150 0 IOHOQAZXFQHSCD-HSBSEGFUSA-N CC1CCC(O)C2C(=O)c3occ(C)c3C(OC(=O)C)C12C
1151 0 PAVLVHLOYHESQN-DFGCRIRUSA-N CC(=O)OC1CC(C)(O)C2CC3C(CC(=C)C12)OC(=O)C3=C
1152 0 OGFQQIJCCUSVDB-DVLWGVDBSA-N CC(=O)OC1/C=C(\C)/C(O)CC=C(CC2C1C(=C)C(=O)O2)C
1153 0 XAILVGRQEURJJS-SZVRAQGESA-N CC(=O)OC1CC=C(C)C2CC3C(=C)C(=O)OC3(O)CC12C
1154 0 SYTRJRUSWMMZLV-UWRBHNNFSA-N CC1C2C(CC(=C3C=CC(C)(O)C3C2OC1=O)C)OC(=O)C
1155 0 QMKVWBGFFNUWNW-PMXMPZEESA-N CC(=O)OC1CC2C(OC(=O)C2=C)C3OC3(C)CCC=C1/C
1156 0 JZLNEGYYSYMRBG-VJQRDGCPSA-N CC(=O)OCC1C(O)CC2C1C3OC(=O)C(=C)C3CCC2=C
1157 0 GFFCIYDEPPIWHE-UHFFFAOYSA-N Fc1ccc(cc1)C1(Cn2cncn2)OC1c1ccccc1O
1158 0 SYTRJRUSWMMZLV-YLGNKLDISA-N CC1C2C(CC(=C3C=CC(C)(O)C3C2OC1=O)C)OC(=O)C
1159 0 JCDZXDWMCKMXFF-MMLVVLEOSA-N CC1CC2OC(=O)C(=C)C2C(OC(=O)C)C3(C)C1CCC3=O
1160 0 CAWJVIXEBADTAC-PTGSYTDQSA-N CC(=O)OC1C=C(CCC=C(/C)C(=O)C=CC1(C)C)/C(=O)O
1161 0 ZIXNDIHJCINZOD-UHFFFAOYSA-N OC(=O)CC1(O)CC2C(=C1C)CC1C(CC2C)OC(=O)C1=C
1162 0 MEDQXKVTWOBELP-UHFFFAOYSA-N Fc1ccc(cc1)C1(Cn2cncn2)OC1C1=CC=CCC1=O
1163 0 OSFQXWBKJKNDSB-YXAFHOACSA-N CC(=O)OC1CC(=CCCC(=CC2OC(=O)C(=C)C12)CO)C
1164 0 JYJMTFSTIINLKI-UHFFFAOYSA-N N#CC=C1C=CC(C(C1OC1OC2COC(C1O)C2O)O)O
1165 0 NDDUYHFYTQEMLV-UHFFFAOYSA-N C=Cc1cncc2c1cc1c3[nH]c4c(c3ccn1c2=O)cccc4
1166 0 FIJRDFAJYORCOE-ZJQZAQOMSA-N C[C@H]1[C@@H]2CC[C@@]3(C)[C@H](CC=C3CC(=O)[C@H]2OC1=O)OC(=O)C
1167 0 KASYKLUCZNAZPA-ZJQZAQOMSA-N C[C@H]1[C@@H]2CC[C@@]3(C)[C@H](CCC3=CC(=O)[C@H]2OC1=O)OC(=O)C
1168 0 LFICBGVFGSZWHN-RKXFFJQESA-N C[C@H]1CC[C@@H]2[C@@H](OC(=O)C2=C)[C@@]3(C)[C@H]1C[C@@H](OC(=O)C)C3=O
1169 0 ODYJJNFWFYUXSS-UHFFFAOYSA-N CC(=O)OC1CC(=CCCC2(C(C3C1C(=C)C(=O)O3)O2)C)C
1170 0 LXIGDHBAXAKVFP-UHFFFAOYSA-N CC(=O)OC1CC(=CCCC(=C(C2C1C(=C)C(=O)O2)O)C)C
1171 0 LMPAXFVIRKCSSZ-UHFFFAOYSA-N OCC(C(C(C(C(=O)OC1=NCc2c1cccc2)O)O)O)O
1172 0 RRWSVDXXLSDNBW-UHFFFAOYSA-N OC(C1OC(Oc2c[nH]c3c2cccc3)C(C(C1O)O)O)O
1173 0 VFNOUECKHAHKBJ-UHFFFAOYSA-N OCC1OC(Oc2c(O)[nH]c3c2cccc3)C(C(C1O)O)O
1174 0 SDBSYCWYTIYHAA-UHFFFAOYSA-N OCC1OC(Oc2c[nH]c3c2c(O)ccc3)C(C(C1O)O)O
1175 0 ISIZUDQBFKSQNZ-UHFFFAOYSA-N OCC1OC(Oc2c[nH]c3c2cc(O)cc3)C(C(C1O)O)O
1176 0 OYBDGTRENTUVSY-UHFFFAOYSA-N OCC1OC(Oc2c[nH]c3c2ccc(c3)O)C(C(C1O)O)O
1177 0 YQSYZBBMSJSGST-UHFFFAOYSA-N OCC1OC(Oc2c[nH]c3c2cccc3O)C(C(C1O)O)O
1178 0 UWAPMMHVXHCYSO-UHFFFAOYSA-N OCC1OC(OC23OC2Nc2c3cccc2)C(C(C1O)O)O
1179 0 UOHAYKPHLRJPIV-UHFFFAOYSA-N OCC1OC(OC2=CNC3=CC=CC4C23O4)C(C(C1O)O)O
1180 0 VWPJFXNJOUXZGY-UHFFFAOYSA-N OCC1OC(OC2=CNC34C2=CC=CC4O3)C(C(C1O)O)O
1181 0 WXPMTLCWOOXUTD-UHFFFAOYSA-N OCC1OC(Oc2c[nH]c3=CC4C(C=c23)O4)C(C(C1O)O)O
1182 0 FFJYSRPJDMSRGR-UHFFFAOYSA-N OCOc1cc2C(=O)NC3C(c2cc1O)C(O)CC(C3O)O
1183 0 PATVGSOQDJYRNR-UHFFFAOYSA-N OCOc1cc2C3C(O)CC(C(C3NC(=O)c2cc1O)O)O
1184 0 VHVGXZHQFGOESF-UHFFFAOYSA-N OCC1(O)OC(C(C1O)O)C(=O)OC1=NCC2=CC=CCC12
1185 0 DEPQRWOXWAVVBW-UHFFFAOYSA-N OCC1(O)OC(C(C1O)O)C(=O)OC1NCc2c1cccc2
1186 0 JXKJLAIHOHPWNN-UHFFFAOYSA-N OCC1(O)OC(C(C1O)O)C(=O)OC1=NCC2C1=CC=CC2
1187 0 YEYANJRDODRFJJ-UHFFFAOYSA-N OCC1(O)OC(C(C1O)O)C(=O)OC1=NCC2=CCCC=C12
1188 0 ICRGUCAKGDXMQY-UHFFFAOYSA-N OC1CC(O)C(C(C1c1cc2OCOc2cc1C(=O)O)N)O
1189 0 JENCSUGHAHIMTR-UHFFFAOYSA-N OC(=O)NC1C(O)C(O)CC(C1c1ccc2c(c1)OCO2)O
1190 0 QJSLXMPKWUAIAD-UHFFFAOYSA-N OCC1OC(C(C1O)O)NC(=N)NCCCC(C(=O)O)N
1191 0 MLXCWANLSPBFEG-LDYRWJSCSA-N C[C@H]1C[C@H]2OC(=O)C(=C)[C@H]2[C@H](OC(=O)C)C=C1CCC(=O)C
1192 0 WXCQNICVPFTLLW-SOXILONMSA-N CC(=O)OCC(=C)[C@@H]1[C@H]2OC(=O)C(=C)[C@@H]2[C@@H](O)C[C@@]1(C)C=C
1193 0 GYTSMBNRXNOQKU-SDNTUTLCSA-N CC(=O)O[C@H]1CC[C@]2(C)C[C@]3(O)OC(=O)C(=C3C[C@H]2C1=C)C
1194 0 UUEXLVLYJAIBND-WJSGCUCASA-N CC12C3C(CC4C(CCCC4=O)C35CCC1(O)OC5)OC2=O
1195 0 OGFQQIJCCUSVDB-WDRICKHESA-N CC(=O)O[C@@H]1C=C(/C)[C@@H](O)CC=C(/C)C[C@@H]2OC(=O)C(=C)[C@@H]12
1196 0 KHGWZYVQWFPLPX-CHFFZTQGSA-N CC(=O)OC1CC=C(/C)CCC2=C(CO)C(=O)OC2C=C1/C
1197 0 PSQVEMACZNFARQ-OAHLLOKOSA-N CC(=O)OCC(=CC(=O)O[C@@H]1C=CC(C)(C)C(=C1C=O)C)C
1198 0 OKPRNLNBOBRCMN-OAHLLOKOSA-N CC=C(COC(=O)C)C(=O)O[C@@H]1C(=CC=C(C=O)C1(C)C)C
1199 0 XWBYNODXNDRASJ-SSLNLQFTSA-N OC[C@H]1O[C@@H](O[C@@H]2C(=O)Nc3ccccc23)[C@H](O)[C@@H](O)[C@@H]1O
1200 0 MLXCWANLSPBFEG-VVKQEJOYSA-N C[C@@H]1C[C@@H]2OC(=O)C(=C)[C@@H]2[C@@H](OC(=O)C)C=C1CCC(=O)C
1201 0 ZEHKJBVBJSUVCL-DHZHZOJOSA-N COC1=C(OC)C(=O)C(=CC1=O)CC=C(/C)CCCC(=O)C
1202 0 FHYKNJWBZPJZIH-MXCGAKAOSA-N CC(=O)OCC1=C/CC2C(CC(=CC(O)C1)C)OC(=O)C2=C
1203 0 PHMCCYUSORUPSX-NLIDSEJHSA-N CC(=O)O[C@H]1C[C@@](C)(O)[C@@H]2C[C@H]3[C@H](CC(=C12)C)OC(=O)C3=C
1204 0 UGZPAZLOJSSVQY-WLZFUECHSA-N CC(=O)OC[C@@H]1C[C@@H]2OC(=O)C(=C)[C@H]2C[C@@]3(C)[C@H]1CCC3=O
1205 0 DZHOALNFRCVIHK-CSMYWGQOSA-N COC(=O)C(=C)[C@H]1CC2=C(C)C(=O)O[C@@]2(C[C@@]1(C)C=C)OC
1206 0 DZHOALNFRCVIHK-OAUYIBNBSA-N COC(=O)C(=C)[C@H]1CC2=C(C)C(=O)O[C@@]2(C[C@]1(C)C=C)OC
1207 0 IOHOQAZXFQHSCD-QEHIGUKHSA-N C[C@@H]1CC[C@@H](O)[C@H]2C(=O)c3occ(C)c3[C@H](OC(=O)C)[C@@]12C
1208 0 IOHOQAZXFQHSCD-LOVHCCJSSA-N C[C@@H]1CC[C@@H](O)[C@@H]2C(=O)c3occ(C)c3[C@H](OC(=O)C)[C@@]12C
1209 0 RAEJAHPXSZJAKE-RKQHYHRCSA-N OC[C@H]1O[C@@H](Oc2cc(CC#N)ccc2O)[C@H](O)[C@@H](O)[C@@H]1O
1210 0 PSQVEMACZNFARQ-SHQCLWGWSA-N CC(=O)OCC(=CC(=O)O[C@H]1C=CC(C)(C)C(=C1C=O)C)C
1211 0 UYVDDCCDZKMLBM-OZZGUAOMSA-N CC(=O)O[C@H]1CC=C(C)/C[C@@H](O)[C@@H]2[C@H](OC(=O)C2=C)C=C/1C
1212 0 XCLWINPDFJHWJT-KNYWZKQDSA-N OCC1=CCC/C(=C\C(C2C(C1)OC(=O)C2=C)OC(=O)C)/C
1213 0 BEWIGYCPGLOCSK-IZMUZMHDSA-N OC/C/1=C\C(OC(=O)C)C2C(CC(=CCC1)C)OC(=O)C2=C
1214 0 DRIJZCODZTXRAO-XRZHMTSOSA-N OCC(=O)OC1/C=C(\C)/CCC=C(CC2C1C(=C)C(=O)O2)C
1215 0 XBEGAIQGFSZRBK-CZJKUCMCSA-N CCOC1C(O)C(=C/CCC(=CC2OC(=O)C(=C)C12)C)C=O
1216 0 ODYJJNFWFYUXSS-AFTKUYHXSA-N CC(=O)OC1CC(=CCCC2(C)OC2C3OC(=O)C(=C)C13)C
1217 0 KGLQUPMWUPXQDZ-ODABMGHHSA-N CC(=O)OC1CC2C(OC(=O)C2=C)C=C(/C)CCC3OC13C
1218 0 GPKGVPQKVUPOKJ-RGBHZWMGSA-N CC1C(=O)CC(OC(=O)C)C2=CCC(CC12C)C(=C)C(=O)O
1219 0 UGISZOXYFHGCSR-IKIFYQGPSA-N CC(=O)OC1CC2OC3C=C(C)C(=O)CC3(C)C1(C)C24CO4
1220 0 BKQBPJIALFPDKG-UBJMXQSSSA-N CC1C2C(O)CC(=C)C3CC(OC(=O)C)C(=C)C3C2OC1=O
1221 0 YZRKAZJVZYMSAE-AWEZNQCLSA-N COc1ccc2CCC(Oc2c1OC)c3cc(O)c(OC)c(OC)c3
1222 0 NAOUMPNHFSMECN-HKDHDNDHSA-N CC(=O)OC1C=C(/C)CCC(O)C(=C)CC2OC(=O)C(=C)C12
1223 0 PNIBQUGUMRDUIZ-QOYXXBEJSA-N CC(=O)OC1CC2OC2(C)CCC3C(OC(=O)C3=C)C=C/1C
1224 0 SOJBIRRWTFZBNO-XRZHMTSOSA-N CC(=O)OC1/C=C(\C)/CCC=C(CC2C1C1(CO1)C(=O)O2)C
1225 0 XLAPMFRPAHWCKZ-UHFFFAOYSA-N CC(=O)OC1C2C(CC(=CCCC3(C1O3)C)C)OC(=O)C2=C
1226 0 JKWVGSLQMFMFGK-PUKHHJTISA-N CC1C(=O)C(OC(=O)C)C=C2CCC(CC12C)C(=C)C(=O)O
1227 0 ZUUPMDVKQQZCLY-JTZPXVAJSA-N CC1C2C(OC(=O)C)C=C(C)C3=CCC(C)(O)C3C2OC1=O
1228 0 VRUFLPYXSWFYDY-VFPIZLKKSA-N CC(=O)OC1CC=C(C)C2C3OC(=O)C(=C)C3(O)CCC12C
1229 0 TUPMQPUDKCSCJN-RUQVYOBDSA-N CC1CC2OC(=O)C(=C)C2CC3(COC(=O)C)C1CCC3=O
1230 0 CTBUXXDUVRNHLX-MKLOJANLSA-N CC(=O)OC1CC=C(/C)C(O)CC2C(OC(=O)C2=C)C=C1/C
1231 0 XCLWINPDFJHWJT-CAKWIMBVSA-N CC(=O)OC1C=C(/C)CCC=C(CO)/CC2OC(=O)C(=C)C12
1232 0 DYURAIYPGNPHCD-RMZQFRPTSA-N CC(=O)OC1CC=C(/C)CC2OC(=O)C(=C)C2C(O)C=C1/C
1233 0 ROZUBPMPKUKRLD-VOTSOKGWSA-N OC(=O)CC(/C=C/C1=CCC2C(CC1C)OC(=O)C2=C)(O)C
1234 0 UTPGJEROJZHISI-TYVJZBCKSA-N CC(=O)OC1CC(C)(O)C2CC3C(OC(=O)C3=C)C=C(C)C12
1235 0 NGHCIXDIPQMVNS-PGAFBVKVSA-N OCC(=O)OC1CC(=CCC/C(=C/C2C1C(=C)C(=O)O2)/C)C
1236 0 OSFQXWBKJKNDSB-IZMUZMHDSA-N OC/C/1=C\C2OC(=O)C(=C)C2C(CC(=CCC1)C)OC(=O)C
1237 0 STFKKNOTMITOET-KKNXFTKWSA-N OCC1=CCC/C(=C/C2C(C(C1)OC(=O)C)C(=C)C(=O)O2)/C
1238 0 UUEXLVLYJAIBND-LMPDIZAYSA-N CC12C3C(CC4C(CCCC4=O)C35CCC1(O)OC5)OC2=O
1239 0 SAGNKCOQTWVSNK-ZDUSSCGKSA-N COc1ccc2CCC(Oc2c1O)c3cc(OC)c(OC)c(OC)c3
1240 0 UHQYOQKHQDMJGU-OWKGIWLUSA-N CC(=O)OCC1=C/CCC(=CC(O)C2C(C1)OC(=O)C2=C)C
1241 0 AJKMNMVLUJMHML-YZVFDVFRSA-N CC(=O)OC1CC(=C2CC3C(CC2(C)C1O)OC(=O)C3=C)C
1242 0 PENVAWWEHIPEFZ-XRJIPOPRSA-N CC(=O)OCC1=C/C2OC(=O)C(=C)C2C(O)CC(=CCC1)C
1243 0 DYURAIYPGNPHCD-YMPHSMTASA-N CC(=O)OC1CC=C(/C)CC2OC(=O)C(=C)C2C(O)C=C1/C
1244 0 KAFUOCYZPLBHOI-PGAFBVKVSA-N CC(=O)OC1CC(=CCC/C(=C/C2C1C1(CO1)C(=O)O2)/C)C
1245 0 KLSZJNPOVCODRB-VQHVLOKHSA-N CC(=O)OC1CC2(C)OC2CC/C(=C/C2C1C(=C)C(=O)O2)/C
1246 0 ZNCITBMOTAUHIC-HSHUAYRYSA-N CC1CC(OC(=O)C)C2C(OC(=O)C2=C)C3C(=CCC13O)C
1247 0 QXUUFURINCYQLK-UHFFFAOYSA-N N#CC=C1C=CC(C(C1OC1OC(C)C(=O)C(C1O)O)O)O
1248 0 YMOFSDWBUFAIRB-UHFFFAOYSA-N NC(=N)C1=CC2=C(OC(CCC3=CC4=C(O3)C=CC(=C4)C(N)=N)=C2)C=C1
1249 0 PCJJNZDKLXQNIP-FGXHZJJKSA-N CC(=O)OCC1=C/CC2C(CC3(C)OC3CC1)OC(=O)C2=C
1250 0 XDNDSYBYMNPMAI-KURWAMCFSA-N CC1C2CC(OC(=O)C)C(=C)C(=O)CCC(=CC2OC1=O)C
1251 0 XMJROHDIQQOWTO-NRPXGKOBSA-N CC(=O)OC1CC(C)(O)C2CC=C(C)C2C3OC(=O)C(=C)C13
1252 0 RWNNRGBCWXOVAC-UHFFFAOYSA-N O=P(N1CC1)(N1CC1)N1CCN(CC1)P(=O)(N1CC1)N1CC1
1253 0 RWNNRGBCWXOVAC-UHFFFAOYSA-N O=P(N1CC1)(N1CC1)N1CCN(CC1)P(=O)(N1CC1)N1CC1
1254 0 DBBNMJGLPKCGJW-UHFFFAOYSA-N CC1=CC=CC=C1N1C(CF)=NC2=C(C=C(NC=O)C=C2)C1=O
1255 0 YEXAUOOBSOCFCB-RTXFEEFZSA-N COC(=O)C1=CCC2C1CC(C(C)C)C(=O)C=C2C(=O)OC
1256 0 BQMDGYJPLNFICG-UHFFFAOYSA-N CCN(CC)CCOC1=C(C=C(Cl)C=C1)C(=O)NC1=CC=CC=C1
1257 0 GJVFRBQXMNTUTC-UHFFFAOYSA-N CC1=C(C)C(NCC(=O)SC2=NC3=CC=CC=C3N2)=CC=C1
1258 0 VSYOSIWCFLBMOC-UHFFFAOYSA-N CC1=C(C)C(NC(=O)CSC2=NC3=CC=CC=C3N2)=CC=C1
1259 0 HVSMXONXCJBJIF-RKQHYHRCSA-N OCC1OC(Oc2cc(O)ccc2CC#N)C(O)C(O)C1O
1260 0 CAYNAADKIUGQOQ-UHFFFAOYSA-N CC(=O)NC(C(O)CC(=O)C(O)=O)C(O)C(O)C(O)CF
1261 0 BOGLHGTVFPSTPV-YGYYXPQVSA-N CC(=O)OC1CC(=C)C2CCC(C)(O)C2C3OC(=O)C(=C)C13
1262 0 UYVDDCCDZKMLBM-TXMHRACMSA-N CC(=O)OC1CC=C(C)/CC(O)C2C(OC(=O)C2=C)C=C/1C
1263 0 DPSCQKGSAHTWSP-UHFFFAOYSA-N CC(=O)CC(C1=CCC2C(CC1C)OC(=O)C2=C)OC(=O)C
1264 0 RHUVPVCOEVCBMC-HMQKZSKZSA-N CC(=O)OC1/C=C(\C)/CCC(=C(CC2C1C(=C)C(=O)O2)C)O
1265 0 JJMLQAVFDJXJAL-VQHVLOKHSA-N CC(=O)OC1/C=C(\C)/CCC2C(CC3C1C(=C)C(=O)O3)(C)O2
1266 0 RPOHXHHHVSGUMN-UHFFFAOYSA-N NC1=CC=C(NC(=O)C2=CC=C(C=C2)C(=O)NC2=CC=C(N)C=C2)C=C1
1267 0 JGHPGLZZAXUIJE-UHFFFAOYSA-N CCOC(=O)C(C(CC(C)=O)C1=CC=CC=C1)C(=O)OCC
1268 0 SUSVEGRGOYEOMQ-UHFFFAOYSA-N O=C(N1C(C=CC2=C3N=CC=CC3=CC=C12)C#N)C1=CC=CC=C1
1269 0 XGODCDTVQAHYAH-WEIIRPTPSA-N CC(=O)OCC1=C/C2OC(=O)C(=C)C2CCC(=C/CC1)CO
1270 0 QFOTYWXLSVTWAX-RKOFLFEYSA-N CC(=O)OC1C2OC2(C)CCC3OC3(C)Cc4occ(C)c14
1271 0 MNRPKKIJGYIPNP-UHFFFAOYSA-N CCCCCCC[As](O)(=O)CCCCCCC
1272 0 GYUCINXWOCHGRT-UHFFFAOYSA-N CC(C)C1=CC2=C(C)C=C(SC3=CC=CC=C3)C2=C(C)C=C1
1273 0 CXYNWSIICUDPCU-NRYQRWBOSA-N CC1CC2OC(=O)C(=C)C2CC34OC3(C)CC(OC(=O)C)C14
1274 0 BOGLHGTVFPSTPV-OJTIBXMRSA-N CC(=O)OC1CC(=C)C2CCC(C)(O)C2C3OC(=O)C(=C)C13
1275 0 SIUUIDHFWTVWKZ-UHFFFAOYSA-N O=C1N=C2C=CC=CC2C1=NC1=CC=C2NC3=CC=CC=C3C2=C1
1276 0 MVYLZGKQJCLZFA-GCYODBRDSA-N CC(=O)OC1CC(=O)C(=C)CCC(CC=C1/C)C(=C)C(=O)O
1277 0 NUPBAMWCGBOCGM-UHFFFAOYSA-N NC1=NC(=O)C2=NC(CCC3=CC=C(C=C3)C(O)=O)=CN=C2N1
1278 0 UIDYHYYEAGPNQR-UHFFFAOYSA-N CC1C(CC2C3(C)CC3C3C(OC(=O)C3=C)C12O)OC(C)=O
1279 0 PTERNEJOONRNQW-UHFFFAOYSA-N OC1OC2(C(C1O)O)CCC(=O)C1=C2CC(N)C(=C1)C(=O)O
1280 0 SPGNHZWDSWMMEC-UHFFFAOYSA-N CCSCC1OC(C(O)C1O)N1N=CC2=C(N)N=CN=C12
1281 0 RICQXIRJJMOQGB-UHFFFAOYSA-N CC1C2C(OC1=O)C1C(CC=C1C)C1(CO1)CC2OC(C)=O
1282 0 DXHJCBVZZVOUSN-UHFFFAOYSA-N CN1C(CC(O)C2=NC3=CC=CC=C3N2C)=NC2=CC=CC=C12
1283 0 SLPRVQMWUDZQNX-UHFFFAOYSA-N CC(=O)OC1C(O)CC2(C)CC3OC(=O)C(=C)C3CC2C1=C
1284 0 YVCXEZCLVPSDBT-UHFFFAOYSA-N CC(C)(C)C1=CC=C(SS(=O)C2=CC=C(C=C2)C(C)(C)C)C=C1
1285 0 NJRUPSAKHHQVRY-UHFFFAOYSA-N CC(=O)OC1CCC2(C)OC2C2OC(=O)C(=C)C2CCC1=C
1286 0 ISYKASJFKXEVFU-UHFFFAOYSA-N [H]C12OC3C=C(C)CCC3(COC(C)=O)C(C)(CC1=O)C21CO1
1287 0 SYTRJRUSWMMZLV-AHWDLOTJSA-N CC1C2C(CC(=C3C=CC(C)(O)C3C2OC1=O)C)OC(=O)C
1288 0 IKPRLOZQQDIVDU-UHFFFAOYSA-N COC1=CC2=C(C=C(C)N=C2C=C1)N=NCC1=CC=CC(C)=N1
1289 0 GMEKLWRXYKBHJB-UHFFFAOYSA-N O=C(N1CCN(CC1)C1=CC=CC=C1)C1=NC2=CC=CC=C2N1
1290 0 HCLJMOPTDZVPLC-RKPUFKINSA-N CC1CC2(CC3(CO2)C4CC(OC(=O)C)C(=C)C3C4)OC1=O
1291 0 QDIXVZLTOHMVFU-UHFFFAOYSA-N O=C1N(C2=C3C=CC=CC3=NN2C2=CC=CC=C12)C1=CC=CC=C1
1292 0 RQLXIOHRVYDNAE-UHFFFAOYSA-N OC1OC2(C(C1O)O)CCC(=O)C1C2(N)C=CC(=C1)C(=O)O
1293 0 MTSRQGRSLYREDP-UHFFFAOYSA-N OC1OC2(C(C1O)O)CCC(=O)C1=C2C=CC(C1N)C(=O)O
1294 0 INSZIEBAMCBLFE-UHFFFAOYSA-N COC1=C2C(CCCCCC(=O)CC(C)OC2=O)=CC(O)=C1
1295 0 KMPBCFZCRNKXSA-UHFFFAOYSA-N CC[Si]1(CC)O[Si](CC)(CC)O[Si](CC)(CC)O1
1296 0 RHADSMFPLYOBAZ-UHFFFAOYSA-N NC1=C(N=NC2=C1C=C1OC3=CC=CC=C3C1=C2)C1=CC=CC=C1
1297 0 YEQAQFUAXUIKFB-CRALRDPISA-N COc1cc(O)cc2C=CCCCCCC(C)OOC(=O)c12
1298 0 BQTUGQOWZZUYIA-UHFFFAOYSA-N O=C(c1c[nH]c2ccccc12)c3nccc4c5ccccc5[nH]c34
1299 0 RSMOYVJMDHSTEV-UHFFFAOYSA-N OCC1OC(Oc2ccc(cc2)C(C#N)O)C(C(C1O)O)O
1300 0 BEHKLEGNLJLVED-UHFFFAOYSA-N NC1=CC=C(NC(=O)C2=CC(=CC=C2)C(=O)NC2=CC=C(N)C=C2)C=C1
1301 0 UYVDDCCDZKMLBM-UHFFFAOYSA-N CC(=O)OC1CC=C(C)CC(O)C2C(OC(=O)C2=C)C=C1C
1302 0 LGZKQQDELZPCEH-UHFFFAOYSA-N ONCCCC(C(=O)O)NC(=O)C(CCCN(C=O)O)N
1303 0 ASAZWLJLSPILII-UHFFFAOYSA-N CN(C)C1=CC=C(C=C1)N=C1C(C)=NN(C1=O)C1=CC=CC=C1
1304 0 PKDAFPDFXZSFLF-PPHQNRRUSA-N CCCCCC(=C(C(/C=C/c1ccc(cc1)O)O)C(=O)O)O
1305 0 NATVKKXERQXPEP-UHFFFAOYSA-N CC1=NC(NC(=O)C2=CC(=CC=C2)C(=O)NC2=CC=CC(C)=N2)=CC=C1
1306 0 NQNIWQLHLJISGU-UHFFFAOYSA-N COC1=C(C=C(C)C(=C1)N=NC1=CC=CC=C1)N=NC1=CC=C(O)C=C1
1307 0 PCJJNZDKLXQNIP-XLBUPZARSA-N CC(=O)OCC1=C/CC2C(CC3(C)OC3CC1)OC(=O)C2=C
1308 0 DOHRVHAOURGWKT-ZFZWDLNGSA-N CC(=O)OC1CC(=C2C3OC(=O)C(=C)C3(O)CCC2(C)C1)C
1309 0 OTOGIJRAPLKXCW-UHFFFAOYSA-N O=C(NCC1=CC(CNC(=O)C2=CN=CC=C2)=CC=C1)C1=CN=CC=C1
1310 0 IWYIODWGIYQMEC-UHFFFAOYSA-N CC(N=NC(=O)CCN1C=NC2=CC=CC=C12)C1=CC=CC=C1
1311 0 LVLNIGYBEQQXBP-UHFFFAOYSA-N COC1=CC=C(NC2=NC3=CC=CC=C3C(NCC3=CC=CO3)=N2)C=C1
1312 0 DHUWREIRBJAQAT-UHFFFAOYSA-N NC1=CC=CC(=C1)C(=O)NC1=CC=C(NC(=O)C2=CC(N)=CC=C2)C=C1
1313 0 NZISYIJQNIYHAJ-UHFFFAOYSA-N CC1=CC=CC(C)=C1OCC1N=NC(=S)N1C1=CC=CC=C1
1314 0 CFKWGGPBLCVUPY-UHFFFAOYSA-N O=C1NC(NCC2=CC=CC=C2)=NC2=C1C1=C(CCCC1)S2
1315 0 OYBZYLASBSWKEH-UHFFFAOYSA-N CCOC(=O)C(C(=O)OCC)C1=C(C=C(OC)C=C1)[N+]([O-])=O
1316 0 HJDKLFGKGSQQNC-UHFFFAOYSA-N CC1=C(CCCCCCOC2=CC=CC=C2Cl)C(C)=NN1
1317 0 PNIBQUGUMRDUIZ-GNETZPFGSA-N CC(=O)OC1CC2OC2(C)CCC3C(OC(=O)C3=C)C=C/1C
1318 0 LYOIEXAVOQSVOK-UHFFFAOYSA-N O=C(N1CCc2c1cc1ccn(c1c2)C)Nc1cccnc1C
1319 0 ZSSHNGKTCZEMRU-UHFFFAOYSA-N CC1=C(C=CC(O)=C1)N=NC1=CC=C(C=C1)N=NC1=C(C)C=C(O)C=C1
1320 0 SODLTWNUTJKLEG-UHFFFAOYSA-N COC(=O)C(C(C[N+]([O-])=O)C1=CC=C(OC)C=C1)C(=O)OC
1321 0 ABQPIBUOVPUSRN-UHFFFAOYSA-N OCCCNC1=C2CCCC2=C(C#N)C2=NC3=CC=CC=C3N12
1322 0 FHOXHLNJQGNWRP-UHFFFAOYSA-N COC1=CC(CN2CCN(CC3=CC(Cl)=CC=C3)CC2)=C(O)C=C1
1323 0 YMOFSDWBUFAIRB-UHFFFAOYSA-N NC(=N)C1=CC2=C(OC(CCC3=CC4=C(O3)C=CC(=C4)C(N)=N)=C2)C=C1
1324 0 NWEBPPVRKQYLGF-RBKFWEOPSA-N COC(=O)C1c2ccoc2CC3(C(C)CCC13C)C(=O)OC
1325 0 DHHGGSJGACOCPQ-UHFFFAOYSA-N COc1cc(C(=C)COC(=O)C)c(OC(=O)C(C)C)cc1C
1326 0 QAUJITGGHQZVFF-UCEZPBCSSA-N CC(=O)OC1C=C(/C)CCC(O)C(=CC2OC(=O)C(=C)C12)C
1327 0 ZLPIWEHMRPAXFS-UHFFFAOYSA-N CC(=O)CCC1=C(OC(C)=O)C(C)=C(C)C(OC(C)=O)=C1C
1328 0 PLSCGWSBZMOKAA-OJTIBXMRSA-N CC(=O)OC1C2C(OC(=O)C2=C)C=C(C)C3CCC(C)(O)C13
1329 0 KAGIRXVDTGQWKF-UHFFFAOYSA-N CC(=C)C(=O)OCCCCCCOC1=CC=C(C=C1)C(O)=O
1330 0 HNPFJHNNDJDAOU-UHFFFAOYSA-N COC(=O)CCc1c(OC)cc2OC(C)(C)C=Cc2c1OC
1331 0 RSMOYVJMDHSTEV-YOVYLDAJSA-N OCC1OC(Oc2ccc(cc2)C(O)C#N)C(O)C(O)C1O
1332 0 BQUVRDVKRPQXAJ-GZDTUDRRSA-N CC1C2C(CC(=C)C3C(O)C=C(C)C3C2OC1=O)OC(=O)C
1333 0 ZZHFJTWJGFOXMO-UHFFFAOYSA-N ClC1=CC=CC=C1C(=O)NCC1CCCN2CCCCC12
1334 0 WBUOJCUQKHMPMR-UHFFFAOYSA-N Cc1cncc(c1)NC(=O)N1CCc2c1cc1ccn(c1c2)C
1335 0 ODYJJNFWFYUXSS-BMILHWIYSA-N CC(=O)OC1CC(=CCCC2(C)OC2C3OC(=O)C(=C)C13)C
1336 0 UTPGJEROJZHISI-UHFFFAOYSA-N CC(=O)OC1CC(C2C1C(=CC1C(C2)C(=C)C(=O)O1)C)(C)O
1337 0 SBDRUYUJHWQQAM-CKMHODROSA-N CC1CC2OC(=O)C(=C)C2CC34OC3(COC(=O)C)CCC14
1338 0 XFJQSSRNKXJHCG-WTYLRNJJSA-N CC(=O)OC\C1=C/CC\C(C)=C\C2OC(=O)C(=C)C2C(O)C1
1339 0 UZUQJJKFNUGFJZ-UHFFFAOYSA-N O=C(N=NCC=CC1=CC=CC=C1)C(=O)N=NCC=CC1=CC=CC=C1
1340 0 UFLVRHJRHVNOQO-AFTKUYHXSA-N CC(=O)OC1CC=C(/C)CCC2C(OC(=O)C2=C)C3OC13C
1341 0 VPBUKECWBMRRHQ-UHFFFAOYSA-N O=C(C(C#N)C1=NC2=CC=CC=C2N1)C1=CC=CC2=CC=CC=C12
1342 0 SQWSJNUBYONZOR-UHFFFAOYSA-N CCOC(=O)C1=NC2=C(N)N=C(N=C2NC1=O)C1=CC=CC=C1
1343 0 NRVZTLJMZKHFQX-WIEMLSHPSA-N CC1C(O)C(CC2(C)CC3OC(=O)C(=C)C3C=C12)OC(=O)C
1344 0 IRUFHVUXHIIHIY-UHFFFAOYSA-N CC1=C(C=CC=C1)N=NC1=C(O)C(N=NC2=C(C)C=CC=C2)=C(O)C=C1
1345 0 KCVXNPDAHDGXFD-UHFFFAOYSA-N OCC1OC(OC(c2cccc(c2)O)C#N)C(C(C1O)O)O
1346 0 QAUJITGGHQZVFF-YJLFHNJSSA-N CC(=O)OC1C=C(/C)CCC(O)C(=C/C2OC(=O)C(=C)C12)C
1347 0 YDUPBZISXGHOGG-NSNWQYSKSA-N COc1ccc2c(C(=O)CC3C(C)(O)CCC(O)C23C)c1O
1348 0 QDLACPDRWUTCJH-UHFFFAOYSA-N C\C([O-])=N/[N+]1=C2C3=CC=CC4=C3C(=CC=C4)C2=NC2=CC=CC=C12
1349 0 XDVSLGQADFJLSF-CMLFTTAJSA-N CC(=O)OC1CC=C(/C)CC2OC(=O)C(=C2C(O)C=C1/C)C
1350 0 FJERIADMHRRYAW-UHFFFAOYSA-N O=C1N=C(C=C1c2c[nH]c3ccccc23)c4c[nH]c5ccccc45
1351 0 TWECZBVGUKBPNK-UHFFFAOYSA-N O=C(N1CCc2c1cc1ccn(c1c2)C)Nc1cnccc1C
1352 0 CZIGIXZHIBZWBA-UHFFFAOYSA-N CC(=O)OC1CC(=C)C2C(C3C1C(C)C(=O)O3)C1(C(C2)O1)C
1353 0 UFAIZKHQNAFSOZ-UHFFFAOYSA-N CCN(CC)C1=CC=C(CN=NS(=O)(=O)C2=CC=C(N)C=C2)C=C1
1354 0 JFXKUZAQLZCQSQ-UHFFFAOYSA-N COC1=CC2=C(C)C=C(N=NCC3=CC=CC(C)=N3)N=C2C=C1
1355 0 VKIAKYQTCAYKAX-UHFFFAOYSA-N CC(N=NC1=NC(=O)C(CC(=O)NC2=CC=CC=C2)S1)C(C)(C)C
1356 0 NEIIKBWBBCJSQU-NJKUXKBPSA-N CC1CC2OC(=O)C(C)C2C(OC(=O)C)C3(C)C1C=CC3=O
1357 0 CZIGIXZHIBZWBA-VCINGVMKSA-N CC1C2C(CC(=C)C3CC4OC4(C)C3C2OC1=O)OC(=O)C
1358 0 JJAJGMQNMYUYDM-UHFFFAOYSA-N CC(=O)OC1CC(=C)C2C(C3C1C(C)C(=O)O3)C(=C(C2)O)C
1359 0 CNIULSUYTFOEHN-AYUOKEMLSA-N CC1CC2OC(=O)C3(C)C2C(OC3(C)O)C4(C)C1C=CC4=O
1360 0 CAWOJGJDGLXKTF-UHFFFAOYSA-N OC1=CC2=C(C=C1)N=C(N1CCNCC1)C1=CC=CC=C1S2
1361 0 UYVDDCCDZKMLBM-BTZAFQRHSA-N CC(=O)OC1CC=C(/C)CC(O)C2C(OC(=O)C2=C)C=C1/C
1362 0 ILSADLPHOZPXCQ-UHFFFAOYSA-N CC1=CC(=NC2=C1NC(=O)C1=C(N=CC=C1)N2C1CC1)[N+]([O-])=O
1363 0 PUMGLGGVAIIWCB-UHFFFAOYSA-N NC1=NC=C(CC2=CC(OCC3=CC=CC=C3)=CC=C2)C(N)=N1
1364 0 PMGUOCYRLJTCHW-UHFFFAOYSA-N CCCCN1CCCC(C=C)N(C2=CC=CC=C2Cl)C1=O
1365 0 UYVDDCCDZKMLBM-VIUAOKFVSA-N CC(=O)OC1CC=C(/C)CC(O)C2C(OC(=O)C2=C)C=C1/C
1366 0 YPEQWIROERRISJ-UHFFFAOYSA-N COCCOCCOCCOC(=O)C1=CC=CC(=C1)C#CC
1367 0 JYGNOIOQLXFGFT-UHFFFAOYSA-N C[Si](C)(C)C#CCOCC#CCOCC#C[Si](C)(C)C
1368 0 MDUMEXXKCKOQBF-UHFFFAOYSA-N CC(=O)OC1C2C(OC(=O)C2=C)CC(C2C1(C)C(O)C=C2)C
1369 0 PSQVEMACZNFARQ-KUCQQTCKSA-N CC(=O)OCC(=CC(=O)OC1C=CC(C)(C)C(=C1C=O)C)C
1370 0 SUZBXGWTPVVUGI-UHFFFAOYSA-N C[Si](C)(C)C#CC(CCC1=CC=CC=C1)OS(N)(=O)=O
1371 0 QZLRBSCJIUAURU-UHFFFAOYSA-N COC1=CC=C(C=C1)C1=CN=C(NCCC2=CC=NC=C2)C=N1
1372 0 LTSILIGBYDNMLK-UHFFFAOYSA-N OCC1=CC=C(C=C1)C1=CN=C(NCCC2=CC=NC=C2)C=N1
1373 0 HRQZACPJDFWOCT-UHFFFAOYSA-N COC1=CC=C(C=C1)N(C)C1=NC(SC)=NC2=CC=CC=C12
1374 0 UYVDDCCDZKMLBM-UHFFFAOYSA-N CC(=O)OC1CC=C(C)CC(O)C2C(OC(=O)C2=C)C=C1C
1375 0 OEZLOMIMJAZQBV-RZLWBHRNSA-N CC(C(=O)O)C1=CC2(C)C(C)C(CCC2=CC1=O)OC(=O)C
1376 0 VHFPKFDHBJXHKL-UHFFFAOYSA-N COC(=O)C(OC)(C(C[N+]([O-])=O)C1=CC=CC=C1)C(=O)OC
1377 0 BTOXRZADCPQWEB-UHFFFAOYSA-N C[Si](C)(C)C(=O)CC1=CC=C(CC(=O)[Si](C)(C)C)C=C1
1378 0 GIFWAMUUVURYPV-UHFFFAOYSA-N CC1=CC(C2=CC3=C(OCO3)C=C2)=[N+](C)C2=C1C1=CC=CC=C1C=C2
1379 0 JCDZXDWMCKMXFF-UHFFFAOYSA-N CC(=O)OC1C2C(OC(=O)C2=C)CC(C2C1(C)C(=O)CC2)C
1380 0 NEIIKBWBBCJSQU-UHFFFAOYSA-N CC(=O)OC1C2C(OC(=O)C2C)CC(C2C1(C)C(=O)C=C2)C
1381 0 BVIZVMFZIJHBDN-UHFFFAOYSA-N CCOC1=C(C(=O)C1(OCC)OCC)C1=CC=C(OC)C=C1
1382 0 MNDGYMDMXYTCBN-UHFFFAOYSA-N CC1=CC=C(C=C1)N1C(=O)N2C(NC3=CC=CC=C23)=NC1(C)C
1383 0 WPMNXTGBLNQBMP-UHFFFAOYSA-N O=C(N1CCc2c1cc1c(C)cn(c1c2)C)Nc1cccnc1
1384 0 OSQKNXLJUGYQHW-UHFFFAOYSA-N CCOC(=O)C1(CC(C1)OCC1=CC=CC=C1)C(=O)OCC
1385 0 QCJYRXRUMDNLKB-LCLWVTAHSA-N CC(=O)OC1C(O)C=C(/C)CCC2C(OC(=O)C2=C)C=C1/C
1386 0 VJBRGGBTYOAPFB-VBRYBTASSA-N CC(=O)OCC1=C/C2OC(=O)C(=C)C2CC(O)C(=CCC1)C
1387 0 QEVHLUKQJLJTFL-GGSLXBGOSA-N CC(=O)OCC1=C/C(O)C2C(CC(=CCC1)C)OC(=O)C2=C
1388 0 ODYJJNFWFYUXSS-SOZNHUOKSA-N CC(=O)OC1CC(=CCCC2(C)OC2C3OC(=O)C(=C)C13)C
1389 0 GGOAIQOGIKLZRJ-UHFFFAOYSA-N CC(=O)OC1CC=C(C)C2CC3=C(C)C(=O)OC3(O)CC12C
1390 0 HNAJGGNAEGWRJA-UHFFFAOYSA-N CC1=CC=CC(C)=C1NC(=O)NC1=NC2=CC=CC=C2SC1
1391 0 DSSLTZCFHITVRA-UHFFFAOYSA-N CCC(=O)NC1=CC=C(C=C1)N1N=NC(=C1C)C1=CC=CC=C1
1392 0 RZXMPRYEALWSSO-UHFFFAOYSA-N COC(=O)C1=CC(=CC(C(=O)OC)=C1O)C1CCCCCC1
1393 0 VDGBUJLOOKFIGR-UHFFFAOYSA-N CCCCCC=C=C(S(=O)C1=CC=CC=C1)[Si](C)(C)C
1394 0 QDGHDHXEZRTJAE-UHFFFAOYSA-N O=C(N1CCc2c1c(C)c1c(c2)n(cc1)C)Nc1cccnc1
1395 0 AJWPXMPUUFEUEV-UHFFFAOYSA-N [H]C12CCC([H])(C1)C(C2)N(CC1=CC=C(Cl)C=C1)C(=O)NCC
1396 0 VDYHFMCUFNUOCT-UHFFFAOYSA-N CC1CC(=O)N(N1C(=S)NC1=CC=CC=C1)C1=CC=CC=C1
1397 0 OGHKJWBWTDCPMT-UHFFFAOYSA-N CN1CCC(NC(=O)C2=CC(Cl)=CC=C2)C11CCCCC1
1398 0 KIXVFIARFNYGQU-UHFFFAOYSA-N CCNC(=O)C1=NN(C(=N1)C1=CC=CC=C1)C1=CC=CC(C)=C1
1399 0 XWXGDOPKIFRSFY-UHFFFAOYSA-N NC1=C(N=CN1CC1=CC=CC=C1)C(=O)NCC1=CC=CC=C1
1400 0 DNVIXJMBWUURNY-UHFFFAOYSA-N O=C(N1CCc2c1cc1ccn(c1c2C)C)Nc1cccnc1
1401 0 BDCIVOAPAGIEOS-LWNOKGAYSA-N CC1C2C(CC(=C3CC4OC4(C)C3C2OC1=O)C)OC(=O)C
1402 0 QTANSFXKNSIPOA-UHFFFAOYSA-N O=C(N1CCc2c1cc1ccn(c1c2)C)N(c1cccnc1)C
1403 0 SRJQNAISXFQAKD-UHFFFAOYSA-N COCCSC1=NC(=C(N1)C1=CC=CC=C1)C1=CN=CC=C1
1404 0 DYURAIYPGNPHCD-DVLWGVDBSA-N CC(=O)OC1CC=C(C)CC2C(C(/C=C/1\C)O)C(=C)C(=O)O2
1405 0 KCVXNPDAHDGXFD-GMDXDWKASA-N OCC1OC(OC(C#N)c2cccc(O)c2)C(O)C(O)C1O
1406 0 LSYDAVTVNUVASZ-UHFFFAOYSA-N COC1=CC=C2N=C(NC2=C1)SC1CCCC2=CC=CN=C12
1407 0 RKVHAWULYXIBGC-UHFFFAOYSA-N CCCCN(CC1=CC=CC=C1)C(=O)NC1=C(OC)C(Cl)=CC=C1
1408 0 COJMLDQLJWCYDJ-UHFFFAOYSA-N CCCCN(CC1=CC=CC=C1)C(=O)NC1=CC(Cl)=C(OC)C=C1
1409 0 USEVEOOSQPJQBZ-UHFFFAOYSA-N CCCCN(CC1=CC=CC=C1)C(=O)NC1=C(OC)C=CC(Cl)=C1
1410 0 UGWAKJANSZEVRT-YCABEKBOSA-N CC(=O)OCC(=CC(=O)OC1C(=CC=C(C=O)C1(C)C)C)C
1411 0 SDCHAPGIPQXMHU-UHFFFAOYSA-N COc1cc2c(cc1C)C(=C(C(C2(C)O)O)C(=O)O)C(C)C
1412 0 RAKJIGLUDNPGCE-QARARZEYSA-N CC(=O)OC1CC=C(C)C2C3OC(=O)C(=C)C3C(O)CC12C
1413 0 QBXGUKUDRCWSKF-KNFRCYCHSA-N CC1C2C3OC(=O)C(C)C3C(CC(=C)C2CC1=O)OC(=O)C
1414 0 HDGJZUYCLFNJBX-NWLYGAKOSA-N CC1C(CC2C(OC(=O)C2=C)C=C1CCC(=O)C)OC(=O)C
1415 0 PENVAWWEHIPEFZ-ZOCVFQHJSA-N CC(=O)OCC1=C/C2OC(=O)C(=C)C2C(O)CC(=CCC1)C
1416 0 MJFUAIDWAAKJCE-ADUBLKSASA-N CC(OC(=O)C)C=C(O)/C1=CCC2C(CC1C)OC(=O)C2=C
1417 0 PDRJMGLVHBUVFN-UHFFFAOYSA-N NN1C(CC2=CC=CC=C2)=NC2=C(C3=C(CCCC3)S2)C1=O
1418 0 XQLIERJPTOWFJX-UHFFFAOYSA-N CCN(CC)C(=S)SCCC[Si](OC)(OC)OC
1419 0 NLGCCOXOIDUKBG-UHFFFAOYSA-N CCN1C2=CC=CC=C2C2=C1C=CC(=C2)C1=NN=C(O1)N(C)C
1420 0 NEIIKBWBBCJSQU-BTIVGGMCSA-N CC1CC2OC(=O)C(C)C2C(OC(=O)C)C3(C)C1C=CC3=O
1421 0 SLPRVQMWUDZQNX-DZGCXMPZSA-N CC(=O)OC1C(O)CC2(C)CC3OC(=O)C(=C)C3CC2C1=C
1422 0 SZJGHUNJZRXXCA-UHFFFAOYSA-N CN(C)S(=O)(=O)C1=CC=C(N2CCC(N)C2)C2=NON=C12
1423 0 SZJGHUNJZRXXCA-UHFFFAOYSA-N CN(C)S(=O)(=O)C1=CC=C(N2CCC(N)C2)C2=NON=C12
1424 0 HCLJMOPTDZVPLC-MGWJQSEMSA-N CC1CC2(CC3(CO2)C4CC(OC(=O)C)C(=C)C3C4)OC1=O
1425 0 JJMLQAVFDJXJAL-DRAAUUOGSA-N CC(=O)OC1C=C(/C)CCC2OC2(C)CC3OC(=O)C(=C)C13
1426 0 BDCIVOAPAGIEOS-BIBDSWKQSA-N CC1C2C(CC(=C3CC4OC4(C)C3C2OC1=O)C)OC(=O)C
1427 0 NQRGNSMJSDQOED-FQAGGABLSA-N CC1C(OC(=O)C)C2OC2C3=CC(=O)C4(CC13C)OC4(C)C
1428 0 UTGFDKXCQRIQLP-UHFFFAOYSA-N CCCCCCOC(=O)C(=O)C1=CC(=C(O)C(O)=C1)[N+]([O-])=O
1429 0 UFLVRHJRHVNOQO-ZUNXVODXSA-N CC(=O)OC1CC=C(/C)CCC2C(OC(=O)C2=C)C3OC13C
1430 0 KOQZRRFLUNPTKN-RGBHZWMGSA-N CC1C(OC(=O)C)C(=O)C=C2CCC(CC12C)C(=C)C(=O)O
1431 0 MBKJEUHLGPAUPE-UHFFFAOYSA-N CNC(=O)CCC1=CN=C(N)C2=C1SC=C2C1=CC=CC=C1
1432 0 QFOTYWXLSVTWAX-SRQBIAJPSA-N CC(=O)OC1C2OC2(C)CCC3OC3(C)Cc4occ(C)c14
1433 0 KVFFUBVUOKNGEJ-UWWPHRKUSA-N CC1(CO)CCC(O)C2(C)C1CC(=O)c3c(O)c(O)ccc23
1434 0 UIDYHYYEAGPNQR-CPUVPTDQSA-N CC1C(CC2C3(C)CC3C4C(OC(=O)C4=C)C12O)OC(=O)C
1435 0 XLYCXJBVTVJBDO-UHFFFAOYSA-N CSc1c(C(N)=O)c2c(N)ncnc2n1CC(O)CCO
1436 0 FRVJRTSITFTIKU-IBHPBCOVSA-N CC(=O)OC1CC(O)C(=C)CCC2C(OC(=O)C2=C)C=C1/C
1437 0 RGMQTTXJMYVVBT-KZTFHYRBSA-N CC1=C/C2OC(=O)C(=C)C2C(O)CC(=CCC1)COC(=C)O
1438 0 YLFQQCMQDLQCJL-UHFFFAOYSA-N CNC1=CC2=C(C=C1)C=C(NC(=O)NCC1=CC=NC=C1)C=C2
1439 0 OOHKKYRLZYUTCV-UHFFFAOYSA-N COC1=C(OC)C=C(C=C1)C1(COC(C)=O)CCC(=O)CC1
1440 0 PCJJNZDKLXQNIP-LVCFWLGSSA-N CC(=O)OCC1=C/CC2C(CC3(C)OC3CC1)OC(=O)C2=C
1441 0 RIZFVUNDZZLBEV-UHFFFAOYSA-N COC1=CC=C(SC2=CC3=C(NC4=NCCN4C3)C=C2)C=C1
1442 0 UCCHJCMVURCTBK-UHFFFAOYSA-N CC1=CC(C)=C(NC(=O)C2=CC3=C(C=C2)N=C(N)S3)C(C)=C1
1443 0 VJOSPOVYCPNUQT-QBSPZKBFSA-N CC(=O)OCC1=C/CCC(=CC2OC(=O)C(=C)C2CC1)CO
1444 0 MLXCWANLSPBFEG-JTXWPSEQSA-N CC1CC2OC(=O)C(=C)C2C(OC(=O)C)C=C1CCC(=O)C
1445 0 JARPXSXRDFAPLC-UHFFFAOYSA-N NC(=N)C1=CC=C(OC2=CC=C(OC3=CC=C(C=C3)C(N)=N)C=C2)C=C1
1446 0 ATWFGCRPHGGEQP-BZDSGMRHSA-N CC1C2C(CC3(C)C(=O)CCC(=C3C2OC1=O)C)OC(=O)C
1447 0 VMDCXRJZCXVKFX-VHGODSFRSA-N CC(=O)OC1CC(=C)C(O)CCC(=CC2OC(=O)C(=C)C12)C
1448 0 AKNYLHJSMLROIV-HNLJFRNMSA-N CC(=O)OC1CC2C(CC3(C)OC3CCC1=C)OC(=O)C2=C
1449 0 GKIVNOIHPVZYOA-LQCKPJBFSA-N CC(=O)OC1CC2(C)CC3C(CC(=C)C2C1O)OC(=O)C3=C
1450 0 PCJJNZDKLXQNIP-AQIDEIGYSA-N CC(=O)OCC1=C/CC2C(CC3(C)OC3CC1)OC(=O)C2=C
1451 0 SQHPQENXFCDJDJ-GHEMNHPHSA-N CC(=O)OCC1=C/CCC2(C)OC2CC3C(C1)OC(=O)C3=C
1452 0 OZYFNVZARADBCD-UHFFFAOYSA-N CC(=O)OCCCC1=C(C)CC2C(C(=O)C1C)C(=C)C(=O)O2
1453 0 OBBKLZBWLZLDMY-HNWQQQBSSA-N CC(=O)OC1CC(=C)C2CC3C(CC2(C)C1O)OC(=O)C3=C
1454 0 LOEMQHQRASSXFX-SVZOTFJBSA-N CC(=O)OC1CCC(=C)C2CC3C(CC1(C)O2)OC(=O)C3=C
1455 0 ZVKWUOHTNNPKJA-AUUCLRFISA-N CC1C2C(CC(=CCC(=O)C(=C/C2OC1=O)C)C)OC(=O)C
1456 0 XFQLOSBBYVMBGT-UHFFFAOYSA-N CN(C)S(=O)(=O)C1=CC=C(N2CCNCC2)C2=NON=C12
1457 0 MOYLFIZRERPAKM-UHFFFAOYSA-N O=C1N(CCCCN2C=NC(=C2)C2=CN=CC=C2)C(=O)C2=CC=CC=C12
1458 0 WYFZYCAGKAUQLT-UHFFFAOYSA-N CC(C)(CNC(=O)C1=NC2=CC=CC=C2N=C1)C1=CC=CC=N1
1459 0 MCFUCWGPIFPMDR-HWSUWVEDSA-N CC1CC2OC(=O)C(C)C2C(OC(=O)C)C3=C(C)C(=O)CC13
1460 0 AFZWEIOGBKLFPX-UHFFFAOYSA-N CC1=CC(=CC=C1)N(C(N)=O)C1=NC2=C(C=C1)C(C)=CC(C)=N2
1461 0 DDHXERAMOVJOAJ-JFOHDYCDSA-N CC(=O)OC1CCC(=C)C2CC3=C(C)C(=O)OC3(O)CC12C
1462 0 QFOTYWXLSVTWAX-CMZRPVNOSA-N CC(=O)OC1C2OC2(C)CCC3OC3(C)Cc4occ(C)c14
1463 0 BUPVWHHGBIRMBD-BTZAFQRHSA-N CC(=O)OC1CC(=CC2OC(=O)C(=C)C2C(O)CC(=C1)C)C
1464 0 JCDZXDWMCKMXFF-MYSROSABSA-N CC1CC2OC(=O)C(=C)C2C(OC(=O)C)C3(C)C1CCC3=O
1465 0 BDTUWJXMQGOJIJ-RLJOBGTQSA-N CC1CCC2C(OC(=O)C2=C)C3(COC(=O)C)C1CCC3=O
1466 0 XFZDFYYRUDDKBS-HZPDHXFCSA-N CCCCCC1OC(=O)c2ccc(OC)cc2C1OC(=O)C
1467 0 MQEFJQBNYDQNSM-UHFFFAOYSA-N CCO[Si]1(C)C[Si](C)(C[Si](C)(C1)OCC)OCC
1468 0 QMKVWBGFFNUWNW-ZDHSIZNISA-N CC(=O)OC1CC2C(OC(=O)C2=C)C3OC3(C)CCC=C1/C
1469 0 ZOOBPPCDULZPJQ-UHFFFAOYSA-N COc1cc(CCc2cc(OC)c3OCOc3c2)cc(OC)c1OC
1470 0 CNIULSUYTFOEHN-ONWLJYNFSA-N CC1CC2OC(=O)C3(C)C2C(OC3(C)O)C4(C)C1C=CC4=O
1471 0 RGPGASIMABMZPJ-UHFFFAOYSA-N CN(C)C1=CC=C(C=CC(=O)C=CC2=CC(Cl)=CC=C2)C=C1
1472 0 UZUQJJKFNUGFJZ-UHFFFAOYSA-N O=C(N=NCC=CC1=CC=CC=C1)C(=O)N=NCC=CC1=CC=CC=C1
1473 0 UYVDDCCDZKMLBM-PQAKJCEMSA-N CC(=O)OC1CC=C(C)CC(C2C(/C=C\1/C)OC(=O)C2=C)O
1474 0 WOUJRRLLBXNBRE-UHFFFAOYSA-N CC(=O)OCCCC1=C(C)CC2C(=C(C1C)O)C(=C)C(=O)O2
1475 0 DDHXERAMOVJOAJ-YVVXQTMVSA-N CC(=O)OC1CCC(=C)C2CC3=C(C)C(=O)OC3(O)CC12C
1476 0 KAFAFHAIZLJKDL-UHFFFAOYSA-N CC(=O)OCCCC1=C(C)CC2C(C(=C1C)O)C(=C)C(=O)O2
1477 0 WXJJMLBBAGBGSR-UHFFFAOYSA-N OC(=O)CC1(O)C=CC2C1(C)CC1C(CC2C)OC(=O)C1=C
1478 0 ACTIGFDUYXFXPZ-UHFFFAOYSA-N C#COC1CCC2(C1(C)C1OC(=O)C(=C)C1CCC2CO)O
1479 0 JPQRFOJRZXLXHF-UHFFFAOYSA-N CC(C)OC1=C2N=CC=CC2=C(Cl)C=C1C1=CC=CC=C1C
1480 0 BPPZVCYKWAHLLX-UHFFFAOYSA-N CCCCCCCCCCC1=CC=C(S1)C1=CC=CS1
1481 0 IIIVMAIJSDOODP-ZOFFQFKGSA-N CC(CC(=O)C1=CCC2C(CC1C)OC(=O)C2=C)OC(=O)C
1482 0 LPHHZKJQJLTKBH-XSNIPSOOSA-N CC(=O)OC1CC(O)C2(C)CCC3C(OC(=O)C3=C)C2C1=C
1483 0 NAOUMPNHFSMECN-VKUOMFCHSA-N CC(=O)OC1C=C(/C)CCC(O)C(=C)CC2OC(=O)C(=C)C12
1484 0 GNOZBKPOERCAGS-UHFFFAOYSA-N CC(NCCCS(O)(=O)=O)(C1=NNN=N1)C1=CC=CC=C1
1485 0 PHMCCYUSORUPSX-IQNXINDISA-N CC(=O)OC1CC(C)(O)C2CC3C(CC(=C12)C)OC(=O)C3=C
1486 0 NYKDPNQDSCCMMR-UHFFFAOYSA-N CCOC(=O)C(C)(C1CCC2=CC(OC)=CC=C2C1)C(O)=O
1487 0 LIKMOAHMCHGLSZ-KTHACSRUSA-N CC(=O)OCC1CCC2C(OC(=O)C2=C)C3(C)C1CCC3=O
1488 0 VWBKXLDATRBPOE-UHFFFAOYSA-N CC(=O)OC1CC(C)C2C(C3C1C(=C)C(=O)O3)(C)C(=O)CC2
1489 0 BMNHDUKZNYPSBI-UHFFFAOYSA-N CCN(CC)CCOC1=CC=CC=C1C(=O)NC1=CC=CC=C1Cl
1490 0 MSCSZMCAUYVRIW-UHFFFAOYSA-N C[Si](C)(C)C=CS(=O)(=C1CCCCC1)C1=CC=CC=C1
1491 0 ODYJJNFWFYUXSS-GWNGARBMSA-N CC(=O)OC1CC(=CCCC2(C)OC2C3OC(=O)C(=C)C13)C
1492 0 GJNKUQHNEXGPCB-UHFFFAOYSA-N CCNC1=CC=C(N=NC2=NC(=CO2)[N+]([O-])=O)C2=CC=CC=C12
1493 0 KYIVWHLRWARHRW-UHFFFAOYSA-N CN(CC1=CC=CC=C1)C1=CC=C(C=C1)N=NC1=CC=C(C=C1)[N+]([O-])=O
1494 0 XESLPEANLRPNQL-UHFFFAOYSA-N CCCCC(c1ccc(c(c1Cl)O)O)(Cn1cncn1)O
1495 0 RTZXXBPATUWPKS-DKNBSHDWSA-N CC1CC2OC(=O)C(C)C2C(OC(=O)C)C3(C)C(=O)CC=C13
1496 0 WVURQFILKYTJPB-UHFFFAOYSA-N COC1=CC(CO[Si](C)(C)C)=C(C=C1)C#C[Si](C)(C)C
1497 0 LMVPQMGRYSRMIW-UHFFFAOYSA-N CSC1=NC(C)(C(=O)N1NC1=CC=CC=C1)C1=CC=CC=C1
1498 0 UYVDDCCDZKMLBM-AFGYVEGLSA-N CC(=O)OC1CC=C(/C)CC(O)C2C(OC(=O)C2=C)C=C/1C
1499 0 CZIGIXZHIBZWBA-NGENDFILSA-N CC1C2C(CC(=C)C3CC4OC4(C)C3C2OC1=O)OC(=O)C
1500 0 ZZEOPKAUCUUKSV-UHFFFAOYSA-N CCN(CC)CC\N=C(\O)C1N=NC2=C(F)C=CC=C2C1=O
1501 0 OVNGADDROTVNLA-INKMIXMISA-N CC1CC2OC(=O)C3(C)C2C(OC3(C)O)C4(C)C(=O)CC=C14
1502 0 MAPRECFBTQVPIX-QZLJAVCYSA-N CC(=O)OC1CC(=C)C2(O)C3OC(=O)C(=C)C3CCC2(C)C1
1503 0 PAVLVHLOYHESQN-TYVJZBCKSA-N CC(=O)OC1CC(C)(O)C2CC3C(CC(=C)C12)OC(=O)C3=C
1504 0 RICQXIRJJMOQGB-OADKUMFESA-N CC1C2C(CC3(CO3)C4CC=C(C)C4C2OC1=O)OC(=O)C
1505 0 SYTRJRUSWMMZLV-KZVQMNAWSA-N CC1C2C(CC(=C3C=CC(C)(O)C3C2OC1=O)C)OC(=O)C
1506 0 PUCGTDLOMVWAEM-UHFFFAOYSA-N OCC1OC(C(C1O)O)N1CN(CC1NCNC(=O)O)C
1507 0 XGODCDTVQAHYAH-QBSPZKBFSA-N CC(=O)OCC1=C/C2OC(=O)C(=C)C2CCC(=CCC1)CO
1508 0 NVLTYOJHPBMILU-HUXGKSLCSA-N OCC1OC(OC(C#N)c2ccc(O)cc2)C(O)C(O)C1O
1509 0 USXABPDRFAXDBG-UHFFFAOYSA-N CCCCCOC1=CC(CCl)=C(OCCCCC)C=C1CCl
1510 0 XCLWINPDFJHWJT-AYQCRIBCSA-N CC(=O)OC1C=C(/C)CCC=C(CO)/CC2OC(=O)C(=C)C12
1511 0 CNIULSUYTFOEHN-UHFFFAOYSA-N CC1CC2OC(=O)C3(C2C(C2(C1C=CC2=O)C)OC3(C)O)C
1512 0 AIRVXTVDHHXYFC-UHFFFAOYSA-N CCC(C)COC1=CC(CCl)=C(OCC(C)CC)C=C1CCl
1513 0 WTFHOKUZIHLAAL-UHFFFAOYSA-N COC1=CC=C(COC(=O)CC(C2CCCC2)C(O)=O)C=C1
1514 0 XMJROHDIQQOWTO-UHFFFAOYSA-N CC(=O)OC1CC(C)(O)C2CC=C(C)C2C2OC(=O)C(=C)C12
1515 0 DFOIBCCVULAODF-UHFFFAOYSA-N NC1=CC=C(NC(=O)C2=CC=C(NC(=O)C3=CC=C(N)C=C3)C=C2)C=C1
1516 0 QMKVWBGFFNUWNW-BMILHWIYSA-N CC(=O)OC1CC2C(OC(=O)C2=C)C3OC3(C)CCC=C1/C
1517 0 CATCQYIHHQQIAW-UHFFFAOYSA-N CCP(=C1CC(=O)NC1=O)(C1=CC=CC=C1)C1=CC=CC=C1
1518 0 LWMUEGXJUHGODE-UHFFFAOYSA-N CC1=CC=C(C=C1)N1C(=O)CSC1=NCNC1=CC=CC=C1
1519 0 BDCIVOAPAGIEOS-JAJXFNKLSA-N CC1C2C(CC(=C3CC4OC4(C)C3C2OC1=O)C)OC(=O)C
1520 0 HHWFTQCCOFUCEB-UHFFFAOYSA-N CC1=CC=C(NCN=C2SCC(=O)N2C2=CC=CC=C2)C=C1
1521 0 YVAXQKAGIYHCPR-UHFFFAOYSA-N COC1=CC=C(C=C1)C1=CN=C2NC(NC(C)=O)=NC(=O)C2=N1
1522 0 LJDKTRNISFLWGO-UHFFFAOYSA-N OC1C(O)C(O)C2C(C1O)NC(=O)C1=C2CC2OCOC2=C1
1523 0 ZUUPMDVKQQZCLY-XNAAFGQUSA-N CC1C2C(OC(=O)C)C=C(C)C3=CCC(C)(O)C3C2OC1=O
1524 0 LRTDBXLDHRTFKK-UHFFFAOYSA-N OC1C(O)C(O)C2C(C1O)NC(=O)C1=C2C=C2OCOC2C1
1525 0 GVMWRRWCSAQSAE-UHFFFAOYSA-N C[Si](C)(C)N[P+](=S)N([Si](C)(C)C)[Si](C)(C)C
1526 0 LAKHGWIZTYLAHY-UHFFFAOYSA-N N#CC=CC1=CC2=C(O1)C(=NN2C1=CC=CC=C1)C1=CC=CC=C1
1527 0 XGODCDTVQAHYAH-DEQPJXHLSA-N CC(=O)OCC1=CC2OC(=O)C(=C)C2CCC(=CCC1)CO
1528 0 NHFIMEDITZLSNZ-KYUAUFLQSA-N CC1CC2OC(=O)C(=C)C2CC3C4(C)OC4CC13OC(=O)C
1529 0 KDSLBMJIDXXQMX-UHFFFAOYSA-N O=C1NC2C(C3C1C=C1OCOC1=C3)C(O)C(C(C2O)O)O
1530 0 USJYBLFFXXLGPJ-UHFFFAOYSA-N CCC(C)CC1=CC=C(C=C1)[N+]([O-])=NC1=CC=C(OCCCl)C=C1
1531 0 CPQQRJHKQQLZTO-UHFFFAOYSA-N CCC(C)CC1=CC=C(C=C1)N=[N+]([O-])C1=CC=C(OCCCl)C=C1
1532 0 OOMOLBRXTXGXRW-UHFFFAOYSA-N [N-]=[N+]=NC1(C2=CC=CC=C2)C2=CC=CC=C2C(=O)C2=CC=CC=C12
1533 0 OVNGADDROTVNLA-UHFFFAOYSA-N CC1CC2OC(=O)C3(C2C(C2(C1=CCC2=O)C)OC3(C)O)C
1534 0 RXBSGKNNSPBKBU-UHFFFAOYSA-N CSCC1OC(C(C1O)O)n1cnc2c1ncnc2NC
1535 0 VILBTXIKNRUGFI-UHFFFAOYSA-N N#[N+]C1=CC2=[N+](C3=CC=CC=C3)C3=CC(=CC=C3N=C2C=C1)[N+]#N
1536 0 WGWYDOMBHWWLDU-UHFFFAOYSA-N N#[N+]C1=CC2=[N+](C3=CC=CC=C3)C3=CC=CC=C3N=C2C(=C1)[N+]#N
1537 0 HCLJMOPTDZVPLC-FNVKUOSSSA-N CC1CC2(CC3(CO2)C4CC(OC(=O)C)C(=C)C3C4)OC1=O
1538 0 LGTGOCSQAOUUFP-UHFFFAOYSA-N NC1=CC=C(C=C1)C(=O)NC1=CC=C(NC(=O)C2=CC=C(N)C=C2)C=C1
1539 0 LKZAOWOTRBKLJE-UHFFFAOYSA-N C[Si](C)(C(=C)CO)C1=CC=C(C=C1)[Si](C)(C)C(=C)CO
1540 0 VIPXIBAPRXFNBJ-UHFFFAOYSA-N CSCC1OC(C(C1O)OC)n1cnc2c1ncnc2N
1541 0 DOQMVNHBZKSZRD-VFPIZLKKSA-N CC(=O)OC1CCC(=C)C2C3OC(=O)C(=C)C3(O)CCC12C
1542 0 WQOZUYYPINAIJO-UHFFFAOYSA-N CCCCS(=O)C(C)(C1=CC=CC=C1)P(=O)(OCC)OCC
1543 0 QCJFYSBFPOCYIW-UHFFFAOYSA-N O=C(NCC1=CN=CC=C1)C1=CC=C(C=C1)C(=O)NCC1=CN=CC=C1
1544 0 LCQRHYVTJUFLKQ-UHFFFAOYSA-N O=C(NCC1=CC=NC=C1)C1=CC=C(C=C1)C(=O)NCC1=CC=NC=C1
1545 0 NAHUARDDROUXSJ-UHFFFAOYSA-N CSCC1OC(C(C1OC)O)n1cnc2c1ncnc2N
1546 0 GJVYVMKLKQEPCA-GAGVYUBLSA-N CC(=O)OC1CCC2(C)OC2CC3C(CC1=C)OC(=O)C3=C
1547 0 IQRPQPYTMQGLSD-UHFFFAOYSA-N O=C(CN1CCSC1=NC1=CC=CC=C1)NC1=CC=CC=C1
1548 0 AKNYLHJSMLROIV-GAGVYUBLSA-N CC(=O)OC1CC2C(CC3(C)OC3CCC1=C)OC(=O)C2=C
1549 0 MLXCWANLSPBFEG-AKVMBCECSA-N CC1CC2OC(=O)C(=C)C2C(OC(=O)C)C=C1CCC(=O)C
1550 0 OQLWTTIWJSWEBG-UHFFFAOYSA-N NCNC1C(C(=O)O)N(CN1C1OC(C(C1O)O)CO)C
1551 0 LBFYUUPPZSVWRB-UHFFFAOYSA-N OC1C(O)OC(C1O)CSCCC(C(=O)O)(C(O)C)N
1552 0 ZVKWUOHTNNPKJA-XALAOTIZSA-N CC1C2C(CC(=CCC(=O)C(=CC2OC1=O)C)C)OC(=O)C
1553 0 MSXOPABZNXKWFI-UHFFFAOYSA-N CC1(C)CNC(C2=CN=C3C=CC=CC3=C2)C2=C1C(F)=CC=C2
1554 0 WWSIRVJLRADAOG-JBJRXJHCSA-N CC(=O)OC1CC(C)(O)C2CC=CC2C3(C1)CC(=C)C(=O)O3
1555 0 GCJPVGUIMWEUQC-UHFFFAOYSA-N CN(C)C1=CC=C(C=C1)C1=CC(=NC(N)=N1)C1C=CC=CC1=O
1556 0 ZPTLTKQKVWFFNY-SZQAVTOOSA-N CC1C2C(CC(C)(O)C3=CCC(=C3C2OC1=O)C)OC(=O)C
1557 0 UTPGJEROJZHISI-WSRVUTDQSA-N CC(=O)OC1CC(C)(O)C2CC3C(OC(=O)C3=C)C=C(C)C12
1558 0 XIFPTXJZWMMNKU-UHFFFAOYSA-N CC(OC1=CC=C(C)C=C1)C1=NN=C(NC2=CC=CC=C2)S1
1559 0 CLRJUMXCBPCRGW-UHFFFAOYSA-N CCN=C1CC(=O)C(C=C1C)N=NC1=NC2=C(C=CC=C2)C=C1
1560 0 SYTRJRUSWMMZLV-BFPHABIUSA-N CC1C2C(CC(=C3C=CC(C)(O)C3C2OC1=O)C)OC(=O)C
1561 0 PGAWZMRRCVSRIM-UHFFFAOYSA-N COC1=CN=CC(=C1)C1=CC(CNC2=CC=CN=C2N)=CC=C1
1562 0 UVXMIOMJNNRVNX-UHFFFAOYSA-N CC(=O)OC1CN2C(C1OC(C)=O)C(OC(C)=O)C=CC2=O
1563 0 HMXHURAGFHWODC-WOUKDFQISA-N [H][C@]1(CSCC)O[C@@]([H])(N2C=NC3=C2N=CN=C3N)[C@]([H])(O)[C@]1([H])O
1564 0 KLQVCADYSBUVAV-UHFFFAOYSA-N CC1=NN(C(=O)C1N=NC1=C(C)C=C(C)C=C1)C1=CC=CC=C1
1565 0 FORCWSNQDMPPOC-UHFFFAOYSA-N CC1=NN(C(=O)C1C1C(C)=NN(C1=O)C1=CC=CC=C1)C1=CC=CC=C1
1566 0 ZHCAYBOLUMAUQX-UHFFFAOYSA-N NC(=N)C1=CC=C(NC(=O)NC2=CC=C(OC3=CC=CC=C3)C=C2)C=C1
1567 0 SYTRJRUSWMMZLV-XNAAFGQUSA-N CC1C2C(CC(=C3C=CC(C)(O)C3C2OC1=O)C)OC(=O)C
1568 0 IXXKNMRCXZPDPV-HJZPKHDNSA-N CC(=O)OC1CC2(C)CC3OC(=O)C(=C)C3CC2C(=C)C1O
1569 0 OLZJZRWPHFLHBT-UHFFFAOYSA-N CSCN1C2=C(C=C(N)C=C2)C(=NCC1=O)C1=CC=CC=C1
1570 0 UYWWAHLDHDRPKW-CEEVZKBLSA-N CC(=O)OC1CC2C(CC(=C)C3CCC1(C)O3)OC(=O)C2=C
1571 0 FRVJRTSITFTIKU-AGQVOISKSA-N CC(=O)OC1CC(O)C(=C)CCC2C(OC(=O)C2=C)C=C/1C
1572 0 WUGGXEXHJHOVLQ-ABYHVKQDSA-N CC1C2C(CC3(C)OC34CC=C(C)C4C2OC1=O)OC(=O)C
1573 0 YVQDRBXDOSNQFW-UHFFFAOYSA-N CC(=CCc1cc(cc(c1O)O)C(=O)O)CCC(=C(C)C)O
1574 0 NZPKISDAGOXSAP-GLMUPHMASA-N CC(=O)OC=C1/CCC(O)C2(C)CCC3C(OC(=O)C3=C)C12
1575 0 RNRDFCIXEUDONG-UHFFFAOYSA-N CC(=CCc1cc(cc(c1O)O)C(=O)O)COCC=C(C)C
1576 0 LLDXLYJBOBUMFT-HLFIPTQASA-N CC1CC2OC(=O)C(=C)C2C=C3C1C(CC3(C)O)OC(=O)C
1577 0 YZRKAZJVZYMSAE-UHFFFAOYSA-N COC1=CC(=CC(O)=C1OC)C1CCC2=C(O1)C(OC)=C(OC)C=C2
1578 0 SAGNKCOQTWVSNK-UHFFFAOYSA-N COC1=CC(=CC(OC)=C1OC)C1CCC2=C(O1)C(O)=C(OC)C=C2
1579 0 KEGDHFMPWJTRFP-ZVSNZSLMSA-N CSCC[C@H](NCC1(O)O[C@H](CO)[C@@H](O)[C@@H]1O)C(O)=O
1580 0 SYTRJRUSWMMZLV-UHFFFAOYSA-N CC1C2C(OC1=O)C1C(C=CC1(C)O)=C(C)CC2OC(C)=O
1581 0 ZPTLTKQKVWFFNY-UHFFFAOYSA-N CC1C2C(OC1=O)C1=C(C)CC=C1C(C)(O)CC2OC(C)=O
1582 0 BBRNVDBLOTVLMB-VURMDHGXSA-N CC(=O)OC1\C=C(C)/C(=O)C(O)C2C(CC2(C)C)C(=C)C1=O
1583 0 OSFQXWBKJKNDSB-ZOCVFQHJSA-N CC(=O)OC1CC(=CCCC(=CC2OC(=O)C(=C)C12)CO)C
1584 0 UAHRQHWSGBLOOZ-UHFFFAOYSA-N CSC1=NN(CC2=CC=CC=C2)C(C(=O)N1N)C(C)(C)C
1585 0 TYCLBPSZSGTWCX-UHFFFAOYSA-N OC1=C(OC2=CC=CC(CC3=NC=CN3)=C2)C=C(CC2=NC=CN2)C=C1
1586 0 RODDDNINLAQFRB-UHFFFAOYSA-N CC(=O)OC1C2(C)CC2(C=O)C(C=O)=C2CC(C)(C)CC12O
1587 0 RQNSAUQJLRAUMV-UHFFFAOYSA-N OC1=CC=CC(CC2=NC=CN2)=C1OC1=CC=CC(CC2=NC=CN2)=C1
1588 0 NVLTYOJHPBMILU-UHFFFAOYSA-N OCC1OC(OC(C#N)C2=CC=C(O)C=C2)C(O)C(O)C1O
1589 0 MEXUTNIFSHFQRG-UHFFFAOYSA-N C1C2=C3C4=CC=CC=C4NC3=C5C(=C2C(=O)N1)C6=CC=CC=C6N5
1590 0 DPSCQKGSAHTWSP-LDYRWJSCSA-N C[C@H]1C[C@@H]2[C@H](CC=C1[C@@H](CC(=O)C)OC(=O)C)C(=C)C(=O)O2
1591 0 FTABKDGWKNKXQJ-UHFFFAOYSA-N CC(C)N1CC2CC(C1)CN(C2)C(=O)C1=CC=C(Cl)C=C1
1592 0 DPSCQKGSAHTWSP-LPVYDGHXSA-N C[C@H]1C[C@H]2[C@H](CC=C1C(CC(=O)C)OC(=O)C)C(=C)C(=O)O2
1593 0 LSTPFNJCTUEQDF-UHFFFAOYSA-N CCSC1C(CO)OC(C1O)N1C=NC2=C(N)N=CN=C12
1594 0 CAIBDZZCPDXCOD-OJTIBXMRSA-N CC(=O)OC1C(O)C=C(C)C2CC3C(CC12C)OC(=O)C3=C
1595 0 ADLSFYJDHWUKFP-UHFFFAOYSA-N COc1c(C#N)c2c3ccccc3[nH]c2c4[nH]c5ccccc5c14
1596 0 CZIGIXZHIBZWBA-MGCWZZKMSA-N C[C@H]1[C@@H]2[C@H](CC(=C)[C@@H]3CC4C([C@@H]3[C@H]2OC1=O)(O4)C)OC(=O)C
1597 0 CNIULSUYTFOEHN-MEBIVNBJSA-N C[C@@H]1C[C@H]2[C@@H]3[C@H]([C@]4([C@H]1C=CC4=O)C)OC([C@@]3(C(=O)O2)C)(C)O
1598 0 YKYLGHJUFYBRRK-UHFFFAOYSA-N CCN(CC)CCOC1=CC=CC=C1C(=O)NC1=CC=C(Cl)C=C1
1599 0 INSZIEBAMCBLFE-NSHDSACASA-N COc1cc(O)cc2CCCCCC(=O)CC(C)OC(=O)c12
1600 0 JJMLQAVFDJXJAL-AWZCNKNJSA-N C/C/1=C\[C@H]([C@H]2[C@H](C[C@@]3([C@H](O3)CC1)C)OC(=O)C2=C)OC(=O)C
1601 0 PVOHVFQQRUJWEH-UHFFFAOYSA-N CCC(CC)=CCN1CC2=CC(Cl)=CC=C2NC(=O)C1C
1602 0 BGPQOGAUFFLWBP-UHFFFAOYSA-N CCC(CC)=CCN1CC2=C(Cl)C=CC=C2N=C(O)C1C
1603 0 ZPOKQPFGUTYRET-UHFFFAOYSA-N CC(C)C1N(CC=C(C)C)CC2=CC(Cl)=CC=C2NC1=O
1604 0 XFJQSSRNKXJHCG-KZTFHYRBSA-N C/C/1=C\[C@@H]2[C@@H]([C@@H](C/C(=C/CC1)/COC(=O)C)O)C(=C)C(=O)O2
1605 0 SYTRJRUSWMMZLV-VQGWEXQJSA-N C[C@H]1[C@@H]2[C@H](CC(=C3C=C[C@@]([C@@H]3[C@H]2OC1=O)(C)O)C)OC(=O)C
1606 0 CXTZVUUTBSIQMU-UHFFFAOYSA-N CC(C)C1=CC=C(C=C1)C1(C)SCC(COC(O)=N)S1
1607 0 ODYJJNFWFYUXSS-CTSUEIOESA-N C/C/1=C\CC[C@@]2(C(O2)[C@@H]3[C@@H]([C@@H](C1)OC(=O)C)C(=C)C(=O)O3)C
1608 0 HDGJZUYCLFNJBX-UHFFFAOYSA-N CC1C(CC2C(OC(=O)C2=C)C=C1CCC(C)=O)OC(C)=O
1609 0 BDTUWJXMQGOJIJ-AUPGVYSRSA-N C[C@H]1CC[C@@H]2[C@H]([C@]3([C@H]1CCC3=O)COC(=O)C)OC(=O)C2=C
1610 0 NEIIKBWBBCJSQU-PUYFHLGZSA-N C[C@@H]1C[C@H]2[C@@H]([C@H](C(=O)O2)C)[C@H]([C@]3([C@H]1C=CC3=O)C)OC(=O)C
1611 0 UTPGJEROJZHISI-DFGCRIRUSA-N CC1=C[C@H]2[C@H](C[C@@H]3[C@@H]1[C@H](C[C@@]3(C)O)OC(=O)C)C(=C)C(=O)O2
1612 0 UYVDDCCDZKMLBM-IGERJXIRSA-N C/C/1=C\C[C@H](/C(=C\[C@@H]2[C@@H]([C@@H](C1)O)C(=C)C(=O)O2)/C)OC(=O)C
1613 0 UTPGJEROJZHISI-PTCFPADLSA-N CC(=O)OC1CC(C)(O)C2CC3C(OC(=O)C3=C)C=C(C)C12
1614 0 UGISZOXYFHGCSR-UHFFFAOYSA-N CC(=O)OC1CC2OC3C=C(C)C(=O)CC3(C)C1(C)C21CO1
1615 0 RPHGBKZUYDYGHR-UHFFFAOYSA-N N=C1NC(=N)C(CC2=CC=C(OCC3=CC=CC=C3)C=C2)C=N1
1616 0 VWBKXLDATRBPOE-VICSMPQUSA-N C[C@H]1C[C@@H]([C@@H]2[C@H]([C@]3([C@H]1CCC3=O)C)OC(=O)C2=C)OC(=O)C
1617 0 DKGLLPPJPAJWAE-UHFFFAOYSA-N CN1CCC2CCCC(NC(=O)C3=CC=C(Cl)C=C3)C2C1
1618 0 NEIIKBWBBCJSQU-HESYKRBGSA-N C[C@@H]1C[C@@H]2[C@@H]([C@@H](C(=O)O2)C)[C@@H]([C@]3([C@H]1C=CC3=O)C)OC(=O)C
1619 0 QJBMCFSQZXITFK-UHFFFAOYSA-N COC1=CC=CC=C1C1=NN=C2C(C)CNC3=CC=CC=C3N12
1620 0 YVZJPBHLSGROGG-UHFFFAOYSA-N COC1=CC=C(C=C1)C1=NN=C2C(C)CNC3=CC=CC=C3N12
1621 0 IBGNEMJLBLMDHO-UHFFFAOYSA-N COC1=CC2=C(NCC(C)C3=NN=C(N23)C2=CC=CC=C2)C=C1
1622 0 QTWZJCZWBIOKLG-UHFFFAOYSA-N COC1=C(OC)C=C(CCCC2C(=O)CC(C)OC2=O)C=C1
1623 0 KCVXNPDAHDGXFD-YOVYLDAJSA-N C1=CC(=CC(=C1)O)[C@@H](C#N)O[C@H]2[C@@H]([C@H]([C@@H]([C@H](O2)CO)O)O)O
1624 0 RSMOYVJMDHSTEV-MXNNCRBYSA-N C1=CC(=CC=C1C(C#N)O)O[C@H]2[C@@H]([C@H]([C@@H]([C@H](O2)CO)O)O)O
1625 0 KQENTMUKOJQLHZ-UHFFFAOYSA-N COC1=CC(CC2=CN=CNC2(N)Cl)=CC(OC)=C1OC
1626 0 OCIBCNHLIPIOMR-UHFFFAOYSA-N CC1(C)C(C=C(F)F)C1C(=O)OCc1coc(Cc2ccccc2)c1
1627 0 PCJJNZDKLXQNIP-UMHDXMEPSA-N CC(=O)OCC1=CCC2C(CC3(C)OC3CC1)OC(=O)C2=C
1628 0 NOTUIFWEVJCXDV-UHFFFAOYSA-N CN1CCC2CC(CCC2C1)NC(=O)C1=CC=C(Cl)C=C1
1629 0 NVLTYOJHPBMILU-YOVYLDAJSA-N C1=CC(=CC=C1[C@@H](C#N)O[C@H]2[C@@H]([C@H]([C@@H]([C@H](O2)CO)O)O)O)O
1630 0 NVLTYOJHPBMILU-GMDXDWKASA-N C1=CC(=CC=C1[C@H](C#N)O[C@H]2[C@@H]([C@H]([C@@H]([C@H](O2)CO)O)O)O)O
1631 0 NQRGNSMJSDQOED-UHFFFAOYSA-N CC1C(OC(C)=O)C2OC2C2=CC(=O)C3(CC12C)OC3(C)C
1632 0 ZMRKOEXBPNZISY-CLFYSBASSA-N CCOC12/C=C(/C)\CC(C3C(C(O2)C(=C1)C)OC(=O)C3=C)O
1633 0 MHPQFMVTZZAHEC-UHFFFAOYSA-N OC(=O)CC1(O)c2c(occ2C)CC(=CCCC2(C1O2)C)C
1634 0 FAWHACCDGXGJPU-UHFFFAOYSA-N ClCC(=O)N(C1=C(C)C(C(C=C1C)O)O)Cn1cccn1
1635 0 JJWUQWDXGHKVRM-UHFFFAOYSA-N COC1=C(OC)C=C(CN2CCN(CC2)C2=CC=CC=C2Cl)C=C1
1636 0 YUPHNDJYJVROCT-UHFFFAOYSA-N COC1=C(OC)C=C(CN2CCN(CC2)C2=CC=C(Cl)C=C2)C=C1
1637 0 WIYKDSJZNWYSGC-UHFFFAOYSA-N COC1=C(OC)C=C(CN2CCN(CC2)C2=CC=CC(Cl)=C2)C=C1
1638 0 VMWIGNZDGCYNSV-UHFFFAOYSA-N ClCC(=O)N(C1=C(C)C=CC(C1(C)O)O)Cn1cccn1
1639 0 UTPGJEROJZHISI-FWIYDHSISA-N CC(=O)OC1CC(C)(O)C2CC3C(OC(=O)C3=C)C=C(C)C12
1640 0 JHHPSFBPJTYFAO-UHFFFAOYSA-N ClCC(=O)N(C1(O)C(=CC=CC1(C)O)C)Cn1cccn1
1641 0 UYZUYWOOBCEDFT-KEDVTSPUSA-N CC(=O)OC1CC(O)C2(C)CCC3C(OC(=O)C3=C)C2=C1C
1642 0 XMNPJZBKUANVIK-UHFFFAOYSA-N OC(C(C)(C)C)C(n1cncn1)Oc1ccc(c(c1)O)Cl
1643 0 RTZXXBPATUWPKS-UHFFFAOYSA-N CC(=O)OC1C2C(OC(=O)C2C)CC(C2=CCC(=O)C12C)C
1644 0 LAFZJTKYPUEIIL-UHFFFAOYSA-N CC(=O)OC1CC(C)C2C(C3C1C(=C)C(=O)O3)C1(C(C2)O1)C
1645 0 PRJGCDIWQLEJOU-UHFFFAOYSA-N CN1CCC2C(CCCC2NC(=O)C2=CC=C(Cl)C=C2)C1
1646 0 JURJKXLIZOFODL-UHFFFAOYSA-N CN1CCC2C(CCCC2\N=C(/O)C2=CC(Cl)=CC=C2)C1
1647 0 BDCIVOAPAGIEOS-UHFFFAOYSA-N CC(=O)OC1CC(=C2C(C3C1C(C)C(=O)O3)C1(C(C2)O1)C)C
1648 0 QDIKREZYHXXBOR-UHFFFAOYSA-N Oc1ccccc1c1nc(nn1c1ccccc1)C1=CC=CC#C1
1649 0 BOGLHGTVFPSTPV-UHFFFAOYSA-N CC(=O)OC1CC(=C)C2CCC(C)(O)C2C2OC(=O)C(=C)C12
1650 0 PJICAWSJXGVEIJ-UHFFFAOYSA-N CC1=CC(O)(C2=CC=CC=N2)P(=O)(C=C1C)C1=CC=CC=C1
1651 0 VMZXKWJERYOBNU-UHFFFAOYSA-N CC1(C)CC(CC(C)(C)N1O)\N=C(/O)N(CCCl)N=O
1652 0 VVCNEKONWIEAEQ-UHFFFAOYSA-N CC1CC(CC(C)(C1)C(O)=O)OC(=O)C(O)C1=CC=CC=C1
1653 0 AZAZHSGOOBYHCS-UHFFFAOYSA-N Oc1ccccc1c1nn(c(n1)C1=CC=CC#C1)c1ccccc1
1654 0 NVDVGSSMHFNWSO-UHFFFAOYSA-N Clc1ccc(c(c1)O)OC(C(C(C)(C)C)O)n1cncn1
1655 0 RLDCBGMVZWEUGD-UHFFFAOYSA-N CSC1=NC(=N)NC2=C1N=CN2C1CC(CO)C(O)C1O
1656 0 UFUNVAIKYOYYBB-UHFFFAOYSA-N CC(CCCOC(=O)C1=C(C=CC=C1)C(O)=O)CCC(C)=O
1657 0 FTLVJOVZLDLKLZ-UHFFFAOYSA-N CCOC1=C(OCC)C(OCC)=C(C2=C1COC2=O)[N+]([O-])=O
1658 0 NRYUMFRZZUNIHW-UHFFFAOYSA-N CCC(C(C(=O)O)(C)C)c1ccc2c(c1)C=CC(C2O)(O)O
1659 0 DUSPGKYQHUPIKA-UHFFFAOYSA-N NC1=NC(=O)C2=C(N1)C=CC(CNC1=CC=C(C=C1)C(O)=O)=N2
1660 0 OCIBCNHLIPIOMR-UHFFFAOYSA-N CC1(C)C(C=C(F)F)C1C(=O)OCc1coc(Cc2ccccc2)c1
1661 0 YGBVZEGOXBACBI-UHFFFAOYSA-N CCC(C(C(=O)O)(C)C)C1=Cc2ccc(cc2C(C1O)O)O
1662 0 HMCUSIASUGKEHV-UHFFFAOYSA-N CCC(C(C(=O)O)(C)C)c1ccc2c(c1)C(O)C(C(=C2)O)O
1663 0 ASDAAUQLVDOICZ-UHFFFAOYSA-N CCC(C1(O)C=Cc2c(C1O)ccc(c2)O)C(C(=O)O)(C)C
1664 0 QUXRAOQDUJFWIA-UHFFFAOYSA-N CN1CCC(CC1)=C1C2=CC=CC=C2OC2=C1C=C(Cl)C=C2
1665 0 QUXRAOQDUJFWIA-UHFFFAOYSA-N CN1CCC(CC1)=C1C2=CC=CC=C2OC2=C1C=C(Cl)C=C2
