# Supplementary material for: Ion mobility collision cross-section atlas for known and unknown metabolite annotation in untargeted metabolomics
Source: Nat Commun. 2020 Aug 28;11:4334. doi: 10.1038/s41467-020-18171-8 (PMC7455731; doi:10.1038/s41467-020-18171-8)
Supplement: Supplementary file 8 — Supplementary Data 5 [file 41467_2020_18171_MOESM8_ESM.zip › 01_positive_mode/L0791/cfmid_pred_spec.msp]

Name: +ve in-silico MS/MS by CFM-ID for VJJPUSNTGOMMGY-MRVIYFEKSA-N
ID: VJJPUSNTGOMMGY-MRVIYFEKSA-N
Comment: Energy0
Num peaks: 30
15.02292652 0.9488689383
25.00727645 0.5328530726
57.0334912 0.5398522396
99.04405588 1.135963638
129.0546206 1.135925809
165.0546206 0.782427063
189.0757499 2.148701149
249.0757499 1.002042374
251.0914 1.868950571
285.0757499 0.67024699
353.1019647 1.089116402
355.1176147 0.8035208322
357.1332648 0.9943797681
369.0968793 0.7377706494
371.1125294 0.7161027736
383.1125294 14.22514171
385.0917939 0.9176393903
385.1281794 1.088986033
401.1230941 19.60410247
503.1547881 0.6375629768
527.1547881 0.6737309107
529.1704382 0.5407556448
541.1704382 0.6035709248
543.1860882 1.370987237
545.2017383 0.8234853711
557.1653528 0.8640733722
559.1810029 1.718538731
561.1966529 0.6853731637
571.1810029 7.514380554
589.1915675 13.9636161

Name: +ve in-silico MS/MS by CFM-ID for VJJPUSNTGOMMGY-MRVIYFEKSA-N
ID: VJJPUSNTGOMMGY-MRVIYFEKSA-N
Comment: Energy1
Num peaks: 31
55.01784114 0.9646298883
57.0334912 0.9156514936
85.02840582 1.003560832
129.0546206 0.7519560373
147.0651853 0.6675562479
165.0546206 1.515563021
167.0702706 2.271597539
189.0757499 1.379315653
245.0444498 0.902930501
247.0600999 1.695524615
249.0757499 0.9194392653
251.0914 1.833420691
325.1070501 0.7707247016
339.0863146 1.002691343
341.1019647 1.076256836
343.1176147 2.29847165
353.1019647 1.765502006
355.1176147 2.438305867
357.1332648 3.561031057
369.0968793 1.663305014
371.1125294 6.281993347
373.1281794 5.303888624
383.1125294 9.518249962
385.0917939 1.208499171
401.1230941 18.47020999
527.1547881 0.8197142976
545.1653528 0.7869705041
559.1810029 0.8712708418
561.1966529 0.6934826044
571.1810029 1.078365439
589.1915675 0.798318502

Name: +ve in-silico MS/MS by CFM-ID for VJJPUSNTGOMMGY-MRVIYFEKSA-N
ID: VJJPUSNTGOMMGY-MRVIYFEKSA-N
Comment: Energy2
Num peaks: 31
25.00727645 0.9570335779
29.03857658 0.8509550043
39.02292652 0.829922509
59.04914126 1.064000249
115.0389705 1.126480052
129.0546206 3.08484368
165.0546206 2.470633695
189.0546206 1.378627317
191.0702706 1.119216815
193.0859207 2.134135337
245.0444498 1.10757295
247.0600999 1.047860771
249.0757499 1.131309813
251.0914 1.115307731
285.0757499 1.289666613
329.1019647 1.510413806
337.0706646 1.029615168
343.1176147 3.61448426
353.1019647 1.912822741
355.1176147 2.56276802
357.1332648 1.704078779
369.0968793 1.993660135
371.1125294 1.813820539
373.1281794 0.975023917
383.1125294 5.923106442
385.0917939 2.49033549
385.1281794 0.9153284113
389.1594796 0.8207872654
401.1230941 8.760729408
503.1547881 0.9614594949
571.1810029 1.265745372

Name: +ve in-silico MS/MS by CFM-ID for BVRQNGBSIAKFAI-LDZHDPLISA-N
ID: BVRQNGBSIAKFAI-LDZHDPLISA-N
Comment: Energy0
Num peaks: 6
494.12038 0.6907367887
518.1800877 3.770913605
536.1462008 9.36048319
536.1906524 3.662052206
554.1567655 45.01001233
572.1673301 33.78842669

Name: +ve in-silico MS/MS by CFM-ID for BVRQNGBSIAKFAI-LDZHDPLISA-N
ID: BVRQNGBSIAKFAI-LDZHDPLISA-N
Comment: Energy1
Num peaks: 6
458.20341 2.546829934
460.2190601 2.041735467
518.1800877 4.722423682
536.1462008 23.41563618
554.1567655 37.97918418
572.1673301 9.946473234

Name: +ve in-silico MS/MS by CFM-ID for BVRQNGBSIAKFAI-LDZHDPLISA-N
ID: BVRQNGBSIAKFAI-LDZHDPLISA-N
Comment: Energy2
Num peaks: 15
60.98395416 1.416405508
79.05422664 5.289366009
83.08552677 1.246626837
96.96063188 1.120848923
458.1437022 2.078610869
472.0785151 1.380100117
474.0941652 2.284693215
476.1098153 6.056011408
500.2139747 1.518325232
518.1800877 20.57855783
536.1462008 22.28321444
536.1906524 1.437335386
538.1254653 4.027009067
554.1567655 8.323071942
556.13603 1.478917379

Name: +ve in-silico MS/MS by CFM-ID for PMBVHCCVEPYDSN-UHFFFAOYSA-N
ID: PMBVHCCVEPYDSN-UHFFFAOYSA-N
Comment: Energy0
Num peaks: 6
494.12038 0.6907367887
518.1800877 3.770913605
536.1462008 9.36048319
536.1906524 3.662052206
554.1567655 45.01001233
572.1673301 33.78842669

Name: +ve in-silico MS/MS by CFM-ID for PMBVHCCVEPYDSN-UHFFFAOYSA-N
ID: PMBVHCCVEPYDSN-UHFFFAOYSA-N
Comment: Energy1
Num peaks: 6
458.20341 2.546829934
460.2190601 2.041735467
518.1800877 4.722423682
536.1462008 23.41563618
554.1567655 37.97918418
572.1673301 9.946473234

Name: +ve in-silico MS/MS by CFM-ID for PMBVHCCVEPYDSN-UHFFFAOYSA-N
ID: PMBVHCCVEPYDSN-UHFFFAOYSA-N
Comment: Energy2
Num peaks: 15
60.98395416 1.416405508
79.05422664 5.289366009
83.08552677 1.246626837
96.96063188 1.120848923
458.1437022 2.078610869
472.0785151 1.380100117
474.0941652 2.284693215
476.1098153 6.056011408
500.2139747 1.518325232
518.1800877 20.57855783
536.1462008 22.28321444
536.1906524 1.437335386
538.1254653 4.027009067
554.1567655 8.323071942
556.13603 1.478917379

Name: +ve in-silico MS/MS by CFM-ID for AIUAVRQIJPKJTG-UHFFFAOYSA-N
ID: AIUAVRQIJPKJTG-UHFFFAOYSA-N
Comment: Energy0
Num peaks: 6
494.12038 0.6229254207
518.1800877 4.011823306
536.1462008 11.32374845
536.1906524 3.316898722
554.1567655 47.80583587
572.1673301 29.50012796

Name: +ve in-silico MS/MS by CFM-ID for AIUAVRQIJPKJTG-UHFFFAOYSA-N
ID: AIUAVRQIJPKJTG-UHFFFAOYSA-N
Comment: Energy1
Num peaks: 6
458.20341 2.857175309
460.2190601 1.906666905
518.1800877 4.909771792
536.1462008 25.78610803
554.1567655 38.25283844
572.1673301 8.570133742

Name: +ve in-silico MS/MS by CFM-ID for AIUAVRQIJPKJTG-UHFFFAOYSA-N
ID: AIUAVRQIJPKJTG-UHFFFAOYSA-N
Comment: Energy2
Num peaks: 13
60.98395416 1.247540786
79.05422664 4.12885451
458.1437022 1.464078979
472.0785151 1.237011462
474.0941652 2.002278228
476.1098153 6.804033285
500.2139747 1.36353436
518.1800877 20.45026224
536.1462008 29.96995714
536.1906524 1.239945236
538.1254653 3.087226311
554.1567655 6.850095611
556.13603 1.35670066

Name: +ve in-silico MS/MS by CFM-ID for VUNAPJYICGLTIM-UHFFFAOYSA-N
ID: VUNAPJYICGLTIM-UHFFFAOYSA-N
Comment: Energy0
Num peaks: 22
71.04914126 0.641295376
177.0393644 1.403856581
303.1227001 0.6136208191
317.1019647 0.5987530345
319.1176147 1.126865819
355.1540003 1.916873735
371.1489149 1.708574028
373.1645649 13.86515214
375.180215 1.231896386
391.1751296 6.852780324
459.1285734 2.07965817
461.1442234 1.0834641
475.123488 0.8496558096
477.139138 3.966195344
479.1547881 1.353368489
493.1340527 0.6305262814
495.1497027 2.005689959
505.1340527 0.9881758244
507.1497027 0.7760281524
531.1860882 13.09502125
549.1966529 18.28461956
567.2072176 5.012803836

Name: +ve in-silico MS/MS by CFM-ID for VUNAPJYICGLTIM-UHFFFAOYSA-N
ID: VUNAPJYICGLTIM-UHFFFAOYSA-N
Comment: Energy1
Num peaks: 31
43.05422664 1.411552777
71.04914126 1.640889817
159.0287997 1.161250146
177.0393644 2.372889506
289.1070501 0.7722065641
301.1070501 0.8402920813
303.1227001 1.043840242
317.1019647 0.7570832513
319.1176147 4.886586397
331.1176147 1.441006228
333.1332648 0.6834523698
345.1332648 0.8382139655
347.1125294 3.392647163
349.1281794 2.153617305
355.1540003 3.112941857
363.180215 1.377710307
371.1489149 1.065427841
373.1645649 21.53443698
375.180215 2.296344574
391.1751296 7.644837635
475.123488 1.126771429
477.139138 1.928509516
495.1497027 1.220174923
503.1911736 0.656139761
505.1340527 1.825965457
507.1497027 1.02554186
521.2017383 0.8930008452
523.1446173 0.9765713412
523.2173884 0.6156613977
531.1860882 4.944413826
549.1966529 2.973151488

Name: +ve in-silico MS/MS by CFM-ID for VUNAPJYICGLTIM-UHFFFAOYSA-N
ID: VUNAPJYICGLTIM-UHFFFAOYSA-N
Comment: Energy2
Num peaks: 31
41.03857658 0.6972599536
43.05422664 2.313283302
67.01784114 1.246655377
71.04914126 0.8071199762
85.06479133 0.6981781308
87.00767038 1.280091958
161.0444498 0.9791129401
177.0393644 1.53765315
301.1070501 2.306359088
303.1227001 6.508267419
317.1019647 3.125373296
319.1176147 3.530965836
331.1176147 2.398053525
331.1540003 0.812922416
333.1696503 1.686352143
345.1332648 0.8112829679
347.1125294 3.592991976
349.1281794 1.303136125
353.1383502 0.7713285236
363.180215 1.155588867
369.1332648 1.130531469
371.1489149 1.449212275
373.1645649 10.29926544
375.180215 1.794143604
391.1751296 2.379644621
459.1285734 0.7948490049
461.1442234 0.9922859353
463.1598735 0.6938279131
477.139138 0.828366906
531.1860882 1.361616083
549.1966529 0.7158172049

Name: +ve in-silico MS/MS by CFM-ID for WZZSRUOJUFVYND-UHFFFAOYSA-N
ID: WZZSRUOJUFVYND-UHFFFAOYSA-N
Comment: Energy0
Num peaks: 24
177.0393644 1.412174754
301.1070501 0.7965750199
303.1227001 1.106957036
319.1176147 0.6335339579
331.1176147 1.579563923
353.1383502 0.5719113733
355.1540003 1.810145083
369.1332648 0.6003471452
371.1489149 1.677317523
373.1645649 13.31384939
375.180215 1.210620559
391.1751296 6.231761207
459.1285734 1.956844095
461.1442234 1.639526618
463.1598735 0.6570247861
477.139138 2.164447575
479.1547881 1.514034767
489.139138 1.837875932
491.1547881 0.6072256335
495.1497027 1.450638324
507.1497027 2.516414933
531.1860882 12.54530717
549.1966529 17.63418465
567.2072176 4.683514065

Name: +ve in-silico MS/MS by CFM-ID for WZZSRUOJUFVYND-UHFFFAOYSA-N
ID: WZZSRUOJUFVYND-UHFFFAOYSA-N
Comment: Energy1
Num peaks: 31
43.05422664 0.7797802793
69.0334912 1.070420835
87.04405588 0.8937849795
159.0287997 1.097922916
177.0393644 2.415819311
289.1070501 0.7124641426
301.1070501 0.9659479639
303.1227001 1.257418743
313.1070501 0.9531150492
315.1227001 0.989922824
319.1176147 4.081119172
331.1176147 6.892323021
333.1332648 2.873819916
349.1281794 1.012611859
355.1540003 2.711680941
363.180215 1.220071382
371.1489149 0.8045118751
373.1645649 19.60527316
375.180215 2.122075064
391.1751296 6.523264734
435.0921878 1.212677821
475.123488 0.8478805783
477.139138 1.490128898
479.1547881 0.8200010614
489.139138 2.121179134
491.1547881 0.7643192241
495.1497027 1.060667428
507.1497027 2.549827086
521.2017383 0.8072194207
531.1860882 4.621110803
549.1966529 2.781046215

Name: +ve in-silico MS/MS by CFM-ID for WZZSRUOJUFVYND-UHFFFAOYSA-N
ID: WZZSRUOJUFVYND-UHFFFAOYSA-N
Comment: Energy2
Num peaks: 31
41.03857658 1.036645986
43.01784114 1.014132686
43.05422664 0.831606173
59.04914126 0.8000270643
69.0334912 0.8664576934
87.00767038 0.8996495788
161.0444498 0.9198850795
177.0393644 1.683191022
285.1121354 0.7656492995
301.1070501 3.760767801
303.1227001 8.072075274
315.1227001 0.6999974967
329.1019647 1.373998859
331.1176147 8.954800886
333.1332648 1.302404313
333.1696503 1.819665688
347.1125294 0.7555732019
349.1281794 0.7542154873
353.1383502 0.7285058058
363.180215 0.8936849674
369.1332648 1.072405141
371.1489149 1.191459695
373.1645649 8.957167058
375.180215 1.632483045
377.1958651 0.6361674876
391.1751296 1.548534771
419.0972732 1.457144986
461.1442234 1.038822044
463.1598735 0.6718422941
531.1860882 1.325055857
549.1966529 1.173030851

Name: +ve in-silico MS/MS by CFM-ID for XXUODMUDLSSHSO-UHFFFAOYSA-N
ID: XXUODMUDLSSHSO-UHFFFAOYSA-N
Comment: Energy0
Num peaks: 28
43.05422664 0.6372019329
71.04914126 0.7836057324
89.05970595 0.579504696
177.0393644 1.502356284
301.1070501 0.6499601549
303.1227001 0.9058947702
317.1019647 0.9746027095
319.1176147 1.728994095
345.1332648 0.5412605296
347.1125294 0.56405287
355.1540003 1.359385745
371.1489149 1.368297224
373.1645649 11.14843873
375.180215 1.305492101
391.1751296 10.18621704
459.1285734 1.727812871
461.1442234 0.948067735
475.123488 0.5736055001
477.139138 3.625970091
479.1547881 1.494696707
493.1340527 0.8763621715
495.1497027 2.687970306
505.1340527 0.7312070476
523.1446173 0.7481402917
531.1860882 8.093921303
535.1810029 0.6599506671
549.1966529 17.43622402
567.2072176 6.429120201

Name: +ve in-silico MS/MS by CFM-ID for XXUODMUDLSSHSO-UHFFFAOYSA-N
ID: XXUODMUDLSSHSO-UHFFFAOYSA-N
Comment: Energy1
Num peaks: 31
43.05422664 1.470383933
71.04914126 1.945221157
159.0287997 1.19470026
177.0393644 2.390102731
289.1070501 0.9332687461
301.1070501 0.9238254277
303.1227001 1.207677937
317.1019647 0.879146438
319.1176147 5.776559982
331.1176147 1.48878901
333.1332648 0.9420100367
347.1125294 4.053905141
349.1281794 2.552833844
355.1540003 2.339389979
363.180215 1.504742729
371.1489149 1.061877074
373.1645649 18.99110363
375.180215 2.341016765
391.1751296 8.748618726
475.123488 0.8607874214
477.139138 1.658226498
479.1547881 0.6299376526
495.1497027 1.273275167
505.1340527 1.360039545
507.1497027 0.7129877882
521.2017383 0.885775709
523.1446173 1.041415449
523.2173884 0.6248144179
531.1860882 3.162971555
537.1966529 0.7622397896
549.1966529 2.951916254

Name: +ve in-silico MS/MS by CFM-ID for XXUODMUDLSSHSO-UHFFFAOYSA-N
ID: XXUODMUDLSSHSO-UHFFFAOYSA-N
Comment: Energy2
Num peaks: 31
41.03857658 0.9431471623
43.01784114 0.7256765287
43.05422664 2.335066831
67.01784114 0.7141621166
71.04914126 0.8995454128
85.06479133 0.7301068877
87.00767038 1.245091436
161.0444498 0.9942378125
177.0393644 1.467548281
285.1121354 0.6456341571
301.1070501 2.535964188
303.1227001 7.114576523
317.1019647 3.40974319
319.1176147 4.024756512
331.1176147 1.232468545
331.1540003 0.8625716788
333.1696503 1.815639118
345.1332648 1.742553253
347.1125294 3.844825092
349.1281794 1.597811058
353.1383502 0.6405807838
359.1489149 1.176454761
363.180215 1.301005686
369.1332648 0.8629014343
371.1489149 1.012784908
373.1645649 7.119261013
375.180215 1.411529767
391.1751296 2.68322818
435.0921878 0.7395679499
461.1442234 0.7328034047
549.1966529 1.194037054

Name: +ve in-silico MS/MS by CFM-ID for RILQADLMUYYOCP-UHFFFAOYSA-N
ID: RILQADLMUYYOCP-UHFFFAOYSA-N
Comment: Energy0
Num peaks: 27
59.04914126 0.49451659
87.04405588 0.8113197036
89.05970595 0.6187537167
103.075356 0.5428825768
177.0393644 1.521941454
301.1070501 1.336223688
303.1227001 1.605954015
319.1176147 0.9597562761
331.1176147 0.6284110716
355.1540003 1.401849729
359.1489149 0.5126385339
371.1489149 1.415225338
373.1645649 11.42359275
375.180215 1.331059828
391.1751296 10.27516195
459.1285734 1.84089365
461.1442234 1.83960299
463.1598735 0.6892033351
477.139138 2.386808672
479.1547881 1.891287383
493.1340527 0.7921026905
495.1497027 2.024650415
507.1497027 0.9363461542
531.1860882 8.352057262
535.1810029 0.6373065611
549.1966529 17.68317739
567.2072176 6.488426198

Name: +ve in-silico MS/MS by CFM-ID for RILQADLMUYYOCP-UHFFFAOYSA-N
ID: RILQADLMUYYOCP-UHFFFAOYSA-N
Comment: Energy1
Num peaks: 31
41.00219107 1.323864831
41.03857658 0.7032930281
43.01784114 0.9424247718
43.05422664 0.8296278806
45.0334912 3.375152803
47.04914126 1.67356108
59.04914126 0.8791031062
87.04405588 1.303152045
159.0287997 1.138940905
177.0393644 2.289123624
289.1070501 0.8563653243
301.1070501 1.107979799
303.1227001 1.462564019
319.1176147 4.859650078
331.1176147 4.294394247
333.1332648 1.586345054
345.1332648 1.198607337
349.1281794 1.234108749
355.1540003 2.175616037
363.180215 1.541154253
371.1489149 1.017247059
373.1645649 17.19673415
375.180215 2.2692055
391.1751296 8.034599946
477.139138 1.490981329
495.1497027 1.144796763
507.1497027 1.54355364
521.2017383 0.891134115
531.1860882 3.051016942
537.1966529 0.7247262118
549.1966529 2.78233073

Name: +ve in-silico MS/MS by CFM-ID for RILQADLMUYYOCP-UHFFFAOYSA-N
ID: RILQADLMUYYOCP-UHFFFAOYSA-N
Comment: Energy2
Num peaks: 31
39.02292652 0.7681052758
41.00219107 0.8345899664
41.03857658 1.361550536
43.01784114 0.7439233128
43.05422664 0.8395660904
55.01784114 0.8160139684
59.04914126 1.271631683
85.06479133 0.7236568901
87.00767038 1.239292189
161.0444498 0.9895994118
177.0393644 1.470964909
285.1121354 0.9752775471
301.1070501 5.169234472
303.1227001 9.993999014
319.1176147 0.7850158009
331.1176147 3.795777101
333.1696503 2.055947275
345.1332648 0.6784286957
347.1125294 1.029158345
349.1281794 1.069531397
359.1489149 1.05711063
363.180215 1.312160171
369.1332648 0.8672699961
371.1489149 1.023421221
373.1645649 7.111959046
375.180215 1.414304951
391.1751296 2.681047957
415.1387441 0.6500809429
419.0972732 0.7383979231
461.1442234 0.9980605341
549.1966529 1.189980967

Name: +ve in-silico MS/MS by CFM-ID for MLGRWAZPBZFAGL-UHFFFAOYSA-N
ID: MLGRWAZPBZFAGL-UHFFFAOYSA-N
Comment: Energy0
Num peaks: 31
65.03857658 0.6132045897
103.0389705 0.619336475
153.0546206 3.489164513
157.0647913 1.488728682
163.0600999 2.487782335
225.0757499 0.9801019946
243.0863146 0.6870427307
245.1019647 0.6398016448
253.0706646 1.597064934
263.1125294 0.5780731076
333.0968793 2.285013853
335.1125294 1.361894977
337.1281794 1.057146394
339.0863146 0.8227296288
341.1019647 0.9093225084
353.1230941 1.682951466
355.0812292 0.7970415447
357.0968793 3.210839379
359.1125294 0.6619868102
379.1023586 0.6204625431
381.1180087 1.348195532
391.1176147 1.106445276
409.1281794 14.56567996
411.1438295 1.086283996
415.1751296 0.5628219126
417.1907797 0.5628219126
427.1387441 2.416106726
553.1704382 0.6389079518
557.1653528 1.065602643
571.1810029 10.91718643
589.1915675 12.37607659

Name: +ve in-silico MS/MS by CFM-ID for MLGRWAZPBZFAGL-UHFFFAOYSA-N
ID: MLGRWAZPBZFAGL-UHFFFAOYSA-N
Comment: Energy1
Num peaks: 31
43.01784114 0.8431448604
145.0495352 2.410949787
149.0233204 0.7750887418
157.0647913 2.785314102
159.0804414 1.234916392
163.0600999 3.831127184
173.0597059 0.937488352
175.075356 2.120309753
201.0546206 1.267000728
203.0702706 0.757623401
207.0651853 0.8472237923
209.0808353 1.44448954
219.0651853 1.311259974
225.0757499 1.48827586
235.0600999 0.9531615034
253.0706646 1.660807777
343.0812292 1.180101613
357.0968793 2.79241773
363.107444 0.9947173637
369.0968793 1.222850795
381.1180087 0.8956541659
391.1176147 1.805185654
409.1281794 13.15938546
411.107444 1.103368826
427.1387441 5.986030044
553.1704382 0.7903812477
557.1653528 0.9001484611
559.1810029 0.8274267035
571.1810029 3.247758697
573.1602674 1.052186819
589.1915675 1.216370499

Name: +ve in-silico MS/MS by CFM-ID for MLGRWAZPBZFAGL-UHFFFAOYSA-N
ID: MLGRWAZPBZFAGL-UHFFFAOYSA-N
Comment: Energy2
Num peaks: 31
43.01784114 0.9114453105
67.05422664 1.799369686
85.02840582 0.7524340192
85.06479133 0.8985676994
97.02840582 1.144755513
105.0334912 3.759655273
107.0491413 1.67529531
121.0284058 4.45282305
123.0440559 1.942717585
133.0284058 1.470347058
137.0597059 0.8205352547
147.0076704 4.796486386
147.0651853 0.7054427462
149.0233204 5.634682963
151.0389705 3.074522579
153.0546206 6.884533439
157.0647913 2.413966074
163.0600999 1.85087121
173.0597059 2.46167558
175.075356 1.498060829
185.0597059 0.9202073098
191.0702706 1.274012772
201.0546206 3.411599745
219.0651853 0.7968728049
243.0863146 0.9357924913
341.1019647 0.8827065964
345.1332648 0.7387857934
347.1489149 0.7224042907
363.107444 1.138074522
409.1281794 1.001498325
571.1810029 0.7244505994

Name: +ve in-silico MS/MS by CFM-ID for KMYUBNLNPRIIHP-HDWZAORYSA-N
ID: KMYUBNLNPRIIHP-HDWZAORYSA-N
Comment: Energy0
Num peaks: 19
83.01275576 1.890816512
85.02840582 3.387036047
99.04405588 1.052303628
101.0233204 1.037482154
103.0389705 2.022446492
127.0389705 1.578933471
145.0495352 3.631441854
265.0859207 6.195132238
277.0495352 1.051741017
283.0964854 17.67412756
427.1387441 4.794784651
509.1442234 1.073572877
511.1598735 1.720433232
525.1755235 1.422866615
527.1547881 1.086835264
529.1704382 1.768653309
553.1704382 9.566375544
571.1810029 15.93130362
589.1915675 3.995257243

Name: +ve in-silico MS/MS by CFM-ID for KMYUBNLNPRIIHP-HDWZAORYSA-N
ID: KMYUBNLNPRIIHP-HDWZAORYSA-N
Comment: Energy1
Num peaks: 28
79.05422664 0.5685019948
83.01275576 1.132190894
85.02840582 2.402349183
87.04405588 0.6004278341
99.04405588 1.450260025
101.0233204 0.5521211592
101.0597059 0.5472878769
103.0389705 0.9337538617
127.0389705 2.126852422
145.0495352 2.211573819
255.1015708 0.6677187819
257.0808353 0.8616707528
263.0702706 0.8810386539
265.0859207 14.79422587
267.1015708 0.5518086264
281.0808353 0.7759265773
283.0964854 33.54854196
289.0917939 1.000696869
307.1023586 0.6485238197
409.1281794 0.7305321784
427.1387441 2.999585522
445.1493088 0.6060775548
511.1598735 0.8796421473
525.1755235 2.070240999
527.1911736 0.5666287943
543.1860882 0.747175295
553.1704382 2.537692045
571.1810029 2.763081464

Name: +ve in-silico MS/MS by CFM-ID for KMYUBNLNPRIIHP-HDWZAORYSA-N
ID: KMYUBNLNPRIIHP-HDWZAORYSA-N
Comment: Energy2
Num peaks: 31
49.00727645 1.073631094
57.0334912 0.9695169591
83.01275576 2.607185297
85.02840582 1.649755286
87.04405588 0.8695994868
91.05422664 1.091819714
99.04405588 1.488303864
101.0233204 3.260303247
103.0389705 2.229195169
127.0389705 0.6623354203
133.0284058 0.8581168801
137.0597059 1.365176807
145.0495352 2.194182266
159.0651853 0.6728515895
161.0233204 0.9955888293
163.0600999 0.8905351
175.002585 1.157322479
201.0182351 0.6976727645
205.0495352 1.55156661
223.0389705 1.436947787
255.1015708 0.6676815701
263.0702706 1.906167119
265.0859207 6.734330161
267.1015708 1.199547552
277.0495352 1.532781755
279.0651853 0.763011622
281.0808353 0.7305097306
283.0964854 13.70352618
291.107444 1.034666586
293.1230941 0.6192764683
571.1810029 1.129532824

Name: +ve in-silico MS/MS by CFM-ID for OXTGLFRGBDFBHI-XYKRYOHKSA-N
ID: OXTGLFRGBDFBHI-XYKRYOHKSA-N
Comment: Energy0
Num peaks: 21
25.00727645 0.5776551906
27.02292652 0.7761103931
87.04405588 0.7142846958
107.0491413 0.8002983046
147.0651853 2.921961514
163.0600999 1.056752833
165.0757499 0.6758667405
297.0757499 1.621378076
309.1180087 0.7412146431
325.0706646 0.7136470946
425.1230941 1.058669002
429.1180087 1.395926225
443.1336587 12.83860231
445.1129233 1.671275614
445.1493088 1.480522816
461.1442234 18.91066662
571.1810029 1.211256145
575.1759175 1.98189347
577.1915675 0.8897540014
589.1915675 13.99658264
607.2021322 14.39250853

Name: +ve in-silico MS/MS by CFM-ID for OXTGLFRGBDFBHI-XYKRYOHKSA-N
ID: OXTGLFRGBDFBHI-XYKRYOHKSA-N
Comment: Energy1
Num peaks: 31
43.01784114 1.439729339
45.0334912 0.9376741405
73.02840582 1.052966823
75.04405588 0.8197969087
103.0389705 0.5291863409
105.0546206 0.5516690244
107.0491413 0.8592159222
129.0546206 1.469595506
147.0651853 4.443595791
161.0444498 1.201965741
163.0600999 2.158927284
165.0757499 1.218487758
309.0757499 1.747803593
309.1180087 0.6669202521
311.0914 0.7774246701
325.0706646 0.7567842773
327.0863146 0.8501675825
425.1230941 0.9768257118
429.1180087 2.131664903
431.1336587 1.233877439
433.1493088 0.5244064311
441.1180087 0.8014857635
443.1336587 21.97439024
445.1129233 3.341454142
445.1493088 2.041360967
459.1285734 0.7899356561
461.1442234 16.1465295
571.1810029 0.9581268627
579.2072176 0.6095996596
589.1915675 2.865123925
607.2021322 1.299911446

Name: +ve in-silico MS/MS by CFM-ID for OXTGLFRGBDFBHI-XYKRYOHKSA-N
ID: OXTGLFRGBDFBHI-XYKRYOHKSA-N
Comment: Energy2
Num peaks: 31
73.02840582 0.9788612415
87.04405588 1.244540292
107.0491413 1.42633582
129.0546206 0.780379031
131.0702706 0.9870724557
147.0651853 2.04116139
163.0600999 2.577210451
283.0600999 0.8267314976
285.0968793 0.9315366502
295.0600999 1.531742961
297.0757499 2.031974641
309.0757499 2.843534914
311.0914 1.44501437
313.1070501 0.8935819232
325.0706646 6.876300008
327.0863146 1.609465418
333.1332648 1.119120153
353.0867085 1.146101195
369.0968793 0.9023633693
387.107444 4.143981922
399.107444 0.7942768853
417.1180087 1.822800289
427.1387441 0.9683648522
429.1180087 1.927014829
431.1336587 0.9700338488
443.1336587 5.249455611
445.1129233 1.440203346
445.1493088 0.9533032255
461.1442234 1.368071885
503.1547881 0.7568394228
589.1915675 1.284783145

Name: +ve in-silico MS/MS by CFM-ID for GPMWTBPPRMHVGW-UHFFFAOYSA-N
ID: GPMWTBPPRMHVGW-UHFFFAOYSA-N
Comment: Energy0
Num peaks: 24
43.01784114 0.944627159
61.02840582 2.237882064
101.0385766 2.046971346
103.0542266 0.9516487202
105.0698767 1.197547316
121.0647913 0.6448664149
147.0651853 0.9292251564
163.0600999 0.9740766694
189.0757499 1.078065881
207.0863146 1.608930497
239.0702706 6.998886886
241.0859207 0.7056443587
257.0808353 18.83947806
351.1285734 0.6400917148
383.1125294 1.125691727
399.107444 0.6776275639
401.1230941 9.298607064
403.1387441 0.8993365382
419.1336587 9.390908707
503.139532 1.171472634
547.1810029 4.160267275
565.1915675 2.815646043
589.1915675 5.340378878
607.2021322 5.669097461

Name: +ve in-silico MS/MS by CFM-ID for GPMWTBPPRMHVGW-UHFFFAOYSA-N
ID: GPMWTBPPRMHVGW-UHFFFAOYSA-N
Comment: Energy1
Num peaks: 29
43.01784114 0.5720913947
61.02840582 0.8345576055
79.05422664 0.5095464158
91.05422664 1.634535249
103.0542266 0.7677957345
105.0334912 0.4846127919
105.0698767 1.377106136
107.0491413 0.5704007959
131.0491413 0.6151141364
137.0233204 3.092002748
147.0651853 0.8910183969
151.0389705 1.283446654
153.0182351 1.72306373
163.0600999 1.756568833
165.0757499 0.8796361054
189.0757499 1.466297235
239.0702706 11.60826867
255.0651853 0.9621142609
257.0808353 28.30974713
299.0761439 1.190402206
315.0710585 1.016452324
383.1125294 0.7153160847
401.1230941 7.519216474
403.1387441 0.6787889205
419.1336587 6.241711756
547.1810029 1.118913879
565.1915675 0.5233933579
579.2072176 0.5152026798
589.1915675 1.258340979

Name: +ve in-silico MS/MS by CFM-ID for GPMWTBPPRMHVGW-UHFFFAOYSA-N
ID: GPMWTBPPRMHVGW-UHFFFAOYSA-N
Comment: Energy2
Num peaks: 31
43.01784114 1.486195825
61.02840582 1.189338378
91.05422664 0.9054624452
93.06987671 0.5669271961
101.0385766 10.71258365
103.0542266 1.669395555
105.0334912 1.242688659
105.0698767 2.662291878
121.0647913 1.179581628
129.0546206 0.5937696603
137.0233204 0.8836735882
145.0495352 0.5629293216
147.0440559 0.6677456089
147.0651853 2.904061363
151.0389705 1.434468919
153.0182351 1.717187683
155.0338851 0.948687252
161.0444498 0.6980065011
163.0600999 4.39905997
239.0702706 3.670636346
241.0859207 0.6958511248
257.0808353 11.69818615
261.1121354 0.5496867077
263.1277855 0.5496867077
271.0812292 1.548738235
287.0761439 1.555414925
313.0917939 0.8385140884
315.0710585 1.298960442
401.1230941 2.901736846
419.1336587 1.654301936
589.1915675 1.358729101

Name: +ve in-silico MS/MS by CFM-ID for WNCCOUHWSQKGPO-UHFFFAOYSA-N
ID: WNCCOUHWSQKGPO-UHFFFAOYSA-N
Comment: Energy0
Num peaks: 24
43.01784114 0.7138068966
101.0385766 1.997864149
103.0542266 0.9707046184
105.0698767 1.220637964
121.0647913 0.6580149692
153.0182351 0.597369772
163.0600999 0.9635562356
189.0757499 1.803804321
207.0863146 1.470223132
239.0702706 7.151516982
241.0859207 0.7191646371
257.0808353 18.9399606
351.1285734 0.6757990752
383.1125294 1.131832214
399.107444 0.8405963116
401.1230941 9.443887145
403.1387441 0.9111158182
419.1336587 9.66192236
475.1446173 0.5836844866
503.139532 1.199446705
547.1810029 3.249091923
565.1915675 2.680507552
589.1915675 7.063522591
607.2021322 5.873217267

Name: +ve in-silico MS/MS by CFM-ID for WNCCOUHWSQKGPO-UHFFFAOYSA-N
ID: WNCCOUHWSQKGPO-UHFFFAOYSA-N
Comment: Energy1
Num peaks: 28
43.01784114 0.5406030923
79.05422664 0.5259133236
91.05422664 1.687151538
103.0542266 0.7923250231
105.0698767 1.420890027
107.0491413 0.5891109934
131.0491413 0.6348719367
137.0233204 3.189289909
147.0651853 0.8274973753
151.0389705 1.32382918
153.0182351 1.788403979
163.0600999 1.835406169
165.0757499 0.9100255435
171.0651853 0.558610887
189.0757499 1.813108367
239.0702706 11.86573646
255.0651853 0.9936899777
257.0808353 28.16466929
299.0761439 1.22785717
315.0710585 1.034549714
383.1125294 0.7325628929
401.1230941 7.642897107
403.1387441 0.6900230319
419.1336587 5.877430683
547.1810029 0.8388922429
565.1915675 0.5353299417
579.2072176 0.7757348481
589.1915675 1.481282844

Name: +ve in-silico MS/MS by CFM-ID for WNCCOUHWSQKGPO-UHFFFAOYSA-N
ID: WNCCOUHWSQKGPO-UHFFFAOYSA-N
Comment: Energy2
Num peaks: 31
43.01784114 0.8910109836
73.02840582 0.6081105832
91.05422664 0.8998140695
93.06987671 0.565684534
101.0385766 10.44562795
103.0389705 0.5562988443
103.0542266 1.665741569
105.0334912 1.239968368
105.0698767 2.648357155
121.0647913 1.176997804
129.0546206 0.7820574976
137.0233204 0.8817409646
145.0495352 0.7364132011
147.0440559 0.6662834105
147.0651853 2.607687091
151.0389705 1.431331688
153.0182351 1.876838493
155.0338851 0.9466124413
161.0444498 0.7067625013
163.0600999 4.39682589
189.0757499 0.5864149098
239.0702706 3.690782568
241.0859207 0.6943271027
257.0808353 11.60620825
271.0812292 1.545351092
287.0761439 1.552013181
313.0917939 0.83668023
315.0710585 1.129641628
401.1230941 2.869826157
419.1336587 2.33142199
589.1915675 1.361138684

Name: +ve in-silico MS/MS by CFM-ID for VGQNSXXZCTYDRN-UHFFFAOYSA-N
ID: VGQNSXXZCTYDRN-UHFFFAOYSA-N
Comment: Energy0
Num peaks: 23
43.01784114 0.7144119344
101.0385766 1.999575839
103.0542266 0.9715422599
105.0698767 1.221693971
121.0647913 0.6585931098
153.0182351 0.5978291922
163.0600999 0.9642972795
189.0757499 1.813527185
207.0863146 1.471731791
239.0702706 7.169828424
241.0859207 0.6828122583
257.0808353 19.05462818
351.1285734 0.6765462485
383.1125294 1.132702674
399.107444 0.8413693011
401.1230941 9.475288657
403.1387441 0.8749494163
419.1336587 9.699519606
503.139532 1.200679594
547.1810029 3.252158898
565.1915675 2.683524648
589.1915675 7.100550941
607.2021322 5.882254592

Name: +ve in-silico MS/MS by CFM-ID for VGQNSXXZCTYDRN-UHFFFAOYSA-N
ID: VGQNSXXZCTYDRN-UHFFFAOYSA-N
Comment: Energy1
Num peaks: 28
43.01784114 0.5100585991
79.05422664 0.5267274419
91.05422664 1.689810707
103.0542266 0.7935449454
105.0698767 1.423083202
107.0491413 0.5900422769
131.0491413 0.6358547239
137.0233204 3.194125976
147.0651853 0.8085087805
151.0389705 1.325836563
153.0182351 1.791115819
163.0600999 1.83818928
165.0757499 0.9114054571
171.0651853 0.559551211
189.0757499 1.81631832
239.0702706 11.88577997
255.0651853 0.9952616565
257.0808353 28.32459203
299.0761439 1.229719027
315.0710585 1.03611845
383.1125294 0.7336737118
401.1230941 7.656201332
403.1387441 0.6714458083
419.1336587 5.893907463
547.1810029 0.8402647491
565.1915675 0.5365072848
579.2072176 0.5332004959
589.1915675 1.48120957

Name: +ve in-silico MS/MS by CFM-ID for VGQNSXXZCTYDRN-UHFFFAOYSA-N
ID: VGQNSXXZCTYDRN-UHFFFAOYSA-N
Comment: Energy2
Num peaks: 31
43.01784114 1.014333075
73.02840582 0.8013095907
91.05422664 0.8828888366
93.06987671 0.555035348
101.0385766 10.24925314
103.0542266 1.634427234
105.0334912 1.216655761
105.0698767 2.598559218
121.0647913 1.154855016
129.0546206 1.116544254
137.0233204 0.8651782701
145.0495352 0.7116760704
147.0440559 0.6537526142
147.0651853 2.5009179
151.0389705 1.404445436
153.0182351 1.841583805
155.0338851 0.9288311957
161.0444498 0.6934866167
163.0600999 4.314235553
189.0757499 0.5831829017
239.0702706 3.625598122
241.0859207 0.6654496201
257.0808353 12.12179559
271.0812292 1.516323091
287.0761439 1.522860038
313.0917939 0.8209639601
315.0710585 1.108422347
401.1230941 2.821326856
419.1336587 2.29485101
545.1653528 0.6027247515
589.1915675 1.335701229

Name: +ve in-silico MS/MS by CFM-ID for FJXLUCXTESMUQC-NZLBFOGSSA-N
ID: FJXLUCXTESMUQC-NZLBFOGSSA-N
Comment: Energy0
Num peaks: 29
43.01784114 1.415390695
61.02840582 2.219018758
101.0385766 2.034102343
103.0542266 0.9663410695
105.0698767 1.137172292
121.0647913 0.6536623867
147.0651853 2.382771175
153.0182351 0.5359047575
165.0757499 1.719619063
205.0706646 0.7375209163
239.0702706 6.966856189
241.0859207 0.646981775
257.0808353 18.24510654
351.1285734 0.7110169004
383.1125294 0.7446581254
399.107444 1.068358024
401.1230941 2.796868573
417.1180087 0.5893382221
443.1336587 6.986331348
445.1493088 0.8127625431
461.1442234 7.837870044
475.1446173 0.5897710803
503.139532 1.06806986
529.1704382 0.5398428442
545.1653528 0.5782986816
547.1810029 3.036910883
565.1915675 0.7446001372
589.1915675 6.39775093
607.2021322 5.969705111

Name: +ve in-silico MS/MS by CFM-ID for FJXLUCXTESMUQC-NZLBFOGSSA-N
ID: FJXLUCXTESMUQC-NZLBFOGSSA-N
Comment: Energy1
Num peaks: 31
43.01784114 0.5117557754
61.02840582 0.5722313127
79.05422664 0.5194274056
85.02840582 0.5224985632
91.05422664 1.651790765
103.0542266 0.7789803175
105.0698767 1.351654473
107.0491413 0.5742432668
129.0546206 0.6342865387
131.0491413 0.6270422676
137.0233204 3.150751224
147.0651853 2.635734687
151.0389705 1.307832317
153.0182351 1.669235761
205.0706646 1.808571743
207.0863146 0.6658476347
239.0702706 11.68848847
255.0651853 0.9684433415
257.0808353 27.16242278
341.0867085 1.19287718
357.0816232 0.9403061331
399.107444 0.7536971239
401.1230941 3.991072153
403.1387441 0.9611092604
417.1180087 0.744552193
419.1336587 0.9062759351
443.1336587 3.913142158
461.1442234 4.27137166
547.1810029 0.9066857775
579.2072176 0.5168123612
589.1915675 1.226479289

Name: +ve in-silico MS/MS by CFM-ID for FJXLUCXTESMUQC-NZLBFOGSSA-N
ID: FJXLUCXTESMUQC-NZLBFOGSSA-N
Comment: Energy2
Num peaks: 31
43.01784114 2.224203753
61.02840582 1.013523373
73.02840582 0.7319168574
75.04405588 0.8398397962
85.02840582 1.063630528
87.04405588 1.218596105
91.05422664 0.8864870118
101.0385766 10.38327134
103.0542266 1.663055158
105.0334912 1.236230073
105.0698767 2.490891296
115.0389705 0.7005829767
121.0647913 1.163230398
137.0233204 0.8898817609
147.0440559 0.6724426869
147.0651853 1.665627586
151.0389705 1.444546657
153.0182351 1.852284858
155.0338851 0.9553521726
203.0550145 0.7400528641
205.0706646 4.04214569
239.0702706 3.452695391
257.0808353 8.630835823
313.0917939 1.533947602
329.0867085 1.536214791
355.1023586 0.8221186108
357.0816232 1.41547933
399.107444 0.6753189616
401.1230941 1.842386638
443.1336587 1.60523873
589.1915675 1.366296998

Name: +ve in-silico MS/MS by CFM-ID for CGDZXLJGHVKVIE-DNVCBOLYSA-N
ID: CGDZXLJGHVKVIE-DNVCBOLYSA-N
Comment: Energy0
Num peaks: 13
83.01031114 13.4819924
219.1240375 10.98448459
262.1298512 2.61208082
302.1611513 1.402618994
306.0911816 2.526794923
321.1020806 1.786413691
428.1892579 4.481795955
453.1856497 2.757594154
497.2107216 1.367863052
524.2079426 1.578386725
547.207528 2.682148094
549.2031916 3.86135403
567.2137563 30.76894655

Name: +ve in-silico MS/MS by CFM-ID for CGDZXLJGHVKVIE-DNVCBOLYSA-N
ID: CGDZXLJGHVKVIE-DNVCBOLYSA-N
Comment: Energy1
Num peaks: 31
82.06512568 1.597438742
83.01031114 9.321155573
84.08077574 1.011444929
127.035383 0.7858604976
136.0505382 2.721021545
167.0666831 0.7504571659
189.1134728 1.811533189
190.0974884 1.5888632
191.1291229 0.9950757192
192.1131385 1.389380193
201.1134728 2.132293552
202.0974884 1.943573532
217.1083875 2.626979215
219.1240375 17.95375956
229.1083875 0.6165599258
236.0881469 1.215934821
243.087652 0.6762489313
245.1033021 1.451546618
262.1298512 2.578537305
306.0911816 7.719876691
308.1068316 1.014764337
321.1020806 3.93172856
349.0969952 1.692951718
428.1892579 0.8121693801
456.1841725 0.9103280361
497.2107216 2.279064732
539.2188417 1.146168142
540.2028572 0.6614996165
547.207528 0.6969609037
549.2031916 2.019944512
567.2137563 3.878091137

Name: +ve in-silico MS/MS by CFM-ID for CGDZXLJGHVKVIE-DNVCBOLYSA-N
ID: CGDZXLJGHVKVIE-DNVCBOLYSA-N
Comment: Energy2
Num peaks: 31
41.03857658 2.340540281
55.05422664 0.8528339383
56.04947561 1.628451608
63.00408289 0.7459986709
82.06512568 0.692342092
83.01031114 16.9564494
84.08077574 1.383400199
136.0505382 5.455912932
153.0510331 1.038933694
167.0666831 1.851520172
169.0823332 0.6568430842
174.0661883 1.889257536
174.1025738 0.8636180748
176.0818384 1.703783045
176.1182239 0.8668303456
182.0775822 2.876997277
188.0818384 0.7173515585
189.0770873 0.8749125032
190.0974884 1.500131201
201.1134728 1.872278112
202.0974884 2.50010255
217.1083875 3.229626695
219.1240375 14.07926909
244.1192865 0.7385843382
262.1298512 1.379673936
314.1611513 0.7630017106
321.1020806 1.025998694
385.1834442 0.6921610029
537.1668061 0.6602731944
539.1824561 0.7863154755
547.207528 0.802075617

Name: +ve in-silico MS/MS by CFM-ID for WDVZASUHGJGVQO-VGELBCNLSA-N
ID: WDVZASUHGJGVQO-VGELBCNLSA-N
Comment: Energy0
Num peaks: 31
105.0334912 3.226698968
107.0491413 0.7713995315
109.0647913 0.7344740616
125.0597059 0.6901846277
129.0334912 0.6939871931
147.0440559 5.25901269
147.0651853 1.173762332
163.0600999 0.6657814706
165.0546206 1.384480644
223.0964854 1.272160137
227.0914 1.33640153
237.0757499 1.080742827
239.0914 1.166814403
241.1070501 9.520255698
243.0863146 1.240688081
243.1227001 1.110222179
253.0706646 0.8754906262
259.1176147 10.87257457
309.0968793 4.776643253
327.107444 1.616971871
385.1493088 1.475629295
387.1649589 0.9241398891
403.1598735 2.605521172
415.1387441 0.7517991993
431.1336587 0.661561141
433.1493088 1.043381113
435.1649589 1.068128835
531.1860882 1.437313692
535.1810029 1.539662708
549.1966529 8.470764021
567.2072176 4.780072981

Name: +ve in-silico MS/MS by CFM-ID for WDVZASUHGJGVQO-VGELBCNLSA-N
ID: WDVZASUHGJGVQO-VGELBCNLSA-N
Comment: Energy1
Num peaks: 31
105.0334912 5.038476279
107.0491413 1.726359203
113.0233204 0.6994018754
119.0491413 2.352944572
129.0334912 1.436027897
147.0440559 5.627142653
147.0651853 1.358617835
163.0600999 1.261139309
165.0757499 0.7075874829
191.0702706 0.9870190991
193.0859207 0.705741947
211.0964854 1.231887978
213.1121354 1.015977576
223.0964854 4.193845145
227.0914 1.655708217
229.1070501 0.7668864784
239.0914 0.7108805773
241.1070501 14.98353006
243.1227001 0.8159091804
259.1176147 8.027567188
291.0863146 0.6532015626
309.0968793 2.837321943
327.107444 1.117488559
385.1493088 1.838809148
403.1598735 2.582233021
473.1653528 0.6488917848
505.1704382 0.8548532838
507.1860882 0.8571130783
531.1860882 0.8381981749
535.1810029 0.677759408
549.1966529 3.144170705

Name: +ve in-silico MS/MS by CFM-ID for WDVZASUHGJGVQO-VGELBCNLSA-N
ID: WDVZASUHGJGVQO-VGELBCNLSA-N
Comment: Energy2
Num peaks: 31
47.01275576 0.7862036076
61.02840582 1.528080988
77.03857658 1.299700531
91.05422664 0.9011106055
105.0334912 7.533632806
107.0491413 1.270218065
109.0647913 0.698248493
111.0804414 0.7585433149
119.0491413 2.109973866
125.0597059 2.830777338
127.075356 1.402994329
141.0546206 1.025560422
143.0702706 1.46968195
147.0440559 3.668375195
147.0651853 2.231365393
163.0600999 0.8929780744
165.0546206 0.8603049887
181.0859207 2.69288695
197.0808353 3.592995408
199.0964854 1.13994131
223.0964854 0.6718617792
227.0914 2.004578304
229.1070501 0.7548175497
237.0757499 0.8720697921
241.1070501 3.592756132
243.1227001 0.698788102
259.1176147 2.837675715
327.107444 0.9246834508
505.1704382 0.7852401842
537.1966529 1.000017595
549.1966529 1.885193587

Name: +ve in-silico MS/MS by CFM-ID for USMNLFDFNCAKRV-RQECUCIHSA-N
ID: USMNLFDFNCAKRV-RQECUCIHSA-N
Comment: Energy0
Num peaks: 31
95.04914126 0.7754727371
107.0491413 2.299915318
119.0491413 0.6412287549
121.0647913 7.660898355
135.0440559 7.255322296
139.075356 3.971722888
153.0546206 0.8224774944
237.0757499 0.5999915528
255.0863146 0.5955040436
267.0863146 1.817183062
281.1019647 0.5216454211
283.1176147 3.835287963
297.0968793 0.5147727155
301.1281794 2.127843212
337.0917939 1.161119633
339.107444 1.441276713
341.1230941 2.264224375
343.1387441 2.076338148
345.1543942 1.616412872
347.1700442 0.9895949854
369.1180087 0.8382951136
397.1493088 1.516805722
399.1285734 0.5674174727
399.1649589 0.9648231773
401.1442234 0.5090024206
413.1442234 0.9635871032
415.1598735 6.18880363
429.139138 1.282805932
535.1810029 1.056572498
549.1966529 10.80235637
567.2072176 10.28602037

Name: +ve in-silico MS/MS by CFM-ID for USMNLFDFNCAKRV-RQECUCIHSA-N
ID: USMNLFDFNCAKRV-RQECUCIHSA-N
Comment: Energy1
Num peaks: 31
45.0334912 0.8675845337
93.06987671 0.4919615505
95.04914126 0.5904590275
107.0491413 3.313419453
109.0647913 0.7547580647
111.0804414 0.6320664577
117.0546206 1.106523382
119.0491413 1.158096032
121.0647913 19.61060581
135.0440559 6.722966526
137.0597059 0.5734909519
139.075356 14.18370664
147.0651853 0.5172489009
163.0600999 1.401000975
165.0757499 0.6253288435
239.0914 0.4870595925
249.0757499 0.4914331993
267.0863146 2.463671501
279.107444 0.6048945844
283.1176147 5.645238577
297.0968793 0.4910222245
301.1281794 3.982013945
397.1493088 0.9807409994
415.1598735 1.948945378
429.139138 0.9940658304
447.1497027 0.8087710087
473.1653528 0.525585901
537.1966529 0.8573951623
539.212303 1.271336462
549.1966529 3.405371108
567.2072176 0.886649628

Name: +ve in-silico MS/MS by CFM-ID for USMNLFDFNCAKRV-RQECUCIHSA-N
ID: USMNLFDFNCAKRV-RQECUCIHSA-N
Comment: Energy2
Num peaks: 31
63.02292652 0.9715802729
65.03857658 0.7307496089
79.05422664 0.8415511457
91.01784114 0.9317257366
93.06987671 0.8500815881
103.0389705 1.575095729
105.0334912 1.063285904
107.0491413 3.860128231
109.0647913 0.7173593208
115.0389705 0.8962894887
117.0546206 2.208422486
119.0491413 1.009351222
121.0647913 11.84449361
133.0495352 1.324090946
135.0440559 4.070181424
139.075356 5.317526375
145.0495352 0.8646137022
147.0651853 3.248437416
159.0651853 0.707889638
163.0600999 2.051573212
205.0706646 1.122722213
265.0706646 0.693439311
279.107444 0.8192653034
281.1019647 0.7660462914
283.1176147 1.896173997
295.0812292 0.7288765241
339.107444 0.7188626276
341.1230941 0.8843231848
399.1649589 0.94672766
401.1442234 0.7364055445
549.1966529 2.461992036

Name: +ve in-silico MS/MS by CFM-ID for FJXLUCXTESMUQC-SDNPSEITSA-N
ID: FJXLUCXTESMUQC-SDNPSEITSA-N
Comment: Energy0
Num peaks: 29
43.01784114 1.415390695
61.02840582 2.219018758
101.0385766 2.034102343
103.0542266 0.9663410695
105.0698767 1.137172292
121.0647913 0.6536623867
147.0651853 2.382771175
153.0182351 0.5359047575
165.0757499 1.719619063
205.0706646 0.7375209163
239.0702706 6.966856189
241.0859207 0.646981775
257.0808353 18.24510654
351.1285734 0.7110169004
383.1125294 0.7446581254
399.107444 1.068358024
401.1230941 2.796868573
417.1180087 0.5893382221
443.1336587 6.986331348
445.1493088 0.8127625431
461.1442234 7.837870044
475.1446173 0.5897710803
503.139532 1.06806986
529.1704382 0.5398428442
545.1653528 0.5782986816
547.1810029 3.036910883
565.1915675 0.7446001372
589.1915675 6.39775093
607.2021322 5.969705111

Name: +ve in-silico MS/MS by CFM-ID for FJXLUCXTESMUQC-SDNPSEITSA-N
ID: FJXLUCXTESMUQC-SDNPSEITSA-N
Comment: Energy1
Num peaks: 31
43.01784114 0.5117557754
61.02840582 0.5722313127
79.05422664 0.5194274056
85.02840582 0.5224985632
91.05422664 1.651790765
103.0542266 0.7789803175
105.0698767 1.351654473
107.0491413 0.5742432668
129.0546206 0.6342865387
131.0491413 0.6270422676
137.0233204 3.150751224
147.0651853 2.635734687
151.0389705 1.307832317
153.0182351 1.669235761
205.0706646 1.808571743
207.0863146 0.6658476347
239.0702706 11.68848847
255.0651853 0.9684433415
257.0808353 27.16242278
341.0867085 1.19287718
357.0816232 0.9403061331
399.107444 0.7536971239
401.1230941 3.991072153
403.1387441 0.9611092604
417.1180087 0.744552193
419.1336587 0.9062759351
443.1336587 3.913142158
461.1442234 4.27137166
547.1810029 0.9066857775
579.2072176 0.5168123612
589.1915675 1.226479289

Name: +ve in-silico MS/MS by CFM-ID for FJXLUCXTESMUQC-SDNPSEITSA-N
ID: FJXLUCXTESMUQC-SDNPSEITSA-N
Comment: Energy2
Num peaks: 31
43.01784114 2.224203753
61.02840582 1.013523373
73.02840582 0.7319168574
75.04405588 0.8398397962
85.02840582 1.063630528
87.04405588 1.218596105
91.05422664 0.8864870118
101.0385766 10.38327134
103.0542266 1.663055158
105.0334912 1.236230073
105.0698767 2.490891296
115.0389705 0.7005829767
121.0647913 1.163230398
137.0233204 0.8898817609
147.0440559 0.6724426869
147.0651853 1.665627586
151.0389705 1.444546657
153.0182351 1.852284858
155.0338851 0.9553521726
203.0550145 0.7400528641
205.0706646 4.04214569
239.0702706 3.452695391
257.0808353 8.630835823
313.0917939 1.533947602
329.0867085 1.536214791
355.1023586 0.8221186108
357.0816232 1.41547933
399.107444 0.6753189616
401.1230941 1.842386638
443.1336587 1.60523873
589.1915675 1.366296998

Name: +ve in-silico MS/MS by CFM-ID for GZMNUFHJDKKCRX-XRFRWZFASA-N
ID: GZMNUFHJDKKCRX-XRFRWZFASA-N
Comment: Energy0
Num peaks: 31
43.01784114 0.5265318634
73.02840582 0.5499944251
103.0389705 0.727055835
137.0233204 0.6891520826
153.0546206 1.28556466
163.0600999 2.66707286
165.0546206 1.398997084
171.1015708 0.4872354177
181.0706646 0.5295427995
219.0651853 0.4678081507
221.0808353 0.5246467792
223.0964854 0.5947867617
233.0808353 0.7454906002
235.0964854 0.6457606229
265.1070501 0.4764337732
311.0761439 0.6110421178
313.0917939 0.6830781741
373.1281794 1.02573423
375.1438295 0.6095963699
377.1594796 0.6045935246
387.1438295 7.593082987
389.1230941 2.217251482
389.1594796 0.5557361773
403.1387441 0.5257006637
405.1543942 23.59625778
531.1860882 0.4798641175
535.1810029 1.449730396
537.1966529 0.836861855
539.212303 0.746851727
549.1966529 11.08841294
567.2072176 15.34729835

Name: +ve in-silico MS/MS by CFM-ID for GZMNUFHJDKKCRX-XRFRWZFASA-N
ID: GZMNUFHJDKKCRX-XRFRWZFASA-N
Comment: Energy1
Num peaks: 31
43.01784114 0.8518336542
137.0233204 0.8668569512
145.0495352 2.328620615
153.0546206 0.8711944707
163.0600999 2.997817604
217.0495352 0.9903939456
219.0651853 1.545454652
223.0964854 2.154182175
233.0444498 0.9150880932
233.0808353 0.7645078383
235.0600999 0.9052207869
235.0964854 0.9409096481
237.1121354 0.8373458893
239.0914 2.632920209
241.1070501 0.7871236151
247.0600999 0.8420220697
249.0757499 0.7601981371
251.0914 1.401315764
253.1070501 1.745376771
265.1070501 2.036750913
373.1281794 3.323766878
375.1438295 6.218235431
377.1594796 7.04166771
387.1438295 2.855973376
389.1230941 3.594899919
403.1387441 1.419394877
405.1543942 19.2973382
537.1966529 1.611682057
539.212303 1.303390594
549.1966529 3.115787238
567.2072176 1.237362431

Name: +ve in-silico MS/MS by CFM-ID for GZMNUFHJDKKCRX-XRFRWZFASA-N
ID: GZMNUFHJDKKCRX-XRFRWZFASA-N
Comment: Energy2
Num peaks: 31
43.01784114 1.143094466
51.02292652 6.091431745
53.03857658 1.245867167
95.04914126 1.247626787
135.0440559 0.7444410135
137.0597059 1.239875316
145.0495352 0.7771131368
151.0389705 2.170729062
153.0546206 16.39783342
155.0702706 1.509813786
157.0859207 1.742893893
159.1015708 0.9124631076
163.0600999 5.096975266
165.0546206 3.398048961
167.0702706 1.257499352
169.0859207 0.9534327929
171.1015708 2.143702076
173.1172208 2.85390251
183.0651853 0.7895794662
217.0495352 0.8551848186
221.0808353 0.8588256153
223.0964854 4.192090961
233.0808353 1.326241988
293.0655792 0.8424930859
301.1281794 1.102141783
373.1281794 0.770552341
389.1230941 0.6993779416
403.1387441 1.269881596
405.1543942 1.346521105
491.1547881 0.7814794409
549.1966529 0.704631949

Name: +ve in-silico MS/MS by CFM-ID for MOCLEWVMFMAVFB-CHWZOFDRSA-N
ID: MOCLEWVMFMAVFB-CHWZOFDRSA-N
Comment: Energy0
Num peaks: 20
27.02292652 0.668594442
87.04405588 0.6140103454
107.0491413 3.431936591
109.0647913 0.7933596929
147.0651853 2.730518459
177.0757499 0.601420263
249.0968793 0.8505600495
267.0651853 0.82198517
281.0808353 9.003611238
283.0600999 2.162503089
283.0964854 1.434879543
299.0914 23.10327112
309.1180087 1.605076143
327.1285734 0.6977641608
443.1336587 3.217959205
461.1442234 1.886648487
571.1810029 1.165193975
575.1759175 1.201690177
589.1915675 13.05067315
607.2021322 11.37265942

Name: +ve in-silico MS/MS by CFM-ID for MOCLEWVMFMAVFB-CHWZOFDRSA-N
ID: MOCLEWVMFMAVFB-CHWZOFDRSA-N
Comment: Energy1
Num peaks: 21
45.0334912 0.8583930929
107.0491413 5.046566229
109.0647913 1.201856519
129.0546206 1.220040334
147.0651853 3.920157797
163.0600999 1.789707548
165.0757499 1.101310974
267.0651853 2.26803358
269.0808353 1.717770825
271.0964854 2.087469174
281.0808353 7.948933005
283.0600999 6.042023055
297.0757499 1.107322061
299.0914 31.36893113
309.1180087 1.160923848
443.1336587 3.912497571
461.1442234 2.90720523
577.1915675 0.8034921247
579.2072176 1.108090834
589.1915675 1.8296671
607.2021322 0.8277356225

Name: +ve in-silico MS/MS by CFM-ID for MOCLEWVMFMAVFB-CHWZOFDRSA-N
ID: MOCLEWVMFMAVFB-CHWZOFDRSA-N
Comment: Energy2
Num peaks: 31
45.0334912 1.368398445
55.01784114 0.8515511089
57.0334912 0.7371828429
75.04405588 0.6753070896
87.00767038 0.7115267695
87.04405588 0.9688271941
107.0491413 4.023646441
109.0647913 1.426691388
121.0647913 0.7084493641
131.0702706 0.9403490138
145.0495352 0.7908575554
147.0651853 2.671354497
159.0651853 0.6786338447
161.0444498 0.898604312
161.0808353 0.8147168397
163.0600999 4.280937208
227.0702706 1.143628507
253.0495352 1.665041987
255.0651853 2.037962851
267.0651853 3.093423965
269.0808353 0.6768586033
271.0964854 0.8999039271
281.0808353 4.390173447
283.0600999 5.605149573
283.0964854 0.8418811966
299.0914 13.81643932
443.1336587 0.7200208871
545.1653528 1.028691709
547.1810029 0.6788063236
589.1915675 0.8886671767
591.1708321 0.7762613076

Name: +ve in-silico MS/MS by CFM-ID for KEKNHVHEPJLKLM-SJRRDTHRSA-N
ID: KEKNHVHEPJLKLM-SJRRDTHRSA-N
Comment: Energy0
Num peaks: 31
125.0597059 0.7852412537
135.0440559 3.835245236
137.0597059 0.9308943943
139.075356 0.7082956639
145.0495352 1.282626708
159.0440559 0.6682660877
161.0444498 0.7512887368
163.0600999 7.062908849
175.0389705 0.801026529
177.0546206 5.700270046
181.0706646 1.603771605
209.0808353 1.070194068
211.0964854 1.404617076
233.0808353 0.9704637521
317.1019647 5.19948947
319.1176147 0.8536302016
323.1489149 0.8879463338
325.1645649 0.8879463338
357.1332648 0.8546703059
373.1281794 1.529995432
373.1493088 1.375898347
375.1438295 0.823327101
387.1438295 3.245801863
389.1230941 1.076715819
405.1543942 9.350096403
465.1755235 0.7292771937
535.1810029 2.216680316
537.1966529 0.9198239404
549.1966529 6.330697731
551.1759175 1.096184079
567.2072176 5.153610401

Name: +ve in-silico MS/MS by CFM-ID for KEKNHVHEPJLKLM-SJRRDTHRSA-N
ID: KEKNHVHEPJLKLM-SJRRDTHRSA-N
Comment: Energy1
Num peaks: 31
123.0440559 1.259639412
125.0597059 2.013991116
135.0440559 5.495102667
137.0597059 1.893543146
145.0495352 2.778421984
149.0597059 2.486209229
159.0440559 0.9518197641
163.0600999 5.325451286
165.0910061 1.413470555
177.0546206 7.208089034
181.0706646 1.092076775
193.0859207 0.7989738554
195.1015708 1.512466104
209.0808353 1.019545009
211.0964854 3.325308025
213.1121354 1.636729824
227.0914 0.7354767982
315.0863146 0.9652025577
317.1019647 1.53047523
355.1387441 0.7085415789
357.1332648 1.513374987
359.1489149 1.59135622
373.1281794 1.202704888
373.1493088 1.833372735
375.1438295 1.376564308
377.1594796 0.8325189569
387.1438295 3.965220452
391.1387441 0.7349054102
405.1543942 3.687183745
537.1966529 0.8779014603
549.1966529 2.667547771

Name: +ve in-silico MS/MS by CFM-ID for KEKNHVHEPJLKLM-SJRRDTHRSA-N
ID: KEKNHVHEPJLKLM-SJRRDTHRSA-N
Comment: Energy2
Num peaks: 31
39.02292652 3.416276954
41.03857658 3.830399467
43.01784114 1.201443042
45.06987671 0.9340498826
53.03857658 0.8520362754
81.06987671 2.042684062
105.0334912 0.7553889154
123.0440559 1.20548225
125.0597059 2.873584144
135.0440559 6.505380303
137.0597059 1.461306986
145.0495352 1.254073587
147.0651853 1.681659824
149.0597059 1.590525567
163.0600999 1.301431823
177.0546206 3.172590114
211.0964854 1.569851961
233.0808353 1.010141749
287.0914 0.794382998
317.1019647 1.530296294
343.1176147 0.7820697459
345.1332648 0.7825000428
373.1281794 1.465211049
387.1438295 0.866593204
389.1594796 1.177897118
391.1387441 0.7525398324
403.1387441 0.7299786589
491.1547881 0.879670807
493.1704382 0.7508917537
505.1704382 0.7487540199
549.1966529 1.609470654

Name: +ve in-silico MS/MS by CFM-ID for QHVILAPISRBLSH-LGXWLJCFSA-N
ID: QHVILAPISRBLSH-LGXWLJCFSA-N
Comment: Energy0
Num peaks: 20
27.02292652 0.6708875085
87.04405588 0.5929531414
107.0491413 3.441492201
109.0647913 0.8071029817
147.0651853 2.739287637
177.0757499 0.6172091916
249.0968793 0.8535062229
267.0651853 0.8012500276
281.0808353 9.035978141
283.0600999 2.162853811
283.0964854 1.439301143
299.0914 23.14942395
309.1180087 1.603224217
327.1285734 0.7001572701
443.1336587 3.224935028
461.1442234 1.890709666
571.1810029 1.168383627
575.1759175 1.135113064
589.1915675 13.08357935
607.2021322 11.43500866

Name: +ve in-silico MS/MS by CFM-ID for QHVILAPISRBLSH-LGXWLJCFSA-N
ID: QHVILAPISRBLSH-LGXWLJCFSA-N
Comment: Energy1
Num peaks: 21
45.0334912 0.8645301949
107.0491413 5.287888296
109.0647913 1.333762469
129.0546206 1.23724386
147.0651853 3.979189992
163.0600999 1.802707762
165.0757499 1.11463375
267.0651853 2.232840668
269.0808353 1.132108166
271.0964854 0.8197965323
281.0808353 8.377946239
283.0600999 6.496278121
283.0964854 0.6445164786
297.0757499 1.10920102
299.0914 32.65849719
309.1180087 1.178744358
443.1336587 3.903875879
461.1442234 2.926061362
563.1759175 0.7072051632
589.1915675 1.790521873
607.2021322 0.8512436455

Name: +ve in-silico MS/MS by CFM-ID for QHVILAPISRBLSH-LGXWLJCFSA-N
ID: QHVILAPISRBLSH-LGXWLJCFSA-N
Comment: Energy2
Num peaks: 31
45.0334912 1.375851669
57.0334912 0.9555170259
75.04405588 0.6793228656
85.02840582 0.6629277844
87.00767038 0.6894828331
87.04405588 0.9079584158
107.0491413 4.047752031
109.0647913 1.353432701
121.0647913 0.6736485541
131.0702706 0.9459320079
145.0495352 0.7561273922
147.0651853 2.650214539
159.0651853 0.6826629963
161.0444498 0.8640588082
161.0808353 0.8195539366
163.0600999 4.165043636
177.0757499 0.8786857757
225.0546206 0.6950401704
253.0495352 2.438725972
255.0651853 3.68641759
267.0651853 3.001756661
281.0808353 4.250630329
283.0600999 5.154064741
283.0964854 0.8463000515
299.0914 13.81803026
305.1383502 0.6607919394
443.1336587 0.7202327033
545.1653528 1.034826676
547.1810029 0.6828546252
589.1915675 0.8576604859
591.1708321 0.7808908165

Name: +ve in-silico MS/MS by CFM-ID for OXTGLFRGBDFBHI-KLYQAADRSA-N
ID: OXTGLFRGBDFBHI-KLYQAADRSA-N
Comment: Energy0
Num peaks: 21
25.00727645 0.5776551906
27.02292652 0.7761103931
87.04405588 0.7142846958
107.0491413 0.8002983046
147.0651853 2.921961514
163.0600999 1.056752833
165.0757499 0.6758667405
297.0757499 1.621378076
309.1180087 0.7412146431
325.0706646 0.7136470946
425.1230941 1.058669002
429.1180087 1.395926225
443.1336587 12.83860231
445.1129233 1.671275614
445.1493088 1.480522816
461.1442234 18.91066662
571.1810029 1.211256145
575.1759175 1.98189347
577.1915675 0.8897540014
589.1915675 13.99658264
607.2021322 14.39250853

Name: +ve in-silico MS/MS by CFM-ID for OXTGLFRGBDFBHI-KLYQAADRSA-N
ID: OXTGLFRGBDFBHI-KLYQAADRSA-N
Comment: Energy1
Num peaks: 31
43.01784114 1.439729339
45.0334912 0.9376741405
73.02840582 1.052966823
75.04405588 0.8197969087
103.0389705 0.5291863409
105.0546206 0.5516690244
107.0491413 0.8592159222
129.0546206 1.469595506
147.0651853 4.443595791
161.0444498 1.201965741
163.0600999 2.158927284
165.0757499 1.218487758
309.0757499 1.747803593
309.1180087 0.6669202521
311.0914 0.7774246701
325.0706646 0.7567842773
327.0863146 0.8501675825
425.1230941 0.9768257118
429.1180087 2.131664903
431.1336587 1.233877439
433.1493088 0.5244064311
441.1180087 0.8014857635
443.1336587 21.97439024
445.1129233 3.341454142
445.1493088 2.041360967
459.1285734 0.7899356561
461.1442234 16.1465295
571.1810029 0.9581268627
579.2072176 0.6095996596
589.1915675 2.865123925
607.2021322 1.299911446

Name: +ve in-silico MS/MS by CFM-ID for OXTGLFRGBDFBHI-KLYQAADRSA-N
ID: OXTGLFRGBDFBHI-KLYQAADRSA-N
Comment: Energy2
Num peaks: 31
73.02840582 0.9788612415
87.04405588 1.244540292
107.0491413 1.42633582
129.0546206 0.780379031
131.0702706 0.9870724557
147.0651853 2.04116139
163.0600999 2.577210451
283.0600999 0.8267314976
285.0968793 0.9315366502
295.0600999 1.531742961
297.0757499 2.031974641
309.0757499 2.843534914
311.0914 1.44501437
313.1070501 0.8935819232
325.0706646 6.876300008
327.0863146 1.609465418
333.1332648 1.119120153
353.0867085 1.146101195
369.0968793 0.9023633693
387.107444 4.143981922
399.107444 0.7942768853
417.1180087 1.822800289
427.1387441 0.9683648522
429.1180087 1.927014829
431.1336587 0.9700338488
443.1336587 5.249455611
445.1129233 1.440203346
445.1493088 0.9533032255
461.1442234 1.368071885
503.1547881 0.7568394228
589.1915675 1.284783145

Name: +ve in-silico MS/MS by CFM-ID for OXTGLFRGBDFBHI-ZXWKGARDSA-N
ID: OXTGLFRGBDFBHI-ZXWKGARDSA-N
Comment: Energy0
Num peaks: 21
25.00727645 0.5776551906
27.02292652 0.7761103931
87.04405588 0.7142846958
107.0491413 0.8002983046
147.0651853 2.921961514
163.0600999 1.056752833
165.0757499 0.6758667405
297.0757499 1.621378076
309.1180087 0.7412146431
325.0706646 0.7136470946
425.1230941 1.058669002
429.1180087 1.395926225
443.1336587 12.83860231
445.1129233 1.671275614
445.1493088 1.480522816
461.1442234 18.91066662
571.1810029 1.211256145
575.1759175 1.98189347
577.1915675 0.8897540014
589.1915675 13.99658264
607.2021322 14.39250853

Name: +ve in-silico MS/MS by CFM-ID for OXTGLFRGBDFBHI-ZXWKGARDSA-N
ID: OXTGLFRGBDFBHI-ZXWKGARDSA-N
Comment: Energy1
Num peaks: 31
43.01784114 1.439729339
45.0334912 0.9376741405
73.02840582 1.052966823
75.04405588 0.8197969087
103.0389705 0.5291863409
105.0546206 0.5516690244
107.0491413 0.8592159222
129.0546206 1.469595506
147.0651853 4.443595791
161.0444498 1.201965741
163.0600999 2.158927284
165.0757499 1.218487758
309.0757499 1.747803593
309.1180087 0.6669202521
311.0914 0.7774246701
325.0706646 0.7567842773
327.0863146 0.8501675825
425.1230941 0.9768257118
429.1180087 2.131664903
431.1336587 1.233877439
433.1493088 0.5244064311
441.1180087 0.8014857635
443.1336587 21.97439024
445.1129233 3.341454142
445.1493088 2.041360967
459.1285734 0.7899356561
461.1442234 16.1465295
571.1810029 0.9581268627
579.2072176 0.6095996596
589.1915675 2.865123925
607.2021322 1.299911446

Name: +ve in-silico MS/MS by CFM-ID for OXTGLFRGBDFBHI-ZXWKGARDSA-N
ID: OXTGLFRGBDFBHI-ZXWKGARDSA-N
Comment: Energy2
Num peaks: 31
73.02840582 0.9788612415
87.04405588 1.244540292
107.0491413 1.42633582
129.0546206 0.780379031
131.0702706 0.9870724557
147.0651853 2.04116139
163.0600999 2.577210451
283.0600999 0.8267314976
285.0968793 0.9315366502
295.0600999 1.531742961
297.0757499 2.031974641
309.0757499 2.843534914
311.0914 1.44501437
313.1070501 0.8935819232
325.0706646 6.876300008
327.0863146 1.609465418
333.1332648 1.119120153
353.0867085 1.146101195
369.0968793 0.9023633693
387.107444 4.143981922
399.107444 0.7942768853
417.1180087 1.822800289
427.1387441 0.9683648522
429.1180087 1.927014829
431.1336587 0.9700338488
443.1336587 5.249455611
445.1129233 1.440203346
445.1493088 0.9533032255
461.1442234 1.368071885
503.1547881 0.7568394228
589.1915675 1.284783145

Name: +ve in-silico MS/MS by CFM-ID for OOKTUPFXORHAKH-LVDOSUGFSA-N
ID: OOKTUPFXORHAKH-LVDOSUGFSA-N
Comment: Energy0
Num peaks: 31
27.02292652 0.5521659598
107.0491413 1.133188452
135.0440559 1.505157728
147.0651853 2.199460707
177.0757499 0.4954495497
189.0546206 0.7230640781
239.0702706 1.033283177
241.0859207 1.973726236
249.0968793 0.7370692125
251.0702706 0.669505664
255.1015708 0.6950422595
281.0808353 6.896605651
283.0964854 0.7750167737
299.0914 17.80699691
309.1180087 1.401188273
403.1387441 0.5028655033
417.139138 0.5265370642
441.139138 1.143109097
443.1336587 2.704283811
443.1547881 1.327647317
445.1704382 0.6527694826
461.1442234 1.503676041
499.1446173 0.6136555752
529.1704382 0.5281583037
545.1653528 1.343232986
547.1810029 3.473665901
561.1966529 0.6444730551
563.212303 0.6743716808
579.2072176 0.9428390277
589.1915675 11.7893034
607.2021322 8.348784356

Name: +ve in-silico MS/MS by CFM-ID for OOKTUPFXORHAKH-LVDOSUGFSA-N
ID: OOKTUPFXORHAKH-LVDOSUGFSA-N
Comment: Energy1
Num peaks: 31
107.0491413 0.8944532673
111.0440559 0.7863869445
117.0334912 1.194828674
119.0491413 1.02754772
121.0284058 1.520398634
123.0440559 0.9626909289
135.0440559 2.400923171
137.0597059 1.003646907
147.0651853 3.340438416
163.0600999 1.217329524
165.0757499 0.8285569013
187.0389705 1.013179398
189.0546206 1.206970935
193.0495352 1.572939835
203.0338851 0.8962043967
241.0859207 1.744279411
243.1015708 0.8488482275
251.0702706 1.035625114
253.0859207 1.835347163
255.1015708 2.88328817
257.0808353 1.001514743
269.0808353 0.7966285246
271.0964854 3.481625515
281.0808353 8.620876889
299.0914 17.16451973
309.1180087 0.9299441785
353.0867085 0.8745798918
443.1336587 2.676835731
461.1442234 1.858149831
499.1446173 0.7875352559
589.1915675 1.728275012

Name: +ve in-silico MS/MS by CFM-ID for OOKTUPFXORHAKH-LVDOSUGFSA-N
ID: OOKTUPFXORHAKH-LVDOSUGFSA-N
Comment: Energy2
Num peaks: 31
45.0334912 1.196593613
75.04405588 0.824133063
95.04914126 0.8114006634
105.0334912 1.387571292
107.0491413 1.223278318
117.0334912 1.786143197
119.0491413 0.7616404507
121.0284058 12.26147832
121.0647913 1.120608419
123.0440559 3.132793667
131.0702706 0.6718045555
135.0440559 7.335541795
139.075356 0.6423845288
145.0495352 0.788450622
147.0651853 2.116702941
161.0444498 0.6512032169
163.0600999 2.232472943
193.0495352 2.62534508
239.0702706 1.278343953
241.0859207 1.074768806
255.1015708 1.283512661
265.0706646 0.8071767147
269.0808353 0.7204546393
271.0964854 0.9962944235
281.0808353 2.309253104
283.0812292 1.358694591
299.0914 4.519047844
353.0867085 0.8767170466
447.1860882 0.6562874654
545.1653528 0.744829015
589.1915675 1.574206463

Name: +ve in-silico MS/MS by CFM-ID for VHJWDTPKSIFZBV-GCZADZHWSA-N
ID: VHJWDTPKSIFZBV-GCZADZHWSA-N
Comment: Energy0
Num peaks: 11
175.0964854 2.664197256
383.0761439 1.103708396
397.0917939 13.81468407
399.0710585 2.421535539
399.107444 3.129212579
415.1023586 23.31904649
553.1704382 1.425656418
557.1653528 4.139155206
559.1810029 1.476078853
571.1810029 10.23425308
589.1915675 16.72748121

Name: +ve in-silico MS/MS by CFM-ID for VHJWDTPKSIFZBV-GCZADZHWSA-N
ID: VHJWDTPKSIFZBV-GCZADZHWSA-N
Comment: Energy1
Num peaks: 27
123.0440559 0.9056226305
145.0859207 1.125481009
147.1015708 0.8265658157
149.0233204 2.442216396
151.0389705 6.653026781
153.0546206 1.011472368
175.0964854 3.313741963
237.0757499 0.8585333306
263.0550145 1.792125159
265.0706646 6.025745709
269.0444498 1.030665884
297.0393644 0.8594466167
383.0761439 1.611503871
385.0917939 3.381967545
387.107444 7.491774061
397.0917939 11.17147647
399.0710585 3.782932869
399.107444 2.429426373
413.0867085 0.7938939253
415.1023586 15.14006347
437.1442234 0.7213189986
439.1598735 0.9522527999
557.1653528 0.8426003076
559.1810029 0.8927971877
561.1966529 1.717269585
571.1810029 1.306447112
589.1915675 1.019737451

Name: +ve in-silico MS/MS by CFM-ID for VHJWDTPKSIFZBV-GCZADZHWSA-N
ID: VHJWDTPKSIFZBV-GCZADZHWSA-N
Comment: Energy2
Num peaks: 31
45.0334912 2.319993383
55.01784114 2.087600619
71.01275576 1.407927969
75.04405588 0.9532117668
123.0440559 1.02450525
145.0859207 0.9168438715
151.0389705 1.796226919
161.0808353 1.008880648
171.0651853 0.8497152488
173.0808353 0.8566999768
175.0964854 0.9337195668
237.0757499 1.683851292
265.0706646 2.066463025
269.0444498 1.23598409
297.0393644 0.8508698646
309.0393644 1.703092456
341.0655792 0.9144531813
343.0812292 5.410282033
371.0761439 0.8817998468
383.0761439 2.359835425
385.0917939 0.873961706
387.107444 2.565627786
397.0917939 8.878751609
399.0710585 4.99550443
399.107444 2.267257036
415.1023586 6.687096042
419.1336587 0.826846074
421.1493088 0.826846074
471.1285734 0.8599522776
545.1653528 1.169581208
571.1810029 0.8759296074

Name: +ve in-silico MS/MS by CFM-ID for BFVPQNASGKMXJQ-WBDYHHAWSA-N
ID: BFVPQNASGKMXJQ-WBDYHHAWSA-N
Comment: Energy0
Num peaks: 31
121.0647913 0.814459309
123.0804414 0.629792522
145.0495352 0.7451537206
147.0651853 1.478677263
159.0440559 0.7288660274
161.0597059 6.047833789
163.0600999 0.7732208668
179.0702706 1.44355831
183.0651853 0.9850616165
197.0808353 1.077334111
209.0808353 0.9531865582
213.0757499 1.43183033
215.0914 0.8376633957
223.0600999 0.6722241252
225.0757499 0.8285957786
227.0914 9.082430293
229.0706646 0.7264061296
229.1070501 0.6610371934
239.0550145 1.028632059
245.1019647 13.32671005
263.0914 0.5918980927
321.0968793 0.6835896086
323.1125294 5.180162288
341.1230941 1.578071412
371.1336587 1.151257265
389.1442234 2.950915387
531.1860882 1.45024556
535.1810029 2.793895863
537.1966529 1.127955605
549.1966529 7.13286147
567.2072176 5.807989243

Name: +ve in-silico MS/MS by CFM-ID for BFVPQNASGKMXJQ-WBDYHHAWSA-N
ID: BFVPQNASGKMXJQ-WBDYHHAWSA-N
Comment: Energy1
Num peaks: 31
113.0597059 0.8219391645
121.0647913 1.683762323
133.0647913 2.272799662
141.0546206 1.355512522
147.0651853 1.4218161
157.0495352 1.141189773
161.0597059 6.393289718
163.0600999 1.270980096
165.0546206 0.7121932564
167.0702706 1.248449863
177.0546206 0.7630276924
179.0702706 1.320164058
183.0651853 1.136896382
185.0808353 2.356741022
197.0808353 2.338891169
199.0964854 2.596755525
209.0808353 2.487765472
213.0757499 1.240730435
215.0914 1.366567435
225.0757499 0.7026538965
227.0914 11.7215203
229.1070501 0.9166074276
245.1019647 7.260271403
323.1125294 2.723719901
341.1230941 0.9578169088
371.1336587 1.367802309
389.1442234 2.233532893
507.1860882 0.7212989744
531.1860882 0.9247021176
535.1810029 1.027458116
549.1966529 2.989487772

Name: +ve in-silico MS/MS by CFM-ID for BFVPQNASGKMXJQ-WBDYHHAWSA-N
ID: BFVPQNASGKMXJQ-WBDYHHAWSA-N
Comment: Energy2
Num peaks: 31
57.0334912 0.9667264035
83.01275576 0.9010462341
107.0491413 0.973719453
111.0440559 0.7938360367
113.0597059 1.371947376
121.0647913 1.236906955
133.0647913 1.81366271
147.0651853 3.608585825
161.0597059 4.340805201
163.0600999 1.040045881
167.0702706 3.578572696
177.0546206 0.6716861927
179.0702706 0.7934550057
183.0651853 4.729912746
185.0808353 1.512379952
195.0651853 0.6524063395
197.0808353 1.476581699
199.0964854 0.7123199585
209.0808353 0.662051842
213.0757499 1.341391664
215.0914 0.8052697481
221.0444498 0.7861589829
223.0600999 1.148088998
227.0914 4.06513161
245.1019647 3.040465022
307.1176147 0.6449321279
331.1023586 0.6734559768
505.1704382 0.793759656
535.1810029 0.7635881309
537.1966529 0.9787950313
549.1966529 1.774648679

Name: +ve in-silico MS/MS by CFM-ID for GLDJYEYQFWJQPB-FQJDLXTJSA-N
ID: GLDJYEYQFWJQPB-FQJDLXTJSA-N
Comment: Energy0
Num peaks: 28
25.00727645 0.4912448071
27.02292652 0.6611806446
87.04405588 0.6069717698
123.0440559 2.136137012
135.0440559 0.4760562062
137.0597059 1.352229197
139.075356 0.6050378136
145.0495352 0.4289478338
147.0651853 2.660525089
149.0597059 0.7745812132
165.0757499 0.5054269127
177.0757499 0.5946624805
219.0863146 0.4998767871
241.0859207 6.415150275
243.0651853 1.282993773
249.0968793 0.8410355371
259.0964854 25.1762366
309.1180087 1.521650516
327.1285734 0.4275523762
403.1387441 3.270511023
417.139138 0.4927917603
421.1493088 1.925628098
427.123488 0.9587275528
429.139138 1.608989934
431.1547881 0.9039047948
535.1810029 0.4610409476
549.1966529 11.80102388
567.2072176 11.17177486

Name: +ve in-silico MS/MS by CFM-ID for GLDJYEYQFWJQPB-FQJDLXTJSA-N
ID: GLDJYEYQFWJQPB-FQJDLXTJSA-N
Comment: Energy1
Num peaks: 31
45.0334912 0.7389187871
123.0440559 4.594664247
129.0546206 1.088425785
133.0284058 0.9968871145
135.0440559 0.8331635712
137.0597059 1.377240979
147.0440559 0.6161329832
147.0651853 3.59180776
149.0597059 1.51073796
163.0600999 1.562387841
165.0757499 0.9763517462
211.075356 0.6658390975
213.0910061 1.596343094
227.0702706 1.754666822
229.0859207 4.857100382
231.1015708 5.879078604
241.0859207 7.238247594
243.0651853 2.148135207
257.0808353 0.7729694697
259.0964854 23.65220156
285.0968793 1.120038313
309.1180087 0.9540792975
393.1543942 0.4980322336
403.1387441 3.093323364
411.1285734 0.5004666484
421.1493088 2.307175794
427.123488 0.6040962335
537.1966529 0.717504652
539.212303 0.7427095916
549.1966529 1.571297601
567.2072176 0.6582501028

Name: +ve in-silico MS/MS by CFM-ID for GLDJYEYQFWJQPB-FQJDLXTJSA-N
ID: GLDJYEYQFWJQPB-FQJDLXTJSA-N
Comment: Energy2
Num peaks: 31
45.0334912 1.327498467
57.0334912 0.7557707468
75.04405588 0.6850430073
87.00767038 0.7046228339
87.04405588 0.9613984443
111.0440559 0.8716026811
123.0440559 7.925744017
131.0702706 0.9102517217
133.0284058 0.9664172615
135.0440559 1.319090189
137.0597059 0.6906378268
145.0495352 0.7654766
147.0440559 1.437323018
147.0651853 2.670710002
149.0597059 1.633474299
161.0444498 0.8728785372
161.0808353 0.7987493136
163.0600999 4.150472499
171.0440559 1.383283936
213.0546206 1.044698516
215.0702706 0.9996974495
227.0702706 0.8214419168
229.0859207 1.928926236
241.0859207 2.400872
243.0651853 4.071179769
259.0964854 12.94391721
267.0863146 0.6718235435
403.1387441 0.7093122101
505.1704382 0.9956243793
507.1860882 0.6569860711
549.1966529 1.233419168

Name: +ve in-silico MS/MS by CFM-ID for KMYUBNLNPRIIHP-TZFQDBJXSA-N
ID: KMYUBNLNPRIIHP-TZFQDBJXSA-N
Comment: Energy0
Num peaks: 20
83.01275576 1.721785311
85.02840582 3.26127228
99.04405588 0.8745202592
101.0233204 1.310091791
103.0389705 2.178009524
127.0389705 2.038358446
145.0495352 3.503419482
163.0600999 0.9160578699
265.0859207 6.689694724
277.0495352 1.089321546
283.0964854 18.61733649
427.1387441 4.863273228
509.1442234 1.207874876
511.1598735 1.904388591
525.1755235 1.462987596
527.1547881 1.184103492
529.1704382 1.957365573
553.1704382 7.717469169
571.1810029 12.67040171
589.1915675 5.163912354

Name: +ve in-silico MS/MS by CFM-ID for KMYUBNLNPRIIHP-TZFQDBJXSA-N
ID: KMYUBNLNPRIIHP-TZFQDBJXSA-N
Comment: Energy1
Num peaks: 28
79.05422664 0.5857155043
83.01275576 1.069902283
85.02840582 2.310699054
87.04405588 0.5778323836
99.04405588 1.40865892
101.0233204 0.5776054689
103.0389705 0.9293898904
127.0389705 2.31533093
145.0495352 2.200928726
255.1015708 0.6875649607
257.0808353 0.887208992
263.0702706 0.8916702351
265.0859207 15.04453393
267.1015708 0.5787569086
279.0651853 0.5470644487
281.0808353 0.7725912983
283.0964854 33.61000756
289.0917939 1.109767819
307.1023586 0.6535747748
409.1281794 0.7521837263
427.1387441 2.84377651
445.1493088 0.5654308172
511.1598735 0.9015761762
525.1755235 2.118090755
527.1911736 0.5804854942
543.1860882 0.778875698
553.1704382 2.299458106
571.1810029 2.414467083

Name: +ve in-silico MS/MS by CFM-ID for KMYUBNLNPRIIHP-TZFQDBJXSA-N
ID: KMYUBNLNPRIIHP-TZFQDBJXSA-N
Comment: Energy2
Num peaks: 31
49.00727645 1.10284461
57.0334912 0.9484478139
83.01275576 2.625891218
85.02840582 1.678027794
87.04405588 0.8666794524
91.05422664 1.104476326
99.04405588 1.432247602
101.0233204 3.281772102
103.0389705 2.27608469
127.0389705 0.7102710298
133.0284058 0.8680513512
137.0597059 1.380981542
145.0495352 2.126192545
159.0651853 0.6364154966
161.0233204 1.007114822
163.0600999 0.8876053059
175.002585 1.19575403
201.0182351 0.7057497644
205.0495352 1.56952919
223.0389705 1.294541247
255.1015708 0.6754175608
263.0702706 1.917309426
265.0859207 6.78620044
267.1015708 1.217624371
277.0495352 1.280420486
279.0651853 0.7598011541
281.0808353 0.7115250766
283.0964854 13.66697858
291.107444 1.010089345
293.1230941 0.674421574
571.1810029 1.131246229

Name: +ve in-silico MS/MS by CFM-ID for WDVZASUHGJGVQO-XVHOMBRNSA-N
ID: WDVZASUHGJGVQO-XVHOMBRNSA-N
Comment: Energy0
Num peaks: 31
105.0334912 3.226698968
107.0491413 0.7713995315
109.0647913 0.7344740616
125.0597059 0.6901846277
129.0334912 0.6939871931
147.0440559 5.25901269
147.0651853 1.173762332
163.0600999 0.6657814706
165.0546206 1.384480644
223.0964854 1.272160137
227.0914 1.33640153
237.0757499 1.080742827
239.0914 1.166814403
241.1070501 9.520255698
243.0863146 1.240688081
243.1227001 1.110222179
253.0706646 0.8754906262
259.1176147 10.87257457
309.0968793 4.776643253
327.107444 1.616971871
385.1493088 1.475629295
387.1649589 0.9241398891
403.1598735 2.605521172
415.1387441 0.7517991993
431.1336587 0.661561141
433.1493088 1.043381113
435.1649589 1.068128835
531.1860882 1.437313692
535.1810029 1.539662708
549.1966529 8.470764021
567.2072176 4.780072981

Name: +ve in-silico MS/MS by CFM-ID for WDVZASUHGJGVQO-XVHOMBRNSA-N
ID: WDVZASUHGJGVQO-XVHOMBRNSA-N
Comment: Energy1
Num peaks: 31
105.0334912 5.038476279
107.0491413 1.726359203
113.0233204 0.6994018754
119.0491413 2.352944572
129.0334912 1.436027897
147.0440559 5.627142653
147.0651853 1.358617835
163.0600999 1.261139309
165.0757499 0.7075874829
191.0702706 0.9870190991
193.0859207 0.705741947
211.0964854 1.231887978
213.1121354 1.015977576
223.0964854 4.193845145
227.0914 1.655708217
229.1070501 0.7668864784
239.0914 0.7108805773
241.1070501 14.98353006
243.1227001 0.8159091804
259.1176147 8.027567188
291.0863146 0.6532015626
309.0968793 2.837321943
327.107444 1.117488559
385.1493088 1.838809148
403.1598735 2.582233021
473.1653528 0.6488917848
505.1704382 0.8548532838
507.1860882 0.8571130783
531.1860882 0.8381981749
535.1810029 0.677759408
549.1966529 3.144170705

Name: +ve in-silico MS/MS by CFM-ID for WDVZASUHGJGVQO-XVHOMBRNSA-N
ID: WDVZASUHGJGVQO-XVHOMBRNSA-N
Comment: Energy2
Num peaks: 31
47.01275576 0.7862036076
61.02840582 1.528080988
77.03857658 1.299700531
91.05422664 0.9011106055
105.0334912 7.533632806
107.0491413 1.270218065
109.0647913 0.698248493
111.0804414 0.7585433149
119.0491413 2.109973866
125.0597059 2.830777338
127.075356 1.402994329
141.0546206 1.025560422
143.0702706 1.46968195
147.0440559 3.668375195
147.0651853 2.231365393
163.0600999 0.8929780744
165.0546206 0.8603049887
181.0859207 2.69288695
197.0808353 3.592995408
199.0964854 1.13994131
223.0964854 0.6718617792
227.0914 2.004578304
229.1070501 0.7548175497
237.0757499 0.8720697921
241.1070501 3.592756132
243.1227001 0.698788102
259.1176147 2.837675715
327.107444 0.9246834508
505.1704382 0.7852401842
537.1966529 1.000017595
549.1966529 1.885193587

Name: +ve in-silico MS/MS by CFM-ID for QHVILAPISRBLSH-JOKXPQFTSA-N
ID: QHVILAPISRBLSH-JOKXPQFTSA-N
Comment: Energy0
Num peaks: 20
27.02292652 0.6708875085
87.04405588 0.5929531414
107.0491413 3.441492201
109.0647913 0.8071029817
147.0651853 2.739287637
177.0757499 0.6172091916
249.0968793 0.8535062229
267.0651853 0.8012500276
281.0808353 9.035978141
283.0600999 2.162853811
283.0964854 1.439301143
299.0914 23.14942395
309.1180087 1.603224217
327.1285734 0.7001572701
443.1336587 3.224935028
461.1442234 1.890709666
571.1810029 1.168383627
575.1759175 1.135113064
589.1915675 13.08357935
607.2021322 11.43500866

Name: +ve in-silico MS/MS by CFM-ID for QHVILAPISRBLSH-JOKXPQFTSA-N
ID: QHVILAPISRBLSH-JOKXPQFTSA-N
Comment: Energy1
Num peaks: 21
45.0334912 0.8645301949
107.0491413 5.287888296
109.0647913 1.333762469
129.0546206 1.23724386
147.0651853 3.979189992
163.0600999 1.802707762
165.0757499 1.11463375
267.0651853 2.232840668
269.0808353 1.132108166
271.0964854 0.8197965323
281.0808353 8.377946239
283.0600999 6.496278121
283.0964854 0.6445164786
297.0757499 1.10920102
299.0914 32.65849719
309.1180087 1.178744358
443.1336587 3.903875879
461.1442234 2.926061362
563.1759175 0.7072051632
589.1915675 1.790521873
607.2021322 0.8512436455

Name: +ve in-silico MS/MS by CFM-ID for QHVILAPISRBLSH-JOKXPQFTSA-N
ID: QHVILAPISRBLSH-JOKXPQFTSA-N
Comment: Energy2
Num peaks: 31
45.0334912 1.375851669
57.0334912 0.9555170259
75.04405588 0.6793228656
85.02840582 0.6629277844
87.00767038 0.6894828331
87.04405588 0.9079584158
107.0491413 4.047752031
109.0647913 1.353432701
121.0647913 0.6736485541
131.0702706 0.9459320079
145.0495352 0.7561273922
147.0651853 2.650214539
159.0651853 0.6826629963
161.0444498 0.8640588082
161.0808353 0.8195539366
163.0600999 4.165043636
177.0757499 0.8786857757
225.0546206 0.6950401704
253.0495352 2.438725972
255.0651853 3.68641759
267.0651853 3.001756661
281.0808353 4.250630329
283.0600999 5.154064741
283.0964854 0.8463000515
299.0914 13.81803026
305.1383502 0.6607919394
443.1336587 0.7202327033
545.1653528 1.034826676
547.1810029 0.6828546252
589.1915675 0.8576604859
591.1708321 0.7808908165

Name: +ve in-silico MS/MS by CFM-ID for ZBHUQQHYXHVILV-OVXQXXFISA-N
ID: ZBHUQQHYXHVILV-OVXQXXFISA-N
Comment: Energy0
Num peaks: 22
85.02840582 0.6045630917
103.0389705 0.6735712359
163.0600999 2.142650405
263.0914 1.041921468
265.1070501 1.943810092
397.1281794 1.145068607
399.1438295 0.8037171201
401.1594796 0.9592788123
413.1230941 1.230765489
415.1387441 0.8704248499
427.1387441 13.82432686
429.1180087 2.518928221
429.1543942 1.090442824
445.1493088 19.13979241
521.1653528 0.6475935058
561.1966529 1.366955881
563.212303 0.7724158283
575.1759175 1.843693073
577.1915675 2.342399799
579.2072176 0.8660249788
589.1915675 10.45741708
607.2021322 13.99426523

Name: +ve in-silico MS/MS by CFM-ID for ZBHUQQHYXHVILV-OVXQXXFISA-N
ID: ZBHUQQHYXHVILV-OVXQXXFISA-N
Comment: Energy1
Num peaks: 31
43.01784114 0.7687609584
85.02840582 1.361595631
145.0495352 2.185482791
163.0600999 2.827363723
181.0859207 3.031832957
261.0757499 1.463550304
263.0914 1.047344705
265.1070501 2.293782566
275.0550145 0.6662437656
369.1332648 0.9630019118
381.1332648 0.6983604887
383.1125294 1.668503238
383.1489149 0.7995047431
385.1281794 1.280614242
387.1438295 2.668164106
397.1281794 1.89300717
399.107444 1.482268382
399.1438295 2.391094121
401.1230941 1.945264899
401.1594796 3.960249939
413.1230941 1.843144142
415.1387441 2.618446994
417.1543942 1.73742144
425.1230941 0.7151207592
427.1387441 10.29783889
429.1180087 4.304977042
429.1543942 0.6720413303
445.1493088 15.14538316
577.1915675 0.8934179004
589.1915675 2.128251941
607.2021322 1.031811371

Name: +ve in-silico MS/MS by CFM-ID for ZBHUQQHYXHVILV-OVXQXXFISA-N
ID: ZBHUQQHYXHVILV-OVXQXXFISA-N
Comment: Energy2
Num peaks: 31
43.01784114 1.518827801
45.0334912 0.9187098225
87.00767038 0.8010716425
89.02332044 0.7168628849
145.0495352 1.476950624
147.0651853 1.525736713
205.0859207 1.779672123
207.1015708 2.52685695
261.0757499 1.129032079
263.0914 1.188160906
265.1070501 1.042844882
271.1540003 0.8552592908
331.1176147 0.9060684344
359.1125294 1.841624764
387.1438295 3.646688682
397.1281794 3.517528531
399.1438295 3.163714018
401.1594796 1.837608618
413.1230941 3.110759768
415.1387441 2.393398614
417.1543942 0.8816911657
427.1387441 4.994703479
429.1180087 6.651683878
429.1543942 0.9545352833
433.1856943 0.8559444406
445.1493088 6.008911927
449.1806089 0.79296478
515.1547881 0.7432281661
545.1653528 0.8813656833
577.1915675 1.049217315
589.1915675 1.041874845

Name: +ve in-silico MS/MS by CFM-ID for FJXLUCXTESMUQC-OYTSDFFUSA-N
ID: FJXLUCXTESMUQC-OYTSDFFUSA-N
Comment: Energy0
Num peaks: 29
43.01784114 1.415390695
61.02840582 2.219018758
101.0385766 2.034102343
103.0542266 0.9663410695
105.0698767 1.137172292
121.0647913 0.6536623867
147.0651853 2.382771175
153.0182351 0.5359047575
165.0757499 1.719619063
205.0706646 0.7375209163
239.0702706 6.966856189
241.0859207 0.646981775
257.0808353 18.24510654
351.1285734 0.7110169004
383.1125294 0.7446581254
399.107444 1.068358024
401.1230941 2.796868573
417.1180087 0.5893382221
443.1336587 6.986331348
445.1493088 0.8127625431
461.1442234 7.837870044
475.1446173 0.5897710803
503.139532 1.06806986
529.1704382 0.5398428442
545.1653528 0.5782986816
547.1810029 3.036910883
565.1915675 0.7446001372
589.1915675 6.39775093
607.2021322 5.969705111

Name: +ve in-silico MS/MS by CFM-ID for FJXLUCXTESMUQC-OYTSDFFUSA-N
ID: FJXLUCXTESMUQC-OYTSDFFUSA-N
Comment: Energy1
Num peaks: 31
43.01784114 0.5117557754
61.02840582 0.5722313127
79.05422664 0.5194274056
85.02840582 0.5224985632
91.05422664 1.651790765
103.0542266 0.7789803175
105.0698767 1.351654473
107.0491413 0.5742432668
129.0546206 0.6342865387
131.0491413 0.6270422676
137.0233204 3.150751224
147.0651853 2.635734687
151.0389705 1.307832317
153.0182351 1.669235761
205.0706646 1.808571743
207.0863146 0.6658476347
239.0702706 11.68848847
255.0651853 0.9684433415
257.0808353 27.16242278
341.0867085 1.19287718
357.0816232 0.9403061331
399.107444 0.7536971239
401.1230941 3.991072153
403.1387441 0.9611092604
417.1180087 0.744552193
419.1336587 0.9062759351
443.1336587 3.913142158
461.1442234 4.27137166
547.1810029 0.9066857775
579.2072176 0.5168123612
589.1915675 1.226479289

Name: +ve in-silico MS/MS by CFM-ID for FJXLUCXTESMUQC-OYTSDFFUSA-N
ID: FJXLUCXTESMUQC-OYTSDFFUSA-N
Comment: Energy2
Num peaks: 31
43.01784114 2.224203753
61.02840582 1.013523373
73.02840582 0.7319168574
75.04405588 0.8398397962
85.02840582 1.063630528
87.04405588 1.218596105
91.05422664 0.8864870118
101.0385766 10.38327134
103.0542266 1.663055158
105.0334912 1.236230073
105.0698767 2.490891296
115.0389705 0.7005829767
121.0647913 1.163230398
137.0233204 0.8898817609
147.0440559 0.6724426869
147.0651853 1.665627586
151.0389705 1.444546657
153.0182351 1.852284858
155.0338851 0.9553521726
203.0550145 0.7400528641
205.0706646 4.04214569
239.0702706 3.452695391
257.0808353 8.630835823
313.0917939 1.533947602
329.0867085 1.536214791
355.1023586 0.8221186108
357.0816232 1.41547933
399.107444 0.6753189616
401.1230941 1.842386638
443.1336587 1.60523873
589.1915675 1.366296998

Name: +ve in-silico MS/MS by CFM-ID for MLGRWAZPBZFAGL-ZHVRRYISSA-N
ID: MLGRWAZPBZFAGL-ZHVRRYISSA-N
Comment: Energy0
Num peaks: 31
65.03857658 0.614120429
103.0389705 0.619336475
153.0546206 3.489352308
157.0647913 1.472690192
163.0600999 2.564613981
225.0757499 0.98016001
243.0863146 0.6870427307
245.1019647 0.6398016448
253.0706646 1.596776941
263.1125294 0.5780731076
333.0968793 2.236369786
335.1125294 1.361894977
337.1281794 1.057146394
339.0863146 0.822767362
341.1019647 0.9093728745
353.1230941 1.682951466
355.0812292 0.7968827096
357.0968793 3.210210323
359.1125294 0.6853151934
379.1023586 0.6204625431
381.1180087 1.348195532
391.1176147 1.107695986
409.1281794 14.57327779
411.1438295 1.086283996
415.1751296 0.5628219126
417.1907797 0.5628219126
427.1387441 2.407587016
553.1704382 0.6389079518
557.1653528 1.065602643
571.1810029 10.91718643
589.1915675 12.37607659

Name: +ve in-silico MS/MS by CFM-ID for MLGRWAZPBZFAGL-ZHVRRYISSA-N
ID: MLGRWAZPBZFAGL-ZHVRRYISSA-N
Comment: Energy1
Num peaks: 31
43.01784114 0.8431448604
145.0495352 2.410949787
149.0233204 0.7750887418
157.0647913 2.786380953
159.0804414 1.244690549
163.0600999 3.871739698
173.0597059 0.9353362204
175.075356 2.108965292
201.0546206 1.267974376
203.0702706 0.7606047817
207.0651853 0.848687636
209.0808353 1.447085156
219.0651853 1.31066115
225.0757499 1.491045525
235.0600999 0.9547636733
253.0706646 1.65997673
343.0812292 1.181862694
357.0968793 2.790410038
363.107444 0.9947173637
369.0968793 1.222226717
381.1180087 0.8956541659
391.1176147 1.817834801
409.1281794 13.19091127
411.107444 1.100478368
427.1387441 5.97853614
553.1704382 0.7903812477
557.1653528 0.9001484611
559.1810029 0.8274267035
571.1810029 3.247758697
573.1602674 1.052186819
589.1915675 1.216370499

Name: +ve in-silico MS/MS by CFM-ID for MLGRWAZPBZFAGL-ZHVRRYISSA-N
ID: MLGRWAZPBZFAGL-ZHVRRYISSA-N
Comment: Energy2
Num peaks: 31
43.01784114 0.9114453105
67.05422664 1.799365935
85.02840582 0.7524340192
85.06479133 0.8978959651
97.02840582 1.144755513
105.0334912 3.62820007
107.0491413 1.560663065
121.0284058 4.45282305
123.0440559 1.942717585
133.0284058 1.470347058
137.0597059 0.8205301457
147.0076704 4.796486386
147.0651853 0.7054427462
149.0233204 5.634682963
151.0389705 3.074522579
153.0546206 6.87847427
157.0647913 2.279293292
163.0600999 2.311917771
173.0597059 2.459467764
175.075356 1.464476435
185.0597059 0.9202027222
191.0702706 1.269596736
201.0546206 3.411550989
219.0651853 0.7932627567
243.0863146 0.9357924913
341.1019647 0.8808925357
345.1332648 0.7377588424
347.1489149 0.7224042907
363.107444 1.138074522
409.1281794 0.9963236509
571.1810029 0.7244505994

Name: +ve in-silico MS/MS by CFM-ID for VGQNSXXZCTYDRN-OOMDYAAVSA-N
ID: VGQNSXXZCTYDRN-OOMDYAAVSA-N
Comment: Energy0
Num peaks: 24
43.01784114 0.713030928
101.0385766 1.995927268
103.0542266 0.9697567859
105.0698767 1.219443044
121.0647913 0.6573607918
153.0182351 0.5889509273
163.0600999 0.9627175587
189.0757499 1.810072206
207.0863146 1.468516407
239.0702706 7.156875102
241.0859207 0.6816068645
257.0808353 19.01816717
351.1285734 0.674953883
383.1125294 1.13084707
399.107444 0.8397217147
401.1230941 9.457490784
403.1387441 0.8733476373
419.1336587 9.678384222
475.1446173 0.5830381523
503.139532 1.198051957
547.1810029 3.245621925
565.1915675 2.677094723
589.1915675 7.08505258
607.2021322 5.862997649

Name: +ve in-silico MS/MS by CFM-ID for VGQNSXXZCTYDRN-OOMDYAAVSA-N
ID: VGQNSXXZCTYDRN-OOMDYAAVSA-N
Comment: Energy1
Num peaks: 28
43.01784114 0.5096260543
79.05422664 0.526289502
91.05422664 1.688380239
103.0542266 0.7928887132
105.0698767 1.421903426
107.0491413 0.589541303
131.0491413 0.6353260518
137.0233204 3.191524541
147.0651853 0.8078492168
151.0389705 1.324756744
153.0182351 1.778523704
163.0600999 1.836692178
165.0757499 0.9106631688
171.0651853 0.5590954881
189.0757499 1.814713419
239.0702706 11.87585907
255.0651853 0.9944161887
257.0808353 28.30029817
299.0761439 1.22871749
315.0710585 1.04916871
383.1125294 0.7330761759
401.1230941 7.649764602
403.1387441 0.6708938074
419.1336587 5.887882126
547.1810029 0.8395264076
565.1915675 0.5358738264
579.2072176 0.5327412495
589.1915675 1.479721175

Name: +ve in-silico MS/MS by CFM-ID for VGQNSXXZCTYDRN-OOMDYAAVSA-N
ID: VGQNSXXZCTYDRN-OOMDYAAVSA-N
Comment: Energy2
Num peaks: 31
43.01784114 1.01013985
73.02840582 0.7979870635
91.05422664 0.8792375306
93.06987671 0.5527380273
101.0385766 10.20688839
103.0542266 1.627671657
105.0334912 1.211626443
105.0698767 2.587816149
121.0647913 1.150078138
129.0546206 1.11192763
137.0233204 0.8616050618
145.0495352 0.7087351973
147.0440559 0.6510493176
147.0651853 2.490586794
151.0389705 1.398645041
153.0182351 1.674303294
155.0338851 0.9249950992
161.0444498 0.6906224993
163.0600999 4.29641765
189.0757499 0.5807360296
239.0702706 3.610603177
241.0859207 0.6626973713
257.0808353 12.07155477
271.0812292 1.510060638
287.0761439 1.516570587
313.0917939 0.8175733581
315.0710585 1.2665207
401.1230941 2.809647123
419.1336587 2.285195717
545.1653528 0.6002284424
589.1915675 1.330132732

Name: +ve in-silico MS/MS by CFM-ID for AIUAVRQIJPKJTG-YJRFHVNXSA-N
ID: AIUAVRQIJPKJTG-YJRFHVNXSA-N
Comment: Energy0
Num peaks: 6
494.12038 0.6907367887
518.1800877 3.770913605
536.1462008 9.36048319
536.1906524 3.662052206
554.1567655 45.01001233
572.1673301 33.78842669

Name: +ve in-silico MS/MS by CFM-ID for AIUAVRQIJPKJTG-YJRFHVNXSA-N
ID: AIUAVRQIJPKJTG-YJRFHVNXSA-N
Comment: Energy1
Num peaks: 6
458.20341 2.546829934
460.2190601 2.041735467
518.1800877 4.722423682
536.1462008 23.41563618
554.1567655 37.97918418
572.1673301 9.946473234

Name: +ve in-silico MS/MS by CFM-ID for AIUAVRQIJPKJTG-YJRFHVNXSA-N
ID: AIUAVRQIJPKJTG-YJRFHVNXSA-N
Comment: Energy2
Num peaks: 15
60.98395416 1.416405508
79.05422664 5.289366009
83.08552677 1.246626837
96.96063188 1.120848923
458.1437022 2.078610869
472.0785151 1.380100117
474.0941652 2.284693215
476.1098153 6.056011408
500.2139747 1.518325232
518.1800877 20.57855783
536.1462008 22.28321444
536.1906524 1.437335386
538.1254653 4.027009067
554.1567655 8.323071942
556.13603 1.478917379

Name: +ve in-silico MS/MS by CFM-ID for KVCCHIDBNDFTEZ-NPDXYTPCSA-N
ID: KVCCHIDBNDFTEZ-NPDXYTPCSA-N
Comment: Energy0
Num peaks: 31
147.0651853 1.214843636
151.075356 1.237115569
153.0910061 0.6050066162
163.0600999 1.26328089
167.0702706 2.409438695
169.0859207 1.349237978
179.0702706 1.391118836
189.0546206 0.6375691789
191.0702706 6.13293829
193.0495352 1.38110448
195.0651853 1.311117082
197.0808353 11.32093108
199.0964854 1.35856334
209.0444498 0.8883794882
209.0808353 1.568359044
215.0914 10.07419557
335.1125294 0.5675832443
341.1230941 2.303387866
343.1387441 1.04393667
353.1230941 4.169771488
359.1336587 3.88224068
371.1336587 1.688983669
377.1442234 1.168802644
479.1911736 0.718673415
503.1911736 0.6982360335
521.2017383 0.6262032332
531.1860882 1.681075006
535.1810029 0.9390662128
537.1966529 0.5895284918
549.1966529 8.614326593
567.2072176 4.874618377

Name: +ve in-silico MS/MS by CFM-ID for KVCCHIDBNDFTEZ-NPDXYTPCSA-N
ID: KVCCHIDBNDFTEZ-NPDXYTPCSA-N
Comment: Energy1
Num peaks: 31
123.0804414 0.7546593463
137.0233204 1.122798411
141.0546206 0.7038112934
147.0440559 0.9762328842
147.0651853 0.9073217148
149.0597059 1.547560928
151.075356 3.223898541
153.0910061 0.7541140606
163.0600999 1.442513042
163.075356 2.113301563
165.0757499 0.7394758199
167.0702706 2.93763809
169.0859207 3.435379442
171.1015708 1.027384734
179.0702706 2.999749451
185.0808353 0.8803117787
191.0702706 5.817895633
195.0651853 0.6725299747
197.0808353 12.16055752
199.0964854 1.088930823
215.0914 6.071298975
335.1125294 0.8190536269
341.1230941 1.566078615
343.1387441 0.6499879299
353.1230941 2.378322806
359.1336587 4.07483286
371.1336587 0.8369842485
377.1442234 0.9596254269
531.1860882 1.420494333
535.1810029 0.7856399615
549.1966529 2.858582817

Name: +ve in-silico MS/MS by CFM-ID for KVCCHIDBNDFTEZ-NPDXYTPCSA-N
ID: KVCCHIDBNDFTEZ-NPDXYTPCSA-N
Comment: Energy2
Num peaks: 31
41.00219107 0.7619607324
43.01784114 0.9164586297
53.00219107 0.6991830665
81.06987671 0.7892405384
93.0334912 1.043318022
95.04914126 1.840607016
97.06479133 4.011566863
99.08044139 1.117195121
137.0597059 1.626674515
147.0651853 1.953433837
151.075356 2.464728051
161.0597059 0.7310945951
163.0600999 4.639431938
163.075356 2.223557156
165.0546206 0.6604038654
167.0702706 4.018550123
169.0859207 1.310437274
179.0702706 0.9791147204
181.0859207 0.8463124172
185.0808353 0.8570386743
191.0702706 2.509065298
193.0495352 1.834190086
195.0651853 0.9956309063
197.0808353 5.369011984
215.0914 2.862009683
343.1387441 0.954541525
357.1180087 0.74339745
359.1336587 1.318787491
535.1810029 0.9121812001
537.1966529 0.8446764416
549.1966529 1.551833042

Name: +ve in-silico MS/MS by CFM-ID for MRSXXJYRGDMBIT-BFKATWTQSA-N
ID: MRSXXJYRGDMBIT-BFKATWTQSA-N
Comment: Energy0
Num peaks: 31
91.05422664 0.7759251253
105.0334912 0.7940285104
109.0647913 3.73206339
111.0804414 0.7022069397
115.1117415 0.6351754198
125.0597059 0.7289025866
127.075356 0.6961461108
161.0597059 0.6389620095
163.075356 4.18673304
165.0546206 3.892805272
167.0702706 1.038107533
169.0859207 0.7808093267
179.0702706 1.581660573
181.0859207 10.31541836
183.1015708 0.6397378522
189.0546206 0.8036114765
199.0964854 1.976304082
205.0495352 0.8890522312
207.0651853 5.775982339
225.0757499 1.61932947
309.0968793 0.6822537033
325.1281794 2.489680283
327.1438295 1.352192009
341.1230941 0.6990795481
343.1387441 4.421932019
369.1180087 1.295220527
531.1860882 1.745833277
535.1810029 1.466584377
537.1966529 0.6713730285
549.1966529 11.81000335
567.2072176 7.35436536

Name: +ve in-silico MS/MS by CFM-ID for MRSXXJYRGDMBIT-BFKATWTQSA-N
ID: MRSXXJYRGDMBIT-BFKATWTQSA-N
Comment: Energy1
Num peaks: 31
91.05422664 1.692198972
107.0491413 3.216735352
109.0647913 2.860330204
147.0651853 0.9392451761
149.0597059 0.639165703
151.075356 0.6541402151
153.0546206 0.5950291503
155.1066561 0.5980762471
163.075356 4.243329704
165.0546206 4.157879723
165.0910061 0.9164803876
167.0702706 1.425203654
177.0546206 0.7140523796
179.0702706 3.116898025
181.0859207 15.03240991
183.1015708 0.6392464883
189.0546206 1.096709469
199.0964854 5.179754504
207.0651853 4.271259771
325.1281794 2.309100867
327.1438295 0.8364897011
343.1387441 3.010724243
369.1180087 1.429060964
413.1442234 0.6570075775
519.1860882 1.13470361
521.2017383 1.206357611
531.1860882 0.9230105854
535.1810029 1.178513111
537.1966529 1.138836818
549.1966529 3.587309766
567.2072176 0.6321628265

Name: +ve in-silico MS/MS by CFM-ID for MRSXXJYRGDMBIT-BFKATWTQSA-N
ID: MRSXXJYRGDMBIT-BFKATWTQSA-N
Comment: Energy2
Num peaks: 31
39.02292652 1.597753434
41.00219107 2.458496979
57.0334912 1.089105313
95.04914126 2.190614519
105.0334912 1.134914125
107.0491413 0.8877228317
109.0647913 2.780726059
111.0804414 1.309430636
113.0960915 1.060869916
123.0440559 0.8709667278
125.0597059 2.46606752
127.075356 0.9857082251
129.0910061 0.7423001483
135.0440559 1.137514138
137.0597059 0.8132670281
147.0651853 1.605574398
153.0546206 1.602109246
161.0597059 0.801093991
163.075356 1.309290443
165.0546206 5.899556505
167.0702706 0.8955023547
177.0546206 0.7512573521
179.0702706 2.31568618
181.0859207 5.56503925
205.0495352 0.7565275101
207.0651853 2.156861122
225.0757499 1.008967551
339.107444 0.7342451143
353.1230941 0.9236547277
535.1810029 0.8720441664
549.1966529 2.281492188

Name: +ve in-silico MS/MS by CFM-ID for OQNPBHSDFWPQEK-HUCJFKJWSA-N
ID: OQNPBHSDFWPQEK-HUCJFKJWSA-N
Comment: Energy0
Num peaks: 31
103.0389705 0.603225917
121.0647913 0.9245986941
123.0804414 0.7741706806
145.0495352 1.363998954
159.0440559 0.8495218568
161.0444498 0.8341862128
161.0597059 6.905912569
163.0600999 7.957887311
181.0706646 1.800472151
215.0914 0.6324362742
225.0757499 1.310938206
227.0914 2.754142624
229.1070501 0.7716399157
243.0863146 1.84379524
343.1176147 0.6122027543
357.1332648 0.8638663333
371.1336587 0.9883351234
373.1281794 1.860516043
375.1285734 0.6160473871
375.1438295 0.8115973847
387.1438295 5.666785775
389.1230941 0.9459634949
389.1442234 2.810372862
389.1594796 0.9172359481
405.1543942 9.862134335
407.1547881 1.324055932
531.1860882 0.7029032887
535.1810029 2.572510576
537.1966529 1.01585013
549.1966529 7.590031152
567.2072176 6.121916912

Name: +ve in-silico MS/MS by CFM-ID for OQNPBHSDFWPQEK-HUCJFKJWSA-N
ID: OQNPBHSDFWPQEK-HUCJFKJWSA-N
Comment: Energy1
Num peaks: 31
55.01784114 0.7856935084
107.0491413 0.7100634908
121.0647913 1.908247667
133.0647913 2.433524146
139.0389705 1.096115631
141.0546206 0.992096751
145.0495352 2.987605066
153.0182351 0.8830613357
157.0495352 1.897071439
161.0597059 8.741502278
163.0600999 5.913215739
181.0706646 1.616071893
199.0964854 1.230465361
227.0914 2.812811056
229.1070501 1.482621972
243.0863146 2.638213943
245.1019647 1.983026524
357.1332648 1.465473459
359.1489149 1.285721343
369.1332648 1.054206733
371.1336587 0.762939053
373.1281794 1.241574308
375.1438295 0.9343920111
387.1438295 5.95507467
389.1442234 3.281766249
389.1594796 0.8030012443
403.1387441 0.7679535187
405.1543942 3.729434733
407.1547881 1.088943759
535.1810029 0.8471219407
549.1966529 3.006564125

Name: +ve in-silico MS/MS by CFM-ID for OQNPBHSDFWPQEK-HUCJFKJWSA-N
ID: OQNPBHSDFWPQEK-HUCJFKJWSA-N
Comment: Energy2
Num peaks: 31
43.01784114 1.461414738
53.00219107 1.020158659
55.01784114 0.7910117967
107.0491413 1.213669963
121.0647913 0.9128269191
133.0647913 0.9991504867
145.0495352 1.34828305
147.0651853 1.917705504
157.0495352 1.116354112
161.0597059 2.262405116
163.0600999 2.908041443
197.0808353 1.551218758
215.0914 4.000672317
225.0757499 1.174562259
227.0914 5.836700358
229.1070501 0.8962919097
243.0863146 4.709624007
245.1019647 0.8928796685
273.1121354 0.86573762
327.1227001 0.8451332217
343.1176147 0.9981027059
345.1180087 0.9446240374
345.1332648 0.9398616288
373.1281794 1.593977761
387.1438295 1.618457557
389.1442234 0.9994639175
403.1387441 0.8692235133
491.1547881 0.7810935669
505.1704382 0.891580311
537.1966529 0.8366992036
549.1966529 1.720795796

Name: +ve in-silico MS/MS by CFM-ID for RVIZWHDRVBGGFY-VXKYNQCPSA-N
ID: RVIZWHDRVBGGFY-VXKYNQCPSA-N
Comment: Energy0
Num peaks: 31
43.01784114 1.060584843
61.02840582 3.093287199
201.0757499 2.756382744
307.1176147 1.098108679
331.1176147 1.463258202
347.1125294 0.613825835
349.1281794 4.651852729
367.1387441 1.939123247
435.1649589 0.8714346678
447.1649589 1.990929769
451.1598735 0.6673704429
463.1598735 2.285842896
465.1755235 3.211738212
475.1598735 0.7720367195
477.1755235 0.9397041926
481.1704382 1.430273616
487.1598735 1.239258841
489.1755235 4.403721981
493.1704382 1.046154123
495.1860882 0.8554383965
505.1704382 1.542466621
507.1860882 11.95520687
517.1704382 0.7723235805
521.2017383 0.6995305171
525.1966529 8.653018123
531.1860882 0.9282075295
535.1810029 2.688993151
537.1966529 0.7529675853
539.212303 0.6349703516
549.1966529 8.324815899
567.2072176 7.011273238

Name: +ve in-silico MS/MS by CFM-ID for RVIZWHDRVBGGFY-VXKYNQCPSA-N
ID: RVIZWHDRVBGGFY-VXKYNQCPSA-N
Comment: Energy1
Num peaks: 31
43.01784114 0.9684608279
61.02840582 2.095123829
87.04405588 2.600321107
113.0597059 2.017869774
159.0651853 1.166641855
173.0808353 0.968686857
201.0757499 3.923228839
331.1176147 1.47427032
349.1281794 3.063680112
435.1649589 3.347313602
447.1649589 1.462159641
451.1598735 1.859268584
455.1911736 1.987138245
463.1598735 1.561672356
465.1755235 3.068770189
475.1598735 1.251769365
477.1755235 2.845982891
481.1704382 1.069201092
483.1860882 2.436958935
487.1598735 0.9693650377
489.1755235 4.478830104
491.1547881 1.051359866
493.1704382 1.410213008
505.1704382 0.9393204161
507.1860882 11.34256993
525.1966529 4.004478879
531.1860882 1.532221292
535.1810029 1.278754553
539.212303 1.096731081
549.1966529 5.326409659
567.2072176 1.232741834

Name: +ve in-silico MS/MS by CFM-ID for RVIZWHDRVBGGFY-VXKYNQCPSA-N
ID: RVIZWHDRVBGGFY-VXKYNQCPSA-N
Comment: Energy2
Num peaks: 31
43.01784114 2.434043579
61.02840582 2.317611501
83.01275576 1.165244462
85.02840582 1.018761112
113.0233204 1.438366414
113.0597059 2.045578511
115.075356 0.8641508592
139.0389705 1.875099717
141.0546206 1.585203574
143.0702706 0.9223120366
157.0495352 0.803956014
159.0651853 3.098674239
201.0757499 3.716345333
289.1070501 2.273148899
291.0863146 1.219686168
297.1332648 0.8021390956
305.1019647 5.9527951
307.1176147 6.216348816
323.1125294 3.64400089
323.1489149 0.9196449134
335.1125294 1.736620943
349.1281794 4.26165251
367.1387441 6.083241652
447.1649589 2.57664589
463.1598735 1.81922987
465.1755235 2.728813314
481.1704382 1.307272509
489.1755235 0.7592931698
507.1860882 1.203171384
523.1810029 0.9382733137
549.1966529 1.136096272

Name: +ve in-silico MS/MS by CFM-ID for WNCCOUHWSQKGPO-RVZKBCLWSA-N
ID: WNCCOUHWSQKGPO-RVZKBCLWSA-N
Comment: Energy0
Num peaks: 24
43.01784114 0.7138068966
101.0385766 1.997864149
103.0542266 0.9707046184
105.0698767 1.220637964
121.0647913 0.6580149692
153.0182351 0.597369772
163.0600999 0.9635562356
189.0757499 1.803804321
207.0863146 1.470223132
239.0702706 7.151516982
241.0859207 0.7191646371
257.0808353 18.9399606
351.1285734 0.6757990752
383.1125294 1.131832214
399.107444 0.8405963116
401.1230941 9.443887145
403.1387441 0.9111158182
419.1336587 9.66192236
475.1446173 0.5836844866
503.139532 1.199446705
547.1810029 3.249091923
565.1915675 2.680507552
589.1915675 7.063522591
607.2021322 5.873217267

Name: +ve in-silico MS/MS by CFM-ID for WNCCOUHWSQKGPO-RVZKBCLWSA-N
ID: WNCCOUHWSQKGPO-RVZKBCLWSA-N
Comment: Energy1
Num peaks: 28
43.01784114 0.5406030923
79.05422664 0.5259133236
91.05422664 1.687151538
103.0542266 0.7923250231
105.0698767 1.420890027
107.0491413 0.5891109934
131.0491413 0.6348719367
137.0233204 3.189289909
147.0651853 0.8274973753
151.0389705 1.32382918
153.0182351 1.788403979
163.0600999 1.835406169
165.0757499 0.9100255435
171.0651853 0.558610887
189.0757499 1.813108367
239.0702706 11.86573646
255.0651853 0.9936899777
257.0808353 28.16466929
299.0761439 1.22785717
315.0710585 1.034549714
383.1125294 0.7325628929
401.1230941 7.642897107
403.1387441 0.6900230319
419.1336587 5.877430683
547.1810029 0.8388922429
565.1915675 0.5353299417
579.2072176 0.7757348481
589.1915675 1.481282844

Name: +ve in-silico MS/MS by CFM-ID for WNCCOUHWSQKGPO-RVZKBCLWSA-N
ID: WNCCOUHWSQKGPO-RVZKBCLWSA-N
Comment: Energy2
Num peaks: 31
43.01784114 0.8910109836
73.02840582 0.6081105832
91.05422664 0.8998140695
93.06987671 0.565684534
101.0385766 10.44562795
103.0389705 0.5562988443
103.0542266 1.665741569
105.0334912 1.239968368
105.0698767 2.648357155
121.0647913 1.176997804
129.0546206 0.7820574976
137.0233204 0.8817409646
145.0495352 0.7364132011
147.0440559 0.6662834105
147.0651853 2.607687091
151.0389705 1.431331688
153.0182351 1.876838493
155.0338851 0.9466124413
161.0444498 0.7067625013
163.0600999 4.39682589
189.0757499 0.5864149098
239.0702706 3.690782568
241.0859207 0.6943271027
257.0808353 11.60620825
271.0812292 1.545351092
287.0761439 1.552013181
313.0917939 0.83668023
315.0710585 1.129641628
401.1230941 2.869826157
419.1336587 2.33142199
589.1915675 1.361138684

Name: +ve in-silico MS/MS by CFM-ID for VHJWDTPKSIFZBV-KQBVGMEGSA-N
ID: VHJWDTPKSIFZBV-KQBVGMEGSA-N
Comment: Energy0
Num peaks: 11
175.0964854 2.664197256
383.0761439 1.103708396
397.0917939 13.81468407
399.0710585 2.421535539
399.107444 3.129212579
415.1023586 23.31904649
553.1704382 1.425656418
557.1653528 4.139155206
559.1810029 1.476078853
571.1810029 10.23425308
589.1915675 16.72748121

Name: +ve in-silico MS/MS by CFM-ID for VHJWDTPKSIFZBV-KQBVGMEGSA-N
ID: VHJWDTPKSIFZBV-KQBVGMEGSA-N
Comment: Energy1
Num peaks: 27
123.0440559 0.9056226305
145.0859207 1.125481009
147.1015708 0.8265658157
149.0233204 2.442216396
151.0389705 6.653026781
153.0546206 1.011472368
175.0964854 3.313741963
237.0757499 0.8585333306
263.0550145 1.792125159
265.0706646 6.025745709
269.0444498 1.030665884
297.0393644 0.8594466167
383.0761439 1.611503871
385.0917939 3.381967545
387.107444 7.491774061
397.0917939 11.17147647
399.0710585 3.782932869
399.107444 2.429426373
413.0867085 0.7938939253
415.1023586 15.14006347
437.1442234 0.7213189986
439.1598735 0.9522527999
557.1653528 0.8426003076
559.1810029 0.8927971877
561.1966529 1.717269585
571.1810029 1.306447112
589.1915675 1.019737451

Name: +ve in-silico MS/MS by CFM-ID for VHJWDTPKSIFZBV-KQBVGMEGSA-N
ID: VHJWDTPKSIFZBV-KQBVGMEGSA-N
Comment: Energy2
Num peaks: 31
45.0334912 2.319993383
55.01784114 2.087600619
71.01275576 1.407927969
75.04405588 0.9532117668
123.0440559 1.02450525
145.0859207 0.9168438715
151.0389705 1.796226919
161.0808353 1.008880648
171.0651853 0.8497152488
173.0808353 0.8566999768
175.0964854 0.9337195668
237.0757499 1.683851292
265.0706646 2.066463025
269.0444498 1.23598409
297.0393644 0.8508698646
309.0393644 1.703092456
341.0655792 0.9144531813
343.0812292 5.410282033
371.0761439 0.8817998468
383.0761439 2.359835425
385.0917939 0.873961706
387.107444 2.565627786
397.0917939 8.878751609
399.0710585 4.99550443
399.107444 2.267257036
415.1023586 6.687096042
419.1336587 0.826846074
421.1493088 0.826846074
471.1285734 0.8599522776
545.1653528 1.169581208
571.1810029 0.8759296074

Name: +ve in-silico MS/MS by CFM-ID for ZDZLKQAIMLXIRP-ODAKPPGOSA-N
ID: ZDZLKQAIMLXIRP-ODAKPPGOSA-N
Comment: Energy0
Num peaks: 31
105.0334912 3.303705315
107.0491413 0.7516636794
129.0334912 0.7141805317
145.0284058 0.6716950291
145.0495352 0.7059849861
147.0440559 5.442767486
147.0651853 1.257866048
163.0600999 0.7331589369
165.0546206 1.59012044
183.0651853 0.968323917
185.0808353 1.947026177
197.0808353 1.34239546
227.0914 2.180721808
229.1070501 0.8160856007
241.1070501 3.404908153
243.0863146 1.410583109
253.0706646 0.8950336256
259.1176147 12.62736493
307.0812292 0.6733816151
309.0968793 5.31278276
327.107444 1.712586745
403.1598735 2.662367192
465.1755235 0.7215975409
491.1547881 2.629782838
493.1704382 0.9344427926
505.1704382 1.075929378
523.1810029 1.070723745
535.1810029 2.416883058
537.1966529 1.089639933
549.1966529 5.436868717
567.2072176 5.062297102

Name: +ve in-silico MS/MS by CFM-ID for ZDZLKQAIMLXIRP-ODAKPPGOSA-N
ID: ZDZLKQAIMLXIRP-ODAKPPGOSA-N
Comment: Energy1
Num peaks: 31
105.0334912 4.760623986
107.0491413 1.576400947
119.0491413 2.110561627
129.0334912 1.371533331
147.0440559 5.666022164
147.0651853 1.273909613
163.0600999 1.214261411
165.0546206 1.559309846
167.0702706 0.9855868081
169.0859207 1.038980971
179.0702706 0.7653626265
181.0859207 1.629029348
183.0651853 1.25639906
185.0808353 3.140401684
197.0808353 1.732836128
199.0964854 2.663218927
201.0757499 2.064918593
211.0964854 1.587403923
213.1121354 1.589692308
227.0914 1.828487453
229.1070501 1.18411217
241.1070501 5.995499259
259.1176147 8.137332589
309.0968793 3.194044007
327.107444 1.478636444
329.1230941 0.7632619928
343.1387441 0.9868915243
403.1598735 1.803602823
505.1704382 0.7338094674
507.1860882 0.7212585626
549.1966529 2.631935444

Name: +ve in-silico MS/MS by CFM-ID for ZDZLKQAIMLXIRP-ODAKPPGOSA-N
ID: ZDZLKQAIMLXIRP-ODAKPPGOSA-N
Comment: Energy2
Num peaks: 31
77.03857658 1.158261177
91.05422664 0.8180914367
99.04405588 0.6695476638
105.0334912 6.606548309
107.0491413 1.118978902
119.0491413 1.431454461
125.0597059 0.6374702982
147.0440559 3.6811363
147.0651853 2.540189159
163.0600999 0.8438695605
165.0546206 0.9270186
167.0702706 1.267480721
169.0859207 0.7859117889
181.0495352 1.07677536
181.0859207 3.668636828
183.0651853 0.881131301
185.0808353 2.069967546
197.0808353 4.723815042
199.0964854 1.367557313
215.0914 2.516506224
227.0914 1.764816872
229.1070501 0.8542075123
237.0757499 0.6368709823
241.1070501 1.462176515
259.1176147 2.786734881
309.0968793 1.84667296
329.1230941 0.7774745333
505.1704382 1.036264497
537.1966529 1.092317946
539.212303 0.7113415309
549.1966529 2.159060556

Name: +ve in-silico MS/MS by CFM-ID for HKLFHOOODPLQHL-ASUFXTSJSA-N
ID: HKLFHOOODPLQHL-ASUFXTSJSA-N
Comment: Energy0
Num peaks: 23
103.0389705 0.6451172029
135.0440559 1.23140272
145.0495352 1.943269709
147.0651853 0.7862305947
161.0444498 1.171890838
163.0600999 10.41157889
165.0546206 4.837221236
165.0757499 0.8983504374
167.0702706 0.7448194107
169.0859207 0.7886435068
171.1015708 1.207062139
173.1172208 1.134087699
181.0495352 0.6343185252
181.0706646 2.52304327
357.1332648 0.8225578112
373.1281794 0.6041423352
375.1438295 0.839582815
387.1438295 5.823117887
389.1230941 2.298794124
405.1543942 22.01102224
535.1810029 1.249071191
549.1966529 7.199337148
567.2072176 10.55549968

Name: +ve in-silico MS/MS by CFM-ID for HKLFHOOODPLQHL-ASUFXTSJSA-N
ID: HKLFHOOODPLQHL-ASUFXTSJSA-N
Comment: Energy1
Num peaks: 31
43.01784114 1.08220218
135.0440559 0.7322062261
145.0495352 4.341957545
153.0546206 0.657847929
163.0600999 7.871388974
165.0546206 0.7313841198
181.0706646 1.567977633
217.0495352 0.5898611696
223.0964854 0.8307606324
233.0808353 0.85602787
247.0600999 0.8137697893
249.0757499 1.131688132
253.1070501 1.412472684
355.1176147 0.9822472885
357.1332648 2.972920231
359.1489149 4.236371301
361.1645649 1.288475267
363.180215 0.7828949545
365.1958651 0.7828949545
373.1281794 1.951563505
375.1438295 4.958090053
377.1594796 5.65232137
387.1438295 8.597768417
389.1230941 1.832541936
403.1387441 1.168097707
405.1543942 10.05436187
535.1810029 1.53442758
537.1966529 1.540104182
539.212303 1.089405588
549.1966529 2.837620492
567.2072176 1.328378221

Name: +ve in-silico MS/MS by CFM-ID for HKLFHOOODPLQHL-ASUFXTSJSA-N
ID: HKLFHOOODPLQHL-ASUFXTSJSA-N
Comment: Energy2
Num peaks: 31
15.02292652 0.7356209142
43.01784114 1.133742426
65.03857658 0.7630611176
95.04914126 3.657050166
123.0440559 1.052702137
125.0597059 0.8871261016
135.0440559 4.936494969
137.0597059 2.970842984
139.075356 0.8274337554
141.0910061 1.313788847
143.1066561 1.455961546
145.0495352 1.177322038
147.0651853 1.682828112
151.0389705 0.9480774349
153.0546206 2.79710969
155.0702706 2.467281713
157.0859207 1.377986822
163.0600999 2.245361134
165.0546206 7.147306518
167.0702706 2.262607675
169.0859207 1.604066893
171.1015708 3.746417501
173.1172208 3.522165515
223.0964854 1.438986689
253.1070501 2.480082554
357.1332648 1.111245682
389.1594796 1.111568015
405.1543942 1.347692841
491.1547881 1.094815243
535.1810029 0.7799104158
549.1966529 0.7451516934

Name: +ve in-silico MS/MS by CFM-ID for OQNPBHSDFWPQEK-HFPUFJKUSA-N
ID: OQNPBHSDFWPQEK-HFPUFJKUSA-N
Comment: Energy0
Num peaks: 31
103.0389705 0.603225917
121.0647913 0.9245986941
123.0804414 0.7741706806
145.0495352 1.363998954
159.0440559 0.8495218568
161.0444498 0.8341862128
161.0597059 6.905912569
163.0600999 7.957887311
181.0706646 1.800472151
215.0914 0.6324362742
225.0757499 1.310938206
227.0914 2.754142624
229.1070501 0.7716399157
243.0863146 1.84379524
343.1176147 0.6122027543
357.1332648 0.8638663333
371.1336587 0.9883351234
373.1281794 1.860516043
375.1285734 0.6160473871
375.1438295 0.8115973847
387.1438295 5.666785775
389.1230941 0.9459634949
389.1442234 2.810372862
389.1594796 0.9172359481
405.1543942 9.862134335
407.1547881 1.324055932
531.1860882 0.7029032887
535.1810029 2.572510576
537.1966529 1.01585013
549.1966529 7.590031152
567.2072176 6.121916912

Name: +ve in-silico MS/MS by CFM-ID for OQNPBHSDFWPQEK-HFPUFJKUSA-N
ID: OQNPBHSDFWPQEK-HFPUFJKUSA-N
Comment: Energy1
Num peaks: 31
55.01784114 0.7856935084
107.0491413 0.7100634908
121.0647913 1.908247667
133.0647913 2.433524146
139.0389705 1.096115631
141.0546206 0.992096751
145.0495352 2.987605066
153.0182351 0.8830613357
157.0495352 1.897071439
161.0597059 8.741502278
163.0600999 5.913215739
181.0706646 1.616071893
199.0964854 1.230465361
227.0914 2.812811056
229.1070501 1.482621972
243.0863146 2.638213943
245.1019647 1.983026524
357.1332648 1.465473459
359.1489149 1.285721343
369.1332648 1.054206733
371.1336587 0.762939053
373.1281794 1.241574308
375.1438295 0.9343920111
387.1438295 5.95507467
389.1442234 3.281766249
389.1594796 0.8030012443
403.1387441 0.7679535187
405.1543942 3.729434733
407.1547881 1.088943759
535.1810029 0.8471219407
549.1966529 3.006564125

Name: +ve in-silico MS/MS by CFM-ID for OQNPBHSDFWPQEK-HFPUFJKUSA-N
ID: OQNPBHSDFWPQEK-HFPUFJKUSA-N
Comment: Energy2
Num peaks: 31
43.01784114 1.461414738
53.00219107 1.020158659
55.01784114 0.7910117967
107.0491413 1.213669963
121.0647913 0.9128269191
133.0647913 0.9991504867
145.0495352 1.34828305
147.0651853 1.917705504
157.0495352 1.116354112
161.0597059 2.262405116
163.0600999 2.908041443
197.0808353 1.551218758
215.0914 4.000672317
225.0757499 1.174562259
227.0914 5.836700358
229.1070501 0.8962919097
243.0863146 4.709624007
245.1019647 0.8928796685
273.1121354 0.86573762
327.1227001 0.8451332217
343.1176147 0.9981027059
345.1180087 0.9446240374
345.1332648 0.9398616288
373.1281794 1.593977761
387.1438295 1.618457557
389.1442234 0.9994639175
403.1387441 0.8692235133
491.1547881 0.7810935669
505.1704382 0.891580311
537.1966529 0.8366992036
549.1966529 1.720795796

Name: +ve in-silico MS/MS by CFM-ID for RKNOEPMBKSCUPP-RSTPXSHFSA-N
ID: RKNOEPMBKSCUPP-RSTPXSHFSA-N
Comment: Energy0
Num peaks: 28
103.0389705 0.6012763431
123.0440559 0.6858650513
135.0440559 0.5755165087
151.0389705 1.48694938
153.0546206 1.317496596
163.0600999 2.118007106
191.0702706 2.022243056
197.0808353 0.9205800918
209.0808353 3.206804247
251.0914 1.216761471
297.0968793 0.6799253584
315.107444 1.398417213
359.1336587 1.410824848
361.1281794 0.7230498151
369.1332648 1.300518534
371.1489149 0.8953395148
373.1281794 1.167562865
385.1281794 0.8633261306
387.1438295 13.47192835
389.1230941 0.9001225798
389.1594796 0.9520415894
405.1543942 12.14332949
523.1810029 0.6883671029
531.1860882 2.147757921
535.1810029 2.10772689
537.1966529 0.8167059345
549.1966529 14.67652183
567.2072176 9.720370141

Name: +ve in-silico MS/MS by CFM-ID for RKNOEPMBKSCUPP-RSTPXSHFSA-N
ID: RKNOEPMBKSCUPP-RSTPXSHFSA-N
Comment: Energy1
Num peaks: 31
43.01784114 0.9099766471
123.0440559 2.632728114
125.0597059 1.005137847
145.0495352 1.89235533
151.0389705 1.746377337
153.0546206 1.219708468
163.0600999 2.522033442
175.0389705 1.097190903
177.0546206 0.8656188533
179.0702706 1.71038498
181.0859207 1.115910196
183.1015708 1.370500902
191.0702706 2.39346505
193.0495352 0.8474476145
197.0808353 2.716238519
199.0964854 1.099265023
209.0808353 5.882005496
215.0914 1.322700667
251.0914 1.210774145
349.1281794 0.802729156
361.1281794 1.023989956
369.1332648 0.9429291583
373.1281794 1.231203951
387.1438295 16.52959014
389.1230941 1.773295217
389.1594796 1.549417298
405.1543942 11.14756218
531.1860882 1.455085343
535.1810029 0.8985281413
549.1966529 2.796962653
567.2072176 0.8171557207

Name: +ve in-silico MS/MS by CFM-ID for RKNOEPMBKSCUPP-RSTPXSHFSA-N
ID: RKNOEPMBKSCUPP-RSTPXSHFSA-N
Comment: Energy2
Num peaks: 31
43.01784114 1.077151429
45.0334912 0.973180109
55.01784114 0.8512657906
87.00767038 0.8319542314
123.0440559 2.942740072
133.0284058 1.383528961
135.0440559 1.204291924
145.0495352 0.9711464201
147.0651853 0.8466356554
151.0389705 2.306561535
153.0546206 4.049829531
161.0597059 1.540770173
163.0600999 1.221740133
165.0546206 0.7747485259
191.0702706 5.541684901
193.0495352 1.824846661
195.0651853 0.9744790273
197.0808353 3.504593135
203.0338851 1.104307786
207.0651853 1.381147392
209.0808353 8.083545058
213.0757499 3.830170025
251.0914 1.769742182
253.1070501 0.9752969788
361.1281794 1.790984556
371.1489149 1.011338424
373.1281794 1.380262024
387.1438295 4.01780565
389.1230941 0.9638421544
405.1543942 2.61611646
535.1810029 0.8409240693

Name: +ve in-silico MS/MS by CFM-ID for OWCDINFBHOPCNP-VBBVIQASSA-N
ID: OWCDINFBHOPCNP-VBBVIQASSA-N
Comment: Energy0
Num peaks: 27
43.01784114 0.9432253438
55.05422664 1.164470665
73.02840582 2.679800151
81.0334912 0.7259899806
83.04914126 8.344616624
429.1180087 1.33640393
447.1285734 0.8732913666
457.1129233 1.354441841
459.1285734 1.712155722
485.1442234 0.899807656
487.123488 0.7662507811
489.139138 3.632811928
497.1442234 1.639072921
507.1497027 0.9794807999
513.139138 1.622187791
515.1547881 4.760381803
517.1704382 1.19073659
527.1547881 1.476017992
529.1704382 5.508215668
539.1547881 1.751741509
547.1810029 4.297935089
557.1653528 12.2019866
559.1810029 3.859015489
561.1602674 0.8226517581
561.1966529 2.042680579
571.1810029 3.292826262
589.1915675 10.29509503

Name: +ve in-silico MS/MS by CFM-ID for OWCDINFBHOPCNP-VBBVIQASSA-N
ID: OWCDINFBHOPCNP-VBBVIQASSA-N
Comment: Energy1
Num peaks: 31
25.00727645 1.563856732
27.02292652 3.147758079
43.01784114 0.9960081865
53.03857658 0.9178699382
55.05422664 6.577887763
73.02840582 1.157877167
83.04914126 11.84865857
417.1180087 1.670226188
429.1180087 1.813768904
431.1336587 1.302212355
447.1285734 1.481974424
457.1493088 1.489497109
459.1285734 1.395329397
469.1493088 2.00101276
485.1442234 1.322865665
489.139138 2.341644629
497.1442234 0.9898182796
499.1598735 1.426582533
501.1755235 1.230783348
511.1598735 1.019702104
513.139138 1.516881782
515.1547881 3.526005705
517.1704382 1.896776017
527.1547881 1.01253653
529.1704382 6.885587596
547.1810029 2.589692376
557.1653528 2.362152951
559.1810029 1.247526287
563.1759175 1.163702579
571.1810029 3.467439989
589.1915675 1.863837956

Name: +ve in-silico MS/MS by CFM-ID for OWCDINFBHOPCNP-VBBVIQASSA-N
ID: OWCDINFBHOPCNP-VBBVIQASSA-N
Comment: Energy2
Num peaks: 31
25.00727645 1.554366385
27.02292652 1.410091005
29.03857658 0.7677570452
39.02292652 0.8533942378
41.00219107 1.078341024
43.01784114 0.7421420733
51.02292652 0.9378668082
53.03857658 4.934502914
55.05422664 9.018691118
57.06987671 0.7778165472
65.03857658 1.460982644
67.01784114 1.337840241
73.02840582 1.07614726
81.0334912 0.8806419565
83.04914126 9.19518578
429.1180087 6.815469307
431.1336587 2.070115262
443.1700442 0.735596162
445.1129233 2.809097464
447.1285734 2.736872484
469.1493088 9.088198549
471.1649589 0.7524990955
485.1442234 1.90828191
487.1598735 1.703454135
497.1442234 1.354856462
511.1598735 1.181135419
515.1547881 0.7736503451
559.1810029 2.130533636
561.1966529 2.172338497
571.1810029 0.7885214191
573.1602674 1.163578853

Name: +ve in-silico MS/MS by CFM-ID for FANLBZACLIEDSV-IPOZFMEPSA-N
ID: FANLBZACLIEDSV-IPOZFMEPSA-N
Comment: Energy0
Num peaks: 10
163.0600999 2.407833145
225.0910061 3.449565991
241.0859207 8.263776355
243.1015708 1.11499017
385.1281794 1.073290594
387.1438295 21.4744559
405.1543942 21.53819385
535.1810029 1.024666775
549.1966529 11.04641828
567.2072176 9.260125749

Name: +ve in-silico MS/MS by CFM-ID for FANLBZACLIEDSV-IPOZFMEPSA-N
ID: FANLBZACLIEDSV-IPOZFMEPSA-N
Comment: Energy1
Num peaks: 11
145.0495352 1.470347214
163.0600999 3.979030448
225.0910061 7.252488535
227.1066561 2.798984396
241.0859207 21.65962362
243.1015708 10.54058943
369.1332648 1.099326838
387.1438295 17.95347729
389.1594796 1.424188103
405.1543942 11.04795151
549.1966529 1.462450142

Name: +ve in-silico MS/MS by CFM-ID for FANLBZACLIEDSV-IPOZFMEPSA-N
ID: FANLBZACLIEDSV-IPOZFMEPSA-N
Comment: Energy2
Num peaks: 31
43.01784114 1.715696583
45.0334912 0.7260394211
87.00767038 0.8872511323
89.02332044 0.7213133412
103.0389705 1.003132271
121.0647913 1.091884909
145.0495352 1.035694908
147.0651853 0.902908376
163.0600999 3.470507273
213.0910061 1.233917986
223.075356 0.8013519882
225.0910061 5.085505139
227.1066561 1.013123218
241.0859207 24.46228477
243.1015708 3.94058762
271.0964854 0.9062064998
315.1227001 1.10062208
359.1125294 0.7778499018
363.1438295 0.7357777007
373.1281794 0.9872992754
385.1281794 0.7024256218
387.1438295 8.124796852
389.1230941 0.8145037762
405.1543942 2.656240916
407.1700442 0.6960508205
409.1856943 1.178447738
411.2013444 1.178447738
475.1598735 1.104532728
505.1704382 1.280674508
507.1860882 0.8976380808
549.1966529 1.11438194

Name: +ve in-silico MS/MS by CFM-ID for ZDZLKQAIMLXIRP-CEFQGIERSA-N
ID: ZDZLKQAIMLXIRP-CEFQGIERSA-N
Comment: Energy0
Num peaks: 31
105.0334912 3.303705315
107.0491413 0.7516636794
129.0334912 0.7141805317
145.0284058 0.6716950291
145.0495352 0.7059849861
147.0440559 5.442767486
147.0651853 1.257866048
163.0600999 0.7331589369
165.0546206 1.59012044
183.0651853 0.968323917
185.0808353 1.947026177
197.0808353 1.34239546
227.0914 2.180721808
229.1070501 0.8160856007
241.1070501 3.404908153
243.0863146 1.410583109
253.0706646 0.8950336256
259.1176147 12.62736493
307.0812292 0.6733816151
309.0968793 5.31278276
327.107444 1.712586745
403.1598735 2.662367192
465.1755235 0.7215975409
491.1547881 2.629782838
493.1704382 0.9344427926
505.1704382 1.075929378
523.1810029 1.070723745
535.1810029 2.416883058
537.1966529 1.089639933
549.1966529 5.436868717
567.2072176 5.062297102

Name: +ve in-silico MS/MS by CFM-ID for ZDZLKQAIMLXIRP-CEFQGIERSA-N
ID: ZDZLKQAIMLXIRP-CEFQGIERSA-N
Comment: Energy1
Num peaks: 31
105.0334912 4.760623986
107.0491413 1.576400947
119.0491413 2.110561627
129.0334912 1.371533331
147.0440559 5.666022164
147.0651853 1.273909613
163.0600999 1.214261411
165.0546206 1.559309846
167.0702706 0.9855868081
169.0859207 1.038980971
179.0702706 0.7653626265
181.0859207 1.629029348
183.0651853 1.25639906
185.0808353 3.140401684
197.0808353 1.732836128
199.0964854 2.663218927
201.0757499 2.064918593
211.0964854 1.587403923
213.1121354 1.589692308
227.0914 1.828487453
229.1070501 1.18411217
241.1070501 5.995499259
259.1176147 8.137332589
309.0968793 3.194044007
327.107444 1.478636444
329.1230941 0.7632619928
343.1387441 0.9868915243
403.1598735 1.803602823
505.1704382 0.7338094674
507.1860882 0.7212585626
549.1966529 2.631935444

Name: +ve in-silico MS/MS by CFM-ID for ZDZLKQAIMLXIRP-CEFQGIERSA-N
ID: ZDZLKQAIMLXIRP-CEFQGIERSA-N
Comment: Energy2
Num peaks: 31
77.03857658 1.158261177
91.05422664 0.8180914367
99.04405588 0.6695476638
105.0334912 6.606548309
107.0491413 1.118978902
119.0491413 1.431454461
125.0597059 0.6374702982
147.0440559 3.6811363
147.0651853 2.540189159
163.0600999 0.8438695605
165.0546206 0.9270186
167.0702706 1.267480721
169.0859207 0.7859117889
181.0495352 1.07677536
181.0859207 3.668636828
183.0651853 0.881131301
185.0808353 2.069967546
197.0808353 4.723815042
199.0964854 1.367557313
215.0914 2.516506224
227.0914 1.764816872
229.1070501 0.8542075123
237.0757499 0.6368709823
241.1070501 1.462176515
259.1176147 2.786734881
309.0968793 1.84667296
329.1230941 0.7774745333
505.1704382 1.036264497
537.1966529 1.092317946
539.212303 0.7113415309
549.1966529 2.159060556

Name: +ve in-silico MS/MS by CFM-ID for JUCNAMYFMGNAPK-SLQYBSPQSA-N
ID: JUCNAMYFMGNAPK-SLQYBSPQSA-N
Comment: Energy0
Num peaks: 20
51.02292652 1.118510863
53.03857658 2.740913949
55.05422664 5.994757762
57.06987671 1.336110912
67.05422664 1.257084148
83.04914126 0.6393664702
85.06479133 5.905985481
87.08044139 1.195394624
145.0859207 1.83998729
247.1176147 0.748220287
283.0600999 8.128954729
285.0393644 1.006204497
285.0757499 0.8782981106
301.0706646 20.19270878
307.1387441 1.029197183
445.1129233 2.670204322
463.123488 1.666769148
571.1810029 1.959927469
589.1915675 11.29428644
607.2021322 8.555946157

Name: +ve in-silico MS/MS by CFM-ID for JUCNAMYFMGNAPK-SLQYBSPQSA-N
ID: JUCNAMYFMGNAPK-SLQYBSPQSA-N
Comment: Energy1
Num peaks: 26
45.0334912 0.6138004846
53.03857658 0.614230072
55.05422664 1.599314983
57.06987671 0.7197157809
123.0440559 0.765627468
127.075356 1.577034989
145.0859207 2.658006175
163.0600999 1.080046203
255.0651853 1.455826124
269.0444498 1.439271403
271.0600999 4.791260383
273.0757499 5.765832832
283.0600999 12.79899337
285.0393644 2.357219698
289.1281794 0.706784006
299.0550145 0.8951543573
301.0706646 27.74733246
307.1387441 0.8300127571
445.1129233 3.373214901
463.123488 2.725326093
571.1810029 0.7008566808
575.1759175 0.6256743283
577.1915675 0.8239803242
579.2072176 0.8827488246
589.1915675 2.070986399
607.2021322 0.6825110428

Name: +ve in-silico MS/MS by CFM-ID for JUCNAMYFMGNAPK-SLQYBSPQSA-N
ID: JUCNAMYFMGNAPK-SLQYBSPQSA-N
Comment: Energy2
Num peaks: 31
25.00727645 0.7739811122
27.02292652 1.059986589
39.02292652 1.04630098
45.0334912 1.014484817
51.02292652 0.8461445299
53.03857658 4.068009559
55.05422664 5.265027361
57.06987671 1.01879029
75.04405588 0.5993081124
83.04914126 0.9693296088
85.06479133 1.875103483
87.08044139 0.6638394875
123.0440559 1.915628825
129.0910061 0.8613472365
145.0859207 1.065392793
159.1015708 0.7379175338
163.0600999 1.526273485
227.0338851 0.7794762372
257.0444498 0.6956745967
259.0600999 0.6004476869
271.0600999 1.259357136
271.0812292 0.5920443536
273.0757499 0.8090032493
283.0600999 7.919954067
285.0393644 3.412058556
285.0757499 1.025233791
299.0550145 0.817087503
301.0706646 13.28281749
305.1230941 0.5905954198
445.1129233 0.5903824795
589.1915675 1.444539142

Name: +ve in-silico MS/MS by CFM-ID for WTUPZYOQFGPHOS-QIOUUQIKSA-N
ID: WTUPZYOQFGPHOS-QIOUUQIKSA-N
Comment: Energy0
Num peaks: 31
121.0284058 4.427004586
123.0440559 1.042362628
125.0597059 0.9419202559
145.0284058 1.111568287
153.0546206 0.6686392264
161.0233204 0.9648842579
163.0389705 7.035890175
165.0546206 4.584534001
167.0702706 1.178487076
169.0859207 1.016954814
189.0546206 1.038702758
203.0914 0.9327910152
205.0495352 1.121116351
207.0651853 7.208562794
335.1125294 0.9877156338
347.1125294 1.466144034
365.1230941 3.69017056
383.1336587 2.725281229
391.1387441 0.8964751619
407.1336587 0.7857403483
409.1493088 4.072959458
411.1649589 0.7635586973
423.1285734 0.7657247418
427.1598735 2.490820309
467.1547881 0.6845017177
497.1442234 0.7811940669
515.1547881 1.871705608
543.1497027 1.913892676
561.1602674 1.889333602
571.1810029 6.604081687
589.1915675 9.679103015

Name: +ve in-silico MS/MS by CFM-ID for WTUPZYOQFGPHOS-QIOUUQIKSA-N
ID: WTUPZYOQFGPHOS-QIOUUQIKSA-N
Comment: Energy1
Num peaks: 31
121.0284058 5.412783704
123.0440559 1.929347006
135.0440559 3.461452312
145.0284058 1.687834065
163.0389705 6.122476353
165.0546206 5.293686877
167.0702706 1.794338196
177.0546206 0.7975246748
179.0702706 2.625094769
189.0546206 1.524273122
203.0914 1.312831106
205.0495352 0.8606921469
207.0651853 6.471099349
219.0863146 1.643733575
221.1019647 1.118000654
307.0812292 0.8047302168
351.107444 0.7905958349
365.1230941 2.563109888
381.1180087 0.9027730158
383.1336587 2.341953933
409.1493088 2.873154283
427.1598735 1.830425055
435.1285734 0.8370710807
479.1547881 0.8370710807
543.1497027 0.8523163797
557.1653528 1.055298079
559.1810029 1.755152432
561.1602674 0.9850200241
561.1966529 1.863402036
571.1810029 2.347122558
589.1915675 0.9892487197

Name: +ve in-silico MS/MS by CFM-ID for WTUPZYOQFGPHOS-QIOUUQIKSA-N
ID: WTUPZYOQFGPHOS-QIOUUQIKSA-N
Comment: Energy2
Num peaks: 31
41.00219107 0.8508499641
65.03857658 1.194878558
95.04914126 1.531580008
107.0491413 0.9708406924
109.0284058 1.003876806
121.0284058 4.088755483
135.0440559 2.150696122
137.0597059 1.013056403
153.0546206 1.616995683
163.0389705 1.922101253
165.0546206 3.866328855
167.0702706 0.8740940235
179.0702706 1.518393305
193.0495352 1.392384065
203.0338851 0.923790727
203.0914 2.332426736
205.0495352 1.681298958
207.0651853 2.214059459
219.0863146 1.842800343
291.0863146 2.2341256
307.0812292 3.511474442
309.0968793 1.749686188
335.1125294 3.659283902
337.0917939 0.9593889315
351.107444 2.58504598
353.1230941 1.550333741
365.1230941 1.055613943
381.1180087 1.449052266
383.1336587 0.8495500031
517.1704382 1.353156868
545.1653528 0.8706481534

Name: +ve in-silico MS/MS by CFM-ID for USMNLFDFNCAKRV-AFBUJPPUSA-N
ID: USMNLFDFNCAKRV-AFBUJPPUSA-N
Comment: Energy0
Num peaks: 31
95.04914126 0.7754727371
107.0491413 2.299915318
119.0491413 0.6412287549
121.0647913 7.660898355
135.0440559 7.255322296
139.075356 3.971722888
153.0546206 0.8224774944
237.0757499 0.5999915528
255.0863146 0.5955040436
267.0863146 1.817183062
281.1019647 0.5216454211
283.1176147 3.835287963
297.0968793 0.5147727155
301.1281794 2.127843212
337.0917939 1.161119633
339.107444 1.441276713
341.1230941 2.264224375
343.1387441 2.076338148
345.1543942 1.616412872
347.1700442 0.9895949854
369.1180087 0.8382951136
397.1493088 1.516805722
399.1285734 0.5674174727
399.1649589 0.9648231773
401.1442234 0.5090024206
413.1442234 0.9635871032
415.1598735 6.18880363
429.139138 1.282805932
535.1810029 1.056572498
549.1966529 10.80235637
567.2072176 10.28602037

Name: +ve in-silico MS/MS by CFM-ID for USMNLFDFNCAKRV-AFBUJPPUSA-N
ID: USMNLFDFNCAKRV-AFBUJPPUSA-N
Comment: Energy1
Num peaks: 31
45.0334912 0.8675845337
93.06987671 0.4919615505
95.04914126 0.5904590275
107.0491413 3.313419453
109.0647913 0.7547580647
111.0804414 0.6320664577
117.0546206 1.106523382
119.0491413 1.158096032
121.0647913 19.61060581
135.0440559 6.722966526
137.0597059 0.5734909519
139.075356 14.18370664
147.0651853 0.5172489009
163.0600999 1.401000975
165.0757499 0.6253288435
239.0914 0.4870595925
249.0757499 0.4914331993
267.0863146 2.463671501
279.107444 0.6048945844
283.1176147 5.645238577
297.0968793 0.4910222245
301.1281794 3.982013945
397.1493088 0.9807409994
415.1598735 1.948945378
429.139138 0.9940658304
447.1497027 0.8087710087
473.1653528 0.525585901
537.1966529 0.8573951623
539.212303 1.271336462
549.1966529 3.405371108
567.2072176 0.886649628

Name: +ve in-silico MS/MS by CFM-ID for USMNLFDFNCAKRV-AFBUJPPUSA-N
ID: USMNLFDFNCAKRV-AFBUJPPUSA-N
Comment: Energy2
Num peaks: 31
63.02292652 0.9715802729
65.03857658 0.7307496089
79.05422664 0.8415511457
91.01784114 0.9317257366
93.06987671 0.8500815881
103.0389705 1.575095729
105.0334912 1.063285904
107.0491413 3.860128231
109.0647913 0.7173593208
115.0389705 0.8962894887
117.0546206 2.208422486
119.0491413 1.009351222
121.0647913 11.84449361
133.0495352 1.324090946
135.0440559 4.070181424
139.075356 5.317526375
145.0495352 0.8646137022
147.0651853 3.248437416
159.0651853 0.707889638
163.0600999 2.051573212
205.0706646 1.122722213
265.0706646 0.693439311
279.107444 0.8192653034
281.1019647 0.7660462914
283.1176147 1.896173997
295.0812292 0.7288765241
339.107444 0.7188626276
341.1230941 0.8843231848
399.1649589 0.94672766
401.1442234 0.7364055445
549.1966529 2.461992036

Name: +ve in-silico MS/MS by CFM-ID for NKCXUXCXXINIMN-LITNSJRUSA-N
ID: NKCXUXCXXINIMN-LITNSJRUSA-N
Comment: Energy0
Num peaks: 20
73.02840582 0.6620612383
103.0389705 1.026449324
123.0440559 0.7984233238
161.0597059 0.765391286
163.0600999 3.28552672
181.0706646 0.6859146843
265.0859207 3.305839703
267.1015708 0.7066151525
281.0808353 5.393005644
283.0812292 1.306240329
283.0964854 0.7276513814
321.0968793 1.024970352
323.1125294 0.778396281
425.1230941 0.6766530132
427.1387441 15.25962429
429.1543942 0.9069313765
445.1493088 16.3258942
579.2072176 0.758060271
589.1915675 8.979207276
607.2021322 17.03904992

Name: +ve in-silico MS/MS by CFM-ID for NKCXUXCXXINIMN-LITNSJRUSA-N
ID: NKCXUXCXXINIMN-LITNSJRUSA-N
Comment: Energy1
Num peaks: 24
43.01784114 1.094505596
109.0284058 1.362175721
121.0284058 0.9238694959
123.0440559 3.606900569
145.0495352 2.390401063
147.0440559 1.071489039
161.0597059 2.67843192
163.0600999 4.618190246
265.0859207 3.491118922
267.1015708 1.351266209
281.0808353 15.46807465
283.0812292 0.8166353856
283.0964854 7.527491105
319.0812292 0.8933436513
321.0968793 0.7864477877
415.1387441 1.460615345
417.1543942 1.952505665
427.1387441 12.97091772
429.1543942 1.156578086
445.1493088 10.10274633
577.1915675 1.066975241
579.2072176 0.777403462
589.1915675 1.712624966
607.2021322 1.307683944

Name: +ve in-silico MS/MS by CFM-ID for NKCXUXCXXINIMN-LITNSJRUSA-N
ID: NKCXUXCXXINIMN-LITNSJRUSA-N
Comment: Energy2
Num peaks: 31
43.01784114 2.427445628
59.01275576 0.9243997218
87.00767038 1.411135729
89.02332044 0.8966439106
91.0389705 0.979248388
103.0389705 1.343179223
109.0284058 1.926529965
121.0284058 0.9002586254
123.0440559 3.071574566
133.0284058 0.9894758986
135.0440559 0.7207740435
145.0495352 1.647229331
147.0440559 0.9280890778
147.0651853 1.402399201
161.0444498 1.20005347
161.0597059 3.176739398
163.0600999 3.606462478
263.0702706 0.78609514
265.0859207 5.75991609
267.1015708 1.235427232
281.0808353 17.71482009
283.0964854 2.853650074
371.1125294 1.052676905
427.1387441 6.209000606
445.1493088 1.152612725
449.1806089 0.9172161016
451.196259 0.9172161016
515.1547881 0.8596861529
517.1704382 0.8157809178
545.1653528 0.9967818182
589.1915675 1.198735282

Name: +ve in-silico MS/MS by CFM-ID for YPAOREQYVAAYMG-FRKCGNQASA-N
ID: YPAOREQYVAAYMG-FRKCGNQASA-N
Comment: Energy0
Num peaks: 25
29.00219107 0.5535833038
31.01784114 0.8773746546
73.02840582 0.5313365556
103.0389705 0.7005634303
135.0440559 1.554964019
151.0389705 0.5330344077
153.0546206 1.572965596
155.0702706 0.6563879715
163.0600999 2.553435558
165.0546206 1.678519633
167.0702706 0.7236304175
181.0495352 2.376962315
183.0651853 2.308392866
195.0651853 0.6598614014
373.1281794 0.8618603451
387.1438295 7.055344805
389.1230941 2.397735936
389.1594796 0.542355602
405.1543942 23.46633263
531.1860882 0.6331786156
535.1810029 1.370657214
537.1966529 0.7471466857
539.212303 0.7284735752
549.1966529 10.46410338
567.2072176 14.77365457

Name: +ve in-silico MS/MS by CFM-ID for YPAOREQYVAAYMG-FRKCGNQASA-N
ID: YPAOREQYVAAYMG-FRKCGNQASA-N
Comment: Energy1
Num peaks: 31
43.01784114 0.8781973173
75.04405588 0.5471375255
135.0440559 0.8512906849
145.0495352 2.396541855
153.0546206 1.22531359
163.0600999 3.084192706
165.0546206 0.7960085163
183.0651853 0.5507760035
217.0495352 0.6082467096
223.0964854 0.6142025938
233.0444498 0.8802188075
239.0914 1.67840178
249.0757499 1.437382523
251.0914 0.9139511125
253.1070501 1.410029323
269.1019647 0.7343515252
279.0863146 0.6100316342
281.1019647 0.8021250713
373.1281794 4.174898503
375.1438295 8.408708546
377.1594796 10.34064187
387.1438295 2.598944077
389.1230941 3.667182276
403.1387441 1.154289945
405.1543942 19.54536742
531.1860882 0.5662378772
535.1810029 0.719169707
537.1966529 1.040957531
539.212303 0.6695739699
549.1966529 2.555379144
567.2072176 1.310597957

Name: +ve in-silico MS/MS by CFM-ID for YPAOREQYVAAYMG-FRKCGNQASA-N
ID: YPAOREQYVAAYMG-FRKCGNQASA-N
Comment: Energy2
Num peaks: 31
43.01784114 1.156806798
65.03857658 0.8758326076
87.00767038 0.8744827207
95.04914126 1.092500392
123.0440559 1.358124697
125.0597059 1.096202114
135.0440559 6.819447216
137.0597059 2.750880499
139.075356 1.208539505
141.0910061 2.265966652
143.1066561 2.03585786
145.0495352 1.020790245
147.0651853 0.9302318064
153.0546206 3.656145214
155.0702706 1.716239291
163.0600999 1.907709116
165.0546206 3.264756375
167.0702706 3.090069979
169.0859207 1.079175868
171.1015708 1.609875141
173.1172208 2.955748371
183.0651853 0.9910683123
249.0757499 1.056840259
251.0914 1.104643839
253.1070501 5.982943688
373.1281794 0.8618362483
389.1230941 1.477807067
389.1594796 0.8930365878
405.1543942 3.307586908
493.1704382 0.8366573313
549.1966529 0.8297494294

Name: +ve in-silico MS/MS by CFM-ID for XOWVMKHUWDJUHZ-CHHYLKMXSA-N
ID: XOWVMKHUWDJUHZ-CHHYLKMXSA-N
Comment: Energy0
Num peaks: 31
103.0389705 0.5971288265
135.0440559 3.685096846
137.0597059 0.9383819453
139.075356 0.7844265331
145.0495352 1.352502052
159.0440559 0.8360854582
161.0444498 0.8255992875
163.0600999 7.932656671
175.0389705 0.8585655346
177.0546206 6.055080786
181.0706646 1.989130919
209.0808353 0.9080536641
211.0964854 2.020327801
213.1121354 0.6727919087
227.0914 1.97140505
343.1176147 0.696307705
357.1332648 0.921075917
373.1281794 1.680328266
373.1493088 2.431748423
375.1438295 0.9590179245
387.1438295 3.591517243
389.1230941 1.075920789
389.1594796 0.644189196
391.1598735 1.324321867
405.1543942 10.66414119
465.1755235 0.7999118678
493.1704382 0.5840109983
535.1810029 2.523768244
537.1966529 0.9552430193
549.1966529 6.869609997
567.2072176 6.019150769

Name: +ve in-silico MS/MS by CFM-ID for XOWVMKHUWDJUHZ-CHHYLKMXSA-N
ID: XOWVMKHUWDJUHZ-CHHYLKMXSA-N
Comment: Energy1
Num peaks: 31
43.01784114 0.7010526188
135.0440559 4.857767857
137.0597059 1.8349775
145.0495352 2.91295403
149.0597059 2.526922829
153.0182351 0.775654784
159.0440559 1.158813057
163.0600999 6.183431939
165.0910061 1.010169427
177.0546206 6.744953434
181.0706646 1.396564503
183.1015708 1.229262673
195.1015708 0.8759010529
199.0964854 0.8065857263
211.0964854 3.627870386
213.1121354 1.981638683
227.0914 2.668304088
229.1070501 2.015507698
355.1387441 0.6458772079
357.1332648 1.586659518
359.1489149 1.519349486
373.1281794 1.270415211
373.1493088 3.096805923
375.1438295 1.752893121
377.1594796 0.8574593494
387.1438295 3.866210594
391.1598735 1.08476378
403.1387441 0.7474446824
405.1543942 3.776982545
535.1810029 0.8834577101
549.1966529 2.703718305

Name: +ve in-silico MS/MS by CFM-ID for XOWVMKHUWDJUHZ-CHHYLKMXSA-N
ID: XOWVMKHUWDJUHZ-CHHYLKMXSA-N
Comment: Energy2
Num peaks: 31
43.01784114 1.333055802
99.08044139 0.7267960983
105.0334912 0.7917119404
123.0440559 1.256553378
135.0440559 2.504455482
137.0597059 0.7516506601
145.0495352 1.144836842
147.0651853 1.620876486
149.0597059 1.179525353
163.0600999 4.605688014
169.0859207 0.8922506313
171.0651853 2.316097134
177.0546206 2.114725703
181.0706646 0.9777505206
181.0859207 2.511712768
199.0964854 5.145127663
211.0964854 2.550688085
227.0914 3.782717226
229.1070501 0.7123664006
275.1277855 1.014482551
343.1176147 0.7349765362
345.1332648 0.7835980943
373.1281794 1.33139347
373.1493088 0.7565988524
387.1438295 0.7124626186
389.1594796 1.131811517
403.1387441 0.7376434638
491.1547881 0.8889073855
493.1704382 0.7587761469
505.1704382 0.7566159669
549.1966529 1.615429255

Name: +ve in-silico MS/MS by CFM-ID for PSOYNZJMRVQTDR-PLBXMRJQSA-N
ID: PSOYNZJMRVQTDR-PLBXMRJQSA-N
Comment: Energy0
Num peaks: 31
103.0389705 0.6027594184
121.0647913 0.9235398767
123.0804414 0.7731994502
145.0495352 1.363120452
159.0440559 0.8485183472
161.0444498 0.833529135
161.0597059 6.896456729
163.0600999 7.941682075
181.0706646 1.785284578
215.0914 0.6252161635
225.0757499 1.307444432
227.0914 2.720609684
229.1070501 0.8324527749
243.0863146 1.824058617
343.1176147 0.6122127486
357.1332648 0.8712460167
371.1336587 0.9867960604
373.1281794 1.942592934
375.1285734 0.6214790494
375.1438295 0.8246987826
387.1438295 5.655026183
389.1230941 0.9424778718
389.1442234 2.793762654
389.1594796 0.9166143869
405.1543942 9.835651015
407.1547881 1.311844337
531.1860882 0.6996162832
535.1810029 2.565694813
537.1966529 1.02266938
549.1966529 7.577204623
567.2072176 6.114033646

Name: +ve in-silico MS/MS by CFM-ID for PSOYNZJMRVQTDR-PLBXMRJQSA-N
ID: PSOYNZJMRVQTDR-PLBXMRJQSA-N
Comment: Energy1
Num peaks: 31
43.01784114 0.673588701
107.0491413 0.7394459543
121.0647913 2.005942085
133.0647913 2.551251658
145.0495352 3.090638508
161.0597059 9.190198074
163.0600999 6.161840082
167.0702706 0.6525468579
181.0706646 1.175683742
185.0808353 2.098650765
199.0964854 1.233635783
211.0964854 0.6688697106
215.0914 0.6979644635
227.0914 3.023759297
229.1070501 1.645652572
243.0863146 2.741948422
245.1019647 2.047226637
357.1332648 1.596910729
359.1489149 1.302209091
369.1332648 1.151745713
371.1336587 0.8333390084
373.1281794 1.468755962
375.1438295 1.05138363
387.1438295 6.408230015
389.1442234 3.333820242
389.1594796 0.8308803566
403.1387441 0.7963709711
405.1543942 3.983768054
407.1547881 1.115864677
535.1810029 0.7233466922
549.1966529 3.132345947

Name: +ve in-silico MS/MS by CFM-ID for PSOYNZJMRVQTDR-PLBXMRJQSA-N
ID: PSOYNZJMRVQTDR-PLBXMRJQSA-N
Comment: Energy2
Num peaks: 31
41.00219107 0.7221597809
43.01784114 1.425009972
53.00219107 1.000977671
87.00767038 0.7175350596
107.0491413 1.188255497
121.0647913 0.8849300554
133.0647913 0.9720013142
145.0495352 1.322932678
147.0651853 1.881648871
161.0597059 2.381592135
163.0600999 2.790691166
185.0808353 3.213510674
197.0808353 1.209892724
215.0914 4.273803267
225.0757499 1.135187977
227.0914 5.470196815
229.1070501 1.106733973
243.0863146 4.55436565
245.1019647 0.8587412763
273.1121354 0.8465726128
327.1227001 0.822332857
343.1176147 0.9828002428
345.1332648 0.9192268524
373.1281794 1.653980219
387.1438295 1.569149753
389.1442234 0.9708213094
403.1387441 0.8528198589
491.1547881 0.7663530672
505.1704382 0.8747547476
537.1966529 0.8268228118
549.1966529 1.687912267

Name: +ve in-silico MS/MS by CFM-ID for IINLGCQHDLRLAW-CMCWHZKJSA-N
ID: IINLGCQHDLRLAW-CMCWHZKJSA-N
Comment: Energy0
Num peaks: 20
27.02292652 0.6810798673
87.04405588 0.6024013029
107.0491413 3.514445826
109.0647913 0.8351165901
147.0651853 2.783405851
177.0757499 0.6266679957
249.0968793 0.8666030729
267.0651853 0.8263764148
281.0808353 6.439123429
283.0600999 2.393090724
283.0964854 1.133152657
299.0914 24.7595176
309.1180087 1.832283051
443.1336587 3.299628042
461.1442234 1.93181571
571.1810029 1.191264999
575.1759175 1.164566687
577.1915675 0.5370412447
589.1915675 13.34693554
607.2021322 11.7133667

Name: +ve in-silico MS/MS by CFM-ID for IINLGCQHDLRLAW-CMCWHZKJSA-N
ID: IINLGCQHDLRLAW-CMCWHZKJSA-N
Comment: Energy1
Num peaks: 20
45.0334912 0.9408609717
107.0491413 5.215084195
109.0647913 1.393790442
129.0546206 1.256899543
147.0651853 4.057040776
163.0600999 1.844687083
165.0757499 1.133331529
267.0651853 2.519420553
269.0808353 2.849009617
271.0964854 1.895431774
281.0808353 2.705040478
283.0600999 6.885198463
297.0757499 1.147233816
299.0914 34.43450468
309.1180087 1.251045651
443.1336587 4.131964899
461.1442234 3.070591433
571.1810029 0.619354328
589.1915675 1.849135514
607.2021322 0.8785053387

Name: +ve in-silico MS/MS by CFM-ID for IINLGCQHDLRLAW-CMCWHZKJSA-N
ID: IINLGCQHDLRLAW-CMCWHZKJSA-N
Comment: Energy2
Num peaks: 31
45.0334912 1.45632047
57.0334912 0.9550357
75.04405588 0.6789805508
85.02840582 0.6625942613
87.00767038 0.68913595
87.04405588 0.9074999958
107.0491413 4.745591971
109.0647913 1.669871111
131.0702706 0.9454561036
133.0647913 0.6735458647
145.0495352 0.755745857
147.0651853 2.646729038
159.0651853 0.6823195443
161.0444498 0.8629601947
161.0808353 0.8188547354
163.0600999 4.161523761
177.0757499 0.8782409614
225.0546206 0.7782432793
251.0702706 0.8541691716
253.0495352 1.725884372
255.0651853 2.215328893
267.0651853 3.185739107
281.0808353 2.17206249
283.0600999 6.616871922
283.0964854 0.8464490423
299.0914 14.55216191
443.1336587 0.7140901186
545.1653528 1.034303708
547.1810029 0.6825095325
589.1915675 0.8575786323
591.1708321 0.7804961795

Name: +ve in-silico MS/MS by CFM-ID for ZDZLKQAIMLXIRP-GIFYHNNESA-N
ID: ZDZLKQAIMLXIRP-GIFYHNNESA-N
Comment: Energy0
Num peaks: 31
105.0334912 3.303705315
107.0491413 0.7516636794
129.0334912 0.7141805317
145.0284058 0.6716950291
145.0495352 0.7059849861
147.0440559 5.442767486
147.0651853 1.257866048
163.0600999 0.7331589369
165.0546206 1.59012044
183.0651853 0.968323917
185.0808353 1.947026177
197.0808353 1.34239546
227.0914 2.180721808
229.1070501 0.8160856007
241.1070501 3.404908153
243.0863146 1.410583109
253.0706646 0.8950336256
259.1176147 12.62736493
307.0812292 0.6733816151
309.0968793 5.31278276
327.107444 1.712586745
403.1598735 2.662367192
465.1755235 0.7215975409
491.1547881 2.629782838
493.1704382 0.9344427926
505.1704382 1.075929378
523.1810029 1.070723745
535.1810029 2.416883058
537.1966529 1.089639933
549.1966529 5.436868717
567.2072176 5.062297102

Name: +ve in-silico MS/MS by CFM-ID for ZDZLKQAIMLXIRP-GIFYHNNESA-N
ID: ZDZLKQAIMLXIRP-GIFYHNNESA-N
Comment: Energy1
Num peaks: 31
105.0334912 4.760623986
107.0491413 1.576400947
119.0491413 2.110561627
129.0334912 1.371533331
147.0440559 5.666022164
147.0651853 1.273909613
163.0600999 1.214261411
165.0546206 1.559309846
167.0702706 0.9855868081
169.0859207 1.038980971
179.0702706 0.7653626265
181.0859207 1.629029348
183.0651853 1.25639906
185.0808353 3.140401684
197.0808353 1.732836128
199.0964854 2.663218927
201.0757499 2.064918593
211.0964854 1.587403923
213.1121354 1.589692308
227.0914 1.828487453
229.1070501 1.18411217
241.1070501 5.995499259
259.1176147 8.137332589
309.0968793 3.194044007
327.107444 1.478636444
329.1230941 0.7632619928
343.1387441 0.9868915243
403.1598735 1.803602823
505.1704382 0.7338094674
507.1860882 0.7212585626
549.1966529 2.631935444

Name: +ve in-silico MS/MS by CFM-ID for ZDZLKQAIMLXIRP-GIFYHNNESA-N
ID: ZDZLKQAIMLXIRP-GIFYHNNESA-N
Comment: Energy2
Num peaks: 31
77.03857658 1.158261177
91.05422664 0.8180914367
99.04405588 0.6695476638
105.0334912 6.606548309
107.0491413 1.118978902
119.0491413 1.431454461
125.0597059 0.6374702982
147.0440559 3.6811363
147.0651853 2.540189159
163.0600999 0.8438695605
165.0546206 0.9270186
167.0702706 1.267480721
169.0859207 0.7859117889
181.0495352 1.07677536
181.0859207 3.668636828
183.0651853 0.881131301
185.0808353 2.069967546
197.0808353 4.723815042
199.0964854 1.367557313
215.0914 2.516506224
227.0914 1.764816872
229.1070501 0.8542075123
237.0757499 0.6368709823
241.1070501 1.462176515
259.1176147 2.786734881
309.0968793 1.84667296
329.1230941 0.7774745333
505.1704382 1.036264497
537.1966529 1.092317946
539.212303 0.7113415309
549.1966529 2.159060556

Name: +ve in-silico MS/MS by CFM-ID for GLDJYEYQFWJQPB-RPCVVAKXSA-N
ID: GLDJYEYQFWJQPB-RPCVVAKXSA-N
Comment: Energy0
Num peaks: 28
25.00727645 0.4912448071
27.02292652 0.6611806446
87.04405588 0.6069717698
123.0440559 2.136137012
135.0440559 0.4760562062
137.0597059 1.352229197
139.075356 0.6050378136
145.0495352 0.4289478338
147.0651853 2.660525089
149.0597059 0.7745812132
165.0757499 0.5054269127
177.0757499 0.5946624805
219.0863146 0.4998767871
241.0859207 6.415150275
243.0651853 1.282993773
249.0968793 0.8410355371
259.0964854 25.1762366
309.1180087 1.521650516
327.1285734 0.4275523762
403.1387441 3.270511023
417.139138 0.4927917603
421.1493088 1.925628098
427.123488 0.9587275528
429.139138 1.608989934
431.1547881 0.9039047948
535.1810029 0.4610409476
549.1966529 11.80102388
567.2072176 11.17177486

Name: +ve in-silico MS/MS by CFM-ID for GLDJYEYQFWJQPB-RPCVVAKXSA-N
ID: GLDJYEYQFWJQPB-RPCVVAKXSA-N
Comment: Energy1
Num peaks: 31
45.0334912 0.7389187871
123.0440559 4.594664247
129.0546206 1.088425785
133.0284058 0.9968871145
135.0440559 0.8331635712
137.0597059 1.377240979
147.0440559 0.6161329832
147.0651853 3.59180776
149.0597059 1.51073796
163.0600999 1.562387841
165.0757499 0.9763517462
211.075356 0.6658390975
213.0910061 1.596343094
227.0702706 1.754666822
229.0859207 4.857100382
231.1015708 5.879078604
241.0859207 7.238247594
243.0651853 2.148135207
257.0808353 0.7729694697
259.0964854 23.65220156
285.0968793 1.120038313
309.1180087 0.9540792975
393.1543942 0.4980322336
403.1387441 3.093323364
411.1285734 0.5004666484
421.1493088 2.307175794
427.123488 0.6040962335
537.1966529 0.717504652
539.212303 0.7427095916
549.1966529 1.571297601
567.2072176 0.6582501028

Name: +ve in-silico MS/MS by CFM-ID for GLDJYEYQFWJQPB-RPCVVAKXSA-N
ID: GLDJYEYQFWJQPB-RPCVVAKXSA-N
Comment: Energy2
Num peaks: 31
45.0334912 1.327498467
57.0334912 0.7557707468
75.04405588 0.6850430073
87.00767038 0.7046228339
87.04405588 0.9613984443
111.0440559 0.8716026811
123.0440559 7.925744017
131.0702706 0.9102517217
133.0284058 0.9664172615
135.0440559 1.319090189
137.0597059 0.6906378268
145.0495352 0.7654766
147.0440559 1.437323018
147.0651853 2.670710002
149.0597059 1.633474299
161.0444498 0.8728785372
161.0808353 0.7987493136
163.0600999 4.150472499
171.0440559 1.383283936
213.0546206 1.044698516
215.0702706 0.9996974495
227.0702706 0.8214419168
229.0859207 1.928926236
241.0859207 2.400872
243.0651853 4.071179769
259.0964854 12.94391721
267.0863146 0.6718235435
403.1387441 0.7093122101
505.1704382 0.9956243793
507.1860882 0.6569860711
549.1966529 1.233419168

Name: +ve in-silico MS/MS by CFM-ID for PMBVHCCVEPYDSN-BADCMNFISA-N
ID: PMBVHCCVEPYDSN-BADCMNFISA-N
Comment: Energy0
Num peaks: 6
494.12038 0.6907367887
518.1800877 3.770913605
536.1462008 9.36048319
536.1906524 3.662052206
554.1567655 45.01001233
572.1673301 33.78842669

Name: +ve in-silico MS/MS by CFM-ID for PMBVHCCVEPYDSN-BADCMNFISA-N
ID: PMBVHCCVEPYDSN-BADCMNFISA-N
Comment: Energy1
Num peaks: 6
458.20341 2.546829934
460.2190601 2.041735467
518.1800877 4.722423682
536.1462008 23.41563618
554.1567655 37.97918418
572.1673301 9.946473234

Name: +ve in-silico MS/MS by CFM-ID for PMBVHCCVEPYDSN-BADCMNFISA-N
ID: PMBVHCCVEPYDSN-BADCMNFISA-N
Comment: Energy2
Num peaks: 15
60.98395416 1.416405508
79.05422664 5.289366009
83.08552677 1.246626837
96.96063188 1.120848923
458.1437022 2.078610869
472.0785151 1.380100117
474.0941652 2.284693215
476.1098153 6.056011408
500.2139747 1.518325232
518.1800877 20.57855783
536.1462008 22.28321444
536.1906524 1.437335386
538.1254653 4.027009067
554.1567655 8.323071942
556.13603 1.478917379

Name: +ve in-silico MS/MS by CFM-ID for ZDZLKQAIMLXIRP-YBWPQGGZSA-N
ID: ZDZLKQAIMLXIRP-YBWPQGGZSA-N
Comment: Energy0
Num peaks: 31
105.0334912 3.303705315
107.0491413 0.7516636794
129.0334912 0.7141805317
145.0284058 0.6716950291
145.0495352 0.7059849861
147.0440559 5.442767486
147.0651853 1.257866048
163.0600999 0.7331589369
165.0546206 1.59012044
183.0651853 0.968323917
185.0808353 1.947026177
197.0808353 1.34239546
227.0914 2.180721808
229.1070501 0.8160856007
241.1070501 3.404908153
243.0863146 1.410583109
253.0706646 0.8950336256
259.1176147 12.62736493
307.0812292 0.6733816151
309.0968793 5.31278276
327.107444 1.712586745
403.1598735 2.662367192
465.1755235 0.7215975409
491.1547881 2.629782838
493.1704382 0.9344427926
505.1704382 1.075929378
523.1810029 1.070723745
535.1810029 2.416883058
537.1966529 1.089639933
549.1966529 5.436868717
567.2072176 5.062297102

Name: +ve in-silico MS/MS by CFM-ID for ZDZLKQAIMLXIRP-YBWPQGGZSA-N
ID: ZDZLKQAIMLXIRP-YBWPQGGZSA-N
Comment: Energy1
Num peaks: 31
105.0334912 4.760623986
107.0491413 1.576400947
119.0491413 2.110561627
129.0334912 1.371533331
147.0440559 5.666022164
147.0651853 1.273909613
163.0600999 1.214261411
165.0546206 1.559309846
167.0702706 0.9855868081
169.0859207 1.038980971
179.0702706 0.7653626265
181.0859207 1.629029348
183.0651853 1.25639906
185.0808353 3.140401684
197.0808353 1.732836128
199.0964854 2.663218927
201.0757499 2.064918593
211.0964854 1.587403923
213.1121354 1.589692308
227.0914 1.828487453
229.1070501 1.18411217
241.1070501 5.995499259
259.1176147 8.137332589
309.0968793 3.194044007
327.107444 1.478636444
329.1230941 0.7632619928
343.1387441 0.9868915243
403.1598735 1.803602823
505.1704382 0.7338094674
507.1860882 0.7212585626
549.1966529 2.631935444

Name: +ve in-silico MS/MS by CFM-ID for ZDZLKQAIMLXIRP-YBWPQGGZSA-N
ID: ZDZLKQAIMLXIRP-YBWPQGGZSA-N
Comment: Energy2
Num peaks: 31
77.03857658 1.158261177
91.05422664 0.8180914367
99.04405588 0.6695476638
105.0334912 6.606548309
107.0491413 1.118978902
119.0491413 1.431454461
125.0597059 0.6374702982
147.0440559 3.6811363
147.0651853 2.540189159
163.0600999 0.8438695605
165.0546206 0.9270186
167.0702706 1.267480721
169.0859207 0.7859117889
181.0495352 1.07677536
181.0859207 3.668636828
183.0651853 0.881131301
185.0808353 2.069967546
197.0808353 4.723815042
199.0964854 1.367557313
215.0914 2.516506224
227.0914 1.764816872
229.1070501 0.8542075123
237.0757499 0.6368709823
241.1070501 1.462176515
259.1176147 2.786734881
309.0968793 1.84667296
329.1230941 0.7774745333
505.1704382 1.036264497
537.1966529 1.092317946
539.212303 0.7113415309
549.1966529 2.159060556

Name: +ve in-silico MS/MS by CFM-ID for OOKTUPFXORHAKH-IMQVBLGOSA-N
ID: OOKTUPFXORHAKH-IMQVBLGOSA-N
Comment: Energy0
Num peaks: 31
27.02292652 0.5521659598
107.0491413 1.133188452
135.0440559 1.505157728
147.0651853 2.199460707
177.0757499 0.4954495497
189.0546206 0.7230640781
239.0702706 1.033283177
241.0859207 1.973726236
249.0968793 0.7370692125
251.0702706 0.669505664
255.1015708 0.6950422595
281.0808353 6.896605651
283.0964854 0.7750167737
299.0914 17.80699691
309.1180087 1.401188273
403.1387441 0.5028655033
417.139138 0.5265370642
441.139138 1.143109097
443.1336587 2.704283811
443.1547881 1.327647317
445.1704382 0.6527694826
461.1442234 1.503676041
499.1446173 0.6136555752
529.1704382 0.5281583037
545.1653528 1.343232986
547.1810029 3.473665901
561.1966529 0.6444730551
563.212303 0.6743716808
579.2072176 0.9428390277
589.1915675 11.7893034
607.2021322 8.348784356

Name: +ve in-silico MS/MS by CFM-ID for OOKTUPFXORHAKH-IMQVBLGOSA-N
ID: OOKTUPFXORHAKH-IMQVBLGOSA-N
Comment: Energy1
Num peaks: 31
107.0491413 0.8944532673
111.0440559 0.7863869445
117.0334912 1.194828674
119.0491413 1.02754772
121.0284058 1.520398634
123.0440559 0.9626909289
135.0440559 2.400923171
137.0597059 1.003646907
147.0651853 3.340438416
163.0600999 1.217329524
165.0757499 0.8285569013
187.0389705 1.013179398
189.0546206 1.206970935
193.0495352 1.572939835
203.0338851 0.8962043967
241.0859207 1.744279411
243.1015708 0.8488482275
251.0702706 1.035625114
253.0859207 1.835347163
255.1015708 2.88328817
257.0808353 1.001514743
269.0808353 0.7966285246
271.0964854 3.481625515
281.0808353 8.620876889
299.0914 17.16451973
309.1180087 0.9299441785
353.0867085 0.8745798918
443.1336587 2.676835731
461.1442234 1.858149831
499.1446173 0.7875352559
589.1915675 1.728275012

Name: +ve in-silico MS/MS by CFM-ID for OOKTUPFXORHAKH-IMQVBLGOSA-N
ID: OOKTUPFXORHAKH-IMQVBLGOSA-N
Comment: Energy2
Num peaks: 31
45.0334912 1.196593613
75.04405588 0.824133063
95.04914126 0.8114006634
105.0334912 1.387571292
107.0491413 1.223278318
117.0334912 1.786143197
119.0491413 0.7616404507
121.0284058 12.26147832
121.0647913 1.120608419
123.0440559 3.132793667
131.0702706 0.6718045555
135.0440559 7.335541795
139.075356 0.6423845288
145.0495352 0.788450622
147.0651853 2.116702941
161.0444498 0.6512032169
163.0600999 2.232472943
193.0495352 2.62534508
239.0702706 1.278343953
241.0859207 1.074768806
255.1015708 1.283512661
265.0706646 0.8071767147
269.0808353 0.7204546393
271.0964854 0.9962944235
281.0808353 2.309253104
283.0812292 1.358694591
299.0914 4.519047844
353.0867085 0.8767170466
447.1860882 0.6562874654
545.1653528 0.744829015
589.1915675 1.574206463

Name: +ve in-silico MS/MS by CFM-ID for ATIGSOIKRFUQFL-TTWQRZRWSA-N
ID: ATIGSOIKRFUQFL-TTWQRZRWSA-N
Comment: Energy0
Num peaks: 21
25.00727645 0.5778189174
27.02292652 0.7763304525
87.04405588 0.7144955484
107.0491413 0.8003641796
147.0651853 2.922772387
163.0600999 1.056380635
165.0757499 0.6759776706
297.0757499 1.621516928
309.1180087 0.7414668813
325.0706646 0.7133887269
425.1230941 1.058904434
429.1180087 1.39569897
443.1336587 12.83525377
445.1129233 1.669636176
445.1493088 1.480884693
461.1442234 18.90501732
571.1810029 1.21152551
575.1759175 1.982516071
577.1915675 0.8900063021
589.1915675 14.00097283
607.2021322 14.39891061

Name: +ve in-silico MS/MS by CFM-ID for ATIGSOIKRFUQFL-TTWQRZRWSA-N
ID: ATIGSOIKRFUQFL-TTWQRZRWSA-N
Comment: Energy1
Num peaks: 31
43.01784114 1.43879374
45.0334912 0.9367587349
73.02840582 1.051411994
75.04405588 0.8187589837
103.0389705 0.5286077548
105.0546206 0.5511513486
107.0491413 0.8583468132
129.0546206 1.469741357
147.0651853 4.444090149
161.0444498 1.199250694
163.0600999 2.157972115
165.0757499 1.217789353
213.0393644 0.6055331153
309.0757499 1.746145049
309.1180087 0.6670223843
311.0914 0.7763876335
325.0706646 0.7546679001
327.0863146 0.8492837097
425.1230941 0.9769226577
429.1180087 2.128624209
431.1336587 1.231960577
441.1180087 0.8015653076
443.1336587 21.92952279
445.1129233 3.333066163
445.1493088 2.041564239
459.1285734 0.7900288694
461.1442234 16.12604553
571.1810029 0.9582219528
579.2072176 0.6096689664
589.1915675 2.865526062
607.2021322 1.300169481

Name: +ve in-silico MS/MS by CFM-ID for ATIGSOIKRFUQFL-TTWQRZRWSA-N
ID: ATIGSOIKRFUQFL-TTWQRZRWSA-N
Comment: Energy2
Num peaks: 31
73.02840582 0.9798756357
87.04405588 1.245631142
107.0491413 1.422364588
129.0546206 0.7810613941
131.0702706 0.9879355514
147.0651853 2.042965262
163.0600999 2.581834698
285.0968793 0.9328008163
295.0600999 1.521229864
297.0757499 2.029485449
309.0757499 2.847498645
311.0914 1.447453807
313.1070501 0.895009492
325.0706646 6.889121353
327.0863146 1.614383752
333.1332648 1.121423229
353.0867085 1.147952613
369.0968793 0.9033239013
387.107444 4.148445792
399.107444 0.7961721974
417.1180087 1.899018427
427.1387441 0.9692115899
429.1180087 1.930617261
431.1336587 0.9715196015
443.1336587 5.264325531
445.1129233 1.446478275
445.1493088 0.9541405144
461.1442234 1.370065755
503.1547881 0.7575040766
589.1915675 1.28593233
591.1708321 0.7537329329

Name: +ve in-silico MS/MS by CFM-ID for GPMWTBPPRMHVGW-AAWLEUGUSA-N
ID: GPMWTBPPRMHVGW-AAWLEUGUSA-N
Comment: Energy0
Num peaks: 24
43.01784114 0.944627159
61.02840582 2.237882064
101.0385766 2.046971346
103.0542266 0.9516487202
105.0698767 1.197547316
121.0647913 0.6448664149
147.0651853 0.9292251564
163.0600999 0.9740766694
189.0757499 1.078065881
207.0863146 1.608930497
239.0702706 6.998886886
241.0859207 0.7056443587
257.0808353 18.83947806
351.1285734 0.6400917148
383.1125294 1.125691727
399.107444 0.6776275639
401.1230941 9.298607064
403.1387441 0.8993365382
419.1336587 9.390908707
503.139532 1.171472634
547.1810029 4.160267275
565.1915675 2.815646043
589.1915675 5.340378878
607.2021322 5.669097461

Name: +ve in-silico MS/MS by CFM-ID for GPMWTBPPRMHVGW-AAWLEUGUSA-N
ID: GPMWTBPPRMHVGW-AAWLEUGUSA-N
Comment: Energy1
Num peaks: 29
43.01784114 0.5720913947
61.02840582 0.8345576055
79.05422664 0.5095464158
91.05422664 1.634535249
103.0542266 0.7677957345
105.0334912 0.4846127919
105.0698767 1.377106136
107.0491413 0.5704007959
131.0491413 0.6151141364
137.0233204 3.092002748
147.0651853 0.8910183969
151.0389705 1.283446654
153.0182351 1.72306373
163.0600999 1.756568833
165.0757499 0.8796361054
189.0757499 1.466297235
239.0702706 11.60826867
255.0651853 0.9621142609
257.0808353 28.30974713
299.0761439 1.190402206
315.0710585 1.016452324
383.1125294 0.7153160847
401.1230941 7.519216474
403.1387441 0.6787889205
419.1336587 6.241711756
547.1810029 1.118913879
565.1915675 0.5233933579
579.2072176 0.5152026798
589.1915675 1.258340979

Name: +ve in-silico MS/MS by CFM-ID for GPMWTBPPRMHVGW-AAWLEUGUSA-N
ID: GPMWTBPPRMHVGW-AAWLEUGUSA-N
Comment: Energy2
Num peaks: 31
43.01784114 1.486195825
61.02840582 1.189338378
91.05422664 0.9054624452
93.06987671 0.5669271961
101.0385766 10.71258365
103.0542266 1.669395555
105.0334912 1.242688659
105.0698767 2.662291878
121.0647913 1.179581628
129.0546206 0.5937696603
137.0233204 0.8836735882
145.0495352 0.5629293216
147.0440559 0.6677456089
147.0651853 2.904061363
151.0389705 1.434468919
153.0182351 1.717187683
155.0338851 0.948687252
161.0444498 0.6980065011
163.0600999 4.39905997
239.0702706 3.670636346
241.0859207 0.6958511248
257.0808353 11.69818615
261.1121354 0.5496867077
263.1277855 0.5496867077
271.0812292 1.548738235
287.0761439 1.555414925
313.0917939 0.8385140884
315.0710585 1.298960442
401.1230941 2.901736846
419.1336587 1.654301936
589.1915675 1.358729101

Name: +ve in-silico MS/MS by CFM-ID for IINLGCQHDLRLAW-ANUXRCIYSA-N
ID: IINLGCQHDLRLAW-ANUXRCIYSA-N
Comment: Energy0
Num peaks: 20
27.02292652 0.6810798673
87.04405588 0.6024013029
107.0491413 3.514445826
109.0647913 0.8351165901
147.0651853 2.783405851
177.0757499 0.6266679957
249.0968793 0.8666030729
267.0651853 0.8263764148
281.0808353 6.439123429
283.0600999 2.393090724
283.0964854 1.133152657
299.0914 24.7595176
309.1180087 1.832283051
443.1336587 3.299628042
461.1442234 1.93181571
571.1810029 1.191264999
575.1759175 1.164566687
577.1915675 0.5370412447
589.1915675 13.34693554
607.2021322 11.7133667

Name: +ve in-silico MS/MS by CFM-ID for IINLGCQHDLRLAW-ANUXRCIYSA-N
ID: IINLGCQHDLRLAW-ANUXRCIYSA-N
Comment: Energy1
Num peaks: 20
45.0334912 0.9408609717
107.0491413 5.215084195
109.0647913 1.393790442
129.0546206 1.256899543
147.0651853 4.057040776
163.0600999 1.844687083
165.0757499 1.133331529
267.0651853 2.519420553
269.0808353 2.849009617
271.0964854 1.895431774
281.0808353 2.705040478
283.0600999 6.885198463
297.0757499 1.147233816
299.0914 34.43450468
309.1180087 1.251045651
443.1336587 4.131964899
461.1442234 3.070591433
571.1810029 0.619354328
589.1915675 1.849135514
607.2021322 0.8785053387

Name: +ve in-silico MS/MS by CFM-ID for IINLGCQHDLRLAW-ANUXRCIYSA-N
ID: IINLGCQHDLRLAW-ANUXRCIYSA-N
Comment: Energy2
Num peaks: 31
45.0334912 1.45632047
57.0334912 0.9550357
75.04405588 0.6789805508
85.02840582 0.6625942613
87.00767038 0.68913595
87.04405588 0.9074999958
107.0491413 4.745591971
109.0647913 1.669871111
131.0702706 0.9454561036
133.0647913 0.6735458647
145.0495352 0.755745857
147.0651853 2.646729038
159.0651853 0.6823195443
161.0444498 0.8629601947
161.0808353 0.8188547354
163.0600999 4.161523761
177.0757499 0.8782409614
225.0546206 0.7782432793
251.0702706 0.8541691716
253.0495352 1.725884372
255.0651853 2.215328893
267.0651853 3.185739107
281.0808353 2.17206249
283.0600999 6.616871922
283.0964854 0.8464490423
299.0914 14.55216191
443.1336587 0.7140901186
545.1653528 1.034303708
547.1810029 0.6825095325
589.1915675 0.8575786323
591.1708321 0.7804961795

Name: +ve in-silico MS/MS by CFM-ID for DIMOHEGDYOWKIH-QEBDTAABSA-N
ID: DIMOHEGDYOWKIH-QEBDTAABSA-N
Comment: Energy0
Num peaks: 15
147.0651853 0.8744838577
163.0600999 1.96945322
281.0808353 7.842262562
283.0600999 1.88452327
283.0964854 1.268193739
299.0914 21.11530032
309.1180087 0.9128652584
427.1387441 9.115664659
429.1180087 0.8392163675
429.1543942 1.344967583
445.1493088 10.62500251
571.1810029 1.556083052
575.1759175 1.166000319
589.1915675 11.47616409
607.2021322 8.185944555

Name: +ve in-silico MS/MS by CFM-ID for DIMOHEGDYOWKIH-QEBDTAABSA-N
ID: DIMOHEGDYOWKIH-QEBDTAABSA-N
Comment: Energy1
Num peaks: 24
133.0284058 0.9483265295
135.0440559 2.586984813
137.0597059 0.9257351421
145.0495352 1.62293074
147.0651853 2.028339496
163.0600999 2.001485265
165.0546206 5.670428572
267.0651853 1.723850628
271.0964854 3.354197204
275.0550145 1.008070293
281.0808353 9.451842219
281.1019647 1.584613559
283.0600999 3.6398518
297.0757499 0.9700699724
299.0914 25.09632861
413.1230941 0.7443176974
417.1543942 1.475923464
427.1387441 4.796090404
429.1180087 1.019683245
429.1543942 0.8924946012
439.123488 0.7475689612
445.1493088 5.99477626
577.1915675 0.8080495708
589.1915675 1.306404901

Name: +ve in-silico MS/MS by CFM-ID for DIMOHEGDYOWKIH-QEBDTAABSA-N
ID: DIMOHEGDYOWKIH-QEBDTAABSA-N
Comment: Energy2
Num peaks: 31
87.00767038 0.796201507
89.02332044 0.6472374743
89.05970595 0.6824207239
107.0491413 0.9460647504
135.0440559 1.145290546
137.0597059 1.324624496
145.0495352 1.98313847
147.0651853 6.081671626
149.0808353 0.6722999911
163.0600999 1.189386892
165.0546206 1.657909274
193.0706646 0.7356476501
241.0495352 0.7113508705
267.0651853 2.474374496
271.0964854 3.02452296
281.0808353 5.453240606
283.0600999 5.073517453
283.0964854 1.265946927
297.0757499 0.8844015943
299.0914 17.06091503
303.1227001 0.7339417213
305.1383502 0.7339417213
371.1125294 0.6585569474
413.1230941 0.8081479335
427.1387441 3.082043592
429.1180087 0.997614447
429.1543942 1.25529524
445.1493088 1.645659995
545.1653528 0.7707739527
577.1915675 0.7850377671
591.1708321 0.6277232677

Name: +ve in-silico MS/MS by CFM-ID for OTMTZTOMTOXZLO-GDNCAEEVSA-N
ID: OTMTZTOMTOXZLO-GDNCAEEVSA-N
Comment: Energy0
Num peaks: 26
29.00219107 0.6331443076
31.01784114 1.04988569
73.02840582 0.53215014
103.0389705 0.7016841278
137.0597059 0.619531598
153.0546206 1.6346907
155.0702706 0.6470267296
163.0600999 2.606507726
165.0546206 0.5591933039
181.0495352 1.363544516
181.0706646 0.5368635269
183.0651853 1.417912942
251.0914 0.6629586224
297.0968793 0.6963820312
373.1281794 0.8215330813
387.1438295 10.04415836
389.1230941 2.32631691
389.1594796 1.005372811
403.1387441 0.5137830184
405.1543942 23.04992728
531.1860882 0.6098846954
535.1810029 1.298227936
537.1966529 0.6233231184
549.1966529 10.82473849
551.1759175 0.5774370752
567.2072176 14.80701115

Name: +ve in-silico MS/MS by CFM-ID for OTMTZTOMTOXZLO-GDNCAEEVSA-N
ID: OTMTZTOMTOXZLO-GDNCAEEVSA-N
Comment: Energy1
Num peaks: 31
43.01784114 0.867467106
75.04405588 0.6254787708
123.0440559 0.5258113701
137.0597059 1.032624951
145.0495352 2.369735819
153.0546206 1.308054132
163.0600999 3.058386378
165.0546206 0.9202471
183.0651853 0.5992153137
217.0495352 0.7025343942
219.0651853 0.6221181147
223.0964854 1.158448009
239.0914 1.156064783
249.0757499 0.97474206
251.0914 0.9849852415
253.1070501 0.9192840498
269.1019647 0.9212647634
281.1019647 2.319567332
357.1332648 0.555676387
373.1281794 3.666012774
375.1438295 5.695534567
377.1594796 7.671255361
379.1751296 0.6912228595
387.1438295 7.208194466
389.1230941 4.235652471
403.1387441 1.447009366
405.1543942 20.74342634
531.1860882 0.5561403584
537.1966529 0.8520893264
549.1966529 2.518113709
567.2072176 1.281443068

Name: +ve in-silico MS/MS by CFM-ID for OTMTZTOMTOXZLO-GDNCAEEVSA-N
ID: OTMTZTOMTOXZLO-GDNCAEEVSA-N
Comment: Energy2
Num peaks: 31
43.01784114 1.139317951
67.01784114 2.629426276
69.0334912 1.318839168
87.00767038 0.8613010576
95.04914126 0.8852541366
135.0440559 2.165997919
137.0597059 11.97880583
141.0910061 1.203404204
143.1066561 1.203404204
145.0495352 1.005403191
147.0651853 0.9122259237
153.0546206 2.72627363
163.0600999 4.49598843
165.0546206 2.883207065
167.0702706 4.184421032
169.0859207 1.097730697
171.1015708 1.244157466
173.1172208 1.575830976
179.0338851 0.9261071633
223.0964854 1.128308115
249.0757499 1.820451142
251.0914 1.291886098
255.1227001 1.126729214
257.1383502 1.065029087
277.0706646 1.077736955
285.1332648 0.9047809035
387.1438295 1.518360634
389.1230941 1.47513971
389.1594796 1.042360337
403.1387441 1.644385844
405.1543942 3.209292474

Name: +ve in-silico MS/MS by CFM-ID for MOCLEWVMFMAVFB-RSMGLPPMSA-N
ID: MOCLEWVMFMAVFB-RSMGLPPMSA-N
Comment: Energy0
Num peaks: 20
27.02292652 0.668594442
87.04405588 0.6140103454
107.0491413 3.431936591
109.0647913 0.7933596929
147.0651853 2.730518459
177.0757499 0.601420263
249.0968793 0.8505600495
267.0651853 0.82198517
281.0808353 9.003611238
283.0600999 2.162503089
283.0964854 1.434879543
299.0914 23.10327112
309.1180087 1.605076143
327.1285734 0.6977641608
443.1336587 3.217959205
461.1442234 1.886648487
571.1810029 1.165193975
575.1759175 1.201690177
589.1915675 13.05067315
607.2021322 11.37265942

Name: +ve in-silico MS/MS by CFM-ID for MOCLEWVMFMAVFB-RSMGLPPMSA-N
ID: MOCLEWVMFMAVFB-RSMGLPPMSA-N
Comment: Energy1
Num peaks: 21
45.0334912 0.8583930929
107.0491413 5.046566229
109.0647913 1.201856519
129.0546206 1.220040334
147.0651853 3.920157797
163.0600999 1.789707548
165.0757499 1.101310974
267.0651853 2.26803358
269.0808353 1.717770825
271.0964854 2.087469174
281.0808353 7.948933005
283.0600999 6.042023055
297.0757499 1.107322061
299.0914 31.36893113
309.1180087 1.160923848
443.1336587 3.912497571
461.1442234 2.90720523
577.1915675 0.8034921247
579.2072176 1.108090834
589.1915675 1.8296671
607.2021322 0.8277356225

Name: +ve in-silico MS/MS by CFM-ID for MOCLEWVMFMAVFB-RSMGLPPMSA-N
ID: MOCLEWVMFMAVFB-RSMGLPPMSA-N
Comment: Energy2
Num peaks: 31
45.0334912 1.368398445
55.01784114 0.8515511089
57.0334912 0.7371828429
75.04405588 0.6753070896
87.00767038 0.7115267695
87.04405588 0.9688271941
107.0491413 4.023646441
109.0647913 1.426691388
121.0647913 0.7084493641
131.0702706 0.9403490138
145.0495352 0.7908575554
147.0651853 2.671354497
159.0651853 0.6786338447
161.0444498 0.898604312
161.0808353 0.8147168397
163.0600999 4.280937208
227.0702706 1.143628507
253.0495352 1.665041987
255.0651853 2.037962851
267.0651853 3.093423965
269.0808353 0.6768586033
271.0964854 0.8999039271
281.0808353 4.390173447
283.0600999 5.605149573
283.0964854 0.8418811966
299.0914 13.81643932
443.1336587 0.7200208871
545.1653528 1.028691709
547.1810029 0.6788063236
589.1915675 0.8886671767
591.1708321 0.7762613076

Name: +ve in-silico MS/MS by CFM-ID for GPMWTBPPRMHVGW-OYTSDFFUSA-N
ID: GPMWTBPPRMHVGW-OYTSDFFUSA-N
Comment: Energy0
Num peaks: 24
43.01784114 0.944627159
61.02840582 2.237882064
101.0385766 2.046971346
103.0542266 0.9516487202
105.0698767 1.197547316
121.0647913 0.6448664149
147.0651853 0.9292251564
163.0600999 0.9740766694
189.0757499 1.078065881
207.0863146 1.608930497
239.0702706 6.998886886
241.0859207 0.7056443587
257.0808353 18.83947806
351.1285734 0.6400917148
383.1125294 1.125691727
399.107444 0.6776275639
401.1230941 9.298607064
403.1387441 0.8993365382
419.1336587 9.390908707
503.139532 1.171472634
547.1810029 4.160267275
565.1915675 2.815646043
589.1915675 5.340378878
607.2021322 5.669097461

Name: +ve in-silico MS/MS by CFM-ID for GPMWTBPPRMHVGW-OYTSDFFUSA-N
ID: GPMWTBPPRMHVGW-OYTSDFFUSA-N
Comment: Energy1
Num peaks: 29
43.01784114 0.5720913947
61.02840582 0.8345576055
79.05422664 0.5095464158
91.05422664 1.634535249
103.0542266 0.7677957345
105.0334912 0.4846127919
105.0698767 1.377106136
107.0491413 0.5704007959
131.0491413 0.6151141364
137.0233204 3.092002748
147.0651853 0.8910183969
151.0389705 1.283446654
153.0182351 1.72306373
163.0600999 1.756568833
165.0757499 0.8796361054
189.0757499 1.466297235
239.0702706 11.60826867
255.0651853 0.9621142609
257.0808353 28.30974713
299.0761439 1.190402206
315.0710585 1.016452324
383.1125294 0.7153160847
401.1230941 7.519216474
403.1387441 0.6787889205
419.1336587 6.241711756
547.1810029 1.118913879
565.1915675 0.5233933579
579.2072176 0.5152026798
589.1915675 1.258340979

Name: +ve in-silico MS/MS by CFM-ID for GPMWTBPPRMHVGW-OYTSDFFUSA-N
ID: GPMWTBPPRMHVGW-OYTSDFFUSA-N
Comment: Energy2
Num peaks: 31
43.01784114 1.486195825
61.02840582 1.189338378
91.05422664 0.9054624452
93.06987671 0.5669271961
101.0385766 10.71258365
103.0542266 1.669395555
105.0334912 1.242688659
105.0698767 2.662291878
121.0647913 1.179581628
129.0546206 0.5937696603
137.0233204 0.8836735882
145.0495352 0.5629293216
147.0440559 0.6677456089
147.0651853 2.904061363
151.0389705 1.434468919
153.0182351 1.717187683
155.0338851 0.948687252
161.0444498 0.6980065011
163.0600999 4.39905997
239.0702706 3.670636346
241.0859207 0.6958511248
257.0808353 11.69818615
261.1121354 0.5496867077
263.1277855 0.5496867077
271.0812292 1.548738235
287.0761439 1.555414925
313.0917939 0.8385140884
315.0710585 1.298960442
401.1230941 2.901736846
419.1336587 1.654301936
589.1915675 1.358729101

Name: +ve in-silico MS/MS by CFM-ID for QRWMZZNSGRCHHG-SCEVIUHRSA-N
ID: QRWMZZNSGRCHHG-SCEVIUHRSA-N
Comment: Energy0
Num peaks: 31
121.0284058 4.475703876
123.0440559 1.038120134
125.0597059 0.9357231904
145.0284058 1.105848782
161.0233204 0.958609039
163.0389705 6.93792689
165.0546206 4.580065201
167.0702706 1.171584581
169.0859207 1.010176034
185.0808353 0.7162251839
187.0964854 0.7421650221
189.0546206 1.033623698
203.0914 1.133159779
205.0495352 1.318534402
207.0651853 7.325507679
291.0863146 0.9868833403
335.1125294 0.9865995098
363.107444 1.002356411
365.1230941 4.168790679
367.1387441 0.8393434232
383.1336587 2.569717419
407.1336587 0.7804416367
409.1493088 3.779742328
411.1649589 0.7361482846
423.1285734 0.7607447762
427.1598735 2.45565963
515.1547881 1.879783171
543.1497027 1.919690656
561.1602674 1.877046136
571.1810029 5.451695219
589.1915675 9.577515106

Name: +ve in-silico MS/MS by CFM-ID for QRWMZZNSGRCHHG-SCEVIUHRSA-N
ID: QRWMZZNSGRCHHG-SCEVIUHRSA-N
Comment: Energy1
Num peaks: 31
121.0284058 5.567911243
123.0440559 1.915769585
135.0440559 3.432810505
145.0284058 1.664322493
163.0389705 6.274763338
165.0546206 5.219277753
167.0702706 1.882558433
179.0702706 2.595901733
189.0546206 1.504262605
203.0914 1.961752635
205.1070501 0.9505845207
207.0651853 6.230740262
219.0863146 1.749167201
221.1019647 1.199131554
307.0812292 0.8455960699
351.107444 0.8112029299
353.1230941 0.8490323188
365.1230941 2.382641268
381.1180087 0.8709140193
383.1336587 2.414010988
409.1493088 1.819558655
427.1598735 1.851765089
435.1285734 0.8223492623
479.1547881 0.8223492623
543.1497027 0.8491373222
557.1653528 1.566527605
559.1810029 2.81205193
561.1602674 0.9676961837
561.1966529 2.561028579
571.1810029 2.307116997
589.1915675 0.9575541678

Name: +ve in-silico MS/MS by CFM-ID for QRWMZZNSGRCHHG-SCEVIUHRSA-N
ID: QRWMZZNSGRCHHG-SCEVIUHRSA-N
Comment: Energy2
Num peaks: 31
41.00219107 0.788972324
65.03857658 1.196825088
95.04914126 1.542074028
107.0491413 0.9739906381
109.0284058 1.010479962
121.0284058 4.059335249
135.0440559 3.037275443
137.0597059 1.017042727
153.0546206 1.625818259
163.0389705 1.77792987
165.0546206 3.80556617
167.0702706 0.8829396953
179.0702706 2.173242951
203.0914 2.093163497
207.0651853 2.496686071
219.0863146 1.512421661
291.0863146 3.274721367
307.0812292 2.962047896
309.0968793 1.476486176
319.0812292 0.8039778084
321.0968793 1.109998655
335.1125294 3.272972888
337.0917939 0.9183802185
351.107444 2.961619793
353.1230941 1.585044612
363.107444 0.8339980191
365.1230941 1.410174438
381.1180087 0.9500092154
517.1704382 1.355370941
545.1653528 0.8720727321
571.1810029 1.086718719

Name: +ve in-silico MS/MS by CFM-ID for MLGRWAZPBZFAGL-AOSNANBISA-N
ID: MLGRWAZPBZFAGL-AOSNANBISA-N
Comment: Energy0
Num peaks: 31
65.03857658 0.614120429
103.0389705 0.619336475
153.0546206 3.489352308
157.0647913 1.472690192
163.0600999 2.564613981
225.0757499 0.98016001
243.0863146 0.6870427307
245.1019647 0.6398016448
253.0706646 1.596776941
263.1125294 0.5780731076
333.0968793 2.236369786
335.1125294 1.361894977
337.1281794 1.057146394
339.0863146 0.822767362
341.1019647 0.9093728745
353.1230941 1.682951466
355.0812292 0.7968827096
357.0968793 3.210210323
359.1125294 0.6853151934
379.1023586 0.6204625431
381.1180087 1.348195532
391.1176147 1.107695986
409.1281794 14.57327779
411.1438295 1.086283996
415.1751296 0.5628219126
417.1907797 0.5628219126
427.1387441 2.407587016
553.1704382 0.6389079518
557.1653528 1.065602643
571.1810029 10.91718643
589.1915675 12.37607659

Name: +ve in-silico MS/MS by CFM-ID for MLGRWAZPBZFAGL-AOSNANBISA-N
ID: MLGRWAZPBZFAGL-AOSNANBISA-N
Comment: Energy1
Num peaks: 31
43.01784114 0.8431448604
145.0495352 2.410949787
149.0233204 0.7750887418
157.0647913 2.786380953
159.0804414 1.244690549
163.0600999 3.871739698
173.0597059 0.9353362204
175.075356 2.108965292
201.0546206 1.267974376
203.0702706 0.7606047817
207.0651853 0.848687636
209.0808353 1.447085156
219.0651853 1.31066115
225.0757499 1.491045525
235.0600999 0.9547636733
253.0706646 1.65997673
343.0812292 1.181862694
357.0968793 2.790410038
363.107444 0.9947173637
369.0968793 1.222226717
381.1180087 0.8956541659
391.1176147 1.817834801
409.1281794 13.19091127
411.107444 1.100478368
427.1387441 5.97853614
553.1704382 0.7903812477
557.1653528 0.9001484611
559.1810029 0.8274267035
571.1810029 3.247758697
573.1602674 1.052186819
589.1915675 1.216370499

Name: +ve in-silico MS/MS by CFM-ID for MLGRWAZPBZFAGL-AOSNANBISA-N
ID: MLGRWAZPBZFAGL-AOSNANBISA-N
Comment: Energy2
Num peaks: 31
43.01784114 0.9114453105
67.05422664 1.799365935
85.02840582 0.7524340192
85.06479133 0.8978959651
97.02840582 1.144755513
105.0334912 3.62820007
107.0491413 1.560663065
121.0284058 4.45282305
123.0440559 1.942717585
133.0284058 1.470347058
137.0597059 0.8205301457
147.0076704 4.796486386
147.0651853 0.7054427462
149.0233204 5.634682963
151.0389705 3.074522579
153.0546206 6.87847427
157.0647913 2.279293292
163.0600999 2.311917771
173.0597059 2.459467764
175.075356 1.464476435
185.0597059 0.9202027222
191.0702706 1.269596736
201.0546206 3.411550989
219.0651853 0.7932627567
243.0863146 0.9357924913
341.1019647 0.8808925357
345.1332648 0.7377588424
347.1489149 0.7224042907
363.107444 1.138074522
409.1281794 0.9963236509
571.1810029 0.7244505994

Name: +ve in-silico MS/MS by CFM-ID for ZDZLKQAIMLXIRP-DRYFUUPQSA-N
ID: ZDZLKQAIMLXIRP-DRYFUUPQSA-N
Comment: Energy0
Num peaks: 31
105.0334912 3.303705315
107.0491413 0.7516636794
129.0334912 0.7141805317
145.0284058 0.6716950291
145.0495352 0.7059849861
147.0440559 5.442767486
147.0651853 1.257866048
163.0600999 0.7331589369
165.0546206 1.59012044
183.0651853 0.968323917
185.0808353 1.947026177
197.0808353 1.34239546
227.0914 2.180721808
229.1070501 0.8160856007
241.1070501 3.404908153
243.0863146 1.410583109
253.0706646 0.8950336256
259.1176147 12.62736493
307.0812292 0.6733816151
309.0968793 5.31278276
327.107444 1.712586745
403.1598735 2.662367192
465.1755235 0.7215975409
491.1547881 2.629782838
493.1704382 0.9344427926
505.1704382 1.075929378
523.1810029 1.070723745
535.1810029 2.416883058
537.1966529 1.089639933
549.1966529 5.436868717
567.2072176 5.062297102

Name: +ve in-silico MS/MS by CFM-ID for ZDZLKQAIMLXIRP-DRYFUUPQSA-N
ID: ZDZLKQAIMLXIRP-DRYFUUPQSA-N
Comment: Energy1
Num peaks: 31
105.0334912 4.760623986
107.0491413 1.576400947
119.0491413 2.110561627
129.0334912 1.371533331
147.0440559 5.666022164
147.0651853 1.273909613
163.0600999 1.214261411
165.0546206 1.559309846
167.0702706 0.9855868081
169.0859207 1.038980971
179.0702706 0.7653626265
181.0859207 1.629029348
183.0651853 1.25639906
185.0808353 3.140401684
197.0808353 1.732836128
199.0964854 2.663218927
201.0757499 2.064918593
211.0964854 1.587403923
213.1121354 1.589692308
227.0914 1.828487453
229.1070501 1.18411217
241.1070501 5.995499259
259.1176147 8.137332589
309.0968793 3.194044007
327.107444 1.478636444
329.1230941 0.7632619928
343.1387441 0.9868915243
403.1598735 1.803602823
505.1704382 0.7338094674
507.1860882 0.7212585626
549.1966529 2.631935444

Name: +ve in-silico MS/MS by CFM-ID for ZDZLKQAIMLXIRP-DRYFUUPQSA-N
ID: ZDZLKQAIMLXIRP-DRYFUUPQSA-N
Comment: Energy2
Num peaks: 31
77.03857658 1.158261177
91.05422664 0.8180914367
99.04405588 0.6695476638
105.0334912 6.606548309
107.0491413 1.118978902
119.0491413 1.431454461
125.0597059 0.6374702982
147.0440559 3.6811363
147.0651853 2.540189159
163.0600999 0.8438695605
165.0546206 0.9270186
167.0702706 1.267480721
169.0859207 0.7859117889
181.0495352 1.07677536
181.0859207 3.668636828
183.0651853 0.881131301
185.0808353 2.069967546
197.0808353 4.723815042
199.0964854 1.367557313
215.0914 2.516506224
227.0914 1.764816872
229.1070501 0.8542075123
237.0757499 0.6368709823
241.1070501 1.462176515
259.1176147 2.786734881
309.0968793 1.84667296
329.1230941 0.7774745333
505.1704382 1.036264497
537.1966529 1.092317946
539.212303 0.7113415309
549.1966529 2.159060556

Name: +ve in-silico MS/MS by CFM-ID for LRFHJRYHICUNML-XYRLIJLZSA-N
ID: LRFHJRYHICUNML-XYRLIJLZSA-N
Comment: Energy0
Num peaks: 30
27.02292652 0.5905453007
87.04405588 0.5397912706
95.04914126 0.6987355912
105.0334912 2.157310261
107.0491413 1.962030804
119.0491413 0.5526879871
123.0440559 0.8350491645
147.0651853 2.275891947
149.0233204 0.8822780985
151.0389705 1.599780873
177.0757499 0.5303435722
219.0863146 0.4814853703
241.0859207 0.6828920911
249.0968793 0.7883006043
251.0702706 0.5169387451
255.1015708 0.6454699091
281.0808353 13.96683884
283.0964854 1.145110531
299.0914 17.58803155
309.1180087 1.442525923
443.1336587 2.851743987
461.1442234 1.613579434
545.1653528 0.640522288
547.1810029 1.705791112
561.1966529 0.6300083123
563.212303 0.7288639729
571.1810029 0.6795192966
579.2072176 0.4913852892
589.1915675 11.7343933
607.2021322 9.313563856

Name: +ve in-silico MS/MS by CFM-ID for LRFHJRYHICUNML-XYRLIJLZSA-N
ID: LRFHJRYHICUNML-XYRLIJLZSA-N
Comment: Energy1
Num peaks: 29
45.0334912 0.8035734433
107.0491413 0.649440844
119.0491413 0.6118718438
121.0284058 0.7743190538
123.0440559 1.201626404
129.0546206 1.126551318
145.0284058 0.6370607251
147.0651853 3.443316604
163.0600999 1.485685951
165.0757499 0.9914874696
203.0338851 1.012113472
205.0495352 0.6195207307
253.0859207 1.442910196
255.0651853 0.7300995693
255.1015708 0.9632793006
269.0808353 2.067344852
271.0964854 4.456748632
281.0808353 18.549042
283.0964854 0.6102138314
297.0757499 1.017099103
299.0914 23.41280933
309.1180087 1.253611552
433.1493088 0.6137866318
443.1336587 3.869166628
461.1442234 2.503480861
577.1915675 0.8504173256
579.2072176 1.556529053
589.1915675 2.089602375
607.2021322 0.705172312

Name: +ve in-silico MS/MS by CFM-ID for LRFHJRYHICUNML-XYRLIJLZSA-N
ID: LRFHJRYHICUNML-XYRLIJLZSA-N
Comment: Energy2
Num peaks: 31
45.0334912 1.410405538
65.03857658 0.8183121329
75.02292652 1.00163205
75.04405588 0.9278044209
77.03857658 1.393025944
79.05422664 3.375719901
87.04405588 0.8178367471
105.0334912 3.642177151
107.0491413 4.045761932
109.0647913 1.14916236
117.0334912 2.081854655
119.0491413 0.9400574352
121.0284058 0.86249322
123.0440559 2.047901853
131.0702706 0.7746856713
135.0440559 0.7600693291
137.0597059 1.266134138
145.0495352 0.9093939665
147.0651853 1.732893179
161.0444498 0.7571595545
163.0600999 3.106309622
251.0702706 0.6960964743
253.0859207 1.407633935
255.1015708 2.574719468
269.0808353 1.218860797
271.0964854 1.451447586
281.0808353 5.017221547
299.0914 8.41488762
545.1653528 1.186082613
579.2072176 0.6734320415
589.1915675 1.399569695

Name: +ve in-silico MS/MS by CFM-ID for BFVPQNASGKMXJQ-NPAUNSKZSA-N
ID: BFVPQNASGKMXJQ-NPAUNSKZSA-N
Comment: Energy0
Num peaks: 31
121.0647913 0.814459309
123.0804414 0.629792522
145.0495352 0.7451537206
147.0651853 1.478677263
159.0440559 0.7288660274
161.0597059 6.047833789
163.0600999 0.7732208668
179.0702706 1.44355831
183.0651853 0.9850616165
197.0808353 1.077334111
209.0808353 0.9531865582
213.0757499 1.43183033
215.0914 0.8376633957
223.0600999 0.6722241252
225.0757499 0.8285957786
227.0914 9.082430293
229.0706646 0.7264061296
229.1070501 0.6610371934
239.0550145 1.028632059
245.1019647 13.32671005
263.0914 0.5918980927
321.0968793 0.6835896086
323.1125294 5.180162288
341.1230941 1.578071412
371.1336587 1.151257265
389.1442234 2.950915387
531.1860882 1.45024556
535.1810029 2.793895863
537.1966529 1.127955605
549.1966529 7.13286147
567.2072176 5.807989243

Name: +ve in-silico MS/MS by CFM-ID for BFVPQNASGKMXJQ-NPAUNSKZSA-N
ID: BFVPQNASGKMXJQ-NPAUNSKZSA-N
Comment: Energy1
Num peaks: 31
113.0597059 0.8219391645
121.0647913 1.683762323
133.0647913 2.272799662
141.0546206 1.355512522
147.0651853 1.4218161
157.0495352 1.141189773
161.0597059 6.393289718
163.0600999 1.270980096
165.0546206 0.7121932564
167.0702706 1.248449863
177.0546206 0.7630276924
179.0702706 1.320164058
183.0651853 1.136896382
185.0808353 2.356741022
197.0808353 2.338891169
199.0964854 2.596755525
209.0808353 2.487765472
213.0757499 1.240730435
215.0914 1.366567435
225.0757499 0.7026538965
227.0914 11.7215203
229.1070501 0.9166074276
245.1019647 7.260271403
323.1125294 2.723719901
341.1230941 0.9578169088
371.1336587 1.367802309
389.1442234 2.233532893
507.1860882 0.7212989744
531.1860882 0.9247021176
535.1810029 1.027458116
549.1966529 2.989487772

Name: +ve in-silico MS/MS by CFM-ID for BFVPQNASGKMXJQ-NPAUNSKZSA-N
ID: BFVPQNASGKMXJQ-NPAUNSKZSA-N
Comment: Energy2
Num peaks: 31
57.0334912 0.9667264035
83.01275576 0.9010462341
107.0491413 0.973719453
111.0440559 0.7938360367
113.0597059 1.371947376
121.0647913 1.236906955
133.0647913 1.81366271
147.0651853 3.608585825
161.0597059 4.340805201
163.0600999 1.040045881
167.0702706 3.578572696
177.0546206 0.6716861927
179.0702706 0.7934550057
183.0651853 4.729912746
185.0808353 1.512379952
195.0651853 0.6524063395
197.0808353 1.476581699
199.0964854 0.7123199585
209.0808353 0.662051842
213.0757499 1.341391664
215.0914 0.8052697481
221.0444498 0.7861589829
223.0600999 1.148088998
227.0914 4.06513161
245.1019647 3.040465022
307.1176147 0.6449321279
331.1023586 0.6734559768
505.1704382 0.793759656
535.1810029 0.7635881309
537.1966529 0.9787950313
549.1966529 1.774648679

Name: +ve in-silico MS/MS by CFM-ID for YHULFFXHTFMKEF-VXLHLEPLSA-N
ID: YHULFFXHTFMKEF-VXLHLEPLSA-N
Comment: Energy0
Num peaks: 31
93.06987671 1.107234695
153.0546206 0.8653815946
161.0597059 0.6367085098
163.075356 4.305882519
165.0546206 4.119109959
167.0702706 1.074767549
167.1066561 0.5840863535
169.0859207 0.7876308074
179.0702706 1.577849001
181.0859207 10.4386128
183.1015708 0.6548694365
189.0546206 0.8171664128
199.0964854 1.924315283
205.0495352 0.9071224894
207.0651853 6.191472145
225.0757499 1.672862875
255.1227001 0.6633302857
309.0968793 0.6962580908
325.1281794 2.424328676
327.1438295 1.37280359
341.1230941 0.7148767157
343.1387441 4.394369739
369.1180087 1.412067403
401.1442234 0.5903698894
477.1755235 2.540637665
479.1911736 0.7426942118
521.2017383 0.4993279078
531.1860882 1.759047003
535.1810029 1.012752158
549.1966529 12.08408006
567.2072176 7.604557651

Name: +ve in-silico MS/MS by CFM-ID for YHULFFXHTFMKEF-VXLHLEPLSA-N
ID: YHULFFXHTFMKEF-VXLHLEPLSA-N
Comment: Energy1
Num peaks: 31
91.05422664 1.871792225
93.06987671 1.346971108
95.08552677 1.307539388
107.0491413 1.156319014
111.0804414 1.737297794
147.0651853 0.9239995921
153.0546206 0.7170573582
163.075356 4.601342757
165.0546206 4.352046449
165.0910061 0.9486497588
167.0702706 1.595916775
177.0546206 0.7207016879
179.0702706 2.966194162
181.0859207 14.46459507
189.0546206 1.103720586
199.0964854 4.884265037
207.0651853 4.768406385
253.1070501 0.7879326701
255.1227001 0.9386172039
325.1281794 2.134916931
327.1438295 0.8300215225
343.1387441 2.937827805
369.1180087 1.595266375
413.1442234 0.7923114271
477.1755235 0.75380317
519.1860882 1.145670762
521.2017383 1.218739869
531.1860882 0.8890250552
535.1810029 0.8797418063
537.1966529 0.8688997197
549.1966529 3.601774792

Name: +ve in-silico MS/MS by CFM-ID for YHULFFXHTFMKEF-VXLHLEPLSA-N
ID: YHULFFXHTFMKEF-VXLHLEPLSA-N
Comment: Energy2
Num peaks: 31
57.0334912 1.108448323
93.06987671 1.264246736
95.04914126 1.222748502
105.0334912 1.119437196
107.0491413 1.209231206
109.0647913 6.460545367
111.0804414 0.7679558821
127.075356 1.046572164
135.0440559 1.625850068
137.0597059 0.6749713265
147.0651853 1.656103699
153.0546206 2.165434582
163.075356 1.233313494
165.0546206 6.807451216
165.0910061 0.66350997
167.0702706 1.333958884
177.0546206 0.7678483483
179.0702706 2.298538961
181.0859207 5.998786139
205.0495352 0.7699950054
207.0651853 2.771758648
225.0757499 1.422499333
267.0863146 0.6886515181
269.1019647 0.8152358078
271.1176147 2.101599573
327.1438295 0.6977743257
339.107444 0.7473439354
353.1230941 0.940059259
369.1180087 0.9446236815
479.1911736 0.817556932
549.1966529 2.326568526

Name: +ve in-silico MS/MS by CFM-ID for ZDZLKQAIMLXIRP-ZKFDLLCDSA-N
ID: ZDZLKQAIMLXIRP-ZKFDLLCDSA-N
Comment: Energy0
Num peaks: 31
105.0334912 3.303705315
107.0491413 0.7516636794
129.0334912 0.7141805317
145.0284058 0.6716950291
145.0495352 0.7059849861
147.0440559 5.442767486
147.0651853 1.257866048
163.0600999 0.7331589369
165.0546206 1.59012044
183.0651853 0.968323917
185.0808353 1.947026177
197.0808353 1.34239546
227.0914 2.180721808
229.1070501 0.8160856007
241.1070501 3.404908153
243.0863146 1.410583109
253.0706646 0.8950336256
259.1176147 12.62736493
307.0812292 0.6733816151
309.0968793 5.31278276
327.107444 1.712586745
403.1598735 2.662367192
465.1755235 0.7215975409
491.1547881 2.629782838
493.1704382 0.9344427926
505.1704382 1.075929378
523.1810029 1.070723745
535.1810029 2.416883058
537.1966529 1.089639933
549.1966529 5.436868717
567.2072176 5.062297102

Name: +ve in-silico MS/MS by CFM-ID for ZDZLKQAIMLXIRP-ZKFDLLCDSA-N
ID: ZDZLKQAIMLXIRP-ZKFDLLCDSA-N
Comment: Energy1
Num peaks: 31
105.0334912 4.760623986
107.0491413 1.576400947
119.0491413 2.110561627
129.0334912 1.371533331
147.0440559 5.666022164
147.0651853 1.273909613
163.0600999 1.214261411
165.0546206 1.559309846
167.0702706 0.9855868081
169.0859207 1.038980971
179.0702706 0.7653626265
181.0859207 1.629029348
183.0651853 1.25639906
185.0808353 3.140401684
197.0808353 1.732836128
199.0964854 2.663218927
201.0757499 2.064918593
211.0964854 1.587403923
213.1121354 1.589692308
227.0914 1.828487453
229.1070501 1.18411217
241.1070501 5.995499259
259.1176147 8.137332589
309.0968793 3.194044007
327.107444 1.478636444
329.1230941 0.7632619928
343.1387441 0.9868915243
403.1598735 1.803602823
505.1704382 0.7338094674
507.1860882 0.7212585626
549.1966529 2.631935444

Name: +ve in-silico MS/MS by CFM-ID for ZDZLKQAIMLXIRP-ZKFDLLCDSA-N
ID: ZDZLKQAIMLXIRP-ZKFDLLCDSA-N
Comment: Energy2
Num peaks: 31
77.03857658 1.158261177
91.05422664 0.8180914367
99.04405588 0.6695476638
105.0334912 6.606548309
107.0491413 1.118978902
119.0491413 1.431454461
125.0597059 0.6374702982
147.0440559 3.6811363
147.0651853 2.540189159
163.0600999 0.8438695605
165.0546206 0.9270186
167.0702706 1.267480721
169.0859207 0.7859117889
181.0495352 1.07677536
181.0859207 3.668636828
183.0651853 0.881131301
185.0808353 2.069967546
197.0808353 4.723815042
199.0964854 1.367557313
215.0914 2.516506224
227.0914 1.764816872
229.1070501 0.8542075123
237.0757499 0.6368709823
241.1070501 1.462176515
259.1176147 2.786734881
309.0968793 1.84667296
329.1230941 0.7774745333
505.1704382 1.036264497
537.1966529 1.092317946
539.212303 0.7113415309
549.1966529 2.159060556

Name: +ve in-silico MS/MS by CFM-ID for BYUHEXFWFLDLFX-OESHUFHZSA-N
ID: BYUHEXFWFLDLFX-OESHUFHZSA-N
Comment: Energy0
Num peaks: 31
73.02840582 0.8133849104
133.0495352 2.859891081
153.0546206 0.8043802895
165.0546206 1.296350193
179.0338851 1.089753811
181.0495352 9.088739337
183.0651853 0.7395507851
205.0495352 0.4716811282
233.0808353 0.7892580207
235.0964854 1.582805318
237.1121354 0.5826100299
263.0914 0.7737111306
367.1387441 0.605571902
383.1336587 0.6991272473
385.1493088 1.31957419
387.1649589 0.5588787057
399.1438295 0.8412056584
401.1594796 0.5582274659
413.1442234 1.423540349
417.1543942 13.5907287
419.1700442 1.286940436
423.2013444 0.6381929866
425.2169944 0.6381929866
435.1649589 2.823308402
505.1704382 0.6591842798
531.1860882 1.35130353
535.1810029 1.286661434
537.1966529 0.9381898046
549.1966529 13.23327058
551.1759175 0.5660370565
567.2072176 15.0849137

Name: +ve in-silico MS/MS by CFM-ID for BYUHEXFWFLDLFX-OESHUFHZSA-N
ID: BYUHEXFWFLDLFX-OESHUFHZSA-N
Comment: Energy1
Num peaks: 31
115.0389705 1.37510021
133.0495352 4.939717458
151.0389705 1.229628557
153.0546206 2.411620405
179.0338851 0.7594752126
181.0495352 11.42602131
205.0495352 1.343099851
207.0651853 2.016245971
211.0964854 1.23511085
247.0600999 0.8256275479
249.0757499 0.8878734607
253.1070501 1.360597245
263.0914 1.5346057
265.1070501 1.173525566
281.1019647 1.573669615
387.1438295 1.857590731
389.1594796 1.730125167
399.1438295 1.152456751
405.1543942 2.056716534
407.1700442 2.245899663
413.1442234 1.489946502
417.1543942 8.738307327
419.1336587 0.7603170298
435.1649589 4.714900039
521.2017383 1.367746558
531.1860882 0.9070745894
535.1810029 2.470142728
537.1966529 2.10471899
539.212303 1.572863968
549.1966529 2.785993994
567.2072176 1.25339781

Name: +ve in-silico MS/MS by CFM-ID for BYUHEXFWFLDLFX-OESHUFHZSA-N
ID: BYUHEXFWFLDLFX-OESHUFHZSA-N
Comment: Energy2
Num peaks: 31
73.02840582 0.9458591291
95.04914126 2.152930025
109.0284058 1.466095681
117.0546206 0.9263484807
133.0495352 5.004909726
135.0440559 1.367285239
137.0597059 0.8769819305
149.0233204 1.188889149
151.0389705 2.007419026
153.0546206 7.055845073
155.0702706 1.954531602
157.0859207 1.128507695
165.0182351 1.001548412
165.0546206 3.550355983
167.0702706 1.246254921
169.0859207 0.8822235049
171.1015708 2.050222992
173.1172208 1.942630311
179.0338851 1.534768297
181.0495352 4.364751633
187.0964854 0.8246885838
189.0546206 0.8846438537
193.0859207 2.157372099
211.0964854 1.850390265
231.0651853 0.9458801353
235.0964854 2.500345599
253.1070501 1.858968119
263.0914 1.021418563
387.1649589 0.9467056223
505.1704382 0.9190639706
549.1966529 1.167889992

Name: +ve in-silico MS/MS by CFM-ID for DBQTYIWLEQDQHQ-KFPNGALKSA-N
ID: DBQTYIWLEQDQHQ-KFPNGALKSA-N
Comment: Energy0
Num peaks: 20
103.0389705 0.8296557014
107.0491413 1.226965125
137.0597059 1.226965125
163.0600999 2.136067262
225.0910061 3.08752768
241.0859207 7.199043162
243.1015708 0.9713310253
265.0706646 0.970544388
267.0863146 1.560658111
269.1019647 0.8442281584
295.0812292 0.9695886155
297.0968793 1.558977943
299.1125294 0.8433779359
385.1281794 0.9780653061
387.1438295 18.8898898
389.1594796 0.8762031546
405.1543942 18.42409518
535.1810029 0.7844670819
549.1966529 9.668845721
567.2072176 7.689851357

Name: +ve in-silico MS/MS by CFM-ID for DBQTYIWLEQDQHQ-KFPNGALKSA-N
ID: DBQTYIWLEQDQHQ-KFPNGALKSA-N
Comment: Energy1
Num peaks: 17
107.0491413 3.422817467
137.0597059 3.422817467
145.0495352 1.323440744
163.0600999 3.443108564
225.0910061 6.249418893
227.1066561 2.42296561
241.0859207 18.28155097
243.1015708 8.896660731
265.0706646 1.386657444
267.0863146 0.9592269704
295.0812292 1.371537753
297.0968793 0.9471523538
369.1332648 0.9557038234
387.1438295 15.33085023
389.1594796 1.280929683
405.1543942 9.328280723
549.1966529 1.258013185

Name: +ve in-silico MS/MS by CFM-ID for DBQTYIWLEQDQHQ-KFPNGALKSA-N
ID: DBQTYIWLEQDQHQ-KFPNGALKSA-N
Comment: Energy2
Num peaks: 31
43.01784114 1.798231765
87.00767038 0.8240171891
89.02332044 0.6698663405
95.04914126 1.093263208
103.0389705 0.9598865815
107.0491413 4.091637886
123.0440559 1.151960277
137.0597059 4.091637886
145.0495352 0.9618814511
147.0651853 0.8385585488
161.0444498 0.8735433292
163.0600999 3.092312387
213.0910061 0.7272087705
223.075356 0.7273401319
225.0910061 4.607556568
227.1066561 0.9063965327
241.0859207 21.69904973
243.1015708 3.495462813
271.0964854 0.8416216171
331.1176147 1.258887223
373.1281794 0.8889682561
385.1281794 0.6523641
387.1438295 7.341193423
389.1230941 0.7188902735
405.1543942 1.788816596
409.1856943 1.094147241
411.2013444 1.094147241
475.1598735 1.025519756
477.1755235 0.9731451934
505.1704382 1.189061198
549.1966529 1.032929977

Name: +ve in-silico MS/MS by CFM-ID for CQKTXCGXUWFWTG-ZBJJTRPHSA-N
ID: CQKTXCGXUWFWTG-ZBJJTRPHSA-N
Comment: Energy0
Num peaks: 26
163.0600999 1.90406223
253.1070501 1.0337524
353.0867085 0.5375201473
443.1336587 2.175254882
445.1493088 0.6906074212
455.1336587 0.5068720742
459.1285734 0.9672808937
461.1442234 0.6768809711
471.1285734 1.328746749
473.1442234 0.9330983488
487.123488 0.9965585886
517.1340527 0.6377885499
519.1497027 0.9032153167
531.1497027 0.6746673789
533.1653528 0.8819495802
545.1653528 1.319876118
547.1446173 1.621276836
547.1810029 1.328440579
549.1602674 2.609212174
571.1810029 1.551392551
575.1759175 3.95878627
577.1915675 1.942034829
579.1708321 0.7716842009
589.1915675 22.04876901
591.1708321 0.543212494
607.2021322 27.52018295

Name: +ve in-silico MS/MS by CFM-ID for CQKTXCGXUWFWTG-ZBJJTRPHSA-N
ID: CQKTXCGXUWFWTG-ZBJJTRPHSA-N
Comment: Energy1
Num peaks: 31
43.01784114 3.189194922
45.0334912 1.288131494
55.01784114 1.096421667
57.0334912 1.385501057
73.02840582 0.933304289
145.0495352 3.76123398
147.0651853 1.234706961
163.0600999 4.493988843
253.1070501 1.059571657
353.0867085 0.7971331867
441.1180087 1.284656011
443.1336587 1.588685661
453.1180087 1.220831356
455.1336587 2.248825055
457.1493088 1.329210527
459.1285734 0.9095195283
461.1442234 0.8205141036
471.1285734 1.886182618
473.1442234 2.480046561
489.139138 1.162710796
515.1547881 1.218259987
517.1704382 1.090108708
545.1653528 0.9737876214
549.1602674 0.9581169994
557.1653528 1.07481911
571.1810029 4.688981267
575.1759175 2.324231401
577.1915675 1.31108354
579.2072176 2.108123663
589.1915675 13.24458412
607.2021322 4.74536977

Name: +ve in-silico MS/MS by CFM-ID for CQKTXCGXUWFWTG-ZBJJTRPHSA-N
ID: CQKTXCGXUWFWTG-ZBJJTRPHSA-N
Comment: Energy2
Num peaks: 31
43.01784114 0.991066309
89.02332044 1.390930097
149.0233204 0.8695336975
253.1070501 1.216220855
261.0757499 1.419713311
275.0914 1.66322124
337.0706646 1.97403047
353.0655792 2.038640693
411.107444 1.207221215
413.0867085 1.274286673
437.1230941 0.8762651694
441.1180087 1.482826327
443.1336587 3.035149151
453.1180087 1.687412374
455.1336587 2.847254864
457.1493088 1.664930323
459.1285734 1.001847183
459.1649589 1.265982744
471.1285734 4.50769664
473.1442234 1.252700456
479.1911736 1.215260122
491.1547881 0.9085287478
515.1547881 1.170385062
517.1704382 1.231123677
545.1653528 2.539220499
547.1446173 1.109917568
547.1810029 2.268146204
571.1810029 2.17394047
577.1915675 1.315848827
589.1915675 2.975622777
591.1708321 0.9824296338

Name: +ve in-silico MS/MS by CFM-ID for XOWVMKHUWDJUHZ-JIPUIFKVSA-N
ID: XOWVMKHUWDJUHZ-JIPUIFKVSA-N
Comment: Energy0
Num peaks: 31
103.0389705 0.5971288265
135.0440559 3.685096846
137.0597059 0.9383819453
139.075356 0.7844265331
145.0495352 1.352502052
159.0440559 0.8360854582
161.0444498 0.8255992875
163.0600999 7.932656671
175.0389705 0.8585655346
177.0546206 6.055080786
181.0706646 1.989130919
209.0808353 0.9080536641
211.0964854 2.020327801
213.1121354 0.6727919087
227.0914 1.97140505
343.1176147 0.696307705
357.1332648 0.921075917
373.1281794 1.680328266
373.1493088 2.431748423
375.1438295 0.9590179245
387.1438295 3.591517243
389.1230941 1.075920789
389.1594796 0.644189196
391.1598735 1.324321867
405.1543942 10.66414119
465.1755235 0.7999118678
493.1704382 0.5840109983
535.1810029 2.523768244
537.1966529 0.9552430193
549.1966529 6.869609997
567.2072176 6.019150769

Name: +ve in-silico MS/MS by CFM-ID for XOWVMKHUWDJUHZ-JIPUIFKVSA-N
ID: XOWVMKHUWDJUHZ-JIPUIFKVSA-N
Comment: Energy1
Num peaks: 31
43.01784114 0.7010526188
135.0440559 4.857767857
137.0597059 1.8349775
145.0495352 2.91295403
149.0597059 2.526922829
153.0182351 0.775654784
159.0440559 1.158813057
163.0600999 6.183431939
165.0910061 1.010169427
177.0546206 6.744953434
181.0706646 1.396564503
183.1015708 1.229262673
195.1015708 0.8759010529
199.0964854 0.8065857263
211.0964854 3.627870386
213.1121354 1.981638683
227.0914 2.668304088
229.1070501 2.015507698
355.1387441 0.6458772079
357.1332648 1.586659518
359.1489149 1.519349486
373.1281794 1.270415211
373.1493088 3.096805923
375.1438295 1.752893121
377.1594796 0.8574593494
387.1438295 3.866210594
391.1598735 1.08476378
403.1387441 0.7474446824
405.1543942 3.776982545
535.1810029 0.8834577101
549.1966529 2.703718305

Name: +ve in-silico MS/MS by CFM-ID for XOWVMKHUWDJUHZ-JIPUIFKVSA-N
ID: XOWVMKHUWDJUHZ-JIPUIFKVSA-N
Comment: Energy2
Num peaks: 31
43.01784114 1.333055802
99.08044139 0.7267960983
105.0334912 0.7917119404
123.0440559 1.256553378
135.0440559 2.504455482
137.0597059 0.7516506601
145.0495352 1.144836842
147.0651853 1.620876486
149.0597059 1.179525353
163.0600999 4.605688014
169.0859207 0.8922506313
171.0651853 2.316097134
177.0546206 2.114725703
181.0706646 0.9777505206
181.0859207 2.511712768
199.0964854 5.145127663
211.0964854 2.550688085
227.0914 3.782717226
229.1070501 0.7123664006
275.1277855 1.014482551
343.1176147 0.7349765362
345.1332648 0.7835980943
373.1281794 1.33139347
373.1493088 0.7565988524
387.1438295 0.7124626186
389.1594796 1.131811517
403.1387441 0.7376434638
491.1547881 0.8889073855
493.1704382 0.7587761469
505.1704382 0.7566159669
549.1966529 1.615429255

Name: +ve in-silico MS/MS by CFM-ID for WNCCOUHWSQKGPO-HCQYFDRTSA-N
ID: WNCCOUHWSQKGPO-HCQYFDRTSA-N
Comment: Energy0
Num peaks: 24
43.01784114 0.7138068966
101.0385766 1.997864149
103.0542266 0.9707046184
105.0698767 1.220637964
121.0647913 0.6580149692
153.0182351 0.597369772
163.0600999 0.9635562356
189.0757499 1.803804321
207.0863146 1.470223132
239.0702706 7.151516982
241.0859207 0.7191646371
257.0808353 18.9399606
351.1285734 0.6757990752
383.1125294 1.131832214
399.107444 0.8405963116
401.1230941 9.443887145
403.1387441 0.9111158182
419.1336587 9.66192236
475.1446173 0.5836844866
503.139532 1.199446705
547.1810029 3.249091923
565.1915675 2.680507552
589.1915675 7.063522591
607.2021322 5.873217267

Name: +ve in-silico MS/MS by CFM-ID for WNCCOUHWSQKGPO-HCQYFDRTSA-N
ID: WNCCOUHWSQKGPO-HCQYFDRTSA-N
Comment: Energy1
Num peaks: 28
43.01784114 0.5406030923
79.05422664 0.5259133236
91.05422664 1.687151538
103.0542266 0.7923250231
105.0698767 1.420890027
107.0491413 0.5891109934
131.0491413 0.6348719367
137.0233204 3.189289909
147.0651853 0.8274973753
151.0389705 1.32382918
153.0182351 1.788403979
163.0600999 1.835406169
165.0757499 0.9100255435
171.0651853 0.558610887
189.0757499 1.813108367
239.0702706 11.86573646
255.0651853 0.9936899777
257.0808353 28.16466929
299.0761439 1.22785717
315.0710585 1.034549714
383.1125294 0.7325628929
401.1230941 7.642897107
403.1387441 0.6900230319
419.1336587 5.877430683
547.1810029 0.8388922429
565.1915675 0.5353299417
579.2072176 0.7757348481
589.1915675 1.481282844

Name: +ve in-silico MS/MS by CFM-ID for WNCCOUHWSQKGPO-HCQYFDRTSA-N
ID: WNCCOUHWSQKGPO-HCQYFDRTSA-N
Comment: Energy2
Num peaks: 31
43.01784114 0.8910109836
73.02840582 0.6081105832
91.05422664 0.8998140695
93.06987671 0.565684534
101.0385766 10.44562795
103.0389705 0.5562988443
103.0542266 1.665741569
105.0334912 1.239968368
105.0698767 2.648357155
121.0647913 1.176997804
129.0546206 0.7820574976
137.0233204 0.8817409646
145.0495352 0.7364132011
147.0440559 0.6662834105
147.0651853 2.607687091
151.0389705 1.431331688
153.0182351 1.876838493
155.0338851 0.9466124413
161.0444498 0.7067625013
163.0600999 4.39682589
189.0757499 0.5864149098
239.0702706 3.690782568
241.0859207 0.6943271027
257.0808353 11.60620825
271.0812292 1.545351092
287.0761439 1.552013181
313.0917939 0.83668023
315.0710585 1.129641628
401.1230941 2.869826157
419.1336587 2.33142199
589.1915675 1.361138684

Name: +ve in-silico MS/MS by CFM-ID for VGQNSXXZCTYDRN-YTDACNGXSA-N
ID: VGQNSXXZCTYDRN-YTDACNGXSA-N
Comment: Energy0
Num peaks: 24
43.01784114 0.713030928
101.0385766 1.995927268
103.0542266 0.9697567859
105.0698767 1.219443044
121.0647913 0.6573607918
153.0182351 0.5889509273
163.0600999 0.9627175587
189.0757499 1.810072206
207.0863146 1.468516407
239.0702706 7.156875102
241.0859207 0.6816068645
257.0808353 19.01816717
351.1285734 0.674953883
383.1125294 1.13084707
399.107444 0.8397217147
401.1230941 9.457490784
403.1387441 0.8733476373
419.1336587 9.678384222
475.1446173 0.5830381523
503.139532 1.198051957
547.1810029 3.245621925
565.1915675 2.677094723
589.1915675 7.08505258
607.2021322 5.862997649

Name: +ve in-silico MS/MS by CFM-ID for VGQNSXXZCTYDRN-YTDACNGXSA-N
ID: VGQNSXXZCTYDRN-YTDACNGXSA-N
Comment: Energy1
Num peaks: 28
43.01784114 0.5096260543
79.05422664 0.526289502
91.05422664 1.688380239
103.0542266 0.7928887132
105.0698767 1.421903426
107.0491413 0.589541303
131.0491413 0.6353260518
137.0233204 3.191524541
147.0651853 0.8078492168
151.0389705 1.324756744
153.0182351 1.778523704
163.0600999 1.836692178
165.0757499 0.9106631688
171.0651853 0.5590954881
189.0757499 1.814713419
239.0702706 11.87585907
255.0651853 0.9944161887
257.0808353 28.30029817
299.0761439 1.22871749
315.0710585 1.04916871
383.1125294 0.7330761759
401.1230941 7.649764602
403.1387441 0.6708938074
419.1336587 5.887882126
547.1810029 0.8395264076
565.1915675 0.5358738264
579.2072176 0.5327412495
589.1915675 1.479721175

Name: +ve in-silico MS/MS by CFM-ID for VGQNSXXZCTYDRN-YTDACNGXSA-N
ID: VGQNSXXZCTYDRN-YTDACNGXSA-N
Comment: Energy2
Num peaks: 31
43.01784114 1.01013985
73.02840582 0.7979870635
91.05422664 0.8792375306
93.06987671 0.5527380273
101.0385766 10.20688839
103.0542266 1.627671657
105.0334912 1.211626443
105.0698767 2.587816149
121.0647913 1.150078138
129.0546206 1.11192763
137.0233204 0.8616050618
145.0495352 0.7087351973
147.0440559 0.6510493176
147.0651853 2.490586794
151.0389705 1.398645041
153.0182351 1.674303294
155.0338851 0.9249950992
161.0444498 0.6906224993
163.0600999 4.29641765
189.0757499 0.5807360296
239.0702706 3.610603177
241.0859207 0.6626973713
257.0808353 12.07155477
271.0812292 1.510060638
287.0761439 1.516570587
313.0917939 0.8175733581
315.0710585 1.2665207
401.1230941 2.809647123
419.1336587 2.285195717
545.1653528 0.6002284424
589.1915675 1.330132732

Name: +ve in-silico MS/MS by CFM-ID for VWEMEGSORGLNAP-UHFFFAOYSA-N
ID: VWEMEGSORGLNAP-UHFFFAOYSA-N
Comment: Energy0
Num peaks: 26
25.00727645 0.6193349678
27.02292652 0.832131636
87.04405588 0.7138021109
119.0338851 0.5340104425
121.0495352 1.081375876
147.0651853 2.998253575
239.0702706 2.884110757
241.0859207 0.7631459456
253.0859207 0.5870610111
385.1281794 5.847610775
387.1438295 1.172686396
389.1594796 0.5633177033
403.1387441 16.97398449
405.1543942 1.935157012
409.1856943 0.8026662726
411.2013444 0.8026662726
415.1387441 1.357583324
419.1700442 0.6103595191
421.1493088 2.851150237
431.1336587 0.5154420439
493.1704382 0.570241691
505.1704382 0.6491917107
507.1860882 0.5788153236
531.1860882 1.02063521
549.1966529 16.71864612
567.2072176 16.04781706

Name: +ve in-silico MS/MS by CFM-ID for VWEMEGSORGLNAP-UHFFFAOYSA-N
ID: VWEMEGSORGLNAP-UHFFFAOYSA-N
Comment: Energy1
Num peaks: 31
43.01784114 0.883643863
73.02840582 0.8777153206
121.0284058 0.980083213
123.0440559 1.863683251
129.0546206 1.48984097
147.0651853 4.962714698
163.0600999 0.8710543536
177.0757499 1.111677764
239.0702706 1.24897908
241.0859207 1.216770028
251.0702706 0.8152950174
253.0859207 2.308993746
255.1015708 1.058356585
257.0808353 1.006259647
269.1019647 1.636080833
271.0964854 2.75508259
299.1125294 1.211034394
385.1281794 5.38460252
387.1438295 1.382225393
391.1387441 0.9948643692
397.1281794 0.8594772619
403.1387441 18.29407905
405.1543942 1.054607216
415.1387441 1.066105881
417.1543942 0.848232985
421.1493088 5.165062288
531.1860882 0.8296438916
537.1966529 1.460026555
539.212303 1.776002417
549.1966529 4.004428232
567.2072176 1.295995396

Name: +ve in-silico MS/MS by CFM-ID for VWEMEGSORGLNAP-UHFFFAOYSA-N
ID: VWEMEGSORGLNAP-UHFFFAOYSA-N
Comment: Energy2
Num peaks: 31
85.02840582 0.7972532338
87.04405588 1.092361398
117.0182351 0.7655970113
123.0440559 1.399044557
131.0702706 1.26981113
147.0651853 2.683981746
151.0600999 0.8750568681
239.0702706 2.399910978
241.0859207 1.264608334
253.0859207 2.130017971
257.0808353 1.345978736
269.0808353 3.247810302
271.0964854 1.389527153
287.0914 1.081990031
299.0914 1.186929612
329.1019647 2.524917818
343.1176147 2.092965782
347.1125294 0.8247177949
385.1281794 2.714246765
387.1438295 1.51971986
403.1387441 5.132300166
413.1230941 1.051432734
421.1856943 1.035385967
431.1336587 1.373338773
433.1493088 2.993285182
475.1598735 0.8902178664
477.1755235 0.8414587959
505.1704382 1.044143354
523.1810029 0.8832323592
539.212303 1.230767614
549.1966529 2.628527668

Name: +ve in-silico MS/MS by CFM-ID for XAOCMNANIQQKED-UHFFFAOYSA-N
ID: XAOCMNANIQQKED-UHFFFAOYSA-N
Comment: Energy0
Num peaks: 31
39.02292652 0.9238334945
41.03857658 0.7411004554
109.0284058 8.680426531
111.0440559 1.063599652
115.075356 0.9710115022
117.0910061 0.9903403848
145.0495352 0.6268827617
147.0651853 1.347208558
149.0597059 1.621011131
151.075356 1.060656645
159.0440559 0.8434934274
163.0600999 0.9648300477
179.0702706 4.516941365
189.0546206 0.6129957836
191.0338851 1.116081663
197.0808353 14.55003698
203.0702706 1.784339513
231.0651853 5.080508251
249.0757499 2.003798618
339.107444 0.652072825
341.1230941 3.580155643
359.1336587 0.6187067182
391.1023586 0.8044918054
393.1180087 4.389034481
411.1285734 1.720274356
557.1653528 0.8487161644
559.1810029 0.550303707
561.1966529 0.5773052344
571.1810029 5.371027486
573.1602674 1.626359871
589.1915675 5.693799101

Name: +ve in-silico MS/MS by CFM-ID for XAOCMNANIQQKED-UHFFFAOYSA-N
ID: XAOCMNANIQQKED-UHFFFAOYSA-N
Comment: Energy1
Num peaks: 31
39.02292652 1.974052037
41.03857658 0.9354614769
43.05422664 0.6584040084
107.0491413 0.9234160158
109.0284058 5.175407005
111.0440559 1.093269864
117.0334912 0.7470808728
119.0491413 0.9338021612
127.0389705 0.8311358964
133.0647913 0.7160590073
145.0284058 0.7383819735
147.0440559 1.976042707
147.0651853 1.249091571
149.0597059 4.64399617
151.075356 3.664883097
153.0910061 1.751307627
159.0440559 0.7058449173
161.0597059 0.9364656275
163.0600999 0.8358686077
167.0702706 0.9012419197
179.0702706 8.001395204
197.0808353 8.089206147
203.0702706 1.521460174
213.0546206 0.8338735765
231.0651853 4.51992777
341.1230941 1.27627556
375.107444 1.010815633
393.1180087 2.823294956
411.1285734 0.8799545663
561.1966529 0.6353886683
571.1810029 3.488034189

Name: +ve in-silico MS/MS by CFM-ID for XAOCMNANIQQKED-UHFFFAOYSA-N
ID: XAOCMNANIQQKED-UHFFFAOYSA-N
Comment: Energy2
Num peaks: 31
39.02292652 8.406899385
41.03857658 6.332704698
43.01784114 1.186716053
43.05422664 1.411183022
45.06987671 0.9206167085
49.00727645 1.583999612
51.02292652 1.255433583
53.03857658 0.9381999717
65.00219107 0.823902238
79.05422664 0.9692946377
81.06987671 0.8504519578
109.0284058 5.556230515
111.0440559 0.8349708268
113.0597059 0.6771718364
119.0491413 0.7399557107
121.0647913 0.7450503086
133.0647913 1.583010572
147.0651853 1.980549352
149.0597059 0.8494541548
159.0440559 1.816207608
161.0597059 2.334304244
163.0600999 0.9490663494
163.075356 0.8038147358
179.0702706 1.773621779
189.0546206 1.732459451
197.0808353 2.79500642
203.0702706 0.8449012242
231.0651853 5.961738357
513.139138 0.6771101711
561.1966529 0.7669071581
571.1810029 2.725245853

Name: +ve in-silico MS/MS by CFM-ID for DCFCNRWQYJJBNT-UHFFFAOYSA-N
ID: DCFCNRWQYJJBNT-UHFFFAOYSA-N
Comment: Energy0
Num peaks: 31
39.02292652 0.8741485929
41.03857658 0.6935458396
109.0284058 8.343439353
111.0440559 0.9013564618
115.075356 0.889536912
117.0910061 0.8467286505
147.0651853 0.9304809762
149.0597059 1.497913504
151.075356 0.9875222575
163.0600999 0.7440944021
179.0702706 4.466680428
191.0338851 1.095689624
197.0808353 14.91453994
203.0702706 0.530735177
213.0546206 1.603705346
231.0651853 4.043829642
249.0757499 1.347032069
339.107444 0.5823066011
341.1230941 3.799508634
359.1336587 0.6365636364
375.107444 2.453345566
377.1230941 1.023287081
391.1023586 0.5963544994
393.1180087 4.105232105
395.1336587 0.5658830697
411.1285734 1.240394746
553.1704382 1.800737819
557.1653528 0.7614154271
571.1810029 9.672523042
573.1602674 1.035568346
589.1915675 4.741153252

Name: +ve in-silico MS/MS by CFM-ID for DCFCNRWQYJJBNT-UHFFFAOYSA-N
ID: DCFCNRWQYJJBNT-UHFFFAOYSA-N
Comment: Energy1
Num peaks: 31
39.02292652 1.936190475
41.03857658 0.9081585013
43.05422664 0.6095425809
109.0284058 5.21725906
111.0440559 0.9902901916
125.0233204 0.6040383344
127.0389705 0.8106638305
133.0647913 0.65561231
147.0440559 1.170779961
147.0651853 1.009365321
149.0597059 4.12448281
151.075356 3.658853005
153.0546206 0.5612539141
153.0910061 1.708346247
159.0440559 0.7497662404
161.0597059 0.7533546174
163.0600999 0.6319372201
167.0702706 0.9199177211
179.0702706 8.520219137
197.0808353 8.873876137
203.0702706 0.6356742172
213.0546206 2.386866922
231.0651853 3.589265678
341.1230941 1.576725325
375.107444 2.465026093
393.1180087 3.210142106
411.1285734 0.6148333363
545.1653528 0.6423483694
553.1704382 1.023508701
561.1966529 0.5801863954
571.1810029 3.938611597

Name: +ve in-silico MS/MS by CFM-ID for DCFCNRWQYJJBNT-UHFFFAOYSA-N
ID: DCFCNRWQYJJBNT-UHFFFAOYSA-N
Comment: Energy2
Num peaks: 31
39.02292652 8.938627042
41.03857658 6.717833255
43.01784114 0.7858837534
43.05422664 1.442632966
45.06987671 1.057895922
49.00727645 1.659783614
51.02292652 1.315497854
53.03857658 0.9715024495
65.00219107 0.8686882837
79.05422664 0.7585347151
81.06987671 0.7362229959
83.01275576 0.8106925234
109.0284058 6.09277675
111.0440559 0.7873682066
113.0597059 0.7129133227
117.0334912 2.747809599
119.0491413 0.5672870547
147.0651853 1.848362378
149.0597059 0.6856816023
151.075356 0.6098708314
163.0600999 1.015897385
179.0702706 2.406095163
197.0808353 2.768250764
203.0702706 1.141187304
213.0546206 2.447014345
231.0651853 6.694076591
343.1387441 0.698357982
375.107444 0.7334873136
377.1230941 0.7403718659
513.139138 0.724767302
571.1810029 2.361929836

Name: +ve in-silico MS/MS by CFM-ID for CEIUZWFLDGEBOK-UHFFFAOYSA-N
ID: CEIUZWFLDGEBOK-UHFFFAOYSA-N
Comment: Energy0
Num peaks: 31
39.02292652 0.8717390353
41.03857658 0.7031513217
109.0284058 8.325329264
111.0440559 0.8972800189
115.075356 0.8888769914
117.0910061 0.8426597056
147.0651853 0.9432019634
149.0597059 1.497123817
151.075356 0.9846487988
163.0600999 0.7441370723
179.0702706 4.37949625
191.0338851 1.094030271
197.0808353 14.54673195
203.0702706 1.457315337
213.0546206 1.48508091
231.0651853 3.998415594
249.0757499 1.360542982
339.107444 0.5795110045
341.1230941 3.800950649
359.1336587 0.6365217067
375.107444 2.311379269
377.1230941 1.044148399
391.1023586 0.5992103521
393.1180087 4.147333918
395.1336587 0.572916411
411.1285734 1.23374746
553.1704382 1.011519697
557.1653528 0.7579055362
571.1810029 9.066662131
573.1602674 1.030333246
589.1915675 4.704123549

Name: +ve in-silico MS/MS by CFM-ID for CEIUZWFLDGEBOK-UHFFFAOYSA-N
ID: CEIUZWFLDGEBOK-UHFFFAOYSA-N
Comment: Energy1
Num peaks: 31
39.02292652 1.94810661
41.03857658 0.9197963688
43.05422664 0.6132072324
109.0284058 5.254734164
111.0440559 0.9965374759
117.0334912 0.6877233562
125.0233204 0.6078229002
127.0389705 0.8156823977
133.0647913 0.7082562886
147.0440559 1.17818444
147.0651853 1.027806047
149.0597059 4.162945603
151.075356 3.685801769
153.0546206 0.5645795021
153.0910061 1.718672497
161.0597059 0.7106616969
163.0600999 0.6378494429
167.0702706 0.9331144145
179.0702706 8.43883659
197.0808353 8.783142561
203.0702706 1.31296469
213.0546206 2.3544393
231.0651853 3.673413382
341.1230941 1.597209724
375.107444 2.330163814
393.1180087 3.255762792
411.1285734 0.6196471229
545.1653528 0.5768115703
553.1704382 0.7952763226
571.1810029 4.011407879
589.1915675 0.5626112642

Name: +ve in-silico MS/MS by CFM-ID for CEIUZWFLDGEBOK-UHFFFAOYSA-N
ID: CEIUZWFLDGEBOK-UHFFFAOYSA-N
Comment: Energy2
Num peaks: 31
39.02292652 8.616231675
41.03857658 6.648628785
43.01784114 0.7571589139
43.05422664 1.390012882
45.06987671 1.019264082
49.00727645 1.599290704
51.02292652 1.267552873
53.03857658 0.9360948154
65.00219107 0.8370278418
79.05422664 0.806727804
81.06987671 0.8535896266
109.0284058 5.877986655
111.0440559 0.7585476983
113.0597059 0.6868805935
133.0647913 1.549650934
147.0651853 1.832321567
149.0597059 0.7499701612
159.0440559 0.9155555524
161.0597059 3.065728425
163.0600999 1.03595001
163.075356 0.6159961216
179.0702706 2.030063107
197.0808353 2.962806871
203.0702706 0.7970615895
213.0546206 1.13005799
231.0651853 6.559556308
343.1387441 0.6728256391
377.1230941 0.7193186164
513.139138 0.962299591
517.1704382 1.085430786
571.1810029 2.512327964

Name: +ve in-silico MS/MS by CFM-ID for HNVUJEWZMBXUQV-UHFFFAOYSA-N
ID: HNVUJEWZMBXUQV-UHFFFAOYSA-N
Comment: Energy0
Num peaks: 31
39.02292652 0.9275276667
41.03857658 0.7378787759
109.0284058 8.766748356
111.0440559 1.068122305
115.075356 0.975428553
117.0910061 0.9526137207
145.0495352 0.6361596596
147.0651853 1.36653061
149.0597059 1.589245252
151.075356 1.064846285
163.0600999 0.9709642469
179.0702706 4.580085826
191.0338851 1.120972003
197.0808353 14.90215023
203.0702706 1.836174521
231.0651853 5.218978508
249.0757499 2.03114856
323.1125294 0.5061003787
339.107444 0.655049883
341.1230941 3.598236838
343.1387441 0.519695616
359.1336587 0.6217191344
391.1023586 0.8080783579
393.1180087 4.451369359
411.1285734 1.728615358
557.1653528 0.8524294576
559.1810029 0.673019938
561.1966529 0.8221139207
571.1810029 5.395368939
573.1602674 1.47438524
589.1915675 5.735625932

Name: +ve in-silico MS/MS by CFM-ID for HNVUJEWZMBXUQV-UHFFFAOYSA-N
ID: HNVUJEWZMBXUQV-UHFFFAOYSA-N
Comment: Energy1
Num peaks: 31
39.02292652 2.021293129
41.03857658 0.944678845
43.05422664 0.6408931724
109.0284058 5.355709479
111.0440559 1.120858123
125.0233204 0.6355940677
127.0389705 0.8517934841
133.0647913 0.6895534876
147.0440559 1.235660207
147.0651853 1.287215165
149.0597059 4.181383859
151.075356 3.756356252
153.0546206 0.5882001491
153.0910061 1.79376174
161.0597059 0.7310801937
163.0600999 0.8571860925
167.0702706 0.9239022339
179.0702706 8.475531125
195.0651853 0.5883438257
197.0808353 9.023876419
203.0702706 1.598516657
213.0546206 0.9725291292
231.0651853 4.966291853
249.0757499 0.6372320312
341.1230941 1.316020943
375.107444 1.044012818
393.1180087 2.914248466
411.1285734 0.9058838558
561.1966529 0.6519933543
571.1810029 3.580451623
589.1915675 0.6150617158

Name: +ve in-silico MS/MS by CFM-ID for HNVUJEWZMBXUQV-UHFFFAOYSA-N
ID: HNVUJEWZMBXUQV-UHFFFAOYSA-N
Comment: Energy2
Num peaks: 31
39.02292652 8.567129433
41.03857658 6.414936413
43.01784114 0.7642202315
43.05422664 1.398348166
45.06987671 1.023367066
49.00727645 1.614162661
51.02292652 1.279339968
53.03857658 0.9560654884
65.00219107 0.9988355399
79.05422664 0.8171400057
81.06987671 0.8666465475
109.0284058 5.966003248
111.0440559 0.850932963
113.0597059 0.6900917816
147.0651853 2.05042017
149.0233204 1.009468954
149.0597059 0.7390266798
159.0440559 0.7500645826
161.0597059 1.097221608
163.0600999 1.002899855
179.0702706 2.484425652
197.0808353 3.757735798
203.0702706 2.071207318
205.0859207 0.7824157434
213.0546206 0.8368236214
229.0495352 0.7642240157
231.0651853 6.42200262
343.1387441 0.6791021109
513.139138 0.6900447379
561.1966529 0.8355559043
571.1810029 2.777378262

Name: +ve in-silico MS/MS by CFM-ID for JPWUTSOBRMKTIM-UHFFFAOYSA-N
ID: JPWUTSOBRMKTIM-UHFFFAOYSA-N
Comment: Energy0
Num peaks: 31
39.02292652 0.8695459047
41.03857658 0.6954048725
109.0284058 8.312145325
111.0440559 0.8947812528
115.075356 0.8864772994
117.0910061 0.8783048358
147.0651853 0.9409289102
149.0597059 1.493358587
151.075356 0.9821854164
163.0600999 0.7423437521
179.0702706 4.375567834
191.0338851 1.091153778
197.0808353 14.50040072
203.0702706 1.523054003
213.0546206 1.525895849
231.0651853 4.039925768
249.0757499 1.356318592
339.107444 0.5777979131
341.1230941 3.79030144
359.1336587 0.6347641273
375.107444 2.306723235
377.1230941 0.9119386236
391.1023586 0.597752158
393.1180087 4.135497686
395.1336587 0.5718446548
411.1285734 1.229676316
553.1704382 1.044398671
557.1653528 0.8592504274
571.1810029 9.081149475
573.1602674 1.058891581
589.1915675 4.681477627

Name: +ve in-silico MS/MS by CFM-ID for JPWUTSOBRMKTIM-UHFFFAOYSA-N
ID: JPWUTSOBRMKTIM-UHFFFAOYSA-N
Comment: Energy1
Num peaks: 31
39.02292652 1.910249129
41.03857658 0.9084519157
43.05422664 0.6325035189
109.0284058 5.154618509
111.0440559 0.9760884038
127.0389705 0.7992513124
133.0647913 0.6467709855
147.0440559 1.153948321
147.0651853 1.007972942
149.0597059 4.079548223
151.075356 3.611522332
153.0910061 1.684853252
161.0597059 0.6528637496
163.0600999 0.6255411531
167.0702706 0.9142151718
179.0702706 8.346685657
197.0808353 8.566952309
203.0702706 1.238905032
213.0546206 2.290651558
231.0651853 3.592548892
341.1230941 1.559715008
375.107444 2.285258283
393.1180087 3.18508551
529.1340527 0.637298177
533.1653528 0.6523197889
543.1497027 0.768967108
545.1653528 0.6050904129
553.1704382 0.7984302005
559.1810029 0.6591695049
561.1966529 0.7353785703
571.1810029 3.934164597

Name: +ve in-silico MS/MS by CFM-ID for JPWUTSOBRMKTIM-UHFFFAOYSA-N
ID: JPWUTSOBRMKTIM-UHFFFAOYSA-N
Comment: Energy2
Num peaks: 31
39.02292652 8.640273726
41.03857658 6.532627086
43.01784114 0.7590860619
43.05422664 1.433005247
45.06987671 0.9372449178
49.00727645 1.723905003
51.02292652 1.270769824
53.03857658 1.018749078
65.00219107 0.839152154
79.05422664 0.8480746747
81.06987671 0.8557559714
109.0284058 5.923415023
111.0440559 0.760481167
113.0597059 0.6886271869
147.0651853 1.836971858
149.0597059 0.7521647697
159.0440559 0.6900297718
161.0597059 0.8232129345
163.0600999 1.038579171
179.0702706 2.587534168
183.0651853 0.6977823486
197.0808353 2.254081186
203.0702706 1.514167374
213.0546206 1.680491787
229.0495352 0.7590884778
231.0651853 6.71327549
343.1387441 0.6745385869
513.139138 0.6854076802
531.1497027 0.6762818981
557.1653528 0.6919484822
571.1810029 2.520617817

Name: +ve in-silico MS/MS by CFM-ID for KGUIRTRVJOYEAE-UHFFFAOYSA-N
ID: KGUIRTRVJOYEAE-UHFFFAOYSA-N
Comment: Energy0
Num peaks: 31
39.02292652 0.9303608369
41.03857658 0.7518839321
109.0284058 8.633232047
111.0440559 0.9944409218
115.075356 0.9638724744
117.0910061 0.982089908
145.0495352 0.6086804172
147.0651853 1.307829661
149.0597059 1.576632043
151.075356 1.058025957
163.0600999 0.9280478222
179.0702706 4.622629544
191.0338851 1.107088791
197.0808353 15.15850258
203.0702706 1.776860088
213.0546206 0.5338501476
231.0651853 5.092991544
249.0757499 1.89407309
339.107444 0.6466002149
341.1230941 3.570924404
359.1336587 0.6131719929
375.107444 0.7107001393
391.1023586 0.7978974589
393.1180087 4.398846938
411.1285734 1.622802083
545.1653528 0.6448751353
557.1653528 0.9293669848
559.1810029 0.6163165998
571.1810029 6.377298189
573.1602674 1.313438434
589.1915675 5.617153583

Name: +ve in-silico MS/MS by CFM-ID for KGUIRTRVJOYEAE-UHFFFAOYSA-N
ID: KGUIRTRVJOYEAE-UHFFFAOYSA-N
Comment: Energy1
Num peaks: 31
39.02292652 2.159526815
41.03857658 1.063476081
43.05422664 0.7782126572
109.0284058 5.280149379
111.0440559 1.03657627
125.0233204 0.6321080958
127.0389705 0.8478411696
133.0647913 0.6844335342
147.0440559 1.225846248
147.0651853 1.236944372
149.0597059 4.163417825
151.075356 3.742762378
153.0910061 1.784812371
161.0597059 0.6996749609
163.0600999 0.8226681127
167.0702706 0.9226066747
179.0702706 8.381491365
197.0808353 8.793808
203.0702706 1.552769929
213.0546206 0.9497144645
231.0651853 4.741791887
249.0757499 0.5982846787
341.1230941 1.314072769
375.107444 1.233267846
393.1180087 2.916864739
411.1285734 0.8602349868
543.1497027 0.8086627871
545.1653528 0.8474613653
561.1966529 0.9552938058
571.1810029 3.557551905
589.1915675 0.6059619249

Name: +ve in-silico MS/MS by CFM-ID for KGUIRTRVJOYEAE-UHFFFAOYSA-N
ID: KGUIRTRVJOYEAE-UHFFFAOYSA-N
Comment: Energy2
Num peaks: 31
39.02292652 8.859999049
41.03857658 6.655091126
43.01784114 0.7607068733
43.05422664 1.700500881
45.06987671 0.9368927111
49.00727645 1.760629861
51.02292652 1.273475378
53.03857658 0.9516828128
65.00219107 0.8386626022
79.05422664 0.8133941749
81.06987671 0.862673775
109.0284058 5.675075654
111.0440559 0.7586421257
113.0597059 0.6887058472
147.0651853 2.050396149
149.0597059 0.7383492588
159.0440559 0.689046218
161.0597059 0.9085513759
163.0600999 1.001546032
179.0702706 2.148695954
187.0389705 0.6816440363
189.0546206 0.7711068641
197.0808353 3.859893737
203.0702706 1.801210502
205.0859207 0.7788177921
213.0546206 0.9259820507
229.0495352 0.7607097193
231.0651853 6.881780607
507.1497027 0.7099337734
513.139138 0.6868715561
571.1810029 2.52855586

Name: +ve in-silico MS/MS by CFM-ID for YAOADUSUPZVJCF-UHFFFAOYSA-N
ID: YAOADUSUPZVJCF-UHFFFAOYSA-N
Comment: Energy0
Num peaks: 31
39.02292652 0.8226642813
41.03857658 0.8852343252
111.0440559 3.331084161
113.0597059 0.5372622361
145.0495352 0.8770544267
151.075356 1.797016063
153.0910061 1.274348236
163.0600999 1.302839649
167.0702706 0.5799710045
181.0859207 5.648890954
193.0495352 1.269396892
195.0651853 0.6332629812
197.0808353 0.4746233213
199.0964854 18.0134313
203.0702706 0.5942690055
229.0495352 6.745759674
247.0600999 2.503590762
325.1281794 0.5957046684
341.1230941 0.7094897032
343.1387441 4.333400361
361.1493088 0.6698832248
373.0917939 0.6628779582
389.0867085 0.9329655416
391.1023586 5.972024818
409.1129233 2.021464912
543.1860882 0.4691394312
557.1653528 0.8582730453
561.1966529 0.5225725239
571.1810029 6.435353027
573.1602674 1.400112304
589.1915675 7.251016654

Name: +ve in-silico MS/MS by CFM-ID for YAOADUSUPZVJCF-UHFFFAOYSA-N
ID: YAOADUSUPZVJCF-UHFFFAOYSA-N
Comment: Energy1
Num peaks: 31
39.02292652 1.721986104
41.03857658 1.327262943
43.01784114 0.5952031634
79.05422664 1.801086313
109.0284058 4.747905516
111.0440559 5.204576733
113.0597059 0.6773593063
135.0804414 0.6916975312
137.0960915 0.7100186707
145.0495352 0.6676331966
149.0597059 0.9328850833
151.075356 3.352360591
153.0910061 3.372322563
155.1066561 1.694510993
163.0600999 1.016398458
163.075356 0.6681325525
169.0859207 0.9856752427
181.0859207 8.972500866
197.0808353 0.7947341437
199.0964854 8.791887862
229.0495352 7.0469109
247.0600999 0.7941096907
325.1281794 0.5353860032
343.1387441 1.435378612
373.0917939 1.572998112
391.1023586 3.742453464
409.1129233 0.9989606584
545.1653528 0.5470190615
561.1966529 0.8145676324
571.1810029 3.995672146
589.1915675 0.7195119737

Name: +ve in-silico MS/MS by CFM-ID for YAOADUSUPZVJCF-UHFFFAOYSA-N
ID: YAOADUSUPZVJCF-UHFFFAOYSA-N
Comment: Energy2
Num peaks: 31
25.00727645 0.8562265625
27.02292652 0.5793356397
39.02292652 10.4700882
41.03857658 12.66544382
43.01784114 0.9015331721
43.05422664 2.934197121
45.06987671 1.285802176
49.00727645 0.7007284802
68.99710569 0.5555789004
109.0284058 0.986838221
111.0440559 1.74067138
117.0334912 0.8619075775
145.0495352 0.6887143312
147.0651853 1.048431557
149.0597059 0.6200085218
151.075356 0.670469651
153.0910061 0.6974870402
159.0440559 1.356680897
163.0600999 2.636545192
181.0859207 2.616358448
185.0233204 1.099481752
187.0389705 2.120942842
199.0964854 1.802940733
201.0546206 1.645407391
203.0702706 0.7979999271
229.0495352 6.92361736
247.0600999 0.7075198521
513.139138 0.6437147289
543.1497027 0.5886586003
561.1966529 0.9350850724
571.1810029 3.282209

Name: +ve in-silico MS/MS by CFM-ID for PYHIKZSTNQWBFW-UHFFFAOYSA-N
ID: PYHIKZSTNQWBFW-UHFFFAOYSA-N
Comment: Energy0
Num peaks: 31
25.00727645 0.6020884173
27.02292652 0.808950552
87.04405588 0.7207935547
119.0338851 0.5191331655
121.0495352 1.050853851
147.0651853 2.932406154
239.0702706 2.781364159
241.0859207 0.7374039443
243.1015708 0.4796586232
253.0859207 0.55999628
363.107444 0.5217545422
385.1281794 4.799827549
387.1438295 1.422397052
389.1230941 0.4643861751
397.1281794 0.4743984613
403.1387441 15.57524685
405.1543942 1.974704647
409.1856943 0.7802329279
411.2013444 0.7802329279
415.1387441 1.274907903
419.1700442 0.5932571188
421.1493088 2.771640003
431.1336587 0.4763013181
491.1547881 0.460368555
493.1704382 0.5592939814
505.1704382 0.6306250716
507.1860882 0.5621001266
531.1860882 1.088594918
539.212303 0.52770653
549.1966529 16.25119699
567.2072176 15.35673898

Name: +ve in-silico MS/MS by CFM-ID for PYHIKZSTNQWBFW-UHFFFAOYSA-N
ID: PYHIKZSTNQWBFW-UHFFFAOYSA-N
Comment: Energy1
Num peaks: 31
43.01784114 0.8383716615
45.0334912 0.8012874222
73.02840582 0.8358569623
107.0491413 1.274641143
121.0284058 0.8509905875
125.0597059 1.052766593
129.0546206 1.470945662
147.0651853 4.851014625
163.0600999 0.8251833333
177.0757499 1.155832455
239.0702706 1.152649586
241.0859207 1.167349973
253.0859207 2.228275581
255.1015708 0.9732011946
257.0808353 1.03120082
269.1019647 1.358019472
271.0964854 2.70533874
297.0968793 0.914243102
385.1281794 5.768902301
387.1438295 1.366321391
397.1281794 0.8399092278
403.1387441 16.17185621
405.1543942 1.152984596
415.1387441 1.012066733
417.1543942 0.8199760136
421.1493088 4.79816468
531.1860882 0.9695383899
537.1966529 0.782344264
539.212303 1.768830663
549.1966529 4.290364438
567.2072176 1.194267173

Name: +ve in-silico MS/MS by CFM-ID for PYHIKZSTNQWBFW-UHFFFAOYSA-N
ID: PYHIKZSTNQWBFW-UHFFFAOYSA-N
Comment: Energy2
Num peaks: 31
45.0334912 1.062678125
87.04405588 1.034069861
107.0491413 1.04455033
131.0702706 1.16034977
147.0651853 2.669804195
151.0600999 0.8011407503
239.0702706 2.223975055
241.0859207 1.183030415
253.0859207 1.940557224
257.0808353 1.274886724
269.0808353 2.895355348
271.0964854 1.273441869
287.0914 0.971246015
299.0914 1.202665113
329.1019647 2.47045554
343.1176147 1.911064833
347.1125294 1.118883859
385.1281794 2.804651947
387.1438295 1.655926851
403.1387441 2.778674741
413.1230941 1.116368723
421.1856943 0.9437847845
431.1336587 1.104814005
433.1493088 1.219600273
475.1598735 0.7509115907
477.1755235 0.9502336897
505.1704382 0.950960067
521.1653528 1.273358351
523.1810029 1.215426731
539.212303 1.031958214
549.1966529 2.512592109

Name: +ve in-silico MS/MS by CFM-ID for ZSONGXPKGNCHGA-UHFFFAOYSA-N
ID: ZSONGXPKGNCHGA-UHFFFAOYSA-N
Comment: Energy0
Num peaks: 31
25.00727645 0.6123404397
27.02292652 0.8227302557
87.04405588 0.7053477783
119.0338851 0.5279767711
121.0495352 1.069060694
147.0651853 2.972969036
151.0600999 0.4671755247
239.0702706 2.825095539
241.0859207 0.7488910665
243.1015708 0.4869478076
251.0702706 0.4245633417
253.0859207 0.5681312847
385.1281794 4.791998152
387.1438295 1.441249798
397.1281794 0.480686237
403.1387441 16.15209007
405.1543942 2.010026183
409.1856943 0.7935678413
411.2013444 0.7935678413
415.1387441 1.298429512
419.1700442 0.6034230094
421.1493088 2.884943508
431.1336587 0.4851154582
491.1547881 0.4691726746
493.1704382 0.5698284814
505.1704382 0.6416597587
507.1860882 0.5720337904
531.1860882 1.103023381
539.212303 0.5366961857
549.1966529 16.36648966
567.2072176 15.76651957

Name: +ve in-silico MS/MS by CFM-ID for ZSONGXPKGNCHGA-UHFFFAOYSA-N
ID: ZSONGXPKGNCHGA-UHFFFAOYSA-N
Comment: Energy1
Num peaks: 31
43.01784114 0.8443267949
55.01784114 0.8312179201
73.02840582 0.8486366062
95.04914126 1.41294208
121.0284058 0.8224762651
123.0440559 1.782734836
129.0546206 1.471477049
147.0651853 4.838234137
163.0600999 0.8310474193
177.0757499 1.078018305
239.0702706 1.187630895
241.0859207 1.19300777
253.0859207 2.244509058
255.1015708 1.005475547
257.0808353 1.042583583
271.0964854 2.720903241
271.1176147 1.117537131
385.1281794 5.727791667
387.1438295 1.366814981
391.1387441 0.7748160003
397.1281794 0.8402126494
403.1387441 16.86545286
405.1543942 1.153437911
415.1387441 1.012565701
417.1543942 0.8203708351
421.1493088 5.043397143
531.1860882 0.9698886407
537.1966529 0.7826547432
539.212303 1.769532637
549.1966529 3.903643544
567.2072176 1.1951302

Name: +ve in-silico MS/MS by CFM-ID for ZSONGXPKGNCHGA-UHFFFAOYSA-N
ID: ZSONGXPKGNCHGA-UHFFFAOYSA-N
Comment: Energy2
Num peaks: 31
85.02840582 0.7784587418
87.04405588 1.060430251
123.0440559 1.068373293
131.0702706 1.214147133
147.0651853 2.305012162
151.0600999 0.8437868681
239.0702706 2.378120825
241.0859207 1.257799038
253.0859207 2.040536216
257.0808353 1.343900359
269.0808353 3.040844748
271.0964854 1.345283898
287.0914 1.018976869
299.0914 1.258424345
329.1019647 2.596148344
343.1176147 2.003672708
347.1125294 1.17256181
385.1281794 2.373577007
387.1438295 1.732700682
403.1387441 4.071974305
413.1230941 1.16812699
421.1856943 0.987653104
431.1336587 1.15691788
433.1493088 1.276507031
475.1598735 0.7858889876
477.1755235 0.994397201
505.1704382 0.99556661
521.1653528 1.301569086
523.1810029 1.066120927
539.212303 1.080070142
549.1966529 2.551543427

Name: +ve in-silico MS/MS by CFM-ID for QEBDLFDIAWJKCC-UHFFFAOYSA-N
ID: QEBDLFDIAWJKCC-UHFFFAOYSA-N
Comment: Energy0
Num peaks: 28
25.00727645 0.4854169005
27.02292652 0.6535684092
87.04405588 0.576235141
119.0338851 0.4194122629
121.0495352 0.8799718351
147.0651853 2.462634132
151.0600999 0.361273942
215.0914 0.3608235921
217.1070501 0.7293432817
239.0702706 1.731068353
241.0859207 0.4587666523
253.0859207 0.3602989041
385.1281794 10.03204681
387.1438295 2.319920645
389.1594796 1.359617024
397.1281794 0.6868584597
403.1387441 11.63568363
405.1543942 1.387459493
409.1856943 0.5962079934
411.2013444 0.5962079934
415.1387441 0.928964379
421.1493088 1.863168911
493.1704382 0.4030840361
505.1704382 0.4722003481
507.1860882 0.4047147228
531.1860882 6.872317696
549.1966529 20.23462026
567.2072176 10.96040739

Name: +ve in-silico MS/MS by CFM-ID for QEBDLFDIAWJKCC-UHFFFAOYSA-N
ID: QEBDLFDIAWJKCC-UHFFFAOYSA-N
Comment: Energy1
Num peaks: 31
43.01784114 0.6304684339
71.04914126 0.9519886834
107.0491413 1.01630571
121.0284058 0.6759000129
129.0546206 1.35101775
147.0651853 4.358699235
177.0757499 0.9285431201
239.0702706 0.8952349922
241.0859207 0.8693452992
253.0859207 1.688181683
255.1015708 0.7590809043
257.0808353 0.7118456827
269.1019647 1.052645021
271.0964854 1.946833224
297.0968793 0.8329591641
331.0812292 0.6606764845
385.1281794 8.320165019
387.1438295 2.331739796
391.1387441 0.6601760424
397.1281794 1.370096801
403.1387441 16.5858192
405.1543942 1.486530193
415.1387441 0.7837161151
417.1543942 0.6787228305
421.1493088 3.52147031
447.1860882 0.6805911287
531.1860882 4.380276391
537.1966529 0.8565508975
539.212303 1.622290777
549.1966529 4.610841927
567.2072176 1.007465876

Name: +ve in-silico MS/MS by CFM-ID for QEBDLFDIAWJKCC-UHFFFAOYSA-N
ID: QEBDLFDIAWJKCC-UHFFFAOYSA-N
Comment: Energy2
Num peaks: 31
71.04914126 1.480241395
87.04405588 1.021371475
107.0491413 1.078005886
131.0702706 1.109739729
147.0651853 2.328580199
151.0600999 0.7976281032
239.0702706 2.273486684
241.0859207 1.16118633
253.0859207 1.785145858
257.0808353 1.181714079
269.0808353 2.617735838
271.0964854 1.0089847
329.1019647 2.314597607
343.1176147 1.793003487
347.1125294 0.8968209144
385.1281794 2.730369676
387.1438295 2.438935851
403.1387441 2.548777379
413.1230941 1.301455091
417.1543942 0.8793629719
421.1856943 1.011087513
431.1336587 1.018436463
433.1493088 1.114923962
461.1442234 1.006510261
463.1598735 0.9703545303
475.1598735 1.120010937
477.1755235 1.158036247
505.1704382 0.944331923
521.1653528 1.249655353
531.1860882 2.675160076
549.1966529 2.351261461

Name: +ve in-silico MS/MS by CFM-ID for FWDFZXKYZWLWRO-UHFFFAOYSA-N
ID: FWDFZXKYZWLWRO-UHFFFAOYSA-N
Comment: Energy0
Num peaks: 31
25.00727645 0.59438657
27.02292652 0.798598601
87.04405588 0.7111080075
119.0338851 0.5124894488
121.0495352 1.084028866
147.0651853 2.793101453
151.0600999 0.4538819888
239.0702706 2.767165713
241.0859207 0.7334269391
243.1015708 0.4767085696
253.0859207 0.5558072507
269.1019647 0.465959418
385.1281794 4.765105635
387.1438295 1.427236153
397.1281794 0.472429037
403.1387441 15.40658629
405.1543942 1.952702685
409.1856943 0.7702157228
411.2013444 0.7702157228
415.1387441 1.257261726
419.1700442 0.585620845
421.1493088 2.680565031
431.1336587 0.4696891811
491.1547881 0.4537674716
493.1704382 0.5513935669
505.1704382 0.6223392508
507.1860882 0.5546423389
531.1860882 1.087893091
539.212303 0.5209530939
549.1966529 16.11531044
567.2072176 15.05089178

Name: +ve in-silico MS/MS by CFM-ID for FWDFZXKYZWLWRO-UHFFFAOYSA-N
ID: FWDFZXKYZWLWRO-UHFFFAOYSA-N
Comment: Energy1
Num peaks: 31
43.01784114 0.8679349685
45.0334912 0.6678567201
73.02840582 0.8214026557
107.0491413 0.9962053362
129.0546206 1.421620899
147.0651853 4.564669775
163.0600999 0.8032610337
177.0757499 1.299257755
239.0702706 1.16721444
241.0859207 1.167059185
251.0702706 0.7624180827
253.0859207 2.177309301
255.1015708 0.989715601
257.0808353 1.005703588
269.1019647 1.728099433
271.0964854 2.627125044
333.0968793 0.7061293864
385.1281794 5.811361737
387.1438295 1.34553104
397.1281794 0.8143703036
403.1387441 16.00132274
405.1543942 1.134293604
415.1387441 0.9661705648
417.1543942 0.7836377098
421.1493088 4.439147947
447.1860882 0.7195721716
531.1860882 0.9625261541
537.1966529 0.7536123319
539.212303 1.703869591
549.1966529 4.198159623
567.2072176 1.115516077

Name: +ve in-silico MS/MS by CFM-ID for FWDFZXKYZWLWRO-UHFFFAOYSA-N
ID: FWDFZXKYZWLWRO-UHFFFAOYSA-N
Comment: Energy2
Num peaks: 31
43.01784114 0.9548868112
87.04405588 1.018814747
107.0491413 1.491621382
131.0702706 1.14330554
147.0651853 2.00728015
239.0702706 2.242341239
241.0859207 1.185572117
253.0859207 1.922061136
257.0808353 1.251964022
269.0808353 2.85699183
271.0964854 1.257045582
287.0914 0.9558354301
321.0968793 0.8091242577
329.1019647 2.445321913
343.1176147 1.886998385
347.1125294 1.101684957
385.1281794 2.784379939
387.1438295 1.717588838
389.1230941 0.9352602496
403.1387441 2.808656525
413.1230941 1.099970525
421.1856943 0.9298883641
431.1336587 1.088322602
433.1493088 1.201577614
461.1442234 1.003988408
477.1755235 0.9362436756
505.1704382 0.9368372576
521.1653528 1.2101624
523.1810029 0.9884104122
539.212303 1.016720198
549.1966529 2.484239309

Name: +ve in-silico MS/MS by CFM-ID for AUTLMQAEOFHQJZ-UHFFFAOYSA-N
ID: AUTLMQAEOFHQJZ-UHFFFAOYSA-N
Comment: Energy0
Num peaks: 23
25.00727645 0.4972725414
27.02292652 0.6695297751
87.04405588 0.6629421902
119.0338851 0.4296558313
121.0495352 0.9175396994
147.0651853 2.506934254
239.0702706 1.762689681
241.0859207 0.4671795329
385.1281794 10.25202654
387.1438295 2.35131606
389.1594796 1.380822688
397.1281794 0.7560770225
403.1387441 11.92278021
405.1543942 1.421253129
409.1856943 0.6109840615
411.2013444 0.6109840615
415.1387441 0.9540348052
421.1493088 1.909348222
505.1704382 0.4791026439
507.1860882 0.4152214415
531.1860882 6.97846422
549.1966529 20.77312745
567.2072176 11.39165754

Name: +ve in-silico MS/MS by CFM-ID for AUTLMQAEOFHQJZ-UHFFFAOYSA-N
ID: AUTLMQAEOFHQJZ-UHFFFAOYSA-N
Comment: Energy1
Num peaks: 31
43.01784114 0.6483804674
95.04914126 1.230547378
121.0284058 0.6762907966
123.0440559 1.59792622
129.0546206 1.386601027
147.0651853 4.426005325
163.0600999 0.6141746149
177.0757499 1.018954959
239.0702706 0.9090156034
241.0859207 0.8850884892
253.0859207 1.728271671
255.1015708 0.7700244429
257.0808353 0.7332726496
269.1019647 0.6095368543
271.0964854 2.00131012
271.1176147 0.6490416576
385.1281794 8.601195467
387.1438295 2.391753712
391.1387441 0.6798297556
397.1281794 1.434731614
403.1387441 17.10642849
405.1543942 1.525294125
415.1387441 0.8127840746
417.1543942 0.7008241238
421.1493088 3.665501948
445.1704382 0.7001947986
531.1860882 4.487318049
537.1966529 0.7312481679
539.212303 1.45861772
549.1966529 4.775017577
567.2072176 1.061234281

Name: +ve in-silico MS/MS by CFM-ID for AUTLMQAEOFHQJZ-UHFFFAOYSA-N
ID: AUTLMQAEOFHQJZ-UHFFFAOYSA-N
Comment: Energy2
Num peaks: 31
39.02292652 0.9204787903
87.04405588 1.109197017
123.0440559 1.052229095
131.0702706 1.158325139
147.0651853 1.927360234
151.0600999 0.829771568
239.0702706 2.345238187
241.0859207 1.201179793
253.0859207 1.857852339
257.0808353 1.227946405
269.0808353 2.726161196
271.0964854 1.046107031
287.0914 0.8587711079
329.1019647 2.400096556
343.1176147 1.706919153
347.1125294 0.9328248287
385.1281794 2.864907494
387.1438295 2.344463844
403.1387441 2.618779443
413.1230941 1.355986402
421.1856943 1.055456383
431.1336587 1.059057579
433.1493088 1.15851964
461.1442234 1.050818686
475.1598735 1.164821137
477.1755235 1.208835174
505.1704382 0.977298832
521.1653528 1.157067012
523.1810029 0.9500586682
531.1860882 2.747698969
549.1966529 2.445738234

Name: +ve in-silico MS/MS by CFM-ID for QKJHKQAEKXXYBT-UHFFFAOYSA-N
ID: QKJHKQAEKXXYBT-UHFFFAOYSA-N
Comment: Energy0
Num peaks: 31
25.00727645 0.6082522011
27.02292652 0.817235257
87.04405588 0.728550164
95.04914126 0.6403353637
119.0338851 0.5244501623
121.0495352 1.061070154
147.0651853 2.952931076
151.0600999 0.4637659217
239.0702706 2.791172968
241.0859207 0.7401975535
243.1015708 0.4818054434
253.0859207 0.5631788868
385.1281794 4.826032275
387.1438295 1.43374491
397.1281794 0.4781832036
403.1387441 15.77141486
405.1543942 1.995936737
409.1856943 0.7882501055
411.2013444 0.7882501055
415.1387441 1.289045286
419.1700442 0.5993689612
421.1493088 2.811037759
431.1336587 0.4815988921
491.1547881 0.4656594669
493.1704382 0.5656251311
505.1704382 0.6372586899
507.1860882 0.5680716204
531.1860882 1.097279709
539.212303 0.5331113358
549.1966529 16.43405792
567.2072176 15.60274798

Name: +ve in-silico MS/MS by CFM-ID for QKJHKQAEKXXYBT-UHFFFAOYSA-N
ID: QKJHKQAEKXXYBT-UHFFFAOYSA-N
Comment: Energy1
Num peaks: 31
43.01784114 0.8210529162
45.0334912 0.6696892515
73.02840582 0.817305241
95.04914126 1.755186552
123.0440559 2.046098465
129.0546206 1.449557217
147.0651853 4.758588758
163.0600999 0.8077249573
177.0757499 1.324752415
239.0702706 1.109452796
241.0859207 1.13107447
251.0702706 0.7199868718
253.0859207 2.18407479
255.1015708 0.9346344948
257.0808353 1.020589745
271.0964854 2.671041582
271.1176147 1.097651781
299.1125294 0.7320527268
385.1281794 5.567826452
387.1438295 1.346454246
397.1281794 0.8276964363
403.1387441 15.89247482
405.1543942 1.134760648
415.1387441 0.9920631081
417.1543942 0.8041434735
421.1493088 4.724385462
531.1860882 0.9554407114
537.1966529 0.7698640984
539.212303 1.740613802
549.1966529 4.211283303
567.2072176 1.159788933

Name: +ve in-silico MS/MS by CFM-ID for QKJHKQAEKXXYBT-UHFFFAOYSA-N
ID: QKJHKQAEKXXYBT-UHFFFAOYSA-N
Comment: Energy2
Num peaks: 31
87.04405588 1.071181276
123.0440559 1.175094081
131.0702706 1.201804457
147.0651853 2.281376676
151.0600999 0.8313670266
239.0702706 2.299977833
241.0859207 1.223948422
253.0859207 2.009208827
257.0808353 1.330049619
269.0808353 3.003202376
271.0964854 1.325724222
287.0914 1.008566699
299.0914 1.245631559
329.1019647 2.557960805
335.1125294 0.9828757821
343.1176147 1.979068763
347.1125294 1.160607472
385.1281794 2.903436014
387.1438295 1.715086537
389.1230941 0.9833787677
403.1387441 3.46378104
413.1230941 1.156252141
421.1856943 0.9775875644
431.1336587 1.144956835
433.1493088 1.26344813
477.1755235 0.9842639656
505.1704382 0.9853285236
521.1653528 1.288264581
523.1810029 1.055223149
539.212303 1.069029777
549.1966529 2.604159632

Name: +ve in-silico MS/MS by CFM-ID for UPUVTFRLHIXALC-UHFFFAOYSA-N
ID: UPUVTFRLHIXALC-UHFFFAOYSA-N
Comment: Energy0
Num peaks: 19
39.02292652 3.479168239
41.03857658 2.273890841
43.05422664 1.573656452
55.05422664 2.886557745
65.03857658 1.445546334
81.0334912 1.398518372
83.04914126 10.03337232
363.1438295 1.663821482
381.1543942 1.046819298
449.1442234 2.007349965
467.1547881 6.575718897
485.1653528 4.20645523
525.1602674 1.684698719
531.1860882 2.407204422
535.1810029 2.639355131
537.1966529 1.381721988
539.212303 1.656616551
549.1966529 14.15191057
567.2072176 17.5703491

Name: +ve in-silico MS/MS by CFM-ID for UPUVTFRLHIXALC-UHFFFAOYSA-N
ID: UPUVTFRLHIXALC-UHFFFAOYSA-N
Comment: Energy1
Num peaks: 23
39.02292652 21.56155723
41.03857658 15.71014869
43.01784114 0.770202614
43.05422664 3.302542027
45.06987671 2.29425108
55.05422664 3.521393093
65.03857658 1.387494991
83.04914126 5.098007557
343.1176147 1.182211775
345.1332648 1.325526721
361.1281794 1.645626652
363.1438295 1.865033423
365.1594796 0.8969949549
437.1442234 0.7861279111
449.1442234 0.9096851195
467.1547881 6.133287347
485.1653528 2.930913401
521.2017383 1.021205758
531.1860882 1.431143902
537.1966529 1.380486791
539.212303 0.7221420092
549.1966529 3.447761744
567.2072176 1.109396459

Name: +ve in-silico MS/MS by CFM-ID for UPUVTFRLHIXALC-UHFFFAOYSA-N
ID: UPUVTFRLHIXALC-UHFFFAOYSA-N
Comment: Energy2
Num peaks: 31
39.02292652 10.99865847
41.03857658 5.605185358
43.05422664 1.083683898
55.05422664 5.577033538
83.04914126 3.39666256
137.0597059 0.8786550398
151.075356 0.9677744144
153.0910061 1.878019681
161.0597059 1.076695859
359.1125294 1.255615006
361.1281794 2.127895756
363.1438295 2.765057882
365.1594796 3.723913417
375.107444 0.829665
377.1230941 1.050000676
379.1387441 2.556759087
381.1543942 4.141841403
383.1700442 0.8130349771
407.1336587 0.998191765
423.1285734 2.032527543
425.1442234 1.945462042
427.1598735 0.909958989
453.139138 0.8254819041
467.1547881 2.963387055
505.1704382 1.105130742
507.1860882 0.9237874862
509.2017383 0.7913146599
535.1810029 0.8812206414
537.1966529 1.667369183
549.1966529 1.44252003
551.1759175 0.816669985

Name: +ve in-silico MS/MS by CFM-ID for CDORWALHOIRWAE-UHFFFAOYSA-N
ID: CDORWALHOIRWAE-UHFFFAOYSA-N
Comment: Energy0
Num peaks: 23
39.02292652 1.671964453
41.03857658 1.02660246
43.05422664 0.7998286712
81.0334912 0.7931122365
83.04914126 1.203481608
99.04405588 0.8840337376
111.0440559 1.298351795
129.0546206 7.903416064
403.1387441 1.733643354
421.1493088 6.258066916
439.1598735 1.919126819
503.1911736 1.154287096
519.1860882 0.9470225099
521.2017383 3.532930223
523.1446173 0.8207107212
523.2173884 1.688788261
525.1602674 2.235679901
531.1860882 3.629456234
535.1810029 2.686982835
537.1966529 1.452872683
539.212303 2.239829769
549.1966529 16.09393917
567.2072176 18.31084632

Name: +ve in-silico MS/MS by CFM-ID for CDORWALHOIRWAE-UHFFFAOYSA-N
ID: CDORWALHOIRWAE-UHFFFAOYSA-N
Comment: Energy1
Num peaks: 31
39.02292652 14.73693002
41.03857658 19.26794575
43.05422664 3.785790754
45.06987671 4.147382844
83.04914126 0.7773578103
87.00767038 1.388581734
111.0440559 0.8797660212
129.0546206 4.715378459
343.1176147 0.6824312538
359.1125294 0.669688001
361.1281794 0.9563045989
363.1438295 0.8552376729
365.1594796 0.810107578
377.1594796 0.9373539016
393.1543942 1.63139229
421.1493088 1.615807137
439.1598735 1.642625023
503.1911736 0.739000953
505.1340527 0.9801972594
509.1653528 2.16473252
519.1860882 0.8271277647
521.2017383 1.840056222
523.1446173 0.9007469728
523.2173884 1.03760495
527.1759175 1.114905297
531.1860882 2.18434696
535.1810029 1.027391464
537.1966529 1.188349961
539.212303 2.132782395
549.1966529 3.870296439
567.2072176 1.159141854

Name: +ve in-silico MS/MS by CFM-ID for CDORWALHOIRWAE-UHFFFAOYSA-N
ID: CDORWALHOIRWAE-UHFFFAOYSA-N
Comment: Energy2
Num peaks: 31
39.02292652 6.138690652
41.03857658 3.616215496
43.05422664 1.105744342
55.05422664 0.7713993921
79.05422664 0.6155954876
81.0334912 0.8171018065
83.04914126 6.461211205
85.06479133 0.9693945643
99.04405588 0.6045494618
111.0440559 2.565649003
129.0546206 19.21419806
137.0597059 0.6024379705
323.1125294 0.5915256219
361.1281794 3.982915312
363.1438295 2.244847937
365.1594796 1.501378367
377.1230941 1.594623618
377.1594796 2.24797406
381.1543942 2.246236269
403.1387441 0.7740718223
405.1543942 0.8728368172
407.1336587 1.009991292
421.1493088 1.252551189
437.1442234 0.6679579846
489.1755235 1.150018124
531.1860882 0.9007064533
535.1810029 1.000118393
537.1966529 1.147355291
539.212303 0.8460199582
549.1966529 1.708842261
551.1759175 0.6122658807

Name: +ve in-silico MS/MS by CFM-ID for RIXSQJIMHMXAFN-UHFFFAOYSA-N
ID: RIXSQJIMHMXAFN-UHFFFAOYSA-N
Comment: Energy0
Num peaks: 19
39.02292652 3.402332491
41.03857658 2.227512551
43.05422664 1.495273637
55.05422664 2.82754
65.03857658 1.37212603
81.0334912 1.354851301
83.04914126 9.594478754
449.1442234 2.088318228
467.1547881 6.560912134
485.1653528 3.611329612
503.1911736 1.604743827
521.2017383 3.761985849
523.2173884 1.867401545
525.1602674 1.393096114
531.1860882 3.351834774
535.1810029 2.010382593
539.212303 1.257281754
549.1966529 14.76115147
567.2072176 15.83085474

Name: +ve in-silico MS/MS by CFM-ID for RIXSQJIMHMXAFN-UHFFFAOYSA-N
ID: RIXSQJIMHMXAFN-UHFFFAOYSA-N
Comment: Energy1
Num peaks: 24
39.02292652 21.98859101
41.03857658 16.02750949
43.05422664 3.234197403
45.06987671 2.120612404
55.05422664 3.704938156
65.03857658 1.291094382
83.04914126 5.354846446
389.1230941 0.6789600166
391.1387441 0.8758256536
407.1336587 0.7610799184
437.1442234 1.152975693
439.1598735 2.0466273
467.1547881 5.37144334
485.1653528 2.417687612
503.1911736 0.8340283607
519.1860882 1.109936715
521.2017383 1.81108356
523.2173884 0.8566157729
531.1860882 1.657081843
535.1810029 0.7533179116
537.1966529 0.9267578527
539.212303 1.39502051
549.1966529 3.022639945
567.2072176 0.9605940903

Name: +ve in-silico MS/MS by CFM-ID for RIXSQJIMHMXAFN-UHFFFAOYSA-N
ID: RIXSQJIMHMXAFN-UHFFFAOYSA-N
Comment: Energy2
Num peaks: 31
39.02292652 12.94174493
41.03857658 6.88095642
43.05422664 1.27939554
55.05422664 6.591869381
59.01275576 0.7712926982
65.03857658 0.7894099343
83.04914126 2.867109907
165.0546206 0.8698965012
183.0651853 1.053086715
381.1543942 0.8540986022
407.1336587 2.975346039
409.1493088 0.8476526133
421.1493088 1.315814535
423.1285734 2.798824471
423.1649589 2.144999046
425.1442234 2.210292517
427.1598735 2.290152642
437.1442234 1.852210618
439.1598735 1.288928289
449.1442234 1.177228489
453.139138 1.392153562
461.1078379 0.9469156512
467.1547881 3.697053875
489.1755235 0.7960019332
505.1704382 0.7567048412
531.1860882 0.8561510083
535.1810029 0.7901197527
537.1966529 1.145939714
539.212303 0.8321705331
549.1966529 1.773708691
551.1759175 1.065496472

Name: +ve in-silico MS/MS by CFM-ID for JIHGWMGJTKAWFJ-UHFFFAOYSA-N
ID: JIHGWMGJTKAWFJ-UHFFFAOYSA-N
Comment: Energy0
Num peaks: 28
159.0764186 0.6891657613
161.0920687 4.792345564
163.1077188 0.8271419202
189.0869833 0.8316031649
205.1182834 2.294347393
207.097548 1.135406493
275.0873772 1.287563499
277.1030273 3.322834229
289.1030273 0.7839206675
317.0979419 1.129390643
319.113592 2.183682397
361.1241567 1.478555829
363.1034212 0.7836492485
475.2034696 8.978070083
477.1827342 2.280946888
477.2191197 3.869691677
479.1983842 5.660575783
481.2140343 1.623676317
490.2031353 2.002638832
503.1983842 1.0295316
505.2140343 7.09653316
507.1932989 1.298198354
519.1932989 1.16982178
521.2089489 4.494505663
523.224599 12.37389282
525.2038635 2.565205432
549.2038635 2.263889418
567.2144282 2.090275961

Name: +ve in-silico MS/MS by CFM-ID for JIHGWMGJTKAWFJ-UHFFFAOYSA-N
ID: JIHGWMGJTKAWFJ-UHFFFAOYSA-N
Comment: Energy1
Num peaks: 31
41.00219107 1.103729911
130.086255 1.273975067
159.0764186 1.163738182
159.1128041 1.595112533
161.0920687 5.129593285
170.0811697 2.910114995
189.0869833 2.871315239
199.1077188 1.206807254
201.0869833 1.897182657
203.1026334 7.009600074
205.1182834 2.185955493
207.097548 2.14842464
231.097548 1.510999204
245.1131981 2.104811934
247.0924626 2.832350192
247.1288481 1.412160623
249.1081127 1.85025735
277.1030273 1.162666101
319.113592 1.201965221
446.1769205 2.905428331
448.1925706 1.076290741
475.2034696 2.361357805
477.1827342 1.161147586
477.2191197 2.655372116
479.1983842 3.614393502
492.1823998 1.442881582
505.2140343 1.64225747
507.1932989 2.35731359
521.2089489 2.027582855
523.224599 1.250155088
549.2038635 1.884008017

Name: +ve in-silico MS/MS by CFM-ID for JIHGWMGJTKAWFJ-UHFFFAOYSA-N
ID: JIHGWMGJTKAWFJ-UHFFFAOYSA-N
Comment: Energy2
Num peaks: 31
74.0600403 1.063116412
76.03930485 0.8560169154
88.07569036 0.9652074853
116.070605 1.074905661
130.086255 2.193480333
146.0811697 1.372131549
157.0971541 1.204835736
159.0764186 0.8593567262
161.0920687 8.020052455
187.0713333 1.221388295
188.0917343 0.8348358562
189.0869833 3.363924065
203.1026334 0.9784829336
205.1182834 1.125393671
275.0873772 1.191169878
277.1030273 4.706086783
287.1237627 0.9339739362
289.1030273 2.198369596
291.1186774 2.713490006
317.0979419 1.443518672
319.113592 1.972831326
444.197656 1.375548401
446.1769205 1.707406634
448.1925706 2.604492494
475.2034696 7.247418859
477.1827342 0.9003590607
477.2191197 2.516596828
479.1983842 3.615723645
505.2140343 2.045432303
519.1932989 1.251896335
549.2038635 1.034084305

Name: +ve in-silico MS/MS by CFM-ID for BVRQNGBSIAKFAI-UHFFFAOYSA-N
ID: BVRQNGBSIAKFAI-UHFFFAOYSA-N
Comment: Energy0
Num peaks: 6
494.12038 0.6907367887
518.1800877 3.770913605
536.1462008 9.36048319
536.1906524 3.662052206
554.1567655 45.01001233
572.1673301 33.78842669

Name: +ve in-silico MS/MS by CFM-ID for BVRQNGBSIAKFAI-UHFFFAOYSA-N
ID: BVRQNGBSIAKFAI-UHFFFAOYSA-N
Comment: Energy1
Num peaks: 6
458.20341 2.546829934
460.2190601 2.041735467
518.1800877 4.722423682
536.1462008 23.41563618
554.1567655 37.97918418
572.1673301 9.946473234

Name: +ve in-silico MS/MS by CFM-ID for BVRQNGBSIAKFAI-UHFFFAOYSA-N
ID: BVRQNGBSIAKFAI-UHFFFAOYSA-N
Comment: Energy2
Num peaks: 15
60.98395416 1.416405508
79.05422664 5.289366009
83.08552677 1.246626837
96.96063188 1.120848923
458.1437022 2.078610869
472.0785151 1.380100117
474.0941652 2.284693215
476.1098153 6.056011408
500.2139747 1.518325232
518.1800877 20.57855783
536.1462008 22.28321444
536.1906524 1.437335386
538.1254653 4.027009067
554.1567655 8.323071942
556.13603 1.478917379

Name: +ve in-silico MS/MS by CFM-ID for LVLJUAYFAKOZBV-UHFFFAOYSA-N
ID: LVLJUAYFAKOZBV-UHFFFAOYSA-N
Comment: Energy0
Num peaks: 31
42.03382555 0.8687367593
60.04439023 13.5910526
62.0600403 1.530887369
87.05528926 1.574649985
88.03930485 6.983919383
103.0542266 1.620707622
105.0658539 2.973170742
131.0491413 4.130169918
172.1080531 0.8042223585
190.086255 0.9234153654
190.1186178 1.177285994
216.0978823 0.7913599634
218.0811697 1.03721818
266.0457585 0.7263663903
337.0828722 0.9244275268
338.0668878 1.011271639
353.0777869 0.999477945
355.0934369 1.601871084
383.0559888 2.811557275
424.1149006 2.476397992
425.0989162 0.8334729009
440.113838 2.046111337
442.1254653 1.923659724
467.1247371 1.307237392
468.1087526 3.341728121
485.1353017 2.14370426
536.1462008 1.325019758
536.1906524 1.38935512
554.1567655 8.771263741
555.140781 1.011911434
572.1673301 6.200413833

Name: +ve in-silico MS/MS by CFM-ID for LVLJUAYFAKOZBV-UHFFFAOYSA-N
ID: LVLJUAYFAKOZBV-UHFFFAOYSA-N
Comment: Energy1
Num peaks: 31
42.03382555 2.181338886
43.01784114 1.862888981
44.04947561 0.8944434035
58.06512568 2.838271858
60.04439023 16.82833246
62.0600403 1.239530146
87.05528926 3.499092688
88.03930485 3.60295521
101.0709393 1.744624732
103.0542266 2.958636188
105.0658539 2.774240377
131.0491413 4.196414946
137.987181 0.8344197519
172.0756904 0.8171134102
172.1080531 1.318529904
190.086255 4.352987214
223.0399448 1.340196581
266.0457585 1.533800388
294.0406731 0.8927863715
310.0719732 1.125909555
337.0828722 1.015529122
338.0668878 1.537746471
353.0777869 1.634902975
355.0610742 1.025491461
383.0559888 0.9651376965
424.1149006 2.78297694
425.0989162 0.8761628851
440.113838 1.860420825
467.1247371 2.209801855
485.1353017 1.143285215
554.1567655 1.802580169

Name: +ve in-silico MS/MS by CFM-ID for LVLJUAYFAKOZBV-UHFFFAOYSA-N
ID: LVLJUAYFAKOZBV-UHFFFAOYSA-N
Comment: Energy2
Num peaks: 31
31.01784114 1.209566383
42.03382555 2.524904241
44.04947561 1.496085728
56.04947561 0.7766515047
58.06512568 5.216770453
60.04439023 7.089632262
70.02874017 1.052315926
71.01275576 0.9063448182
84.04439023 0.7432351695
86.0600403 1.989716689
87.05528926 2.387382571
88.03930485 5.585477751
91.05422664 0.9841956303
101.0709393 1.242530436
103.0542266 6.492460299
105.0658539 1.217003739
129.0658539 0.9698666835
131.0491413 1.306141743
137.987181 2.921974672
165.9820956 1.550663097
180.9929946 0.8067198162
221.0242948 1.380430887
223.0399448 6.066814382
251.0348594 3.464686595
266.0457585 3.692148644
310.0719732 2.084777356
338.0668878 1.667158188
353.0777869 1.046752238
355.0610742 0.6999639637
383.0559888 0.7612933081
554.1567655 1.027242459

Name: +ve in-silico MS/MS by CFM-ID for XVKPQTFJGYMXLR-UHFFFAOYSA-N
ID: XVKPQTFJGYMXLR-UHFFFAOYSA-N
Comment: Energy0
Num peaks: 31
25.00727645 0.4653853486
27.02292652 0.6263756488
87.04405588 0.5743237508
137.0233204 2.169074
137.0597059 0.7370058293
145.0495352 0.4111550969
147.0651853 2.66269181
165.0757499 0.512539966
177.0757499 0.5965298909
179.0702706 0.5760698593
189.0546206 0.4212710633
189.0757499 0.3836704606
191.0702706 1.362418743
219.0863146 0.5031073658
249.0968793 0.7963396625
281.0808353 7.287361257
283.0600999 2.073933647
297.0757499 0.4050681808
299.0914 21.6659337
309.1180087 1.463543642
327.1285734 0.4050457303
427.123488 1.086170628
443.1184026 0.6679070562
443.1336587 3.028405401
445.1340527 3.975750523
447.1497027 0.4563898221
457.1340527 0.3969889837
461.1442234 1.784787399
575.1759175 0.7553934624
589.1915675 10.93292235
607.2021322 10.24328502

Name: +ve in-silico MS/MS by CFM-ID for XVKPQTFJGYMXLR-UHFFFAOYSA-N
ID: XVKPQTFJGYMXLR-UHFFFAOYSA-N
Comment: Energy1
Num peaks: 27
45.0334912 0.6957793761
121.0284058 3.12694833
129.0546206 0.8162349191
137.0233204 13.37955201
137.0597059 0.7690323003
139.0389705 0.6592174969
147.0651853 3.960437084
149.0233204 0.9111584756
163.0600999 1.472984573
165.0757499 0.9923255048
255.0651853 0.922295845
267.0651853 1.038764104
281.0655792 0.6186804417
281.0808353 8.304376884
283.0600999 4.134550496
297.0757499 0.7431683218
299.0761439 2.981786194
299.0914 22.28518821
309.1180087 0.8773631148
425.1078379 0.6398855677
427.123488 1.121014445
443.1336587 2.74493512
445.1340527 2.140458634
461.1442234 2.118213701
575.1759175 0.5420091349
589.1915675 1.586647383
607.2021322 0.5767319033

Name: +ve in-silico MS/MS by CFM-ID for XVKPQTFJGYMXLR-UHFFFAOYSA-N
ID: XVKPQTFJGYMXLR-UHFFFAOYSA-N
Comment: Energy2
Num peaks: 31
45.0334912 1.200356165
57.0334912 0.6859528004
75.04405588 0.63332202
87.04405588 0.9021394879
121.0284058 1.9752958
131.0702706 0.8262741761
133.0284058 4.476943662
137.0233204 8.400529014
137.0597059 2.931536686
139.0389705 1.149897527
145.0495352 0.7595155912
147.0651853 2.513819098
149.0233204 1.048165851
159.0651853 0.59630798
161.0444498 0.8518052927
161.0597059 0.8799305522
161.0808353 0.7214463118
163.0600999 4.022850278
189.0546206 1.299596475
189.0757499 0.610022823
255.0651853 1.580478143
267.0651853 0.6882962325
281.0655792 0.6989911149
281.0808353 3.26008315
283.0600999 4.685372571
299.0914 9.532259035
427.123488 0.6425137998
545.1653528 0.9034096532
547.1810029 0.5961360238
589.1915675 1.092865013
591.1708321 0.6817221838

Name: +ve in-silico MS/MS by CFM-ID for VZNQGENSGQTCEM-UHFFFAOYSA-N
ID: VZNQGENSGQTCEM-UHFFFAOYSA-N
Comment: Energy0
Num peaks: 31
25.00727645 0.4262140075
27.02292652 0.5736538038
87.04405588 0.5143619237
137.0597059 0.5712017926
147.0651853 2.572385276
161.0597059 2.243493671
163.075356 0.9920766948
165.0757499 0.4921541053
165.0910061 1.022671201
177.0757499 0.5694201395
181.0859207 0.6169679336
219.0863146 0.4675563895
249.0968793 0.765752669
281.0808353 7.458425597
283.0600999 1.826357304
283.0964854 0.9031986639
299.0914 19.03445246
309.1180087 1.330091747
395.0972732 0.5344213464
397.1129233 1.630963445
399.1285734 0.4948876189
415.123488 5.619523912
425.1078379 0.4193114799
441.1027525 0.4857630418
443.1184026 2.009153337
443.1336587 2.847868515
461.1442234 1.573592831
571.1810029 0.6929027871
575.1759175 0.6918122278
589.1915675 11.23787007
607.2021322 8.884874531

Name: +ve in-silico MS/MS by CFM-ID for VZNQGENSGQTCEM-UHFFFAOYSA-N
ID: VZNQGENSGQTCEM-UHFFFAOYSA-N
Comment: Energy1
Num peaks: 31
45.0334912 0.7530132429
129.0546206 0.8507975292
137.0597059 0.5573277165
147.0651853 3.721518583
151.075356 1.698514592
161.0597059 0.5646379552
163.0600999 1.402084182
163.075356 0.7413922467
165.0757499 0.9499274254
165.0910061 0.6640795957
167.0702706 0.6950493011
253.0495352 0.5777776701
255.0651853 1.155873624
267.0651853 1.369117186
269.0808353 0.8870469102
271.0964854 1.371373292
281.0655792 1.320284075
281.0808353 12.00800697
283.0600999 5.449441425
297.0604938 1.082806739
297.0757499 1.087359327
299.0914 26.63265919
309.1180087 0.9250396118
425.1078379 0.5975648556
427.123488 0.6869074321
443.1184026 0.6547505369
443.1336587 3.171435663
461.1442234 2.28371763
575.1759175 0.5666484646
589.1915675 1.703230826
607.2021322 0.6266082025

Name: +ve in-silico MS/MS by CFM-ID for VZNQGENSGQTCEM-UHFFFAOYSA-N
ID: VZNQGENSGQTCEM-UHFFFAOYSA-N
Comment: Energy2
Num peaks: 31
45.0334912 1.231201661
75.04405588 0.8212001396
131.0702706 0.6778206593
133.0647913 0.89046124
137.0233204 1.237341563
137.0597059 1.813950171
145.0495352 0.8286509041
147.0651853 3.439889944
161.0444498 0.6923662861
161.0597059 8.22743489
163.0600999 2.828920542
163.075356 1.175182765
165.0757499 0.7326392483
165.0910061 1.093629531
177.0757499 0.8059946305
181.0859207 0.7103342285
235.0600999 0.9355458137
251.0550145 1.433595646
253.0706646 2.636625141
255.0651853 0.8268120638
269.0655792 1.333729968
271.0964854 0.8466136208
281.0808353 2.882482688
283.0600999 2.884664003
283.0964854 0.8424956766
295.0812292 1.216160432
297.0604938 0.770496163
299.0914 6.412680006
397.1129233 1.227981229
545.1653528 0.7405741168
589.1915675 1.078171474

Name: +ve in-silico MS/MS by CFM-ID for XRWNFXLFAGZBSY-UHFFFAOYSA-N
ID: XRWNFXLFAGZBSY-UHFFFAOYSA-N
Comment: Energy0
Num peaks: 23
25.00727645 0.5943735141
27.02292652 0.7999845648
45.0334912 0.9757627412
87.04405588 0.7792179511
147.0651853 2.690400653
165.0757499 0.5683161828
175.0600999 0.6070517607
177.0757499 1.119461573
283.0600999 1.696335419
311.0550145 0.6905198026
323.1336587 0.7892600851
425.1230941 0.5948943951
429.1180087 1.583931404
431.1336587 0.6683573756
443.1336587 10.69708315
445.1129233 1.628739189
445.1493088 1.48930761
461.1442234 20.91329843
489.139138 0.6851581074
575.1759175 1.845425687
577.1915675 0.8998457036
589.1915675 12.81597874
607.2021322 15.09975883

Name: +ve in-silico MS/MS by CFM-ID for XRWNFXLFAGZBSY-UHFFFAOYSA-N
ID: XRWNFXLFAGZBSY-UHFFFAOYSA-N
Comment: Energy1
Num peaks: 31
57.0334912 2.113243281
59.04914126 1.063189159
87.04405588 1.41737613
89.05970595 1.17725103
117.0546206 0.8630262038
119.0702706 0.9220872691
129.0546206 1.530585578
145.0495352 0.7325138629
147.0651853 4.610717968
175.0600999 1.471144698
177.0757499 2.28896356
179.0914 1.153799431
227.0550145 0.7514957455
295.0600999 1.887958736
297.0757499 0.889340455
311.0550145 0.7427928854
313.0706646 0.9506237643
323.1336587 0.7093747406
429.1180087 4.991960022
431.1336587 2.793239535
433.1493088 2.228023983
443.1336587 11.19623291
445.1129233 2.992709776
445.1493088 1.28008811
459.1285734 1.14862128
461.1442234 18.53396409
501.139138 0.7607360434
577.1915675 0.6961758057
579.2072176 0.9993485137
589.1915675 2.242148836
607.2021322 1.350771279

Name: +ve in-silico MS/MS by CFM-ID for XRWNFXLFAGZBSY-UHFFFAOYSA-N
ID: XRWNFXLFAGZBSY-UHFFFAOYSA-N
Comment: Energy2
Num peaks: 31
45.0334912 2.424532762
47.04914126 1.276206468
73.02840582 1.235151091
75.04405588 0.8387962779
85.02840582 1.033643049
87.04405588 1.301113614
129.0546206 1.079577976
131.0702706 0.9874357561
147.0651853 1.389497217
177.0757499 2.6066192
283.0600999 1.502932305
293.0444498 1.835175756
295.0600999 2.470739497
297.0757499 1.615846448
299.0914 0.8990617312
299.1125294 0.9352369145
311.0550145 6.967116716
313.0706646 1.641654795
319.1176147 1.130623345
355.0812292 0.8934416216
367.1023586 1.153327947
373.0917939 4.044534683
403.1023586 1.374195511
429.1180087 2.059832188
431.1336587 1.667152906
443.1336587 3.927319658
445.1129233 1.049482752
445.1493088 1.605601954
461.1442234 1.376808488
489.139138 0.9776682956
589.1915675 1.272419694

Name: +ve in-silico MS/MS by CFM-ID for YWTDJZHVPVIFLQ-UHFFFAOYSA-N
ID: YWTDJZHVPVIFLQ-UHFFFAOYSA-N
Comment: Energy0
Num peaks: 19
27.02292652 0.8010271235
87.04405588 0.8351370412
147.0651853 2.732680693
177.0757499 1.113863365
283.0600999 1.664752734
311.0550145 0.5979062601
323.1336587 0.7699954123
425.1230941 1.058245905
429.1180087 1.126559745
443.1336587 12.54422463
445.1129233 1.804946836
445.1493088 1.469738337
461.1442234 20.17852487
489.139138 0.6246920184
571.1810029 1.241727948
575.1759175 1.544517365
577.1915675 0.8467278134
589.1915675 14.12401374
607.2021322 15.12576752

Name: +ve in-silico MS/MS by CFM-ID for YWTDJZHVPVIFLQ-UHFFFAOYSA-N
ID: YWTDJZHVPVIFLQ-UHFFFAOYSA-N
Comment: Energy1
Num peaks: 31
43.01784114 0.9674188203
87.04405588 1.381282077
89.05970595 0.921825092
117.0546206 0.8107009702
119.0702706 0.8513749519
129.0546206 1.454819868
147.0651853 4.483856702
175.0600999 1.18005868
177.0757499 2.145049449
179.0914 1.007442263
295.0600999 1.683602235
297.0757499 0.7712311767
313.0706646 0.8425334435
357.0968793 0.8196270853
399.107444 0.7932152134
401.1230941 0.7375452731
425.1230941 0.9463321625
429.1180087 1.786190672
431.1336587 1.54100021
433.1493088 1.50095159
441.1180087 0.8013123286
443.1336587 20.9190847
445.1129233 3.274135952
445.1493088 1.881950819
459.1285734 0.7897324276
461.1442234 15.97269127
571.1810029 0.957919532
577.1915675 0.8904480772
579.2072176 0.7018885741
589.1915675 2.812295742
607.2021322 1.299348927

Name: +ve in-silico MS/MS by CFM-ID for YWTDJZHVPVIFLQ-UHFFFAOYSA-N
ID: YWTDJZHVPVIFLQ-UHFFFAOYSA-N
Comment: Energy2
Num peaks: 31
57.0334912 0.8302169608
73.02840582 0.8282910379
75.04405588 0.8401092253
77.00219107 0.8760854083
85.02840582 1.448834203
87.04405588 1.76275777
129.0546206 1.127001286
131.0702706 1.046574916
147.0651853 1.274714968
177.0757499 3.142713939
283.0600999 1.344857007
293.0444498 1.883630916
295.0600999 2.657187238
297.0757499 1.743994717
299.0914 1.097833393
299.1125294 1.003458429
311.0550145 7.123510765
313.0706646 1.829914796
319.1176147 1.233135889
367.1023586 1.244971254
373.0917939 2.806398822
417.1180087 2.343109679
427.1387441 1.026739585
429.1180087 1.885697257
431.1336587 1.647279156
443.1336587 5.535285584
445.1129233 1.702902913
445.1493088 0.9519386197
461.1442234 1.937739262
577.1915675 0.9073233881
589.1915675 1.363938721

Name: +ve in-silico MS/MS by CFM-ID for MHZPGVDCUFJOJZ-UHFFFAOYSA-N
ID: MHZPGVDCUFJOJZ-UHFFFAOYSA-N
Comment: Energy0
Num peaks: 22
25.00727645 0.5817027261
27.02292652 0.7815505517
87.04405588 0.7194980992
147.0651853 2.712150914
177.0757499 1.112752102
283.0600999 1.694160863
311.0550145 0.7636349004
323.1336587 0.7474545953
387.107444 0.6880382348
425.1230941 0.9311573219
429.1180087 1.032480015
443.1336587 12.38302291
445.1129233 1.745104349
445.1493088 1.430152551
461.1442234 19.42777297
531.1497027 0.7449800276
533.1653528 1.049370581
571.1810029 1.212106826
575.1759175 1.503241151
577.1915675 0.8240185121
589.1915675 13.71659788
607.2021322 14.55101308

Name: +ve in-silico MS/MS by CFM-ID for MHZPGVDCUFJOJZ-UHFFFAOYSA-N
ID: MHZPGVDCUFJOJZ-UHFFFAOYSA-N
Comment: Energy1
Num peaks: 31
43.01784114 1.781654854
45.0334912 1.09917541
73.02840582 2.501920119
75.04405588 1.12855909
117.0546206 0.7028893524
119.0702706 0.8029195042
129.0546206 1.453487961
147.0651853 4.423424437
175.0600999 1.125883518
177.0757499 2.007088465
179.0914 0.9727406564
295.0600999 1.619583865
297.0757499 0.7401825422
311.0550145 0.6649974373
313.0706646 0.8098697068
323.1336587 0.6376346322
425.1230941 0.8619983147
429.1180087 1.955078918
431.1336587 1.96921252
433.1493088 1.885414868
441.1180087 0.6607063222
443.1336587 20.006417
445.1129233 3.117636804
445.1493088 1.827707901
459.1285734 0.8772530042
461.1442234 15.20451414
571.1810029 0.9303635238
577.1915675 0.8639690699
579.2072176 0.678387582
589.1915675 2.699851533
607.2021322 1.226241497

Name: +ve in-silico MS/MS by CFM-ID for MHZPGVDCUFJOJZ-UHFFFAOYSA-N
ID: MHZPGVDCUFJOJZ-UHFFFAOYSA-N
Comment: Energy2
Num peaks: 31
73.02840582 1.153447882
87.04405588 1.20153053
129.0546206 1.02586189
131.0702706 0.9425163526
147.0651853 1.911274789
177.0757499 2.601752323
249.0968793 0.8508222436
283.0600999 1.86495081
293.0444498 1.904170921
295.0600999 2.35282778
297.0757499 1.544428145
299.0914 0.8594385457
299.1125294 0.8971250569
311.0550145 6.270432281
313.0706646 1.519183281
315.0863146 1.030810999
319.1176147 1.073685689
367.1023586 1.102253197
369.0968793 1.273143089
385.0917939 2.862265832
387.107444 6.236310593
417.1180087 1.439954205
427.1387441 0.9271927644
429.1180087 1.406255867
431.1336587 0.9613484935
443.1336587 4.665385737
445.1129233 1.364962738
445.1493088 0.8181031504
461.1442234 1.273001568
577.1915675 0.8238246076
589.1915675 1.235051192

Name: +ve in-silico MS/MS by CFM-ID for UAYNZTDDTAQMAA-UHFFFAOYSA-N
ID: UAYNZTDDTAQMAA-UHFFFAOYSA-N
Comment: Energy0
Num peaks: 20
101.0597059 0.8009506383
161.0444498 0.5659722495
161.0808353 2.790109557
163.0600999 1.053224046
179.0914 0.5660464491
283.0600999 1.671359668
285.0757499 0.5538184398
311.0550145 0.6878789002
323.1336587 0.7655977084
411.107444 1.081262207
415.1023586 0.8691198703
429.1180087 13.82664291
431.0972732 0.8995791996
431.1336587 1.515316393
447.1285734 19.94090311
571.1810029 1.237105734
575.1759175 1.575287983
577.1915675 0.8397739421
589.1915675 13.92217354
607.2021322 15.01336866

Name: +ve in-silico MS/MS by CFM-ID for UAYNZTDDTAQMAA-UHFFFAOYSA-N
ID: UAYNZTDDTAQMAA-UHFFFAOYSA-N
Comment: Energy1
Num peaks: 31
43.01784114 1.448205375
45.0334912 0.954197253
73.02840582 1.058124453
75.04405588 0.9553812606
105.0546206 0.5629051408
143.0702706 1.251735713
161.0444498 1.209586509
161.0808353 4.163071089
163.0600999 2.039162735
165.0757499 1.029510464
213.0393644 0.6112800363
295.0600999 1.703573162
297.0757499 0.7831388083
311.0550145 0.6857722026
313.0706646 0.853062764
323.1336587 0.6674968157
411.107444 0.9773729078
415.1023586 1.277881662
417.1180087 1.569921021
419.1336587 1.535551566
427.1023586 0.801934738
429.1180087 23.35649149
431.0972732 1.682349613
431.1336587 2.042508307
445.1129233 0.790461823
447.1285734 16.04570302
563.1759175 0.5317186473
571.1810029 0.958663584
577.1915675 0.7285630305
589.1915675 2.774421458
607.2021322 1.301368217

Name: +ve in-silico MS/MS by CFM-ID for UAYNZTDDTAQMAA-UHFFFAOYSA-N
ID: UAYNZTDDTAQMAA-UHFFFAOYSA-N
Comment: Energy2
Num peaks: 31
45.0334912 1.550418507
73.02840582 0.8696108928
77.00219107 0.8201354884
89.02332044 0.7907762472
105.0546206 0.8083361521
143.0702706 0.8118413032
147.0651853 0.9477276682
161.0808353 1.479689747
163.0600999 2.495860854
283.0600999 1.514518245
285.0968793 0.9283576923
293.0444498 1.813067218
295.0600999 2.454141257
297.0757499 1.607802556
299.0914 0.8945100578
311.0550145 6.963990146
313.0706646 1.654786992
319.1176147 1.12986219
353.0867085 0.8406535311
355.0812292 0.8943511475
373.0917939 4.108172455
385.0917939 0.8067813214
403.1023586 1.491283865
413.1230941 0.9563281956
415.1023586 1.324234101
417.1180087 1.514810304
429.1180087 5.880802751
431.1336587 0.9414015908
447.1285734 2.489736318
577.1915675 0.8416197476
589.1915675 1.26447722

Name: +ve in-silico MS/MS by CFM-ID for VGJRKQUAWNUPRH-UHFFFAOYSA-N
ID: VGJRKQUAWNUPRH-UHFFFAOYSA-N
Comment: Energy0
Num peaks: 20
25.00727645 0.5923289158
27.02292652 0.7958329458
161.0444498 0.5651934439
161.0808353 2.780883754
163.0600999 1.102422727
179.0914 0.5648921283
283.0600999 1.668374938
311.0550145 0.6866793216
323.1336587 0.7638789582
411.107444 1.07968042
415.1023586 0.8678539195
429.1180087 13.80428376
431.0972732 0.8983556465
431.1336587 1.512876088
447.1285734 19.91086834
571.1810029 1.235295962
575.1759175 1.573211049
577.1915675 0.841225521
589.1915675 13.89329992
607.2021322 14.96947444

Name: +ve in-silico MS/MS by CFM-ID for VGJRKQUAWNUPRH-UHFFFAOYSA-N
ID: VGJRKQUAWNUPRH-UHFFFAOYSA-N
Comment: Energy1
Num peaks: 31
43.01784114 1.437113738
45.0334912 0.9662890373
73.02840582 1.053387376
75.04405588 0.8034867332
143.0702706 1.332253333
161.0444498 1.204658445
161.0808353 4.356652908
163.0600999 2.138960886
165.0757499 1.025269071
213.0393644 0.608794062
295.0600999 1.696174175
297.0757499 0.7797844773
311.0550145 0.6827140603
313.0706646 0.8493226354
323.1336587 0.6632351717
411.107444 0.9733232245
415.1023586 1.272633128
417.1180087 1.563480372
419.1336587 1.529287009
427.1023586 0.7986119717
429.1180087 23.26023079
431.0972732 1.675507777
431.1336587 2.03401718
445.1129233 0.7865699906
447.1285734 16.30243066
487.123488 0.5885604606
571.1810029 0.9546914216
577.1915675 0.8601519338
579.2072176 0.9958823022
589.1915675 2.758153752
607.2021322 1.290606284

Name: +ve in-silico MS/MS by CFM-ID for VGJRKQUAWNUPRH-UHFFFAOYSA-N
ID: VGJRKQUAWNUPRH-UHFFFAOYSA-N
Comment: Energy2
Num peaks: 31
45.0334912 1.172836442
47.04914126 0.9141273089
73.02840582 0.8898423398
77.00219107 0.8395225106
101.0233204 1.162794493
103.0389705 0.9355384964
147.0651853 0.9695754915
161.0808353 1.50140735
163.0600999 2.865703128
283.0600999 1.550536397
285.0968793 0.9501526103
293.0444498 1.854863584
295.0600999 2.512072545
297.0757499 1.645953763
299.0914 0.9157258063
311.0550145 7.13459093
313.0706646 1.696214266
319.1176147 1.157139628
353.0867085 1.174922889
355.0812292 0.9151186342
373.0917939 4.203613239
385.0917939 0.8264745719
403.1023586 1.526337926
413.1230941 0.9783742856
415.1023586 1.356245607
417.1180087 1.551001393
429.1180087 6.026188386
431.1336587 0.9632013781
447.1285734 2.208062846
577.1915675 0.8612810999
589.1915675 1.2942994

Name: +ve in-silico MS/MS by CFM-ID for CQVXPGXIAAIPQY-UHFFFAOYSA-N
ID: CQVXPGXIAAIPQY-UHFFFAOYSA-N
Comment: Energy0
Num peaks: 20
25.00727645 0.6102900238
27.02292652 0.8199742909
161.0808353 2.573865733
163.0600999 1.128438133
179.0914 0.8224623811
283.0600999 1.716736156
311.0550145 0.6908639345
323.1336587 0.791777287
411.107444 1.105159144
415.1023586 0.8888345066
429.1180087 13.98086719
431.0972732 0.9195553972
431.1336587 1.605431268
447.1285734 20.35037393
533.1653528 0.585123768
575.1759175 3.662027477
577.1915675 1.467873105
579.2072176 0.6849611061
589.1915675 10.28950861
607.2021322 15.68432182

Name: +ve in-silico MS/MS by CFM-ID for CQVXPGXIAAIPQY-UHFFFAOYSA-N
ID: CQVXPGXIAAIPQY-UHFFFAOYSA-N
Comment: Energy1
Num peaks: 31
43.01784114 1.430454713
45.0334912 1.025047311
57.0334912 0.6644906513
73.02840582 1.121375931
75.04405588 0.8585649034
131.0702706 1.250808004
133.0859207 0.7660717044
161.0444498 1.199477873
161.0808353 3.847997726
163.0600999 2.129762395
165.0757499 1.020859954
213.0393644 0.6061759746
295.0600999 1.689669991
297.0757499 0.7762844205
311.0550145 0.6734508369
313.0706646 0.8230182166
323.1336587 0.6588434467
411.107444 0.9691374983
415.1023586 1.267143554
417.1180087 1.556739258
419.1336587 1.522710389
427.1023586 0.7951775822
429.1180087 23.13403378
431.0972732 1.668302343
431.1336587 2.136067946
445.1129233 0.7825528105
447.1285734 15.9699864
575.1759175 0.9072607743
579.2072176 0.762200307
589.1915675 2.128173353
607.2021322 1.279529781

Name: +ve in-silico MS/MS by CFM-ID for CQVXPGXIAAIPQY-UHFFFAOYSA-N
ID: CQVXPGXIAAIPQY-UHFFFAOYSA-N
Comment: Energy2
Num peaks: 31
71.01275576 1.031689389
73.02840582 1.502235296
77.00219107 0.8464775787
101.0233204 0.7850867147
105.0546206 0.8611866427
147.0651853 1.243965836
161.0808353 0.9266111069
163.0600999 2.889404298
283.0600999 1.54225069
285.0968793 0.958010971
293.0444498 1.870204474
295.0600999 2.53415337
297.0757499 1.659588782
299.0914 0.9233105417
311.0550145 7.160732912
313.0706646 1.59965064
319.1176147 1.166737216
353.0867085 1.184640242
355.0812292 0.9039215827
371.0761439 0.8083863961
373.0917939 4.117612174
385.0917939 0.8333266553
403.1023586 1.538961702
413.1230941 0.9872965448
415.1023586 1.367473228
417.1180087 1.563851759
429.1180087 6.068644158
431.1336587 0.9763642535
447.1285734 1.871201544
503.1547881 0.8250098869
589.1915675 1.287488866

Name: +ve in-silico MS/MS by CFM-ID for WTGOCSZYLGCZMK-UHFFFAOYSA-N
ID: WTGOCSZYLGCZMK-UHFFFAOYSA-N
Comment: Energy0
Num peaks: 20
25.00727645 0.587819798
27.02292652 0.7897723393
87.04405588 0.727380528
147.0651853 2.972291361
163.0600999 1.154478404
165.0757499 0.6791878006
297.0757499 1.554386632
309.1180087 0.7569020019
325.0706646 0.6834723424
425.1230941 1.073242784
429.1180087 0.8617780557
443.1336587 13.69726361
445.1129233 0.8909921254
445.1493088 1.502951168
461.1442234 19.78638202
571.1810029 1.227930462
575.1759175 1.213705696
577.1915675 0.6893949478
589.1915675 14.66619838
607.2021322 14.79149449

Name: +ve in-silico MS/MS by CFM-ID for WTGOCSZYLGCZMK-UHFFFAOYSA-N
ID: WTGOCSZYLGCZMK-UHFFFAOYSA-N
Comment: Energy1
Num peaks: 31
43.01784114 1.440184529
45.0334912 0.9381565342
73.02840582 1.053828533
75.04405588 0.8203628899
105.0546206 0.5519398901
129.0546206 1.469391358
147.0651853 4.442903856
161.0444498 1.203533459
163.0600999 2.278629118
165.0757499 1.205845679
213.0393644 0.6079421977
309.0757499 1.698583602
309.1180087 0.6667773096
311.0914 0.7805139712
325.0706646 0.6908339641
327.0863146 0.8492480008
425.1230941 0.9766900168
429.1180087 1.27310125
431.1336587 1.56377544
433.1493088 1.528392884
441.1180087 0.8013744257
443.1336587 23.24864455
445.1129233 1.673163297
445.1493088 2.041076447
459.1285734 0.7898051904
461.1442234 16.15739434
571.1810029 0.9579937652
577.1915675 0.6462175759
579.2072176 0.7019526645
589.1915675 2.945228244
607.2021322 1.299550319

Name: +ve in-silico MS/MS by CFM-ID for WTGOCSZYLGCZMK-UHFFFAOYSA-N
ID: WTGOCSZYLGCZMK-UHFFFAOYSA-N
Comment: Energy2
Num peaks: 31
73.02840582 0.9948402887
77.00219107 0.8064277899
87.04405588 1.262244124
129.0546206 0.7914530216
131.0702706 1.001079535
147.0651853 2.070440338
163.0600999 3.053906444
239.0338851 2.036074134
279.0651853 0.8073435387
297.0757499 1.506581987
299.1125294 0.9506719409
307.0600999 1.494700847
309.0757499 1.98542759
311.0914 1.644137209
313.1070501 0.9147691264
325.0706646 7.04178068
327.0863146 1.522772422
333.1332648 1.152438441
367.1023586 1.173539725
369.0968793 0.9174250759
385.0917939 0.7869583021
387.107444 4.213844946
399.107444 0.8213539277
417.1180087 1.450088037
427.1387441 0.9821064608
429.1180087 1.349942562
431.1336587 1.547388566
443.1336587 5.974751832
445.1493088 0.966892293
461.1442234 1.398271397
589.1915675 1.308753654

Name: +ve in-silico MS/MS by CFM-ID for VBXLQAGPHJQYQZ-UHFFFAOYSA-N
ID: VBXLQAGPHJQYQZ-UHFFFAOYSA-N
Comment: Energy0
Num peaks: 21
25.00727645 0.5852260479
27.02292652 0.7862861465
87.04405588 0.724037741
147.0651853 2.958174757
161.0444498 0.5549488269
163.0600999 1.095811787
165.0757499 0.6754519755
297.0757499 1.544672958
309.1180087 0.7528936535
325.0706646 0.6463512542
425.1230941 1.059433684
429.1180087 0.8559063235
443.1336587 13.56371705
445.1129233 0.8806363666
445.1493088 1.497235327
461.1442234 19.60625549
571.1810029 1.223684953
575.1759175 1.20786717
577.1915675 0.6863516134
589.1915675 14.59457918
607.2021322 14.68938957

Name: +ve in-silico MS/MS by CFM-ID for VBXLQAGPHJQYQZ-UHFFFAOYSA-N
ID: VBXLQAGPHJQYQZ-UHFFFAOYSA-N
Comment: Energy1
Num peaks: 31
43.01784114 1.431433682
45.0334912 0.9317677967
73.02840582 1.045463194
75.04405588 0.8142355551
129.0546206 1.462938788
147.0651853 4.420783638
161.0444498 1.192620003
163.0600999 2.158132663
165.0757499 1.198767341
213.0393644 0.6021268028
309.0757499 1.728049258
309.1180087 0.6622664774
311.0914 0.7747163927
325.0706646 0.6282674531
327.0863146 0.8093794539
367.1023586 1.092762428
425.1230941 0.9613244702
429.1180087 1.263295063
431.1336587 1.551437297
433.1493088 1.515104114
441.1180087 0.7978553326
443.1336587 23.03684099
445.1129233 1.657158313
445.1493088 2.032083668
459.1285734 0.7856844846
461.1442234 16.01863756
571.1810029 0.9537869062
577.1915675 0.6430907086
579.2072176 0.6983229836
589.1915675 2.926968942
607.2021322 1.288161891

Name: +ve in-silico MS/MS by CFM-ID for VBXLQAGPHJQYQZ-UHFFFAOYSA-N
ID: VBXLQAGPHJQYQZ-UHFFFAOYSA-N
Comment: Energy2
Num peaks: 31
73.02840582 0.9615994509
87.04405588 1.22284339
129.0334912 1.770134472
129.0546206 0.7668062895
131.0702706 0.969904799
147.0651853 1.995518332
163.0600999 2.623578367
177.0546206 0.7934553898
233.0444498 0.9299008609
285.0968793 0.9226829956
297.0757499 1.120482663
307.0600999 1.651034734
309.0757499 2.074521926
311.0914 1.57627123
313.1070501 0.8771257041
325.0706646 6.484905138
327.0863146 1.364036528
333.1332648 1.097772778
367.1023586 2.50811082
369.0968793 0.8788403122
387.107444 4.200644073
399.107444 0.7787704359
405.1180087 0.819545751
417.1180087 1.468375146
427.1387441 0.9515225674
429.1180087 1.284370989
431.1336587 1.479597956
443.1336587 5.629198502
445.1493088 0.936650237
461.1442234 1.341570321
589.1915675 1.267035613

Name: +ve in-silico MS/MS by CFM-ID for SCMLVXABBPUMMF-UHFFFAOYSA-N
ID: SCMLVXABBPUMMF-UHFFFAOYSA-N
Comment: Energy0
Num peaks: 20
27.02292652 0.7874181922
87.04405588 0.7251231409
107.0491413 0.8302240899
147.0651853 2.963620485
163.0600999 1.147798147
165.0757499 0.676527028
297.0757499 1.636332509
309.1180087 0.7541948573
325.0706646 0.6775048901
425.1230941 1.070737655
429.1180087 0.8571948683
443.1336587 13.61699647
445.1129233 0.9338508915
445.1493088 1.499091937
461.1442234 19.64634158
571.1810029 1.225064266
575.1759175 1.209762785
577.1915675 0.6873398528
589.1915675 14.61783145
607.2021322 14.7225234

Name: +ve in-silico MS/MS by CFM-ID for SCMLVXABBPUMMF-UHFFFAOYSA-N
ID: SCMLVXABBPUMMF-UHFFFAOYSA-N
Comment: Energy1
Num peaks: 31
43.01784114 1.430793135
45.0334912 0.9307904909
73.02840582 1.043402183
75.04405588 0.8129473295
107.0491413 0.8673675461
129.0546206 1.464299631
147.0651853 4.425652753
161.0444498 1.188425825
163.0600999 2.266172021
165.0757499 1.1983745
309.0757499 1.703361567
309.1180087 0.6632166474
311.0914 0.7733776004
325.0706646 0.6794854785
327.0863146 0.8437362002
417.1180087 0.6276107909
425.1230941 0.9733055956
429.1180087 1.260517649
431.1336587 1.547745763
433.1493088 1.51031591
441.1180087 0.7985975072
443.1336587 22.9754072
445.1129233 1.765528829
445.1493088 2.033980218
459.1285734 0.7865530601
461.1442234 15.9960736
571.1810029 0.9546741302
577.1915675 0.6437499508
579.2072176 0.6990880795
589.1915675 2.930815908
607.2021322 1.290559533

Name: +ve in-silico MS/MS by CFM-ID for SCMLVXABBPUMMF-UHFFFAOYSA-N
ID: SCMLVXABBPUMMF-UHFFFAOYSA-N
Comment: Energy2
Num peaks: 31
73.02840582 0.9894752106
87.04405588 1.255538258
107.0491413 2.064861032
129.0546206 0.7872584988
131.0702706 0.9957740391
147.0651853 2.059349245
163.0600999 3.036415982
285.0968793 0.9453863895
297.0757499 1.399854245
307.0600999 1.580725757
309.0757499 2.486978222
311.0914 1.634764402
313.1070501 0.909559321
325.0706646 7.026994193
327.0863146 1.667657653
333.1332648 1.14558671
353.0867085 1.166853307
369.0968793 0.9124686368
385.0917939 0.7813661228
387.107444 4.191050485
399.107444 0.8163311002
417.1180087 1.587800768
427.1387441 0.9769015177
429.1180087 1.341867363
431.1336587 1.538413892
443.1336587 5.937068847
445.1129233 0.8218969853
445.1493088 0.9617449269
461.1442234 1.389923206
503.1547881 0.7635405783
589.1915675 1.301649471

Name: +ve in-silico MS/MS by CFM-ID for UABPXDDWSAKECV-UHFFFAOYSA-N
ID: UABPXDDWSAKECV-UHFFFAOYSA-N
Comment: Energy0
Num peaks: 22
25.00727645 0.5809554328
27.02292652 0.7805461381
87.04405588 0.7185354184
107.0491413 0.8079806267
147.0651853 2.938305128
161.0444498 0.551824184
163.0600999 1.089514092
165.0757499 0.6703506103
297.0757499 1.531698214
309.1180087 0.7463018441
325.0706646 0.640507793
425.1230941 1.063410268
429.1180087 0.8509292872
443.1336587 13.50668759
445.1129233 0.8756931505
445.1493088 1.487813296
461.1442234 19.44957475
571.1810029 1.216680776
575.1759175 1.198259765
577.1915675 0.6813407731
589.1915675 14.47674005
607.2021322 14.52171139

Name: +ve in-silico MS/MS by CFM-ID for UABPXDDWSAKECV-UHFFFAOYSA-N
ID: UABPXDDWSAKECV-UHFFFAOYSA-N
Comment: Energy1
Num peaks: 31
43.01784114 1.421499943
45.0334912 0.9242623577
73.02840582 1.03524767
75.04405588 0.8068630003
107.0491413 0.8184265317
129.0546206 1.45652437
147.0651853 4.399334562
161.0444498 1.17853866
163.0600999 2.144959001
165.0757499 1.190793885
213.0393644 0.5945391737
309.0757499 1.723140624
309.1180087 0.6577961559
311.0914 0.7676798276
325.0706646 0.615323765
327.0863146 0.8377296613
425.1230941 0.968137456
429.1180087 1.251135805
431.1336587 1.536040461
433.1493088 1.498116623
441.1180087 0.7943570472
443.1336587 22.78944916
445.1129233 1.636275831
445.1493088 2.023144322
459.1285734 0.7815938481
461.1442234 15.85511971
571.1810029 0.9496049215
577.1915675 0.6399848577
579.2072176 0.6947195486
589.1915675 2.908864169
607.2021322 1.276890478

Name: +ve in-silico MS/MS by CFM-ID for UABPXDDWSAKECV-UHFFFAOYSA-N
ID: UABPXDDWSAKECV-UHFFFAOYSA-N
Comment: Energy2
Num peaks: 31
73.02840582 0.9727395588
87.04405588 1.235620207
107.0491413 1.153263339
129.0334912 1.787165604
129.0546206 0.7747991089
131.0702706 0.9800146194
147.0651853 2.026411746
163.0600999 2.667567153
285.0968793 0.9274034445
297.0757499 0.9183798275
307.0600999 1.971294343
309.0757499 2.831473492
311.0914 1.60096568
313.1070501 0.890809527
325.0706646 6.71819449
327.0863146 1.617582624
333.1332648 1.118525157
353.0867085 1.14268029
369.0968793 0.8968753214
385.0917939 0.7516287248
387.107444 4.119075364
399.107444 0.7953242304
417.1180087 1.489098451
427.1387441 0.9614407803
429.1180087 1.30944063
431.1336587 1.504743342
443.1336587 5.770381407
445.1493088 0.9464566643
461.1442234 1.361559478
503.1547881 0.7514045042
589.1915675 1.280557802

Name: +ve in-silico MS/MS by CFM-ID for BUNLEKITDWLWCV-UHFFFAOYSA-N
ID: BUNLEKITDWLWCV-UHFFFAOYSA-N
Comment: Energy0
Num peaks: 19
27.02292652 0.7846149941
87.04405588 0.7223451684
147.0651853 2.944734123
163.0600999 1.125885708
165.0757499 0.6713703485
297.0757499 1.636010652
309.1180087 0.7509734869
325.0706646 0.7247772324
425.1230941 1.067751352
429.1180087 1.44235916
443.1336587 13.00633204
445.1129233 1.698379592
445.1493088 1.494493591
461.1442234 19.21443845
571.1810029 1.221647545
575.1759175 2.08829044
577.1915675 1.061548853
589.1915675 14.16635643
607.2021322 14.64051528

Name: +ve in-silico MS/MS by CFM-ID for BUNLEKITDWLWCV-UHFFFAOYSA-N
ID: BUNLEKITDWLWCV-UHFFFAOYSA-N
Comment: Energy1
Num peaks: 31
43.01784114 1.432083026
45.0334912 0.9305222084
73.02840582 1.041024284
75.04405588 0.8115587658
103.0389705 0.5246876959
105.0546206 0.5476099685
129.0546206 1.429040286
147.0651853 4.356238814
161.0444498 1.181781717
163.0600999 2.270118678
165.0757499 1.199767015
213.0393644 0.5957679071
309.1180087 0.66704906
311.0914 0.7695081452
325.0706646 0.7715000031
327.0863146 0.8881129938
425.1230941 0.9769479776
429.1180087 2.267672174
431.1336587 1.773226251
433.1493088 1.331586899
441.1180087 0.8015860826
443.1336587 21.63946482
445.1129233 3.279315039
445.1493088 2.041617328
459.1285734 0.790053215
461.1442234 15.98701834
571.1810029 0.958246788
577.1915675 0.7542457222
579.2072176 0.5666828353
589.1915675 2.865631094
607.2021322 1.300236877

Name: +ve in-silico MS/MS by CFM-ID for BUNLEKITDWLWCV-UHFFFAOYSA-N
ID: BUNLEKITDWLWCV-UHFFFAOYSA-N
Comment: Energy2
Num peaks: 31
71.01275576 0.7763679596
73.02840582 0.9823213772
77.00219107 0.9172398571
87.04405588 1.235149175
105.0334912 0.7841036634
131.0702706 1.000303437
147.0651853 2.032672776
163.0600999 3.032616877
295.0600999 1.974609427
297.0757499 2.069337803
299.1125294 0.946345715
309.0757499 1.555234868
311.0914 1.470481115
313.1070501 0.9089095153
325.0706646 7.086366202
327.0863146 1.88468271
333.1332648 1.140991815
367.1023586 1.165850599
369.0968793 0.8950594458
387.107444 4.073322249
399.107444 0.8111438111
417.1180087 1.523235042
427.1387441 0.9813450718
429.1180087 2.096993951
431.1336587 1.660583291
443.1336587 5.37306679
445.1129233 1.485415618
445.1493088 0.9661393112
461.1442234 1.391445456
577.1915675 0.9739035749
589.1915675 1.302404736

Name: +ve in-silico MS/MS by CFM-ID for ATIGSOIKRFUQFL-UHFFFAOYSA-N
ID: ATIGSOIKRFUQFL-UHFFFAOYSA-N
Comment: Energy0
Num peaks: 20
27.02292652 0.7794304452
87.04405588 0.7174661522
107.0491413 0.8034507848
147.0651853 2.934194564
163.0600999 1.065644509
165.0757499 0.66613218
297.0757499 1.627761271
309.1180087 0.7450217355
325.0706646 0.7160451088
425.1230941 1.06221859
429.1180087 1.400129814
443.1336587 12.88110776
445.1129233 1.674861799
445.1493088 1.485980341
461.1442234 18.98883478
571.1810029 1.21531734
575.1759175 1.991288941
577.1915675 0.8935604808
589.1915675 14.06283345
607.2021322 14.48918301

Name: +ve in-silico MS/MS by CFM-ID for ATIGSOIKRFUQFL-UHFFFAOYSA-N
ID: ATIGSOIKRFUQFL-UHFFFAOYSA-N
Comment: Energy1
Num peaks: 31
43.01784114 1.442213595
45.0334912 0.9390257569
73.02840582 1.054028258
75.04405588 0.8207751117
103.0389705 0.5299562975
105.0546206 0.5524897976
107.0491413 0.8604196089
129.0546206 1.473089284
147.0651853 4.455440756
161.0444498 1.201982469
163.0600999 2.173643619
165.0757499 1.207637133
213.0393644 0.6069124601
309.0757499 1.750340824
309.1180087 0.6693687311
311.0914 0.778234931
325.0706646 0.7565161857
327.0863146 0.8513478168
425.1230941 0.9791479913
429.1180087 2.133481966
431.1336587 1.234776234
441.1180087 0.8033911945
443.1336587 21.98000367
445.1129233 3.340658559
445.1493088 2.046230266
459.1285734 0.7921693336
461.1442234 16.17474976
571.1810029 0.960404688
579.2072176 0.6112603436
589.1915675 2.874763298
607.2021322 1.306099543

Name: +ve in-silico MS/MS by CFM-ID for ATIGSOIKRFUQFL-UHFFFAOYSA-N
ID: ATIGSOIKRFUQFL-UHFFFAOYSA-N
Comment: Energy2
Num peaks: 31
73.02840582 0.9874584008
87.04405588 1.255282771
107.0491413 1.433382078
129.0546206 0.7870986896
131.0702706 0.9955719023
147.0651853 2.058926705
163.0600999 2.698772553
285.0968793 0.9400109975
295.0600999 1.532988369
297.0757499 2.045197187
309.0757499 2.869530791
311.0914 1.458662169
313.1070501 0.9019377418
325.0706646 6.94256709
327.0863146 1.626934594
333.1332648 1.130116426
353.0867085 1.156825832
369.0968793 0.9103062376
387.107444 4.180511636
399.107444 0.8023415267
417.1180087 1.913697088
427.1387441 0.976703212
429.1180087 1.945549899
431.1336587 0.9790497875
443.1336587 5.305143536
445.1129233 1.45765898
445.1493088 0.9615488197
461.1442234 1.38144404
503.1547881 0.7633849055
589.1915675 1.296101859
591.1708321 0.7595844849

Name: +ve in-silico MS/MS by CFM-ID for MEJASKIBMPUBDD-UHFFFAOYSA-N
ID: MEJASKIBMPUBDD-UHFFFAOYSA-N
Comment: Energy0
Num peaks: 20
73.02840582 0.5025667153
103.0389705 0.6602212635
163.0600999 2.334340566
223.075356 0.9210351465
241.0859207 1.71782679
243.1015708 0.5847159594
255.1015708 0.8364568121
369.1332648 0.5401256248
385.1281794 2.463999788
387.1438295 15.66562353
389.1594796 0.8775119061
403.1387441 1.551721923
405.1543942 18.46067711
415.1387441 1.08033753
431.1336587 0.4853544801
505.1704382 0.6928200148
507.1860882 0.5206961037
531.1860882 1.464591608
549.1966529 15.82468078
567.2072176 13.20597167

Name: +ve in-silico MS/MS by CFM-ID for MEJASKIBMPUBDD-UHFFFAOYSA-N
ID: MEJASKIBMPUBDD-UHFFFAOYSA-N
Comment: Energy1
Num peaks: 31
43.01784114 1.021206804
45.0334912 0.7199774289
107.0491413 1.224308954
123.0440559 0.6900401808
145.0495352 1.97038095
163.0600999 3.114354165
175.0600999 0.6864356942
177.0757499 1.296710285
223.075356 0.6644768642
229.0859207 1.108964416
237.0910061 0.8442869181
241.0859207 2.149561861
253.0859207 0.8632738673
255.0863146 0.7916174346
255.1015708 4.983907616
269.1019647 0.6894416425
283.1176147 1.03380357
369.1332648 1.860470845
375.1438295 1.361384839
377.1594796 1.035105812
385.1281794 0.8276691416
387.1438295 23.61267963
389.1594796 1.58262118
397.1281794 0.6744301401
403.1387441 0.7989903361
405.1543942 13.58732345
415.1387441 0.659465475
531.1860882 1.203176171
537.1966529 0.6819719723
549.1966529 2.859134747
567.2072176 0.8885086189

Name: +ve in-silico MS/MS by CFM-ID for MEJASKIBMPUBDD-UHFFFAOYSA-N
ID: MEJASKIBMPUBDD-UHFFFAOYSA-N
Comment: Energy2
Num peaks: 31
43.01784114 1.402923058
59.01275576 1.046237047
87.00767038 1.290765171
89.02332044 0.825272672
91.0389705 0.8342045657
103.0389705 0.9096810545
145.0495352 1.195182838
147.0651853 1.017541046
151.0600999 0.8546435368
163.0600999 1.83273136
223.075356 0.7833312816
229.0859207 1.062802687
239.0702706 1.811877727
241.0859207 3.282515749
253.0859207 1.233645501
255.1015708 3.698954396
271.0964854 4.185664637
301.1070501 1.251823679
329.1019647 1.009770287
331.1176147 4.616895241
345.1332648 2.397785568
361.1281794 1.44096604
385.1281794 1.538745835
387.1438295 9.7401116
389.1594796 1.019254623
405.1543942 3.932378336
431.1336587 0.9473181323
439.196259 0.7586447698
475.1598735 0.8985550459
505.1704382 1.026730232
549.1966529 1.182215798

Name: +ve in-silico MS/MS by CFM-ID for AOJUXCSHHAGOSP-UHFFFAOYSA-N
ID: AOJUXCSHHAGOSP-UHFFFAOYSA-N
Comment: Energy0
Num peaks: 27
43.01784114 0.4853651747
73.02840582 0.4947043274
103.0389705 0.6495795314
151.0600999 0.4285570761
163.0600999 2.166963237
181.0706646 0.4677130666
223.075356 0.8998319834
241.0859207 1.731829901
243.1015708 0.5965782622
255.1015708 0.817832282
369.1332648 0.6321895925
385.1281794 1.623091803
387.1438295 13.58098259
389.1594796 1.41536572
403.1387441 1.524853926
405.1543942 18.42455348
415.1387441 1.034071477
431.1336587 0.4608445248
433.1493088 0.4546532183
493.1704382 0.439623329
505.1704382 0.6819076514
507.1860882 0.5123661372
531.1860882 1.617571434
535.1810029 0.4417621358
539.1759175 0.4253792834
549.1966529 15.27199252
567.2072176 12.88678477

Name: +ve in-silico MS/MS by CFM-ID for AOJUXCSHHAGOSP-UHFFFAOYSA-N
ID: AOJUXCSHHAGOSP-UHFFFAOYSA-N
Comment: Energy1
Num peaks: 31
43.01784114 0.9875901662
45.0334912 0.6897041677
73.02840582 0.624107946
95.04914126 2.145043607
107.0491413 1.172638184
123.0440559 0.663283357
145.0495352 1.898707277
163.0600999 2.739841832
175.0600999 0.6576619101
177.0757499 1.241217405
223.075356 0.6226914044
229.0859207 1.064754031
237.0910061 0.8069811873
241.0859207 2.058075487
253.0859207 0.8233547587
255.1015708 4.780036026
271.1176147 0.6622193498
283.1176147 0.9904689341
369.1332648 2.152381147
375.1438295 0.8842231802
377.1594796 1.131810235
385.1281794 0.7086034206
387.1438295 20.65365263
389.1594796 1.663381951
397.1281794 0.6399082172
403.1387441 0.7639625347
405.1543942 12.89478838
415.1387441 0.6274553334
531.1860882 1.38718677
549.1966529 2.721657639
567.2072176 0.8250443124

Name: +ve in-silico MS/MS by CFM-ID for AOJUXCSHHAGOSP-UHFFFAOYSA-N
ID: AOJUXCSHHAGOSP-UHFFFAOYSA-N
Comment: Energy2
Num peaks: 31
43.01784114 1.93516683
43.05422664 0.7533224958
59.01275576 0.9476522517
87.00767038 1.180996883
95.04914126 1.049387432
103.0389705 0.8284219841
145.0495352 1.098565439
147.0651853 0.9352840341
151.0600999 0.7681854354
163.0600999 1.511026831
223.075356 0.8233563312
229.0859207 0.964381578
239.0702706 1.665407323
241.0859207 2.921143312
253.0859207 1.090582336
255.1015708 3.229752584
271.0964854 3.755623337
301.1070501 1.145531184
329.1019647 0.8743724
331.1176147 4.178774007
345.1332648 2.176229867
361.1281794 1.671629699
385.1281794 1.161213358
387.1438295 7.442375841
389.1594796 1.471943945
405.1543942 3.158979332
431.1336587 0.8604192217
433.1493088 0.8062825263
475.1598735 0.8256367422
505.1704382 0.9430804067
549.1966529 1.090602541

Name: +ve in-silico MS/MS by CFM-ID for YGGAGQOWPZXECK-UHFFFAOYSA-N
ID: YGGAGQOWPZXECK-UHFFFAOYSA-N
Comment: Energy0
Num peaks: 25
43.01784114 0.4795219256
73.02840582 0.4995556889
103.0389705 0.6562229266
163.0600999 2.25479168
181.0706646 0.4720711877
223.075356 0.9069336103
241.0859207 1.742713067
243.1015708 0.5999561461
255.1015708 0.8232477596
369.1332648 0.6371789402
385.1281794 1.624106294
387.1438295 13.67414652
389.1594796 1.407594029
403.1387441 1.540895279
405.1543942 18.58781824
415.1387441 1.044750191
431.1336587 0.4655195626
433.1493088 0.459170766
505.1704382 0.6884250551
507.1860882 0.5173409117
531.1860882 1.608583949
535.1810029 0.4458784478
539.212303 0.5693804236
549.1966529 15.36962189
567.2072176 13.07716501

Name: +ve in-silico MS/MS by CFM-ID for YGGAGQOWPZXECK-UHFFFAOYSA-N
ID: YGGAGQOWPZXECK-UHFFFAOYSA-N
Comment: Energy1
Num peaks: 31
43.01784114 0.9822455495
45.0334912 0.6917102419
73.02840582 0.6254156593
107.0491413 0.9553922766
109.0647913 1.237244139
121.0284058 0.6653426643
145.0495352 1.905797849
163.0600999 2.805970224
175.0600999 0.6596064109
177.0757499 1.244733436
223.075356 0.6276100998
229.0859207 1.067754027
237.0910061 0.8111523497
241.0859207 2.062408488
253.0859207 0.824412426
255.0863146 0.7635087944
255.1015708 4.793645618
269.1019647 0.6641518108
285.1332648 0.9933974414
369.1332648 2.169382999
377.1594796 0.7956316696
385.1281794 0.7075236502
387.1438295 20.69243022
389.1594796 1.641911811
397.1281794 0.6422979036
403.1387441 0.7674077147
405.1543942 12.9070068
415.1387441 0.6307540617
531.1860882 1.355306756
549.1966529 2.716239465
567.2072176 0.8312179434

Name: +ve in-silico MS/MS by CFM-ID for YGGAGQOWPZXECK-UHFFFAOYSA-N
ID: YGGAGQOWPZXECK-UHFFFAOYSA-N
Comment: Energy2
Num peaks: 31
39.02292652 0.963047255
43.01784114 1.337226185
59.01275576 0.9839466171
87.00767038 1.228637118
91.0389705 0.7774268868
103.0389705 0.8611703568
145.0495352 1.143867238
147.0651853 0.9738525597
151.0600999 0.7964662624
163.0600999 1.7040112
223.075356 0.8671177621
229.0859207 1.001615458
239.0702706 1.734084113
241.0859207 3.022142462
253.0859207 1.126982635
255.1015708 3.348459674
271.0964854 3.905188784
301.1070501 1.106477991
329.1019647 0.8995312036
331.1176147 4.347552871
345.1332648 2.260353064
361.1281794 1.499856783
385.1281794 1.176230415
387.1438295 7.669807285
389.1594796 1.422055167
405.1543942 3.266704985
431.1336587 0.8964309715
433.1493088 0.8398112701
475.1598735 0.8598204176
505.1704382 0.9822877567
549.1966529 1.133017881

Name: +ve in-silico MS/MS by CFM-ID for HMCXZXAZZXKQEH-UHFFFAOYSA-N
ID: HMCXZXAZZXKQEH-UHFFFAOYSA-N
Comment: Energy0
Num peaks: 25
43.01784114 0.4572530556
73.02840582 0.4747144151
103.0389705 0.6217275587
163.0600999 2.149203732
223.075356 1.668716495
241.0859207 1.472534901
243.1015708 0.5012421862
255.1015708 0.7395524026
369.1332648 1.403423945
371.1489149 0.4754876296
385.1281794 1.544040344
387.1438295 17.51197623
389.1594796 1.522635732
403.1387441 1.311030654
405.1543942 16.40209259
415.1387441 0.9721285384
431.1336587 0.4352524684
433.1493088 0.4366927648
493.1704382 0.4139031913
505.1704382 0.656440575
507.1860882 0.4929354782
531.1860882 1.475356041
535.1810029 0.4256658497
549.1966529 14.30195902
567.2072176 12.15022496

Name: +ve in-silico MS/MS by CFM-ID for HMCXZXAZZXKQEH-UHFFFAOYSA-N
ID: HMCXZXAZZXKQEH-UHFFFAOYSA-N
Comment: Energy1
Num peaks: 31
43.01784114 0.9692238046
45.0334912 0.6773314399
73.02840582 0.596848204
95.04914126 2.107875948
107.0491413 1.151432271
123.0440559 0.6588759953
145.0495352 1.923244569
163.0600999 3.229519695
175.0600999 0.6467764815
177.0757499 1.21484202
223.075356 0.6743013772
229.0859207 1.048177413
237.0910061 0.8389868879
241.0859207 1.957928835
253.0859207 0.7705406767
255.1015708 4.697438032
271.1176147 0.6539799852
283.1176147 0.9740749805
311.1125294 0.5980696482
369.1332648 2.336978623
375.1438295 0.7994250282
377.1594796 0.9205933446
385.1281794 1.009183598
387.1438295 22.6830316
389.1594796 1.332139092
397.1281794 0.6455064208
405.1543942 12.53243258
415.1387441 0.6374510807
531.1860882 1.322181852
549.1966529 2.743049642
567.2072176 0.8465064557

Name: +ve in-silico MS/MS by CFM-ID for HMCXZXAZZXKQEH-UHFFFAOYSA-N
ID: HMCXZXAZZXKQEH-UHFFFAOYSA-N
Comment: Energy2
Num peaks: 31
41.03857658 0.7965550944
43.01784114 1.323633854
87.00767038 1.216194116
91.0389705 0.7696761198
95.04914126 1.080051628
103.0389705 0.8524622766
145.0495352 1.132241395
147.0651853 0.9639546831
151.0600999 0.7885134883
163.0600999 1.614206975
223.075356 0.8941569537
229.0859207 0.991554979
239.0702706 1.577725564
241.0859207 2.969882729
253.0859207 1.13844904
255.1015708 3.300118348
271.0964854 3.850157689
301.1070501 1.179673161
329.1019647 0.8909028193
331.1176147 4.278128152
345.1332648 2.237644731
361.1281794 1.576960183
385.1281794 1.281415883
387.1438295 8.610692363
389.1594796 1.221651746
405.1543942 3.218429458
431.1336587 0.8826056197
433.1493088 0.8289725088
475.1598735 0.8504321451
505.1704382 0.9722235404
549.1966529 1.123059667

Name: +ve in-silico MS/MS by CFM-ID for UMOCMWQMWNNYEL-UHFFFAOYSA-N
ID: UMOCMWQMWNNYEL-UHFFFAOYSA-N
Comment: Energy0
Num peaks: 29
43.01784114 0.4816781267
73.02840582 0.4906578374
103.0389705 0.6439966034
151.0600999 0.4246801098
163.0600999 2.150125893
181.0706646 0.4641575678
223.075356 0.8891565558
241.0859207 1.711734101
243.1015708 0.5877289319
253.0859207 0.384947581
255.1015708 0.8169144108
337.1281794 0.4388603999
369.1332648 0.6246894209
385.1281794 1.613319193
387.1438295 13.26119505
389.1594796 1.311073263
403.1387441 1.511782592
405.1543942 18.1722132
415.1387441 1.025368385
419.1700442 0.4156742651
431.1336587 0.4570337444
433.1493088 0.450970067
493.1704382 0.4358709813
505.1704382 0.6765919414
507.1860882 0.5083092738
531.1860882 1.607832062
535.1810029 0.4384039129
549.1966529 15.38004342
567.2072176 12.73206969

Name: +ve in-silico MS/MS by CFM-ID for UMOCMWQMWNNYEL-UHFFFAOYSA-N
ID: UMOCMWQMWNNYEL-UHFFFAOYSA-N
Comment: Energy1
Num peaks: 31
43.01784114 0.9596165505
45.0334912 0.6684272097
55.01784114 0.6724236778
95.04914126 1.665523238
107.0491413 1.136306195
145.0495352 1.861205521
163.0600999 2.676647174
175.0600999 0.617517958
177.0757499 1.503474245
237.0910061 0.7836878643
241.0859207 1.983961941
253.0859207 0.7861633308
255.1015708 4.690743359
271.1176147 0.6437444494
283.1176147 1.128026491
337.1281794 0.7796008649
347.1125294 0.7263872429
351.1438295 0.6922964311
369.1332648 1.980751847
377.1594796 1.090300363
385.1281794 0.6946076492
387.1438295 19.76334935
389.1594796 1.382013384
397.1281794 0.6272692588
403.1387441 0.7458144006
405.1543942 12.41890814
415.1387441 0.6101267396
531.1860882 1.35978816
539.212303 0.8144773939
549.1966529 2.870782804
567.2072176 0.792774932

Name: +ve in-silico MS/MS by CFM-ID for UMOCMWQMWNNYEL-UHFFFAOYSA-N
ID: UMOCMWQMWNNYEL-UHFFFAOYSA-N
Comment: Energy2
Num peaks: 31
43.01784114 1.888528094
59.01275576 0.9199450697
87.00767038 1.15142556
89.02332044 0.8024413877
95.04914126 1.887264475
103.0389705 0.8060908665
145.0495352 1.073131922
147.0651853 0.9136307382
163.0600999 1.476469153
223.075356 0.804692787
239.0702706 1.626850525
241.0859207 2.813896247
253.0859207 1.045476232
255.1015708 3.143230502
271.0964854 3.657872694
301.1070501 1.038054779
315.0863146 0.9107756106
329.1019647 0.8319434389
331.1176147 4.074817602
333.0968793 0.8820651227
337.1281794 1.40549293
345.1332648 2.114408616
361.1281794 1.628006218
385.1281794 1.134329443
387.1438295 6.93112181
389.1594796 1.333478157
405.1543942 3.077581977
431.1336587 0.8402197768
475.1598735 0.8064499523
505.1704382 0.9210794762
549.1966529 1.39521189

Name: +ve in-silico MS/MS by CFM-ID for CKHBANKDKDSONM-UHFFFAOYSA-N
ID: CKHBANKDKDSONM-UHFFFAOYSA-N
Comment: Energy0
Num peaks: 18
103.0389705 0.6073812814
163.0600999 1.971499624
223.075356 0.5415652301
241.0859207 1.122452026
255.1015708 0.5436672685
369.1332648 1.928298944
371.1489149 0.5396056729
385.1281794 3.913593667
387.1438295 16.75680387
389.1594796 1.532193187
397.1281794 0.6055324014
403.1387441 1.016417648
405.1543942 12.66962754
415.1387441 0.7922564906
505.1704382 0.5667791717
531.1860882 7.1326102
549.1966529 18.56832119
567.2072176 9.656674061

Name: +ve in-silico MS/MS by CFM-ID for CKHBANKDKDSONM-UHFFFAOYSA-N
ID: CKHBANKDKDSONM-UHFFFAOYSA-N
Comment: Energy1
Num peaks: 31
43.01784114 0.8719012519
45.0334912 0.5940948195
107.0491413 0.820301358
109.0647913 0.8021738049
145.0495352 1.808151783
163.0600999 2.671424533
175.0600999 0.566339134
177.0757499 1.050826459
229.0859207 0.9245778954
237.0910061 0.6383476915
241.0859207 1.535068785
253.0859207 0.5881388153
255.0863146 0.721288323
255.1015708 3.779606486
269.1019647 0.5811383316
285.1332648 0.8529326541
321.0968793 0.6163317929
333.0968793 0.5134025674
369.1332648 3.592084313
377.1594796 0.5615715463
385.1281794 1.273332079
387.1438295 27.14696844
389.1594796 2.199589979
397.1281794 1.058506272
403.1387441 0.5080689335
405.1543942 10.13393239
415.1387441 0.5360344456
445.1493088 0.5111301404
531.1860882 3.497864639
549.1966529 3.217577653
567.2072176 0.7482229291

Name: +ve in-silico MS/MS by CFM-ID for CKHBANKDKDSONM-UHFFFAOYSA-N
ID: CKHBANKDKDSONM-UHFFFAOYSA-N
Comment: Energy2
Num peaks: 31
43.01784114 1.369079652
59.01275576 0.7609030057
87.00767038 1.133324465
89.02332044 0.7697629033
91.0389705 0.7751714244
103.0389705 0.8649133488
145.0495352 1.138342916
147.0651853 0.9691493261
151.0600999 0.7941467287
163.0600999 1.691553691
223.075356 0.8591842053
229.0859207 0.9978966385
239.0702706 1.439989105
241.0859207 2.9590329
253.0859207 1.015011699
255.1015708 3.248692737
271.0964854 3.706709079
301.1070501 1.101134241
329.1019647 0.8999961447
331.1176147 4.283294629
345.1332648 2.251916103
361.1281794 1.365515604
385.1281794 2.036947275
387.1438295 10.11857112
389.1594796 1.199860919
405.1543942 3.134804881
433.1493088 0.8280129454
439.196259 0.7224101349
475.1598735 1.085836893
505.1704382 0.9775052761
549.1966529 1.148061191

Name: +ve in-silico MS/MS by CFM-ID for BMHCVSSYFIBFMC-UHFFFAOYSA-N
ID: BMHCVSSYFIBFMC-UHFFFAOYSA-N
Comment: Energy0
Num peaks: 27
43.01784114 0.4752022868
73.02840582 0.4947320086
103.0389705 0.6495871262
107.0491413 0.4543624893
109.0647913 0.6190942572
163.0600999 2.233595762
181.0706646 0.4677940874
223.075356 0.8930745183
241.0859207 1.72433338
243.1015708 0.5924546556
255.1015708 0.8154385401
369.1332648 0.6274420405
385.1281794 1.612461822
387.1438295 13.50227792
389.1594796 1.396661988
403.1387441 1.525151953
405.1543942 18.34226008
415.1387441 1.034269892
431.1336587 0.4609313971
433.1493088 0.4547371733
505.1704382 0.6820287976
507.1860882 0.5124586009
531.1860882 1.597050769
535.1810029 0.4418386611
539.212303 0.5642176545
549.1966529 15.21294625
567.2072176 12.89031666

Name: +ve in-silico MS/MS by CFM-ID for BMHCVSSYFIBFMC-UHFFFAOYSA-N
ID: BMHCVSSYFIBFMC-UHFFFAOYSA-N
Comment: Energy1
Num peaks: 31
43.01784114 0.9655392082
45.0334912 0.6782837381
73.02840582 0.6082146696
107.0491413 0.5947650645
109.0647913 1.791064326
121.0284058 0.6552105103
137.0597059 0.6819940415
145.0495352 1.888390896
163.0600999 2.770091326
175.0600999 0.626649248
177.0757499 1.525750363
237.0910061 0.7723797351
241.0859207 2.011019954
253.0859207 0.7960970413
255.0863146 0.7559577969
255.1015708 4.708685898
269.1019647 0.7212255803
285.1332648 0.9745313493
323.1125294 0.92621365
369.1332648 1.906691339
377.1594796 0.7784037754
385.1281794 0.7010613538
387.1438295 19.90094509
389.1594796 1.626833395
397.1281794 0.6364313585
403.1387441 0.7589578624
405.1543942 12.60685231
415.1387441 0.6226685686
531.1860882 1.342927815
549.1966529 2.68183849
567.2072176 0.8161031255

Name: +ve in-silico MS/MS by CFM-ID for BMHCVSSYFIBFMC-UHFFFAOYSA-N
ID: BMHCVSSYFIBFMC-UHFFFAOYSA-N
Comment: Energy2
Num peaks: 31
43.01784114 1.339971703
59.01275576 0.9889137446
87.00767038 1.231557597
89.02332044 0.7770029876
91.0389705 0.7829371143
103.0389705 0.8642404356
145.0495352 1.145221561
147.0651853 0.9750055877
151.0600999 0.8021031506
163.0600999 1.70800473
223.075356 0.811340998
239.0702706 1.736137244
241.0859207 3.051923024
253.0859207 1.13449891
255.1015708 3.371919044
271.0964854 3.916956693
301.1070501 1.107788046
323.1125294 2.488552714
329.1019647 0.9152694294
331.1176147 4.357469637
345.1332648 2.270594179
361.1281794 1.505369405
385.1281794 1.177623056
387.1438295 7.749850035
389.1594796 1.423741496
405.1543942 3.274721402
431.1336587 0.8975082101
433.1493088 0.8408139722
475.1598735 0.8608425247
505.1704382 0.9834602696
549.1966529 1.134404044

Name: +ve in-silico MS/MS by CFM-ID for OGTWYTKDHNRUPK-UHFFFAOYSA-N
ID: OGTWYTKDHNRUPK-UHFFFAOYSA-N
Comment: Energy0
Num peaks: 21
101.0385766 3.112915176
103.0542266 1.886302407
105.0698767 1.467830577
121.0647913 0.8212196776
147.0651853 2.541581017
163.0600999 0.7629107735
165.0757499 1.838314414
223.075356 1.491420681
239.0702706 0.6616004503
241.0859207 10.17740093
259.0964854 13.01026701
309.1180087 0.8061816891
385.1281794 2.579414236
387.1438295 1.094534202
401.1230941 0.7482510499
403.1387441 11.3560301
405.1543942 0.6292800461
421.1493088 7.312040931
531.1860882 1.962580364
549.1966529 10.10767952
567.2072176 5.735876742

Name: +ve in-silico MS/MS by CFM-ID for OGTWYTKDHNRUPK-UHFFFAOYSA-N
ID: OGTWYTKDHNRUPK-UHFFFAOYSA-N
Comment: Energy1
Num peaks: 26
43.01784114 0.5647886392
91.05422664 2.594325651
105.0698767 0.9240446992
107.0491413 0.9730207015
121.0647913 0.7810042068
129.0546206 0.818348809
147.0651853 2.839980735
153.0546206 0.7225334235
155.0338851 1.486354363
163.0600999 1.898549546
165.0757499 1.051398699
223.075356 2.514841198
239.0702706 0.528286301
241.0859207 19.76562711
243.1015708 0.5314613505
257.0808353 0.5502656984
259.0964854 18.90905159
271.0812292 0.7421146224
309.1180087 0.5006220477
317.0867085 1.137484218
385.1281794 1.277543026
403.1387441 11.88932859
405.1543942 0.7948572395
421.1493088 4.276749279
531.1860882 0.6669418555
549.1966529 1.632353949

Name: +ve in-silico MS/MS by CFM-ID for OGTWYTKDHNRUPK-UHFFFAOYSA-N
ID: OGTWYTKDHNRUPK-UHFFFAOYSA-N
Comment: Energy2
Num peaks: 31
43.01784114 0.9822436767
49.00727645 0.6023529508
73.02840582 0.6828492384
85.02840582 0.6213291084
87.04405588 0.803263089
91.05422664 1.739172334
93.06987671 0.6269626477
101.0385766 12.17630432
103.0542266 2.933344031
105.0334912 1.08695106
105.0698767 3.097026292
107.0491413 1.029734678
107.0855268 1.165623079
109.1011768 1.003626527
111.1168269 0.7061883079
131.0491413 0.8188514064
131.0702706 0.6723153267
133.0647913 0.7860088379
147.0651853 2.286402611
151.0389705 0.6381751761
153.0546206 1.373915881
161.0444498 1.108857956
163.0600999 4.55758901
165.0757499 0.7348749259
241.0859207 4.895652386
259.0964854 9.106158685
271.0812292 1.156312303
315.107444 0.9180764143
347.1125294 0.5364935488
403.1387441 3.77543063
549.1966529 1.311850614

Name: +ve in-silico MS/MS by CFM-ID for AZJCHVNQEJMRNI-UHFFFAOYSA-N
ID: AZJCHVNQEJMRNI-UHFFFAOYSA-N
Comment: Energy0
Num peaks: 23
27.02292652 0.4974485726
87.04405588 0.4409234042
101.0385766 1.516119239
103.0542266 0.6771992815
105.0698767 0.5858160083
147.0651853 2.761410743
155.0338851 0.4912257329
163.0600999 0.8868440002
165.0757499 1.856681323
223.075356 0.6034316408
241.0859207 12.80845013
243.1015708 1.068635883
259.0964854 17.46381484
309.1180087 0.7977264701
317.0867085 0.4289677876
355.1598735 0.5807180957
385.1281794 1.220204947
403.1387441 9.588682278
405.1543942 0.973276953
421.1493088 9.434349855
463.1446173 0.9008707691
549.1966529 7.710865836
567.2072176 6.974789665

Name: +ve in-silico MS/MS by CFM-ID for AZJCHVNQEJMRNI-UHFFFAOYSA-N
ID: AZJCHVNQEJMRNI-UHFFFAOYSA-N
Comment: Energy1
Num peaks: 31
43.01784114 0.6360710473
83.01275576 0.5335678225
85.02840582 0.4989918133
91.05422664 1.282934359
101.0385766 0.5228291455
103.0542266 0.771635768
105.0698767 0.8637558986
111.0440559 0.7882010274
129.0546206 0.861488177
131.0491413 1.111487148
137.0233204 0.6422059169
139.0389705 1.224483229
147.0651853 2.952274589
151.0389705 0.5154090494
153.0546206 0.6600490224
155.0338851 0.6132684928
163.0600999 2.068122769
165.0757499 1.348259656
173.0597059 0.5606515757
179.0550145 0.5729590435
181.0706646 0.9698734853
223.075356 0.9706802733
241.0859207 14.06277038
257.0808353 0.620080631
259.0964854 25.23616647
301.0917939 0.6886430315
385.1281794 0.7785954177
403.1387441 7.835700908
405.1543942 0.7360608517
421.1493088 5.012227104
549.1966529 1.396227434

Name: +ve in-silico MS/MS by CFM-ID for AZJCHVNQEJMRNI-UHFFFAOYSA-N
ID: AZJCHVNQEJMRNI-UHFFFAOYSA-N
Comment: Energy2
Num peaks: 31
43.01784114 1.170466847
73.02840582 0.7401785426
85.02840582 0.7841336526
87.04405588 0.9255458566
101.0385766 7.880615373
103.0389705 0.7033629779
103.0542266 1.12388393
105.0334912 1.019069155
105.0698767 1.765744029
107.0491413 0.8178998662
131.0702706 0.7014112119
147.0651853 2.029836839
149.0597059 1.088852759
153.0182351 0.8806725774
153.0546206 0.8350403215
155.0338851 1.840562821
157.0495352 1.153009043
161.0444498 1.200654318
163.0600999 4.848813793
165.0757499 0.7243505672
205.0706646 0.9599225245
241.0859207 5.323970702
257.0808353 0.6265362348
259.0964854 11.52558378
263.1277855 0.655488972
315.107444 0.5913000249
317.0867085 1.249374882
347.1125294 0.5597114558
403.1387441 3.028282458
421.1493088 0.5945554521
549.1966529 1.428047491

Name: +ve in-silico MS/MS by CFM-ID for HXDNIGBWYCXLKX-UHFFFAOYSA-N
ID: HXDNIGBWYCXLKX-UHFFFAOYSA-N
Comment: Energy0
Num peaks: 19
101.0385766 1.297102985
147.0651853 2.594763893
163.0600999 0.7811141002
165.0757499 1.883223297
223.075356 1.679095093
241.0859207 10.99125081
243.1015708 0.885531767
259.0964854 13.42209044
309.1180087 0.8287633949
385.1281794 2.923871095
387.1438295 1.130164028
401.1230941 0.7729326423
403.1387441 12.08828873
405.1543942 1.022687031
421.1493088 7.589962184
463.1446173 0.7124530293
531.1860882 2.648984999
549.1966529 11.30920516
567.2072176 5.950260416

Name: +ve in-silico MS/MS by CFM-ID for HXDNIGBWYCXLKX-UHFFFAOYSA-N
ID: HXDNIGBWYCXLKX-UHFFFAOYSA-N
Comment: Energy1
Num peaks: 26
43.01784114 0.5910153218
91.05422664 1.02924785
103.0542266 0.5721841763
105.0698767 0.6748610556
111.0440559 0.5335570738
129.0546206 0.8379013509
131.0491413 0.6940450237
139.0389705 0.7776917357
147.0651853 2.917146138
155.0338851 0.4854746681
163.0600999 1.953427384
165.0757499 1.080385053
223.075356 2.827486205
239.0702706 0.5068119587
241.0859207 20.42647081
243.1015708 0.8788108614
257.0808353 0.6067719009
259.0964854 19.64240137
301.0917939 0.4671610754
309.1180087 0.5221655761
385.1281794 1.510340283
403.1387441 12.53489408
405.1543942 1.148018277
421.1493088 4.469410721
531.1860882 0.8926295345
549.1966529 1.673418954

Name: +ve in-silico MS/MS by CFM-ID for HXDNIGBWYCXLKX-UHFFFAOYSA-N
ID: HXDNIGBWYCXLKX-UHFFFAOYSA-N
Comment: Energy2
Num peaks: 31
41.00219107 0.6900507524
43.01784114 1.316646337
55.01784114 0.5796460892
73.02840582 0.7216789144
85.02840582 0.7156140902
87.04405588 0.8265450278
101.0385766 7.567774663
103.0542266 0.9876261669
105.0334912 0.9918536068
105.0698767 1.718587571
107.0491413 0.7972889696
131.0702706 0.6917618158
147.0651853 2.196478168
149.0597059 1.061413909
153.0182351 0.8567054228
153.0546206 0.8110238278
155.0338851 1.565642908
157.0495352 1.121630359
161.0444498 1.171023693
163.0600999 4.753976793
165.0757499 0.7497800566
205.0706646 0.9596132199
239.0702706 0.6228347059
241.0859207 6.284322391
243.1015708 0.7978337754
257.0808353 0.5734979841
259.0964854 10.20698329
317.0867085 0.9862269411
403.1387441 4.313402749
421.1493088 0.5765693213
549.1966529 1.154666399

Name: +ve in-silico MS/MS by CFM-ID for BJIRJDMLPSNECS-UHFFFAOYSA-N
ID: BJIRJDMLPSNECS-UHFFFAOYSA-N
Comment: Energy0
Num peaks: 31
27.02292652 0.4807660269
87.04405588 0.4240579422
101.0385766 2.223523289
103.0542266 1.328447913
105.0698767 0.5797224821
121.0647913 0.6658246492
127.0389705 0.4875878353
147.0651853 2.674218768
155.0338851 0.5431545902
163.0600999 0.8539722901
165.0757499 1.787675358
205.0706646 0.554421512
241.0859207 6.585763503
243.1015708 0.7583915896
259.0964854 17.8809067
309.1180087 0.7659539496
317.0867085 0.4407258482
349.1129233 0.4091172592
351.1285734 0.4880648627
385.1281794 1.176928644
387.1438295 0.4070723936
403.1387441 9.27178864
405.1543942 0.9665445371
417.139138 0.5766849355
421.1493088 8.925775535
433.1340527 0.487290478
435.1497027 0.9943049712
445.1340527 0.51965486
463.1446173 0.9043867518
549.1966529 7.683663486
567.2072176 6.591045424

Name: +ve in-silico MS/MS by CFM-ID for BJIRJDMLPSNECS-UHFFFAOYSA-N
ID: BJIRJDMLPSNECS-UHFFFAOYSA-N
Comment: Energy1
Num peaks: 31
43.01784114 0.667812957
79.05422664 0.7180414951
91.05422664 0.6330231156
101.0385766 0.8728157229
103.0542266 1.579454543
105.0698767 1.785366676
127.0389705 0.7632289412
129.0546206 1.14964129
131.0491413 1.653271402
133.0647913 0.5827302865
147.0651853 2.914715659
151.0389705 0.5069080079
153.0546206 1.108525259
155.0338851 1.307252965
163.0600999 2.06952198
165.0757499 1.187051095
173.0597059 0.4408611366
223.075356 1.064025249
241.0859207 10.6407993
243.1015708 0.444839981
257.0808353 0.7938891802
259.0964854 27.7317287
309.1180087 0.4428248079
315.107444 0.4733046051
317.0867085 0.7802285204
385.1281794 0.8024202433
403.1387441 8.167610701
405.1543942 0.7511085262
421.1493088 5.08346046
445.1340527 0.4874794569
549.1966529 1.65676867

Name: +ve in-silico MS/MS by CFM-ID for BJIRJDMLPSNECS-UHFFFAOYSA-N
ID: BJIRJDMLPSNECS-UHFFFAOYSA-N
Comment: Energy2
Num peaks: 31
41.00219107 0.8274088605
43.01784114 1.459261665
73.02840582 0.716531633
87.04405588 0.8172107552
101.0385766 6.919942397
103.0389705 0.681941564
103.0542266 1.490347061
105.0698767 1.021056133
121.0647913 0.6466422767
127.0389705 1.233761451
131.0702706 0.6839655342
147.0651853 1.958954194
151.0389705 2.224983603
153.0182351 0.9347078327
153.0546206 2.857442446
155.0338851 1.405369279
161.0444498 1.162583114
163.0600999 4.710621795
165.0757499 0.6976774642
173.0597059 0.7244862748
189.0910061 1.003797115
205.0706646 1.592612245
241.0859207 3.688996748
243.1015708 0.7649861258
259.0964854 11.03635172
265.1434356 0.6351777505
289.0917939 0.6559675951
315.107444 1.779645978
317.0867085 1.0045513
403.1387441 2.936370042
549.1966529 1.350836878

Name: +ve in-silico MS/MS by CFM-ID for ZDORJCHGDQMTHX-UHFFFAOYSA-N
ID: ZDORJCHGDQMTHX-UHFFFAOYSA-N
Comment: Energy0
Num peaks: 29
27.02292652 0.4927303368
43.05422664 0.6084460202
73.02840582 0.3966529962
79.05422664 0.5706144046
81.06987671 0.4237594244
87.04405588 0.4354517765
103.0542266 2.116675114
105.0698767 1.0093825
107.0855268 1.231028364
123.0804414 0.756786458
147.0651853 2.775935685
153.0182351 0.6164056049
161.0444498 0.403440096
163.0600999 0.880206941
165.0757499 1.827303543
241.0859207 6.85530565
243.1015708 0.6980121107
259.0964854 18.49072776
309.1180087 0.788716159
315.0710585 0.5598164569
385.1281794 1.256557853
387.1438295 0.400410545
403.1387441 9.759103543
405.1543942 0.9541928799
421.1493088 9.349862792
433.1340527 0.6450279842
461.1289673 1.244738425
549.1966529 7.685840633
567.2072176 6.865533242

Name: +ve in-silico MS/MS by CFM-ID for ZDORJCHGDQMTHX-UHFFFAOYSA-N
ID: ZDORJCHGDQMTHX-UHFFFAOYSA-N
Comment: Energy1
Num peaks: 31
39.02292652 0.6201801568
43.01784114 0.5358188933
53.03857658 0.9599043858
55.05422664 0.6894946778
63.02292652 0.576384988
65.03857658 0.9748595683
91.05422664 3.061331618
93.06987671 1.579210864
105.0698767 0.6515628536
107.0855268 1.189338081
109.0647913 0.5947679659
129.0546206 0.6387289815
133.0647913 0.5387685166
137.0233204 2.582197901
147.0651853 2.888028698
151.0389705 1.027810197
153.0182351 1.548084647
163.0600999 1.904273371
165.0757499 0.9916329387
223.075356 0.7991839532
241.0859207 8.998911799
257.0808353 0.7344394181
259.0964854 23.17657904
299.0761439 1.235772953
315.0710585 1.017322284
385.1281794 0.7818684899
403.1387441 7.386114456
405.1543942 0.6819360624
421.1493088 4.466446383
539.212303 0.541934452
549.1966529 1.291818899

Name: +ve in-silico MS/MS by CFM-ID for ZDORJCHGDQMTHX-UHFFFAOYSA-N
ID: ZDORJCHGDQMTHX-UHFFFAOYSA-N
Comment: Energy2
Num peaks: 31
39.02292652 0.986805067
43.01784114 0.6851309423
49.00727645 1.119433359
51.02292652 1.937814156
53.03857658 1.72007381
63.02292652 0.8772499799
65.03857658 1.18542046
79.05422664 1.279086397
85.02840582 0.647412613
87.04405588 0.8166804697
91.05422664 0.7482662562
101.0385766 0.7815059334
103.0542266 6.231888578
105.0698767 1.096686905
107.0491413 0.843304744
107.0855268 2.053183187
123.0804414 1.367936887
137.0233204 0.6583022868
147.0651853 1.795496205
151.0389705 1.166692229
153.0182351 1.862087707
161.0444498 0.9931080922
163.0600999 4.123435509
241.0859207 2.565219265
259.0964854 8.018497746
271.0812292 1.544657332
287.0761439 1.549801183
313.0917939 0.833380088
315.0710585 1.296530062
403.1387441 2.518877703
549.1966529 1.194125179

Name: +ve in-silico MS/MS by CFM-ID for INPCRYJZKRVXNG-UHFFFAOYSA-N
ID: INPCRYJZKRVXNG-UHFFFAOYSA-N
Comment: Energy0
Num peaks: 29
27.02292652 0.4946977557
43.05422664 0.396367831
73.02840582 0.3980266042
79.05422664 0.5733531348
81.06987671 0.426051427
87.04405588 0.4372620775
103.0542266 2.127340594
105.0698767 1.014227149
107.0855268 1.236954107
123.0804414 0.7604293647
147.0651853 2.786263025
153.0182351 0.618788306
161.0444498 0.4043027894
163.0600999 0.8823540725
165.0757499 1.835063952
241.0859207 6.89698305
243.1015708 0.7005262666
259.0964854 18.6211845
309.1180087 0.7924709887
315.0710585 0.561575271
385.1281794 1.260713779
387.1438295 0.4017348587
403.1387441 9.784357575
405.1543942 0.9577476168
421.1493088 9.375237226
433.1340527 0.6477782083
461.1289673 1.250419772
549.1966529 7.720512506
567.2072176 6.911022331

Name: +ve in-silico MS/MS by CFM-ID for INPCRYJZKRVXNG-UHFFFAOYSA-N
ID: INPCRYJZKRVXNG-UHFFFAOYSA-N
Comment: Energy1
Num peaks: 31
39.02292652 0.6839393841
43.01784114 0.5365970324
53.03857658 0.9652738773
55.05422664 0.6922689726
63.02292652 0.5755029815
65.03857658 0.9802342116
91.05422664 3.072186545
93.06987671 1.581519279
105.0698767 0.6551550817
107.0855268 1.193555258
109.0647913 0.5956373692
129.0546206 0.6398425969
133.0647913 0.5409363399
137.0233204 2.596362495
147.0651853 2.893341934
151.0389705 1.033183736
153.0182351 1.553500687
163.0600999 1.90701438
165.0757499 0.9933333314
223.075356 0.8144718318
241.0859207 9.071072979
257.0808353 0.7354336186
259.0964854 23.24080215
299.0761439 1.23735231
315.0710585 1.018842038
385.1281794 0.7832316671
403.1387441 7.392270184
405.1543942 0.6831363977
421.1493088 4.473779358
539.212303 0.5429346016
549.1966529 1.294700576

Name: +ve in-silico MS/MS by CFM-ID for INPCRYJZKRVXNG-UHFFFAOYSA-N
ID: INPCRYJZKRVXNG-UHFFFAOYSA-N
Comment: Energy2
Num peaks: 31
39.02292652 1.083313311
43.01784114 0.6882636075
49.00727645 0.9862979939
51.02292652 2.016073124
53.03857658 1.78327649
65.03857658 1.199669166
79.05422664 1.294460963
85.02840582 0.6504616825
87.04405588 0.8205330894
91.05422664 0.7550758346
101.0385766 0.7886180086
103.0542266 6.369578299
105.0698767 1.109869037
107.0491413 0.8509792178
107.0855268 2.07186813
123.0804414 1.380385763
137.0233204 0.6679449695
147.0651853 1.803998586
151.0389705 1.177701632
153.0182351 1.874727542
155.0338851 0.6239644359
161.0444498 0.9976478307
163.0600999 4.142556223
241.0859207 2.597204691
259.0964854 8.05677594
271.0812292 1.551825513
287.0761439 1.556975089
313.0917939 0.8372124727
315.0710585 1.3025713
403.1387441 2.53002737
549.1966529 1.199813191

Name: +ve in-silico MS/MS by CFM-ID for LMZOLMCAXDIRQI-UHFFFAOYSA-N
ID: LMZOLMCAXDIRQI-UHFFFAOYSA-N
Comment: Energy0
Num peaks: 27
27.02292652 0.4969783243
73.02840582 0.3999788085
79.05422664 0.6514036402
87.04405588 0.4393610082
103.0542266 2.136497004
105.0698767 1.020352092
107.0855268 1.244426884
123.0804414 0.7650233258
147.0651853 2.798162717
153.0182351 0.6215231224
161.0444498 0.4061879481
163.0600999 0.8861668662
165.0757499 1.844357451
241.0859207 6.949414715
243.1015708 0.7034387332
259.0964854 18.91539606
309.1180087 0.7968275968
315.0710585 0.56375612
385.1281794 1.264562481
387.1438295 0.4032680881
403.1387441 9.768176537
405.1543942 0.961866412
421.1493088 9.432739232
433.1340527 0.6509673708
461.1289673 1.257010257
549.1966529 7.689904925
567.2072176 6.963875116

Name: +ve in-silico MS/MS by CFM-ID for LMZOLMCAXDIRQI-UHFFFAOYSA-N
ID: LMZOLMCAXDIRQI-UHFFFAOYSA-N
Comment: Energy1
Num peaks: 31
43.01784114 0.5344069283
51.02292652 1.029474639
53.03857658 0.6460300314
65.03857658 0.7792364634
79.05422664 0.7830133152
91.05422664 3.030661044
93.06987671 1.575142415
105.0698767 0.6465310508
107.0855268 1.177422455
109.0647913 0.593235692
129.0546206 0.6381980182
133.0647913 0.5331701221
137.0233204 2.555610573
147.0651853 2.880276178
151.0389705 1.011675555
153.0182351 1.535206161
163.0600999 1.899857286
165.0757499 0.9902515647
203.0338851 0.5203576136
223.075356 0.8057114112
231.1015708 0.5146224112
241.0859207 8.922487494
257.0808353 0.7320557352
259.0964854 23.02082421
299.0761439 1.231997853
315.0710585 1.015263514
385.1281794 0.7578008431
403.1387441 7.221546763
405.1543942 0.6813637656
421.1493088 4.446322015
549.1966529 1.268568712

Name: +ve in-silico MS/MS by CFM-ID for LMZOLMCAXDIRQI-UHFFFAOYSA-N
ID: LMZOLMCAXDIRQI-UHFFFAOYSA-N
Comment: Energy2
Num peaks: 31
39.02292652 1.640180027
43.01784114 0.6799078032
49.00727645 1.519270793
51.02292652 1.367990203
53.03857658 0.9278024477
63.02292652 0.7928752906
65.03857658 1.556570336
79.05422664 1.067717894
85.02840582 0.6437195219
87.04405588 0.8120141831
91.05422664 0.7438288235
101.0385766 0.7768713799
103.0542266 5.987807504
105.0698767 1.094886493
107.0491413 0.8383037059
107.0855268 2.041007224
123.0804414 1.359824631
137.0233204 0.659157188
147.0651853 1.781216366
151.0389705 1.1609398
153.0182351 1.852099228
161.0444498 0.9856577944
163.0600999 4.096086879
241.0859207 2.544491751
259.0964854 8.021532843
271.0812292 1.534495259
287.0761439 1.539375282
313.0917939 0.8274535124
315.0710585 1.288311213
403.1387441 2.399092545
549.1966529 1.18625085

Name: +ve in-silico MS/MS by CFM-ID for SDKHXLNEESQTKX-UHFFFAOYSA-N
ID: SDKHXLNEESQTKX-UHFFFAOYSA-N
Comment: Energy0
Num peaks: 31
55.05422664 2.177697786
69.06987671 1.227594062
70.02874017 0.6872821777
72.04439023 0.6060784771
103.075356 0.6073123452
115.075356 0.7160395205
161.0960915 0.6193450311
175.0964854 2.428194447
178.1226406 1.41650751
189.0910061 1.38986472
193.1070501 0.5515804808
206.1175552 6.166554075
225.9901617 1.336799213
375.0378402 0.6458713472
377.0534903 0.7319873469
384.084456 0.4625967922
385.0684716 0.9759978945
391.0691403 1.224428722
398.0789767 0.6546000573
402.0950207 0.7130147989
414.0738914 0.8771694983
415.1055258 3.359975877
416.0895414 3.961017812
433.1160905 16.99059658
551.1426992 0.799883
563.1426992 1.356980325
565.1583493 1.191232116
572.1681857 1.7099312
589.1947348 6.31900206
590.1787504 6.132098852
607.2052995 11.93543417

Name: +ve in-silico MS/MS by CFM-ID for SDKHXLNEESQTKX-UHFFFAOYSA-N
ID: SDKHXLNEESQTKX-UHFFFAOYSA-N
Comment: Energy1
Num peaks: 31
39.02292652 0.8911778449
55.05422664 6.647214994
67.05422664 0.852458714
69.06987671 3.021814776
81.06987671 0.7639150309
83.08552677 0.9111229895
148.0393049 0.8432690277
150.0549549 0.8338962254
150.0913404 0.861613196
157.0859207 1.00499202
161.0960915 0.7702183006
170.9843481 0.8899659093
175.0964854 3.073855001
178.1226406 3.394112961
180.1382906 1.762791697
189.0910061 2.011055074
206.1175552 10.30517199
212.9949128 0.7135763723
225.9901617 2.064753276
268.0007264 0.5655365603
309.0272755 0.6521443385
375.0378402 2.050583553
377.0534903 2.463673587
379.0691403 0.8279131856
391.0691403 1.19362687
415.1055258 5.139644962
416.0895414 4.392445534
418.1051915 0.6102476189
433.1160905 11.02855385
589.1947348 0.9842389249
607.2052995 0.8423673362

Name: +ve in-silico MS/MS by CFM-ID for SDKHXLNEESQTKX-UHFFFAOYSA-N
ID: SDKHXLNEESQTKX-UHFFFAOYSA-N
Comment: Energy2
Num peaks: 31
45.0334912 2.005047357
55.05422664 4.630724928
65.03857658 1.44326678
65.99744004 1.325032596
67.05422664 1.420326998
69.06987671 1.690546146
70.02874017 1.182887272
72.04439023 0.7911907915
83.08552677 0.8950466279
85.06479133 0.860170842
103.075356 2.102081222
122.0600403 1.165661477
137.0960915 0.795063015
154.9894335 0.9136487668
161.0960915 0.740231993
170.9843481 1.868104731
178.1226406 2.964869383
204.1019051 0.7145850942
206.1175552 6.661389035
212.9949128 1.347869361
225.9901617 1.618338371
297.0272755 0.8906065917
323.0429256 1.303566099
362.0789767 1.456508934
375.0378402 1.089679759
377.0534903 2.258466552
415.1055258 1.721503543
416.0895414 1.098784915
433.1160905 0.7854741567
589.1947348 0.8456224105
591.1739993 0.7342517319

Name: +ve in-silico MS/MS by CFM-ID for AZMCYGFACUASQN-UHFFFAOYSA-N
ID: AZMCYGFACUASQN-UHFFFAOYSA-N
Comment: Energy0
Num peaks: 27
55.05422664 2.312077764
69.06987671 1.28529877
103.075356 0.6345778851
115.075356 0.7386936509
161.0960915 2.568300759
175.0964854 2.463706957
189.0910061 8.216208329
193.1070501 0.5703855748
206.1175552 0.5017036648
243.0167108 1.439278594
301.0837278 0.5253875438
375.0378402 0.7049876689
377.0534903 0.833809869
391.0691403 1.324423126
401.1110051 0.5211197504
402.0950207 1.431236648
415.1055258 4.617820121
416.0895414 2.267391473
419.1215698 0.7393730601
433.1160905 18.18328052
551.1426992 0.9117333076
563.1426992 1.403808789
565.1583493 1.341420454
575.1790847 0.4918325524
589.1947348 7.716797534
590.1787504 3.816766795
607.2052995 12.53393817

Name: +ve in-silico MS/MS by CFM-ID for AZMCYGFACUASQN-UHFFFAOYSA-N
ID: AZMCYGFACUASQN-UHFFFAOYSA-N
Comment: Energy1
Num peaks: 31
39.02292652 1.014223069
55.05422664 6.777575982
67.05422664 0.8825468655
69.06987671 2.98114762
133.0284058 1.130920711
157.0859207 0.9754658425
161.0960915 3.028246476
171.0804414 0.8781977799
172.0159826 0.8127200533
175.0964854 3.156866945
189.0910061 12.72238308
230.0214619 1.087159734
243.0167108 2.138677969
246.1124698 0.5957183993
289.1182834 1.105902408
363.0378402 0.5829249944
375.0378402 2.043989521
377.0534903 2.526403633
379.0691403 0.8608971354
391.0691403 1.175385305
402.0950207 0.7342186768
403.1055258 0.6105778495
405.1211759 1.70677408
415.1055258 8.751328459
416.0895414 4.145391325
417.1211759 1.271886463
418.1051915 0.7508822354
433.1160905 10.81916054
589.1947348 1.581616033
590.1787504 0.6618751387
607.2052995 0.7935977446

Name: +ve in-silico MS/MS by CFM-ID for AZMCYGFACUASQN-UHFFFAOYSA-N
ID: AZMCYGFACUASQN-UHFFFAOYSA-N
Comment: Energy2
Num peaks: 31
45.0334912 2.059416252
55.05422664 7.181176472
65.03857658 3.024358931
67.05422664 2.539826203
69.06987671 1.880724153
85.06479133 0.8248432396
103.075356 2.695905585
105.0334912 2.200346379
105.0546206 0.7008100769
115.075356 0.6689427637
133.0284058 1.476880587
145.0647913 0.9124337148
157.0859207 0.6977895008
159.0804414 0.8527406503
161.0960915 6.866854121
163.1117415 0.7214630145
172.0159826 0.8116865954
187.075356 1.251143591
188.0108972 1.477467692
189.0910061 11.71307989
230.0214619 2.338285379
243.0167108 2.144771116
363.0378402 0.6756726863
375.0378402 1.230750068
377.0534903 2.337726401
403.1055258 0.7107382194
415.1055258 2.149995961
417.1211759 0.7292983819
433.1160905 0.8594558064
589.1947348 0.7836633338
591.1739993 0.7619777559

Name: +ve in-silico MS/MS by CFM-ID for ZEXIPVSSRSIQTN-UHFFFAOYSA-N
ID: ZEXIPVSSRSIQTN-UHFFFAOYSA-N
Comment: Energy0
Num peaks: 27
55.05422664 2.231252263
69.06987671 0.9756961192
76.07569036 0.6207545798
103.075356 0.6028662866
115.075356 0.7129281004
175.0964854 2.440158075
178.1226406 2.197892937
189.0910061 0.5613209769
193.1070501 0.5490017332
206.1175552 7.099076282
225.9901617 1.343692847
375.0378402 0.6602254085
377.0534903 0.7696280007
385.0684716 0.9717303607
391.0691403 1.172554935
402.0950207 0.7094059415
414.0738914 0.8080908375
415.1055258 4.829381597
416.0895414 3.791667042
433.1160905 17.19038067
551.1426992 0.8378706604
563.1426992 1.261968738
565.1583493 1.181468598
572.1681857 1.034885051
589.1947348 7.883062294
590.1787504 6.232747335
607.2052995 11.8538901

Name: +ve in-silico MS/MS by CFM-ID for ZEXIPVSSRSIQTN-UHFFFAOYSA-N
ID: ZEXIPVSSRSIQTN-UHFFFAOYSA-N
Comment: Energy1
Num peaks: 31
39.02292652 0.8941533797
55.05422664 6.615052511
69.06987671 2.817612317
81.06987671 0.7913270128
83.08552677 1.039522729
150.0549549 0.9769285206
152.1069905 0.5639283966
157.0859207 0.9938129936
170.9843481 0.8977192156
175.0964854 3.180836095
178.1226406 2.425742805
180.1382906 0.5967676776
188.1069905 1.161321427
189.0910061 1.194447921
206.1175552 11.13071993
212.9949128 0.7056389074
225.9901617 2.118071098
306.0163765 0.8411303278
375.0378402 2.117074657
377.0534903 2.475202508
379.0691403 0.8206331362
388.0946268 0.961560874
391.0691403 1.171703489
415.1055258 8.557410216
416.0895414 3.921150745
417.1211759 1.175335392
418.1051915 0.7456971902
433.1160905 11.25455266
589.1947348 1.536861833
590.1787504 0.665870116
607.2052995 0.8237314225

Name: +ve in-silico MS/MS by CFM-ID for ZEXIPVSSRSIQTN-UHFFFAOYSA-N
ID: ZEXIPVSSRSIQTN-UHFFFAOYSA-N
Comment: Energy2
Num peaks: 31
41.03857658 1.634503895
45.0334912 2.055875164
53.03857658 0.8602620186
55.05422664 5.097492588
65.03857658 2.246341162
67.05422664 2.002476561
68.0130901 0.9420112145
69.06987671 2.4833857
72.04439023 1.210315229
85.06479133 0.8234260428
103.075356 2.156733749
122.0600403 1.196350082
150.0549549 1.00463432
154.9894335 0.9487999143
162.1277259 0.8207715929
170.9843481 1.959835434
178.1226406 4.484634179
180.1382906 0.8733494675
204.1019051 0.79410728
206.1175552 7.584080457
212.9949128 1.39615298
225.9901617 1.743814167
294.0163765 1.957969707
375.0378402 1.129590508
377.0534903 2.211334876
388.0946268 1.582864472
415.1055258 2.161623008
416.0895414 0.8155556908
433.1160905 0.8412531171
589.1947348 0.8761769885
591.1739993 0.7883173454

Name: +ve in-silico MS/MS by CFM-ID for PZFNQHKQXVFOJK-UHFFFAOYSA-N
ID: PZFNQHKQXVFOJK-UHFFFAOYSA-N
Comment: Energy0
Num peaks: 30
55.05422664 2.36176048
57.06987671 0.4560688098
69.06987671 1.35404016
103.075356 0.6561549351
115.075356 0.7746734107
161.0960915 2.608446043
172.0159826 0.9867558815
175.0964854 2.455042593
189.0910061 8.250153338
193.1070501 0.600355272
243.0167108 1.515096444
251.0680777 0.431930384
344.0895414 1.139390104
357.1444982 0.5488367311
363.0378402 0.4809004744
375.0378402 0.7583280662
377.0534903 0.8788695861
391.0691403 1.386755372
401.1110051 0.5535067195
402.0950207 1.056444518
415.1055258 4.246689768
417.1211759 0.5718574737
419.1215698 0.7815249835
433.1160905 19.6480955
551.1426992 0.9626476466
563.1426992 1.478479246
565.1583493 1.411942376
575.1790847 0.5155143861
589.1947348 7.683761148
607.2052995 13.50130544

Name: +ve in-silico MS/MS by CFM-ID for PZFNQHKQXVFOJK-UHFFFAOYSA-N
ID: PZFNQHKQXVFOJK-UHFFFAOYSA-N
Comment: Energy1
Num peaks: 31
39.02292652 1.055709644
55.05422664 7.512163632
67.05422664 0.9150651483
69.06987671 3.283031429
133.0284058 1.150894875
157.0859207 1.005956578
161.0960915 3.228746389
163.1117415 0.5700811316
171.0804414 0.8916029545
172.0159826 0.9382603147
175.0964854 2.966955021
189.0910061 13.61750641
230.0214619 0.7142612397
242.0811697 0.5668078259
243.0167108 2.168566758
244.0968197 1.307157679
270.0760843 1.321163986
272.0917343 4.318632549
363.0378402 0.6085985208
375.0378402 2.181127528
377.0534903 2.634159125
379.0691403 0.8878067266
391.0691403 1.217974347
403.1055258 0.6450357142
405.1211759 1.353293292
415.1055258 5.632276316
417.1211759 0.5596621108
433.1160905 11.52579749
551.1426992 0.5839924664
589.1947348 1.014119124
607.2052995 0.8439850657

Name: +ve in-silico MS/MS by CFM-ID for PZFNQHKQXVFOJK-UHFFFAOYSA-N
ID: PZFNQHKQXVFOJK-UHFFFAOYSA-N
Comment: Energy2
Num peaks: 31
45.0334912 2.093726048
55.05422664 6.944625462
56.0130901 1.323893822
65.03857658 2.661735598
67.05422664 2.174967877
69.06987671 1.895762716
85.06479133 0.8981826216
103.075356 2.195159081
105.0334912 2.214231602
105.0546206 0.7052571668
115.075356 0.6731818924
133.0284058 1.483158239
144.0210679 2.024964452
145.0647913 0.9176063059
157.0859207 0.7021928816
159.0804414 0.857180637
161.0960915 5.86974298
163.1117415 0.7252406903
187.075356 1.491818127
189.0910061 8.931121231
230.0214619 1.40737909
243.0167108 1.886186436
325.0818979 0.7138703206
363.0378402 0.6797177368
375.0378402 1.237249636
377.0534903 2.35166394
403.1055258 0.7148044319
415.1055258 2.057661318
417.1211759 1.103863167
433.1160905 0.8550266402
591.1739993 0.7668064882

Name: +ve in-silico MS/MS by CFM-ID for MCYRCKNUMXRINE-UHFFFAOYSA-N
ID: MCYRCKNUMXRINE-UHFFFAOYSA-N
Comment: Energy0
Num peaks: 17
55.05422664 2.364500752
115.075356 0.8397974953
143.0855268 3.025102263
171.0804414 10.03792184
175.0964854 2.731275877
225.9901617 1.793660157
342.0163765 1.04787631
356.0320266 1.484871498
380.0684121 4.453057268
385.0684716 1.097420999
398.0789767 23.17392645
402.0950207 0.8691982538
516.1055854 1.144826898
528.1055854 1.586989525
530.1212355 1.535526209
554.157621 7.908424803
572.1681857 15.55032244

Name: +ve in-silico MS/MS by CFM-ID for MCYRCKNUMXRINE-UHFFFAOYSA-N
ID: MCYRCKNUMXRINE-UHFFFAOYSA-N
Comment: Energy1
Num peaks: 21
39.02292652 1.547900887
55.05422664 7.056400893
69.06987671 0.8217504515
143.0855268 4.418915458
145.1011768 1.002280239
157.0859207 1.142203869
170.9843481 1.484729024
171.0804414 19.92579566
175.0964854 3.461231812
212.9949128 0.7361060117
225.9901617 3.382558638
228.0058118 0.7149624401
330.0163765 1.35643191
342.0163765 3.521355602
344.0320266 1.090323399
356.0320266 1.416789593
380.0684121 6.977559473
398.0789767 16.98758593
516.1055854 0.7405855238
554.157621 1.136429366
572.1681857 1.090091018

Name: +ve in-silico MS/MS by CFM-ID for MCYRCKNUMXRINE-UHFFFAOYSA-N
ID: MCYRCKNUMXRINE-UHFFFAOYSA-N
Comment: Energy2
Num peaks: 31
39.02292652 0.9930380842
41.03857658 1.115901933
45.0334912 3.022285367
55.05422664 3.753878423
65.03857658 1.893852309
67.05422664 0.6444792791
75.04405588 0.699204222
85.06479133 0.9558594413
87.04405588 0.6655995579
103.075356 2.898261071
105.0546206 0.7601888562
115.0542266 1.910800171
117.0698767 2.177410476
127.0542266 1.598778731
141.0698767 1.740789165
143.0855268 9.353234977
145.1011768 2.352733184
154.9894335 1.287280889
155.0491413 1.28130096
157.0859207 0.78118953
169.0647913 1.343973403
170.9843481 2.757032919
171.0804414 11.55887939
212.9949128 1.501690574
225.9901617 3.052224821
330.0163765 1.328264523
342.0163765 3.633985219
380.0684121 2.197789109
382.0840621 0.8174785745
398.0789767 2.228120407
554.157621 1.013133309

Name: +ve in-silico MS/MS by CFM-ID for ZSUKXKIAJKFABS-UHFFFAOYSA-N
ID: ZSUKXKIAJKFABS-UHFFFAOYSA-N
Comment: Energy0
Num peaks: 22
43.05422664 1.145656344
57.06987671 2.510735315
67.05422664 1.237373246
83.04914126 1.097789439
85.06479133 8.848057897
419.1336587 1.907690941
435.1285734 1.249502914
437.1442234 1.009781832
447.1285734 1.484524033
465.139138 5.22080536
483.1497027 2.873191249
503.1911736 4.0536952
505.2068237 1.12597023
519.1860882 1.942304106
521.2017383 7.82033647
523.2173884 2.735696081
531.1860882 3.058458501
535.1810029 2.145423699
537.1966529 1.455729031
539.212303 1.016670654
549.1966529 13.70535248
567.2072176 13.05820832

Name: +ve in-silico MS/MS by CFM-ID for ZSUKXKIAJKFABS-UHFFFAOYSA-N
ID: ZSUKXKIAJKFABS-UHFFFAOYSA-N
Comment: Energy1
Num peaks: 31
39.02292652 2.976414475
41.03857658 2.9636953
43.05422664 8.367938231
45.0334912 0.9748748352
45.06987671 2.229734764
57.06987671 4.344978823
67.05422664 1.556991774
85.06479133 6.95796221
365.1594796 1.720840168
393.1543942 1.132842455
419.1336587 1.00289965
421.1493088 1.489733546
435.1285734 2.553749636
437.1442234 3.252404652
439.1598735 0.8416780528
465.139138 4.818509508
467.1547881 1.126167542
477.2119091 0.7743425947
483.1497027 2.253798639
493.2068237 0.7881366865
503.1911736 2.521653179
505.2068237 1.138937022
519.1860882 2.331769482
521.2017383 3.243796839
523.2173884 1.056766548
531.1860882 1.87801878
535.1810029 1.311646535
537.1966529 1.786037186
539.212303 2.938675595
549.1966529 3.645910174
567.2072176 1.089639835

Name: +ve in-silico MS/MS by CFM-ID for ZSUKXKIAJKFABS-UHFFFAOYSA-N
ID: ZSUKXKIAJKFABS-UHFFFAOYSA-N
Comment: Energy2
Num peaks: 31
39.02292652 1.552433107
41.03857658 5.763547938
43.05422664 2.324289163
55.05422664 1.468082952
57.06987671 4.665026888
85.06479133 3.564983035
121.0284058 1.285155941
123.0440559 1.516824896
127.075356 2.213891696
137.0597059 2.042699916
151.075356 1.206574133
379.1387441 1.337036331
405.1180087 1.400411377
409.1493088 1.171364268
419.1336587 3.769036217
421.1129233 1.720127041
421.1493088 2.529903333
423.1285734 1.177173148
425.1442234 2.021946368
435.1285734 3.129594584
437.1442234 1.702035385
449.1806089 1.393518075
451.123488 1.146318924
461.1806089 1.854084201
465.139138 3.106941586
467.1547881 1.23873619
503.1911736 1.636746602
519.1860882 1.918173563
535.1810029 1.333165241
537.1966529 1.254210334
549.1966529 1.208462124

Name: +ve in-silico MS/MS by CFM-ID for VKVRLRBUVMDPGU-UHFFFAOYSA-N
ID: VKVRLRBUVMDPGU-UHFFFAOYSA-N
Comment: Energy0
Num peaks: 30
41.03857658 0.7213446362
43.05422664 1.046187306
57.06987671 2.218612753
67.05422664 1.128024879
83.04914126 1.051205137
85.06479133 8.016942005
369.1180087 0.7601616931
419.1336587 0.6750758716
421.1493088 0.8028737066
437.1442234 0.6131314598
447.1285734 2.092983316
449.1442234 0.574335319
465.139138 5.248891366
467.1547881 0.6303030734
483.1497027 2.410964316
489.1755235 0.8764100934
503.1911736 1.989186601
505.1704382 0.9014187513
507.1860882 2.677014289
517.1704382 1.016135321
519.1860882 1.461679951
521.2017383 4.773339892
523.2173884 1.504955615
525.1602674 0.6285407725
531.1860882 6.314098599
535.1810029 1.822887806
537.1966529 1.135806343
539.212303 0.8399772275
549.1966529 15.61554381
567.2072176 10.81413995

Name: +ve in-silico MS/MS by CFM-ID for VKVRLRBUVMDPGU-UHFFFAOYSA-N
ID: VKVRLRBUVMDPGU-UHFFFAOYSA-N
Comment: Energy1
Num peaks: 31
39.02292652 3.111951642
41.03857658 2.703302916
43.05422664 7.893019355
45.0334912 0.8760763599
45.06987671 2.042737903
57.06987671 3.920474886
67.05422664 1.399198786
85.06479133 6.42877973
365.1594796 1.943719625
393.1543942 0.962249184
421.1129233 0.9148972139
421.1493088 1.398125919
435.1285734 1.350012876
437.1442234 2.964022851
465.139138 4.456105575
477.2119091 0.9345331131
483.1497027 1.949009631
489.1755235 0.856665265
493.2068237 0.9511721323
503.1911736 2.089533332
505.2068237 0.9692056509
507.1860882 1.196351324
519.1860882 1.752521466
521.2017383 3.593506559
523.2173884 0.942591422
531.1860882 2.09545519
535.1810029 1.114207108
537.1966529 1.539446912
539.212303 2.253212349
549.1966529 4.045056038
567.2072176 0.8787137944

Name: +ve in-silico MS/MS by CFM-ID for VKVRLRBUVMDPGU-UHFFFAOYSA-N
ID: VKVRLRBUVMDPGU-UHFFFAOYSA-N
Comment: Energy2
Num peaks: 31
25.00727645 1.89399935
39.02292652 1.899272012
41.03857658 4.782625732
43.05422664 2.20730058
51.02292652 1.312471856
55.05422664 1.587742192
57.06987671 4.796313489
68.99710569 1.271388865
85.06479133 4.162978008
135.0440559 1.292744981
137.0597059 1.181792615
151.075356 1.425245296
201.1121354 0.9367635828
379.1387441 1.203622491
405.1180087 1.849484704
407.1336587 1.05423294
419.1336587 1.915182514
421.1129233 1.623188383
421.1493088 2.592726075
423.1285734 2.089110822
435.1285734 2.05091965
437.1442234 1.350907977
447.1649589 0.9473154519
451.123488 1.455855637
463.196259 1.396849215
465.139138 2.332940694
489.1755235 1.24560057
491.1911736 1.566005397
519.1860882 1.122209881
537.1966529 0.9891890065
549.1966529 1.626581907

Name: +ve in-silico MS/MS by CFM-ID for PCBJCFLKLDOZQY-UHFFFAOYSA-N
ID: PCBJCFLKLDOZQY-UHFFFAOYSA-N
Comment: Energy0
Num peaks: 30
27.02292652 0.5648805659
87.04405588 0.5136042538
105.0334912 1.092038242
107.0491413 1.061300948
109.0284058 1.19713458
111.0440559 0.6710444082
117.0334912 0.6166912345
135.0440559 0.6431284254
137.0597059 6.572976734
145.0284058 8.638251656
147.0651853 1.969123385
155.0702706 3.227503117
217.0495352 0.5432152101
281.1019647 0.531997162
297.0968793 0.8268265805
299.1125294 1.844440107
307.0812292 0.9200352156
315.107444 0.8697828469
393.1180087 0.7094376451
425.1230941 0.8185322113
441.1180087 0.5613567598
443.1336587 10.06134534
445.1493088 1.0804905
445.1704382 2.311660632
453.139138 1.107415974
461.1442234 10.29209996
571.1810029 0.499012474
579.2072176 0.8239106926
589.1915675 10.9056315
607.2021322 8.664726863

Name: +ve in-silico MS/MS by CFM-ID for PCBJCFLKLDOZQY-UHFFFAOYSA-N
ID: PCBJCFLKLDOZQY-UHFFFAOYSA-N
Comment: Energy1
Num peaks: 31
43.01784114 0.9283305803
105.0334912 2.207910128
107.0491413 0.8026917474
109.0284058 0.7208424133
109.0647913 1.70844306
117.0334912 2.739722149
123.0440559 0.6939880646
125.0597059 1.341540253
127.075356 1.280844268
129.0546206 0.945886593
135.0440559 1.081463165
137.0597059 12.20261128
145.0284058 8.785902239
147.0651853 2.582142612
155.0702706 9.372442793
199.0389705 0.7743018949
217.0495352 0.8498810139
299.1125294 1.057621605
307.0812292 2.254666037
309.0968793 0.8541729083
315.107444 2.288384789
323.0761439 0.6963608847
431.1336587 1.106740493
433.1493088 1.313367089
443.1336587 9.427546594
445.1493088 1.289250174
453.139138 0.5395386953
461.1442234 5.914566485
577.1915675 0.9951000216
579.2072176 0.8258695423
589.1915675 1.706416311

Name: +ve in-silico MS/MS by CFM-ID for PCBJCFLKLDOZQY-UHFFFAOYSA-N
ID: PCBJCFLKLDOZQY-UHFFFAOYSA-N
Comment: Energy2
Num peaks: 31
43.01784114 0.7752258685
75.02292652 0.8120450854
77.03857658 1.047494927
87.04405588 1.151275493
105.0334912 1.526950916
107.0491413 0.7876985202
109.0284058 1.116316491
109.0647913 0.7575884336
117.0334912 2.697360728
123.0440559 1.007647392
129.0546206 0.732713976
131.0702706 0.8291184127
137.0597059 4.926283723
145.0284058 3.822672148
147.0651853 1.192151515
155.0702706 1.58441692
179.0338851 0.8297834503
225.0757499 0.7386465927
243.0863146 0.8795094707
297.0968793 1.607779011
299.1125294 3.571243377
307.0812292 3.505605518
309.0968793 1.399074256
315.107444 4.494340016
427.1387441 0.8034477375
443.1336587 4.194649882
445.1493088 1.045243321
461.1442234 1.183162686
545.1653528 0.7911270369
579.2072176 0.8124366701
589.1915675 1.347082767

Name: +ve in-silico MS/MS by CFM-ID for FGJUBURXUBXIRD-UHFFFAOYSA-N
ID: FGJUBURXUBXIRD-UHFFFAOYSA-N
Comment: Energy0
Num peaks: 29
27.02292652 0.5471450257
87.04405588 0.4968787626
107.0491413 1.041564063
109.0284058 1.143938619
111.0440559 0.6509290276
117.0334912 0.6026276492
135.0440559 0.6238272418
137.0597059 6.469758616
145.0284058 8.389758403
147.0651853 1.945656678
155.0702706 3.1789763
217.0495352 0.5263963918
281.1019647 0.501956765
297.0968793 0.7486920999
299.1125294 2.166352582
307.0812292 0.8669987338
315.107444 1.626378591
393.1180087 0.6871634502
425.1230941 0.7557232353
441.1180087 0.4904647704
443.1336587 9.611316892
445.1493088 0.9296379239
445.1704382 4.199438216
453.139138 1.032148087
461.1442234 9.923048214
463.1810029 1.821362256
579.2072176 0.7980423904
589.1915675 10.4672188
607.2021322 8.225047222

Name: +ve in-silico MS/MS by CFM-ID for FGJUBURXUBXIRD-UHFFFAOYSA-N
ID: FGJUBURXUBXIRD-UHFFFAOYSA-N
Comment: Energy1
Num peaks: 31
43.01784114 0.8839045763
107.0491413 0.7884414836
109.0647913 1.643847516
117.0334912 2.69474294
123.0440559 0.6611828916
125.0597059 1.267485094
127.075356 1.222690781
129.0546206 0.9029410103
135.0440559 1.025831862
137.0597059 11.94671652
145.0284058 8.352455819
147.0651853 2.611013423
155.0702706 9.305450718
199.0389705 0.7692412636
217.0495352 0.820592355
299.1125294 1.219788099
307.0812292 2.038789491
309.0968793 0.7640746879
315.107444 4.169249125
317.1230941 2.262563307
323.0761439 0.6591635876
431.1336587 1.028616847
433.1493088 1.220657889
443.1336587 8.677073004
445.1493088 1.152876309
445.1704382 1.889932988
461.1442234 5.439512682
463.1810029 0.810295595
577.1915675 0.9469737602
579.2072176 0.7859278152
589.1915675 1.592392166

Name: +ve in-silico MS/MS by CFM-ID for FGJUBURXUBXIRD-UHFFFAOYSA-N
ID: FGJUBURXUBXIRD-UHFFFAOYSA-N
Comment: Energy2
Num peaks: 31
43.01784114 0.7691857067
87.04405588 1.118226244
107.0491413 1.135026801
109.0284058 1.037086779
109.0647913 0.7439632369
117.0334912 3.141996339
123.0440559 0.9835641072
129.0546206 0.711723509
131.0702706 0.8053661939
135.0440559 0.7058195602
137.0597059 4.579463138
145.0284058 3.444048769
147.0651853 1.427669533
155.0702706 1.429216714
179.0338851 0.8105987489
225.0757499 0.720298572
243.0863146 0.8543136711
297.0968793 1.244005288
299.1125294 4.784359089
307.0812292 3.251220449
309.0968793 1.335194022
313.0917939 0.696467775
315.107444 7.671119032
317.1230941 0.8629208089
427.1387441 0.7762265436
443.1336587 3.91265838
445.1704382 1.008803378
461.1442234 1.098710011
545.1653528 0.7683769008
579.2072176 0.7890737412
589.1915675 1.788742604

Name: +ve in-silico MS/MS by CFM-ID for XUSKCFNGXQAISE-UHFFFAOYSA-N
ID: XUSKCFNGXQAISE-UHFFFAOYSA-N
Comment: Energy0
Num peaks: 31
55.05422664 1.146566419
56.99710569 2.429015628
61.02840582 0.6830078932
81.0334912 0.6841470441
83.04914126 8.652918464
379.1387441 0.898305564
409.1493088 1.022863217
425.1442234 0.8603842486
449.1442234 0.6607183683
449.1806089 0.8105432336
451.1598735 0.6821532037
465.139138 0.8509564501
467.1547881 3.836504322
469.1704382 0.7113304272
479.1911736 2.05230777
485.1653528 1.039579953
489.1755235 0.6695726077
505.1704382 1.183078742
507.1860882 5.139882771
509.2017383 2.549064576
521.2017383 0.7885855843
523.1810029 0.7656933916
525.1966529 5.219957925
531.1860882 2.887536444
537.1602674 0.6543736788
537.1966529 1.836967402
539.1759175 0.9919507664
539.212303 0.818900611
549.1966529 13.5631171
551.1759175 1.44230004
567.2072176 11.68716831

Name: +ve in-silico MS/MS by CFM-ID for XUSKCFNGXQAISE-UHFFFAOYSA-N
ID: XUSKCFNGXQAISE-UHFFFAOYSA-N
Comment: Energy1
Num peaks: 31
25.00727645 1.23152413
27.02292652 2.309725805
51.02292652 0.8001050007
55.05422664 5.482055738
56.99710569 2.210290861
57.0334912 0.8060336081
65.03857658 0.8287668942
83.04914126 11.50327638
87.00767038 0.7897718497
351.1438295 1.345892202
425.1442234 0.8988245077
445.1493088 0.8269518942
447.1649589 0.7843609463
449.1442234 1.251350869
449.1806089 0.9552413504
451.1598735 1.033552062
451.196259 1.162584005
465.1755235 1.120850808
467.1547881 1.507319508
479.1911736 2.743715478
507.1860882 2.815897705
509.2017383 1.616679958
521.2017383 1.552618021
523.1810029 0.9484787706
525.1966529 3.156485736
531.1860882 2.763329478
537.1602674 0.8582022851
537.1966529 1.654665532
539.212303 2.451973341
549.1966529 7.444271433
567.2072176 1.548358693

Name: +ve in-silico MS/MS by CFM-ID for XUSKCFNGXQAISE-UHFFFAOYSA-N
ID: XUSKCFNGXQAISE-UHFFFAOYSA-N
Comment: Energy2
Num peaks: 31
25.00727645 0.9645043387
27.02292652 0.9111917496
39.02292652 0.7730071735
41.00219107 0.7375121416
43.01784114 1.106101972
53.03857658 3.417549069
55.05422664 7.095232059
56.99710569 4.731222303
65.03857658 1.068413249
67.01784114 0.9783594926
83.04914126 17.30213434
311.1125294 1.506310847
377.1230941 0.7526425137
379.1387441 2.980349337
381.1543942 2.635983011
395.1336587 1.827842528
397.1493088 1.566805885
407.1336587 0.7214785137
409.1493088 1.305644667
419.1700442 1.160370012
425.1442234 1.091381894
433.1493088 0.6907723978
435.1649589 0.719822619
437.1806089 1.471619951
449.1806089 0.8086855589
451.196259 0.6961952082
463.196259 0.9176365029
467.1911736 1.552930169
509.1653528 0.7410468656
549.1966529 2.187399313
551.1759175 1.259249914

Name: +ve in-silico MS/MS by CFM-ID for PVYMCJQKFQASDT-UHFFFAOYSA-N
ID: PVYMCJQKFQASDT-UHFFFAOYSA-N
Comment: Energy0
Num peaks: 26
43.01784114 0.5039691878
73.02840582 0.5237212803
103.0389705 0.6900336817
123.0440559 0.5737852244
135.0440559 5.360907227
137.0597059 0.9084755667
139.075356 0.8558542168
141.0910061 1.326279589
143.1066561 1.186076354
153.0546206 0.6199811828
163.0600999 2.544150502
167.0702706 0.6274809969
181.0706646 0.5075632691
221.0808353 0.5617912839
327.107444 0.6871503535
373.1281794 0.7977691837
387.1438295 7.626303302
389.1230941 2.134369848
389.1594796 0.5592197722
403.1387441 0.4753849656
405.1543942 22.49876765
535.1810029 1.189725394
537.1966529 0.8722573293
539.212303 0.5969968587
549.1966529 11.41180266
567.2072176 14.46230146

Name: +ve in-silico MS/MS by CFM-ID for PVYMCJQKFQASDT-UHFFFAOYSA-N
ID: PVYMCJQKFQASDT-UHFFFAOYSA-N
Comment: Energy1
Num peaks: 31
43.01784114 0.8423791586
135.0440559 0.864645014
145.0495352 2.30351159
153.0546206 0.6480139471
163.0600999 2.969060153
167.0702706 0.9346336203
183.0651853 0.6529129101
219.0651853 0.7179618609
221.0808353 0.6873067096
223.0964854 0.6845550709
239.0914 0.5989402857
251.0914 2.102466627
279.0863146 0.6246048932
281.1019647 0.7837486359
357.1332648 1.136832177
359.1489149 4.192057606
361.1645649 0.6617905452
363.1438295 0.7847758152
373.1281794 3.884323957
375.1438295 7.526350141
377.1594796 5.757980033
379.1751296 1.005673234
387.1438295 5.909395117
389.1230941 3.721111971
389.1594796 0.6522414307
403.1387441 1.357513346
405.1543942 19.35529721
537.1966529 1.104001891
539.212303 0.6286460887
549.1966529 3.304215023
567.2072176 1.214344887

Name: +ve in-silico MS/MS by CFM-ID for PVYMCJQKFQASDT-UHFFFAOYSA-N
ID: PVYMCJQKFQASDT-UHFFFAOYSA-N
Comment: Energy2
Num peaks: 31
43.01784114 0.9123509441
65.03857658 2.444008075
67.01784114 1.061337287
67.05422664 0.8135225732
87.00767038 0.7066776268
105.0334912 2.145944438
107.0491413 2.140607651
109.0647913 0.8103829892
121.0284058 0.6386079244
123.0440559 2.089643136
123.0804414 0.7872702374
125.0597059 1.708408755
127.075356 0.973706596
135.0440559 10.12971373
137.0597059 3.346433558
139.075356 1.818929418
141.0910061 4.670793007
143.1066561 4.074007106
145.0495352 0.8249100991
147.0651853 0.7206126112
163.0600999 3.747516082
165.0546206 0.6277225894
167.0702706 9.367152981
197.0808353 0.8185099504
217.0495352 0.7152646489
219.0651853 0.8437180449
225.1121354 0.7913245859
387.1438295 0.8290165475
389.1230941 0.7303027877
405.1543942 1.799077913
549.1966529 0.7948233348

Name: +ve in-silico MS/MS by CFM-ID for FJIUOXOLVYQDAN-UHFFFAOYSA-N
ID: FJIUOXOLVYQDAN-UHFFFAOYSA-N
Comment: Energy0
Num peaks: 30
43.01784114 0.5133482302
73.02840582 0.5754808815
103.0389705 0.7090220565
123.0440559 0.505988338
135.0440559 1.353756435
151.0389705 0.5102013547
163.0600999 2.615842115
165.0546206 1.138710599
167.0702706 2.427362768
181.0706646 0.5064862288
251.0914 0.573739282
309.0968793 0.6931387591
323.0761439 0.6973403219
325.0917939 1.724252474
327.107444 2.507491387
333.1543942 0.8479903583
335.1700442 0.839448005
373.1281794 0.775343305
375.1438295 0.4627916971
387.1438295 7.441390392
389.1230941 2.049904089
389.1594796 0.5757530786
403.1387441 0.4570458141
405.1543942 21.64555126
519.1860882 0.4499371547
535.1810029 1.168140467
537.1966529 0.8570483833
539.212303 0.5860989456
549.1966529 10.90018152
567.2072176 14.07462106

Name: +ve in-silico MS/MS by CFM-ID for FJIUOXOLVYQDAN-UHFFFAOYSA-N
ID: FJIUOXOLVYQDAN-UHFFFAOYSA-N
Comment: Energy1
Num peaks: 31
43.01784114 0.7998907977
135.0440559 0.8011847011
145.0495352 2.312488165
153.0546206 1.008315581
163.0600999 2.995608831
167.0702706 1.114385383
233.0444498 0.5891451591
247.0600999 0.6113109394
249.0757499 0.872632228
251.0914 2.206075932
253.1070501 1.085296922
269.1019647 0.7295193161
279.0863146 0.6218974056
281.1019647 0.7833027849
357.1332648 1.128554278
359.1489149 4.181461075
361.1645649 0.6589218682
363.1438295 0.7567607117
373.1281794 3.891534761
375.1438295 7.475088441
377.1594796 5.737681466
379.1751296 0.9776756281
387.1438295 5.86507328
389.1230941 3.704981991
389.1594796 0.6564728351
403.1387441 1.320003784
405.1543942 19.31376014
537.1966529 1.108960389
539.212303 0.6315504844
549.1966529 3.304724711
567.2072176 1.22382771

Name: +ve in-silico MS/MS by CFM-ID for FJIUOXOLVYQDAN-UHFFFAOYSA-N
ID: FJIUOXOLVYQDAN-UHFFFAOYSA-N
Comment: Energy2
Num peaks: 31
43.01784114 2.114793181
73.02840582 1.322301082
87.00767038 0.6110279138
103.0389705 0.9486122074
123.0440559 0.886173158
125.0597059 0.731837879
135.0440559 2.099725505
141.0910061 1.183723061
143.1066561 1.378943127
145.0495352 0.7132574709
147.0651853 0.6194124312
151.075356 1.635692594
161.0444498 0.9273745065
163.0600999 6.282553954
165.0546206 4.013996265
165.0757499 0.849328287
167.0702706 26.1709633
169.0859207 0.6389732799
171.1015708 2.218983485
173.1172208 1.931903032
247.0600999 0.7070439864
253.1070501 4.509236395
307.0812292 1.057177697
315.1438295 1.398392101
317.1594796 0.6136658278
387.1438295 0.6720636842
389.1594796 0.6428975785
405.1543942 0.9774577009
419.1911736 1.04139972
491.1547881 0.6222235181
549.1966529 0.6828823229

Name: +ve in-silico MS/MS by CFM-ID for PCFJQQHYKQLRBF-UHFFFAOYSA-N
ID: PCFJQQHYKQLRBF-UHFFFAOYSA-N
Comment: Energy0
Num peaks: 31
43.01784114 0.504497047
73.02840582 0.5252385218
103.0389705 0.6861660528
123.0440559 0.5115013822
135.0440559 1.341401551
163.0600999 2.544602251
165.0546206 0.5171106035
169.0495352 1.058012106
181.0706646 0.5047001778
183.0651853 0.6788715305
203.0702706 0.6990450608
205.0859207 0.6107487588
235.0964854 2.665196158
237.1121354 0.5332872866
313.0917939 0.7753285961
331.1023586 0.5817005518
341.0867085 0.5641843506
343.1023586 0.6278011071
373.1281794 1.001630733
387.1438295 6.881629112
389.1230941 2.969747846
389.1594796 0.5323273513
403.1387441 0.5035569994
405.1543942 21.38602493
531.1860882 0.5511701457
535.1810029 1.894938972
537.1966529 0.9235239687
539.212303 0.7681922987
549.1966529 10.30438158
551.1759175 0.5137270261
567.2072176 14.34780487

Name: +ve in-silico MS/MS by CFM-ID for PCFJQQHYKQLRBF-UHFFFAOYSA-N
ID: PCFJQQHYKQLRBF-UHFFFAOYSA-N
Comment: Energy1
Num peaks: 31
43.01784114 0.8470988272
145.0495352 2.313431614
163.0600999 2.976764962
203.0702706 0.7476950127
205.0859207 0.9298204351
207.1015708 1.21633377
221.0808353 0.602997813
223.0964854 1.234034945
235.0964854 3.449428825
247.0600999 0.8649851842
249.0757499 1.314836088
253.1070501 1.90702394
263.0550145 0.8776125408
265.0706646 0.8681493297
269.1019647 2.566015308
271.1176147 0.7548885849
279.0863146 0.5787078375
281.1019647 0.7720026075
373.1281794 3.794928447
375.1438295 6.2061195
377.1594796 5.40999793
387.1438295 2.79631041
389.1230941 5.171517271
403.1387441 1.411468606
405.1543942 18.57265717
535.1810029 0.8884064739
537.1966529 1.583889508
539.212303 1.172195322
549.1966529 3.125491845
551.1759175 0.5972300937
567.2072176 1.224826509

Name: +ve in-silico MS/MS by CFM-ID for PCFJQQHYKQLRBF-UHFFFAOYSA-N
ID: PCFJQQHYKQLRBF-UHFFFAOYSA-N
Comment: Energy2
Num peaks: 31
43.01784114 1.052341388
51.02292652 5.486617784
53.03857658 1.1750449
65.03857658 0.8795675511
123.0440559 1.260850153
125.0597059 1.089776773
135.0440559 5.259850555
137.0597059 1.287939937
139.075356 0.9811630205
141.0910061 2.027332131
143.1066561 1.740069856
145.0495352 0.7505181926
163.0600999 5.045093886
165.0546206 2.178083675
181.0495352 1.094933136
183.0651853 12.92535272
187.0964854 0.8035025012
189.1121354 0.8035025012
203.0702706 1.136464214
235.0964854 0.9993125855
247.0600999 0.7515243406
253.1070501 4.021419298
329.1019647 0.8433980795
331.1176147 0.8175538531
331.1387441 1.039489695
333.1332648 0.8223335493
389.1230941 0.9237939387
403.1387441 1.197488936
405.1543942 1.231808385
491.1547881 0.7798518526
549.1966529 0.8071707423

Name: +ve in-silico MS/MS by CFM-ID for MLEONDVSGHDEPM-UHFFFAOYSA-N
ID: MLEONDVSGHDEPM-UHFFFAOYSA-N
Comment: Energy0
Num peaks: 31
43.01784114 0.5126211811
73.02840582 0.534391417
103.0389705 0.7054947123
139.0389705 1.097181886
141.0546206 0.7401480019
151.0389705 1.350258101
153.0546206 0.476773741
157.0859207 0.4704457115
163.0600999 2.587181941
167.0702706 0.7296575221
181.0706646 0.513705375
219.0651853 0.7531007757
221.0808353 0.626004356
251.0914 0.4649922049
263.0914 0.88071035
265.1070501 1.2289723
325.0917939 0.6052497246
327.107444 0.6629163597
373.1281794 0.9022780378
387.1438295 7.112661926
389.1230941 2.109970602
389.1594796 0.5408277246
403.1387441 0.5115979586
405.1543942 22.57788178
427.1598735 1.260423108
531.1860882 0.4697720512
535.1810029 1.381988823
537.1966529 0.7264628699
539.212303 0.7714177489
549.1966529 11.026678
567.2072176 14.70854568

Name: +ve in-silico MS/MS by CFM-ID for MLEONDVSGHDEPM-UHFFFAOYSA-N
ID: MLEONDVSGHDEPM-UHFFFAOYSA-N
Comment: Energy1
Num peaks: 31
43.01784114 0.8334072256
145.0495352 2.279083145
163.0600999 2.92483774
219.0651853 1.095138448
221.0808353 0.9476506231
223.0964854 0.8566137517
231.0651853 1.078132302
233.0808353 1.590575371
237.1121354 2.047467551
239.0914 1.335853219
247.0600999 1.059061792
249.0757499 0.9908352136
251.0914 2.309669493
253.1070501 2.899496828
255.1227001 0.8615685881
263.0914 1.064939233
265.1070501 1.899109917
267.1227001 0.9645945248
363.1438295 0.7955753546
373.1281794 3.390356965
375.1438295 5.221191528
377.1594796 4.363937112
379.1751296 1.013180504
387.1438295 3.144740751
389.1230941 3.934900171
403.1387441 1.38845475
405.1543942 19.88369923
537.1966529 1.536229839
539.212303 1.324509352
549.1966529 3.142442769
567.2072176 1.188725512

Name: +ve in-silico MS/MS by CFM-ID for MLEONDVSGHDEPM-UHFFFAOYSA-N
ID: MLEONDVSGHDEPM-UHFFFAOYSA-N
Comment: Energy2
Num peaks: 31
43.01784114 1.115308233
51.02292652 5.14020588
53.03857658 2.132297118
77.00219107 1.020190254
79.01784114 1.536376885
81.0334912 1.116633792
139.0389705 0.9691167457
139.075356 0.7430660789
141.0910061 0.7175960671
145.0495352 0.77285231
151.0389705 2.419716025
153.0546206 1.111089523
155.0702706 0.8289155359
157.0859207 1.752235953
159.1015708 1.873450576
163.0600999 4.964279704
165.0546206 1.599803239
167.0702706 14.49207868
171.1015708 0.8560045328
173.1172208 0.8560045328
197.0808353 0.7668560569
219.0651853 1.255518415
231.0651853 0.802057241
237.1121354 4.147396836
265.1070501 3.406212077
307.0812292 0.8268295586
315.1438295 1.070098105
403.1387441 1.233228493
405.1543942 1.303136511
491.1547881 0.7369700515
549.1966529 0.8321893055

Name: +ve in-silico MS/MS by CFM-ID for LBWRTSMBTQZKNI-UHFFFAOYSA-N
ID: LBWRTSMBTQZKNI-UHFFFAOYSA-N
Comment: Energy0
Num peaks: 31
43.01784114 0.5103949547
73.02840582 0.5318971772
103.0389705 0.7020574159
139.0389705 1.091689155
141.0546206 0.7366275225
151.0389705 1.341497776
153.0546206 0.4729840906
157.0859207 0.4666210976
163.0600999 2.575703405
167.0702706 0.7268161294
181.0706646 0.511178959
219.0651853 0.7496060654
221.0808353 0.6230832583
251.0914 0.4628424022
263.0914 0.8759371881
265.1070501 1.223879644
325.0917939 0.6023598924
327.107444 0.659699355
373.1281794 0.9151499783
387.1438295 7.310293507
389.1230941 2.097569036
389.1594796 0.5384446745
403.1387441 0.5093437036
405.1543942 22.44282352
427.1598735 1.254057746
531.1860882 0.4681501421
535.1810029 1.432503232
537.1966529 0.6872370042
539.212303 0.4797134621
549.1966529 11.10936275
567.2072176 14.60715718

Name: +ve in-silico MS/MS by CFM-ID for LBWRTSMBTQZKNI-UHFFFAOYSA-N
ID: LBWRTSMBTQZKNI-UHFFFAOYSA-N
Comment: Energy1
Num peaks: 31
43.01784114 0.8326325891
145.0495352 2.277138268
163.0600999 2.921922712
219.0651853 1.088111014
221.0808353 0.944993657
223.0964854 0.853016774
231.0651853 1.066856958
233.0808353 1.573901928
237.1121354 2.033991619
239.0914 1.326326361
247.0600999 1.048458381
249.0757499 0.9803993769
251.0914 2.295815418
253.1070501 2.881200564
255.1227001 0.8524942345
263.0914 1.054610037
265.1070501 1.893335385
267.1227001 0.9605329754
363.1438295 0.7948964428
373.1281794 3.495814672
375.1438295 5.901416327
377.1594796 4.21802917
379.1751296 1.012164283
387.1438295 3.95506546
389.1230941 3.893456372
403.1387441 1.387153516
405.1543942 19.76390108
537.1966529 1.097009373
539.212303 0.8945995302
549.1966529 3.108915926
567.2072176 1.186697557

Name: +ve in-silico MS/MS by CFM-ID for LBWRTSMBTQZKNI-UHFFFAOYSA-N
ID: LBWRTSMBTQZKNI-UHFFFAOYSA-N
Comment: Energy2
Num peaks: 31
43.01784114 1.106943103
51.02292652 5.101717848
53.03857658 1.169979752
111.0440559 0.795914648
123.0440559 0.736229014
139.0389705 1.096647038
139.075356 0.9096475359
141.0546206 0.7438297544
145.0495352 0.767065467
147.0651853 0.6699076573
151.0389705 2.99239801
153.0546206 1.260608008
155.0702706 0.8459661251
157.0859207 1.835896049
159.1015708 1.539808981
163.0600999 4.92703533
165.0546206 1.584273911
167.0702706 14.37860744
171.1015708 0.8453464594
173.1172208 0.8453464594
197.0808353 0.7611141118
219.0651853 1.241554146
231.0651853 0.7920766051
237.1121354 4.115422379
263.0914 0.6842369878
265.1070501 3.378051044
307.0812292 0.8206385532
315.1438295 1.062085592
403.1387441 1.223967678
405.1543942 1.292577557
549.1966529 0.6820478097

Name: +ve in-silico MS/MS by CFM-ID for PEPMGJGIAQIZNA-UHFFFAOYSA-N
ID: PEPMGJGIAQIZNA-UHFFFAOYSA-N
Comment: Energy0
Num peaks: 31
43.01784114 0.5235835354
73.02840582 0.5466873502
103.0389705 0.7224503775
139.0389705 0.5406660224
151.0389705 1.392828195
153.0546206 0.4980563685
155.0702706 0.4763110602
157.0859207 0.4826179691
159.1015708 0.4412476265
163.0600999 2.643723758
167.0702706 0.7508805098
181.0706646 0.5261694785
219.0651853 0.782698879
221.0808353 0.646567496
237.1121354 0.4698988407
251.0914 0.4830799661
325.0917939 0.6086445249
327.107444 0.6787844467
373.1281794 1.055503163
375.1438295 0.8358192823
387.1438295 7.584418072
389.1230941 2.286545936
389.1594796 0.5525650447
403.1387441 0.5227009193
405.1543942 23.91065693
531.1860882 0.4777252868
535.1810029 1.61803841
537.1966529 1.005270107
539.212303 1.098319672
549.1966529 11.0200526
567.2072176 15.21079254

Name: +ve in-silico MS/MS by CFM-ID for PEPMGJGIAQIZNA-UHFFFAOYSA-N
ID: PEPMGJGIAQIZNA-UHFFFAOYSA-N
Comment: Energy1
Num peaks: 31
43.01784114 0.8373169369
75.04405588 0.6999656546
145.0495352 2.288895093
163.0600999 2.939555042
219.0651853 1.093478963
221.0808353 0.9467582759
223.0964854 0.8561316801
231.0651853 1.101744646
233.0808353 1.619137205
237.1121354 2.083732404
239.0914 1.342554655
247.0600999 1.118211737
249.0757499 1.000674396
251.0914 2.338919638
253.1070501 2.921230483
255.1227001 0.8701241281
263.0914 0.6670489693
265.1070501 0.7932184232
363.1438295 0.7990004795
373.1281794 3.49685935
375.1438295 5.609544738
377.1594796 4.671021906
379.1751296 1.018311312
387.1438295 3.171577278
389.1230941 3.973974479
403.1387441 1.395022538
405.1543942 20.0474146
537.1966529 1.239063909
539.212303 0.9987048062
549.1966529 3.053300004
567.2072176 1.198982989

Name: +ve in-silico MS/MS by CFM-ID for PEPMGJGIAQIZNA-UHFFFAOYSA-N
ID: PEPMGJGIAQIZNA-UHFFFAOYSA-N
Comment: Energy2
Num peaks: 31
43.01784114 1.143598579
51.02292652 6.023031396
53.03857658 1.225197585
95.04914126 1.707180484
121.0284058 0.7099734235
123.0440559 0.6937445604
139.0389705 1.33980626
141.0546206 0.9822315209
145.0495352 0.7924219594
147.0651853 0.6920524534
151.0389705 3.121563691
153.0546206 1.368372496
155.0702706 0.9769648982
157.0859207 1.966150558
159.1015708 1.890910947
163.0600999 5.090239052
165.0546206 1.690226845
167.0702706 14.92876184
171.1015708 0.9374073769
173.1172208 0.9374073769
197.0808353 0.7862738733
219.0651853 1.398545996
231.0651853 0.8785132195
237.1121354 3.997860091
307.0812292 0.8477659838
315.1438295 1.097194414
347.1489149 0.92240776
389.1230941 0.7184970398
403.1387441 1.264549245
405.1543942 1.343798551
549.1966529 0.7016425122

Name: +ve in-silico MS/MS by CFM-ID for MWSLZXXHTXWNFB-UHFFFAOYSA-N
ID: MWSLZXXHTXWNFB-UHFFFAOYSA-N
Comment: Energy0
Num peaks: 30
31.01784114 0.619870192
43.01784114 0.3868656103
49.02840582 0.5168154733
73.02840582 0.3894857008
103.0389705 0.5777051501
135.0440559 0.9857237391
163.0600999 2.146012944
183.0651853 0.4598325836
203.0702706 0.5374429487
205.0859207 0.4409545697
339.1227001 0.3978389689
341.0867085 0.3920616533
343.1023586 0.3931464348
355.1176147 0.4749209132
357.1332648 3.421394473
359.1489149 0.646025001
373.1281794 6.948533746
375.1438295 1.328553271
387.1438295 5.696581237
389.1230941 1.127179339
389.1594796 0.4845951312
405.1543942 13.0530446
519.1860882 8.069725283
521.1653528 0.752632554
521.2017383 0.6215613373
535.1810029 1.607374432
537.1966529 10.00630802
539.212303 0.7332794162
549.1966529 8.001767132
567.2072176 9.147467725

Name: +ve in-silico MS/MS by CFM-ID for MWSLZXXHTXWNFB-UHFFFAOYSA-N
ID: MWSLZXXHTXWNFB-UHFFFAOYSA-N
Comment: Energy1
Num peaks: 31
31.01784114 1.04853868
43.01784114 0.7515379848
49.02840582 0.6240443092
145.0495352 2.045417606
163.0600999 2.765796801
203.0702706 0.6065073396
205.0859207 0.7821009519
207.1015708 0.6666977108
223.0964854 0.9134011027
235.0964854 1.506443972
249.0757499 0.8713727841
253.1070501 1.346259734
269.1019647 1.90526328
357.1332648 2.825332721
359.1489149 1.38067893
363.1438295 0.7129716218
373.1281794 7.185474477
375.1438295 11.91284573
377.1594796 3.667658782
379.1751296 0.8914372834
387.1438295 3.165075111
389.1230941 2.284857377
403.1387441 0.5828053143
405.1543942 13.44261649
519.1860882 2.057112119
521.2017383 0.8365807011
535.1810029 1.113955044
537.1966529 2.060680297
539.212303 0.8514866099
549.1966529 2.659444116
567.2072176 0.9546923216

Name: +ve in-silico MS/MS by CFM-ID for MWSLZXXHTXWNFB-UHFFFAOYSA-N
ID: MWSLZXXHTXWNFB-UHFFFAOYSA-N
Comment: Energy2
Num peaks: 31
43.01784114 1.029961878
51.02292652 5.370278044
53.03857658 1.150128928
65.03857658 0.8609169609
107.0491413 0.676550853
123.0440559 1.224486172
125.0597059 1.066662463
135.0440559 2.783963865
137.0597059 1.009149652
141.0910061 1.74276711
143.1066561 1.704716168
145.0495352 0.7173961421
163.0600999 5.805548981
165.0546206 1.943855243
181.0495352 0.9230425213
183.0651853 11.43406645
187.0964854 0.6644146149
189.1121354 0.6644146149
203.0702706 1.086487354
253.1070501 3.761412201
315.107444 1.258246089
323.0761439 0.6925939375
331.1387441 1.017448072
357.1332648 2.338431375
373.1281794 4.319131539
375.1438295 1.037345795
387.1438295 0.7622362063
389.1594796 0.6760939335
405.1543942 1.253723323
535.1810029 0.7811607859
549.1966529 0.6538847733

Name: +ve in-silico MS/MS by CFM-ID for ARHZVGAMMBUGAA-UHFFFAOYSA-N
ID: ARHZVGAMMBUGAA-UHFFFAOYSA-N
Comment: Energy0
Num peaks: 27
31.01784114 0.6272246674
49.02840582 0.5283477418
103.0389705 0.5778066474
149.0233204 0.7687618563
151.0389705 0.6929851082
163.0600999 2.150673973
167.0702706 0.5634432262
219.0651853 0.4626405452
325.0917939 0.5251038069
327.107444 0.5637458532
341.1383502 0.4137821059
355.1176147 0.4921574219
357.1332648 3.572715121
359.1489149 0.6753150767
373.1281794 7.298065357
375.1438295 1.375858405
387.1438295 5.750319984
389.1230941 0.6044847704
389.1594796 0.4846724274
405.1543942 13.55034799
519.1860882 8.49181601
521.2017383 0.6283678613
535.1810029 1.255423383
537.1966529 10.09717435
539.212303 0.6150309448
549.1966529 8.09592858
567.2072176 9.149915135

Name: +ve in-silico MS/MS by CFM-ID for ARHZVGAMMBUGAA-UHFFFAOYSA-N
ID: ARHZVGAMMBUGAA-UHFFFAOYSA-N
Comment: Energy1
Num peaks: 31
31.01784114 1.084857701
43.01784114 0.7083278156
49.02840582 0.649057118
145.0495352 2.065157669
163.0600999 2.799314656
221.0808353 0.7936244143
223.0964854 1.04903623
233.0808353 0.9403445254
237.1121354 1.418841525
239.0914 0.8915475316
247.0600999 0.6791249931
251.0914 1.180670196
253.1070501 2.167870933
265.1070501 0.656416451
347.1489149 1.216544388
357.1332648 3.011670754
359.1489149 1.502525597
373.1281794 7.312411102
375.1438295 12.46193117
377.1594796 3.925431007
379.1751296 0.8988945971
387.1438295 3.385809124
389.1230941 1.232855309
405.1543942 14.0441848
519.1860882 2.13402752
521.2017383 0.8533066713
535.1810029 0.7663307491
537.1966529 2.002171512
539.212303 0.8460419621
549.1966529 2.70181919
567.2072176 0.9732084676

Name: +ve in-silico MS/MS by CFM-ID for ARHZVGAMMBUGAA-UHFFFAOYSA-N
ID: ARHZVGAMMBUGAA-UHFFFAOYSA-N
Comment: Energy2
Num peaks: 31
43.01784114 0.8352311374
49.02840582 0.627851256
51.02292652 4.150958101
53.03857658 0.9934208264
105.0334912 5.174425817
121.0284058 2.32337277
123.0440559 3.705915826
127.075356 0.7767372362
129.0910061 0.7969788723
139.075356 1.011783146
145.0495352 0.6653211946
149.0233204 4.811269811
151.0389705 1.098416969
153.0546206 0.8306459507
157.0859207 1.097409593
159.1015708 1.019116845
163.0600999 4.583745295
165.0546206 1.109519825
167.0702706 13.20066399
197.0808353 0.6759941748
219.0651853 0.8136925994
237.1121354 3.617853505
307.0812292 0.6922901286
315.1438295 0.9435927059
325.0917939 0.734254852
357.1332648 2.117743865
373.1281794 3.480074235
375.1438295 0.8157398508
387.1438295 0.6923833256
389.1594796 0.6268995779
405.1543942 1.040523405

Name: +ve in-silico MS/MS by CFM-ID for UEQPBPZFTXWGDE-UHFFFAOYSA-N
ID: UEQPBPZFTXWGDE-UHFFFAOYSA-N
Comment: Energy0
Num peaks: 30
101.0233204 0.6221351262
119.0338851 0.5832046464
123.0440559 0.4757934453
135.0440559 1.305675133
141.0910061 0.4634304628
161.0444498 0.5792602935
165.0546206 0.5132415523
167.0702706 0.6270247146
179.0550145 2.208646887
197.0655792 0.4355893109
203.0702706 0.7142533452
205.0859207 0.568367591
235.0964854 0.6519159405
237.1121354 0.5280525698
341.0867085 0.5037284037
343.1023586 0.525715527
357.1332648 0.6148677093
359.1489149 0.4658758574
371.1489149 7.108264695
373.1281794 2.086199421
373.1645649 0.4811139463
387.1438295 0.509510225
389.1594796 23.24328612
519.1860882 0.4982528507
531.1860882 1.843746774
535.1810029 1.374513202
537.1966529 0.6935499696
539.212303 0.4703533312
549.1966529 17.34325658
567.2072176 12.23015204

Name: +ve in-silico MS/MS by CFM-ID for UEQPBPZFTXWGDE-UHFFFAOYSA-N
ID: UEQPBPZFTXWGDE-UHFFFAOYSA-N
Comment: Energy1
Num peaks: 31
161.0444498 1.758526017
179.0550145 2.815228617
203.0702706 0.7639974469
205.0859207 0.8986964784
207.1015708 0.8061128427
223.0964854 1.24274935
231.0651853 0.9637359091
233.0808353 1.381084667
235.0964854 2.242646938
237.1121354 2.095388083
247.0600999 0.9218314248
249.0757499 0.9118914058
253.1070501 2.581119382
255.1227001 0.7929239698
265.1070501 0.7513465558
347.1489149 0.767001921
357.1332648 3.309468265
359.1489149 7.332933491
361.1645649 5.44116115
363.180215 1.088490703
371.1489149 2.576992308
373.1281794 3.621390923
387.1438295 1.42433128
389.1594796 20.89737533
519.1860882 0.7329496332
521.2017383 0.7904685505
535.1810029 1.069651723
537.1966529 1.107084546
539.212303 0.8200112053
549.1966529 3.380247448
567.2072176 1.104871687

Name: +ve in-silico MS/MS by CFM-ID for UEQPBPZFTXWGDE-UHFFFAOYSA-N
ID: UEQPBPZFTXWGDE-UHFFFAOYSA-N
Comment: Energy2
Num peaks: 31
43.01784114 0.781165237
51.02292652 5.938052088
53.03857658 1.270325079
59.01275576 0.8926532033
59.08552677 0.8145260705
65.03857658 0.9301320501
89.02332044 0.7343204059
105.0334912 0.9632666811
107.0491413 0.7472549338
123.0440559 1.373329813
125.0597059 1.109861585
135.0440559 3.409006868
137.0597059 1.173814134
139.075356 0.9816037246
141.0910061 2.15747344
143.1066561 1.948185777
163.0600999 0.7055153649
165.0546206 2.202393678
167.0702706 15.40533086
171.1015708 1.313372726
173.1172208 1.231657869
179.0550145 5.159901602
197.0808353 0.805079887
203.0702706 1.459770407
231.0651853 1.073136559
237.1121354 4.217235418
331.1387441 0.9688481712
373.1281794 0.7649298719
387.1438295 1.308707153
389.1594796 1.132278997
549.1966529 0.7095851866

Name: +ve in-silico MS/MS by CFM-ID for VDRDUSXXCSUHEX-UHFFFAOYSA-N
ID: VDRDUSXXCSUHEX-UHFFFAOYSA-N
Comment: Energy0
Num peaks: 30
43.01784114 0.53020197
73.02840582 0.553116585
103.0389705 0.7305465638
123.0440559 0.534805964
135.0440559 1.370163088
141.0910061 0.4855990361
143.1066561 0.4352309641
151.0389705 0.7111452126
163.0600999 2.667030648
167.0338851 1.683706882
169.0495352 1.096566943
181.0706646 0.5375597716
203.0702706 0.4939754197
235.0964854 1.492102922
253.1070501 0.468559777
313.0917939 0.6237464878
331.1023586 0.4365314609
373.1281794 1.160892454
387.1438295 6.752028516
389.1230941 2.935051618
389.1594796 0.7759360349
403.1387441 0.4845120004
405.1543942 22.10377911
531.1860882 0.5799701355
535.1810029 1.976373537
537.1966529 0.8470658535
539.212303 0.6305898888
549.1966529 11.01700191
551.1759175 0.5435821473
567.2072176 15.67268189

Name: +ve in-silico MS/MS by CFM-ID for VDRDUSXXCSUHEX-UHFFFAOYSA-N
ID: VDRDUSXXCSUHEX-UHFFFAOYSA-N
Comment: Energy1
Num peaks: 31
43.01784114 0.8796499908
145.0495352 2.396682784
163.0600999 3.126047101
203.0702706 0.7722436714
205.0859207 1.01901891
207.1015708 0.8870467969
217.0495352 0.8063098149
221.0808353 0.6846269906
223.0964854 1.315113386
235.0964854 1.115520398
247.0600999 1.065752371
249.0757499 1.57319062
253.1070501 2.0731491
263.0550145 0.9929495334
265.0706646 0.9822426547
269.1019647 2.794937046
271.1176147 0.8540970341
279.0863146 0.6547623815
281.1019647 0.8169723292
373.1281794 3.860787174
375.1438295 5.234653464
377.1594796 4.876440489
387.1438295 2.567530841
389.1230941 5.851164862
403.1387441 1.439777393
405.1543942 20.296646
535.1810029 0.6585509608
537.1966529 1.0059959
539.212303 0.658963688
549.1966529 2.704637977
567.2072176 1.314565885

Name: +ve in-silico MS/MS by CFM-ID for VDRDUSXXCSUHEX-UHFFFAOYSA-N
ID: VDRDUSXXCSUHEX-UHFFFAOYSA-N
Comment: Energy2
Num peaks: 31
43.01784114 0.9687923131
51.02292652 2.80728145
65.03857658 1.253907654
87.00767038 0.7502856067
105.0334912 0.9796478947
107.0491413 0.8066015473
123.0440559 1.476234354
125.0597059 1.19803707
135.0440559 4.145223778
137.0597059 1.062063753
139.075356 0.9640447707
141.0910061 2.513669665
143.1066561 1.969758083
145.0495352 0.8758140213
147.0651853 0.7643249453
163.0600999 5.517314702
167.0338851 2.154095246
169.0495352 1.999425421
181.0495352 1.063592777
183.0651853 11.38977174
187.0964854 0.7891609251
189.1121354 0.7891609251
203.0702706 0.940178642
235.0964854 0.888532187
247.0600999 1.173425874
253.1070501 4.723232139
331.1387441 0.9589493583
373.1281794 0.9655017598
389.1230941 1.147700667
389.1594796 1.01390836
405.1543942 1.952327323

Name: +ve in-silico MS/MS by CFM-ID for NGXSEXWYMGZSDG-UHFFFAOYSA-N
ID: NGXSEXWYMGZSDG-UHFFFAOYSA-N
Comment: Energy0
Num peaks: 31
43.01784114 0.5295834064
73.02840582 0.5534267291
103.0389705 0.7317511909
133.0495352 0.4097007969
139.0389705 0.8063314567
141.0546206 0.5657075145
145.0495352 0.389920128
163.0600999 2.663083734
167.0702706 0.7444454133
181.0706646 0.5330076652
219.0651853 0.7876525763
221.0808353 0.6641317914
251.0914 0.4865632344
263.0914 0.9730763348
265.1070501 0.8839732356
325.0917939 0.6163603742
327.107444 0.6874880495
373.1281794 0.9192817375
387.1438295 7.259847106
389.1230941 2.165124972
389.1594796 0.6250243522
403.1387441 0.528779547
405.1543942 23.3113807
427.1598735 0.7071150898
531.1860882 0.6139150545
535.1810029 1.566825048
537.1966529 0.5648096486
539.212303 0.520733326
549.1966529 11.00193665
551.1759175 0.4000590333
567.2072176 15.48776027

Name: +ve in-silico MS/MS by CFM-ID for NGXSEXWYMGZSDG-UHFFFAOYSA-N
ID: NGXSEXWYMGZSDG-UHFFFAOYSA-N
Comment: Energy1
Num peaks: 31
43.01784114 0.8644503646
145.0495352 2.356800374
153.0546206 0.6210539083
163.0600999 3.023099727
219.0651853 1.204723055
221.0808353 1.134111849
223.0964854 1.054961599
225.1121354 0.7012780419
231.0651853 1.070310783
233.0444498 0.6296821126
233.0808353 1.767910469
237.0757499 0.7141701748
237.1121354 2.085567248
239.0914 1.491096157
247.0600999 1.009621558
249.0757499 1.522902035
251.0914 2.534229546
253.1070501 3.432125789
255.1227001 1.183807783
363.1438295 1.140960592
373.1281794 3.248406976
375.1438295 4.026547547
377.1594796 1.675199921
379.1751296 0.7357446692
387.1438295 3.231813385
389.1230941 4.556141812
403.1387441 1.440614731
405.1543942 21.81959318
537.1966529 0.7328603973
549.1966529 3.028594665
567.2072176 1.271179386

Name: +ve in-silico MS/MS by CFM-ID for NGXSEXWYMGZSDG-UHFFFAOYSA-N
ID: NGXSEXWYMGZSDG-UHFFFAOYSA-N
Comment: Energy2
Num peaks: 31
43.01784114 1.177083324
51.02292652 3.128947252
53.03857658 0.7131854967
57.0334912 0.7698052079
59.08552677 0.8090664411
97.02840582 1.757852401
139.0389705 1.237368571
141.0546206 1.034594589
145.0495352 0.8155826238
147.0651853 0.7113433707
151.0389705 2.283287348
153.0546206 1.12966647
155.0702706 0.9382969176
157.0859207 1.416583227
159.1015708 1.25234216
163.0600999 4.907683257
165.0546206 1.720136598
167.0702706 15.29297386
171.1015708 0.9414818801
173.1172208 0.9414818801
197.0808353 0.8142043011
219.0651853 1.435591841
227.1277855 1.426266965
237.1121354 2.43644371
265.1070501 2.225915027
307.0812292 0.8926046498
315.1438295 1.129262874
389.1230941 0.7216200347
389.1594796 0.7610956298
403.1387441 1.301623314
405.1543942 1.959790966

Name: +ve in-silico MS/MS by CFM-ID for UYTRPNKPRHWHQZ-UHFFFAOYSA-N
ID: UYTRPNKPRHWHQZ-UHFFFAOYSA-N
Comment: Energy0
Num peaks: 31
43.01784114 0.5193431216
73.02840582 0.5732591073
103.0389705 0.7127067785
123.0440559 0.5199979023
135.0440559 1.346049195
141.0910061 0.4657353539
143.1066561 0.4234342021
163.0600999 2.610120396
167.0338851 0.5233836321
181.0706646 0.5190048741
183.0651853 0.7116370966
203.0702706 0.7126391059
205.0859207 0.6207763515
235.0964854 1.338934787
253.1070501 0.4573962972
341.0867085 0.6006780351
343.1023586 0.6696637824
373.1281794 0.8868956991
375.1438295 0.452618771
387.1438295 7.19764833
389.1230941 3.990923355
389.1594796 0.7288692401
403.1387441 0.5163224478
405.1543942 21.59973069
531.1860882 0.7833348628
535.1810029 1.57666334
537.1966529 0.7886262439
539.212303 0.6994011555
549.1966529 11.21236493
551.1759175 0.6891209942
567.2072176 14.92167843

Name: +ve in-silico MS/MS by CFM-ID for UYTRPNKPRHWHQZ-UHFFFAOYSA-N
ID: UYTRPNKPRHWHQZ-UHFFFAOYSA-N
Comment: Energy1
Num peaks: 31
43.01784114 0.8579412917
145.0495352 2.338484188
163.0600999 3.014441595
167.0338851 0.6162326801
203.0702706 0.7725231002
205.0859207 0.951468027
207.1015708 1.150612895
221.0808353 0.6323911192
223.0964854 1.299937555
235.0964854 2.562022217
247.0600999 1.011138522
249.0757499 1.495799422
253.1070501 1.988135537
263.0550145 0.9471558828
265.0706646 0.9369427927
269.1019647 2.691710635
271.1176147 0.8147070955
279.0863146 0.6245655198
281.1019647 0.7926842054
373.1281794 3.233630635
375.1438295 5.609815262
377.1594796 4.452881829
387.1438295 2.494540901
389.1230941 5.193410952
403.1387441 1.428293216
405.1543942 19.45597514
535.1810029 0.7803443977
537.1966529 1.189100012
539.212303 0.898435119
549.1966529 3.132859107
567.2072176 1.251497886

Name: +ve in-silico MS/MS by CFM-ID for UYTRPNKPRHWHQZ-UHFFFAOYSA-N
ID: UYTRPNKPRHWHQZ-UHFFFAOYSA-N
Comment: Energy2
Num peaks: 31
43.01784114 1.421718034
51.02292652 4.993911235
53.03857658 1.217558043
65.03857658 0.8914960251
105.0334912 0.9232543026
123.0440559 1.307016847
125.0597059 1.063745597
135.0440559 3.809985203
137.0597059 1.025160606
139.075356 1.006712248
141.0910061 2.045830653
143.1066561 1.809995014
145.0495352 0.7776719523
163.0600999 4.786607893
181.0495352 1.592312553
183.0651853 14.49045459
187.0964854 0.8392612399
189.1121354 0.8392612399
203.0702706 1.218599373
213.0757499 0.7716383056
235.0964854 0.8572700556
247.0600999 0.7865210283
253.1070501 3.905732611
323.0761439 0.8287821521
331.1387441 1.077098448
389.1230941 1.055543441
389.1594796 0.7985600534
403.1387441 1.240941785
405.1543942 1.302015289
419.1911736 1.010975003
551.1759175 0.7208757082

Name: +ve in-silico MS/MS by CFM-ID for JCDVKKOBBNOWIC-UHFFFAOYSA-N
ID: JCDVKKOBBNOWIC-UHFFFAOYSA-N
Comment: Energy0
Num peaks: 31
43.01784114 0.5220892698
73.02840582 0.5565243547
103.0389705 1.03193317
105.0546206 0.5143065516
151.0389705 1.375356234
153.0546206 0.4820342813
157.0859207 0.4735497098
159.1015708 0.4311165365
163.0600999 2.636014729
167.0702706 0.7388045619
181.0706646 0.5244682227
219.0651853 0.7600905399
221.0808353 0.6357652561
237.1121354 0.4664210943
251.0914 0.4728123133
265.1070501 0.6755392413
325.0917939 0.6123676658
327.107444 0.6766188681
373.1281794 0.6343108487
387.1438295 7.315414943
389.1230941 3.316146973
389.1594796 0.735358638
403.1387441 0.5211872362
405.1543942 22.80963645
427.1598735 0.6365914812
531.1860882 0.7908828833
535.1810029 1.196145679
537.1966529 0.4479791575
549.1966529 11.07093546
551.1759175 0.5582154748
567.2072176 15.14204133

Name: +ve in-silico MS/MS by CFM-ID for JCDVKKOBBNOWIC-UHFFFAOYSA-N
ID: JCDVKKOBBNOWIC-UHFFFAOYSA-N
Comment: Energy1
Num peaks: 31
43.01784114 0.8454114717
145.0495352 2.309187461
163.0600999 2.970050117
219.0651853 1.162309953
221.0808353 0.9765291779
223.0964854 1.037687297
231.0651853 1.213814013
233.0808353 1.793410236
237.0757499 0.697493608
237.1121354 2.209815266
239.0914 1.451460662
247.0600999 1.191039888
249.0757499 1.120565101
251.0914 2.4808616
253.1070501 3.271572957
255.1227001 0.9743736182
263.0914 1.298512821
265.1070501 1.320071633
267.1227001 0.7228333987
363.1438295 1.126227992
373.1281794 2.568390745
375.1438295 4.241279928
377.1594796 1.832182655
387.1438295 2.792537781
389.1230941 3.986169078
403.1387441 1.408621619
405.1543942 21.23478367
537.1966529 0.8542891122
539.212303 0.6972232369
549.1966529 3.002783346
567.2072176 1.22033657

Name: +ve in-silico MS/MS by CFM-ID for JCDVKKOBBNOWIC-UHFFFAOYSA-N
ID: JCDVKKOBBNOWIC-UHFFFAOYSA-N
Comment: Energy2
Num peaks: 31
43.01784114 1.116716286
51.02292652 4.494147
53.03857658 2.06697047
57.0334912 1.37336963
59.08552677 1.761999707
103.0389705 0.8747602296
139.0389705 1.435270339
141.0546206 0.7691260324
145.0495352 0.7738263603
147.0651853 0.6757555803
151.0389705 2.702381386
153.0546206 1.24085164
155.0702706 0.8899382207
157.0859207 1.849684711
159.1015708 1.656111269
163.0600999 4.970548844
165.0546206 1.60886671
167.0702706 14.52018757
171.1015708 0.8655160511
173.1172208 0.8655160511
197.0808353 0.76782255
219.0651853 1.299522975
231.0651853 0.8111669576
237.1121354 4.154806262
265.1070501 2.27525465
307.0812292 0.8243693697
315.1438295 1.071446784
389.1230941 0.7568671048
389.1594796 0.7946015458
403.1387441 1.234787328
405.1543942 1.29890898

Name: +ve in-silico MS/MS by CFM-ID for ZUDMPJKYUBCIRF-UHFFFAOYSA-N
ID: ZUDMPJKYUBCIRF-UHFFFAOYSA-N
Comment: Energy0
Num peaks: 12
135.0440559 1.004059066
163.0600999 3.391649927
183.0651853 0.9564520071
249.0757499 1.276529928
251.0914 0.8501290588
373.1281794 2.02439231
387.1438295 3.239987164
389.1230941 13.86775576
403.1387441 1.027944079
405.1543942 50.00235825
549.1966529 1.318057276
567.2072176 1.634037618

Name: +ve in-silico MS/MS by CFM-ID for ZUDMPJKYUBCIRF-UHFFFAOYSA-N
ID: ZUDMPJKYUBCIRF-UHFFFAOYSA-N
Comment: Energy1
Num peaks: 31
43.01784114 0.8703705771
45.0334912 0.6506709648
145.0495352 4.780979711
161.0444498 0.5314618329
163.0600999 9.230926315
165.0757499 1.119016893
181.0706646 1.917829004
203.0702706 0.7542360842
205.0859207 0.8388240503
207.1015708 0.7626372851
221.0808353 0.5769836974
223.0964854 1.19397395
235.0964854 1.795236278
249.0757499 1.467759436
253.1070501 1.751135137
263.0550145 0.9177144645
265.0706646 0.9078188383
269.1019647 2.95264001
271.1176147 0.7893827188
279.0863146 0.6479686
281.1019647 0.6139583458
373.1281794 2.525842216
375.1438295 5.222448663
377.1594796 4.713717077
387.1438295 2.932511631
389.1230941 5.03197883
403.1387441 0.78829709
405.1543942 17.14885308
535.1810029 0.610863734
549.1966529 1.680893192
567.2072176 0.9269795164

Name: +ve in-silico MS/MS by CFM-ID for ZUDMPJKYUBCIRF-UHFFFAOYSA-N
ID: ZUDMPJKYUBCIRF-UHFFFAOYSA-N
Comment: Energy2
Num peaks: 31
51.02292652 1.6831621
103.0389705 0.6824626649
123.0440559 0.941507606
135.0440559 5.744018673
137.0597059 2.246625754
139.075356 2.316062957
141.0910061 4.59887331
143.1066561 4.236708206
145.0495352 0.8718828312
147.0651853 0.8027251112
163.0600999 2.141154709
183.0651853 12.43281917
185.0808353 0.6952508832
187.0964854 4.097645627
189.1121354 3.583080413
201.0546206 1.27454107
203.0702706 3.990284914
205.0859207 1.199450064
207.1015708 0.7733738243
209.1172208 0.7699373925
249.0757499 1.646637466
251.0914 2.152619158
253.1070501 2.976135389
257.1383502 1.252037957
315.1227001 0.7316575496
373.1281794 1.230726904
375.1438295 0.6762100295
389.1230941 4.259939183
405.1543942 1.718899904
409.1856943 1.131722204
411.2013444 1.209258591

Name: +ve in-silico MS/MS by CFM-ID for QCSSOOLCVSVPPD-UHFFFAOYSA-N
ID: QCSSOOLCVSVPPD-UHFFFAOYSA-N
Comment: Energy0
Num peaks: 31
43.01784114 0.5240801205
73.02840582 0.5471904807
103.0389705 0.7231445523
139.0389705 0.5411304075
151.0389705 1.381121045
153.0546206 0.496084318
155.0702706 0.4771056544
157.0859207 0.4752269671
159.1015708 0.4402281705
163.0600999 2.64603581
167.0702706 0.750142473
181.0706646 0.5266798248
219.0651853 0.7784513745
221.0808353 0.6460204601
233.0808353 0.433790498
237.1121354 0.4693622705
251.0914 0.4801759469
325.0917939 0.6092204569
327.107444 0.6794340636
369.1332648 0.4172859012
373.1281794 0.9243973801
387.1438295 7.637847241
389.1230941 2.268290704
389.1594796 0.8529140132
403.1387441 0.5231548881
405.1543942 23.71368711
531.1860882 0.9231992118
535.1810029 1.414781583
537.1966529 0.5947897135
549.1966529 11.57211619
567.2072176 15.23142876

Name: +ve in-silico MS/MS by CFM-ID for QCSSOOLCVSVPPD-UHFFFAOYSA-N
ID: QCSSOOLCVSVPPD-UHFFFAOYSA-N
Comment: Energy1
Num peaks: 31
43.01784114 0.8664693492
115.0389705 0.9206480623
145.0495352 2.289309823
163.0600999 2.940177512
219.0651853 1.162433706
221.0808353 0.9630643104
223.0964854 0.8872726292
231.0651853 1.184806401
233.0808353 1.746122424
237.1121354 2.173758359
239.0914 1.416011012
247.0600999 1.154952725
249.0757499 1.085412089
251.0914 2.435512747
253.1070501 3.198018865
255.1227001 0.9438067485
263.0914 0.7235350664
265.1070501 0.8109041465
363.1438295 1.089458573
373.1281794 2.998467832
375.1438295 3.85028253
377.1594796 1.597333674
379.1751296 0.700382408
387.1438295 4.002075601
389.1230941 4.310492963
403.1387441 1.395300255
405.1543942 20.90331911
537.1966529 0.9244644647
539.212303 0.6906295826
549.1966529 3.145777718
567.2072176 1.19941752

Name: +ve in-silico MS/MS by CFM-ID for QCSSOOLCVSVPPD-UHFFFAOYSA-N
ID: QCSSOOLCVSVPPD-UHFFFAOYSA-N
Comment: Energy2
Num peaks: 31
43.01784114 1.138881724
45.0334912 0.7274494915
51.02292652 4.629292645
53.03857658 1.233837138
55.01784114 0.8599658416
57.0334912 1.407307744
59.08552677 1.414245661
139.0389705 1.411132704
141.0546206 0.9437079483
145.0495352 0.7880696462
147.0651853 0.6881810979
151.0389705 2.81686728
153.0546206 2.095176816
155.0702706 0.9782753059
157.0859207 1.921499948
159.1015708 1.912106629
163.0600999 5.062224446
165.0546206 1.671027055
167.0702706 14.83291489
171.1015708 0.9203928257
173.1172208 0.9203928257
197.0808353 0.781955328
219.0651853 1.378840511
231.0651853 0.8625780283
237.1121354 3.973318519
307.0812292 0.8413191339
315.1438295 1.091168163
389.1230941 0.7054558531
389.1594796 0.8583732161
403.1387441 1.257583072
405.1543942 1.331921495

Name: +ve in-silico MS/MS by CFM-ID for MHFSXYTWHBVZFD-UHFFFAOYSA-N
ID: MHFSXYTWHBVZFD-UHFFFAOYSA-N
Comment: Energy0
Num peaks: 29
29.00219107 0.6414689972
31.01784114 1.063689766
73.02840582 0.544156006
103.0389705 0.7147105134
123.0440559 0.5322914674
135.0440559 1.462983113
151.0389705 0.5369412231
153.0546206 1.250444444
163.0600999 2.61179471
165.0546206 0.5605303662
167.0702706 0.5489180784
181.0706646 0.5258331757
183.0651853 0.7031156808
297.0968793 0.7212219872
315.107444 0.7222624729
343.1023586 0.8316702
345.1180087 0.8701618571
373.1281794 0.8591442186
387.1438295 8.478160915
389.1230941 2.321180587
389.1594796 0.6041846126
405.1543942 23.12753309
531.1860882 0.5671968105
535.1810029 1.377942616
537.1966529 0.7325877718
539.212303 0.6979224866
549.1966529 10.91669991
551.1759175 0.5871235952
567.2072176 15.19719694

Name: +ve in-silico MS/MS by CFM-ID for MHFSXYTWHBVZFD-UHFFFAOYSA-N
ID: MHFSXYTWHBVZFD-UHFFFAOYSA-N
Comment: Energy1
Num peaks: 31
43.01784114 0.8777935311
123.0440559 0.5739892092
135.0440559 0.8762891009
145.0495352 2.38672923
153.0546206 1.151381533
163.0600999 3.136347917
167.0702706 1.417101677
221.0808353 0.8038284371
223.0964854 0.6158409039
233.0444498 0.638379063
239.0914 0.6921237424
249.0757499 1.004047951
251.0914 2.133309377
253.1070501 1.422450696
269.1019647 0.7981778229
279.0863146 0.7155532377
281.1019647 0.8333450301
331.1176147 0.5909143929
363.1438295 0.9617493337
373.1281794 4.260577045
375.1438295 7.539305711
377.1594796 6.37353113
379.1751296 0.8480878746
381.1907797 0.5961365089
387.1438295 5.139155339
389.1230941 4.301521436
403.1387441 1.359745381
405.1543942 21.06817295
537.1966529 0.7232582392
549.1966529 2.662481233
567.2072176 1.303669631

Name: +ve in-silico MS/MS by CFM-ID for MHFSXYTWHBVZFD-UHFFFAOYSA-N
ID: MHFSXYTWHBVZFD-UHFFFAOYSA-N
Comment: Energy2
Num peaks: 31
43.01784114 1.35282913
65.03857658 0.8418192037
87.00767038 0.8606829567
123.0440559 1.303541235
125.0597059 1.052106321
135.0440559 4.909558603
137.0597059 1.144124381
139.075356 1.273661559
141.0910061 1.695935083
143.1066561 1.933203022
145.0495352 1.004681677
147.0651853 0.8860597821
151.075356 1.04538818
153.0546206 2.722365303
163.0600999 4.397982679
165.0546206 1.649083391
167.0702706 14.19954332
171.1015708 0.9113415199
173.1172208 0.9113415199
183.0651853 1.16289589
197.0808353 1.208969844
249.0757499 0.9397593241
251.0914 0.9754448784
253.1070501 5.950057409
257.1383502 0.7431370696
373.1281794 0.8687580921
387.1438295 1.411257171
389.1230941 1.391920095
389.1594796 0.9070662229
405.1543942 2.994479023
549.1966529 0.7960941667

Name: +ve in-silico MS/MS by CFM-ID for PWXAKBAVDDZHES-UHFFFAOYSA-N
ID: PWXAKBAVDDZHES-UHFFFAOYSA-N
Comment: Energy0
Num peaks: 26
29.00219107 0.6420848002
31.01784114 1.064710896
73.02840582 0.539249669
103.0389705 0.7114222741
123.0440559 1.50399239
125.0597059 0.6562977445
135.0440559 0.5851893756
151.0389705 1.369065261
153.0546206 1.673124142
163.0600999 2.615117171
167.0702706 0.7877073008
221.0808353 0.6023626751
251.0914 0.5661520174
327.107444 0.7060230669
373.1281794 0.8700035268
387.1438295 8.72689889
389.1230941 2.374558965
389.1594796 0.601725862
405.1543942 23.51681607
531.1860882 0.6238359579
535.1810029 1.371932123
537.1966529 0.7294887883
539.212303 0.6948626847
549.1966529 11.29716225
551.1759175 0.5846885403
567.2072176 15.09884104

Name: +ve in-silico MS/MS by CFM-ID for PWXAKBAVDDZHES-UHFFFAOYSA-N
ID: PWXAKBAVDDZHES-UHFFFAOYSA-N
Comment: Energy1
Num peaks: 31
43.01784114 0.8748416187
135.0440559 0.6093593501
145.0495352 2.384697458
153.0546206 1.103135038
163.0600999 3.089779048
167.0702706 1.189010077
183.0651853 0.6949309921
223.0964854 0.737725389
239.0914 0.9301176177
247.0600999 0.8227338635
249.0757499 0.7987230836
251.0914 2.272900669
253.1070501 1.285064456
269.1019647 1.167445198
279.0863146 0.6787846356
281.1019647 0.7049029365
331.1176147 0.5894655182
363.1438295 1.016358622
373.1281794 4.245220794
375.1438295 7.804335956
377.1594796 6.34586781
379.1751296 0.8848383654
381.1907797 0.5955770695
387.1438295 5.154065842
389.1230941 4.281435619
403.1387441 1.168355497
405.1543942 21.13594542
531.1860882 0.5816127278
537.1966529 0.7225265676
549.1966529 2.701166865
567.2072176 1.301451002

Name: +ve in-silico MS/MS by CFM-ID for PWXAKBAVDDZHES-UHFFFAOYSA-N
ID: PWXAKBAVDDZHES-UHFFFAOYSA-N
Comment: Energy2
Num peaks: 31
43.01784114 1.132209854
67.01784114 2.610599055
69.0334912 1.303510726
123.0440559 2.198020396
135.0440559 2.960928454
137.0597059 2.831186442
139.075356 1.06515501
141.0910061 1.085567598
143.1066561 1.397098304
145.0495352 1.023115076
147.0651853 0.9062774123
149.0233204 0.9210526217
163.0600999 4.350102092
165.0546206 2.096252622
167.0702706 11.99788868
171.1015708 1.521464635
173.1172208 1.410684622
197.0808353 1.31157886
219.0651853 1.776722755
221.0808353 1.155095762
225.1121354 1.120906094
227.1277855 1.060270134
253.1070501 1.288215632
315.1438295 0.8991525885
373.1281794 0.9002965985
375.1438295 1.108316669
387.1438295 1.495180514
389.1230941 1.470550626
389.1594796 0.9237696144
403.1387441 1.084260853
405.1543942 3.185153593

Name: +ve in-silico MS/MS by CFM-ID for RSGNAOHBEZUORT-UHFFFAOYSA-N
ID: RSGNAOHBEZUORT-UHFFFAOYSA-N
Comment: Energy0
Num peaks: 23
43.01784114 1.802413232
145.0495352 1.739069099
147.0651853 0.7417300885
161.0444498 0.981910829
163.0600999 7.932811467
349.1070501 1.071748764
365.1019647 2.136288485
367.1176147 4.000928794
369.1332648 0.9534721529
379.1176147 0.8475633816
381.1332648 2.71464002
383.1125294 1.071062473
391.1176147 0.8515895318
409.1281794 13.61996091
411.107444 1.380607817
427.1387441 15.02736961
511.1598735 0.8427183898
529.1704382 4.172518525
547.1810029 0.8192811168
557.1653528 0.8354716955
559.1810029 1.799603026
571.1810029 6.693281661
589.1915675 8.364314395

Name: +ve in-silico MS/MS by CFM-ID for RSGNAOHBEZUORT-UHFFFAOYSA-N
ID: RSGNAOHBEZUORT-UHFFFAOYSA-N
Comment: Energy1
Num peaks: 31
43.01784114 1.107822584
61.02840582 0.6125722338
101.0597059 0.9387516683
115.075356 0.9621785805
145.0495352 3.728022042
163.0600999 6.133577709
309.0757499 1.036674162
321.1121354 0.7962030823
327.0863146 1.150273762
339.0863146 0.9118877581
347.0914 0.7425352993
349.1070501 1.545367166
351.1227001 1.172220271
365.1019647 2.55837421
367.1176147 6.315818616
369.1332648 2.849203219
379.1176147 1.05525746
381.1332648 5.827401176
383.1125294 1.999126948
385.1281794 1.406348224
391.1176147 1.511756106
397.1281794 1.191650492
409.1281794 12.35136976
411.107444 1.205823503
427.1387441 7.051899898
511.1598735 1.71828261
529.1704382 3.509103409
557.1653528 0.7711550176
559.1810029 1.29166375
571.1810029 2.565101435
589.1915675 0.916597898

Name: +ve in-silico MS/MS by CFM-ID for RSGNAOHBEZUORT-UHFFFAOYSA-N
ID: RSGNAOHBEZUORT-UHFFFAOYSA-N
Comment: Energy2
Num peaks: 31
43.01784114 1.549176679
45.0334912 1.060797945
87.00767038 1.976885081
89.02332044 1.014079533
103.0389705 1.222583275
145.0495352 1.87714965
147.0651853 2.447102915
163.0600999 2.607502442
307.0964854 1.242523463
309.0757499 1.295309031
313.0706646 0.9479579789
321.1121354 2.738160353
323.1277855 0.9568653527
327.0863146 2.560755178
335.1277855 0.9206485512
339.0863146 1.418351525
349.1070501 1.139334168
353.1019647 0.868651591
365.1019647 4.010401303
367.1176147 6.309581744
369.1332648 1.378012797
379.1176147 1.375723061
381.1332648 3.071507519
383.1125294 2.476459951
409.1281794 3.72375998
411.107444 1.398963795
411.1438295 0.9657911114
427.1387441 2.509650298
559.1810029 1.572504986
571.1810029 1.04857545
573.1602674 0.8829365552

Name: +ve in-silico MS/MS by CFM-ID for VXVMPTOARHPALI-UHFFFAOYSA-N
ID: VXVMPTOARHPALI-UHFFFAOYSA-N
Comment: Energy0
Num peaks: 23
43.01784114 1.802558908
145.0495352 1.739069099
147.0651853 0.7417300885
161.0444498 0.981910829
163.0600999 7.925922701
349.1070501 1.071748764
365.1019647 2.136871616
367.1176147 4.001423162
369.1332648 0.9534721529
379.1176147 0.8477334274
381.1332648 2.70515248
383.1125294 1.07131648
391.1176147 0.8515895318
409.1281794 13.62176798
411.107444 1.381318656
427.1387441 15.03146981
511.1598735 0.8427183898
529.1704382 4.172518525
547.1810029 0.8192811168
557.1653528 0.8354716955
559.1810029 1.799603026
571.1810029 6.693281661
589.1915675 8.364314395

Name: +ve in-silico MS/MS by CFM-ID for VXVMPTOARHPALI-UHFFFAOYSA-N
ID: VXVMPTOARHPALI-UHFFFAOYSA-N
Comment: Energy1
Num peaks: 31
43.01784114 1.109926054
61.02840582 0.6125722338
101.0597059 0.940770404
115.075356 0.9641997124
145.0495352 3.728022042
163.0600999 6.050272217
309.0757499 1.060214053
321.1121354 0.7944156977
327.0863146 1.181947515
339.0863146 0.9141872935
347.0914 0.7425352993
349.1070501 1.545367166
351.1227001 1.172220271
365.1019647 2.567380243
367.1176147 6.346932875
369.1332648 2.849203219
379.1176147 1.05937965
381.1332648 5.84579051
383.1125294 2.00677564
385.1281794 1.418310983
391.1176147 1.511756106
397.1281794 1.206686462
409.1281794 12.39371517
411.107444 1.221038305
427.1387441 7.091346334
511.1598735 1.71828261
529.1704382 3.509103409
557.1653528 0.7711550176
559.1810029 1.29166375
571.1810029 2.565101435
589.1915675 0.916597898

Name: +ve in-silico MS/MS by CFM-ID for VXVMPTOARHPALI-UHFFFAOYSA-N
ID: VXVMPTOARHPALI-UHFFFAOYSA-N
Comment: Energy2
Num peaks: 31
43.01784114 1.555492078
45.0334912 1.060797945
87.00767038 1.976885081
89.02332044 1.014079533
103.0389705 1.222583275
145.0495352 1.87714965
147.0651853 2.447102915
163.0600999 2.114776139
307.0964854 1.277271352
309.0757499 1.454597321
313.0706646 0.951511222
321.1121354 2.816620502
323.1277855 0.9568653527
327.0863146 2.882096855
335.1277855 0.9463950215
339.0863146 1.424508071
349.1070501 1.139334168
353.1019647 0.8735513038
365.1019647 4.046440535
367.1176147 6.363526517
369.1332648 1.378012797
379.1176147 1.394490931
381.1332648 3.109912858
383.1125294 2.507201148
409.1281794 3.760045535
411.107444 1.435078811
411.1438295 0.9657911114
427.1387441 2.514757076
559.1810029 1.572504986
571.1810029 1.04857545
573.1602674 0.8829365552

Name: +ve in-silico MS/MS by CFM-ID for YWVDBQXHEBQADG-UHFFFAOYSA-N
ID: YWVDBQXHEBQADG-UHFFFAOYSA-N
Comment: Energy0
Num peaks: 31
43.01784114 1.69483367
61.02840582 0.5132746233
103.0389705 0.4880282969
137.0597059 0.4573370138
145.0495352 1.696475664
147.0651853 0.7235485303
161.0444498 0.9301208266
163.0600999 7.49186924
165.0757499 0.4812153653
181.0706646 0.5549381046
305.1019647 0.4874019709
349.1070501 0.993072316
365.1019647 1.92809436
367.1176147 3.86094297
369.1332648 0.9704551003
379.1176147 0.7863724213
381.1332648 2.451513183
383.1125294 0.9610207923
391.1176147 0.7843904284
409.1281794 12.35711861
411.107444 1.265950175
427.1387441 13.71538937
511.1598735 0.6844397944
527.1547881 0.6540936511
529.1704382 3.889384449
547.1810029 0.7654784271
557.1653528 0.7921162489
559.1810029 1.70621555
561.1966529 0.4575128494
571.1810029 6.931347741
589.1915675 7.664941254

Name: +ve in-silico MS/MS by CFM-ID for YWVDBQXHEBQADG-UHFFFAOYSA-N
ID: YWVDBQXHEBQADG-UHFFFAOYSA-N
Comment: Energy1
Num peaks: 31
43.01784114 1.041052469
135.0440559 0.6095858542
137.0597059 1.036241889
139.075356 0.7058288371
145.0495352 3.636834392
163.0600999 5.508967153
235.0964854 0.8313326459
283.0964854 0.6178058551
309.0757499 0.7979959209
321.1121354 0.7547544175
347.0914 0.6344135563
349.1070501 1.350809834
351.1227001 1.098891548
365.1019647 1.485932503
367.1176147 6.02035689
369.1332648 2.694087389
379.1176147 0.9638171672
381.1332648 5.236711225
383.1125294 0.9485568778
385.1281794 1.362948112
391.1176147 1.291626901
397.1281794 1.156321753
409.1281794 11.02146281
411.107444 1.170074578
427.1387441 6.742647475
511.1598735 1.491650222
529.1704382 3.307311432
557.1653528 0.7432479844
559.1810029 1.244920226
571.1810029 3.145760967
589.1915675 0.8564444422

Name: +ve in-silico MS/MS by CFM-ID for YWVDBQXHEBQADG-UHFFFAOYSA-N
ID: YWVDBQXHEBQADG-UHFFFAOYSA-N
Comment: Energy2
Num peaks: 31
43.01784114 1.353806743
59.01275576 2.242199816
87.00767038 0.8363164267
103.0389705 0.9535738468
137.0597059 1.272517012
139.075356 1.121971048
141.0182351 0.7615710142
143.0338851 1.743753498
145.0495352 1.828912247
147.0651853 2.337910828
163.0600999 1.743696943
233.0808353 0.8612246313
235.0964854 0.8950461349
289.0706646 1.415883863
307.0964854 1.36581476
321.1121354 2.337273292
323.1277855 0.8388503636
329.1019647 1.231107165
349.1070501 0.8309296375
365.1019647 2.690633952
367.1176147 5.138634409
369.1332648 1.259879964
379.1176147 1.185867278
381.1332648 1.665275301
383.1125294 0.9014020756
409.1281794 3.408727065
411.107444 1.116079335
427.1387441 1.745067198
559.1810029 1.370053216
571.1810029 1.5993719
573.1602674 0.8175095886

Name: +ve in-silico MS/MS by CFM-ID for VYSORONYODDMTK-UHFFFAOYSA-N
ID: VYSORONYODDMTK-UHFFFAOYSA-N
Comment: Energy0
Num peaks: 26
43.01784114 1.567743242
145.0495352 1.64251747
147.0651853 0.6480902497
151.075356 0.5712743228
161.0444498 0.9355059877
163.0600999 7.424426289
321.1121354 0.648102483
349.1070501 2.671889567
365.1019647 4.509992387
367.1176147 4.929189288
369.1332648 1.40133561
379.1176147 0.6781206543
381.1332648 2.172036989
383.1125294 0.8548956798
391.1176147 0.6356415978
409.1281794 10.68401053
411.107444 1.096520775
427.1387441 12.18867356
511.1598735 1.69688708
527.1547881 0.7642173114
529.1704382 5.227828752
547.1810029 0.7422140661
557.1653528 0.7819700514
559.1810029 1.684360677
571.1810029 6.672787727
589.1915675 7.504119314

Name: +ve in-silico MS/MS by CFM-ID for VYSORONYODDMTK-UHFFFAOYSA-N
ID: VYSORONYODDMTK-UHFFFAOYSA-N
Comment: Energy1
Num peaks: 31
43.01784114 0.9697185208
61.02840582 0.9125423072
135.0440559 1.115493118
137.0597059 0.6422607386
143.0338851 2.066562655
145.0495352 4.337040678
163.0600999 5.181544868
271.0964854 0.6937647664
321.1121354 1.050843815
349.1070501 2.810919392
351.1227001 1.208236797
365.1019647 2.600867133
367.1176147 7.270677161
369.1332648 3.14172374
371.1489149 0.6375247166
379.1176147 0.8347759034
381.1332648 4.61462062
383.1125294 0.9005066362
385.1281794 1.161023637
391.1176147 1.130865709
397.1281794 0.9374601449
409.1281794 9.551704229
411.107444 0.9486099181
427.1387441 5.536395736
453.139138 0.7075641974
511.1598735 1.999413244
529.1704382 3.568874854
557.1653528 0.71424637
559.1810029 1.196343308
571.1810029 3.218937085
589.1915675 0.7957671734

Name: +ve in-silico MS/MS by CFM-ID for VYSORONYODDMTK-UHFFFAOYSA-N
ID: VYSORONYODDMTK-UHFFFAOYSA-N
Comment: Energy2
Num peaks: 31
43.01784114 1.422034648
45.0334912 0.8620537688
59.01275576 1.282837683
87.00767038 1.419982931
89.02332044 0.8458454641
103.0389705 1.040165516
135.0440559 1.172468289
141.0182351 1.02570012
143.0338851 2.087203187
145.0495352 2.065947601
147.0651853 2.371975959
163.0600999 1.547547658
307.0964854 1.456668871
321.1121354 3.378463859
335.1277855 0.8695836748
349.1070501 1.458785633
365.1019647 3.701327611
367.1176147 6.71508828
369.1332648 1.798367897
379.1176147 1.307460773
381.1332648 3.214189058
383.1125294 0.9458311221
395.1125294 0.8276026434
409.1281794 3.336486593
411.107444 1.429129127
427.1387441 1.821591378
517.1704382 0.8228144419
557.1653528 0.835461172
559.1810029 1.527994253
571.1810029 2.236894524
573.1602674 0.8579444859

Name: +ve in-silico MS/MS by CFM-ID for LUJNWTAOVPFBNT-UHFFFAOYSA-N
ID: LUJNWTAOVPFBNT-UHFFFAOYSA-N
Comment: Energy0
Num peaks: 28
43.01784114 1.744594719
61.02840582 0.5185633427
103.0389705 0.5173063869
145.0495352 1.70761091
147.0651853 0.7415974849
161.0444498 0.9601166422
163.0600999 7.695486217
165.0757499 0.4979519094
181.0706646 0.5738120839
349.1070501 1.010736922
365.1019647 2.001185878
367.1176147 3.923103941
369.1332648 0.9168985804
379.1176147 0.802544412
381.1332648 2.608033301
383.1125294 0.9621600378
391.1176147 0.7931644724
409.1281794 12.7033783
411.107444 1.314921649
427.1387441 14.53775602
511.1598735 0.708636605
527.1547881 0.6474438144
529.1704382 4.060395278
547.1810029 0.7954773366
557.1653528 0.8163723371
559.1810029 1.758463077
571.1810029 6.912697683
589.1915675 8.053819823

Name: +ve in-silico MS/MS by CFM-ID for LUJNWTAOVPFBNT-UHFFFAOYSA-N
ID: LUJNWTAOVPFBNT-UHFFFAOYSA-N
Comment: Energy1
Num peaks: 31
43.01784114 1.04115981
135.0440559 2.546866039
143.0338851 0.964800623
145.0495352 3.649840548
151.075356 0.6807903645
163.0600999 5.588303627
271.0964854 2.203009277
283.0964854 0.8793220618
285.1121354 0.8538887758
321.1121354 0.7908699478
349.1070501 1.346377001
351.1227001 1.148715349
365.1019647 1.388136907
367.1176147 6.172031586
369.1332648 2.762244776
379.1176147 0.9488481273
381.1332648 5.378812314
383.1125294 1.033868145
385.1281794 1.355222623
391.1176147 1.265942034
397.1281794 1.139139198
409.1281794 10.95452813
411.107444 1.15268766
427.1387441 7.073989839
453.139138 0.6393292487
511.1598735 1.556700868
529.1704382 3.411593857
557.1653528 0.7540794803
559.1810029 1.263062688
571.1810029 2.893249204
589.1915675 0.8795875577

Name: +ve in-silico MS/MS by CFM-ID for LUJNWTAOVPFBNT-UHFFFAOYSA-N
ID: LUJNWTAOVPFBNT-UHFFFAOYSA-N
Comment: Energy2
Num peaks: 31
43.01784114 1.52624641
45.0334912 0.8791498352
59.01275576 1.597695255
87.00767038 1.425757607
89.02332044 0.8520603628
103.0389705 1.224947965
143.0338851 1.35507868
145.0495352 1.905593818
147.0651853 2.470083376
163.0600999 1.504720767
307.0964854 1.541972578
321.1121354 2.820561724
323.1277855 0.9551534046
335.1277855 0.8574834004
349.1070501 1.042126464
351.0863146 0.8403930662
353.1019647 0.8653393999
365.1019647 3.107353547
367.1176147 6.285266195
369.1332648 1.25818827
379.1176147 1.316570686
381.1332648 3.057970509
383.1125294 0.9391127203
409.1281794 3.445953332
411.107444 1.427168469
427.1387441 2.901957807
517.1704382 0.866471193
557.1653528 0.852054582
559.1810029 1.558342324
571.1810029 1.356728899
573.1602674 0.8749844456

Name: +ve in-silico MS/MS by CFM-ID for LUBGDKFVJMCLKY-UHFFFAOYSA-N
ID: LUBGDKFVJMCLKY-UHFFFAOYSA-N
Comment: Energy0
Num peaks: 24
43.01784114 1.805403347
145.0495352 1.723259819
147.0651853 0.7363369795
161.0444498 0.9749362979
163.0600999 7.860055292
317.1019647 0.6495720435
349.1070501 1.107334569
365.1019647 2.003824527
367.1176147 4.007185908
369.1332648 0.9363529581
381.1332648 2.616344046
383.1125294 1.053333248
391.1176147 1.05734304
409.1281794 13.6471967
411.107444 1.395195751
427.1387441 15.1210033
511.1598735 0.8334691198
527.1547881 0.6886230041
529.1704382 4.12334766
547.1810029 0.8111948491
557.1653528 0.8289978053
559.1810029 1.054586626
571.1810029 6.767944233
589.1915675 8.258651829

Name: +ve in-silico MS/MS by CFM-ID for LUBGDKFVJMCLKY-UHFFFAOYSA-N
ID: LUBGDKFVJMCLKY-UHFFFAOYSA-N
Comment: Energy1
Num peaks: 31
43.01784114 1.148873495
61.02840582 0.7638747227
123.0440559 0.9207021588
145.0495352 3.852246024
163.0600999 6.073831733
313.1070501 1.044809255
321.1121354 0.7976839757
329.1019647 0.6774699318
331.1176147 0.9832171414
347.0914 0.7664509007
349.1070501 1.580076091
351.1227001 1.161834243
363.1227001 0.7987358314
365.1019647 1.443523885
367.1176147 6.426598132
369.1332648 2.814635106
379.1176147 1.322017465
381.1332648 5.913677825
383.1125294 1.128470146
385.1281794 1.465825101
391.1176147 1.750901019
397.1281794 1.169356834
409.1281794 12.4628441
411.107444 1.26355188
427.1387441 7.602678638
511.1598735 1.70914728
[truncated: 100,606 more chars]
