# Supplementary material for: Ion mobility collision cross-section atlas for known and unknown metabolite annotation in untargeted metabolomics
Source: Nat Commun. 2020 Aug 28;11:4334. doi: 10.1038/s41467-020-18171-8 (PMC7455731; doi:10.1038/s41467-020-18171-8)
Supplement: Supplementary file 8 — Supplementary Data 5 [file 41467_2020_18171_MOESM8_ESM.zip › 01_positive_mode/L0791/cfmid_result.txt]

1 0.125 YAOADUSUPZVJCF-UHFFFAOYSA-N OCC1OC(OC2OCC3C(C2C=C)CCOC3=O)C(C(C1O)O)OC(=O)c1c(O)cc(cc1c1cccc(c1)O)O
2 0.1 CDORWALHOIRWAE-UHFFFAOYSA-N COC(=O)C12OCC34C2C(OC(C(=C(C)C)C(=O)O)O)C(=O)OC4CC2C(C3C(C1O)O)(C)CC(=O)C(=C2C)O
3 0.086956522 FGJUBURXUBXIRD-UHFFFAOYSA-N OCC1OC(OCCc2ccc(c(c2)O)O)C(C(C1OC(=O)C=CC1=CC#CC(=C1)O)OC1OC(C)C(C(C1O)O)O)O
4 0.086956522 SGBQTMFCOOFCMU-UHFFFAOYSA-N ClC1=CC2=C(C=C1)C(=NCCCCCCCCN=C1C3=CC=CC=C3NC3=C1C=CC(Cl)=C3)C1=CC=CC=C1N2
5 0.085106383 PCBJCFLKLDOZQY-UHFFFAOYSA-N OCC1OC(OCCc2ccc(c(c2)O)O)C(C(C1OC(=O)C=CC1=CC=C(C#C1)O)OC1OC(C)C(C(C1O)O)O)O
6 0.057142857 IWWPAVUYDSPVEO-UHFFFAOYSA-N OCC1OC(OC2C3C4C=CC(=CC4OC2(OC3(C)C(=O)C)c2cc(OC)c(c(c2)OC)O)O)C(C(C1O)O)O
7 0.055555556 KMYUBNLNPRIIHP-HDWZAORYSA-N C1C=CC=CC=1C1=CC(=O)C2C(O)=C(C)C(O[C@@H]3OC(COC(CC(O)(C)CC(O)=O)=O)[C@@H](O)[C@H](O)C3O)=C(C)C=2O1
8 0.054054054 KMYUBNLNPRIIHP-TZFQDBJXSA-N Cc1c(O)c2C(=O)C=C(Oc2c(C)c1OC3OC(COC(=O)CC(C)(O)CC(=O)O)C(O)C(O)C3O)c4ccccc4
9 0.051282051 ZBHUQQHYXHVILV-OVXQXXFISA-N COc1cc(cc(OC)c1OC)C2C3C(COC3=O)C(OC4OC(CO)C(O)C(O)C4O)c5c(OC)c6OCOc6cc25
10 0.045454545 IRWMJBVWHXLXJX-UHFFFAOYSA-N OCC1C(OC2OC3COC(OC3C(C2O)O)C)c2cc3OCOc3cc2C(C1C(=O)O)c1cc(OC)c(c(c1)OC)O
11 0.042553191 VJJPUSNTGOMMGY-MRVIYFEKSA-N C[C@@H]1OC[C@@H]2[C@@H](O1)[C@@H]([C@H]([C@@H](O2)O[C@H]3[C@H]4COC(=O)[C@@H]4[C@@H](C5=CC6=C(C=C35)OCO6)C7=CC(=C(C(=C7)OC)O)OC)O)O
12 0.042553191 VJJPUSNTGOMMGY-MEPLCENKSA-N COc1cc(cc(OC)c1O)[C@H]1C2C(COC2=O)[C@H](O[C@@H]2O[C@@H]3CO[C@@H](C)O[C@H]3[C@H](O)[C@H]2O)c2cc3c(OCO3)cc12
13 0.042553191 VJJPUSNTGOMMGY-UHFFFAOYSA-N COc1cc(cc(c1O)OC)C1C2C(=O)OCC2C(c2c1cc1OCOc1c2)OC1OC2COC(OC2C(C1O)O)C
14 0.041666667 KGUIRTRVJOYEAE-UHFFFAOYSA-N OCC1OC(OC2OC=C3C(C2C=C)CCOC3=O)C(C(C1O)O)OC(=O)c1c(O)cc(cc1C1=CCCC(=C1)O)O
15 0.041666667 XAOCMNANIQQKED-UHFFFAOYSA-N OCC1OC(OC2OC=C3C(C2C=C)CCOC3=O)C(C(C1O)O)OC(=O)C1C(=CC(=CC1c1cccc(c1)O)O)O
16 0.041666667 DCFCNRWQYJJBNT-UHFFFAOYSA-N OCC1OC(OC2OC=C3C(C2C=C)CCOC3=O)C(C(C1O)O)OC(=O)C1=C(C=C(CC1O)O)c1cccc(c1)O
17 0.041666667 CEIUZWFLDGEBOK-UHFFFAOYSA-N OCC1OC(OC2OC=C3C(C2C=C)CCOC3=O)C(C(C1O)O)OC(=O)C1=C(CC(C=C1O)O)c1cccc(c1)O
18 0.041666667 HNVUJEWZMBXUQV-UHFFFAOYSA-N OCC1OC(OC2OC=C3C(C2C=C)CCOC3=O)C(C(C1O)O)OC(=O)c1c(O)cc(cc1C1CC=CC(=C1)O)O
19 0.041666667 JPWUTSOBRMKTIM-UHFFFAOYSA-N OCC1OC(OC2OC=C3C(C2C=C)CCOC3=O)C(C(C1O)O)OC(=O)c1c(O)cc(cc1C1=CC=CC(C1)O)O
20 0.041666667 TUGNCKNJLNBLMI-UHFFFAOYSA-N OCC1OC(Oc2ccccc2COC(=O)C2(O)C=CCCC2(O)CC(=O)O)C(C(C1O)O)OC(=O)c1ccccc1
21 0.041666667 QQVPAUQMEIJHQQ-UHFFFAOYSA-N OCOc1cc2C(c3cc(OC)c(c(c3)OC)O)C3C(=O)OCC3C(c2cc1O)OC1OC2COC(OC2C(C1O)O)C
22 0.041666667 KKXXDKYBLLQSOF-UHFFFAOYSA-N OCOc1cc2C(OC3OC4COC(OC4C(C3O)O)C)C3COC(=O)C3C(c2cc1O)c1cc(OC)c(c(c1)OC)O
23 0.041666667 DNOHIZPEYJQUJC-UHFFFAOYSA-N CCCC(=O)OC1(CCC2C1(C)CC(OS(=O)(=O)O)C1(C2CC(C2=CC(=O)C=CC12C)F)F)C(=O)COC(=O)C
24 0 VGQNSXXZCTYDRN-UHFFFAOYSA-N C1(OC2C(OC3OC(C)C(OC(=O)C)C(O)C3O)C(O)C(O)C(CO)O2)=CC2OC(C3C=CC=CC=3)CC(=O)C=2C(O)=C1
25 0 FJXLUCXTESMUQC-NZLBFOGSSA-N C1(O[C@H]2C(O[C@@H]3OC(C)[C@H](O)C(O)[C@@H]3O)[C@@H](O)[C@H](O)C(COC(=O)C)O2)=CC2OC(C3C=CC=CC=3)CC(=O)C=2C(O)=C1
26 0 CGDZXLJGHVKVIE-DNVCBOLYSA-N [H][C@]1(CC[C@@]([H])(N=C(O)N2CCC(CC2)N2C(O)=NC3=C2C=CC=N3)C(=O)N(CC(F)(F)F)C1)C1=C(F)C(F)=CC=C1
27 0 WDVZASUHGJGVQO-VGELBCNLSA-N COC1OC(OC2OC(COC(=O)C=Cc3ccc(O)cc3)C(O)C(O)C2O)C4C(=C1C(=O)OC)CCC4(C)O
28 0 USMNLFDFNCAKRV-RQECUCIHSA-N COc1ccc(cc1)C(=O)OCC2(O)COC(OCC3OC(OCCc4ccc(O)cc4)C(O)C(O)C3O)C2O
29 0 FJXLUCXTESMUQC-SDNPSEITSA-N CC1OC(OC2C(O)C(O)C(COC(=O)C)OC2Oc3cc(O)c4C(=O)CC(Oc4c3)c5ccccc5)C(O)C(O)C1O
30 0 GZMNUFHJDKKCRX-XRFRWZFASA-N COc1cc(cc(OC)c1O)C2OCC3C2COC3c4cc(O)c(OC5OC(CO)C(O)C(O)C5O)c(OC)c4
31 0 MOCLEWVMFMAVFB-CHWZOFDRSA-N COc1ccc(cc1)C2=COc3cc(OC4OC(COC5OC(C)C(O)C(O)C5O)C(O)C(O)C4O)c(OC)cc3C2=O
32 0 KEKNHVHEPJLKLM-SJRRDTHRSA-N COC(=O)C1=COC(OC2OC(CO)C(O)C(O)C2O)C(C=C)C1CCOC(=O)C=Cc3ccc(O)c(OC)c3
33 0 QHVILAPISRBLSH-LGXWLJCFSA-N COc1ccc(cc1)C2=COc3c(OC)c(OC4OC(COC5OC(C)C(O)C(O)C5O)C(O)C(O)C4O)ccc3C2=O
34 0 OXTGLFRGBDFBHI-KLYQAADRSA-N COc1ccc(cc1)C2=CC(=O)c3c(O)c(C4OC(CO)C(O)C(O)C4OC5OC(C)C(O)C(O)C5O)c(OC)cc3O2
35 0 OXTGLFRGBDFBHI-ZXWKGARDSA-N COc1ccc(cc1)C2=CC(=O)c3c(O)c(C4OC(CO)C(O)C(O)C4OC5OC(C)C(O)C(O)C5O)c(OC)cc3O2
36 0 OOKTUPFXORHAKH-LVDOSUGFSA-N CC1OC(OCC2OC(Oc3cc(O)ccc3C4=CC(=O)OC4Cc5ccc(O)cc5)C(O)C(O)C2O)C(O)C(O)C1O
37 0 VHJWDTPKSIFZBV-GCZADZHWSA-N COC1C(C)OC(OC2C(OC)C(C)(O)C(=O)c3cc4C(=O)c5cc(OC)cc(O)c5C(=O)c4c(O)c23)C(OC)C1O
38 0 BFVPQNASGKMXJQ-WBDYHHAWSA-N COC(=O)C1=COC(OC2OC(COC(=O)C=Cc3ccc(OC)cc3)C(O)C(O)C2O)C4C(C)C(O)C(O)C14
39 0 GLDJYEYQFWJQPB-FQJDLXTJSA-N COc1ccc(C=Cc2cc(O)cc(OC3OC(COC4OC(C)C(O)C(O)C4O)C(O)C(O)C3O)c2)cc1O
40 0 WDVZASUHGJGVQO-XVHOMBRNSA-N COC1OC(OC2OC(COC(=O)C=Cc3ccc(O)cc3)C(O)C(O)C2O)C4C(=C1C(=O)OC)CCC4(C)O
41 0 QHVILAPISRBLSH-JOKXPQFTSA-N COc1ccc(cc1)C2=COc3c(OC)c(OC4OC(COC5OC(C)C(O)C(O)C5O)C(O)C(O)C4O)ccc3C2=O
42 0 FJXLUCXTESMUQC-OYTSDFFUSA-N CC1OC(OC2C(O)C(O)C(COC(=O)C)OC2Oc3cc(O)c4C(=O)CC(Oc4c3)c5ccccc5)C(O)C(O)C1O
43 0 MLGRWAZPBZFAGL-ZHVRRYISSA-N COc1cc2OCC3Oc4c5CC(Oc5ccc4C(=O)C3(O)c2cc1OC)C(=C)COC6OC(CO)C(O)C(O)C6O
44 0 VGQNSXXZCTYDRN-OOMDYAAVSA-N CC1OC(OC2C(O)C(O)C(CO)OC2Oc3cc(O)c4C(=O)CC(Oc4c3)c5ccccc5)C(O)C(O)C1OC(=O)C
45 0 AIUAVRQIJPKJTG-YJRFHVNXSA-N CCC1NC(=O)CC(NC(=O)C2C(Cl)C(Cl)CN2C(=O)C(CO)NC(=O)C(CO)NC1=O)c3ccccc3
46 0 KVCCHIDBNDFTEZ-NPDXYTPCSA-N COc1ccc(C=CC(=O)OC2C(O)C(O)C(CO)OC2OC3OC=C(C4CC(O)C(C)C34)C(=O)O)cc1OC
47 0 MRSXXJYRGDMBIT-BFKATWTQSA-N COc1cc(C=CC(=O)OCC2OC(OCC3C4CC=C(CO)C4COC3=O)C(O)C(O)C2O)cc(OC)c1O
48 0 OQNPBHSDFWPQEK-HUCJFKJWSA-N COC(=O)C1=COC(OC2OC(CO)C(O)C(O)C2O)C3C(C)C(O)C(OC(=O)C=Cc4ccc(OC)cc4)C13
49 0 RVIZWHDRVBGGFY-VXKYNQCPSA-N COC(=O)C1=CCCC(=CC2OC(=O)C(=C)C2C(OC(=O)C(C)(OC(=O)C)C(C)OC(=O)C)C1OC(=O)C)CO
50 0 WNCCOUHWSQKGPO-RVZKBCLWSA-N CC1OC(OC2C(O)C(O)C(CO)OC2Oc3cc(O)c4C(=O)CC(Oc4c3)c5ccccc5)C(O)C(OC(=O)C)C1O
51 0 VHJWDTPKSIFZBV-KQBVGMEGSA-N COC1C(C)OC(OC2C(OC)C(C)(O)C(=O)c3cc4C(=O)c5cc(OC)cc(O)c5C(=O)c4c(O)c23)C(OC)C1O
52 0 ZDZLKQAIMLXIRP-ODAKPPGOSA-N COC1CC2C(C(C)O1)C(OC3OC(COC(=O)C=Cc4ccc(O)cc4)C(O)C(O)C3O)OC=C2C(=O)OC
53 0 HKLFHOOODPLQHL-ASUFXTSJSA-N COc1cc(ccc1O)[C@H]2OC[C@@H]3[C@@H](O[C@H](O[C@@H]4O[C@H](CO)[C@@H](O)[C@H](O)[C@H]4O)[C@H]23)c5cc(OC)c(O)c(OC)c5
54 0 OQNPBHSDFWPQEK-HFPUFJKUSA-N COC(=O)C1=CO[C@@H](O[C@H]2O[C@@H](CO)[C@H](O)[C@@H](O)[C@@H]2O)[C@@H]3[C@@H](C)[C@@H](O)[C@@H](OC(=O)C=Cc4ccc(OC)cc4)[C@H]13
55 0 RKNOEPMBKSCUPP-RSTPXSHFSA-N COc1cc(ccc1O[C@@H]2O[C@H](CO)[C@@H](O)[C@H](O)[C@H]2O)[C@@H](O)[C@H](CO)Oc3c(OC)cc(cc3OC)C#CCO
56 0 OWCDINFBHOPCNP-VBBVIQASSA-N COC(=O)C=C/1[C@H](OC(=O)C(=C/C)C)[C@@]2(C)O[C@](O)(C(=O)OC)[C@@]13COc4c5OCOc5cc([C@H](OC(=O)C)[C@@H]2C)c34
57 0 FANLBZACLIEDSV-IPOZFMEPSA-N COc1cc(O[C@@H]2O[C@H](CO)[C@@H](O)[C@H](O)[C@H]2O)cc3CCc4cc(O[C@@H]5O[C@H](CO)[C@@H](O)[C@H](O)[C@H]5O)ccc4c13
58 0 ZDZLKQAIMLXIRP-CEFQGIERSA-N COC1CC2C(C(C)O1)C(OC3OC(COC(=O)C=C/c4ccc(O)cc4)C(O)C(O)C3O)OC=C2C(=O)OC
59 0 JUCNAMYFMGNAPK-SLQYBSPQSA-N COc1cc(ccc1O)C2=CC(=O)c3c(O)cc(OC4OC(COC5OC(C)C(C)C(O)C5O)C(O)C(O)C4O)cc3O2
60 0 WTUPZYOQFGPHOS-QIOUUQIKSA-N CCOC(=O)C1(O)CC(O)C(OC(=O)C=Cc2cc(OC)c(O)c(OC)c2)C(C1)OC(=O)C=Cc3ccc(O)c(O)c3
61 0 USMNLFDFNCAKRV-AFBUJPPUSA-N COc1ccc(cc1)C(=O)OCC2(O)COC(OCC3OC(OCCc4ccc(O)cc4)C(O)C(O)C3O)C2O
62 0 NKCXUXCXXINIMN-LITNSJRUSA-N OCC1OC(Oc2ccc(C=CCC#Cc3ccc(OC4OC(CO)C(O)C(O)C4O)c(O)c3)cc2O)C(O)C(O)C1O
63 0 YPAOREQYVAAYMG-FRKCGNQASA-N COc1cc(ccc1O)C2OCC3(OC4OC(CO)C(O)C(O)C4O)C2COC3c5cc(OC)c(O)c(OC)c5
64 0 XOWVMKHUWDJUHZ-CHHYLKMXSA-N COC(=O)C1=COC(OC2OC(CO)C(O)C(O)C2O)C3C(C)C(CC13)OC(=O)C=C/c4ccc(O)c(OC)c4
65 0 PSOYNZJMRVQTDR-PLBXMRJQSA-N COC(=O)C1=COC(OC2OC(CO)C(O)C(O)C2O)C3C(C)C(OC(=O)C=Cc4ccc(OC)cc4)C(O)C13
66 0 IINLGCQHDLRLAW-CMCWHZKJSA-N COc1ccc(cc1)C2=COc3c(OC4OC(COC5OC(C)C(O)C(O)C5O)C(O)C(O)C4O)c(OC)ccc3C2=O
67 0 ZDZLKQAIMLXIRP-GIFYHNNESA-N COC1CC2C(C(C)O1)C(OC3OC(COC(=O)C=C/c4ccc(O)cc4)C(O)C(O)C3O)OC=C2C(=O)OC
68 0 GLDJYEYQFWJQPB-RPCVVAKXSA-N COc1ccc(C=Cc2cc(O)cc(OC3OC(COC4OC(C)C(O)C(O)C4O)C(O)C(O)C3O)c2)cc1O
69 0 PMBVHCCVEPYDSN-BADCMNFISA-N CCC1NC(=O)C2C(Cl)C(Cl)CN2C(=O)C(CO)NC(=O)CC(NC(=O)C(CO)NC1=O)c3ccccc3
70 0 ZDZLKQAIMLXIRP-YBWPQGGZSA-N COC1CC2C(C(C)O1)C(OC3OC(COC(=O)C=Cc4ccc(O)cc4)C(O)C(O)C3O)OC=C2C(=O)OC
71 0 OOKTUPFXORHAKH-IMQVBLGOSA-N CC1OC(OCC2OC(Oc3cc(O)ccc3C4=CC(=O)OC4Cc5ccc(O)cc5)C(O)C(O)C2O)C(O)C(O)C1O
72 0 ATIGSOIKRFUQFL-TTWQRZRWSA-N COc1ccc(cc1)C2=CC(=O)c3c(O)cc(OC)c(C4OC(CO)C(O)C(O)C4OC5OC(C)C(O)C(O)C5O)c3O2
73 0 GPMWTBPPRMHVGW-AAWLEUGUSA-N CC1OC(OC2C(O)C(O)C(CO)OC2Oc3cc(O)c4C(=O)CC(Oc4c3)c5ccccc5)C(OC(=O)C)C(O)C1O
74 0 IINLGCQHDLRLAW-ANUXRCIYSA-N COc1ccc(cc1)C2=COc3c(OC4OC(COC5OC(C)C(O)C(O)C5O)C(O)C(O)C4O)c(OC)ccc3C2=O
75 0 DIMOHEGDYOWKIH-QEBDTAABSA-N COc1cc(OC)c2C(=O)c3c(OC4OC(C)C(OC5OC(CO)C(O)C(O)C5O)C(O)C4O)cc(C)cc3C(=O)c2c1
76 0 OTMTZTOMTOXZLO-GDNCAEEVSA-N COc1cc(cc(OC)c1O)C2OCC3C(OCC23O)c4ccc(OC5OC(CO)C(O)C(O)C5O)c(OC)c4
77 0 MOCLEWVMFMAVFB-RSMGLPPMSA-N COc1ccc(cc1)C2=COc3cc(OC4OC(COC5OC(C)C(O)C(O)C5O)C(O)C(O)C4O)c(OC)cc3C2=O
78 0 GPMWTBPPRMHVGW-OYTSDFFUSA-N CC1OC(OC2C(O)C(O)C(CO)OC2Oc3cc(O)c4C(=O)CC(Oc4c3)c5ccccc5)C(OC(=O)C)C(O)C1O
79 0 QRWMZZNSGRCHHG-SCEVIUHRSA-N CCOC(=O)C1(O)CC(OC(=O)C=Cc2ccc(O)c(O)c2)C(O)C(C1)OC(=O)C=Cc3cc(OC)c(O)c(OC)c3
80 0 MLGRWAZPBZFAGL-AOSNANBISA-N COc1cc2OCC3Oc4c5CC(Oc5ccc4C(=O)C3(O)c2cc1OC)C(=C)COC6OC(CO)C(O)C(O)C6O
81 0 ZDZLKQAIMLXIRP-DRYFUUPQSA-N COC1CC2C(C(C)O1)C(OC3OC(COC(=O)C=Cc4ccc(O)cc4)C(O)C(O)C3O)OC=C2C(=O)OC
82 0 LRFHJRYHICUNML-XYRLIJLZSA-N CC1OC(OCC2OC(OC3Cc4ccc(O)cc4OC(=O)C=C3c5ccc(O)cc5)C(O)C(O)C2O)C(O)C(O)C1O
83 0 BFVPQNASGKMXJQ-NPAUNSKZSA-N COC(=O)C1=COC(OC2OC(COC(=O)C=Cc3ccc(OC)cc3)C(O)C(O)C2O)C4C(C)C(O)C(O)C14
84 0 YHULFFXHTFMKEF-VXLHLEPLSA-N COc1cc(C=CC(=O)OCC2OC(OCC3=CCC4C(CO)C(=O)OCC34)C(O)C(O)C2O)cc(OC)c1O
85 0 ZDZLKQAIMLXIRP-ZKFDLLCDSA-N COC1CC2C(C(C)O1)C(OC3OC(COC(=O)C=C/c4ccc(O)cc4)C(O)C(O)C3O)OC=C2C(=O)OC
86 0 BYUHEXFWFLDLFX-OESHUFHZSA-N COc1cc(cc(OC)c1O)C2OCC(C2COC3OCC(O)C(O)C3O)C(=O)c4cc(OC)c(O)c(OC)c4
87 0 DBQTYIWLEQDQHQ-KFPNGALKSA-N COc1cc(OC2OC(CO)C(O)C(O)C2O)cc(C=Cc3ccc(OC4OC(CO)C(O)C(O)C4O)cc3)c1
88 0 CQKTXCGXUWFWTG-ZBJJTRPHSA-N COc1ccc(C2=CC(=O)c3c(O)c(C4OC(CO)C(O)C(O)C4O)c(OC)cc3O2)c(c1)C5OC(C)C(O)C(O)C5O
89 0 XOWVMKHUWDJUHZ-JIPUIFKVSA-N COC(=O)C1=COC(OC2OC(CO)C(O)C(O)C2O)C3C(C)C(CC13)OC(=O)C=Cc4ccc(O)c(OC)c4
90 0 WNCCOUHWSQKGPO-HCQYFDRTSA-N CC1OC(OC2C(O)C(O)C(CO)OC2Oc3cc(O)c4C(=O)CC(Oc4c3)c5ccccc5)C(O)C(OC(=O)C)C1O
91 0 VGQNSXXZCTYDRN-YTDACNGXSA-N CC1OC(OC2C(O)C(O)C(CO)OC2Oc3cc(O)c4C(=O)CC(Oc4c3)c5ccccc5)C(O)C(O)C1OC(=O)C
92 0 VWEMEGSORGLNAP-UHFFFAOYSA-N OCC1OC(C(C(C1O)O)O)C1c2cc(COC3OC(C)C(C(C3O)O)O)cc(c2C(c2c1cccc2O)O)O
93 0 PYHIKZSTNQWBFW-UHFFFAOYSA-N OCC1OC(C(C(C1O)O)O)C1C2=C(C(=CC(C2)COC2OC(C)C(C(C2O)O)O)O)C(=O)c2c1cccc2O
94 0 ZSONGXPKGNCHGA-UHFFFAOYSA-N OCC1OC(C(C(C1O)O)O)C1C2=C(C(=CCC2)O)C(=O)c2c1cc(COC1OC(C)C(C(C1O)O)O)cc2O
95 0 QEBDLFDIAWJKCC-UHFFFAOYSA-N OCC1OC(C(C(C1O)O)O)C1C2=C(C(CC(=C2)COC2OC(C)C(C(C2O)O)O)O)C(=O)c2c1cccc2O
96 0 FWDFZXKYZWLWRO-UHFFFAOYSA-N OCC1OC(C(C(C1O)O)O)C1C2C=C(COC3OC(C)C(C(C3O)O)O)C=C(C2C(=O)c2c1cccc2O)O
97 0 AUTLMQAEOFHQJZ-UHFFFAOYSA-N OCC1OC(C(C(C1O)O)O)C1C2=C(C(CC=C2)O)C(=O)c2c1cc(COC1OC(C)C(C(C1O)O)O)cc2O
98 0 QKJHKQAEKXXYBT-UHFFFAOYSA-N OCC1OC(C(C(C1O)O)O)C1C2C=CC=C(C2C(=O)c2c1cc(COC1OC(C)C(C(C1O)O)O)cc2O)O
99 0 UPUVTFRLHIXALC-UHFFFAOYSA-N COC(=O)C12OCC34C2C(OC(=O)C=C(C)C)(C(=O)O)C(OC4CC2C(C3C(C1O)O)(C)CC(=O)C(=C2C)O)O
100 0 RIXSQJIMHMXAFN-UHFFFAOYSA-N COC(=O)C12OCC34C2C(OC(=O)C=C(C)C)C(=O)OC4CC2C(C3C(C1O)O)(C)C(C(=O)O)C(C(=C2C)O)O
101 0 JIHGWMGJTKAWFJ-UHFFFAOYSA-N O=C(CC(C(=O)O)(CC(=O)NC(C(=O)O)CCCCN(C(=O)O)O)O)NC(C(=O)O)CCCCN(C(=O)C)O
102 0 BVRQNGBSIAKFAI-UHFFFAOYSA-N OCC1NC(CC(=O)NC(CO)C(=O)N2C(C(=O)NC(C(=O)NC1=O)CC)C(Cl)C(C2)Cl)c1ccccc1
103 0 LVLJUAYFAKOZBV-UHFFFAOYSA-N OCC(C(=O)N1CC(C(C1C(=O)NC(C(=O)NC(=O)C(CO)N)CC)Cl)Cl)NC(=O)C=Cc1ccccc1
104 0 XVKPQTFJGYMXLR-UHFFFAOYSA-N COc1ccc(cc1OC)C1C#Cc2c(O1)cc(cc2O)OC1OC(COC2OC(C)C(C(C2O)O)O)C(C(C1O)O)O
105 0 VZNQGENSGQTCEM-UHFFFAOYSA-N COc1cc(ccc1OC)C1CC(=O)C2=C(O1)C=C(C#C2)OC1OC(COC2OC(C)C(C(C2O)O)O)C(C(C1O)O)O
106 0 XRWNFXLFAGZBSY-UHFFFAOYSA-N COCC1OC(C(C(C1O)O)OC1OC(C)C(C(C1O)O)O)c1c(OC)cc(c2c1oc(cc2=O)c1ccc(cc1)O)O
107 0 YWTDJZHVPVIFLQ-UHFFFAOYSA-N OCC1OC(C(C(C1OC)O)OC1OC(C)C(C(C1O)O)O)c1c(OC)cc(c2c1oc(cc2=O)c1ccc(cc1)O)O
108 0 MHZPGVDCUFJOJZ-UHFFFAOYSA-N COC1C(O)C(CO)OC(C1OC1OC(C)C(C(C1O)O)O)c1c(OC)cc(c2c1oc(cc2=O)c1ccc(cc1)O)O
109 0 UAYNZTDDTAQMAA-UHFFFAOYSA-N OCC1OC(C(C(C1O)O)OC1OC(C)C(C(C1O)O)OC)c1c(OC)cc(c2c1oc(cc2=O)c1ccc(cc1)O)O
110 0 VGJRKQUAWNUPRH-UHFFFAOYSA-N OCC1OC(C(C(C1O)O)OC1OC(C)C(C(C1O)OC)O)c1c(OC)cc(c2c1oc(cc2=O)c1ccc(cc1)O)O
111 0 CQVXPGXIAAIPQY-UHFFFAOYSA-N OCC1OC(C(C(C1O)O)OC1OC(C)C(C(C1OC)O)O)c1c(OC)cc(c2c1oc(cc2=O)c1ccc(cc1)O)O
112 0 WTGOCSZYLGCZMK-UHFFFAOYSA-N OCC1OC(C(C(C1O)O)OC1OC(C)C(C(C1O)O)O)c1c(OC)c(C)c(c2c1oc(cc2=O)c1ccc(cc1)O)O
113 0 VBXLQAGPHJQYQZ-UHFFFAOYSA-N OCC1OC(C(C(C1O)O)OC1OC(C)C(C(C1O)O)O)c1c(OC)cc(c2c1oc(c1ccc(cc1)O)c(c2=O)C)O
114 0 SCMLVXABBPUMMF-UHFFFAOYSA-N OCC1OC(C(C(C1O)O)OC1OC(C)C(C(C1O)O)O)c1c(OC)cc(c2c1oc(cc2=O)c1ccc(cc1C)O)O
115 0 UABPXDDWSAKECV-UHFFFAOYSA-N OCC1OC(C(C(C1O)O)OC1OC(C)C(C(C1O)O)O)c1c(OC)cc(c2c1oc(cc2=O)c1ccc(c(c1)C)O)O
116 0 BUNLEKITDWLWCV-UHFFFAOYSA-N OCC1OC(C(C(C1O)O)OC1OC(C)C(C(C1O)O)O)c1c(OC)cc(c2c1oc(cc2=O)c1ccc(cc1)O)OC
117 0 ATIGSOIKRFUQFL-UHFFFAOYSA-N OCC1OC(C(C(C1O)O)OC1OC(C)C(C(C1O)O)O)c1c(OC)cc(c2c1oc(cc2=O)c1ccc(cc1)OC)O
118 0 MEJASKIBMPUBDD-UHFFFAOYSA-N OCC1OC(Oc2cccc3c2C(O)c2c(C3C3OC(CO)C(C(C3O)O)O)cc(cc2O)C)C(C(C1O)O)O
119 0 AOJUXCSHHAGOSP-UHFFFAOYSA-N OCC1OC(OC2=CCCC3=C2C(=O)c2c(C3C3OC(CO)C(C(C3O)O)O)cc(cc2O)C)C(C(C1O)O)O
120 0 YGGAGQOWPZXECK-UHFFFAOYSA-N OCC1OC(Oc2cccc3c2C(=O)C2=C(C3C3OC(CO)C(C(C3O)O)O)CC(C=C2O)C)C(C(C1O)O)O
121 0 HMCXZXAZZXKQEH-UHFFFAOYSA-N OCC1OC(OC2CC=CC3=C2C(=O)c2c(C3C3OC(CO)C(C(C3O)O)O)cc(cc2O)C)C(C(C1O)O)O
122 0 UMOCMWQMWNNYEL-UHFFFAOYSA-N OCC1OC(OC2=CC=CC3C2C(=O)c2c(C3C3OC(CO)C(C(C3O)O)O)cc(cc2O)C)C(C(C1O)O)O
123 0 CKHBANKDKDSONM-UHFFFAOYSA-N OCC1OC(Oc2cccc3c2C(=O)C2=C(C3C3OC(CO)C(C(C3O)O)O)C=C(CC2O)C)C(C(C1O)O)O
124 0 BMHCVSSYFIBFMC-UHFFFAOYSA-N OCC1OC(Oc2cccc3c2C(=O)C2C(=CC(=CC2C3C2OC(CO)C(C(C2O)O)O)C)O)C(C(C1O)O)O
125 0 OGTWYTKDHNRUPK-UHFFFAOYSA-N OCC1OC(Oc2cc(O)c3c(c2)OC(CC3O)c2ccccc2)C(C(C1O)O)OC1OC(C)C(C(C1O)O)O
126 0 AZJCHVNQEJMRNI-UHFFFAOYSA-N OCC1OC(OC2CC3=C(C(=C2)O)C(=O)CC(O3)c2ccccc2)C(C(C1O)O)OC1OC(C)C(C(C1O)O)O
127 0 HXDNIGBWYCXLKX-UHFFFAOYSA-N OCC1OC(OC2=CC3=C(C(C2)O)C(=O)CC(O3)c2ccccc2)C(C(C1O)O)OC1OC(C)C(C(C1O)O)O
128 0 BJIRJDMLPSNECS-UHFFFAOYSA-N OCC1OC(OC2=CC3C(C(=C2)O)C(=O)CC(O3)c2ccccc2)C(C(C1O)O)OC1OC(C)C(C(C1O)O)O
129 0 ZDORJCHGDQMTHX-UHFFFAOYSA-N OCC1OC(Oc2cc(O)c3c(c2)OC(CC3=O)C2=CC=CCC2)C(C(C1O)O)OC1OC(C)C(C(C1O)O)O
130 0 INPCRYJZKRVXNG-UHFFFAOYSA-N OCC1OC(Oc2cc(O)c3c(c2)OC(CC3=O)C2=CCCC=C2)C(C(C1O)O)OC1OC(C)C(C(C1O)O)O
131 0 LMZOLMCAXDIRQI-UHFFFAOYSA-N OCC1OC(Oc2cc(O)c3c(c2)OC(CC3=O)C2CC=CC=C2)C(C(C1O)O)OC1OC(C)C(C(C1O)O)O
132 0 SDKHXLNEESQTKX-UHFFFAOYSA-N COC1C(O)C(O)C(OC1(C)C)Oc1ccc2c(c1Cl)oc(=O)c(c2O)NC(=O)C1C=C(CC=C(C)C)C(=CC1N)O
133 0 AZMCYGFACUASQN-UHFFFAOYSA-N COC1C(O)C(O)C(OC1(C)C)Oc1ccc2c(c1Cl)OC(=O)C(C2(N)O)NC(=O)c1ccc(c(c1)CC=C(C)C)O
134 0 ZEXIPVSSRSIQTN-UHFFFAOYSA-N COC1C(O)C(O)C(OC1(C)C)Oc1ccc2c(c1Cl)oc(=O)c(c2O)NC(=O)C1=CCC(C(=C1)CC=C(C)C)(N)O
135 0 PZFNQHKQXVFOJK-UHFFFAOYSA-N COC1C(O)C(O)C(OC1(C)C)OC1=C(Cl)C2(C(C=C1)C(=C(C(=O)O2)NC(=O)c1ccc(c(c1)CC=C(C)C)O)O)N
136 0 MCYRCKNUMXRINE-UHFFFAOYSA-N COC1C(O)C(O)C(OC1(C)C)Oc1ccc2c(c1Cl)oc(=O)c(c2O)NC(=O)C1=CC#CC(=C1)CC=C(C)C
137 0 ZSUKXKIAJKFABS-UHFFFAOYSA-N COC(=O)C12OCC34C2C(OC(=O)CC(C)C)C(=O)OC4CC2(C(C3C(C1O)O)(C)C(O)C(=O)C=C2C)C(=O)O
138 0 VKVRLRBUVMDPGU-UHFFFAOYSA-N COC(=O)C12OCC34C2C(OC(=O)CC(C)C)C(=O)OC4CC2C(C3C(C1O)O)(C)C(O)C(=O)C=C2CC(=O)O
139 0 BVRQNGBSIAKFAI-LDZHDPLISA-N CC[C@H]1C(=O)NC(=O)[C@@H](N[C@H](CC(=O)N[C@H](C(=O)N2CC(C([C@H]2C(=O)N1)Cl)Cl)CO)C3=CC=CC=C3)CO
140 0 PMBVHCCVEPYDSN-UHFFFAOYSA-N CCC1NC(=O)C2C(Cl)C(Cl)CN2C(=O)C(CO)NC(=O)CC(NC(=O)C(CO)NC1=O)C1=CC=CC=C1
141 0 XUSKCFNGXQAISE-UHFFFAOYSA-N O=CC(=O)C(C1(C)C(C(=O)C)C(OC(=O)C(=CC)C)C2C34C1C(O)(OC3)C(C(C4C(C(=O)O2)OC(=O)C)C)O)O
142 0 PVYMCJQKFQASDT-UHFFFAOYSA-N OCC1OC(Oc2c(OC)cc(cc2OC)C2OCC3C2C(O)OC3c2ccc(c(c2)OC)O)C(C(C1O)O)O
143 0 FJIUOXOLVYQDAN-UHFFFAOYSA-N OCC1OC(Oc2c(OC)cc(cc2OC)C2OC(C3C2COC3c2ccc(c(c2)OC)O)O)C(C(C1O)O)O
144 0 PCFJQQHYKQLRBF-UHFFFAOYSA-N OCC1OC(Oc2c(OC)cc(c(c2OC)O)C2OCC3C2COC3c2ccc(c(c2)OC)O)C(C(C1O)O)O
145 0 MLEONDVSGHDEPM-UHFFFAOYSA-N OCC1OC(Oc2c(OC)cc(cc2OC)C2OCC3C2COC3c2ccc(c(c2O)OC)O)C(C(C1O)O)O
146 0 LBWRTSMBTQZKNI-UHFFFAOYSA-N OCC1OC(Oc2c(OC)cc(cc2OC)C2OCC3C2COC3c2cc(OC)c(cc2O)O)C(C(C1O)O)O
147 0 PEPMGJGIAQIZNA-UHFFFAOYSA-N OCC1OC(Oc2c(OC)cc(cc2OC)C2OCC3C2COC3c2cc(O)c(c(c2)OC)O)C(C(C1O)O)O
148 0 MWSLZXXHTXWNFB-UHFFFAOYSA-N OCOc1cc(cc(c1OC1OC(CO)C(C(C1O)O)O)OC)C1OCC2C1COC2c1ccc(c(c1)OC)O
149 0 ARHZVGAMMBUGAA-UHFFFAOYSA-N OCOc1cc(ccc1O)C1OCC2C1COC2c1cc(OC)c(c(c1)OC)OC1OC(CO)C(C(C1O)O)O
150 0 UEQPBPZFTXWGDE-UHFFFAOYSA-N COc1cc(cc(c1OC1OC(C(O)O)C(C(C1O)O)O)OC)C1OCC2C1COC2c1ccc(c(c1)OC)O
151 0 VDRDUSXXCSUHEX-UHFFFAOYSA-N OCC1OC(OC2=C(OC)C3C(C=C2OC)(O3)C2OCC3C2COC3c2ccc(c(c2)OC)O)C(C(C1O)O)O
152 0 NGXSEXWYMGZSDG-UHFFFAOYSA-N OCC1OC(Oc2c(OC)cc(cc2OC)C2OCC3C2COC3C23C=C(OC)C(=CC3O2)O)C(C(C1O)O)O
153 0 UYTRPNKPRHWHQZ-UHFFFAOYSA-N OCC1OC(OC2=C(OC)C=C(C3C2(OC)O3)C2OCC3C2COC3c2ccc(c(c2)OC)O)C(C(C1O)O)O
154 0 JCDVKKOBBNOWIC-UHFFFAOYSA-N OCC1OC(Oc2c(OC)cc(cc2OC)C2OCC3C2COC3C2=CC=C(C3(C2O3)OC)O)C(C(C1O)O)O
155 0 ZUDMPJKYUBCIRF-UHFFFAOYSA-N OCC1OC(OC23OC3(OC)C=C(C=C2OC)C2OCC3C2COC3c2ccc(c(c2)OC)O)C(C(C1O)O)O
156 0 QCSSOOLCVSVPPD-UHFFFAOYSA-N OCC1OC(Oc2c(OC)cc(cc2OC)C2OCC3C2COC3C2=CC3C(C(=C2)OC)(O3)O)C(C(C1O)O)O
157 0 AIUAVRQIJPKJTG-UHFFFAOYSA-N CCC1\N=C(O)/CC(\N=C(O)\C2C(Cl)C(Cl)CN2C(=O)C(CO)\N=C(O)/C(CO)\N=C1/O)C1=CC=CC=C1
158 0 PWXAKBAVDDZHES-UHFFFAOYSA-N OCC1OC(Oc2c(OC)cc(cc2OC)C2OCC3(C2COC3c2ccc(c(c2)OC)O)O)C(C(C1O)O)O
159 0 RSGNAOHBEZUORT-UHFFFAOYSA-N COC1Cc2c(C=C1OC)cc(c(c2c1ccc2c(c1)OCO2)C(=O)OC1OC(CO)C(C(C1O)O)O)COC(=O)C
160 0 VXVMPTOARHPALI-UHFFFAOYSA-N COC1Cc2cc(COC(=O)C)c(c(c2C=C1OC)c1ccc2c(c1)OCO2)C(=O)OC1OC(CO)C(C(C1O)O)O
161 0 YWVDBQXHEBQADG-UHFFFAOYSA-N OCC1OC(OC(=O)C2=C(c3ccc4c(c3)OCO4)C3C(C=C2COC(=O)C)C=C(C(=C3)OC)OC)C(C(C1O)O)O
162 0 VYSORONYODDMTK-UHFFFAOYSA-N OCC1OC(OC(=O)C2=C(c3ccc4c(c3)OCO4)c3c(CC2COC(=O)C)cc(c(c3)OC)OC)C(C(C1O)O)O
163 0 LUJNWTAOVPFBNT-UHFFFAOYSA-N OCC1OC(OC(=O)C2C(=Cc3c(C2c2ccc4c(c2)OCO4)cc(c(c3)OC)OC)COC(=O)C)C(C(C1O)O)O
164 0 LUBGDKFVJMCLKY-UHFFFAOYSA-N OCC1OC(OC(=O)c2c(COC(=O)C)cc3c(c2C2C=CC4=C(C2)OCO4)cc(c(c3)OC)OC)C(C(C1O)O)O
165 0 XPODSVYPRRBDTD-UHFFFAOYSA-N OCC1OC(OC(=O)c2c(COC(=O)C)cc3c(c2C2=CC4=C(CC2)OCO4)cc(c(c3)OC)OC)C(C(C1O)O)O
166 0 UTPMMWDIENKRDG-UHFFFAOYSA-N OCC1OC(OC(=O)c2c(COC(=O)C)cc3c(c2C2=CC4C(C=C2)OCO4)cc(c(c3)OC)OC)C(C(C1O)O)O
167 0 VUNAPJYICGLTIM-UHFFFAOYSA-N CCCC(=O)C1=C2OC(C)(C)C(O)CC2=C(OC2OC(C(O)C(O)C2O)C(O)=O)C2=C1OC(=O)C=C2CC(C)O
168 0 VDXLAKDUAPDIPE-UHFFFAOYSA-N OCC1OC(Oc2ccc(c(c2)O)C(=O)CC(c2ccccc2)O)C(C(C1O)O)OC1OC(C)C(C(C1O)O)O
169 0 KEOFULUWOAJAHD-UHFFFAOYSA-N OCC1OC(Oc2cccc(c2)OC(c2ccccc2)CC(=O)O)C(C(C1O)O)OC1OC(C)C(C(C1O)O)O
170 0 RHJMVGMUEHNTMG-UHFFFAOYSA-N OCC1OC(Oc2ccc(c(c2)OC(c2ccccc2)C)C(=O)O)C(C(C1O)O)OC1OC(C)C(C(C1O)O)O
171 0 CQWSJHWKKNTRHG-UHFFFAOYSA-N OCC1OC(OC2=CC3(C(C=C2)C(=O)CC(O3)c2ccccc2)O)C(C(C1O)O)OC1OC(C)C(C(C1O)O)O
172 0 WZZSRUOJUFVYND-UHFFFAOYSA-N CCCC1=CC(=O)OC2=C1C(OC1OC(C(O)C(O)C1O)C(O)=O)=C1CC(O)C(C)(C)OC1=C2C(=O)CC(C)O
173 0 XXUODMUDLSSHSO-UHFFFAOYSA-N CCCC(=O)C1=C2OC(C)(C)C(O)CC2=C(OC2OC(C(O)C(O)C2O)C(O)=O)C2=C1OC(=O)C=C2CCCO
174 0 RILQADLMUYYOCP-UHFFFAOYSA-N CCCC1=CC(=O)OC2=C1C(OC1OC(C(O)C(O)C1O)C(O)=O)=C1CC(O)C(C)(C)OC1=C2C(=O)CCCO
175 0 MLGRWAZPBZFAGL-UHFFFAOYSA-N C(OC1OC(CO)C(O)C(O)C1O)C(C1OC2C=CC3C(=O)C4(O)C5C(OCC4OC=3C=2C1)=CC(OC)=C(OC)C=5)=C
176 0 GZMNUFHJDKKCRX-UHFFFAOYSA-N OCC1OC(Oc2c(O)cc(cc2OC)C2OCC3C2COC3c2cc(OC)c(c(c2)OC)O)C(C(C1O)O)O
177 0 GDJIGBALULYRBL-UHFFFAOYSA-N OC(=O)CC1(O)c2ccccc2OC(=C1OC1OC(COC2OC(C)C(C(C2O)O)O)C(C(C1O)O)O)c1ccccc1
178 0 OXTGLFRGBDFBHI-XYKRYOHKSA-N C1(OC)=CC2OC(C3C=CC(OC)=CC=3)=CC(=O)C=2C(O)=C1[C@@H]1OC(CO)[C@@H](O)[C@H](O)C1O[C@@H]1OC(C)[C@H](O)[C@H](O)C1O
179 0 GPMWTBPPRMHVGW-UHFFFAOYSA-N C1(OC2C(OC3OC(C)C(O)C(O)C3OC(=O)C)C(O)C(O)C(CO)O2)=CC2OC(C3C=CC=CC=3)CC(=O)C=2C(O)=C1
180 0 MPOODNYISZSANM-UHFFFAOYSA-N OCC1OC(OC2C3C4=C(OC2(OC3(C)C(=O)C)c2cc(OC)c(c(c2)OC)O)C=C(CC4)O)C(C(C1O)O)O
181 0 QYOPVZRBGLULRA-UHFFFAOYSA-N OCC1OC(OC2C3C4=C(OC2(OC3(C)C(=O)C)c2cc(OC)c(c(c2)OC)O)CC(C=C4)O)C(C(C1O)O)O
182 0 MHFSXYTWHBVZFD-UHFFFAOYSA-N OCC1OC(Oc2c(OC)cc(cc2OC)C2OCC3C2(O)COC3c2ccc(c(c2)OC)O)C(C(C1O)O)O
183 0 OFGPLCSXHWURES-UHFFFAOYSA-N OCC1OC(OC2C3c4ccc(cc4OC2(OC3(C)C(=O)C)C2CC(=C(C(=C2)OC)O)OC)O)C(C(C1O)O)O
184 0 PMYOUPFTMYLQJY-UHFFFAOYSA-N OCC1OC(OC2C3c4ccc(cc4OC2(OC3(C)C(=O)C)C2=CC(OC)C(C(=C2)OC)O)O)C(C(C1O)O)O
185 0 NLOKRRMFRUTISH-UHFFFAOYSA-N OCC1OC(OC2C3c4ccc(cc4OC2(OC3(C)C(O)C)c2cc(OC)c(c(c2)OC)O)O)C(C(C1O)O)O
186 0 INZKXIHDNJRYSU-UHFFFAOYSA-N OCC1OC(OC(=O)C=Cc2cc(OC)c(c(c2)OC)O)C(C(C1O)OC)OC(=O)C=Cc1cc(OC)c(c(c1)OC)O
187 0 ZRHBLATYWHWARJ-UHFFFAOYSA-N OCC1OC(OC(=O)C=Cc2cc(OC)c(c(c2)OC)O)C(C(C1OC)O)OC(=O)C=Cc1cc(OC)c(c(c1)OC)O
188 0 CGSQCOOAXWGEEK-UHFFFAOYSA-N OCC1OC(OC(=O)C(=Cc2cc(OC)c(c(c2)OC)O)C)C(C(C1O)O)OC(=O)C=Cc1cc(OC)c(c(c1)OC)O
189 0 ULWUJOQFLGRKIP-UHFFFAOYSA-N COCC1OC(OC(=O)C=Cc2cc(OC)c(c(c2)OC)O)C(C(C1O)O)OC(=O)C=Cc1cc(OC)c(c(c1)OC)O
190 0 JTZDILKOUFAARH-UHFFFAOYSA-N OCC1OC(OC(=O)C=C(c2cc(OC)c(c(c2)OC)O)C)C(C(C1O)O)OC(=O)C=Cc1cc(OC)c(c(c1)OC)O
191 0 QAVQNDFVCFUQOQ-UHFFFAOYSA-N OCC1OC(OC(=O)C=Cc2cc(OC)c(c(c2C)OC)O)C(C(C1O)O)OC(=O)C=Cc1cc(OC)c(c(c1)OC)O
192 0 XOZZPDKVPILPEZ-UHFFFAOYSA-N OCC1OC(OC(=O)C=Cc2cc(OC)c(c(c2)OC)OC)C(C(C1O)O)OC(=O)C=Cc1cc(OC)c(c(c1)OC)O
193 0 HFTDLUIQGQFFTA-UHFFFAOYSA-N OCC1OC(OC(=O)C=Cc2cc(OC)c(c(c2)OC)O)C(C(C1O)O)OC(=O)C(=Cc1cc(OC)c(c(c1)OC)O)C
194 0 AYUFKMXSEFRLQT-UHFFFAOYSA-N OCC1OC(OC(=O)C=Cc2cc(OC)c(c(c2)OC)O)C(C(C1O)O)OC(=O)C=C(c1cc(OC)c(c(c1)OC)O)C
195 0 DOTOHFISUQJOIF-UHFFFAOYSA-N OCC1OC(OC(=O)C=Cc2cc(OC)c(c(c2)OC)O)C(C(C1O)O)OC(=O)C=Cc1cc(OC)c(c(c1C)OC)O
196 0 CAPQRSDFHJAWPQ-UHFFFAOYSA-N OCC1OC(OC(=O)C=Cc2cc(OC)c(c(c2)OC)O)C(C(C1O)O)OC(=O)C=Cc1cc(OC)c(c(c1)OC)OC
197 0 CGDZXLJGHVKVIE-UHFFFAOYSA-N Fc1cccc(C2CCC(NC(=O)N3CCC(CC3)N3C(=O)Nc4ncccc34)C(=O)N(CC(F)(F)F)C2)c1F
198 0 UCJUPEDNIPXRMB-UHFFFAOYSA-N CC1=CC=C(C=C1)S(=O)(=O)NC1=CC=CC=C1C=NCCCN=CC1=CC=CC=C1NS(=O)(=O)C1=CC=C(C)C=C1
199 0 DPHOURJKLUKATA-UHFFFAOYSA-N CCCN1C(=O)C(C#N)=C(C)C(C=C2SC(=S)N(CCC3=CC=C(OC)C=C3)C2=O)=C1N1CC(C)OC(C)C1
200 0 GGNXQZVDAGMCLR-UHFFFAOYSA-N O=C(N(O[Si](ON(C(=O)C1=CC=CC=C1)C1=CC=CC=C1)(C1=CC=CC=C1)C1=CC=CC=C1)C1=CC=CC=C1)C1=CC=CC=C1
201 0 USLNGMFSSFYGED-UHFFFAOYSA-N C(C1=CC=CC=C1)C1=CC=C(OP(OC2=CC=C(CC3=CC=CC=C3)C=C2)OC2=CC=C(C=C2)C2=CC=CC=C2)C=C1
202 0 OXTGLFRGBDFBHI-UHFFFAOYSA-N COC1=CC=C(C=C1)C1=CC(=O)C2=C(O1)C=C(OC)C(C1OC(CO)C(O)C(O)C1OC1OC(C)C(O)C(O)C1O)=C2O
203 0 VHJWDTPKSIFZBV-UHFFFAOYSA-N COC1C(C)OC(OC2C(OC)C(C)(O)C(=O)C3=C2C(O)=C2C(=O)C4=C(C=C(OC)C=C4O)C(=O)C2=C3)C(OC)C1O
204 0 WNCCOUHWSQKGPO-UHFFFAOYSA-N C1(OC2C(OC3OC(C)C(O)C(OC(=O)C)C3O)C(O)C(O)C(CO)O2)=CC2OC(C3C=CC=CC=3)CC(=O)C=2C(O)=C1
205 0 FRVLYYVWLBQABH-UHFFFAOYSA-N CC(\N=C(/O)C(CC1=CC=CC=C1)\N=C(/O)C\N=C(/O)C(C)\N=C(/O)C(N)CC12SC1=C1SC1(O)C=C2)C(O)=N
206 0 CGDZXLJGHVKVIE-UHFFFAOYSA-N Fc1cccc(C2CCC(NC(=O)N3CCC(CC3)N3C(=O)Nc4ncccc34)C(=O)N(CC(F)(F)F)C2)c1F
207 0 CLDCDGGBNFAKDX-UHFFFAOYSA-N OCC1OC(OC2C3c4ccc(cc4OC2(OC3(C)C(=O)C)C2=CC(=C(C(C2)OC)O)OC)O)C(C(C1O)O)O
