# Supplementary material for: Ion mobility collision cross-section atlas for known and unknown metabolite annotation in untargeted metabolomics
Source: Nat Commun. 2020 Aug 28;11:4334. doi: 10.1038/s41467-020-18171-8 (PMC7455731; doi:10.1038/s41467-020-18171-8)
Supplement: Supplementary file 8 — Supplementary Data 5 [file 41467_2020_18171_MOESM8_ESM.zip › 01_positive_mode/L0792/cfmid_pred_spec.msp]

Name: +ve in-silico MS/MS by CFM-ID for VXTGHWHFYNYFFV-UHFFFAOYSA-N
ID: VXTGHWHFYNYFFV-UHFFFAOYSA-N
Comment: Energy0
Num peaks: 13
43.05422664 6.234526565
59.01275576 2.661378481
91.02121226 2.096476196
93.03686233 2.492910286
190.0611029 1.497023675
207.0586604 3.230499859
222.0695594 1.415653416
224.0852095 17.63345584
240.0437386 1.449890333
250.064474 5.31134265
254.0593887 1.428351454
264.0801241 3.136334141
282.0906888 31.96281895

Name: +ve in-silico MS/MS by CFM-ID for VXTGHWHFYNYFFV-UHFFFAOYSA-N
ID: VXTGHWHFYNYFFV-UHFFFAOYSA-N
Comment: Energy1
Num peaks: 24
29.03857658 2.410900121
41.03857658 2.211769079
43.05422664 4.544292075
59.01275576 10.75930822
91.02121226 1.06618094
93.03686233 1.000164372
132.0556236 1.496867624
160.0505382 1.052940147
180.0226092 3.414005336
182.0634114 1.379411197
188.0454529 0.8545055419
194.0382593 1.42422686
196.0539094 1.209404366
207.0586604 5.134921468
208.0175239 1.971060818
222.0695594 1.115741072
224.048824 0.8133806389
224.0852095 18.20790461
232.0539094 0.8348509563
240.0437386 0.8851942586
250.064474 11.66169599
254.0593887 0.8614991492
266.0593887 0.8269346938
282.0906888 5.434749886

Name: +ve in-silico MS/MS by CFM-ID for VXTGHWHFYNYFFV-UHFFFAOYSA-N
ID: VXTGHWHFYNYFFV-UHFFFAOYSA-N
Comment: Energy2
Num peaks: 17
15.02292652 1.281590715
29.03857658 1.021135144
39.02292652 7.533065178
41.03857658 6.377217793
43.05422664 22.32678919
45.06987671 10.12634391
59.01275576 1.010785891
118.0399735 1.605639833
132.0556236 4.864575397
178.0069592 1.730740235
180.0226092 2.606433629
194.0382593 1.472648216
206.0746448 11.72957015
207.0586604 2.563652116
222.0331739 1.682710614
224.048824 0.9039252951
224.0852095 1.581600539

Name: +ve in-silico MS/MS by CFM-ID for KJONHKAYOJNZEC-UHFFFAOYSA-N
ID: KJONHKAYOJNZEC-UHFFFAOYSA-N
Comment: Energy0
Num peaks: 6
19.01784114 0.7422272535
79.05422664 0.6519306839
204.0403675 3.455490101
235.0865894 4.837402793
264.076753 2.308224298
282.0873177 84.79406823

Name: +ve in-silico MS/MS by CFM-ID for KJONHKAYOJNZEC-UHFFFAOYSA-N
ID: KJONHKAYOJNZEC-UHFFFAOYSA-N
Comment: Energy1
Num peaks: 6
79.05422664 1.564059334
204.0403675 3.927768092
235.0865894 17.63550609
254.092403 3.654510169
264.076753 32.16289062
282.0873177 27.63802878

Name: +ve in-silico MS/MS by CFM-ID for KJONHKAYOJNZEC-UHFFFAOYSA-N
ID: KJONHKAYOJNZEC-UHFFFAOYSA-N
Comment: Energy2
Num peaks: 21
15.02292652 1.369673266
41.00219107 1.353826487
49.00727645 2.365305732
51.02292652 2.922016692
53.03857658 1.354998991
53.99744004 7.351804441
56.0130901 1.874467732
63.02292652 2.257522858
65.03857658 2.225008761
75.02292652 1.709264877
79.05422664 4.168737619
91.05422664 13.53661594
118.0651257 3.951246663
165.0294684 4.878554205
180.0807757 3.478905345
198.0549549 1.40942368
200.070605 3.362140024
204.0403675 4.60768103
209.0709393 10.37466755
227.081504 4.561178818
235.0865894 1.974484106

Name: +ve in-silico MS/MS by CFM-ID for SDUQYLNIPVEERB-QPPQHZFASA-N
ID: SDUQYLNIPVEERB-QPPQHZFASA-N
Comment: Energy0
Num peaks: 6
69.04472458 0.6297753647
83.02398914 0.443557711
95.02398914 1.53775487
112.0505382 94.5450905
116.0818384 0.3786966782
264.0790387 0.3315156488

Name: +ve in-silico MS/MS by CFM-ID for SDUQYLNIPVEERB-QPPQHZFASA-N
ID: SDUQYLNIPVEERB-QPPQHZFASA-N
Comment: Energy1
Num peaks: 9
61.02840582 1.866959937
68.0130901 2.205771125
69.04472458 7.567725947
71.01275576 2.057537813
83.02398914 3.119894201
84.05562361 2.853768651
89.02332044 1.855122181
95.02398914 3.615185
112.0505382 56.42606739

Name: +ve in-silico MS/MS by CFM-ID for SDUQYLNIPVEERB-QPPQHZFASA-N
ID: SDUQYLNIPVEERB-QPPQHZFASA-N
Comment: Energy2
Num peaks: 8
52.01817548 3.767844207
67.02907452 3.777774765
69.04472458 15.26337588
82.03997355 3.619081923
83.02398914 3.63767263
84.05562361 4.217487119
95.02398914 21.60095315
112.0505382 24.28537863

Name: +ve in-silico MS/MS by CFM-ID for BZNDWPRGXNILMS-VQHVLOKHSA-N
ID: BZNDWPRGXNILMS-VQHVLOKHSA-N
Comment: Energy0
Num peaks: 30
33.0334912 0.8650053316
34.99499752 3.120037855
46.06512568 1.730887219
61.06479133 3.982217887
99.04405588 0.8533113896
101.0597059 2.51237285
125.0597059 0.9464953303
127.075356 3.893142078
138.013698 2.856733391
139.9929625 0.8528761874
146.0365416 0.8898385845
147.9980479 0.7544825895
150.013698 7.609387057
151.9929625 1.205443797
152.029348 1.945711455
156.0242626 3.083520846
163.9929625 0.9986784985
166.0086126 1.155667151
178.0086126 7.74910359
180.0242626 4.963040033
182.0399127 8.355470162
222.0348273 3.149107012
224.0140919 1.02088107
240.045392 1.429178608
248.1046211 0.9846534532
250.0661275 3.546436344
252.0817775 2.299957987
264.0817775 0.8831823236
266.0610421 2.041435238
282.0923422 4.620818638

Name: +ve in-silico MS/MS by CFM-ID for BZNDWPRGXNILMS-VQHVLOKHSA-N
ID: BZNDWPRGXNILMS-VQHVLOKHSA-N
Comment: Energy1
Num peaks: 31
27.02292652 0.8291620558
29.03857658 5.435741063
34.99499752 2.515050216
39.02292652 1.557209901
43.05422664 1.290865319
46.06512568 4.132075214
61.06479133 10.63477794
65.00219107 0.8712395521
67.01784114 0.908106218
69.0334912 1.712097617
85.02840582 2.652689791
87.04405588 9.204209511
103.0389705 4.194443678
110.9664134 1.123784086
125.0597059 3.314509953
127.075356 6.735418119
129.0910061 1.052896985
136.9820635 1.103202773
138.013698 0.9101542734
139.9929625 0.8038905463
145.0859207 1.781483585
151.9929625 0.9638779288
156.0242626 2.385503189
180.0242626 0.8381646597
197.0031929 1.405191021
212.0140919 1.26192171
222.0348273 1.632011293
224.0140919 0.6922251975
226.0297419 1.084532728
237.034493 0.9500246092
240.045392 0.8975867419

Name: +ve in-silico MS/MS by CFM-ID for BZNDWPRGXNILMS-VQHVLOKHSA-N
ID: BZNDWPRGXNILMS-VQHVLOKHSA-N
Comment: Energy2
Num peaks: 31
15.02292652 1.297068756
27.02292652 2.955376252
29.03857658 1.805750892
31.01784114 1.064062214
33.0334912 1.057857118
34.99499752 1.59358524
39.02292652 2.144329532
41.00219107 1.397454568
41.03857658 1.649185403
42.03382555 1.139453625
43.05422664 6.351277982
44.04947561 2.891858378
45.0334912 1.718224376
46.06512568 7.156554916
59.01275576 1.222469986
59.04914126 2.08686269
61.06479133 8.641739701
69.0334912 1.056884415
85.02840582 1.340910763
127.075356 1.347347883
136.9820635 1.401307297
138.013698 1.385284447
150.013698 5.817022552
151.9929625 2.259564132
152.029348 2.504238393
154.0086126 1.492487564
156.0242626 1.783397552
166.0086126 3.974271341
178.0086126 1.859762349
180.0242626 1.040728413
182.0399127 1.753889745

Name: +ve in-silico MS/MS by CFM-ID for OWDLFBLNMPCXSD-UHFFFAOYSA-N
ID: OWDLFBLNMPCXSD-UHFFFAOYSA-N
Comment: Energy0
Num peaks: 6
48.98395416 1.859492316
105.0698767 4.052605779
206.1175552 11.38916518
246.1124698 1.330498271
264.0785828 3.671443669
282.0891475 62.02328826

Name: +ve in-silico MS/MS by CFM-ID for OWDLFBLNMPCXSD-UHFFFAOYSA-N
ID: OWDLFBLNMPCXSD-UHFFFAOYSA-N
Comment: Energy1
Num peaks: 15
76.97886878 8.676217098
85.02840582 4.0021703
105.0698767 18.6618476
120.0807757 1.478179038
146.0964258 1.534662186
148.1120759 1.909862924
188.1069905 1.556648151
204.1019051 1.362236307
206.1175552 14.53968904
220.0523681 1.463052825
222.0680181 4.029135722
224.0836682 5.340499037
246.1124698 1.93980341
264.0785828 1.801969852
282.0891475 12.82431265

Name: +ve in-silico MS/MS by CFM-ID for OWDLFBLNMPCXSD-UHFFFAOYSA-N
ID: OWDLFBLNMPCXSD-UHFFFAOYSA-N
Comment: Energy2
Num peaks: 22
39.02292652 1.059399006
41.03857658 3.366418072
48.98395416 3.146541318
58.9683041 1.065781556
65.03857658 1.103572059
74.96321872 1.117882317
76.97886878 3.633809716
85.02840582 4.250208533
89.03857658 2.927668962
100.0393049 1.208615286
105.0698767 24.13752652
120.0807757 7.6077944
134.0964258 1.060111796
144.0807757 1.288356086
146.0964258 5.131458284
148.1120759 7.306103467
160.1120759 3.991764563
162.1277259 1.671469302
188.1069905 1.55023738
206.0731035 1.227205383
206.1175552 1.314624784
222.0680181 1.175249529

Name: +ve in-silico MS/MS by CFM-ID for ORLIFVYIUIQGOA-UHFFFAOYSA-N
ID: ORLIFVYIUIQGOA-UHFFFAOYSA-N
Comment: Energy0
Num peaks: 6
105.0334912 28.39431119
121.0396392 3.07688995
138.0661883 3.627154627
211.0865894 3.778493579
224.0818384 3.323970291
242.092403 48.81590647

Name: +ve in-silico MS/MS by CFM-ID for ORLIFVYIUIQGOA-UHFFFAOYSA-N
ID: ORLIFVYIUIQGOA-UHFFFAOYSA-N
Comment: Energy1
Num peaks: 7
96.04439023 2.62428907
105.0334912 40.11943041
121.0396392 7.610607393
138.0661883 2.166865966
211.0865894 5.215220076
224.0818384 10.30684926
242.092403 13.99235604

Name: +ve in-silico MS/MS by CFM-ID for ORLIFVYIUIQGOA-UHFFFAOYSA-N
ID: ORLIFVYIUIQGOA-UHFFFAOYSA-N
Comment: Energy2
Num peaks: 11
39.02292652 2.891455401
49.00727645 9.814135097
51.02292652 8.325802581
53.03857658 3.600280191
63.02292652 11.60884113
79.01784114 2.482287826
79.05422664 2.272744041
92.0130901 1.966498103
94.02874017 2.757953758
105.0334912 31.1468201
121.0396392 3.897069777

Name: +ve in-silico MS/MS by CFM-ID for GTTVJFCVXYCPHB-JTQLQIEISA-N
ID: GTTVJFCVXYCPHB-JTQLQIEISA-N
Comment: Energy0
Num peaks: 6
143.0603746 1.86565288
145.0760247 1.190639993
177.0480957 1.530244375
201.0480957 14.44831051
229.0430103 11.33958335
247.053575 63.89666825

Name: +ve in-silico MS/MS by CFM-ID for GTTVJFCVXYCPHB-JTQLQIEISA-N
ID: GTTVJFCVXYCPHB-JTQLQIEISA-N
Comment: Energy1
Num peaks: 6
128.0494756 3.759557914
174.0371967 27.66845816
176.0528467 10.4104997
201.0480957 24.97134824
229.0430103 6.422227483
247.053575 15.01189827

Name: +ve in-silico MS/MS by CFM-ID for GTTVJFCVXYCPHB-JTQLQIEISA-N
ID: GTTVJFCVXYCPHB-JTQLQIEISA-N
Comment: Energy2
Num peaks: 17
40.01817548 6.844457931
42.03382555 2.293998202
59.01275576 1.499392343
101.0385766 2.014350807
116.0494756 4.852015753
117.0447246 1.741302825
118.0651257 5.435613106
127.0290745 2.900230288
128.0494756 9.949106771
143.0603746 15.21075501
145.0760247 4.605512395
150.0371967 2.533364709
160.0215466 11.82045492
161.0167956 1.423696804
174.0371967 1.63582335
177.0480957 3.393705265
201.0480957 2.162873289

Name: +ve in-silico MS/MS by CFM-ID for BPWSOQXIMDMJHB-UHFFFAOYSA-N
ID: BPWSOQXIMDMJHB-UHFFFAOYSA-N
Comment: Energy0
Num peaks: 17
41.03857658 2.396225991
59.01275576 2.02295505
59.04914126 6.303654392
75.02629764 1.126135633
91.02121226 1.163581941
93.03686233 1.410589618
164.0276946 2.222058004
190.0611029 7.141944953
204.0589947 2.986987425
206.0746448 3.567946079
207.0586604 1.329289119
222.0331739 4.587662594
224.048824 5.210947034
224.0852095 7.544578848
250.064474 2.848273528
264.0801241 13.65669358
282.0906888 15.558666

Name: +ve in-silico MS/MS by CFM-ID for BPWSOQXIMDMJHB-UHFFFAOYSA-N
ID: BPWSOQXIMDMJHB-UHFFFAOYSA-N
Comment: Energy1
Num peaks: 31
41.00219107 1.092638258
41.03857658 3.205879348
43.05422664 0.8493420985
45.0334912 3.8186356
47.04914126 0.9509620287
57.0334912 1.153359257
59.01275576 7.737528362
59.04914126 3.970644852
73.01064758 1.517541122
75.02629764 1.975243379
91.02121226 2.1935255
93.03686233 1.255128384
132.0556236 1.245255142
164.0276946 5.91970863
178.0433447 1.273198906
190.0611029 1.637443431
192.0226092 3.341088869
192.0589947 0.984617084
194.0382593 1.077545624
206.0382593 0.7599826685
206.0746448 7.817378163
207.0586604 1.149809276
222.0331739 2.691742246
224.048824 2.9194211
224.0852095 4.531453245
232.0539094 2.433036084
234.0695594 1.077952019
236.0852095 0.7445617735
250.064474 3.799653684
264.0801241 3.911447681
282.0906888 1.966819986

Name: +ve in-silico MS/MS by CFM-ID for BPWSOQXIMDMJHB-UHFFFAOYSA-N
ID: BPWSOQXIMDMJHB-UHFFFAOYSA-N
Comment: Energy2
Num peaks: 27
27.02292652 0.9300875306
39.02292652 0.7104529938
41.03857658 3.486431994
59.01275576 1.638966055
59.04914126 3.515205989
73.01064758 0.7164260706
75.02629764 1.01459726
91.02121226 0.8633306974
132.0556236 1.81873871
149.0167956 3.972227747
164.0276946 33.11670659
166.0433447 7.615632487
168.0589947 0.827082184
170.0746448 0.827082184
172.0902949 0.827082184
176.0276946 0.8778660076
178.0611029 1.252383523
190.0611029 0.8154312018
192.0226092 2.716553577
194.0382593 0.7274736688
204.0589947 2.459379556
206.0382593 0.9495189865
206.0746448 3.220543697
207.0586604 1.113837817
222.0331739 2.106904065
224.048824 1.009700471
224.0852095 0.9331332784

Name: +ve in-silico MS/MS by CFM-ID for KLJXQBRQPPSXPZ-WWHASAIZSA-N
ID: KLJXQBRQPPSXPZ-WWHASAIZSA-N
Comment: Energy0
Num peaks: 6
57.00833907 2.549318947
59.02398914 6.302160764
61.0396392 4.038749477
63.05528926 1.487131018
246.0720615 18.02585615
264.0826262 52.30793839

Name: +ve in-silico MS/MS by CFM-ID for KLJXQBRQPPSXPZ-WWHASAIZSA-N
ID: KLJXQBRQPPSXPZ-WWHASAIZSA-N
Comment: Energy1
Num peaks: 26
41.00219107 1.754824853
43.01784114 7.117897206
45.0334912 3.22580516
47.04914126 1.020489674
53.00219107 1.219149224
55.01784114 7.436157433
56.0130901 1.58859576
57.0334912 2.514273543
59.02398914 1.189507225
59.04914126 1.064906011
71.01275576 1.265175773
73.02840582 8.38633595
75.04405588 3.38693862
85.02840582 2.96677234
87.04405588 0.9796554387
103.0389705 2.094281609
114.0298028 1.362686722
142.0247174 9.065111548
144.0403675 4.713381141
160.0604342 1.602171128
176.0553488 1.087813013
218.0771469 1.296639875
228.0614968 1.558561515
236.0877116 1.498120124
246.0720615 6.500189707
264.0826262 4.614778021

Name: +ve in-silico MS/MS by CFM-ID for KLJXQBRQPPSXPZ-WWHASAIZSA-N
ID: KLJXQBRQPPSXPZ-WWHASAIZSA-N
Comment: Energy2
Num peaks: 21
29.00219107 3.541607039
29.01342445 3.285458686
31.02907452 4.56818482
41.00219107 1.107629801
43.01784114 2.234407529
43.02907452 9.599035109
44.0130901 4.283178824
45.04472458 1.392424796
46.02874017 9.20120695
57.00833907 8.340401682
59.01275576 2.629267429
59.02398914 11.40014192
61.02840582 2.483298875
61.0396392 8.710020439
63.05528926 1.865264408
73.02840582 1.264628702
86.02365479 0.6991506023
101.0233204 1.079672
103.0389705 1.029214782
105.0546206 1.015729963
155.008733 0.6642787985

Name: +ve in-silico MS/MS by CFM-ID for QNUKRWAIZMBVCU-WCIBSUBMSA-N
ID: QNUKRWAIZMBVCU-WCIBSUBMSA-N
Comment: Energy0
Num peaks: 6
160.0393049 1.865623047
162.0549549 1.577371422
210.0661883 4.247088566
212.0818384 1.218906603
225.0658539 3.713463567
242.092403 75.87978173

Name: +ve in-silico MS/MS by CFM-ID for QNUKRWAIZMBVCU-WCIBSUBMSA-N
ID: QNUKRWAIZMBVCU-WCIBSUBMSA-N
Comment: Energy1
Num peaks: 15
79.02907452 1.558156648
91.02907452 2.418916046
93.04472458 3.325412464
95.06037464 2.63614676
122.0600403 9.252849725
160.0393049 2.590579382
187.0865894 1.471991448
197.0709393 4.648966626
198.0549549 5.825756498
199.0865894 1.949870952
210.0661883 3.891663432
213.0658539 4.24078622
214.0974884 10.60995588
215.081504 6.310640311
242.092403 20.43278571

Name: +ve in-silico MS/MS by CFM-ID for QNUKRWAIZMBVCU-WCIBSUBMSA-N
ID: QNUKRWAIZMBVCU-WCIBSUBMSA-N
Comment: Energy2
Num peaks: 31
39.02292652 2.231849002
40.01817548 2.15068308
50.00252542 1.380194559
52.01817548 4.708120777
54.03382555 1.813410701
66.03382555 1.724105233
79.02907452 3.92959335
81.04472458 2.99428814
91.02907452 1.481345167
107.0491413 1.400886551
115.0290745 1.349829012
122.0600403 1.67698158
130.0287402 1.256709779
132.0443902 2.041885206
134.0600403 3.066072638
144.0443902 1.741086979
146.0600403 1.159383355
158.0236548 1.186556512
160.0393049 2.583359997
162.0549549 1.211946608
167.0603746 1.455364975
168.0443902 1.263006192
174.0549549 3.018931469
182.0712737 2.049849299
183.0552893 1.956859653
184.0393049 1.217431683
186.0549549 2.191823186
197.0709393 3.144888063
198.0549549 1.634252986
210.0661883 1.563508329
214.0974884 1.206727565

Name: +ve in-silico MS/MS by CFM-ID for QHMQUIKWOVYDKF-WZUFQYTHSA-N
ID: QHMQUIKWOVYDKF-WZUFQYTHSA-N
Comment: Energy0
Num peaks: 6
58.02874017 1.495656384
157.0760247 2.474924598
185.0709393 2.121204918
213.0658539 1.549389258
214.0974884 2.81215937
242.092403 76.20437705

Name: +ve in-silico MS/MS by CFM-ID for QHMQUIKWOVYDKF-WZUFQYTHSA-N
ID: QHMQUIKWOVYDKF-WZUFQYTHSA-N
Comment: Energy1
Num peaks: 16
58.02874017 2.217441114
118.0651257 2.650049715
128.0494756 4.661593287
130.0651257 1.792425054
140.0494756 2.484338306
155.0603746 2.417326979
157.0760247 4.620297574
183.0552893 4.621563833
185.0709393 2.895423338
199.0865894 2.015355921
213.0658539 1.849558969
214.0974884 6.585751244
215.081504 3.460963194
224.0818384 2.001103032
225.0658539 3.588099671
242.092403 33.43383814

Name: +ve in-silico MS/MS by CFM-ID for QHMQUIKWOVYDKF-WZUFQYTHSA-N
ID: QHMQUIKWOVYDKF-WZUFQYTHSA-N
Comment: Energy2
Num peaks: 16
28.01817548 5.01027461
29.00219107 3.088917236
30.03382555 2.735660557
40.01817548 3.721860144
41.00219107 1.924988186
42.03382555 2.227680252
56.0130901 12.49348698
58.02874017 9.011143363
101.0385766 1.925939183
103.0542266 1.410905914
128.0494756 9.877878239
130.0651257 4.108526717
140.0494756 4.149216442
142.0651257 2.719121945
155.0603746 8.380628818
157.0760247 7.26334945

Name: +ve in-silico MS/MS by CFM-ID for BXBUWAIRYDLEFU-UHFFFAOYSA-N
ID: BXBUWAIRYDLEFU-UHFFFAOYSA-N
Comment: Energy0
Num peaks: 6
250.0611029 6.438962653
252.076753 1.093000141
254.092403 0.7063187296
255.0764186 1.991551664
266.0560175 0.6491613115
282.0873177 87.80461258

Name: +ve in-silico MS/MS by CFM-ID for BXBUWAIRYDLEFU-UHFFFAOYSA-N
ID: BXBUWAIRYDLEFU-UHFFFAOYSA-N
Comment: Energy1
Num peaks: 6
197.0709393 3.502711967
250.0611029 27.50728226
252.076753 6.86142486
254.092403 5.799600779
255.0764186 2.788344935
282.0873177 43.54607747

Name: +ve in-silico MS/MS by CFM-ID for BXBUWAIRYDLEFU-UHFFFAOYSA-N
ID: BXBUWAIRYDLEFU-UHFFFAOYSA-N
Comment: Energy2
Num peaks: 19
41.00219107 1.63033534
53.99744004 1.865680148
58.02874017 2.16486233
71.01275576 1.477825212
143.0603746 2.854784062
182.0712737 4.159229566
183.0552893 1.45649705
185.0709393 2.233191501
195.0552893 2.993550175
197.0709393 15.75855266
210.0661883 10.6489848
212.0818384 1.511103043
225.0658539 3.225676339
226.0611029 1.658466789
250.0611029 13.02169129
252.076753 3.380073116
254.092403 2.345723643
255.0764186 1.675129644
266.0560175 6.488227241

Name: +ve in-silico MS/MS by CFM-ID for WIJZENYYPMWZHD-UHFFFAOYSA-N
ID: WIJZENYYPMWZHD-UHFFFAOYSA-N
Comment: Energy0
Num peaks: 6
211.0502039 26.52419088
213.0658539 4.082333014
215.081504 2.606943891
224.0818384 2.879004478
225.0658539 1.169825013
242.092403 56.35527451

Name: +ve in-silico MS/MS by CFM-ID for WIJZENYYPMWZHD-UHFFFAOYSA-N
ID: WIJZENYYPMWZHD-UHFFFAOYSA-N
Comment: Energy1
Num peaks: 8
156.0556236 2.273351933
158.0712737 3.551354487
210.0661883 2.040453483
211.0502039 29.35209902
213.0658539 9.290159101
215.081504 7.055977695
224.0818384 5.09887971
242.092403 22.49577586

Name: +ve in-silico MS/MS by CFM-ID for WIJZENYYPMWZHD-UHFFFAOYSA-N
ID: WIJZENYYPMWZHD-UHFFFAOYSA-N
Comment: Energy2
Num peaks: 18
15.02292652 2.380703264
105.0447246 1.775834922
129.0447246 2.115585276
131.0603746 1.951566805
135.0552893 1.333525529
156.0556236 5.292754719
157.0396392 1.423706663
158.0712737 2.689558666
170.0712737 1.903867455
183.0552893 9.455635979
186.0549549 2.456869898
194.0712737 1.597756723
197.0709393 1.379828137
198.0549549 1.331674519
199.0502039 2.118570665
211.0502039 35.5764421
213.0658539 3.612703493
226.0611029 2.667302114

Name: +ve in-silico MS/MS by CFM-ID for PINCERXQILXQIT-UHFFFAOYSA-N
ID: PINCERXQILXQIT-UHFFFAOYSA-N
Comment: Energy0
Num peaks: 6
197.0709393 5.393634421
212.0818384 0.9363990005
224.0818384 1.916036686
225.0658539 26.5687191
226.0611029 0.4341181661
242.092403 61.9392207

Name: +ve in-silico MS/MS by CFM-ID for PINCERXQILXQIT-UHFFFAOYSA-N
ID: PINCERXQILXQIT-UHFFFAOYSA-N
Comment: Energy1
Num peaks: 6
197.0709393 22.50202204
198.0549549 3.047834946
199.0865894 5.335837484
224.0818384 3.752588409
225.0658539 33.30797394
242.092403 17.70815373

Name: +ve in-silico MS/MS by CFM-ID for PINCERXQILXQIT-UHFFFAOYSA-N
ID: PINCERXQILXQIT-UHFFFAOYSA-N
Comment: Energy2
Num peaks: 31
15.02292652 1.857392414
40.01817548 3.285982218
102.0338255 2.346495688
104.0494756 1.121366266
128.0494756 5.879948902
129.0447246 3.639158323
130.0651257 1.150779855
131.0491413 1.049217006
140.0494756 1.148971
141.0447246 3.698262035
143.0603746 1.623642221
153.0447246 10.50703871
155.0603746 1.204752683
158.0600403 5.188337072
168.0556236 1.211902315
169.0396392 2.284923824
169.0760247 1.552375624
172.0505382 1.253846522
174.0661883 1.275890196
181.0396392 1.059194844
183.0552893 2.789928524
184.0505382 1.498222682
186.0661883 2.698911764
194.0712737 1.587527235
195.0552893 1.567396075
196.0505382 1.533642776
197.0709393 7.416845477
198.0661883 1.55953862
212.0818384 1.54834702
225.0658539 1.623117791
226.0611029 2.680350999

Name: +ve in-silico MS/MS by CFM-ID for QFKLXDWKJUQNIU-UHFFFAOYSA-N
ID: QFKLXDWKJUQNIU-UHFFFAOYSA-N
Comment: Energy0
Num peaks: 6
55.05422664 2.834430334
57.06987671 3.790564509
108.0443902 1.930752796
180.0113759 10.43445384
246.0695594 9.243345823
264.0801241 57.5438728

Name: +ve in-silico MS/MS by CFM-ID for QFKLXDWKJUQNIU-UHFFFAOYSA-N
ID: QFKLXDWKJUQNIU-UHFFFAOYSA-N
Comment: Energy1
Num peaks: 22
51.02292652 0.6905087245
55.05422664 1.421061642
56.04947561 1.657753909
57.06987671 2.612826002
80.04947561 2.840037184
85.07602471 2.49225932
108.0443902 15.91556447
110.0600403 2.894496966
124.0215466 0.6563096043
136.0215466 0.7341420884
150.0008112 4.218617727
152.0164612 2.041933717
154.0321113 2.833140125
155.0273603 1.687752173
208.0902949 2.867467376
218.0746448 0.9850123379
232.0539094 3.580659623
234.0695594 1.971967584
236.0852095 16.076861
246.0695594 3.871689934
248.048824 0.7796233769
264.0801241 7.265710591

Name: +ve in-silico MS/MS by CFM-ID for QFKLXDWKJUQNIU-UHFFFAOYSA-N
ID: QFKLXDWKJUQNIU-UHFFFAOYSA-N
Comment: Energy2
Num peaks: 31
27.02292652 1.112291122
39.02292652 4.841840817
40.01817548 1.391099764
41.03857658 2.810639949
51.02292652 0.9732989223
54.03382555 0.9915535428
55.05422664 10.62393367
56.04947561 1.355743247
57.06987671 3.046945845
60.97426207 2.736996684
63.02292652 0.9862853876
65.03857658 2.663413199
67.01784114 1.508215755
77.00219107 1.084723946
79.01784114 1.188003409
80.04947561 2.831381417
81.0334912 1.351022352
83.06037464 1.196734145
85.07602471 3.381536268
95.99024648 1.290981487
98.00589655 2.038548216
108.0443902 3.193936406
111.9851611 1.479796747
124.0215466 1.138324129
150.0008112 1.780940889
152.0164612 5.159672649
164.0164612 0.9840892472
167.0273603 3.155557603
180.0113759 2.286474179
238.064474 0.8843700193
246.0695594 0.7846776377

Name: +ve in-silico MS/MS by CFM-ID for SDUQYLNIPVEERB-UHFFFAOYSA-N
ID: SDUQYLNIPVEERB-UHFFFAOYSA-N
Comment: Energy0
Num peaks: 6
69.04472458 0.6297753647
83.02398914 0.443557711
95.02398914 1.53775487
112.0505382 94.5450905
116.0818384 0.3786966782
264.0790387 0.3315156488

Name: +ve in-silico MS/MS by CFM-ID for SDUQYLNIPVEERB-UHFFFAOYSA-N
ID: SDUQYLNIPVEERB-UHFFFAOYSA-N
Comment: Energy1
Num peaks: 9
61.02840582 1.830982283
68.0130901 2.205771125
69.04472458 7.567725947
71.01275576 2.133990745
83.02398914 3.119894201
84.05562361 2.853768651
89.02332044 1.902962224
95.02398914 3.615185
112.0505382 56.42606739

Name: +ve in-silico MS/MS by CFM-ID for SDUQYLNIPVEERB-UHFFFAOYSA-N
ID: SDUQYLNIPVEERB-UHFFFAOYSA-N
Comment: Energy2
Num peaks: 8
52.01817548 3.767844207
67.02907452 3.777774765
69.04472458 15.26337588
82.03997355 3.619081923
83.02398914 3.63767263
84.05562361 4.217487119
95.02398914 21.60095315
112.0505382 24.28537863

Name: +ve in-silico MS/MS by CFM-ID for RCBJEUJLMPTUJO-UHFFFAOYSA-N
ID: RCBJEUJLMPTUJO-UHFFFAOYSA-N
Comment: Energy0
Num peaks: 11
61.02840582 1.393570923
84.05562361 16.32862067
86.07127368 2.994951568
113.0345538 1.993698089
130.0611029 4.967622511
153.0357769 2.829940773
194.062326 2.426728342
220.0892095 9.252382407
238.0997742 31.62395154
264.0790387 1.833400672
282.0896034 5.687520499

Name: +ve in-silico MS/MS by CFM-ID for RCBJEUJLMPTUJO-UHFFFAOYSA-N
ID: RCBJEUJLMPTUJO-UHFFFAOYSA-N
Comment: Energy1
Num peaks: 20
42.03382555 1.182212756
69.04472458 5.371404953
73.02840582 1.065760023
84.05562361 22.70074575
86.07127368 2.828695514
89.02332044 1.008391863
91.0389705 1.041866937
112.0505382 1.032266657
113.0345538 4.350569637
130.0611029 3.186747647
153.0357769 1.066283836
170.062326 1.230543339
194.062326 1.208703632
196.0779761 1.14330087
208.0892095 2.550136738
218.0935459 1.459333033
220.0892095 11.75548958
221.0732251 3.515872879
238.0997742 11.58734634
282.0896034 1.025933038

Name: +ve in-silico MS/MS by CFM-ID for RCBJEUJLMPTUJO-UHFFFAOYSA-N
ID: RCBJEUJLMPTUJO-UHFFFAOYSA-N
Comment: Energy2
Num peaks: 24
42.03382555 0.8177880185
57.04472458 0.9630720397
67.02907452 2.638983427
69.04472458 9.85212976
78.99899751 1.549101265
81.01464758 0.9700988082
82.03997355 0.9521043415
84.05562361 21.94688036
86.07127368 1.811072325
106.9939121 2.196509888
109.0095622 4.047057876
113.0345538 3.869936418
130.0611029 2.880007591
135.0252123 1.45766663
137.0408623 0.8059353102
151.0201269 0.8299492935
152.0517614 0.6997047373
153.0357769 5.014233368
170.062326 1.262112483
192.0579094 1.753962577
194.062326 1.335571615
194.0735594 6.343267398
218.0935459 0.8412843629
220.0892095 5.425611978

Name: +ve in-silico MS/MS by CFM-ID for TUHHXHQKUOGEAD-UHFFFAOYSA-N
ID: TUHHXHQKUOGEAD-UHFFFAOYSA-N
Comment: Energy0
Num peaks: 13
61.02840582 1.653839061
69.04472458 2.645197179
82.03997355 4.027546492
84.05562361 14.51637925
86.02365479 2.208618947
86.07127368 5.400505198
130.0611029 22.34769819
153.0357769 1.987273689
220.0892095 2.378577493
238.0521553 2.133270044
238.0997742 8.654746206
264.0790387 2.951092116
282.0896034 10.30011184

Name: +ve in-silico MS/MS by CFM-ID for TUHHXHQKUOGEAD-UHFFFAOYSA-N
ID: TUHHXHQKUOGEAD-UHFFFAOYSA-N
Comment: Energy1
Num peaks: 22
45.0334912 1.508345993
59.01275576 1.761021226
61.02840582 3.155828005
63.04405588 1.987429249
69.04472458 3.196720156
71.01275576 3.67959388
73.02840582 1.848943925
75.04405588 2.440345344
84.05562361 19.20988416
84.99202031 2.116292138
86.07127368 4.050346308
89.02332044 3.384808048
91.0389705 2.537490695
93.05462057 1.258664263
112.0505382 2.284839917
113.0345538 3.702418035
130.0611029 8.677787276
194.062326 1.247732603
220.0892095 4.658233964
221.0732251 2.709650321
238.0997742 3.684753996
282.0896034 1.36986724

Name: +ve in-silico MS/MS by CFM-ID for TUHHXHQKUOGEAD-UHFFFAOYSA-N
ID: TUHHXHQKUOGEAD-UHFFFAOYSA-N
Comment: Energy2
Num peaks: 21
25.00727645 1.080525713
44.99710569 1.869808597
52.01817548 1.325789319
67.02907452 1.802431158
69.04472458 13.14485172
78.99899751 0.8075682041
82.03997355 3.022330114
84.05562361 16.30985598
86.02365479 1.504532427
86.07127368 3.186253178
106.9939121 6.082447712
109.0095622 8.359774787
111.0252123 1.261115388
123.0252123 0.7971189113
130.0611029 6.648364311
133.0095622 1.308483263
135.0252123 3.031226158
153.0357769 2.656019426
168.046676 2.142642262
194.0735594 2.033043588
220.0892095 2.037258686

Name: +ve in-silico MS/MS by CFM-ID for ZQJHSJSCGALJDU-UHFFFAOYSA-N
ID: ZQJHSJSCGALJDU-UHFFFAOYSA-N
Comment: Energy0
Num peaks: 6
83.02398914 4.292917569
85.0396392 18.64621719
87.05528926 5.664425884
112.0505382 5.099775737
113.0345538 13.82756584
130.0611029 42.25348156

Name: +ve in-silico MS/MS by CFM-ID for ZQJHSJSCGALJDU-UHFFFAOYSA-N
ID: ZQJHSJSCGALJDU-UHFFFAOYSA-N
Comment: Energy1
Num peaks: 12
70.02874017 4.781723205
71.01275576 1.613816287
83.02398914 1.769510957
85.0396392 19.72915548
87.05528926 4.260786147
89.02332044 1.59400564
112.0505382 6.566201546
113.0345538 21.6460351
130.0611029 13.91622524
221.0732251 1.621802658
222.0572407 1.514641898
265.0630543 1.461981102

Name: +ve in-silico MS/MS by CFM-ID for ZQJHSJSCGALJDU-UHFFFAOYSA-N
ID: ZQJHSJSCGALJDU-UHFFFAOYSA-N
Comment: Energy2
Num peaks: 6
68.0130901 6.764524643
70.02874017 40.03706545
83.02398914 4.413978395
85.0396392 19.54683106
87.05528926 3.159696485
130.0611029 8.118409535

Name: +ve in-silico MS/MS by CFM-ID for MZJKOZXSROIBEU-UHFFFAOYSA-N
ID: MZJKOZXSROIBEU-UHFFFAOYSA-N
Comment: Energy0
Num peaks: 11
43.05422664 6.178589649
59.01275576 2.578409771
75.02629764 3.452803461
77.04194771 3.57091521
206.0560175 3.441280562
207.0586604 2.867243678
224.0852095 16.13384591
238.0280885 6.193203312
240.0437386 1.91983223
250.064474 4.66798633
282.0906888 29.19979582

Name: +ve in-silico MS/MS by CFM-ID for MZJKOZXSROIBEU-UHFFFAOYSA-N
ID: MZJKOZXSROIBEU-UHFFFAOYSA-N
Comment: Energy1
Num peaks: 20
41.03857658 2.004656486
43.05422664 8.228052443
59.01275576 9.612232148
75.02629764 5.921048398
77.04194771 3.145706654
148.0505382 1.277465426
180.0226092 3.632621498
194.0746448 3.140670835
196.0902949 2.920245857
207.0586604 3.413781897
208.0175239 2.420345745
210.0331739 1.550867118
222.0695594 2.670141624
224.0852095 12.64987878
238.0280885 1.12780576
250.064474 8.78711559
252.0801241 1.173096972
254.0957742 1.441110173
266.0593887 1.028279804
282.0906888 4.419643886

Name: +ve in-silico MS/MS by CFM-ID for MZJKOZXSROIBEU-UHFFFAOYSA-N
ID: MZJKOZXSROIBEU-UHFFFAOYSA-N
Comment: Energy2
Num peaks: 16
39.02292652 2.443937026
41.03857658 4.015842797
43.05422664 11.43265957
68.97934745 2.01840248
70.99499752 6.624354451
73.01064758 1.6158297
75.02629764 6.68016612
77.04194771 5.011807305
165.0117102 3.077968156
180.0226092 20.09149429
182.0382593 3.662204463
194.0746448 1.482893056
207.0586604 2.121141715
208.0175239 2.900880619
210.0331739 5.596635799
224.0852095 1.7141223

Name: +ve in-silico MS/MS by CFM-ID for GVWIPCIOLWYUGE-UHFFFAOYSA-N
ID: GVWIPCIOLWYUGE-UHFFFAOYSA-N
Comment: Energy0
Num peaks: 12
43.05422664 6.201882698
59.01275576 2.545844485
75.02629764 3.466299825
77.04194771 3.584889052
180.0226092 1.664234576
206.0560175 3.45517336
207.0586604 2.878421494
224.0852095 16.22192019
238.0280885 5.354905922
240.0437386 1.689691635
250.064474 4.675174182
282.0906888 29.36916102

Name: +ve in-silico MS/MS by CFM-ID for GVWIPCIOLWYUGE-UHFFFAOYSA-N
ID: GVWIPCIOLWYUGE-UHFFFAOYSA-N
Comment: Energy1
Num peaks: 22
41.03857658 1.966434964
43.05422664 7.885873831
59.01275576 9.324017357
75.02629764 5.729757722
77.04194771 3.063587774
148.0505382 1.255458689
180.0226092 3.467560948
182.0634114 1.520086928
192.0589947 0.8303198163
194.0746448 4.262379386
196.0902949 1.550739362
206.0560175 0.886812296
207.0586604 3.120368575
208.0175239 2.224182691
210.0331739 1.58000845
222.0695594 3.200837141
224.0852095 12.32820372
238.0280885 1.055192952
250.064474 8.285437039
252.0801241 1.203458223
254.0957742 1.219007959
282.0906888 4.335420193

Name: +ve in-silico MS/MS by CFM-ID for GVWIPCIOLWYUGE-UHFFFAOYSA-N
ID: GVWIPCIOLWYUGE-UHFFFAOYSA-N
Comment: Energy2
Num peaks: 16
39.02292652 2.446710919
41.03857658 4.021375335
43.05422664 11.38766492
68.97934745 2.019792802
70.99499752 6.773747999
75.02629764 6.687733104
77.04194771 5.022817342
165.0117102 2.395962744
178.0069592 9.331734279
180.0226092 16.44401389
182.0382593 3.454946848
194.0746448 2.221726226
207.0586604 1.849733293
208.0175239 1.721237883
210.0331739 3.258102734
224.0852095 1.716117804

Name: +ve in-silico MS/MS by CFM-ID for FLECKXOHPCHGOB-UHFFFAOYSA-N
ID: FLECKXOHPCHGOB-UHFFFAOYSA-N
Comment: Energy0
Num peaks: 12
43.05422664 5.891790546
59.01275576 2.54419295
75.02629764 2.331595384
77.04194771 2.840242551
180.0226092 1.711190046
206.0560175 8.621706405
207.0586604 2.751601488
224.0852095 15.428196
238.0280885 5.703188049
240.0437386 1.708369782
250.064474 4.39171561
282.0906888 27.44901995

Name: +ve in-silico MS/MS by CFM-ID for FLECKXOHPCHGOB-UHFFFAOYSA-N
ID: FLECKXOHPCHGOB-UHFFFAOYSA-N
Comment: Energy1
Num peaks: 21
41.03857658 2.285802342
43.05422664 8.208512782
59.01275576 9.276110465
73.01064758 1.159594012
75.02629764 7.531532277
77.04194771 4.654895777
148.0505382 2.205898409
174.0298028 1.264422548
176.0454529 1.003443963
180.0226092 3.824934957
180.0477614 0.9001982042
182.0634114 1.9018236
206.0560175 1.821064217
206.0746448 1.89262153
207.0586604 3.489798831
208.0175239 2.320766804
224.0852095 12.65013608
238.0280885 1.109246471
250.064474 8.196599273
266.0593887 0.985470093
282.0906888 4.110120749

Name: +ve in-silico MS/MS by CFM-ID for FLECKXOHPCHGOB-UHFFFAOYSA-N
ID: FLECKXOHPCHGOB-UHFFFAOYSA-N
Comment: Energy2
Num peaks: 18
39.02292652 2.168610565
41.03857658 2.728788217
43.05422664 10.604559
45.06987671 1.04884121
59.01275576 1.378357138
68.97934745 0.922318367
70.99499752 2.600086946
75.02629764 3.043550691
77.04194771 1.568513377
148.0505382 2.340199473
165.0117102 4.445071858
180.0226092 32.24032161
182.0382593 5.857963955
184.0539094 0.920100157
207.0586604 2.443008085
208.0175239 2.539457898
222.0331739 1.030090617
224.0852095 2.279054184

Name: +ve in-silico MS/MS by CFM-ID for PBMAGYAGRFJIEN-UHFFFAOYSA-N
ID: PBMAGYAGRFJIEN-UHFFFAOYSA-N
Comment: Energy0
Num peaks: 16
29.03857658 1.610722797
59.01275576 2.253814712
59.04914126 2.253183364
91.02121226 1.905709866
93.03686233 2.316610658
164.0276946 3.509221482
166.0433447 1.798530551
190.0611029 2.407410472
204.0589947 1.732988105
206.0746448 2.775222871
222.0331739 10.17320054
224.048824 11.16143892
224.0852095 8.57952402
250.064474 2.700034141
264.0801241 7.994896133
282.0906888 17.49276316

Name: +ve in-silico MS/MS by CFM-ID for PBMAGYAGRFJIEN-UHFFFAOYSA-N
ID: PBMAGYAGRFJIEN-UHFFFAOYSA-N
Comment: Energy1
Num peaks: 20
29.03857658 1.111222199
59.01275576 10.56576145
59.04914126 4.731648653
91.02121226 1.293662454
93.03686233 0.9774819347
132.0556236 2.354134805
134.0712737 1.453717679
158.0348882 1.84759919
162.0661883 1.4350277
164.0276946 0.9398222225
182.0634114 1.130406117
190.0611029 2.3040642
206.0746448 9.367405231
207.0586604 4.160500958
222.0695594 0.969497878
224.0852095 14.47638193
232.0539094 3.403619285
250.064474 10.31252413
264.0801241 2.760223559
282.0906888 4.942298625

Name: +ve in-silico MS/MS by CFM-ID for PBMAGYAGRFJIEN-UHFFFAOYSA-N
ID: PBMAGYAGRFJIEN-UHFFFAOYSA-N
Comment: Energy2
Num peaks: 18
29.03857658 1.096582579
59.01275576 2.359609076
75.02629764 1.088456551
132.0556236 2.973487268
149.0167956 4.886821251
164.0276946 41.50283545
166.0433447 11.00205009
168.0589947 1.067055677
170.0746448 1.067055677
172.0902949 1.067055677
176.0454529 1.018116808
178.0611029 2.303891409
188.0454529 0.9267106299
190.0611029 1.007921379
192.0226092 3.238281072
194.0382593 1.086591527
206.0382593 1.169169766
222.0331739 1.762630295

Name: +ve in-silico MS/MS by CFM-ID for POPGQDGJOKUGDX-UHFFFAOYSA-N
ID: POPGQDGJOKUGDX-UHFFFAOYSA-N
Comment: Energy0
Num peaks: 16
59.01275576 2.182856611
59.04914126 3.566823972
91.02121226 1.465875488
93.03686233 1.698113819
164.0276946 4.560004503
190.0611029 7.645342454
192.0226092 1.347305829
204.0589947 1.852520905
206.0746448 2.398627047
207.0586604 1.48073182
222.0331739 7.880278141
224.048824 7.573407411
224.0852095 7.995381282
250.064474 2.525169987
264.0801241 9.269123636
282.0906888 17.79580515

Name: +ve in-silico MS/MS by CFM-ID for POPGQDGJOKUGDX-UHFFFAOYSA-N
ID: POPGQDGJOKUGDX-UHFFFAOYSA-N
Comment: Energy1
Num peaks: 24
41.03857658 0.9390132755
57.0334912 1.847668945
59.01275576 8.65244073
59.04914126 5.51652543
73.01064758 0.9141475392
75.02629764 1.265929753
89.0055622 0.9216108574
91.02121226 5.120161416
93.03686233 3.090746239
132.0556236 1.9114875
149.0167956 1.007085697
164.0276946 7.413021189
166.0433447 1.134828111
190.0611029 1.910732107
192.0226092 4.302401899
206.0746448 4.475087961
207.0586604 2.545491995
222.0331739 2.683713098
224.048824 2.266184057
224.0852095 9.401455139
232.0539094 1.528078211
250.064474 6.213914178
264.0801241 2.144755686
282.0906888 3.418406554

Name: +ve in-silico MS/MS by CFM-ID for POPGQDGJOKUGDX-UHFFFAOYSA-N
ID: POPGQDGJOKUGDX-UHFFFAOYSA-N
Comment: Energy2
Num peaks: 13
59.01275576 1.746911775
132.0556236 1.194166483
149.0167956 4.971606388
164.0276946 45.57150359
166.0433447 7.460936138
178.0611029 2.310222025
190.0611029 1.623839333
192.0226092 3.836079816
204.0589947 2.950415979
206.0382593 1.823131301
206.0746448 2.239181307
222.0331739 3.048388625
224.048824 1.823160698

Name: +ve in-silico MS/MS by CFM-ID for DYNHRIWSAWOHRF-UHFFFAOYSA-N
ID: DYNHRIWSAWOHRF-UHFFFAOYSA-N
Comment: Energy0
Num peaks: 13
43.05422664 3.705779465
49.02840582 7.856862856
75.02629764 1.455906919
77.04194771 1.745327247
176.0454529 1.58307339
191.0637458 1.730982271
206.0560175 1.88745634
208.0175239 2.742501027
208.0902949 19.7726445
234.0695594 5.875712471
250.064474 2.078826732
252.0801241 22.43889681
282.0906888 7.329980162

Name: +ve in-silico MS/MS by CFM-ID for DYNHRIWSAWOHRF-UHFFFAOYSA-N
ID: DYNHRIWSAWOHRF-UHFFFAOYSA-N
Comment: Energy1
Num peaks: 19
31.01784114 3.434315182
41.03857658 1.853214284
43.05422664 7.087351767
47.01275576 1.077832163
49.02840582 9.837135671
73.01064758 0.9911159491
75.00767038 5.897141717
75.02629764 6.299211916
77.04194771 3.995577028
132.0556236 1.34682876
158.0348882 1.328750271
164.0276946 2.84743415
191.0637458 3.20857494
192.0226092 2.196971382
208.0902949 13.43359163
234.0695594 9.338039617
252.0801241 2.685333032
264.0801241 1.106776035
282.0906888 2.412243916

Name: +ve in-silico MS/MS by CFM-ID for DYNHRIWSAWOHRF-UHFFFAOYSA-N
ID: DYNHRIWSAWOHRF-UHFFFAOYSA-N
Comment: Energy2
Num peaks: 19
31.01784114 1.874359483
39.02292652 1.850682097
41.03857658 2.364521726
43.05422664 9.852865286
47.01275576 1.017361039
49.02840582 2.562938388
70.99499752 2.244671415
75.02629764 2.91534358
77.04194771 1.432989666
132.0556236 1.000406399
149.0167956 2.865844696
164.0276946 20.2486281
166.0433447 6.535301772
191.0637458 2.91086301
192.0226092 2.999401111
208.0175239 6.711306472
208.0902949 6.938763253
210.0331739 3.141851973
222.0331739 1.426160589

Name: +ve in-silico MS/MS by CFM-ID for UVSQMXRUMHSJKN-UHFFFAOYSA-N
ID: UVSQMXRUMHSJKN-UHFFFAOYSA-N
Comment: Energy0
Num peaks: 10
39.02292652 2.118658238
41.03857658 1.75081214
43.05422664 14.41636301
59.01275576 2.280025957
75.02629764 2.394824111
77.04194771 11.08873623
207.0586604 2.579241706
224.0852095 14.39018071
250.064474 4.170135902
282.0906888 26.17903142

Name: +ve in-silico MS/MS by CFM-ID for UVSQMXRUMHSJKN-UHFFFAOYSA-N
ID: UVSQMXRUMHSJKN-UHFFFAOYSA-N
Comment: Energy1
Num peaks: 21
41.03857658 1.940993815
43.05422664 11.56051049
59.01275576 10.37885254
77.04194771 0.9126713831
82.03997355 1.009401388
108.0192381 1.478765581
138.0298028 1.349858973
148.0505382 1.622149612
180.0226092 1.591564438
182.0634114 1.252980106
206.0560175 1.471581374
206.0746448 1.353559223
207.0586604 4.593907427
208.0175239 0.8618876155
222.0695594 0.90737332
224.0852095 16.77633668
232.0539094 2.336146412
234.0695594 1.192296415
250.064474 10.31029078
264.0801241 2.874414725
282.0906888 4.63862156

Name: +ve in-silico MS/MS by CFM-ID for UVSQMXRUMHSJKN-UHFFFAOYSA-N
ID: UVSQMXRUMHSJKN-UHFFFAOYSA-N
Comment: Energy2
Num peaks: 11
39.02292652 10.4688431
41.03857658 4.923446242
43.05422664 27.78283101
45.06987671 2.088995368
68.97934745 2.189167633
70.99499752 7.443533199
75.02629764 2.915509674
77.04194771 8.095412132
180.0226092 10.32021557
182.0382593 1.743594135
207.0586604 2.521653571

Name: +ve in-silico MS/MS by CFM-ID for GGILHLGRMKKTFG-UHFFFAOYSA-N
ID: GGILHLGRMKKTFG-UHFFFAOYSA-N
Comment: Energy0
Num peaks: 11
43.05422664 6.237168881
59.01275576 2.591855066
75.02629764 3.484921301
77.04194771 3.603588276
206.0560175 3.475010534
207.0586604 2.89114353
224.0852095 16.36187968
238.0280885 6.313510776
240.0437386 1.927794895
250.064474 4.698592833
282.0906888 29.5805564

Name: +ve in-silico MS/MS by CFM-ID for GGILHLGRMKKTFG-UHFFFAOYSA-N
ID: GGILHLGRMKKTFG-UHFFFAOYSA-N
Comment: Energy1
Num peaks: 22
41.03857658 1.961802928
43.05422664 8.690539583
59.01275576 9.084290154
73.01064758 0.7689087699
75.02629764 5.653391126
77.04194771 2.52379391
87.02629764 2.118672088
89.04194771 1.022725149
148.0505382 1.318417019
174.0298028 0.7710257371
180.0226092 4.037829652
180.0477614 1.056877045
182.0634114 6.420176702
206.0560175 0.856361859
207.0586604 3.620745442
208.0175239 2.363903507
222.0695594 0.7600450557
224.0852095 13.11207506
238.0280885 1.099594423
250.064474 8.269036656
266.0593887 0.8900625452
282.0906888 4.08073171

Name: +ve in-silico MS/MS by CFM-ID for GGILHLGRMKKTFG-UHFFFAOYSA-N
ID: GGILHLGRMKKTFG-UHFFFAOYSA-N
Comment: Energy2
Num peaks: 17
39.02292652 2.669173754
41.03857658 3.728769814
43.02907452 3.382343289
43.05422664 11.15064274
56.97934745 3.45054091
59.01275576 1.129045215
68.97934745 2.786205632
70.99499752 7.51265692
73.01064758 1.51182953
75.02629764 6.439713618
77.04194771 4.630890436
101.0345538 1.205572317
165.0117102 3.099793895
180.0226092 20.61882471
182.0382593 3.508147706
208.0175239 1.643453779
224.0852095 1.57419351

Name: +ve in-silico MS/MS by CFM-ID for IUCBQIQRJALDCN-UHFFFAOYSA-N
ID: IUCBQIQRJALDCN-UHFFFAOYSA-N
Comment: Energy0
Num peaks: 11
43.05422664 5.926866033
59.01275576 2.558188449
75.02629764 2.34524479
77.04194771 2.856497228
180.0226092 1.733008544
206.0560175 8.715398771
207.0586604 2.756582506
224.0852095 15.59182368
238.0280885 5.761655074
250.064474 4.428067541
282.0906888 27.63538149

Name: +ve in-silico MS/MS by CFM-ID for IUCBQIQRJALDCN-UHFFFAOYSA-N
ID: IUCBQIQRJALDCN-UHFFFAOYSA-N
Comment: Energy1
Num peaks: 23
41.03857658 2.141959051
43.05422664 7.904979103
59.01275576 8.728466746
73.01064758 1.074890665
75.02629764 7.400843853
77.04194771 4.312468878
148.0505382 2.133503139
150.0298028 0.7555284848
174.0298028 1.103924001
176.0164612 0.7506562052
176.0454529 0.9192529128
180.0226092 3.646644029
180.0403675 1.000902525
180.0477614 3.177556046
182.0634114 3.551779479
206.0560175 1.731191397
207.0586604 2.968013029
208.0175239 2.063981336
224.0852095 11.73011788
238.0280885 1.035260697
250.064474 7.196949458
266.0593887 1.450042894
282.0906888 3.675801299

Name: +ve in-silico MS/MS by CFM-ID for IUCBQIQRJALDCN-UHFFFAOYSA-N
ID: IUCBQIQRJALDCN-UHFFFAOYSA-N
Comment: Energy2
Num peaks: 20
39.02292652 2.037612814
41.03857658 2.57489232
43.02907452 2.214910005
43.05422664 10.26078278
45.04472458 2.12436738
45.06987671 0.9820659086
56.97934745 1.978346677
59.01275576 1.387695148
68.97934745 1.049585652
70.99499752 2.714432543
73.01064758 1.104620389
75.02629764 2.99519803
77.04194771 1.446684633
148.0505382 2.29144144
165.0117102 4.263277686
180.0226092 30.28891588
182.0382593 5.396953294
184.0539094 0.8446083889
208.0175239 2.327041207
224.0852095 2.124823551

Name: +ve in-silico MS/MS by CFM-ID for XCDHQDAMEHRSMV-UHFFFAOYSA-N
ID: XCDHQDAMEHRSMV-UHFFFAOYSA-N
Comment: Energy0
Num peaks: 15
29.03857658 1.4600614
47.04914126 4.812285992
59.01275576 2.557370689
86.98991214 1.343564205
91.02121226 1.678847064
93.03686233 4.370753304
190.0611029 2.926144463
207.0586604 2.829825521
222.0331739 3.869634505
222.0695594 1.246966641
224.048824 3.222953717
224.0852095 15.58557776
236.048824 1.778010842
250.064474 4.421400478
282.0906888 28.29098662

Name: +ve in-silico MS/MS by CFM-ID for XCDHQDAMEHRSMV-UHFFFAOYSA-N
ID: XCDHQDAMEHRSMV-UHFFFAOYSA-N
Comment: Energy1
Num peaks: 25
29.03857658 1.150218511
45.0334912 1.844655878
47.04914126 3.363863125
59.01275576 9.913407465
59.04914126 5.687686577
61.06479133 1.29419839
132.0556236 2.693360914
134.0712737 1.17226635
158.0348882 2.065067651
160.0505382 1.027322281
162.0661883 1.070103776
178.0433447 2.714831297
182.0634114 0.9051138705
190.0611029 3.042964821
194.0382593 3.384557435
196.0539094 4.514223556
206.0382593 1.347359093
207.0586604 2.69781621
222.0331739 1.378066039
224.048824 3.449604713
224.0852095 10.75997067
236.048824 1.70077701
250.064474 6.363911014
254.0593887 3.166008722
282.0906888 3.728092501

Name: +ve in-silico MS/MS by CFM-ID for XCDHQDAMEHRSMV-UHFFFAOYSA-N
ID: XCDHQDAMEHRSMV-UHFFFAOYSA-N
Comment: Energy2
Num peaks: 31
29.03857658 2.518428538
41.00219107 1.641453021
43.01784114 1.003877329
45.0334912 1.879152517
47.04914126 4.74334118
59.01275576 1.832543022
59.04914126 1.108872674
84.97426207 1.234776077
86.98991214 4.127094556
89.0055622 0.8715554343
91.02121226 1.329335963
93.03686233 3.049421277
118.0399735 0.8684713896
132.0556236 9.495727055
134.0712737 4.21679164
136.0869237 0.8357840313
138.1025738 0.8357840313
140.1182239 0.8357840313
149.0167956 1.849333078
151.0324456 0.9062742833
164.0276946 12.9892734
166.0433447 7.054205081
168.0589947 0.9716419418
170.0746448 0.9716419418
176.0276946 1.522732944
178.0433447 1.659504614
180.0589947 1.514197999
192.0226092 1.124773359
194.0382593 0.9887131521
207.0586604 3.944453285
224.0852095 2.645286697

Name: +ve in-silico MS/MS by CFM-ID for GCMOKZGFQNMHNQ-UHFFFAOYSA-N
ID: GCMOKZGFQNMHNQ-UHFFFAOYSA-N
Comment: Energy0
Num peaks: 12
43.05422664 5.502292905
59.01275576 3.10595792
75.02629764 2.172493274
77.04194771 2.637915684
146.0348882 2.055028357
180.0226092 2.6130894
206.0560175 5.791266579
222.0695594 1.929902987
224.0852095 28.57479037
238.0280885 4.07583851
250.064474 1.861905627
282.0906888 21.17512874

Name: +ve in-silico MS/MS by CFM-ID for GCMOKZGFQNMHNQ-UHFFFAOYSA-N
ID: GCMOKZGFQNMHNQ-UHFFFAOYSA-N
Comment: Energy1
Num peaks: 18
41.03857658 2.727428807
43.05422664 9.273275463
59.01275576 7.37768451
73.01064758 1.164805736
75.02629764 7.599150233
77.04194771 4.65930219
148.0505382 2.292143953
149.0167956 1.197866217
180.0226092 3.343456764
191.0637458 7.966460727
206.0560175 3.031242399
206.0746448 4.59474359
208.0175239 1.292398369
224.0852095 10.99023947
238.0280885 1.862965319
240.0437386 1.062231648
250.064474 3.774383121
282.0906888 6.604936144

Name: +ve in-silico MS/MS by CFM-ID for GCMOKZGFQNMHNQ-UHFFFAOYSA-N
ID: GCMOKZGFQNMHNQ-UHFFFAOYSA-N
Comment: Energy2
Num peaks: 13
39.02292652 2.027610346
41.03857658 2.384602719
43.05422664 9.916969503
70.99499752 2.588904525
75.02629764 3.26873571
77.04194771 1.850975555
146.0348882 1.41445163
178.0069592 9.969170014
180.0226092 30.00694175
182.0382593 7.074693585
206.0746448 1.792464842
207.0586604 5.816290478
224.0852095 2.11826077

Name: +ve in-silico MS/MS by CFM-ID for QYDRLHUWCQYLAG-UHFFFAOYSA-N
ID: QYDRLHUWCQYLAG-UHFFFAOYSA-N
Comment: Energy0
Num peaks: 6
107.0161269 3.795349838
109.0317769 3.644680626
198.0331739 10.12659771
200.048824 9.328583872
225.0692251 4.481418339
242.0957742 56.45747065

Name: +ve in-silico MS/MS by CFM-ID for QYDRLHUWCQYLAG-UHFFFAOYSA-N
ID: QYDRLHUWCQYLAG-UHFFFAOYSA-N
Comment: Energy1
Num peaks: 14
43.05422664 4.832059975
82.03997355 3.12601149
91.02907452 1.907488307
104.0243235 11.48069963
106.0399735 21.74870468
108.0556236 13.24432713
110.0712737 2.973853164
114.1025738 1.127071611
118.0399735 1.861689586
120.0556236 4.182979839
122.0712737 6.514729144
134.0712737 3.805815016
225.0692251 1.215421889
242.0957742 2.870810729

Name: +ve in-silico MS/MS by CFM-ID for QYDRLHUWCQYLAG-UHFFFAOYSA-N
ID: QYDRLHUWCQYLAG-UHFFFAOYSA-N
Comment: Energy2
Num peaks: 31
29.03857658 1.009498126
39.02292652 1.744739732
41.03857658 1.456757395
43.05422664 9.117515351
49.00727645 3.842156721
51.02292652 1.231647389
53.03857658 4.470127328
90.98482676 1.250617433
94.03997355 4.989881154
96.05562361 2.184224313
97.07602471 1.154305018
105.0004768 2.469287129
106.0399735 2.332712201
107.0161269 1.251748272
107.0603746 1.432132348
108.0556236 2.449730912
117.0004768 2.517235028
119.0161269 1.099040687
119.0603746 1.548035689
120.0556236 5.623628916
122.0712737 1.715606279
132.0556236 1.487485011
134.0712737 7.417513105
136.0869237 0.9463028374
145.0317769 1.065748506
171.0222749 1.511861271
181.0066248 1.524076349
183.0222749 2.420440982
185.0379249 2.232573658
198.0331739 0.8973667039
202.064474 0.9519889791

Name: +ve in-silico MS/MS by CFM-ID for WRTSNBMICNBAEA-UHFFFAOYSA-N
ID: WRTSNBMICNBAEA-UHFFFAOYSA-N
Comment: Energy0
Num peaks: 6
107.0161269 3.840616119
109.0317769 3.670226207
198.0331739 10.33688245
200.048824 9.508553811
225.0692251 4.150878765
242.0957742 57.05654072

Name: +ve in-silico MS/MS by CFM-ID for WRTSNBMICNBAEA-UHFFFAOYSA-N
ID: WRTSNBMICNBAEA-UHFFFAOYSA-N
Comment: Energy1
Num peaks: 13
29.03857658 2.976192335
43.05422664 13.90839438
107.0161269 1.767272469
108.0556236 2.297979676
132.0556236 1.969463222
134.0712737 11.96730576
181.0317769 6.208718175
183.0222749 1.454974098
198.0331739 3.973058079
198.058326 11.40287658
200.048824 2.810699612
225.0692251 4.746179822
242.0957742 14.68874846

Name: +ve in-silico MS/MS by CFM-ID for WRTSNBMICNBAEA-UHFFFAOYSA-N
ID: WRTSNBMICNBAEA-UHFFFAOYSA-N
Comment: Energy2
Num peaks: 24
29.03857658 1.473169237
39.02292652 2.066247867
41.03857658 1.65078888
43.05422664 10.52111872
45.06987671 1.13565544
49.00727645 0.9368051204
51.02292652 2.810437927
105.0447246 0.9339933943
107.0603746 2.369296743
108.0556236 3.579907771
114.9848268 1.320858379
118.0399735 4.277697764
119.0603746 2.333505014
120.0556236 3.842929302
122.0712737 3.487891094
124.0869237 1.656100171
132.0556236 3.780149465
134.0712737 19.09445019
136.0869237 2.250314343
141.0004768 1.052221599
181.0066248 2.575758692
183.0222749 3.443574567
198.0331739 2.228558804
200.048824 1.310952142

Name: +ve in-silico MS/MS by CFM-ID for DHJCEVQZKVIZNN-UHFFFAOYSA-N
ID: DHJCEVQZKVIZNN-UHFFFAOYSA-N
Comment: Energy0
Num peaks: 6
107.0161269 3.86330645
109.0317769 3.656671107
198.0331739 10.22175684
200.048824 9.397172264
225.0692251 4.446355007
242.0957742 56.70104107

Name: +ve in-silico MS/MS by CFM-ID for DHJCEVQZKVIZNN-UHFFFAOYSA-N
ID: DHJCEVQZKVIZNN-UHFFFAOYSA-N
Comment: Energy1
Num peaks: 17
29.03857658 1.716982698
43.05422664 8.175139772
93.04472458 1.352092114
106.0399735 8.998681985
107.0161269 1.092189247
108.0556236 17.81193451
110.0712737 11.12300437
120.0556236 1.828565171
122.0712737 2.475687716
124.0869237 3.919762406
132.0556236 1.196686416
134.0712737 7.335240161
198.0331739 2.101807603
200.048824 1.400016371
200.0739761 0.9926346933
225.0692251 2.343942817
242.0957742 7.118824717

Name: +ve in-silico MS/MS by CFM-ID for DHJCEVQZKVIZNN-UHFFFAOYSA-N
ID: DHJCEVQZKVIZNN-UHFFFAOYSA-N
Comment: Energy2
Num peaks: 31
29.03857658 1.228861638
39.02292652 2.158473218
41.03857658 1.436728192
43.05422664 9.917359785
49.00727645 2.978442312
51.02292652 1.175610636
53.03857658 4.205361591
76.96917669 1.631288753
78.98482676 2.23496585
90.98482676 1.755350184
94.03997355 1.458364537
98.07127368 1.116886698
100.9691767 1.069749266
105.0004768 1.041958297
107.0161269 1.243760144
107.0603746 2.397994513
108.0556236 2.656043624
117.0004768 2.658324545
118.0399735 1.209527357
119.0161269 1.001251449
119.0603746 2.035961136
120.0556236 1.868263317
122.0712737 1.718703863
132.0556236 2.078394603
134.0712737 10.61297073
136.0869237 1.036376178
171.0222749 1.653213124
181.0066248 2.238236268
183.0222749 2.869927894
185.0379249 2.480447033
198.0331739 1.204806066

Name: +ve in-silico MS/MS by CFM-ID for OZNFOZZXIWVPRS-UHFFFAOYSA-N
ID: OZNFOZZXIWVPRS-UHFFFAOYSA-N
Comment: Energy0
Num peaks: 6
107.0161269 3.771416002
109.0317769 3.620537203
198.0331739 10.04224631
200.048824 9.170666186
225.0692251 4.74998641
242.0957742 55.93016569

Name: +ve in-silico MS/MS by CFM-ID for OZNFOZZXIWVPRS-UHFFFAOYSA-N
ID: OZNFOZZXIWVPRS-UHFFFAOYSA-N
Comment: Energy1
Num peaks: 24
29.03857658 1.406608055
43.05422664 7.170934971
54.03382555 1.510559296
66.03382555 1.405205879
80.04947561 0.85410332
82.03997355 1.439908612
91.02907452 0.8842049504
93.04472458 0.8435461763
106.0399735 11.13688837
108.0556236 17.98653393
110.0712737 5.026775276
120.0556236 1.640523151
122.0712737 1.465297689
124.0869237 1.674359236
132.0556236 0.9366792661
134.0712737 5.741230242
156.0113759 1.338678424
183.047427 2.798431446
198.0331739 1.412554024
198.058326 1.729106769
200.048824 0.9613866262
200.0739761 3.980804831
225.0692251 2.122810407
242.0957742 5.178603675

Name: +ve in-silico MS/MS by CFM-ID for OZNFOZZXIWVPRS-UHFFFAOYSA-N
ID: OZNFOZZXIWVPRS-UHFFFAOYSA-N
Comment: Energy2
Num peaks: 31
39.02292652 2.025322917
40.01817548 1.283846291
41.03857658 1.694935957
42.03382555 1.221752503
43.05422664 8.576761958
49.00727645 1.408028219
51.02292652 5.509408701
53.03857658 1.098309584
54.03382555 1.090469882
76.96917669 2.119946696
78.98482676 2.361480009
88.96917669 2.189550411
100.0869237 1.112439618
100.9691767 1.128529632
107.0161269 1.055211728
107.0603746 1.534511685
108.0556236 8.587483373
109.0760247 0.9958519629
110.0712737 1.272534042
114.9848268 2.440594502
117.0004768 1.55897248
118.0399735 1.179729139
119.0603746 1.331479161
120.0556236 1.464015561
122.0712737 1.641414386
132.0556236 1.203283786
134.0712737 5.799152765
141.0004768 1.136984363
183.0222749 1.611283872
185.0379249 1.659156178
226.064474 0.9201648171

Name: +ve in-silico MS/MS by CFM-ID for STZZMKSCWDOODK-UHFFFAOYSA-N
ID: STZZMKSCWDOODK-UHFFFAOYSA-N
Comment: Energy0
Num peaks: 6
239.0790594 0.5254672258
255.073974 0.4945474475
262.0786448 3.020200128
264.0743084 1.540461128
265.058324 44.21367375
282.0848731 46.47502312

Name: +ve in-silico MS/MS by CFM-ID for STZZMKSCWDOODK-UHFFFAOYSA-N
ID: STZZMKSCWDOODK-UHFFFAOYSA-N
Comment: Energy1
Num peaks: 6
219.0728311 2.521945986
239.0790594 19.08162099
245.0520957 2.302278857
264.0743084 2.521312458
265.058324 46.50419029
282.0848731 7.289640454

Name: +ve in-silico MS/MS by CFM-ID for STZZMKSCWDOODK-UHFFFAOYSA-N
ID: STZZMKSCWDOODK-UHFFFAOYSA-N
Comment: Energy2
Num peaks: 31
25.00727645 1.224969557
50.00252542 2.300893574
51.02292652 0.9806319739
52.01817548 5.533755073
54.03382555 2.09013635
94.02874017 1.731398421
115.035383 0.9829306074
119.0103111 2.243687557
121.0259612 1.647623237
133.0259612 1.752508112
135.0416113 0.985978539
143.0603746 0.9724802925
169.0396392 1.085543026
172.0368602 1.392968024
191.041531 3.103569911
193.0571811 1.456966944
209.0321092 3.568733891
210.0525103 1.252967096
211.0477593 7.799415944
219.0728311 10.09528823
222.0525103 1.470590809
223.0477593 1.665966793
238.0474249 1.205387005
239.0790594 1.247537431
244.0680801 1.566019722
245.0520957 4.144516912
247.0477593 1.502376138
256.069223 1.095851779
262.0786448 3.133480928
264.0743084 1.72110072
265.058324 6.205177572

Name: +ve in-silico MS/MS by CFM-ID for RGIXEBBWGQBVOX-UHFFFAOYSA-N
ID: RGIXEBBWGQBVOX-UHFFFAOYSA-N
Comment: Energy0
Num peaks: 14
29.03857658 2.403507312
94.06512568 3.151448005
112.0756904 2.095430753
171.0239283 2.053912567
206.0035272 2.3083176
208.0191773 4.903159133
218.0399127 1.584800745
219.0239283 2.682386961
221.0395784 3.79682103
234.0348273 2.426068869
236.0504774 13.45107846
238.0661275 1.876465199
247.0552284 12.13150182
264.0817775 26.44388506

Name: +ve in-silico MS/MS by CFM-ID for RGIXEBBWGQBVOX-UHFFFAOYSA-N
ID: RGIXEBBWGQBVOX-UHFFFAOYSA-N
Comment: Energy1
Num peaks: 24
29.03857658 4.677613385
47.04914126 1.778939273
65.03857658 1.1609683
82.06512568 2.361710844
84.08077574 0.9989571207
86.0964258 0.8236645361
94.06512568 14.14924442
95.04914126 1.656637273
96.08077574 1.021254905
110.0600403 1.107946134
112.0756904 4.455355417
124.9820635 2.32248568
190.0086126 1.4476912
204.0784064 1.085206097
206.0035272 4.244446507
208.0191773 13.04444556
217.0082782 0.8293378506
218.0399127 1.299623493
219.0239283 2.948810363
221.0395784 2.574632895
234.0348273 1.524001991
236.0504774 9.911514974
247.0552284 1.922408239
264.0817775 3.202378378

Name: +ve in-silico MS/MS by CFM-ID for RGIXEBBWGQBVOX-UHFFFAOYSA-N
ID: RGIXEBBWGQBVOX-UHFFFAOYSA-N
Comment: Energy2
Num peaks: 31
29.03857658 4.099829942
39.02292652 7.394261199
40.01817548 1.541040002
41.03857658 2.902211445
42.03382555 1.476989535
43.05422664 2.613827927
44.04947561 1.051129546
47.04914126 1.689082293
50.00252542 2.645704345
51.02292652 1.093046797
52.01817548 1.366204852
53.03857658 1.226077437
54.03382555 2.627779298
56.04947561 2.310188365
58.06512568 1.067551954
60.08077574 1.516291139
65.03857658 3.301785554
67.05422664 3.158134953
68.04947561 1.853453433
79.05422664 2.586087921
83.04914126 3.79593957
84.08077574 1.111051617
94.06512568 5.003934279
95.04914126 1.921625522
112.0756904 1.320751096
140.9769781 1.184727241
153.0133636 1.114330428
181.0082782 1.123898446
207.0239283 2.157581973
219.0239283 1.46189609
221.0395784 1.90777119

Name: +ve in-silico MS/MS by CFM-ID for FKXTYYBNCADKAJ-UHFFFAOYSA-N
ID: FKXTYYBNCADKAJ-UHFFFAOYSA-N
Comment: Energy0
Num peaks: 14
29.03857658 2.391790542
94.06512568 3.174472937
112.0756904 2.097491049
171.0239283 2.039096208
206.0035272 2.30619607
208.0191773 4.931325077
218.0399127 1.579834733
219.0239283 2.636016713
221.0395784 3.707036347
234.0348273 2.423760403
236.0504774 13.30730341
238.0661275 1.728558292
247.0552284 12.05747703
264.0817775 26.19351654

Name: +ve in-silico MS/MS by CFM-ID for FKXTYYBNCADKAJ-UHFFFAOYSA-N
ID: FKXTYYBNCADKAJ-UHFFFAOYSA-N
Comment: Energy1
Num peaks: 27
29.03857658 3.851876174
47.04914126 1.475424827
54.03382555 1.089910985
56.04947561 1.057260146
65.03857658 3.932082676
67.05422664 1.270622489
69.06987671 0.9126939568
78.03382555 1.923445305
80.04947561 1.036781615
82.06512568 8.297435962
84.08077574 2.750491125
86.0964258 2.335644954
94.06512568 10.99876123
95.04914126 1.315711441
112.0756904 3.41944292
124.9820635 1.82157684
190.0086126 0.9637369703
204.0784064 0.9275916597
206.0035272 3.274023675
208.0191773 10.26483455
218.0399127 1.016224631
219.0239283 2.407448967
221.0395784 1.903871253
234.0348273 1.300638994
236.0504774 7.439667442
247.0552284 1.442886389
264.0817775 2.339709103

Name: +ve in-silico MS/MS by CFM-ID for FKXTYYBNCADKAJ-UHFFFAOYSA-N
ID: FKXTYYBNCADKAJ-UHFFFAOYSA-N
Comment: Energy2
Num peaks: 31
25.00727645 1.280018367
27.02292652 3.078697953
29.03857658 3.521662018
39.02292652 3.865299982
41.03857658 6.677337069
42.03382555 1.910705256
44.04947561 1.245051448
46.06512568 1.44365354
47.04914126 1.40350932
50.00252542 1.575942924
51.02292652 1.638608057
52.01817548 8.604286613
53.03857658 1.766645861
54.03382555 2.75731637
56.04947561 2.16442636
58.06512568 3.050651369
60.08077574 1.458045807
65.03857658 1.809947605
67.05422664 4.97570532
68.04947561 1.337955575
79.05422664 1.734728022
83.04914126 0.9809610996
84.08077574 1.114941748
94.06512568 3.592211527
95.04914126 1.196439154
142.9926282 1.154605134
166.9926282 1.105522812
169.0082782 0.9267154394
207.0239283 1.333348151
209.0395784 1.050646447
221.0395784 1.147589381

Name: +ve in-silico MS/MS by CFM-ID for XZJASIFMZVULIH-UHFFFAOYSA-N
ID: XZJASIFMZVULIH-UHFFFAOYSA-N
Comment: Energy0
Num peaks: 17
29.03857658 2.134205812
94.06512568 10.56109545
112.0756904 1.579568547
140.9769781 1.665992884
142.9926282 1.938408368
169.0082782 1.63177842
171.0239283 2.383484245
206.0035272 1.900089599
208.0191773 4.08800706
219.0239283 2.210550199
221.0395784 3.078922171
230.0940565 1.942990726
234.0348273 2.054407724
236.0504774 10.92553879
238.0661275 1.61771297
247.0552284 10.10030424
264.0817775 21.48910392

Name: +ve in-silico MS/MS by CFM-ID for XZJASIFMZVULIH-UHFFFAOYSA-N
ID: XZJASIFMZVULIH-UHFFFAOYSA-N
Comment: Energy1
Num peaks: 18
29.03857658 2.154068905
39.02292652 0.8218680064
52.01817548 1.510574679
64.01817548 0.8556576346
66.03382555 1.225466761
78.03382555 1.261509972
79.05422664 2.305064521
94.06512568 50.999608
96.08077574 4.097016369
98.0964258 0.9231022533
100.1120759 1.476690626
112.0756904 1.608464413
142.9926282 1.10329912
206.0035272 1.340681518
208.0191773 4.156551417
219.0239283 0.8801847727
236.0504774 2.836133404
264.0817775 0.856981034

Name: +ve in-silico MS/MS by CFM-ID for XZJASIFMZVULIH-UHFFFAOYSA-N
ID: XZJASIFMZVULIH-UHFFFAOYSA-N
Comment: Energy2
Num peaks: 31
25.00727645 1.210519975
29.03857658 4.258385056
39.02292652 3.637105199
40.01817548 1.682299388
41.03857658 2.493406675
42.03382555 1.462191117
43.05422664 1.772104572
44.04947561 1.82210427
47.04914126 1.538906699
49.00727645 1.754690617
50.00252542 4.32965959
51.02292652 2.098924561
52.01817548 1.390618052
54.03382555 3.365333101
56.04947561 1.547992908
58.06512568 1.30947581
60.08077574 1.930520098
65.03857658 3.647212455
66.03382555 1.195430496
67.05422664 4.487919821
68.04947561 2.186835291
79.05422664 1.337564379
80.04947561 1.2964421
82.06512568 1.321269251
83.04914126 1.047074681
94.06512568 8.342962011
95.04914126 1.347017399
140.9769781 2.925320778
142.9926282 1.815384505
153.0133636 1.055364888
209.0395784 1.165021153

Name: +ve in-silico MS/MS by CFM-ID for BLDPQNIEIOQBKO-UHFFFAOYSA-N
ID: BLDPQNIEIOQBKO-UHFFFAOYSA-N
Comment: Energy0
Num peaks: 6
62.0600403 11.88723877
88.03930485 1.82684934
160.0159826 7.628433186
185.9952471 16.48926455
217.0374463 1.918834285
247.048011 44.97295344

Name: +ve in-silico MS/MS by CFM-ID for BLDPQNIEIOQBKO-UHFFFAOYSA-N
ID: BLDPQNIEIOQBKO-UHFFFAOYSA-N
Comment: Energy1
Num peaks: 14
15.02292652 1.384829159
30.03382555 2.302798324
46.02874017 5.872680526
58.02874017 2.324031984
60.04439023 2.451633916
62.0600403 26.43319238
88.03930485 4.541150238
142.9894335 2.265888365
158.0003325 1.924888401
160.0159826 7.607925936
185.9952471 9.514069709
215.0217962 2.25929522
217.0374463 6.451560301
247.048011 4.755565936

Name: +ve in-silico MS/MS by CFM-ID for BLDPQNIEIOQBKO-UHFFFAOYSA-N
ID: BLDPQNIEIOQBKO-UHFFFAOYSA-N
Comment: Energy2
Num peaks: 25
15.02292652 6.386935452
31.01784114 1.453137448
44.0130901 2.089005709
46.02874017 6.035723355
50.00252542 1.025121784
52.01817548 2.098928742
54.03382555 2.707283576
60.04439023 1.330759619
62.0600403 8.646822569
84.98395416 1.634956547
88.03930485 2.397956948
89.03455382 1.061423938
105.0658539 2.321403818
112.9788688 1.067858475
114.9945188 1.15659119
124.0393049 2.174719974
127.9897678 6.251783392
130.0054179 10.51633919
142.0054179 1.076051682
142.9894335 4.936406502
155.9846824 2.344672476
158.0003325 5.538033185
160.0159826 2.946307706
185.9952471 1.378322406
187.0268816 1.439190419

Name: +ve in-silico MS/MS by CFM-ID for ZONMOCXWDULBDU-UHFFFAOYSA-N
ID: ZONMOCXWDULBDU-UHFFFAOYSA-N
Comment: Energy0
Num peaks: 6
95.04914126 1.666128044
197.0597059 0.8004506414
211.075356 2.529343509
219.0571191 1.198774301
229.041469 2.032387767
247.0520337 87.90101795

Name: +ve in-silico MS/MS by CFM-ID for ZONMOCXWDULBDU-UHFFFAOYSA-N
ID: ZONMOCXWDULBDU-UHFFFAOYSA-N
Comment: Energy1
Num peaks: 7
153.0101689 3.029196802
203.025819 2.672326213
205.041469 2.585901738
211.075356 3.781921193
219.0571191 3.136696209
229.041469 3.288525621
247.0520337 63.59541012

Name: +ve in-silico MS/MS by CFM-ID for ZONMOCXWDULBDU-UHFFFAOYSA-N
ID: ZONMOCXWDULBDU-UHFFFAOYSA-N
Comment: Energy2
Num peaks: 22
51.02292652 2.499225144
63.02292652 5.938355494
65.03857658 4.64850188
95.04914126 3.53196668
117.0334912 3.964192875
143.0491413 1.721370486
169.0647913 4.306699399
177.0101689 1.879535448
181.0647913 4.766842367
183.0804414 10.11543311
187.0309044 2.641275634
189.0465544 2.670730568
197.0597059 2.850272135
199.0309044 2.062806583
201.0465544 4.545415436
203.025819 2.471880959
211.075356 9.201664545
215.025819 1.314383708
217.041469 1.578011501
219.0571191 2.532699292
229.041469 3.834606996
247.0520337 1.467163064

Name: +ve in-silico MS/MS by CFM-ID for MKJDLMSJUCPDSK-UHFFFAOYSA-N
ID: MKJDLMSJUCPDSK-UHFFFAOYSA-N
Comment: Energy0
Num peaks: 12
80.97360697 1.247099904
94.98925704 1.853323279
114.0661883 2.445336524
126.0661883 1.931301859
152.0818384 1.584442742
170.092403 5.041682845
188.1029677 4.940871374
210.0525856 1.55713091
238.0475002 2.358219338
264.0743836 7.677674026
265.0583992 5.658569532
282.0849483 44.47801057

Name: +ve in-silico MS/MS by CFM-ID for MKJDLMSJUCPDSK-UHFFFAOYSA-N
ID: MKJDLMSJUCPDSK-UHFFFAOYSA-N
Comment: Energy1
Num peaks: 25
54.03382555 1.188195568
71.06037464 1.36166938
78.95795691 1.577411354
80.97360697 19.01148729
82.98925704 7.76197745
85.0049071 0.9259601682
94.98925704 8.213555518
97.0396392 2.851263437
109.0396392 1.658106777
111.0552893 0.9510215889
112.9998217 3.158915714
114.0661883 4.451823177
126.0661883 3.543117269
128.0818384 0.9623982681
152.0818384 1.512329883
154.0974884 1.696568221
170.092403 2.53223929
184.0369355 1.618615545
188.1029677 0.906743627
210.0525856 0.918214828
227.0427492 1.044670918
247.0478345 2.389776884
264.0743836 2.652840821
265.0583992 4.179458153
282.0849483 3.249968679

Name: +ve in-silico MS/MS by CFM-ID for MKJDLMSJUCPDSK-UHFFFAOYSA-N
ID: MKJDLMSJUCPDSK-UHFFFAOYSA-N
Comment: Energy2
Num peaks: 31
42.03382555 1.147169693
47.06037464 2.54321111
54.03382555 6.683770269
55.01784114 0.9000285368
56.04947561 1.954403901
57.0334912 1.093705335
59.04914126 0.8395272417
69.04472458 1.975476354
71.06037464 1.145969454
72.04439023 0.9028450087
80.97360697 4.337183469
82.02874017 1.378172829
82.98925704 1.471773447
96.05562361 1.108945252
97.0396392 4.97832509
109.0396392 1.513734758
112.0505382 1.409842547
112.9998217 1.028516504
114.0661883 16.13193071
126.0549549 0.8710509422
126.0661883 2.442334805
128.0818384 1.241839025
139.0154718 0.8209878189
150.0661883 1.258498537
152.0818384 1.440834284
154.0974884 1.737720131
169.0260365 1.403705825
170.092403 1.676385088
184.0369355 1.371107598
210.0525856 2.72359102
265.0583992 0.9607070327

Name: +ve in-silico MS/MS by CFM-ID for WSFPMACHDJDBIK-UHFFFAOYSA-N
ID: WSFPMACHDJDBIK-UHFFFAOYSA-N
Comment: Energy0
Num peaks: 10
94.98925704 1.904252455
114.0661883 2.587951004
126.0661883 2.062383609
152.0818384 1.673119143
170.092403 5.339592223
188.1029677 5.194715946
240.0631503 1.498145898
264.0743836 8.150653244
265.0583992 4.223483718
282.0849483 47.57686364

Name: +ve in-silico MS/MS by CFM-ID for WSFPMACHDJDBIK-UHFFFAOYSA-N
ID: WSFPMACHDJDBIK-UHFFFAOYSA-N
Comment: Energy1
Num peaks: 23
57.04472458 1.414577074
71.06037464 1.978291512
78.95795691 1.607896578
80.97360697 19.9721448
82.98925704 8.074204463
85.0049071 1.024513392
94.98925704 8.525383076
97.0396392 2.261122389
112.9998217 3.277320197
114.0661883 5.393979542
124.0505382 0.7449301162
126.0661883 4.939091685
128.0818384 1.186486821
152.0818384 1.849129202
154.0974884 2.028755588
169.0260365 0.8679800632
170.092403 3.034001808
188.1029677 1.070750104
212.0682356 1.031369357
247.0478345 0.8256086909
264.0743836 3.181154661
265.0583992 1.986127824
282.0849483 3.875876359

Name: +ve in-silico MS/MS by CFM-ID for WSFPMACHDJDBIK-UHFFFAOYSA-N
ID: WSFPMACHDJDBIK-UHFFFAOYSA-N
Comment: Energy2
Num peaks: 31
40.01817548 1.900675101
42.03382555 1.440826729
43.02907452 2.384254367
44.04947561 2.49516267
45.04472458 2.528070206
54.03382555 1.082175209
55.01784114 0.9589596644
57.0334912 1.186022228
57.04472458 2.339066028
59.04914126 0.901875668
69.04472458 1.044184351
71.06037464 1.874061227
72.04439023 1.421388157
80.97360697 4.549191414
82.98925704 1.449489189
83.02398914 1.361791107
85.0396392 1.081535622
96.05562361 1.763022339
97.0396392 3.935926777
112.0505382 1.307895707
112.9998217 1.390314236
114.0661883 19.10500777
124.0505382 1.113850789
126.0661883 3.207710491
128.0818384 1.544128743
150.0661883 1.347774214
152.0818384 1.599975795
154.0974884 1.880179086
169.0260365 0.9204293701
170.092403 1.817870073
212.0682356 1.521867921

Name: +ve in-silico MS/MS by CFM-ID for HQSZNLZGQOZKKQ-UHFFFAOYSA-N
ID: HQSZNLZGQOZKKQ-UHFFFAOYSA-N
Comment: Energy0
Num peaks: 6
109.0284058 2.961251674
135.0440559 2.915241105
137.0152543 2.956629567
219.0571191 1.602887421
229.041469 1.527419101
247.0520337 74.7517765

Name: +ve in-silico MS/MS by CFM-ID for HQSZNLZGQOZKKQ-UHFFFAOYSA-N
ID: HQSZNLZGQOZKKQ-UHFFFAOYSA-N
Comment: Energy1
Num peaks: 18
109.0284058 5.366777142
111.0440559 1.100660139
113.0152543 1.232590181
131.0127558 3.014620279
133.0284058 2.790307901
134.9996042 3.250694771
135.0440559 4.778555592
137.0152543 5.927129256
139.0309044 1.206378841
163.0309044 1.749343828
187.0309044 1.335693775
201.0465544 0.9503959097
215.025819 1.311142029
217.041469 4.858274695
219.0571191 4.738497932
229.041469 1.304974459
231.0207336 2.679970505
247.0520337 33.34160837

Name: +ve in-silico MS/MS by CFM-ID for HQSZNLZGQOZKKQ-UHFFFAOYSA-N
ID: HQSZNLZGQOZKKQ-UHFFFAOYSA-N
Comment: Energy2
Num peaks: 31
49.00727645 6.238406919
51.02292652 4.520358796
75.02292652 3.020851043
77.00219107 0.9508606438
77.03857658 2.041433516
79.01784114 0.9114546179
101.0385766 2.755254009
105.0334912 1.190712116
109.0284058 2.19755796
113.0152543 0.9491951335
117.0334912 1.894633826
131.0127558 1.138280683
133.0284058 1.668064353
134.9996042 6.802468754
135.0440559 1.179027101
137.0152543 4.356514039
139.0309044 0.9573484219
151.0309044 1.490011873
153.0698767 1.111582374
161.0152543 4.383415636
175.0309044 2.477863912
177.0465544 0.95114268
187.0309044 5.711854302
189.0465544 1.828386868
197.0597059 1.111624319
201.0465544 3.364771518
203.025819 0.9542880717
205.041469 1.034766188
211.075356 1.335671988
229.041469 2.131602348
231.0207336 3.44247977

Name: +ve in-silico MS/MS by CFM-ID for BYDLIHJKKBLKQZ-UHFFFAOYSA-N
ID: BYDLIHJKKBLKQZ-UHFFFAOYSA-N
Comment: Energy0
Num peaks: 6
105.0698767 4.010721067
148.1120759 1.869753008
166.1226406 10.24737473
210.0680181 1.97386412
224.0836682 13.57252697
242.0942329 56.6424189

Name: +ve in-silico MS/MS by CFM-ID for BYDLIHJKKBLKQZ-UHFFFAOYSA-N
ID: BYDLIHJKKBLKQZ-UHFFFAOYSA-N
Comment: Energy1
Num peaks: 8
45.0334912 5.415080741
76.97886878 7.470640063
105.0698767 15.39127243
134.0964258 4.485940054
148.1120759 16.7990763
166.1226406 11.25333828
224.0836682 9.274273381
242.0942329 11.37923644

Name: +ve in-silico MS/MS by CFM-ID for BYDLIHJKKBLKQZ-UHFFFAOYSA-N
ID: BYDLIHJKKBLKQZ-UHFFFAOYSA-N
Comment: Energy2
Num peaks: 15
45.0334912 5.948585526
48.98395416 2.654672544
58.9683041 1.39853989
60.04439023 1.835060042
65.03857658 1.792351943
76.97886878 1.821118394
79.05422664 1.443923187
89.03857658 2.644698234
105.0698767 24.45031998
120.0807757 12.85940905
122.0964258 1.241690955
134.0964258 4.863301114
148.1120759 15.09008668
150.0913404 1.098515389
166.1226406 1.917560164

Name: +ve in-silico MS/MS by CFM-ID for SMWDLFMLTHFZLJ-UHFFFAOYSA-N
ID: SMWDLFMLTHFZLJ-UHFFFAOYSA-N
Comment: Energy0
Num peaks: 11
19.01784114 2.284541761
61.0396392 4.438287893
87.01890376 1.179866971
104.0454529 1.532952772
160.0604342 1.40246251
161.0444498 2.997661047
178.0709989 2.252629008
186.0396988 3.029863711
204.0502635 21.82109392
246.0720615 13.01247834
264.0826262 27.11698374

Name: +ve in-silico MS/MS by CFM-ID for SMWDLFMLTHFZLJ-UHFFFAOYSA-N
ID: SMWDLFMLTHFZLJ-UHFFFAOYSA-N
Comment: Energy1
Num peaks: 24
29.99744004 1.48860345
30.03382555 1.543902929
43.01784114 1.520594252
43.02907452 5.23891937
44.0130901 2.271873323
45.00833907 1.679288665
45.0334912 0.9240490127
59.02398914 2.002588557
61.0396392 21.56980367
86.02365479 1.213954923
114.0185694 1.16178483
116.0342195 0.7776598644
143.0338851 0.9995965591
144.0291341 1.050750609
146.0447842 0.7908085708
160.0604342 5.560654474
161.0444498 3.028734618
176.0553488 0.8612423962
178.0709989 3.680943539
186.0396988 8.039602615
188.0553488 0.9195503853
204.0502635 11.30246645
246.0720615 2.124455913
264.0826262 1.012124203

Name: +ve in-silico MS/MS by CFM-ID for SMWDLFMLTHFZLJ-UHFFFAOYSA-N
ID: SMWDLFMLTHFZLJ-UHFFFAOYSA-N
Comment: Energy2
Num peaks: 31
15.02292652 1.434476127
41.00219107 2.038812735
43.01784114 6.987116193
43.02907452 0.9225212981
45.00833907 1.463753671
45.0334912 3.388776966
47.04914126 0.8778889378
56.0130901 2.821745774
60.04439023 0.9908828142
61.0396392 5.045247583
73.02840582 1.790595566
73.0396392 1.410609114
75.04405588 1.250847119
76.03930485 0.8609186113
86.02365479 2.10396352
87.01890376 1.758594147
91.0389705 1.440763766
101.0233204 1.556999213
102.0185694 1.202546194
104.0454529 1.332633222
114.0185694 2.239060228
114.0298028 2.1458178
130.013484 0.9659946443
146.0447842 2.469188396
158.0447842 1.184042289
159.0287997 1.096345484
160.0604342 7.659862736
161.0444498 1.799107491
178.0709989 1.313280868
186.0396988 1.16955647
188.0553488 1.870214991

Name: +ve in-silico MS/MS by CFM-ID for WNDVLVIQJZEJCU-UHFFFAOYSA-N
ID: WNDVLVIQJZEJCU-UHFFFAOYSA-N
Comment: Energy0
Num peaks: 11
19.01784114 2.291391149
61.0396392 4.441369441
87.01890376 1.183387175
104.0454529 1.538384381
160.0604342 1.403617743
161.0444498 3.039759387
178.0709989 2.254164952
186.0396988 3.09730801
204.0502635 21.84398214
246.0720615 12.66613189
264.0826262 27.23857893

Name: +ve in-silico MS/MS by CFM-ID for WNDVLVIQJZEJCU-UHFFFAOYSA-N
ID: WNDVLVIQJZEJCU-UHFFFAOYSA-N
Comment: Energy1
Num peaks: 23
29.99744004 1.483278424
30.03382555 1.538613303
43.01784114 1.484965969
43.02907452 5.220970103
44.0130901 2.245915374
45.00833907 1.673535188
45.0334912 0.9068765631
59.02398914 1.995083938
61.0396392 21.84817364
86.02365479 1.227012025
116.0342195 1.542638964
143.0338851 0.9660835714
144.0291341 1.038666049
146.0447842 0.7827075503
160.0604342 5.884283251
161.0444498 3.036946912
176.0553488 0.8632575532
178.0709989 3.570168968
186.0396988 7.996203004
188.0553488 0.8152093721
204.0502635 11.19184444
246.0720615 2.218550584
264.0826262 1.005200727

Name: +ve in-silico MS/MS by CFM-ID for WNDVLVIQJZEJCU-UHFFFAOYSA-N
ID: WNDVLVIQJZEJCU-UHFFFAOYSA-N
Comment: Energy2
Num peaks: 31
15.02292652 1.414248948
41.00219107 2.164913024
43.01784114 6.397858669
43.02907452 0.9095695313
45.00833907 1.443203256
45.0334912 3.246657157
47.04914126 0.8626009133
56.0130901 2.777824612
60.04439023 0.9761435802
61.0396392 5.538784539
71.01275576 2.025296173
73.02840582 1.266048127
73.0396392 1.390804823
86.02365479 2.313535393
87.01890376 1.733609932
89.02332044 1.236904887
101.0233204 1.768502718
102.0185694 1.18557156
104.0454529 1.60281457
114.0298028 2.129353178
116.0342195 3.557222721
119.0338851 0.8962780806
132.0291341 0.9524325321
146.0447842 2.431603893
158.0447842 1.32513543
159.0287997 1.103617219
160.0604342 7.251596861
161.0444498 1.804962347
178.0709989 1.290091588
186.0396988 1.202549858
188.0553488 1.716396083

Name: +ve in-silico MS/MS by CFM-ID for VHUHDXDBYLSJSH-UHFFFAOYSA-N
ID: VHUHDXDBYLSJSH-UHFFFAOYSA-N
Comment: Energy0
Num peaks: 11
19.01784114 2.278883932
61.0396392 4.441098893
87.01890376 1.176720498
104.0454529 1.537094898
161.0444498 3.009677949
178.0709989 2.319981707
186.0396988 2.492066019
188.0553488 1.086788601
204.0502635 22.35297814
246.0720615 12.98223575
264.0826262 27.01664355

Name: +ve in-silico MS/MS by CFM-ID for VHUHDXDBYLSJSH-UHFFFAOYSA-N
ID: VHUHDXDBYLSJSH-UHFFFAOYSA-N
Comment: Energy1
Num peaks: 23
28.01817548 0.7667137056
29.99744004 1.509080073
30.03382555 1.564229139
41.00219107 1.709704922
43.01784114 1.056695838
43.02907452 5.307892214
44.0130901 2.623793201
45.00833907 1.701397292
59.02398914 2.081969109
61.0396392 21.82713074
116.0342195 1.59494215
118.0498695 0.9691444429
144.0291341 0.8556463816
146.0447842 1.260085726
160.0604342 3.973615823
161.0444498 3.586206019
176.0553488 1.068440448
178.0709989 4.818560012
186.0396988 5.616105414
188.0553488 0.8617416397
204.0502635 12.75914418
246.0720615 2.097084933
264.0826262 1.038949819

Name: +ve in-silico MS/MS by CFM-ID for VHUHDXDBYLSJSH-UHFFFAOYSA-N
ID: VHUHDXDBYLSJSH-UHFFFAOYSA-N
Comment: Energy2
Num peaks: 31
15.02292652 1.49590671
41.00219107 8.457282405
43.01784114 4.495111085
43.02907452 0.963544807
45.00833907 1.528845189
45.0334912 0.8729965986
56.0130901 2.941925933
61.0396392 5.599698649
71.01275576 1.704318982
73.02840582 1.31857813
73.0396392 1.450670113
86.02365479 1.890602308
87.01890376 1.791309541
89.02332044 1.788508431
101.0233204 1.732247619
102.0185694 1.26566588
104.0454529 1.807825406
114.0298028 2.300689088
116.0342195 3.759497253
119.0338851 1.062620153
132.0291341 1.254531327
144.0291341 1.002588105
148.0604342 1.217803706
158.0447842 0.9703614764
159.0287997 1.18071463
160.0604342 4.752134497
161.0444498 1.981343243
176.0553488 0.8631779928
178.0709989 1.685743542
186.0396988 1.028734889
188.0553488 1.286367577

Name: +ve in-silico MS/MS by CFM-ID for BVJMRNQAJIZHEM-UHFFFAOYSA-N
ID: BVJMRNQAJIZHEM-UHFFFAOYSA-N
Comment: Energy0
Num peaks: 11
19.01784114 2.149091216
61.0396392 4.087161374
104.0454529 1.413374821
178.0709989 3.017286053
179.0550145 2.327569538
196.0815636 1.462175327
204.0502635 3.216794904
222.0608281 17.11699411
246.0720615 2.684403294
264.0826262 23.74443031
282.0931909 20.05013033

Name: +ve in-silico MS/MS by CFM-ID for BVJMRNQAJIZHEM-UHFFFAOYSA-N
ID: BVJMRNQAJIZHEM-UHFFFAOYSA-N
Comment: Energy1
Num peaks: 22
29.99744004 1.422698647
30.03382555 1.478327748
43.02907452 5.01640338
44.0130901 2.377741506
45.00833907 1.607963158
59.01275576 1.406275517
59.02398914 2.071635372
61.02840582 0.8558656729
61.0396392 22.42664391
86.02365479 1.048309691
116.0342195 1.177447479
148.0604342 1.175811326
174.0396988 1.866674845
178.0709989 7.164650957
179.0550145 3.084550362
194.0659135 0.8668306064
196.0815636 3.296297409
204.0502635 6.039004776
222.0608281 11.41623008
246.0720615 0.8409439362
264.0826262 2.561094182
282.0931909 0.9279728821

Name: +ve in-silico MS/MS by CFM-ID for BVJMRNQAJIZHEM-UHFFFAOYSA-N
ID: BVJMRNQAJIZHEM-UHFFFAOYSA-N
Comment: Energy2
Num peaks: 31
15.02292652 1.525123747
41.00219107 1.904914107
43.01784114 2.804898043
45.00833907 1.558565401
45.0334912 1.550440364
56.0130901 2.832722365
59.01275576 4.530377106
61.02840582 2.303700323
61.0396392 5.532876296
71.01275576 1.226938979
73.02840582 1.17342189
73.0396392 1.478870629
86.02365479 1.508546028
87.01890376 1.687245522
89.02332044 1.27453891
91.0389705 1.226717968
102.0185694 1.290428498
104.0454529 1.363318372
107.0338851 1.294278583
114.0298028 2.35044098
116.0342195 2.63206731
119.0338851 1.655128568
132.0291341 1.028565024
148.0604342 2.339682072
162.0396988 1.317884819
176.0553488 1.133700104
178.0709989 6.869366371
179.0550145 2.038321793
196.0815636 1.271918186
204.0502635 1.060404124
206.0659135 1.363020004

Name: +ve in-silico MS/MS by CFM-ID for LOBHCRUGYXNWLD-UHFFFAOYSA-N
ID: LOBHCRUGYXNWLD-UHFFFAOYSA-N
Comment: Energy0
Num peaks: 12
19.01784114 2.240536618
77.03455382 1.48693379
120.0403675 1.404018314
162.0760843 1.522263069
163.0600999 2.821066063
180.086649 2.138119603
188.0553488 2.390722111
206.0659135 18.33298978
234.0720615 2.256638447
252.0826262 6.716167829
264.0826262 14.17506626
282.0931909 25.70878348

Name: +ve in-silico MS/MS by CFM-ID for LOBHCRUGYXNWLD-UHFFFAOYSA-N
ID: LOBHCRUGYXNWLD-UHFFFAOYSA-N
Comment: Energy1
Num peaks: 17
29.99744004 1.028712488
43.01784114 1.165090896
44.0130901 1.555694326
45.00833907 5.332202215
46.02874017 1.702459594
47.02398914 5.114281712
59.02398914 2.007220931
77.03455382 4.836452511
88.01415272 1.295890909
162.0760843 3.735718335
163.0600999 2.753152021
180.086649 4.332919592
188.0553488 4.103830054
206.0659135 17.98920916
221.0768126 0.9373580712
234.0720615 14.28388035
252.0826262 8.250764029

Name: +ve in-silico MS/MS by CFM-ID for LOBHCRUGYXNWLD-UHFFFAOYSA-N
ID: LOBHCRUGYXNWLD-UHFFFAOYSA-N
Comment: Energy2
Num peaks: 31
31.01784114 1.478429896
41.00219107 1.973284981
43.01784114 6.800133363
45.0334912 3.466489673
56.0130901 1.915050543
57.0334912 1.318474198
59.02398914 1.42680562
60.04439023 1.383649406
73.02840582 1.659586016
75.04405588 1.47311371
76.03930485 1.380091474
77.03455382 1.162584416
86.02365479 1.275718754
90.05495492 0.9912269551
91.0389705 1.242670299
102.0185694 1.111931421
102.0298028 2.238505825
103.0138184 1.331286942
103.0389705 1.694523186
116.0342195 2.522820159
120.0403675 1.255054884
121.0495352 0.9130438652
130.0247174 2.024106394
132.0291341 1.325199303
148.0604342 1.622416997
160.0604342 1.219902552
161.0444498 1.15866124
162.0760843 9.470042602
163.0600999 2.034110376
188.0553488 1.429216063
206.0659135 1.408676452

Name: +ve in-silico MS/MS by CFM-ID for WDRQYNCYKHAFBF-UHFFFAOYSA-N
ID: WDRQYNCYKHAFBF-UHFFFAOYSA-N
Comment: Energy0
Num peaks: 9
19.01784114 2.840126248
61.0396392 6.289367651
163.0600999 2.95072885
178.0709989 1.614290905
196.0815636 3.317065123
204.0502635 1.552250985
222.0608281 11.68519231
264.0826262 15.65415609
282.0931909 35.42293107

Name: +ve in-silico MS/MS by CFM-ID for WDRQYNCYKHAFBF-UHFFFAOYSA-N
ID: WDRQYNCYKHAFBF-UHFFFAOYSA-N
Comment: Energy1
Num peaks: 24
29.99744004 1.550353404
30.03382555 1.149416334
43.01784114 1.892107407
43.02907452 3.890920028
45.00833907 1.247199553
45.0334912 1.061590105
59.02398914 1.469238853
60.00800472 3.449884971
61.0396392 16.94131819
87.01890376 1.096011429
120.0403675 1.621700879
132.0291341 1.10698995
162.0396988 0.9940181346
163.0600999 2.689309776
178.0709989 9.349945478
196.0815636 4.574689798
204.0502635 6.384469282
206.0659135 0.8599784341
222.0608281 10.0574472
246.0720615 1.317178427
251.0873772 0.9319007857
252.0826262 0.8270698109
264.0826262 3.774605567
282.0931909 1.804360732

Name: +ve in-silico MS/MS by CFM-ID for WDRQYNCYKHAFBF-UHFFFAOYSA-N
ID: WDRQYNCYKHAFBF-UHFFFAOYSA-N
Comment: Energy2
Num peaks: 31
15.02292652 2.394377259
19.01784114 0.951130059
25.00727645 0.8648554007
27.02292652 0.9413503051
28.01817548 1.087106456
30.03382555 1.350949206
31.01784114 0.8687418603
41.00219107 2.579539765
43.01784114 8.429882016
43.02907452 1.672111163
45.00833907 2.653119076
45.0334912 3.529723725
47.04914126 1.144872376
55.01784114 1.1934575
57.0334912 1.74958298
59.02398914 1.7487409
61.0396392 8.007737139
73.02840582 2.487499467
75.04405588 1.118133815
87.01890376 0.8441531092
106.0498695 1.39629605
120.0403675 1.27058318
132.0291341 1.346694574
163.0600999 1.22883489
164.0553488 2.120296157
178.0709989 12.158084
192.0614968 1.080204001
194.0659135 0.909800957
196.0815636 1.899031408
204.0502635 0.9643745786
264.0826262 1.024538456

Name: +ve in-silico MS/MS by CFM-ID for MDOUCGJJLMHFFX-UHFFFAOYSA-N
ID: MDOUCGJJLMHFFX-UHFFFAOYSA-N
Comment: Energy0
Num peaks: 12
19.01784114 2.312271193
61.0396392 4.391050833
71.01275576 1.182093003
87.01890376 1.198524196
104.0454529 1.559960345
160.0604342 1.194148801
161.0444498 3.051679413
178.0709989 2.33853646
186.0396988 2.779115765
204.0502635 22.2161451
246.0720615 10.45131101
264.0826262 27.61008302

Name: +ve in-silico MS/MS by CFM-ID for MDOUCGJJLMHFFX-UHFFFAOYSA-N
ID: MDOUCGJJLMHFFX-UHFFFAOYSA-N
Comment: Energy1
Num peaks: 23
28.01817548 0.762432806
29.99744004 1.500278867
30.03382555 1.55549536
43.01784114 1.576189751
43.02907452 5.278255919
44.0130901 2.49463986
45.00833907 1.691897643
45.0334912 0.9683680975
59.02398914 2.143529567
61.0396392 21.3996223
88.03930485 0.9397132941
116.0342195 0.811139576
143.0338851 0.8889969146
144.0291341 1.15489039
146.0447842 0.8454265472
160.0604342 5.608268137
161.0444498 3.38569227
176.0553488 1.045642961
178.0709989 4.0656336
186.0396988 7.346224416
204.0502635 12.11389294
246.0720615 1.845642821
264.0826262 1.027380381

Name: +ve in-silico MS/MS by CFM-ID for MDOUCGJJLMHFFX-UHFFFAOYSA-N
ID: MDOUCGJJLMHFFX-UHFFFAOYSA-N
Comment: Energy2
Num peaks: 31
15.02292652 1.511435505
41.00219107 2.157474255
43.01784114 6.207662706
43.02907452 0.9735006974
45.00833907 1.544642083
45.0334912 3.314039498
53.00219107 1.630712769
55.01784114 0.9887853944
56.0130901 3.509610474
58.02874017 1.645125361
61.0396392 4.598535534
71.01275576 1.37197383
73.02840582 2.026323025
73.0396392 1.465659258
86.02365479 1.24125788
87.01890376 2.034320447
88.03930485 2.795550285
91.0389705 1.571329687
101.0233204 1.666139642
102.0185694 1.419527097
104.0454529 1.461587849
114.0298028 2.169831609
119.0338851 0.9775056986
146.0447842 2.54765954
158.0447842 1.231620031
159.0287997 1.148065958
160.0604342 6.974354772
161.0444498 1.834288593
178.0709989 1.393671014
186.0396988 1.077930395
188.0553488 1.293930612

Name: +ve in-silico MS/MS by CFM-ID for ZRZQHOFLBCYOTD-UHFFFAOYSA-N
ID: ZRZQHOFLBCYOTD-UHFFFAOYSA-N
Comment: Energy0
Num peaks: 7
15.02292652 2.492595712
170.0811697 3.507765225
236.0836682 11.65397463
238.0993183 3.697910595
246.0680181 2.554254764
264.0785828 16.62441893
282.0891475 41.8227595

Name: +ve in-silico MS/MS by CFM-ID for ZRZQHOFLBCYOTD-UHFFFAOYSA-N
ID: ZRZQHOFLBCYOTD-UHFFFAOYSA-N
Comment: Energy1
Num peaks: 28
41.03857658 1.162195666
43.05422664 0.9665954444
83.04914126 1.026430319
113.0152543 1.237751792
124.0756904 0.9176057754
127.0389705 1.026134172
129.0546206 1.305995721
152.0261533 1.82927911
166.0418034 1.194602061
168.0574535 1.265360685
180.0210679 1.137876523
180.0574535 0.8501747718
182.036718 0.880096978
182.0731035 0.9418858308
192.0574535 1.228727459
194.0731035 4.152758791
196.0887536 3.256694519
200.1069905 0.9158095533
216.0574535 1.220415153
218.0731035 2.704118544
220.0887536 2.382216961
222.0680181 1.228018478
234.0680181 1.738561167
236.0836682 13.61709591
238.0993183 5.902238427
246.0680181 3.516771106
264.0785828 12.95410195
282.0891475 10.15816012

Name: +ve in-silico MS/MS by CFM-ID for ZRZQHOFLBCYOTD-UHFFFAOYSA-N
ID: ZRZQHOFLBCYOTD-UHFFFAOYSA-N
Comment: Energy2
Num peaks: 31
15.02292652 3.931803339
39.02292652 1.017435499
41.03857658 2.445811664
42.03382555 1.945010516
51.02292652 2.192900612
53.03857658 0.9948622118
55.05422664 2.880273752
56.04947561 2.080212538
57.06987671 1.145375725
68.04947561 0.8403550515
70.06512568 2.357625548
124.0756904 1.584023126
125.0152543 3.515455364
137.0152543 2.576308523
138.0105033 1.463431637
140.0261533 1.51652995
151.0309044 1.195557868
152.0261533 16.80165843
152.070605 0.7759523874
154.0418034 3.918845187
164.0261533 1.263631316
166.0418034 3.441507926
168.0574535 1.525018026
180.0210679 0.8161185107
180.0574535 2.424707525
182.0731035 1.254161352
190.0418034 0.8249869336
200.1069905 0.8095333078
220.0523681 0.8852804547
220.0887536 0.8860779991
266.0578474 0.95948983

Name: +ve in-silico MS/MS by CFM-ID for IXXIRMGBEUMPHL-UHFFFAOYSA-N
ID: IXXIRMGBEUMPHL-UHFFFAOYSA-N
Comment: Energy0
Num peaks: 6
119.0855268 2.609430187
134.0964258 2.787507874
166.1226406 5.409403623
212.0836682 20.4462244
224.0836682 8.982045685
242.0942329 45.74762503

Name: +ve in-silico MS/MS by CFM-ID for IXXIRMGBEUMPHL-UHFFFAOYSA-N
ID: IXXIRMGBEUMPHL-UHFFFAOYSA-N
Comment: Energy1
Num peaks: 10
76.97886878 7.632768978
119.0855268 4.72863268
134.0964258 15.88073275
136.1120759 3.343663662
148.1120759 5.103794486
166.1226406 8.940836765
176.1069905 3.190455277
212.0836682 16.19821673
224.0836682 4.081664383
242.0942329 11.89227817

Name: +ve in-silico MS/MS by CFM-ID for IXXIRMGBEUMPHL-UHFFFAOYSA-N
ID: IXXIRMGBEUMPHL-UHFFFAOYSA-N
Comment: Energy2
Num peaks: 21
31.01784114 1.918516037
48.98395416 4.030433339
58.9683041 3.420435383
74.96321872 1.562136235
76.97886878 3.725639574
79.05422664 1.678497364
91.05422664 1.502679286
91.98976782 1.369866371
103.0542266 4.334116487
109.1011768 1.049241039
117.0698767 1.616445149
119.0855268 15.99929283
134.0964258 21.97004742
136.1120759 2.249681566
148.1120759 6.472977033
150.0913404 1.290274069
166.1226406 1.158196352
176.1069905 1.470808627
194.0731035 1.195017667
196.0523681 1.171912818
196.0887536 1.48454048

Name: +ve in-silico MS/MS by CFM-ID for YSPUGNBNEKEGKB-UHFFFAOYSA-N
ID: YSPUGNBNEKEGKB-UHFFFAOYSA-N
Comment: Energy0
Num peaks: 6
169.0050835 0.4262900492
201.0465544 23.90786721
203.0622045 4.796349127
211.075356 0.4649903324
229.041469 32.56714459
247.0520337 34.02699813

Name: +ve in-silico MS/MS by CFM-ID for YSPUGNBNEKEGKB-UHFFFAOYSA-N
ID: YSPUGNBNEKEGKB-UHFFFAOYSA-N
Comment: Energy1
Num peaks: 6
117.0334912 2.397920783
150.9945188 2.397920783
201.0465544 38.25361211
203.0622045 6.928069532
229.041469 29.15189641
247.0520337 10.28507439

Name: +ve in-silico MS/MS by CFM-ID for YSPUGNBNEKEGKB-UHFFFAOYSA-N
ID: YSPUGNBNEKEGKB-UHFFFAOYSA-N
Comment: Energy2
Num peaks: 27
49.00727645 3.605544355
51.02292652 1.699527226
63.02292652 1.840309953
91.05422664 4.588163138
96.98395416 1.840309953
101.0385766 1.491968942
115.0542266 1.197803429
117.0334912 2.180816185
125.0152543 4.588163138
134.9996042 1.491968942
141.0698767 1.09645317
149.0152543 1.01418884
150.9945188 2.180816185
151.0542266 2.043487022
153.0698767 1.275088245
161.0152543 0.9930960869
167.0855268 3.710846712
175.0309044 3.104818704
179.0491413 1.327358912
185.0152543 1.873706938
187.0309044 1.849621453
201.0101689 1.116918158
201.0465544 20.50290115
203.025819 1.735869324
203.0622045 2.380916943
211.075356 1.9404199
229.041469 8.215112402

Name: +ve in-silico MS/MS by CFM-ID for LLBGECBJEYKTBN-UHFFFAOYSA-N
ID: LLBGECBJEYKTBN-UHFFFAOYSA-N
Comment: Energy0
Num peaks: 6
197.0743105 9.132801009
199.0899605 4.848268474
207.0586604 5.938742657
224.0852095 3.201441343
225.0692251 35.79336996
242.0957742 27.35237126

Name: +ve in-silico MS/MS by CFM-ID for LLBGECBJEYKTBN-UHFFFAOYSA-N
ID: LLBGECBJEYKTBN-UHFFFAOYSA-N
Comment: Energy1
Num peaks: 21
53.00219107 1.389215071
79.01784114 0.8717400781
81.0334912 1.499322097
83.04914126 0.8634120598
143.0273603 1.800916916
145.0430103 1.362584923
157.0430103 1.025730063
167.0273603 1.353617553
169.0430103 1.210096168
171.0586604 2.062924678
181.0430103 1.108907479
182.0634114 1.521805029
183.0586604 4.080972352
193.0430103 1.573300836
197.0743105 6.479357869
199.0899605 2.543649982
207.0586604 9.975567159
214.1008596 2.01483264
224.0852095 4.133445961
225.0692251 26.95692943
242.0957742 6.228573142

Name: +ve in-silico MS/MS by CFM-ID for LLBGECBJEYKTBN-UHFFFAOYSA-N
ID: LLBGECBJEYKTBN-UHFFFAOYSA-N
Comment: Energy2
Num peaks: 31
25.00727645 1.764127548
39.02292652 5.273309275
41.03857658 1.797372051
42.03382555 1.369441227
44.0130901 1.154081333
51.02292652 1.839199194
53.03857658 2.988745539
55.05422664 2.680167657
68.0130901 1.234759526
70.02874017 1.845179041
83.02398914 4.546668987
87.05528926 1.239546286
95.02398914 1.136050873
97.0396392 3.351074049
99.05528926 0.9022355618
111.0552893 0.832921773
137.0419477 0.9182048104
141.0117102 1.570550583
143.0273603 1.436815036
151.0865894 1.397203265
153.0117102 2.145562009
154.0684968 1.653089303
155.0273603 1.599537286
157.0430103 3.003775952
167.0273603 0.8581293818
171.0586604 0.9007239903
180.0477614 1.201731732
181.0793958 1.364378056
182.0634114 4.544232756
195.0586604 0.8982918119
197.0743105 2.700712963

Name: +ve in-silico MS/MS by CFM-ID for GLFMXRUBJUBNLS-UHFFFAOYSA-N
ID: GLFMXRUBJUBNLS-UHFFFAOYSA-N
Comment: Energy0
Num peaks: 6
91.05422664 6.645539731
101.0152543 1.136388623
127.0309044 61.96213031
206.1175552 3.35762795
224.0836682 1.693492688
242.0942329 14.68960146

Name: +ve in-silico MS/MS by CFM-ID for GLFMXRUBJUBNLS-UHFFFAOYSA-N
ID: GLFMXRUBJUBNLS-UHFFFAOYSA-N
Comment: Energy1
Num peaks: 20
49.00727645 1.182053721
51.02292652 1.463754048
55.05422664 2.076222725
57.06987671 2.196155228
59.08552677 1.299959214
65.03857658 0.7578356184
69.0334912 1.219730166
71.04914126 1.769061991
73.06479133 1.247858849
84.98395416 1.401276525
91.05422664 7.300118757
99.04405588 8.72317983
101.0597059 4.067560282
116.070605 1.625320071
127.0309044 23.72988339
178.086255 1.024280469
202.0629328 0.7497885304
206.1175552 2.253732673
226.0629328 1.41670815
242.0942329 14.54258171

Name: +ve in-silico MS/MS by CFM-ID for GLFMXRUBJUBNLS-UHFFFAOYSA-N
ID: GLFMXRUBJUBNLS-UHFFFAOYSA-N
Comment: Energy2
Num peaks: 15
51.02292652 7.400209956
53.03857658 3.174715132
60.98395416 2.231085736
65.03857658 2.873529795
67.05422664 2.855638254
72.98395416 6.376452574
74.99960423 3.605784527
82.9683041 2.33475521
84.98395416 3.923167846
86.99960423 5.376410201
91.05422664 9.735259248
96.98395416 2.42978892
98.99960423 10.91241016
101.0152543 10.00977084
127.0309044 7.440777329

Name: +ve in-silico MS/MS by CFM-ID for BRIYQMWPTJNBMJ-UHFFFAOYSA-N
ID: BRIYQMWPTJNBMJ-UHFFFAOYSA-N
Comment: Energy0
Num peaks: 6
101.0152543 1.176291494
125.0152543 0.8539855541
127.0309044 70.15395514
210.0680181 0.8600083506
224.0836682 1.835503918
242.0942329 15.52568174

Name: +ve in-silico MS/MS by CFM-ID for BRIYQMWPTJNBMJ-UHFFFAOYSA-N
ID: BRIYQMWPTJNBMJ-UHFFFAOYSA-N
Comment: Energy1
Num peaks: 15
39.02292652 1.488599875
41.03857658 1.434305661
55.05422664 1.971111139
57.06987671 2.402360329
59.08552677 1.422144126
71.04914126 1.916848875
73.06479133 1.37211405
84.98395416 1.424506573
91.05422664 2.037960085
99.04405588 9.34788086
101.0597059 4.470537518
116.070605 1.787223665
127.0309044 31.15628613
226.0629328 1.442032566
242.0942329 16.72402068

Name: +ve in-silico MS/MS by CFM-ID for BRIYQMWPTJNBMJ-UHFFFAOYSA-N
ID: BRIYQMWPTJNBMJ-UHFFFAOYSA-N
Comment: Energy2
Num peaks: 15
39.02292652 10.12958681
41.03857658 3.066195279
53.03857658 2.095780564
58.9683041 2.947388892
65.03857658 3.739751974
67.05422664 2.8101311
82.9683041 2.450712636
84.98395416 5.157823667
86.99960423 4.623731214
91.05422664 6.128589114
96.98395416 3.153939532
98.99960423 9.099627322
101.0152543 12.63163155
110.9996042 1.893603898
127.0309044 11.50318795

Name: +ve in-silico MS/MS by CFM-ID for IAFUHJXMSRHIAR-UHFFFAOYSA-N
ID: IAFUHJXMSRHIAR-UHFFFAOYSA-N
Comment: Energy0
Num peaks: 6
41.03857658 1.15028108
101.0152543 1.079756604
127.0309044 70.09835529
210.0680181 0.8597165078
224.0836682 1.834873939
242.0942329 15.51746715

Name: +ve in-silico MS/MS by CFM-ID for IAFUHJXMSRHIAR-UHFFFAOYSA-N
ID: IAFUHJXMSRHIAR-UHFFFAOYSA-N
Comment: Energy1
Num peaks: 14
39.02292652 2.8611544
55.05422664 1.963167545
57.06987671 2.397029683
59.08552677 1.418777075
69.0334912 1.310964409
71.04914126 1.912801692
73.06479133 1.368680384
91.05422664 2.092471743
99.04405588 9.324887628
101.0597059 4.459404306
116.070605 1.782749542
127.0309044 31.73560895
226.0629328 1.232870938
242.0942329 16.66278854

Name: +ve in-silico MS/MS by CFM-ID for IAFUHJXMSRHIAR-UHFFFAOYSA-N
ID: IAFUHJXMSRHIAR-UHFFFAOYSA-N
Comment: Energy2
Num peaks: 14
39.02292652 9.128528614
41.03857658 10.68202397
53.03857658 2.013987087
58.9683041 2.090819527
60.98395416 3.458237597
65.03857658 2.595381962
67.05422664 2.915688189
84.98395416 3.728488953
86.99960423 4.695862885
91.05422664 5.888561102
96.98395416 2.021107912
98.99960423 8.929308129
101.0152543 11.21892059
127.0309044 11.11201117

Name: +ve in-silico MS/MS by CFM-ID for UUSVJFVKOXOQQB-UHFFFAOYSA-N
ID: UUSVJFVKOXOQQB-UHFFFAOYSA-N
Comment: Energy0
Num peaks: 6
69.04472458 6.056455702
86.07127368 13.39322434
154.0166513 2.200000782
156.0323013 1.916318531
230.0246291 23.71143471
247.0511782 39.57380689

Name: +ve in-silico MS/MS by CFM-ID for UUSVJFVKOXOQQB-UHFFFAOYSA-N
ID: UUSVJFVKOXOQQB-UHFFFAOYSA-N
Comment: Energy1
Num peaks: 13
42.03382555 1.509216613
59.06037464 1.171941087
69.04472458 8.511978474
86.07127368 7.516761548
154.0166513 2.77055266
156.0323013 1.197490505
161.987181 2.45053654
168.0323013 0.980213568
194.0479514 1.335453894
204.008979 1.376163204
211.0745005 1.019371247
230.0246291 20.49190435
247.0511782 30.29114222

Name: +ve in-silico MS/MS by CFM-ID for UUSVJFVKOXOQQB-UHFFFAOYSA-N
ID: UUSVJFVKOXOQQB-UHFFFAOYSA-N
Comment: Energy2
Num peaks: 18
42.03382555 3.61201934
43.02907452 3.65934659
44.04947561 4.455316728
45.04472458 5.148021513
55.02907452 0.7505363263
57.04472458 1.677228496
58.9683041 1.18214117
59.06037464 4.637442243
60.98395416 1.589803161
67.02907452 0.7873351019
69.04472458 23.59210677
70.03997355 1.47701711
74.99960423 1.39598785
84.05562361 3.801717725
86.07127368 19.45450209
90.01050326 0.7310482552
134.9762819 0.8485294852
154.0166513 1.312463755

Name: +ve in-silico MS/MS by CFM-ID for PDMOBKHCKVUICA-UHFFFAOYSA-N
ID: PDMOBKHCKVUICA-UHFFFAOYSA-N
Comment: Energy0
Num peaks: 7
69.04472458 5.482440199
86.07127368 11.73934796
156.0323013 3.557586511
194.0479514 2.873211077
211.0745005 5.128448956
230.0246291 19.10934531
247.0511782 32.26319577

Name: +ve in-silico MS/MS by CFM-ID for PDMOBKHCKVUICA-UHFFFAOYSA-N
ID: PDMOBKHCKVUICA-UHFFFAOYSA-N
Comment: Energy1
Num peaks: 13
42.03382555 1.545221983
59.06037464 0.918435085
69.04472458 7.785993833
86.07127368 7.257414513
154.0166513 1.003041202
161.987181 2.194899608
194.0479514 6.912616648
201.993329 0.9411004995
204.008979 1.224107957
206.0246291 1.925092905
211.0745005 6.673115966
230.0246291 16.61572153
247.0511782 25.74010277

Name: +ve in-silico MS/MS by CFM-ID for PDMOBKHCKVUICA-UHFFFAOYSA-N
ID: PDMOBKHCKVUICA-UHFFFAOYSA-N
Comment: Energy2
Num peaks: 19
42.03382555 3.073043472
43.02907452 3.251074766
44.04947561 4.283333619
45.04472458 4.666230716
57.04472458 1.520174164
58.9683041 1.369053085
59.06037464 4.158783958
60.98395416 0.9832437844
69.04472458 23.99557185
70.03997355 1.338786675
74.99960423 2.009881912
84.05562361 4.359909721
86.07127368 18.16010142
90.01050326 1.443400499
106.9449818 0.9925067143
120.0556236 1.020521491
124.0869237 1.008969872
154.0166513 2.20990097
156.0323013 1.10334785

Name: +ve in-silico MS/MS by CFM-ID for NDFCMSCLVWBVDN-UHFFFAOYSA-N
ID: NDFCMSCLVWBVDN-UHFFFAOYSA-N
Comment: Energy0
Num peaks: 6
69.04472458 5.638769486
86.07127368 11.74453006
158.0479514 7.548344196
211.0745005 5.181688381
230.0246291 19.449914
247.0511782 32.70196034

Name: +ve in-silico MS/MS by CFM-ID for NDFCMSCLVWBVDN-UHFFFAOYSA-N
ID: NDFCMSCLVWBVDN-UHFFFAOYSA-N
Comment: Energy1
Num peaks: 11
42.03382555 2.898334099
59.06037464 1.051792446
69.04472458 7.943783778
86.07127368 7.012670334
161.987181 2.262166755
168.0323013 0.9664430064
194.0479514 7.143216646
211.0745005 6.88275374
220.0402792 0.9429905976
230.0246291 17.13592651
247.0511782 26.50143899

Name: +ve in-silico MS/MS by CFM-ID for NDFCMSCLVWBVDN-UHFFFAOYSA-N
ID: NDFCMSCLVWBVDN-UHFFFAOYSA-N
Comment: Energy2
Num peaks: 18
42.03382555 3.597779718
43.02907452 3.514118295
44.04947561 4.856363636
45.04472458 4.950714764
57.04472458 1.612908211
59.06037464 4.457774793
69.04472458 25.21445312
70.03997355 1.420407897
74.99960423 0.9418267382
82.03997355 0.8528173034
84.05562361 3.866238813
86.07127368 18.81972326
87.9948532 1.349329504
134.9762819 1.222568229
140.0010012 0.7712877933
154.0166513 0.7637476099
156.0323013 0.9768274386
158.0479514 0.9063032788

Name: +ve in-silico MS/MS by CFM-ID for NRNZCDIYEBGUFS-UHFFFAOYSA-N
ID: NRNZCDIYEBGUFS-UHFFFAOYSA-N
Comment: Energy0
Num peaks: 7
41.03857658 4.367734967
69.0334912 8.425820903
85.02840582 1.008322126
113.0152543 3.508778008
214.0629328 3.615333974
264.0785828 3.102476684
282.0891475 56.76128334

Name: +ve in-silico MS/MS by CFM-ID for NRNZCDIYEBGUFS-UHFFFAOYSA-N
ID: NRNZCDIYEBGUFS-UHFFFAOYSA-N
Comment: Energy1
Num peaks: 13
39.02292652 2.15853785
41.03857658 14.36098548
43.05422664 2.59196681
51.02292652 2.875439361
69.0334912 20.4303826
85.02840582 2.846814324
113.0152543 12.42781458
214.0629328 1.630585329
222.0680181 3.006075981
224.0836682 4.669080345
236.0836682 1.131711242
264.0785828 1.34251683
282.0891475 10.54163389

Name: +ve in-silico MS/MS by CFM-ID for NRNZCDIYEBGUFS-UHFFFAOYSA-N
ID: NRNZCDIYEBGUFS-UHFFFAOYSA-N
Comment: Energy2
Num peaks: 15
25.00727645 0.9975284294
39.02292652 1.924829773
41.00219107 1.218262754
41.03857658 31.13893561
43.01784114 1.54566875
43.05422664 3.617212998
51.02292652 4.911005852
53.03857658 1.81653183
67.01784114 3.846366376
69.0334912 18.48096875
84.98395416 1.640834856
86.99960423 1.598931153
113.0152543 5.199431227
128.0261533 1.44056285
186.0316326 0.9228572518

Name: +ve in-silico MS/MS by CFM-ID for VLRMTJZVYVLQEK-UHFFFAOYSA-N
ID: VLRMTJZVYVLQEK-UHFFFAOYSA-N
Comment: Energy0
Num peaks: 7
41.03857658 4.114097785
69.0334912 8.015384649
113.0152543 3.199733272
214.0629328 3.272159092
246.1124698 8.358636599
264.0785828 2.894396535
282.0891475 51.00646668

Name: +ve in-silico MS/MS by CFM-ID for VLRMTJZVYVLQEK-UHFFFAOYSA-N
ID: VLRMTJZVYVLQEK-UHFFFAOYSA-N
Comment: Energy1
Num peaks: 23
39.02292652 1.145076252
41.03857658 13.42564574
43.05422664 2.301850849
51.02292652 2.496505132
69.0334912 19.61530317
74.99960423 2.089668985
77.01525429 0.7693456019
85.02840582 2.4985839
113.0152543 10.58255116
204.0655196 0.9529683137
206.0811697 0.7955356078
208.0968197 0.7344989517
214.0629328 1.256968771
218.0811697 1.107583904
220.0968197 1.039077864
222.0680181 2.41797723
222.1124698 0.801860933
224.0836682 3.833884369
236.0836682 0.9413679861
240.0421973 0.7540177899
246.1124698 1.454532014
264.0785828 1.21766282
282.0891475 8.330556773

Name: +ve in-silico MS/MS by CFM-ID for VLRMTJZVYVLQEK-UHFFFAOYSA-N
ID: VLRMTJZVYVLQEK-UHFFFAOYSA-N
Comment: Energy2
Num peaks: 18
25.00727645 0.9355430236
39.02292652 1.32308034
41.00219107 1.142561141
41.03857658 29.72847541
43.01784114 1.424030205
43.05422664 3.141626221
51.02292652 5.539614852
53.03857658 1.490549375
60.98395416 0.7269037622
67.01784114 3.935863815
69.0334912 17.91604958
72.98395416 1.402511317
82.9683041 1.592174968
86.99960423 2.780658708
113.0152543 4.153537024
128.0261533 1.454285335
196.0523681 0.8557733495
240.0421973 0.7524948058

Name: +ve in-silico MS/MS by CFM-ID for LRPOLLWZULFSLC-UHFFFAOYSA-N
ID: LRPOLLWZULFSLC-UHFFFAOYSA-N
Comment: Energy0
Num peaks: 6
41.03857658 4.885338596
69.0334912 8.443058602
113.0152543 3.527967346
214.0629328 3.627296997
264.0785828 3.112559004
282.0891475 57.01566303

Name: +ve in-silico MS/MS by CFM-ID for LRPOLLWZULFSLC-UHFFFAOYSA-N
ID: LRPOLLWZULFSLC-UHFFFAOYSA-N
Comment: Energy1
Num peaks: 14
41.03857658 14.40968419
43.05422664 2.352441455
51.02292652 2.922132295
69.0334912 20.78213906
74.99960423 1.011078692
85.02840582 2.87802864
101.0152543 0.9981648997
113.0152543 13.01089024
214.0629328 1.649457506
222.0680181 3.041908518
224.0836682 4.718760467
236.0836682 1.143628874
264.0785828 1.357911845
282.0891475 10.72016155

Name: +ve in-silico MS/MS by CFM-ID for LRPOLLWZULFSLC-UHFFFAOYSA-N
ID: LRPOLLWZULFSLC-UHFFFAOYSA-N
Comment: Energy2
Num peaks: 15
25.00727645 0.9949939732
39.02292652 2.129300559
41.00219107 1.21516747
41.03857658 31.51424255
43.01784114 1.541740836
43.05422664 3.317566049
51.02292652 4.901891618
53.03857658 1.814930843
67.01784114 3.828331658
69.0334912 18.24510115
84.98395416 1.685114765
86.99960423 1.488446815
113.0152543 5.183142819
128.0261533 1.43690276
186.0316326 0.9205125154

Name: +ve in-silico MS/MS by CFM-ID for TWCWBKDNOLHDDR-UHFFFAOYSA-N
ID: TWCWBKDNOLHDDR-UHFFFAOYSA-N
Comment: Energy0
Num peaks: 8
98.98417166 2.743830107
138.1025738 5.637558816
164.0818384 4.377987789
166.0974884 23.19008435
184.1080531 4.233820214
246.0638189 7.779292884
247.0478345 2.911940544
264.0743836 29.75381301

Name: +ve in-silico MS/MS by CFM-ID for TWCWBKDNOLHDDR-UHFFFAOYSA-N
ID: TWCWBKDNOLHDDR-UHFFFAOYSA-N
Comment: Energy1
Num peaks: 15
81.04472458 4.631538194
93.04472458 2.130347735
98.98417166 7.374910157
111.0916748 2.85777185
138.1025738 21.56794048
139.0865894 3.026228203
148.0869237 2.726581808
150.1025738 1.464783497
164.0818384 1.679782256
166.0974884 19.97415402
168.1131385 1.618921588
220.0369355 1.836162901
237.0634846 1.640614141
246.0638189 3.346129416
264.0743836 4.239261565

Name: +ve in-silico MS/MS by CFM-ID for TWCWBKDNOLHDDR-UHFFFAOYSA-N
ID: TWCWBKDNOLHDDR-UHFFFAOYSA-N
Comment: Energy2
Num peaks: 31
15.02292652 1.611923222
39.02292652 1.357688418
40.01817548 3.407042772
52.01817548 2.504298305
54.03382555 3.502125689
79.02907452 1.802697574
81.04472458 17.81065118
82.06512568 1.070840739
83.06037464 2.244766332
92.04947561 1.816225475
93.04472458 2.591044058
95.06037464 1.209052571
96.96852159 3.261514857
97.07602471 1.231876824
98.98417166 1.79129603
109.0760247 2.426449947
111.0916748 1.075823234
122.0712737 2.479901396
123.0916748 1.898157294
124.0756904 1.374842163
124.0869237 1.324349708
125.0709393 1.666274386
134.0712737 1.164253572
136.0869237 1.251199589
137.0709393 1.16509705
138.1025738 4.939193677
139.0865894 1.502262381
151.0865894 1.286359572
152.0818384 1.147738697
164.0818384 1.236726306
166.0974884 2.424183001

Name: +ve in-silico MS/MS by CFM-ID for XGYAQQBQQIEZNM-UHFFFAOYSA-N
ID: XGYAQQBQQIEZNM-UHFFFAOYSA-N
Comment: Energy0
Num peaks: 9
91.05422664 7.538257732
93.06987671 4.78158233
112.945678 6.471234941
123.0262976 6.430936878
125.0419477 9.856450405
154.9926282 4.313014711
202.9926282 4.32763111
205.0082782 28.21859068
247.0552284 9.885434833

Name: +ve in-silico MS/MS by CFM-ID for XGYAQQBQQIEZNM-UHFFFAOYSA-N
ID: XGYAQQBQQIEZNM-UHFFFAOYSA-N
Comment: Energy1
Num peaks: 6
91.05422664 35.58291078
112.945678 4.284108395
123.0262976 3.697555531
125.0419477 11.54228736
186.9977135 4.83434661
205.0082782 22.0101764

Name: +ve in-silico MS/MS by CFM-ID for XGYAQQBQQIEZNM-UHFFFAOYSA-N
ID: XGYAQQBQQIEZNM-UHFFFAOYSA-N
Comment: Energy2
Num peaks: 13
41.03857658 3.194016287
43.05422664 7.536032453
51.02292652 1.514697044
63.02292652 1.822160196
65.03857658 4.397689102
75.02292652 2.457168345
77.03857658 2.494275409
79.05422664 3.837904907
91.05422664 26.21513986
93.06987671 16.15152993
112.945678 5.079006573
114.961328 2.560739122
123.0262976 3.467677641

Name: +ve in-silico MS/MS by CFM-ID for BZNDWPRGXNILMS-UHFFFAOYSA-N
ID: BZNDWPRGXNILMS-UHFFFAOYSA-N
Comment: Energy0
Num peaks: 30
33.0334912 0.8650053316
34.99499752 3.120037855
46.06512568 1.730887219
61.06479133 3.982217887
99.04405588 0.8533113896
101.0597059 2.51237285
125.0597059 0.9464953303
127.075356 3.893142078
138.013698 2.856733391
139.9929625 0.8528761874
146.0365416 0.8898385845
147.9980479 0.7544825895
150.013698 7.609387057
151.9929625 1.205443797
152.029348 1.945711455
156.0242626 3.083520846
163.9929625 0.9986784985
166.0086126 1.155667151
178.0086126 7.74910359
180.0242626 4.963040033
182.0399127 8.355470162
222.0348273 3.149107012
224.0140919 1.02088107
240.045392 1.429178608
248.1046211 0.9846534532
250.0661275 3.546436344
252.0817775 2.299957987
264.0817775 0.8831823236
266.0610421 2.041435238
282.0923422 4.620818638

Name: +ve in-silico MS/MS by CFM-ID for BZNDWPRGXNILMS-UHFFFAOYSA-N
ID: BZNDWPRGXNILMS-UHFFFAOYSA-N
Comment: Energy1
Num peaks: 31
27.02292652 0.8291620558
29.03857658 5.435741063
34.99499752 2.515050216
39.02292652 1.557209901
43.05422664 1.290865319
46.06512568 4.132075214
61.06479133 10.63477794
65.00219107 0.8712395521
67.01784114 0.908106218
69.0334912 1.712097617
85.02840582 2.652689791
87.04405588 9.204209511
103.0389705 4.194443678
110.9664134 1.123784086
125.0597059 3.314509953
127.075356 6.735418119
129.0910061 1.052896985
136.9820635 1.103202773
138.013698 0.9101542734
139.9929625 0.8038905463
145.0859207 1.781483585
151.9929625 0.9638779288
156.0242626 2.385503189
180.0242626 0.8381646597
197.0031929 1.405191021
212.0140919 1.26192171
222.0348273 1.632011293
224.0140919 0.6922251975
226.0297419 1.084532728
237.034493 0.9500246092
240.045392 0.8975867419

Name: +ve in-silico MS/MS by CFM-ID for BZNDWPRGXNILMS-UHFFFAOYSA-N
ID: BZNDWPRGXNILMS-UHFFFAOYSA-N
Comment: Energy2
Num peaks: 31
15.02292652 1.297068756
27.02292652 2.955376252
29.03857658 1.805750892
31.01784114 1.064062214
33.0334912 1.057857118
34.99499752 1.59358524
39.02292652 2.144329532
41.00219107 1.397454568
41.03857658 1.649185403
42.03382555 1.139453625
43.05422664 6.351277982
44.04947561 2.891858378
45.0334912 1.718224376
46.06512568 7.156554916
59.01275576 1.222469986
59.04914126 2.08686269
61.06479133 8.641739701
69.0334912 1.056884415
85.02840582 1.340910763
127.075356 1.347347883
136.9820635 1.401307297
138.013698 1.385284447
150.013698 5.817022552
151.9929625 2.259564132
152.029348 2.504238393
154.0086126 1.492487564
156.0242626 1.783397552
166.0086126 3.974271341
178.0086126 1.859762349
180.0242626 1.040728413
182.0399127 1.753889745

Name: +ve in-silico MS/MS by CFM-ID for FGJSYSXIGOSFQD-UHFFFAOYSA-N
ID: FGJSYSXIGOSFQD-UHFFFAOYSA-N
Comment: Energy0
Num peaks: 31
33.0334912 0.8937426005
34.99499752 3.27228185
46.06512568 2.161126687
61.06479133 6.113997471
101.0597059 1.104872343
103.075356 1.069269744
108.0031333 1.223475879
125.0597059 1.471659685
127.075356 6.209354801
129.0910061 0.8365208365
138.013698 3.244766595
139.9929625 1.26996242
145.0859207 1.025372742
150.013698 1.107421586
156.0242626 1.658254062
178.0086126 0.8195658968
180.0242626 3.705272536
192.0242626 0.9974505121
194.0399127 0.6701185429
208.0191773 1.147502152
222.0348273 5.040041484
224.0140919 1.583886525
237.034493 0.9324173463
240.045392 2.45512738
248.1046211 1.480448333
250.0661275 6.581783409
252.0817775 4.25888464
254.0974276 1.214026691
264.0817775 1.129710261
266.0610421 3.803811539
282.0923422 8.868073633

Name: +ve in-silico MS/MS by CFM-ID for FGJSYSXIGOSFQD-UHFFFAOYSA-N
ID: FGJSYSXIGOSFQD-UHFFFAOYSA-N
Comment: Energy1
Num peaks: 31
29.03857658 5.269497859
34.99499752 2.385043893
39.02292652 5.213688794
41.03857658 0.8805806329
43.05422664 1.310148223
46.06512568 4.026443489
61.02840582 1.056789488
61.06479133 10.34676713
65.00219107 0.7553459126
69.0334912 1.494961373
85.02840582 2.242392217
87.04405588 7.821052416
103.0389705 4.110541726
110.9664134 1.109775809
125.0597059 2.384187549
127.075356 6.260081835
129.0910061 1.078394049
138.013698 0.8328869243
139.9929625 0.7945418927
145.0859207 1.937159231
151.9929625 0.9118911769
154.0086126 0.9602161957
156.0242626 1.616232917
180.0242626 1.145312936
194.0399127 0.844118648
197.0031929 1.389825856
212.0140919 1.27665832
222.0348273 1.551639674
226.0297419 1.013318109
237.034493 0.9386985117
240.045392 0.8570051303

Name: +ve in-silico MS/MS by CFM-ID for FGJSYSXIGOSFQD-UHFFFAOYSA-N
ID: FGJSYSXIGOSFQD-UHFFFAOYSA-N
Comment: Energy2
Num peaks: 31
15.02292652 1.273751204
27.02292652 1.959762204
29.03857658 1.975399782
31.01784114 0.723099895
34.99499752 1.114416512
39.02292652 5.324912496
41.00219107 0.7880433543
41.03857658 3.246369275
42.03382555 0.7743332915
43.01784114 1.026161551
43.05422664 8.154968545
44.04947561 2.259433804
46.06512568 6.759893657
59.01275576 1.297709988
59.04914126 1.92863718
61.06479133 11.78307747
69.0334912 1.110422228
85.02840582 0.9752415417
125.0597059 0.8942878871
127.075356 2.46262297
138.013698 1.079603309
145.9823978 0.8205289077
147.9980479 0.8502074002
150.013698 2.659120189
151.9929625 1.900419695
154.0086126 1.009318096
163.9929625 1.597595574
166.0086126 2.123648582
178.0086126 2.56927913
180.0242626 2.461585692
266.0610421 0.8760028182

Name: +ve in-silico MS/MS by CFM-ID for GRPHSFSJUDRMKP-UHFFFAOYSA-N
ID: GRPHSFSJUDRMKP-UHFFFAOYSA-N
Comment: Energy0
Num peaks: 13
29.03857658 1.869603969
72.08077574 6.859765206
74.0964258 3.789223941
102.0371967 2.060175494
104.0528467 8.137129587
106.0684968 16.82454631
169.0082782 3.48714224
171.0239283 2.310555024
184.0191773 1.850515995
186.0348273 3.919218962
212.0504774 1.82461039
214.0661275 9.759592161
242.0974276 18.22250997

Name: +ve in-silico MS/MS by CFM-ID for GRPHSFSJUDRMKP-UHFFFAOYSA-N
ID: GRPHSFSJUDRMKP-UHFFFAOYSA-N
Comment: Energy1
Num peaks: 14
29.03857658 3.785095865
58.06512568 5.303271101
70.06512568 3.199307115
72.08077574 21.86061664
74.0964258 3.852795033
90.03719668 4.628643999
104.0528467 4.577455164
106.0684968 7.166123258
111.0205572 2.476286185
184.0191773 2.631196211
186.0348273 8.281107437
198.0348273 3.870783867
214.0661275 6.419678299
242.0974276 2.191122851

Name: +ve in-silico MS/MS by CFM-ID for GRPHSFSJUDRMKP-UHFFFAOYSA-N
ID: GRPHSFSJUDRMKP-UHFFFAOYSA-N
Comment: Energy2
Num peaks: 16
15.02292652 2.506797538
29.03857658 4.538416606
44.04947561 2.224144002
46.06512568 4.799675211
56.04947561 3.513587504
58.06512568 14.97720219
61.01064758 2.073870838
70.06512568 4.664811634
72.08077574 15.34855295
74.0964258 4.591157653
90.03719668 5.073350652
104.0528467 3.319270417
106.0684968 1.953109306
140.9769781 3.72463996
142.9926282 4.708402252
169.0082782 2.516965019

Name: +ve in-silico MS/MS by CFM-ID for PYDXBSYFKZZJQU-UHFFFAOYSA-N
ID: PYDXBSYFKZZJQU-UHFFFAOYSA-N
Comment: Energy0
Num peaks: 6
62.0600403 11.79989824
142.9894335 3.693731461
160.0159826 6.973694399
185.9952471 15.97388466
217.0374463 1.951289647
247.048011 43.42527824

Name: +ve in-silico MS/MS by CFM-ID for PYDXBSYFKZZJQU-UHFFFAOYSA-N
ID: PYDXBSYFKZZJQU-UHFFFAOYSA-N
Comment: Energy1
Num peaks: 13
30.03382555 2.237342995
46.02874017 5.882188909
58.02874017 2.30967385
60.04439023 2.454163466
62.0600403 26.91938729
88.03930485 4.477596808
142.9894335 4.464603625
160.0159826 6.830204647
185.9952471 8.700054262
187.0268816 2.240393753
215.0217962 2.259305357
217.0374463 6.513672682
247.048011 4.716257407

Name: +ve in-silico MS/MS by CFM-ID for PYDXBSYFKZZJQU-UHFFFAOYSA-N
ID: PYDXBSYFKZZJQU-UHFFFAOYSA-N
Comment: Energy2
Num peaks: 19
15.02292652 2.817169544
31.01784114 1.69789135
46.02874017 7.049746037
60.04439023 1.467640971
62.0600403 7.669494763
84.98395416 1.511634845
88.03930485 1.793519778
110.9632187 1.139182391
112.9788688 3.199221987
114.9945188 4.490070006
124.0393049 2.630739376
127.9897678 3.23659663
130.0054179 10.04866189
142.0054179 1.909895646
142.9894335 18.33109998
155.9846824 1.539426492
158.0003325 5.015670601
160.0159826 3.568918425
185.9952471 1.579555824

Name: +ve in-silico MS/MS by CFM-ID for PKKCWRMEYRFDJB-UHFFFAOYSA-N
ID: PKKCWRMEYRFDJB-UHFFFAOYSA-N
Comment: Energy0
Num peaks: 6
122.0600403 3.102548106
141.0101689 5.317934174
229.041469 11.71460418
246.0680181 35.61118175
247.0520337 4.711808809
264.0785828 29.83949737

Name: +ve in-silico MS/MS by CFM-ID for PKKCWRMEYRFDJB-UHFFFAOYSA-N
ID: PKKCWRMEYRFDJB-UHFFFAOYSA-N
Comment: Energy1
Num peaks: 10
95.04914126 1.483925576
105.0334912 9.445569658
113.0152543 1.649343767
122.0600403 5.926821528
125.0152543 3.981304314
138.9945188 1.616585078
141.0101689 20.92819421
229.041469 11.3919732
246.0680181 20.04751827
264.0785828 4.564602613

Name: +ve in-silico MS/MS by CFM-ID for PKKCWRMEYRFDJB-UHFFFAOYSA-N
ID: PKKCWRMEYRFDJB-UHFFFAOYSA-N
Comment: Energy2
Num peaks: 26
63.02292652 2.342485309
65.03857658 1.891822606
79.01784114 1.355275873
84.98395416 1.350182838
90.03382555 0.7312724132
91.01784114 1.95411499
92.04947561 1.852237563
94.06512568 1.647439432
95.04914126 2.045889061
96.98395416 7.013089927
98.99960423 3.084092056
104.0494756 0.9341391921
105.0334912 11.63444475
107.0491413 2.032807942
113.0152543 4.675468113
120.0443902 1.209463268
122.0600403 1.311252669
125.0152543 5.649521014
127.0309044 1.327737275
138.9945188 2.986727284
141.0101689 16.21137826
152.0261533 1.091474534
210.0913404 0.7758222775
218.0731035 1.246604047
229.041469 2.984800658
246.0680181 1.101586034

Name: +ve in-silico MS/MS by CFM-ID for AVXREASKLVRDMS-UHFFFAOYSA-N
ID: AVXREASKLVRDMS-UHFFFAOYSA-N
Comment: Energy0
Num peaks: 6
123.0440559 3.953958953
140.0261533 4.544415463
229.041469 11.38161792
246.0680181 34.5245148
247.0520337 4.896119883
264.0785828 29.62599674

Name: +ve in-silico MS/MS by CFM-ID for AVXREASKLVRDMS-UHFFFAOYSA-N
ID: AVXREASKLVRDMS-UHFFFAOYSA-N
Comment: Energy1
Num peaks: 10
95.04914126 1.689409876
105.0334912 12.69071516
107.0491413 3.570536575
113.0152543 1.862432786
121.0284058 1.568903568
123.0440559 10.902323
140.0261533 17.60413366
229.041469 9.333221848
246.0680181 17.19618227
264.0785828 4.527476365

Name: +ve in-silico MS/MS by CFM-ID for AVXREASKLVRDMS-UHFFFAOYSA-N
ID: AVXREASKLVRDMS-UHFFFAOYSA-N
Comment: Energy2
Num peaks: 25
63.02292652 1.851798293
65.03857658 1.236833337
67.01784114 0.8081103015
77.00219107 1.374169542
79.01784114 4.232597174
81.0334912 3.808675677
91.01784114 3.235639842
93.0334912 3.776820027
95.04914126 7.089391336
96.98395416 0.8343095257
104.0494756 2.418701651
105.0334912 16.86429915
107.0491413 4.765626506
109.0647913 1.017480196
113.0152543 4.162084556
117.0465544 0.9075008486
121.0284058 1.922623081
123.0440559 5.12593016
125.0152543 2.240109726
134.0600403 0.89943569
138.0105033 2.09184844
140.0261533 4.982202065
218.0731035 1.023016691
229.041469 2.559985445
246.0680181 0.9097353174

Name: +ve in-silico MS/MS by CFM-ID for MLPVKLSDLSNTAT-UHFFFAOYSA-N
ID: MLPVKLSDLSNTAT-UHFFFAOYSA-N
Comment: Energy0
Num peaks: 6
96.04439023 11.20864122
106.0651257 4.696907833
170.0270259 4.131738309
185.0379249 3.434934443
265.0641397 24.07901321
282.0906888 41.06653478

Name: +ve in-silico MS/MS by CFM-ID for MLPVKLSDLSNTAT-UHFFFAOYSA-N
ID: MLPVKLSDLSNTAT-UHFFFAOYSA-N
Comment: Energy1
Num peaks: 12
53.00219107 1.633121716
53.03857658 1.59144229
55.01784114 2.048964568
66.03382555 1.280614083
79.01784114 2.906757033
80.04947561 1.612050704
96.04439023 52.65229397
106.0651257 5.740297696
153.0004768 1.41361926
170.0270259 2.408076037
265.0641397 3.803541017
282.0906888 3.637110594

Name: +ve in-silico MS/MS by CFM-ID for MLPVKLSDLSNTAT-UHFFFAOYSA-N
ID: MLPVKLSDLSNTAT-UHFFFAOYSA-N
Comment: Energy2
Num peaks: 20
39.02292652 5.898605886
41.03857658 2.264503436
50.00252542 1.586202852
51.02292652 1.314760715
54.03382555 1.638602777
64.01817548 1.161802423
65.03857658 9.187321435
66.03382555 3.561056511
68.04947561 4.178823517
77.03857658 2.066919797
79.05422664 12.2480848
80.0130901 4.395108753
80.04947561 1.379905828
82.02874017 1.115817401
86.0600403 1.166302796
90.03382555 2.073273885
91.05422664 4.088678283
96.04439023 14.23809781
106.0651257 6.060029726
108.0807757 0.9340731702

Name: +ve in-silico MS/MS by CFM-ID for WNQLXHWVURHQPE-UHFFFAOYSA-N
ID: WNQLXHWVURHQPE-UHFFFAOYSA-N
Comment: Energy0
Num peaks: 6
96.04439023 23.47757504
156.0113759 6.126713173
264.0801241 0.7551829544
265.0641397 22.62520227
266.0593887 0.8688932446
282.0906888 39.60854624

Name: +ve in-silico MS/MS by CFM-ID for WNQLXHWVURHQPE-UHFFFAOYSA-N
ID: WNQLXHWVURHQPE-UHFFFAOYSA-N
Comment: Energy1
Num peaks: 13
49.00727645 1.403380433
53.03857658 1.518024003
55.01784114 1.650338727
66.03382555 2.521935378
79.01784114 2.073327524
96.04439023 41.65558813
156.0113759 6.799696295
185.0379249 1.41661891
187.053575 3.450525125
189.0328396 1.874591745
241.0641397 1.514876832
265.0641397 7.575257133
282.0906888 7.20646398

Name: +ve in-silico MS/MS by CFM-ID for WNQLXHWVURHQPE-UHFFFAOYSA-N
ID: WNQLXHWVURHQPE-UHFFFAOYSA-N
Comment: Energy2
Num peaks: 10
39.02292652 5.935149479
41.03857658 1.834753516
51.02292652 2.740552339
63.02292652 3.346981682
65.03857658 20.13483563
66.03382555 4.323029523
68.04947561 3.712241711
78.03382555 1.481675036
80.0130901 9.99718709
96.04439023 26.51767909

Name: +ve in-silico MS/MS by CFM-ID for UMPYGKMQPDRABF-UHFFFAOYSA-N
ID: UMPYGKMQPDRABF-UHFFFAOYSA-N
Comment: Energy0
Num peaks: 6
96.04439023 11.03957809
106.0651257 4.608245499
170.0270259 5.001876723
185.0379249 3.332927215
265.0641397 23.52951315
282.0906888 39.72059627

Name: +ve in-silico MS/MS by CFM-ID for UMPYGKMQPDRABF-UHFFFAOYSA-N
ID: UMPYGKMQPDRABF-UHFFFAOYSA-N
Comment: Energy1
Num peaks: 11
53.00219107 1.606506742
53.03857658 1.349468247
55.01784114 2.401898818
79.01784114 2.851159518
80.04947561 1.989881252
96.04439023 52.35211089
104.0494756 1.794727004
106.0651257 5.704101703
170.0270259 2.893324632
265.0641397 3.729258715
282.0906888 3.519528646

Name: +ve in-silico MS/MS by CFM-ID for UMPYGKMQPDRABF-UHFFFAOYSA-N
ID: UMPYGKMQPDRABF-UHFFFAOYSA-N
Comment: Energy2
Num peaks: 23
39.02292652 4.201660813
41.03857658 1.633889228
50.00252542 1.325265345
51.02292652 1.306264616
52.01817548 1.132151437
54.03382555 1.450104751
65.03857658 8.501896575
66.03382555 3.151096172
68.04947561 4.670138813
75.02292652 1.412697826
77.03857658 6.038082863
78.03382555 1.386044799
79.05422664 9.867088189
80.0130901 4.214234336
80.04947561 1.62150772
82.02874017 1.076072969
86.0600403 1.334308241
91.05422664 3.951739667
92.04947561 1.028861649
94.06512568 0.990978019
96.04439023 13.67219757
104.0494756 1.808775076
106.0651257 4.404845057

Name: +ve in-silico MS/MS by CFM-ID for NASOMFMKOMSMDY-UHFFFAOYSA-N
ID: NASOMFMKOMSMDY-UHFFFAOYSA-N
Comment: Energy0
Num peaks: 6
96.04439023 11.60813809
106.0651257 5.109115562
170.0270259 5.509159909
185.0379249 3.724688177
251.0484896 13.06444376
282.0906888 46.25540507

Name: +ve in-silico MS/MS by CFM-ID for NASOMFMKOMSMDY-UHFFFAOYSA-N
ID: NASOMFMKOMSMDY-UHFFFAOYSA-N
Comment: Energy1
Num peaks: 12
51.02292652 1.320892474
53.00219107 1.668585608
53.03857658 1.454747273
55.01784114 2.552651951
79.01784114 2.960370751
80.04947561 2.328104524
96.04439023 52.62038571
104.0494756 1.867637453
106.0651257 5.801089508
170.0270259 2.90602033
265.0641397 1.313903799
282.0906888 3.796788328

Name: +ve in-silico MS/MS by CFM-ID for NASOMFMKOMSMDY-UHFFFAOYSA-N
ID: NASOMFMKOMSMDY-UHFFFAOYSA-N
Comment: Energy2
Num peaks: 19
15.02292652 1.195833958
39.02292652 2.683433909
49.00727645 1.782834716
51.02292652 2.789130946
63.02292652 7.22910652
65.03857658 12.82128707
66.03382555 2.94474266
68.04947561 5.196992917
79.05422664 1.614511769
80.0130901 4.45842265
80.04947561 4.648337438
86.0600403 1.414165353
90.03382555 2.919946549
92.04947561 1.39964754
94.06512568 1.400980382
96.04439023 13.44896558
104.0494756 3.04073361
106.0651257 8.348408581
108.0807757 1.853166664

Name: +ve in-silico MS/MS by CFM-ID for CGUGKUFCYRSAMD-UHFFFAOYSA-N
ID: CGUGKUFCYRSAMD-UHFFFAOYSA-N
Comment: Energy0
Num peaks: 6
141.0101689 5.142490313
228.0574535 2.811912623
229.041469 10.7116776
246.0680181 35.79686403
247.0520337 4.284260323
264.0785828 27.08484801

Name: +ve in-silico MS/MS by CFM-ID for CGUGKUFCYRSAMD-UHFFFAOYSA-N
ID: CGUGKUFCYRSAMD-UHFFFAOYSA-N
Comment: Energy1
Num peaks: 16
95.04914126 1.295299247
105.0334912 7.87750897
113.0152543 1.43892841
122.0600403 4.854096299
125.0152543 3.332217995
138.9945188 1.524969894
141.0101689 19.96666946
143.025819 1.184687661
210.0913404 1.007063347
214.0418034 1.069924513
218.0731035 1.854210459
228.0574535 4.231572035
229.041469 9.033218262
236.0836682 1.652128384
246.0680181 16.53887243
264.0785828 3.736991522

Name: +ve in-silico MS/MS by CFM-ID for CGUGKUFCYRSAMD-UHFFFAOYSA-N
ID: CGUGKUFCYRSAMD-UHFFFAOYSA-N
Comment: Energy2
Num peaks: 31
39.02292652 1.578667524
49.00727645 1.166122124
51.02292652 1.33226483
52.01817548 0.9466335818
53.00219107 0.8398251281
54.03382555 1.743571525
55.01784114 0.8096309642
65.03857658 0.8995819703
66.03382555 1.760321919
67.05422664 1.078181701
68.04947561 1.12649547
78.03382555 1.190651662
79.01784114 1.633460516
84.98395416 0.9475613511
91.01784114 1.503349269
95.04914126 0.8173777065
96.98395416 5.330244898
98.99960423 2.367244244
105.0334912 7.86042941
107.0491413 1.472313519
113.0152543 3.669772571
120.0443902 0.9475781394
122.0600403 0.8130800924
125.0152543 3.821217224
127.0309044 0.8372153506
138.9945188 3.070650811
141.0101689 17.69289452
143.025819 0.8273618682
166.0418034 1.090218647
229.041469 1.856464405
246.0680181 0.8003449339

Name: +ve in-silico MS/MS by CFM-ID for RLCCUGUHSAOFMK-UHFFFAOYSA-N
ID: RLCCUGUHSAOFMK-UHFFFAOYSA-N
Comment: Energy0
Num peaks: 6
123.0440559 3.420563994
140.0261533 4.266996483
229.041469 10.08408351
246.0680181 33.56066111
247.0520337 4.306856193
264.0785828 25.94269662

Name: +ve in-silico MS/MS by CFM-ID for RLCCUGUHSAOFMK-UHFFFAOYSA-N
ID: RLCCUGUHSAOFMK-UHFFFAOYSA-N
Comment: Energy1
Num peaks: 22
69.0334912 1.040901094
77.00219107 1.157104303
79.01784114 1.663719665
81.0334912 1.287980674
83.04914126 1.152544058
95.04914126 2.232676785
105.0334912 10.3499049
107.0491413 3.139263151
113.0152543 1.59570252
121.0284058 1.232422054
123.0440559 7.925899592
125.0597059 0.9203225162
138.0105033 0.8553864213
140.0261533 15.08633791
214.0418034 0.8210921533
218.0731035 1.608576599
228.0574535 3.123969803
229.041469 6.548138164
236.0836682 1.517002933
246.0680181 12.67192198
247.0520337 0.9177580949
264.0785828 3.346263122

Name: +ve in-silico MS/MS by CFM-ID for RLCCUGUHSAOFMK-UHFFFAOYSA-N
ID: RLCCUGUHSAOFMK-UHFFFAOYSA-N
Comment: Energy2
Num peaks: 31
27.02292652 1.435004167
39.02292652 1.198480183
41.00219107 0.839233967
49.00727645 1.90415568
51.02292652 0.986011684
53.00219107 3.352593816
55.01784114 4.039734591
57.0334912 1.108666116
63.02292652 1.642496987
65.03857658 1.882037889
67.01784114 2.597601655
67.05422664 0.9332015305
69.0334912 2.289846192
71.04914126 0.9763542132
77.00219107 2.15029858
79.01784114 6.048560564
81.0334912 3.22495282
95.04914126 4.976706767
97.06479133 0.7371535803
104.0494756 1.839312063
105.0334912 9.411822016
107.0491413 4.435056798
109.0647913 0.7619422576
113.0152543 3.558195207
121.0284058 0.8910464156
123.0440559 2.648958116
125.0152543 1.456544372
138.0105033 2.139691544
140.0261533 5.85188791
192.0574535 0.7562964789
229.041469 1.417596188

Name: +ve in-silico MS/MS by CFM-ID for JKJKVYIHGWHFSO-UHFFFAOYSA-N
ID: JKJKVYIHGWHFSO-UHFFFAOYSA-N
Comment: Energy0
Num peaks: 10
62.99960423 1.934792626
145.0647913 1.756878938
154.0418034 1.275474547
163.075356 4.102534857
168.0574535 1.385510879
182.0731035 2.975940118
196.0887536 7.692311891
206.0731035 3.209769231
224.0836682 22.77418005
242.0942329 33.29635177

Name: +ve in-silico MS/MS by CFM-ID for JKJKVYIHGWHFSO-UHFFFAOYSA-N
ID: JKJKVYIHGWHFSO-UHFFFAOYSA-N
Comment: Energy1
Num peaks: 31
41.03857658 1.160354862
55.01784114 1.134243161
62.99960423 8.03824169
68.99710569 0.8725278973
73.02840582 2.084056198
80.02615332 0.8799635353
87.04405588 1.233148042
103.0542266 2.142989443
106.0651257 0.8873671479
117.0698767 4.047595202
120.0807757 1.090632483
134.0964258 2.565493428
145.0647913 1.594906074
146.0964258 0.8687741014
147.0804414 1.00125865
152.0261533 1.696885273
154.0418034 1.752347147
160.1120759 1.265905459
162.0913404 1.929166112
163.075356 3.946624071
166.0418034 1.228993999
168.0574535 2.899741428
180.0574535 1.047418914
180.1019051 1.416725836
182.0731035 4.20448749
196.0887536 10.14053426
198.1044036 1.059546834
206.0731035 1.900838625
206.1175552 1.202276814
224.0836682 7.232281888
242.0942329 6.659487304

Name: +ve in-silico MS/MS by CFM-ID for JKJKVYIHGWHFSO-UHFFFAOYSA-N
ID: JKJKVYIHGWHFSO-UHFFFAOYSA-N
Comment: Energy2
Num peaks: 31
25.00727645 0.8387892586
27.02292652 4.354126519
41.00219107 0.9908099373
41.03857658 3.105797482
48.98395416 2.905753876
53.00219107 0.9607629986
55.01784114 1.460790493
59.01275576 1.281932609
60.98395416 0.8766735608
62.99960423 12.21733682
68.99710569 2.475771693
71.01275576 1.380228412
73.02840582 1.376658305
83.01275576 0.9259704143
91.05422664 1.851069135
101.0385766 3.017445317
103.0542266 5.14168082
105.0698767 1.202672548
106.0651257 2.136233907
117.0698767 7.420547652
118.0651257 0.9545631247
119.0855268 1.889176033
120.0807757 2.264903211
132.0807757 1.647187041
134.0964258 2.253896839
145.0647913 0.899516357
146.0964258 1.564339103
152.0261533 1.475474997
154.0418034 2.320015083
160.1120759 1.116203616
163.075356 1.846288268

Name: +ve in-silico MS/MS by CFM-ID for FVHRKDMPDXZACL-UHFFFAOYSA-N
ID: FVHRKDMPDXZACL-UHFFFAOYSA-N
Comment: Energy0
Num peaks: 6
58.9683041 1.450501913
85.02840582 1.777485966
105.0698767 5.724082128
180.0574535 1.439376476
246.0680181 2.903644026
264.0785828 74.12321642

Name: +ve in-silico MS/MS by CFM-ID for FVHRKDMPDXZACL-UHFFFAOYSA-N
ID: FVHRKDMPDXZACL-UHFFFAOYSA-N
Comment: Energy1
Num peaks: 8
58.9683041 16.10297925
85.02840582 3.442901235
105.0698767 22.11942221
202.0418034 1.979787848
204.0574535 5.746475651
206.0731035 8.499542039
218.0731035 1.986822819
264.0785828 20.14467179

Name: +ve in-silico MS/MS by CFM-ID for FVHRKDMPDXZACL-UHFFFAOYSA-N
ID: FVHRKDMPDXZACL-UHFFFAOYSA-N
Comment: Energy2
Num peaks: 20
27.02292652 1.366982196
39.02292652 1.478831545
41.03857658 3.714153614
58.9683041 16.81966019
65.03857658 1.432883412
79.05422664 1.119643825
85.02840582 1.22689208
89.03857658 3.004698372
93.06987671 1.176627242
95.08552677 1.081236466
105.0698767 29.34275701
120.0807757 1.452053133
146.0964258 1.685707658
170.0964258 1.305793385
178.0418034 2.258113598
180.0574535 4.30026382
202.0418034 1.294064866
204.0574535 2.558395244
206.0731035 1.998374113
218.0731035 1.535853549

Name: +ve in-silico MS/MS by CFM-ID for NHHQWPNDHAXRTI-UHFFFAOYSA-N
ID: NHHQWPNDHAXRTI-UHFFFAOYSA-N
Comment: Energy0
Num peaks: 6
57.06987671 2.562565203
108.0443902 2.252212695
136.0393049 6.933418316
152.0164612 8.796201351
246.0695594 2.490428336
264.0801241 66.74914438

Name: +ve in-silico MS/MS by CFM-ID for NHHQWPNDHAXRTI-UHFFFAOYSA-N
ID: NHHQWPNDHAXRTI-UHFFFAOYSA-N
Comment: Energy1
Num peaks: 14
55.05422664 4.042662829
56.04947561 3.980163379
57.06987671 5.710669744
58.06512568 1.597340162
70.06512568 1.513212197
85.07602471 13.26644896
113.0709393 5.737189499
125.0167956 3.307097039
127.0324456 1.344003213
129.0480957 9.395662865
131.0637458 1.830078247
236.0852095 6.455613836
246.0695594 1.872588847
264.0801241 21.18416871

Name: +ve in-silico MS/MS by CFM-ID for NHHQWPNDHAXRTI-UHFFFAOYSA-N
ID: NHHQWPNDHAXRTI-UHFFFAOYSA-N
Comment: Energy2
Num peaks: 24
39.02292652 1.676932411
41.03857658 1.753049462
44.0130901 1.447403136
44.97934745 3.220330961
55.05422664 5.704967147
57.06987671 2.001336358
59.99024648 1.110136875
67.01784114 0.720109936
77.00219107 1.51973014
79.01784114 0.7093335733
81.0334912 1.273354151
85.07602471 1.030491939
106.0287402 1.955055335
108.0443902 28.89273092
119.9902465 0.8115403751
120.0443902 2.292518068
122.0058965 2.836595309
124.0215466 2.909897912
134.0236548 1.069676479
136.0393049 2.20223802
150.0008112 1.565419015
152.0164612 10.43944837
167.0273603 0.8162879247
172.0539094 2.337634496

Name: +ve in-silico MS/MS by CFM-ID for MQIVNMHALJNFMG-ILYHAJGMSA-N
ID: MQIVNMHALJNFMG-ILYHAJGMSA-N
Comment: Energy0
Num peaks: 6
105.0334912 26.11384228
133.0396392 2.911626193
135.0552893 12.46788732
138.0661883 3.114334695
224.0818384 4.159851734
242.092403 40.4095542

Name: +ve in-silico MS/MS by CFM-ID for MQIVNMHALJNFMG-ILYHAJGMSA-N
ID: MQIVNMHALJNFMG-ILYHAJGMSA-N
Comment: Energy1
Num peaks: 13
68.0130901 1.487135335
79.05422664 1.102306012
94.02874017 2.307462155
96.04439023 2.354193724
105.0334912 36.59186741
108.0443902 2.631961442
120.0556236 1.600523626
121.0396392 6.872122381
138.0661883 1.154748989
147.0552893 1.36553838
211.0865894 1.668644361
224.0818384 9.10550453
242.092403 12.14416657

Name: +ve in-silico MS/MS by CFM-ID for MQIVNMHALJNFMG-ILYHAJGMSA-N
ID: MQIVNMHALJNFMG-ILYHAJGMSA-N
Comment: Energy2
Num peaks: 12
39.02292652 2.510264796
49.00727645 8.070256274
51.02292652 6.995774818
63.02292652 11.15842349
65.03857658 2.366505298
78.03382555 3.704663038
79.01784114 1.959561742
79.05422664 2.375388547
94.02874017 4.144426579
105.0334912 33.3060116
120.0556236 2.01438653
121.0396392 1.734753199

Name: +ve in-silico MS/MS by CFM-ID for QDKUGMRLOMRJJE-UHFFFAOYSA-N
ID: QDKUGMRLOMRJJE-UHFFFAOYSA-N
Comment: Energy0
Num peaks: 6
57.06987671 2.341369168
108.0443902 2.144601567
136.0393049 6.257263679
152.0164612 7.957227704
246.0695594 9.900811492
264.0801241 58.6220851

Name: +ve in-silico MS/MS by CFM-ID for QDKUGMRLOMRJJE-UHFFFAOYSA-N
ID: QDKUGMRLOMRJJE-UHFFFAOYSA-N
Comment: Energy1
Num peaks: 21
53.00219107 1.263543623
55.05422664 3.387242175
56.04947561 3.239059804
57.06987671 4.678309326
58.06512568 1.302317593
70.06512568 1.229328669
85.07602471 10.82486138
113.0709393 4.71993153
125.0167956 3.048087271
127.0324456 0.9954811913
129.0480957 7.778683624
131.0637458 1.537970664
196.0539094 0.8520871414
206.0382593 0.9950040395
208.0902949 0.8221669293
232.0539094 1.816968626
234.0695594 1.106345555
236.0852095 10.02310024
246.0695594 5.653281895
248.048824 0.8473382143
264.0801241 14.1190362

Name: +ve in-silico MS/MS by CFM-ID for QDKUGMRLOMRJJE-UHFFFAOYSA-N
ID: QDKUGMRLOMRJJE-UHFFFAOYSA-N
Comment: Energy2
Num peaks: 31
39.02292652 2.759701198
41.03857658 1.57439239
44.0130901 1.347238233
44.97934745 1.356041145
55.05422664 4.302932169
57.06987671 1.738807127
59.99024648 0.78252362
65.03857658 1.199879198
67.01784114 0.7395689177
68.0130901 1.67105326
77.00219107 1.146656864
79.01784114 1.16880649
80.0130901 1.37985175
81.0334912 1.604013756
81.97459642 0.722913868
82.02874017 1.907672634
83.99024648 1.966646046
95.99024648 0.9792875919
98.00589655 2.336550909
108.0443902 20.10871014
120.0443902 2.719024906
122.0058965 1.102295045
124.0215466 4.967084249
126.0008112 1.205384474
136.0215466 1.859527821
136.0393049 1.291824434
152.0164612 7.647235332
168.0226092 0.9884675417
172.0539094 4.542389972
194.0382593 0.6582986899
238.064474 0.6968329643

Name: +ve in-silico MS/MS by CFM-ID for UEIBECGGWJUUFI-UHFFFAOYSA-N
ID: UEIBECGGWJUUFI-UHFFFAOYSA-N
Comment: Energy0
Num peaks: 6
109.0284058 2.959583714
135.0440559 5.147804541
137.0152543 2.937259844
219.0571191 1.590082667
231.0207336 1.551557843
247.0520337 74.20099869

Name: +ve in-silico MS/MS by CFM-ID for UEIBECGGWJUUFI-UHFFFAOYSA-N
ID: UEIBECGGWJUUFI-UHFFFAOYSA-N
Comment: Energy1
Num peaks: 18
109.0284058 5.705182365
111.0440559 1.294639788
131.0127558 0.9961561093
133.0284058 1.124767402
134.9996042 3.436408386
135.0440559 2.624198039
137.0152543 6.268684545
139.0309044 1.265643044
163.0309044 1.766125687
187.0309044 1.422314328
201.0465544 1.049031561
211.075356 0.8995963589
215.025819 1.339287796
217.041469 5.126734498
219.0571191 5.189816794
229.041469 1.408730438
231.0207336 3.391047035
247.0520337 36.13166492

Name: +ve in-silico MS/MS by CFM-ID for UEIBECGGWJUUFI-UHFFFAOYSA-N
ID: UEIBECGGWJUUFI-UHFFFAOYSA-N
Comment: Energy2
Num peaks: 31
39.02292652 1.390073977
49.00727645 5.530645332
51.02292652 4.711202529
53.03857658 1.204470357
72.98395416 0.9889807365
75.02292652 3.140418285
77.03857658 3.092413614
79.05422664 0.9947507246
101.0385766 2.214147565
103.0178411 3.288616284
105.0334912 2.270679947
107.0491413 1.94169288
109.0284058 2.265353263
117.0334912 3.326307852
131.0127558 1.236605796
133.0284058 1.252803004
134.9996042 5.997389884
135.0440559 2.451885009
137.0152543 4.053084152
151.0309044 1.224278201
153.0698767 1.00939219
161.0152543 3.756225115
175.0309044 2.090859202
187.0309044 4.437814597
189.0465544 1.283816429
201.0465544 2.653746183
205.041469 0.9454541213
211.075356 1.248433968
219.0207336 1.385137175
229.041469 1.712491746
231.0207336 3.092124426

Name: +ve in-silico MS/MS by CFM-ID for DHARNVSNZQHQOK-UHFFFAOYSA-N
ID: DHARNVSNZQHQOK-UHFFFAOYSA-N
Comment: Energy0
Num peaks: 6
55.05422664 3.036439015
57.06987671 4.198054571
108.0443902 2.163651069
180.0113759 11.60001898
246.0695594 1.848205708
264.0801241 66.18251405

Name: +ve in-silico MS/MS by CFM-ID for DHARNVSNZQHQOK-UHFFFAOYSA-N
ID: DHARNVSNZQHQOK-UHFFFAOYSA-N
Comment: Energy1
Num peaks: 13
56.04947561 2.035822468
57.06987671 3.139949435
85.07602471 3.168679224
108.0443902 22.21722419
110.0600403 4.075876887
150.0008112 5.266524325
152.0164612 2.609718912
154.0321113 3.988379818
155.0273603 1.987401908
232.0539094 3.456728363
234.0695594 2.027259523
236.0852095 17.48018146
264.0801241 9.59115905

Name: +ve in-silico MS/MS by CFM-ID for DHARNVSNZQHQOK-UHFFFAOYSA-N
ID: DHARNVSNZQHQOK-UHFFFAOYSA-N
Comment: Energy2
Num peaks: 31
27.02292652 0.9548602675
39.02292652 3.70051357
41.03857658 2.966036653
42.03382555 0.8514998118
43.05422664 0.8401641499
44.97934745 1.256831508
51.02292652 0.6826284942
55.05422664 11.89890761
56.04947561 1.377162093
57.06987671 3.912282328
60.97426207 3.543366196
65.03857658 0.8275252542
76.01817548 0.6688196758
77.00219107 1.651261439
78.03382555 1.346890459
79.01784114 1.415919046
80.04947561 2.310538171
81.0334912 2.182979018
81.04472458 0.7672812437
83.06037464 1.021678295
85.07602471 4.093863021
108.0443902 7.831900546
122.0058965 1.853442586
124.0215466 1.067972566
150.0008112 3.168135053
152.0164612 5.467724966
167.0273603 4.919535767
180.0113759 4.014712812
193.0430103 0.638520554
202.0974884 0.7413451113
238.064474 0.6999625593

Name: +ve in-silico MS/MS by CFM-ID for AETYVJKNUMRBSP-UHFFFAOYSA-N
ID: AETYVJKNUMRBSP-UHFFFAOYSA-N
Comment: Energy0
Num peaks: 6
109.0760247 5.04228609
156.0113759 5.182958431
171.0222749 2.470165891
237.0692251 0.912118258
247.053575 46.88531623
264.0801241 35.24844438

Name: +ve in-silico MS/MS by CFM-ID for AETYVJKNUMRBSP-UHFFFAOYSA-N
ID: AETYVJKNUMRBSP-UHFFFAOYSA-N
Comment: Energy1
Num peaks: 6
66.03382555 6.03975446
109.0760247 5.482960799
156.0113759 10.1995969
171.0222749 5.366070224
247.053575 35.25095333
264.0801241 18.59826302

Name: +ve in-silico MS/MS by CFM-ID for AETYVJKNUMRBSP-UHFFFAOYSA-N
ID: AETYVJKNUMRBSP-UHFFFAOYSA-N
Comment: Energy2
Num peaks: 13
41.03857658 2.39215446
50.00252542 2.701870623
63.02292652 19.69026462
65.03857658 11.89936537
66.03382555 3.66381969
76.01817548 4.459955626
78.03382555 4.997574368
80.04947561 9.095959748
82.06512568 6.040709987
94.06512568 1.97925483
109.0760247 7.777012313
220.042676 3.266120653
247.053575 2.076024495

Name: +ve in-silico MS/MS by CFM-ID for VDCLXWBVAQEOTH-UHFFFAOYSA-N
ID: VDCLXWBVAQEOTH-UHFFFAOYSA-N
Comment: Energy0
Num peaks: 6
48.98395416 1.790039738
91.05422664 3.978543406
166.1226406 10.28267333
210.0680181 10.81588577
212.0836682 2.313130126
242.0942329 55.38664878

Name: +ve in-silico MS/MS by CFM-ID for VDCLXWBVAQEOTH-UHFFFAOYSA-N
ID: VDCLXWBVAQEOTH-UHFFFAOYSA-N
Comment: Energy1
Num peaks: 10
59.04914126 5.65950512
76.97886878 7.661949355
91.05422664 16.45981571
120.0807757 1.551153617
134.0964258 12.54769756
166.1226406 13.90020216
206.1175552 1.878284007
210.0680181 6.756054229
212.0836682 1.790745108
242.0942329 12.39540956

Name: +ve in-silico MS/MS by CFM-ID for VDCLXWBVAQEOTH-UHFFFAOYSA-N
ID: VDCLXWBVAQEOTH-UHFFFAOYSA-N
Comment: Energy2
Num peaks: 18
45.0334912 2.306759548
47.04914126 1.221234811
48.98395416 2.51341556
51.02292652 0.9487744161
58.9683041 1.352988463
59.04914126 4.992027389
63.02292652 1.491668953
65.03857658 3.878796269
74.0600403 1.7727027
76.97886878 1.575162241
91.05422664 23.77225913
106.0651257 12.32225937
108.0807757 1.17333116
120.0807757 4.872690835
134.0964258 9.945224831
136.1120759 1.067737038
150.0913404 3.284636828
166.1226406 1.82903868

Name: +ve in-silico MS/MS by CFM-ID for SJCRQMUYEQHNTC-UHFFFAOYSA-N
ID: SJCRQMUYEQHNTC-UHFFFAOYSA-N
Comment: Energy0
Num peaks: 6
204.0574535 3.874247043
218.0731035 11.24898743
220.0887536 1.124541008
228.0574535 8.204363777
246.0680181 49.29941432
264.0785828 20.35119256

Name: +ve in-silico MS/MS by CFM-ID for SJCRQMUYEQHNTC-UHFFFAOYSA-N
ID: SJCRQMUYEQHNTC-UHFFFAOYSA-N
Comment: Energy1
Num peaks: 7
202.0418034 3.450657716
204.0574535 12.27992939
218.0731035 32.98970182
220.0887536 3.261288314
228.0574535 5.753147773
246.0680181 16.95636435
264.0785828 6.096564861

Name: +ve in-silico MS/MS by CFM-ID for SJCRQMUYEQHNTC-UHFFFAOYSA-N
ID: SJCRQMUYEQHNTC-UHFFFAOYSA-N
Comment: Energy2
Num peaks: 31
15.02292652 0.8975003074
41.00219107 1.455105895
43.01784114 2.564077687
51.02292652 0.7517203995
59.01275576 2.789275207
65.03857658 1.232199049
96.98395416 1.773413532
106.0651257 0.7494774976
107.0127558 1.676856535
108.0807757 1.21341232
128.0261533 1.157979906
166.0418034 1.072358181
168.0807757 3.488359114
174.0105033 0.8405083251
176.0261533 2.335849489
178.0418034 1.455473378
182.0964258 4.628933247
184.1120759 0.9623102609
190.0418034 2.007526053
192.0574535 3.662207653
202.0418034 10.26384771
204.0574535 8.558270752
210.0913404 0.8922721777
216.0574535 2.977897541
218.0731035 7.577780447
220.0523681 1.215022198
220.0887536 1.152928981
228.0574535 1.53823925
230.036718 3.151892282
246.0680181 2.004861946
248.0472827 1.352903754

Name: +ve in-silico MS/MS by CFM-ID for IJGOHEJBDGHHQX-UHFFFAOYSA-N
ID: IJGOHEJBDGHHQX-UHFFFAOYSA-N
Comment: Energy0
Num peaks: 6
106.0287402 23.89279565
107.0491413 13.83727719
134.0348882 3.169549043
136.0505382 4.550408096
137.0709393 2.961189563
242.092403 38.47244836

Name: +ve in-silico MS/MS by CFM-ID for IJGOHEJBDGHHQX-UHFFFAOYSA-N
ID: IJGOHEJBDGHHQX-UHFFFAOYSA-N
Comment: Energy1
Num peaks: 12
49.00727645 1.883723463
51.02292652 2.386698768
79.01784114 1.711770573
79.05422664 2.771793147
105.0334912 1.997402684
106.0287402 28.5117113
107.0491413 19.98464526
120.0443902 4.954542618
137.0709393 1.274243423
224.0818384 3.684525809
226.0611029 1.23883401
242.092403 9.749309033

Name: +ve in-silico MS/MS by CFM-ID for IJGOHEJBDGHHQX-UHFFFAOYSA-N
ID: IJGOHEJBDGHHQX-UHFFFAOYSA-N
Comment: Energy2
Num peaks: 15
49.00727645 2.918143579
51.02292652 1.996771548
52.01817548 4.965009754
63.02292652 1.569342264
64.01817548 2.113904914
65.00219107 1.276862655
75.02292652 3.466631447
77.03857658 3.770896848
79.01784114 7.819798697
79.05422664 9.41444114
80.0130901 1.64724548
80.04947561 1.349776036
89.00219107 5.139259783
106.0287402 27.0530404
107.0491413 6.337159997

Name: +ve in-silico MS/MS by CFM-ID for JDNIXHHUVIZBHK-UHFFFAOYSA-N
ID: JDNIXHHUVIZBHK-UHFFFAOYSA-N
Comment: Energy0
Num peaks: 13
29.03857658 3.625396396
61.01064758 4.521155327
63.02629764 3.735613478
75.02629764 2.524096344
83.04914126 1.833120193
102.9960601 5.178405094
117.0732478 2.05826562
143.0525124 1.66968655
145.0681625 10.56579212
185.0379249 16.40435373
187.053575 1.937403062
188.0739761 2.67813623
247.0569461 23.4387779

Name: +ve in-silico MS/MS by CFM-ID for JDNIXHHUVIZBHK-UHFFFAOYSA-N
ID: JDNIXHHUVIZBHK-UHFFFAOYSA-N
Comment: Energy1
Num peaks: 22
29.03857658 2.726822768
55.05422664 1.492737219
58.99499752 2.68636578
61.01064758 20.41303508
63.02629764 10.13140095
98.0600403 1.62787684
102.9960601 1.288507447
115.0575978 1.310481826
117.0732478 1.604519108
128.0164612 1.382593491
142.0321113 3.416496761
143.0525124 1.186474475
160.0790615 2.189743554
171.0222749 3.48955959
173.0379249 1.84057812
175.053575 1.117476692
177.0692251 1.95183887
185.0379249 11.90721645
187.053575 0.9781278538
217.0099959 1.744303527
219.025646 3.449050433
247.0569461 3.00873251

Name: +ve in-silico MS/MS by CFM-ID for JDNIXHHUVIZBHK-UHFFFAOYSA-N
ID: JDNIXHHUVIZBHK-UHFFFAOYSA-N
Comment: Energy2
Num peaks: 22
27.02292652 2.380237492
29.03857658 6.344917554
41.03857658 1.11403211
44.0130901 1.996463183
48.04439023 1.067508444
55.05422664 8.26713035
56.97934745 4.321486515
57.06987671 3.615907024
58.99499752 3.631319166
59.99024648 3.162457576
61.01064758 16.2248562
63.02629764 7.154933175
70.99499752 2.306444833
73.01064758 1.940290327
75.02629764 5.022601259
83.04914126 1.364740026
85.96951104 1.283673197
87.02629764 1.505302833
89.04194771 1.549793719
102.9960601 2.662901207
115.0575978 2.547431503
117.0732478 1.349817399

Name: +ve in-silico MS/MS by CFM-ID for UQRGDXNZCZWZES-UHFFFAOYSA-N
ID: UQRGDXNZCZWZES-UHFFFAOYSA-N
Comment: Energy0
Num peaks: 6
104.0494756 0.7141730812
120.0443902 0.5245037599
252.076753 2.938642389
254.0811697 13.90844764
254.092403 1.578144989
282.0873177 77.26409478

Name: +ve in-silico MS/MS by CFM-ID for UQRGDXNZCZWZES-UHFFFAOYSA-N
ID: UQRGDXNZCZWZES-UHFFFAOYSA-N
Comment: Energy1
Num peaks: 6
135.0440559 9.393982107
252.076753 5.242140038
254.0811697 2.104708503
254.092403 1.843598272
264.076753 3.213642513
282.0873177 64.81414631

Name: +ve in-silico MS/MS by CFM-ID for UQRGDXNZCZWZES-UHFFFAOYSA-N
ID: UQRGDXNZCZWZES-UHFFFAOYSA-N
Comment: Energy2
Num peaks: 26
29.01342445 2.429495376
39.02292652 1.303282939
51.02292652 1.575249547
53.03857658 0.9126688611
54.00867342 4.010609848
56.02432348 1.023213616
63.02292652 2.735746568
65.03857658 1.355030704
104.0494756 14.56293107
105.0334912 2.341349835
106.0651257 1.081426716
109.0284058 1.533138251
119.0603746 2.233719739
120.0443902 2.965692107
121.0284058 2.053303238
132.0556236 16.76044718
133.0396392 1.339606583
135.0440559 2.111273448
135.0552893 4.173683955
149.0233204 3.910303193
151.0389705 1.417626713
163.0502039 2.302814505
224.070605 2.286947013
226.086255 1.328150941
254.0811697 1.829135646
266.0560175 1.262677522

Name: +ve in-silico MS/MS by CFM-ID for CWVFISVRIFNCRY-UHFFFAOYSA-N
ID: CWVFISVRIFNCRY-UHFFFAOYSA-N
Comment: Energy0
Num peaks: 6
91.05422664 5.765247736
108.0807757 1.466260101
133.0106476 2.396744588
135.0262976 38.36625672
208.1120759 4.307680623
242.0997969 42.67513262

Name: +ve in-silico MS/MS by CFM-ID for CWVFISVRIFNCRY-UHFFFAOYSA-N
ID: CWVFISVRIFNCRY-UHFFFAOYSA-N
Comment: Energy1
Num peaks: 6
91.05422664 7.448418283
103.0542266 2.654981963
108.0807757 3.816436107
135.0262976 43.47403817
208.1120759 10.56282462
242.0997969 19.85552491

Name: +ve in-silico MS/MS by CFM-ID for CWVFISVRIFNCRY-UHFFFAOYSA-N
ID: CWVFISVRIFNCRY-UHFFFAOYSA-N
Comment: Energy2
Num peaks: 9
65.03857658 3.697939639
75.02292652 5.851143866
91.05422664 31.81363671
93.06987671 2.502529164
103.0542266 5.173032565
106.9949975 4.486002194
109.0106476 3.324302678
133.0106476 5.306094308
135.0262976 18.36502485

Name: +ve in-silico MS/MS by CFM-ID for MPGQNMMAGNXHSR-UHFFFAOYSA-N
ID: MPGQNMMAGNXHSR-UHFFFAOYSA-N
Comment: Energy0
Num peaks: 9
27.02292652 2.044975259
29.03857658 4.650114762
130.0651257 2.455640322
146.0600403 2.09411828
224.0107208 6.615289063
226.0263708 6.458908203
252.0420209 4.53442199
254.0576709 23.6448535
282.0889711 28.61387617

Name: +ve in-silico MS/MS by CFM-ID for MPGQNMMAGNXHSR-UHFFFAOYSA-N
ID: MPGQNMMAGNXHSR-UHFFFAOYSA-N
Comment: Energy1
Num peaks: 7
29.03857658 2.773053767
109.0049071 2.323125871
130.0651257 5.819734406
224.0107208 14.32885905
226.0263708 41.45683238
238.0627563 2.305422236
254.0576709 11.55591111

Name: +ve in-silico MS/MS by CFM-ID for MPGQNMMAGNXHSR-UHFFFAOYSA-N
ID: MPGQNMMAGNXHSR-UHFFFAOYSA-N
Comment: Energy2
Num peaks: 31
27.02292652 2.517747003
29.03857658 9.798488698
31.05422664 0.8122912188
39.02292652 1.371051428
45.0334912 1.119361306
47.04914126 1.202999959
51.02292652 1.220079835
80.04947561 1.094414629
101.0385766 7.687683278
102.0338255 1.15955902
103.0542266 8.14923154
104.0494756 1.287530045
106.989257 1.393445585
107.0855268 0.8059698902
109.0049071 2.767315236
111.0205572 1.398900859
115.0542266 1.149549124
116.0494756 1.084908759
117.0334912 0.8682733262
118.0651257 1.604006756
119.0855268 0.8347562255
124.9998217 1.710952454
130.0651257 13.14941397
132.0807757 1.751601397
134.0964258 2.373297066
136.1120759 1.76291872
146.0600403 3.968054996
150.0913404 0.9830117066
152.1069905 1.090915092
224.0107208 1.579568425
226.0263708 1.084018695

Name: +ve in-silico MS/MS by CFM-ID for IOGQACQRFGDUPT-UHFFFAOYSA-N
ID: IOGQACQRFGDUPT-UHFFFAOYSA-N
Comment: Energy0
Num peaks: 6
105.0334912 18.63724203
141.0101689 4.197722065
143.025819 0.88479036
169.0050835 4.879347188
229.041469 10.98146779
247.0520337 56.42755896

Name: +ve in-silico MS/MS by CFM-ID for IOGQACQRFGDUPT-UHFFFAOYSA-N
ID: IOGQACQRFGDUPT-UHFFFAOYSA-N
Comment: Energy1
Num peaks: 6
105.0334912 41.37659497
141.0101689 3.026604492
166.9894335 1.402319664
169.0050835 17.82818656
229.041469 7.285559615
247.0520337 14.81462321

Name: +ve in-silico MS/MS by CFM-ID for IOGQACQRFGDUPT-UHFFFAOYSA-N
ID: IOGQACQRFGDUPT-UHFFFAOYSA-N
Comment: Energy2
Num peaks: 13
39.02292652 2.060346407
49.00727645 9.528538567
51.02292652 7.346076862
63.02292652 9.103056244
79.01784114 2.573127612
105.0334912 24.28600146
113.0152543 5.022077407
133.0284058 2.852247503
141.0101689 5.742043879
150.9945188 2.472215236
166.9894335 2.754614915
169.0050835 4.131629398
229.041469 2.629171956

Name: +ve in-silico MS/MS by CFM-ID for JKQVCKXDGNZXAP-UHFFFAOYSA-N
ID: JKQVCKXDGNZXAP-UHFFFAOYSA-N
Comment: Energy0
Num peaks: 6
46.99499752 3.171358713
176.070605 7.338970014
191.081504 2.34546707
232.0539094 2.509208829
237.0692251 5.413775648
264.0801241 64.60391409

Name: +ve in-silico MS/MS by CFM-ID for JKQVCKXDGNZXAP-UHFFFAOYSA-N
ID: JKQVCKXDGNZXAP-UHFFFAOYSA-N
Comment: Energy1
Num peaks: 16
46.99499752 6.285899072
49.01064758 6.175011352
74.00589655 1.989848422
137.0597059 1.165956989
161.0597059 4.196671112
162.0549549 1.631804822
163.075356 1.846985238
164.070605 11.2155546
191.081504 6.279436395
206.0382593 1.272289386
216.076753 2.10178544
220.0539094 1.848136982
232.0539094 4.206288032
236.0739761 4.438855319
248.048824 1.789661263
264.0801241 24.03473368

Name: +ve in-silico MS/MS by CFM-ID for JKQVCKXDGNZXAP-UHFFFAOYSA-N
ID: JKQVCKXDGNZXAP-UHFFFAOYSA-N
Comment: Energy2
Num peaks: 31
15.02292652 1.025570945
46.99499752 4.793308495
50.00252542 1.030398091
71.99024648 1.214520294
74.00589655 4.739694936
76.01817548 1.911251815
98.00589655 1.122085181
105.0447246 0.9557577436
107.0491413 1.468048614
120.0443902 1.122601578
123.0440559 1.975806974
132.0443902 4.71724515
134.0600403 1.417320502
137.0597059 3.721191459
139.075356 1.002550203
148.0393049 2.675837741
150.0120445 1.54875993
160.0393049 1.154347252
161.0597059 1.906640248
162.0549549 2.574415488
163.075356 2.661954992
164.0276946 1.656578206
164.070605 3.367974852
176.0276946 5.421119781
178.0433447 0.9553676643
190.0433447 1.829312592
191.081504 1.167599729
218.0382593 2.08089457
232.0539094 1.050572929
236.0739761 1.120496991
248.048824 1.488084986

Name: +ve in-silico MS/MS by CFM-ID for DZPMRDTXTPOSDG-UHFFFAOYSA-N
ID: DZPMRDTXTPOSDG-UHFFFAOYSA-N
Comment: Energy0
Num peaks: 6
125.0152543 2.307289313
201.0465544 15.8819024
203.0622045 2.188820832
211.075356 0.4788039661
229.041469 36.35301157
247.0520337 39.44877918

Name: +ve in-silico MS/MS by CFM-ID for DZPMRDTXTPOSDG-UHFFFAOYSA-N
ID: DZPMRDTXTPOSDG-UHFFFAOYSA-N
Comment: Energy1
Num peaks: 6
125.0152543 5.02397806
193.0647913 2.135438814
201.0465544 29.25386402
203.0622045 4.564248764
229.041469 33.74805313
247.0520337 12.50449423

Name: +ve in-silico MS/MS by CFM-ID for DZPMRDTXTPOSDG-UHFFFAOYSA-N
ID: DZPMRDTXTPOSDG-UHFFFAOYSA-N
Comment: Energy2
Num peaks: 21
49.00727645 3.736296543
63.02292652 1.054235284
125.0152543 7.020517225
137.0152543 3.096272297
139.0542266 1.732945555
149.0152543 4.21772706
151.0309044 1.303696917
151.0542266 2.436616767
153.0698767 1.202393958
161.0152543 1.35803476
167.0855268 2.684560639
173.0152543 6.849739871
175.0309044 6.435351034
185.0152543 6.333320676
187.0309044 3.542907934
193.0647913 2.629426274
201.0101689 1.056540313
201.0465544 15.09536163
203.025819 1.543174217
203.0622045 2.171706208
229.041469 4.689878309

Name: +ve in-silico MS/MS by CFM-ID for IQKINOXKIITJCG-UHFFFAOYSA-N
ID: IQKINOXKIITJCG-UHFFFAOYSA-N
Comment: Energy0
Num peaks: 6
92.04947561 2.513379367
109.0760247 3.646233791
156.0113759 12.46862442
171.0222749 9.299122954
247.053575 24.68835446
264.0801241 40.35937002

Name: +ve in-silico MS/MS by CFM-ID for IQKINOXKIITJCG-UHFFFAOYSA-N
ID: IQKINOXKIITJCG-UHFFFAOYSA-N
Comment: Energy1
Num peaks: 10
66.03382555 3.919968217
82.06512568 2.192481401
92.04947561 11.22647511
109.0760247 10.46801319
141.0004768 4.903953511
156.0113759 27.35860096
158.0270259 2.056778245
171.0222749 4.239999288
247.053575 7.080229492
264.0801241 8.503885611

Name: +ve in-silico MS/MS by CFM-ID for IQKINOXKIITJCG-UHFFFAOYSA-N
ID: IQKINOXKIITJCG-UHFFFAOYSA-N
Comment: Energy2
Num peaks: 14
50.00252542 2.251201548
52.01817548 1.944421761
54.03382555 1.902749973
63.02292652 10.54501507
65.03857658 16.77445659
66.03382555 2.181658622
76.01817548 4.899253484
78.03382555 4.285520237
80.04947561 3.557798139
82.06512568 3.020962116
92.04947561 18.06042803
94.06512568 2.534043075
107.0603746 3.026432095
109.0760247 6.141713102

Name: +ve in-silico MS/MS by CFM-ID for ZXPCUGWAKUIOOF-UHFFFAOYSA-N
ID: ZXPCUGWAKUIOOF-UHFFFAOYSA-N
Comment: Energy0
Num peaks: 6
91.05422664 6.984565247
157.0066248 4.074934214
183.0916748 2.590222808
237.0692251 3.311151044
247.053575 9.671901666
264.0801241 65.37841474

Name: +ve in-silico MS/MS by CFM-ID for ZXPCUGWAKUIOOF-UHFFFAOYSA-N
ID: ZXPCUGWAKUIOOF-UHFFFAOYSA-N
Comment: Energy1
Num peaks: 6
91.05422664 23.4444558
157.0066248 13.22264886
183.0916748 12.58937308
185.1073248 6.34587902
237.0692251 3.859476404
264.0801241 21.38749267

Name: +ve in-silico MS/MS by CFM-ID for ZXPCUGWAKUIOOF-UHFFFAOYSA-N
ID: ZXPCUGWAKUIOOF-UHFFFAOYSA-N
Comment: Energy2
Num peaks: 20
39.02292652 3.158985239
52.01817548 2.581220354
54.03382555 2.089280913
63.02292652 1.465393469
65.03857658 3.393833534
75.02292652 1.139569135
79.05422664 2.61428346
81.06987671 1.465000569
91.05422664 31.67931655
129.9957258 3.423508221
130.0651257 3.245958894
132.0807757 2.101235382
156.0807757 2.291747683
157.0066248 3.308852524
157.0760247 1.546182695
158.0964258 1.807201157
166.0651257 1.560574957
168.0807757 2.094844177
183.0916748 6.129541826
185.1073248 2.98678431

Name: +ve in-silico MS/MS by CFM-ID for ZYMKQLSJPXXGRO-UHFFFAOYSA-N
ID: ZYMKQLSJPXXGRO-UHFFFAOYSA-N
Comment: Energy0
Num peaks: 10
51.02292652 2.869133391
53.03857658 8.991604273
71.04914126 5.598986024
151.0324456 5.667027803
168.0113759 2.240377877
177.0117102 8.083688748
195.0222749 6.7245505
220.042676 15.12110337
230.0270259 6.444505587
247.053575 18.6395875

Name: +ve in-silico MS/MS by CFM-ID for ZYMKQLSJPXXGRO-UHFFFAOYSA-N
ID: ZYMKQLSJPXXGRO-UHFFFAOYSA-N
Comment: Energy1
Num peaks: 13
27.02292652 2.031164457
51.02292652 2.888080915
53.03857658 32.44147685
71.04914126 4.766329391
97.02840582 1.962644246
138.0549549 1.663505515
149.0167956 1.788723844
151.0324456 6.949017231
177.0117102 13.54131132
188.070605 2.766085955
195.0222749 4.993823833
230.0270259 1.839855141
247.053575 3.17233485

Name: +ve in-silico MS/MS by CFM-ID for ZYMKQLSJPXXGRO-UHFFFAOYSA-N
ID: ZYMKQLSJPXXGRO-UHFFFAOYSA-N
Comment: Energy2
Num peaks: 26
25.00727645 1.5172932
27.02292652 0.9474449993
39.02292652 5.712749343
41.03857658 0.9595081917
49.00727645 1.672393394
51.02292652 3.996765489
53.03857658 7.76069605
59.99024648 1.476446595
71.04914126 1.419206807
78.03382555 1.231043695
80.04947561 1.463076799
94.06512568 2.083229351
97.02840582 0.9568537183
106.0287402 0.9285826792
119.9902465 1.233460337
120.0443902 0.8294240477
122.0058965 2.122759023
124.0215466 17.74215838
126.0371967 2.590137353
149.0167956 5.386044094
150.0008112 3.306302345
151.0324456 6.234036007
152.0164612 1.641838365
161.0167956 0.829275251
168.0113759 3.271167163
177.0117102 3.373729454

Name: +ve in-silico MS/MS by CFM-ID for XDWXZRVWJHEWMT-UHFFFAOYSA-N
ID: XDWXZRVWJHEWMT-UHFFFAOYSA-N
Comment: Energy0
Num peaks: 6
57.06987671 2.012506311
71.08552677 1.887226277
147.1168269 4.803016517
188.9771545 1.876594201
211.0787271 12.53362729
247.0554049 61.49094892

Name: +ve in-silico MS/MS by CFM-ID for XDWXZRVWJHEWMT-UHFFFAOYSA-N
ID: XDWXZRVWJHEWMT-UHFFFAOYSA-N
Comment: Energy1
Num peaks: 19
39.02292652 1.683158581
41.03857658 2.020586846
43.05422664 3.174284088
53.03857658 2.168994594
55.05422664 2.092204949
57.06987671 6.356393897
67.05422664 1.249789334
69.06987671 1.582320071
71.08552677 4.435398893
91.05422664 1.625123924
119.0855268 1.468864105
121.1011768 1.625678311
143.0855268 2.10290352
145.1011768 6.561407493
147.1168269 15.57492551
188.9771545 6.007402604
202.9928046 2.011354573
211.0787271 1.178918016
247.0554049 17.08441211

Name: +ve in-silico MS/MS by CFM-ID for XDWXZRVWJHEWMT-UHFFFAOYSA-N
ID: XDWXZRVWJHEWMT-UHFFFAOYSA-N
Comment: Energy2
Num peaks: 25
39.02292652 3.749271712
41.03857658 7.133475517
43.05422664 6.749602354
49.00727645 1.427756144
51.02292652 3.420328111
53.03857658 5.927929944
55.05422664 6.834342282
57.06987671 6.64260941
63.02292652 2.269066832
65.03857658 3.946023408
67.05422664 2.66895267
69.06987671 1.931467874
71.08552677 2.08957687
75.02292652 1.464235707
77.03857658 5.959311378
79.05422664 2.21542901
91.05422664 4.179247701
103.0542266 2.126868838
105.0698767 2.189660094
119.0855268 1.342308971
121.1011768 1.058113733
131.0855268 1.251670833
135.1168269 1.187673119
147.1168269 1.91905361
229.0448402 0.9700534566

Name: +ve in-silico MS/MS by CFM-ID for KRENEBVXXOIAOY-UHFFFAOYSA-N
ID: KRENEBVXXOIAOY-UHFFFAOYSA-N
Comment: Energy0
Num peaks: 16
55.05422664 1.994551742
66.03382555 3.164158582
68.04947561 1.636608963
69.06987671 1.418942035
70.06512568 4.770330228
72.08077574 2.776302679
82.06512568 2.556001646
84.08077574 2.961943212
86.0964258 1.584261942
127.0309044 1.730789041
155.025819 8.80690077
157.041469 3.383253112
159.0571191 8.678751704
161.0727692 8.789338502
225.0676838 5.61366574
242.0942329 21.09154536

Name: +ve in-silico MS/MS by CFM-ID for KRENEBVXXOIAOY-UHFFFAOYSA-N
ID: KRENEBVXXOIAOY-UHFFFAOYSA-N
Comment: Energy1
Num peaks: 21
29.03857658 1.441528351
51.02292652 3.191567184
53.03857658 8.035406671
55.05422664 4.073196937
56.04947561 1.390316298
66.03382555 1.592844585
67.05422664 2.484620031
68.04947561 3.211027422
69.06987671 1.523561931
70.06512568 12.87146296
72.08077574 8.766822496
84.08077574 5.472874215
86.0964258 2.438225119
102.0913404 2.012398469
138.9945188 2.154875952
141.0101689 1.684722382
212.0472827 2.617858453
214.0629328 3.564523586
216.0785828 1.399393243
225.0676838 2.1578432
242.0942329 8.361012732

Name: +ve in-silico MS/MS by CFM-ID for KRENEBVXXOIAOY-UHFFFAOYSA-N
ID: KRENEBVXXOIAOY-UHFFFAOYSA-N
Comment: Energy2
Num peaks: 29
39.02292652 1.21934382
41.03857658 1.605041415
51.02292652 1.111546173
53.03857658 2.840689829
55.05422664 4.952206584
56.04947561 1.670417807
57.06987671 1.08907383
66.03382555 2.737944669
67.05422664 1.581293633
69.06987671 1.925309605
70.06512568 3.397136371
72.08077574 1.275148408
96.98395416 2.358395617
98.99960423 4.022231664
101.0152543 2.62311387
113.0152543 2.230755126
125.0152543 13.27921613
127.0309044 6.629301129
129.0465544 3.464549493
131.0622045 2.837797311
133.0778545 1.178980701
138.9945188 1.625904269
141.0101689 2.641877207
143.025819 1.104899749
145.041469 1.105367233
155.025819 3.835858939
157.041469 1.591797648
159.0571191 2.125135613
161.0727692 2.797521342

Name: +ve in-silico MS/MS by CFM-ID for RBTGXLSILPVNPA-UHFFFAOYSA-N
ID: RBTGXLSILPVNPA-UHFFFAOYSA-N
Comment: Energy0
Num peaks: 6
46.99499752 3.074380191
176.070605 6.909997345
191.081504 2.172208709
232.0539094 6.800345698
237.0692251 5.10247025
264.0801241 59.85692535

Name: +ve in-silico MS/MS by CFM-ID for RBTGXLSILPVNPA-UHFFFAOYSA-N
ID: RBTGXLSILPVNPA-UHFFFAOYSA-N
Comment: Energy1
Num peaks: 17
46.99499752 6.139398616
49.01064758 5.908909601
71.99024648 0.9715366686
74.00589655 1.955451856
126.0120445 3.349593613
132.0443902 1.218162679
161.0597059 3.844056013
162.0549549 1.469179609
163.075356 1.62861403
164.070605 10.61776379
191.081504 5.578408236
216.076753 2.001383773
218.092403 1.136951342
232.0539094 6.855977647
236.0739761 4.062605964
248.048824 1.710191945
264.0801241 22.23068357

Name: +ve in-silico MS/MS by CFM-ID for RBTGXLSILPVNPA-UHFFFAOYSA-N
ID: RBTGXLSILPVNPA-UHFFFAOYSA-N
Comment: Energy2
Num peaks: 31
39.02292652 1.083404538
46.99499752 4.148752921
50.00252542 1.74525949
52.01817548 1.125773765
69.0334912 1.240453843
74.00589655 4.175693782
98.00589655 4.08950777
126.0120445 3.145783616
131.0491413 1.215396841
132.0443902 6.459946907
134.0600403 1.428890946
140.0276946 0.9495191348
148.0393049 1.795996165
150.0120445 5.055463427
152.0276946 2.022410252
159.0552893 1.831188566
161.0597059 1.296812254
162.0549549 1.332353524
163.075356 1.170869608
164.0276946 2.464818932
164.070605 2.420996365
180.0226092 0.9406089885
188.0276946 1.33641408
190.0433447 1.643154779
202.0433447 1.230264478
204.0226092 1.092260528
206.0382593 1.6678419
218.0382593 2.268769359
219.0586604 0.9851371459
232.0539094 1.571843028
248.048824 0.9817911417

Name: +ve in-silico MS/MS by CFM-ID for UJRMHFPTLFNSTA-UHFFFAOYSA-N
ID: UJRMHFPTLFNSTA-UHFFFAOYSA-N
Comment: Energy0
Num peaks: 6
51.02292652 0.246107468
169.0050835 0.7923180112
201.0465544 55.1960996
203.0622045 6.377871844
229.041469 8.99844812
247.0520337 26.82248498

Name: +ve in-silico MS/MS by CFM-ID for UJRMHFPTLFNSTA-UHFFFAOYSA-N
ID: UJRMHFPTLFNSTA-UHFFFAOYSA-N
Comment: Energy1
Num peaks: 6
169.0050835 1.164391479
201.0465544 28.02467058
203.0622045 4.259414851
211.075356 0.7015614456
229.041469 21.90991215
247.0520337 38.80050631

Name: +ve in-silico MS/MS by CFM-ID for UJRMHFPTLFNSTA-UHFFFAOYSA-N
ID: UJRMHFPTLFNSTA-UHFFFAOYSA-N
Comment: Energy2
Num peaks: 7
49.00727645 6.214098739
51.02292652 4.492233174
63.02292652 5.61480018
125.0152543 9.430806388
175.0309044 5.77698283
185.0152543 4.453099044
201.0465544 48.21359536

Name: +ve in-silico MS/MS by CFM-ID for CEPDBVZDEVXUID-UHFFFAOYSA-N
ID: CEPDBVZDEVXUID-UHFFFAOYSA-N
Comment: Energy0
Num peaks: 6
117.0334912 1.522153076
201.0465544 11.6188179
203.0622045 1.147214957
211.0309044 8.376117881
229.041469 50.82979823
247.0520337 21.31345633

Name: +ve in-silico MS/MS by CFM-ID for CEPDBVZDEVXUID-UHFFFAOYSA-N
ID: CEPDBVZDEVXUID-UHFFFAOYSA-N
Comment: Energy1
Num peaks: 6
117.0334912 1.961565649
201.0465544 43.74861012
203.0622045 4.133951362
211.0309044 6.840987692
229.041469 21.19324157
247.0520337 8.354541772

Name: +ve in-silico MS/MS by CFM-ID for CEPDBVZDEVXUID-UHFFFAOYSA-N
ID: CEPDBVZDEVXUID-UHFFFAOYSA-N
Comment: Energy2
Num peaks: 26
39.02292652 1.169636473
41.00219107 1.543332787
49.00727645 1.293974723
59.01275576 1.802612609
63.02292652 1.436206474
65.03857658 2.246314095
91.05422664 3.426742498
115.0542266 1.481198294
117.0334912 2.985193771
134.9996042 1.983471014
135.0440559 1.165693985
137.0152543 1.442321331
141.0698767 1.607548152
153.0698767 1.40553928
158.9996042 2.729752744
161.0152543 3.638881353
167.0855268 4.146842065
175.0309044 3.89188119
185.0152543 2.84903435
187.0309044 2.350693422
193.0647913 2.525335046
201.0465544 21.26017023
203.0622045 2.518944853
211.0309044 3.434410269
211.075356 1.453379719
229.041469 4.311357565

Name: +ve in-silico MS/MS by CFM-ID for RZLRSTFBXAMFJV-UHFFFAOYSA-N
ID: RZLRSTFBXAMFJV-UHFFFAOYSA-N
Comment: Energy0
Num peaks: 6
150.9945188 1.534100276
201.0465544 11.70599695
203.0622045 1.152210237
211.0309044 8.447520333
229.041469 51.23089702
247.0520337 21.46049345

Name: +ve in-silico MS/MS by CFM-ID for RZLRSTFBXAMFJV-UHFFFAOYSA-N
ID: RZLRSTFBXAMFJV-UHFFFAOYSA-N
Comment: Energy1
Num peaks: 6
150.9945188 1.984308402
201.0465544 44.46276144
203.0622045 4.2186932
211.0309044 6.930245532
229.041469 21.49113493
247.0520337 8.486467858

Name: +ve in-silico MS/MS by CFM-ID for RZLRSTFBXAMFJV-UHFFFAOYSA-N
ID: RZLRSTFBXAMFJV-UHFFFAOYSA-N
Comment: Energy2
Num peaks: 21
39.02292652 1.303880685
41.00219107 1.723327105
49.00727645 4.290499658
51.02292652 2.000120254
59.01275576 1.910759764
125.0152543 3.639662025
125.0385766 1.220861247
141.0698767 3.072123811
149.0152543 1.576017522
150.9945188 3.406964637
167.0855268 4.402286633
169.0050835 1.243178161
175.0309044 3.834703945
185.0152543 2.444920037
187.0309044 3.71221243
193.0647913 2.854476429
201.0465544 24.54792936
203.0622045 2.732687643
211.0309044 3.999030735
211.075356 1.549986488
229.041469 4.939442386

Name: +ve in-silico MS/MS by CFM-ID for NCIJCXVYHORIBT-UHFFFAOYSA-N
ID: NCIJCXVYHORIBT-UHFFFAOYSA-N
Comment: Energy0
Num peaks: 6
15.02292652 2.144760875
55.02907452 2.563876314
57.04472458 3.385558572
198.0549549 2.426798416
226.0611029 7.340172412
242.092403 71.61945046

Name: +ve in-silico MS/MS by CFM-ID for NCIJCXVYHORIBT-UHFFFAOYSA-N
ID: NCIJCXVYHORIBT-UHFFFAOYSA-N
Comment: Energy1
Num peaks: 7
183.0440559 5.24548985
198.0549549 30.0792326
200.070605 4.459959733
213.0658539 6.134432781
215.081504 6.754665345
216.076753 2.1343062
242.092403 26.51012608

Name: +ve in-silico MS/MS by CFM-ID for NCIJCXVYHORIBT-UHFFFAOYSA-N
ID: NCIJCXVYHORIBT-UHFFFAOYSA-N
Comment: Energy2
Num peaks: 10
15.02292652 7.603891214
26.00252542 8.788970375
28.01817548 12.99058032
30.03382555 1.699156637
40.01817548 1.870865711
55.02907452 16.28662678
57.04472458 25.39316328
91.05422664 2.254613526
186.0549549 2.614985387
198.0549549 1.681385881

Name: +ve in-silico MS/MS by CFM-ID for AQXDANSOCPUUNM-UHFFFAOYSA-N
ID: AQXDANSOCPUUNM-UHFFFAOYSA-N
Comment: Energy0
Num peaks: 6
29.03857658 3.627241239
57.06987671 2.770413912
206.0053247 2.482165484
208.0209747 2.887541235
235.0570259 2.679672496
264.083575 70.98136112

Name: +ve in-silico MS/MS by CFM-ID for AQXDANSOCPUUNM-UHFFFAOYSA-N
ID: AQXDANSOCPUUNM-UHFFFAOYSA-N
Comment: Energy1
Num peaks: 10
43.05422664 2.726507992
44.04947561 2.717088373
57.06987671 16.61083257
59.08552677 2.447350618
61.01064758 2.372457524
74.00589655 2.879249362
76.02154661 6.513725111
206.0053247 3.656641351
208.0209747 2.214192583
264.083575 38.46003384

Name: +ve in-silico MS/MS by CFM-ID for AQXDANSOCPUUNM-UHFFFAOYSA-N
ID: AQXDANSOCPUUNM-UHFFFAOYSA-N
Comment: Energy2
Num peaks: 23
27.02292652 1.437724578
29.03857658 20.21550994
30.03382555 1.16230739
31.05422664 1.923666394
41.03857658 2.683613748
42.03382555 1.429075149
43.05422664 4.877133852
44.04947561 2.476098632
57.06987671 22.39228892
58.99499752 1.229433909
61.01064758 1.698997511
63.02629764 1.038733604
74.00589655 1.994093898
76.02154661 2.393517947
78.03719668 2.011866188
191.9896746 1.028791917
219.0257258 1.300719157
233.0413758 1.383382563
234.0366248 1.256675716
235.0570259 1.764428341
236.0522749 1.23752373
248.0522749 2.693178386
264.083575 1.120693565

Name: +ve in-silico MS/MS by CFM-ID for HENMVDHJHVQKCQ-UHFFFAOYSA-N
ID: HENMVDHJHVQKCQ-UHFFFAOYSA-N
Comment: Energy0
Num peaks: 6
26.00252542 0.7283952696
45.99235466 0.2648404002
49.00727645 0.0351887189
51.02292652 0.07730797827
238.0611029 0.1074273201
264.076753 98.77886617

Name: +ve in-silico MS/MS by CFM-ID for HENMVDHJHVQKCQ-UHFFFAOYSA-N
ID: HENMVDHJHVQKCQ-UHFFFAOYSA-N
Comment: Energy1
Num peaks: 6
26.00252542 3.069570499
45.99235466 0.1887170757
191.0603746 0.144557974
220.0505382 0.2652522848
238.0611029 1.628144828
264.076753 94.59037693

Name: +ve in-silico MS/MS by CFM-ID for HENMVDHJHVQKCQ-UHFFFAOYSA-N
ID: HENMVDHJHVQKCQ-UHFFFAOYSA-N
Comment: Energy2
Num peaks: 6
26.00252542 23.31520345
49.00727645 7.966469815
51.02292652 4.769524508
148.0393049 3.149899935
238.0611029 14.07693548
264.076753 28.48234228

Name: +ve in-silico MS/MS by CFM-ID for RMDHKNIQLRQSFX-UHFFFAOYSA-N
ID: RMDHKNIQLRQSFX-UHFFFAOYSA-N
Comment: Energy0
Num peaks: 6
167.0702706 1.937366676
211.0423416 2.363094472
226.0532407 5.688753377
251.0484896 4.296507044
254.0845408 28.69231281
282.0906888 43.00510137

Name: +ve in-silico MS/MS by CFM-ID for RMDHKNIQLRQSFX-UHFFFAOYSA-N
ID: RMDHKNIQLRQSFX-UHFFFAOYSA-N
Comment: Energy1
Num peaks: 17
15.02292652 1.46068278
74.00589655 5.884929579
85.02840582 1.236958677
167.0702706 1.215927683
194.0382593 1.640542392
207.0222749 2.469930758
226.0532407 2.99364194
236.048824 2.624326725
238.064474 5.483060249
239.0484896 2.221539627
250.064474 4.262965149
251.0484896 14.57123435
252.0801241 1.271088199
253.0641397 1.579357365
254.0845408 1.896587449
266.0593887 2.226691818
282.0906888 27.9895175

Name: +ve in-silico MS/MS by CFM-ID for RMDHKNIQLRQSFX-UHFFFAOYSA-N
ID: RMDHKNIQLRQSFX-UHFFFAOYSA-N
Comment: Energy2
Num peaks: 18
15.02292652 2.420265252
42.03382555 2.688656389
74.00589655 2.023727125
140.0164612 5.261698888
167.0702706 23.04709177
168.0477614 1.261119312
192.0655196 8.949963273
194.0811697 2.092884687
196.042676 4.49771928
198.058326 1.960392587
211.0423416 5.970544919
212.0375906 3.160488198
213.0579917 5.005663682
214.0532407 3.030666647
224.0739761 1.230623978
226.0532407 4.413866842
238.0532407 1.442913542
254.0845408 1.72678189

Name: +ve in-silico MS/MS by CFM-ID for ICPWROZEZRDHMS-UHFFFAOYSA-N
ID: ICPWROZEZRDHMS-UHFFFAOYSA-N
Comment: Energy0
Num peaks: 9
41.03857658 2.400441344
43.05422664 11.40862092
165.0004768 2.503286831
222.0331739 2.138450357
232.042676 2.309919814
234.058326 6.482465565
234.0695594 2.65330989
236.0739761 20.86066228
264.0801241 31.29331707

Name: +ve in-silico MS/MS by CFM-ID for ICPWROZEZRDHMS-UHFFFAOYSA-N
ID: ICPWROZEZRDHMS-UHFFFAOYSA-N
Comment: Energy1
Num peaks: 9
39.02292652 3.868677939
41.03857658 4.20602871
43.05422664 47.90342231
102.0371967 2.112550651
222.0331739 4.729027328
234.0331739 1.708124372
234.0695594 2.765268247
247.053575 1.845258382
264.0801241 11.85301897

Name: +ve in-silico MS/MS by CFM-ID for ICPWROZEZRDHMS-UHFFFAOYSA-N
ID: ICPWROZEZRDHMS-UHFFFAOYSA-N
Comment: Energy2
Num peaks: 27
27.02292652 0.9500046384
39.02292652 2.539697814
41.03857658 10.89638077
43.05422664 29.8722254
45.06987671 0.795638125
54.00867342 0.7687452842
70.06512568 0.6910378043
98.00589655 1.02349443
110.0058965 0.9543162143
113.0167956 1.625226711
123.0440559 2.768215198
138.0371967 1.907187732
140.0528467 1.21125035
148.0393049 1.905527012
150.0549549 0.7117244764
154.0321113 1.095270354
156.0477614 1.095270354
165.0004768 5.052903175
167.0161269 4.353881091
169.0317769 1.094370734
184.042676 1.351873815
186.058326 1.701694615
188.0528467 0.9655886843
190.0684968 1.146832788
192.0113759 1.139562974
194.0270259 1.799781707
206.0634114 1.249980911

Name: +ve in-silico MS/MS by CFM-ID for KKRJOILETWMJOS-UHFFFAOYSA-N
ID: KKRJOILETWMJOS-UHFFFAOYSA-N
Comment: Energy0
Num peaks: 8
236.048824 4.183452172
238.0532407 1.783262859
240.0688907 5.494505008
252.0688907 2.379757276
254.0593887 5.868733266
254.0845408 4.950710765
265.0641397 6.200001131
282.0906888 50.73368504

Name: +ve in-silico MS/MS by CFM-ID for KKRJOILETWMJOS-UHFFFAOYSA-N
ID: KKRJOILETWMJOS-UHFFFAOYSA-N
Comment: Energy1
Num peaks: 31
47.04914126 1.147573163
59.99024648 2.222367357
103.075356 0.9386436122
180.0226092 1.22637944
194.0382593 1.193338057
196.042676 1.462749617
206.0811697 1.114920868
207.0222749 1.299638718
209.0379249 0.9128145477
211.053575 2.579001275
212.048824 0.971007769
222.0331739 2.364881338
224.048824 4.237363841
225.0579917 1.108938712
226.064474 1.945963938
227.0484896 0.917905342
228.0801241 4.398693095
236.048824 2.354337054
237.0328396 1.583754238
237.0579917 1.273835744
239.0484896 1.288841002
240.0688907 2.257050814
250.0532407 1.842043173
250.064474 1.237758563
252.0688907 1.043454656
253.0641397 1.115882666
254.0593887 5.150188362
254.0845408 1.515927192
265.0641397 8.991603931
266.0593887 1.036256488
282.0906888 16.9289153

Name: +ve in-silico MS/MS by CFM-ID for KKRJOILETWMJOS-UHFFFAOYSA-N
ID: KKRJOILETWMJOS-UHFFFAOYSA-N
Comment: Energy2
Num peaks: 31
29.03857658 1.392030577
47.04914126 0.8305296541
56.02432348 2.840028512
59.99024648 1.235859876
62.07127368 0.8945765227
137.0597059 1.387953947
140.0164612 2.16383397
152.0164612 0.898932734
153.0546206 1.876516139
179.0702706 1.293919683
181.0859207 6.292202938
193.0859207 1.934311335
196.042676 4.908438757
198.058326 1.543301626
206.0382593 0.9818005101
206.0811697 2.878096679
208.042676 9.441414279
210.058326 2.27533765
212.0375906 10.13454769
214.0532407 0.9832352745
221.0266916 0.8544684956
222.0219405 0.9288797681
223.0423416 2.139461613
224.0375906 3.043670772
225.0579917 3.018710528
226.0532407 3.029455531
227.0736418 1.029248326
236.0375906 1.260441541
236.048824 1.403440119
238.0532407 0.8488174845
240.0688907 1.476864156

Name: +ve in-silico MS/MS by CFM-ID for FBDFXPWPDPRFHK-UHFFFAOYSA-N
ID: FBDFXPWPDPRFHK-UHFFFAOYSA-N
Comment: Energy0
Num peaks: 8
43.05422664 6.592686163
58.06512568 4.195133658
60.08077574 9.965729465
82.94498181 2.244086208
163.0994762 21.84710758
187.9793323 3.143203589
205.0058814 2.112338416
247.0528316 31.32902919

Name: +ve in-silico MS/MS by CFM-ID for FBDFXPWPDPRFHK-UHFFFAOYSA-N
ID: FBDFXPWPDPRFHK-UHFFFAOYSA-N
Comment: Energy1
Num peaks: 6
41.03857658 6.724622637
43.05422664 54.90552264
45.06987671 3.638015865
60.08077574 8.383619487
104.0259769 4.223638391
106.041627 3.561230344

Name: +ve in-silico MS/MS by CFM-ID for FBDFXPWPDPRFHK-UHFFFAOYSA-N
ID: FBDFXPWPDPRFHK-UHFFFAOYSA-N
Comment: Energy2
Num peaks: 12
29.03857658 6.358354663
39.02292652 2.123113625
41.03857658 11.88588249
43.05422664 28.34295635
45.06987671 1.732171591
56.04947561 1.881510232
58.06512568 9.275548902
60.08077574 6.537605623
82.94498181 3.13771397
119.0368759 1.924817482
121.052526 4.559643641
160.9432812 2.481934232

Name: +ve in-silico MS/MS by CFM-ID for XZBISVIMXYBLMA-UHFFFAOYSA-N
ID: XZBISVIMXYBLMA-UHFFFAOYSA-N
Comment: Energy0
Num peaks: 7
58.06512568 3.788455937
60.08077574 8.153128263
82.94498181 2.407048473
163.0994762 22.17696928
187.9793323 4.22572127
205.0058814 8.529069129
247.0528316 31.55977873

Name: +ve in-silico MS/MS by CFM-ID for XZBISVIMXYBLMA-UHFFFAOYSA-N
ID: XZBISVIMXYBLMA-UHFFFAOYSA-N
Comment: Energy1
Num peaks: 14
43.05422664 7.549586572
60.08077574 13.14322828
82.94498181 2.124974873
104.0259769 9.157092696
106.041627 4.952898175
121.052526 4.686340714
123.0681761 5.256752866
145.9323821 4.931596388
147.9480322 7.629673838
160.9432812 2.614295494
162.9589312 4.933210295
163.0994762 4.93260886
187.9793323 6.396021538
205.0058814 3.437832014

Name: +ve in-silico MS/MS by CFM-ID for XZBISVIMXYBLMA-UHFFFAOYSA-N
ID: XZBISVIMXYBLMA-UHFFFAOYSA-N
Comment: Energy2
Num peaks: 11
41.03857658 10.59729868
42.03382555 5.026479036
43.05422664 11.11148694
44.04947561 4.21753321
56.04947561 2.604831002
58.06512568 23.0655678
60.08077574 11.03761116
82.94498181 4.389857208
106.041627 1.969620154
121.052526 5.115017465
163.0994762 2.15516893

Name: +ve in-silico MS/MS by CFM-ID for OBKNRVAXTAVHHJ-UHFFFAOYSA-N
ID: OBKNRVAXTAVHHJ-UHFFFAOYSA-N
Comment: Energy0
Num peaks: 6
82.02874017 5.413778672
159.0552893 7.569982356
216.076753 0.6280961838
224.0818384 1.977575401
226.0611029 1.303284888
242.092403 81.07252751

Name: +ve in-silico MS/MS by CFM-ID for OBKNRVAXTAVHHJ-UHFFFAOYSA-N
ID: OBKNRVAXTAVHHJ-UHFFFAOYSA-N
Comment: Energy1
Num peaks: 6
82.02874017 4.54491888
159.0552893 4.622427197
201.0658539 14.12880837
225.0658539 18.23659739
226.0611029 2.811964522
242.092403 41.84257125

Name: +ve in-silico MS/MS by CFM-ID for OBKNRVAXTAVHHJ-UHFFFAOYSA-N
ID: OBKNRVAXTAVHHJ-UHFFFAOYSA-N
Comment: Energy2
Num peaks: 14
40.01817548 1.270468296
49.00727645 7.036983422
51.02292652 7.836389129
82.02874017 8.310910303
97.0396392 2.975864736
116.0494756 2.68031561
120.0443902 2.491869195
133.0396392 1.838135054
142.0287402 2.085238529
159.0552893 33.49225578
161.0709393 3.657913876
191.0603746 1.294292619
224.0818384 3.375127439
226.0611029 1.981487744

Name: +ve in-silico MS/MS by CFM-ID for FCLYYGPEWGPVSP-UHFFFAOYSA-N
ID: FCLYYGPEWGPVSP-UHFFFAOYSA-N
Comment: Energy0
Num peaks: 6
43.01784114 4.487839429
72.08077574 2.27350672
114.0913404 5.361945957
183.0571191 5.977331232
200.0836682 30.94952899
242.0942329 36.90470118

Name: +ve in-silico MS/MS by CFM-ID for FCLYYGPEWGPVSP-UHFFFAOYSA-N
ID: FCLYYGPEWGPVSP-UHFFFAOYSA-N
Comment: Energy1
Num peaks: 8
55.05422664 7.81240852
68.04947561 3.237143226
72.08077574 24.78474748
114.0913404 9.610444292
129.0101689 4.972838089
183.0571191 11.64963797
200.0836682 16.0343321
242.0942329 2.797009547

Name: +ve in-silico MS/MS by CFM-ID for FCLYYGPEWGPVSP-UHFFFAOYSA-N
ID: FCLYYGPEWGPVSP-UHFFFAOYSA-N
Comment: Energy2
Num peaks: 18
15.02292652 2.150550798
25.00727645 2.332822154
41.00219107 2.412949028
43.01784114 9.2223372
55.05422664 7.132681052
68.04947561 2.476765404
70.06512568 3.161771884
72.04439023 1.259275228
72.08077574 11.30054516
72.98395416 2.100882634
96.98395416 4.704085521
98.99960423 1.469688206
101.0152543 2.488268417
113.0152543 1.553143809
129.0101689 4.207667017
164.1069905 1.612998696
167.025819 8.40402981
183.0571191 12.73056115

Name: +ve in-silico MS/MS by CFM-ID for KUCQKJBFVNMQIG-UHFFFAOYSA-N
ID: KUCQKJBFVNMQIG-UHFFFAOYSA-N
Comment: Energy0
Num peaks: 6
107.0491413 2.451453709
141.0117102 19.69966305
188.070605 4.298509279
205.0971541 17.57862091
232.0539094 2.666653544
264.0801241 34.09246721

Name: +ve in-silico MS/MS by CFM-ID for KUCQKJBFVNMQIG-UHFFFAOYSA-N
ID: KUCQKJBFVNMQIG-UHFFFAOYSA-N
Comment: Energy1
Num peaks: 24
54.03382555 2.896763259
59.99024648 1.596512454
70.02874017 0.8883851904
82.02874017 4.614773938
98.00589655 3.949724411
107.0491413 2.113125135
109.969511 1.562939687
111.9851611 1.372486547
114.0008112 9.282624634
124.0756904 0.8447075692
126.0008112 2.476202025
138.9960601 1.052730511
141.0117102 22.48809051
160.0756904 0.9437884181
173.0709393 1.003844677
175.0865894 0.9572364447
177.1022395 2.25484017
188.070605 2.231023163
205.0971541 4.807464804
230.092403 0.8766513791
232.0539094 3.5104073
237.0692251 1.337099022
247.053575 2.019111395
264.0801241 5.518819671

Name: +ve in-silico MS/MS by CFM-ID for KUCQKJBFVNMQIG-UHFFFAOYSA-N
ID: KUCQKJBFVNMQIG-UHFFFAOYSA-N
Comment: Energy2
Num peaks: 30
39.02292652 4.335194092
51.02292652 1.495155678
53.00219107 0.8389037356
59.99024648 9.231947954
62.00589655 1.088685043
63.02292652 1.637211766
80.0130901 0.8667571972
82.02874017 10.13315549
84.04439023 0.8479145679
87.00114552 9.664529288
89.01679558 3.476986428
97.0396392 4.420065741
98.00589655 0.7128706886
99.05528926 0.9127631515
104.0494756 0.7998407014
106.0651257 0.8193640288
107.0491413 7.443659003
118.0651257 0.8573729159
123.0011455 0.7574056794
125.0167956 1.304218761
134.0600403 1.144259528
136.0756904 2.095341662
141.0117102 6.920830221
158.0600403 1.26532584
160.0756904 1.583854985
162.0913404 1.461102155
173.0709393 0.8758893481
175.0865894 1.195971362
177.1022395 0.8961666468
188.070605 1.394378373

Name: +ve in-silico MS/MS by CFM-ID for ZPDFFWVFWVABRK-UHFFFAOYSA-N
ID: ZPDFFWVFWVABRK-UHFFFAOYSA-N
Comment: Energy0
Num peaks: 6
87.00114552 2.260065802
107.0491413 7.121449638
141.0117102 18.95725479
188.070605 4.034743582
205.0971541 16.5578971
264.0801241 32.14802972

Name: +ve in-silico MS/MS by CFM-ID for ZPDFFWVFWVABRK-UHFFFAOYSA-N
ID: ZPDFFWVFWVABRK-UHFFFAOYSA-N
Comment: Energy1
Num peaks: 20
54.03382555 2.909860876
59.99024648 1.550650691
70.02874017 0.8734679563
82.02874017 4.576703253
98.00589655 3.936746039
107.0491413 9.024479571
109.969511 1.562243146
111.9851611 1.371874883
114.0008112 9.260216333
126.0008112 2.440576055
138.9960601 0.9953541511
141.0117102 21.8224442
160.0756904 0.8941462243
177.1022395 2.240415812
188.070605 2.208712288
205.0971541 4.771644589
232.0539094 1.431977559
237.0692251 1.306009347
247.053575 1.991948334
264.0801241 5.513901722

Name: +ve in-silico MS/MS by CFM-ID for ZPDFFWVFWVABRK-UHFFFAOYSA-N
ID: ZPDFFWVFWVABRK-UHFFFAOYSA-N
Comment: Energy2
Num peaks: 26
39.02292652 4.013587968
49.00727645 0.9822279498
51.02292652 2.919662183
59.99024648 9.015130727
62.00589655 0.9853050841
63.02292652 4.761164715
79.05422664 0.9447377441
80.0130901 0.776311332
82.02874017 8.414943786
84.04439023 0.7109005924
87.00114552 8.649164651
89.01679558 3.148602604
97.0396392 3.708313903
107.0491413 15.59152625
125.0167956 0.8813002443
134.0600403 0.8831014227
136.0756904 1.165848621
138.9960601 0.7658903849
141.0117102 5.460732169
158.0600403 0.8975503217
160.0756904 0.9579272641
162.0913404 1.119811306
173.0709393 0.9770192728
175.0865894 0.8327179158
177.1022395 0.7392294543
188.070605 0.9717991745

Name: +ve in-silico MS/MS by CFM-ID for QMBTYJQCOGVORG-UHFFFAOYSA-N
ID: QMBTYJQCOGVORG-UHFFFAOYSA-N
Comment: Energy0
Num peaks: 6
87.00114552 2.262424746
107.0491413 7.126605831
141.0117102 18.97403437
188.070605 4.040537154
205.0971541 16.58160839
264.0801241 32.20621263

Name: +ve in-silico MS/MS by CFM-ID for QMBTYJQCOGVORG-UHFFFAOYSA-N
ID: QMBTYJQCOGVORG-UHFFFAOYSA-N
Comment: Energy1
Num peaks: 18
54.03382555 2.934275022
59.99024648 1.563893999
82.02874017 4.615102443
98.00589655 3.969775897
107.0491413 9.338885797
109.969511 1.575350587
111.9851611 1.383385108
114.0008112 9.337910862
126.0008112 2.461052834
138.9960601 1.005503397
141.0117102 22.10516706
177.1022395 2.264651483
188.070605 2.232644564
205.0971541 4.832571515
232.0539094 1.446935592
237.0692251 1.322560708
247.053575 2.016574946
264.0801241 5.606814706

Name: +ve in-silico MS/MS by CFM-ID for QMBTYJQCOGVORG-UHFFFAOYSA-N
ID: QMBTYJQCOGVORG-UHFFFAOYSA-N
Comment: Energy2
Num peaks: 26
39.02292652 3.82191461
49.00727645 0.8177138152
51.02292652 1.478239233
59.99024648 8.779134342
62.00589655 1.012206861
63.02292652 3.763736437
79.05422664 0.9743145287
80.0130901 0.7973521659
81.0334912 1.498080351
82.02874017 8.643019079
84.04439023 0.7323981523
87.00114552 8.884006274
89.01679558 3.234090961
97.0396392 3.80882257
107.0491413 16.28700832
125.0167956 0.905186656
136.0756904 1.20403651
138.9960601 0.7875086419
141.0117102 6.589872929
158.0600403 0.9193843052
160.0756904 0.9797777589
162.0913404 1.067836408
173.0709393 1.004250198
175.0865894 0.8562222224
177.1022395 0.7597893642
188.070605 0.9994818535

Name: +ve in-silico MS/MS by CFM-ID for HKPWDETXBMCVMC-UHFFFAOYSA-N
ID: HKPWDETXBMCVMC-UHFFFAOYSA-N
Comment: Energy0
Num peaks: 6
98.00589655 8.321382669
100.0756904 57.12816686
102.0913404 3.912888784
115.0324456 3.481767454
195.1128041 5.126462477
242.0957742 10.46721721

Name: +ve in-silico MS/MS by CFM-ID for HKPWDETXBMCVMC-UHFFFAOYSA-N
ID: HKPWDETXBMCVMC-UHFFFAOYSA-N
Comment: Energy1
Num peaks: 6
42.03382555 1.591645415
51.02292652 1.668355043
98.00589655 29.42974468
100.0756904 50.37058981
102.0913404 3.006015178
155.0273603 1.337002304

Name: +ve in-silico MS/MS by CFM-ID for HKPWDETXBMCVMC-UHFFFAOYSA-N
ID: HKPWDETXBMCVMC-UHFFFAOYSA-N
Comment: Energy2
Num peaks: 16
28.01817548 1.14857921
41.03857658 2.023531863
42.03382555 19.59298601
45.0334912 1.783291316
49.00727645 2.348322687
51.02292652 2.016507698
56.04947561 3.259932024
68.04947561 3.606298767
70.06512568 8.966683492
71.04914126 3.620138848
72.04439023 2.067175907
73.06479133 2.164104112
86.0600403 1.428259815
98.00589655 4.866989398
100.0756904 19.07070783
102.0913404 2.313135155

Name: +ve in-silico MS/MS by CFM-ID for ZDVDHZUTWCNCHL-UHFFFAOYSA-N
ID: ZDVDHZUTWCNCHL-UHFFFAOYSA-N
Comment: Energy0
Num peaks: 6
43.05422664 1.986905431
117.0698767 2.346104124
119.0855268 4.171077423
149.0419477 3.493873953
225.0732478 8.652899215
242.0997969 68.79083875

Name: +ve in-silico MS/MS by CFM-ID for ZDVDHZUTWCNCHL-UHFFFAOYSA-N
ID: ZDVDHZUTWCNCHL-UHFFFAOYSA-N
Comment: Energy1
Num peaks: 6
41.03857658 3.164075462
43.05422664 10.15290676
212.0528467 2.773251569
225.0732478 7.731136883
226.0684968 2.644895786
242.0997969 57.44400003

Name: +ve in-silico MS/MS by CFM-ID for ZDVDHZUTWCNCHL-UHFFFAOYSA-N
ID: ZDVDHZUTWCNCHL-UHFFFAOYSA-N
Comment: Energy2
Num peaks: 22
39.02292652 11.42239856
41.03857658 4.788093392
43.05422664 4.687775611
63.02292652 1.858554292
65.03857658 3.24636495
79.05422664 3.304944773
81.06987671 2.150698316
91.05422664 2.252661144
101.0385766 1.408256769
103.0542266 3.05489746
105.0698767 2.490651474
115.0542266 9.029175236
117.0698767 5.128325698
119.0855268 2.784979449
121.0106476 1.67202701
145.0106476 5.87391831
147.0262976 6.118268341
149.0419477 2.638923702
200.0528467 1.64712073
212.0528467 1.397408796
225.0732478 2.760322478
226.0684968 1.398800671

Name: +ve in-silico MS/MS by CFM-ID for ILCNAEYNPUDNHG-UHFFFAOYSA-N
ID: ILCNAEYNPUDNHG-UHFFFAOYSA-N
Comment: Energy0
Num peaks: 6
34.9683041 1.014192864
69.06987671 0.8751150715
71.08552677 1.021185538
167.0370524 1.206063936
211.0745005 1.507599689
247.0511782 89.6551726

Name: +ve in-silico MS/MS by CFM-ID for ILCNAEYNPUDNHG-UHFFFAOYSA-N
ID: ILCNAEYNPUDNHG-UHFFFAOYSA-N
Comment: Energy1
Num peaks: 6
83.08552677 3.828838925
125.1073248 4.152435666
186.0792515 10.10487528
205.004228 2.088724574
211.0745005 2.237402293
247.0511782 62.25248975

Name: +ve in-silico MS/MS by CFM-ID for ILCNAEYNPUDNHG-UHFFFAOYSA-N
ID: ILCNAEYNPUDNHG-UHFFFAOYSA-N
Comment: Energy2
Num peaks: 28
34.9683041 2.292542746
39.02292652 1.58889256
41.03857658 7.001296198
43.05422664 3.934215549
53.03857658 2.738191578
55.05422664 4.511741155
57.06987671 1.922915192
61.97920313 6.028405587
63.9948532 7.611919695
65.03857658 3.256468668
66.01050326 1.520340934
67.05422664 1.404544004
69.06987671 7.114246338
71.08552677 2.692779952
73.10117684 2.283908917
81.02140229 1.19536107
83.08552677 1.116581882
98.0964258 2.398901687
122.9511298 1.461349816
125.1073248 2.178057381
167.0370524 3.469221097
169.0527024 1.530480866
190.9885779 3.23094151
202.9885779 1.586292624
217.004228 1.424164298
221.0355281 1.15150868
230.0246291 1.277770857
231.0198781 2.103986243

Name: +ve in-silico MS/MS by CFM-ID for YOHKWEFKBJNRBR-UHFFFAOYSA-N
ID: YOHKWEFKBJNRBR-UHFFFAOYSA-N
Comment: Energy0
Num peaks: 6
15.02292652 0.356783786
45.99235466 0.2497736402
159.0552893 0.1642806447
235.0865894 5.150745091
264.076753 2.452495713
282.0873177 91.3273826

Name: +ve in-silico MS/MS by CFM-ID for YOHKWEFKBJNRBR-UHFFFAOYSA-N
ID: YOHKWEFKBJNRBR-UHFFFAOYSA-N
Comment: Energy1
Num peaks: 6
120.0443902 0.7634739277
144.0443902 2.990711123
159.0552893 1.01501261
235.0865894 20.5685702
264.076753 37.13183941
282.0873177 32.5325212

Name: +ve in-silico MS/MS by CFM-ID for YOHKWEFKBJNRBR-UHFFFAOYSA-N
ID: YOHKWEFKBJNRBR-UHFFFAOYSA-N
Comment: Energy2
Num peaks: 21
15.02292652 1.3436614
25.00727645 1.079877685
49.00727645 3.923786636
51.02292652 5.148471308
63.02292652 1.307696984
65.03857658 1.170583793
74.00252542 1.473190882
116.0494756 3.590502048
118.0651257 5.034135226
120.0443902 7.356243606
121.0396392 2.34859546
159.0552893 9.801799969
161.0709393 1.126527918
183.0552893 2.724739162
185.0709393 1.518115068
209.0709393 5.127456686
221.0709393 1.60306697
235.0865894 11.89366593
256.0716676 1.112853203
264.076753 6.999827288
282.0873177 4.474336856

Name: +ve in-silico MS/MS by CFM-ID for IKFBRCIASIHYQW-UHFFFAOYSA-N
ID: IKFBRCIASIHYQW-UHFFFAOYSA-N
Comment: Energy0
Num peaks: 6
15.02292652 0.3561709869
45.99235466 0.2493446267
159.0552893 0.164175655
235.0865894 5.134481382
264.076753 2.447789703
282.0873177 91.11667839

Name: +ve in-silico MS/MS by CFM-ID for IKFBRCIASIHYQW-UHFFFAOYSA-N
ID: IKFBRCIASIHYQW-UHFFFAOYSA-N
Comment: Energy1
Num peaks: 6
144.0443902 2.356765291
159.0552893 1.014727156
235.0865894 20.70335404
256.0716676 0.8751996638
264.076753 37.91634876
282.0873177 32.55067412

Name: +ve in-silico MS/MS by CFM-ID for IKFBRCIASIHYQW-UHFFFAOYSA-N
ID: IKFBRCIASIHYQW-UHFFFAOYSA-N
Comment: Energy2
Num peaks: 19
15.02292652 1.142311763
49.00727645 5.947955552
51.02292652 6.305312429
63.02292652 1.164306407
74.00252542 1.275461005
116.0494756 2.779443782
118.0651257 4.492433528
120.0443902 6.400034268
139.0502039 1.289898902
159.0552893 10.56686156
161.0709393 1.71584744
183.0552893 2.432411643
207.0552893 6.107860433
209.0709393 10.00724333
235.0865894 6.852590227
238.0611029 1.148591477
256.0716676 1.688806054
264.076753 5.368971846
282.0873177 3.333045343

Name: +ve in-silico MS/MS by CFM-ID for ARLTXMAKDGVKNK-UHFFFAOYSA-N
ID: ARLTXMAKDGVKNK-UHFFFAOYSA-N
Comment: Energy0
Num peaks: 6
105.0334912 17.44549181
107.0491413 0.63455881
125.0152543 29.56406555
143.025819 0.6521493459
211.075356 0.5655578271
247.0520337 48.35270799

Name: +ve in-silico MS/MS by CFM-ID for ARLTXMAKDGVKNK-UHFFFAOYSA-N
ID: ARLTXMAKDGVKNK-UHFFFAOYSA-N
Comment: Energy1
Num peaks: 6
51.02292652 0.6833375476
79.05422664 0.834070929
105.0334912 22.1341232
125.0152543 58.39036322
143.025819 1.512983745
247.0520337 9.97918435

Name: +ve in-silico MS/MS by CFM-ID for ARLTXMAKDGVKNK-UHFFFAOYSA-N
ID: ARLTXMAKDGVKNK-UHFFFAOYSA-N
Comment: Energy2
Num peaks: 10
49.00727645 7.550360211
51.02292652 7.390382598
63.02292652 7.379886327
65.03857658 3.28049912
75.02292652 4.855637309
79.05422664 3.364990959
96.98395416 3.864125917
98.99960423 2.926821776
105.0334912 15.18112037
125.0152543 26.8623437

Name: +ve in-silico MS/MS by CFM-ID for IJIVXOPMPSQRSF-UHFFFAOYSA-N
ID: IJIVXOPMPSQRSF-UHFFFAOYSA-N
Comment: Energy0
Num peaks: 6
91.05422664 29.48180858
109.0647913 0.651235973
138.9945188 17.3128588
141.0101689 0.622620768
211.075356 0.5958358982
247.0520337 48.05025273

Name: +ve in-silico MS/MS by CFM-ID for IJIVXOPMPSQRSF-UHFFFAOYSA-N
ID: IJIVXOPMPSQRSF-UHFFFAOYSA-N
Comment: Energy1
Num peaks: 6
65.03857658 0.7672992361
67.05422664 0.5000578671
91.05422664 59.18217996
109.0647913 1.581327976
138.9945188 22.64412978
247.0520337 10.21881161

Name: +ve in-silico MS/MS by CFM-ID for IJIVXOPMPSQRSF-UHFFFAOYSA-N
ID: IJIVXOPMPSQRSF-UHFFFAOYSA-N
Comment: Energy2
Num peaks: 11
49.00727645 5.236898616
51.02292652 6.856743274
63.02292652 3.549220862
65.03857658 4.940016203
75.02292652 3.576639524
84.98395416 1.63324622
91.05422664 31.09427387
96.98395416 2.234723766
105.0334912 1.599578825
113.0152543 2.401876042
138.9945188 17.70766395

Name: +ve in-silico MS/MS by CFM-ID for XLJNELFCIDKGTK-UHFFFAOYSA-N
ID: XLJNELFCIDKGTK-UHFFFAOYSA-N
Comment: Energy0
Num peaks: 6
91.05422664 16.42786276
109.0647913 4.302951807
138.9945188 19.22538053
211.075356 0.6616245174
221.0363837 0.6444075837
247.0520337 54.93195479

Name: +ve in-silico MS/MS by CFM-ID for XLJNELFCIDKGTK-UHFFFAOYSA-N
ID: XLJNELFCIDKGTK-UHFFFAOYSA-N
Comment: Energy1
Num peaks: 6
65.03857658 1.365240191
91.05422664 40.20146297
109.0647913 4.883597629
138.9945188 30.92378425
221.0363837 1.004082667
247.0520337 14.38385358

Name: +ve in-silico MS/MS by CFM-ID for XLJNELFCIDKGTK-UHFFFAOYSA-N
ID: XLJNELFCIDKGTK-UHFFFAOYSA-N
Comment: Energy2
Num peaks: 14
49.00727645 5.754685981
51.02292652 6.90523677
65.03857658 3.648768512
75.02292652 2.698889201
79.05422664 2.202067686
84.98395416 1.759732323
91.05422664 16.1038678
96.98395416 3.089908964
105.0334912 2.511106973
107.0491413 1.761584624
109.0647913 1.988433961
112.9788688 2.503649477
113.0152543 2.277357061
138.9945188 28.06912921

Name: +ve in-silico MS/MS by CFM-ID for GQGKQVFTYSXOPH-UHFFFAOYSA-N
ID: GQGKQVFTYSXOPH-UHFFFAOYSA-N
Comment: Energy0
Num peaks: 6
91.05422664 16.39706281
109.0647913 4.303327261
138.9945188 19.2254154
211.075356 0.6626915467
219.0207336 0.5900326588
247.0520337 54.93855073

Name: +ve in-silico MS/MS by CFM-ID for GQGKQVFTYSXOPH-UHFFFAOYSA-N
ID: GQGKQVFTYSXOPH-UHFFFAOYSA-N
Comment: Energy1
Num peaks: 6
65.03857658 1.32344006
91.05422664 39.3966866
109.0647913 4.785521727
113.0152543 1.035170575
138.9945188 29.90404566
247.0520337 13.9492934

Name: +ve in-silico MS/MS by CFM-ID for GQGKQVFTYSXOPH-UHFFFAOYSA-N
ID: GQGKQVFTYSXOPH-UHFFFAOYSA-N
Comment: Energy2
Num peaks: 13
39.02292652 5.957426195
65.03857658 3.446865926
75.02292652 2.688092729
79.01784114 3.099349703
79.05422664 2.193228509
84.98395416 5.201281715
91.05422664 14.97415585
105.0334912 2.757718478
109.0647913 1.979520814
112.9788688 2.668473704
113.0152543 2.677416688
122.9632187 2.148742385
138.9945188 30.28668552

Name: +ve in-silico MS/MS by CFM-ID for GQZOELHKUYCOKJ-UHFFFAOYSA-N
ID: GQZOELHKUYCOKJ-UHFFFAOYSA-N
Comment: Energy0
Num peaks: 6
91.05422664 15.97902968
109.0647913 4.174895395
138.9945188 18.95697625
219.0207336 1.476500247
221.0363837 1.777570396
247.0520337 53.00029332

Name: +ve in-silico MS/MS by CFM-ID for GQZOELHKUYCOKJ-UHFFFAOYSA-N
ID: GQZOELHKUYCOKJ-UHFFFAOYSA-N
Comment: Energy1
Num peaks: 6
65.03857658 1.386730367
91.05422664 39.38061314
109.0647913 4.640225867
113.0152543 1.024549566
138.9945188 30.01380523
247.0520337 13.92050572

Name: +ve in-silico MS/MS by CFM-ID for GQZOELHKUYCOKJ-UHFFFAOYSA-N
ID: GQZOELHKUYCOKJ-UHFFFAOYSA-N
Comment: Energy2
Num peaks: 13
49.00727645 2.472987657
63.02292652 4.839897517
65.03857658 3.345733005
75.02292652 2.595306766
79.01784114 1.974890245
79.05422664 1.817932145
84.98395416 3.237995537
89.00219107 4.839471876
91.05422664 13.13246799
96.98395416 11.29651658
105.0334912 2.217013184
113.0152543 2.518251705
138.9945188 26.86623432

Name: +ve in-silico MS/MS by CFM-ID for STZGPDUHJIINTD-UHFFFAOYSA-N
ID: STZGPDUHJIINTD-UHFFFAOYSA-N
Comment: Energy0
Num peaks: 6
91.05422664 15.90828298
109.0647913 4.155962176
138.9945188 18.84828808
219.0207336 1.651610866
221.0363837 1.916345062
247.0520337 52.66915359

Name: +ve in-silico MS/MS by CFM-ID for STZGPDUHJIINTD-UHFFFAOYSA-N
ID: STZGPDUHJIINTD-UHFFFAOYSA-N
Comment: Energy1
Num peaks: 6
65.03857658 1.37808193
91.05422664 39.09771955
109.0647913 4.605587393
113.0152543 1.026408816
138.9945188 29.55426632
247.0520337 13.76450032

Name: +ve in-silico MS/MS by CFM-ID for STZGPDUHJIINTD-UHFFFAOYSA-N
ID: STZGPDUHJIINTD-UHFFFAOYSA-N
Comment: Energy2
Num peaks: 13
39.02292652 6.669227619
49.00727645 2.481409871
63.02292652 4.508884638
65.03857658 3.357387621
75.02292652 2.604423844
79.01784114 2.942043976
84.98395416 5.05139841
91.05422664 13.17922829
105.0334912 2.4110878
112.9788688 2.591824707
113.0152543 2.59761171
122.9632187 2.087022104
138.9945188 29.9038026

Name: +ve in-silico MS/MS by CFM-ID for BXAARESMPHIJGG-UHFFFAOYSA-N
ID: BXAARESMPHIJGG-UHFFFAOYSA-N
Comment: Energy0
Num peaks: 6
107.0491413 3.112368091
133.0284058 2.491207741
135.0440559 37.16622254
138.9945188 12.70972826
229.041469 7.511251898
247.0520337 32.61779603

Name: +ve in-silico MS/MS by CFM-ID for BXAARESMPHIJGG-UHFFFAOYSA-N
ID: BXAARESMPHIJGG-UHFFFAOYSA-N
Comment: Energy1
Num peaks: 6
65.03857658 1.660509257
107.0491413 2.928875922
135.0440559 19.4839185
138.9945188 40.05429371
229.041469 6.930547113
247.0520337 13.57005628

Name: +ve in-silico MS/MS by CFM-ID for BXAARESMPHIJGG-UHFFFAOYSA-N
ID: BXAARESMPHIJGG-UHFFFAOYSA-N
Comment: Energy2
Num peaks: 18
29.00219107 2.130711672
39.02292652 1.854097457
49.00727645 2.470871394
51.02292652 3.000312994
53.00219107 1.402813513
65.03857658 8.998406522
67.05422664 2.293160181
79.05422664 1.387669088
92.99710569 1.437806103
93.0334912 2.069705071
103.0178411 4.28172644
105.0334912 6.005504039
107.0127558 2.438531971
107.0491413 12.3598117
109.0284058 2.797355549
133.0284058 2.241569813
135.0440559 12.53818129
138.9945188 11.36240152

Name: +ve in-silico MS/MS by CFM-ID for OQLQDMDDQPMGLU-UHFFFAOYSA-N
ID: OQLQDMDDQPMGLU-UHFFFAOYSA-N
Comment: Energy0
Num peaks: 6
107.0491413 3.897651405
135.0440559 5.212063436
138.9945188 5.402380776
221.0363837 1.078802084
229.041469 11.80322588
247.0520337 62.77332659

Name: +ve in-silico MS/MS by CFM-ID for OQLQDMDDQPMGLU-UHFFFAOYSA-N
ID: OQLQDMDDQPMGLU-UHFFFAOYSA-N
Comment: Energy1
Num peaks: 10
105.0334912 1.237558521
107.0491413 6.073591116
133.0284058 1.476411109
135.0440559 19.28170268
138.9945188 23.58868691
141.0101689 1.242328605
189.0101689 1.110639015
229.041469 8.240905213
231.0207336 1.052639023
247.0520337 17.26999473

Name: +ve in-silico MS/MS by CFM-ID for OQLQDMDDQPMGLU-UHFFFAOYSA-N
ID: OQLQDMDDQPMGLU-UHFFFAOYSA-N
Comment: Energy2
Num peaks: 25
39.02292652 3.283891496
49.00727645 1.523310459
51.02292652 1.4542444
55.01784114 1.009319958
63.02292652 1.396939573
65.03857658 1.289323564
75.02292652 2.105077426
77.00219107 0.9510256004
77.03857658 3.402876851
79.01784114 4.536791948
79.05422664 4.23633729
81.0334912 2.273490007
84.98395416 1.951551753
91.05422664 2.445351294
93.0334912 2.634666353
103.0178411 2.709843988
105.0334912 6.59677316
107.0491413 9.638201368
113.0152543 1.533837405
133.0284058 1.876896966
135.0440559 3.145651928
138.9945188 14.83254754
141.0101689 0.9636444933
201.0465544 1.392210504
229.041469 2.965736689

Name: +ve in-silico MS/MS by CFM-ID for GANGXBRARYTWTE-UHFFFAOYSA-N
ID: GANGXBRARYTWTE-UHFFFAOYSA-N
Comment: Energy0
Num peaks: 6
107.0491413 4.101749964
135.0440559 4.80427134
138.9945188 18.23657002
141.0101689 1.709679458
229.041469 10.7559995
247.0520337 54.66184275

Name: +ve in-silico MS/MS by CFM-ID for GANGXBRARYTWTE-UHFFFAOYSA-N
ID: GANGXBRARYTWTE-UHFFFAOYSA-N
Comment: Energy1
Num peaks: 6
65.03857658 1.649022877
107.0491413 2.791211398
135.0440559 17.30848225
138.9945188 40.06100825
229.041469 6.887948257
247.0520337 13.62711487

Name: +ve in-silico MS/MS by CFM-ID for GANGXBRARYTWTE-UHFFFAOYSA-N
ID: GANGXBRARYTWTE-UHFFFAOYSA-N
Comment: Energy2
Num peaks: 17
65.03857658 4.036297067
77.03857658 1.483817889
79.01784114 3.240808261
79.05422664 2.807863379
84.98395416 3.191094174
89.00219107 5.228907517
91.05422664 1.6623922
96.98395416 10.96895184
98.99960423 1.339811828
105.0334912 4.487854356
107.0491413 3.962750026
113.0152543 1.408040233
133.0284058 1.30719342
135.0440559 2.913080132
138.9945188 27.84309594
141.0101689 2.473008602
229.041469 2.185774903

Name: +ve in-silico MS/MS by CFM-ID for FKSRLTWBDLMIKM-UHFFFAOYSA-N
ID: FKSRLTWBDLMIKM-UHFFFAOYSA-N
Comment: Energy0
Num peaks: 6
107.0491413 3.900280239
135.0440559 5.215622466
138.9945188 5.409362347
221.0363837 1.002804177
229.041469 11.81765141
247.0520337 62.83220009

Name: +ve in-silico MS/MS by CFM-ID for FKSRLTWBDLMIKM-UHFFFAOYSA-N
ID: FKSRLTWBDLMIKM-UHFFFAOYSA-N
Comment: Energy1
Num peaks: 10
39.02292652 0.9579607686
105.0334912 1.240142233
107.0491413 6.088631294
133.0284058 1.480266795
135.0440559 19.3335178
138.9945188 23.76373419
141.0101689 1.241596131
189.0101689 1.113967631
229.041469 8.32956972
247.0520337 17.33876137

Name: +ve in-silico MS/MS by CFM-ID for FKSRLTWBDLMIKM-UHFFFAOYSA-N
ID: FKSRLTWBDLMIKM-UHFFFAOYSA-N
Comment: Energy2
Num peaks: 26
39.02292652 1.193276542
49.00727645 1.510470049
51.02292652 1.441986167
55.01784114 1.000671834
63.02292652 1.162318599
65.03857658 1.112149046
75.02292652 2.08733314
77.03857658 3.374193052
79.01784114 4.112360131
79.05422664 4.20062802
81.0334912 2.254265782
84.98395416 1.325469355
89.00219107 2.015706989
91.05422664 2.424738744
93.0334912 2.610029012
96.98395416 4.971971658
103.0178411 2.687001956
105.0334912 6.406809721
107.0491413 9.553732696
113.0152543 1.468953046
133.0284058 1.859701157
135.0440559 3.113834595
138.9945188 13.34533135
201.0465544 1.363595082
219.0207336 0.8455967242
229.041469 2.907830274

Name: +ve in-silico MS/MS by CFM-ID for CLKTWZOBPZLASR-UHFFFAOYSA-N
ID: CLKTWZOBPZLASR-UHFFFAOYSA-N
Comment: Energy0
Num peaks: 6
91.05422664 15.97599131
109.0647913 4.165630935
138.9945188 18.90355253
219.0207336 1.655510511
221.0363837 1.920888036
247.0520337 52.8382099

Name: +ve in-silico MS/MS by CFM-ID for CLKTWZOBPZLASR-UHFFFAOYSA-N
ID: CLKTWZOBPZLASR-UHFFFAOYSA-N
Comment: Energy1
Num peaks: 6
65.03857658 1.407657894
75.02292652 0.9544183023
91.05422664 40.08907685
109.0647913 4.724283558
138.9945188 30.74086998
247.0520337 14.30091405

Name: +ve in-silico MS/MS by CFM-ID for CLKTWZOBPZLASR-UHFFFAOYSA-N
ID: CLKTWZOBPZLASR-UHFFFAOYSA-N
Comment: Energy2
Num peaks: 14
39.02292652 2.082462073
49.00727645 6.588064918
51.02292652 6.76758203
63.02292652 3.662218506
65.03857658 3.38454826
75.02292652 2.625672887
79.05422664 1.839333744
84.98395416 1.715916456
91.05422664 14.33063358
96.98395416 3.059019656
105.0334912 2.377255765
112.9788688 2.441634649
113.0152543 2.03985234
138.9945188 28.08528467

Name: +ve in-silico MS/MS by CFM-ID for JCSQCQSCPJILQR-UHFFFAOYSA-N
ID: JCSQCQSCPJILQR-UHFFFAOYSA-N
Comment: Energy0
Num peaks: 6
107.0491413 4.062398194
135.0440559 4.755589031
138.9945188 18.13565632
141.0101689 1.694192364
229.041469 10.63154878
247.0520337 54.0700505

Name: +ve in-silico MS/MS by CFM-ID for JCSQCQSCPJILQR-UHFFFAOYSA-N
ID: JCSQCQSCPJILQR-UHFFFAOYSA-N
Comment: Energy1
Num peaks: 6
65.03857658 1.630073974
107.0491413 2.728634242
135.0440559 17.18032806
138.9945188 39.61369227
229.041469 6.457234753
247.0520337 13.66168686

Name: +ve in-silico MS/MS by CFM-ID for JCSQCQSCPJILQR-UHFFFAOYSA-N
ID: JCSQCQSCPJILQR-UHFFFAOYSA-N
Comment: Energy2
Num peaks: 18
39.02292652 5.635806555
63.02292652 4.149695702
65.03857658 3.246987855
77.00219107 1.832358052
77.03857658 1.261417459
79.01784114 4.047049746
79.05422664 2.475942322
84.98395416 4.6906943
91.05422664 1.545529891
105.0334912 4.422871816
107.0491413 3.442598879
112.9788688 2.447150382
113.0152543 1.495233776
122.9632187 2.119359723
135.0440559 2.545605378
138.9945188 31.1824674
141.0101689 2.879888562
229.041469 1.555552307

Name: +ve in-silico MS/MS by CFM-ID for LNXZDZDPYBPHAM-UHFFFAOYSA-N
ID: LNXZDZDPYBPHAM-UHFFFAOYSA-N
Comment: Energy0
Num peaks: 6
41.03857658 0.7461721773
43.05422664 9.29167401
132.0807757 1.557914821
200.0528467 1.613769669
212.0528467 0.6269948933
242.0997969 82.5877207

Name: +ve in-silico MS/MS by CFM-ID for LNXZDZDPYBPHAM-UHFFFAOYSA-N
ID: LNXZDZDPYBPHAM-UHFFFAOYSA-N
Comment: Energy1
Num peaks: 6
43.05422664 35.06839995
200.0528467 5.354820522
212.0528467 9.692740051
214.0684968 3.664205389
216.0841469 2.483196033
242.0997969 37.7102669

Name: +ve in-silico MS/MS by CFM-ID for LNXZDZDPYBPHAM-UHFFFAOYSA-N
ID: LNXZDZDPYBPHAM-UHFFFAOYSA-N
Comment: Energy2
Num peaks: 16
27.02292652 1.967857018
29.03857658 1.626237862
39.02292652 3.220429635
41.03857658 4.49608702
43.05422664 38.99777545
54.03382555 1.483941858
63.02292652 1.508961317
79.05422664 3.320687035
81.06987671 2.220265929
83.08552677 1.598200462
186.0371967 2.057565554
187.0575978 2.487041804
200.0528467 9.777920744
208.1120759 2.023143773
212.0528467 2.627390231
226.0684968 1.459186042

Name: +ve in-silico MS/MS by CFM-ID for MZIUQITWJIWELD-UHFFFAOYSA-N
ID: MZIUQITWJIWELD-UHFFFAOYSA-N
Comment: Energy0
Num peaks: 6
91.05422664 4.745838932
155.0161269 5.158488388
170.0270259 7.45140011
172.042676 11.78812485
265.0641397 21.89035988
282.0906888 31.04167248

Name: +ve in-silico MS/MS by CFM-ID for MZIUQITWJIWELD-UHFFFAOYSA-N
ID: MZIUQITWJIWELD-UHFFFAOYSA-N
Comment: Energy1
Num peaks: 22
43.05422664 1.140395765
51.02292652 1.967879658
55.05422664 1.689670456
57.06987671 2.397020207
65.03857658 3.83277278
68.04947561 1.320544754
70.06512568 0.7623365395
77.03857658 0.8422119462
79.05422664 1.198371224
81.06987671 2.165829888
83.04914126 1.315418805
91.05422664 11.90892441
93.04472458 1.112687619
111.0552893 12.20024979
128.0818384 2.331399477
155.0161269 13.60425147
157.0317769 2.189686711
170.0270259 0.9814488009
172.042676 7.322554657
254.0593887 0.9384697928
264.0801241 2.034103517
282.0906888 7.072855205

Name: +ve in-silico MS/MS by CFM-ID for MZIUQITWJIWELD-UHFFFAOYSA-N
ID: MZIUQITWJIWELD-UHFFFAOYSA-N
Comment: Energy2
Num peaks: 26
39.02292652 1.615263152
41.03857658 1.921203733
43.05422664 14.87242297
44.0130901 0.9838145866
49.00727645 1.869823039
51.02292652 2.921038401
53.03857658 1.790460551
55.05422664 1.267900193
56.02432348 0.8627300399
63.02292652 1.492059827
65.03857658 3.937452588
68.04947561 2.248907833
69.0334912 2.076486272
70.02874017 1.105658044
70.06512568 1.377165969
71.04914126 1.019535198
75.02292652 5.105915257
77.03857658 2.923956384
79.02907452 1.01273868
79.05422664 2.538630141
81.06987671 1.706385718
84.04439023 0.960265472
85.10117684 1.009496598
86.0600403 3.414819683
91.05422664 17.27109741
93.06987671 2.777737952

Name: +ve in-silico MS/MS by CFM-ID for MTNUXXSZHTXWJX-UHFFFAOYSA-N
ID: MTNUXXSZHTXWJX-UHFFFAOYSA-N
Comment: Energy0
Num peaks: 6
112.0557039 4.362010873
138.0349684 1.054105719
145.0647913 0.7491326053
171.0440559 21.63827053
264.0819186 0.9642633222
282.0924833 69.44945781

Name: +ve in-silico MS/MS by CFM-ID for MTNUXXSZHTXWJX-UHFFFAOYSA-N
ID: MTNUXXSZHTXWJX-UHFFFAOYSA-N
Comment: Energy1
Num peaks: 6
112.0557039 5.65378107
138.0349684 4.287224262
143.0491413 2.781915558
145.0647913 1.46928298
171.0440559 53.72337707
282.0924833 20.82482907

Name: +ve in-silico MS/MS by CFM-ID for MTNUXXSZHTXWJX-UHFFFAOYSA-N
ID: MTNUXXSZHTXWJX-UHFFFAOYSA-N
Comment: Energy2
Num peaks: 13
49.00727645 1.863020789
83.02915477 1.911990462
103.0542266 3.418846584
115.0542266 2.784285585
117.0334912 2.25861335
119.0491413 1.703185184
129.0334912 16.36176837
138.0349684 3.528123148
141.0334912 3.411786715
143.0127558 3.408544881
143.0491413 11.02340995
145.0284058 4.261157759
171.0440559 24.30585294

Name: +ve in-silico MS/MS by CFM-ID for IZTWMJRGKYHMCJ-UHFFFAOYSA-N
ID: IZTWMJRGKYHMCJ-UHFFFAOYSA-N
Comment: Energy0
Num peaks: 6
19.01784114 2.977965187
49.00727645 0.3373280305
167.0855268 3.524207245
229.0412926 0.467042342
231.0205572 0.4006910733
247.0518573 90.13025777

Name: +ve in-silico MS/MS by CFM-ID for IZTWMJRGKYHMCJ-UHFFFAOYSA-N
ID: IZTWMJRGKYHMCJ-UHFFFAOYSA-N
Comment: Energy1
Num peaks: 6
80.97360697 7.399777402
167.0855268 16.58241621
211.0307279 1.081993511
229.0412926 26.35647442
231.0205572 0.9739220783
247.0518573 41.72648024

Name: +ve in-silico MS/MS by CFM-ID for IZTWMJRGKYHMCJ-UHFFFAOYSA-N
ID: IZTWMJRGKYHMCJ-UHFFFAOYSA-N
Comment: Energy2
Num peaks: 14
19.01784114 8.077569675
49.00727645 11.43398557
51.02292652 2.807012664
62.96304229 2.432185108
80.97360697 8.521789382
127.0542266 4.198212091
139.0542266 3.648181986
151.0542266 7.205841829
167.0855268 10.28470111
213.0099925 2.772081581
219.0205572 2.947331765
221.0362072 3.540450434
231.0205572 8.49000231
247.0518573 4.166955974

Name: +ve in-silico MS/MS by CFM-ID for RHGCPHOLZTUBFE-UHFFFAOYSA-N
ID: RHGCPHOLZTUBFE-UHFFFAOYSA-N
Comment: Energy0
Num peaks: 6
46.99499752 4.346339235
49.01064758 3.289882459
91.05422664 6.918512448
157.0066248 3.156703071
191.081504 5.243416031
264.0801241 65.31495046

Name: +ve in-silico MS/MS by CFM-ID for RHGCPHOLZTUBFE-UHFFFAOYSA-N
ID: RHGCPHOLZTUBFE-UHFFFAOYSA-N
Comment: Energy1
Num peaks: 16
15.02292652 1.360070802
46.99499752 1.87021659
89.01679558 1.711480359
91.05422664 20.38493625
118.0651257 2.661479289
120.0807757 2.12579553
146.0600403 3.898713182
148.0756904 2.790403347
157.0066248 4.693698031
163.0865894 7.512900584
174.0549549 3.549615487
176.070605 2.903007959
191.081504 3.473382627
216.076753 9.305153091
247.053575 1.307861369
264.0801241 11.31012921

Name: +ve in-silico MS/MS by CFM-ID for RHGCPHOLZTUBFE-UHFFFAOYSA-N
ID: RHGCPHOLZTUBFE-UHFFFAOYSA-N
Comment: Energy2
Num peaks: 19
44.0130901 3.379033084
46.99499752 2.476100024
63.02292652 1.913012155
65.03857658 4.300848464
74.00589655 1.786182335
79.05422664 2.144709363
81.06987671 1.973373586
84.00800472 1.35968145
89.01679558 4.80681788
91.05422664 36.60206853
93.06987671 1.463612316
104.0494756 1.287158662
106.0651257 2.01664159
108.0807757 1.354743726
114.9960601 1.995172542
118.0651257 4.569319107
120.0807757 3.122204591
122.0964258 1.836219606
157.0066248 2.025946344

Name: +ve in-silico MS/MS by CFM-ID for YZAZRTPOFWTHDJ-UHFFFAOYSA-N
ID: YZAZRTPOFWTHDJ-UHFFFAOYSA-N
Comment: Energy0
Num peaks: 6
93.06987671 1.159419247
126.9960601 3.090967264
220.042676 0.8762829663
229.0430103 1.029136452
231.0222749 1.303261329
247.053575 87.79482883

Name: +ve in-silico MS/MS by CFM-ID for YZAZRTPOFWTHDJ-UHFFFAOYSA-N
ID: YZAZRTPOFWTHDJ-UHFFFAOYSA-N
Comment: Energy1
Num peaks: 7
71.99024648 3.617861109
74.00589655 4.340904779
91.05422664 4.20433945
93.06987671 8.220578553
181.0066248 8.458529614
206.0270259 3.396703223
247.053575 49.23607391

Name: +ve in-silico MS/MS by CFM-ID for YZAZRTPOFWTHDJ-UHFFFAOYSA-N
ID: YZAZRTPOFWTHDJ-UHFFFAOYSA-N
Comment: Energy2
Num peaks: 21
25.00727645 0.9596497456
39.02292652 1.596698261
40.01817548 13.1363155
42.03382555 1.748632306
44.97934745 1.506128833
51.02292652 0.8908737945
56.97934745 1.973119254
67.05422664 8.430333867
71.99024648 1.195351614
74.00589655 1.690353357
77.03857658 6.133204562
85.96951104 1.665781352
91.05422664 12.23199402
93.06987671 17.17941896
103.0542266 1.885986869
111.0011455 1.383372535
126.9960601 2.623260534
162.0549549 1.135503543
174.0549549 0.8821009686
181.0066248 1.700300602
220.042676 0.9124890533

Name: +ve in-silico MS/MS by CFM-ID for SMNVYDVFDKEASB-UHFFFAOYSA-N
ID: SMNVYDVFDKEASB-UHFFFAOYSA-N
Comment: Energy0
Num peaks: 6
105.0334912 24.27942832
106.0287402 17.69292535
137.0709393 6.996736415
138.0661883 2.814226462
224.0818384 2.068723892
242.092403 38.27151016

Name: +ve in-silico MS/MS by CFM-ID for SMNVYDVFDKEASB-UHFFFAOYSA-N
ID: SMNVYDVFDKEASB-UHFFFAOYSA-N
Comment: Energy1
Num peaks: 6
105.0334912 37.49920457
106.0287402 16.23603462
137.0709393 6.956944571
138.0661883 1.670578478
224.0818384 5.653257774
242.092403 12.16116605

Name: +ve in-silico MS/MS by CFM-ID for SMNVYDVFDKEASB-UHFFFAOYSA-N
ID: SMNVYDVFDKEASB-UHFFFAOYSA-N
Comment: Energy2
Num peaks: 11
39.02292652 2.964688967
49.00727645 9.710739478
51.02292652 12.9032843
63.02292652 8.515768309
65.03857658 2.592350007
79.01784114 2.624053337
79.05422664 2.438034747
89.00219107 2.179458466
105.0334912 25.75614634
106.0287402 9.531756418
107.0491413 1.618181881

Name: +ve in-silico MS/MS by CFM-ID for XIBVROTWVICFDY-UHFFFAOYSA-N
ID: XIBVROTWVICFDY-UHFFFAOYSA-N
Comment: Energy0
Num peaks: 6
57.06987671 9.991405603
105.0334912 3.128300592
160.0523681 2.385847477
188.1069905 2.85304502
246.0680181 10.85835133
264.0785828 55.58231862

Name: +ve in-silico MS/MS by CFM-ID for XIBVROTWVICFDY-UHFFFAOYSA-N
ID: XIBVROTWVICFDY-UHFFFAOYSA-N
Comment: Energy1
Num peaks: 14
55.05422664 1.831111079
57.06987671 24.89683308
72.08077574 5.504016004
105.0334912 9.198060156
107.0491413 2.091209937
153.0101689 1.22966733
160.0523681 1.278915812
181.0050835 5.459254635
208.0159826 2.218095978
220.0159826 1.766618202
234.0680181 1.00777284
236.0836682 9.062817546
246.0680181 5.637608272
264.0785828 9.132723121

Name: +ve in-silico MS/MS by CFM-ID for XIBVROTWVICFDY-UHFFFAOYSA-N
ID: XIBVROTWVICFDY-UHFFFAOYSA-N
Comment: Energy2
Num peaks: 31
27.02292652 0.688903423
39.02292652 1.628409551
41.03857658 5.743160386
43.05422664 8.351944772
45.06987671 1.79722269
49.00727645 1.245951602
51.02292652 0.7089813253
53.03857658 1.435155811
55.05422664 3.440424192
56.0130901 0.7712045639
57.06987671 17.42598115
63.02292652 1.650498077
72.08077574 4.402101725
79.05422664 2.385952182
80.04947561 0.803538405
82.06512568 1.48029459
91.05422664 0.6521643204
103.9897678 0.8568786622
105.0334912 9.0258065
107.0491413 0.6813895082
109.0647913 0.6934056761
110.0600403 0.6581485874
115.9897678 1.375160624
130.0418034 2.551521813
132.0443902 2.842857793
142.0418034 0.7515807129
168.0807757 0.7452572754
180.0210679 0.930915671
192.0210679 1.481188507
204.0210679 0.8011394781
228.0574535 0.9256028938

Name: +ve in-silico MS/MS by CFM-ID for CGXVMGQVUJWUQE-UHFFFAOYSA-N
ID: CGXVMGQVUJWUQE-UHFFFAOYSA-N
Comment: Energy0
Num peaks: 6
72.08077574 3.29056548
105.0334912 3.638986568
188.1069905 3.290189274
208.0159826 10.12108722
246.0680181 5.616693292
264.0785828 65.35348284

Name: +ve in-silico MS/MS by CFM-ID for CGXVMGQVUJWUQE-UHFFFAOYSA-N
ID: CGXVMGQVUJWUQE-UHFFFAOYSA-N
Comment: Energy1
Num peaks: 9
72.08077574 5.618295902
105.0334912 14.46825652
107.0491413 3.317338433
180.0210679 4.380738338
181.0050835 8.278436772
208.0159826 13.10107072
236.0836682 14.04786782
248.0472827 2.849025976
264.0785828 15.17659272

Name: +ve in-silico MS/MS by CFM-ID for CGXVMGQVUJWUQE-UHFFFAOYSA-N
ID: CGXVMGQVUJWUQE-UHFFFAOYSA-N
Comment: Energy2
Num peaks: 21
49.00727645 3.597213246
51.02292652 2.333200193
55.05422664 3.39574483
56.04947561 4.230287944
57.06987671 1.772179732
63.02292652 3.238318405
72.08077574 15.33642395
79.05422664 1.312472695
84.08077574 2.553616146
94.02874017 1.355105587
105.0334912 13.04415723
130.0418034 4.712451438
132.0443902 5.520649949
132.0574535 1.835615056
144.0210679 1.484773626
172.0756904 4.235802569
180.0210679 1.624001059
188.1069905 2.119811648
220.0523681 1.593123273
230.036718 2.779500119
246.0680181 2.829040623

Name: +ve in-silico MS/MS by CFM-ID for BPHZBCRVYXLAKF-UHFFFAOYSA-N
ID: BPHZBCRVYXLAKF-UHFFFAOYSA-N
Comment: Energy0
Num peaks: 6
57.06987671 26.98383876
105.0334912 2.67216835
160.0523681 1.945101008
188.1069905 2.269816354
246.0680181 9.310732731
264.0785828 44.69207294

Name: +ve in-silico MS/MS by CFM-ID for BPHZBCRVYXLAKF-UHFFFAOYSA-N
ID: BPHZBCRVYXLAKF-UHFFFAOYSA-N
Comment: Energy1
Num peaks: 10
41.03857658 1.636267607
43.05422664 2.153113402
55.05422664 1.853444998
57.06987671 43.86004531
72.08077574 4.116028375
105.0334912 6.926453891
181.0050835 4.140227921
236.0836682 6.416893797
246.0680181 4.077348969
264.0785828 5.661143005

Name: +ve in-silico MS/MS by CFM-ID for BPHZBCRVYXLAKF-UHFFFAOYSA-N
ID: BPHZBCRVYXLAKF-UHFFFAOYSA-N
Comment: Energy2
Num peaks: 16
15.02292652 1.901731007
41.03857658 7.072240583
43.05422664 3.063413236
49.00727645 0.9988861307
51.02292652 0.7780077348
55.05422664 6.269810136
57.06987671 39.19540364
63.02292652 1.532506603
72.08077574 4.144666856
79.05422664 1.641067032
82.06512568 1.192413618
105.0334912 6.973116486
130.0418034 2.710695843
142.0418034 0.8472208332
168.0807757 0.7620959013
228.0574535 1.217361622

Name: +ve in-silico MS/MS by CFM-ID for LOYIZVPHFFCMRS-UHFFFAOYSA-N
ID: LOYIZVPHFFCMRS-UHFFFAOYSA-N
Comment: Energy0
Num peaks: 6
106.0399735 4.639075356
135.0440559 17.59854968
148.0393049 5.015556678
163.0502039 2.629999349
212.0818384 4.705364448
242.092403 56.43064611

Name: +ve in-silico MS/MS by CFM-ID for LOYIZVPHFFCMRS-UHFFFAOYSA-N
ID: LOYIZVPHFFCMRS-UHFFFAOYSA-N
Comment: Energy1
Num peaks: 7
53.03857658 1.851928835
95.06037464 6.915521098
107.0491413 6.930121369
135.0440559 30.18044631
148.0393049 12.18390088
212.0818384 3.954654864
242.092403 18.39039074

Name: +ve in-silico MS/MS by CFM-ID for LOYIZVPHFFCMRS-UHFFFAOYSA-N
ID: LOYIZVPHFFCMRS-UHFFFAOYSA-N
Comment: Energy2
Num peaks: 13
39.02292652 3.373944236
49.00727645 2.549363918
91.05422664 11.84681857
104.0494756 2.373840964
105.0334912 15.63105477
106.0399735 6.148476141
107.0491413 10.36210906
109.0284058 1.997093424
120.0443902 3.234461468
130.0399735 1.684543472
135.0440559 17.77125544
148.0393049 1.250129743
196.0869237 1.828385943

Name: +ve in-silico MS/MS by CFM-ID for QQFQSACPYJTBON-UHFFFAOYSA-N
ID: QQFQSACPYJTBON-UHFFFAOYSA-N
Comment: Energy0
Num peaks: 7
47.04914126 7.581575314
150.0105033 4.958695261
178.0054179 19.27512644
236.0472827 3.875587518
254.0578474 2.868066568
265.0625984 11.21816748
282.0891475 32.46647893

Name: +ve in-silico MS/MS by CFM-ID for QQFQSACPYJTBON-UHFFFAOYSA-N
ID: QQFQSACPYJTBON-UHFFFAOYSA-N
Comment: Energy1
Num peaks: 12
29.03857658 1.328865172
45.0334912 1.317333076
47.04914126 30.1007496
134.9996042 7.548076156
150.0105033 17.11687815
150.9945188 1.596705906
152.0261533 3.918928615
178.0054179 6.073588418
236.0472827 3.241251593
251.0469483 1.661227805
265.0625984 4.214324928
282.0891475 2.742225827

Name: +ve in-silico MS/MS by CFM-ID for QQFQSACPYJTBON-UHFFFAOYSA-N
ID: QQFQSACPYJTBON-UHFFFAOYSA-N
Comment: Energy2
Num peaks: 31
26.00252542 1.127586381
29.03857658 3.002691852
41.00219107 1.568577772
47.04914126 4.454662128
57.0334912 1.049755829
59.04914126 1.326129038
65.99744004 1.129647697
80.0130901 0.9297839156
89.99744004 1.944129973
96.98395416 1.291360396
116.0130901 1.480706415
118.0287402 1.112100836
128.0130901 2.977902851
134.9996042 1.598133845
150.0105033 12.56150421
150.9945188 1.485466392
152.0261533 1.445451113
162.0105033 5.153594309
164.0261533 1.56777313
165.0101689 1.709050393
166.0418034 1.111858033
167.025819 1.229606337
168.0574535 1.077953916
169.041469 0.9218816029
178.0054179 19.46688123
180.0210679 2.179504775
186.0680181 0.9200673361
192.0210679 1.196544925
219.0207336 1.278111212
221.0363837 0.910867787
223.0520337 0.8978098452

Name: +ve in-silico MS/MS by CFM-ID for AHNLLYVNSHGRJP-UHFFFAOYSA-N
ID: AHNLLYVNSHGRJP-UHFFFAOYSA-N
Comment: Energy0
Num peaks: 8
105.0334912 3.402087523
109.0396392 2.726418414
212.0818384 1.836913128
252.0655196 4.365704175
254.0811697 6.291352193
264.076753 6.115360663
265.0607686 2.142049318
282.0873177 54.17377884

Name: +ve in-silico MS/MS by CFM-ID for AHNLLYVNSHGRJP-UHFFFAOYSA-N
ID: AHNLLYVNSHGRJP-UHFFFAOYSA-N
Comment: Energy1
Num peaks: 22
43.01784114 0.8137973981
71.01275576 1.242493305
81.0334912 1.131329605
105.0334912 4.625674148
109.0396392 7.860348492
124.0505382 4.667019116
129.0334912 3.018866891
147.0440559 2.133670988
159.0440559 0.8494942247
174.0549549 1.040650213
196.0393049 2.515062732
210.0549549 1.655245644
212.0818384 3.659718947
222.0661883 3.593791785
226.0974884 0.8916354111
236.0818384 1.656995016
238.0611029 0.9391019437
252.0655196 1.637497526
252.076753 2.835259344
254.092403 18.02920729
264.076753 3.407677527
282.0873177 12.08989434

Name: +ve in-silico MS/MS by CFM-ID for AHNLLYVNSHGRJP-UHFFFAOYSA-N
ID: AHNLLYVNSHGRJP-UHFFFAOYSA-N
Comment: Energy2
Num peaks: 31
40.01817548 1.174177121
49.00727645 1.085718982
52.01817548 1.582380625
63.02292652 1.043269983
79.01784114 1.070759502
81.0334912 2.943817516
94.02874017 1.400474746
96.04439023 2.071951314
98.03488817 3.527546337
105.0334912 5.605151186
109.0396392 3.740680532
118.0399735 1.748940552
124.0505382 5.697294547
128.0494756 1.17867624
129.0334912 1.249203137
146.0348882 1.422541174
159.0440559 1.046890993
160.0505382 1.461567356
182.0600403 2.174636222
184.0393049 2.35123727
184.0756904 2.162186415
196.0393049 1.104627998
198.0549549 1.045646901
212.0818384 2.056299614
222.0549549 2.479608285
224.0454529 1.200140261
224.070605 1.81755437
226.086255 1.592281436
228.076753 1.243592261
236.070605 1.168344219
256.0716676 1.092969217

Name: +ve in-silico MS/MS by CFM-ID for PYPQTKLPLKVIFI-UHFFFAOYSA-N
ID: PYPQTKLPLKVIFI-UHFFFAOYSA-N
Comment: Energy0
Num peaks: 9
70.06512568 3.789136916
72.08077574 4.784600542
144.0113759 2.816436475
157.0066248 2.209498852
159.0222749 17.47372799
161.0379249 17.03996815
175.976053 2.941759368
204.0437386 4.855763114
247.0495523 25.85409161

Name: +ve in-silico MS/MS by CFM-ID for PYPQTKLPLKVIFI-UHFFFAOYSA-N
ID: PYPQTKLPLKVIFI-UHFFFAOYSA-N
Comment: Energy1
Num peaks: 10
61.0396392 1.503055424
70.06512568 11.40430345
72.0192381 3.340975356
72.08077574 16.30932195
174.0331739 2.210548344
175.976053 6.141984985
191.0484896 1.352749726
215.0233375 1.563909241
219.0546376 10.9890463
247.0495523 25.32920887

Name: +ve in-silico MS/MS by CFM-ID for PYPQTKLPLKVIFI-UHFFFAOYSA-N
ID: PYPQTKLPLKVIFI-UHFFFAOYSA-N
Comment: Energy2
Num peaks: 16
41.03857658 4.449328945
43.05422664 8.67950422
53.03857658 1.292031628
55.05422664 2.380741154
68.04947561 4.572856845
70.06512568 31.26211765
72.08077574 7.172949848
104.9753247 2.217544319
106.9909748 2.729595668
116.9753247 1.424833462
118.9909748 5.316720031
121.0066248 1.639475963
133.0066248 2.137489534
144.0113759 1.373239039
159.0222749 2.181279949
161.0379249 2.163030789

Name: +ve in-silico MS/MS by CFM-ID for XEGKSQDTLNGOHE-UHFFFAOYSA-N
ID: XEGKSQDTLNGOHE-UHFFFAOYSA-N
Comment: Energy0
Num peaks: 8
44.0130901 1.626430935
165.0465544 1.998693271
183.0571191 1.686817828
222.0680181 3.824258846
250.0629328 17.11687113
252.0785828 1.946218169
265.0625984 1.791170991
282.0891475 50.60503922

Name: +ve in-silico MS/MS by CFM-ID for XEGKSQDTLNGOHE-UHFFFAOYSA-N
ID: XEGKSQDTLNGOHE-UHFFFAOYSA-N
Comment: Energy1
Num peaks: 23
110.0600403 1.216619537
113.0152543 0.8496017814
125.0152543 2.929607684
127.0309044 3.334922823
164.0261533 1.185720873
165.0465544 4.516513865
167.0622045 1.036621652
168.0655196 0.9355211863
170.0811697 1.952072539
183.0571191 1.870380996
192.0210679 1.404439446
207.0571191 1.271800872
208.0523681 1.859219066
222.0316326 1.728900487
222.0680181 5.582220368
224.0836682 2.530093466
235.0520337 1.260615947
250.0629328 12.80263858
252.0785828 0.9618303173
264.0785828 4.422213665
265.0625984 6.062050791
266.0578474 0.9955080897
282.0891475 20.10832758

Name: +ve in-silico MS/MS by CFM-ID for XEGKSQDTLNGOHE-UHFFFAOYSA-N
ID: XEGKSQDTLNGOHE-UHFFFAOYSA-N
Comment: Energy2
Num peaks: 31
26.00252542 0.6104028085
28.01817548 2.085613665
44.0130901 2.201422113
46.02874017 1.362751956
48.04439023 1.982579214
55.05422664 0.6381882691
57.0334912 0.8963776792
73.06479133 0.6974214257
77.03857658 0.7304861673
91.05422664 0.6972499014
96.98395416 0.6425056317
113.0152543 0.7074000859
125.0152543 16.20660779
127.0309044 2.38085183
134.9996042 1.846594509
137.0152543 3.031639207
139.0309044 2.390912572
149.0152543 0.8225634404
162.9945188 0.8840638106
164.0261533 0.7189438396
165.0101689 2.510408979
165.0465544 10.08755703
167.025819 3.906906242
167.0622045 14.06741742
179.0622045 1.102098813
183.0571191 3.069905451
185.0727692 1.306296174
186.0913404 0.974994519
207.0571191 0.6848581863
208.0159826 0.7238914078
266.0578474 0.6085244725

Name: +ve in-silico MS/MS by CFM-ID for WSHHFZOCOFALFE-UHFFFAOYSA-N
ID: WSHHFZOCOFALFE-UHFFFAOYSA-N
Comment: Energy0
Num peaks: 6
105.0334912 9.929108052
138.0661883 4.166736079
215.081504 10.14035449
224.0818384 1.740665085
225.0658539 1.201778462
242.092403 65.75964815

Name: +ve in-silico MS/MS by CFM-ID for WSHHFZOCOFALFE-UHFFFAOYSA-N
ID: WSHHFZOCOFALFE-UHFFFAOYSA-N
Comment: Energy1
Num peaks: 8
79.05422664 3.302366552
105.0334912 31.97223078
109.0396392 4.117998095
138.0661883 2.613567873
187.0865894 5.390471421
198.0549549 2.968796845
215.081504 12.14423828
242.092403 17.6943886

Name: +ve in-silico MS/MS by CFM-ID for WSHHFZOCOFALFE-UHFFFAOYSA-N
ID: WSHHFZOCOFALFE-UHFFFAOYSA-N
Comment: Energy2
Num peaks: 16
39.02292652 2.728815363
49.00727645 7.50463251
51.02292652 6.362483951
53.01342445 1.971344429
63.02292652 8.461770269
65.03857658 1.423135659
67.02907452 2.777447074
68.04947561 4.05869644
69.00833907 3.617413454
79.01784114 1.840493826
79.05422664 5.145656639
93.04472458 1.582406056
105.0334912 26.14346575
107.0239891 2.396114567
109.0396392 3.187544778
121.0396392 1.510916244

Name: +ve in-silico MS/MS by CFM-ID for RUEDOTPIQOWTCD-UHFFFAOYSA-N
ID: RUEDOTPIQOWTCD-UHFFFAOYSA-N
Comment: Energy0
Num peaks: 6
100.0215466 1.851122261
128.0164612 0.94219905
219.0586604 10.07394001
229.0430103 2.296978869
230.0270259 1.063576657
247.053575 78.78795171

Name: +ve in-silico MS/MS by CFM-ID for RUEDOTPIQOWTCD-UHFFFAOYSA-N
ID: RUEDOTPIQOWTCD-UHFFFAOYSA-N
Comment: Energy1
Num peaks: 11
100.0215466 16.88264098
126.0008112 1.5698838
128.0164612 2.855902595
153.9957258 1.749162219
158.0600403 2.064163084
199.0502039 3.847026463
201.0658539 1.783621478
204.0477614 5.320015372
219.0586604 5.526162498
229.0430103 1.843342673
247.053575 37.94546391

Name: +ve in-silico MS/MS by CFM-ID for RUEDOTPIQOWTCD-UHFFFAOYSA-N
ID: RUEDOTPIQOWTCD-UHFFFAOYSA-N
Comment: Energy2
Num peaks: 31
39.02292652 4.606886572
41.03857658 7.972728449
51.02292652 2.93174303
52.01817548 2.81569216
54.03382555 5.091550094
63.02292652 1.84542867
65.03857658 2.335653629
67.05422664 1.604695966
80.0130901 2.494211399
82.02874017 1.138676774
85.01064758 1.351826521
94.06512568 2.883860216
100.0215466 8.596131778
104.0494756 1.684128238
110.9899121 2.231920823
120.0443902 4.357265547
126.0008112 2.017697788
145.0396392 2.413793361
171.0552893 1.128772141
173.0345538 1.232461516
173.0709393 1.255449718
185.0709393 2.639203329
187.0502039 1.303542809
195.0552893 1.485419537
199.0502039 3.338804386
201.0658539 1.540803182
213.0658539 1.420689164
219.0586604 1.099366036
221.0379249 1.070037868
229.0430103 2.479443829
231.0222749 1.708578173

Name: +ve in-silico MS/MS by CFM-ID for FEUOXPARVIPXKS-UHFFFAOYSA-N
ID: FEUOXPARVIPXKS-UHFFFAOYSA-N
Comment: Energy0
Num peaks: 6
186.0549549 1.2910889
236.087004 15.92999663
238.1026541 2.167217933
262.086255 1.999486085
264.0819186 36.56412373
282.0924833 39.45658928

Name: +ve in-silico MS/MS by CFM-ID for FEUOXPARVIPXKS-UHFFFAOYSA-N
ID: FEUOXPARVIPXKS-UHFFFAOYSA-N
Comment: Energy1
Num peaks: 6
186.0549549 1.338819267
236.087004 31.35603443
238.1026541 4.848741131
244.0756904 1.332006533
264.0819186 38.65541289
282.0924833 13.23552331

Name: +ve in-silico MS/MS by CFM-ID for FEUOXPARVIPXKS-UHFFFAOYSA-N
ID: FEUOXPARVIPXKS-UHFFFAOYSA-N
Comment: Energy2
Num peaks: 20
49.00727645 1.336797921
57.0135047 2.254831571
81.0135047 1.908715774
91.05422664 1.292586105
115.0542266 3.693999188
142.0651257 3.499282155
154.0651257 2.437361451
168.0443902 5.171529239
186.0549549 1.29652384
192.0807757 2.220713326
202.0651257 2.504008136
210.0713539 3.796791086
218.0964258 6.467512726
222.0713539 1.254835085
236.087004 22.15211218
238.0662685 1.575705748
238.1026541 2.098810997
244.0756904 6.314608349
262.086255 1.734406483
264.0819186 7.604056731

Name: +ve in-silico MS/MS by CFM-ID for UQKOGSCUJDJDSZ-UHFFFAOYSA-N
ID: UQKOGSCUJDJDSZ-UHFFFAOYSA-N
Comment: Energy0
Num peaks: 17
34.99499752 5.504978305
73.06479133 1.756010628
90.09134042 2.603659018
153.0133636 2.287922981
170.0399127 1.802080313
182.0399127 3.294242683
184.0191773 4.138703809
184.0555628 2.459302076
186.0348273 3.396672161
196.0555628 4.704125613
208.1097065 3.380511957
210.0712128 6.870992575
212.0504774 1.402452507
212.0868629 1.614150612
214.0661275 14.05349115
216.0817775 1.641179874
242.0974276 20.15230627

Name: +ve in-silico MS/MS by CFM-ID for UQKOGSCUJDJDSZ-UHFFFAOYSA-N
ID: UQKOGSCUJDJDSZ-UHFFFAOYSA-N
Comment: Energy1
Num peaks: 12
29.03857658 2.335054943
34.99499752 1.724308617
41.03857658 7.157115568
43.05422664 14.89474235
45.06987671 3.127624569
47.04914126 1.911166532
71.04914126 3.230291308
73.06479133 34.78868075
75.08044139 3.172162735
124.9820635 1.962538189
186.0348273 4.362373768
214.0661275 1.861833177

Name: +ve in-silico MS/MS by CFM-ID for UQKOGSCUJDJDSZ-UHFFFAOYSA-N
ID: UQKOGSCUJDJDSZ-UHFFFAOYSA-N
Comment: Energy2
Num peaks: 31
27.02292652 1.157632212
29.03857658 2.890987538
34.99499752 1.865027484
41.03857658 1.902891727
42.03382555 1.037711264
43.05422664 1.72361341
44.04947561 3.137330641
45.0334912 3.349571399
47.04914126 3.494452073
58.06512568 7.003825655
59.04914126 1.955119138
60.08077574 0.9849897715
73.06479133 7.705910241
74.0600403 1.234067454
90.09134042 2.493778817
123.9980479 1.658219953
139.9929625 5.51233679
142.0086126 3.367440371
153.0133636 2.890684912
154.0086126 1.916935519
156.0242626 1.209988706
168.0242626 3.611302144
170.0399127 3.47949122
178.0991418 1.084506964
180.0242626 0.9715439789
182.0399127 4.990226195
182.0940565 1.22232387
184.0191773 1.645654595
184.0555628 2.735582522
186.0348273 1.333894024
210.0712128 0.9805199499

Name: +ve in-silico MS/MS by CFM-ID for DKRAFRHHWPPQBZ-UHFFFAOYSA-N
ID: DKRAFRHHWPPQBZ-UHFFFAOYSA-N
Comment: Energy0
Num peaks: 6
236.087004 15.92957054
238.1026541 2.158655158
262.086255 2.156037905
264.0819186 37.01093839
265.0659342 0.8278766496
282.0924833 39.45339973

Name: +ve in-silico MS/MS by CFM-ID for DKRAFRHHWPPQBZ-UHFFFAOYSA-N
ID: DKRAFRHHWPPQBZ-UHFFFAOYSA-N
Comment: Energy1
Num peaks: 6
91.05422664 1.733034612
236.087004 31.1832025
238.1026541 4.614645829
264.0819186 39.87499857
265.0659342 1.112414896
282.0924833 13.12938915

Name: +ve in-silico MS/MS by CFM-ID for DKRAFRHHWPPQBZ-UHFFFAOYSA-N
ID: DKRAFRHHWPPQBZ-UHFFFAOYSA-N
Comment: Energy2
Num peaks: 17
49.00727645 1.533821595
51.02292652 1.288431539
65.03857658 2.782834035
75.02292652 5.909443906
91.05422664 9.187206469
119.0291548 3.311177665
160.0557039 2.95890082
204.0807757 1.69955428
208.0557039 3.665051127
210.0713539 4.312112013
218.0964258 6.461109229
221.076105 2.515780839
236.087004 21.63286656
238.0662685 1.353257061
238.1026541 1.754765554
262.086255 1.904297874
264.0819186 8.657542952

Name: +ve in-silico MS/MS by CFM-ID for WBCCZMQENTWRJC-UHFFFAOYSA-N
ID: WBCCZMQENTWRJC-UHFFFAOYSA-N
Comment: Energy0
Num peaks: 6
53.03857658 3.483000284
94.06512568 15.80780075
120.0443902 6.876201048
138.0549549 39.55275178
163.0520337 9.789793487
282.0891475 6.646856057

Name: +ve in-silico MS/MS by CFM-ID for WBCCZMQENTWRJC-UHFFFAOYSA-N
ID: WBCCZMQENTWRJC-UHFFFAOYSA-N
Comment: Energy1
Num peaks: 17
27.02292652 1.80065202
51.02292652 1.740994249
53.03857658 18.84654144
71.04914126 2.150120694
90.99451885 1.278160638
93.01016891 2.96231814
94.06512568 7.684380873
111.0207336 0.7943250029
120.0443902 10.45996113
127.075356 6.366816432
138.0549549 7.429565999
145.041469 2.116077216
163.0520337 10.25707829
189.0312983 1.329218164
212.0472827 1.508408475
246.1124698 0.8338360974
282.0891475 2.531158828

Name: +ve in-silico MS/MS by CFM-ID for WBCCZMQENTWRJC-UHFFFAOYSA-N
ID: WBCCZMQENTWRJC-UHFFFAOYSA-N
Comment: Energy2
Num peaks: 18
39.02292652 2.991439161
44.99710569 1.25779767
51.02292652 1.16237041
53.03857658 6.382850683
60.98395416 1.044945049
62.99960423 0.9705296354
63.02292652 1.266399514
65.03857658 2.285224823
67.05422664 2.586337157
76.97886878 1.783114078
78.99451885 2.47125446
83.04914126 1.480671957
90.99451885 0.9774992953
93.01016891 2.506006311
94.06512568 32.67146872
120.0443902 10.33832516
138.0549549 6.357718567
145.041469 1.559604191

Name: +ve in-silico MS/MS by CFM-ID for ZEZOCGSJUIDEIY-UHFFFAOYSA-N
ID: ZEZOCGSJUIDEIY-UHFFFAOYSA-N
Comment: Energy0
Num peaks: 6
65.03857658 1.040521505
124.0215466 1.529438791
124.0393049 2.373782592
200.0528467 8.779936433
229.0430103 2.217602594
247.053575 80.66425116

Name: +ve in-silico MS/MS by CFM-ID for ZEZOCGSJUIDEIY-UHFFFAOYSA-N
ID: ZEZOCGSJUIDEIY-UHFFFAOYSA-N
Comment: Energy1
Num peaks: 9
63.02292652 3.260235525
110.0236548 3.40538821
124.0215466 3.023751822
124.0393049 3.379636777
174.0371967 3.153051732
186.0371967 2.426692689
200.0528467 11.4904997
229.0430103 27.53714531
247.053575 24.67782424

Name: +ve in-silico MS/MS by CFM-ID for ZEZOCGSJUIDEIY-UHFFFAOYSA-N
ID: ZEZOCGSJUIDEIY-UHFFFAOYSA-N
Comment: Energy2
Num peaks: 10
39.02292652 5.131154588
49.00727645 3.96131329
51.02292652 5.554260777
63.02292652 27.84018443
65.03857658 21.64549512
67.05422664 3.697598137
124.0215466 2.582994307
124.0393049 4.355086096
174.0371967 3.178333028
200.0528467 3.778111003

Name: +ve in-silico MS/MS by CFM-ID for CANPECYEYBATAJ-UHFFFAOYSA-N
ID: CANPECYEYBATAJ-UHFFFAOYSA-N
Comment: Energy0
Num peaks: 6
109.0647913 3.397206149
128.0261533 3.021178685
155.0702706 8.490112898
236.0836682 11.55816201
264.0785828 26.40174874
282.0891475 29.50890038

Name: +ve in-silico MS/MS by CFM-ID for CANPECYEYBATAJ-UHFFFAOYSA-N
ID: CANPECYEYBATAJ-UHFFFAOYSA-N
Comment: Energy1
Num peaks: 19
41.03857658 0.8225375583
55.05422664 0.7628129769
79.05422664 1.266409403
81.0334912 0.9498769528
81.06987671 2.853390555
83.08552677 0.7307836085
107.0491413 2.765132466
109.0647913 10.45434684
111.0804414 1.972732227
127.075356 2.672717882
128.0261533 3.634108358
137.0597059 7.665647165
155.0702706 10.41425363
234.0680181 1.297829494
236.0836682 10.20776542
238.0993183 1.885249478
246.0680181 1.926192701
264.0785828 12.48801297
282.0891475 5.461335688

Name: +ve in-silico MS/MS by CFM-ID for CANPECYEYBATAJ-UHFFFAOYSA-N
ID: CANPECYEYBATAJ-UHFFFAOYSA-N
Comment: Energy2
Num peaks: 31
39.02292652 2.331638904
41.03857658 4.080973421
43.01784114 0.5396136181
43.05422664 2.003905788
51.02292652 2.712408904
53.00219107 0.5914916318
53.03857658 4.25388662
55.05422664 7.645797164
57.06987671 1.561344182
61.02840582 0.8919353009
63.04405588 0.5463586164
67.01784114 0.6024787114
68.99710569 0.6468928826
71.01275576 3.62162069
79.05422664 1.523535985
81.0334912 0.9812300756
81.06987671 15.03397566
83.08552677 3.146936815
85.02840582 1.347771257
96.99202031 0.5528650339
99.04405588 1.78167194
101.0152543 0.7317549916
107.0491413 1.47957959
109.0647913 12.61191475
111.0804414 2.802849182
127.075356 1.584557747
128.0261533 1.137985671
137.0597059 1.116757686
155.0702706 0.7707834584
220.0887536 0.6523034309
266.0578474 0.782364541

Name: +ve in-silico MS/MS by CFM-ID for DBWMRNWOKNGIRM-UHFFFAOYSA-N
ID: DBWMRNWOKNGIRM-UHFFFAOYSA-N
Comment: Energy0
Num peaks: 10
46.99499752 2.999247027
49.01064758 1.946332422
69.0334912 2.032978563
71.04914126 11.98391142
152.0276946 2.16910221
154.0433447 21.45231605
172.0539094 2.111861971
224.0852095 3.565778936
225.0692251 2.214216833
242.0957742 30.88208747

Name: +ve in-silico MS/MS by CFM-ID for DBWMRNWOKNGIRM-UHFFFAOYSA-N
ID: DBWMRNWOKNGIRM-UHFFFAOYSA-N
Comment: Energy1
Num peaks: 26
15.02292652 0.7123107065
29.03857658 2.726415491
43.05422664 5.336363563
46.99499752 1.509685209
53.03857658 3.679580222
54.03382555 1.719609212
69.0334912 1.178198269
71.04914126 12.15402802
106.0399735 1.759989124
108.0556236 2.500127151
110.0712737 2.439452776
112.0215466 4.860964478
125.0597059 1.086857088
127.0324456 1.749869623
128.0164612 0.7168189634
140.0276946 1.335271921
142.0433447 2.178903968
152.0276946 1.010539818
154.0433447 19.3938985
169.0971541 0.713518066
172.0539094 2.568680708
194.092403 2.302448759
200.0739761 0.7348653613
224.0852095 1.098927803
225.0692251 1.70639312
242.0957742 3.512582328

Name: +ve in-silico MS/MS by CFM-ID for DBWMRNWOKNGIRM-UHFFFAOYSA-N
ID: DBWMRNWOKNGIRM-UHFFFAOYSA-N
Comment: Energy2
Num peaks: 31
25.00727645 0.9170172199
27.02292652 1.50424847
29.03857658 1.581672498
39.02292652 0.9764892764
41.03857658 2.419684147
43.02907452 1.424283618
43.05422664 7.200375962
46.99499752 2.15392704
47.06037464 0.7867611981
50.00252542 0.9656647125
52.01817548 4.161679576
53.03857658 1.07094
54.03382555 1.759645435
66.03382555 15.72981615
68.04947561 3.928958397
69.0334912 0.9661805258
71.04914126 4.621038906
71.99024648 0.9015430243
74.00589655 3.308932885
81.04472458 2.64426903
82.02874017 1.037558634
83.06037464 1.51424077
84.04439023 2.043818658
89.01679558 0.9416323619
112.0215466 0.7613017358
125.0167956 0.9178508228
127.0324456 1.163742834
140.0276946 1.203009378
152.0276946 1.513274603
154.0433447 4.64425237
154.086255 0.8253395874

Name: +ve in-silico MS/MS by CFM-ID for SWFRATAVGJNRKK-UHFFFAOYSA-N
ID: SWFRATAVGJNRKK-UHFFFAOYSA-N
Comment: Energy0
Num peaks: 6
46.99499752 3.978197731
49.01064758 2.718640913
168.0589947 7.389242839
196.0539094 17.82388239
214.064474 4.41022142
242.0957742 49.35724286

Name: +ve in-silico MS/MS by CFM-ID for SWFRATAVGJNRKK-UHFFFAOYSA-N
ID: SWFRATAVGJNRKK-UHFFFAOYSA-N
Comment: Energy1
Num peaks: 21
46.99499752 2.314179413
47.04914126 1.470758471
49.01064758 1.145592917
68.04947561 1.249976774
122.0712737 2.292980446
124.0869237 3.051541989
126.0008112 1.105410223
150.0661883 1.456100704
152.0818384 1.339676595
154.0433447 3.958520196
168.0589947 20.63306931
168.076753 1.04067635
169.0971541 1.09000923
170.0746448 8.410460003
174.1059449 2.355485603
194.092403 5.238780555
196.0539094 11.16229868
197.0379249 1.403165778
224.0852095 1.274856179
225.0692251 1.069017304
242.0957742 7.46068306

Name: +ve in-silico MS/MS by CFM-ID for SWFRATAVGJNRKK-UHFFFAOYSA-N
ID: SWFRATAVGJNRKK-UHFFFAOYSA-N
Comment: Energy2
Num peaks: 20
15.02292652 4.941016888
26.00252542 1.48792757
46.99499752 3.313350366
57.04472458 3.828527116
58.06512568 0.9405148877
69.04472458 28.3106512
71.06037464 9.227253811
71.99024648 1.296182261
73.07602471 2.201017957
74.00589655 4.544515349
75.09167477 1.479691935
82.06512568 5.80991504
84.08077574 2.447978892
89.01679558 0.8979874527
95.06037464 1.82480642
101.0167956 2.607003878
123.0552893 0.8900514521
154.0433447 1.224383998
168.0589947 2.063464766
196.0539094 0.8428219157

Name: +ve in-silico MS/MS by CFM-ID for YNHCGDPOENMRSK-UHFFFAOYSA-N
ID: YNHCGDPOENMRSK-UHFFFAOYSA-N
Comment: Energy0
Num peaks: 6
48.98395416 3.853746569
57.06987671 11.24779002
149.0960915 4.69571488
166.1226406 6.838243862
168.0210679 5.299684159
242.0942329 48.9647479

Name: +ve in-silico MS/MS by CFM-ID for YNHCGDPOENMRSK-UHFFFAOYSA-N
ID: YNHCGDPOENMRSK-UHFFFAOYSA-N
Comment: Energy1
Num peaks: 13
55.05422664 2.911951508
57.06987671 19.26723019
76.97886878 6.805692983
95.04914126 1.162469141
108.0443902 4.029647485
110.0600403 1.792003003
149.0960915 9.867609343
166.1226406 11.54772985
168.0210679 6.970949536
186.0316326 3.442783281
192.1019051 1.125227026
206.1175552 1.682426595
242.0942329 10.02904829

Name: +ve in-silico MS/MS by CFM-ID for YNHCGDPOENMRSK-UHFFFAOYSA-N
ID: YNHCGDPOENMRSK-UHFFFAOYSA-N
Comment: Energy2
Num peaks: 21
39.02292652 1.860602983
41.03857658 7.373114898
43.05422664 2.699368538
48.98395416 6.982534393
51.02292652 2.723903507
53.03857658 3.215726333
55.05422664 3.336887496
57.06987671 20.73626638
58.9683041 1.794986353
59.08552677 0.9174563311
63.02292652 1.845120594
65.03857658 2.688189278
74.96321872 1.333694823
76.97886878 4.279107725
79.05422664 0.9284870151
80.04947561 2.505641421
95.04914126 1.415776013
108.0443902 7.072369308
122.0600403 1.368750407
149.0960915 2.049357285
168.0210679 3.057836182

Name: +ve in-silico MS/MS by CFM-ID for KJLAOPIUOGHMOW-UHFFFAOYSA-N
ID: KJLAOPIUOGHMOW-UHFFFAOYSA-N
Comment: Energy0
Num peaks: 6
48.98395416 3.970416959
57.06987671 11.51957511
76.97886878 3.306869871
166.1226406 7.467604525
168.0210679 7.205363921
242.0942329 50.43923456

Name: +ve in-silico MS/MS by CFM-ID for KJLAOPIUOGHMOW-UHFFFAOYSA-N
ID: KJLAOPIUOGHMOW-UHFFFAOYSA-N
Comment: Energy1
Num peaks: 17
41.00219107 0.8366174179
43.05422664 0.876652124
55.05422664 2.576014614
57.06987671 18.14947094
76.97886878 6.414275794
108.0443902 3.850226923
110.0600403 1.889544115
142.0054179 1.041403144
149.0960915 3.363257823
164.1069905 0.7939783786
166.1226406 11.04992843
168.0210679 14.46898103
170.036718 0.754375355
186.0316326 3.12402208
192.1019051 1.013101519
206.1175552 1.41137263
242.0942329 8.926300822

Name: +ve in-silico MS/MS by CFM-ID for KJLAOPIUOGHMOW-UHFFFAOYSA-N
ID: KJLAOPIUOGHMOW-UHFFFAOYSA-N
Comment: Energy2
Num peaks: 19
39.02292652 1.866979015
41.03857658 7.969939869
43.05422664 2.528680224
45.06987671 0.8340048632
48.98395416 8.599974026
51.02292652 2.78101682
53.03857658 2.943192172
55.05422664 2.998900275
57.06987671 22.95721848
58.9683041 2.034681123
59.08552677 1.05565273
65.03857658 1.265112119
74.96321872 1.718403937
76.97886878 4.707066538
80.04947561 1.688381954
108.0443902 8.365964051
122.0600403 1.428523085
150.0105033 1.097678013
168.0210679 3.507704399

Name: +ve in-silico MS/MS by CFM-ID for KXYJNSJYQCRPRE-UHFFFAOYSA-N
ID: KXYJNSJYQCRPRE-UHFFFAOYSA-N
Comment: Energy0
Num peaks: 6
153.0101689 4.136963312
171.0804414 7.495158552
197.0597059 4.741730098
211.075356 4.394328881
229.041469 5.547522474
247.0520337 67.34902744

Name: +ve in-silico MS/MS by CFM-ID for KXYJNSJYQCRPRE-UHFFFAOYSA-N
ID: KXYJNSJYQCRPRE-UHFFFAOYSA-N
Comment: Energy1
Num peaks: 7
76.97886878 4.138986564
153.0101689 18.72885673
171.0804414 1.981063085
193.0647913 2.356079651
197.0597059 5.342530144
211.075356 11.65710959
247.0520337 36.27595658

Name: +ve in-silico MS/MS by CFM-ID for KXYJNSJYQCRPRE-UHFFFAOYSA-N
ID: KXYJNSJYQCRPRE-UHFFFAOYSA-N
Comment: Energy2
Num peaks: 18
39.02292652 2.015942071
49.00727645 7.564768202
51.02292652 7.552789312
53.03857658 2.53649035
58.9683041 1.548666506
63.02292652 10.04173408
65.03857658 10.89014191
74.96321872 4.213441168
91.01784114 2.350590006
105.0334912 1.49392522
126.9945188 3.203514375
131.0491413 1.512652306
143.0491413 3.315688893
153.0101689 10.51430303
155.0491413 2.904536246
171.0804414 4.192851617
193.0647913 2.252192854
197.0597059 2.119903497

Name: +ve in-silico MS/MS by CFM-ID for FGWVXIMTEJRFGX-UHFFFAOYSA-N
ID: FGWVXIMTEJRFGX-UHFFFAOYSA-N
Comment: Energy0
Num peaks: 7
43.05422664 9.733255437
223.0156482 2.806974741
236.0472827 6.509466387
240.0421973 1.587835318
254.0578474 5.982744783
264.0785828 4.329869398
282.0891475 50.27098606

Name: +ve in-silico MS/MS by CFM-ID for FGWVXIMTEJRFGX-UHFFFAOYSA-N
ID: FGWVXIMTEJRFGX-UHFFFAOYSA-N
Comment: Energy1
Num peaks: 29
29.03857658 0.610478069
41.03857658 1.376550787
43.05422664 23.21380721
47.04914126 0.8542285698
58.06512568 1.132842473
68.04947561 0.9380664789
70.06512568 0.6585891096
138.0105033 1.577037942
138.9945188 1.727091
154.0054179 0.6076112699
176.0261533 2.137923198
178.0418034 3.273449344
180.0574535 1.599868244
192.0574535 1.270838168
194.036718 4.44825742
196.0523681 5.580553036
208.0523681 1.845701927
218.036718 0.8435030891
223.0156482 2.948656374
236.0472827 6.519237429
236.0836682 0.9674932964
238.0629328 0.7220188227
238.0993183 1.328656283
240.0421973 0.8869942472
252.0421973 0.7659429056
254.0578474 2.488317752
254.0942329 4.31032312
264.0785828 0.9638959514
282.0891475 4.591628261

Name: +ve in-silico MS/MS by CFM-ID for FGWVXIMTEJRFGX-UHFFFAOYSA-N
ID: FGWVXIMTEJRFGX-UHFFFAOYSA-N
Comment: Energy2
Num peaks: 30
29.03857658 1.686226308
39.02292652 1.237368981
41.03857658 4.089140782
43.05422664 25.88117814
47.04914126 0.7910068786
58.06512568 4.32930447
59.04914126 0.6810647464
68.04947561 1.62258062
70.06512568 1.043481297
108.0443902 0.8917679846
113.0152543 0.7622791008
115.0309044 1.166807643
117.0465544 0.8053916115
138.0105033 1.285114804
138.9945188 4.784678796
141.0101689 1.873645323
154.0054179 2.130169478
168.0574535 0.7781238253
176.0261533 1.500199462
178.0418034 3.152781931
180.0574535 2.038968594
182.0003325 1.120300493
190.0418034 1.148583287
192.0574535 3.112770413
194.036718 2.53454342
196.0523681 6.267272158
198.0680181 1.16410014
209.9952471 0.7546717365
236.0472827 0.7138121151
246.1124698 0.8413399687

Name: +ve in-silico MS/MS by CFM-ID for CKMXXQZVHLKTAP-UHFFFAOYSA-N
ID: CKMXXQZVHLKTAP-UHFFFAOYSA-N
Comment: Energy0
Num peaks: 6
74.0964258 13.81026531
100.0756904 1.701375973
114.0913404 3.341516675
129.0101689 3.637093013
169.0050835 3.243164331
242.0942329 62.99535003

Name: +ve in-silico MS/MS by CFM-ID for CKMXXQZVHLKTAP-UHFFFAOYSA-N
ID: CKMXXQZVHLKTAP-UHFFFAOYSA-N
Comment: Energy1
Num peaks: 11
29.03857658 1.786268707
44.04947561 3.861092659
74.0964258 11.31911836
86.0600403 2.031399411
100.0756904 2.005644999
114.0913404 17.12906517
129.0101689 4.39030627
169.0050835 10.55312465
214.0629328 2.475745019
224.0836682 1.514314948
242.0942329 24.29088061

Name: +ve in-silico MS/MS by CFM-ID for CKMXXQZVHLKTAP-UHFFFAOYSA-N
ID: CKMXXQZVHLKTAP-UHFFFAOYSA-N
Comment: Energy2
Num peaks: 16
29.03857658 5.946607225
44.04947561 27.00174847
46.06512568 4.943113425
58.06512568 4.777128906
72.08077574 2.812290468
72.98395416 1.601372566
74.0964258 8.474924997
86.0600403 2.717750001
96.98395416 2.328681624
98.0600403 1.484314784
98.99960423 3.017532122
101.0152543 4.458827839
113.0152543 3.38030572
114.0913404 1.579861963
129.0101689 4.508584323
141.0101689 1.460173405

Name: +ve in-silico MS/MS by CFM-ID for HADNXZREAXAQJA-UHFFFAOYSA-N
ID: HADNXZREAXAQJA-UHFFFAOYSA-N
Comment: Energy0
Num peaks: 6
86.00589655 5.223064438
162.0525103 1.886261469
177.0480957 1.568018241
204.0089312 1.016815627
227.0449021 4.811134379
247.0511304 79.2493483

Name: +ve in-silico MS/MS by CFM-ID for HADNXZREAXAQJA-UHFFFAOYSA-N
ID: HADNXZREAXAQJA-UHFFFAOYSA-N
Comment: Energy1
Num peaks: 9
42.03382555 2.835144696
44.04947561 2.750938314
86.00589655 11.14660555
151.0324456 1.868693412
162.0525103 7.637885138
177.0480957 4.575509242
204.0089312 2.265093993
227.0449021 3.09105476
247.0511304 44.38713379

Name: +ve in-silico MS/MS by CFM-ID for HADNXZREAXAQJA-UHFFFAOYSA-N
ID: HADNXZREAXAQJA-UHFFFAOYSA-N
Comment: Energy2
Num peaks: 28
25.00727645 1.131329527
27.02292652 2.773137351
42.03382555 11.62538334
44.04947561 2.468980262
49.00727645 2.111934379
51.02292652 2.526694396
56.97934745 1.173135267
58.99499752 3.821746915
61.01064758 0.9897127933
63.02292652 1.515638114
65.03857658 1.011660102
76.02154661 1.032924517
86.00589655 7.743575787
92.99466108 1.167307423
119.0103111 2.014959656
121.0259612 1.111283222
127.035383 2.640865942
133.0259612 1.588567133
135.0416113 1.988838545
142.0462821 13.24910305
151.0324456 1.302167003
162.0525103 1.911009252
177.0480957 4.074332253
184.002703 1.003912772
204.0089312 2.748965603
207.0386739 1.700505136
227.0449021 2.956358456
231.0198303 1.25698413

Name: +ve in-silico MS/MS by CFM-ID for XUGFUJGRYIVAFD-UHFFFAOYSA-N
ID: XUGFUJGRYIVAFD-UHFFFAOYSA-N
Comment: Energy0
Num peaks: 6
105.0334912 3.452510911
160.0523681 1.293457468
236.0472827 2.013017017
236.0836682 1.258617926
246.0680181 13.06072598
264.0785828 70.94459792

Name: +ve in-silico MS/MS by CFM-ID for XUGFUJGRYIVAFD-UHFFFAOYSA-N
ID: XUGFUJGRYIVAFD-UHFFFAOYSA-N
Comment: Energy1
Num peaks: 17
105.0334912 26.68688617
107.0491413 5.471000856
109.0647913 1.689622911
111.0804414 1.996390481
128.0261533 1.081939504
156.0210679 1.23847947
158.036718 1.124863605
160.0523681 2.850264884
184.0756904 1.937620568
186.0913404 1.084693453
188.1069905 1.636613434
218.0731035 1.112226009
236.0472827 2.001037108
236.0836682 12.4694822
246.0680181 5.85664921
248.0472827 1.17221063
264.0785828 10.61669872

Name: +ve in-silico MS/MS by CFM-ID for XUGFUJGRYIVAFD-UHFFFAOYSA-N
ID: XUGFUJGRYIVAFD-UHFFFAOYSA-N
Comment: Energy2
Num peaks: 31
29.03857658 1.92398075
39.02292652 0.9413526344
49.00727645 1.673315854
51.02292652 1.464833641
56.04947561 1.116774964
63.02292652 2.520575912
74.96321872 3.317038676
79.05422664 6.298603335
80.04947561 1.7047736
82.06512568 1.159816219
84.04439023 1.289170737
84.08077574 2.871054853
105.0334912 14.42385568
107.0491413 1.608315139
108.0443902 1.144713874
109.0647913 1.140213415
111.0804414 0.8310129447
128.0261533 1.266625212
130.0418034 7.415299895
132.0210679 1.115907005
132.0574535 1.874997151
140.0261533 1.158110738
142.0418034 1.580042245
156.0210679 1.282490429
160.0756904 7.086817457
168.0807757 1.135269989
170.0964258 1.20330312
172.0756904 1.054944305
186.0913404 2.491291435
188.1069905 0.8063651367
228.0574535 0.9860229669

Name: +ve in-silico MS/MS by CFM-ID for CIEGDCNBYRTIEV-UHFFFAOYSA-N
ID: CIEGDCNBYRTIEV-UHFFFAOYSA-N
Comment: Energy0
Num peaks: 6
120.0443902 0.2777540542
122.0600403 1.102962946
218.0560175 0.12524842
251.081504 0.906342759
266.0560175 0.1898254116
282.0873177 96.84994269

Name: +ve in-silico MS/MS by CFM-ID for CIEGDCNBYRTIEV-UHFFFAOYSA-N
ID: CIEGDCNBYRTIEV-UHFFFAOYSA-N
Comment: Energy1
Num peaks: 6
91.05422664 6.244199086
220.0756904 3.059107096
222.0913404 0.8666068982
251.081504 19.97982076
256.0716676 1.210291483
282.0873177 63.44167714

Name: +ve in-silico MS/MS by CFM-ID for CIEGDCNBYRTIEV-UHFFFAOYSA-N
ID: CIEGDCNBYRTIEV-UHFFFAOYSA-N
Comment: Energy2
Num peaks: 12
49.00727645 2.141365972
51.02292652 1.995298974
63.02292652 1.804110177
65.03857658 1.885952983
79.05422664 6.157342594
91.05422664 2.425289933
104.0494756 36.22737811
120.0443902 5.722677329
122.0600403 13.23235114
220.0756904 2.444862757
222.0913404 2.092061151
251.081504 4.158112742

Name: +ve in-silico MS/MS by CFM-ID for BORRGRWSHUWJQX-UHFFFAOYSA-N
ID: BORRGRWSHUWJQX-UHFFFAOYSA-N
Comment: Energy0
Num peaks: 6
82.06512568 0.9184812351
84.08077574 1.048578192
160.1120759 2.294375803
162.1277259 0.9818633814
206.0019535 0.7549733387
264.0802039 91.11532679

Name: +ve in-silico MS/MS by CFM-ID for BORRGRWSHUWJQX-UHFFFAOYSA-N
ID: BORRGRWSHUWJQX-UHFFFAOYSA-N
Comment: Energy1
Num peaks: 6
57.06987671 1.444363855
84.08077574 1.74436595
206.0019535 5.888665743
208.0176036 3.073533692
248.0489037 11.44057755
264.0802039 69.16015376

Name: +ve in-silico MS/MS by CFM-ID for BORRGRWSHUWJQX-UHFFFAOYSA-N
ID: BORRGRWSHUWJQX-UHFFFAOYSA-N
Comment: Energy2
Num peaks: 15
41.03857658 3.308081596
55.05422664 6.70418675
57.06987671 19.70737023
68.04947561 2.460835121
82.06512568 4.523564597
84.08077574 4.134411123
144.0807757 4.190317879
146.0964258 2.676928221
160.1120759 9.920421257
162.1277259 5.935481458
178.9910545 4.023773751
181.0067046 3.090948003
206.0019535 2.484560922
248.0489037 3.777964847
264.0802039 4.800308958

Name: +ve in-silico MS/MS by CFM-ID for CJAKFDCTKGRHTD-UHFFFAOYSA-N
ID: CJAKFDCTKGRHTD-UHFFFAOYSA-N
Comment: Energy0
Num peaks: 6
146.0712737 2.849577632
186.0331739 2.598732331
246.0695594 2.300297929
247.053575 5.45714075
248.048824 11.19805891
264.0801241 59.84750403

Name: +ve in-silico MS/MS by CFM-ID for CJAKFDCTKGRHTD-UHFFFAOYSA-N
ID: CJAKFDCTKGRHTD-UHFFFAOYSA-N
Comment: Energy1
Num peaks: 12
130.0651257 2.806304883
142.0651257 2.126999909
157.0760247 2.398366028
169.0760247 1.731209929
172.0869237 2.417291004
182.0712737 5.572832784
184.0869237 36.95735157
186.1025738 3.328894171
222.058326 4.644194384
247.053575 5.01907603
248.048824 1.86089131
264.0801241 11.51289812

Name: +ve in-silico MS/MS by CFM-ID for CJAKFDCTKGRHTD-UHFFFAOYSA-N
ID: CJAKFDCTKGRHTD-UHFFFAOYSA-N
Comment: Energy2
Num peaks: 31
43.02907452 1.536662337
51.02292652 0.936437575
79.05422664 3.086194541
91.05422664 3.071799081
93.00047682 4.179986023
93.06987671 1.205406793
101.0385766 1.195314812
104.0494756 7.31302891
106.0399735 4.713334467
106.0651257 2.415399938
108.0556236 2.451105647
108.0807757 1.597887767
110.0964258 1.380385062
115.0542266 3.561681766
117.0004768 1.223529381
117.0698767 1.072699028
146.0712737 1.488517908
155.0603746 2.030394043
157.0760247 3.619966746
158.0712737 1.342791098
169.0760247 3.548668999
171.0916748 1.806814271
179.0161269 1.061858211
182.0712737 1.120865404
184.0869237 6.089637781
193.0317769 2.017158186
195.047427 0.9875250772
221.0379249 1.044535269
231.0222749 0.9548228571
247.053575 1.431512819
248.048824 1.943153893

Name: +ve in-silico MS/MS by CFM-ID for VNCPQGUQCTZPRV-UHFFFAOYSA-N
ID: VNCPQGUQCTZPRV-UHFFFAOYSA-N
Comment: Energy0
Num peaks: 6
26.00252542 0.1415362985
45.99235466 0.2443649026
141.0447246 1.906573573
217.0760247 5.021082355
246.0661883 2.394020664
264.076753 88.6771294

Name: +ve in-silico MS/MS by CFM-ID for VNCPQGUQCTZPRV-UHFFFAOYSA-N
ID: VNCPQGUQCTZPRV-UHFFFAOYSA-N
Comment: Energy1
Num peaks: 6
141.0447246 3.670890591
201.0447246 1.267230464
217.0760247 18.62197174
238.0611029 0.9274111107
246.0661883 36.14388963
264.076753 31.37279984

Name: +ve in-silico MS/MS by CFM-ID for VNCPQGUQCTZPRV-UHFFFAOYSA-N
ID: VNCPQGUQCTZPRV-UHFFFAOYSA-N
Comment: Energy2
Num peaks: 30
39.02292652 1.645233685
40.01817548 1.787530653
49.00727645 5.742415973
50.00252542 1.171807694
51.02292652 4.504278037
53.03857658 1.706740983
64.01817548 1.141091346
74.00252542 2.110825088
76.01817548 2.241820578
88.01817548 1.907975578
100.0181755 0.997672818
140.0494756 1.877465511
141.0447246 5.744563184
153.0447246 1.312645386
155.0603746 1.065363098
165.0447246 4.156111809
166.0651257 1.229472949
167.0603746 1.342836376
187.0502039 0.9414532795
191.0603746 6.972618827
193.0760247 1.268007634
199.0502039 0.980049761
201.0447246 1.577557607
203.0603746 1.67994931
211.0502039 1.502418095
217.0760247 9.407627855
236.0454529 1.847674483
238.0611029 2.146921867
246.0661883 5.495390757
264.076753 4.567926755

Name: +ve in-silico MS/MS by CFM-ID for BRKULQOUSCHDGS-UHFFFAOYSA-N
ID: BRKULQOUSCHDGS-UHFFFAOYSA-N
Comment: Energy0
Num peaks: 6
97.04480483 2.033734241
123.0240694 14.70771173
125.0397195 1.156002843
151.018984 1.221619485
203.0502841 0.1782927057
247.0565124 80.13986046

Name: +ve in-silico MS/MS by CFM-ID for BRKULQOUSCHDGS-UHFFFAOYSA-N
ID: BRKULQOUSCHDGS-UHFFFAOYSA-N
Comment: Energy1
Num peaks: 6
81.0135047 0.6879765539
97.04480483 4.78089082
123.0240694 49.84199897
125.0397195 4.506809704
151.018984 7.781687875
247.0565124 29.52772934

Name: +ve in-silico MS/MS by CFM-ID for BRKULQOUSCHDGS-UHFFFAOYSA-N
ID: BRKULQOUSCHDGS-UHFFFAOYSA-N
Comment: Energy2
Num peaks: 7
69.0135047 5.096973242
79.01784114 3.450115862
81.0135047 17.15748793
89.00219107 6.342979138
97.04480483 6.768194648
105.0334912 3.403187107
123.0240694 40.5358592

Name: +ve in-silico MS/MS by CFM-ID for KSRJNHBQVOPUTP-UHFFFAOYSA-N
ID: KSRJNHBQVOPUTP-UHFFFAOYSA-N
Comment: Energy0
Num peaks: 10
54.03382555 4.593921335
71.06037464 3.510734604
91.05422664 3.837723754
155.0161269 5.133494133
182.0270259 2.215071679
184.042676 33.06271859
186.058326 4.600797157
212.0375906 5.495099482
265.0641397 4.671714038
282.0906888 14.59656766

Name: +ve in-silico MS/MS by CFM-ID for KSRJNHBQVOPUTP-UHFFFAOYSA-N
ID: KSRJNHBQVOPUTP-UHFFFAOYSA-N
Comment: Energy1
Num peaks: 17
39.02292652 1.252199895
40.01817548 1.423506485
54.03382555 13.49011055
56.04947561 3.76789164
58.02874017 1.603167469
65.03857658 2.985001483
71.06037464 6.521905079
91.05422664 7.697978154
111.0552893 1.59471642
155.0161269 8.208024701
157.0317769 2.060264868
172.042676 1.272388508
184.042676 16.8280344
186.058326 3.365694244
212.0375906 3.815320443
265.0641397 2.501200007
282.0906888 1.632438104

Name: +ve in-silico MS/MS by CFM-ID for KSRJNHBQVOPUTP-UHFFFAOYSA-N
ID: KSRJNHBQVOPUTP-UHFFFAOYSA-N
Comment: Energy2
Num peaks: 18
25.00727645 0.9488428715
27.02292652 2.550797699
40.01817548 2.01396637
42.03382555 0.7242118287
49.00727645 1.233747171
51.02292652 1.320265386
52.01817548 1.724168682
54.03382555 15.23020057
58.02874017 4.88892296
65.03857658 2.133925991
71.06037464 1.178618977
75.02292652 4.022665141
77.03857658 3.023554143
79.05422664 4.840468232
81.06987671 1.625697226
91.05422664 24.79633913
93.06987671 5.680894516
184.042676 2.683192467

Name: +ve in-silico MS/MS by CFM-ID for NUGYOMQUKLUCHW-UHFFFAOYSA-N
ID: NUGYOMQUKLUCHW-UHFFFAOYSA-N
Comment: Energy0
Num peaks: 6
199.0865894 3.720794341
214.0611029 3.006658714
214.0974884 1.563532207
224.0818384 2.416686641
225.0658539 1.308549027
242.092403 81.85354407

Name: +ve in-silico MS/MS by CFM-ID for NUGYOMQUKLUCHW-UHFFFAOYSA-N
ID: NUGYOMQUKLUCHW-UHFFFAOYSA-N
Comment: Energy1
Num peaks: 6
171.0916748 3.175991003
197.0709393 3.401299652
199.0865894 11.38501306
214.0611029 18.34682523
226.0611029 3.565145949
242.092403 40.40405778

Name: +ve in-silico MS/MS by CFM-ID for NUGYOMQUKLUCHW-UHFFFAOYSA-N
ID: NUGYOMQUKLUCHW-UHFFFAOYSA-N
Comment: Energy2
Num peaks: 23
44.0130901 2.01728394
73.00727645 3.393347601
75.02292652 2.53924661
77.03857658 3.627927059
79.05422664 1.777410012
103.0542266 2.333952384
104.0494756 5.298891541
128.0494756 8.532985006
130.0651257 5.135440052
156.0807757 5.6266163
167.0603746 2.559236091
169.0760247 4.548041984
171.0552893 4.793831024
171.0916748 4.603433033
182.0600403 2.091381742
197.0709393 1.757256395
198.0661883 2.9576415
199.0502039 2.201114282
199.0865894 2.023148423
200.0454529 2.246943452
214.0611029 6.782136856
216.076753 1.520761828
226.0611029 2.321844991

Name: +ve in-silico MS/MS by CFM-ID for UYSMZDDTGWCRMK-UHFFFAOYSA-N
ID: UYSMZDDTGWCRMK-UHFFFAOYSA-N
Comment: Energy0
Num peaks: 6
132.0556236 0.08396681248
160.0505382 0.1114571413
236.0818384 0.03965847223
238.0611029 0.1823278862
248.0454529 0.09305250976
264.076753 99.31905254

Name: +ve in-silico MS/MS by CFM-ID for UYSMZDDTGWCRMK-UHFFFAOYSA-N
ID: UYSMZDDTGWCRMK-UHFFFAOYSA-N
Comment: Energy1
Num peaks: 6
79.05422664 1.356463014
132.0556236 1.753177269
236.0454529 1.199756484
236.0818384 1.246871251
238.0611029 3.905224374
264.076753 88.57117175

Name: +ve in-silico MS/MS by CFM-ID for UYSMZDDTGWCRMK-UHFFFAOYSA-N
ID: UYSMZDDTGWCRMK-UHFFFAOYSA-N
Comment: Energy2
Num peaks: 10
49.00727645 5.740661787
51.02292652 10.61535642
79.05422664 13.16082048
105.0334912 3.908954139
132.0556236 15.52881598
236.0454529 3.77476604
236.0818384 3.878794585
238.0611029 6.374139105
248.0454529 5.449360044
264.076753 12.5662254

Name: +ve in-silico MS/MS by CFM-ID for QGLHLTLSDVCWPJ-UHFFFAOYSA-N
ID: QGLHLTLSDVCWPJ-UHFFFAOYSA-N
Comment: Energy0
Num peaks: 6
100.0393049 1.74697199
203.0451185 1.546127921
255.0764186 1.688015464
264.076753 7.827166969
265.0607686 8.674907913
282.0873177 71.60437795

Name: +ve in-silico MS/MS by CFM-ID for QGLHLTLSDVCWPJ-UHFFFAOYSA-N
ID: QGLHLTLSDVCWPJ-UHFFFAOYSA-N
Comment: Energy1
Num peaks: 13
45.0334912 2.227585137
100.0393049 2.685050916
183.0552893 9.27774935
203.0451185 8.992423721
237.0658539 1.609985867
251.0451185 2.118171947
252.076753 2.577945969
253.0607686 2.44329855
254.092403 4.454847949
255.0764186 6.116644382
264.076753 5.90291922
265.0607686 6.587022738
282.0873177 25.16535627

Name: +ve in-silico MS/MS by CFM-ID for QGLHLTLSDVCWPJ-UHFFFAOYSA-N
ID: QGLHLTLSDVCWPJ-UHFFFAOYSA-N
Comment: Energy2
Num peaks: 31
15.02292652 0.8539511202
41.00219107 1.200210655
43.01784114 1.055751343
45.0334912 2.672620571
51.02292652 1.967389785
53.03857658 1.147804664
53.99744004 2.574883936
55.01784114 0.8220714054
56.0130901 1.029964608
70.02874017 2.980111133
71.01275576 0.9688095084
72.04439023 1.546374222
80.04947561 1.413943584
102.0338255 0.9823333646
106.0287402 10.42205052
126.0338255 4.181867845
128.0494756 2.427932662
130.0651257 2.092681589
154.0287402 2.557999233
156.0443902 2.709122222
157.0760247 1.170720321
170.0600403 1.457154187
175.0502039 0.8541329048
183.0552893 8.608605385
194.0712737 3.046873463
201.0294684 1.013724524
203.0451185 2.60034538
210.0661883 4.322034588
211.0502039 1.140350852
237.0658539 1.590576367
264.076753 1.174540107

Name: +ve in-silico MS/MS by CFM-ID for XPCPJGSVXMNJFV-UHFFFAOYSA-N
ID: XPCPJGSVXMNJFV-UHFFFAOYSA-N
Comment: Energy0
Num peaks: 6
183.0552893 1.138504672
203.0451185 1.625144516
255.0764186 1.921968422
264.076753 3.684523279
265.0607686 9.142480673
282.0873177 76.54280286

Name: +ve in-silico MS/MS by CFM-ID for XPCPJGSVXMNJFV-UHFFFAOYSA-N
ID: XPCPJGSVXMNJFV-UHFFFAOYSA-N
Comment: Energy1
Num peaks: 14
100.0393049 1.18898393
175.0502039 1.218810595
183.0552893 4.853025272
203.0451185 8.52515001
222.0661883 1.553159342
227.081504 2.503096208
251.0451185 2.03465288
252.076753 3.937355277
253.0607686 2.507572566
254.092403 13.40479047
255.0764186 3.891667389
264.076753 5.361750893
265.0607686 6.241980765
282.0873177 23.32144497

Name: +ve in-silico MS/MS by CFM-ID for XPCPJGSVXMNJFV-UHFFFAOYSA-N
ID: XPCPJGSVXMNJFV-UHFFFAOYSA-N
Comment: Energy2
Num peaks: 31
15.02292652 1.437920735
26.00252542 4.359786857
28.01817548 1.110748606
45.0334912 1.780352928
51.02292652 2.055944806
52.01817548 2.029224423
53.03857658 1.049313234
53.99744004 8.522934172
56.0130901 8.098713587
63.02292652 1.1418179
70.02874017 2.416827158
72.04439023 1.097112924
80.04947561 1.586970774
92.04947561 2.10174189
102.0338255 1.33900735
106.0287402 3.399812023
126.0338255 0.9346021992
128.0494756 1.352326771
154.0287402 1.019429324
156.0443902 1.13865776
159.0189038 0.9544919245
175.0502039 1.168375826
183.0552893 6.253986363
201.0294684 1.31121392
203.0451185 6.482309952
210.0661883 1.449425344
211.0502039 1.193944535
237.0658539 1.524053846
264.076753 1.024257214
265.0607686 0.9134321883
266.0560175 0.9837168483

Name: +ve in-silico MS/MS by CFM-ID for ANLSNJDETCUYJU-UHFFFAOYSA-N
ID: ANLSNJDETCUYJU-UHFFFAOYSA-N
Comment: Energy0
Num peaks: 6
246.1124698 2.922991679
250.0629328 4.107696988
252.0785828 1.801696496
254.0942329 2.213748027
264.0785828 2.323689539
282.0891475 67.54921611

Name: +ve in-silico MS/MS by CFM-ID for ANLSNJDETCUYJU-UHFFFAOYSA-N
ID: ANLSNJDETCUYJU-UHFFFAOYSA-N
Comment: Energy1
Num peaks: 23
34.9683041 0.8105862392
62.99960423 8.544969392
78.01050326 5.794597342
107.0491413 2.68640759
109.0647913 0.9780995864
147.0804414 2.166259968
149.0960915 4.861105738
153.1273916 0.9793124778
170.0003325 0.7850696596
172.0159826 0.9613143976
174.0316326 2.432798446
176.0472827 0.9026647141
188.070605 0.9408053359
204.0655196 0.6939826848
218.0811697 1.277096234
220.0968197 5.814128496
224.0472827 0.764769952
232.0968197 3.491389324
246.1124698 4.966902303
250.0629328 3.385069153
254.0942329 3.490306084
264.0785828 1.530576386
282.0891475 22.28216451

Name: +ve in-silico MS/MS by CFM-ID for ANLSNJDETCUYJU-UHFFFAOYSA-N
ID: ANLSNJDETCUYJU-UHFFFAOYSA-N
Comment: Energy2
Num peaks: 31
27.02292652 0.9219858127
42.03382555 1.253430092
48.98395416 1.253386892
58.9683041 1.473372476
60.98395416 2.938494569
62.99960423 14.6571523
73.97920313 2.808404561
78.01050326 5.224644384
84.00800472 1.534973846
86.02365479 1.679273634
88.03930485 1.714244359
93.06987671 1.390375947
103.0542266 2.548006286
106.0054179 2.728572419
112.0393049 0.901337741
117.0698767 2.597233985
119.0855268 1.79673538
120.0210679 2.501956897
133.0647913 1.90335864
135.0804414 0.9069476449
143.9846824 1.060533481
146.0003325 0.9772103528
147.0804414 1.833899384
149.0960915 3.564797439
176.070605 1.928630912
188.070605 1.871513839
196.0159826 0.9438171047
202.086255 0.9152006124
204.0655196 1.46873693
220.0968197 0.8927728807
226.0629328 1.044175024

Name: +ve in-silico MS/MS by CFM-ID for DXWGTFRZJOYHNF-UHFFFAOYSA-N
ID: DXWGTFRZJOYHNF-UHFFFAOYSA-N
Comment: Energy0
Num peaks: 6
83.08552677 1.160331381
228.1019051 0.9050906781
234.0680181 1.223724465
236.0836682 4.488846494
246.0680181 3.694371409
264.0785828 82.30742561

Name: +ve in-silico MS/MS by CFM-ID for DXWGTFRZJOYHNF-UHFFFAOYSA-N
ID: DXWGTFRZJOYHNF-UHFFFAOYSA-N
Comment: Energy1
Num peaks: 14
41.03857658 1.363083332
77.03857658 2.704945639
79.05422664 1.240087477
81.06987671 4.040925348
83.08552677 6.726903021
109.0647913 2.18305039
208.0159826 4.456660886
220.0159826 1.828334141
222.0316326 3.30459636
232.0523681 1.424272195
236.0472827 1.545986782
236.0836682 8.900034593
246.0680181 3.153990275
264.0785828 37.53138145

Name: +ve in-silico MS/MS by CFM-ID for DXWGTFRZJOYHNF-UHFFFAOYSA-N
ID: DXWGTFRZJOYHNF-UHFFFAOYSA-N
Comment: Energy2
Num peaks: 21
39.02292652 7.455495224
41.03857658 7.560334151
43.05422664 3.524688271
51.02292652 1.763714998
53.03857658 2.958331056
55.05422664 6.560936705
57.06987671 2.001750739
67.05422664 3.837134585
69.06987671 1.198345033
77.03857658 1.343259852
79.05422664 4.287487766
81.06987671 9.954488853
83.08552677 5.940083432
84.98395416 2.122378697
128.0261533 4.877392212
178.0054179 1.185188983
180.0210679 4.353499925
182.036718 4.007158392
194.036718 3.040841694
210.0316326 1.809870772
248.0472827 1.267441163

Name: +ve in-silico MS/MS by CFM-ID for ANPFQNQLDDDBCB-UHFFFAOYSA-N
ID: ANPFQNQLDDDBCB-UHFFFAOYSA-N
Comment: Energy0
Num peaks: 6
79.05422664 0.6502563874
137.0419477 0.368383966
164.0528467 3.425183339
214.0684968 0.3130007095
226.0684968 0.7331244393
242.0997969 92.18203221

Name: +ve in-silico MS/MS by CFM-ID for ANPFQNQLDDDBCB-UHFFFAOYSA-N
ID: ANPFQNQLDDDBCB-UHFFFAOYSA-N
Comment: Energy1
Num peaks: 6
137.0419477 7.343207653
164.0528467 3.642448369
214.0684968 1.996176616
216.0841469 1.593205986
226.0684968 3.947367208
242.0997969 65.59785765

Name: +ve in-silico MS/MS by CFM-ID for ANPFQNQLDDDBCB-UHFFFAOYSA-N
ID: ANPFQNQLDDDBCB-UHFFFAOYSA-N
Comment: Energy2
Num peaks: 27
49.00727645 1.523805207
51.02292652 5.5724945
61.01064758 1.416075101
63.02292652 4.975988425
63.02629764 1.915503508
65.03857658 2.743042727
67.05422664 2.485350108
79.05422664 11.85875852
81.06987671 1.318144269
91.05422664 5.474255372
93.06987671 1.521307726
94.06512568 1.744307637
104.0494756 5.234418863
106.0651257 1.644214831
116.0494756 2.27048259
118.0651257 3.081507111
120.0807757 2.204241542
121.0106476 3.156909001
122.0964258 1.296742117
123.0262976 2.408507436
137.0419477 2.087048522
148.0215466 1.449108465
164.0528467 4.117864907
180.0807757 1.896456056
182.0964258 3.084065843
216.0841469 1.412977092
226.0684968 2.265432891

Name: +ve in-silico MS/MS by CFM-ID for KBYXTOQHLWBMSN-UHFFFAOYSA-N
ID: KBYXTOQHLWBMSN-UHFFFAOYSA-N
Comment: Energy0
Num peaks: 6
51.02292652 0.1068635509
222.0549549 1.614554684
237.0658539 1.308198461
238.0611029 0.2315343878
247.0502039 0.9503025943
264.076753 95.45630649

Name: +ve in-silico MS/MS by CFM-ID for KBYXTOQHLWBMSN-UHFFFAOYSA-N
ID: KBYXTOQHLWBMSN-UHFFFAOYSA-N
Comment: Energy1
Num peaks: 6
222.0549549 11.87294693
236.0454529 1.269687994
237.0658539 1.20620175
238.0611029 2.193424627
247.0502039 3.002699291
264.076753 77.16378265

Name: +ve in-silico MS/MS by CFM-ID for KBYXTOQHLWBMSN-UHFFFAOYSA-N
ID: KBYXTOQHLWBMSN-UHFFFAOYSA-N
Comment: Energy2
Num peaks: 19
26.00252542 2.177729399
43.02907452 2.151341561
49.00727645 2.692387477
50.00252542 1.707067934
52.01817548 3.462205021
67.02907452 2.040888459
77.01342445 2.417560443
101.0385766 3.07611313
171.0440559 15.46591203
179.0491413 1.916899449
194.0600403 5.666528417
195.0552893 1.726881891
196.0393049 2.200485487
219.0552893 3.56237274
221.0345538 1.684201255
222.0549549 8.178958217
237.0658539 7.433546578
247.0502039 10.74622952
264.076753 2.452351914

Name: +ve in-silico MS/MS by CFM-ID for CCXSDLMXMVTPBZ-UHFFFAOYSA-N
ID: CCXSDLMXMVTPBZ-UHFFFAOYSA-N
Comment: Energy0
Num peaks: 6
46.06512568 16.94631235
72.04439023 11.01427217
90.05495492 3.764944958
153.0480957 7.767253817
171.0586604 7.937188009
242.0957742 32.60255221

Name: +ve in-silico MS/MS by CFM-ID for CCXSDLMXMVTPBZ-UHFFFAOYSA-N
ID: CCXSDLMXMVTPBZ-UHFFFAOYSA-N
Comment: Energy1
Num peaks: 8
44.0130901 2.532519542
46.06512568 10.79410107
68.04947561 2.190295325
72.04439023 11.25052856
153.0480957 37.70001348
171.0586604 7.95631694
197.0379249 3.435506459
242.0957742 4.920514658

Name: +ve in-silico MS/MS by CFM-ID for CCXSDLMXMVTPBZ-UHFFFAOYSA-N
ID: CCXSDLMXMVTPBZ-UHFFFAOYSA-N
Comment: Energy2
Num peaks: 17
15.02292652 2.85133642
27.02292652 1.015454183
29.03857658 13.36512679
30.03382555 4.239498194
40.01817548 2.667834049
42.03382555 3.0333722
44.0130901 1.953902665
44.04947561 7.707137263
46.06512568 29.70291473
51.02292652 2.004850063
53.03857658 0.99613997
67.01784114 1.193537736
68.04947561 1.416716063
72.04439023 3.059698395
74.02365479 0.8878391178
139.0324456 1.548244305
153.0480957 2.91108119

Name: +ve in-silico MS/MS by CFM-ID for ZUUVUZHSKQFRAZ-UHFFFAOYSA-N
ID: ZUUVUZHSKQFRAZ-UHFFFAOYSA-N
Comment: Energy0
Num peaks: 6
15.02292652 0.7252146279
186.0316326 2.329977321
219.0207336 2.010155811
238.0629328 0.7740831424
248.0472827 0.7939775009
264.0785828 89.1999707

Name: +ve in-silico MS/MS by CFM-ID for ZUUVUZHSKQFRAZ-UHFFFAOYSA-N
ID: ZUUVUZHSKQFRAZ-UHFFFAOYSA-N
Comment: Energy1
Num peaks: 12
91.05422664 1.965319975
104.0261533 1.725634979
105.0334912 4.72839156
115.0542266 2.177462672
158.036718 3.171251559
186.0316326 8.571232056
219.0207336 5.794579697
220.0887536 5.147724
228.1019051 1.934522015
234.0680181 2.600541241
236.0836682 17.45343
264.0785828 25.16417113

Name: +ve in-silico MS/MS by CFM-ID for ZUUVUZHSKQFRAZ-UHFFFAOYSA-N
ID: ZUUVUZHSKQFRAZ-UHFFFAOYSA-N
Comment: Energy2
Num peaks: 18
15.02292652 1.855744103
49.00727645 3.057290286
58.06512568 3.394903721
58.9683041 2.517673491
63.02292652 1.655269302
82.06512568 7.827413684
84.08077574 9.585654563
102.0105033 4.328976324
104.0261533 2.004346822
105.0334912 13.52241168
107.0491413 2.304371962
115.0542266 3.899608459
117.0698767 3.592083582
131.0491413 3.455633872
145.0647913 3.717062001
172.0756904 3.949165566
186.0316326 4.379162226
188.1069905 5.225014081

Name: +ve in-silico MS/MS by CFM-ID for OOYWTMWJYNZXOD-UHFFFAOYSA-N
ID: OOYWTMWJYNZXOD-UHFFFAOYSA-N
Comment: Energy0
Num peaks: 6
46.99499752 3.691937152
49.01064758 2.249750143
250.064474 2.973153805
252.0801241 1.081955692
266.0593887 1.364160175
282.0906888 83.04413295

Name: +ve in-silico MS/MS by CFM-ID for OOYWTMWJYNZXOD-UHFFFAOYSA-N
ID: OOYWTMWJYNZXOD-UHFFFAOYSA-N
Comment: Energy1
Num peaks: 14
46.99499752 7.80181641
49.01064758 8.067823653
181.0859207 1.702027401
194.0382593 1.881520416
194.0811697 3.159065665
198.0695594 1.455405745
208.0539094 1.333745285
224.048824 1.38980422
234.0873177 2.515586035
236.048824 3.572045506
238.064474 5.996727091
250.064474 4.520083251
266.0593887 2.680656747
282.0906888 34.20881373

Name: +ve in-silico MS/MS by CFM-ID for OOYWTMWJYNZXOD-UHFFFAOYSA-N
ID: OOYWTMWJYNZXOD-UHFFFAOYSA-N
Comment: Energy2
Num peaks: 31
15.02292652 1.347562673
46.99499752 6.699869947
71.99024648 1.317285508
74.00589655 2.216107956
89.01679558 2.043742532
123.0552893 2.499148588
137.0597059 1.470579021
138.0120445 2.13082642
140.0276946 2.006254234
162.0549549 2.223075658
164.0276946 3.426193637
164.070605 1.666200409
165.0546206 4.604673501
166.0433447 1.269900331
167.0702706 5.1726519
178.0498695 2.001876164
179.081504 1.607092553
181.0859207 1.610574537
192.0655196 1.741614489
194.0382593 2.615219818
194.0811697 3.817733663
196.0539094 1.450597976
206.0382593 2.032059671
208.0539094 1.186213395
209.0920687 2.947130479
220.0539094 2.140163454
222.0331739 1.339080992
236.048824 4.556657191
238.0532407 2.389849203
250.064474 2.299657029
266.0593887 2.981843016

Name: +ve in-silico MS/MS by CFM-ID for FOLITOKMAMSMAJ-UHFFFAOYSA-N
ID: FOLITOKMAMSMAJ-UHFFFAOYSA-N
Comment: Energy0
Num peaks: 6
45.99235466 0.2476284028
159.0552893 0.5735195331
235.0865894 5.091653987
264.076753 2.429341055
265.0607686 0.6495512766
282.0873177 90.27461748

Name: +ve in-silico MS/MS by CFM-ID for FOLITOKMAMSMAJ-UHFFFAOYSA-N
ID: FOLITOKMAMSMAJ-UHFFFAOYSA-N
Comment: Energy1
Num peaks: 6
219.0552893 1.248164964
235.0865894 18.68435013
239.081504 2.36362806
256.0716676 1.334320849
264.076753 36.34527816
282.0873177 31.41309015

Name: +ve in-silico MS/MS by CFM-ID for FOLITOKMAMSMAJ-UHFFFAOYSA-N
ID: FOLITOKMAMSMAJ-UHFFFAOYSA-N
Comment: Energy2
Num peaks: 26
39.02292652 4.011245147
40.01817548 1.154567341
49.00727645 4.255709622
51.02292652 3.9718498
53.03857658 1.332577063
65.03857658 1.257427269
93.0334912 0.9520215009
116.0494756 1.945583371
120.0443902 7.800413796
142.0287402 0.9863357262
159.0552893 4.483807145
163.0502039 2.136200813
169.0396392 1.705498733
171.0552893 2.897213954
183.0552893 1.485824871
207.0552893 4.557974009
209.0709393 5.054705897
214.0611029 1.257871604
219.0552893 1.306696408
221.0709393 1.586932787
235.0865894 9.310231591
239.081504 1.318121398
256.0716676 2.068468785
264.076753 6.405763657
265.0607686 3.064589946
282.0873177 4.531361152

Name: +ve in-silico MS/MS by CFM-ID for YRUSFVBLDAZJPD-UHFFFAOYSA-N
ID: YRUSFVBLDAZJPD-UHFFFAOYSA-N
Comment: Energy0
Num peaks: 6
15.02292652 1.058462632
43.01784114 2.727142899
169.0050835 2.343488877
205.041469 27.74591337
229.041469 2.404038819
247.0520337 57.59026142

Name: +ve in-silico MS/MS by CFM-ID for YRUSFVBLDAZJPD-UHFFFAOYSA-N
ID: YRUSFVBLDAZJPD-UHFFFAOYSA-N
Comment: Energy1
Num peaks: 6
43.01784114 4.212860195
169.0050835 4.907925596
175.0309044 1.902041938
205.041469 43.91776588
229.041469 2.937752021
247.0520337 26.0303279

Name: +ve in-silico MS/MS by CFM-ID for YRUSFVBLDAZJPD-UHFFFAOYSA-N
ID: YRUSFVBLDAZJPD-UHFFFAOYSA-N
Comment: Energy2
Num peaks: 24
15.02292652 2.653588165
25.00727645 2.550270534
41.00219107 2.310027981
43.01784114 4.126213036
49.00727645 3.414221487
51.02292652 1.779001427
63.02292652 1.233640342
101.0385766 4.766495986
103.0542266 1.417135675
115.0542266 2.889126543
127.0542266 2.887350866
129.0698767 2.993092489
139.0542266 1.54338389
150.9945188 1.969037395
173.0152543 3.69087433
175.0309044 6.389961399
177.0101689 1.827718656
177.0465544 10.04961133
179.025819 2.033942988
189.0101689 3.04977067
205.041469 12.60833224
219.0207336 1.392764432
229.041469 1.585982441
231.0207336 1.988088146

Name: +ve in-silico MS/MS by CFM-ID for JTQYAXKDMGQEQE-UHFFFAOYSA-N
ID: JTQYAXKDMGQEQE-UHFFFAOYSA-N
Comment: Energy0
Num peaks: 6
15.02292652 1.04294298
43.01784114 2.723031802
169.0050835 1.215499397
205.041469 27.55600029
229.041469 2.389200081
247.0520337 57.47155192

Name: +ve in-silico MS/MS by CFM-ID for JTQYAXKDMGQEQE-UHFFFAOYSA-N
ID: JTQYAXKDMGQEQE-UHFFFAOYSA-N
Comment: Energy1
Num peaks: 6
43.01784114 4.11042832
91.05422664 2.712655498
169.0050835 3.228800149
205.041469 42.03913789
229.041469 2.833908788
247.0520337 25.09572612

Name: +ve in-silico MS/MS by CFM-ID for JTQYAXKDMGQEQE-UHFFFAOYSA-N
ID: JTQYAXKDMGQEQE-UHFFFAOYSA-N
Comment: Energy2
Num peaks: 21
15.02292652 1.765425312
25.00727645 2.056833416
43.01784114 3.265820858
49.00727645 3.923414504
51.02292652 2.383607064
82.9683041 1.654765786
91.05422664 8.285794425
101.0385766 4.070621755
103.0542266 4.078404899
115.0542266 2.29958931
117.0698767 1.448061046
125.0385766 7.93024718
127.0542266 5.395156998
129.0698767 5.116188293
139.0542266 1.888579254
173.0152543 4.487853111
175.0309044 5.455420408
177.0465544 4.973106134
179.025819 1.475646481
205.041469 6.804853335
231.0207336 1.382645863

Name: +ve in-silico MS/MS by CFM-ID for VBIOKGVOQMIBHO-UHFFFAOYSA-N
ID: VBIOKGVOQMIBHO-UHFFFAOYSA-N
Comment: Energy0
Num peaks: 6
91.05422664 29.49567252
109.0647913 0.6526538387
138.9945188 17.36965682
141.0101689 0.6232707546
211.075356 0.598076831
247.0520337 48.19623739

Name: +ve in-silico MS/MS by CFM-ID for VBIOKGVOQMIBHO-UHFFFAOYSA-N
ID: VBIOKGVOQMIBHO-UHFFFAOYSA-N
Comment: Energy1
Num peaks: 6
65.03857658 0.7585865843
91.05422664 58.41478574
109.0647913 1.560165962
113.0152543 0.8317440338
138.9945188 22.2452995
247.0520337 10.00615232

Name: +ve in-silico MS/MS by CFM-ID for VBIOKGVOQMIBHO-UHFFFAOYSA-N
ID: VBIOKGVOQMIBHO-UHFFFAOYSA-N
Comment: Energy2
Num peaks: 10
49.00727645 2.666138293
51.02292652 2.404278917
63.02292652 4.751799163
65.03857658 4.958863022
75.02292652 3.590228494
89.00219107 3.205887251
91.05422664 29.78451271
96.98395416 8.535362134
113.0152543 2.880602391
138.9945188 17.44508497

Name: +ve in-silico MS/MS by CFM-ID for INSRXJLSRBPFOB-UHFFFAOYSA-N
ID: INSRXJLSRBPFOB-UHFFFAOYSA-N
Comment: Energy0
Num peaks: 6
69.06987671 4.866660185
71.08552677 21.36728634
89.09609146 7.125092151
128.0261533 6.453878451
154.0054179 12.03925134
242.0942329 34.04927199

Name: +ve in-silico MS/MS by CFM-ID for INSRXJLSRBPFOB-UHFFFAOYSA-N
ID: INSRXJLSRBPFOB-UHFFFAOYSA-N
Comment: Energy1
Num peaks: 9
55.05422664 2.348649248
69.06987671 2.525599675
71.08552677 31.75150173
89.09609146 5.860560429
115.075356 2.944454966
128.0261533 8.884352745
154.0054179 18.18351503
172.0159826 3.520490202
242.0942329 5.756779789

Name: +ve in-silico MS/MS by CFM-ID for INSRXJLSRBPFOB-UHFFFAOYSA-N
ID: INSRXJLSRBPFOB-UHFFFAOYSA-N
Comment: Energy2
Num peaks: 17
41.03857658 2.425310676
43.05422664 1.204619599
51.02292652 1.33956691
53.03857658 2.668438306
55.05422664 14.01780855
57.06987671 3.18829128
59.08552677 1.564223494
65.03857658 2.581778055
67.05422664 2.008964216
69.06987671 3.872697104
71.08552677 13.57052356
84.98395416 1.267426972
98.99960423 3.256614409
101.0152543 5.5211549
113.0152543 1.360279874
128.0261533 11.00464103
154.0054179 9.233088655

Name: +ve in-silico MS/MS by CFM-ID for ZWORRJVNOUBPPJ-UHFFFAOYSA-N
ID: ZWORRJVNOUBPPJ-UHFFFAOYSA-N
Comment: Energy0
Num peaks: 6
79.05422664 2.531499951
124.0393049 3.660377968
169.0066248 2.012091876
200.0528467 4.619855116
229.0430103 2.198016308
247.053575 79.53206232

Name: +ve in-silico MS/MS by CFM-ID for ZWORRJVNOUBPPJ-UHFFFAOYSA-N
ID: ZWORRJVNOUBPPJ-UHFFFAOYSA-N
Comment: Energy1
Num peaks: 6
51.02292652 4.718617427
124.0393049 12.96907842
169.0066248 7.289416366
200.0528467 13.78454242
229.0430103 24.813536
247.053575 20.10026906

Name: +ve in-silico MS/MS by CFM-ID for ZWORRJVNOUBPPJ-UHFFFAOYSA-N
ID: ZWORRJVNOUBPPJ-UHFFFAOYSA-N
Comment: Energy2
Num peaks: 10
49.00727645 1.706490599
51.02292652 4.69960043
63.02292652 14.16263468
65.03857658 3.24287057
79.05422664 10.40088882
92.0130901 2.817669113
94.02874017 17.08352241
110.0236548 11.28193138
112.0393049 7.769627056
124.0393049 7.551159308

Name: +ve in-silico MS/MS by CFM-ID for PRVMAGINDSRMJB-UHFFFAOYSA-N
ID: PRVMAGINDSRMJB-UHFFFAOYSA-N
Comment: Energy0
Num peaks: 9
41.03857658 1.446353696
56.04947561 2.701477583
58.06512568 38.12782368
60.08077574 8.477741019
73.07602471 4.944941607
170.0270259 3.260249368
196.0539094 3.857548481
200.048824 10.6064189
242.0957742 7.885271701

Name: +ve in-silico MS/MS by CFM-ID for PRVMAGINDSRMJB-UHFFFAOYSA-N
ID: PRVMAGINDSRMJB-UHFFFAOYSA-N
Comment: Energy1
Num peaks: 17
47.04914126 5.598700256
56.04947561 11.28904377
58.06512568 17.12523761
60.08077574 7.202528824
111.9963945 2.028117102
114.0120445 2.943881071
138.9960601 1.355922153
154.0069592 3.476015982
154.0433447 3.690695891
156.0226092 3.175359685
170.0270259 3.745015823
172.0175239 2.144502317
182.0382593 1.317578326
183.0222749 2.269882551
196.0539094 4.205091411
200.048824 7.179025765
242.0957742 2.236175637

Name: +ve in-silico MS/MS by CFM-ID for PRVMAGINDSRMJB-UHFFFAOYSA-N
ID: PRVMAGINDSRMJB-UHFFFAOYSA-N
Comment: Energy2
Num peaks: 14
15.02292652 0.9924991268
29.01342445 1.065124735
39.02292652 0.9746772111
41.03857658 16.78746497
42.03382555 10.60027745
43.05422664 4.283641873
56.04947561 3.209082355
57.04472458 1.749959954
58.06512568 31.64585516
60.08077574 3.141762757
67.01784114 0.8955972278
73.07602471 0.9942031342
111.9963945 1.618159575
126.0120445 2.083508881

Name: +ve in-silico MS/MS by CFM-ID for OXJWZFBWPDNPHK-UHFFFAOYSA-N
ID: OXJWZFBWPDNPHK-UHFFFAOYSA-N
Comment: Energy0
Num peaks: 6
112.0557039 4.342486149
138.0349684 1.051677136
145.0647913 0.7477299896
171.0440559 21.61634659
264.0819186 0.9631507757
282.0924833 69.27084967

Name: +ve in-silico MS/MS by CFM-ID for OXJWZFBWPDNPHK-UHFFFAOYSA-N
ID: OXJWZFBWPDNPHK-UHFFFAOYSA-N
Comment: Energy1
Num peaks: 6
112.0557039 5.513612925
138.0349684 4.193394406
143.0491413 2.757659305
145.0647913 1.45103982
171.0440559 53.27226421
282.0924833 20.46325797

Name: +ve in-silico MS/MS by CFM-ID for OXJWZFBWPDNPHK-UHFFFAOYSA-N
ID: OXJWZFBWPDNPHK-UHFFFAOYSA-N
Comment: Energy2
Num peaks: 13
49.00727645 1.983587104
103.0542266 3.441100484
112.0557039 2.034180235
115.0542266 2.802346782
117.0334912 2.273312273
129.0334912 16.46810516
138.0349684 3.907640952
141.0334912 3.433918407
143.0127558 3.430655544
143.0491413 11.09491697
145.0284058 4.28879918
171.0440559 24.75993265
264.0819186 1.944811641

Name: +ve in-silico MS/MS by CFM-ID for UCVSVYPOQJMLCD-UHFFFAOYSA-N
ID: UCVSVYPOQJMLCD-UHFFFAOYSA-N
Comment: Energy0
Num peaks: 6
156.0113759 0.7149706694
171.0222749 1.337496827
237.0692251 0.9152273913
246.0695594 0.6950228265
247.053575 64.13779957
264.0801241 30.15350556

Name: +ve in-silico MS/MS by CFM-ID for UCVSVYPOQJMLCD-UHFFFAOYSA-N
ID: UCVSVYPOQJMLCD-UHFFFAOYSA-N
Comment: Energy1
Num peaks: 6
66.03382555 3.841614085
81.04472458 2.330001457
171.0222749 1.653907704
237.0692251 1.600221074
247.053575 51.4447993
264.0801241 22.11221664

Name: +ve in-silico MS/MS by CFM-ID for UCVSVYPOQJMLCD-UHFFFAOYSA-N
ID: UCVSVYPOQJMLCD-UHFFFAOYSA-N
Comment: Energy2
Num peaks: 16
40.01817548 1.548451432
46.06512568 1.564826249
49.00727645 1.426537422
52.01817548 1.17569491
63.02292652 8.123544563
65.03857658 1.800773086
66.03382555 4.636942413
76.01817548 7.073447831
78.03382555 10.1003395
80.04947561 6.421072034
91.02907452 1.435515317
109.0760247 2.039813454
206.0270259 1.767695206
218.0270259 7.902186251
220.042676 15.15476094
247.053575 8.214703346

Name: +ve in-silico MS/MS by CFM-ID for NZQFVKPMSASEBI-UHFFFAOYSA-N
ID: NZQFVKPMSASEBI-UHFFFAOYSA-N
Comment: Energy0
Num peaks: 6
92.04947561 11.38766689
121.0284058 26.33386969
122.0712737 3.258621497
149.0345538 2.145658163
224.0818384 2.249920802
242.092403 44.23140342

Name: +ve in-silico MS/MS by CFM-ID for NZQFVKPMSASEBI-UHFFFAOYSA-N
ID: NZQFVKPMSASEBI-UHFFFAOYSA-N
Comment: Energy1
Num peaks: 9
51.02292652 1.718191162
92.04947561 15.49985593
105.0447246 6.228481512
121.0284058 34.51814342
122.0712737 2.063724532
163.0502039 1.773224746
215.081504 1.587554174
224.0818384 4.209750691
242.092403 13.6066535

Name: +ve in-silico MS/MS by CFM-ID for NZQFVKPMSASEBI-UHFFFAOYSA-N
ID: NZQFVKPMSASEBI-UHFFFAOYSA-N
Comment: Energy2
Num peaks: 16
49.00727645 7.346648626
51.02292652 8.688720157
53.03857658 2.369389245
65.00219107 1.922851387
65.03857658 4.171806055
66.03382555 1.237721641
67.01784114 1.531576578
75.02292652 2.563782731
77.00219107 5.861911879
79.01784114 2.612778256
89.00219107 2.809972553
91.01784114 2.121640299
92.04947561 13.06674098
93.0334912 6.22547586
105.0334912 2.615701978
121.0284058 15.88001

Name: +ve in-silico MS/MS by CFM-ID for FKQRAQQDDUKITH-UHFFFAOYSA-N
ID: FKQRAQQDDUKITH-UHFFFAOYSA-N
Comment: Energy0
Num peaks: 6
91.05422664 29.4182114
109.0647913 0.6507893997
138.9945188 17.29257137
141.0101689 0.6211720596
211.075356 0.5963826142
247.0520337 48.00429128

Name: +ve in-silico MS/MS by CFM-ID for FKQRAQQDDUKITH-UHFFFAOYSA-N
ID: FKQRAQQDDUKITH-UHFFFAOYSA-N
Comment: Energy1
Num peaks: 6
65.03857658 0.7547203045
91.05422664 58.11265735
109.0647913 1.550795253
113.0152543 0.8319307146
138.9945188 21.87127498
247.0520337 9.912387511

Name: +ve in-silico MS/MS by CFM-ID for FKQRAQQDDUKITH-UHFFFAOYSA-N
ID: FKQRAQQDDUKITH-UHFFFAOYSA-N
Comment: Energy2
Num peaks: 11
39.02292652 4.567374136
49.00727645 2.665634788
51.02292652 2.404880533
63.02292652 4.346539092
65.03857658 4.970928324
75.02292652 3.598927618
84.98395416 3.869878599
91.05422664 30.07297828
112.9788688 1.803089721
113.0152543 2.872640003
138.9945188 19.08181356

Name: +ve in-silico MS/MS by CFM-ID for WFAGYTKJEMEMDZ-UHFFFAOYSA-N
ID: WFAGYTKJEMEMDZ-UHFFFAOYSA-N
Comment: Energy0
Num peaks: 6
91.05422664 5.385657469
117.0334912 2.10191491
119.0491413 20.36660886
129.0101689 4.894997468
229.041469 1.77938509
247.0520337 60.93416846

Name: +ve in-silico MS/MS by CFM-ID for WFAGYTKJEMEMDZ-UHFFFAOYSA-N
ID: WFAGYTKJEMEMDZ-UHFFFAOYSA-N
Comment: Energy1
Num peaks: 6
91.05422664 13.80188612
117.0334912 2.275156876
119.0491413 37.88995206
129.0101689 7.336796221
229.041469 4.0226544
247.0520337 22.28472492

Name: +ve in-silico MS/MS by CFM-ID for WFAGYTKJEMEMDZ-UHFFFAOYSA-N
ID: WFAGYTKJEMEMDZ-UHFFFAOYSA-N
Comment: Energy2
Num peaks: 13
49.00727645 3.66699932
51.02292652 2.521031429
65.03857658 7.554230357
75.02292652 12.19210548
77.03857658 5.564078594
91.01784114 2.183419234
91.05422664 21.84752533
93.06987671 2.24802153
98.99960423 2.325784954
101.0152543 3.160476365
117.0334912 2.965438793
119.0491413 11.65202022
129.0101689 3.576004668

Name: +ve in-silico MS/MS by CFM-ID for LYEQERPOWVBIQS-UHFFFAOYSA-N
ID: LYEQERPOWVBIQS-UHFFFAOYSA-N
Comment: Energy0
Num peaks: 6
105.0334912 6.974234964
125.0152543 9.530130957
179.025819 0.8474128283
217.041469 3.236844628
219.0571191 0.8269200027
247.0520337 71.93974071

Name: +ve in-silico MS/MS by CFM-ID for LYEQERPOWVBIQS-UHFFFAOYSA-N
ID: LYEQERPOWVBIQS-UHFFFAOYSA-N
Comment: Energy1
Num peaks: 6
79.01784114 1.421669679
105.0334912 13.83862037
125.0152543 28.66648907
217.041469 5.141467845
219.0571191 1.960740235
247.0520337 31.96908496

Name: +ve in-silico MS/MS by CFM-ID for LYEQERPOWVBIQS-UHFFFAOYSA-N
ID: LYEQERPOWVBIQS-UHFFFAOYSA-N
Comment: Energy2
Num peaks: 13
49.00727645 3.204668662
51.02292652 4.327199041
63.02292652 9.225027374
65.03857658 3.241953751
75.02292652 5.40280624
79.01784114 2.763767495
89.00219107 2.33944423
91.05422664 2.865991919
96.98395416 4.674048383
98.99960423 3.250546573
105.0334912 6.135090065
125.0152543 31.80379945
127.0309044 2.124928095

Name: +ve in-silico MS/MS by CFM-ID for NPYDPROENPLGBR-UHFFFAOYSA-N
ID: NPYDPROENPLGBR-UHFFFAOYSA-N
Comment: Energy0
Num peaks: 6
83.08552677 4.212788429
164.9729279 3.216084556
167.0370524 1.09819118
205.004228 1.316497588
211.0745005 1.406063226
247.0511782 81.28765433

Name: +ve in-silico MS/MS by CFM-ID for NPYDPROENPLGBR-UHFFFAOYSA-N
ID: NPYDPROENPLGBR-UHFFFAOYSA-N
Comment: Energy1
Num peaks: 11
81.06987671 1.576842138
83.08552677 12.37837822
122.9511298 1.357173068
125.1073248 5.418402634
164.9729279 10.60121076
186.0792515 6.172803112
202.9885779 2.507775864
205.004228 2.257093354
211.0745005 1.642053834
219.0198781 1.231692038
247.0511782 35.66894577

Name: +ve in-silico MS/MS by CFM-ID for NPYDPROENPLGBR-UHFFFAOYSA-N
ID: NPYDPROENPLGBR-UHFFFAOYSA-N
Comment: Energy2
Num peaks: 24
34.9683041 1.220113442
39.02292652 3.54957917
41.03857658 4.915263055
43.02907452 2.08759997
43.05422664 3.464494354
53.03857658 1.416938086
55.05422664 2.559111477
57.06987671 1.730232211
61.97920313 8.451985963
63.9948532 5.557838964
69.06987671 1.925471614
71.08552677 1.371394396
81.06987671 2.170568924
83.08552677 6.554563889
86.9744521 10.31920772
88.99010216 1.354038073
104.0010012 1.106098013
122.9511298 3.49232296
147.9463788 1.663594754
164.9729279 8.373724891
202.9885779 2.77204028
211.0745005 1.287442504
219.0198781 1.445036082
231.0198781 1.481193394

Name: +ve in-silico MS/MS by CFM-ID for BOIADDBCRVRXIN-UHFFFAOYSA-N
ID: BOIADDBCRVRXIN-UHFFFAOYSA-N
Comment: Energy0
Num peaks: 6
118.9914675 14.66841863
119.0855268 2.415115174
146.9863821 30.40603196
164.0129312 2.12938847
262.0849533 2.963308794
282.0911816 38.75563019

Name: +ve in-silico MS/MS by CFM-ID for BOIADDBCRVRXIN-UHFFFAOYSA-N
ID: BOIADDBCRVRXIN-UHFFFAOYSA-N
Comment: Energy1
Num peaks: 11
91.05422664 1.682190681
117.0698767 2.508686484
118.9914675 6.515862612
119.0855268 16.93950569
134.0964258 3.710738166
146.9863821 9.29238047
164.0129312 7.32629373
190.0285813 6.696821508
262.0849533 1.996120028
266.0598814 1.320090726
282.0911816 22.97600026

Name: +ve in-silico MS/MS by CFM-ID for BOIADDBCRVRXIN-UHFFFAOYSA-N
ID: BOIADDBCRVRXIN-UHFFFAOYSA-N
Comment: Energy2
Num peaks: 8
39.02292652 2.171203361
91.05422664 3.422002496
93.06987671 2.192218962
101.0008893 2.295034272
103.0542266 2.458123052
118.9914675 58.28929543
119.0855268 4.002930628
146.9863821 6.222125049

Name: +ve in-silico MS/MS by CFM-ID for ZQOPWPIWMGJZQH-UHFFFAOYSA-N
ID: ZQOPWPIWMGJZQH-UHFFFAOYSA-N
Comment: Energy0
Num peaks: 6
90.98482676 8.416245419
115.0542266 11.42584701
201.0480957 7.572913916
211.0324456 2.721907834
229.0430103 28.75968081
247.053575 23.99535624

Name: +ve in-silico MS/MS by CFM-ID for ZQOPWPIWMGJZQH-UHFFFAOYSA-N
ID: ZQOPWPIWMGJZQH-UHFFFAOYSA-N
Comment: Energy1
Num peaks: 10
41.00219107 6.428170832
59.01275576 9.075881109
90.98482676 6.204100277
130.0651257 15.1616948
201.0480957 8.858540678
202.0321113 2.271812512
203.0637458 2.964788502
220.042676 1.671705872
229.0430103 15.93107394
247.053575 12.51800342

Name: +ve in-silico MS/MS by CFM-ID for ZQOPWPIWMGJZQH-UHFFFAOYSA-N
ID: ZQOPWPIWMGJZQH-UHFFFAOYSA-N
Comment: Energy2
Num peaks: 19
15.02292652 1.333498919
41.00219107 8.645538309
44.97934745 2.341012333
49.00727645 2.538151875
51.02292652 1.501874157
59.01275576 3.844000849
79.05422664 1.681492872
89.03857658 1.447451437
99.02292652 1.09328183
101.0385766 3.934074407
103.0542266 1.917945471
115.0542266 25.42537702
125.0167956 1.476615784
128.0494756 3.268387668
130.0651257 5.321603297
150.9960601 1.631464822
201.0480957 5.859655387
211.0324456 4.533768337
229.0430103 2.594784038

Name: +ve in-silico MS/MS by CFM-ID for NFZZRCUNYOSAMK-UHFFFAOYSA-N
ID: NFZZRCUNYOSAMK-UHFFFAOYSA-N
Comment: Energy0
Num peaks: 9
156.9509398 3.791001504
158.9665898 2.9804696
187.0342755 6.902019988
188.9771545 8.294901115
190.9928046 14.43477356
211.0787271 5.832175108
215.0291901 15.25112944
229.0448402 2.72976936
247.0554049 21.53754029

Name: +ve in-silico MS/MS by CFM-ID for NFZZRCUNYOSAMK-UHFFFAOYSA-N
ID: NFZZRCUNYOSAMK-UHFFFAOYSA-N
Comment: Energy1
Num peaks: 14
55.05422664 1.624145087
57.06987671 4.037236758
58.9683041 5.082413183
60.98395416 10.91226767
130.9716752 2.854196127
156.9509398 2.578225168
179.0525124 3.832266232
187.0342755 20.09935921
188.9771545 1.631738621
190.9928046 1.664786542
211.0787271 4.578623903
215.0291901 10.24817004
229.0448402 2.039285813
247.0554049 10.14407767

Name: +ve in-silico MS/MS by CFM-ID for NFZZRCUNYOSAMK-UHFFFAOYSA-N
ID: NFZZRCUNYOSAMK-UHFFFAOYSA-N
Comment: Energy2
Num peaks: 22
55.05422664 6.507109418
57.06987671 3.002204362
58.9683041 1.717716136
72.98395416 1.887868734
81.06987671 2.276524505
83.08552677 1.666140193
101.0419477 1.341523641
116.9560252 1.708914041
130.9716752 18.08738274
132.9873253 3.829974891
139.0309044 1.722948687
139.0575978 2.285980298
143.0622045 4.58167969
153.0732478 4.150185962
156.9509398 3.001263649
158.9665898 2.742250302
171.0029754 5.316100076
173.0186254 2.41847
179.0525124 1.337541746
187.0342755 7.723822262
189.0499255 1.456125633
199.0342755 1.902309951

Name: +ve in-silico MS/MS by CFM-ID for BVRXXBNZYYMNMI-UHFFFAOYSA-N
ID: BVRXXBNZYYMNMI-UHFFFAOYSA-N
Comment: Energy0
Num peaks: 6
69.04472458 2.224201599
95.06037464 13.44995276
148.0393049 1.67835947
174.0549549 11.94054165
201.0658539 1.208603492
242.092403 60.57380075

Name: +ve in-silico MS/MS by CFM-ID for BVRXXBNZYYMNMI-UHFFFAOYSA-N
ID: BVRXXBNZYYMNMI-UHFFFAOYSA-N
Comment: Energy1
Num peaks: 8
40.01817548 3.139526572
69.04472458 14.24207357
81.04472458 4.147018263
95.06037464 9.865964287
160.0393049 4.759491999
174.0549549 34.48434662
215.081504 2.757189123
242.092403 8.481900996

Name: +ve in-silico MS/MS by CFM-ID for BVRXXBNZYYMNMI-UHFFFAOYSA-N
ID: BVRXXBNZYYMNMI-UHFFFAOYSA-N
Comment: Energy2
Num peaks: 15
40.01817548 6.646997431
42.03382555 10.13913012
49.00727645 1.317878906
51.02292652 2.369661108
52.01817548 6.883383023
54.03382555 3.065007362
68.04947561 2.006189501
69.04472458 19.07641218
79.05422664 4.406639281
93.04472458 1.253102776
95.06037464 3.401807046
132.0443902 1.305715791
148.0393049 10.38163601
160.0393049 3.382160041
174.0549549 5.075863161

Name: +ve in-silico MS/MS by CFM-ID for FZMVZJOCYNSJOF-UHFFFAOYSA-N
ID: FZMVZJOCYNSJOF-UHFFFAOYSA-N
Comment: Energy0
Num peaks: 6
118.0651257 0.5478141915
120.0807757 4.92252802
123.0240694 10.56960593
222.0913404 3.552758515
224.087004 0.9472375729
242.0975687 76.53646563

Name: +ve in-silico MS/MS by CFM-ID for FZMVZJOCYNSJOF-UHFFFAOYSA-N
ID: FZMVZJOCYNSJOF-UHFFFAOYSA-N
Comment: Energy1
Num peaks: 6
97.04480483 4.369134217
120.0807757 5.024760906
123.0240694 42.46878123
146.0600403 1.162676077
222.0913404 1.835222884
242.0975687 35.02384683

Name: +ve in-silico MS/MS by CFM-ID for FZMVZJOCYNSJOF-UHFFFAOYSA-N
ID: FZMVZJOCYNSJOF-UHFFFAOYSA-N
Comment: Energy2
Num peaks: 14
57.0135047 2.547433674
63.02292652 1.842234854
69.0135047 3.928555187
79.01784114 3.100574267
79.05422664 1.540109503
81.0135047 13.56224318
89.00219107 5.008534119
91.05422664 3.221847244
97.04480483 3.803484752
103.0542266 1.644857248
118.0651257 3.105767013
120.0807757 2.895749916
123.0240694 33.27091608
224.087004 1.612569103

Name: +ve in-silico MS/MS by CFM-ID for OTLSMICKILTJEI-UHFFFAOYSA-N
ID: OTLSMICKILTJEI-UHFFFAOYSA-N
Comment: Energy0
Num peaks: 6
105.0334912 6.778633363
125.0152543 9.263694714
135.0440559 1.38723085
191.025819 1.289443802
217.041469 3.145540785
247.0520337 69.08144171

Name: +ve in-silico MS/MS by CFM-ID for OTLSMICKILTJEI-UHFFFAOYSA-N
ID: OTLSMICKILTJEI-UHFFFAOYSA-N
Comment: Energy1
Num peaks: 6
105.0334912 13.84397091
125.0152543 28.07786291
217.041469 5.05965956
219.0571191 1.91674676
231.0207336 1.688958341
247.0520337 30.98481973

Name: +ve in-silico MS/MS by CFM-ID for OTLSMICKILTJEI-UHFFFAOYSA-N
ID: OTLSMICKILTJEI-UHFFFAOYSA-N
Comment: Energy2
Num peaks: 15
49.00727645 3.607231938
51.02292652 8.009609771
63.02292652 10.44435548
65.03857658 2.503575875
75.02292652 2.167081247
77.00219107 1.483111102
79.01784114 2.058015038
81.0334912 1.790037289
91.05422664 2.695347526
96.98395416 2.089483296
98.99960423 3.965083827
105.0334912 6.634013527
107.0491413 2.460148902
125.0152543 28.44791827
127.0309044 2.139660057

Name: +ve in-silico MS/MS by CFM-ID for LCUFGDBHLKLNJM-UHFFFAOYSA-N
ID: LCUFGDBHLKLNJM-UHFFFAOYSA-N
Comment: Energy0
Num peaks: 6
105.0698767 4.821059871
121.0106476 37.01488311
122.0964258 1.313234677
164.0528467 1.74097258
208.1120759 4.599376128
242.0997969 45.81155807

Name: +ve in-silico MS/MS by CFM-ID for LCUFGDBHLKLNJM-UHFFFAOYSA-N
ID: LCUFGDBHLKLNJM-UHFFFAOYSA-N
Comment: Energy1
Num peaks: 6
105.0698767 13.21931211
121.0106476 38.42832339
122.0964258 2.775879109
164.0528467 3.206182019
208.1120759 11.37555048
242.0997969 19.99011986

Name: +ve in-silico MS/MS by CFM-ID for LCUFGDBHLKLNJM-UHFFFAOYSA-N
ID: LCUFGDBHLKLNJM-UHFFFAOYSA-N
Comment: Energy2
Num peaks: 9
51.02292652 2.25142977
56.97934745 2.302537164
63.02292652 3.16974834
79.05422664 6.641924754
94.99499752 4.524701583
104.9793475 4.362700704
105.0698767 9.748849456
121.0106476 46.5458331
123.0262976 2.356872371

Name: +ve in-silico MS/MS by CFM-ID for OTCDVKUDWWUJPO-UHFFFAOYSA-N
ID: OTCDVKUDWWUJPO-UHFFFAOYSA-N
Comment: Energy0
Num peaks: 6
107.0491413 3.172690167
133.0284058 2.537306719
135.0440559 37.54208877
138.9945188 12.91130305
229.041469 7.477006615
247.0520337 33.42265649

Name: +ve in-silico MS/MS by CFM-ID for OTCDVKUDWWUJPO-UHFFFAOYSA-N
ID: OTCDVKUDWWUJPO-UHFFFAOYSA-N
Comment: Energy1
Num peaks: 6
65.03857658 1.716473731
107.0491413 3.072861542
135.0440559 19.83703976
138.9945188 40.85570645
229.041469 6.946859148
247.0520337 14.32999844

Name: +ve in-silico MS/MS by CFM-ID for OTCDVKUDWWUJPO-UHFFFAOYSA-N
ID: OTCDVKUDWWUJPO-UHFFFAOYSA-N
Comment: Energy2
Num peaks: 14
49.00727645 4.488197381
51.02292652 3.113281171
65.03857658 8.289362707
67.05422664 1.943194149
81.0334912 2.00566212
89.00219107 1.932331621
91.01784114 9.110202322
93.0334912 4.475757583
105.0334912 2.972869769
107.0491413 11.48171496
117.0334912 5.826172285
133.0284058 2.482325693
135.0440559 11.15290583
138.9945188 11.6133996

Name: +ve in-silico MS/MS by CFM-ID for CPMGZDOJDNJHRT-UHFFFAOYSA-N
ID: CPMGZDOJDNJHRT-UHFFFAOYSA-N
Comment: Energy0
Num peaks: 6
88.07569036 4.617483936
177.0117102 10.0715994
203.081504 0.8705415786
246.0695594 0.9691539598
247.053575 6.110347981
264.0801241 70.36354857

Name: +ve in-silico MS/MS by CFM-ID for CPMGZDOJDNJHRT-UHFFFAOYSA-N
ID: CPMGZDOJDNJHRT-UHFFFAOYSA-N
Comment: Energy1
Num peaks: 6
88.07569036 4.159719227
150.0008112 3.461228479
151.0324456 3.550419066
177.0117102 32.64683858
247.053575 9.750662826
264.0801241 26.51747902

Name: +ve in-silico MS/MS by CFM-ID for CPMGZDOJDNJHRT-UHFFFAOYSA-N
ID: CPMGZDOJDNJHRT-UHFFFAOYSA-N
Comment: Energy2
Num peaks: 22
42.03382555 1.472244598
45.0334912 1.903009649
56.04947561 2.074357802
63.02292652 1.105463764
71.04914126 1.4434725
76.01817548 1.013074536
86.0600403 2.029598054
88.07569036 1.928162022
105.0334912 0.9692767905
111.0011455 1.185865157
124.0215466 1.609553536
125.0167956 4.390167736
135.0011455 18.18405386
150.0008112 8.164030914
151.0324456 3.399702883
161.0167956 2.052031115
173.0709393 0.8331644071
176.070605 1.261323472
177.0117102 20.30832849
188.070605 2.731465223
203.081504 1.383579537
220.042676 1.190165804

Name: +ve in-silico MS/MS by CFM-ID for GPKGSRNVJGFHKL-UHFFFAOYSA-N
ID: GPKGSRNVJGFHKL-UHFFFAOYSA-N
Comment: Energy0
Num peaks: 6
105.0334912 6.914178222
125.0152543 9.410809353
135.0440559 1.434699445
179.025819 0.8375400569
217.041469 3.201613851
247.0520337 70.81203968

Name: +ve in-silico MS/MS by CFM-ID for GPKGSRNVJGFHKL-UHFFFAOYSA-N
ID: GPKGSRNVJGFHKL-UHFFFAOYSA-N
Comment: Energy1
Num peaks: 6
79.01784114 1.418090357
105.0334912 13.79115873
125.0152543 28.44006859
217.041469 5.15554339
219.0571191 1.951497246
247.0520337 31.77522395

Name: +ve in-silico MS/MS by CFM-ID for GPKGSRNVJGFHKL-UHFFFAOYSA-N
ID: GPKGSRNVJGFHKL-UHFFFAOYSA-N
Comment: Energy2
Num peaks: 14
49.00727645 3.880041868
51.02292652 4.907124247
63.02292652 10.96395105
65.03857658 2.266856567
75.02292652 2.57459634
79.01784114 2.895398773
89.00219107 2.732924528
91.05422664 3.112146531
96.98395416 2.135631917
98.99960423 4.052570984
105.0334912 7.101775013
107.0491413 2.430038265
125.0152543 29.74602622
127.0309044 2.189332634

Name: +ve in-silico MS/MS by CFM-ID for DNLXVAPVRJZHFU-UHFFFAOYSA-N
ID: DNLXVAPVRJZHFU-UHFFFAOYSA-N
Comment: Energy0
Num peaks: 6
105.0334912 7.081572817
125.0152543 9.578889088
135.0440559 1.457790586
211.075356 0.7992876757
217.041469 1.600548339
247.0520337 72.9299636

Name: +ve in-silico MS/MS by CFM-ID for DNLXVAPVRJZHFU-UHFFFAOYSA-N
ID: DNLXVAPVRJZHFU-UHFFFAOYSA-N
Comment: Energy1
Num peaks: 6
105.0334912 14.11494512
125.0152543 28.6670526
143.025819 1.352235614
217.041469 2.517609305
219.0571191 1.958029131
247.0520337 31.95224002

Name: +ve in-silico MS/MS by CFM-ID for DNLXVAPVRJZHFU-UHFFFAOYSA-N
ID: DNLXVAPVRJZHFU-UHFFFAOYSA-N
Comment: Energy2
Num peaks: 14
49.00727645 5.655841501
51.02292652 5.809061038
63.02292652 6.777467565
65.03857658 1.53657605
75.02292652 2.607515397
79.01784114 2.069700142
89.00219107 2.499546515
91.05422664 3.122398717
96.98395416 2.208973186
98.99960423 4.191601534
105.0334912 8.887007838
107.0491413 2.432604945
125.0152543 30.02557356
127.0309044 2.268487356

Name: +ve in-silico MS/MS by CFM-ID for AKOPNWAGXMASTH-UHFFFAOYSA-N
ID: AKOPNWAGXMASTH-UHFFFAOYSA-N
Comment: Energy0
Num peaks: 6
105.0334912 7.136190466
125.0152543 9.69042696
211.075356 0.8078194606
217.041469 1.617472842
219.0571191 0.6773386367
247.0520337 73.98484594

Name: +ve in-silico MS/MS by CFM-ID for AKOPNWAGXMASTH-UHFFFAOYSA-N
ID: AKOPNWAGXMASTH-UHFFFAOYSA-N
Comment: Energy1
Num peaks: 7
51.02292652 1.786120709
105.0334912 13.74605042
125.0152543 28.05606697
143.025819 1.317034533
217.041469 2.453839568
219.0571191 1.906924778
247.0520337 30.77724766

Name: +ve in-silico MS/MS by CFM-ID for AKOPNWAGXMASTH-UHFFFAOYSA-N
ID: AKOPNWAGXMASTH-UHFFFAOYSA-N
Comment: Energy2
Num peaks: 14
49.00727645 5.66252111
51.02292652 6.079824734
63.02292652 4.55073298
65.03857658 2.435402676
75.02292652 5.36777465
79.01784114 1.455144534
89.00219107 2.227274263
91.05422664 3.016934304
96.98395416 4.389209723
98.99960423 3.244099109
105.0334912 7.864364422
107.0491413 1.599264041
125.0152543 31.1025452
127.0309044 2.059839755

Name: +ve in-silico MS/MS by CFM-ID for SBIKVRRNAVDMQC-UHFFFAOYSA-N
ID: SBIKVRRNAVDMQC-UHFFFAOYSA-N
Comment: Energy0
Num peaks: 6
105.0334912 6.832557518
125.0152543 9.373626504
191.025819 1.307534295
217.041469 3.175659889
219.0571191 0.8113554186
247.0520337 70.10665193

Name: +ve in-silico MS/MS by CFM-ID for SBIKVRRNAVDMQC-UHFFFAOYSA-N
ID: SBIKVRRNAVDMQC-UHFFFAOYSA-N
Comment: Energy1
Num peaks: 6
105.0334912 13.80853497
125.0152543 28.13438325
217.041469 5.001518641
219.0571191 1.913849937
231.0207336 1.44954681
247.0520337 30.90247133

Name: +ve in-silico MS/MS by CFM-ID for SBIKVRRNAVDMQC-UHFFFAOYSA-N
ID: SBIKVRRNAVDMQC-UHFFFAOYSA-N
Comment: Energy2
Num peaks: 14
39.02292652 1.465919581
49.00727645 2.907013315
51.02292652 7.432705561
63.02292652 8.473381863
65.03857658 3.450207674
75.02292652 4.89428156
77.00219107 1.365094078
79.01784114 1.598642842
91.05422664 2.657560748
96.98395416 4.700632552
98.99960423 3.31697186
105.0334912 5.797844377
125.0152543 30.26471028
127.0309044 1.99319864

Name: +ve in-silico MS/MS by CFM-ID for PLSZRVGIOIGRNA-UHFFFAOYSA-N
ID: PLSZRVGIOIGRNA-UHFFFAOYSA-N
Comment: Energy0
Num peaks: 6
43.05422664 12.9168323
55.05422664 6.216931502
57.06987671 12.34016151
69.06987671 13.1418796
217.0793958 2.506109283
264.0801241 42.66311979

Name: +ve in-silico MS/MS by CFM-ID for PLSZRVGIOIGRNA-UHFFFAOYSA-N
ID: PLSZRVGIOIGRNA-UHFFFAOYSA-N
Comment: Energy1
Num peaks: 6
67.05422664 4.022527014
69.06987671 10.7070977
215.0637458 5.176581072
217.0793958 14.88334326
246.0695594 24.2829825
264.0801241 23.24011681

Name: +ve in-silico MS/MS by CFM-ID for PLSZRVGIOIGRNA-UHFFFAOYSA-N
ID: PLSZRVGIOIGRNA-UHFFFAOYSA-N
Comment: Energy2
Num peaks: 11
15.02292652 2.122080526
27.02292652 1.820448311
39.02292652 3.837156473
41.03857658 10.06772863
43.05422664 17.59001104
45.06987671 2.644883204
51.02292652 2.206425548
53.03857658 8.005744811
55.05422664 9.468315823
57.06987671 6.221517868
69.06987671 16.35395895

Name: +ve in-silico MS/MS by CFM-ID for QREMWHOIUTWWSC-UHFFFAOYSA-N
ID: QREMWHOIUTWWSC-UHFFFAOYSA-N
Comment: Energy0
Num peaks: 6
124.0215466 4.200583994
124.0393049 1.385970786
200.0528467 8.567184745
220.042676 1.866983704
229.0430103 2.176634889
247.053575 78.56225665

Name: +ve in-silico MS/MS by CFM-ID for QREMWHOIUTWWSC-UHFFFAOYSA-N
ID: QREMWHOIUTWWSC-UHFFFAOYSA-N
Comment: Energy1
Num peaks: 6
124.0215466 1.308864408
124.0393049 1.944799639
200.0528467 16.92457266
220.042676 1.063816806
229.0430103 34.71822068
247.053575 30.3723024

Name: +ve in-silico MS/MS by CFM-ID for QREMWHOIUTWWSC-UHFFFAOYSA-N
ID: QREMWHOIUTWWSC-UHFFFAOYSA-N
Comment: Energy2
Num peaks: 18
39.02292652 2.107769425
49.00727645 1.808616218
51.02292652 3.808304579
53.03857658 1.887198808
63.02292652 3.860076811
92.97934745 3.921239038
94.99499752 5.546609693
97.01064758 10.11585772
124.0215466 5.656765966
124.0393049 7.364915166
156.0113759 9.585509299
157.0106476 1.185405611
159.0262976 1.153053218
171.0262976 5.454689381
173.0419477 9.188322009
200.0528467 3.369915261
202.0321113 2.641468037
220.042676 1.782939088

Name: +ve in-silico MS/MS by CFM-ID for JYUWIOFDMMGBQI-UHFFFAOYSA-N
ID: JYUWIOFDMMGBQI-UHFFFAOYSA-N
Comment: Energy0
Num peaks: 6
45.99235466 0.2648653694
63.02292652 0.1057866328
174.0371967 0.08874989055
221.0379249 0.1456757162
231.0222749 0.1954268016
247.053575 98.79129621

Name: +ve in-silico MS/MS by CFM-ID for JYUWIOFDMMGBQI-UHFFFAOYSA-N
ID: JYUWIOFDMMGBQI-UHFFFAOYSA-N
Comment: Energy1
Num peaks: 6
51.02292652 1.374607512
63.02292652 1.495290165
113.0345538 2.190156594
206.0270259 4.087988475
231.0222749 8.383472266
247.053575 71.99487918

Name: +ve in-silico MS/MS by CFM-ID for JYUWIOFDMMGBQI-UHFFFAOYSA-N
ID: JYUWIOFDMMGBQI-UHFFFAOYSA-N
Comment: Energy2
Num peaks: 20
40.01817548 3.02066324
49.00727645 1.91996471
51.02292652 4.890968868
53.03857658 1.988288863
63.02292652 12.91647909
82.99499752 1.581453751
111.0262976 3.291040508
133.0106476 4.534184996
135.0262976 1.502613749
157.0106476 2.070641106
159.0262976 2.543625485
160.0215466 1.859718932
171.0222749 5.792009038
174.0371967 6.386889432
176.0528467 2.967683207
206.0270259 1.606460762
219.0222749 2.53974771
221.0379249 4.44755776
231.0222749 2.663439274
247.053575 12.05162254

Name: +ve in-silico MS/MS by CFM-ID for ACCYLXFCTQLWLK-UHFFFAOYSA-N
ID: ACCYLXFCTQLWLK-UHFFFAOYSA-N
Comment: Energy0
Num peaks: 6
46.99499752 3.136106963
49.01064758 1.902315687
148.0756904 2.615362039
150.0913404 3.463162147
232.0539094 3.565773975
264.0801241 66.12404594

Name: +ve in-silico MS/MS by CFM-ID for ACCYLXFCTQLWLK-UHFFFAOYSA-N
ID: ACCYLXFCTQLWLK-UHFFFAOYSA-N
Comment: Energy1
Num peaks: 24
46.99499752 5.546759497
49.01064758 5.580252015
71.99024648 1.17706586
74.00589655 4.624401692
102.0120445 0.9762808016
107.0491413 1.457251934
121.0647913 2.055120103
133.0647913 1.580342663
142.0069592 0.9332037837
148.0756904 4.717703626
156.0226092 1.346450775
161.0597059 1.560263744
163.075356 1.246676335
176.070605 0.9148278948
191.081504 6.945583542
216.076753 2.050067819
218.092403 1.083193042
221.0743105 1.29965684
232.0539094 3.880284404
234.058326 1.309555621
236.0739761 2.711812094
236.0852095 5.323145845
248.048824 1.608526486
264.0801241 20.65349912

Name: +ve in-silico MS/MS by CFM-ID for ACCYLXFCTQLWLK-UHFFFAOYSA-N
ID: ACCYLXFCTQLWLK-UHFFFAOYSA-N
Comment: Energy2
Num peaks: 31
44.0130901 1.047485384
46.99499752 3.27784377
49.00727645 2.298299949
51.02292652 2.072954495
63.02292652 3.34484082
65.03857658 2.555005688
71.99024648 0.9964068674
74.00589655 1.419915792
75.02292652 2.720042515
77.03857658 2.34487672
79.05422664 2.946188846
89.01679558 2.405411062
89.03857658 0.9765717658
91.05422664 3.747625542
103.0542266 5.253223913
104.0494756 1.293554795
105.0698767 2.183097088
106.0651257 1.208652405
107.0491413 4.877324514
109.0647913 0.9079897661
114.9960601 5.957157397
116.0494756 1.131711209
118.0651257 2.727978178
119.0491413 1.477376463
121.0647913 3.471166359
133.0647913 2.936988515
134.0600403 1.75354257
135.0804414 2.39578755
148.0756904 1.006430458
232.0539094 0.8930026831
248.048824 1.653776563

Name: +ve in-silico MS/MS by CFM-ID for MENPASVPECUNNR-UHFFFAOYSA-N
ID: MENPASVPECUNNR-UHFFFAOYSA-N
Comment: Energy0
Num peaks: 6
105.0334912 7.133186282
125.0152543 9.675352328
211.075356 0.8074753904
217.041469 1.61679034
219.0571191 0.6770505904
247.0520337 73.94225304

Name: +ve in-silico MS/MS by CFM-ID for MENPASVPECUNNR-UHFFFAOYSA-N
ID: MENPASVPECUNNR-UHFFFAOYSA-N
Comment: Energy1
Num peaks: 8
49.00727645 1.169782782
51.02292652 1.763222428
105.0334912 13.73045273
125.0152543 27.82149181
143.025819 1.31550453
217.041469 2.45106675
219.0571191 1.9046726
247.0520337 30.72638812

Name: +ve in-silico MS/MS by CFM-ID for MENPASVPECUNNR-UHFFFAOYSA-N
ID: MENPASVPECUNNR-UHFFFAOYSA-N
Comment: Energy2
Num peaks: 12
49.00727645 6.159893926
51.02292652 5.43454413
63.02292652 7.411054759
65.03857658 4.980433881
84.98395416 1.847386991
89.00219107 2.274953907
91.05422664 3.055422407
98.99960423 2.57519979
105.0334912 8.040794837
108.9839542 3.831173155
125.0152543 32.42405535
127.0309044 2.062648422

Name: +ve in-silico MS/MS by CFM-ID for QLYLREZHERJGAH-UHFFFAOYSA-N
ID: QLYLREZHERJGAH-UHFFFAOYSA-N
Comment: Energy0
Num peaks: 6
105.0334912 6.970827709
125.0152543 9.514626945
179.025819 0.8469977783
217.041469 3.237277465
219.0571191 0.8265178356
247.0520337 71.89226998

Name: +ve in-silico MS/MS by CFM-ID for QLYLREZHERJGAH-UHFFFAOYSA-N
ID: QLYLREZHERJGAH-UHFFFAOYSA-N
Comment: Energy1
Num peaks: 6
79.01784114 1.418375264
105.0334912 13.80225289
125.0152543 28.38445086
217.041469 5.163910112
219.0571191 1.955537587
247.0520337 31.85038302

Name: +ve in-silico MS/MS by CFM-ID for QLYLREZHERJGAH-UHFFFAOYSA-N
ID: QLYLREZHERJGAH-UHFFFAOYSA-N
Comment: Energy2
Num peaks: 12
49.00727645 3.67908886
51.02292652 3.766304557
63.02292652 12.39282997
65.03857658 5.564098085
79.01784114 2.81408423
89.00219107 2.382695799
91.05422664 2.805623873
98.99960423 2.557765832
105.0334912 6.185855026
108.9839542 3.805327547
125.0152543 32.93509073
127.0309044 2.108590895

Name: +ve in-silico MS/MS by CFM-ID for UJIUMBFXWGXMOV-UHFFFAOYSA-N
ID: UJIUMBFXWGXMOV-UHFFFAOYSA-N
Comment: Energy0
Num peaks: 6
113.0152543 1.223170001
135.0440559 2.605459209
211.075356 0.740559447
215.025819 22.19514533
217.041469 2.478951902
247.0520337 65.74754857

Name: +ve in-silico MS/MS by CFM-ID for UJIUMBFXWGXMOV-UHFFFAOYSA-N
ID: UJIUMBFXWGXMOV-UHFFFAOYSA-N
Comment: Energy1
Num peaks: 6
113.0152543 1.483741278
135.0440559 6.256151421
189.0465544 2.13187302
215.025819 30.01721591
217.041469 2.016230147
247.0520337 42.94783356

Name: +ve in-silico MS/MS by CFM-ID for UJIUMBFXWGXMOV-UHFFFAOYSA-N
ID: UJIUMBFXWGXMOV-UHFFFAOYSA-N
Comment: Energy2
Num peaks: 24
49.00727645 3.647125067
51.02292652 1.473792909
63.02292652 2.801249263
89.00219107 1.89355138
96.98395416 2.040370593
105.0334912 2.54041671
125.0152543 1.414319865
127.0542266 1.826494972
129.0334912 1.181364389
134.9996042 2.448931086
139.0542266 4.015900577
149.0152543 1.66381288
161.0152543 7.875430305
163.0309044 1.381243412
165.0334912 2.527656647
173.0152543 8.849634056
175.0309044 2.455515589
181.0647913 2.92311999
189.0101689 1.267509421
189.0465544 5.427582801
201.0465544 1.639277972
211.075356 1.323918853
215.025819 15.10258214
217.041469 2.424655683

Name: +ve in-silico MS/MS by CFM-ID for WWKGLGMDPOJVJZ-UHFFFAOYSA-N
ID: WWKGLGMDPOJVJZ-UHFFFAOYSA-N
Comment: Energy0
Num peaks: 6
110.0212102 1.568556894
122.0212102 8.788743274
163.0477593 2.51671149
227.0449021 2.675939731
230.0245813 3.264971746
247.0511304 64.61272335

Name: +ve in-silico MS/MS by CFM-ID for WWKGLGMDPOJVJZ-UHFFFAOYSA-N
ID: WWKGLGMDPOJVJZ-UHFFFAOYSA-N
Comment: Energy1
Num peaks: 18
41.03857658 0.9772990948
57.04472458 2.102885888
109.0106476 1.464107036
110.0212102 3.289569692
120.0055601 1.231084391
122.0212102 4.258745827
136.0215466 1.245960348
136.0368602 4.483617727
138.0525103 4.062436385
163.0477593 19.86551591
177.0480957 4.964877402
188.9980322 1.028614659
191.0136823 1.176516711
204.0089312 2.53434704
206.0245813 1.500404177
219.0198303 1.582537628
227.0449021 1.732203193
247.0511304 22.92739449

Name: +ve in-silico MS/MS by CFM-ID for WWKGLGMDPOJVJZ-UHFFFAOYSA-N
ID: WWKGLGMDPOJVJZ-UHFFFAOYSA-N
Comment: Energy2
Num peaks: 20
25.00727645 1.221017949
27.02292652 1.810699195
39.02292652 3.157715989
40.01817548 2.279347789
44.04947561 1.735188984
52.01817548 1.479618746
68.99466108 3.20377565
92.99466108 5.557770746
95.01031114 8.678101969
96.00556011 25.09046635
99.99933186 0.8896766262
102.0149819 2.357497536
106.9949975 1.577673559
109.0106476 3.966771832
110.0058965 2.254951323
110.0212102 1.930221194
120.0055601 0.9148318807
122.0212102 10.17655398
136.0215466 0.8775110042
136.0368602 1.160909158

Name: +ve in-silico MS/MS by CFM-ID for KJNBDJZDRNLJJG-UHFFFAOYSA-N
ID: KJNBDJZDRNLJJG-UHFFFAOYSA-N
Comment: Energy0
Num peaks: 6
120.0556236 2.303998229
149.0345538 1.822941947
196.0869237 15.4656876
198.1025738 1.966441088
224.0818384 35.2887325
242.092403 38.03906286

Name: +ve in-silico MS/MS by CFM-ID for KJNBDJZDRNLJJG-UHFFFAOYSA-N
ID: KJNBDJZDRNLJJG-UHFFFAOYSA-N
Comment: Energy1
Num peaks: 9
63.02292652 2.256322316
66.03382555 1.996811384
80.04947561 1.786576173
93.0334912 1.530102906
111.0440559 1.385695309
196.0869237 25.10104365
198.1025738 4.234972547
224.0818384 30.9183752
242.092403 11.24022106

Name: +ve in-silico MS/MS by CFM-ID for KJNBDJZDRNLJJG-UHFFFAOYSA-N
ID: KJNBDJZDRNLJJG-UHFFFAOYSA-N
Comment: Energy2
Num peaks: 20
51.02292652 3.338493944
63.02292652 13.65237591
65.03857658 5.476051654
76.01817548 2.854407245
78.03382555 4.189552579
80.04947561 2.55654378
91.01784114 1.382937757
93.0334912 1.870766823
93.04472458 2.602969088
105.0334912 4.076613217
105.0447246 5.120059221
120.0556236 4.11119083
149.0345538 1.393885907
167.0603746 7.808699556
169.0760247 5.897805072
180.0556236 2.947967367
195.0552893 1.657779971
196.0869237 5.104715555
197.0709393 3.030030746
224.0818384 2.293697335

Name: +ve in-silico MS/MS by CFM-ID for KINSUVWKEWOMFL-UHFFFAOYSA-N
ID: KINSUVWKEWOMFL-UHFFFAOYSA-N
Comment: Energy0
Num peaks: 6
116.0494756 14.91314508
137.0233204 25.15087518
146.0712737 3.194823675
165.0294684 3.383458106
264.076753 3.217245162
282.0873177 41.86986794

Name: +ve in-silico MS/MS by CFM-ID for KINSUVWKEWOMFL-UHFFFAOYSA-N
ID: KINSUVWKEWOMFL-UHFFFAOYSA-N
Comment: Energy1
Num peaks: 6
116.0494756 30.05982489
129.0447246 6.103344506
137.0233204 31.00804951
146.0712737 1.614647692
264.076753 4.067205752
282.0873177 11.81869469

Name: +ve in-silico MS/MS by CFM-ID for KINSUVWKEWOMFL-UHFFFAOYSA-N
ID: KINSUVWKEWOMFL-UHFFFAOYSA-N
Comment: Energy2
Num peaks: 16
65.03857658 1.49488387
67.01784114 8.392316471
69.0334912 2.214406532
75.02292652 1.061993026
76.01817548 1.489065177
88.01817548 1.851146742
90.03382555 1.741205923
92.99710569 7.138325822
95.01275576 3.998701907
100.0181755 1.112843459
107.0127558 2.793472807
109.0284058 6.95219306
116.0494756 23.33188322
118.0651257 1.780954743
121.0284058 2.631935723
137.0233204 12.91295755

Name: +ve in-silico MS/MS by CFM-ID for XYDMEZQTZHRQNA-UHFFFAOYSA-N
ID: XYDMEZQTZHRQNA-UHFFFAOYSA-N
Comment: Energy0
Num peaks: 9
59.01275576 2.80356891
90.98482676 4.44284985
161.0379249 2.157102212
216.0589947 1.632462736
218.0746448 8.060897295
220.0902949 2.461484806
228.0589947 2.752403628
246.0695594 30.29883572
264.0801241 26.66825913

Name: +ve in-silico MS/MS by CFM-ID for XYDMEZQTZHRQNA-UHFFFAOYSA-N
ID: XYDMEZQTZHRQNA-UHFFFAOYSA-N
Comment: Energy1
Num peaks: 16
41.00219107 4.229218042
44.97934745 2.101604946
45.0334912 2.307241743
59.01275576 8.422523019
74.98991214 2.111517714
90.98482676 7.867696214
93.00047682 3.09998035
176.0276946 1.547094171
190.0433447 2.590901255
204.0589947 3.580600181
218.0382593 4.845458867
218.0746448 6.454403987
220.0902949 2.419285527
236.048824 8.543283509
246.0695594 11.25818051
264.0801241 9.646469653

Name: +ve in-silico MS/MS by CFM-ID for XYDMEZQTZHRQNA-UHFFFAOYSA-N
ID: XYDMEZQTZHRQNA-UHFFFAOYSA-N
Comment: Energy2
Num peaks: 31
15.02292652 1.124681605
29.03857658 0.9794451819
41.00219107 3.82516685
43.01784114 3.648029605
44.04947561 3.328552054
45.0334912 1.243582687
59.01275576 4.359859425
61.02840582 2.104101642
90.98482676 3.609468085
91.05422664 1.912338631
104.0494756 4.127558192
106.0651257 2.806261828
113.0167956 1.927108875
115.0324456 4.010056175
117.0480957 1.52354743
117.9957258 1.044848855
132.0807757 1.622084286
138.9960601 1.750390556
143.0273603 6.79211425
147.0916748 2.070143363
190.0433447 4.017200373
190.0684968 1.96586412
192.0589947 1.674894343
200.0276946 3.875849252
204.0589947 1.921347227
216.0477614 1.353640451
218.0382593 3.023129189
218.0634114 1.447501522
218.0746448 1.753252519
228.0589947 1.830457767
246.0695594 1.037579481

Name: +ve in-silico MS/MS by CFM-ID for QNSULLSDIRUMFW-UHFFFAOYSA-N
ID: QNSULLSDIRUMFW-UHFFFAOYSA-N
Comment: Energy0
Num peaks: 6
163.075356 0.7188425006
210.0661883 3.029284326
212.0818384 1.364484214
215.081504 4.75667281
226.0611029 0.867066307
242.092403 82.49740724

Name: +ve in-silico MS/MS by CFM-ID for QNSULLSDIRUMFW-UHFFFAOYSA-N
ID: QNSULLSDIRUMFW-UHFFFAOYSA-N
Comment: Energy1
Num peaks: 12
26.00252542 1.625709893
50.00252542 4.104577296
52.01817548 1.285112091
154.0399735 1.210784107
161.0597059 1.581920237
184.0505382 1.742139937
198.0661883 2.917888647
210.0661883 6.314714919
212.0818384 1.824413611
215.081504 18.55823986
226.0611029 1.376709081
242.092403 38.48850308

Name: +ve in-silico MS/MS by CFM-ID for QNSULLSDIRUMFW-UHFFFAOYSA-N
ID: QNSULLSDIRUMFW-UHFFFAOYSA-N
Comment: Energy2
Num peaks: 31
15.02292652 1.297753595
25.00727645 1.068331588
39.02292652 1.267968084
40.01817548 4.101143252
50.00252542 4.298890924
52.01817548 6.29405
53.01342445 1.397265844
75.02292652 2.051294843
79.02907452 1.406208709
81.0334912 1.057785861
107.0491413 2.146145864
118.0399735 1.1204651
128.0243235 4.07700572
131.0491413 2.92227752
133.0647913 1.163436611
135.0440559 1.911770392
137.0597059 1.76254588
142.0399735 3.178630375
146.0600403 1.243588545
147.0440559 1.983591296
154.0399735 7.701595121
156.0556236 2.274620294
161.0597059 2.029741583
163.075356 1.332210573
166.0399735 1.373320177
168.0556236 2.73938541
198.0661883 1.525927043
210.0661883 1.72323172
212.0818384 1.186727123
215.081504 1.520325702
226.0611029 2.30101414

Name: +ve in-silico MS/MS by CFM-ID for NOSFWVRBNCBKOC-UHFFFAOYSA-N
ID: NOSFWVRBNCBKOC-UHFFFAOYSA-N
Comment: Energy0
Num peaks: 6
163.075356 0.7181490317
210.0661883 3.003399021
212.0818384 1.356217155
215.081504 6.430007657
226.0611029 0.859469507
242.092403 81.47528255

Name: +ve in-silico MS/MS by CFM-ID for NOSFWVRBNCBKOC-UHFFFAOYSA-N
ID: NOSFWVRBNCBKOC-UHFFFAOYSA-N
Comment: Energy1
Num peaks: 11
26.00252542 1.63746356
50.00252542 3.987936503
161.0597059 1.62216432
184.0505382 1.755729228
198.0661883 2.896117108
210.0661883 6.361649144
212.0818384 1.778463105
215.081504 18.70516043
225.0658539 1.396515829
226.0611029 1.406518687
242.092403 38.89142087

Name: +ve in-silico MS/MS by CFM-ID for NOSFWVRBNCBKOC-UHFFFAOYSA-N
ID: NOSFWVRBNCBKOC-UHFFFAOYSA-N
Comment: Energy2
Num peaks: 31
15.02292652 1.314549358
25.00727645 1.08284038
39.02292652 1.253158844
50.00252542 4.967560869
52.01817548 5.497176177
75.02292652 1.990202329
81.0334912 1.271693723
93.0334912 0.8787630021
107.0491413 1.67777601
118.0399735 1.239319881
128.0243235 4.044594634
129.0447246 1.250161453
131.0491413 2.955700682
133.0647913 1.374919138
137.0597059 2.206944334
142.0399735 3.324030909
147.0440559 2.086227088
154.0399735 7.65724501
156.0556236 2.391596083
158.0348882 0.972908255
161.0597059 3.115374694
163.075356 1.828748829
164.070605 2.363581356
166.0399735 1.431399269
168.0556236 2.704141421
185.0709393 1.216536853
198.0661883 1.563683293
210.0661883 1.774327384
212.0818384 1.179625864
215.081504 2.234937523
226.0611029 2.44678674

Name: +ve in-silico MS/MS by CFM-ID for SPBBHNPLCWFTLK-UHFFFAOYSA-N
ID: SPBBHNPLCWFTLK-UHFFFAOYSA-N
Comment: Energy0
Num peaks: 12
47.04914126 7.071498332
73.02840582 1.811844111
91.05422664 1.857590064
150.0371967 3.978843027
175.0324456 1.83639148
190.0433447 1.378528511
192.0589947 18.12837249
218.0382593 8.428150491
234.058326 2.172513724
236.048824 3.301749047
236.0739761 6.854700663
264.0801241 23.27780509

Name: +ve in-silico MS/MS by CFM-ID for SPBBHNPLCWFTLK-UHFFFAOYSA-N
ID: SPBBHNPLCWFTLK-UHFFFAOYSA-N
Comment: Energy1
Num peaks: 15
47.01275576 4.0502444
47.04914126 7.169045924
59.99024648 1.309073654
73.02840582 6.281116396
91.05422664 1.52067472
105.9957258 2.021705248
132.0113759 1.484087845
150.0371967 1.675437746
162.0371967 2.281265065
175.0324456 10.62063723
190.0433447 3.298397333
192.0589947 24.46201391
218.0382593 8.36354629
236.048824 2.459560471
264.0801241 3.164579149

Name: +ve in-silico MS/MS by CFM-ID for SPBBHNPLCWFTLK-UHFFFAOYSA-N
ID: SPBBHNPLCWFTLK-UHFFFAOYSA-N
Comment: Energy2
Num peaks: 17
47.04914126 1.259964147
54.00867342 6.560484164
56.02432348 4.492459452
58.03997355 1.354950803
84.0192381 0.9069202093
91.05422664 27.26483085
93.06987671 1.36383973
116.0494756 3.321207416
133.0106476 2.994171369
135.0262976 1.738395022
137.0419477 1.436817674
142.9909748 2.211922195
150.0371967 17.73925008
162.0371967 1.015266846
164.0528467 3.524761302
190.0321113 1.706175721
192.0589947 1.230091765

Name: +ve in-silico MS/MS by CFM-ID for IGNLOYXQTDSIAQ-UHFFFAOYSA-N
ID: IGNLOYXQTDSIAQ-UHFFFAOYSA-N
Comment: Energy0
Num peaks: 6
105.0334912 6.175690448
141.0101689 4.366955148
169.0050835 5.829068664
211.075356 1.210478081
219.0207336 1.862259447
247.0520337 74.28477781

Name: +ve in-silico MS/MS by CFM-ID for IGNLOYXQTDSIAQ-UHFFFAOYSA-N
ID: IGNLOYXQTDSIAQ-UHFFFAOYSA-N
Comment: Energy1
Num peaks: 6
79.05422664 1.009040262
105.0334912 27.62719676
107.0491413 1.594522923
141.0101689 7.044682174
169.0050835 25.09684426
247.0520337 23.18462453

Name: +ve in-silico MS/MS by CFM-ID for IGNLOYXQTDSIAQ-UHFFFAOYSA-N
ID: IGNLOYXQTDSIAQ-UHFFFAOYSA-N
Comment: Energy2
Num peaks: 16
49.00727645 6.657978509
51.02292652 5.602208264
63.02292652 5.507455046
79.01784114 2.524407702
79.05422664 2.475407916
96.98395416 4.512363808
105.0334912 16.91185256
107.0491413 2.366131657
113.0152543 2.474141554
114.9945188 3.438782205
122.9632187 3.061616749
124.9788688 3.398042503
138.9945188 4.642898879
141.0101689 9.62317152
142.9894335 3.064097716
169.0050835 4.351758479

Name: +ve in-silico MS/MS by CFM-ID for MKOUNTLDPGHNHQ-UHFFFAOYSA-N
ID: MKOUNTLDPGHNHQ-UHFFFAOYSA-N
Comment: Energy0
Num peaks: 6
91.05422664 1.146453978
103.0542266 1.911520708
131.0603746 0.5478564001
235.0865894 4.906335052
264.076753 2.33745265
282.0873177 86.46583997

Name: +ve in-silico MS/MS by CFM-ID for MKOUNTLDPGHNHQ-UHFFFAOYSA-N
ID: MKOUNTLDPGHNHQ-UHFFFAOYSA-N
Comment: Energy1
Num peaks: 6
91.05422664 1.557483866
103.0542266 1.544866412
116.0494756 7.494869172
235.0865894 17.66824765
264.076753 34.08814284
282.0873177 28.38966257

Name: +ve in-silico MS/MS by CFM-ID for MKOUNTLDPGHNHQ-UHFFFAOYSA-N
ID: MKOUNTLDPGHNHQ-UHFFFAOYSA-N
Comment: Energy2
Num peaks: 8
49.00727645 2.927702419
51.02292652 2.767540924
65.03857658 2.849627011
75.02292652 10.00411715
77.03857658 6.531231868
91.05422664 8.203731187
103.0542266 37.88066331
131.0603746 10.13024256

Name: +ve in-silico MS/MS by CFM-ID for UPSVWABECCOHRT-UHFFFAOYSA-N
ID: UPSVWABECCOHRT-UHFFFAOYSA-N
Comment: Energy0
Num peaks: 6
111.9851611 2.144512573
136.0756904 0.7963852212
205.0430103 54.77964179
217.0430103 1.793670538
229.0430103 0.8286677744
247.053575 35.11231537

Name: +ve in-silico MS/MS by CFM-ID for UPSVWABECCOHRT-UHFFFAOYSA-N
ID: UPSVWABECCOHRT-UHFFFAOYSA-N
Comment: Energy1
Num peaks: 6
94.06512568 2.534268726
111.9851611 5.701555978
136.0756904 3.059874783
205.0430103 53.67920063
217.0430103 9.027669146
247.053575 9.679653067

Name: +ve in-silico MS/MS by CFM-ID for UPSVWABECCOHRT-UHFFFAOYSA-N
ID: UPSVWABECCOHRT-UHFFFAOYSA-N
Comment: Energy2
Num peaks: 22
41.00219107 2.619566961
43.01784114 2.07159693
44.97934745 1.109795177
51.02292652 1.609780114
53.00219107 1.991840587
63.02292652 1.716066261
65.03857658 2.604125804
67.05422664 2.086800852
70.02874017 4.723283229
79.05422664 2.46792556
94.06512568 1.773839062
102.0008112 3.104859473
111.9851611 18.33578493
118.0651257 1.417052925
119.0603746 5.061912015
126.9960601 9.001444576
136.0215466 3.045467732
159.0552893 1.541157142
189.0117102 1.211362578
203.0273603 2.342478579
205.0430103 9.017475993
217.0430103 1.33817461

Name: +ve in-silico MS/MS by CFM-ID for GFAVMCPSQILRPK-UHFFFAOYSA-N
ID: GFAVMCPSQILRPK-UHFFFAOYSA-N
Comment: Energy0
Num peaks: 6
103.0542266 4.926120975
112.0557039 18.33410442
131.0491413 12.42009245
222.0913404 1.858404899
224.087004 1.936195975
242.0975687 52.63951298

Name: +ve in-silico MS/MS by CFM-ID for GFAVMCPSQILRPK-UHFFFAOYSA-N
ID: GFAVMCPSQILRPK-UHFFFAOYSA-N
Comment: Energy1
Num peaks: 6
103.0542266 14.10929113
112.0557039 32.2566694
131.0491413 18.27285359
164.0506185 2.194362259
224.087004 2.282079367
242.0975687 12.87008777

Name: +ve in-silico MS/MS by CFM-ID for GFAVMCPSQILRPK-UHFFFAOYSA-N
ID: GFAVMCPSQILRPK-UHFFFAOYSA-N
Comment: Energy2
Num peaks: 19
25.00727645 1.577940167
49.00727645 3.820326555
51.02292652 3.192738068
53.00219107 2.577340321
53.03857658 2.672551191
63.02292652 1.527085508
64.01817548 1.236918196
75.02292652 2.235732677
77.03857658 2.948711498
87.02292652 2.368690058
89.03857658 1.991703149
101.0385766 4.78251817
103.0542266 26.92323527
105.0698767 3.461303898
112.0557039 10.21794913
129.0334912 1.676084944
131.0491413 3.224471817
138.0349684 2.868107061
162.0349684 1.124719283

Name: +ve in-silico MS/MS by CFM-ID for JLAGTIGTDCDSNA-UHFFFAOYSA-N
ID: JLAGTIGTDCDSNA-UHFFFAOYSA-N
Comment: Energy0
Num peaks: 6
69.0334912 0.7269254252
107.0491413 3.665817245
135.0440559 43.82269496
138.9945188 4.116951537
217.041469 0.670385109
247.0520337 42.83385879

Name: +ve in-silico MS/MS by CFM-ID for JLAGTIGTDCDSNA-UHFFFAOYSA-N
ID: JLAGTIGTDCDSNA-UHFFFAOYSA-N
Comment: Energy1
Num peaks: 6
105.0334912 1.3411613
107.0491413 7.485095288
135.0440559 27.60147329
138.9945188 27.99466801
141.0101689 1.546670346
247.0520337 23.20293254

Name: +ve in-silico MS/MS by CFM-ID for JLAGTIGTDCDSNA-UHFFFAOYSA-N
ID: JLAGTIGTDCDSNA-UHFFFAOYSA-N
Comment: Energy2
Num peaks: 10
79.01784114 4.889611021
81.0334912 2.939449573
89.00219107 9.463543457
91.01784114 13.52395195
93.0334912 3.980564653
105.0334912 11.00347554
107.0491413 15.38085727
109.0284058 3.829984117
135.0440559 10.65684644
138.9945188 4.800956126

Name: +ve in-silico MS/MS by CFM-ID for UKVVPQTUCJPTNI-UHFFFAOYSA-N
ID: UKVVPQTUCJPTNI-UHFFFAOYSA-N
Comment: Energy0
Num peaks: 6
91.05422664 9.693472901
138.9945188 7.106963158
211.075356 0.8006970143
217.041469 1.616793237
219.0571191 0.6772433266
247.0520337 73.97075212

Name: +ve in-silico MS/MS by CFM-ID for UKVVPQTUCJPTNI-UHFFFAOYSA-N
ID: UKVVPQTUCJPTNI-UHFFFAOYSA-N
Comment: Energy1
Num peaks: 6
91.05422664 28.77036786
109.0647913 1.359526294
138.9945188 14.09704276
217.041469 2.522946785
219.0571191 1.969490145
247.0520337 32.19674684

Name: +ve in-silico MS/MS by CFM-ID for UKVVPQTUCJPTNI-UHFFFAOYSA-N
ID: UKVVPQTUCJPTNI-UHFFFAOYSA-N
Comment: Energy2
Num peaks: 13
39.02292652 2.248729354
49.00727645 2.731248779
51.02292652 3.055290761
63.02292652 3.925211961
65.03857658 6.096473359
75.02292652 3.946003702
79.05422664 1.832553024
84.98395416 1.968481598
91.05422664 35.73306797
93.06987671 2.84534982
122.9632187 2.910152664
138.9945188 11.18356199
141.0101689 1.88101354

Name: +ve in-silico MS/MS by CFM-ID for UGGDHKASBRILQW-UHFFFAOYSA-N
ID: UGGDHKASBRILQW-UHFFFAOYSA-N
Comment: Energy0
Num peaks: 6
156.0113759 5.34811655
161.1073248 3.998280296
163.1229749 2.220557913
224.0852095 1.882421617
225.0692251 7.290478796
242.0957742 69.88771553

Name: +ve in-silico MS/MS by CFM-ID for UGGDHKASBRILQW-UHFFFAOYSA-N
ID: UGGDHKASBRILQW-UHFFFAOYSA-N
Comment: Energy1
Num peaks: 13
44.04947561 1.560095879
51.02292652 1.671865408
58.06512568 2.972957661
63.02292652 1.725722045
133.0760247 2.561486093
135.0916748 5.261581798
156.0113759 17.66409239
159.0916748 4.71153403
161.1073248 10.22829471
163.1229749 1.818848125
199.053575 6.767737938
225.0692251 2.639178316
242.0957742 21.00646103

Name: +ve in-silico MS/MS by CFM-ID for UGGDHKASBRILQW-UHFFFAOYSA-N
ID: UGGDHKASBRILQW-UHFFFAOYSA-N
Comment: Energy2
Num peaks: 29
42.03382555 2.177773232
44.04947561 4.590774502
51.02292652 1.799419242
52.01817548 1.914083623
56.04947561 8.106152305
58.06512568 5.201442376
60.08077574 1.391931829
63.02292652 11.80164998
65.03857658 1.423371875
78.03382555 2.896673651
92.04947561 1.461390242
104.0494756 3.862119649
106.0651257 1.517971894
116.0494756 1.166767264
118.0651257 3.435458688
120.0807757 1.515718579
129.9957258 4.179920092
132.0807757 2.083492118
135.0916748 1.196428005
140.0164612 1.027070358
146.0964258 1.727592549
149.1073248 1.070351496
156.0113759 7.648588334
159.0916748 1.007096042
161.1073248 1.660013824
163.1229749 1.296693549
171.0222749 1.340395975
173.0379249 1.112540371
199.053575 1.050694138

Name: +ve in-silico MS/MS by CFM-ID for XGAORBMDIQNBSL-UHFFFAOYSA-N
ID: XGAORBMDIQNBSL-UHFFFAOYSA-N
Comment: Energy0
Num peaks: 6
159.0552893 1.118677093
235.0865894 4.78034524
252.0655196 0.9081630411
254.0811697 1.517092205
264.076753 2.299209592
282.0873177 84.59420754

Name: +ve in-silico MS/MS by CFM-ID for XGAORBMDIQNBSL-UHFFFAOYSA-N
ID: XGAORBMDIQNBSL-UHFFFAOYSA-N
Comment: Energy1
Num peaks: 8
159.0552893 1.567626583
226.086255 1.26866906
233.0709393 5.5433629
235.0865894 14.74921834
254.0811697 2.51111833
254.092403 1.835732708
264.076753 28.9344761
282.0873177 24.41618788

Name: +ve in-silico MS/MS by CFM-ID for XGAORBMDIQNBSL-UHFFFAOYSA-N
ID: XGAORBMDIQNBSL-UHFFFAOYSA-N
Comment: Energy2
Num peaks: 30
49.00727645 6.929753575
51.02292652 7.308575843
53.03857658 1.686714702
57.00833907 3.134084782
63.02292652 2.316126926
79.05422664 11.70471366
101.0385766 1.181179584
103.0542266 3.276068391
117.0334912 1.789700439
124.0393049 4.776632799
148.0393049 3.010263857
150.0549549 1.388575356
157.0396392 2.917525291
159.0552893 2.369795748
169.0396392 1.133019568
176.0454529 1.0862574
179.0855268 1.964104425
181.0396392 1.746175933
183.0552893 1.784959153
185.0709393 0.8835973298
204.0403675 1.029195077
207.0552893 1.512518747
209.0709393 1.761233397
224.070605 2.543033523
226.086255 2.566940174
235.0865894 2.981584919
252.0655196 0.8839303436
256.0716676 1.056218417
264.076753 1.909061904
282.0873177 1.438013446

Name: +ve in-silico MS/MS by CFM-ID for PZONGMVJXXWXIB-UHFFFAOYSA-N
ID: PZONGMVJXXWXIB-UHFFFAOYSA-N
Comment: Energy0
Num peaks: 6
45.99235466 0.229502363
91.05422664 8.502438669
235.0865894 4.722255873
264.076753 2.243293527
266.0560175 0.2506170862
282.0873177 81.46617635

Name: +ve in-silico MS/MS by CFM-ID for PZONGMVJXXWXIB-UHFFFAOYSA-N
ID: PZONGMVJXXWXIB-UHFFFAOYSA-N
Comment: Energy1
Num peaks: 6
91.05422664 22.36673114
117.0334912 1.166073351
134.0600403 1.342885253
235.0865894 15.77374446
264.076753 28.69192334
282.0873177 22.2612349

Name: +ve in-silico MS/MS by CFM-ID for PZONGMVJXXWXIB-UHFFFAOYSA-N
ID: PZONGMVJXXWXIB-UHFFFAOYSA-N
Comment: Energy2
Num peaks: 8
49.00727645 3.475074404
63.02292652 3.112981688
65.03857658 7.481422055
75.02292652 6.342608587
91.05422664 47.46053905
101.0385766 5.228309637
103.0542266 4.572067392
149.0345538 4.075497813

Name: +ve in-silico MS/MS by CFM-ID for AWYQMGKBUVAEHY-UHFFFAOYSA-N
ID: AWYQMGKBUVAEHY-UHFFFAOYSA-N
Comment: Energy0
Num peaks: 6
39.02292652 11.7099261
135.0440559 5.965332985
167.0161269 8.670536206
201.0480957 11.81227889
229.0430103 24.02127974
247.053575 26.35866221

Name: +ve in-silico MS/MS by CFM-ID for AWYQMGKBUVAEHY-UHFFFAOYSA-N
ID: AWYQMGKBUVAEHY-UHFFFAOYSA-N
Comment: Energy1
Num peaks: 8
54.03382555 3.591546814
91.05422664 4.670381552
117.0334912 18.58116066
135.0440559 27.8780245
174.0371967 3.596154456
201.0480957 11.10272714
229.0430103 8.379104264
247.053575 4.165966698

Name: +ve in-silico MS/MS by CFM-ID for AWYQMGKBUVAEHY-UHFFFAOYSA-N
ID: AWYQMGKBUVAEHY-UHFFFAOYSA-N
Comment: Energy2
Num peaks: 12
39.02292652 20.92733425
51.02292652 1.564481088
52.01817548 2.755624504
54.03382555 3.168615022
65.03857658 3.566768068
75.02292652 2.522069046
91.05422664 17.03512676
117.0334912 12.03722165
121.0106476 3.249108332
135.0440559 8.028120528
185.0167956 2.42370175
201.0480957 4.119035354

Name: +ve in-silico MS/MS by CFM-ID for UWAXYNGFODQXHE-UHFFFAOYSA-N
ID: UWAXYNGFODQXHE-UHFFFAOYSA-N
Comment: Energy0
Num peaks: 6
117.0334912 1.512444591
201.0465544 11.55718388
203.0622045 1.144804078
211.0309044 8.318006844
229.041469 50.5065923
247.0520337 21.19726461

Name: +ve in-silico MS/MS by CFM-ID for UWAXYNGFODQXHE-UHFFFAOYSA-N
ID: UWAXYNGFODQXHE-UHFFFAOYSA-N
Comment: Energy1
Num peaks: 6
117.0334912 1.917789983
201.0465544 42.48475553
203.0622045 4.14337181
211.0309044 6.654032076
229.041469 20.6803545
247.0520337 8.197314807

Name: +ve in-silico MS/MS by CFM-ID for UWAXYNGFODQXHE-UHFFFAOYSA-N
ID: UWAXYNGFODQXHE-UHFFFAOYSA-N
Comment: Energy2
Num peaks: 31
41.00219107 1.396585373
49.00727645 1.996951162
51.02292652 1.434902695
59.01275576 1.701537317
63.02292652 1.102544939
65.03857658 0.9349979622
75.02292652 1.632404238
91.05422664 3.264826747
96.98395416 1.538595626
115.0542266 1.22500861
117.0334912 2.649508438
125.0152543 1.149841112
134.9996042 1.420893884
135.0440559 1.093916498
137.0152543 1.157821184
141.0698767 1.278300442
151.0542266 2.100281468
153.0698767 1.342217905
158.9996042 2.543017417
161.0152543 2.943532818
167.0855268 3.797232523
173.0152543 2.593069177
175.0309044 4.294059468
187.0309044 1.77654718
193.0647913 2.220236888
201.0465544 16.39123736
203.025819 1.290980027
203.0622045 2.396007258
211.0309044 2.992312502
211.075356 1.304698041
229.041469 3.80065812

Name: +ve in-silico MS/MS by CFM-ID for OFYYGQTZEFSDIM-UHFFFAOYSA-N
ID: OFYYGQTZEFSDIM-UHFFFAOYSA-N
Comment: Energy0
Num peaks: 6
117.0334912 1.527633677
201.0465544 11.64673827
203.0622045 1.152393696
211.0309044 8.408019408
229.041469 51.03694129
247.0520337 21.40921311

Name: +ve in-silico MS/MS by CFM-ID for OFYYGQTZEFSDIM-UHFFFAOYSA-N
ID: OFYYGQTZEFSDIM-UHFFFAOYSA-N
Comment: Energy1
Num peaks: 6
117.0334912 1.953754935
201.0465544 43.27463147
203.0622045 4.199379898
211.0309044 6.80132275
229.041469 21.12612034
247.0520337 8.365893474

Name: +ve in-silico MS/MS by CFM-ID for OFYYGQTZEFSDIM-UHFFFAOYSA-N
ID: OFYYGQTZEFSDIM-UHFFFAOYSA-N
Comment: Energy2
Num peaks: 26
39.02292652 1.029099493
41.00219107 1.634635045
49.00727645 1.262999651
59.01275576 1.862973149
65.03857658 0.9662913302
75.02292652 2.179854001
91.05422664 3.656543375
117.0334912 3.195822317
125.0152543 1.378466767
134.9996042 1.70341361
135.0440559 1.208854538
139.0542266 1.311969251
141.0698767 3.0432213
161.0152543 1.653020039
167.0855268 4.414829492
173.0152543 2.89695587
175.0309044 4.234502916
185.0152543 2.774946707
187.0309044 2.899787876
193.0647913 2.690733326
201.0465544 20.38561383
203.025819 1.032959174
203.0622045 2.855364094
211.0309044 3.713425903
211.075356 1.507192017
229.041469 4.631594398

Name: +ve in-silico MS/MS by CFM-ID for LDEMYLVVZJLDFL-UHFFFAOYSA-N
ID: LDEMYLVVZJLDFL-UHFFFAOYSA-N
Comment: Energy0
Num peaks: 6
117.0334912 1.526991501
201.0465544 11.64801778
203.0622045 1.152138581
211.0309044 8.40485926
229.041469 50.99694934
247.0520337 21.37877422

Name: +ve in-silico MS/MS by CFM-ID for LDEMYLVVZJLDFL-UHFFFAOYSA-N
ID: LDEMYLVVZJLDFL-UHFFFAOYSA-N
Comment: Energy1
Num peaks: 6
117.0334912 1.966485383
201.0465544 43.50558629
203.0622045 4.215040876
211.0309044 6.860057044
229.041469 21.25853167
247.0520337 8.384493166

Name: +ve in-silico MS/MS by CFM-ID for LDEMYLVVZJLDFL-UHFFFAOYSA-N
ID: LDEMYLVVZJLDFL-UHFFFAOYSA-N
Comment: Energy2
Num peaks: 30
41.00219107 1.632921234
49.00727645 1.260788305
51.02292652 0.9340662043
59.01275576 1.868620176
65.03857658 0.9599483649
75.02292652 2.166059285
91.05422664 3.663543284
96.98395416 1.836600184
103.0542266 0.9761778363
115.0542266 1.423649972
117.0334912 3.187883663
125.0152543 1.372549331
134.9996042 1.696101252
135.0440559 1.212903572
141.0698767 1.51489613
151.0542266 2.616639489
153.0698767 1.532231874
161.0152543 1.643481915
167.0855268 4.257356515
173.0152543 3.12922734
175.0309044 3.275666994
185.0152543 0.8537031517
187.0309044 1.133966759
193.0647913 2.641558341
201.0465544 20.26890966
203.025819 0.8711507068
203.0622045 2.858466853
211.0309044 3.699306871
211.075356 1.447806429
229.041469 4.628882801

Name: +ve in-silico MS/MS by CFM-ID for XXBAASFLIOOSLG-UHFFFAOYSA-N
ID: XXBAASFLIOOSLG-UHFFFAOYSA-N
Comment: Energy0
Num peaks: 6
117.0334912 1.622419446
135.0440559 1.787823614
201.0465544 11.47732709
211.0309044 8.276180717
229.041469 50.14479249
247.0520337 20.97464299

Name: +ve in-silico MS/MS by CFM-ID for XXBAASFLIOOSLG-UHFFFAOYSA-N
ID: XXBAASFLIOOSLG-UHFFFAOYSA-N
Comment: Energy1
Num peaks: 6
193.0647913 1.297732555
201.0465544 42.97869381
203.0622045 4.260365707
211.0309044 6.875927084
229.041469 21.28209104
247.0520337 8.376416957

Name: +ve in-silico MS/MS by CFM-ID for XXBAASFLIOOSLG-UHFFFAOYSA-N
ID: XXBAASFLIOOSLG-UHFFFAOYSA-N
Comment: Energy2
Num peaks: 31
39.02292652 0.818941614
41.00219107 1.265302283
49.00727645 2.385852896
51.02292652 1.346297193
59.01275576 1.604184625
63.02292652 1.046914159
65.03857658 0.8876929587
75.02292652 1.529150501
91.05422664 7.340893561
117.0334912 5.08808298
125.0152543 1.079181876
134.9996042 1.333578102
135.0440559 2.561037762
137.0152543 1.086671562
139.0542266 1.009362753
149.0152543 0.843299582
151.0542266 0.9419017818
158.9996042 2.383128098
161.0152543 2.778286732
167.0855268 3.495059384
173.0152543 2.742846619
175.0309044 5.111570205
187.0309044 1.506005474
193.0647913 1.985486673
201.0465544 15.16573115
203.025819 1.748515425
203.0622045 2.088566282
211.0309044 2.607216382
211.075356 1.218783916
221.0363837 0.8867988733
229.041469 3.348110391

Name: +ve in-silico MS/MS by CFM-ID for XOTSFKDBKHLVNN-UHFFFAOYSA-N
ID: XOTSFKDBKHLVNN-UHFFFAOYSA-N
Comment: Energy0
Num peaks: 6
113.0152543 1.224901033
135.0440559 2.609245385
211.075356 0.7412595385
215.025819 22.19889807
217.041469 2.480023082
247.0520337 65.87800506

Name: +ve in-silico MS/MS by CFM-ID for XOTSFKDBKHLVNN-UHFFFAOYSA-N
ID: XOTSFKDBKHLVNN-UHFFFAOYSA-N
Comment: Energy1
Num peaks: 6
113.0152543 1.424448726
135.0440559 5.994110715
189.0465544 2.021623052
215.025819 28.1492065
217.041469 1.905286158
247.0520337 40.51454018

Name: +ve in-silico MS/MS by CFM-ID for XOTSFKDBKHLVNN-UHFFFAOYSA-N
ID: XOTSFKDBKHLVNN-UHFFFAOYSA-N
Comment: Energy2
Num peaks: 25
39.02292652 1.581154611
49.00727645 9.10363785
51.02292652 4.946162841
63.02292652 1.629708305
105.0334912 2.063667924
125.0152543 1.739290873
125.0385766 1.35325848
127.0542266 1.729470293
134.9996042 5.283755293
137.0152543 1.204585437
149.0152543 1.319080021
155.0491413 1.460478226
158.9996042 6.312198622
161.0152543 7.005465989
163.0309044 1.114920741
173.0152543 8.544070193
175.0309044 1.140490858
181.0647913 1.957217488
189.0101689 2.102181598
189.0465544 4.307283853
198.9945188 1.105190697
201.0465544 1.559229252
215.025819 9.469880374
217.041469 1.716836646
221.0363837 1.010266895

Name: +ve in-silico MS/MS by CFM-ID for OKLHONAWHJKQHU-UHFFFAOYSA-N
ID: OKLHONAWHJKQHU-UHFFFAOYSA-N
Comment: Energy0
Num peaks: 6
117.0334912 1.513300268
201.0465544 11.55692038
203.0622045 1.145146551
211.0309044 8.322450198
229.041469 50.55342727
247.0520337 21.22995287

Name: +ve in-silico MS/MS by CFM-ID for OKLHONAWHJKQHU-UHFFFAOYSA-N
ID: OKLHONAWHJKQHU-UHFFFAOYSA-N
Comment: Energy1
Num peaks: 6
117.0334912 1.906672167
201.0465544 42.27532358
203.0622045 4.129314182
211.0309044 6.602405719
229.041469 20.56615651
247.0520337 8.183313452

Name: +ve in-silico MS/MS by CFM-ID for OKLHONAWHJKQHU-UHFFFAOYSA-N
ID: OKLHONAWHJKQHU-UHFFFAOYSA-N
Comment: Energy2
Num peaks: 31
39.02292652 0.9329893157
41.00219107 1.401730049
49.00727645 2.002540663
51.02292652 1.440193818
59.01275576 1.699698072
63.02292652 1.109477997
65.03857658 0.9403672486
75.02292652 1.644673459
91.05422664 3.263909565
117.0334912 2.664478726
125.0152543 1.155930383
134.9996042 1.428418583
135.0440559 1.092616223
137.0152543 1.163952716
139.0542266 1.053433859
141.0698767 2.569311309
158.9996042 2.553732154
161.0152543 2.956239016
167.0855268 3.948574502
173.0152543 2.408865243
175.0309044 5.156929731
185.0152543 2.228118393
187.0309044 3.338739025
193.0647913 2.271614829
201.0465544 16.50953412
203.025819 1.42658627
203.0622045 2.397788042
211.0309044 3.014947741
211.075356 1.362266838
213.0101689 0.9386749857
229.041469 3.816432097

Name: +ve in-silico MS/MS by CFM-ID for QCNVQJYOSMHROS-UHFFFAOYSA-N
ID: QCNVQJYOSMHROS-UHFFFAOYSA-N
Comment: Energy0
Num peaks: 6
117.0334912 1.633263329
135.0440559 1.795291852
201.0465544 11.54478912
211.0309044 8.339595804
229.041469 50.4902353
247.0520337 21.09362415

Name: +ve in-silico MS/MS by CFM-ID for QCNVQJYOSMHROS-UHFFFAOYSA-N
ID: QCNVQJYOSMHROS-UHFFFAOYSA-N
Comment: Energy1
Num peaks: 6
193.0647913 1.328079307
201.0465544 43.87014345
203.0622045 4.309755331
211.0309044 7.045229221
229.041469 21.75258976
247.0520337 8.525276066

Name: +ve in-silico MS/MS by CFM-ID for QCNVQJYOSMHROS-UHFFFAOYSA-N
ID: QCNVQJYOSMHROS-UHFFFAOYSA-N
Comment: Energy2
Num peaks: 28
41.00219107 1.426588935
49.00727645 1.672061493
51.02292652 1.429746908
59.01275576 1.728883289
65.03857658 0.8969100612
75.02292652 1.986316574
91.05422664 8.15018297
103.0542266 0.7588259223
117.0334912 5.897021565
125.0152543 1.261782179
134.9996042 1.559222889
135.0440559 2.853754006
139.0542266 1.237152726
151.0542266 1.154467364
161.0152543 1.551413872
167.0855268 3.792798009
173.0152543 3.260577399
175.0309044 4.274453561
185.0152543 0.7980142463
187.0309044 1.080690287
193.0647913 2.269213593
201.0465544 18.29339496
203.025819 1.421568728
203.0622045 2.349587923
211.0309044 3.073732854
211.075356 1.324153698
221.0363837 0.8296941192
229.041469 3.907065419

Name: +ve in-silico MS/MS by CFM-ID for REUGYQBMHOOQKM-UHFFFAOYSA-N
ID: REUGYQBMHOOQKM-UHFFFAOYSA-N
Comment: Energy0
Num peaks: 6
117.0334912 1.63000004
135.0440559 1.79201553
201.0465544 11.51716826
211.0309044 8.321735814
229.041469 50.37790883
247.0520337 21.04393398

Name: +ve in-silico MS/MS by CFM-ID for REUGYQBMHOOQKM-UHFFFAOYSA-N
ID: REUGYQBMHOOQKM-UHFFFAOYSA-N
Comment: Energy1
Num peaks: 6
193.0647913 1.324092003
201.0465544 43.99256168
203.0622045 4.272541841
211.0309044 7.023491559
229.041469 21.67806325
247.0520337 8.491025801

Name: +ve in-silico MS/MS by CFM-ID for REUGYQBMHOOQKM-UHFFFAOYSA-N
ID: REUGYQBMHOOQKM-UHFFFAOYSA-N
Comment: Energy2
Num peaks: 25
41.00219107 1.368270342
49.00727645 1.658013161
51.02292652 1.227783475
59.01275576 1.681242433
63.02292652 1.276806719
65.03857658 1.996665597
91.05422664 7.677207195
117.0334912 5.592967365
134.9996042 1.574886805
135.0440559 2.722396525
137.0152543 1.283302945
139.0542266 1.290267885
158.9996042 2.288126418
161.0152543 3.288972992
167.0855268 3.624410514
175.0309044 5.151309347
185.0152543 2.496827106
187.0309044 2.142021663
193.0647913 2.167345828
201.0465544 18.50799254
203.025819 1.218425726
203.0622045 2.154268753
211.0309044 2.908215327
211.075356 1.283747442
229.041469 3.702701304

Name: +ve in-silico MS/MS by CFM-ID for RXPGQJAUALFAMM-UHFFFAOYSA-N
ID: RXPGQJAUALFAMM-UHFFFAOYSA-N
Comment: Energy0
Num peaks: 6
113.0152543 2.794588398
135.0440559 0.8831791898
138.9945188 4.131398892
153.0101689 7.291679726
229.041469 7.816317316
247.0520337 70.94720943

Name: +ve in-silico MS/MS by CFM-ID for RXPGQJAUALFAMM-UHFFFAOYSA-N
ID: RXPGQJAUALFAMM-UHFFFAOYSA-N
Comment: Energy1
Num peaks: 7
107.0491413 3.388620415
134.9996042 5.62385462
135.0440559 4.047460208
138.9945188 4.195833621
153.0101689 28.65600388
229.041469 7.386174816
247.0520337 29.34442797

Name: +ve in-silico MS/MS by CFM-ID for RXPGQJAUALFAMM-UHFFFAOYSA-N
ID: RXPGQJAUALFAMM-UHFFFAOYSA-N
Comment: Energy2
Num peaks: 15
49.00727645 4.92359486
51.02292652 3.393418473
53.03857658 3.30803331
63.02292652 5.263350136
65.03857658 3.236599491
79.05422664 5.977636594
81.06987671 1.377165109
84.98395416 2.463124573
89.00219107 1.918131599
96.98395416 6.326895225
107.0491413 2.72645206
113.0152543 6.28991494
134.9996042 13.51972756
138.9945188 10.32358273
153.0101689 10.31352451

Name: +ve in-silico MS/MS by CFM-ID for VTIBBHSQWPMQAQ-UHFFFAOYSA-N
ID: VTIBBHSQWPMQAQ-UHFFFAOYSA-N
Comment: Energy0
Num peaks: 6
190.0418034 2.458601353
218.036718 20.77518759
236.0472827 5.361350252
246.0680181 1.665076422
247.0520337 1.154974752
264.0785828 59.7658106

Name: +ve in-silico MS/MS by CFM-ID for VTIBBHSQWPMQAQ-UHFFFAOYSA-N
ID: VTIBBHSQWPMQAQ-UHFFFAOYSA-N
Comment: Energy1
Num peaks: 6
47.04914126 3.313209185
182.0600403 2.146548519
218.036718 40.49848168
236.0472827 5.115500778
246.0680181 3.670355845
264.0785828 26.56118535

Name: +ve in-silico MS/MS by CFM-ID for VTIBBHSQWPMQAQ-UHFFFAOYSA-N
ID: VTIBBHSQWPMQAQ-UHFFFAOYSA-N
Comment: Energy2
Num peaks: 18
29.03857658 1.640230382
44.99710569 1.332703728
73.02840582 1.488920425
150.0105033 1.13061762
151.0309044 1.910319042
156.0807757 1.674600084
174.0105033 1.180860119
175.0309044 1.37496062
176.0261533 2.310569823
182.0600403 3.910283881
190.0418034 39.53244323
192.0574535 2.138571369
194.0731035 1.113471023
196.0887536 1.50001486
202.0054179 6.772771192
202.0418034 2.201240836
204.0574535 1.080922447
218.036718 7.857575515

Name: +ve in-silico MS/MS by CFM-ID for AFUFWMAIOJISRR-UHFFFAOYSA-N
ID: AFUFWMAIOJISRR-UHFFFAOYSA-N
Comment: Energy0
Num peaks: 6
190.0418034 2.419222643
218.036718 20.63995001
236.0472827 5.334974061
246.0680181 1.643500095
247.0520337 1.147360175
264.0785828 59.2423502

Name: +ve in-silico MS/MS by CFM-ID for AFUFWMAIOJISRR-UHFFFAOYSA-N
ID: AFUFWMAIOJISRR-UHFFFAOYSA-N
Comment: Energy1
Num peaks: 6
47.04914126 3.324721418
182.0600403 2.133368134
218.036718 40.76040094
236.0472827 5.188221034
246.0680181 3.674702422
264.0785828 26.66257412

Name: +ve in-silico MS/MS by CFM-ID for AFUFWMAIOJISRR-UHFFFAOYSA-N
ID: AFUFWMAIOJISRR-UHFFFAOYSA-N
Comment: Energy2
Num peaks: 24
29.00219107 1.392615327
29.03857658 1.434545343
44.99710569 1.385024477
49.00727645 1.141610062
51.02292652 1.295295042
73.02840582 1.288239972
151.0309044 1.488519719
154.0651257 7.458821281
156.0807757 1.03955608
162.0105033 2.569348635
163.0309044 1.455147363
164.0261533 1.503277903
175.0309044 1.202356096
176.0261533 2.086003364
178.0418034 1.003409452
182.0600403 3.075992008
188.0261533 12.03478745
190.0418034 23.24341104
192.0574535 1.708130083
194.0731035 1.023023517
196.0887536 1.306567809
202.0054179 2.289858015
202.0418034 1.80183728
218.036718 6.299195454

Name: +ve in-silico MS/MS by CFM-ID for REOXQBVMMDCPSB-UHFFFAOYSA-N
ID: REOXQBVMMDCPSB-UHFFFAOYSA-N
Comment: Energy0
Num peaks: 6
29.03857658 0.9371331074
177.0480957 0.8982313903
201.0117102 12.03008636
219.0222749 6.481519098
229.0430103 2.300598468
247.053575 72.01227294

Name: +ve in-silico MS/MS by CFM-ID for REOXQBVMMDCPSB-UHFFFAOYSA-N
ID: REOXQBVMMDCPSB-UHFFFAOYSA-N
Comment: Energy1
Num peaks: 6
29.03857658 1.936386972
47.04914126 8.763714082
201.0117102 38.48770836
219.0222749 6.936655732
229.0430103 2.633022001
247.053575 33.82269225

Name: +ve in-silico MS/MS by CFM-ID for REOXQBVMMDCPSB-UHFFFAOYSA-N
ID: REOXQBVMMDCPSB-UHFFFAOYSA-N
Comment: Energy2
Num peaks: 24
29.03857658 2.112280811
40.01817548 10.54794998
41.00219107 1.037688925
42.03382555 4.379712347
51.02292652 1.928273694
63.02292652 1.167169487
65.00219107 1.329046901
65.03857658 2.569142142
79.05422664 15.10348095
81.06987671 1.477597191
83.01275576 1.124421514
86.02365479 2.22284369
104.0494756 3.212314618
110.0236548 1.546166578
112.0393049 2.751781064
124.0215466 1.78160423
151.0324456 1.09713938
161.0167956 1.006144012
163.0324456 3.503086747
174.9960601 1.547473243
175.0324456 2.860943711
177.0480957 1.498664298
201.0117102 12.44141537
219.0222749 1.882513164

Name: +ve in-silico MS/MS by CFM-ID for YOXOUHZNQVMBBH-UHFFFAOYSA-N
ID: YOXOUHZNQVMBBH-UHFFFAOYSA-N
Comment: Energy0
Num peaks: 6
190.0418034 2.422176049
218.036718 20.66598421
236.0472827 5.27853776
246.0680181 1.644939839
247.0520337 1.148393347
264.0785828 59.31333053

Name: +ve in-silico MS/MS by CFM-ID for YOXOUHZNQVMBBH-UHFFFAOYSA-N
ID: YOXOUHZNQVMBBH-UHFFFAOYSA-N
Comment: Energy1
Num peaks: 6
47.04914126 3.337871137
182.0600403 2.153648594
218.036718 41.08066629
236.0472827 5.055086702
246.0680181 3.690062744
264.0785828 26.8188673

Name: +ve in-silico MS/MS by CFM-ID for YOXOUHZNQVMBBH-UHFFFAOYSA-N
ID: YOXOUHZNQVMBBH-UHFFFAOYSA-N
Comment: Energy2
Num peaks: 25
29.00219107 1.394402021
29.03857658 1.435893468
44.99710569 1.386312178
47.04914126 0.9763056195
51.02292652 0.897712511
73.02840582 1.28954253
103.0542266 0.914893565
151.0309044 1.490150781
154.0651257 7.260659539
156.0807757 1.040522588
162.0105033 2.413855496
163.0309044 1.413185509
164.0261533 1.723590204
175.0309044 1.203473964
176.0261533 1.827076413
182.0600403 3.080238068
188.0261533 11.94794751
190.0418034 22.9410703
192.0574535 1.709821353
194.0731035 1.104115768
196.0887536 1.307830838
202.0054179 2.293018906
202.0418034 1.803512505
204.0574535 0.9162738361
218.036718 6.307919611

Name: +ve in-silico MS/MS by CFM-ID for QTHMRBBTKZAKKF-UHFFFAOYSA-N
ID: QTHMRBBTKZAKKF-UHFFFAOYSA-N
Comment: Energy0
Num peaks: 6
41.03857658 1.679137015
84.08077574 1.467896913
86.0964258 12.22863855
138.9945188 17.03743566
197.0363837 10.92107479
242.0942329 42.5304013

Name: +ve in-silico MS/MS by CFM-ID for QTHMRBBTKZAKKF-UHFFFAOYSA-N
ID: QTHMRBBTKZAKKF-UHFFFAOYSA-N
Comment: Energy1
Num peaks: 8
41.03857658 7.574306604
43.05422664 2.143363936
58.06512568 18.53982012
60.08077574 1.79487431
86.0964258 20.82053773
138.9945188 18.77841993
197.0363837 6.214134605
242.0942329 5.666239175

Name: +ve in-silico MS/MS by CFM-ID for QTHMRBBTKZAKKF-UHFFFAOYSA-N
ID: QTHMRBBTKZAKKF-UHFFFAOYSA-N
Comment: Energy2
Num peaks: 25
15.02292652 2.012523015
39.02292652 4.494878186
41.03857658 7.177105484
43.05422664 3.348173565
44.04947561 1.422320761
46.06512568 1.425651041
58.06512568 6.944165631
60.08077574 1.799332458
63.02292652 1.099681851
68.04947561 1.104556636
70.06512568 2.644889652
72.08077574 1.382623828
79.01784114 1.479179332
84.98395416 3.200123881
86.0964258 4.619330281
105.0334912 1.058865167
112.9788688 1.207560607
113.0152543 3.321221136
122.9632187 1.112910961
125.0152543 1.155179459
127.0309044 0.8317701968
138.9945188 23.54318445
141.0101689 1.894719864
145.041469 0.8631464765
197.0363837 1.273211055

Name: +ve in-silico MS/MS by CFM-ID for PMCPFWPFWORCTE-UHFFFAOYSA-N
ID: PMCPFWPFWORCTE-UHFFFAOYSA-N
Comment: Energy0
Num peaks: 6
123.0240694 17.54908609
158.0600403 9.505439537
252.0819186 2.276444818
262.086255 2.68163696
264.0819186 6.882780784
282.0924833 56.96767788

Name: +ve in-silico MS/MS by CFM-ID for PMCPFWPFWORCTE-UHFFFAOYSA-N
ID: PMCPFWPFWORCTE-UHFFFAOYSA-N
Comment: Energy1
Num peaks: 6
123.0240694 62.50082141
125.0397195 2.662169324
158.0600403 14.71225285
252.0819186 1.779285058
264.0819186 4.614131468
282.0924833 6.070324662

Name: +ve in-silico MS/MS by CFM-ID for PMCPFWPFWORCTE-UHFFFAOYSA-N
ID: PMCPFWPFWORCTE-UHFFFAOYSA-N
Comment: Energy2
Num peaks: 8
69.0135047 3.878957431
79.01784114 3.363506556
81.0135047 13.54405991
89.00219107 5.859612042
105.0334912 3.20463562
123.0240694 34.43297458
130.0651257 7.298577366
158.0600403 9.41762158

Name: +ve in-silico MS/MS by CFM-ID for FALQMEHXDIYIKB-UHFFFAOYSA-N
ID: FALQMEHXDIYIKB-UHFFFAOYSA-N
Comment: Energy0
Num peaks: 6
91.05422664 0.5613596839
148.0215466 3.650769814
163.0324456 0.8682303161
191.0273603 2.570116737
229.0430103 2.693684667
247.053575 84.57150976

Name: +ve in-silico MS/MS by CFM-ID for FALQMEHXDIYIKB-UHFFFAOYSA-N
ID: FALQMEHXDIYIKB-UHFFFAOYSA-N
Comment: Energy1
Num peaks: 6
98.02365479 3.719326417
148.0215466 13.84484812
163.0324456 2.583950351
219.0586604 3.542870128
229.0430103 3.229999439
247.053575 58.6773057

Name: +ve in-silico MS/MS by CFM-ID for FALQMEHXDIYIKB-UHFFFAOYSA-N
ID: FALQMEHXDIYIKB-UHFFFAOYSA-N
Comment: Energy2
Num peaks: 20
25.00727645 2.800585396
39.02292652 3.00299488
41.00219107 10.22560231
43.01784114 5.913285786
49.00727645 1.42347815
55.01784114 1.761867268
57.0334912 1.324851929
65.03857658 2.19595901
75.02292652 2.384592773
77.03857658 3.227718586
79.05422664 1.873582955
91.05422664 7.583690922
98.02365479 2.258640295
104.0494756 10.46640187
106.0651257 3.063403583
122.0058965 1.541728418
148.0215466 10.02267159
161.0167956 2.012292045
163.0324456 4.857169934
231.0222749 2.881470559

Name: +ve in-silico MS/MS by CFM-ID for VBSYQDPHMQTLPS-UHFFFAOYSA-N
ID: VBSYQDPHMQTLPS-UHFFFAOYSA-N
Comment: Energy0
Num peaks: 6
168.0807757 1.687699411
211.0865894 3.116749126
239.081504 2.842421162
254.092403 5.597499782
264.076753 2.392308988
282.0873177 79.00549531

Name: +ve in-silico MS/MS by CFM-ID for VBSYQDPHMQTLPS-UHFFFAOYSA-N
ID: VBSYQDPHMQTLPS-UHFFFAOYSA-N
Comment: Energy1
Num peaks: 6
166.0651257 14.52661209
168.0807757 6.139644109
193.0760247 4.2974037
194.0600403 24.50761571
211.0865894 34.18791057
282.0873177 3.772650945

Name: +ve in-silico MS/MS by CFM-ID for VBSYQDPHMQTLPS-UHFFFAOYSA-N
ID: VBSYQDPHMQTLPS-UHFFFAOYSA-N
Comment: Energy2
Num peaks: 22
44.0130901 1.532036918
51.02292652 1.571047898
63.02292652 5.682289266
65.03857658 4.77723044
73.00727645 1.189222595
75.02292652 1.909646425
87.01890376 1.731814836
90.03382555 2.083957646
92.04947561 1.321903988
138.0338255 2.174699778
139.0138184 5.475122519
140.0494756 6.640966052
142.0651257 5.75640368
152.0494756 2.594034226
166.0651257 13.75799677
168.0807757 14.1151663
170.0964258 1.639860284
211.0865894 1.011882858
236.0818384 1.216732719
254.092403 2.202169211
264.076753 1.205885385
266.0560175 1.210119274

Name: +ve in-silico MS/MS by CFM-ID for PDWZXCLMFFGMKJ-UHFFFAOYSA-N
ID: PDWZXCLMFFGMKJ-UHFFFAOYSA-N
Comment: Energy0
Num peaks: 6
171.0552893 4.350270948
189.0658539 5.778388588
196.0869237 6.06123341
224.0818384 26.91321631
225.0658539 11.84809295
242.092403 32.08034287

Name: +ve in-silico MS/MS by CFM-ID for PDWZXCLMFFGMKJ-UHFFFAOYSA-N
ID: PDWZXCLMFFGMKJ-UHFFFAOYSA-N
Comment: Energy1
Num peaks: 11
54.03382555 11.07271872
118.0399735 1.547926854
171.0552893 3.138048977
181.0760247 16.79469418
189.0658539 1.535606953
194.0712737 1.689040326
196.0869237 19.71563569
198.1025738 5.077000099
224.0818384 8.701689007
225.0658539 7.422036454
242.092403 3.333121823

Name: +ve in-silico MS/MS by CFM-ID for PDWZXCLMFFGMKJ-UHFFFAOYSA-N
ID: PDWZXCLMFFGMKJ-UHFFFAOYSA-N
Comment: Energy2
Num peaks: 31
25.00727645 1.306715082
26.00252542 1.363339376
27.02292652 3.51287439
40.01817548 0.8944574689
50.00252542 0.8853866336
52.01817548 0.9741169253
54.03382555 19.27193188
68.99710569 0.8247113058
69.04472458 1.380184111
77.01342445 2.340094097
79.02907452 0.8518902995
84.00800472 0.7318401557
86.02365479 3.858389571
91.02907452 0.7366576953
91.05422664 1.522566368
93.04472458 1.035584707
94.03997355 0.9483707596
104.0494756 1.532319127
115.0542266 1.364811163
118.0399735 1.708064002
119.0603746 0.7319775211
144.0443902 0.9801499376
145.0760247 2.938254152
161.0597059 0.7640772527
169.0760247 2.813488184
171.0552893 14.7937042
172.0393049 1.083837999
181.0760247 3.858849604
189.0658539 2.382990648
194.0712737 1.219704136
196.0869237 1.238763023

Name: +ve in-silico MS/MS by CFM-ID for QUFDKCFTORNAAH-UHFFFAOYSA-N
ID: QUFDKCFTORNAAH-UHFFFAOYSA-N
Comment: Energy0
Num peaks: 6
69.0334912 0.875480891
107.0491413 4.467987269
135.0440559 5.934532744
138.9945188 6.174102423
217.041469 1.110141513
247.0520337 75.34803121

Name: +ve in-silico MS/MS by CFM-ID for QUFDKCFTORNAAH-UHFFFAOYSA-N
ID: QUFDKCFTORNAAH-UHFFFAOYSA-N
Comment: Energy1
Num peaks: 6
105.0334912 1.204218698
107.0491413 7.329924084
135.0440559 24.40539017
138.9945188 27.90854141
141.0101689 1.51625163
247.0520337 23.31499465

Name: +ve in-silico MS/MS by CFM-ID for QUFDKCFTORNAAH-UHFFFAOYSA-N
ID: QUFDKCFTORNAAH-UHFFFAOYSA-N
Comment: Energy2
Num peaks: 17
39.02292652 5.021085272
49.00727645 1.40097886
51.02292652 2.551111665
63.02292652 7.419773704
65.03857658 1.753856933
79.01784114 3.79078089
79.05422664 1.491747498
81.0334912 2.309585801
84.98395416 2.499340114
89.00219107 3.957232391
91.01784114 4.431824639
93.0334912 1.499232847
105.0334912 5.724031067
107.0491413 9.726213898
113.0152543 1.819226421
135.0440559 4.100673525
138.9945188 21.29549087

Name: +ve in-silico MS/MS by CFM-ID for TYZWEONFZGQVSK-UHFFFAOYSA-N
ID: TYZWEONFZGQVSK-UHFFFAOYSA-N
Comment: Energy0
Num peaks: 6
138.0371967 2.907209809
178.0321113 2.639809851
178.0433447 2.732594009
180.0477614 9.829198193
222.0695594 34.64208847
264.0801241 30.90100639

Name: +ve in-silico MS/MS by CFM-ID for TYZWEONFZGQVSK-UHFFFAOYSA-N
ID: TYZWEONFZGQVSK-UHFFFAOYSA-N
Comment: Energy1
Num peaks: 6
178.0433447 47.92864965
180.0589947 13.79611539
192.0477614 2.831514779
204.0589947 1.908086351
205.0430103 2.411407396
222.0695594 24.11667602

Name: +ve in-silico MS/MS by CFM-ID for TYZWEONFZGQVSK-UHFFFAOYSA-N
ID: TYZWEONFZGQVSK-UHFFFAOYSA-N
Comment: Energy2
Num peaks: 11
15.02292652 2.242482487
41.00219107 4.638106024
43.01784114 5.964426783
58.02874017 12.53980963
79.05422664 2.984718216
121.0106476 24.39403791
123.0262976 1.980083681
138.0371967 11.44867232
146.0600403 5.907426826
178.0321113 3.71854257
180.0477614 5.062231697

Name: +ve in-silico MS/MS by CFM-ID for OJYFWMRPMRXROS-UHFFFAOYSA-N
ID: OJYFWMRPMRXROS-UHFFFAOYSA-N
Comment: Energy0
Num peaks: 6
59.06037464 3.69755016
61.07602471 12.75308058
103.0324456 4.614609349
204.0089312 11.83694005
244.0714512 3.262293009
264.0776795 49.51275074

Name: +ve in-silico MS/MS by CFM-ID for OJYFWMRPMRXROS-UHFFFAOYSA-N
ID: OJYFWMRPMRXROS-UHFFFAOYSA-N
Comment: Energy1
Num peaks: 9
44.04947561 12.00672688
59.06037464 1.762203523
61.07602471 3.566905447
103.0324456 12.52059137
162.0525103 6.993699274
194.0746448 1.910457618
204.0089312 22.38389696
221.0354803 5.465893328
264.0776795 14.49859163

Name: +ve in-silico MS/MS by CFM-ID for OJYFWMRPMRXROS-UHFFFAOYSA-N
ID: OJYFWMRPMRXROS-UHFFFAOYSA-N
Comment: Energy2
Num peaks: 22
15.02292652 3.180710096
42.03382555 2.517769945
43.02907452 1.940028956
44.04947561 3.985649811
44.97934745 1.494042591
45.04472458 10.83693087
51.02292652 1.130524359
59.06037464 12.13787548
59.99024648 2.41841419
61.07602471 13.08127656
103.0324456 1.286056835
107.9902465 1.094707817
119.0103111 2.144763896
121.0259612 1.727506977
127.035383 1.258826103
133.0259612 1.645730027
136.0215466 1.644249827
142.0462821 1.462461693
172.0368602 1.292094551
184.002703 4.914891314
186.0183531 2.345741517
204.0089312 7.177799502

Name: +ve in-silico MS/MS by CFM-ID for XFPGRCKILOWFOL-UHFFFAOYSA-N
ID: XFPGRCKILOWFOL-UHFFFAOYSA-N
Comment: Energy0
Num peaks: 6
91.05422664 9.661809534
138.9945188 4.164950137
211.075356 1.180983783
217.041469 3.216063816
219.0207336 1.892371921
247.0520337 72.36799208

Name: +ve in-silico MS/MS by CFM-ID for XFPGRCKILOWFOL-UHFFFAOYSA-N
ID: XFPGRCKILOWFOL-UHFFFAOYSA-N
Comment: Energy1
Num peaks: 7
67.05422664 1.103894977
91.05422664 30.34605607
138.9945188 5.213870684
217.041469 5.529924023
219.0571191 2.098129252
231.0207336 1.245302008
247.0520337 34.9669153

Name: +ve in-silico MS/MS by CFM-ID for XFPGRCKILOWFOL-UHFFFAOYSA-N
ID: XFPGRCKILOWFOL-UHFFFAOYSA-N
Comment: Energy2
Num peaks: 14
39.02292652 1.661210003
49.00727645 3.038860391
51.02292652 3.892688203
63.02292652 3.896806503
65.03857658 6.094067664
75.02292652 3.75024844
79.05422664 1.738799871
84.98395416 1.36227997
91.05422664 35.08700857
93.06987671 2.696953059
112.9788688 4.023268109
113.0152543 1.342457386
122.9632187 4.963951839
138.9945188 7.276232825

Name: +ve in-silico MS/MS by CFM-ID for ITSHQRSYYPPAHL-UHFFFAOYSA-N
ID: ITSHQRSYYPPAHL-UHFFFAOYSA-N
Comment: Energy0
Num peaks: 8
137.0015394 6.979433373
173.0067051 8.232997071
175.0223551 5.558406025
187.0223551 5.845848583
216.0489042 10.18096438
229.0441532 6.411638428
230.0281688 6.691268008
247.0547179 33.16241879

Name: +ve in-silico MS/MS by CFM-ID for ITSHQRSYYPPAHL-UHFFFAOYSA-N
ID: ITSHQRSYYPPAHL-UHFFFAOYSA-N
Comment: Energy1
Num peaks: 11
109.0448048 46.48162885
111.0604549 2.513786099
137.0015394 1.682366669
173.0067051 2.585453642
175.0223551 2.441895861
187.0223551 5.05611602
189.0380052 3.244777694
216.0489042 6.868659412
229.0441532 6.370504967
230.0281688 1.445548487
247.0547179 2.676112482

Name: +ve in-silico MS/MS by CFM-ID for ITSHQRSYYPPAHL-UHFFFAOYSA-N
ID: ITSHQRSYYPPAHL-UHFFFAOYSA-N
Comment: Energy2
Num peaks: 21
42.03382555 1.94320162
44.04947561 0.8824869684
56.0130901 5.230617745
57.04472458 8.805754513
58.02874017 1.93605903
59.06037464 2.066699962
65.03857658 0.8557226945
71.02398914 3.720436913
73.0396392 17.15806045
75.02292652 1.10509529
75.05528926 2.12261533
76.96917669 2.216529011
78.98482676 0.9094007924
91.05422664 1.517041547
109.0448048 20.59608209
111.0604549 2.710084741
153.0004768 1.171834248
155.0161269 1.527125964
173.0067051 1.783761065
175.0223551 0.8848738386
187.0223551 1.633976202

Name: +ve in-silico MS/MS by CFM-ID for PYDSAKVFHVQAAD-UHFFFAOYSA-N
ID: PYDSAKVFHVQAAD-UHFFFAOYSA-N
Comment: Energy0
Num peaks: 6
91.05422664 0.8529188341
103.0542266 0.9134775647
105.0698767 9.701515285
138.0349684 2.956079721
222.0913404 3.460864921
242.0975687 75.12684778

Name: +ve in-silico MS/MS by CFM-ID for PYDSAKVFHVQAAD-UHFFFAOYSA-N
ID: PYDSAKVFHVQAAD-UHFFFAOYSA-N
Comment: Energy1
Num peaks: 8
103.0542266 2.539621037
105.0698767 30.31148749
138.0349684 4.441265482
199.0553695 1.224744622
216.0819186 1.645427597
222.0913404 1.835314854
226.0662685 1.86036496
242.0975687 36.83449529

Name: +ve in-silico MS/MS by CFM-ID for PYDSAKVFHVQAAD-UHFFFAOYSA-N
ID: PYDSAKVFHVQAAD-UHFFFAOYSA-N
Comment: Energy2
Num peaks: 17
39.02292652 2.206344391
49.00727645 2.509855294
51.02292652 3.743263059
53.03857658 1.443296438
65.03857658 3.04363248
75.02292652 4.251575148
77.03857658 7.1297242
79.05422664 6.488049712
89.03857658 1.654892099
90.03382555 1.39612222
91.05422664 4.008597771
93.06987671 1.908569115
103.0542266 4.598286573
105.0698767 28.02168388
110.0400538 1.583008639
122.0400538 2.77081706
138.0349684 3.669513216

Name: +ve in-silico MS/MS by CFM-ID for FDAVFKZPGQEGDX-UHFFFAOYSA-N
ID: FDAVFKZPGQEGDX-UHFFFAOYSA-N
Comment: Energy0
Num peaks: 6
45.99235466 0.2609688257
148.0393049 0.794476452
176.0342195 0.8103889548
204.0403675 0.3030994513
254.092403 0.2241377534
282.0873177 96.60263375

Name: +ve in-silico MS/MS by CFM-ID for FDAVFKZPGQEGDX-UHFFFAOYSA-N
ID: FDAVFKZPGQEGDX-UHFFFAOYSA-N
Comment: Energy1
Num peaks: 6
51.02292652 1.834048724
134.0600403 4.09936075
148.0393049 2.41177874
254.092403 6.397542517
256.0716676 1.310143524
282.0873177 73.77061791

Name: +ve in-silico MS/MS by CFM-ID for FDAVFKZPGQEGDX-UHFFFAOYSA-N
ID: FDAVFKZPGQEGDX-UHFFFAOYSA-N
Comment: Energy2
Num peaks: 26
15.02292652 1.416708647
41.00219107 1.377021066
49.00727645 2.147847618
51.02292652 3.844986577
63.02292652 2.871698397
65.03857658 1.018282305
75.02292652 1.000629815
77.03857658 1.690813732
79.05422664 3.028664487
101.0385766 3.824713209
105.0447246 1.615452783
107.0603746 1.354282041
116.0494756 2.86183476
130.0287402 1.677407577
131.0603746 1.594150012
134.0600403 6.829163323
148.0393049 21.42873978
160.0393049 1.575384802
176.0342195 2.023349207
178.0498695 1.057490021
183.0552893 3.518115716
204.0403675 1.928999756
209.0709393 3.035731021
221.0709393 1.255161203
254.092403 3.117643217
282.0873177 3.795978407

Name: +ve in-silico MS/MS by CFM-ID for QZVLTKNDOHSWPC-UHFFFAOYSA-N
ID: QZVLTKNDOHSWPC-UHFFFAOYSA-N
Comment: Energy0
Num peaks: 6
224.0454529 0.07636950854
236.070605 0.1372151913
236.0818384 0.08426720576
238.0611029 0.1788635971
248.0454529 0.2020043556
264.076753 99.12059495

Name: +ve in-silico MS/MS by CFM-ID for QZVLTKNDOHSWPC-UHFFFAOYSA-N
ID: QZVLTKNDOHSWPC-UHFFFAOYSA-N
Comment: Energy1
Num peaks: 6
132.0556236 3.275358143
236.0454529 1.134042593
236.0818384 0.9390567628
238.0611029 3.558000056
248.0454529 1.208065182
264.076753 86.65371324

Name: +ve in-silico MS/MS by CFM-ID for QZVLTKNDOHSWPC-UHFFFAOYSA-N
ID: QZVLTKNDOHSWPC-UHFFFAOYSA-N
Comment: Energy2
Num peaks: 10
49.00727645 8.192991153
51.02292652 14.44487933
132.0556236 10.77545786
214.0611029 4.224843909
236.0454529 2.574846732
236.070605 7.033567207
236.0818384 2.991705202
238.0611029 4.853605362
248.0454529 12.91007389
264.076753 12.9583419

Name: +ve in-silico MS/MS by CFM-ID for YFDAOVVUFQOVHY-UHFFFAOYSA-N
ID: YFDAOVVUFQOVHY-UHFFFAOYSA-N
Comment: Energy0
Num peaks: 6
117.0334912 1.52192699
201.0465544 11.62163259
203.0622045 1.147233312
211.0309044 8.373832823
229.041469 50.84755993
247.0520337 21.34167551

Name: +ve in-silico MS/MS by CFM-ID for YFDAOVVUFQOVHY-UHFFFAOYSA-N
ID: YFDAOVVUFQOVHY-UHFFFAOYSA-N
Comment: Energy1
Num peaks: 6
117.0334912 1.949174376
201.0465544 43.40628092
203.0622045 4.097173836
211.0309044 6.783298989
229.041469 21.06640299
247.0520337 8.339721285

Name: +ve in-silico MS/MS by CFM-ID for YFDAOVVUFQOVHY-UHFFFAOYSA-N
ID: YFDAOVVUFQOVHY-UHFFFAOYSA-N
Comment: Energy2
Num peaks: 25
41.00219107 1.536320923
49.00727645 1.238149732
59.01275576 1.790512721
63.02292652 1.330532063
65.03857658 2.080574057
91.05422664 3.373522223
117.0334912 2.97344087
134.9996042 1.881839321
135.0440559 1.157068435
137.0152543 1.360564054
139.0542266 1.517003562
141.0698767 3.011458868
158.9996042 2.659553861
161.0152543 3.446790722
167.0855268 4.085030609
175.0309044 4.584441157
185.0152543 2.590474206
187.0309044 4.213365702
193.0647913 2.514712709
201.0465544 19.89015205
203.0622045 2.4376407
211.0309044 3.422840293
211.075356 1.44262544
213.0101689 1.296424045
229.041469 4.2835921

Name: +ve in-silico MS/MS by CFM-ID for LBADCHNQRBNLEH-UHFFFAOYSA-N
ID: LBADCHNQRBNLEH-UHFFFAOYSA-N
Comment: Energy0
Num peaks: 6
107.0491413 4.401688606
135.0440559 5.818011749
138.9945188 6.081627847
211.075356 0.8137614143
217.041469 1.094311495
247.0520337 73.90171359

Name: +ve in-silico MS/MS by CFM-ID for LBADCHNQRBNLEH-UHFFFAOYSA-N
ID: LBADCHNQRBNLEH-UHFFFAOYSA-N
Comment: Energy1
Num peaks: 6
107.0491413 7.155379128
135.0440559 23.73773802
138.9945188 27.30273375
141.0101689 1.480462073
231.0207336 2.054722171
247.0520337 22.49987764

Name: +ve in-silico MS/MS by CFM-ID for LBADCHNQRBNLEH-UHFFFAOYSA-N
ID: LBADCHNQRBNLEH-UHFFFAOYSA-N
Comment: Energy2
Num peaks: 17
39.02292652 4.111319683
49.00727645 2.187313114
51.02292652 5.020810696
63.02292652 6.534160032
65.03857658 1.549625528
79.01784114 7.285488734
79.05422664 1.439540308
81.0334912 4.172304729
83.04914126 1.53787622
84.98395416 2.371448561
105.0334912 5.806061905
107.0491413 9.806102895
109.0284058 1.297429522
113.0152543 1.722100272
135.0440559 4.218470232
138.9945188 20.28272018
141.0101689 1.187047716

Name: +ve in-silico MS/MS by CFM-ID for ITRZDZXWSBXUFZ-UHFFFAOYSA-N
ID: ITRZDZXWSBXUFZ-UHFFFAOYSA-N
Comment: Energy0
Num peaks: 6
107.0491413 4.40731295
135.0440559 5.827181469
138.9945188 6.099892293
211.075356 0.8155594409
217.041469 1.09603575
247.0520337 74.05901269

Name: +ve in-silico MS/MS by CFM-ID for ITRZDZXWSBXUFZ-UHFFFAOYSA-N
ID: ITRZDZXWSBXUFZ-UHFFFAOYSA-N
Comment: Energy1
Num peaks: 6
105.0334912 1.187240123
107.0491413 7.180117487
135.0440559 24.01498786
138.9945188 27.84054745
141.0101689 1.492802204
247.0520337 22.88403284

Name: +ve in-silico MS/MS by CFM-ID for ITRZDZXWSBXUFZ-UHFFFAOYSA-N
ID: ITRZDZXWSBXUFZ-UHFFFAOYSA-N
Comment: Energy2
Num peaks: 17
39.02292652 1.571194041
49.00727645 2.168087776
51.02292652 4.976680396
63.02292652 6.730073513
65.03857658 1.53600513
79.01784114 6.759491846
79.05422664 1.426887502
81.0334912 4.13519368
83.04914126 1.524089799
84.98395416 1.610302694
89.00219107 2.675708327
96.98395416 6.065650984
105.0334912 5.646724893
107.0491413 9.657502088
113.0152543 1.638624089
135.0440559 4.173244788
138.9945188 18.76549625

Name: +ve in-silico MS/MS by CFM-ID for KLQBBOAJYBGKHM-UHFFFAOYSA-N
ID: KLQBBOAJYBGKHM-UHFFFAOYSA-N
Comment: Energy0
Num peaks: 6
119.0491413 4.144791111
165.0101689 0.9077856331
205.041469 2.255407377
229.041469 11.39823347
231.0207336 3.325142066
247.0520337 72.92639679

Name: +ve in-silico MS/MS by CFM-ID for KLQBBOAJYBGKHM-UHFFFAOYSA-N
ID: KLQBBOAJYBGKHM-UHFFFAOYSA-N
Comment: Energy1
Num peaks: 6
101.0385766 3.303805057
119.0491413 18.35119187
205.041469 5.660234014
229.041469 12.49064996
231.0207336 2.370961403
247.0520337 42.99635633

Name: +ve in-silico MS/MS by CFM-ID for KLQBBOAJYBGKHM-UHFFFAOYSA-N
ID: KLQBBOAJYBGKHM-UHFFFAOYSA-N
Comment: Energy2
Num peaks: 22
41.00219107 1.1963518
49.00727645 3.492364201
51.02292652 3.958075985
63.02292652 4.544467633
65.03857658 1.776476677
72.98395416 2.079084085
75.02292652 1.832705909
77.03857658 1.211150085
87.02292652 1.790067352
89.00219107 1.397265265
89.03857658 1.615866591
91.01784114 3.448169266
93.0334912 4.622443325
96.98395416 4.629345242
98.99960423 2.81932705
101.0385766 16.71628158
119.0491413 14.5354885
165.0101689 1.525815804
189.0101689 1.196606919
193.0647913 1.630358574
229.041469 2.774776964
231.0207336 1.867108331

Name: +ve in-silico MS/MS by CFM-ID for ZXOFHTCCTUEJQJ-UHFFFAOYSA-N
ID: ZXOFHTCCTUEJQJ-UHFFFAOYSA-N
Comment: Energy0
Num peaks: 6
15.02292652 2.230004496
121.0315471 2.106217365
211.0784973 15.45304271
215.0289603 3.516272902
217.0446103 2.663201208
247.055175 66.35053311

Name: +ve in-silico MS/MS by CFM-ID for ZXOFHTCCTUEJQJ-UHFFFAOYSA-N
ID: ZXOFHTCCTUEJQJ-UHFFFAOYSA-N
Comment: Energy1
Num peaks: 12
15.02292652 6.18801412
181.0679326 2.746113369
183.0835827 2.64595897
185.0183956 9.135158788
187.0340456 3.213253592
189.0496957 8.291570647
191.0653458 7.06561941
203.0289603 15.54152392
215.0289603 5.386393481
217.0446103 2.265418447
219.0602604 13.7753517
247.055175 4.088548129

Name: +ve in-silico MS/MS by CFM-ID for ZXOFHTCCTUEJQJ-UHFFFAOYSA-N
ID: ZXOFHTCCTUEJQJ-UHFFFAOYSA-N
Comment: Energy2
Num peaks: 17
15.02292652 11.30054284
63.02292652 2.300063194
65.03857658 2.058104631
75.02292652 7.900540992
77.03857658 11.98979036
84.98395416 1.387490645
91.05422664 2.664343658
110.9996042 2.019178659
113.0152543 5.704008886
121.0315471 1.472562958
125.0152543 2.398770584
179.0522825 5.394291495
181.0679326 3.268509357
183.0471972 1.663451136
197.0628472 1.60184355
211.0784973 15.54913761
231.0238749 1.659456392

Name: +ve in-silico MS/MS by CFM-ID for MKYAKVUVZMRLQD-UHFFFAOYSA-N
ID: MKYAKVUVZMRLQD-UHFFFAOYSA-N
Comment: Energy0
Num peaks: 6
107.0603746 6.103831156
188.0276946 3.355107233
232.0539094 32.15962219
234.0695594 2.554834089
246.0695594 4.356748871
264.0801241 39.35624653

Name: +ve in-silico MS/MS by CFM-ID for MKYAKVUVZMRLQD-UHFFFAOYSA-N
ID: MKYAKVUVZMRLQD-UHFFFAOYSA-N
Comment: Energy1
Num peaks: 12
65.03857658 1.051565401
82.06512568 2.028070428
107.0603746 6.257889373
124.0869237 1.455205528
136.0869237 1.101487955
141.0004768 3.566104858
204.0589947 22.87470106
206.0746448 4.360346576
220.1080531 1.088894143
232.0539094 19.37694019
246.0695594 2.829542637
264.0801241 14.72297675

Name: +ve in-silico MS/MS by CFM-ID for MKYAKVUVZMRLQD-UHFFFAOYSA-N
ID: MKYAKVUVZMRLQD-UHFFFAOYSA-N
Comment: Energy2
Num peaks: 18
39.02292652 1.407561109
56.97934745 1.457278963
63.02292652 5.896628049
65.03857658 1.813593649
68.97934745 6.692023108
97.07602471 1.333603661
107.0603746 16.27808774
108.0556236 1.769893099
110.9899121 1.414113042
122.0712737 3.268138384
124.0869237 5.336441434
134.0712737 3.281270119
146.0712737 1.304638117
188.0276946 17.97213548
190.0433447 3.629239635
204.0589947 4.514772084
216.0589947 2.228712563
232.0539094 1.348121801

Name: +ve in-silico MS/MS by CFM-ID for XRJDXNUDLMKKQI-UHFFFAOYSA-N
ID: XRJDXNUDLMKKQI-UHFFFAOYSA-N
Comment: Energy0
Num peaks: 6
127.035383 9.580930721
194.0775822 1.505985086
196.0932322 34.95774027
198.1088823 2.470946935
224.0881469 9.342549195
242.0987115 31.01236454

Name: +ve in-silico MS/MS by CFM-ID for XRJDXNUDLMKKQI-UHFFFAOYSA-N
ID: XRJDXNUDLMKKQI-UHFFFAOYSA-N
Comment: Energy1
Num peaks: 10
68.04947561 3.590908423
94.02874017 2.502586769
96.04439023 2.202702482
114.0549549 3.299335736
127.035383 22.09687435
129.0510331 2.652336745
196.0932322 27.4592005
198.1088823 2.534673847
224.0881469 9.177408108
242.0987115 6.038002912

Name: +ve in-silico MS/MS by CFM-ID for XRJDXNUDLMKKQI-UHFFFAOYSA-N
ID: XRJDXNUDLMKKQI-UHFFFAOYSA-N
Comment: Energy2
Num peaks: 20
25.00727645 1.048068803
39.02292652 2.792709812
41.03857658 11.62419534
42.03382555 1.800566733
43.05422664 4.845432252
49.00727645 1.036134821
54.03382555 1.040389628
56.04947561 1.219010399
65.03857658 2.169673308
68.04947561 1.663589542
80.04947561 0.9165825525
82.06512568 3.656488408
101.019733 1.937558905
109.0448048 5.637799777
111.0040829 1.099864776
115.035383 1.591227414
127.035383 27.45492533
129.0510331 2.810828251
176.087004 3.899303849
196.0932322 1.801102905

Name: +ve in-silico MS/MS by CFM-ID for BTEOPQVSZPLYIX-UHFFFAOYSA-N
ID: BTEOPQVSZPLYIX-UHFFFAOYSA-N
Comment: Energy0
Num peaks: 6
127.035383 1.577812666
128.070605 2.52336698
196.0932322 17.51292109
222.0924833 1.550516715
224.0881469 21.89801896
242.0987115 39.3741977

Name: +ve in-silico MS/MS by CFM-ID for BTEOPQVSZPLYIX-UHFFFAOYSA-N
ID: BTEOPQVSZPLYIX-UHFFFAOYSA-N
Comment: Energy1
Num peaks: 11
68.04947561 1.827013572
80.04947561 3.315415184
82.06512568 6.343345617
110.0600403 1.517639366
124.0393049 1.376832015
127.035383 8.590998287
128.070605 4.579224911
129.0510331 1.980138209
196.0932322 31.8956969
224.0881469 9.59229361
242.0987115 9.981634925

Name: +ve in-silico MS/MS by CFM-ID for BTEOPQVSZPLYIX-UHFFFAOYSA-N
ID: BTEOPQVSZPLYIX-UHFFFAOYSA-N
Comment: Energy2
Num peaks: 31
39.02292652 2.664336817
40.01817548 1.04101721
41.03857658 1.01803107
42.03382555 1.511994022
52.01817548 1.867972077
54.03382555 2.501226818
55.05422664 0.9332523965
56.04947561 2.566783473
68.04947561 11.2070514
78.03382555 0.8770156132
80.04947561 2.232661379
82.06512568 5.99646044
94.02874017 0.6667843804
96.04439023 0.7444404756
109.0448048 1.3627832
115.035383 1.829375992
127.035383 14.26979007
129.0510331 1.378752377
133.0448048 0.7423109629
139.035383 0.7648600472
151.035383 2.465632015
153.0510331 2.827243336
155.0666831 1.837949974
166.0462821 0.6838953028
167.0666831 2.028604037
168.0619321 0.7497314252
169.0823332 0.7597456559
176.087004 4.814328462
182.0775822 1.099953344
196.0932322 1.642205412
226.0674114 0.7813845057

Name: +ve in-silico MS/MS by CFM-ID for XUOYIZBDMDPDEJ-UHFFFAOYSA-N
ID: XUOYIZBDMDPDEJ-UHFFFAOYSA-N
Comment: Energy0
Num peaks: 6
39.02292652 1.30571756
84.05562361 1.888643294
91.05422664 1.935044614
155.0161269 19.8769946
247.053575 5.03647924
264.0801241 60.57967998

Name: +ve in-silico MS/MS by CFM-ID for XUOYIZBDMDPDEJ-UHFFFAOYSA-N
ID: XUOYIZBDMDPDEJ-UHFFFAOYSA-N
Comment: Energy1
Num peaks: 6
81.04472458 2.179649709
91.05422664 13.14298857
108.0556236 48.47052534
155.0161269 3.704018833
247.053575 4.988930334
264.0801241 9.535211597

Name: +ve in-silico MS/MS by CFM-ID for XUOYIZBDMDPDEJ-UHFFFAOYSA-N
ID: XUOYIZBDMDPDEJ-UHFFFAOYSA-N
Comment: Energy2
Num peaks: 17
25.00727645 1.856970218
39.02292652 13.21631012
41.03857658 4.202101832
42.03382555 4.101877377
43.02907452 3.787978109
49.00727645 2.990325344
51.02292652 2.917848758
65.03857658 4.58998854
75.02292652 5.262382353
77.03857658 3.239687159
79.05422664 3.269801175
81.04472458 3.511750532
82.03997355 7.282277281
84.05562361 2.344894579
91.05422664 12.27783733
108.0556236 4.15770582
155.0161269 2.036804224

Name: +ve in-silico MS/MS by CFM-ID for WDYVUKGVKRZQNM-UHFFFAOYSA-N
ID: WDYVUKGVKRZQNM-UHFFFAOYSA-N
Comment: Energy0
Num peaks: 6
19.01784114 1.792872869
109.0049071 2.076396522
163.0518573 2.065527104
165.0675074 7.997953871
167.0831574 5.279839008
247.0494879 71.54012544

Name: +ve in-silico MS/MS by CFM-ID for WDYVUKGVKRZQNM-UHFFFAOYSA-N
ID: WDYVUKGVKRZQNM-UHFFFAOYSA-N
Comment: Energy1
Num peaks: 13
78.95795691 1.627459942
80.97360697 11.85775233
82.98925704 2.521303573
94.98925704 4.998625532
97.0049071 4.383460087
106.989257 1.839884263
109.0049071 5.365752488
123.0205572 2.721322924
163.0518573 3.431118889
165.0675074 8.032130458
167.0831574 1.78401595
229.0389233 5.807319389
247.0494879 25.81324975

Name: +ve in-silico MS/MS by CFM-ID for WDYVUKGVKRZQNM-UHFFFAOYSA-N
ID: WDYVUKGVKRZQNM-UHFFFAOYSA-N
Comment: Energy2
Num peaks: 20
19.01784114 2.899931261
29.03857658 2.505197289
39.02292652 2.444232944
41.03857658 5.84196518
43.05422664 5.976695352
55.05422664 3.828528794
57.06987671 5.156808449
69.06987671 2.469167065
71.08552677 2.075347195
80.97360697 3.378115042
81.06987671 2.457261882
83.08552677 6.378241094
85.10117684 10.97251829
94.98925704 1.773998121
106.989257 4.17900598
109.0049071 8.741377668
111.0205572 2.133154845
121.0049071 2.005908436
123.0205572 3.631114842
165.0675074 2.326262008

Name: +ve in-silico MS/MS by CFM-ID for YYZHSSQTEZXNGC-UHFFFAOYSA-N
ID: YYZHSSQTEZXNGC-UHFFFAOYSA-N
Comment: Energy0
Num peaks: 6
15.02292652 3.448448558
33.0334912 3.247986437
137.0362072 2.781963634
214.9868877 6.125880998
231.0181878 16.40793737
247.0494879 55.54511384

Name: +ve in-silico MS/MS by CFM-ID for YYZHSSQTEZXNGC-UHFFFAOYSA-N
ID: YYZHSSQTEZXNGC-UHFFFAOYSA-N
Comment: Energy1
Num peaks: 15
19.01784114 3.322023059
78.99434242 6.430803409
92.97360697 4.26998736
94.98925704 4.726792493
107.0256425 2.484501913
109.0049071 8.004642903
111.0205572 2.565391329
137.0362072 4.227641956
185.0127085 5.779881639
201.0076231 5.891886136
214.9868877 2.216597128
215.0232732 6.350073886
217.0389233 3.851970346
231.0181878 5.653336569
247.0494879 14.53946427

Name: +ve in-silico MS/MS by CFM-ID for YYZHSSQTEZXNGC-UHFFFAOYSA-N
ID: YYZHSSQTEZXNGC-UHFFFAOYSA-N
Comment: Energy2
Num peaks: 10
15.02292652 10.92219266
29.00219107 3.886721303
31.01784114 8.690321201
33.0334912 6.804545991
109.0049071 2.854267013
121.0049071 10.16833608
123.0205572 20.8150604
137.0362072 4.5266349
214.9868877 10.25678301
231.0181878 3.026050449

Name: +ve in-silico MS/MS by CFM-ID for KUBUQFFBRSHOMJ-UHFFFAOYSA-N
ID: KUBUQFFBRSHOMJ-UHFFFAOYSA-N
Comment: Energy0
Num peaks: 13
91.05422664 6.853041241
109.0647913 2.108948799
135.0440559 1.697211391
146.0003325 1.317154356
146.036718 1.495931785
148.0523681 10.79876381
174.0316326 11.45335006
246.1124698 2.885056615
252.0421973 2.939782661
254.0578474 2.584991329
256.0734974 1.360366659
264.0785828 4.014967651
282.0891475 30.52143504

Name: +ve in-silico MS/MS by CFM-ID for KUBUQFFBRSHOMJ-UHFFFAOYSA-N
ID: KUBUQFFBRSHOMJ-UHFFFAOYSA-N
Comment: Energy1
Num peaks: 16
84.08077574 1.373643107
91.05422664 28.20916566
108.0443902 1.101951519
109.0647913 1.682622977
110.0600403 1.29837751
112.0756904 1.672247669
130.0418034 1.149120956
131.025819 3.075728083
135.0440559 1.88908859
138.0549549 1.697596904
146.036718 3.757480563
148.0523681 10.6544951
156.0210679 2.325933519
174.0316326 14.29542273
264.0785828 1.389741991
282.0891475 4.956772378

Name: +ve in-silico MS/MS by CFM-ID for KUBUQFFBRSHOMJ-UHFFFAOYSA-N
ID: KUBUQFFBRSHOMJ-UHFFFAOYSA-N
Comment: Energy2
Num peaks: 31
63.02292652 0.6983442075
65.03857658 0.7368706366
76.97886878 1.236167977
78.99451885 0.8118836512
82.06512568 4.607036344
84.08077574 1.342237643
84.98395416 1.071505687
88.97886878 1.290567254
91.05422664 5.781939998
93.06987671 1.149467608
98.99960423 0.7498774809
102.9945188 4.104506375
105.0101689 3.84223096
110.0600403 1.631876951
112.0756904 5.248315894
113.0152543 1.5671928
117.0101689 2.38366466
118.0054179 4.094369685
119.025819 3.171784027
120.0210679 2.351986929
122.036718 0.8046810079
128.0261533 0.9008389339
129.0101689 0.8703397381
130.0418034 13.64797882
131.025819 4.335798511
132.0210679 1.319626953
142.0054179 0.7087779682
144.0210679 0.7893722295
146.036718 2.891202304
148.0523681 4.309000735
158.036718 0.8354028944

Name: +ve in-silico MS/MS by CFM-ID for WVIBCUKTQAQPKH-UHFFFAOYSA-N
ID: WVIBCUKTQAQPKH-UHFFFAOYSA-N
Comment: Energy0
Num peaks: 9
91.05422664 7.174871272
109.0647913 1.996193054
135.0440559 1.769573103
146.036718 1.804141842
148.0523681 12.82849529
174.0316326 13.86740631
246.1124698 3.135098575
264.0785828 4.433251254
282.0891475 34.29268515

Name: +ve in-silico MS/MS by CFM-ID for WVIBCUKTQAQPKH-UHFFFAOYSA-N
ID: WVIBCUKTQAQPKH-UHFFFAOYSA-N
Comment: Energy1
Num peaks: 23
39.02292652 0.7596047139
41.03857658 2.514131312
56.04947561 1.242296152
58.06512568 1.078695739
76.97886878 0.8944139052
84.04439023 1.561456137
91.05422664 27.31695407
105.0101689 0.8083903906
109.0647913 1.573625935
112.0756904 1.43375795
119.025819 1.068580433
130.0418034 0.9123060612
131.025819 2.336762264
135.0440559 1.75930643
138.0549549 1.445668481
146.036718 3.235088081
148.0523681 8.639801961
156.0210679 1.980758076
174.0316326 12.37212971
190.0265472 0.9622049056
192.1019051 0.8591065508
264.0785828 1.288484605
282.0891475 4.44664897

Name: +ve in-silico MS/MS by CFM-ID for WVIBCUKTQAQPKH-UHFFFAOYSA-N
ID: WVIBCUKTQAQPKH-UHFFFAOYSA-N
Comment: Energy2
Num peaks: 31
39.02292652 0.8656096822
41.03857658 2.803878721
43.05422664 2.040509947
54.03382555 1.855109429
56.04947561 2.359845072
58.06512568 1.052226883
82.06512568 7.967541372
84.08077574 2.606822573
88.97886878 2.176936127
91.05422664 5.77688976
93.06987671 1.078279554
98.99960423 1.1454222
102.9945188 1.539912787
103.9897678 0.7304975433
105.0101689 1.484254876
110.0600403 1.794673601
112.0756904 4.542920688
113.0152543 0.6922939287
117.0101689 2.373315778
118.0054179 2.554549071
119.025819 3.119286698
120.0210679 2.493868591
122.036718 0.8321043196
128.0261533 0.7259898851
130.0418034 11.41806012
131.025819 3.446144925
144.0210679 0.7324071325
146.0003325 0.9138262759
146.036718 2.454881374
148.0523681 3.776063051
158.036718 1.073585578

Name: +ve in-silico MS/MS by CFM-ID for DKFJFZVLPNFHGI-UHFFFAOYSA-N
ID: DKFJFZVLPNFHGI-UHFFFAOYSA-N
Comment: Energy0
Num peaks: 6
112.0215466 7.675552423
135.0552893 4.557868701
233.0743105 18.57717048
246.0695594 7.478538483
247.053575 3.761861036
264.0801241 44.1275299

Name: +ve in-silico MS/MS by CFM-ID for DKFJFZVLPNFHGI-UHFFFAOYSA-N
ID: DKFJFZVLPNFHGI-UHFFFAOYSA-N
Comment: Energy1
Num peaks: 7
112.0215466 31.67964039
135.0552893 2.978533199
204.0477614 4.648389274
233.0743105 16.82122824
246.0695594 17.1131772
247.053575 2.639317523
264.0801241 4.877827281

Name: +ve in-silico MS/MS by CFM-ID for DKFJFZVLPNFHGI-UHFFFAOYSA-N
ID: DKFJFZVLPNFHGI-UHFFFAOYSA-N
Comment: Energy2
Num peaks: 31
15.02292652 0.8130259605
25.00727645 1.049229125
40.01817548 2.786606812
42.03382555 1.597624824
49.00727645 1.178438024
51.02292652 3.077730364
52.01817548 0.7153139373
63.02292652 5.685344983
64.01817548 0.8725152784
66.03382555 6.220191125
68.04947561 2.51066795
68.97934745 1.362378453
79.05422664 4.088391674
81.00833907 0.784027955
86.00589655 1.517663007
92.04947561 0.7358316141
95.06037464 0.7371469507
98.00589655 4.088530269
104.0494756 8.230440151
105.0447246 0.7334384615
106.0651257 0.9984478291
112.0215466 9.182814076
117.0334912 1.536886411
120.0443902 1.330421262
121.0760247 2.524236155
135.0552893 5.264081343
158.0600403 0.9091652346
178.0321113 1.075110885
202.0974884 1.015642114
204.0477614 4.21203584
246.0695594 1.731446584

Name: +ve in-silico MS/MS by CFM-ID for XPFKQHNOLUNXJB-UHFFFAOYSA-N
ID: XPFKQHNOLUNXJB-UHFFFAOYSA-N
Comment: Energy0
Num peaks: 6
49.00727645 0.0157722902
51.02292652 0.05105973705
232.0756904 0.01521854805
254.0600403 0.03011084232
256.0756904 0.3496047451
282.0913404 99.53161338

Name: +ve in-silico MS/MS by CFM-ID for XPFKQHNOLUNXJB-UHFFFAOYSA-N
ID: XPFKQHNOLUNXJB-UHFFFAOYSA-N
Comment: Energy1
Num peaks: 6
51.02292652 0.06085599159
101.0385766 0.1340037151
228.0807757 0.1123109665
254.0600403 0.8620473178
256.0756904 5.012677805
282.0913404 93.69022093

Name: +ve in-silico MS/MS by CFM-ID for XPFKQHNOLUNXJB-UHFFFAOYSA-N
ID: XPFKQHNOLUNXJB-UHFFFAOYSA-N
Comment: Energy2
Num peaks: 6
49.00727645 3.883827795
51.02292652 3.679881246
101.0385766 7.341610694
254.0600403 5.561724759
256.0756904 27.6799821
282.0913404 39.58500123

Name: +ve in-silico MS/MS by CFM-ID for VTCRFEUVBWRSMI-UHFFFAOYSA-N
ID: VTCRFEUVBWRSMI-UHFFFAOYSA-N
Comment: Energy0
Num peaks: 6
183.0552893 0.2185473012
185.0709393 1.095676912
213.0658539 0.424175063
214.0974884 0.427943353
226.0611029 0.8061397078
242.092403 95.72649737

Name: +ve in-silico MS/MS by CFM-ID for VTCRFEUVBWRSMI-UHFFFAOYSA-N
ID: VTCRFEUVBWRSMI-UHFFFAOYSA-N
Comment: Energy1
Num peaks: 6
155.0603746 1.903350199
157.0760247 3.820723119
183.0552893 3.917383775
185.0709393 22.44482438
187.0865894 3.622825714
242.092403 54.09439584

Name: +ve in-silico MS/MS by CFM-ID for VTCRFEUVBWRSMI-UHFFFAOYSA-N
ID: VTCRFEUVBWRSMI-UHFFFAOYSA-N
Comment: Energy2
Num peaks: 15
58.02874017 2.633640725
83.02398914 1.411262111
130.0651257 6.44504316
155.0603746 14.66075399
156.0443902 11.62946505
157.0760247 13.07857207
158.0600403 1.321453012
169.0760247 2.388995474
171.0552893 2.66623955
183.0552893 4.397905893
185.0709393 11.72674528
187.0865894 2.960619777
216.076753 1.339662045
226.0611029 2.499056515
242.092403 1.535298108

Name: +ve in-silico MS/MS by CFM-ID for NEJDUPGGBSPJLG-UHFFFAOYSA-N
ID: NEJDUPGGBSPJLG-UHFFFAOYSA-N
Comment: Energy0
Num peaks: 6
147.1168269 5.492997307
188.9771545 2.181751559
190.9928046 4.231218832
211.0787271 12.66584459
229.0448402 2.598902504
247.0554049 66.2994446

Name: +ve in-silico MS/MS by CFM-ID for NEJDUPGGBSPJLG-UHFFFAOYSA-N
ID: NEJDUPGGBSPJLG-UHFFFAOYSA-N
Comment: Energy1
Num peaks: 6
91.05422664 3.71425527
147.1168269 61.93987788
188.9771545 2.254196974
211.0787271 3.137509008
229.0448402 1.887050862
247.0554049 11.73370855

Name: +ve in-silico MS/MS by CFM-ID for NEJDUPGGBSPJLG-UHFFFAOYSA-N
ID: NEJDUPGGBSPJLG-UHFFFAOYSA-N
Comment: Energy2
Num peaks: 18
34.9683041 2.251828338
55.05422664 1.337451018
65.03857658 1.710807603
71.08552677 1.516139478
75.02292652 2.109575508
81.06987671 2.617778256
91.05422664 3.038980026
107.0855268 2.701944923
112.9458544 2.794039773
117.0698767 2.070184541
119.0855268 3.390517947
121.1011768 3.488228832
131.0855268 11.47636502
133.1011768 5.989643022
135.1168269 2.162904265
147.1168269 28.22426107
195.047427 1.29398452
211.0787271 2.809515213

Name: +ve in-silico MS/MS by CFM-ID for HLYFTWKTMSGCAF-UHFFFAOYSA-N
ID: HLYFTWKTMSGCAF-UHFFFAOYSA-N
Comment: Energy0
Num peaks: 6
34.99499752 1.105619921
44.04947561 1.972085044
174.0525103 2.204736917
177.0480957 1.596937221
227.0449021 4.972623695
247.0511304 80.71930231

Name: +ve in-silico MS/MS by CFM-ID for HLYFTWKTMSGCAF-UHFFFAOYSA-N
ID: HLYFTWKTMSGCAF-UHFFFAOYSA-N
Comment: Energy1
Num peaks: 8
44.04947561 10.50800714
86.00589655 1.948755724
174.0525103 8.16493101
177.0480957 3.46324939
188.0681604 18.61814668
213.0634093 4.860322019
227.0449021 2.546726836
247.0511304 31.36223617

Name: +ve in-silico MS/MS by CFM-ID for HLYFTWKTMSGCAF-UHFFFAOYSA-N
ID: HLYFTWKTMSGCAF-UHFFFAOYSA-N
Comment: Energy2
Num peaks: 30
25.00727645 1.420859603
27.02292652 2.594081295
28.01817548 2.50491681
40.01817548 1.587745534
42.03382555 12.2381271
44.04947561 9.08797029
51.02292652 3.596668063
104.0494756 3.62550528
119.0103111 2.957404228
133.0259612 1.161701554
133.0760247 2.1104701
135.0416113 1.076331698
142.0462821 0.9867697363
147.0416113 0.8947225599
151.0324456 1.3508011
154.0462821 6.000922451
156.0619321 1.033280572
162.0525103 1.61626103
172.0368602 3.856393802
174.0525103 2.831019516
176.0681604 1.679035851
177.0480957 1.100687638
183.0728311 3.313696106
184.002703 3.423274009
186.0525103 1.931345484
203.0790594 1.023789313
204.0089312 1.227673232
207.0386739 1.190017934
227.0449021 1.631126104
231.0198303 1.07031685

Name: +ve in-silico MS/MS by CFM-ID for VVPLGCOLJWASFR-UHFFFAOYSA-N
ID: VVPLGCOLJWASFR-UHFFFAOYSA-N
Comment: Energy0
Num peaks: 6
123.0240694 2.455217061
137.0397195 2.717085029
217.0771676 8.221308533
228.0567665 0.8460849225
246.0673312 14.54807829
264.0778959 65.68160219

Name: +ve in-silico MS/MS by CFM-ID for VVPLGCOLJWASFR-UHFFFAOYSA-N
ID: VVPLGCOLJWASFR-UHFFFAOYSA-N
Comment: Energy1
Num peaks: 7
123.0240694 12.48866444
124.0505382 5.545481587
137.0397195 3.524520577
217.0771676 12.12004189
228.0567665 6.386796467
246.0673312 28.99080578
264.0778959 13.27596665

Name: +ve in-silico MS/MS by CFM-ID for VVPLGCOLJWASFR-UHFFFAOYSA-N
ID: VVPLGCOLJWASFR-UHFFFAOYSA-N
Comment: Energy2
Num peaks: 21
42.03382555 1.525886368
57.0135047 1.067239833
65.00219107 0.9092788875
69.0135047 2.63091569
79.01784114 2.370350635
79.02907452 1.096027767
81.0135047 8.796154706
89.00219107 3.556478732
95.06037464 1.364463221
97.0396392 0.9010013605
97.04480483 1.945188763
100.0141527 1.032364301
108.0192381 1.082721466
119.0291548 5.263603652
121.0448048 2.408613041
123.0240694 26.65701188
124.0505382 6.508179611
126.0298028 2.801037725
137.0397195 6.140652116
228.0567665 1.28374468
246.0673312 1.119130413

Name: +ve in-silico MS/MS by CFM-ID for HLGVWDSKISYREV-UHFFFAOYSA-N
ID: HLGVWDSKISYREV-UHFFFAOYSA-N
Comment: Energy0
Num peaks: 6
101.0385766 0.4373680513
118.0651257 0.7414737293
129.0334912 0.3526751307
131.0491413 0.8209818713
159.0552893 0.3018638647
282.0873177 96.07300916

Name: +ve in-silico MS/MS by CFM-ID for HLGVWDSKISYREV-UHFFFAOYSA-N
ID: HLGVWDSKISYREV-UHFFFAOYSA-N
Comment: Energy1
Num peaks: 6
101.0385766 1.242663523
118.0651257 2.94236814
254.0560175 1.485039212
254.092403 6.539944279
256.0716676 1.333012445
282.0873177 76.88925354

Name: +ve in-silico MS/MS by CFM-ID for HLGVWDSKISYREV-UHFFFAOYSA-N
ID: HLGVWDSKISYREV-UHFFFAOYSA-N
Comment: Energy2
Num peaks: 21
40.01817548 1.240771852
49.00727645 2.881183751
51.02292652 5.098520658
53.03857658 1.310483078
63.02292652 2.303103217
66.03382555 1.372444868
92.04947561 1.78480754
101.0385766 16.58369182
103.0542266 11.06196732
118.0651257 11.89677634
124.0393049 3.135835197
129.0334912 1.978216077
131.0491413 2.418965011
136.0505382 1.397607154
152.0454529 1.100762102
159.0552893 2.48307107
176.0454529 1.733589736
209.0709393 1.269175036
254.092403 3.64221049
256.0716676 1.587850938
282.0873177 4.512540453

Name: +ve in-silico MS/MS by CFM-ID for CFXNTCIWOMBDSP-UHFFFAOYSA-N
ID: CFXNTCIWOMBDSP-UHFFFAOYSA-N
Comment: Energy0
Num peaks: 6
101.0008893 0.6986097726
195.0364456 2.120111417
204.0430885 1.327303632
227.0426739 11.10443506
229.0383375 1.149753083
247.0489021 82.46482905

Name: +ve in-silico MS/MS by CFM-ID for CFXNTCIWOMBDSP-UHFFFAOYSA-N
ID: CFXNTCIWOMBDSP-UHFFFAOYSA-N
Comment: Energy1
Num peaks: 6
101.0008893 5.697754401
120.0443902 2.552793171
195.0364456 2.970409179
227.0426739 3.649161084
229.0383375 2.086557283
247.0489021 74.84164506

Name: +ve in-silico MS/MS by CFM-ID for CFXNTCIWOMBDSP-UHFFFAOYSA-N
ID: CFXNTCIWOMBDSP-UHFFFAOYSA-N
Comment: Energy2
Num peaks: 9
51.00408289 11.59123823
51.02292652 3.747980901
80.99466108 6.708559143
101.0008893 12.99287163
175.0302174 5.289923409
195.0364456 16.39585743
207.0364456 6.414332548
227.0426739 10.46356607
229.0383375 6.586828596

Name: +ve in-silico MS/MS by CFM-ID for UYQWJNCUXGQBIO-UHFFFAOYSA-N
ID: UYQWJNCUXGQBIO-UHFFFAOYSA-N
Comment: Energy0
Num peaks: 6
100.1120759 1.178454146
182.9858894 3.149344712
249.0692251 14.93228121
251.0848751 53.19304218
265.0641397 4.406232597
282.0906888 12.41277086

Name: +ve in-silico MS/MS by CFM-ID for UYQWJNCUXGQBIO-UHFFFAOYSA-N
ID: UYQWJNCUXGQBIO-UHFFFAOYSA-N
Comment: Energy1
Num peaks: 13
92.04947561 1.275422132
93.00833907 1.23178711
98.0964258 5.937505859
100.1120759 7.302350484
107.0239891 2.296182502
109.0396392 1.647761281
121.0396392 3.265629577
144.0477614 2.922237551
162.058326 5.089409188
182.9858894 17.68900768
197.9967884 1.36874075
226.0280885 1.326050329
282.0906888 29.67665529

Name: +ve in-silico MS/MS by CFM-ID for UYQWJNCUXGQBIO-UHFFFAOYSA-N
ID: UYQWJNCUXGQBIO-UHFFFAOYSA-N
Comment: Energy2
Num peaks: 31
41.03857658 6.999973234
43.05422664 4.645084604
57.06987671 1.475299112
69.06987671 1.157990958
71.08552677 1.751213852
83.08552677 1.005863927
84.08077574 1.071868943
92.04947561 2.869643848
94.06512568 4.761081103
96.08077574 3.692787154
98.0964258 1.241761842
121.0396392 2.633282332
183.0222749 2.459743896
184.042676 1.832437333
185.0379249 1.01856863
195.0222749 2.786091311
197.0379249 1.484329622
198.058326 1.56061149
199.053575 6.594033186
201.0692251 2.993761011
207.0222749 0.9876947686
209.0379249 5.35481262
211.053575 2.853446817
221.0379249 0.9816363954
223.053575 2.634182932
224.0739761 1.086126425
225.0692251 1.209596912
234.058326 1.277200501
235.053575 2.420033688
249.0692251 1.505293164
251.0848751 2.178038567

Name: +ve in-silico MS/MS by CFM-ID for KNUJYYIPVGGTID-UHFFFAOYSA-N
ID: KNUJYYIPVGGTID-UHFFFAOYSA-N
Comment: Energy0
Num peaks: 6
51.00408289 1.11887963
171.0440559 14.60877995
221.0408623 0.19463783
227.0502841 14.28640738
229.0459477 0.2374975846
247.0565124 68.43095658

Name: +ve in-silico MS/MS by CFM-ID for KNUJYYIPVGGTID-UHFFFAOYSA-N
ID: KNUJYYIPVGGTID-UHFFFAOYSA-N
Comment: Energy1
Num peaks: 6
169.0647913 11.76659776
171.0440559 13.08356318
219.0615978 1.75832554
221.0408623 1.912890961
227.0502841 5.295526881
247.0565124 58.44845688

Name: +ve in-silico MS/MS by CFM-ID for KNUJYYIPVGGTID-UHFFFAOYSA-N
ID: KNUJYYIPVGGTID-UHFFFAOYSA-N
Comment: Energy2
Num peaks: 11
49.00727645 7.439994652
51.00408289 4.451235546
51.02292652 2.910248251
101.0385766 18.56955526
103.0542266 6.352470136
117.0334912 2.471513053
129.0334912 4.926813031
143.0491413 6.677961422
145.0284058 5.255536883
171.0440559 18.44613582
227.0502841 4.681120042

Name: +ve in-silico MS/MS by CFM-ID for PUHDSOZVRXUARQ-UHFFFAOYSA-N
ID: PUHDSOZVRXUARQ-UHFFFAOYSA-N
Comment: Energy0
Num peaks: 6
107.0603746 3.417624515
109.0760247 4.708530064
156.0113759 4.889974816
171.0222749 2.311025755
247.053575 43.03262341
264.0801241 32.15712841

Name: +ve in-silico MS/MS by CFM-ID for PUHDSOZVRXUARQ-UHFFFAOYSA-N
ID: PUHDSOZVRXUARQ-UHFFFAOYSA-N
Comment: Energy1
Num peaks: 10
49.00727645 3.472095831
64.01817548 3.183112486
66.03382555 8.858093399
94.06512568 5.09988922
107.0603746 3.234318762
109.0760247 4.577781439
156.0113759 8.377440808
171.0222749 4.195914701
247.053575 25.62681807
264.0801241 14.17084675

Name: +ve in-silico MS/MS by CFM-ID for PUHDSOZVRXUARQ-UHFFFAOYSA-N
ID: PUHDSOZVRXUARQ-UHFFFAOYSA-N
Comment: Energy2
Num peaks: 16
39.02292652 1.941762709
41.03857658 1.634521498
43.05422664 1.366070461
46.06512568 1.82984133
52.01817548 1.392478554
63.02292652 11.81086768
65.03857658 14.31435767
66.03382555 2.388913562
76.01817548 1.865288946
78.03382555 10.75136301
80.04947561 14.81702729
82.06512568 3.653668622
94.06512568 1.338793818
107.0603746 6.037227637
109.0760247 2.94482274
220.042676 2.762805379

Name: +ve in-silico MS/MS by CFM-ID for AJGJUXSVUPXOHL-UHFFFAOYSA-N
ID: AJGJUXSVUPXOHL-UHFFFAOYSA-N
Comment: Energy0
Num peaks: 6
19.01784114 0.809411198
45.99235466 0.1221438898
220.042676 0.3825413893
221.0379249 0.1802711711
229.0430103 2.529116153
247.053575 95.27780159

Name: +ve in-silico MS/MS by CFM-ID for AJGJUXSVUPXOHL-UHFFFAOYSA-N
ID: AJGJUXSVUPXOHL-UHFFFAOYSA-N
Comment: Energy1
Num peaks: 6
51.02292652 1.09686571
63.02292652 1.170709194
213.0117102 2.531498999
229.0430103 39.74374087
231.0222749 3.381161904
247.053575 39.35038722

Name: +ve in-silico MS/MS by CFM-ID for AJGJUXSVUPXOHL-UHFFFAOYSA-N
ID: AJGJUXSVUPXOHL-UHFFFAOYSA-N
Comment: Energy2
Num peaks: 22
19.01784114 1.494786305
40.01817548 1.269891109
49.00727645 1.865553143
51.02292652 3.80004241
63.02292652 9.41775338
82.99499752 1.786576409
96.00800472 1.279760455
111.0262976 12.2880402
133.0106476 5.521385834
149.0419477 3.227266989
159.0262976 3.322823671
171.0222749 4.371488198
174.0371967 4.482934734
202.0321113 2.0209367
203.0273603 1.452375342
204.0113759 2.300439016
206.0270259 2.235547038
219.0222749 1.415822934
220.042676 2.518557575
221.0379249 3.113013386
229.0430103 6.373437312
247.053575 5.152969284

Name: +ve in-silico MS/MS by CFM-ID for AJXUXHFJNATWOH-UHFFFAOYSA-N
ID: AJXUXHFJNATWOH-UHFFFAOYSA-N
Comment: Energy0
Num peaks: 6
69.04472458 4.59609115
120.0443902 2.376171916
174.0549549 1.250546032
212.0818384 0.9979126749
214.0974884 2.837163584
242.092403 80.70792052

Name: +ve in-silico MS/MS by CFM-ID for AJXUXHFJNATWOH-UHFFFAOYSA-N
ID: AJXUXHFJNATWOH-UHFFFAOYSA-N
Comment: Energy1
Num peaks: 7
40.01817548 3.903177297
69.04472458 21.74512197
93.04472458 14.39240096
95.06037464 18.07603764
120.0443902 6.423124698
174.0549549 5.610487859
242.092403 10.75093583

Name: +ve in-silico MS/MS by CFM-ID for AJXUXHFJNATWOH-UHFFFAOYSA-N
ID: AJXUXHFJNATWOH-UHFFFAOYSA-N
Comment: Energy2
Num peaks: 9
40.01817548 8.892746968
42.03382555 11.5089508
52.01817548 9.525689449
54.03382555 9.672758781
69.04472458 22.97497104
91.02907452 3.805468028
93.04472458 9.212851962
95.06037464 4.370340044
120.0443902 1.936452759

Name: +ve in-silico MS/MS by CFM-ID for KVNDUYPNJQVMIW-UHFFFAOYSA-N
ID: KVNDUYPNJQVMIW-UHFFFAOYSA-N
Comment: Energy0
Num peaks: 6
98.0600403 3.309050672
117.0447246 4.179687909
145.0396392 24.11443965
174.0661883 2.190477412
225.0658539 6.560947785
242.092403 44.09461225

Name: +ve in-silico MS/MS by CFM-ID for KVNDUYPNJQVMIW-UHFFFAOYSA-N
ID: KVNDUYPNJQVMIW-UHFFFAOYSA-N
Comment: Energy1
Num peaks: 19
51.02292652 1.454644428
68.04947561 1.082080859
78.03382555 1.791060159
81.0334912 7.84359807
90.03382555 2.014790578
98.0600403 4.494789609
102.0338255 2.421140867
117.0447246 10.70072039
118.0287402 2.501538381
119.0603746 3.368363605
145.0396392 21.28237041
174.0661883 1.620547679
210.0661883 1.4544936
211.0502039 1.974085983
213.0658539 1.084712532
214.0974884 2.003061639
215.081504 2.989403585
225.0658539 4.571561955
242.092403 6.292171085

Name: +ve in-silico MS/MS by CFM-ID for KVNDUYPNJQVMIW-UHFFFAOYSA-N
ID: KVNDUYPNJQVMIW-UHFFFAOYSA-N
Comment: Energy2
Num peaks: 23
39.02292652 1.773527311
49.00727645 1.08095686
50.00252542 8.636325404
51.02292652 1.41157945
52.01817548 1.781832104
53.03857658 1.734622014
64.01817548 1.094874659
65.99744004 2.720698712
68.04947561 1.271665773
81.0334912 3.940905015
88.01817548 1.637974669
89.99744004 1.77855954
90.03382555 6.293738712
92.0130901 1.34187351
102.0338255 1.410829178
115.0290745 4.215094316
116.0130901 1.713445864
117.0447246 18.52291478
118.0287402 4.996591959
119.0603746 1.309935164
128.0130901 1.34293048
143.0239891 2.180415979
145.0396392 8.294943198

Name: +ve in-silico MS/MS by CFM-ID for ZRTLYUDXBWQRKK-UHFFFAOYSA-N
ID: ZRTLYUDXBWQRKK-UHFFFAOYSA-N
Comment: Energy0
Num peaks: 6
92.04947561 39.72747475
94.06512568 3.111759061
156.0113759 5.020668804
171.0222749 3.285498653
247.053575 15.00682696
264.0801241 24.57583737

Name: +ve in-silico MS/MS by CFM-ID for ZRTLYUDXBWQRKK-UHFFFAOYSA-N
ID: ZRTLYUDXBWQRKK-UHFFFAOYSA-N
Comment: Energy1
Num peaks: 6
63.02292652 2.348609726
65.03857658 6.039974925
66.03382555 2.448439571
76.01817548 1.873179928
92.04947561 67.34610204
156.0113759 3.966211975

Name: +ve in-silico MS/MS by CFM-ID for ZRTLYUDXBWQRKK-UHFFFAOYSA-N
ID: ZRTLYUDXBWQRKK-UHFFFAOYSA-N
Comment: Energy2
Num peaks: 7
51.02292652 4.661509755
63.02292652 6.35529601
65.03857658 26.28277788
66.03382555 2.681484343
76.01817548 4.175282208
92.04947561 35.7704018
94.06512568 2.614505733

Name: +ve in-silico MS/MS by CFM-ID for BYNAEHIZFMTJEU-UHFFFAOYSA-N
ID: BYNAEHIZFMTJEU-UHFFFAOYSA-N
Comment: Energy0
Num peaks: 6
59.02398914 0.9865041886
141.0117102 1.71070448
215.0161269 44.90060761
217.0317769 2.140205386
229.0430103 4.733784997
247.053575 37.89343902

Name: +ve in-silico MS/MS by CFM-ID for BYNAEHIZFMTJEU-UHFFFAOYSA-N
ID: BYNAEHIZFMTJEU-UHFFFAOYSA-N
Comment: Energy1
Num peaks: 8
138.9848268 4.795243003
138.9960601 6.594398921
141.0117102 7.374493846
153.0117102 11.84782229
169.0066248 8.054036666
215.0161269 31.03201248
229.0430103 3.635575245
247.053575 10.02068131

Name: +ve in-silico MS/MS by CFM-ID for BYNAEHIZFMTJEU-UHFFFAOYSA-N
ID: BYNAEHIZFMTJEU-UHFFFAOYSA-N
Comment: Energy2
Num peaks: 27
39.02292652 7.357061381
41.03857658 1.377508894
49.00727645 0.7821688446
51.02292652 0.9644556023
59.02398914 1.687883858
63.02292652 0.9682418288
65.03857658 1.326191115
79.05422664 2.233462546
81.06987671 4.775635536
105.0334912 1.652637719
107.0491413 1.244917802
110.9899121 5.105567349
115.0542266 1.720067543
137.0055622 0.9093679108
138.9848268 1.35515995
138.9960601 4.860968211
141.0117102 4.561927589
145.0647913 1.935726093
153.0117102 1.625139649
187.0212123 9.694386455
189.0004768 1.818363989
201.0368623 2.086440564
201.0480957 4.328362845
215.0161269 10.13994566
217.0430103 0.8754597417
229.0430103 4.027233413
231.0222749 1.219512156

Name: +ve in-silico MS/MS by CFM-ID for QOCJKSWVYYUBSD-UHFFFAOYSA-N
ID: QOCJKSWVYYUBSD-UHFFFAOYSA-N
Comment: Energy0
Num peaks: 6
190.0418034 2.479504208
218.036718 21.15081129
236.0472827 5.447800767
246.0680181 1.734370378
247.0520337 1.302030178
264.0785828 60.3273353

Name: +ve in-silico MS/MS by CFM-ID for QOCJKSWVYYUBSD-UHFFFAOYSA-N
ID: QOCJKSWVYYUBSD-UHFFFAOYSA-N
Comment: Energy1
Num peaks: 6
218.036718 45.13629538
236.0472827 5.376299558
238.0629328 2.52944712
246.0680181 4.280554141
247.0520337 2.556184062
264.0785828 27.45708648

Name: +ve in-silico MS/MS by CFM-ID for QOCJKSWVYYUBSD-UHFFFAOYSA-N
ID: QOCJKSWVYYUBSD-UHFFFAOYSA-N
Comment: Energy2
Num peaks: 15
29.03857658 1.204728895
44.99710569 1.34598532
63.02292652 1.608081825
73.02840582 1.505236768
150.0105033 1.562186875
156.0807757 2.018029941
176.0261533 2.399816767
177.0465544 1.102350622
190.0418034 48.09865502
192.0574535 2.784173157
194.0731035 1.197567313
196.0887536 1.667768929
204.0574535 1.399528425
218.036718 11.84381873
220.0523681 1.182447826

Name: +ve in-silico MS/MS by CFM-ID for KWQHWPBUIFPRNW-UHFFFAOYSA-N
ID: KWQHWPBUIFPRNW-UHFFFAOYSA-N
Comment: Energy0
Num peaks: 6
105.0334912 18.36100355
120.0443902 9.562280934
146.0236548 3.887078575
148.0393049 4.875154151
178.0611029 3.427239639
282.0873177 56.70320731

Name: +ve in-silico MS/MS by CFM-ID for KWQHWPBUIFPRNW-UHFFFAOYSA-N
ID: KWQHWPBUIFPRNW-UHFFFAOYSA-N
Comment: Energy1
Num peaks: 6
79.05422664 1.645968333
105.0334912 54.38933421
120.0443902 3.646920475
178.0611029 2.707046025
264.076753 6.62916799
282.0873177 23.25194817

Name: +ve in-silico MS/MS by CFM-ID for KWQHWPBUIFPRNW-UHFFFAOYSA-N
ID: KWQHWPBUIFPRNW-UHFFFAOYSA-N
Comment: Energy2
Num peaks: 9
39.02292652 2.944934032
49.00727645 9.852410774
51.02292652 9.104142357
63.02292652 10.46918376
79.01784114 2.714941302
89.00219107 2.227653009
105.0334912 26.57240669
120.0443902 13.9109754
146.0236548 2.281116605

Name: +ve in-silico MS/MS by CFM-ID for FFUSCPQVEJMTEU-UHFFFAOYSA-N
ID: FFUSCPQVEJMTEU-UHFFFAOYSA-N
Comment: Energy0
Num peaks: 6
144.0443902 32.03580118
233.0709393 0.5672720262
235.0865894 3.685340646
252.076753 1.652895462
264.076753 1.559555403
282.0873177 58.10779188

Name: +ve in-silico MS/MS by CFM-ID for FFUSCPQVEJMTEU-UHFFFAOYSA-N
ID: FFUSCPQVEJMTEU-UHFFFAOYSA-N
Comment: Energy1
Num peaks: 6
144.0443902 63.77034498
233.0709393 2.49791559
235.0865894 7.571430031
252.076753 2.504862878
264.076753 7.975858215
282.0873177 8.102412322

Name: +ve in-silico MS/MS by CFM-ID for FFUSCPQVEJMTEU-UHFFFAOYSA-N
ID: FFUSCPQVEJMTEU-UHFFFAOYSA-N
Comment: Energy2
Num peaks: 14
39.02292652 2.124223208
49.00727645 1.85318023
51.02292652 2.399637161
94.02874017 1.636318503
110.0236548 2.666461153
116.0130901 2.448219985
118.0287402 2.817991945
144.0443902 45.84207555
209.0709393 2.343711245
211.0502039 1.984582809
213.0658539 2.158528675
235.0865894 1.310257533
240.076753 7.44428336
252.076753 3.329517846

Name: +ve in-silico MS/MS by CFM-ID for OIAUTJYWXCWBSJ-UHFFFAOYSA-N
ID: OIAUTJYWXCWBSJ-UHFFFAOYSA-N
Comment: Energy0
Num peaks: 6
51.02292652 0.2193836537
160.0505382 0.4245210292
186.0298028 5.433583345
212.0454529 0.115774682
238.0611029 0.1607440522
264.076753 92.9454152

Name: +ve in-silico MS/MS by CFM-ID for OIAUTJYWXCWBSJ-UHFFFAOYSA-N
ID: OIAUTJYWXCWBSJ-UHFFFAOYSA-N
Comment: Energy1
Num peaks: 6
104.0494756 11.47001052
105.0334912 6.624430986
132.0556236 39.28875811
160.0505382 5.001924699
236.0818384 19.39347464
264.076753 12.26930257

Name: +ve in-silico MS/MS by CFM-ID for OIAUTJYWXCWBSJ-UHFFFAOYSA-N
ID: OIAUTJYWXCWBSJ-UHFFFAOYSA-N
Comment: Energy2
Num peaks: 10
49.00727645 6.175550408
51.02292652 6.641937531
63.02292652 2.874266506
104.0494756 17.09413721
105.0334912 5.30358903
132.0443902 23.22085451
132.0556236 7.657597376
160.0505382 5.631073626
186.0298028 4.305412591
210.0549549 2.804210128

Name: +ve in-silico MS/MS by CFM-ID for RBHHKHINJXXXSY-UHFFFAOYSA-N
ID: RBHHKHINJXXXSY-UHFFFAOYSA-N
Comment: Energy0
Num peaks: 6
43.05422664 3.922141997
216.0574535 1.724044514
218.0731035 14.17348759
220.0887536 2.026749268
246.0680181 31.12909056
264.0785828 36.17508713

Name: +ve in-silico MS/MS by CFM-ID for RBHHKHINJXXXSY-UHFFFAOYSA-N
ID: RBHHKHINJXXXSY-UHFFFAOYSA-N
Comment: Energy1
Num peaks: 10
39.02292652 2.183053294
41.03857658 1.837017409
43.05422664 7.784089759
210.0913404 1.456887344
216.0574535 2.321646777
218.0731035 22.17150987
220.0887536 3.784680472
228.0574535 3.448481954
246.0680181 25.06465668
264.0785828 10.70260459

Name: +ve in-silico MS/MS by CFM-ID for RBHHKHINJXXXSY-UHFFFAOYSA-N
ID: RBHHKHINJXXXSY-UHFFFAOYSA-N
Comment: Energy2
Num peaks: 13
39.02292652 14.19991274
41.03857658 8.746236299
43.05422664 26.88161513
176.0261533 2.548582744
182.0964258 3.003968107
188.0261533 2.123368539
190.0418034 2.243599756
192.0574535 2.03112061
202.0418034 9.237392828
204.0574535 2.608075773
216.0574535 1.485720784
218.0731035 3.258148449
230.036718 1.838739563

Name: +ve in-silico MS/MS by CFM-ID for XFHJYHWLYWRLBP-UHFFFAOYSA-N
ID: XFHJYHWLYWRLBP-UHFFFAOYSA-N
Comment: Energy0
Num peaks: 6
218.0731035 26.08519748
220.0887536 1.379978745
228.0574535 0.9674213711
246.0680181 23.29506634
248.0472827 0.9098349205
264.0785828 39.20261667

Name: +ve in-silico MS/MS by CFM-ID for XFHJYHWLYWRLBP-UHFFFAOYSA-N
ID: XFHJYHWLYWRLBP-UHFFFAOYSA-N
Comment: Energy1
Num peaks: 14
39.02292652 1.248014891
125.0152543 1.366987857
139.0309044 1.72654689
152.0261533 1.601312907
176.0261533 1.659177515
178.0418034 1.406689242
182.0964258 1.554304574
189.0465544 7.19639185
191.0622045 22.10330152
198.0316326 1.195259496
218.0731035 25.2379845
220.0887536 1.385851184
246.0680181 5.942533132
264.0785828 6.567909259

Name: +ve in-silico MS/MS by CFM-ID for XFHJYHWLYWRLBP-UHFFFAOYSA-N
ID: XFHJYHWLYWRLBP-UHFFFAOYSA-N
Comment: Energy2
Num peaks: 28
39.02292652 10.93755024
41.03857658 7.786856428
43.05422664 3.395094897
49.00727645 2.1723232
125.0152543 2.658598189
138.0105033 0.8758038108
139.0309044 5.297552024
149.0152543 7.131158371
151.0309044 2.024715767
152.0261533 2.906019311
154.0418034 0.990091292
162.0105033 1.123566866
163.0309044 2.009662297
164.0261533 0.8932522241
165.0465544 0.8462708038
176.0261533 2.572161687
178.0418034 3.693010398
182.0964258 2.681766444
189.0465544 3.161710468
190.0418034 1.488939543
191.0622045 2.933244541
192.0574535 1.790008513
201.0465544 0.8448632693
202.0054179 0.9713522166
202.0418034 1.506149974
203.0622045 1.326701915
204.0574535 3.401641333
218.0731035 2.673670434

Name: +ve in-silico MS/MS by CFM-ID for ICEKEZSKMGHZNT-UHFFFAOYSA-N
ID: ICEKEZSKMGHZNT-UHFFFAOYSA-N
Comment: Energy0
Num peaks: 6
91.05422664 9.834178691
183.0804414 1.371240445
211.075356 5.941105634
217.0050835 1.151204614
219.0207336 1.915650207
247.0520337 73.12820839

Name: +ve in-silico MS/MS by CFM-ID for ICEKEZSKMGHZNT-UHFFFAOYSA-N
ID: ICEKEZSKMGHZNT-UHFFFAOYSA-N
Comment: Energy1
Num peaks: 6
67.05422664 1.193412936
91.05422664 32.90856757
112.9788688 1.092310609
183.0804414 6.498743067
211.075356 3.844874931
247.0520337 39.45369542

Name: +ve in-silico MS/MS by CFM-ID for ICEKEZSKMGHZNT-UHFFFAOYSA-N
ID: ICEKEZSKMGHZNT-UHFFFAOYSA-N
Comment: Energy2
Num peaks: 10
41.03857658 1.604159842
49.00727645 3.763154243
51.02292652 4.140041957
63.02292652 6.165286611
65.03857658 6.742393847
75.02292652 4.639620284
79.05422664 2.86245084
91.05422664 45.33385889
105.0334912 2.760693544
112.9788688 2.603451798

Name: +ve in-silico MS/MS by CFM-ID for BCUFZCBDHLSTBG-UHFFFAOYSA-N
ID: BCUFZCBDHLSTBG-UHFFFAOYSA-N
Comment: Energy0
Num peaks: 6
105.0334912 6.830229169
125.0152543 9.359736749
191.025819 1.30319935
217.041469 3.178467103
219.0571191 0.8110764456
247.0520337 70.07387409

Name: +ve in-silico MS/MS by CFM-ID for BCUFZCBDHLSTBG-UHFFFAOYSA-N
ID: BCUFZCBDHLSTBG-UHFFFAOYSA-N
Comment: Energy1
Num peaks: 6
105.0334912 13.79421278
125.0152543 27.90197733
217.041469 5.045217342
219.0571191 1.911790202
231.0207336 1.972226776
247.0520337 30.85578621

Name: +ve in-silico MS/MS by CFM-ID for BCUFZCBDHLSTBG-UHFFFAOYSA-N
ID: BCUFZCBDHLSTBG-UHFFFAOYSA-N
Comment: Energy2
Num peaks: 13
39.02292652 1.511013555
49.00727645 3.397589511
51.02292652 7.051159208
63.02292652 11.43183369
65.03857658 5.929987163
79.01784114 1.78855439
84.98395416 1.789658676
91.05422664 2.721818715
98.99960423 2.494996039
105.0334912 5.926348849
108.9839542 3.712261949
125.0152543 31.52803793
127.0309044 2.053792281

Name: +ve in-silico MS/MS by CFM-ID for XUJVZURVZREHLV-UHFFFAOYSA-N
ID: XUJVZURVZREHLV-UHFFFAOYSA-N
Comment: Energy0
Num peaks: 6
91.05422664 38.07069928
123.0262976 0.8611727256
201.0480957 10.05486955
220.042676 0.6825495065
229.0430103 16.70451047
247.053575 29.48674341

Name: +ve in-silico MS/MS by CFM-ID for XUJVZURVZREHLV-UHFFFAOYSA-N
ID: XUJVZURVZREHLV-UHFFFAOYSA-N
Comment: Energy1
Num peaks: 6
84.00800472 3.425827831
91.05422664 52.40141695
123.0262976 2.691522698
201.0480957 11.59536696
229.0430103 5.633437356
247.053575 6.261304869

Name: +ve in-silico MS/MS by CFM-ID for XUJVZURVZREHLV-UHFFFAOYSA-N
ID: XUJVZURVZREHLV-UHFFFAOYSA-N
Comment: Energy2
Num peaks: 18
25.00727645 4.617852107
26.00252542 1.974464714
40.01817548 6.547777212
51.02292652 1.53549949
53.00219107 1.755767791
53.01342445 1.269555704
63.02292652 1.80424619
65.03857658 3.998050677
68.99710569 1.323495378
75.02292652 3.129511082
79.05422664 2.138377945
81.04472458 1.216473837
91.05422664 37.35214799
107.0239891 1.888150322
123.0262976 3.504382742
148.0215466 1.070287593
150.0371967 2.771287221
201.0480957 3.072511068

Name: +ve in-silico MS/MS by CFM-ID for OWAUKFUWHPAXQH-UHFFFAOYSA-N
ID: OWAUKFUWHPAXQH-UHFFFAOYSA-N
Comment: Energy0
Num peaks: 6
43.05422664 0.2442912253
79.05422664 0.180219224
132.0807757 1.680474931
200.0528467 5.748217484
226.0684968 0.7445498472
242.0997969 90.65786853

Name: +ve in-silico MS/MS by CFM-ID for OWAUKFUWHPAXQH-UHFFFAOYSA-N
ID: OWAUKFUWHPAXQH-UHFFFAOYSA-N
Comment: Energy1
Num peaks: 6
43.05422664 4.286477173
56.04947561 0.6230121431
200.0528467 26.78955568
216.0841469 0.8376347638
226.0684968 4.959639276
242.0997969 59.9195115

Name: +ve in-silico MS/MS by CFM-ID for OWAUKFUWHPAXQH-UHFFFAOYSA-N
ID: OWAUKFUWHPAXQH-UHFFFAOYSA-N
Comment: Energy2
Num peaks: 16
43.05422664 2.412169326
49.00727645 2.679733724
[truncated: 767,462 more chars]
