# Supplementary material for: Ion mobility collision cross-section atlas for known and unknown metabolite annotation in untargeted metabolomics
Source: Nat Commun. 2020 Aug 28;11:4334. doi: 10.1038/s41467-020-18171-8 (PMC7455731; doi:10.1038/s41467-020-18171-8)
Supplement: Supplementary file 8 — Supplementary Data 5 [file 41467_2020_18171_MOESM8_ESM.zip › 01_positive_mode/L0792/cfmid_result.txt]

1 0.46153846 SDUQYLNIPVEERB-UHFFFAOYSA-N OCC1OC(C(C1O)(F)F)n1ccc(nc1=O)N
2 0.46153846 SDUQYLNIPVEERB-QPPQHZFASA-N C1=CN(C(=O)N=C1N)[C@H]2C([C@@H]([C@H](O2)CO)O)(F)F
3 0.15384615 NDFCMSCLVWBVDN-UHFFFAOYSA-N NC1=CC(Cl)C(C(=C1)Cl)NC1=NCCN1
4 0.15384615 AJXUXHFJNATWOH-UHFFFAOYSA-N O=C1CC(N2C=CN=C2)C(=O)N1C1=CC=CC=C1
5 0.15384615 ZQJHSJSCGALJDU-UHFFFAOYSA-N OCC1OC(C(C1O)(F)F)N(C(=O)N)C=CC(=O)N
6 0.15384615 BVRXXBNZYYMNMI-UHFFFAOYSA-N O=C1N(CCN2C=CN=C2)C(=O)C2=CC=CC=C12
7 0.15384615 UUSVJFVKOXOQQB-UHFFFAOYSA-N NC1CC(=C(C(=C1)Cl)NC1=NCCN1)Cl
8 0.15384615 HJJKOBITSBBKBP-UHFFFAOYSA-N O=C1N(CCN2C=CC=N2)C(=O)C2=CC=CC=C12
9 0.15384615 JZWUWTZVIULPRB-UHFFFAOYSA-N COC1=CC=C2C(CC(=NC2=O)N2C=CC=N2)=C1
10 0.14285714 PDMOBKHCKVUICA-UHFFFAOYSA-N NC1=CC(=C(C(C1)Cl)NC1=NCCN1)Cl
11 0.11111111 SMWDLFMLTHFZLJ-UHFFFAOYSA-N CN(C(=O)NC1C(O)OC(C(C1=O)O)CO)N=O
12 0.11111111 WNDVLVIQJZEJCU-UHFFFAOYSA-N O=NN(C(=O)NC1C(O)OC(C(=O)C1O)CO)C
13 0.11111111 VHUHDXDBYLSJSH-UHFFFAOYSA-N O=CC1OC(O)C(C(C1O)O)NC(=O)N(N=O)C
14 0.10526316 KWLNMMFRDQWNGV-UHFFFAOYSA-N [N-]=[N+]=NCCCC1=CC(=O)C2=CC=CC=C2C1=O
15 0.10526316 MDOUCGJJLMHFFX-UHFFFAOYSA-N OCC1OC(O)C(C(=C1O)O)NC(=O)N(N=O)C
16 0.1 TUHHXHQKUOGEAD-UHFFFAOYSA-N OCC1OC(C(C1O)(F)F)N(C(=O)O)C=CC(=N)N
17 0.1 NWGMUYVWRHGSGZ-UHFFFAOYSA-N CCSCCOP(O)(=O)C1=CC=CC=C1
18 0 OWDLFBLNMPCXSD-UHFFFAOYSA-N CC1=C(C(=CC=C1)C)N(C2CCOC2=O)C(=O)CCl
19 0 ORLIFVYIUIQGOA-UHFFFAOYSA-N C1=CC=C(C=C1)C(=O)NNC2=CC=C(C=C2)N=O
20 0 GTTVJFCVXYCPHB-JTQLQIEISA-N C1[C@H](N=C(S1)C2=CNC3=CC=CC=C32)C(=O)O
21 0 BPWSOQXIMDMJHB-UHFFFAOYSA-N COC(=O)NC1=NC2=CC(=CC=C2[NH]1)SCCCO
22 0 KLJXQBRQPPSXPZ-WWHASAIZSA-N [H][C@]1(CO)O[C@@]2(N=C(O)N(N)C2=O)[C@]([H])(O)[C@@]([H])(O)[C@]1([H])O
23 0 QNUKRWAIZMBVCU-WCIBSUBMSA-N COC1=CC=C2NC(=O)\C(=C/C3=CN=CN3)C2=C1
24 0 QHMQUIKWOVYDKF-WZUFQYTHSA-N O=C1CNC(=O)C(=Cc2c[nH]c3ccccc23)N1
25 0 BXBUWAIRYDLEFU-UHFFFAOYSA-N COC1=Nc2c(OC)cc3ccnc4C=CN(C1=O)c2c34
26 0 WIJZENYYPMWZHD-UHFFFAOYSA-N CNc1cnc2C(=O)C(=Cc3ccnc1c23)OC
27 0 PINCERXQILXQIT-UHFFFAOYSA-N COc1ccc2c(c1)[nH]c3c(nccc23)C(=O)N
28 0 QFKLXDWKJUQNIU-UHFFFAOYSA-N O=C1CC=C(C=C1)N=c1sc(=O)n2n1CCCC2
29 0 RCBJEUJLMPTUJO-UHFFFAOYSA-N OCC1OC(C(C1O)(F)F)NC=CC(=NC(=O)O)N
30 0 MZJKOZXSROIBEU-UHFFFAOYSA-N CCCSc1cc2nc([nH]c2cc1O)NC(=O)OC
31 0 GVWIPCIOLWYUGE-UHFFFAOYSA-N CCCSc1ccc2c(c1O)nc([nH]2)NC(=O)OC
32 0 FLECKXOHPCHGOB-UHFFFAOYSA-N CCCSc1cc(O)c2c(c1)nc([nH]2)NC(=O)OC
33 0 PBMAGYAGRFJIEN-UHFFFAOYSA-N CCC(Sc1ccc2c(c1)nc([nH]2)NC(=O)OC)O
34 0 POPGQDGJOKUGDX-UHFFFAOYSA-N COC(=O)Nc1[nH]c2c(n1)cc(cc2)SCC(O)C
35 0 DYNHRIWSAWOHRF-UHFFFAOYSA-N CCCSc1ccc2c(c1)nc([nH]2)NC(=O)OCO
36 0 UVSQMXRUMHSJKN-UHFFFAOYSA-N CCCSC12OC2C=c2c(=C1)nc([nH]2)NC(=O)OC
37 0 GGILHLGRMKKTFG-UHFFFAOYSA-N CCCSC1=CC=C2C3(C1O3)N=C(N2)NC(=O)OC
38 0 IUCBQIQRJALDCN-UHFFFAOYSA-N CCCSC1=CC2OC32C(=C1)N=C(N3)NC(=O)OC
39 0 XCDHQDAMEHRSMV-UHFFFAOYSA-N CCOCSc1ccc2c(c1)nc([nH]2)NC(=O)OC
40 0 GCMOKZGFQNMHNQ-UHFFFAOYSA-N CCCSc1ccc2c(c1)nc([nH]2)N(C(=O)OC)O
41 0 QYDRLHUWCQYLAG-UHFFFAOYSA-N CCCS(=O)(=O)C1C=Cc2c(C1)nc([nH]2)N
42 0 WRTSNBMICNBAEA-UHFFFAOYSA-N CCCS(=O)(=O)c1ccc2c(c1)NC(N2)N
43 0 DHJCEVQZKVIZNN-UHFFFAOYSA-N CCCS(=O)(=O)C1=Cc2c(CC1)[nH]c(n2)N
44 0 OZNFOZZXIWVPRS-UHFFFAOYSA-N CCCS(=O)(=O)C1=CC2C(C=C1)NC(=N2)N
45 0 STZZMKSCWDOODK-UHFFFAOYSA-N NC(=O)c1cccnc1Nc1cccc(c1)C(F)(F)F
46 0 RGIXEBBWGQBVOX-UHFFFAOYSA-N CCOP(=S)(OC1=CCC(C=C1)N)OCC
47 0 FKXTYYBNCADKAJ-UHFFFAOYSA-N CCOP(=S)(OC1=CC=C(CC1)N)OCC
48 0 XZJASIFMZVULIH-UHFFFAOYSA-N CCOP(=S)(OC1CC=C(C=C1)N)OCC
49 0 BLDPQNIEIOQBKO-UHFFFAOYSA-N CN(C(=O)Nc1ccc(c(c1O)O)Cl)OC
50 0 ZONMOCXWDULBDU-UHFFFAOYSA-N ClC=C(c1ccc(cc1)O)c1ccc(cc1)O
51 0 MKJDLMSJUCPDSK-UHFFFAOYSA-N OCC(CN1C=CC(NC1=O)N)OCP(=O)(O)O
52 0 WSFPMACHDJDBIK-UHFFFAOYSA-N OCC(CN1CCC(=NC1=O)N)OCP(=O)(O)O
53 0 HQSZNLZGQOZKKQ-UHFFFAOYSA-N Clc1ccc(cc1)C(=C)c1ccc(c(c1)O)O
54 0 BYDLIHJKKBLKQZ-UHFFFAOYSA-N OCCN(c1c(C)cccc1C)C(=O)CCl
55 0 BVJMRNQAJIZHEM-UHFFFAOYSA-N O=NN(C(=O)NC1C(O)OC(C(C1O)O)C(O)O)C
56 0 LOBHCRUGYXNWLD-UHFFFAOYSA-N OCC1OC(O)C(C(C1O)O)NC(=O)N(N=O)CO
57 0 WDRQYNCYKHAFBF-UHFFFAOYSA-N OCC1OC(O)C(C(C1O)O)N(C(=O)N(N=O)C)O
58 0 ZRZQHOFLBCYOTD-UHFFFAOYSA-N CNC1(CCCC(C1=O)C(=O)O)c1ccccc1Cl
59 0 IXXIRMGBEUMPHL-UHFFFAOYSA-N ClCC(=O)N(c1c(C)cccc1CC)CO
60 0 YSPUGNBNEKEGKB-UHFFFAOYSA-N OC(=O)C(c1ccccc1)c1ccc(cc1)Cl
61 0 LLBGECBJEYKTBN-UHFFFAOYSA-N O=C1NC2C(N1)C(SC2)CCC=CC(=O)N
62 0 GLFMXRUBJUBNLS-UHFFFAOYSA-N ClC1C=CC=CC1CN1OCC(C1=O)(C)C
63 0 BRIYQMWPTJNBMJ-UHFFFAOYSA-N ClC1=C(CCC=C1)CN1OCC(C1=O)(C)C
64 0 IAFUHJXMSRHIAR-UHFFFAOYSA-N ClC1=C(C=CCC1)CN1OCC(C1=O)(C)C
65 0 NRNZCDIYEBGUFS-UHFFFAOYSA-N ClC1=CC(=CCC1)N(C(=O)C1CC1)C1CCOC1=O
66 0 VLRMTJZVYVLQEK-UHFFFAOYSA-N ClC1C=CC=C(C1)N(C(=O)C1CC1)C1CCOC1=O
67 0 LRPOLLWZULFSLC-UHFFFAOYSA-N ClC1=CC(CC=C1)N(C(=O)C1CC1)C1CCOC1=O
68 0 TWCWBKDNOLHDDR-UHFFFAOYSA-N CN(C(C(=O)OP(=O)(O)O)Cc1nc[nH]c1)C
69 0 XGYAQQBQQIEZNM-UHFFFAOYSA-N CC(OP(=O)(SCc1ccccc1)O)C
70 0 BZNDWPRGXNILMS-UHFFFAOYSA-N CCNP(=S)(OC(=CC(=O)OC(C)C)C)OC
71 0 FGJSYSXIGOSFQD-UHFFFAOYSA-N CCNP(=S)(OC(=C)CC(=O)OC(C)C)OC
72 0 GRPHSFSJUDRMKP-UHFFFAOYSA-N CCOP(=O)(SCCN(C)C)OCC
73 0 PYDXBSYFKZZJQU-UHFFFAOYSA-N CON(C(=O)Nc1cc(O)c(c(c1)Cl)O)C
74 0 PKKCWRMEYRFDJB-UHFFFAOYSA-N Oc1ccc(cc1)C(C(c1ccc(cc1)Cl)O)N
75 0 AVXREASKLVRDMS-UHFFFAOYSA-N Oc1ccc(cc1)C(C(c1ccc(cc1)Cl)N)O
76 0 MLPVKLSDLSNTAT-UHFFFAOYSA-N Nc1ccc(c(c1)C)S(=O)(=O)Nc1onc(c1C)C
77 0 WNQLXHWVURHQPE-UHFFFAOYSA-N Nc1ccc(cc1)S(=O)(=O)N(c1onc(c1C)C)C
78 0 UMPYGKMQPDRABF-UHFFFAOYSA-N Cc1cc(ccc1N)S(=O)(=O)Nc1onc(c1C)C
79 0 NASOMFMKOMSMDY-UHFFFAOYSA-N CNc1ccc(cc1)S(=O)(=O)Nc1onc(c1C)C
80 0 CGUGKUFCYRSAMD-UHFFFAOYSA-N O=C1CC=C(C=C1)C(C(c1ccc(cc1)Cl)O)N
81 0 RLCCUGUHSAOFMK-UHFFFAOYSA-N O=C1CC=C(C=C1)C(C(c1ccc(cc1)Cl)N)O
82 0 JKJKVYIHGWHFSO-UHFFFAOYSA-N ClCCNc1ccc(cc1)CCCC(=O)O
83 0 FVHRKDMPDXZACL-UHFFFAOYSA-N ClC#CN(c1c(C)cccc1C)C1CCOC1=O
84 0 NHHQWPNDHAXRTI-UHFFFAOYSA-N Oc1ccc(cc1)n1c(=O)n2n(c1=S)CCCC2
85 0 MQIVNMHALJNFMG-ILYHAJGMSA-N O/N=C/1\C=C/C(=N/NC(=O)c2ccccc2)/C=C1
86 0 QDKUGMRLOMRJJE-UHFFFAOYSA-N O=C1CC=C(C=C1)n1c(=O)n2n(c1=S)CCCC2
87 0 UEIBECGGWJUUFI-UHFFFAOYSA-N Clc1ccccc1C(=C)c1ccc(c(c1)O)O
88 0 DHARNVSNZQHQOK-UHFFFAOYSA-N Oc1ccc(cc1)N=c1sc(=O)n2n1CCCC2
89 0 AETYVJKNUMRBSP-UHFFFAOYSA-N NC1=CC=C(C=C1)S(=O)(=O)NC1=CC=CC(N)=C1
90 0 VDCLXWBVAQEOTH-UHFFFAOYSA-N COCCN(C(=O)CCl)C1=CC=CC(C)=C1
91 0 SJCRQMUYEQHNTC-UHFFFAOYSA-N CC1=CC(CC(O)=O)=C(C)N1C1=CC=C(Cl)C=C1
92 0 IJGOHEJBDGHHQX-UHFFFAOYSA-N OC1=C(CN=NC(=O)C2=CC=NC=C2)C=CC=C1
93 0 JDNIXHHUVIZBHK-UHFFFAOYSA-N CCSCC1(CC)C(=O)NC(=S)NC1=O
94 0 UQRGDXNZCZWZES-UHFFFAOYSA-N C1OC2=C(O1)C=C(C=C2)C1=NN=C(NC2=CC=CC=C2)O1
95 0 CWVFISVRIFNCRY-UHFFFAOYSA-N CC1=CC=C(C=C1)C(=S)NCC1=CC=CC=C1
96 0 MPGQNMMAGNXHSR-UHFFFAOYSA-N CCOP(=O)(OCC)OC1=CC=CC2=C1N=CC=C2
97 0 IOGQACQRFGDUPT-UHFFFAOYSA-N CC1=CC(O)=C(C=C1Cl)C(=O)C1=CC=CC=C1
98 0 JKQVCKXDGNZXAP-UHFFFAOYSA-N COC1=C(OC)C=C(C=C1)C1=CN=NC(SC)=N1
99 0 DZPMRDTXTPOSDG-UHFFFAOYSA-N CC1=C(Cl)C=C(C=C1)C1=CC=CC=C1C(O)=O
100 0 IQKINOXKIITJCG-UHFFFAOYSA-N CC1=C(NS(=O)(=O)C2=CC=C(N)C=C2)N=CC=C1
101 0 ZXPCUGWAKUIOOF-UHFFFAOYSA-N CC1=CC(NC2=C(C=NC=C2)S(N)(=O)=O)=CC=C1
102 0 ZYMKQLSJPXXGRO-UHFFFAOYSA-N CC#CCOC(=O)NC1=CC=C(SC#N)C=C1
103 0 XDWXZRVWJHEWMT-UHFFFAOYSA-N CCCCCC1=CC=C(C=C1)S(Cl)(=O)=O
104 0 KRENEBVXXOIAOY-UHFFFAOYSA-N CCC1(N)COC(OC1)C1=CC=C(Cl)C=C1
105 0 RBTGXLSILPVNPA-UHFFFAOYSA-N COC1=CC(=C(OC)C=C1)C1=CN=NC(SC)=N1
106 0 UJRMHFPTLFNSTA-UHFFFAOYSA-N OC(=O)C(Cl)(C1=CC=CC=C1)C1=CC=CC=C1
107 0 CEPDBVZDEVXUID-UHFFFAOYSA-N OC(=O)CC1=CC(=CC=C1)C1=CC=C(Cl)C=C1
108 0 RZLRSTFBXAMFJV-UHFFFAOYSA-N OC(=O)CC1=CC(=CC(Cl)=C1)C1=CC=CC=C1
109 0 NCIJCXVYHORIBT-UHFFFAOYSA-N CN1N=CC(=N1)C1=CC(=O)C2=C(O1)C=CC(C)=C2
110 0 AQXDANSOCPUUNM-UHFFFAOYSA-N CCCC[Ge]1(CCCC)NCCS1
111 0 HENMVDHJHVQKCQ-UHFFFAOYSA-N [O-][N+](=O)C1=CC2=CC=CC=C2N(C#N)C2=CC=CC=C12
112 0 RMDHKNIQLRQSFX-UHFFFAOYSA-N CNC1=NN=C(S1)C1=CC(OC)=C(OC)C(OC)=C1
113 0 ICPWROZEZRDHMS-UHFFFAOYSA-N CCCNC1=NN=C(S1)C1=CC2=C(OCO2)C=C1
114 0 KKRJOILETWMJOS-UHFFFAOYSA-N CCOC1=C(OC)C=C(C=C1OC)C1=NN=C(N)S1
115 0 FBDFXPWPDPRFHK-UHFFFAOYSA-N CCCNP(=O)(NCCC)C(Cl)Cl
116 0 XZBISVIMXYBLMA-UHFFFAOYSA-N CC(C)NP(=O)(NC(C)C)C(Cl)Cl
117 0 OBKNRVAXTAVHHJ-UHFFFAOYSA-N CC1=NOC(=C1)N1C(C)=NC2=CC=CC=C2C1=O
118 0 FCLYYGPEWGPVSP-UHFFFAOYSA-N CC(=O)NCC(C)(C)OC1=CC=C(Cl)C=C1
119 0 KUCQKJBFVNMQIG-UHFFFAOYSA-N COc1ccccc1NCC1C=NC(=S)NC1=O
120 0 ZPDFFWVFWVABRK-UHFFFAOYSA-N COc1cccc(NCC2C=NC(=S)NC2=O)c1
121 0 QMBTYJQCOGVORG-UHFFFAOYSA-N COc1ccc(NCC2C=NC(=S)NC2=O)cc1
122 0 HKPWDETXBMCVMC-UHFFFAOYSA-N CC1=NSC(NC(=O)CN2CCOCC2)=C1
123 0 ZDVDHZUTWCNCHL-UHFFFAOYSA-N CCCC1=CC2=C(SC3=CC=CC=C3N2)C=C1
124 0 ILCNAEYNPUDNHG-UHFFFAOYSA-N ClC1=NC(=NC(Cl)=N1)N1CCCCCC1
125 0 YOHKWEFKBJNRBR-UHFFFAOYSA-N CC1=NC2=CC=CC=C2C(=O)N1C1=CC=C(C=C1)[N+]([O-])=O
126 0 IKFBRCIASIHYQW-UHFFFAOYSA-N CC1=NC2=CC=CC=C2C(=O)N1C1=CC(=CC=C1)[N+]([O-])=O
127 0 ARLTXMAKDGVKNK-UHFFFAOYSA-N ClC1=CC=C(COC(=O)C2=CC=CC=C2)C=C1
128 0 IJIVXOPMPSQRSF-UHFFFAOYSA-N ClC1=CC=CC=C1C(=O)OCC1=CC=CC=C1
129 0 XLJNELFCIDKGTK-UHFFFAOYSA-N CC1=CC=C(OC(=O)C2=CC=CC=C2Cl)C=C1
130 0 GQGKQVFTYSXOPH-UHFFFAOYSA-N CC1=CC=C(OC(=O)C2=CC(Cl)=CC=C2)C=C1
131 0 GQZOELHKUYCOKJ-UHFFFAOYSA-N CC1=CC=CC=C1OC(=O)C1=CC=C(Cl)C=C1
132 0 STZGPDUHJIINTD-UHFFFAOYSA-N CC1=CC=CC=C1OC(=O)C1=CC(Cl)=CC=C1
133 0 BXAARESMPHIJGG-UHFFFAOYSA-N CC1=CC(C(=O)C2=CC=CC=C2Cl)=C(O)C=C1
134 0 OQLQDMDDQPMGLU-UHFFFAOYSA-N CC1=C(O)C=CC(=C1)C(=O)C1=CC(Cl)=CC=C1
135 0 GANGXBRARYTWTE-UHFFFAOYSA-N CC1=CC(C(=O)C2=CC=C(Cl)C=C2)=C(O)C=C1
136 0 FKSRLTWBDLMIKM-UHFFFAOYSA-N CC1=C(O)C=CC(=C1)C(=O)C1=CC=C(Cl)C=C1
137 0 CLKTWZOBPZLASR-UHFFFAOYSA-N CC1=CC=CC=C1OC(=O)C1=CC=CC=C1Cl
138 0 JCSQCQSCPJILQR-UHFFFAOYSA-N CC1=C(O)C(=CC=C1)C(=O)C1=CC(Cl)=CC=C1
139 0 LNXZDZDPYBPHAM-UHFFFAOYSA-N CCCN1C2=CC=CC=C2SC2=CC=CC=C12
140 0 MZIUQITWJIWELD-UHFFFAOYSA-N CCCC1=NN=C(NS(=O)(=O)C2=CC=C(C)C=C2)O1
141 0 MTNUXXSZHTXWJX-UHFFFAOYSA-N OC1=CC2=CC=CC=C2C=C1C(=O)NC1=CC=C(F)C=C1
142 0 IZTWMJRGKYHMCJ-UHFFFAOYSA-N OP(O)(=O)C1C2=CC=CC=C2C2=CC=CC=C12
143 0 RHGCPHOLZTUBFE-UHFFFAOYSA-N CSC1=NC(=O)C(NC2=CC=CC(C)=C2)C(=O)N1
144 0 YZAZRTPOFWTHDJ-UHFFFAOYSA-N [H]C12CC([H])(C=C1)C1C2C(=O)N(C1=O)C1=NC=CS1
145 0 SMNVYDVFDKEASB-UHFFFAOYSA-N O=C(NNC(=O)C1=CC=CC=N1)C1=CC=CC=C1
146 0 XIBVROTWVICFDY-UHFFFAOYSA-N CCCCN=C1C(Cl)C(=O)C2=CC=CC=C2C1=O
147 0 CGXVMGQVUJWUQE-UHFFFAOYSA-N CC(C)(C)N=C1C(Cl)C(=O)C2=CC=CC=C2C1=O
148 0 BPHZBCRVYXLAKF-UHFFFAOYSA-N CC(C)CN=C1C(Cl)C(=O)C2=CC=CC=C2C1=O
149 0 LOYIZVPHFFCMRS-UHFFFAOYSA-N C(N=NC1=CC=CC=N1)C1=CC=C2OCOC2=C1
150 0 QQFQSACPYJTBON-UHFFFAOYSA-N CCOC(OCC)C(=O)C(C#N)C1=CC=C(Cl)C=C1
151 0 AHNLLYVNSHGRJP-UHFFFAOYSA-N COC1=CC=C(N=C2CC(=O)C(=O)C3=CC=CC=C23)N=N1
152 0 PYPQTKLPLKVIFI-UHFFFAOYSA-N O=C1NC(=O)C(N=N1)S(=O)(=O)N1CCCC1
153 0 XEGKSQDTLNGOHE-UHFFFAOYSA-N COC(=O)C1C(C2=CC=C(Cl)C=C2)C(C)(C)OC1=N
154 0 WSHHFZOCOFALFE-UHFFFAOYSA-N O=C(N1CC2C(C1)=NC=NC2=O)C1=CC=CC=C1
155 0 RUEDOTPIQOWTCD-UHFFFAOYSA-N O=C1N=C2SCCC2C(=O)N1C1=CC=CC=C1
156 0 FEUOXPARVIPXKS-UHFFFAOYSA-N CC1=CC2=C(C=C1)N=C(C=C2C(O)=O)C1=CC=C(F)C=C1
157 0 UQKOGSCUJDJDSZ-UHFFFAOYSA-N CCOP(=S)(NCCCOC)OCC
158 0 DKRAFRHHWPPQBZ-UHFFFAOYSA-N CC1=CC=C(C=C1)C1=NC2=C(C=C(F)C=C2)C(=C1)C(O)=O
159 0 WBCCZMQENTWRJC-UHFFFAOYSA-N CC#CCOCC(CCl)OC(=O)NC1=CC=CC=C1
160 0 ZEZOCGSJUIDEIY-UHFFFAOYSA-N [O-][N+](=O)C1=CC=CC=C1SNC1=CC=CC=C1
161 0 CANPECYEYBATAJ-UHFFFAOYSA-N OC(=O)C1CCCCC1C(=O)NC1=CC=C(Cl)C=C1
162 0 DBWMRNWOKNGIRM-UHFFFAOYSA-N CCCC(=O)OCC1=CN=C(SC)N=C1N
163 0 SWFRATAVGJNRKK-UHFFFAOYSA-N CCOC(=O)C1=CN=C(SC)N=C1N(C)C
164 0 YNHCGDPOENMRSK-UHFFFAOYSA-N CCCCOC1=CC=C(NC(=O)CCl)C=C1
165 0 KJLAOPIUOGHMOW-UHFFFAOYSA-N CCCCOC1=CC=CC=C1NC(=O)CCl
166 0 KXYJNSJYQCRPRE-UHFFFAOYSA-N ClCC(=O)C1=CC=C(OC2=CC=CC=C2)C=C1
167 0 FGWVXIMTEJRFGX-UHFFFAOYSA-N CCCN=C1C(OCC)C(=O)OC2=CC=C(Cl)C=C12
168 0 CKMXXQZVHLKTAP-UHFFFAOYSA-N CCN(CC)C(=O)COC1=CC=C(Cl)C=C1
169 0 HADNXZREAXAQJA-UHFFFAOYSA-N FC(F)(F)C1=CC(NC2=NCCS2)=CC=C1
170 0 XUGFUJGRYIVAFD-UHFFFAOYSA-N CCN(CC)C1=C(Cl)C(=O)C2=CC=CC=C2C1=O
171 0 CIEGDCNBYRTIEV-UHFFFAOYSA-N ON1C(=C(N=O)C(C2=CC=CC=C2)=[N+]1[O-])C1=CC=CC=C1
172 0 BORRGRWSHUWJQX-UHFFFAOYSA-N CC(C)(C)C1=NC2=CC=CC=C2[Ge]1(C)C
173 0 CJAKFDCTKGRHTD-UHFFFAOYSA-N CS(=O)(=O)CC1=CN=C(N)N=C1C1=CC=CC=C1
174 0 VNCPQGUQCTZPRV-UHFFFAOYSA-N [O-][N+](=O)C1=CC=C(C=C1)C(C#N)C1=CC=CC=C1C#N
175 0 BRKULQOUSCHDGS-UHFFFAOYSA-N FC1=CC=C(C=C1)C(=O)C(=O)C1=CC=C(F)C=C1
176 0 KSRJNHBQVOPUTP-UHFFFAOYSA-N CC1=CC=C(C=C1)S(=O)(=O)NCC(=O)NCCC#N
177 0 NUGYOMQUKLUCHW-UHFFFAOYSA-N CCN1C2=CC=CC=C2C=C2C(=O)NC(=O)N=C12
178 0 UYSMZDDTGWCRMK-UHFFFAOYSA-N O=C1N=C2NC3=CC=CC=C3N2C(=O)C2=CC=CC=C12
179 0 QGLHLTLSDVCWPJ-UHFFFAOYSA-N COC1C(=N)C(=O)C2=C(C=CC(=N2)C2=CC=CC=N2)C1=O
180 0 XPCPJGSVXMNJFV-UHFFFAOYSA-N COC1C(=N)C(=O)C2=CC=C(N=C2C1=O)C1=CC=CC=N1
181 0 ANLSNJDETCUYJU-UHFFFAOYSA-N COC1=CC=C(C=C1)C1CC(=O)N(CCCl)C(=O)C1
182 0 DXWGTFRZJOYHNF-UHFFFAOYSA-N ClC1=CC=CC(=C1)N1C(=O)CC2(CCCC2)C1=O
183 0 ANPFQNQLDDDBCB-UHFFFAOYSA-N C1CN(C(S1)C1=CC=CC=C1)C1=CC=CC=C1
184 0 KBYXTOQHLWBMSN-UHFFFAOYSA-N NC1=NC=C2C(=O)C3=C(OC2=N1)C=CC1=CC=CC=C31
185 0 CCXSDLMXMVTPBZ-UHFFFAOYSA-N CCNC(=O)OCC1=C(C)N=C2SCCN12
186 0 ZUUVUZHSKQFRAZ-UHFFFAOYSA-N CN(C)C1=C(Cl)C(=O)OC(=C1C)C1=CC=CC=C1
187 0 OOYWTMWJYNZXOD-UHFFFAOYSA-N COC1=CC(=CC(OC)=C1OC)C1=NC(SC)=NN1
188 0 FOLITOKMAMSMAJ-UHFFFAOYSA-N [O-][N+](=O)C1=CC=CC=C1CC1=NC(=O)C2=CC=CC=C2N1
189 0 YRUSFVBLDAZJPD-UHFFFAOYSA-N CC(=O)OC1=C(Cl)C=C(C=C1)C1=CC=CC=C1
190 0 JTQYAXKDMGQEQE-UHFFFAOYSA-N CC(=O)OC1=C(C=CC=C1Cl)C1=CC=CC=C1
191 0 VBIOKGVOQMIBHO-UHFFFAOYSA-N ClC1=CC=C(C=C1)C(=O)OCC1=CC=CC=C1
192 0 INSRXJLSRBPFOB-UHFFFAOYSA-N CCC(C)COC(=O)NC1=CC(Cl)=CC=C1
193 0 ZWORRJVNOUBPPJ-UHFFFAOYSA-N [O-][N+](=O)C1=CC=C(NSC2=CC=CC=C2)C=C1
194 0 PRVMAGINDSRMJB-UHFFFAOYSA-N CCOC(=O)CC1=CSC(N=NC(C)C)=N1
195 0 OXJWZFBWPDNPHK-UHFFFAOYSA-N OC1=CC2=CC=CC=C2C=C1C(=O)NC1=CC(F)=CC=C1
196 0 UCVSVYPOQJMLCD-UHFFFAOYSA-N NC1=CC=C(C=C1)S(=O)(=O)C1=C(N)C=C(N)C=C1
197 0 NZQFVKPMSASEBI-UHFFFAOYSA-N OC1=CC=CC=C1C(=O)N=NCC1=CC=CC=N1
198 0 FKQRAQQDDUKITH-UHFFFAOYSA-N ClC1=CC=CC(=C1)C(=O)OCC1=CC=CC=C1
199 0 WFAGYTKJEMEMDZ-UHFFFAOYSA-N CC1=CC=C(C=C1)C(=O)OC1=CC=C(Cl)C=C1
200 0 LYEQERPOWVBIQS-UHFFFAOYSA-N ClC1=CC=C(COC2=CC=C(C=O)C=C2)C=C1
201 0 NPYDPROENPLGBR-UHFFFAOYSA-N ClC1=NC(NC2CCCCC2)=NC(Cl)=N1
202 0 BOIADDBCRVRXIN-UHFFFAOYSA-N CC(CC1=CC=CC=C1)NC(=O)C(F)(F)C(F)(F)F
203 0 ZQOPWPIWMGJZQH-UHFFFAOYSA-N OC(=O)CSC1=NC=CC(=N1)C1=CC=CC=C1
204 0 NFZZRCUNYOSAMK-UHFFFAOYSA-N COC(=O)C1=C(CCl)C=C(S1)C(C)(C)C
205 0 FZMVZJOCYNSJOF-UHFFFAOYSA-N FC1=CC=C(C=C1)C(=O)N1CCC2=CC=CC=C12
206 0 OTLSMICKILTJEI-UHFFFAOYSA-N ClC1=CC=CC=C1COC1=CC=CC(C=O)=C1
207 0 LCUFGDBHLKLNJM-UHFFFAOYSA-N CC(NC(=S)C1=CC=CC=C1)C1=CC=CC=C1
208 0 OTCDVKUDWWUJPO-UHFFFAOYSA-N CC1=CC(O)=C(C=C1)C(=O)C1=CC=CC=C1Cl
209 0 CPMGZDOJDNJHRT-UHFFFAOYSA-N NC1=NC2=C(S1)C=C(C=C2)C(=O)N1CCOCC1
210 0 GPKGSRNVJGFHKL-UHFFFAOYSA-N ClC1=CC=CC=C1COC1=CC=C(C=O)C=C1
211 0 DNLXVAPVRJZHFU-UHFFFAOYSA-N ClC1=CC=CC=C1COC1=CC=CC=C1C=O
212 0 AKOPNWAGXMASTH-UHFFFAOYSA-N ClC1=CC=C(COC2=CC=CC=C2C=O)C=C1
213 0 SBIKVRRNAVDMQC-UHFFFAOYSA-N ClC1=CC=C(COC2=CC=CC(C=O)=C2)C=C1
214 0 PLSZRVGIOIGRNA-UHFFFAOYSA-N [O-][N+](=O)C1=CC2=C(C=C1)N=C(S2)N1CCCCC1
215 0 QREMWHOIUTWWSC-UHFFFAOYSA-N NC1=CC=CC=C1SC1=CC=CC=C1[N+]([O-])=O
216 0 JYUWIOFDMMGBQI-UHFFFAOYSA-N NC1=CC(=CC(SC2=CC=CC=C2)=C1)[N+]([O-])=O
217 0 ACCYLXFCTQLWLK-UHFFFAOYSA-N COC1=CC=C(CC2N=NC(SC)=NC2=O)C=C1
218 0 MENPASVPECUNNR-UHFFFAOYSA-N ClC1=CC=CC(COC2=CC=CC=C2C=O)=C1
219 0 QLYLREZHERJGAH-UHFFFAOYSA-N ClC1=CC=CC(COC2=CC=C(C=O)C=C2)=C1
220 0 UJIUMBFXWGXMOV-UHFFFAOYSA-N COC(=O)C1=CC=C(C=C1)C1=CC=C(Cl)C=C1
221 0 WWKGLGMDPOJVJZ-UHFFFAOYSA-N FC(F)(F)C1=NCCN=C(C1)C1=CC=CS1
222 0 KJNBDJZDRNLJJG-UHFFFAOYSA-N NC1=CC=C(C=C1)N=NC1=CC=C(C=C1)C(O)=O
223 0 KINSUVWKEWOMFL-UHFFFAOYSA-N OC1=CC=C(C(=O)N=NCC2=CC=C(C=C2)C#N)C(O)=C1
224 0 XYDMEZQTZHRQNA-UHFFFAOYSA-N CCN1C(SCC(O)=O)=NN=C1C1=CC=CC=C1
225 0 QNSULLSDIRUMFW-UHFFFAOYSA-N COC1=C(OC)C=C(C=C1)C1=NC=C(N=C1)C#N
226 0 NOSFWVRBNCBKOC-UHFFFAOYSA-N COC1=C(OC)C=C(C=C1)C1=NC(=CN=C1)C#N
227 0 SPBBHNPLCWFTLK-UHFFFAOYSA-N CCOC(=O)NC1=NN=C(CC2=CC=CC=C2)S1
228 0 IGNLOYXQTDSIAQ-UHFFFAOYSA-N COC1=C(Cl)C=C(C=C1)C(=O)C1=CC=CC=C1
229 0 MKOUNTLDPGHNHQ-UHFFFAOYSA-N CC1=CC=C(C=C1)C1=NN=C(O1)C1=CC=C(C=C1)[N+]([O-])=O
230 0 UPSVWABECCOHRT-UHFFFAOYSA-N CC(=O)N(C1=NC(C=O)=CS1)C1=CC=CC=C1
231 0 GFAVMCPSQILRPK-UHFFFAOYSA-N FC1=CC=CC=C1NC(=O)C=CC1=CC=CC=C1
232 0 JLAGTIGTDCDSNA-UHFFFAOYSA-N COC1=CC=C(C=C1)C(=O)C1=CC=CC=C1Cl
233 0 UKVVPQTUCJPTNI-UHFFFAOYSA-N ClC1=CC(C=O)=C(OCC2=CC=CC=C2)C=C1
234 0 UGGDHKASBRILQW-UHFFFAOYSA-N NS(=O)(=O)C1=CC=C(C=C1)N1CCNCC1
235 0 XGAORBMDIQNBSL-UHFFFAOYSA-N [O-][N+](=O)C1=CC=C(CC2N=NC(=O)C3=CC=CC=C23)C=C1
236 0 PZONGMVJXXWXIB-UHFFFAOYSA-N [O-][N+](=O)C1=CC=C(C=C1)C1=NOC(CC2=CC=CC=C2)=N1
237 0 AWYQMGKBUVAEHY-UHFFFAOYSA-N OC(=O)C1=CC=C(CSC2=NC=CC=N2)C=C1
238 0 UWAXYNGFODQXHE-UHFFFAOYSA-N OC(=O)CC1=CC=CC=C1C1=CC=C(Cl)C=C1
239 0 OFYYGQTZEFSDIM-UHFFFAOYSA-N OC(=O)CC1=CC=C(C=C1)C1=CC(Cl)=CC=C1
240 0 LDEMYLVVZJLDFL-UHFFFAOYSA-N OC(=O)CC1=CC=C(C=C1)C1=CC=C(Cl)C=C1
241 0 XXBAASFLIOOSLG-UHFFFAOYSA-N OC(=O)CC1=CC=CC=C1C1=CC=CC=C1Cl
242 0 XOTSFKDBKHLVNN-UHFFFAOYSA-N COC(=O)C1=CC=CC=C1C1=CC(Cl)=CC=C1
243 0 OKLHONAWHJKQHU-UHFFFAOYSA-N OC(=O)CC1=CC=CC=C1C1=CC(Cl)=CC=C1
244 0 QCNVQJYOSMHROS-UHFFFAOYSA-N OC(=O)CC1=CC=C(C=C1)C1=CC=CC=C1Cl
245 0 REUGYQBMHOOQKM-UHFFFAOYSA-N OC(=O)CC1=CC(=CC=C1)C1=CC=CC=C1Cl
246 0 RXPGQJAUALFAMM-UHFFFAOYSA-N ClC1=CC=C(C=C1)C(=O)COC1=CC=CC=C1
247 0 VTIBBHSQWPMQAQ-UHFFFAOYSA-N CCOC(=O)C1=C(Cl)C2=C(C)C=C(C)C=C2N=C1
248 0 AFUFWMAIOJISRR-UHFFFAOYSA-N CCOC(=O)C1=C(Cl)C2=C(C)C=CC(C)=C2N=C1
249 0 REOXQBVMMDCPSB-UHFFFAOYSA-N CCOC(=O)C1=CN2C(SC3=CC=CC=C23)=N1
250 0 YOXOUHZNQVMBBH-UHFFFAOYSA-N CCOC(=O)C1=CN=C2C(C)=C(C)C=CC2=C1Cl
251 0 QTHMRBBTKZAKKF-UHFFFAOYSA-N CN(C)CCCOC(=O)C1=CC(Cl)=CC=C1
252 0 PMCPFWPFWORCTE-UHFFFAOYSA-N CC1=C(N2C=CC=CC2=C1C=O)C(=O)C1=CC=C(F)C=C1
253 0 FALQMEHXDIYIKB-UHFFFAOYSA-N CC1=CC2=C(C=C1)N=C(S2)N1C(=O)CCC1=O
254 0 VBSYQDPHMQTLPS-UHFFFAOYSA-N O=C1NC(=O)C(=CC2=CC=CN2C2=CC=CC=C2)C(=O)N1
255 0 PDWZXCLMFFGMKJ-UHFFFAOYSA-N OC(=O)C1=CN(CCC#N)N=C1C1=CC=CC=C1
256 0 QUFDKCFTORNAAH-UHFFFAOYSA-N COC1=CC=C(C=C1)C(=O)C1=CC(Cl)=CC=C1
257 0 TYZWEONFZGQVSK-UHFFFAOYSA-N CC(=O)NC1=NN(C(S1)C1=CC=CC=C1)C(C)=O
258 0 OJYFWMRPMRXROS-UHFFFAOYSA-N CN(C)NC(=S)NC1=CC=CC(=C1)C(F)(F)F
259 0 XFPGRCKILOWFOL-UHFFFAOYSA-N ClC1=C(OCC2=CC=CC=C2)C=CC(C=O)=C1
260 0 ITSHQRSYYPPAHL-UHFFFAOYSA-N NC(CS(=O)(=O)CC1=CC=C(F)C=C1)N=O
261 0 PYDSAKVFHVQAAD-UHFFFAOYSA-N CC1=CC=C(COC2=C(C#N)C(F)=CC=C2)C=C1
262 0 FDAVFKZPGQEGDX-UHFFFAOYSA-N [O-][N+](=O)C1=CC=C(C=C1)C1=NN(C(=O)C1)C1=CC=CC=C1
263 0 QZVLTKNDOHSWPC-UHFFFAOYSA-N O=C1N(C(=O)C2=CC=CC=C12)C1=NNC2=CC=CC=C12
264 0 YFDAOVVUFQOVHY-UHFFFAOYSA-N OC(=O)CC1=CC(=CC=C1)C1=CC(Cl)=CC=C1
265 0 LBADCHNQRBNLEH-UHFFFAOYSA-N COC1=CC=CC(=C1)C(=O)C1=CC(Cl)=CC=C1
266 0 ITRZDZXWSBXUFZ-UHFFFAOYSA-N COC1=CC=CC(=C1)C(=O)C1=CC=C(Cl)C=C1
267 0 KLQBBOAJYBGKHM-UHFFFAOYSA-N CC(=O)C1=CC=C(OC2=CC=C(Cl)C=C2)C=C1
268 0 ZXOFHTCCTUEJQJ-UHFFFAOYSA-N CO[Si](OC)(OC)C1=CC=C(CCl)C=C1
269 0 MKYAKVUVZMRLQD-UHFFFAOYSA-N COC(=O)C1=C(NC2=NC(C)=CC(C)=N2)C=CS1
270 0 XRJDXNUDLMKKQI-UHFFFAOYSA-N OC(=O)C1(CC2=CC(F)=C(F)C=C2)CCCN1
271 0 BTEOPQVSZPLYIX-UHFFFAOYSA-N OC(=O)C1CC(CC2=CC(F)=C(F)C=C2)CN1
272 0 XUOYIZBDMDPDEJ-UHFFFAOYSA-N CC1=CC=C(C=C1)S(=O)(=O)C1=NC(N)=NC(C)=C1
273 0 WDYVUKGVKRZQNM-UHFFFAOYSA-N OP(O)(=O)CCCCCCP(O)(O)=O
274 0 YYZHSSQTEZXNGC-UHFFFAOYSA-N COP(=O)(CCP(=O)(OC)OC)OC
275 0 KUBUQFFBRSHOMJ-UHFFFAOYSA-N ClC(=O)C1CCN(CC1)C(=O)OCC1=CC=CC=C1
276 0 WVIBCUKTQAQPKH-UHFFFAOYSA-N ClC(=O)C1CCCN(C1)C(=O)OCC1=CC=CC=C1
277 0 DKFJFZVLPNFHGI-UHFFFAOYSA-N CC1=NC(COC2=CC=C(C=C2)C(N)N=O)=CS1
278 0 XPFKQHNOLUNXJB-UHFFFAOYSA-N O=C1C2=CC=CC3=C2C(=CC=C3)C2=NC3=CC=CC=C3C=C12
279 0 VTCRFEUVBWRSMI-UHFFFAOYSA-N CN1C(=O)N(C)C2=NC3=CC=CC=C3C=C2C1=O
280 0 NEJDUPGGBSPJLG-UHFFFAOYSA-N CC(C)(C)C1=CC=C(CS(Cl)(=O)=O)C=C1
281 0 HLYFTWKTMSGCAF-UHFFFAOYSA-N FC(F)(F)C1=CC(=CC=C1)N1CCNC1=S
282 0 VVPLGCOLJWASFR-UHFFFAOYSA-N CC1=NC(=CN1CC(=O)C1=CC=C(F)C=C1)[N+]([O-])=O
283 0 HLGVWDSKISYREV-UHFFFAOYSA-N [O-][N+](=O)C1=CC=C(C=C1)N1N=C(CC1=O)C1=CC=CC=C1
284 0 CFXNTCIWOMBDSP-UHFFFAOYSA-N FC(F)C(F)(F)C1=NC2=CC=CC=C2NC1=O
285 0 UYQWJNCUXGQBIO-UHFFFAOYSA-N CC1CCCCN1S(=O)(=O)C1=CC=CC2=NON=C12
286 0 KNUJYYIPVGGTID-UHFFFAOYSA-N FC(F)C1=CC(=O)C2=C(O1)C1=CC=CC=C1C=C2
287 0 PUHDSOZVRXUARQ-UHFFFAOYSA-N NC1=CC=C(NS(=O)(=O)C2=CC=CC(N)=C2)C=C1
288 0 AJGJUXSVUPXOHL-UHFFFAOYSA-N NC1=C(C=CC(SC2=CC=CC=C2)=C1)[N+]([O-])=O
289 0 KVNDUYPNJQVMIW-UHFFFAOYSA-N O=C(NCC1=CC=CO1)C(=CC1=CC=CN1)C#N
290 0 ZRTLYUDXBWQRKK-UHFFFAOYSA-N NC1=CC(=CC=C1)S(=O)(=O)NCC1=CN=CC=C1
291 0 BYNAEHIZFMTJEU-UHFFFAOYSA-N NNC(=O)C1=CC2=C(S1)C1=CC=CC=C1OC2
292 0 QOCJKSWVYYUBSD-UHFFFAOYSA-N CCOC(=O)C1=C(Cl)C2=CC(C)=CC(C)=C2N=C1
293 0 KWQHWPBUIFPRNW-UHFFFAOYSA-N O=C(NN1C(=O)NC2=CC=CC=C2C1=O)C1=CC=CC=C1
294 0 FFUSCPQVEJMTEU-UHFFFAOYSA-N [O-][N+](=O)C1=CC=C(NC2=C(NC3=CC=CC=C23)C=O)C=C1
295 0 OIAUTJYWXCWBSJ-UHFFFAOYSA-N [N-]=[N+]=NC1(C(=O)C2=CC=CC=C2C1=O)C1=CC=CC=C1
296 0 RBHHKHINJXXXSY-UHFFFAOYSA-N CCCC1=C(C)N=C2C=CC(=CC2=C1Cl)C(O)=O
297 0 XFHJYHWLYWRLBP-UHFFFAOYSA-N CC1=C2NC(C3CC=CC3C2=CC=C1Cl)C(O)=O
298 0 ICEKEZSKMGHZNT-UHFFFAOYSA-N ClC(=O)C1=CC=C(OCC2=CC=CC=C2)C=C1
299 0 BCUFZCBDHLSTBG-UHFFFAOYSA-N ClC1=CC=CC(COC2=CC=CC(C=O)=C2)=C1
300 0 XUJVZURVZREHLV-UHFFFAOYSA-N OC(=O)C1=CN=CC(SCC2=CC=CC=C2)=N1
301 0 OWAUKFUWHPAXQH-UHFFFAOYSA-N CC(C)N1C2=CC=CC=C2SC2=CC=CC=C12
302 0 HYUXOXBMXLJONN-UHFFFAOYSA-N SC(=S)N(N1CCOCC1)N1CCOCC1
303 0 MMZUAAZFEBYRRO-UHFFFAOYSA-N CSc1sc2ccc3ccccc3c2[n+]1C
304 0 GGGRWOLCYDENKP-UHFFFAOYSA-N COC1=C(NC(=O)C(C)(C)C)C=CC(Cl)=C1
305 0 FZDONXFEOSMIDI-UHFFFAOYSA-N COC(CN=C(C)CC(=O)C(F)(F)F)OC
306 0 FUFRZWSIYKXLRV-UHFFFAOYSA-N CC1=C(NC(=O)OC(C)(C)C)C=CC=C1Cl
307 0 VPYCRWKAAFUDHE-UHFFFAOYSA-N CC1=C(Cl)C=C(NC(=O)OC(C)(C)C)C=C1
308 0 HPVUGOBQRQUWMK-UHFFFAOYSA-N ClC(=O)C1=CC(OCC2=CC=CC=C2)=CC=C1
309 0 OVTOPAMDBHJZNS-UHFFFAOYSA-N CC1=C(C=C(C=C1)C(C)(C)C)S(Cl)(=O)=O
310 0 WYMFNOSMVPKDGX-UHFFFAOYSA-N CC1=C(C(=CC=C1)C(=O)NC1=CC=C(C=C1)C#N)[N+]([O-])=O
311 0 ADIXOLBUCGVMSD-UHFFFAOYSA-N COC(=O)C1=C(C=CS1)N=NCC1=CC=CN1C
312 0 GFQLUVZOBVGUCM-UHFFFAOYSA-N CC(C)C1=C2NC3=CC=CC=C3SC2=CC=C1
313 0 PDNVVNKJDIKEBR-UHFFFAOYSA-N CN(C)S(=O)(=O)C1=CN=C(NCC=C)C=C1
314 0 BQYWCWWCDXAMOP-UHFFFAOYSA-N COC1=C(N)C=C(C=C1)C1=NC2=C(O1)C=CC=N2
315 0 DIJLFIHLUYAZCI-UHFFFAOYSA-N COC1=CC=C(C=C1)C1=CC2=C(N)N=CN=C2O1
316 0 UKEMEXLZPANYCQ-UHFFFAOYSA-N [O-][N+](=O)C1=CC=CC=C1N=NCC1=CC=CC=C1
317 0 ICKDDMGOAZFBRZ-UHFFFAOYSA-N O=C(NC(=S)NN1CCOCC1)C=CC1=CC=CO1
318 0 QAWKJWJQCMHAAL-UHFFFAOYSA-N [O-][N+](=O)C1=C(C=CC=C1)C1=CC(=NN1)C1C=CC=CC1=O
319 0 FSOQDJAHSRUDCZ-UHFFFAOYSA-N CC1=CC2=CC3=C(NC(=O)NC3=O)N=C2C=C1C
320 0 ZZPNUTIDUGBWGQ-UHFFFAOYSA-N [O-][N+](=O)C1=CC2=C(NC(=O)C(=N)C2C2=CC=CC=C2)C=C1
321 0 GQXWBCNQFMQTPI-UHFFFAOYSA-N O=C(NN=CC1C=CC(=O)C=C1)C1=CC=NC=C1
322 0 JENFRKZYOSVMCQ-UHFFFAOYSA-N CN(C)N\C=N\S(=O)(=O)C1=CC=C(C)C=C1
323 0 MMOVMEMMSPUIEK-UHFFFAOYSA-N [O-][N+](=O)C1=C(C=CC2=CC=CC=C2)N=CN1C=C
324 0 OEDZVLRMVGHGPI-UHFFFAOYSA-N O=C1NC(=O)C(C=CC=CC2=CC=CC=C2)N=N1
325 0 AEJSLDNJUJQOPB-UHFFFAOYSA-N NC1=CC(C2=NC3=CC(N)=CC=C3O2)C(=O)C=C1
326 0 XHBLQPZEXMIRJJ-UHFFFAOYSA-N CC1=C(C#N)C(=O)N(C(=O)C1)c1ccc(N)cc1
327 0 HPARQAUNSSJOSQ-UHFFFAOYSA-N CCOC=NC1=C(N=C(O1)C1=CC=CC=C1)C#N
328 0 RFUSZLMZBITSRX-UHFFFAOYSA-N CCC(C)N=NS(=O)(=O)C1=CC=C(N)C=C1
329 0 RFBSJNVWPCGXTP-UHFFFAOYSA-N CC1=CC(C(=O)C2=CC=CC=C2)=C(O)C=C1Cl
330 0 GCCYEAVRGKBOQN-UHFFFAOYSA-N NC1=CC=C(C=C1)C1=NC(=O)C2=CC3=C(OCO3)C=C2N1
331 0 YGPJWTMEQOEURZ-UHFFFAOYSA-N NC1=NN=C(COC2=CC3=CC=CC=C3C=C2)O1
332 0 ZBPKGHOGUVVDLF-UHFFFAOYSA-N NC1=CC=C(SC2=CC=C(C=C2)[N+]([O-])=O)C=C1
333 0 LBZSUTCUDDWYRI-UHFFFAOYSA-N CCNC1=NC(SC)=NC=C1C(=O)OCC
334 0 MKROWIBAAADFHD-UHFFFAOYSA-N FC1=CC2=C(C=CN2)C(OCC2=CC=CC=C2)=C1
335 0 WBUBLBKERAVIRY-UHFFFAOYSA-N CC1=CC2=C(C3=C1N=C(N)S3)C(C)=CC(=O)O2
336 0 ZFEJFNWZHUMGRH-UHFFFAOYSA-N OB(O)C1=CC(=CC=C1)C(=O)NC1=CC=CC=C1
337 0 KJOLUWFZVPAIBN-UHFFFAOYSA-N CC(C)N(C)C1=C(Cl)C(=O)C2=CC=CC=C2C1=O
338 0 YEDILFJEHDIGMZ-UHFFFAOYSA-N CN1C2=C(SC3=C1C=CC(C)=C3)C=C(C)C=C2
339 0 NFPIJSPXTOOTDZ-UHFFFAOYSA-N COP(=O)(CC1=CC=C(SC)C=C1)OC
340 0 ITDFRSCTQXOUAC-UHFFFAOYSA-N ClC(=O)C1=CC=CC=C1OCC1=CC=CC=C1
341 0 UWQCHLREAXYCBW-UHFFFAOYSA-N FC1=CC=CC=C1C(=O)C(=O)C1=CC=CC=C1F
342 0 DAUSGSRIYCUJDK-UHFFFAOYSA-N OB(O)C1=CC=C(C=C1)C(=O)NC1=CC=CC=C1
343 0 BDVORWKKBOPJIB-UHFFFAOYSA-N COP(=O)(CC(=O)C1=CC=C(F)C=C1)OC
344 0 QIVDWZOPTYQWQB-UHFFFAOYSA-N [O-][N+](=O)CC(C1CCCCC1=O)C1=CC=C(Cl)C=C1
345 0 CPDVTRQLPNOMQP-UHFFFAOYSA-N OC(C(=O)C1=CC=CC=C1)C1=CC=C(Cl)C=C1
346 0 LSYWRQNAYLSIJL-UHFFFAOYSA-N CN1C2=CC=CC(C=O)=C2N=C1C1=CC=CC=C1[N+]([O-])=O
347 0 FZCHHJFSNHRHLP-UHFFFAOYSA-N O=C(NC1=NC=CS1)C1=CC=C(O1)N1CCCC1
348 0 JLLKMXSFRAOQFZ-UHFFFAOYSA-N [O-][N+](=O)CC(C1CCCCC1=O)C1=CC=CC=C1Cl
349 0 UEVRLCVBDJUNJX-UHFFFAOYSA-N [O-]N1C2=CC=CC=C2[N+](=O)C(C#N)=C1C1=CC=CC=C1
350 0 KUYKWCUVWMJAFY-UHFFFAOYSA-N FC(F)(F)C1=C(C=NC=C1)C(=O)NCC1=CC=CC=N1
351 0 PGOWYQPWIHCLJF-UHFFFAOYSA-N NS(=O)(=O)N1CCN(CC1)C1=CC=CC=C1
352 0 JMBJPURHVKGHOK-UHFFFAOYSA-N CSC1=CC=C(C=NCC2=CC=CC=C2)C=C1
353 0 MBZFUEPLCBYFEW-UHFFFAOYSA-N CN(C)C(N)N=NC1=C(Cl)C=CC=C1Cl
354 0 MDUYSEODVOQXIS-UHFFFAOYSA-N NC1=NN=C(COC2=CC=CC3=CC=CC=C23)O1
355 0 FWZVIUZIYYIKRK-UHFFFAOYSA-N OB(O)C1=CC=C(NC(=O)C2=CC=CC=C2)C=C1
356 0 JSAYKGNHIVNWPQ-UHFFFAOYSA-N FC1=CC(F)=C(NC(=O)OCC2=CC=CC=C2)C=C1
357 0 ZQNOCOPDUACLRY-UHFFFAOYSA-N OC(CNC1=CC=CC=C1Cl)COCC=C
358 0 GLFJKEKANZCYNO-UHFFFAOYSA-N OC1=CC(Cl)=C(C=C1)C(=O)CC1=CC=CC=C1
359 0 YDXJOYOUVJVSFG-UHFFFAOYSA-N CC1=NC2=C(C=C(C=C2)[N+]([O-])=O)C(=O)N1C1=CC=CC=C1
360 0 ACAMQRYSXWCCIF-UHFFFAOYSA-N CN(C1=CC=CC=N1)S(=O)(=O)C1=CC=C(N)C=C1
361 0 YCEODVXNNRBYHI-UHFFFAOYSA-N COC1=C(Cl)C=CC(=C1)C(=O)C1=CC=CC=C1
362 0 KVRMPJQYXZBICT-UHFFFAOYSA-N NC1=CC=CC=C1N=CC1=CC=C(C=C1)[N+]([O-])=O
363 0 UXLDBGFOOSNCSI-UHFFFAOYSA-N CCOC(=O)C1=CN=C2C=C(C)C(C)=CC2=C1Cl
364 0 MGOYHMIBTDERHV-UHFFFAOYSA-N CN1C(SC2=CC=CC=C12)C1=CC=C(C)C=C1
365 0 BWRLCAPLBCBKCD-UHFFFAOYSA-N CCOC(=O)C1N=NC2=CC=CC=C2C=C1C#N
366 0 DQTVHELSOVTKDZ-UHFFFAOYSA-N CCCOC1=CC=CC=C1N(CC)C(Cl)=O
367 0 HIFFAGJKYCZRPZ-UHFFFAOYSA-N COC1=C(OC)C=C2C(C)=C(C=C)C(Cl)=NC2=C1
368 0 NFMPZUNOVMXTMR-UHFFFAOYSA-N COC1=C(O)C=CC(CNC2=CC=C(Cl)C=C2)=C1
369 0 CTSKLPUKLCREHB-UHFFFAOYSA-N FC(F)(F)C1=CC=C(NC2=NC=CC(=C2)C#N)C=C1
370 0 NJIWJKHATBEEDA-UHFFFAOYSA-N O=C1NC2=C(C=CN2)C(=O)N1CC1=CC=CC=C1
371 0 JFZFHLBZDVRIMB-UHFFFAOYSA-N CC1=C(C=CC(O)=C1)C(=O)C1=CC=C(Cl)C=C1
372 0 ABQSXHQIAIWLAX-UHFFFAOYSA-N CCOCCN(C(=O)CCl)C1=CC=CC=C1
373 0 RXSZLDMYFUBDCC-UHFFFAOYSA-N COCCCN(C(=O)CCl)C1=CC=CC=C1
374 0 KDCMGLSTDAWFQX-UHFFFAOYSA-N CC1=NN(C(=O)C2=CC=CC=C2)C2=C1C=CC(=C2)[N+]([O-])=O
375 0 CCDXPLGPOROCIO-UHFFFAOYSA-N CC1=C(C=C)C(=S)NC2=C1C=C(C=C2)[N+]([O-])=O
376 0 OMYBXKGSICYBEV-UHFFFAOYSA-N C1CC=CC(C1)SC1=NC=CC2=CC=CC=C12
377 0 YVKCICJXSDPVOD-UHFFFAOYSA-N CN1C(=O)C=C(SC2=CC=CC=C2N)N(C)C1=O
378 0 KWDKLHZYGCJGNC-UHFFFAOYSA-N OC(=O)C1=CC=CC=C1C(N=O)C1=NC2=CC=CC=C2N1
379 0 XSCNMKJQVHVMKL-UHFFFAOYSA-N CCCC(O)C(Cl)S(=O)C1=CC=CC=C1
380 0 XNNIKCWTWFDPML-UHFFFAOYSA-N CCOC(=O)C(NC(N)=S)NC(=O)C1=CC=CC=C1
381 0 FHESHQCBBSYKPE-UHFFFAOYSA-N CSC1=NC=C2C(O)OC3=CC=CC=C3C2=N1
382 0 RAOFMZLLASZOCC-UHFFFAOYSA-N ClC1=CC=C(C=C1)N1C(=O)CC2(CCCC2)C1=O
383 0 PSEVJLDVANGBEB-UHFFFAOYSA-N CC1(CC2=CC=CC=C2)NC2=CC=CC=C2S1
384 0 TXZUQVOESVNEDL-UHFFFAOYSA-N O=C1NC2=CC=CC=C2N=C1C1=NC2=CC=CC=C2O1
385 0 WCXVNFDPBAHYCW-UHFFFAOYSA-N COP(=O)(CSC1=CC=C(C)C=C1)OC
386 0 DSWVTYMKIQJSLM-UHFFFAOYSA-N [O-][N+](=O)C1=CC2=C(NC(C#N)=C2C2=CC=CC=C2)C=C1
387 0 LPXOPFGREYGQIJ-UHFFFAOYSA-N CCOC(=O)C1=C(SC#N)C2=CC=CC=C2N1
388 0 LXLIZHBPZNZMHS-UHFFFAOYSA-N COC1=CC=CC(=C1)N1C(=O)NC2=C1N=CC=C2
389 0 JUHMMTPMCGTCLZ-UHFFFAOYSA-N CCN1C(SC2=CC=CC=C12)C1=CC=CC=C1
390 0 JUHKYKRTSPQZSM-UHFFFAOYSA-N FC(F)(F)C1=CC(NC2=C(C=CC=N2)C#N)=CC=C1
391 0 GYAAHYLGFGPGQP-UHFFFAOYSA-N OC(=O)C1=CC2=C(C=C1)N=C1C(NC3=CC=CC=C13)=N2
392 0 DXTKLIONPMWGMJ-UHFFFAOYSA-N CCOC(=O)N1CCCC(Cl)(C1=O)C1=CC=CC=C1
393 0 FBEGSQLMWXIKQS-UHFFFAOYSA-N ClC(=O)C1=CC=C(COC2=CC=CC=C2)C=C1
394 0 ZPIAWAWHXSYEHR-UHFFFAOYSA-N CCOP(=O)(OCC)C(N)CCSC
395 0 LKFCTTXJHJLLQG-UHFFFAOYSA-N CC(=C)CC1=C(Cl)C(=O)C(=O)C2=CC=CC=C12
396 0 AAJLXYRAFRXQPN-UHFFFAOYSA-N COC1=C(C)C=C(C)C=C1CNC(=O)CCl
397 0 BVPWEGLTHSCSLJ-UHFFFAOYSA-N COC1=CC=CC=C1C(=O)C1=CC=C(Cl)C=C1
398 0 ZFHPMIQTOASUEL-UHFFFAOYSA-N ClCOCCOCCOCCOCCl
399 0 JJVJYPSXZCEIEQ-UHFFFAOYSA-N COC1=CC=C(C=C1)C(=O)C1=CC=C(Cl)C=C1
400 0 CVNIZZJTBHJREY-UHFFFAOYSA-N OC(=O)C1=CC=CC=C1NC(=O)C1=NC2=CC=CC=C2N1
401 0 GOERFJRUCOAQQL-UHFFFAOYSA-N CCOC(=O)C1=C(C)NC(=C1Cl)C1=CC=CC=C1
402 0 VALNHEVGRLTBSY-UHFFFAOYSA-N N=C(CC1=CC=CC=C1)SCC1=CC=CC=C1
403 0 YONZSGRDPKFLPL-UHFFFAOYSA-N CCCC(=O)N(COC)C1=CC=CC=C1Cl
404 0 DCMBFXQPTSJHNO-UHFFFAOYSA-N CN1C(=O)N2N=C(C=C2C2=CC=CC=C12)C(C)=O
405 0 PUYLGTLIKPXPRP-UHFFFAOYSA-N CCOP(=O)(OCC)OP(OC)OC
406 0 CNVLYZNEWMHIOR-UHFFFAOYSA-N CCOP(OCC)OP(=O)(OC)OC
407 0 SXXHNTOVDSQRIG-UHFFFAOYSA-N FC(F)(F)C(=C1CCCCC1=O)C(F)(F)F
408 0 KGHIGKJJSTWDMM-UHFFFAOYSA-N OC(=O)C1=C(CC2=CC=CC=C2)C=C(Cl)C=C1
409 0 HVIDHJZOKAMEAB-UHFFFAOYSA-N CC1=CC=C(C=C1)C1=NN=C(O1)C1=CC=CC=C1[N+]([O-])=O
410 0 QHGQHZKDPXDDSH-UHFFFAOYSA-N OC(=O)C1=CC=CC=C1NC(=S)C1=CC=CN1
411 0 GYIBJKVKBYTJPF-UHFFFAOYSA-N CC(=O)NC1=NC(=C(S1)C=O)C1=CC=CC=C1
412 0 JJIVACQIZSCXNK-UHFFFAOYSA-N CN(CC1=CC=CC=C1)C1=NC(C)=C(S1)[N+]([O-])=O
413 0 IORBQNNKLYVVMU-UHFFFAOYSA-N CN(C)C1=NC(CC2=CC=CC=C2)=C(S1)[N+]([O-])=O
414 0 UBRWZYMADXHXCJ-UHFFFAOYSA-N CN1CCN(CC1)C1=NC(Cl)=CC(Cl)=N1
415 0 GOYRMWIGAQIACB-UHFFFAOYSA-N CCOC1=CC=CC=C1OC1=C(Cl)C=C(N)C=C1
416 0 GOYRMWIGAQIACB-UHFFFAOYSA-N CCOC1=CC=CC=C1OC1=C(Cl)C=C(N)C=C1
417 0 JZKYTHRXOHJRLM-UHFFFAOYSA-N CC(C)(CCl)C(=O)N(O)CC1=CC=CC=C1
418 0 LOSZQZQLZCJBLZ-UHFFFAOYSA-N CC(C)(C)C(=O)N(O)CC1=CC=CC=C1Cl
419 0 XPLAOPDRQZQLDW-UHFFFAOYSA-N CC1(C)CON(CC2=C(F)C=C(F)C=C2)C1=O
420 0 SUWZUHSMIPGUJO-UHFFFAOYSA-N CCOP(=O)(CSC1=CC=CC=C1)OC
421 0 AXFAOSWUIVCBLN-UHFFFAOYSA-N C(OP1OC2=CC=CC=C2O1)C1=CC=CC=C1
422 0 UMZALKINSDJRCY-UHFFFAOYSA-N CCOC(=O)C1=CN2C(C=NC3=CC=CC=C23)=N1
423 0 AQTDPPWAMLLWFS-UHFFFAOYSA-N O=[P+](OCC1COCCO1)OCC1COCCO1
424 0 UYQMHVYSRHHKSM-UHFFFAOYSA-N OCC1=CC(=O)N2N(C=CC2=N1)C1=CC=CC=C1
425 0 RVYSGYSCAISTKT-UHFFFAOYSA-N CCSC1=NC(=O)N(C(=O)N1)C1=CC=C(C)C=C1
426 0 DGPJLLAGAHEBKQ-UHFFFAOYSA-N CCOC1=CC=C(NC(=O)OC(CC)C#C)C=C1Cl
427 0 AJZCSAXEPTWJPD-UHFFFAOYSA-N NC1=CC=C(C=C1)N=CC1=CC=C(C=C1)[N+]([O-])=O
428 0 PSNULZXUWOMFSV-UHFFFAOYSA-N O=NC1C2=CC=CC=C2OC2=NC3=CC=CC=C3N=C12
429 0 PUERWMIMHLFMGG-UHFFFAOYSA-N ClC1=C(OCC=C)C=C(OC(=O)N2CCCC2)C=C1
430 0 HETVSZPUGYAVFH-UHFFFAOYSA-N [O-][N+](=O)C1=CC=C(C=C1)C1OC(=CN=N1)C1=CC=CC=C1
431 0 KHNKXTYWNSVJPN-UHFFFAOYSA-N OC(=O)CC1=CC=CC=C1NC1=C(F)C=CC=C1F
432 0 GXNLVXVPLCOZNK-UHFFFAOYSA-N CN1CCN(C)B1OS(=O)(=O)C(F)(F)F
433 0 KDVCRLNFFCGHCV-UHFFFAOYSA-N CCN(CC)C(=O)OCC1=CC=C(Cl)C=C1
434 0 KBTOPYXORZMMTA-UHFFFAOYSA-N COC1=C2C=CC=CN2C=C1C1=CC=C(F)C=C1
435 0 OVSLTPBYTDMVNI-UHFFFAOYSA-N CCOC1=NCC(C1)C1=CC2=CC(Cl)=CC=C2O1
436 0 HLHRARFYHIMMKL-UHFFFAOYSA-N CSC1=NC(=O)N(C2CCCC2)C(=O)N1C
437 0 MEAFERPQNIRVPS-UHFFFAOYSA-N CC1=CC=C(C=C1)N=CC1=CC=C(S1)[N+]([O-])=O
438 0 ROBIZIQQNBEKFL-UHFFFAOYSA-N CCOC1=CC=C(OC2=C(Cl)C=C(N)C=C2)C=C1
439 0 QYTNHTFVZMNHNI-UHFFFAOYSA-N OC(=O)C1=CC=CC=C1NC1=NC(=NO1)C1=CC=CC=C1
440 0 XYUKKJIDPMMCMJ-UHFFFAOYSA-N OC(C(=O)C1=CC=C(Cl)C=C1)C1=CC=CC=C1
441 0 CKFGTUBOXSCWMJ-UHFFFAOYSA-N FC(C1=NC(=O)C2=CC=CC=C2N1)C(F)(F)F
442 0 SQDQNBXZIYFOPH-UHFFFAOYSA-N OC(=O)C1=CC=C(NC2=NC(=O)C3=CC=CC=C3N2)C=C1
443 0 SGHCNFGNWRKADE-UHFFFAOYSA-N CC(C=CC1=CC=C2OCOC2=C1)N=NC(N)=S
444 0 NNFAICXZOSXKDP-UHFFFAOYSA-N CCOC(=O)C1=CSC(=N1)N1CCNCC1
445 0 XLCDRUCRHWEGEB-UHFFFAOYSA-N CC1=CC2=C(C=C1)N=C(N2)SCC(F)(F)F
446 0 WIAULBKJEJHCOJ-UHFFFAOYSA-N O=NC1=C2C=CC3=C4C(C=CC(C=C1)=C24)=CC1=CC=CC=C31
447 0 LEWADZUIUVOHNF-UHFFFAOYSA-N COCOC(CCl)CSC1=CC=CC=C1
448 0 LEVIYCDZXKNQPL-UHFFFAOYSA-N CCOC(=O)C1=C(C#N)N(N=C1)C1=CC=CC=C1
449 0 DJVUVOFHXAZICJ-UHFFFAOYSA-N NC1=C(C#N)C(=CC(=N1)C1=CC=CC=C1)C(F)(F)F
450 0 GYVFYXJLIDHYMG-UHFFFAOYSA-N CC1=CC(O)=C(C=C1)C(=O)C1=CC=C(Cl)C=C1
451 0 QAXFGOKJKGYCCM-UHFFFAOYSA-N CCOP(=O)(OCC)C1(OC1C1=CC=CC=C1)C#N
452 0 HYAHLJGKEJSLKY-UHFFFAOYSA-N NC1=C2C(=O)C3=CC=CC=C3C(=O)C2=C(N)C(=C1)C#N
453 0 MTYAWJBLHVUFFM-UHFFFAOYSA-N O=C1CC(=O)C(CC1=O)=NNC1=NC2=C(C=CC=C2)C=C1
454 0 FNKWYSRJIINZKW-UHFFFAOYSA-N NC1=CC=C(C=C1)N=CC1=CC(=CC=C1)[N+]([O-])=O
455 0 HCBTZQSBYIPWFL-UHFFFAOYSA-N OC(=O)C1C2=C(C=CC(F)=C2)C2=C1C=C(F)C=C2
456 0 DXXOLVRYTMVSFQ-UHFFFAOYSA-N FC(F)(F)C(F)(F)C1=CC=CC2=CC=CC=C12
457 0 UNGWNSXRWVHTFF-UHFFFAOYSA-N COC(=O)C(CC(C)C)NC(=O)C(F)(F)F
458 0 VMSVGXITZOPQKN-UHFFFAOYSA-N CN1N=C(C)C(=C1SCC1=CC=CC=C1)[N+]([O-])=O
459 0 ICRDTHCKNWXAFG-UHFFFAOYSA-N O=NC1=C2C=CC3=CC=CC4=C3C2=C(C=C4)C2=CC=CC=C12
460 0 VXTGHWHFYNYFFV-UHFFFAOYSA-N CCCS(=O)C1=CC2=C(C=C1)N=C(N2)NC(=O)OC
461 0 ZVNLUXZZYVQUTE-UHFFFAOYSA-N OCP1(=O)OC2=CC=CC=C2C2=CC=CC=C12
462 0 WSVHEJIPUHPQMO-UHFFFAOYSA-N CCOC(=O)C1=C(Cl)C2=CC=CC(CC)=C2N=C1
463 0 XJCFXYCGQPYEJN-UHFFFAOYSA-N CC1=C(NC(=O)OC(C)(C)C)C=CC(Cl)=C1
464 0 KWDAQPLGCBVMSA-UHFFFAOYSA-N CC(=O)C1=CC=C(OC2=CC=CC=C2Cl)C=C1
465 0 DOWVXIUMXWOPSG-UHFFFAOYSA-N CC(C)C1=CC(C)=C(C(C)=C1)S(Cl)(=O)=O
466 0 RZCCMUUZZJLWEA-UHFFFAOYSA-N CC1(C)COP(=O)(NC2=CC=CC=C2)OC1
467 0 IRIRZXBJGMURSX-UHFFFAOYSA-N O=NC1=C2C=CC3=CC4=CC=CC=C4C4=C3C2=C(C=C1)C=C4
468 0 XZMBERXRQLASNY-UHFFFAOYSA-N FC1(F)CCN(C1)C(=O)OCC1=CC=CC=C1
469 0 BXODDKVLUQSQHZ-UHFFFAOYSA-N OC1=C(C=CC=C1Cl)C(=O)CC1=CC=CC=C1
470 0 OMOVMGLPWQZGGD-UHFFFAOYSA-N [O-][N+](=O)c1sccc1NCCN1CCCC1
471 0 AQQZCRBXRAECAH-UHFFFAOYSA-N CCOC1=C(C=C(C)C=C1)N(C)C(=O)CCl
472 0 BNEMVIZLWMJXMF-UHFFFAOYSA-N FC1=C(F)C(F)=C(NC2=NC3=CC=CC=C3N2)C=C1
473 0 XOVLUWJSOFXQTG-UHFFFAOYSA-N C[Si](C)(C)C1CCCCC=C1Br
474 0 JEVCFPPYJUBGIO-UHFFFAOYSA-N ClC(=O)C1=CC=CC=C1COC1=CC=CC=C1
475 0 KAJROCKGKBTXDR-UHFFFAOYSA-N OC1=CC=CC=C1C(=O)NN1C=NC2=CC=CC=C2C1=O
476 0 PXRIJARNJIAUMV-UHFFFAOYSA-N FC1=CC=CC=C1C(=O)C1=CC=CC2=C1NCC2
477 0 KGIGSOAFURJYBI-UHFFFAOYSA-N NCCOC1=C(Cl)C=C(OC2=CC=CC=C2)C=C1
478 0 MQFBHVFYIPNPAV-UHFFFAOYSA-N O=CC1=CC=NC=C1NN=CC1C=CC=CC1=O
479 0 QEQJDPGRNSQLFI-UHFFFAOYSA-N CC(=O)NC1=C(C=C(OC(F)F)C=C1)[N+]([O-])=O
480 0 WZUNTVCUVRBSRE-UHFFFAOYSA-N [O-]N1C(=CC=CC1=C1C=CC=C[N+]1=O)C1=CC=CC=[N+]1[O-]
481 0 SBWMNBUGIIYSHF-UHFFFAOYSA-N CC1=CC=CC(C)=C1N=CSC1=CC=CC=C1
482 0 QHAURFGXUOKJLC-UHFFFAOYSA-N CCOC(=O)C1=C(CCl)N=C2C=CC=CC2=C1C
483 0 JTOWCKDEJVXWAR-UHFFFAOYSA-N FC1=CC=C(C=C1)[S+](C1=CC=CC=C1)C1=CC=CC=C1
484 0 HQCCOFMBOJBRQY-UHFFFAOYSA-N FC1=CC=C(C=C1)C1CC(=O)C2=CC=CC=C2N1
485 0 MLXDBZOEQRKMDW-UHFFFAOYSA-N CCOC(=O)C1=CC2=C(Cl)C=CC(C)=C2N=C1C
486 0 RHNLYNLLYLFJSZ-UHFFFAOYSA-N CCOC(=O)C1=C(C)N=C2C(C)=CC(Cl)=CC2=C1
487 0 QEESKEUCWPHTNB-UHFFFAOYSA-N CCOC(=O)C1=C(C)N=C2C(C)=C(Cl)C=CC2=C1
488 0 BIKCMDMCEPKWJD-UHFFFAOYSA-N COC1=C(C=CC(Cl)=C1)C(=O)C1=CC=CC=C1
489 0 VMZOLVOHWONZSQ-UHFFFAOYSA-N OCC1CCC(O1)N1C=C(Cl)C(=O)NC1=O
490 0 SLHJSNXMTGDBFG-UHFFFAOYSA-N ClC(=O)C1=CC=CC(COC2=CC=CC=C2)=C1
491 0 LHBKCJJKJYOHJU-UHFFFAOYSA-N COC1=CC=C(C=C1)P1(=O)NCCCCO1
492 0 HQJOWUUGBFIYGZ-UHFFFAOYSA-N CC1=CC=C(C=C1[N+]([O-])=O)C1N=NC(=O)C2=CC=CC=C12
493 0 FLJWGEWXUZWCDI-UHFFFAOYSA-N CN(C)CCCN1SC2=C(C=C(C=C2)[N+]([O-])=O)C1=O
494 0 KDIKIDPKZYEJGA-UHFFFAOYSA-N CC(=O)C1=CC=C(C=C1)C1=CC(Cl)=C(O)C=C1
495 0 HJRRKRZLWAUHNJ-UHFFFAOYSA-N COC1=CC(=CC(O)=C1)C1=NC2=C(N1)C=CC=N2
496 0 AGOOMCFPQBTPLC-UHFFFAOYSA-N COC1=C(C=CC=C1O)C1=NC2=C(N1)C=CC=N2
497 0 OWTXHNANQTWFLX-UHFFFAOYSA-N OC(C(=O)C1=CC=CC=C1Cl)C1=CC=CC=C1
498 0 DCTFLNVNPBQXCA-UHFFFAOYSA-N CCC1=CC(F)=C(C=C1)C1=NC2=CC=CC=C2O1
499 0 ULIAJEOLGDKQAS-UHFFFAOYSA-N OCCCNC1=CC(Cl)=C(O)C=C1[N+]([O-])=O
500 0 SUKMNRKLPSLGAH-UHFFFAOYSA-N CN(C)S(=O)(=O)C1=CC(=C(N)N=C1)[N+]([O-])=O
501 0 UQTNLZDZGSZXBQ-UHFFFAOYSA-N CNC1=C(C=C(C=N1)S(=O)(=O)NC)[N+]([O-])=O
502 0 NZELTGPWKVHLRX-UHFFFAOYSA-N CCNS(=O)(=O)C1=CC(=C(N)N=C1)[N+]([O-])=O
503 0 XGIJJTNHYROPJE-UHFFFAOYSA-N CC1=CC(Cl)=C(C=C1)C1=CC=CC=C1C(O)=O
504 0 XYQGJZKMBQEVJR-UHFFFAOYSA-N CC(CN1CCNS1(=O)=O)C1=CC=NC=C1
505 0 VGMPBQZQKHMNBQ-UHFFFAOYSA-N O=S1(=O)NCCCN1CCC1=CC=NC=C1
506 0 UOXKFMSAKVUANT-UHFFFAOYSA-N CC1CNS(=O)(=O)N1CCC1=CC=NC=C1
507 0 NAUQVKTWMRSPRW-UHFFFAOYSA-N CC1CN(CCC2=CC=NC=C2)S(=O)(=O)N1
508 0 BWRYLUFDJSWOCA-UHFFFAOYSA-N CC(N1CCCNS1(=O)=O)C1=CC=NC=C1
509 0 ZAWJRZZQMFOTEQ-UHFFFAOYSA-N CC(=O)NC1=CC(F)=C(C=C1C)S(N)(=O)=O
510 0 GGKUZJDSFNXJIF-UHFFFAOYSA-N C=CCN1C(=O)OC(=O)C2=CN=C(N=C12)C1=CC=CC=C1
511 0 SWQIHCAKNCEOPF-UHFFFAOYSA-N CCOC(=O)C1=CN=C(N=C1NC)C1=CC=CS1
512 0 MPNRRVPAQIKJIW-UHFFFAOYSA-N CC1=C(C=CC(=C1)C(O)=O)C1=CC=C(Cl)C=C1
513 0 HQBVIAUGIPKJHW-UHFFFAOYSA-N CCOC(=O)C1=C(N=CC=C1)C1=C(F)C=C(F)C=C1
514 0 BJLWOCFBCMJQLX-UHFFFAOYSA-N CN1N=NC=C1C1=CC(=O)C2=C(O1)C=CC(C)=C2
515 0 SYIMKIJSJZYNES-UHFFFAOYSA-N CN1C=C(N=N1)C1=CC(=O)C2=C(O1)C=CC(C)=C2
516 0 WLEBRPADMRCYCX-UHFFFAOYSA-N NC(=O)C1=CC(=CC(=N1)C(N)=O)C1=CC=CC=C1
517 0 PDLXXWFAWKZMAI-UHFFFAOYSA-N COC1=CC=CC=C1N1C(=O)NC2=C1N=CC=C2
518 0 YPKGKYDBZKSTTH-UHFFFAOYSA-N OC(=O)CCC1N=NN(CC2=CC=CC=C2)C1=S
519 0 DODFZBDJCUPNHT-UHFFFAOYSA-N FC1=CC(F)=C(C=C1)N1C(=O)C2=C(CCCC2)C1=O
520 0 VBMKJCUQXLEORT-UHFFFAOYSA-N CSC1=NC(=O)N(C(=O)N1)C1(C)CCCC1
521 0 FBQOYYFMRSYMMV-UHFFFAOYSA-N ClC1=CC=C(C=C1)C1=CC=C(O1)C(=O)C1CC1
522 0 IQCYJOGXBWEOOH-UHFFFAOYSA-N CC1=CC=C(C=C1)C1=CC(C(O)=O)=C(Cl)C=C1
523 0 KBDNEZVKTMPDIV-UHFFFAOYSA-N CC1OCCN(CCO1)C1=CC=C(Cl)C=C1
524 0 RAHGJAIFYCYZQQ-UHFFFAOYSA-N CC(C)(C)OC(=O)NC1=CC=CC(CCl)=C1
525 0 LHHSBEQQZGZMCP-UHFFFAOYSA-N COC(=O)CCCCCNC(=O)C(F)(F)F
526 0 UNSLITXEASVMQB-UHFFFAOYSA-N CC1=C2N(C=C1O)N=CN=C2OC1=CC=CC=C1
527 0 WLBQFZZPRWQTGR-UHFFFAOYSA-N CCC(C)(C)C1=CC=C(C=C1)S(Cl)(=O)=O
528 0 WTMPZWFMUZGWQR-UHFFFAOYSA-N NC(=O)CC(NC(N)(CC(O)=O)C(O)=O)C(O)=O
529 0 UVRIBLSFPZQTTJ-UHFFFAOYSA-N CC1=CC=C(C=C1)C1=C(C=CC(Cl)=C1)C(O)=O
530 0 MZJBKGMMCKVKLF-UHFFFAOYSA-N CC1=CC=C(C=C1)C1=CC(Cl)=C(C=C1)C(O)=O
531 0 UTNUGUXNYQSMFR-UHFFFAOYSA-N NC1=CC=C(OCCOC2=CC=C(Cl)C=C2)C=C1
532 0 JIJWRDGSOIWHKB-UHFFFAOYSA-N CN1C=C(C#CC2=CC=CC=C2)C(=N1)C(=O)NO
533 0 WXLDAMGBNHAYSE-UHFFFAOYSA-N COC1=CC=C(C=C1)C1=CC2=C(N1)NC=NC2=O
534 0 KWIIXUHFRGMVGB-UHFFFAOYSA-N CO[Si](CCCNC1=NN=CS1)(OC)OC
535 0 HRUUSKALOILBKF-UHFFFAOYSA-N OC(=O)C1=CC2=C(C=C1)N=C(N2)C1=CC=C(C=C1)C#N
536 0 GEDIVDKSFJPTOS-UHFFFAOYSA-N OC(=O)CCC1=CC=C(CNCCCl)C=C1
537 0 DPKXRDYNSNYJLP-UHFFFAOYSA-N C1CCC2=C(C1)SC1=[N+]2C2=CC=CC=C2S1
538 0 XINKDJFSJHJPAN-UHFFFAOYSA-N CC1=CC=C(C=C1)S(=O)(=O)NCCC(N)=N
539 0 OKFLETXQMHMKPV-UHFFFAOYSA-N CC1=NC=C(CCCl)C2=C1OC(C)(C)OC2
540 0 VJLORWRQIUWAPI-UHFFFAOYSA-N O=C(CSC1=NC=CC(=O)N1)C1=CC=CC=C1
541 0 VWNHOIKUCNKRDY-UHFFFAOYSA-N OC(=O)C1CCN(CC1)C1=NC=NC2=C1SC=C2
542 0 XQOMJTKTHSWZSE-UHFFFAOYSA-N COC1=CC=CC=C1C(=O)C1=CC(Cl)=CC=C1
543 0 LUHKNTVBLSBHEZ-UHFFFAOYSA-N COC1=CC=CC=C1C(=O)C1=CC=CC=C1Cl
544 0 FNIKCZVQKULCBF-UHFFFAOYSA-N COC1=CC=CC(=C1)C(=O)C1=CC=CC=C1Cl
545 0 SCLCYDPONNYKSU-UHFFFAOYSA-N CCCCCCOC(=O)C1=CC(Cl)=NC=C1
546 0 QNUKRWAIZMBVCU-UHFFFAOYSA-N COC1=CC2=C(NC(=O)C2=CC2=CN=CN2)C=C1
547 0 GCBCXZAOJBFLKI-UHFFFAOYSA-N CN1C2=C(OC3=C(C=CC=N3)C1=O)C=C(N)C=C2
548 0 ARIWKBVTZWASFK-UHFFFAOYSA-N CCOC(=O)C1=CN=C2C=CC(CC)=CC2=C1Cl
549 0 DUEWMTQRCZUXNM-UHFFFAOYSA-N CCOC(=O)N1CCC2=C(CC1)N=C(N)S2
550 0 YIPBUARZMSWVJL-UHFFFAOYSA-N CCOC(=O)N1CCCC2=C(C1)SC(N)=N2
551 0 PZWDWLGTMBUNLT-UHFFFAOYSA-N CC1=CC(C(O)=O)=C(C=C1)C1=CC=C(Cl)C=C1
552 0 HUSIAONIRALTNE-UHFFFAOYSA-N CC(C)(C)OC(=O)N1C=C(CO)C2=C1C=CC=C2Cl
553 0 XRJDXNUDLMKKQI-UHFFFAOYSA-N OC(=O)C1(CC2=CC(F)=C(F)C=C2)CCCN1
554 0 RVDRBCRQZZVMED-UHFFFAOYSA-N CC1=NOC(=C1)N1C=NC2=C(C=C(C)C=C2)C1=O
555 0 OQHPVDHJKNAGDR-UHFFFAOYSA-N CC1=NOC(=C1)C1=NC(=O)C2=C(N1)C=C(C)C=C2
556 0 GFJWLNKSDBWKFW-UHFFFAOYSA-N FC1(F)C(CCNC1=O)OCC1=CC=CC=C1
557 0 DFYRPLGXXFUTLB-UHFFFAOYSA-N CC1=C(C=CC(Cl)=C1)C1=CC(=CC=C1)C(O)=O
558 0 WJWXCBYJZNQSNG-UHFFFAOYSA-N CCOC(=O)C1=C(C)NC=C1C1=CC=C(Cl)C=C1
559 0 CAHZUOHVZCJZES-UHFFFAOYSA-N O=S1(=O)NC2=CC=CC=C2N1C1=CC=CC=C1
560 0 FRHLNTUJMCHWBT-UHFFFAOYSA-N CC(C)(C)OC(=O)NC1=CC=C(CCl)C=C1
561 0 QWIYCMRTUVXHNT-UHFFFAOYSA-N ClC1=CC=C(NC(=O)C(=O)OC2CCCCC2)C=C1
562 0 VAMMWCTUELXTCN-UHFFFAOYSA-N CSC1=NC=C2C(=O)OC(=O)N(CCC(C)C)C2=N1
563 0 BLHDWWDRVRKYPE-UHFFFAOYSA-N CC1=CC(=CC=C1)C1=CC(C(O)=O)=C(Cl)C=C1
564 0 MNCUMXHAENYPMI-UHFFFAOYSA-N CC1=C(Cl)C=CC(=C1)C1=CC=C(C=C1)C(O)=O
565 0 COGWSUYBUVRFHV-UHFFFAOYSA-N CC1=C(Cl)C=CC(=C1)C1=CC(=CC=C1)C(O)=O
566 0 DZNXCQWIKFPFKR-UHFFFAOYSA-N CC1=C(Cl)C=C(C=C1)C1=CC=C(C=C1)C(O)=O
567 0 XVCKUUQPBZDSMP-UHFFFAOYSA-N CC1=C(Cl)C=C(C=C1)C1=CC(=CC=C1)C(O)=O
568 0 NZLURPRPWUXMCY-UHFFFAOYSA-N CC1=C(C=CC=C1Cl)C1=CC=CC=C1C(O)=O
569 0 WATQOCAYEWBYRS-UHFFFAOYSA-N CC1=C(C=CC=C1Cl)C1=CC(=CC=C1)C(O)=O
570 0 XSLPYWDAPCFVJC-UHFFFAOYSA-N CC1=C(C=CC=C1Cl)C1=CC=C(C=C1)C(O)=O
571 0 GZGJWYGJMXLWNZ-UHFFFAOYSA-N CC1=CC=CC=C1C1=C(Cl)C=CC(=C1)C(O)=O
572 0 XHYZVSUHUCSGMI-UHFFFAOYSA-N CC1=CC(=CC=C1)C1=C(Cl)C=CC(=C1)C(O)=O
573 0 CMOLNGIQOGSKDI-UHFFFAOYSA-N CC1=CC=C(C=C1)C1=C(Cl)C=CC(=C1)C(O)=O
574 0 YNWTZXXKFXJCND-UHFFFAOYSA-N CC1=CC=CC=C1C1=CC(C(O)=O)=C(Cl)C=C1
575 0 LQEIITZDAWEDHD-UHFFFAOYSA-N CC1=CC(Cl)=C(C=C1)C1=CC(=CC=C1)C(O)=O
576 0 KHYVLGDWTGENRF-UHFFFAOYSA-N CC1=C(C(Cl)=CC=C1)C1=CC(=CC=C1)C(O)=O
577 0 LKZYMTIAXBGCAH-UHFFFAOYSA-N CC1=C(Cl)C(=CC=C1)C1=CC(=CC=C1)C(O)=O
578 0 MCJPLAGDNFJVMH-UHFFFAOYSA-N CC1=CC(=C(Cl)C=C1)C1=CC(=CC=C1)C(O)=O
579 0 KWUCMRZDZICWPV-UHFFFAOYSA-N ClC1=CC(C=O)=CC(OCC2=CC=CC=C2)=C1
580 0 YRZCCQASYVBQBB-UHFFFAOYSA-N CC1=CC(=CC=C1)C1=CC(=CC(Cl)=C1)C(O)=O
581 0 SSSWHKMAQLQQAC-UHFFFAOYSA-N CC1(C)OB(OC1(C)C)C1=CC(C#N)=C(Cl)C=C1F
582 0 RTOGPVMSCHKPTC-UHFFFAOYSA-N CC1(C)OB(OC1(C)C)C1=CC(=CC(Cl)=C1F)C#N
583 0 BCAHLCQXFXIFIX-UHFFFAOYSA-N CCOC1=C(OCC2=CC=CC=C2)C=C(Cl)C=N1
584 0 PZJQKDATDRPIFT-UHFFFAOYSA-N CC1=CC(Cl)=C(C=C1)C1=CC=C(C=C1)C(O)=O
585 0 POUVHDJDDCJNJK-UHFFFAOYSA-N CC1=CC(=CC(Cl)=C1)C1=CC=CC=C1C(O)=O
586 0 FVRVHTSOTQMQCY-UHFFFAOYSA-N CC1=CC(=CC(Cl)=C1)C1=CC(=CC=C1)C(O)=O
587 0 HYTNJWSTRFNLBD-UHFFFAOYSA-N CC1=CC(=CC(Cl)=C1)C1=CC=C(C=C1)C(O)=O
588 0 ZFVKXCGZLFSBJH-UHFFFAOYSA-N CC1=C(C=CC(Cl)=C1)C1=CC=CC=C1C(O)=O
589 0 LRGLZMCAACXDKG-UHFFFAOYSA-N CC1=C(C=CC(Cl)=C1)C1=CC=C(C=C1)C(O)=O
590 0 DETAJVOKFAKLMS-UHFFFAOYSA-N CC1=C(Cl)C=CC(=C1)C1=CC=CC=C1C(O)=O
591 0 KEDNNZLHIWMGDK-UHFFFAOYSA-N CC1=CC(Cl)=C(C=C1)C1=CC(C=O)=C(O)C=C1
592 0 RISRYWQSTOALIL-UHFFFAOYSA-N CC1=CC(Cl)=C(C=C1)C1=CC(O)=C(C=O)C=C1
593 0 JAESQVGCFKNKFF-UHFFFAOYSA-N CC1=CC(Cl)=C(C=C1)C1=CC=CC(C=O)=C1O
594 0 KHNQKRLMNRATPR-UHFFFAOYSA-N CC1=C(C=CC=C1Cl)C1=CC(C=O)=C(O)C=C1
595 0 JHBTUROXAAMSBT-UHFFFAOYSA-N CC1=C(C=CC=C1Cl)C1=CC(O)=C(C=O)C=C1
596 0 VKOGGSQLNOZOPK-UHFFFAOYSA-N CC1=C(C=CC=C1Cl)C1=CC=CC(C=O)=C1O
597 0 MPVWIVSOMZDTKF-UHFFFAOYSA-N CC1=C(Cl)C=C(C=C1)C1=CC(C=O)=C(O)C=C1
598 0 JAQXAOIZFCJKMP-UHFFFAOYSA-N CC1=C(Cl)C=C(C=C1)C1=CC(O)=C(C=O)C=C1
599 0 PQMMAMRUXSHPBD-UHFFFAOYSA-N CC1=C(Cl)C=C(C=C1)C1=CC=CC(C=O)=C1O
600 0 BXXRQMFADJHWQC-UHFFFAOYSA-N CC1=CC(=CC(Cl)=C1)C1=CC(C=O)=C(O)C=C1
601 0 ONNOXOPYVDZIGP-UHFFFAOYSA-N CC1=CC(=CC(Cl)=C1)C1=CC(O)=C(C=O)C=C1
602 0 OWNDHFTVIQQUMP-UHFFFAOYSA-N CC1=CC(=CC(Cl)=C1)C1=CC=CC(C=O)=C1O
603 0 UADAKFFGRJRILQ-UHFFFAOYSA-N CC1=C(C=CC(Cl)=C1)C1=CC(C=O)=C(O)C=C1
604 0 NPPSHSLIPYTDNV-UHFFFAOYSA-N CC1=C(C=CC(Cl)=C1)C1=CC(O)=C(C=O)C=C1
605 0 NPAHUMBHDYOCBK-UHFFFAOYSA-N CC1=C(C=CC(Cl)=C1)C1=CC=CC(C=O)=C1O
606 0 VBHVWPXXFHUERD-UHFFFAOYSA-N CC1=C(Cl)C=CC(=C1)C1=CC(C=O)=C(O)C=C1
607 0 DIDCUMXNTNQNPK-UHFFFAOYSA-N CC1=C(Cl)C=CC(=C1)C1=CC(O)=C(C=O)C=C1
608 0 TVBQDMYLLIUSNR-UHFFFAOYSA-N CC1=C(Cl)C=CC(=C1)C1=CC=CC(C=O)=C1O
609 0 MPONZQMDNVUGRK-UHFFFAOYSA-N CC(=O)C1=CC=CC(=C1)C1=CC(Cl)=C(O)C=C1
610 0 VHPZYWDEUNKGPX-UHFFFAOYSA-N CC(=O)C1=CC=CC(=C1)C1=CC(O)=C(Cl)C=C1
611 0 JETGRYMVIZUOLP-UHFFFAOYSA-N CC(=O)C1=CC=CC(=C1)C1=CC(O)=CC(Cl)=C1
612 0 OMVJMXKIZDIUNJ-UHFFFAOYSA-N CC(=O)C1=CC=C(C=C1)C1=CC(O)=C(Cl)C=C1
613 0 CQCYVEYIIIXNNN-UHFFFAOYSA-N CC(=O)C1=CC=C(C=C1)C1=CC(O)=CC(Cl)=C1
614 0 GULHBLXAMZMSBB-UHFFFAOYSA-N CC1=CC=CC=C1C1=CC(Cl)=C(C=C1)C(O)=O
615 0 RVBSQKBNPWATHZ-UHFFFAOYSA-N CC1=CC=CC=C1C1=CC(=CC(Cl)=C1)C(O)=O
616 0 YFPBCJRROWSNHZ-UHFFFAOYSA-N CC1=CC=CC=C1C1=C(C=CC(Cl)=C1)C(O)=O
617 0 PEHUFURRMJISET-UHFFFAOYSA-N CC1=CC=CC=C1C1=C(C(O)=O)C(Cl)=CC=C1
618 0 BKQYZTPEMQGSOA-UHFFFAOYSA-N CC1=CC(=CC=C1)C1=CC(Cl)=C(C=C1)C(O)=O
619 0 CNBXEDWWGGPHFY-UHFFFAOYSA-N CC1=CC(=CC=C1)C1=C(C=CC(Cl)=C1)C(O)=O
620 0 WASYRYRAOXLAIC-UHFFFAOYSA-N CC1=CC(=CC=C1)C1=C(C(O)=O)C(Cl)=CC=C1
621 0 HXAXNHNLKFGAJQ-UHFFFAOYSA-N CC1=CC=C(C=C1)C1=CC(=CC(Cl)=C1)C(O)=O
622 0 RMCWZDZQMZCSEN-UHFFFAOYSA-N CC1=CC=C(C=C1)C1=C(C(O)=O)C(Cl)=CC=C1
623 0 CBLGWPCZODJQBQ-UHFFFAOYSA-N CC1=C(C(O)=O)C(=CC=C1)C1=CC=CC=C1Cl
624 0 ROTTXTDFJCCJBT-UHFFFAOYSA-N CC1=C(C=CC(=C1)C(O)=O)C1=CC=CC=C1Cl
625 0 CTVLSSCDKQFBHQ-UHFFFAOYSA-N CC1=C(C=CC=C1C(O)=O)C1=CC=CC=C1Cl
626 0 YTXREKRKIUWDAK-UHFFFAOYSA-N CC1=CC(C(O)=O)=C(C=C1)C1=CC=CC=C1Cl
627 0 ZUVRQJKPGSEBJN-UHFFFAOYSA-N CC1=C(C(O)=O)C(=CC=C1)C1=CC(Cl)=CC=C1
628 0 SZOUNCWDXCHSNP-UHFFFAOYSA-N CC1=C(C=CC(=C1)C(O)=O)C1=CC(Cl)=CC=C1
629 0 ZRHZOCSAGIPHNN-UHFFFAOYSA-N CC1=C(C=CC=C1C(O)=O)C1=CC(Cl)=CC=C1
630 0 JFURZCZJGGRILS-UHFFFAOYSA-N CC1=CC(C(O)=O)=C(C=C1)C1=CC(Cl)=CC=C1
631 0 KQKGRVRUDSVUEQ-UHFFFAOYSA-N CC1=C(C(O)=O)C(=CC=C1)C1=CC=C(Cl)C=C1
632 0 IOANQHIWHOQHRC-UHFFFAOYSA-N CC1=C(C=CC=C1C(O)=O)C1=CC=C(Cl)C=C1
633 0 LILDZVMCXPVDFR-UHFFFAOYSA-N OC1=CC(C=CC2=CC=C(Cl)C=C2)=CC(O)=C1
634 0 DGBMWLIYOSBXKT-UHFFFAOYSA-N NC1=C(F)C(C(=O)OCC2=CC=CC=C2)=C(F)C=C1
635 0 RMRBWMGKRIPABI-UHFFFAOYSA-N CN1CCSC1=CC=C1C(=O)N(C)C(=O)N(C)C1=O
636 0 ZXPCUGWAKUIOOF-UHFFFAOYSA-N CC1=CC(NC2=C(C=NC=C2)S(N)(=O)=O)=CC=C1
637 0 MSVLBVSRWKHZDB-UHFFFAOYSA-N CN(C1=CC=CC=C1)C1=C(C=NC=C1)S(N)(=O)=O
638 0 YEILPXZRUKXLGV-UHFFFAOYSA-N O=C1OC2=CC=CC=C2C2=NC(=NN12)C1=CC=CC=C1
639 0 MGGYTOLVKTYBNL-UHFFFAOYSA-N COC1=C(Cl)C=C(C=C1)C1=CC=C(C=O)C=C1
640 0 AIHXKDXGALRSNU-UHFFFAOYSA-N CCOC(=O)C1=NN(C(=C1)C#N)C1=CC=CC=C1
641 0 YNMXHASRQBEXMM-UHFFFAOYSA-N CC1=C2C(=NO1)C(=O)N(N=C2C)C1=CC=CC=C1
642 0 ATUPZOCVIIIEAU-UHFFFAOYSA-N CC(C)(C)OC(=O)N1CCC(=O)C2=C1C=C(Cl)C=C2
643 0 NCRXQCGIQTUUJZ-UHFFFAOYSA-N FC1CN(CC1F)C(=O)OCC1=CC=CC=C1
644 0 NXANIAGHDPBEAR-UHFFFAOYSA-N FC(F)CON=C1CCCOC2=CC=CC=C12
645 0 QSQKZQQWTQCYJQ-UHFFFAOYSA-N CON=CC(=O)N1CCC2(C1)SCCS2
646 0 ADCRFCJDGHCMAB-UHFFFAOYSA-N CCOC(=O)C1=C(Cl)C=C(CC)N=C1CC
647 0 JFULCKKTUNNSGS-UHFFFAOYSA-N FC1=CC=C(C=C1)C(=NOCC#N)C(F)(F)F
648 0 JGULMXYGQQTXHZ-UHFFFAOYSA-N CC(=C)COP(=O)(OCC(C)=C)C=CC#N
649 0 TWXVKFBOCGJQQT-UHFFFAOYSA-N COC1=CC(C=CC1=O)C1=NC2=C(N1)C=CC=N2
650 0 GGLXGIILNLAPRI-UHFFFAOYSA-N COC1=CC(=O)C=CC1C1=NC2=C(N1)C=CC=N2
651 0 UPQFQFYXYIAJJA-UHFFFAOYSA-N CC1=CC=C(OCC(N=O)C(C)(C)Cl)C=C1
652 0 ILVXMERXJKVSSW-UHFFFAOYSA-N OC(=O)C1=C2N=C3NC4=CC=CC=C4C3=NC2=CC=C1
653 0 JZFJTFXWDKRXKK-UHFFFAOYSA-N OC(=O)C1=CC=CC=C1\N=N\NC1=CC=CC=C1
654 0 UERIBTLVWAUSAH-UHFFFAOYSA-N COC(=O)C1=C(Cl)C=CC(=C1)C1=CC=CC=C1
655 0 XITAULUTEIYVIA-UHFFFAOYSA-N CC1=NN(C2=CC=CC=C2)C(=O)C2=C1C=CC=C2[N+]([O-])=O
656 0 AZYCMTJIXDNJBR-UHFFFAOYSA-N CCOC(=O)C1=CC=CC(=N1)C1=C(F)C=CC(F)=C1
657 0 PHDIUBHOTWAKDN-UHFFFAOYSA-N CCOC(=O)C1=CC=CC(=N1)C1=C(F)C(F)=CC=C1
658 0 RGMDYMYYGCBVFO-UHFFFAOYSA-N OCC1OC(CC1Cl)N1C=CC(=O)NC1=O
659 0 JQIJOSUIHVWPKF-UHFFFAOYSA-N CC1=NC2=C(C=CC(=C2)[N+]([O-])=O)N(C2=CC=CC=C2)C1=O
660 0 PSKHNOASLUSHEP-UHFFFAOYSA-N CCOC(=O)C(C)(C)SC1=CN=C(N)S1
661 0 ZKIIGKHVYWOSLX-UHFFFAOYSA-N CCN(CC)C(=O)C1=CC=C(S1)C(=O)NN
662 0 HSXFBWYRPDSCBI-UHFFFAOYSA-N O=C1N(C(=O)C2=CC=CC=C12)C1=CN=C2NC=CC2=C1
663 0 JUVRONMDFCJHMB-UHFFFAOYSA-N OC(=O)C1=CC(NCC2=CC(F)=CC(F)=C2)=CC=C1
664 0 HMDYOIHFWSIUOY-UHFFFAOYSA-N NC1=C(C#N)C(=NC2=C1C=C(C=C)C=C2)C(F)(F)F
665 0 AXVDCMIBKOBLSY-UHFFFAOYSA-N CC1(CCCC1)NC1=NC(Cl)=NC(Cl)=N1
666 0 SJFVLRSDYVADNO-UHFFFAOYSA-N CNC(=O)OC1=C(C=CC(C)=C1Cl)C(C)C
667 0 PPTNLTCDCQOSER-UHFFFAOYSA-N OC1=CC=CC2=C1NCC1=C(N2)N=C(C=C1)C(F)(F)F
668 0 AKIXOSNTJYRXRN-UHFFFAOYSA-N CSC1=CC=C(C=C1)C1=C(C=CC=N1)[N+]([O-])=O
669 0 VZXQCMZMHJZPFE-UHFFFAOYSA-N COC1=CC=CC(=C1)C1=NC(=O)C2=CN=CN2C1
670 0 KJONHKAYOJNZEC-UHFFFAOYSA-N C1C(=O)NC2=C(C=C(C=C2)[N+](=O)[O-])C(=N1)C3=CC=CC=C3
671 0 GIMDSIMOONPMDG-UHFFFAOYSA-N CS(=O)(=O)C1=CN=C(C=C1)N1CCNCC1
672 0 DFNHTUPLFMFJMM-UHFFFAOYSA-N CS(=O)(=O)C1=NC=C(C=C1)N1CCNCC1
673 0 NNJFVMMOVJLEAV-UHFFFAOYSA-N CCCCN1C(=O)C(Cl)=C(C1=O)C1=CC=CC=C1
674 0 UEFUELLHHPCEAP-UHFFFAOYSA-N CC(C)(C)OC(=O)CN1C=C(Cl)C2=C1C=C(O)C=C2
675 0 MHGGESJMBZCJNE-UHFFFAOYSA-N Nc1nc(cs1)C(N=O)C(=O)NCC(O)O
676 0 LCCDTFOQKUVRSK-UHFFFAOYSA-N COC(=O)C1=CNN=C1C1C=C2C=CC=CC2=N1
677 0 TUJCSIZGAVFECB-UHFFFAOYSA-N CC(=O)NC1=CN=C(N=C1)C1=CC(=CC=C1)C(F)(F)F
678 0 YRYSGPXOIXEBNP-UHFFFAOYSA-N COC(=O)C1=CC2=CC(N=C2C=C1)C1=NNC=C1
679 0 HJMTVXOVYRQCTR-UHFFFAOYSA-N CC1=Nc2ccccc2C(=O)N1c1ccccc1[N+]([O-])=O
680 0 YOHKWEFKBJNRBR-UHFFFAOYSA-N CC1=NC2=CC=CC=C2C(=O)N1C1=CC=C(C=C1)[N+]([O-])=O
681 0 QPXVJQZJZWBVIB-UHFFFAOYSA-N OC1=CC=C(CC(=O)C2=CC=C(Cl)C=C2)C=C1
682 0 PCILHRVQJBVDSC-UHFFFAOYSA-N CS(=O)(=O)NC1=CC=C(C=C1)C1=C(N)C=CN=C1
683 0 DKNBVHZTLQEZSD-UHFFFAOYSA-N CS(=O)(=O)NC1=CC=C(C=C1)C1=CC(N)=CN=C1
684 0 RAYXMSVJBBFSEH-UHFFFAOYSA-N CC(=O)C1=CC(=CC=C1)N1C=NC2=C1C=CC(=C2)[N+]([O-])=O
685 0 CCPMIAPXSZVUAB-UAQSWGOOSA-N N=C1C=CC(C=C1)=NS(=O)(=O)C1=CC=CC=C1
686 0 BLDXYQMPXBCOIV-UHFFFAOYSA-N CC(CC#N)SN1C(=O)C2=CC=CC=C2C1=O
687 0 NKWIIFBDCKHCIH-UHFFFAOYSA-N COC1=CC(CC2=NN=C(N)S2)=CC(OC)=C1OC
688 0 HMKPIBDMWVLNCD-UHFFFAOYSA-N ClCCOC1=CC2=C(OC3=CC=CC=C23)C=C1
689 0 JQQOOHMVMLXTLC-UHFFFAOYSA-N OC1=CC=CC=C1C(N=O)C1=NC2=CC=CC=C2NC1=O
690 0 QDORLISSWCUATJ-UHFFFAOYSA-N COC1=NC(NCC=C)=C(SC)C(OC)=N1
691 0 AEIZEURFGAEWOL-UHFFFAOYSA-N CC(Cl)CCCSC1=CC(O)=CC=C1O
692 0 GSKKKDYAFMCNPM-UHFFFAOYSA-N OC1=CC=C(O)C(SCCCCCCl)=C1
693 0 XVYBJUXSZOLXCF-UHFFFAOYSA-N COC1=NN2C=C(C3=CC=CC=C3)[N+]([O-])=C2C=C1
694 0 GKVYCWUHYPKSLU-UHFFFAOYSA-N ClC1=CC=C(OCC(=O)C2=CC=CC=C2)C=C1
695 0 PHPNNZJTMUAELO-UHFFFAOYSA-N [O-][N+](=O)C1=CC=C(C=C1)C1=CC(=NN1)C1C=CC=CC1=O
696 0 FXJGJUBFBSJSEO-UHFFFAOYSA-N O=NC(=O)C1=CC=CC=C1N=CC1NC=CC=C1
697 0 KUNOPSZOAOGZIC-UHFFFAOYSA-N OC(=O)C1=CC=C(C=C1)C(=O)NC1=CC2=C(C=C1)N=CN2
698 0 TZAUVOBBWSBLPN-UHFFFAOYSA-N CCC(C)P(=O)(CC)N(C)S(C)(=O)=O
699 0 PNTYNTKCWCEGLU-UHFFFAOYSA-N C(N=C(C1CC1)C1=CC=CS1)C1=CC=CC=C1
700 0 YZDQGPHZMMYHPF-UHFFFAOYSA-N CN(CCN(C)S(N)(=O)=O)S(N)(=O)=O
701 0 LATQFGXPLRNFAU-UHFFFAOYSA-N OC(=O)C1=CC=C(C=C1)N=NCC1=CC=CS1
702 0 HFSDOBJCQNMPRQ-UHFFFAOYSA-N CNOC(=O)C1=NC=C2NC3=CC=CC=C3C2=C1
703 0 NYPBHDQKNXWPAE-UHFFFAOYSA-N O=C=NC1=CC=C(C=NC2=CC=C(C=C2)N=C=O)C=C1
704 0 FXFBYBCFAPOPTO-UHFFFAOYSA-N COC1=C(C=CC(O)=C1)C1=CN2C=CC=NC2=N1
705 0 KKHKAKFFKIQWLS-UHFFFAOYSA-N N\C(=N/C1=CC=C(C=C1)[N+]([O-])=O)C1=CC=CC=C1
706 0 SRLAQXWXZNPSGV-UHFFFAOYSA-N OCC1=CC=CC=C1NC1=C(CO)C=CC(Cl)=C1
707 0 BLFJROUDLSJNPG-UHFFFAOYSA-N CCC1=CC(O)=CC(CC)=C1NC(=O)CCl
708 0 FJVMGDWXHCXIDA-UHFFFAOYSA-N CC1=CC=C(C=C1)S(=O)(=O)N1CCC(N)N1
709 0 ZPFZGDZOFDYYTJ-UHFFFAOYSA-N CC1C(=O)C=CC(N=NC2=NC(C)=C(C)S2)C1=O
710 0 JICSJORKIORQKZ-UHFFFAOYSA-N COC1=CC=CC2=C1OC(=C2)C(=O)NCCCCCl
711 0 PTDORQZZSFPZFW-UHFFFAOYSA-N COC1=CC=CC(=C1)C(=O)NCCCCCl
712 0 PCDPHLIFYPIOSP-UHFFFAOYSA-N CCOC(=O)NC1=NC(=NS1)C(C)[N+]([O-])=O
713 0 MVMLDUPIIBBTJR-UHFFFAOYSA-N O=C=NC1=NC2=C(N1)C=C(C=C2)C(=O)C1=CC=CC=C1
714 0 DZWUFVBPAVKZQD-UHFFFAOYSA-N OC1=CC=CC(=C1)C(=O)CC1=CC=C(Cl)C=C1
715 0 LDBMUEATVZUJTR-UHFFFAOYSA-N COC1=CC=C(NC(C(C)C)C(Cl)=O)C=C1
716 0 UJXCOKFOMAAIAF-UHFFFAOYSA-N NC(=O)C1=CN=C2CCC3=CC=CC=C3N2C1=O
717 0 WZEOWFBOFFAFCC-UHFFFAOYSA-N CC1=NC(C=CC(=O)C2=CC=C(F)C=C2)=CC=C1
718 0 YSSLBJDUSYSGSK-UHFFFAOYSA-N CSC(CC1=CC=CC=C1)=NC1=CC=CC=C1
719 0 FHJYZTZJESAEGK-UHFFFAOYSA-N CC(C)(C)C1=CC=C(SCNC(F)=O)C=C1
720 0 VPZATYXFNOLUTR-UHFFFAOYSA-N CN1CCC(O)(C2=CC=CC=C2)C(F)(F)C1=O
721 0 FXWAMQQROAARFK-UHFFFAOYSA-N CCNC1=C(N)C=CC(C=C2SC(=O)NC2=O)=C1
722 0 BZEROZWBBYKUJN-UHFFFAOYSA-N NC(=O)NC(=O)C=CC1=NC2=CC=CC=C2C=C1
723 0 CLWWLCLZHBSNGS-UHFFFAOYSA-N OB1OCC2=C1C=CC(NC(=O)C1=CC=C(C=O)C=C1)=C2
724 0 NBBQJWSVUKVLTC-UHFFFAOYSA-N FC(C(=O)N1CCCCC1)C(F)(F)C(F)(F)F
725 0 KFNMFAFNONZXGV-UHFFFAOYSA-N CCNP(=O)(NCCCl)NC1=NC=CC=N1
726 0 OMYBXKGSICYBEV-UHFFFAOYSA-N C1CC=CC(C1)SC1=NC=CC2=CC=CC=C12
727 0 RYWWAYONSAYWJO-UHFFFAOYSA-N CC1=NSC(N=CC2=CC=CC=C2)=C1C(O)=O
728 0 LCZYEUJRWSXEDL-UHFFFAOYSA-N CN1CN=C(OC1=O)C1=NC2=CC=CC=C2C=C1
729 0 HKUCWUSLOSIMOF-UHFFFAOYSA-N CC(C)(C)C1=CC(=CC=C1)S(=O)(=O)CCl
730 0 VAONIHPMLWCNOM-UHFFFAOYSA-N CN(C(=S)C1=CC=C(C)C=C1)C1=CC=CC=C1
731 0 LQAYUTIGPSUMPB-UHFFFAOYSA-N CCOC(=O)C(=CN(C#N)C1=CC=CC=C1)C#N
732 0 URMPGLYMNIACLN-UHFFFAOYSA-N CCOC=C(C(C)=O)C(=O)NC1=CC(Cl)=C(C)C=C1
733 0 SUUCRRVDROPHLP-UHFFFAOYSA-N CCOC=C(C(C)=O)C(=O)NC1=C(C)C=CC(Cl)=C1
734 0 JOQQUPQGCSVUDN-UHFFFAOYSA-N CCOC=C(C(C)=O)C(=O)NC1=C(C)C=C(Cl)C=C1
735 0 YNKZGBOTTUPILR-UHFFFAOYSA-N CCOC=C(C(C)=O)C(=O)NC1=C(C)C(Cl)=CC=C1
736 0 NJCRXULUSIAHSB-UHFFFAOYSA-N OCC1=C(Cl)C2=C(OC1)C=CC1=CC=CC=C21
737 0 YNQCVIFHOONHIB-UHFFFAOYSA-N CCCCCC1OC2=CC=C(C=C2NC1=O)C(Cl)=O
738 0 JAZROADTFFJUEJ-UHFFFAOYSA-N COC1=CC=C(C=C1)C(C)(CCl)N1C(=O)CCC1=O
739 0 JQEWRYLVHPLJQQ-UHFFFAOYSA-N CC1=CC=C(OC2=CC=CC=C2C(Cl)=O)C=C1
740 0 MWZJHNBLQNCLIA-UHFFFAOYSA-N O=CN1C=CN(C=O)C1C1=CNC2=CC=CC=C12
741 0 YDDRXDOPBABLRB-UHFFFAOYSA-N NC(N)=NCCNC1=C(Cl)C=CC=C1Cl
742 0 YDDRXDOPBABLRB-UHFFFAOYSA-N NC(N)=NCCNC1=C(Cl)C=CC=C1Cl
743 0 YSZKMLYFRVBGCV-UHFFFAOYSA-N NC1=NC(=N)C2=C1C=CC(OC1=CC=C(C=C1)C(O)=O)=C2
744 0 BXWUVEGLRBBOTF-UHFFFAOYSA-N [O-][N+](=O)C1=CC2=C(NC(CC=C3C=CC=CC3=O)=N2)C=C1
745 0 AQINKDBYGWMHOZ-UHFFFAOYSA-N CC1=NN(C2=C1C(C)=CC(=O)O2)C1=CC=CC=N1
746 0 UGXBFCQDSLJKNZ-UHFFFAOYSA-N CCOC(=NP(OC)OC)C1=CC=CC=C1
747 0 XLDIODAUOVVCQP-UHFFFAOYSA-N CCOC(=O)C(C)N=NC1=NC2=CC=CC=C2S1
748 0 PRACNUPWSNDWGA-UHFFFAOYSA-N O=C(CC1CC(=O)N1)C1=NC2=CC=CC=C2S1
749 0 RXZDIQRNXHSZQL-UHFFFAOYSA-N O=C1C=CC(C=C1)C1=NC(=O)N=C(N1)OC1=CC=CC=C1
750 0 YLTWZHJYRQGWCS-UHFFFAOYSA-N CCOP(O)(=O)C1NCCC2=CC=CC=C12
751 0 VXSGBJMFYZVOJX-UHFFFAOYSA-N CC(C)(C)C1=CC=C(C=C1)S(=O)(=O)CCl
752 0 ZBKSSZMLHJYLPC-UHFFFAOYSA-N CCCCC1=CC=C(C=C1)S(=O)(=O)CCl
753 0 ZRUKIXGTYHYQAX-UHFFFAOYSA-N CS(=O)(=O)C1=CC=CC=C1C1=CNC=C1C#N
754 0 AMKWKBJLZBSRCX-UHFFFAOYSA-N CCOC(=O)CCSCC1=CSC(N)=N1
755 0 XPAABHNNTWIQRI-UHFFFAOYSA-N COC1=CC=C(C=C1)C1C=NC(=O)C2=CN=CN12
756 0 IXISIYPDKJRTHW-UHFFFAOYSA-N CC1N(C)CCOC1(O)C1=CC(Cl)=CC=C1
757 0 IXISIYPDKJRTHW-UHFFFAOYSA-N CC1N(C)CCOC1(O)C1=CC(Cl)=CC=C1
758 0 UEMPNQZYEMUEDP-UHFFFAOYSA-N NC1=CC(=CC=C1C(=N)C1=CC=CC=C1)[N+]([O-])=O
759 0 XJXJGEAQOLTDAY-UHFFFAOYSA-N CN1N=C(C2=C(C)ON=C2C1=O)C1=CC=CC=C1
760 0 DWZCUXMPENQIIS-UHFFFAOYSA-N CC(N=O)C1=CC=C(NS(C)(=O)=O)C(F)=C1
761 0 TVRYPBSVKBQOJX-UHFFFAOYSA-N O=CC1=CC=C(C=C1)C#CC=CC#CC1=CC=CC=C1C#N
762 0 ZZTYETKFPCKURG-UHFFFAOYSA-N O=CC1=CC(=CC=C1)C#CC=CC#CC1=CC=CC=C1C#N
763 0 BRNGOSYDCICQIR-UHFFFAOYSA-N O=CC1=CC=CC=C1C#CC=CC#CC1=CC=CC=C1C#N
764 0 QXMOEMJGHANMEV-UHFFFAOYSA-N CN1N=C(C(=O)C2=CC=CC=C2[N+]([O-])=O)C2=CC=CC=C12
765 0 GLHJCKCCDUUJCP-UHFFFAOYSA-N OC(=O)C1CCCCC1NC(=O)C1=CC=C(Cl)C=C1
766 0 UBFWDTIHGBYRPB-UHFFFAOYSA-N OC1(CC(=O)CCCCCl)C(=O)NC2=CC=CC=C12
767 0 BZNDWPRGXNILMS-VQHVLOKHSA-N CCNP(=S)(OC)O/C(=C/C(=O)OC(C)C)/C
768 0 JXJPGYFDGQXBDN-UHFFFAOYSA-N [O-][N+](=O)C1=CC=CC2=C1SC(NC1CCCC1)=N2
769 0 DLGGFFPQXLXSHJ-UHFFFAOYSA-N CO[Si](O)(O)CCC1=CC=C(CCl)C=C1
770 0 XQFAJNGYPZQISG-UHFFFAOYSA-N N#COC1=CC=C(C=NC2=CC=C(OC#N)C=C2)C=C1
771 0 VJHBNFSIVPAZAZ-UHFFFAOYSA-N NC1=CC(F)=C(C=C1)C1=CC2=C(C=C1)C=C(C=C2)C(O)=O
772 0 LSNYOIJPVLBWTG-UHFFFAOYSA-N C[Si]1(CCCBr)CCCCC1=C
773 0 TWWXYDFCSCFLHT-UHFFFAOYSA-N O=S(=O)(N(CCC#N)CCC#N)C1=CC=CC=C1
774 0 KLNVZWRVRIWTFZ-UHFFFAOYSA-N FC1=CC=CC=C1N=CC(C=O)C1=CC=CC=C1
775 0 FLMVLYIZCYUXEN-UHFFFAOYSA-N COC(=O)N(CCCCl)CC1=CC=CC=C1
776 0 RYGZTDBVLQYIDY-UHFFFAOYSA-N CC(=C(C#N)C#N)C1=CC=C(C=C1)S(C)(=O)=O
777 0 ZPIHKXORMFSLCQ-UHFFFAOYSA-N NC1=C2N=NN(C2=NC(Cl)=N1)C1=CC=CC=C1
778 0 BJJPMHQYNZBOBK-UHFFFAOYSA-N CN1C=C(OCC2=CC=CC=C2)C(=O)C=C1CCl
779 0 ZLMVTZGOSBQHLI-UHFFFAOYSA-N OC(=O)CC1CCC2=C(C1)C1=CC=C(Cl)C=C1N2
780 0 DPFWLHYJBRHQIG-UHFFFAOYSA-N CON1C(=O)C2=C(N=C(C)S2)C2=CC=CC=C12
781 0 MPSUSKLKPJJNKI-UHFFFAOYSA-N COC1=CC=C(SC(C2=NCCN2C)[N+]([O-])=O)C=C1
782 0 VOTAXIPVAITUDG-UHFFFAOYSA-N CCN1C=C(C(C)=O)C(=O)C2=CN=C(SC)N=C12
783 0 YUDHIQLZNULWSG-UHFFFAOYSA-N C[Sn](C)(C)N1CCCCCC1
784 0 KFFHSMTVFPYFJJ-UHFFFAOYSA-N CCOP(=O)(OCC)SN(CC)CC
785 0 DKQCMGAMZGXIDM-UHFFFAOYSA-N N1C=CC2=CC3=C4C(=CC=CC4=C12)C1=CC=CC=C31
786 0 LWSOYOUVRQXOIT-UHFFFAOYSA-N COC(=O)C1=CC2=C(CC3=C2N=C(N)S3)C=C1
787 0 MMHIITZLMABYLW-UHFFFAOYSA-N CCOC(=O)CCOC1=C(Cl)C(=O)N=NC1
788 0 CPFBPSQPYHUDIH-UHFFFAOYSA-N CC(=O)NC1=CC2=C(C=C1)C1=C(C2)C=CC=C1F
789 0 XDUCPCVRRNLSNE-UHFFFAOYSA-N CC(=O)NC1=CC2=C(C3=CC=CC=C3C2)C(F)=C1
790 0 ONGHVYKSQWNJRA-UHFFFAOYSA-N CC(=O)NC1=C(F)C=C2C(CC3=CC=CC=C23)=C1
791 0 QGFHMDUEQGSBQK-UHFFFAOYSA-N CC(=O)NC1=CC2=C(C=C1)C1=C(C2)C=CC(F)=C1
792 0 XUMWJDDFADGBFW-UHFFFAOYSA-N CC(=O)NC1=CC2=C(C=C1)C1=C(C2)C(F)=CC=C1
793 0 VJCWRHANHPBEHM-UHFFFAOYSA-N CC(=O)NC1=C(F)C2=C(C=C1)C1=CC=CC=C1C2
794 0 NDJIIVKGAVMGCT-UHFFFAOYSA-N CC(CCC=N)C1(C)C(=O)NC(=S)NC1=O
795 0 PWHSRJBRVPWWAR-UHFFFAOYSA-N OC(CC#C)(C1=CC=C(F)C=C1)C1=CN=CC=C1
796 0 YFKZCJHSILZRTD-UHFFFAOYSA-N CNP(=O)(OC)OC1=CC=C(C=C1)N(=O)=O
797 0 UFRWVVKCPLNTCO-UHFFFAOYSA-N OC1=C(CN=NC(=O)C2=CC=CS2)C=CC=C1
798 0 AGYACNPEIDGEHD-UHFFFAOYSA-N CCOC1=CC=CC(=C1)C1=NN=C(S)N(C)C1=O
799 0 QSHWUEPEDUMMBW-UHFFFAOYSA-N OC(N=C(O)C1=CN=CC=C1)=NC1=CC=CC=C1
800 0 FLJVKNKSMYAUDI-UHFFFAOYSA-N NC(N)N=NCCC1=C(Cl)C=CC=C1Cl
801 0 LWOAIKNLRVQTFT-UHFFFAOYSA-N NC1=CC=C(NS(=O)(=O)C2=CC=C(N)C=C2)C=C1
802 0 ZZRAYPNEPKFMPT-UHFFFAOYSA-N CN(CCCl)CC1COC2=CC=CC=C2O1
803 0 HYCHBLWKBCEYST-UHFFFAOYSA-N CC1=NC(CC2(C)C(O)=NC(=S)N=C2O)=CC=C1
804 0 JAIYPYQZGSUATF-UHFFFAOYSA-N NC(CC1=CC=C(C=C1)N(=O)=O)P(O)(O)=O
805 0 VKYZGTYQKPGZKM-UHFFFAOYSA-N C[Ge](C)(C)C1=CC=CC2=CC=CC=C12
806 0 IWPUISCOKXFLSR-UHFFFAOYSA-N CC(C)N1C(=O)N(C)C(=O)N(C2=CC=CC=C2)S1=O
807 0 UXEAVRBYWUCRBQ-UHFFFAOYSA-N CN(C)CN=NS(=O)(=O)C1=CC=C(C)C=C1
808 0 IKFBRCIASIHYQW-UHFFFAOYSA-N CC1=NC2=CC=CC=C2C(=O)N1C1=CC(=CC=C1)[N+]([O-])=O
809 0 WCNHWQATGLIDEY-UHFFFAOYSA-N COC(O)=NC1=NC=C2NC3=CC=CC=C3C2=C1
810 0 OYQOJZUBNHLAMB-UHFFFAOYSA-N NC(CCCCN(N=O)C(=O)OCCCl)C(O)=O
811 0 BYNJCCMUZVRVON-UHFFFAOYSA-N CC(N)C1CCC(CC1)C1=CC=C(Br)C=C1
812 0 KUBWJGWIWGGEPZ-UHFFFAOYSA-N CCOP(N)(=O)OC1=CC=C(C=C1)N(=O)=O
813 0 LLVYEYIQEXJSCQ-UHFFFAOYSA-N O=C(N1N=CCC1C1=CC=CO1)C1=CN=CC=C1
814 0 MEBAOCKWPXDTDB-UHFFFAOYSA-N OC(CCl)COCCOCC(O)CCl
815 0 YLDWUSWSCNLXFV-UHFFFAOYSA-N OC(COCC1=CN=CC=C1)C1=CC(Cl)=CC=C1
816 0 OKCMWDCQCIAGAQ-UHFFFAOYSA-N CC(OC1=CC=C(Cl)C=C1C)C(=O)N(C)C
817 0 NJXSBMPAHIMXIA-UHFFFAOYSA-N OC(=O)C(CC(=O)C1=CC=C(Cl)C=C1)N1CCCC1
818 0 XJMWVIJWGYVKHR-UHFFFAOYSA-N ClCCCCS(=O)(=O)CC1=CC=CC=C1
819 0 FNKKDQKBNWQMMW-UHFFFAOYSA-N CC1=CC=C(OC(=O)C2=CC=C(Cl)C=C2)C=C1
820 0 UAGZFYAGROGZQW-UHFFFAOYSA-N CC(=O)NC1=CC2=C(C=C1)C1=C(C2)C=C(F)C=C1
821 0 NRSZBPGHDANOPC-UHFFFAOYSA-N O=NC1C=CC(C=C1)N=NC(=O)C1=CC=CC=C1
822 0 GFWPLRWWFQJJOL-UHFFFAOYSA-N CCOP(=O)(OCC)SC1=CC=CC=C1
823 0 CKLORGWAJNOBOD-UHFFFAOYSA-N CCCCNP1(=O)OCC2=CC=CC=C2O1
824 0 DWWGCLHJFMGVKG-UHFFFAOYSA-N CCN(CC)P1(=O)OCC2=CC=CC=C2O1
825 0 IKDQFPJWQCYCNG-UHFFFAOYSA-N O=NC=C1C=CN(C=C1)C(N=O)C1=CC=CC=C1
826 0 SIAVQKMJEQDNQH-UHFFFAOYSA-N CCCCOC1=C(Cl)C=CC(=C1)N=C(C)O
827 0 IIAYNEAVCBDELZ-UHFFFAOYSA-N CN1C(CSCC2=CC=CC=C2)=NC=C1[N+]([O-])=O
828 0 QPTIVGIBKHFYRF-UHFFFAOYSA-N CCCCCOC(O)=NC1=CC=CC(Cl)=C1
829 0 PXUPYSJLILBVTG-UHFFFAOYSA-N CC(CC1=CC(=C(Cl)C=C1)C(F)(F)F)NCCO
830 0 ITRMZMMDHHMHFY-UHFFFAOYSA-N COCC(C)N(C(=O)CCl)C1=CC=CC=C1
831 0 UMLPZOSFQDBWHB-UHFFFAOYSA-N CCC(C)C1=CC(OC(O)=NC)=C(Cl)C=C1
832 0 XGSYNSVLEUYTKS-UHFFFAOYSA-N ClC1=C(N2CCCCC2)C2=CC=CC=C2OC1=O
833 0 DIGNACVDNXYFQA-UHFFFAOYSA-N CCOP(O)(=O)CCP(O)(=O)OCC
834 0 IVVGLHFVBDTRKX-UHFFFAOYSA-N O=P1(OCC2=CC=CC=C2O1)C1=CC=CC=C1
835 0 CRGAGHBQCBIQPJ-UHFFFAOYSA-N O=N(=O)C1=C(SCC2=CC=CC=C2)N=CC=C1
836 0 BYVYWEWQOWXWQZ-UHFFFAOYSA-N NC1=CC=C(SC2=CC=CC=C2N(=O)=O)C=C1
837 0 NOPOTJSCABYZFN-UHFFFAOYSA-N CCN(CC)CCN=C1NC(Cl)=NC(Cl)=N1
838 0 SOZGUQOVHHPVQU-UHFFFAOYSA-N CC(C)CCOC(O)=NC1=CC=CC(Cl)=C1
839 0 ATRLNLAWIVJYMK-UHFFFAOYSA-N CCOC(O)=NC1=C(F)C=C(F)C=C1N(=O)=O
840 0 TYILFKWCXBXXQZ-UHFFFAOYSA-N CN1CC2CC1N(CC2)C(=O)C1=CC=C(S1)N(=O)=O
841 0 WNDHIVCXRIBPCM-UHFFFAOYSA-N CN1CCC2CC1N(C2)C(=O)C1=CC=C(S1)N(=O)=O
842 0 VAIIVKDQAKZBIA-UHFFFAOYSA-N CC(=O)OC1=CC=C(C=C1)C1=CC=C(Cl)C=C1
843 0 FSMRSUAVUKTDRD-UHFFFAOYSA-N [O-][N+](=O)C1=CC=C(C=C1)C(N=N)C1=CC=CC=C1
844 0 DDSUYICEGYMNQH-UHFFFAOYSA-N CC1=CC=C(C=C2C(O)=NC(=S)N=C2O)C=C1
845 0 AKVQGOMYPNAESS-UHFFFAOYSA-N CN1C(=O)N=C2N(C)C3=CC=CC=C3C=C2C1=O
846 0 DWVOZJJPKRMKDG-UHFFFAOYSA-N CC1=CC(C)=C(C#N)C(=O)N1N=CC1=CC=CO1
847 0 FUXZRRZSHWQAAA-UHFFFAOYSA-N NC1=CC2=C(C=C1)C1=C(C=C(N)C=C1)S2(=O)=O
848 0 RTAQNUUHINNFBO-UHFFFAOYSA-N CC1=C(O)C(=CC=C1)C(=O)C1=CC=C(Cl)C=C1
849 0 SDJMVNMEWGKVCD-UHFFFAOYSA-N CC1=CC(=CC=C1O)C(=O)C1=CC=CC=C1Cl
850 0 LGAUSQYBRVKFEO-UHFFFAOYSA-N CC1=CC(C(=O)C2=CC(Cl)=CC=C2)=C(O)C=C1
851 0 BXGZLBBNLSIHSN-UHFFFAOYSA-N OC1=C(Cl)C=C(C=C1)C(=O)CC1=CC=CC=C1
852 0 QXBLLGSTKVWHNY-UHFFFAOYSA-N NC(=N)SCCCN1C(=O)C2=CC=CC=C2C1=O
853 0 YKOBTKHVYUTLTE-UHFFFAOYSA-N CCOC(=O)C(CCN)C1=CC=C(Cl)C=C1
854 0 FZJUTOFEUOTHNZ-UHFFFAOYSA-N CCN(CCCl)CC1=CC2=C(OCO2)C=C1
855 0 NCEVMRXJDRCDAI-UHFFFAOYSA-N FC1=CC=C(C=C1)C(NCCCl)C1=CC=C(F)C=C1
856 0 VYWOETMEDKILLC-UHFFFAOYSA-N CN(C)CC(OC(C)=O)C1=CC=C(Cl)C=C1
857 0 GFVCZLFKZPOOQK-UHFFFAOYSA-N CN1C(=O)N(C2=C(C=CN2)C1=O)C1=CC=CC=C1
858 0 RMKHMFXHMIXHQX-UHFFFAOYSA-N CCCCOC(O)=NC1=C(C)C=CC(Cl)=C1
859 0 ILSAMMZEPZAIQF-UHFFFAOYSA-N CCOP(=O)(OC1=CC=CC=C1)SCC
860 0 FXTDBSIYZJHNDH-UHFFFAOYSA-N CC1=CN(C2OC(CO)C=C2F)C(=O)N=C1N
861 0 FXTDBSIYZJHNDH-UHFFFAOYSA-N CC1=CN(C2OC(CO)C=C2F)C(=O)N=C1N
862 0 XXWNKVBJDWSYBN-UHFFFAOYSA-N CCOP(=S)(OCC)OC1=CC=CC=C1
863 0 PXKLJLHBYKBEHS-UHFFFAOYSA-N CCC(C)(C)OC(O)=NC1=CC=CC(Cl)=C1
864 0 IWXVIEWGRMPZQO-UHFFFAOYSA-N CNC(=O)NC1=NC(=CS1)C1=CC=C(OC)C=C1
865 0 KZMMIESIWSAKOO-UHFFFAOYSA-N COC1=CC(=CC(OC)=C1OC)C1=NN=C(S)N1C
866 0 NXJWGBSBTYFWGT-UHFFFAOYSA-N CC1=C(C#N)C(=O)N(NC2=CC=CC=C2)C(=O)C1
867 0 LYVFXZINMYKUIK-UHFFFAOYSA-N O=S(=O)(NCC#N)C1=CC2=C(C=CC=C2)C=C1
868 0 GELYKEDAAWAPIC-UHFFFAOYSA-N NCC1C2=CC=CC=C2CSC2=CC=CC=C12
869 0 IAHGLWYBFKJVLK-UHFFFAOYSA-N CC1=CC(=O)N(NC2=CC=CC=C2)C(=O)C1C#N
870 0 NXMBTIAESILOAO-UHFFFAOYSA-N CC1=CC(OC(=O)C2=CC=CC=C2)=CC=C1Cl
871 0 RGBYMORTJFCCPK-UHFFFAOYSA-N N#CC1=C2CC3=CC4=CC=CC=C4C=C3C2=CC=C1
872 0 WKRDMGCTYHMISA-UHFFFAOYSA-N OC1=NC2=C(C1)C=C(C=C2)C1=NN=C(O)C2CC12
873 0 SUDFURBPZBYNKJ-UHFFFAOYSA-N CCN1CC(C(=O)OC)C(=O)C2=CN=C(SC)N=C12
874 0 GBJMWHBPMHYWGE-UHFFFAOYSA-N N#CCOC1=NC(OCC#N)=NC(OCC#N)=N1
875 0 JUHYKIAWBCNFGI-UHFFFAOYSA-N CC1=CC(CC(O)=O)=C(C)N1C1=CC(Cl)=CC=C1
876 0 GSOKCVIYGKIMJK-UHFFFAOYSA-N OC(=O)C1=CC=CC=C1CC1=CC=C(Cl)C=C1
877 0 SXAAVRUIADQETA-UHFFFAOYSA-N COCCN(C(=O)CCl)C1=CC=CC=C1C
878 0 IQIIBXHNTCXDSH-UHFFFAOYSA-N OC(=O)C1=CC=CC=C1NC1=C(F)C=CC2=CC=CC=C12
879 0 GOPBMTFLCCCNPL-UHFFFAOYSA-N OC(=O)C1=CC=CC=C1NC1=CC(F)=CC2=CC=CC=C12
880 0 PZYCNECINVSABG-UHFFFAOYSA-N OC(=O)C1(CCCC1)NC(=O)N(CCCl)N=O
881 0 VDBXRBKVRRJRRW-UHFFFAOYSA-N CC1=C(C)C(C)=C(C(C)=C1C)S(Cl)(=O)=O
882 0 IDZZSCUIBLBWQW-UHFFFAOYSA-N CC1=CC=C(NC(=S)C2=CC=C(C)C=C2)C=C1
883 0 YDDRXDOPBABLRB-UHFFFAOYSA-N NC(N)=NCCNC1=C(Cl)C=CC=C1Cl
884 0 IWYZMCXTZADIPB-UHFFFAOYSA-N O=C(NCN1C(=O)C2=CC=CC=C2C1=O)C1=CN=CC=C1
885 0 JRUSXNGQMQEZKH-UHFFFAOYSA-N CC1=C2C(NC(=O)NC2=O)=C(N1)C1=CC=CC=C1
886 0 VMLONLNABUMKDH-UHFFFAOYSA-N COCCN(C(=O)CCl)C1=CC=C(C)C=C1
887 0 UBQWMGRUZVYOPY-UHFFFAOYSA-N Nc1ccc(cc1NC(=O)c1cccnc1)C(F)(F)F
888 0 ZXIUIARDVIRJNR-UHFFFAOYSA-N Nc1ccc(c(NC(=O)c2cccnc2)c1)C(F)(F)F
889 0 OCRGVJSSFMUOIH-UHFFFAOYSA-N O=NN(C(=O)NC1=CC=CC=C1)C1=CC=CC=C1
890 0 BXKBGAIWIPMMRK-UHFFFAOYSA-N Cc1cc(CC(O)=O)c(C)n1-c1ccccc1Cl
