# Supplementary material for: Ion mobility collision cross-section atlas for known and unknown metabolite annotation in untargeted metabolomics
Source: Nat Commun. 2020 Aug 28;11:4334. doi: 10.1038/s41467-020-18171-8 (PMC7455731; doi:10.1038/s41467-020-18171-8)
Supplement: Supplementary file 8 — Supplementary Data 5 [file 41467_2020_18171_MOESM8_ESM.zip › 01_positive_mode/L0793/cfmid_pred_spec.msp]

Name: +ve in-silico MS/MS by CFM-ID for JKHRCGUTYDNCLE-UHFFFAOYSA-O
ID: JKHRCGUTYDNCLE-UHFFFAOYSA-O
Comment: Energy0
Num peaks: 6
125.0233204 3.838882884
179.0338851 2.097209081
273.0393644 1.624014561
275.0550145 2.28291352
285.0393644 8.133557453
303.0499291 77.52564253

Name: +ve in-silico MS/MS by CFM-ID for JKHRCGUTYDNCLE-UHFFFAOYSA-O
ID: JKHRCGUTYDNCLE-UHFFFAOYSA-O
Comment: Energy1
Num peaks: 7
121.0284058 3.84690057
123.0440559 3.013494583
125.0233204 6.374116409
273.0393644 8.996431334
275.0550145 21.37835914
285.0393644 11.13484819
303.0499291 25.50040413

Name: +ve in-silico MS/MS by CFM-ID for JKHRCGUTYDNCLE-UHFFFAOYSA-O
ID: JKHRCGUTYDNCLE-UHFFFAOYSA-O
Comment: Energy2
Num peaks: 28
39.02292652 1.437492284
41.00219107 1.706591501
49.00727645 1.190678227
51.02292652 2.957992367
53.00219107 1.669523124
65.00219107 4.809582438
67.01784114 3.662018696
69.0334912 3.504729763
77.00219107 1.069480997
81.0334912 1.575585237
91.01784114 1.038958889
93.0334912 4.289739623
95.01275576 5.270669836
97.02840582 2.921837915
105.0334912 3.308855424
121.0284058 8.216153795
123.0440559 5.646529
125.0233204 1.807723998
137.0233204 6.25933239
151.0389705 1.06929332
201.0182351 2.617094081
217.0495352 3.2562505
227.0338851 2.555399232
229.0495352 2.237004911
243.0287997 1.71734949
259.0237144 1.043016133
261.0393644 2.581079667
285.0393644 1.083602889

Name: +ve in-silico MS/MS by CFM-ID for PWDAKBACEAGRSH-UHFFFAOYSA-O
ID: PWDAKBACEAGRSH-UHFFFAOYSA-O
Comment: Energy0
Num peaks: 6
109.0284058 3.526527486
195.0287997 1.899960846
273.0393644 2.080959685
275.0550145 2.632313757
285.0393644 7.997345253
303.0499291 69.05276372

Name: +ve in-silico MS/MS by CFM-ID for PWDAKBACEAGRSH-UHFFFAOYSA-O
ID: PWDAKBACEAGRSH-UHFFFAOYSA-O
Comment: Energy1
Num peaks: 16
77.00219107 2.079501189
79.01784114 3.366160255
81.0334912 1.466667213
109.0284058 4.276181288
111.0440559 1.802730809
121.0284058 2.788719062
135.0076704 1.653235697
137.0233204 2.95859302
139.0389705 2.326887879
245.0444498 2.034194282
247.0600999 1.642921409
271.0237144 4.402262346
273.0393644 8.426565944
275.0550145 22.00963317
285.0393644 6.99343462
303.0499291 13.1895263

Name: +ve in-silico MS/MS by CFM-ID for PWDAKBACEAGRSH-UHFFFAOYSA-O
ID: PWDAKBACEAGRSH-UHFFFAOYSA-O
Comment: Energy2
Num peaks: 29
49.00727645 5.631275174
51.02292652 4.123421959
53.00219107 1.04462125
53.03857658 1.09492039
77.00219107 4.09383825
79.01784114 7.718302778
80.99710569 1.152475644
81.0334912 8.374048964
92.99710569 1.072956742
93.0334912 1.561768948
97.02840582 2.37864614
107.0127558 1.422967555
109.0284058 3.040937374
121.0284058 5.257967972
125.0233204 1.042888831
135.0076704 8.82861586
137.0233204 4.575809313
139.0389705 2.848495877
153.0182351 1.359385679
185.0233204 1.146789778
215.0338851 1.019853462
217.0495352 0.8527405419
231.0287997 2.476026416
233.0444498 1.951847769
241.0131497 1.350550416
245.0444498 1.045702077
247.0600999 1.321232878
259.0237144 0.9231090056
285.0393644 1.672273295

Name: +ve in-silico MS/MS by CFM-ID for IBYWUFHJUDTSOC-SOVPELCUSA-N
ID: IBYWUFHJUDTSOC-SOVPELCUSA-N
Comment: Energy0
Num peaks: 6
134.0461215 1.051382972
136.0617716 56.5225361
246.0621655 1.164833137
264.0727302 11.70373218
265.0567458 1.286005954
282.0832949 19.43925439

Name: +ve in-silico MS/MS by CFM-ID for IBYWUFHJUDTSOC-SOVPELCUSA-N
ID: IBYWUFHJUDTSOC-SOVPELCUSA-N
Comment: Energy1
Num peaks: 6
107.0352225 3.28626371
109.0508726 1.895056544
119.0352225 1.203366797
136.0617716 77.29351952
264.0727302 1.564852272
282.0832949 1.019743225

Name: +ve in-silico MS/MS by CFM-ID for IBYWUFHJUDTSOC-SOVPELCUSA-N
ID: IBYWUFHJUDTSOC-SOVPELCUSA-N
Comment: Energy2
Num peaks: 6
94.03997355 9.481860122
107.0352225 3.032364877
109.0508726 6.345136248
119.0352225 22.73134088
134.0461215 5.284605519
136.0617716 34.53884789

Name: +ve in-silico MS/MS by CFM-ID for XUCYZNVGWPYGKD-UHFFFAOYSA-N
ID: XUCYZNVGWPYGKD-UHFFFAOYSA-N
Comment: Energy0
Num peaks: 6
43.01784114 2.67426524
203.0338851 1.64799901
240.0655196 26.57498946
255.0651853 1.455505455
264.0655196 2.356416645
282.0760843 55.83856546

Name: +ve in-silico MS/MS by CFM-ID for XUCYZNVGWPYGKD-UHFFFAOYSA-N
ID: XUCYZNVGWPYGKD-UHFFFAOYSA-N
Comment: Energy1
Num peaks: 13
43.01784114 3.824702568
194.0600403 2.087969222
196.0756904 1.691007627
212.070605 3.224010235
213.0546206 2.554662193
238.086255 2.019955264
240.0655196 32.2142745
253.0495352 2.450534342
254.0811697 3.457908281
255.0651853 2.356562353
264.0655196 2.567890149
266.0447842 1.832796961
282.0760843 20.97192995

Name: +ve in-silico MS/MS by CFM-ID for XUCYZNVGWPYGKD-UHFFFAOYSA-N
ID: XUCYZNVGWPYGKD-UHFFFAOYSA-N
Comment: Energy2
Num peaks: 31
15.02292652 1.962881215
25.00727645 1.951001048
41.00219107 2.090233821
43.01784114 3.785001317
49.00727645 1.002141262
92.04947561 4.093423761
102.0338255 1.714124712
104.0494756 1.309574285
119.0127558 1.048589142
121.0284058 9.859436923
154.0651257 0.8898653191
163.0389705 1.731739834
170.0600403 0.8558981781
185.0233204 1.746282189
186.0549549 0.9282269149
187.0389705 1.256248611
194.0600403 4.709409552
195.0440559 1.199390938
196.0393049 1.971091627
196.0756904 3.986213973
198.0549549 2.970440259
199.0389705 1.15239468
203.0338851 1.141964759
209.0233204 0.9178883376
210.0549549 2.08001474
211.0389705 2.747972824
212.070605 6.217925015
213.0546206 3.831757214
222.0549549 2.830708821
236.070605 0.9830981366
240.0655196 5.154887883

Name: +ve in-silico MS/MS by CFM-ID for GKTWGGQPFAXNFI-HNNXBMFYSA-N
ID: GKTWGGQPFAXNFI-HNNXBMFYSA-N
Comment: Energy0
Num peaks: 6
97.01064758 6.987109803
109.0106476 2.066095559
111.0262976 6.907978662
262.0451745 4.823277478
290.0400891 17.47681397
322.0663039 46.36145733

Name: +ve in-silico MS/MS by CFM-ID for GKTWGGQPFAXNFI-HNNXBMFYSA-N
ID: GKTWGGQPFAXNFI-HNNXBMFYSA-N
Comment: Energy1
Num peaks: 16
97.01064758 4.441738191
111.0262976 1.700818421
123.0262976 2.528268845
125.0419477 3.411883793
178.0418034 1.877726554
180.0574535 1.481217326
183.0207336 1.374659112
206.036718 3.269379316
208.0523681 4.573744344
212.0472827 2.991887597
236.0472827 9.515818843
238.0629328 14.33778116
262.0451745 6.122665177
290.0400891 8.282124893
294.0350038 1.659614815
322.0663039 13.24649694

Name: +ve in-silico MS/MS by CFM-ID for GKTWGGQPFAXNFI-HNNXBMFYSA-N
ID: GKTWGGQPFAXNFI-HNNXBMFYSA-N
Comment: Energy2
Num peaks: 27
25.00727645 0.8102111251
39.02292652 1.804447317
49.00727645 4.126099135
51.02292652 11.71494844
53.03857658 3.867041063
63.02292652 1.82352928
65.03857658 7.8825352
67.05422664 2.156740187
85.01064758 1.066978855
94.06512568 1.275417636
97.01064758 10.30878069
109.0106476 3.868624043
111.0262976 3.524901132
113.0419477 0.8421633523
125.0152543 4.850641252
138.0105033 1.368903445
150.0371967 2.216752996
153.0101689 0.9503937976
183.0207336 4.21047278
218.0731035 1.463426804
226.0684968 2.157948054
234.0138744 2.071886454
246.0680181 1.346597976
248.0295245 1.16441499
262.0451745 1.157556886
276.0785828 1.069577243
306.0350038 0.9767925207

Name: +ve in-silico MS/MS by CFM-ID for WDDPHFBMKLOVOX-AYQXTPAHSA-N
ID: WDDPHFBMKLOVOX-AYQXTPAHSA-N
Comment: Energy0
Num peaks: 6
61.02840582 1.164494163
134.0461215 1.63452191
168.0071492 1.284889494
170.0227993 79.34461356
286.0501569 1.467252625
304.0607216 6.934008806

Name: +ve in-silico MS/MS by CFM-ID for WDDPHFBMKLOVOX-AYQXTPAHSA-N
ID: WDDPHFBMKLOVOX-AYQXTPAHSA-N
Comment: Energy1
Num peaks: 6
59.01275576 0.9737503526
61.02840582 1.728499975
63.04405588 1.117661708
107.0352225 1.133935362
134.0461215 2.270997319
170.0227993 84.43980628

Name: +ve in-silico MS/MS by CFM-ID for WDDPHFBMKLOVOX-AYQXTPAHSA-N
ID: WDDPHFBMKLOVOX-AYQXTPAHSA-N
Comment: Energy2
Num peaks: 6
43.02907452 4.210965278
107.0352225 11.03109988
109.0508726 8.852406511
134.0461215 11.52999598
152.9962502 23.64417077
170.0227993 22.06318928

Name: +ve in-silico MS/MS by CFM-ID for RPCGLCONYKFGDK-UHFFFAOYSA-O
ID: RPCGLCONYKFGDK-UHFFFAOYSA-O
Comment: Energy0
Num peaks: 6
125.0233204 4.216640706
261.0393644 0.891870383
273.0393644 1.632998285
275.0550145 2.144574294
285.0393644 9.636323814
303.0499291 73.86181369

Name: +ve in-silico MS/MS by CFM-ID for RPCGLCONYKFGDK-UHFFFAOYSA-O
ID: RPCGLCONYKFGDK-UHFFFAOYSA-O
Comment: Energy1
Num peaks: 14
61.02840582 0.8018101227
95.01275576 2.494126054
121.0284058 3.514830097
123.0440559 2.552402846
125.0233204 5.328286004
137.0233204 2.453317005
215.0338851 1.255062138
245.0444498 0.9792523313
261.0393644 1.994742108
271.0237144 3.852891938
273.0393644 6.407124497
275.0550145 17.4897066
285.0393644 12.12236486
303.0499291 19.3382188

Name: +ve in-silico MS/MS by CFM-ID for RPCGLCONYKFGDK-UHFFFAOYSA-O
ID: RPCGLCONYKFGDK-UHFFFAOYSA-O
Comment: Energy2
Num peaks: 31
39.02292652 2.277521543
49.00727645 1.759186021
51.02292652 2.641373817
53.00219107 1.531493038
65.00219107 0.8572012418
67.01784114 2.490078701
69.0334912 1.925154335
77.00219107 1.449341647
79.01784114 1.388350357
81.0334912 0.8422349027
91.01784114 0.8314972653
92.99710569 1.511675783
93.0334912 3.208709448
95.01275576 4.023814706
97.02840582 1.503834454
105.0334912 2.855694954
121.0284058 10.43015641
123.0440559 9.043989134
125.0233204 1.105752932
135.0076704 1.236451375
137.0233204 5.68090743
175.0389705 1.422081528
189.0182351 2.889496156
201.0182351 0.9371518483
213.0182351 2.071922862
215.0338851 2.055871721
227.0338851 0.8881014759
259.0237144 1.870047296
261.0393644 2.733805301
275.0550145 1.066598503
285.0393644 1.372756368

Name: +ve in-silico MS/MS by CFM-ID for HMVWYVQMTNFUBW-UHFFFAOYSA-O
ID: HMVWYVQMTNFUBW-UHFFFAOYSA-O
Comment: Energy0
Num peaks: 6
125.0233204 4.119115647
271.0237144 1.349994076
273.0393644 1.738188984
275.0550145 2.004545293
285.0393644 11.27454208
303.0499291 72.60911772

Name: +ve in-silico MS/MS by CFM-ID for HMVWYVQMTNFUBW-UHFFFAOYSA-O
ID: HMVWYVQMTNFUBW-UHFFFAOYSA-O
Comment: Energy1
Num peaks: 11
95.01275576 4.992044736
121.0284058 3.279986294
123.0440559 2.535930545
125.0233204 4.552430186
137.0233204 2.29801558
231.0287997 2.183449852
261.0393644 2.405255353
273.0393644 8.114382583
275.0550145 19.64957415
285.0393644 13.37794298
303.0499291 18.28909606

Name: +ve in-silico MS/MS by CFM-ID for HMVWYVQMTNFUBW-UHFFFAOYSA-O
ID: HMVWYVQMTNFUBW-UHFFFAOYSA-O
Comment: Energy2
Num peaks: 30
41.00219107 1.518943842
49.00727645 1.047674039
51.02292652 2.60272821
53.00219107 2.708312346
67.01784114 2.456495224
69.0334912 2.125629622
77.00219107 0.9439048748
92.99710569 1.882026415
93.0334912 3.776262918
95.01275576 5.439185389
97.02840582 2.639385851
105.0334912 3.449404298
109.0284058 1.230491454
111.0076704 0.9630320433
121.0284058 12.79772811
123.0076704 0.9468956561
123.0440559 7.691892172
125.0233204 1.237275336
137.0233204 5.640814266
189.0182351 1.925703895
201.0182351 1.33702514
203.0338851 3.177200436
231.0287997 1.629568547
233.0444498 2.132845867
257.0444498 1.060810928
259.0237144 1.1473435
261.0393644 2.538938998
273.0393644 0.9637105735
275.0550145 0.9708921652
285.0393644 2.83929497

Name: +ve in-silico MS/MS by CFM-ID for SGXQVIOTXFZYBY-UHFFFAOYSA-N
ID: SGXQVIOTXFZYBY-UHFFFAOYSA-N
Comment: Energy0
Num peaks: 6
47.01275576 0.9061521755
292.0604342 7.374223571
294.0760843 2.059826915
295.0600999 0.8012163713
304.0604342 0.8435856402
322.0709989 83.4397648

Name: +ve in-silico MS/MS by CFM-ID for SGXQVIOTXFZYBY-UHFFFAOYSA-N
ID: SGXQVIOTXFZYBY-UHFFFAOYSA-N
Comment: Energy1
Num peaks: 6
123.0440559 2.940272593
200.0342195 2.394780428
264.0655196 2.899226786
292.0604342 10.5137364
294.0760843 23.62549976
322.0709989 40.84586855

Name: +ve in-silico MS/MS by CFM-ID for SGXQVIOTXFZYBY-UHFFFAOYSA-N
ID: SGXQVIOTXFZYBY-UHFFFAOYSA-N
Comment: Energy2
Num peaks: 26
15.02292652 2.459504943
40.01817548 2.466541701
123.0440559 1.445168416
196.0393049 1.842891375
206.0600403 1.11787123
222.0549549 2.314749092
234.0549549 1.309166604
236.0342195 0.9818784612
248.0342195 2.7375571
248.070605 2.625667013
250.0498695 4.196045587
252.0655196 1.04696964
260.070605 1.458207414
261.0546206 1.28876896
262.0498695 7.959658239
264.0655196 8.632846046
265.0495352 1.273302789
266.0811697 2.06930753
267.0651853 1.089569093
276.0655196 10.67922986
277.0495352 1.38083462
278.0447842 5.66989813
292.0604342 6.394462213
294.0760843 4.194395987
304.0604342 1.280921738
306.0396988 2.091235431

Name: +ve in-silico MS/MS by CFM-ID for XUJFJXWSVDREJO-UHFFFAOYSA-N
ID: XUJFJXWSVDREJO-UHFFFAOYSA-N
Comment: Energy0
Num peaks: 6
15.02292652 1.736682012
46.02874017 40.93819387
266.0811697 1.247776909
292.0604342 5.003238034
294.0760843 2.270339987
322.0709989 45.70289672

Name: +ve in-silico MS/MS by CFM-ID for XUJFJXWSVDREJO-UHFFFAOYSA-N
ID: XUJFJXWSVDREJO-UHFFFAOYSA-N
Comment: Energy1
Num peaks: 6
46.02874017 6.118502967
266.0811697 4.172994178
277.0495352 4.493147945
292.0604342 19.31792856
294.0760843 12.68429386
322.0709989 37.28777967

Name: +ve in-silico MS/MS by CFM-ID for XUJFJXWSVDREJO-UHFFFAOYSA-N
ID: XUJFJXWSVDREJO-UHFFFAOYSA-N
Comment: Energy2
Num peaks: 11
15.02292652 10.93021644
29.00219107 1.880079653
29.99744004 5.408897629
46.02874017 33.0865898
249.0546206 2.664448206
262.0498695 1.664080998
264.0655196 6.347998372
266.0811697 2.451728941
276.0655196 8.124653992
292.0604342 6.813485473
294.0760843 1.881894133

Name: +ve in-silico MS/MS by CFM-ID for NAKVSDLBZXEYAW-UHFFFAOYSA-N
ID: NAKVSDLBZXEYAW-UHFFFAOYSA-N
Comment: Energy0
Num peaks: 6
47.01275576 0.8995374327
292.0604342 7.688118884
294.0760843 1.937314039
295.0600999 0.7959437854
304.0604342 1.930572387
322.0709989 82.6206556

Name: +ve in-silico MS/MS by CFM-ID for NAKVSDLBZXEYAW-UHFFFAOYSA-N
ID: NAKVSDLBZXEYAW-UHFFFAOYSA-N
Comment: Energy1
Num peaks: 6
123.0440559 3.917812788
276.0655196 2.14167719
292.0604342 8.291167436
294.0760843 24.55659727
306.0396988 2.096376839
322.0709989 40.93925717

Name: +ve in-silico MS/MS by CFM-ID for NAKVSDLBZXEYAW-UHFFFAOYSA-N
ID: NAKVSDLBZXEYAW-UHFFFAOYSA-N
Comment: Energy2
Num peaks: 25
15.02292652 1.249591996
40.01817548 3.10020133
41.00219107 1.16682355
55.01784114 1.165847017
220.0393049 2.912502267
226.0498695 1.327065714
236.0342195 3.108601181
238.0498695 2.661103782
248.0342195 2.236064299
250.0498695 1.859792638
250.086255 1.215302592
252.0655196 1.108613368
260.070605 2.776399433
261.0546206 1.471641789
262.0498695 6.525757623
264.0655196 8.264414701
265.0495352 1.560251824
266.0811697 4.069606123
276.0655196 13.77693968
277.0495352 1.322817019
278.0447842 1.348242667
278.0811697 1.356088129
292.0604342 7.688064308
294.0760843 5.087179343
304.0604342 2.099075578

Name: +ve in-silico MS/MS by CFM-ID for YYERRJYATQEJDH-ADNLHPRRSA-N
ID: YYERRJYATQEJDH-ADNLHPRRSA-N
Comment: Energy0
Num peaks: 17
42.03382555 1.692099639
74.02365479 1.634409682
88.03930485 5.029645972
136.0062905 1.904351614
165.9990969 1.457507628
195.025646 2.409459684
212.0045762 5.938556496
223.0205606 2.027868556
224.0045762 2.492837093
225.0362107 2.000316255
241.0311253 16.51563133
243.0467754 1.841704495
251.0154753 1.382275905
251.9994908 3.674181049
269.0260399 6.060496089
270.0100555 7.178906716
287.0366046 17.77106445

Name: +ve in-silico MS/MS by CFM-ID for YYERRJYATQEJDH-ADNLHPRRSA-N
ID: YYERRJYATQEJDH-ADNLHPRRSA-N
Comment: Energy1
Num peaks: 31
28.01817548 1.611746873
42.03382555 3.522762186
44.04947561 1.033711512
74.02365479 8.031231282
86.02365479 1.021989452
88.03930485 3.778251784
90.00081117 1.934113276
90.05495492 1.393919311
92.01646123 2.847264876
104.0164612 1.330082991
106.0321113 1.19352212
120.0113759 1.240476247
133.9906404 1.119063124
136.0062905 3.314894347
138.0219405 3.356934882
150.0219405 1.513481689
152.0375906 1.211034002
153.9990969 1.029152492
195.025646 2.297075936
197.9889262 1.076510771
200.0045762 1.498572277
212.0045762 1.819488447
214.0202263 1.764306408
223.0205606 3.529004572
224.0045762 2.616337116
225.0362107 1.340418701
241.0311253 11.15210395
251.9994908 1.20846318
269.0260399 1.795820429
270.0100555 1.817518554
287.0366046 4.685732227

Name: +ve in-silico MS/MS by CFM-ID for YYERRJYATQEJDH-ADNLHPRRSA-N
ID: YYERRJYATQEJDH-ADNLHPRRSA-N
Comment: Energy2
Num peaks: 13
42.03382555 32.68479627
44.04947561 4.276580803
71.01275576 1.301566688
86.02365479 2.296512181
88.03930485 15.02903784
90.05495492 4.780025222
138.9881979 4.25511742
141.0038479 1.315412424
165.9990969 7.086148588
168.014747 1.312758495
195.025646 2.330704302
196.0096616 2.68571322
225.0362107 1.247501623

Name: +ve in-silico MS/MS by CFM-ID for SKDMRFXMURMAQL-UHFFFAOYSA-N
ID: SKDMRFXMURMAQL-UHFFFAOYSA-N
Comment: Energy0
Num peaks: 6
239.0702706 1.044570514
250.0498695 1.740370982
252.0655196 1.005343634
254.0811697 1.677768645
264.0655196 4.016283397
282.0760843 87.35683282

Name: +ve in-silico MS/MS by CFM-ID for SKDMRFXMURMAQL-UHFFFAOYSA-N
ID: SKDMRFXMURMAQL-UHFFFAOYSA-N
Comment: Energy1
Num peaks: 9
222.0549549 2.38266395
224.070605 3.731924999
226.086255 3.510143077
239.0702706 2.655414694
250.0498695 3.33507819
252.0655196 7.562430228
254.0811697 27.07201166
264.0655196 3.618366397
282.0760843 27.93776271

Name: +ve in-silico MS/MS by CFM-ID for SKDMRFXMURMAQL-UHFFFAOYSA-N
ID: SKDMRFXMURMAQL-UHFFFAOYSA-N
Comment: Energy2
Num peaks: 25
15.02292652 1.309602584
39.02292652 1.743471419
180.0443902 4.209016661
182.0600403 5.579607889
194.0600403 2.687422549
208.0393049 7.810347847
210.0549549 2.914049091
211.075356 2.361335129
212.0342195 3.284915858
212.070605 1.444386957
214.0498695 1.085404529
220.0393049 1.480447421
222.0549549 5.580566975
224.070605 3.648725887
226.086255 3.939972698
227.0702706 1.221666259
234.0549549 3.359182752
236.0342195 2.480157139
236.070605 6.727815494
238.0498695 6.097987301
250.0498695 1.456092972
252.0655196 1.66732641
254.0811697 3.845966258
264.0655196 3.648541378
266.0447842 1.13757018

Name: +ve in-silico MS/MS by CFM-ID for WUNSWKSWDUMDTB-UHFFFAOYSA-N
ID: WUNSWKSWDUMDTB-UHFFFAOYSA-N
Comment: Energy0
Num peaks: 6
239.0702706 1.041266945
250.0498695 1.664465976
252.0655196 1.083286233
254.0811697 1.556357124
264.0655196 4.026269519
282.0760843 87.27334007

Name: +ve in-silico MS/MS by CFM-ID for WUNSWKSWDUMDTB-UHFFFAOYSA-N
ID: WUNSWKSWDUMDTB-UHFFFAOYSA-N
Comment: Energy1
Num peaks: 8
237.0546206 6.59611829
238.0498695 3.000291045
239.0702706 2.778819198
250.0498695 3.004777288
252.0655196 6.98752571
254.0811697 23.38701341
264.0655196 4.19429275
282.0760843 30.57938065

Name: +ve in-silico MS/MS by CFM-ID for WUNSWKSWDUMDTB-UHFFFAOYSA-N
ID: WUNSWKSWDUMDTB-UHFFFAOYSA-N
Comment: Energy2
Num peaks: 23
180.0443902 4.135326149
182.0600403 5.472287393
194.0600403 2.753483252
208.0393049 11.19951796
209.0597059 1.477884062
210.0549549 4.985937383
211.075356 1.703744209
212.070605 1.509911306
214.0498695 1.788125232
220.0393049 4.694796444
222.0549549 4.158566946
224.070605 2.967621893
226.086255 3.209405522
234.0549549 2.116932293
236.0342195 1.593037859
236.070605 3.802146225
237.0546206 4.592854451
238.0498695 6.056287348
250.0498695 1.523158979
252.0655196 1.645793457
254.0811697 3.589561746
264.0655196 3.605746704
266.0447842 1.581639434

Name: +ve in-silico MS/MS by CFM-ID for MWMMPGDUPHYPAA-FPYGCLRLSA-N
ID: MWMMPGDUPHYPAA-FPYGCLRLSA-N
Comment: Energy0
Num peaks: 6
105.0334912 1.527793273
119.0491413 1.467018897
188.0342195 2.071643096
264.0655196 6.118541978
265.0495352 1.479078521
282.0760843 74.85445364

Name: +ve in-silico MS/MS by CFM-ID for MWMMPGDUPHYPAA-FPYGCLRLSA-N
ID: MWMMPGDUPHYPAA-FPYGCLRLSA-N
Comment: Energy1
Num peaks: 13
105.0334912 8.499835004
107.0491413 3.083299194
119.0491413 8.563909815
121.0284058 7.441085027
174.0185694 1.809864117
186.0185694 1.82105067
188.0342195 5.01680153
238.0498695 1.77247197
240.0655196 2.384647432
252.0655196 2.4555933
254.0811697 4.792153028
264.0655196 8.063216019
282.0760843 24.88433532

Name: +ve in-silico MS/MS by CFM-ID for MWMMPGDUPHYPAA-FPYGCLRLSA-N
ID: MWMMPGDUPHYPAA-FPYGCLRLSA-N
Comment: Energy2
Num peaks: 31
41.00219107 1.000595314
49.00727645 1.990980519
53.00219107 1.003714054
63.02292652 1.001943011
65.03857658 1.314983838
67.01784114 1.179314103
75.02292652 2.022500634
77.03857658 4.330696389
79.01784114 1.931937615
79.05422664 2.451363343
87.02292652 1.014686733
89.03857658 3.427360653
91.05422664 2.870577685
93.0334912 3.579778781
99.02292652 1.094280571
101.0385766 3.960262409
103.0542266 2.350544817
105.0334912 6.025469141
106.0287402 1.32666616
107.0491413 3.194894094
119.0491413 4.087324624
121.0284058 4.660849915
129.0334912 1.917407366
131.0491413 4.071792685
134.0236548 4.007705673
136.0393049 1.789824648
145.0284058 0.9879508233
236.070605 2.465663317
240.0655196 1.202882191
250.0498695 1.114876185
264.0655196 1.570695964

Name: +ve in-silico MS/MS by CFM-ID for DHCQMPACRKPGAX-UHFFFAOYSA-N
ID: DHCQMPACRKPGAX-UHFFFAOYSA-N
Comment: Energy0
Num peaks: 6
239.0702706 1.037930934
250.0498695 1.782338482
252.0655196 1.175814849
254.0811697 1.832025895
264.0655196 3.990846279
282.0760843 86.67715237

Name: +ve in-silico MS/MS by CFM-ID for DHCQMPACRKPGAX-UHFFFAOYSA-N
ID: DHCQMPACRKPGAX-UHFFFAOYSA-N
Comment: Energy1
Num peaks: 9
226.086255 2.101659052
238.0498695 2.080416134
239.0702706 2.965038497
240.0655196 3.483620184
250.0498695 3.320329377
252.0655196 5.430081408
254.0811697 26.89759209
264.0655196 4.025967603
282.0760843 31.32582171

Name: +ve in-silico MS/MS by CFM-ID for DHCQMPACRKPGAX-UHFFFAOYSA-N
ID: DHCQMPACRKPGAX-UHFFFAOYSA-N
Comment: Energy2
Num peaks: 24
15.02292652 1.425956823
167.0491413 1.375549044
180.0443902 4.892074041
182.0600403 5.546743352
194.0600403 2.927102567
208.0393049 8.306124008
210.0549549 3.104516212
211.075356 2.08070716
212.070605 1.918807318
220.0393049 1.888730851
222.0549549 6.01088534
224.0342195 1.263114246
224.070605 3.777118803
226.086255 3.351911009
227.0702706 1.439311826
234.0549549 3.926672977
236.0342195 2.278306205
236.070605 6.82869535
238.0498695 5.613478494
250.0498695 1.736427507
252.0655196 1.94848999
254.0811697 3.467110205
264.0655196 4.024192725
266.0447842 1.718082399

Name: +ve in-silico MS/MS by CFM-ID for QQFHUGJORXZFDN-UHFFFAOYSA-N
ID: QQFHUGJORXZFDN-UHFFFAOYSA-N
Comment: Energy0
Num peaks: 6
249.0546206 1.431817806
251.0702706 1.443509357
252.0655196 0.9027314669
254.0811697 0.722182651
264.0655196 1.557900495
282.0760843 91.06287719

Name: +ve in-silico MS/MS by CFM-ID for QQFHUGJORXZFDN-UHFFFAOYSA-N
ID: QQFHUGJORXZFDN-UHFFFAOYSA-N
Comment: Energy1
Num peaks: 6
222.0549549 2.149065002
236.070605 2.012747843
252.0655196 7.459714186
254.0811697 12.47881803
264.0655196 4.93706806
282.0760843 56.38499522

Name: +ve in-silico MS/MS by CFM-ID for QQFHUGJORXZFDN-UHFFFAOYSA-N
ID: QQFHUGJORXZFDN-UHFFFAOYSA-N
Comment: Energy2
Num peaks: 20
15.02292652 2.454850837
49.00727645 2.005050139
181.0647913 1.976207265
182.0600403 2.882567133
184.0393049 1.422548757
210.0549549 10.39454367
212.070605 1.669324025
221.0597059 10.03506482
222.0549549 3.61673226
223.075356 5.685228079
235.0389705 5.887481244
236.070605 3.509827986
238.0498695 4.54477487
249.0546206 5.783000075
251.0702706 2.852821929
252.0655196 1.919332936
254.0811697 2.40075361
256.0604342 2.426017244
264.0655196 5.368886149
266.0447842 3.815794136

Name: +ve in-silico MS/MS by CFM-ID for RWQJTWHGCWFHPH-UHFFFAOYSA-N
ID: RWQJTWHGCWFHPH-UHFFFAOYSA-N
Comment: Energy0
Num peaks: 6
47.01275576 0.8922352301
174.0549549 7.526317224
292.0604342 6.990210738
294.0760843 1.561034769
295.0600999 0.7842115557
322.0709989 79.76042727

Name: +ve in-silico MS/MS by CFM-ID for RWQJTWHGCWFHPH-UHFFFAOYSA-N
ID: RWQJTWHGCWFHPH-UHFFFAOYSA-N
Comment: Energy1
Num peaks: 6
165.0182351 2.37329563
276.0655196 2.416432087
292.0604342 12.67787707
294.0760843 5.140810872
295.0600999 1.384775862
322.0709989 66.91509306

Name: +ve in-silico MS/MS by CFM-ID for RWQJTWHGCWFHPH-UHFFFAOYSA-N
ID: RWQJTWHGCWFHPH-UHFFFAOYSA-N
Comment: Energy2
Num peaks: 16
15.02292652 2.275626502
49.00727645 1.364945505
52.01817548 8.474123528
102.0338255 1.985384959
104.0494756 2.368684004
111.0076704 2.146239154
135.0076704 4.429612663
137.0233204 2.685858403
146.0600403 12.45726742
165.0182351 2.910446497
174.0549549 18.07387796
250.0498695 3.310410475
264.0655196 4.22728868
276.0655196 6.846159831
292.0604342 4.726663301
294.0760843 1.725953438

Name: +ve in-silico MS/MS by CFM-ID for PFXGXKFPTAJYHV-UHFFFAOYSA-N
ID: PFXGXKFPTAJYHV-UHFFFAOYSA-N
Comment: Energy0
Num peaks: 6
239.0702706 1.035274284
250.0498695 1.708506033
252.0655196 1.248857228
254.0811697 1.70806519
264.0655196 4.00498516
282.0760843 86.72469487

Name: +ve in-silico MS/MS by CFM-ID for PFXGXKFPTAJYHV-UHFFFAOYSA-N
ID: PFXGXKFPTAJYHV-UHFFFAOYSA-N
Comment: Energy1
Num peaks: 7
237.0546206 7.3057505
238.0498695 3.201291005
240.0655196 4.108472548
252.0655196 4.436701734
254.0811697 22.07892542
264.0655196 4.659655052
282.0760843 34.50567922

Name: +ve in-silico MS/MS by CFM-ID for PFXGXKFPTAJYHV-UHFFFAOYSA-N
ID: PFXGXKFPTAJYHV-UHFFFAOYSA-N
Comment: Energy2
Num peaks: 23
15.02292652 1.420553044
167.0491413 1.580702472
180.0443902 4.627200218
182.0600403 5.29599212
194.0600403 2.968525128
208.0393049 11.91716815
209.0597059 1.631653677
210.0549549 4.995003164
212.070605 1.597145935
220.0393049 5.016240745
222.0549549 3.933071977
224.070605 3.033861488
226.086255 2.260212242
234.0549549 2.247681329
236.0342195 1.774220358
236.070605 3.488882645
237.0546206 5.061357219
238.0498695 5.422090484
250.0498695 1.733355595
252.0655196 1.876634519
254.0811697 3.420813567
264.0655196 3.931857702
266.0447842 2.130699266

Name: +ve in-silico MS/MS by CFM-ID for BNTZGUBSNBFJJA-UHFFFAOYSA-N
ID: BNTZGUBSNBFJJA-UHFFFAOYSA-N
Comment: Energy0
Num peaks: 6
15.02292652 0.3765648896
250.0498695 4.298739364
252.0655196 1.933007704
264.0655196 13.71958341
266.0447842 1.095521583
282.0760843 76.83147942

Name: +ve in-silico MS/MS by CFM-ID for BNTZGUBSNBFJJA-UHFFFAOYSA-N
ID: BNTZGUBSNBFJJA-UHFFFAOYSA-N
Comment: Energy1
Num peaks: 6
250.0498695 6.124271417
252.0655196 4.942836126
254.0811697 11.59090981
264.0655196 16.14725838
266.0447842 4.642325425
282.0760843 37.52576602

Name: +ve in-silico MS/MS by CFM-ID for BNTZGUBSNBFJJA-UHFFFAOYSA-N
ID: BNTZGUBSNBFJJA-UHFFFAOYSA-N
Comment: Energy2
Num peaks: 22
15.02292652 2.143968761
39.02292652 7.0741972
41.03857658 1.427786131
51.02292652 1.708944557
55.01784114 1.266505058
160.0393049 1.812350975
172.0393049 2.396600785
182.0236548 2.008934255
198.0549549 1.941183417
208.0393049 3.346344805
210.0549549 2.441567186
214.0498695 1.532170884
222.0549549 8.888464474
224.070605 2.966352311
236.0342195 2.5683684
236.070605 8.891775539
238.0498695 5.579501546
250.0498695 4.225317763
252.0655196 4.561334794
254.0811697 1.569870569
264.0655196 9.818785065
266.0447842 2.92988225

Name: +ve in-silico MS/MS by CFM-ID for FUCNFUVYDKCLMO-UHFFFAOYSA-N
ID: FUCNFUVYDKCLMO-UHFFFAOYSA-N
Comment: Energy0
Num peaks: 6
47.01275576 0.8619499519
276.0655196 0.9293305985
292.0604342 6.805514864
294.0760843 1.581071772
304.0604342 9.167979299
322.0709989 76.09686461

Name: +ve in-silico MS/MS by CFM-ID for FUCNFUVYDKCLMO-UHFFFAOYSA-N
ID: FUCNFUVYDKCLMO-UHFFFAOYSA-N
Comment: Energy1
Num peaks: 6
123.0440559 3.461201311
276.0655196 3.52603082
292.0604342 10.46853757
294.0760843 12.50769271
304.0604342 14.7491699
322.0709989 36.87163009

Name: +ve in-silico MS/MS by CFM-ID for FUCNFUVYDKCLMO-UHFFFAOYSA-N
ID: FUCNFUVYDKCLMO-UHFFFAOYSA-N
Comment: Energy2
Num peaks: 31
15.02292652 1.839745626
40.01817548 1.260443864
55.01784114 0.8350117065
77.00219107 1.256449729
79.01784114 1.960190875
130.0651257 0.9081959772
146.0600403 0.9879659355
147.0440559 1.459467101
149.0233204 1.975200997
174.0549549 2.488401138
204.0443902 3.951934943
206.0600403 1.434834125
208.0393049 0.9711401383
220.0393049 5.031134545
222.0549549 2.830072357
232.0393049 0.9751765064
234.0549549 2.205161158
248.0342195 2.791626683
248.070605 1.342445555
250.0498695 2.533953227
252.0291341 0.9685822155
260.070605 3.946956697
262.0498695 2.919563836
264.0655196 5.585675138
266.0811697 1.165047526
276.0655196 12.35222031
278.0447842 3.286550283
292.0604342 4.542042562
294.0760843 1.869976161
304.0604342 2.970248259
306.0396988 1.433288688

Name: +ve in-silico MS/MS by CFM-ID for BAJLCNQEVWTYDT-UHFFFAOYSA-N
ID: BAJLCNQEVWTYDT-UHFFFAOYSA-N
Comment: Energy0
Num peaks: 6
184.9999982 2.638083942
200.9949128 3.11840875
227.0105628 17.43217285
245.0211275 30.80472413
269.0211275 3.30878706
287.0316922 34.33010061

Name: +ve in-silico MS/MS by CFM-ID for BAJLCNQEVWTYDT-UHFFFAOYSA-N
ID: BAJLCNQEVWTYDT-UHFFFAOYSA-N
Comment: Energy1
Num peaks: 6
184.9999982 11.39582873
200.9949128 5.212884149
203.0105628 11.64055153
227.0105628 32.62518864
245.0211275 21.16038456
287.0316922 7.876221421

Name: +ve in-silico MS/MS by CFM-ID for BAJLCNQEVWTYDT-UHFFFAOYSA-N
ID: BAJLCNQEVWTYDT-UHFFFAOYSA-N
Comment: Energy2
Num peaks: 6
43.01784114 4.179693085
184.9999982 28.94375399
200.9949128 25.74470885
203.0105628 5.017173271
227.0105628 14.31397238
245.0211275 2.89357945

Name: +ve in-silico MS/MS by CFM-ID for COUOXHXNZGNBKD-UHFFFAOYSA-N
ID: COUOXHXNZGNBKD-UHFFFAOYSA-N
Comment: Energy0
Num peaks: 6
47.01275576 0.8978851348
292.0604342 7.67219727
294.0760843 1.879722291
295.0600999 0.7945245823
304.0604342 1.926422745
322.0709989 82.41626921

Name: +ve in-silico MS/MS by CFM-ID for COUOXHXNZGNBKD-UHFFFAOYSA-N
ID: COUOXHXNZGNBKD-UHFFFAOYSA-N
Comment: Energy1
Num peaks: 6
123.0440559 3.914484216
264.0655196 2.072695866
276.0655196 2.142081137
292.0604342 8.307143844
294.0760843 24.41438531
322.0709989 40.71842718

Name: +ve in-silico MS/MS by CFM-ID for COUOXHXNZGNBKD-UHFFFAOYSA-N
ID: COUOXHXNZGNBKD-UHFFFAOYSA-N
Comment: Energy2
Num peaks: 28
15.02292652 1.266133296
40.01817548 2.874328023
210.0549549 1.038011101
212.0342195 1.160329005
220.0393049 1.154739639
222.0549549 1.742574174
234.0549549 1.268391078
238.0498695 3.812066216
248.0342195 2.667267879
248.070605 1.036610254
250.0498695 2.973271381
250.086255 1.055601158
252.0291341 1.617451755
260.070605 2.717206687
261.0546206 1.457544564
262.0498695 6.380036734
264.0655196 7.740610896
265.0495352 1.602583735
266.0447842 1.143394602
266.0811697 3.1413186
267.0651853 0.9894635988
276.0655196 13.61266239
277.0495352 1.347630452
278.0447842 1.623946648
278.0811697 1.326641628
292.0604342 7.427316384
294.0760843 4.439332513
304.0604342 2.107763746

Name: +ve in-silico MS/MS by CFM-ID for CEZFUBUUBMBTKR-UHFFFAOYSA-N
ID: CEZFUBUUBMBTKR-UHFFFAOYSA-N
Comment: Energy0
Num peaks: 6
15.02292652 1.726836692
46.02874017 10.91686526
48.04439023 3.705474966
252.0655196 1.366668934
264.0655196 1.997058593
282.0760843 74.06892959

Name: +ve in-silico MS/MS by CFM-ID for CEZFUBUUBMBTKR-UHFFFAOYSA-N
ID: CEZFUBUUBMBTKR-UHFFFAOYSA-N
Comment: Energy1
Num peaks: 8
15.02292652 2.106684866
222.0549549 8.042726073
224.070605 4.627040093
250.0498695 8.858403372
252.0655196 12.43789833
254.0811697 9.636443048
266.0447842 4.111512915
282.0760843 31.47889309

Name: +ve in-silico MS/MS by CFM-ID for CEZFUBUUBMBTKR-UHFFFAOYSA-N
ID: CEZFUBUUBMBTKR-UHFFFAOYSA-N
Comment: Energy2
Num peaks: 23
15.02292652 5.113598215
31.01784114 1.379557334
46.02874017 5.389443188
48.04439023 2.755995304
49.00727645 1.368910242
194.0600403 5.088596503
207.0440559 5.952724526
209.0597059 6.101520815
220.0393049 1.309108124
222.0549549 4.361282081
224.070605 6.153661734
226.086255 1.730610205
234.0549549 2.620902276
235.0389705 6.725958534
236.070605 4.635800573
237.0546206 1.450794957
238.0498695 2.97574415
250.0498695 3.523604058
252.0655196 2.167970255
254.0811697 1.989450464
256.0604342 1.873076282
264.0655196 4.010132706
266.0447842 2.256465859

Name: +ve in-silico MS/MS by CFM-ID for IVWNIIWOWTWWKH-UHFFFAOYSA-N
ID: IVWNIIWOWTWWKH-UHFFFAOYSA-N
Comment: Energy0
Num peaks: 6
47.01275576 0.8625755405
276.0655196 0.9399168509
292.0604342 6.929516283
294.0760843 1.9020146
304.0604342 9.177192531
322.0709989 76.17222378

Name: +ve in-silico MS/MS by CFM-ID for IVWNIIWOWTWWKH-UHFFFAOYSA-N
ID: IVWNIIWOWTWWKH-UHFFFAOYSA-N
Comment: Energy1
Num peaks: 6
123.0440559 3.382887355
276.0655196 3.02942107
292.0604342 9.518156442
294.0760843 20.6578049
304.0604342 13.8798789
322.0709989 33.18627303

Name: +ve in-silico MS/MS by CFM-ID for IVWNIIWOWTWWKH-UHFFFAOYSA-N
ID: IVWNIIWOWTWWKH-UHFFFAOYSA-N
Comment: Energy2
Num peaks: 24
15.02292652 1.619022034
40.01817548 1.149714608
146.0600403 1.180505236
147.0440559 1.790300379
174.0549549 3.061430728
204.0443902 4.280713637
206.0600403 1.171744622
220.0393049 6.284722658
222.0549549 3.051642649
232.0393049 2.715739136
234.0549549 2.789430429
248.0342195 7.901356303
248.070605 1.310258724
250.0498695 3.929336334
260.070605 3.729717778
262.0498695 2.706112752
264.0655196 5.125061133
266.0811697 1.438710935
276.0655196 11.28750141
278.0447842 3.282656216
292.0604342 4.006416308
294.0760843 2.374031825
304.0604342 2.923023614
306.0396988 1.196489843

Name: +ve in-silico MS/MS by CFM-ID for CFYJEYMUSZYETE-UHFFFAOYSA-N
ID: CFYJEYMUSZYETE-UHFFFAOYSA-N
Comment: Energy0
Num peaks: 6
68.99466108 3.178578097
96.9895757 37.67351443
209.0597059 3.936671342
252.0655196 1.439071512
304.0579896 2.656768413
322.0685543 47.52246733

Name: +ve in-silico MS/MS by CFM-ID for CFYJEYMUSZYETE-UHFFFAOYSA-N
ID: CFYJEYMUSZYETE-UHFFFAOYSA-N
Comment: Energy1
Num peaks: 6
96.9895757 19.29083907
209.0597059 18.78411025
252.0655196 8.3801753
294.0736397 6.05691586
304.0579896 6.528049087
322.0685543 24.42542277

Name: +ve in-silico MS/MS by CFM-ID for CFYJEYMUSZYETE-UHFFFAOYSA-N
ID: CFYJEYMUSZYETE-UHFFFAOYSA-N
Comment: Energy2
Num peaks: 6
49.00727645 4.137989618
68.99466108 27.97111844
96.9895757 34.62599077
183.0440559 4.124361431
209.0597059 13.82282205
224.070605 1.863080021

Name: +ve in-silico MS/MS by CFM-ID for UCMWNRYGNDZFEJ-UHFFFAOYSA-N
ID: UCMWNRYGNDZFEJ-UHFFFAOYSA-N
Comment: Energy0
Num peaks: 6
68.99466108 3.138811265
96.9895757 37.67810888
209.0597059 3.922548105
252.0655196 1.459742085
304.0579896 2.56234178
322.0685543 47.24936495

Name: +ve in-silico MS/MS by CFM-ID for UCMWNRYGNDZFEJ-UHFFFAOYSA-N
ID: UCMWNRYGNDZFEJ-UHFFFAOYSA-N
Comment: Energy1
Num peaks: 6
96.9895757 19.96173757
209.0597059 18.17995365
252.0655196 8.45685255
294.0736397 4.699924254
304.0579896 6.111705084
322.0685543 23.24071226

Name: +ve in-silico MS/MS by CFM-ID for UCMWNRYGNDZFEJ-UHFFFAOYSA-N
ID: UCMWNRYGNDZFEJ-UHFFFAOYSA-N
Comment: Energy2
Num peaks: 6
68.99466108 24.68424033
78.99899751 2.098919825
96.9895757 39.28927943
181.0647913 2.795935466
183.0440559 3.928819758
209.0597059 13.07481615

Name: +ve in-silico MS/MS by CFM-ID for HZPZZMUQTZTGRW-UHFFFAOYSA-N
ID: HZPZZMUQTZTGRW-UHFFFAOYSA-N
Comment: Energy0
Num peaks: 6
68.99466108 3.175307918
96.9895757 37.65763364
209.0597059 3.931883994
252.0655196 1.437650356
304.0579896 2.654889038
322.0685543 47.46592766

Name: +ve in-silico MS/MS by CFM-ID for HZPZZMUQTZTGRW-UHFFFAOYSA-N
ID: HZPZZMUQTZTGRW-UHFFFAOYSA-N
Comment: Energy1
Num peaks: 6
96.9895757 19.41011639
209.0597059 18.95487213
252.0655196 8.477699188
294.0736397 6.142902176
304.0579896 6.615788595
322.0685543 24.842904

Name: +ve in-silico MS/MS by CFM-ID for HZPZZMUQTZTGRW-UHFFFAOYSA-N
ID: HZPZZMUQTZTGRW-UHFFFAOYSA-N
Comment: Energy2
Num peaks: 6
49.00727645 3.102764755
63.02292652 3.266060509
68.99466108 27.3838873
96.9895757 34.54628102
183.0440559 2.919908573
209.0597059 12.07361249

Name: +ve in-silico MS/MS by CFM-ID for ABJPQDCYDNMFDH-UHFFFAOYSA-N
ID: ABJPQDCYDNMFDH-UHFFFAOYSA-N
Comment: Energy0
Num peaks: 6
68.99466108 3.132117185
96.9895757 37.51446316
209.0597059 3.909757102
252.0655196 1.455289312
304.0579896 2.647648943
322.0685543 47.08553505

Name: +ve in-silico MS/MS by CFM-ID for ABJPQDCYDNMFDH-UHFFFAOYSA-N
ID: ABJPQDCYDNMFDH-UHFFFAOYSA-N
Comment: Energy1
Num peaks: 6
96.9895757 19.89070039
209.0597059 18.20248508
252.0655196 8.503406215
294.0736397 4.727800438
304.0579896 6.295869952
322.0685543 23.42855127

Name: +ve in-silico MS/MS by CFM-ID for ABJPQDCYDNMFDH-UHFFFAOYSA-N
ID: ABJPQDCYDNMFDH-UHFFFAOYSA-N
Comment: Energy2
Num peaks: 6
63.02292652 2.748300585
68.99466108 24.52402418
96.9895757 37.54585796
183.0440559 3.612797306
209.0597059 10.69120249
276.063075 2.351032028

Name: +ve in-silico MS/MS by CFM-ID for JIJVZOXJLHAOAJ-UHFFFAOYSA-N
ID: JIJVZOXJLHAOAJ-UHFFFAOYSA-N
Comment: Energy0
Num peaks: 6
68.99466108 3.129931051
96.9895757 37.52551327
209.0597059 3.911058343
252.0655196 1.454985818
304.0579896 2.642709651
322.0685543 47.10055646

Name: +ve in-silico MS/MS by CFM-ID for JIJVZOXJLHAOAJ-UHFFFAOYSA-N
ID: JIJVZOXJLHAOAJ-UHFFFAOYSA-N
Comment: Energy1
Num peaks: 6
96.9895757 19.61171764
209.0597059 18.18819257
252.0655196 8.462707016
294.0736397 4.547498579
304.0579896 6.209536902
322.0685543 23.25077675

Name: +ve in-silico MS/MS by CFM-ID for JIJVZOXJLHAOAJ-UHFFFAOYSA-N
ID: JIJVZOXJLHAOAJ-UHFFFAOYSA-N
Comment: Energy2
Num peaks: 6
49.00727645 2.432546076
68.99466108 23.52364378
96.9895757 38.33296408
181.0647913 2.457582469
183.0440559 2.255857767
209.0597059 11.27198526

Name: +ve in-silico MS/MS by CFM-ID for VXDRGYDWBWGRQR-UHFFFAOYSA-N
ID: VXDRGYDWBWGRQR-UHFFFAOYSA-N
Comment: Energy0
Num peaks: 6
68.99466108 3.1397252
96.9895757 37.58661464
209.0597059 3.922731378
252.0655196 1.46141112
304.0579896 2.652504299
322.0685543 47.32062722

Name: +ve in-silico MS/MS by CFM-ID for VXDRGYDWBWGRQR-UHFFFAOYSA-N
ID: VXDRGYDWBWGRQR-UHFFFAOYSA-N
Comment: Energy1
Num peaks: 6
96.9895757 19.67560349
209.0597059 18.22409325
252.0655196 8.482375654
294.0736397 4.561944806
304.0579896 6.231107871
322.0685543 23.35031165

Name: +ve in-silico MS/MS by CFM-ID for VXDRGYDWBWGRQR-UHFFFAOYSA-N
ID: VXDRGYDWBWGRQR-UHFFFAOYSA-N
Comment: Energy2
Num peaks: 6
49.00727645 2.576431153
68.99466108 24.36213778
96.9895757 37.22386376
181.0647913 2.567414046
183.0440559 3.638164234
209.0597059 12.03919011

Name: +ve in-silico MS/MS by CFM-ID for ABHWWRKDCIQHGD-UHFFFAOYSA-N
ID: ABHWWRKDCIQHGD-UHFFFAOYSA-N
Comment: Energy0
Num peaks: 6
68.99466108 3.174403658
96.9895757 37.53163763
209.0597059 3.920204496
252.0655196 1.434001171
304.0579896 2.647490854
322.0685543 47.32777555

Name: +ve in-silico MS/MS by CFM-ID for ABHWWRKDCIQHGD-UHFFFAOYSA-N
ID: ABHWWRKDCIQHGD-UHFFFAOYSA-N
Comment: Energy1
Num peaks: 6
96.9895757 19.26253329
209.0597059 18.95994321
252.0655196 8.45354581
294.0736397 6.345951627
304.0579896 6.605305377
322.0685543 24.77277903

Name: +ve in-silico MS/MS by CFM-ID for ABHWWRKDCIQHGD-UHFFFAOYSA-N
ID: ABHWWRKDCIQHGD-UHFFFAOYSA-N
Comment: Energy2
Num peaks: 6
39.02292652 3.041852745
63.02292652 1.918711268
68.99466108 28.55616408
96.9895757 34.07866763
183.0440559 2.386792536
209.0597059 12.04422335

Name: +ve in-silico MS/MS by CFM-ID for UQHYFEZZBJMVBS-UHFFFAOYSA-N
ID: UQHYFEZZBJMVBS-UHFFFAOYSA-N
Comment: Energy0
Num peaks: 6
68.99466108 1.731445833
96.9895757 19.29325604
224.070605 0.5318711174
252.0655196 2.641696039
302.062326 1.660953765
322.0685543 71.66335844

Name: +ve in-silico MS/MS by CFM-ID for UQHYFEZZBJMVBS-UHFFFAOYSA-N
ID: UQHYFEZZBJMVBS-UHFFFAOYSA-N
Comment: Energy1
Num peaks: 6
96.9895757 19.74478741
224.070605 3.287047485
252.0655196 8.959761545
278.0787251 4.324600489
294.0736397 8.793032428
322.0685543 42.28152123

Name: +ve in-silico MS/MS by CFM-ID for UQHYFEZZBJMVBS-UHFFFAOYSA-N
ID: UQHYFEZZBJMVBS-UHFFFAOYSA-N
Comment: Energy2
Num peaks: 6
49.00727645 1.956057899
51.02292652 2.030349644
68.99466108 25.7836567
78.99899751 2.167910927
96.9895757 46.20035768
224.070605 5.376288696

Name: +ve in-silico MS/MS by CFM-ID for JSRWOSATUUXBKA-UHFFFAOYSA-N
ID: JSRWOSATUUXBKA-UHFFFAOYSA-N
Comment: Energy0
Num peaks: 6
209.0597059 25.46823312
211.075356 2.438922951
226.086255 11.23700748
286.0532407 2.773902344
288.0325052 2.986812616
304.0638053 44.86512718

Name: +ve in-silico MS/MS by CFM-ID for JSRWOSATUUXBKA-UHFFFAOYSA-N
ID: JSRWOSATUUXBKA-UHFFFAOYSA-N
Comment: Energy1
Num peaks: 6
78.98482676 1.61812643
208.0756904 1.551323241
209.0597059 67.65868975
224.070605 4.019043612
226.086255 9.720307008
304.0638053 2.225627934

Name: +ve in-silico MS/MS by CFM-ID for JSRWOSATUUXBKA-UHFFFAOYSA-N
ID: JSRWOSATUUXBKA-UHFFFAOYSA-N
Comment: Energy2
Num peaks: 15
49.00727645 9.765380188
51.02292652 1.382353249
93.99572579 1.575105749
129.0698767 1.378782743
159.0440559 1.44192148
173.0597059 1.463871255
183.0440559 11.98197053
193.0647913 4.024897843
198.0549549 1.463436742
208.0756904 2.22292057
209.0597059 35.84416852
210.0913404 1.591077934
211.075356 1.504476878
224.070605 3.308653662
226.086255 1.315257128

Name: +ve in-silico MS/MS by CFM-ID for VYEOANFDKGBAFZ-UHFFFAOYSA-N
ID: VYEOANFDKGBAFZ-UHFFFAOYSA-N
Comment: Energy0
Num peaks: 6
209.0597059 25.30584186
211.075356 2.46770396
226.086255 11.15690612
286.0532407 2.815695704
288.0325052 2.971970805
304.0638053 44.44477502

Name: +ve in-silico MS/MS by CFM-ID for VYEOANFDKGBAFZ-UHFFFAOYSA-N
ID: VYEOANFDKGBAFZ-UHFFFAOYSA-N
Comment: Energy1
Num peaks: 6
183.0440559 1.657446347
209.0597059 65.96282668
211.075356 1.608235126
224.070605 3.728161182
226.086255 9.281035589
304.0638053 2.156267938

Name: +ve in-silico MS/MS by CFM-ID for VYEOANFDKGBAFZ-UHFFFAOYSA-N
ID: VYEOANFDKGBAFZ-UHFFFAOYSA-N
Comment: Energy2
Num peaks: 18
39.02292652 5.023077753
49.00727645 1.52298164
51.02292652 1.204166733
93.99572579 1.518128877
127.0542266 1.193662222
159.0440559 1.292198934
180.0807757 2.712664785
181.0647913 8.917369812
182.0964258 1.103576149
183.0440559 11.42624405
195.0440559 1.54403871
198.0549549 1.37482837
208.0756904 2.474272518
209.0597059 32.60043613
210.0913404 2.032208503
211.075356 1.813951119
224.070605 2.117950111
226.086255 1.199788134

Name: +ve in-silico MS/MS by CFM-ID for AAXJOTSZHSSZAB-UHFFFAOYSA-N
ID: AAXJOTSZHSSZAB-UHFFFAOYSA-N
Comment: Energy0
Num peaks: 6
209.0597059 25.44453508
211.075356 2.439254813
226.086255 11.22809166
286.0532407 2.771827152
288.0325052 2.984603956
304.0638053 44.81968704

Name: +ve in-silico MS/MS by CFM-ID for AAXJOTSZHSSZAB-UHFFFAOYSA-N
ID: AAXJOTSZHSSZAB-UHFFFAOYSA-N
Comment: Energy1
Num peaks: 6
78.98482676 1.622874419
208.0756904 1.563524683
209.0597059 68.03650024
224.070605 4.048239211
226.086255 9.791223221
304.0638053 2.237176843

Name: +ve in-silico MS/MS by CFM-ID for AAXJOTSZHSSZAB-UHFFFAOYSA-N
ID: AAXJOTSZHSSZAB-UHFFFAOYSA-N
Comment: Energy2
Num peaks: 17
39.02292652 4.304664538
49.00727645 8.03388163
51.02292652 1.362374403
63.02292652 8.127973428
93.99572579 1.558871816
129.0698767 1.399399205
169.0284058 1.430428591
173.0597059 1.341147009
183.0440559 8.20414009
193.0284058 1.254081185
193.0647913 3.992488062
208.0756904 2.130457594
209.0597059 30.41960929
210.0913404 1.57500417
211.075356 1.492213851
224.070605 2.881305455
226.086255 1.266058288

Name: +ve in-silico MS/MS by CFM-ID for RVMDTLKAGXZYGO-UHFFFAOYSA-N
ID: RVMDTLKAGXZYGO-UHFFFAOYSA-N
Comment: Energy0
Num peaks: 6
209.0597059 25.21324805
211.075356 2.457138148
226.086255 11.11015618
286.0532407 2.806536431
288.0325052 2.962347699
304.0638053 44.24757231

Name: +ve in-silico MS/MS by CFM-ID for RVMDTLKAGXZYGO-UHFFFAOYSA-N
ID: RVMDTLKAGXZYGO-UHFFFAOYSA-N
Comment: Energy1
Num peaks: 6
78.98482676 1.591816263
209.0597059 66.03562388
211.075356 1.607488709
224.070605 3.760134143
226.086255 9.294530661
304.0638053 2.162048311

Name: +ve in-silico MS/MS by CFM-ID for RVMDTLKAGXZYGO-UHFFFAOYSA-N
ID: RVMDTLKAGXZYGO-UHFFFAOYSA-N
Comment: Energy2
Num peaks: 19
49.00727645 1.215766141
63.02292652 7.565317175
65.03857658 1.238341937
93.99572579 1.501291881
159.0440559 1.20286911
169.0284058 1.54256854
180.0807757 2.570226897
181.0647913 8.294909728
182.0964258 1.072031669
183.0440559 11.86473208
193.0284058 1.187707091
195.0440559 1.468880745
198.0549549 1.83260254
208.0756904 2.357007465
209.0597059 28.58125417
210.0913404 2.010100878
211.075356 1.633143175
224.070605 1.991737434
226.086255 1.141013523

Name: +ve in-silico MS/MS by CFM-ID for NSBBQIBFQJUKNV-UHFFFAOYSA-N
ID: NSBBQIBFQJUKNV-UHFFFAOYSA-N
Comment: Energy0
Num peaks: 6
209.0597059 25.22397265
211.075356 2.462769177
226.086255 11.11427614
286.0532407 2.807898749
288.0325052 3.032793874
304.0638053 44.27689341

Name: +ve in-silico MS/MS by CFM-ID for NSBBQIBFQJUKNV-UHFFFAOYSA-N
ID: NSBBQIBFQJUKNV-UHFFFAOYSA-N
Comment: Energy1
Num peaks: 6
78.98482676 1.594291964
209.0597059 66.04964535
211.075356 1.629124905
224.070605 3.824926599
226.086255 9.388460963
304.0638053 2.168000748

Name: +ve in-silico MS/MS by CFM-ID for NSBBQIBFQJUKNV-UHFFFAOYSA-N
ID: NSBBQIBFQJUKNV-UHFFFAOYSA-N
Comment: Energy2
Num peaks: 19
39.02292652 1.823357866
49.00727645 5.568331192
51.02292652 1.418089985
63.02292652 5.870319971
65.03857658 1.112838436
76.01817548 4.842930926
93.99572579 1.450149519
169.0284058 3.481721652
180.0807757 1.599698447
181.0647913 8.473562281
183.0440559 6.602116446
193.0284058 1.374981194
195.0440559 1.065472452
208.0756904 1.956714988
209.0597059 27.5276641
210.0913404 1.754179185
211.075356 1.866102305
212.070605 1.310362561
224.070605 1.158669304

Name: +ve in-silico MS/MS by CFM-ID for ZWVNWOFJWNKGIY-UHFFFAOYSA-N
ID: ZWVNWOFJWNKGIY-UHFFFAOYSA-N
Comment: Energy0
Num peaks: 6
209.0597059 25.30949488
211.075356 2.470729122
226.086255 11.17304159
286.0532407 2.81874911
288.0325052 3.072798067
304.0638053 44.51055156

Name: +ve in-silico MS/MS by CFM-ID for ZWVNWOFJWNKGIY-UHFFFAOYSA-N
ID: ZWVNWOFJWNKGIY-UHFFFAOYSA-N
Comment: Energy1
Num peaks: 6
78.98482676 1.593442735
209.0597059 66.12990883
211.075356 1.637858701
224.070605 3.787534999
226.086255 9.397794991
304.0638053 2.1659582

Name: +ve in-silico MS/MS by CFM-ID for ZWVNWOFJWNKGIY-UHFFFAOYSA-N
ID: ZWVNWOFJWNKGIY-UHFFFAOYSA-N
Comment: Energy2
Num peaks: 17
39.02292652 3.258968806
49.00727645 7.057074854
51.02292652 1.429977971
93.99572579 1.501410411
159.0440559 1.709839191
169.0284058 2.796365548
180.0807757 2.378299694
181.0647913 8.250301259
182.0964258 1.094529127
183.0440559 10.52381896
208.0756904 2.460833906
209.0597059 29.91388449
210.0913404 2.129868035
211.075356 2.014836587
212.070605 1.422702514
224.070605 1.939863088
226.086255 1.191093215

Name: +ve in-silico MS/MS by CFM-ID for SPKHYPAYVDRVRS-UHFFFAOYSA-N
ID: SPKHYPAYVDRVRS-UHFFFAOYSA-N
Comment: Energy0
Num peaks: 6
209.0597059 25.46066195
211.075356 2.44013292
226.086255 11.24866147
286.0532407 2.776478505
288.0325052 2.988683367
304.0638053 44.90362198

Name: +ve in-silico MS/MS by CFM-ID for SPKHYPAYVDRVRS-UHFFFAOYSA-N
ID: SPKHYPAYVDRVRS-UHFFFAOYSA-N
Comment: Energy1
Num peaks: 6
78.98482676 1.620585202
208.0756904 1.566937467
209.0597059 68.0339888
224.070605 4.068389911
226.086255 9.803261367
304.0638053 2.231605739

Name: +ve in-silico MS/MS by CFM-ID for SPKHYPAYVDRVRS-UHFFFAOYSA-N
ID: SPKHYPAYVDRVRS-UHFFFAOYSA-N
Comment: Energy2
Num peaks: 14
39.02292652 3.801246356
49.00727645 3.430827397
63.02292652 5.955945739
93.99572579 1.583520142
159.0440559 4.770136284
169.0284058 3.81825993
183.0440559 8.226366975
193.0647913 4.099324925
198.0913404 1.811249968
208.0756904 2.350782918
209.0597059 34.65850717
210.0913404 1.622744428
211.075356 1.481415215
224.070605 3.429840526

Name: +ve in-silico MS/MS by CFM-ID for DHHQDKKORJWRCE-UHFFFAOYSA-N
ID: DHHQDKKORJWRCE-UHFFFAOYSA-N
Comment: Energy0
Num peaks: 6
197.0597059 3.415635421
224.070605 1.568736127
226.086255 7.787884919
286.0532407 1.68260539
288.0325052 2.8661845
304.0638053 77.37019551

Name: +ve in-silico MS/MS by CFM-ID for DHHQDKKORJWRCE-UHFFFAOYSA-N
ID: DHHQDKKORJWRCE-UHFFFAOYSA-N
Comment: Energy1
Num peaks: 10
15.02292652 4.752191383
78.98482676 2.632415405
198.0913404 2.385933092
208.0756904 3.174226469
224.070605 12.28690333
226.086255 26.82130145
276.0688907 3.947473535
286.0532407 2.32340059
288.0325052 2.177909154
304.0638053 19.59189253

Name: +ve in-silico MS/MS by CFM-ID for DHHQDKKORJWRCE-UHFFFAOYSA-N
ID: DHHQDKKORJWRCE-UHFFFAOYSA-N
Comment: Energy2
Num peaks: 22
15.02292652 1.224244878
49.00727645 5.972228895
51.02292652 7.555383393
78.03382555 1.925835552
80.04947561 1.060485163
105.0334912 1.046477265
159.0440559 1.171112195
169.0284058 4.400727495
171.0440559 3.116012184
180.0807757 7.040982101
181.0647913 1.49390067
182.0964258 3.279531553
196.0393049 1.934511064
196.0756904 3.136612091
197.0597059 11.226597
198.0549549 2.552052616
198.0913404 3.502261175
208.0756904 6.290455384
210.0913404 1.199542874
212.070605 1.277056578
224.070605 5.397040654
226.086255 4.715260536

Name: +ve in-silico MS/MS by CFM-ID for MLOIGDKABJWSKV-UHFFFAOYSA-N
ID: MLOIGDKABJWSKV-UHFFFAOYSA-N
Comment: Energy0
Num peaks: 9
96.96852159 3.645567224
98.98417166 8.809671278
187.0389705 1.50974595
189.0546206 4.864295929
213.0311219 2.391146808
241.0260365 11.66853091
251.0103864 6.046998303
269.0209511 22.47963059
287.0315158 19.71457357

Name: +ve in-silico MS/MS by CFM-ID for MLOIGDKABJWSKV-UHFFFAOYSA-N
ID: MLOIGDKABJWSKV-UHFFFAOYSA-N
Comment: Energy1
Num peaks: 24
53.00219107 2.105709448
96.96852159 1.804578858
98.98417166 2.175945881
99.00767038 1.295867989
115.0542266 3.814646993
117.0698767 2.809137241
131.0491413 1.266548433
143.0491413 3.83495814
145.0647913 1.891532714
159.0440559 1.63353056
171.0440559 1.67234338
173.0597059 2.001133189
177.0546206 2.149207987
187.0154718 1.211445618
187.0389705 1.777656755
189.0546206 5.780772296
197.0362072 1.70240234
213.0311219 8.033703254
215.0467719 1.376460266
225.0311219 3.396213746
241.0260365 8.420117847
251.0103864 7.045754665
269.0209511 9.957760762
287.0315158 3.726877682

Name: +ve in-silico MS/MS by CFM-ID for MLOIGDKABJWSKV-UHFFFAOYSA-N
ID: MLOIGDKABJWSKV-UHFFFAOYSA-N
Comment: Energy2
Num peaks: 31
39.02292652 0.9821857197
41.00219107 0.9418220145
53.00219107 3.73028881
63.02292652 4.760078264
65.00219107 1.560294958
65.03857658 0.9571291717
72.99202031 1.178274391
73.00727645 0.9725661222
75.02292652 0.7282921487
80.97360697 0.8460124333
83.01275576 0.7994116812
91.05422664 2.889587085
95.01275576 1.070816233
96.96852159 4.012347678
96.99202031 0.735578755
98.98417166 2.507414779
99.00767038 1.001893344
105.0334912 0.8774157848
115.0542266 11.86125384
117.0698767 5.526422071
129.0334912 0.7610278632
131.0491413 1.427020016
133.0647913 1.322888033
143.0491413 11.48447445
145.0647913 3.502257217
159.0440559 1.438701521
171.0440559 1.028576972
173.0597059 3.542149451
187.0389705 1.487467275
189.0546206 3.350613993
225.0311219 0.9496948542

Name: +ve in-silico MS/MS by CFM-ID for JLQCSKUTFZEMBB-UHFFFAOYSA-N
ID: JLQCSKUTFZEMBB-UHFFFAOYSA-N
Comment: Energy0
Num peaks: 11
96.96852159 6.174197718
98.98417166 19.02606755
119.0491413 3.615521505
161.0597059 4.5848242
171.0440559 3.743322282
187.0389705 4.722898563
189.0546206 12.63468818
207.0651853 2.037328499
251.0103864 3.824619505
269.0209511 8.723401214
287.0315158 12.83559991

Name: +ve in-silico MS/MS by CFM-ID for JLQCSKUTFZEMBB-UHFFFAOYSA-N
ID: JLQCSKUTFZEMBB-UHFFFAOYSA-N
Comment: Energy1
Num peaks: 22
53.00219107 2.286778057
96.96852159 2.342632306
98.98417166 9.937894746
105.0334912 1.162189059
105.0698767 1.330881194
107.0491413 1.305945709
119.0491413 5.761246505
121.0647913 1.841716304
129.0334912 1.659733107
131.0491413 1.852290315
133.0647913 8.929527042
135.0804414 1.708831387
143.0491413 3.945305989
145.0647913 1.944826923
157.0284058 1.372756938
161.0597059 11.10228549
171.0440559 4.906234966
173.0597059 2.174184339
189.0546206 5.010487119
251.0103864 2.565899518
269.0209511 5.166242316
287.0315158 2.444766668

Name: +ve in-silico MS/MS by CFM-ID for JLQCSKUTFZEMBB-UHFFFAOYSA-N
ID: JLQCSKUTFZEMBB-UHFFFAOYSA-N
Comment: Energy2
Num peaks: 25
19.01784114 2.593774294
53.00219107 2.153958847
63.02292652 2.723079429
79.05422664 0.9240568017
80.97360697 3.398748857
80.99710569 1.743618861
83.01275576 1.247385353
91.05422664 1.054727186
93.06987671 1.226987731
96.96852159 15.56325948
98.98417166 16.73973679
101.0385766 0.9831140038
105.0698767 1.192256183
107.0491413 1.715971809
119.0491413 5.739015339
121.0647913 1.484402334
129.0334912 3.418786264
131.0491413 2.815085004
133.0647913 3.295327386
157.0284058 1.556235554
159.0440559 1.26357797
161.0597059 3.781613633
171.0440559 1.45342756
173.0597059 1.006708321
189.0546206 0.9653420789

Name: +ve in-silico MS/MS by CFM-ID for WUSZAIKNPYRTCT-UHFFFAOYSA-N
ID: WUSZAIKNPYRTCT-UHFFFAOYSA-N
Comment: Energy0
Num peaks: 13
96.96852159 3.043560766
98.98417166 7.999529992
119.0491413 2.816278178
131.0491413 11.98317783
133.0647913 3.989561984
143.0491413 5.548192047
171.0440559 3.54262785
173.0597059 4.088808417
187.0389705 2.907474552
189.0546206 13.55927202
241.0260365 9.819496036
269.0209511 6.109584512
287.0315158 6.535353362

Name: +ve in-silico MS/MS by CFM-ID for WUSZAIKNPYRTCT-UHFFFAOYSA-N
ID: WUSZAIKNPYRTCT-UHFFFAOYSA-N
Comment: Energy1
Num peaks: 20
63.02292652 1.262384466
96.96852159 3.270200178
98.98417166 6.777780055
99.02292652 1.382541682
103.0542266 1.438248208
105.0334912 1.326629825
119.0491413 5.501258252
121.0647913 2.097436838
129.0334912 5.897157762
131.0491413 14.44437902
133.0647913 8.448277241
143.0491413 3.118683954
145.0647913 2.614899901
178.9740009 1.184258864
189.0546206 1.478645214
213.0311219 1.116414627
241.0260365 9.039493359
251.0103864 1.573397646
269.0209511 5.58494761
287.0315158 2.524724506

Name: +ve in-silico MS/MS by CFM-ID for WUSZAIKNPYRTCT-UHFFFAOYSA-N
ID: WUSZAIKNPYRTCT-UHFFFAOYSA-N
Comment: Energy2
Num peaks: 22
39.02292652 1.017889162
63.02292652 2.98524672
68.99710569 3.239098618
73.00727645 1.751047301
80.97360697 1.060801303
83.01275576 3.228121168
95.01275576 0.9371821314
96.96852159 3.696346572
98.98417166 4.319772753
103.0542266 1.099194645
105.0334912 1.213813921
119.0491413 4.382440624
121.0647913 1.160549772
129.0334912 1.342005973
131.0491413 4.669025501
143.0491413 31.033649
145.0647913 3.293604546
157.0284058 0.9917300123
159.0440559 1.932970895
161.0597059 3.231656319
173.0597059 2.402720055
189.0546206 1.413615849

Name: +ve in-silico MS/MS by CFM-ID for CFQDXJVYQICHJQ-UHFFFAOYSA-N
ID: CFQDXJVYQICHJQ-UHFFFAOYSA-N
Comment: Energy0
Num peaks: 18
96.96852159 2.607038796
98.98417166 3.429546016
110.9841717 2.667938377
120.0443902 4.519628829
122.0600403 2.605530985
148.0393049 3.386431096
150.0549549 3.962442955
171.005301 1.094081845
189.0546206 3.274048524
191.0702706 1.214771864
204.0655196 2.187045608
206.0811697 7.946560491
208.0968197 2.018184618
224.0917343 1.266554111
269.0209511 0.9519086258
286.0475002 3.266401528
287.0315158 11.99641365
304.0580649 21.77674381

Name: +ve in-silico MS/MS by CFM-ID for CFQDXJVYQICHJQ-UHFFFAOYSA-N
ID: CFQDXJVYQICHJQ-UHFFFAOYSA-N
Comment: Energy1
Num peaks: 31
57.0334912 1.49737642
80.97360697 1.954964889
80.99710569 1.047497337
85.02840582 1.137998388
94.06512568 2.158696893
96.96852159 7.265068627
98.98417166 10.80604325
104.0494756 1.430811824
110.9841717 0.5839881535
120.0443902 1.405681476
122.0600403 1.734014502
144.0443902 0.5890781807
146.0600403 0.7242342932
148.0756904 0.7853084487
174.0549549 0.6538836475
186.0549549 0.6582780541
187.0389705 1.081174096
188.070605 1.323585575
189.0546206 6.177042234
190.086255 1.026576248
191.0702706 1.896510501
192.0655196 1.447772373
204.0655196 3.760006028
206.0811697 12.01527945
208.0968197 1.73532474
211.0002156 0.5848968688
269.0209511 1.243115057
276.0631503 0.710110333
286.0475002 3.106686017
287.0315158 3.967697869
304.0580649 5.666343037

Name: +ve in-silico MS/MS by CFM-ID for CFQDXJVYQICHJQ-UHFFFAOYSA-N
ID: CFQDXJVYQICHJQ-UHFFFAOYSA-N
Comment: Energy2
Num peaks: 31
41.00219107 0.8283661776
43.01784114 1.840188361
56.99710569 0.7469121732
66.03382555 2.061856357
76.01817548 1.167477093
78.03382555 2.985166807
83.01275576 0.7733289072
85.02840582 0.9242724223
91.01784114 1.529723421
93.0334912 3.051696202
94.06512568 2.516253012
95.04914126 1.906274636
96.96852159 2.309426484
98.98417166 1.350424988
104.0494756 2.446527682
105.0334912 2.327302738
106.0651257 3.440191838
107.0491413 0.9390593356
108.0807757 1.094325914
110.0964258 1.464955413
110.9841717 1.250043275
120.0443902 18.56733453
121.0284058 1.020999716
122.0600403 4.818486459
124.0756904 3.654698113
126.0913404 2.054397212
128.1069905 1.352209605
133.0284058 1.548402072
134.0600403 2.350875821
148.0393049 1.351143817
189.0546206 0.8334186021

Name: +ve in-silico MS/MS by CFM-ID for RUIQQOMMZPOEDF-UHFFFAOYSA-N
ID: RUIQQOMMZPOEDF-UHFFFAOYSA-N
Comment: Energy0
Num peaks: 20
96.96852159 2.593650578
98.98417166 3.411724613
110.9841717 2.653737166
120.0443902 4.452881751
122.0600403 2.646003389
150.0549549 2.870599364
152.070605 3.798891834
154.086255 0.8092930018
168.989651 1.090703957
187.0389705 0.8517574881
189.0546206 3.234015711
191.0702706 1.184970215
204.0655196 2.177690433
206.0811697 7.907912789
208.0968197 2.011822261
224.0917343 1.262638796
269.0209511 0.9450016119
286.0475002 3.34778773
287.0315158 11.78988917
304.0580649 21.67735065

Name: +ve in-silico MS/MS by CFM-ID for RUIQQOMMZPOEDF-UHFFFAOYSA-N
ID: RUIQQOMMZPOEDF-UHFFFAOYSA-N
Comment: Energy1
Num peaks: 31
55.01784114 1.26321213
80.97360697 1.942386111
80.99710569 1.039416089
83.01275576 0.5722403337
85.02840582 1.134784275
94.06512568 2.151160381
96.96852159 7.213898486
98.98417166 10.73016292
104.0494756 1.426205377
110.9841717 0.5797210443
120.0443902 1.391869983
122.0600403 1.767822252
144.0443902 0.7354492943
146.0600403 0.7183862879
148.0756904 0.7796569214
174.0549549 0.8337505839
187.0389705 1.045697021
188.070605 1.327679629
189.0546206 6.178086524
190.086255 1.042938782
191.0702706 1.864141645
192.0655196 1.104458148
204.0655196 3.653584089
206.0811697 11.98553023
208.0968197 1.724013568
211.0002156 0.7581244421
244.0369355 0.5719970566
269.0209511 1.252285368
286.0475002 3.118981801
287.0315158 3.901581868
304.0580649 5.609975429

Name: +ve in-silico MS/MS by CFM-ID for RUIQQOMMZPOEDF-UHFFFAOYSA-N
ID: RUIQQOMMZPOEDF-UHFFFAOYSA-N
Comment: Energy2
Num peaks: 31
41.00219107 0.7981880461
43.01784114 1.796233181
56.99710569 0.7518020231
66.03382555 1.929222518
76.01817548 1.164628506
78.03382555 2.948680785
85.02840582 0.9016582627
91.01784114 1.499797693
93.0334912 2.99199637
94.06512568 2.755900545
95.04914126 1.868982498
96.96852159 2.260000729
98.98417166 1.320971029
104.0494756 2.473035936
105.0334912 2.273460284
106.0651257 3.227862187
107.0491413 0.9119017939
108.0807757 1.388874042
110.0964258 1.436272732
110.9841717 1.220384224
120.0443902 17.73338829
122.0600403 5.459524822
124.0756904 3.765249241
126.0913404 1.980866497
128.1069905 1.325450188
132.0443902 1.276382533
134.0600403 1.11887681
135.0440559 1.34895361
136.0756904 2.307574613
148.0393049 0.8290638282
189.0546206 0.7886295147

Name: +ve in-silico MS/MS by CFM-ID for AILDORDNGXVYIU-UHFFFAOYSA-N
ID: AILDORDNGXVYIU-UHFFFAOYSA-N
Comment: Energy0
Num peaks: 11
59.01275576 5.834141803
103.0389705 1.729334235
176.0553488 2.579958666
178.0709989 3.910598317
206.0659135 2.728942968
207.0499291 1.535779081
218.0659135 3.690846271
224.0764782 5.304367667
236.0764782 16.82985046
264.0713928 10.42763301
282.0819575 26.63362476

Name: +ve in-silico MS/MS by CFM-ID for AILDORDNGXVYIU-UHFFFAOYSA-N
ID: AILDORDNGXVYIU-UHFFFAOYSA-N
Comment: Energy1
Num peaks: 27
41.00219107 1.718006736
43.01784114 2.341248311
45.0334912 1.428010606
59.01275576 10.84211864
76.03930485 1.11613935
116.0342195 2.450385202
130.013484 1.123061007
146.0447842 1.377089235
160.0240487 3.252069998
161.0444498 1.346842228
162.0396988 1.48621823
176.0553488 1.491959117
178.0709989 2.144187158
189.0393644 1.390333813
204.0502635 1.033954763
206.0659135 3.858980171
207.0499291 1.441947627
218.0659135 6.940859708
220.0815636 1.276692146
224.0764782 1.646256974
236.0764782 5.698807899
238.0921283 1.061033128
246.0608281 4.121397956
250.0557428 1.73988483
252.0713928 2.480946214
264.0713928 11.32922507
282.0819575 4.637535908

Name: +ve in-silico MS/MS by CFM-ID for AILDORDNGXVYIU-UHFFFAOYSA-N
ID: AILDORDNGXVYIU-UHFFFAOYSA-N
Comment: Energy2
Num peaks: 31
31.01784114 1.098178019
41.00219107 2.695747814
43.01784114 6.103183917
45.0334912 2.692900871
47.01275576 1.178690804
58.02874017 0.8957018171
59.01275576 5.879224287
61.02840582 2.659573909
73.02840582 1.031305768
75.04405588 0.9697484909
85.02840582 1.160158503
89.02332044 0.9250707967
91.0389705 2.042314428
101.0233204 1.194637853
103.0389705 3.363649165
104.0342195 2.360472213
105.0546206 1.931984626
119.0338851 2.682549154
120.0291341 1.602583644
121.0495352 2.092478921
134.0447842 2.299080323
150.0396988 2.649047949
160.0240487 3.108875984
161.0444498 0.8803910001
162.0396988 1.432228626
164.0553488 1.153895372
176.0553488 4.640587864
178.0709989 4.178172134
192.0502635 1.580529146
206.0659135 6.014858949
218.0659135 2.050099426

Name: +ve in-silico MS/MS by CFM-ID for LQCJSHNZFVCCHN-UHFFFAOYSA-N
ID: LQCJSHNZFVCCHN-UHFFFAOYSA-N
Comment: Energy0
Num peaks: 10
75.00767038 5.226635992
87.00767038 1.796167251
105.0182351 5.551934422
160.0604342 4.42227046
161.0444498 2.410246874
178.0709989 11.28841266
236.0764782 1.306900947
246.0608281 4.048014166
264.0713928 20.30823942
282.0819575 24.74366626

Name: +ve in-silico MS/MS by CFM-ID for LQCJSHNZFVCCHN-UHFFFAOYSA-N
ID: LQCJSHNZFVCCHN-UHFFFAOYSA-N
Comment: Energy1
Num peaks: 28
41.00219107 1.069846038
43.01784114 2.354720291
45.0334912 1.429519545
59.01275576 1.949322937
75.00767038 2.219941212
87.00767038 2.606962727
104.0342195 1.530593119
105.0182351 3.072066567
116.0342195 0.849709187
118.0498695 0.8029974844
143.0338851 1.234540697
160.0604342 7.275501877
161.0444498 2.774113654
176.0553488 1.042112331
178.0709989 7.602925184
188.0553488 2.564548651
190.0346134 0.7148622859
206.0659135 4.804000579
208.0815636 0.7639506083
218.0659135 1.487466263
220.0815636 1.060522175
236.0764782 1.753425792
238.0921283 0.8767433971
246.0608281 9.819700966
252.0713928 0.8474706366
254.0870429 0.8963246609
264.0713928 13.07104331
282.0819575 3.979875785

Name: +ve in-silico MS/MS by CFM-ID for LQCJSHNZFVCCHN-UHFFFAOYSA-N
ID: LQCJSHNZFVCCHN-UHFFFAOYSA-N
Comment: Energy2
Num peaks: 31
29.00219107 1.172798598
41.00219107 2.010360793
43.01784114 6.154120544
44.99710569 0.9240989237
45.0334912 2.626250586
56.99710569 2.182602974
57.0334912 1.018831085
58.02874017 1.216772689
59.01275576 3.854689101
60.04439023 1.497203955
61.02840582 1.303190853
73.02840582 2.28662477
74.02365479 1.868861381
75.00767038 3.799240441
75.04405588 1.098487675
87.00767038 2.170213776
88.03930485 2.515653241
91.0389705 0.8567635175
103.0389705 2.021532751
104.0342195 2.426966851
105.0182351 1.410412858
116.0342195 0.9030174787
118.0498695 2.235775825
132.0655196 1.010815051
134.0811697 1.606773494
143.0338851 0.9192339138
146.0447842 1.87575838
160.0604342 10.06445671
161.0444498 1.508902347
178.0709989 3.361526423
204.0502635 0.9662827819

Name: +ve in-silico MS/MS by CFM-ID for MHEMCZZNAZJCCT-UHFFFAOYSA-N
ID: MHEMCZZNAZJCCT-UHFFFAOYSA-N
Comment: Energy0
Num peaks: 15
96.96852159 5.222650182
98.98417166 17.6355941
120.0443902 3.017828374
122.0600403 1.860960474
150.0549549 2.24920116
152.070605 2.947590843
207.0651853 2.987410662
208.0968197 1.415550306
222.0760843 2.622794857
224.0917343 9.643063301
242.102299 2.092259835
287.0315158 3.756751444
304.0580649 10.84575497
305.0420805 5.096415837
322.0686296 8.876845851

Name: +ve in-silico MS/MS by CFM-ID for MHEMCZZNAZJCCT-UHFFFAOYSA-N
ID: MHEMCZZNAZJCCT-UHFFFAOYSA-N
Comment: Energy1
Num peaks: 31
43.01784114 0.729147218
73.02840582 0.7452908974
80.97360697 1.716996652
94.06512568 2.051921755
96.96852159 2.788107624
98.98417166 13.1197214
104.0494756 1.106663259
120.0443902 1.241539846
122.0600403 1.643453237
134.0600403 0.6242021842
176.070605 2.022124448
177.0546206 4.550238638
194.0811697 7.473224923
196.0968197 0.7783212958
198.1124698 0.5750256158
204.0655196 0.8018132201
205.0495352 0.5466326542
206.0811697 1.552184146
207.0651853 3.637058901
208.0968197 0.9985387425
209.0808353 0.8055254885
222.0760843 1.339715024
224.0917343 7.326275887
226.1073844 0.7575973767
229.0107803 0.6655989273
286.0475002 0.913837516
287.0315158 4.016414338
294.0737149 0.6776891775
304.0580649 7.255799083
305.0420805 3.019707569
322.0686296 3.686463827

Name: +ve in-silico MS/MS by CFM-ID for MHEMCZZNAZJCCT-UHFFFAOYSA-N
ID: MHEMCZZNAZJCCT-UHFFFAOYSA-N
Comment: Energy2
Num peaks: 31
19.01784114 0.781387988
66.03382555 1.542141124
76.01817548 0.9440639572
78.03382555 2.685199424
78.95795691 1.02854814
80.97360697 2.824210891
91.01784114 1.359899742
93.0334912 2.716811476
94.06512568 2.245257694
95.04914126 1.731811803
96.96852159 7.929438125
98.98417166 10.88702969
104.0494756 1.954351145
105.0334912 2.027243418
106.0651257 2.773089335
107.0491413 0.8190706008
108.0807757 1.160655184
110.0964258 1.30321977
120.0443902 12.01520389
122.0600403 3.870096567
124.0756904 2.457335851
126.0913404 1.223077693
128.1069905 0.8945605993
132.0443902 1.041586389
134.0600403 0.8275833168
135.0440559 1.200530977
136.0756904 2.073245315
148.0393049 1.07904674
150.0549549 1.81613691
152.070605 1.343390826
154.086255 1.428361191

Name: +ve in-silico MS/MS by CFM-ID for OHJKSKREONWQIG-UHFFFAOYSA-N
ID: OHJKSKREONWQIG-UHFFFAOYSA-N
Comment: Energy0
Num peaks: 23
96.96852159 2.518703109
98.98417166 3.344561225
110.0600403 0.9342838433
110.9841717 2.581408754
112.9998217 0.6289633381
136.0393049 4.233726127
138.0549549 2.531247948
166.0498695 2.743175706
168.0655196 3.626503162
170.0811697 0.7803478324
171.005301 1.056392434
205.0495352 0.7900713455
207.0651853 3.005667479
209.0808353 1.0737305
213.0158657 0.8808603371
222.0760843 2.068810269
224.0917343 7.475514846
226.1073844 1.811170411
242.102299 1.222869212
287.0315158 1.30319485
304.0580649 4.189397996
305.0420805 10.97822341
322.0686296 20.67400208

Name: +ve in-silico MS/MS by CFM-ID for OHJKSKREONWQIG-UHFFFAOYSA-N
ID: OHJKSKREONWQIG-UHFFFAOYSA-N
Comment: Energy1
Num peaks: 31
57.0334912 1.453147575
80.97360697 1.783745661
83.01275576 0.9102020568
87.04405588 1.104763197
96.96852159 7.176118298
98.98417166 10.67795418
110.0600403 1.474584771
115.0389705 0.7283411632
120.0443902 1.102603149
136.0393049 1.326050352
138.0549549 1.724234113
162.0549549 0.7123240572
193.0495352 0.6243074886
204.0655196 0.7524642861
205.0495352 1.065921026
206.0811697 1.141041807
207.0651853 5.980910676
208.0968197 1.071598072
209.0808353 1.7339155
210.0760843 0.9818271418
213.0158657 1.376495061
222.0760843 3.726103597
224.0917343 11.56016107
226.1073844 1.543207841
266.0788003 0.8906392996
287.0315158 1.554525871
292.0580649 0.6733306994
294.0737149 1.249167465
304.0580649 3.511296299
305.0420805 3.721653771
322.0686296 5.333219193

Name: +ve in-silico MS/MS by CFM-ID for OHJKSKREONWQIG-UHFFFAOYSA-N
ID: OHJKSKREONWQIG-UHFFFAOYSA-N
Comment: Energy2
Num peaks: 31
43.01784114 1.90229656
56.99710569 0.9475571035
59.01275576 2.301928708
66.03382555 4.990571208
68.04947561 1.78422966
85.02840582 1.001903558
87.04405588 0.8513246456
92.0130901 4.286126782
94.02874017 1.40752795
96.96852159 2.219385811
98.98417166 1.378083834
110.0600403 2.46446226
110.9841717 1.325589302
113.0233204 0.9595812029
120.0443902 2.100218938
121.0284058 1.867646145
122.0236548 1.13770892
122.0600403 3.257457463
123.0440559 0.7835522667
124.0756904 1.53989807
126.0913404 1.213876792
136.0393049 13.22246008
138.0549549 4.573650426
140.070605 3.393661498
142.086255 1.69053917
144.1019051 0.8341453506
148.0393049 1.067460186
150.0549549 0.9261932839
151.0389705 1.013941827
152.070605 2.028643602
208.0968197 0.9872390963

Name: +ve in-silico MS/MS by CFM-ID for CMHQRNQZTDNGQB-UHFFFAOYSA-N
ID: CMHQRNQZTDNGQB-UHFFFAOYSA-N
Comment: Energy0
Num peaks: 20
96.96852159 2.659942305
98.98417166 3.530843232
108.0443902 1.258182389
110.0600403 0.8750184779
110.9841717 2.72087265
136.0393049 4.789521477
138.0549549 3.078311492
166.0498695 3.09214321
168.0655196 4.366266788
170.0811697 0.9231112607
171.005301 1.184400795
207.0651853 1.881981185
222.0760843 2.521817581
224.0917343 9.209392278
226.1073844 2.13119424
242.102299 1.47318218
287.0315158 0.8166290431
304.0580649 4.678947398
305.0420805 4.640285157
322.0686296 24.47350553

Name: +ve in-silico MS/MS by CFM-ID for CMHQRNQZTDNGQB-UHFFFAOYSA-N
ID: CMHQRNQZTDNGQB-UHFFFAOYSA-N
Comment: Energy1
Num peaks: 31
57.0334912 1.437485934
80.97360697 1.746555926
83.01275576 0.9519143058
87.04405588 1.094448945
96.96852159 6.626783901
98.98417166 9.867943926
108.0443902 1.734845184
110.0600403 1.650531266
120.0443902 1.355595166
136.0393049 1.227066047
138.0549549 1.719118357
162.0549549 0.7449680599
194.0811697 0.8748452489
196.0968197 2.166791645
206.0811697 1.224216642
207.0651853 2.714741487
208.0968197 1.195888192
210.0760843 1.028687218
213.0158657 0.778769765
222.0760843 4.107819416
224.0917343 11.38653559
226.1073844 1.356145907
266.0788003 0.8778755253
275.0315158 1.064996093
276.0631503 1.148598773
287.0315158 1.115654425
292.0580649 1.408836198
294.0737149 1.418406776
304.0580649 3.656272087
305.0420805 1.388677652
322.0686296 5.205039459

Name: +ve in-silico MS/MS by CFM-ID for CMHQRNQZTDNGQB-UHFFFAOYSA-N
ID: CMHQRNQZTDNGQB-UHFFFAOYSA-N
Comment: Energy2
Num peaks: 31
15.02292652 0.6994198002
41.00219107 0.7917833455
43.01784114 1.762628437
50.00252542 0.8931962272
59.01275576 0.6363243584
61.02840582 0.6448730855
87.04405588 0.8372845931
92.0130901 1.326036645
94.02874017 1.61578956
96.96852159 2.08698491
98.98417166 1.285279045
108.0443902 9.011067759
110.0600403 3.354331057
110.9841717 1.175643754
120.0443902 2.936915854
121.0284058 1.060327549
122.0600403 3.801495127
124.0756904 1.983238307
126.0913404 1.813968833
134.0236548 5.090862552
136.0393049 13.92398545
138.0549549 5.260255981
140.070605 3.486621939
142.086255 1.83246524
144.1019051 1.286706877
148.0393049 1.399195931
150.0549549 1.086289311
152.070605 2.327435825
154.086255 0.6883865159
174.1124698 0.8046299851
208.0968197 1.06650084

Name: +ve in-silico MS/MS by CFM-ID for VBIKLFUKFJSFCT-UHFFFAOYSA-N
ID: VBIKLFUKFJSFCT-UHFFFAOYSA-N
Comment: Energy0
Num peaks: 27
93.0334912 0.6053366688
96.96852159 2.413248261
98.98417166 3.188409881
108.0443902 2.704476443
110.0600403 1.925629101
110.9841717 2.552787046
112.9998217 0.6015445408
136.0393049 2.881496343
138.0549549 1.777630421
151.0389705 0.5643964252
166.0498695 2.657595869
168.0655196 3.583931578
168.989651 1.048111221
170.0811697 0.7852888932
171.005301 1.856860424
205.0495352 0.715987041
207.0651853 2.738933715
209.0808353 0.972294066
213.0158657 0.6795217336
222.0760843 1.916860052
224.0917343 6.953427617
226.1073844 1.705444206
242.102299 1.213603124
287.0315158 1.296134269
304.0580649 3.512472219
305.0420805 10.12952962
322.0686296 19.57960938

Name: +ve in-silico MS/MS by CFM-ID for VBIKLFUKFJSFCT-UHFFFAOYSA-N
ID: VBIKLFUKFJSFCT-UHFFFAOYSA-N
Comment: Energy1
Num peaks: 31
57.0334912 1.453496896
80.97360697 1.786372507
83.01275576 1.162387416
87.04405588 1.416462221
96.96852159 7.100171018
98.98417166 10.55903468
108.0443902 1.425679972
110.0600403 1.067487787
115.0389705 1.013748241
122.9841717 0.6979716312
136.0393049 0.7203942222
138.0549549 1.249532302
150.0549549 0.7924343918
162.0549549 0.8328391364
193.0495352 0.6466360058
204.0655196 0.9635417392
205.0495352 0.9698264957
206.0811697 1.6044435
207.0651853 5.643816008
208.0968197 1.215232124
209.0808353 1.759728704
210.0760843 1.010981717
213.0158657 0.9863949369
222.0760843 3.343410956
224.0917343 11.14670601
226.1073844 1.493696426
287.0315158 1.749491343
294.0737149 0.7128139626
304.0580649 3.291968007
305.0420805 3.846280279
322.0686296 5.444416942

Name: +ve in-silico MS/MS by CFM-ID for VBIKLFUKFJSFCT-UHFFFAOYSA-N
ID: VBIKLFUKFJSFCT-UHFFFAOYSA-N
Comment: Energy2
Num peaks: 31
40.01817548 1.579327417
42.03382555 2.472412531
43.01784114 1.711558352
46.06512568 1.624281292
50.00252542 1.33930794
59.01275576 2.395727721
61.02840582 2.096185268
66.03382555 4.524512766
73.02840582 2.35987509
93.0334912 0.9637305474
96.96852159 2.441761779
98.98417166 1.217567365
103.0389705 1.289986968
108.0443902 5.201408986
110.0600403 5.694366321
110.9841717 3.365281009
113.0233204 1.229947425
115.0389705 1.277412098
117.0546206 1.782411411
120.0443902 1.208585183
121.0284058 1.59121877
122.0600403 2.077230669
124.0756904 0.9376919476
134.0236548 2.694829867
136.0393049 6.925116235
138.0549549 1.670949957
140.070605 2.76867184
142.086255 1.466485855
151.0389705 0.8944200122
152.070605 1.225104745
208.0968197 0.9683381684

Name: +ve in-silico MS/MS by CFM-ID for XLGSGKPFDFTEGN-UHFFFAOYSA-N
ID: XLGSGKPFDFTEGN-UHFFFAOYSA-N
Comment: Energy0
Num peaks: 19
96.96852159 2.700330378
98.98417166 3.583528095
110.0600403 0.9220374045
110.9841717 2.760126803
136.0393049 5.173675553
138.0549549 3.422614363
166.0498695 3.551204921
168.0655196 4.84458713
170.0811697 1.037436162
171.005301 1.244242062
198.0760843 0.7450113903
210.0760843 0.6859646242
222.0760843 2.839291678
224.0917343 10.83025434
226.1073844 2.343163179
242.102299 1.546289091
304.0580649 4.821206848
305.0420805 1.29434962
322.0686296 26.29974306

Name: +ve in-silico MS/MS by CFM-ID for XLGSGKPFDFTEGN-UHFFFAOYSA-N
ID: XLGSGKPFDFTEGN-UHFFFAOYSA-N
Comment: Energy1
Num peaks: 31
57.0334912 1.423231557
80.97360697 1.710529438
83.01275576 1.051948198
84.04439023 0.6665993303
87.04405588 1.102085048
94.02874017 1.389641566
96.96852159 6.618877401
98.0600403 1.236498073
98.98417166 9.853435254
110.0600403 1.989877584
110.9841717 0.5547476042
120.0443902 1.287657025
136.0393049 1.277130891
138.0549549 1.658211269
162.0549549 0.563064419
164.070605 0.6455341442
204.0655196 2.013873447
206.0811697 3.419711428
208.0968197 2.81896897
210.0760843 1.112612602
213.0158657 0.753860102
222.0760843 3.215854789
224.0917343 11.81379599
226.1073844 1.674301761
239.0315158 0.55809514
266.0788003 0.8516031727
286.0475002 1.35611251
294.0737149 0.76333011
304.0580649 5.99047182
305.0420805 0.9700727219
322.0686296 4.944597098

Name: +ve in-silico MS/MS by CFM-ID for XLGSGKPFDFTEGN-UHFFFAOYSA-N
ID: XLGSGKPFDFTEGN-UHFFFAOYSA-N
Comment: Energy2
Num peaks: 31
41.00219107 2.342090149
43.01784114 2.60408869
53.00219107 1.706273662
55.01784114 1.065065899
65.00219107 1.309151567
68.0130901 1.016179549
70.02874017 1.692887322
73.02840582 0.985351098
80.99710569 1.517698894
82.02874017 0.9681721294
83.01275576 1.12983249
84.04439023 0.9648393611
85.02840582 0.9688886467
94.02874017 4.719246993
96.96852159 2.089931734
98.98417166 1.284326896
110.0600403 2.180953472
110.9841717 1.517839563
120.0443902 2.36896881
122.0600403 2.996967938
124.0756904 1.523934483
126.0913404 1.041051831
136.0393049 15.47264416
138.0549549 5.443014088
140.070605 3.908766724
142.086255 1.852257053
144.1019051 0.9577518434
148.0393049 1.026155471
150.0549549 0.9645573756
152.070605 2.040997301
208.0968197 1.142775066

Name: +ve in-silico MS/MS by CFM-ID for YMVNWICFWIRXMI-UHFFFAOYSA-N
ID: YMVNWICFWIRXMI-UHFFFAOYSA-N
Comment: Energy0
Num peaks: 27
96.96852159 2.560995236
98.0600403 0.7120163394
98.98417166 3.398222183
108.0443902 1.041879994
110.0600403 1.182743701
110.9841717 2.614337842
112.9998217 0.6106744712
118.0287402 0.9165378728
136.0393049 4.236666409
138.0549549 2.836432758
148.0393049 0.584291974
164.0342195 0.5931609104
166.0498695 2.980563487
168.0655196 4.192517644
170.0811697 0.8981506958
171.005301 1.137891526
196.0604342 0.6788465968
198.0760843 0.6959391187
207.0651853 1.780108183
222.0760843 2.403151994
224.0917343 8.68701358
226.1073844 2.059462033
242.102299 1.416314608
287.0315158 0.6782976036
304.0580649 4.021831559
305.0420805 4.396211884
322.0686296 23.07554664

Name: +ve in-silico MS/MS by CFM-ID for YMVNWICFWIRXMI-UHFFFAOYSA-N
ID: YMVNWICFWIRXMI-UHFFFAOYSA-N
Comment: Energy1
Num peaks: 31
39.02292652 0.7686821827
50.00252542 1.469719591
52.01817548 2.093349277
54.03382555 2.515412294
56.04947561 1.1164711
57.0334912 1.118395838
80.97360697 1.685629427
87.04405588 0.9660554169
96.96852159 6.061036045
98.98417166 8.97670622
108.0443902 0.9443636456
110.0600403 1.91785622
115.0389705 1.103963714
136.0393049 0.9294195675
138.0549549 1.4301801
204.0655196 1.270227976
206.0811697 1.250450644
207.0651853 2.263493864
208.0968197 1.580167186
210.0760843 0.981650943
213.0158657 1.092534777
222.0760843 3.054014074
224.0917343 9.4172481
226.1073844 1.547780448
262.9951303 1.157373162
266.0788003 0.7784053508
271.0577305 0.7754006984
287.0315158 0.7846867355
304.0580649 3.490389894
305.0420805 1.190969728
322.0686296 4.243937133

Name: +ve in-silico MS/MS by CFM-ID for YMVNWICFWIRXMI-UHFFFAOYSA-N
ID: YMVNWICFWIRXMI-UHFFFAOYSA-N
Comment: Energy2
Num peaks: 31
40.01817548 3.381636749
41.00219107 1.176301718
42.03382555 4.929434313
43.01784114 2.422592735
46.06512568 1.722290053
50.00252542 5.091734944
52.01817548 2.769622433
54.03382555 1.117837358
68.0130901 0.993407062
70.02874017 1.588599937
73.02840582 1.337760758
76.01817548 0.8362319863
92.0130901 1.402920797
94.02874017 3.19052762
96.04439023 2.147253827
96.96852159 1.862438856
98.98417166 1.127250879
108.0443902 0.8858089998
110.9841717 1.022962289
118.0287402 2.980699463
122.0600403 2.268256442
124.0756904 0.9082582767
134.0236548 2.510411761
136.0393049 10.28034168
138.0549549 2.396783484
140.070605 2.232920927
142.086255 1.175466794
148.0393049 0.9012736578
152.070605 1.305330372
182.0811697 1.195967634
208.0968197 0.9395336096

Name: +ve in-silico MS/MS by CFM-ID for VMPXCAAULBLGMB-UHFFFAOYSA-N
ID: VMPXCAAULBLGMB-UHFFFAOYSA-N
Comment: Energy0
Num peaks: 21
96.96852159 2.590149167
98.98417166 3.43872246
108.0443902 1.188431858
110.0600403 0.8260308178
110.9841717 2.653342954
136.0393049 4.217414508
138.0549549 2.813295526
166.0498695 2.801660023
168.0655196 4.038417699
170.0811697 0.9175892222
171.005301 1.122995819
191.0702706 2.015618366
193.0859207 0.9639664556
222.0760843 2.250656465
224.0917343 8.936817371
226.1073844 2.053026355
242.102299 1.381012661
289.0471658 7.874326127
291.0628159 1.080902625
304.0580649 4.441814363
322.0686296 22.63193931

Name: +ve in-silico MS/MS by CFM-ID for VMPXCAAULBLGMB-UHFFFAOYSA-N
ID: VMPXCAAULBLGMB-UHFFFAOYSA-N
Comment: Energy1
Num peaks: 31
57.0334912 1.431370431
80.97360697 1.720991286
83.01275576 0.8836854546
87.04405588 1.094923823
96.96852159 6.920754419
98.98417166 10.29970382
108.0443902 1.786271231
110.0600403 1.817992759
110.9841717 0.5813383819
120.0443902 1.349343428
136.0393049 1.112676988
138.0549549 1.59085782
164.070605 0.6213256018
189.0546206 0.6176112563
191.0702706 4.991931942
193.0859207 3.086226508
204.0655196 0.978130909
206.0811697 1.194329898
208.0968197 2.192453033
210.0760843 1.060076507
213.0158657 0.7703499132
222.0760843 3.250673568
224.0917343 11.54408073
226.1073844 1.337090894
266.0788003 0.8690033777
273.0522512 0.9154059241
289.0471658 4.123519924
291.0628159 0.626679622
294.0737149 0.7807192316
304.0580649 4.256474854
322.0686296 5.116573675

Name: +ve in-silico MS/MS by CFM-ID for VMPXCAAULBLGMB-UHFFFAOYSA-N
ID: VMPXCAAULBLGMB-UHFFFAOYSA-N
Comment: Energy2
Num peaks: 31
15.02292652 0.7017000905
41.00219107 0.644108325
43.01784114 1.773476389
80.0130901 1.345374522
82.02874017 1.934049993
87.04405588 0.8429207797
92.0130901 0.9878264291
93.0334912 0.6731068177
94.02874017 1.766835914
96.96852159 2.093838044
98.0600403 0.6235219052
98.98417166 1.289504431
105.0334912 4.44490259
108.0443902 7.715896669
110.0600403 2.763935622
110.9841717 1.534498162
120.0443902 2.970526965
122.0600403 3.99267607
124.0756904 1.956159791
126.0913404 1.707445307
134.0236548 5.126565116
135.0440559 1.15757096
136.0393049 13.15606147
138.0549549 4.958220162
140.070605 3.688496073
142.086255 1.858816572
144.1019051 1.30509301
148.0393049 1.272581114
150.0549549 1.160167557
152.070605 2.545680942
208.0968197 1.479191123

Name: +ve in-silico MS/MS by CFM-ID for SZXKUJZWRDMMSR-UHFFFAOYSA-N
ID: SZXKUJZWRDMMSR-UHFFFAOYSA-N
Comment: Energy0
Num peaks: 20
96.96852159 2.742901877
98.98417166 3.649674786
110.9841717 2.782389445
120.0443902 0.9659338186
124.0756904 1.248932272
148.0393049 3.588738876
150.0549549 4.233287808
152.070605 0.8773609858
171.005301 1.141287792
187.0389705 0.91146338
189.0546206 3.476260636
191.0702706 1.25842505
204.0655196 2.346541245
206.0811697 8.510418433
208.0968197 2.162660102
224.0917343 1.358970417
269.0209511 0.8852019436
286.0475002 2.702053747
287.0315158 12.54408218
304.0580649 23.17697453

Name: +ve in-silico MS/MS by CFM-ID for SZXKUJZWRDMMSR-UHFFFAOYSA-N
ID: SZXKUJZWRDMMSR-UHFFFAOYSA-N
Comment: Energy1
Num peaks: 31
57.0334912 1.22120196
80.97360697 1.827321584
83.01275576 0.7471964917
87.04405588 0.960155225
94.06512568 1.3898196
96.96852159 7.116474688
98.98417166 10.62233149
104.0494756 1.509859341
106.0651257 2.059603836
120.0443902 0.6101017525
122.0600403 1.297731443
122.9841717 2.356937278
178.9740009 1.309049971
180.989651 0.6044311675
187.0389705 1.247783371
188.070605 0.6160324652
189.0546206 6.806130165
191.0702706 1.852471612
192.0655196 1.229638926
204.0655196 4.222647304
206.0811697 12.200762
208.0968197 1.635862443
211.0002156 0.6520245683
242.0212854 1.438196989
244.0369355 0.7151308252
248.0682356 0.8158048033
269.0209511 0.9195272781
276.0631503 0.7905824609
286.0475002 2.126251504
287.0315158 3.695371214
304.0580649 4.960781982

Name: +ve in-silico MS/MS by CFM-ID for SZXKUJZWRDMMSR-UHFFFAOYSA-N
ID: SZXKUJZWRDMMSR-UHFFFAOYSA-N
Comment: Energy2
Num peaks: 31
15.02292652 0.8238789672
41.00219107 1.613300587
43.01784114 2.260721637
59.01275576 1.323712139
66.03382555 1.218578248
75.02292652 0.7662360965
76.01817548 2.694163256
77.03857658 1.223570426
78.03382555 0.848217691
80.97360697 0.7811092037
83.01275576 1.093898804
91.01784114 1.523125676
93.0334912 3.133972656
94.06512568 3.852681942
96.96852159 2.923061794
98.98417166 1.899066464
104.0494756 2.943235498
105.0334912 1.209881054
106.0651257 3.863970304
108.0807757 1.223509722
110.9841717 1.765811827
120.0443902 13.09329777
121.0284058 0.9274787141
122.0600403 6.856957819
124.0756904 2.234537585
126.0913404 1.436580596
133.0284058 1.444380168
134.0600403 2.203170874
148.0393049 1.372922664
150.0549549 1.010662404
189.0546206 1.390622649

Name: +ve in-silico MS/MS by CFM-ID for GRUFFWLKJMPHGX-UHFFFAOYSA-N
ID: GRUFFWLKJMPHGX-UHFFFAOYSA-N
Comment: Energy0
Num peaks: 25
43.01784114 1.854322687
44.04947561 2.122112587
53.00219107 1.026526958
71.01275576 8.49457955
76.02154661 3.501104005
78.03719668 1.196937735
88.03930485 1.507406367
96.04439023 1.052996997
100.0393049 1.287947673
107.0491413 1.707470168
110.0236548 1.931575385
114.0549549 6.635976374
130.0321113 1.286948313
135.0440559 2.100085589
139.9800757 0.936533937
141.9957258 3.446260054
146.0270259 4.582397835
148.042676 5.072569955
169.0317769 0.9918822347
174.0219405 0.8321755299
195.047427 1.500122757
212.0739761 5.416012589
246.058326 2.228709933
264.0688907 8.12817331
282.0794554 11.97581406

Name: +ve in-silico MS/MS by CFM-ID for GRUFFWLKJMPHGX-UHFFFAOYSA-N
ID: GRUFFWLKJMPHGX-UHFFFAOYSA-N
Comment: Energy1
Num peaks: 31
41.00219107 1.342133329
42.03382555 1.681072547
43.01784114 4.656229287
44.04947561 5.545889474
45.0334912 1.524538329
53.00219107 2.276016979
71.01275576 7.861095928
71.99024648 0.7726516561
76.02154661 4.656696053
93.0334912 2.897006384
96.04439023 0.6370972854
100.0393049 0.8993683573
104.0164612 1.12462454
107.0491413 1.068532751
114.0549549 2.755387586
117.0334912 1.975227758
118.0321113 0.7192147542
135.0440559 7.416206778
137.0597059 0.7479043672
146.0270259 0.6909843846
148.042676 0.9518033234
169.0317769 1.299190776
177.0368623 0.628515414
194.0634114 1.526432908
195.047427 4.015016018
196.0790615 2.072266338
212.0739761 8.69017777
238.0532407 1.142101121
246.058326 1.122486064
264.0688907 4.192083016
282.0794554 1.795892268

Name: +ve in-silico MS/MS by CFM-ID for GRUFFWLKJMPHGX-UHFFFAOYSA-N
ID: GRUFFWLKJMPHGX-UHFFFAOYSA-N
Comment: Energy2
Num peaks: 31
29.00219107 0.5887071878
39.02292652 0.5938056511
40.01817548 2.66087884
41.00219107 1.190614764
41.03857658 0.6755541752
42.03382555 3.697121111
43.01784114 5.427283568
44.04947561 10.59185518
46.06512568 0.8507944151
49.00727645 1.328603651
51.02292652 3.251587786
53.00219107 1.506052494
61.01064758 1.279928181
68.99710569 2.162276648
70.02874017 1.360209599
71.01275576 9.454338826
71.99024648 2.028385282
74.00589655 2.779620696
76.02154661 13.62072785
78.03719668 1.860271194
84.97426207 0.7414241896
88.03930485 1.289432683
99.9851611 1.189343003
104.0164612 4.097545393
107.0491413 0.7733771963
108.0080047 1.021782326
110.0236548 1.335413346
114.0549549 0.9631286345
130.0321113 0.8363354499
169.0317769 0.6290881462
195.047427 0.6933808144

Name: +ve in-silico MS/MS by CFM-ID for QTGJCILMEZYEPE-UHFFFAOYSA-N
ID: QTGJCILMEZYEPE-UHFFFAOYSA-N
Comment: Energy0
Num peaks: 7
96.96852159 4.282913175
115.0542266 3.578028928
119.0491413 43.83527529
121.0647913 9.165791527
189.0546206 7.24813817
207.0651853 4.861787591
287.0315158 7.864193734

Name: +ve in-silico MS/MS by CFM-ID for QTGJCILMEZYEPE-UHFFFAOYSA-N
ID: QTGJCILMEZYEPE-UHFFFAOYSA-N
Comment: Energy1
Num peaks: 11
80.97360697 2.884236781
91.05422664 4.846846257
96.96852159 29.97854606
115.0542266 3.100052753
117.0698767 3.12170983
121.0647913 7.61579165
171.0440559 2.833185419
189.0546206 6.523850523
241.0260365 7.348241037
269.0209511 6.346338899
287.0315158 7.587570882

Name: +ve in-silico MS/MS by CFM-ID for QTGJCILMEZYEPE-UHFFFAOYSA-N
ID: QTGJCILMEZYEPE-UHFFFAOYSA-N
Comment: Energy2
Num peaks: 9
63.02292652 7.279179435
65.03857658 4.30002842
87.02292652 4.90403465
89.03857658 9.101184135
91.05422664 13.83460928
93.0334912 3.341007296
93.06987671 5.858581895
119.0491413 30.58104558
121.0647913 2.846699382

Name: +ve in-silico MS/MS by CFM-ID for IKRGHCINCSLIHY-UHFFFAOYSA-N
ID: IKRGHCINCSLIHY-UHFFFAOYSA-N
Comment: Energy0
Num peaks: 9
91.05422664 2.602039773
96.96852159 10.53309918
98.98417166 22.96131472
119.0491413 2.904434015
124.9634362 2.503672969
189.0546206 16.36697464
207.0651853 2.77881272
269.0209511 3.379445493
287.0315158 16.70750654

Name: +ve in-silico MS/MS by CFM-ID for IKRGHCINCSLIHY-UHFFFAOYSA-N
ID: IKRGHCINCSLIHY-UHFFFAOYSA-N
Comment: Energy1
Num peaks: 9
91.05422664 3.867306062
96.96852159 10.84569925
98.98417166 30.5611262
119.0491413 2.538816136
121.0647913 9.983100155
161.0597059 10.21332542
189.0546206 4.070665897
269.0209511 4.690837606
287.0315158 3.78031649

Name: +ve in-silico MS/MS by CFM-ID for IKRGHCINCSLIHY-UHFFFAOYSA-N
ID: IKRGHCINCSLIHY-UHFFFAOYSA-N
Comment: Energy2
Num peaks: 14
63.02292652 4.199831221
65.03857658 3.205929354
80.97360697 1.926087859
87.02292652 2.322998367
89.03857658 4.858684243
91.05422664 10.4474334
93.0334912 1.601322594
93.06987671 7.318826345
96.96852159 9.291536075
98.98417166 8.559950188
115.0542266 2.171565588
117.0698767 2.693579326
119.0491413 19.76439714
121.0647913 3.013074346

Name: +ve in-silico MS/MS by CFM-ID for NXPQSIURMRYRNU-UHFFFAOYSA-N
ID: NXPQSIURMRYRNU-UHFFFAOYSA-N
Comment: Energy0
Num peaks: 18
58.02874017 2.068799961
59.01275576 2.96516471
76.03930485 8.297168835
144.0291341 2.74481079
145.0647913 2.374021301
161.0419477 5.950455113
176.0012051 1.50687835
177.0368623 7.499385793
178.0168552 1.340404141
179.0525124 6.059496919
201.0368623 1.304665695
219.047427 2.702799309
229.0317769 1.349625389
247.0423416 3.713858242
258.058326 1.436936014
276.0688907 3.191341148
304.0638053 14.25723794
322.07437 12.29801098

Name: +ve in-silico MS/MS by CFM-ID for NXPQSIURMRYRNU-UHFFFAOYSA-N
ID: NXPQSIURMRYRNU-UHFFFAOYSA-N
Comment: Energy1
Num peaks: 31
28.01817548 1.620275383
39.02292652 1.584491047
58.02874017 4.657229315
59.01275576 5.30503986
68.97934745 0.9580818388
70.99499752 2.142657943
73.01064758 1.447743142
76.03930485 9.978931319
101.0385766 1.810112444
107.0491413 1.682078688
113.0055622 1.081866904
115.0542266 1.42300169
144.0113759 1.222606926
144.0291341 2.804149197
147.0262976 1.407826757
149.0419477 1.582728709
170.0270259 1.25041679
175.0212123 0.9731145987
176.0012051 2.604615125
177.0368623 2.159228277
179.0525124 1.440764301
189.0368623 0.8755722177
190.0168552 1.65561534
216.0325052 1.854707119
219.047427 2.782598098
246.058326 1.291814936
247.0423416 1.651203982
276.0688907 2.981675584
292.0638053 1.733674734
304.0638053 2.579639194
322.07437 1.181974016

Name: +ve in-silico MS/MS by CFM-ID for NXPQSIURMRYRNU-UHFFFAOYSA-N
ID: NXPQSIURMRYRNU-UHFFFAOYSA-N
Comment: Energy2
Num peaks: 31
28.01817548 6.848485508
30.03382555 0.9877321704
56.97934745 0.9438548471
58.02874017 4.393630889
58.99499752 1.765677107
59.01275576 1.655247845
68.97934745 5.817476142
70.99499752 3.669849842
72.97426207 3.506039857
73.01064758 3.190490326
74.98991214 2.706136759
76.03930485 5.038870465
98.98991214 0.937661129
105.0334912 1.840292351
107.0491413 1.105703137
129.9957258 1.093458957
131.0491413 3.385312463
133.0647913 1.354528601
147.0262976 1.841637348
149.0055622 2.851168504
149.0419477 0.9866632723
151.0212123 1.98678371
161.0419477 8.993666731
163.0575978 1.147953388
173.0419477 1.319311784
175.0212123 1.011275371
175.0575978 0.9591579446
177.0368623 4.779185999
179.0525124 1.603953971
189.0368623 1.019056872
201.0368623 0.8846359597

Name: +ve in-silico MS/MS by CFM-ID for DDXHZZGZYPMIJL-UHFFFAOYSA-N
ID: DDXHZZGZYPMIJL-UHFFFAOYSA-N
Comment: Energy0
Num peaks: 25
43.01784114 1.785920566
44.04947561 2.467740868
53.00219107 1.008150366
71.01275576 8.243556728
76.02154661 3.461882527
78.03719668 1.254504904
88.03930485 1.504650275
96.04439023 1.034146546
100.0393049 1.255286498
107.0491413 3.015109145
110.0236548 1.85559491
114.0549549 6.412981679
116.070605 1.277533599
130.0321113 1.235141554
135.0440559 2.069803185
139.9800757 0.915386022
141.9957258 3.367042286
146.0270259 4.378175391
148.042676 4.941983168
169.0317769 0.9801891898
195.047427 1.443830619
212.0739761 5.365813294
246.058326 1.931016821
264.0688907 7.841059877
282.0794554 11.55087676

Name: +ve in-silico MS/MS by CFM-ID for DDXHZZGZYPMIJL-UHFFFAOYSA-N
ID: DDXHZZGZYPMIJL-UHFFFAOYSA-N
Comment: Energy1
Num peaks: 31
41.00219107 0.7922191551
42.03382555 1.788477782
43.01784114 4.602412051
44.04947561 7.211203487
45.0334912 1.552447275
53.00219107 2.313444775
71.01275576 7.90924599
71.99024648 0.8097546592
76.02154661 4.799189267
96.04439023 0.6475739853
98.0600403 0.7949025452
100.0393049 0.9162358173
107.0491413 2.052948511
114.0549549 2.724809557
116.070605 0.7505726447
117.0334912 1.938902203
133.0284058 0.74458845
135.0440559 8.349970548
137.0597059 0.7683373477
146.0270259 0.651213555
148.042676 0.9753556543
169.0317769 1.436413754
182.0634114 0.8399602535
194.0634114 2.10624399
195.047427 4.30589311
196.0790615 1.544669639
212.0739761 8.942589266
238.0532407 1.470480905
246.058326 0.7704238369
264.0688907 3.558243727
282.0794554 1.855442751

Name: +ve in-silico MS/MS by CFM-ID for DDXHZZGZYPMIJL-UHFFFAOYSA-N
ID: DDXHZZGZYPMIJL-UHFFFAOYSA-N
Comment: Energy2
Num peaks: 31
29.00219107 0.5699953847
40.01817548 2.77627599
41.00219107 0.9521527774
42.03382555 3.962865623
43.01784114 5.128524948
44.04947561 14.03811258
46.06512568 1.165438418
53.00219107 1.458256459
61.01064758 1.126246195
63.02629764 0.8826763779
65.03857658 0.7408557016
68.99710569 2.108709034
70.02874017 1.314175049
71.01275576 8.753217664
71.99024648 2.00053791
74.00589655 2.756275073
76.02154661 13.2805126
77.03857658 0.9254306589
78.03719668 2.260453464
79.05422664 1.838678841
88.03930485 1.341285982
98.0600403 0.6857296106
104.0164612 1.724059741
105.0334912 0.584662092
107.0491413 3.180198447
108.0080047 0.8221062705
130.0321113 0.5929669658
169.0317769 0.6095440827
182.0634114 0.9027020003
194.0634114 0.6283055376
195.047427 0.6964067488

Name: +ve in-silico MS/MS by CFM-ID for GMQRMGMTWJRSDD-UHFFFAOYSA-N
ID: GMQRMGMTWJRSDD-UHFFFAOYSA-N
Comment: Energy0
Num peaks: 6
83.06037464 0.7990962514
108.0556236 1.587302149
109.0396392 2.741156695
124.0505382 1.141602365
126.0661883 82.38620995
322.0703473 3.162156639

Name: +ve in-silico MS/MS by CFM-ID for GMQRMGMTWJRSDD-UHFFFAOYSA-N
ID: GMQRMGMTWJRSDD-UHFFFAOYSA-N
Comment: Energy1
Num peaks: 11
54.03382555 2.300844293
82.02874017 4.15647433
83.06037464 4.632547079
97.0396392 1.284478831
98.07127368 2.424420359
108.0556236 3.175086892
109.0396392 4.140359374
126.0661883 54.59640039
224.1029677 1.889459072
242.1135324 1.357938487
304.0597826 1.245024708

Name: +ve in-silico MS/MS by CFM-ID for GMQRMGMTWJRSDD-UHFFFAOYSA-N
ID: GMQRMGMTWJRSDD-UHFFFAOYSA-N
Comment: Energy2
Num peaks: 25
43.01784114 1.158999118
43.02907452 0.64314501
45.0334912 0.62664028
45.04472458 0.9059964364
47.04914126 0.5678188576
54.03382555 0.7610947671
56.04947561 2.579128391
66.03382555 1.575935738
71.06037464 0.5878181652
79.02907452 0.7437608684
81.04472458 1.130485957
83.06037464 7.869077203
93.00833907 1.439266597
95.02398914 1.653269106
96.0192381 0.5759656939
96.05562361 1.339527002
97.0396392 2.775439292
98.07127368 2.059005862
99.05528926 0.5995592053
107.0239891 0.5898619046
108.0556236 3.505547018
109.0396392 13.44613037
124.0505382 1.213113922
126.0661883 31.3844894
132.1131385 0.5589922809

Name: +ve in-silico MS/MS by CFM-ID for ILWDUFGUQUEKJM-UHFFFAOYSA-N
ID: ILWDUFGUQUEKJM-UHFFFAOYSA-N
Comment: Energy0
Num peaks: 6
43.01784114 1.517895328
55.01784114 2.724107484
243.0029754 2.350722715
257.0186254 3.544195412
269.0186254 17.73510181
287.0291901 58.80068629

Name: +ve in-silico MS/MS by CFM-ID for ILWDUFGUQUEKJM-UHFFFAOYSA-N
ID: ILWDUFGUQUEKJM-UHFFFAOYSA-N
Comment: Energy1
Num peaks: 12
43.01784114 5.894037856
49.00727645 1.726614337
53.00219107 4.469788895
55.01784114 6.113406184
65.00219107 1.981728434
67.01784114 5.823843491
143.0491413 1.777559903
177.0101689 1.736362882
243.0029754 6.611439838
257.0186254 6.355638227
269.0186254 15.54784329
287.0291901 22.42929881

Name: +ve in-silico MS/MS by CFM-ID for ILWDUFGUQUEKJM-UHFFFAOYSA-N
ID: ILWDUFGUQUEKJM-UHFFFAOYSA-N
Comment: Energy2
Num peaks: 31
25.00727645 3.097279981
41.00219107 2.591861118
43.01784114 3.68118522
49.00727645 3.054724325
53.00219107 3.525791157
55.01784114 2.613120802
63.02292652 3.787760184
65.00219107 1.760903574
79.05422664 2.273695305
113.0152543 1.663013603
141.0334912 2.380062383
145.0106476 1.012500144
173.0055622 1.087173567
174.9945188 2.032914546
178.9716752 1.223725687
183.0262976 1.789043576
190.9716752 0.9887565089
195.0262976 1.257578923
209.0419477 1.911480776
216.9873253 1.397862353
221.0419477 1.531552569
225.0465544 2.749431963
227.0525124 1.541651754
243.0029754 7.235681205
245.0186254 1.622049293
253.041469 1.467423
255.0029754 0.9864047668
257.0186254 1.838950637
261.01354 1.307127536
269.0186254 1.464384405
270.99789 2.253661566

Name: +ve in-silico MS/MS by CFM-ID for JQAGTJTYAGBMMF-UHFFFAOYSA-N
ID: JQAGTJTYAGBMMF-UHFFFAOYSA-N
Comment: Energy0
Num peaks: 8
136.0756904 2.40375593
187.0059561 1.748268366
222.0913404 2.916612121
224.1069905 6.153170665
263.0372563 1.793986948
304.0638053 3.511634134
305.0478209 1.336111579
322.07437 60.13825845

Name: +ve in-silico MS/MS by CFM-ID for JQAGTJTYAGBMMF-UHFFFAOYSA-N
ID: JQAGTJTYAGBMMF-UHFFFAOYSA-N
Comment: Energy1
Num peaks: 26
80.96409131 3.277531953
107.0491413 1.214522563
108.0443902 3.849715101
122.0600403 1.279754965
134.0600403 2.078584256
136.0756904 3.477024845
148.0756904 1.371057238
150.0913404 1.739394295
172.9903061 1.960597519
187.0059561 2.167567823
200.1069905 2.013217985
214.1226406 1.527058064
222.0913404 1.262087758
224.1069905 12.57179533
238.086255 1.072225965
240.1019051 1.68313761
242.1175552 13.44159257
277.0529063 1.496103276
286.0532407 1.720899875
287.0372563 0.8553369384
294.0430699 0.7276030271
294.0794554 2.891165509
304.0638053 5.140748101
305.0478209 1.429796518
306.0430699 1.677351397
322.07437 8.171365135

Name: +ve in-silico MS/MS by CFM-ID for JQAGTJTYAGBMMF-UHFFFAOYSA-N
ID: JQAGTJTYAGBMMF-UHFFFAOYSA-N
Comment: Energy2
Num peaks: 31
39.02292652 1.878987411
49.00727645 2.021098732
51.02292652 1.592055448
63.02292652 2.396697382
65.03857658 1.481037351
80.04947561 3.564607392
82.06512568 1.34854177
91.05422664 2.325976473
92.04947561 1.416462344
94.06512568 1.586180843
103.0542266 3.558481252
108.0443902 2.322020163
108.0807757 1.08482345
110.0600403 1.492045338
115.0542266 1.19304676
117.0698767 2.323363022
118.0287402 1.155053715
120.0443902 2.043992861
129.0698767 1.993643376
134.0600403 1.746764902
146.0600403 1.612337296
165.0698767 2.049200601
184.1120759 1.157649066
196.0756904 2.207122455
196.1120759 1.595445655
200.1069905 1.544715139
208.1120759 1.088389532
224.1069905 1.203618578
239.0372563 1.139506494
277.0529063 1.288495245
306.0430699 1.753760401

Name: +ve in-silico MS/MS by CFM-ID for GXNSFEJSOUMBPL-UHFFFAOYSA-N
ID: GXNSFEJSOUMBPL-UHFFFAOYSA-N
Comment: Energy0
Num peaks: 6
73.02840582 0.894582773
121.0508726 0.7040843286
134.0461215 0.9913810471
152.0566862 57.69693606
264.0727302 6.40856807
282.0832949 22.58398524

Name: +ve in-silico MS/MS by CFM-ID for GXNSFEJSOUMBPL-UHFFFAOYSA-N
ID: GXNSFEJSOUMBPL-UHFFFAOYSA-N
Comment: Energy1
Num peaks: 6
61.02840582 1.539848115
107.0352225 0.8650237726
134.0461215 49.91023745
152.0566862 33.44482169
264.0727302 1.652613706
282.0832949 1.100804546

Name: +ve in-silico MS/MS by CFM-ID for GXNSFEJSOUMBPL-UHFFFAOYSA-N
ID: GXNSFEJSOUMBPL-UHFFFAOYSA-N
Comment: Energy2
Num peaks: 6
119.0352225 29.40797537
121.0508726 17.04653367
134.0461215 7.682186107
147.0301371 4.100752126
152.0566862 19.35360642
175.0250518 2.634633647

Name: +ve in-silico MS/MS by CFM-ID for OMKVCMWMUPAOKY-UHFFFAOYSA-N
ID: OMKVCMWMUPAOKY-UHFFFAOYSA-N
Comment: Energy0
Num peaks: 6
71.01275576 0.9062635018
121.0508726 0.7047134272
134.0461215 0.9846013337
152.0566862 57.62002402
264.0727302 6.888502212
282.0832949 22.27615324

Name: +ve in-silico MS/MS by CFM-ID for OMKVCMWMUPAOKY-UHFFFAOYSA-N
ID: OMKVCMWMUPAOKY-UHFFFAOYSA-N
Comment: Energy1
Num peaks: 6
61.02840582 1.554974509
107.0352225 0.8726881357
134.0461215 50.35245672
152.0566862 33.7817874
264.0727302 1.69503011
282.0832949 1.120397864

Name: +ve in-silico MS/MS by CFM-ID for OMKVCMWMUPAOKY-UHFFFAOYSA-N
ID: OMKVCMWMUPAOKY-UHFFFAOYSA-N
Comment: Energy2
Num peaks: 6
59.02398914 1.404691489
119.0352225 29.25293456
121.0508726 16.97872765
134.0461215 7.641685107
147.0301371 4.080834315
152.0566862 21.86947448

Name: +ve in-silico MS/MS by CFM-ID for JAOJWQOGUFMKTN-UHFFFAOYSA-N
ID: JAOJWQOGUFMKTN-UHFFFAOYSA-N
Comment: Energy0
Num peaks: 6
71.01275576 0.9007686668
121.0508726 0.6906927728
134.0461215 0.9814496006
152.0566862 57.74368691
264.0727302 7.274175559
282.0832949 22.13376847

Name: +ve in-silico MS/MS by CFM-ID for JAOJWQOGUFMKTN-UHFFFAOYSA-N
ID: JAOJWQOGUFMKTN-UHFFFAOYSA-N
Comment: Energy1
Num peaks: 6
59.01275576 1.570965774
107.0352225 0.8734512402
134.0461215 50.39648641
152.0566862 33.27184508
264.0727302 1.362644505
282.0832949 1.122358139

Name: +ve in-silico MS/MS by CFM-ID for JAOJWQOGUFMKTN-UHFFFAOYSA-N
ID: JAOJWQOGUFMKTN-UHFFFAOYSA-N
Comment: Energy2
Num peaks: 6
41.00219107 1.780426873
119.0352225 30.19212477
121.0508726 17.59704838
134.0461215 7.887027871
147.0301371 4.217498531
152.0566862 20.95920021

Name: +ve in-silico MS/MS by CFM-ID for HSWQNBIPZDICAA-UHFFFAOYSA-N
ID: HSWQNBIPZDICAA-UHFFFAOYSA-N
Comment: Energy0
Num peaks: 6
135.0301371 1.189887549
150.0410362 1.069667017
152.0566862 57.32272995
264.0727302 6.533197587
265.0567458 1.335450375
282.0832949 22.18565393

Name: +ve in-silico MS/MS by CFM-ID for HSWQNBIPZDICAA-UHFFFAOYSA-N
ID: HSWQNBIPZDICAA-UHFFFAOYSA-N
Comment: Energy1
Num peaks: 6
108.0192381 3.847221927
109.0508726 2.835004188
124.0617716 2.042932783
134.0461215 4.490454735
135.0301371 4.82015675
152.0566862 64.70989715

Name: +ve in-silico MS/MS by CFM-ID for HSWQNBIPZDICAA-UHFFFAOYSA-N
ID: HSWQNBIPZDICAA-UHFFFAOYSA-N
Comment: Energy2
Num peaks: 11
43.02907452 6.676934883
45.04472458 5.314360842
82.03997355 2.514649554
109.0508726 3.7564619
110.0348882 2.973087247
124.0617716 2.188955085
134.0461215 4.38924686
135.0301371 19.83561704
150.0410362 4.764768958
152.0566862 27.00051521
178.0359508 1.746006584

Name: +ve in-silico MS/MS by CFM-ID for GZESLRZITGDKPZ-UHFFFAOYSA-N
ID: GZESLRZITGDKPZ-UHFFFAOYSA-N
Comment: Energy0
Num peaks: 6
135.0301371 1.183226598
150.0410362 1.060733848
152.0566862 57.34212296
264.0727302 7.019577266
265.0567458 1.324227234
282.0832949 21.93823493

Name: +ve in-silico MS/MS by CFM-ID for GZESLRZITGDKPZ-UHFFFAOYSA-N
ID: GZESLRZITGDKPZ-UHFFFAOYSA-N
Comment: Energy1
Num peaks: 6
108.0192381 3.896588459
109.0508726 2.871391422
124.0617716 2.069185146
134.0461215 4.548073098
135.0301371 4.882036433
152.0566862 65.11896326

Name: +ve in-silico MS/MS by CFM-ID for GZESLRZITGDKPZ-UHFFFAOYSA-N
ID: GZESLRZITGDKPZ-UHFFFAOYSA-N
Comment: Energy2
Num peaks: 10
43.02907452 6.424601921
45.04472458 5.284873814
82.03997355 2.500972403
109.0508726 3.735438708
110.0348882 2.957146466
124.0617716 2.17710855
134.0461215 4.364428749
135.0301371 19.72399402
150.0410362 3.623287646
152.0566862 29.68165968

Name: +ve in-silico MS/MS by CFM-ID for FELDRMWKKMWNMB-UHFFFAOYSA-N
ID: FELDRMWKKMWNMB-UHFFFAOYSA-N
Comment: Energy0
Num peaks: 25
43.01784114 1.893509564
44.04947561 2.729131732
53.00219107 1.107112105
71.01275576 8.73056158
76.02154661 3.447193327
78.03719668 1.172795535
88.03930485 1.586964569
95.04914126 2.353761638
96.04439023 1.135660114
98.0600403 0.8936830893
100.0393049 1.330814494
110.0236548 2.114311007
114.0549549 7.136156008
116.070605 1.463396501
130.0321113 1.145612237
139.9800757 1.026486505
141.9957258 2.92813562
146.0270259 3.276807945
148.042676 5.007565183
169.0317769 1.31703886
188.0375906 1.016837233
195.047427 1.898576292
212.0739761 6.650100763
264.0688907 5.334335927
282.0794554 13.9298848

Name: +ve in-silico MS/MS by CFM-ID for FELDRMWKKMWNMB-UHFFFAOYSA-N
ID: FELDRMWKKMWNMB-UHFFFAOYSA-N
Comment: Energy1
Num peaks: 27
40.01817548 0.7438546752
42.03382555 2.388367527
43.01784114 4.922500001
44.04947561 8.194549156
45.0334912 1.726565116
46.06512568 2.388922888
53.00219107 2.571045763
71.01275576 8.540977472
76.02154661 1.958449568
95.04914126 1.656927377
98.0600403 0.9985965723
100.0393049 0.9194464998
107.0491413 0.808573764
114.0549549 2.799201676
116.070605 0.8797561459
118.0321113 3.903675243
135.0440559 4.582944044
137.0597059 1.056570182
167.0161269 0.9139951339
169.0317769 2.075368998
188.0375906 1.373337227
195.047427 5.879589174
210.058326 0.8054231229
212.0739761 11.38221955
238.0532407 1.582266531
264.0688907 2.696348287
282.0794554 2.291653218

Name: +ve in-silico MS/MS by CFM-ID for FELDRMWKKMWNMB-UHFFFAOYSA-N
ID: FELDRMWKKMWNMB-UHFFFAOYSA-N
Comment: Energy2
Num peaks: 31
40.01817548 2.950474617
41.00219107 1.129315282
42.03382555 4.235481907
43.01784114 4.96470058
44.04947561 14.88259041
46.06512568 1.599103103
49.00727645 0.8387465026
51.02292652 0.6740797222
53.00219107 1.542444084
61.01064758 1.230236414
63.02629764 0.8549402955
65.03857658 1.160955301
67.05422664 1.8842177
68.99710569 1.87365873
70.02874017 1.383617802
71.01275576 7.780672992
71.99024648 1.474950172
74.00589655 1.998623934
74.98991214 0.6113202331
76.02154661 12.21185975
78.03719668 1.797255813
79.05422664 1.436111985
88.03930485 1.286013247
95.04914126 3.325095446
98.0600403 0.9476863026
107.0491413 0.8348920429
108.0080047 0.7315853262
110.0236548 0.8593966279
118.0321113 2.103390242
169.0317769 0.818987882
195.047427 0.7906094035

Name: +ve in-silico MS/MS by CFM-ID for XDKYAXBXORZNSX-UHFFFAOYSA-N
ID: XDKYAXBXORZNSX-UHFFFAOYSA-N
Comment: Energy0
Num peaks: 6
135.0301371 2.224270367
150.0410362 1.05706256
152.0566862 55.6911807
264.0727302 6.402135193
265.0567458 1.712743155
282.0832949 21.89094098

Name: +ve in-silico MS/MS by CFM-ID for XDKYAXBXORZNSX-UHFFFAOYSA-N
ID: XDKYAXBXORZNSX-UHFFFAOYSA-N
Comment: Energy1
Num peaks: 6
107.0352225 4.02710791
108.0192381 2.362304422
109.0508726 1.7519146
134.0461215 2.888388199
135.0301371 6.105157152
152.0566862 65.66185561

Name: +ve in-silico MS/MS by CFM-ID for XDKYAXBXORZNSX-UHFFFAOYSA-N
ID: XDKYAXBXORZNSX-UHFFFAOYSA-N
Comment: Energy2
Num peaks: 9
107.0352225 5.282650649
108.0192381 11.94613678
109.0508726 5.023191566
110.0348882 2.479838692
125.0457872 1.790053791
134.0461215 7.166828689
135.0301371 16.51365205
150.0410362 4.547381567
152.0566862 25.55490671

Name: +ve in-silico MS/MS by CFM-ID for ATPWJRKGZOKYMJ-UHFFFAOYSA-N
ID: ATPWJRKGZOKYMJ-UHFFFAOYSA-N
Comment: Energy0
Num peaks: 6
134.0461215 1.046711588
135.0301371 2.209321896
152.0566862 55.63578627
264.0727302 6.872344724
265.0567458 1.695324564
282.0832949 21.59768843

Name: +ve in-silico MS/MS by CFM-ID for ATPWJRKGZOKYMJ-UHFFFAOYSA-N
ID: ATPWJRKGZOKYMJ-UHFFFAOYSA-N
Comment: Energy1
Num peaks: 6
107.0352225 4.063150318
108.0192381 2.383446924
109.0508726 1.767594145
134.0461215 2.914239123
135.0301371 6.159797993
152.0566862 65.80245916

Name: +ve in-silico MS/MS by CFM-ID for ATPWJRKGZOKYMJ-UHFFFAOYSA-N
ID: ATPWJRKGZOKYMJ-UHFFFAOYSA-N
Comment: Energy2
Num peaks: 9
107.0352225 5.259121968
108.0192381 11.89292924
109.0508726 5.000818504
110.0348882 2.468793605
125.0457872 1.782073758
134.0461215 7.134907967
135.0301371 16.44010101
150.0410362 3.324086778
152.0566862 28.25113373

Name: +ve in-silico MS/MS by CFM-ID for FRUKPZAHORLNFA-UHFFFAOYSA-N
ID: FRUKPZAHORLNFA-UHFFFAOYSA-N
Comment: Energy0
Num peaks: 6
134.0461215 1.04339868
135.0301371 2.202329253
152.0566862 55.70840436
264.0727302 7.243727783
265.0567458 1.687203886
282.0832949 21.4611887

Name: +ve in-silico MS/MS by CFM-ID for FRUKPZAHORLNFA-UHFFFAOYSA-N
ID: FRUKPZAHORLNFA-UHFFFAOYSA-N
Comment: Energy1
Num peaks: 6
107.0352225 4.065128893
108.0192381 2.384607558
109.0508726 1.768454885
134.0461215 2.91565823
135.0301371 6.162797543
152.0566862 65.7066245

Name: +ve in-silico MS/MS by CFM-ID for FRUKPZAHORLNFA-UHFFFAOYSA-N
ID: FRUKPZAHORLNFA-UHFFFAOYSA-N
Comment: Energy2
Num peaks: 8
107.0352225 5.42892593
108.0192381 12.27692233
109.0508726 5.162282489
110.0348882 2.548504807
134.0461215 7.36527639
135.0301371 16.97091096
150.0410362 3.431382312
152.0566862 26.83213534

Name: +ve in-silico MS/MS by CFM-ID for QAQYZQHSECFJBE-UHFFFAOYSA-N
ID: QAQYZQHSECFJBE-UHFFFAOYSA-N
Comment: Energy0
Num peaks: 19
59.01275576 2.294439104
61.02840582 4.203602908
63.04405588 0.9351296335
87.00767038 0.9730605796
91.0389705 3.633000035
132.0291341 3.811866856
144.0291341 1.406310722
174.0396988 1.18063671
190.0346134 2.581012939
207.0499291 2.540020195
218.0659135 3.855396142
220.0451781 1.66248436
220.0815636 1.426145188
236.0764782 12.38586993
238.0921283 1.030446074
246.0608281 2.994889168
250.0557428 0.979231408
264.0713928 14.73936547
282.0819575 18.03225456

Name: +ve in-silico MS/MS by CFM-ID for QAQYZQHSECFJBE-UHFFFAOYSA-N
ID: QAQYZQHSECFJBE-UHFFFAOYSA-N
Comment: Energy1
Num peaks: 25
43.01784114 2.024514816
45.0334912 1.713330538
59.01275576 3.43479172
61.02840582 10.90644349
63.04405588 4.615483714
73.02840582 3.89122295
75.04405588 1.417332373
86.02365479 3.691262149
88.03930485 1.528418094
91.0389705 4.484499522
114.0185694 2.642719066
116.0342195 1.105154658
132.0291341 11.30167727
134.0447842 1.774704889
144.0291341 3.9564388
160.0240487 1.03627856
172.0240487 1.818218753
174.0396988 2.269463411
190.0346134 2.142301739
190.0709989 1.073165654
218.0659135 3.868146683
236.0764782 3.924729016
246.0608281 1.081827649
264.0713928 3.262527498
282.0819575 1.102048998

Name: +ve in-silico MS/MS by CFM-ID for QAQYZQHSECFJBE-UHFFFAOYSA-N
ID: QAQYZQHSECFJBE-UHFFFAOYSA-N
Comment: Energy2
Num peaks: 28
28.01817548 1.229013537
29.00219107 1.415698253
31.01784114 2.33968369
41.00219107 2.859221969
43.01784114 3.94506396
45.0334912 3.263082277
56.99710569 3.876606037
59.01275576 7.162000681
61.02840582 8.770724676
63.04405588 2.72682014
68.99710569 1.068719143
72.00800472 0.965388294
73.02840582 3.422296586
74.02365479 1.614023021
75.04405588 1.934901789
86.02365479 6.906764813
87.00767038 1.6505095
88.03930485 2.976237497
91.0389705 2.542768952
114.0185694 1.600185785
132.0291341 2.82329445
144.0291341 4.831898898
146.0447842 1.873169881
174.0396988 2.156134735
176.0553488 1.011555488
204.0502635 0.9053797428
218.0659135 3.491063781
220.0815636 1.181241838

Name: +ve in-silico MS/MS by CFM-ID for WQOLUKSNHZXWRK-UHFFFAOYSA-N
ID: WQOLUKSNHZXWRK-UHFFFAOYSA-N
Comment: Energy0
Num peaks: 6
96.96852159 5.051574389
98.98417166 15.21598348
189.0546206 9.332881965
207.0651853 3.422932425
269.0209511 9.528068474
287.0315158 44.26889723

Name: +ve in-silico MS/MS by CFM-ID for WQOLUKSNHZXWRK-UHFFFAOYSA-N
ID: WQOLUKSNHZXWRK-UHFFFAOYSA-N
Comment: Energy1
Num peaks: 10
96.96852159 2.879003023
98.98417166 5.31339958
159.0440559 1.991499043
189.0546206 32.48727362
191.0702706 2.31122495
245.0209511 1.889583013
251.0103864 1.901077646
255.005301 3.014568311
269.0209511 12.6740104
287.0315158 16.90081178

Name: +ve in-silico MS/MS by CFM-ID for WQOLUKSNHZXWRK-UHFFFAOYSA-N
ID: WQOLUKSNHZXWRK-UHFFFAOYSA-N
Comment: Energy2
Num peaks: 26
25.00727645 1.368689499
41.00219107 0.9116041012
57.0334912 1.349195181
65.00219107 3.478036777
67.01784114 2.075348725
80.97360697 1.201377789
81.0334912 1.245000868
96.96852159 5.339446258
98.98417166 3.686046226
107.0491413 0.9915333381
109.0284058 2.021018278
123.0440559 5.280055662
133.0284058 5.172751025
135.0440559 3.38257977
147.0440559 2.035344629
149.0233204 8.795551886
149.0597059 1.281944174
151.0389705 1.037297743
159.0440559 6.822363779
161.0597059 1.423471931
165.0182351 1.910458343
173.0597059 4.44407915
175.0389705 5.335455685
189.0546206 7.390163205
191.0338851 1.745444558
205.0495352 0.9648000123

Name: +ve in-silico MS/MS by CFM-ID for LWGDUNTWCFUFGT-UHFFFAOYSA-N
ID: LWGDUNTWCFUFGT-UHFFFAOYSA-N
Comment: Energy0
Num peaks: 11
44.0130901 2.228673339
62.02365479 3.592381349
86.02365479 2.170705323
88.03930485 18.06608454
217.0277542 4.071148236
243.0434043 5.594161482
258.0543033 8.862996928
261.0539689 4.394988017
286.0492179 4.527577688
287.0332335 4.412169828
304.0597826 23.12109912

Name: +ve in-silico MS/MS by CFM-ID for LWGDUNTWCFUFGT-UHFFFAOYSA-N
ID: LWGDUNTWCFUFGT-UHFFFAOYSA-N
Comment: Energy1
Num peaks: 26
44.0130901 4.637027983
62.02365479 2.402993753
88.03930485 1.08242018
104.0164612 1.585761016
156.0113759 5.896456172
158.0270259 3.439893236
171.0222749 6.169148796
174.0219405 2.389480107
200.0012051 1.129911943
201.0328396 1.460596623
203.0121041 6.103837093
215.0121041 1.733746269
215.0484896 2.203912511
217.0277542 7.201098
219.0434043 1.285439702
225.0328396 1.25445116
230.0593887 2.103952167
243.0434043 9.266627721
258.0543033 6.090170685
261.0539689 2.296355717
272.0335678 1.451549319
274.0492179 0.9709774704
276.064868 2.892170875
286.0492179 1.318441245
287.0332335 1.506758542
304.0597826 2.348282336

Name: +ve in-silico MS/MS by CFM-ID for LWGDUNTWCFUFGT-UHFFFAOYSA-N
ID: LWGDUNTWCFUFGT-UHFFFAOYSA-N
Comment: Energy2
Num peaks: 31
41.00219107 5.531192408
44.0130901 4.755662129
45.0334912 1.0438018
56.0130901 2.102756077
58.02874017 3.164475065
59.01275576 6.928717035
60.04439023 1.540109308
61.02840582 1.051643238
62.02365479 0.9745082149
72.00800472 2.683419132
74.02365479 1.51516687
83.01275576 1.029430926
86.02365479 0.8401240467
88.03930485 2.970954212
98.02365479 7.319172647
115.9800757 2.346824184
120.0113759 0.8512370851
124.0029193 1.186742957
129.0004768 1.361258621
131.0161269 2.122972799
142.013484 1.847943059
144.0113759 5.491784852
145.9906404 1.222209583
146.0270259 1.129680828
147.0222749 0.9622561218
159.0222749 0.9233524904
174.0219405 1.142492355
188.0012051 1.503549325
201.0328396 1.025112962
217.0277542 3.462251542
241.0277542 0.8837369511

Name: +ve in-silico MS/MS by CFM-ID for PQAHXQTVWDLJQU-UHFFFAOYSA-N
ID: PQAHXQTVWDLJQU-UHFFFAOYSA-N
Comment: Energy0
Num peaks: 6
43.01784114 1.237458157
250.0498695 1.364811177
252.0655196 8.935187488
254.0811697 2.194618419
264.0655196 18.40576301
282.0760843 59.7468097

Name: +ve in-silico MS/MS by CFM-ID for PQAHXQTVWDLJQU-UHFFFAOYSA-N
ID: PQAHXQTVWDLJQU-UHFFFAOYSA-N
Comment: Energy1
Num peaks: 9
224.070605 3.080600201
236.070605 2.804440532
237.0546206 2.710663701
240.0655196 5.91453393
252.0655196 11.53387406
254.0811697 7.351298592
264.0655196 19.25966299
265.0495352 3.423653911
282.0760843 26.49389752

Name: +ve in-silico MS/MS by CFM-ID for PQAHXQTVWDLJQU-UHFFFAOYSA-N
ID: PQAHXQTVWDLJQU-UHFFFAOYSA-N
Comment: Energy2
Num peaks: 27
25.00727645 1.881954469
29.00219107 1.113231027
41.00219107 1.905093673
43.01784114 3.939942798
117.0334912 1.217734012
182.0600403 1.078074069
206.0600403 7.77389214
208.0393049 2.262299506
208.0756904 3.911018465
209.0597059 1.190268145
210.0549549 1.580515552
212.070605 0.9483829239
218.0600403 3.139695214
220.0756904 3.256018353
221.0597059 1.171928477
222.0549549 5.989397228
224.070605 7.334079057
226.086255 1.091509686
234.0549549 5.362358283
236.070605 9.379195226
237.0546206 3.667847523
240.0655196 1.436289733
246.0549549 1.104280478
252.0655196 3.117480518
254.0811697 1.832061243
264.0655196 2.631100193
266.0447842 1.083177589

Name: +ve in-silico MS/MS by CFM-ID for WAAREYCVQRWQDO-UHFFFAOYSA-N
ID: WAAREYCVQRWQDO-UHFFFAOYSA-N
Comment: Energy0
Num peaks: 6
236.070605 0.8539272455
250.0498695 0.5544864459
252.0655196 7.095298222
254.0811697 2.46587541
264.0655196 1.124746865
282.0760843 85.39726389

Name: +ve in-silico MS/MS by CFM-ID for WAAREYCVQRWQDO-UHFFFAOYSA-N
ID: WAAREYCVQRWQDO-UHFFFAOYSA-N
Comment: Energy1
Num peaks: 6
224.070605 2.373155181
236.070605 2.365824498
252.0655196 9.931898715
254.0811697 12.37781655
264.0655196 2.058452857
282.0760843 58.77166072

Name: +ve in-silico MS/MS by CFM-ID for WAAREYCVQRWQDO-UHFFFAOYSA-N
ID: WAAREYCVQRWQDO-UHFFFAOYSA-N
Comment: Energy2
Num peaks: 19
182.0600403 2.30179758
184.0756904 2.803246925
192.0443902 5.438167152
194.0600403 4.305243335
196.0393049 1.444123411
196.0756904 4.672966339
206.0600403 2.100026715
208.0393049 1.89281626
208.0756904 11.61587587
210.0549549 2.660346896
220.0756904 2.329757314
222.0549549 1.825360231
224.070605 11.9319757
226.086255 1.838845054
236.070605 10.59270155
238.086255 1.300353207
252.0655196 4.595241127
254.0811697 3.950195139
264.0655196 3.010368647

Name: +ve in-silico MS/MS by CFM-ID for YLSYQMTZROLGTR-UHFFFAOYSA-N
ID: YLSYQMTZROLGTR-UHFFFAOYSA-N
Comment: Energy0
Num peaks: 6
47.01275576 0.9148282597
236.070605 0.7821337685
252.0655196 6.663421824
254.0811697 1.817338503
264.0655196 3.147411546
282.0760843 84.51624174

Name: +ve in-silico MS/MS by CFM-ID for YLSYQMTZROLGTR-UHFFFAOYSA-N
ID: YLSYQMTZROLGTR-UHFFFAOYSA-N
Comment: Energy1
Num peaks: 6
224.070605 2.37236866
236.070605 2.69523162
252.0655196 12.00905881
254.0811697 8.12599319
264.0655196 5.237658484
282.0760843 60.42833218

Name: +ve in-silico MS/MS by CFM-ID for YLSYQMTZROLGTR-UHFFFAOYSA-N
ID: YLSYQMTZROLGTR-UHFFFAOYSA-N
Comment: Energy2
Num peaks: 15
182.0600403 1.332852812
206.0600403 4.008891978
208.0393049 2.696232071
208.0756904 7.45537976
210.0549549 6.500914662
220.0393049 1.36263927
220.0756904 5.398987807
222.0549549 5.990152011
224.070605 11.9791618
226.086255 2.623020226
236.070605 15.19872343
238.0498695 1.568252409
252.0655196 4.84392932
254.0811697 4.290638862
264.0655196 5.730445698

Name: +ve in-silico MS/MS by CFM-ID for BTHPTPXMJDVRIM-UHFFFAOYSA-N
ID: BTHPTPXMJDVRIM-UHFFFAOYSA-N
Comment: Energy0
Num peaks: 6
118.0651257 0.6326496982
236.070605 0.8770311916
252.0655196 6.946785038
254.0811697 2.17757339
264.0655196 2.118936565
282.0760843 84.77651465

Name: +ve in-silico MS/MS by CFM-ID for BTHPTPXMJDVRIM-UHFFFAOYSA-N
ID: BTHPTPXMJDVRIM-UHFFFAOYSA-N
Comment: Energy1
Num peaks: 6
236.070605 2.850911277
252.0655196 8.616866538
254.0811697 4.074047397
264.0655196 3.406963262
266.0447842 1.650522927
282.0760843 69.33769028

Name: +ve in-silico MS/MS by CFM-ID for BTHPTPXMJDVRIM-UHFFFAOYSA-N
ID: BTHPTPXMJDVRIM-UHFFFAOYSA-N
Comment: Energy2
Num peaks: 20
39.02292652 1.153426175
41.00219107 1.827659728
53.00219107 1.887340842
184.0756904 1.374879397
192.0443902 6.347633907
194.0600403 3.170728127
196.0756904 2.767440215
206.0600403 1.18713343
208.0393049 2.004098425
208.0756904 3.957703436
210.0549549 5.723105849
220.0756904 5.901892881
222.0549549 2.740887879
224.070605 5.539744547
236.070605 17.54619912
238.086255 1.696603306
252.0655196 5.578253204
254.0811697 3.18997976
256.0604342 1.355608606
264.0655196 5.35454351

Name: +ve in-silico MS/MS by CFM-ID for NWZKRWMIPYQRHP-UHFFFAOYSA-N
ID: NWZKRWMIPYQRHP-UHFFFAOYSA-N
Comment: Energy0
Num peaks: 6
47.01275576 0.9161360985
236.070605 0.7582903333
252.0655196 6.883516617
254.0811697 2.139749085
264.0655196 2.15112045
282.0760843 84.67871663

Name: +ve in-silico MS/MS by CFM-ID for NWZKRWMIPYQRHP-UHFFFAOYSA-N
ID: NWZKRWMIPYQRHP-UHFFFAOYSA-N
Comment: Energy1
Num peaks: 6
224.070605 2.328391172
236.070605 2.673801852
252.0655196 11.62029842
254.0811697 8.453341631
264.0655196 4.354581907
282.0760843 62.06056324

Name: +ve in-silico MS/MS by CFM-ID for NWZKRWMIPYQRHP-UHFFFAOYSA-N
ID: NWZKRWMIPYQRHP-UHFFFAOYSA-N
Comment: Energy2
Num peaks: 13
49.00727645 1.316646084
208.0393049 2.631669434
208.0756904 10.45413661
210.0549549 6.978206718
220.0756904 3.527376665
222.0549549 2.372632606
224.070605 16.03981778
226.086255 3.926788301
236.070605 13.01700494
238.0498695 3.546576545
252.0655196 6.990063556
254.0811697 5.599475453
264.0655196 4.383455076

Name: +ve in-silico MS/MS by CFM-ID for VOBWLDJSYOHJPX-UHFFFAOYSA-N
ID: VOBWLDJSYOHJPX-UHFFFAOYSA-N
Comment: Energy0
Num peaks: 6
47.01275576 0.9089819538
236.070605 0.7772492187
252.0655196 6.621477709
254.0811697 1.808820765
264.0655196 3.127339042
282.0760843 83.79060493

Name: +ve in-silico MS/MS by CFM-ID for VOBWLDJSYOHJPX-UHFFFAOYSA-N
ID: VOBWLDJSYOHJPX-UHFFFAOYSA-N
Comment: Energy1
Num peaks: 6
224.070605 2.361387688
236.070605 2.683803373
252.0655196 11.94956851
254.0811697 8.156223807
264.0655196 5.211940255
282.0760843 60.03161006

Name: +ve in-silico MS/MS by CFM-ID for VOBWLDJSYOHJPX-UHFFFAOYSA-N
ID: VOBWLDJSYOHJPX-UHFFFAOYSA-N
Comment: Energy2
Num peaks: 16
182.0600403 1.280811841
194.0600403 1.141175608
206.0600403 3.9023801
208.0393049 2.551127408
208.0756904 7.404850276
210.0549549 6.210913897
220.0393049 1.207778826
220.0756904 5.358455945
222.0549549 5.878417953
224.070605 11.66275572
226.086255 2.64359549
236.070605 14.87668833
238.0498695 1.698079318
252.0655196 4.680517877
254.0811697 4.181791754
264.0655196 5.561309259

Name: +ve in-silico MS/MS by CFM-ID for CBIQLJZIQTZKOG-UHFFFAOYSA-N
ID: CBIQLJZIQTZKOG-UHFFFAOYSA-N
Comment: Energy0
Num peaks: 6
19.01784114 2.985413713
63.00767038 0.8901578124
236.070605 4.013737549
238.086255 0.8632550174
264.0655196 4.439815078
282.0760843 83.15173244

Name: +ve in-silico MS/MS by CFM-ID for CBIQLJZIQTZKOG-UHFFFAOYSA-N
ID: CBIQLJZIQTZKOG-UHFFFAOYSA-N
Comment: Energy1
Num peaks: 6
220.0756904 1.8721191
236.070605 12.90218769
252.0655196 4.732917426
254.0811697 4.702120877
264.0655196 16.79729166
282.0760843 47.4407325

Name: +ve in-silico MS/MS by CFM-ID for CBIQLJZIQTZKOG-UHFFFAOYSA-N
ID: CBIQLJZIQTZKOG-UHFFFAOYSA-N
Comment: Energy2
Num peaks: 23
19.01784114 4.761534974
49.00727645 2.563873145
118.0651257 1.324881791
137.0233204 1.157777725
166.0651257 1.72973901
168.0807757 1.613566974
192.0443902 4.11921749
194.0600403 8.52492748
196.0756904 1.879358276
206.0600403 1.08008038
208.0756904 6.008775361
220.0756904 15.54534935
222.0549549 1.469297699
225.0546206 1.225017922
236.070605 7.305027602
238.0498695 1.434535412
238.086255 1.342745241
254.0447842 1.407976139
254.0811697 2.670462297
256.0604342 1.588445762
264.0655196 6.413639905
266.0447842 4.022188684
282.0760843 1.19524318

Name: +ve in-silico MS/MS by CFM-ID for LRBDSUWYMCRQJH-UHFFFAOYSA-N
ID: LRBDSUWYMCRQJH-UHFFFAOYSA-N
Comment: Energy0
Num peaks: 6
47.01275576 0.8627919506
134.0600403 1.055738622
252.0655196 6.636778485
254.0811697 2.026785106
264.0655196 8.721406208
282.0760843 78.09643118

Name: +ve in-silico MS/MS by CFM-ID for LRBDSUWYMCRQJH-UHFFFAOYSA-N
ID: LRBDSUWYMCRQJH-UHFFFAOYSA-N
Comment: Energy1
Num peaks: 6
224.070605 1.982006582
236.070605 4.245686391
252.0655196 18.33580359
254.0811697 3.515475634
264.0655196 13.81315373
282.0760843 50.65875075

Name: +ve in-silico MS/MS by CFM-ID for LRBDSUWYMCRQJH-UHFFFAOYSA-N
ID: LRBDSUWYMCRQJH-UHFFFAOYSA-N
Comment: Energy2
Num peaks: 13
182.0600403 1.903603902
206.0600403 4.43181552
208.0393049 2.476490919
208.0756904 7.319616136
210.0549549 5.389690312
220.0756904 3.307226805
222.0549549 8.109096996
224.070605 16.70058531
226.086255 1.980397358
236.070605 13.83930416
252.0655196 6.070098911
254.0811697 4.335801046
264.0655196 5.210885889

Name: +ve in-silico MS/MS by CFM-ID for KDDWDLPCDQCXEH-UHFFFAOYSA-N
ID: KDDWDLPCDQCXEH-UHFFFAOYSA-N
Comment: Energy0
Num peaks: 6
47.01275576 0.5261372779
236.070605 0.97255974
252.0655196 3.751909142
254.0811697 0.7951251016
264.0655196 54.66575471
282.0760843 38.0294312

Name: +ve in-silico MS/MS by CFM-ID for KDDWDLPCDQCXEH-UHFFFAOYSA-N
ID: KDDWDLPCDQCXEH-UHFFFAOYSA-N
Comment: Energy1
Num peaks: 6
220.0756904 1.983853472
236.070605 15.83434517
252.0655196 4.224821075
254.0811697 2.251621274
264.0655196 59.33045462
282.0760843 13.4271499

Name: +ve in-silico MS/MS by CFM-ID for KDDWDLPCDQCXEH-UHFFFAOYSA-N
ID: KDDWDLPCDQCXEH-UHFFFAOYSA-N
Comment: Energy2
Num peaks: 10
39.02292652 2.128247332
208.0393049 2.53147047
208.0756904 4.763890127
210.0549549 5.583433584
220.0756904 12.60724565
224.070605 9.00457062
236.070605 20.37511376
252.0655196 4.623705675
254.0811697 2.813489878
264.0655196 17.02329628

Name: +ve in-silico MS/MS by CFM-ID for JBYCJGZOUJRMFJ-UHFFFAOYSA-N
ID: JBYCJGZOUJRMFJ-UHFFFAOYSA-N
Comment: Energy0
Num peaks: 6
118.0651257 1.239466725
250.0498695 1.008598501
252.0655196 3.796592396
254.0811697 1.589907179
264.0655196 2.651280459
282.0760843 87.14476859

Name: +ve in-silico MS/MS by CFM-ID for JBYCJGZOUJRMFJ-UHFFFAOYSA-N
ID: JBYCJGZOUJRMFJ-UHFFFAOYSA-N
Comment: Energy1
Num peaks: 6
118.0651257 5.210385056
144.0443902 13.44995442
146.0600403 6.361199846
252.0655196 4.391910659
264.0655196 5.724273686
282.0760843 49.3747289

Name: +ve in-silico MS/MS by CFM-ID for JBYCJGZOUJRMFJ-UHFFFAOYSA-N
ID: JBYCJGZOUJRMFJ-UHFFFAOYSA-N
Comment: Energy2
Num peaks: 11
39.02292652 2.283016879
91.05422664 12.27256491
92.04947561 2.452592144
101.0385766 8.23850874
102.0338255 5.085453284
118.0651257 29.57954185
120.0807757 2.182081141
144.0443902 8.15982112
210.0549549 2.882276501
236.070605 5.090010307
264.0655196 3.643139867

Name: +ve in-silico MS/MS by CFM-ID for VZXPWXCPWBUJAB-UHFFFAOYSA-N
ID: VZXPWXCPWBUJAB-UHFFFAOYSA-N
Comment: Energy0
Num peaks: 6
47.01275576 0.939991175
236.070605 0.7337105846
238.086255 0.2335340488
252.0655196 6.763772421
254.0811697 2.406023276
282.0760843 87.65158923

Name: +ve in-silico MS/MS by CFM-ID for VZXPWXCPWBUJAB-UHFFFAOYSA-N
ID: VZXPWXCPWBUJAB-UHFFFAOYSA-N
Comment: Energy1
Num peaks: 6
236.070605 2.319882304
252.0655196 10.63439588
254.0811697 9.902857931
264.0655196 2.783176413
266.0447842 1.543230239
282.0760843 65.80740392

Name: +ve in-silico MS/MS by CFM-ID for VZXPWXCPWBUJAB-UHFFFAOYSA-N
ID: VZXPWXCPWBUJAB-UHFFFAOYSA-N
Comment: Energy2
Num peaks: 13
39.02292652 11.22530274
49.00727645 5.69142443
51.02292652 4.058735961
123.0440559 3.008447321
208.0393049 6.97973727
210.0549549 9.299230112
212.070605 1.858290776
222.0549549 2.777953339
224.070605 6.043358807
236.070605 15.95933133
238.086255 2.439367473
252.0655196 7.582772925
254.0811697 4.023758381

Name: +ve in-silico MS/MS by CFM-ID for FWXYIHXAGHGNMH-UHFFFAOYSA-N
ID: FWXYIHXAGHGNMH-UHFFFAOYSA-N
Comment: Energy0
Num peaks: 6
118.0651257 0.7913856065
250.0498695 1.020234836
252.0655196 3.815937055
254.0811697 1.54718833
264.0655196 1.46395372
282.0760843 88.50242898

Name: +ve in-silico MS/MS by CFM-ID for FWXYIHXAGHGNMH-UHFFFAOYSA-N
ID: FWXYIHXAGHGNMH-UHFFFAOYSA-N
Comment: Energy1
Num peaks: 6
118.0651257 5.016958196
144.0443902 7.886926515
146.0600403 3.977523847
252.0655196 4.932112121
254.0811697 4.20536453
282.0760843 58.58638309

Name: +ve in-silico MS/MS by CFM-ID for FWXYIHXAGHGNMH-UHFFFAOYSA-N
ID: FWXYIHXAGHGNMH-UHFFFAOYSA-N
Comment: Energy2
Num peaks: 19
47.01275576 1.820823031
101.0385766 3.436746934
118.0651257 5.144855168
140.0494756 4.130168375
142.0651257 3.00193078
144.0443902 8.789163433
168.0443902 1.839024875
210.0549549 11.86307385
212.070605 1.985205119
222.0549549 2.715667267
224.070605 1.695431682
236.070605 12.54471079
250.0498695 2.394128308
252.0655196 5.412759431
254.0811697 2.186881294
256.0604342 2.078964955
264.0655196 5.565599636
266.0447842 1.944224665
282.0760843 1.941033173

Name: +ve in-silico MS/MS by CFM-ID for DIBQTZKVQKDQAT-UHFFFAOYSA-N
ID: DIBQTZKVQKDQAT-UHFFFAOYSA-N
Comment: Energy0
Num peaks: 6
234.0549549 0.9488955939
250.0498695 1.087910172
252.0655196 6.333616947
254.0811697 1.70925655
264.0655196 2.931979467
282.0760843 83.34231781

Name: +ve in-silico MS/MS by CFM-ID for DIBQTZKVQKDQAT-UHFFFAOYSA-N
ID: DIBQTZKVQKDQAT-UHFFFAOYSA-N
Comment: Energy1
Num peaks: 6
234.0549549 2.222862377
236.070605 2.601916946
252.0655196 8.565398178
254.0811697 4.871416435
264.0655196 16.7674984
282.0760843 53.20190449

Name: +ve in-silico MS/MS by CFM-ID for DIBQTZKVQKDQAT-UHFFFAOYSA-N
ID: DIBQTZKVQKDQAT-UHFFFAOYSA-N
Comment: Energy2
Num peaks: 21
49.00727645 1.873313732
51.02292652 1.26048669
194.0600403 2.72883347
196.0393049 3.636860761
198.0549549 1.598029617
208.0393049 6.917160738
208.0756904 4.244170755
210.0549549 6.718119914
212.070605 1.134092117
220.0393049 1.761636248
220.0756904 3.918738192
222.0549549 2.192360842
224.070605 6.443406387
234.0549549 10.92785209
236.070605 12.27899271
238.0498695 1.387064291
238.086255 1.266212653
250.0498695 1.144897199
252.0655196 3.517442803
254.0811697 2.559603764
264.0655196 3.594452579

Name: +ve in-silico MS/MS by CFM-ID for JHVWZOFHUWHKQT-UHFFFAOYSA-N
ID: JHVWZOFHUWHKQT-UHFFFAOYSA-N
Comment: Energy0
Num peaks: 6
44.99710569 0.9340250923
47.01275576 2.000993429
49.02840582 0.6910186611
234.0549549 1.014526114
252.0655196 0.6853670829
282.0760843 91.33950808

Name: +ve in-silico MS/MS by CFM-ID for JHVWZOFHUWHKQT-UHFFFAOYSA-N
ID: JHVWZOFHUWHKQT-UHFFFAOYSA-N
Comment: Energy1
Num peaks: 6
196.0756904 1.807536147
234.0549549 16.29262159
236.070605 8.59760055
238.086255 5.313347099
254.0811697 4.084582918
282.0760843 53.954614

Name: +ve in-silico MS/MS by CFM-ID for JHVWZOFHUWHKQT-UHFFFAOYSA-N
ID: JHVWZOFHUWHKQT-UHFFFAOYSA-N
Comment: Energy2
Num peaks: 17
44.99710569 1.780002637
47.01275576 2.214182273
166.0651257 2.267081739
168.0807757 2.241886992
182.0600403 1.982357554
194.0600403 13.0768639
196.0756904 3.255486413
208.0393049 2.61293382
208.0756904 8.258473781
210.0913404 1.649365541
220.0393049 2.336359344
220.0756904 2.998649423
222.0549549 1.866272102
234.0549549 21.68751377
236.070605 8.000369797
238.086255 2.69839491
254.0811697 2.059914837

Name: +ve in-silico MS/MS by CFM-ID for MYMLLTRDZOZJBX-UHFFFAOYSA-N
ID: MYMLLTRDZOZJBX-UHFFFAOYSA-N
Comment: Energy0
Num peaks: 6
47.01275576 0.9351732124
236.070605 0.7432718035
252.0655196 6.782710815
254.0811697 1.778700604
264.0655196 0.7484688398
282.0760843 87.04975387

Name: +ve in-silico MS/MS by CFM-ID for MYMLLTRDZOZJBX-UHFFFAOYSA-N
ID: MYMLLTRDZOZJBX-UHFFFAOYSA-N
Comment: Energy1
Num peaks: 6
236.070605 2.668539886
252.0655196 10.32220451
254.0811697 5.381427832
264.0655196 11.19509826
266.0447842 1.520962454
282.0760843 63.12728619

Name: +ve in-silico MS/MS by CFM-ID for MYMLLTRDZOZJBX-UHFFFAOYSA-N
ID: MYMLLTRDZOZJBX-UHFFFAOYSA-N
Comment: Energy2
Num peaks: 16
49.00727645 1.584761339
51.02292652 1.106777039
132.0443902 1.269613033
208.0393049 4.563667939
208.0756904 7.583523463
210.0549549 9.521401983
212.070605 1.849991996
222.0549549 3.014613947
224.070605 13.82687
226.086255 1.46474123
236.070605 16.28999825
238.086255 2.276502625
252.0655196 8.230187186
254.0811697 5.190589238
264.0655196 1.540609837
282.0760843 1.463738977

Name: +ve in-silico MS/MS by CFM-ID for QEYPOMYBVWIRBT-UHFFFAOYSA-N
ID: QEYPOMYBVWIRBT-UHFFFAOYSA-N
Comment: Energy0
Num peaks: 6
134.0600403 1.122450313
250.0498695 0.5022712494
252.0655196 0.5184895662
254.0811697 2.434099616
266.0447842 0.2866670036
282.0760843 94.32827892

Name: +ve in-silico MS/MS by CFM-ID for QEYPOMYBVWIRBT-UHFFFAOYSA-N
ID: QEYPOMYBVWIRBT-UHFFFAOYSA-N
Comment: Energy1
Num peaks: 6
238.0498695 0.5937862267
252.0655196 4.763047484
254.0811697 4.201997667
256.0604342 1.540818576
266.0447842 3.65867987
282.0760843 83.2352271

Name: +ve in-silico MS/MS by CFM-ID for QEYPOMYBVWIRBT-UHFFFAOYSA-N
ID: QEYPOMYBVWIRBT-UHFFFAOYSA-N
Comment: Energy2
Num peaks: 13
39.02292652 7.118133044
210.0549549 2.70112073
212.070605 5.615221238
222.0549549 4.327893034
224.070605 8.05242104
225.0546206 3.95801979
226.086255 4.638067429
227.0702706 7.284502205
238.0498695 6.377751142
238.086255 6.176132062
254.0811697 18.04760978
266.0447842 2.690397677
282.0760843 4.940191463

Name: +ve in-silico MS/MS by CFM-ID for VJOMSDKWZZMFEL-UHFFFAOYSA-N
ID: VJOMSDKWZZMFEL-UHFFFAOYSA-N
Comment: Energy0
Num peaks: 13
96.96852159 2.741691038
98.98417166 3.660119319
110.0600403 11.40313007
110.9841717 2.780626136
136.0393049 3.757566613
138.0549549 7.046337044
213.0158657 1.199330164
222.0760843 2.499902517
224.0917343 10.10197289
226.1073844 1.976438261
242.102299 1.356305351
304.0580649 6.664405483
322.0686296 25.56560393

Name: +ve in-silico MS/MS by CFM-ID for VJOMSDKWZZMFEL-UHFFFAOYSA-N
ID: VJOMSDKWZZMFEL-UHFFFAOYSA-N
Comment: Energy1
Num peaks: 30
57.0334912 2.553703256
59.04914126 1.241851487
80.04947561 2.427461518
80.97360697 1.618381088
82.06512568 2.023445825
96.96852159 6.215361119
98.98417166 9.224861856
103.0389705 0.6848524178
108.0443902 0.7320806792
110.0600403 13.96441615
115.0389705 0.9886636378
117.0546206 0.6758487374
150.0549549 1.005167907
152.070605 0.9645866948
194.0811697 0.8722016121
196.0968197 0.7384390142
201.0158657 0.9185931893
204.0655196 1.009468501
206.0811697 2.628593842
208.0968197 1.936247812
210.0760843 0.84717783
213.0158657 1.595421317
222.0760843 2.689783691
224.0917343 9.559062286
226.1073844 0.9423800292
276.0631503 1.200688158
292.0580649 0.7680395554
294.0737149 0.9922452824
304.0580649 4.950166562
322.0686296 4.053526402

Name: +ve in-silico MS/MS by CFM-ID for VJOMSDKWZZMFEL-UHFFFAOYSA-N
ID: VJOMSDKWZZMFEL-UHFFFAOYSA-N
Comment: Energy2
Num peaks: 31
15.02292652 0.8209675928
29.00219107 2.283230707
41.00219107 2.467281282
43.01784114 2.393764864
45.0334912 1.91997094
46.02874017 0.8156921893
49.00727645 0.6658319999
51.02292652 0.7995783106
57.0334912 1.456172365
59.01275576 2.042344706
80.04947561 1.064775951
80.97360697 0.801249526
92.0130901 0.8927607987
96.96852159 3.000013606
98.98417166 2.406982811
108.0443902 4.582876954
110.0600403 17.98277873
110.9841717 1.490079475
120.0443902 0.8982568833
122.0600403 0.9851294727
134.0236548 5.935445912
136.0393049 6.610371506
138.0549549 4.754215455
140.070605 2.750166718
142.086255 1.138172596
144.1019051 0.6542757244
152.070605 0.9453927592
182.0811697 0.8805976136
206.0811697 0.9794463664
208.0968197 1.814100218
224.0917343 0.8952667375

Name: +ve in-silico MS/MS by CFM-ID for GWQDQYBGWYWPDQ-UHFFFAOYSA-N
ID: GWQDQYBGWYWPDQ-UHFFFAOYSA-N
Comment: Energy0
Num peaks: 15
96.96852159 2.683947605
98.98417166 3.758655263
110.9841717 4.336424595
122.0600403 7.941346115
140.9947363 3.228270852
180.0655196 2.443087265
206.0811697 2.449326391
208.0968197 1.908851958
210.0760843 1.699365333
222.0760843 2.021425597
224.0917343 9.07012305
226.1073844 1.388112449
286.0475002 1.94474054
304.0580649 13.08811496
322.0686296 22.71634629

Name: +ve in-silico MS/MS by CFM-ID for GWQDQYBGWYWPDQ-UHFFFAOYSA-N
ID: GWQDQYBGWYWPDQ-UHFFFAOYSA-N
Comment: Energy1
Num peaks: 29
41.00219107 1.328532346
43.01784114 1.308407367
45.0334912 1.64255759
80.97360697 1.209156933
94.06512568 0.9989886954
96.96852159 5.355559055
98.98417166 8.149926346
110.0600403 0.7411247563
110.9841717 0.9857277013
115.0389705 1.508981484
122.0600403 16.5577236
122.9841717 1.853166648
124.0756904 2.310492408
124.9998217 1.979056957
134.0600403 1.082105008
140.9947363 6.698010727
143.0103864 2.704709216
150.0549549 4.458471009
152.070605 2.024173523
162.0549549 0.7624421016
180.0655196 1.362960614
204.0655196 0.8474997677
206.0811697 2.762879292
208.0968197 1.386101091
222.0760843 1.027524599
224.0917343 4.03898284
286.0475002 1.112761329
304.0580649 2.528601132
322.0686296 1.807673289

Name: +ve in-silico MS/MS by CFM-ID for GWQDQYBGWYWPDQ-UHFFFAOYSA-N
ID: GWQDQYBGWYWPDQ-UHFFFAOYSA-N
Comment: Energy2
Num peaks: 31
15.02292652 1.984283064
31.01784114 1.081705003
41.00219107 3.249204924
43.01784114 1.362998358
44.04947561 0.8114439126
45.0334912 3.356081296
49.00727645 0.9805095827
51.02292652 1.204451404
53.03857658 0.9423859545
68.04947561 0.7783974764
76.01817548 0.8555865857
78.03382555 1.376584728
80.04947561 2.997503062
80.97360697 0.9911044658
90.03382555 0.8899882727
92.04947561 1.569721906
94.06512568 5.386898349
96.96852159 3.965842536
98.98417166 2.242086517
104.0494756 1.937501023
106.0651257 0.7823832446
108.0443902 1.140051773
110.0600403 2.091823561
110.9841717 3.720539522
120.0443902 4.151304881
122.0600403 23.02350445
124.0756904 3.274047621
128.1069905 0.7205201862
150.0549549 0.7228634783
206.0811697 1.029091308
208.0968197 1.283674342

Name: +ve in-silico MS/MS by CFM-ID for FZSMXQWSUKGYFX-UHFFFAOYSA-N
ID: FZSMXQWSUKGYFX-UHFFFAOYSA-N
Comment: Energy0
Num peaks: 18
58.02874017 2.06666442
59.01275576 2.958755245
76.03930485 8.201494187
144.0291341 2.737824349
145.0647913 2.367796543
161.0419477 5.919992726
176.0012051 1.476006865
177.0368623 7.520544729
178.0168552 1.334218037
179.0525124 6.017629764
201.0368623 1.302306936
219.047427 2.695432219
229.0317769 1.346576709
247.0423416 3.707334572
258.058326 1.402295786
276.0688907 3.192832474
304.0638053 14.19227218
322.07437 12.22220387

Name: +ve in-silico MS/MS by CFM-ID for FZSMXQWSUKGYFX-UHFFFAOYSA-N
ID: FZSMXQWSUKGYFX-UHFFFAOYSA-N
Comment: Energy1
Num peaks: 31
28.01817548 1.55993966
57.0334912 1.075373897
58.02874017 4.613869765
59.01275576 5.231594683
76.03930485 8.853739472
91.05422664 2.774515749
101.0385766 1.720524145
115.0542266 1.666703753
121.0106476 2.125795951
123.0262976 1.733916147
135.0262976 1.655132914
144.0113759 1.174395555
144.0291341 2.765936404
147.0262976 1.327617645
149.0419477 1.458975416
163.0212123 1.117349908
175.0212123 0.9453684055
176.0012051 1.863354051
177.0368623 2.125623567
179.0525124 1.308663354
190.0168552 1.578994039
219.047427 2.628524068
220.042676 1.695815969
246.058326 1.23561334
247.0423416 1.599163075
264.0325052 1.008360199
266.0481553 2.377315665
276.0688907 2.88664984
292.0638053 1.634246885
304.0638053 2.488066286
322.07437 1.095584455

Name: +ve in-silico MS/MS by CFM-ID for FZSMXQWSUKGYFX-UHFFFAOYSA-N
ID: FZSMXQWSUKGYFX-UHFFFAOYSA-N
Comment: Energy2
Num peaks: 31
28.01817548 6.789092163
30.03382555 0.9793216391
41.00219107 1.221467147
55.01784114 1.68593811
57.0334912 0.965711136
58.02874017 4.357283258
59.01275576 1.649992127
72.97426207 3.400462776
74.98991214 2.673980787
76.03930485 4.998249305
79.05422664 2.708127158
81.06987671 2.509199444
91.05422664 1.019983006
96.97426207 1.798190516
98.98991214 5.671363853
121.0106476 3.265368678
123.0262976 2.748240348
129.9957258 1.083975958
131.0491413 3.169594771
133.0106476 1.904412763
133.0647913 1.243456792
135.0262976 2.412826993
147.0262976 1.725453995
161.0419477 8.102749231
163.0575978 1.022021526
173.0419477 1.369162575
175.0212123 1.080374565
175.0575978 0.9509020175
177.0368623 4.732720569
179.0525124 1.468068798
189.0368623 0.985631752

Name: +ve in-silico MS/MS by CFM-ID for DAQFKIARIOCCSW-UHFFFAOYSA-N
ID: DAQFKIARIOCCSW-UHFFFAOYSA-N
Comment: Energy0
Num peaks: 12
96.96852159 3.211179003
115.0542266 5.18211839
143.0491413 12.02357888
145.0647913 4.505425202
159.0440559 4.819898909
161.0597059 20.60797898
163.075356 2.55961906
189.0546206 4.479143776
227.0103864 2.78625506
241.0260365 3.560681585
269.0209511 7.439587241
287.0315158 10.15017357

Name: +ve in-silico MS/MS by CFM-ID for DAQFKIARIOCCSW-UHFFFAOYSA-N
ID: DAQFKIARIOCCSW-UHFFFAOYSA-N
Comment: Energy1
Num peaks: 14
59.01275576 2.579270124
91.05422664 4.727376259
101.0385766 2.887973497
115.0542266 8.697662032
117.0698767 2.22937571
129.0334912 9.259270478
143.0491413 4.220295194
145.0647913 8.083637893
161.0597059 7.597795062
171.0440559 8.062998765
173.0597059 2.417505759
189.0546206 13.83195101
241.0260365 4.381966406
269.0209511 1.757678598

Name: +ve in-silico MS/MS by CFM-ID for DAQFKIARIOCCSW-UHFFFAOYSA-N
ID: DAQFKIARIOCCSW-UHFFFAOYSA-N
Comment: Energy2
Num peaks: 10
59.01275576 2.458120459
83.01275576 2.574342284
91.05422664 5.24074961
101.0385766 9.195488683
115.0542266 42.51424745
117.0698767 6.203423673
141.0334912 3.343921853
143.0491413 3.07969543
145.0647913 2.912572083
161.0597059 3.121483635

Name: +ve in-silico MS/MS by CFM-ID for JLJZSGGVFOGEIQ-UHFFFAOYSA-N
ID: JLJZSGGVFOGEIQ-UHFFFAOYSA-N
Comment: Energy0
Num peaks: 22
30.03382555 2.60164312
40.01817548 2.520642519
44.04947561 12.00305627
71.99024648 2.006454015
76.02154661 5.305695174
78.03719668 3.98046119
131.0491413 0.8875657941
158.0270259 0.8174244275
159.0440559 2.287402897
177.0546206 2.142685278
204.0325052 0.7926660375
204.0477614 1.171187515
205.0495352 1.440856269
220.042676 0.911980159
222.058326 3.658671051
236.0739761 4.077274357
239.0372563 0.9077639443
246.058326 5.224429736
247.0423416 1.827132067
264.0688907 10.97005835
265.0529063 2.922097793
282.0794554 11.91365449

Name: +ve in-silico MS/MS by CFM-ID for JLJZSGGVFOGEIQ-UHFFFAOYSA-N
ID: JLJZSGGVFOGEIQ-UHFFFAOYSA-N
Comment: Energy1
Num peaks: 31
44.04947561 11.75898298
59.01275576 1.985335138
76.02154661 1.436023661
105.0334912 3.782011261
131.0491413 1.759074542
141.9957258 1.022176903
144.0113759 1.507512757
145.0284058 7.003346603
147.0440559 0.8988829775
149.0597059 1.350754435
158.0270259 1.430018313
159.0440559 3.277579317
161.0597059 1.093256765
187.0389705 1.51756706
189.0546206 1.050205038
193.0317769 0.8406892977
204.0325052 1.172410299
204.0477614 3.088406208
205.0317769 3.138715339
205.0495352 2.366619167
218.0634114 1.245825488
219.047427 1.479686108
220.042676 1.848095224
220.0790615 1.056541602
222.058326 7.116665078
236.0739761 5.165173005
238.0896262 0.9458811004
246.058326 1.843463526
264.0688907 3.314409379
265.0529063 1.036174187
282.0794554 1.619886494

Name: +ve in-silico MS/MS by CFM-ID for JLJZSGGVFOGEIQ-UHFFFAOYSA-N
ID: JLJZSGGVFOGEIQ-UHFFFAOYSA-N
Comment: Energy2
Num peaks: 25
15.02292652 0.8890391155
27.02292652 3.952367043
28.01817548 1.306844189
30.03382555 1.672265854
40.01817548 11.56491216
42.03382555 2.533378717
44.04947561 20.59129424
44.97934745 1.299285823
58.99499752 5.150017843
61.01064758 2.250540494
69.97459642 1.562091715
71.01275576 2.226893561
71.99024648 6.214658053
73.02840582 0.9618878466
76.02154661 4.562756633
78.03719668 1.141588733
99.00767038 2.762398631
101.0233204 1.077655101
105.0334912 1.120890117
130.9797414 0.8496008757
131.0491413 3.072361324
158.0270259 0.8219801466
159.0440559 0.9908801937
191.0161269 1.237797753
219.047427 0.8469575789

Name: +ve in-silico MS/MS by CFM-ID for XGRJIGHUZPNOIV-UHFFFAOYSA-N
ID: XGRJIGHUZPNOIV-UHFFFAOYSA-N
Comment: Energy0
Num peaks: 6
89.02332044 4.314319091
176.0553488 2.39450617
194.0659135 7.252481219
246.0608281 17.01097574
264.0713928 37.29476643
282.0819575 12.91335613

Name: +ve in-silico MS/MS by CFM-ID for XGRJIGHUZPNOIV-UHFFFAOYSA-N
ID: XGRJIGHUZPNOIV-UHFFFAOYSA-N
Comment: Energy1
Num peaks: 24
41.00219107 1.022491911
43.01784114 1.620073035
59.01275576 4.483105396
60.04439023 1.039312423
61.02840582 1.599014865
71.01275576 3.291348775
88.03930485 1.152477788
89.02332044 6.301735816
119.0338851 0.961835319
146.0447842 1.17275438
148.0604342 1.991165323
176.0553488 7.600766758
177.0393644 1.898429311
178.0709989 1.67339793
194.0659135 8.688805319
204.0502635 1.507541095
218.0659135 2.06462152
222.0608281 3.469668361
236.0764782 2.846329163
238.0921283 1.183096457
246.0608281 9.013662025
252.0713928 1.108061969
264.0713928 11.80361166
282.0819575 2.873951815

Name: +ve in-silico MS/MS by CFM-ID for XGRJIGHUZPNOIV-UHFFFAOYSA-N
ID: XGRJIGHUZPNOIV-UHFFFAOYSA-N
Comment: Energy2
Num peaks: 31
41.00219107 1.700574288
43.01784114 4.207485276
45.0334912 1.366891611
47.01275576 1.007392112
58.02874017 2.12058596
59.01275576 5.277217926
60.04439023 2.597263963
61.02840582 1.106145649
71.01275576 2.767318852
84.99202031 0.9332535634
87.00767038 2.432459551
88.03930485 6.397880289
89.02332044 7.604900322
90.05495492 1.993731499
103.002585 1.115280844
105.0182351 2.599630389
106.0498695 3.095211937
116.0342195 1.054025127
118.0498695 0.811366651
130.9974996 0.8209394737
131.0338851 1.084348195
133.0131497 0.9868057377
135.0287997 2.881635977
146.0447842 2.115341786
148.0604342 2.479236284
159.0287997 1.995406349
176.0553488 6.648951653
177.0393644 6.191061816
194.0659135 1.782148573
222.0608281 0.8107165328
246.0608281 0.8644782201

Name: +ve in-silico MS/MS by CFM-ID for ZUMOSEXXROWMKA-UHFFFAOYSA-N
ID: ZUMOSEXXROWMKA-UHFFFAOYSA-N
Comment: Energy0
Num peaks: 7
43.01784114 3.125549639
222.0608281 5.466912122
223.0448437 2.809309491
240.0713928 13.15905353
246.0608281 1.540602627
264.0713928 17.47267959
282.0819575 37.05414615

Name: +ve in-silico MS/MS by CFM-ID for ZUMOSEXXROWMKA-UHFFFAOYSA-N
ID: ZUMOSEXXROWMKA-UHFFFAOYSA-N
Comment: Energy1
Num peaks: 23
43.01784114 2.803281897
58.02874017 0.9709440879
60.04439023 3.344979544
70.02874017 0.9989693779
84.99202031 0.9817343457
87.00767038 0.8999441204
100.0393049 2.741183543
103.002585 2.150720773
105.0182351 1.292581378
130.0498695 2.145653524
132.0655196 1.433554708
192.0502635 2.242303726
205.034279 1.546736198
216.0502635 0.8551508221
218.0659135 1.361671085
222.0608281 13.30585951
223.0448437 3.194730222
234.0608281 2.356964953
240.0713928 7.795559791
246.0608281 4.430589336
252.0713928 1.129737076
264.0713928 14.87374522
282.0819575 7.908492433

Name: +ve in-silico MS/MS by CFM-ID for ZUMOSEXXROWMKA-UHFFFAOYSA-N
ID: ZUMOSEXXROWMKA-UHFFFAOYSA-N
Comment: Energy2
Num peaks: 31
15.02292652 0.8961905142
25.00727645 1.154097378
41.00219107 0.924771774
43.01784114 7.547543119
59.01275576 2.279490839
60.04439023 3.031571879
70.02874017 4.466118936
72.04439023 0.8755510562
76.03930485 1.363045798
84.99202031 2.297215388
87.00767038 4.986243939
89.02332044 3.351213682
91.0389705 0.850700796
100.0393049 3.059847791
103.002585 6.589770666
105.0182351 4.585540567
115.002585 2.298097892
117.0182351 2.672627059
119.0338851 1.184300541
121.0131497 1.16079607
133.0131497 2.955815573
135.0287997 1.192973698
149.0080643 0.9279453301
151.0237144 2.61805049
175.0237144 0.8157105434
177.0393644 0.9036776586
192.0502635 1.665924128
194.0659135 0.8397004345
222.0608281 3.877526365
246.0608281 1.343585749
264.0713928 0.9761222251

Name: +ve in-silico MS/MS by CFM-ID for MJIIHYBXFHPZIR-UHFFFAOYSA-N
ID: MJIIHYBXFHPZIR-UHFFFAOYSA-N
Comment: Energy0
Num peaks: 6
53.99744004 3.073082501
69.99235466 4.920884047
72.00800472 55.76860865
227.0121041 6.786903644
241.0277542 3.567926268
287.0332335 7.335958819

Name: +ve in-silico MS/MS by CFM-ID for MJIIHYBXFHPZIR-UHFFFAOYSA-N
ID: MJIIHYBXFHPZIR-UHFFFAOYSA-N
Comment: Energy1
Num peaks: 23
43.01784114 1.397656369
72.00800472 2.078316418
87.9851611 1.935416243
115.9800757 1.508913707
156.0113759 7.362717504
170.0270259 4.79904302
181.0066248 2.818836126
186.980804 5.237939259
196.0062905 1.626748727
198.0219405 0.8759949046
199.0171895 4.750432082
209.0015394 1.921911596
213.0328396 3.517136503
214.0168552 1.334231665
216.0325052 6.331247791
227.0121041 12.47684192
228.0325052 1.587739802
241.0277542 6.141108537
245.0226688 1.559382437
256.0274198 1.222306473
259.0383189 4.814969148
269.0226688 3.058677056
287.0332335 1.920928628

Name: +ve in-silico MS/MS by CFM-ID for MJIIHYBXFHPZIR-UHFFFAOYSA-N
ID: MJIIHYBXFHPZIR-UHFFFAOYSA-N
Comment: Energy2
Num peaks: 20
41.00219107 1.459543323
43.01784114 2.52916299
44.0130901 1.715942875
45.0334912 1.056983916
53.99744004 17.54280051
56.0130901 4.427017077
59.01275576 1.294732553
69.99235466 11.70509652
72.00800472 10.84820039
83.01275576 2.979459354
97.00325369 1.261429538
97.02840582 6.188778681
100.0029193 1.413993671
123.0076704 1.192792349
131.0161269 1.101804368
141.0182351 0.9951745513
142.9909748 1.054164066
173.0015394 0.9093925613
181.0066248 9.61961647
227.0121041 1.078561492

Name: +ve in-silico MS/MS by CFM-ID for VPNJBCADTKUWMI-UHFFFAOYSA-N
ID: VPNJBCADTKUWMI-UHFFFAOYSA-N
Comment: Energy0
Num peaks: 17
30.03382555 2.523968634
40.01817548 2.357752641
44.04947561 12.18870936
46.06512568 2.450150736
69.97459642 1.057725834
71.99024648 4.60878067
76.02154661 7.766448297
78.03719668 9.146214901
149.0233204 2.623645648
205.0495352 1.406181122
218.0634114 1.17847817
236.0739761 3.848284898
246.058326 3.882771957
247.0423416 1.5120479
264.0688907 8.987176433
265.0529063 3.116301798
282.0794554 12.23133407

Name: +ve in-silico MS/MS by CFM-ID for VPNJBCADTKUWMI-UHFFFAOYSA-N
ID: VPNJBCADTKUWMI-UHFFFAOYSA-N
Comment: Energy1
Num peaks: 31
30.03382555 0.8287950278
44.04947561 13.20812032
46.06512568 4.126037775
61.01064758 1.125210334
76.02154661 2.261673279
78.03719668 4.421364584
101.0055622 0.7696443092
105.0334912 3.478098448
114.0008112 0.8677071616
116.0164612 0.8466286247
118.0321113 2.677651876
132.0477614 1.071951014
133.0284058 1.109551048
149.0233204 12.37554881
159.0440559 2.46390997
160.042676 0.81195908
163.0389705 0.8515744936
177.0546206 0.7305185057
187.0389705 2.444095933
189.0546206 1.402533308
205.0495352 2.807192207
218.0634114 1.060326322
219.047427 1.198378046
220.0790615 1.163710425
236.0739761 3.181085154
238.0896262 0.8536148059
246.058326 2.351873174
247.0423416 1.108557646
264.0688907 4.748883443
265.0529063 1.525777424
282.0794554 2.125097842

Name: +ve in-silico MS/MS by CFM-ID for VPNJBCADTKUWMI-UHFFFAOYSA-N
ID: VPNJBCADTKUWMI-UHFFFAOYSA-N
Comment: Energy2
Num peaks: 18
27.02292652 3.183040354
28.01817548 1.350287914
29.03857658 1.205243174
30.03382555 2.075381699
40.01817548 8.637512523
42.03382555 2.726499615
44.04947561 17.481625
44.97934745 2.113580551
46.06512568 5.324983365
58.99499752 7.120036754
61.01064758 3.153830324
69.97459642 1.904085047
71.99024648 8.145729171
76.02154661 5.255686827
78.03719668 1.790671976
105.0334912 3.882221618
131.0491413 2.599277787
149.0233204 2.535659385

Name: +ve in-silico MS/MS by CFM-ID for IBYWUFHJUDTSOC-UHFFFAOYSA-N
ID: IBYWUFHJUDTSOC-UHFFFAOYSA-N
Comment: Energy0
Num peaks: 6
134.0461215 1.009389713
136.0617716 54.29225998
246.0621655 1.493102576
264.0727302 16.76074151
265.0567458 1.248732992
282.0832949 16.81323903

Name: +ve in-silico MS/MS by CFM-ID for IBYWUFHJUDTSOC-UHFFFAOYSA-N
ID: IBYWUFHJUDTSOC-UHFFFAOYSA-N
Comment: Energy1
Num peaks: 6
107.0352225 3.238041133
109.0508726 1.867195015
119.0352225 1.185708614
136.0617716 77.19126922
264.0727302 1.849711456
282.0832949 0.9900354131

Name: +ve in-silico MS/MS by CFM-ID for IBYWUFHJUDTSOC-UHFFFAOYSA-N
ID: IBYWUFHJUDTSOC-UHFFFAOYSA-N
Comment: Energy2
Num peaks: 6
94.03997355 9.369403302
107.0352225 2.996400403
109.0508726 6.269857918
119.0352225 22.46174248
134.0461215 5.242087812
136.0617716 34.91655262

Name: +ve in-silico MS/MS by CFM-ID for ZRFHJAPZRXKKGD-UHFFFAOYSA-N
ID: ZRFHJAPZRXKKGD-UHFFFAOYSA-N
Comment: Energy0
Num peaks: 6
98.98417166 8.711396589
159.0440559 6.798399376
161.0597059 37.88877713
189.0546206 5.880529177
269.0209511 9.416149152
287.0315158 11.67955446

Name: +ve in-silico MS/MS by CFM-ID for ZRFHJAPZRXKKGD-UHFFFAOYSA-N
ID: ZRFHJAPZRXKKGD-UHFFFAOYSA-N
Comment: Energy1
Num peaks: 17
57.0334912 1.812294956
98.98417166 2.411991908
105.0334912 2.07264948
129.0334912 1.484119702
131.0491413 3.482553512
133.0647913 1.734779064
159.0440559 6.506985747
161.0597059 16.8445389
171.0440559 7.275034407
173.0597059 2.766291994
187.0389705 2.706869425
189.0546206 22.79768217
191.0702706 1.136340245
200.9947363 1.80241378
257.0209511 1.758769253
269.0209511 3.062868644
287.0315158 1.348605214

Name: +ve in-silico MS/MS by CFM-ID for ZRFHJAPZRXKKGD-UHFFFAOYSA-N
ID: ZRFHJAPZRXKKGD-UHFFFAOYSA-N
Comment: Energy2
Num peaks: 17
55.01784114 2.221928358
57.0334912 1.442035003
81.06987671 2.543734922
91.05422664 2.809259458
96.96852159 2.591785656
98.98417166 1.544228468
101.0385766 9.875854372
103.0542266 18.04368553
105.0334912 2.556565918
107.0491413 1.476400383
129.0334912 3.278037004
131.0491413 4.163105045
133.0284058 2.039415479
133.0647913 6.032211868
145.0647913 8.340272805
159.0440559 5.179554281
161.0597059 6.332018944

Name: +ve in-silico MS/MS by CFM-ID for SIHKCAJNKNGHBY-UHFFFAOYSA-N
ID: SIHKCAJNKNGHBY-UHFFFAOYSA-N
Comment: Energy0
Num peaks: 6
96.96852159 5.819149715
98.98417166 14.43107738
189.0546206 7.148181522
241.0260365 10.96556732
269.0209511 12.42729204
287.0315158 29.44062981

Name: +ve in-silico MS/MS by CFM-ID for SIHKCAJNKNGHBY-UHFFFAOYSA-N
ID: SIHKCAJNKNGHBY-UHFFFAOYSA-N
Comment: Energy1
Num peaks: 20
80.97360697 1.643469225
98.98417166 1.344923854
131.0491413 9.295000355
135.0440559 1.930445517
145.0284058 1.980518979
147.0440559 1.372111924
157.0284058 1.87906002
159.0440559 8.849055697
173.0233204 2.186300918
175.0389705 4.216102582
177.0546206 11.0219882
189.0546206 3.281610242
223.0154718 1.808535347
225.0311219 1.635453079
239.0103864 2.137766117
241.0260365 9.674076565
251.0103864 2.935603052
257.0209511 2.909267479
269.0209511 6.367891074
287.0315158 4.308725896

Name: +ve in-silico MS/MS by CFM-ID for SIHKCAJNKNGHBY-UHFFFAOYSA-N
ID: SIHKCAJNKNGHBY-UHFFFAOYSA-N
Comment: Energy2
Num peaks: 22
19.01784114 1.081255955
63.02292652 1.804226051
67.01784114 1.587878092
78.95795691 1.445496815
80.97360697 3.809222226
91.05422664 4.182769563
96.96852159 9.539401777
98.98417166 10.19303412
101.0385766 2.985929508
103.0542266 1.216580142
105.0334912 1.055876589
135.0440559 8.073069594
145.0284058 1.948847791
145.0647913 9.643448147
147.0440559 3.808831138
147.0804414 1.047346213
159.0440559 1.966067904
161.0597059 2.825644796
171.0440559 2.282504157
173.0597059 6.53519354
189.0546206 2.641738231
223.0154718 1.233251174

Name: +ve in-silico MS/MS by CFM-ID for QEJFRMSLXPGUKE-UHFFFAOYSA-N
ID: QEJFRMSLXPGUKE-UHFFFAOYSA-N
Comment: Energy0
Num peaks: 6
96.96852159 5.516114028
98.98417166 13.75024482
189.0546206 6.617172771
241.0260365 9.551052388
269.0209511 23.78252844
287.0315158 23.51560368

Name: +ve in-silico MS/MS by CFM-ID for QEJFRMSLXPGUKE-UHFFFAOYSA-N
ID: QEJFRMSLXPGUKE-UHFFFAOYSA-N
Comment: Energy1
Num peaks: 22
80.97360697 1.839989723
96.96852159 1.385192494
98.98417166 1.56015351
110.9841717 2.829602399
131.0491413 4.085308368
135.0440559 1.90472294
145.0284058 1.183635155
145.0647913 1.152559633
159.0440559 9.027061397
173.0597059 1.357209385
175.0389705 1.453164814
177.0546206 5.713367878
189.0546206 3.407637208
211.0154718 1.845301695
223.0154718 1.987549129
225.0311219 1.774232914
239.0103864 3.556052786
241.0260365 10.9627243
251.0103864 1.961532883
257.0209511 4.281289246
269.0209511 13.18199285
287.0315158 3.925552301

Name: +ve in-silico MS/MS by CFM-ID for QEJFRMSLXPGUKE-UHFFFAOYSA-N
ID: QEJFRMSLXPGUKE-UHFFFAOYSA-N
Comment: Energy2
Num peaks: 19
39.02292652 1.519982852
41.03857658 4.417005576
78.95795691 1.494665075
80.97360697 3.92336676
91.05422664 1.899499408
96.96852159 10.30940774
98.98417166 11.37628441
101.0385766 2.92633777
103.0542266 1.54180706
135.0440559 4.001588016
145.0284058 2.093381696
145.0647913 8.640930977
147.0440559 1.940193972
159.0440559 3.198494678
161.0597059 7.770767491
171.0440559 1.986974302
173.0597059 7.667477952
189.0546206 2.55232288
223.0154718 1.260739817

Name: +ve in-silico MS/MS by CFM-ID for SUUPKGXVEGHUMW-UHFFFAOYSA-N
ID: SUUPKGXVEGHUMW-UHFFFAOYSA-N
Comment: Energy0
Num peaks: 28
47.04914126 1.317429367
87.04405588 0.8606306472
90.98482676 0.8980956176
131.0161269 5.079159837
133.0317769 1.748311478
140.9769781 2.777304105
142.9926282 1.590685886
154.9926282 1.446039865
159.0110415 1.161992968
161.0266916 3.02632474
177.0216062 2.488466032
179.0372563 5.150657446
194.9875428 2.529148678
198.9824574 1.895351174
209.0031929 1.844207312
210.9824574 0.9735326573
211.0188429 1.660644226
223.0188429 1.32725205
224.9981075 4.085643298
225.034493 0.8456904604
239.0137575 2.463010588
240.9930221 1.622932847
241.0294076 17.92931349
243.0450577 1.424691194
251.0137575 2.532944998
269.0243222 4.321874384
271.0035868 1.127255517
287.0348869 6.103964824

Name: +ve in-silico MS/MS by CFM-ID for SUUPKGXVEGHUMW-UHFFFAOYSA-N
ID: SUUPKGXVEGHUMW-UHFFFAOYSA-N
Comment: Energy1
Num peaks: 19
47.04914126 2.820148117
59.01275576 1.378588298
97.02840582 2.743547777
99.04405588 30.51830046
101.0597059 7.61602034
109.0049071 1.591085349
129.0004768 1.507291865
131.0161269 1.291060775
133.0317769 1.585026848
154.9926282 2.302852352
194.9875428 3.153616418
197.0031929 2.290092613
198.9824574 2.041187117
209.0031929 1.05597847
211.0188429 2.485278983
215.0137575 1.533708856
223.0188429 1.143677441
224.9981075 5.115986089
241.0294076 8.417882993

Name: +ve in-silico MS/MS by CFM-ID for SUUPKGXVEGHUMW-UHFFFAOYSA-N
ID: SUUPKGXVEGHUMW-UHFFFAOYSA-N
Comment: Energy2
Num peaks: 31
29.03857658 0.8083224843
47.04914126 2.154280295
59.01275576 0.9377930495
87.04405588 1.530296594
89.05970595 1.130463195
90.98482676 1.332468845
99.04405588 3.614500546
101.0597059 1.772584701
102.9848268 1.996976678
109.0049071 0.781360195
110.9664134 1.01957911
126.9848268 0.8447806459
129.0004768 1.0335078
131.0161269 20.03967842
133.0317769 4.305431198
135.047427 1.141355696
140.9769781 7.800602919
142.9926282 1.84489039
154.9926282 3.704174227
157.0082782 0.8285533369
159.0110415 0.7897668191
161.0266916 2.416932805
166.9926282 5.897586311
169.0082782 0.8243417579
194.9875428 3.083122773
197.0031929 0.945209866
209.0031929 1.35907558
211.0188429 1.20174853
212.9981075 0.7918726263
224.9981075 2.531536879
241.0294076 0.8817102929

Name: +ve in-silico MS/MS by CFM-ID for RAUDOPOWMNPFNF-UHFFFAOYSA-N
ID: RAUDOPOWMNPFNF-UHFFFAOYSA-N
Comment: Energy0
Num peaks: 24
59.01275576 1.138059143
102.9848268 1.891993198
119.0161269 1.167470417
140.9769781 1.777309544
159.0110415 2.688341341
161.0266916 6.114143067
175.0059561 1.01667563
177.0216062 4.898190569
179.0372563 10.10503391
194.9875428 1.347156198
210.9824574 1.117307621
212.9981075 3.255770951
222.9824574 1.386406537
224.9981075 1.657840635
227.0137575 3.048187019
236.9981075 1.051188195
240.9930221 3.531840737
241.0294076 1.054379947
251.0137575 5.204503785
252.9930221 1.889596723
255.0086722 1.905696906
269.0243222 9.44750337
271.0035868 2.417389979
287.0348869 11.71703567

Name: +ve in-silico MS/MS by CFM-ID for RAUDOPOWMNPFNF-UHFFFAOYSA-N
ID: RAUDOPOWMNPFNF-UHFFFAOYSA-N
Comment: Energy1
Num peaks: 31
47.04914126 1.155154806
59.01275576 1.399316527
68.99710569 1.719297874
71.01275576 19.24745514
73.02840582 4.872196993
83.01275576 0.9320338519
85.02840582 2.559465389
99.00767038 3.482829896
99.04405588 1.506271867
101.0233204 1.298629502
102.9848268 1.465919863
105.0004768 1.006769315
109.0049071 1.210807092
127.0389705 1.029275248
140.9769781 1.01854262
143.0338851 1.634327417
145.0495352 1.04004183
166.9926282 1.499486387
180.9718927 2.180094688
182.9875428 1.700018931
194.9875428 2.663694547
196.9668073 4.302911869
197.0031929 2.973034321
200.9981075 1.066467278
210.9824574 1.927651789
212.9981075 7.75557566
227.0137575 3.128594972
240.9930221 1.498890495
252.9930221 0.9969155675
269.0243222 1.434532148
287.0348869 1.090597495

Name: +ve in-silico MS/MS by CFM-ID for RAUDOPOWMNPFNF-UHFFFAOYSA-N
ID: RAUDOPOWMNPFNF-UHFFFAOYSA-N
Comment: Energy2
Num peaks: 27
43.01784114 1.348561275
59.01275576 1.580025968
61.02840582 1.333823734
71.01275576 3.757879147
73.02840582 2.006610574
100.9691767 1.207107715
102.9848268 22.16244391
105.0004768 4.133406846
107.0161269 3.159343753
109.0317769 1.853538943
110.9664134 1.06965886
131.0161269 1.914957304
132.9953914 1.393407352
140.9769781 9.464274559
142.9926282 2.059777568
154.9926282 1.143477321
157.0082782 1.321866572
161.0266916 2.355489903
166.9926282 6.10058516
180.9718927 1.708279336
182.9875428 1.074194
194.9875428 1.194981291
196.9668073 2.04431262
200.9981075 0.930833804
201.034493 0.9447521387
210.9824574 0.88688175
212.9981075 2.05053863

Name: +ve in-silico MS/MS by CFM-ID for XEIAGEWHBHHQTD-UHFFFAOYSA-N
ID: XEIAGEWHBHHQTD-UHFFFAOYSA-N
Comment: Energy0
Num peaks: 6
48.98395416 0.8151803899
62.99960423 1.493767353
141.0698767 5.989616713
220.0887536 1.381474367
246.1044036 3.323147623
282.0810814 81.10432368

Name: +ve in-silico MS/MS by CFM-ID for XEIAGEWHBHHQTD-UHFFFAOYSA-N
ID: XEIAGEWHBHHQTD-UHFFFAOYSA-N
Comment: Energy1
Num peaks: 7
62.99960423 16.60312959
141.0698767 23.69403038
220.0887536 5.411863209
232.0887536 2.641551335
246.1044036 4.13286343
256.0654313 2.100808563
282.0810814 26.83867106

Name: +ve in-silico MS/MS by CFM-ID for XEIAGEWHBHHQTD-UHFFFAOYSA-N
ID: XEIAGEWHBHHQTD-UHFFFAOYSA-N
Comment: Energy2
Num peaks: 21
27.02292652 1.096985535
36.98395416 0.8648953419
48.98395416 2.532007429
49.00727645 1.272138529
60.98395416 1.281231532
62.99960423 12.18048704
78.01050326 1.351060036
115.0542266 8.943015655
129.0698767 2.771669845
131.0855268 3.14812195
141.0698767 26.57176384
143.0855268 0.8097555683
156.0807757 2.366577214
184.1120759 3.267591972
192.0574535 1.09839854
204.0574535 1.598319919
206.0731035 1.412448229
220.0887536 2.143634386
246.1044036 0.9287578839
254.0497812 1.092107061
266.0497812 3.645522023

Name: +ve in-silico MS/MS by CFM-ID for LGMKRNAVPGCRRJ-UHFFFAOYSA-N
ID: LGMKRNAVPGCRRJ-UHFFFAOYSA-N
Comment: Energy0
Num peaks: 6
48.98395416 0.8153964599
62.99960423 1.495568525
141.0698767 5.991137389
220.0887536 1.381602655
246.1044036 3.32405108
282.0810814 81.13380492

Name: +ve in-silico MS/MS by CFM-ID for LGMKRNAVPGCRRJ-UHFFFAOYSA-N
ID: LGMKRNAVPGCRRJ-UHFFFAOYSA-N
Comment: Energy1
Num peaks: 7
62.99960423 16.71493158
141.0698767 23.66949015
220.0887536 5.407919732
232.0887536 2.640269621
246.1044036 4.130831605
256.0654313 2.09983384
282.0810814 26.8218075

Name: +ve in-silico MS/MS by CFM-ID for LGMKRNAVPGCRRJ-UHFFFAOYSA-N
ID: LGMKRNAVPGCRRJ-UHFFFAOYSA-N
Comment: Energy2
Num peaks: 20
27.02292652 1.082239057
36.98395416 0.8531030095
48.98395416 2.491403142
49.00727645 1.254913496
60.98395416 1.262989214
62.99960423 12.92685661
78.01050326 1.318601524
115.0542266 8.822602965
127.0542266 1.966547819
129.0698767 3.026981831
131.0855268 3.059298478
141.0698767 25.6526378
156.0807757 2.186449871
184.1120759 3.208269625
192.0574535 1.083633067
204.0574535 1.573670487
220.0887536 2.094745987
246.1044036 0.9105672642
254.0497812 1.076241625
266.0497812 4.288798375

Name: +ve in-silico MS/MS by CFM-ID for ZYOKORDRBCHRRH-UHFFFAOYSA-N
ID: ZYOKORDRBCHRRH-UHFFFAOYSA-N
Comment: Energy0
Num peaks: 6
48.98395416 0.8137247243
62.99960423 1.491096088
141.0698767 5.97988057
220.0887536 1.378956204
246.1044036 3.317113047
282.0810814 80.90745214

Name: +ve in-silico MS/MS by CFM-ID for ZYOKORDRBCHRRH-UHFFFAOYSA-N
ID: ZYOKORDRBCHRRH-UHFFFAOYSA-N
Comment: Energy1
Num peaks: 7
62.99960423 16.54723302
141.0698767 23.66179147
220.0887536 5.391282495
232.0887536 2.631248613
246.1044036 4.116531434
256.0654313 2.476486452
282.0810814 26.70316198

Name: +ve in-silico MS/MS by CFM-ID for ZYOKORDRBCHRRH-UHFFFAOYSA-N
ID: ZYOKORDRBCHRRH-UHFFFAOYSA-N
Comment: Energy2
Num peaks: 21
27.02292652 1.086044574
48.98395416 2.505620354
49.00727645 1.267113715
60.98395416 1.267694218
62.99960423 12.05344774
63.02292652 1.458864088
78.01050326 1.337585023
115.0542266 7.325816046
129.0698767 3.042778945
131.0855268 3.486637544
141.0698767 26.39315778
156.0807757 2.342973777
184.1120759 3.235002121
204.0574535 1.58237882
206.0731035 1.398360951
220.0887536 2.115198112
246.1044036 0.915246701
252.0341312 1.621851323
254.0497812 1.43421271
256.0654313 1.254071203
266.0497812 3.60585077

Name: +ve in-silico MS/MS by CFM-ID for NAWGBWFXXWLUHI-UHFFFAOYSA-N
ID: NAWGBWFXXWLUHI-UHFFFAOYSA-N
Comment: Energy0
Num peaks: 6
48.98395416 0.8139840162
62.99960423 1.49297492
141.0698767 5.981177835
220.0887536 1.379159538
246.1044036 3.318195648
282.0810814 80.9427649

Name: +ve in-silico MS/MS by CFM-ID for NAWGBWFXXWLUHI-UHFFFAOYSA-N
ID: NAWGBWFXXWLUHI-UHFFFAOYSA-N
Comment: Energy1
Num peaks: 7
62.99960423 16.66190605
141.0698767 23.6409238
220.0887536 5.388504563
232.0887536 2.630548798
246.1044036 4.115422106
256.0654313 2.475865591
282.0810814 26.69396117

Name: +ve in-silico MS/MS by CFM-ID for NAWGBWFXXWLUHI-UHFFFAOYSA-N
ID: NAWGBWFXXWLUHI-UHFFFAOYSA-N
Comment: Energy2
Num peaks: 21
27.02292652 1.073168705
48.98395416 2.469593726
49.00727645 1.257117959
60.98395416 1.251782413
62.99960423 12.81396449
63.02292652 1.446182167
78.01050326 1.307550195
115.0542266 7.627711551
127.0542266 1.949314213
129.0698767 3.000538306
131.0855268 3.032087814
141.0698767 25.59061281
156.0807757 2.168125019
184.1120759 3.181380801
204.0574535 1.5604814
206.0731035 1.381782337
220.0887536 2.071409128
252.0341312 1.601644892
254.0497812 1.415970005
256.0654313 1.237644958
266.0497812 3.559249133

Name: +ve in-silico MS/MS by CFM-ID for VTJAYRFWGKLJAH-UHFFFAOYSA-N
ID: VTJAYRFWGKLJAH-UHFFFAOYSA-N
Comment: Energy0
Num peaks: 6
48.98395416 0.827754726
62.99960423 1.501128929
141.0698767 6.020756397
220.0887536 1.384516625
246.1044036 3.334163181
282.0810814 81.65104549

Name: +ve in-silico MS/MS by CFM-ID for VTJAYRFWGKLJAH-UHFFFAOYSA-N
ID: VTJAYRFWGKLJAH-UHFFFAOYSA-N
Comment: Energy1
Num peaks: 6
62.99960423 16.8918746
141.0698767 24.11365116
220.0887536 5.218368007
232.0887536 2.69475472
246.1044036 4.219325507
282.0810814 27.54003733

Name: +ve in-silico MS/MS by CFM-ID for VTJAYRFWGKLJAH-UHFFFAOYSA-N
ID: VTJAYRFWGKLJAH-UHFFFAOYSA-N
Comment: Energy2
Num peaks: 20
27.02292652 1.138295133
48.98395416 3.027588789
60.98395416 1.514580085
62.99960423 12.68372474
63.02292652 1.180503039
78.01050326 1.411194904
101.0385766 1.138551334
115.0542266 6.253274436
131.0855268 3.353329429
141.0698767 28.16944424
156.0807757 2.438784652
184.1120759 3.409640124
204.0574535 1.660557022
206.0731035 2.931274651
220.0887536 2.088585913
240.0341312 1.160589951
252.0341312 1.185913019
254.0497812 1.339151561
256.0654313 1.837544352
266.0497812 2.62648474

Name: +ve in-silico MS/MS by CFM-ID for JEQUTTCHZDAWMJ-UHFFFAOYSA-N
ID: JEQUTTCHZDAWMJ-UHFFFAOYSA-N
Comment: Energy0
Num peaks: 6
48.98395416 0.819570821
62.99960423 1.503240785
141.0698767 6.021811379
220.0887536 1.385162832
246.1044036 3.34209254
282.0810814 81.69871853

Name: +ve in-silico MS/MS by CFM-ID for JEQUTTCHZDAWMJ-UHFFFAOYSA-N
ID: JEQUTTCHZDAWMJ-UHFFFAOYSA-N
Comment: Energy1
Num peaks: 6
62.99960423 17.08150714
141.0698767 24.19656137
220.0887536 5.236286659
232.0887536 2.707692909
246.1044036 4.23933999
282.0810814 27.71099697

Name: +ve in-silico MS/MS by CFM-ID for JEQUTTCHZDAWMJ-UHFFFAOYSA-N
ID: JEQUTTCHZDAWMJ-UHFFFAOYSA-N
Comment: Energy2
Num peaks: 20
27.02292652 1.090204976
39.02292652 1.383799295
48.98395416 2.511054146
60.98395416 1.272840107
62.99960423 13.03306808
78.01050326 1.329679523
115.0542266 7.99548345
127.0542266 1.982007961
129.0698767 2.588021405
131.0855268 2.319020059
141.0698767 25.76077959
156.0807757 2.204761243
184.1120759 3.243641895
204.0574535 1.239130645
206.0731035 2.807435539
220.0887536 1.953405205
240.0341312 1.109030217
254.0497812 1.909608306
256.0654313 2.489403054
266.0497812 2.37327607

Name: +ve in-silico MS/MS by CFM-ID for GKQCLPJNQFMZDE-UHFFFAOYSA-N
ID: GKQCLPJNQFMZDE-UHFFFAOYSA-N
Comment: Energy0
Num peaks: 6
48.98395416 0.8194536718
62.99960423 1.50303588
141.0698767 6.018609464
220.0887536 1.387659393
246.1044036 3.341522022
282.0810814 81.68008241

Name: +ve in-silico MS/MS by CFM-ID for GKQCLPJNQFMZDE-UHFFFAOYSA-N
ID: GKQCLPJNQFMZDE-UHFFFAOYSA-N
Comment: Energy1
Num peaks: 6
62.99960423 17.0875258
141.0698767 23.90720791
220.0887536 5.25555263
232.0887536 2.708231819
246.1044036 4.240194733
282.0810814 27.71812124

Name: +ve in-silico MS/MS by CFM-ID for GKQCLPJNQFMZDE-UHFFFAOYSA-N
ID: GKQCLPJNQFMZDE-UHFFFAOYSA-N
Comment: Energy2
Num peaks: 20
27.02292652 1.0784969
48.98395416 2.48725517
60.98395416 1.258364348
62.99960423 12.91246725
78.01050326 1.327792556
101.0385766 2.03318533
115.0542266 5.996505554
125.0385766 3.316255078
127.0542266 1.563978718
129.0698767 2.452044818
131.0855268 3.10458631
141.0698767 23.86911048
156.0807757 2.201111875
184.1120759 3.222154135
206.0731035 2.777285548
220.0887536 1.934112184
252.0341312 1.3348095
254.0497812 2.618759812
256.0654313 3.221543292
266.0497812 2.34436261

Name: +ve in-silico MS/MS by CFM-ID for HFQDQPOGZSIYIE-UHFFFAOYSA-N
ID: HFQDQPOGZSIYIE-UHFFFAOYSA-N
Comment: Energy0
Num peaks: 6
241.0317769 9.629342034
243.047427 1.177168027
257.0266916 0.5214800752
259.0423416 1.278317937
269.0266916 20.62551622
287.0372563 63.40573786

Name: +ve in-silico MS/MS by CFM-ID for HFQDQPOGZSIYIE-UHFFFAOYSA-N
ID: HFQDQPOGZSIYIE-UHFFFAOYSA-N
Comment: Energy1
Num peaks: 6
241.0317769 14.3302551
243.0110415 1.849514022
245.0266916 2.025293168
259.0423416 1.778979833
269.0266916 33.56026383
287.0372563 31.28138087

Name: +ve in-silico MS/MS by CFM-ID for HFQDQPOGZSIYIE-UHFFFAOYSA-N
ID: HFQDQPOGZSIYIE-UHFFFAOYSA-N
Comment: Energy2
Num peaks: 22
77.03857658 0.9818105375
105.0334912 2.156885488
165.0004768 2.069837437
173.0055622 1.412393687
185.0055622 2.128792683
187.0212123 1.481424906
199.0212123 2.547101754
209.0055622 1.292036167
209.0597059 1.214152399
211.0212123 23.10531031
213.0368623 13.17767272
215.0161269 2.568610565
215.0525124 1.162235348
227.0161269 4.001322502
229.0317769 1.745204594
231.0110415 1.076154318
239.0161269 1.567309058
241.0317769 10.26707611
243.0110415 2.329559223
257.0266916 0.9501483837
259.0423416 2.101575786
269.0266916 1.284789574

Name: +ve in-silico MS/MS by CFM-ID for XZCVTEZFGIHSJO-UHFFFAOYSA-N
ID: XZCVTEZFGIHSJO-UHFFFAOYSA-N
Comment: Energy0
Num peaks: 6
139.0502039 1.917604783
141.0658539 27.09562036
172.9555465 2.092879527
174.9711966 25.57998578
269.0242948 7.417341518
287.0348594 22.64402332

Name: +ve in-silico MS/MS by CFM-ID for XZCVTEZFGIHSJO-UHFFFAOYSA-N
ID: XZCVTEZFGIHSJO-UHFFFAOYSA-N
Comment: Energy1
Num peaks: 11
84.04439023 1.928186577
138.9945188 5.130585514
141.0658539 9.823775971
172.9555465 4.560713612
174.9711966 36.85660639
210.9711966 1.794039294
212.9868466 2.206028473
227.9977457 4.23782903
230.0133957 1.965312936
269.0242948 4.585551707
287.0348594 8.208098546

Name: +ve in-silico MS/MS by CFM-ID for XZCVTEZFGIHSJO-UHFFFAOYSA-N
ID: XZCVTEZFGIHSJO-UHFFFAOYSA-N
Comment: Energy2
Num peaks: 22
40.01817548 6.366693474
42.03382555 2.522814339
44.04947561 4.884925968
67.02907452 1.647624082
69.04472458 4.043810082
71.06037464 1.397926907
73.07602471 2.087424594
84.04439023 1.237856323
84.98395416 1.755910293
98.02365479 1.332574843
99.04405588 1.587205201
111.0552893 1.307174482
123.0552893 4.903056937
124.9788688 3.365575507
125.0345538 2.596484742
130.9449818 1.548134439
132.9606319 1.564360723
138.9945188 15.27613631
141.0658539 2.058966734
146.9762819 1.563444029
172.9555465 4.984308117
174.9711966 12.82255374

Name: +ve in-silico MS/MS by CFM-ID for SFQHPUJAWXCZMP-UHFFFAOYSA-N
ID: SFQHPUJAWXCZMP-UHFFFAOYSA-N
Comment: Energy0
Num peaks: 6
150.0185694 2.189395583
225.0294684 2.029273133
243.0400331 2.441950178
251.008733 2.294141893
269.0192977 20.53846771
287.0298624 69.67780801

Name: +ve in-silico MS/MS by CFM-ID for SFQHPUJAWXCZMP-UHFFFAOYSA-N
ID: SFQHPUJAWXCZMP-UHFFFAOYSA-N
Comment: Energy1
Num peaks: 6
150.0185694 16.99944461
225.0294684 8.98337608
243.0400331 5.465026005
259.0349477 11.6354087
269.0192977 16.54355831
287.0298624 27.77394756

Name: +ve in-silico MS/MS by CFM-ID for SFQHPUJAWXCZMP-UHFFFAOYSA-N
ID: SFQHPUJAWXCZMP-UHFFFAOYSA-N
Comment: Energy2
Num peaks: 14
39.02292652 2.851292949
77.00219107 3.336811746
79.01784114 2.742745794
106.0287402 3.581591664
145.0284058 16.81035351
150.0185694 3.981456534
160.0393049 7.574402953
170.0236548 4.107860387
172.0393049 3.948013054
186.0185694 2.757171495
188.0342195 6.616124704
198.0185694 9.546779171
216.0291341 9.707633978
225.0294684 3.478984943

Name: +ve in-silico MS/MS by CFM-ID for SFKWVTSFHNAGNQ-UHFFFAOYSA-N
ID: SFKWVTSFHNAGNQ-UHFFFAOYSA-N
Comment: Energy0
Num peaks: 6
137.0345538 1.760424594
139.0502039 1.973432752
141.0658539 27.53215862
172.9555465 26.95282437
269.0242948 6.263238882
287.0348594 23.93413689

Name: +ve in-silico MS/MS by CFM-ID for SFKWVTSFHNAGNQ-UHFFFAOYSA-N
ID: SFKWVTSFHNAGNQ-UHFFFAOYSA-N
Comment: Energy1
Num peaks: 10
84.04439023 1.473166719
123.0552893 1.895940718
141.0658539 10.75390387
172.9555465 43.84193515
174.9711966 4.806557518
210.9711966 1.315103194
227.9977457 2.457265854
230.0133957 1.214314689
269.0242948 4.32942749
287.0348594 8.381085974

Name: +ve in-silico MS/MS by CFM-ID for SFKWVTSFHNAGNQ-UHFFFAOYSA-N
ID: SFKWVTSFHNAGNQ-UHFFFAOYSA-N
Comment: Energy2
Num peaks: 16
42.03382555 4.511789307
44.04947561 2.361807204
46.06512568 3.350144518
67.02907452 10.797424
69.04472458 2.134306207
71.06037464 7.156082987
73.07602471 2.708150735
84.98395416 3.119334585
97.02840582 1.455625298
123.0552893 2.214895706
125.0345538 1.80220277
130.9449818 2.750225518
138.9945188 2.003733483
141.0658539 1.471869208
146.9398964 2.64107118
172.9555465 30.03916983

Name: +ve in-silico MS/MS by CFM-ID for PJACVLPHZXYDDY-UHFFFAOYSA-N
ID: PJACVLPHZXYDDY-UHFFFAOYSA-N
Comment: Energy0
Num peaks: 6
137.0345538 2.27696055
139.0502039 2.548083555
141.0658539 35.76866586
172.9555465 2.612297434
269.0242948 8.026771574
287.0348594 34.49049419

Name: +ve in-silico MS/MS by CFM-ID for PJACVLPHZXYDDY-UHFFFAOYSA-N
ID: PJACVLPHZXYDDY-UHFFFAOYSA-N
Comment: Energy1
Num peaks: 16
71.06037464 2.635495902
82.02874017 5.447172839
84.04439023 2.522326346
97.0396392 1.567722072
99.05528926 1.730783061
113.0709393 2.410460097
115.0865894 1.837321776
123.0552893 1.408063015
141.0658539 9.798278816
172.9555465 8.183852779
174.9711966 1.157868074
209.987181 1.231544042
210.9711966 8.658697514
227.9977457 17.27381295
269.0242948 4.213604369
287.0348594 10.51842153

Name: +ve in-silico MS/MS by CFM-ID for PJACVLPHZXYDDY-UHFFFAOYSA-N
ID: PJACVLPHZXYDDY-UHFFFAOYSA-N
Comment: Energy2
Num peaks: 17
40.01817548 1.546758785
42.03382555 3.565725995
44.04947561 1.197004883
67.02907452 6.328825363
69.04472458 20.42244719
71.06037464 11.74558255
73.0396392 1.873268373
73.07602471 13.63917383
82.02874017 1.701258834
84.04439023 1.32787194
99.04405588 1.248408499
123.0189038 1.119818012
123.0552893 4.151645475
125.0345538 2.947265525
137.0345538 1.113973042
141.0658539 2.591124909
172.9555465 4.132269007

Name: +ve in-silico MS/MS by CFM-ID for PHKOWRHONPMLJC-UHFFFAOYSA-N
ID: PHKOWRHONPMLJC-UHFFFAOYSA-N
Comment: Energy0
Num peaks: 8
137.0345538 2.206907502
139.0502039 32.33891221
141.0658539 3.075578498
174.9711966 1.962730691
251.0581817 5.684460595
269.0242948 6.182829423
271.0035593 1.689396158
287.0348594 27.33283795

Name: +ve in-silico MS/MS by CFM-ID for PHKOWRHONPMLJC-UHFFFAOYSA-N
ID: PHKOWRHONPMLJC-UHFFFAOYSA-N
Comment: Energy1
Num peaks: 28
72.98395416 0.8656268533
82.02874017 5.773694297
84.04439023 1.522547116
84.98395416 4.378455947
86.99960423 1.151236062
106.9449818 2.197033278
111.0552893 1.312101106
113.0709393 1.127355152
138.9945188 1.229558757
139.0502039 5.454062098
142.0054179 4.123403788
174.9711966 3.139713503
177.0658539 0.7604224704
194.036718 2.188920951
197.0112315 2.83725895
209.987181 2.501799012
210.9711966 4.479393869
212.002831 0.7710856472
212.9868466 6.250431989
215.0024967 0.953004875
223.0268816 0.8269162573
227.9977457 11.74784715
230.0133957 5.932681173
232.0290458 1.517714633
251.0581817 0.9277902781
259.0399448 0.7428085597
269.0242948 1.604388909
287.0348594 4.098452855

Name: +ve in-silico MS/MS by CFM-ID for PHKOWRHONPMLJC-UHFFFAOYSA-N
ID: PHKOWRHONPMLJC-UHFFFAOYSA-N
Comment: Energy2
Num peaks: 25
40.01817548 1.699414902
42.03382555 1.880755523
44.04947561 1.537774685
58.9683041 1.388107876
67.01784114 1.346228572
67.02907452 5.870425637
69.04472458 10.34822232
71.06037464 6.702868881
73.0396392 2.46241588
82.02874017 11.47186174
84.04439023 2.031280853
92.99710569 1.669081898
95.01275576 1.762883426
96.00800472 2.284391618
97.02840582 3.019198349
98.02365479 1.370810309
110.0236548 1.234276944
111.0552893 2.308926427
123.0189038 4.027210531
123.0552893 2.89951783
125.0345538 1.41376197
130.9449818 1.401650241
137.0345538 1.94959688
139.0502039 7.480718307
146.9762819 1.161624304

Name: +ve in-silico MS/MS by CFM-ID for UAZWVJGFHSQZQR-UHFFFAOYSA-N
ID: UAZWVJGFHSQZQR-UHFFFAOYSA-N
Comment: Energy0
Num peaks: 8
137.0345538 2.266251271
139.0502039 33.60624852
141.0658539 3.19700002
174.9711966 2.184814439
246.0083103 1.671984774
269.0242948 6.785523372
271.0035593 1.475767643
287.0348594 28.86233073

Name: +ve in-silico MS/MS by CFM-ID for UAZWVJGFHSQZQR-UHFFFAOYSA-N
ID: UAZWVJGFHSQZQR-UHFFFAOYSA-N
Comment: Energy1
Num peaks: 28
82.02874017 6.224876108
84.04439023 1.651193496
84.98395416 3.396879027
86.99960423 1.116298368
106.9449818 1.163115814
108.9606319 1.020053406
111.0552893 1.362091067
113.0709393 1.13082528
122.0600403 1.211791984
139.0502039 4.973775619
142.0054179 1.900916136
146.9762819 0.6805769551
166.0054179 0.6685913554
174.9711966 3.899860415
177.0658539 1.415261706
194.036718 0.6717825345
197.0112315 1.194692114
209.987181 2.730253981
210.9711966 4.88285407
212.002831 0.9495395286
212.9868466 7.514613721
215.0024967 1.02994158
227.9977457 13.08494666
230.0133957 7.03076299
232.0290458 1.68093416
259.0399448 0.8129403623
269.0242948 1.957841811
287.0348594 4.725790034

Name: +ve in-silico MS/MS by CFM-ID for UAZWVJGFHSQZQR-UHFFFAOYSA-N
ID: UAZWVJGFHSQZQR-UHFFFAOYSA-N
Comment: Energy2
Num peaks: 26
40.01817548 1.743290558
42.03382555 1.933016584
44.04947561 1.578491633
67.01784114 1.507982526
67.02907452 6.021207285
69.04472458 10.61703293
71.06037464 6.879929399
73.0396392 2.4234735
82.02874017 11.82854898
84.04439023 2.088630162
92.99710569 1.659802829
95.01275576 1.78719959
96.00800472 2.344711541
97.02840582 3.049783666
98.02365479 1.407006893
110.0236548 1.36155658
111.0552893 2.350164441
118.9449818 0.900271284
123.0189038 4.133550017
123.0552893 3.011154689
125.0345538 1.451092703
132.9606319 1.12732971
137.0345538 1.721153146
139.0502039 5.766997658
146.9398964 0.8564422698
146.9762819 1.272611266

Name: +ve in-silico MS/MS by CFM-ID for GDPBWJBRUIZKEA-UHFFFAOYSA-N
ID: GDPBWJBRUIZKEA-UHFFFAOYSA-N
Comment: Energy0
Num peaks: 9
137.0345538 2.222180134
139.0502039 32.87360797
141.0658539 3.036596438
174.9711966 1.933941548
246.0083103 1.590583115
251.0581817 4.973186704
259.0035593 1.399888205
269.0242948 6.142806503
287.0348594 26.84543313

Name: +ve in-silico MS/MS by CFM-ID for GDPBWJBRUIZKEA-UHFFFAOYSA-N
ID: GDPBWJBRUIZKEA-UHFFFAOYSA-N
Comment: Energy1
Num peaks: 28
40.01817548 0.615134982
72.98395416 1.411928972
82.02874017 6.356197738
84.04439023 1.675369322
106.9449818 1.413498752
108.9606319 3.146414857
111.0552893 1.342602402
113.0709393 1.159928626
123.0552893 0.6234567416
138.9945188 1.278712432
139.0502039 5.252369261
142.0054179 0.6061143592
146.9762819 0.7082460784
166.0054179 0.6835348854
174.9711966 3.38196271
194.036718 2.513567645
209.987181 2.885272481
210.9711966 5.159400241
212.002831 0.9279971031
212.9868466 7.153827062
215.0024967 1.046247702
227.9977457 13.70045514
230.0133957 6.954619253
232.0290458 1.724241608
251.0581817 1.086664508
259.0399448 0.8348118336
269.0242948 1.978933797
287.0348594 4.926592351

Name: +ve in-silico MS/MS by CFM-ID for GDPBWJBRUIZKEA-UHFFFAOYSA-N
ID: GDPBWJBRUIZKEA-UHFFFAOYSA-N
Comment: Energy2
Num peaks: 25
40.01817548 1.707513155
42.03382555 1.893677861
44.04947561 1.54877396
67.01784114 1.355831866
67.02907452 5.908098343
69.04472458 10.41763014
71.06037464 6.750702111
73.0396392 2.48001433
82.02874017 11.55850617
84.04439023 2.045040262
92.99710569 1.680988259
95.01275576 1.775458919
96.00800472 2.300687278
97.02840582 3.040735738
98.02365479 1.380588956
106.9449818 1.374620199
110.0236548 1.335992018
111.0552893 2.303482472
123.0189038 4.055938554
123.0552893 2.989529547
125.0345538 1.423847012
130.9449818 1.382629877
137.0345538 1.866099889
138.9945188 0.9769932555
139.0502039 6.717227586

Name: +ve in-silico MS/MS by CFM-ID for UMAMHPGAPSAHAP-UHFFFAOYSA-N
ID: UMAMHPGAPSAHAP-UHFFFAOYSA-N
Comment: Energy0
Num peaks: 7
103.9897678 2.548768568
106.0054179 5.449906919
255.0086447 2.233684815
257.0242948 3.395218285
269.0242948 6.013665698
270.0083103 16.02930675
287.0348594 44.83403329

Name: +ve in-silico MS/MS by CFM-ID for UMAMHPGAPSAHAP-UHFFFAOYSA-N
ID: UMAMHPGAPSAHAP-UHFFFAOYSA-N
Comment: Energy1
Num peaks: 26
50.00252542 2.651673615
52.01817548 4.623092359
54.03382555 3.028521178
101.9741178 0.8420644221
103.9897678 0.7445074621
106.0054179 1.035524578
127.9897678 1.247995087
128.0261533 1.846519716
130.0054179 1.314610329
132.0210679 3.23986956
154.0054179 4.306213774
156.0210679 2.24366084
158.0003325 0.8618669323
158.036718 1.73973251
160.0159826 2.461273469
178.0054179 3.779798128
180.0210679 2.704530795
182.036718 1.568698853
239.9977457 0.9922879061
251.0581817 1.65111531
255.0086447 0.925860703
257.0242948 5.940971909
259.0399448 1.461322238
269.0242948 4.188958455
270.0083103 8.368884372
287.0348594 16.28836105

Name: +ve in-silico MS/MS by CFM-ID for UMAMHPGAPSAHAP-UHFFFAOYSA-N
ID: UMAMHPGAPSAHAP-UHFFFAOYSA-N
Comment: Energy2
Num peaks: 31
25.00727645 2.105560632
39.02292652 3.416070172
40.01817548 0.9156784611
50.00252542 10.32920993
52.01817548 5.295758022
54.03382555 4.070803448
56.04947561 1.247082859
72.98395416 1.100422581
73.97920313 3.391017107
75.9948532 1.916179052
76.97886878 1.730865975
85.97920313 2.26694654
87.9948532 2.130297161
88.97886878 3.594417369
90.01050326 1.220302691
99.9948532 3.051151113
101.9741178 1.887973576
102.0105033 1.537019691
103.9897678 2.536096397
106.0054179 1.766922291
138.0105033 0.9816501121
138.9945188 0.9314187194
154.0054179 4.184078421
156.0210679 2.120251101
178.0054179 0.9388588713
180.0210679 2.655035142
237.9820956 1.067336953
239.9977457 2.708144647
242.0133957 0.8712793537
251.0581817 1.528428927
260.0239604 0.8762959108

Name: +ve in-silico MS/MS by CFM-ID for WBPCMIUVTRKBDJ-UHFFFAOYSA-N
ID: WBPCMIUVTRKBDJ-UHFFFAOYSA-N
Comment: Energy0
Num peaks: 6
128.0261533 1.848788452
138.0105033 1.814173354
140.0261533 6.074555351
269.0242948 7.236995992
270.0083103 12.2385298
287.0348594 55.5394872

Name: +ve in-silico MS/MS by CFM-ID for WBPCMIUVTRKBDJ-UHFFFAOYSA-N
ID: WBPCMIUVTRKBDJ-UHFFFAOYSA-N
Comment: Energy1
Num peaks: 31
53.99744004 1.050197861
58.02874017 0.845747395
60.98395416 0.90322335
85.97920313 2.226540983
87.9948532 4.582692802
90.01050326 1.050204685
92.02615332 0.8556269095
106.0054179 0.8347494345
138.0105033 3.252199947
140.0261533 2.283996812
142.0418034 1.062938964
158.0003325 1.644534849
160.0159826 2.227769953
180.0210679 1.220618493
182.036718 1.866459675
194.0003325 4.236466693
196.0159826 1.978563339
198.0316326 2.72003401
200.0472827 2.333609612
227.0137301 0.8789495127
234.0316326 0.9969414605
239.0137301 0.8968974273
239.9977457 1.144828026
251.0581817 1.183315663
251.9977457 1.028319919
255.0086447 1.337035971
257.0242948 5.222985999
259.0399448 1.603273568
269.0242948 6.228484805
270.0083103 4.709968727
287.0348594 13.74920322

Name: +ve in-silico MS/MS by CFM-ID for WBPCMIUVTRKBDJ-UHFFFAOYSA-N
ID: WBPCMIUVTRKBDJ-UHFFFAOYSA-N
Comment: Energy2
Num peaks: 31
58.9683041 2.417699663
60.98395416 0.8758505579
62.99960423 0.8653613079
65.03857658 0.7720914227
73.97920313 4.169955488
75.9948532 2.180224012
78.01050326 0.8863023142
103.9897678 1.481627587
104.0494756 1.648793493
108.9839542 5.438220646
110.9996042 5.158413002
113.0152543 1.336945352
122.9996042 0.8687845476
125.0152543 1.26421048
127.0309044 1.035104431
134.9996042 2.478290664
138.0105033 7.679668327
139.0309044 0.7372132771
140.0261533 7.338895702
144.0574535 0.9447289101
150.0105033 2.566619234
152.0261533 0.8526872868
156.0574535 1.112417898
168.0210679 0.8944289275
198.0316326 1.787830235
234.0316326 2.596539385
239.9977457 0.7229939407
242.0133957 1.100407284
251.9977457 1.871388841
252.9817612 1.281635382
270.0083103 1.063032862

Name: +ve in-silico MS/MS by CFM-ID for SEHRNWDVLYGLSL-UHFFFAOYSA-N
ID: SEHRNWDVLYGLSL-UHFFFAOYSA-N
Comment: Energy0
Num peaks: 6
138.0105033 1.696855545
209.047617 0.4296532495
251.0581817 0.7868158788
269.0242948 5.770576676
270.0083103 8.81311262
287.0348594 75.84286621

Name: +ve in-silico MS/MS by CFM-ID for SEHRNWDVLYGLSL-UHFFFAOYSA-N
ID: SEHRNWDVLYGLSL-UHFFFAOYSA-N
Comment: Energy1
Num peaks: 18
70.02874017 1.426526419
72.04439023 1.262386215
138.0105033 4.503340156
148.0159826 1.488205185
150.0105033 1.232651847
152.0261533 1.654606513
162.0105033 0.9798869306
164.0261533 1.646069215
205.0527024 0.8631433113
206.036718 2.433634171
221.047617 1.952731469
223.0632671 4.769325646
242.0133957 5.081508712
244.0290458 0.9148625993
251.0581817 1.284696258
269.0242948 6.615809791
270.0083103 5.212985178
287.0348594 36.84020245

Name: +ve in-silico MS/MS by CFM-ID for SEHRNWDVLYGLSL-UHFFFAOYSA-N
ID: SEHRNWDVLYGLSL-UHFFFAOYSA-N
Comment: Energy2
Num peaks: 31
49.00727645 2.919094192
51.02292652 1.364513544
54.03382555 1.226108271
55.01784114 1.134650916
68.0130901 1.289819021
70.02874017 1.098762544
75.02292652 1.285732124
77.03857658 1.104178965
108.9839542 2.68007613
110.9996042 1.7774616
120.9839542 2.203266478
122.9996042 3.745796155
125.0152543 1.074478892
130.0054179 0.9520059299
134.9996042 6.825672761
137.0152543 0.9849665185
138.0105033 5.537442717
149.0152543 1.001952994
150.0105033 6.635579129
152.0261533 2.737404349
161.0152543 1.765085071
162.0105033 4.165919214
164.0261533 3.35843522
176.0261533 2.926299074
178.0418034 1.834781037
195.9715309 1.003741866
198.0316326 2.241883898
239.9977457 1.168838868
242.0133957 1.509226446
251.9977457 1.065184146
269.0242948 1.664908506

Name: +ve in-silico MS/MS by CFM-ID for AXYDMECHDYKELK-UHFFFAOYSA-N
ID: AXYDMECHDYKELK-UHFFFAOYSA-N
Comment: Energy0
Num peaks: 6
128.0261533 1.836150947
140.0261533 6.015636737
193.0527024 2.491097396
269.0242948 5.730153925
270.0083103 13.07181174
287.0348594 54.67391552

Name: +ve in-silico MS/MS by CFM-ID for AXYDMECHDYKELK-UHFFFAOYSA-N
ID: AXYDMECHDYKELK-UHFFFAOYSA-N
Comment: Energy1
Num peaks: 31
39.02292652 0.8494862758
41.03857658 1.086439317
50.00252542 4.998710265
52.01817548 6.203009784
54.03382555 5.002179702
56.04947561 1.070866362
58.06512568 1.576544309
128.0261533 0.8166705779
138.0105033 2.628215216
140.0261533 2.419977287
142.0418034 1.295382435
150.0105033 0.8022739705
152.0261533 1.01056727
160.0159826 2.483272628
164.0261533 0.8674247602
166.0418034 0.6375219643
191.0370524 0.7671934542
204.0210679 0.8473913399
206.036718 2.005677634
221.047617 1.975198271
223.0632671 3.440580604
227.9613601 0.8034775279
231.9926603 0.6172904449
234.0316326 0.6817413908
251.0581817 1.799055552
257.0242948 3.404699448
259.0399448 0.9692024271
260.0239604 0.6425955091
269.0242948 3.121082942
270.0083103 6.712341076
287.0348594 18.44198568

Name: +ve in-silico MS/MS by CFM-ID for AXYDMECHDYKELK-UHFFFAOYSA-N
ID: AXYDMECHDYKELK-UHFFFAOYSA-N
Comment: Energy2
Num peaks: 27
25.00727645 2.446000606
39.02292652 2.073725535
40.01817548 2.160351284
42.03382555 1.925468901
50.00252542 7.284591662
52.01817548 8.059323285
54.03382555 5.384022925
56.04947561 1.048666032
64.01817548 1.563988441
66.03382555 1.282918036
104.0494756 0.9037337016
108.9839542 2.910256887
110.9996042 2.755389371
134.9996042 1.143563269
138.0105033 6.800706501
140.0261533 3.229126018
150.0105033 2.312127516
152.0261533 1.666438805
162.0105033 0.7799866609
164.0261533 5.179208093
166.0418034 1.582157179
174.0105033 3.515840058
176.0261533 6.772938928
178.0418034 2.6464046
189.0214023 1.090730821
191.0370524 2.019965694
193.0527024 1.656529446

Name: +ve in-silico MS/MS by CFM-ID for AZYVUQWRXBYPRL-UHFFFAOYSA-N
ID: AZYVUQWRXBYPRL-UHFFFAOYSA-N
Comment: Energy0
Num peaks: 6
160.0159826 2.30398539
182.036718 1.5332084
242.0133957 3.251596359
269.0242948 3.630847572
270.0083103 16.19375753
287.0348594 57.53952397

Name: +ve in-silico MS/MS by CFM-ID for AZYVUQWRXBYPRL-UHFFFAOYSA-N
ID: AZYVUQWRXBYPRL-UHFFFAOYSA-N
Comment: Energy1
Num peaks: 28
43.01784114 0.9992911437
60.98395416 0.7705114981
128.0261533 0.8240963027
136.0159826 0.8024546714
138.0105033 2.488354476
148.0159826 0.7524716449
152.0261533 1.029951427
160.0159826 2.987877381
178.0054179 1.205906385
180.0210679 1.532729826
182.036718 1.774687628
195.9715309 1.947778511
197.987181 1.950976539
200.002831 1.20606848
208.0523681 0.7566536519
209.987181 1.139123148
212.002831 1.123579289
224.002831 3.44471116
224.9868466 1.046572417
226.0184811 0.8515026843
239.9977457 3.001105657
242.0133957 15.91363416
244.0290458 2.909931755
251.0581817 1.336732429
257.0242948 2.122143672
269.0242948 5.93775473
270.0083103 6.363750947
287.0348594 14.50551068

Name: +ve in-silico MS/MS by CFM-ID for AZYVUQWRXBYPRL-UHFFFAOYSA-N
ID: AZYVUQWRXBYPRL-UHFFFAOYSA-N
Comment: Energy2
Num peaks: 31
91.98976782 0.8600745634
108.9839542 1.061453987
110.9996042 0.8689150621
120.9839542 1.676880141
122.9996042 2.801861644
134.9996042 2.54819075
137.0152543 1.663996301
138.0105033 5.125102422
150.0105033 9.530058368
152.0261533 1.217111414
167.025819 1.157569077
168.9606319 1.622170168
178.0054179 3.067367443
180.0210679 7.302952302
182.036718 2.792257774
182.9762819 0.9945517531
195.9715309 3.297896812
197.987181 1.764257948
198.0316326 1.007012565
200.002831 0.9434316288
208.0523681 1.671317593
209.987181 3.083856486
212.002831 1.224656009
224.002831 1.516056623
224.9868466 1.971088117
226.0184811 1.157771846
227.0024967 3.162637747
239.9977457 1.01143698
242.0133957 1.871541091
251.9977457 1.172142197
270.0083103 1.332377065

Name: +ve in-silico MS/MS by CFM-ID for ZOHIRKFNTFBMPG-UHFFFAOYSA-N
ID: ZOHIRKFNTFBMPG-UHFFFAOYSA-N
Comment: Energy0
Num peaks: 6
68.99466108 3.171891941
96.9895757 37.61967656
209.0597059 3.924924211
252.0655196 1.437147113
304.0579896 2.653653635
322.0685543 47.45377697

Name: +ve in-silico MS/MS by CFM-ID for ZOHIRKFNTFBMPG-UHFFFAOYSA-N
ID: ZOHIRKFNTFBMPG-UHFFFAOYSA-N
Comment: Energy1
Num peaks: 6
96.9895757 19.88539972
209.0597059 18.77224728
252.0655196 8.318556195
294.0736397 4.979682848
304.0579896 6.491674257
322.0685543 24.20806541

Name: +ve in-silico MS/MS by CFM-ID for ZOHIRKFNTFBMPG-UHFFFAOYSA-N
ID: ZOHIRKFNTFBMPG-UHFFFAOYSA-N
Comment: Energy2
Num peaks: 6
49.00727645 3.478382847
68.99466108 26.21744067
96.9895757 35.99275923
183.0440559 5.798669094
197.0597059 1.736357288
209.0597059 12.33513002

Name: +ve in-silico MS/MS by CFM-ID for QBOAXAKHFUPURO-UHFFFAOYSA-N
ID: QBOAXAKHFUPURO-UHFFFAOYSA-N
Comment: Energy0
Num peaks: 6
68.99466108 3.203473569
96.9895757 38.36655567
209.0597059 4.003267048
252.0655196 1.492101059
302.062326 1.243372098
322.0685543 48.7779228

Name: +ve in-silico MS/MS by CFM-ID for QBOAXAKHFUPURO-UHFFFAOYSA-N
ID: QBOAXAKHFUPURO-UHFFFAOYSA-N
Comment: Energy1
Num peaks: 6
96.9895757 20.85555008
209.0597059 19.73212933
252.0655196 9.13778622
278.0787251 3.139471268
294.0736397 4.917022012
322.0685543 26.07415506

Name: +ve in-silico MS/MS by CFM-ID for QBOAXAKHFUPURO-UHFFFAOYSA-N
ID: QBOAXAKHFUPURO-UHFFFAOYSA-N
Comment: Energy2
Num peaks: 6
68.99466108 26.11364124
96.9895757 37.19618265
181.0647913 2.663855527
183.0440559 6.421923528
197.0597059 1.818078656
209.0597059 12.42959901

Name: +ve in-silico MS/MS by CFM-ID for QMWYAPUCNXOHOR-UHFFFAOYSA-N
ID: QMWYAPUCNXOHOR-UHFFFAOYSA-N
Comment: Energy0
Num peaks: 6
68.99466108 3.17000761
96.9895757 37.61192249
209.0597059 3.921241975
252.0655196 1.436211224
304.0579896 2.651770496
322.0685543 47.41176118

Name: +ve in-silico MS/MS by CFM-ID for QMWYAPUCNXOHOR-UHFFFAOYSA-N
ID: QMWYAPUCNXOHOR-UHFFFAOYSA-N
Comment: Energy1
Num peaks: 6
96.9895757 20.02388501
209.0597059 18.98788254
252.0655196 8.423678298
294.0736397 5.045714576
304.0579896 6.569565776
322.0685543 24.64827509

Name: +ve in-silico MS/MS by CFM-ID for QMWYAPUCNXOHOR-UHFFFAOYSA-N
ID: QMWYAPUCNXOHOR-UHFFFAOYSA-N
Comment: Energy2
Num peaks: 6
63.02292652 2.992456106
68.99466108 25.84264076
96.9895757 35.93689429
183.0440559 4.707685933
197.0597059 1.739111437
209.0597059 11.38332482

Name: +ve in-silico MS/MS by CFM-ID for PNYVIMXWSPWLKU-UHFFFAOYSA-N
ID: PNYVIMXWSPWLKU-UHFFFAOYSA-N
Comment: Energy0
Num peaks: 6
68.99466108 3.197607745
96.9895757 38.30705462
209.0597059 3.992614009
252.0655196 1.488987904
302.062326 1.240832308
322.0685543 48.64507977

Name: +ve in-silico MS/MS by CFM-ID for PNYVIMXWSPWLKU-UHFFFAOYSA-N
ID: PNYVIMXWSPWLKU-UHFFFAOYSA-N
Comment: Energy1
Num peaks: 6
96.9895757 20.88823292
209.0597059 19.72188325
252.0655196 9.164920225
278.0787251 3.149933872
294.0736397 4.934966933
322.0685543 26.20085691

Name: +ve in-silico MS/MS by CFM-ID for PNYVIMXWSPWLKU-UHFFFAOYSA-N
ID: PNYVIMXWSPWLKU-UHFFFAOYSA-N
Comment: Energy2
Num peaks: 6
63.02292652 2.778559085
68.99466108 25.82256892
96.9895757 36.9349253
181.0647913 2.308807412
183.0440559 5.965931168
209.0597059 10.80905422

Name: +ve in-silico MS/MS by CFM-ID for YZOGBHZKGKICQM-UHFFFAOYSA-N
ID: YZOGBHZKGKICQM-UHFFFAOYSA-N
Comment: Energy0
Num peaks: 6
68.99466108 3.217381069
96.9895757 38.54718935
209.0597059 4.021308584
252.0655196 1.501015683
302.062326 1.2502486
322.0685543 49.1238002

Name: +ve in-silico MS/MS by CFM-ID for YZOGBHZKGKICQM-UHFFFAOYSA-N
ID: YZOGBHZKGKICQM-UHFFFAOYSA-N
Comment: Energy1
Num peaks: 6
96.9895757 21.09763899
209.0597059 20.18362015
252.0655196 9.388245036
278.0787251 3.229139144
294.0736397 4.954031954
322.0685543 27.06012823

Name: +ve in-silico MS/MS by CFM-ID for YZOGBHZKGKICQM-UHFFFAOYSA-N
ID: YZOGBHZKGKICQM-UHFFFAOYSA-N
Comment: Energy2
Num peaks: 6
49.00727645 2.214359883
68.99466108 26.58253501
96.9895757 37.53145558
181.0647913 2.798662482
183.0440559 3.402194156
209.0597059 13.00050026

Name: +ve in-silico MS/MS by CFM-ID for YJRXIOIEHDOLJX-UHFFFAOYSA-N
ID: YJRXIOIEHDOLJX-UHFFFAOYSA-N
Comment: Energy0
Num peaks: 6
68.99466108 3.171518601
96.9895757 37.62493673
209.0597059 3.925217518
252.0655196 1.436325086
304.0579896 2.62758372
322.0685543 47.39883085

Name: +ve in-silico MS/MS by CFM-ID for YJRXIOIEHDOLJX-UHFFFAOYSA-N
ID: YJRXIOIEHDOLJX-UHFFFAOYSA-N
Comment: Energy1
Num peaks: 6
96.9895757 19.80664964
209.0597059 18.51463258
252.0655196 8.161041462
294.0736397 4.602804257
304.0579896 6.214800227
322.0685543 23.59625984

Name: +ve in-silico MS/MS by CFM-ID for YJRXIOIEHDOLJX-UHFFFAOYSA-N
ID: YJRXIOIEHDOLJX-UHFFFAOYSA-N
Comment: Energy2
Num peaks: 6
68.99466108 24.78582168
78.99899751 2.164057985
96.9895757 36.74362235
169.0284058 1.577405353
183.0440559 3.691927931
209.0597059 14.03225404

Name: +ve in-silico MS/MS by CFM-ID for FJBBBXBQNIGQKY-UHFFFAOYSA-N
ID: FJBBBXBQNIGQKY-UHFFFAOYSA-N
Comment: Energy0
Num peaks: 6
68.99466108 3.139853348
96.9895757 37.47551166
209.0597059 3.890469616
252.0655196 1.423634579
304.0579896 2.528323423
322.0685543 46.89799621

Name: +ve in-silico MS/MS by CFM-ID for FJBBBXBQNIGQKY-UHFFFAOYSA-N
ID: FJBBBXBQNIGQKY-UHFFFAOYSA-N
Comment: Energy1
Num peaks: 6
96.9895757 19.91341608
209.0597059 18.06536892
252.0655196 8.130692015
294.0736397 4.661756578
304.0579896 6.110512628
322.0685543 23.47785631

Name: +ve in-silico MS/MS by CFM-ID for FJBBBXBQNIGQKY-UHFFFAOYSA-N
ID: FJBBBXBQNIGQKY-UHFFFAOYSA-N
Comment: Energy2
Num peaks: 6
68.99466108 23.28874213
78.99899751 2.255557827
96.9895757 38.36521196
183.0440559 4.191110648
193.0284058 2.676206569
209.0597059 10.0362073

Name: +ve in-silico MS/MS by CFM-ID for IURYUGSEFCVXOQ-UHFFFAOYSA-N
ID: IURYUGSEFCVXOQ-UHFFFAOYSA-N
Comment: Energy0
Num peaks: 6
68.99466108 1.731476773
96.9895757 19.28233521
224.070605 0.5318524168
252.0655196 2.641584151
302.062326 1.660984404
322.0685543 71.66516536

Name: +ve in-silico MS/MS by CFM-ID for IURYUGSEFCVXOQ-UHFFFAOYSA-N
ID: IURYUGSEFCVXOQ-UHFFFAOYSA-N
Comment: Energy1
Num peaks: 6
96.9895757 19.63630455
224.070605 3.293654654
252.0655196 8.992568422
278.0787251 4.336664108
294.0736397 8.053883246
322.0685543 42.44557988

Name: +ve in-silico MS/MS by CFM-ID for IURYUGSEFCVXOQ-UHFFFAOYSA-N
ID: IURYUGSEFCVXOQ-UHFFFAOYSA-N
Comment: Energy2
Num peaks: 6
49.00727645 2.200249599
51.02292652 1.742490878
68.99466108 25.90253046
78.99899751 2.177239606
96.9895757 45.04022246
224.070605 5.326768703

Name: +ve in-silico MS/MS by CFM-ID for XSGLUKAUSDCXPE-UHFFFAOYSA-N
ID: XSGLUKAUSDCXPE-UHFFFAOYSA-N
Comment: Energy0
Num peaks: 13
96.96852159 3.871143648
98.98417166 14.13769981
105.0334912 3.782511542
107.0491413 1.895006215
143.0491413 2.336008162
161.0597059 5.022709126
171.0440559 2.740294858
187.0389705 3.942002591
189.0546206 11.02110412
207.0651853 1.767793001
251.0103864 4.211642383
269.0209511 14.05434684
287.0315158 12.57307974

Name: +ve in-silico MS/MS by CFM-ID for XSGLUKAUSDCXPE-UHFFFAOYSA-N
ID: XSGLUKAUSDCXPE-UHFFFAOYSA-N
Comment: Energy1
Num peaks: 19
41.00219107 3.012366204
67.01784114 1.392631814
96.96852159 2.027026779
98.98417166 10.59560507
105.0334912 6.118802127
107.0491413 1.820517515
119.0491413 2.909352076
143.0491413 10.84993852
145.0647913 1.203997387
147.0440559 3.291763219
161.0597059 10.62974588
163.075356 1.27718541
171.0440559 5.967493949
173.0597059 1.907383824
187.0389705 1.556276216
189.0546206 10.22841193
251.0103864 1.193991542
269.0209511 3.017661035
287.0315158 1.587441885

Name: +ve in-silico MS/MS by CFM-ID for XSGLUKAUSDCXPE-UHFFFAOYSA-N
ID: XSGLUKAUSDCXPE-UHFFFAOYSA-N
Comment: Energy2
Num peaks: 26
41.00219107 5.186567517
43.01784114 2.586569126
59.01275576 1.758918425
67.01784114 3.13166452
75.02292652 1.287397206
77.03857658 2.42445341
79.05422664 1.265941905
80.97360697 1.256575599
89.03857658 0.9223979017
91.05422664 1.546853077
96.96852159 8.835020197
98.98417166 5.699160318
105.0334912 7.547282395
107.0491413 1.778446213
117.0334912 4.02477976
119.0491413 6.191841593
129.0334912 0.9775203905
131.0491413 3.302964196
133.0647913 2.138749665
141.0334912 2.612623991
143.0491413 6.183614529
145.0647913 4.162255608
147.0440559 0.9359727646
159.0440559 1.069014797
161.0597059 2.476532415
189.0546206 1.020718429

Name: +ve in-silico MS/MS by CFM-ID for UMWCUVZLECVQJC-UHFFFAOYSA-N
ID: UMWCUVZLECVQJC-UHFFFAOYSA-N
Comment: Energy0
Num peaks: 17
44.04947561 2.617531634
55.01784114 10.78756596
72.04439023 1.839988912
76.02154661 4.26545761
78.03719668 1.409492493
84.04439023 1.55973277
94.02874017 2.142785722
98.0600403 7.964419388
123.0440559 3.304682233
126.0008112 3.83448506
130.0321113 5.430482136
132.0477614 6.113975804
151.0389705 2.281023758
211.0423416 1.592864952
228.0688907 5.724290457
264.0688907 5.682402848
282.0794554 13.81078135

Name: +ve in-silico MS/MS by CFM-ID for UMWCUVZLECVQJC-UHFFFAOYSA-N
ID: UMWCUVZLECVQJC-UHFFFAOYSA-N
Comment: Energy1
Num peaks: 24
27.02292652 2.513282032
29.03857658 0.7327462254
42.03382555 2.030610007
44.04947561 7.15005695
55.01784114 12.50197073
71.99024648 0.9421255401
76.02154661 5.810059111
84.04439023 1.390714396
98.0600403 3.511108187
123.0440559 2.342342335
130.0321113 0.8319465012
132.0477614 1.244414835
133.0284058 2.275412493
149.0233204 0.8600953697
151.0389705 9.089529799
153.0546206 0.7245664837
185.0266916 1.631991853
198.058326 1.192410545
210.058326 2.415445389
211.0423416 4.399037587
212.0739761 1.973295363
228.0688907 9.123045614
264.0688907 3.247784712
282.0794554 2.405380663

Name: +ve in-silico MS/MS by CFM-ID for UMWCUVZLECVQJC-UHFFFAOYSA-N
ID: UMWCUVZLECVQJC-UHFFFAOYSA-N
Comment: Energy2
Num peaks: 21
27.02292652 1.97589329
40.01817548 3.439331586
42.03382555 4.981312755
44.04947561 12.4934767
46.06512568 1.009347326
53.00219107 2.944268134
55.01784114 13.47685174
61.01064758 1.627682233
71.99024648 2.365901682
72.04439023 1.732163703
74.00589655 3.339759618
76.02154661 16.01488666
78.03719668 2.251294057
81.0334912 0.9603774522
92.0130901 1.005041751
94.02874017 0.7860671461
104.0164612 1.377252608
111.0440559 0.8561717314
123.0440559 6.254805158
151.0389705 0.796941832
185.0266916 0.8051276313

Name: +ve in-silico MS/MS by CFM-ID for CUHVDUWBXAIGQX-UHFFFAOYSA-N
ID: CUHVDUWBXAIGQX-UHFFFAOYSA-N
Comment: Energy0
Num peaks: 6
134.0461215 4.926299522
135.0301371 1.2517495
150.0410362 1.256129169
152.0566862 76.65726578
264.0727302 2.715360353
282.0832949 7.408062273

Name: +ve in-silico MS/MS by CFM-ID for CUHVDUWBXAIGQX-UHFFFAOYSA-N
ID: CUHVDUWBXAIGQX-UHFFFAOYSA-N
Comment: Energy1
Num peaks: 6
108.0192381 2.435972066
123.0301371 2.748814446
124.0617716 5.450672942
134.0461215 6.438845359
135.0301371 3.921168935
152.0566862 62.66603297

Name: +ve in-silico MS/MS by CFM-ID for CUHVDUWBXAIGQX-UHFFFAOYSA-N
ID: CUHVDUWBXAIGQX-UHFFFAOYSA-N
Comment: Energy2
Num peaks: 10
83.02398914 3.563459346
108.0192381 2.28402063
109.0508726 2.678679722
110.0348882 4.378827591
125.0457872 3.044482073
134.0461215 14.58903657
135.0301371 21.87994433
150.0410362 3.057744322
152.0566862 22.61689229
176.0203007 2.846553417

Name: +ve in-silico MS/MS by CFM-ID for XFQNUQIUKJPMTB-UHFFFAOYSA-N
ID: XFQNUQIUKJPMTB-UHFFFAOYSA-N
Comment: Energy0
Num peaks: 6
134.0461215 3.341363343
135.0301371 1.144080682
152.0566862 54.99051661
264.0727302 7.932430825
265.0567458 1.26519686
282.0832949 21.43698616

Name: +ve in-silico MS/MS by CFM-ID for XFQNUQIUKJPMTB-UHFFFAOYSA-N
ID: XFQNUQIUKJPMTB-UHFFFAOYSA-N
Comment: Energy1
Num peaks: 6
59.01275576 1.519786775
108.0192381 3.741217288
124.0617716 3.129869708
134.0461215 6.397324579
135.0301371 4.714927411
152.0566862 62.97269254

Name: +ve in-silico MS/MS by CFM-ID for XFQNUQIUKJPMTB-UHFFFAOYSA-N
ID: XFQNUQIUKJPMTB-UHFFFAOYSA-N
Comment: Energy2
Num peaks: 10
41.00219107 1.850915529
43.02907452 5.810818979
45.04472458 4.660603065
107.0352225 1.791475402
110.0348882 2.635633589
124.0617716 2.432998796
134.0461215 13.73310945
135.0301371 17.21548559
150.0410362 3.78493655
152.0566862 27.32391255

Name: +ve in-silico MS/MS by CFM-ID for UROURRLPACHTHE-UHFFFAOYSA-N
ID: UROURRLPACHTHE-UHFFFAOYSA-N
Comment: Energy0
Num peaks: 6
59.01275576 0.2965712083
71.01275576 0.4496429929
152.0566862 84.78114204
156.0879864 0.537153575
264.0727302 2.337510311
282.0832949 7.83333239

Name: +ve in-silico MS/MS by CFM-ID for UROURRLPACHTHE-UHFFFAOYSA-N
ID: UROURRLPACHTHE-UHFFFAOYSA-N
Comment: Energy1
Num peaks: 6
43.02907452 1.474675285
59.01275576 1.23762711
83.02398914 1.891317123
108.0192381 1.669719811
110.0348882 1.64629393
152.0566862 79.85472193

Name: +ve in-silico MS/MS by CFM-ID for UROURRLPACHTHE-UHFFFAOYSA-N
ID: UROURRLPACHTHE-UHFFFAOYSA-N
Comment: Energy2
Num peaks: 6
41.00219107 1.517710136
43.02907452 1.627698218
45.04472458 5.094965304
68.02432348 30.86934164
70.03997355 27.5979574
152.0566862 18.91685925

Name: +ve in-silico MS/MS by CFM-ID for HZWARLURYUOYRO-UHFFFAOYSA-N
ID: HZWARLURYUOYRO-UHFFFAOYSA-N
Comment: Energy0
Num peaks: 6
134.0461215 2.651554678
150.0410362 1.044662949
152.0566862 55.54991761
249.0618312 1.161061155
264.0727302 7.341539979
282.0832949 21.4522032

Name: +ve in-silico MS/MS by CFM-ID for HZWARLURYUOYRO-UHFFFAOYSA-N
ID: HZWARLURYUOYRO-UHFFFAOYSA-N
Comment: Energy1
Num peaks: 6
59.01275576 1.718904415
125.0457872 3.793738113
134.0461215 45.21948273
152.0566862 28.27127756
249.0618312 1.45634007
264.0727302 1.380166688

Name: +ve in-silico MS/MS by CFM-ID for HZWARLURYUOYRO-UHFFFAOYSA-N
ID: HZWARLURYUOYRO-UHFFFAOYSA-N
Comment: Energy2
Num peaks: 9
108.0192381 4.357067697
110.0348882 9.262052725
123.0301371 2.800656719
125.0457872 4.248585389
134.0461215 21.1307446
135.0301371 9.459179387
150.0410362 3.895711021
152.0566862 24.02118651
176.0203007 2.991155534

Name: +ve in-silico MS/MS by CFM-ID for FPFWCGYTFGSDGA-UHFFFAOYSA-N
ID: FPFWCGYTFGSDGA-UHFFFAOYSA-N
Comment: Energy0
Num peaks: 6
29.00219107 1.740520534
259.0352242 9.885748514
274.0461232 2.105145768
276.0617732 36.64703302
284.0504596 1.398286793
304.0566879 36.58766209

Name: +ve in-silico MS/MS by CFM-ID for FPFWCGYTFGSDGA-UHFFFAOYSA-N
ID: FPFWCGYTFGSDGA-UHFFFAOYSA-N
Comment: Energy1
Num peaks: 7
29.00219107 2.666401079
106.0651257 2.796193026
134.0600403 3.751643728
168.988274 11.08511897
259.0352242 17.84840231
276.0617732 26.41796317
304.0566879 17.50753563

Name: +ve in-silico MS/MS by CFM-ID for FPFWCGYTFGSDGA-UHFFFAOYSA-N
ID: FPFWCGYTFGSDGA-UHFFFAOYSA-N
Comment: Energy2
Num peaks: 17
29.00219107 3.821781558
65.03857658 1.894996826
104.0494756 1.138543475
106.0651257 3.803959742
168.988274 6.612200695
204.0430885 1.383676839
206.0587386 5.766422388
216.988274 2.243301488
219.003924 3.428198041
233.0195741 5.987269013
241.044646 1.118046907
243.003924 4.659142771
247.0352242 2.214691684
249.0508742 2.782651743
256.055545 9.941112476
259.0352242 21.42545716
276.0617732 2.345871001

Name: +ve in-silico MS/MS by CFM-ID for ATHJPNFUTIZHEH-UHFFFAOYSA-N
ID: ATHJPNFUTIZHEH-UHFFFAOYSA-N
Comment: Energy0
Num peaks: 7
83.01031114 13.14620561
85.02596121 3.26984246
154.0723363 4.868333064
221.064472 2.74407421
238.0910211 38.10264676
264.0702856 4.711955987
282.0808503 15.29774618

Name: +ve in-silico MS/MS by CFM-ID for ATHJPNFUTIZHEH-UHFFFAOYSA-N
ID: ATHJPNFUTIZHEH-UHFFFAOYSA-N
Comment: Energy1
Num peaks: 9
83.01031114 20.0378352
154.0723363 2.942288941
196.069223 4.172798583
218.0847928 6.36004765
221.064472 4.674500578
222.0597209 9.712422656
238.0910211 25.85957665
264.0702856 5.543430619
282.0808503 2.407416758

Name: +ve in-silico MS/MS by CFM-ID for ATHJPNFUTIZHEH-UHFFFAOYSA-N
ID: ATHJPNFUTIZHEH-UHFFFAOYSA-N
Comment: Energy2
Num peaks: 16
68.99466108 4.890615221
69.04472458 2.839139139
71.06037464 6.207382836
73.07602471 3.945095288
83.01031114 16.6388132
85.02596121 7.531740236
113.0821727 1.809086686
138.0774217 2.94236591
154.0723363 16.40137983
168.0379229 1.313517844
193.0331718 1.367483406
196.069223 2.39543367
218.0847928 3.919755769
221.064472 3.24167023
222.0597209 3.208767396
238.0910211 2.217503324

Name: +ve in-silico MS/MS by CFM-ID for XJTNOYHDYQGJJB-UHFFFAOYSA-N
ID: XJTNOYHDYQGJJB-UHFFFAOYSA-N
Comment: Energy0
Num peaks: 7
15.02292652 2.685533556
136.0756904 2.419493061
158.9762819 1.716305822
291.0337968 14.59556691
293.0494469 2.387928335
306.0446958 2.594133307
322.075996 54.48676465

Name: +ve in-silico MS/MS by CFM-ID for XJTNOYHDYQGJJB-UHFFFAOYSA-N
ID: XJTNOYHDYQGJJB-UHFFFAOYSA-N
Comment: Energy1
Num peaks: 31
42.03382555 0.747507901
44.04947561 0.9171342746
58.06512568 1.060612715
70.06512568 0.76754963
134.0600403 1.027658848
136.0756904 2.498644597
145.0647913 0.9897966575
148.0756904 1.137090893
150.0913404 4.044525437
158.9762819 8.557852143
160.0756904 0.7681144319
162.0913404 0.927606323
170.9762819 1.058907265
172.991932 1.664999485
174.0913404 0.851222004
176.1069905 2.088619854
184.991932 0.8196220182
187.0075821 1.057499518
228.0341312 2.040499235
251.0024967 0.7585729514
261.0232321 0.7750661861
263.0388822 0.9843259938
277.0181468 1.061379457
278.0497812 0.9056999893
279.0337968 1.727682776
291.0337968 5.411180211
292.0654313 2.58655739
294.0810814 3.7250141
304.0654313 1.056732363
306.0446958 1.32564666
322.075996 18.80346493

Name: +ve in-silico MS/MS by CFM-ID for XJTNOYHDYQGJJB-UHFFFAOYSA-N
ID: XJTNOYHDYQGJJB-UHFFFAOYSA-N
Comment: Energy2
Num peaks: 31
15.02292652 2.043021356
39.02292652 1.997535333
41.03857658 2.948838224
107.0491413 1.692389378
108.0807757 1.433675032
125.0152543 2.238029918
134.0600403 1.345709087
136.0756904 0.95332326
145.0647913 1.154029703
146.9762819 1.39702157
158.9762819 7.914209669
160.991932 2.552761558
163.0075821 1.577078861
165.0232321 1.927570793
168.9606319 1.351248168
170.9762819 1.017709095
182.9762819 2.609683143
184.991932 2.380747247
194.9762819 1.821860635
199.0075821 2.479317894
248.9868466 1.537101748
249.0232321 1.309537179
251.0388822 1.50066945
261.0232321 1.594602687
263.0024967 1.683945129
263.0388822 1.552263566
278.0497812 2.282082736
279.0337968 0.9069455729
280.0654313 0.9017105951
281.0494469 0.9815764489
306.0446958 2.279805249

Name: +ve in-silico MS/MS by CFM-ID for VNEWWGSEXRWRSV-UHFFFAOYSA-N
ID: VNEWWGSEXRWRSV-UHFFFAOYSA-N
Comment: Energy0
Num peaks: 6
15.02292652 2.21827135
235.0075821 2.443688653
273.0232321 5.127806246
291.0337968 7.235203026
304.0654313 34.15184662
322.075996 31.34080127

Name: +ve in-silico MS/MS by CFM-ID for VNEWWGSEXRWRSV-UHFFFAOYSA-N
ID: VNEWWGSEXRWRSV-UHFFFAOYSA-N
Comment: Energy1
Num peaks: 31
44.04947561 0.7067141997
118.0651257 1.163984644
120.0807757 0.9247397935
130.0651257 1.388075954
132.0807757 1.42968291
134.0964258 0.9861060165
146.9762819 0.7098825086
156.0807757 0.8423644331
158.0964258 1.526052653
158.9762819 14.94664111
160.991932 1.656629507
163.0075821 1.093381457
165.0232321 0.9649044828
176.1069905 1.063590457
226.0184811 0.9427389026
235.0075821 1.769973263
247.0075821 1.228612399
261.0232321 0.7959907228
273.0232321 4.852263949
275.0388822 0.9196023009
276.0341312 1.52057592
277.0545323 0.7434362404
278.0497812 2.005453369
290.0497812 0.7326849889
291.0337968 3.062706369
292.0654313 2.979995431
294.0810814 1.054603339
296.0603459 0.6937239313
304.0654313 15.35156725
306.0446958 0.9242763317
322.075996 11.02622756

Name: +ve in-silico MS/MS by CFM-ID for VNEWWGSEXRWRSV-UHFFFAOYSA-N
ID: VNEWWGSEXRWRSV-UHFFFAOYSA-N
Comment: Energy2
Num peaks: 31
15.02292652 2.104042068
68.04947561 0.8358511847
81.06987671 1.242960878
83.08552677 0.8899938749
101.0385766 0.9960914016
103.0542266 4.920380332
118.0651257 2.255166392
120.0807757 1.134755722
125.0152543 1.463390756
130.0651257 1.354710618
132.0807757 1.808332817
146.9762819 2.738347575
156.0807757 1.082097946
158.0964258 1.051355765
158.9762819 9.272157923
160.991932 2.959108114
163.0075821 2.237519677
165.0232321 1.679797633
215.0024967 1.076738471
235.0075821 2.786397861
247.0075821 1.98724991
259.0075821 0.9409541005
261.0232321 1.816607991
263.0388822 1.678379736
268.0887536 2.293258082
273.0232321 2.693206159
275.0388822 1.228163084
288.0341312 3.211519023
296.0603459 0.8314938722
304.0654313 1.472968338
306.0446958 1.057791851

Name: +ve in-silico MS/MS by CFM-ID for IJQGOMIIOSYEBM-UHFFFAOYSA-N
ID: IJQGOMIIOSYEBM-UHFFFAOYSA-N
Comment: Energy0
Num peaks: 6
15.02292652 2.716609323
70.06512568 2.612983379
291.0337968 14.74993552
293.0494469 2.413603726
306.0446958 2.620700912
322.075996 55.30865097

Name: +ve in-silico MS/MS by CFM-ID for IJQGOMIIOSYEBM-UHFFFAOYSA-N
ID: IJQGOMIIOSYEBM-UHFFFAOYSA-N
Comment: Energy1
Num peaks: 31
44.04947561 0.7602255159
56.04947561 0.8834165604
58.06512568 2.008817075
68.04947561 0.6990552274
70.06512568 0.8227363197
105.0334912 0.7671369406
134.0600403 0.9183576087
136.0756904 0.6958437634
145.0647913 1.038932812
150.0913404 0.8880931129
158.9762819 12.23581673
160.0756904 2.160616696
160.991932 0.9200767698
162.0913404 4.094624255
174.0913404 0.8424410356
176.1069905 2.253756043
187.0075821 0.7642809883
228.0341312 1.918764829
251.0024967 5.242619986
263.0024967 0.8985754444
263.0388822 0.8592437833
265.0181468 1.243474127
279.0337968 1.551405577
291.0337968 5.47847273
292.0654313 1.228537615
294.0446958 0.6939709491
294.0810814 1.163778656
295.0650969 0.7361175424
304.0654313 1.125587565
306.0446958 1.470159808
322.075996 19.06065376

Name: +ve in-silico MS/MS by CFM-ID for IJQGOMIIOSYEBM-UHFFFAOYSA-N
ID: IJQGOMIIOSYEBM-UHFFFAOYSA-N
Comment: Energy2
Num peaks: 31
15.02292652 2.568885668
27.02292652 1.111944382
39.02292652 2.383722546
41.03857658 4.751278559
42.03382555 1.389943284
52.01817548 1.538772281
54.03382555 0.9381853595
56.04947561 1.556757755
80.04947561 1.405841652
105.0334912 2.333307702
119.0491413 2.263134203
125.0152543 2.69744442
133.0647913 1.24939979
145.0647913 0.9522799098
146.9762819 1.045821959
158.9762819 8.289731089
160.991932 3.358174962
163.0075821 1.042539033
165.0232321 1.484948204
172.991932 1.002038882
184.991932 1.257236832
194.9762819 1.243853948
199.0075821 2.301708404
223.0075821 1.721502123
251.0024967 1.267895326
255.0571191 1.023410021
263.0024967 1.670688159
263.0388822 1.204877629
278.0497812 1.66439483
296.0603459 0.8415624456
306.0446958 2.563435812

Name: +ve in-silico MS/MS by CFM-ID for ZXYMBWXEAHZZQE-UHFFFAOYSA-N
ID: ZXYMBWXEAHZZQE-UHFFFAOYSA-N
Comment: Energy0
Num peaks: 6
15.02292652 2.766244482
158.9762819 1.46570311
291.0337968 15.27361038
293.0494469 2.501735225
306.0446958 2.714113172
322.075996 57.5705345

Name: +ve in-silico MS/MS by CFM-ID for ZXYMBWXEAHZZQE-UHFFFAOYSA-N
ID: ZXYMBWXEAHZZQE-UHFFFAOYSA-N
Comment: Energy1
Num peaks: 31
42.03382555 0.7760524296
44.04947561 0.968800389
58.06512568 1.120283424
70.06512568 0.8137399999
105.0334912 0.8051823356
134.0600403 0.9708932786
136.0756904 0.8134606184
145.0647913 1.183762232
150.0913404 0.9633922708
158.9762819 12.82469511
160.0756904 2.268564714
160.991932 0.9802350219
162.0913404 4.283940181
174.0913404 0.9016130427
176.1069905 2.528931646
184.991932 0.7194182435
187.0075821 0.7702249584
228.0341312 1.723714043
251.0024967 0.907162528
277.0181468 1.190654977
278.0497812 1.767804259
279.0337968 1.840428824
280.0654313 2.918564833
291.0337968 6.191391009
293.0494469 0.9273237303
294.0446958 0.7301943223
294.0810814 1.272214335
295.0650969 0.7705950343
304.0654313 1.191583939
306.0446958 1.370653866
322.075996 20.44290504

Name: +ve in-silico MS/MS by CFM-ID for ZXYMBWXEAHZZQE-UHFFFAOYSA-N
ID: ZXYMBWXEAHZZQE-UHFFFAOYSA-N
Comment: Energy2
Num peaks: 31
15.02292652 1.710786136
39.02292652 0.967330292
41.03857658 1.769385771
105.0334912 2.580049742
119.0491413 2.653197843
125.0152543 2.25801869
133.0647913 2.050609057
134.0600403 0.9752138157
145.0647913 1.409126806
146.9762819 1.080617931
158.9762819 8.999458954
160.991932 3.87246915
163.0075821 1.079032192
165.0232321 1.535988527
182.9762819 1.291770185
184.991932 1.188542028
194.9762819 1.237726975
199.0075821 1.399019058
249.0232321 1.797683972
251.0024967 0.8769474781
251.0388822 1.442501611
255.0571191 0.8864372265
261.0232321 1.638882481
263.0024967 2.351490121
263.0388822 1.565081678
277.0181468 1.072503441
278.0497812 2.67238293
279.0337968 1.144963675
280.0654313 1.323808066
293.0494469 0.8887262877
306.0446958 2.354453197

Name: +ve in-silico MS/MS by CFM-ID for GYZGZIABYPRQGD-UHFFFAOYSA-N
ID: GYZGZIABYPRQGD-UHFFFAOYSA-N
Comment: Energy0
Num peaks: 9
15.02292652 2.600082966
160.1120759 3.329683102
172.9555465 1.133747609
174.9711966 1.343181664
291.0337968 13.95230209
293.0494469 2.342227913
294.0810814 1.225090919
306.0446958 2.420820578
322.075996 52.56742053

Name: +ve in-silico MS/MS by CFM-ID for GYZGZIABYPRQGD-UHFFFAOYSA-N
ID: GYZGZIABYPRQGD-UHFFFAOYSA-N
Comment: Energy1
Num peaks: 31
41.03857658 0.7170892283
44.04947561 0.7792349827
58.06512568 0.9013234211
70.06512568 0.7033931112
117.0698767 1.099487222
118.0651257 1.1052533
120.0807757 0.862321535
129.0698767 1.462613724
134.0964258 0.7711623824
144.0807757 1.884588198
146.0964258 3.588602004
148.1120759 2.928842775
156.0807757 0.724658434
158.0964258 1.511611808
160.1120759 3.045951829
162.9711966 0.8462820253
172.9555465 6.224276765
174.9711966 9.001559054
226.1226406 2.00326814
244.0290458 1.332914637
277.0181468 0.9363412764
279.0337968 1.43741925
290.0497812 0.7328200627
291.0337968 4.634710161
292.0290458 0.711677922
292.0654313 1.768950377
294.0446958 1.040411646
294.0810814 1.873947821
296.0603459 0.9535269078
306.0446958 1.298189396
322.075996 14.61596731

Name: +ve in-silico MS/MS by CFM-ID for GYZGZIABYPRQGD-UHFFFAOYSA-N
ID: GYZGZIABYPRQGD-UHFFFAOYSA-N
Comment: Energy2
Num peaks: 31
15.02292652 1.779223636
39.02292652 2.579765662
41.03857658 3.200684818
91.05422664 1.142806291
103.0542266 2.688676798
115.0542266 1.678624589
117.0698767 3.035782642
118.0651257 1.482501788
129.0698767 1.881835975
131.0855268 1.455803857
139.0542266 1.351338336
141.0698767 1.394536293
142.9449818 1.199827002
144.9606319 2.39475205
146.9762819 3.859557164
155.0855268 2.425143974
158.0964258 1.598802144
158.9762819 1.309827733
172.1120759 1.861656403
172.9555465 5.402536297
174.9711966 2.093129231
176.9868466 1.139687114
181.0181468 1.120563921
198.9711966 0.9246313444
215.0024967 1.225321502
248.9868466 1.020241063
263.0024967 1.867386597
278.0497812 1.134162134
279.0337968 0.879820721
296.0603459 1.229242002
306.0446958 2.612586922

Name: +ve in-silico MS/MS by CFM-ID for ZHBHCOQPVLBGFK-UHFFFAOYSA-N
ID: ZHBHCOQPVLBGFK-UHFFFAOYSA-N
Comment: Energy0
Num peaks: 7
15.02292652 2.631209539
160.1120759 3.376691211
174.9711966 1.367876687
291.0337968 14.18117103
293.0494469 2.377006365
306.0446958 2.756540872
322.075996 53.58845184

Name: +ve in-silico MS/MS by CFM-ID for ZHBHCOQPVLBGFK-UHFFFAOYSA-N
ID: ZHBHCOQPVLBGFK-UHFFFAOYSA-N
Comment: Energy1
Num peaks: 31
41.03857658 0.8008022938
44.04947561 0.8282767523
58.06512568 0.9579766904
70.06512568 0.7495564824
117.0698767 1.154094349
118.0651257 1.170909613
120.0807757 0.9180126305
129.0698767 1.553044801
134.0964258 0.818465687
144.0807757 1.999615732
146.0964258 3.791702092
148.1120759 3.119168137
156.0807757 0.7691038395
158.0964258 1.611994806
160.1120759 3.251780408
162.9711966 1.11803279
172.9555465 7.051396839
174.9711966 10.21994808
212.1069905 0.9336914863
244.0290458 1.424703972
277.0181468 0.9819043014
279.0337968 1.523777781
291.0337968 5.150584688
292.0654313 1.005258948
293.0494469 0.7932198234
294.0446958 1.126415513
294.0810814 1.378987741
296.0603459 0.8432627429
304.0654313 1.038174925
306.0446958 1.984752404
322.075996 16.07198216

Name: +ve in-silico MS/MS by CFM-ID for ZHBHCOQPVLBGFK-UHFFFAOYSA-N
ID: ZHBHCOQPVLBGFK-UHFFFAOYSA-N
Comment: Energy2
Num peaks: 31
15.02292652 1.829303972
41.03857658 2.858093903
91.05422664 1.260232736
103.0542266 2.478259348
115.0542266 2.089642157
117.0698767 3.256404323
118.0651257 1.569047177
120.9606319 1.2748785
129.0698767 2.105866604
131.0855268 1.224275679
138.9945188 1.819888826
141.0101689 2.091380633
141.0698767 1.033715506
144.9606319 1.249621967
146.9762819 1.188506102
158.0964258 1.753193922
158.9762819 2.488905723
172.1120759 1.175513828
172.9555465 8.065711036
174.9711966 2.978302087
176.9868466 1.339185183
181.0181468 1.27246916
198.9711966 1.307998256
215.0024967 1.339653815
248.9868466 1.677144755
255.0571191 0.9643215552
263.0024967 2.073081914
277.0181468 1.157570725
279.0337968 0.9970457359
296.0603459 1.170291636
306.0446958 2.887461534

Name: +ve in-silico MS/MS by CFM-ID for GTTLBCDWXLHGRS-UHFFFAOYSA-N
ID: GTTLBCDWXLHGRS-UHFFFAOYSA-N
Comment: Energy0
Num peaks: 6
15.02292652 2.280278027
120.0807757 3.163187552
273.0232321 3.502936532
291.0337968 2.385672992
304.0654313 39.39550145
322.075996 30.62620992

Name: +ve in-silico MS/MS by CFM-ID for GTTLBCDWXLHGRS-UHFFFAOYSA-N
ID: GTTLBCDWXLHGRS-UHFFFAOYSA-N
Comment: Energy1
Num peaks: 30
42.03382555 1.102507652
44.04947561 1.794431901
118.0651257 1.59784294
120.0807757 1.490771306
130.0651257 0.6752430539
142.0651257 1.188038482
144.0807757 1.537619066
156.0807757 1.219504057
158.0964258 2.362586169
158.9762819 7.830623185
170.9762819 0.6843680297
176.1069905 0.7592638941
184.991932 0.8409668073
203.0024967 0.8079534378
224.002831 0.8206727584
226.0184811 1.531701324
235.0075821 0.8086148457
247.0075821 1.232261359
261.0232321 1.522200877
268.0887536 0.8692744886
273.0232321 6.191522077
275.0388822 1.269906383
276.0341312 1.533353013
277.0545323 1.020886242
278.0497812 2.233654536
291.0337968 0.7938469201
292.0654313 1.401253829
304.0654313 26.89868063
306.0446958 0.6766568858
322.075996 7.61485175

Name: +ve in-silico MS/MS by CFM-ID for GTTLBCDWXLHGRS-UHFFFAOYSA-N
ID: GTTLBCDWXLHGRS-UHFFFAOYSA-N
Comment: Energy2
Num peaks: 31
15.02292652 2.676026205
39.02292652 1.100623266
42.03382555 1.504770618
81.06987671 1.056283262
83.08552677 0.9217296552
91.05422664 1.750638644
104.0494756 1.21848983
118.0651257 2.757720162
120.0807757 2.166505342
125.0152543 2.93572342
142.0651257 0.8235277343
146.9762819 1.53048074
156.0807757 1.248286829
158.0964258 1.430269101
158.9762819 8.471585273
160.991932 4.280494401
163.0075821 2.056813517
168.9606319 1.92464893
170.9762819 1.761342817
172.991932 0.9113872905
182.9762819 0.8661952172
187.0075821 1.228361685
247.0075821 3.122945623
261.0232321 2.097557351
263.0388822 0.9269037743
268.0887536 1.682683306
273.0232321 1.989016428
278.0497812 0.9145715657
288.0341312 3.164102564
304.0654313 1.043017107
306.0446958 1.319958845

Name: +ve in-silico MS/MS by CFM-ID for PXASTWDWEDJFAW-UHFFFAOYSA-N
ID: PXASTWDWEDJFAW-UHFFFAOYSA-N
Comment: Energy0
Num peaks: 6
15.02292652 2.738456742
158.9762819 1.451190453
291.0337968 15.1641336
293.0494469 2.476599685
306.0446958 2.674069613
322.075996 56.76347958

Name: +ve in-silico MS/MS by CFM-ID for PXASTWDWEDJFAW-UHFFFAOYSA-N
ID: PXASTWDWEDJFAW-UHFFFAOYSA-N
Comment: Energy1
Num peaks: 31
42.03382555 0.773626371
44.04947561 0.9657628365
58.06512568 1.116775399
70.06512568 0.8110193563
72.08077574 0.7801216687
134.0600403 1.224204962
136.0756904 1.029291819
145.0647913 1.190015614
150.0913404 0.9603038652
158.9762819 12.75878164
160.0756904 2.260827735
160.991932 0.9315661112
162.0913404 4.268663595
174.0913404 0.8986463063
176.1069905 2.520565181
187.0075821 0.7676762736
228.0341312 1.717843978
248.9868466 0.7348579603
251.0024967 0.8601064266
277.0181468 1.149732105
278.0497812 1.275308935
279.0337968 1.782431968
280.0654313 2.184337699
291.0337968 6.266095629
293.0494469 0.9244257765
294.0446958 0.9371670112
294.0810814 1.267973155
295.0650969 0.768186869
304.0654313 1.187552511
306.0446958 1.351392998
322.075996 20.34553205

Name: +ve in-silico MS/MS by CFM-ID for PXASTWDWEDJFAW-UHFFFAOYSA-N
ID: PXASTWDWEDJFAW-UHFFFAOYSA-N
Comment: Energy2
Num peaks: 31
15.02292652 1.688509164
39.02292652 0.9776217694
41.03857658 3.104049019
119.0491413 2.668424519
125.0152543 2.247227926
133.0647913 1.963709081
134.0600403 1.211305525
145.0647913 1.430744152
146.9762819 1.075392915
158.9762819 8.30059216
160.991932 3.330150877
163.0075821 1.073545073
165.0232321 1.528317676
172.991932 0.8488683365
182.9762819 1.312398457
184.991932 0.9742040343
199.0075821 1.392333337
245.0727692 0.8440897745
248.9868466 1.75758016
249.0232321 1.38081945
251.0388822 1.433097847
255.0571191 0.9248244937
261.0232321 1.643876557
263.0024967 2.372065279
263.0388822 1.59633625
277.0181468 1.073967321
278.0497812 2.393608853
279.0337968 1.102634942
280.0654313 1.009052528
293.0494469 0.8843478202
306.0446958 2.357565455

Name: +ve in-silico MS/MS by CFM-ID for CPESUEDIVVRGQE-UHFFFAOYSA-N
ID: CPESUEDIVVRGQE-UHFFFAOYSA-N
Comment: Energy0
Num peaks: 6
15.02292652 2.756769565
174.9711966 1.441626222
291.0337968 15.25300246
293.0494469 2.475948079
306.0446958 2.672470562
322.075996 56.74258795

Name: +ve in-silico MS/MS by CFM-ID for CPESUEDIVVRGQE-UHFFFAOYSA-N
ID: CPESUEDIVVRGQE-UHFFFAOYSA-N
Comment: Energy1
Num peaks: 31
42.03382555 0.7740119449
44.04947561 0.9662455931
58.06512568 1.117332928
70.06512568 0.8114517056
117.0698767 0.7441065468
118.0651257 1.23783997
120.0807757 1.057746395
129.0698767 1.185327155
134.0964258 0.9581801022
144.0807757 2.312467581
146.0964258 4.420334469
158.0964258 0.8909913457
160.1120759 2.512042748
174.9711966 12.48396149
176.9868466 0.8672472151
203.0024967 0.7993192419
224.1069905 0.7544682407
226.1226406 2.176278063
244.0290458 1.813808727
251.0024967 0.9481029913
277.0181468 1.198479491
279.0337968 1.841115407
291.0337968 6.264330925
292.0654313 1.109049203
293.0494469 0.9248863491
294.0446958 1.358684876
294.0810814 1.03586878
295.0650969 0.7685695994
296.0603459 0.9832358907
306.0446958 1.539725006
322.075996 20.3609994

Name: +ve in-silico MS/MS by CFM-ID for CPESUEDIVVRGQE-UHFFFAOYSA-N
ID: CPESUEDIVVRGQE-UHFFFAOYSA-N
Comment: Energy2
Num peaks: 31
15.02292652 2.473412465
39.02292652 3.284277421
41.03857658 1.847098045
49.00727645 1.011004957
63.02292652 1.092859283
98.99960423 1.312882273
103.0542266 2.58121044
115.0542266 1.122987882
117.0698767 2.461322674
118.0651257 1.698950417
120.0807757 1.03754105
129.0698767 1.681827685
139.0542266 2.465311259
141.0101689 1.253821311
141.0698767 1.05810105
155.0855268 2.607520773
158.9762819 1.813836986
174.9711966 6.128237714
176.9868466 2.120788268
181.0181468 1.199566622
182.0964258 1.693027198
184.1120759 1.804992271
198.9711966 1.35916201
210.9711966 1.000976505
215.0024967 1.592946511
251.0024967 1.570946529
263.0024967 2.629575392
277.0181468 1.19802225
279.0337968 1.323096911
296.0603459 1.342651539
306.0446958 3.341022132

Name: +ve in-silico MS/MS by CFM-ID for ITRICHAUJWZRAO-UHFFFAOYSA-N
ID: ITRICHAUJWZRAO-UHFFFAOYSA-N
Comment: Energy0
Num peaks: 6
158.9762819 1.383414101
275.0388822 8.142361192
290.0497812 1.834351595
292.0654313 18.04478053
304.0654313 3.46166044
322.075996 49.83426008

Name: +ve in-silico MS/MS by CFM-ID for ITRICHAUJWZRAO-UHFFFAOYSA-N
ID: ITRICHAUJWZRAO-UHFFFAOYSA-N
Comment: Energy1
Num peaks: 31
31.01784114 1.067687333
46.02874017 0.5664611212
48.04439023 1.637849408
74.0600403 0.5687539367
129.0698767 1.023883159
134.0600403 0.588427137
142.0651257 0.572562759
144.0807757 1.222470252
146.0964258 0.8198326077
158.0964258 0.5983498552
158.9762819 10.89340929
160.0756904 1.260345634
160.991932 0.7982428318
162.0913404 2.291564123
163.0075821 0.5728541049
176.1069905 1.070482689
184.991932 0.5671262362
187.0075821 0.8089583909
235.0075821 0.9494556353
244.0290458 0.9602824102
261.0232321 1.040373637
263.0388822 1.739163848
275.0388822 8.965508008
290.0497812 1.152467079
292.0654313 10.02326331
294.0446958 0.7622061894
294.0810814 0.6833927416
296.0603459 0.6586123198
304.0654313 10.04361777
306.0446958 0.88370607
322.075996 10.8796713

Name: +ve in-silico MS/MS by CFM-ID for ITRICHAUJWZRAO-UHFFFAOYSA-N
ID: ITRICHAUJWZRAO-UHFFFAOYSA-N
Comment: Energy2
Num peaks: 31
39.02292652 1.076193019
81.06987671 1.179605081
103.0542266 2.866153756
106.0651257 1.492538937
115.0542266 1.396435454
117.0698767 1.833479388
129.0698767 1.350323921
146.0964258 1.669086048
155.0855268 1.43497081
158.9762819 8.390462995
160.991932 2.951527291
163.0075821 1.28623934
165.0232321 1.442744917
170.9762819 1.141766257
172.991932 1.129444879
182.9762819 1.712247319
184.991932 1.302403569
187.0075821 1.276766601
194.9762819 3.231523209
196.991932 1.926198701
199.0075821 1.235455013
235.0075821 1.982140883
239.0622045 1.593422136
247.0075821 2.908718847
249.0232321 2.030442145
256.0887536 2.377630591
261.0232321 1.994645525
263.0388822 2.245865603
275.0388822 4.018037067
278.0497812 1.083586366
306.0446958 1.336027337

Name: +ve in-silico MS/MS by CFM-ID for UIUNXJOWKSVCOH-UHFFFAOYSA-N
ID: UIUNXJOWKSVCOH-UHFFFAOYSA-N
Comment: Energy0
Num peaks: 6
15.02292652 2.834751991
158.9762819 2.699109727
291.0337968 15.80295231
293.0494469 2.527496193
306.0446958 2.827283581
322.075996 59.60374227

Name: +ve in-silico MS/MS by CFM-ID for UIUNXJOWKSVCOH-UHFFFAOYSA-N
ID: UIUNXJOWKSVCOH-UHFFFAOYSA-N
Comment: Energy1
Num peaks: 29
41.03857658 0.863181802
42.03382555 0.6967857644
56.04947561 0.7713960763
58.06512568 1.007724946
68.04947561 1.738445828
70.06512568 1.306470679
145.0647913 0.636903956
146.9762819 0.9149199004
158.9762819 9.120631524
160.991932 2.02430568
163.0075821 1.090848903
165.0232321 1.1020022
168.9606319 0.9276831517
170.9762819 4.310534261
172.991932 2.229358589
174.0913404 0.6405962446
176.1069905 1.271334006
182.9762819 1.266178774
184.991932 1.426973367
196.991932 0.6632530709
199.0075821 4.869760104
224.002831 1.259464422
226.0184811 2.526876486
228.0341312 9.329853228
230.0497812 5.008214579
291.0337968 4.256041895
304.0654313 4.652966959
306.0446958 0.8737985993
322.075996 13.40821566

Name: +ve in-silico MS/MS by CFM-ID for UIUNXJOWKSVCOH-UHFFFAOYSA-N
ID: UIUNXJOWKSVCOH-UHFFFAOYSA-N
Comment: Energy2
Num peaks: 31
15.02292652 1.297765345
39.02292652 3.964639163
41.03857658 3.339454875
42.03382555 0.8073686754
45.06987671 1.017192549
49.00727645 1.905070573
63.02292652 0.9061232064
105.0334912 1.039020974
125.0152543 2.977358141
127.0309044 1.034828511
129.0465544 0.8908062514
132.9606319 1.496956935
134.9996042 0.7621004484
137.0152543 1.225173476
142.9449818 1.31013488
146.9762819 3.344851215
158.9762819 19.02947969
160.991932 4.908761475
163.0075821 2.877033834
165.0232321 3.195155652
168.9606319 4.13043434
170.9762819 2.472308655
172.991932 1.832442633
179.0388822 0.8484106603
182.9762819 2.165651969
184.991932 1.661160429
187.0075821 0.9842615071
199.0075821 0.9237956495
263.0024967 0.9407080192
296.0603459 0.9909700978
306.0446958 1.020523825

Name: +ve in-silico MS/MS by CFM-ID for LMDJXEAVLIBCPB-UHFFFAOYSA-N
ID: LMDJXEAVLIBCPB-UHFFFAOYSA-N
Comment: Energy0
Num peaks: 6
15.02292652 3.18570957
158.9762819 2.304454704
291.0337968 5.84270757
293.0494469 1.521105718
306.0446958 3.504800726
322.075996 69.58314757

Name: +ve in-silico MS/MS by CFM-ID for LMDJXEAVLIBCPB-UHFFFAOYSA-N
ID: LMDJXEAVLIBCPB-UHFFFAOYSA-N
Comment: Energy1
Num peaks: 31
39.02292652 1.043076579
41.03857658 3.503215213
42.03382555 2.055877699
43.05422664 0.6424510921
44.04947561 1.24174106
56.04947561 1.251636723
58.06512568 0.9818686255
68.04947561 4.197266798
70.06512568 4.74064123
72.08077574 1.316172889
158.9762819 6.032554691
160.991932 0.8024497785
163.0075821 0.651137882
170.9762819 1.026689389
172.991932 0.7021352637
176.1069905 1.552549268
182.9762819 0.6383692538
184.991932 0.9201635145
187.0075821 0.6360854852
199.0075821 4.876050992
224.002831 1.30761431
226.0184811 2.611095238
228.0341312 9.699590168
230.0497812 5.219722057
248.9868466 0.8146042855
251.0024967 1.08666856
280.0290458 0.7559273946
291.0337968 1.419946322
304.0654313 3.147572976
306.0446958 1.060148384
322.075996 14.19726244

Name: +ve in-silico MS/MS by CFM-ID for LMDJXEAVLIBCPB-UHFFFAOYSA-N
ID: LMDJXEAVLIBCPB-UHFFFAOYSA-N
Comment: Energy2
Num peaks: 31
15.02292652 3.875185568
27.02292652 2.063791368
39.02292652 5.05975855
41.03857658 15.00144794
42.03382555 4.939555208
43.05422664 1.141470393
44.04947561 2.940290503
45.06987671 1.441241621
46.06512568 0.8240006008
49.00727645 0.687474425
52.01817548 1.959011965
54.03382555 1.437424441
56.04947561 3.282390177
58.06512568 1.978172438
70.06512568 3.032306001
72.08077574 1.019479267
125.0152543 2.00304746
146.9762819 1.319196692
158.9762819 8.035890374
160.991932 3.052270704
163.0075821 1.288105522
165.0232321 1.802357479
168.9606319 1.360565233
170.9762819 1.243383639
184.991932 0.8160743816
194.9762819 1.03980742
199.0075821 1.206872235
209.987181 0.9805932015
294.0446958 1.079339006
296.0603459 1.469752972
306.0446958 1.740368397

Name: +ve in-silico MS/MS by CFM-ID for WRPQFJFXLOIJDJ-UHFFFAOYSA-N
ID: WRPQFJFXLOIJDJ-UHFFFAOYSA-N
Comment: Energy0
Num peaks: 8
15.02292652 2.651183875
120.0807757 1.97144316
160.1120759 2.225331891
291.0337968 13.23142273
293.0494469 2.195404827
304.0654313 2.400893448
306.0446958 2.796167391
322.075996 53.45911352

Name: +ve in-silico MS/MS by CFM-ID for WRPQFJFXLOIJDJ-UHFFFAOYSA-N
ID: WRPQFJFXLOIJDJ-UHFFFAOYSA-N
Comment: Energy1
Num peaks: 31
44.04947561 0.8567838162
58.06512568 0.9909058509
70.06512568 0.7936842152
94.94498181 2.786052297
96.96063188 0.8892574774
108.9606319 2.184042618
110.9762819 1.192466738
118.0651257 1.267962695
120.0807757 0.9464194923
120.9606319 1.243387915
129.0698767 1.096886523
132.0807757 1.09591262
134.0964258 1.44506979
144.0807757 1.061990746
146.0964258 2.659574314
160.1120759 2.208051681
160.9555465 2.803470025
174.9711966 5.429701362
183.0804414 2.048205108
188.9868466 0.8404121016
210.0913404 6.586178304
212.1069905 2.448241392
244.0290458 1.356125588
277.0181468 1.046695886
279.0337968 1.70557641
291.0337968 5.442433512
294.0446958 1.100614294
296.0603459 0.9084648246
304.0654313 2.451660262
306.0446958 1.284035541
322.075996 16.93560126

Name: +ve in-silico MS/MS by CFM-ID for WRPQFJFXLOIJDJ-UHFFFAOYSA-N
ID: WRPQFJFXLOIJDJ-UHFFFAOYSA-N
Comment: Energy2
Num peaks: 31
15.02292652 2.240687303
39.02292652 1.536182812
41.03857658 2.357498915
43.05422664 1.247345993
58.9683041 1.67102151
72.98395416 3.404505234
74.99960423 0.8999413594
79.03090436 2.912062842
91.05422664 1.456263819
94.94498181 3.810491023
96.96063188 1.594907262
103.0542266 3.938083416
108.9606319 1.240715155
115.0542266 1.900095912
117.0698767 4.134118018
118.0651257 3.449698619
119.0855268 1.146613374
120.0807757 1.509305862
129.0698767 2.701123095
131.0855268 1.326821136
134.9398964 0.9624763288
144.0807757 1.056328956
146.0964258 1.998923003
160.9555465 0.9180433179
215.0024967 1.436678707
251.0024967 1.14606216
255.0571191 1.121302961
263.0024967 1.488680038
265.0181468 1.599717798
281.0494469 0.9096970989
306.0446958 2.25402804

Name: +ve in-silico MS/MS by CFM-ID for RBPBARGFDZTACS-UHFFFAOYSA-N
ID: RBPBARGFDZTACS-UHFFFAOYSA-N
Comment: Energy0
Num peaks: 6
15.02292652 2.724996419
158.9762819 1.543073073
291.0337968 14.85741271
293.0494469 2.4667377
306.0446958 2.647411916
322.075996 56.44745155

Name: +ve in-silico MS/MS by CFM-ID for RBPBARGFDZTACS-UHFFFAOYSA-N
ID: RBPBARGFDZTACS-UHFFFAOYSA-N
Comment: Energy1
Num peaks: 31
41.03857658 0.7456691933
56.04947561 0.7421875602
58.06512568 1.072616553
68.04947561 1.047523395
70.06512568 1.040675209
105.0334912 0.7747443607
132.0443902 0.7204323624
134.0600403 0.9030483813
145.0647913 1.05928669
158.9762819 7.677712703
160.0756904 1.808668733
160.991932 0.9581500295
162.0913404 2.82234351
163.0075821 0.755962003
165.0232321 0.7643829399
174.0913404 0.7710206694
176.1069905 2.409422625
199.0075821 1.423434668
226.0184811 0.6788874267
226.1226406 0.7236915019
228.0341312 2.430581026
230.0497812 1.731786695
254.0497812 0.8882432601
264.0341312 0.8912872416
266.0497812 0.8930954327
273.0232321 0.668237513
291.0337968 6.175076019
293.0494469 0.9554890267
304.0654313 6.397390042
306.0446958 1.059425008
322.075996 21.39556547

Name: +ve in-silico MS/MS by CFM-ID for RBPBARGFDZTACS-UHFFFAOYSA-N
ID: RBPBARGFDZTACS-UHFFFAOYSA-N
Comment: Energy2
Num peaks: 31
15.02292652 1.050895205
39.02292652 1.471483043
41.03857658 2.551654088
49.00727645 1.054021416
67.01784114 1.195097766
68.04947561 1.850371929
80.04947561 1.704982866
93.0334912 1.823689
105.0334912 2.078782344
119.0491413 1.569977588
120.0807757 0.9338545054
133.0647913 0.8742596401
145.0647913 0.8628813219
146.9762819 0.9208303666
158.9762819 12.24277005
160.991932 3.22850688
163.0075821 1.026262242
165.0232321 1.470476901
168.9606319 1.060775811
184.991932 1.280977744
194.9762819 1.198971947
196.991932 1.341335381
199.0075821 3.76031003
223.0075821 1.523071529
235.0075821 2.052695563
249.0232321 1.567384644
255.0571191 1.305973218
263.0024967 2.398761815
266.0497812 0.8667308534
286.0993183 1.048496643
306.0446958 1.330133056

Name: +ve in-silico MS/MS by CFM-ID for XLEYBYVMWOCKEP-UHFFFAOYSA-N
ID: XLEYBYVMWOCKEP-UHFFFAOYSA-N
Comment: Energy0
Num peaks: 11
15.02292652 2.541600974
94.94498181 1.343681224
160.1120759 1.859399971
172.1120759 1.346336629
172.9555465 1.081191775
174.9711966 1.29333095
291.0337968 13.2646451
293.0494469 2.240765366
304.0654313 2.287711597
306.0446958 2.72127583
322.075996 50.3916202

Name: +ve in-silico MS/MS by CFM-ID for XLEYBYVMWOCKEP-UHFFFAOYSA-N
ID: XLEYBYVMWOCKEP-UHFFFAOYSA-N
Comment: Energy1
Num peaks: 31
58.06512568 0.7997636953
94.94498181 2.20715778
96.96063188 0.8107438204
108.9606319 2.089117247
110.9762819 0.9432338994
117.0698767 1.034996866
118.0651257 1.002160157
120.0807757 0.7772589074
129.0698767 1.277683656
144.0807757 1.793240696
146.0964258 3.249865506
148.1120759 2.588831582
158.0964258 0.7888569323
160.1120759 2.427481254
160.9555465 1.524525485
162.9711966 0.8336136407
168.0807757 1.108880938
172.1120759 0.7980490262
172.9555465 5.693977516
174.9711966 8.221120516
183.0804414 1.473216234
210.0913404 4.601312662
212.1069905 1.882221061
244.0290458 1.275648199
277.0181468 0.8688652379
279.0337968 1.411959047
291.0337968 3.971778891
294.0446958 0.8703354805
304.0654313 1.952479147
306.0446958 1.110339449
322.075996 12.10727856

Name: +ve in-silico MS/MS by CFM-ID for XLEYBYVMWOCKEP-UHFFFAOYSA-N
ID: XLEYBYVMWOCKEP-UHFFFAOYSA-N
Comment: Energy2
Num peaks: 31
15.02292652 1.85652731
41.03857658 2.095076342
51.02292652 1.036632642
58.9683041 1.964178249
82.9683041 2.466009387
94.94498181 1.374882296
103.0542266 3.09712178
112.9788688 1.082521167
115.0542266 0.9138071171
117.0698767 2.998754533
118.0651257 1.471215912
119.0855268 0.962526611
120.0807757 1.170574976
127.0542266 3.768769813
129.0698767 3.772493266
131.0855268 1.952442601
134.9398964 0.9680691119
141.0698767 3.743433244
143.0855268 1.148070436
146.0964258 1.241984585
155.0855268 1.001088934
156.0807757 1.012950837
168.0807757 1.124582329
170.0964258 2.435910817
172.1120759 1.68644335
172.9555465 2.561144498
174.9711966 1.20241084
179.0024967 1.012000621
263.0024967 1.080801554
296.0603459 0.8539023152
306.0446958 1.83280932

Name: +ve in-silico MS/MS by CFM-ID for BBDPFIPNCIBATD-UHFFFAOYSA-N
ID: BBDPFIPNCIBATD-UHFFFAOYSA-N
Comment: Energy0
Num peaks: 7
15.02292652 2.306590254
273.0232321 3.328592918
275.0388822 2.381413205
291.0337968 8.246526001
304.0654313 27.02031384
306.0446958 1.932755885
322.075996 35.49732281

Name: +ve in-silico MS/MS by CFM-ID for BBDPFIPNCIBATD-UHFFFAOYSA-N
ID: BBDPFIPNCIBATD-UHFFFAOYSA-N
Comment: Energy1
Num peaks: 31
42.03382555 0.7636482155
44.04947561 0.9534741578
58.06512568 1.077644745
70.06512568 0.7823656906
118.0651257 1.2578811
120.0807757 1.088695027
129.0698767 1.190309703
134.0964258 0.9570282156
141.0698767 1.603959943
144.0807757 2.279793194
146.0964258 4.283116487
148.9555465 1.033575624
150.9711966 1.463808212
158.0964258 0.8898355076
160.1120759 2.42735243
168.0807757 2.615028503
170.0964258 1.53992509
172.1120759 2.183199771
174.9711966 11.9271819
244.0290458 1.649736909
251.0024967 0.8738256351
273.0232321 1.150062923
277.0181468 1.133115382
279.0337968 2.052958614
291.0337968 5.863227328
293.0494469 0.7675765119
294.0446958 1.188090631
296.0603459 0.9850460552
304.0654313 2.650320149
306.0446958 1.507514765
322.075996 19.267717

Name: +ve in-silico MS/MS by CFM-ID for BBDPFIPNCIBATD-UHFFFAOYSA-N
ID: BBDPFIPNCIBATD-UHFFFAOYSA-N
Comment: Energy2
Num peaks: 31
15.02292652 1.926317805
39.02292652 3.603779129
41.03857658 2.734018631
49.00727645 3.184376255
51.02292652 1.281023211
53.03857658 2.951463873
55.05422664 1.092749884
65.03857658 2.682385681
103.0542266 1.746657095
118.0651257 1.308467136
120.0807757 1.183058163
129.0698767 1.857291661
130.0651257 1.359026057
132.0807757 1.007557357
139.0542266 0.918660663
141.0698767 3.3399007
143.0855268 1.805347118
153.0698767 2.271408858
155.0855268 7.119539034
158.9762819 2.027565341
165.0698767 1.174563664
167.0855268 3.56180055
168.0807757 1.054751823
169.1011768 1.98943947
170.0964258 2.47418878
181.1011768 1.798703863
182.0964258 0.937213802
196.1120759 3.135199133
263.0388822 0.9536450493
275.0388822 1.257707712
306.0446958 1.839470163

Name: +ve in-silico MS/MS by CFM-ID for DMQWHMHCLMNRPV-UHFFFAOYSA-N
ID: DMQWHMHCLMNRPV-UHFFFAOYSA-N
Comment: Energy0
Num peaks: 6
15.02292652 3.117832929
120.0807757 2.024235806
278.0497812 1.689877628
291.0337968 5.758954105
306.0446958 3.346984485
322.075996 66.88070649

Name: +ve in-silico MS/MS by CFM-ID for DMQWHMHCLMNRPV-UHFFFAOYSA-N
ID: DMQWHMHCLMNRPV-UHFFFAOYSA-N
Comment: Energy1
Num peaks: 28
74.0600403 0.8699711717
118.0651257 0.9016729249
130.0651257 0.993217589
132.0807757 2.34173744
146.9762819 1.181600113
148.0756904 1.89942768
150.0913404 3.018150732
158.9762819 4.358971591
160.991932 0.8254994785
168.9606319 1.399803608
170.9762819 6.347829121
172.0756904 1.245726825
172.991932 4.686456857
174.0913404 1.493908781
176.1069905 3.10235833
186.9711966 1.181998452
188.9868466 4.247988232
226.1226406 0.7989995293
244.0290458 0.815816183
247.0075821 1.267246778
249.0232321 0.9974796806
278.0497812 0.9696756588
291.0337968 2.486506683
292.0654313 2.648155108
294.0446958 0.8202009021
296.0603459 1.171431378
306.0446958 3.691989285
322.075996 24.84548175

Name: +ve in-silico MS/MS by CFM-ID for DMQWHMHCLMNRPV-UHFFFAOYSA-N
ID: DMQWHMHCLMNRPV-UHFFFAOYSA-N
Comment: Energy2
Num peaks: 31
15.02292652 3.139349967
54.03382555 0.7680495625
56.04947561 1.104293327
79.05422664 0.9141524321
81.06987671 0.7061212486
91.05422664 2.03955044
101.0385766 1.251035016
103.0542266 7.84404931
104.0494756 0.9995391672
105.0698767 1.385458345
118.0651257 4.537208564
120.0807757 3.152087804
124.1120759 0.8970527299
130.0651257 2.49010663
132.0807757 6.245347736
134.0964258 1.043947027
146.9762819 2.191169781
158.9762819 3.937456163
160.991932 1.410026852
168.9606319 1.338521893
200.1069905 0.6533064632
235.0075821 3.24546478
247.0075821 10.55576484
249.0232321 2.351897938
261.0232321 2.509299319
278.0497812 0.9301621595
286.0993183 0.9418738145
294.0446958 0.7063194916
294.0810814 0.6683462092
296.0603459 0.8349389041
306.0446958 3.075661328

Name: +ve in-silico MS/MS by CFM-ID for YBWRFMYMDBDCLH-UHFFFAOYSA-N
ID: YBWRFMYMDBDCLH-UHFFFAOYSA-N
Comment: Energy0
Num peaks: 6
158.9762819 1.559931349
176.1069905 1.298865363
275.0388822 20.94762586
277.0545323 1.649001034
306.0446958 2.027718638
322.075996 62.41673249

Name: +ve in-silico MS/MS by CFM-ID for YBWRFMYMDBDCLH-UHFFFAOYSA-N
ID: YBWRFMYMDBDCLH-UHFFFAOYSA-N
Comment: Energy1
Num peaks: 21
15.02292652 0.8694737918
60.04439023 1.946410238
74.0600403 1.050220053
148.0756904 0.9143484042
150.0913404 1.197595852
158.9762819 15.12741401
160.0756904 2.899112455
160.991932 1.120119988
162.0913404 5.991482547
172.0756904 0.8104273861
174.0913404 1.105616978
176.1069905 3.359988723
226.1226406 0.8490412625
244.0290458 2.07523792
275.0388822 4.619757092
292.0290458 1.231826176
294.0446958 1.880777734
296.0603459 1.389326536
304.0654313 2.394031103
306.0446958 2.224573893
322.075996 27.20766936

Name: +ve in-silico MS/MS by CFM-ID for YBWRFMYMDBDCLH-UHFFFAOYSA-N
ID: YBWRFMYMDBDCLH-UHFFFAOYSA-N
Comment: Energy2
Num peaks: 31
39.02292652 2.167433556
49.00727645 0.8888038915
101.0385766 1.056227335
103.0542266 3.16088468
117.0698767 3.715887653
125.0152543 4.331361285
129.0698767 2.061118376
132.9606319 0.936541195
136.0756904 0.9971830044
146.9762819 1.903051397
148.0756904 1.234353438
155.0855268 1.499395658
158.9762819 12.44531935
160.0756904 1.016326627
160.991932 4.549921137
162.0913404 1.120367443
163.0075821 1.960301181
168.9606319 1.521905239
170.9762819 1.208710288
176.1069905 1.108248041
194.9762819 1.447261632
239.0622045 1.484613243
247.0075821 2.096042925
249.0232321 1.307822575
261.0232321 1.706683613
263.0388822 0.8368651438
275.0388822 2.730680156
286.0993183 1.267146271
294.0446958 1.348675612
296.0603459 1.496495452
306.0446958 3.713538337

Name: +ve in-silico MS/MS by CFM-ID for QJEDSQGFDNNJQQ-UHFFFAOYSA-N
ID: QJEDSQGFDNNJQQ-UHFFFAOYSA-N
Comment: Energy0
Num peaks: 6
15.02292652 2.73167451
291.0337968 14.16542371
293.0494469 2.100133542
304.0654313 11.15117405
306.0446958 2.611635747
322.075996 52.68656194

Name: +ve in-silico MS/MS by CFM-ID for QJEDSQGFDNNJQQ-UHFFFAOYSA-N
ID: QJEDSQGFDNNJQQ-UHFFFAOYSA-N
Comment: Energy1
Num peaks: 31
41.03857658 1.250602832
42.03382555 0.8334445016
44.04947561 1.034765991
70.06512568 0.8216737744
72.08077574 2.218939615
117.0698767 0.9108892344
118.0651257 1.182769323
120.0807757 2.955890662
132.0807757 0.7684265489
134.0964258 3.240906896
144.0807757 1.652638015
145.0647913 0.9282812027
146.0964258 1.878557853
146.9762819 1.488173582
148.1120759 5.261216236
150.1277259 1.070721189
172.9555465 1.258548348
174.9711966 1.414583598
176.1069905 2.470376714
200.9868466 0.761271854
244.0290458 0.8653084931
251.0024967 0.8773766665
273.0232321 1.765687923
277.0181468 1.118027002
279.0337968 1.907222056
291.0337968 7.856941303
293.0494469 0.8093905747
296.0603459 0.8628427504
304.0654313 6.785337753
306.0446958 1.595524388
322.075996 22.58662865

Name: +ve in-silico MS/MS by CFM-ID for QJEDSQGFDNNJQQ-UHFFFAOYSA-N
ID: QJEDSQGFDNNJQQ-UHFFFAOYSA-N
Comment: Energy2
Num peaks: 31
15.02292652 3.650635261
39.02292652 1.340534276
41.03857658 4.141002786
56.04947561 1.256682692
91.05422664 1.893057611
101.0385766 1.642607054
103.0542266 5.01564734
115.0542266 1.237698868
117.0698767 4.476530997
118.0651257 2.952903434
119.0855268 1.246323894
120.0807757 1.168167181
132.0807757 1.532629905
134.0964258 1.926276776
144.0807757 1.189191155
146.9762819 1.839444867
156.0807757 1.236799373
158.0964258 1.087328516
158.9762819 1.336773913
245.0727692 1.500216249
259.0075821 1.423366943
261.0232321 2.307600933
263.0388822 2.022029077
268.0887536 2.114614346
273.0232321 2.02902481
275.0388822 1.221732586
277.0181468 1.337663441
279.0337968 1.523434159
288.0341312 1.572895572
291.0337968 1.088999882
306.0446958 2.505579958

Name: +ve in-silico MS/MS by CFM-ID for XCSQPDCWZSQWIC-UHFFFAOYSA-N
ID: XCSQPDCWZSQWIC-UHFFFAOYSA-N
Comment: Energy0
Num peaks: 6
15.02292652 2.86216748
158.0964258 2.422847031
273.0232321 16.44913657
275.0388822 2.558185564
288.0341312 3.160215493
304.0654313 59.39121903

Name: +ve in-silico MS/MS by CFM-ID for XCSQPDCWZSQWIC-UHFFFAOYSA-N
ID: XCSQPDCWZSQWIC-UHFFFAOYSA-N
Comment: Energy1
Num peaks: 24
44.04947561 1.095686631
115.0542266 1.721638659
118.0651257 0.9008958503
120.0807757 1.787595153
134.0964258 1.495698916
142.0651257 4.771459204
144.0807757 2.419482395
146.9762819 1.006536358
154.0651257 2.568562425
156.0807757 2.418651239
158.0964258 4.548344753
158.9762819 7.185420981
160.991932 0.9771149996
170.9762819 0.9266941618
184.991932 1.060912266
226.0184811 1.63123922
259.0075821 1.697723928
261.0232321 2.274002196
273.0232321 9.670204464
275.0388822 1.048348971
276.0341312 1.060235346
278.0497812 1.856636813
288.0341312 2.023717904
304.0654313 24.61355861

Name: +ve in-silico MS/MS by CFM-ID for XCSQPDCWZSQWIC-UHFFFAOYSA-N
ID: XCSQPDCWZSQWIC-UHFFFAOYSA-N
Comment: Energy2
Num peaks: 31
15.02292652 3.269246359
39.02292652 1.705728656
41.03857658 0.8944892349
79.05422664 0.9456870427
101.0385766 1.982661627
103.0542266 4.086374199
115.0542266 4.328439756
117.0698767 1.425598536
118.0651257 2.166314193
144.0807757 1.049740646
153.0698767 1.658664002
158.9762819 3.544415166
168.9606319 2.441790029
170.9762819 1.392761676
182.9762819 3.052216404
192.9606319 1.145036778
194.9762819 1.648388502
196.991932 0.9556876734
225.0465544 2.441747485
227.0622045 1.882895722
235.0075821 2.058516625
247.0075821 2.929805106
259.0075821 5.436718857
261.0232321 2.832404739
262.0184811 1.010521836
268.0887536 1.226696654
273.0232321 2.283901823
275.0388822 1.294163768
276.0341312 1.288822315
278.0497812 1.309812884
288.0341312 4.06886146

Name: +ve in-silico MS/MS by CFM-ID for VEEHSRVIEAMDNX-UHFFFAOYSA-N
ID: VEEHSRVIEAMDNX-UHFFFAOYSA-N
Comment: Energy0
Num peaks: 6
158.9762819 1.41972261
235.0075821 3.205791137
273.0232321 16.40445932
275.0388822 2.470642905
288.0341312 1.318610273
304.0654313 59.24909159

Name: +ve in-silico MS/MS by CFM-ID for VEEHSRVIEAMDNX-UHFFFAOYSA-N
ID: VEEHSRVIEAMDNX-UHFFFAOYSA-N
Comment: Energy1
Num peaks: 28
42.03382555 0.9882792429
44.04947561 1.146009894
54.03382555 0.8199645758
56.04947561 2.192938695
66.03382555 0.8242051682
68.04947561 0.9174520069
115.0542266 0.8977180614
132.0807757 0.9384433027
142.0651257 2.327796129
144.0807757 4.421794068
156.0807757 0.9775875323
158.0964258 2.547538186
158.9762819 11.83533135
160.991932 0.9028885651
196.991932 0.9546639929
226.0184811 2.794653189
235.0075821 5.981512235
247.0075821 0.9906596826
249.0232321 0.8932447271
259.0075821 0.8232932156
261.0232321 1.358207986
263.0388822 1.480192229
273.0232321 7.62044411
274.0184811 1.280563046
276.0341312 1.10319008
278.0497812 2.039048124
288.0341312 1.780194903
304.0654313 19.4192865

Name: +ve in-silico MS/MS by CFM-ID for VEEHSRVIEAMDNX-UHFFFAOYSA-N
ID: VEEHSRVIEAMDNX-UHFFFAOYSA-N
Comment: Energy2
Num peaks: 31
39.02292652 3.529869483
83.08552677 1.071407456
91.05422664 2.073559366
101.0385766 2.957905546
115.0542266 4.456957225
118.0651257 1.71074768
125.0152543 2.388902454
146.9762819 1.533783296
153.0698767 1.284084429
158.9762819 8.261325229
160.991932 3.064648082
163.0075821 1.19228199
168.9606319 1.185740013
170.9762819 1.604689037
182.9762819 1.792573283
184.991932 1.400754843
192.9606319 3.180959077
194.9762819 1.969003057
196.991932 2.182189098
201.0465544 1.022454194
225.0465544 1.439761388
227.0622045 1.074255622
235.0075821 3.041506603
247.0075821 3.123679128
259.0075821 2.722871343
261.0232321 1.063162868
263.0388822 1.459963494
273.0232321 1.575292608
276.0341312 1.042536114
278.0497812 1.058971654
288.0341312 3.533737252

Name: +ve in-silico MS/MS by CFM-ID for OXCGNUQWWUFYSC-UHFFFAOYSA-N
ID: OXCGNUQWWUFYSC-UHFFFAOYSA-N
Comment: Energy0
Num peaks: 30
43.01784114 1.733919023
44.04947561 2.055493797
53.00219107 0.992969305
65.03857658 1.048283658
71.01275576 8.04929658
74.00589655 0.7026124801
76.02154661 3.402582596
78.03719668 1.173414241
88.03930485 1.444404028
95.04914126 0.865020829
96.04439023 1.018574027
100.0393049 1.230365322
107.0491413 0.7921624301
108.0080047 0.6279757878
110.0236548 1.829680823
114.0549549 6.316910839
128.0164612 0.6847247337
130.0321113 1.252709523
135.0440559 2.024626823
139.9800757 0.8980360542
141.9957258 3.303020298
146.0270259 4.288809371
148.042676 4.835198152
169.0317769 0.9937673011
195.047427 1.470600414
212.0739761 5.23167411
246.058326 2.059311562
252.0688907 0.8956710904
264.0688907 7.625146558
282.0794554 11.20562214

Name: +ve in-silico MS/MS by CFM-ID for OXCGNUQWWUFYSC-UHFFFAOYSA-N
ID: OXCGNUQWWUFYSC-UHFFFAOYSA-N
Comment: Energy1
Num peaks: 31
39.02292652 1.116635587
41.03857658 0.9292767943
42.03382555 1.549082225
43.01784114 4.31570157
44.04947561 5.353187997
45.0334912 1.48156468
49.00727645 1.287143002
51.02292652 0.8504014832
53.00219107 2.218143898
65.03857658 1.028364674
67.05422664 1.016877054
71.01275576 7.362893829
71.99024648 0.7156004853
76.02154661 4.439923064
100.0393049 0.8723232651
104.0164612 0.9005310245
107.0491413 1.21728538
114.0549549 2.62517075
117.0334912 1.612229559
135.0440559 7.647281607
137.0597059 0.7164455611
148.042676 0.9158885476
169.0317769 1.347934857
194.0634114 1.026226189
195.047427 3.959900819
196.0790615 1.499566736
212.0739761 8.129966069
238.0532407 1.313494558
246.058326 0.8249189005
264.0688907 3.872404414
282.0794554 1.705723838

Name: +ve in-silico MS/MS by CFM-ID for OXCGNUQWWUFYSC-UHFFFAOYSA-N
ID: OXCGNUQWWUFYSC-UHFFFAOYSA-N
Comment: Energy2
Num peaks: 31
25.00727645 0.8402362753
39.02292652 2.107956468
40.01817548 2.583295863
41.00219107 0.9381292966
41.03857658 2.598806506
42.03382555 3.688650755
43.01784114 4.911311572
44.04947561 10.17658651
46.06512568 0.8165244026
49.00727645 0.7120289648
53.00219107 1.445388676
61.01064758 1.33139832
63.02292652 1.84281732
65.03857658 1.121540394
68.99710569 2.090073163
70.02874017 1.330645268
71.01275576 8.467569476
71.99024648 1.964493766
74.00589655 2.701446765
76.02154661 13.26993455
78.03719668 1.815435706
88.03930485 1.23679251
95.04914126 0.9360163977
104.0164612 2.307416041
108.0080047 0.8147792776
110.0236548 0.7843283095
114.0549549 0.7163115866
130.0321113 0.8563781183
169.0317769 0.682109954
182.0634114 0.8289217851
195.047427 0.7206689101

Name: +ve in-silico MS/MS by CFM-ID for PNAHPIYONBNMHR-UHFFFAOYSA-N
ID: PNAHPIYONBNMHR-UHFFFAOYSA-N
Comment: Energy0
Num peaks: 6
96.96852159 4.86618494
98.98417166 15.2322651
189.0546206 8.546317678
207.0651853 3.433727134
269.0209511 9.676556295
287.0315158 42.35170978

Name: +ve in-silico MS/MS by CFM-ID for PNAHPIYONBNMHR-UHFFFAOYSA-N
ID: PNAHPIYONBNMHR-UHFFFAOYSA-N
Comment: Energy1
Num peaks: 14
29.03857658 2.973643965
96.96852159 2.450691237
98.98417166 4.836398099
161.0597059 1.333762512
171.0440559 5.33552076
173.0597059 1.536067817
187.0389705 6.522725527
189.0546206 23.30435804
191.0702706 1.981070856
251.0103864 2.312851861
259.0366012 2.219904833
269.0209511 10.81717469
271.0002156 1.512118923
287.0315158 13.66118867

Name: +ve in-silico MS/MS by CFM-ID for PNAHPIYONBNMHR-UHFFFAOYSA-N
ID: PNAHPIYONBNMHR-UHFFFAOYSA-N
Comment: Energy2
Num peaks: 31
25.00727645 1.590350719
27.02292652 0.9441747682
29.03857658 1.079508878
41.00219107 1.003426899
51.02292652 6.114845721
53.00219107 1.186395235
67.01784114 2.409408586
69.0334912 1.811647021
79.01784114 2.040007406
80.97360697 1.012239644
95.01275576 2.025068021
96.96852159 4.052210201
98.98417166 3.256605913
105.0334912 0.9525583724
119.0127558 3.027124009
121.0284058 2.473575225
133.0284058 0.9344605402
137.0597059 1.1232349
143.0127558 1.29991166
145.0284058 2.467917198
147.0440559 1.462787819
157.0284058 1.023354768
159.0440559 1.536693765
161.0597059 2.225826526
169.0284058 2.958826014
171.0440559 5.363245482
173.0597059 4.96957302
175.0389705 1.132658971
187.0389705 3.984901632
189.0546206 6.695096917
191.0702706 0.9802396428

Name: +ve in-silico MS/MS by CFM-ID for LYTFEIJHRQGQQK-UHFFFAOYSA-N
ID: LYTFEIJHRQGQQK-UHFFFAOYSA-N
Comment: Energy0
Num peaks: 6
96.96852159 4.894759064
98.98417166 15.32216651
189.0546206 8.598052638
207.0651853 3.447063175
269.0209511 9.770713283
287.0315158 42.69460988

Name: +ve in-silico MS/MS by CFM-ID for LYTFEIJHRQGQQK-UHFFFAOYSA-N
ID: LYTFEIJHRQGQQK-UHFFFAOYSA-N
Comment: Energy1
Num peaks: 14
29.03857658 2.967912517
80.97360697 1.295077762
96.96852159 2.441746218
98.98417166 4.818771475
171.0440559 5.472090888
173.0597059 1.558351663
187.0389705 6.577110944
189.0546206 23.61822562
191.0702706 2.069536458
251.0103864 2.306421975
259.0366012 2.058724141
269.0209511 10.77224766
271.0002156 1.687385376
287.0315158 13.5819319

Name: +ve in-silico MS/MS by CFM-ID for LYTFEIJHRQGQQK-UHFFFAOYSA-N
ID: LYTFEIJHRQGQQK-UHFFFAOYSA-N
Comment: Energy2
Num peaks: 31
25.00727645 1.311274463
27.02292652 1.035841233
29.03857658 1.025647086
39.02292652 1.819668555
51.02292652 6.555235044
53.00219107 0.9524026754
79.01784114 1.706811329
80.97360697 1.071143058
95.01275576 2.805395686
96.96852159 4.268900291
97.02840582 0.9274937665
98.98417166 3.450435897
121.0284058 1.178965375
133.0284058 1.021522143
137.0597059 1.244035375
143.0127558 1.644329647
145.0284058 2.888690759
147.0440559 1.77271136
159.0440559 1.620231706
161.0233204 0.9803834535
161.0597059 2.514999499
163.0389705 1.314894808
169.0284058 3.335550672
171.0440559 6.22466666
173.0597059 5.452243761
175.0389705 1.135499478
187.0389705 4.312518746
189.0546206 7.394167745
191.0702706 1.04020872
205.0495352 0.8656304808
269.0209511 0.9260480477

Name: +ve in-silico MS/MS by CFM-ID for MNPGHBIFHOTURG-UHFFFAOYSA-N
ID: MNPGHBIFHOTURG-UHFFFAOYSA-N
Comment: Energy0
Num peaks: 16
54.03382555 5.486261276
55.01784114 5.754899024
72.04439023 7.500475784
85.06479133 1.56897082
96.96852159 2.947257443
98.98417166 2.967026766
153.0311219 1.260043278
166.086255 2.129336587
168.1019051 1.104078951
182.0811697 2.42418493
183.0416865 3.655596052
184.0968197 12.91482373
186.1124698 1.480616863
211.0366012 4.233773645
264.0631503 9.650002685
282.0737149 15.10155171

Name: +ve in-silico MS/MS by CFM-ID for MNPGHBIFHOTURG-UHFFFAOYSA-N
ID: MNPGHBIFHOTURG-UHFFFAOYSA-N
Comment: Energy1
Num peaks: 19
54.03382555 2.16016557
55.01784114 13.1637122
55.05422664 6.020603185
57.06987671 2.702707365
72.04439023 3.741980566
85.06479133 5.287765431
87.08044139 2.062679102
96.96852159 2.948101032
98.02365479 1.378624034
98.98417166 2.222956865
113.0597059 2.908277514
130.086255 4.133193015
140.070605 1.814829337
142.086255 2.581204257
164.070605 1.566240849
166.086255 5.478014239
168.1019051 2.113954885
182.0811697 2.877986337
184.0968197 15.88375063

Name: +ve in-silico MS/MS by CFM-ID for MNPGHBIFHOTURG-UHFFFAOYSA-N
ID: MNPGHBIFHOTURG-UHFFFAOYSA-N
Comment: Energy2
Num peaks: 25
25.00727645 3.183369397
27.02292652 1.408692899
40.01817548 2.25071653
41.03857658 1.483290712
42.03382555 2.35624812
53.00219107 1.42014881
54.03382555 6.316689061
55.01784114 23.66477601
55.05422664 1.613077263
57.06987671 1.935912176
65.99744004 0.9234656608
70.02874017 0.891349539
71.04914126 3.861991792
72.04439023 3.442574117
73.06479133 1.711097777
85.06479133 6.683728489
87.08044139 5.881050898
89.09609146 0.6648053404
96.96852159 3.583106218
98.98417166 1.060737332
99.04405588 0.7970553961
115.075356 0.6722236101
130.086255 2.084584849
153.0311219 0.8284826061
183.0416865 1.54210608

Name: +ve in-silico MS/MS by CFM-ID for GRULLHRORHMATA-UHFFFAOYSA-N
ID: GRULLHRORHMATA-UHFFFAOYSA-N
Comment: Energy0
Num peaks: 21
74.02365479 1.666104814
88.03930485 6.523601186
90.05495492 2.372664707
120.0113759 1.695699469
120.0291341 2.289146986
122.0270259 1.521880674
134.0447842 6.705307735
165.9990969 1.193717339
168.0325052 1.241607249
195.025646 4.962152485
197.0412961 1.672683592
212.0045762 1.309592175
221.9889262 1.232368182
223.0205606 2.038898026
224.0045762 3.445520163
241.0311253 20.2315359
243.0467754 2.124838791
251.9994908 2.767680473
269.0260399 1.670075409
270.0100555 7.100126137
287.0366046 6.805798968

Name: +ve in-silico MS/MS by CFM-ID for GRULLHRORHMATA-UHFFFAOYSA-N
ID: GRULLHRORHMATA-UHFFFAOYSA-N
Comment: Energy1
Num peaks: 31
42.03382555 3.736738033
71.01275576 1.136426613
74.00589655 1.805080859
76.02154661 1.511512264
86.02365479 1.008855593
88.03930485 8.04144499
90.05495492 0.9399278594
117.9957258 1.881138407
119.9936176 2.340755221
120.0113759 4.869395495
120.0291341 1.057302556
122.0270259 1.86984507
134.0447842 4.557314297
151.9834469 1.125768712
163.9834469 1.226630504
164.0012051 0.8584317896
165.9990969 3.485061736
166.0168552 3.988463177
168.014747 1.230833778
168.0325052 1.143135057
195.025646 2.368076686
212.0045762 2.437921988
214.0202263 1.067580254
223.0205606 1.856588652
224.0045762 2.685993619
225.0362107 1.109543331
241.0311253 8.857245369
251.9994908 1.115263177
269.0260399 1.429378655
270.0100555 1.935170251
287.0366046 1.921412533

Name: +ve in-silico MS/MS by CFM-ID for GRULLHRORHMATA-UHFFFAOYSA-N
ID: GRULLHRORHMATA-UHFFFAOYSA-N
Comment: Energy2
Num peaks: 19
42.03382555 7.432805798
44.04947561 1.169797633
74.00589655 7.861956586
74.02365479 0.8487890642
76.02154661 1.191775992
88.03930485 23.40712862
90.05495492 4.4372444
117.9957258 2.758717436
119.9936176 2.641710259
120.0113759 5.938011156
122.0270259 1.401500193
134.0447842 7.818427372
136.0604342 1.821554801
163.9834469 1.8631403
165.9990969 2.66242086
166.0168552 0.7834006041
168.0325052 0.8068464929
195.025646 4.362182524
224.0045762 1.45451189

Name: +ve in-silico MS/MS by CFM-ID for AHAXRIZKLCYIBA-UHFFFAOYSA-N
ID: AHAXRIZKLCYIBA-UHFFFAOYSA-N
Comment: Energy0
Num peaks: 16
96.96852159 2.686627409
98.98417166 3.689260556
110.9841717 4.359737079
140.9947363 2.547982236
150.0549549 2.91788125
171.005301 1.726928197
180.0655196 6.408634955
204.0655196 1.386076698
206.0811697 2.678559222
208.0968197 1.985608724
210.0760843 1.713989127
222.0760843 1.923174199
224.0917343 8.99247035
226.1073844 1.355565064
304.0580649 12.53655497
322.0686296 23.12868573

Name: +ve in-silico MS/MS by CFM-ID for AHAXRIZKLCYIBA-UHFFFAOYSA-N
ID: AHAXRIZKLCYIBA-UHFFFAOYSA-N
Comment: Energy1
Num peaks: 31
71.01275576 0.8207554335
73.02840582 3.639545861
75.04405588 1.919314645
80.97360697 1.466877112
96.96852159 5.741844869
98.98417166 8.410827584
110.9841717 1.3630189
126.0549549 1.98513283
134.0600403 0.8393238808
140.9947363 1.531077969
150.0549549 2.093735836
152.070605 2.092981574
152.9947363 1.641788812
162.0549549 2.260464248
164.070605 0.7005149627
171.005301 3.000319492
180.0655196 6.023237621
182.0811697 1.108167244
194.0811697 0.9696326705
204.0655196 2.205719245
206.0811697 4.268190927
208.0968197 2.983402586
210.0760843 1.693936483
222.0760843 2.127998122
224.0917343 8.077787298
226.1073844 0.7693758132
250.0111147 0.6941459848
286.0475002 0.7742672853
292.0580649 0.9658224974
304.0580649 4.487399946
322.0686296 3.376393358

Name: +ve in-silico MS/MS by CFM-ID for AHAXRIZKLCYIBA-UHFFFAOYSA-N
ID: AHAXRIZKLCYIBA-UHFFFAOYSA-N
Comment: Energy2
Num peaks: 31
15.02292652 2.277977294
31.01784114 1.267260733
41.00219107 2.445064632
41.03857658 0.9170124718
43.01784114 0.8487038002
45.0334912 2.82401389
61.02840582 2.081030908
71.01275576 4.183185863
73.02840582 1.472954078
75.04405588 5.142299701
80.97360697 1.252649682
80.99710569 1.089894851
92.97360697 0.8082976106
95.01275576 4.270196005
96.96852159 4.701713837
98.98417166 2.455197988
99.04405588 1.874264256
109.0284058 1.140096945
110.9841717 6.668334951
111.0440559 0.8960309574
134.0236548 1.087985349
136.0393049 1.370491007
150.0549549 2.032985452
160.0393049 1.39765009
162.0549549 1.906298289
164.070605 1.623172862
180.0655196 1.203283983
204.0655196 1.630657477
206.0811697 2.59542693
208.0968197 2.889855977
224.0917343 1.077143452

Name: +ve in-silico MS/MS by CFM-ID for GFKDKMHBJKNGEK-UHFFFAOYSA-N
ID: GFKDKMHBJKNGEK-UHFFFAOYSA-N
Comment: Energy0
Num peaks: 14
96.96852159 2.772439764
98.98417166 3.85625339
110.9841717 4.456283201
140.9947363 2.629397289
150.0549549 4.138001366
180.0655196 6.925564024
206.0811697 2.62428728
208.0968197 1.92927938
210.0760843 1.817163789
222.0760843 2.071785436
224.0917343 9.797902318
226.1073844 1.465336445
304.0580649 11.78429911
322.0686296 24.60325423

Name: +ve in-silico MS/MS by CFM-ID for GFKDKMHBJKNGEK-UHFFFAOYSA-N
ID: GFKDKMHBJKNGEK-UHFFFAOYSA-N
Comment: Energy1
Num peaks: 26
73.02840582 1.170394592
75.04405588 0.8017643836
80.97360697 1.591555364
96.96852159 5.886486567
98.98417166 8.881483932
110.9841717 1.357739739
126.0549549 1.131543861
134.0600403 0.8442329393
140.9947363 1.513470022
150.0549549 5.707885237
152.070605 2.926768602
162.0549549 2.226556852
171.005301 1.056953915
180.0655196 6.826205561
182.0811697 1.313803221
194.0811697 0.8896760653
204.0655196 2.444362277
206.0811697 5.205812096
208.0968197 3.31883803
210.0760843 1.994166312
222.0760843 2.448896788
224.0917343 10.0594879
226.1073844 0.8963201694
286.0475002 0.8436504461
304.0580649 5.066248698
322.0686296 3.843073373

Name: +ve in-silico MS/MS by CFM-ID for GFKDKMHBJKNGEK-UHFFFAOYSA-N
ID: GFKDKMHBJKNGEK-UHFFFAOYSA-N
Comment: Energy2
Num peaks: 31
15.02292652 2.5947243
31.01784114 1.371874085
39.02292652 1.737565221
41.00219107 2.680391671
43.01784114 1.093988503
45.0334912 2.999803074
53.00219107 1.129551138
55.01784114 1.811849497
71.01275576 1.326177655
75.04405588 1.083018663
80.97360697 1.351057273
80.99710569 2.459462363
85.02840582 1.119484021
92.97360697 0.8725438054
95.01275576 5.704942974
96.96852159 4.821804787
97.02840582 2.348539372
98.98417166 2.707877399
99.04405588 2.808532581
110.9841717 6.134809928
136.0393049 1.500273882
150.0549549 5.241675562
152.070605 1.201913665
160.0393049 1.009046316
162.0549549 1.872715149
164.070605 1.815542031
180.0655196 1.85114162
204.0655196 1.478867659
206.0811697 3.191527887
208.0968197 2.900167925
224.0917343 1.252523152

Name: +ve in-silico MS/MS by CFM-ID for SLKQVKDTHUDUGM-UHFFFAOYSA-N
ID: SLKQVKDTHUDUGM-UHFFFAOYSA-N
Comment: Energy0
Num peaks: 13
96.96852159 2.728044724
98.98417166 3.865179326
110.9841717 4.443572032
140.9947363 2.586150872
150.0549549 3.871410399
180.0655196 6.664547865
206.0811697 3.094704255
208.0968197 2.111608769
210.0760843 1.707354042
222.0760843 1.929318226
224.0917343 9.427833007
304.0580649 13.69955284
322.0686296 24.02469463

Name: +ve in-silico MS/MS by CFM-ID for SLKQVKDTHUDUGM-UHFFFAOYSA-N
ID: SLKQVKDTHUDUGM-UHFFFAOYSA-N
Comment: Energy1
Num peaks: 27
73.02840582 1.060997492
75.04405588 0.8195131034
80.97360697 1.478917437
96.96852159 5.825669633
98.98417166 8.874755288
110.9841717 1.317159385
140.9947363 1.577781038
150.0549549 5.563914677
152.070605 3.165930048
162.0549549 2.163705504
171.005301 0.9740064263
180.0655196 6.48184744
182.0811697 1.19614081
192.0655196 1.206008366
194.0811697 1.841798163
204.0655196 2.193637761
206.0811697 5.16390818
208.0968197 2.898977287
210.0760843 1.686859451
222.0760843 2.086680012
224.0917343 9.073295717
274.0475002 1.265975433
286.0475002 0.9732552098
292.0580649 2.656036836
294.0737149 1.105921201
304.0580649 4.200501746
322.0686296 3.411795472

Name: +ve in-silico MS/MS by CFM-ID for SLKQVKDTHUDUGM-UHFFFAOYSA-N
ID: SLKQVKDTHUDUGM-UHFFFAOYSA-N
Comment: Energy2
Num peaks: 26
15.02292652 2.994655758
31.01784114 1.531922377
41.00219107 3.218456918
43.01784114 1.39381052
45.0334912 3.480371843
71.01275576 1.981662615
75.04405588 2.005713959
80.97360697 1.51793064
96.96852159 5.323344048
98.98417166 3.011445572
110.9841717 5.273574876
132.0443902 2.710336367
134.0600403 1.290655268
148.0393049 2.575157054
150.0549549 9.82263178
152.070605 2.420924858
160.0393049 1.42962982
162.0549549 4.395485351
164.070605 2.106139473
180.0655196 3.979151523
192.0655196 1.091965861
194.0811697 1.317065833
204.0655196 2.424025315
206.0811697 6.841557497
208.0968197 4.692653624
224.0917343 1.519402361

Name: +ve in-silico MS/MS by CFM-ID for ZTUQPSGQLUYUEH-UHFFFAOYSA-N
ID: ZTUQPSGQLUYUEH-UHFFFAOYSA-N
Comment: Energy0
Num peaks: 12
96.96852159 2.885754471
98.98417166 3.982766482
110.9841717 4.568913111
132.0443902 4.400095977
140.9947363 2.747938472
162.0549549 7.437197267
188.070605 2.542103867
192.0655196 1.89906195
204.0655196 2.193770424
206.0811697 10.35396112
286.0475002 10.96134087
304.0580649 26.16597191

Name: +ve in-silico MS/MS by CFM-ID for ZTUQPSGQLUYUEH-UHFFFAOYSA-N
ID: ZTUQPSGQLUYUEH-UHFFFAOYSA-N
Comment: Energy1
Num peaks: 20
73.02840582 1.337427328
80.97360697 1.736099684
96.96852159 6.483182474
98.98417166 9.570155161
110.9841717 1.40448266
132.0443902 6.794343662
134.0600403 4.309904182
140.9947363 1.690622602
144.0443902 1.304337763
162.0549549 8.182268527
164.070605 1.744477194
171.005301 1.188365803
186.0549549 2.207405007
188.070605 5.138325037
190.086255 2.812097675
192.0655196 2.136760335
204.0655196 2.785848048
206.0811697 11.68270086
286.0475002 3.936605156
304.0580649 4.548816861

Name: +ve in-silico MS/MS by CFM-ID for ZTUQPSGQLUYUEH-UHFFFAOYSA-N
ID: ZTUQPSGQLUYUEH-UHFFFAOYSA-N
Comment: Energy2
Num peaks: 24
15.02292652 3.157881348
31.01784114 1.587911653
41.00219107 3.408163345
43.01784114 1.507921283
45.0334912 3.633215552
71.01275576 2.365550883
75.04405588 2.107377478
80.97360697 1.574805988
96.96852159 5.521747305
98.98417166 3.040982301
104.0494756 2.002918482
110.9841717 5.076980397
132.0443902 14.31886807
134.0600403 4.402034499
144.0443902 2.606987474
146.0600403 1.5409926
160.0393049 1.313680731
162.0549549 4.775989514
176.070605 1.305468013
178.086255 1.107261338
186.0549549 2.075801359
188.070605 5.711422691
190.086255 4.335375813
206.0811697 1.752297641

Name: +ve in-silico MS/MS by CFM-ID for HZXXEAAOJXWVOK-UHFFFAOYSA-N
ID: HZXXEAAOJXWVOK-UHFFFAOYSA-N
Comment: Energy0
Num peaks: 12
96.96852159 2.883030608
98.98417166 3.97920714
110.9841717 4.564443914
132.0443902 4.386564137
140.9947363 2.74421002
162.0549549 7.420508292
188.070605 2.5411993
192.0655196 1.897224806
204.0655196 2.190720112
206.0811697 10.32505695
286.0475002 10.97786669
304.0580649 26.11682992

Name: +ve in-silico MS/MS by CFM-ID for HZXXEAAOJXWVOK-UHFFFAOYSA-N
ID: HZXXEAAOJXWVOK-UHFFFAOYSA-N
Comment: Energy1
Num peaks: 21
73.02840582 1.300764117
80.97360697 1.722016846
96.96852159 6.428782993
98.98417166 9.490099704
110.9841717 1.390963588
132.0443902 6.436321933
134.0600403 4.32104917
140.9947363 1.674266872
144.0443902 1.263011827
162.0549549 7.947637781
164.070605 1.803714272
171.005301 1.176242553
186.0549549 2.192792401
188.070605 4.974538079
190.086255 2.773149747
192.0655196 2.075033893
204.0655196 2.75872206
206.0811697 11.346578
208.0968197 1.028058897
286.0475002 3.894825793
304.0580649 4.482638436

Name: +ve in-silico MS/MS by CFM-ID for HZXXEAAOJXWVOK-UHFFFAOYSA-N
ID: HZXXEAAOJXWVOK-UHFFFAOYSA-N
Comment: Energy2
Num peaks: 27
15.02292652 3.106280626
31.01784114 1.573791461
41.00219107 3.345445471
43.01784114 1.464515009
45.0334912 3.580244134
71.01275576 2.24535844
75.04405588 1.969238069
80.97360697 1.560796385
92.97360697 1.000998824
96.96852159 5.473274547
98.98417166 3.014176411
104.0494756 1.928684065
110.9841717 5.020781687
132.0443902 12.6258517
134.0600403 4.365336661
144.0443902 2.107855507
146.0600403 1.415045227
160.0393049 1.260862805
162.0549549 4.621951629
164.070605 1.474048755
174.0549549 0.9791786496
176.070605 1.317886649
178.086255 1.517534932
186.0549549 2.061101396
188.070605 5.239672509
190.086255 4.249526083
206.0811697 1.649134388

Name: +ve in-silico MS/MS by CFM-ID for VKGADZBXRFJIKB-UHFFFAOYSA-N
ID: VKGADZBXRFJIKB-UHFFFAOYSA-N
Comment: Energy0
Num peaks: 12
96.96852159 2.894489932
98.98417166 3.994746851
110.9841717 4.606185138
132.0443902 4.416970766
140.9947363 2.757102519
162.0549549 7.488942434
188.070605 2.545536869
192.0655196 1.905842928
204.0655196 2.200243129
206.0811697 10.40543113
286.0475002 10.86852785
304.0580649 26.28683183

Name: +ve in-silico MS/MS by CFM-ID for VKGADZBXRFJIKB-UHFFFAOYSA-N
ID: VKGADZBXRFJIKB-UHFFFAOYSA-N
Comment: Energy1
Num peaks: 19
73.02840582 1.329199188
80.97360697 1.760519192
96.96852159 6.593439942
98.98417166 9.732847916
110.9841717 1.430504932
132.0443902 6.633351115
134.0600403 4.527913054
140.9947363 1.723570957
144.0443902 1.595840932
162.0549549 8.123282949
164.070605 1.842194752
186.0549549 2.231421167
188.070605 5.180071575
190.086255 2.917194223
192.0655196 2.130051019
204.0655196 2.843872143
206.0811697 11.67777888
286.0475002 4.162132223
304.0580649 4.682872798

Name: +ve in-silico MS/MS by CFM-ID for VKGADZBXRFJIKB-UHFFFAOYSA-N
ID: VKGADZBXRFJIKB-UHFFFAOYSA-N
Comment: Energy2
Num peaks: 24
15.02292652 3.194381528
31.01784114 1.604449522
41.00219107 3.44863541
43.01784114 1.528231941
45.0334912 3.674227733
71.01275576 2.417949797
75.04405588 2.1600422
80.97360697 1.590393575
90.03382555 1.104482724
96.96852159 5.579575696
98.98417166 3.072882579
104.0494756 1.268667046
110.9841717 5.259444645
132.0443902 14.24848052
134.0600403 4.100665533
144.0443902 2.710222492
146.0600403 1.730886414
160.0393049 1.563997403
162.0549549 5.251688754
164.070605 1.347704097
186.0549549 2.075814408
188.070605 5.714803567
190.086255 4.034910197
206.0811697 1.7836685

Name: +ve in-silico MS/MS by CFM-ID for SGIPPEGZKIXNAX-UHFFFAOYSA-N
ID: SGIPPEGZKIXNAX-UHFFFAOYSA-N
Comment: Energy0
Num peaks: 12
96.96852159 2.891323364
98.98417166 3.990580852
110.9841717 4.577948034
132.0443902 4.407074005
140.9947363 2.752906511
162.0549549 7.45365329
188.070605 2.552554481
192.0655196 1.903031446
204.0655196 2.197835013
206.0811697 10.37543026
286.0475002 11.01416262
304.0580649 26.23147956

Name: +ve in-silico MS/MS by CFM-ID for SGIPPEGZKIXNAX-UHFFFAOYSA-N
ID: SGIPPEGZKIXNAX-UHFFFAOYSA-N
Comment: Energy1
Num peaks: 20
73.02840582 1.3195395
80.97360697 1.734983154
96.96852159 6.479298019
98.98417166 9.564640245
110.9841717 1.402197291
132.0443902 6.534286228
134.0600403 4.386832749
140.9947363 1.689324595
144.0443902 1.272108838
162.0549549 7.974030111
164.070605 1.706852634
171.005301 1.187403436
186.0549549 2.207641757
188.070605 5.058974526
190.086255 2.79192922
192.0655196 2.092768425
204.0655196 2.783695231
206.0811697 11.53715957
286.0475002 3.935043811
304.0580649 4.543555897

Name: +ve in-silico MS/MS by CFM-ID for SGIPPEGZKIXNAX-UHFFFAOYSA-N
ID: SGIPPEGZKIXNAX-UHFFFAOYSA-N
Comment: Energy2
Num peaks: 26
15.02292652 3.135060055
31.01784114 1.585000053
41.00219107 3.378444657
43.01784114 1.483434939
45.0334912 3.611590831
71.01275576 2.288356587
75.04405588 2.015783019
80.97360697 1.571917183
92.97360697 1.008127969
96.96852159 5.512469763
98.98417166 3.03579672
104.0494756 2.133007
110.9841717 5.057281534
132.0443902 13.15399815
134.0600403 4.544560817
144.0443902 2.244012356
146.0600403 1.425123223
160.0393049 1.325362739
162.0549549 4.589990804
164.070605 1.095256065
176.070605 1.33635761
178.086255 1.558790605
186.0549549 2.075780625
188.070605 5.396811367
190.086255 4.279791341
206.0811697 1.686577463

Name: +ve in-silico MS/MS by CFM-ID for VSZYIQNOEVITAB-UHFFFAOYSA-N
ID: VSZYIQNOEVITAB-UHFFFAOYSA-N
Comment: Energy0
Num peaks: 14
96.96852159 2.854977769
98.98417166 3.929535586
110.9841717 4.557273853
132.0443902 3.213712983
140.9947363 2.720376144
162.0549549 7.309631194
171.005301 1.807646973
188.070605 2.349925199
190.086255 1.821596096
192.0655196 1.780928303
204.0655196 2.129695504
206.0811697 9.773749131
286.0475002 11.23442491
304.0580649 25.34729302

Name: +ve in-silico MS/MS by CFM-ID for VSZYIQNOEVITAB-UHFFFAOYSA-N
ID: VSZYIQNOEVITAB-UHFFFAOYSA-N
Comment: Energy1
Num peaks: 22
73.02840582 4.477933575
75.04405588 2.244069965
80.97360697 1.62100635
96.96852159 6.432871665
98.98417166 9.422093345
110.9841717 1.454203419
132.0443902 2.53324049
134.0600403 3.474513131
140.9947363 1.738548597
144.0443902 1.502819186
152.9947363 1.754686331
162.0549549 7.973836427
164.070605 1.550392147
171.005301 3.295233768
186.0549549 1.916732596
188.070605 4.228327636
190.086255 2.701337602
192.0655196 1.841444349
204.0655196 2.416791315
206.0811697 10.14729142
286.0475002 4.06200742
304.0580649 4.119079518

Name: +ve in-silico MS/MS by CFM-ID for VSZYIQNOEVITAB-UHFFFAOYSA-N
ID: VSZYIQNOEVITAB-UHFFFAOYSA-N
Comment: Energy2
Num peaks: 23
15.02292652 2.997074285
31.01784114 1.850030605
41.00219107 3.168977645
43.01784114 1.351989797
45.0334912 3.445245589
61.02840582 2.563686866
71.01275576 6.741112394
73.02840582 2.458383105
75.04405588 9.281321895
80.97360697 1.521509044
96.96852159 5.770454161
98.98417166 3.058900624
104.0494756 2.313002868
110.9841717 6.343816806
132.0443902 4.243100924
134.0600403 2.242259817
144.0443902 3.403058583
146.0600403 1.980824175
160.0393049 2.015908281
162.0549549 3.745640452
186.0549549 1.937301559
188.070605 4.388244011
190.086255 3.425780869

Name: +ve in-silico MS/MS by CFM-ID for ULMMGLRNBYKOER-UHFFFAOYSA-N
ID: ULMMGLRNBYKOER-UHFFFAOYSA-N
Comment: Energy0
Num peaks: 10
96.96852159 5.344006991
98.98417166 18.0068419
146.0600403 10.90863201
176.070605 2.995705615
188.070605 1.918306901
190.086255 2.360851277
204.0655196 2.770354991
206.0811697 12.16992386
286.0475002 14.758206
304.0580649 9.395250373

Name: +ve in-silico MS/MS by CFM-ID for ULMMGLRNBYKOER-UHFFFAOYSA-N
ID: ULMMGLRNBYKOER-UHFFFAOYSA-N
Comment: Energy1
Num peaks: 16
80.97360697 1.455464066
96.96852159 2.447310333
98.98417166 11.0134363
118.0651257 4.270555928
128.0494756 1.987628209
146.0600403 19.06814137
148.0756904 2.366399807
158.0600403 3.840948617
176.070605 10.07202407
180.1019051 1.200633806
188.070605 3.051014144
190.086255 1.649379558
206.0811697 6.847622781
268.0369355 2.257409672
286.0475002 6.95259441
304.0580649 2.700385267

Name: +ve in-silico MS/MS by CFM-ID for ULMMGLRNBYKOER-UHFFFAOYSA-N
ID: ULMMGLRNBYKOER-UHFFFAOYSA-N
Comment: Energy2
Num peaks: 15
56.99710569 2.974952153
59.01275576 2.384433591
61.02840582 3.598659937
78.95795691 1.778632139
80.97360697 4.903668676
96.96852159 14.62935096
98.98417166 19.6787036
118.0651257 2.938244357
128.0494756 5.118136549
130.0651257 2.5894333
144.0443902 4.27075818
146.0600403 10.48038117
148.0756904 2.317481678
158.0600403 2.044265187
190.086255 1.863428428

Name: +ve in-silico MS/MS by CFM-ID for LHALEYORMSMVSY-UHFFFAOYSA-N
ID: LHALEYORMSMVSY-UHFFFAOYSA-N
Comment: Energy0
Num peaks: 6
209.0597059 24.79040655
211.075356 2.37211374
226.086255 10.9099193
286.0532407 2.698431273
288.0325052 2.9006554
304.0638053 43.28110943

Name: +ve in-silico MS/MS by CFM-ID for LHALEYORMSMVSY-UHFFFAOYSA-N
ID: LHALEYORMSMVSY-UHFFFAOYSA-N
Comment: Energy1
Num peaks: 6
78.98482676 1.613442635
208.0756904 1.514069442
209.0597059 67.89967552
224.070605 3.98839964
226.086255 9.57155602
304.0638053 2.214257632

Name: +ve in-silico MS/MS by CFM-ID for LHALEYORMSMVSY-UHFFFAOYSA-N
ID: LHALEYORMSMVSY-UHFFFAOYSA-N
Comment: Energy2
Num peaks: 18
49.00727645 7.869430213
51.02292652 1.171530927
65.03857658 1.202087589
91.05422664 1.644637722
93.99572579 1.301876946
117.0334912 1.681482394
155.0855268 1.402741125
169.0647913 1.183513017
171.0804414 1.27012422
173.0597059 1.152134099
181.0647913 3.279715441
183.0440559 15.98256971
193.0647913 3.337736127
197.0597059 4.872864906
199.075356 3.688395139
208.0756904 1.373109233
209.0597059 25.80704358
224.070605 1.851554036

Name: +ve in-silico MS/MS by CFM-ID for AOFFVBVDATUAOZ-UHFFFAOYSA-N
ID: AOFFVBVDATUAOZ-UHFFFAOYSA-N
Comment: Energy0
Num peaks: 6
209.0597059 25.27589169
211.075356 2.458828673
224.070605 2.367549121
226.086255 11.2663359
288.0325052 2.961734522
304.0638053 44.42009851

Name: +ve in-silico MS/MS by CFM-ID for AOFFVBVDATUAOZ-UHFFFAOYSA-N
ID: AOFFVBVDATUAOZ-UHFFFAOYSA-N
Comment: Energy1
Num peaks: 6
78.98482676 1.63363126
209.0597059 68.76916136
211.075356 1.68458131
224.070605 4.033160269
226.086255 10.68589536
304.0638053 2.263426154

Name: +ve in-silico MS/MS by CFM-ID for AOFFVBVDATUAOZ-UHFFFAOYSA-N
ID: AOFFVBVDATUAOZ-UHFFFAOYSA-N
Comment: Energy2
Num peaks: 16
39.02292652 4.551295025
65.03857658 1.63131891
91.05422664 2.099766914
93.99572579 1.344164187
119.0491413 1.481739651
155.0855268 1.77091056
169.0647913 1.324687668
173.0597059 1.61449149
181.0647913 6.482184971
183.0440559 17.17885572
197.0597059 5.802031567
198.0549549 1.293084415
199.075356 4.850334437
209.0597059 25.91523991
211.075356 1.540142815
224.070605 2.036365813

Name: +ve in-silico MS/MS by CFM-ID for SPHVVKJUSLURHO-UHFFFAOYSA-N
ID: SPHVVKJUSLURHO-UHFFFAOYSA-N
Comment: Energy0
Num peaks: 6
209.0597059 24.76194772
211.075356 2.370450649
226.086255 10.90027696
286.0532407 2.695731583
288.0325052 2.897785209
304.0638053 43.22233072

Name: +ve in-silico MS/MS by CFM-ID for SPHVVKJUSLURHO-UHFFFAOYSA-N
ID: SPHVVKJUSLURHO-UHFFFAOYSA-N
Comment: Energy1
Num peaks: 6
78.98482676 1.617700469
208.0756904 1.526367463
209.0597059 68.26152002
224.070605 4.021699266
226.086255 9.641987285
304.0638053 2.224592955

Name: +ve in-silico MS/MS by CFM-ID for SPHVVKJUSLURHO-UHFFFAOYSA-N
ID: SPHVVKJUSLURHO-UHFFFAOYSA-N
Comment: Energy2
Num peaks: 19
39.02292652 3.663823357
49.00727645 6.659733509
51.02292652 1.171252622
63.02292652 6.899682666
65.03857658 1.436973665
91.05422664 1.274629016
93.99572579 1.2895553
117.0334912 1.592483908
155.0855268 1.42514548
171.0804414 1.288375701
173.0597059 1.730036277
181.0647913 2.316619113
183.0440559 12.75083016
193.0647913 3.281163717
197.0597059 4.273147522
199.075356 3.741585275
208.0756904 1.3331453
209.0597059 22.26693778
224.070605 1.703031848

Name: +ve in-silico MS/MS by CFM-ID for WJYJVGMKKWUHLD-UHFFFAOYSA-N
ID: WJYJVGMKKWUHLD-UHFFFAOYSA-N
Comment: Energy0
Num peaks: 6
209.0597059 25.21872645
211.075356 2.45333551
224.070605 2.362597397
226.086255 11.24165746
288.0325052 2.956499521
304.0638053 44.31258636

Name: +ve in-silico MS/MS by CFM-ID for WJYJVGMKKWUHLD-UHFFFAOYSA-N
ID: WJYJVGMKKWUHLD-UHFFFAOYSA-N
Comment: Energy1
Num peaks: 6
78.98482676 1.634629417
209.0597059 68.63669907
211.075356 1.682162405
224.070605 4.032935869
226.086255 10.69340744
304.0638053 2.265867838

Name: +ve in-silico MS/MS by CFM-ID for WJYJVGMKKWUHLD-UHFFFAOYSA-N
ID: WJYJVGMKKWUHLD-UHFFFAOYSA-N
Comment: Energy2
Num peaks: 17
39.02292652 1.276191393
63.02292652 7.417939663
65.03857658 1.759981441
91.05422664 1.925210724
93.99572579 1.333326668
119.0491413 1.33792958
155.0855268 1.678497287
171.0440559 1.372905121
173.0597059 1.85481799
181.0647913 5.877874685
183.0440559 16.74071116
197.0597059 5.192899944
198.0549549 1.644743344
199.075356 4.572399639
209.0597059 23.25020449
211.075356 1.415981849
224.070605 1.849316785

Name: +ve in-silico MS/MS by CFM-ID for VVKQPRJKZWKEIZ-UHFFFAOYSA-N
ID: VVKQPRJKZWKEIZ-UHFFFAOYSA-N
Comment: Energy0
Num peaks: 6
209.0597059 25.48316189
211.075356 2.4837202
224.070605 2.392311035
226.086255 11.38802489
288.0325052 2.761222427
304.0638053 44.9645825

Name: +ve in-silico MS/MS by CFM-ID for VVKQPRJKZWKEIZ-UHFFFAOYSA-N
ID: VVKQPRJKZWKEIZ-UHFFFAOYSA-N
Comment: Energy1
Num peaks: 6
78.98482676 1.645083562
209.0597059 69.15750017
211.075356 1.709312465
224.070605 4.125490363
226.086255 10.90808348
304.0638053 2.291501125

Name: +ve in-silico MS/MS by CFM-ID for VVKQPRJKZWKEIZ-UHFFFAOYSA-N
ID: VVKQPRJKZWKEIZ-UHFFFAOYSA-N
Comment: Energy2
Num peaks: 13
39.02292652 1.898288146
49.00727645 5.609952245
63.02292652 2.096514592
105.0334912 1.965850604
159.0440559 3.880409773
169.0284058 4.520169792
171.0804414 2.082424856
181.0647913 7.28204779
183.0440559 9.947927708
199.075356 7.460648999
209.0597059 29.44239119
211.075356 1.915361449
224.070605 3.098517418

Name: +ve in-silico MS/MS by CFM-ID for PWPUMVWSMUQAPQ-UHFFFAOYSA-N
ID: PWPUMVWSMUQAPQ-UHFFFAOYSA-N
Comment: Energy0
Num peaks: 6
209.0597059 24.69199774
211.075356 2.367227515
226.086255 10.8594762
286.0532407 2.682582024
288.0325052 2.980036325
304.0638053 42.98164424

Name: +ve in-silico MS/MS by CFM-ID for PWPUMVWSMUQAPQ-UHFFFAOYSA-N
ID: PWPUMVWSMUQAPQ-UHFFFAOYSA-N
Comment: Energy1
Num peaks: 6
78.98482676 1.595481542
208.0756904 1.46946923
209.0597059 67.24930618
224.070605 3.81233174
226.086255 9.310810769
304.0638053 2.17086314

Name: +ve in-silico MS/MS by CFM-ID for PWPUMVWSMUQAPQ-UHFFFAOYSA-N
ID: PWPUMVWSMUQAPQ-UHFFFAOYSA-N
Comment: Energy2
Num peaks: 17
39.02292652 5.146846615
49.00727645 4.031234621
51.02292652 1.648725739
103.0542266 1.660487153
151.0542266 2.72081114
153.0698767 2.051998657
159.0440559 2.258869397
169.0284058 4.461107295
179.0491413 1.707943729
180.0807757 1.405418475
181.0647913 1.849824681
183.0440559 9.321365456
193.0647913 3.147767355
195.0440559 5.078896948
197.0597059 3.108688243
199.075356 2.817871499
209.0597059 27.77375211

Name: +ve in-silico MS/MS by CFM-ID for SGUDEWIUSJZJKR-UHFFFAOYSA-N
ID: SGUDEWIUSJZJKR-UHFFFAOYSA-N
Comment: Energy0
Num peaks: 6
171.0440559 2.334347211
209.0597059 23.84952325
226.086255 10.45427579
286.0532407 2.610929345
288.0325052 2.85888797
304.0638053 40.86669277

Name: +ve in-silico MS/MS by CFM-ID for SGUDEWIUSJZJKR-UHFFFAOYSA-N
ID: SGUDEWIUSJZJKR-UHFFFAOYSA-N
Comment: Energy1
Num peaks: 6
78.98482676 1.593707157
209.0597059 65.56741524
211.075356 1.467116152
224.070605 3.796536698
226.086255 9.288487337
304.0638053 2.166594104

Name: +ve in-silico MS/MS by CFM-ID for SGUDEWIUSJZJKR-UHFFFAOYSA-N
ID: SGUDEWIUSJZJKR-UHFFFAOYSA-N
Comment: Energy2
Num peaks: 23
25.00727645 1.327749906
39.02292652 1.577992695
49.00727645 3.68420028
51.02292652 2.636786389
63.02292652 1.833634473
93.99572579 1.139017646
141.0334912 1.154574217
151.0542266 2.372423036
153.0698767 2.008502649
159.0440559 1.652392844
169.0284058 3.85157776
171.0440559 1.137164162
179.0491413 1.768996926
180.0807757 1.167166647
181.0647913 2.728758365
183.0440559 11.06021925
193.0284058 5.924260221
193.0647913 2.889750386
195.0440559 3.529437358
197.0597059 2.522608997
199.075356 3.075409618
208.0756904 1.062256476
209.0597059 20.35525232

Name: +ve in-silico MS/MS by CFM-ID for SFCLHVDOOAQOFH-UHFFFAOYSA-N
ID: SFCLHVDOOAQOFH-UHFFFAOYSA-N
Comment: Energy0
Num peaks: 6
197.0597059 3.370192548
224.070605 1.55027206
226.086255 7.708642726
286.0532407 1.661675559
288.0325052 2.818500068
304.0638053 76.21195781

Name: +ve in-silico MS/MS by CFM-ID for SFCLHVDOOAQOFH-UHFFFAOYSA-N
ID: SFCLHVDOOAQOFH-UHFFFAOYSA-N
Comment: Energy1
Num peaks: 10
15.02292652 4.750568433
78.98482676 2.552951429
198.0913404 2.306926068
208.0756904 3.204477911
224.070605 12.36324763
226.086255 27.00452482
276.0688907 3.78593505
286.0532407 2.327310707
288.0325052 2.182495421
304.0638053 19.65152543

Name: +ve in-silico MS/MS by CFM-ID for SFCLHVDOOAQOFH-UHFFFAOYSA-N
ID: SFCLHVDOOAQOFH-UHFFFAOYSA-N
Comment: Energy2
Num peaks: 21
15.02292652 1.124222731
49.00727645 5.423901835
51.02292652 4.873453562
105.0334912 1.572753732
155.0491413 1.400812986
169.0284058 5.720768919
171.0440559 3.743876609
180.0807757 6.260584382
181.0647913 1.653979704
182.0964258 3.12590752
183.0440559 8.381082295
185.0597059 1.775386797
196.0393049 1.331377098
196.0756904 2.715787328
197.0597059 9.990480844
198.0549549 2.440077887
198.0913404 2.985146636
208.0756904 5.700131029
210.0913404 1.27217908
224.070605 4.832425551
226.086255 4.188846852

Name: +ve in-silico MS/MS by CFM-ID for SJBFKULZXZHRNM-UHFFFAOYSA-N
ID: SJBFKULZXZHRNM-UHFFFAOYSA-N
Comment: Energy0
Num peaks: 7
76.96917669 3.197215592
91.05422664 5.616539652
108.0807757 11.53738807
175.0059561 6.465024335
214.0532407 1.9695843
264.0688907 2.671085201
282.0794554 48.76195873

Name: +ve in-silico MS/MS by CFM-ID for SJBFKULZXZHRNM-UHFFFAOYSA-N
ID: SJBFKULZXZHRNM-UHFFFAOYSA-N
Comment: Energy1
Num peaks: 15
67.01784114 1.579082591
91.05422664 6.518641635
97.02840582 6.535378584
102.9848268 5.724090544
106.0651257 1.78269305
108.0807757 9.822528588
130.9797414 4.924489996
134.0600403 3.727257967
170.0600403 2.371556825
172.0756904 5.475415102
174.0913404 5.253284556
202.086255 10.7135455
204.1019051 5.049699682
236.0375906 8.951469595
238.0532407 1.864826591

Name: +ve in-silico MS/MS by CFM-ID for SJBFKULZXZHRNM-UHFFFAOYSA-N
ID: SJBFKULZXZHRNM-UHFFFAOYSA-N
Comment: Energy2
Num peaks: 19
15.02292652 1.215107958
39.02292652 5.612216134
65.00219107 4.114362483
67.01784114 1.634298877
75.02292652 2.561470704
76.96917669 30.02198324
77.03857658 1.063489964
78.98482676 2.552401823
81.00047682 1.828833635
88.96917669 1.623268029
90.98482676 0.9472830395
91.05422664 12.47960629
104.0494756 1.322486188
106.0651257 1.197959684
108.0807757 2.96920733
146.0600403 1.394218211
148.0756904 1.011596685
170.0600403 5.100110279
208.0062905 2.061062035

Name: +ve in-silico MS/MS by CFM-ID for UJUUVJDONRGZMK-UHFFFAOYSA-N
ID: UJUUVJDONRGZMK-UHFFFAOYSA-N
Comment: Energy0
Num peaks: 6
76.96917669 3.308193983
91.05422664 5.805443985
108.0807757 11.98550701
175.0059561 6.706965371
264.0688907 2.739724902
282.0794554 51.15438034

Name: +ve in-silico MS/MS by CFM-ID for UJUUVJDONRGZMK-UHFFFAOYSA-N
ID: UJUUVJDONRGZMK-UHFFFAOYSA-N
Comment: Energy1
Num peaks: 14
39.02292652 1.448729668
90.98482676 1.827328512
91.05422664 9.19129397
97.02840582 3.376180126
102.9848268 8.733454043
106.0651257 1.973919285
108.0807757 14.53420678
134.0600403 5.040605565
172.0756904 6.803907833
174.0913404 2.674808758
175.0059561 1.700645946
204.1019051 7.240807115
236.0375906 14.2955994
238.0532407 2.566482141

Name: +ve in-silico MS/MS by CFM-ID for UJUUVJDONRGZMK-UHFFFAOYSA-N
ID: UJUUVJDONRGZMK-UHFFFAOYSA-N
Comment: Energy2
Num peaks: 13
39.02292652 7.687820337
41.03857658 0.978220357
65.03857658 1.126868494
67.01784114 1.462951754
69.0334912 0.9640870018
76.96917669 38.47508703
78.98482676 3.557133622
88.96917669 1.993760401
90.98482676 1.088178774
91.05422664 16.62755878
106.0651257 1.47751707
108.0807757 4.092425256
148.0756904 1.323386148

Name: +ve in-silico MS/MS by CFM-ID for RLDQGHHZWCRLDC-UHFFFAOYSA-N
ID: RLDQGHHZWCRLDC-UHFFFAOYSA-N
Comment: Energy0
Num peaks: 8
76.96917669 3.190513879
91.05422664 5.605903413
108.0807757 11.50079284
175.0059561 6.449542998
214.0532407 1.964871028
264.0688907 2.66512161
266.0481553 1.95357278
282.0794554 48.60947022

Name: +ve in-silico MS/MS by CFM-ID for RLDQGHHZWCRLDC-UHFFFAOYSA-N
ID: RLDQGHHZWCRLDC-UHFFFAOYSA-N
Comment: Energy1
Num peaks: 15
67.01784114 1.577031186
91.05422664 6.517465292
97.02840582 6.519868857
102.9848268 5.707025165
106.0651257 1.778666924
108.0807757 9.772696843
130.9797414 4.910339114
134.0600403 3.721820154
170.0600403 2.365565221
172.0756904 5.463045981
174.0913404 5.24068856
202.086255 10.6817146
204.1019051 5.041781405
236.0375906 8.923016739
238.0532407 1.861954154

Name: +ve in-silico MS/MS by CFM-ID for RLDQGHHZWCRLDC-UHFFFAOYSA-N
ID: RLDQGHHZWCRLDC-UHFFFAOYSA-N
Comment: Energy2
Num peaks: 19
15.02292652 1.213739539
39.02292652 5.60589582
65.00219107 4.172886505
67.01784114 1.632458323
75.02292652 2.611545943
76.96917669 29.98801106
77.03857658 1.03103602
78.98482676 2.549506426
81.00047682 1.826753166
88.96917669 1.621430022
90.98482676 0.9462081129
91.05422664 12.69412611
104.0494756 1.295210092
106.0651257 1.196317621
108.0807757 2.947867008
146.0600403 1.392553448
148.0756904 1.010328894
170.0600403 5.172390163
208.0062905 1.786460369

Name: +ve in-silico MS/MS by CFM-ID for DXBCTPWWJWRBJL-UHFFFAOYSA-N
ID: DXBCTPWWJWRBJL-UHFFFAOYSA-N
Comment: Energy0
Num peaks: 6
76.96917669 3.199352992
108.0807757 13.61244445
134.0600403 3.274779794
175.0059561 2.85287695
264.0688907 3.075368367
282.0794554 58.14755933

Name: +ve in-silico MS/MS by CFM-ID for DXBCTPWWJWRBJL-UHFFFAOYSA-N
ID: DXBCTPWWJWRBJL-UHFFFAOYSA-N
Comment: Energy1
Num peaks: 12
90.98482676 1.783498146
97.02840582 1.961886491
102.9848268 7.360458978
106.0651257 2.740080127
108.0807757 15.07009203
130.9797414 3.46606776
134.0600403 5.583706845
172.0756904 7.960971585
174.0913404 3.668992601
204.1019051 9.397485607
236.0375906 17.78947062
238.0532407 3.381648144

Name: +ve in-silico MS/MS by CFM-ID for DXBCTPWWJWRBJL-UHFFFAOYSA-N
ID: DXBCTPWWJWRBJL-UHFFFAOYSA-N
Comment: Energy2
Num peaks: 15
15.02292652 1.8127094
39.02292652 5.557828685
65.03857658 1.126481953
67.01784114 1.669775273
67.05422664 1.082727078
76.96917669 33.41526877
78.98482676 2.908198121
79.05422664 1.795794075
88.96917669 1.884965019
90.98482676 1.033553237
93.00047682 1.107173103
106.0651257 7.602236301
108.0807757 15.20385114
134.0600403 2.567334465
148.0756904 1.691321767

Name: +ve in-silico MS/MS by CFM-ID for IRAUKRHVHJKRGF-UHFFFAOYSA-N
ID: IRAUKRHVHJKRGF-UHFFFAOYSA-N
Comment: Energy0
Num peaks: 13
96.96852159 2.891411581
98.98417166 4.002835111
110.9841717 4.594696249
132.0443902 4.38159835
140.9947363 2.767902281
162.0549549 7.362175096
188.070605 2.634099559
190.086255 1.805552867
192.0655196 1.877394278
204.0655196 2.206714511
206.0811697 10.31613027
286.0475002 10.68564299
304.0580649 26.26149706

Name: +ve in-silico MS/MS by CFM-ID for IRAUKRHVHJKRGF-UHFFFAOYSA-N
ID: IRAUKRHVHJKRGF-UHFFFAOYSA-N
Comment: Energy1
Num peaks: 20
73.02840582 1.224120591
80.97360697 1.67551805
96.96852159 6.276805102
98.98417166 9.465112811
110.9841717 1.393036695
132.0443902 6.461472541
134.0600403 3.86123093
140.9947363 1.703577056
144.0443902 1.998779529
162.0549549 7.359256324
164.070605 1.610256626
186.0549549 2.502218363
188.070605 6.061332021
190.086255 3.028292728
192.0655196 1.929262193
204.0655196 2.382571693
206.0811697 10.83119952
268.0369355 1.681100302
286.0475002 4.442949133
304.0580649 4.307122185

Name: +ve in-silico MS/MS by CFM-ID for IRAUKRHVHJKRGF-UHFFFAOYSA-N
ID: IRAUKRHVHJKRGF-UHFFFAOYSA-N
Comment: Energy2
Num peaks: 26
15.02292652 3.205344142
31.01784114 1.604276227
41.00219107 3.463845354
43.01784114 1.542488696
45.0334912 3.683765384
71.01275576 2.464051796
75.04405588 2.218910011
80.97360697 1.590933552
92.97360697 1.020334798
96.96852159 5.578859626
98.98417166 3.084731613
105.0334912 1.263919932
110.9841717 5.17509606
115.0178411 0.8605127679
132.0443902 14.70465685
134.0600403 3.417561805
142.0287402 1.166258997
144.0443902 2.501863003
146.0600403 1.675399209
160.0393049 0.9660922525
162.0549549 5.143250112
176.070605 0.8360072117
186.0549549 1.945882603
188.070605 5.68407928
190.086255 3.895174309
206.0811697 1.826587095

Name: +ve in-silico MS/MS by CFM-ID for FNQGJVSUDFVRIF-UHFFFAOYSA-N
ID: FNQGJVSUDFVRIF-UHFFFAOYSA-N
Comment: Energy0
Num peaks: 12
96.96852159 2.902205666
98.98417166 4.005630484
110.9841717 4.601873041
132.0443902 4.412309968
140.9947363 2.763715421
162.0549549 7.521341915
188.070605 2.523734968
192.0655196 1.908312705
204.0655196 2.222211337
206.0811697 10.47789949
286.0475002 10.33628139
304.0580649 26.36504988

Name: +ve in-silico MS/MS by CFM-ID for FNQGJVSUDFVRIF-UHFFFAOYSA-N
ID: FNQGJVSUDFVRIF-UHFFFAOYSA-N
Comment: Energy1
Num peaks: 18
80.97360697 1.763887314
96.96852159 6.603352796
98.98417166 9.748586063
110.9841717 1.450821148
132.0443902 7.115452355
134.0600403 4.30009783
140.9947363 1.726033433
144.0443902 1.438249977
162.0549549 8.569209156
164.070605 1.740999523
186.0549549 2.354856933
188.070605 5.500264712
190.086255 2.913480687
192.0655196 2.22993805
204.0655196 2.771910805
206.0811697 12.20655062
286.0475002 4.074249685
304.0580649 4.6903162

Name: +ve in-silico MS/MS by CFM-ID for FNQGJVSUDFVRIF-UHFFFAOYSA-N
ID: FNQGJVSUDFVRIF-UHFFFAOYSA-N
Comment: Energy2
Num peaks: 31
15.02292652 2.884218008
31.01784114 1.499738625
39.02292652 1.045174535
40.01817548 1.571293793
41.00219107 3.203745379
43.01784114 1.283582829
45.0334912 3.321264993
53.00219107 1.051130587
65.99744004 0.8785946415
71.01275576 1.870838319
75.04405588 1.437044571
80.97360697 1.472851341
80.99710569 1.9112898
85.02840582 1.227827439
92.97360697 0.9518109817
95.01275576 7.900495311
96.96852159 5.277170616
97.02840582 2.669100322
98.98417166 2.92956988
99.04405588 1.175053216
110.9841717 7.441659888
132.0443902 9.92171078
134.0600403 2.197336639
144.0443902 1.699956789
146.0600403 1.48081112
160.0393049 0.9668832874
162.0549549 3.167364617
186.0549549 1.290768667
188.070605 3.29000605
190.086255 2.580501208
206.0811697 1.177182907

Name: +ve in-silico MS/MS by CFM-ID for HAWYAMOGMAINQE-UHFFFAOYSA-N
ID: HAWYAMOGMAINQE-UHFFFAOYSA-N
Comment: Energy0
Num peaks: 15
96.96852159 2.838387777
98.98417166 3.884232462
110.9841717 4.489588643
132.0443902 3.158711686
140.9947363 2.705925501
162.0549549 7.071154774
171.005301 1.790756391
188.070605 2.333213418
190.086255 1.708584122
192.0655196 1.803758354
204.0655196 2.147913825
206.0811697 9.706792964
208.0968197 1.495427758
286.0475002 9.998871323
304.0580649 25.02787114

Name: +ve in-silico MS/MS by CFM-ID for HAWYAMOGMAINQE-UHFFFAOYSA-N
ID: HAWYAMOGMAINQE-UHFFFAOYSA-N
Comment: Energy1
Num peaks: 28
71.01275576 0.8244853747
73.02840582 3.57639939
75.04405588 1.965006396
80.97360697 1.535639686
95.01275576 1.135981266
96.96852159 6.234200059
97.02840582 1.119555269
98.98417166 8.929447885
99.04405588 1.038492963
108.0443902 3.746040782
110.9841717 1.34809273
132.0443902 2.401406767
134.0600403 2.960786691
140.9947363 1.666515753
144.0443902 1.351501011
152.9947363 1.663013589
162.0549549 6.527111839
164.070605 1.431200551
171.005301 3.054777444
186.0549549 1.972536817
188.070605 3.748707014
190.086255 2.371053708
192.0655196 1.473546259
204.0655196 2.042797261
206.0811697 8.289817981
268.0369355 1.134389281
286.0475002 3.558767937
304.0580649 3.700712654

Name: +ve in-silico MS/MS by CFM-ID for HAWYAMOGMAINQE-UHFFFAOYSA-N
ID: HAWYAMOGMAINQE-UHFFFAOYSA-N
Comment: Energy2
Num peaks: 31
15.02292652 2.279098688
31.01784114 1.418157323
41.00219107 2.420060476
43.01784114 0.8248658029
45.0334912 2.825404085
53.00219107 0.8726659159
55.01784114 1.653721724
61.02840582 1.265822332
65.99744004 0.8775690062
68.0130901 0.8961473851
71.01275576 3.819046854
73.02840582 1.26569684
75.04405588 4.307988311
80.97360697 1.245437918
80.99710569 2.77923595
85.02840582 1.919097326
92.97360697 0.8048419375
95.01275576 11.24274468
96.96852159 5.304019595
97.02840582 2.08054483
98.98417166 2.644974662
99.04405588 3.646335623
110.9841717 7.119757271
112.9998217 0.8168792866
132.0443902 2.379865296
134.0600403 0.7850952942
144.0443902 1.156768308
146.0600403 1.551730771
162.0549549 1.241600007
188.070605 1.429432984
190.086255 1.408407136

Name: +ve in-silico MS/MS by CFM-ID for SCRYEQAGQHEZJZ-UHFFFAOYSA-N
ID: SCRYEQAGQHEZJZ-UHFFFAOYSA-N
Comment: Energy0
Num peaks: 13
96.96852159 3.022599502
98.98417166 4.149363583
110.9841717 4.697821153
140.9947363 4.632199994
162.0549549 6.829352366
164.070605 1.722069163
188.070605 2.258947404
190.086255 1.721826943
192.0655196 2.032885159
204.0655196 2.334211845
206.0811697 10.84238249
286.0475002 9.470370828
304.0580649 26.89276327

Name: +ve in-silico MS/MS by CFM-ID for SCRYEQAGQHEZJZ-UHFFFAOYSA-N
ID: SCRYEQAGQHEZJZ-UHFFFAOYSA-N
Comment: Energy1
Num peaks: 21
45.0334912 1.88215368
73.02840582 6.296741317
80.97360697 1.721649617
96.96852159 7.315621375
98.98417166 11.0403037
122.9841717 2.362782365
132.0443902 2.321129223
134.0600403 2.92496027
140.9947363 9.781510306
143.0103864 1.809684225
152.9947363 1.507092847
162.0549549 5.448939041
164.070605 2.221599749
171.005301 1.666881977
188.070605 3.315488181
190.086255 1.646018627
192.0655196 1.520682545
204.0655196 1.943284365
206.0811697 8.18178416
286.0475002 2.705603722
304.0580649 3.445471222

Name: +ve in-silico MS/MS by CFM-ID for SCRYEQAGQHEZJZ-UHFFFAOYSA-N
ID: SCRYEQAGQHEZJZ-UHFFFAOYSA-N
Comment: Energy2
Num peaks: 25
15.02292652 2.88484085
31.01784114 1.624413559
39.02292652 1.414804562
41.00219107 7.224745857
43.01784114 3.710502457
45.0334912 7.937059257
59.01275576 1.131500167
61.02840582 2.035126831
71.01275576 2.615819003
73.02840582 2.274661107
75.04405588 3.210498798
79.05422664 1.949876288
80.97360697 1.445380725
94.06512568 5.209776544
96.96852159 6.429405184
98.98417166 3.918608708
110.9841717 4.927523533
124.9998217 1.129907514
132.0443902 4.473848839
134.0600403 4.081047603
162.0549549 1.505151237
186.0549549 1.563681714
188.070605 3.968796852
190.086255 2.934622031
206.0811697 1.440775661

Name: +ve in-silico MS/MS by CFM-ID for HQVRYWBXAZUARW-UHFFFAOYSA-N
ID: HQVRYWBXAZUARW-UHFFFAOYSA-N
Comment: Energy0
Num peaks: 6
252.0655196 1.242199984
253.0495352 1.992847622
254.0811697 0.9226100012
264.0655196 13.22527123
266.0447842 1.010430403
282.0760843 78.96544977

Name: +ve in-silico MS/MS by CFM-ID for HQVRYWBXAZUARW-UHFFFAOYSA-N
ID: HQVRYWBXAZUARW-UHFFFAOYSA-N
Comment: Energy1
Num peaks: 6
252.0655196 5.339837745
254.0811697 13.32211383
256.0604342 4.14667708
264.0655196 14.30424973
266.0447842 5.544741832
282.0760843 41.24744335

Name: +ve in-silico MS/MS by CFM-ID for HQVRYWBXAZUARW-UHFFFAOYSA-N
ID: HQVRYWBXAZUARW-UHFFFAOYSA-N
Comment: Energy2
Num peaks: 26
15.02292652 3.125239521
26.00252542 1.020078533
39.02292652 2.264614807
49.00727645 4.175355712
51.02292652 1.471434016
105.0334912 6.711121615
106.0651257 1.718331091
149.0233204 1.304041248
158.0600403 1.575872504
172.0756904 1.332603132
182.0600403 1.563484065
186.0549549 1.293990921
198.0549549 1.96814678
210.0549549 2.35135764
214.0498695 1.156607215
224.070605 3.187420834
225.0546206 6.555292549
236.070605 1.583913968
237.0546206 5.367505298
238.0498695 5.859773091
239.0338851 3.496532317
252.0655196 3.247737504
254.0811697 1.512957676
256.0604342 1.179136277
264.0655196 11.95991697
266.0447842 3.79639925

Name: +ve in-silico MS/MS by CFM-ID for HKPLWJZQWGLGNK-UHFFFAOYSA-N
ID: HKPLWJZQWGLGNK-UHFFFAOYSA-N
Comment: Energy0
Num peaks: 6
15.02292652 0.6692412777
252.0655196 0.7811879431
254.0811697 0.1274924245
255.0651853 0.4059430632
264.0655196 16.17579834
282.0760843 80.78587834

Name: +ve in-silico MS/MS by CFM-ID for HKPLWJZQWGLGNK-UHFFFAOYSA-N
ID: HKPLWJZQWGLGNK-UHFFFAOYSA-N
Comment: Energy1
Num peaks: 6
238.0498695 1.986810831
252.0655196 3.437373273
254.0811697 12.04776617
256.0604342 4.489370525
264.0655196 20.24791759
282.0760843 48.6450667

Name: +ve in-silico MS/MS by CFM-ID for HKPLWJZQWGLGNK-UHFFFAOYSA-N
ID: HKPLWJZQWGLGNK-UHFFFAOYSA-N
Comment: Energy2
Num peaks: 21
15.02292652 2.062319217
26.00252542 1.594586171
53.00219107 1.12043012
65.00219107 1.615111081
105.0334912 1.397026245
121.0284058 2.376361105
145.0284058 1.872921399
161.0233204 1.922038514
198.0549549 1.829782906
212.070605 1.157488186
214.0498695 1.945529543
222.0549549 1.603931613
224.070605 2.581459576
225.0546206 9.801745459
236.070605 14.34281603
237.0546206 4.489489556
238.0498695 2.703010229
240.0655196 2.436280933
252.0655196 4.465211165
254.0811697 1.903477517
264.0655196 17.59850729

Name: +ve in-silico MS/MS by CFM-ID for NEXGXEPZSCVFIO-UHFFFAOYSA-N
ID: NEXGXEPZSCVFIO-UHFFFAOYSA-N
Comment: Energy0
Num peaks: 6
15.02292652 0.696009155
252.0655196 0.9895363431
254.0811697 0.4740915541
255.0651853 0.4150633426
264.0655196 16.04475008
282.0760843 79.95627144

Name: +ve in-silico MS/MS by CFM-ID for NEXGXEPZSCVFIO-UHFFFAOYSA-N
ID: NEXGXEPZSCVFIO-UHFFFAOYSA-N
Comment: Energy1
Num peaks: 6
240.0655196 2.628731411
252.0655196 3.599847322
254.0811697 13.44852153
256.0604342 4.027496757
264.0655196 19.7618422
282.0760843 46.46301425

Name: +ve in-silico MS/MS by CFM-ID for NEXGXEPZSCVFIO-UHFFFAOYSA-N
ID: NEXGXEPZSCVFIO-UHFFFAOYSA-N
Comment: Energy2
Num peaks: 15
15.02292652 4.325154518
26.00252542 1.49000326
49.00727645 1.403172109
121.0284058 2.515718893
212.070605 1.345830988
224.070605 4.415015509
225.0546206 11.80594441
236.070605 11.33251092
237.0546206 6.218929881
238.0498695 7.727307069
240.0655196 2.652499529
252.0655196 4.658698659
254.0811697 2.932570905
264.0655196 16.84974897
266.0447842 1.637112423

Name: +ve in-silico MS/MS by CFM-ID for NTILTLGFNYHJLO-UHFFFAOYSA-N
ID: NTILTLGFNYHJLO-UHFFFAOYSA-N
Comment: Energy0
Num peaks: 6
15.02292652 0.6675269955
240.0655196 0.2077208362
252.0655196 0.7921960932
255.0651853 0.4170633653
264.0655196 16.12797332
282.0760843 80.50506176

Name: +ve in-silico MS/MS by CFM-ID for NTILTLGFNYHJLO-UHFFFAOYSA-N
ID: NTILTLGFNYHJLO-UHFFFAOYSA-N
Comment: Energy1
Num peaks: 6
238.0498695 3.177012352
252.0655196 4.168827004
254.0811697 12.61682338
256.0604342 4.461096065
264.0655196 18.98244427
282.0760843 45.09683837

Name: +ve in-silico MS/MS by CFM-ID for NTILTLGFNYHJLO-UHFFFAOYSA-N
ID: NTILTLGFNYHJLO-UHFFFAOYSA-N
Comment: Energy2
Num peaks: 16
15.02292652 1.82677187
121.0284058 2.274699809
210.0549549 3.697551251
211.0389705 1.8228227
212.070605 1.641217911
222.0549549 4.499961487
223.0389705 2.011304481
224.070605 4.240662749
225.0546206 9.333115681
236.070605 16.05856875
237.0546206 4.265077132
238.0498695 5.008109763
240.0655196 2.975189124
252.0655196 3.741776554
254.0811697 2.739434972
264.0655196 14.23018712

Name: +ve in-silico MS/MS by CFM-ID for CNEAVBCNUHGYEG-UHFFFAOYSA-N
ID: CNEAVBCNUHGYEG-UHFFFAOYSA-N
Comment: Energy0
Num peaks: 6
15.02292652 0.7014268726
252.0655196 0.7873404796
255.0651853 0.1292122023
264.0655196 16.19701224
266.0447842 0.3338588511
282.0760843 80.93224748

Name: +ve in-silico MS/MS by CFM-ID for CNEAVBCNUHGYEG-UHFFFAOYSA-N
ID: CNEAVBCNUHGYEG-UHFFFAOYSA-N
Comment: Energy1
Num peaks: 6
238.0498695 3.688942272
252.0655196 4.189216765
254.0811697 12.47364232
256.0604342 4.196627006
264.0655196 21.14270451
282.0760843 44.95632202

Name: +ve in-silico MS/MS by CFM-ID for CNEAVBCNUHGYEG-UHFFFAOYSA-N
ID: CNEAVBCNUHGYEG-UHFFFAOYSA-N
Comment: Energy2
Num peaks: 19
15.02292652 3.725174693
26.00252542 2.530391493
39.02292652 6.074564643
41.03857658 1.46589271
198.0549549 2.211304633
210.0549549 7.373008094
211.0389705 2.091090632
212.070605 1.322314522
222.0549549 9.787548257
224.070605 2.849855212
225.0546206 4.351212912
236.070605 5.847876158
237.0546206 1.34120195
238.0498695 6.639478462
240.0655196 2.548281492
252.0655196 3.848505009
254.0811697 2.034001122
264.0655196 13.38906309
266.0447842 1.705235904

Name: +ve in-silico MS/MS by CFM-ID for IEKWAEDCQMHVDH-UHFFFAOYSA-N
ID: IEKWAEDCQMHVDH-UHFFFAOYSA-N
Comment: Energy0
Num peaks: 6
15.02292652 0.6741444869
250.0498695 0.3886015576
252.0655196 0.2663349038
255.0651853 0.421564906
264.0655196 15.18844642
282.0760843 81.56161217

Name: +ve in-silico MS/MS by CFM-ID for IEKWAEDCQMHVDH-UHFFFAOYSA-N
ID: IEKWAEDCQMHVDH-UHFFFAOYSA-N
Comment: Energy1
Num peaks: 6
224.070605 1.589541539
252.0655196 1.742472427
254.0811697 31.45779319
264.0655196 15.09687728
266.0447842 3.451367368
282.0760843 37.37402955

Name: +ve in-silico MS/MS by CFM-ID for IEKWAEDCQMHVDH-UHFFFAOYSA-N
ID: IEKWAEDCQMHVDH-UHFFFAOYSA-N
Comment: Energy2
Num peaks: 19
15.02292652 1.95962612
26.00252542 1.929767859
49.00727645 6.926318436
51.02292652 1.847376879
105.0334912 3.969792186
182.0600403 1.57741973
198.0549549 2.330398003
208.0756904 13.3518425
224.070605 6.717730171
225.0546206 2.375435192
226.086255 1.559800283
236.070605 4.236802662
237.0546206 4.364881563
238.0498695 2.596314818
240.0655196 5.049495456
250.0498695 2.288176919
254.0811697 1.620546642
264.0655196 12.79042329
266.0447842 2.570622787

Name: +ve in-silico MS/MS by CFM-ID for UJUXNQXDESRZSS-UHFFFAOYSA-N
ID: UJUXNQXDESRZSS-UHFFFAOYSA-N
Comment: Energy0
Num peaks: 6
15.02292652 0.6134825592
253.0495352 1.772337823
255.0651853 0.3481381395
264.0655196 27.88931057
266.0447842 0.3730066548
282.0760843 67.4809589

Name: +ve in-silico MS/MS by CFM-ID for UJUXNQXDESRZSS-UHFFFAOYSA-N
ID: UJUXNQXDESRZSS-UHFFFAOYSA-N
Comment: Energy1
Num peaks: 6
236.070605 6.011526972
238.0498695 2.079161062
238.086255 6.260690602
254.0811697 11.83750135
264.0655196 34.21201311
282.0760843 28.45542888

Name: +ve in-silico MS/MS by CFM-ID for UJUXNQXDESRZSS-UHFFFAOYSA-N
ID: UJUXNQXDESRZSS-UHFFFAOYSA-N
Comment: Energy2
Num peaks: 18
15.02292652 3.019281623
39.02292652 2.146535836
49.00727645 4.809889305
51.02292652 1.492705349
105.0334912 6.703181246
106.0651257 1.684897477
149.0233204 1.239651221
209.0597059 3.887055476
222.0549549 1.640600958
225.0546206 4.753628217
236.070605 10.59330344
237.0546206 5.961901303
238.0498695 6.594353005
239.0338851 2.207611293
252.0655196 2.083211899
254.0811697 1.515272224
264.0655196 17.78935392
266.0447842 2.40825775

Name: +ve in-silico MS/MS by CFM-ID for JWHXGMLCXNXQPT-UHFFFAOYSA-N
ID: JWHXGMLCXNXQPT-UHFFFAOYSA-N
Comment: Energy0
Num peaks: 6
31.01784114 0.5822713844
236.070605 1.274984552
252.0655196 35.68318936
264.0655196 16.6117897
266.0447842 0.5689527327
282.0760843 43.4350195

Name: +ve in-silico MS/MS by CFM-ID for JWHXGMLCXNXQPT-UHFFFAOYSA-N
ID: JWHXGMLCXNXQPT-UHFFFAOYSA-N
Comment: Energy1
Num peaks: 6
222.0549549 4.512326131
236.070605 3.149295446
252.0655196 40.34254935
254.0811697 4.3968935
264.0655196 16.93239722
282.0760843 17.08395777

Name: +ve in-silico MS/MS by CFM-ID for JWHXGMLCXNXQPT-UHFFFAOYSA-N
ID: JWHXGMLCXNXQPT-UHFFFAOYSA-N
Comment: Energy2
Num peaks: 11
31.01784114 1.847398905
49.00727645 2.934806031
51.02292652 1.968347476
81.0334912 1.884718784
105.0334912 2.535635126
222.0549549 19.72842894
224.070605 9.510694799
236.070605 12.29963596
238.0498695 4.831931689
252.0655196 17.72998487
264.0655196 5.096372378

Name: +ve in-silico MS/MS by CFM-ID for HTRZJOSNZJMACO-UHFFFAOYSA-N
ID: HTRZJOSNZJMACO-UHFFFAOYSA-N
Comment: Energy0
Num peaks: 6
15.02292652 0.6623928962
237.0546206 0.19966752
252.0655196 0.7184321638
255.0651853 0.3992525979
264.0655196 18.43636687
282.0760843 78.76703884

Name: +ve in-silico MS/MS by CFM-ID for HTRZJOSNZJMACO-UHFFFAOYSA-N
ID: HTRZJOSNZJMACO-UHFFFAOYSA-N
Comment: Energy1
Num peaks: 6
158.0600403 9.854064145
238.0498695 1.879125103
254.0811697 10.37258853
256.0604342 4.654555121
264.0655196 22.54505377
282.0760843 42.78019953

Name: +ve in-silico MS/MS by CFM-ID for HTRZJOSNZJMACO-UHFFFAOYSA-N
ID: HTRZJOSNZJMACO-UHFFFAOYSA-N
Comment: Energy2
Num peaks: 15
15.02292652 2.691487412
26.00252542 1.881768131
49.00727645 5.924284783
51.02292652 2.537316464
105.0334912 3.503234919
106.0651257 1.880826417
158.0600403 1.726088352
224.070605 3.011189609
225.0546206 7.287054272
236.070605 5.32925002
237.0546206 15.40600941
238.0498695 4.287582914
252.0655196 3.755126961
264.0655196 20.22689752
282.0760843 1.335338649

Name: +ve in-silico MS/MS by CFM-ID for IFGKGRYVKWXZCI-UHFFFAOYSA-N
ID: IFGKGRYVKWXZCI-UHFFFAOYSA-N
Comment: Energy0
Num peaks: 6
106.0651257 0.4593975738
132.0443902 0.5717624459
134.0600403 0.4057826464
252.0655196 0.8852746073
264.0655196 1.023308103
282.0760843 94.96221139

Name: +ve in-silico MS/MS by CFM-ID for IFGKGRYVKWXZCI-UHFFFAOYSA-N
ID: IFGKGRYVKWXZCI-UHFFFAOYSA-N
Comment: Energy1
Num peaks: 6
107.0127558 7.165777599
109.0284058 4.70632392
172.0393049 10.25534468
174.0549549 12.96366668
254.0811697 12.45945485
282.0760843 33.67494593

Name: +ve in-silico MS/MS by CFM-ID for IFGKGRYVKWXZCI-UHFFFAOYSA-N
ID: IFGKGRYVKWXZCI-UHFFFAOYSA-N
Comment: Energy2
Num peaks: 17
15.02292652 1.393668646
39.02292652 1.958183595
49.00727645 3.477386382
51.02292652 3.058956405
52.01817548 1.232634802
63.02292652 5.624722404
65.03857658 2.928429433
76.01817548 1.285514006
78.03382555 2.599487311
79.05422664 2.380025415
90.03382555 2.253139657
104.0494756 20.36889461
105.0334912 4.683663296
106.0651257 11.53442568
108.0807757 2.578482487
132.0443902 11.2655801
134.0600403 1.830951922

Name: +ve in-silico MS/MS by CFM-ID for DDVCTMAFHYNOGG-UHFFFAOYSA-N
ID: DDVCTMAFHYNOGG-UHFFFAOYSA-N
Comment: Energy0
Num peaks: 6
122.0600403 1.006850148
188.0342195 0.527360912
190.0498695 0.366468851
252.0655196 0.8162869574
264.0655196 10.98365471
282.0760843 84.96248381

Name: +ve in-silico MS/MS by CFM-ID for DDVCTMAFHYNOGG-UHFFFAOYSA-N
ID: DDVCTMAFHYNOGG-UHFFFAOYSA-N
Comment: Energy1
Num peaks: 6
122.0600403 2.560291934
252.0655196 2.240496619
254.0811697 17.09757674
256.0604342 4.255015104
264.0655196 14.47057406
282.0760843 47.03760205

Name: +ve in-silico MS/MS by CFM-ID for DDVCTMAFHYNOGG-UHFFFAOYSA-N
ID: DDVCTMAFHYNOGG-UHFFFAOYSA-N
Comment: Energy2
Num peaks: 17
29.00219107 1.672428312
49.00727645 2.514078465
51.02292652 4.313004557
120.0443902 5.08500604
132.0443902 3.566424751
144.0443902 1.49914163
145.0284058 2.399224047
146.0236548 2.258829527
160.0393049 16.85454596
161.0233204 5.343975075
162.0549549 2.788008889
172.0393049 8.693764795
186.0185694 6.132626427
188.0342195 9.26872338
190.0498695 1.766613918
252.0655196 2.838087927
264.0655196 3.51868694

Name: +ve in-silico MS/MS by CFM-ID for MKSFUPRIINEMSG-UHFFFAOYSA-N
ID: MKSFUPRIINEMSG-UHFFFAOYSA-N
Comment: Energy0
Num peaks: 6
15.02292652 0.6793759072
252.0655196 0.7212663982
253.0495352 1.820162645
264.0655196 15.41355432
266.0447842 1.054353226
282.0760843 77.63541632

Name: +ve in-silico MS/MS by CFM-ID for MKSFUPRIINEMSG-UHFFFAOYSA-N
ID: MKSFUPRIINEMSG-UHFFFAOYSA-N
Comment: Energy1
Num peaks: 7
214.0498695 10.40266982
250.0498695 2.792924538
254.0811697 7.249232714
256.0604342 2.834397534
264.0655196 22.58134794
266.0447842 4.233563629
282.0760843 31.91510737

Name: +ve in-silico MS/MS by CFM-ID for MKSFUPRIINEMSG-UHFFFAOYSA-N
ID: MKSFUPRIINEMSG-UHFFFAOYSA-N
Comment: Energy2
Num peaks: 27
15.02292652 2.086587917
53.00219107 0.9345520192
65.00219107 1.308369635
119.0127558 2.650803018
121.0284058 1.552722538
161.0233204 4.888405943
172.0393049 1.469759028
174.0549549 1.113170338
185.0233204 2.845076848
186.0549549 2.557076563
187.0389705 1.595442677
198.0549549 8.032944038
214.0498695 5.046325363
216.0655196 1.070311827
222.0549549 2.725123566
223.0389705 6.159651939
225.0546206 3.973105396
226.0498695 1.24755027
235.0389705 1.77951039
236.070605 5.014575589
237.0546206 4.268072187
238.0498695 4.584461431
239.0338851 1.718565228
250.0498695 1.858916753
252.0655196 2.425307505
264.0655196 5.237085424
266.0447842 2.34171419

Name: +ve in-silico MS/MS by CFM-ID for VGKCHWTWZGEFMF-UHFFFAOYSA-N
ID: VGKCHWTWZGEFMF-UHFFFAOYSA-N
Comment: Energy0
Num peaks: 6
15.02292652 0.6970456292
250.0498695 0.5954275511
252.0655196 0.7778571863
264.0655196 14.74318112
266.0447842 1.11073886
282.0760843 80.31595846

Name: +ve in-silico MS/MS by CFM-ID for VGKCHWTWZGEFMF-UHFFFAOYSA-N
ID: VGKCHWTWZGEFMF-UHFFFAOYSA-N
Comment: Energy1
Num peaks: 7
214.0498695 8.016763714
222.0549549 2.962907443
238.0498695 18.32140248
240.0655196 16.69355997
254.0811697 4.611876097
264.0655196 11.50669065
282.0760843 18.4499519

Name: +ve in-silico MS/MS by CFM-ID for VGKCHWTWZGEFMF-UHFFFAOYSA-N
ID: VGKCHWTWZGEFMF-UHFFFAOYSA-N
Comment: Energy2
Num peaks: 29
15.02292652 2.343034043
26.00252542 2.194973903
65.00219107 1.402478161
119.0127558 1.246610526
121.0284058 0.9781840551
161.0233204 1.470437158
162.0549549 1.094628526
172.0393049 2.368527962
185.0233204 2.519503969
186.0549549 2.955347527
187.0389705 1.032637401
196.0393049 1.219462141
198.0549549 8.770856071
210.0549549 4.357544357
211.0389705 1.952427087
214.0498695 5.367541529
216.0655196 1.031563543
222.0549549 5.601798665
223.0389705 2.742873798
224.070605 1.106654702
225.0546206 1.575811129
236.070605 5.494827363
237.0546206 1.255286914
238.0498695 5.701326636
240.0655196 1.232292238
250.0498695 2.581326265
252.0655196 3.027473145
264.0655196 5.198137102
266.0447842 2.537221348

Name: +ve in-silico MS/MS by CFM-ID for CJYVYHYVEJMLTP-UHFFFAOYSA-N
ID: CJYVYHYVEJMLTP-UHFFFAOYSA-N
Comment: Energy0
Num peaks: 6
15.02292652 0.7484726669
252.0655196 1.393257451
254.0811697 0.212614599
255.0651853 0.1561018799
264.0655196 2.495200553
282.0760843 93.94518108

Name: +ve in-silico MS/MS by CFM-ID for CJYVYHYVEJMLTP-UHFFFAOYSA-N
ID: CJYVYHYVEJMLTP-UHFFFAOYSA-N
Comment: Energy1
Num peaks: 6
97.02840582 5.65120195
158.0600403 5.842161442
200.070605 18.7386901
254.0811697 3.278912369
264.0655196 8.212575787
282.0760843 46.09777981

Name: +ve in-silico MS/MS by CFM-ID for CJYVYHYVEJMLTP-UHFFFAOYSA-N
ID: CJYVYHYVEJMLTP-UHFFFAOYSA-N
Comment: Energy2
Num peaks: 21
15.02292652 4.256725076
26.00252542 4.187397895
41.00219107 5.086196402
49.00727645 8.132189218
51.02292652 4.442967533
63.02292652 2.0753401
104.0494756 2.686815722
105.0334912 3.874312908
106.0651257 3.795956301
130.0651257 0.9603467226
158.0600403 4.316128142
182.0600403 3.500830622
200.070605 1.950201311
225.0546206 1.166034486
238.0498695 2.982891457
252.0655196 1.585355688
254.0447842 2.405229344
254.0811697 3.128319206
256.0604342 3.213328296
264.0655196 12.77106134
282.0760843 3.964572693

Name: +ve in-silico MS/MS by CFM-ID for JKIOKHQHQGQYOO-UHFFFAOYSA-N
ID: JKIOKHQHQGQYOO-UHFFFAOYSA-N
Comment: Energy0
Num peaks: 6
15.02292652 0.6702527836
224.070605 3.273842824
240.0655196 0.7921141025
253.0495352 1.895982217
264.0655196 14.48530287
282.0760843 76.39659592

Name: +ve in-silico MS/MS by CFM-ID for JKIOKHQHQGQYOO-UHFFFAOYSA-N
ID: JKIOKHQHQGQYOO-UHFFFAOYSA-N
Comment: Energy1
Num peaks: 6
224.070605 2.352992048
253.0495352 2.002861275
254.0811697 2.242278069
264.0655196 25.98183653
266.0447842 2.092694976
282.0760843 54.87810406

Name: +ve in-silico MS/MS by CFM-ID for JKIOKHQHQGQYOO-UHFFFAOYSA-N
ID: JKIOKHQHQGQYOO-UHFFFAOYSA-N
Comment: Energy2
Num peaks: 18
15.02292652 1.859922585
26.00252542 1.723011782
39.02292652 3.844150049
49.00727645 6.630769815
51.02292652 1.558819866
105.0334912 6.842819713
120.0443902 2.114852711
182.0600403 4.069718886
196.0756904 3.156405905
198.0549549 4.428168372
224.070605 17.29567463
235.0389705 2.831228942
237.0546206 5.491804315
238.0498695 1.544679205
239.0338851 1.889446811
240.0655196 5.654757257
264.0655196 5.926610284
266.0447842 3.297261503

Name: +ve in-silico MS/MS by CFM-ID for IFFDXMFTGFRDJB-UHFFFAOYSA-N
ID: IFFDXMFTGFRDJB-UHFFFAOYSA-N
Comment: Energy0
Num peaks: 27
67.01784114 0.7258316661
75.00767038 0.6560030653
95.01275576 0.8370948009
99.00767038 0.8473183409
101.0233204 0.8240787087
113.0233204 0.9720482192
123.0076704 0.6858116782
141.0182351 1.912524553
145.0050835 3.471878758
147.0207336 0.9791906178
172.9999982 1.766837295
187.0156482 0.646716481
193.0050835 0.7686973971
197.0444498 0.7963465732
208.9999982 0.8670868759
211.0156482 5.328109866
213.0312983 1.978561452
215.0469483 1.375226399
223.0156482 1.643118659
239.0105628 1.422872005
241.0262129 9.668260865
243.041863 1.054551389
251.0105628 3.743037161
255.0054775 0.7984297713
257.0211275 1.460871487
269.0211275 15.53854097
287.0316922 19.79996667

Name: +ve in-silico MS/MS by CFM-ID for IFFDXMFTGFRDJB-UHFFFAOYSA-N
ID: IFFDXMFTGFRDJB-UHFFFAOYSA-N
Comment: Energy1
Num peaks: 31
39.02292652 0.9269700858
55.01784114 1.24994265
67.01784114 4.123252272
95.01275576 2.016706938
96.99202031 1.472563702
99.00767038 1.435499679
123.0076704 1.438003927
141.0182351 2.343247034
145.0050835 1.460687817
168.968698 1.179273425
170.9843481 1.131548455
172.9999982 4.413755795
175.0156482 1.136930122
181.0050835 1.482950991
183.0207336 2.292649415
193.0050835 2.023619366
194.9843481 0.9400163054
195.0207336 1.065240911
199.0156482 1.259939152
208.9999982 2.767640103
211.0156482 6.577502576
213.0312983 3.631152726
215.0469483 0.8850519589
223.0156482 2.084316901
239.0105628 1.017269475
241.0262129 5.190337545
243.041863 0.9310042991
251.0105628 2.052937124
257.0211275 1.740669941
269.0211275 3.819802475
287.0316922 2.108918816

Name: +ve in-silico MS/MS by CFM-ID for IFFDXMFTGFRDJB-UHFFFAOYSA-N
ID: IFFDXMFTGFRDJB-UHFFFAOYSA-N
Comment: Energy2
Num peaks: 31
39.02292652 5.506734719
53.00219107 2.619226511
55.01784114 3.686450497
65.00219107 4.130333984
67.01784114 6.619660151
69.0334912 0.8962454594
72.98395416 1.316021418
84.98395416 0.8663655028
91.01784114 1.484256908
95.01275576 2.903210279
99.00767038 0.7892072868
105.0334912 0.8319083386
107.0127558 1.289214528
112.9788688 1.023495888
113.0233204 1.895535472
114.9945188 1.038837921
129.0101689 1.783195232
133.0284058 1.757345511
135.0076704 0.8303552987
137.0233204 1.730677318
142.9894335 1.880202732
145.0050835 3.197753115
154.9894335 1.395225571
170.9843481 0.8852652089
172.9999982 1.062153438
181.0050835 1.500680152
195.0287997 1.009804783
211.0156482 1.095413547
223.0156482 1.741905132
239.0105628 1.089689126
243.041863 0.76056926

Name: +ve in-silico MS/MS by CFM-ID for AZWACLOYAKWNCR-UHFFFAOYSA-N
ID: AZWACLOYAKWNCR-UHFFFAOYSA-N
Comment: Energy0
Num peaks: 15
113.0233204 1.181472542
141.0182351 1.280605762
145.0050835 7.178933686
147.0207336 1.509098161
172.9999982 1.044101894
211.0156482 6.233425533
213.0312983 2.102857286
215.0469483 1.573575832
223.0156482 1.497347175
239.0105628 1.080475524
241.0262129 11.06291416
243.041863 1.164664294
251.0105628 3.557091862
269.0211275 17.37607853
287.0316922 23.02570943

Name: +ve in-silico MS/MS by CFM-ID for AZWACLOYAKWNCR-UHFFFAOYSA-N
ID: AZWACLOYAKWNCR-UHFFFAOYSA-N
Comment: Energy1
Num peaks: 31
39.02292652 2.929746979
53.00219107 1.34177657
55.01784114 1.308676178
67.01784114 6.619223441
95.01275576 3.521156695
96.99202031 1.688256236
99.00767038 1.59217035
113.0233204 1.673741462
114.9945188 1.057955145
117.0101689 1.27299221
123.0076704 1.752733909
141.0182351 2.268192505
145.0050835 2.641605074
147.0207336 1.43462287
170.9843481 1.202060507
172.9999982 4.626047599
175.0156482 1.627536091
193.0050835 1.577168134
194.9843481 1.172205158
195.0207336 1.128818309
199.0156482 1.263639852
208.9999982 3.28214759
211.0156482 7.980301474
213.0312983 4.215988954
215.0469483 1.15487272
223.0156482 2.136372266
241.0262129 4.432507358
243.041863 1.050619205
251.0105628 2.518604673
269.0211275 4.68304179
287.0316922 2.610558628

Name: +ve in-silico MS/MS by CFM-ID for AZWACLOYAKWNCR-UHFFFAOYSA-N
ID: AZWACLOYAKWNCR-UHFFFAOYSA-N
Comment: Energy2
Num peaks: 31
39.02292652 5.024484369
41.03857658 1.456990858
53.00219107 4.308348737
55.01784114 4.553476987
65.00219107 3.527286115
67.01784114 9.027662684
69.0334912 1.499465468
72.98395416 0.9674359094
84.98395416 2.334238836
86.96321872 0.7838686071
88.97886878 2.527460249
90.99451885 1.047549199
95.01275576 3.56031049
97.02840582 0.8922201671
99.00767038 0.9188107813
109.0284058 1.855927235
112.9788688 1.502723797
113.0233204 1.606154232
114.9945188 2.371016773
117.0101689 1.11348791
120.9920203 0.7620856292
125.0233204 0.9939886314
129.0101689 2.569760534
136.9869349 1.0747096
142.9894335 2.842349386
145.0050835 8.001193812
147.0207336 0.9475672843
187.0156482 0.7740003679
195.0207336 0.9134385815
223.0156482 2.597502708
243.041863 0.966174554

Name: +ve in-silico MS/MS by CFM-ID for AYZNJAKGJMWUQE-UHFFFAOYSA-N
ID: AYZNJAKGJMWUQE-UHFFFAOYSA-N
Comment: Energy0
Num peaks: 21
95.01275576 0.7519049851
99.00767038 0.8433909886
101.0233204 0.724747155
113.0233204 0.9685038312
145.0050835 2.906652943
172.9999982 1.877081702
181.0495352 0.8765107601
184.9999982 0.6817676285
193.0050835 0.8174954642
208.9999982 0.9037930459
211.0156482 5.248429069
213.0312983 1.843457814
215.0469483 1.315015952
223.0156482 1.918722019
239.0105628 0.9603076994
241.0262129 9.327209053
243.041863 0.9943677366
251.0105628 4.659662561
251.0550145 0.8238265454
269.0211275 23.74390509
287.0316922 18.09244455

Name: +ve in-silico MS/MS by CFM-ID for AYZNJAKGJMWUQE-UHFFFAOYSA-N
ID: AYZNJAKGJMWUQE-UHFFFAOYSA-N
Comment: Energy1
Num peaks: 31
39.02292652 1.26064821
55.01784114 1.308670063
67.01784114 1.995782394
80.99710569 0.9700501605
95.01275576 1.118795918
96.99202031 1.742346933
99.00767038 1.580086725
137.0233204 0.8664548498
141.0182351 0.8225253081
145.0050835 4.175929737
147.0207336 1.201860298
170.9843481 1.485373908
172.9999982 6.079863972
175.0156482 1.024865014
183.0207336 0.8331879235
184.9999982 0.896107542
193.0050835 2.445427064
194.9843481 1.445261773
195.0207336 1.100299239
196.9999982 1.032575478
199.0156482 1.353029613
208.9999982 4.091555921
211.0156482 9.428781205
213.0312983 5.129045258
215.0469483 1.206932215
223.0156482 2.047620739
241.0262129 5.176931043
243.041863 1.101826149
251.0105628 2.756932707
269.0211275 5.66414844
287.0316922 2.837534982

Name: +ve in-silico MS/MS by CFM-ID for AYZNJAKGJMWUQE-UHFFFAOYSA-N
ID: AYZNJAKGJMWUQE-UHFFFAOYSA-N
Comment: Energy2
Num peaks: 31
39.02292652 4.685590571
49.00727645 2.2835716
51.02292652 3.019397237
53.00219107 1.918184581
53.03857658 1.643495789
55.01784114 3.707218775
65.00219107 1.645875862
67.01784114 4.481879639
79.01784114 1.985316311
80.99710569 1.464002851
81.0334912 1.194791718
83.01275576 1.178684622
95.01275576 1.341277275
103.0178411 1.521446107
105.0334912 1.037089854
107.0127558 1.924295173
107.0491413 1.202201937
113.0233204 1.931010709
117.0334912 2.122239096
121.0284058 1.672062673
129.0101689 1.355031232
133.0284058 3.815494917
137.0233204 1.349154248
145.0050835 4.303097186
147.0440559 1.094122607
163.0389705 2.425832247
172.9999982 1.070226311
177.0182351 1.128722265
179.0338851 1.009644214
181.0495352 1.091338531
223.0156482 1.803991688

Name: +ve in-silico MS/MS by CFM-ID for PIEQIZOUTJMTGD-UHFFFAOYSA-N
ID: PIEQIZOUTJMTGD-UHFFFAOYSA-N
Comment: Energy0
Num peaks: 14
96.96852159 2.511947068
98.98417166 3.448811303
110.9841717 3.996709798
120.0443902 4.869786671
122.0600403 14.24130432
124.0756904 2.291440637
140.9947363 2.973158312
180.0655196 2.220666596
206.0811697 1.862499948
210.0760843 1.571135787
222.0760843 1.836798937
224.0917343 8.343471475
304.0580649 9.168880887
322.0686296 20.93184569

Name: +ve in-silico MS/MS by CFM-ID for PIEQIZOUTJMTGD-UHFFFAOYSA-N
ID: PIEQIZOUTJMTGD-UHFFFAOYSA-N
Comment: Energy1
Num peaks: 26
41.00219107 1.561844684
43.01784114 1.495415945
45.0334912 1.82676448
71.01275576 1.110675966
80.97360697 1.32224664
96.96852159 5.670294993
98.98417166 8.759938262
110.9841717 1.066905054
115.0389705 2.017640228
120.0443902 7.460681053
122.0600403 7.437314975
122.9841717 2.059996155
124.0756904 0.8882188953
124.9998217 2.15922573
140.9947363 7.447229669
143.0103864 2.981107746
150.0549549 5.511629495
152.070605 2.431394563
180.0655196 1.793957874
206.0811697 2.180567419
208.0968197 1.184956241
210.0760843 0.990665349
222.0760843 1.253554612
224.0917343 5.077126328
304.0580649 2.341243433
322.0686296 2.112554047

Name: +ve in-silico MS/MS by CFM-ID for PIEQIZOUTJMTGD-UHFFFAOYSA-N
ID: PIEQIZOUTJMTGD-UHFFFAOYSA-N
Comment: Energy2
Num peaks: 26
15.02292652 1.213092212
39.02292652 0.9518191815
41.00219107 2.047499149
45.0334912 2.160770182
49.00727645 2.227445721
51.02292652 2.361920129
53.03857658 2.140839416
76.01817548 3.388068356
77.00219107 1.424973422
78.03382555 2.779698852
80.04947561 3.062548906
90.03382555 1.273558536
92.04947561 3.740950308
94.06512568 2.582829309
95.04914126 1.036392769
96.96852159 2.20107093
98.98417166 1.351788588
104.0494756 4.192912568
106.0287402 1.004157533
106.0651257 1.008532568
108.0443902 0.8821984105
110.0600403 1.169578712
110.9841717 2.38470149
120.0443902 13.87890723
122.0600403 17.87763927
124.0756904 1.674163031

Name: +ve in-silico MS/MS by CFM-ID for YZJWCPGXHZCHAR-UHFFFAOYSA-N
ID: YZJWCPGXHZCHAR-UHFFFAOYSA-N
Comment: Energy0
Num peaks: 6
121.0284058 1.455931912
162.0549549 0.5013344113
254.0447842 0.2956526878
256.0604342 0.4574301904
265.0495352 3.551048277
282.0760843 93.43137502

Name: +ve in-silico MS/MS by CFM-ID for YZJWCPGXHZCHAR-UHFFFAOYSA-N
ID: YZJWCPGXHZCHAR-UHFFFAOYSA-N
Comment: Energy1
Num peaks: 6
93.0334912 1.784297561
121.0284058 38.7245005
162.0549549 5.053338715
188.0342195 8.299719318
265.0495352 8.025870913
282.0760843 29.44973488

Name: +ve in-silico MS/MS by CFM-ID for YZJWCPGXHZCHAR-UHFFFAOYSA-N
ID: YZJWCPGXHZCHAR-UHFFFAOYSA-N
Comment: Energy2
Num peaks: 15
41.00219107 1.906417206
42.03382555 4.635391185
49.00727645 6.083536494
51.02292652 6.53097997
53.03857658 2.16168149
77.00219107 5.969445923
79.01784114 4.617736996
89.00219107 3.135870393
91.01784114 2.395891925
93.0334912 7.838873775
95.04914126 2.152954758
118.0651257 4.102975499
120.0443902 5.897041546
121.0284058 21.08045894
162.0549549 1.84603422

Name: +ve in-silico MS/MS by CFM-ID for GLGPZYOCSVQQJS-UHFFFAOYSA-N
ID: GLGPZYOCSVQQJS-UHFFFAOYSA-N
Comment: Energy0
Num peaks: 6
94.06512568 2.293093998
189.0182351 3.77990123
256.0604342 0.4346973916
265.0495352 3.380760115
266.0447842 0.4683844743
282.0760843 88.13480555

Name: +ve in-silico MS/MS by CFM-ID for GLGPZYOCSVQQJS-UHFFFAOYSA-N
ID: GLGPZYOCSVQQJS-UHFFFAOYSA-N
Comment: Energy1
Num peaks: 6
94.06512568 6.472452729
120.0443902 8.455861779
189.0182351 19.72804914
256.0604342 1.749983885
265.0495352 9.70078864
282.0760843 40.5678305

Name: +ve in-silico MS/MS by CFM-ID for GLGPZYOCSVQQJS-UHFFFAOYSA-N
ID: GLGPZYOCSVQQJS-UHFFFAOYSA-N
Comment: Energy2
Num peaks: 16
39.02292652 2.589073352
40.01817548 1.961858836
41.03857658 8.765653762
42.03382555 3.554897592
44.04947561 2.292696855
51.02292652 2.244515405
53.03857658 1.719877765
54.03382555 1.800464668
66.03382555 2.287703376
67.05422664 16.86523744
68.04947561 3.455753009
78.03382555 2.057374556
94.06512568 8.438094092
121.0284058 18.58500626
145.0284058 1.649639062
189.0182351 3.354691741

Name: +ve in-silico MS/MS by CFM-ID for OHHCRUSIQPHNIJ-UHFFFAOYSA-N
ID: OHHCRUSIQPHNIJ-UHFFFAOYSA-N
Comment: Energy0
Num peaks: 6
41.03857658 0.3803164623
238.086255 0.5074078386
256.0604342 0.4398310466
265.0495352 3.526555689
266.0447842 0.4862423517
282.0760843 93.32316846

Name: +ve in-silico MS/MS by CFM-ID for OHHCRUSIQPHNIJ-UHFFFAOYSA-N
ID: OHHCRUSIQPHNIJ-UHFFFAOYSA-N
Comment: Energy1
Num peaks: 6
238.086255 3.61392246
254.0447842 1.395831112
256.0604342 2.038384273
264.0655196 7.432052893
265.0495352 12.2436652
282.0760843 56.34577757

Name: +ve in-silico MS/MS by CFM-ID for OHHCRUSIQPHNIJ-UHFFFAOYSA-N
ID: OHHCRUSIQPHNIJ-UHFFFAOYSA-N
Comment: Energy2
Num peaks: 29
25.00727645 1.265146335
39.02292652 5.940811253
41.03857658 16.95569504
42.03382555 1.454441995
44.0130901 1.178775844
44.99710569 2.89846289
49.00727645 2.550754344
50.00252542 3.203722638
51.02292652 4.439929486
52.01817548 2.249725304
53.03857658 1.823677573
64.01817548 1.782834457
66.03382555 1.914313831
121.0284058 1.301619049
159.0440559 3.846351873
187.0389705 1.170801715
214.0498695 1.696891047
215.0338851 1.537960998
230.0447842 1.349048746
232.0604342 1.184617724
237.0182351 1.666888607
238.0498695 1.308612152
238.086255 2.405497187
239.0338851 2.71885016
254.0447842 2.735168525
256.0604342 2.55646884
265.0495352 3.745259513
266.0447842 1.57343872
282.0760843 2.513471637

Name: +ve in-silico MS/MS by CFM-ID for SVDSLBVQGVKOQN-UHFFFAOYSA-N
ID: SVDSLBVQGVKOQN-UHFFFAOYSA-N
Comment: Energy0
Num peaks: 6
54.03382555 0.9436789103
189.0182351 0.4500591792
227.0338851 1.290751534
264.0655196 9.733705103
265.0495352 30.65796491
282.0760843 52.37655396

Name: +ve in-silico MS/MS by CFM-ID for SVDSLBVQGVKOQN-UHFFFAOYSA-N
ID: SVDSLBVQGVKOQN-UHFFFAOYSA-N
Comment: Energy1
Num peaks: 8
54.03382555 2.399454545
227.0338851 7.070754442
239.0338851 3.938462962
241.0495352 3.174880662
254.0811697 3.188028812
264.0655196 10.47079351
265.0495352 22.44834876
282.0760843 27.56338909

Name: +ve in-silico MS/MS by CFM-ID for SVDSLBVQGVKOQN-UHFFFAOYSA-N
ID: SVDSLBVQGVKOQN-UHFFFAOYSA-N
Comment: Energy2
Num peaks: 31
25.00727645 1.055067883
27.02292652 1.878637213
39.02292652 1.338895261
40.01817548 4.833610158
42.03382555 2.871490138
44.04947561 3.94867753
49.00727645 12.07701822
50.00252542 1.744797709
51.02292652 5.397909174
54.03382555 1.453524778
65.00219107 2.229612845
66.03382555 2.99492381
68.04947561 4.289664923
82.02874017 0.9220090961
83.01275576 2.313751393
85.02840582 1.108977729
92.0130901 1.773825788
94.02874017 1.396811401
107.0127558 1.042628843
121.0284058 2.39612851
136.0393049 2.770427035
189.0182351 1.391875292
211.0389705 3.139111403
213.0546206 2.196626052
215.0338851 1.738651014
227.0338851 1.86605386
237.0182351 1.140763148
239.0338851 1.723492583
254.0811697 1.048634798
264.0655196 2.404445123
265.0495352 1.876112035

Name: +ve in-silico MS/MS by CFM-ID for KNAULBXFMLZPJT-UHFFFAOYSA-N
ID: KNAULBXFMLZPJT-UHFFFAOYSA-N
Comment: Energy0
Num peaks: 6
202.0498695 21.76168513
290.0447842 0.8932497198
292.0604342 6.163048801
294.0760843 1.928952115
304.0604342 1.571831409
322.0709989 62.46382396

Name: +ve in-silico MS/MS by CFM-ID for KNAULBXFMLZPJT-UHFFFAOYSA-N
ID: KNAULBXFMLZPJT-UHFFFAOYSA-N
Comment: Energy1
Num peaks: 7
121.0284058 3.04274527
202.0498695 3.257173007
264.0655196 2.342153147
292.0604342 9.328746829
294.0760843 24.49538131
304.0604342 1.982662466
322.0709989 36.08774372

Name: +ve in-silico MS/MS by CFM-ID for KNAULBXFMLZPJT-UHFFFAOYSA-N
ID: KNAULBXFMLZPJT-UHFFFAOYSA-N
Comment: Energy2
Num peaks: 19
39.02292652 1.963349757
40.01817548 2.399160822
52.01817548 5.48844857
158.0600403 7.251895722
174.0549549 13.62424432
175.0389705 1.304743675
202.0498695 13.70882978
222.0549549 2.377037277
232.0393049 1.3761767
234.0549549 1.899961066
248.070605 2.602099903
250.0498695 1.619776291
262.0498695 4.314879556
264.0655196 5.559749864
266.0811697 1.652341147
276.0655196 4.689156234
278.0447842 4.100154045
292.0604342 2.300509084
294.0760843 1.994953952

Name: +ve in-silico MS/MS by CFM-ID for IBEDUAUVCOHJOI-UHFFFAOYSA-N
ID: IBEDUAUVCOHJOI-UHFFFAOYSA-N
Comment: Energy0
Num peaks: 6
218.0447842 5.733091286
276.0655196 1.024572419
292.0604342 6.656471997
294.0760843 1.983011773
304.0604342 9.623283284
322.0709989 70.99727308

Name: +ve in-silico MS/MS by CFM-ID for IBEDUAUVCOHJOI-UHFFFAOYSA-N
ID: IBEDUAUVCOHJOI-UHFFFAOYSA-N
Comment: Energy1
Num peaks: 6
267.0651853 3.591772624
276.0655196 2.643744104
292.0604342 4.602526087
294.0760843 19.60070692
304.0604342 17.2444034
322.0709989 34.07413448

Name: +ve in-silico MS/MS by CFM-ID for IBEDUAUVCOHJOI-UHFFFAOYSA-N
ID: IBEDUAUVCOHJOI-UHFFFAOYSA-N
Comment: Energy2
Num peaks: 20
26.00252542 3.137757542
28.01817548 1.230969164
49.00727645 3.041196084
53.99744004 8.65319056
55.01784114 1.353117512
56.0130901 3.137752639
68.0130901 6.393543061
174.0549549 3.88203389
188.0342195 6.503564157
190.0498695 7.146302057
191.0338851 2.767186758
218.0447842 5.914590462
222.0549549 2.588381141
260.070605 4.168584198
262.0498695 1.489946917
264.0655196 1.852465645
276.0655196 9.983135329
292.0604342 2.841537849
294.0760843 2.400512789
304.0604342 2.472885214

Name: +ve in-silico MS/MS by CFM-ID for WREVPOBHDCMAOU-UHFFFAOYSA-N
ID: WREVPOBHDCMAOU-UHFFFAOYSA-N
Comment: Energy0
Num peaks: 6
19.01784114 2.590007188
218.0447842 5.601897649
276.0655196 3.087948624
290.0447842 1.374323992
304.0604342 10.88705854
322.0709989 68.49003168

Name: +ve in-silico MS/MS by CFM-ID for WREVPOBHDCMAOU-UHFFFAOYSA-N
ID: WREVPOBHDCMAOU-UHFFFAOYSA-N
Comment: Energy1
Num peaks: 7
216.0291341 1.816545112
276.0655196 6.510492006
290.0447842 2.816189004
292.0604342 6.738167066
294.0760843 14.40979859
304.0604342 22.29657658
322.0709989 26.36306956

Name: +ve in-silico MS/MS by CFM-ID for WREVPOBHDCMAOU-UHFFFAOYSA-N
ID: WREVPOBHDCMAOU-UHFFFAOYSA-N
Comment: Energy2
Num peaks: 21
15.02292652 1.968947051
19.01784114 1.629318172
40.01817548 3.730564311
49.00727645 4.235293683
51.02292652 1.955821283
52.01817548 6.994965782
174.0549549 3.02683939
188.0342195 5.853111492
189.0182351 1.185325424
191.0338851 10.56069048
206.0600403 5.75499025
216.0291341 7.335213311
218.0447842 5.731961976
236.070605 2.011620967
260.070605 5.240102321
267.0651853 1.680194254
276.0655196 3.985601897
290.0447842 1.337226492
294.0760843 1.07621719
304.0604342 3.008635118
306.0396988 2.45783915

Name: +ve in-silico MS/MS by CFM-ID for JPUWXBMSNLYGNW-UHFFFAOYSA-N
ID: JPUWXBMSNLYGNW-UHFFFAOYSA-N
Comment: Energy0
Num peaks: 6
202.0498695 11.17122497
276.0655196 1.008185171
292.0604342 6.429910815
294.0760843 1.873575634
304.0604342 9.210396724
322.0709989 66.29117547

Name: +ve in-silico MS/MS by CFM-ID for JPUWXBMSNLYGNW-UHFFFAOYSA-N
ID: JPUWXBMSNLYGNW-UHFFFAOYSA-N
Comment: Energy1
Num peaks: 6
202.0498695 4.217120876
276.0655196 3.683317768
292.0604342 7.518684763
294.0760843 11.29563591
304.0604342 17.31067001
322.0709989 40.14332229

Name: +ve in-silico MS/MS by CFM-ID for JPUWXBMSNLYGNW-UHFFFAOYSA-N
ID: JPUWXBMSNLYGNW-UHFFFAOYSA-N
Comment: Energy2
Num peaks: 15
40.01817548 2.110901227
52.01817548 5.190831425
158.0600403 7.107966629
174.0549549 13.20059713
202.0498695 13.6989818
222.0549549 4.11347337
234.0549549 2.157667769
248.070605 2.462580135
260.070605 4.228929115
264.0655196 3.215229026
276.0655196 12.7055231
278.0447842 1.46730369
292.0604342 3.910087043
294.0760843 1.637433682
304.0604342 2.85591999

Name: +ve in-silico MS/MS by CFM-ID for QKQWVECBXLFTJQ-UHFFFAOYSA-N
ID: QKQWVECBXLFTJQ-UHFFFAOYSA-N
Comment: Energy0
Num peaks: 6
202.0498695 11.1056964
276.0655196 1.009438321
292.0604342 6.535462468
294.0760843 2.157661813
304.0604342 9.127591857
322.0709989 65.6005711

Name: +ve in-silico MS/MS by CFM-ID for QKQWVECBXLFTJQ-UHFFFAOYSA-N
ID: QKQWVECBXLFTJQ-UHFFFAOYSA-N
Comment: Energy1
Num peaks: 6
202.0498695 3.798052695
276.0655196 2.837355381
292.0604342 6.34010525
294.0760843 20.48587933
304.0604342 16.16629755
322.0709989 35.39897563

Name: +ve in-silico MS/MS by CFM-ID for QKQWVECBXLFTJQ-UHFFFAOYSA-N
ID: QKQWVECBXLFTJQ-UHFFFAOYSA-N
Comment: Energy2
Num peaks: 16
40.01817548 2.024432034
52.01817548 5.237471406
158.0600403 6.788068379
174.0549549 12.60594414
202.0498695 13.61750431
222.0549549 3.944121002
234.0549549 2.218753075
248.070605 2.90103748
260.070605 3.864688729
264.0655196 3.905715091
266.0811697 1.88602509
276.0655196 11.59035834
278.0447842 2.260647128
292.0604342 3.840123715
294.0760843 2.366090507
304.0604342 2.555225874

Name: +ve in-silico MS/MS by CFM-ID for JTXYKRJMFBOINV-UHFFFAOYSA-N
ID: JTXYKRJMFBOINV-UHFFFAOYSA-N
Comment: Energy0
Num peaks: 6
218.0447842 5.652375154
290.0447842 0.9661943359
292.0604342 6.558480483
294.0760843 2.305222228
304.0604342 9.863798544
322.0709989 69.69273825

Name: +ve in-silico MS/MS by CFM-ID for JTXYKRJMFBOINV-UHFFFAOYSA-N
ID: JTXYKRJMFBOINV-UHFFFAOYSA-N
Comment: Energy1
Num peaks: 6
276.0655196 3.459564633
279.0651853 2.443366711
292.0604342 5.304896686
294.0760843 21.70739929
304.0604342 13.76746712
322.0709989 36.69382067

Name: +ve in-silico MS/MS by CFM-ID for JTXYKRJMFBOINV-UHFFFAOYSA-N
ID: JTXYKRJMFBOINV-UHFFFAOYSA-N
Comment: Energy2
Num peaks: 16
49.00727645 3.861968555
174.0549549 3.79207586
188.0342195 7.687590834
190.0498695 19.46035328
218.0447842 5.828102779
222.0549549 3.991334855
232.0393049 2.324636515
260.070605 2.099633704
262.0498695 2.557028584
264.0655196 4.241288142
266.0811697 3.863403832
276.0655196 6.344372351
278.0447842 6.573301644
292.0604342 2.405510537
294.0760843 3.045041476
304.0604342 2.266577157

Name: +ve in-silico MS/MS by CFM-ID for YMKHGXCRKNHIDU-UHFFFAOYSA-N
ID: YMKHGXCRKNHIDU-UHFFFAOYSA-N
Comment: Energy0
Num peaks: 6
202.0498695 6.094718267
290.0447842 1.027246466
292.0604342 7.238755121
294.0760843 2.392520641
304.0604342 1.808995174
322.0709989 75.84340407

Name: +ve in-silico MS/MS by CFM-ID for YMKHGXCRKNHIDU-UHFFFAOYSA-N
ID: YMKHGXCRKNHIDU-UHFFFAOYSA-N
Comment: Energy1
Num peaks: 6
202.0498695 2.462814144
280.0604342 2.684833295
292.0604342 7.041953812
294.0760843 24.00568427
306.0396988 2.79061715
322.0709989 43.22068476

Name: +ve in-silico MS/MS by CFM-ID for YMKHGXCRKNHIDU-UHFFFAOYSA-N
ID: YMKHGXCRKNHIDU-UHFFFAOYSA-N
Comment: Energy2
Num peaks: 20
15.02292652 1.573649304
40.01817548 3.128895017
52.01817548 4.791268494
158.0600403 6.281370713
174.0549549 11.61564071
202.0498695 10.03638004
222.0549549 3.412363133
232.0393049 1.992267248
234.0549549 1.837818424
248.070605 2.575922596
250.0498695 1.235811119
260.070605 1.336251815
262.0498695 5.585400893
264.0655196 5.909196163
266.0811697 1.98655308
276.0655196 5.880982771
278.0447842 4.893138749
292.0604342 3.1108517
294.0760843 2.489102502
304.0604342 1.208301645

Name: +ve in-silico MS/MS by CFM-ID for OSQUBRKEACSTSY-UHFFFAOYSA-N
ID: OSQUBRKEACSTSY-UHFFFAOYSA-N
Comment: Energy0
Num peaks: 6
218.0447842 3.008079394
276.0655196 3.063299302
292.0604342 48.65240145
294.0760843 1.36138072
304.0604342 7.25955845
322.0709989 29.57430869

Name: +ve in-silico MS/MS by CFM-ID for OSQUBRKEACSTSY-UHFFFAOYSA-N
ID: OSQUBRKEACSTSY-UHFFFAOYSA-N
Comment: Energy1
Num peaks: 7
31.01784114 3.277711633
262.0498695 4.227488391
276.0655196 4.976088312
292.0604342 31.8543003
294.0760843 10.07384384
304.0604342 11.3674445
322.0709989 15.62184265

Name: +ve in-silico MS/MS by CFM-ID for OSQUBRKEACSTSY-UHFFFAOYSA-N
ID: OSQUBRKEACSTSY-UHFFFAOYSA-N
Comment: Energy2
Num peaks: 21
49.00727645 4.220238238
51.02292652 1.947328444
52.01817548 1.740191317
172.0393049 4.918495169
174.0549549 1.504722228
188.0342195 7.201273422
190.0498695 2.7700199
191.0338851 2.742566652
206.0600403 3.890035115
216.0291341 1.913977577
218.0447842 1.519512567
218.0600403 1.963227755
248.070605 8.265063943
260.070605 1.458996609
262.0498695 4.750578724
264.0655196 6.603750052
265.0495352 2.54683352
274.0498695 1.677050185
276.0291341 1.404042327
276.0655196 8.761263831
292.0604342 8.660573671

Name: +ve in-silico MS/MS by CFM-ID for XOPQEUJLHYDQQL-UHFFFAOYSA-N
ID: XOPQEUJLHYDQQL-UHFFFAOYSA-N
Comment: Energy0
Num peaks: 6
47.01275576 1.037773031
276.0655196 0.8365375894
292.0604342 5.076521928
294.0760843 2.139501702
296.0553488 0.9390185499
322.0709989 86.01428377

Name: +ve in-silico MS/MS by CFM-ID for XOPQEUJLHYDQQL-UHFFFAOYSA-N
ID: XOPQEUJLHYDQQL-UHFFFAOYSA-N
Comment: Energy1
Num peaks: 6
105.0334912 13.51672664
276.0655196 2.06047942
292.0604342 2.657555611
294.0760843 10.93406876
304.0604342 3.88702803
322.0709989 57.09035706

Name: +ve in-silico MS/MS by CFM-ID for XOPQEUJLHYDQQL-UHFFFAOYSA-N
ID: XOPQEUJLHYDQQL-UHFFFAOYSA-N
Comment: Energy2
Num peaks: 19
15.02292652 1.423368922
39.02292652 2.035859004
40.01817548 3.471521098
44.99710569 4.656798512
47.01275576 3.539728159
49.00727645 6.965788299
51.02292652 7.952684166
53.03857658 1.479869512
55.01784114 3.698273205
63.02292652 2.19127837
79.05422664 3.262362015
105.0334912 7.954106509
234.0549549 4.507960878
248.070605 1.949268068
276.0655196 14.20529321
278.0811697 2.594843999
292.0604342 4.824427884
294.0760843 2.764854783
296.0553488 1.665398374

Name: +ve in-silico MS/MS by CFM-ID for JWXSHFKBVHOMMN-UHFFFAOYSA-N
ID: JWXSHFKBVHOMMN-UHFFFAOYSA-N
Comment: Energy0
Num peaks: 6
47.01275576 1.965520307
218.0447842 1.503626922
236.070605 0.9311275796
274.0498695 0.9896756064
292.0604342 1.157704725
322.0709989 88.65660873

Name: +ve in-silico MS/MS by CFM-ID for JWXSHFKBVHOMMN-UHFFFAOYSA-N
ID: JWXSHFKBVHOMMN-UHFFFAOYSA-N
Comment: Energy1
Num peaks: 6
105.0334912 2.691499925
274.0498695 12.77421562
276.0655196 6.090951658
278.0811697 3.196264266
294.0760843 19.35346107
322.0709989 38.78976225

Name: +ve in-silico MS/MS by CFM-ID for JWXSHFKBVHOMMN-UHFFFAOYSA-N
ID: JWXSHFKBVHOMMN-UHFFFAOYSA-N
Comment: Energy2
Num peaks: 17
15.02292652 1.701423181
40.01817548 4.58275962
47.01275576 2.158620325
49.00727645 6.173456515
51.02292652 2.964068644
52.01817548 2.159647143
172.0393049 15.93612607
174.0549549 3.756859621
206.0600403 7.688269603
218.0447842 3.746775641
236.070605 6.194138918
246.0549549 4.124684047
248.070605 4.032963022
262.0498695 1.854712145
274.0498695 8.585820946
276.0655196 2.136778899
294.0760843 2.232982229

Name: +ve in-silico MS/MS by CFM-ID for OHXHDIBDSCZYDC-UHFFFAOYSA-N
ID: OHXHDIBDSCZYDC-UHFFFAOYSA-N
Comment: Energy0
Num peaks: 6
276.0655196 0.8441291873
292.0604342 7.528136579
294.0760843 2.127879909
295.0600999 0.8048786771
304.0604342 0.8040693442
322.0709989 83.24292596

Name: +ve in-silico MS/MS by CFM-ID for OHXHDIBDSCZYDC-UHFFFAOYSA-N
ID: OHXHDIBDSCZYDC-UHFFFAOYSA-N
Comment: Energy1
Num peaks: 7
51.02292652 3.259905684
53.03857658 2.431858377
276.0655196 2.494252031
292.0604342 7.5411314
294.0760843 2.916975258
304.0604342 4.135203594
322.0709989 58.88773667

Name: +ve in-silico MS/MS by CFM-ID for OHXHDIBDSCZYDC-UHFFFAOYSA-N
ID: OHXHDIBDSCZYDC-UHFFFAOYSA-N
Comment: Energy2
Num peaks: 13
39.02292652 5.790565039
40.01817548 3.047717821
49.00727645 14.8961933
51.02292652 20.96081103
53.03857658 8.28618564
158.0600403 1.837380155
174.0549549 3.412013237
202.0498695 3.620354715
222.0549549 3.668860447
234.0549549 2.933929559
276.0655196 6.71630629
292.0604342 3.282546467
294.0760843 1.805513703

Name: +ve in-silico MS/MS by CFM-ID for HHJYBPLJNLMDAB-UHFFFAOYSA-N
ID: HHJYBPLJNLMDAB-UHFFFAOYSA-N
Comment: Energy0
Num peaks: 6
218.0447842 6.273815745
292.0604342 3.663943238
294.0760843 1.659675755
296.0553488 1.623311365
304.0604342 2.24237347
322.0709989 79.93429067

Name: +ve in-silico MS/MS by CFM-ID for HHJYBPLJNLMDAB-UHFFFAOYSA-N
ID: HHJYBPLJNLMDAB-UHFFFAOYSA-N
Comment: Energy1
Num peaks: 6
218.0447842 2.686244569
292.0604342 5.131635128
294.0760843 25.04586407
296.0553488 2.430471819
304.0604342 2.327770767
322.0709989 51.2130859

Name: +ve in-silico MS/MS by CFM-ID for HHJYBPLJNLMDAB-UHFFFAOYSA-N
ID: HHJYBPLJNLMDAB-UHFFFAOYSA-N
Comment: Energy2
Num peaks: 14
41.00219107 2.370294777
44.99710569 7.286760881
47.01275576 2.511130995
49.00727645 5.938078546
51.02292652 2.804850616
52.01817548 4.346106583
174.0549549 14.31682826
190.0498695 6.512989883
192.0291341 3.178310058
218.0447842 11.38428692
276.0655196 10.84724102
278.0811697 2.892581049
292.0604342 3.237680749
294.0760843 2.640362468

Name: +ve in-silico MS/MS by CFM-ID for AMGISLPRRWCJDV-UHFFFAOYSA-N
ID: AMGISLPRRWCJDV-UHFFFAOYSA-N
Comment: Energy0
Num peaks: 6
202.0498695 19.86758285
290.0447842 2.351186115
292.0604342 5.330162965
294.0760843 1.549522231
304.0604342 8.036969247
322.0709989 54.69869562

Name: +ve in-silico MS/MS by CFM-ID for AMGISLPRRWCJDV-UHFFFAOYSA-N
ID: AMGISLPRRWCJDV-UHFFFAOYSA-N
Comment: Energy1
Num peaks: 13
93.0334912 3.053558919
121.0284058 2.273648351
202.0498695 2.789862846
250.0498695 1.764095594
254.0447842 4.060546109
276.0655196 1.837517201
278.0447842 2.340488533
280.0604342 1.551326293
290.0447842 2.263653049
292.0604342 5.592040552
294.0760843 12.19936347
304.0604342 18.39415782
322.0709989 22.871344

Name: +ve in-silico MS/MS by CFM-ID for AMGISLPRRWCJDV-UHFFFAOYSA-N
ID: AMGISLPRRWCJDV-UHFFFAOYSA-N
Comment: Energy2
Num peaks: 24
15.02292652 0.9394753074
40.01817548 1.583841633
52.01817548 3.992913218
65.00219107 2.833347245
158.0600403 5.61629324
174.0549549 10.36802508
175.0389705 0.9684984042
202.0498695 14.39566726
220.0393049 4.636996477
222.0549549 1.896338663
226.0498695 1.490286822
234.0549549 3.534527801
246.0549549 1.338482917
250.0498695 7.133854283
260.070605 1.658754219
262.0498695 1.923651017
264.0655196 1.419377248
267.0651853 1.034869297
274.0498695 2.633133577
276.0655196 4.359563147
278.0447842 2.920767455
290.0447842 1.035015769
292.0604342 1.113006859
304.0604342 1.532153993

Name: +ve in-silico MS/MS by CFM-ID for WVUYXNHKZYGCBZ-UHFFFAOYSA-N
ID: WVUYXNHKZYGCBZ-UHFFFAOYSA-N
Comment: Energy0
Num peaks: 6
218.0447842 5.460281404
290.0447842 2.76830092
292.0604342 6.200002187
294.0760843 1.842846781
304.0604342 8.094424105
322.0709989 68.51792757

Name: +ve in-silico MS/MS by CFM-ID for WVUYXNHKZYGCBZ-UHFFFAOYSA-N
ID: WVUYXNHKZYGCBZ-UHFFFAOYSA-N
Comment: Energy1
Num peaks: 8
216.0291341 2.069093699
276.0655196 2.041485525
290.0447842 2.899984713
292.0604342 7.161952862
294.0760843 16.1148946
304.0604342 17.40172649
306.0396988 2.370564243
322.0709989 31.3514671

Name: +ve in-silico MS/MS by CFM-ID for WVUYXNHKZYGCBZ-UHFFFAOYSA-N
ID: WVUYXNHKZYGCBZ-UHFFFAOYSA-N
Comment: Energy2
Num peaks: 19
49.00727645 2.571235232
68.0130901 14.75939336
172.0393049 8.335256319
188.0342195 13.96745336
190.0498695 2.094818304
216.0291341 3.519285253
218.0447842 2.074307243
220.0393049 6.290335553
222.0549549 2.476977889
246.0549549 1.805856834
250.0498695 1.497231359
260.070605 2.093821033
262.0498695 3.672650558
264.0655196 2.158026703
274.0498695 3.090622146
276.0655196 5.049562398
278.0447842 1.881867202
290.0447842 1.491608509
304.0604342 2.001475281

Name: +ve in-silico MS/MS by CFM-ID for MYKIROZHEYGMHN-UHFFFAOYSA-N
ID: MYKIROZHEYGMHN-UHFFFAOYSA-N
Comment: Energy0
Num peaks: 6
202.0498695 5.562164325
290.0447842 2.711082828
292.0604342 6.157838372
294.0760843 1.712685401
304.0604342 9.279912539
322.0709989 66.67497461

Name: +ve in-silico MS/MS by CFM-ID for MYKIROZHEYGMHN-UHFFFAOYSA-N
ID: MYKIROZHEYGMHN-UHFFFAOYSA-N
Comment: Energy1
Num peaks: 13
55.01784114 1.909717485
67.01784114 2.082747448
69.0334912 1.718942149
93.0334912 2.016846539
202.0498695 1.896169025
230.0447842 2.423126018
254.0447842 4.786442846
276.0655196 2.17253276
290.0447842 2.621781537
292.0604342 4.653255001
294.0760843 6.025352385
304.0604342 21.36587375
322.0709989 27.75730133

Name: +ve in-silico MS/MS by CFM-ID for MYKIROZHEYGMHN-UHFFFAOYSA-N
ID: MYKIROZHEYGMHN-UHFFFAOYSA-N
Comment: Energy2
Num peaks: 25
15.02292652 1.08165476
40.01817548 2.086726148
52.01817548 3.526873578
65.00219107 6.57677661
67.01784114 0.9272163048
158.0600403 5.230162403
174.0549549 9.806652466
175.0389705 0.9462633427
202.0498695 11.65353618
204.0655196 1.014154095
220.0393049 5.477409777
222.0549549 2.588640031
226.0498695 1.39647548
234.0549549 2.145310996
246.0549549 1.856355935
250.0498695 3.548735127
260.070605 2.06144678
262.0498695 2.299891489
264.0655196 1.141240613
274.0498695 3.323593896
276.0655196 5.464579401
278.0447842 2.284539409
290.0447842 1.196678799
292.0604342 1.383889588
304.0604342 1.905456657

Name: +ve in-silico MS/MS by CFM-ID for MPDASNDWPULMTA-UHFFFAOYSA-N
ID: MPDASNDWPULMTA-UHFFFAOYSA-N
Comment: Energy0
Num peaks: 6
108.0192381 2.820334738
137.0457872 51.03583283
247.0461811 1.310181792
264.0727302 3.641164069
265.0567458 14.46435378
282.0832949 16.28403413

Name: +ve in-silico MS/MS by CFM-ID for MPDASNDWPULMTA-UHFFFAOYSA-N
ID: MPDASNDWPULMTA-UHFFFAOYSA-N
Comment: Energy1
Num peaks: 6
108.0192381 7.243451948
109.0508726 1.634389071
137.0457872 69.80281522
247.0461811 0.9889690507
264.0727302 0.8800535351
265.0567458 2.066231268

Name: +ve in-silico MS/MS by CFM-ID for MPDASNDWPULMTA-UHFFFAOYSA-N
ID: MPDASNDWPULMTA-UHFFFAOYSA-N
Comment: Energy2
Num peaks: 11
43.01784114 1.141671738
44.0130901 0.8402945434
58.02874017 1.297655615
94.03997355 6.070883783
108.0192381 31.4873262
110.0348882 6.204475608
120.0192381 11.87861135
122.0348882 1.139762841
135.0301371 2.276098709
136.0141527 1.571992066
137.0457872 16.62771729

Name: +ve in-silico MS/MS by CFM-ID for XSGLDACYNFSZEO-UHFFFAOYSA-N
ID: XSGLDACYNFSZEO-UHFFFAOYSA-N
Comment: Energy0
Num peaks: 6
119.0491413 4.948758378
188.0342195 1.361301784
236.070605 14.84899394
238.086255 1.304634207
264.0655196 18.38900574
282.0760843 51.67466301

Name: +ve in-silico MS/MS by CFM-ID for XSGLDACYNFSZEO-UHFFFAOYSA-N
ID: XSGLDACYNFSZEO-UHFFFAOYSA-N
Comment: Energy1
Num peaks: 8
119.0491413 15.07984381
188.0342195 2.496818233
208.0756904 1.209915738
236.070605 23.21489549
238.086255 6.377326587
246.0549549 1.549910719
264.0655196 16.95537175
282.0760843 13.47572313

Name: +ve in-silico MS/MS by CFM-ID for XSGLDACYNFSZEO-UHFFFAOYSA-N
ID: XSGLDACYNFSZEO-UHFFFAOYSA-N
Comment: Energy2
Num peaks: 24
49.00727645 7.287167662
51.02292652 1.733102622
63.02292652 0.9497026485
75.02292652 2.01211646
77.03857658 2.801907615
87.02292652 3.711401964
89.03857658 7.484383163
91.05422664 10.52157841
101.0385766 3.448905466
117.0334912 6.019525657
119.0491413 13.09225494
144.0443902 1.299179831
145.0284058 1.588254499
147.0440559 1.355281298
170.0236548 0.9846610572
194.0600403 1.479063744
206.0600403 4.018301886
208.0393049 0.9923160801
208.0756904 2.730194258
210.0549549 0.9946982062
220.0756904 1.329154462
222.0549549 1.072714489
236.070605 2.822212154
246.0549549 0.9782031244

Name: +ve in-silico MS/MS by CFM-ID for UEEYOMJTFPJOKI-UHFFFAOYSA-N
ID: UEEYOMJTFPJOKI-UHFFFAOYSA-N
Comment: Energy0
Num peaks: 6
101.0385766 4.300130883
129.0334912 11.12646863
154.0498695 11.33734034
236.070605 9.190411834
264.0655196 13.98549895
282.0760843 36.59679527

Name: +ve in-silico MS/MS by CFM-ID for UEEYOMJTFPJOKI-UHFFFAOYSA-N
ID: UEEYOMJTFPJOKI-UHFFFAOYSA-N
Comment: Energy1
Num peaks: 8
101.0385766 12.24753468
108.0443902 10.36354986
129.0334912 17.60307929
136.0393049 6.886344348
154.0498695 11.95370125
236.070605 7.076685559
264.0655196 9.65906285
282.0760843 6.576809719

Name: +ve in-silico MS/MS by CFM-ID for UEEYOMJTFPJOKI-UHFFFAOYSA-N
ID: UEEYOMJTFPJOKI-UHFFFAOYSA-N
Comment: Energy2
Num peaks: 19
49.00727645 2.178146737
51.02292652 1.8101291
67.01784114 1.360928813
73.00727645 1.13526495
75.02292652 3.642613994
77.99744004 1.700612277
101.0385766 31.49643611
103.0542266 2.96275952
108.0443902 7.977094851
110.0600403 0.9936657742
124.0393049 2.743791853
129.0334912 7.19489178
134.0236548 3.518478007
136.0393049 4.810943855
152.0342195 1.089349394
154.0498695 1.249142057
160.0393049 1.339232581
206.0600403 2.324066182
266.0447842 0.8990734267

Name: +ve in-silico MS/MS by CFM-ID for GHHAQDUVGQTCKT-UHFFFAOYSA-N
ID: GHHAQDUVGQTCKT-UHFFFAOYSA-N
Comment: Energy0
Num peaks: 6
43.01784114 2.415705617
59.01275576 2.459978451
236.0778156 5.833237051
246.0621655 10.05783916
264.0727302 44.58775619
282.0832949 18.45946823

Name: +ve in-silico MS/MS by CFM-ID for GHHAQDUVGQTCKT-UHFFFAOYSA-N
ID: GHHAQDUVGQTCKT-UHFFFAOYSA-N
Comment: Energy1
Num peaks: 18
41.00219107 6.56630775
43.01784114 2.43973934
59.01275576 14.01459642
61.02840582 7.272989553
68.99710569 1.968595291
87.00767038 1.720099114
137.0457872 1.040337474
139.0614373 3.105299844
166.0723363 17.0525499
168.0879864 3.25972038
204.0516009 1.527967159
218.0672509 4.129439817
222.0621655 2.585954161
236.0778156 4.902765915
238.0934657 1.203318141
246.0621655 2.024529767
264.0727302 4.14320294
282.0832949 1.805583365

Name: +ve in-silico MS/MS by CFM-ID for GHHAQDUVGQTCKT-UHFFFAOYSA-N
ID: GHHAQDUVGQTCKT-UHFFFAOYSA-N
Comment: Energy2
Num peaks: 31
15.02292652 1.50266256
41.00219107 8.409737739
43.01784114 6.454415768
53.01342445 1.032192218
55.02907452 2.086363621
59.01275576 10.10683056
61.02840582 2.551460964
63.04405588 1.22565962
68.99710569 0.9045984334
70.03997355 0.8717388723
82.03997355 1.249950112
86.03488817 1.025684986
87.00767038 0.821483417
108.0192381 1.045212797
110.0348882 1.036171163
112.0505382 1.204568684
121.0508726 1.550837531
122.0348882 1.246945936
123.0665226 1.725319272
124.0505382 2.94944376
125.0457872 4.152472284
149.0457872 2.746585453
151.0614373 1.756174568
166.0723363 4.377256455
192.0403675 1.000541023
194.0560175 1.120118244
219.0512665 0.8924001363
220.082901 1.665268402
221.0669166 0.8738742038
246.0621655 1.418048741
247.0461811 1.166827443

Name: +ve in-silico MS/MS by CFM-ID for JWVVHHFDHYXFLY-UHFFFAOYSA-N
ID: JWVVHHFDHYXFLY-UHFFFAOYSA-N
Comment: Energy0
Num peaks: 12
43.01784114 2.472802681
96.96852159 3.557454004
98.98417166 10.9993636
187.0154718 8.038804239
204.0655196 1.719406302
206.0811697 4.501034299
214.0263708 2.242002021
216.0420209 2.299052845
258.0525856 8.597294545
262.0475002 7.463591806
286.0475002 5.615908685
304.0580649 22.6601427

Name: +ve in-silico MS/MS by CFM-ID for JWVVHHFDHYXFLY-UHFFFAOYSA-N
ID: JWVVHHFDHYXFLY-UHFFFAOYSA-N
Comment: Energy1
Num peaks: 21
43.01784114 2.214837146
60.04439023 2.320342514
96.96852159 1.524656251
98.98417166 2.958051893
158.0600403 1.523823302
160.0756904 4.313574335
162.0913404 1.411513656
164.070605 3.58913199
187.0154718 5.95857471
199.0154718 2.063463666
204.0655196 2.426411111
206.0811697 6.916858512
214.0263708 4.439940386
216.0420209 12.55691349
242.0576709 1.812871122
244.0369355 1.659315077
245.0209511 1.431429365
258.0525856 8.665572368
262.0475002 4.322382573
286.0475002 4.074704277
304.0580649 4.348959307

Name: +ve in-silico MS/MS by CFM-ID for JWVVHHFDHYXFLY-UHFFFAOYSA-N
ID: JWVVHHFDHYXFLY-UHFFFAOYSA-N
Comment: Energy2
Num peaks: 24
25.00727645 0.9135981834
43.01784114 3.223023015
60.04439023 1.416197352
65.03857658 1.162285128
91.05422664 22.16113947
93.06987671 1.114960433
96.96852159 3.589490916
98.98417166 2.425254734
105.0334912 2.398344403
107.0491413 5.824244969
149.0597059 1.228040952
158.0600403 1.574859654
160.0756904 12.43370624
162.0913404 1.787699584
164.070605 4.334386038
171.0205572 0.8767324405
172.9998217 1.277372401
176.070605 1.438170087
180.0655196 0.9812704759
187.0154718 3.434080289
199.0154718 2.379990377
206.0811697 1.184652795
214.0263708 1.07800669
216.0420209 2.021955087

Name: +ve in-silico MS/MS by CFM-ID for KZOJBUNIBVCROM-UHFFFAOYSA-N
ID: KZOJBUNIBVCROM-UHFFFAOYSA-N
Comment: Energy0
Num peaks: 13
43.01784114 2.550092206
98.98417166 2.046074098
107.0491413 7.940677048
134.0600403 2.540744843
136.0756904 2.678661903
164.070605 2.339888403
178.086255 9.832669434
204.0655196 3.109223723
206.0811697 14.55392258
224.0917343 2.660434945
262.0475002 5.942589202
286.0475002 6.192269048
304.0580649 18.72570868

Name: +ve in-silico MS/MS by CFM-ID for KZOJBUNIBVCROM-UHFFFAOYSA-N
ID: KZOJBUNIBVCROM-UHFFFAOYSA-N
Comment: Energy1
Num peaks: 17
43.01784114 2.128334731
60.04439023 2.375134727
98.98417166 6.149203308
107.0491413 6.639795474
119.0491413 1.974303398
134.0600403 3.438004527
136.0756904 13.0554215
147.0440559 1.345533812
164.070605 6.34639569
174.0549549 1.389705705
178.086255 11.22155666
188.070605 1.999220457
206.0811697 11.3118124
244.0369355 2.285827202
262.0475002 3.063066093
286.0475002 2.984447186
304.0580649 2.961869814

Name: +ve in-silico MS/MS by CFM-ID for KZOJBUNIBVCROM-UHFFFAOYSA-N
ID: KZOJBUNIBVCROM-UHFFFAOYSA-N
Comment: Energy2
Num peaks: 24
41.00219107 1.278609082
43.01784114 7.499658735
60.04439023 2.333753708
65.03857658 2.265608689
75.02292652 2.128052522
77.03857658 3.94071508
79.05422664 6.954802781
84.04439023 0.9184390724
91.05422664 0.9001043445
96.96852159 1.747646432
98.98417166 1.034811608
105.0334912 2.503951294
107.0491413 14.33872301
109.0647913 2.487088053
117.0334912 1.042206619
119.0491413 3.760500057
134.0600403 3.366241225
136.0756904 10.43335323
148.0756904 2.402343425
160.0756904 1.237816999
164.070605 3.674847702
174.0549549 0.9773399024
176.070605 0.9626954034
178.086255 2.545406305

Name: +ve in-silico MS/MS by CFM-ID for YDBMBFLQIMRJPT-UHFFFAOYSA-N
ID: YDBMBFLQIMRJPT-UHFFFAOYSA-N
Comment: Energy0
Num peaks: 14
96.96852159 2.737173442
98.98417166 3.846171478
110.9841717 4.478244316
140.9947363 2.60687098
150.0549549 3.969476046
180.0655196 6.788888879
206.0811697 2.847464725
208.0968197 2.038566349
210.0760843 1.736566156
222.0760843 1.976388032
224.0917343 9.583009584
226.1073844 1.418334735
304.0580649 12.89432675
322.0686296 24.27712068

Name: +ve in-silico MS/MS by CFM-ID for YDBMBFLQIMRJPT-UHFFFAOYSA-N
ID: YDBMBFLQIMRJPT-UHFFFAOYSA-N
Comment: Energy1
Num peaks: 31
73.02840582 1.197785044
75.04405588 0.8859695637
80.97360697 1.394169913
96.96852159 5.159374474
98.98417166 8.451779568
110.9841717 1.411918834
134.0600403 0.7975781869
140.9947363 1.559850955
150.0549549 5.148306113
152.070605 3.722724521
162.0549549 2.112893343
164.070605 2.046359322
171.005301 0.9449955929
180.0655196 5.129283774
182.0811697 1.002150896
192.0655196 0.8653072728
194.0811697 1.679389229
204.0655196 2.016067882
206.0811697 4.15501554
208.0968197 2.822670727
210.0760843 1.470262185
222.0760843 1.913471764
224.0917343 7.661214514
246.0162001 0.8151676588
262.0475002 1.140499367
266.0424148 0.8213114098
274.0475002 0.9586909103
290.0424148 0.8756335904
292.0580649 2.332366953
304.0580649 4.172497141
322.0686296 3.033197039

Name: +ve in-silico MS/MS by CFM-ID for YDBMBFLQIMRJPT-UHFFFAOYSA-N
ID: YDBMBFLQIMRJPT-UHFFFAOYSA-N
Comment: Energy2
Num peaks: 31
15.02292652 2.786952925
31.01784114 1.447780177
41.00219107 2.895756689
43.01784114 1.216582847
45.0334912 3.208535564
71.01275576 1.717743517
75.04405588 1.634725547
78.03382555 1.239097747
80.97360697 1.430816067
96.04439023 1.653842699
96.96852159 4.865485336
98.98417166 2.798881572
110.9841717 6.427662983
126.0549549 1.26586881
132.0443902 1.446939922
138.0549549 1.435823862
148.0393049 2.238542701
150.0549549 8.631432365
152.070605 3.113422857
160.0393049 0.9243981477
162.0549549 2.269715863
164.070605 2.290323482
166.0498695 0.9545778678
168.0655196 1.750290894
170.0811697 1.522814307
180.0655196 2.611554509
194.0811697 1.155874672
204.0655196 1.906460002
206.0811697 4.69706684
208.0968197 3.751521802
224.0917343 1.249557574

Name: +ve in-silico MS/MS by CFM-ID for PNEBVGBNQZWQKA-UHFFFAOYSA-N
ID: PNEBVGBNQZWQKA-UHFFFAOYSA-N
Comment: Energy0
Num peaks: 15
96.96852159 2.686563729
98.98417166 3.809676444
110.9841717 4.38402151
140.9947363 2.54533748
150.0549549 3.793354728
180.0655196 6.473400199
204.0655196 1.434225382
206.0811697 3.038977393
208.0968197 2.08805097
210.0760843 1.660764303
222.0760843 1.894599535
224.0917343 9.216942061
226.1073844 1.362835301
304.0580649 13.47262242
322.0686296 23.45251718

Name: +ve in-silico MS/MS by CFM-ID for PNEBVGBNQZWQKA-UHFFFAOYSA-N
ID: PNEBVGBNQZWQKA-UHFFFAOYSA-N
Comment: Energy1
Num peaks: 29
73.02840582 1.154225311
80.97360697 1.445008693
96.96852159 5.728090607
98.98417166 8.724883656
110.9841717 1.293117117
134.0600403 0.7925761242
140.9947363 1.564911702
150.0549549 5.347059124
152.070605 3.061805963
162.0549549 2.026137133
171.005301 0.9399847469
180.0655196 5.979027113
182.0811697 1.145488288
192.0655196 1.259155295
194.0811697 2.241665678
204.0655196 2.133741137
206.0811697 4.907623918
208.0968197 2.829662864
210.0760843 1.577162657
222.0760843 2.013287984
224.0917343 8.603239471
274.0475002 1.378914011
277.0471658 0.8477420759
286.0475002 0.9651408028
290.0424148 1.067209233
292.0580649 3.061281771
294.0737149 0.8958045005
304.0580649 4.062664236
322.0686296 3.238392714

Name: +ve in-silico MS/MS by CFM-ID for PNEBVGBNQZWQKA-UHFFFAOYSA-N
ID: PNEBVGBNQZWQKA-UHFFFAOYSA-N
Comment: Energy2
Num peaks: 31
15.02292652 2.764075093
31.01784114 1.441150593
41.00219107 2.870547908
43.01784114 1.203038181
45.0334912 3.183353595
55.01784114 1.093974392
71.01275576 1.617111094
75.04405588 1.594420456
78.03382555 1.193028106
80.97360697 1.421244439
96.96852159 4.949524705
98.98417166 2.816802916
106.0287402 1.413224795
110.9841717 5.682846315
132.0443902 1.80333524
134.0600403 1.19676364
136.0393049 1.045264059
138.0549549 1.279469952
148.0393049 2.709944777
150.0549549 9.162189176
152.070605 2.989752503
160.0393049 1.216396168
162.0549549 2.4942042
164.070605 1.773509175
180.0655196 2.608047463
192.0655196 1.169844437
194.0811697 1.537029175
204.0655196 2.155777216
206.0811697 5.053221626
208.0968197 4.211455008
224.0917343 1.224652764

Name: +ve in-silico MS/MS by CFM-ID for KOUKKIGDAQRMAB-UHFFFAOYSA-N
ID: KOUKKIGDAQRMAB-UHFFFAOYSA-N
Comment: Energy0
Num peaks: 14
96.96852159 2.842255939
98.98417166 3.942131622
110.9841717 4.587255352
140.9947363 2.711751593
171.005301 1.798358221
180.0655196 7.117144006
206.0811697 2.745801612
208.0968197 1.915177143
210.0760843 1.85732288
222.0760843 2.110509323
224.0917343 10.01574447
226.1073844 1.474509612
304.0580649 11.9492979
322.0686296 25.17154322

Name: +ve in-silico MS/MS by CFM-ID for KOUKKIGDAQRMAB-UHFFFAOYSA-N
ID: KOUKKIGDAQRMAB-UHFFFAOYSA-N
Comment: Energy1
Num peaks: 20
73.02840582 3.921589911
80.97360697 1.645195241
96.96852159 6.489385999
98.98417166 9.70504973
110.9841717 1.448670098
140.9947363 1.756589678
152.070605 2.880285249
152.9947363 1.783786583
162.0549549 2.478650325
171.005301 3.329527811
180.0655196 7.906905149
182.0811697 1.372407835
204.0655196 2.633942601
206.0811697 5.574757903
208.0968197 3.287888894
210.0760843 1.933099976
222.0760843 2.685290909
224.0917343 10.54739563
304.0580649 5.27053
322.0686296 4.179486981

Name: +ve in-silico MS/MS by CFM-ID for KOUKKIGDAQRMAB-UHFFFAOYSA-N
ID: KOUKKIGDAQRMAB-UHFFFAOYSA-N
Comment: Energy2
Num peaks: 31
15.02292652 2.656013866
31.01784114 1.382548863
41.00219107 2.757885311
41.03857658 3.875735866
43.01784114 1.154919637
45.0334912 3.059253725
56.99710569 1.306067191
61.02840582 1.086412714
65.99744004 2.029511914
70.02874017 1.225351753
71.01275576 5.65148735
73.02840582 1.758380262
75.04405588 1.944960022
80.97360697 1.362434883
95.01275576 1.884388623
96.96852159 5.13649139
98.98417166 2.752963687
99.04405588 1.306168341
110.0236548 2.041220584
110.9841717 7.83581431
114.0549549 3.302296823
116.070605 1.489031804
136.0393049 1.391801203
152.070605 1.098921909
162.0549549 1.760920016
164.070605 1.206232874
180.0655196 2.411065089
204.0655196 1.741982217
206.0811697 4.254137995
208.0968197 2.898810531
224.0917343 1.415635408

Name: +ve in-silico MS/MS by CFM-ID for DBQVDXADKZAZIR-UHFFFAOYSA-N
ID: DBQVDXADKZAZIR-UHFFFAOYSA-N
Comment: Energy0
Num peaks: 13
96.96852159 2.947420882
98.98417166 4.060923039
110.9841717 4.66428361
140.9947363 2.818481114
162.0549549 7.574624379
171.005301 1.866341649
188.070605 2.538213521
190.086255 1.763235491
192.0655196 1.951964041
204.0655196 2.254893921
206.0811697 10.59045851
286.0475002 10.36894658
304.0580649 26.61250628

Name: +ve in-silico MS/MS by CFM-ID for DBQVDXADKZAZIR-UHFFFAOYSA-N
ID: DBQVDXADKZAZIR-UHFFFAOYSA-N
Comment: Energy1
Num peaks: 19
73.02840582 4.213956797
80.97360697 1.721437323
96.96852159 6.813952532
98.98417166 9.989224338
110.9841717 1.45957714
134.0600403 3.793348777
140.9947363 1.855749896
152.9947363 1.853236083
162.0549549 8.550686798
164.070605 1.712840048
171.005301 3.531528807
186.0549549 2.472928364
188.070605 5.017103801
190.086255 2.705076772
192.0655196 2.111526098
204.0655196 2.885321565
206.0811697 11.32323223
286.0475002 3.87990411
304.0580649 4.55176792

Name: +ve in-silico MS/MS by CFM-ID for DBQVDXADKZAZIR-UHFFFAOYSA-N
ID: DBQVDXADKZAZIR-UHFFFAOYSA-N
Comment: Energy2
Num peaks: 31
15.02292652 2.79193519
31.01784114 1.45610618
41.00219107 3.025432119
41.03857658 2.404504839
43.01784114 1.209492216
45.0334912 3.217283558
65.99744004 2.847163144
71.01275576 6.195570881
73.02840582 1.802309485
75.04405588 1.952338152
80.97360697 1.429214786
80.99710569 1.788522896
85.02840582 2.636504052
92.97360697 0.9237406563
95.01275576 8.465802477
96.96852159 5.403268238
97.02840582 1.673155875
98.98417166 2.965938663
99.04405588 1.0069251
110.0236548 1.189706817
110.9841717 6.812358411
114.0549549 1.055338942
134.0600403 1.250062386
144.0443902 1.738657991
146.0600403 1.253781
160.0393049 0.930234144
162.0549549 2.791807109
186.0549549 1.217721531
188.070605 3.050106668
190.086255 2.069436278
206.0811697 1.151032379

Name: +ve in-silico MS/MS by CFM-ID for HYESDHFTGIQRJF-UHFFFAOYSA-N
ID: HYESDHFTGIQRJF-UHFFFAOYSA-N
Comment: Energy0
Num peaks: 13
96.96852159 2.897971442
98.98417166 4.001004892
110.9841717 4.605282778
132.0443902 4.408588212
140.9947363 2.761153428
162.0549549 7.474229556
188.070605 2.535991708
190.086255 1.796658693
192.0655196 1.900940802
204.0655196 2.218646549
206.0811697 10.42594825
286.0475002 10.44996355
304.0580649 26.31889503

Name: +ve in-silico MS/MS by CFM-ID for HYESDHFTGIQRJF-UHFFFAOYSA-N
ID: HYESDHFTGIQRJF-UHFFFAOYSA-N
Comment: Energy1
Num peaks: 27
73.02840582 1.086331238
80.97360697 1.582954182
96.96852159 5.882824805
98.98417166 9.124142869
106.0287402 1.334679315
110.9841717 1.456758216
120.0443902 0.9538576395
132.0443902 5.581986865
134.0600403 3.078647013
140.9947363 1.732301752
144.0443902 1.258535233
150.0549549 1.354865259
162.0549549 6.770589372
164.070605 3.047776524
171.005301 1.05709614
186.0549549 2.23230282
188.070605 4.489114592
190.086255 2.66136824
192.0655196 1.701862502
204.0655196 2.244856335
206.0811697 9.47125616
246.0162001 0.9920907484
248.0318501 0.9618535169
262.0475002 1.199442275
268.0369355 1.213443196
286.0475002 3.794304932
304.0580649 3.843822753

Name: +ve in-silico MS/MS by CFM-ID for HYESDHFTGIQRJF-UHFFFAOYSA-N
ID: HYESDHFTGIQRJF-UHFFFAOYSA-N
Comment: Energy2
Num peaks: 30
15.02292652 3.019617278
31.01784114 1.528731286
41.00219107 3.252794293
43.01784114 1.426436921
45.0334912 3.502358951
71.01275576 2.161187624
75.04405588 1.919029469
78.03382555 0.7894117135
80.97360697 1.517978446
92.97360697 0.9732682764
94.02874017 1.195728417
96.96852159 5.31523999
98.98417166 2.975318056
106.0287402 1.666239069
110.9841717 6.529696386
132.0443902 12.88252328
134.0600403 2.668407241
136.0393049 0.9462194177
138.0549549 2.829125173
144.0443902 1.719033039
146.0600403 1.148729676
150.0549549 1.657629841
160.0393049 0.8869736825
162.0549549 4.300973165
164.070605 1.243175305
176.070605 0.9108245694
186.0549549 1.690303077
188.070605 4.694985225
190.086255 3.35989826
206.0811697 1.609721167

Name: +ve in-silico MS/MS by CFM-ID for KAEDWDGGNKCMOU-UHFFFAOYSA-N
ID: KAEDWDGGNKCMOU-UHFFFAOYSA-N
Comment: Energy0
Num peaks: 13
96.96852159 2.882605336
98.98417166 3.989571281
110.9841717 4.593562994
132.0443902 4.355726986
140.9947363 2.756444279
162.0549549 7.308445653
188.070605 2.629854519
190.086255 1.813222281
192.0655196 1.868806285
204.0655196 2.196754163
206.0811697 10.26111456
286.0475002 10.68792048
304.0580649 26.11090941

Name: +ve in-silico MS/MS by CFM-ID for KAEDWDGGNKCMOU-UHFFFAOYSA-N
ID: KAEDWDGGNKCMOU-UHFFFAOYSA-N
Comment: Energy1
Num peaks: 22
73.02840582 1.199866554
80.97360697 1.657929431
96.96852159 6.212234253
98.98417166 9.351508567
110.9841717 1.430783188
132.0443902 6.286340823
134.0600403 3.756995558
140.9947363 1.680477473
144.0443902 1.970075491
162.0549549 7.204807175
164.070605 1.58904119
171.005301 1.127378389
174.0549549 1.034800351
186.0549549 2.441298193
188.070605 5.951858689
190.086255 2.971125013
192.0655196 1.882495714
204.0655196 2.32441569
206.0811697 10.62367719
268.0369355 1.667041163
286.0475002 4.374943211
304.0580649 4.218049842

Name: +ve in-silico MS/MS by CFM-ID for KAEDWDGGNKCMOU-UHFFFAOYSA-N
ID: KAEDWDGGNKCMOU-UHFFFAOYSA-N
Comment: Energy2
Num peaks: 31
15.02292652 2.967305869
31.01784114 1.522964496
41.00219107 3.142910439
43.01784114 1.352463643
45.0334912 3.406455592
71.01275576 1.938055127
75.04405588 1.686039799
78.03382555 1.337197297
80.97360697 1.500836293
92.97360697 0.9690943676
94.02874017 0.8558785858
96.96852159 5.348499794
98.98417166 2.88429734
105.0334912 1.06005259
106.0287402 3.259298375
110.9841717 6.63252983
132.0443902 11.12059886
134.0600403 2.26801348
136.0393049 1.554499705
138.0549549 2.652957315
142.0287402 0.8038379203
144.0443902 1.426315926
146.0600403 1.101658648
148.0393049 1.772098789
150.0549549 3.309268843
162.0549549 3.559926121
176.070605 0.8880068869
186.0549549 1.580395312
188.070605 4.116488936
190.086255 3.164794121
206.0811697 1.441900777

Name: +ve in-silico MS/MS by CFM-ID for QGFSHPALMCGWRM-UHFFFAOYSA-N
ID: QGFSHPALMCGWRM-UHFFFAOYSA-N
Comment: Energy0
Num peaks: 26
30.03382555 0.8804560777
42.03382555 2.115715149
44.04947561 3.701868941
44.99710569 2.785410819
46.06512568 0.8729913902
74.00589655 2.219630496
74.02365479 1.14726782
76.02154661 6.085864687
78.03719668 3.580763989
84.00800472 1.50378623
88.03930485 4.336309034
90.05495492 0.8014327127
115.9800757 2.817664076
120.0113759 3.051430062
122.0270259 2.92614007
159.0440559 1.148291732
173.0597059 1.59115826
201.0546206 1.822969244
235.0423416 0.9469323338
260.0739761 2.243226951
261.0579917 2.18594973
276.0688907 1.563377077
278.0845408 16.91061322
292.0638053 0.780790561
304.0638053 5.195428394
322.07437 7.263114866

Name: +ve in-silico MS/MS by CFM-ID for QGFSHPALMCGWRM-UHFFFAOYSA-N
ID: QGFSHPALMCGWRM-UHFFFAOYSA-N
Comment: Energy1
Num peaks: 31
42.03382555 1.683559398
44.04947561 8.316031449
44.99710569 1.024661949
46.06512568 1.827118951
67.01784114 0.798896229
74.02365479 1.279988961
76.02154661 4.725584381
78.03719668 0.8014811095
88.03930485 4.019199757
90.05495492 1.160217048
104.0164612 0.9657605987
120.0113759 1.101526795
122.0270259 1.107805272
135.0440559 2.401726959
147.0440559 0.9326455957
156.0477614 0.8171454958
159.0440559 1.525962312
173.0597059 2.041793054
183.0440559 1.316462019
184.0062905 1.211767359
185.0597059 0.7711125655
186.0219405 0.948546091
201.0546206 7.131037462
235.0423416 1.347416775
248.0739761 2.140650344
260.0739761 1.190224463
261.0579917 3.639320255
276.0688907 1.738132589
278.0845408 6.662387204
304.0638053 5.804923249
322.07437 2.041977501

Name: +ve in-silico MS/MS by CFM-ID for QGFSHPALMCGWRM-UHFFFAOYSA-N
ID: QGFSHPALMCGWRM-UHFFFAOYSA-N
Comment: Energy2
Num peaks: 31
40.01817548 2.701442698
42.03382555 5.713764336
44.04947561 13.95921465
44.99710569 5.841541886
46.06512568 1.976991402
61.01064758 1.502527906
63.02629764 0.7433415669
65.99744004 1.454427123
69.97459642 1.62043562
71.99024648 1.524667561
74.00589655 4.67547567
76.02154661 14.31540318
78.03719668 3.54707228
84.00800472 1.986513503
88.03930485 0.9646468285
97.96951104 0.7292978007
101.0385766 0.6987246013
115.9800757 1.672131562
120.0113759 0.7072216797
125.0385766 0.6648265407
127.0542266 0.9666337706
130.0321113 0.713927899
159.0440559 0.8993181957
161.0597059 0.7335729343
173.0597059 1.340604361
175.075356 0.7389331345
217.0317769 0.7505457228
232.0790615 0.693676613
235.0423416 0.8374420937
248.0739761 0.9444229741
261.0579917 1.100028619

Name: +ve in-silico MS/MS by CFM-ID for AGSFQXNFTAYBDY-UHFFFAOYSA-N
ID: AGSFQXNFTAYBDY-UHFFFAOYSA-N
Comment: Energy0
Num peaks: 6
61.02840582 4.676102217
202.0346134 2.590073197
236.0764782 1.825715857
246.0608281 13.83733875
264.0713928 37.40829589
282.0819575 20.04335317

Name: +ve in-silico MS/MS by CFM-ID for AGSFQXNFTAYBDY-UHFFFAOYSA-N
ID: AGSFQXNFTAYBDY-UHFFFAOYSA-N
Comment: Energy1
Num peaks: 21
43.01784114 3.060555418
45.0334912 2.362223738
56.99710569 1.046247941
61.02840582 16.17014242
63.04405588 6.854027896
105.0546206 0.995879223
142.013484 1.076200331
144.0291341 1.185477248
158.0447842 2.862518219
172.0240487 2.073673781
174.0396988 2.00811319
190.0346134 1.076289469
202.0346134 4.034870142
204.0502635 1.269033679
218.0659135 2.829348377
220.0451781 0.9881296984
233.0655792 1.111915251
236.0764782 1.343994408
246.0608281 15.18511487
264.0713928 11.11539733
282.0819575 2.074069

Name: +ve in-silico MS/MS by CFM-ID for AGSFQXNFTAYBDY-UHFFFAOYSA-N
ID: AGSFQXNFTAYBDY-UHFFFAOYSA-N
Comment: Energy2
Num peaks: 29
29.00219107 1.590983776
31.01784114 2.94524678
41.00219107 1.995154321
43.01784114 7.305020611
44.99710569 1.814544891
45.0334912 5.781796434
56.99710569 6.380193084
59.01275576 1.994103017
61.02840582 13.85715195
63.04405588 3.550904512
73.02840582 1.450050286
91.0389705 0.7687856426
105.0182351 1.371609992
144.0291341 2.013786879
172.0240487 2.402272917
174.0396988 3.091537813
176.0553488 0.84177878
190.0346134 1.216861375
190.0709989 1.550601696
192.0502635 0.8633568786
192.086649 1.412299982
202.0346134 2.869514955
204.0502635 1.736208004
206.0659135 0.8810442563
218.0659135 2.217429032
220.0815636 1.139016203
232.0451781 0.8590086725
246.0608281 5.562121273
264.0713928 1.164359434

Name: +ve in-silico MS/MS by CFM-ID for RVQVPYQLKZEUTR-UHFFFAOYSA-N
ID: RVQVPYQLKZEUTR-UHFFFAOYSA-N
Comment: Energy0
Num peaks: 11
19.01784114 2.248809125
45.00833907 2.515780948
62.99960423 11.00400308
78.01050326 2.224489229
109.0163169 9.716020468
131.0622045 2.075936434
148.0887536 2.558094368
174.0680181 9.950842268
220.0847308 6.124821546
246.1003809 7.454989784
282.0770586 26.02947674

Name: +ve in-silico MS/MS by CFM-ID for RVQVPYQLKZEUTR-UHFFFAOYSA-N
ID: RVQVPYQLKZEUTR-UHFFFAOYSA-N
Comment: Energy1
Num peaks: 15
44.0130901 1.16801909
45.00833907 2.425092475
47.02398914 2.123248463
62.99960423 5.662494445
73.0396392 3.980341664
78.01050326 5.048682702
91.00575223 3.618991391
109.0163169 14.20506805
112.1120759 3.714363014
131.0622045 4.705004621
138.0913404 8.270489538
146.0731035 0.902831876
148.0887536 5.271296716
174.0680181 17.79902541
220.0847308 1.12565461

Name: +ve in-silico MS/MS by CFM-ID for RVQVPYQLKZEUTR-UHFFFAOYSA-N
ID: RVQVPYQLKZEUTR-UHFFFAOYSA-N
Comment: Energy2
Num peaks: 22
27.02292652 2.981794553
34.9683041 1.314351516
36.98395416 1.697177706
45.00833907 7.318054851
47.02398914 0.9225160649
60.98395416 1.686322167
62.99960423 35.13819101
65.01525429 0.890973898
73.0396392 1.690935198
78.01050326 6.500157512
81.06987671 0.757947015
89.01525429 1.043563203
95.08552677 1.250175665
103.0309044 0.8155363498
109.0163169 1.947248467
112.1120759 2.567211745
117.0465544 1.491465978
119.0622045 1.48895762
129.0465544 0.9557834586
131.0622045 4.089573052
148.0887536 1.151368834
174.0680181 3.008936252

Name: +ve in-silico MS/MS by CFM-ID for RAXPGCRPYDDDGP-UHFFFAOYSA-N
ID: RAXPGCRPYDDDGP-UHFFFAOYSA-N
Comment: Energy0
Num peaks: 6
34.9683041 0.1850029881
36.98395416 0.1810823276
246.1025738 1.029028617
256.0636015 0.1207178145
266.0479514 0.2560457595
282.0792515 97.74925409

Name: +ve in-silico MS/MS by CFM-ID for RAXPGCRPYDDDGP-UHFFFAOYSA-N
ID: RAXPGCRPYDDDGP-UHFFFAOYSA-N
Comment: Energy1
Num peaks: 6
155.0603746 0.7788936197
246.1025738 2.274745157
254.0479514 0.8744824222
256.0636015 2.328362116
266.0479514 1.521287151
282.0792515 87.82945148

Name: +ve in-silico MS/MS by CFM-ID for RAXPGCRPYDDDGP-UHFFFAOYSA-N
ID: RAXPGCRPYDDDGP-UHFFFAOYSA-N
Comment: Energy2
Num peaks: 21
39.02292652 1.716724886
49.00727645 1.912961371
50.00252542 8.286209826
51.02292652 2.060125385
52.01817548 2.265854871
84.98395416 1.275532425
103.0290745 1.619055654
155.0603746 10.37390507
215.0370524 2.504095369
218.0712737 1.452654695
220.0869237 5.022350346
222.1025738 1.306505641
229.0527024 1.548058554
232.0869237 3.083667126
242.0479514 1.884009625
246.1025738 14.2488579
252.0323013 1.271322409
254.0479514 2.216144527
256.0636015 2.349450717
266.0479514 8.675776727
282.0792515 6.182267976

Name: +ve in-silico MS/MS by CFM-ID for LXMKFYBUTMAPMO-UHFFFAOYSA-N
ID: LXMKFYBUTMAPMO-UHFFFAOYSA-N
Comment: Energy0
Num peaks: 6
34.9683041 0.1849875394
36.98395416 0.1810672064
242.0479514 0.1171595246
246.1025738 1.028969993
266.0479514 0.2652156732
282.0792515 97.73835014

Name: +ve in-silico MS/MS by CFM-ID for LXMKFYBUTMAPMO-UHFFFAOYSA-N
ID: LXMKFYBUTMAPMO-UHFFFAOYSA-N
Comment: Energy1
Num peaks: 6
155.0603746 0.7741066261
246.1025738 2.261611682
254.0479514 0.8564060926
256.0636015 2.289549863
266.0479514 1.54497007
282.0792515 87.23902386

Name: +ve in-silico MS/MS by CFM-ID for LXMKFYBUTMAPMO-UHFFFAOYSA-N
ID: LXMKFYBUTMAPMO-UHFFFAOYSA-N
Comment: Energy2
Num peaks: 21
39.02292652 1.730141236
49.00727645 1.922469962
50.00252542 8.329288535
51.02292652 2.07908407
52.01817548 2.280239753
84.98395416 1.274553886
103.0290745 1.618096139
155.0603746 10.08871302
170.0712737 1.26939189
215.0370524 2.47906282
220.0869237 3.912059551
222.1025738 1.427264093
229.0527024 1.546989879
232.0869237 3.903996032
242.0479514 1.882670883
246.1025738 14.95072002
252.0323013 1.407363869
254.0479514 2.294932499
256.0636015 2.439523591
266.0479514 8.204849431
282.0792515 6.17494244

Name: +ve in-silico MS/MS by CFM-ID for KMAVLDDABBYQQM-UHFFFAOYSA-N
ID: KMAVLDDABBYQQM-UHFFFAOYSA-N
Comment: Energy0
Num peaks: 6
41.03857658 9.11383311
235.0075821 0.8261308789
264.0341312 1.507251481
268.0887536 0.8512114625
288.0341312 2.067453648
304.0654313 80.68972789

Name: +ve in-silico MS/MS by CFM-ID for KMAVLDDABBYQQM-UHFFFAOYSA-N
ID: KMAVLDDABBYQQM-UHFFFAOYSA-N
Comment: Energy1
Num peaks: 6
41.03857658 31.15797471
249.0232321 3.225910352
264.0341312 3.973696424
276.0341312 7.643946207
288.0341312 5.436762923
304.0654313 31.40664863

Name: +ve in-silico MS/MS by CFM-ID for KMAVLDDABBYQQM-UHFFFAOYSA-N
ID: KMAVLDDABBYQQM-UHFFFAOYSA-N
Comment: Energy2
Num peaks: 13
15.02292652 2.338742175
25.00727645 6.239480419
27.02292652 1.993629233
39.02292652 6.001360332
41.03857658 35.62722555
125.0152543 5.0865134
228.0574535 2.925666873
235.0075821 6.30506452
247.0075821 4.230575277
249.0232321 1.493464675
262.0184811 3.354139235
264.0341312 2.636595472
288.0341312 2.473791401

Name: +ve in-silico MS/MS by CFM-ID for GKTWGGQPFAXNFI-UHFFFAOYSA-N
ID: GKTWGGQPFAXNFI-UHFFFAOYSA-N
Comment: Energy0
Num peaks: 6
97.01064758 6.987109803
109.0106476 2.066095559
111.0262976 6.907978662
262.0451745 4.823277478
290.0400891 17.47681397
322.0663039 46.36145733

Name: +ve in-silico MS/MS by CFM-ID for GKTWGGQPFAXNFI-UHFFFAOYSA-N
ID: GKTWGGQPFAXNFI-UHFFFAOYSA-N
Comment: Energy1
Num peaks: 16
97.01064758 4.441738191
111.0262976 1.700818421
123.0262976 2.528268845
125.0419477 3.411883793
178.0418034 1.877726554
180.0574535 1.481217326
183.0207336 1.374659112
206.036718 3.269379316
208.0523681 4.573744344
212.0472827 2.991887597
236.0472827 9.515818843
238.0629328 14.33778116
262.0451745 6.122665177
290.0400891 8.282124893
294.0350038 1.659614815
322.0663039 13.24649694

Name: +ve in-silico MS/MS by CFM-ID for GKTWGGQPFAXNFI-UHFFFAOYSA-N
ID: GKTWGGQPFAXNFI-UHFFFAOYSA-N
Comment: Energy2
Num peaks: 27
25.00727645 0.8102111251
39.02292652 1.804447317
49.00727645 4.126099135
51.02292652 11.71494844
53.03857658 3.867041063
63.02292652 1.82352928
65.03857658 7.8825352
67.05422664 2.156740187
85.01064758 1.066978855
94.06512568 1.275417636
97.01064758 10.30878069
109.0106476 3.868624043
111.0262976 3.524901132
113.0419477 0.8421633523
125.0152543 4.850641252
138.0105033 1.368903445
150.0371967 2.216752996
153.0101689 0.9503937976
183.0207336 4.21047278
218.0731035 1.463426804
226.0684968 2.157948054
234.0138744 2.071886454
246.0680181 1.346597976
248.0295245 1.16441499
262.0451745 1.157556886
276.0785828 1.069577243
306.0350038 0.9767925207

Name: +ve in-silico MS/MS by CFM-ID for YESVJDUCAXRHLB-UHFFFAOYSA-N
ID: YESVJDUCAXRHLB-UHFFFAOYSA-N
Comment: Energy0
Num peaks: 6
215.0370524 0.4309505057
246.1025738 4.427672665
256.0636015 0.5582696595
265.0527024 0.5166719072
266.0479514 0.4265858206
282.0792515 90.74663792

Name: +ve in-silico MS/MS by CFM-ID for YESVJDUCAXRHLB-UHFFFAOYSA-N
ID: YESVJDUCAXRHLB-UHFFFAOYSA-N
Comment: Energy1
Num peaks: 6
246.1025738 5.044036771
254.0479514 2.022212052
256.0636015 3.842261713
265.0527024 1.661652136
266.0479514 3.299595667
282.0792515 71.7042891

Name: +ve in-silico MS/MS by CFM-ID for YESVJDUCAXRHLB-UHFFFAOYSA-N
ID: YESVJDUCAXRHLB-UHFFFAOYSA-N
Comment: Energy2
Num peaks: 29
42.03382555 5.569092051
49.00727645 2.088605197
51.02292652 1.198902553
61.97920313 1.030964791
75.9948532 1.758492438
85.97920313 3.148924792
93.04472458 1.306217203
100.9901022 1.167568436
101.0385766 2.29823545
103.0542266 1.373977924
111.9948532 1.214638592
115.0542266 1.281239589
127.0057522 1.396171206
129.0214023 1.275774347
129.0698767 3.366787051
154.0651257 5.702764094
156.0807757 2.55411238
176.0010012 0.9261136823
213.0214023 1.026254256
218.0712737 1.440549269
220.0869237 5.263701778
239.0370524 2.601820424
246.1025738 11.59469684
252.0323013 1.251757443
254.0479514 1.812461538
256.0636015 3.843201133
265.0527024 2.816378555
266.0479514 8.974654863
282.0792515 1.430089329

Name: +ve in-silico MS/MS by CFM-ID for WDDPHFBMKLOVOX-UHFFFAOYSA-N
ID: WDDPHFBMKLOVOX-UHFFFAOYSA-N
Comment: Energy0
Num peaks: 6
61.02840582 1.165335561
134.0461215 1.63452191
168.0071492 1.284889494
170.0227993 79.34461356
286.0501569 1.467252625
304.0607216 6.934008806

Name: +ve in-silico MS/MS by CFM-ID for WDDPHFBMKLOVOX-UHFFFAOYSA-N
ID: WDDPHFBMKLOVOX-UHFFFAOYSA-N
Comment: Energy1
Num peaks: 6
59.01275576 0.9299464536
61.02840582 1.768350988
63.04405588 1.075099541
107.0352225 1.133935362
134.0461215 2.270997319
170.0227993 84.43980628

Name: +ve in-silico MS/MS by CFM-ID for WDDPHFBMKLOVOX-UHFFFAOYSA-N
ID: WDDPHFBMKLOVOX-UHFFFAOYSA-N
Comment: Energy2
Num peaks: 6
43.02907452 4.210965278
107.0352225 11.03109988
109.0508726 8.852406511
134.0461215 11.52999598
152.9962502 23.64417077
170.0227993 22.06318928

Name: +ve in-silico MS/MS by CFM-ID for UCAONWVUCAZWFN-UHFFFAOYSA-N
ID: UCAONWVUCAZWFN-UHFFFAOYSA-N
Comment: Energy0
Num peaks: 6
39.02292652 12.23648572
199.0389705 1.590452574
268.0604342 0.6278530258
275.0702706 4.440599492
304.0604342 2.12892128
322.0709989 76.19638005

Name: +ve in-silico MS/MS by CFM-ID for UCAONWVUCAZWFN-UHFFFAOYSA-N
ID: UCAONWVUCAZWFN-UHFFFAOYSA-N
Comment: Energy1
Num peaks: 6
25.00727645 1.110555891
39.02292652 38.69148226
199.0389705 2.808026082
275.0702706 12.39798532
304.0604342 23.44004517
322.0709989 16.41842138

Name: +ve in-silico MS/MS by CFM-ID for UCAONWVUCAZWFN-UHFFFAOYSA-N
ID: UCAONWVUCAZWFN-UHFFFAOYSA-N
Comment: Energy2
Num peaks: 12
25.00727645 2.875893173
39.02292652 55.18076462
51.02292652 1.371345836
147.0440559 1.589522105
148.0393049 1.619620652
195.0440559 3.99954176
214.0498695 1.402178564
226.0498695 1.627376515
242.0447842 2.473105904
252.0655196 3.192495718
268.0604342 4.541427903
275.0702706 1.465797503

Name: +ve in-silico MS/MS by CFM-ID for OZUNGXSVBRVVSZ-UHFFFAOYSA-N
ID: OZUNGXSVBRVVSZ-UHFFFAOYSA-N
Comment: Energy0
Num peaks: 6
46.99499752 3.541193476
178.0433447 2.517476589
253.0542437 1.676763717
255.0698938 3.248801115
265.0542437 3.899151864
282.0807928 77.1936317

Name: +ve in-silico MS/MS by CFM-ID for OZUNGXSVBRVVSZ-UHFFFAOYSA-N
ID: OZUNGXSVBRVVSZ-UHFFFAOYSA-N
Comment: Energy1
Num peaks: 10
15.02292652 2.235456878
46.99499752 6.338125806
102.0338255 1.805587175
181.0760247 3.663493941
203.0385936 24.9920312
251.0385936 4.560491752
253.0542437 4.726246344
254.0746448 3.137077935
255.0698938 4.753996894
282.0807928 24.42691138

Name: +ve in-silico MS/MS by CFM-ID for OZUNGXSVBRVVSZ-UHFFFAOYSA-N
ID: OZUNGXSVBRVVSZ-UHFFFAOYSA-N
Comment: Energy2
Num peaks: 31
39.02292652 2.103532385
46.99499752 4.947852671
49.00727645 1.25767477
51.02292652 3.860261226
53.03857658 2.891188885
71.99024648 2.431176061
74.00589655 3.895789292
76.01817548 0.9883635587
78.03382555 1.121550211
80.04947561 1.387065292
92.04947561 1.020367401
102.0338255 2.126388955
105.0447246 11.63468863
149.0167956 1.142237842
151.0324456 1.597319748
154.0651257 1.263705464
175.0324456 2.16641356
176.0276946 1.549996631
178.0433447 6.386339137
181.0760247 3.67613262
182.0712737 1.141913358
200.0276946 1.932088287
203.0385936 4.998206339
217.0542437 1.863206265
225.0480957 1.812115998
227.0385936 1.467407901
227.0637458 2.6298936
253.0542437 1.234033929
254.0746448 1.534127903
255.0698938 1.351710204
256.0651427 1.425362851

Name: +ve in-silico MS/MS by CFM-ID for XRVKEBMOZFBYHX-UHFFFAOYSA-N
ID: XRVKEBMOZFBYHX-UHFFFAOYSA-N
Comment: Energy0
Num peaks: 6
48.98395416 0.835063953
62.99960423 1.516136968
141.0698767 6.071678942
220.0887536 1.397253293
246.1044036 3.364746093
282.0810814 82.63450729

Name: +ve in-silico MS/MS by CFM-ID for XRVKEBMOZFBYHX-UHFFFAOYSA-N
ID: XRVKEBMOZFBYHX-UHFFFAOYSA-N
Comment: Energy1
Num peaks: 6
62.99960423 17.0796665
141.0698767 24.3210828
220.0887536 5.27194661
232.0887536 2.722110828
246.1044036 4.263370609
282.0810814 27.90169048

Name: +ve in-silico MS/MS by CFM-ID for XRVKEBMOZFBYHX-UHFFFAOYSA-N
ID: XRVKEBMOZFBYHX-UHFFFAOYSA-N
Comment: Energy2
Num peaks: 17
27.02292652 1.197321081
48.98395416 3.209874497
60.98395416 1.600297016
62.99960423 13.88689225
78.01050326 1.498411237
115.0542266 6.85382625
131.0855268 1.992992947
141.0698767 30.51609897
156.0807757 2.634006123
184.1120759 3.643932581
204.0574535 1.366944141
206.0731035 3.083275006
220.0887536 2.260108369
240.0341312 1.447156163
254.0497812 1.266150235
256.0654313 1.72567816
266.0497812 2.41196604

Name: +ve in-silico MS/MS by CFM-ID for ASJSKZXRWOAFGL-UHFFFAOYSA-N
ID: ASJSKZXRWOAFGL-UHFFFAOYSA-N
Comment: Energy0
Num peaks: 6
179.0855268 0.08177239687
205.0647913 0.2678468273
223.075356 0.4757302256
243.047427 2.583168843
269.0266916 44.93529087
287.0372563 50.9950057

Name: +ve in-silico MS/MS by CFM-ID for ASJSKZXRWOAFGL-UHFFFAOYSA-N
ID: ASJSKZXRWOAFGL-UHFFFAOYSA-N
Comment: Energy1
Num peaks: 6
141.0004768 4.230070888
165.0004768 2.788263451
184.9903061 3.729785262
243.047427 6.462379727
269.0266916 53.49402282
287.0372563 19.70099655

Name: +ve in-silico MS/MS by CFM-ID for ASJSKZXRWOAFGL-UHFFFAOYSA-N
ID: ASJSKZXRWOAFGL-UHFFFAOYSA-N
Comment: Energy2
Num peaks: 11
51.02292652 5.745044954
101.0385766 6.37442704
105.0334912 3.657138746
145.0284058 1.828326966
165.0004768 3.952272566
179.0855268 9.589281933
205.0647913 19.16610939
223.075356 2.431788274
243.0110415 2.823136124
243.047427 2.47698408
269.0266916 22.64028892

Name: +ve in-silico MS/MS by CFM-ID for DXXIEXXMFOINQL-UHFFFAOYSA-N
ID: DXXIEXXMFOINQL-UHFFFAOYSA-N
Comment: Energy0
Num peaks: 6
234.0179975 4.331893971
246.0179975 1.772758188
248.0336476 8.715595645
276.0285622 5.987521159
294.0391269 6.996402643
322.070427 52.65522803

Name: +ve in-silico MS/MS by CFM-ID for DXXIEXXMFOINQL-UHFFFAOYSA-N
ID: DXXIEXXMFOINQL-UHFFFAOYSA-N
Comment: Energy1
Num peaks: 8
47.04914126 9.253208565
217.9866974 2.912780665
220.0023475 5.409697804
234.0179975 7.351098729
276.0285622 7.52462377
294.0391269 5.530510701
304.0598623 5.178270906
322.070427 37.1610366

Name: +ve in-silico MS/MS by CFM-ID for DXXIEXXMFOINQL-UHFFFAOYSA-N
ID: DXXIEXXMFOINQL-UHFFFAOYSA-N
Comment: Energy2
Num peaks: 19
25.00727645 2.059029891
27.02292652 3.832864529
29.03857658 4.403563483
43.01784114 5.788257605
45.0334912 6.790693138
47.04914126 3.663866281
73.02840582 1.249599106
189.9917828 1.684411277
204.0074328 7.141210344
218.0230829 5.870474918
220.0023475 4.186511669
222.0179975 3.675087247
232.0023475 4.449700952
234.0179975 6.101615715
236.0336476 1.275234169
246.0179975 5.139650697
248.0336476 10.9004391
250.0492977 1.589255253
276.0285622 1.292757775

Name: +ve in-silico MS/MS by CFM-ID for JUEPUCRJOBVTTK-UHFFFAOYSA-N
ID: JUEPUCRJOBVTTK-UHFFFAOYSA-N
Comment: Energy0
Num peaks: 6
45.0334912 1.953775082
235.0825666 10.86194875
238.0570802 1.869507324
250.0570802 1.940838282
264.0727302 15.84759391
282.0832949 58.3214169

Name: +ve in-silico MS/MS by CFM-ID for JUEPUCRJOBVTTK-UHFFFAOYSA-N
ID: JUEPUCRJOBVTTK-UHFFFAOYSA-N
Comment: Energy1
Num peaks: 8
45.0334912 5.843577802
188.0818384 5.362377397
217.0720019 11.58674831
233.0669166 4.080332719
235.0825666 18.33411702
246.0621655 11.05980716
264.0727302 17.98966343
282.0832949 5.808615139

Name: +ve in-silico MS/MS by CFM-ID for JUEPUCRJOBVTTK-UHFFFAOYSA-N
ID: JUEPUCRJOBVTTK-UHFFFAOYSA-N
Comment: Energy2
Num peaks: 30
15.02292652 1.127342732
27.02292652 1.740206806
31.01784114 1.442933142
45.0334912 6.257451758
155.0451185 1.129671182
170.019632 1.067150745
176.0454529 0.9483872446
191.0563519 3.775294634
192.0403675 1.012952454
193.0356164 2.93481517
194.0560175 1.140844115
203.0563519 3.258023746
205.0356164 2.47013516
211.0461811 3.931801663
214.0458468 1.872831935
215.0563519 3.939175753
217.0720019 4.826763171
220.0465155 7.073081431
222.0621655 1.196787737
223.0461811 7.614004584
224.0301967 2.796085275
234.0621655 1.26832284
236.0778156 0.8847427935
238.0570802 4.772753554
239.0410957 1.23705169
241.0567458 1.193324949
246.0621655 1.393452327
248.0414301 2.802642184
250.0570802 1.570462778
264.0727302 3.761579265

Name: +ve in-silico MS/MS by CFM-ID for VPZXLTVIBKOBRG-UHFFFAOYSA-N
ID: VPZXLTVIBKOBRG-UHFFFAOYSA-N
Comment: Energy0
Num peaks: 6
15.02292652 1.600293931
43.01784114 3.444850408
240.0655196 21.47647065
264.0655196 18.44781252
266.0447842 0.7885562068
282.0760843 47.57683436

Name: +ve in-silico MS/MS by CFM-ID for VPZXLTVIBKOBRG-UHFFFAOYSA-N
ID: VPZXLTVIBKOBRG-UHFFFAOYSA-N
Comment: Energy1
Num peaks: 10
43.01784114 3.298309876
105.0334912 10.95893035
136.0393049 2.68260612
176.0342195 3.576231689
178.0498695 5.162621773
212.070605 4.849931315
240.0655196 17.30497033
254.0811697 8.24024587
264.0655196 12.89384135
282.0760843 12.735115

Name: +ve in-silico MS/MS by CFM-ID for VPZXLTVIBKOBRG-UHFFFAOYSA-N
ID: VPZXLTVIBKOBRG-UHFFFAOYSA-N
Comment: Energy2
Num peaks: 28
15.02292652 3.9469025
25.00727645 2.739336656
39.02292652 1.096146077
41.00219107 4.608726503
43.01784114 9.13048062
49.00727645 3.41147828
51.02292652 1.752909006
54.03382555 2.65728437
63.02292652 1.165343643
79.05422664 1.934644306
94.02874017 1.493775315
105.0334912 7.892623372
108.0443902 1.055342567
136.0393049 2.50450427
148.0393049 4.923739706
150.0549549 2.050938107
176.0342195 1.20104232
178.0498695 1.014229859
184.0393049 0.8189754974
210.0549549 2.554368212
212.070605 2.413377021
236.070605 2.57723497
238.0498695 1.675456156
240.0655196 1.393012803
246.0549549 3.965427076
256.0604342 0.9330071354
264.0655196 7.199301559
266.0447842 2.114529733

Name: +ve in-silico MS/MS by CFM-ID for HMTPZIAQPWIBKV-UHFFFAOYSA-N
ID: HMTPZIAQPWIBKV-UHFFFAOYSA-N
Comment: Energy0
Num peaks: 6
141.0004768 1.715235719
258.058326 7.338936359
268.042676 1.842422539
276.0325052 1.275669624
286.0532407 38.02292293
304.0638053 43.74121707

Name: +ve in-silico MS/MS by CFM-ID for HMTPZIAQPWIBKV-UHFFFAOYSA-N
ID: HMTPZIAQPWIBKV-UHFFFAOYSA-N
Comment: Energy1
Num peaks: 6
141.0004768 6.513850225
258.0219405 6.154633471
258.058326 8.954316445
268.042676 5.98631209
286.0532407 35.87146696
304.0638053 17.11121344

Name: +ve in-silico MS/MS by CFM-ID for HMTPZIAQPWIBKV-UHFFFAOYSA-N
ID: HMTPZIAQPWIBKV-UHFFFAOYSA-N
Comment: Energy2
Num peaks: 27
29.03857658 1.364690295
40.01817548 1.614183234
42.03382555 1.584511334
49.00727645 3.023174931
51.02292652 6.221719399
53.03857658 2.564841118
63.02292652 8.091357908
65.03857658 3.235607426
105.0334912 1.225831631
118.0651257 1.062763089
141.0004768 15.20150755
143.0161269 1.614874686
166.0651257 2.919477914
168.9953914 4.544574034
180.0113759 1.709149019
184.9903061 1.705444978
192.0807757 1.295045942
194.0964258 1.989942833
232.042676 1.292170792
242.0634114 1.066698294
244.042676 2.984354885
245.0266916 1.794003204
256.042676 1.668189974
258.0219405 5.077589247
258.058326 2.434475016
276.0325052 1.182999569
286.0532407 1.563036768

Name: +ve in-silico MS/MS by CFM-ID for GKTWGGQPFAXNFI-UHFFFAOYSA-N
ID: GKTWGGQPFAXNFI-UHFFFAOYSA-N
Comment: Energy0
Num peaks: 6
97.01064758 6.987109803
109.0106476 2.066095559
111.0262976 6.907978662
262.0451745 4.823277478
290.0400891 17.47681397
322.0663039 46.36145733

Name: +ve in-silico MS/MS by CFM-ID for GKTWGGQPFAXNFI-UHFFFAOYSA-N
ID: GKTWGGQPFAXNFI-UHFFFAOYSA-N
Comment: Energy1
Num peaks: 16
97.01064758 4.441738191
111.0262976 1.700818421
123.0262976 2.528268845
125.0419477 3.411883793
178.0418034 1.877726554
180.0574535 1.481217326
183.0207336 1.374659112
206.036718 3.269379316
208.0523681 4.573744344
212.0472827 2.991887597
236.0472827 9.515818843
238.0629328 14.33778116
262.0451745 6.122665177
290.0400891 8.282124893
294.0350038 1.659614815
322.0663039 13.24649694

Name: +ve in-silico MS/MS by CFM-ID for GKTWGGQPFAXNFI-UHFFFAOYSA-N
ID: GKTWGGQPFAXNFI-UHFFFAOYSA-N
Comment: Energy2
Num peaks: 27
25.00727645 0.8102111251
39.02292652 1.804447317
49.00727645 4.126099135
51.02292652 11.71494844
53.03857658 3.867041063
63.02292652 1.82352928
65.03857658 7.8825352
67.05422664 2.156740187
85.01064758 1.066978855
94.06512568 1.275417636
97.01064758 10.30878069
109.0106476 3.868624043
111.0262976 3.524901132
113.0419477 0.8421633523
125.0152543 4.850641252
138.0105033 1.368903445
150.0371967 2.216752996
153.0101689 0.9503937976
183.0207336 4.21047278
218.0731035 1.463426804
226.0684968 2.157948054
234.0138744 2.071886454
246.0680181 1.346597976
248.0295245 1.16441499
262.0451745 1.157556886
276.0785828 1.069577243
306.0350038 0.9767925207

Name: +ve in-silico MS/MS by CFM-ID for SEGMJESKMBYWEX-UHFFFAOYSA-N
ID: SEGMJESKMBYWEX-UHFFFAOYSA-N
Comment: Energy0
Num peaks: 6
92.04947561 1.596787291
198.0549549 3.163639317
295.0600999 2.012367159
304.0604342 8.414038005
305.0444498 1.961368383
322.0709989 73.80837493

Name: +ve in-silico MS/MS by CFM-ID for SEGMJESKMBYWEX-UHFFFAOYSA-N
ID: SEGMJESKMBYWEX-UHFFFAOYSA-N
Comment: Energy1
Num peaks: 14
92.04947561 4.30018249
186.0549549 1.922763065
198.0549549 2.208187972
214.0498695 5.961039874
243.0287997 2.400156429
291.0287997 2.858882914
292.0604342 2.817801979
293.0444498 3.226705383
294.0760843 4.813130228
295.0600999 3.855426216
304.0604342 9.663075674
305.0444498 3.350386776
306.0396988 2.610314427
322.0709989 30.37200694

Name: +ve in-silico MS/MS by CFM-ID for SEGMJESKMBYWEX-UHFFFAOYSA-N
ID: SEGMJESKMBYWEX-UHFFFAOYSA-N
Comment: Energy2
Num peaks: 31
41.00219107 4.508452781
43.01784114 1.048679721
49.00727645 1.308537013
53.00219107 2.921934872
55.01784114 1.358254074
63.02292652 1.228476633
65.03857658 2.107615524
92.04947561 4.97247892
102.0338255 2.689986253
116.0494756 2.700312714
118.0651257 1.857631829
126.0338255 6.031556281
142.0287402 1.190733756
142.0651257 2.120401631
168.0443902 1.281942772
169.0284058 2.228144917
170.0600403 2.808550364
171.0440559 2.098191613
187.0389705 1.683488205
198.0549549 4.130368328
214.0498695 1.312607705
222.0549549 1.319639491
224.070605 1.100425393
248.070605 2.248940313
250.0498695 1.722137826
252.0655196 1.436922303
255.0287997 1.279085519
262.0498695 1.308358935
275.0338851 1.723849113
295.0600999 1.123636611
304.0604342 2.031797651

Name: +ve in-silico MS/MS by CFM-ID for JKEFQEXSRCZXSS-UHFFFAOYSA-N
ID: JKEFQEXSRCZXSS-UHFFFAOYSA-N
Comment: Energy0
Num peaks: 6
44.0130901 10.8828605
46.02874017 8.917007198
204.0291341 2.337165703
226.086255 5.544887721
254.0811697 1.972902641
282.0760843 57.78533368

Name: +ve in-silico MS/MS by CFM-ID for JKEFQEXSRCZXSS-UHFFFAOYSA-N
ID: JKEFQEXSRCZXSS-UHFFFAOYSA-N
Comment: Energy1
Num peaks: 8
44.0130901 2.514580391
79.05422664 1.589661766
127.0542266 1.7473589
204.0291341 7.181247622
254.0447842 2.060648993
254.0811697 4.540150934
264.0655196 12.75269689
282.0760843 47.96825743

Name: +ve in-silico MS/MS by CFM-ID for JKEFQEXSRCZXSS-UHFFFAOYSA-N
ID: JKEFQEXSRCZXSS-UHFFFAOYSA-N
Comment: Energy2
Num peaks: 18
26.00252542 3.33221807
28.01817548 19.66596254
29.00219107 5.537343934
44.0130901 12.5107599
46.02874017 13.23777491
49.00727645 1.99303216
56.0130901 2.865078388
56.99710569 1.406438359
63.02292652 2.274277236
72.00800472 1.846197218
101.0385766 1.295804244
127.0542266 2.165345733
129.0698767 1.31942295
139.0542266 2.43571811
141.0698767 1.758871889
155.0855268 4.517207473
183.0804414 1.295797546
208.0756904 1.320408744

Name: +ve in-silico MS/MS by CFM-ID for OLKQGJCXKFABEF-UHFFFAOYSA-N
ID: OLKQGJCXKFABEF-UHFFFAOYSA-N
Comment: Energy0
Num peaks: 6
142.0184811 5.31276603
163.0518573 2.62595936
242.0707342 3.827607817
268.0863842 3.003637548
286.0524973 2.055226662
304.0630619 75.03193074

Name: +ve in-silico MS/MS by CFM-ID for OLKQGJCXKFABEF-UHFFFAOYSA-N
ID: OLKQGJCXKFABEF-UHFFFAOYSA-N
Comment: Energy1
Num peaks: 9
62.99960423 18.33340602
78.01050326 7.58410966
106.0418034 3.870907268
140.002831 4.86305023
142.0184811 15.79560019
163.0518573 10.79330466
242.0707342 5.694819101
286.0524973 3.709871146
304.0630619 11.62155702

Name: +ve in-silico MS/MS by CFM-ID for OLKQGJCXKFABEF-UHFFFAOYSA-N
ID: OLKQGJCXKFABEF-UHFFFAOYSA-N
Comment: Energy2
Num peaks: 11
48.98395416 6.000812751
60.98395416 2.370292505
62.99960423 28.37565759
78.01050326 20.23815923
80.02615332 2.66600214
106.0418034 6.758560351
142.0184811 3.764368699
163.0518573 3.864975551
178.0627563 3.295647456
206.0940565 2.416319922
242.0707342 2.119064058

Name: +ve in-silico MS/MS by CFM-ID for IYWZUTGBIOLJQO-UHFFFAOYSA-N
ID: IYWZUTGBIOLJQO-UHFFFAOYSA-N
Comment: Energy0
Num peaks: 6
140.002831 2.398519283
148.0393049 2.831034631
223.0268816 2.239828925
225.0425317 19.18815322
251.0581817 2.320055529
287.0348594 60.44174622

Name: +ve in-silico MS/MS by CFM-ID for IYWZUTGBIOLJQO-UHFFFAOYSA-N
ID: IYWZUTGBIOLJQO-UHFFFAOYSA-N
Comment: Energy1
Num peaks: 8
62.99960423 9.490396492
81.06987671 2.168953607
83.08552677 1.966433813
140.002831 5.644514624
189.0658539 4.857520426
225.0425317 17.91741589
251.0581817 5.110746066
287.0348594 33.89656614

Name: +ve in-silico MS/MS by CFM-ID for IYWZUTGBIOLJQO-UHFFFAOYSA-N
ID: IYWZUTGBIOLJQO-UHFFFAOYSA-N
Comment: Energy2
Num peaks: 17
39.02292652 1.402538395
48.98395416 2.265693509
51.02292652 3.060003303
60.98395416 1.434528854
62.99960423 21.82969723
78.01050326 3.716093183
79.05422664 12.01340225
81.06987671 4.891349791
83.08552677 2.984053654
105.0334912 3.4690997
133.0284058 1.928616927
148.0393049 9.130215675
150.0549549 3.467745599
163.0502039 1.665299545
189.0658539 3.254106259
207.031967 1.529354876
225.0425317 2.302714998

Name: +ve in-silico MS/MS by CFM-ID for LJUKODJASZSKFL-UHFFFAOYSA-N
ID: LJUKODJASZSKFL-UHFFFAOYSA-N
Comment: Energy0
Num peaks: 6
44.99710569 0.7695676653
59.01275576 4.916089825
213.0368623 0.6069417524
241.0317769 1.625961844
269.0266916 23.25999239
287.0372563 63.59073541

Name: +ve in-silico MS/MS by CFM-ID for LJUKODJASZSKFL-UHFFFAOYSA-N
ID: LJUKODJASZSKFL-UHFFFAOYSA-N
Comment: Energy1
Num peaks: 6
59.01275576 10.16252371
241.0317769 7.121836836
243.047427 1.637286833
251.0161269 4.720712011
269.0266916 36.62051995
287.0372563 29.78863539

Name: +ve in-silico MS/MS by CFM-ID for LJUKODJASZSKFL-UHFFFAOYSA-N
ID: LJUKODJASZSKFL-UHFFFAOYSA-N
Comment: Energy2
Num peaks: 17
15.02292652 1.819191348
41.00219107 6.034891513
44.99710569 3.038900175
59.01275576 18.91183119
129.0334912 1.937186614
133.0284058 1.710561007
159.0262976 5.568951018
171.0262976 2.760841451
185.0055622 2.948539709
187.0212123 5.7119017
199.0212123 2.565992741
213.0368623 5.915314073
215.0525124 4.116649335
233.0266916 2.263199028
241.0317769 9.967988997
259.0423416 3.515064643
269.0266916 2.087055284

Name: +ve in-silico MS/MS by CFM-ID for OLIXQTVIIHUWKL-UHFFFAOYSA-N
ID: OLIXQTVIIHUWKL-UHFFFAOYSA-N
Comment: Energy0
Num peaks: 6
19.01784114 0.6987351867
233.0597059 0.6881412533
235.075356 4.471741951
252.0655196 0.331418228
264.0655196 16.31548929
282.0760843 75.72783903

Name: +ve in-silico MS/MS by CFM-ID for OLIXQTVIIHUWKL-UHFFFAOYSA-N
ID: OLIXQTVIIHUWKL-UHFFFAOYSA-N
Comment: Energy1
Num peaks: 6
234.0549549 4.347375365
235.075356 13.25262274
236.070605 5.981778939
252.0655196 15.6304246
264.0655196 26.96068554
282.0760843 17.38282378

Name: +ve in-silico MS/MS by CFM-ID for OLIXQTVIIHUWKL-UHFFFAOYSA-N
ID: OLIXQTVIIHUWKL-UHFFFAOYSA-N
Comment: Energy2
Num peaks: 17
39.02292652 3.960962106
41.00219107 3.384566447
41.03857658 3.052247143
193.0647913 4.959686815
203.0491413 1.477366155
207.0440559 1.545660782
208.0756904 2.131397045
209.0597059 2.881280169
219.0440559 1.490343087
224.070605 3.65900458
235.075356 6.862529453
246.0549549 3.754863832
254.0447842 1.799045737
256.0604342 1.844291651
264.0655196 34.10157781
266.0447842 2.5505013
282.0760843 1.882717927

Name: +ve in-silico MS/MS by CFM-ID for LYWDBOUHROZMIU-UHFFFAOYSA-N
ID: LYWDBOUHROZMIU-UHFFFAOYSA-N
Comment: Energy0
Num peaks: 6
71.02398914 1.977439437
138.0161248 3.060817322
163.9953894 1.899019003
181.0219384 74.41588437
294.0696169 2.021503048
322.0757649 2.791486523

Name: +ve in-silico MS/MS by CFM-ID for LYWDBOUHROZMIU-UHFFFAOYSA-N
ID: LYWDBOUHROZMIU-UHFFFAOYSA-N
Comment: Energy1
Num peaks: 12
92.99466108 1.030146081
108.0055601 13.06267892
110.0212102 5.257138509
136.0004747 9.710516795
138.0161248 4.790495715
151.9953894 1.885065373
153.0270238 3.888753739
161.0157102 3.399860344
169.0720019 1.053547974
181.0219384 33.84500641
251.0750366 1.957544899
322.0757649 0.9894333746

Name: +ve in-silico MS/MS by CFM-ID for LYWDBOUHROZMIU-UHFFFAOYSA-N
ID: LYWDBOUHROZMIU-UHFFFAOYSA-N
Comment: Energy2
Num peaks: 14
42.03382555 1.350797441
44.0130901 1.153978779
71.02398914 9.845826107
92.99466108 1.070492785
94.00358804 1.429529117
97.00325369 1.444511623
136.0004747 9.146995143
138.0161248 9.410005376
151.0113738 10.703672
153.0270238 7.965622539
161.0157102 6.965425458
163.9953894 3.674450515
181.0219384 14.80365785
266.0747023 1.624722995

Name: +ve in-silico MS/MS by CFM-ID for GKTWGGQPFAXNFI-UHFFFAOYSA-N
ID: GKTWGGQPFAXNFI-UHFFFAOYSA-N
Comment: Energy0
Num peaks: 6
97.01064758 6.987109803
109.0106476 2.066095559
111.0262976 6.907978662
262.0451745 4.823277478
290.0400891 17.47681397
322.0663039 46.36145733

Name: +ve in-silico MS/MS by CFM-ID for GKTWGGQPFAXNFI-UHFFFAOYSA-N
ID: GKTWGGQPFAXNFI-UHFFFAOYSA-N
Comment: Energy1
Num peaks: 16
97.01064758 4.441738191
111.0262976 1.700818421
123.0262976 2.528268845
125.0419477 3.411883793
178.0418034 1.877726554
180.0574535 1.481217326
183.0207336 1.374659112
206.036718 3.269379316
208.0523681 4.573744344
212.0472827 2.991887597
236.0472827 9.515818843
238.0629328 14.33778116
262.0451745 6.122665177
290.0400891 8.282124893
294.0350038 1.659614815
322.0663039 13.24649694

Name: +ve in-silico MS/MS by CFM-ID for GKTWGGQPFAXNFI-UHFFFAOYSA-N
ID: GKTWGGQPFAXNFI-UHFFFAOYSA-N
Comment: Energy2
Num peaks: 27
25.00727645 0.8102111251
39.02292652 1.804447317
49.00727645 4.126099135
51.02292652 11.71494844
53.03857658 3.867041063
63.02292652 1.82352928
65.03857658 7.8825352
67.05422664 2.156740187
85.01064758 1.066978855
94.06512568 1.275417636
97.01064758 10.30878069
109.0106476 3.868624043
111.0262976 3.524901132
113.0419477 0.8421633523
125.0152543 4.850641252
138.0105033 1.368903445
150.0371967 2.216752996
153.0101689 0.9503937976
183.0207336 4.21047278
218.0731035 1.463426804
226.0684968 2.157948054
234.0138744 2.071886454
246.0680181 1.346597976
248.0295245 1.16441499
262.0451745 1.157556886
276.0785828 1.069577243
306.0350038 0.9767925207

Name: +ve in-silico MS/MS by CFM-ID for UERICTZYIDOLBM-UHFFFAOYSA-N
ID: UERICTZYIDOLBM-UHFFFAOYSA-N
Comment: Energy0
Num peaks: 6
19.01784114 0.6977602038
233.0597059 0.6852427928
235.075356 4.460267826
252.0655196 0.7668031434
264.0655196 16.26390666
282.0760843 75.38612265

Name: +ve in-silico MS/MS by CFM-ID for UERICTZYIDOLBM-UHFFFAOYSA-N
ID: UERICTZYIDOLBM-UHFFFAOYSA-N
Comment: Energy1
Num peaks: 6
234.0549549 4.706089636
235.075356 12.29619548
236.070605 6.408724108
252.0655196 16.60607263
264.0655196 26.02251867
282.0760843 16.68268141

Name: +ve in-silico MS/MS by CFM-ID for UERICTZYIDOLBM-UHFFFAOYSA-N
ID: UERICTZYIDOLBM-UHFFFAOYSA-N
Comment: Energy2
Num peaks: 17
39.02292652 3.704765693
41.00219107 6.80799162
41.03857658 2.692107156
193.0647913 3.720460517
205.0647913 3.878003431
207.0440559 1.516602927
209.0597059 2.3345596
224.070605 3.217296
234.0549549 2.635307857
235.075356 5.667476303
236.070605 3.022463956
246.0549549 2.808490121
252.0655196 6.162730148
254.0447842 1.602627456
256.0604342 1.888246206
264.0655196 26.27757906
266.0447842 2.084861873

Name: +ve in-silico MS/MS by CFM-ID for GKTWGGQPFAXNFI-UHFFFAOYSA-N
ID: GKTWGGQPFAXNFI-UHFFFAOYSA-N
Comment: Energy0
Num peaks: 6
97.01064758 6.987109803
109.0106476 2.066095559
111.0262976 6.907978662
262.0451745 4.823277478
290.0400891 17.47681397
322.0663039 46.36145733

Name: +ve in-silico MS/MS by CFM-ID for GKTWGGQPFAXNFI-UHFFFAOYSA-N
ID: GKTWGGQPFAXNFI-UHFFFAOYSA-N
Comment: Energy1
Num peaks: 16
97.01064758 4.441738191
111.0262976 1.700818421
123.0262976 2.528268845
125.0419477 3.411883793
178.0418034 1.877726554
180.0574535 1.481217326
183.0207336 1.374659112
206.036718 3.269379316
208.0523681 4.573744344
212.0472827 2.991887597
236.0472827 9.515818843
238.0629328 14.33778116
262.0451745 6.122665177
290.0400891 8.282124893
294.0350038 1.659614815
322.0663039 13.24649694

Name: +ve in-silico MS/MS by CFM-ID for GKTWGGQPFAXNFI-UHFFFAOYSA-N
ID: GKTWGGQPFAXNFI-UHFFFAOYSA-N
Comment: Energy2
Num peaks: 27
25.00727645 0.8102111251
39.02292652 1.804447317
49.00727645 4.126099135
51.02292652 11.71494844
53.03857658 3.867041063
63.02292652 1.82352928
65.03857658 7.8825352
67.05422664 2.156740187
85.01064758 1.066978855
94.06512568 1.275417636
97.01064758 10.30878069
109.0106476 3.868624043
111.0262976 3.524901132
113.0419477 0.8421633523
125.0152543 4.850641252
138.0105033 1.368903445
150.0371967 2.216752996
153.0101689 0.9503937976
183.0207336 4.21047278
218.0731035 1.463426804
226.0684968 2.157948054
234.0138744 2.071886454
246.0680181 1.346597976
248.0295245 1.16441499
262.0451745 1.157556886
276.0785828 1.069577243
306.0350038 0.9767925207

Name: +ve in-silico MS/MS by CFM-ID for SNYPYUFXVIJUNY-UHFFFAOYSA-N
ID: SNYPYUFXVIJUNY-UHFFFAOYSA-N
Comment: Energy0
Num peaks: 6
43.01784114 4.017395162
212.99808 3.836560426
227.0137301 24.31132296
245.0242948 5.643694196
269.0242948 1.95868372
287.0348594 47.04489221

Name: +ve in-silico MS/MS by CFM-ID for SNYPYUFXVIJUNY-UHFFFAOYSA-N
ID: SNYPYUFXVIJUNY-UHFFFAOYSA-N
Comment: Energy1
Num peaks: 6
87.04405588 2.822075308
200.99808 12.18067982
212.99808 14.5759624
227.0137301 38.08756714
245.0242948 6.058214572
287.0348594 11.69512916

Name: +ve in-silico MS/MS by CFM-ID for SNYPYUFXVIJUNY-UHFFFAOYSA-N
ID: SNYPYUFXVIJUNY-UHFFFAOYSA-N
Comment: Energy2
Num peaks: 17
15.02292652 2.159930649
25.00727645 1.533340899
41.00219107 1.752824401
43.01784114 4.720914607
45.0334912 1.562389763
165.0214023 6.091606111
171.9715309 1.242740516
174.9824299 4.556766342
183.9715309 6.355067971
185.987181 5.62309392
191.0370524 2.98279459
198.9824299 4.267938831
200.99808 24.01158645
210.9824299 3.081726696
212.99808 4.111649734
224.99808 1.388086659
227.0137301 4.562437252

Name: +ve in-silico MS/MS by CFM-ID for BSNFVFFEEGERCW-UHFFFAOYSA-N
ID: BSNFVFFEEGERCW-UHFFFAOYSA-N
Comment: Energy0
Num peaks: 6
94.06512568 4.263706321
120.0443902 0.5975866414
163.0389705 2.3525734
189.0182351 21.08911711
264.0655196 1.792561485
282.0760843 67.33799593

Name: +ve in-silico MS/MS by CFM-ID for BSNFVFFEEGERCW-UHFFFAOYSA-N
ID: BSNFVFFEEGERCW-UHFFFAOYSA-N
Comment: Energy1
Num peaks: 6
94.06512568 4.865535675
120.0443902 2.541258401
161.0233204 3.242941037
189.0182351 48.91298664
254.0811697 3.827050398
282.0760843 17.79393954

Name: +ve in-silico MS/MS by CFM-ID for BSNFVFFEEGERCW-UHFFFAOYSA-N
ID: BSNFVFFEEGERCW-UHFFFAOYSA-N
Comment: Energy2
Num peaks: 11
67.05422664 1.407551947
93.0334912 3.620485172
117.0334912 11.71853537
119.0491413 3.349833735
120.0443902 1.923845486
121.0284058 40.93432225
133.0284058 2.867408777
145.0284058 8.32391068
161.0233204 1.4961747
163.0389705 1.583698699
189.0182351 3.192798793

Name: +ve in-silico MS/MS by CFM-ID for FCLYOKKRNLGHFI-UHFFFAOYSA-N
ID: FCLYOKKRNLGHFI-UHFFFAOYSA-N
Comment: Energy0
Num peaks: 6
121.0647913 2.357302202
185.0266916 2.50265932
200.0012051 2.472254008
275.0736418 4.423025592
304.0638053 2.089702331
322.07437 77.99208216

Name: +ve in-silico MS/MS by CFM-ID for FCLYOKKRNLGHFI-UHFFFAOYSA-N
ID: FCLYOKKRNLGHFI-UHFFFAOYSA-N
Comment: Energy1
Num peaks: 7
41.03857658 1.250834886
121.0647913 13.70161319
123.0804414 1.763227248
185.0266916 1.561460551
[truncated: 412,133 more chars]
