# Supplementary material for: Ion mobility collision cross-section atlas for known and unknown metabolite annotation in untargeted metabolomics
Source: Nat Commun. 2020 Aug 28;11:4334. doi: 10.1038/s41467-020-18171-8 (PMC7455731; doi:10.1038/s41467-020-18171-8)
Supplement: Supplementary file 8 — Supplementary Data 5 [file 41467_2020_18171_MOESM8_ESM.zip › 01_positive_mode/L0793/cfmid_result.txt]

1 0.28571429 GXNSFEJSOUMBPL-UHFFFAOYSA-N OCC1OC(C(=O)C1O)n1cnc2c1ncn(c2=N)O
2 0.28571429 WDDPHFBMKLOVOX-UHFFFAOYSA-N NC1=C2N=CN(C3OC(CO)C(O)C3F)C2=NC(Cl)=N1
3 0.28571429 WDDPHFBMKLOVOX-AYQXTPAHSA-N [H][C@]1(F)[C@H](O)[C@@H](CO)O[C@H]1N1C=NC2=C(N)N=C(Cl)N=C12
4 0.14285714 FRUKPZAHORLNFA-UHFFFAOYSA-N O=CC1OC(C(C1O)O)n1cnc2c1nc(N)[nH]c2=O
5 0.14285714 OHHCRUSIQPHNIJ-UHFFFAOYSA-N O=C1OC2(N)C=CC=CC2c2c1c(=O)c1c(o2)cccc1
6 0.14285714 IBYWUFHJUDTSOC-SOVPELCUSA-N C1=NC2=C(C(=N1)N)N=CN2[C@H]3[C@@H]([C@@H]([C@H](O3)C(=O)O)O)O
7 0.14285714 IBYWUFHJUDTSOC-UHFFFAOYSA-N OC(=O)C1OC(C(C1O)O)n1cnc2c1ncnc2N
8 0.14285714 KMAVLDDABBYQQM-UHFFFAOYSA-N ClC1=CC2=C(C=C1)C1=C(CN(CC=C)C2)C=C(Cl)C=C1
9 0.14285714 XJSQWJZIPMGVEW-UHFFFAOYSA-N O=C1CC=CC(=O)C1C1=NC2=C3OCOC3=CC=C2C=C1
10 0.14285714 OMKVCMWMUPAOKY-UHFFFAOYSA-N OCC1OC(C(C1=O)O)n1cnc2c1ncn(c2=N)O
11 0.14285714 JAOJWQOGUFMKTN-UHFFFAOYSA-N O=CC1OC(C(C1O)O)n1cnc2c1ncn(c2=N)O
12 0.14285714 CUHVDUWBXAIGQX-UHFFFAOYSA-N O=CC1OC(C(C1O)O)n1c(O)nc2c1ncnc2N
13 0.14285714 XFQNUQIUKJPMTB-UHFFFAOYSA-N O=CC1OC(C(C1O)O)n1cnc2c1nc(O)nc2N
14 0.14285714 JUEPUCRJOBVTTK-UHFFFAOYSA-N CC1=NC2=C(C(NCCO)=C(C=C2N1)[N+]([O-])=O)[N+]([O-])=O
15 0.14285714 HZWARLURYUOYRO-UHFFFAOYSA-N O=CC1OC(C(C1O)O)n1cnc2c1ncnc2NO
16 0.14285714 ATPWJRKGZOKYMJ-UHFFFAOYSA-N OCC1OC(C(C1=O)O)n1cnc2c1nc(N)[nH]c2=O
17 0.14285714 QJNOXYMMNNVXPF-UHFFFAOYSA-N C[Si](C)(C)OC(=O)C(F)(F)C(F)(F)C(F)(F)F
18 0.14285714 YSMPETHKGOIUHM-UHFFFAOYSA-N OCC(OC(C=O)N1C=NC2=C1NC(=N)N=C2O)C=O
19 0.14285714 WMSBBVPBMLVQCU-UHFFFAOYSA-N C=CCN1C(=S)SC(=CC2=CC=C(C=C2)C#N)C1=O
20 0.14285714 BNGPSCLHKGSOLB-UHFFFAOYSA-N CN(CCO)S(=O)(=O)C1=CC=C2C=C(O)C=CC2=C1
21 0.14285714 CRGOQFIAULBODK-UHFFFAOYSA-N [O-][N+](=O)C1=CC=CC=C1S(=O)(=O)NC(=O)OCC=C
22 0.14285714 SWVCXTZYJISPKP-UHFFFAOYSA-N COC1=CC=C(C=C1)C1=CN=C(O1)C1=CC2=C(C=C1)C(=O)OC2=O
23 0.14285714 XPFHCGKKDFDYAY-UHFFFAOYSA-N COC1=CC=C(C=C1)C(=O)N1C(=O)C2=CC=CC=C2C1=O
24 0.14285714 OOCUJGMOEVMQIE-UHFFFAOYSA-N NC1=C(Cl)C=C(C=C1Cl)C1CN(CC=C)C(=O)O1
25 0.14285714 BZDKDPNTSCHRFC-UHFFFAOYSA-N OCCN(CCO)CC1=NC2=CC(Cl)=C(Cl)C=C2N1
26 0.14285714 ZFNCYNIHSNSVEE-UHFFFAOYSA-N S=C(NC1=C(C#N)C2=CC=CC=C2S1)N1CCOCC1
27 0.13333333 DFKGWPYAFFASDK-UHFFFAOYSA-N COC(=O)C1=CC=C(OS(=O)(=O)C2=CC(N)=C(C)C=C2)C=C1
28 0.125 TYLUNTJTUHHTGF-UHFFFAOYSA-N CC(C)ON=[N+]([O-])S(=O)(=O)C1=CC(=C(C)C=C1)[N+]([O-])=O
29 0.125 JNTCBQIXPJVKOA-UHFFFAOYSA-N C=CCOC1CCC(=O)N1S(=O)(=O)C1=CC=CC=C1
30 0.11764706 LCCSEEYLYJMAKG-UHFFFAOYSA-N CN(N=O)C(=O)NCCN1C=NC2=C1NC=NC2=S
31 0.11111111 APTOPGHASXBOHO-UHFFFAOYSA-N CCONC=NC1=CC(Cl)=C(OCC#C)C(Cl)=C1
32 0.090909091 FFSAMKINOJLNLN-UHFFFAOYSA-N COC1=CC(SCC=C)=C(OC)C=C1C=C[N+]([O-])=O
33 0.090909091 APKXEPNOMLHZAN-UHFFFAOYSA-N COC(=O)C(CC#C)NS(=O)(=O)C1=CC=C(C)C=C1
34 0.086956522 FQSYZGMPVWTBDC-UHFFFAOYSA-N COC(=O)CCSC1=CC=C(C=C(C)[N+]([O-])=O)C=C1
35 0.08 KNBAVCNFOCPHPD-UHFFFAOYSA-N CN(N=O)C(=O)NCCSC1=NC=NC2=C1NC=N2
36 0.068965517 GRULLHRORHMATA-UHFFFAOYSA-N NC(C(=O)O)CSSCC(C(=O)O)(C(O)O)N
37 0.066666667 ZHVVLAPWOXUPHN-UHFFFAOYSA-N COC(=O)CC(SP(=O)(OC)OC)C(=O)OC
38 0 CEZFUBUUBMBTKR-UHFFFAOYSA-N CON1C(=O)c2cc(O)c(O)c3c4ccccc4cc1c23
39 0 IVWNIIWOWTWWKH-UHFFFAOYSA-N COc1c(O)ccc2C(=O)c3nccc4cc5OCOc5c(c12)c34
40 0 CFYJEYMUSZYETE-UHFFFAOYSA-N Cc1ccc2c(c1)c1ccc(cc1oc2=O)NC(=O)C(F)(F)F
41 0 UCMWNRYGNDZFEJ-UHFFFAOYSA-N Cc1ccc2c(c1)c(=O)oc1c2ccc(c1)NC(=O)C(F)(F)F
42 0 HZPZZMUQTZTGRW-UHFFFAOYSA-N O=C(C(F)(F)F)Nc1ccc2c(c1)oc(=O)c1c2cccc1C
43 0 ABJPQDCYDNMFDH-UHFFFAOYSA-N O=C(C(F)(F)F)Nc1ccc2c(c1)oc(=O)c1c2c(C)ccc1
44 0 JIJVZOXJLHAOAJ-UHFFFAOYSA-N O=C(C(F)(F)F)Nc1ccc2c(c1C)oc(=O)c1c2cccc1
45 0 VXDRGYDWBWGRQR-UHFFFAOYSA-N O=C(C(F)(F)F)Nc1cc2oc(=O)c3c(c2cc1C)cccc3
46 0 ABHWWRKDCIQHGD-UHFFFAOYSA-N O=C(C(F)(F)F)Nc1cc(C)c2c(c1)oc(=O)c1c2cccc1
47 0 UQHYFEZZBJMVBS-UHFFFAOYSA-N O=C(C(F)(F)F)N(c1ccc2c(c1)oc(=O)c1c2cccc1)C
48 0 JSRWOSATUUXBKA-UHFFFAOYSA-N Cc1ccc2c(c1)c1ccc(cc1oc2=O)NS(=O)(=O)C
49 0 VYEOANFDKGBAFZ-UHFFFAOYSA-N Cc1ccc2c(c1)c(=O)oc1c2ccc(c1)NS(=O)(=O)C
50 0 AAXJOTSZHSSZAB-UHFFFAOYSA-N Cc1cccc2c1c(=O)oc1c2ccc(c1)NS(=O)(=O)C
51 0 RVMDTLKAGXZYGO-UHFFFAOYSA-N Cc1cccc2c1c1ccc(cc1oc2=O)NS(=O)(=O)C
52 0 NSBBQIBFQJUKNV-UHFFFAOYSA-N Cc1c(ccc2c1oc(=O)c1c2cccc1)NS(=O)(=O)C
53 0 ZWVNWOFJWNKGIY-UHFFFAOYSA-N Cc1cc2c(cc1NS(=O)(=O)C)oc(=O)c1c2cccc1
54 0 SPKHYPAYVDRVRS-UHFFFAOYSA-N Cc1cc(cc2c1c1ccccc1c(=O)o2)NS(=O)(=O)C
55 0 DHHQDKKORJWRCE-UHFFFAOYSA-N O=c1oc2cc(ccc2c2c1cccc2)N(S(=O)(=O)C)C
56 0 MLOIGDKABJWSKV-UHFFFAOYSA-N OC(=O)C(=O)C=Cc1cccc(c1OP(=O)(O)O)C
57 0 JLQCSKUTFZEMBB-UHFFFAOYSA-N O=C(C(=O)OP(=O)(O)O)C=Cc1cccc(c1O)C
58 0 WUSZAIKNPYRTCT-UHFFFAOYSA-N OC(=O)C(=C=Cc1cccc(c1O)C)OP(=O)(O)O
59 0 CFQDXJVYQICHJQ-UHFFFAOYSA-N O=C1C(O)C(OC1c1ccc(cc1)N)COP(=O)(O)O
60 0 RUIQQOMMZPOEDF-UHFFFAOYSA-N O=C1C(COP(=O)(O)O)OC(C1O)c1ccc(cc1)N
61 0 AILDORDNGXVYIU-UHFFFAOYSA-N OCC(=O)NC1(C(=O)O)C(O)OC(C(C1O)O)CO
62 0 LQCJSHNZFVCCHN-UHFFFAOYSA-N OCC1OC(=O)C(C(C1O)O)NC(C(C(=O)O)O)O
63 0 MHEMCZZNAZJCCT-UHFFFAOYSA-N OC(C1OC(C(C1O)O)c1ccc(cc1)N)OP(=O)(O)O
64 0 OHJKSKREONWQIG-UHFFFAOYSA-N OC1C(O)C(OC1c1ccc(cc1O)N)COP(=O)(O)O
65 0 CMHQRNQZTDNGQB-UHFFFAOYSA-N OC1C(O)C(OC1c1ccc(c(c1)O)N)COP(=O)(O)O
66 0 VBIKLFUKFJSFCT-UHFFFAOYSA-N NC1=CC2C(C=C1)(O2)C1OC(C(C1O)O)COP(=O)(O)O
67 0 XLGSGKPFDFTEGN-UHFFFAOYSA-N OC1C(OC(C1O)COP(=O)(O)O)C1=CC2C(C=C1)(O2)N
68 0 YMVNWICFWIRXMI-UHFFFAOYSA-N OC1C(O)C(OC1C1=CC=C(C2C1O2)N)COP(=O)(O)O
69 0 VMPXCAAULBLGMB-UHFFFAOYSA-N ONc1ccc(cc1)C1OC(C(C1O)O)COP(=O)(O)O
70 0 SZXKUJZWRDMMSR-UHFFFAOYSA-N Nc1ccc(cc1)C1=C(O)C(C(O1)COP(=O)(O)O)O
71 0 GRUFFWLKJMPHGX-UHFFFAOYSA-N O=CCC(=O)NCCSC(=O)CC12C=CC=CC2O1
72 0 QTGJCILMEZYEPE-UHFFFAOYSA-N Cc1cccc2c1OC(C=C2)(OP(=O)(O)O)C(=O)O
73 0 IKRGHCINCSLIHY-UHFFFAOYSA-N Cc1cccc2c1OC(O)(C=C2)C(=O)OP(=O)(O)O
74 0 NXPQSIURMRYRNU-UHFFFAOYSA-N OC(=O)CNC(=O)C(=O)CSC1C=Cc2c(C1O)cccc2
75 0 DDXHZZGZYPMIJL-UHFFFAOYSA-N O=CCC(=O)NCCSC(=O)Cc1ccc(cc1)O
76 0 GMQRMGMTWJRSDD-UHFFFAOYSA-N OCC1OC(CC1OS(=O)(=O)O)n1cc(C)c(nc1=O)N
77 0 ILWDUFGUQUEKJM-UHFFFAOYSA-N O=CCC=C1c2ccccc2Sc2c1cc(Cl)cc2
78 0 JQAGTJTYAGBMMF-UHFFFAOYSA-N O=c1cccc([nH]1)C1CCc2c(C1)ccc(c2)OS(=O)(=O)O
79 0 HSWQNBIPZDICAA-UHFFFAOYSA-N OCC1OC(C(=O)C1O)n1cnc2c1[nH]c(=O)nc2N
80 0 GZESLRZITGDKPZ-UHFFFAOYSA-N Nc1nc(=O)[nH]c2c1ncn2C1OC(C(=O)C1O)CO
81 0 FELDRMWKKMWNMB-UHFFFAOYSA-N O=CCC(=O)NCCSC(=O)COc1ccccc1
82 0 XDKYAXBXORZNSX-UHFFFAOYSA-N OCC1OC(C(=O)C1O)n1cnc2c1nc(N)[nH]c2=O
83 0 QAQYZQHSECFJBE-UHFFFAOYSA-N OCC(C(C(C(=O)C(C(=O)O)NCC(=O)O)O)O)O
84 0 WQOLUKSNHZXWRK-UHFFFAOYSA-N COc1cc(OP(=O)(O)O)c2c(c1)oc(cc2=O)C
85 0 LWGDUNTWCFUFGT-UHFFFAOYSA-N COC1(N)C2SCC(=C(N2C1=O)C(=O)O)COC(=O)N
86 0 PQAHXQTVWDLJQU-UHFFFAOYSA-N O=CCc1cccc2c1[nH]c(=O)c1c2cc2c(c1)OCO2
87 0 WAAREYCVQRWQDO-UHFFFAOYSA-N Oc1c2OCOc2cc2c1c1cccc3c1n(c2=O)CC3
88 0 YLSYQMTZROLGTR-UHFFFAOYSA-N Oc1ccc2c3c1c1cc4OCOc4cc1c(=O)n3CC2
89 0 BTHPTPXMJDVRIM-UHFFFAOYSA-N Oc1c2OCOc2cc2c1c(=O)n1c3c2cccc3CC1
90 0 NWZKRWMIPYQRHP-UHFFFAOYSA-N Oc1cc2CCn3c2c(c1)c1cc2OCOc2cc1c3=O
91 0 VOBWLDJSYOHJPX-UHFFFAOYSA-N Oc1ccc2c3c1CCn3c(=O)c1c2cc2OCOc2c1
92 0 CBIQLJZIQTZKOG-UHFFFAOYSA-N OC1Oc2c(O1)cc1c(c2)c(=O)n2c3c1cccc3CC2
93 0 LRBDSUWYMCRQJH-UHFFFAOYSA-N OC1Cc2c3n1c(=O)c1cc4OCOc4cc1c3ccc2
94 0 KDDWDLPCDQCXEH-UHFFFAOYSA-N OC1Cn2c3c1cccc3c1c(c2=O)cc2c(c1)OCO2
95 0 JBYCJGZOUJRMFJ-UHFFFAOYSA-N O=C1N2CCc3c2c(C24C1=CC1=C(C4O2)OCO1)ccc3
96 0 VZXPWXCPWBUJAB-UHFFFAOYSA-N O=C1c2cc3OCOc3cc2C23C4(N1CCC4=CC=C3)O2
97 0 FWXYIHXAGHGNMH-UHFFFAOYSA-N O=C1N2CCc3c2c(C2=CC4=C(C5C12O5)OCO4)ccc3
98 0 DIBQTZKVQKDQAT-UHFFFAOYSA-N O=c1c2cc3OCOc3cc2c2c3n1CCC3=CC1C2O1
99 0 JHVWZOFHUWHKQT-UHFFFAOYSA-N O=c1c2=CC34OCOC4(C=c2c2c4n1CCc4ccc2)O3
100 0 MYMLLTRDZOZJBX-UHFFFAOYSA-N O=c1c2cc3OCOc3cc2c2c3n1CCC13OC1C=C2
101 0 QEYPOMYBVWIRBT-UHFFFAOYSA-N O=c1c2cc3OCOc3cc2c2c3n1COCc3ccc2
102 0 VJOMSDKWZZMFEL-UHFFFAOYSA-N OC1C(OC(C1O)COP(=O)(O)O)Nc1ccccc1O
103 0 GWQDQYBGWYWPDQ-UHFFFAOYSA-N OC(C(C(=O)CNc1ccccc1O)O)COP(=O)(O)O
104 0 FZSMXQWSUKGYFX-UHFFFAOYSA-N OC(=O)CNC(=O)C(=O)CSC1C(O)C=Cc2c1cccc2
105 0 DAQFKIARIOCCSW-UHFFFAOYSA-N O=C(C(=Cc1ccccc1)CC(=O)O)OP(=O)(O)O
106 0 JLJZSGGVFOGEIQ-UHFFFAOYSA-N NCCSC(=O)C(C(=O)c1ccccc1)CC(=O)O
107 0 XGRJIGHUZPNOIV-UHFFFAOYSA-N OC(=O)CC(NC1C(O)OC(C(C1O)O)C(=O)O)O
108 0 ZUMOSEXXROWMKA-UHFFFAOYSA-N CC(=O)NC1C(O)OC(C(C1O)O)(C(O)O)C(=O)O
109 0 MJIIHYBXFHPZIR-UHFFFAOYSA-N O=NC1C(=O)N2C1SCC(=C2C(=O)O)COC(=O)C
110 0 VPNJBCADTKUWMI-UHFFFAOYSA-N NCCSC(=O)CCC(=O)c1ccccc1C(=O)O
111 0 ZRFHJAPZRXKKGD-UHFFFAOYSA-N OC1C=Cc2c(C1O)c(ccc2)C(=O)OP(=O)(O)O
112 0 SIHKCAJNKNGHBY-UHFFFAOYSA-N OC1C=Cc2c(C1OP(=O)(O)O)c(ccc2)C(=O)O
113 0 QEJFRMSLXPGUKE-UHFFFAOYSA-N OC(=O)c1cccc2c1C(O)C(C=C2)OP(=O)(O)O
114 0 SUUPKGXVEGHUMW-UHFFFAOYSA-N CCOC(=O)CC(C(=O)O)SP(=O)(OC)OC
115 0 RAUDOPOWMNPFNF-UHFFFAOYSA-N CCOC(=O)C(SP(=O)(OC)OC)CC(=O)O
116 0 XEIAGEWHBHHQTD-UHFFFAOYSA-N ClCCN(c1ccc2c(c1)cc(cc2)C)CCCl
117 0 LGMKRNAVPGCRRJ-UHFFFAOYSA-N ClCCN(c1ccc2c(c1)ccc(c2)C)CCCl
118 0 ZYOKORDRBCHRRH-UHFFFAOYSA-N ClCCN(c1ccc2c(c1)cccc2C)CCCl
119 0 NAWGBWFXXWLUHI-UHFFFAOYSA-N ClCCN(c1ccc2c(c1)c(C)ccc2)CCCl
120 0 VTJAYRFWGKLJAH-UHFFFAOYSA-N ClCCN(c1cc(C)c2c(c1)cccc2)CCCl
121 0 JEQUTTCHZDAWMJ-UHFFFAOYSA-N ClCCN(c1cc2ccccc2cc1C)CCCl
122 0 GKQCLPJNQFMZDE-UHFFFAOYSA-N ClCCN(c1ccc2c(c1C)cccc2)CCCl
123 0 HFQDQPOGZSIYIE-UHFFFAOYSA-N Oc1ccc(cc1)c1sc2c(c1C(=O)O)ccc(c2)O
124 0 XZCVTEZFGIHSJO-UHFFFAOYSA-N Clc1ccc(c(c1)Cl)C(c1c(C)nn(c1O)C)O
125 0 SFQHPUJAWXCZMP-UHFFFAOYSA-N O=C1C(=O)c2cc([nH]c2c2c1nc(cc2)C(=O)O)C(=O)O
126 0 SFKWVTSFHNAGNQ-UHFFFAOYSA-N Clc1ccc(c(c1)Cl)C(=O)C1=C(O)N(NC1C)C
127 0 PJACVLPHZXYDDY-UHFFFAOYSA-N Clc1ccc(c(c1)Cl)C(=O)C1C(=NN(C1O)C)C
128 0 PHKOWRHONPMLJC-UHFFFAOYSA-N ClC1=CC=C(C(C1)Cl)C(=O)c1c(C)nn(c1O)C
129 0 UAZWVJGFHSQZQR-UHFFFAOYSA-N ClC1=CCC(C(=C1)Cl)C(=O)c1c(C)nn(c1O)C
130 0 GDPBWJBRUIZKEA-UHFFFAOYSA-N ClC1CC=C(C(=C1)Cl)C(=O)c1c(C)nn(c1O)C
131 0 UMAMHPGAPSAHAP-UHFFFAOYSA-N NC1=C(Cl)C(C(C=C1)(O)c1ccc(c(c1)Cl)N)O
132 0 WBPCMIUVTRKBDJ-UHFFFAOYSA-N OC1C(=CC(=C(C1O)N)Cl)c1ccc(c(c1)Cl)N
133 0 SEHRNWDVLYGLSL-UHFFFAOYSA-N Nc1ccc(cc1Cl)C1=CC(C(C=C1)(N)O)(O)Cl
134 0 AXYDMECHDYKELK-UHFFFAOYSA-N NC1=CC=C(C(C1(O)Cl)O)c1ccc(c(c1)Cl)N
135 0 AZYVUQWRXBYPRL-UHFFFAOYSA-N OC1C=C(C=C(C1(N)O)Cl)c1ccc(c(c1)Cl)N
136 0 ZOHIRKFNTFBMPG-UHFFFAOYSA-N Cc1ccc2c(c1)c1cc(ccc1oc2=O)NC(=O)C(F)(F)F
137 0 QBOAXAKHFUPURO-UHFFFAOYSA-N Cc1ccc2c(c1)c(=O)oc1c2cc(cc1)NC(=O)C(F)(F)F
138 0 QMWYAPUCNXOHOR-UHFFFAOYSA-N O=C(C(F)(F)F)Nc1ccc2c(c1)c1cccc(c1c(=O)o2)C
139 0 PNYVIMXWSPWLKU-UHFFFAOYSA-N O=C(C(F)(F)F)Nc1ccc2c(c1)c1c(C)cccc1c(=O)o2
140 0 YZOGBHZKGKICQM-UHFFFAOYSA-N O=C(C(F)(F)F)Nc1cc(C)c2c(c1)c1ccccc1c(=O)o2
141 0 YJRXIOIEHDOLJX-UHFFFAOYSA-N O=C(C(F)(F)F)Nc1cc2c(cc1C)oc(=O)c1c2cccc1
142 0 FJBBBXBQNIGQKY-UHFFFAOYSA-N O=C(C(F)(F)F)Nc1ccc2c(c1C)c1ccccc1c(=O)o2
143 0 IURYUGSEFCVXOQ-UHFFFAOYSA-N O=C(C(F)(F)F)N(c1ccc2c(c1)c1ccccc1c(=O)o2)C
144 0 XSGLUKAUSDCXPE-UHFFFAOYSA-N O=C(OP(=O)(O)O)CC(=O)C=Cc1ccc(cc1)O
145 0 UMWCUVZLECVQJC-UHFFFAOYSA-N C=CC(=O)NCCSC(=O)Cc1cc(O)cc(c1)O
146 0 UROURRLPACHTHE-UHFFFAOYSA-N O=CC1OC(C(C1O)O)N1C=NC23C1(N=CN=C3N)O2
147 0 FPFWCGYTFGSDGA-UHFFFAOYSA-N O=CNc1ccc(cc1C)C(C(F)(F)F)(C(F)(F)F)F
148 0 ATHJPNFUTIZHEH-UHFFFAOYSA-N OC(=O)Nc1nc(OCC(F)(F)F)nc(n1)N(C)C
149 0 XJTNOYHDYQGJJB-UHFFFAOYSA-N CNC1CCC(c2c1cccc2O)c1ccc(c(c1)Cl)Cl
150 0 VNEWWGSEXRWRSV-UHFFFAOYSA-N CNC1CC(O)C(c2c1cccc2)c1ccc(c(c1)Cl)Cl
151 0 IJQGOMIIOSYEBM-UHFFFAOYSA-N CNC1CCC(c2c1c(O)ccc2)c1ccc(c(c1)Cl)Cl
152 0 ZXYMBWXEAHZZQE-UHFFFAOYSA-N CNC1CCC(c2c1ccc(c2)O)c1ccc(c(c1)Cl)Cl
153 0 GYZGZIABYPRQGD-UHFFFAOYSA-N CNC1CCC(c2c1cccc2)c1ccc(c(c1O)Cl)Cl
154 0 ZHBHCOQPVLBGFK-UHFFFAOYSA-N CNC1CCC(c2c1cccc2)c1cc(Cl)c(cc1O)Cl
155 0 GTTLBCDWXLHGRS-UHFFFAOYSA-N CNC1C(O)CC(c2c1cccc2)c1ccc(c(c1)Cl)Cl
156 0 PXASTWDWEDJFAW-UHFFFAOYSA-N CNC1CCC(c2c1cc(O)cc2)c1ccc(c(c1)Cl)Cl
157 0 CPESUEDIVVRGQE-UHFFFAOYSA-N CNC1CCC(c2c1cccc2)c1cc(O)c(c(c1)Cl)Cl
158 0 ITRICHAUJWZRAO-UHFFFAOYSA-N OCNC1CCC(c2c1cccc2)c1ccc(c(c1)Cl)Cl
159 0 UIUNXJOWKSVCOH-UHFFFAOYSA-N CNC1CCC(C23C1=CC=CC3O2)c1ccc(c(c1)Cl)Cl
160 0 LMDJXEAVLIBCPB-UHFFFAOYSA-N CNC1CCC(C2=CC=CC3C12O3)c1ccc(c(c1)Cl)Cl
161 0 WRPQFJFXLOIJDJ-UHFFFAOYSA-N CNC1CCC(c2c1cccc2)C12C=CC(=C(C2O1)Cl)Cl
162 0 RBPBARGFDZTACS-UHFFFAOYSA-N CNC1CCC(C2=CC3C(C=C12)O3)c1ccc(c(c1)Cl)Cl
163 0 XLEYBYVMWOCKEP-UHFFFAOYSA-N CNC1CCC(c2c1cccc2)C1=CC(=C(C2C1O2)Cl)Cl
164 0 BBDPFIPNCIBATD-UHFFFAOYSA-N CNC1CCC(c2c1cccc2)C1=CC2(C(C=C1)(O2)Cl)Cl
165 0 DMQWHMHCLMNRPV-UHFFFAOYSA-N CNC1COCC(c2c1cccc2)c1ccc(c(c1)Cl)Cl
166 0 YBWRFMYMDBDCLH-UHFFFAOYSA-N CN(C1CCC(c2c1cccc2)c1ccc(c(c1)Cl)Cl)O
167 0 QJEDSQGFDNNJQQ-UHFFFAOYSA-N CNC1CCC(c2c1cccc2)(O)c1ccc(c(c1)Cl)Cl
168 0 XCSQPDCWZSQWIC-UHFFFAOYSA-N CNC1CC=C(c2c1cccc2)c1ccc(c(c1)Cl)Cl
169 0 VEEHSRVIEAMDNX-UHFFFAOYSA-N CNC1=CCC(c2c1cccc2)c1ccc(c(c1)Cl)Cl
170 0 OXCGNUQWWUFYSC-UHFFFAOYSA-N O=CCC(=O)NCCSC(=O)C=C1CC=CC=CO1
171 0 PNAHPIYONBNMHR-UHFFFAOYSA-N CCc1coc2c(c1=O)c(cc(c2)O)OP(=O)(O)O
172 0 LYTFEIJHRQGQQK-UHFFFAOYSA-N CCc1coc2c(c1=O)c(O)cc(c2)OP(=O)(O)O
173 0 MNPGHBIFHOTURG-UHFFFAOYSA-N OC#CCNC(=O)C(C(COP(=O)(O)O)(C)C)O
174 0 AHAXRIZKLCYIBA-UHFFFAOYSA-N OC(C(C1=CNC2=CC=CC(C12O)O)O)COP(=O)(O)O
175 0 GFKDKMHBJKNGEK-UHFFFAOYSA-N OC(C(C1=CNC2(C1=CC=CC2O)O)O)COP(=O)(O)O
176 0 SLKQVKDTHUDUGM-UHFFFAOYSA-N OC(C(c1c[nH]c2=CC(C(C=c12)O)O)O)COP(=O)(O)O
177 0 ZTUQPSGQLUYUEH-UHFFFAOYSA-N OC(C(c1c[nH]c2c1cc(O)cc2)O)COP(=O)(O)O
178 0 HZXXEAAOJXWVOK-UHFFFAOYSA-N OC(C(c1c[nH]c2c1ccc(c2)O)O)COP(=O)(O)O
179 0 VKGADZBXRFJIKB-UHFFFAOYSA-N OC(C(c1c[nH]c2c1cccc2O)O)COP(=O)(O)O
180 0 SGIPPEGZKIXNAX-UHFFFAOYSA-N OC(C(c1c[nH]c2c1c(O)ccc2)O)COP(=O)(O)O
181 0 VSZYIQNOEVITAB-UHFFFAOYSA-N OC(C(c1c(O)[nH]c2c1cccc2)O)COP(=O)(O)O
182 0 ULMMGLRNBYKOER-UHFFFAOYSA-N OC(C(C(c1c[nH]c2c1cccc2)O)O)OP(=O)(O)O
183 0 LHALEYORMSMVSY-UHFFFAOYSA-N Cc1ccc2c(c1)c1cc(ccc1oc2=O)NS(=O)(=O)C
184 0 AOFFVBVDATUAOZ-UHFFFAOYSA-N Cc1ccc2c(c1)c(=O)oc1c2cc(cc1)NS(=O)(=O)C
185 0 SPHVVKJUSLURHO-UHFFFAOYSA-N Cc1cccc2c1c(=O)oc1c2cc(cc1)NS(=O)(=O)C
186 0 WJYJVGMKKWUHLD-UHFFFAOYSA-N Cc1cccc2c1c1cc(ccc1oc2=O)NS(=O)(=O)C
187 0 VVKQPRJKZWKEIZ-UHFFFAOYSA-N Cc1cc(cc2c1oc(=O)c1c2cccc1)NS(=O)(=O)C
188 0 PWPUMVWSMUQAPQ-UHFFFAOYSA-N Cc1cc2oc(=O)c3c(c2cc1NS(=O)(=O)C)cccc3
189 0 SGUDEWIUSJZJKR-UHFFFAOYSA-N Cc1c(ccc2c1c1ccccc1c(=O)o2)NS(=O)(=O)C
190 0 SFCLHVDOOAQOFH-UHFFFAOYSA-N O=c1oc2ccc(cc2c2c1cccc2)N(S(=O)(=O)C)C
191 0 SJBFKULZXZHRNM-UHFFFAOYSA-N O=C(C1=C(C)OCCS1(=O)=O)Nc1ccccc1C
192 0 UJUUVJDONRGZMK-UHFFFAOYSA-N Cc1cccc(c1)NC(=O)C1=C(C)OCCS1(=O)=O
193 0 RLDQGHHZWCRLDC-UHFFFAOYSA-N O=C(C1=C(C)OCCS1(=O)=O)Nc1ccc(cc1)C
194 0 DXBCTPWWJWRBJL-UHFFFAOYSA-N CN(C(=O)C1=C(C)OCCS1(=O)=O)c1ccccc1
195 0 IRAUKRHVHJKRGF-UHFFFAOYSA-N OC(c1c[nH]c2=CC3C(C=c12)O3)C(COP(=O)(O)O)O
196 0 FNQGJVSUDFVRIF-UHFFFAOYSA-N OC(C1=CNC23C1=CC=CC3O2)C(COP(=O)(O)O)O
197 0 HAWYAMOGMAINQE-UHFFFAOYSA-N OC(C(C1=CNC2=CC=CC3C12O3)O)COP(=O)(O)O
198 0 SCRYEQAGQHEZJZ-UHFFFAOYSA-N OC(C(C12OC1Nc1c2cccc1)O)COP(=O)(O)O
199 0 HQVRYWBXAZUARW-UHFFFAOYSA-N Cn1c2ccccc2c(=O)c2c1c1ccoc1c(c2O)O
200 0 HKPLWJZQWGLGNK-UHFFFAOYSA-N Oc1cc2occc2c2c1c(=O)c1c(O)cccc1n2C
201 0 NEXGXEPZSCVFIO-UHFFFAOYSA-N Oc1ccc2c(c1)c(=O)c1c(n2C)c2ccoc2cc1O
202 0 NTILTLGFNYHJLO-UHFFFAOYSA-N Oc1ccc2c(c1)n(C)c1c(c2=O)c(O)cc2c1cco2
203 0 CNEAVBCNUHGYEG-UHFFFAOYSA-N Oc1cccc2c1n(C)c1c(c2=O)c(O)cc2c1cco2
204 0 IEKWAEDCQMHVDH-UHFFFAOYSA-N Oc1cc2occ(c2c2c1c(=O)c1ccccc1n2C)O
205 0 UJUXNQXDESRZSS-UHFFFAOYSA-N Oc1oc2c(c1)c1c(c(c2)O)c(=O)c2c(n1C)cccc2
206 0 JWHXGMLCXNXQPT-UHFFFAOYSA-N OCn1c2ccccc2c(=O)c2c1c1ccoc1cc2O
207 0 HTRZJOSNZJMACO-UHFFFAOYSA-N Cn1c2c3ccoc3C3C(c2c(=O)c2c1cccc2)(O)O3
208 0 IFGKGRYVKWXZCI-UHFFFAOYSA-N OC1=Cc2occc2C23C1(O2)C(=O)c1ccccc1N3C
209 0 DDVCTMAFHYNOGG-UHFFFAOYSA-N Oc1cc2occc2c2c1C(=O)C13C(N2C)(O3)C=CC=C1
210 0 MKSFUPRIINEMSG-UHFFFAOYSA-N Oc1cc2occc2c2c1c(=O)c1C3OC3C=Cc1n2C
211 0 VGKCHWTWZGEFMF-UHFFFAOYSA-N Oc1cc2occc2c2c1c(=O)c1C=CC3C(c1n2C)O3
212 0 CJYVYHYVEJMLTP-UHFFFAOYSA-N OC1=CC23OC=CC3(c3c1c(=O)c1ccccc1n3C)O2
213 0 JKIOKHQHQGQYOO-UHFFFAOYSA-N Oc1cc2OC3C(c2c2c1c(=O)c1c(n2C)cccc1)O3
214 0 IFFDXMFTGFRDJB-UHFFFAOYSA-N ClC1=CC=C(C(C1O)O)C(=O)C=CC=C(C(=O)O)O
215 0 AZWACLOYAKWNCR-UHFFFAOYSA-N ClC1=CC(C(C=C1)(O)C(=O)C=CC=C(C(=O)O)O)O
216 0 AYZNJAKGJMWUQE-UHFFFAOYSA-N OC(=O)C(=CC=CC(=O)C1=CC(C(C=C1)(O)Cl)O)O
217 0 PIEQIZOUTJMTGD-UHFFFAOYSA-N OC(C(C(=CNc1ccccc1O)O)O)COP(=O)(O)O
218 0 YZJWCPGXHZCHAR-UHFFFAOYSA-N O=C1Oc2ccccc2C2(C1C(=O)c1ccccc1O2)N
219 0 GLGPZYOCSVQQJS-UHFFFAOYSA-N O=C1c2c(=O)oc3c(c2OC2(C1C=CC=C2)N)cccc3
220 0 SVDSLBVQGVKOQN-UHFFFAOYSA-N NC1C=Cc2c(C1)oc1c(c2=O)c(=O)oc2c1cccc2
221 0 KNAULBXFMLZPJT-UHFFFAOYSA-N COc1c2OCOc2c2c3c1ccnc3C(=O)c1c2c(O)ccc1
222 0 IBEDUAUVCOHJOI-UHFFFAOYSA-N COc1c2OCOc2c2c3c1c(O)cnc3C(=O)c1c2cccc1
223 0 WREVPOBHDCMAOU-UHFFFAOYSA-N COc1c2OC(Oc2c2c3c1ccnc3C(=O)c1c2cccc1)O
224 0 JPUWXBMSNLYGNW-UHFFFAOYSA-N COc1c2OCOc2c2c3c1ccnc3C(=O)c1c2cccc1O
225 0 QKQWVECBXLFTJQ-UHFFFAOYSA-N COc1c2OCOc2c2c3c1ccnc3C(=O)c1c2cc(O)cc1
226 0 JTXYKRJMFBOINV-UHFFFAOYSA-N COc1c2OCOc2c2c3c1cc(O)nc3C(=O)c1c2cccc1
227 0 YMKHGXCRKNHIDU-UHFFFAOYSA-N COc1c2OCOc2c2c3c1ccnc3C(=O)c1c2ccc(c1)O
228 0 OSQUBRKEACSTSY-UHFFFAOYSA-N OCOc1c2OCOc2c2c3c1ccnc3C(=O)c1c2cccc1
229 0 XOPQEUJLHYDQQL-UHFFFAOYSA-N COC1=C2C=CN=C3C42C(C2=C1OCO2)(O4)c1ccccc1C3=O
230 0 JWXSHFKBVHOMMN-UHFFFAOYSA-N COC1=c2ccnc3c2=C(C24C1(OCO4)O2)c1c(C3=O)cccc1
231 0 OHXHDIBDSCZYDC-UHFFFAOYSA-N COc1c2OCOc2c2c3c1ccnc3C(=O)C13C2(C=CC=C3)O1
232 0 HHJYBPLJNLMDAB-UHFFFAOYSA-N COC12OC32C=CN=C2C3=C(C3=C1OCO3)c1ccccc1C2=O
233 0 AMGISLPRRWCJDV-UHFFFAOYSA-N COc1c2OCOc2c2c3c1ccnc3C(=O)C1=C2C2OC2C=C1
234 0 WVUYXNHKZYGCBZ-UHFFFAOYSA-N COc1c2OCOc2c2c3c1C1OC1N=C3C(=O)c1c2cccc1
235 0 MYKIROZHEYGMHN-UHFFFAOYSA-N COc1c2OCOc2c2c3c1ccnc3C(=O)C1=C2C=CC2C1O2
236 0 MPDASNDWPULMTA-UHFFFAOYSA-N NC(=O)C1OC(C(C1O)O)n1cnc2c1nc[nH]c2=O
237 0 XSGLDACYNFSZEO-UHFFFAOYSA-N O=C(NC1=CC#CC=C1C(=O)O)C=Cc1ccc(cc1)O
238 0 UEEYOMJTFPJOKI-UHFFFAOYSA-N O=C(Nc1ccc(cc1C(=O)O)O)C=CC1=CC#CC=C1
239 0 GHHAQDUVGQTCKT-UHFFFAOYSA-N OC(=O)CC(=O)C(=O)C1CNc2c(N1)c(=O)[nH]c(n2)N
240 0 JWVVHHFDHYXFLY-UHFFFAOYSA-N CC(=O)NC(C(=O)O)Cc1ccc(cc1)OP(=O)(O)O
241 0 KZOJBUNIBVCROM-UHFFFAOYSA-N CC(=O)NC(C(=O)OP(=O)(O)O)Cc1ccc(cc1)O
242 0 YDBMBFLQIMRJPT-UHFFFAOYSA-N OC(C(c1c[nH]c2c1C=CC(C2O)O)O)COP(=O)(O)O
243 0 PNEBVGBNQZWQKA-UHFFFAOYSA-N OC(C(c1c[nH]c2c1C(O)C(C=C2)O)O)COP(=O)(O)O
244 0 KOUKKIGDAQRMAB-UHFFFAOYSA-N OC(C(C1=CNC2(C1(O)C=CC=C2)O)O)COP(=O)(O)O
245 0 DBQVDXADKZAZIR-UHFFFAOYSA-N OC(C(C1=CNC23C1(C=CC=C3)O2)O)COP(=O)(O)O
246 0 HYESDHFTGIQRJF-UHFFFAOYSA-N OC(c1c[nH]c2c1C=CC1C2O1)C(COP(=O)(O)O)O
247 0 KAEDWDGGNKCMOU-UHFFFAOYSA-N OC(c1c[nH]c2c1C1OC1C=C2)C(COP(=O)(O)O)O
248 0 QGFSHPALMCGWRM-UHFFFAOYSA-N OC(=O)NCCSC(=O)C=CC=Cc1ccc2c(c1)OCO2
249 0 AGSFQXNFTAYBDY-UHFFFAOYSA-N OCC(C(C1OC(O)(CC(C1N=O)O)C(=O)O)O)O
250 0 RVQVPYQLKZEUTR-UHFFFAOYSA-N ClCCN(N=O)C(=O)NC1CCC(CCl)CC1
251 0 RAXPGCRPYDDDGP-UHFFFAOYSA-N Cc1cnc2-c3ccccc3Nc3ccc(Cl)cc3-n12
252 0 LXMKFYBUTMAPMO-UHFFFAOYSA-N Cc1cnc2-c3ccccc3Nc3cc(Cl)ccc3-n12
253 0 GKTWGGQPFAXNFI-UHFFFAOYSA-N COC(=O)C(N1CCC2=C(C1)C=CS2)C1=C(Cl)C=CC=C1
254 0 YESVJDUCAXRHLB-UHFFFAOYSA-N ClC1=NC(=NC(=C1)N1CC1)C1=CC2=CC=CC=C2C=C1
255 0 UCAONWVUCAZWFN-UHFFFAOYSA-N [O-][N+](=O)C1=CC=CC=C1C1=CC(=O)OC2=C1C=CC(OCC#C)=C2
256 0 OZUNGXSVBRVVSZ-UHFFFAOYSA-N CSC1=NC(C2=CC=CC=N2)=C(N=N1)C1=CC=CC=N1
257 0 XRVKEBMOZFBYHX-UHFFFAOYSA-N CC1=CC2=CC=CC=C2C(=C1)N(CCCl)CCCl
258 0 ASJSKZXRWOAFGL-UHFFFAOYSA-N OC(=O)C1=CC2=C(C=C1)C=CC1=CC=CC=C1S2(=O)=O
259 0 DXXIEXXMFOINQL-UHFFFAOYSA-N CCOC(=O)CC[Ge]12OCCN(CCO1)CCO2
260 0 VPZXLTVIBKOBRG-UHFFFAOYSA-N CC(=O)NC1=C2C(=O)C3=CC=CC=C3C(=O)C2=C(O)C=C1
261 0 HMTPZIAQPWIBKV-UHFFFAOYSA-N CCN1C2=CC=CC=C2S(=O)(=O)C2=C(C=CC=C12)C(O)=O
262 0 GKTWGGQPFAXNFI-UHFFFAOYSA-N COC(=O)C(N1CCC2=C(C1)C=CS2)C1=C(Cl)C=CC=C1
263 0 SEGMJESKMBYWEX-UHFFFAOYSA-N Oc1cc2OC3=CC(=O)C(=O)CC3=C(c3cccnc3)c2cc1O
264 0 JKEFQEXSRCZXSS-UHFFFAOYSA-N O=C1NC(=O)C(=O)C1Oc1ccc(cc1)-c1ccccc1
265 0 OLKQGJCXKFABEF-UHFFFAOYSA-N ClCCN(CCCl)P1(=O)OCCCCCCO1
266 0 IYWZUTGBIOLJQO-UHFFFAOYSA-N ClCCN(CCCl)N1C(=O)C2=CC=CC=C2C1=O
267 0 LJUKODJASZSKFL-UHFFFAOYSA-N OC(=O)COC1=CC2=C(SC3=CC=CC=C3C2=O)C=C1
268 0 OLIXQTVIIHUWKL-UHFFFAOYSA-N OC1C(O)C2=C3C(C=CC4=C3C1=CC=C4)=C(C=C2)N(=O)=O
269 0 LYWDBOUHROZMIU-UHFFFAOYSA-N OCC1OC(CC1N=[N+]=[N-])N1C=C(C(=O)NC1=O)C(F)(F)F
270 0 GKTWGGQPFAXNFI-UHFFFAOYSA-N COC(=O)C(N1CCC2=C(C1)C=CS2)C1=C(Cl)C=CC=C1
271 0 UERICTZYIDOLBM-UHFFFAOYSA-N OC1C(O)c2c(ccc3ccc4cccc1c4c23)[N+]([O-])=O
272 0 GKTWGGQPFAXNFI-UHFFFAOYSA-N COC(=O)C(N1CCC2=C(C1)C=CS2)C1=C(Cl)C=CC=C1
273 0 SNYPYUFXVIJUNY-UHFFFAOYSA-N CC(=O)OCCN1C(C)=NC2=CC(Cl)=C(Cl)C=C12
274 0 BSNFVFFEEGERCW-UHFFFAOYSA-N OC1=CC2=C(C=C1)C=C(C(=O)NC1=CC=CC=C1)C(=O)O2
275 0 FCLYOKKRNLGHFI-UHFFFAOYSA-N COC1=C(C=C(C)C=C1)S(=O)(=O)C1=C(C)C=C(C=C1)[N+]([O-])=O
276 0 DXDOAQQENXKUMB-UHFFFAOYSA-N COC1=C(C=C(C)C=C1)S(=O)(=O)C1=C(C=C(C)C=C1)[N+]([O-])=O
277 0 SPHQXDSNIWEZNM-UHFFFAOYSA-N CC1=CC(C)=C(C(C)=C1)S(=O)(=O)OC1=CC=C(C=C1)[N+]([O-])=O
278 0 MDRHTGYGUIHEBS-UHFFFAOYSA-N CC(C)C1=CC(N=CC2=CC=C(Cl)C=C2Cl)=C(C)C=C1O
279 0 QLYHIOSRAWYIMP-UHFFFAOYSA-N ClC1=CC(NC(=O)NCN2CCOCC2)=C(Cl)C=C1
280 0 BOMBDNFTAICOPN-UHFFFAOYSA-N CC1=CC=C(C=C1)S(=O)(=O)OCCC1=CC=C(C=C1)[N+]([O-])=O
281 0 SHIJGHOQPCDIOZ-UHFFFAOYSA-N ClCC(=O)N1CCN(C(=O)CCl)C2=CC=CC=C12
282 0 LNRUZHRUESSXQS-UHFFFAOYSA-N OC(=O)C1=CC=CC=C1SC1OC(=O)C2=CC=CC=C12
283 0 OCBJTPWQFZBWKQ-UHFFFAOYSA-N COC(=O)C1=CC=CC2=C1C(=CC1=CC=CC=C21)[N+]([O-])=O
284 0 DYODDZLYLWSZJE-UHFFFAOYSA-N [O-][N+](=O)C1=CC=C(CCN2C=NC3=C2N=CN=C3Cl)C=C1
285 0 JHEZJHRZAPMPGI-UHFFFAOYSA-N O=C1C=CC(=O)N1C1=CC2=C(C=C1)C(=O)C1=CC=CC=C1C2=O
286 0 UKPNKWSDCLOCQN-UHFFFAOYSA-N CC1=C2SC3=CC=CC=C3C(=O)C2=C(NCCCl)C=C1
287 0 LBPSVEVQKFBIMR-UHFFFAOYSA-N CC(=O)NC1=CC2=C(C=C1)C1=C(C=CC=C1C(O)=O)C2=O
288 0 GYIBXWKIOAIMNE-UHFFFAOYSA-N [O-][N+](=O)C1=CC=CC=C1S(=O)(=O)C1CC1C1=CC=CC=C1
289 0 JOWJUFBTBSSNTD-UHFFFAOYSA-N CC(C)C1=CC(OS(=O)(=O)C2=CC=CC=C2[N+]([O-])=O)=CC=C1
290 0 VFJZEFREJOAXDO-UHFFFAOYSA-N CC(C)C1=CC=C(OS(=O)(=O)C2=CC=CC(=C2)[N+]([O-])=O)C=C1
291 0 WYIGMWNOCZPCKU-UHFFFAOYSA-N CC(C)C1=CC=CC=C1OS(=O)(=O)C1=CC=CC(=C1)[N+]([O-])=O
292 0 OKDXDGSMWHKQBD-UHFFFAOYSA-N CC1CN1C1=C(Cl)C(=O)C(N2CC2C)=C(Cl)C1=O
293 0 JMSOMTOPIWLYPV-UHFFFAOYSA-N CC(C)CC(NC1=C(C=C(S1)[N+]([O-])=O)[N+]([O-])=O)C(O)=O
294 0 VONKAHOYJCNYBE-UHFFFAOYSA-N [O-][N+](=O)C1=CC=C(C=C1)C(=O)OC1=CCC2=CC=CC=C12
295 0 QVHAYQRUCOORPJ-UHFFFAOYSA-N [O-][N+](=O)C1=CC=C(C=C1)C(=O)OC1C=CC2=CC=CC=C12
296 0 DCOMJSBXBDFKPP-UHFFFAOYSA-N CC1=NC2=C(C(=CN2C2=CC(Cl)=CC=C2)C#N)C(C)=C1
297 0 YNVXQCGWTYWTTR-UHFFFAOYSA-N CC1=NC2=C(C(=CN2C2=CC=C(Cl)C=C2)C#N)C(C)=C1
298 0 GANHWTJKFCGMQL-UHFFFAOYSA-N O=C(CON1C(=O)C2=CC=CC=C2C1=O)C1=CC=CC=C1
299 0 CSUYQZISSUDBJF-UHFFFAOYSA-N OC(=O)C1=C2SC(OC(=O)C2=CC=C1)C1=CC=CC=C1
300 0 FECCBZQSGCSEQY-UHFFFAOYSA-N FC(F)(F)C1=CC=CC(CON2C(=O)C3=CC=CC=C3C2=O)=C1
301 0 RZEAXDAPFVNKTH-UHFFFAOYSA-N COC1=CC=C(C=C1)S(=O)(=O)N(CC(O)=O)C1=CC=CC=C1
302 0 VPQAMYCJUMQIMU-UHFFFAOYSA-N CC(=O)NC1=CC2=C(C=C1)C1=C(C2)C=C(C=C1)S(O)(=O)=O
303 0 XVVZSEXTAACTPS-UHFFFAOYSA-N OC(=O)CCCCP(O)(=O)OC1=CC=C(C=C1)[N+]([O-])=O
304 0 AFNBBRUKSKERPY-UHFFFAOYSA-N COC1=CC=C(C=C1)S(=O)(=O)NC(C(O)=O)C1=CC=CC=C1
305 0 JKHRCGUTYDNCLE-UHFFFAOYSA-O C1=C(C=C(C(=C1O)O)O)C2=C(C=C3C(=CC(=CC3=[O+]2)O)O)O
306 0 ZUWJKVVWOLYFRK-UHFFFAOYSA-N OC(=O)C1=CC=CC(CN2C(=O)C3=CC=CC=C3C2=O)=C1
307 0 MOESXZSJSUXPHI-UHFFFAOYSA-N CCC1=CC=CC(CC)=C1NS(=O)(=O)C(F)(F)F
308 0 IXLRLXCTHVMJJM-UHFFFAOYSA-N OC(=O)C1=CC(NC2=C(C=C(C=C2)[N+]([O-])=O)[N+]([O-])=O)=CC=C1
309 0 RQEIUNRFWLZDPY-UHFFFAOYSA-N OC(=O)C1=CC=CC=C1NC1=C(C=C(C=C1)[N+]([O-])=O)[N+]([O-])=O
310 0 ANMZERJXLKKHDQ-UHFFFAOYSA-N CC1=C(C=C(C=C1)C(O)=O)N1C(=O)C2=CC=CC=C2C1=O
311 0 RJZHDQICKKWTNH-UHFFFAOYSA-N CC(=O)OC1=CC=CC(=C1)C1=NC2=CC=CC=C2C(=O)O1
312 0 HJIRMBCDMYOXQI-UHFFFAOYSA-N COC1=C(OC)C=C(C(O)=O)C(NC(=O)CC2=CC=CS2)=C1
313 0 WHMUJAYJCCNHQI-UHFFFAOYSA-N CC1=CC(=CC=C1)N1C(=O)C2=C(C=C(C=C2)C(O)=O)C1=O
314 0 KEIMROLKEASOFU-UHFFFAOYSA-N OC(=O)C1=CC=C(C=C1)S(=O)(=O)N1CCC2=CC=CC=C12
315 0 ZBDDYTVOLUGPBT-UHFFFAOYSA-N [O-][N+](=O)C1=CC=C(C=C2COC3=CC=CC=C3C2=O)C=C1
316 0 FWEUSQUNVMIQLI-UHFFFAOYSA-N CN1N=NC(NC(=O)COC2=CC(C)=C(Cl)C=C2)=N1
317 0 MDJFOOWYLORBGO-UHFFFAOYSA-N FC(F)(F)C1=CC=CC=C1CON1C(=O)C2=CC=CC=C2C1=O
318 0 DFSBSWWGYBENGS-UHFFFAOYSA-N CC1=CC=C(C=C1)C1(C(=O)C2=CC=CC=C2C1=O)[N+]([O-])=O
319 0 IMDNPHAMGJIKNV-UHFFFAOYSA-N CC1=CC=C(C=C1)S(=O)(=O)OCC(F)(F)C(F)F
320 0 BJUXHAHWMAUFRS-UHFFFAOYSA-N O=CC1=CC=C(O1)C1=CC=C(C=C1)S(=O)(=O)N1CCOCC1
321 0 GXQJQIAVWDWMAA-UHFFFAOYSA-N CN(C)C(=O)C(=NC(=O)C1=CC=CC=C1)C(Cl)Cl
322 0 WVFUNYMSRKMAJM-UHFFFAOYSA-N CCOC1=CC=C(NS(=O)(=O)C2=CC=C(C=C2)C(O)=O)C=C1
323 0 RDMSDMSSVFMCKQ-UHFFFAOYSA-N COC(=O)C1=CC(=C(S1)C(F)(F)F)C1=CC=CC=C1
324 0 GKTWGGQPFAXNFI-UHFFFAOYSA-N COC(=O)C(N1CCC2=C(C1)C=CS2)C1=C(Cl)C=CC=C1
325 0 YHXYWBYRCKJXDS-UHFFFAOYSA-N ClC1=CC=C(CC2=CSC3=CC=CC=C3C2=O)C=C1
326 0 AMTKOZFKVDWUHB-UHFFFAOYSA-N OC(=O)C1=CC=C(NC2=C(C=C(C=C2)[N+]([O-])=O)[N+]([O-])=O)C=C1
327 0 DFNAFDHFFUVITM-UHFFFAOYSA-N CCCNC1=C(C=C(C=C1[N+]([O-])=O)S(C)(=O)=O)[N+]([O-])=O
328 0 QOLATYAXPIUNJO-UHFFFAOYSA-N CC(=O)OC1=CC2=C(C=C1)C=C(C1=NC3=CC=CC=C3O1)C(=O)O2
329 0 JHPRBNSICOUASP-UHFFFAOYSA-N [O-]S(=O)(=O)C1=CC=CC=C1C[N+]1=CC=CC=C1C1OCCO1
330 0 MNYIMRMULIOECO-UHFFFAOYSA-N COC1=C(NS(=O)(=O)C2=CC=C(C)C=C2)C=C(C=C1)C(O)=O
331 0 GTCKJXWUHLBZSE-UHFFFAOYSA-N COC(=O)NC1=CC=CC2=C1C(=O)C1=CC=CC=C1C2=O
332 0 PWDAKBACEAGRSH-UHFFFAOYSA-O C1=CC(=C(C=C1C2=C(C=C3C(=[O+]2)C=C(C(=C3O)O)O)O)O)O
333 0 CRIYWWZALOCTHL-UHFFFAOYSA-N CC1=CC2=C(OC(=CC2=O)C2=CC=C(C=C2)[N+]([O-])=O)C=C1
334 0 WJSWQZUFBHXQSF-UHFFFAOYSA-N CC1=CC2=C(CN(CC3=CC=C(Cl)C=C3)CO2)C(C)=C1Cl
335 0 JPGGUBVOYMTHCF-UHFFFAOYSA-N COC1=CC=C(C=C1)S(=O)(=O)ON=C1C=C(C)C(=O)C=C1C
336 0 GHEVECZDQNIICI-UHFFFAOYSA-N FC1=CC=CC=C1C1N(C(=O)C1(F)F)C1=CC=C2OCOC2=C1
337 0 YEOLZRYAODYWNP-UHFFFAOYSA-N CC(=O)OC1=CC2=C(C=C1)C(=O)C(O2)=CC1=CC=CS1
338 0 XUCYZNVGWPYGKD-UHFFFAOYSA-N CC(=O)OC1=CC2=C(C=C1)C=C(C(=O)O2)C3=CN=CC=C3
339 0 YEROFQKVYZWWLP-UHFFFAOYSA-N S=C1N=NC2N=C3C4=CC=CC=C4C4=CC=CC=C4C3=NN12
340 0 SAZVOCMBQRQZKG-UHFFFAOYSA-N OS(=O)C1=CC=C(C=C1)C1=CC2=CC=CC=C2OC1=O
341 0 DLIZSGSHPZITQN-UHFFFAOYSA-N OC(=O)C1=CC=CC=C1SC(C[N+]([O-])=O)C1=CC=CC=C1
342 0 PRDNKKPIALEDSB-UHFFFAOYSA-N O=C1SN(C(=S)N1C1=CC=CC=C1)C1=CC=CC=C1
343 0 IHHRAZQBUDJVFV-UHFFFAOYSA-N OC1=C(C=CC(=C1)[N+]([O-])=O)N=CC1C=C(C=CC1=O)[N+]([O-])=O
344 0 MOSIKGKXCSNQLX-UHFFFAOYSA-N OC1=C(C=C(C=C1)[N+]([O-])=O)N=CC1C=C(C=CC1=O)[N+]([O-])=O
345 0 GKTWGGQPFAXNFI-HNNXBMFYSA-N [H][C@@](N1CCC2=C(C1)C=CS2)(C(=O)OC)C1=CC=CC=C1Cl
346 0 AYBDBUWSWGXUAL-UHFFFAOYSA-N ClC1=CC=CC(Cl)=C1CN=NC(=O)C1CCCO1
347 0 BLEWPNAUDGZWPU-UHFFFAOYSA-N OC(=O)C1=C(O)C=C(OCC(F)(F)C(F)(F)F)C=C1
348 0 MGBVAZJASCWJGJ-UHFFFAOYSA-N CN=C1CCC(C2=CC(Cl)=C(Cl)C=C2)C2=CC=CC=C12
349 0 RQXNBEXGKODZLP-UHFFFAOYSA-N CC(C)(C)C1=CC=C(NS(=O)(=O)C(F)(F)F)C=C1
350 0 QGTXMMMKFYPVHB-UHFFFAOYSA-N ICCCCC(=C)C1=CC=CC=C1
351 0 GUISUNYUERSLGY-UHFFFAOYSA-N OC1=C2C(C=NC(=O)C2=CC=C1)C1=CC=C2OCOC2=C1
352 0 WZTUVQXCASNOJO-UHFFFAOYSA-N OC1=CC=C(NC2=NC=NC=C2C#CC2=CC=C(Cl)C=C2)C=C1
353 0 SIRKPSSXHXSLMR-UHFFFAOYSA-N CC1=C(CCOS(C)(=O)=O)N=C(O1)C1=CC=CC=C1
354 0 GCTCAUXNSBWKRH-UHFFFAOYSA-N COC1=CC2=C(SC3=C(C=CC(=C3)C(O)=O)C2=O)C=C1
355 0 YETLYAKIXNFRPW-UHFFFAOYSA-N CCOC(=O)CC1=CN(C2=CC=CC=C12)S(C)(=O)=O
356 0 PBEFKAVLDCOHOO-UHFFFAOYSA-N COC1=CC2=C(SC3=C(C=C(C=C3)C(O)=O)C2=O)C=C1
357 0 WQSKIAFRBLAWRG-UHFFFAOYSA-N OC(=O)C1CCN1S(=O)(=O)C1=CC=CC=C1[N+]([O-])=O
358 0 RPCGLCONYKFGDK-UHFFFAOYSA-O OC1=CC2=[O+]C(=C(O)C=C2C(O)=C1)C1=C(O)C(O)=C(O)C=C1
359 0 HURKBRDECOQAMJ-UHFFFAOYSA-N NC1=CC=CC2=CC3=CC(C(O)=O)=C(C=C3C=C12)C(O)=O
360 0 CAAUZMMMFDVBFD-UHFFFAOYSA-N CC(C)(C)[Si](C)(C)OCCI
361 0 YHTZSPWLJTZRDM-UHFFFAOYSA-N CN(C(=O)OC(C)(C)C)C1=NC=C(Br)C=C1
362 0 FOBMIHMMGKBXFI-UHFFFAOYSA-N COC1=C(C=C(C=C1)C#CC(=O)C1=CC=CC=C1)[N+]([O-])=O
363 0 WISUNKZXQSKYMR-UHFFFAOYSA-N FC(F)C(F)(F)C(F)(F)C(F)(F)COC(=O)C=C
364 0 NZXSFKOXWWTJCT-UHFFFAOYSA-N IC1=CC=CC=C1C1CCCCC1
365 0 SOZNTFFFGPTWDW-UHFFFAOYSA-N COC(=O)C1=CC=C(SC2=C(C=CC(C)=N2)C(O)=O)C=C1
366 0 GKTWGGQPFAXNFI-UHFFFAOYSA-N COC(=O)C(N1CCC2=C(C1)C=CS2)C1=C(Cl)C=CC=C1
367 0 HZYJCUPOESYYLY-UHFFFAOYSA-N CC(=O)SCC1=C(C=C(CO)C=C1[N+]([O-])=O)[N+]([O-])=O
368 0 XYLWELKXIFZTBP-UHFFFAOYSA-N CC([Se]C1=CC=CC=C1)C=NCC1=CC=CC=C1
369 0 GJYUSFDLAOZUDR-UHFFFAOYSA-N CC(C[Se]C1=CC=CC=C1)=NCC1=CC=CC=C1
370 0 GRZHNKIKVORDMX-UHFFFAOYSA-N OC(=O)C1=CC(CC2=C(C=C(C=C2)[N+]([O-])=O)[N+]([O-])=O)=NC=C1
371 0 UZQWOZPDRSBRPQ-UHFFFAOYSA-N NC1=NC(=CC(=N1)C1=CC=C(Cl)C=C1)C1=CC=CC=C1
372 0 ZBDPHYARCLRGLD-UHFFFAOYSA-N CC1=CC2=C(C=C1C)C(=O)C1=C(C=CC(=C1)[N+]([O-])=O)C2=O
373 0 BLFAJAWAAYGJGW-UHFFFAOYSA-N CC1=CC2=C(C(=O)C3=CC=CC=C3C2=O)C(=C1C)[N+]([O-])=O
374 0 SEJRKXOSKINDBM-UHFFFAOYSA-N C[S+](C)c1ccc2Nc3ccc(cc3Sc2c1)[S+](C)C
375 0 UGLMKYGVUHJLKK-UHFFFAOYSA-N CCNC(=O)C(=NC(=O)C1=CC=CC=C1)C(Cl)Cl
376 0 ASYYRMKPCSYBST-UHFFFAOYSA-N O=C1OC(C(=N1)C1=CC=C2OCOC2=C1)C1=CC=CC=C1
377 0 CCSMYJQVHCRAAO-UHFFFAOYSA-N C[Si](C)(C)OCCCCCI
378 0 HMVWYVQMTNFUBW-UHFFFAOYSA-O OC1=CC2=[O+]C(=C(O)C=C2C(O)=C1)C1=CC(O)=C(O)C=C1O
379 0 MBMSTVNVBSCPNU-UHFFFAOYSA-N CC(=O)CC(=O)C(F)(F)C(F)(F)C(F)(F)C(F)F
380 0 DJAVUFHNACQVJQ-UHFFFAOYSA-N COC1=CC(OC)=C(SC2=CC=C(C=C2)[N+]([O-])=O)C(OC)=C1
381 0 ACVXSEXMGINUCK-UHFFFAOYSA-N ClCC(=O)N1CC2=CC=CC=C2CN1C(=O)CCl
382 0 BPNFJJXYJTVDSG-UHFFFAOYSA-N COC1=CC2=C(C=C1)C=C(C(=O)C1=CC=CS1)C(=O)O2
383 0 KEKYEGMQHLBQSD-UHFFFAOYSA-N CC(C)(NC(=O)CC1=CC=CC=C1Cl)C1=CC(Cl)=CC=C1
384 0 OWYZBPDMFZPSFF-UHFFFAOYSA-N ClC(Cl)(C1=CC=CC=C1)C1=CC=CC2=CC=CC=C12
385 0 DDFJIALOXWLNSA-UHFFFAOYSA-N CCOC(=O)C(C)C(C)(C)C(Cl)C=C(Cl)Cl
386 0 CHOHCXKJJPJNGG-UHFFFAOYSA-N CC(C)(NC(=O)CC1=CC=CC=C1Cl)C1=CC=C(Cl)C=C1
387 0 GZTHJNFQRRMROF-UHFFFAOYSA-N OS(=O)(=O)CCCNNC(=O)C1=CC=C(C=C1)[N+]([O-])=O
388 0 IKDTWHVRKKCBQT-UHFFFAOYSA-N O=C(C1C(=O)C2=CC=CC=C2S1(=O)=O)C1=CC=CC=C1
389 0 SMGONWNPTMSHEW-UHFFFAOYSA-N [O-][N+](=O)C1=C(N2CC(=O)NCC2=O)C2=CC=CC=C2OC1=O
390 0 FSIKZXLLULBKCI-UHFFFAOYSA-N CC(C)(NC(=O)CC1=C(Cl)C(Cl)=CC=C1)C1=CC=CC=C1
391 0 ROYZKXQNDIHJLK-UHFFFAOYSA-N OC(N1C(=O)C2=CC=CC=C2C1=O)C(=O)C1=CC=CC=C1
392 0 LVZDJRLVKFJCNL-UHFFFAOYSA-N CC(C)CN(CC(C)C)C(=O)OCC(Cl)(Cl)Cl
393 0 VZVWLNKMEABXPP-UHFFFAOYSA-N CCCCN(CCCC)C(=O)OCC(Cl)(Cl)Cl
394 0 HQLOSLFJMROFAP-UHFFFAOYSA-N CN1C(=O)N(C(=O)C1(C)C)C1=CC(Cl)=C(Cl)C=C1
395 0 JMESBCIFWJEHOP-UHFFFAOYSA-N O=C1C2CC(=O)C3=C(C=CO3)C2C(=O)N1C1=CC=CC=C1
396 0 HMWHUWQKHOKWCB-UHFFFAOYSA-N ClC1=CC=CC(Cl)=C1CC(=O)NC1CNC(=O)C1
397 0 GQZSWOJWWIHPPF-UHFFFAOYSA-N CCSC(SP1OC2=CC=CC=C2O1)=C(C)C
398 0 CHKIDIIUMAWSTD-UHFFFAOYSA-N COC(=O)OC1=CC=C(SC(=O)NC2=CC=CC=C2)C=C1
399 0 URJONLOHFLHMKY-UHFFFAOYSA-N CC1=CC(C)=C(C(C)=C1)S(=O)(=O)NC(=O)OCC#C
400 0 ZSNZXYKAFZTJSE-UHFFFAOYSA-N CC(N(C)C(=O)CC1=CC=CC=C1Cl)C1=CC=C(Cl)C=C1
401 0 MXAXKOYWAJJUON-UHFFFAOYSA-N OCC(O)(CN1C=CN=C1)C1=CC=C(Cl)C=C1Cl
402 0 VGBZAQAECZKWRE-UHFFFAOYSA-N COC(C)C(=NC1=CC=C(F)C=C1Cl)N1C=CN=C1
403 0 HUJYXIVZCVAELR-UHFFFAOYSA-N ClC(Cl)(Cl)COC(=O)CCC1CCCCC1
404 0 CHBUFRFETPYQCI-UHFFFAOYSA-N ON(C(=O)C1=CC(=CC(=C1)[N+]([O-])=O)[N+]([O-])=O)C1=CC=CC=C1
405 0 SGXQVIOTXFZYBY-UHFFFAOYSA-N COc1cc2c(cc1O)C(=O)c3nccc4cc5OCOc5c2c34
406 0 FQTBIHCQRUHCNG-UHFFFAOYSA-N O=C1OC(C=C1)=NC1=C2C(=O)C3=CC=CC=C3C(=O)C2=CC=C1
407 0 OCBZLAXMLHXLDP-UHFFFAOYSA-N ClCCSCCSCCOCCSC=C
408 0 PSJBFSIQEPUDCV-UHFFFAOYSA-N C1[Se]CC(=C1C1=CC=CC=C1)C1=CC=CC=C1
409 0 SEZLCXQFQYBJBC-UHFFFAOYSA-N OC(=O)C1=CC2=C(N1)C1=C(C=CN=C1C(=O)C2=O)C(O)=O
410 0 NRPCSVNXHSEWLO-UHFFFAOYSA-N CCSSCC(NC(=O)OC(C)(C)C)C(O)=O
411 0 GUOUBYQOYGJHBD-UHFFFAOYSA-N [O-][N+](=O)C1=CC=C(CC2=C(C=C(C=C2)[N+]([O-])=O)[N+]([O-])=O)C=C1
412 0 VSELDPUJJSHYES-UHFFFAOYSA-N CC1=CC=C(C=C1)S(=O)(=O)N1C(=O)OC(C)(C)C1=C
413 0 RMVSZHZGJBFJRE-UHFFFAOYSA-N CCOCC1=CC=C(O1)C1=NC(=CS1)C(=O)OCC
414 0 GKTWGGQPFAXNFI-UHFFFAOYSA-N COC(=O)C(N1CCC2=C(C1)C=CS2)C1=C(Cl)C=CC=C1
415 0 GKTWGGQPFAXNFI-UHFFFAOYSA-N COC(=O)C(N1CCC2=C(C1)C=CS2)C1=C(Cl)C=CC=C1
416 0 YPDMGBCRVFZQSM-UHFFFAOYSA-N CC(=O)NC(C1=CC=C(F)C=C1)(C(F)(F)F)C(F)(F)F
417 0 XUJFJXWSVDREJO-UHFFFAOYSA-N CON1C(=O)C(=O)c2cc3OCOc3c4c5ccccc5cc1c24
418 0 KOQSWAPWTCKSED-UHFFFAOYSA-N CO[Si](CN1C(=O)C2=CC=CC=C2C1=O)(OC)OC
419 0 MYPNWKPZEHVONN-UHFFFAOYSA-N [O-][N+](=O)C1=CC=C2C(=O)N(C3CCC(=O)NC3=O)C(=O)C2=C1
420 0 DHIJTAXELAKZLR-UHFFFAOYSA-N CCOC(=O)C1=CC2=C(N1)SC(C(=O)OCC)=C2C
421 0 SYYIOCHBDBYUEK-UHFFFAOYSA-N FC(F)(F)S(=O)(=O)NCCCCC1=CC=CC=C1
422 0 JZMXHQBKVYQTIJ-UHFFFAOYSA-N CC1=C2C(=C(O1)C1=CC=CC=C1)C(=O)OC1=C2C=C(C=C1)[N+]([O-])=O
423 0 OGTKCQGXQZYQFO-UHFFFAOYSA-N OCCNC1=NC(=CC(=N1)C1=CC=CS1)C1=CC=CS1
424 0 YPTQBCCFRRAECZ-UHFFFAOYSA-N CC(C)(C)OC(=O)N1CCC2=C(C1)C(Cl)=NC(Cl)=N2
425 0 WFRXBBOUDQNFPD-UHFFFAOYSA-N CCNC1=C(NC(=O)C2=C(Cl)N=CC(=C2)[N+]([O-])=O)C=CC=N1
426 0 SUYSIKFZOIQIEG-UHFFFAOYSA-N CSC1=CC2=C(OC3=C(C=CC(=C3)C(O)=O)C2=O)C=C1
427 0 NAKVSDLBZXEYAW-UHFFFAOYSA-N COc1cc(O)cc2C(=O)c3nccc4cc5OCOc5c(c12)c34
428 0 PGTAIBUDFIBDFG-UHFFFAOYSA-N CC(C)(C)OC(=O)NCC1=C(Br)C=NC=C1
429 0 XRXQKKAWSWPYET-UHFFFAOYSA-N CCCOC1=C(OC)C=C2C(Cl)=NC(Cl)=NC2=C1
430 0 FDFIFARKEICYIO-UHFFFAOYSA-N O=C1C(C2=NCCS2)C2=CC=CC=C2N1C1=NCCS1
431 0 ZXRNZPGQEIKABL-UHFFFAOYSA-N CC(C)(C)OC(=O)NC1=CC=CC(CBr)=N1
432 0 JKBGHFXEMZZLFY-UHFFFAOYSA-N CC(C)(C)OC(=O)NC1=NC=C(CBr)C=C1
433 0 FKRJSQPWBQOSSW-UHFFFAOYSA-N CC1=CC=C(C=C1)S(=O)(=O)ONC(=O)OCC1=CC=CC=C1
434 0 YYERRJYATQEJDH-ADNLHPRRSA-N NC(CS(=O)CS(=O)CC(N)C(=O)O)C(=O)O
435 0 NEDKADMYABZMKT-UHFFFAOYSA-N ClCCN(CCCl)CC1=CC=C2C=CC=CC2=C1
436 0 YIBLLXKWKFVACE-UHFFFAOYSA-N CC1=C2N=C(Cl)C(=CC2=CC=C1)C1=NOC(=N1)C1=CC=CC=C1
437 0 KSXXDHIXBAHIAI-UHFFFAOYSA-N COC1=C(C=C(C=C1)S(=O)(=O)NCC1=CC=CC=C1)C(O)=O
438 0 ZISQFMNTXPDRIX-UHFFFAOYSA-N CC(C)(C)OC(=O)NCC1=NC(Br)=CC=C1
439 0 GBXIYVFOFVBRGY-UHFFFAOYSA-N CC(=O)NC(CSCC(=O)C1=CC=CC=C1)C(O)=O
440 0 SAEOMPAQDWZLHC-UHFFFAOYSA-N CC(C)(C)OC(=O)N1CCC2=C(C1)N=C(Cl)N=C2Cl
441 0 RCAILCHNJCUBJA-UHFFFAOYSA-N CC(C)(C)OC(=O)NCC1=CC(Br)=NC=C1
442 0 TYIRCCXXHKYEMW-UHFFFAOYSA-N COC1=CC=C(SCC(=O)C2=CC=C(C=C2)[N+]([O-])=O)C=C1
443 0 SBPHQJFBMFPILN-UHFFFAOYSA-N OC(C1CCCN1)(C1=CC(Cl)=CC=C1)C1=CC=CC(Cl)=C1
444 0 RKFQEXATIKRBQP-UHFFFAOYSA-N COC1=CC=C(CNS(=O)(=O)C2=CC=C(C=C2)C(O)=O)C=C1
445 0 VZSVACAXEJGOMW-UHFFFAOYSA-N CC(C)(C)OC(=O)NCC1=NC=C(Br)C=C1
446 0 ICUMHDBWIKRSGC-UHFFFAOYSA-N COC1=CC(NC(=O)C(C)(C)C)=C(Br)N=C1
447 0 VZPOHASZICQBDX-UHFFFAOYSA-N CC(C)(C)OC(=O)NCC1=CC(Br)=CN=C1
448 0 ZEIGZKQSYIWMTR-UHFFFAOYSA-N COC(=O)C(N1CCC2=C(C1)SC=C2)C1=CC=CC=C1Cl
449 0 ZEIGZKQSYIWMTR-UHFFFAOYSA-N COC(=O)C(N1CCC2=C(C1)SC=C2)C1=CC=CC=C1Cl
450 0 KRFXJGAFKJIWEC-UHFFFAOYSA-N CC(C)(C)OC(=O)NCC1=CN=C(Br)C=C1
451 0 CTPQQJPMYUTAMP-UHFFFAOYSA-N O=C(C[N+]1=CN=C(C=C1)C1=CC=CC=C1)C1=CC=CS1
452 0 LNBVBEIUKTYMGP-UHFFFAOYSA-N O=C(N1CCC2(CC1)SCCS2)C1=CC=NS1
453 0 YZKYKCQHBXIUKL-UHFFFAOYSA-N CC(C)(NC(=O)CC1=C(Cl)C=C(Cl)C=C1)C1=CC=CC=C1
454 0 PJLOLEXLRUWTDI-UHFFFAOYSA-N COC1=C(C=CC(=C1)C(O)=O)C1=CC(NS(C)(=O)=O)=CC=C1
455 0 NERIKZDLNYLKFO-UHFFFAOYSA-N COC1=C(C=CC=C1C(O)=O)C1=CC(NS(C)(=O)=O)=CC=C1
456 0 XUFUCPSGZQTSDS-UHFFFAOYSA-N COC1=CC(C(O)=O)=C(C=C1)C1=CC(NS(C)(=O)=O)=CC=C1
457 0 DNCLNGKWDQEDRB-UHFFFAOYSA-N COC1=CC(=CC(=C1)C(O)=O)C1=CC(NS(C)(=O)=O)=CC=C1
458 0 KOAWOJINIHFGSV-UHFFFAOYSA-N COC1=C(C=CC(=C1)C1=CC(NS(C)(=O)=O)=CC=C1)C(O)=O
459 0 OWXRQKWYLLVFEH-UHFFFAOYSA-N CC(C)(C)OC(=O)C1=NC=CC(CBr)=C1N
460 0 XYMWCKFLLDCHMM-UHFFFAOYSA-N OCCOC1=NO[N+]([O-])=C1S(=O)(=O)C1=CC=CC=C1
461 0 XCYQRIMJDHAEQJ-UHFFFAOYSA-N NC(CC(O)=O)C1=CC(OC(F)(F)C(F)F)=CC=C1
462 0 ZKIPZALFUXLQFB-UHFFFAOYSA-N NC(CC(O)=O)C1=CC=C(OC(F)(F)C(F)F)C=C1
463 0 RFQBPWDUTRKBLH-UHFFFAOYSA-N CC(C)(C)OC(=O)NC1=CC(N)=C(Br)C=C1
464 0 TXGJDADLVDVRCQ-UHFFFAOYSA-N CC(C)(C)OC(=O)NC1=C(Br)C=CC(N)=C1
465 0 BJHWREWVNAYEAK-UHFFFAOYSA-N OC(=O)C1=CC=C(C=C1)N1C=CC2=C1C=CC(=C2)C(O)=O
466 0 NAYLUEQDYIVUPT-UHFFFAOYSA-N CC1=C(C)C2=C(S1)N=C1SC3=CC=CC=C3N1C2=O
467 0 RCXONXRIWTXZNY-UHFFFAOYSA-N CC1=C(C=CS1)C1=CC(=CC(=C1)C(F)(F)F)C(O)=O
468 0 NYDGWUXUODPEFI-UHFFFAOYSA-N CC1=CSC(=C1)C1=CC(=CC(=C1)C(F)(F)F)C(O)=O
469 0 MGBVAZJASCWJGJ-UHFFFAOYSA-N CN=C1CCC(C2=CC(Cl)=C(Cl)C=C2)C2=CC=CC=C12
470 0 LLBKAAHFDNMGNG-UHFFFAOYSA-N CC1=C(Br)C=CC(NC(=O)OC(C)(C)C)=N1
471 0 XFIUHPVIZFWOIS-UHFFFAOYSA-N CCOC(=O)C(C)C(C)(C)C=CC(Cl)(Cl)Cl
472 0 MTZIIFKAJDDRQU-UHFFFAOYSA-N C=CS(=O)(=O)CCCNCCCS(=O)(=O)C=C
473 0 VJAXQEXQXUFMNO-UHFFFAOYSA-N C[As+](C1=CC=CC=C1)(C1=CC=CC=C1)C1=CC=CC=C1
474 0 VYWSVAPGSAEFKN-UHFFFAOYSA-N O=C(NC1=CC=CC=C1)C1C(=O)OC2=CC=CC=C2C1=O
475 0 ASPAPFHVAXXNAP-UHFFFAOYSA-N FC(F)(F)OC1=CC2C(=O)C(C(=O)N=C2C=C1)C1=CC=CC=C1
476 0 PMFVIRYXHAMNRY-UHFFFAOYSA-N CC1=CC(Br)=CN=C1NC(=O)OC(C)(C)C
477 0 NGFILPVIMGBQBG-UHFFFAOYSA-N [O-][N+](=O)C1=CC=CC(=C1)C(=O)C=CC1=CC=C(C=C1)C(F)(F)F
478 0 HMXFICHATDLTHT-UHFFFAOYSA-N OC(=O)C1CSCCN1C(=O)OCC1=CC=CC=C1
479 0 CVFIJYWRPAZCAK-UHFFFAOYSA-N CC1=C(SC(N)=N1)C1=CC(F)=C(C=C1)S(C)(=O)=O
480 0 GWMGBIMAXUZCFU-UHFFFAOYSA-N CC(C)(C)OC(=O)C1=C(Cl)C=C(C(N)=N)C(N)=C1Cl
481 0 IFYQITBEOBQUMC-UHFFFAOYSA-N OC(=O)C1=NC2=C(C3=C(C=CN3)C(=O)C2=O)C(=C1)C(O)=O
482 0 YITCZZXEWFEAJH-UHFFFAOYSA-N FC(F)(F)C(=O)NCC1=CC=CC=C1S(=O)(=O)C1CCC1
483 0 FAAORLFQSDBSJE-UHFFFAOYSA-N CC1=CC=C(C=C1)S(=O)(=O)N=CC1=CC2=C(OCO2)C=C1
484 0 CGHVUYZFVGMPKA-UHFFFAOYSA-N CN(C(=O)OC(C)(C)C)C1=NC=CC(Br)=C1
485 0 UMEXFNQDSIYYCW-UHFFFAOYSA-N CC(=O)C1=CSC(=C1O)C1=CC=C(C=C1)C(F)(F)F
486 0 JGERNOZEUGKGBT-UHFFFAOYSA-N COC1=CC=CC=C1SC1=C(C=C(C=C1)C(C)=O)[N+]([O-])=O
487 0 YLTRYAQIFCOZDT-UHFFFAOYSA-N CC1=CC=C(C=CCCCI)C=C1
488 0 AVNPXNMPJXWMHC-UHFFFAOYSA-N ClC1=CC=CC(NC2=CN=CC(=C2)C2=CC=NC=C2)=C1
489 0 IYOIVVCSAIYMOY-UHFFFAOYSA-N COC1=CC(C=CC2=CC=C(S2)[N+]([O-])=O)=CC(OC)=C1OC
490 0 KXXVCAUNRXWQND-UHFFFAOYSA-N CC1=NC2=C(C=C1)C=C(C=C2)N1C=NC2=C(C=CC(Cl)=C2)C1=O
491 0 VQBDCPSZKTVZSF-UHFFFAOYSA-N OC1=CC=C(O)C2=C1C(=O)CC(=NC1=CC=CC=C1)C2=O
492 0 MXAXKOYWAJJUON-UHFFFAOYSA-N OCC(O)(CN1C=CN=C1)C1=CC=C(Cl)C=C1Cl
493 0 SKDMRFXMURMAQL-UHFFFAOYSA-N COc1cc2C(=O)Nc3cc4c(O)cccc4c(c1O)c23
494 0 PACJVIUAFVTXFE-UHFFFAOYSA-N CC1=CC(Br)=C(NC(=O)OC(C)(C)C)N=C1
495 0 GKTWGGQPFAXNFI-UHFFFAOYSA-N COC(=O)C(N1CCC2=C(C1)C=CS2)C1=C(Cl)C=CC=C1
496 0 SNQBQNYMQBWJIO-UHFFFAOYSA-N OC(=O)CNC1=C2C=NN(C2=NC=N1)C1=CC=C(Cl)C=C1
497 0 LJOWEGKJRBOMPM-UHFFFAOYSA-N OS(=O)(=O)CCNC1=C2C=COC2=C(C=C1)[N+]([O-])=O
498 0 YHPNEXLTPIQBBZ-UHFFFAOYSA-N [O-][N+](=O)C=C(CS(=O)(=O)C1=CC=CC=C1)C1=CC=CC=C1
499 0 XWVMKBHGRCVDBJ-UHFFFAOYSA-N O=C(NCCC1=CN=CN1)C1=CC=C(S1)C1=CC=CS1
500 0 OUPUUPTUFJBFSO-UHFFFAOYSA-N [Se](C=CC=CC1=CC=CC=C1)C1=CC=CC=C1
501 0 WUNSWKSWDUMDTB-UHFFFAOYSA-N COc1c(O)cc2C(=O)Nc3cc4c(O)cccc4c1c23
502 0 PTAJUIIOKIKZCY-UHFFFAOYSA-N CCCCC1NC(=S)NC(=N1)C1=CC=C(Cl)C=C1
503 0 MWMMPGDUPHYPAA-FPYGCLRLSA-N Oc1ccc(C=CC2=Nc3ccc(O)cc3C(=O)O2)cc1
504 0 GNIZQGVFGAWAPZ-UHFFFAOYSA-N CC1C(OC(N1C)C1=CC=C(Cl)C=C1Cl)C1=CC=CC=C1
505 0 BPUXOVNFISJYQT-UHFFFAOYSA-N CSC([Se]CC(C)C)=CC1=CC=CC=C1
506 0 IZQXLPPZRBWITE-UHFFFAOYSA-N CCOP(=O)(OCC)OC1=C(C=O)C=C(C=C1)[N+]([O-])=O
507 0 AHLGMSRDDCMAFU-UHFFFAOYSA-N C[Si](C)(C)CCS(=O)(=O)N=CC1=CC=C(Cl)C=C1
508 0 PUEQSOOHFGRCTC-UHFFFAOYSA-N NC1=NC2=C(N=CN2CC2=CC=C(C=C2)C(O)=O)C(Cl)=N1
509 0 QNWUJZOBOIYEQM-UHFFFAOYSA-N NC(=O)CCCN=NC1=CC=C(C=C1[N+]([O-])=O)[N+]([O-])=O
510 0 VEJDOFOWOWAMCE-UHFFFAOYSA-N CCOP(=S)(OCC)SC#CC1=CC=CC=C1
511 0 VJAXQEXQXUFMNO-UHFFFAOYSA-N C[As+](C1=CC=CC=C1)(C1=CC=CC=C1)C1=CC=CC=C1
512 0 SEJRKXOSKINDBM-UHFFFAOYSA-N C[S+](C)c1ccc2Nc3ccc(cc3Sc2c1)[S+](C)C
513 0 YPOHWWHAHXRCRD-UHFFFAOYSA-N CC1SC(N(C1=O)C1=CC(Cl)=CC=C1)C1=CC=CC=C1
514 0 VPOCKWMHSQAPRM-UHFFFAOYSA-N CCOC(=O)C(F)(F)C(F)(F)C(F)(F)C(F)=CF
515 0 DHCQMPACRKPGAX-UHFFFAOYSA-N COc1cc2C(=O)Nc3cc4ccc(O)cc4c(c1O)c23
516 0 IMRNZEKTPFCUEW-UHFFFAOYSA-N COC1=C(OC(C)=O)C(OC(C)=O)=CC(=C1)C(Cl)=O
517 0 WVMOCFQQAFGLIW-UHFFFAOYSA-N OC(=O)C1=CC(=CC=C1)C1C=NC(=O)C2=C1C(O)=CC=C2
518 0 GXNLGRVUGHFJNO-UHFFFAOYSA-N OC(=O)C1=CC=C(C=C1)C1C=NC(=O)C2=C1C(O)=CC=C2
519 0 MAWMVZIZUIIRDZ-UHFFFAOYSA-N CC(=O)C1=C(C#N)C(=NN1C1=CC=CC=C1)C1=CC=C(Cl)C=C1
520 0 QQFHUGJORXZFDN-UHFFFAOYSA-N COc1cc2C(=O)N(O)c3cc4ccccc4c(c1O)c23
521 0 KGEZPDKZWZGTAM-UHFFFAOYSA-N CCOC(=O)C([N+]#N)C(C(=O)OCC)=C([N+]([O-])=O)[N+]([O-])=O
522 0 CZPUSPHJMIXUFJ-UHFFFAOYSA-N COC1=C(OC(C)C)C=C2N=C(Cl)N=C(Cl)C2=C1
523 0 UIQJXWLAXLITHS-UHFFFAOYSA-N CCOC(=O)CC(C)(C)C(Cl)C=C(Cl)CCl
524 0 RPZIRJAGYZOWED-UHFFFAOYSA-N CC1=CC2=C(OC(=CC3=CC=C(C=C3)[N+]([O-])=O)C2=O)C=C1
525 0 PIVQXUWSBAGNDY-UHFFFAOYSA-N CN1C(=CN=C1C1=NC2=C(C=C(C)C=C2)C(Cl)=N1)[N+]([O-])=O
526 0 XRMQMHJENHEHPM-UHFFFAOYSA-N C[Si](C)(C)C1(F)OC(F)(F)C(F)(F)OC1(F)F
527 0 PJCFXHXDPIQIPU-UHFFFAOYSA-N OC(=O)C1=CCC(=NNC2=C(C=CC=C2)[N+]([O-])=O)C(=O)C1=O
528 0 XZDBOBXRWJONEY-UHFFFAOYSA-N CC1=CC(C)=C(C=C1)N1C(=O)C2=CC3=C(C=C2C1=O)C(=O)OC3=O
529 0 OKHFOFGWEYXBEA-UHFFFAOYSA-N ClC(N=NC1=CC=C(Cl)C=C1)C(=O)OCCC=C
530 0 HRLOBOPXYPINPJ-UHFFFAOYSA-N SCC(=O)NCC(=O)NCC(=O)ON1C(=O)CCC1=O
531 0 UGTPNKPTFRIXHZ-UHFFFAOYSA-N CNC1=NN=C(CCCCC2=CC=C(Cl)C=C2)S1
532 0 QTPOEOWXDLMTDH-UHFFFAOYSA-N [O-][N+](=O)C1=CC=CC(=C1)C(=O)C=CC1=CC(=CC=C1)C(F)(F)F
533 0 HMCOYCDNOQTSAV-UHFFFAOYSA-N [O-][N+](=O)C1=CC=C(OCC(=C)S(=O)C2=CC=CC=C2)C=C1
534 0 MMRBYBZFMYDBQK-UHFFFAOYSA-N CN1C2=CC=CC=C2C2=CC3=C(N=CN=C3Cl)C(C)=C12
535 0 WAJFKAUANUIYES-UHFFFAOYSA-N CC(C)(CI)C=CC1=CC=CC=C1
536 0 ISIBOOILMPJEEI-UHFFFAOYSA-N CC(=O)NC1=NC(=O)C2=C(N1)N=CN2CC=CCCl
537 0 CFZKJZPNYPBAAN-UHFFFAOYSA-N [O-][N+](=O)C1=CC=C(C=C1)C(=CC(F)(F)F)C(=O)C1=CC=CC=C1
538 0 VPKFWHANIWGEIX-UHFFFAOYSA-N OC(=O)C1=C2C=C(NC2=CC=C1)C1=CC2=C(OCO2)C=C1
539 0 ICALJHRUJWTXOE-UHFFFAOYSA-N CCC1=CC=CC(CC)=C1N=CC1C=C(Cl)C=C(Cl)C1=O
540 0 VPEXDAMYNPYMBC-UHFFFAOYSA-N ClC1=CC=C(OC(=S)N2CCCC3=CC=CC=C23)C=C1
541 0 OPODRJMNCYIYGC-UHFFFAOYSA-N CC1=CC(C)=C(C(C)=C1)S(=O)(=O)C1=CC(=C(O)C=C1)[N+]([O-])=O
542 0 WCYCMIBIUCLDSU-UHFFFAOYSA-N OC(CNC1COCCC1Br)CN1C=CN=C1
543 0 UDOAKZUMWYEOJB-UHFFFAOYSA-N CCS(=O)C1=C(C=C(C=C1)C(=O)C1=CC=CC=C1)N(=O)=O
544 0 RWQJTWHGCWFHPH-UHFFFAOYSA-N COc1ccc2ccnc3C(=O)c4cc5OCOc5cc4Oc1c23
545 0 JGYHLDPCXQPJCA-UHFFFAOYSA-N FC(F)(F)C(F)(F)C(F)(F)C(=O)NCC1=CC=CC=C1
546 0 VJAXQEXQXUFMNO-UHFFFAOYSA-N C[As+](C1=CC=CC=C1)(C1=CC=CC=C1)C1=CC=CC=C1
547 0 YBVDGSXPTXSFTD-UHFFFAOYSA-N C[Si](C)(Cl)N[Si](C)(C)N[Si](C)(Cl)C=C
548 0 XFJQYUDSSVXSHB-UHFFFAOYSA-N CC1=CC=C(SCC2=C(C=C(C=C2)C(O)=O)[N+]([O-])=O)C=C1
549 0 DGTLBPOBSFXXAK-UHFFFAOYSA-N CC(=O)Nc1ccc(cc1)C(F)(F)C(F)(F)C(F)(F)F
550 0 QKMXWPBMDRVWTQ-UHFFFAOYSA-N FC(F)(F)C(F)(F)C(F)(F)CNC(=O)c1ccccc1
551 0 PFXGXKFPTAJYHV-UHFFFAOYSA-N COc1c(O)cc2C(=O)Nc3cc4ccc(O)cc4c1c23
552 0 LTWCVAHQEHEVGR-UHFFFAOYSA-N ClC1=CC2=C3N=C(NN3C(=O)N=C2C=C1)C1=CC=CO1
553 0 DFOHOUOHNYPTFV-UHFFFAOYSA-N OC(=O)C1C2CC(C=C2)C1C(O)=NC1CCSC1=O
554 0 UERICTZYIDOLBM-UHFFFAOYSA-N OC1C(O)c2c(ccc3ccc4cccc1c4c23)[N+]([O-])=O
555 0 OLIXQTVIIHUWKL-UHFFFAOYSA-N OC1C(O)C2=C3C(C=CC4=C3C1=CC=C4)=C(C=C2)N(=O)=O
556 0 BNTZGUBSNBFJJA-UHFFFAOYSA-N COc1cc2occc2c3Nc4c(O)cccc4C(=O)c13
557 0 REEUQZUMFVRILK-UHFFFAOYSA-N CN1C(=O)N(C2CCCC2)C(C)=C(Br)C1=O
558 0 UEKGKTSCDCCRKX-UHFFFAOYSA-N CN1C(C)=C(Br)C(=O)N(C2CCCC2)C1=O
559 0 WQPLZLFJFMCYLK-UHFFFAOYSA-N CC1=NN=C(O)CC1C(O)C1=C(Cl)C=CC=C1Cl
560 0 QSRCDJKIVXEKTI-UHFFFAOYSA-N CCP(=S)(CC)OC1=CC=C(C=C1)S(=O)(=O)N(C)C
561 0 ZSEKWQMTVIYDAO-UHFFFAOYSA-N O=C1N(CCS(=O)CC2=CC=CO2)C(=O)C2=CC=CC=C12
562 0 KZUGHQWNFSZLLP-UHFFFAOYSA-N OC1=NC(=N)NC2=C1N=CN2CC(CF)OCP(O)(O)=O
563 0 FUCNFUVYDKCLMO-UHFFFAOYSA-N COc1ccc2c(C(=O)c3nccc4cc5OCOc5c2c34)c1O
564 0 VCBBOEAKKOXRTJ-UHFFFAOYSA-N COC1=CC2=C(C=C1)S(=O)C(C(O)=N)=C2OC(C)C
565 0 BAJLCNQEVWTYDT-UHFFFAOYSA-N CC(=O)Oc1cc(OC(=O)C)c(Cl)c(OC(=O)C)c1
566 0 KVRCAGKHAZRSQX-UHFFFAOYSA-N OC1=NC(=O)C(CC1)N1C(=O)C2=C(C1=O)C(=CC=C2)N(=O)=O
567 0 PEXOKBNSWSJVAM-UHFFFAOYSA-N FC1=CC=C(C=C1)C(=O)C=C(C(F)(F)F)C(F)(F)F
568 0 JBTFGFSQKZIORH-UHFFFAOYSA-N CC(C)(C)CC(C)(C)C(O)=NC(O)C(Cl)(Cl)Cl
569 0 XMSWUZGXFRVEHY-UHFFFAOYSA-N O=C1C2=C(OC3=C1C=C(C=C3)N(=O)=O)C=CC(=C2)N(=O)=O
570 0 PXDROCOEYXYTLB-UHFFFAOYSA-N CCCCCCC(O)=NC(O)C(Cl)(Cl)C(C)Cl
571 0 GOFGRQMHRJWSLZ-UHFFFAOYSA-N O=C(CN1C(=O)C2=CC=CC=C2C1=O)OC1=CC=CC=C1
572 0 PZXVGMNFZWTQGO-UHFFFAOYSA-N OC1OC(COC(=O)CC[N+]([O-])=O)C(O)C(O)C1O
573 0 JDNKGGWYOJDWLC-UHFFFAOYSA-N ClCCN(CCCl)CC1=CC=CC2=CC=CC=C12
574 0 COUOXHXNZGNBKD-UHFFFAOYSA-N COc1cc(O)c2c(c1)C(=O)c3nccc4cc5OCOc5c2c34
575 0 NJAFSDMVPZVCFJ-UHFFFAOYSA-N CC(=O)OC(OC(C)=O)C1=CC2=C(OCO2)C=C1Cl
576 0 PBPLZUFCFJTNEP-UHFFFAOYSA-N OC1=C(C=CC=C1[N+]([O-])=O)C(=O)NC1=CC=C(C=C1)[N+]([O-])=O
577 0 KGHOAEZOEVGKMU-UHFFFAOYSA-N OC(=O)C1=CC2=C(C=C1)C(=O)N(CC1=CC=CC=C1)C2=O
578 0 CESNWXSYWZEOEI-UHFFFAOYSA-N COC(O)=NC1=CC2=C(C=C1)C(=O)C1=CC=CC=C1C2=O
579 0 GJNBCGLRQJUPBW-UHFFFAOYSA-N OC(=NCCS(O)(=O)=O)C1=CC(OC2=CC=CC=C2)=CC=C1
580 0 GEMHNGLORSISHO-UHFFFAOYSA-N CSC1=CC2=C(OC3=C(C=C(C=C3)C(O)=O)C2=O)C=C1
581 0 HLSLUSALJUSTPO-UHFFFAOYSA-N O=C1C2CCCCN2C(=S)N1C1=CC=C(SC#N)C=C1
582 0 ILXUCNAYDRMKPL-UHFFFAOYSA-N CC1OP(=O)(OC(C)C1C)N(CCCl)CCCl
583 0 ZJDCGVDEEHWEIG-UHFFFAOYSA-N COC1=CC2=C(C=C1)C(CN(C)C2)C1=CC=C(Cl)C(Cl)=C1
584 0 TWBKFOBTVBBPJO-UHFFFAOYSA-N FC1=CC2=C(SC=C3C4=C(N=C23)C2=CC=CC=C2C=C4)C=C1
585 0 TZLGQTASLUFBRD-UHFFFAOYSA-N FC1=CC2=C(SC=C3C2=NC2=C3C3=CC=CC=C3C=C2)C=C1
586 0 DTZNMYIUKRSBSC-UHFFFAOYSA-N CC1=C2CSC3=C(C=CC(F)=C3)C2=NC2=CC=CC=C12
587 0 QPGTUVFFPZTGLQ-UHFFFAOYSA-N FC1=CC2=C(C=C1)C1=NC3=C(C=CC4=CC=CC=C34)C1=CS2
588 0 IXUNLASRVFXRMS-UHFFFAOYSA-N FC1=CC2=C(C=C1)C1=NC3=C(C1=CS2)C1=CC=CC=C1C=C3
589 0 HWASMIHIGPXHJA-UHFFFAOYSA-N CC1=C2CSC3=C(C=CC=C3F)C2=NC2=CC=CC=C12
590 0 SEHYUDUCRXSYHY-UHFFFAOYSA-N FC1=CC=CC2=C1SC=C1C3=C(N=C21)C1=CC=CC=C1C=C3
591 0 WPBYMWBPEXGNIY-UHFFFAOYSA-N FC1=CC=CC2=C1SC=C1C2=NC2=C1C1=CC=CC=C1C=C2
592 0 YOVBFHRIJUAPSN-UHFFFAOYSA-N ClC1=CC=C(C=C1)C1=NN2CCC3=CC=CC=C3C2=N1
593 0 GROCBQWLHMMTLP-UHFFFAOYSA-N CCC1=C(C2=C(C=C1)C(=O)C1=CC=CC=C1C2=O)[N+]([O-])=O
594 0 OLNSBXINPHCQPP-UHFFFAOYSA-N N=C1C(SC(=S)N1C1=CC=CC=C1)C(=O)N1CCOCC1
595 0 PZXVGMNFZWTQGO-UHFFFAOYSA-N OC1OC(COC(=O)CC[N+]([O-])=O)C(O)C(O)C1O
596 0 QIAAPANEUUVUSA-UHFFFAOYSA-N COC(=O)C1=C(N)C2=C(C=C1)C(=O)C1=CC=CC=C1C2=O
