# Supplementary material for: Ion mobility collision cross-section atlas for known and unknown metabolite annotation in untargeted metabolomics
Source: Nat Commun. 2020 Aug 28;11:4334. doi: 10.1038/s41467-020-18171-8 (PMC7455731; doi:10.1038/s41467-020-18171-8)
Supplement: Supplementary file 8 — Supplementary Data 5 [file 41467_2020_18171_MOESM8_ESM.zip › 01_positive_mode/L0796/cfmid_pred_spec.msp]

Name: +ve in-silico MS/MS by CFM-ID for CGIGDMFJXJATDK-UHFFFAOYSA-N
ID: CGIGDMFJXJATDK-UHFFFAOYSA-N
Comment: Energy0
Num peaks: 6
138.9945188 7.395588944
298.0629328 4.463972579
312.0785828 13.11741036
322.0629328 3.659551437
340.0734974 23.5828252
358.0840621 32.7626255

Name: +ve in-silico MS/MS by CFM-ID for CGIGDMFJXJATDK-UHFFFAOYSA-N
ID: CGIGDMFJXJATDK-UHFFFAOYSA-N
Comment: Energy1
Num peaks: 8
113.0152543 2.405749691
138.9945188 25.96298032
174.0913404 5.417395525
298.0629328 8.246732109
312.0785828 21.63706624
322.0629328 2.716757756
340.0734974 8.363272485
358.0840621 6.116380791

Name: +ve in-silico MS/MS by CFM-ID for CGIGDMFJXJATDK-UHFFFAOYSA-N
ID: CGIGDMFJXJATDK-UHFFFAOYSA-N
Comment: Energy2
Num peaks: 22
41.00219107 1.497043525
59.01275576 0.8173009307
63.02292652 1.111630076
72.98395416 0.7735716101
79.01784114 1.438263814
84.98395416 2.725140135
89.00219107 3.851278386
96.98395416 9.100960559
113.0152543 3.826851446
138.9945188 35.34800591
141.0101689 0.7679629386
158.0600403 1.223317663
160.0756904 1.827158176
172.0756904 2.880998527
174.0913404 4.651987221
188.070605 1.383925699
200.070605 0.9954231486
204.0655196 1.630515051
268.0523681 1.091125938
276.1019051 1.117864173
280.0523681 1.386139303
296.0836682 0.8381410636

Name: +ve in-silico MS/MS by CFM-ID for OYGSTYGNRLPAMK-UHFFFAOYSA-N
ID: OYGSTYGNRLPAMK-UHFFFAOYSA-N
Comment: Energy0
Num peaks: 8
109.0050835 5.33457247
236.070605 2.877629169
238.086255 5.274548474
252.0655196 6.889445266
254.0811697 31.40431409
256.0968197 9.468911253
358.0840621 6.637669925
376.0946268 14.24449205

Name: +ve in-silico MS/MS by CFM-ID for OYGSTYGNRLPAMK-UHFFFAOYSA-N
ID: OYGSTYGNRLPAMK-UHFFFAOYSA-N
Comment: Energy1
Num peaks: 11
226.086255 1.894294056
236.070605 3.385706163
238.086255 4.089112469
240.0655196 6.739773483
252.0655196 12.04271987
254.0811697 31.07091422
256.0968197 3.764500102
322.1073844 2.411590951
340.0734974 1.925342997
358.0840621 6.779864655
376.0946268 7.003518703

Name: +ve in-silico MS/MS by CFM-ID for OYGSTYGNRLPAMK-UHFFFAOYSA-N
ID: OYGSTYGNRLPAMK-UHFFFAOYSA-N
Comment: Energy2
Num peaks: 18
49.00727645 1.901088708
90.99451885 2.216500184
200.070605 2.261458475
210.0549549 1.1052605
224.070605 1.282222347
225.0546206 7.028056261
226.0498695 1.717665745
226.086255 3.737510913
227.0702706 1.928947697
228.0655196 1.567416816
236.070605 10.63458387
238.0498695 1.455298599
238.086255 26.11518029
240.0655196 4.045730422
240.1019051 2.982498657
252.0655196 2.972136816
254.0811697 4.766852647
256.0968197 2.379592922

Name: +ve in-silico MS/MS by CFM-ID for SFVACKBZMIZHCK-ZWNOBZJWSA-N
ID: SFVACKBZMIZHCK-ZWNOBZJWSA-N
Comment: Energy0
Num peaks: 15
58.02874017 1.535436524
68.04947561 5.419660575
96.04439023 1.370268296
97.01064758 1.734675813
112.0393049 1.680039203
114.0549549 2.475968249
125.0055622 7.103936798
171.0586604 1.815450065
182.0270259 2.374719698
199.053575 3.346010191
217.0641397 5.744467807
295.0569461 9.737977152
305.0412961 1.144603535
323.0518608 13.93847908
341.0624254 20.76283585

Name: +ve in-silico MS/MS by CFM-ID for SFVACKBZMIZHCK-ZWNOBZJWSA-N
ID: SFVACKBZMIZHCK-ZWNOBZJWSA-N
Comment: Energy1
Num peaks: 23
41.00219107 0.9505717006
41.03857658 1.118021505
58.02874017 4.936087273
97.01064758 4.844728077
106.9949975 2.026406239
112.0215466 3.856968783
114.0549549 1.254634387
125.0055622 8.41544075
142.0321113 1.183595225
154.0321113 1.707935431
158.0270259 4.717515673
160.042676 1.279755655
169.0430103 2.558568834
171.0586604 8.271433562
182.0270259 5.546587655
199.053575 5.513407649
200.0375906 2.742719671
217.0641397 4.829273677
277.0463815 0.975475349
279.0620315 1.137594264
295.0569461 6.960987467
323.0518608 3.523464375
341.0624254 2.590440105

Name: +ve in-silico MS/MS by CFM-ID for SFVACKBZMIZHCK-ZWNOBZJWSA-N
ID: SFVACKBZMIZHCK-ZWNOBZJWSA-N
Comment: Energy2
Num peaks: 28
39.02292652 3.32281989
41.00219107 0.7091331116
41.03857658 2.803418306
49.00727645 0.6576734752
51.02292652 2.51036813
53.03857658 1.838146102
56.0130901 0.5929847285
58.02874017 2.01515445
66.03382555 2.602838319
68.04947561 24.61770162
70.06512568 2.461346819
79.01784114 0.8454794049
85.01064758 0.7028008156
89.04194771 0.5300878029
96.00800472 1.708563363
96.04439023 2.775647639
97.01064758 6.309667766
98.02365479 1.074125058
100.0756904 1.069207052
106.9949975 0.5901640325
112.0215466 1.927879833
112.0393049 8.76616755
114.0549549 3.899292078
118.086255 0.8451423898
125.0055622 2.943802885
169.0430103 0.8711684428
213.0692251 0.6349610424
297.0903544 0.5348570594

Name: +ve in-silico MS/MS by CFM-ID for JDNMRPIWJIDDAY-UHFFFAOYSA-N
ID: JDNMRPIWJIDDAY-UHFFFAOYSA-N
Comment: Energy0
Num peaks: 6
34.9683041 0.1815795347
66.03382555 0.1588249184
307.0745005 0.5523653397
309.0901505 1.292037921
320.0697495 0.3013679501
336.1010496 95.33794641

Name: +ve in-silico MS/MS by CFM-ID for JDNMRPIWJIDDAY-UHFFFAOYSA-N
ID: JDNMRPIWJIDDAY-UHFFFAOYSA-N
Comment: Energy1
Num peaks: 6
106.0651257 2.326916271
274.1087218 1.661598713
308.0697495 1.559137056
309.0901505 2.858073754
320.0697495 2.403051805
336.1010496 70.89997661

Name: +ve in-silico MS/MS by CFM-ID for JDNMRPIWJIDDAY-UHFFFAOYSA-N
ID: JDNMRPIWJIDDAY-UHFFFAOYSA-N
Comment: Energy2
Num peaks: 31
39.02292652 4.947267104
41.03857658 1.093343407
49.00727645 2.965706087
51.02292652 3.040824359
63.02292652 3.681830325
65.03857658 1.845563823
66.03382555 1.301969309
79.05422664 1.62537128
84.98395416 2.40937047
89.03857658 0.9879904701
98.99960423 0.9964501137
104.0494756 1.016317236
106.0651257 5.908251033
116.0494756 1.671583401
167.0603746 0.9693215721
168.0556236 1.135306359
177.0214023 2.665227208
182.0712737 1.112274356
197.0821727 3.630722195
255.0432004 1.265667921
267.0432004 9.063948035
269.0588504 1.979800826
291.0432004 1.899877234
293.0588504 4.785564639
303.0432004 1.520781699
307.0745005 3.246771045
308.0697495 1.365392064
309.0901505 4.648705897
310.0853995 1.165000069
320.0697495 2.215580471
336.1010496 2.560802758

Name: +ve in-silico MS/MS by CFM-ID for BFQRPTKOSYMPOL-LALPNIDTSA-N
ID: BFQRPTKOSYMPOL-LALPNIDTSA-N
Comment: Energy0
Num peaks: 9
59.01275576 10.51062496
247.0865894 2.504716577
260.0818384 8.182723691
262.0974884 2.952181347
290.092403 5.691996526
296.0665822 2.233563831
308.1029677 2.751637232
318.0873177 12.2258481
336.0978823 33.11878863

Name: +ve in-silico MS/MS by CFM-ID for BFQRPTKOSYMPOL-LALPNIDTSA-N
ID: BFQRPTKOSYMPOL-LALPNIDTSA-N
Comment: Energy1
Num peaks: 26
41.03857658 1.237065853
43.01784114 1.502190476
59.01275576 8.016487385
61.02840582 0.9062671301
75.00767038 2.412720679
157.0396392 3.797110709
159.0552893 1.209561862
234.0661883 0.9210868265
235.0865894 1.719907378
247.0865894 3.498188917
260.0818384 10.32130095
262.0974884 4.317365053
268.0716676 0.9248911712
276.076753 1.950229582
282.0509322 1.259239887
284.0665822 0.8361458717
290.092403 9.029439994
292.1080531 1.856037953
296.0665822 1.319988908
300.076753 1.166080857
306.0509322 1.007990932
308.0665822 1.229710973
308.1029677 1.576285389
310.0822323 1.838909217
318.0873177 9.084755779
336.0978823 7.403171809

Name: +ve in-silico MS/MS by CFM-ID for BFQRPTKOSYMPOL-LALPNIDTSA-N
ID: BFQRPTKOSYMPOL-LALPNIDTSA-N
Comment: Energy2
Num peaks: 31
15.02292652 1.045360272
39.02292652 1.42952031
41.00219107 1.718879362
41.03857658 0.7851419883
43.01784114 2.962377253
49.00727645 6.517603689
51.02292652 1.465882947
59.01275576 8.390178825
61.02840582 1.606114905
63.04405588 1.693011187
91.05422664 0.9844496375
104.0494756 8.220228535
131.0603746 0.8851892977
143.0603746 1.073978511
207.0552893 0.864714869
207.0916748 1.115617093
210.0661883 4.694442109
219.0916748 2.404328811
222.0661883 1.640152345
232.0505382 1.993535731
232.0869237 5.793067735
233.0709393 3.714434231
234.0661883 3.047792404
234.1025738 1.60511083
235.0865894 2.361102745
246.0661883 0.8925798404
260.0818384 5.717358793
262.0974884 1.447810461
268.0716676 1.250117472
308.0665822 1.146721053
310.0822323 1.11821309

Name: +ve in-silico MS/MS by CFM-ID for BJIPXXAEQIWODL-UHFFFAOYSA-N
ID: BJIPXXAEQIWODL-UHFFFAOYSA-N
Comment: Energy0
Num peaks: 6
287.081504 0.5896408127
315.0764186 0.5670345504
328.0716676 0.3267305148
330.0873177 1.487955563
340.0716676 4.147552911
358.0822323 90.43709245

Name: +ve in-silico MS/MS by CFM-ID for BJIPXXAEQIWODL-UHFFFAOYSA-N
ID: BJIPXXAEQIWODL-UHFFFAOYSA-N
Comment: Energy1
Num peaks: 8
285.0658539 5.24716446
287.081504 11.48911548
313.0607686 5.034908161
315.0764186 3.656719689
328.0716676 4.203912364
330.0873177 15.8924393
340.0716676 4.643511786
358.0822323 33.43385743

Name: +ve in-silico MS/MS by CFM-ID for BJIPXXAEQIWODL-UHFFFAOYSA-N
ID: BJIPXXAEQIWODL-UHFFFAOYSA-N
Comment: Energy2
Num peaks: 23
217.0760247 1.920406712
229.0760247 2.884123278
255.0552893 6.397224007
257.0709393 4.017507736
259.0865894 7.579785231
270.0661883 1.145594576
271.0502039 2.039541304
282.0661883 1.293604363
284.0818384 1.298358085
285.0658539 8.129084355
286.0611029 3.04712534
287.081504 5.958791752
298.0611029 8.347017214
300.076753 1.513538081
302.092403 1.565286687
310.0611029 3.14623182
312.076753 7.654480207
313.0607686 1.186973835
314.0560175 1.243176108
326.0560175 1.192918069
330.0873177 2.035440204
340.0716676 5.602751989
342.0509322 1.668125044

Name: +ve in-silico MS/MS by CFM-ID for COUUDSNRXUXNDW-UHFFFAOYSA-N
ID: COUUDSNRXUXNDW-UHFFFAOYSA-N
Comment: Energy0
Num peaks: 6
287.081504 0.6005887383
314.0560175 0.3277747601
316.0716676 0.5155392305
330.0873177 0.6194871305
340.0716676 3.319549883
358.0822323 93.09955771

Name: +ve in-silico MS/MS by CFM-ID for COUUDSNRXUXNDW-UHFFFAOYSA-N
ID: COUUDSNRXUXNDW-UHFFFAOYSA-N
Comment: Energy1
Num peaks: 6
285.0658539 5.268028314
287.081504 14.88370384
313.0607686 3.03042205
330.0873177 9.283178549
340.0716676 4.652491747
358.0822323 47.30619385

Name: +ve in-silico MS/MS by CFM-ID for COUUDSNRXUXNDW-UHFFFAOYSA-N
ID: COUUDSNRXUXNDW-UHFFFAOYSA-N
Comment: Energy2
Num peaks: 19
233.0709393 3.365731173
243.0552893 2.77811227
245.0709393 6.385630362
255.0552893 5.535641221
257.0709393 4.342996022
259.0865894 9.695459865
285.0658539 9.138735784
287.081504 11.9757654
298.0611029 2.92572643
300.0403675 1.601831946
300.076753 1.391467464
310.0611029 1.627729469
312.0403675 1.442247724
312.076753 5.912310636
314.0560175 2.23167761
316.0716676 1.347436032
330.0873177 2.000135562
340.0716676 5.658992881
342.0509322 1.356634855

Name: +ve in-silico MS/MS by CFM-ID for GNOWEICYAZVPHG-BMQCOBNYSA-N
ID: GNOWEICYAZVPHG-BMQCOBNYSA-N
Comment: Energy0
Num peaks: 26
55.05422664 1.398751176
69.06987671 1.396083223
83.08552677 0.728041227
97.95588084 4.0341109
107.0855268 0.9331992123
109.1011768 2.173301299
109.9558808 0.7129104788
111.1168269 1.449848677
123.1168269 1.247817005
137.132477 1.191624031
151.148127 3.062413656
153.1637771 1.523425135
197.9638587 1.053270987
211.9795087 1.035440079
223.9795087 1.144311854
225.1404548 1.060178597
225.9951588 1.041220403
239.1561049 1.509794206
252.1513538 7.139766792
266.0264589 0.9674965909
280.042109 1.007021323
292.042109 3.368708902
294.0577591 2.964795572
296.0734091 0.7786026259
300.1280315 7.291043419
336.1047093 30.32118757

Name: +ve in-silico MS/MS by CFM-ID for GNOWEICYAZVPHG-BMQCOBNYSA-N
ID: GNOWEICYAZVPHG-BMQCOBNYSA-N
Comment: Energy1
Num peaks: 31
39.02292652 1.545090205
55.05422664 4.722168675
65.03857658 1.901138538
67.05422664 1.948160578
69.06987671 3.725962424
79.05422664 1.29420405
81.06987671 1.495598724
83.08552677 1.707910077
97.95588084 2.454966722
107.0855268 2.759187757
109.1011768 2.128595024
119.0855268 1.589348108
121.1011768 1.136257389
123.1168269 2.727216057
137.132477 2.158886477
149.132477 1.285822668
151.148127 1.25906318
195.9482086 1.093386863
197.9638587 2.180801831
203.1794272 1.847694905
211.9795087 1.8480444
221.9638587 1.195883934
223.9795087 1.600397375
225.9951588 1.103890088
239.1561049 2.963527791
264.0108089 1.136992779
266.0264589 1.697118775
280.042109 1.746556189
292.042109 1.274470448
300.1280315 2.119102283
336.1047093 5.430862034

Name: +ve in-silico MS/MS by CFM-ID for GNOWEICYAZVPHG-BMQCOBNYSA-N
ID: GNOWEICYAZVPHG-BMQCOBNYSA-N
Comment: Energy2
Num peaks: 31
39.02292652 1.295631226
41.03857658 1.446437183
51.02292652 1.189916475
53.03857658 2.969020301
55.05422664 7.447208049
65.03857658 3.141009474
67.05422664 5.681605989
69.06987671 4.386012082
72.98395416 0.8926131834
79.05422664 1.351040354
81.06987671 1.645015819
83.08552677 0.9240358147
89.01525429 0.9135486969
97.95588084 5.76738983
98.99960423 1.529632993
101.0152543 2.064398248
107.0855268 1.488749543
109.1011768 2.382365747
111.1168269 0.8857808244
115.0309044 1.135617658
123.1168269 1.221474937
139.0309044 0.8392114372
141.0465544 1.415357733
151.148127 2.58572402
153.1637771 0.893669547
155.0622045 1.879190573
169.0778545 2.331366845
191.1794272 0.9848348481
223.1248047 0.8264382093
300.1280315 1.146652573
320.0734091 1.280436782

Name: +ve in-silico MS/MS by CFM-ID for BITKUAAEISLUCU-UHFFFAOYSA-N
ID: BITKUAAEISLUCU-UHFFFAOYSA-N
Comment: Energy0
Num peaks: 6
313.0607686 0.8452489247
316.0716676 0.4573371171
330.0873177 8.829663413
340.0716676 4.115799481
341.0556832 1.003510069
358.0822323 82.04936509

Name: +ve in-silico MS/MS by CFM-ID for BITKUAAEISLUCU-UHFFFAOYSA-N
ID: BITKUAAEISLUCU-UHFFFAOYSA-N
Comment: Energy1
Num peaks: 7
313.0607686 7.008600098
315.0764186 4.106858729
330.0873177 12.57313638
331.0713333 3.667348896
340.0716676 6.961530108
341.0556832 4.255545198
358.0822323 44.94821822

Name: +ve in-silico MS/MS by CFM-ID for BITKUAAEISLUCU-UHFFFAOYSA-N
ID: BITKUAAEISLUCU-UHFFFAOYSA-N
Comment: Energy2
Num peaks: 14
132.0443902 1.436905069
199.0502039 7.180301289
276.076753 2.26377792
286.0611029 1.785752734
287.081504 11.8695221
288.076753 5.234765348
300.076753 3.741611246
302.092403 8.990947679
312.076753 8.395134544
313.0607686 9.618597693
314.0560175 2.761646536
330.0873177 10.80572053
340.0716676 5.769832084
342.0509322 1.292312593

Name: +ve in-silico MS/MS by CFM-ID for OYGSTYGNRLPAMK-OAHLLOKOSA-N
ID: OYGSTYGNRLPAMK-OAHLLOKOSA-N
Comment: Energy0
Num peaks: 8
109.0050835 5.33457247
236.070605 2.877461202
238.086255 5.274285401
252.0655196 6.886902519
254.0811697 31.40231722
256.0968197 9.468388667
358.0840621 6.637669925
376.0946268 14.24449205

Name: +ve in-silico MS/MS by CFM-ID for OYGSTYGNRLPAMK-OAHLLOKOSA-N
ID: OYGSTYGNRLPAMK-OAHLLOKOSA-N
Comment: Energy1
Num peaks: 11
226.086255 1.890208243
236.070605 3.372773052
238.086255 4.087727632
240.0655196 6.73951293
252.0655196 12.01030451
254.0811697 30.98400177
256.0968197 3.762895909
322.1073844 2.411590951
340.0734974 1.925342997
358.0840621 6.779864655
376.0946268 7.003518703

Name: +ve in-silico MS/MS by CFM-ID for OYGSTYGNRLPAMK-OAHLLOKOSA-N
ID: OYGSTYGNRLPAMK-OAHLLOKOSA-N
Comment: Energy2
Num peaks: 19
49.00727645 1.831219153
90.99451885 2.216500184
93.01016891 1.069459626
200.070605 3.068212542
210.0549549 1.064606967
224.070605 1.243371932
225.0546206 6.776648386
226.0498695 1.654486811
226.086255 3.68566155
227.0702706 1.904372611
228.0655196 1.543009641
236.070605 10.45217549
238.0498695 1.429505876
238.086255 25.83252589
240.0655196 3.999957277
240.1019051 2.982498657
252.0655196 2.749963367
254.0811697 4.701182989
256.0968197 2.356526606

Name: +ve in-silico MS/MS by CFM-ID for BZDXMJQTPBQWSC-KRWDZBQOSA-N
ID: BZDXMJQTPBQWSC-KRWDZBQOSA-N
Comment: Energy0
Num peaks: 6
132.0443902 1.424655579
160.0393049 10.81590968
215.0451185 6.666628354
358.0822323 12.69168257
359.0662479 1.129920768
376.092797 59.33445175

Name: +ve in-silico MS/MS by CFM-ID for BZDXMJQTPBQWSC-KRWDZBQOSA-N
ID: BZDXMJQTPBQWSC-KRWDZBQOSA-N
Comment: Energy1
Num peaks: 14
132.0443902 5.330172841
134.0600403 1.922998775
158.0236548 3.129210898
160.0393049 21.85195458
172.0393049 2.272620277
186.0185694 3.383452726
187.0502039 1.751485659
188.0342195 11.02991227
215.0451185 8.212551445
348.0978823 3.525236208
349.0818979 2.910740059
358.0822323 6.237732678
359.0662479 1.930249276
376.092797 6.975227851

Name: +ve in-silico MS/MS by CFM-ID for BZDXMJQTPBQWSC-KRWDZBQOSA-N
ID: BZDXMJQTPBQWSC-KRWDZBQOSA-N
Comment: Energy2
Num peaks: 21
56.0130901 1.040042303
84.00800472 9.354897538
104.0494756 2.071507776
106.0287402 0.8706392771
109.9872693 1.196398289
118.0287402 1.709190308
130.0287402 4.215337934
132.0443902 18.52778506
133.0284058 0.8358300217
144.0443902 5.1933733
146.0600403 0.8919520177
158.0236548 2.014598231
160.0393049 15.08813415
173.0345538 1.350743836
185.0345538 1.583617451
187.0502039 3.453378837
189.0658539 4.452997853
199.0502039 0.7943768761
213.0294684 0.8341950932
215.0451185 3.889658963
344.0665822 0.8922494267

Name: +ve in-silico MS/MS by CFM-ID for FETFZHLVPOJEBR-UHFFFAOYSA-N
ID: FETFZHLVPOJEBR-UHFFFAOYSA-N
Comment: Energy0
Num peaks: 6
287.081504 0.6087192991
315.0764186 0.2901302574
330.0873177 0.5419530548
340.0716676 3.274734321
342.0509322 0.173342984
358.0822323 94.08595369

Name: +ve in-silico MS/MS by CFM-ID for FETFZHLVPOJEBR-UHFFFAOYSA-N
ID: FETFZHLVPOJEBR-UHFFFAOYSA-N
Comment: Energy1
Num peaks: 6
285.0658539 5.094164847
287.081504 14.29667542
313.0607686 3.003679439
330.0873177 9.505477715
340.0716676 6.16775221
358.0822323 45.42300096

Name: +ve in-silico MS/MS by CFM-ID for FETFZHLVPOJEBR-UHFFFAOYSA-N
ID: FETFZHLVPOJEBR-UHFFFAOYSA-N
Comment: Energy2
Num peaks: 19
39.02292652 2.253061529
243.0552893 3.419803201
245.0709393 4.814441279
255.0552893 3.317140382
257.0709393 4.749391678
259.0865894 5.002550608
261.0658539 1.526336055
271.0502039 2.211282142
285.0658539 12.40254205
287.081504 18.50684457
296.0454529 1.47158346
297.0658539 1.089743184
298.0611029 2.652554185
312.0403675 1.815109431
312.076753 3.83382683
314.0560175 1.512490461
330.0873177 1.491698237
340.0716676 7.097678204
358.0822323 1.346627823

Name: +ve in-silico MS/MS by CFM-ID for FPIMGHUQQSRSTB-QWFAYQNMSA-N
ID: FPIMGHUQQSRSTB-QWFAYQNMSA-N
Comment: Energy0
Num peaks: 6
270.0720615 2.121590001
288.0826262 14.221674
290.0982763 1.76276035
300.0826262 1.973833088
318.0931909 23.56882195
336.1037556 48.31386243

Name: +ve in-silico MS/MS by CFM-ID for FPIMGHUQQSRSTB-QWFAYQNMSA-N
ID: FPIMGHUQQSRSTB-QWFAYQNMSA-N
Comment: Energy1
Num peaks: 6
264.0713928 3.69155114
270.0720615 4.729538056
288.0826262 5.250634969
300.0826262 12.85496433
318.0931909 38.89485836
336.1037556 14.59873583

Name: +ve in-silico MS/MS by CFM-ID for FPIMGHUQQSRSTB-QWFAYQNMSA-N
ID: FPIMGHUQQSRSTB-QWFAYQNMSA-N
Comment: Energy2
Num peaks: 23
26.00252542 1.440138653
28.01817548 1.915349063
43.02907452 12.97452842
45.04472458 7.243978939
47.06037464 2.497609928
60.05562361 4.040985235
86.03488817 2.326237066
88.05053823 1.356112852
90.0661883 0.9950549236
229.034279 1.525328611
231.0499291 1.821921484
233.0655792 2.168507604
246.0608281 2.266419241
247.0448437 1.19875821
270.0720615 7.713541997
272.0877116 2.275745811
276.0713928 4.706398338
288.0826262 1.342362689
294.0819575 1.029819095
300.0826262 12.26278331
301.0666418 1.305261131
318.0931909 5.037402772
319.0772065 1.167645331

Name: +ve in-silico MS/MS by CFM-ID for ZWIZRFHGLMXPJZ-UHFFFAOYSA-N
ID: ZWIZRFHGLMXPJZ-UHFFFAOYSA-N
Comment: Energy0
Num peaks: 6
298.0485678 0.8104959343
301.0419249 0.2949219887
313.0230813 0.2806670034
313.0594668 0.4380226865
321.0481532 30.84855814
341.0543814 65.46262874

Name: +ve in-silico MS/MS by CFM-ID for ZWIZRFHGLMXPJZ-UHFFFAOYSA-N
ID: ZWIZRFHGLMXPJZ-UHFFFAOYSA-N
Comment: Energy1
Num peaks: 7
55.01784114 1.691152183
267.0375885 1.933868974
293.0532386 1.774142426
311.0438168 1.89933807
313.0594668 9.780080258
321.0481532 20.27197415
341.0543814 42.98878599

Name: +ve in-silico MS/MS by CFM-ID for ZWIZRFHGLMXPJZ-UHFFFAOYSA-N
ID: ZWIZRFHGLMXPJZ-UHFFFAOYSA-N
Comment: Energy2
Num peaks: 24
101.019733 0.9818613778
111.0240694 1.493981942
119.0103111 11.45392854
120.0443902 9.545072062
131.0103111 1.690482862
140.0506185 1.384596509
146.0236548 1.225890233
156.0255466 0.8097091234
159.0189038 1.373449734
179.025132 2.081744118
181.0407821 1.861486612
203.025132 0.8508395117
267.0375885 2.482060864
269.0532386 1.516469189
278.0423395 4.206122171
279.0375885 7.692989851
291.0375885 2.62507465
293.0532386 11.33986994
295.0489021 0.9108526941
301.0419249 4.951366047
311.0438168 0.9293378304
313.0594668 1.088859348
315.0387314 0.9728254948
321.0481532 6.609753129

Name: +ve in-silico MS/MS by CFM-ID for ZMNUXQHQKTXOJI-UHFFFAOYSA-N
ID: ZMNUXQHQKTXOJI-UHFFFAOYSA-N
Comment: Energy0
Num peaks: 6
298.0485678 0.764875315
301.0419249 0.2506147987
313.0594668 0.4070072311
321.0481532 29.16644077
323.0438168 6.60155643
341.0543814 60.56705132

Name: +ve in-silico MS/MS by CFM-ID for ZMNUXQHQKTXOJI-UHFFFAOYSA-N
ID: ZMNUXQHQKTXOJI-UHFFFAOYSA-N
Comment: Energy1
Num peaks: 8
55.01784114 1.510226338
201.0270238 1.218966764
293.0532386 1.548113483
311.0438168 1.554961436
313.0594668 8.444976849
321.0481532 18.40480903
323.0438168 10.16851992
341.0543814 37.42134241

Name: +ve in-silico MS/MS by CFM-ID for ZMNUXQHQKTXOJI-UHFFFAOYSA-N
ID: ZMNUXQHQKTXOJI-UHFFFAOYSA-N
Comment: Energy2
Num peaks: 27
67.01784114 1.128343245
79.01784114 1.443454403
97.00841932 9.791208046
109.0084193 1.155697292
123.0240694 1.981667894
133.0259612 1.872391153
134.0236548 0.9136265492
142.0462821 4.999660711
162.0525103 1.617472588
201.0270238 2.918271214
203.0426739 1.488221938
225.0270238 3.22192272
227.0426739 2.388683134
267.0375885 3.174514739
269.0332521 0.9931196829
269.0532386 0.9058777618
278.0423395 3.790537921
279.0375885 7.087943124
289.0219384 1.351682418
291.0375885 2.296566191
293.0532386 9.832709303
295.0489021 2.451019979
297.0281667 1.0114508
301.0419249 2.897399419
313.0594668 0.8910007339
321.0481532 5.717265524
323.0438168 2.718628829

Name: +ve in-silico MS/MS by CFM-ID for RBVKVBROYAXRRC-UHFFFAOYSA-N
ID: RBVKVBROYAXRRC-UHFFFAOYSA-N
Comment: Energy0
Num peaks: 8
69.0334912 2.015717886
127.0212123 5.829079238
232.0734974 1.861749777
244.0734974 4.007020454
282.1158409 8.074889455
326.0612185 3.274512062
340.0768686 7.443985019
358.0874333 47.9715786

Name: +ve in-silico MS/MS by CFM-ID for RBVKVBROYAXRRC-UHFFFAOYSA-N
ID: RBVKVBROYAXRRC-UHFFFAOYSA-N
Comment: Energy1
Num peaks: 29
39.02292652 1.215444424
51.02292652 1.156703836
53.03857658 0.7910205744
65.03857658 0.7758632329
76.97886878 4.554984307
106.0054179 0.6784540446
127.0212123 5.707908606
139.075356 2.076523462
154.086255 1.356639138
164.070605 1.292482408
166.086255 0.8116902816
168.1019051 22.4601165
170.036718 3.328535735
208.0968197 0.5695861712
214.0629328 1.225905497
226.0629328 0.8310497163
228.0785828 0.9518133151
242.0578474 1.657858478
244.0734974 14.30674096
246.0891475 0.8318179506
250.0896262 0.7239222312
264.1052762 2.539791341
282.0350038 0.792132204
282.1158409 3.271909384
284.0506538 0.7790684463
326.0612185 0.5740677571
330.0561331 0.8659420044
340.0768686 1.140758311
358.0874333 2.799615517

Name: +ve in-silico MS/MS by CFM-ID for RBVKVBROYAXRRC-UHFFFAOYSA-N
ID: RBVKVBROYAXRRC-UHFFFAOYSA-N
Comment: Energy2
Num peaks: 31
15.02292652 1.210141494
39.02292652 2.551830403
48.98395416 1.250566309
53.03857658 0.733311463
65.03857658 4.01563951
67.05422664 0.8598334344
69.0334912 1.452110594
76.97886878 1.241150953
80.97934745 1.216016082
81.0334912 0.9482100289
93.0334912 1.069790851
95.04914126 5.297273097
97.01064758 3.589687311
99.02629764 1.230814689
110.9899121 1.355915062
127.0212123 8.744141703
139.075356 1.768594607
142.0321113 1.322825646
154.086255 5.074876446
164.070605 0.9514419
166.086255 2.259246156
168.1019051 11.39661211
194.0634114 0.9153998839
200.0472827 0.845586399
214.0629328 1.223494731
228.0785828 1.743081266
238.0896262 0.9499642198
250.0896262 4.585598715
264.1052762 2.161819295
266.0845408 1.444514494
282.0350038 0.81885578

Name: +ve in-silico MS/MS by CFM-ID for RUGUMFREQNIFPR-UHFFFAOYSA-N
ID: RUGUMFREQNIFPR-UHFFFAOYSA-N
Comment: Energy0
Num peaks: 10
69.0334912 2.320091083
127.0212123 5.537657017
139.075356 2.952334116
232.0734974 1.686783829
244.0734974 3.590824004
264.1052762 1.697839784
282.1158409 7.270257162
326.0612185 3.131986944
340.0768686 8.83298125
358.0874333 44.01245053

Name: +ve in-silico MS/MS by CFM-ID for RUGUMFREQNIFPR-UHFFFAOYSA-N
ID: RUGUMFREQNIFPR-UHFFFAOYSA-N
Comment: Energy1
Num peaks: 28
39.02292652 0.7394563169
55.01784114 0.6124689244
69.0334912 1.314901552
71.04914126 0.6460203307
76.97886878 4.606715061
106.0054179 0.7438636759
121.0647913 0.7669362482
127.0212123 5.332040596
139.075356 6.447470936
154.086255 1.343036318
164.070605 1.248608208
166.086255 0.7467052593
168.1019051 21.44245179
214.0629328 2.241933592
226.0629328 1.720004294
228.0785828 0.7947847773
240.0421973 1.725190158
242.0578474 1.584267635
244.0734974 13.47651267
246.0891475 0.8252732487
250.0896262 0.612163775
264.1052762 2.05096155
282.1158409 3.181978818
326.0612185 0.6678628591
328.0768686 1.040490861
330.0561331 0.8586042568
340.0768686 0.9551732072
358.0874333 2.691590913

Name: +ve in-silico MS/MS by CFM-ID for RUGUMFREQNIFPR-UHFFFAOYSA-N
ID: RUGUMFREQNIFPR-UHFFFAOYSA-N
Comment: Energy2
Num peaks: 31
15.02292652 1.146203784
39.02292652 1.375404922
48.98395416 1.154092319
69.0334912 7.741700833
76.97886878 1.159011058
80.97934745 1.152856576
81.0334912 2.298482848
83.04914126 0.9504874969
97.01064758 3.403240042
99.02629764 1.166886547
110.9899121 1.285489245
121.0647913 1.019766761
127.0212123 7.445582254
137.0597059 0.7676949496
139.075356 4.690448608
154.086255 4.617323243
164.070605 0.8507130647
166.086255 1.777870807
168.1019051 9.502439966
174.0316326 1.261461973
186.0316326 2.957148747
188.0472827 1.992708872
214.0629328 1.549436911
224.0739761 1.842465676
228.0785828 1.684835717
250.0896262 3.499043216
254.0845408 1.058449466
256.0193537 0.7878666366
264.1052762 2.374537752
266.0845408 1.332109682
268.0193537 0.814452349

Name: +ve in-silico MS/MS by CFM-ID for SCONLLGQPYTPGB-UHFFFAOYSA-N
ID: SCONLLGQPYTPGB-UHFFFAOYSA-N
Comment: Energy0
Num peaks: 8
69.0334912 2.296790434
127.0212123 5.484999343
232.0734974 1.847324446
244.0734974 4.399979565
282.1158409 6.668747598
326.0612185 3.359014865
340.0768686 4.352332588
358.0874333 53.29775421

Name: +ve in-silico MS/MS by CFM-ID for SCONLLGQPYTPGB-UHFFFAOYSA-N
ID: SCONLLGQPYTPGB-UHFFFAOYSA-N
Comment: Energy1
Num peaks: 22
49.00727645 2.106808879
51.02292652 2.502235521
53.03857658 2.638871593
55.05422664 0.9977460783
69.0334912 0.8714993075
71.04914126 1.129585558
76.97886878 4.717636589
106.0054179 2.6428351
109.0647913 0.7467858282
111.0804414 3.106709622
127.0212123 3.246871275
139.075356 2.026499983
154.086255 1.156483886
168.1019051 20.0500859
226.0629328 1.291349688
228.0785828 0.979512075
244.0734974 18.86348844
246.0891475 1.108774276
264.1052762 2.074316725
282.1158409 3.316401049
340.0768686 1.225858751
358.0874333 3.628195193

Name: +ve in-silico MS/MS by CFM-ID for SCONLLGQPYTPGB-UHFFFAOYSA-N
ID: SCONLLGQPYTPGB-UHFFFAOYSA-N
Comment: Energy2
Num peaks: 31
15.02292652 1.435818616
39.02292652 2.440107649
41.03857658 1.406241952
48.98395416 2.058642455
51.02292652 1.392848951
53.03857658 1.420408383
58.9683041 1.612911406
63.02292652 1.957553613
65.03857658 2.715505423
67.05422664 1.249892794
69.0334912 3.831801028
76.97886878 2.788231609
80.97934745 1.425978719
81.0334912 1.625795573
91.98976782 1.813199938
97.01064758 4.209498369
99.02629764 1.443332518
106.0054179 1.548832354
110.9899121 1.590033266
127.0212123 8.012465386
139.075356 3.620083132
142.0321113 2.483157889
154.086255 2.234812607
166.086255 1.124127421
168.1019051 7.368815083
186.0316326 1.832804692
187.9931389 1.045479923
228.0785828 1.122139452
250.0896262 3.339302664
264.1052762 1.110633812
266.0845408 1.323980567

Name: +ve in-silico MS/MS by CFM-ID for QYTBPGXTLXTAIE-UHFFFAOYSA-N
ID: QYTBPGXTLXTAIE-UHFFFAOYSA-N
Comment: Energy0
Num peaks: 9
96.96852159 4.695957248
98.98417166 14.92800003
276.1019051 2.417253684
278.1175552 7.048879919
296.1281199 2.948248259
346.0838857 3.434982171
347.0679013 2.210443332
358.0838857 2.503492383
376.0944504 40.93397919

Name: +ve in-silico MS/MS by CFM-ID for QYTBPGXTLXTAIE-UHFFFAOYSA-N
ID: QYTBPGXTLXTAIE-UHFFFAOYSA-N
Comment: Energy1
Num peaks: 27
58.06512568 1.038820746
80.97360697 1.19812279
96.96852159 2.224607364
98.98417166 4.496317858
187.0154718 1.435355045
204.1019051 2.008203423
232.1120759 1.000433716
235.075356 1.249797569
246.0913404 0.8505120338
247.075356 0.8366526033
248.1069905 1.081360124
249.0910061 2.438562068
250.1226406 4.263527235
251.1066561 1.19297429
266.1175552 1.482626025
276.1019051 5.531231195
278.1175552 18.3143912
280.1332052 1.408221824
330.0889711 0.8878898751
331.0366012 0.8866764219
333.0522512 1.067094597
345.0522512 2.387880132
346.0838857 2.304167147
347.0679013 2.912327281
358.0838857 5.746725294
360.0631503 1.451688867
376.0944504 11.10294902

Name: +ve in-silico MS/MS by CFM-ID for QYTBPGXTLXTAIE-UHFFFAOYSA-N
ID: QYTBPGXTLXTAIE-UHFFFAOYSA-N
Comment: Energy2
Num peaks: 31
15.02292652 1.109828849
80.97360697 1.004834496
91.05422664 0.8737587087
96.96852159 4.019577396
98.98417166 3.636953084
172.9998217 1.019606414
190.086255 0.8963023075
194.0964258 0.8922774959
206.0964258 1.960668701
223.075356 1.135658626
230.0964258 3.106778014
232.1120759 7.779357872
234.1277259 1.491458532
235.075356 3.388819451
237.0910061 1.590993498
246.0913404 2.016096884
247.075356 1.408987637
248.1069905 7.775297753
249.0910061 6.710039554
250.086255 1.434745046
250.1226406 2.031206454
251.1066561 5.370147773
252.1019051 1.274100585
254.1175552 0.9988353132
264.1019051 4.144470306
265.0859207 1.040210406
267.1015708 1.634047255
276.1019051 1.435159863
278.1175552 2.637219863
280.0968197 1.189100262
330.0889711 1.075911776

Name: +ve in-silico MS/MS by CFM-ID for OWGBAPCDUSOHHY-UHFFFAOYSA-N
ID: OWGBAPCDUSOHHY-UHFFFAOYSA-N
Comment: Energy0
Num peaks: 9
96.96852159 4.739317073
98.98417166 15.06557328
276.1019051 2.440915045
278.1175552 7.119871767
296.1281199 2.987180078
346.0838857 3.468306365
347.0679013 2.227037463
358.0838857 2.533353723
376.0944504 41.48368943

Name: +ve in-silico MS/MS by CFM-ID for OWGBAPCDUSOHHY-UHFFFAOYSA-N
ID: OWGBAPCDUSOHHY-UHFFFAOYSA-N
Comment: Energy1
Num peaks: 30
58.06512568 0.9261670453
80.97360697 1.063216972
96.96852159 1.97909423
98.98417166 4.00131588
172.9998217 1.16292329
187.0154718 1.276815026
190.086255 1.379641765
202.086255 0.9753735873
204.1019051 2.8414317
232.1120759 0.8765036907
235.075356 1.121192784
238.1226406 1.20198633
248.1069905 0.9794402541
249.0910061 2.012738468
250.1226406 3.696724008
251.1066561 1.02995647
262.086255 2.218603646
264.1019051 0.9130150904
266.1175552 5.777422018
276.1019051 4.884943143
278.1175552 15.58203788
280.1332052 1.219825076
317.0209511 0.7844524092
333.0522512 0.9428002949
345.0522512 2.088888757
346.0838857 2.02720166
347.0679013 2.414863374
358.0838857 4.843188013
360.0631503 1.199110699
376.0944504 9.231480258

Name: +ve in-silico MS/MS by CFM-ID for OWGBAPCDUSOHHY-UHFFFAOYSA-N
ID: OWGBAPCDUSOHHY-UHFFFAOYSA-N
Comment: Energy2
Num peaks: 31
15.02292652 1.109905343
80.97360697 1.000498275
96.96852159 4.02511975
98.98417166 3.640985475
188.070605 1.015838612
190.086255 1.143394222
206.0964258 1.90975115
223.075356 0.7759949668
230.0964258 3.102955125
232.1120759 7.774869569
234.1277259 1.488503462
235.075356 3.389374044
237.0910061 1.553716185
246.0913404 2.012987233
247.075356 1.413028366
248.1069905 7.751362236
249.0910061 6.264314887
250.086255 1.437155906
250.1226406 2.022752806
251.1066561 5.358351623
252.1019051 1.137642182
254.1175552 0.9280228411
262.086255 0.8585758152
264.1019051 3.961449776
265.0859207 0.8942678
267.1015708 1.588722434
276.1019051 1.421024001
278.1175552 2.583594563
280.0968197 1.151577752
330.0889711 1.071570512
360.0631503 0.9379600489

Name: +ve in-silico MS/MS by CFM-ID for HSQDBQVYQGCPMP-UHFFFAOYSA-N
ID: HSQDBQVYQGCPMP-UHFFFAOYSA-N
Comment: Energy0
Num peaks: 8
55.05422664 3.410101105
57.06987671 3.055535208
69.06987671 12.06283503
71.04914126 5.369456222
195.0571191 2.06625134
250.0265472 2.531385832
308.1047976 2.5362603
336.0997122 50.11404119

Name: +ve in-silico MS/MS by CFM-ID for HSQDBQVYQGCPMP-UHFFFAOYSA-N
ID: HSQDBQVYQGCPMP-UHFFFAOYSA-N
Comment: Energy1
Num peaks: 12
39.02292652 7.147114249
41.03857658 19.81977269
43.05422664 5.946485183
55.05422664 2.597309062
67.05422664 2.282625057
69.0334912 3.569670241
69.06987671 9.148344826
71.04914126 12.23753961
250.0265472 2.204440296
268.0371119 2.134438463
308.1047976 2.2472238
336.0997122 10.96408477

Name: +ve in-silico MS/MS by CFM-ID for HSQDBQVYQGCPMP-UHFFFAOYSA-N
ID: HSQDBQVYQGCPMP-UHFFFAOYSA-N
Comment: Energy2
Num peaks: 16
39.02292652 4.900963974
41.03857658 7.513681235
43.05422664 2.049848079
51.02292652 1.676865622
53.03857658 4.455976299
55.05422664 20.8840367
57.06987671 8.757629925
59.08552677 1.82468315
65.00219107 1.632414801
67.05422664 2.250878061
69.0334912 6.070248074
69.06987671 6.529078383
71.04914126 4.615310042
81.0334912 3.521304557
210.0680181 1.327725886
250.0265472 2.055377523

Name: +ve in-silico MS/MS by CFM-ID for QLNZJBSKXGQOKR-UHFFFAOYSA-N
ID: QLNZJBSKXGQOKR-UHFFFAOYSA-N
Comment: Energy0
Num peaks: 6
85.0396392 1.492246971
117.0458675 1.587828959
125.0345538 8.20450238
127.0302174 2.324968324
145.0407821 67.25135668
341.0544567 2.672566689

Name: +ve in-silico MS/MS by CFM-ID for QLNZJBSKXGQOKR-UHFFFAOYSA-N
ID: QLNZJBSKXGQOKR-UHFFFAOYSA-N
Comment: Energy1
Num peaks: 13
56.0130901 1.190344535
58.00875367 1.449053199
60.02440374 1.784306502
86.00366829 3.140014755
96.96852159 2.503506643
98.98417166 3.593727493
117.0458675 5.751457655
125.0345538 12.9287211
127.0302174 3.631570799
145.0407821 39.1003839
243.0775615 1.841123559
256.0380784 2.124926663
313.0595421 1.174857884

Name: +ve in-silico MS/MS by CFM-ID for QLNZJBSKXGQOKR-UHFFFAOYSA-N
ID: QLNZJBSKXGQOKR-UHFFFAOYSA-N
Comment: Energy2
Num peaks: 24
58.00875367 2.055033977
58.02874017 1.546107
60.02440374 2.960428265
83.02398914 0.8365500322
85.0396392 3.873283161
86.00366829 2.881958393
88.01931836 1.944512682
96.96852159 1.411363007
98.02365479 0.8722186854
98.98417166 0.798500899
100.0393049 0.8005756005
110.9841717 0.8206448612
114.0185694 1.099979408
115.0302174 4.708594115
117.0458675 3.55404167
124.0393049 0.7806186205
125.0345538 8.564244669
127.0302174 1.616152117
130.029883 0.8990398044
143.025132 1.082226321
145.0407821 34.7729687
158.0611832 0.6258175912
187.0513468 1.199915182
215.0826469 0.7281276226

Name: +ve in-silico MS/MS by CFM-ID for DYPWPTNNFVFABZ-UHFFFAOYSA-N
ID: DYPWPTNNFVFABZ-UHFFFAOYSA-N
Comment: Energy0
Num peaks: 6
71.02398914 2.92952219
101.0145673 1.514402259
103.0302174 2.092124024
113.9985829 1.31418315
131.025132 74.58984196
341.0544567 2.806543726

Name: +ve in-silico MS/MS by CFM-ID for DYPWPTNNFVFABZ-UHFFFAOYSA-N
ID: DYPWPTNNFVFABZ-UHFFFAOYSA-N
Comment: Energy1
Num peaks: 10
58.00875367 2.160801149
60.02440374 2.085610224
86.00366829 3.836457793
88.01931836 2.798888001
96.96852159 2.596151487
98.98417166 3.713901236
101.9985829 2.596203265
103.0302174 7.299799862
131.025132 51.19600518
243.0775615 1.981826937

Name: +ve in-silico MS/MS by CFM-ID for DYPWPTNNFVFABZ-UHFFFAOYSA-N
ID: DYPWPTNNFVFABZ-UHFFFAOYSA-N
Comment: Energy2
Num peaks: 16
44.0130901 2.02344169
46.02874017 1.48466396
58.00875367 3.562188378
60.02440374 5.58828276
71.02398914 6.998399596
86.00366829 3.038937176
88.01931836 1.837836501
96.96852159 1.781199139
98.98417166 0.9695751418
101.0145673 8.881480842
103.0302174 6.75092917
110.9841717 0.973770533
113.9985829 1.486135427
131.025132 31.76269169
172.0768332 1.206805415
215.0826469 2.124266409

Name: +ve in-silico MS/MS by CFM-ID for PGHLPXZXSDDOAB-UHFFFAOYSA-N
ID: PGHLPXZXSDDOAB-UHFFFAOYSA-N
Comment: Energy0
Num peaks: 6
248.9964541 3.865906598
262.0280885 7.357631973
280.0386532 12.82329491
305.0590543 35.49645098
318.0906888 4.170635919
336.1012535 18.23204055

Name: +ve in-silico MS/MS by CFM-ID for PGHLPXZXSDDOAB-UHFFFAOYSA-N
ID: PGHLPXZXSDDOAB-UHFFFAOYSA-N
Comment: Energy1
Num peaks: 28
57.06987671 8.676487285
58.02874017 0.8849082936
65.99744004 2.530567375
75.08044139 9.469154873
96.00800472 1.038398116
112.0029193 1.275836346
114.0185694 2.252388673
140.0164612 1.327913459
155.0273603 1.16590313
157.0430103 1.586983474
168.0655196 4.228595895
170.0811697 1.75889392
195.0222749 0.882611257
205.0066248 1.227658878
221.0015394 2.445459327
223.0171895 2.540510748
230.9858894 0.9958732898
234.0331739 1.721477892
236.0665822 0.8498242992
244.0175239 1.413671623
248.9964541 1.064903113
262.0280885 7.579014718
277.0641397 7.917701252
279.0797898 1.572516353
280.0386532 5.307824207
305.0590543 4.362925212
318.0906888 1.756214696
336.1012535 2.900929651

Name: +ve in-silico MS/MS by CFM-ID for PGHLPXZXSDDOAB-UHFFFAOYSA-N
ID: PGHLPXZXSDDOAB-UHFFFAOYSA-N
Comment: Energy2
Num peaks: 31
41.03857658 0.8635135922
42.03382555 1.040032828
55.05422664 2.842871447
57.06987671 8.611252903
58.02874017 2.755748584
68.0130901 0.7781700496
70.02874017 0.8051528941
73.06479133 2.050341642
75.08044139 10.96188595
95.02398914 1.439380412
123.0189038 1.69032863
126.0008112 2.330280107
140.0164612 4.62188951
142.086255 1.98237454
150.9960601 1.056128818
153.0117102 1.147222197
155.0273603 1.369492197
177.0117102 0.9620132362
197.0920687 1.420855198
204.0226092 1.248031207
205.0066248 1.922459475
221.0015394 1.089175944
230.9858894 1.242709071
233.0920687 0.9454647182
234.0331739 0.7723319781
236.048824 0.8712097695
248.9964541 1.905332275
262.0280885 0.9227990438
263.0484896 1.783741769
277.0641397 2.178918172
305.0590543 1.215111974

Name: +ve in-silico MS/MS by CFM-ID for FVNICUBUHHBFQH-UHFFFAOYSA-N
ID: FVNICUBUHHBFQH-UHFFFAOYSA-N
Comment: Energy0
Num peaks: 6
181.0607686 3.862509202
183.0764186 6.070385405
262.0280885 12.55437373
280.0386532 22.40282924
318.0906888 4.108673533
336.1012535 34.93553977

Name: +ve in-silico MS/MS by CFM-ID for FVNICUBUHHBFQH-UHFFFAOYSA-N
ID: FVNICUBUHHBFQH-UHFFFAOYSA-N
Comment: Energy1
Num peaks: 14
42.03382555 2.015090992
44.04947561 4.348078141
57.06987671 7.559022599
75.08044139 9.180496895
234.0331739 4.949066694
252.0437386 2.804980329
262.0280885 14.01040667
265.0641397 13.47851344
277.0641397 2.519885008
279.0797898 1.797301466
280.0386532 7.552026634
308.1063389 3.830074947
318.0906888 2.524701722
336.1012535 3.900383929

Name: +ve in-silico MS/MS by CFM-ID for FVNICUBUHHBFQH-UHFFFAOYSA-N
ID: FVNICUBUHHBFQH-UHFFFAOYSA-N
Comment: Energy2
Num peaks: 31
26.00252542 1.862153154
40.01817548 3.048941318
41.03857658 0.9729290668
42.03382555 6.794179982
44.04947561 1.281174364
55.05422664 3.178864692
57.06987671 7.233840269
59.04914126 1.21662888
73.06479133 2.356982812
75.08044139 2.863021514
82.02874017 2.089486905
109.0032537 2.028590768
110.0058965 6.818501549
110.9899121 1.011986852
124.0215466 1.941174474
140.070605 2.025340077
150.0008112 0.9150365313
152.0164612 1.108582208
153.0658539 0.7439888467
163.0324456 1.477110861
166.0498695 0.8689436318
179.0273603 8.006494522
181.0430103 0.9776129543
181.0607686 1.382754261
205.0066248 0.857698477
207.0222749 3.541406421
219.0222749 0.8607378511
222.058326 4.543884253
234.0331739 2.444700924
235.0171895 1.282272182
262.0280885 1.558727026

Name: +ve in-silico MS/MS by CFM-ID for ZGGRVLPCKJRPFU-UHFFFAOYSA-N
ID: ZGGRVLPCKJRPFU-UHFFFAOYSA-N
Comment: Energy0
Num peaks: 6
57.06987671 3.210854896
167.081504 5.664252634
262.0280885 12.661745
280.0386532 24.39255705
318.0906888 3.855954931
336.1012535 38.24696668

Name: +ve in-silico MS/MS by CFM-ID for ZGGRVLPCKJRPFU-UHFFFAOYSA-N
ID: ZGGRVLPCKJRPFU-UHFFFAOYSA-N
Comment: Energy1
Num peaks: 12
57.06987671 10.16114533
75.08044139 12.03921398
205.0066248 2.025324278
234.0331739 5.024091894
249.0692251 5.637527621
262.0280885 19.05082088
277.0641397 2.037766194
279.0797898 3.113329779
280.0386532 11.99526183
308.1063389 1.820996596
318.0906888 2.003890582
336.1012535 6.309491308

Name: +ve in-silico MS/MS by CFM-ID for ZGGRVLPCKJRPFU-UHFFFAOYSA-N
ID: ZGGRVLPCKJRPFU-UHFFFAOYSA-N
Comment: Energy2
Num peaks: 29
26.00252542 1.232768345
53.99744004 1.874506421
55.05422664 6.865396555
56.0130901 1.437086963
57.06987671 5.394657818
58.02874017 1.996546362
69.04472458 0.9563883049
73.06479133 8.660471211
75.08044139 5.314781784
95.02398914 3.070761225
97.0396392 0.6622784352
110.0058965 1.035853199
115.075356 1.910977415
123.0189038 0.9985802113
125.0597059 4.310604159
140.070605 10.20923889
142.086255 1.635679695
151.0502039 2.118323142
151.0865894 1.234699026
152.070605 1.225992657
167.081504 7.428147392
169.0971541 0.6425694675
177.0117102 2.857722417
179.0273603 1.21099096
195.0764186 0.6956951665
207.0222749 0.8442469808
222.058326 1.855389483
234.0331739 1.015649244
249.0692251 1.929380311

Name: +ve in-silico MS/MS by CFM-ID for LRUVZRKYICOWOF-UHFFFAOYSA-N
ID: LRUVZRKYICOWOF-UHFFFAOYSA-N
Comment: Energy0
Num peaks: 6
57.06987671 2.562429468
167.081504 27.93934669
262.0280885 10.09800495
280.0386532 19.38350679
318.0906888 2.99010877
336.1012535 27.24855636

Name: +ve in-silico MS/MS by CFM-ID for LRUVZRKYICOWOF-UHFFFAOYSA-N
ID: LRUVZRKYICOWOF-UHFFFAOYSA-N
Comment: Energy1
Num peaks: 11
42.03382555 2.214903518
44.04947561 4.689499475
57.06987671 7.984503045
75.08044139 9.538836325
234.0331739 5.061833386
262.0280885 14.84236802
265.0641397 16.55077726
279.0797898 2.482986464
280.0386532 8.705016624
308.1063389 3.94756017
336.1012535 4.326576873

Name: +ve in-silico MS/MS by CFM-ID for LRUVZRKYICOWOF-UHFFFAOYSA-N
ID: LRUVZRKYICOWOF-UHFFFAOYSA-N
Comment: Energy2
Num peaks: 24
26.00252542 5.380507455
40.01817548 3.669649449
42.03382555 4.981994549
55.05422664 7.429462234
57.06987671 4.793824812
73.06479133 9.033125015
75.08044139 1.52141929
79.02907452 2.294526001
81.04472458 1.926467054
109.0396392 1.62345583
125.0597059 2.756391398
140.070605 10.61246268
151.0502039 2.378596891
167.081504 7.672985001
179.0273603 1.13247965
179.081504 1.42923204
181.0971541 1.087531286
195.0222749 1.446089735
207.0222749 1.916560875
220.0175239 1.709835317
234.0331739 1.255013294
238.0532407 1.612956627
262.0280885 1.270151054
265.0641397 1.529810228

Name: +ve in-silico MS/MS by CFM-ID for WDQSPDMGZJCNDP-UHFFFAOYSA-N
ID: WDQSPDMGZJCNDP-UHFFFAOYSA-N
Comment: Energy0
Num peaks: 6
57.06987671 2.671909419
167.081504 8.802074733
262.0280885 14.6101724
280.0386532 17.09697524
318.0906888 17.66372527
336.1012535 29.00863948

Name: +ve in-silico MS/MS by CFM-ID for WDQSPDMGZJCNDP-UHFFFAOYSA-N
ID: WDQSPDMGZJCNDP-UHFFFAOYSA-N
Comment: Energy1
Num peaks: 14
44.04947561 3.654226658
57.06987671 6.873962342
75.08044139 7.796925633
234.0331739 7.391405938
237.0692251 2.955028649
250.0280885 3.707513464
252.0437386 10.49681733
262.0280885 6.382857513
265.0641397 11.99046793
280.0386532 3.13643786
306.0906888 4.938044392
308.1063389 5.071000559
318.0906888 4.350483607
336.1012535 3.146747059

Name: +ve in-silico MS/MS by CFM-ID for WDQSPDMGZJCNDP-UHFFFAOYSA-N
ID: WDQSPDMGZJCNDP-UHFFFAOYSA-N
Comment: Energy2
Num peaks: 31
26.00252542 4.17132565
40.01817548 2.600648277
42.03382555 2.650006781
44.04947561 1.270056895
55.05422664 6.152184312
57.06987671 5.851966621
59.04914126 0.8950172369
73.06479133 7.137607702
75.08044139 1.808050692
79.02907452 1.131155895
125.0597059 2.093133063
140.070605 8.227483776
151.0502039 1.844045809
167.0273603 2.424319206
167.081504 7.582783613
169.0971541 1.036889205
179.0273603 0.9693362552
179.081504 1.252707811
181.0971541 1.235990525
191.081504 0.8404079701
195.0222749 1.579695698
206.0382593 2.29304935
207.0222749 1.74337441
218.0382593 0.8701832882
234.0331739 3.45938814
235.0171895 0.8912831301
237.0692251 1.694665348
238.0532407 1.668661621
244.0175239 0.8427257536
262.0280885 1.342667163
265.0641397 1.27858441

Name: +ve in-silico MS/MS by CFM-ID for ALVNXJARCULAQO-UHFFFAOYSA-N
ID: ALVNXJARCULAQO-UHFFFAOYSA-N
Comment: Energy0
Num peaks: 7
73.06479133 14.87559705
181.0607686 5.191028054
183.0764186 8.571763354
246.0331739 8.341454666
264.0437386 6.630903221
318.0906888 6.869870366
336.1012535 30.46458774

Name: +ve in-silico MS/MS by CFM-ID for ALVNXJARCULAQO-UHFFFAOYSA-N
ID: ALVNXJARCULAQO-UHFFFAOYSA-N
Comment: Energy1
Num peaks: 15
44.04947561 3.386126454
55.05422664 8.816982353
71.04914126 2.456963037
73.06479133 17.07820549
91.07535601 4.203795958
218.0382593 3.304628554
246.0331739 10.89925529
263.0484896 2.407806174
264.0437386 2.142352966
265.0641397 11.86524017
277.0641397 1.973840396
279.0797898 1.947378216
308.1063389 2.473246592
318.0906888 4.976487217
336.1012535 3.132032946

Name: +ve in-silico MS/MS by CFM-ID for ALVNXJARCULAQO-UHFFFAOYSA-N
ID: ALVNXJARCULAQO-UHFFFAOYSA-N
Comment: Energy2
Num peaks: 31
26.00252542 1.362989335
40.01817548 2.474309218
41.03857658 1.036622038
42.03382555 4.443954043
43.02907452 1.324572159
44.04947561 0.9501779171
53.01342445 11.06104756
55.02907452 2.212079826
55.05422664 4.222831423
59.04914126 1.01693501
69.0334912 1.44013859
69.04472458 2.460843482
71.04914126 3.540489729
73.06479133 6.172072846
82.02874017 1.130456531
89.05970595 1.147266355
110.0058965 0.9207124178
137.0167956 0.9624985718
151.0502039 2.343930704
153.0658539 1.172761833
156.0655196 1.642424209
163.0324456 2.6019095
166.0498695 1.801960287
179.0273603 2.436853168
181.0607686 1.399352192
183.0764186 0.949669326
191.0273603 2.350390694
218.0382593 1.765241592
219.0222749 0.96656745
238.0532407 0.9343383012
246.0331739 1.195961987

Name: +ve in-silico MS/MS by CFM-ID for JWUFTSHPOUUMLQ-UHFFFAOYSA-N
ID: JWUFTSHPOUUMLQ-UHFFFAOYSA-N
Comment: Energy0
Num peaks: 6
167.081504 8.441690538
262.0280885 9.838643462
280.0386532 16.08015675
306.0906888 13.28328914
318.0906888 6.889920418
336.1012535 25.80074862

Name: +ve in-silico MS/MS by CFM-ID for JWUFTSHPOUUMLQ-UHFFFAOYSA-N
ID: JWUFTSHPOUUMLQ-UHFFFAOYSA-N
Comment: Energy1
Num peaks: 13
57.06987671 7.13774304
75.08044139 8.837520703
232.0175239 6.876640213
234.0331739 2.549940556
248.0124385 7.045559599
249.0692251 17.26344163
250.0280885 7.024172176
262.0280885 6.866144277
263.0848751 2.174719913
280.0386532 4.898676588
306.0906888 4.753262276
318.0906888 3.208091993
336.1012535 3.460232667

Name: +ve in-silico MS/MS by CFM-ID for JWUFTSHPOUUMLQ-UHFFFAOYSA-N
ID: JWUFTSHPOUUMLQ-UHFFFAOYSA-N
Comment: Energy2
Num peaks: 31
26.00252542 3.289679306
40.01817548 4.699369679
42.03382555 2.075396477
53.01342445 3.481620365
55.05422664 5.400927832
57.06987671 4.79121738
69.04472458 1.067629668
73.06479133 6.410797089
75.08044139 4.785234084
79.02907452 2.299458719
95.02398914 0.7950324599
110.0058965 0.9316653201
125.0597059 1.70303084
140.070605 6.488532757
142.086255 0.7738873555
151.0502039 1.264630746
151.0865894 1.235800603
152.070605 1.368592785
163.0324456 0.7871516581
165.0117102 4.839279296
167.081504 5.144547783
169.0971541 1.281598887
177.0117102 1.415992911
179.081504 1.29345733
191.0273603 0.9769283197
204.0226092 2.53730871
222.058326 1.194441899
232.0175239 1.806889931
248.0124385 0.8229642562
249.0692251 2.190321634
290.0957742 0.7565298858

Name: +ve in-silico MS/MS by CFM-ID for FZVYAJMLBRWFQD-UHFFFAOYSA-N
ID: FZVYAJMLBRWFQD-UHFFFAOYSA-N
Comment: Energy0
Num peaks: 6
57.06987671 3.624971609
75.08044139 5.657899912
183.0764186 6.765260394
262.0280885 5.291901783
280.0386532 29.1734387
336.1012535 40.11961831

Name: +ve in-silico MS/MS by CFM-ID for FZVYAJMLBRWFQD-UHFFFAOYSA-N
ID: FZVYAJMLBRWFQD-UHFFFAOYSA-N
Comment: Energy1
Num peaks: 9
42.03382555 12.50675308
44.04947561 13.43555338
57.06987671 9.338202301
75.08044139 10.6702713
262.0280885 8.084191122
265.0641397 4.189042802
279.0797898 4.585252178
280.0386532 11.73532565
336.1012535 5.991740919

Name: +ve in-silico MS/MS by CFM-ID for FZVYAJMLBRWFQD-UHFFFAOYSA-N
ID: FZVYAJMLBRWFQD-UHFFFAOYSA-N
Comment: Energy2
Num peaks: 8
42.03382555 2.532005233
44.04947561 4.737611814
55.05422664 7.07150285
57.06987671 33.98542425
59.04914126 4.82446914
73.06479133 6.670582952
75.08044139 16.08875734
109.0032537 5.286142656

Name: +ve in-silico MS/MS by CFM-ID for BMLXTEICDQDFKP-UHFFFAOYSA-N
ID: BMLXTEICDQDFKP-UHFFFAOYSA-N
Comment: Energy0
Num peaks: 6
57.06987671 3.052014744
167.081504 14.55682872
234.0331739 2.947289195
262.0280885 11.53476023
280.0386532 23.7959228
336.1012535 35.45620341

Name: +ve in-silico MS/MS by CFM-ID for BMLXTEICDQDFKP-UHFFFAOYSA-N
ID: BMLXTEICDQDFKP-UHFFFAOYSA-N
Comment: Energy1
Num peaks: 9
42.03382555 9.028907922
44.04947561 18.35846462
57.06987671 7.420581726
75.08044139 8.585557944
167.081504 9.626238135
210.1237032 5.020702049
262.0280885 12.69937759
280.0386532 7.452262416
336.1012535 4.103635691

Name: +ve in-silico MS/MS by CFM-ID for BMLXTEICDQDFKP-UHFFFAOYSA-N
ID: BMLXTEICDQDFKP-UHFFFAOYSA-N
Comment: Energy2
Num peaks: 20
15.02292652 1.636334216
26.00252542 5.962408563
40.01817548 2.018436721
42.03382555 5.147966141
44.04947561 2.715792694
55.05422664 5.67118381
56.97934745 8.701947275
57.06987671 8.797107451
58.99499752 2.52012382
73.06479133 5.541377231
75.08044139 2.069873997
109.0396392 1.482420982
125.0597059 1.729070175
140.070605 9.789397042
151.0502039 1.523307173
167.081504 5.359384309
220.0175239 1.436760562
234.0331739 3.706468976
235.0171895 2.069753734
262.0280885 2.798187364

Name: +ve in-silico MS/MS by CFM-ID for IHQFEUGHVZONLZ-UHFFFAOYSA-N
ID: IHQFEUGHVZONLZ-UHFFFAOYSA-N
Comment: Energy0
Num peaks: 6
57.06987671 3.169055405
167.081504 7.711575393
234.0331739 3.021088197
262.0280885 11.75811981
280.0386532 24.20752934
336.1012535 37.33224948

Name: +ve in-silico MS/MS by CFM-ID for IHQFEUGHVZONLZ-UHFFFAOYSA-N
ID: IHQFEUGHVZONLZ-UHFFFAOYSA-N
Comment: Energy1
Num peaks: 10
44.04947561 2.47096115
57.06987671 4.044420282
75.08044139 4.762042976
220.0175239 14.58636295
223.053575 11.1769154
238.0280885 14.54613775
266.0957742 3.055587841
280.0386532 2.372080283
294.0906888 21.69699712
318.0906888 2.934594379

Name: +ve in-silico MS/MS by CFM-ID for IHQFEUGHVZONLZ-UHFFFAOYSA-N
ID: IHQFEUGHVZONLZ-UHFFFAOYSA-N
Comment: Energy2
Num peaks: 31
26.00252542 3.834416564
40.01817548 2.565348353
42.03382555 4.291297437
44.04947561 0.9420844165
53.01342445 4.496789878
55.05422664 5.107864663
57.06987671 4.824106149
69.04472458 2.076073518
73.06479133 6.106333752
75.08044139 4.631327395
79.02907452 1.145863476
81.04472458 0.8965302225
82.02874017 1.268018152
95.02398914 2.129082832
123.9851611 2.033228174
125.0597059 1.924075165
140.070605 7.56296744
142.086255 1.054591092
151.0502039 1.450145465
151.0865894 1.583360956
152.070605 1.767646537
167.081504 5.793150372
169.0971541 0.9322703248
179.081504 1.04190033
181.0971541 1.861423462
190.9909748 1.185656243
195.0222749 0.7794176418
207.0222749 1.268210592
210.1237032 1.370928773
220.0175239 1.281479425
234.0331739 0.9923323267

Name: +ve in-silico MS/MS by CFM-ID for CONBWZFTWQIFIQ-UHFFFAOYSA-N
ID: CONBWZFTWQIFIQ-UHFFFAOYSA-N
Comment: Energy0
Num peaks: 6
57.06987671 3.155651529
167.081504 10.44116389
234.0331739 3.053792083
262.0280885 11.84304679
280.0386532 24.54194829
336.1012535 37.24301816

Name: +ve in-silico MS/MS by CFM-ID for CONBWZFTWQIFIQ-UHFFFAOYSA-N
ID: CONBWZFTWQIFIQ-UHFFFAOYSA-N
Comment: Energy1
Num peaks: 12
44.04947561 4.066125574
57.06987671 6.397106714
75.08044139 7.578400968
202.0611029 3.563869355
220.0716676 12.78284632
234.0331739 3.14786122
262.0280885 10.51795211
265.0641397 10.74447413
276.1342679 7.989772301
279.0797898 2.770979688
280.0386532 7.551787417
336.1012535 3.332887095

Name: +ve in-silico MS/MS by CFM-ID for CONBWZFTWQIFIQ-UHFFFAOYSA-N
ID: CONBWZFTWQIFIQ-UHFFFAOYSA-N
Comment: Energy2
Num peaks: 23
26.00252542 4.570150149
40.01817548 2.97478196
42.03382555 3.661240287
55.05422664 7.433818949
57.06987671 6.20392417
59.04914126 1.097988899
73.06479133 8.682191438
75.08044139 2.248055075
79.02907452 1.23930681
125.0597059 2.29325955
126.9848268 1.336813782
140.0164612 1.460547511
140.070605 9.014121495
151.0502039 2.020356821
167.081504 6.637970841
179.0273603 2.822769209
195.0222749 2.611174592
207.0222749 4.157782801
234.0331739 1.982611476
235.0171895 1.392598077
238.0532407 2.693672582
262.0280885 1.081973938
265.0641397 2.815341793

Name: +ve in-silico MS/MS by CFM-ID for IUSNJUSIDYANBM-UHFFFAOYSA-N
ID: IUSNJUSIDYANBM-UHFFFAOYSA-N
Comment: Energy0
Num peaks: 8
96.96852159 4.305722022
98.98417166 6.708882099
243.0797898 4.226953799
261.0903544 2.438943858
295.0512057 4.426427989
305.0355556 7.121480797
323.0461203 36.28912138
341.056685 15.07781832

Name: +ve in-silico MS/MS by CFM-ID for IUSNJUSIDYANBM-UHFFFAOYSA-N
ID: IUSNJUSIDYANBM-UHFFFAOYSA-N
Comment: Energy1
Num peaks: 31
41.03857658 0.9225556409
51.02292652 0.8421966074
55.05422664 1.169471426
57.06987671 0.8368991157
65.03857658 1.617566646
69.06987671 0.726088625
80.97360697 2.814403632
83.04914126 0.9276606006
85.0049071 1.31323191
85.06479133 0.9388137021
93.0334912 1.723306198
96.96852159 0.8297794363
98.98417166 1.224279659
101.0597059 0.8717541371
109.0284058 0.8162846455
113.0597059 0.8534635853
197.0743105 0.7601868031
222.9936908 0.6988694219
231.0797898 1.107156809
238.9886054 1.439163873
241.0042555 1.24816426
243.0797898 2.481268532
267.0199055 1.12767384
279.0199055 0.8540650853
279.056291 1.668842243
281.0355556 3.774378808
295.0512057 8.473899933
297.0668557 0.7048397238
305.0355556 4.63446491
323.0461203 12.24873805
341.056685 4.747456356

Name: +ve in-silico MS/MS by CFM-ID for IUSNJUSIDYANBM-UHFFFAOYSA-N
ID: IUSNJUSIDYANBM-UHFFFAOYSA-N
Comment: Energy2
Num peaks: 31
27.02292652 1.691897548
41.03857658 3.136072147
55.05422664 0.9699680487
59.01275576 1.063764102
68.99710569 0.9153239867
96.96852159 5.008078587
98.98417166 4.693553428
157.0681625 1.41841952
162.9903197 2.345807005
170.0634114 2.145498455
181.0430103 1.019430854
183.0586604 1.074624891
185.0630771 1.109253849
185.0743105 0.9321987432
197.0743105 2.241193113
199.053575 0.8657105537
199.0899605 1.000163016
200.0739761 2.083105023
213.0692251 1.968271237
215.0848751 1.003045542
227.0848751 1.289512885
232.9780407 1.120141502
237.0093409 0.96324795
243.0797898 2.583332452
250.9886054 0.9748334391
253.0042555 1.00355225
261.0093409 1.655543881
263.0249909 1.042644949
275.0249909 1.274132271
279.056291 2.606690296
305.0355556 1.29736221

Name: +ve in-silico MS/MS by CFM-ID for CIPXDEZVFLLICR-UHFFFAOYSA-N
ID: CIPXDEZVFLLICR-UHFFFAOYSA-N
Comment: Energy0
Num peaks: 12
163.0614373 24.9768122
179.0008707 1.967371445
212.0566862 1.021772533
216.0879864 1.008354294
218.1036364 1.992241603
248.1142011 1.664828085
260.1142011 1.56650553
326.0553659 0.9596574635
328.071016 1.491826531
340.071016 4.946769079
341.0550316 3.318203904
358.0815807 35.71414867

Name: +ve in-silico MS/MS by CFM-ID for CIPXDEZVFLLICR-UHFFFAOYSA-N
ID: CIPXDEZVFLLICR-UHFFFAOYSA-N
Comment: Energy1
Num peaks: 31
39.02292652 0.7600460051
80.96409131 1.664199869
81.0334912 0.578802563
121.0396392 0.9494030119
134.0348882 1.943319317
145.0508726 0.5296933625
146.0348882 1.846838362
149.0457872 0.8488757506
161.0457872 0.9032088615
163.0614373 40.79393899
179.0008707 0.5325220786
204.0879864 0.8788524495
216.0879864 0.704246759
218.1036364 1.03519489
230.1036364 0.9942839542
249.0982167 1.489175457
260.1142011 3.541781983
261.0982167 0.7306756092
278.1247658 4.16616299
300.0397158 1.078260955
302.0553659 1.121744481
312.0761013 0.7280999852
313.0601169 0.6186914648
322.0604513 0.7193383136
328.071016 1.776154549
329.0550316 0.7284885202
330.086666 0.7540968439
331.0706816 1.378050183
340.071016 2.101503101
341.0550316 1.305416332
358.0815807 2.932263905

Name: +ve in-silico MS/MS by CFM-ID for CIPXDEZVFLLICR-UHFFFAOYSA-N
ID: CIPXDEZVFLLICR-UHFFFAOYSA-N
Comment: Energy2
Num peaks: 29
39.02292652 6.737619271
41.03857658 0.9018808021
43.02907452 0.8843215855
52.01817548 0.5618294834
55.01784114 0.6234423618
69.0334912 1.868541825
93.04472458 1.332796881
107.0239891 0.5658361079
119.0239891 2.430119483
121.0396392 4.671818125
134.0348882 0.60478333
136.0505382 2.76179203
145.0508726 1.037309135
146.0348882 4.333665039
147.0665226 0.7600223308
149.0457872 4.867936693
151.0614373 0.5441206766
161.0457872 2.378750107
163.0614373 31.25927093
165.0770873 0.5048249744
180.0879864 0.703674049
190.0723363 2.610361429
192.0879864 1.169629111
200.0566862 1.981368186
204.0879864 0.6001158852
216.0879864 1.640457716
218.1036364 0.679352416
230.1036364 0.6342758607
298.0492179 0.5996974792

Name: +ve in-silico MS/MS by CFM-ID for HTCMWFYXKUSILY-UHFFFAOYSA-N
ID: HTCMWFYXKUSILY-UHFFFAOYSA-N
Comment: Energy0
Num peaks: 13
163.0614373 24.9491207
179.0008707 1.878132397
212.0566862 1.012146636
216.0879864 0.9353748894
218.1036364 1.87944457
234.098551 1.054490876
246.098551 1.278310013
248.1142011 1.733594745
260.1142011 1.967100714
328.071016 2.108479233
340.071016 3.24833108
341.0550316 3.286631894
358.0815807 35.23381704

Name: +ve in-silico MS/MS by CFM-ID for HTCMWFYXKUSILY-UHFFFAOYSA-N
ID: HTCMWFYXKUSILY-UHFFFAOYSA-N
Comment: Energy1
Num peaks: 31
39.02292652 0.9259144109
80.96409131 1.859538849
121.0396392 0.9968651409
134.0348882 1.989128977
145.0508726 0.5561735552
146.0348882 1.939164676
149.0457872 0.920452649
160.9903061 0.5409230738
161.0457872 0.9670604853
163.0614373 41.07965008
179.0008707 0.6007079627
204.0879864 0.5782959349
216.0879864 0.6799444772
218.0672509 0.5205888857
218.1036364 1.051181048
220.082901 0.8098939004
222.098551 1.178186084
248.1142011 0.6724690349
249.0982167 1.510367492
260.1142011 3.553877982
261.0982167 0.7587492733
276.1091157 0.5544994059
278.1247658 4.370608964
313.0601169 0.6951675384
322.0604513 0.7366681887
328.071016 0.5527349564
329.0550316 0.7755187422
331.0706816 1.444577021
340.071016 2.463729522
341.0550316 1.397770295
358.0815807 3.232768927

Name: +ve in-silico MS/MS by CFM-ID for HTCMWFYXKUSILY-UHFFFAOYSA-N
ID: HTCMWFYXKUSILY-UHFFFAOYSA-N
Comment: Energy2
Num peaks: 28
39.02292652 7.623762841
41.03857658 0.9918450121
43.01784114 0.5132477825
43.02907452 0.6623023623
50.00252542 0.5391809096
69.0334912 1.126890634
93.04472458 1.426545151
107.0239891 0.6056367387
119.0239891 2.932627705
121.0396392 5.000431492
134.0348882 0.6066233174
136.0505382 2.95605511
145.0508726 1.110272944
146.0348882 4.638492885
147.0665226 0.8134819241
148.9903061 0.7275426215
149.0457872 3.003735819
151.0059561 0.546707261
161.0457872 2.583601792
163.0614373 35.0348842
165.0770873 0.51578836
180.0879864 1.68348529
200.0566862 0.6320374601
204.0879864 0.7045304829
216.0879864 1.195172514
218.1036364 0.6813512705
230.1036364 0.6840547528
288.064868 0.5225054719

Name: +ve in-silico MS/MS by CFM-ID for OMYYFMDPDNCLED-UHFFFAOYSA-N
ID: OMYYFMDPDNCLED-UHFFFAOYSA-N
Comment: Energy0
Num peaks: 6
248.1182239 2.693870677
258.1025738 3.115689062
260.1182239 6.443752133
340.0750387 1.886065238
341.0590543 4.473779408
358.0856034 63.71081326

Name: +ve in-silico MS/MS by CFM-ID for OMYYFMDPDNCLED-UHFFFAOYSA-N
ID: OMYYFMDPDNCLED-UHFFFAOYSA-N
Comment: Energy1
Num peaks: 19
80.96409131 4.194670841
91.05422664 1.270780481
103.0542266 0.9788818972
130.0651257 3.147122781
234.1025738 1.611479061
249.1022395 0.9221728027
258.1025738 1.675804381
260.1182239 15.45739221
261.1022395 2.811859638
274.0974884 1.460118227
276.1131385 2.17621345
278.1287886 19.34090467
330.0543033 1.609165196
331.0747044 0.9917135981
332.0699533 1.031699621
340.0750387 6.135213708
341.0590543 2.986853752
342.0543033 1.176123417
358.0856034 11.89758351

Name: +ve in-silico MS/MS by CFM-ID for OMYYFMDPDNCLED-UHFFFAOYSA-N
ID: OMYYFMDPDNCLED-UHFFFAOYSA-N
Comment: Energy2
Num peaks: 31
43.02907452 2.275266905
49.00727645 1.058165923
63.02292652 2.742432901
65.03857658 1.662543804
79.05422664 1.869702371
91.05422664 10.92615753
93.06987671 2.363295084
102.0338255 1.152945849
103.0542266 4.188289002
104.0494756 2.377327524
116.0494756 1.0329961
128.0494756 1.738044994
129.0447246 3.796441415
130.0651257 2.619536031
131.0603746 1.905052262
132.0807757 2.653419136
141.0447246 5.752377282
143.0603746 2.263015438
184.0869237 1.063217762
192.0807757 1.077940853
196.9903061 2.208105307
212.0012051 1.120921238
231.0916748 1.363523687
232.0869237 1.477545442
233.1073248 0.8249666991
236.1182239 0.9722589013
244.0869237 1.976302586
248.1182239 0.9890948813
258.1025738 0.9602780896
260.1182239 1.096346818
342.0543033 1.001046086

Name: +ve in-silico MS/MS by CFM-ID for OPDCOXLLYFYMPR-UHFFFAOYSA-N
ID: OPDCOXLLYFYMPR-UHFFFAOYSA-N
Comment: Energy0
Num peaks: 9
116.0528467 9.567370896
122.9899121 4.321782701
141.0004768 3.285741621
168.9953914 9.686543821
173.0743105 2.667798557
226.0168552 4.19838001
295.0569461 3.690701211
323.0518608 10.78529629
341.0624254 33.06755609

Name: +ve in-silico MS/MS by CFM-ID for OPDCOXLLYFYMPR-UHFFFAOYSA-N
ID: OPDCOXLLYFYMPR-UHFFFAOYSA-N
Comment: Energy1
Num peaks: 26
114.0371967 1.889497039
116.0528467 12.10466744
122.9899121 6.940643789
125.0055622 1.089767572
128.0528467 1.002951195
140.0164612 1.768517188
144.0477614 1.661105685
150.9848268 2.874736504
153.0004768 1.464794108
156.0477614 1.361312312
168.0113759 1.394021421
168.9953914 14.11874548
173.0743105 2.118615432
180.0113759 3.430845097
182.0270259 1.359257623
186.0219405 0.9846096522
196.0062905 0.9450227211
208.0062905 2.132480105
224.0012051 1.800908136
226.0168552 5.491178776
295.0569461 3.121171179
297.0725962 1.936409542
313.0675108 2.245569112
323.0518608 3.046424449
325.0311253 0.9696925944
341.0624254 2.89911246

Name: +ve in-silico MS/MS by CFM-ID for OPDCOXLLYFYMPR-UHFFFAOYSA-N
ID: OPDCOXLLYFYMPR-UHFFFAOYSA-N
Comment: Energy2
Num peaks: 22
41.00219107 0.8703344662
55.05422664 1.390125146
57.06987671 2.565455013
68.99710569 0.9764830589
75.02629764 1.031691667
83.01275576 4.211528951
85.01064758 1.052737449
89.04194771 3.551398818
91.05759777 3.6608446
95.01275576 1.390713976
97.01064758 7.545006902
99.02629764 1.266301564
108.9920203 6.936506587
111.0076704 0.908557607
116.0528467 1.119805945
122.9899121 18.19172448
125.0055622 2.999630887
141.0004768 7.448471
143.0161269 1.261727557
150.9848268 2.695555022
153.0004768 1.389928199
168.9953914 7.563304279

Name: +ve in-silico MS/MS by CFM-ID for YSQNZHBPPHVMSD-UHFFFAOYSA-N
ID: YSQNZHBPPHVMSD-UHFFFAOYSA-N
Comment: Energy0
Num peaks: 9
58.02874017 2.25927073
97.01064758 4.672499222
125.0055622 6.523962656
160.042676 25.33948456
182.0270259 18.01422445
217.0641397 4.963885122
295.0569461 1.942714191
323.0518608 3.006074228
341.0624254 13.93061036

Name: +ve in-silico MS/MS by CFM-ID for YSQNZHBPPHVMSD-UHFFFAOYSA-N
ID: YSQNZHBPPHVMSD-UHFFFAOYSA-N
Comment: Energy1
Num peaks: 21
41.00219107 1.401845038
58.02874017 6.625683428
73.01064758 3.190165931
75.02629764 2.794877601
97.01064758 10.16490147
99.02629764 1.189781809
106.9949975 1.546975928
114.0371967 4.057511556
125.0055622 8.587431901
142.0321113 2.287356959
152.0164612 1.022329639
158.0270259 1.567473018
160.042676 16.91611745
162.058326 1.354050964
180.0113759 1.875501118
182.0270259 7.386889373
189.0692251 1.281203459
199.053575 1.466208475
217.0641397 3.40110751
313.0675108 1.216283776
341.0624254 1.35834772

Name: +ve in-silico MS/MS by CFM-ID for YSQNZHBPPHVMSD-UHFFFAOYSA-N
ID: YSQNZHBPPHVMSD-UHFFFAOYSA-N
Comment: Energy2
Num peaks: 24
39.02292652 4.868247993
41.00219107 0.8881043665
49.00727645 0.9597002812
51.02292652 4.045271178
53.03857658 1.826789637
53.99744004 0.6847019458
56.0130901 0.7103163437
58.02874017 1.540999909
65.00219107 2.313857225
73.01064758 4.12851011
75.02629764 3.716593327
80.97934745 1.154995301
85.01064758 1.183917528
97.01064758 28.44613477
99.02629764 1.650553106
106.9949975 0.7464960423
114.0371967 3.512497325
122.9899121 1.025148781
125.0055622 4.143970488
133.0317769 2.770281571
154.0321113 0.9618245814
160.042676 5.556293684
169.0430103 2.533907246
171.0586604 1.046816254

Name: +ve in-silico MS/MS by CFM-ID for LTTJWYZKVUDXIC-UHFFFAOYSA-N
ID: LTTJWYZKVUDXIC-UHFFFAOYSA-N
Comment: Energy0
Num peaks: 6
138.9945188 7.254088073
298.0629328 7.821641105
312.0785828 12.5438479
322.0629328 3.45400407
340.0734974 22.21337879
358.0840621 30.81358217

Name: +ve in-silico MS/MS by CFM-ID for LTTJWYZKVUDXIC-UHFFFAOYSA-N
ID: LTTJWYZKVUDXIC-UHFFFAOYSA-N
Comment: Energy1
Num peaks: 8
113.0152543 2.125333865
138.9945188 26.24742091
174.0913404 5.013549447
298.0629328 14.48994895
312.0785828 19.38039544
322.0629328 2.355695225
340.0734974 7.220056097
358.0840621 5.246091624

Name: +ve in-silico MS/MS by CFM-ID for LTTJWYZKVUDXIC-UHFFFAOYSA-N
ID: LTTJWYZKVUDXIC-UHFFFAOYSA-N
Comment: Energy2
Num peaks: 22
25.00727645 0.9702173099
41.00219107 0.9953178867
59.01275576 1.44174936
63.02292652 0.9948945494
72.98395416 0.6923365919
79.01784114 1.287227523
84.98395416 2.438309425
89.00219107 3.446844374
96.98395416 8.294165506
113.0152543 3.290823667
138.9945188 39.05047458
141.0101689 0.8721227012
172.0756904 3.064807938
174.0913404 4.342227142
188.070605 1.099870157
200.070605 1.074577348
204.0655196 1.556640413
268.0523681 1.499270252
276.1019051 1.001706948
280.0523681 1.242250579
296.0836682 0.7501254182
298.0629328 1.03009492

Name: +ve in-silico MS/MS by CFM-ID for WYMYQWOQUOGXHS-UHFFFAOYSA-N
ID: WYMYQWOQUOGXHS-UHFFFAOYSA-N
Comment: Energy0
Num peaks: 6
103.0542266 1.107772141
121.0647913 0.7238501714
123.0804414 1.163549072
305.0412961 9.048836778
323.0518608 50.63062432
341.0624254 29.75162804

Name: +ve in-silico MS/MS by CFM-ID for WYMYQWOQUOGXHS-UHFFFAOYSA-N
ID: WYMYQWOQUOGXHS-UHFFFAOYSA-N
Comment: Energy1
Num peaks: 11
254.9892605 1.840767794
257.0049106 1.306068067
266.030397 2.008229664
283.0205606 1.12374851
295.0205606 4.188573162
295.0569461 1.884265594
297.0362107 3.951085914
305.0412961 12.18284788
307.0205606 1.616804204
323.0518608 42.13064581
341.0624254 8.831037897

Name: +ve in-silico MS/MS by CFM-ID for WYMYQWOQUOGXHS-UHFFFAOYSA-N
ID: WYMYQWOQUOGXHS-UHFFFAOYSA-N
Comment: Energy2
Num peaks: 24
39.02292652 4.596320324
41.03857658 1.751824512
49.00727645 5.77753667
51.02292652 5.250357035
53.03857658 6.596009778
55.05422664 1.306250602
56.0130901 7.738068485
58.02874017 1.840536016
60.04439023 2.732137717
65.03857658 7.061622062
67.01784114 1.520149342
67.05422664 5.083495205
75.02292652 1.444640965
79.05422664 2.988742779
81.0334912 1.334983105
91.05422664 2.224620576
93.06987671 3.09437022
95.04914126 2.157446869
97.06479133 1.07623334
103.0542266 2.872989615
105.0698767 4.017980316
107.0491413 1.020862354
107.0855268 3.032505076
121.0647913 3.682753155

Name: +ve in-silico MS/MS by CFM-ID for MNMJIEKJDQFVMT-UHFFFAOYSA-N
ID: MNMJIEKJDQFVMT-UHFFFAOYSA-N
Comment: Energy0
Num peaks: 6
103.0542266 1.112412697
121.0647913 0.7288969136
123.0804414 1.169475501
305.0412961 9.055079888
323.0518608 50.70746611
341.0624254 29.78373351

Name: +ve in-silico MS/MS by CFM-ID for MNMJIEKJDQFVMT-UHFFFAOYSA-N
ID: MNMJIEKJDQFVMT-UHFFFAOYSA-N
Comment: Energy1
Num peaks: 11
39.02292652 1.178869231
254.9892605 1.755829171
257.0049106 1.247492739
266.030397 1.872547782
281.0049106 8.622250242
283.0205606 3.056119083
295.0569461 1.762169048
305.0412961 11.4549119
307.0205606 1.376259333
323.0518608 39.37430222
341.0624254 8.315569623

Name: +ve in-silico MS/MS by CFM-ID for MNMJIEKJDQFVMT-UHFFFAOYSA-N
ID: MNMJIEKJDQFVMT-UHFFFAOYSA-N
Comment: Energy2
Num peaks: 26
39.02292652 3.071985101
41.00219107 1.268897016
49.00727645 1.928438299
51.02292652 6.123198253
53.03857658 4.019547871
55.05422664 2.607709174
56.0130901 8.612014255
58.02874017 2.649380636
60.04439023 3.174856356
65.03857658 4.289224407
67.05422664 2.093365284
69.0334912 1.568555554
75.02292652 1.670233681
79.05422664 3.897931999
81.0334912 1.942897634
91.05422664 3.178243987
93.06987671 4.188093881
95.04914126 1.990926842
103.0542266 4.004663827
105.0334912 1.462755017
105.0698767 5.401791708
107.0491413 1.305680526
107.0855268 3.553553273
109.1011768 1.434712111
121.0647913 4.210617345
125.0960915 1.013032078

Name: +ve in-silico MS/MS by CFM-ID for IBYPSGMWVBBFBU-UHFFFAOYSA-N
ID: IBYPSGMWVBBFBU-UHFFFAOYSA-N
Comment: Energy0
Num peaks: 6
123.0804414 1.919545018
291.025646 3.305362473
309.0362107 14.9191081
311.0518608 3.010413445
323.0518608 19.00433763
341.0624254 47.42513185

Name: +ve in-silico MS/MS by CFM-ID for IBYPSGMWVBBFBU-UHFFFAOYSA-N
ID: IBYPSGMWVBBFBU-UHFFFAOYSA-N
Comment: Energy1
Num peaks: 14
254.9892605 2.193876705
257.0049106 1.673877427
269.0049106 1.462888174
281.0049106 4.433598228
283.0205606 4.089287372
285.0362107 1.968246059
287.0518608 1.259612204
291.025646 4.791107264
293.0412961 6.342634389
309.0362107 20.3025014
311.0518608 5.803235283
313.0675108 1.526059715
323.0518608 8.941143078
341.0624254 15.62385249

Name: +ve in-silico MS/MS by CFM-ID for IBYPSGMWVBBFBU-UHFFFAOYSA-N
ID: IBYPSGMWVBBFBU-UHFFFAOYSA-N
Comment: Energy2
Num peaks: 18
39.02292652 6.189898057
51.02292652 6.592085088
53.03857658 1.60276547
55.05422664 2.088536294
56.0130901 13.37934074
57.0334912 1.853151699
58.02874017 3.673986385
60.04439023 4.653952611
63.02292652 2.98625123
65.03857658 10.11514716
67.05422664 2.096720293
79.05422664 5.482818744
81.0334912 3.044626728
91.05422664 5.58637143
95.04914126 1.952731931
107.0491413 1.625595793
109.0647913 3.528685755
121.0647913 4.097444597

Name: +ve in-silico MS/MS by CFM-ID for RVBXCBJFZGSTFS-UHFFFAOYSA-N
ID: RVBXCBJFZGSTFS-UHFFFAOYSA-N
Comment: Energy0
Num peaks: 6
105.0698767 0.5261024322
121.0647913 0.9314029026
123.0804414 1.190927687
305.0412961 9.164750459
323.0518608 51.31331343
341.0624254 29.80638797

Name: +ve in-silico MS/MS by CFM-ID for RVBXCBJFZGSTFS-UHFFFAOYSA-N
ID: RVBXCBJFZGSTFS-UHFFFAOYSA-N
Comment: Energy1
Num peaks: 12
51.02292652 1.173335955
254.9892605 1.835432185
257.0049106 1.304898503
266.030397 1.936420229
281.0049106 1.023134111
295.0205606 3.805880766
295.0569461 1.826269823
297.0362107 3.685948822
305.0412961 11.91694927
307.0205606 1.562479585
323.0518608 41.42518563
341.0624254 9.014140517

Name: +ve in-silico MS/MS by CFM-ID for RVBXCBJFZGSTFS-UHFFFAOYSA-N
ID: RVBXCBJFZGSTFS-UHFFFAOYSA-N
Comment: Energy2
Num peaks: 18
39.02292652 6.932743533
41.00219107 3.113180326
41.03857658 1.823210542
55.05422664 4.065017776
56.0130901 10.17569024
57.0334912 1.480940544
58.02874017 2.720001594
60.04439023 3.47236989
63.02292652 2.077650886
65.03857658 4.910320616
67.05422664 1.275878021
79.05422664 9.375961321
81.0334912 6.03578403
105.0698767 6.96788889
107.0491413 1.56661401
107.0855268 4.604407761
121.0647913 9.362783635
125.0960915 1.296866171

Name: +ve in-silico MS/MS by CFM-ID for FPMNFRTYUYNPFK-UHFFFAOYSA-N
ID: FPMNFRTYUYNPFK-UHFFFAOYSA-N
Comment: Energy0
Num peaks: 6
45.0334912 1.427985961
109.0647913 1.274631132
291.025646 4.418402721
309.0362107 5.811401516
323.0518608 45.1240951
341.0624254 32.73726508

Name: +ve in-silico MS/MS by CFM-ID for FPMNFRTYUYNPFK-UHFFFAOYSA-N
ID: FPMNFRTYUYNPFK-UHFFFAOYSA-N
Comment: Energy1
Num peaks: 9
267.025646 1.935366138
291.025646 8.762253978
293.0412961 10.20801136
295.0205606 3.505780252
295.0569461 2.368978687
297.0362107 2.979522405
309.0362107 5.482802476
323.0518608 37.34338987
341.0624254 9.272570708

Name: +ve in-silico MS/MS by CFM-ID for FPMNFRTYUYNPFK-UHFFFAOYSA-N
ID: FPMNFRTYUYNPFK-UHFFFAOYSA-N
Comment: Energy2
Num peaks: 19
39.02292652 4.958911299
41.00219107 2.279138045
41.03857658 1.998891064
43.01784114 1.657461174
45.0334912 4.796297173
47.04914126 1.879883318
49.00727645 1.791902226
51.02292652 3.79836814
56.0130901 8.785384447
58.02874017 1.904391884
60.04439023 3.130749811
63.02292652 2.209351208
65.03857658 11.17668232
67.01784114 3.635266389
79.05422664 5.995524263
81.0334912 3.394859492
91.05422664 7.109660502
93.06987671 4.354455102
107.0491413 6.518208712

Name: +ve in-silico MS/MS by CFM-ID for FMSUMNNKJWEXJX-UHFFFAOYSA-N
ID: FMSUMNNKJWEXJX-UHFFFAOYSA-N
Comment: Energy0
Num peaks: 9
84.04439023 2.035174789
122.0600403 27.33354618
124.0756904 1.717976201
130.0321113 9.060497907
150.0549549 8.44176901
187.053575 4.588775898
207.0764186 1.534327558
318.0906888 2.364970218
336.1012535 24.38609972

Name: +ve in-silico MS/MS by CFM-ID for FMSUMNNKJWEXJX-UHFFFAOYSA-N
ID: FMSUMNNKJWEXJX-UHFFFAOYSA-N
Comment: Energy1
Num peaks: 20
58.02874017 3.028490268
80.04947561 0.9669978431
94.06512568 1.11974176
95.04914126 1.897901227
104.0494756 1.04009966
105.0334912 5.380415312
122.0600403 29.88917651
124.0756904 1.383181235
130.0321113 6.323582279
150.0549549 7.096593464
156.0113759 1.821227665
158.0270259 1.081266027
159.0586604 0.9199157837
167.081504 1.027534246
170.0270259 1.995733207
187.053575 7.33125066
207.0764186 3.152468609
308.1063389 1.426651321
318.0906888 0.8913098822
336.1012535 2.886772518

Name: +ve in-silico MS/MS by CFM-ID for FMSUMNNKJWEXJX-UHFFFAOYSA-N
ID: FMSUMNNKJWEXJX-UHFFFAOYSA-N
Comment: Energy2
Num peaks: 31
50.00252542 0.8820865596
54.03382555 0.5890747439
64.01817548 0.5791806586
66.03382555 0.8136286248
68.04947561 1.461942306
72.00800472 1.078236665
76.01817548 0.822979406
78.03382555 1.942823602
80.04947561 3.113425128
87.9851611 0.5922821159
90.03382555 3.136481449
92.04947561 6.875732304
94.06512568 11.12796575
95.04914126 2.879372234
96.08077574 1.037386918
104.0494756 3.843959976
105.0334912 7.884622193
106.0651257 0.7612950492
107.0491413 1.644320475
110.0964258 0.7441401933
120.0443902 1.864020956
122.0600403 17.72772807
124.0756904 1.407673687
128.1069905 1.248277188
130.0321113 0.8919787217
145.0066248 1.352331112
150.0549549 1.281071348
169.0430103 0.8405172814
170.0270259 0.8490047006
185.0379249 0.5955583026
318.0906888 0.6230901432

Name: +ve in-silico MS/MS by CFM-ID for BQLBDFHRCZPAMZ-UHFFFAOYSA-N
ID: BQLBDFHRCZPAMZ-UHFFFAOYSA-N
Comment: Energy0
Num peaks: 25
72.99202031 1.166768206
87.00767038 4.23920072
118.9797414 1.564108177
120.9953914 1.806338552
142.9797414 1.010575098
158.0270259 0.9091689747
174.0219405 2.075143174
176.0375906 4.60985669
178.0321113 0.9321676231
190.0321113 1.01567891
221.0743105 3.955594048
222.0041823 1.046957116
236.0198324 0.8304251291
253.0463815 1.270105779
264.014747 1.256364583
267.0620315 1.856867444
292.0096616 3.179967951
294.0253117 1.69857504
295.0569461 5.455374317
297.0725962 0.8738922671
305.0412961 1.533410042
310.0202263 11.0950824
312.0358763 1.01665429
323.0518608 9.475986688
341.0624254 16.73200848

Name: +ve in-silico MS/MS by CFM-ID for BQLBDFHRCZPAMZ-UHFFFAOYSA-N
ID: BQLBDFHRCZPAMZ-UHFFFAOYSA-N
Comment: Energy1
Num peaks: 31
41.00219107 1.578268792
49.00727645 1.450193127
51.02292652 2.358699671
68.99710569 2.818609195
71.01275576 1.461397247
72.97426207 1.446391186
74.98991214 0.9608056868
87.00767038 6.324577542
100.9691767 2.547066578
102.9848268 3.03514817
118.9797414 5.444127942
120.9953914 4.76938977
166.0321113 0.9419974893
178.0321113 5.684775179
190.0321113 3.472619794
192.0477614 1.805911737
215.9783615 0.8816252597
219.9885322 1.636702543
221.0743105 3.829402043
222.0041823 2.056209691
224.0198324 1.383638731
236.0198324 1.396069264
264.014747 3.720292275
266.030397 0.830904336
292.0096616 2.877486776
294.0253117 1.814045676
295.0569461 2.042886035
305.0412961 1.261648734
310.0202263 5.007566741
323.0518608 3.312332685
341.0624254 2.572592409

Name: +ve in-silico MS/MS by CFM-ID for BQLBDFHRCZPAMZ-UHFFFAOYSA-N
ID: BQLBDFHRCZPAMZ-UHFFFAOYSA-N
Comment: Energy2
Num peaks: 31
41.00219107 0.8938674994
56.04947561 2.694864625
72.97426207 0.6272811033
72.99202031 1.046514167
86.00589655 1.894715207
87.00767038 4.627181228
88.02154661 2.627607851
89.02332044 0.6709022436
100.0215466 10.81323921
102.0371967 7.955559752
104.0528467 3.302034385
118.9797414 4.12522367
120.9953914 4.051343255
123.0110415 1.238201524
125.0266916 0.643582268
128.0164612 1.958081311
130.0321113 5.909093827
142.9797414 1.474671315
143.9936176 1.996333684
144.9953914 4.170091991
147.0110415 0.6461129289
156.0113759 1.586033322
158.0270259 2.383706957
174.0219405 1.934267388
176.0375906 1.451718159
178.0321113 0.7494966138
219.9885322 0.704539424
222.0041823 1.507493206
224.0198324 0.8286912424
236.0198324 1.952051332
238.0354824 1.277592113

Name: +ve in-silico MS/MS by CFM-ID for NWGMRLHKSUTBOT-UHFFFAOYSA-N
ID: NWGMRLHKSUTBOT-UHFFFAOYSA-N
Comment: Energy0
Num peaks: 9
156.0113759 2.378137384
158.0270259 1.70335781
174.0219405 4.433340357
176.0375906 8.934064043
219.0586604 2.906395266
251.0307314 2.158441058
253.0463815 2.358087191
323.0518608 22.96466276
341.0624254 32.32887419

Name: +ve in-silico MS/MS by CFM-ID for NWGMRLHKSUTBOT-UHFFFAOYSA-N
ID: NWGMRLHKSUTBOT-UHFFFAOYSA-N
Comment: Energy1
Num peaks: 17
49.00727645 2.6847747
51.02292652 3.883517926
88.03930485 2.747254903
166.0321113 1.507264427
178.0321113 2.839628475
222.0041823 10.99811436
224.0198324 3.417834612
265.0463815 3.637098155
277.0463815 1.251233873
293.0412961 1.553297947
295.0569461 12.07440649
305.0412961 2.646196319
309.0362107 1.257470816
311.0518608 4.99117201
313.0675108 8.99610363
323.0518608 11.00917732
341.0624254 5.632784968

Name: +ve in-silico MS/MS by CFM-ID for NWGMRLHKSUTBOT-UHFFFAOYSA-N
ID: NWGMRLHKSUTBOT-UHFFFAOYSA-N
Comment: Energy2
Num peaks: 27
15.02292652 1.323853021
54.03382555 8.889304338
56.04947561 1.759811044
60.97426207 3.951329016
62.98991214 1.417357685
72.04439023 1.788969869
86.00589655 16.58113966
88.02154661 10.64746402
88.03930485 0.7068059987
89.02332044 1.427478564
90.03719668 3.572221186
98.02365479 0.874783422
100.0393049 2.490536154
102.0185694 0.7665190747
112.0393049 8.076310234
114.0549549 1.198385622
116.0342195 1.412313787
118.0498695 1.279027663
129.9779675 0.7877434204
158.0270259 1.111801591
174.0219405 0.7365223607
178.0321113 0.9336553698
190.0321113 1.453904237
192.0477614 0.7708002491
219.9885322 1.904290957
222.0041823 3.264874608
224.0198324 1.428063889

Name: +ve in-silico MS/MS by CFM-ID for OIBCFXRRZQRXLD-UHFFFAOYSA-N
ID: OIBCFXRRZQRXLD-UHFFFAOYSA-N
Comment: Energy0
Num peaks: 12
15.02292652 1.503000778
120.0443902 1.834888441
137.0055622 1.972853366
139.0212123 1.560804983
141.0368623 1.370337142
143.0525124 1.196585738
146.0270259 2.120663337
160.042676 5.987087316
235.053575 1.080923399
295.0569461 9.221834291
323.0518608 13.32651547
341.0624254 39.21602075

Name: +ve in-silico MS/MS by CFM-ID for OIBCFXRRZQRXLD-UHFFFAOYSA-N
ID: OIBCFXRRZQRXLD-UHFFFAOYSA-N
Comment: Energy1
Num peaks: 13
51.02292652 2.412087885
100.0215466 5.24656698
102.0371967 2.046545662
128.0164612 5.659534763
137.0055622 2.379890831
146.0270259 39.42598162
194.0270259 3.63339139
265.0463815 1.826659859
295.0569461 5.746218913
311.0518608 2.817252305
313.0675108 2.556591579
323.0518608 4.167567282
341.0624254 3.115089006

Name: +ve in-silico MS/MS by CFM-ID for OIBCFXRRZQRXLD-UHFFFAOYSA-N
ID: OIBCFXRRZQRXLD-UHFFFAOYSA-N
Comment: Energy2
Num peaks: 31
42.03382555 2.290557745
44.97934745 2.740762759
54.03382555 4.060694714
56.04947561 6.844691115
58.06512568 1.610899156
74.00589655 2.031794419
86.00589655 3.818870802
88.02154661 4.905770546
90.03719668 2.66729402
95.04914126 0.7671711343
100.0215466 2.544348104
100.0393049 0.8339087458
104.9793475 0.8654315718
105.0334912 2.044061782
106.9949975 1.299604798
107.0491413 1.675083376
109.0106476 6.442527063
111.0262976 2.547650193
114.0371967 1.917095132
120.0443902 0.8552374265
124.0215466 0.8154100199
125.0419477 0.9730566431
137.0055622 2.997553352
139.0212123 5.015675047
141.0368623 2.237524165
143.0525124 2.325499397
144.0113759 0.8191179907
146.0270259 2.58189012
158.0634114 1.186270641
160.042676 1.187537661
237.9990969 1.163756992

Name: +ve in-silico MS/MS by CFM-ID for LAEAAYDDKBADRM-UHFFFAOYSA-N
ID: LAEAAYDDKBADRM-UHFFFAOYSA-N
Comment: Energy0
Num peaks: 6
140.0164612 2.031816612
158.0270259 4.803642543
160.042676 9.525986167
295.0569461 8.513949452
323.0518608 21.32204842
341.0624254 34.33934004

Name: +ve in-silico MS/MS by CFM-ID for LAEAAYDDKBADRM-UHFFFAOYSA-N
ID: LAEAAYDDKBADRM-UHFFFAOYSA-N
Comment: Energy1
Num peaks: 17
67.01784114 1.140930713
146.0270259 2.040571801
167.0161269 1.379485311
182.0270259 2.760372659
184.042676 0.9363206516
194.0270259 5.01001917
231.025646 2.932705016
254.030397 1.364956122
277.0463815 1.187701797
279.025646 1.499875361
295.0569461 22.53253421
305.0412961 2.387553807
311.0518608 1.023297892
313.0675108 1.22359152
323.0518608 16.79618718
324.0358763 1.121028777
341.0624254 15.46938807

Name: +ve in-silico MS/MS by CFM-ID for LAEAAYDDKBADRM-UHFFFAOYSA-N
ID: LAEAAYDDKBADRM-UHFFFAOYSA-N
Comment: Energy2
Num peaks: 24
15.02292652 1.209604506
44.97934745 1.24434775
46.99499752 1.08353314
52.01817548 1.247758148
54.03382555 12.53378431
56.04947561 9.639717053
58.06512568 2.514865673
59.01275576 0.696037601
86.00589655 12.09061262
88.02154661 10.49598598
90.03719668 5.412095148
98.02365479 0.7865134349
100.0215466 2.700492809
100.0393049 1.604141264
102.0549549 0.864633842
112.0215466 1.017654496
114.0371967 5.76330394
134.0270259 0.8009919051
140.0164612 0.7480741769
142.0321113 1.395755229
158.0270259 2.740237404
160.042676 1.404518292
235.9834469 0.8337241145
237.9990969 1.468429912

Name: +ve in-silico MS/MS by CFM-ID for JPKZMMYAKPAPDB-UHFFFAOYSA-N
ID: JPKZMMYAKPAPDB-UHFFFAOYSA-N
Comment: Energy0
Num peaks: 10
15.02292652 1.497598773
140.0164612 1.869108467
142.0321113 1.387734863
150.9848268 1.81985898
158.0270259 4.543121626
160.042676 9.014893866
162.058326 1.904534069
295.0569461 7.90297389
323.0518608 19.5476145
341.0624254 31.56132724

Name: +ve in-silico MS/MS by CFM-ID for JPKZMMYAKPAPDB-UHFFFAOYSA-N
ID: JPKZMMYAKPAPDB-UHFFFAOYSA-N
Comment: Energy1
Num peaks: 24
67.01784114 3.258778693
71.04914126 1.561712787
109.0284058 1.004813167
146.0270259 1.871877244
167.0161269 0.9329544815
182.0270259 2.599594516
184.042676 1.000805691
185.0201667 0.6699842011
194.0270259 4.349593144
213.0150813 0.6238332143
231.025646 2.684883818
254.030397 1.231106512
267.0620315 0.9123674042
277.0463815 1.02571792
279.025646 1.296797004
295.0569461 19.98131118
299.0518608 0.7004512448
305.0412961 2.048152228
311.0518608 1.436845212
313.0675108 1.156640358
323.0518608 14.68284183
324.0358763 0.9968388109
325.0311253 0.916083224
341.0624254 13.54963932

Name: +ve in-silico MS/MS by CFM-ID for JPKZMMYAKPAPDB-UHFFFAOYSA-N
ID: JPKZMMYAKPAPDB-UHFFFAOYSA-N
Comment: Energy2
Num peaks: 25
15.02292652 1.038031138
44.97934745 1.223415232
46.99499752 1.065305858
52.01817548 1.064501176
54.03382555 11.32010517
56.04947561 9.52024447
58.06512568 2.530471635
59.01275576 0.7086979385
86.00589655 11.88731869
88.02154661 10.71319887
90.03719668 6.235897917
92.05284674 1.972583336
98.02365479 0.6750282298
100.0215466 3.101268301
100.0393049 1.221696138
102.0371967 1.008816099
102.0549549 0.8804833158
112.0215466 0.7596126541
114.0371967 5.587335597
134.0270259 0.865140086
140.0164612 0.5875447634
142.0321113 1.179936172
158.0270259 2.196238531
160.042676 2.044238143
237.9990969 0.6165404854

Name: +ve in-silico MS/MS by CFM-ID for CAITURYDUKJHEZ-UHFFFAOYSA-N
ID: CAITURYDUKJHEZ-UHFFFAOYSA-N
Comment: Energy0
Num peaks: 6
15.02292652 1.74554582
158.0270259 5.424262347
160.042676 12.01449399
295.0569461 9.750983578
323.0518608 8.777791471
341.0624254 42.99331072

Name: +ve in-silico MS/MS by CFM-ID for CAITURYDUKJHEZ-UHFFFAOYSA-N
ID: CAITURYDUKJHEZ-UHFFFAOYSA-N
Comment: Energy1
Num peaks: 13
146.0270259 2.508809187
167.0161269 1.607199778
182.0270259 3.304043987
184.042676 1.242745737
194.0270259 5.95246034
231.025646 1.933181493
254.030397 1.719250661
279.025646 1.962055835
295.0569461 27.17949262
306.0253117 1.062122526
323.0518608 8.792601159
324.0358763 1.466444953
341.0624254 21.47763471

Name: +ve in-silico MS/MS by CFM-ID for CAITURYDUKJHEZ-UHFFFAOYSA-N
ID: CAITURYDUKJHEZ-UHFFFAOYSA-N
Comment: Energy2
Num peaks: 22
15.02292652 1.249033629
44.97934745 1.279754509
46.99499752 1.114364068
52.01817548 1.277037413
54.03382555 12.85784138
56.04947561 9.978920041
58.06512568 2.764192992
59.01275576 0.7152223275
86.00589655 12.40135271
88.02154661 10.78150795
90.03719668 5.672415655
98.02365479 0.8041530669
100.0215466 2.775381209
100.0393049 1.592017303
102.0549549 0.870779558
112.0215466 1.045441941
114.0371967 5.926783487
134.0270259 0.8365328784
158.0270259 2.33211856
160.042676 1.567147741
235.9834469 0.8479532215
237.9990969 1.493491495

Name: +ve in-silico MS/MS by CFM-ID for JIFDJCFUIKYAKW-UHFFFAOYSA-N
ID: JIFDJCFUIKYAKW-UHFFFAOYSA-N
Comment: Energy0
Num peaks: 10
15.02292652 1.499719173
140.0164612 1.84716549
142.0321113 1.38884538
150.9848268 1.815236939
158.0270259 4.543229918
160.042676 9.126097831
162.058326 1.917571198
295.0569461 8.150817282
323.0518608 18.38171948
341.0624254 31.74147254

Name: +ve in-silico MS/MS by CFM-ID for JIFDJCFUIKYAKW-UHFFFAOYSA-N
ID: JIFDJCFUIKYAKW-UHFFFAOYSA-N
Comment: Energy1
Num peaks: 20
109.0284058 1.088956071
146.0270259 2.012689084
167.0161269 1.010703623
182.0270259 2.639812743
184.042676 1.073125731
185.0201667 0.7032331644
194.0270259 4.380563056
231.025646 2.88671021
254.030397 1.310838981
265.0463815 0.7161973783
267.0620315 2.214638131
279.025646 1.383265615
293.0412961 0.8217423756
295.0569461 22.40337556
305.0412961 1.744559119
311.0518608 1.969757399
313.0675108 1.580237352
323.0518608 14.02504022
324.0358763 1.089023445
341.0624254 15.10832772

Name: +ve in-silico MS/MS by CFM-ID for JIFDJCFUIKYAKW-UHFFFAOYSA-N
ID: JIFDJCFUIKYAKW-UHFFFAOYSA-N
Comment: Energy2
Num peaks: 26
15.02292652 1.032580037
44.97934745 1.217435592
46.99499752 1.060099003
52.01817548 1.059298254
54.03382555 11.26371394
56.04947561 9.46943633
58.06512568 2.517697881
59.01275576 0.7052306518
86.00589655 11.7693501
88.02154661 10.66083638
90.03719668 6.205418956
92.05284674 1.962942016
98.02365479 0.6717096929
100.0215466 3.085617107
100.0393049 1.215663249
102.0371967 1.003724785
102.0549549 0.8761140501
112.0215466 0.7433876429
114.0371967 5.554568665
129.9779675 0.5443795811
134.0270259 0.8609090174
140.0164612 0.5762814992
142.0321113 1.170508606
158.0270259 2.288679399
160.042676 2.003412901
237.9990969 0.6135270439

Name: +ve in-silico MS/MS by CFM-ID for SYVXLFYPSMYADJ-UHFFFAOYSA-N
ID: SYVXLFYPSMYADJ-UHFFFAOYSA-N
Comment: Energy0
Num peaks: 13
146.0270259 0.9759884103
156.0113759 0.8370731936
169.9906404 2.005003879
174.0219405 4.169683546
176.0375906 9.079601688
235.053575 0.9798204304
281.0412961 1.135409983
293.0412961 1.443701277
295.0569461 7.81772351
309.0362107 1.060270502
311.0518608 8.422076949
323.0518608 9.995544519
341.0624254 32.7589352

Name: +ve in-silico MS/MS by CFM-ID for SYVXLFYPSMYADJ-UHFFFAOYSA-N
ID: SYVXLFYPSMYADJ-UHFFFAOYSA-N
Comment: Energy1
Num peaks: 17
49.00727645 3.377546719
51.02292652 5.042180575
166.0321113 2.16352544
178.0321113 5.225338886
217.0099959 1.181075738
247.0205606 1.217334247
263.0307314 1.367309063
265.0463815 7.626755132
267.0620315 1.604397791
277.0463815 1.181943275
293.0412961 3.481272653
295.0569461 10.9412724
305.0412961 2.101307241
309.0362107 1.871631149
311.0518608 9.95861367
323.0518608 12.54181568
341.0624254 9.78087995

Name: +ve in-silico MS/MS by CFM-ID for SYVXLFYPSMYADJ-UHFFFAOYSA-N
ID: SYVXLFYPSMYADJ-UHFFFAOYSA-N
Comment: Energy2
Num peaks: 31
31.01784114 1.45247447
44.0130901 9.330365502
44.97934745 1.965321844
46.02874017 2.692112042
46.99499752 0.9841136298
48.04439023 4.371447214
59.01275576 1.228815615
61.02840582 0.6461746201
70.02874017 1.776996479
72.04439023 1.819891079
88.03930485 0.5927305755
99.9851611 3.093457651
102.0008112 2.998671837
104.0164612 2.758115718
106.0321113 2.140878923
114.0008112 1.192055406
116.0164612 1.4609818
128.0164612 0.8941062325
130.0321113 5.221330558
139.0212123 0.653646582
141.9957258 1.383380978
144.0113759 6.417774962
146.0270259 12.04475291
156.0113759 0.8990302609
158.0270259 1.969288721
169.9906404 2.10255092
174.0219405 1.735446011
176.0375906 1.675869938
217.0099959 0.5949634614
237.0150813 0.7744579409
241.0463815 1.200213056

Name: +ve in-silico MS/MS by CFM-ID for BRWFOFUEIAAIQS-UHFFFAOYSA-N
ID: BRWFOFUEIAAIQS-UHFFFAOYSA-N
Comment: Energy0
Num peaks: 12
15.02292652 1.595914115
109.0284058 1.076296712
114.0371967 1.070160919
140.0164612 1.115364208
150.9848268 1.92185428
158.0270259 4.979749655
160.042676 11.07397781
162.058326 2.011862702
235.053575 1.187551618
295.0569461 8.578219325
323.0518608 8.035766564
341.0624254 38.14116623

Name: +ve in-silico MS/MS by CFM-ID for BRWFOFUEIAAIQS-UHFFFAOYSA-N
ID: BRWFOFUEIAAIQS-UHFFFAOYSA-N
Comment: Energy1
Num peaks: 22
67.01784114 2.937565114
69.0334912 0.9465931229
109.0284058 1.117656943
146.0270259 2.076689134
167.0161269 1.07481942
182.0270259 2.699434143
184.042676 1.210491663
185.0201667 0.7207827472
194.0270259 4.734537651
231.025646 2.977999493
254.030397 1.36741786
277.0463815 3.041270719
279.025646 1.403628979
279.0620315 1.279217167
283.0205606 0.9066122748
295.0569461 19.89795762
305.0412961 1.592988692
306.0253117 0.8366600661
323.0518608 11.36328583
324.0358763 1.155772602
325.0311253 0.8091749425
341.0624254 16.24858738

Name: +ve in-silico MS/MS by CFM-ID for BRWFOFUEIAAIQS-UHFFFAOYSA-N
ID: BRWFOFUEIAAIQS-UHFFFAOYSA-N
Comment: Energy2
Num peaks: 31
15.02292652 0.8947232911
41.00219107 0.5395611792
44.97934745 1.180634035
46.99499752 1.028053534
52.01817548 1.026279446
54.03382555 10.92146255
56.04947561 9.307671135
58.06512568 2.507574062
59.01275576 0.6848733442
67.01784114 1.014625876
71.04914126 1.040464262
73.02840582 0.5578172682
86.00589655 11.45183114
88.02154661 10.3276515
90.03719668 6.084443223
92.05284674 1.853815346
98.02365479 0.64988822
100.0215466 3.066125713
100.0393049 1.181629518
102.0371967 1.011309916
102.0549549 0.897343782
112.0215466 0.7315248131
114.0371967 5.390585615
115.0324456 0.5390316867
116.0528467 0.5130871475
129.9779675 0.5240654637
134.0270259 0.8431966496
140.0164612 0.5615586585
158.0270259 1.71716753
160.042676 1.600917804
237.9990969 0.5931001255

Name: +ve in-silico MS/MS by CFM-ID for QXOLPBAMUJBVLP-UHFFFAOYSA-N
ID: QXOLPBAMUJBVLP-UHFFFAOYSA-N
Comment: Energy0
Num peaks: 8
15.02292652 1.577187321
140.0164612 2.007145429
158.0270259 4.683411726
160.042676 9.402563568
162.058326 2.00285304
295.0569461 8.366934332
323.0518608 19.54116736
341.0624254 33.86550974

Name: +ve in-silico MS/MS by CFM-ID for QXOLPBAMUJBVLP-UHFFFAOYSA-N
ID: QXOLPBAMUJBVLP-UHFFFAOYSA-N
Comment: Energy1
Num peaks: 23
43.05422664 0.7661599661
67.01784114 1.264689645
146.0270259 1.996219444
167.0161269 2.080010742
169.0317769 0.8978528618
182.0270259 2.84005357
184.042676 1.024350317
185.0201667 1.208864977
194.0270259 4.959781585
213.0150813 0.971930749
227.0307314 0.8481757239
231.025646 2.395742852
252.014747 0.7334869578
254.030397 1.319898463
271.0205606 0.947518363
273.0362107 0.7191331953
277.0463815 0.8312747594
279.025646 1.416639965
295.0569461 20.60589035
305.0412961 2.047827019
323.0518608 14.64101279
324.0358763 0.9199520921
341.0624254 14.92384725

Name: +ve in-silico MS/MS by CFM-ID for QXOLPBAMUJBVLP-UHFFFAOYSA-N
ID: QXOLPBAMUJBVLP-UHFFFAOYSA-N
Comment: Energy2
Num peaks: 29
15.02292652 1.021620328
41.03857658 0.7053261007
44.97934745 1.159388358
46.99499752 1.025359855
52.01817548 1.008790995
54.03382555 10.58090032
56.04947561 8.946314284
58.06512568 2.406633675
59.01275576 0.6715737779
86.00589655 11.10788086
88.02154661 10.15252853
90.03719668 5.909545061
92.05284674 1.869349093
98.00589655 0.8223713132
98.02365479 0.8124071153
100.0215466 4.217789976
100.0393049 1.898263977
102.0371967 2.200200591
102.0549549 0.9697089965
104.0528467 0.5841907697
112.0215466 0.6696504372
114.0371967 5.273023849
129.9779675 1.234514986
134.0270259 0.8198373104
142.0321113 1.108446675
147.0045166 0.7268090268
158.0270259 1.192249402
160.042676 0.8800370822
237.9990969 0.584274122

Name: +ve in-silico MS/MS by CFM-ID for VZRNLGLTVLUPBM-UHFFFAOYSA-N
ID: VZRNLGLTVLUPBM-UHFFFAOYSA-N
Comment: Energy0
Num peaks: 9
15.02292652 1.529790929
153.0004768 6.881469725
155.0161269 2.493101345
158.0270259 4.782812539
160.042676 10.62570153
231.025646 1.763101213
295.0569461 8.006491028
323.0518608 8.221323748
341.0624254 35.70628319

Name: +ve in-silico MS/MS by CFM-ID for VZRNLGLTVLUPBM-UHFFFAOYSA-N
ID: VZRNLGLTVLUPBM-UHFFFAOYSA-N
Comment: Energy1
Num peaks: 18
39.02292652 1.379227516
41.03857658 1.008359751
121.0284058 1.37193409
136.0393049 1.142267405
146.0270259 2.203712354
167.0161269 2.34221721
182.0270259 2.164609617
194.0270259 4.987094254
231.025646 1.634825764
254.030397 1.493082924
277.0463815 2.10930442
279.025646 1.617017007
295.0569461 22.33319591
305.0412961 2.379620128
306.0253117 1.587004825
323.0518608 10.64935221
324.0358763 2.092863057
341.0624254 17.78520011

Name: +ve in-silico MS/MS by CFM-ID for VZRNLGLTVLUPBM-UHFFFAOYSA-N
ID: VZRNLGLTVLUPBM-UHFFFAOYSA-N
Comment: Energy2
Num peaks: 30
15.02292652 1.120067776
44.97934745 1.149741409
46.99499752 1.00115335
52.01817548 1.596514153
54.03382555 11.39388314
56.04947561 8.93036582
58.06512568 2.213376314
59.01275576 0.7585120658
73.02840582 0.5720072076
80.97934745 0.6726826424
82.99499752 0.699110305
86.00589655 11.12411174
88.02154661 9.669658241
90.03719668 5.079261688
98.02365479 0.7209671858
100.0215466 1.936682387
100.0393049 1.915911627
102.0549549 0.7803292149
112.0215466 0.8758860594
114.0371967 5.282148206
121.0284058 0.9368941713
123.0440559 0.5938212424
134.0270259 0.7495962038
140.0164612 0.6063599916
158.0270259 3.854666634
160.042676 3.032411879
197.0201667 0.7155555562
235.9834469 0.700511104
237.9990969 1.249646531
240.014747 0.5588634808

Name: +ve in-silico MS/MS by CFM-ID for ZQLFBADQHFNRNW-UHFFFAOYSA-N
ID: ZQLFBADQHFNRNW-UHFFFAOYSA-N
Comment: Energy0
Num peaks: 7
140.0164612 5.661054813
142.0321113 3.96695136
158.0270259 10.50799131
160.042676 24.82749728
295.0569461 4.653057531
323.0518608 12.29609639
341.0624254 20.65394645

Name: +ve in-silico MS/MS by CFM-ID for ZQLFBADQHFNRNW-UHFFFAOYSA-N
ID: ZQLFBADQHFNRNW-UHFFFAOYSA-N
Comment: Energy1
Num peaks: 25
49.00727645 3.738756792
51.02292652 5.572573232
55.05422664 1.448091397
105.0334912 1.7689515
120.0443902 1.283903448
146.0270259 1.928055059
176.0198324 1.136951581
182.0270259 0.9922753189
194.0270259 3.990688624
217.9940115 0.6888205622
220.0096616 1.807434199
222.0253117 1.54168608
231.0586604 0.8299367354
233.0743105 0.9692916881
247.0205606 1.438719371
254.030397 1.179432858
277.0641397 1.163137667
279.025646 1.264461249
279.0797898 0.81805439
295.0569461 17.77356321
305.0412961 1.617120825
323.0518608 12.76152311
324.0358763 0.7722526082
325.0311253 0.8632328389
341.0624254 12.66287621

Name: +ve in-silico MS/MS by CFM-ID for ZQLFBADQHFNRNW-UHFFFAOYSA-N
ID: ZQLFBADQHFNRNW-UHFFFAOYSA-N
Comment: Energy2
Num peaks: 13
15.02292652 1.992053647
44.97934745 1.822234929
46.99499752 1.586736451
54.03382555 14.10137747
56.04947561 8.774340314
58.06512568 3.211252037
86.00589655 14.23020187
88.02154661 12.91383055
90.03719668 7.772414627
114.0371967 8.194883287
142.0321113 2.026144454
158.0270259 2.077846816
160.042676 1.768241036

Name: +ve in-silico MS/MS by CFM-ID for XENZEQBXATXXLU-UHFFFAOYSA-N
ID: XENZEQBXATXXLU-UHFFFAOYSA-N
Comment: Energy0
Num peaks: 10
96.96852159 4.032488516
98.98417166 15.12001767
215.0848751 7.802314683
225.0692251 2.584081075
241.0641397 4.437624127
243.0797898 12.78384496
261.0903544 1.954961556
305.0355556 3.107290368
323.0461203 15.02494553
341.056685 13.64352001

Name: +ve in-silico MS/MS by CFM-ID for XENZEQBXATXXLU-UHFFFAOYSA-N
ID: XENZEQBXATXXLU-UHFFFAOYSA-N
Comment: Energy1
Num peaks: 31
41.03857658 0.6759132646
51.02292652 0.8256576626
55.05422664 1.203115408
57.06987671 0.9062451979
65.03857658 1.918461969
69.06987671 0.6462528454
80.97360697 0.7091496318
83.04914126 1.066963681
85.06479133 1.192283211
93.0334912 2.515085403
96.96852159 2.054115001
97.06479133 0.6459437334
98.98417166 11.61071164
159.0222749 1.26950105
161.0379249 1.553745821
173.0379249 0.6322165845
185.0379249 0.6351845063
187.053575 1.134664105
199.053575 0.8823406606
201.0692251 2.781838622
211.053575 0.8961378294
215.0848751 9.461794867
225.0692251 4.417219013
227.0848751 2.168934186
241.0641397 1.746152592
243.0797898 11.67328303
245.0954398 0.8941070032
305.0355556 0.8276109049
313.0617703 0.679404635
323.0461203 3.268277444
341.056685 1.902849761

Name: +ve in-silico MS/MS by CFM-ID for XENZEQBXATXXLU-UHFFFAOYSA-N
ID: XENZEQBXATXXLU-UHFFFAOYSA-N
Comment: Energy2
Num peaks: 31
27.02292652 1.098950473
39.02292652 2.220721128
41.03857658 4.945626106
43.05422664 1.8944963
44.0130901 1.263241634
53.03857658 1.618010413
55.05422664 1.146304121
57.06987671 1.33135966
83.02398914 6.87588726
87.05528926 1.265212313
96.96852159 5.321973827
98.98417166 4.242778781
155.0525124 1.584673948
159.0222749 1.70954665
169.0066248 1.4867641
170.0634114 1.577671071
171.0222749 2.754427929
172.0790615 1.926934015
173.0379249 5.156890009
185.0379249 1.190791438
185.0743105 1.633903042
187.053575 1.968138359
195.0586604 1.437170846
197.0379249 1.161961481
197.0743105 1.821566335
198.058326 1.204144329
199.053575 1.249119967
199.0899605 5.708826951
215.0848751 2.140417447
227.0848751 1.432607593
243.0797898 1.139577422

Name: +ve in-silico MS/MS by CFM-ID for WRDRPCGBZOZRJP-UHFFFAOYSA-N
ID: WRDRPCGBZOZRJP-UHFFFAOYSA-N
Comment: Energy0
Num peaks: 6
94.06512568 3.585724786
105.0447246 2.414304959
107.0603746 5.412925607
195.0916748 4.413685102
230.0497812 11.57433835
336.1028794 53.73387075

Name: +ve in-silico MS/MS by CFM-ID for WRDRPCGBZOZRJP-UHFFFAOYSA-N
ID: WRDRPCGBZOZRJP-UHFFFAOYSA-N
Comment: Energy1
Num peaks: 27
49.00727645 0.8417158746
51.02292652 1.751613203
62.99960423 11.17363443
65.03857658 1.996160068
67.05422664 3.21573026
94.06512568 4.806162759
104.0494756 0.8760474247
168.0574535 2.298357537
190.0184811 1.373758211
192.0341312 0.6544754426
194.0731035 0.6939730774
195.0916748 12.68160229
204.0341312 1.214660775
206.0497812 0.6790610036
218.0497812 0.9030916502
224.002831 1.041634724
226.0184811 2.659971038
228.0341312 0.9849630375
230.0497812 4.8167511
238.1338739 1.234020774
241.0293801 1.857092178
243.0450302 3.345290654
272.0949016 0.7976162502
274.1105516 2.503001718
286.1105516 1.494882584
300.1262017 2.203981862
336.1028794 12.24708435

Name: +ve in-silico MS/MS by CFM-ID for WRDRPCGBZOZRJP-UHFFFAOYSA-N
ID: WRDRPCGBZOZRJP-UHFFFAOYSA-N
Comment: Energy2
Num peaks: 31
39.02292652 0.7325132669
48.98395416 1.727368453
60.98395416 1.156073818
62.99960423 11.0386765
63.02292652 2.737520639
65.03857658 3.728448452
67.05422664 2.121217469
77.03857658 2.334031595
79.05422664 2.682673823
91.05422664 4.918208062
94.06512568 1.651382444
96.08077574 0.7352402983
104.0494756 1.097366882
105.0447246 2.464625297
107.0603746 2.569048589
156.0574535 1.635830368
164.0261533 0.7463461243
166.0418034 1.341158448
168.0574535 11.3579593
170.0731035 1.396918131
180.0574535 0.7480327685
181.0527024 0.7739273068
185.987181 1.033607703
190.0184811 0.8049045551
194.0731035 1.710912678
195.0916748 5.948448336
196.0636015 3.071818203
214.0184811 2.200689418
230.0497812 2.918342567
238.1338739 0.9978778802
320.0715793 1.047861754

Name: +ve in-silico MS/MS by CFM-ID for MUSNKOZIDWDZJK-UHFFFAOYSA-N
ID: MUSNKOZIDWDZJK-UHFFFAOYSA-N
Comment: Energy0
Num peaks: 29
29.99744004 0.9983882562
56.0130901 1.221356271
58.02874017 1.644663737
61.96951104 1.654952571
63.9851611 1.743713025
71.02398914 0.8994618961
73.0396392 16.41371515
75.05528926 2.5250505
75.9851611 0.6169625946
102.0549549 0.910540968
102.9960601 3.173295814
188.048824 1.114243115
205.0389876 8.47094949
207.0546376 1.529022634
218.0593887 0.7447347755
227.1138668 1.599661919
234.0543033 2.689795797
245.0702877 0.7609123448
261.0652023 0.871956543
272.0811867 0.9638513973
273.0652023 2.147307401
273.1193461 2.209665145
290.0917514 7.151812169
291.075767 1.43147844
292.1074015 0.7071251274
301.0601169 1.60469128
318.086666 3.613391275
319.0706816 4.719067105
336.0972307 6.263392778

Name: +ve in-silico MS/MS by CFM-ID for MUSNKOZIDWDZJK-UHFFFAOYSA-N
ID: MUSNKOZIDWDZJK-UHFFFAOYSA-N
Comment: Energy1
Num peaks: 29
28.01817548 2.447650577
30.03382555 0.7913659214
44.0130901 1.099281279
55.02907452 0.7258388837
56.0130901 7.608970026
56.04947561 0.9629509788
58.02874017 2.623003843
73.0396392 28.96764163
75.05528926 0.7502017868
75.9851611 1.223486208
86.0600403 1.525750446
102.0549549 1.127888677
102.9960601 2.953702287
105.0117102 2.099044987
130.0498695 0.7284055302
187.0284229 0.7194793498
188.048824 3.547861987
189.0440729 0.7396392589
190.0280885 0.9136617377
205.0389876 3.881565967
216.0437386 0.8265858866
218.0593887 1.837903673
234.0543033 4.117623151
245.0702877 1.586697764
272.0811867 0.7557911129
273.0652023 2.027119915
274.0968368 0.8680046386
290.0917514 1.79660415
318.086666 1.161862571

Name: +ve in-silico MS/MS by CFM-ID for MUSNKOZIDWDZJK-UHFFFAOYSA-N
ID: MUSNKOZIDWDZJK-UHFFFAOYSA-N
Comment: Energy2
Num peaks: 22
28.01817548 4.087332506
29.99744004 1.166497407
44.0130901 1.316130926
55.02907452 5.545899032
56.0130901 11.5986573
56.04947561 5.11235351
57.04472458 1.310847914
58.02874017 1.886584417
61.96951104 1.689377312
63.9851611 0.8369567651
73.0396392 23.91374465
75.05528926 1.024856202
75.9851611 1.261170906
102.0549549 2.238784454
102.9960601 4.922360872
105.0117102 2.068211535
133.0066248 1.434361158
171.0764186 2.30529851
173.0920687 1.467682392
188.048824 3.158490123
205.0389876 1.153866737
227.1138668 1.103473128

Name: +ve in-silico MS/MS by CFM-ID for RWSUVJFLRHOTSE-UHFFFAOYSA-N
ID: RWSUVJFLRHOTSE-UHFFFAOYSA-N
Comment: Energy0
Num peaks: 28
28.01817548 1.749808154
29.99744004 1.057653688
59.01275576 1.800350854
61.96951104 1.791201596
63.9851611 1.86527305
72.00800472 0.8258677764
74.02365479 17.52461879
75.9851611 0.6428717147
76.03930485 2.48072235
101.0709393 1.185737777
102.9960601 3.53673074
206.0230032 9.07799632
208.0386532 1.451266446
216.0437386 0.7153187158
228.0978823 0.6912005756
233.0702877 3.173819444
256.092797 0.929993742
271.103696 0.7494657211
273.0652023 1.154250497
273.1193461 2.652067618
274.0492179 0.7586662983
290.0917514 2.648560041
291.075767 4.062612375
302.0441325 0.8859586043
305.0914171 0.6449455138
318.086666 3.832992532
319.0706816 5.080860608
336.0972307 7.651691176

Name: +ve in-silico MS/MS by CFM-ID for RWSUVJFLRHOTSE-UHFFFAOYSA-N
ID: RWSUVJFLRHOTSE-UHFFFAOYSA-N
Comment: Energy1
Num peaks: 28
28.01817548 10.36207457
30.03382555 0.9599544915
56.0130901 1.356688575
59.01275576 1.64274112
74.02365479 31.85040964
75.9851611 1.287395076
76.03930485 0.7917126321
86.0600403 1.372314962
101.0709393 1.469243632
102.9960601 3.445045927
105.0117102 2.566351804
129.0658539 1.211626444
133.0066248 0.67098914
186.0331739 0.7036764042
188.0124385 0.9518006602
188.048824 1.799053435
190.0280885 0.9965405996
191.0121041 0.6522954238
206.0230032 3.877763211
215.059723 0.853665285
216.0437386 1.727978325
217.0753731 0.8310519918
233.0702877 3.368088378
273.0652023 0.9231862752
274.0492179 1.48116727
291.075767 1.249680678
318.086666 1.27265157
319.0706816 0.6568741486

Name: +ve in-silico MS/MS by CFM-ID for RWSUVJFLRHOTSE-UHFFFAOYSA-N
ID: RWSUVJFLRHOTSE-UHFFFAOYSA-N
Comment: Energy2
Num peaks: 24
26.00252542 2.033939661
28.01817548 13.455929
29.99744004 1.242239847
30.03382555 2.519085432
44.99710569 0.8829692194
56.0130901 3.643054514
56.04947561 3.527455578
58.02874017 1.354406762
58.06512568 1.353523163
59.01275576 0.9450684413
61.96951104 1.805944512
63.9851611 0.8632508863
74.02365479 25.13080855
75.9851611 1.257754494
76.03930485 1.058086972
84.04439023 0.8429012727
101.0709393 2.51053259
102.9960601 5.010689074
105.0117102 2.247089094
133.0066248 1.542167605
170.092403 2.417630266
172.1080531 1.60993805
188.048824 1.649073655
206.0230032 1.493495488

Name: +ve in-silico MS/MS by CFM-ID for AWAUOZQJFVWYSL-UHFFFAOYSA-N
ID: AWAUOZQJFVWYSL-UHFFFAOYSA-N
Comment: Energy0
Num peaks: 6
179.025819 7.12802989
283.0156482 3.412846887
297.0312983 3.734106585
299.0469483 4.147973993
323.0469483 31.15276787
341.057513 36.20564615

Name: +ve in-silico MS/MS by CFM-ID for AWAUOZQJFVWYSL-UHFFFAOYSA-N
ID: AWAUOZQJFVWYSL-UHFFFAOYSA-N
Comment: Energy1
Num peaks: 11
161.0152543 4.837499172
177.0101689 1.66208322
179.025819 5.740943713
229.0495352 1.305563588
283.0156482 17.1412737
297.0312983 2.472736776
299.0469483 2.584795592
305.0363837 4.24185187
313.0625984 3.055297433
323.0469483 22.89918365
341.057513 14.55583934

Name: +ve in-silico MS/MS by CFM-ID for AWAUOZQJFVWYSL-UHFFFAOYSA-N
ID: AWAUOZQJFVWYSL-UHFFFAOYSA-N
Comment: Energy2
Num peaks: 23
49.00727645 1.373637696
67.01784114 1.427324186
121.0284058 7.172284244
134.9996042 13.8233671
137.0152543 2.670392725
143.0491413 2.18300851
158.9996042 5.20400069
161.0152543 9.792206524
162.9945188 1.622579787
175.0309044 2.066660697
177.0101689 5.366724973
179.025819 2.250208956
185.0233204 1.124860463
193.041469 2.576318315
219.0207336 1.759057551
279.0571191 3.419456329
281.0363837 1.507688132
283.0156482 5.196238276
287.0702706 0.9983485539
295.0520337 1.501329507
297.0312983 1.540517173
305.0363837 3.809589807
323.0469483 1.939632499

Name: +ve in-silico MS/MS by CFM-ID for FSNQJSKMYUIRDC-UHFFFAOYSA-N
ID: FSNQJSKMYUIRDC-UHFFFAOYSA-N
Comment: Energy0
Num peaks: 17
47.04914126 3.543968629
101.0597059 3.382322601
123.0440559 1.762062505
170.0003325 6.913389177
177.0546206 1.112649479
205.0859207 0.9204967479
207.1015708 1.750698044
217.0495352 0.9939125066
219.0651853 1.306797451
223.0964854 1.061859017
258.0316326 2.642591281
276.0421973 6.685156484
302.0578474 2.067845848
330.052762 8.215683835
348.0633267 3.133605663
358.0840621 2.954851108
376.0946268 32.1161708

Name: +ve in-silico MS/MS by CFM-ID for FSNQJSKMYUIRDC-UHFFFAOYSA-N
ID: FSNQJSKMYUIRDC-UHFFFAOYSA-N
Comment: Energy1
Num peaks: 30
27.02292652 1.846463253
29.03857658 0.8415409219
47.04914126 7.509778385
57.0334912 0.8034676864
101.0597059 2.907209513
105.0334912 1.137037564
107.0491413 3.080321202
109.0647913 4.289678899
113.0152543 1.770365831
121.0284058 1.382675517
123.0440559 9.978489359
125.0597059 2.194286533
149.0597059 0.8704083208
161.0597059 1.004383893
170.0003325 3.502729526
177.0546206 1.435861195
179.0702706 0.8851776933
181.0859207 0.7033154792
195.0651853 0.829279663
205.0859207 0.7903369061
207.1015708 3.322514395
223.0964854 1.468150932
258.0316326 4.944953519
274.0265472 1.110048957
276.0421973 7.561302473
302.0578474 2.688077
330.052762 5.624368448
348.0633267 1.070899379
358.0840621 0.8553354531
376.0946268 3.751435851

Name: +ve in-silico MS/MS by CFM-ID for FSNQJSKMYUIRDC-UHFFFAOYSA-N
ID: FSNQJSKMYUIRDC-UHFFFAOYSA-N
Comment: Energy2
Num peaks: 31
27.02292652 3.837526536
29.03857658 2.327044186
39.02292652 1.036277951
41.00219107 0.9703209163
47.04914126 2.889322369
68.99710569 0.6745129866
69.0334912 0.5876821783
93.0334912 1.64553161
95.04914126 2.516779203
98.99960423 1.578876519
105.0334912 3.434440857
107.0491413 2.076120398
113.0152543 1.678148807
115.0309044 1.369982515
121.0284058 5.032752052
121.0647913 1.016619727
123.0440559 11.36870575
129.0101689 5.632371939
133.0647913 1.140668147
147.0440559 1.016160804
149.0597059 4.058696817
150.0549549 0.7533461696
151.075356 3.003537504
154.0054179 2.87458851
156.0210679 0.9107126257
170.0003325 0.8987789086
177.0546206 0.8472841868
179.0702706 1.405524239
248.0472827 0.6750706607
258.0316326 4.128612914
276.0421973 2.512678216

Name: +ve in-silico MS/MS by CFM-ID for GXDOYOKLCAVQJC-UHFFFAOYSA-N
ID: GXDOYOKLCAVQJC-UHFFFAOYSA-N
Comment: Energy0
Num peaks: 18
47.04914126 3.497643029
101.0597059 3.37967492
123.0440559 1.664836495
170.0003325 7.02357796
177.0546206 1.095533046
205.0859207 0.908951337
207.1015708 1.692601562
217.0495352 0.9804387176
219.0651853 1.289061509
223.0964854 1.050227799
258.0316326 2.896561268
276.0421973 6.430982659
302.0578474 2.039277165
330.052762 8.063286083
348.0633267 3.052498653
350.0789767 0.8721039838
358.0840621 2.855621808
376.0946268 31.48851349

Name: +ve in-silico MS/MS by CFM-ID for GXDOYOKLCAVQJC-UHFFFAOYSA-N
ID: GXDOYOKLCAVQJC-UHFFFAOYSA-N
Comment: Energy1
Num peaks: 31
27.02292652 1.991840398
29.03857658 0.8232534758
47.04914126 7.334950423
57.0334912 2.168080939
99.04405588 0.6587417334
101.0597059 3.25649689
105.0334912 0.7691345951
107.0491413 2.87423136
109.0647913 3.996709879
113.0152543 1.729249028
121.0284058 1.255303431
123.0440559 9.285413352
125.0597059 2.146151064
149.0597059 0.8527966141
161.0597059 0.906368516
170.0003325 3.725042234
177.0546206 1.288129474
179.0702706 0.8998897959
181.0859207 0.753496433
195.0651853 0.7875415332
205.0859207 0.7719728562
207.1015708 3.127272774
223.0964854 1.427296303
258.0316326 5.683982134
274.0265472 0.9710415519
276.0421973 7.040046119
302.0578474 2.589209394
330.052762 5.178044902
348.0633267 1.03427382
358.0840621 0.7196585369
376.0946268 3.60213729

Name: +ve in-silico MS/MS by CFM-ID for GXDOYOKLCAVQJC-UHFFFAOYSA-N
ID: GXDOYOKLCAVQJC-UHFFFAOYSA-N
Comment: Energy2
Num peaks: 31
27.02292652 4.622695044
29.03857658 2.24866684
39.02292652 1.930057926
41.00219107 0.9176278487
47.04914126 2.846535157
57.0334912 0.9494971766
65.03857658 1.064039416
83.04914126 0.8578920354
93.0334912 1.375996471
95.04914126 2.58075437
98.99960423 1.525747472
105.0334912 0.9447720728
107.0491413 2.085862526
113.0152543 1.621286365
115.0309044 1.32346425
121.0284058 4.352914832
123.0440559 9.975240217
129.0101689 7.293942864
133.0647913 1.094683164
147.0440559 0.9851144291
149.0597059 4.028674777
151.075356 2.934571497
154.0054179 2.350505035
170.0003325 1.19811826
177.0546206 0.8140601489
179.0702706 1.376840088
218.0003325 0.8748774589
232.0159826 0.9922987158
258.0316326 4.85853678
272.0108972 0.9202858472
276.0421973 2.363411108

Name: +ve in-silico MS/MS by CFM-ID for QAFZBDJIUTZCBK-UHFFFAOYSA-N
ID: QAFZBDJIUTZCBK-UHFFFAOYSA-N
Comment: Energy0
Num peaks: 15
47.04914126 3.265061159
101.0597059 3.10871128
109.0284058 1.812946527
141.0101689 4.282234373
166.0054179 6.876650718
184.0159826 5.975620597
193.0859207 1.644333283
205.0495352 1.206144003
258.0316326 2.747320665
276.0421973 6.378744908
302.0578474 1.813994213
330.052762 7.384752187
348.0633267 2.400090545
358.0840621 2.655952968
376.0946268 28.59172987

Name: +ve in-silico MS/MS by CFM-ID for QAFZBDJIUTZCBK-UHFFFAOYSA-N
ID: QAFZBDJIUTZCBK-UHFFFAOYSA-N
Comment: Energy1
Num peaks: 28
27.02292652 1.724724007
29.03857658 0.7926423097
47.04914126 7.042753373
95.04914126 5.072843004
101.0597059 2.703987414
109.0284058 10.55498271
111.0440559 2.126082423
125.0152543 1.438046218
127.0309044 1.54723963
141.0101689 0.95935198
147.0440559 0.8435836334
149.0597059 2.281768982
163.0389705 1.099504368
165.0546206 0.8813299238
166.0054179 7.418951906
167.0702706 0.7621203169
181.0495352 0.7792004359
184.0159826 2.754174657
191.0702706 0.8059271439
193.0859207 3.314342226
209.0808353 1.378025208
258.0316326 5.470442563
274.0265472 1.059088112
276.0421973 6.895328699
302.0578474 2.096899095
330.052762 4.587326318
348.0633267 0.9393785861
376.0946268 3.358022797

Name: +ve in-silico MS/MS by CFM-ID for QAFZBDJIUTZCBK-UHFFFAOYSA-N
ID: QAFZBDJIUTZCBK-UHFFFAOYSA-N
Comment: Energy2
Num peaks: 24
27.02292652 2.661961585
29.03857658 1.678177216
41.00219107 0.8075437532
47.04914126 2.005977675
63.02292652 1.126665208
65.00219107 0.816398266
81.0334912 1.197743489
82.9683041 1.281931148
98.99960423 1.108803542
109.0284058 5.458673361
119.0491413 0.9678683143
124.9788688 1.342981669
125.0152543 6.211587663
127.0309044 1.077675367
129.0465544 1.278624741
135.0440559 2.194234566
137.0597059 1.5739477
138.0105033 2.99811115
141.0101689 24.27052789
143.025819 2.172970323
165.0546206 1.293485662
166.0054179 14.0445454
258.0316326 2.042274059
276.0421973 0.9631122157

Name: +ve in-silico MS/MS by CFM-ID for MYSDIWGUYFMDDX-UHFFFAOYSA-N
ID: MYSDIWGUYFMDDX-UHFFFAOYSA-N
Comment: Energy0
Num peaks: 15
47.04914126 3.282210067
101.0597059 3.126175183
109.0284058 1.82542316
141.0101689 4.284937645
166.0054179 6.911412969
184.0159826 6.001990697
193.0859207 1.653376717
205.0495352 1.212565381
258.0316326 2.764760751
276.0421973 6.430256933
302.0578474 1.833838801
330.052762 7.479680557
348.0633267 2.414655208
358.0840621 2.700710838
376.0946268 28.81378619

Name: +ve in-silico MS/MS by CFM-ID for MYSDIWGUYFMDDX-UHFFFAOYSA-N
ID: MYSDIWGUYFMDDX-UHFFFAOYSA-N
Comment: Energy1
Num peaks: 28
27.02292652 1.727134869
29.03857658 0.7938375455
47.04914126 7.054132636
95.04914126 4.781702691
101.0597059 2.709112555
109.0284058 10.63355986
111.0440559 2.129054314
125.0152543 1.444536743
127.0309044 1.549754239
135.0440559 0.7722311849
141.0101689 0.9146610982
147.0440559 0.9619901802
163.0389705 1.315523079
165.0546206 0.8825748897
166.0054179 7.544987836
181.0495352 0.7802896216
184.0159826 2.759355618
191.0702706 0.8073222217
193.0859207 3.321105884
209.0808353 1.380924718
258.0316326 5.606069935
274.0265472 1.060847922
276.0421973 7.232895265
302.0578474 2.329366259
330.052762 5.119578509
348.0633267 0.9412071765
358.0840621 0.7811109222
376.0946268 3.367417214

Name: +ve in-silico MS/MS by CFM-ID for MYSDIWGUYFMDDX-UHFFFAOYSA-N
ID: MYSDIWGUYFMDDX-UHFFFAOYSA-N
Comment: Energy2
Num peaks: 25
27.02292652 2.668128256
29.03857658 1.682067558
47.04914126 2.010676246
49.00727645 1.33018519
51.02292652 1.20260728
53.03857658 1.878665386
63.02292652 1.029148886
81.0334912 0.8380268789
105.0334912 3.184473314
109.0284058 5.440206085
110.9996042 1.118217334
113.0152543 2.615947451
119.0491413 0.9714543752
125.0152543 5.785084731
127.0309044 1.080186497
129.0465544 1.171706884
135.0440559 2.206052052
137.0597059 1.57759389
138.9945188 5.681651547
141.0101689 17.43659134
143.025819 2.249050425
165.0546206 1.29648663
166.0054179 12.67018228
258.0316326 1.976098898
276.0421973 0.9693727226

Name: +ve in-silico MS/MS by CFM-ID for WQKXSDIKNLUODI-UHFFFAOYSA-N
ID: WQKXSDIKNLUODI-UHFFFAOYSA-N
Comment: Energy0
Num peaks: 15
47.04914126 3.274565504
101.0597059 3.118389403
109.0284058 1.822283315
141.0101689 4.283454244
166.0054179 6.893159716
184.0159826 5.987933589
193.0859207 1.649345089
205.0495352 1.209702827
258.0316326 2.758631017
276.0421973 6.414193503
302.0578474 1.829272077
330.052762 7.461236872
348.0633267 2.408161259
358.0840621 2.694198296
376.0946268 28.71474833

Name: +ve in-silico MS/MS by CFM-ID for WQKXSDIKNLUODI-UHFFFAOYSA-N
ID: WQKXSDIKNLUODI-UHFFFAOYSA-N
Comment: Energy1
Num peaks: 28
27.02292652 1.726554597
29.03857658 0.7935498408
47.04914126 7.051393359
95.04914126 4.780096163
101.0597059 2.707878637
109.0284058 10.62998726
111.0440559 2.128339007
125.0152543 1.399637789
127.0309044 1.549148906
135.0440559 0.7719717352
141.0101689 0.9151282644
147.0440559 0.9616669764
163.0389705 1.315081097
165.0546206 0.8822752344
166.0054179 7.552837534
181.0495352 0.7800274644
184.0159826 2.758268215
191.0702706 0.8069863706
193.0859207 3.319477389
209.0808353 1.380226584
258.0316326 5.603958025
274.0265472 1.06042428
276.0421973 7.229613864
302.0578474 2.328348817
330.052762 5.117260447
348.0633267 0.9407669198
358.0840621 0.7807691972
376.0946268 3.365154864

Name: +ve in-silico MS/MS by CFM-ID for WQKXSDIKNLUODI-UHFFFAOYSA-N
ID: WQKXSDIKNLUODI-UHFFFAOYSA-N
Comment: Energy2
Num peaks: 25
27.02292652 2.661962197
29.03857658 1.678177603
39.02292652 0.9410014066
47.04914126 2.005978142
63.02292652 1.026770517
81.0334912 0.8360901941
96.98395416 1.489925172
105.0334912 3.764659765
108.9839542 1.75682117
109.0284058 5.427633739
110.9996042 1.321947898
113.0152543 3.008126045
119.0491413 0.9692093388
125.0152543 5.671716298
127.0309044 1.077675617
129.0465544 1.168983552
135.0440559 2.200953854
137.0597059 1.573948062
138.9945188 5.208950172
141.0101689 18.30946385
143.025819 2.112928835
165.0546206 1.29348596
166.0054179 12.17673068
258.0316326 1.971470798
276.0421973 0.9669119408

Name: +ve in-silico MS/MS by CFM-ID for RYALHDJCNDDPLS-UHFFFAOYSA-N
ID: RYALHDJCNDDPLS-UHFFFAOYSA-N
Comment: Energy0
Num peaks: 6
73.02840582 1.76752242
148.0617716 1.242915874
164.0930717 51.94095663
278.1247658 4.020261692
358.0815807 4.238508471
376.0921453 17.00974889

Name: +ve in-silico MS/MS by CFM-ID for RYALHDJCNDDPLS-UHFFFAOYSA-N
ID: RYALHDJCNDDPLS-UHFFFAOYSA-N
Comment: Energy1
Num peaks: 6
61.02840582 1.242066124
137.0821727 2.244235312
148.0617716 25.08883142
164.0930717 51.28529856
278.1247658 2.795914643
296.1353305 0.9301764718

Name: +ve in-silico MS/MS by CFM-ID for RYALHDJCNDDPLS-UHFFFAOYSA-N
ID: RYALHDJCNDDPLS-UHFFFAOYSA-N
Comment: Energy2
Num peaks: 11
43.01784114 1.764436497
69.04472458 1.442062523
71.06037464 1.284831099
94.03997355 2.360308555
122.0712737 1.674182649
137.0821727 4.408202622
147.0301371 1.322268936
148.0617716 15.13121561
162.0774217 6.460824124
164.0930717 42.19041114
190.0723363 2.402752255

Name: +ve in-silico MS/MS by CFM-ID for QCFPUTUORQMIRN-UHFFFAOYSA-N
ID: QCFPUTUORQMIRN-UHFFFAOYSA-N
Comment: Energy0
Num peaks: 6
59.01275576 1.376895478
61.02840582 1.86428842
152.9852207 1.578336842
164.0930717 52.19522438
358.0815807 5.584653692
376.0921453 18.50825987

Name: +ve in-silico MS/MS by CFM-ID for QCFPUTUORQMIRN-UHFFFAOYSA-N
ID: QCFPUTUORQMIRN-UHFFFAOYSA-N
Comment: Energy1
Num peaks: 6
61.02840582 1.192289161
137.0821727 2.424888647
148.0617716 27.10577439
164.0930717 49.37405942
278.1247658 1.980150732
358.0815807 1.404948837

Name: +ve in-silico MS/MS by CFM-ID for QCFPUTUORQMIRN-UHFFFAOYSA-N
ID: QCFPUTUORQMIRN-UHFFFAOYSA-N
Comment: Energy2
Num peaks: 11
43.01784114 3.821252008
45.0334912 2.371924879
59.01275576 1.354349524
69.04472458 1.272542991
71.06037464 1.465216896
94.03997355 2.691687629
122.0712737 1.662032609
137.0821727 5.027188894
148.0617716 17.25558542
162.0774217 3.889700022
164.0930717 39.9265428

Name: +ve in-silico MS/MS by CFM-ID for WRPGXIYQXBWJGL-UHFFFAOYSA-N
ID: WRPGXIYQXBWJGL-UHFFFAOYSA-N
Comment: Energy0
Num peaks: 14
82.02874017 1.932495369
112.0393049 2.007596186
114.0549549 8.584860279
173.0379249 1.302165793
196.042676 9.490067319
198.058326 6.917083458
278.0593887 1.7523792
280.0750387 8.96855913
292.1114242 1.471126732
304.0750387 3.932713917
308.1063389 1.446728306
318.0906888 1.607057443
319.0747044 6.218590369
336.1012535 25.64296529

Name: +ve in-silico MS/MS by CFM-ID for WRPGXIYQXBWJGL-UHFFFAOYSA-N
ID: WRPGXIYQXBWJGL-UHFFFAOYSA-N
Comment: Energy1
Num peaks: 31
39.02292652 2.330398956
41.03857658 1.646544824
43.05422664 3.236148429
45.0334912 0.833589749
45.06987671 0.981232122
54.03382555 7.866980721
59.04914126 0.8579099311
66.03382555 7.460520165
68.04947561 1.214235731
99.04405588 1.333610757
116.0494756 3.897055991
118.0651257 1.750098974
120.0807757 2.316010665
124.0393049 1.167197263
136.0756904 0.9019335771
138.0549549 1.095104251
139.0502039 2.133289867
146.0600403 1.210043575
147.0440559 1.62422308
160.0393049 1.573213191
162.0549549 0.8956770923
164.070605 16.65751795
166.086255 0.8242369855
221.0379249 1.229253701
222.0331739 1.203383835
224.048824 1.467271983
226.064474 1.566064447
236.048824 1.588117758
238.064474 1.554997064
304.0750387 1.269799842
336.1012535 1.907003652

Name: +ve in-silico MS/MS by CFM-ID for WRPGXIYQXBWJGL-UHFFFAOYSA-N
ID: WRPGXIYQXBWJGL-UHFFFAOYSA-N
Comment: Energy2
Num peaks: 31
39.02292652 1.922742519
41.03857658 1.384186157
45.0334912 0.7045926353
55.01784114 0.9094619489
56.0130901 1.413172885
58.02874017 4.236734644
82.02874017 5.246742846
84.04439023 1.361800249
95.01275576 0.9205054369
112.0393049 3.965401629
114.0549549 7.327577389
150.0371967 0.6921775657
152.0528467 1.550569291
164.070605 0.9186965454
182.0382593 2.342485319
196.042676 3.874004658
198.058326 1.664985648
210.0695594 2.07745554
234.0695594 3.284330458
236.0852095 10.40871317
238.064474 1.620781968
240.0437386 0.9448978117
247.053575 0.7694405749
248.048824 1.174483949
252.0801241 1.98989779
254.0593887 1.869241766
260.0852095 2.150673476
263.0484896 1.094875986
264.0801241 1.228024099
265.0641397 0.7027623592
320.0699533 0.6950061183

Name: +ve in-silico MS/MS by CFM-ID for OTEYHCGZEGQKHB-UHFFFAOYSA-N
ID: OTEYHCGZEGQKHB-UHFFFAOYSA-N
Comment: Energy0
Num peaks: 22
82.02874017 1.607371283
112.0393049 1.808840532
114.0549549 7.251243361
164.070605 1.259557875
173.0379249 0.9542676585
179.0161269 2.2311187
181.0317769 0.8990741665
196.042676 8.844475245
198.058326 4.813153016
262.064474 1.095111
263.0484896 2.557764595
264.0801241 1.506125797
276.0437386 1.473827086
278.0593887 1.296087464
280.0750387 6.333396925
287.0484896 0.7823163296
290.0957742 0.7837290217
292.1114242 0.8246551288
304.0750387 2.653102694
318.0906888 1.335687553
319.0747044 11.69972195
336.1012535 18.01552352

Name: +ve in-silico MS/MS by CFM-ID for OTEYHCGZEGQKHB-UHFFFAOYSA-N
ID: OTEYHCGZEGQKHB-UHFFFAOYSA-N
Comment: Energy1
Num peaks: 31
42.03382555 0.9563842379
45.0334912 0.9497227798
54.03382555 9.001900164
56.04947561 0.9120127686
57.0334912 0.7869735254
59.04914126 1.045190044
68.04947561 1.988209181
94.06512568 0.8472406346
99.04405588 1.646389863
121.0284058 1.053276089
136.0393049 2.214202768
138.0549549 1.087672102
139.0502039 3.961515829
147.0440559 3.888416163
150.0549549 0.9406438293
160.0393049 1.372210075
162.0549549 1.013407269
164.070605 5.718803097
171.0222749 1.675274222
173.0379249 1.739594735
194.0382593 0.8959434036
209.0379249 2.310491719
222.0331739 2.926976483
224.048824 4.026876019
226.064474 1.883852593
287.0484896 0.9101126547
304.0750387 1.805267917
318.0906888 1.004370057
319.0747044 2.089862973
320.0699533 1.392955116
336.1012535 2.684757671

Name: +ve in-silico MS/MS by CFM-ID for OTEYHCGZEGQKHB-UHFFFAOYSA-N
ID: OTEYHCGZEGQKHB-UHFFFAOYSA-N
Comment: Energy2
Num peaks: 31
49.00727645 3.360803759
50.00252542 1.562461238
51.02292652 0.9506321099
55.01784114 0.7503210838
56.0130901 1.153046053
58.02874017 4.696533945
82.02874017 4.16694976
84.04439023 1.093255877
94.06512568 1.984119487
95.01275576 2.662922725
112.0393049 1.368006068
114.0549549 4.355316039
126.0371967 0.7697714811
147.0440559 0.9420633856
164.070605 1.370207745
169.0317769 0.8511949745
195.0586604 0.7341251536
196.042676 3.075203481
198.058326 0.8007278982
208.0539094 10.2250466
211.053575 1.101446827
223.053575 0.9699998629
224.048824 0.7815952868
232.0539094 0.8133354905
235.053575 2.865635319
248.048824 1.002813873
251.0484896 3.360574809
263.0484896 2.461959654
268.1114242 1.062984168
275.0848751 1.360134179
308.1063389 1.452130478

Name: +ve in-silico MS/MS by CFM-ID for UMWYMJFAXPITQD-UHFFFAOYSA-N
ID: UMWYMJFAXPITQD-UHFFFAOYSA-N
Comment: Energy0
Num peaks: 10
120.0443902 2.382459748
257.0556832 3.029138089
289.0607686 3.534932589
290.092403 2.951346316
316.0716676 5.284952673
317.0556832 4.967390296
344.0665822 6.663175834
347.0662479 6.466137982
349.0818979 27.09835563
376.092797 17.91999964

Name: +ve in-silico MS/MS by CFM-ID for UMWYMJFAXPITQD-UHFFFAOYSA-N
ID: UMWYMJFAXPITQD-UHFFFAOYSA-N
Comment: Energy1
Num peaks: 20
51.02292652 1.079348584
59.01275576 1.188015007
87.00767038 4.504279378
120.0443902 11.21096751
163.0389705 2.637562993
169.0396392 1.990669797
214.0611029 1.228947093
227.0451185 1.064538992
230.0447842 2.824388631
257.0556832 5.837218336
263.081504 1.334735501
289.0607686 3.119952205
290.092403 4.700987885
316.0716676 13.42329309
317.0556832 1.821842101
344.0665822 7.123020625
347.0662479 1.056452766
348.0978823 0.9119714386
349.0818979 6.014224648
376.092797 7.656888266

Name: +ve in-silico MS/MS by CFM-ID for UMWYMJFAXPITQD-UHFFFAOYSA-N
ID: UMWYMJFAXPITQD-UHFFFAOYSA-N
Comment: Energy2
Num peaks: 31
49.00727645 1.075223326
51.02292652 1.085615289
53.01342445 4.500931698
56.99710569 1.432840197
59.01275576 2.866366169
65.03857658 0.8439963684
74.00252542 0.928050936
76.01817548 0.7100893466
78.03382555 0.7634624493
87.00767038 1.380283531
88.01817548 0.9184035179
120.0443902 2.509699559
145.0396392 4.433758086
146.0236548 0.8830701924
163.0389705 1.278515383
169.0396392 3.581248537
170.0348882 1.445660426
172.0505382 4.301250226
173.0345538 6.381144386
199.0502039 2.578695065
201.0294684 1.358990917
206.0447842 0.8214357003
227.0451185 0.9762254498
230.0447842 6.182335014
257.0556832 1.112865412
263.081504 3.250655056
289.0607686 14.49126224
291.0764186 1.651629641
316.0716676 1.158331466
317.0556832 3.05234403
348.0978823 0.69929473

Name: +ve in-silico MS/MS by CFM-ID for PCJZZUKPHZJEOJ-UHFFFAOYSA-N
ID: PCJZZUKPHZJEOJ-UHFFFAOYSA-N
Comment: Energy0
Num peaks: 8
96.96852159 4.702744398
98.98417166 14.68070641
150.0913404 1.862051634
236.1069905 2.792180706
238.1226406 8.484930397
256.1332052 3.400686874
318.0889711 4.010126272
336.0995358 41.77284592

Name: +ve in-silico MS/MS by CFM-ID for PCJZZUKPHZJEOJ-UHFFFAOYSA-N
ID: PCJZZUKPHZJEOJ-UHFFFAOYSA-N
Comment: Energy1
Num peaks: 25
80.97360697 1.075364632
96.96852159 1.845609209
98.98417166 3.793348671
108.0443902 3.372882667
122.0600403 4.072253291
136.0756904 1.331322786
148.0756904 1.751929354
150.0913404 3.799725767
162.0913404 1.141660652
164.1069905 1.921329349
172.9998217 2.100016628
187.0154718 2.833770835
209.0960915 0.8214827458
210.1277259 0.9723271301
226.1226406 1.716976465
227.0467719 0.8935925694
236.1069905 5.53712782
238.1226406 19.51655512
240.1382906 1.425513354
305.0573366 1.173220895
308.0682356 0.704425714
308.1046211 2.41109789
318.0889711 5.33766515
320.0682356 1.368218302
336.0995358 9.227161659

Name: +ve in-silico MS/MS by CFM-ID for PCJZZUKPHZJEOJ-UHFFFAOYSA-N
ID: PCJZZUKPHZJEOJ-UHFFFAOYSA-N
Comment: Energy2
Num peaks: 31
49.00727645 1.384165277
51.02292652 2.520646728
53.03857658 1.250393054
79.05422664 2.007050176
91.05422664 1.191135389
96.96852159 3.173413382
98.98417166 2.728490994
101.0385766 0.942835163
103.0542266 3.542006376
108.0443902 1.770036449
122.0600403 1.956923433
124.0756904 2.201651396
129.0698767 2.597725666
131.0855268 1.338548081
141.0698767 2.122469954
143.0855268 1.437325355
145.0647913 0.8759200138
165.0698767 3.917665777
167.0855268 6.398796662
169.1011768 4.466175388
177.0698767 0.9824818594
183.0804414 1.360283671
185.0960915 1.241327986
209.0960915 3.61744107
210.0913404 1.123649382
211.1117415 1.182154628
212.1069905 0.904152269
222.1277259 1.018080342
236.1069905 1.260328339
238.1226406 2.431093696
320.0682356 1.237554916

Name: +ve in-silico MS/MS by CFM-ID for CQRIQGDBZCFCBC-UHFFFAOYSA-N
ID: CQRIQGDBZCFCBC-UHFFFAOYSA-N
Comment: Energy0
Num peaks: 6
58.06512568 4.585216065
72.08077574 2.884136882
262.0184811 2.293043332
331.0399448 2.023255786
340.1211163 1.552595952
376.097794 70.2776474

Name: +ve in-silico MS/MS by CFM-ID for CQRIQGDBZCFCBC-UHFFFAOYSA-N
ID: CQRIQGDBZCFCBC-UHFFFAOYSA-N
Comment: Energy1
Num peaks: 12
46.06512568 1.262712244
58.06512568 11.09669228
72.08077574 17.79905341
125.0152543 2.072783786
150.0105033 6.408494743
223.0632671 5.06710758
235.0632671 2.491445875
237.0789172 14.38170788
239.0945672 6.854364639
305.0242948 1.675500046
331.0399448 2.408563474
376.097794 9.195113724

Name: +ve in-silico MS/MS by CFM-ID for CQRIQGDBZCFCBC-UHFFFAOYSA-N
ID: CQRIQGDBZCFCBC-UHFFFAOYSA-N
Comment: Energy2
Num peaks: 31
15.02292652 1.915703417
42.03382555 1.616979615
44.04947561 1.108303333
46.06512568 0.9551453315
58.06512568 5.983398733
60.08077574 0.7802521443
70.06512568 0.7324053577
72.08077574 1.916648834
75.02292652 0.7100087007
96.98395416 1.098955281
98.99960423 1.279579272
101.0152543 1.479232369
101.0385766 1.164694134
113.0152543 2.182382596
117.0465544 0.6875047636
125.0152543 6.822296592
134.9996042 7.968461693
137.0152543 2.171145005
138.0105033 1.867100702
139.0057522 0.8446721062
140.0261533 0.6859193539
141.0214023 0.9058780897
150.0105033 4.225503357
165.0214023 2.111995619
212.0261533 0.8639029415
226.0418034 4.922384204
229.0527024 0.6827022312
241.0527024 3.696250626
260.002831 4.551868539
262.0184811 10.85028529
277.0293801 0.974372291

Name: +ve in-silico MS/MS by CFM-ID for GQMAZDDRHKWPOD-UHFFFAOYSA-N
ID: GQMAZDDRHKWPOD-UHFFFAOYSA-N
Comment: Energy0
Num peaks: 16
43.01784114 2.436919586
46.99499752 3.477298388
49.01064758 5.392764615
89.05970595 2.798858768
104.070605 1.751930084
134.0600403 3.500444622
171.0222749 2.146025883
198.0219405 4.263513448
213.0328396 2.810330488
215.0484896 5.181451504
258.036545 1.935269536
288.0471097 1.74485036
300.0471097 10.56071186
317.0624254 2.536078515
334.0889745 7.956111082
376.0995392 21.62650282

Name: +ve in-silico MS/MS by CFM-ID for GQMAZDDRHKWPOD-UHFFFAOYSA-N
ID: GQMAZDDRHKWPOD-UHFFFAOYSA-N
Comment: Energy1
Num peaks: 31
28.01817548 1.068645262
33.0334912 0.7470551758
43.01784114 1.765994575
46.99499752 2.229692926
49.01064758 2.918096293
87.04405588 0.6998858999
89.05970595 4.37169134
104.070605 9.258278219
106.086255 0.8295522655
108.0443902 2.45887035
124.0756904 0.6986454117
134.0600403 6.843615128
141.0004768 2.030619605
156.0113759 7.757549244
162.058326 2.592777069
171.0222749 2.109078772
177.0692251 0.723243706
179.0848751 2.169267305
196.0062905 0.9489687667
198.0219405 5.688382921
200.0375906 1.467848259
213.0328396 1.382340008
215.0484896 1.719740923
271.0205606 1.451137839
300.0471097 0.7948159193
317.0624254 2.406616388
330.1118182 0.9340893902
334.0889745 3.765670382
358.0889745 1.160368541
360.0682391 0.897527009
376.0995392 3.616089292

Name: +ve in-silico MS/MS by CFM-ID for GQMAZDDRHKWPOD-UHFFFAOYSA-N
ID: GQMAZDDRHKWPOD-UHFFFAOYSA-N
Comment: Energy2
Num peaks: 31
15.02292652 2.301717296
28.01817548 2.415183554
41.00219107 2.400860644
43.01784114 4.591744735
46.99499752 1.460318333
49.01064758 1.048265246
59.04914126 2.262264431
63.02292652 2.379456226
65.03857658 1.690241895
80.04947561 4.535470632
89.05970595 1.971505683
103.0324456 1.297460598
104.070605 0.9274921366
108.0443902 1.116925069
116.0494756 1.601305963
118.0287402 2.477567552
118.0651257 0.7849995353
120.0443902 1.69800052
122.0600403 2.472076214
134.0600403 17.00221273
136.0756904 2.550264003
171.0222749 0.7588319574
213.0328396 0.781448992
241.0099959 3.825075096
243.025646 1.3109912
244.020895 2.364447932
258.036545 3.837649422
271.0205606 1.135534775
302.0627598 1.254065704
358.0889745 0.8755154212
360.0682391 0.7541488076

Name: +ve in-silico MS/MS by CFM-ID for TWIJWWZUONGTIY-UHFFFAOYSA-N
ID: TWIJWWZUONGTIY-UHFFFAOYSA-N
Comment: Energy0
Num peaks: 6
87.05528926 5.362187334
113.0709393 14.05251468
250.0570802 9.852213359
289.1043647 8.443665685
318.0945283 3.213637459
336.105093 43.43249775

Name: +ve in-silico MS/MS by CFM-ID for TWIJWWZUONGTIY-UHFFFAOYSA-N
ID: TWIJWWZUONGTIY-UHFFFAOYSA-N
Comment: Energy1
Num peaks: 20
44.04947561 1.308121353
56.04947561 7.022451532
58.06512568 2.156672905
87.05528926 6.620312118
99.05528926 4.135312534
113.0709393 15.68833692
203.0563519 3.36640191
232.0465155 1.70614674
232.082901 5.602722722
234.0621655 1.254065832
242.1036364 1.692684103
250.0570802 5.883150856
261.0730646 1.488381014
263.0887146 2.587373025
279.0836293 3.118153816
287.0887146 1.507624059
289.1043647 6.143052489
300.0839636 2.692681579
318.0945283 4.299248729
336.105093 2.122877475

Name: +ve in-silico MS/MS by CFM-ID for TWIJWWZUONGTIY-UHFFFAOYSA-N
ID: TWIJWWZUONGTIY-UHFFFAOYSA-N
Comment: Energy2
Num peaks: 21
40.01817548 1.108202956
42.03382555 5.075444098
44.0130901 2.393267582
44.04947561 4.717790086
56.04947561 2.114638584
57.04472458 3.018485394
59.06037464 3.489979711
69.04472458 5.25287552
70.02874017 5.668564102
71.06037464 1.080844225
85.0396392 1.790843764
87.05528926 16.94087709
99.05528926 1.59280591
113.0709393 1.621993004
197.0305311 3.593057872
201.0407018 5.392471168
203.0563519 5.354587841
223.0461811 1.044697573
224.0414301 2.191091925
232.0465155 1.393466771
250.0570802 5.273324565

Name: +ve in-silico MS/MS by CFM-ID for KIWNGVJNFFGUIK-UHFFFAOYSA-N
ID: KIWNGVJNFFGUIK-UHFFFAOYSA-N
Comment: Energy0
Num peaks: 19
62.99960423 0.8420159514
73.02840582 0.867060365
87.04405588 1.970292694
102.0549549 2.179403113
104.070605 4.433002607
140.002831 1.861863668
142.0184811 2.786357595
235.08422 3.161538382
273.0320962 6.505279306
275.0477462 1.12497567
286.0273451 1.053455655
288.0429952 2.084658763
290.0586453 2.887063777
302.0586453 6.490815376
314.1030969 1.603493223
330.0535599 5.471216367
340.118747 1.433194827
348.0641246 2.809124298
376.0954247 30.76652741

Name: +ve in-silico MS/MS by CFM-ID for KIWNGVJNFFGUIK-UHFFFAOYSA-N
ID: KIWNGVJNFFGUIK-UHFFFAOYSA-N
Comment: Energy1
Num peaks: 27
28.01817548 1.269844308
47.04914126 1.898557198
58.02874017 1.93525559
62.99960423 2.499474232
76.03930485 2.321105278
78.01050326 2.471750479
87.04405588 3.736882906
102.0549549 2.541148951
104.070605 15.89848795
106.0418034 1.540917078
130.0052415 1.075173486
132.0208915 4.17343441
134.0365416 5.981739761
136.0521916 1.42479932
140.002831 1.943660597
142.0184811 5.466139034
169.9687676 2.017148428
171.9844177 2.737343555
186.9953167 0.9662538466
211.0397684 1.655292673
235.08422 4.120637086
247.0164461 1.060494316
271.0164461 1.093970469
273.0320962 7.814565575
275.0477462 1.087860927
330.0535599 0.8373925443
376.0954247 1.231659157

Name: +ve in-silico MS/MS by CFM-ID for KIWNGVJNFFGUIK-UHFFFAOYSA-N
ID: KIWNGVJNFFGUIK-UHFFFAOYSA-N
Comment: Energy2
Num peaks: 31
28.01817548 5.417255578
29.03857658 1.098901146
30.03382555 1.080193326
47.04914126 1.355166227
48.98395416 1.608395177
58.02874017 1.267873012
60.98395416 0.8940698834
62.99960423 12.66200096
74.02365479 0.9227208083
78.01050326 8.741094514
80.02615332 1.459215727
87.04405588 1.100234638
102.0549549 2.175323841
104.070605 2.054795442
106.0418034 1.31346802
140.002831 5.099384949
142.0184811 1.508952445
202.0062158 4.544153416
204.0218658 1.251996092
214.0062158 4.475177005
216.0218658 3.094183144
218.0375159 1.374212927
226.0506674 3.317877673
228.0218658 2.87393891
238.0506674 1.406961897
244.0167804 0.9626116545
254.0819675 0.9279623133
256.0167804 1.020932176
312.0874469 1.183658133
332.0692099 0.8192269692
334.08486 0.8808250941

Name: +ve in-silico MS/MS by CFM-ID for PSSWJQOFBPYECU-UHFFFAOYSA-N
ID: PSSWJQOFBPYECU-UHFFFAOYSA-N
Comment: Energy0
Num peaks: 8
113.0152543 1.789680393
296.0472827 1.773956798
298.0629328 4.674774643
312.0421973 3.545095716
312.0785828 8.517547026
322.0629328 6.250286679
340.0734974 38.24583694
358.0840621 16.72753031

Name: +ve in-silico MS/MS by CFM-ID for PSSWJQOFBPYECU-UHFFFAOYSA-N
ID: PSSWJQOFBPYECU-UHFFFAOYSA-N
Comment: Energy1
Num peaks: 18
117.0334912 1.446537737
134.9996042 3.884339133
174.9945188 6.571769109
177.0101689 5.859840225
179.025819 7.23292639
268.0523681 3.173242047
286.0629328 4.066570577
294.0316326 2.486697003
296.0472827 2.946817846
298.0629328 3.970415214
310.0629328 1.019487353
312.0421973 6.191834412
312.0785828 14.43526968
314.0578474 1.616308363
314.0942329 1.397066833
322.0629328 2.369900173
340.0734974 8.075837815
358.0840621 3.447160732

Name: +ve in-silico MS/MS by CFM-ID for PSSWJQOFBPYECU-UHFFFAOYSA-N
ID: PSSWJQOFBPYECU-UHFFFAOYSA-N
Comment: Energy2
Num peaks: 31
49.00727645 0.848710054
51.02292652 0.9166345552
63.02292652 1.226926676
75.02292652 2.433979992
91.05422664 3.37778245
96.98395416 1.621208718
98.99960423 1.246831349
103.0542266 4.160160752
105.0334912 2.755874547
105.0698767 1.540834451
113.0152543 4.068803845
117.0334912 8.410261828
119.0127558 1.293888475
119.0491413 2.593857173
125.0152543 8.963713461
131.0491413 2.985592463
134.9996042 1.732199801
135.0440559 4.899589638
137.0152543 0.8406773995
138.0105033 3.3011527
147.0440559 1.994578771
149.0597059 1.212663552
161.0233204 0.8081332507
163.0389705 5.763651759
174.9945188 0.8600544296
242.036718 3.534971629
256.0523681 1.989119294
258.0680181 0.7547267029
268.0523681 1.965882285
284.0472827 1.263588626
312.0421973 0.9092568071

Name: +ve in-silico MS/MS by CFM-ID for KWZIMDSLCKWYJU-UHFFFAOYSA-N
ID: KWZIMDSLCKWYJU-UHFFFAOYSA-N
Comment: Energy0
Num peaks: 7
284.0472827 6.763900204
298.0629328 3.975978529
308.0472827 4.424842444
326.0578474 30.22343507
328.0734974 3.23803884
340.0734974 3.594013393
358.0840621 29.09923378

Name: +ve in-silico MS/MS by CFM-ID for KWZIMDSLCKWYJU-UHFFFAOYSA-N
ID: KWZIMDSLCKWYJU-UHFFFAOYSA-N
Comment: Energy1
Num peaks: 15
113.0152543 0.9765026386
117.0334912 1.135449224
134.9996042 3.495110365
149.0597059 1.914042424
163.075356 1.751674135
165.0101689 16.02902285
167.025819 2.786798355
284.0472827 10.72858608
286.0629328 2.077179316
298.0629328 11.90220977
300.0785828 1.081639627
308.0472827 2.806012625
326.0578474 11.12334368
340.0734974 2.910329673
358.0840621 9.769878256

Name: +ve in-silico MS/MS by CFM-ID for KWZIMDSLCKWYJU-UHFFFAOYSA-N
ID: KWZIMDSLCKWYJU-UHFFFAOYSA-N
Comment: Energy2
Num peaks: 30
49.00727645 1.468239
51.02292652 1.544978889
59.01275576 0.8221639155
63.02292652 3.240433883
77.03857658 1.314694928
91.05422664 6.988939334
96.98395416 1.16492495
103.0542266 7.985061783
105.0334912 2.037915844
105.0698767 2.501276396
113.0152543 5.791790539
116.0494756 1.058883839
117.0334912 13.9360733
119.0491413 3.121795181
131.0491413 3.204283624
134.9996042 1.851503715
137.0152543 0.8607997254
138.0105033 2.722077815
145.0647913 1.0070032
147.0440559 1.792587741
149.0597059 2.398991435
161.0597059 1.143897299
163.075356 0.8342801019
177.0546206 2.120249333
242.036718 2.031706244
256.0523681 1.254009576
268.0523681 1.297713707
282.0316326 1.305578667
284.0472827 2.814304714
298.0629328 0.9029271014

Name: +ve in-silico MS/MS by CFM-ID for ZLZINPAIXXXARB-UHFFFAOYSA-N
ID: ZLZINPAIXXXARB-UHFFFAOYSA-N
Comment: Energy0
Num peaks: 6
29.03857658 2.17865056
86.0964258 3.889449174
280.0331526 1.571684619
284.9909535 3.441276056
330.0488027 1.689745994
358.0801028 78.70882307

Name: +ve in-silico MS/MS by CFM-ID for ZLZINPAIXXXARB-UHFFFAOYSA-N
ID: ZLZINPAIXXXARB-UHFFFAOYSA-N
Comment: Energy1
Num peaks: 14
29.03857658 2.02313707
58.06512568 3.283639175
79.05422664 1.194534442
86.0964258 13.35306143
244.9960388 1.776531205
260.9909535 6.075068456
263.0066035 1.339054025
276.0018525 1.481238686
278.0175026 1.732598441
280.0331526 3.627488203
284.9909535 6.622667542
330.0488027 2.009619729
342.0488027 3.06255731
358.0801028 33.30063244

Name: +ve in-silico MS/MS by CFM-ID for ZLZINPAIXXXARB-UHFFFAOYSA-N
ID: ZLZINPAIXXXARB-UHFFFAOYSA-N
Comment: Energy2
Num peaks: 31
27.02292652 1.039297019
29.03857658 6.240961287
44.04947561 3.789185928
49.00727645 2.117154024
51.02292652 0.8955453974
58.06512568 3.939446065
63.02292652 1.158415465
70.06512568 1.156972615
72.08077574 1.803759622
79.05422664 4.099308983
80.04947561 0.7947442557
86.0964258 2.701494687
91.05422664 3.527867442
95.08552677 1.514658467
101.0385766 0.8636197146
115.0542266 3.30332723
181.0647913 1.285604278
184.1120759 1.192294366
244.9960388 2.376256831
250.1226406 1.383675429
256.9596533 1.023423643
258.9753034 4.703571729
268.9596533 1.004119502
272.9909535 2.571356142
275.0066035 0.8591345526
278.1539407 0.9634935972
284.9909535 10.13633476
328.0331526 0.9526387349
330.0488027 1.034997263
332.0644527 1.303258507
342.0488027 2.018992223

Name: +ve in-silico MS/MS by CFM-ID for GHZGGNMYGQMYFH-UHFFFAOYSA-N
ID: GHZGGNMYGQMYFH-UHFFFAOYSA-N
Comment: Energy0
Num peaks: 6
171.0110415 1.127581701
171.0552893 0.9659946734
233.0015394 5.324056317
313.0277542 1.000591853
315.0434043 1.357206255
341.0590543 83.88653672

Name: +ve in-silico MS/MS by CFM-ID for GHZGGNMYGQMYFH-UHFFFAOYSA-N
ID: GHZGGNMYGQMYFH-UHFFFAOYSA-N
Comment: Energy1
Num peaks: 15
91.05422664 13.66355561
101.0385766 2.909768906
109.0647913 2.670097069
129.0334912 4.990484394
157.0396392 2.831208549
171.0110415 2.20538168
171.0552893 5.121113585
233.0015394 4.481193617
271.0423416 2.846239088
273.0579917 3.31215564
287.0372563 3.525682049
289.0529063 2.987470981
299.0372563 8.799478231
315.0434043 1.931039928
341.0590543 18.54338982

Name: +ve in-silico MS/MS by CFM-ID for GHZGGNMYGQMYFH-UHFFFAOYSA-N
ID: GHZGGNMYGQMYFH-UHFFFAOYSA-N
Comment: Energy2
Num peaks: 23
25.00727645 0.9728661228
39.02292652 2.084610805
41.03857658 1.137623896
43.02907452 1.300724506
49.00727645 5.555067105
51.02292652 5.803587065
53.03857658 1.068401854
63.02292652 4.741509299
65.03857658 1.650777411
67.02907452 3.89248598
67.05422664 1.462857595
75.02292652 11.71368666
77.03857658 10.21779073
79.05422664 1.404402344
91.05422664 2.96816622
101.0385766 3.510683273
112.9691767 1.892362852
129.0334912 3.978243161
143.0603746 1.234111682
145.0396392 2.258200286
157.0396392 1.039213479
171.0552893 8.960242771
233.0015394 2.106392617

Name: +ve in-silico MS/MS by CFM-ID for KKSPHBIBHJIHJQ-UHFFFAOYSA-N
ID: KKSPHBIBHJIHJQ-UHFFFAOYSA-N
Comment: Energy0
Num peaks: 20
44.0130901 2.314391285
72.00800472 3.492967594
87.05528926 2.319734124
97.0396392 1.032815137
115.0502039 5.38481775
171.0222749 2.468257907
206.092403 2.305151868
227.0121041 3.467748229
244.0386532 7.225666098
255.0434043 2.184529437
270.0543033 2.595620707
285.0652023 1.311031276
287.0808524 3.104078803
298.0492179 1.430767606
308.0335678 1.773475676
313.0601169 1.056196582
326.0441325 11.62328017
340.071016 3.556088982
341.0550316 2.969636174
358.0815807 19.25793062

Name: +ve in-silico MS/MS by CFM-ID for KKSPHBIBHJIHJQ-UHFFFAOYSA-N
ID: KKSPHBIBHJIHJQ-UHFFFAOYSA-N
Comment: Energy1
Num peaks: 31
33.04472458 0.6545957439
44.0130901 2.055226119
55.01784114 1.080807306
57.0334912 0.7898234914
68.04947561 0.6735304637
72.00800472 4.004956373
79.98007572 0.9099587351
83.01275576 0.9590871968
87.05528926 4.450642517
97.0396392 1.853844335
115.0502039 5.384544817
156.0113759 3.896292285
171.0222749 5.724192739
180.076753 0.7435142426
199.0171895 2.122487133
204.076753 0.6933479061
206.092403 2.535816851
226.0280885 0.9874993586
227.0121041 6.178795365
244.0386532 6.429043507
255.0434043 1.813332153
270.0543033 1.550125945
287.0808524 2.168657053
298.0492179 0.7919734544
308.0335678 1.207596936
310.0492179 0.8961964012
313.0601169 0.9495300141
326.0441325 3.182652859
340.071016 3.371714026
341.0550316 1.934440453
358.0815807 2.533356004

Name: +ve in-silico MS/MS by CFM-ID for KKSPHBIBHJIHJQ-UHFFFAOYSA-N
ID: KKSPHBIBHJIHJQ-UHFFFAOYSA-N
Comment: Energy2
Num peaks: 31
27.02292652 2.683533245
29.03857658 1.782036088
44.0130901 3.381090856
53.99744004 0.7163598758
55.01784114 2.290180953
57.0334912 2.240090672
59.02398914 1.205366561
63.02292652 1.873786818
69.04472458 1.07768583
70.02874017 1.037864392
72.00800472 5.634023202
72.04439023 0.7639079838
78.03382555 0.9962880943
80.04947561 3.719497914
85.0396392 0.902509132
87.05528926 8.364569019
89.03455382 0.9999838966
94.06512568 1.860755013
115.0502039 1.442527898
120.0443902 1.282241795
134.0600403 2.232656448
146.0600403 5.44501883
148.0756904 5.617730099
156.0113759 4.291932874
171.0222749 5.496195114
176.070605 0.9101823113
190.0974884 1.036288028
191.081504 0.8836179499
206.092403 1.302270885
227.0121041 1.913744533
227.0484896 1.486483482

Name: +ve in-silico MS/MS by CFM-ID for ONBDCDRQWCACII-UHFFFAOYSA-N
ID: ONBDCDRQWCACII-UHFFFAOYSA-N
Comment: Energy0
Num peaks: 12
44.04947561 1.839777207
46.06512568 18.22850754
72.04439023 7.766045421
86.02365479 1.679861552
88.03930485 1.92328312
90.05495492 16.17072615
116.070605 1.561661708
221.0363837 5.330807758
247.0520337 4.183459829
265.0625984 4.504109046
291.041863 1.943780127
336.0997122 15.91361575

Name: +ve in-silico MS/MS by CFM-ID for ONBDCDRQWCACII-UHFFFAOYSA-N
ID: ONBDCDRQWCACII-UHFFFAOYSA-N
Comment: Energy1
Num peaks: 24
29.03857658 2.163203292
44.0130901 2.283337732
44.04947561 2.207286702
45.0334912 0.986625391
46.06512568 12.37926076
47.01275576 0.6316468941
62.02365479 0.8247485383
72.04439023 12.49428661
88.03930485 1.152743368
90.05495492 4.228176998
116.070605 3.009835864
121.0647913 0.8781101528
129.0101689 1.248669714
208.0968197 1.773754742
221.0363837 6.140756344
245.0363837 0.6958141391
247.0520337 10.88764536
249.0676838 0.715216774
263.0469483 0.7170050055
265.0625984 5.142190047
291.041863 3.070170766
308.0684121 2.075966166
320.0684121 0.6638577078
336.0997122 3.99986401

Name: +ve in-silico MS/MS by CFM-ID for ONBDCDRQWCACII-UHFFFAOYSA-N
ID: ONBDCDRQWCACII-UHFFFAOYSA-N
Comment: Energy2
Num peaks: 31
15.02292652 1.244358896
29.03857658 6.523402102
30.03382555 2.001263161
40.01817548 1.579701564
42.03382555 1.854979864
44.0130901 0.9223434582
44.04947561 6.033682997
44.99710569 0.8553697238
45.0334912 0.5482240443
46.06512568 28.20588723
63.02292652 0.7692145035
65.03857658 1.033393608
65.99744004 0.8296581483
72.04439023 3.043264434
77.00219107 1.255634709
79.01784114 1.993443145
81.0334912 2.933893892
88.03930485 0.6233233472
90.05495492 1.77005053
109.0284058 1.060889068
113.0152543 1.356222173
117.0334912 0.6996866406
129.0101689 0.5697630045
185.0597059 0.6279917557
189.0101689 0.6193729102
191.025819 0.7777322222
193.041469 1.332016226
221.0363837 3.110443517
235.0520337 0.5524090725
249.0676838 0.856225191
300.1230345 0.5634806957

Name: +ve in-silico MS/MS by CFM-ID for DGMZLCLHHVYDIS-UHFFFAOYSA-N
ID: DGMZLCLHHVYDIS-UHFFFAOYSA-N
Comment: Energy0
Num peaks: 6
59.01275576 2.55841553
138.9945188 4.346830462
246.0760843 3.430885738
312.0785828 15.88434669
340.0734974 17.54293458
358.0840621 40.68734766

Name: +ve in-silico MS/MS by CFM-ID for DGMZLCLHHVYDIS-UHFFFAOYSA-N
ID: DGMZLCLHHVYDIS-UHFFFAOYSA-N
Comment: Energy1
Num peaks: 9
59.01275576 10.04423672
138.9945188 27.99179232
200.070605 2.498203508
218.0811697 2.191447661
246.0760843 8.972426874
312.0785828 10.75354141
322.0629328 1.845550317
340.0734974 9.333997373
358.0840621 7.503941283

Name: +ve in-silico MS/MS by CFM-ID for DGMZLCLHHVYDIS-UHFFFAOYSA-N
ID: DGMZLCLHHVYDIS-UHFFFAOYSA-N
Comment: Energy2
Num peaks: 28
41.00219107 1.083207841
59.01275576 4.589349536
79.01784114 1.193692443
84.98395416 1.934201341
89.00219107 3.196382931
96.98395416 6.951551643
105.0334912 1.777634201
113.0152543 1.245618534
138.9945188 28.95457282
141.0101689 0.9386402036
174.0913404 1.007501404
188.070605 1.111311089
190.0498695 2.096602315
200.070605 9.284463089
202.0498695 1.047187432
202.086255 1.264539696
214.0498695 1.435886663
216.0655196 0.9284955374
218.0811697 1.054212498
246.0760843 0.8463201189
256.0523681 0.8958852742
268.0523681 1.901142741
282.0680181 0.7854662931
284.0472827 0.7813791855
296.0472827 0.8490441229
296.0836682 1.463069701
310.0629328 0.8884130594
312.0785828 0.8860184989

Name: +ve in-silico MS/MS by CFM-ID for VHKBTPQDHDSBSP-UHFFFAOYSA-N
ID: VHKBTPQDHDSBSP-UHFFFAOYSA-N
Comment: Energy0
Num peaks: 6
137.0597059 6.320770627
152.070605 1.727963191
154.086255 18.56579421
205.0050835 11.84649288
326.0578474 2.229597358
358.0840621 48.90349753

Name: +ve in-silico MS/MS by CFM-ID for VHKBTPQDHDSBSP-UHFFFAOYSA-N
ID: VHKBTPQDHDSBSP-UHFFFAOYSA-N
Comment: Energy1
Num peaks: 10
122.0600403 2.460366001
137.0597059 17.14962479
138.0549549 2.210567212
152.070605 2.101304242
154.086255 18.00130212
205.0050835 12.96208583
246.0760843 2.527120972
326.0578474 2.221969928
340.0734974 3.126736814
358.0840621 18.09866248

Name: +ve in-silico MS/MS by CFM-ID for VHKBTPQDHDSBSP-UHFFFAOYSA-N
ID: VHKBTPQDHDSBSP-UHFFFAOYSA-N
Comment: Energy2
Num peaks: 27
15.02292652 1.002376058
39.02292652 2.223251916
53.00219107 0.9935030319
55.01784114 1.351507643
57.0334912 1.199695034
71.04914126 1.00038288
81.0334912 3.253111841
96.04439023 3.15867647
96.98395416 1.302959288
98.0600403 2.141277483
107.0491413 3.40926916
109.0647913 1.219071064
113.0152543 1.739434422
122.0600403 7.49107882
124.0756904 1.33034279
129.0334912 1.624568957
137.0597059 15.46177801
138.0549549 9.401735807
138.9945188 1.748882341
149.0152543 3.177191388
152.070605 3.404376091
154.086255 2.82985486
162.9945188 3.972699769
165.0101689 1.216923709
179.025819 1.296494811
181.041469 0.9542033072
205.0050835 2.521876511

Name: +ve in-silico MS/MS by CFM-ID for GQGLJTXZRXYNOQ-UHFFFAOYSA-N
ID: GQGLJTXZRXYNOQ-UHFFFAOYSA-N
Comment: Energy0
Num peaks: 6
216.0574535 9.778076141
231.0651853 2.139470911
322.0629328 1.303980103
326.0578474 1.284569321
340.0734974 18.10123439
358.0840621 48.09736851

Name: +ve in-silico MS/MS by CFM-ID for GQGLJTXZRXYNOQ-UHFFFAOYSA-N
ID: GQGLJTXZRXYNOQ-UHFFFAOYSA-N
Comment: Energy1
Num peaks: 31
39.02292652 1.262268778
41.00219107 1.075247806
41.03857658 0.9078710891
43.01784114 1.577365508
45.0334912 1.630556946
53.00219107 1.985861847
55.01784114 2.652245512
57.0334912 1.911413967
59.04914126 1.00975559
79.05422664 1.058028661
123.0076704 0.7848670572
141.0182351 1.354555132
180.0807757 1.302899922
213.0546206 1.192046429
214.0418034 1.281504116
216.0574535 19.1320502
218.0731035 1.857538763
228.0574535 4.975453773
230.0731035 2.312163361
231.0651853 1.557967352
256.0523681 0.7930984638
280.0371119 1.083477542
284.0472827 1.449418121
286.0629328 1.465882343
298.0629328 1.078081908
322.0629328 2.116952772
326.0578474 1.724684438
328.0734974 0.7686022906
330.0891475 1.08189081
340.0734974 7.63850467
358.0840621 8.034296994

Name: +ve in-silico MS/MS by CFM-ID for GQGLJTXZRXYNOQ-UHFFFAOYSA-N
ID: GQGLJTXZRXYNOQ-UHFFFAOYSA-N
Comment: Energy2
Num peaks: 31
25.00727645 1.007655554
41.00219107 1.94505828
53.00219107 2.456827069
55.01784114 1.594850228
56.99710569 1.391573083
57.0334912 1.720080552
79.05422664 7.911774553
80.99710569 0.725248335
85.02840582 0.6464067725
91.05422664 2.23502762
98.99960423 0.6977312464
99.00767038 0.8285626961
101.0385766 0.6316916998
103.0542266 1.349606539
106.0651257 0.6368900674
113.0152543 1.460711327
125.0233204 0.715425822
138.0105033 1.383717079
180.0807757 3.541322991
189.0546206 0.6004437928
200.0261533 0.6655921325
214.0418034 8.518145145
216.0574535 20.66891963
218.0731035 0.9132438701
228.0574535 2.198920577
230.0731035 1.320894513
242.036718 0.735418437
244.0523681 0.7303257165
254.036718 0.7686683371
302.0942329 0.8289452406
314.0578474 0.6857203439

Name: +ve in-silico MS/MS by CFM-ID for AYIXRBMBBWMYDQ-UHFFFAOYSA-N
ID: AYIXRBMBBWMYDQ-UHFFFAOYSA-N
Comment: Energy0
Num peaks: 11
54.03382555 1.502145004
68.04947561 1.041584965
172.9555465 4.049675084
202.1338739 2.075981477
213.1022395 0.9478995188
230.1287886 2.642555687
321.0555949 1.824468868
349.086895 3.562328347
358.0872294 6.271100151
359.0712449 21.98476586
376.097794 34.16927253

Name: +ve in-silico MS/MS by CFM-ID for AYIXRBMBBWMYDQ-UHFFFAOYSA-N
ID: AYIXRBMBBWMYDQ-UHFFFAOYSA-N
Comment: Energy1
Num peaks: 28
39.02292652 1.207610126
40.01817548 1.016241276
51.02292652 0.9983051422
52.01817548 0.9043252184
54.03382555 3.452401933
68.04947561 2.658050944
172.9555465 13.28357896
185.1073248 1.56285342
202.1338739 0.9004790204
213.1022395 3.03233279
230.1287886 3.476762753
290.0133957 1.253769016
292.0290458 1.609008272
303.0086447 0.9179278913
304.0290458 2.492835912
306.0446958 2.201152661
317.0242948 2.135194284
319.0399448 1.451332596
321.0555949 1.85380701
332.0603459 0.8738676107
341.0606803 2.75429832
342.0446958 8.026796565
345.0555949 2.82660837
347.0712449 1.105924978
349.086895 1.673893869
358.0872294 1.013728365
359.0712449 12.33904653
376.097794 3.702748939

Name: +ve in-silico MS/MS by CFM-ID for AYIXRBMBBWMYDQ-UHFFFAOYSA-N
ID: AYIXRBMBBWMYDQ-UHFFFAOYSA-N
Comment: Energy2
Num peaks: 31
40.01817548 2.526819202
41.03857658 1.453670113
50.00252542 2.292842317
52.01817548 2.696442036
54.03382555 5.776757558
64.01817548 2.694505864
68.04947561 1.242893857
145.0760247 1.840618365
147.0916748 2.749909521
172.9555465 12.39565437
173.0709393 1.643837035
174.9711966 0.9772104001
175.0865894 1.170723816
175.1229749 1.6549713
183.0916748 1.181262261
185.1073248 1.541016608
187.0865894 1.272660494
187.1229749 1.212711325
201.1022395 1.533191889
211.0865894 1.55544282
213.1022395 1.359782525
226.0974884 2.410149607
290.0133957 1.495417985
304.0290458 1.62624265
305.0606803 1.0442014
306.0446958 1.33327048
319.0399448 1.005222009
331.0399448 1.73839917
333.0555949 1.75399119
335.0712449 1.403144962
340.1211163 1.641869306

Name: +ve in-silico MS/MS by CFM-ID for JCRMLQKRCVOVAB-UHFFFAOYSA-N
ID: JCRMLQKRCVOVAB-UHFFFAOYSA-N
Comment: Energy0
Num peaks: 6
103.0542266 1.60040735
139.0309044 11.67165778
322.1073844 9.85498172
326.0578474 15.75758627
340.0734974 1.93727475
358.0840621 41.50863383

Name: +ve in-silico MS/MS by CFM-ID for JCRMLQKRCVOVAB-UHFFFAOYSA-N
ID: JCRMLQKRCVOVAB-UHFFFAOYSA-N
Comment: Energy1
Num peaks: 21
79.05422664 1.615948768
81.06987671 1.370267991
103.0542266 3.0480918
125.0152543 1.373782793
139.0309044 8.083999186
148.0393049 1.572429524
151.0309044 1.013467548
211.0520337 1.581400181
218.0447842 4.476572507
232.0604342 0.9682080147
262.086255 4.117824903
290.0811697 3.112872365
292.0968197 1.53680635
298.0629328 10.1755859
298.1073844 1.024255422
322.1073844 6.527932806
326.0578474 8.885197215
328.0734974 1.243678472
330.0891475 1.619887502
340.0734974 1.336534828
358.0840621 15.36646032

Name: +ve in-silico MS/MS by CFM-ID for JCRMLQKRCVOVAB-UHFFFAOYSA-N
ID: JCRMLQKRCVOVAB-UHFFFAOYSA-N
Comment: Energy2
Num peaks: 19
49.00727645 0.9039650884
51.02292652 1.41907224
65.03857658 0.9051421092
79.05422664 3.103044066
91.05422664 1.331859215
98.99960423 1.37753911
103.0542266 22.46012298
105.0698767 9.102803178
110.9996042 1.667904495
113.0152543 1.40761259
122.9996042 1.082875802
125.0152543 5.31303568
137.0152543 3.741771589
139.0309044 14.79294874
141.0465544 2.582295472
148.0393049 1.482960103
151.0309044 4.162461102
172.0393049 1.302408044
262.086255 2.019320142

Name: +ve in-silico MS/MS by CFM-ID for IKPXLKVSMMAKSV-UHFFFAOYSA-N
ID: IKPXLKVSMMAKSV-UHFFFAOYSA-N
Comment: Energy0
Num peaks: 6
156.0113759 3.570903775
158.0270259 5.853016453
248.0045762 2.724114602
307.0093273 5.247042752
324.0358763 22.38164446
341.0624254 49.59094066

Name: +ve in-silico MS/MS by CFM-ID for IKPXLKVSMMAKSV-UHFFFAOYSA-N
ID: IKPXLKVSMMAKSV-UHFFFAOYSA-N
Comment: Energy1
Num peaks: 12
66.03382555 3.083264349
141.0004768 1.767236341
155.0161269 1.76813163
156.0113759 4.136277766
167.0161269 4.21353823
170.0270259 3.514976039
172.042676 2.568125879
184.042676 12.12573495
248.0045762 2.532429957
307.0093273 4.350482391
324.0358763 13.77629489
341.0624254 26.45100608

Name: +ve in-silico MS/MS by CFM-ID for IKPXLKVSMMAKSV-UHFFFAOYSA-N
ID: IKPXLKVSMMAKSV-UHFFFAOYSA-N
Comment: Energy2
Num peaks: 28
49.00727645 1.377978445
54.03382555 1.15623884
63.02292652 6.452003178
65.03857658 3.985416075
66.03382555 3.158294538
68.04947561 1.1153516
76.01817548 5.657484421
78.03382555 6.60100531
80.04947561 5.9242404
82.06512568 3.84440988
94.06512568 2.968658784
129.0004768 2.772073861
141.0004768 2.55520397
143.0161269 1.737619488
155.0161269 1.180087207
156.0113759 2.69058816
157.0317769 1.180827666
158.0270259 3.762774501
165.0004768 1.092134628
167.0161269 2.761583192
169.0317769 2.270529728
184.042676 6.983598672
243.9732761 1.189369049
292.9936772 1.063835648
295.0093273 2.410904825
297.0249773 1.826472808
307.0093273 1.89140808
324.0358763 1.183216049

Name: +ve in-silico MS/MS by CFM-ID for XDWATWCCUTYUDE-UHFFFAOYSA-N
ID: XDWATWCCUTYUDE-UHFFFAOYSA-N
Comment: Energy0
Num peaks: 6
171.0207336 1.347876208
171.0440559 19.90877545
188.0472827 3.370979808
326.0578474 5.726281712
340.0734974 2.277157949
358.0840621 58.73219275

Name: +ve in-silico MS/MS by CFM-ID for XDWATWCCUTYUDE-UHFFFAOYSA-N
ID: XDWATWCCUTYUDE-UHFFFAOYSA-N
Comment: Energy1
Num peaks: 9
143.0491413 2.238834509
171.0207336 4.278232658
171.0440559 45.66551312
188.0472827 3.055559882
214.0265472 2.245288839
326.0578474 5.748393751
328.0734974 2.053565142
340.0734974 1.733970582
358.0840621 13.4467206

Name: +ve in-silico MS/MS by CFM-ID for XDWATWCCUTYUDE-UHFFFAOYSA-N
ID: XDWATWCCUTYUDE-UHFFFAOYSA-N
Comment: Energy2
Num peaks: 17
49.00727645 1.295413499
103.0542266 2.708110279
115.0542266 1.991677361
117.0334912 1.572836399
119.0491413 1.185736171
129.0334912 11.29661468
141.0101689 2.336564438
141.0334912 2.353189011
143.0127558 2.380654203
143.0491413 7.699158478
145.0284058 2.580124426
145.0647913 1.321339714
155.0491413 2.918323633
156.0210679 2.957642719
171.0207336 2.704757493
171.0440559 31.27349234
172.0159826 2.218711337

Name: +ve in-silico MS/MS by CFM-ID for OMRLGOAOZFVZLR-UHFFFAOYSA-N
ID: OMRLGOAOZFVZLR-UHFFFAOYSA-N
Comment: Energy0
Num peaks: 6
34.9683041 0.1783993787
128.0261533 1.582005489
214.0418034 5.092202446
263.0137301 0.202389435
325.0293801 0.1778436966
341.0606803 91.40059454

Name: +ve in-silico MS/MS by CFM-ID for OMRLGOAOZFVZLR-UHFFFAOYSA-N
ID: OMRLGOAOZFVZLR-UHFFFAOYSA-N
Comment: Energy1
Num peaks: 6
51.02292652 0.8557311672
128.0261533 4.565873591
214.0418034 13.82518748
313.0293801 1.533400039
315.0450302 1.254166651
341.0606803 70.26754324

Name: +ve in-silico MS/MS by CFM-ID for OMRLGOAOZFVZLR-UHFFFAOYSA-N
ID: OMRLGOAOZFVZLR-UHFFFAOYSA-N
Comment: Energy2
Num peaks: 11
39.02292652 2.130965378
49.00727645 2.537320569
51.02292652 4.103916931
63.02292652 4.209060703
72.98395416 2.215586117
79.05422664 2.813423882
84.98395416 2.553859433
96.98395416 6.368590005
188.0261533 5.498077368
198.0105033 3.047189631
214.0418034 44.86927416

Name: +ve in-silico MS/MS by CFM-ID for DIFPCMCAVPQNBD-UHFFFAOYSA-N
ID: DIFPCMCAVPQNBD-UHFFFAOYSA-N
Comment: Energy0
Num peaks: 8
46.99499752 3.573458718
49.01064758 2.501066647
197.0379249 2.545000729
284.0463794 6.876564688
312.041294 16.21817369
330.0518587 4.037288976
338.0769305 2.968029713
358.0831588 43.66303317

Name: +ve in-silico MS/MS by CFM-ID for DIFPCMCAVPQNBD-UHFFFAOYSA-N
ID: DIFPCMCAVPQNBD-UHFFFAOYSA-N
Comment: Energy1
Num peaks: 31
40.01817548 1.142507639
46.99499752 1.761167505
47.04914126 1.361713908
49.01064758 0.9586873051
113.0167956 1.212363269
126.0008112 1.103816132
162.0525103 1.236352535
184.0368602 0.8368153935
196.0368602 1.189860884
197.0379249 1.382703077
211.0477593 0.7939530369
240.0743084 3.014301097
262.064474 0.856462497
266.0535729 1.37800705
266.0558012 0.9675897576
268.069223 1.155672904
269.0354803 1.164947587
284.0463794 18.38455905
284.0641376 1.049902537
285.0845387 1.208869346
286.0620294 8.649120011
288.0776795 0.7736952196
288.0801241 0.8356939377
290.0933296 2.089556163
310.0797877 5.022742656
312.041294 9.617755443
312.0954377 1.089776466
330.0518587 1.124571257
340.0725941 1.050984061
342.0518587 1.067760564
358.0831588 6.573003016

Name: +ve in-silico MS/MS by CFM-ID for DIFPCMCAVPQNBD-UHFFFAOYSA-N
ID: DIFPCMCAVPQNBD-UHFFFAOYSA-N
Comment: Energy2
Num peaks: 31
26.00252542 1.955527374
43.02907452 2.434004281
46.99499752 1.489433859
74.00589655 2.051387238
98.00589655 0.7596871084
101.0167956 2.243800685
103.0324456 1.193600212
109.0284058 2.817509044
125.0167956 2.260392204
127.0324456 1.58056796
133.0259612 0.7355403283
140.0276946 1.431806977
162.0525103 1.664340912
167.041531 3.58208658
172.0368602 1.256315455
187.0477593 6.368730157
189.0634093 0.8203349195
196.0368602 17.55690576
198.0525103 4.308220255
211.0477593 1.796399786
226.0474249 1.550938814
239.0426739 0.9346515143
242.0382593 1.960715206
258.0307293 2.245720098
266.0558012 1.315880191
269.0354803 0.825958882
274.0620294 0.7517871363
284.0463794 2.671959875
292.0350657 0.7332125654
312.041294 1.767162465
342.0518587 0.901436682

Name: +ve in-silico MS/MS by CFM-ID for CVRIWLRSJCDOOX-UHFFFAOYSA-N
ID: CVRIWLRSJCDOOX-UHFFFAOYSA-N
Comment: Energy0
Num peaks: 6
91.05422664 5.262826715
155.0161269 6.579075061
170.0270259 15.69250052
185.0379249 7.429060021
187.053575 3.852128505
341.0624254 48.78341701

Name: +ve in-silico MS/MS by CFM-ID for CVRIWLRSJCDOOX-UHFFFAOYSA-N
ID: CVRIWLRSJCDOOX-UHFFFAOYSA-N
Comment: Energy1
Num peaks: 8
65.03857658 8.258000256
81.06987671 4.728319691
91.05422664 17.77149698
155.0161269 4.602372413
170.0270259 12.66176729
185.0379249 4.21731329
187.053575 3.838186567
341.0624254 24.33147677

Name: +ve in-silico MS/MS by CFM-ID for CVRIWLRSJCDOOX-UHFFFAOYSA-N
ID: CVRIWLRSJCDOOX-UHFFFAOYSA-N
Comment: Energy2
Num peaks: 9
49.00727645 3.513651128
51.02292652 4.828779661
65.03857658 7.373037616
75.02292652 9.334687771
77.03857658 7.286205875
79.05422664 5.350195676
91.05422664 30.7384571
93.06987671 10.70955575
170.0270259 3.103734105

Name: +ve in-silico MS/MS by CFM-ID for IHFIGAUQODHCJO-UHFFFAOYSA-N
ID: IHFIGAUQODHCJO-UHFFFAOYSA-N
Comment: Energy0
Num peaks: 6
62.99960423 1.442677789
161.0709393 2.142866987
216.0341312 1.967470806
235.0865894 5.737916084
340.1211163 3.153326799
376.097794 76.34558628

Name: +ve in-silico MS/MS by CFM-ID for IHFIGAUQODHCJO-UHFFFAOYSA-N
ID: IHFIGAUQODHCJO-UHFFFAOYSA-N
Comment: Energy1
Num peaks: 10
62.99960423 15.03732967
144.0443902 1.952803111
161.0709393 5.4841248
216.0341312 3.361830771
235.0865894 20.97390666
278.1287886 1.718331024
314.1054663 4.225136081
326.1054663 2.254143685
340.1211163 3.458406322
376.097794 22.29341417

Name: +ve in-silico MS/MS by CFM-ID for IHFIGAUQODHCJO-UHFFFAOYSA-N
ID: IHFIGAUQODHCJO-UHFFFAOYSA-N
Comment: Energy2
Num peaks: 31
39.02292652 0.9395880444
48.98395416 1.843191251
51.02292652 1.586301347
60.98395416 0.9490856606
62.99960423 11.42950381
116.0494756 1.023869313
118.0651257 2.065787638
120.0443902 3.779347812
133.0760247 0.782250027
143.0603746 2.593115631
144.0443902 1.128561854
154.0418034 6.255042187
156.0574535 0.7888410054
159.0552893 1.438373368
161.0709393 5.927558605
180.0574535 0.8021438602
207.0552893 1.190708374
209.0709393 3.772495765
216.0341312 1.489101203
219.0916748 0.8769394623
227.0137301 0.8152979886
231.0450302 1.316778564
235.0865894 14.73979977
250.0974884 1.256873789
278.1287886 1.789860198
286.0741661 1.543965685
286.1105516 0.9275177875
298.0741661 1.063131669
314.1054663 0.988045553
350.082144 1.090888579
360.0664939 1.522957927

Name: +ve in-silico MS/MS by CFM-ID for PVPDZJIURKSITM-UHFFFAOYSA-N
ID: PVPDZJIURKSITM-UHFFFAOYSA-N
Comment: Energy0
Num peaks: 6
119.0855268 2.624204782
168.9647387 12.73138628
237.027339 1.914050296
263.0066035 6.864084411
284.9909535 2.573404142
341.0535537 59.70935119

Name: +ve in-silico MS/MS by CFM-ID for PVPDZJIURKSITM-UHFFFAOYSA-N
ID: PVPDZJIURKSITM-UHFFFAOYSA-N
Comment: Energy1
Num peaks: 15
55.05422664 2.155466297
105.0334912 5.986188079
117.0698767 4.049889793
119.0855268 6.877410513
133.1011768 7.067825893
168.9647387 12.56837306
194.9803888 2.428977639
222.9753034 2.534704751
232.9960388 2.862592514
235.0116889 2.010693275
237.027339 5.09192037
263.0066035 3.892986413
284.9909535 2.070329439
313.0586391 5.528241887
341.0535537 15.55449448

Name: +ve in-silico MS/MS by CFM-ID for PVPDZJIURKSITM-UHFFFAOYSA-N
ID: PVPDZJIURKSITM-UHFFFAOYSA-N
Comment: Energy2
Num peaks: 20
39.02292652 1.692526136
49.00727645 3.265748872
51.02292652 2.183004915
55.05422664 3.147380807
63.02292652 1.680747963
101.0385766 1.5417541
103.0542266 3.788389698
105.0334912 2.063119767
117.0698767 13.47261175
119.0855268 4.563084127
133.1011768 2.538536496
142.9490886 2.007410194
145.0647913 2.271569333
152.9334386 2.123026106
156.9647387 1.794128914
158.9803888 1.600280968
168.9647387 21.43241743
192.9647387 1.548333805
246.9753034 3.659546106
263.0066035 3.695758748

Name: +ve in-silico MS/MS by CFM-ID for GTJZVCNBZDIHOZ-UHFFFAOYSA-N
ID: GTJZVCNBZDIHOZ-UHFFFAOYSA-N
Comment: Energy0
Num peaks: 8
91.05422664 10.16746151
106.0651257 7.458601934
108.0807757 2.472117872
121.0760247 4.057758258
195.0916748 3.310526048
216.0341312 9.147871747
231.0450302 6.544200166
336.1028794 38.17874692

Name: +ve in-silico MS/MS by CFM-ID for GTJZVCNBZDIHOZ-UHFFFAOYSA-N
ID: GTJZVCNBZDIHOZ-UHFFFAOYSA-N
Comment: Energy1
Num peaks: 24
62.99960423 9.376446876
65.03857658 1.525820067
79.05422664 1.275484945
81.06987671 2.518347781
91.05422664 9.042449319
104.0494756 4.928910881
106.0651257 3.880338601
108.0807757 3.134911567
142.0418034 1.033661158
154.0418034 2.030829647
190.0184811 0.9872814344
195.0916748 9.876071961
206.0497812 1.51096845
212.002831 2.385920567
214.0184811 1.395015763
216.0341312 3.93637598
227.0137301 1.660063876
229.0293801 2.835697808
231.0450302 2.40011246
238.1338739 1.065358724
274.1105516 1.965314264
286.1105516 1.195842524
300.1262017 1.766455201
336.1028794 8.864184615

Name: +ve in-silico MS/MS by CFM-ID for GTJZVCNBZDIHOZ-UHFFFAOYSA-N
ID: GTJZVCNBZDIHOZ-UHFFFAOYSA-N
Comment: Energy2
Num peaks: 27
48.98395416 1.501412345
51.02292652 1.170850928
60.98395416 0.7737484239
62.99960423 7.887746644
63.02292652 1.954273995
65.03857658 3.31546206
75.02292652 4.838687938
77.03857658 2.384054415
79.05422664 3.288932952
91.05422664 19.01717796
93.06987671 1.216864783
104.0494756 0.9977025031
106.0651257 5.466643807
119.0603746 0.7951563378
142.0418034 1.710415651
154.0418034 8.565333246
156.0574535 1.035835707
167.0370524 1.364576011
169.0527024 2.480797978
180.0574535 1.066803267
182.0479514 1.458857391
195.0683525 1.541452331
195.0916748 1.949396296
200.002831 0.7654676575
214.0184811 1.262742102
216.0341312 1.893971245
231.0450302 1.056186571

Name: +ve in-silico MS/MS by CFM-ID for IWFRXBODWOXHMY-UHFFFAOYSA-N
ID: IWFRXBODWOXHMY-UHFFFAOYSA-N
Comment: Energy0
Num peaks: 8
91.05422664 10.20439776
106.0651257 7.505957241
108.0807757 2.482636686
121.0760247 4.075210699
195.0916748 3.325932247
216.0341312 9.185590743
231.0450302 6.571958329
336.1028794 38.40521366

Name: +ve in-silico MS/MS by CFM-ID for IWFRXBODWOXHMY-UHFFFAOYSA-N
ID: IWFRXBODWOXHMY-UHFFFAOYSA-N
Comment: Energy1
Num peaks: 25
62.99960423 9.270503207
65.03857658 1.28719098
79.05422664 1.282015204
81.06987671 2.505558461
91.05422664 8.962195471
104.0494756 4.903517418
106.0651257 3.889234235
108.0807757 3.09680981
142.0418034 1.023869275
154.0418034 1.994223926
190.0184811 0.9754475049
195.0916748 9.82638442
206.0497812 1.4909665
209.987181 0.9149131664
212.002831 2.361575367
214.0184811 1.379157098
216.0341312 3.884643752
227.0137301 1.639355166
229.0293801 2.798116786
231.0450302 2.369399515
238.1338739 1.055266571
274.1105516 1.938214326
286.1105516 1.180057823
300.1262017 1.742487604
336.1028794 8.697039051

Name: +ve in-silico MS/MS by CFM-ID for IWFRXBODWOXHMY-UHFFFAOYSA-N
ID: IWFRXBODWOXHMY-UHFFFAOYSA-N
Comment: Energy2
Num peaks: 25
39.02292652 1.437399519
48.98395416 1.508898138
62.99960423 7.927057667
63.02292652 2.406497644
65.03857658 2.61028171
75.02292652 4.83341633
77.03857658 2.689393801
79.05422664 3.450427967
91.05422664 19.22575779
93.06987671 1.22298723
104.0494756 1.064811292
106.0651257 5.674035774
119.0603746 0.7992399367
142.0418034 1.718892005
154.0418034 8.40347035
156.0574535 1.040969026
167.0370524 1.371338477
169.0527024 2.493092136
180.0574535 1.072090053
182.0479514 1.46608709
195.0683525 1.549091348
195.0916748 1.99844662
214.0184811 1.269083467
216.0341312 1.904607853
231.0450302 1.06217907

Name: +ve in-silico MS/MS by CFM-ID for IZCGWLXTVAZAMV-UHFFFAOYSA-N
ID: IZCGWLXTVAZAMV-UHFFFAOYSA-N
Comment: Energy0
Num peaks: 24
41.03857658 3.919729496
47.04914126 3.937081104
58.06512568 1.514124333
73.02840582 1.39547563
84.04439023 0.8113269856
91.98007572 1.102527265
158.0018738 4.282397668
160.0175239 0.8111038795
185.9967884 1.465621199
201.0076874 4.466975012
203.0233375 1.596381851
229.0026021 1.103880629
229.0389876 5.002099518
241.0389876 9.862284872
243.0546376 0.9306401271
244.9975167 1.094159971
269.0339022 3.099577177
273.0288168 0.8625720707
275.0444669 18.05228718
286.0604513 4.017753173
301.0237314 2.576891463
312.0397158 1.916018992
330.0502805 1.123566989
358.0815807 5.784450454

Name: +ve in-silico MS/MS by CFM-ID for IZCGWLXTVAZAMV-UHFFFAOYSA-N
ID: IZCGWLXTVAZAMV-UHFFFAOYSA-N
Comment: Energy1
Num peaks: 21
41.03857658 3.600223343
47.04914126 4.000015596
73.02840582 1.080516997
90.05495492 2.620665624
116.0342195 1.121705034
130.0498695 2.721415615
145.0607686 1.307257671
158.0018738 4.280213412
183.9811383 1.002645149
185.9967884 3.069513565
201.0076874 9.254082466
226.0280885 6.246899592
228.0437386 7.183567292
229.0026021 2.821298958
241.0389876 1.005895482
244.9975167 3.442346823
247.0131667 11.49066232
257.0339022 2.264340241
259.0495523 1.298153755
275.0080814 1.088701547
275.0444669 9.824907187

Name: +ve in-silico MS/MS by CFM-ID for IZCGWLXTVAZAMV-UHFFFAOYSA-N
ID: IZCGWLXTVAZAMV-UHFFFAOYSA-N
Comment: Energy2
Num peaks: 24
25.00727645 1.074182416
39.02292652 2.890876656
41.03857658 15.64104061
47.04914126 0.8737130492
58.06512568 3.592327195
73.02840582 0.7778921686
84.04439023 1.046972436
91.98007572 7.336156902
93.99572579 0.8805596737
96.01137585 1.572490471
116.0342195 0.7575380055
118.9909748 1.460612682
145.0607686 2.387166059
158.0018738 13.38997034
160.0175239 1.215407027
162.0331739 0.7651583394
164.048824 0.7651583394
185.9967884 3.433997539
201.0076874 12.66495035
203.0233375 2.76456745
214.0280885 0.6418511878
229.0026021 1.193757568
257.0339022 1.432383584
275.0444669 1.610419006

Name: +ve in-silico MS/MS by CFM-ID for ZYMMMEPHYRPEOD-UHFFFAOYSA-N
ID: ZYMMMEPHYRPEOD-UHFFFAOYSA-N
Comment: Energy0
Num peaks: 8
174.0410362 5.829403374
176.0566862 8.363223402
204.0628342 16.84017515
290.0883803 3.505217182
306.0832949 13.82162776
308.098945 11.22650752
318.0945283 5.655637832
336.105093 16.34373007

Name: +ve in-silico MS/MS by CFM-ID for ZYMMMEPHYRPEOD-UHFFFAOYSA-N
ID: ZYMMMEPHYRPEOD-UHFFFAOYSA-N
Comment: Energy1
Num peaks: 21
31.01784114 1.059856316
43.01784114 1.116616393
45.0334912 1.010298372
59.01275576 1.516377587
61.02840582 2.81028996
73.02840582 0.9970989532
121.0495352 0.8505775858
133.0508726 5.36360856
159.0301371 2.917073825
160.0253861 0.8263525994
175.0362851 1.029561761
177.0519352 1.448456182
186.0522695 4.239589872
187.0362851 3.325817562
188.0679196 0.8444993286
204.0628342 40.90688089
265.0931313 0.920607777
300.0839636 1.216586806
318.0945283 4.402223036
319.0785439 0.7706355024
336.105093 2.743583734

Name: +ve in-silico MS/MS by CFM-ID for ZYMMMEPHYRPEOD-UHFFFAOYSA-N
ID: ZYMMMEPHYRPEOD-UHFFFAOYSA-N
Comment: Energy2
Num peaks: 24
41.00219107 1.038470337
43.01784114 1.638620594
45.0334912 1.400433656
56.99710569 1.115134327
133.0508726 9.307016155
148.0617716 1.559410389
159.0301371 5.759753827
161.0457872 7.127623966
174.0410362 5.566473477
175.0362851 0.7196698885
176.0566862 6.683887629
176.0679196 2.003889549
177.0519352 1.116484764
186.0522695 1.171888804
187.0362851 2.515247294
189.0407018 0.6570353141
191.0563519 0.8167769919
202.0359508 1.539234656
202.0471842 2.931065796
204.0628342 22.23133278
219.0512665 0.789674396
230.0420988 1.01690904
247.0825666 0.8762906044
290.0883803 0.8799894451

Name: +ve in-silico MS/MS by CFM-ID for AELZORIZIQFUHT-UHFFFAOYSA-N
ID: AELZORIZIQFUHT-UHFFFAOYSA-N
Comment: Energy0
Num peaks: 6
263.0121041 0.5372765814
277.0971541 1.384909836
297.0692251 1.050843013
323.0484896 35.51369718
325.0277542 0.1720490584
341.0590543 60.23236552

Name: +ve in-silico MS/MS by CFM-ID for AELZORIZIQFUHT-UHFFFAOYSA-N
ID: AELZORIZIQFUHT-UHFFFAOYSA-N
Comment: Energy1
Num peaks: 6
247.0865894 5.932082236
263.0121041 6.618721915
277.0971541 6.062576285
297.0692251 6.204915787
323.0484896 30.17084034
341.0590543 32.42831787

Name: +ve in-silico MS/MS by CFM-ID for AELZORIZIQFUHT-UHFFFAOYSA-N
ID: AELZORIZIQFUHT-UHFFFAOYSA-N
Comment: Energy2
Num peaks: 23
51.02292652 2.719505228
53.99744004 2.81791871
76.96917669 4.803072445
79.05422664 1.65428136
100.9691767 1.951667848
104.0494756 2.026966158
115.0542266 3.236282154
165.0004768 1.404042015
167.0161269 2.581051185
199.0502039 1.680089721
204.0807757 3.143245771
206.0964258 4.726477409
219.0110415 1.723017425
219.0222749 4.847051502
233.1073248 2.00530628
263.0121041 4.369654843
277.0971541 5.37206831
279.0586604 4.632423779
281.0379249 4.731664193
315.0434043 1.624766318
323.0484896 15.6005764
325.0277542 1.46836943
341.0590543 1.528837154

Name: +ve in-silico MS/MS by CFM-ID for LUKUUKIUJURGLL-UHFFFAOYSA-N
ID: LUKUUKIUJURGLL-UHFFFAOYSA-N
Comment: Energy0
Num peaks: 9
32.04947561 1.848633157
58.02874017 12.87099866
76.03930485 6.993231727
259.053575 2.505407286
261.0692251 11.44451702
279.0797898 11.0045973
305.0590543 4.060921463
307.0747044 1.523042084
336.1012535 29.1195169

Name: +ve in-silico MS/MS by CFM-ID for LUKUUKIUJURGLL-UHFFFAOYSA-N
ID: LUKUUKIUJURGLL-UHFFFAOYSA-N
Comment: Energy1
Num peaks: 11
32.04947561 1.752071283
58.02874017 20.34175708
186.0371967 3.678604729
188.0528467 15.01486747
204.0477614 6.356676471
206.0634114 2.262681461
232.042676 2.597838901
261.0692251 19.42199404
279.0797898 4.763223185
305.0590543 2.411336071
336.1012535 2.854379522

Name: +ve in-silico MS/MS by CFM-ID for LUKUUKIUJURGLL-UHFFFAOYSA-N
ID: LUKUUKIUJURGLL-UHFFFAOYSA-N
Comment: Energy2
Num peaks: 31
15.02292652 2.120999156
29.00219107 2.719632216
30.03382555 0.7528966988
32.04947561 1.746230365
41.00219107 0.8800447871
43.01784114 1.428423392
44.04947561 1.082242995
56.0130901 1.798313097
58.02874017 20.56478908
60.04439023 1.138556624
62.0600403 0.9175927736
74.02365479 1.00769814
76.03930485 1.725695856
79.05422664 3.989524542
88.03930485 0.9404931542
91.05422664 3.435718642
104.0494756 2.137765738
106.0651257 2.327491155
108.0807757 1.998143258
110.0964258 2.208828836
121.0106476 1.98162206
123.0262976 1.031328068
186.0371967 1.439683776
188.0528467 2.739435254
190.0321113 0.6700603009
202.0321113 1.366933653
204.0477614 5.861040185
220.042676 1.147696398
245.0743105 1.147695027
261.0692251 2.875312762
320.0699533 0.9426048004

Name: +ve in-silico MS/MS by CFM-ID for QRUOFYSVDDXSIU-UHFFFAOYSA-N
ID: QRUOFYSVDDXSIU-UHFFFAOYSA-N
Comment: Energy0
Num peaks: 14
32.04947561 1.678284004
58.02874017 12.1927626
76.03930485 6.449431937
204.0477614 1.179164838
259.053575 2.421211546
261.0692251 9.666029512
263.0848751 0.8345424189
279.0797898 9.841485418
289.1182834 2.32118633
305.0590543 3.671028462
307.0747044 1.409701198
319.0747044 2.969267306
320.0699533 0.9077484594
336.1012535 25.11013881

Name: +ve in-silico MS/MS by CFM-ID for QRUOFYSVDDXSIU-UHFFFAOYSA-N
ID: QRUOFYSVDDXSIU-UHFFFAOYSA-N
Comment: Energy1
Num peaks: 26
32.04947561 1.418733957
58.02874017 17.94054997
76.03930485 1.937675295
79.05422664 1.081962687
128.0494756 1.040958745
130.0651257 3.053327458
186.0371967 2.408523549
188.0528467 8.421788676
188.070605 0.9466640064
199.0502039 1.20569697
201.0658539 1.024742653
202.0321113 1.033512435
203.081504 1.212845257
204.0477614 3.9087765
205.0971541 1.602737289
206.0634114 1.550152616
214.086255 1.251052037
216.1019051 2.093707155
232.042676 1.904234209
247.053575 1.055792281
261.0692251 13.58297987
277.0641397 1.150277513
279.0797898 3.910552185
287.1026334 1.154627113
305.0590543 2.178261649
336.1012535 2.178805811

Name: +ve in-silico MS/MS by CFM-ID for QRUOFYSVDDXSIU-UHFFFAOYSA-N
ID: QRUOFYSVDDXSIU-UHFFFAOYSA-N
Comment: Energy2
Num peaks: 31
15.02292652 1.417508411
29.00219107 1.656378717
32.04947561 1.132002256
41.00219107 3.539446901
43.01784114 3.867577107
56.0130901 1.84379323
58.02874017 20.92406598
74.02365479 1.274301109
76.03930485 2.678054418
79.05422664 0.9269356181
88.03930485 1.22278485
88.07569036 0.9077855261
91.05422664 2.86270322
95.08552677 1.169743558
96.00800472 1.530833755
101.0385766 1.845794183
115.0542266 7.559852089
131.0491413 1.219229945
133.0647913 1.448695406
159.0440559 0.904837568
186.0371967 1.069698893
186.0549549 1.126831591
188.0528467 1.826111687
204.0477614 1.945055268
214.086255 1.146546861
216.1019051 0.9924580832
227.081504 0.8789068327
232.0968197 1.480230083
261.0692251 1.343291403
277.0641397 1.035551374
318.0906888 0.9356789901

Name: +ve in-silico MS/MS by CFM-ID for CDDQOIQYLHCEEU-UHFFFAOYSA-N
ID: CDDQOIQYLHCEEU-UHFFFAOYSA-N
Comment: Energy0
Num peaks: 6
163.0502039 8.156645451
174.0549549 7.171841266
189.0658539 12.63163711
318.0873177 2.639655136
319.0713333 3.412850507
336.0978823 57.8302767

Name: +ve in-silico MS/MS by CFM-ID for CDDQOIQYLHCEEU-UHFFFAOYSA-N
ID: CDDQOIQYLHCEEU-UHFFFAOYSA-N
Comment: Energy1
Num peaks: 8
148.0393049 2.723912396
160.0393049 8.887937215
163.0502039 7.130616624
174.0549549 18.20560945
189.0658539 17.93200291
308.1029677 2.440422281
318.0873177 6.264637546
336.0978823 18.15976671

Name: +ve in-silico MS/MS by CFM-ID for CDDQOIQYLHCEEU-UHFFFAOYSA-N
ID: CDDQOIQYLHCEEU-UHFFFAOYSA-N
Comment: Energy2
Num peaks: 17
39.02292652 3.421429044
40.01817548 1.01167497
42.03382555 3.244996168
49.00727645 2.449735101
51.02292652 4.792578599
79.05422664 13.92187803
81.06987671 2.300930385
105.0334912 5.947525004
133.0284058 3.09289807
147.0552893 1.137731471
148.0393049 14.92438873
160.0393049 1.528585484
161.0345538 2.550990637
163.0502039 9.651657497
171.0552893 1.288831975
174.0549549 6.183440832
189.0658539 2.820036459

Name: +ve in-silico MS/MS by CFM-ID for HMEWPRQFVAQGFR-UHFFFAOYSA-N
ID: HMEWPRQFVAQGFR-UHFFFAOYSA-N
Comment: Energy0
Num peaks: 6
68.99466108 3.226163616
96.9895757 38.92444387
271.0513468 1.504404439
294.0536532 1.3661071
321.0481532 2.74902179
341.0543814 48.59962077

Name: +ve in-silico MS/MS by CFM-ID for HMEWPRQFVAQGFR-UHFFFAOYSA-N
ID: HMEWPRQFVAQGFR-UHFFFAOYSA-N
Comment: Energy1
Num peaks: 6
96.9895757 23.8305366
271.0513468 7.81837824
294.0536532 7.779259958
321.0481532 2.765229144
323.0438168 25.55206678
341.0543814 22.85400667

Name: +ve in-silico MS/MS by CFM-ID for HMEWPRQFVAQGFR-UHFFFAOYSA-N
ID: HMEWPRQFVAQGFR-UHFFFAOYSA-N
Comment: Energy2
Num peaks: 6
68.99466108 33.22892612
78.99899751 2.833442182
96.9895757 50.92342278
200.0506185 1.307166663
216.0455331 1.749002383
243.0564321 1.743376813

Name: +ve in-silico MS/MS by CFM-ID for UCKNHRANFRWGDS-UHFFFAOYSA-N
ID: UCKNHRANFRWGDS-UHFFFAOYSA-N
Comment: Energy0
Num peaks: 6
68.99466108 3.231068415
96.9895757 38.70168903
271.0513468 1.504725129
321.0481532 2.7492191
323.0438168 1.520488448
341.0543814 48.60440619

Name: +ve in-silico MS/MS by CFM-ID for UCKNHRANFRWGDS-UHFFFAOYSA-N
ID: UCKNHRANFRWGDS-UHFFFAOYSA-N
Comment: Energy1
Num peaks: 6
96.9895757 19.70933576
271.0513468 7.788776406
294.0536532 7.750298214
321.0481532 2.75490429
323.0438168 29.07988435
341.0543814 22.73142626

Name: +ve in-silico MS/MS by CFM-ID for UCKNHRANFRWGDS-UHFFFAOYSA-N
ID: UCKNHRANFRWGDS-UHFFFAOYSA-N
Comment: Energy2
Num peaks: 6
68.99466108 33.75702037
78.99899751 2.843451701
96.9895757 49.28508995
200.0506185 1.44486101
216.0455331 1.872499864
243.0564321 1.828279459

Name: +ve in-silico MS/MS by CFM-ID for STVBLQIDYZEBAP-UHFFFAOYSA-N
ID: STVBLQIDYZEBAP-UHFFFAOYSA-N
Comment: Energy0
Num peaks: 6
68.99466108 3.166054264
96.9895757 38.05657334
271.0513468 1.407914933
294.0536532 5.451126664
321.0481532 3.231339027
341.0543814 45.61742579

Name: +ve in-silico MS/MS by CFM-ID for STVBLQIDYZEBAP-UHFFFAOYSA-N
ID: STVBLQIDYZEBAP-UHFFFAOYSA-N
Comment: Energy1
Num peaks: 6
96.9895757 21.79379847
224.0506185 2.069142349
271.0513468 5.181596857
294.0536532 26.54119403
323.0438168 19.14250123
341.0543814 15.04081342

Name: +ve in-silico MS/MS by CFM-ID for STVBLQIDYZEBAP-UHFFFAOYSA-N
ID: STVBLQIDYZEBAP-UHFFFAOYSA-N
Comment: Energy2
Num peaks: 6
18.99785464 1.099457143
68.99466108 33.30582127
78.99899751 2.856477114
96.9895757 53.01844699
243.0564321 2.179950327
271.0513468 0.9589461157

Name: +ve in-silico MS/MS by CFM-ID for VGYGCEJXALZPEL-UHFFFAOYSA-N
ID: VGYGCEJXALZPEL-UHFFFAOYSA-N
Comment: Energy0
Num peaks: 6
171.0665226 2.8598946
258.042866 7.369912935
316.1192865 2.928260692
349.0850652 1.681310205
350.0803141 2.300747806
376.0959642 72.82973508

Name: +ve in-silico MS/MS by CFM-ID for VGYGCEJXALZPEL-UHFFFAOYSA-N
ID: VGYGCEJXALZPEL-UHFFFAOYSA-N
Comment: Energy1
Num peaks: 12
90.03382555 1.685323542
119.0603746 1.396164794
130.0651257 9.707400628
144.0556236 1.357660693
146.0600403 1.993607459
146.0712737 1.605643437
233.047617 2.304884776
258.042866 8.037918812
340.1192865 2.296014469
349.0850652 10.05264263
350.0803141 1.600066277
376.0959642 38.67479187

Name: +ve in-silico MS/MS by CFM-ID for VGYGCEJXALZPEL-UHFFFAOYSA-N
ID: VGYGCEJXALZPEL-UHFFFAOYSA-N
Comment: Energy2
Num peaks: 31
41.03857658 0.9908582344
50.00252542 1.112968585
53.01342445 6.125381044
58.9683041 1.962408748
70.03997355 1.607055572
73.97920313 2.602202572
74.00252542 2.118190895
76.01817548 1.397937329
78.03382555 1.098583802
85.97920313 1.934616483
88.01817548 1.000600032
90.03382555 5.015483178
92.04947561 2.852338059
104.0494756 1.421352225
114.0338255 4.861408975
116.0494756 2.899924039
118.0651257 1.660594321
119.0603746 3.509351486
130.0651257 5.484027853
144.0556236 3.066268894
146.0600403 2.410527588
171.0552893 0.9955274311
171.0665226 3.829106611
173.0709393 3.924690902
198.0661883 5.400473248
231.031967 1.887439302
231.0432004 1.286916697
258.042866 2.015192154
273.053765 1.16402995
316.1192865 1.713705065
349.0850652 0.9747560772

Name: +ve in-silico MS/MS by CFM-ID for XJQFIHYTCPKUTK-UHFFFAOYSA-N
ID: XJQFIHYTCPKUTK-UHFFFAOYSA-N
Comment: Energy0
Num peaks: 6
84.04439023 2.993556297
99.05528926 1.699694279
109.0396392 2.67469839
110.0236548 1.902089247
127.0502039 72.62451383
341.0544567 2.442487064

Name: +ve in-silico MS/MS by CFM-ID for XJQFIHYTCPKUTK-UHFFFAOYSA-N
ID: XJQFIHYTCPKUTK-UHFFFAOYSA-N
Comment: Energy1
Num peaks: 11
54.03382555 3.55448071
56.04947561 2.126446163
82.02874017 7.358082281
84.04439023 6.367618045
96.96852159 1.919144789
98.02365479 3.666857411
98.98417166 2.796706321
99.05528926 3.537678254
100.0393049 1.972628834
109.0396392 4.580168257
127.0502039 42.54888301

Name: +ve in-silico MS/MS by CFM-ID for XJQFIHYTCPKUTK-UHFFFAOYSA-N
ID: XJQFIHYTCPKUTK-UHFFFAOYSA-N
Comment: Energy2
Num peaks: 17
54.03382555 1.083471501
56.04947561 3.55411992
57.0334912 0.9204678966
71.02398914 0.9629909535
80.0130901 1.616981697
82.02874017 7.638329879
84.04439023 6.422588509
95.02398914 0.9627557059
96.96852159 1.783630731
97.0396392 9.245777753
99.05528926 6.166990785
109.0396392 5.477281103
110.0236548 2.908266263
125.0345538 1.263005694
127.0502039 27.47839311
187.0513468 0.9477579155
215.0826469 1.912215316

Name: +ve in-silico MS/MS by CFM-ID for UYDYTUHDRBBLFB-UHFFFAOYSA-N
ID: UYDYTUHDRBBLFB-UHFFFAOYSA-N
Comment: Energy0
Num peaks: 6
79.05422664 0.3354983192
105.0334912 0.5432423248
218.0600403 0.257688328
272.070605 1.188244781
350.0811697 0.4062686764
376.0968197 96.22020586

Name: +ve in-silico MS/MS by CFM-ID for UYDYTUHDRBBLFB-UHFFFAOYSA-N
ID: UYDYTUHDRBBLFB-UHFFFAOYSA-N
Comment: Energy1
Num peaks: 6
79.05422664 1.236262012
105.0334912 20.79805489
272.070605 24.53171174
348.0655196 1.178100912
350.0811697 2.306691638
376.0968197 45.28546159

Name: +ve in-silico MS/MS by CFM-ID for UYDYTUHDRBBLFB-UHFFFAOYSA-N
ID: UYDYTUHDRBBLFB-UHFFFAOYSA-N
Comment: Energy2
Num peaks: 13
49.00727645 5.908990292
51.02292652 3.195175501
63.02292652 2.906552244
79.05422664 5.960630725
101.0385766 3.32946703
105.0334912 6.402305768
218.0600403 8.286709822
220.0756904 2.744818117
246.0549549 5.760141745
272.070605 26.28053621
350.0811697 3.11564185
360.0655196 5.065306099
376.0968197 3.008372737

Name: +ve in-silico MS/MS by CFM-ID for QIHKTBRNOLQDGQ-UHFFFAOYSA-N
ID: QIHKTBRNOLQDGQ-UHFFFAOYSA-N
Comment: Energy0
Num peaks: 6
171.0207336 1.341352303
171.0440559 19.89995319
188.0472827 3.344014139
326.0578474 5.692940001
340.0734974 2.265279596
358.0840621 58.31084497

Name: +ve in-silico MS/MS by CFM-ID for QIHKTBRNOLQDGQ-UHFFFAOYSA-N
ID: QIHKTBRNOLQDGQ-UHFFFAOYSA-N
Comment: Energy1
Num peaks: 9
143.0491413 2.253692182
171.0207336 4.405315467
171.0440559 45.54415792
188.0472827 3.076393728
214.0265472 2.311920854
326.0578474 5.813283963
328.0734974 2.147011927
340.0734974 1.749534844
358.0840621 13.6257869

Name: +ve in-silico MS/MS by CFM-ID for QIHKTBRNOLQDGQ-UHFFFAOYSA-N
ID: QIHKTBRNOLQDGQ-UHFFFAOYSA-N
Comment: Energy2
Num peaks: 18
49.00727645 1.249314657
103.0542266 2.611855034
115.0542266 1.921024387
117.0334912 1.516924479
119.0491413 1.143577139
126.9945188 1.905205674
129.0334912 10.89538495
141.0101689 1.492050261
141.0334912 2.269711734
143.0127558 2.296202622
143.0491413 7.426037713
145.0284058 2.488596818
145.0647913 1.284111486
155.0491413 2.81479871
156.0210679 2.78292869
171.0207336 2.023909284
171.0440559 32.53943929
172.0159826 1.645942546

Name: +ve in-silico MS/MS by CFM-ID for IXLCTGATSZOVKV-UHFFFAOYSA-N
ID: IXLCTGATSZOVKV-UHFFFAOYSA-N
Comment: Energy0
Num peaks: 6
244.0523681 1.61666397
276.0785828 9.591549692
304.0734974 14.96995169
306.0891475 1.950723606
319.0731631 2.936960911
336.0997122 51.47942498

Name: +ve in-silico MS/MS by CFM-ID for IXLCTGATSZOVKV-UHFFFAOYSA-N
ID: IXLCTGATSZOVKV-UHFFFAOYSA-N
Comment: Energy1
Num peaks: 31
40.01817548 0.9028697241
42.03382555 4.895905961
66.03382555 0.7982021632
68.04947561 1.673945705
125.0152543 1.20425388
164.070605 1.525699623
176.0261533 2.254812259
178.0418034 1.635853568
180.0574535 0.9206386501
206.036718 1.487941309
216.0574535 1.925643209
219.0207336 1.187154263
221.0363837 2.835079379
224.0917343 1.365152699
236.0472827 5.324636514
238.0629328 2.675287851
240.0785828 0.8337653807
244.0523681 1.219724384
246.0680181 1.845826032
260.0472827 0.8007278955
261.0676838 1.53616898
262.0629328 2.570607325
264.0785828 1.367997361
274.0629328 1.241149099
276.0785828 10.13938676
278.0942329 2.962739749
286.0629328 0.8682771436
304.0734974 6.041735822
318.0891475 1.522953594
319.0731631 2.455603622
336.0997122 11.3220191

Name: +ve in-silico MS/MS by CFM-ID for IXLCTGATSZOVKV-UHFFFAOYSA-N
ID: IXLCTGATSZOVKV-UHFFFAOYSA-N
Comment: Energy2
Num peaks: 28
39.02292652 2.541489434
40.01817548 1.0331776
42.03382555 1.1436213
46.06512568 0.9420609214
68.04947561 2.07147651
125.0152543 2.966318385
137.0152543 0.9018967744
161.0152543 4.75646701
163.0309044 8.275370901
164.070605 2.179680429
189.0101689 1.524999608
191.025819 2.67536807
204.0574535 2.925654525
216.0574535 17.26084612
218.0731035 1.685903468
219.0207336 1.644122677
221.0363837 1.157464776
232.0523681 2.259197509
235.0520337 1.131054805
240.1019051 1.954467326
242.036718 0.7126601478
244.0523681 9.109779187
246.0680181 1.589580476
260.0472827 4.10756379
261.0676838 0.7358859404
262.0629328 0.8675925328
276.0785828 0.8564429295
308.1047976 1.126192581

Name: +ve in-silico MS/MS by CFM-ID for RHYSABVJUQRRBF-UHFFFAOYSA-N
ID: RHYSABVJUQRRBF-UHFFFAOYSA-N
Comment: Energy0
Num peaks: 6
167.0702706 3.640082574
168.0210679 4.428122492
195.0651853 4.21738763
305.057513 14.12746013
318.0891475 8.392385496
336.0997122 49.54071947

Name: +ve in-silico MS/MS by CFM-ID for RHYSABVJUQRRBF-UHFFFAOYSA-N
ID: RHYSABVJUQRRBF-UHFFFAOYSA-N
Comment: Energy1
Num peaks: 18
55.01784114 1.018959229
138.9945188 1.219267923
140.0261533 3.155828592
151.0389705 2.918616987
152.0261533 1.213515937
165.0546206 1.578862096
166.0054179 1.114439606
167.0702706 4.894860059
168.0210679 15.51171142
195.0651853 21.01211034
197.0808353 0.9840880902
290.0578474 1.123026642
292.0734974 2.164985212
304.0734974 1.726441286
305.057513 4.991658246
318.0891475 3.631539086
320.0684121 1.207395249
336.0997122 11.03939754

Name: +ve in-silico MS/MS by CFM-ID for RHYSABVJUQRRBF-UHFFFAOYSA-N
ID: RHYSABVJUQRRBF-UHFFFAOYSA-N
Comment: Energy2
Num peaks: 30
15.02292652 1.881840339
39.02292652 0.9996299266
66.03382555 1.529497357
68.04947561 1.439062138
81.0334912 1.132782105
83.04914126 0.993056393
84.98395416 1.171413494
109.0284058 4.559576786
111.0440559 3.008081123
132.0443902 1.603565154
137.0597059 2.296928227
138.0105033 1.266876312
138.9945188 4.245534812
139.0389705 1.496614269
140.0261533 3.092919725
141.0546206 0.8229384347
143.0702706 0.7728424227
149.0233204 0.8740449699
151.0389705 1.313627298
152.0261533 1.540462182
153.0546206 1.631169796
154.0054179 0.9859004937
165.0546206 8.183414142
166.0054179 1.505725893
167.0702706 12.18587308
168.0210679 5.963889454
179.0338851 2.965014055
181.0495352 3.195053467
181.0859207 1.156494
195.0651853 6.591124183

Name: +ve in-silico MS/MS by CFM-ID for QXPKCKBPHISPTO-UHFFFAOYSA-N
ID: QXPKCKBPHISPTO-UHFFFAOYSA-N
Comment: Energy0
Num peaks: 9
91.05422664 4.140796794
155.0161269 4.360264792
170.0270259 17.17871504
172.042676 3.258913094
185.0379249 2.109755754
187.053575 2.917065667
246.058326 16.35801158
263.0848751 6.335549175
341.0624254 25.09015287

Name: +ve in-silico MS/MS by CFM-ID for QXPKCKBPHISPTO-UHFFFAOYSA-N
ID: QXPKCKBPHISPTO-UHFFFAOYSA-N
Comment: Energy1
Num peaks: 8
65.03857658 3.361648561
91.05422664 8.012999517
94.06512568 21.08372111
107.0603746 3.672257928
152.0164612 4.563420115
170.0270259 11.95567285
246.058326 26.77524688
263.0848751 2.952475993

Name: +ve in-silico MS/MS by CFM-ID for QXPKCKBPHISPTO-UHFFFAOYSA-N
ID: QXPKCKBPHISPTO-UHFFFAOYSA-N
Comment: Energy2
Num peaks: 11
51.02292652 2.354394062
63.02292652 8.825985032
65.03857658 13.96492381
75.02292652 4.062429474
77.03857658 2.656027729
80.04947561 7.374941542
91.05422664 21.62506494
93.06987671 2.369334741
94.06512568 4.068081132
107.0603746 11.37467803
170.0270259 3.284280053

Name: +ve in-silico MS/MS by CFM-ID for DQHBXGPICFBMPJ-UHFFFAOYSA-N
ID: DQHBXGPICFBMPJ-UHFFFAOYSA-N
Comment: Energy0
Num peaks: 6
72.08077574 3.506009093
210.058326 4.426487415
305.0226688 8.943049554
329.0954398 3.606915828
358.0856034 3.43715721
376.0961681 59.81755178

Name: +ve in-silico MS/MS by CFM-ID for DQHBXGPICFBMPJ-UHFFFAOYSA-N
ID: DQHBXGPICFBMPJ-UHFFFAOYSA-N
Comment: Energy1
Num peaks: 19
63.02292652 1.424974594
70.06512568 4.461289083
72.08077574 4.351664462
116.0164612 1.693458616
124.0393049 2.494693699
134.0236548 4.147035587
134.0270259 2.217328528
141.0004768 1.161418601
167.0451185 1.170116684
210.058326 8.133433143
231.0764186 1.69569666
260.0375906 1.335411468
289.0277542 0.9642484534
305.0226688 9.224700866
327.0797898 2.488590306
329.0954398 7.237018902
340.0750387 3.265342386
358.0856034 10.75375498
376.0961681 12.32581624

Name: +ve in-silico MS/MS by CFM-ID for DQHBXGPICFBMPJ-UHFFFAOYSA-N
ID: DQHBXGPICFBMPJ-UHFFFAOYSA-N
Comment: Energy2
Num peaks: 31
41.03857658 4.37369099
43.05422664 8.033828878
45.06987671 0.915439055
51.02292652 1.293234589
53.03857658 1.256402112
55.05422664 2.371865681
63.02292652 6.092546849
65.03857658 3.448839937
68.04947561 0.8423112499
70.06512568 10.60885983
72.08077574 4.422527791
79.05422664 0.8016748702
80.04947561 2.481143378
110.0236548 0.7877676416
124.0393049 9.816486119
134.0236548 0.9067833354
168.0113759 2.774611783
182.0270259 1.064024502
182.0600403 0.9833622619
210.058326 1.090810261
213.0658539 1.672622843
215.081504 0.7785789347
227.0451185 2.125044
227.081504 0.7944467312
229.0607686 2.370187051
231.0764186 1.025015576
243.0764186 2.396541364
304.0386532 0.7962665404
318.0543033 1.487834231
332.0699533 0.8201161944
360.064868 0.8172829115

Name: +ve in-silico MS/MS by CFM-ID for KXLFGIONGNMZFK-UHFFFAOYSA-N
ID: KXLFGIONGNMZFK-UHFFFAOYSA-N
Comment: Energy0
Num peaks: 6
121.0647913 4.049249969
211.0116889 5.508315715
239.0066035 17.6587722
330.0488027 5.67815557
348.0593674 5.765231576
376.0906675 51.30482543

Name: +ve in-silico MS/MS by CFM-ID for KXLFGIONGNMZFK-UHFFFAOYSA-N
ID: KXLFGIONGNMZFK-UHFFFAOYSA-N
Comment: Energy1
Num peaks: 7
95.04914126 1.924278441
121.0647913 8.483929691
211.0116889 10.44214402
239.0066035 38.52619264
330.0488027 6.842226832
348.0593674 3.897224316
376.0906675 11.22547439

Name: +ve in-silico MS/MS by CFM-ID for KXLFGIONGNMZFK-UHFFFAOYSA-N
ID: KXLFGIONGNMZFK-UHFFFAOYSA-N
Comment: Energy2
Num peaks: 15
55.05422664 1.893800019
57.06987671 1.877035161
63.02292652 2.374413465
65.03857658 3.324625765
79.05422664 1.915851541
95.04914126 2.221338047
95.08552677 1.824488803
121.0647913 2.180984565
133.1011768 1.818718106
184.9960388 1.935834384
194.9803888 5.666738281
211.0116889 31.40783225
213.027339 2.037421233
222.9753034 4.537498333
239.0066035 16.30211301

Name: +ve in-silico MS/MS by CFM-ID for RVRQMSRMIWJIDY-UHFFFAOYSA-N
ID: RVRQMSRMIWJIDY-UHFFFAOYSA-N
Comment: Energy0
Num peaks: 6
39.02292652 0.2356055817
45.99235466 0.2643523694
51.02292652 0.2306221731
285.0658539 0.1552324843
332.0665822 0.1833558781
358.0822323 98.29091721

Name: +ve in-silico MS/MS by CFM-ID for RVRQMSRMIWJIDY-UHFFFAOYSA-N
ID: RVRQMSRMIWJIDY-UHFFFAOYSA-N
Comment: Energy1
Num peaks: 6
51.02292652 0.6382615086
98.02365479 0.5497394542
324.0403675 0.4605875612
332.0665822 1.899108696
342.0509322 1.770570234
358.0822323 90.61153685

Name: +ve in-silico MS/MS by CFM-ID for RVRQMSRMIWJIDY-UHFFFAOYSA-N
ID: RVRQMSRMIWJIDY-UHFFFAOYSA-N
Comment: Energy2
Num peaks: 16
39.02292652 9.94745136
49.00727645 13.98011667
51.02292652 16.30356464
96.00800472 1.806927768
98.02365479 1.776433053
194.0236548 1.870576333
208.0393049 1.959878362
259.0502039 2.495836629
267.0552893 2.186308743
271.0502039 1.843336602
283.0502039 2.150429413
285.0658539 6.458232753
287.081504 2.117077117
332.0665822 4.457804338
342.0509322 1.776286852
358.0822323 10.24897063

Name: +ve in-silico MS/MS by CFM-ID for XMFFXPRPJJNORP-UHFFFAOYSA-N
ID: XMFFXPRPJJNORP-UHFFFAOYSA-N
Comment: Energy0
Num peaks: 7
105.0698767 5.458333542
123.0804414 2.718513972
163.075356 6.59440989
196.9960388 5.387226489
214.0225879 12.34338292
254.0175026 2.567899752
376.0906675 45.56401305

Name: +ve in-silico MS/MS by CFM-ID for XMFFXPRPJJNORP-UHFFFAOYSA-N
ID: XMFFXPRPJJNORP-UHFFFAOYSA-N
Comment: Energy1
Num peaks: 23
43.01784114 1.13247374
79.05422664 0.7609801737
103.0542266 1.794402481
105.0698767 9.031506304
117.0698767 0.6810199457
123.0804414 2.32451382
135.0804414 1.862472296
145.0647913 1.21609058
156.9647387 0.9251244194
163.075356 10.01046952
180.1019051 0.790085966
196.9960388 10.93765111
211.9705524 0.9760074286
214.0225879 6.416499698
240.0018525 1.471079124
254.0175026 9.793172496
256.0331526 0.916112112
332.0280672 1.354453272
334.0437173 3.28290085
348.0593674 1.085098054
358.0801028 0.9368402228
360.0593674 1.000087253
376.0906675 11.64410738

Name: +ve in-silico MS/MS by CFM-ID for XMFFXPRPJJNORP-UHFFFAOYSA-N
ID: XMFFXPRPJJNORP-UHFFFAOYSA-N
Comment: Energy2
Num peaks: 31
43.01784114 0.9512079714
51.02292652 1.912994114
58.02874017 1.261980408
65.03857658 1.462453792
77.03857658 2.438207573
79.05422664 2.319461385
81.06987671 1.207367701
89.03857658 1.698723616
91.05422664 1.978889587
93.06987671 2.42428676
95.08552677 2.749589424
103.0542266 2.980853705
105.0698767 11.03767724
107.0491413 1.011072759
107.0855268 2.687497983
117.0334912 1.424510282
117.0698767 2.241286611
121.0647913 0.820833492
123.0804414 2.356085133
134.0964258 2.10442736
135.0804414 0.9668738376
180.9647387 3.290661494
182.9803888 0.9597921961
184.9960388 1.688298943
187.0116889 2.598241867
194.9803888 1.944031996
196.9960388 15.08538031
197.9912878 1.414350533
212.0069379 0.8343440606
214.0225879 3.041595284
254.0175026 1.134200386

Name: +ve in-silico MS/MS by CFM-ID for BNUPBCXRWVQOER-UHFFFAOYSA-N
ID: BNUPBCXRWVQOER-UHFFFAOYSA-N
Comment: Energy0
Num peaks: 6
71.08552677 5.102580658
180.0477614 2.547339661
195.0586604 1.079089926
329.0954398 1.885040484
358.0856034 2.103415916
376.0961681 81.28213509

Name: +ve in-silico MS/MS by CFM-ID for BNUPBCXRWVQOER-UHFFFAOYSA-N
ID: BNUPBCXRWVQOER-UHFFFAOYSA-N
Comment: Energy1
Num peaks: 14
55.05422664 1.531719136
71.08552677 1.606542632
136.0393049 2.329243599
154.0498695 2.548188634
180.0477614 7.145620474
195.0586604 2.450489379
276.0437386 2.693376707
328.0750387 2.349739141
329.0954398 5.825599194
334.0856034 3.014659612
346.0856034 2.804108192
358.0856034 21.2144248
360.064868 1.772919989
376.0961681 24.17657539

Name: +ve in-silico MS/MS by CFM-ID for BNUPBCXRWVQOER-UHFFFAOYSA-N
ID: BNUPBCXRWVQOER-UHFFFAOYSA-N
Comment: Energy2
Num peaks: 26
15.02292652 1.763022171
40.01817548 0.933168728
41.00219107 0.7757768531
51.02292652 1.844089019
55.05422664 14.25306978
71.08552677 14.55773796
79.01784114 1.006330506
81.0334912 2.701408665
96.00800472 1.126881396
96.08077574 1.438863914
98.00589655 4.561618536
107.0491413 0.7911217642
110.0236548 1.512422552
113.0167956 3.18691403
123.9851611 0.8008439636
124.0393049 1.269767434
136.0393049 9.940671947
138.0913404 0.7329741915
154.0498695 5.519219484
164.0164612 1.204476293
179.0273603 1.344670028
180.0477614 2.914258976
195.0586604 1.251355962
197.0743105 2.625919751
273.0692251 0.8067167815
328.0750387 1.30497424

Name: +ve in-silico MS/MS by CFM-ID for HTIULDHVOBZBHK-UHFFFAOYSA-N
ID: HTIULDHVOBZBHK-UHFFFAOYSA-N
Comment: Energy0
Num peaks: 6
39.02292652 1.679688229
41.03857658 0.8274175867
51.02292652 0.8842301619
65.03857658 2.119291782
325.0260365 0.9402600939
341.0573366 90.64748286

Name: +ve in-silico MS/MS by CFM-ID for HTIULDHVOBZBHK-UHFFFAOYSA-N
ID: HTIULDHVOBZBHK-UHFFFAOYSA-N
Comment: Energy1
Num peaks: 6
63.02292652 1.507815641
65.03857658 6.447340121
313.0260365 1.785275259
315.0416865 1.590850191
325.0260365 2.784945882
341.0573366 80.35386356

Name: +ve in-silico MS/MS by CFM-ID for HTIULDHVOBZBHK-UHFFFAOYSA-N
ID: HTIULDHVOBZBHK-UHFFFAOYSA-N
Comment: Energy2
Num peaks: 6
39.02292652 16.57510963
41.03857658 5.03230309
49.00727645 17.64113789
51.02292652 9.668676844
63.02292652 12.52893964
65.03857658 21.85470551

Name: +ve in-silico MS/MS by CFM-ID for CFZPILZXWJKGJJ-UHFFFAOYSA-N
ID: CFZPILZXWJKGJJ-UHFFFAOYSA-N
Comment: Energy0
Num peaks: 8
118.9914675 16.05538425
121.0071176 3.253221687
138.0913404 2.686173366
188.0881469 2.132921111
218.9850804 2.381006783
316.0742298 11.29487454
338.0785662 8.467135493
358.0847944 35.10376882

Name: +ve in-silico MS/MS by CFM-ID for CFZPILZXWJKGJJ-UHFFFAOYSA-N
ID: CFZPILZXWJKGJJ-UHFFFAOYSA-N
Comment: Energy1
Num peaks: 13
43.01784114 1.661480427
82.06512568 2.331737518
96.08077574 2.488599578
124.0756904 3.029087218
138.0913404 3.578268783
218.9850804 20.34345813
233.0007305 6.265034467
287.0476807 1.577123118
296.0680015 2.925437522
316.0742298 15.65944513
338.0785662 1.468264967
342.0534943 1.94038038
358.0847944 18.01752833

Name: +ve in-silico MS/MS by CFM-ID for CFZPILZXWJKGJJ-UHFFFAOYSA-N
ID: CFZPILZXWJKGJJ-UHFFFAOYSA-N
Comment: Energy2
Num peaks: 8
18.99785464 3.166967589
68.99466108 8.209858444
96.08077574 3.655863143
101.0008893 4.487670175
118.9914675 52.00501758
121.0071176 1.519890979
146.0775822 4.407532632
168.988274 3.720205638

Name: +ve in-silico MS/MS by CFM-ID for JUKXUNNNKAZFCJ-UHFFFAOYSA-N
ID: JUKXUNNNKAZFCJ-UHFFFAOYSA-N
Comment: Energy0
Num peaks: 6
91.05422664 11.2598842
106.0651257 7.91237157
220.9878614 3.49241486
321.0503815 5.779544542
323.046045 17.39529046
341.0566097 41.22239279

Name: +ve in-silico MS/MS by CFM-ID for JUKXUNNNKAZFCJ-UHFFFAOYSA-N
ID: JUKXUNNNKAZFCJ-UHFFFAOYSA-N
Comment: Energy1
Num peaks: 13
65.03857658 4.429131743
67.05422664 1.613566555
79.05422664 2.536090144
81.06987671 4.927223757
91.05422664 14.9620006
106.0651257 7.766400362
220.9878614 2.279207736
229.058324 3.447090961
243.0586604 3.18436791
257.0532386 2.795416679
321.0503815 3.518107154
323.046045 3.968751856
341.0566097 25.21435539

Name: +ve in-silico MS/MS by CFM-ID for JUKXUNNNKAZFCJ-UHFFFAOYSA-N
ID: JUKXUNNNKAZFCJ-UHFFFAOYSA-N
Comment: Energy2
Num peaks: 16
39.02292652 2.618708731
63.02292652 2.374164196
65.03857658 3.91325715
68.99466108 6.292908673
75.02292652 1.728038134
79.05422664 4.73351157
91.05422664 33.22605474
93.06987671 1.773299122
96.9895757 5.544438935
106.0651257 8.800377751
110.9899121 2.109610074
111.0052258 1.350979783
204.9929468 2.099968573
220.9878614 1.604470212
279.073974 1.266885211
323.046045 1.135150359

Name: +ve in-silico MS/MS by CFM-ID for JVLSEXAUIJOAGM-UHFFFAOYSA-N
ID: JVLSEXAUIJOAGM-UHFFFAOYSA-N
Comment: Energy0
Num peaks: 8
41.03857658 2.779055235
85.06479133 3.598761454
101.0167956 12.43914128
230.0811697 4.476206346
258.0760843 5.585533622
286.0280885 2.206529116
340.0750387 2.251052481
358.0856034 47.44561019

Name: +ve in-silico MS/MS by CFM-ID for JVLSEXAUIJOAGM-UHFFFAOYSA-N
ID: JVLSEXAUIJOAGM-UHFFFAOYSA-N
Comment: Energy1
Num peaks: 24
40.01817548 2.085184804
42.03382555 1.26430322
45.0334912 0.8214646287
71.99024648 1.537790481
74.00589655 2.836383907
85.06479133 1.870231798
100.0756904 0.8963938707
101.0167956 18.48643935
105.0334912 0.9424424332
174.0185694 1.88907461
188.0342195 1.066434887
204.0655196 0.7364667089
226.0498695 0.9734036803
230.0811697 6.80392477
231.0222749 1.219275738
232.0968197 1.465337065
240.0655196 2.235888357
258.0760843 16.02916648
274.0280885 1.119485937
286.0280885 2.210667628
317.0590543 1.687930211
330.0906888 1.662103507
340.0750387 1.678614362
358.0856034 9.104932079

Name: +ve in-silico MS/MS by CFM-ID for JVLSEXAUIJOAGM-UHFFFAOYSA-N
ID: JVLSEXAUIJOAGM-UHFFFAOYSA-N
Comment: Energy2
Num peaks: 31
25.00727645 0.606548128
39.02292652 6.328965972
40.01817548 5.341027311
41.03857658 5.589811021
42.03382555 1.552587171
43.05422664 4.407495819
45.06987671 0.9649366928
55.05422664 3.889640511
57.0334912 1.47406456
59.99024648 0.9499363537
69.0334912 1.152223353
71.04914126 1.082771929
74.00589655 2.404770048
81.0334912 0.9115448505
83.04914126 3.103897693
85.06479133 7.613951009
101.0167956 5.064630951
105.0334912 1.486628552
160.0393049 8.381342869
162.0549549 2.168495997
172.0393049 2.038619173
174.0185694 1.872294491
188.0342195 1.631210659
200.070605 2.102965481
202.0498695 0.7677782253
202.086255 0.6071259026
214.0498695 0.7759490402
214.086255 1.274841422
228.0655196 0.8327823816
230.0811697 1.943055588
258.0760843 0.7670692374

Name: +ve in-silico MS/MS by CFM-ID for BOGBIKAUPUQKQV-UHFFFAOYSA-N
ID: BOGBIKAUPUQKQV-UHFFFAOYSA-N
Comment: Energy0
Num peaks: 11
41.03857658 8.070151061
58.06512568 6.245027966
84.04439023 2.919413862
98.0600403 4.651735972
141.0004768 6.71919323
279.0434043 2.678252968
293.0590543 2.006620771
319.0383189 10.17064416
329.0954398 1.930643847
336.064868 2.099589394
376.0961681 33.72924502

Name: +ve in-silico MS/MS by CFM-ID for BOGBIKAUPUQKQV-UHFFFAOYSA-N
ID: BOGBIKAUPUQKQV-UHFFFAOYSA-N
Comment: Energy1
Num peaks: 21
41.03857658 22.33761231
49.00727645 1.056048497
51.02292652 2.653990477
58.06512568 13.16166747
67.05422664 1.5182697
84.04439023 1.992937139
98.0600403 4.498841662
141.0004768 5.488498773
151.0502039 1.021354006
179.0451185 5.257969061
189.1022395 1.663519298
194.0560175 0.9996908702
208.0716676 0.9517628239
298.0492179 1.134779883
303.0434043 0.8942523633
319.0383189 5.248846504
327.0797898 1.245898306
329.0954398 1.636558821
340.0750387 1.003772269
358.0856034 3.439770044
376.0961681 3.416089737

Name: +ve in-silico MS/MS by CFM-ID for BOGBIKAUPUQKQV-UHFFFAOYSA-N
ID: BOGBIKAUPUQKQV-UHFFFAOYSA-N
Comment: Energy2
Num peaks: 17
15.02292652 1.251438449
25.00727645 3.179816308
39.02292652 4.353380795
41.03857658 28.63578888
51.02292652 1.340575298
58.02874017 4.766368126
58.06512568 2.907883733
63.02292652 2.706830113
65.03857658 2.686610795
67.05422664 1.673339211
79.05422664 2.79872384
94.02874017 1.131268218
98.0600403 1.004496939
124.0393049 1.990180977
151.0502039 11.29490783
179.0451185 5.619824883
194.0560175 3.18719791

Name: +ve in-silico MS/MS by CFM-ID for CEUHVRSFVDVMMK-UHFFFAOYSA-N
ID: CEUHVRSFVDVMMK-UHFFFAOYSA-N
Comment: Energy0
Num peaks: 13
87.04405588 1.0091417
173.0920687 1.069704878
183.0222749 1.011869301
185.0379249 1.037412841
204.0089312 2.448947358
215.0484896 10.93251746
326.0569441 4.08101714
344.0675087 25.22511253
346.0831588 2.866882398
348.0988089 1.700118063
356.0874952 1.806739855
358.0831588 3.377282933
376.0937235 24.01845242

Name: +ve in-silico MS/MS by CFM-ID for CEUHVRSFVDVMMK-UHFFFAOYSA-N
ID: CEUHVRSFVDVMMK-UHFFFAOYSA-N
Comment: Energy1
Num peaks: 31
41.00219107 1.425133216
44.04947561 1.105787711
70.02874017 1.044850542
85.02840582 1.436389209
99.05528926 4.113454223
113.0233204 1.288252506
115.0389705 1.072467322
130.0498695 2.570755379
141.0117102 3.243378506
141.0658539 1.386102172
143.0273603 1.98710158
144.0655196 1.364959406
155.0273603 0.8569388999
156.0655196 0.8018385651
171.0764186 1.189303967
173.0920687 1.554907296
183.0222749 1.349046263
185.0379249 2.550877212
187.053575 1.254233206
197.0379249 1.379628935
204.0089312 7.016542956
215.0484896 11.60222834
302.0569441 12.81828021
304.0725941 1.160466668
306.0906888 0.9623184594
316.0725941 1.164107336
326.0569441 1.152268471
344.0675087 3.716224233
348.0988089 0.9312432321
358.0831588 1.58140956
376.0937235 3.555395478

Name: +ve in-silico MS/MS by CFM-ID for CEUHVRSFVDVMMK-UHFFFAOYSA-N
ID: CEUHVRSFVDVMMK-UHFFFAOYSA-N
Comment: Energy2
Num peaks: 31
25.00727645 1.397394066
27.02292652 2.163049403
42.03382555 4.336286691
44.04947561 9.202131119
46.06512568 1.537274285
55.01784114 5.334965049
57.0334912 1.646069668
59.01275576 0.5652776748
71.04914126 0.5467317409
83.99024648 1.306834577
85.02840582 1.840011459
86.00589655 5.656508245
87.04405588 1.515733908
103.0324456 0.7878358189
111.0552893 0.6804706948
133.0259612 0.6041917267
135.0416113 0.739391771
162.0525103 5.563721693
175.0324456 0.7118730509
177.0480957 1.196630049
204.0089312 14.36156847
225.0292521 1.300778829
227.0449021 2.355661548
231.0198303 0.7301509164
233.0354803 1.046784179
243.0198303 0.6937324506
245.0354803 3.518925407
247.0511304 3.149495772
273.030395 0.8491922298
287.046045 0.6894240945
306.0906888 0.6850580032

Name: +ve in-silico MS/MS by CFM-ID for BQOGAPKQAIRAQC-UHFFFAOYSA-N
ID: BQOGAPKQAIRAQC-UHFFFAOYSA-N
Comment: Energy0
Num peaks: 8
51.02292652 1.572039819
60.97426207 6.348207245
275.0984136 1.817078037
290.1093126 1.887493453
314.1093126 2.025900289
332.1198773 6.104865014
359.0653992 2.173626026
376.0919483 58.28604293

Name: +ve in-silico MS/MS by CFM-ID for BQOGAPKQAIRAQC-UHFFFAOYSA-N
ID: BQOGAPKQAIRAQC-UHFFFAOYSA-N
Comment: Energy1
Num peaks: 10
41.00219107 2.29389859
43.01784114 1.665977414
111.9851611 3.496943145
298.0449981 15.09130871
334.0449981 2.613802231
348.0606482 4.774944421
350.0762982 3.683420221
358.0813836 8.176589739
360.0606482 3.669441182
376.0919483 35.49020582

Name: +ve in-silico MS/MS by CFM-ID for BQOGAPKQAIRAQC-UHFFFAOYSA-N
ID: BQOGAPKQAIRAQC-UHFFFAOYSA-N
Comment: Energy2
Num peaks: 21
25.00727645 1.540497316
40.01817548 4.878329371
42.03382555 6.249744414
43.01784114 2.012871627
58.02874017 1.68349224
60.97426207 3.38037217
236.0623624 2.048590917
250.0780125 2.225328248
260.0623624 5.165532617
262.0780125 8.192345848
264.0936625 6.495343646
274.0780125 1.793810279
275.0984136 4.577151793
280.0885772 1.521422877
286.0780125 2.199704593
288.0936625 8.774944559
290.1093126 7.698376335
304.0885772 1.564258657
306.1042272 4.137228322
314.1093126 1.785515004
330.1042272 2.723986096

Name: +ve in-silico MS/MS by CFM-ID for IJGQNLJLVSZTFN-UHFFFAOYSA-N
ID: IJGQNLJLVSZTFN-UHFFFAOYSA-N
Comment: Energy0
Num peaks: 6
120.0807757 11.02478801
135.0916748 8.340699392
223.9987605 8.299824086
239.0096595 4.638704996
288.0801241 6.613249837
358.0831588 45.93094483

Name: +ve in-silico MS/MS by CFM-ID for IJGQNLJLVSZTFN-UHFFFAOYSA-N
ID: IJGQNLJLVSZTFN-UHFFFAOYSA-N
Comment: Energy1
Num peaks: 13
18.99785464 2.36698635
94.06512568 1.702426757
108.0807757 1.574172385
120.0807757 11.48072959
132.9565613 12.08666471
134.9722114 5.194243961
135.0916748 5.37526287
196.9878614 1.442543556
198.1025738 1.882373128
223.9987605 5.175417851
224.1182239 14.09227366
288.0801241 2.376687601
358.0831588 16.35585054

Name: +ve in-silico MS/MS by CFM-ID for IJGQNLJLVSZTFN-UHFFFAOYSA-N
ID: IJGQNLJLVSZTFN-UHFFFAOYSA-N
Comment: Energy2
Num peaks: 20
15.02292652 3.1589975
18.99785464 3.270212254
51.02292652 1.651467744
63.02292652 7.008059815
76.01817548 3.443463451
78.03382555 5.306582527
91.02907452 3.020304177
92.04947561 1.497372488
94.06512568 4.048515427
105.0447246 2.856739576
106.0651257 3.731970236
108.0807757 3.417689337
119.0603746 1.716934866
120.0807757 20.02700293
135.0916748 5.346925554
148.0869237 1.332423048
194.9722114 1.779761997
196.9878614 2.552645979
223.9987605 4.070332488
224.1182239 1.342658795

Name: +ve in-silico MS/MS by CFM-ID for KJOVGCBDEZWBQP-UHFFFAOYSA-N
ID: KJOVGCBDEZWBQP-UHFFFAOYSA-N
Comment: Energy0
Num peaks: 6
45.99235466 1.602705608
309.0667805 4.026343262
311.0824305 13.28420692
338.0769305 3.829290232
340.0725941 2.039290747
358.0831588 63.85393873

Name: +ve in-silico MS/MS by CFM-ID for KJOVGCBDEZWBQP-UHFFFAOYSA-N
ID: KJOVGCBDEZWBQP-UHFFFAOYSA-N
Comment: Energy1
Num peaks: 9
138.0371967 1.75529095
188.0681604 6.77379266
229.0947095 2.231820488
241.0793958 2.312517687
291.0762023 2.21302628
309.0667805 8.343255171
311.0824305 40.19908686
340.0725941 9.222153912
358.0831588 7.823477196

Name: +ve in-silico MS/MS by CFM-ID for KJOVGCBDEZWBQP-UHFFFAOYSA-N
ID: KJOVGCBDEZWBQP-UHFFFAOYSA-N
Comment: Energy2
Num peaks: 31
45.99235466 1.42288063
51.02292652 2.260074907
104.0494756 2.626502788
110.0058965 1.92482701
118.0651257 1.203458062
119.0103111 1.217460598
129.9957258 2.143624135
138.0371967 1.771701642
154.0462821 3.393740389
157.0066248 5.113898406
162.0525103 1.267657066
168.0619321 2.530712968
171.0222749 1.332797786
172.0368602 1.861254282
174.0525103 5.121712926
176.0681604 1.470908099
180.0619321 1.221316037
182.0775822 1.363673056
183.0222749 4.128785901
185.0379249 1.814480913
186.0525103 1.678300049
188.0681604 5.606917121
190.0838104 1.357988001
200.0681604 2.279544641
214.0838104 1.538903675
241.0793958 1.314764509
262.064474 1.248143182
267.1103595 1.423879335
289.0605522 1.115566123
338.0769305 1.30927835
342.0518587 1.725638743

Name: +ve in-silico MS/MS by CFM-ID for FGDPUEBTKXFHNW-UHFFFAOYSA-N
ID: FGDPUEBTKXFHNW-UHFFFAOYSA-N
Comment: Energy0
Num peaks: 10
15.02292652 2.007073458
164.0852095 2.062394075
173.0208758 15.28035622
190.0474249 1.941305346
276.0664461 3.691350173
288.0954377 4.481488932
304.0613607 13.0011322
316.0925806 2.265685881
320.0675087 3.40344861
336.0988089 32.45130532

Name: +ve in-silico MS/MS by CFM-ID for FGDPUEBTKXFHNW-UHFFFAOYSA-N
ID: FGDPUEBTKXFHNW-UHFFFAOYSA-N
Comment: Energy1
Num peaks: 26
46.99499752 1.213803712
49.01064758 0.9108709617
75.02629764 1.255590527
99.05528926 1.022639819
115.0212123 0.8018153692
116.0818384 0.8176369541
132.0477614 0.8746479101
147.0416113 1.593073618
147.0586604 3.062354674
148.0539094 0.6736462262
164.0852095 1.404891571
173.0208758 36.91804148
190.0474249 1.107027163
256.0579896 1.125271088
258.0736397 0.732077791
260.0892897 0.7052678917
266.0957742 0.9310553835
276.0664461 2.918218103
288.0954377 4.05286662
290.1110878 0.7884773053
292.1267379 0.7265498359
304.0613607 5.165502285
306.0770108 0.7660177012
318.0882442 1.620983753
320.0675087 1.83824259
336.0988089 6.986589105

Name: +ve in-silico MS/MS by CFM-ID for FGDPUEBTKXFHNW-UHFFFAOYSA-N
ID: FGDPUEBTKXFHNW-UHFFFAOYSA-N
Comment: Energy2
Num peaks: 31
15.02292652 1.445351249
46.99499752 1.052266091
59.02398914 1.587845774
61.01064758 2.037993103
68.99466108 0.5726892757
75.02629764 1.785784049
79.01784114 0.8402889017
83.01031114 0.650817205
87.02629764 2.624611444
102.0371967 1.135013781
104.0528467 3.605632948
119.0103111 3.733317853
127.035383 3.176115917
131.0103111 4.903549508
144.9895757 1.815610063
147.0052258 1.991443617
147.0416113 2.714648
151.0729114 1.000591772
153.0885615 0.828742589
155.0302976 0.6721893645
170.0411967 1.679719502
173.0208758 28.565331
190.0474249 1.532399424
206.0634114 1.452728128
214.0474249 1.012088462
216.063075 0.6950631436
228.063075 1.72561859
256.0602179 1.129687818
260.035146 0.9192605331
260.0715315 0.9029426097
276.0664461 0.6635789106

Name: +ve in-silico MS/MS by CFM-ID for ODLFJRFKAOOIKO-UHFFFAOYSA-N
ID: ODLFJRFKAOOIKO-UHFFFAOYSA-N
Comment: Energy0
Num peaks: 6
91.05422664 6.543285801
155.0161269 8.035370986
167.0855268 6.004663889
182.0964258 7.811760159
244.042676 1.020634074
336.1052762 66.18912055

Name: +ve in-silico MS/MS by CFM-ID for ODLFJRFKAOOIKO-UHFFFAOYSA-N
ID: ODLFJRFKAOOIKO-UHFFFAOYSA-N
Comment: Energy1
Num peaks: 6
65.03857658 5.244904401
91.05422664 12.8994721
155.0161269 7.976676381
167.0855268 35.86164063
182.0964258 4.61437593
336.1052762 15.01299556

Name: +ve in-silico MS/MS by CFM-ID for ODLFJRFKAOOIKO-UHFFFAOYSA-N
ID: ODLFJRFKAOOIKO-UHFFFAOYSA-N
Comment: Energy2
Num peaks: 12
49.00727645 5.536942654
51.02292652 5.380440941
63.02292652 4.222833915
65.03857658 6.101267646
75.02292652 8.803530391
77.03857658 4.117034761
79.05422664 6.301810965
91.05422664 20.17808074
93.06987671 4.346141241
104.0494756 2.574076119
167.0855268 8.304325249
182.0964258 6.494224741

Name: +ve in-silico MS/MS by CFM-ID for HZFIVEZQXYBDQZ-UHFFFAOYSA-N
ID: HZFIVEZQXYBDQZ-UHFFFAOYSA-N
Comment: Energy0
Num peaks: 12
136.0215466 7.508743872
163.0324456 3.980822141
168.0589947 2.617306768
173.0167956 2.433961064
189.0117102 2.426216705
191.0273603 25.49184036
206.0382593 4.325001591
208.0539094 2.693049685
221.0491583 1.518108169
223.0648084 6.750738416
240.0259804 5.016544338
358.0790786 15.49236946

Name: +ve in-silico MS/MS by CFM-ID for HZFIVEZQXYBDQZ-UHFFFAOYSA-N
ID: HZFIVEZQXYBDQZ-UHFFFAOYSA-N
Comment: Energy1
Num peaks: 15
41.00219107 7.450292279
94.06512568 4.473256548
136.0215466 17.99572344
149.0167956 1.416097361
151.0324456 1.146142568
163.0324456 4.699669702
165.0480957 2.380680324
168.0589947 4.012957642
191.0273603 17.92606799
206.0382593 3.511936857
208.0539094 2.174380778
223.0648084 1.585801686
240.0259804 2.419237184
265.0212293 3.980484098
358.0790786 5.418537486

Name: +ve in-silico MS/MS by CFM-ID for HZFIVEZQXYBDQZ-UHFFFAOYSA-N
ID: HZFIVEZQXYBDQZ-UHFFFAOYSA-N
Comment: Energy2
Num peaks: 19
41.00219107 11.76015381
43.01784114 5.436166465
51.02292652 1.105144935
58.02874017 5.798950599
65.03857658 0.9651006569
71.02398914 5.210563401
73.0396392 10.51896215
107.0603746 1.154338604
136.0215466 6.156835834
149.0167956 1.946175005
163.0324456 7.932651983
173.0167956 5.888294232
175.0324456 1.814628134
188.0276946 1.324197042
189.0117102 1.782667675
191.0273603 6.273226393
192.0589947 1.690813336
205.0542437 2.470287501
206.0382593 0.9924291492

Name: +ve in-silico MS/MS by CFM-ID for MJRAWDJHNNPSHG-UHFFFAOYSA-N
ID: MJRAWDJHNNPSHG-UHFFFAOYSA-N
Comment: Energy0
Num peaks: 6
301.0607686 3.674739113
302.0447842 5.273085886
308.0665822 2.418238693
318.0873177 7.499600342
319.0713333 22.90491604
336.0978823 51.48236492

Name: +ve in-silico MS/MS by CFM-ID for MJRAWDJHNNPSHG-UHFFFAOYSA-N
ID: MJRAWDJHNNPSHG-UHFFFAOYSA-N
Comment: Energy1
Num peaks: 10
265.0607686 2.976182543
267.0764186 3.354800711
301.0607686 6.597847607
302.0447842 5.39379664
308.0665822 4.087934833
308.1029677 2.539594487
318.0873177 7.234419881
319.0713333 16.25232417
320.0665822 2.906717254
336.0978823 30.21251148

Name: +ve in-silico MS/MS by CFM-ID for MJRAWDJHNNPSHG-UHFFFAOYSA-N
ID: MJRAWDJHNNPSHG-UHFFFAOYSA-N
Comment: Energy2
Num peaks: 31
29.03857658 1.995223887
40.01817548 1.165385359
44.04947561 3.710243989
49.00727645 1.645944444
51.02292652 1.907770342
54.03382555 1.621467966
105.0334912 3.247165736
123.0189038 1.259544646
136.0393049 1.150289592
147.0189038 2.323430359
200.0454529 2.823670332
228.0403675 1.642406916
237.0658539 6.62150916
239.081504 2.667357712
263.0451185 1.478480978
265.0607686 2.193107979
280.0716676 2.131670776
280.1080531 1.731333558
289.0607686 1.872863319
290.0560175 1.207912866
290.092403 2.194009147
291.0764186 5.013229933
300.076753 3.845664559
301.0607686 5.226707379
302.0447842 4.047046646
306.0509322 1.78493359
308.0665822 1.251281858
310.0822323 1.193985791
318.0873177 1.249011004
319.0713333 1.689036856
320.0665822 3.282650279

Name: +ve in-silico MS/MS by CFM-ID for NKZATZDYEKDQLV-UHFFFAOYSA-N
ID: NKZATZDYEKDQLV-UHFFFAOYSA-N
Comment: Energy0
Num peaks: 6
45.99235466 0.2665159377
49.00727645 0.01349621647
51.02292652 0.02139672794
265.0971541 0.01161868124
310.0822323 0.05227392259
336.0978823 99.61355287

Name: +ve in-silico MS/MS by CFM-ID for NKZATZDYEKDQLV-UHFFFAOYSA-N
ID: NKZATZDYEKDQLV-UHFFFAOYSA-N
Comment: Energy1
Num peaks: 6
45.99235466 0.1943639484
51.02292652 0.3360237224
98.02365479 0.08824038364
292.0716676 0.08614309877
310.0822323 0.4471446073
336.0978823 98.39451049

Name: +ve in-silico MS/MS by CFM-ID for NKZATZDYEKDQLV-UHFFFAOYSA-N
ID: NKZATZDYEKDQLV-UHFFFAOYSA-N
Comment: Energy2
Num peaks: 7
45.99235466 3.302691085
49.00727645 8.937559847
51.02292652 7.397602636
239.081504 2.895342183
263.081504 3.390066378
310.0822323 15.05352967
336.0978823 40.08996706

Name: +ve in-silico MS/MS by CFM-ID for JGUHCGZNGPYCHW-UHFFFAOYSA-N
ID: JGUHCGZNGPYCHW-UHFFFAOYSA-N
Comment: Energy0
Num peaks: 6
105.0334912 5.07324591
111.0262976 2.971751076
226.086255 5.638253298
258.058326 6.242744014
318.0947116 17.17791237
336.1052762 54.99169687

Name: +ve in-silico MS/MS by CFM-ID for JGUHCGZNGPYCHW-UHFFFAOYSA-N
ID: JGUHCGZNGPYCHW-UHFFFAOYSA-N
Comment: Energy1
Num peaks: 20
82.06512568 2.163617451
105.0334912 3.591473241
110.0600403 1.680932713
123.0262976 3.451196303
149.0055622 1.620510394
168.0807757 1.688683019
177.0004768 1.94779922
184.0756904 4.447236128
186.0913404 8.197884809
188.1069905 3.371951023
228.0477614 1.621132449
230.0634114 3.28071403
232.0790615 3.871542004
237.0368623 1.679958518
255.047427 19.52732273
290.0997969 1.555892251
306.0947116 2.291367686
308.1103616 11.46298628
318.0947116 1.558268884
336.1052762 2.033909778

Name: +ve in-silico MS/MS by CFM-ID for JGUHCGZNGPYCHW-UHFFFAOYSA-N
ID: JGUHCGZNGPYCHW-UHFFFAOYSA-N
Comment: Energy2
Num peaks: 31
39.02292652 1.164980214
41.03857658 1.375796702
49.00727645 1.593933727
51.02292652 1.243744493
63.02292652 4.590752942
65.03857658 5.815921379
67.05422664 1.995785537
79.05422664 2.363143569
80.04947561 1.075668822
80.97934745 1.346609268
82.06512568 2.45238082
82.99499752 1.423633035
89.00219107 1.117299188
94.99499752 1.171916844
105.0334912 8.272879525
106.0287402 4.007854864
108.0443902 1.604506507
110.0600403 1.27133985
111.0262976 13.1152565
117.0334912 1.085770559
120.0443902 0.9510189763
122.0600403 1.981870516
123.0262976 1.014955945
150.0008112 1.559560219
154.0321113 1.902405512
202.0684968 2.084284357
214.0684968 4.402213149
290.0997969 1.027407959
310.0896262 0.9412373976
318.0947116 1.020733589
320.0739761 0.9658471433

Name: +ve in-silico MS/MS by CFM-ID for NWOYHNRPFATJPV-UHFFFAOYSA-N
ID: NWOYHNRPFATJPV-UHFFFAOYSA-N
Comment: Energy0
Num peaks: 8
41.03857658 3.839118687
69.0334912 13.04159191
125.0152543 3.950226494
177.0546206 6.645120947
255.0207336 11.85998769
273.0312983 3.045543827
323.0469483 5.605649994
341.057513 34.06510697

Name: +ve in-silico MS/MS by CFM-ID for NWOYHNRPFATJPV-UHFFFAOYSA-N
ID: NWOYHNRPFATJPV-UHFFFAOYSA-N
Comment: Energy1
Num peaks: 13
41.03857658 7.720833795
51.02292652 2.414702762
69.0334912 17.2019407
125.0152543 6.303034711
161.0597059 1.579742676
187.0389705 1.828170631
203.0338851 2.757435745
205.0495352 5.996445347
255.0207336 22.2898497
273.0312983 1.983737856
313.0625984 1.975033391
323.0469483 3.5827575
341.057513 5.527066525

Name: +ve in-silico MS/MS by CFM-ID for NWOYHNRPFATJPV-UHFFFAOYSA-N
ID: NWOYHNRPFATJPV-UHFFFAOYSA-N
Comment: Energy2
Num peaks: 22
41.00219107 1.349225211
41.03857658 21.05979204
43.01784114 1.858403706
43.05422664 2.022336236
49.00727645 0.9548725998
51.02292652 5.998525592
63.02292652 1.028726236
65.03857658 1.733121687
67.01784114 5.339819954
69.0334912 11.24596925
101.0385766 1.05955386
121.0284058 1.346046731
125.0152543 4.263311473
134.9996042 5.0709009
137.0152543 2.978330423
137.0233204 2.570130403
139.0309044 1.24694499
150.9945188 2.121169319
161.0597059 0.8756074578
187.0389705 1.345005995
231.0207336 1.1527753
255.0207336 4.079180622

Name: +ve in-silico MS/MS by CFM-ID for JVKOUZJNRXEJTF-UHFFFAOYSA-N
ID: JVKOUZJNRXEJTF-UHFFFAOYSA-N
Comment: Energy0
Num peaks: 6
125.0152543 4.273608701
189.0546206 7.649696647
217.0495352 14.12604641
312.0421973 5.391935843
330.052762 5.617501307
358.0840621 45.11078355

Name: +ve in-silico MS/MS by CFM-ID for JVKOUZJNRXEJTF-UHFFFAOYSA-N
ID: JVKOUZJNRXEJTF-UHFFFAOYSA-N
Comment: Energy1
Num peaks: 19
125.0152543 11.24680962
142.0418034 3.82901247
163.0389705 0.8928970963
168.0210679 1.509822221
173.0233204 1.754105975
185.0233204 1.816282651
189.0182351 1.40720316
189.0546206 3.152572943
191.0338851 4.147538245
191.0702706 0.9835699991
199.0389705 3.776505977
201.0546206 1.035450892
217.0495352 20.29131143
312.0421973 6.479831735
314.0942329 0.9923791706
330.052762 3.981784087
330.0891475 1.180456109
340.0734974 2.270514268
358.0840621 9.372359823

Name: +ve in-silico MS/MS by CFM-ID for JVKOUZJNRXEJTF-UHFFFAOYSA-N
ID: JVKOUZJNRXEJTF-UHFFFAOYSA-N
Comment: Energy2
Num peaks: 31
75.02292652 1.061684548
77.03857658 0.9628106556
79.01784114 0.8729132997
93.0334912 1.26222472
96.98395416 1.218824837
98.99960423 0.9626429035
105.0334912 4.932456606
119.0127558 2.11667316
121.0284058 4.78122776
123.0440559 1.36144955
125.0152543 8.760248398
131.0491413 1.673192708
133.0284058 1.540136994
133.0647913 1.033360538
141.0334912 0.9382719644
142.0418034 1.153420685
143.0491413 2.000657269
145.0284058 6.501910834
145.0647913 5.13241626
147.0440559 4.910439235
149.0597059 6.163764242
163.0389705 2.142974027
171.0440559 2.075496647
173.0233204 1.888272613
173.0597059 2.039497413
175.0389705 1.152620222
189.0182351 1.930759504
189.0546206 1.558491025
201.0546206 1.367922202
268.0523681 1.793513548
312.0421973 1.06207516

Name: +ve in-silico MS/MS by CFM-ID for SFTKMQJXDJTOSO-UHFFFAOYSA-N
ID: SFTKMQJXDJTOSO-UHFFFAOYSA-N
Comment: Energy0
Num peaks: 6
126.9960601 6.420732824
145.0066248 5.001955894
197.0597059 5.663097877
256.042676 1.163289696
323.0484896 55.2881855
341.0590543 21.6671456

Name: +ve in-silico MS/MS by CFM-ID for SFTKMQJXDJTOSO-UHFFFAOYSA-N
ID: SFTKMQJXDJTOSO-UHFFFAOYSA-N
Comment: Energy1
Num peaks: 7
126.9960601 8.862775273
145.0066248 9.635372654
197.0597059 30.03353015
256.042676 4.855044818
297.0692251 10.72323024
323.0484896 11.93035278
341.0590543 7.079223641

Name: +ve in-silico MS/MS by CFM-ID for SFTKMQJXDJTOSO-UHFFFAOYSA-N
ID: SFTKMQJXDJTOSO-UHFFFAOYSA-N
Comment: Energy2
Num peaks: 16
49.00727645 3.38782761
51.02292652 2.466606167
53.03857658 1.635477008
59.99024648 10.80344218
63.02292652 3.769112626
65.03857658 3.869360994
91.01784114 2.236690634
101.0167956 1.528810103
126.9960601 7.869170717
131.0491413 2.692506787
150.0008112 1.678986661
155.0491413 1.896322458
171.0804414 2.735996077
197.0597059 27.12480262
256.042676 5.529809839
279.0586604 1.429303762

Name: +ve in-silico MS/MS by CFM-ID for SSWBQYGCJCKJCK-UHFFFAOYSA-N
ID: SSWBQYGCJCKJCK-UHFFFAOYSA-N
Comment: Energy0
Num peaks: 6
126.9960601 3.479427537
131.0491413 0.9597882899
145.0066248 10.48061523
197.0597059 6.983801645
323.0484896 26.70002701
341.0590543 46.61611454

Name: +ve in-silico MS/MS by CFM-ID for SSWBQYGCJCKJCK-UHFFFAOYSA-N
ID: SSWBQYGCJCKJCK-UHFFFAOYSA-N
Comment: Energy1
Num peaks: 6
126.9960601 10.25180241
145.0066248 15.62587924
171.0804414 2.172134877
197.0597059 32.49560435
323.0484896 11.77826758
341.0590543 12.30482955

Name: +ve in-silico MS/MS by CFM-ID for SSWBQYGCJCKJCK-UHFFFAOYSA-N
ID: SSWBQYGCJCKJCK-UHFFFAOYSA-N
Comment: Energy2
Num peaks: 23
43.02907452 6.811435773
44.97934745 1.968876761
46.99499752 1.745950678
49.00727645 4.661376392
51.02292652 4.272596027
53.03857658 1.808909843
63.02292652 6.261249345
65.03857658 4.859889316
69.97459642 1.434967681
79.01784114 1.529986479
86.02365479 1.319579955
89.00219107 2.548528662
91.01784114 4.041756927
117.9957258 3.884453037
126.9960601 6.560453447
131.0491413 2.110494554
143.0491413 1.331970842
145.0066248 3.561090661
155.0491413 2.794881332
171.0440559 1.80049828
171.0804414 3.663287559
197.0597059 10.37702959
221.0709393 1.451196243

Name: +ve in-silico MS/MS by CFM-ID for AQUVVTKWNUSGKZ-UHFFFAOYSA-N
ID: AQUVVTKWNUSGKZ-UHFFFAOYSA-N
Comment: Energy0
Num peaks: 8
105.0334912 2.346002608
246.0760843 1.75745654
252.0421973 1.618947403
280.0371119 3.743684916
302.0942329 1.56911026
326.0578474 1.865351549
340.0734974 20.49293831
358.0840621 46.91037624

Name: +ve in-silico MS/MS by CFM-ID for AQUVVTKWNUSGKZ-UHFFFAOYSA-N
ID: AQUVVTKWNUSGKZ-UHFFFAOYSA-N
Comment: Energy1
Num peaks: 31
45.0334912 4.114335778
105.0334912 13.509848
119.0491413 1.906946014
121.0647913 1.314928075
123.0804414 0.7774169139
125.0152543 0.8960144924
166.0418034 1.401000613
180.0210679 1.212788228
182.036718 0.9201626966
184.0523681 4.769278394
210.0316326 0.7625008586
234.0316326 0.8495412584
236.0108972 0.9426285293
236.0472827 0.6601452561
246.0760843 1.04937375
248.0108972 0.6484105311
252.0421973 1.555852336
254.0578474 0.7015727902
262.0265472 3.563617918
278.0214619 0.6588236413
280.0371119 6.219820227
284.0836682 0.7669806001
302.0942329 1.925750996
312.0785828 0.620595869
314.0578474 0.7700946781
322.0629328 3.094457564
326.0578474 2.891032388
328.0734974 1.133668187
330.0891475 1.966360552
340.0734974 11.70820558
358.0840621 6.620106475

Name: +ve in-silico MS/MS by CFM-ID for AQUVVTKWNUSGKZ-UHFFFAOYSA-N
ID: AQUVVTKWNUSGKZ-UHFFFAOYSA-N
Comment: Energy2
Num peaks: 31
45.0334912 4.701229229
49.00727645 2.375992814
51.02292652 1.341594478
63.02292652 1.636053088
79.05422664 0.8502265276
101.0385766 2.079311745
103.0542266 1.730740237
105.0334912 6.601320999
105.0698767 1.22500654
107.0491413 1.370881618
113.0152543 1.850728472
119.0491413 1.315838378
123.0804414 0.953036237
125.0152543 7.058081466
127.0309044 1.481242866
137.0152543 0.8677088554
138.0105033 1.808289914
140.0261533 4.151963754
152.0261533 1.716473965
162.0105033 0.99523856
166.013484 0.8332658529
166.0418034 2.376068613
178.0054179 2.944641853
180.0210679 2.594543193
182.036718 6.207048628
184.0523681 2.498764217
208.0159826 0.9684162006
210.0316326 1.458117661
236.0108972 1.421743738
248.0108972 0.9754605203
322.1073844 0.8894304557

Name: +ve in-silico MS/MS by CFM-ID for OUWWTWRKHPVLDO-UHFFFAOYSA-N
ID: OUWWTWRKHPVLDO-UHFFFAOYSA-N
Comment: Energy0
Num peaks: 21
105.0334912 8.764433456
120.0443902 1.019950069
177.9957258 1.17594245
192.9953914 1.363739354
206.0018738 1.307269556
210.0219405 5.169917595
222.0219405 4.626115661
224.0375906 4.672283777
237.0328396 1.430604173
239.0484896 1.231972337
248.0124385 3.259267248
250.0280885 2.498242825
252.0437386 8.724377561
268.0175239 1.147311177
270.0331739 0.8911355806
274.064474 1.87798724
284.048824 5.422621229
312.0437386 4.580609054
330.0543033 1.342533789
340.0750387 4.832107272
358.0856034 14.73020231

Name: +ve in-silico MS/MS by CFM-ID for OUWWTWRKHPVLDO-UHFFFAOYSA-N
ID: OUWWTWRKHPVLDO-UHFFFAOYSA-N
Comment: Energy1
Num peaks: 22
47.04914126 2.128727314
105.0334912 13.67511224
107.0491413 2.782742246
120.0443902 5.860764273
165.0117102 5.111588347
190.9909748 1.336563506
193.0066248 3.463226877
211.0171895 1.151457794
237.0328396 3.529493764
239.0484896 2.101469146
242.0382593 1.048757262
252.0437386 0.6538829236
284.048824 12.38433922
286.064474 1.032322443
290.0957742 0.6691903209
294.0331739 2.710479971
296.048824 1.055849945
312.0437386 9.612155395
330.0543033 1.052182529
330.0906888 0.7142063138
340.0750387 2.97850386
358.0856034 4.947557847

Name: +ve in-silico MS/MS by CFM-ID for OUWWTWRKHPVLDO-UHFFFAOYSA-N
ID: OUWWTWRKHPVLDO-UHFFFAOYSA-N
Comment: Energy2
Num peaks: 31
51.02292652 1.054828718
53.00219107 1.524132591
53.03857658 1.097935996
55.01784114 0.8105315792
65.00219107 1.470905596
79.01784114 1.160244069
80.97934745 5.302460988
82.99499752 2.337175992
85.01064758 3.292871305
97.01064758 4.395581327
105.0334912 5.837307475
106.0287402 1.192040774
107.0491413 1.038200758
123.9851611 0.761644268
126.0008112 1.256216849
135.9851611 4.24394476
138.0008112 8.830290956
140.0164612 4.262428604
150.9960601 0.7104652337
152.0164612 2.530510728
153.0117102 1.651627182
165.0117102 3.078001328
166.0069592 2.153984183
168.0226092 3.312590342
177.9957258 1.028583028
180.0226092 1.852855998
190.0611029 0.9573474436
206.0018738 1.187608866
242.0382593 0.8414563001
256.0539094 1.165892453
268.0175239 1.333665008

Name: +ve in-silico MS/MS by CFM-ID for FXANOHBLKRBDJE-UHFFFAOYSA-N
ID: FXANOHBLKRBDJE-UHFFFAOYSA-N
Comment: Energy0
Num peaks: 6
173.0345538 2.001816425
187.0502039 2.783505886
239.0451185 5.396389978
329.0920687 4.285317563
358.0822323 2.084071039
376.092797 73.19013654

Name: +ve in-silico MS/MS by CFM-ID for FXANOHBLKRBDJE-UHFFFAOYSA-N
ID: FXANOHBLKRBDJE-UHFFFAOYSA-N
Comment: Energy1
Num peaks: 15
40.01817548 3.980837548
50.00252542 2.282694963
65.99744004 3.554454627
173.0345538 12.87986801
187.0502039 1.890546869
223.0502039 2.54826575
239.0451185 11.0541414
241.0607686 4.24075483
251.0451185 5.128824964
253.0607686 1.465574364
327.0764186 2.688005047
329.0920687 7.4207812
349.0818979 1.782349904
358.0822323 9.879416019
376.092797 9.717072858

Name: +ve in-silico MS/MS by CFM-ID for FXANOHBLKRBDJE-UHFFFAOYSA-N
ID: FXANOHBLKRBDJE-UHFFFAOYSA-N
Comment: Energy2
Num peaks: 23
26.00252542 1.242465337
40.01817548 1.064077332
50.00252542 20.47463102
51.02292652 1.131292919
52.01817548 3.699753054
65.99744004 1.178649339
74.00252542 2.207482706
76.01817548 0.8732321978
88.01817548 4.911421084
101.99744 0.9328161941
118.0287402 4.69037101
164.0130901 1.284063694
166.0287402 3.059643938
168.0443902 6.08103337
190.0498695 1.381942683
194.0600403 1.465979664
196.0393049 1.470395063
221.0345538 2.383674466
223.0502039 4.731016717
225.0658539 2.72399752
239.0451185 10.97696637
241.0607686 1.276078241
251.0451185 1.484750891

Name: +ve in-silico MS/MS by CFM-ID for LVVIEPKEIDDGJJ-UHFFFAOYSA-N
ID: LVVIEPKEIDDGJJ-UHFFFAOYSA-N
Comment: Energy0
Num peaks: 6
103.0542266 2.211474153
167.0161269 14.03919046
170.0964258 8.910510105
234.058326 1.564654916
258.058326 1.541944448
336.1052762 64.29232093

Name: +ve in-silico MS/MS by CFM-ID for LVVIEPKEIDDGJJ-UHFFFAOYSA-N
ID: LVVIEPKEIDDGJJ-UHFFFAOYSA-N
Comment: Energy1
Num peaks: 6
103.0542266 20.41439128
167.0161269 11.95156657
170.0964258 24.07037652
232.042676 10.6615555
234.058326 10.24321522
336.1052762 8.996957244

Name: +ve in-silico MS/MS by CFM-ID for LVVIEPKEIDDGJJ-UHFFFAOYSA-N
ID: LVVIEPKEIDDGJJ-UHFFFAOYSA-N
Comment: Energy2
Num peaks: 14
49.00727645 2.45073675
51.02292652 3.142934366
53.03857658 2.099538614
63.02292652 5.09916329
65.03857658 6.16119537
67.05422664 9.0789525
91.05422664 2.844528468
101.0385766 3.172345565
103.0542266 6.446556928
105.0698767 1.421422561
142.0651257 1.765789184
154.0651257 3.968765917
170.0964258 30.92504376
172.1120759 2.816802905

Name: +ve in-silico MS/MS by CFM-ID for KMGHWJWAKDGWQX-UHFFFAOYSA-N
ID: KMGHWJWAKDGWQX-UHFFFAOYSA-N
Comment: Energy0
Num peaks: 6
287.081504 0.6013603291
315.0764186 0.2895422852
328.0716676 0.3206994025
330.0873177 0.9407519708
340.0716676 3.321961617
358.0822323 93.14058601

Name: +ve in-silico MS/MS by CFM-ID for KMGHWJWAKDGWQX-UHFFFAOYSA-N
ID: KMGHWJWAKDGWQX-UHFFFAOYSA-N
Comment: Energy1
Num peaks: 6
285.0658539 5.461790063
287.081504 15.3177122
313.0607686 3.110476185
330.0873177 9.500830199
340.0716676 4.901179203
358.0822323 48.55725296

Name: +ve in-silico MS/MS by CFM-ID for KMGHWJWAKDGWQX-UHFFFAOYSA-N
ID: KMGHWJWAKDGWQX-UHFFFAOYSA-N
Comment: Energy2
Num peaks: 16
245.0709393 2.236680494
255.0552893 6.993662218
257.0709393 8.405684448
259.0865894 11.25986846
261.0658539 1.399648893
273.0294684 1.651706217
285.0658539 9.935486542
287.081504 13.56082046
300.076753 1.325822314
302.0560175 1.318444708
310.0611029 2.531847274
312.076753 7.244569588
314.0560175 2.291291791
328.0716676 1.357116853
330.0873177 2.239705928
340.0716676 7.056392673

Name: +ve in-silico MS/MS by CFM-ID for QIHKTBRNOLQDGQ-UHFFFAOYSA-N
ID: QIHKTBRNOLQDGQ-UHFFFAOYSA-N
Comment: Energy0
Num peaks: 6
171.0207336 1.341352303
171.0440559 19.89995319
188.0472827 3.344014139
326.0578474 5.692940001
340.0734974 2.265279596
358.0840621 58.31084497

Name: +ve in-silico MS/MS by CFM-ID for QIHKTBRNOLQDGQ-UHFFFAOYSA-N
ID: QIHKTBRNOLQDGQ-UHFFFAOYSA-N
Comment: Energy1
Num peaks: 9
143.0491413 2.253692182
171.0207336 4.405315467
171.0440559 45.54415792
188.0472827 3.076393728
214.0265472 2.311920854
326.0578474 5.813283963
328.0734974 2.147011927
340.0734974 1.749534844
358.0840621 13.6257869

Name: +ve in-silico MS/MS by CFM-ID for QIHKTBRNOLQDGQ-UHFFFAOYSA-N
ID: QIHKTBRNOLQDGQ-UHFFFAOYSA-N
Comment: Energy2
Num peaks: 18
49.00727645 1.249314657
103.0542266 2.611855034
115.0542266 1.921024387
117.0334912 1.516924479
119.0491413 1.143577139
126.9945188 1.905205674
129.0334912 10.89538495
141.0101689 1.492050261
141.0334912 2.269711734
143.0127558 2.296202622
143.0491413 7.426037713
145.0284058 2.488596818
145.0647913 1.284111486
155.0491413 2.81479871
156.0210679 2.78292869
171.0207336 2.023909284
171.0440559 32.53943929
172.0159826 1.645942546

Name: +ve in-silico MS/MS by CFM-ID for XDWATWCCUTYUDE-UHFFFAOYSA-N
ID: XDWATWCCUTYUDE-UHFFFAOYSA-N
Comment: Energy0
Num peaks: 6
171.0207336 1.347876208
171.0440559 19.90877545
188.0472827 3.370979808
326.0578474 5.726281712
340.0734974 2.277157949
358.0840621 58.73219275

Name: +ve in-silico MS/MS by CFM-ID for XDWATWCCUTYUDE-UHFFFAOYSA-N
ID: XDWATWCCUTYUDE-UHFFFAOYSA-N
Comment: Energy1
Num peaks: 9
143.0491413 2.238834509
171.0207336 4.278232658
171.0440559 45.66551312
188.0472827 3.055559882
214.0265472 2.245288839
326.0578474 5.748393751
328.0734974 2.053565142
340.0734974 1.733970582
358.0840621 13.4467206

Name: +ve in-silico MS/MS by CFM-ID for XDWATWCCUTYUDE-UHFFFAOYSA-N
ID: XDWATWCCUTYUDE-UHFFFAOYSA-N
Comment: Energy2
Num peaks: 17
49.00727645 1.295413499
103.0542266 2.708110279
115.0542266 1.991677361
117.0334912 1.572836399
119.0491413 1.185736171
129.0334912 11.29661468
141.0101689 2.336564438
141.0334912 2.353189011
143.0127558 2.380654203
143.0491413 7.699158478
145.0284058 2.580124426
145.0647913 1.321339714
155.0491413 2.918323633
156.0210679 2.957642719
171.0207336 2.704757493
171.0440559 31.27349234
172.0159826 2.218711337

Name: +ve in-silico MS/MS by CFM-ID for YPDXFUVHQBZCMT-UHFFFAOYSA-N
ID: YPDXFUVHQBZCMT-UHFFFAOYSA-N
Comment: Energy0
Num peaks: 9
58.02874017 2.252755957
125.0055622 6.594031018
142.0321113 3.889025415
160.042676 22.01303102
182.0270259 18.81418908
199.053575 2.500501006
217.0641397 4.601283746
323.0518608 7.931482701
341.0624254 12.85840413

Name: +ve in-silico MS/MS by CFM-ID for YPDXFUVHQBZCMT-UHFFFAOYSA-N
ID: YPDXFUVHQBZCMT-UHFFFAOYSA-N
Comment: Energy1
Num peaks: 21
41.00219107 1.875806804
58.02874017 7.191239286
73.01064758 3.05635132
75.02629764 2.612360677
97.01064758 4.377370152
106.9949975 1.508146861
114.0371967 3.796080605
125.0055622 9.151953579
142.0321113 4.517966695
152.0164612 1.153970483
158.0270259 1.552977864
160.042676 15.74119672
162.058326 1.389448836
180.0113759 2.187573471
182.0270259 8.490153917
189.0692251 1.28603754
199.053575 3.052758991
217.0641397 3.166659661
313.0675108 1.240874225
323.0518608 1.477557203
341.0624254 1.387772169

Name: +ve in-silico MS/MS by CFM-ID for YPDXFUVHQBZCMT-UHFFFAOYSA-N
ID: YPDXFUVHQBZCMT-UHFFFAOYSA-N
Comment: Energy2
Num peaks: 31
39.02292652 2.268667888
41.00219107 1.636154943
49.00727645 1.02318375
51.02292652 4.813783145
53.03857658 3.207110241
53.99744004 0.7588873587
56.0130901 1.090725509
58.02874017 2.297104223
73.01064758 4.483668261
75.02629764 4.288807767
79.01784114 1.187032793
85.01064758 1.513221335
97.01064758 13.55977286
99.02629764 0.9200041392
101.0597059 0.7488211388
106.9949975 0.9197269242
108.0443902 0.7738406503
114.0371967 3.77437594
122.9899121 1.28798126
125.0055622 6.182334247
133.0317769 2.924141117
135.047427 0.733143929
142.0321113 1.661073442
152.0164612 0.8648224834
154.0321113 1.219985453
160.042676 6.799911424
169.0430103 2.977440707
171.0586604 1.728115698
182.0270259 0.847239064
199.053575 1.420098968
201.0328396 0.7940577514

Name: +ve in-silico MS/MS by CFM-ID for PMHMCDKAWYNLJW-UHFFFAOYSA-N
ID: PMHMCDKAWYNLJW-UHFFFAOYSA-N
Comment: Energy0
Num peaks: 6
73.06479133 3.557710753
75.08044139 18.80337515
258.0299206 4.240321936
300.0040998 5.208252777
302.0197499 46.60629247
358.0823501 12.37573464

Name: +ve in-silico MS/MS by CFM-ID for PMHMCDKAWYNLJW-UHFFFAOYSA-N
ID: PMHMCDKAWYNLJW-UHFFFAOYSA-N
Comment: Energy1
Num peaks: 8
15.02292652 5.757702325
73.06479133 3.281829466
75.08044139 29.64517794
258.0299206 7.07451697
284.0091852 3.381017648
285.9884497 6.58334559
302.0197499 20.27951141
358.0823501 4.67164893

Name: +ve in-silico MS/MS by CFM-ID for PMHMCDKAWYNLJW-UHFFFAOYSA-N
ID: PMHMCDKAWYNLJW-UHFFFAOYSA-N
Comment: Energy2
Num peaks: 10
55.05422664 7.029876336
57.06987671 13.24357312
59.04914126 7.679222894
73.06479133 12.76320542
75.08044139 15.5263928
229.0033715 3.460799847
241.0033715 3.770380638
256.0142706 10.79935379
258.0299206 5.410831623
284.0091852 2.843731641

Name: +ve in-silico MS/MS by CFM-ID for TXXBTZVCAYOJRS-UHFFFAOYSA-N
ID: TXXBTZVCAYOJRS-UHFFFAOYSA-N
Comment: Energy0
Num peaks: 6
280.0716676 0.4974635659
332.1029677 0.4574205764
346.0822323 3.250393884
348.0978823 3.456024666
349.0818979 4.126969065
376.092797 85.60976994

Name: +ve in-silico MS/MS by CFM-ID for TXXBTZVCAYOJRS-UHFFFAOYSA-N
ID: TXXBTZVCAYOJRS-UHFFFAOYSA-N
Comment: Energy1
Num peaks: 6
334.0709989 5.998348138
346.0822323 5.411119725
348.0978823 3.726462749
349.0818979 3.416813694
359.0662479 1.589751798
376.092797 68.27022225

Name: +ve in-silico MS/MS by CFM-ID for TXXBTZVCAYOJRS-UHFFFAOYSA-N
ID: TXXBTZVCAYOJRS-UHFFFAOYSA-N
Comment: Energy2
Num peaks: 31
43.02907452 1.830905774
49.00727645 1.212787784
53.01342445 4.072681876
68.02432348 0.994869053
222.0661883 1.026218652
226.0611029 1.695497563
234.0661883 1.885017835
238.0611029 1.480313345
250.0611029 2.444723521
253.0607686 1.642899837
260.0818384 2.2603871
276.076753 3.108056191
278.0560175 2.090412973
290.0560175 1.576668473
292.0716676 2.11391531
302.0560175 1.576538125
302.092403 1.638558045
304.0716676 4.207404136
304.1080531 1.052802672
306.0873177 1.784825448
315.0764186 3.954329526
316.0716676 2.490745652
318.0873177 7.111310413
319.0713333 1.080154424
321.0869833 1.345157455
331.0713333 4.496916561
332.1029677 3.206739977
334.0709989 1.401984682
346.0822323 1.997627444
348.0978823 5.37171478
349.0818979 1.150152401

Name: +ve in-silico MS/MS by CFM-ID for HZUGLOBVACKLLW-UHFFFAOYSA-N
ID: HZUGLOBVACKLLW-UHFFFAOYSA-N
Comment: Energy0
Num peaks: 6
45.00833907 3.552136003
330.0760843 14.20533626
332.0917343 10.4666444
345.0869833 5.384139895
358.0822323 19.79139796
376.092797 31.94997019

Name: +ve in-silico MS/MS by CFM-ID for HZUGLOBVACKLLW-UHFFFAOYSA-N
ID: HZUGLOBVACKLLW-UHFFFAOYSA-N
Comment: Energy1
Num peaks: 23
45.00833907 11.33436132
105.0334912 3.773368554
185.0233204 3.044056902
187.0389705 1.936407569
199.0389705 2.048580619
201.0546206 1.39610403
211.0389705 1.403569059
238.0498695 2.740251988
251.0451185 1.35290602
254.0560175 1.944527765
272.0665822 1.604243552
280.0352821 1.363984483
282.0509322 6.536065093
303.0651853 3.901791039
305.0808353 2.659442343
327.0764186 1.306314339
330.0760843 4.524344454
332.0917343 2.811332406
343.0713333 1.729825263
345.0869833 4.320434311
348.0978823 2.530345006
358.0822323 12.85299027
376.092797 3.943727819

Name: +ve in-silico MS/MS by CFM-ID for HZUGLOBVACKLLW-UHFFFAOYSA-N
ID: HZUGLOBVACKLLW-UHFFFAOYSA-N
Comment: Energy2
Num peaks: 31
39.02292652 1.105553805
45.00833907 3.506696842
49.00727645 3.604151339
51.02292652 2.543718204
53.03857658 2.601438268
63.02292652 2.698835115
65.03857658 3.695067678
67.05422664 2.013148119
79.05422664 1.853247383
95.04914126 0.9746715942
105.0334912 3.653808032
121.9985027 1.694422252
145.0284058 3.573352865
147.0440559 1.376172209
149.0597059 1.012910793
184.0393049 2.367222959
185.0233204 1.431267372
199.0389705 1.922343931
209.0233204 0.9034223948
226.0498695 4.215775695
228.0655196 0.8875103088
238.0498695 10.12241874
242.0560175 1.026314392
251.0451185 1.129147264
254.0560175 1.544496633
304.0604342 1.322806935
304.0968197 0.9580901403
314.0811697 1.644237705
330.0760843 4.254587569
358.0822323 1.753569116
360.0614968 1.31008734

Name: +ve in-silico MS/MS by CFM-ID for ZKKVGGDNUHRUJH-UHFFFAOYSA-N
ID: ZKKVGGDNUHRUJH-UHFFFAOYSA-N
Comment: Energy0
Num peaks: 6
159.0416113 2.006307882
164.0506185 3.181100883
171.0416113 1.405642568
173.0572613 12.30132476
316.0943751 5.737232569
336.1006034 60.27809106

Name: +ve in-silico MS/MS by CFM-ID for ZKKVGGDNUHRUJH-UHFFFAOYSA-N
ID: ZKKVGGDNUHRUJH-UHFFFAOYSA-N
Comment: Energy1
Num peaks: 14
147.0416113 2.904905099
159.0416113 1.578749805
164.0506185 11.70281523
171.0416113 3.483156392
173.0572613 21.94735165
176.0506185 2.826075583
190.0662685 3.948572002
240.0819186 1.400117771
266.0975687 2.316170029
310.0849533 1.023415684
316.0943751 3.204708081
319.0740543 1.878191145
320.0693032 1.161461937
336.1006034 21.50497956

Name: +ve in-silico MS/MS by CFM-ID for ZKKVGGDNUHRUJH-UHFFFAOYSA-N
ID: ZKKVGGDNUHRUJH-UHFFFAOYSA-N
Comment: Energy2
Num peaks: 31
39.02292652 0.963022306
49.00727645 2.794085363
51.02292652 1.116617065
53.03857658 1.256769856
77.03857658 1.80145244
101.0385766 1.094620283
103.0542266 9.409078044
116.0494756 1.161793464
119.0103111 1.291570632
119.0291548 1.018020326
121.0448048 0.9240015771
122.0400538 1.261493698
127.035383 2.041998649
133.0259612 1.038493558
134.0400538 0.9949878663
136.0557039 4.214137705
141.0510331 2.702455082
143.0103111 1.252208918
147.0416113 2.927564904
148.0557039 3.342265449
151.035383 1.844471406
153.0510331 4.326701789
157.0259612 1.085350422
159.0416113 4.846053588
161.0572613 1.229324372
164.0506185 6.94137109
169.0259612 2.268194718
171.0416113 1.756052314
173.0572613 7.396666245
176.0506185 1.391207167
320.0693032 1.009959163

Name: +ve in-silico MS/MS by CFM-ID for DGZLSGDTZIBOQY-UHFFFAOYSA-N
ID: DGZLSGDTZIBOQY-UHFFFAOYSA-N
Comment: Energy0
Num peaks: 6
94.06512568 2.588717329
125.0055622 6.170214092
210.0913404 28.46337818
215.0525124 3.593477356
243.047427 10.20471893
336.1052762 32.48796652

Name: +ve in-silico MS/MS by CFM-ID for DGZLSGDTZIBOQY-UHFFFAOYSA-N
ID: DGZLSGDTZIBOQY-UHFFFAOYSA-N
Comment: Energy1
Num peaks: 11
91.05422664 1.959356289
94.06512568 2.84428594
117.0334912 8.007080929
119.0491413 4.071490333
125.0055622 20.13000475
149.0055622 2.270814333
210.0913404 12.3100667
215.0525124 4.63178798
242.0634114 4.61669526
243.047427 13.51298524
336.1052762 6.485416035

Name: +ve in-silico MS/MS by CFM-ID for DGZLSGDTZIBOQY-UHFFFAOYSA-N
ID: DGZLSGDTZIBOQY-UHFFFAOYSA-N
Comment: Energy2
Num peaks: 25
55.01784114 0.9987395045
63.02292652 0.9797360317
65.03857658 1.857650526
70.99499752 1.221892945
79.01784114 2.041721059
81.0334912 4.146058403
91.05422664 14.59083311
94.99499752 1.212512934
95.04914126 1.317979641
97.01064758 3.133227108
98.98991214 1.657974573
117.0334912 5.495940483
119.0491413 2.104223833
121.0106476 3.46112627
123.0262976 1.450543727
125.0055622 17.11405949
185.0419477 2.423860803
187.0575978 3.467670403
189.0368623 1.219080709
199.0212123 2.218747554
199.0575978 0.9171834643
201.0368623 0.91457491
210.0913404 1.132834934
215.0525124 4.559948396
243.047427 1.160343632

Name: +ve in-silico MS/MS by CFM-ID for ARHNPPSXJXLHEG-UHFFFAOYSA-N
ID: ARHNPPSXJXLHEG-UHFFFAOYSA-N
Comment: Energy0
Num peaks: 6
45.99235466 0.2651572679
51.02292652 0.1096847215
101.0385766 0.1943765599
285.0658539 0.09981807557
332.0665822 0.1688816205
358.0822323 98.93662709

Name: +ve in-silico MS/MS by CFM-ID for ARHNPPSXJXLHEG-UHFFFAOYSA-N
ID: ARHNPPSXJXLHEG-UHFFFAOYSA-N
Comment: Energy1
Num peaks: 6
51.02292652 0.3736207705
101.0385766 1.118731737
249.0658539 0.5101727649
285.0658539 0.3382941525
332.0665822 1.632618214
358.0822323 93.55767811

Name: +ve in-silico MS/MS by CFM-ID for ARHNPPSXJXLHEG-UHFFFAOYSA-N
ID: ARHNPPSXJXLHEG-UHFFFAOYSA-N
Comment: Energy2
Num peaks: 12
45.99235466 2.328187299
49.00727645 9.25007908
51.02292652 5.129314413
98.02365479 3.455012777
101.0385766 6.259424064
103.0290745 3.070761075
141.0334912 2.024833017
259.0502039 3.469156025
285.0658539 12.92227616
287.081504 2.731010656
332.0665822 6.314281912
358.0822323 23.95313964

Name: +ve in-silico MS/MS by CFM-ID for CFSFGLDTIDFDMT-UHFFFAOYSA-N
ID: CFSFGLDTIDFDMT-UHFFFAOYSA-N
Comment: Energy0
Num peaks: 6
62.0600403 7.852359545
196.9998217 4.417713399
247.0518573 7.265543692
257.0362072 7.045937809
275.0467719 39.59371806
336.0995358 16.14959178

Name: +ve in-silico MS/MS by CFM-ID for CFSFGLDTIDFDMT-UHFFFAOYSA-N
ID: CFSFGLDTIDFDMT-UHFFFAOYSA-N
Comment: Energy1
Num peaks: 16
19.01784114 1.594698582
46.02874017 1.821327932
62.0600403 9.201173295
65.03857658 1.843844176
72.04439023 4.04584239
95.04914126 16.13112244
102.0549549 3.187291393
104.070605 2.380869003
141.0099925 2.293329586
233.0362072 18.39594176
235.0518573 3.584141755
247.0518573 4.779599636
249.0675074 1.99092969
275.0467719 4.5186934
306.0889711 1.989448778
336.0995358 3.724098554

Name: +ve in-silico MS/MS by CFM-ID for CFSFGLDTIDFDMT-UHFFFAOYSA-N
ID: CFSFGLDTIDFDMT-UHFFFAOYSA-N
Comment: Energy2
Num peaks: 14
46.02874017 6.558498972
49.00727645 3.897411923
51.02292652 2.798704794
53.03857658 2.058397961
62.0600403 5.428571658
63.02292652 1.941055134
79.05422664 19.62432522
95.04914126 15.26193422
171.0205572 2.935272914
196.9998217 6.593184775
233.0362072 4.216392152
247.0518573 2.479516362
257.0362072 3.346034622
275.0467719 2.894112105

Name: +ve in-silico MS/MS by CFM-ID for PXXTUBBLCCJTKH-UHFFFAOYSA-N
ID: PXXTUBBLCCJTKH-UHFFFAOYSA-N
Comment: Energy0
Num peaks: 6
138.9945188 6.098016201
298.0629328 3.251127609
312.0785828 9.389638308
322.0629328 6.94141942
340.0734974 41.86260388
358.0840621 18.08186198

Name: +ve in-silico MS/MS by CFM-ID for PXXTUBBLCCJTKH-UHFFFAOYSA-N
ID: PXXTUBBLCCJTKH-UHFFFAOYSA-N
Comment: Energy1
Num peaks: 9
113.0152543 2.290350968
138.9945188 24.34032764
174.0913404 4.916802009
202.086255 2.854961438
298.0629328 7.508388318
312.0785828 19.5077733
322.0629328 3.722682248
340.0734974 11.82347607
358.0840621 5.01655216

Name: +ve in-silico MS/MS by CFM-ID for PXXTUBBLCCJTKH-UHFFFAOYSA-N
ID: PXXTUBBLCCJTKH-UHFFFAOYSA-N
Comment: Energy2
Num peaks: 25
39.02292652 4.878171932
59.01275576 1.134979143
63.02292652 1.323065913
77.00219107 0.8068023833
79.01784114 2.04332546
82.9683041 0.7833241539
84.98395416 3.843606769
112.9788688 1.668113717
113.0152543 3.828712243
122.9632187 1.537365519
138.9945188 36.96448484
141.0101689 0.7660006463
158.0600403 1.156308565
160.0756904 1.681537672
172.0756904 2.727021624
174.0913404 4.36702487
188.070605 1.307060153
200.070605 0.9707081279
202.086255 2.368853549
204.0655196 1.547528474
268.0523681 1.030977964
276.1019051 1.089834759
280.0523681 1.309722152
296.0836682 0.7549015417
312.0785828 0.8643107646

Name: +ve in-silico MS/MS by CFM-ID for RSPSSVLHVPSLSQ-UHFFFAOYSA-N
ID: RSPSSVLHVPSLSQ-UHFFFAOYSA-N
Comment: Energy0
Num peaks: 6
180.0807757 8.985091403
182.0964258 9.722305483
258.058326 2.487574831
318.0947116 1.23975878
320.0739761 0.4644680941
336.1052762 74.1966326

Name: +ve in-silico MS/MS by CFM-ID for RSPSSVLHVPSLSQ-UHFFFAOYSA-N
ID: RSPSSVLHVPSLSQ-UHFFFAOYSA-N
Comment: Energy1
Num peaks: 6
153.0004768 1.344153275
155.0161269 1.748357889
180.0807757 33.20579868
182.0964258 30.22925975
243.047427 11.54985739
336.1052762 11.34686712

Name: +ve in-silico MS/MS by CFM-ID for RSPSSVLHVPSLSQ-UHFFFAOYSA-N
ID: RSPSSVLHVPSLSQ-UHFFFAOYSA-N
Comment: Energy2
Num peaks: 20
49.00727645 5.899439295
51.02292652 5.249725753
53.03857658 1.395994116
63.02292652 11.86206142
65.03857658 1.204256649
79.05422664 4.233782822
91.05422664 4.238303987
104.0494756 1.432865189
154.0651257 1.66664915
155.0161269 2.220831646
180.0113759 2.850568037
180.0807757 8.227518194
182.0964258 2.771319224
194.0964258 3.156958659
232.042676 3.284428485
258.058326 14.20377622
284.0739761 1.334919783
308.0739761 1.479403722
318.0947116 1.244189234
320.0739761 2.716156305

Name: +ve in-silico MS/MS by CFM-ID for RHLAEDMUZNAPDN-UHFFFAOYSA-N
ID: RHLAEDMUZNAPDN-UHFFFAOYSA-N
Comment: Energy0
Num peaks: 6
137.0597059 4.748020786
138.9945188 25.74050813
168.0210679 2.05441413
182.036718 5.581516318
198.1124698 2.847590744
336.0997122 41.76829597

Name: +ve in-silico MS/MS by CFM-ID for RHLAEDMUZNAPDN-UHFFFAOYSA-N
ID: RHLAEDMUZNAPDN-UHFFFAOYSA-N
Comment: Energy1
Num peaks: 13
44.04947561 4.78006488
113.0152543 1.72822855
137.0597059 5.68474578
138.9945188 35.86571611
155.0702706 2.381320702
156.0210679 1.408018156
168.0210679 2.379008066
181.0859207 3.058815623
182.036718 11.30997729
182.0811697 0.8264949933
198.1124698 3.457382347
304.0734974 1.038137681
336.0997122 6.514820777

Name: +ve in-silico MS/MS by CFM-ID for RHLAEDMUZNAPDN-UHFFFAOYSA-N
ID: RHLAEDMUZNAPDN-UHFFFAOYSA-N
Comment: Energy2
Num peaks: 28
44.04947561 1.894835481
55.01784114 0.5468848694
63.02292652 0.6262736311
65.00219107 0.776016887
69.0334912 2.449512974
72.98395416 0.55620342
79.01784114 1.93529474
84.98395416 2.392315356
89.00219107 3.92005249
93.0334912 0.5461725587
95.04914126 0.5796385744
96.98395416 8.979933567
111.0440559 0.9230239484
113.0152543 3.059563363
117.0465544 0.7271383177
117.0910061 0.5445682694
119.0622045 0.7271383177
123.0440559 0.5776740497
137.0597059 4.197766922
138.9945188 37.80998516
139.0389705 1.244232772
141.0101689 0.8365697083
148.0756904 0.6985646861
155.0702706 1.379367524
156.0210679 0.8072082154
167.0702706 0.5548214892
182.036718 0.6447196778
182.0811697 0.5692835973

Name: +ve in-silico MS/MS by CFM-ID for UDYUIWXQUBNDHC-UHFFFAOYSA-N
ID: UDYUIWXQUBNDHC-UHFFFAOYSA-N
Comment: Energy0
Num peaks: 6
107.0491413 1.205308134
129.0101689 1.400210363
138.0549549 7.811945604
230.0811697 3.907626591
330.0891475 1.579209846
358.0840621 66.75845056

Name: +ve in-silico MS/MS by CFM-ID for UDYUIWXQUBNDHC-UHFFFAOYSA-N
ID: UDYUIWXQUBNDHC-UHFFFAOYSA-N
Comment: Energy1
Num peaks: 13
39.02292652 1.051912633
65.03857658 0.9915181784
81.0334912 1.356839475
122.0600403 1.082556595
124.0393049 2.565001122
129.0101689 2.158167614
138.0549549 40.21176817
140.070605 1.086338097
230.0811697 9.586035044
283.0520337 1.764649333
330.0891475 1.489591083
340.0734974 1.92125991
358.0840621 15.24120758

Name: +ve in-silico MS/MS by CFM-ID for UDYUIWXQUBNDHC-UHFFFAOYSA-N
ID: UDYUIWXQUBNDHC-UHFFFAOYSA-N
Comment: Energy2
Num peaks: 30
39.02292652 2.186775279
49.00727645 0.9225138991
51.02292652 2.425133083
55.05422664 1.314383607
63.02292652 6.079790694
65.03857658 3.710534278
72.98395416 0.9544121158
79.01784114 0.787112932
81.0334912 1.517818321
93.0334912 1.281536676
96.98395416 1.880621445
98.02365479 0.7694961888
98.99960423 1.59441454
105.0334912 4.119720935
107.0491413 15.2784735
110.0600403 5.910403795
112.0393049 2.454912871
113.0152543 1.991430337
122.0600403 1.330779803
124.0393049 1.178780739
129.0101689 0.8821274401
138.0549549 6.895101043
189.0101689 0.812742312
197.0597059 1.275013316
199.075356 3.164209707
202.086255 3.256679848
204.0655196 1.372979523
205.041469 1.315445536
230.0811697 2.35089089
233.0363837 1.662107596

Name: +ve in-silico MS/MS by CFM-ID for BPKHNEZKVGVFAR-UHFFFAOYSA-N
ID: BPKHNEZKVGVFAR-UHFFFAOYSA-N
Comment: Energy0
Num peaks: 6
18.99785464 2.50087187
132.9565613 0.8594739118
207.0916748 1.024099266
271.053575 11.26708542
321.0503815 1.260777213
341.0566097 80.45145929

Name: +ve in-silico MS/MS by CFM-ID for BPKHNEZKVGVFAR-UHFFFAOYSA-N
ID: BPKHNEZKVGVFAR-UHFFFAOYSA-N
Comment: Energy1
Num peaks: 6
18.99785464 3.287803106
132.9565613 17.9082615
181.0760247 4.014696362
207.0916748 27.0511432
271.053575 4.349832088
341.0566097 31.949866

Name: +ve in-silico MS/MS by CFM-ID for BPKHNEZKVGVFAR-UHFFFAOYSA-N
ID: BPKHNEZKVGVFAR-UHFFFAOYSA-N
Comment: Energy2
Num peaks: 21
18.99785464 4.412749002
49.00727645 2.080357497
51.02292652 4.393265732
63.02292652 4.235881314
116.0494756 1.453211124
118.0651257 2.471055952
131.0603746 5.447466758
132.9565613 1.408504802
152.0494756 2.326315976
154.0651257 1.8943055
167.0603746 1.705626464
169.0760247 2.184390605
179.0603746 3.360806769
181.0760247 7.025212227
182.9722114 1.715074586
193.0760247 6.31346188
195.0916748 5.922947242
207.0916748 17.04325852
271.053575 2.060823824
300.0300606 1.534626365
315.0409596 1.660949044

Name: +ve in-silico MS/MS by CFM-ID for USEXLZFCTJGUTM-UHFFFAOYSA-N
ID: USEXLZFCTJGUTM-UHFFFAOYSA-N
Comment: Energy0
Num peaks: 6
101.0008893 16.68026006
103.0165394 3.505076288
134.0964258 4.566021852
215.0101523 8.933086368
316.0930734 12.73412924
336.0993016 40.68719313

Name: +ve in-silico MS/MS by CFM-ID for USEXLZFCTJGUTM-UHFFFAOYSA-N
ID: USEXLZFCTJGUTM-UHFFFAOYSA-N
Comment: Energy1
Num peaks: 7
120.0807757 6.433929171
134.0964258 10.3285836
215.0101523 13.98758993
308.0680015 5.589111978
316.0930734 2.810920429
320.0680015 3.073714715
336.0993016 40.37347499

Name: +ve in-silico MS/MS by CFM-ID for USEXLZFCTJGUTM-UHFFFAOYSA-N
ID: USEXLZFCTJGUTM-UHFFFAOYSA-N
Comment: Energy2
Num peaks: 11
51.00408289 3.708619864
63.00408289 4.684307057
80.99466108 9.774879491
83.01031114 3.887573932
101.0008893 39.90729504
103.0165394 2.352831829
106.0651257 3.544081153
134.0964258 2.587095868
150.9976958 5.560368156
195.003924 3.581381812
215.0101523 2.419985869

Name: +ve in-silico MS/MS by CFM-ID for JBGVFNYCWZUGPI-UHFFFAOYSA-N
ID: JBGVFNYCWZUGPI-UHFFFAOYSA-N
Comment: Energy0
Num peaks: 6
55.05422664 1.146095112
57.06987671 8.515045946
89.04194771 1.195816405
280.042676 3.974599146
318.0947116 11.09163752
336.1052762 61.49026766

Name: +ve in-silico MS/MS by CFM-ID for JBGVFNYCWZUGPI-UHFFFAOYSA-N
ID: JBGVFNYCWZUGPI-UHFFFAOYSA-N
Comment: Energy1
Num peaks: 10
43.05422664 2.061054153
55.05422664 2.498122932
57.06987671 13.84548116
196.0756904 14.9054114
252.0477614 4.060591828
280.042676 2.874172843
304.0790615 3.491459641
306.0947116 4.030623362
308.1103616 21.28622782
336.1052762 12.04314175

Name: +ve in-silico MS/MS by CFM-ID for JBGVFNYCWZUGPI-UHFFFAOYSA-N
ID: JBGVFNYCWZUGPI-UHFFFAOYSA-N
Comment: Energy2
Num peaks: 31
39.02292652 2.648181216
41.03857658 6.119021261
43.05422664 3.945418953
49.00727645 0.8491161425
51.02292652 2.534584441
53.03857658 4.683815625
55.05422664 3.005541497
57.06987671 8.287312187
79.05422664 3.043194083
82.99499752 3.702757168
85.01064758 5.169425351
105.0334912 0.9399402554
136.0756904 3.306136933
138.0913404 0.9323349564
149.0055622 3.456969135
175.0212123 3.728189837
185.0419477 1.099499094
209.0419477 1.594168079
211.0575978 2.128801399
220.0756904 0.9703880376
252.0477614 6.56018278
266.0270259 1.021391016
266.0634114 1.294172023
268.0790615 1.511152781
280.042676 1.60698046
288.0477614 0.8643564749
292.042676 1.049928722
301.0681625 0.8716244178
302.0634114 0.8424667611
318.0947116 2.056959526
320.0739761 0.9648585207

Name: +ve in-silico MS/MS by CFM-ID for QWIJTPWENQOTFG-UHFFFAOYSA-N
ID: QWIJTPWENQOTFG-UHFFFAOYSA-N
Comment: Energy0
Num peaks: 7
59.01275576 2.347657736
129.0101689 7.79719851
164.070605 8.783822823
208.0968197 3.861354694
290.0942329 12.18943303
318.0891475 12.68815879
336.0997122 33.86084862

Name: +ve in-silico MS/MS by CFM-ID for QWIJTPWENQOTFG-UHFFFAOYSA-N
ID: QWIJTPWENQOTFG-UHFFFAOYSA-N
Comment: Energy1
Num peaks: 14
59.01275576 11.00023367
106.0651257 1.596437127
120.0807757 2.878283441
129.0101689 6.649488539
146.0600403 2.576618168
148.0756904 1.781181082
164.070605 24.96022763
166.086255 1.623522719
185.0363837 1.767886015
190.086255 2.133273914
208.0968197 5.36798847
290.0942329 6.655094634
318.0891475 8.037933369
336.0997122 4.403570232

Name: +ve in-silico MS/MS by CFM-ID for QWIJTPWENQOTFG-UHFFFAOYSA-N
ID: QWIJTPWENQOTFG-UHFFFAOYSA-N
Comment: Energy2
Num peaks: 23
57.0334912 1.189994142
59.01275576 9.799370799
63.02292652 1.105835825
72.98395416 1.145999239
79.01784114 1.497051814
79.05422664 1.042851875
88.03930485 1.157007669
96.98395416 1.932305205
98.99960423 2.962005759
101.0152543 4.814580755
104.0494756 5.673653616
106.0651257 7.181887841
113.0152543 1.848596102
120.0807757 10.5431785
122.0964258 1.815789292
129.0101689 6.430551381
138.0549549 1.159348156
146.0600403 2.589550837
148.0756904 3.192406146
162.0913404 2.952609845
164.070605 8.280612093
167.025819 1.006744825
190.086255 0.964913423

Name: +ve in-silico MS/MS by CFM-ID for FEUJYBAMEQWSMK-UHFFFAOYSA-N
ID: FEUJYBAMEQWSMK-UHFFFAOYSA-N
Comment: Energy0
Num peaks: 11
43.05422664 10.1588049
59.01275576 3.833790603
135.0804414 2.986801974
153.0910061 1.984109736
184.0159826 2.076275792
261.0676838 3.175549778
276.0421973 4.166926087
278.0942329 5.415214181
294.052762 1.815206867
304.0734974 6.080278989
336.0997122 38.43429697

Name: +ve in-silico MS/MS by CFM-ID for FEUJYBAMEQWSMK-UHFFFAOYSA-N
ID: FEUJYBAMEQWSMK-UHFFFAOYSA-N
Comment: Energy1
Num peaks: 25
41.03857658 2.30437609
43.05422664 16.55220024
59.01275576 7.101158357
95.04914126 1.013575949
133.0647913 1.385140715
135.0804414 6.606714423
142.0054179 0.7724665786
172.0159826 0.8710704816
184.0159826 1.272572387
218.036718 1.990202858
234.0316326 2.260382823
246.0316326 1.177226608
261.0676838 3.336914801
262.0265472 1.751586143
264.0421973 1.63720719
276.0421973 2.826270883
276.0785828 1.100270377
278.0942329 4.275556639
294.052762 2.141842495
304.0734974 10.28099163
306.0891475 0.9765778889
308.0684121 0.7658499855
308.1047976 0.9023461191
320.0684121 0.8416110002
336.0997122 6.069620744

Name: +ve in-silico MS/MS by CFM-ID for FEUJYBAMEQWSMK-UHFFFAOYSA-N
ID: FEUJYBAMEQWSMK-UHFFFAOYSA-N
Comment: Energy2
Num peaks: 31
15.02292652 1.173954635
27.02292652 0.9071536695
39.02292652 3.08282418
41.03857658 2.660980789
43.05422664 27.22406165
45.06987671 0.6344387891
51.02292652 0.6312402694
59.01275576 2.191957573
63.02292652 1.269506741
65.03857658 2.06375361
79.05422664 1.127691731
81.0334912 0.7026223041
95.04914126 0.896250039
109.0284058 0.663548962
114.0105033 1.480913276
128.0261533 1.141702596
135.0804414 2.347411013
142.0054179 0.8014231573
154.0054179 3.060194432
156.0210679 0.6208690376
158.0003325 0.789337165
167.9846824 1.065238117
184.0159826 4.266485787
191.025819 0.6857732912
206.036718 1.879468738
218.036718 5.152573348
219.0207336 1.962232782
234.0316326 4.845606439
236.0472827 0.807794138
261.0676838 1.692472874
276.0421973 0.8186434214

Name: +ve in-silico MS/MS by CFM-ID for ASQZZQIJHXYUJF-UHFFFAOYSA-N
ID: ASQZZQIJHXYUJF-UHFFFAOYSA-N
Comment: Energy0
Num peaks: 6
39.02292652 11.702921
285.0356084 3.933349106
305.0851454 1.613850591
321.0555949 2.197936192
325.030523 1.095651887
341.0618231 69.22945021

Name: +ve in-silico MS/MS by CFM-ID for ASQZZQIJHXYUJF-UHFFFAOYSA-N
ID: ASQZZQIJHXYUJF-UHFFFAOYSA-N
Comment: Energy1
Num peaks: 6
39.02292652 49.20616761
285.0356084 3.31336196
305.0851454 1.234530541
321.0555949 1.277168561
325.030523 3.367440142
341.0618231 22.46238176

Name: +ve in-silico MS/MS by CFM-ID for ASQZZQIJHXYUJF-UHFFFAOYSA-N
ID: ASQZZQIJHXYUJF-UHFFFAOYSA-N
Comment: Energy2
Num peaks: 31
25.00727645 1.48814545
29.03857658 1.6073976
39.02292652 26.59093364
41.03857658 1.921506581
43.05422664 1.06123626
45.06987671 1.3735607
86.99960423 0.9649242563
90.97453235 3.279191379
114.9745324 5.264720817
116.9901824 1.450402555
182.0167315 0.7207125145
183.0007471 1.573348783
184.0323816 1.310046454
209.0276305 4.573260499
211.0432806 1.153956364
213.0589307 1.743231095
237.0589307 1.25889708
242.9886582 1.154456913
247.0432806 1.204330958
249.0589307 2.380691002
251.0745807 1.058290942
254.9886582 1.35028569
257.0043083 1.442126686
265.0293801 1.010799362
267.0450302 0.8853830575
269.0043083 4.459851463
278.9886582 0.7597445143
281.0043083 1.273989895
283.0199583 1.408636838
285.0356084 2.256601499
289.0669085 0.7645411145

Name: +ve in-silico MS/MS by CFM-ID for HILTZOVHILKKIE-UHFFFAOYSA-N
ID: HILTZOVHILKKIE-UHFFFAOYSA-N
Comment: Energy0
Num peaks: 6
155.0491413 20.0694697
222.0484875 3.717420995
329.0896241 6.760414081
356.0841241 3.436894983
358.0797877 1.617596332
376.0903524 58.19303101

Name: +ve in-silico MS/MS by CFM-ID for HILTZOVHILKKIE-UHFFFAOYSA-N
ID: HILTZOVHILKKIE-UHFFFAOYSA-N
Comment: Energy1
Num peaks: 6
129.0698767 2.28294778
155.0491413 48.57487623
175.0477593 2.445989299
329.0896241 13.91761071
358.0797877 10.44016985
376.0903524 9.259984967

Name: +ve in-silico MS/MS by CFM-ID for HILTZOVHILKKIE-UHFFFAOYSA-N
ID: HILTZOVHILKKIE-UHFFFAOYSA-N
Comment: Energy2
Num peaks: 10
49.00727645 2.859037769
51.02292652 1.390175985
77.00219107 1.711128372
101.0385766 7.779981477
115.0542266 1.919405942
129.0334912 7.291151776
129.0698767 6.596266445
155.0491413 48.0143171
193.0219384 1.822188683
202.0422593 1.986375116

Name: +ve in-silico MS/MS by CFM-ID for DTOZNEGXWABIRG-UHFFFAOYSA-N
ID: DTOZNEGXWABIRG-UHFFFAOYSA-N
Comment: Energy0
Num peaks: 8
107.0491413 8.557805857
122.0600403 5.380319056
222.0219405 8.77105226
237.0328396 4.73665949
276.1131385 3.623829545
340.0750387 5.7458649
341.0590543 21.99033565
358.0856034 22.32616244

Name: +ve in-silico MS/MS by CFM-ID for DTOZNEGXWABIRG-UHFFFAOYSA-N
ID: DTOZNEGXWABIRG-UHFFFAOYSA-N
Comment: Energy1
Num peaks: 17
95.04914126 1.349055718
97.06479133 2.091894897
107.0491413 10.11491821
122.0600403 3.503148509
124.0756904 2.347945898
128.0494756 2.0575973
183.0110415 1.834474927
210.0219405 2.582969345
222.0219405 4.487674657
235.0171895 4.918981976
237.0328396 3.020691096
261.1022395 3.173976866
276.1131385 10.10037124
326.0593887 1.839766973
340.0750387 1.456218049
341.0590543 18.41522738
358.0856034 7.904122152

Name: +ve in-silico MS/MS by CFM-ID for DTOZNEGXWABIRG-UHFFFAOYSA-N
ID: DTOZNEGXWABIRG-UHFFFAOYSA-N
Comment: Energy2
Num peaks: 31
51.02292652 1.489226979
63.02292652 4.451890364
65.03857658 1.07739213
78.03382555 1.226396079
79.05422664 2.045542759
81.0334912 1.637526288
81.06987671 1.712033683
93.0334912 1.052051065
95.04914126 1.789718376
107.0491413 11.57977927
118.0651257 1.565734598
118.9797414 1.14285817
122.0600403 3.106598215
128.0494756 6.475587601
130.0651257 1.042312486
143.9749903 1.745062028
157.0760247 3.460113383
170.0712737 4.796729705
171.0110415 2.263946602
195.0110415 1.609289233
196.0062905 1.979904919
206.0270259 1.533541221
207.0110415 0.8939941033
208.0062905 0.8987931676
219.0222749 1.018831372
222.0219405 9.173421309
232.0869237 1.246465283
235.0171895 1.187825476
237.0328396 0.9130757274
246.1025738 1.092078032
261.1022395 1.428874806

Name: +ve in-silico MS/MS by CFM-ID for ZBYMLYHIONOQEC-UHFFFAOYSA-N
ID: ZBYMLYHIONOQEC-UHFFFAOYSA-N
Comment: Energy0
Num peaks: 6
15.02292652 1.679096023
101.1073248 1.385624746
113.1073248 4.242279134
236.0043723 3.492280985
320.0731206 1.124377038
336.1044207 79.37212059

Name: +ve in-silico MS/MS by CFM-ID for ZBYMLYHIONOQEC-UHFFFAOYSA-N
ID: ZBYMLYHIONOQEC-UHFFFAOYSA-N
Comment: Energy1
Num peaks: 10
56.04947561 1.798369469
58.06512568 4.57152724
85.07602471 1.387798418
101.1073248 5.786654529
113.1073248 18.0619811
236.0043723 20.22018809
251.0152714 1.419031401
277.0309214 1.536014553
279.0465715 4.80932152
336.1044207 20.74163365

Name: +ve in-silico MS/MS by CFM-ID for ZBYMLYHIONOQEC-UHFFFAOYSA-N
ID: ZBYMLYHIONOQEC-UHFFFAOYSA-N
Comment: Energy2
Num peaks: 31
15.02292652 1.610427846
42.03382555 3.249963318
44.04947561 1.775476425
56.04947561 3.473321239
58.06512568 7.202157631
70.06512568 6.977812207
72.08077574 4.063186205
84.08077574 1.668354551
85.07602471 4.083236552
86.0964258 0.8671975029
111.0262976 2.276996393
123.0262976 1.598742452
149.0167956 2.882379653
149.0821727 0.7987016564
153.0214023 1.161079964
156.9873253 5.012463049
159.0029754 0.8631400338
171.9982243 2.020958241
199.0091234 5.059224436
200.0276946 1.094213001
205.9825743 1.330307108
207.9982243 2.426803748
236.0043723 6.372271753
251.0152714 1.800375593
259.1011939 0.8351042248
265.0309214 1.564660898
279.0465715 1.902166071
290.1166996 0.8647487444
306.0574705 0.7904605742
319.0778716 1.144142201
320.0731206 1.183079101

Name: +ve in-silico MS/MS by CFM-ID for CMXVSVCNGADSSO-UHFFFAOYSA-N
ID: CMXVSVCNGADSSO-UHFFFAOYSA-N
Comment: Energy0
Num peaks: 8
83.08552677 3.091436873
111.0804414 9.291991524
201.0910061 9.423231304
212.9786958 8.363938662
233.0630771 3.247098321
235.0787271 24.85048967
237.0943772 2.241184696
341.0624254 20.42423107

Name: +ve in-silico MS/MS by CFM-ID for CMXVSVCNGADSSO-UHFFFAOYSA-N
ID: CMXVSVCNGADSSO-UHFFFAOYSA-N
Comment: Energy1
Num peaks: 23
41.03857658 1.289004629
43.05422664 0.968731196
55.05422664 1.590914068
79.05422664 1.247183908
83.08552677 6.732081014
93.06987671 1.435554675
109.0647913 1.137628995
111.0804414 10.70623415
152.0164612 1.442956668
201.0910061 1.908490968
212.9786958 17.25320749
218.1175552 1.135940731
230.9892605 1.305196792
231.047427 2.205049728
233.0630771 2.839762456
235.0787271 4.693280824
256.042676 1.071219575
258.058326 1.120684758
260.0739761 13.05699434
262.0896262 2.023157488
323.0518608 0.9283850048
324.0358763 1.249566437
341.0624254 3.340361186

Name: +ve in-silico MS/MS by CFM-ID for CMXVSVCNGADSSO-UHFFFAOYSA-N
ID: CMXVSVCNGADSSO-UHFFFAOYSA-N
Comment: Energy2
Num peaks: 30
39.02292652 1.35102067
41.03857658 2.248276296
43.05422664 1.026313069
51.02292652 1.007923035
53.03857658 2.231696561
55.05422664 5.816694944
57.06987671 0.9021975005
69.06987671 1.434980997
79.05422664 1.131155561
80.97934745 1.538641641
81.06987671 5.024930751
82.99499752 4.310664058
83.08552677 8.588308631
87.02629764 0.7887903735
97.01064758 17.45299356
105.0334912 1.095242249
106.9909748 0.9537771153
107.0491413 1.750554982
109.0647913 3.218257034
110.0058965 1.273450379
111.0804414 3.932712641
127.0212123 1.095394179
147.0440559 0.8134206735
193.0317769 1.795219149
199.075356 1.048685781
201.0910061 4.113773081
205.0317769 1.186166997
207.047427 0.9932589043
212.9786958 1.488931883
235.0787271 1.040527745

Name: +ve in-silico MS/MS by CFM-ID for NAYOHXQUPJTOAN-UHFFFAOYSA-N
ID: NAYOHXQUPJTOAN-UHFFFAOYSA-N
Comment: Energy0
Num peaks: 6
39.02292652 3.500599073
69.04472458 2.574910563
229.0527024 4.962213076
315.0450302 5.166321801
325.0293801 1.65861454
341.0606803 76.53628866

Name: +ve in-silico MS/MS by CFM-ID for NAYOHXQUPJTOAN-UHFFFAOYSA-N
ID: NAYOHXQUPJTOAN-UHFFFAOYSA-N
Comment: Energy1
Num peaks: 8
39.02292652 6.514660113
40.01817548 5.475154247
69.04472458 3.771670237
274.0184811 2.614973338
301.0293801 21.6160012
314.0497812 5.122520254
315.0450302 16.77960757
341.0606803 18.20919062

Name: +ve in-silico MS/MS by CFM-ID for NAYOHXQUPJTOAN-UHFFFAOYSA-N
ID: NAYOHXQUPJTOAN-UHFFFAOYSA-N
Comment: Energy2
Num peaks: 22
39.02292652 13.77336577
40.01817548 7.5449406
42.03382555 6.710340994
52.01817548 4.123604259
69.04472458 6.062281416
113.0152543 1.685823697
115.0290745 1.549067336
117.0447246 3.186549497
158.9996042 1.755459349
176.0261533 3.485116934
188.0261533 4.79148397
193.0760247 3.732751202
203.0370524 2.077992373
227.0370524 2.812935985
229.0527024 2.147292734
271.0075821 2.060840627
273.0232321 4.223881429
274.0184811 1.692134033
288.0341312 2.255868423
300.0341312 1.52964106
301.0293801 2.601844016
325.0293801 1.587679007

Name: +ve in-silico MS/MS by CFM-ID for BCSDBZGTFRBPKT-UHFFFAOYSA-N
ID: BCSDBZGTFRBPKT-UHFFFAOYSA-N
Comment: Energy0
Num peaks: 6
165.0658539 0.9340104535
287.081504 0.6786349116
289.0971541 4.162197154
308.0665822 2.054595745
318.0873177 13.43536718
336.0978823 74.42511728

Name: +ve in-silico MS/MS by CFM-ID for BCSDBZGTFRBPKT-UHFFFAOYSA-N
ID: BCSDBZGTFRBPKT-UHFFFAOYSA-N
Comment: Energy1
Num peaks: 7
121.0284058 6.619414057
287.081504 4.614311521
289.0971541 12.0020116
300.076753 9.286751423
308.0665822 3.682416237
318.0873177 23.81384901
336.0978823 20.8764507

Name: +ve in-silico MS/MS by CFM-ID for BCSDBZGTFRBPKT-UHFFFAOYSA-N
ID: BCSDBZGTFRBPKT-UHFFFAOYSA-N
Comment: Energy2
Num peaks: 28
29.03857658 1.989277294
39.02292652 1.368033654
40.01817548 1.27846398
42.03382555 0.9575356276
49.00727645 1.361250343
51.02292652 1.023233268
64.01817548 1.23839633
81.06987671 0.9998135877
92.04947561 1.008998556
104.0494756 1.246895986
105.0334912 5.757847735
110.0236548 4.686629683
112.0393049 1.285740744
116.0494756 2.3278484
118.0651257 8.303604687
121.0284058 1.193163543
124.0393049 3.599221467
139.0502039 1.166334798
145.0396392 1.88013401
147.0552893 5.20514839
163.0502039 8.333381705
165.0658539 12.48637431
290.0560175 3.28737009
292.0716676 1.815684744
300.076753 1.015553036
308.0665822 1.44406026
318.0873177 2.37939429
320.0665822 1.459452782

Name: +ve in-silico MS/MS by CFM-ID for VRUGDXJWCHBSPO-UHFFFAOYSA-N
ID: VRUGDXJWCHBSPO-UHFFFAOYSA-N
Comment: Energy0
Num peaks: 6
15.02292652 0.3564466981
151.0502039 1.073573585
289.0971541 5.071001281
310.0822323 0.4048643283
318.0873177 2.415772958
336.0978823 89.68762258

Name: +ve in-silico MS/MS by CFM-ID for VRUGDXJWCHBSPO-UHFFFAOYSA-N
ID: VRUGDXJWCHBSPO-UHFFFAOYSA-N
Comment: Energy1
Num peaks: 6
133.0284058 6.825365131
186.0549549 0.849533837
289.0971541 19.42840661
310.0822323 2.607873399
318.0873177 35.55615152
336.0978823 29.75243004

Name: +ve in-silico MS/MS by CFM-ID for VRUGDXJWCHBSPO-UHFFFAOYSA-N
ID: VRUGDXJWCHBSPO-UHFFFAOYSA-N
Comment: Energy2
Num peaks: 12
39.02292652 1.339757168
49.00727645 1.475160994
78.03382555 1.229208613
90.03382555 2.425909352
91.05422664 1.89993542
104.0494756 17.92182581
110.0236548 5.7094686
124.0393049 3.897420257
133.0284058 1.313062018
133.0396392 12.52029406
151.0502039 28.79745049
289.0971541 2.180769606

Name: +ve in-silico MS/MS by CFM-ID for ZNQDBYJCPKNYBR-UHFFFAOYSA-N
ID: ZNQDBYJCPKNYBR-UHFFFAOYSA-N
Comment: Energy0
Num peaks: 6
107.0603746 3.767297734
128.0261533 4.04353626
139.0057522 25.10556811
209.0821727 12.10966888
230.0479514 8.392285303
336.1010496 32.57508305

Name: +ve in-silico MS/MS by CFM-ID for ZNQDBYJCPKNYBR-UHFFFAOYSA-N
ID: ZNQDBYJCPKNYBR-UHFFFAOYSA-N
Comment: Energy1
Num peaks: 18
49.00727645 0.9974508205
51.02292652 3.120131066
63.02292652 2.120723312
65.03857658 2.409651478
67.05422664 3.559633436
98.99960423 1.901751384
101.0152543 3.509649358
113.0152543 2.925989131
139.0057522 12.87655379
155.0603746 1.796187119
169.0760247 1.467304552
171.0916748 2.695231399
183.0916748 2.822534354
204.0323013 0.9186068664
209.0821727 13.49319979
218.0479514 1.151702985
230.0479514 8.150158666
336.1010496 14.9053841

Name: +ve in-silico MS/MS by CFM-ID for ZNQDBYJCPKNYBR-UHFFFAOYSA-N
ID: ZNQDBYJCPKNYBR-UHFFFAOYSA-N
Comment: Energy2
Num peaks: 16
63.02292652 9.420531359
65.03857658 9.186222515
78.03382555 2.45424405
79.05422664 1.76064445
91.02907452 1.452304607
96.98395416 7.599799155
98.99960423 5.194347074
101.0152543 1.603346717
105.0447246 8.46529557
120.0556236 2.075031659
139.0057522 16.48936991
167.0603746 2.137287934
169.0760247 1.434546813
196.0869237 3.144573543
209.0821727 3.723782665
230.0479514 4.578107073

Name: +ve in-silico MS/MS by CFM-ID for LOALOZIDSJMGNJ-UHFFFAOYSA-N
ID: LOALOZIDSJMGNJ-UHFFFAOYSA-N
Comment: Energy0
Num peaks: 6
129.0101689 2.692153662
177.0101689 1.410092586
213.0546206 8.066445353
297.0312983 1.654446272
323.0469483 6.135908844
341.057513 63.9484669

Name: +ve in-silico MS/MS by CFM-ID for LOALOZIDSJMGNJ-UHFFFAOYSA-N
ID: LOALOZIDSJMGNJ-UHFFFAOYSA-N
Comment: Energy1
Num peaks: 20
129.0101689 2.798958251
153.0101689 1.812225295
185.0233204 1.361777874
185.0597059 2.835233852
187.0389705 3.677379976
213.0546206 8.062105868
219.0207336 1.362720906
271.0520337 2.185964809
285.0676838 3.093759499
287.0469483 2.135919384
295.0520337 4.296422225
297.0312983 1.594705409
297.0676838 2.419877163
299.0469483 1.155585064
311.0105628 2.541703019
311.0469483 4.775401481
313.0625984 15.45622073
315.041863 7.275799447
323.0469483 2.850219438
341.057513 8.377861509

Name: +ve in-silico MS/MS by CFM-ID for LOALOZIDSJMGNJ-UHFFFAOYSA-N
ID: LOALOZIDSJMGNJ-UHFFFAOYSA-N
Comment: Energy2
Num peaks: 31
25.00727645 1.253047875
39.02292652 2.093308116
41.00219107 1.182849221
43.01784114 0.8403644848
49.00727645 10.57088247
51.02292652 5.872542516
72.98395416 1.953499217
96.98395416 3.683113296
98.99960423 3.349111306
101.0152543 2.77130731
101.0385766 1.36611543
105.0334912 2.799635586
113.0152543 2.804846597
117.0334912 0.888620664
129.0101689 3.736812701
141.0334912 1.289049287
147.0440559 1.135426379
150.9945188 1.184500123
165.0101689 0.9347443091
169.0284058 4.073120186
169.0647913 4.606658755
171.0440559 2.106586132
174.9945188 2.687802983
177.0101689 5.337774748
185.0597059 1.684267683
187.0389705 1.37212075
195.0440559 1.668519147
213.0546206 2.180465449
253.041469 1.746200684
269.0363837 1.179465502
325.0262129 1.065623736

Name: +ve in-silico MS/MS by CFM-ID for XMHLBJHUEGBDOL-UHFFFAOYSA-N
ID: XMHLBJHUEGBDOL-UHFFFAOYSA-N
Comment: Energy0
Num peaks: 6
270.0913404 0.1133350555
282.0913404 0.1122293865
294.0913404 0.2401274341
306.0913404 3.971881218
308.1069905 1.030281155
336.1019051 93.57502755

Name: +ve in-silico MS/MS by CFM-ID for XMHLBJHUEGBDOL-UHFFFAOYSA-N
ID: XMHLBJHUEGBDOL-UHFFFAOYSA-N
Comment: Energy1
Num peaks: 6
282.0913404 1.284293777
306.0913404 9.647430653
308.1069905 4.201956518
310.086255 1.169141715
320.070605 1.570303828
336.1019051 75.26165724

Name: +ve in-silico MS/MS by CFM-ID for XMHLBJHUEGBDOL-UHFFFAOYSA-N
ID: XMHLBJHUEGBDOL-UHFFFAOYSA-N
Comment: Energy2
Num peaks: 16
49.00727645 1.430706194
51.02292652 2.545620293
242.0964258 1.72123096
252.0807757 4.523571359
254.0964258 2.104764281
266.0964258 6.472086736
268.0756904 1.839241172
270.0913404 2.500108969
280.0756904 8.118682969
282.0913404 3.989517367
292.0756904 2.462757029
294.0913404 9.90281027
306.0913404 21.46211603
308.1069905 4.526274259
310.086255 1.693690046
336.1019051 5.806384266

Name: +ve in-silico MS/MS by CFM-ID for RZKKSXCWCMQEAL-UHFFFAOYSA-N
ID: RZKKSXCWCMQEAL-UHFFFAOYSA-N
Comment: Energy0
Num peaks: 13
47.04914126 8.027532242
73.02840582 3.730155544
95.04914126 0.8952022925
102.0549549 1.63165781
116.070605 3.690761244
221.0363837 1.288925291
242.0578474 1.613443282
247.0520337 1.312203105
262.0629328 1.568998785
264.0785828 14.17664201
290.0578474 9.265928043
308.0684121 4.165439917
336.0997122 28.92367545

Name: +ve in-silico MS/MS by CFM-ID for RZKKSXCWCMQEAL-UHFFFAOYSA-N
ID: RZKKSXCWCMQEAL-UHFFFAOYSA-N
Comment: Energy1
Num peaks: 28
29.03857658 0.9238615787
44.0130901 0.9285165887
44.04947561 6.082113112
45.0334912 0.775681291
47.01275576 1.878798533
47.04914126 9.143767983
62.02365479 0.9860920125
72.04439023 2.278488619
73.02840582 3.830993357
76.03930485 1.190459711
88.03930485 1.602173933
90.05495492 5.400976556
95.04914126 1.23416576
102.0549549 0.9717794231
116.070605 4.698386283
132.0210679 0.6187918195
170.036718 2.078369337
216.0421973 1.159769361
221.0363837 2.659168128
242.0578474 1.379541417
247.0520337 3.111582018
254.0811697 0.573719759
262.0629328 1.376763244
264.0785828 7.934879572
290.0578474 8.117188547
306.052762 0.9260166837
308.0684121 4.400800267
336.0997122 3.769291809

Name: +ve in-silico MS/MS by CFM-ID for RZKKSXCWCMQEAL-UHFFFAOYSA-N
ID: RZKKSXCWCMQEAL-UHFFFAOYSA-N
Comment: Energy2
Num peaks: 31
28.01817548 1.024194378
29.03857658 1.337947738
39.02292652 0.9027776788
40.01817548 1.336747118
42.03382555 3.650745475
44.04947561 8.611099128
46.06512568 2.284613101
47.04914126 2.103006735
49.00727645 1.234303505
51.02292652 1.547087296
58.02874017 0.8478237148
65.03857658 1.094788876
67.05422664 2.961612057
72.04439023 1.176396326
73.02840582 1.232450475
79.05422664 1.715828638
95.04914126 0.99826395
131.0491413 0.9594613092
150.9945188 1.083680613
166.0054179 2.997604771
168.0210679 4.385220938
170.036718 6.124079958
172.0523681 1.3827164
193.041469 1.308587296
205.041469 1.398094871
209.0727692 1.046289523
221.0363837 3.484172613
228.1019051 1.387276126
233.0363837 1.717133443
247.0520337 2.017779124
264.0785828 3.314526025

Name: +ve in-silico MS/MS by CFM-ID for VJQMAIIBZHIBSM-UHFFFAOYSA-N
ID: VJQMAIIBZHIBSM-UHFFFAOYSA-N
Comment: Energy0
Num peaks: 10
130.0651257 9.836700995
142.0651257 2.908866311
170.0600403 2.089472673
171.0222749 2.96217337
188.070605 9.896931795
203.081504 2.362466083
311.0848751 2.094601422
312.0801241 15.54475112
340.0750387 13.81954004
358.0856034 20.15239087

Name: +ve in-silico MS/MS by CFM-ID for VJQMAIIBZHIBSM-UHFFFAOYSA-N
ID: VJQMAIIBZHIBSM-UHFFFAOYSA-N
Comment: Energy1
Num peaks: 23
63.02292652 0.9790385222
110.0236548 1.489890391
124.0393049 1.378163799
130.0651257 12.51795689
132.0807757 1.463371346
140.0494756 3.617448521
142.0651257 11.10693102
144.0807757 1.225037374
168.0443902 1.247076923
170.0600403 2.300731513
171.0222749 1.913524532
186.0549549 1.634892761
188.070605 5.635185691
265.0793958 2.625420762
283.053575 1.089306912
294.0695594 2.688469398
295.053575 1.432814443
296.0852095 2.288587666
311.0848751 1.241358898
312.0801241 12.87477109
322.064474 1.652419612
340.0750387 5.460273626
358.0856034 2.725363894

Name: +ve in-silico MS/MS by CFM-ID for VJQMAIIBZHIBSM-UHFFFAOYSA-N
ID: VJQMAIIBZHIBSM-UHFFFAOYSA-N
Comment: Energy2
Num peaks: 19
49.00727645 1.071415464
51.02292652 1.442258543
78.03382555 1.056425716
101.0385766 5.045570923
102.0338255 1.520712784
103.0542266 8.906385855
104.0494756 3.111272889
116.0494756 1.554214558
124.0393049 1.9350996
128.0494756 7.746062547
130.0651257 24.83910525
132.0807757 7.026945746
140.0494756 1.037732462
142.0651257 7.196843524
157.0760247 1.892602744
171.0222749 0.8849333536
188.070605 1.120095683
265.0793958 1.839017365
283.053575 1.281463726

Name: +ve in-silico MS/MS by CFM-ID for NEYUEYCDJXTVIN-UHFFFAOYSA-N
ID: NEYUEYCDJXTVIN-UHFFFAOYSA-N
Comment: Energy0
Num peaks: 11
91.05422664 7.939323444
93.06987671 2.130616553
180.0807757 1.686053442
182.0964258 2.585020031
284.0489037 2.878086719
312.0802039 5.171334219
314.0958539 6.119725449
328.038733 3.060700041
330.054383 12.49397932
340.0751185 3.256563668
358.0856832 33.18816933

Name: +ve in-silico MS/MS by CFM-ID for NEYUEYCDJXTVIN-UHFFFAOYSA-N
ID: NEYUEYCDJXTVIN-UHFFFAOYSA-N
Comment: Energy1
Num peaks: 22
29.03857658 1.223505854
91.05422664 1.182790111
94.06512568 3.135517502
117.0334912 2.955388135
119.0491413 3.009863643
125.0960915 1.047177007
180.0807757 1.124655466
182.0964258 5.736830911
210.0913404 1.308534878
218.0019535 1.035169844
220.0176036 0.9965925983
222.0332537 2.457228685
226.086255 2.640784767
238.0281683 1.089069464
240.0438184 5.775608307
314.0230829 1.418596387
328.038733 2.217483243
330.054383 2.683589644
332.0700331 2.532979872
340.0751185 7.388858941
342.054383 6.145387655
358.0856832 22.98323307

Name: +ve in-silico MS/MS by CFM-ID for NEYUEYCDJXTVIN-UHFFFAOYSA-N
ID: NEYUEYCDJXTVIN-UHFFFAOYSA-N
Comment: Energy2
Num peaks: 30
39.02292652 2.032045532
41.03857658 0.9241806735
49.00727645 1.842415945
51.02292652 1.424310919
63.02292652 2.645983078
65.03857658 5.271626147
67.05422664 2.560861273
75.02292652 3.72392939
77.03857658 1.846793024
79.05422664 3.526350496
83.08552677 1.052125848
85.10117684 1.415575918
91.05422664 22.47246124
93.06987671 4.77103416
94.06512568 1.057695498
95.08552677 1.961329158
97.10117684 1.961329158
180.0807757 3.230889838
182.0964258 4.49030704
184.1120759 1.138857116
220.0176036 1.607984776
222.0332537 0.8223502418
284.0489037 0.818965918
312.0802039 1.596861365
314.0230829 0.9742172414
314.0958539 0.9506535476
318.054383 0.8757162135
330.054383 0.823215926
332.0700331 0.7809459852
342.054383 1.539081706

Name: +ve in-silico MS/MS by CFM-ID for PXOXRQIUIYRJIA-UHFFFAOYSA-N
ID: PXOXRQIUIYRJIA-UHFFFAOYSA-N
Comment: Energy0
Num peaks: 8
84.04439023 2.758557014
99.05528926 1.282511408
109.0396392 1.886117374
110.0236548 1.341296495
127.0502039 60.78912251
197.0556832 1.336211203
358.0889745 2.130359029
376.0995392 8.728076767

Name: +ve in-silico MS/MS by CFM-ID for PXOXRQIUIYRJIA-UHFFFAOYSA-N
ID: PXOXRQIUIYRJIA-UHFFFAOYSA-N
Comment: Energy1
Num peaks: 11
54.03382555 3.415541193
56.04947561 2.143392481
70.02874017 1.239801153
72.04439023 1.304824446
82.02874017 7.251121044
84.04439023 6.250404639
98.02365479 3.576482719
99.05528926 3.293507466
100.0393049 1.967193176
109.0396392 4.492619851
127.0502039 45.49190009

Name: +ve in-silico MS/MS by CFM-ID for PXOXRQIUIYRJIA-UHFFFAOYSA-N
ID: PXOXRQIUIYRJIA-UHFFFAOYSA-N
Comment: Energy2
Num peaks: 23
25.00727645 0.7107771539
41.00219107 1.398877973
43.01784114 2.823251079
45.0334912 1.034292571
47.04914126 0.7650536943
54.03382555 0.7134273079
56.04947561 2.564624437
59.01275576 0.7959857142
71.02398914 0.8721032514
80.0130901 1.149750727
82.02874017 5.312399694
84.04439023 4.710947265
95.02398914 0.6845649984
97.0396392 6.428030094
99.05528926 4.287241762
109.0396392 3.894606811
110.0236548 2.067915337
127.0502039 34.71083751
155.0451185 1.181049425
167.0451185 0.6899685185
169.0607686 1.177956451
171.0764186 1.675952861
175.1077188 0.701288588

Name: +ve in-silico MS/MS by CFM-ID for HXTHNRUFYBMQJH-UHFFFAOYSA-N
ID: HXTHNRUFYBMQJH-UHFFFAOYSA-N
Comment: Energy0
Num peaks: 6
284.0472827 4.947959877
312.0421973 7.936355151
312.0785828 15.52572388
330.052762 3.600186853
340.0734974 12.67414427
358.0840621 39.8794864

Name: +ve in-silico MS/MS by CFM-ID for HXTHNRUFYBMQJH-UHFFFAOYSA-N
ID: HXTHNRUFYBMQJH-UHFFFAOYSA-N
Comment: Energy1
Num peaks: 12
59.01275576 11.52112669
201.0465544 2.301176169
268.0523681 2.672232054
280.0371119 1.628326986
284.0472827 8.318855451
286.0629328 2.780513536
312.0421973 13.77413745
312.0785828 13.69224887
314.0578474 1.976969792
330.052762 2.222531288
340.0734974 10.05125683
358.0840621 10.04765924

Name: +ve in-silico MS/MS by CFM-ID for HXTHNRUFYBMQJH-UHFFFAOYSA-N
ID: HXTHNRUFYBMQJH-UHFFFAOYSA-N
Comment: Energy2
Num peaks: 31
41.00219107 1.03522535
44.99710569 1.128345007
59.01275576 8.72227512
79.05422664 3.51667796
162.0549549 1.727385501
193.0050835 0.696102534
196.0159826 2.93105147
201.0465544 5.123808646
208.0159826 1.144769377
220.0159826 0.6930467506
228.0574535 5.595366591
230.0731035 1.17229266
232.0159826 1.762211071
234.0316326 6.493499888
238.086255 1.116353903
240.0574535 4.537370963
242.0731035 0.9174804978
254.036718 1.811404311
256.0523681 4.868385059
264.1019051 0.6881116235
266.036718 3.473734468
268.0523681 2.275626829
272.0472827 1.376794504
274.0629328 2.883675585
276.1019051 1.139039622
284.0472827 5.642978384
286.0629328 0.7797257875
312.0421973 2.160871801
312.0785828 0.7327834009
332.0684121 1.005930869
342.052762 1.006982599

Name: +ve in-silico MS/MS by CFM-ID for MVHJRUSQOWZIJB-UHFFFAOYSA-N
ID: MVHJRUSQOWZIJB-UHFFFAOYSA-N
Comment: Energy0
Num peaks: 20
101.9741178 0.798610471
103.9897678 0.862078792
222.0316326 4.455131575
224.0472827 1.510516415
231.1015708 1.411311414
233.1172208 0.9966142535
248.0472827 0.946436926
262.0629328 4.064634536
272.0472827 0.8792619962
290.0578474 11.2996027
292.0734974 1.339836428
300.1230345 1.790772053
304.0734974 2.065498416
306.052762 0.9139515597
306.0891475 1.088782123
308.0684121 3.999356529
310.0840621 1.707761803
318.0891475 5.348949468
319.0731631 1.920369305
336.0997122 32.61905192

Name: +ve in-silico MS/MS by CFM-ID for MVHJRUSQOWZIJB-UHFFFAOYSA-N
ID: MVHJRUSQOWZIJB-UHFFFAOYSA-N
Comment: Energy1
Num peaks: 31
42.03382555 1.005079945
47.04914126 1.492062699
87.9948532 0.7496265101
103.9897678 2.360780518
107.0491413 1.826394972
121.0647913 1.606199768
127.9897678 1.087471141
172.0756904 0.7961674076
202.086255 0.8421530791
222.0316326 1.627583479
224.0472827 7.582457044
228.0421973 1.058530741
229.0859207 0.9297227785
231.1015708 1.171822208
242.0811697 1.336655088
244.0968197 1.012215172
246.1124698 0.8142285926
248.0472827 1.218243227
248.1281199 1.064371772
260.0472827 1.053372909
262.0629328 4.894368691
264.0785828 1.157292469
272.0472827 2.60410943
274.0629328 1.22260985
278.0578474 1.115617387
290.0578474 11.21099649
304.0734974 1.388906505
308.0684121 1.83348418
318.0891475 4.041160007
319.0731631 1.240727053
336.0997122 7.543437234

Name: +ve in-silico MS/MS by CFM-ID for MVHJRUSQOWZIJB-UHFFFAOYSA-N
ID: MVHJRUSQOWZIJB-UHFFFAOYSA-N
Comment: Energy2
Num peaks: 31
39.02292652 5.90957843
41.03857658 1.811969199
46.06512568 0.915538509
61.97920313 1.099351319
63.9948532 1.198412381
65.00219107 1.72325367
67.01784114 4.295314222
69.0334912 1.61762707
87.9948532 1.187925951
109.0284058 1.00324903
111.0440559 1.690334951
115.9897678 1.471033824
121.0647913 5.507605178
125.9741178 1.783474354
127.9897678 1.057369438
154.0054179 1.171820263
159.0804414 1.110409052
173.0597059 1.540139744
187.075356 2.012481912
192.0210679 1.087115674
194.036718 1.402384799
218.036718 1.436334538
222.0316326 1.706817732
226.086255 2.591425964
230.036718 1.851832714
246.0316326 2.058542286
248.0472827 2.240799185
260.0472827 1.12734102
276.0421973 0.9596056242
278.0578474 1.021262108
292.0734974 1.239036499

Name: +ve in-silico MS/MS by CFM-ID for WWHZNYPUDWFMNV-UHFFFAOYSA-N
ID: WWHZNYPUDWFMNV-UHFFFAOYSA-N
Comment: Energy0
Num peaks: 6
148.0393049 1.58983404
189.0658539 11.12128849
289.0971541 4.092323051
307.0713333 1.371186558
318.0873177 2.807065676
336.0978823 70.11122184

Name: +ve in-silico MS/MS by CFM-ID for WWHZNYPUDWFMNV-UHFFFAOYSA-N
ID: WWHZNYPUDWFMNV-UHFFFAOYSA-N
Comment: Energy1
Num peaks: 13
79.05422664 1.546122216
148.0393049 2.852417904
160.0393049 17.56077303
163.0502039 1.378586738
189.0658539 4.512990815
287.081504 3.766199858
289.0971541 9.196520416
300.076753 4.584247694
308.1029677 1.281217189
309.0869833 3.268620284
318.0873177 14.42527499
319.0713333 1.298942105
336.0978823 15.27032414

Name: +ve in-silico MS/MS by CFM-ID for WWHZNYPUDWFMNV-UHFFFAOYSA-N
ID: WWHZNYPUDWFMNV-UHFFFAOYSA-N
Comment: Energy2
Num peaks: 20
19.01784114 0.980697505
39.02292652 1.018926315
49.00727645 3.230261122
51.02292652 1.45496381
79.05422664 2.548869068
116.0494756 0.9393030377
118.0651257 1.078877
128.0494756 2.259331086
140.0494756 7.526358557
142.0651257 8.811837106
148.0393049 5.061172069
160.0393049 4.343332987
162.0549549 7.720033613
163.0502039 1.242801147
169.0396392 1.506679822
171.0552893 3.880752583
175.0502039 2.55962059
187.0502039 6.485286029
189.0658539 17.22220089
204.076753 0.9238889388

Name: +ve in-silico MS/MS by CFM-ID for OOXDNWKNHFWPEV-UHFFFAOYSA-N
ID: OOXDNWKNHFWPEV-UHFFFAOYSA-N
Comment: Energy0
Num peaks: 11
61.06479133 2.973688369
85.06479133 2.868690774
103.075356 10.02248794
197.0363837 2.545267656
214.0629328 1.457159089
256.0193537 10.3367229
270.0350038 2.415614926
298.0299184 11.20391325
316.0404831 8.95450598
340.0768686 1.111843579
358.0874333 26.98319056

Name: +ve in-silico MS/MS by CFM-ID for OOXDNWKNHFWPEV-UHFFFAOYSA-N
ID: OOXDNWKNHFWPEV-UHFFFAOYSA-N
Comment: Energy1
Num peaks: 20
43.05422664 1.527113191
61.06479133 2.450188902
71.04914126 0.8659467091
85.06479133 7.570125181
103.075356 1.551627582
145.0317769 10.9349205
154.0054179 4.710415329
157.0050835 2.498706817
172.0159826 6.274659818
197.0363837 2.696257006
197.9774889 1.632628109
213.9724035 1.789629463
214.0629328 3.422143545
215.9880536 8.619764019
256.0193537 6.116732134
270.0350038 0.8734710113
298.0299184 7.11829662
316.0404831 5.011135833
340.0768686 1.49031981
358.0874333 3.353908461

Name: +ve in-silico MS/MS by CFM-ID for OOXDNWKNHFWPEV-UHFFFAOYSA-N
ID: OOXDNWKNHFWPEV-UHFFFAOYSA-N
Comment: Energy2
Num peaks: 30
41.03857658 0.8162566435
43.05422664 4.390551987
45.0334912 1.888706809
49.00727645 0.7525489933
55.05422664 1.179415328
59.04914126 1.574519572
59.99024648 0.6827482983
61.06479133 3.989247106
71.04914126 1.876185946
85.06479133 7.828480872
87.08044139 0.7862177739
96.98395416 1.097552573
101.0597059 1.125225793
103.075356 3.268810261
113.0152543 2.979707284
138.9945188 3.400414458
145.0317769 0.7262455117
154.0054179 4.036452688
169.9825743 6.216812588
171.9982243 5.059394739
195.0207336 1.409346703
195.9618388 2.889074283
197.0363837 3.890269101
197.9774889 7.018672408
199.9931389 4.238211618
213.9724035 1.095333197
227.9880536 1.771239808
256.0193537 0.7143976415
270.0350038 1.875911527
298.0299184 2.035637295

Name: +ve in-silico MS/MS by CFM-ID for SZRYDBKNKQMHDD-UHFFFAOYSA-N
ID: SZRYDBKNKQMHDD-UHFFFAOYSA-N
Comment: Energy0
Num peaks: 10
58.02874017 2.09603518
92.04947561 4.431270897
120.0443902 6.258419509
142.0321113 3.430328016
160.042676 21.21628763
177.0658539 17.66091579
199.053575 2.412230131
217.0641397 4.429789593
318.0906888 7.617777782
336.1012535 12.21018156

Name: +ve in-silico MS/MS by CFM-ID for SZRYDBKNKQMHDD-UHFFFAOYSA-N
ID: SZRYDBKNKQMHDD-UHFFFAOYSA-N
Comment: Energy1
Num peaks: 24
41.00219107 1.271660697
58.02874017 6.223010116
73.01064758 2.905580974
75.02629764 2.485513241
92.04947561 9.309430651
94.06512568 1.017926697
102.0338255 1.45096439
114.0371967 3.606565838
120.0443902 8.252013525
142.0321113 3.650610167
147.0552893 0.9798404202
158.0270259 1.448994801
160.042676 14.90886099
162.058326 1.31040068
171.0586604 0.9384432963
175.0502039 1.889157006
177.0658539 7.422743152
189.0692251 1.165757974
199.053575 2.873458565
217.0641397 2.967332037
290.0957742 0.9927830082
308.1063389 1.120488035
318.0906888 1.351616652
336.1012535 1.258809991

Name: +ve in-silico MS/MS by CFM-ID for SZRYDBKNKQMHDD-UHFFFAOYSA-N
ID: SZRYDBKNKQMHDD-UHFFFAOYSA-N
Comment: Energy2
Num peaks: 27
41.00219107 1.118700501
41.03857658 0.7002847195
51.02292652 1.676825696
53.99744004 0.6847532016
56.0130901 0.8884579674
58.02874017 1.660562166
63.02292652 1.246633567
65.03857658 7.628632526
73.01064758 4.10644282
75.02629764 3.692905241
76.01817548 1.241733133
80.04947561 0.692994475
92.04947561 26.82218509
93.0334912 0.70842107
94.06512568 2.371009447
102.0338255 1.198109418
114.0371967 3.414970651
118.0287402 1.14264784
120.0443902 4.918481582
133.0317769 2.654481215
142.0321113 1.305440947
154.0321113 0.7671129602
160.042676 3.826051378
169.0430103 2.69776192
171.0586604 1.146760724
199.053575 1.208860537
309.0903544 0.9165792122

Name: +ve in-silico MS/MS by CFM-ID for ISQTYKAFNUVODK-UHFFFAOYSA-N
ID: ISQTYKAFNUVODK-UHFFFAOYSA-N
Comment: Energy0
Num peaks: 6
41.03857658 4.0196662
312.0830615 5.693966248
322.0674114 3.387264826
338.0823125 3.279032941
340.0779761 38.61702897
358.0885408 37.27299764

Name: +ve in-silico MS/MS by CFM-ID for ISQTYKAFNUVODK-UHFFFAOYSA-N
ID: ISQTYKAFNUVODK-UHFFFAOYSA-N
Comment: Energy1
Num peaks: 7
41.03857658 17.06214964
296.0881469 2.308058666
312.0830615 13.66888131
314.0987115 5.962638406
322.0674114 6.052034054
340.0779761 25.74141235
358.0885408 10.04084701

Name: +ve in-silico MS/MS by CFM-ID for ISQTYKAFNUVODK-UHFFFAOYSA-N
ID: ISQTYKAFNUVODK-UHFFFAOYSA-N
Comment: Energy2
Num peaks: 24
25.00727645 1.079082545
41.03857658 27.17971258
49.00727645 0.7797514622
63.02292652 0.9159320598
65.03857658 1.46790545
95.04914126 1.862441122
260.0881469 1.122120407
268.0568467 1.851547952
270.0724968 1.437689997
282.0724968 3.910443691
284.0881469 2.210825196
286.0310259 1.093668754
294.0924833 1.521256785
296.0881469 6.194091969
298.0674114 4.15175002
300.046676 2.453607635
310.0674114 1.295944453
310.0873979 1.817869812
312.046676 0.8263027019
312.0830615 4.791120402
320.0717479 2.66209494
322.0674114 4.064545011
338.0823125 1.38615099
340.0779761 3.932530281

Name: +ve in-silico MS/MS by CFM-ID for UXZNNOKIXLKJBA-UHFFFAOYSA-N
ID: UXZNNOKIXLKJBA-UHFFFAOYSA-N
Comment: Energy0
Num peaks: 6
174.1277259 3.221289226
182.9440033 4.47020391
202.1226406 3.974474305
272.9909535 21.47824193
340.0695381 7.785064337
358.0801028 48.4790704

Name: +ve in-silico MS/MS by CFM-ID for UXZNNOKIXLKJBA-UHFFFAOYSA-N
ID: UXZNNOKIXLKJBA-UHFFFAOYSA-N
Comment: Energy1
Num peaks: 8
117.0334912 9.138518195
174.1277259 3.239201291
182.9440033 14.98323294
202.1226406 8.425303078
256.9960388 1.786640035
272.9909535 30.32872385
340.0695381 3.055325282
358.0801028 9.102073807

Name: +ve in-silico MS/MS by CFM-ID for UXZNNOKIXLKJBA-UHFFFAOYSA-N
ID: UXZNNOKIXLKJBA-UHFFFAOYSA-N
Comment: Energy2
Num peaks: 24
39.02292652 1.258263647
65.03857658 1.981546617
69.06987671 1.802794354
71.08552677 0.9698556938
75.02292652 1.929536981
84.08077574 1.116357053
91.05422664 22.93731203
93.06987671 0.915685253
98.0964258 1.164297205
104.0494756 0.7635692938
105.0334912 1.800842711
117.0334912 16.54054827
119.0491413 2.507821925
128.9334386 1.126841939
156.9647387 0.8682514708
158.0964258 0.6530937016
172.1120759 0.6618665166
174.1277259 2.093297899
182.9440033 7.494219394
184.9596533 0.6457815405
202.1226406 0.6800474245
246.9753034 0.9288082622
256.9960388 3.015714267
272.9909535 6.5581121

Name: +ve in-silico MS/MS by CFM-ID for OXJYMLITXZYWHU-UHFFFAOYSA-N
ID: OXJYMLITXZYWHU-UHFFFAOYSA-N
Comment: Energy0
Num peaks: 6
174.1277259 3.21933085
182.9440033 4.475318499
202.1226406 3.971968191
272.9909535 21.48940316
340.0695381 7.780183615
358.0801028 48.43725926

Name: +ve in-silico MS/MS by CFM-ID for OXJYMLITXZYWHU-UHFFFAOYSA-N
ID: OXJYMLITXZYWHU-UHFFFAOYSA-N
Comment: Energy1
Num peaks: 8
117.0334912 9.167489748
174.1277259 3.240659296
182.9440033 15.12491766
202.1226406 8.429648292
256.9960388 1.787287654
272.9909535 30.46139387
340.0695381 3.056843127
358.0801028 9.108673618

Name: +ve in-silico MS/MS by CFM-ID for OXJYMLITXZYWHU-UHFFFAOYSA-N
ID: OXJYMLITXZYWHU-UHFFFAOYSA-N
Comment: Energy2
Num peaks: 24
65.03857658 1.9821115
69.06987671 1.788362583
71.08552677 0.9620918757
75.02292652 1.940698813
84.08077574 1.107368903
89.00219107 1.003985235
91.05422664 23.05047969
93.06987671 0.9084030229
98.0964258 1.154858644
104.0494756 0.7574968063
105.0334912 1.706118972
117.0334912 16.56461874
119.0491413 2.487877805
128.9334386 0.8286186907
140.9334386 2.27089071
156.9647387 0.8612345434
158.0964258 0.6477423836
172.1120759 0.6563543079
174.1277259 2.075882618
182.9440033 6.820555273
202.1226406 0.6733772081
244.9596533 0.6635545244
256.9960388 2.991730998
272.9909535 6.577302171

Name: +ve in-silico MS/MS by CFM-ID for LDEALBSCJXFWPB-UHFFFAOYSA-N
ID: LDEALBSCJXFWPB-UHFFFAOYSA-N
Comment: Energy0
Num peaks: 6
174.1277259 3.225694107
182.9440033 4.472904251
202.1226406 4.151781423
272.9909535 21.99466954
340.0695381 8.499021716
358.0801028 48.49437554

Name: +ve in-silico MS/MS by CFM-ID for LDEALBSCJXFWPB-UHFFFAOYSA-N
ID: LDEALBSCJXFWPB-UHFFFAOYSA-N
Comment: Energy1
Num peaks: 8
98.0964258 1.67058048
174.1277259 3.370637501
182.9440033 14.94942838
184.1120759 1.744078055
202.1226406 10.75877462
272.9909535 34.22964664
340.0695381 4.324234484
358.0801028 9.049003067

Name: +ve in-silico MS/MS by CFM-ID for LDEALBSCJXFWPB-UHFFFAOYSA-N
ID: LDEALBSCJXFWPB-UHFFFAOYSA-N
Comment: Energy2
Num peaks: 27
39.02292652 1.771509053
63.02292652 1.734149291
65.03857658 4.714024159
69.06987671 2.351260302
71.08552677 1.007093634
84.08077574 0.8431241592
91.05422664 29.13578797
93.06987671 0.9047384502
98.0964258 1.322672846
104.0494756 0.7544410017
105.0334912 2.199209466
119.0491413 4.108735137
121.0647913 0.7430109467
128.9334386 1.20384519
132.0443902 0.7847602745
146.0964258 0.7770322742
156.9647387 0.8577041554
158.0964258 1.135590328
168.9647387 0.930450706
172.1120759 0.7146802794
174.1277259 2.293535353
182.9440033 7.853009108
184.1120759 1.066840403
202.1226406 0.8796813375
232.9596533 0.7259275303
246.9753034 1.206393512
272.9909535 8.150057142

Name: +ve in-silico MS/MS by CFM-ID for BXYLMJAWAQKOFN-UHFFFAOYSA-N
ID: BXYLMJAWAQKOFN-UHFFFAOYSA-N
Comment: Energy0
Num peaks: 6
174.1277259 3.222465678
182.9440033 4.476256376
202.1226406 4.147528087
272.9909535 21.99738268
340.0695381 8.485232171
358.0801028 48.42550429

Name: +ve in-silico MS/MS by CFM-ID for BXYLMJAWAQKOFN-UHFFFAOYSA-N
ID: BXYLMJAWAQKOFN-UHFFFAOYSA-N
Comment: Energy1
Num peaks: 8
98.0964258 1.671824727
174.1277259 3.373198207
182.9440033 15.09544279
184.1120759 1.744020158
202.1226406 10.76760024
272.9909535 34.38772222
340.0695381 4.30415241
358.0801028 9.060175316

Name: +ve in-silico MS/MS by CFM-ID for BXYLMJAWAQKOFN-UHFFFAOYSA-N
ID: BXYLMJAWAQKOFN-UHFFFAOYSA-N
Comment: Energy2
Num peaks: 28
39.02292652 0.8418563874
63.02292652 1.741433692
65.03857658 4.727814713
69.06987671 2.314883954
71.08552677 0.9970800822
84.08077574 0.834659226
89.00219107 0.9900537476
91.05422664 29.39448754
93.06987671 0.8957978521
98.0964258 1.309385304
104.0494756 0.7469856384
105.0334912 2.098190559
119.0491413 4.06813274
121.0647913 0.7356685349
128.9334386 0.9102672177
132.0443902 0.7770052971
140.9334386 2.239309404
146.0964258 0.7691378274
156.9647387 0.8490928396
158.0964258 1.124177875
168.9647387 0.9059415157
174.1277259 2.269941167
182.9440033 7.169579033
184.1120759 1.034858094
202.1226406 0.8694605098
232.9596533 0.7348446816
246.9753034 0.8348695662
272.9909535 8.204838024

Name: +ve in-silico MS/MS by CFM-ID for PPYBMWUCGNYYDW-UHFFFAOYSA-N
ID: PPYBMWUCGNYYDW-UHFFFAOYSA-N
Comment: Energy0
Num peaks: 6
174.1277259 3.22216911
182.9440033 4.465148853
202.1226406 3.974235235
272.9909535 21.44059734
340.0695381 7.775993471
358.0801028 48.40136944

Name: +ve in-silico MS/MS by CFM-ID for PPYBMWUCGNYYDW-UHFFFAOYSA-N
ID: PPYBMWUCGNYYDW-UHFFFAOYSA-N
Comment: Energy1
Num peaks: 9
98.0964258 1.582617035
117.0334912 9.09136503
174.1277259 3.263212391
182.9440033 14.94396207
202.1226406 8.423260965
256.9960388 1.782854933
272.9909535 30.03147094
340.0695381 3.046459962
358.0801028 9.063548099

Name: +ve in-silico MS/MS by CFM-ID for PPYBMWUCGNYYDW-UHFFFAOYSA-N
ID: PPYBMWUCGNYYDW-UHFFFAOYSA-N
Comment: Energy2
Num peaks: 26
39.02292652 1.598884987
49.00727645 1.205800422
51.02292652 1.16380963
63.02292652 0.7731426541
65.03857658 1.971700918
69.06987671 1.766859671
71.08552677 0.9505026817
75.02292652 1.551879922
84.08077574 1.085669405
91.05422664 21.78305332
93.06987671 0.9117630443
98.0964258 1.135101649
104.0494756 0.7511589832
105.0334912 1.753331145
106.0651257 0.6595711856
117.0334912 15.80656679
119.0491413 2.452169318
128.9334386 1.083788858
156.9647387 0.8402153372
174.1277259 2.074632805
182.9440033 7.251074317
202.1226406 0.663850874
246.9753034 1.016872598
256.9960388 2.919852379
272.9909535 6.194808278
342.0488027 0.752698462

Name: +ve in-silico MS/MS by CFM-ID for UZBYXOOKMXMTFM-UHFFFAOYSA-N
ID: UZBYXOOKMXMTFM-UHFFFAOYSA-N
Comment: Energy0
Num peaks: 6
174.1277259 3.218473001
182.9440033 4.467970908
202.1226406 3.969506713
272.9909535 21.43864571
340.0695381 7.766791484
358.0801028 48.32256925

Name: +ve in-silico MS/MS by CFM-ID for UZBYXOOKMXMTFM-UHFFFAOYSA-N
ID: UZBYXOOKMXMTFM-UHFFFAOYSA-N
Comment: Energy1
Num peaks: 9
98.0964258 1.582103161
117.0334912 9.114013624
174.1277259 3.262135195
182.9440033 15.07624738
202.1226406 8.420071857
256.9960388 1.782379862
272.9909535 30.08293736
340.0695381 3.045347988
358.0801028 9.058718483

Name: +ve in-silico MS/MS by CFM-ID for UZBYXOOKMXMTFM-UHFFFAOYSA-N
ID: UZBYXOOKMXMTFM-UHFFFAOYSA-N
Comment: Energy2
Num peaks: 28
49.00727645 1.202176384
51.02292652 1.162442648
63.02292652 0.7780767231
65.03857658 1.968470193
69.06987671 1.750532897
71.08552677 0.9417196036
75.02292652 1.561783763
84.08077574 1.075581087
89.00219107 0.9708659328
91.05422664 21.92319851
93.06987671 0.9033906009
98.0964258 1.124484651
104.0494756 0.7442613182
105.0334912 1.659481068
106.0651257 0.6534735843
117.0334912 15.80322153
119.0491413 2.2340067
128.9334386 0.7938867143
140.9334386 2.195815749
156.9647387 0.8323788935
172.1120759 0.6367002345
174.1277259 2.054752062
182.9440033 6.696994568
202.1226406 0.6563906643
246.9753034 0.6498937355
256.9960388 2.893040261
272.9909535 5.944927397
342.0488027 0.6927235668

Name: +ve in-silico MS/MS by CFM-ID for CVLLNJCVKIUBNP-UHFFFAOYSA-N
ID: CVLLNJCVKIUBNP-UHFFFAOYSA-N
Comment: Energy0
Num peaks: 6
169.0050835 24.38199824
173.0572613 8.343290504
190.0838104 2.91983097
326.0554028 2.751071618
338.0753893 2.65007338
358.0816175 42.231365

Name: +ve in-silico MS/MS by CFM-ID for CVLLNJCVKIUBNP-UHFFFAOYSA-N
ID: CVLLNJCVKIUBNP-UHFFFAOYSA-N
Comment: Energy1
Num peaks: 12
138.9945188 1.59995378
141.0101689 3.696808953
143.025819 1.299021465
159.0416113 1.414156777
169.0050835 31.14919662
173.0572613 20.92770623
186.0316326 1.78385633
190.0838104 4.181820812
198.0316326 2.342516936
216.063075 1.524675241
326.0554028 2.166852609
358.0816175 8.690458463

Name: +ve in-silico MS/MS by CFM-ID for CVLLNJCVKIUBNP-UHFFFAOYSA-N
ID: CVLLNJCVKIUBNP-UHFFFAOYSA-N
Comment: Energy2
Num peaks: 31
15.02292652 1.052368626
29.00219107 1.08256812
55.01784114 1.046270956
57.0334912 0.9820053543
77.03857658 0.8584191165
84.98395416 0.694246441
96.98395416 2.509159373
98.99960423 0.833996316
103.0542266 8.34915558
107.0127558 0.6954714053
112.9788688 0.7758052993
113.0152543 0.8320842305
114.9945188 0.61952777
122.9632187 3.367840567
124.9788688 2.704616554
138.9945188 7.627999913
139.035383 1.318853214
141.0101689 7.114335717
141.0510331 0.6058648249
142.9894335 0.8048915973
147.0416113 1.553616758
153.0510331 3.242942299
154.9894335 1.392049375
157.0259612 0.7053629865
159.0416113 2.981385634
169.0050835 12.6221208
169.0259612 0.625028805
170.0775822 0.8539392883
171.0416113 1.204089971
173.0572613 10.5724644
175.0729114 0.6771802372

Name: +ve in-silico MS/MS by CFM-ID for ZVVAXVFTBWYHKV-UHFFFAOYSA-N
ID: ZVVAXVFTBWYHKV-UHFFFAOYSA-N
Comment: Energy0
Num peaks: 6
45.99235466 0.1261882572
98.02365479 0.02216419528
263.081504 0.138390562
265.0971541 0.04964820806
310.0822323 0.04098517869
336.0978823 99.59666108

Name: +ve in-silico MS/MS by CFM-ID for ZVVAXVFTBWYHKV-UHFFFAOYSA-N
ID: ZVVAXVFTBWYHKV-UHFFFAOYSA-N
Comment: Energy1
Num peaks: 6
72.00800472 0.18920197
96.00800472 0.2684339339
239.081504 0.7344070078
263.081504 0.3106699107
310.0822323 0.2116006932
336.0978823 97.40420407

Name: +ve in-silico MS/MS by CFM-ID for ZVVAXVFTBWYHKV-UHFFFAOYSA-N
ID: ZVVAXVFTBWYHKV-UHFFFAOYSA-N
Comment: Energy2
Num peaks: 9
49.00727645 8.82084282
51.02292652 6.320140291
192.0807757 11.21105932
215.081504 3.283071749
237.0658539 4.768211091
263.081504 24.38888301
265.0971541 4.958779525
310.0822323 4.16450262
336.0978823 12.60517893

Name: +ve in-silico MS/MS by CFM-ID for BODOKIPWMICFGD-UHFFFAOYSA-N
ID: BODOKIPWMICFGD-UHFFFAOYSA-N
Comment: Energy0
Num peaks: 13
81.00047682 1.41437086
124.9725478 1.525432673
138.9881979 4.040346131
158.0600403 5.019218096
166.9831125 7.014674207
175.0865894 12.139095
227.081504 1.767700793
229.0971541 6.08863726
231.1128041 2.169729313
261.0692251 1.255677923
263.0848751 2.854420752
323.0518608 3.483421889
341.0624254 32.2442424

Name: +ve in-silico MS/MS by CFM-ID for BODOKIPWMICFGD-UHFFFAOYSA-N
ID: BODOKIPWMICFGD-UHFFFAOYSA-N
Comment: Energy1
Num peaks: 19
34.99499752 1.65724409
55.01784114 1.251710287
56.97934745 2.089827449
58.99499752 2.628274727
61.01064758 3.114565847
86.98991214 3.912656594
89.0055622 1.725603059
110.9568978 4.583927845
112.9725478 5.602523197
158.0600403 7.372570052
173.0709393 1.350513657
175.0865894 15.73919302
227.081504 1.38013618
229.0971541 4.276808008
245.0743105 1.82160019
257.0379249 5.825231907
259.053575 1.886348279
261.0692251 8.324594953
263.0848751 6.013268547

Name: +ve in-silico MS/MS by CFM-ID for BODOKIPWMICFGD-UHFFFAOYSA-N
ID: BODOKIPWMICFGD-UHFFFAOYSA-N
Comment: Energy2
Num peaks: 31
15.02292652 2.045635716
25.00727645 1.165596206
27.02292652 1.13114476
29.03857658 1.223082354
41.00219107 0.8016510961
49.00727645 0.6733751231
53.00219107 1.631105194
55.01784114 1.76366638
57.0334912 1.215613262
58.99499752 1.40799553
61.01064758 2.197785756
63.02629764 1.88732807
81.00047682 1.319670041
112.9725478 0.7181270347
116.0494756 1.397164447
118.0651257 3.683049781
120.0807757 0.698168102
124.9725478 2.376140421
132.0443902 1.159958201
138.9881979 3.039608033
146.0600403 2.660828519
147.0916748 2.819820888
148.0756904 1.450216696
157.0760247 0.9685841223
158.0600403 22.35880752
173.0709393 3.987596907
175.0865894 5.601588538
201.1022395 1.465828309
213.1022395 1.022303071
229.0971541 0.8184824138
296.0409617 0.6599726255

Name: +ve in-silico MS/MS by CFM-ID for MZBPNLJSBDHXTC-UHFFFAOYSA-N
ID: MZBPNLJSBDHXTC-UHFFFAOYSA-N
Comment: Energy0
Num peaks: 6
45.99235466 0.2667447786
51.02292652 0.02107146047
263.081504 0.0469230873
265.0971541 0.04100105526
310.0822323 0.04024939492
336.0978823 99.56137044

Name: +ve in-silico MS/MS by CFM-ID for MZBPNLJSBDHXTC-UHFFFAOYSA-N
ID: MZBPNLJSBDHXTC-UHFFFAOYSA-N
Comment: Energy1
Num peaks: 6
45.99235466 0.1946666367
51.02292652 0.3146337726
192.0807757 0.3404198415
263.081504 0.09756864557
310.0822323 0.1965785409
336.0978823 98.53990808

Name: +ve in-silico MS/MS by CFM-ID for MZBPNLJSBDHXTC-UHFFFAOYSA-N
ID: MZBPNLJSBDHXTC-UHFFFAOYSA-N
Comment: Energy2
Num peaks: 10
45.99235466 5.142846708
49.00727645 5.066291618
51.02292652 3.832062975
170.0964258 3.191980405
192.0807757 5.524986476
237.0658539 3.455366479
263.081504 22.15396959
265.0971541 7.066239935
310.0822323 5.77350633
336.0978823 20.15788142

Name: +ve in-silico MS/MS by CFM-ID for HVISYOAXBITWCM-UHFFFAOYSA-N
ID: HVISYOAXBITWCM-UHFFFAOYSA-N
Comment: Energy0
Num peaks: 6
45.99235466 0.2661583078
98.02365479 0.03092716519
263.081504 0.1392824237
265.0971541 0.06149031564
310.0822323 0.05075709243
336.0978823 99.39010742

Name: +ve in-silico MS/MS by CFM-ID for HVISYOAXBITWCM-UHFFFAOYSA-N
ID: HVISYOAXBITWCM-UHFFFAOYSA-N
Comment: Energy1
Num peaks: 6
51.02292652 0.3621810351
96.00800472 0.2803792958
239.081504 0.9733312794
263.081504 0.3855226177
310.0822323 0.4029094882
336.0978823 96.52454873

Name: +ve in-silico MS/MS by CFM-ID for HVISYOAXBITWCM-UHFFFAOYSA-N
ID: HVISYOAXBITWCM-UHFFFAOYSA-N
Comment: Energy2
Num peaks: 13
49.00727645 9.882881452
51.02292652 7.047612531
96.00800472 1.935368427
98.02365479 1.99077563
110.0236548 2.661250809
215.081504 3.567952637
235.0502039 1.750336975
237.0658539 5.127717538
245.0709393 2.716192035
263.081504 24.44600495
265.0971541 4.991566188
310.0822323 4.080829675
336.0978823 10.69743261

Name: +ve in-silico MS/MS by CFM-ID for MGFUYQUAUXYQOK-UHFFFAOYSA-N
ID: MGFUYQUAUXYQOK-UHFFFAOYSA-N
Comment: Energy0
Num peaks: 6
119.0491413 21.95850977
137.0597059 3.630342508
205.0050835 12.00455624
229.0495352 3.981287429
323.0469483 5.085051609
341.057513 40.3355153

Name: +ve in-silico MS/MS by CFM-ID for MGFUYQUAUXYQOK-UHFFFAOYSA-N
ID: MGFUYQUAUXYQOK-UHFFFAOYSA-N
Comment: Energy1
Num peaks: 6
101.0385766 7.357774018
105.0334912 2.735112483
119.0491413 33.37123682
137.0597059 8.537791978
205.0050835 20.14362823
341.057513 8.171945743

Name: +ve in-silico MS/MS by CFM-ID for MGFUYQUAUXYQOK-UHFFFAOYSA-N
ID: MGFUYQUAUXYQOK-UHFFFAOYSA-N
Comment: Energy2
Num peaks: 21
39.02292652 1.438986652
41.00219107 2.491463178
49.00727645 4.714227081
51.02292652 3.097215196
53.00219107 3.020367867
63.02292652 2.350180606
79.05422664 8.230679424
95.01275576 2.263548742
101.0385766 5.148583895
105.0334912 11.00010488
119.0491413 7.901296666
125.0233204 1.241202927
134.9996042 1.967782708
137.0152543 6.844387568
138.9945188 4.155008954
149.0152543 2.810007106
153.0101689 2.476782261
155.025819 1.932779273
162.9945188 3.551234612
165.0101689 1.238636479
205.0050835 2.838789651

Name: +ve in-silico MS/MS by CFM-ID for XGVOVCYYDQWLJC-UHFFFAOYSA-N
ID: XGVOVCYYDQWLJC-UHFFFAOYSA-N
Comment: Energy0
Num peaks: 6
129.0447246 0.7871767265
131.0603746 16.77430908
346.075996 0.6531293589
358.0872294 35.46059524
359.0712449 1.240323598
376.097794 33.27221948

Name: +ve in-silico MS/MS by CFM-ID for XGVOVCYYDQWLJC-UHFFFAOYSA-N
ID: XGVOVCYYDQWLJC-UHFFFAOYSA-N
Comment: Energy1
Num peaks: 14
41.03857658 0.9648482888
131.0603746 38.87996988
146.9762819 1.094940523
160.0869237 1.649282113
211.0075821 0.8333000728
212.1182239 1.428307266
228.0341312 3.166195875
229.0181468 0.9191578154
230.1287886 1.079578282
231.0337968 0.9179890136
240.0341312 1.824815743
258.0446958 2.343337873
358.0872294 14.55193708
376.097794 10.42133562

Name: +ve in-silico MS/MS by CFM-ID for XGVOVCYYDQWLJC-UHFFFAOYSA-N
ID: XGVOVCYYDQWLJC-UHFFFAOYSA-N
Comment: Energy2
Num peaks: 23
49.00727645 1.200992297
51.02292652 0.7917578548
79.02907452 1.27297543
101.0385766 6.094813135
103.0290745 1.056435877
103.0542266 4.561657167
105.0447246 1.74611492
116.0494756 1.336059196
118.0651257 0.9894050475
129.0447246 3.802809532
131.0603746 39.14161587
146.0712737 1.369865499
200.9868466 0.9208954624
203.0024967 0.8702937033
210.0680181 1.164087386
213.0232321 0.7570603011
226.0184811 2.605549034
228.0341312 6.679559528
229.0181468 1.07236908
240.0341312 0.9699815472
244.0290458 0.6783641013
328.0654313 0.702829394
341.0606803 0.7412639552

Name: +ve in-silico MS/MS by CFM-ID for MWSSITKJJCMPLS-UHFFFAOYSA-N
ID: MWSSITKJJCMPLS-UHFFFAOYSA-N
Comment: Energy0
Num peaks: 6
85.10117684 7.702605076
273.9862024 1.247196255
285.9862024 1.076723066
328.0695381 2.986543748
340.0695381 8.137962585
358.0801028 65.65210165

Name: +ve in-silico MS/MS by CFM-ID for MWSSITKJJCMPLS-UHFFFAOYSA-N
ID: MWSSITKJJCMPLS-UHFFFAOYSA-N
Comment: Energy1
Num peaks: 15
39.02292652 1.625851287
41.03857658 2.951781914
43.05422664 3.666990251
53.03857658 0.9855336499
57.06987671 1.662180378
85.10117684 22.14210342
273.9862024 3.000705722
285.9862024 7.121643849
314.0175026 1.827106843
326.0538881 0.9694176149
328.0695381 3.356954623
330.0851882 1.457348491
340.0695381 6.916662181
342.0488027 1.221464595
358.0801028 21.34682601

Name: +ve in-silico MS/MS by CFM-ID for MWSSITKJJCMPLS-UHFFFAOYSA-N
ID: MWSSITKJJCMPLS-UHFFFAOYSA-N
Comment: Energy2
Num peaks: 31
39.02292652 2.758140333
41.03857658 10.48490504
43.05422664 8.672048105
45.06987671 1.334620582
53.03857658 1.720243375
55.05422664 5.629460168
57.06987671 4.218900875
59.08552677 0.7821277263
67.05422664 1.032728658
69.06987671 2.902602612
71.08552677 1.745763678
83.08552677 1.153053907
85.10117684 7.326374314
194.0600403 1.16157057
205.9599877 0.7627564135
229.9599877 1.933815973
231.9756377 3.787921569
245.9912878 0.7673206308
255.9756377 2.441419177
257.9912878 3.708089682
258.9753034 1.437780356
271.9705524 1.836886225
272.0069379 1.464202514
273.9862024 1.996548757
284.0069379 0.8743848806
285.9862024 2.583946316
300.038238 0.7703342828
302.0538881 1.139860045
326.0538881 0.7436940029
330.0488027 0.9204634401
342.0488027 1.23574262

Name: +ve in-silico MS/MS by CFM-ID for LJDVAJMXKQFLJO-UHFFFAOYSA-N
ID: LJDVAJMXKQFLJO-UHFFFAOYSA-N
Comment: Energy0
Num peaks: 6
75.08044139 2.682456058
256.0192339 2.336620838
258.0348839 20.21252794
284.0141485 11.63472078
302.0247132 41.09022967
358.0873134 11.06867254

Name: +ve in-silico MS/MS by CFM-ID for LJDVAJMXKQFLJO-UHFFFAOYSA-N
ID: LJDVAJMXKQFLJO-UHFFFAOYSA-N
Comment: Energy1
Num peaks: 8
57.06987671 5.616958888
75.08044139 3.973935635
129.0658539 4.418753515
256.0192339 6.443471307
258.0348839 24.19222776
284.0141485 12.74220356
302.0247132 22.51811424
358.0873134 1.875189806

Name: +ve in-silico MS/MS by CFM-ID for LJDVAJMXKQFLJO-UHFFFAOYSA-N
ID: LJDVAJMXKQFLJO-UHFFFAOYSA-N
Comment: Energy2
Num peaks: 31
26.00252542 0.925728766
28.01817548 1.480760297
43.02907452 4.848006451
45.04472458 3.793520323
53.01342445 5.830108577
55.02907452 4.852266753
57.04472458 5.73822982
57.06987671 1.731566954
58.06512568 0.9653192565
67.02907452 1.130549869
81.04472458 1.876029042
83.06037464 1.100064358
85.07602471 3.874285135
95.06037464 1.147451332
109.0760247 1.279225611
112.0869237 1.898922197
120.0556236 1.559568854
124.0869237 3.350718559
126.1025738 2.112248608
132.9395866 6.11737551
134.9552366 2.681150619
159.9504856 1.750068181
178.1087218 1.286186404
186.9613846 1.321991412
200.9770347 1.683094223
214.9926848 2.780972002
226.9926848 0.9788541585
229.0083348 2.129861987
241.0083348 3.127595546
256.0192339 1.0684398
258.0348839 1.59340374

Name: +ve in-silico MS/MS by CFM-ID for CMORVDDKOVDMDP-UHFFFAOYSA-N
ID: CMORVDDKOVDMDP-UHFFFAOYSA-N
Comment: Energy0
Num peaks: 6
173.0709393 1.763274932
258.042866 7.41522732
316.1192865 1.872465978
340.1192865 3.726466556
350.0803141 2.348311124
376.0959642 72.00510641

Name: +ve in-silico MS/MS by CFM-ID for CMORVDDKOVDMDP-UHFFFAOYSA-N
ID: CMORVDDKOVDMDP-UHFFFAOYSA-N
Comment: Energy1
Num peaks: 10
75.9948532 1.523414563
85.97920313 3.019022525
90.03382555 1.634826037
130.0651257 9.494161718
231.031967 2.647119651
233.047617 7.302582249
258.042866 7.616041042
340.1192865 2.90176373
349.0850652 9.576566383
376.0959642 35.3909359

Name: +ve in-silico MS/MS by CFM-ID for CMORVDDKOVDMDP-UHFFFAOYSA-N
ID: CMORVDDKOVDMDP-UHFFFAOYSA-N
Comment: Energy2
Num peaks: 28
26.00252542 1.709522948
34.9683041 3.070590837
40.01817548 1.859798815
58.9683041 1.306808096
61.97920313 10.78096474
63.9948532 8.974551684
74.00252542 1.467601571
75.9948532 2.166695568
78.03382555 1.30631106
85.97920313 8.082706575
87.9948532 1.015364363
90.03382555 3.008828174
92.04947561 2.099520942
104.0494756 1.050533595
114.0338255 4.292675876
116.0494756 2.50364095
118.0651257 1.912119032
130.0651257 6.207197722
144.0556236 1.80756394
146.0600403 1.155341091
173.0709393 1.411369404
197.0709393 1.626820198
198.0661883 1.215316386
231.031967 5.722956039
233.047617 1.156867936
258.042866 1.627496857
340.1192865 1.136399141
359.0694151 1.050546599

Name: +ve in-silico MS/MS by CFM-ID for KBFZNWINLBWFED-UHFFFAOYSA-N
ID: KBFZNWINLBWFED-UHFFFAOYSA-N
Comment: Energy0
Num peaks: 6
84.08077574 2.476598646
86.0964258 3.506259718
224.0739761 2.500806631
251.0172698 9.0751263
316.1001909 3.185895719
336.1064191 61.60435911

Name: +ve in-silico MS/MS by CFM-ID for KBFZNWINLBWFED-UHFFFAOYSA-N
ID: KBFZNWINLBWFED-UHFFFAOYSA-N
Comment: Energy1
Num peaks: 24
71.08552677 0.7694069748
84.08077574 4.95465881
86.0964258 5.829806162
113.0397195 0.8517287064
130.0321113 2.213785723
141.0004768 0.768170126
146.0270259 1.151971816
148.042676 3.367527329
161.0397195 6.345302203
163.0553695 1.300905682
173.0397195 1.193328083
175.0553695 1.721466475
177.0710196 3.344751849
222.058326 1.895525891
223.0223551 0.8566162742
224.0739761 3.642166751
251.0172698 12.21349769
266.0281688 0.73929936
294.0594689 1.21081268
306.0958544 1.160027237
308.075119 0.7858558658
308.1115045 1.197475493
316.1001909 1.356743359
336.1064191 21.34193733

Name: +ve in-silico MS/MS by CFM-ID for KBFZNWINLBWFED-UHFFFAOYSA-N
ID: KBFZNWINLBWFED-UHFFFAOYSA-N
Comment: Energy2
Num peaks: 31
41.03857658 4.263081536
43.05422664 7.007986524
55.05422664 3.947993602
56.04947561 1.606036061
57.06987671 5.943130002
63.02292652 2.471897198
67.05422664 1.173622457
69.06987671 3.230492956
82.06512568 1.202228546
84.08077574 6.322981089
86.0964258 3.27018961
113.0385766 1.178981316
115.0542266 0.8815258711
127.0542266 2.668343687
143.0291548 0.9479431892
145.0448048 1.157777297
147.0604549 1.674719721
155.0491413 1.106898781
157.0448048 1.312165756
157.0647913 1.470027235
159.0604549 2.981621149
161.0397195 0.9556991917
171.0240694 2.298228062
173.0397195 2.011520302
175.0553695 3.112511589
177.0710196 1.517983858
189.0710196 3.0305903
193.1023197 1.107446232
266.0281688 1.293852192
308.075119 1.192489265
320.075119 0.9730689822

Name: +ve in-silico MS/MS by CFM-ID for NZHOXFZGRWJEAO-UHFFFAOYSA-N
ID: NZHOXFZGRWJEAO-UHFFFAOYSA-N
Comment: Energy0
Num peaks: 6
84.08077574 2.453413918
86.0964258 3.496057906
224.0739761 2.493536214
251.0172698 9.090141944
316.1001909 3.17663741
336.1064191 61.35808856

Name: +ve in-silico MS/MS by CFM-ID for NZHOXFZGRWJEAO-UHFFFAOYSA-N
ID: NZHOXFZGRWJEAO-UHFFFAOYSA-N
Comment: Energy1
Num peaks: 24
71.08552677 0.7682223184
84.08077574 4.935916286
86.0964258 5.820518169
113.0397195 0.8503936081
130.0321113 2.211194885
141.0004768 0.7672711209
146.0270259 1.150198124
148.042676 3.361349037
161.0397195 6.318147026
163.0553695 1.304047316
173.0397195 1.299230649
175.0553695 1.748280159
177.0710196 3.327756878
222.058326 1.892446006
223.0223551 0.9006043747
224.0739761 3.636193164
251.0172698 12.5882504
266.0281688 0.7294175398
294.0594689 1.208855703
306.0958544 1.158230163
308.075119 0.7846458831
308.1115045 1.195620406
316.1001909 1.354472752
336.1064191 21.29201276

Name: +ve in-silico MS/MS by CFM-ID for NZHOXFZGRWJEAO-UHFFFAOYSA-N
ID: NZHOXFZGRWJEAO-UHFFFAOYSA-N
Comment: Energy2
Num peaks: 31
41.03857658 4.317342882
43.05422664 7.100366547
55.05422664 3.978557296
56.04947561 1.616721882
57.06987671 5.990325001
63.02292652 2.501211765
67.05422664 1.175265138
69.06987671 3.284138863
75.02292652 0.9150802297
82.06512568 1.222515063
84.08077574 5.867938461
86.0964258 3.3283692
113.0385766 1.410113372
115.0542266 1.376251101
127.0542266 2.753874124
145.0448048 1.384752436
147.0604549 1.691904178
155.0491413 1.139108166
157.0647913 1.440809182
159.0604549 3.099503267
161.0397195 1.35948078
161.076105 0.8534813562
163.0553695 1.00807043
173.0397195 3.020493558
175.0553695 4.011462766
177.0710196 1.547844542
189.0710196 3.698297443
193.1023197 1.126331019
266.0281688 0.9401155382
306.0594689 0.8181256472
308.075119 1.212612817

Name: +ve in-silico MS/MS by CFM-ID for RQVIWCNHUQBSNQ-UHFFFAOYSA-N
ID: RQVIWCNHUQBSNQ-UHFFFAOYSA-N
Comment: Energy0
Num peaks: 6
86.0964258 3.453780754
224.0739761 4.416938524
251.0172698 8.966054238
316.1001909 2.929461159
318.0958544 2.600235398
336.1064191 60.25419117

Name: +ve in-silico MS/MS by CFM-ID for RQVIWCNHUQBSNQ-UHFFFAOYSA-N
ID: RQVIWCNHUQBSNQ-UHFFFAOYSA-N
Comment: Energy1
Num peaks: 28
53.00219107 1.013187171
55.01784114 0.9025138134
57.0334912 0.981424013
57.06987671 0.6813783054
71.08552677 0.7332708164
84.08077574 4.857250612
86.0964258 5.664370954
130.0321113 2.134089392
146.0270259 1.097868022
148.042676 3.1798777
161.0397195 6.038780729
163.0553695 1.20498642
173.0397195 1.192015664
175.0553695 1.685370062
177.0710196 3.099534077
222.058326 0.7868103497
223.0223551 1.449295
224.0739761 1.852672879
251.0172698 11.67508111
266.0281688 0.7048017928
294.0594689 1.383507364
306.0958544 2.1652659
308.075119 0.8390865187
308.1115045 2.012929432
316.1001909 0.952777122
318.0958544 1.550172754
320.075119 0.6986133528
336.1064191 19.83297616

Name: +ve in-silico MS/MS by CFM-ID for RQVIWCNHUQBSNQ-UHFFFAOYSA-N
ID: RQVIWCNHUQBSNQ-UHFFFAOYSA-N
Comment: Energy2
Num peaks: 31
41.03857658 4.221769615
43.05422664 6.0094294
55.05422664 3.910060707
56.04947561 1.590605034
57.06987671 5.886007851
63.02292652 4.88258243
65.03857658 1.830599303
67.05422664 1.162346122
69.06987671 3.199453911
82.06512568 1.190495755
84.08077574 7.262252222
86.0964258 3.292069373
99.02292652 1.517369376
115.0542266 2.02043547
153.0334912 1.034174079
155.0491413 1.331031309
157.0448048 0.8669756023
157.0647913 1.489605037
159.0604549 1.712489081
161.0397195 2.054737282
171.0240694 1.884947912
173.0397195 2.405131477
175.0553695 3.033853179
177.0710196 1.392858296
189.0710196 3.547020882
193.1023197 1.104148724
266.0281688 1.210238483
306.0594689 0.9801949997
308.075119 1.207124997
310.090769 1.726465675
320.075119 1.249473728

Name: +ve in-silico MS/MS by CFM-ID for XPXMOTUQTTVWJR-UHFFFAOYSA-N
ID: XPXMOTUQTTVWJR-UHFFFAOYSA-N
Comment: Energy0
Num peaks: 6
86.0964258 3.494123603
224.0739761 2.492157713
251.0172698 9.109915007
316.1001909 2.966665566
318.0958544 2.632603717
336.1064191 61.31141557

Name: +ve in-silico MS/MS by CFM-ID for XPXMOTUQTTVWJR-UHFFFAOYSA-N
ID: XPXMOTUQTTVWJR-UHFFFAOYSA-N
Comment: Energy1
Num peaks: 24
71.08552677 0.7346320275
84.08077574 4.833235033
86.0964258 5.557397127
113.0397195 0.7600267727
130.0321113 2.137116865
141.0004768 0.7415665003
146.0270259 1.099906055
148.042676 3.186915416
161.0397195 6.17584872
163.0553695 1.240233705
173.0397195 1.278969874
175.0553695 1.685790544
177.0710196 3.04009111
222.058326 1.805239097
224.0739761 3.467090932
251.0172698 12.62103879
294.0594689 1.385842493
306.0958544 2.340409051
308.075119 0.7503374767
308.1115045 2.050961681
316.1001909 0.9547055239
318.0958544 1.559403219
320.075119 0.880647629
336.1064191 19.88928718

Name: +ve in-silico MS/MS by CFM-ID for XPXMOTUQTTVWJR-UHFFFAOYSA-N
ID: XPXMOTUQTTVWJR-UHFFFAOYSA-N
Comment: Energy2
Num peaks: 31
41.03857658 4.386340144
43.05422664 7.213735725
55.05422664 4.041574057
56.04947561 1.642329299
57.06987671 6.085240766
63.02292652 3.082880447
65.03857658 0.8780585383
67.05422664 1.193880278
69.06987671 3.336156661
75.02292652 0.7711807549
82.06512568 1.242195951
84.08077574 6.402413458
86.0964258 3.384903961
103.0542266 1.60632123
155.0491413 1.614487399
157.0448048 1.029887971
157.0647913 1.824241542
159.0604549 0.9089982303
161.0397195 1.663777663
163.0553695 0.8659071707
173.0397195 5.685608733
175.0553695 4.327222717
177.0710196 1.694418319
179.0866696 0.8015968431
189.0710196 4.410448899
191.0866696 0.7768966178
193.1023197 1.152605431
266.0281688 0.9229137979
306.0594689 0.8312973116
308.075119 1.232135648
320.075119 1.207569289

Name: +ve in-silico MS/MS by CFM-ID for UIMJLQLRHPCKMC-UHFFFAOYSA-N
ID: UIMJLQLRHPCKMC-UHFFFAOYSA-N
Comment: Energy0
Num peaks: 6
15.02292652 2.634363158
192.0323013 17.14711498
299.0404235 2.579957141
305.0855438 0.8099058818
314.0513225 3.225915987
341.0622215 70.73004801

Name: +ve in-silico MS/MS by CFM-ID for UIMJLQLRHPCKMC-UHFFFAOYSA-N
ID: UIMJLQLRHPCKMC-UHFFFAOYSA-N
Comment: Energy1
Num peaks: 6
46.99499752 2.954912688
138.0120445 2.77584981
295.0745005 2.882528461
297.0901505 13.00066124
314.0513225 6.750824138
341.0622215 55.86497532

Name: +ve in-silico MS/MS by CFM-ID for UIMJLQLRHPCKMC-UHFFFAOYSA-N
ID: UIMJLQLRHPCKMC-UHFFFAOYSA-N
Comment: Energy2
Num peaks: 6
40.01817548 4.951550397
80.02432348 10.20218941
138.0105033 3.438449823
150.0105033 21.80103552
164.0261533 19.40345939
192.0323013 24.7359116

Name: +ve in-silico MS/MS by CFM-ID for RMPDWCVVKFISFF-UHFFFAOYSA-N
ID: RMPDWCVVKFISFF-UHFFFAOYSA-N
Comment: Energy0
Num peaks: 6
15.02292652 0.3423483409
194.0964258 0.3867089247
196.1120759 1.532504773
258.058326 3.229764525
272.143376 0.3147547776
336.1052762 92.09180733

Name: +ve in-silico MS/MS by CFM-ID for RMPDWCVVKFISFF-UHFFFAOYSA-N
ID: RMPDWCVVKFISFF-UHFFFAOYSA-N
Comment: Energy1
Num peaks: 6
141.0004768 63.33676072
143.0161269 8.477747133
194.0964258 3.494437164
196.1120759 2.059494562
307.0787271 1.636723071
336.1052762 10.38764326

Name: +ve in-silico MS/MS by CFM-ID for RMPDWCVVKFISFF-UHFFFAOYSA-N
ID: RMPDWCVVKFISFF-UHFFFAOYSA-N
Comment: Energy2
Num peaks: 22
15.02292652 3.253653909
51.02292652 1.999765196
53.03857658 1.1935687
63.02292652 2.769139749
118.0651257 3.291224506
167.0855268 2.75913732
194.0964258 4.79854137
229.1011768 2.083231368
231.047427 7.263682873
232.042676 1.851458403
242.0270259 1.510890816
243.1168269 7.019547631
258.058326 13.81989649
270.1277259 3.266754887
272.143376 5.078315015
282.058326 2.230370171
284.0739761 1.972400181
308.0739761 3.142621603
309.0943772 1.640020079
310.0896262 3.84192581
320.0739761 2.526939242
336.1052762 3.332478628

Name: +ve in-silico MS/MS by CFM-ID for YTLNMWYKZKGCOV-UHFFFAOYSA-N
ID: YTLNMWYKZKGCOV-UHFFFAOYSA-N
Comment: Energy0
Num peaks: 6
127.0924864 1.435037161
129.1081365 2.014149669
281.0342986 5.104707056
309.0292133 19.44646608
311.0448633 2.234268391
341.055428 57.54581568

Name: +ve in-silico MS/MS by CFM-ID for YTLNMWYKZKGCOV-UHFFFAOYSA-N
ID: YTLNMWYKZKGCOV-UHFFFAOYSA-N
Comment: Energy1
Num peaks: 10
81.06987671 2.746280709
83.08552677 7.203505379
85.10117684 3.760051808
99.08044139 3.867983049
101.0960915 2.626601456
117.0910061 2.913596607
281.0342986 12.93576345
309.0292133 17.81308219
325.0241279 2.775237395
341.055428 25.30476035

Name: +ve in-silico MS/MS by CFM-ID for YTLNMWYKZKGCOV-UHFFFAOYSA-N
ID: YTLNMWYKZKGCOV-UHFFFAOYSA-N
Comment: Energy2
Num peaks: 22
81.06987671 9.583258855
83.08552677 7.031128118
85.10117684 2.214115437
99.08044139 2.24569064
101.0960915 1.532318283
127.0924864 1.443323882
128.9334386 1.410698008
177.1081365 1.187440039
182.9440033 1.01188393
203.1237866 2.729174904
231.1187012 1.374292292
238.9873484 2.379924869
255.0186486 3.309558471
265.0029985 6.183093668
266.9822631 0.9382788072
267.0186486 1.650061125
281.0342986 20.55167297
283.0499487 2.59629845
292.9979131 2.301314211
295.0499487 1.1797567
309.0292133 6.523949749
311.0448633 1.343199682

Name: +ve in-silico MS/MS by CFM-ID for AWYSPYRAIJXPJN-UHFFFAOYSA-N
ID: AWYSPYRAIJXPJN-UHFFFAOYSA-N
Comment: Energy0
Num peaks: 18
45.0334912 1.033135266
71.04914126 0.9241039297
88.07569036 3.908612993
130.0321113 2.718554091
162.0041823 1.718789739
164.0198324 4.510383748
178.0498695 3.357581459
192.0113759 1.200736214
194.0270259 1.645646924
210.0219405 15.76010671
212.0375906 13.02193375
216.0688907 1.673834135
253.9940115 1.634478053
266.9892605 0.9259736255
283.0205606 1.40491456
294.0616972 1.285989897
323.0518608 3.991031927
341.0624254 20.00465169

Name: +ve in-silico MS/MS by CFM-ID for AWYSPYRAIJXPJN-UHFFFAOYSA-N
ID: AWYSPYRAIJXPJN-UHFFFAOYSA-N
Comment: Energy1
Num peaks: 25
55.01784114 1.23275043
86.0600403 2.956123126
88.07569036 3.015523796
96.04439023 1.216778192
124.0393049 1.228074936
128.0164612 1.009305737
130.0321113 27.33702798
131.0491413 3.345960522
132.0477614 1.084624111
159.9885322 0.9845483829
160.0393049 2.298994796
162.0041823 3.125366674
162.0549549 1.73507119
164.0198324 2.313687129
176.0342195 1.770705326
178.0498695 11.17865952
180.0655196 1.29471443
210.0219405 2.19319858
253.9940115 1.267841002
289.0641397 1.196725724
294.0616972 1.055553631
305.0412961 1.077853376
307.0747044 2.174947892
323.0518608 2.734909837
341.0624254 2.059306772

Name: +ve in-silico MS/MS by CFM-ID for AWYSPYRAIJXPJN-UHFFFAOYSA-N
ID: AWYSPYRAIJXPJN-UHFFFAOYSA-N
Comment: Energy2
Num peaks: 31
25.00727645 0.7894326175
27.02292652 0.8057092249
42.03382555 2.110464215
43.01784114 2.321207929
45.0334912 5.115311895
47.04914126 0.7382875786
53.00219107 1.663105356
55.01784114 1.667368891
56.04947561 2.864514452
57.0334912 1.273385947
59.04914126 0.7829769819
71.04914126 3.372606212
86.0600403 1.311987566
88.07569036 5.509897851
103.9623175 3.040510819
105.9779675 0.773217244
117.9779675 2.377917296
124.0393049 4.185878811
130.0321113 1.583920218
131.0491413 0.9204365782
159.9885322 0.7391686526
162.0549549 1.739016201
164.0198324 0.8943214424
176.0342195 1.170491545
178.0498695 4.839115206
192.0113759 0.8442374555
194.0270259 1.678349847
196.042676 0.8042416664
210.0219405 7.285938231
212.0375906 2.86437878
267.025646 0.8931634401

Name: +ve in-silico MS/MS by CFM-ID for RZFFLVCDYNLXCT-UHFFFAOYSA-N
ID: RZFFLVCDYNLXCT-UHFFFAOYSA-N
Comment: Energy0
Num peaks: 6
125.0709393 2.243354044
145.0271041 2.921500551
248.0665822 7.544531044
329.090767 4.295196183
358.0809305 2.631287175
376.0914952 74.37239087

Name: +ve in-silico MS/MS by CFM-ID for RZFFLVCDYNLXCT-UHFFFAOYSA-N
ID: RZFFLVCDYNLXCT-UHFFFAOYSA-N
Comment: Energy1
Num peaks: 6
217.0971541 3.928704189
246.0873177 5.25933944
329.090767 13.37433493
340.0703659 2.023818546
358.0809305 34.49571247
376.0914952 27.06482234

Name: +ve in-silico MS/MS by CFM-ID for RZFFLVCDYNLXCT-UHFFFAOYSA-N
ID: RZFFLVCDYNLXCT-UHFFFAOYSA-N
Comment: Energy2
Num peaks: 17
51.00408289 3.007222888
90.03382555 1.573878061
92.04947561 10.00693105
93.01464758 16.24617629
94.06512568 8.622797086
107.0603746 3.752907161
123.0552893 1.700809571
125.0709393 2.583696576
127.0165394 6.16916149
128.995804 1.614274496
145.0271041 3.673343688
215.0451185 5.121361444
217.0607686 6.619899439
230.0560175 3.087166802
246.0873177 1.819539067
248.0665822 4.159325978
293.0732251 1.269683715

Name: +ve in-silico MS/MS by CFM-ID for FGVUNIDVJULFFT-UHFFFAOYSA-N
ID: FGVUNIDVJULFFT-UHFFFAOYSA-N
Comment: Energy0
Num peaks: 17
45.0334912 1.04035505
88.07569036 3.928705704
130.0321113 2.727302448
162.0041823 1.731026174
164.0198324 4.562228331
178.0498695 3.417232778
192.0113759 1.216778851
194.0270259 1.671117953
210.0219405 15.94643247
212.0375906 13.24115103
216.0688907 1.68576206
253.9940115 1.640962844
266.9892605 0.9365431189
283.0205606 1.419273072
294.0616972 1.295976194
323.0518608 4.022135405
341.0624254 20.22228532

Name: +ve in-silico MS/MS by CFM-ID for FGVUNIDVJULFFT-UHFFFAOYSA-N
ID: FGVUNIDVJULFFT-UHFFFAOYSA-N
Comment: Energy1
Num peaks: 25
55.01784114 1.594230746
86.0600403 2.935593319
88.07569036 3.001639946
96.04439023 1.208880525
124.0393049 1.736247864
128.0164612 1.002255718
130.0321113 27.21567315
131.0491413 3.266941257
132.0477614 1.078624323
159.9885322 0.9776523528
160.0393049 2.214075294
162.0041823 3.102252347
162.0549549 1.697766919
164.0198324 2.36968722
176.0342195 1.738196335
178.0498695 10.88923731
180.0655196 1.227306453
210.0219405 2.145580001
253.9940115 1.246917502
289.0641397 1.198461552
294.0616972 1.045589984
305.0412961 1.070857419
307.0747044 2.167482828
323.0518608 2.709667302
341.0624254 2.032661096

Name: +ve in-silico MS/MS by CFM-ID for FGVUNIDVJULFFT-UHFFFAOYSA-N
ID: FGVUNIDVJULFFT-UHFFFAOYSA-N
Comment: Energy2
Num peaks: 31
25.00727645 0.8366227337
27.02292652 0.8593269445
42.03382555 2.145323643
43.01784114 2.359956435
45.0334912 5.201255707
53.00219107 3.037794569
55.01784114 1.914223888
56.04947561 2.911828847
57.0334912 1.462240998
59.04914126 0.795974442
71.04914126 3.430559111
84.97426207 1.143229704
86.0600403 1.334142183
88.07569036 5.781255542
103.9623175 3.09211203
117.9779675 2.571140137
124.0393049 2.248397368
130.0321113 1.336410803
131.0491413 1.047067572
159.9885322 1.006920436
162.0549549 1.501711269
164.0198324 1.276171985
176.0342195 1.234832591
178.0498695 5.154633763
192.0113759 0.9194948973
194.0270259 1.731582739
196.042676 0.8175256656
210.0219405 7.093873219
212.0375906 2.92411906
266.9892605 0.9253174397
267.025646 0.9079161978

Name: +ve in-silico MS/MS by CFM-ID for ZEOCNQKADICHEV-UHFFFAOYSA-N
ID: ZEOCNQKADICHEV-UHFFFAOYSA-N
Comment: Energy0
Num peaks: 6
138.0549549 7.48287234
183.0624533 4.763319574
199.0573679 1.070429856
289.1043181 4.299372401
318.0944817 1.929244513
336.1050464 76.78749648

Name: +ve in-silico MS/MS by CFM-ID for ZEOCNQKADICHEV-UHFFFAOYSA-N
ID: ZEOCNQKADICHEV-UHFFFAOYSA-N
Comment: Energy1
Num peaks: 6
91.05422664 6.23736406
120.0443902 14.79653201
138.0549549 33.44551794
152.0342195 4.294704003
183.0624533 22.27112192
185.0781034 4.09190447

Name: +ve in-silico MS/MS by CFM-ID for ZEOCNQKADICHEV-UHFFFAOYSA-N
ID: ZEOCNQKADICHEV-UHFFFAOYSA-N
Comment: Energy2
Num peaks: 13
39.02292652 4.666157023
49.00727645 2.389759467
51.02292652 3.968543837
63.02292652 5.598880781
65.03857658 7.283132539
77.03857658 1.748855409
91.05422664 7.065078826
120.0443902 22.91505189
124.0393049 1.745389956
138.0549549 8.262752784
183.0624533 5.211220762
199.0573679 6.883138838
289.1043181 2.565956778

Name: +ve in-silico MS/MS by CFM-ID for LNWOYKKKYGCXAW-UHFFFAOYSA-N
ID: LNWOYKKKYGCXAW-UHFFFAOYSA-N
Comment: Energy0
Num peaks: 13
69.06987671 4.203582866
83.08552677 2.801904607
111.0804414 9.365065329
125.0055622 3.091491972
201.0910061 6.579542479
212.9786958 6.900476439
229.0317769 6.213145612
230.9892605 4.349023277
233.0630771 2.351599789
235.0787271 17.45559686
237.0943772 1.530792717
323.0518608 1.864727291
341.0624254 14.59049174

Name: +ve in-silico MS/MS by CFM-ID for LNWOYKKKYGCXAW-UHFFFAOYSA-N
ID: LNWOYKKKYGCXAW-UHFFFAOYSA-N
Comment: Energy1
Num peaks: 22
67.05422664 2.476265574
69.06987671 4.747445884
71.08552677 1.10433779
83.08552677 7.395250359
93.06987671 2.535763103
109.0647913 1.468452561
111.0804414 8.894575054
125.0055622 3.788775371
152.0164612 4.19456715
201.0910061 1.045844104
212.9786958 14.7415141
213.9627114 3.85666643
218.1175552 0.8590692717
230.9892605 6.40109004
231.047427 0.9653211771
233.0630771 1.425501681
235.0787271 2.152258429
242.0634114 0.8523522808
260.0739761 7.247670561
262.0896262 1.109303315
323.0518608 0.8450201416
341.0624254 2.049849613

Name: +ve in-silico MS/MS by CFM-ID for LNWOYKKKYGCXAW-UHFFFAOYSA-N
ID: LNWOYKKKYGCXAW-UHFFFAOYSA-N
Comment: Energy2
Num peaks: 29
39.02292652 1.456926211
41.03857658 1.050490076
43.05422664 0.851527106
53.03857658 1.356530785
55.05422664 1.074104636
57.06987671 0.8089574926
67.05422664 3.860120728
68.97934745 2.414053233
69.06987671 1.116078035
70.99499752 2.476777899
79.05422664 1.062316632
81.06987671 2.407738241
82.99499752 1.170390307
83.08552677 6.353401456
92.97934745 1.072286671
94.99499752 1.284112662
97.01064758 3.857226379
106.9909748 0.7666181345
109.0647913 1.614474495
111.0804414 5.306375753
125.0055622 27.97476513
177.0004768 1.68188649
179.0161269 1.878376659
189.0910061 1.091006427
193.0317769 0.8926128142
201.0910061 2.578506695
207.047427 0.8083294351
212.9786958 1.185965767
229.0317769 1.241443109

Name: +ve in-silico MS/MS by CFM-ID for STVDGYXGJJQJKY-UHFFFAOYSA-N
ID: STVDGYXGJJQJKY-UHFFFAOYSA-N
Comment: Energy0
Num peaks: 18
45.0334912 1.033114578
71.04914126 0.924085479
88.07569036 3.90853464
130.0321113 2.716660247
162.0041823 1.718754609
164.0198324 4.510290065
178.0498695 3.358265923
192.0113759 1.200605704
194.0270259 1.646465272
210.0219405 15.75891572
212.0375906 13.02787587
216.0688907 1.67379989
253.9940115 1.634442748
266.9892605 0.9264739789
283.0205606 1.404880613
294.0616972 1.285961237
323.0518608 3.990942662
341.0624254 20.00402777

Name: +ve in-silico MS/MS by CFM-ID for STVDGYXGJJQJKY-UHFFFAOYSA-N
ID: STVDGYXGJJQJKY-UHFFFAOYSA-N
Comment: Energy1
Num peaks: 25
55.01784114 1.228382299
86.0600403 2.945538021
88.07569036 3.004483231
96.04439023 1.212707022
124.0393049 1.227189393
128.0164612 1.005670707
130.0321113 27.23082756
131.0491413 3.334041247
132.0477614 1.080487292
159.9885322 0.980766886
160.0393049 2.290179255
162.0041823 3.11344685
162.0549549 1.729265884
164.0198324 2.304474789
176.0342195 1.803134158
178.0498695 11.13189537
180.0655196 1.289549966
210.0219405 2.183520975
253.9940115 1.262232543
289.0641397 1.192721647
294.0616972 1.050412391
305.0412961 1.074247029
307.0747044 2.164742545
323.0518608 2.721885335
341.0624254 2.04554952

Name: +ve in-silico MS/MS by CFM-ID for STVDGYXGJJQJKY-UHFFFAOYSA-N
ID: STVDGYXGJJQJKY-UHFFFAOYSA-N
Comment: Energy2
Num peaks: 31
25.00727645 0.8106546052
27.02292652 0.8296978308
42.03382555 2.128258479
43.01784114 2.340985746
45.0334912 5.158651731
53.00219107 1.824563672
55.01784114 1.729212288
56.04947561 2.888666451
57.0334912 1.284245898
58.99499752 0.7465413777
59.04914126 0.7896113732
71.04914126 3.401394961
84.97426207 0.7455224302
86.0600403 1.323294596
88.07569036 5.557474768
103.9623175 3.066146721
105.9779675 0.7797365833
117.9779675 2.397966577
124.0393049 4.809966071
130.0321113 1.236351272
131.0491413 0.9843962119
162.0549549 1.753678622
164.0198324 0.9023724515
176.0342195 1.232826794
178.0498695 5.003332509
192.0113759 0.8719255347
194.0270259 1.730461772
196.042676 0.8110225865
210.0219405 7.361410493
212.0375906 2.894459307
267.025646 0.9006940993

Name: +ve in-silico MS/MS by CFM-ID for USNTYIJOWWRQLY-UHFFFAOYSA-N
ID: USNTYIJOWWRQLY-UHFFFAOYSA-N
Comment: Energy0
Num peaks: 13
98.93020434 1.038548741
100.9458544 5.382640764
126.9615045 1.98611476
144.9720692 1.569548732
170.9877192 4.025810971
171.0804414 10.30997558
197.0960915 2.066118355
215.1066561 1.651836043
227.1066561 2.425732559
239.1066561 1.047309597
241.1223062 1.930414059
305.0842064 3.915951789
341.0608842 43.11766721

Name: +ve in-silico MS/MS by CFM-ID for USNTYIJOWWRQLY-UHFFFAOYSA-N
ID: USNTYIJOWWRQLY-UHFFFAOYSA-N
Comment: Energy1
Num peaks: 31
34.9683041 1.107127285
45.0334912 1.444813338
47.04914126 1.658625423
64.96917669 1.300139877
66.98482676 0.8119257862
82.93528972 2.608432083
84.95093978 0.9468619549
91.05422664 1.021624995
98.93020434 6.232864585
100.9458544 9.468587063
102.9615045 1.182798418
108.9509398 0.7605764777
126.9615045 2.606951995
141.0698767 0.9684760258
143.0855268 0.8242460944
144.9720692 1.862864756
145.1011768 0.8879719185
152.9771545 1.69105172
168.9720692 0.6881608542
170.9877192 4.7233463
171.0804414 6.655449451
197.0960915 3.428150445
215.1066561 3.088370583
239.1066561 0.9184108655
241.1223062 6.658098001
263.013934 1.069417062
287.0736418 0.8362829172
305.0842064 1.672194397
313.029584 0.6959144492
323.0503195 3.042253419
341.0608842 7.194259327

Name: +ve in-silico MS/MS by CFM-ID for USNTYIJOWWRQLY-UHFFFAOYSA-N
ID: USNTYIJOWWRQLY-UHFFFAOYSA-N
Comment: Energy2
Num peaks: 31
34.9683041 0.6787599457
45.0334912 2.712743453
49.00727645 2.857172309
51.02292652 1.068943096
57.0334912 0.9753054039
59.04914126 1.256029344
64.96917669 1.49970697
79.05422664 0.8870880556
91.05422664 2.526826791
98.93020434 1.946504612
100.9458544 6.49919689
101.0385766 0.6623752571
102.9615045 0.7756412377
103.0542266 0.6995119732
112.9458544 0.8850996112
125.0385766 2.841689944
126.9615045 2.464816859
127.0542266 1.399581011
128.9771545 0.6820626965
129.0698767 1.935654005
139.0542266 1.363012657
141.0698767 1.786825925
143.0855268 7.780080835
155.0491413 1.276906017
155.0855268 3.058220021
159.1168269 1.086140757
171.0804414 17.88290255
183.0804414 1.161747515
185.0960915 1.117437039
197.0960915 1.304098605
201.1273916 0.7840317377

Name: +ve in-silico MS/MS by CFM-ID for IEJCFPVKJKXDLI-UHFFFAOYSA-N
ID: IEJCFPVKJKXDLI-UHFFFAOYSA-N
Comment: Energy0
Num peaks: 9
159.0440559 2.545845524
162.9945188 2.397756896
229.0495352 15.0724204
267.0571191 5.660765346
269.0727692 9.513069839
295.0520337 6.772392646
297.0676838 4.845000193
309.0312983 2.090268991
341.057513 31.95633269

Name: +ve in-silico MS/MS by CFM-ID for IEJCFPVKJKXDLI-UHFFFAOYSA-N
ID: IEJCFPVKJKXDLI-UHFFFAOYSA-N
Comment: Energy1
Num peaks: 26
107.0491413 3.991837048
125.0152543 3.913992933
131.0491413 3.658509049
133.0647913 1.935189923
134.9996042 4.208804949
135.0804414 1.588778335
137.0152543 2.329556568
139.0309044 2.024420217
157.0647913 0.9574897107
159.0440559 1.521790414
161.0152543 1.48647697
162.9945188 1.792455767
189.0101689 0.9244099497
220.9999982 0.9505163935
229.0495352 4.72158978
232.9999982 4.777445262
247.0156482 1.091871796
265.041469 2.899184941
267.0571191 5.162461416
269.0727692 4.764940847
295.0520337 3.173718738
297.0312983 1.11016967
297.0676838 3.883198844
309.0312983 2.13375618
313.0625984 1.955109368
341.057513 13.17301996

Name: +ve in-silico MS/MS by CFM-ID for IEJCFPVKJKXDLI-UHFFFAOYSA-N
ID: IEJCFPVKJKXDLI-UHFFFAOYSA-N
Comment: Energy2
Num peaks: 31
49.00727645 1.563707974
53.00219107 2.032911705
73.00727645 1.184057131
75.02292652 1.360261026
101.0385766 2.908736977
103.0542266 1.874214677
107.0491413 2.238273379
119.0491413 1.649068185
123.0076704 1.622663324
125.0152543 3.911244423
131.0491413 4.437573283
133.0647913 2.030645232
134.9996042 10.04082199
137.0152543 2.939954196
139.0309044 1.625055831
149.0152543 2.02232582
155.0491413 3.538307053
157.0647913 5.738180231
158.9996042 2.593865827
159.0440559 1.077975882
161.0152543 2.812505965
162.9945188 1.552271014
182.9996042 0.9570395192
185.0597059 1.955236077
199.0389705 1.013786587
209.0152543 1.641002031
237.0465544 3.344246594
239.0622045 0.8788393077
265.041469 1.127148612
267.0571191 1.34261816
269.0727692 0.9364004267

Name: +ve in-silico MS/MS by CFM-ID for IGRHJBKQMDURHB-UHFFFAOYSA-N
ID: IGRHJBKQMDURHB-UHFFFAOYSA-N
Comment: Energy0
Num peaks: 7
91.05422664 18.529983
108.0807757 3.849705295
155.0161269 17.89529708
170.0270259 7.051263296
172.042676 3.837565715
233.9889262 4.850743355
341.0624254 26.72911721

Name: +ve in-silico MS/MS by CFM-ID for IGRHJBKQMDURHB-UHFFFAOYSA-N
ID: IGRHJBKQMDURHB-UHFFFAOYSA-N
Comment: Energy1
Num peaks: 6
79.05422664 2.38615224
91.05422664 43.13807158
108.0807757 1.445393325
137.0055622 2.092721802
155.0161269 36.40576145
170.0270259 1.706536251

Name: +ve in-silico MS/MS by CFM-ID for IGRHJBKQMDURHB-UHFFFAOYSA-N
ID: IGRHJBKQMDURHB-UHFFFAOYSA-N
Comment: Energy2
Num peaks: 13
51.02292652 3.853237375
63.02292652 17.6673529
65.03857658 7.182788735
75.02292652 5.183362865
77.03857658 2.504535842
78.03382555 2.086812673
79.05422664 4.131353432
80.04947561 2.000246632
91.05422664 21.77452256
93.06987671 2.152004912
129.0004768 2.760623166
155.0161269 6.401549706
156.0113759 2.510690232

Name: +ve in-silico MS/MS by CFM-ID for UJKLYSUGOWYAAW-UHFFFAOYSA-N
ID: UJKLYSUGOWYAAW-UHFFFAOYSA-N
Comment: Energy0
Num peaks: 6
107.0161269 15.59325592
270.0837302 4.120865552
334.0456304 5.242478962
356.0863524 4.290893672
359.0660315 5.97667008
376.0925806 45.83644441

Name: +ve in-silico MS/MS by CFM-ID for UJKLYSUGOWYAAW-UHFFFAOYSA-N
ID: UJKLYSUGOWYAAW-UHFFFAOYSA-N
Comment: Energy1
Num peaks: 10
43.05422664 3.25359729
107.0161269 2.296525697
132.0556236 2.04239603
137.019733 1.815222848
250.0775019 2.296439646
268.0680801 5.374706103
270.0837302 42.17352623
332.0299804 5.725141468
334.0456304 11.90554681
376.0925806 4.230513206

Name: +ve in-silico MS/MS by CFM-ID for UJKLYSUGOWYAAW-UHFFFAOYSA-N
ID: UJKLYSUGOWYAAW-UHFFFAOYSA-N
Comment: Energy2
Num peaks: 16
39.02292652 1.299706504
41.03857658 2.698566407
43.05422664 4.791556614
127.035383 1.46817431
132.0556236 6.124700531
137.019733 5.377923056
144.0556236 3.941405562
154.0399735 9.08354201
156.0556236 7.478784382
168.0556236 1.372925074
187.035383 1.373893606
250.0775019 13.59523028
253.0571811 7.620538583
255.0728311 4.094095071
268.0680801 5.219294042
270.0837302 5.341584154

Name: +ve in-silico MS/MS by CFM-ID for WRHAQERSQQIYES-UHFFFAOYSA-N
ID: WRHAQERSQQIYES-UHFFFAOYSA-N
Comment: Energy0
Num peaks: 6
91.05422664 2.570046925
155.0161269 4.047652035
162.0713539 4.533421415
164.087004 12.88421583
316.1001909 2.745988162
336.1064191 59.26472251

Name: +ve in-silico MS/MS by CFM-ID for WRHAQERSQQIYES-UHFFFAOYSA-N
ID: WRHAQERSQQIYES-UHFFFAOYSA-N
Comment: Energy1
Num peaks: 6
91.05422664 5.181988805
124.0557039 2.186105966
144.0807757 2.334193108
162.0713539 7.270285817
164.087004 61.41264712
166.1026541 4.027684938

Name: +ve in-silico MS/MS by CFM-ID for WRHAQERSQQIYES-UHFFFAOYSA-N
ID: WRHAQERSQQIYES-UHFFFAOYSA-N
Comment: Energy2
Num peaks: 25
39.02292652 1.005527641
41.03857658 1.887271427
49.00727645 5.793343932
51.02292652 6.711442241
53.03857658 3.738890339
55.05422664 2.04213365
63.02292652 2.426313212
65.03857658 7.381668493
67.05422664 2.800339229
71.08552677 1.190940859
75.02292652 5.786059966
77.03857658 3.400992617
79.05422664 3.923459693
81.06987671 3.450698833
83.08552677 1.713170269
91.05422664 9.826837275
93.06987671 2.226559117
104.0494756 0.972731352
122.0400538 2.809856204
124.0557039 2.109663138
138.0713539 1.521138497
144.0807757 1.174401282
162.0713539 1.339895218
164.087004 4.246637783
320.075119 1.05517544

Name: +ve in-silico MS/MS by CFM-ID for KUEOMJWGIGOWNF-UHFFFAOYSA-N
ID: KUEOMJWGIGOWNF-UHFFFAOYSA-N
Comment: Energy0
Num peaks: 12
91.05422664 6.296717093
109.0647913 7.014860925
127.035383 8.16658416
135.0440559 2.606856784
185.0408623 3.566680899
202.0674114 2.566886663
222.0760843 1.629746964
228.046676 6.219852339
290.0987115 8.523991362
316.0979626 2.162589103
318.0936262 12.49826421
336.1041909 20.13671704

Name: +ve in-silico MS/MS by CFM-ID for KUEOMJWGIGOWNF-UHFFFAOYSA-N
ID: KUEOMJWGIGOWNF-UHFFFAOYSA-N
Comment: Energy1
Num peaks: 14
91.05422664 27.28401798
109.0647913 7.690081621
127.035383 6.548274606
135.0440559 3.59654834
139.035383 2.122571631
154.0462821 2.305059451
156.0619321 6.922390575
182.0411967 2.704678969
184.0568467 3.317780624
185.0408623 1.91896019
228.046676 5.048730543
290.0987115 6.665546837
318.0936262 2.576793773
336.1041909 2.952847819

Name: +ve in-silico MS/MS by CFM-ID for KUEOMJWGIGOWNF-UHFFFAOYSA-N
ID: KUEOMJWGIGOWNF-UHFFFAOYSA-N
Comment: Energy2
Num peaks: 22
63.02292652 1.075880721
65.03857658 1.029128561
68.99710569 0.9140799252
83.02915477 1.015581672
88.03930485 1.508482191
91.05422664 8.56359611
93.0135047 2.237122123
93.06987671 1.476226147
101.019733 1.659906623
109.0448048 5.321073319
109.0647913 0.9146022022
127.035383 23.4679885
129.0510331 3.663623923
139.035383 8.277089698
154.0462821 5.926108476
156.0619321 3.310457787
176.070605 1.738591332
182.0411967 3.034502041
182.0611832 1.322683217
184.0568467 1.208573156
185.0408623 1.508950179
270.0924833 0.9114749251

Name: +ve in-silico MS/MS by CFM-ID for UKQYUDUNIDBDQH-UHFFFAOYSA-N
ID: UKQYUDUNIDBDQH-UHFFFAOYSA-N
Comment: Energy0
Num peaks: 6
166.0498695 0.9768076752
289.0971541 7.993594052
294.0873177 2.129777746
318.0873177 12.04812049
320.0665822 3.239796607
336.0978823 69.51315582

Name: +ve in-silico MS/MS by CFM-ID for UKQYUDUNIDBDQH-UHFFFAOYSA-N
ID: UKQYUDUNIDBDQH-UHFFFAOYSA-N
Comment: Energy1
Num peaks: 13
53.00219107 2.524650222
101.0385766 5.253521564
103.0542266 7.097678153
105.0334912 2.337023236
107.0491413 2.45908792
129.0334912 24.43586481
152.0342195 2.5673153
271.0865894 1.988632119
289.0971541 10.49225112
300.076753 1.822498632
308.1029677 3.690875356
318.0873177 9.668164607
336.0978823 7.274715555

Name: +ve in-silico MS/MS by CFM-ID for UKQYUDUNIDBDQH-UHFFFAOYSA-N
ID: UKQYUDUNIDBDQH-UHFFFAOYSA-N
Comment: Energy2
Num peaks: 31
41.00219107 1.154078411
43.01784114 1.162194977
53.00219107 1.409100734
91.01784114 3.724168486
93.0334912 6.359697952
95.04914126 1.364724725
101.0385766 2.107922201
103.0542266 1.415890657
119.0491413 1.950899202
124.0393049 0.7624066102
129.0334912 1.126315895
136.0393049 1.199766685
148.0393049 23.85550304
166.0498695 4.339585779
171.0552893 2.092920873
190.0611029 1.063066971
207.0552893 1.129816609
209.0709393 1.215217172
245.0709393 2.394347264
247.0865894 1.970519468
249.0658539 1.076126735
261.0658539 1.471614841
263.081504 0.8297374847
266.092403 2.076698007
268.0716676 2.432764108
271.0865894 0.9494102268
276.076753 1.171089932
289.0971541 1.232963966
310.0822323 1.347087599
318.0873177 1.980329901
320.0665822 2.612834327

Name: +ve in-silico MS/MS by CFM-ID for MTJHAZRXUIFVDW-UHFFFAOYSA-N
ID: MTJHAZRXUIFVDW-UHFFFAOYSA-N
Comment: Energy0
Num peaks: 6
57.06987671 1.454493943
174.1277259 9.134980798
182.9440033 17.21423669
272.9909535 1.896176889
340.0695381 6.667687467
358.0801028 55.50057422

Name: +ve in-silico MS/MS by CFM-ID for MTJHAZRXUIFVDW-UHFFFAOYSA-N
ID: MTJHAZRXUIFVDW-UHFFFAOYSA-N
Comment: Energy1
Num peaks: 6
174.1277259 12.05449577
182.9440033 59.20057577
184.9596533 2.56251018
272.9909535 1.429615002
340.0695381 3.573900704
358.0801028 5.541294474

Name: +ve in-silico MS/MS by CFM-ID for MTJHAZRXUIFVDW-UHFFFAOYSA-N
ID: MTJHAZRXUIFVDW-UHFFFAOYSA-N
Comment: Energy2
Num peaks: 15
69.06987671 1.558616752
79.01784114 2.171887539
79.05422664 3.022752053
89.00219107 5.815722717
91.05422664 8.819659831
93.06987671 1.629061685
94.06512568 1.196679882
96.08077574 1.595963927
105.0334912 1.435593281
128.9334386 3.47726957
140.9334386 12.31601379
168.9647387 1.802571544
174.1277259 2.537402584
182.9440033 30.98589702
184.9596533 1.646765434

Name: +ve in-silico MS/MS by CFM-ID for MTJHAZRXUIFVDW-UHFFFAOYSA-N
ID: MTJHAZRXUIFVDW-UHFFFAOYSA-N
Comment: Energy0
Num peaks: 6
57.06987671 1.454493943
174.1277259 9.134980798
182.9440033 17.21423669
272.9909535 1.896176889
340.0695381 6.667687467
358.0801028 55.50057422

Name: +ve in-silico MS/MS by CFM-ID for MTJHAZRXUIFVDW-UHFFFAOYSA-N
ID: MTJHAZRXUIFVDW-UHFFFAOYSA-N
Comment: Energy1
Num peaks: 6
174.1277259 12.05449577
182.9440033 59.20057577
184.9596533 2.56251018
272.9909535 1.429615002
340.0695381 3.573900704
358.0801028 5.541294474

Name: +ve in-silico MS/MS by CFM-ID for MTJHAZRXUIFVDW-UHFFFAOYSA-N
ID: MTJHAZRXUIFVDW-UHFFFAOYSA-N
Comment: Energy2
Num peaks: 15
69.06987671 1.558616752
79.01784114 2.171887539
79.05422664 3.022752053
89.00219107 5.815722717
91.05422664 8.819659831
93.06987671 1.629061685
94.06512568 1.196679882
96.08077574 1.595963927
105.0334912 1.435593281
128.9334386 3.47726957
140.9334386 12.31601379
168.9647387 1.802571544
174.1277259 2.537402584
182.9440033 30.98589702
184.9596533 1.646765434

Name: +ve in-silico MS/MS by CFM-ID for AGFAJSXQOTVQCE-UHFFFAOYSA-N
ID: AGFAJSXQOTVQCE-UHFFFAOYSA-N
Comment: Energy0
Num peaks: 3
45.99235466 0.2667347766
49.00727645 0.01060899577
358.0822323 99.72265623

Name: +ve in-silico MS/MS by CFM-ID for AGFAJSXQOTVQCE-UHFFFAOYSA-N
ID: AGFAJSXQOTVQCE-UHFFFAOYSA-N
Comment: Energy1
Num peaks: 3
45.99235466 0.1963745637
49.00727645 0.04858222876
358.0822323 99.75504321

Name: +ve in-silico MS/MS by CFM-ID for AGFAJSXQOTVQCE-UHFFFAOYSA-N
ID: AGFAJSXQOTVQCE-UHFFFAOYSA-N
Comment: Energy2
Num peaks: 3
45.99235466 5.717514538
49.00727645 8.101791876
358.0822323 86.18069359

Name: +ve in-silico MS/MS by CFM-ID for ZAQRKPZTKVWGKY-UHFFFAOYSA-N
ID: ZAQRKPZTKVWGKY-UHFFFAOYSA-N
Comment: Energy0
Num peaks: 9
43.01784114 1.129560889
158.9762819 1.120039242
216.1131385 1.429572535
230.1287886 1.473002626
248.002831 4.400942186
334.0872294 16.90215973
349.086895 1.168710636
359.0712449 1.526774342
376.097794 51.35282413

Name: +ve in-silico MS/MS by CFM-ID for ZAQRKPZTKVWGKY-UHFFFAOYSA-N
ID: ZAQRKPZTKVWGKY-UHFFFAOYSA-N
Comment: Energy1
Num peaks: 29
43.01784114 1.317259875
44.04947561 0.7639565072
85.07602471 0.8416290727
86.0600403 0.955470744
102.0338255 1.54251529
146.9762819 0.8361270675
158.9762819 7.969106122
160.991932 0.7711272198
162.1025738 2.247178857
170.9762819 0.991624864
188.1182239 1.493201574
200.0818384 0.7476013565
204.1131385 2.761673048
214.0974884 1.346975293
216.1131385 1.48661198
220.991932 1.099397026
228.1131385 0.978822697
230.1287886 2.12514961
248.002831 14.03810768
291.0450302 1.344345183
307.0763303 1.003218134
334.0872294 11.68915234
345.0555949 1.333288005
347.0712449 1.751270064
349.086895 1.835273264
358.0872294 0.9300699909
359.0712449 1.846862034
360.0664939 1.068585154
376.097794 13.48826781

Name: +ve in-silico MS/MS by CFM-ID for ZAQRKPZTKVWGKY-UHFFFAOYSA-N
ID: ZAQRKPZTKVWGKY-UHFFFAOYSA-N
Comment: Energy2
Num peaks: 31
41.00219107 0.9247733494
43.01784114 2.201027964
58.06512568 2.23891705
72.04439023 1.921224018
85.07602471 1.425637341
98.0600403 1.581576999
102.0338255 3.397885289
105.0447246 1.836301263
119.0603746 0.9995386602
128.0494756 0.8440882621
134.9996042 0.97984852
145.0760247 1.357313146
158.9762819 7.838791177
160.991932 1.230612859
162.1025738 4.842922832
168.9606319 0.8824192039
170.9762819 2.210087807
172.991932 0.9217029153
177.1022395 0.8638608301
188.1182239 2.02221838
202.0974884 1.442767951
220.991932 1.725177526
248.002831 12.47294422
263.0137301 0.7531374287
277.0293801 0.9470714252
291.0450302 1.972022382
298.1105516 2.143769436
306.0559292 1.168006882
307.0763303 0.8685705385
317.0606803 0.7221093409
360.0664939 1.407623764

Name: +ve in-silico MS/MS by CFM-ID for CGTIZXZPQUDMRF-UHFFFAOYSA-N
ID: CGTIZXZPQUDMRF-UHFFFAOYSA-N
Comment: Energy0
Num peaks: 6
272.0818384 4.908189655
290.092403 19.74246981
292.1080531 2.310170712
300.076753 3.602615128
318.0873177 40.81916446
336.0978823 22.01264317

Name: +ve in-silico MS/MS by CFM-ID for CGTIZXZPQUDMRF-UHFFFAOYSA-N
ID: CGTIZXZPQUDMRF-UHFFFAOYSA-N
Comment: Energy1
Num peaks: 7
262.086255 4.525422548
272.0818384 8.477536724
274.0974884 6.006018841
290.092403 24.17590994
300.076753 7.251478927
318.0873177 25.6642487
336.0978823 4.975251116

Name: +ve in-silico MS/MS by CFM-ID for CGTIZXZPQUDMRF-UHFFFAOYSA-N
ID: CGTIZXZPQUDMRF-UHFFFAOYSA-N
Comment: Energy2
Num peaks: 21
40.01817548 2.555255903
143.0603746 1.215066281
170.0712737 1.194881182
171.0552893 1.751874265
187.0502039 1.254344514
189.0658539 1.71446474
220.0869237 5.114220041
230.0712737 1.8146647
232.0869237 2.580165621
246.1025738 14.51936777
248.0818384 1.819155315
262.086255 5.90818356
264.076753 1.98123622
272.0818384 10.72801324
274.0611029 1.929086078
274.0974884 7.909516819
275.081504 1.666716688
290.0811697 2.520629506
290.092403 7.559233892
300.076753 1.944567451
318.0873177 2.844178176

Name: +ve in-silico MS/MS by CFM-ID for NNQDXDXGAUCBTG-UHFFFAOYSA-M
ID: NNQDXDXGAUCBTG-UHFFFAOYSA-M
Comment: Energy0
Num peaks: 10
29.03857658 3.068037496
57.06987671 2.177180541
59.01275576 3.39188655
73.02840582 3.470483808
235.0503217 2.387926525
267.0223927 1.945423815
284.9965719 2.00834971
295.0536929 5.834383753
323.0486075 9.969205861
341.0591722 47.21493651

Name: +ve in-silico MS/MS by CFM-ID for NNQDXDXGAUCBTG-UHFFFAOYSA-M
ID: NNQDXDXGAUCBTG-UHFFFAOYSA-M
Comment: Energy1
Num peaks: 15
55.05422664 1.589478221
57.06987671 5.132953115
58.99499752 3.913329495
61.01064758 4.130322214
71.01275576 2.719737384
73.02840582 4.989743622
86.98991214 7.002608801
89.0055622 2.260023227
105.0004768 33.17479749
107.0161269 2.749174894
235.0503217 2.81849613
237.0659718 2.123719535
267.0223927 1.699336079
269.0380428 1.819512139
341.0591722 4.172358094

Name: +ve in-silico MS/MS by CFM-ID for NNQDXDXGAUCBTG-UHFFFAOYSA-M
ID: NNQDXDXGAUCBTG-UHFFFAOYSA-M
Comment: Energy2
Num peaks: 21
27.02292652 8.728738364
29.03857658 15.06360152
41.03857658 1.894461541
43.01784114 1.275507262
43.05422664 2.020493492
55.05422664 1.061435764
57.06987671 13.8231651
59.01275576 8.098802703
61.02840582 1.911582314
63.04405588 1.276891343
73.02840582 3.980382537
210.9597925 1.363898617
224.9754425 2.129270777
235.0503217 1.174540655
236.9754425 1.883475417
238.9910926 3.525342208
265.0067427 2.071444242
267.0223927 2.386969341
279.0223927 2.550297203
281.0380428 1.322592426
295.0536929 2.611199683

Name: +ve in-silico MS/MS by CFM-ID for JCICEFRXPBGKHM-UHFFFAOYSA-M
ID: JCICEFRXPBGKHM-UHFFFAOYSA-M
Comment: Energy0
Num peaks: 9
29.03857658 2.870704727
282.9809218 2.413817952
284.9965719 2.834603142
309.0329574 6.009942082
311.0486075 8.422194592
313.0642575 3.873945935
323.0486075 2.663047323
325.027872 5.009462292
341.0591722 47.51795096

Name: +ve in-silico MS/MS by CFM-ID for JCICEFRXPBGKHM-UHFFFAOYSA-M
ID: JCICEFRXPBGKHM-UHFFFAOYSA-M
Comment: Energy1
Num peaks: 18
43.01784114 0.9121664069
57.0334912 2.158323659
57.06987671 2.020889399
59.01275576 2.111628922
61.02840582 6.052582223
73.02840582 4.007345911
74.98991214 1.410115936
75.04405588 2.092003723
77.0055622 2.905156528
86.98991214 1.276436107
89.0055622 8.004392857
91.02121226 9.53251619
105.0004768 11.1883766
107.0161269 13.62048179
109.0317769 0.8336940522
265.0067427 0.792966735
323.0486075 1.367340374
341.0591722 10.09886192

Name: +ve in-silico MS/MS by CFM-ID for JCICEFRXPBGKHM-UHFFFAOYSA-M
ID: JCICEFRXPBGKHM-UHFFFAOYSA-M
Comment: Energy2
Num peaks: 31
27.02292652 2.116203438
29.03857658 14.03173351
31.05422664 1.13102208
39.02292652 1.235023547
41.03857658 1.500534799
43.01784114 1.700468521
43.05422664 2.098828466
45.0334912 3.113030276
47.04914126 0.922380265
57.0334912 2.703854306
57.06987671 4.852871835
58.99499752 1.065024648
59.04914126 1.371868402
77.0055622 0.8151255236
235.0503217 0.8035248931
252.9703572 1.663463641
265.0067427 0.8346482056
266.9860072 4.643655235
281.0016573 3.557670918
281.0380428 1.313389385
282.9809218 0.8902073674
283.0173073 2.270787975
293.0380428 1.765350549
295.0173073 4.681997657
297.0329574 2.702459404
307.0173073 1.359545899
309.0329574 2.349134828
311.0486075 2.898351728
313.0642575 2.161608053
323.0486075 1.812446896
325.027872 2.028906986

Name: +ve in-silico MS/MS by CFM-ID for SQMRUOYMQQUULL-UHFFFAOYSA-N
ID: SQMRUOYMQQUULL-UHFFFAOYSA-N
Comment: Energy0
Num peaks: 7
26.00252542 2.268113022
263.0121041 4.593021964
289.1005252 3.032414811
309.0903544 3.098053258
318.0906888 2.439228069
319.0747044 14.54838839
336.1012535 50.9552451

Name: +ve in-silico MS/MS by CFM-ID for SQMRUOYMQQUULL-UHFFFAOYSA-N
ID: SQMRUOYMQQUULL-UHFFFAOYSA-N
Comment: Energy1
Num peaks: 29
26.00252542 1.442257456
29.03857658 1.042174373
76.01817548 0.8841051066
82.06512568 3.798817969
86.0964258 1.134172699
121.0760247 0.9885055476
132.0807757 1.578145451
147.0916748 1.19388769
149.1073248 8.287714306
188.0012051 1.081194068
216.0113759 1.345988627
236.0012051 0.9074922542
245.0015394 0.9768584852
247.0171895 0.9078389057
261.0692251 1.040056974
262.0896262 1.023784962
263.0121041 5.333670455
272.0739761 0.8229501376
287.0848751 2.496900977
289.1005252 5.797798682
300.0801241 3.638887754
301.0641397 2.164600436
305.0590543 1.099378293
308.0699533 1.305985234
309.0903544 1.373749994
318.0906888 10.89165221
319.0747044 4.772939605
320.0699533 1.30690191
336.1012535 11.59888606

Name: +ve in-silico MS/MS by CFM-ID for SQMRUOYMQQUULL-UHFFFAOYSA-N
ID: SQMRUOYMQQUULL-UHFFFAOYSA-N
Comment: Energy2
Num peaks: 31
26.00252542 3.151364657
29.03857658 2.060379677
39.02292652 1.044843191
44.04947561 3.529548569
50.00252542 2.355967077
52.01817548 4.181746349
58.06512568 2.597935892
63.02292652 1.36398202
64.01817548 3.729724557
70.06512568 1.404390033
72.08077574 3.803362642
74.00252542 2.618428861
74.0964258 1.610218759
76.01817548 9.585479053
78.03382555 1.433007179
80.04947561 0.9404694767
82.06512568 1.028143735
84.08077574 2.275849064
94.02874017 1.330732863
94.06512568 0.9539035924
98.0964258 1.116403027
110.0236548 2.93072011
121.0760247 4.737843599
122.0964258 1.542374506
124.0393049 1.617554067
133.0760247 1.528017501
143.0603746 0.8593159734
145.0760247 3.216073466
149.1073248 3.403573531
188.0012051 1.922364564
263.0121041 1.463464617

Name: +ve in-silico MS/MS by CFM-ID for RROXRZXYZXVNGB-UHFFFAOYSA-N
ID: RROXRZXYZXVNGB-UHFFFAOYSA-N
Comment: Energy0
Num peaks: 14
30.03382555 3.373953857
44.04947561 14.75684685
46.06512568 1.467472755
71.99024648 1.323467738
76.02154661 4.960592718
78.03719668 1.488868937
281.0516604 4.803730005
295.0495523 1.103433389
311.0808524 3.182939108
312.0761013 9.869902157
315.0393815 1.242326998
340.071016 10.4264173
341.0550316 5.307630248
358.0815807 17.07166737

Name: +ve in-silico MS/MS by CFM-ID for RROXRZXYZXVNGB-UHFFFAOYSA-N
ID: RROXRZXYZXVNGB-UHFFFAOYSA-N
Comment: Energy1
Num peaks: 31
44.04947561 8.283981657
46.06512568 1.416290173
58.99499752 1.247489594
61.01064758 1.240356818
74.00589655 1.757711051
76.02154661 7.040387717
78.03719668 3.680526756
234.0509322 2.388994483
263.0410957 2.325068708
265.0567458 1.414726883
265.0753731 4.34519542
266.0230032 1.320645927
267.0182521 2.712653201
268.0386532 2.304614978
269.0339022 2.811121973
281.0516604 3.847461124
293.0702877 1.343390251
294.0543033 0.9226246779
294.0655367 1.431472338
295.0495523 1.501604964
296.0811867 1.837612837
297.0288168 2.623029581
299.0444669 0.9241596906
311.0808524 3.210969115
312.0761013 4.0004487
313.0237314 1.588850796
315.0393815 1.918708785
322.0604513 3.190750162
340.071016 5.018942841
341.0550316 1.212001638
358.0815807 1.784745798

Name: +ve in-silico MS/MS by CFM-ID for RROXRZXYZXVNGB-UHFFFAOYSA-N
ID: RROXRZXYZXVNGB-UHFFFAOYSA-N
Comment: Energy2
Num peaks: 31
15.02292652 0.8403326319
27.02292652 2.695639705
28.01817548 1.421571265
30.03382555 3.682099106
40.01817548 1.616811904
42.03382555 1.836506313
44.04947561 14.88579683
44.97934745 1.221155137
46.06512568 2.503319687
56.97934745 0.8176694163
58.99499752 6.209542325
61.01064758 2.795481162
69.97459642 2.085378916
70.99499752 0.7244142503
71.99024648 4.313035614
76.02154661 4.008242957
86.00589655 0.9960121953
111.0189038 0.9124314677
171.0400331 0.9560170107
234.0509322 2.044705774
237.0618312 1.441850395
263.0410957 1.193655041
265.0567458 1.354230262
265.0753731 0.7750152955
267.0182521 3.568514709
269.0339022 1.513408723
281.0516604 3.79061325
295.0495523 2.84872792
297.0288168 1.27334114
299.0444669 1.132972227
313.0237314 0.7038000174

Name: +ve in-silico MS/MS by CFM-ID for ZWJVOUFPDBDFSS-UHFFFAOYSA-N
ID: ZWJVOUFPDBDFSS-UHFFFAOYSA-N
Comment: Energy0
Num peaks: 9
41.03857658 7.727491089
55.01784114 3.592678468
118.9914675 14.45992405
121.0071176 2.943288188
168.988274 1.720063572
247.0163805 6.44098858
304.0742298 8.062191202
338.0785662 6.65036944
358.0847944 28.43530338

Name: +ve in-silico MS/MS by CFM-ID for ZWJVOUFPDBDFSS-UHFFFAOYSA-N
ID: ZWJVOUFPDBDFSS-UHFFFAOYSA-N
Comment: Energy1
Num peaks: 12
41.03857658 16.04909745
55.01784114 9.489188126
56.04947561 3.340520611
70.06512568 1.834187075
218.9850804 5.565261966
247.0163805 15.14069263
262.0272796 3.591345596
276.0429296 3.649938587
304.0742298 7.831012819
330.0534943 2.68332928
342.0534943 1.874089179
358.0847944 10.3251455

Name: +ve in-silico MS/MS by CFM-ID for ZWJVOUFPDBDFSS-UHFFFAOYSA-N
ID: ZWJVOUFPDBDFSS-UHFFFAOYSA-N
Comment: Energy2
Num peaks: 8
18.99785464 2.671432225
41.03857658 11.22920569
68.99466108 7.18056977
101.0008893 3.234358998
118.9914675 46.55717508
121.0071176 2.502027089
134.0775822 4.013232003
168.988274 4.690279449

Name: +ve in-silico MS/MS by CFM-ID for GMFJNZPIWGBEJF-UHFFFAOYSA-N
ID: GMFJNZPIWGBEJF-UHFFFAOYSA-N
Comment: Energy0
Num peaks: 6
19.01784114 0.7197456322
69.0334912 0.6143217793
107.0491413 4.64195248
216.0477614 4.393310053
306.0947116 1.242126832
336.1052762 83.85848795

Name: +ve in-silico MS/MS by CFM-ID for GMFJNZPIWGBEJF-UHFFFAOYSA-N
ID: GMFJNZPIWGBEJF-UHFFFAOYSA-N
Comment: Energy1
Num peaks: 6
107.0491413 18.24275484
121.0647913 4.793186866
216.0477614 11.47213878
310.0896262 2.091635331
318.0947116 5.225604304
336.1052762 42.98750509

Name: +ve in-silico MS/MS by CFM-ID for GMFJNZPIWGBEJF-UHFFFAOYSA-N
ID: GMFJNZPIWGBEJF-UHFFFAOYSA-N
Comment: Energy2
Num peaks: 19
39.02292652 3.1749392
49.00727645 3.483290902
51.02292652 7.388590163
53.03857658 1.877908791
63.02292652 18.12037868
65.03857658 1.323825903
77.03857658 1.724468319
79.01784114 1.295146966
79.05422664 4.367885004
81.0334912 5.103439667
105.0334912 3.829207708
107.0491413 15.42248493
121.0647913 1.57639168
138.0008112 4.62003694
216.0477614 1.793876064
288.0841469 2.052315069
290.0634114 1.209883402
306.0947116 1.244431494
310.0896262 1.175157987

Name: +ve in-silico MS/MS by CFM-ID for SLOPCJLJOKRVAG-UHFFFAOYSA-N
ID: SLOPCJLJOKRVAG-UHFFFAOYSA-N
Comment: Energy0
Num peaks: 6
70.03997355 1.44917394
206.0479514 1.00151097
272.0295245 18.24543183
287.0404235 1.065696581
314.0513225 1.963319134
341.0622215 67.48796622

Name: +ve in-silico MS/MS by CFM-ID for SLOPCJLJOKRVAG-UHFFFAOYSA-N
ID: SLOPCJLJOKRVAG-UHFFFAOYSA-N
Comment: Energy1
Num peaks: 9
70.03997355 2.228635445
125.0152543 3.251468403
263.0637458 2.314472795
272.0295245 11.52828292
287.0404235 10.97012789
297.0247734 2.613707421
299.0404235 35.83695939
314.0513225 5.356946461
341.0622215 6.711442982

Name: +ve in-silico MS/MS by CFM-ID for SLOPCJLJOKRVAG-UHFFFAOYSA-N
ID: SLOPCJLJOKRVAG-UHFFFAOYSA-N
Comment: Energy2
Num peaks: 18
70.03997355 1.490946407
113.0152543 2.589190065
125.0152543 1.727761529
134.9996042 11.62702095
136.0215466 1.614574414
137.0152543 20.6145442
149.0152543 3.057035133
150.0105033 1.335748102
152.0261533 10.05895489
154.0418034 1.128467135
158.0058965 4.299581165
160.0215466 2.938290265
236.0528467 3.329518645
238.0418034 1.344380095
255.9982243 1.354194359
270.0138744 2.49567648
272.0295245 8.169720544
287.0404235 1.126879265

Name: +ve in-silico MS/MS by CFM-ID for DJFRUKSHMVICIX-UHFFFAOYSA-N
ID: DJFRUKSHMVICIX-UHFFFAOYSA-N
Comment: Energy0
Num peaks: 6
128.0494756 1.317732932
130.0651257 1.618937113
166.013484 1.256057867
329.0920687 4.116793313
358.0822323 14.72564079
376.092797 69.84393353

Name: +ve in-silico MS/MS by CFM-ID for DJFRUKSHMVICIX-UHFFFAOYSA-N
ID: DJFRUKSHMVICIX-UHFFFAOYSA-N
Comment: Energy1
Num peaks: 6
209.0709393 4.615940716
329.0920687 12.04090041
330.0873177 3.789517224
348.0978823 12.27010835
358.0822323 31.7227737
376.092797 18.16834845

Name: +ve in-silico MS/MS by CFM-ID for DJFRUKSHMVICIX-UHFFFAOYSA-N
ID: DJFRUKSHMVICIX-UHFFFAOYSA-N
Comment: Energy2
Num peaks: 31
39.02292652 0.8727311217
50.00252542 4.259572749
63.02292652 1.673511011
65.03857658 1.840734724
67.01784114 2.366423918
79.05422664 0.7920156134
92.99710569 1.10306713
95.01275576 1.06514102
98.02365479 1.617147061
110.0236548 2.426728348
112.0029193 0.8115016324
122.0236548 2.377669978
128.0494756 3.8213227
130.0651257 3.444985977
136.0029193 1.490055532
138.0185694 5.196373993
140.0342195 0.8987715586
150.0185694 1.27052591
154.0651257 0.837237186
156.0807757 1.997205449
166.013484 11.24459158
182.0600403 1.363322161
183.0916748 3.866051338
209.0709393 7.518924955
211.0865894 1.637058461
303.0764186 1.110716943
320.1029677 0.9709222652
330.0873177 2.805776665
331.0713333 1.222695343
348.0978823 1.077231616
358.0822323 4.539234889

Name: +ve in-silico MS/MS by CFM-ID for ICLCNEAHXVPQMJ-UHFFFAOYSA-N
ID: ICLCNEAHXVPQMJ-UHFFFAOYSA-N
Comment: Energy0
Num peaks: 6
55.05422664 1.711764759
57.06987671 14.05101529
164.9729279 2.118198874
177.0910061 2.654638079
266.9834926 17.20094492
341.0566575 46.86217415

Name: +ve in-silico MS/MS by CFM-ID for ICLCNEAHXVPQMJ-UHFFFAOYSA-N
ID: ICLCNEAHXVPQMJ-UHFFFAOYSA-N
Comment: Energy1
Num peaks: 11
55.05422664 2.68957241
57.06987671 38.44896674
164.9729279 3.409685921
177.0910061 3.043192154
206.0115659 1.308694414
219.1128041 1.158004124
266.9834926 17.98146682
280.0847308 1.430480703
284.9940572 1.749480024
323.0460928 1.244185887
341.0566575 7.611920253

Name: +ve in-silico MS/MS by CFM-ID for ICLCNEAHXVPQMJ-UHFFFAOYSA-N
ID: ICLCNEAHXVPQMJ-UHFFFAOYSA-N
Comment: Energy2
Num peaks: 31
39.02292652 1.469541029
41.03857658 4.142439957
43.05422664 2.019408495
49.00727645 1.131833876
51.02292652 1.526264314
53.03857658 1.391755952
55.05422664 2.00483446
57.06987671 9.988273631
61.97920313 12.24466786
63.02292652 1.450179547
63.9948532 2.829165343
79.05422664 2.622689723
86.9744521 3.181055741
91.01784114 0.8492219663
93.0334912 0.8549334474
105.0334912 1.708778231
122.9511298 5.966326582
145.0396392 1.230435105
164.9729279 3.181658374
166.9885779 0.7341929198
177.0910061 0.7209817941
206.0115659 2.38017546
212.9729279 1.393913682
214.9885779 0.7505921251
222.9572778 2.690264433
224.9729279 1.249538106
226.9885779 0.7223388337
241.004228 0.9296091806
266.9834926 4.307422847
273.0304428 1.028837175
275.0460928 1.028837175

Name: +ve in-silico MS/MS by CFM-ID for UYVZRGIHJOPOCJ-UHFFFAOYSA-N
ID: UYVZRGIHJOPOCJ-UHFFFAOYSA-N
Comment: Energy0
Num peaks: 6
55.05422664 22.77053947
105.0334912 3.645356422
286.0993183 4.083249784
312.0785828 7.850992854
340.0734974 8.529043319
358.0840621 34.48476819

Name: +ve in-silico MS/MS by CFM-ID for UYVZRGIHJOPOCJ-UHFFFAOYSA-N
ID: UYVZRGIHJOPOCJ-UHFFFAOYSA-N
Comment: Energy1
Num peaks: 9
55.05422664 30.0159067
72.99202031 7.72825828
105.0334912 20.32166885
208.0523681 3.705013008
280.0371119 4.213758622
286.0993183 2.888270646
312.0785828 2.266202742
340.0734974 4.901468058
358.0840621 5.539879326

Name: +ve in-silico MS/MS by CFM-ID for UYVZRGIHJOPOCJ-UHFFFAOYSA-N
ID: UYVZRGIHJOPOCJ-UHFFFAOYSA-N
Comment: Energy2
Num peaks: 12
39.02292652 7.859827524
41.03857658 1.73661354
49.00727645 2.094333733
51.02292652 2.756955481
53.03857658 4.382153648
55.05422664 42.19138676
63.02292652 1.979816095
72.99202031 2.636399878
105.0334912 10.16303487
180.0574535 1.676868875
204.0210679 1.682260625
208.0523681 2.483039437

Name: +ve in-silico MS/MS by CFM-ID for FFYNYCAGYMODTO-UHFFFAOYSA-N
ID: FFYNYCAGYMODTO-UHFFFAOYSA-N
Comment: Energy0
Num peaks: 6
91.05422664 8.285955696
94.06512568 3.628615325
215.0525124 3.285594457
243.047427 16.51350805
318.0947116 5.522464183
336.1052762 51.94874538

Name: +ve in-silico MS/MS by CFM-ID for FFYNYCAGYMODTO-UHFFFAOYSA-N
ID: FFYNYCAGYMODTO-UHFFFAOYSA-N
Comment: Energy1
Num peaks: 6
91.05422664 10.71998961
94.06512568 4.533265385
215.0525124 5.852059807
243.047427 38.41877608
244.042676 5.302797358
336.1052762 15.52889661

Name: +ve in-silico MS/MS by CFM-ID for FFYNYCAGYMODTO-UHFFFAOYSA-N
ID: FFYNYCAGYMODTO-UHFFFAOYSA-N
Comment: Energy2
Num peaks: 12
51.02292652 2.123104868
63.02292652 6.377815484
65.03857658 3.35807693
75.02292652 1.639003688
79.05422664 1.621378152
91.05422664 44.35031146
93.06987671 6.474437496
105.0334912 2.544967607
199.0575978 6.283032398
215.0525124 2.722325716
225.0368623 1.940793034
243.047427 1.737108419

Name: +ve in-silico MS/MS by CFM-ID for SJQKVGCPBDVUFK-UHFFFAOYSA-N
ID: SJQKVGCPBDVUFK-UHFFFAOYSA-N
Comment: Energy0
Num peaks: 6
91.05422664 12.45761997
218.0479514 0.7019049924
243.0432004 7.712141774
258.0540994 1.198585478
300.1243719 2.282847472
336.1010496 73.79669364

Name: +ve in-silico MS/MS by CFM-ID for SJQKVGCPBDVUFK-UHFFFAOYSA-N
ID: SJQKVGCPBDVUFK-UHFFFAOYSA-N
Comment: Energy1
Num peaks: 6
91.05422664 31.34913101
218.0479514 2.609548005
243.0432004 8.191136373
244.0384493 2.087806343
258.0540994 4.323128113
336.1010496 38.03968927

Name: +ve in-silico MS/MS by CFM-ID for SJQKVGCPBDVUFK-UHFFFAOYSA-N
ID: SJQKVGCPBDVUFK-UHFFFAOYSA-N
Comment: Energy2
Num peaks: 11
49.00727645 1.618734074
51.02292652 2.591539466
63.02292652 3.20297573
65.03857658 7.155610431
75.02292652 4.307755604
91.05422664 44.64961107
182.0712737 2.035474117
191.0370524 3.315677983
218.0479514 4.080557878
243.0432004 5.710414993
244.0384493 1.764242642

Name: +ve in-silico MS/MS by CFM-ID for YJBIJSVYPHRVCI-UHFFFAOYSA-N
ID: YJBIJSVYPHRVCI-UHFFFAOYSA-N
Comment: Energy0
Num peaks: 6
122.0600403 16.06678312
129.0101689 9.814069652
169.041469 3.008295282
197.0363837 8.415043897
318.0891475 20.13649057
336.0997122 27.12475501

Name: +ve in-silico MS/MS by CFM-ID for YJBIJSVYPHRVCI-UHFFFAOYSA-N
ID: YJBIJSVYPHRVCI-UHFFFAOYSA-N
Comment: Energy1
Num peaks: 9
41.03857658 3.062708381
108.0443902 1.477765424
122.0600403 25.13822912
129.0101689 24.70365846
169.041469 5.798508038
197.0363837 7.474389689
208.0968197 1.558265268
318.0891475 8.453615247
336.0997122 3.074605605

Name: +ve in-silico MS/MS by CFM-ID for YJBIJSVYPHRVCI-UHFFFAOYSA-N
ID: YJBIJSVYPHRVCI-UHFFFAOYSA-N
Comment: Energy2
Num peaks: 18
39.02292652 3.137048291
41.03857658 5.183114004
65.03857658 1.469101255
69.0334912 1.797078181
72.98395416 1.136247873
79.01784114 2.107919572
92.04947561 2.621361935
96.98395416 3.901712308
98.99960423 5.140775701
101.0152543 7.798287091
108.0443902 2.054235427
113.0152543 1.734168805
122.0600403 4.626380115
129.0101689 26.23264845
133.0647913 1.522634272
167.025819 3.003933936
169.041469 4.981013512
197.0363837 2.528680096

Name: +ve in-silico MS/MS by CFM-ID for LVNYJXIBJFXIRZ-UHFFFAOYSA-N
ID: LVNYJXIBJFXIRZ-UHFFFAOYSA-N
Comment: Energy0
Num peaks: 14
29.03857658 2.843715153
60.08077574 1.318470458
136.0158061 4.395309881
138.0314562 21.62221559
140.0471063 6.66190916
166.0627563 1.438921701
168.0784064 4.608296189
169.0317769 4.6668927
264.0090065 1.28316872
290.0610421 1.283886073
292.0403066 2.856911924
306.0559567 3.664881185
308.0716068 18.00322581
336.1029069 5.73730393

Name: +ve in-silico MS/MS by CFM-ID for LVNYJXIBJFXIRZ-UHFFFAOYSA-N
ID: LVNYJXIBJFXIRZ-UHFFFAOYSA-N
Comment: Energy1
Num peaks: 18
43.05422664 3.625319208
47.04914126 1.213677722
60.08077574 3.299047643
122.0365416 6.298518128
124.0521916 1.943682937
138.0314562 0.9666169414
140.0471063 2.025499789
169.0317769 4.319676925
187.0423416 3.347952458
228.0784064 0.9362253647
248.9981075 2.103457667
250.0297419 1.511226573
264.0090065 10.27399404
266.0246566 28.43106436
290.0610421 2.082500365
292.0766921 1.2838198
306.0559567 1.018871747
308.0716068 5.325088006

Name: +ve in-silico MS/MS by CFM-ID for LVNYJXIBJFXIRZ-UHFFFAOYSA-N
ID: LVNYJXIBJFXIRZ-UHFFFAOYSA-N
Comment: Energy2
Num peaks: 31
27.02292652 1.894279372
29.03857658 5.940099277
39.02292652 1.859078932
41.03857658 1.291179039
43.05422664 2.128967842
47.04914126 0.8879021417
58.06512568 1.258897285
60.08077574 1.691817959
65.03857658 0.8945901768
75.02292652 1.36757881
77.03857658 7.021716267
79.05422664 1.15217376
91.05422664 5.769631015
93.0334912 1.354757323
93.06987671 1.02922255
122.0365416 1.425273603
124.0158061 0.8358569106
136.0158061 3.08712264
138.0314562 12.43794476
140.0471063 2.771587186
143.0161269 0.8164368492
152.0471063 0.7822067357
155.0161269 2.803092044
169.0317769 6.041626914
171.047427 1.444267524
177.0943772 1.097177785
214.0627563 0.7937370894
216.0784064 1.022073699
228.0784064 1.834545888
292.0403066 1.939004979
292.0766921 1.052162953

Name: +ve in-silico MS/MS by CFM-ID for DBGYEVBSRGXKBZ-UHFFFAOYSA-N
ID: DBGYEVBSRGXKBZ-UHFFFAOYSA-N
Comment: Energy0
Num peaks: 6
154.9894335 17.43531386
182.1175552 2.795066842
290.0578474 10.34345895
308.0684121 9.774879322
318.0891475 1.847148888
336.0997122 43.05078947

Name: +ve in-silico MS/MS by CFM-ID for DBGYEVBSRGXKBZ-UHFFFAOYSA-N
ID: DBGYEVBSRGXKBZ-UHFFFAOYSA-N
Comment: Energy1
Num peaks: 16
119.0491413 2.54312605
126.9945188 1.02594215
129.0101689 0.9810401951
136.0756904 1.673034
152.070605 0.9030593761
154.9894335 38.9620022
165.0910061 2.486001351
182.1175552 1.62744113
208.0968197 1.321842296
264.0421973 2.350007738
280.0371119 0.9095199478
290.0578474 10.16397542
292.0734974 0.8776278244
308.0684121 5.485399125
318.0891475 1.097099877
336.0997122 8.048085106

Name: +ve in-silico MS/MS by CFM-ID for DBGYEVBSRGXKBZ-UHFFFAOYSA-N
ID: DBGYEVBSRGXKBZ-UHFFFAOYSA-N
Comment: Energy2
Num peaks: 30
29.03857658 0.5386628895
53.00219107 0.5869111891
84.98395416 1.207787917
92.99710569 0.9814350034
98.99960423 0.8482565459
109.0647913 0.8294235548
112.9788688 0.8514892104
119.0491413 0.4896886435
121.0647913 0.5907597836
122.9632187 2.900931931
124.0756904 0.5332218346
124.9788688 2.190318223
126.9945188 6.092913904
129.0101689 1.275262348
136.0756904 3.214194939
137.0597059 1.066423641
138.9945188 1.272722427
152.070605 3.237684765
154.9894335 39.63283389
165.0910061 0.6985670474
180.0655196 1.393043319
220.0159826 0.7443785479
234.0316326 1.008787066
250.0265472 1.295497117
262.0265472 1.06634106
264.0421973 0.9266406608
278.0214619 1.10689623
290.0578474 1.689593374
292.0734974 1.012251923
300.1230345 1.004045482

Name: +ve in-silico MS/MS by CFM-ID for ZKEGJXOJWPCGRB-UHFFFAOYSA-N
ID: ZKEGJXOJWPCGRB-UHFFFAOYSA-N
Comment: Energy0
Num peaks: 6
45.99235466 0.2656061739
55.01784114 0.04442437953
330.0873177 0.01548516271
348.0978823 0.120728876
350.0771469 0.3199715548
376.092797 99.16019877

Name: +ve in-silico MS/MS by CFM-ID for ZKEGJXOJWPCGRB-UHFFFAOYSA-N
ID: ZKEGJXOJWPCGRB-UHFFFAOYSA-N
Comment: Energy1
Num peaks: 6
45.99235466 0.1935949978
322.0822323 0.2428144716
330.0873177 0.1935181223
348.0978823 0.2788410459
350.0771469 0.2743076321
376.092797 97.87501005

Name: +ve in-silico MS/MS by CFM-ID for ZKEGJXOJWPCGRB-UHFFFAOYSA-N
ID: ZKEGJXOJWPCGRB-UHFFFAOYSA-N
Comment: Energy2
Num peaks: 8
45.99235466 3.426023197
296.0665822 3.291207345
320.0665822 2.941930634
322.0822323 4.379787624
330.0873177 6.660664799
348.0978823 6.701491007
350.0771469 10.4386128
376.092797 42.26023614

Name: +ve in-silico MS/MS by CFM-ID for ROEMKBOAIRQWSQ-UHFFFAOYSA-N
ID: ROEMKBOAIRQWSQ-UHFFFAOYSA-N
Comment: Energy0
Num peaks: 6
47.04914126 8.045820186
258.058326 3.563362809
264.0841469 24.8279684
290.0634114 11.27402532
308.0739761 3.833035807
336.1052762 31.1216712

Name: +ve in-silico MS/MS by CFM-ID for ROEMKBOAIRQWSQ-UHFFFAOYSA-N
ID: ROEMKBOAIRQWSQ-UHFFFAOYSA-N
Comment: Energy1
Num peaks: 10
47.04914126 12.34121677
73.02840582 2.08009397
84.00800472 2.212030247
232.042676 2.972085713
254.0270259 1.828306069
258.058326 2.927188433
264.0841469 17.96413449
290.0634114 22.76548365
308.0739761 8.69550081
336.1052762 8.030727252

Name: +ve in-silico MS/MS by CFM-ID for ROEMKBOAIRQWSQ-UHFFFAOYSA-N
ID: ROEMKBOAIRQWSQ-UHFFFAOYSA-N
Comment: Energy2
Num peaks: 31
29.03857658 1.737749609
44.99710569 0.8521852263
47.04914126 1.472229664
49.00727645 2.167020567
51.02292652 1.044355716
59.99024648 3.116720148
63.02292652 0.9848959562
85.96951104 3.950973879
101.0385766 1.102656688
125.9644257 1.629450004
127.0542266 1.14630487
148.0215466 1.002250879
188.0528467 6.214994255
203.0855268 4.967194579
205.1011768 4.103730807
210.0371967 1.070283915
212.0528467 1.307875803
224.0528467 1.355293117
230.0964258 4.747791143
232.1120759 0.8558505318
234.0371967 1.344247617
236.0528467 2.646354305
237.0732478 2.346021498
238.0684968 1.690868447
248.0528467 5.385763993
254.0270259 2.766744378
256.0756904 0.8898810076
264.0841469 14.16225996
266.0997969 0.9464840745
290.0634114 1.897445378
320.0739761 1.130543158

Name: +ve in-silico MS/MS by CFM-ID for IVRVIBOVTONGDP-UHFFFAOYSA-N
ID: IVRVIBOVTONGDP-UHFFFAOYSA-N
Comment: Energy0
Num peaks: 6
47.04914126 8.268921398
73.02840582 2.956678239
264.0841469 25.13243138
290.0634114 11.64471686
308.0739761 3.962053693
336.1052762 32.38563671

Name: +ve in-silico MS/MS by CFM-ID for IVRVIBOVTONGDP-UHFFFAOYSA-N
ID: IVRVIBOVTONGDP-UHFFFAOYSA-N
Comment: Energy1
Num peaks: 11
47.04914126 11.91018008
73.02840582 1.998949152
232.042676 2.247022583
235.0575978 4.905830186
237.0732478 3.524496672
239.0888979 1.351530937
258.058326 1.92497368
264.0841469 15.97648474
290.0634114 20.7367612
308.0739761 8.357297734
336.1052762 7.580200023

Name: +ve in-silico MS/MS by CFM-ID for IVRVIBOVTONGDP-UHFFFAOYSA-N
ID: IVRVIBOVTONGDP-UHFFFAOYSA-N
Comment: Energy2
Num peaks: 31
29.03857658 1.68531909
44.99710569 0.8264651405
47.04914126 1.426596015
49.00727645 1.332986388
59.99024648 2.815175548
62.00589655 3.651163042
73.02840582 0.7647712728
85.96951104 4.088975381
101.0385766 1.435697079
103.0542266 0.9115088663
116.0494756 1.31502018
123.0262976 1.248791434
125.9644257 1.906005251
127.9800757 1.824896171
148.0215466 7.666218581
188.0528467 5.484985728
203.0855268 4.593213742
205.1011768 3.569431255
212.0528467 0.8779572171
230.0964258 2.369663726
232.1120759 0.8300774171
235.0575978 2.108178835
236.0528467 1.32081838
237.0732478 6.482618497
238.0684968 0.8439271032
248.0528467 2.206219847
254.0270259 1.858857496
264.0841469 9.228221364
266.0997969 0.9175871472
290.0634114 1.929091372
320.0739761 1.304840089

Name: +ve in-silico MS/MS by CFM-ID for QRAUOPAUYJGFRF-UHFFFAOYSA-N
ID: QRAUOPAUYJGFRF-UHFFFAOYSA-N
Comment: Energy0
Num peaks: 22
15.02292652 1.0203167
105.0447246 2.325714379
105.9957258 1.560469644
107.0603746 10.24396405
222.0219405 1.139414548
236.048824 3.275463141
238.064474 2.800559596
248.0012051 1.330558296
250.0168552 2.912072074
265.0277542 1.446909718
280.0386532 0.9067192569
299.0484896 1.458469828
301.0641397 0.8649396858
312.0437386 1.078117143
314.0593887 1.804852741
326.0593887 1.965166511
327.0434043 1.592647465
328.0750387 5.347259981
330.0906888 9.80982748
340.0750387 5.638003051
342.0543033 8.813192205
358.0856034 12.93942204

Name: +ve in-silico MS/MS by CFM-ID for QRAUOPAUYJGFRF-UHFFFAOYSA-N
ID: QRAUOPAUYJGFRF-UHFFFAOYSA-N
Comment: Energy1
Num peaks: 31
15.02292652 1.106692237
53.00219107 1.310256581
67.05422664 1.370942117
93.99572579 4.470481535
96.01137585 2.174853459
115.9800757 1.607188281
117.0334912 1.262961459
117.9957258 8.921553406
118.9797414 1.903382569
119.0603746 3.263565242
120.0113759 1.133469433
131.0603746 1.200036271
145.9906404 3.715053543
148.0062905 2.401850479
209.0709393 0.9653484024
220.9903061 0.998380625
223.0865894 2.134624803
235.0865894 1.72981198
236.0012051 0.9502422506
237.0658539 1.194020875
250.0168552 2.253130096
251.081504 2.224500385
253.0971541 1.396060136
263.081504 3.139176008
265.0277542 1.210554692
299.0484896 1.147868134
327.0434043 3.126897504
329.0590543 1.579559461
330.0906888 2.477673225
340.0750387 1.791976015
358.0856034 2.778295163

Name: +ve in-silico MS/MS by CFM-ID for QRAUOPAUYJGFRF-UHFFFAOYSA-N
ID: QRAUOPAUYJGFRF-UHFFFAOYSA-N
Comment: Energy2
Num peaks: 31
15.02292652 1.57905952
41.00219107 3.43159018
65.03857658 1.657788274
76.96917669 1.179912493
79.05422664 1.048346955
94.06512568 1.129008946
105.0334912 0.9079471248
105.0447246 4.783353692
105.9957258 9.237309154
107.0603746 14.32240114
108.0113759 1.907778458
115.9800757 1.209580231
117.9957258 1.144692379
129.0447246 1.184725197
129.9957258 1.240786219
131.0603746 1.687731516
143.0603746 2.023650249
209.0709393 1.003020713
220.0062905 2.241012995
222.0219405 2.816589979
224.0375906 1.119011838
234.0331739 1.107349256
235.0865894 1.607914817
236.048824 1.957848965
237.0328396 1.31328634
246.0331739 2.016834741
252.0801241 1.63477019
274.064474 0.9576799758
276.0801241 1.308489538
310.064474 0.8912032453
314.0593887 1.415710647

Name: +ve in-silico MS/MS by CFM-ID for BVSMPRKVHSERJV-UHFFFAOYSA-N
ID: BVSMPRKVHSERJV-UHFFFAOYSA-N
Comment: Energy0
Num peaks: 9
29.03857658 2.556615154
47.04914126 1.806997436
124.0393049 2.502058471
140.0342195 6.955865279
185.0362072 4.849391306
306.0525856 6.54348193
308.0682356 39.09191578
310.0838857 4.685108138
336.0995358 12.03605704

Name: +ve in-silico MS/MS by CFM-ID for BVSMPRKVHSERJV-UHFFFAOYSA-N
ID: BVSMPRKVHSERJV-UHFFFAOYSA-N
Comment: Energy1
Num peaks: 28
29.03857658 2.415006319
47.04914126 1.990064837
63.02292652 0.8801962018
93.06987671 0.8881599172
101.0385766 2.041227811
103.0542266 1.360951622
105.0698767 4.840126573
107.0855268 0.9864254119
110.0236548 2.73350323
122.0236548 1.483066752
124.0393049 6.851596483
140.0342195 7.106218057
169.0412926 3.175823121
171.0569427 1.172988124
197.0725927 1.810153793
201.9899853 4.965395711
204.0056354 4.80096054
230.0212854 0.8664798803
259.0518573 0.9207904326
280.0369355 0.9482729325
282.0525856 1.719443306
290.0576709 6.843273314
292.073321 3.044542831
300.0784064 0.8481223875
306.0525856 1.572433316
308.0682356 9.98643946
318.0889711 2.146367448
336.0995358 1.72740454

Name: +ve in-silico MS/MS by CFM-ID for BVSMPRKVHSERJV-UHFFFAOYSA-N
ID: BVSMPRKVHSERJV-UHFFFAOYSA-N
Comment: Energy2
Num peaks: 29
27.02292652 1.989784021
29.03857658 5.201423962
41.00219107 1.400983299
43.01784114 1.048494531
45.0334912 1.934668364
47.04914126 2.363090118
49.00727645 2.367638904
51.02292652 5.05520996
53.03857658 1.004348207
63.02292652 2.736533811
79.05422664 1.114906861
89.03857658 1.280705535
91.05422664 1.532268286
103.0542266 2.202757869
105.0698767 4.275779391
107.0855268 2.41984487
108.0443902 1.091991736
122.0236548 6.316061927
124.0393049 12.40839506
126.0549549 2.51312656
128.070605 2.83967721
130.086255 1.010090994
140.0342195 7.209843567
142.0498695 1.44080141
144.0655196 1.414173602
146.0811697 1.382294412
185.0362072 2.081147478
282.0525856 1.563888708
306.0525856 0.9959728091

Name: +ve in-silico MS/MS by CFM-ID for BBQDFLRTTYUHCV-UHFFFAOYSA-N
ID: BBQDFLRTTYUHCV-UHFFFAOYSA-N
Comment: Energy0
Num peaks: 6
79.05422664 2.115473441
105.0334912 9.592832468
224.0430082 0.2048747983
254.0535729 0.3321554443
280.0328375 1.312201385
358.0797877 84.34453267

Name: +ve in-silico MS/MS by CFM-ID for BBQDFLRTTYUHCV-UHFFFAOYSA-N
ID: BBQDFLRTTYUHCV-UHFFFAOYSA-N
Comment: Energy1
Num peaks: 7
79.05422664 6.238158878
105.0334912 14.81260572
119.0103111 2.410395339
211.075356 1.921028134
254.0535729 2.551745419
280.0328375 10.32491039
358.0797877 43.05048627

Name: +ve in-silico MS/MS by CFM-ID for BBQDFLRTTYUHCV-UHFFFAOYSA-N
ID: BBQDFLRTTYUHCV-UHFFFAOYSA-N
Comment: Energy2
Num peaks: 13
39.02292652 4.778577838
49.00727645 9.999447922
51.02292652 7.600436632
63.02292652 9.001018148
79.01784114 1.944029366
79.05422664 12.50785911
89.00219107 1.468458243
105.0334912 22.43921225
119.0103111 1.390690002
196.0368602 3.226768085
214.0222728 1.34624371
224.0430082 2.038034867
254.0535729 2.293352728

Name: +ve in-silico MS/MS by CFM-ID for RMXPQRFMAKUDGF-UHFFFAOYSA-N
ID: RMXPQRFMAKUDGF-UHFFFAOYSA-N
Comment: Energy0
Num peaks: 6
125.0152543 5.011424274
142.0418034 3.396586149
167.0702706 5.704984463
195.0651853 18.40063524
304.0734974 2.293098414
336.0997122 58.10560621

Name: +ve in-silico MS/MS by CFM-ID for RMXPQRFMAKUDGF-UHFFFAOYSA-N
ID: RMXPQRFMAKUDGF-UHFFFAOYSA-N
Comment: Energy1
Num peaks: 10
125.0152543 13.0939964
142.0418034 3.061381346
151.0389705 4.434564847
165.0546206 1.812881719
167.0702706 8.676051118
195.0651853 31.77526387
290.0578474 1.462382075
292.0734974 2.528070034
304.0734974 2.166134922
336.0997122 12.12260644

Name: +ve in-silico MS/MS by CFM-ID for RMXPQRFMAKUDGF-UHFFFAOYSA-N
ID: RMXPQRFMAKUDGF-UHFFFAOYSA-N
Comment: Energy2
Num peaks: 17
15.02292652 1.748871712
79.01784114 1.551129801
81.0334912 3.260012759
83.04914126 3.33847311
98.99960423 1.517582118
109.0284058 2.266870213
111.0440559 4.810542021
123.0440559 1.878703024
125.0152543 13.23476373
137.0597059 8.836983173
139.0389705 1.738809863
139.075356 1.560989524
153.0546206 4.521027473
165.0546206 6.05574952
167.0702706 15.16763616
179.0338851 3.384993472
195.0651853 6.127742184

Name: +ve in-silico MS/MS by CFM-ID for GNOWEICYAZVPHG-UHFFFAOYSA-N
ID: GNOWEICYAZVPHG-UHFFFAOYSA-N
Comment: Energy0
Num peaks: 26
55.05422664 1.398751176
69.06987671 1.396083223
83.08552677 0.728041227
97.95588084 4.035297133
107.0855268 0.9331992123
109.1011768 2.173301299
109.9558808 0.7129104788
111.1168269 1.449848677
123.1168269 1.247817005
137.132477 1.191624031
151.148127 3.062413656
153.1637771 1.523425135
197.9638587 1.053270987
211.9795087 1.035440079
223.9795087 1.144311854
225.1404548 1.060178597
225.9951588 1.041220403
239.1561049 1.509794206
252.1513538 7.139766792
266.0264589 0.9674965909
280.042109 1.033568567
292.042109 3.368708902
294.0577591 2.964795572
296.0734091 0.7786026259
300.1280315 7.291043419
336.1047093 30.32118757

Name: +ve in-silico MS/MS by CFM-ID for GNOWEICYAZVPHG-UHFFFAOYSA-N
ID: GNOWEICYAZVPHG-UHFFFAOYSA-N
Comment: Energy1
Num peaks: 31
39.02292652 1.545090205
55.05422664 4.722168675
65.03857658 1.906073683
67.05422664 1.948160578
69.06987671 3.725962424
79.05422664 1.29420405
81.06987671 1.495598724
83.08552677 1.707910077
97.95588084 2.456925959
107.0855268 2.759187757
109.1011768 2.128595024
119.0855268 1.589348108
121.1011768 1.136257389
123.1168269 2.727216057
137.132477 2.158886477
149.132477 1.285822668
151.148127 1.25906318
195.9482086 1.093386863
197.9638587 2.180801831
203.1794272 1.847694905
211.9795087 1.8480444
221.9638587 1.195883934
223.9795087 1.600397375
225.9951588 1.103890088
239.1561049 2.963527791
264.0108089 1.136992779
266.0264589 1.697118775
280.042109 1.775365993
292.042109 1.274470448
300.1280315 2.119102283
336.1047093 5.430862034

Name: +ve in-silico MS/MS by CFM-ID for GNOWEICYAZVPHG-UHFFFAOYSA-N
ID: GNOWEICYAZVPHG-UHFFFAOYSA-N
Comment: Energy2
Num peaks: 31
39.02292652 1.295631226
41.03857658 1.446437183
51.02292652 1.189916475
53.03857658 2.969020301
55.05422664 7.447208049
65.03857658 3.17361339
67.05422664 5.681605989
69.06987671 4.386012082
72.98395416 0.8926131834
79.05422664 1.351040354
81.06987671 1.645015819
83.08552677 0.9240358147
89.01525429 0.9135486969
97.95588084 5.842732562
98.99960423 1.529632993
101.0152543 2.064398248
107.0855268 1.488749543
109.1011768 2.382365747
111.1168269 0.8857808244
115.0309044 1.135617658
123.1168269 1.221474937
141.0465544 1.415357733
151.148127 2.58572402
153.1637771 0.893669547
155.0622045 1.879190573
167.0622045 0.8560077281
169.0778545 2.437863429
183.0935046 0.843394813
191.1794272 0.9848348481
300.1280315 1.146652573
320.0734091 1.280436782

Name: +ve in-silico MS/MS by CFM-ID for PJXBCFBBMFITDV-UHFFFAOYSA-N
ID: PJXBCFBBMFITDV-UHFFFAOYSA-N
Comment: Energy0
Num peaks: 6
67.02907452 1.000803658
91.05422664 3.90508046
155.0161269 5.234426568
157.0317769 0.6317647476
315.0434043 0.5089904668
341.0590543 85.28234158

Name: +ve in-silico MS/MS by CFM-ID for PJXBCFBBMFITDV-UHFFFAOYSA-N
ID: PJXBCFBBMFITDV-UHFFFAOYSA-N
Comment: Energy1
Num peaks: 8
65.03857658 3.784717659
67.05422664 2.804108231
91.05422664 47.19074009
155.0161269 3.288817817
273.0579917 2.46985944
287.0372563 2.162542269
299.0372563 6.340132051
341.0590543 12.03408589

Name: +ve in-silico MS/MS by CFM-ID for PJXBCFBBMFITDV-UHFFFAOYSA-N
ID: PJXBCFBBMFITDV-UHFFFAOYSA-N
Comment: Energy2
Num peaks: 13
39.02292652 3.038389413
49.00727645 5.434092358
51.02292652 5.479129068
65.03857658 7.873927441
67.02907452 5.502392944
67.05422664 2.752194486
75.02292652 5.368535297
77.03857658 3.220449923
87.02292652 2.185073166
89.03857658 3.08662305
91.05422664 26.40967915
129.0447246 1.790128278
157.0396392 7.887569203

Name: +ve in-silico MS/MS by CFM-ID for ZRXYHTJBQHVTEV-UHFFFAOYSA-N
ID: ZRXYHTJBQHVTEV-UHFFFAOYSA-N
Comment: Energy0
Num peaks: 15
41.03857658 2.543780249
69.0334912 12.67048959
153.9703438 1.517989346
155.9859939 1.574671682
175.075356 4.819617435
177.0910061 2.184956505
270.0329441 1.259928573
272.0485941 7.42193348
290.0591588 1.77231428
315.0795599 5.354650259
326.0591588 2.061100951
328.0748089 4.934592784
330.0904589 9.706859025
340.0748089 1.721303102
358.0853736 21.51414135

Name: +ve in-silico MS/MS by CFM-ID for ZRXYHTJBQHVTEV-UHFFFAOYSA-N
ID: ZRXYHTJBQHVTEV-UHFFFAOYSA-N
Comment: Energy1
Num peaks: 23
39.02292652 1.117120789
41.03857658 10.97818312
43.05422664 0.9818075396
44.0130901 8.50774205
69.0334912 14.14471222
112.9801802 0.9008620294
117.0698767 1.204778168
153.9703438 6.982650058
155.9859939 1.444565307
196.017294 1.452436747
203.1066561 1.833938667
229.0427805 1.339299495
244.0536795 2.480038624
254.0380294 1.020105811
272.0485941 7.158887495
290.0591588 0.9754035931
302.0955443 2.421155711
313.0639098 1.918521462
315.0795599 2.052351598
328.0748089 0.9525603443
330.0904589 5.078544451
340.0748089 2.395713852
358.0853736 2.661197374

Name: +ve in-silico MS/MS by CFM-ID for ZRXYHTJBQHVTEV-UHFFFAOYSA-N
ID: ZRXYHTJBQHVTEV-UHFFFAOYSA-N
Comment: Energy2
Num peaks: 24
25.00727645 0.9510966115
29.00219107 0.673415936
39.02292652 8.51209989
41.03857658 12.29970391
43.05422664 0.7930260159
53.00219107 5.678448165
69.0334912 23.08425573
77.03857658 1.013984778
91.05422664 3.799535065
105.0334912 3.309802093
107.0491413 4.682633986
153.9703438 2.205576122
167.9859939 1.446135114
175.075356 2.077479711
177.9703438 0.6737933394
179.9859939 0.7419826023
182.0016439 0.9473172597
191.9859939 1.156885195
194.0016439 1.146688871
196.017294 1.250599584
244.0536795 0.6552900736
247.0533452 1.350738779
260.0485941 0.756127636
272.0485941 1.41119542

Name: +ve in-silico MS/MS by CFM-ID for WBCSFZRAJSDSBQ-UHFFFAOYSA-N
ID: WBCSFZRAJSDSBQ-UHFFFAOYSA-N
Comment: Energy0
Num peaks: 6
77.01342445 4.329780096
141.0004768 4.652110222
171.0552893 2.236092185
263.0372563 3.025640412
314.0481553 3.257352996
341.0590543 67.9160909

Name: +ve in-silico MS/MS by CFM-ID for WBCSFZRAJSDSBQ-UHFFFAOYSA-N
ID: WBCSFZRAJSDSBQ-UHFFFAOYSA-N
Comment: Energy1
Num peaks: 19
49.00727645 2.638196856
50.00252542 2.387879112
51.02292652 4.32417639
53.03857658 3.505515483
65.03857658 1.147552325
77.01342445 10.10250207
79.02907452 1.023071284
79.05422664 7.220399371
141.0004768 5.226593868
174.0549549 1.00165526
183.0552893 4.704942976
201.0658539 2.057262747
263.0121041 1.701483448
263.0372563 4.984908611
309.0328396 1.518358526
312.0325052 1.512874221
314.0481553 7.146421686
325.0277542 1.234775915
341.0590543 17.47810718

Name: +ve in-silico MS/MS by CFM-ID for WBCSFZRAJSDSBQ-UHFFFAOYSA-N
ID: WBCSFZRAJSDSBQ-UHFFFAOYSA-N
Comment: Energy2
Num peaks: 27
39.02292652 1.643312267
41.03857658 1.864399804
49.00727645 5.01869765
50.00252542 4.376124036
51.02292652 10.16611813
53.03857658 4.363994108
63.02292652 7.297724306
65.01342445 2.810950685
65.03857658 3.390421525
77.01342445 5.759324256
79.05422664 11.73592505
89.01342445 0.7765287657
93.0334912 2.317575248
101.0134245 2.949096694
102.0338255 1.023103297
103.0290745 0.8931582704
127.0290745 3.825175191
141.0004768 1.733303846
141.0447246 1.830162682
144.0443902 0.7849412303
171.0552893 0.6645484886
219.0110415 0.818214854
260.9964541 0.6740496262
263.0372563 1.368174918
295.0171895 0.6519188084
315.0434043 0.7765951569
325.0277542 0.9697221767

Name: +ve in-silico MS/MS by CFM-ID for DWWBDZGKJJEQCQ-UHFFFAOYSA-N
ID: DWWBDZGKJJEQCQ-UHFFFAOYSA-N
Comment: Energy0
Num peaks: 6
95.04914126 4.334649658
123.0240694 18.57368761
214.086255 3.259864959
242.0611832 15.91602914
318.0924833 2.194549153
336.103048 50.38443579

Name: +ve in-silico MS/MS by CFM-ID for DWWBDZGKJJEQCQ-UHFFFAOYSA-N
ID: DWWBDZGKJJEQCQ-UHFFFAOYSA-N
Comment: Energy1
Num peaks: 6
95.04914126 4.830279718
120.0443902 2.798855608
123.0240694 48.95139148
214.086255 2.665075517
242.0611832 15.94328411
336.103048 11.55398

Name: +ve in-silico MS/MS by CFM-ID for DWWBDZGKJJEQCQ-UHFFFAOYSA-N
ID: DWWBDZGKJJEQCQ-UHFFFAOYSA-N
Comment: Energy2
Num peaks: 12
49.00727645 2.700511829
63.02292652 2.711489408
65.03857658 1.941074327
67.05422664 1.884173538
69.0135047 2.357476954
79.01784114 2.07047098
81.0135047 8.228035249
89.00219107 3.150650208
95.04914126 2.53504441
97.04480483 5.409510657
120.0443902 7.25710468
123.0240694 41.41928848

Name: +ve in-silico MS/MS by CFM-ID for GZQDIMIJQXADKC-UHFFFAOYSA-N
ID: GZQDIMIJQXADKC-UHFFFAOYSA-N
Comment: Energy0
Num peaks: 6
46.99499752 4.058309379
49.01064758 5.560066642
74.98991214 4.210052737
166.0321113 3.565578337
262.1226406 11.78959709
336.1052762 56.339045

Name: +ve in-silico MS/MS by CFM-ID for GZQDIMIJQXADKC-UHFFFAOYSA-N
ID: GZQDIMIJQXADKC-UHFFFAOYSA-N
Comment: Energy1
Num peaks: 12
46.99499752 2.993211469
49.01064758 4.841224574
74.98991214 9.814290864
122.0600403 1.670695317
166.0321113 5.6158691
171.0804414 1.612617081
260.1069905 3.476768852
262.1226406 15.29959298
288.1019051 20.02995402
290.1175552 2.367047984
292.1332052 2.651270556
336.1052762 9.716761401

Name: +ve in-silico MS/MS by CFM-ID for GZQDIMIJQXADKC-UHFFFAOYSA-N
ID: GZQDIMIJQXADKC-UHFFFAOYSA-N
Comment: Energy2
Num peaks: 29
46.99499752 10.34359092
49.00727645 2.864826613
49.01064758 1.660042013
51.02292652 2.200557677
63.02292652 5.456553479
65.03857658 3.830943844
74.98991214 2.274107514
76.01817548 2.510984077
78.03382555 3.442355618
80.04947561 5.369581704
108.0443902 1.856509094
127.0542266 1.357081707
129.0698767 1.096469528
139.0542266 2.347864807
140.0164612 1.531153873
141.0698767 2.858284942
150.0008112 2.014598329
155.0855268 3.749595872
166.0321113 7.560739853
171.0804414 1.105282004
184.0756904 2.770315249
231.0804414 1.268496483
233.0960915 1.60481905
235.1117415 1.743982067
247.1117415 1.464344978
260.1069905 1.285067656
262.1226406 2.146270357
310.0896262 1.40922308
320.0739761 1.393234449

Name: +ve in-silico MS/MS by CFM-ID for JFQOGTHXAHRJQQ-UHFFFAOYSA-N
ID: JFQOGTHXAHRJQQ-UHFFFAOYSA-N
Comment: Energy0
Num peaks: 6
154.0651257 2.010328039
188.0012051 1.067875342
218.0270259 1.197323343
294.058326 4.779390993
323.0484896 2.24925866
341.0590543 85.72032873

Name: +ve in-silico MS/MS by CFM-ID for JFQOGTHXAHRJQQ-UHFFFAOYSA-N
ID: JFQOGTHXAHRJQQ-UHFFFAOYSA-N
Comment: Energy1
Num peaks: 7
80.0130901 4.236534666
141.0004768 3.882421346
169.9906404 4.756267796
218.0270259 3.422081037
294.058326 12.66454298
323.0484896 25.11917251
341.0590543 27.1807867

Name: +ve in-silico MS/MS by CFM-ID for JFQOGTHXAHRJQQ-UHFFFAOYSA-N
ID: JFQOGTHXAHRJQQ-UHFFFAOYSA-N
Comment: Energy2
Num peaks: 9
49.00727645 2.641639196
51.02292652 4.857602314
63.02292652 16.14985201
92.0130901 4.263326055
98.02365479 2.433232557
110.0236548 17.99552639
124.0393049 17.28733262
128.0494756 2.771235008
154.0651257 12.05871207

Name: +ve in-silico MS/MS by CFM-ID for NWEKWXINGVSWKW-UHFFFAOYSA-N
ID: NWEKWXINGVSWKW-UHFFFAOYSA-N
Comment: Energy0
Num peaks: 6
226.086255 5.816906899
258.058326 6.569132226
308.1103616 2.07860976
318.0947116 11.06529179
320.0739761 3.556589244
336.1052762 62.91830317

Name: +ve in-silico MS/MS by CFM-ID for NWEKWXINGVSWKW-UHFFFAOYSA-N
ID: NWEKWXINGVSWKW-UHFFFAOYSA-N
Comment: Energy1
Num peaks: 12
104.0494756 2.086450052
147.0262976 3.753869873
198.0913404 7.462392012
230.0634114 2.150319175
266.0997969 2.382616426
290.0997969 3.127638956
292.0790615 2.388444049
294.0947116 2.071043473
306.0947116 1.904638814
308.1103616 38.96865736
318.0947116 4.504730532
336.1052762 9.555961867

Name: +ve in-silico MS/MS by CFM-ID for NWEKWXINGVSWKW-UHFFFAOYSA-N
ID: NWEKWXINGVSWKW-UHFFFAOYSA-N
Comment: Energy2
Num peaks: 30
51.02292652 0.966648773
63.02292652 1.224452785
65.03857658 1.915236286
79.05422664 2.95047357
95.04914126 3.474732199
104.0494756 1.635152281
147.0262976 4.928878832
149.0419477 5.188610005
184.0756904 1.738837465
186.0549549 0.9755481955
186.0913404 1.248918575
198.0913404 11.46610239
208.0756904 2.286989541
214.0321113 1.278021036
214.086255 1.405158607
226.086255 1.947934444
228.0477614 1.967365025
230.0634114 6.097236736
238.0321113 1.625333274
240.0477614 1.443622394
242.0270259 1.714755214
258.058326 2.387324897
282.0947116 1.016444774
288.0841469 3.249162614
290.0997969 3.526368606
292.0790615 4.594061586
300.0841469 2.211249996
308.1103616 2.187299829
318.0947116 1.474249048
320.0739761 1.996737284

Name: +ve in-silico MS/MS by CFM-ID for GLOFWAGAALWXSE-UHFFFAOYSA-N
ID: GLOFWAGAALWXSE-UHFFFAOYSA-N
Comment: Energy0
Num peaks: 6
232.0716676 0.6519644751
293.0920687 1.416735173
300.076753 0.8909618954
318.0873177 9.469448944
319.0713333 0.5677262459
336.0978823 84.05546419

Name: +ve in-silico MS/MS by CFM-ID for GLOFWAGAALWXSE-UHFFFAOYSA-N
ID: GLOFWAGAALWXSE-UHFFFAOYSA-N
Comment: Energy1
Num peaks: 8
105.0334912 3.410133296
120.0443902 8.336191516
146.0236548 4.498573809
148.0393049 7.950412309
293.0920687 3.52242592
308.1029677 3.934145356
318.0873177 12.44287421
336.0978823 36.9277855

Name: +ve in-silico MS/MS by CFM-ID for GLOFWAGAALWXSE-UHFFFAOYSA-N
ID: GLOFWAGAALWXSE-UHFFFAOYSA-N
Comment: Energy2
Num peaks: 27
39.02292652 3.420949806
49.00727645 1.479379684
51.02292652 1.980346375
63.02292652 1.147604615
79.05422664 1.597223851
104.0494756 2.788372424
105.0334912 8.675404992
119.0491413 1.793701673
120.0443902 6.174576419
145.0284058 3.821696553
146.0236548 2.069793228
148.0393049 1.243534816
162.0549549 3.244449747
173.0709393 1.614917368
175.0502039 2.447737141
187.0502039 5.608443791
189.0658539 1.422376857
199.0502039 3.730342107
215.0451185 2.054904655
275.081504 1.32046963
291.0764186 1.264174108
300.076753 9.369349206
310.0822323 1.435289959
318.0873177 6.231734276
319.0713333 1.129515126
320.0665822 2.844856465
336.0978823 1.207236927

Name: +ve in-silico MS/MS by CFM-ID for YHVXDNJZEVCEGB-UHFFFAOYSA-N
ID: YHVXDNJZEVCEGB-UHFFFAOYSA-N
Comment: Energy0
Num peaks: 6
95.04914126 5.61866708
231.0651853 3.939508448
332.1029677 1.8915363
348.086649 1.755737788
358.0822323 4.085164101
376.092797 71.2176202

Name: +ve in-silico MS/MS by CFM-ID for YHVXDNJZEVCEGB-UHFFFAOYSA-N
ID: YHVXDNJZEVCEGB-UHFFFAOYSA-N
Comment: Energy1
Num peaks: 19
95.04914126 3.324791314
120.0556236 5.708705651
122.0712737 2.984607425
146.0348882 1.86845023
203.0702706 1.422698975
213.0546206 3.044065076
229.0495352 1.989880276
231.0651853 2.403773337
266.0560175 1.428950898
282.0509322 3.830294336
307.0600999 1.359694375
308.0665822 1.583276462
330.0873177 2.583668878
332.1029677 3.95803118
333.0757499 4.711709472
348.086649 3.989442197
348.0978823 9.39071744
358.0822323 5.432688022
376.092797 19.66397686

Name: +ve in-silico MS/MS by CFM-ID for YHVXDNJZEVCEGB-UHFFFAOYSA-N
ID: YHVXDNJZEVCEGB-UHFFFAOYSA-N
Comment: Energy2
Num peaks: 31
39.02292652 1.540323861
41.00219107 3.288814971
41.03857658 4.937084561
49.00727645 3.329988062
51.02292652 2.851010584
53.00219107 1.586709862
53.03857658 1.840578723
55.01784114 1.073641173
65.00219107 1.329320424
65.03857658 1.563195785
67.01784114 3.748535049
67.05422664 4.069178375
79.05422664 4.520768079
94.06512568 1.982943825
95.04914126 3.626218233
111.0440559 2.717002913
120.0556236 3.137903146
122.0712737 1.578278139
130.0399735 1.464406657
146.0348882 2.458494243
213.0546206 1.115582586
238.0611029 2.608090699
289.0859207 3.067982282
291.0651853 1.435010539
304.0968197 1.869538728
305.0444498 1.904517571
305.0808353 2.143824921
330.0873177 2.994843365
333.0757499 1.488438119
348.086649 1.406586129
358.0822323 1.26586137

Name: +ve in-silico MS/MS by CFM-ID for ARRCXKQJBKSKAN-UHFFFAOYSA-N
ID: ARRCXKQJBKSKAN-UHFFFAOYSA-N
Comment: Energy0
Num peaks: 6
15.02292652 0.6720039032
34.9683041 0.1721226284
131.0603746 1.704440953
214.0433447 5.700396322
305.0855438 0.9553463519
341.0622215 88.73123136

Name: +ve in-silico MS/MS by CFM-ID for ARRCXKQJBKSKAN-UHFFFAOYSA-N
ID: ARRCXKQJBKSKAN-UHFFFAOYSA-N
Comment: Energy1
Num peaks: 6
155.0603746 2.441839054
172.0869237 2.703371992
187.0324456 3.700508178
189.0480957 2.889339749
214.0433447 13.53133905
341.0622215 56.87926913

Name: +ve in-silico MS/MS by CFM-ID for ARRCXKQJBKSKAN-UHFFFAOYSA-N
ID: ARRCXKQJBKSKAN-UHFFFAOYSA-N
Comment: Energy2
Num peaks: 30
15.02292652 1.111301302
49.00727645 2.10078088
51.02292652 1.438050773
56.97934745 1.289165479
63.02292652 2.323241223
65.03857658 1.504678311
70.99499752 1.10589913
72.98395416 1.831113586
79.05422664 1.316455336
96.98395416 1.434255254
98.99960423 1.130971429
104.0494756 7.569258285
106.0651257 3.052312872
128.0494756 3.175398286
131.0603746 5.654632621
153.0214023 3.050175613
155.0370524 1.31904884
155.0603746 7.591830562
160.0215466 2.044460154
172.0869237 1.578304133
175.0324456 1.226113118
187.0324456 8.368958938
202.0433447 2.040788638
214.0433447 7.664335671
223.0091234 1.767701638
278.0746448 1.861733137
305.0855438 2.056051156
312.0356725 1.639875905
314.0513225 1.026875501
315.0465715 1.079041793

Name: +ve in-silico MS/MS by CFM-ID for NGPIKOLFNJVNSA-UHFFFAOYSA-N
ID: NGPIKOLFNJVNSA-UHFFFAOYSA-N
Comment: Energy0
Num peaks: 12
29.03857658 2.35665702
260.0471063 8.080219063
262.0627563 3.279412672
264.0784064 2.600216794
290.0576709 9.440159764
290.0940565 2.363157957
292.073321 3.114544302
306.0525856 4.155817487
308.0682356 26.18494194
310.0838857 4.468237286
318.0889711 5.629417118
336.0995358 8.587108096

Name: +ve in-silico MS/MS by CFM-ID for NGPIKOLFNJVNSA-UHFFFAOYSA-N
ID: NGPIKOLFNJVNSA-UHFFFAOYSA-N
Comment: Energy1
Num peaks: 14
29.03857658 1.78799781
78.95795691 2.564126133
80.97360697 8.643873436
82.98925704 22.60493539
109.0049071 9.280104066
111.0205572 2.458980094
180.0807757 3.459536992
208.0756904 1.930352741
226.086255 7.879659716
260.0471063 3.317258332
264.0784064 1.880282253
290.0576709 7.30570414
292.073321 2.222284255
308.0682356 4.936477554

Name: +ve in-silico MS/MS by CFM-ID for NGPIKOLFNJVNSA-UHFFFAOYSA-N
ID: NGPIKOLFNJVNSA-UHFFFAOYSA-N
Comment: Energy2
Num peaks: 28
15.02292652 1.28428106
27.02292652 3.253511891
29.03857658 10.19315874
41.00219107 1.813668082
43.01784114 1.797278588
45.0334912 2.60311721
47.04914126 5.484561102
51.02292652 0.9025463671
63.02292652 1.208445955
78.95795691 2.674744688
80.97360697 4.723553721
82.98925704 2.33514759
104.973607 2.102388656
109.0049071 4.108748653
171.0205572 4.586913137
173.0362072 1.325989812
180.0807757 1.044791845
186.0314562 0.825421624
199.0518573 1.327046048
248.0471063 1.351071028
260.0471063 9.09179394
262.0627563 6.346143626
264.0784064 2.503589232
288.0420209 0.9689493598
290.0576709 2.903289333
292.073321 1.331669912
308.0682356 1.182892075
310.0838857 1.045745868

Name: +ve in-silico MS/MS by CFM-ID for NQMNDWPDYBPJNO-UHFFFAOYSA-N
ID: NQMNDWPDYBPJNO-UHFFFAOYSA-N
Comment: Energy0
Num peaks: 7
91.05422664 3.757400437
96.96852159 4.630330688
98.98417166 13.37056195
251.0103864 12.59238725
260.1069905 8.13106597
278.1175552 3.141786225
358.0838857 36.90677106

Name: +ve in-silico MS/MS by CFM-ID for NQMNDWPDYBPJNO-UHFFFAOYSA-N
ID: NQMNDWPDYBPJNO-UHFFFAOYSA-N
Comment: Energy1
Num peaks: 11
91.05422664 9.671157022
96.96852159 2.377724514
98.98417166 3.203887822
108.0807757 2.490064102
155.0491413 4.936595571
223.0154718 2.532629609
232.9998217 3.631167015
251.0103864 22.02594991
258.0913404 5.112343641
260.1069905 18.74753842
358.0838857 7.594590218

Name: +ve in-silico MS/MS by CFM-ID for NQMNDWPDYBPJNO-UHFFFAOYSA-N
ID: NQMNDWPDYBPJNO-UHFFFAOYSA-N
Comment: Energy2
Num peaks: 19
65.03857658 1.321240288
75.02292652 3.296428139
80.97360697 1.103769673
91.05422664 13.85552822
96.96852159 5.25813572
98.98417166 1.928315939
101.0385766 4.121990396
103.0542266 2.532722754
106.0651257 1.298130836
129.0334912 1.57451191
129.0698767 5.775597483
155.0491413 19.89667009
171.0440559 5.396876276
223.0154718 2.227964936
232.9998217 1.246622819
244.1120759 1.037323607
251.0103864 1.515809402
258.0913404 3.964201516
260.1069905 3.164594304

Name: +ve in-silico MS/MS by CFM-ID for YDLPKOISTSRKLG-UHFFFAOYSA-N
ID: YDLPKOISTSRKLG-UHFFFAOYSA-N
Comment: Energy0
Num peaks: 7
91.05422664 31.87046727
93.06987671 4.102192129
98.02365479 3.265407844
261.0675074 2.984107886
277.062422 4.331114575
284.0318501 3.292213511
376.0944504 32.47994808

Name: +ve in-silico MS/MS by CFM-ID for YDLPKOISTSRKLG-UHFFFAOYSA-N
ID: YDLPKOISTSRKLG-UHFFFAOYSA-N
Comment: Energy1
Num peaks: 6
91.05422664 82.04027302
93.06987671 4.460760462
95.08552677 1.648508003
98.02365479 1.345688529
100.0393049 0.9991553954
277.062422 1.215572707

Name: +ve in-silico MS/MS by CFM-ID for YDLPKOISTSRKLG-UHFFFAOYSA-N
ID: YDLPKOISTSRKLG-UHFFFAOYSA-N
Comment: Energy2
Num peaks: 10
49.00727645 2.037306187
63.02292652 2.420545637
65.03857658 4.285086779
70.02874017 4.008066974
75.02292652 3.327273946
[truncated: 56,536 more chars]
