# Supplementary material for: Ion mobility collision cross-section atlas for known and unknown metabolite annotation in untargeted metabolomics
Source: Nat Commun. 2020 Aug 28;11:4334. doi: 10.1038/s41467-020-18171-8 (PMC7455731; doi:10.1038/s41467-020-18171-8)
Supplement: Supplementary file 8 — Supplementary Data 5 [file 41467_2020_18171_MOESM8_ESM.zip › 01_positive_mode/L0796/cfmid_result.txt]

1 0.14285714 CGIGDMFJXJATDK-UHFFFAOYSA-N CC1=C(C2=C(N1C(=O)C3=CC=C(C=C3)Cl)C=CC(=C2)OC)CC(=O)O
2 0.14285714 FPMNFRTYUYNPFK-UHFFFAOYSA-N COCC12SSC3(N(C1=O)C1C(O)C=CC=C1C3)C(=O)N2C
3 0.14285714 DGMZLCLHHVYDIS-UHFFFAOYSA-N COC1=CC2=C(C=C1)C(C(=O)C1=CC=C(Cl)C=C1)=C(C)N2CC(O)=O
4 0.14285714 LTTJWYZKVUDXIC-UHFFFAOYSA-N COc1ccc2c(c1)C(=CC(=O)O)C(N2C(=O)c1ccc(cc1)Cl)C
5 0.14285714 PXXTUBBLCCJTKH-UHFFFAOYSA-N COC1=CC2=C(C=C1)N(C(=O)C1=CC(Cl)=CC=C1)C(C)=C2CC(O)=O
6 0.14285714 RHLAEDMUZNAPDN-UHFFFAOYSA-N COC1=C(OC)C=C(OCCNC(=O)C2=CC=C(Cl)C=C2)C=C1
7 0.14285714 BVWKNQGEDUMEON-UHFFFAOYSA-N COC1=CC=CN2C(C(=O)C3=CC=C(Cl)C=C3)=C(C)C(CC(O)=O)=C12
8 0.14285714 WGROBELOXUSTPD-UHFFFAOYSA-N COC1=CC2=C(C(=O)C3=CC=C(Cl)C=C3)C(C)=C(CC(O)=O)N2C=C1
9 0.095238095 CEUHVRSFVDVMMK-UHFFFAOYSA-N COC(=O)CC1N(CCNC1=O)C(=S)NC1=CC=CC(=C1)C(F)(F)F
10 0.08 FGVUNIDVJULFFT-UHFFFAOYSA-N [O-][N+](=O)C1=CC=CC=C1C(=O)CCSC(=S)N1CCOCC1
11 0.076923077 AWYSPYRAIJXPJN-UHFFFAOYSA-N [O-][N+](=O)C1=CC=CC(=C1)C(=O)CCSC(=S)N1CCOCC1
12 0.076923077 STVDGYXGJJQJKY-UHFFFAOYSA-N [O-][N+](=O)C1=CC=C(C=C1)C(=O)CCSC(=S)N1CCOCC1
13 0.074074074 KIWNGVJNFFGUIK-UHFFFAOYSA-N CCOC(=O)CNP(NCC(=O)OCC)N(CCCl)CCCl
14 0 BITKUAAEISLUCU-UHFFFAOYSA-N Oc1ccc2c3C4=C(C(=O)NC4=O)c5c[nH]c6cccc(Oc3[nH]c2c1)c56
15 0 OYGSTYGNRLPAMK-OAHLLOKOSA-N CN1c2ccccc2C(=O)c3c(O)cc4OC(Cc4c13)C(Cl)(CO)CO
16 0 BZDXMJQTPBQWSC-KRWDZBQOSA-N Oc1ccc2[nH]cc(C(=O)[C@H]3NC(=O)C(=O)c4c[nH]c5ccc(O)c3c45)c2c1
17 0 FETFZHLVPOJEBR-UHFFFAOYSA-N Oc1cccc2c1[nH]c3c4[nH]c5c(O)cccc5c4c6C(=O)NC(=O)c6c23
18 0 FPIMGHUQQSRSTB-QWFAYQNMSA-N OC(O)C1(O)C2OC3(O)OC1C4C(O)NC(=N)NC4(C2O)C3O
19 0 ZWIZRFHGLMXPJZ-UHFFFAOYSA-N Oc1ccc(cc1n1c(=O)[nH]c2c1ccc(c2)C(=O)F)C(F)(F)F
20 0 ZMNUXQHQKTXOJI-UHFFFAOYSA-N Oc1ccc(cc1n1c(=O)[nH]c2c1ccc(c2)C(F)(F)F)C(=O)F
21 0 RBVKVBROYAXRRC-UHFFFAOYSA-N ClCC(=O)N(C1=C(C)C=CC(C1(C)O)O)Cc1sccc1OC
22 0 RUGUMFREQNIFPR-UHFFFAOYSA-N ClCC(=O)N(C1=C(C)C(C(C=C1C)O)O)Cc1sccc1OC
23 0 SCONLLGQPYTPGB-UHFFFAOYSA-N ClCC(=O)N(C1(O)C(=CC=CC1(C)O)C)Cc1sccc1OC
24 0 QYTBPGXTLXTAIE-UHFFFAOYSA-N CN1CCc2c3C1Cc1ccc(cc1c3c1c(c2)OCO1)OP(=O)(O)O
25 0 OWGBAPCDUSOHHY-UHFFFAOYSA-N CN1CCc2c3C1Cc1cccc(c1c3c1c(c2)OCO1)OP(=O)(O)O
26 0 HSQDBQVYQGCPMP-UHFFFAOYSA-N CC(=C1OC(=O)N(C1=O)c1ccc(c(c1)OC1CCCC1)Cl)C
27 0 QLNZJBSKXGQOKR-UHFFFAOYSA-N OC1CC(OC1COP(=O)(O)O)n1cc(F)c(=O)n(c1=O)C
28 0 DYPWPTNNFVFABZ-UHFFFAOYSA-N COC1CC(OC1COP(=O)(O)O)n1cc(F)c(=O)[nH]c1=O
29 0 PGHLPXZXSDDOAB-UHFFFAOYSA-N CNC(=O)c1sccc1n1cnc(c1C=O)C(=O)OC(C)(C)C
30 0 FVNICUBUHHBFQH-UHFFFAOYSA-N CN1Cc2c(nc(n2c2c(C1=O)scc2)O)C(=O)OC(C)(C)C
31 0 ZGGRVLPCKJRPFU-UHFFFAOYSA-N CN1C(=O)c2sccc2n2c(C1O)c(nc2)C(=O)OC(C)(C)C
32 0 LRUVZRKYICOWOF-UHFFFAOYSA-N CN1Cc2c(ncn2c2c(C1=O)scc2O)C(=O)OC(C)(C)C
33 0 WDQSPDMGZJCNDP-UHFFFAOYSA-N CN1Cc2c(ncn2c2c(C1=O)sc(c2)O)C(=O)OC(C)(C)C
34 0 ALVNXJARCULAQO-UHFFFAOYSA-N OCC(OC(=O)c1ncn2c1CN(C)C(=O)c1c2ccs1)(C)C
35 0 JWUFTSHPOUUMLQ-UHFFFAOYSA-N OCN1Cc2c(ncn2c2c(C1=O)scc2)C(=O)OC(C)(C)C
36 0 FZVYAJMLBRWFQD-UHFFFAOYSA-N CN1CC23OC3(N=CN2c2c(C1=O)scc2)C(=O)OC(C)(C)C
37 0 BMLXTEICDQDFKP-UHFFFAOYSA-N CN1Cc2c(ncn2C23C(C1=O)(SC=C3)O2)C(=O)OC(C)(C)C
38 0 IHQFEUGHVZONLZ-UHFFFAOYSA-N CN1Cc2c(ncn2C2=C(C1=O)SC1C2O1)C(=O)OC(C)(C)C
39 0 CONBWZFTWQIFIQ-UHFFFAOYSA-N CN1Cc2c(ncn2c2c(C1=O)s(=O)cc2)C(=O)OC(C)(C)C
40 0 IUSNJUSIDYANBM-UHFFFAOYSA-N OC(=O)CCCCC1S(=O)CC2C1NC(=N2)OP(=O)(O)O
41 0 CIPXDEZVFLLICR-UHFFFAOYSA-N OC1C=CC(C1OS(=O)(=O)O)NCc1c[nH]c2c1c(=O)[nH]c(n2)N
42 0 HTCMWFYXKUSILY-UHFFFAOYSA-N OC1C(C=CC1OS(=O)(=O)O)NCc1c[nH]c2c1c(=O)[nH]c(n2)N
43 0 OMYYFMDPDNCLED-UHFFFAOYSA-N Nc1ncc(nc1Cc1ccccc1)c1ccc(cc1)OS(=O)(=O)O
44 0 OPDCOXLLYFYMPR-UHFFFAOYSA-N O=C(C(c1cscc1)C(=O)O)NC1C(=O)N2C1SC(C2)(C)C
45 0 YSQNZHBPPHVMSD-UHFFFAOYSA-N O=C(NC1C(=O)N2C1SC(C2C(=O)O)(C)C)Cc1cscc1
46 0 WYMYQWOQUOGXHS-UHFFFAOYSA-N OCC12SSC3(N(C1=O)C1C(O)C=CC(=C1C3)C)C(=O)N2C
47 0 MNMJIEKJDQFVMT-UHFFFAOYSA-N OCC12SSC3(C(=O)N1C)N(C2=O)C1C(=CC=C(C1O)C)C3
48 0 IBYPSGMWVBBFBU-UHFFFAOYSA-N COC1C=CC=C2C1N1C(=O)C3(CO)SSC1(C2)C(=O)N3C
49 0 RVBXCBJFZGSTFS-UHFFFAOYSA-N OCC12SSC3(N(C1=O)C1C(O)C=C(C=C1C3)C)C(=O)N2C
50 0 FMSUMNNKJWEXJX-UHFFFAOYSA-N NC(c1ccc(cc1)O)C(=O)NC1C(=O)N2C1SCC(=C2O)C
51 0 BQLBDFHRCZPAMZ-UHFFFAOYSA-N CNC(C1CSC(=N1)c1ccccc1O)SCC(=O)C(=O)O
52 0 NWGMRLHKSUTBOT-UHFFFAOYSA-N OC(=O)C1C(O)SC(N1C)C1CSC(=N1)c1ccccc1O
53 0 OIBCFXRRZQRXLD-UHFFFAOYSA-N OC1SC(=NC1C1SCC(N1C)C(=O)O)c1ccccc1O
54 0 LAEAAYDDKBADRM-UHFFFAOYSA-N OC(=O)C1CSC(N1C)C1CSC(=N1)c1ccc(cc1O)O
55 0 JPKZMMYAKPAPDB-UHFFFAOYSA-N OC(=O)C1CSC(N1C)C1CSC(=N1)c1cc(O)ccc1O
56 0 CAITURYDUKJHEZ-UHFFFAOYSA-N CN1C(SCC1C(=O)O)C1CSC(=N1)c1c(O)cccc1O
57 0 JIFDJCFUIKYAKW-UHFFFAOYSA-N OC(=O)C1CSC(N1C)C1CSC(=N1)c1cccc(c1O)O
58 0 SYVXLFYPSMYADJ-UHFFFAOYSA-N OCN1C(CSC1C1CSC(=N1)c1ccccc1O)C(=O)O
59 0 BRWFOFUEIAAIQS-UHFFFAOYSA-N CN1C(SCC1C(=O)O)C1CSC(=N1)C1=CC2OC2C=C1O
60 0 QXOLPBAMUJBVLP-UHFFFAOYSA-N OC(=O)C1CSC(N1C)C1CSC(=N1)C12OC2C=CC=C1O
61 0 VZRNLGLTVLUPBM-UHFFFAOYSA-N CN1C(SCC1C(=O)O)C1CSC(=N1)C1=CC=CC2C1(O)O2
62 0 ZQLFBADQHFNRNW-UHFFFAOYSA-N OC(=O)C1CSC(N1C)C1CS(=O)C(=N1)c1ccccc1O
63 0 XENZEQBXATXXLU-UHFFFAOYSA-N O=C1NC2C(N1)C(S(=O)C2)CCCCC(=O)OP(=O)(O)O
64 0 WRDRPCGBZOZRJP-UHFFFAOYSA-N ClCCN(c1ccc(c(c1)C)N=Nc1ccccc1)CCCl
65 0 MUSNKOZIDWDZJK-UHFFFAOYSA-N O=NSCC(C(=NCC(=O)N)O)/N=C(/CCC(C(=O)O)N)\O
66 0 RWSUVJFLRHOTSE-UHFFFAOYSA-N O=NSCC(C(=NCC(=O)O)O)/N=C(/CCC(C(=O)N)N)\O
67 0 AWAUOZQJFVWYSL-UHFFFAOYSA-N CC(=O)C=C(c1c(=O)oc2c(c1O)cccc2)c1ccc(cc1)Cl
68 0 FSNQJSKMYUIRDC-UHFFFAOYSA-N CCOC(=O)C(Oc1ccc(c(c1)C)Oc1nc2c(o1)cc(cc2)Cl)C
69 0 GXDOYOKLCAVQJC-UHFFFAOYSA-N CCOC(=O)C(Oc1ccc(cc1C)Oc1nc2c(o1)cc(cc2)Cl)C
70 0 QAFZBDJIUTZCBK-UHFFFAOYSA-N CCOC(=O)C(Oc1ccc(cc1)Oc1oc2c(n1)c(C)cc(c2)Cl)C
71 0 MYSDIWGUYFMDDX-UHFFFAOYSA-N CCOC(=O)C(Oc1ccc(cc1)Oc1oc2c(n1)cc(c(c2)Cl)C)C
72 0 WQKXSDIKNLUODI-UHFFFAOYSA-N CCOC(=O)C(Oc1ccc(cc1)Oc1nc2c(o1)c(C)c(cc2)Cl)C
73 0 RYALHDJCNDDPLS-UHFFFAOYSA-N OCC1OC(C(C1O)OS(=O)(=O)O)n1cnc2c1ncnc2N(C)C
74 0 QCFPUTUORQMIRN-UHFFFAOYSA-N OCC1OC(C(C1OS(=O)(=O)O)O)n1cnc2c1ncnc2N(C)C
75 0 WRPGXIYQXBWJGL-UHFFFAOYSA-N COc1cc(OC)nc(n1)SC1(N)C=CC=C2C1C(=O)OC2C
76 0 OTEYHCGZEGQKHB-UHFFFAOYSA-N COc1cc(OC)nc(n1)SC1=C2C(=O)OC(C2=CC(C1)N)C
77 0 UMWYMJFAXPITQD-UHFFFAOYSA-N COC(=O)C(=O)c1ccccc1Oc1ncnc(c1)Oc1ccccc1C#N
78 0 PCJZZUKPHZJEOJ-UHFFFAOYSA-N Cn1c(=O)cccc1C1CCc2c(C1)ccc(c2)OP(=O)(O)O
79 0 CQRIQGDBZCFCBC-UHFFFAOYSA-N CN(C)CCOc1nn(cc1-c1ccc(Cl)cc1)-c1ccc(Cl)cc1
80 0 GQMAZDDRHKWPOD-UHFFFAOYSA-N COC(C\N=C(\NS(=O)(=O)C1=CC=C(NC(C)=O)C=C1)SC)OC
81 0 TWIJWWZUONGTIY-UHFFFAOYSA-N [O-][N+](=O)C1=C(NCCN2CCNC2=O)C(=C2N=CNC2=C1)[N+]([O-])=O
82 0 PSSWJQOFBPYECU-UHFFFAOYSA-N CCOC1=C(N=C(O1)C1=CC=C(CC(O)=O)C=C1)C1=CC=C(Cl)C=C1
83 0 KWZIMDSLCKWYJU-UHFFFAOYSA-N COC(=O)CC1=CC=C(C=C1)C1=NC(=C(OC)O1)C1=CC=C(Cl)C=C1
84 0 ZLZINPAIXXXARB-UHFFFAOYSA-N CCN(CC)CC1=C(C2=C(O1)C=CC(Br)=C2)C1=CC=CC=C1
85 0 GHZGGNMYGQMYFH-UHFFFAOYSA-N CC1=CC=CC=C1OS(=O)(=O)C1=CC=CC2=C1C=CC([N+]#N)=C2[O-]
86 0 KKSPHBIBHJIHJQ-UHFFFAOYSA-N NNC(=O)CCC(=O)NC1=CC=C(C=C1)S(=O)(=O)NC(=O)C(N)=O
87 0 ONBDCDRQWCACII-UHFFFAOYSA-N CCNC(=O)OCCOC1=CC=C(OC2=CC(Cl)=CC=C2)C=C1
88 0 VHKBTPQDHDSBSP-UHFFFAOYSA-N COC1=CC(OC)=CC(NC(=O)C2=CC=C(O2)C2=CC=C(Cl)C=C2)=C1
89 0 GQGLJTXZRXYNOQ-UHFFFAOYSA-N OCC1=CC(=O)C(=O)C(O1)C(NC1=CC(Cl)=CC=C1)C1=CC=CC=C1
90 0 AYIXRBMBBWMYDQ-UHFFFAOYSA-N ClC1=C(Cl)C=C(C=C1)C(=O)C(CCCC#N)(CCCC#N)CCC#N
91 0 JCRMLQKRCVOVAB-UHFFFAOYSA-N COC(=O)C(CC1=CC=C(CCl)C=C1)N1C(=O)C2=CC=CC=C2C1=O
92 0 IKPXLKVSMMAKSV-UHFFFAOYSA-N NC1=CC=C(C=C1)S(=O)(=O)CCS(=O)(=O)C1=CC=C(N)C=C1
93 0 XDWATWCCUTYUDE-UHFFFAOYSA-N COC1=CC(OC)=C(NC(=O)C2=C(O)C=C3C=CC=CC3=C2)C=C1Cl
94 0 OMRLGOAOZFVZLR-UHFFFAOYSA-N ClC1=CC=C(N\C(=N\C2=CC=C(Cl)C=C2)C2=CC=CC=C2)C=C1
95 0 DIFPCMCAVPQNBD-UHFFFAOYSA-N CCOC(=O)C1=CN=C(SC)N=C1NC1=CC=CC(=C1)C(F)(F)F
96 0 CVRIWLRSJCDOOX-UHFFFAOYSA-N CC1=CC=C(C=C1)S(=O)(=O)NNS(=O)(=O)C1=CC=C(C)C=C1
97 0 IHFIGAUQODHCJO-UHFFFAOYSA-N CC1=NC2=CC=CC=C2C(=O)N1C1=CC=C(C=C1)N(CCCl)CCCl
98 0 PVPDZJIURKSITM-UHFFFAOYSA-N CC1(C)C=C(C(Br)C2=CC=CC=C2)C(=O)C2=CC=CC=C12
99 0 GTJZVCNBZDIHOZ-UHFFFAOYSA-N CC1=CC=C(C=C1)N=NC1=CC=C(C=C1)N(CCCl)CCCl
100 0 IWFRXBODWOXHMY-UHFFFAOYSA-N CC1=CC=CC=C1N=NC1=CC=C(C=C1)N(CCCl)CCCl
101 0 IZCGWLXTVAZAMV-UHFFFAOYSA-N CCOC(=O)NC(=O)CN(C(=O)NCC=C)C1=NC=C(S1)[N+]([O-])=O
102 0 ZYMMMEPHYRPEOD-UHFFFAOYSA-N NC1=C2C(=NC=N1)N(C1OC(CO)C(O)C1O)C1=C2C(=O)N=NN1
103 0 AELZORIZIQFUHT-UHFFFAOYSA-N OC(=O)C1=NN(C2=C1CS(=O)(=O)C1=CC=CC=C21)C1=CC=CC=C1
104 0 LUKUUKIUJURGLL-UHFFFAOYSA-N CNC(=O)OCC1=C(COC(=O)NC)N=C(S1)C1=CC=CC=C1
105 0 QRUOFYSVDDXSIU-UHFFFAOYSA-N CNC(=O)OCC1=C(COC(=O)NC)C(=NS1)C1=CC=CC=C1
106 0 CDDQOIQYLHCEEU-UHFFFAOYSA-N O=C1N(CCN2NC(=O)C3=CC=CC=C3C2=O)C(=O)C2=CC=CC=C12
107 0 HMEWPRQFVAQGFR-UHFFFAOYSA-N [O-][N+](=O)C1=C(F)C2=C(C=C1)C1=C(C2)C=C(NC(=O)C(F)(F)F)C=C1
108 0 UCKNHRANFRWGDS-UHFFFAOYSA-N [O-][N+](=O)C1=C(F)C=C2C(CC3=C2C=CC(NC(=O)C(F)(F)F)=C3)=C1
109 0 STVBLQIDYZEBAP-UHFFFAOYSA-N [O-][N+](=O)C1=C(NC(=O)C(F)(F)F)C=C2CC3=C(C2=C1)C(F)=CC=C3
110 0 VGYGCEJXALZPEL-UHFFFAOYSA-N CC1=CC(=CC(C)=C1OC1=NC(NC2=CC=C(C=C2)C#N)=NC=C1Cl)C#N
111 0 XJQFIHYTCPKUTK-UHFFFAOYSA-N CC1=CN(C2OC(COP(O)(O)=O)C(O)C2F)C(=O)NC1=O
112 0 UYDYTUHDRBBLFB-UHFFFAOYSA-N OC1=C2C(C=CC3=CC=CC=C23)=NC2=C3C(=O)C4=CC=CC=C4C(=O)C3=CC=C12
113 0 QIHKTBRNOLQDGQ-UHFFFAOYSA-N COC1=CC(NC(=O)C2=C(O)C=C3C=CC=CC3=C2)=C(OC)C=C1Cl
114 0 IXLCTGATSZOVKV-UHFFFAOYSA-N COC(=O)C1C(C2=CC=C(Cl)C=C2)C(C(=O)OC)=C(C)N=C1C
115 0 RHYSABVJUQRRBF-UHFFFAOYSA-N CNC1=C(C=C(Cl)C=C1)C(=O)C1=CC(OC)=C(OC)C(OC)=C1
116 0 QXPKCKBPHISPTO-UHFFFAOYSA-N CC1=CC=C(C=C1)S(=O)(=O)NC1=CC=C(NS(C)(=O)=O)C=C1
117 0 DQHBXGPICFBMPJ-UHFFFAOYSA-N [O-][N+](=O)C1=CC=C(C=C1)C(=O)NC1=CC=C(C=C1)S(=O)(=O)N1CCCC1
118 0 KXLFGIONGNMZFK-UHFFFAOYSA-N CCOC1=CC=C(NC(=O)C2=CC(Br)=C(C=C2)C(C)(C)C)C=C1
119 0 RVRQMSRMIWJIDY-UHFFFAOYSA-N [O-][N+](=O)C1=CC=CC(NC2=C3C4=C(ON=C4C=C2)C2=CC=CC=C2C3=O)=C1
120 0 XMFFXPRPJJNORP-UHFFFAOYSA-N CCC1=CC=C(OCC(=O)NC2=C(C=C(Br)C=C2)C(C)C)C=C1
121 0 BNUPBCXRWVQOER-UHFFFAOYSA-N COC1=C(C=C(C=C1)C(=O)NC1=NC2=C(S1)C(=O)CC(C)(C)C2)[N+]([O-])=O
122 0 HTIULDHVOBZBHK-UHFFFAOYSA-N O(C1=CC=CC=C1)P123OC4=CC=CC=C4O1.O2C1=C(O3)C=CC=C1
123 0 CFZPILZXWJKGJJ-UHFFFAOYSA-N CC(=O)N1CC(CC(F)(F)C(F)(F)C(F)(F)C(F)(F)F)C(=C)C1
124 0 JUKXUNNNKAZFCJ-UHFFFAOYSA-N CC1=CC(=CC=C1)N=NC(C(=O)C1=CC=CS1)C(=O)C(F)(F)F
125 0 JVLSEXAUIJOAGM-UHFFFAOYSA-N O=C(NC1=NC=CS1)C1=CC=C2C(=O)N(CC3CCCO3)C(=O)C2=C1
126 0 BOGBIKAUPUQKQV-UHFFFAOYSA-N [O-][N+](=O)C1=CC=C(C=C1)N(CC(=O)NCC=C)S(=O)(=O)C1=CC=CC=C1
127 0 BQOGAPKQAIRAQC-UHFFFAOYSA-N CC1=NC(C(=S)O1)=P(C1=CC=CC=C1)(C1=CC=CC=C1)C1=CC=CC=C1
128 0 IJGQNLJLVSZTFN-UHFFFAOYSA-N CN(C)C1=CC=C(C=C1)N=NC1=CC=C(C=C1)S(=O)(=O)C(F)(F)F
129 0 KJOVGCBDEZWBQP-UHFFFAOYSA-N [O-][N+](=O)C1=CC=C(S1)N1CCN(CC1)C1=CC=CC(=C1)C(F)(F)F
130 0 FGDPUEBTKXFHNW-UHFFFAOYSA-N CSCCC(NC(=O)C1=CC=C(C=C1)C(F)(F)F)C(=O)NN
131 0 ODLFJRFKAOOIKO-UHFFFAOYSA-N CC1=CC=C(C=C1)S(=O)(=O)N=C(C1=CC=CC=C1)C1=CC=CC=C1
132 0 HZFIVEZQXYBDQZ-UHFFFAOYSA-N O=C(CSC1=NC2=CC=CC=C2N1)NNC(=S)NC1=CC=CC=C1
133 0 MJRAWDJHNNPSHG-UHFFFAOYSA-N CCN1C(=O)C2=C(N)C3=C(C(N)=C2C1=O)C(=O)C1=CC=CC=C1C3=O
134 0 NKZATZDYEKDQLV-UHFFFAOYSA-N [O-][N+](=O)C1=CC=C(C=C1)N(C1=CC=CC=C1)C1=CC=C(C=C1)[N+]([O-])=O
135 0 JGUHCGZNGPYCHW-UHFFFAOYSA-N O=C1C(SC2=CC=CC=C2)=C(N2CCCC2)C(=O)C2=CC=CC=C12
136 0 NWOYHNRPFATJPV-UHFFFAOYSA-N ClC1=CC=CC(C=C2OC3=C(C=CC(OC(=O)C4CC4)=C3)C2=O)=C1
137 0 JVKOUZJNRXEJTF-UHFFFAOYSA-N CCOC1=CC2=C(C=C1)C=C(C(=O)NC1=C(C)C(Cl)=CC=C1)C(=O)O2
138 0 SFTKMQJXDJTOSO-UHFFFAOYSA-N OC(=O)C1=CN=C(NC(=O)C2=CC=C(OC3=CC=CC=C3)C=C2)S1
139 0 SSWBQYGCJCKJCK-UHFFFAOYSA-N OC(=O)C1=CSC(NC(=O)C2=CC=C(OC3=CC=CC=C3)C=C2)=N1
140 0 AQUVVTKWNUSGKZ-UHFFFAOYSA-N OCCN1C(C(C(=O)C2=CC=CC=C2)C(=O)C1=O)C1=CC=C(Cl)C=C1
141 0 OUWWTWRKHPVLDO-UHFFFAOYSA-N CCOC(=O)C1=C(C)C2=C(S1)N=CN(N=CC1C=CC(=O)C=C1)C2=O
142 0 FXANOHBLKRBDJE-UHFFFAOYSA-N OC1=CC=CC=C1NC(=O)C(=CC1=CC=C(O1)C1=CC=CC(=C1)[N+]([O-])=O)C#N
143 0 LVVIEPKEIDDGJJ-UHFFFAOYSA-N O=S(=O)(C=CC1=CC=CC=C1)N(C1=CC=CC=C1)C1=CC=CC=C1
144 0 KMGHWJWAKDGWQX-UHFFFAOYSA-N OC1=CC2=C(NC3=C4NC5=C(C=C(O)C=C5)C4=C4C(=O)NC(=O)C4=C23)C=C1
145 0 QIHKTBRNOLQDGQ-UHFFFAOYSA-N COC1=CC(NC(=O)C2=C(O)C=C3C=CC=CC3=C2)=C(OC)C=C1Cl
146 0 XDWATWCCUTYUDE-UHFFFAOYSA-N COC1=CC(OC)=C(NC(=O)C2=C(O)C=C3C=CC=CC3=C2)C=C1Cl
147 0 YPDXFUVHQBZCMT-UHFFFAOYSA-N CC1(C)SC2C(NC(=O)CC3=CC=CS3)C(=O)N2C1C(O)=O
148 0 PMHMCDKAWYNLJW-UHFFFAOYSA-N CC(C)(C)OC(=O)NC1=CC=CC=C1[Sn](C)(C)C
149 0 TXXBTZVCAYOJRS-UHFFFAOYSA-N NC1=C2C(OC(=C2C2=CC3=C(OCO3)C=C2)C2=CC3=C(OCO3)C=C2)=NC=N1
150 0 HZUGLOBVACKLLW-UHFFFAOYSA-N OC1=CC(OC2=CC=CC=C2)=C(NNN=O)C2=C1C(=O)C1=CC=CC=C1C2=O
151 0 ZKKVGGDNUHRUJH-UHFFFAOYSA-N FC1=CC=CC2=C(OCCC3=CC(=CC=C3)C(F)(F)F)C=CN=C12
152 0 DGZLSGDTZIBOQY-UHFFFAOYSA-N OC1=CC=C(SCC2=CC=C(C=C2)C(=O)NC2=CC=CC=C2)C=C1
153 0 ARHNPPSXJXLHEG-UHFFFAOYSA-N [O-][N+](=O)C1=CC=C(C=C1)C1=NN=C(O1)C1=CC2=C(O1)C=CC1=CC=CC=C21
154 0 CFSFGLDTIDFDMT-UHFFFAOYSA-N CON(C)C(=O)CP(=O)(OC1=CC=CC=C1)OC1=CC=CC=C1
155 0 OYGSTYGNRLPAMK-UHFFFAOYSA-N CN1C2=C(C=CC=C2)C(=O)C2=C1C1=C(OC(C1)C(Cl)(CO)CO)C=C2O
156 0 RSPSSVLHVPSLSQ-UHFFFAOYSA-N CC1=CC=C2C(=C1)C(N(C1=CC=CC=C1)S2(=O)=O)C1=CC=CC=C1
157 0 SFVACKBZMIZHCK-ZWNOBZJWSA-N [H][C@@](NC(=O)CC1=CC=CS1)(C=O)[C@]1([H])NC(C(O)=O)=C(C)CS1
158 0 UDYUIWXQUBNDHC-UHFFFAOYSA-N CC1=CC(=O)N(O)C(COC2=CC=C(OC3=CC=C(Cl)C=C3)C=C2)=C1
159 0 BPKHNEZKVGVFAR-UHFFFAOYSA-N CC1=NC2=CC=CC=C2N1C1=CC=C(C=C1)S(=O)(=O)C(F)(F)F
160 0 USEXLZFCTJGUTM-UHFFFAOYSA-N CCN(CC(F)(F)C(F)(F)C(F)(F)C(F)F)C1=CC=CC=C1
161 0 JBGVFNYCWZUGPI-UHFFFAOYSA-N CCCCSC1=C2OC3=CC=CC=C3N=C2C2=CC=CC=C2C1=O
162 0 QWIJTPWENQOTFG-UHFFFAOYSA-N OC(COC1=CC=C(Cl)C=C1)CN(CC(O)=O)C1=CC=CC=C1
163 0 FEUJYBAMEQWSMK-UHFFFAOYSA-N CCCOC1=CC=C(OC2=C(Cl)C=C(NC(=O)OC)C=C2)C=C1
164 0 ASQZZQIJHXYUJF-UHFFFAOYSA-N CCC1=NN(C(CC)=C1Cl)C1=CC(OCC#C)=C(Cl)C=C1F
165 0 HILTZOVHILKKIE-UHFFFAOYSA-N NC1=C(NC(=O)C2=CC=CC3=CC=CC=C23)C=C(C=C1[N+]([O-])=O)C(F)(F)F
166 0 DTOZNEGXWABIRG-UHFFFAOYSA-N COC1=CC=C(C=C1)N=NC1=C(N)C2=CC=CC=C2C(=C1)S(O)(=O)=O
167 0 ZBYMLYHIONOQEC-UHFFFAOYSA-N CN1CCN(CC2=NN=C3CSC4=C(C=CC(Cl)=C4)N23)CC1
168 0 CMXVSVCNGADSSO-UHFFFAOYSA-N NS(=O)(=O)C1=NC2=C(S1)C=C(OC(=O)C1CCCCC1)C=C2
169 0 NAYOHXQUPJTOAN-UHFFFAOYSA-N ClC1=CC=C(C=C1)C(CC#C)(N1C=CN=C1)C1=CC=C(Cl)C=C1
170 0 BCSDBZGTFRBPKT-UHFFFAOYSA-N CCN1C2=C(C=NC3=C1C=CC(=C3)[N+]([O-])=O)C(=O)C1=CC=CC=C1O2
171 0 VRUGDXJWCHBSPO-UHFFFAOYSA-N CN1C2=C(C=NC3=C1C=CC(=C3)[N+]([O-])=O)C(=O)C1=C(O2)C=CC(C)=C1
172 0 ZNQDBYJCPKNYBR-UHFFFAOYSA-N ClC1=CC=C(C=C1)N=NNC1=CC=C(C=C1)N=NC1=CC=CC=C1
173 0 LOALOZIDSJMGNJ-UHFFFAOYSA-N ClC1=CC=C(OCC2=CCOC3=C2C2=CC=CC=C2OC3=O)C=C1
174 0 XMHLBJHUEGBDOL-UHFFFAOYSA-N O=CC1=CC2=C(C=C1)C=CC1=CC3=C(N=C21)C1=C(C=CC(C=O)=C1)C=C3
175 0 RZKKSXCWCMQEAL-UHFFFAOYSA-N CCOC(=O)NCCOC1=C(Cl)C=C(OC2=CC=CC=C2)C=C1
176 0 VJQMAIIBZHIBSM-UHFFFAOYSA-N OC(=O)C(CC1=CNC2=CC=CC=C12)NSC1=CC=CC=C1[N+]([O-])=O
177 0 NEYUEYCDJXTVIN-UHFFFAOYSA-N CC[Ge]1(CC)OC(=O)C(N1C1=CC=CC=C1)C1=CC=CC=C1
178 0 PXOXRQIUIYRJIA-UHFFFAOYSA-N CN1CSC(SC1)C1C(CO)OC(C1O)N1C=C(C)C(=O)NC1=O
179 0 HXTHNRUFYBMQJH-UHFFFAOYSA-N CCOC(=O)C1=C2C=CC(Cl)=CC2=C(N1CC(O)=O)C1=CC=CC=C1
180 0 MVHJRUSQOWZIJB-UHFFFAOYSA-N CCOC(=O)C1=C(C)N=C(Cl)C(C=O)C1C1=CC=CC(OC)=C1
181 0 WWHZNYPUDWFMNV-UHFFFAOYSA-N [O-][N+](=O)C1=CC2=C(NC=C2CCN2C(=O)C3=CC=CC=C3C2=O)C=C1
182 0 OOXDNWKNHFWPEV-UHFFFAOYSA-N CC(C)OC(=O)C1=C(Cl)C=CC(NC(=S)OCC2(C)COC2)=C1
183 0 SZRYDBKNKQMHDD-UHFFFAOYSA-N CC1(C)SC2C(NC(=O)CC3=CN=CC=C3)C(=O)N2C1C(O)=O
184 0 ISQTYKAFNUVODK-UHFFFAOYSA-N OC(=O)C1=CN(C2CC2)C2=C(F)C(=C(F)C=C2C1=O)C1=CC=C(O)C=C1
185 0 UXZNNOKIXLKJBA-UHFFFAOYSA-N BrC1=CC=CC(=C1)C(=O)C1=CC=C(CN2CCCCC2)C=C1
186 0 OXJYMLITXZYWHU-UHFFFAOYSA-N BrC1=CC=C(C=C1)C(=O)C1=CC=C(CN2CCCCC2)C=C1
187 0 LDEALBSCJXFWPB-UHFFFAOYSA-N BrC1=CC=CC(=C1)C(=O)C1=CC=CC(CN2CCCCC2)=C1
188 0 BXYLMJAWAQKOFN-UHFFFAOYSA-N BrC1=CC=C(C=C1)C(=O)C1=CC=CC(CN2CCCCC2)=C1
189 0 PPYBMWUCGNYYDW-UHFFFAOYSA-N BrC1=CC=CC(=C1)C(=O)C1=CC=CC=C1CN1CCCCC1
190 0 UZBYXOOKMXMTFM-UHFFFAOYSA-N BrC1=CC=C(C=C1)C(=O)C1=CC=CC=C1CN1CCCCC1
191 0 CVLLNJCVKIUBNP-UHFFFAOYSA-N COC1=C(C=C(Cl)C=C1)C(=O)NCCC1=CC=C(C=C1)C(F)(F)F
192 0 ZVVAXVFTBWYHKV-UHFFFAOYSA-N [O-][N+](=O)C1=CC=CC=C1N(C1=CC=CC=C1)C1=CC=CC=C1[N+]([O-])=O
193 0 BODOKIPWMICFGD-UHFFFAOYSA-N CC1=CC(=O)NC2=C1C=CC(NC(=O)CCSS(C)(=O)=O)=C2
194 0 MZBPNLJSBDHXTC-UHFFFAOYSA-N [O-][N+](=O)C1=CC(=C(C=C1)N(C1=CC=CC=C1)C1=CC=CC=C1)[N+]([O-])=O
195 0 HVISYOAXBITWCM-UHFFFAOYSA-N [O-][N+](=O)C1=CC=C(C=C1)N(C1=CC=CC=C1)C1=CC=CC=C1[N+]([O-])=O
196 0 MGFUYQUAUXYQOK-UHFFFAOYSA-N ClC1=CC=CC=C1C1=CC=C(O1)C(=O)OCC(=O)C1=CC=CC=C1
197 0 XGVOVCYYDQWLJC-UHFFFAOYSA-N OC1(CCN(CC2=C3C=CC=CC3=NN2)CC1)C1=CC(Cl)=C(Cl)C=C1
198 0 MWSSITKJJCMPLS-UHFFFAOYSA-N CCCCCCN1C2=C(C=C(Br)C=C2)C2=C1C=CC(C=O)=C2
199 0 LJDVAJMXKQFLJO-UHFFFAOYSA-N CC(C)(C)OC(=O)N1CCN(CC1)C1=NC(Br)=CN=C1N
200 0 CMORVDDKOVDMDP-UHFFFAOYSA-N CC1=CC(=CC(C)=C1OC1=CC(Cl)=NC(NC2=CC=C(C=C2)C#N)=N1)C#N
201 0 KBFZNWINLBWFED-UHFFFAOYSA-N OC1=C(F)C=C(C=C1)C1=CC=C(C=C1)S(=O)(=O)N1CCCCC1
202 0 NZHOXFZGRWJEAO-UHFFFAOYSA-N OC1=C(F)C=CC(=C1)C1=CC=C(C=C1)S(=O)(=O)N1CCCCC1
203 0 RQVIWCNHUQBSNQ-UHFFFAOYSA-N OC1=CC(F)=C(C=C1)C1=CC=C(C=C1)S(=O)(=O)N1CCCCC1
204 0 XPXMOTUQTTVWJR-UHFFFAOYSA-N OC1=CC(F)=CC(=C1)C1=CC=C(C=C1)S(=O)(=O)N1CCCCC1
205 0 UIMJLQLRHPCKMC-UHFFFAOYSA-N CSC1=CC2=NN=CN2C2=C(C=C(Cl)C=C2)N1C1=CC=CC=C1
206 0 RMPDWCVVKFISFF-UHFFFAOYSA-N CN1C(C2=CC=CC=C2S1(=O)=O)(C1=CC=CC=C1)C1=CC=CC=C1
207 0 YTLNMWYKZKGCOV-UHFFFAOYSA-N COC(=O)C1=CC(Br)=CC(=C1)B1OC(C)(C)C(C)(C)O1
208 0 JDNMRPIWJIDDAY-UHFFFAOYSA-N NC1=CC=CC(=C1)C1=C2N=C(NC3=CC=CC(Cl)=C3)C=CN2N=C1
209 0 RZFFLVCDYNLXCT-UHFFFAOYSA-N ON1CC=CC=C1N1CC(Oc2ccc(cc12)[N+]([O-])=O)(C(F)F)C(F)F
210 0 BFQRPTKOSYMPOL-LALPNIDTSA-N OC(=O)CO\N=C1/C2=CC=CCC2=N/C/1=C1\C(=O)N=C2CC=CC=C12
211 0 ZEOCNQKADICHEV-UHFFFAOYSA-N [O-][N+](=O)C1=CC=CC=C1CO[SiH](C1=CC=CC=C1)C1=CC=CC=C1
212 0 LNWOYKKKYGCXAW-UHFFFAOYSA-N NS(=O)(=O)C1=NC2=C(S1)C=CC(OC(=O)CC1CCCC1)=C2
213 0 BJIPXXAEQIWODL-UHFFFAOYSA-N Oc1cc2[nH]c3c4[nH]c5ccccc5c4c6C(=O)NC(=O)c6c3c2cc1O
214 0 USNTYIJOWWRQLY-UHFFFAOYSA-N ClS(=O)OCCOCCOC1=CC=CC=C1C1=CC=CC=C1
215 0 IEJCFPVKJKXDLI-UHFFFAOYSA-N COC1=CC=CC=C1C=C1C(=O)OC(=O)C1=CC1=CC=CC=C1Cl
216 0 IGRHJBKQMDURHB-UHFFFAOYSA-N CC1=CC=C(NS(=O)(=O)NC2=CC=C(C=C2)S(C)(=O)=O)C=C1
217 0 UJKLYSUGOWYAAW-UHFFFAOYSA-N CC(C)S(=O)(=O)N1C(N)=NC2=C1C=C(C=C2)C#CC1=C(F)C=C(F)C=C1
218 0 WRHAQERSQQIYES-UHFFFAOYSA-N CC1=CC=C(C=C1)S(=O)(=O)OC1CCN(C1)C1=CC=CC(F)=C1
219 0 KUEOMJWGIGOWNF-UHFFFAOYSA-N OC(=O)C(CC1=CC(F)=CC=C1F)NC(=O)OCC1=CC=CC=C1
220 0 UKQYUDUNIDBDQH-UHFFFAOYSA-N CC(=O)C1=CC=C(N=NC2C(=O)C=CC3=CC=CC=C23)C(=C1)[N+]([O-])=O
221 0 MTJHAZRXUIFVDW-UHFFFAOYSA-N BrC1=CC=C(C=C1)C(=O)C(N1CCCCC1)C1=CC=CC=C1
222 0 MTJHAZRXUIFVDW-UHFFFAOYSA-N BrC1=CC=C(C=C1)C(=O)C(N1CCCCC1)C1=CC=CC=C1
223 0 AGFAJSXQOTVQCE-UHFFFAOYSA-N [O-][N+](=O)C1=CC2=C(C3=C(N2)C=C(C2=CC=CC=C32)[N+]([O-])=O)C2=CC=CC=C12
224 0 ZAQRKPZTKVWGKY-UHFFFAOYSA-N CC(=O)N1CCN(CC1)C1=CC(C=CC2=CC(Cl)=C(Cl)C=C2)=NC=C1
225 0 CGTIZXZPQUDMRF-UHFFFAOYSA-N CC1=NC(C2=CC=C(C=C2)C(O)=O)=C(N=N1)C1=CC=C(C=C1)C(O)=O
226 0 NNQDXDXGAUCBTG-UHFFFAOYSA-M CCCC[SnH](CCCC)SCCC(O)=O
227 0 JCICEFRXPBGKHM-UHFFFAOYSA-M CCCC[Sn]1(CCCC)OCC(O)CS1
228 0 SQMRUOYMQQUULL-UHFFFAOYSA-N CCN(CC)C=CC=C(C#N)S(=O)(=O)C1=CC=C(C=C1)[N+]([O-])=O
229 0 RROXRZXYZXVNGB-UHFFFAOYSA-N NCCSCCC(N=NC1=CC=C(C=C1[N+]([O-])=O)[N+]([O-])=O)C(O)=O
230 0 ZWJVOUFPDBDFSS-UHFFFAOYSA-N FC(F)(F)C(F)(F)C(F)(F)C(F)(F)CCN(CC=C)C(=O)C=C
231 0 GMFJNZPIWGBEJF-UHFFFAOYSA-N COC1=CC=C(C=[N+]([O-])C2=CC=CC=C2SC2=CC=CC=C2)C=C1
232 0 SLOPCJLJOKRVAG-UHFFFAOYSA-N ClC1=CC=C(CC(N2C=NC=N2)C2=NC3=CC=CC=C3S2)C=C1
233 0 DJFRUKSHMVICIX-UHFFFAOYSA-N NC1=C2C(=O)C3=C(C=CC(O)=C3C(=O)C2=C(NC2=CC=CC=C2)C=C1)[N+]([O-])=O
234 0 ICLCNEAHXVPQMJ-UHFFFAOYSA-N CCCCOC(=O)C1=CC=C(NC2=NC(Cl)=NC(Cl)=N2)C=C1
235 0 UYVZRGIHJOPOCJ-UHFFFAOYSA-N OC(=O)C(=O)N(CC1CC1)C1=C(C=C(Cl)C=C1)C(=O)C1=CC=CC=C1
236 0 FFYNYCAGYMODTO-UHFFFAOYSA-N O=C(NC1=CC=CC=C1)C1=CC=CC=C1S(=O)CC1=CC=CC=C1
237 0 SJQKVGCPBDVUFK-UHFFFAOYSA-N ClC1=NC(NC2=CC=CC=C2)=NC2=C1N=CN2CC1=CC=CC=C1
238 0 YJBIJSVYPHRVCI-UHFFFAOYSA-N CC(C)(OC1=CC=C(Cl)C=C1)C(=O)OCC1=CC=CC(CO)=N1
239 0 LVNYJXIBJFXIRZ-UHFFFAOYSA-N CCOP(=O)(NC(C)C)OC1=CC=C(C(C)=C1)S(C)(=O)=O
240 0 DBGYEVBSRGXKBZ-UHFFFAOYSA-N CCOC1=CC(NC(=O)C2=C(O)C=CC(Cl)=C2)=C(OCC)C=C1
241 0 ZKEGJXOJWPCGRB-UHFFFAOYSA-N COC1=CC=C(C=C1)N=C1C2=C(C=CC(=C2)[N+]([O-])=O)C2=C1C=C(C=C2)[N+]([O-])=O
242 0 ROEMKBOAIRQWSQ-UHFFFAOYSA-N CCOC(=O)N=C1SC(=CC(=C1)C1=CC=CC=C1)C1=CC=CC=C1
243 0 IVRVIBOVTONGDP-UHFFFAOYSA-N CCOC(=O)N=C1SC(=CC=C1C1=CC=CC=C1)C1=CC=CC=C1
244 0 QRAUOPAUYJGFRF-UHFFFAOYSA-N CNS(=O)(=O)C1=CC(=NNC2=CC=CC=C2)C2C(=O)C=CC=C2C1=O
245 0 BVSMPRKVHSERJV-UHFFFAOYSA-N CCOP(=O)(OC1=CC=CC=C1[N+]([O-])=O)C1=CC=CC=C1CC
246 0 BBQDFLRTTYUHCV-UHFFFAOYSA-N FC(F)(F)C1=CC(N=[N+]=[N-])=C(C=C1)C1=CC=C(O1)C(=O)C1=CC=CC=C1
247 0 RMXPQRFMAKUDGF-UHFFFAOYSA-N COC1=CC(=CC(OC)=C1OC)C(=O)NC1=CC(C)=C(Cl)C=C1
248 0 GNOWEICYAZVPHG-UHFFFAOYSA-N CC(C)=CCCC(C)=CCCC(=C)C(Cl)CN=C(Cl)Cl
249 0 PJXBCFBBMFITDV-UHFFFAOYSA-N CC1=CC=C(C=C1)S(=O)(=O)OC1=CC=CC2=C1C=CC([N+]#N)=C2[O-]
250 0 ZRXYHTJBQHVTEV-UHFFFAOYSA-N CC(=C)C(=O)OC1=CC=C(CCC[Si](N=C=O)(N=C=O)N=C=O)C=C1
251 0 WBCSFZRAJSDSBQ-UHFFFAOYSA-N COC1=C(OS(=O)(=O)C2=CC=CC=C2)C=C(C=C(C#N)C#N)C=C1
252 0 DWWBDZGKJJEQCQ-UHFFFAOYSA-N FC1=CC=C(C=C1)C(=O)NC1=CC=C(C=C1)C(=O)OC1=CC=CC=C1
253 0 GZQDIMIJQXADKC-UHFFFAOYSA-N CSC(=O)NC1=CC=C(OC2=CC=C(C=C2)C2=CC=CC=C2)C=C1
254 0 JFQOGTHXAHRJQQ-UHFFFAOYSA-N [O-][N+](=O)C1=CC=C(C=C1)S(=O)(=O)N=CC1=CC=CC2=CC=CC=C12
255 0 NWEKWXINGVSWKW-UHFFFAOYSA-N CC(=O)C1=CN(C2=CC=CC=C2)C(=O)C(SC2=CC=CC=C2)=C1C
256 0 GLOFWAGAALWXSE-UHFFFAOYSA-N O=C1NC2=CC=CC=C2C(=O)C1NC1C(=O)NC2=CC=CC=C2C1=O
257 0 YHVXDNJZEVCEGB-UHFFFAOYSA-N OC1=CC=C2C(OC3CC(=O)C=CC3C22OC(=O)C3=CC4=NNN=C4C=C23)=C1
258 0 ARRCXKQJBKSKAN-UHFFFAOYSA-N CN1C2=CC=CC=C2N=C1C1=CSC(NC2=CC=C(Cl)C=C2)=N1
259 0 NGPIKOLFNJVNSA-UHFFFAOYSA-N CCOP(O)(=O)C(NC1=CC=C(C=C1)C(O)=O)C1=CC=CC=C1
260 0 NQMNDWPDYBPJNO-UHFFFAOYSA-N CC1=CC=CC=C1NC(=O)C1=CC2=CC=CC=C2C=C1OP(O)(O)=O
261 0 YDLPKOISTSRKLG-UHFFFAOYSA-N O=C1CCC(=O)N1OP(=O)(OCC1=CC=CC=C1)OCC1=CC=CC=C1
262 0 USNVFUNJPFUFQM-UHFFFAOYSA-N CC(=O)NC1=NC(=O)N(C=C1)C1COC(COC(=O)C2=CC=CC=C2)S1
263 0 FXGRQFJQRUFVIU-UHFFFAOYSA-N NC(CC1=CC(O)=C(O)C=C1)C(=O)OCCC1=CC=C(Cl)C=C1
264 0 DHZTYHNOGXYQDB-UHFFFAOYSA-N OC1=CC=C2C=CC=CC2=C1CN=NC(=O)C1=CC=C(C=C1)[N+]([O-])=O
265 0 HPCNRZRKFWZMPA-UHFFFAOYSA-N OC(=O)C1(NC(CC2=C1NC1=CC=CC=C21)P(O)(O)=O)C(O)=O
266 0 XCFLJKGGXMMGCM-UHFFFAOYSA-N BrC1=CC=C(C=C1)C1(CCCCC1=O)NCC1=CC=CC=C1
267 0 NTNPBSMBWYFYLE-UHFFFAOYSA-N ClC1=CC=C(C=C1)C1=NN2C(CCC3=CC=CC=C3)=NN=C2S1
268 0 QRGFNZYFRUUYBG-UHFFFAOYSA-N COC1=CC=C2N=C(NC2=C1)S(=O)CC1=C(C)C(OC)=C(C=N1)C(O)=O
269 0 FPIMGHUQQSRSTB-UHFFFAOYSA-N OC(O)C1(O)C2OC3(O)OC1C1C(O)NC(=N)NC1(C2O)C3O
270 0 ANEUEMUTNSWTJU-UHFFFAOYSA-N ClC1=NC(NC2=CC=CC=C2)=C2N=CN(CC3=CC=CC=C3)C2=N1
271 0 YMUNMVGFPBXCOH-UHFFFAOYSA-N O=C1N=CC2=C3C(N=C4C3=CC(=O)CC4=O)C3=NC4=CC(=O)CCC4=C3C12
272 0 BCMCHBBCAHPKAN-UHFFFAOYSA-N CC1=CC=C(NS(=O)(=O)C2=CC=C3C(CC4=CC=CC=C34)=C2)C=C1
273 0 HKNAWFRVCDSUTB-UHFFFAOYSA-N CC1=CC(NS(=O)(=O)C2=CC=C3C(CC4=CC=CC=C34)=C2)=CC=C1
274 0 XBTFXRALAKZYIZ-UHFFFAOYSA-N CC1=CC=CC=C1NS(=O)(=O)C1=CC=C2C(CC3=CC=CC=C23)=C1
275 0 XUAVTAGIEKFMBK-UHFFFAOYSA-N ClC1=NC2=CC=CC=C2N1CC1CN2C(S1)=NC1=CC=CC=C21
276 0 UBEWQBNZFFQVFM-UHFFFAOYSA-N CCC1=C(C=C(NCP(O)(=O)OC2=CC=CC=C2)C=C1)C(O)=O
277 0 SAQDMEDRCBESIC-UHFFFAOYSA-N CCOC(=O)C1=CC=C(NCP(O)(=O)OC2=CC=CC=C2)C=C1
278 0 COUUDSNRXUXNDW-UHFFFAOYSA-N Oc1ccc2c(c1)[nH]c3c4[nH]c5cc(O)ccc5c4c6C(=O)NC(=O)c6c23
279 0 GNOWEICYAZVPHG-BMQCOBNYSA-N CC(=CCCC(=CCCC(=C)C(Cl)CN=C(Cl)Cl)C)C
280 0 LDSZMGLQMVQVTF-UHFFFAOYSA-N S\C(NC1SC2=NC3=CC=CC=C3N2C1=O)=N/C1=CC=CC=C1
281 0 RUYWTRNGKOALDY-UHFFFAOYSA-N CCOP(=O)(CCC1=CC=CC=C1)OC1=CC=C(C=C1)N(=O)=O
282 0 RDMYXZLESVAHOO-UHFFFAOYSA-N CC1=NC2=C(C(C)=C1)C(O)=NC(SCC(=O)C1=CC(O)=C(O)C=C1)=N2
283 0 DPEAHCJUVZGERX-UHFFFAOYSA-N FC(F)(F)C1OC(SCC2=CC=CC=C2)=C2C=C3C=CCCC3=NC2=C1
284 0 LLFNMFMNBDCUKZ-UHFFFAOYSA-N O=C1C2C(=NC3=C(C(=O)C4=C3C=CC=C4)C2=C2C=CC=CC2=O)C2=C1C=CC=C2
285 0 SUOUSQCTPXZEQH-UHFFFAOYSA-N [O-][N+](=O)C1=CC(C=CC2=NC(C=NC3=CC=CC=C3)C(=O)O2)=CC=C1
286 0 KJDDAZPFGUKHAX-UHFFFAOYSA-N CC1=CC=C(C=C1)S(=O)(=O)NC1=CC=C2C(CC3=CC=CC=C23)=C1
287 0 VCDPTQDSZBZBMO-UHFFFAOYSA-N CCOC1=CC2=C(C=C1)C=C(C(=O)NC1=C(C)C=CC(Cl)=C1)C(=O)O2
288 0 NGCSXNLFYKTHOO-UHFFFAOYSA-N CNS(=O)(=O)C1=CC(N=NC2=C(O)C=CC3=CC=CC=C23)=C(O)C=C1
289 0 MAXDXKRYCQRDCF-UHFFFAOYSA-N CC(C)(OC1=CC=C(Cl)C=C1)C(=O)N1CSC(C)(C)C1C(O)=O
290 0 IYVXYACGWZOENU-UHFFFAOYSA-N CC1=CC=C(OS(=O)(=O)C2=CC=CC3=C2C=CC(=[N+]=[N-])C3=O)C=C1
291 0 ZDHKVKPEDSPOQO-UHFFFAOYSA-N CC1=CC(OS(=O)(=O)C2=CC=CC3=C2C=CC(=[N+]=[N-])C3=O)=CC=C1
292 0 NQIHXCMHYYBEIV-UHFFFAOYSA-N OC(CNCC1=CC=CC=C1)(CN1C=CN=C1)C1=C(Cl)C=C(Cl)C=C1
293 0 UBZUUHXSCSULTG-UHFFFAOYSA-N CC(C)CCOC(C)C1=CC2=C(O1)C1=C(C=CC(Br)=C1)N=C2C
294 0 CJFFJMLNHCKLKX-UHFFFAOYSA-N CCCCCOC(C)C1=CC2=C(O1)C1=C(C=CC(Br)=C1)N=C2C
295 0 XHBCFTBYHIDZMU-UHFFFAOYSA-N COC(=O)C1C(C(C(=O)OC)=C(C)N=C1C)c1ccccc1Cl
296 0 MNWWPCXFYMPQSJ-UHFFFAOYSA-N O=S(=O)(NCCNS(=O)(=O)C1=CC=CC=C1)C1=CC=CC=C1
297 0 FPCXJYCSOBPKMU-UHFFFAOYSA-N FC(F)(F)C1=C2N=C3CCC=CC3=CC2=C(OC1)SCC1=CC=CC=C1
298 0 MLHPUCAUZPCWLF-UHFFFAOYSA-N CN(C)CCN1C2=C(C=C(Cl)C=C2)C(=NCC1=O)C1=CC=CC=C1Cl
299 0 YJBIJSVYPHRVCI-UHFFFAOYSA-N CC(C)(OC1=CC=C(Cl)C=C1)C(=O)OCC1=CC=CC(CO)=N1
300 0 YUBFAAWFGBSOLD-UHFFFAOYSA-N CC(C)(OC1=CC=C(Cl)C=C1)C(=O)N=C1CC(=O)C2=CC=CC=C2O1
