# Supplementary material for: Ion mobility collision cross-section atlas for known and unknown metabolite annotation in untargeted metabolomics
Source: Nat Commun. 2020 Aug 28;11:4334. doi: 10.1038/s41467-020-18171-8 (PMC7455731; doi:10.1038/s41467-020-18171-8)
Supplement: Supplementary file 8 — Supplementary Data 5 [file 41467_2020_18171_MOESM8_ESM.zip › 01_positive_mode/L0799/cfmid_pred_spec.msp]

Name: +ve in-silico MS/MS by CFM-ID for VYZPGMGWYUEREY-LCLDLZHKSA-N
ID: VYZPGMGWYUEREY-LCLDLZHKSA-N
Comment: Energy0
Num peaks: 19
43.01784114 1.512213644
125.0960915 0.5754752599
299.236942 0.582610911
315.2318567 1.672587659
317.2475067 1.861708233
319.2267713 0.5928716522
331.2267713 1.555806002
333.2424213 2.328493903
335.2580714 0.6073090625
341.2475067 1.156166387
347.2580714 0.8420520354
357.2424213 2.542242957
359.2580714 14.02859384
373.237336 0.7980125145
375.252986 1.579972924
377.2686361 19.53964753
401.2686361 6.683249896
403.2479006 2.185733048
419.2792008 19.86611671

Name: +ve in-silico MS/MS by CFM-ID for VYZPGMGWYUEREY-LCLDLZHKSA-N
ID: VYZPGMGWYUEREY-LCLDLZHKSA-N
Comment: Energy1
Num peaks: 31
43.01784114 1.432283233
61.02840582 0.5884392584
81.0334912 0.9573517823
123.0804414 1.054110945
125.0960915 0.8490679486
153.0910061 0.5647581724
181.1223062 0.5647581724
207.1379563 1.063768321
251.164171 0.6188013392
273.221292 0.7322904356
297.221292 1.190202803
299.236942 1.426072576
303.1954711 1.321371915
313.2162066 0.7899467973
315.2318567 1.68443701
317.2111212 0.7955278557
317.2475067 5.16506143
319.2267713 0.8925597589
331.2267713 1.709443451
333.2424213 2.396240114
335.2580714 4.004582231
341.2475067 2.930589279
343.2267713 0.8149106688
347.2580714 1.369438483
357.2424213 2.463782689
359.2580714 13.60696926
375.252986 1.137811937
377.2686361 8.786191733
401.2686361 3.305308458
403.2479006 0.8757534331
419.2792008 2.335993831

Name: +ve in-silico MS/MS by CFM-ID for VYZPGMGWYUEREY-LCLDLZHKSA-N
ID: VYZPGMGWYUEREY-LCLDLZHKSA-N
Comment: Energy2
Num peaks: 31
39.02292652 1.057714978
41.03857658 1.187675606
51.02292652 1.943427242
67.01784114 0.9945350472
81.0334912 2.568318974
105.0698767 1.289552821
121.0647913 1.090979993
205.1223062 1.483716271
207.1379563 1.398833376
221.1536063 0.8954845093
273.221292 1.970953741
275.236942 1.444079969
285.1849065 1.016729322
287.236942 1.808732093
299.2005565 1.573503388
301.1798211 1.278292964
305.2475067 3.159508239
313.2162066 0.8685207444
315.2318567 1.368287706
317.2475067 2.365547496
327.2318567 2.42906864
329.2111212 1.999276778
331.2267713 2.253002669
333.2424213 2.468968155
335.2580714 0.9546231736
343.2267713 1.805704797
357.2424213 2.129456823
359.2580714 1.655693371
375.252986 1.284968507
401.2686361 0.9655826942
403.2479006 2.033074203

Name: +ve in-silico MS/MS by CFM-ID for XWLXKKNPFMNSFA-HGQWONQESA-N
ID: XWLXKKNPFMNSFA-HGQWONQESA-N
Comment: Energy0
Num peaks: 25
59.01275576 0.6838712111
71.08552677 1.039548304
97.06479133 0.7541094367
99.08044139 7.26832829
275.2005565 0.5520270429
289.2162066 1.079582246
301.1798211 1.062975964
303.1954711 3.442123575
303.2318567 0.4919876611
305.2111212 1.099113217
307.2267713 0.5033039793
321.2060358 3.486252375
333.2424213 0.4741457405
339.2166005 0.6521972268
357.2424213 0.6431328321
359.2580714 1.876983814
373.2737215 1.624856148
375.252986 0.6575406525
377.2686361 1.811633119
391.2842861 0.607683448
395.2428153 0.4731428312
401.2686361 17.69646937
409.2584653 0.5095329754
419.2792008 22.25403523
437.2897655 9.32927747

Name: +ve in-silico MS/MS by CFM-ID for XWLXKKNPFMNSFA-HGQWONQESA-N
ID: XWLXKKNPFMNSFA-HGQWONQESA-N
Comment: Energy1
Num peaks: 31
29.03857658 1.185359673
55.05422664 0.8148840996
71.01275576 1.452023203
71.08552677 3.441756911
85.02840582 0.8708557314
87.04405588 0.7799952291
89.02332044 0.7905817178
99.08044139 7.05421048
129.0546206 0.7111487107
263.2005565 0.7831407296
275.2005565 0.8172230654
289.2162066 1.300522199
301.1798211 0.8178088839
303.1954711 4.120543614
303.2318567 0.8831578899
305.2111212 1.168493399
315.2318567 1.121600212
321.2060358 2.999889599
329.2475067 0.7950023905
331.2631568 0.685126952
333.2424213 0.8039439664
359.2580714 1.882967036
373.2737215 3.027154184
375.2893715 0.7693147606
377.2686361 0.8300365236
391.2842861 0.8551168708
393.2271652 1.088387264
401.2686361 5.433297058
409.2584653 0.7458137486
419.2792008 4.175185327
437.2897655 0.9997688984

Name: +ve in-silico MS/MS by CFM-ID for XWLXKKNPFMNSFA-HGQWONQESA-N
ID: XWLXKKNPFMNSFA-HGQWONQESA-N
Comment: Energy2
Num peaks: 31
41.03857658 0.8953310399
43.01784114 0.8326821914
53.03857658 0.9352745089
55.05422664 2.577840134
57.06987671 0.986274806
69.06987671 3.183169367
71.08552677 5.126539527
81.06987671 1.111441083
83.04914126 1.017760623
97.06479133 0.742445872
99.08044139 9.359285561
153.0546206 0.7572694085
155.0702706 0.8486667363
181.0859207 0.7539414302
207.1015708 0.7539414302
233.1172208 1.04648782
235.1328709 0.8621387536
237.148521 0.8030652988
247.1328709 0.9701245782
249.148521 2.017981634
275.164171 0.7356719335
277.1798211 1.035672763
289.1798211 1.382509046
291.1954711 2.786532984
293.2111212 0.7776401938
301.1798211 1.023772745
303.1954711 0.9238957114
305.2111212 0.760720661
321.2060358 2.759576118
329.2475067 0.7409361698
393.2271652 0.730534863

Name: +ve in-silico MS/MS by CFM-ID for RYMZZMVNJRMUDD-HGQWONQESA-N
ID: RYMZZMVNJRMUDD-HGQWONQESA-N
Comment: Energy0
Num peaks: 31
55.05422664 0.5722204104
71.08552677 1.350760158
97.06479133 0.8758282147
99.08044139 9.32791127
215.1794272 0.7686572602
275.2005565 0.7015801483
283.1692564 0.8009763263
285.1849065 2.40545664
287.2005565 1.132325592
289.2162066 1.63383368
301.1798211 0.7324112987
303.1954711 4.279350002
315.2318567 0.5364751713
321.2060358 1.114549274
327.2318567 1.992891326
329.2475067 4.018873431
331.2631568 1.941954857
333.2788068 0.6037225405
341.2475067 2.332443082
355.2631568 0.6719875581
357.2424213 0.5172007916
357.2788068 0.5943866732
359.2580714 3.977011854
373.237336 0.4998379209
375.2893715 0.5366570728
377.2322506 0.6052203587
383.2580714 2.160335296
391.2479006 0.6899182532
401.2686361 16.22789827
403.2479006 0.4715688887
419.2792008 13.82360189

Name: +ve in-silico MS/MS by CFM-ID for RYMZZMVNJRMUDD-HGQWONQESA-N
ID: RYMZZMVNJRMUDD-HGQWONQESA-N
Comment: Energy1
Num peaks: 31
29.03857658 1.48725906
53.03857658 0.6647689304
55.05422664 1.113284728
67.05422664 0.7140166157
71.08552677 4.913537439
81.06987671 0.8196617635
99.08044139 9.16505618
145.1011768 0.8393388715
197.132477 1.195790925
199.148127 0.8538863676
201.1637771 4.201175508
213.1637771 0.7655010276
215.1794272 1.395346756
217.1223062 0.6620223378
219.1379563 0.8501515927
219.1743418 0.7872210658
273.1849065 0.6527070674
285.1849065 1.922147463
287.2005565 1.236492097
289.2162066 1.466799373
303.1954711 2.486959147
313.2162066 1.858672636
315.2318567 3.560925501
317.2475067 1.781913074
327.2318567 0.6727811857
329.2475067 0.9523511581
341.2475067 0.7156452917
375.2166005 0.6856045602
383.2580714 1.229287732
401.2686361 2.325203617
419.2792008 1.112475362

Name: +ve in-silico MS/MS by CFM-ID for RYMZZMVNJRMUDD-HGQWONQESA-N
ID: RYMZZMVNJRMUDD-HGQWONQESA-N
Comment: Energy2
Num peaks: 31
41.03857658 0.7032239824
53.03857658 1.092501341
55.05422664 2.785818459
57.06987671 0.9666669233
65.03857658 0.8165185134
67.05422664 1.273235788
69.06987671 3.336910546
71.08552677 6.851828119
81.06987671 1.520790773
83.04914126 0.9855768315
97.06479133 0.6866437503
99.08044139 11.43458281
105.0698767 0.672748957
145.1011768 1.370323866
187.148127 1.554728199
189.1637771 0.9205785802
199.148127 0.7319650987
201.1637771 1.296268104
203.1794272 1.923884521
215.1066561 0.8074978616
215.1794272 1.791445642
217.1223062 0.7266976961
219.1379563 0.7617918939
219.1743418 0.9084665231
259.1692564 0.9653096688
273.1849065 1.033772205
283.1692564 0.7883930354
287.2005565 0.7405860878
303.1954711 0.9085548991
303.2318567 0.7660514468
333.2788068 0.7160926572

Name: +ve in-silico MS/MS by CFM-ID for RVSTWRHIGKXTLG-UHFFFAOYSA-N
ID: RVSTWRHIGKXTLG-UHFFFAOYSA-N
Comment: Energy0
Num peaks: 26
59.01275576 1.3302785
73.02840582 0.7815179872
75.00767038 3.768136901
87.00767038 1.306990514
89.02332044 0.9104611617
103.0389705 0.7573064268
105.0182351 2.334190653
117.0182351 0.8761603142
133.0495352 0.9363579301
135.0287997 1.241788149
161.0444498 3.035108699
163.0600999 2.481014767
179.0550145 6.016863327
213.2325253 2.077058451
241.22744 3.839411301
259.2380047 3.505277366
301.2485693 2.257897464
331.259134 2.080656185
343.259134 0.739304268
361.2696987 2.098947445
373.2696987 0.95302821
377.2282278 0.7935012088
391.2802634 2.954497166
401.2646133 2.789582431
419.275178 18.40600401
437.2857427 11.82974753

Name: +ve in-silico MS/MS by CFM-ID for RVSTWRHIGKXTLG-UHFFFAOYSA-N
ID: RVSTWRHIGKXTLG-UHFFFAOYSA-N
Comment: Energy1
Num peaks: 31
45.0334912 1.667161552
56.99710569 1.335777364
59.01275576 5.756835206
61.02840582 2.080160155
73.02840582 2.12757022
75.00767038 4.411541568
75.04405588 1.944488035
77.02332044 1.342816357
87.00767038 2.977072376
89.02332044 2.221797999
103.0389705 2.445652295
105.0182351 3.621605003
105.0546206 1.74046563
133.0495352 0.9975223125
161.0444498 1.923963382
163.0600999 0.9526395965
179.0550145 3.809050331
241.22744 1.661364959
259.2016191 2.335971081
261.2172692 1.310826565
301.2485693 5.444279641
303.2642194 2.63142248
331.259134 2.174674549
336.1652932 0.9428346094
343.259134 1.720319522
345.2747841 1.020514346
361.2696987 2.093101871
377.2282278 1.807533133
391.2802634 1.056311695
419.275178 2.901123063
437.2857427 1.028894126

Name: +ve in-silico MS/MS by CFM-ID for RVSTWRHIGKXTLG-UHFFFAOYSA-N
ID: RVSTWRHIGKXTLG-UHFFFAOYSA-N
Comment: Energy2
Num peaks: 31
29.00219107 1.894077066
45.0334912 3.228880573
56.99710569 1.649866487
59.01275576 6.52391443
61.02840582 2.267592517
73.02840582 1.741446137
75.00767038 5.577903276
75.04405588 3.374711688
77.02332044 1.185094273
87.00767038 1.89381634
89.02332044 1.699712246
105.0182351 2.031326947
105.0546206 0.8770688847
163.0600999 1.058760044
171.1855752 1.098736056
199.1804898 2.295490774
213.2325253 1.496022725
215.1754044 2.164799391
229.1910545 2.684607727
241.22744 4.670061508
259.2016191 2.268201467
259.2380047 3.11988721
271.2380047 1.093071797
285.2536547 0.9929308398
301.2485693 0.9241924674
315.2642194 1.050656806
343.259134 0.9577319729
345.2747841 0.8658105399
359.2540486 0.9043253245
377.2282278 0.8815873756
419.275178 1.583638173

Name: +ve in-silico MS/MS by CFM-ID for OYLSINCAGYDFBO-SDWHTVMGSA-N
ID: OYLSINCAGYDFBO-SDWHTVMGSA-N
Comment: Energy0
Num peaks: 31
55.01784114 0.5929251387
59.01275576 0.8636979315
59.04914126 0.950145583
67.01784114 0.480649546
71.04914126 0.5887591774
85.02840582 0.6929132413
95.01275576 1.010817197
113.0233204 5.053699792
125.0960915 0.7503262732
127.1117415 0.5191488059
131.0338851 0.5874920641
193.1586917 0.7702008911
195.1743418 0.5191488059
257.2263773 0.5718580388
259.2056419 0.5237395621
261.221292 2.181357855
263.236942 1.561698377
271.2420274 1.608431749
287.236942 0.766855974
289.2525921 5.061315879
341.2475067 0.6784075422
355.2631568 2.157016168
357.2424213 1.168704573
359.2580714 2.162721963
369.2424213 1.135560899
371.2580714 0.8585632425
373.2737215 2.993348935
383.2580714 6.847916568
387.252986 0.6564435264
401.2686361 18.80997638
419.2792008 6.000180371

Name: +ve in-silico MS/MS by CFM-ID for OYLSINCAGYDFBO-SDWHTVMGSA-N
ID: OYLSINCAGYDFBO-SDWHTVMGSA-N
Comment: Energy1
Num peaks: 31
39.02292652 1.920980466
55.01784114 1.776890811
59.01275576 1.352980562
67.01784114 0.7306279944
67.05422664 0.7278476926
69.0334912 1.410743365
71.04914126 1.073658519
85.02840582 1.742094954
85.06479133 0.7376946087
95.01275576 0.8706451807
113.0233204 4.090890784
121.1011768 0.7867853963
139.1117415 0.7892630587
153.1273916 0.7488341969
189.1637771 0.6995581547
207.1743418 0.7892630587
221.1899918 0.7848246239
243.2107273 0.8744624985
261.221292 1.557856468
271.2420274 3.023390393
289.2525921 5.412505567
339.2318567 1.89460058
341.2475067 1.633566425
355.2631568 3.047900787
357.2424213 1.403282006
357.2788068 0.8499320411
359.2580714 1.129111231
371.2580714 0.7022294514
373.2737215 2.116009892
383.2580714 1.609722434
401.2686361 3.024572525

Name: +ve in-silico MS/MS by CFM-ID for OYLSINCAGYDFBO-SDWHTVMGSA-N
ID: OYLSINCAGYDFBO-SDWHTVMGSA-N
Comment: Energy2
Num peaks: 31
39.02292652 5.804859892
41.03857658 1.278217094
53.03857658 1.690401509
55.01784114 0.8351895021
55.05422664 0.8186630537
59.01275576 0.9700290215
67.05422664 1.292737127
69.0334912 1.874762731
71.04914126 0.8928674867
83.01275576 0.8659681641
85.02840582 3.303931458
107.0855268 1.708792016
109.1011768 0.7754584375
113.0233204 7.258651664
121.1011768 1.369506912
137.0597059 0.911776611
165.0910061 0.8231988849
175.148127 1.647021193
177.1637771 0.7754584375
193.1586917 0.7859447657
203.1794272 1.115746983
205.1223062 1.091051818
243.2107273 2.949630612
245.2263773 1.529690935
257.2263773 1.105641921
261.221292 2.019665635
273.1849065 1.92844102
287.2005565 0.9985602193
301.2162066 1.183483552
369.2424213 0.8481380631
371.2580714 0.9620493624

Name: +ve in-silico MS/MS by CFM-ID for PXFOIYSPRVISSG-UHFFFAOYSA-N
ID: PXFOIYSPRVISSG-UHFFFAOYSA-N
Comment: Energy0
Num peaks: 12
43.05422664 0.7886193219
168.1019051 1.311895001
180.1019051 0.9526813007
181.1083875 1.126630729
222.1488553 6.258846379
233.1396876 0.890367199
235.1553376 9.248104921
250.1662367 1.412650416
360.2394016 1.350274151
374.2550517 1.740431815
384.2394016 2.208577172
402.2499663 52.73121811

Name: +ve in-silico MS/MS by CFM-ID for PXFOIYSPRVISSG-UHFFFAOYSA-N
ID: PXFOIYSPRVISSG-UHFFFAOYSA-N
Comment: Energy1
Num peaks: 31
40.01817548 0.9144597649
41.03857658 1.13799058
43.05422664 0.8394516411
53.03857658 0.8751313558
55.05422664 2.586448146
57.06987671 1.304229741
95.08552677 1.64835776
96.05562361 0.7083096987
97.10117684 3.675612073
122.0712737 9.413512597
168.1019051 2.465719573
178.086255 0.6905449595
180.1019051 5.432937906
181.1083875 1.80147999
193.1083875 0.9128884818
222.1488553 12.4392687
235.1553376 3.885761469
250.1662367 3.225020238
279.170319 1.039206523
281.1859691 1.794662546
307.2016191 0.8038824539
334.187366 0.7907923137
344.171716 1.170325602
346.187366 1.074774858
358.187366 0.777904481
360.2030161 0.7858771179
374.2186662 0.670346736
374.2550517 1.781477098
384.2394016 2.648497398
386.2186662 0.6897952631
402.2499663 10.92109373

Name: +ve in-silico MS/MS by CFM-ID for PXFOIYSPRVISSG-UHFFFAOYSA-N
ID: PXFOIYSPRVISSG-UHFFFAOYSA-N
Comment: Energy2
Num peaks: 31
39.02292652 2.742058493
41.03857658 6.597768193
43.05422664 1.48037107
53.03857658 2.526028843
55.05422664 3.520401037
57.06987671 1.567183072
70.06512568 1.674107536
81.06987671 2.362408894
83.08552677 1.108779353
95.08552677 1.138504073
97.10117684 1.149016941
106.0399735 0.9338551766
108.0556236 1.146726659
120.0556236 1.033527884
122.0712737 3.404412848
124.0756904 2.320595518
124.0869237 0.9379651164
128.1069905 3.238515181
166.086255 1.362538847
168.1019051 2.107247462
179.0927374 1.328470853
180.1019051 0.9422045017
181.1083875 2.858782897
222.1488553 1.016453118
231.1240375 1.185438866
235.1553376 3.915477307
250.1662367 1.702503263
278.1611513 1.220726088
292.1768014 1.045538615
318.1560659 0.9488675745
374.2186662 0.9382318758

Name: +ve in-silico MS/MS by CFM-ID for RQGHABOPJRYOEZ-UHFFFAOYSA-N
ID: RQGHABOPJRYOEZ-UHFFFAOYSA-N
Comment: Energy0
Num peaks: 12
39.02292652 1.069332518
165.1134728 0.8994967092
219.160423 7.551999921
220.1332052 1.216172992
234.1713221 0.9751275448
238.1437699 2.177782722
358.2237516 0.8775315997
360.2394016 0.911303913
372.2394016 0.897844891
374.2550517 1.450720706
384.2394016 33.34121802
402.2499663 28.70896174

Name: +ve in-silico MS/MS by CFM-ID for RQGHABOPJRYOEZ-UHFFFAOYSA-N
ID: RQGHABOPJRYOEZ-UHFFFAOYSA-N
Comment: Energy1
Num peaks: 31
40.01817548 0.8342503479
55.05422664 0.9542955683
95.08552677 1.233343155
111.0804414 0.6991284171
113.0960915 2.040178901
122.0712737 1.953739428
166.086255 2.18743512
176.070605 0.8376931071
177.1134728 2.702751405
178.086255 2.09459468
180.1019051 0.7948212792
184.0968197 0.7087122671
196.0968197 2.341332327
219.160423 5.14693901
220.1332052 3.405558339
234.1713221 2.965769472
238.1437699 3.303231113
281.1859691 0.719084193
318.1924514 0.8043124502
328.1768014 1.61562782
330.1924514 1.520311661
342.1924514 1.239113083
344.2081015 1.212278492
356.2081015 1.697759225
358.2237516 1.007711347
366.2288369 0.7339549739
370.2237516 1.019439282
372.2394016 1.306391116
374.2550517 3.532297388
384.2394016 13.24794865
402.2499663 8.376241584

Name: +ve in-silico MS/MS by CFM-ID for RQGHABOPJRYOEZ-UHFFFAOYSA-N
ID: RQGHABOPJRYOEZ-UHFFFAOYSA-N
Comment: Energy2
Num peaks: 31
39.02292652 1.862818126
41.03857658 1.209631394
53.03857658 0.8813528873
55.05422664 3.404971066
57.06987671 0.99153446
81.06987671 0.7908394164
84.08077574 0.9090384131
95.08552677 1.449659864
106.0399735 1.428703013
108.0556236 4.268249499
108.0807757 0.9645272703
110.0712737 1.64409477
112.1120759 2.873071239
120.0556236 0.9995152386
122.0712737 3.70263514
134.0712737 1.030194463
163.0978228 1.726838756
164.070605 1.311516938
165.1134728 1.490986708
166.086255 3.561581786
177.1134728 1.143154805
178.086255 1.358860368
180.1019051 2.114049707
191.1291229 0.7935814935
205.144773 1.30334371
215.1291229 1.05313693
217.144773 1.525283427
219.160423 8.262587036
234.1713221 1.857895522
276.1818867 0.883420151
302.1611513 0.8627356682

Name: +ve in-silico MS/MS by CFM-ID for WKAUDMPUKWYRBF-UHFFFAOYSA-N
ID: WKAUDMPUKWYRBF-UHFFFAOYSA-N
Comment: Energy0
Num peaks: 17
43.05422664 0.7504971523
60.04439023 0.7619763147
168.1019051 1.24017896
179.0927374 0.7372148769
180.1019051 0.9099196433
181.1083875 1.074762288
222.1488553 4.56070611
233.1396876 0.836321289
235.1553376 8.805525047
250.1662367 1.387079894
358.2237516 0.8395429352
360.2030161 0.7504971523
360.2394016 1.789740435
374.2186662 0.7157552941
374.2550517 1.880206061
384.2394016 3.576888311
402.2499663 50.02457785

Name: +ve in-silico MS/MS by CFM-ID for WKAUDMPUKWYRBF-UHFFFAOYSA-N
ID: WKAUDMPUKWYRBF-UHFFFAOYSA-N
Comment: Energy1
Num peaks: 31
41.03857658 0.9908436885
43.05422664 0.9043608704
53.03857658 0.9588755528
55.05422664 2.284116269
57.06987671 1.402889105
95.08552677 1.637441705
97.10117684 3.944393229
124.0505382 0.7084055313
138.0661883 2.020859257
152.0818384 0.7337208198
168.1019051 2.274728911
180.1019051 5.665867333
181.1083875 0.7284967379
182.1175552 0.650777054
189.0770873 0.687736463
193.1083875 3.041058091
222.1488553 7.429957926
235.1553376 5.073823745
250.1662367 3.724647195
265.1910545 1.226213373
291.2067045 0.9273388523
334.187366 0.6338692201
344.171716 1.346771214
346.187366 1.239833608
358.187366 0.8951862289
360.2030161 0.9043608704
372.2394016 1.437271082
374.2186662 0.912371863
374.2550517 3.265714629
384.2394016 3.761233289
402.2499663 13.65050236

Name: +ve in-silico MS/MS by CFM-ID for WKAUDMPUKWYRBF-UHFFFAOYSA-N
ID: WKAUDMPUKWYRBF-UHFFFAOYSA-N
Comment: Energy2
Num peaks: 31
39.02292652 2.145765877
41.03857658 1.47014531
53.03857658 1.679006442
55.05422664 3.904869481
57.06987671 1.46487719
81.06987671 1.840577068
97.10117684 1.226248723
110.0348882 2.011110809
112.1120759 2.789670926
122.0348882 1.303938304
124.0505382 2.378406018
138.0661883 2.757509744
166.086255 1.015279854
168.1019051 1.862678612
179.0927374 1.336492243
180.1019051 0.9902616238
181.1083875 1.316167438
193.1083875 0.9124366057
193.144773 2.794452221
205.144773 1.158168383
207.160423 1.440423225
215.1291229 1.60471322
221.1396876 1.248747555
231.1240375 1.033095445
233.1396876 1.196688002
235.1553376 2.376845653
250.1662367 1.848764309
292.1768014 1.051824639
372.2394016 1.515650264
374.2186662 0.9897344286
384.2394016 1.678263293

Name: +ve in-silico MS/MS by CFM-ID for KOZNAHJIJGCFJJ-UHFFFAOYSA-N
ID: KOZNAHJIJGCFJJ-UHFFFAOYSA-N
Comment: Energy0
Num peaks: 15
39.02292652 1.260717808
55.05422664 0.80551387
165.1134728 0.9773982374
184.0968197 1.079240709
196.0968197 0.8111315235
217.144773 0.7804968427
219.160423 8.416429104
234.1713221 3.635804872
238.1437699 4.049721631
342.2288369 1.924481041
344.244487 3.039958717
372.2394016 1.928544217
374.2550517 3.964968926
384.2394016 4.376545427
402.2499663 43.59811693

Name: +ve in-silico MS/MS by CFM-ID for KOZNAHJIJGCFJJ-UHFFFAOYSA-N
ID: KOZNAHJIJGCFJJ-UHFFFAOYSA-N
Comment: Energy1
Num peaks: 31
40.01817548 0.7929857619
43.05422664 0.8983042707
53.03857658 1.712063512
55.05422664 2.70389675
57.06987671 0.8303595525
81.06987671 1.147484736
95.08552677 0.9411611169
111.0804414 3.152651356
113.0960915 6.574278327
122.0712737 1.773516919
166.086255 0.6700350104
177.1134728 2.539541976
184.0968197 1.700944485
194.0811697 0.6869889271
196.0968197 3.999881006
198.1124698 0.7458847748
219.160423 5.096315579
234.1713221 5.071327036
238.1437699 4.867112051
262.1662367 1.215071553
281.1859691 1.004713692
307.2016191 0.8367910753
344.171716 1.035529448
344.244487 0.8483590003
346.187366 1.582345297
358.187366 0.8509742886
360.2030161 1.291268607
374.2186662 0.737651113
374.2550517 2.655929372
384.2394016 5.001740429
402.2499663 10.20665465

Name: +ve in-silico MS/MS by CFM-ID for KOZNAHJIJGCFJJ-UHFFFAOYSA-N
ID: KOZNAHJIJGCFJJ-UHFFFAOYSA-N
Comment: Energy2
Num peaks: 31
39.02292652 1.426671615
41.03857658 1.427750229
53.03857658 1.477708629
55.05422664 5.662873452
57.06987671 1.296447757
67.05422664 1.587131606
70.06512568 1.330900893
81.06987671 1.57582415
83.08552677 0.9738567456
84.08077574 0.8521255155
106.0399735 1.29568964
108.0556236 3.053565514
108.0807757 0.9041403372
110.0712737 1.478472028
112.1120759 2.901711992
120.0556236 0.898826119
122.0712737 2.941375493
134.0712737 0.8940298372
140.070605 1.396195562
163.0978228 1.504930874
165.1134728 1.340787759
166.086255 0.974643321
177.1134728 1.003320107
182.0811697 0.9213611838
184.0968197 0.8907028047
205.144773 1.133231907
215.1291229 1.085255999
217.144773 1.538534667
219.160423 6.157170526
234.1713221 5.128404686
262.1662367 2.960297903

Name: +ve in-silico MS/MS by CFM-ID for FPABVZYYTCHNMK-YNRDDPJXSA-N
ID: FPABVZYYTCHNMK-YNRDDPJXSA-N
Comment: Energy0
Num peaks: 24
61.06479133 5.645506609
71.08552677 0.5435935944
139.1117415 0.4907179856
155.1066561 0.5597005452
169.1223062 0.8413312401
223.1692564 0.5704526445
251.164171 0.4732773135
263.164171 0.7092370718
265.1798211 0.6253649865
275.2005565 0.4512932661
277.1798211 0.4427422861
277.2162066 1.135096192
281.1747357 1.228585389
283.1903858 0.6714064208
291.2318567 0.4878397543
295.2267713 0.554537102
319.2267713 4.073602559
321.2424213 0.7313399387
337.237336 6.856821884
339.252986 0.6769778743
355.2479006 2.345051324
361.2737215 20.22100727
379.2842861 22.11141029
397.2948508 7.745594912

Name: +ve in-silico MS/MS by CFM-ID for FPABVZYYTCHNMK-YNRDDPJXSA-N
ID: FPABVZYYTCHNMK-YNRDDPJXSA-N
Comment: Energy1
Num peaks: 31
19.01784114 0.6897772871
43.05422664 1.255919053
57.06987671 1.043888654
61.06479133 11.62006179
71.08552677 1.543633936
95.08552677 0.8608005147
109.1011768 0.6539569866
115.075356 0.6333517592
129.0910061 0.9439931292
163.1117415 0.6734174526
169.1223062 0.7644034783
179.1066561 1.190413689
223.1328709 1.174017707
223.1692564 0.9750124526
237.148521 0.7642274061
263.164171 1.212759133
265.1798211 0.6851251138
277.2162066 2.091182335
279.1954711 0.7770193469
291.2318567 1.719990131
295.2267713 0.6860767209
303.2318567 0.672949884
309.2424213 0.7946189914
319.2267713 4.398250227
321.2424213 0.9232477029
337.237336 6.050274811
339.252986 4.01245533
355.2479006 1.104197289
361.2737215 4.395939189
379.2842861 3.015267055
397.2948508 0.7878119302

Name: +ve in-silico MS/MS by CFM-ID for FPABVZYYTCHNMK-YNRDDPJXSA-N
ID: FPABVZYYTCHNMK-YNRDDPJXSA-N
Comment: Energy2
Num peaks: 31
39.02292652 2.282505808
41.03857658 2.686365101
43.05422664 5.347616138
53.03857658 0.9663729607
55.05422664 1.126624982
57.06987671 1.626731531
59.04914126 0.8955932063
61.06479133 14.41783373
67.05422664 2.667667711
69.06987671 0.7354064579
71.08552677 2.931863589
81.06987671 0.8939376783
95.08552677 1.010066905
97.10117684 0.7068328377
109.1011768 0.7924169058
123.0804414 1.100532154
123.1168269 0.8688986033
137.0960915 0.8009979741
223.1328709 1.795835363
223.1692564 1.468713345
237.148521 0.7308185375
263.2005565 0.7832894925
265.1798211 1.530866496
275.2005565 1.874679748
277.1798211 0.8326053046
277.2162066 2.307589972
279.1954711 1.137273573
279.2318567 1.37783318
291.2318567 2.412766445
319.2267713 1.434911044
361.2737215 1.240698885

Name: +ve in-silico MS/MS by CFM-ID for DTTMKDYOUCSFNN-NTZQAAQGSA-N
ID: DTTMKDYOUCSFNN-NTZQAAQGSA-N
Comment: Energy0
Num peaks: 17
57.06987671 0.6232305775
71.08552677 0.8723969333
165.1273916 0.7106857818
167.1430416 0.5540329902
181.1223062 0.8206202448
183.1379563 1.454263028
185.1536063 0.8153166264
193.1223062 0.4374185559
195.1379563 0.436386125
319.2631568 0.9957227937
321.2060358 0.6585377145
333.2788068 2.95620916
337.2737215 0.4686972657
351.2893715 1.249011577
361.2737215 33.68244606
379.2842861 27.78933092
397.2948508 5.843053982

Name: +ve in-silico MS/MS by CFM-ID for DTTMKDYOUCSFNN-NTZQAAQGSA-N
ID: DTTMKDYOUCSFNN-NTZQAAQGSA-N
Comment: Energy1
Num peaks: 31
57.06987671 1.513496072
71.08552677 2.054925156
81.06987671 1.970158157
83.08552677 1.243771075
109.1011768 0.9120628567
151.1117415 0.7895143256
153.1273916 0.7784242508
163.1117415 1.396231947
165.1273916 1.688979482
167.1430416 0.7775292096
169.1223062 0.8924511447
179.1430416 1.445287741
181.1223062 1.18874151
181.1586917 0.6912233719
183.1379563 1.201495434
185.1536063 0.6920129255
193.1223062 0.8911164538
207.1379563 0.9165696932
263.164171 0.8900088538
303.2318567 1.751190782
305.2475067 1.058695849
307.2631568 0.9034268231
317.2475067 0.843322462
319.2631568 2.5556944
321.2060358 1.27362513
327.2893715 0.7595896571
333.2788068 4.607279992
351.2893715 1.790148823
361.2737215 10.36100533
379.2842861 5.502350556
397.2948508 0.9081954761

Name: +ve in-silico MS/MS by CFM-ID for DTTMKDYOUCSFNN-NTZQAAQGSA-N
ID: DTTMKDYOUCSFNN-NTZQAAQGSA-N
Comment: Energy2
Num peaks: 31
39.02292652 1.785843032
41.03857658 3.835195316
43.05422664 2.519545439
53.03857658 0.9019284695
55.05422664 1.926671317
57.06987671 2.375628391
67.05422664 1.233768048
69.06987671 1.730882855
71.08552677 1.75751923
81.06987671 2.632536587
83.08552677 2.264641341
109.1011768 2.089275334
123.1168269 1.860166809
153.1273916 1.105845325
167.1430416 1.561631952
175.1117415 0.9455169674
177.1273916 1.044579102
179.1430416 2.651433294
193.1223062 0.998531459
193.1586917 0.9908633977
195.1379563 0.9225241803
209.1536063 1.042817702
219.1379563 0.9247072669
221.1536063 0.9984250134
223.1692564 1.365860444
305.2475067 1.003380939
317.2475067 2.182627619
319.2631568 2.695594231
321.2060358 1.727265112
333.2788068 2.455218458
361.2737215 1.781231229

Name: +ve in-silico MS/MS by CFM-ID for UHRXWDYIMNNWLV-YORLSYTHSA-N
ID: UHRXWDYIMNNWLV-YORLSYTHSA-N
Comment: Energy0
Num peaks: 7
289.2162066 1.773312966
317.2475067 3.033813627
347.2580714 1.717613039
361.2737215 30.63089307
367.2842861 1.297532453
379.2842861 30.56096448
397.2948508 11.12344619

Name: +ve in-silico MS/MS by CFM-ID for UHRXWDYIMNNWLV-YORLSYTHSA-N
ID: UHRXWDYIMNNWLV-YORLSYTHSA-N
Comment: Energy1
Num peaks: 31
61.02840582 0.7296404825
71.04914126 0.6948604791
93.06987671 0.6082062196
103.075356 0.5720679576
111.0804414 0.8718030877
113.0960915 0.8196265605
151.1117415 0.7771770329
169.1223062 1.092582777
171.1379563 0.944118659
195.1379563 0.5702611067
221.1536063 0.5923047003
289.2162066 2.103025937
291.2318567 0.7448806419
305.2111212 0.8744385016
307.2267713 1.13966313
317.2475067 4.727686698
319.2267713 0.9583415476
319.2631568 2.383038467
333.2424213 1.490289566
335.2580714 1.509150899
339.252986 0.6719827995
347.2580714 1.841387822
349.2737215 1.306494342
351.252986 0.776128835
351.2893715 1.262943702
353.2686361 0.8614092569
361.2737215 26.31407979
365.2686361 0.7041768343
367.2842861 1.487508393
379.2842861 13.68654008
397.2948508 3.09379344

Name: +ve in-silico MS/MS by CFM-ID for UHRXWDYIMNNWLV-YORLSYTHSA-N
ID: UHRXWDYIMNNWLV-YORLSYTHSA-N
Comment: Energy2
Num peaks: 31
39.02292652 1.714030092
43.05422664 1.043240552
55.05422664 1.018154608
57.06987671 1.115793409
71.04914126 1.070912545
71.08552677 0.9887978743
83.04914126 1.454526793
85.06479133 1.210446827
87.08044139 1.244306727
95.08552677 0.9690536593
107.0855268 0.9840394946
109.1011768 1.637373086
111.0804414 1.055428687
153.1273916 1.173691888
289.2162066 1.803899338
291.2318567 0.9266719471
305.2111212 1.812407533
307.2267713 1.254559458
317.2475067 6.164764302
319.2267713 2.053119575
319.2631568 4.084875214
321.2424213 1.314102016
333.2424213 2.424499096
335.2580714 2.003813256
347.2580714 5.101286722
349.2737215 6.522279482
351.2893715 1.97758772
353.2686361 1.249929273
361.2737215 6.876903212
365.2686361 0.9570252549
381.2635507 1.447785568

Name: +ve in-silico MS/MS by CFM-ID for UVTGFMKBPVLATL-DSOJQRAMSA-N
ID: UVTGFMKBPVLATL-DSOJQRAMSA-N
Comment: Energy0
Num peaks: 31
43.01784114 0.4209946704
55.01784114 0.9822700817
59.01275576 1.465660174
73.02840582 0.3911982044
80.99710569 0.7263568815
83.01275576 2.425560027
85.02840582 0.6959966445
99.00767038 0.608667482
101.0233204 5.111908201
119.0338851 0.3993527852
139.1117415 0.4722629841
193.1586917 0.4722629841
261.221292 0.5902273341
273.221292 0.4064042656
275.236942 0.4387538809
289.2525921 0.4825940423
299.236942 1.051997588
301.2525921 6.311910617
303.2682422 0.5900050565
313.2162066 0.3923164197
319.2631568 5.196694727
357.2424213 1.780516463
359.2580714 2.426688334
373.237336 0.4281363126
373.2737215 2.803127472
375.252986 0.5497257008
383.2580714 7.251973464
385.237336 0.7958039241
401.2686361 23.74643973
403.2479006 0.9368862096
419.2792008 10.0123366

Name: +ve in-silico MS/MS by CFM-ID for UVTGFMKBPVLATL-DSOJQRAMSA-N
ID: UVTGFMKBPVLATL-DSOJQRAMSA-N
Comment: Energy1
Num peaks: 31
41.00219107 1.464886729
55.01784114 3.023036417
57.0334912 2.107010801
59.01275576 2.539425782
61.02840582 1.040576666
73.02840582 1.716922538
83.01275576 3.038995267
85.02840582 0.8037289019
101.0233204 4.341829839
139.1117415 0.7261394417
193.1586917 0.7261394417
205.1586917 0.5893942809
245.1899918 1.167453852
247.2056419 0.9499643291
259.2056419 0.9912091198
261.221292 1.285150801
273.221292 0.7804593067
275.236942 0.6640431199
283.2420274 1.322817716
299.236942 1.027407999
301.2525921 8.782256784
319.2631568 7.240309372
355.2631568 0.8362429545
357.2424213 1.050544025
359.2580714 2.521372053
373.2737215 2.670564226
375.2893715 0.7049493415
383.2580714 1.943032667
401.2686361 3.66971901
403.2479006 0.6003490055
419.2792008 1.416685694

Name: +ve in-silico MS/MS by CFM-ID for UVTGFMKBPVLATL-DSOJQRAMSA-N
ID: UVTGFMKBPVLATL-DSOJQRAMSA-N
Comment: Energy2
Num peaks: 31
27.02292652 1.437428708
41.03857658 1.110267795
55.01784114 3.335361409
57.0334912 1.32422496
101.0233204 1.162814623
149.0960915 0.8520256638
175.1117415 0.8520256638
203.1430416 0.8520256638
205.1586917 0.9789618136
227.1794272 1.075429841
241.1950772 1.721105047
243.1743418 1.369574832
245.1899918 0.9113528858
247.2056419 0.9399591614
249.221292 1.070791768
259.2056419 0.9391995652
261.221292 2.407597921
269.2263773 1.324409718
271.2056419 1.04582448
271.2420274 1.846099997
273.221292 1.46667905
275.236942 1.580991356
289.2525921 1.560421807
299.236942 1.084108424
301.2525921 1.495585007
303.2682422 1.172221712
313.2162066 1.379283473
317.2475067 1.270174738
319.2631568 1.11051705
391.2479006 0.9760725051
403.2479006 1.492783369

Name: +ve in-silico MS/MS by CFM-ID for TZANJAYUFBSKPK-FQBMDWTRSA-N
ID: TZANJAYUFBSKPK-FQBMDWTRSA-N
Comment: Energy0
Num peaks: 31
43.05422664 0.4591981247
67.05422664 0.4051907998
69.06987671 0.395590516
71.08552677 0.4591981247
73.02840582 0.7129352434
83.04914126 0.5154145518
85.06479133 0.7068699038
99.08044139 0.4663695236
111.0804414 0.520655608
133.0495352 2.247774208
205.1586917 0.7375099836
217.1070501 0.48111813
217.1586917 0.7703564482
219.1743418 4.331416375
221.1899918 0.787484912
233.1899918 0.5954530036
235.2056419 0.3968028666
245.1383502 0.3915243473
269.2263773 0.6350564524
277.2162066 0.6280476931
287.236942 13.81552815
289.2525921 1.508642342
305.2475067 17.67993703
375.252986 0.4897944246
395.2428153 0.4757049459
401.2686361 1.238851416
409.2584653 0.5493297944
411.2741154 0.7275797405
419.2792008 11.11245311
421.2584653 1.327365209
437.2897655 12.29883492

Name: +ve in-silico MS/MS by CFM-ID for TZANJAYUFBSKPK-FQBMDWTRSA-N
ID: TZANJAYUFBSKPK-FQBMDWTRSA-N
Comment: Energy1
Num peaks: 31
65.03857658 0.7827884763
67.01784114 0.832941548
67.05422664 0.9987529354
69.0334912 0.8029610028
69.06987671 0.8953685817
71.04914126 1.229967503
83.04914126 1.665642054
85.06479133 2.50018896
99.08044139 0.9119715431
109.0647913 0.7280119835
111.0804414 1.851189209
115.0389705 1.064087889
123.1168269 1.079118065
133.0495352 3.470772299
137.132477 0.710170318
139.1117415 1.007661069
139.148127 1.292840891
205.1586917 0.8702438755
217.1586917 1.225723923
219.1743418 6.380164982
233.1899918 1.786476581
235.2056419 1.424827472
249.221292 1.365896183
263.2005565 0.7841785358
277.2525921 1.828499601
287.236942 8.586929121
291.2318567 0.87570322
305.2475067 12.32075182
409.2948508 0.7330669582
419.2792008 1.381826939
437.2897655 0.8206819017

Name: +ve in-silico MS/MS by CFM-ID for TZANJAYUFBSKPK-FQBMDWTRSA-N
ID: TZANJAYUFBSKPK-FQBMDWTRSA-N
Comment: Energy2
Num peaks: 31
55.05422664 1.10692737
71.04914126 1.398648178
73.02840582 2.525335201
81.06987671 1.225070778
83.04914126 0.9517909637
83.08552677 1.10692737
85.06479133 2.07974278
99.08044139 1.312915539
109.0647913 1.298157126
111.0804414 3.423980351
115.0389705 1.046526259
121.1011768 1.963234572
123.1168269 1.781648492
137.132477 1.040123589
139.1117415 1.471988629
139.148127 1.82902622
161.132477 1.696025511
205.1586917 1.318924883
217.1586917 2.276954047
219.1743418 5.849668047
221.1536063 1.048039617
221.1899918 1.914325207
233.1899918 1.272652744
235.2056419 1.132000183
249.1849065 1.048039617
249.221292 2.623156776
263.2005565 1.011007819
277.2525921 1.770428325
287.236942 2.865046672
289.2525921 1.216886163
305.2475067 2.789459823

Name: +ve in-silico MS/MS by CFM-ID for VJORARHIZPYLAR-XKILHPSWSA-N
ID: VJORARHIZPYLAR-XKILHPSWSA-N
Comment: Energy0
Num peaks: 31
45.0334912 0.747736172
47.04914126 0.7120468777
113.0233204 0.6806630511
127.1117415 0.9614694904
137.0960915 0.786397048
155.1066561 1.98670342
249.148521 0.9075258001
263.164171 0.7799765049
277.2162066 0.6842150373
319.2631568 0.7179906693
325.2525921 1.222062607
327.2682422 1.350024863
329.2838922 1.462216976
341.2475067 1.781308982
343.2631568 1.757641614
345.2788068 3.712704506
347.2216859 0.7016897492
347.2944569 0.7322173046
353.2475067 0.7657774325
355.2631568 1.255787497
357.2424213 0.7971653109
357.2788068 0.8685862176
359.2580714 3.199150904
371.2580714 1.768919071
373.2737215 2.37108666
375.252986 0.8395657926
375.2893715 1.424268985
383.2580714 4.004947504
401.2686361 13.51848616
403.2479006 1.04279918
419.2792008 11.68314471

Name: +ve in-silico MS/MS by CFM-ID for VJORARHIZPYLAR-XKILHPSWSA-N
ID: VJORARHIZPYLAR-XKILHPSWSA-N
Comment: Energy1
Num peaks: 31
53.03857658 0.8259823954
67.05422664 1.19947141
71.04914126 0.8199240991
85.06479133 1.0559685
113.0233204 0.937357717
127.0389705 0.7271888137
127.1117415 1.010230265
137.0960915 2.817992245
139.1117415 1.156822915
155.1066561 6.166078683
181.0859207 0.9252307042
195.1015708 0.9827480199
207.1015708 0.758095248
249.148521 1.43104945
263.164171 1.045286825
273.221292 0.7143985525
275.2005565 0.8316706782
291.1590856 1.1071712
301.2525921 1.204792186
319.2631568 0.9948329083
329.2838922 1.046106409
333.2788068 0.8947839297
341.2475067 1.066096534
347.2216859 1.309534557
359.2580714 0.9321909667
361.237336 1.643611452
373.2737215 0.709628179
383.2580714 2.445835621
391.2842861 0.8342876113
401.2686361 3.211066559
419.2792008 0.9376210077

Name: +ve in-silico MS/MS by CFM-ID for VJORARHIZPYLAR-XKILHPSWSA-N
ID: VJORARHIZPYLAR-XKILHPSWSA-N
Comment: Energy2
Num peaks: 31
41.00219107 1.440708483
49.00727645 1.506748237
51.02292652 0.808894409
53.03857658 1.458856487
55.05422664 1.50395903
67.01784114 0.8545251079
67.05422664 1.37317688
69.0334912 1.105957248
71.04914126 1.402664629
81.0334912 0.7675933383
89.03857658 2.171072025
103.0542266 0.9527213679
109.1011768 1.14290242
117.0698767 1.540174957
127.1117415 4.564060446
137.0960915 0.7823732411
155.1066561 10.19360364
157.1011768 0.8927743008
171.1168269 1.46675768
185.132477 1.286822975
235.1328709 1.030547325
273.221292 1.133463719
287.236942 1.194946679
317.2475067 0.7410062531
325.2525921 1.268774105
327.2682422 0.9767151942
329.2838922 1.938769253
347.2216859 1.125471732
355.2631568 0.8256706078
361.237336 0.9533522179
383.2580714 0.8055239254

Name: +ve in-silico MS/MS by CFM-ID for TWNFADMNOYVISL-MONHHEJASA-N
ID: TWNFADMNOYVISL-MONHHEJASA-N
Comment: Energy0
Num peaks: 31
97.02840582 1.145007031
139.0389705 0.492897703
181.0859207 1.498480831
195.1015708 0.5886473219
205.1586917 0.5848258498
219.1743418 1.209617594
237.1849065 0.8955205702
259.2056419 0.7450718119
261.221292 0.8154545325
273.221292 1.874727581
275.2005565 0.6565587235
275.236942 0.5769398002
277.2162066 1.453927987
279.2318567 1.196001569
291.2318567 0.9297710393
303.2318567 1.277987084
321.2424213 0.6653013447
341.2475067 5.532348509
355.2631568 0.6808314449
357.2424213 3.268221739
359.2580714 5.843462657
369.2424213 0.527720084
373.2737215 0.8644181897
375.2893715 0.6165972434
383.2580714 10.65242211
387.252986 0.7072814814
389.2686361 0.796563447
391.2842861 0.8593057693
401.2686361 21.88994369
403.2479006 0.5274071884
419.2792008 10.60653148

Name: +ve in-silico MS/MS by CFM-ID for TWNFADMNOYVISL-MONHHEJASA-N
ID: TWNFADMNOYVISL-MONHHEJASA-N
Comment: Energy1
Num peaks: 31
39.02292652 2.379206693
41.03857658 1.565635241
43.05422664 0.8385772514
55.05422664 1.099301719
97.02840582 7.540653521
99.04405588 1.0490314
121.0647913 0.7747531996
127.0389705 1.30409596
181.0859207 2.245161227
217.1586917 1.189552724
219.1743418 2.923322033
237.1849065 1.837425225
257.1899918 1.557476406
259.2056419 1.739492224
271.2056419 1.056886695
273.221292 4.133452476
275.2005565 0.870712367
275.236942 2.257817285
277.2162066 1.04209254
291.2318567 1.793255426
303.2318567 0.7266802742
341.2475067 3.682361134
345.2060358 0.6820277633
347.2216859 0.7181130682
359.2580714 3.016869387
373.2737215 1.078103491
383.2580714 4.934988097
389.2686361 0.6709042133
391.2842861 0.9970763936
401.2686361 4.584880016
419.2792008 1.028934777

Name: +ve in-silico MS/MS by CFM-ID for TWNFADMNOYVISL-MONHHEJASA-N
ID: TWNFADMNOYVISL-MONHHEJASA-N
Comment: Energy2
Num peaks: 31
39.02292652 4.300366467
41.03857658 3.424269878
55.05422664 2.325242376
65.00219107 0.845117052
69.0334912 1.773456564
81.0334912 0.8391953619
97.02840582 8.195964146
99.04405588 0.8625719957
137.0960915 0.9954319954
189.1273916 0.7939131557
203.1430416 0.7864071448
205.1586917 1.668612029
217.1586917 1.414076267
219.1743418 2.543346444
237.1849065 1.507447362
257.1899918 1.582144768
259.2056419 2.125073325
261.221292 2.84594611
269.1899918 1.237504176
271.2056419 1.347222029
273.221292 3.149537188
275.236942 1.402783583
291.2318567 0.8269263606
299.2005565 1.215850972
301.2162066 0.8724265287
303.2318567 2.50531251
369.2424213 0.9173514196
371.2580714 1.094800832
373.2737215 1.074409543
383.2580714 1.63120132
403.2479006 1.071106462

Name: +ve in-silico MS/MS by CFM-ID for GAOMOYCMAISIED-URISLNGFSA-N
ID: GAOMOYCMAISIED-URISLNGFSA-N
Comment: Energy0
Num peaks: 31
39.02292652 0.6304409336
41.03857658 0.524897241
97.02840582 1.325417439
139.0389705 0.6329201263
181.0859207 1.691080637
195.1015708 1.000998664
219.1743418 1.046612687
237.1849065 1.336848102
259.2056419 0.6340560364
261.221292 0.6730532147
273.221292 1.562097063
275.2005565 0.910699977
277.2162066 2.039201831
279.2318567 1.740413153
291.2318567 1.326331579
303.2318567 1.132718906
321.2424213 0.871374985
341.2475067 5.358332774
355.2631568 0.7117388014
357.2424213 3.864927971
359.2580714 8.304003108
371.2580714 0.7338845835
373.2737215 0.767378448
375.2893715 0.5945106429
383.2580714 3.059312306
385.237336 0.7190911955
387.252986 0.6765970966
391.2842861 1.113777271
401.2686361 19.12650208
403.2479006 0.9815655109
419.2792008 15.07213702

Name: +ve in-silico MS/MS by CFM-ID for GAOMOYCMAISIED-URISLNGFSA-N
ID: GAOMOYCMAISIED-URISLNGFSA-N
Comment: Energy1
Num peaks: 31
39.02292652 3.031469625
41.03857658 2.209610996
43.05422664 1.30632359
55.05422664 1.398270283
67.05422664 0.8724529733
69.0334912 0.9250100063
97.02840582 8.469003495
99.04405588 1.191803201
121.0647913 1.219754775
123.0804414 0.8518004215
127.0389705 1.203884874
167.1430416 1.088844496
181.0859207 2.353321164
195.1015708 0.9562061692
219.1743418 2.46779532
233.1536063 0.963314534
237.1849065 3.27050215
257.1899918 1.485537092
259.2056419 1.407123163
273.221292 2.940056103
275.2005565 1.517298454
275.236942 1.80993935
277.2162066 1.64065932
291.2318567 2.827025938
293.2475067 1.145071981
341.2475067 3.21470873
359.2580714 4.576427062
383.2580714 1.606981704
391.2842861 1.098391733
401.2686361 3.861566731
419.2792008 1.666164103

Name: +ve in-silico MS/MS by CFM-ID for GAOMOYCMAISIED-URISLNGFSA-N
ID: GAOMOYCMAISIED-URISLNGFSA-N
Comment: Energy2
Num peaks: 31
39.02292652 5.371906814
41.03857658 6.382200932
43.05422664 1.616537959
53.03857658 1.370124669
55.05422664 4.479656657
65.00219107 1.263829435
67.01784114 0.8750075448
67.05422664 1.79483922
69.0334912 2.870214281
69.06987671 1.530265385
81.0334912 1.811922982
83.04914126 1.828621323
97.02840582 6.922648675
99.04405588 0.9380879268
105.0698767 1.217790688
163.1117415 2.188117675
165.1273916 0.8725438444
217.1586917 1.322472867
219.1743418 1.500320868
235.1692564 0.9062210858
237.1849065 2.417586662
261.221292 1.789435807
271.2056419 0.8121614585
273.221292 1.531355746
275.236942 0.9366009902
277.2162066 0.864459497
291.2318567 1.006466907
301.2162066 0.9572916252
303.2318567 1.520314556
385.237336 0.8642825206
403.2479006 1.179274223

Name: +ve in-silico MS/MS by CFM-ID for RVSTWRHIGKXTLG-WCXIOVBPSA-N
ID: RVSTWRHIGKXTLG-WCXIOVBPSA-N
Comment: Energy0
Num peaks: 27
59.01275576 0.9509621805
73.02840582 0.7935386441
75.00767038 3.79982391
87.00767038 1.210365989
89.02332044 0.7192532029
103.0389705 0.769658769
105.0182351 2.358876911
117.0182351 0.7788845299
133.0495352 0.9485590807
135.0287997 1.262954899
161.0444498 3.209598285
163.0600999 1.745730587
177.0393644 0.8019902231
179.0550145 6.285455267
213.2325253 2.160110205
241.22744 3.994440972
259.2380047 3.61357085
301.2485693 2.303359087
331.259134 2.123884009
343.259134 0.7615269688
361.2696987 2.210481095
373.2696987 0.8622263095
391.2802634 3.140983145
395.2387925 0.8570685223
401.2646133 3.740583866
419.275178 15.26916882
437.2857427 13.35148881

Name: +ve in-silico MS/MS by CFM-ID for RVSTWRHIGKXTLG-WCXIOVBPSA-N
ID: RVSTWRHIGKXTLG-WCXIOVBPSA-N
Comment: Energy1
Num peaks: 31
45.0334912 1.692479671
56.99710569 1.314151478
59.01275576 5.662201843
61.02840582 2.130554554
73.02840582 2.117040994
75.00767038 4.290488427
75.04405588 1.965177852
77.02332044 1.576432035
87.00767038 3.008917342
89.02332044 2.18025687
103.0389705 2.431827411
105.0182351 3.540672777
105.0546206 1.755336205
133.0495352 0.9902870679
161.0444498 2.138599646
179.0550145 3.663428642
241.22744 1.662705284
259.2016191 2.382584745
261.2172692 1.330733252
301.2485693 5.342828644
303.2642194 2.580368468
331.259134 2.097133034
336.1652932 0.9584914711
343.259134 1.741037744
345.2747841 1.036012247
361.2696987 2.094740849
377.2282278 1.438866992
391.2802634 1.067606086
401.2646133 1.195950005
419.275178 2.574503013
437.2857427 1.060381733

Name: +ve in-silico MS/MS by CFM-ID for RVSTWRHIGKXTLG-WCXIOVBPSA-N
ID: RVSTWRHIGKXTLG-WCXIOVBPSA-N
Comment: Energy2
Num peaks: 31
29.00219107 1.673967907
45.0334912 3.274320841
56.99710569 2.421943977
59.01275576 6.287891334
61.02840582 2.561666008
73.02840582 1.761533116
75.00767038 5.217182418
75.04405588 3.356439714
77.02332044 1.284392299
87.00767038 1.99056082
89.02332044 1.646112456
103.0389705 0.8250025853
105.0182351 2.028916932
105.0546206 0.8882610833
163.0600999 0.9882978652
171.1855752 1.114198647
199.1804898 2.32779538
213.2325253 1.497455115
215.1754044 2.199035377
229.1910545 2.72469934
241.22744 4.696405049
255.24309 0.8547098639
259.2016191 2.303041907
259.2380047 3.102154573
271.2380047 1.048247709
285.2536547 1.005588394
315.2642194 1.064821724
343.259134 0.9706769438
345.2747841 0.8779951536
359.2540486 0.9171507351
419.275178 1.53408532

Name: +ve in-silico MS/MS by CFM-ID for UONHTCLFKUIIEE-IWWCZFPKSA-N
ID: UONHTCLFKUIIEE-IWWCZFPKSA-N
Comment: Energy0
Num peaks: 31
43.01784114 0.9646698222
61.02840582 0.5971032239
115.075356 1.354353694
301.2162066 0.8037142101
303.2318567 1.308677695
307.1903858 0.5915576622
317.2475067 1.362386197
319.2267713 0.7309680108
321.2060358 1.165242507
321.2424213 0.7101408945
333.2424213 2.046332308
335.2580714 1.85592904
343.2267713 1.050703817
345.2424213 2.702717423
347.2580714 0.7421710914
351.252986 0.7152216095
359.2580714 0.7216010054
361.237336 1.672129853
363.252986 5.076062179
365.2686361 1.469620288
375.252986 1.849019925
377.2686361 10.01301062
379.2479006 0.5601128369
387.252986 2.205963581
395.2792008 10.15354218
405.2635507 10.23985204
407.2792008 1.63579384
409.2948508 1.0083773
419.2792008 3.358489765
421.2584653 0.8328247134
437.2897655 10.8560821

Name: +ve in-silico MS/MS by CFM-ID for UONHTCLFKUIIEE-IWWCZFPKSA-N
ID: UONHTCLFKUIIEE-IWWCZFPKSA-N
Comment: Energy1
Num peaks: 31
39.02292652 1.710013652
41.03857658 1.295200516
55.05422664 1.408127407
107.0855268 2.803856953
109.1011768 1.766497593
111.1168269 0.9132338886
115.075356 2.474729076
183.1379563 0.8805822931
259.1692564 0.9339473681
261.1849065 1.416044513
279.1954711 0.9654540165
301.2162066 2.145538413
303.2318567 3.016385081
305.2475067 1.58762208
317.2475067 1.399889585
319.1903858 0.8141513695
319.2267713 2.694195523
321.2060358 2.540295704
321.2424213 2.142891028
333.2424213 2.066891852
335.2216859 1.074139377
335.2580714 2.203000944
353.2686361 1.58281384
361.237336 2.443001858
363.252986 5.313518334
365.2686361 1.653756546
377.2686361 5.18466537
395.2792008 3.737075974
405.2635507 1.325184366
419.2792008 1.953619248
437.2897655 1.26783425

Name: +ve in-silico MS/MS by CFM-ID for UONHTCLFKUIIEE-IWWCZFPKSA-N
ID: UONHTCLFKUIIEE-IWWCZFPKSA-N
Comment: Energy2
Num peaks: 31
39.02292652 1.315760806
41.03857658 2.272115223
43.01784114 0.9459644209
53.03857658 1.36513944
55.05422664 3.406777848
65.03857658 1.059374814
69.06987671 1.584960235
105.0698767 2.440286761
107.0855268 3.339339934
109.1011768 3.358586127
111.1168269 0.9592724005
115.075356 1.820982943
215.1794272 0.8934058026
219.2107273 1.232289069
259.1692564 0.9397003666
261.1849065 1.143029301
261.221292 1.676707854
289.2162066 1.100542412
291.2318567 1.012534861
301.2162066 2.98887106
303.2318567 2.921013536
305.2475067 3.693336212
317.2475067 4.772415958
319.1903858 0.9237256024
319.2267713 0.9334655763
321.2424213 2.004915039
333.2424213 6.129620542
335.2580714 3.017311582
363.252986 1.065996494
375.252986 1.008086114
421.2584653 1.316106885

Name: +ve in-silico MS/MS by CFM-ID for ISSYTMWXBGIZDF-MSLVPRIHSA-N
ID: ISSYTMWXBGIZDF-MSLVPRIHSA-N
Comment: Energy0
Num peaks: 15
39.02292652 2.631551337
41.03857658 1.7614541
43.05422664 1.280480901
55.05422664 2.367610232
83.04914126 8.066428385
299.2005565 1.625457755
301.2162066 4.755174768
319.2267713 6.552016737
337.237336 1.809046745
345.2060358 1.363383807
359.2216859 1.958874625
361.237336 2.148335336
383.2580714 12.1543687
401.2686361 24.50136558
419.2792008 8.173687213

Name: +ve in-silico MS/MS by CFM-ID for ISSYTMWXBGIZDF-MSLVPRIHSA-N
ID: ISSYTMWXBGIZDF-MSLVPRIHSA-N
Comment: Energy1
Num peaks: 13
39.02292652 20.17768196
41.03857658 15.93856371
43.05422664 3.625759647
45.06987671 2.517290974
55.05422664 4.405724016
65.03857658 1.638507761
67.05422664 1.022092032
83.04914126 6.177964473
301.2162066 2.960142822
319.2267713 8.930069771
337.237336 1.583231275
383.2580714 6.417735074
401.2686361 4.656777893

Name: +ve in-silico MS/MS by CFM-ID for ISSYTMWXBGIZDF-MSLVPRIHSA-N
ID: ISSYTMWXBGIZDF-MSLVPRIHSA-N
Comment: Energy2
Num peaks: 27
39.02292652 10.63730481
41.03857658 7.777478849
43.05422664 2.096724113
55.05422664 11.4054548
57.06987671 1.211528392
65.03857658 2.325006677
67.01784114 0.8234909632
67.05422664 2.586191634
69.06987671 0.8258865091
81.0334912 0.8940062038
83.04914126 5.626545046
85.06479133 1.993474589
245.1536063 0.8743495559
251.164171 0.8757338161
259.1692564 1.281818561
263.164171 1.441682685
277.1798211 1.300131697
299.2005565 2.620914387
301.2162066 3.967208948
313.1798211 1.402946337
315.1954711 1.645438909
317.2111212 2.535031678
319.2267713 9.424719938
345.2060358 0.9043601581
369.2424213 0.8363952757
383.2580714 1.76090274
385.237336 1.300694624

Name: +ve in-silico MS/MS by CFM-ID for FTDJDSZKDUKGMD-MQTJQPALSA-N
ID: FTDJDSZKDUKGMD-MQTJQPALSA-N
Comment: Energy0
Num peaks: 31
43.01784114 1.633529093
57.06987671 0.4982608691
61.02840582 0.5404848369
115.075356 0.4909464226
129.0910061 1.968959569
143.1066561 0.68173459
213.1849065 0.4945448394
225.1121354 0.4945448394
247.1692564 0.6136243231
289.2162066 0.4787096728
293.1747357 0.6927445334
307.1903858 1.568732395
309.2060358 0.4482902236
317.2475067 1.829765128
333.2424213 1.563574829
335.2580714 0.9965071328
345.2424213 1.079712308
347.2216859 1.220933851
349.237336 1.693814253
351.252986 1.400039777
363.252986 1.324522302
375.252986 2.166344582
377.2686361 12.66393791
381.2271652 0.4945448394
387.252986 0.6870229925
395.2792008 10.27577952
405.2635507 5.9886938
407.2792008 1.047248098
419.2792008 2.974029144
421.2584653 1.014443382
437.2897655 17.99520353

Name: +ve in-silico MS/MS by CFM-ID for FTDJDSZKDUKGMD-MQTJQPALSA-N
ID: FTDJDSZKDUKGMD-MQTJQPALSA-N
Comment: Energy1
Num peaks: 31
41.03857658 0.7985938049
43.01784114 1.320602092
55.05422664 0.9813170927
67.05422664 1.203358322
69.06987671 1.650800641
125.0597059 1.255637177
129.0910061 3.738765522
245.1536063 1.244018819
247.1692564 2.081939882
249.1849065 1.375689294
289.2162066 1.025417601
305.1747357 0.7895466786
307.1903858 2.946664601
315.2318567 1.022221009
317.2475067 4.284280914
333.2424213 1.699406084
335.2580714 2.951251209
345.2424213 0.8710128258
347.2216859 1.115762982
347.2580714 1.103755285
349.237336 0.999843451
351.252986 1.20230605
353.2686361 1.54128786
359.2580714 0.7800620419
363.252986 1.092458219
375.252986 1.692684704
377.2686361 9.724941167
395.2792008 3.402994257
405.2635507 1.282823496
419.2792008 1.90927759
437.2897655 1.465933111

Name: +ve in-silico MS/MS by CFM-ID for FTDJDSZKDUKGMD-MQTJQPALSA-N
ID: FTDJDSZKDUKGMD-MQTJQPALSA-N
Comment: Energy2
Num peaks: 31
39.02292652 0.703252218
41.03857658 1.743162686
43.01784114 1.627946099
53.03857658 0.897799335
55.01784114 0.9255798487
55.05422664 2.874360885
69.06987671 0.8387615119
91.07535601 0.7983758299
129.0910061 1.729609276
233.1536063 1.60820207
247.1692564 3.601503215
249.1849065 0.9239559717
251.2005565 0.7903091786
261.1849065 1.227415068
263.2005565 1.247633855
289.2162066 5.420025922
291.2318567 2.266239057
303.2318567 1.558488035
305.2475067 1.296999341
317.2475067 5.1974304
333.2424213 4.002817987
335.2216859 0.7398336324
335.2580714 1.867748581
347.2216859 1.10745882
349.237336 1.357180957
361.237336 1.272489762
363.252986 1.064816102
375.252986 1.676927509
379.2842861 1.01717374
419.2792008 1.000020742
421.2584653 1.40683732

Name: +ve in-silico MS/MS by CFM-ID for AGNUMQPIOAPNHN-OCSQVVQMSA-N
ID: AGNUMQPIOAPNHN-OCSQVVQMSA-N
Comment: Energy0
Num peaks: 18
43.01784114 1.524092332
61.02840582 0.5537261405
299.236942 0.586006477
315.2318567 1.6853909
317.2475067 1.875137634
331.2267713 1.590458269
333.2424213 2.349958075
335.2580714 0.6429593061
341.2475067 1.162904742
347.2580714 0.8495241773
357.2424213 2.558286807
359.2580714 14.13844988
373.237336 0.8030486945
375.252986 1.58994398
377.2686361 19.71883989
401.2686361 6.725960034
403.2479006 2.136808391
419.2792008 20.0580186

Name: +ve in-silico MS/MS by CFM-ID for AGNUMQPIOAPNHN-OCSQVVQMSA-N
ID: AGNUMQPIOAPNHN-OCSQVVQMSA-N
Comment: Energy1
Num peaks: 31
43.01784114 1.410201826
57.0334912 0.6472027318
153.0910061 1.067824273
177.1273916 1.154587625
179.1430416 0.7916759176
193.1586917 0.6361394394
281.1747357 0.6108521522
287.2005565 0.6610176917
297.221292 1.099357735
299.236942 1.317224185
303.1954711 0.9188519165
313.2162066 0.7777532513
315.2318567 1.587630973
317.2111212 0.845434899
317.2475067 4.852051548
319.2267713 0.6812487002
331.2267713 1.476520054
333.2424213 2.236769941
335.2580714 3.819163506
341.2475067 2.706905062
343.2267713 0.6502254878
347.2580714 1.428026962
357.2424213 2.432132678
359.2216859 0.6910786606
359.2580714 12.85041609
361.237336 0.743180057
375.252986 1.123195485
377.2686361 8.504802844
401.2686361 3.262361465
403.2479006 0.8882867164
419.2792008 2.28323319

Name: +ve in-silico MS/MS by CFM-ID for AGNUMQPIOAPNHN-OCSQVVQMSA-N
ID: AGNUMQPIOAPNHN-OCSQVVQMSA-N
Comment: Energy2
Num peaks: 31
41.03857658 1.349396501
43.01784114 1.275909802
51.02292652 0.9241218124
55.05422664 0.9865974612
81.06987671 0.9244977585
113.0960915 1.312148185
151.075356 1.335845407
175.1117415 1.658433715
193.1586917 1.995285644
273.221292 1.326666339
275.236942 1.567192425
277.2162066 1.049988548
287.236942 1.971821343
299.2005565 1.05643551
305.2475067 3.416608482
313.2162066 0.9577561569
315.2318567 1.386728418
317.2475067 2.37084174
327.2318567 2.961900158
329.2111212 1.761757659
331.2267713 2.011235125
333.2424213 2.765810265
335.2580714 0.9974632353
343.2267713 1.784798571
345.2424213 1.016918337
357.2424213 2.197466607
359.2580714 1.704467535
361.237336 1.405144724
375.252986 1.326007343
401.2686361 0.9966331042
403.2479006 2.060279294

Name: +ve in-silico MS/MS by CFM-ID for CAFODEOZJJUIRL-HNEBLHQZSA-N
ID: CAFODEOZJJUIRL-HNEBLHQZSA-N
Comment: Energy0
Num peaks: 31
69.0334912 1.865484698
71.04914126 0.4801426239
81.0334912 0.8877948837
83.04914126 0.496593348
111.1168269 0.5624480842
113.132477 2.276981534
127.148127 0.8517214287
137.132477 1.494253207
153.1273916 1.603160076
155.1430416 10.43862254
173.1536063 0.6867084192
191.1066561 0.6542869979
213.1849065 0.6724717086
229.1223062 0.7572700432
231.1379563 0.5342633667
245.1172208 1.467832726
247.1328709 8.832741897
249.148521 1.438383172
265.1434356 6.236744187
305.1383502 0.5463990163
363.252986 0.7319875666
365.2686361 0.9707005008
375.2166005 0.4618748241
383.2580714 0.9948366168
387.252986 0.4731773148
389.2686361 1.228711846
391.2479006 0.5648801187
391.2842861 0.8898315086
401.2686361 8.622271668
403.2479006 0.802737514
419.2792008 21.4544455

Name: +ve in-silico MS/MS by CFM-ID for CAFODEOZJJUIRL-HNEBLHQZSA-N
ID: CAFODEOZJJUIRL-HNEBLHQZSA-N
Comment: Energy1
Num peaks: 31
39.02292652 1.504390166
41.03857658 1.44987747
43.05422664 1.098253547
53.00219107 2.880010253
55.01784114 9.264073808
55.05422664 0.7994566837
57.0334912 3.974737154
57.06987671 1.007704369
69.0334912 2.208216617
71.08552677 0.9522248391
85.10117684 0.8017776979
113.132477 2.955411324
127.148127 2.482656858
137.132477 1.907085635
153.1273916 0.9119688859
155.1430416 7.631230696
177.0546206 0.8318476479
191.1066561 1.623159516
193.1223062 1.012160721
207.1015708 2.344384685
209.1172208 2.238345165
211.1328709 1.86376172
247.1328709 3.020599377
265.1434356 4.169051888
361.2009504 0.9010306205
363.252986 0.8752555973
365.2686361 1.007013519
375.2166005 0.8137926036
391.2842861 1.22993958
401.2686361 1.907929723
419.2792008 1.682833778

Name: +ve in-silico MS/MS by CFM-ID for CAFODEOZJJUIRL-HNEBLHQZSA-N
ID: CAFODEOZJJUIRL-HNEBLHQZSA-N
Comment: Energy2
Num peaks: 31
39.02292652 3.227900959
41.03857658 4.92364397
43.05422664 4.397495941
51.02292652 1.248212924
53.00219107 0.8670961787
53.03857658 2.025473365
55.01784114 0.9904603931
55.05422664 2.807893471
57.06987671 3.583208479
67.05422664 0.8483384174
69.0334912 9.914008431
69.06987671 2.274369492
71.04914126 2.131733301
71.08552677 2.29637129
73.06479133 0.9648941985
75.08044139 1.055606258
79.01784114 1.702700511
81.0334912 2.210373279
83.08552677 0.9470110508
127.148127 0.9500944308
153.1273916 0.9792678853
155.1430416 1.187267344
231.1379563 1.026014268
247.1328709 1.415788538
249.148521 0.9061003242
265.1434356 1.155226343
333.1696503 0.9800549256
347.1853004 0.9800549256
361.2009504 1.279498503
375.2166005 1.348193573
403.2479006 1.125362579

Name: +ve in-silico MS/MS by CFM-ID for UQABFAYKAMYBGT-AWYLHJDVSA-N
ID: UQABFAYKAMYBGT-AWYLHJDVSA-N
Comment: Energy0
Num peaks: 22
121.0284058 0.5322214645
163.075356 1.291143587
177.0910061 0.762612105
223.1692564 0.5754912058
235.1692564 0.475706434
237.1849065 1.215933559
255.1954711 0.6283193458
291.2318567 1.120381126
295.2267713 0.4720166542
303.2318567 1.1425959
321.2424213 1.479030767
331.2267713 0.4798086274
341.2475067 8.583350589
355.2631568 1.058112677
357.2424213 4.793488751
357.2788068 0.6777559862
359.2580714 6.246521745
373.2737215 0.8247262803
383.2580714 18.69438424
387.252986 0.5131095061
401.2686361 21.31874002
419.2792008 7.180060557

Name: +ve in-silico MS/MS by CFM-ID for UQABFAYKAMYBGT-AWYLHJDVSA-N
ID: UQABFAYKAMYBGT-AWYLHJDVSA-N
Comment: Energy1
Num peaks: 31
39.02292652 0.8088870903
41.03857658 0.9335910822
43.05422664 0.8744949722
97.02840582 1.264776876
103.0542266 1.009871799
109.0284058 0.8206510979
119.0855268 0.7881728073
121.0284058 1.045032411
121.1011768 0.774667136
139.1117415 0.7727949974
163.075356 3.115180263
177.0910061 1.217054143
235.1692564 1.577355459
237.1849065 3.465607255
255.1954711 1.516248919
275.2005565 1.082306179
277.2162066 0.7950516289
289.2162066 1.061218654
291.2318567 2.29240664
313.2162066 2.703274123
315.2318567 2.740826793
329.2111212 0.9451476682
341.2475067 4.705637423
353.2475067 1.287154719
355.2631568 0.944386005
357.2788068 1.236795648
359.2580714 2.846517301
373.2737215 1.155003603
383.2580714 9.562219526
401.2686361 6.026929916
419.2792008 1.13164384

Name: +ve in-silico MS/MS by CFM-ID for UQABFAYKAMYBGT-AWYLHJDVSA-N
ID: UQABFAYKAMYBGT-AWYLHJDVSA-N
Comment: Energy2
Num peaks: 31
39.02292652 1.805238723
41.03857658 2.416724324
65.03857658 1.540518927
67.05422664 2.749217824
69.0334912 0.98076289
79.05422664 1.062623424
81.06987671 1.271889986
97.02840582 1.416771513
103.0542266 1.136127994
121.1011768 1.362300269
137.0960915 1.794967558
139.1117415 1.328390336
163.075356 1.28132382
223.1692564 1.223517226
235.1692564 2.033217142
237.1849065 2.979041493
239.2005565 1.036433296
255.1954711 1.215783391
275.2005565 1.028433666
277.2162066 2.062970957
279.2318567 1.469897342
287.2005565 1.020280701
289.2162066 1.791793081
291.2318567 3.640027996
301.2162066 1.707993684
303.2318567 0.9693924468
313.2162066 1.402578062
329.2111212 1.151196475
357.2788068 1.577024815
373.2737215 1.114754635
383.2580714 2.17192615

Name: +ve in-silico MS/MS by CFM-ID for AGNUMQPIOAPNHN-GLBFKHSMSA-N
ID: AGNUMQPIOAPNHN-GLBFKHSMSA-N
Comment: Energy0
Num peaks: 18
43.01784114 1.524092332
61.02840582 0.5537261405
299.236942 0.586006477
315.2318567 1.6853909
317.2475067 1.875137634
331.2267713 1.590458269
333.2424213 2.349958075
335.2580714 0.6429593061
341.2475067 1.162904742
347.2580714 0.8495241773
357.2424213 2.558286807
359.2580714 14.13844988
373.237336 0.8030486945
375.252986 1.58994398
377.2686361 19.71883989
401.2686361 6.725960034
403.2479006 2.136808391
419.2792008 20.0580186

Name: +ve in-silico MS/MS by CFM-ID for AGNUMQPIOAPNHN-GLBFKHSMSA-N
ID: AGNUMQPIOAPNHN-GLBFKHSMSA-N
Comment: Energy1
Num peaks: 31
43.01784114 1.410201826
57.0334912 0.6472027318
153.0910061 1.067824273
177.1273916 1.154587625
179.1430416 0.7916759176
193.1586917 0.6361394394
281.1747357 0.6108521522
287.2005565 0.6610176917
297.221292 1.099357735
299.236942 1.317224185
303.1954711 0.9188519165
313.2162066 0.7777532513
315.2318567 1.587630973
317.2111212 0.845434899
317.2475067 4.852051548
319.2267713 0.6812487002
331.2267713 1.476520054
333.2424213 2.236769941
335.2580714 3.819163506
341.2475067 2.706905062
343.2267713 0.6502254878
347.2580714 1.428026962
357.2424213 2.432132678
359.2216859 0.6910786606
359.2580714 12.85041609
361.237336 0.743180057
375.252986 1.123195485
377.2686361 8.504802844
401.2686361 3.262361465
403.2479006 0.8882867164
419.2792008 2.28323319

Name: +ve in-silico MS/MS by CFM-ID for AGNUMQPIOAPNHN-GLBFKHSMSA-N
ID: AGNUMQPIOAPNHN-GLBFKHSMSA-N
Comment: Energy2
Num peaks: 31
41.03857658 1.349396501
43.01784114 1.275909802
51.02292652 0.9241218124
55.05422664 0.9865974612
81.06987671 0.9244977585
113.0960915 1.312148185
151.075356 1.335845407
175.1117415 1.658433715
193.1586917 1.995285644
273.221292 1.326666339
275.236942 1.567192425
277.2162066 1.049988548
287.236942 1.971821343
299.2005565 1.05643551
305.2475067 3.416608482
313.2162066 0.9577561569
315.2318567 1.386728418
317.2475067 2.37084174
327.2318567 2.961900158
329.2111212 1.761757659
331.2267713 2.011235125
333.2424213 2.765810265
335.2580714 0.9974632353
343.2267713 1.784798571
345.2424213 1.016918337
357.2424213 2.197466607
359.2580714 1.704467535
361.237336 1.405144724
375.252986 1.326007343
401.2686361 0.9966331042
403.2479006 2.060279294

Name: +ve in-silico MS/MS by CFM-ID for BKHHGIGVYWPIJC-XNZYQFTASA-N
ID: BKHHGIGVYWPIJC-XNZYQFTASA-N
Comment: Energy0
Num peaks: 31
113.0233204 0.8746548833
135.1168269 0.6933390128
139.0389705 0.7452636893
141.0546206 0.7483894573
153.1273916 1.049665988
193.1586917 0.7452343091
195.1743418 0.451184828
221.1899918 0.4208848247
225.1121354 0.4751783735
247.1328709 0.8653114979
265.1434356 0.8494397413
273.221292 0.6775590428
277.2162066 0.7827852052
279.2318567 0.6246044116
291.2318567 0.5066655642
341.2475067 2.461845298
355.2631568 1.008340239
357.2424213 1.006659222
357.2788068 0.7129881921
359.2580714 2.127661527
361.237336 0.454954415
371.2580714 0.528642302
373.2737215 1.008264511
375.2893715 0.5294378212
383.2580714 17.25687256
387.252986 0.7826818115
389.2686361 0.7609571585
391.2842861 0.6572594799
393.2635507 0.4956695509
401.2686361 22.98732137
419.2792008 8.334364885

Name: +ve in-silico MS/MS by CFM-ID for BKHHGIGVYWPIJC-XNZYQFTASA-N
ID: BKHHGIGVYWPIJC-XNZYQFTASA-N
Comment: Energy1
Num peaks: 31
113.0233204 2.080446506
121.0284058 0.9562693093
135.1168269 1.564880164
139.0389705 0.9843109268
149.0960915 0.7197139904
153.1273916 2.14555811
179.0702706 0.9142738757
193.0859207 0.8587953724
217.1950772 0.7482992531
245.1172208 0.9532622697
247.1328709 1.644324319
265.1434356 0.7574261636
271.2056419 0.8133767525
273.221292 1.851499071
291.2318567 0.8310995119
297.221292 2.317196609
299.236942 1.645380823
303.2682422 1.337456171
313.2162066 0.8362759936
315.2318567 0.8219373714
317.2475067 1.296252068
323.2944569 0.8362759936
341.2475067 2.536829511
357.2424213 1.155155578
357.2788068 0.9660263219
359.2580714 1.542799622
371.2580714 0.9357087576
373.2737215 0.9764113362
383.2580714 7.298387648
389.2686361 0.7413100874
401.2686361 4.357690486

Name: +ve in-silico MS/MS by CFM-ID for BKHHGIGVYWPIJC-XNZYQFTASA-N
ID: BKHHGIGVYWPIJC-XNZYQFTASA-N
Comment: Energy2
Num peaks: 31
41.00219107 1.240610342
53.00219107 1.057625616
55.05422664 1.232753251
113.0233204 1.501461152
133.1011768 0.9148977017
135.1168269 1.087262023
175.148127 0.9352023416
179.0702706 1.206440758
189.1637771 1.026087125
193.0859207 1.307938542
193.1586917 1.142667465
203.1794272 1.124515904
231.1015708 1.041730539
233.1172208 1.162298201
245.1172208 1.148289138
271.1328709 1.110313504
271.2056419 1.016666036
273.148521 1.062164842
273.221292 2.030108338
275.164171 1.11622025
297.221292 2.286575759
299.236942 1.351643833
301.2525921 1.976100362
303.2682422 1.450420589
313.2162066 1.107501675
323.2944569 1.107501675
357.2424213 0.9358055264
357.2788068 1.055228003
371.2580714 1.309688676
383.2580714 1.20107479
387.252986 1.010318401

Name: +ve in-silico MS/MS by CFM-ID for DLBNWYBWBRNHGU-ZCVJKFOLSA-N
ID: DLBNWYBWBRNHGU-ZCVJKFOLSA-N
Comment: Energy0
Num peaks: 31
45.0334912 0.8555585509
57.0334912 0.6366230676
75.04405588 0.8583808965
115.0389705 0.829497603
129.0546206 1.338897782
135.0440559 1.397340058
177.0910061 0.5459274838
185.1172208 0.5447776579
191.1066561 0.5459274838
205.1223062 0.5459274838
219.1379563 0.5459274838
227.164171 0.5459274838
233.1536063 0.5459274838
241.1798211 0.5459274838
247.1692564 0.5459274838
255.1954711 0.5459274838
261.1849065 0.5459274838
269.2111212 0.5459274838
275.2005565 0.5459274838
283.2267713 1.381966717
289.2162066 1.411617026
297.2424213 1.342409274
303.2318567 2.353646671
371.2580714 0.6980274328
373.2737215 1.446668234
375.2893715 0.8366412087
387.252986 0.6518947107
389.2686361 3.864635978
391.2842861 1.417085093
401.2686361 6.046027331
419.2792008 39.68297193

Name: +ve in-silico MS/MS by CFM-ID for DLBNWYBWBRNHGU-ZCVJKFOLSA-N
ID: DLBNWYBWBRNHGU-ZCVJKFOLSA-N
Comment: Energy1
Num peaks: 31
125.0233204 1.248563049
127.0389705 0.8736449884
129.0546206 1.623996601
135.0440559 2.089108741
177.0910061 0.8950981888
191.1066561 0.8950981888
205.1223062 0.8950981888
219.1379563 0.8950981888
227.164171 0.8950981888
233.1536063 0.8950981888
241.1798211 0.8950981888
247.1692564 0.8950981888
255.1954711 0.8950981888
261.1849065 0.8950981888
269.2111212 0.8950981888
275.2005565 0.8950981888
275.236942 1.008164141
283.2267713 1.135043904
289.2162066 2.284802441
297.2424213 1.096991257
301.2162066 1.370714644
303.2318567 3.497289991
313.2162066 2.793899934
315.2318567 3.765354244
317.2475067 3.035354269
319.2631568 2.793460208
321.2788068 1.768089253
389.2686361 3.096054841
391.2842861 1.919118822
401.2686361 2.809921231
419.2792008 3.222810931

Name: +ve in-silico MS/MS by CFM-ID for DLBNWYBWBRNHGU-ZCVJKFOLSA-N
ID: DLBNWYBWBRNHGU-ZCVJKFOLSA-N
Comment: Energy2
Num peaks: 31
39.02292652 1.872834109
103.0542266 1.127667843
117.0698767 1.127667843
135.0440559 1.115177158
167.1794272 1.162963131
177.0910061 1.133401403
191.1066561 1.133401403
205.1223062 1.133401403
219.1379563 1.133401403
227.164171 1.133401403
233.1536063 1.133401403
241.1798211 1.133401403
247.1692564 1.133401403
255.1954711 1.133401403
261.1849065 1.133401403
269.2111212 1.133401403
275.2005565 1.133401403
281.2111212 1.226819996
287.2005565 1.226819996
289.2162066 2.217417437
301.2162066 1.36442688
305.2475067 1.054119448
313.2162066 1.672921672
315.2318567 2.210215986
317.2475067 2.601459808
319.2631568 1.611716487
371.2580714 1.120479862
373.2737215 1.44374844
375.2893715 0.9465029871
389.2686361 1.60596386
391.2842861 1.28464725

Name: +ve in-silico MS/MS by CFM-ID for LFPNFHFVASKHJS-RLFCIGJUSA-N
ID: LFPNFHFVASKHJS-RLFCIGJUSA-N
Comment: Energy0
Num peaks: 31
73.02840582 1.59867911
83.01275576 0.5663369674
85.02840582 0.8922909873
87.04405588 0.8076407566
97.02840582 1.063690016
99.04405588 0.6249146002
101.0597059 1.730820946
113.0233204 0.9838335361
115.0389705 5.559854602
115.075356 0.6557432514
273.221292 0.5868161228
303.2318567 1.367285867
305.2475067 10.94614531
307.2631568 0.7020635392
321.2060358 0.5582536225
323.2580714 1.17322462
335.2216859 1.001888918
349.237336 0.9221371466
363.252986 1.751751369
373.237336 0.5805284567
375.252986 0.7742372029
377.2686361 1.210951672
387.252986 2.999071544
389.2686361 0.7259097857
405.2635507 15.49266232
407.2792008 2.347391958
409.2584653 0.5743365001
409.2948508 1.141650112
419.2792008 3.822471545
421.2584653 0.8848331648
437.2897655 11.94372782

Name: +ve in-silico MS/MS by CFM-ID for LFPNFHFVASKHJS-RLFCIGJUSA-N
ID: LFPNFHFVASKHJS-RLFCIGJUSA-N
Comment: Energy1
Num peaks: 31
41.00219107 1.037205544
41.03857658 1.456881746
43.01784114 0.9625232324
55.01784114 1.199010201
73.02840582 2.238983511
85.02840582 1.368087444
87.04405588 2.007715061
97.02840582 1.51959329
99.04405588 1.197710707
101.0597059 3.286149026
115.0389705 5.52408374
115.075356 0.8642585953
143.1066561 0.8751475254
201.1637771 1.302922419
203.1794272 1.134053508
205.1950772 1.234810004
217.1950772 1.404907196
219.2107273 0.9822547817
245.2263773 2.479380206
247.2420274 0.9748835357
275.236942 1.24160108
303.2318567 1.346351707
305.2475067 8.060475179
323.2580714 1.418757458
335.2216859 1.418673942
349.237336 1.001495859
363.252986 1.301291881
377.2686361 1.975348808
405.2635507 2.042476707
419.2792008 1.80030453
437.2897655 1.248559345

Name: +ve in-silico MS/MS by CFM-ID for LFPNFHFVASKHJS-RLFCIGJUSA-N
ID: LFPNFHFVASKHJS-RLFCIGJUSA-N
Comment: Energy2
Num peaks: 31
27.02292652 1.401884798
39.02292652 1.209716925
41.03857658 3.961607079
55.01784114 2.019943063
55.05422664 1.661857404
57.0334912 1.265658382
101.0597059 0.9275025863
115.0389705 1.683311738
121.1011768 0.9587398327
135.1168269 1.538979742
163.148127 1.683554611
167.1066561 0.8598204149
167.1430416 0.9533405266
197.1536063 1.073971809
203.1794272 0.9585525849
205.1950772 1.742186008
245.2263773 7.395777893
247.2420274 1.905347888
303.2318567 1.617895065
305.2475067 2.484568897
311.2944569 0.8721353693
317.2475067 3.067597172
321.2060358 1.019127687
345.2424213 1.590293557
347.2216859 1.077176152
351.252986 1.053773056
379.2842861 1.397547222
393.2271652 0.968487965
407.2428153 1.104333102
409.2584653 1.156228886
421.2584653 1.67031504

Name: +ve in-silico MS/MS by CFM-ID for ZMYMXBYZBJUFDF-CTNUKWBBSA-N
ID: ZMYMXBYZBJUFDF-CTNUKWBBSA-N
Comment: Energy0
Num peaks: 20
15.02292652 0.492482
43.01784114 1.510518751
61.02840582 0.5493439139
251.164171 0.5267100417
299.236942 0.5826489569
315.2318567 1.734680846
317.2475067 1.947536448
319.2267713 0.591997174
331.2267713 1.532792981
333.2424213 2.460141488
341.2475067 1.156241887
347.2580714 0.6533831718
357.2424213 2.538608289
359.2580714 14.05685892
373.237336 0.5972220143
375.252986 1.064708034
377.2686361 19.68749301
401.2686361 6.572173614
403.2479006 2.168667349
419.2792008 19.82270993

Name: +ve in-silico MS/MS by CFM-ID for ZMYMXBYZBJUFDF-CTNUKWBBSA-N
ID: ZMYMXBYZBJUFDF-CTNUKWBBSA-N
Comment: Energy1
Num peaks: 31
39.02292652 0.5754657931
43.01784114 1.337781565
57.0334912 1.879144951
59.04914126 1.144259555
67.01784114 1.028391569
229.1950772 0.5724640237
245.1899918 0.8121024161
251.164171 0.6013000883
275.2005565 0.6231566539
287.2005565 2.103863134
289.2162066 1.24348356
291.2318567 0.9220582601
297.221292 0.9897842303
299.236942 1.185935828
303.1954711 0.8531305624
313.2162066 0.5936870797
315.2318567 1.529785366
317.2111212 0.7662913011
317.2475067 4.617119925
319.2267713 0.8665104621
331.2267713 1.130904514
333.2424213 2.187272245
335.2580714 3.623529414
341.2475067 2.437106555
357.2424213 2.394100747
359.2580714 12.01657537
375.252986 0.7505302307
377.2686361 8.510567226
401.2686361 2.736781849
403.2479006 0.9783849407
419.2792008 2.220448021

Name: +ve in-silico MS/MS by CFM-ID for ZMYMXBYZBJUFDF-CTNUKWBBSA-N
ID: ZMYMXBYZBJUFDF-CTNUKWBBSA-N
Comment: Energy2
Num peaks: 31
39.02292652 1.460181036
41.03857658 2.43416054
43.01784114 0.8494606459
43.05422664 0.8395231656
57.0334912 1.413093533
59.04914126 0.9735601339
205.1223062 0.8305723587
273.1849065 1.363989583
273.221292 1.513382865
275.2005565 1.492087041
277.2162066 1.443385436
285.1849065 1.455176716
287.2005565 1.479388885
287.236942 1.487991468
289.2162066 1.210551986
299.2005565 1.615065472
301.1798211 1.366543827
305.2475067 2.711884095
315.2318567 2.053135779
317.2475067 2.839432315
327.2318567 2.375887768
329.2111212 1.879076827
331.2267713 2.024717688
333.2424213 2.707407481
343.2267713 1.843746653
357.2424213 2.274009793
359.2580714 1.867694525
375.252986 1.078217225
391.2479006 0.9350890987
401.2686361 0.8535020911
403.2479006 2.308203321

Name: +ve in-silico MS/MS by CFM-ID for YUEOTHPHUBXRFE-HDACCSAGSA-N
ID: YUEOTHPHUBXRFE-HDACCSAGSA-N
Comment: Energy0
Num peaks: 14
55.05422664 1.416742093
83.04914126 10.17983827
219.1743418 1.505389348
279.1954711 1.283980103
299.2005565 2.05277229
301.2162066 10.16149461
303.2318567 1.811566798
305.2475067 1.731405431
317.2111212 1.693179567
319.2267713 15.57830702
337.237336 1.283996625
391.2479006 1.439277395
401.2686361 14.90611068
419.2792008 15.86723101

Name: +ve in-silico MS/MS by CFM-ID for YUEOTHPHUBXRFE-HDACCSAGSA-N
ID: YUEOTHPHUBXRFE-HDACCSAGSA-N
Comment: Energy1
Num peaks: 29
25.00727645 1.68791987
27.02292652 3.188305019
29.03857658 0.8513534535
39.02292652 1.008106157
41.03857658 2.846481457
43.05422664 3.694706903
51.02292652 1.110494564
53.03857658 0.9799301222
55.05422664 7.066272776
65.03857658 0.7687995314
83.04914126 12.02269261
137.0597059 1.402567911
139.075356 1.149924981
141.0910061 5.033047564
143.1066561 2.099383183
177.1273916 1.165036734
219.1743418 1.575595272
221.1899918 3.622785668
237.1849065 0.7534170314
259.1692564 1.019155065
291.1954711 0.8798415375
301.2162066 7.647663553
303.2318567 2.106183013
319.2267713 10.28885391
375.252986 0.7540553607
383.2580714 0.8688966869
401.2686361 2.613269315
403.2479006 0.8060347911
419.2792008 1.612207388

Name: +ve in-silico MS/MS by CFM-ID for YUEOTHPHUBXRFE-HDACCSAGSA-N
ID: YUEOTHPHUBXRFE-HDACCSAGSA-N
Comment: Energy2
Num peaks: 24
25.00727645 1.804178812
27.02292652 2.120975465
29.03857658 1.154720204
39.02292652 1.767379536
51.02292652 1.802096541
53.03857658 7.779404411
55.05422664 13.43336997
57.06987671 2.056685641
65.03857658 1.460828249
67.01784114 1.33769886
79.01784114 1.138624765
81.0334912 1.746801573
83.04914126 17.95242206
217.1586917 1.891159226
219.1743418 2.643507855
221.1899918 2.575995295
223.2056419 1.20128525
235.1692564 2.192982348
237.1849065 4.192738387
299.2005565 1.29099284
301.2162066 2.641513254
303.2318567 1.791077077
319.2267713 2.62687531
403.2479006 2.305875324

Name: +ve in-silico MS/MS by CFM-ID for GVSSYXYWYPFQFO-CTWIFSBJSA-N
ID: GVSSYXYWYPFQFO-CTWIFSBJSA-N
Comment: Energy0
Num peaks: 31
73.02840582 1.375992022
85.02840582 0.5269882862
87.04405588 0.567152541
97.02840582 0.8090830849
113.0233204 0.7924663094
115.0389705 4.923424784
133.0495352 0.9323694393
199.0964854 0.888148838
219.1743418 0.8853079004
237.1849065 0.7539031695
259.2056419 0.805739424
261.221292 0.7445939527
273.221292 0.6839238403
277.2162066 1.55956866
279.2318567 1.226475225
285.221292 0.795064799
287.236942 3.357819359
289.2525921 1.062519097
305.2475067 5.076049068
323.2580714 0.5564851079
345.2424213 0.755290643
363.252986 0.6444598264
387.252986 6.60588793
389.2686361 2.001071149
391.2842861 0.6212752353
401.2686361 6.745853744
405.2635507 6.814924325
407.2792008 1.274394188
409.2948508 0.7432682939
419.2792008 14.21293012
437.2897655 6.910285251

Name: +ve in-silico MS/MS by CFM-ID for GVSSYXYWYPFQFO-CTWIFSBJSA-N
ID: GVSSYXYWYPFQFO-CTWIFSBJSA-N
Comment: Energy1
Num peaks: 31
43.01784114 0.7597164399
55.01784114 1.008987243
57.0334912 0.7181056624
65.03857658 0.8780463603
67.05422664 0.9078366227
69.06987671 1.087204628
73.02840582 2.026673467
85.02840582 0.8543386186
87.04405588 2.012422383
97.02840582 1.198870989
115.0389705 4.465368104
199.0964854 1.351616593
213.1121354 0.7342947602
217.1586917 0.9308426574
219.1743418 2.522092262
237.1849065 1.844967212
259.2056419 1.425980173
277.2162066 0.8231709456
285.221292 0.8829919692
287.236942 7.108302738
289.2525921 1.757462782
305.2475067 7.761734017
345.2424213 1.499606945
347.2580714 0.7903115888
359.2580714 1.302377164
387.252986 1.48230774
389.2686361 0.8701050379
401.2686361 3.739812621
405.2635507 1.114600054
419.2792008 3.36145924
437.2897655 0.7771401686

Name: +ve in-silico MS/MS by CFM-ID for GVSSYXYWYPFQFO-CTWIFSBJSA-N
ID: GVSSYXYWYPFQFO-CTWIFSBJSA-N
Comment: Energy2
Num peaks: 31
27.02292652 1.020759179
39.02292652 0.7590471341
55.01784114 2.226912602
55.05422664 1.109128229
57.0334912 1.466770156
87.04405588 1.121825248
95.08552677 1.191184366
115.0389705 2.144986982
125.0597059 1.278297671
135.1168269 0.8032219174
139.075356 1.348046639
149.132477 0.9959396645
203.1430416 0.7491075268
203.1794272 1.115706323
205.1586917 1.03374033
217.1586917 1.353524056
219.1743418 2.899096957
259.2056419 2.741324861
261.221292 2.004381042
273.221292 2.780588062
275.236942 1.821140582
277.2162066 1.12431925
285.221292 0.8701527435
289.2525921 0.8149260679
303.1954711 0.8683812267
305.2475067 2.785480525
345.2424213 0.8572988931
347.2580714 0.7980761284
359.2580714 1.710341531
389.2686361 1.187032073
421.2584653 0.9473291294

Name: +ve in-silico MS/MS by CFM-ID for UAVYWRNMUKTRDT-KOZDVYCSSA-N
ID: UAVYWRNMUKTRDT-KOZDVYCSSA-N
Comment: Energy0
Num peaks: 31
41.00219107 1.286615409
43.01784114 0.6098089078
43.05422664 0.5775279919
45.0334912 1.158101437
47.04914126 1.100219878
71.08552677 0.5762493965
99.00767038 1.133807739
101.0233204 0.7912681282
111.0076704 0.5875398492
139.148127 0.5775279919
141.0182351 0.9397389334
143.0338851 1.075141197
281.1383502 0.5775279919
315.2318567 0.6697018556
319.2631568 2.42880327
341.2475067 2.971291714
343.2631568 0.8775465225
345.2788068 1.778810273
349.2009504 0.5775279919
357.2424213 1.400534686
359.2580714 7.831841762
371.2580714 1.837747191
373.2737215 3.693592373
375.2893715 2.49857804
377.2322506 0.859415632
383.2580714 0.7888068671
387.252986 1.70001274
389.2686361 0.6251926298
401.2686361 9.990621607
403.2479006 1.082927167
419.2792008 22.80206616

Name: +ve in-silico MS/MS by CFM-ID for UAVYWRNMUKTRDT-KOZDVYCSSA-N
ID: UAVYWRNMUKTRDT-KOZDVYCSSA-N
Comment: Energy1
Num peaks: 31
43.01784114 0.9958002677
111.0076704 2.125322127
113.0233204 1.562302665
125.0233204 1.979568185
143.0338851 1.291939434
191.1794272 1.133039846
193.1950772 1.014588741
219.2107273 1.152896952
287.236942 1.41224001
289.2525921 1.439590622
293.2475067 1.40371808
301.2525921 0.9911057493
305.2475067 1.762627427
307.2631568 1.809884279
319.2631568 2.116983764
329.2838922 1.071412141
341.2475067 1.34049371
343.2631568 0.9489928856
345.2788068 1.383016159
347.2944569 1.306994189
353.2475067 0.9776805304
359.2580714 1.939261498
371.2580714 0.9851739783
373.2737215 2.20371038
375.2893715 2.014387827
377.2322506 1.098399469
383.2580714 2.201164267
385.237336 1.028933169
401.2686361 6.364758949
403.2479006 1.370768265
419.2792008 3.522584934

Name: +ve in-silico MS/MS by CFM-ID for UAVYWRNMUKTRDT-KOZDVYCSSA-N
ID: UAVYWRNMUKTRDT-KOZDVYCSSA-N
Comment: Energy2
Num peaks: 31
39.02292652 3.88450923
41.00219107 2.994536414
41.03857658 1.097680525
47.04914126 1.105459582
53.03857658 1.210266388
55.05422664 1.0208645
97.02840582 0.8437009649
121.1011768 0.9848640982
123.1168269 0.8899292262
149.132477 0.9848640982
151.148127 0.8899292262
189.1637771 1.960887172
191.1794272 1.597787902
205.1950772 1.322549497
217.1950772 2.539619375
219.2107273 5.315637351
269.2263773 1.367341033
299.236942 1.372053098
301.2525921 1.076109379
303.2682422 1.305797734
327.2682422 1.584499794
329.2838922 0.9136290337
341.2475067 0.9555057774
343.2631568 1.063664155
357.2424213 1.056097974
375.2166005 1.143789155
375.2893715 1.181622933
377.2322506 1.198040394
389.2322506 1.059315048
391.2479006 1.180081965
403.2479006 1.853984372

Name: +ve in-silico MS/MS by CFM-ID for BNAFRNFURNCJFK-IFDAFCJZSA-N
ID: BNAFRNFURNCJFK-IFDAFCJZSA-N
Comment: Energy0
Num peaks: 14
55.05422664 1.684333026
81.0334912 1.336143496
83.04914126 12.69143435
101.0597059 6.882715653
317.2111212 2.111697829
319.2267713 9.606042013
321.2424213 1.78394713
337.237336 6.567695353
355.2479006 1.162509707
393.2635507 1.132062738
395.2428153 1.054235097
419.2792008 17.30670119
421.2584653 1.356807587
437.2897655 15.88797868

Name: +ve in-silico MS/MS by CFM-ID for BNAFRNFURNCJFK-IFDAFCJZSA-N
ID: BNAFRNFURNCJFK-IFDAFCJZSA-N
Comment: Energy1
Num peaks: 28
25.00727645 1.710270258
27.02292652 3.379452758
29.03857658 1.030699077
43.05422664 1.845296606
51.02292652 1.433692903
53.03857658 1.132197184
55.05422664 7.641842529
57.0334912 1.200414211
57.06987671 0.8275481625
65.03857658 1.061184209
73.06479133 1.142572899
81.0334912 0.8836761029
83.04914126 14.77965774
101.0597059 7.919315729
221.1899918 1.893270061
237.1849065 0.9033967842
297.2060358 0.7899372292
317.2111212 1.146244416
319.2267713 7.922341692
321.2424213 1.367507538
335.2216859 0.7582156662
337.237336 7.30319575
355.2479006 1.028271572
393.2635507 1.258493068
401.2686361 1.892987886
419.2792008 4.796514656
421.2584653 1.069887692
437.2897655 2.598533574

Name: +ve in-silico MS/MS by CFM-ID for BNAFRNFURNCJFK-IFDAFCJZSA-N
ID: BNAFRNFURNCJFK-IFDAFCJZSA-N
Comment: Energy2
Num peaks: 26
25.00727645 1.50578093
27.02292652 1.684810615
29.03857658 1.094299288
39.02292652 1.147513895
51.02292652 1.487729857
53.03857658 6.720220186
55.01784114 1.738717753
55.05422664 12.25281149
57.0334912 2.014806918
57.06987671 1.93443184
65.03857658 1.790246491
67.01784114 1.762186206
73.06479133 1.880963188
79.01784114 1.447946502
81.0334912 2.599488836
83.04914126 17.66283514
85.02840582 1.368938276
85.06479133 1.289900298
101.0597059 7.352204283
219.1743418 1.320488134
221.1899918 1.886924567
237.1849065 3.533838943
253.1798211 1.08307091
319.2267713 1.22746592
337.237336 1.634135986
421.2584653 1.536914168

Name: +ve in-silico MS/MS by CFM-ID for FVVSHRMUDMBKFA-UBQYLBFWSA-N
ID: FVVSHRMUDMBKFA-UBQYLBFWSA-N
Comment: Energy0
Num peaks: 17
55.05422664 1.740732458
81.0334912 1.105183093
83.04914126 10.561096
299.2005565 1.836879487
301.2162066 5.260885752
303.2318567 1.66338281
317.2111212 1.733553696
319.2267713 10.91825422
321.2424213 0.9295688319
337.237336 2.783134854
357.2060358 1.038933492
375.2166005 0.924114343
377.2322506 1.163999472
391.2479006 1.841287183
401.2686361 18.10697653
403.2479006 0.9207326026
419.2792008 18.22672028

Name: +ve in-silico MS/MS by CFM-ID for FVVSHRMUDMBKFA-UBQYLBFWSA-N
ID: FVVSHRMUDMBKFA-UBQYLBFWSA-N
Comment: Energy1
Num peaks: 31
25.00727645 1.232467971
27.02292652 2.241459051
55.05422664 5.967235261
67.05422664 3.759843508
83.04914126 9.200566492
153.1273916 3.153864103
163.075356 0.9926603067
165.0910061 0.9794319742
217.1223062 2.666334039
219.1379563 1.54927657
221.1536063 1.458686203
221.1899918 1.225174574
231.1379563 2.281756701
233.1536063 1.073049256
237.1849065 1.171393208
249.148521 0.8796187869
251.164171 0.9796682307
253.1798211 0.8832600888
299.2005565 0.9424731881
301.2162066 3.772969424
303.2318567 1.106820113
317.1747357 1.218329566
317.2111212 1.037722059
319.2267713 6.495498044
337.237336 0.9280147768
371.2216859 1.004358069
375.252986 1.302288674
383.2580714 1.091983297
393.2635507 1.047246971
401.2686361 2.646775942
419.2792008 1.524935551

Name: +ve in-silico MS/MS by CFM-ID for FVVSHRMUDMBKFA-UBQYLBFWSA-N
ID: FVVSHRMUDMBKFA-UBQYLBFWSA-N
Comment: Energy2
Num peaks: 31
25.00727645 1.10440139
27.02292652 1.254786738
29.03857658 0.776267564
39.02292652 2.403388697
51.02292652 1.521508223
53.03857658 5.516989544
55.05422664 11.46387394
57.06987671 1.129916821
65.03857658 1.500564021
67.01784114 1.338754639
79.01784114 0.7203022957
81.0334912 1.227287524
83.04914126 18.54058369
139.1117415 0.9102910489
153.1273916 1.225645584
167.1066561 1.894101244
207.1379563 0.8617048746
207.1743418 2.44529709
209.1899918 1.278389546
225.1849065 1.855553521
237.1849065 1.43732406
249.148521 1.436581679
253.1798211 1.10969832
267.1954711 0.731380959
289.2162066 1.268684613
291.2318567 1.081311995
303.2318567 1.587067345
317.2111212 1.181979414
319.2267713 1.308705773
331.1903858 1.23062818
403.2479006 1.392335098

Name: +ve in-silico MS/MS by CFM-ID for RTCUUMVKHRPOER-XEPMYJLFSA-N
ID: RTCUUMVKHRPOER-XEPMYJLFSA-N
Comment: Energy0
Num peaks: 21
109.0284058 0.712449197
121.0284058 5.327592377
123.0440559 1.373779273
125.0597059 1.292553432
135.0440559 0.7129296228
145.0284058 1.208050752
163.0389705 8.162176608
237.221292 0.8250420131
239.236942 2.21917129
241.2525921 0.9198324787
255.2318567 1.077216148
257.2475067 7.613851045
275.2580714 2.834863766
387.252986 1.468795641
389.2686361 0.6119643327
401.2686361 7.104151481
405.2635507 2.071922955
407.2792008 0.8693270585
409.2948508 0.7136644377
419.2792008 21.60759168
437.2897655 11.43228851

Name: +ve in-silico MS/MS by CFM-ID for RTCUUMVKHRPOER-XEPMYJLFSA-N
ID: RTCUUMVKHRPOER-XEPMYJLFSA-N
Comment: Energy1
Num peaks: 31
107.0491413 0.6339273602
109.0284058 0.7870542305
111.1168269 0.84464352
113.0960915 0.6251184205
115.1117415 0.7719518238
121.0284058 6.284594791
123.0440559 2.480276927
127.1117415 0.6029016176
129.1273916 0.9074781072
135.0440559 3.8352363
145.0284058 1.952870772
163.0389705 6.693720639
237.221292 0.7125188077
239.236942 4.060269996
241.2525921 1.265285407
255.2318567 0.9098998298
257.2475067 12.71435709
259.2631568 1.37575314
275.2580714 2.313005516
309.2424213 0.8745550991
317.1747357 0.6629316232
335.1853004 0.800024885
373.237336 0.6292623485
377.2322506 0.6109017939
387.252986 0.8580631645
391.2842861 0.8755383727
401.2686361 4.623289088
407.2792008 1.070859354
409.2948508 1.352328457
419.2792008 5.360434812
437.2897655 1.324320228

Name: +ve in-silico MS/MS by CFM-ID for RTCUUMVKHRPOER-XEPMYJLFSA-N
ID: RTCUUMVKHRPOER-XEPMYJLFSA-N
Comment: Energy2
Num peaks: 31
41.03857658 1.670284858
55.05422664 1.057128768
65.03857658 2.153446149
69.06987671 1.011561058
83.08552677 1.004682045
97.10117684 1.082889543
107.0491413 1.562807447
109.0284058 1.200568048
111.1168269 1.255698484
121.0284058 4.244134991
123.0440559 1.246467089
129.1273916 0.9053077156
135.0440559 1.715064375
143.1430416 0.9748746452
159.1379563 0.9088417428
163.0389705 1.27629102
173.1536063 0.9088417428
187.1692564 0.9088417428
201.1849065 1.817683486
229.2162066 2.196646872
237.221292 1.377193624
239.236942 1.004740004
241.2525921 1.274062728
243.2318567 2.759895122
251.2005565 1.599395365
255.2318567 1.981226677
257.2475067 5.602947834
359.2216859 1.460111323
389.2686361 1.085004882
409.2948508 0.893045393
419.2792008 0.9521378872

Name: +ve in-silico MS/MS by CFM-ID for UTHOMKGHTWOWNR-IWOFRZIQSA-N
ID: UTHOMKGHTWOWNR-IWOFRZIQSA-N
Comment: Energy0
Num peaks: 20
41.03857658 0.9026621664
43.05422664 1.261585252
57.06987671 2.742289705
67.05422664 1.281844942
83.04914126 1.344722528
85.06479133 9.286185331
169.1223062 0.809723102
271.2056419 0.9966262552
297.1849065 0.8837533622
299.2005565 2.824221799
301.2162066 0.898500855
315.1954711 0.885487107
317.2111212 6.775756278
335.2216859 3.249318045
355.2631568 4.390414974
373.2737215 4.201492822
377.2322506 0.8421046426
383.2580714 4.577190325
401.2686361 18.23172814
419.2792008 14.01371036

Name: +ve in-silico MS/MS by CFM-ID for UTHOMKGHTWOWNR-IWOFRZIQSA-N
ID: UTHOMKGHTWOWNR-IWOFRZIQSA-N
Comment: Energy1
Num peaks: 31
39.02292652 3.504132482
41.03857658 3.530930534
43.05422664 9.231086066
45.0334912 1.098416285
45.06987671 2.661990756
57.06987671 4.794056235
67.05422664 1.754302253
83.04914126 0.7241538705
85.06479133 6.730801051
155.1066561 0.702250662
169.1223062 0.8748055078
259.1692564 0.5901132931
269.1899918 0.675559476
271.2056419 1.813354359
273.221292 0.8642185724
287.2005565 1.474236299
289.2162066 1.823419223
291.2318567 0.7623552381
297.1849065 0.6030640648
299.2005565 4.010672095
301.2162066 0.9158332327
315.1954711 0.7065467999
317.2111212 9.379523613
319.2267713 1.108081941
335.2216859 2.718532057
355.2631568 2.081821103
357.2788068 1.01779393
373.2737215 1.798471335
383.2580714 2.280155887
401.2686361 3.221770562
419.2792008 1.383308921

Name: +ve in-silico MS/MS by CFM-ID for UTHOMKGHTWOWNR-IWOFRZIQSA-N
ID: UTHOMKGHTWOWNR-IWOFRZIQSA-N
Comment: Energy2
Num peaks: 31
39.02292652 1.565174612
41.03857658 5.966551895
43.05422664 2.88876544
45.06987671 1.099572863
55.05422664 1.574369781
57.06987671 6.751925699
59.08552677 0.7805764703
65.03857658 0.9865292705
67.05422664 0.8315572796
85.06479133 2.954667559
109.1011768 1.017037098
123.1168269 1.712934031
137.132477 0.9949687252
151.075356 0.8141623013
179.1066561 0.9474481921
181.1223062 0.8253381941
257.1536063 1.436470388
259.1692564 0.9251645472
259.2056419 1.182610476
263.2005565 1.17006514
271.2056419 3.209267012
283.1692564 1.022869997
285.1849065 1.324700626
287.2005565 6.215332203
289.2162066 4.342246343
299.2005565 1.331012256
315.1954711 0.8357394991
317.2111212 3.41863091
355.2631568 0.7552313784
389.2322506 1.030843054
403.2479006 1.256405505

Name: +ve in-silico MS/MS by CFM-ID for CQTKWQDEZZEHSS-BQXKMWGNSA-N
ID: CQTKWQDEZZEHSS-BQXKMWGNSA-N
Comment: Energy0
Num peaks: 22
43.05422664 0.9685713565
57.06987671 2.127384174
67.05422664 0.9925343877
81.0334912 0.7606279481
83.04914126 0.9654254823
85.06479133 7.095716904
99.04405588 0.930133556
315.1954711 0.8865847336
317.2111212 3.151636286
319.2267713 1.698955253
333.2060358 0.7848758744
335.2216859 5.092078788
337.237336 1.243785822
353.2322506 1.714663746
359.2580714 1.434396138
373.2737215 3.722521164
375.252986 2.375129978
377.2686361 2.586304954
391.2842861 2.562266556
401.2686361 13.74143576
419.2792008 17.7888691
437.2897655 7.385869279

Name: +ve in-silico MS/MS by CFM-ID for CQTKWQDEZZEHSS-BQXKMWGNSA-N
ID: CQTKWQDEZZEHSS-BQXKMWGNSA-N
Comment: Energy1
Num peaks: 31
39.02292652 2.968823747
41.03857658 2.523171616
43.05422664 7.20191338
45.06987671 1.952277635
57.06987671 3.763072752
67.05422664 1.293478394
81.0334912 0.9006684769
85.06479133 6.336752769
99.04405588 1.827959037
277.2162066 0.8869581868
289.2162066 0.9024820765
291.2318567 0.7494112679
295.2267713 0.9251873718
305.2111212 0.8192324749
307.2267713 1.008887062
315.1954711 0.8926291012
317.2111212 3.532846144
319.2267713 2.060890447
333.2060358 0.7104391303
335.2216859 5.990045269
337.237336 1.563201216
353.2322506 0.9589970596
357.2424213 3.680088438
359.2580714 3.670887879
373.2737215 3.956919833
375.252986 1.555779663
375.2893715 1.125770955
377.2686361 1.938763564
391.2842861 1.607052598
401.2686361 4.108235413
419.2792008 2.714766444

Name: +ve in-silico MS/MS by CFM-ID for CQTKWQDEZZEHSS-BQXKMWGNSA-N
ID: CQTKWQDEZZEHSS-BQXKMWGNSA-N
Comment: Energy2
Num peaks: 31
39.02292652 3.738525049
41.03857658 4.827530534
43.05422664 2.448276811
45.06987671 1.01058103
55.05422664 2.285041418
57.06987671 8.347001671
67.05422664 1.123156162
81.0334912 0.7583696335
85.06479133 4.248614011
91.05422664 0.9811748834
93.06987671 0.7791476474
99.04405588 1.505327649
239.164171 0.8801854561
241.1798211 0.7179241305
243.1379563 0.8339129056
253.1798211 1.811316548
289.2162066 0.8151473284
291.1954711 1.102318295
293.2111212 0.9984010471
295.2267713 1.142431484
305.2111212 1.93552947
307.2267713 0.9813036457
315.1954711 1.525523705
317.2111212 1.404716706
319.2267713 1.508390709
333.2060358 1.484224743
335.2216859 3.011619065
357.2424213 0.7737534988
359.2580714 0.891224527
373.2737215 0.9429552698
421.2584653 0.8515813489

Name: +ve in-silico MS/MS by CFM-ID for ISSYTMWXBGIZDF-XWMBFTBISA-N
ID: ISSYTMWXBGIZDF-XWMBFTBISA-N
Comment: Energy0
Num peaks: 15
39.02292652 2.631551337
41.03857658 1.7614541
43.05422664 1.280480901
55.05422664 2.367610232
83.04914126 8.066428385
299.2005565 1.625457755
301.2162066 4.755174768
319.2267713 6.552016737
337.237336 1.809046745
345.2060358 1.363383807
359.2216859 1.958874625
361.237336 2.148335336
383.2580714 12.1543687
401.2686361 24.50136558
419.2792008 8.173687213

Name: +ve in-silico MS/MS by CFM-ID for ISSYTMWXBGIZDF-XWMBFTBISA-N
ID: ISSYTMWXBGIZDF-XWMBFTBISA-N
Comment: Energy1
Num peaks: 13
39.02292652 20.17768196
41.03857658 15.93856371
43.05422664 3.625759647
45.06987671 2.517290974
55.05422664 4.405724016
65.03857658 1.638507761
67.05422664 1.022092032
83.04914126 6.177964473
301.2162066 2.960142822
319.2267713 8.930069771
337.237336 1.583231275
383.2580714 6.417735074
401.2686361 4.656777893

Name: +ve in-silico MS/MS by CFM-ID for ISSYTMWXBGIZDF-XWMBFTBISA-N
ID: ISSYTMWXBGIZDF-XWMBFTBISA-N
Comment: Energy2
Num peaks: 27
39.02292652 10.63730481
41.03857658 7.777478849
43.05422664 2.096724113
55.05422664 11.4054548
57.06987671 1.211528392
65.03857658 2.325006677
67.01784114 0.8234909632
67.05422664 2.586191634
69.06987671 0.8258865091
81.0334912 0.8940062038
83.04914126 5.626545046
85.06479133 1.993474589
245.1536063 0.8743495559
251.164171 0.8757338161
259.1692564 1.281818561
263.164171 1.441682685
277.1798211 1.300131697
299.2005565 2.620914387
301.2162066 3.967208948
313.1798211 1.402946337
315.1954711 1.645438909
317.2111212 2.535031678
319.2267713 9.424719938
345.2060358 0.9043601581
369.2424213 0.8363952757
383.2580714 1.76090274
385.237336 1.300694624

Name: +ve in-silico MS/MS by CFM-ID for UTHOMKGHTWOWNR-PAQMQOHWSA-N
ID: UTHOMKGHTWOWNR-PAQMQOHWSA-N
Comment: Energy0
Num peaks: 20
41.03857658 0.9026621664
43.05422664 1.261585252
57.06987671 2.742289705
67.05422664 1.281844942
83.04914126 1.344722528
85.06479133 9.286185331
169.1223062 0.809723102
271.2056419 0.9966262552
297.1849065 0.8837533622
299.2005565 2.824221799
301.2162066 0.898500855
315.1954711 0.885487107
317.2111212 6.775756278
335.2216859 3.249318045
355.2631568 4.390414974
373.2737215 4.201492822
377.2322506 0.8421046426
383.2580714 4.577190325
401.2686361 18.23172814
419.2792008 14.01371036

Name: +ve in-silico MS/MS by CFM-ID for UTHOMKGHTWOWNR-PAQMQOHWSA-N
ID: UTHOMKGHTWOWNR-PAQMQOHWSA-N
Comment: Energy1
Num peaks: 31
39.02292652 3.504132482
41.03857658 3.530930534
43.05422664 9.231086066
45.0334912 1.098416285
45.06987671 2.661990756
57.06987671 4.794056235
67.05422664 1.754302253
83.04914126 0.7241538705
85.06479133 6.730801051
155.1066561 0.702250662
169.1223062 0.8748055078
259.1692564 0.5901132931
269.1899918 0.675559476
271.2056419 1.813354359
273.221292 0.8642185724
287.2005565 1.474236299
289.2162066 1.823419223
291.2318567 0.7623552381
297.1849065 0.6030640648
299.2005565 4.010672095
301.2162066 0.9158332327
315.1954711 0.7065467999
317.2111212 9.379523613
319.2267713 1.108081941
335.2216859 2.718532057
355.2631568 2.081821103
357.2788068 1.01779393
373.2737215 1.798471335
383.2580714 2.280155887
401.2686361 3.221770562
419.2792008 1.383308921

Name: +ve in-silico MS/MS by CFM-ID for UTHOMKGHTWOWNR-PAQMQOHWSA-N
ID: UTHOMKGHTWOWNR-PAQMQOHWSA-N
Comment: Energy2
Num peaks: 31
39.02292652 1.565174612
41.03857658 5.966551895
43.05422664 2.88876544
45.06987671 1.099572863
55.05422664 1.574369781
57.06987671 6.751925699
59.08552677 0.7805764703
65.03857658 0.9865292705
67.05422664 0.8315572796
85.06479133 2.954667559
109.1011768 1.017037098
123.1168269 1.712934031
137.132477 0.9949687252
151.075356 0.8141623013
179.1066561 0.9474481921
181.1223062 0.8253381941
257.1536063 1.436470388
259.1692564 0.9251645472
259.2056419 1.182610476
263.2005565 1.17006514
271.2056419 3.209267012
283.1692564 1.022869997
285.1849065 1.324700626
287.2005565 6.215332203
289.2162066 4.342246343
299.2005565 1.331012256
315.1954711 0.8357394991
317.2111212 3.41863091
355.2631568 0.7552313784
389.2322506 1.030843054
403.2479006 1.256405505

Name: +ve in-silico MS/MS by CFM-ID for DKSGHWFSPWAVLA-GRRVANJZSA-N
ID: DKSGHWFSPWAVLA-GRRVANJZSA-N
Comment: Energy0
Num peaks: 16
39.02292652 2.897606084
41.03857658 1.964692986
43.05422664 1.456868674
55.05422664 2.629420335
65.03857658 1.285260362
81.0334912 1.308182046
83.04914126 8.692765347
299.2005565 1.410602622
301.2162066 4.430392467
319.2267713 7.163076802
337.237336 3.010859126
359.2216859 1.504000538
377.2322506 1.655115232
383.2580714 8.482559751
401.2686361 21.25292653
419.2792008 11.9175013

Name: +ve in-silico MS/MS by CFM-ID for DKSGHWFSPWAVLA-GRRVANJZSA-N
ID: DKSGHWFSPWAVLA-GRRVANJZSA-N
Comment: Energy1
Num peaks: 14
39.02292652 20.60525569
41.03857658 16.53963834
43.05422664 3.926889099
45.06987671 2.531150554
55.05422664 4.760518675
65.03857658 1.590096731
71.04914126 2.31079464
83.04914126 5.851621045
301.2162066 2.561924276
319.2267713 8.717890952
337.237336 1.979692676
383.2580714 3.729063921
401.2686361 4.465011121
419.2792008 1.092013488

Name: +ve in-silico MS/MS by CFM-ID for DKSGHWFSPWAVLA-GRRVANJZSA-N
ID: DKSGHWFSPWAVLA-GRRVANJZSA-N
Comment: Energy2
Num peaks: 30
39.02292652 11.47996158
41.03857658 9.239486645
43.05422664 2.481599648
55.05422664 10.73455747
57.06987671 1.054004204
65.03857658 1.636757724
67.01784114 0.9027190884
67.05422664 1.349754808
69.0334912 1.200953955
71.04914126 4.579443944
81.06987671 0.8805847982
83.04914126 3.956212
85.06479133 1.303769521
231.1379563 0.9919198528
233.1536063 1.498435631
237.148521 0.7248625085
245.1536063 0.9876055152
247.1692564 1.3069446
249.148521 1.81287331
251.164171 2.672392731
263.164171 1.860168711
265.1798211 1.754734992
299.2005565 1.506568155
301.2162066 2.306670842
313.1798211 0.7864013086
315.1954711 1.688086576
317.2111212 1.610029554
319.2267713 6.030661755
385.237336 0.8078106207
403.2479006 0.8681100052

Name: +ve in-silico MS/MS by CFM-ID for STRRPFSDPFRUPT-LSEPVBEHSA-N
ID: STRRPFSDPFRUPT-LSEPVBEHSA-N
Comment: Energy0
Num peaks: 31
41.00219107 1.502703833
71.01275576 0.7263988076
73.02840582 3.492227731
83.01275576 0.9268313236
99.00767038 0.8138410466
101.0233204 5.166688912
115.075356 1.596775682
245.2263773 0.721500331
303.2318567 0.8088677974
317.2475067 1.112143107
319.2631568 9.11463943
321.2060358 0.8375996598
331.2267713 1.236554939
337.2737215 1.048745825
345.2424213 0.7131551748
361.237336 2.084762358
363.252986 2.248942637
365.2686361 0.6434034562
375.252986 1.562595489
377.2686361 3.122431509
379.2842861 0.7554193966
387.252986 2.014987015
389.2686361 0.6421693323
391.2479006 0.7984908178
393.2635507 1.761401418
405.2635507 11.49657101
407.2792008 1.751121181
409.2948508 1.206751097
419.2792008 2.883416103
421.2584653 0.624385631
437.2897655 9.747109289

Name: +ve in-silico MS/MS by CFM-ID for STRRPFSDPFRUPT-LSEPVBEHSA-N
ID: STRRPFSDPFRUPT-LSEPVBEHSA-N
Comment: Energy1
Num peaks: 31
41.00219107 2.141052087
55.05422664 0.9465468537
57.06987671 1.163577701
71.01275576 1.294869808
73.02840582 2.675192257
83.01275576 1.813228663
101.0233204 6.530348962
111.0440559 1.160561349
113.0597059 0.8761943627
115.075356 3.499736256
129.0910061 0.8257308703
155.1066561 0.8731444963
157.1223062 0.7903299313
163.148127 0.7526859
203.1794272 1.121071289
205.1950772 1.023226035
217.1950772 0.7573767905
245.2263773 1.593349345
247.2420274 1.348742502
257.2263773 0.823070691
259.2420274 2.774137085
261.2576775 1.220181493
319.2631568 7.252828486
321.2060358 1.368538103
335.2216859 0.7389206074
337.2737215 1.620941807
375.252986 1.190410902
377.2686361 1.70088964
405.2635507 1.791252339
419.2792008 1.240772628
437.2897655 1.347796496

Name: +ve in-silico MS/MS by CFM-ID for STRRPFSDPFRUPT-LSEPVBEHSA-N
ID: STRRPFSDPFRUPT-LSEPVBEHSA-N
Comment: Energy2
Num peaks: 31
41.00219107 2.761968227
41.03857658 1.487509468
43.01784114 0.8253578207
55.01784114 0.9271562228
55.05422664 1.420601204
69.0334912 1.080692524
71.04914126 1.611985467
73.02840582 2.962131886
75.04405588 1.08218009
101.0233204 2.519040062
115.075356 1.024675786
163.148127 0.9053828335
241.1950772 1.180969085
245.2263773 3.829231472
249.1849065 1.169472648
251.2005565 1.103694566
259.2420274 1.082080008
265.2162066 1.033291068
275.236942 3.421660761
277.2525921 1.397149295
279.2318567 1.016994112
303.2318567 2.896547919
305.2475067 1.392795858
307.1903858 1.022647238
319.2631568 2.340724819
321.2060358 1.318659647
331.2267713 1.233309503
333.2424213 0.9193280193
361.237336 2.490219238
375.252986 0.9658462017
421.2584653 1.122148655

Name: +ve in-silico MS/MS by CFM-ID for WPAPOTTYBLXJHT-PMLKOSANSA-N
ID: WPAPOTTYBLXJHT-PMLKOSANSA-N
Comment: Energy0
Num peaks: 27
41.03857658 0.7903401411
43.05422664 1.174464512
57.06987671 2.671549632
67.05422664 1.487523712
83.04914126 1.208572047
85.06479133 8.715566511
271.2056419 1.419931111
287.2005565 0.8793397781
297.1849065 0.790768297
299.2005565 2.439058122
301.2162066 0.8238094555
315.1954711 0.7852708699
317.2111212 6.033971244
319.2267713 0.5818677786
335.2216859 2.968058173
353.2322506 0.6467884272
355.2631568 4.682402909
357.2788068 0.8588249448
373.2737215 3.177808975
375.2893715 1.253017858
377.2322506 0.7584514814
383.2580714 4.364194394
391.2479006 0.7144034572
393.2635507 0.9174097805
401.2686361 16.76265102
403.2479006 0.735114292
419.2792008 12.62228659

Name: +ve in-silico MS/MS by CFM-ID for WPAPOTTYBLXJHT-PMLKOSANSA-N
ID: WPAPOTTYBLXJHT-PMLKOSANSA-N
Comment: Energy1
Num peaks: 31
39.02292652 2.983525425
41.03857658 2.874135763
43.05422664 8.263658826
45.0334912 0.9881861629
45.06987671 2.250339944
57.06987671 4.40724982
67.05422664 1.900582336
85.06479133 6.338402979
119.0855268 0.7386677862
215.1277855 0.6625898497
255.1590856 0.8601216226
271.2056419 3.141894638
273.221292 0.810879871
287.2005565 1.825403516
289.2162066 1.260716029
291.2318567 0.6693189758
299.2005565 3.414106573
301.2162066 0.8998302387
317.2111212 8.549947102
319.2267713 0.9333744033
335.2216859 2.416844274
355.2631568 2.184383428
357.2788068 1.1151543
373.2737215 1.349948843
375.2166005 0.6983101846
375.2893715 0.6468953626
383.2580714 2.434448564
389.2686361 0.6267509444
401.2686361 2.973641299
403.2479006 0.7420723422
419.2792008 1.119599739

Name: +ve in-silico MS/MS by CFM-ID for WPAPOTTYBLXJHT-PMLKOSANSA-N
ID: WPAPOTTYBLXJHT-PMLKOSANSA-N
Comment: Energy2
Num peaks: 31
39.02292652 1.169439851
41.03857658 4.220239518
43.05422664 2.481818207
45.06987671 0.8914534587
55.05422664 1.511137217
57.06987671 7.652752566
59.08552677 0.9246712528
63.02292652 0.7351275808
65.03857658 1.062668639
67.05422664 1.238354898
85.02840582 0.9921393525
85.06479133 1.881538392
91.05422664 0.7351275808
93.06987671 0.7042542654
117.0698767 1.760793193
119.0855268 1.803315282
211.148127 0.9240470816
229.1586917 0.9791053219
245.1899918 1.57674458
271.2056419 3.409360174
287.2005565 2.510757316
289.2162066 0.7401246752
299.2005565 0.8046102492
315.1954711 0.7952096649
317.2111212 4.258390346
351.2166005 0.9473986066
353.2322506 0.8950104954
361.2009504 0.7744187914
389.2322506 0.7562953764
391.2479006 0.8959411329
403.2479006 1.53593189

Name: +ve in-silico MS/MS by CFM-ID for SAXSBOCXDXLSTA-VLEAEDFOSA-N
ID: SAXSBOCXDXLSTA-VLEAEDFOSA-N
Comment: Energy0
Num peaks: 31
55.05422664 1.347485939
59.01275576 0.7637875491
81.0334912 1.713087118
83.04914126 9.056770979
99.04405588 1.046835977
101.0597059 0.8313515044
261.221292 0.8244128664
273.221292 1.070188694
275.236942 0.5425872366
299.2005565 0.9639661621
301.2162066 3.925191863
303.2318567 1.118298888
305.2111212 0.9987133598
307.2267713 0.6777840314
317.2111212 0.9113135392
319.2267713 5.663045854
321.2424213 0.5962031006
333.2424213 0.4695808157
337.237336 0.9424687485
355.2631568 1.177824207
357.2424213 3.505726915
359.2580714 4.689220464
371.2580714 0.5700169468
373.2737215 4.640616745
375.2893715 0.6482662313
383.2580714 3.214192422
391.2479006 0.9369312267
393.2635507 0.834431526
401.2686361 11.42814204
403.2479006 0.7476545452
419.2792008 12.64742274

Name: +ve in-silico MS/MS by CFM-ID for SAXSBOCXDXLSTA-VLEAEDFOSA-N
ID: SAXSBOCXDXLSTA-VLEAEDFOSA-N
Comment: Energy1
Num peaks: 31
25.00727645 1.082358165
27.02292652 2.450310723
41.03857658 0.647428531
53.03857658 0.7489861303
55.05422664 5.440020284
65.03857658 0.8541724003
67.05422664 0.693124099
81.0334912 1.728435194
83.04914126 9.873911592
99.04405588 1.647410705
261.221292 2.150528995
263.164171 0.699946895
273.221292 1.084421592
275.236942 1.075371128
301.1798211 0.6325186182
301.2162066 2.077566889
315.1954711 0.7000794375
317.2111212 0.723419286
319.2267713 3.34499606
333.2424213 0.7018485557
339.2318567 2.104255686
341.2111212 1.568975024
341.2475067 2.295799188
355.2631568 2.171888806
357.2424213 3.236369321
359.2580714 4.252524802
373.2737215 3.44258186
383.2580714 1.384988622
393.2635507 0.7155649652
401.2686361 2.053457556
419.2792008 0.8345182749

Name: +ve in-silico MS/MS by CFM-ID for SAXSBOCXDXLSTA-VLEAEDFOSA-N
ID: SAXSBOCXDXLSTA-VLEAEDFOSA-N
Comment: Energy2
Num peaks: 31
25.00727645 0.8582682534
27.02292652 0.9661893453
39.02292652 3.235223734
41.03857658 1.063696079
51.02292652 0.7063623099
53.03857658 4.062156722
55.05422664 7.444091892
65.03857658 1.564026482
67.01784114 1.128582468
67.05422664 1.011567147
81.0334912 1.357615759
83.04914126 9.565655687
173.132477 0.756781704
201.1637771 0.8707677697
203.1794272 0.9854435252
217.1586917 0.9622755067
217.1950772 0.8775588481
219.1743418 0.7043779463
245.1899918 1.975234229
247.2056419 1.51709876
249.221292 0.8086308835
259.2056419 1.44448804
261.221292 2.099093308
273.221292 2.385479466
275.2005565 0.7794158941
279.2318567 0.8861912098
289.2162066 1.64711586
303.1954711 1.131724418
303.2318567 0.7306862366
319.2267713 1.227091569
403.2479006 1.13304467

Name: +ve in-silico MS/MS by CFM-ID for BILUXNZIXILZTL-FTZSKZMTSA-N
ID: BILUXNZIXILZTL-FTZSKZMTSA-N
Comment: Energy0
Num peaks: 29
97.02840582 1.069551988
111.0440559 0.503367995
123.0440559 0.497530034
137.0960915 0.4593997746
165.0910061 1.345600118
179.1066561 0.8858504702
221.1536063 0.519737706
233.1536063 0.449405159
235.1692564 1.168885961
253.1798211 0.8693817702
289.2162066 0.7993893591
293.2111212 0.6401238801
307.2267713 0.5004913058
329.2111212 0.5364545539
331.2267713 0.5434336342
341.2475067 8.610597446
355.2631568 1.02504823
357.2424213 5.290238405
357.2788068 0.6243684639
359.2580714 7.692221302
371.2580714 1.176180577
373.2737215 0.8563150808
375.2893715 0.5946657769
383.2580714 12.38135876
389.2686361 0.6087307473
391.2842861 0.751966758
401.2686361 20.4954884
403.2479006 0.5496543782
419.2792008 8.604194176

Name: +ve in-silico MS/MS by CFM-ID for BILUXNZIXILZTL-FTZSKZMTSA-N
ID: BILUXNZIXILZTL-FTZSKZMTSA-N
Comment: Energy1
Num peaks: 31
39.02292652 1.182601665
41.03857658 1.232644582
97.02840582 4.337412349
105.0698767 0.9664098201
111.0440559 1.029470246
123.0440559 0.8955940255
137.0960915 1.048127275
139.1117415 1.095980985
165.0910061 2.293250727
179.1066561 1.003975525
233.1536063 1.099924307
235.1692564 2.987025473
253.1798211 2.011424706
273.1849065 1.058076301
287.2005565 1.114187369
289.2162066 2.610785356
307.2267713 1.118603872
313.2162066 2.140287567
315.2318567 2.158327447
329.2111212 1.367923324
331.2267713 0.8443639515
333.2424213 0.8938378827
341.2475067 3.795621422
353.2475067 1.059933753
357.2788068 0.9065829752
359.2580714 3.058302501
371.2580714 0.930411128
383.2580714 5.015037756
391.2842861 1.164363053
401.2686361 4.301724625
419.2792008 1.196097967

Name: +ve in-silico MS/MS by CFM-ID for BILUXNZIXILZTL-FTZSKZMTSA-N
ID: BILUXNZIXILZTL-FTZSKZMTSA-N
Comment: Energy2
Num peaks: 31
39.02292652 3.12994632
41.03857658 2.893778539
55.01784114 1.541012701
55.05422664 0.8945254243
63.02292652 0.7648670099
65.03857658 2.026477433
67.05422664 1.660165729
69.0334912 1.787293135
81.06987671 0.7566856092
97.02840582 7.72346067
135.0804414 1.237902807
137.0960915 2.030409975
161.0960915 0.7460071127
165.0910061 0.7416325581
231.1379563 0.9346824062
233.1536063 1.519021925
235.1692564 2.021527957
253.1798211 0.8281774901
273.1849065 0.8586013191
275.2005565 1.765915969
277.2162066 1.139781733
285.1849065 0.945672278
287.2005565 1.387052397
289.2162066 2.798910263
291.2318567 1.22382379
329.2111212 1.50117178
357.2788068 1.327057452
371.2580714 0.9461777199
383.2580714 1.648088126
401.2686361 0.7279973884
403.2479006 1.096522653

Name: +ve in-silico MS/MS by CFM-ID for NCOBZPULQYUSBH-XDBLHMRTSA-N
ID: NCOBZPULQYUSBH-XDBLHMRTSA-N
Comment: Energy0
Num peaks: 31
43.01784114 1.050622755
55.05422664 0.6090973916
61.02840582 0.5929581482
115.075356 1.603961991
301.2162066 0.9095648318
303.2318567 1.307307736
317.2475067 1.374480257
319.2267713 0.7101670285
321.2060358 1.281909114
321.2424213 0.6991899192
333.2424213 1.819242926
335.2580714 1.838244029
343.2267713 1.045269986
345.2424213 2.704165198
347.2580714 0.7593385154
351.252986 0.7954723348
359.2580714 0.7382926154
361.237336 1.585445547
363.252986 4.849170373
365.2686361 1.292852476
375.252986 1.754740732
377.2686361 10.28643963
387.252986 2.194555197
395.2792008 9.945559187
405.2635507 10.15997463
407.2792008 1.624245366
409.2948508 1.001559338
411.2741154 0.601891701
419.2792008 3.335485894
421.2584653 0.7616079452
437.2897655 10.73862804

Name: +ve in-silico MS/MS by CFM-ID for NCOBZPULQYUSBH-XDBLHMRTSA-N
ID: NCOBZPULQYUSBH-XDBLHMRTSA-N
Comment: Energy1
Num peaks: 31
39.02292652 1.880583447
41.03857658 1.782135881
43.01784114 0.805500587
55.05422664 1.755618752
115.075356 2.490542905
259.1692564 0.9045142654
261.1849065 0.9557810365
279.1954711 1.367025989
295.1903858 0.7267905786
301.2162066 2.594573909
303.2318567 3.092740733
305.2475067 1.307540717
317.2475067 1.435882476
319.1903858 1.111615057
319.2267713 2.783292162
321.2060358 3.926458444
321.2424213 2.369167926
323.2580714 0.8241299946
333.2424213 1.665834446
335.2216859 0.7366474184
335.2580714 2.315816731
351.252986 0.7359757929
353.2686361 1.635157255
361.237336 2.38796457
363.252986 5.237174745
365.2686361 1.818405012
377.2686361 5.678042458
395.2792008 3.911411348
405.2635507 1.458476598
419.2792008 2.022422966
437.2897655 1.348990774

Name: +ve in-silico MS/MS by CFM-ID for NCOBZPULQYUSBH-XDBLHMRTSA-N
ID: NCOBZPULQYUSBH-XDBLHMRTSA-N
Comment: Energy2
Num peaks: 31
39.02292652 1.003531046
41.03857658 3.01337516
43.01784114 1.157201423
55.05422664 4.22643015
67.05422664 0.9007551075
115.075356 1.077353055
165.1273916 0.9568384838
205.1586917 1.606584162
247.2056419 1.886598861
259.1692564 1.029224248
261.1849065 1.21480356
261.221292 2.41221738
279.1954711 1.330042638
291.2318567 1.16510352
301.2162066 4.352593621
303.2318567 3.293782316
305.2475067 2.159948584
307.1903858 0.8826898897
317.2475067 5.20207805
319.1903858 1.238361436
319.2267713 1.141910499
321.2060358 1.206130967
321.2424213 2.519199971
333.2424213 5.061841223
335.2580714 3.690410495
351.252986 1.129716438
363.252986 1.318366942
365.2686361 1.0430952
375.252986 1.110088788
379.2842861 0.8804841679
421.2584653 1.232343145

Name: +ve in-silico MS/MS by CFM-ID for FFAXSQPCILRGAU-TWNUWJFNSA-N
ID: FFAXSQPCILRGAU-TWNUWJFNSA-N
Comment: Energy0
Num peaks: 28
97.02840582 0.9063515271
109.0284058 0.8790788818
139.0389705 0.7747030364
197.0808353 0.5673587411
211.0964854 0.5801659934
219.1743418 0.6553315273
221.1899918 2.269285516
223.2056419 0.8653138128
235.2056419 0.8944116411
239.2005565 1.740289208
277.2162066 0.567096769
279.2318567 2.122422702
281.2475067 0.6150403666
297.2424213 1.204597437
309.2424213 1.499629265
321.2424213 1.342022096
339.252986 1.946238979
359.2580714 7.98167129
373.2737215 0.830195322
375.252986 4.405713419
377.2686361 6.395896924
391.2842861 0.7940515107
393.2999362 0.5416355468
401.2686361 13.09642338
409.2948508 0.6559384725
419.2792008 17.79045233
421.2584653 0.6803825069
437.2897655 7.494436384

Name: +ve in-silico MS/MS by CFM-ID for FFAXSQPCILRGAU-TWNUWJFNSA-N
ID: FFAXSQPCILRGAU-TWNUWJFNSA-N
Comment: Energy1
Num peaks: 31
39.02292652 0.7670684616
97.02840582 1.032478856
109.0284058 1.749436656
111.0440559 0.7349239263
139.0389705 1.816364328
167.1430416 0.8198348941
197.0808353 0.7809704832
219.1743418 0.768980257
221.1899918 2.862090932
233.1899918 1.975633197
235.2056419 5.995615663
237.221292 2.976976518
239.2005565 2.264112645
251.2005565 1.242927028
253.2162066 3.463082598
255.2318567 1.114584207
305.2111212 1.124301
307.2267713 1.170852198
309.2424213 4.045762327
327.252986 1.356518483
331.2267713 1.733770919
333.2424213 1.566366982
359.2580714 2.763366272
365.2322506 0.7234965477
371.2580714 0.8064231336
377.2686361 2.045514204
391.2842861 0.8478844996
401.2686361 4.520949068
409.2948508 0.8612654872
419.2792008 3.332192845
437.2897655 0.8738700025

Name: +ve in-silico MS/MS by CFM-ID for FFAXSQPCILRGAU-TWNUWJFNSA-N
ID: FFAXSQPCILRGAU-TWNUWJFNSA-N
Comment: Energy2
Num peaks: 31
39.02292652 2.065876674
41.03857658 1.122703658
69.0334912 1.367149126
71.04914126 0.9487657177
73.06479133 1.271561821
97.02840582 1.996499901
109.0284058 0.8926368266
137.0960915 1.549170341
139.1117415 1.304544025
153.1273916 0.9518730924
165.1273916 3.162878964
167.1430416 2.827897051
181.1586917 1.002554036
219.1743418 2.328181895
221.1899918 2.374262076
223.2056419 1.982775617
233.1899918 1.428736914
235.2056419 1.087842146
237.1849065 1.37280986
237.221292 1.392218851
239.2005565 1.938807854
249.1849065 0.9122431646
277.2162066 3.404442968
279.2318567 3.454852298
281.2475067 1.407325472
297.2424213 1.222235506
309.2424213 0.8879797134
365.2322506 1.098222561
375.2893715 1.061228534
401.2686361 1.712193973
421.2584653 0.9935719146

Name: +ve in-silico MS/MS by CFM-ID for TYLAMIKBOCFWSP-UPMLCCBHSA-N
ID: TYLAMIKBOCFWSP-UPMLCCBHSA-N
Comment: Energy0
Num peaks: 19
43.01784114 1.48536018
61.02840582 0.6155356243
197.1172208 0.5393792871
251.164171 0.5393792871
277.2162066 0.7359862767
297.221292 0.5692744279
299.236942 1.000935812
315.2318567 2.148936373
317.2475067 2.379502672
319.2267713 0.6021422555
331.2267713 1.193101832
333.2424213 1.940069695
341.2475067 1.159301854
357.2424213 2.798751777
359.2580714 15.22022003
377.2686361 19.69621895
401.2686361 5.698516069
403.2479006 1.154478985
419.2792008 20.55524968

Name: +ve in-silico MS/MS by CFM-ID for TYLAMIKBOCFWSP-UPMLCCBHSA-N
ID: TYLAMIKBOCFWSP-UPMLCCBHSA-N
Comment: Energy1
Num peaks: 31
43.01784114 1.254046671
213.1637771 0.8166213032
217.1950772 0.8918355015
227.1794272 0.854758914
235.1692564 1.069589691
235.2056419 0.859810597
241.1950772 1.064059736
275.2005565 1.580363851
277.2162066 0.8141415214
285.1849065 0.9063882394
289.2162066 1.511430226
299.2005565 1.206542169
299.236942 0.9762595221
301.2162066 1.679050446
303.1954711 0.9680572037
303.2318567 1.568075944
305.2475067 1.173694493
315.2318567 1.394905804
317.2111212 0.9104666475
317.2475067 3.845237693
319.2267713 0.947997168
331.2267713 0.920372617
333.2424213 2.092369271
335.2580714 3.516345413
341.2475067 2.048099894
357.2424213 1.770174359
359.2580714 10.84172936
377.2686361 8.215094145
401.2686361 3.003588087
403.2479006 0.8541878253
419.2792008 2.446756174

Name: +ve in-silico MS/MS by CFM-ID for TYLAMIKBOCFWSP-UPMLCCBHSA-N
ID: TYLAMIKBOCFWSP-UPMLCCBHSA-N
Comment: Energy2
Num peaks: 31
43.01784114 1.196702366
51.02292652 1.226678968
159.1168269 1.443625823
173.132477 1.814086696
175.148127 2.146984946
187.148127 1.784259408
189.1637771 1.357745138
229.1950772 1.099281609
231.2107273 3.082952358
233.1536063 1.362642419
235.2056419 2.410464562
241.1950772 1.157512682
249.221292 1.085937702
263.236942 1.492404067
271.1692564 1.458383262
271.2056419 1.218015489
275.2005565 1.823821726
285.1849065 1.846842528
287.2005565 1.489709086
289.2162066 1.871423075
299.2005565 2.228615433
301.2162066 2.650404626
303.1954711 1.151930323
305.2475067 1.347391833
315.2318567 1.255919366
317.2111212 1.716972243
317.2475067 2.270497672
331.2267713 1.47246782
333.2424213 2.533928398
357.2424213 1.141764135
403.2479006 1.346256673

Name: +ve in-silico MS/MS by CFM-ID for ZMNKLCLHIVLKBM-SXTIOAOKSA-N
ID: ZMNKLCLHIVLKBM-SXTIOAOKSA-N
Comment: Energy0
Num peaks: 20
55.05422664 1.436886685
67.05422664 0.8541280682
81.0334912 0.9408429334
83.04914126 9.362516803
317.2111212 1.361294517
319.2267713 4.928214563
321.2424213 1.9650678
333.2060358 1.286586173
335.2216859 1.077283127
337.237336 5.384289482
351.2166005 2.619787696
355.2479006 1.106521323
391.2479006 0.8399339205
401.2686361 7.059188569
403.2479006 0.931188643
407.2428153 0.8399674242
409.2584653 1.245985186
419.2792008 19.93091267
421.2584653 1.431885234
437.2897655 15.73510905

Name: +ve in-silico MS/MS by CFM-ID for ZMNKLCLHIVLKBM-SXTIOAOKSA-N
ID: ZMNKLCLHIVLKBM-SXTIOAOKSA-N
Comment: Energy1
Num peaks: 31
25.00727645 1.511387252
27.02292652 2.94529375
29.03857658 0.8454647246
51.02292652 1.322404277
53.03857658 1.45342558
55.05422664 6.291785231
57.0334912 0.7382970312
65.03857658 1.916467047
67.05422664 2.56775195
81.06987671 1.60611382
83.04914126 9.812071144
85.06479133 1.390442551
99.08044139 1.468917537
251.164171 0.9102816993
253.1798211 0.9642813025
265.1798211 0.855554349
319.2267713 3.330889551
321.2424213 1.064828767
333.2060358 2.495326206
337.237336 3.155748385
347.2216859 1.302235051
349.237336 0.9501941185
351.2166005 2.772426764
363.2166005 0.7567785789
365.2322506 1.579441194
389.2322506 0.7894003422
401.2686361 4.371084863
403.2479006 2.292244788
419.2792008 5.387032246
421.2584653 1.495336617
437.2897655 2.165559335

Name: +ve in-silico MS/MS by CFM-ID for ZMNKLCLHIVLKBM-SXTIOAOKSA-N
ID: ZMNKLCLHIVLKBM-SXTIOAOKSA-N
Comment: Energy2
Num peaks: 31
25.00727645 1.250942778
27.02292652 1.552184832
29.03857658 0.8745396738
39.02292652 0.9889706353
51.02292652 1.74790574
53.03857658 6.600226458
55.05422664 10.54092432
57.06987671 1.106321817
65.03857658 2.307236745
67.01784114 1.537461543
67.05422664 2.275023756
77.03857658 0.9510944869
79.05422664 1.227874337
81.0334912 1.057418158
81.06987671 1.377757278
83.04914126 9.268855225
167.1066561 1.086484133
239.164171 0.9863404044
249.148521 2.45833061
251.164171 3.927705437
253.1798211 3.538629647
265.1798211 0.9747415452
267.1590856 1.676537099
269.1747357 2.492554658
317.2111212 0.9449527855
319.2267713 1.522899727
321.2424213 1.415301018
333.2060358 1.619966414
335.2216859 0.9650884267
337.237336 1.88164656
421.2584653 0.9695825173

Name: +ve in-silico MS/MS by CFM-ID for AELZDZIWKOZSSW-ZRUXMNEQSA-N
ID: AELZDZIWKOZSSW-ZRUXMNEQSA-N
Comment: Energy0
Num peaks: 27
15.02292652 0.6066235989
41.00219107 0.6492721207
43.01784114 2.763858053
61.02840582 4.080176117
169.1223062 0.499760428
223.1692564 0.499760428
257.2263773 1.007715117
273.221292 1.099153642
275.236942 0.797186607
297.221292 0.5066185852
299.236942 1.123234666
303.2318567 0.4600586101
315.2318567 2.066798308
317.2475067 5.707038319
319.2267713 0.5494569548
319.2631568 0.9463940589
333.2424213 0.7275216988
341.2475067 1.311566844
345.2424213 1.673842718
347.2580714 0.6149974211
357.2424213 2.740333056
359.2580714 15.36124356
377.2686361 9.926077116
391.2479006 0.5336514207
401.2686361 5.196531774
403.2479006 0.8214816395
419.2792008 17.96704329

Name: +ve in-silico MS/MS by CFM-ID for AELZDZIWKOZSSW-ZRUXMNEQSA-N
ID: AELZDZIWKOZSSW-ZRUXMNEQSA-N
Comment: Energy1
Num peaks: 31
43.01784114 1.581170185
61.02840582 1.637284162
73.02840582 0.7965847654
101.0233204 0.9584267267
167.1066561 0.6075000628
221.1536063 0.6075000628
245.1899918 0.7409407934
257.2263773 1.329315203
259.2056419 0.754421725
273.221292 1.000137728
275.2005565 0.7289960683
289.2162066 0.7289960683
297.221292 1.14469127
299.236942 1.934056587
301.2162066 1.15103042
303.1954711 0.9426691132
303.2318567 0.8621285129
315.2318567 1.277029238
317.2111212 0.868232282
317.2475067 5.708411619
319.2267713 0.6157944209
333.2424213 0.8706753911
335.2580714 1.593067524
341.2475067 2.839740919
345.2424213 0.757511877
357.2424213 2.279285137
359.2580714 13.8836603
377.2686361 5.398224818
401.2686361 2.919404584
403.2479006 0.6301088736
419.2792008 2.249946323

Name: +ve in-silico MS/MS by CFM-ID for AELZDZIWKOZSSW-ZRUXMNEQSA-N
ID: AELZDZIWKOZSSW-ZRUXMNEQSA-N
Comment: Energy2
Num peaks: 31
43.01784114 2.991338533
61.02840582 2.571212407
99.04405588 1.4301494
151.075356 0.7550061176
205.1223062 0.7550061176
233.1536063 0.7550061176
245.2263773 1.955307025
255.2107273 3.115523124
257.2263773 2.797701302
259.2056419 1.776341409
259.2420274 1.149766271
273.1849065 0.9597977949
273.221292 3.518191364
275.236942 3.877014765
285.221292 0.9093476736
287.2005565 0.9597977949
287.236942 0.8524823427
301.1798211 1.177964926
301.2162066 1.109676792
303.1954711 1.221785909
303.2318567 2.824421839
315.2318567 1.126664164
317.2111212 1.788772657
317.2475067 1.675748647
329.2111212 0.9982215448
331.2267713 1.152525131
343.2267713 1.189418907
357.2424213 1.008871435
391.2479006 0.9574399237
401.2686361 0.8666465526
403.2479006 1.487505362

Name: +ve in-silico MS/MS by CFM-ID for ZZEBQVDEECYCPL-IFBVJMAYSA-N
ID: ZZEBQVDEECYCPL-IFBVJMAYSA-N
Comment: Energy0
Num peaks: 31
55.05422664 1.376893322
65.03857658 0.6872010626
67.05422664 0.7457019118
81.0334912 0.9701989197
83.04914126 9.671248066
85.06479133 1.268500836
101.0597059 0.4681956768
219.1379563 0.8580652173
251.164171 0.7677759608
261.1849065 0.637140817
263.2005565 1.013128732
299.2005565 0.9288800789
301.2162066 2.800791033
303.2318567 0.9725841154
317.2111212 0.8060190967
319.2267713 5.195921738
331.1903858 0.7235749108
333.2060358 1.414833157
335.2216859 0.6155676688
337.2009504 1.180377368
337.237336 1.342181879
347.1853004 0.7332920718
349.2009504 1.143377827
351.2166005 3.218708272
353.2322506 0.6163203718
375.252986 0.549200475
383.2580714 1.289288941
391.2479006 1.051234394
401.2686361 18.31073377
403.2479006 1.450585141
419.2792008 15.33704952

Name: +ve in-silico MS/MS by CFM-ID for ZZEBQVDEECYCPL-IFBVJMAYSA-N
ID: ZZEBQVDEECYCPL-IFBVJMAYSA-N
Comment: Energy1
Num peaks: 31
25.00727645 1.312763358
27.02292652 2.397828347
51.02292652 0.8352046112
53.03857658 0.9709466497
55.05422664 5.052445131
65.03857658 1.387222905
67.05422664 0.7740930561
79.05422664 1.160168202
81.06987671 1.268213245
83.04914126 8.853925045
181.1223062 0.8571439154
219.1379563 1.098388589
237.148521 1.108289362
251.164171 2.818273277
265.1798211 0.8713477109
301.2162066 2.410751033
319.1903858 0.8934559809
319.2267713 3.467053277
323.2216859 1.006904562
331.1903858 1.966534449
333.2060358 2.025029571
337.2009504 1.395709328
345.2060358 0.7550296638
349.2009504 1.358062071
351.2166005 3.505627205
383.2580714 1.069494166
389.2686361 1.012330041
391.2842861 0.9484250471
401.2686361 2.518435593
403.2479006 1.010054545
419.2792008 1.355281888

Name: +ve in-silico MS/MS by CFM-ID for ZZEBQVDEECYCPL-IFBVJMAYSA-N
ID: ZZEBQVDEECYCPL-IFBVJMAYSA-N
Comment: Energy2
Num peaks: 31
25.00727645 0.9370702427
27.02292652 1.134323671
39.02292652 0.7380291349
51.02292652 1.340394095
53.03857658 5.572120983
55.05422664 7.63669845
57.06987671 1.105467514
65.03857658 4.786465781
67.01784114 1.125330759
67.05422664 1.887501534
69.06987671 1.047106163
83.04914126 7.356545048
85.06479133 0.7798747048
95.08552677 3.765673209
97.10117684 0.7799113735
135.0804414 0.9111202778
153.0910061 1.016134427
179.1066561 1.597527805
193.1223062 0.9175306518
195.1379563 2.247980395
219.1379563 0.8698021048
251.164171 0.7534784695
263.2005565 1.911943207
269.2475067 0.998973324
289.2162066 0.8592192144
299.2005565 0.8919862796
303.2318567 0.7783746613
305.2111212 0.7202515601
319.2267713 1.481912736
335.2216859 0.8185302908
403.2479006 0.998609535

Name: +ve in-silico MS/MS by CFM-ID for ZWWVWQYWISYRIM-VNDTUPJBSA-N
ID: ZWWVWQYWISYRIM-VNDTUPJBSA-N
Comment: Energy0
Num peaks: 12
43.05422664 1.704289162
57.06987671 3.645381382
67.05422664 1.574287151
85.06479133 12.78860097
233.1536063 1.630026912
315.1954711 2.170911547
317.2111212 12.50563576
319.2267713 1.810453909
335.2216859 10.2481418
377.2322506 3.085058667
401.2686361 7.734716777
419.2792008 21.13732626

Name: +ve in-silico MS/MS by CFM-ID for ZWWVWQYWISYRIM-VNDTUPJBSA-N
ID: ZWWVWQYWISYRIM-VNDTUPJBSA-N
Comment: Energy1
Num peaks: 20
39.02292652 4.592629935
41.03857658 4.324831879
43.05422664 12.90267845
45.0334912 1.177694332
45.06987671 3.555326383
57.06987671 6.677423874
67.05422664 1.880918781
85.06479133 11.91932161
217.1586917 1.508578161
233.1536063 4.687463169
235.1692564 1.9929188
249.148521 2.95817844
251.164171 1.943270347
299.2005565 1.538754796
317.2111212 7.537286247
319.2267713 1.000645707
335.2216859 5.967989151
377.2322506 1.199895064
401.2686361 1.217940635
419.2792008 1.590195138

Name: +ve in-silico MS/MS by CFM-ID for ZWWVWQYWISYRIM-VNDTUPJBSA-N
ID: ZWWVWQYWISYRIM-VNDTUPJBSA-N
Comment: Energy2
Num peaks: 26
39.02292652 2.529768051
41.03857658 7.816102217
43.05422664 4.891799431
45.06987671 1.828842743
55.05422664 2.469693321
57.06987671 11.88242472
59.08552677 1.393942042
67.05422664 1.122586573
69.0334912 1.088570858
85.06479133 6.561357869
177.1273916 1.740260086
205.1586917 3.297037849
231.1379563 1.727740035
233.1536063 7.285072518
235.1692564 0.9702655859
247.1328709 1.202053478
249.148521 8.716696356
251.164171 1.155370974
267.1954711 1.660199677
307.2267713 1.442395975
317.2111212 2.098746771
319.2267713 1.218180911
349.237336 1.075550959
361.2009504 1.038074538
377.2686361 1.028806971
403.2479006 2.81529132

Name: +ve in-silico MS/MS by CFM-ID for UAVYWRNMUKTRDT-VQTIZHRISA-N
ID: UAVYWRNMUKTRDT-VQTIZHRISA-N
Comment: Energy0
Num peaks: 31
41.00219107 1.286615409
43.01784114 0.6098089078
43.05422664 0.5775279919
45.0334912 1.158101437
47.04914126 1.100219878
71.08552677 0.5762493965
99.00767038 1.133807739
101.0233204 0.7912681282
111.0076704 0.5875398492
139.148127 0.5775279919
141.0182351 0.9397389334
143.0338851 1.075141197
281.1383502 0.5775279919
315.2318567 0.6697018556
319.2631568 2.42880327
341.2475067 2.971291714
343.2631568 0.8775465225
345.2788068 1.778810273
349.2009504 0.5775279919
357.2424213 1.400534686
359.2580714 7.831841762
371.2580714 1.837747191
373.2737215 3.693592373
375.2893715 2.49857804
377.2322506 0.859415632
383.2580714 0.7888068671
387.252986 1.70001274
389.2686361 0.6251926298
401.2686361 9.990621607
403.2479006 1.082927167
419.2792008 22.80206616

Name: +ve in-silico MS/MS by CFM-ID for UAVYWRNMUKTRDT-VQTIZHRISA-N
ID: UAVYWRNMUKTRDT-VQTIZHRISA-N
Comment: Energy1
Num peaks: 31
43.01784114 0.9958002677
111.0076704 2.125322127
113.0233204 1.562302665
125.0233204 1.979568185
143.0338851 1.291939434
191.1794272 1.133039846
193.1950772 1.014588741
219.2107273 1.152896952
287.236942 1.41224001
289.2525921 1.439590622
293.2475067 1.40371808
301.2525921 0.9911057493
305.2475067 1.762627427
307.2631568 1.809884279
319.2631568 2.116983764
329.2838922 1.071412141
341.2475067 1.34049371
343.2631568 0.9489928856
345.2788068 1.383016159
347.2944569 1.306994189
353.2475067 0.9776805304
359.2580714 1.939261498
371.2580714 0.9851739783
373.2737215 2.20371038
375.2893715 2.014387827
377.2322506 1.098399469
383.2580714 2.201164267
385.237336 1.028933169
401.2686361 6.364758949
403.2479006 1.370768265
419.2792008 3.522584934

Name: +ve in-silico MS/MS by CFM-ID for UAVYWRNMUKTRDT-VQTIZHRISA-N
ID: UAVYWRNMUKTRDT-VQTIZHRISA-N
Comment: Energy2
Num peaks: 31
39.02292652 3.88450923
41.00219107 2.994536414
41.03857658 1.097680525
47.04914126 1.105459582
53.03857658 1.210266388
55.05422664 1.0208645
97.02840582 0.8437009649
121.1011768 0.9848640982
123.1168269 0.8899292262
149.132477 0.9848640982
151.148127 0.8899292262
189.1637771 1.960887172
191.1794272 1.597787902
205.1950772 1.322549497
217.1950772 2.539619375
219.2107273 5.315637351
269.2263773 1.367341033
299.236942 1.372053098
301.2525921 1.076109379
303.2682422 1.305797734
327.2682422 1.584499794
329.2838922 0.9136290337
341.2475067 0.9555057774
343.2631568 1.063664155
357.2424213 1.056097974
375.2166005 1.143789155
375.2893715 1.181622933
377.2322506 1.198040394
389.2322506 1.059315048
391.2479006 1.180081965
403.2479006 1.853984372

Name: +ve in-silico MS/MS by CFM-ID for HXIGCIAAEQXXQZ-SKHJZJDCSA-N
ID: HXIGCIAAEQXXQZ-SKHJZJDCSA-N
Comment: Energy0
Num peaks: 31
81.0334912 0.9115322915
97.02840582 1.08822699
109.0284058 1.03780111
137.0597059 0.6066209799
139.0389705 0.9229748202
179.0702706 0.6898847197
195.0651853 0.683877659
197.0808353 2.506731081
207.1743418 0.6286140498
211.0964854 0.6641591893
221.1899918 0.8949741903
225.1849065 1.023717374
233.1899918 0.687875492
239.2005565 1.212742561
261.221292 0.8014704824
279.2318567 0.9460857678
291.2318567 1.307388212
303.2318567 1.011968086
309.2424213 0.9721342122
319.2267713 0.649918556
321.2424213 2.877807576
341.2475067 6.865426183
355.2631568 0.7844212906
357.2424213 5.896783351
359.2580714 10.29814931
373.2737215 0.996940309
375.2893715 0.8023414452
383.2580714 2.687149736
391.2842861 0.7131641217
401.2686361 15.76004426
419.2792008 10.69697047

Name: +ve in-silico MS/MS by CFM-ID for HXIGCIAAEQXXQZ-SKHJZJDCSA-N
ID: HXIGCIAAEQXXQZ-SKHJZJDCSA-N
Comment: Energy1
Num peaks: 31
39.02292652 0.8950969048
43.05422664 0.7941227598
55.05422664 0.9211935131
83.08552677 0.7947399465
97.02840582 1.003814743
109.0284058 1.745423975
123.1168269 1.534317209
179.0702706 0.7812176179
197.0808353 0.9421475723
207.1743418 1.582559389
209.0808353 0.8464925209
211.0964854 0.888138117
215.1794272 1.431544434
217.1950772 2.416826345
219.1743418 3.212926537
221.1899918 5.512709468
225.1849065 1.640000088
233.1899918 1.928166131
235.2056419 2.781154578
237.1849065 3.13568081
239.2005565 8.016084834
289.2162066 0.8004926054
291.2318567 2.190386619
309.2424213 1.858842451
313.2162066 1.42120538
315.2318567 1.053484654
341.2475067 1.644239199
359.2580714 2.413819385
383.2580714 0.971453526
401.2686361 2.395889146
419.2792008 0.9520722088

Name: +ve in-silico MS/MS by CFM-ID for HXIGCIAAEQXXQZ-SKHJZJDCSA-N
ID: HXIGCIAAEQXXQZ-SKHJZJDCSA-N
Comment: Energy2
Num peaks: 31
39.02292652 1.972224839
41.03857658 2.342011749
49.00727645 1.126262554
51.02292652 1.234344089
53.03857658 0.994690333
55.05422664 3.106876499
57.06987671 1.188872795
65.03857658 1.503223554
69.0334912 1.805626907
69.06987671 1.551399672
81.06987671 2.493187842
83.08552677 1.420600907
85.10117684 0.9895896721
97.02840582 2.072496662
121.1011768 3.618533572
123.1168269 2.816578905
125.132477 1.137079241
147.1168269 1.147529835
165.1273916 1.859261826
215.1794272 0.9874414466
221.1899918 1.046058408
223.2056419 0.9627523948
235.1692564 1.435241642
237.1849065 1.506348892
239.2005565 2.837923331
259.2056419 1.363670838
261.221292 1.427656977
263.236942 1.333937847
279.2318567 2.68396509
289.2162066 1.002872078
403.2479006 1.418548762

Name: +ve in-silico MS/MS by CFM-ID for BFQWBQIYMSVPOL-JBVLJMNYSA-N
ID: BFQWBQIYMSVPOL-JBVLJMNYSA-N
Comment: Energy0
Num peaks: 31
41.03857658 0.6707353481
57.0334912 1.16770171
69.06987671 0.7020580577
79.05422664 1.041194624
93.0334912 1.356429945
95.04914126 6.49405793
97.06479133 5.740262646
99.08044139 1.116667543
101.0960915 0.984733883
103.1117415 1.266987302
111.1168269 0.7487498101
121.0647913 0.825390116
123.0804414 4.332275938
125.0960915 3.288701199
127.1117415 1.237305828
131.1430416 0.7868739089
137.0960915 4.412496919
139.1117415 9.067464326
141.1273916 1.602396984
151.075356 1.479992135
153.0910061 1.569020709
155.1066561 6.947973024
157.1223062 0.8036783333
161.1536063 1.398017528
167.1430416 0.8528284633
267.1590856 0.6807482192
361.2737215 1.578178213
367.2479006 0.9120346715
369.2635507 0.8196594659
379.2842861 7.008878987
397.2948508 4.265805517

Name: +ve in-silico MS/MS by CFM-ID for BFQWBQIYMSVPOL-JBVLJMNYSA-N
ID: BFQWBQIYMSVPOL-JBVLJMNYSA-N
Comment: Energy1
Num peaks: 31
39.02292652 3.008460041
41.03857658 2.884539523
43.05422664 0.9829714402
53.00219107 1.522928811
55.01784114 2.010340776
57.0334912 5.005969669
67.05422664 1.171872715
69.0334912 1.397967219
69.06987671 1.868841021
71.04914126 0.9776458692
79.05422664 1.430297793
81.06987671 0.9345734099
83.08552677 2.421987831
95.04914126 3.471206259
97.06479133 5.31083154
99.08044139 1.633459575
111.1168269 1.611775084
121.1011768 1.083329205
123.0804414 2.048006092
125.0960915 1.809666915
127.1117415 1.584530331
135.0804414 0.9050550554
137.0960915 3.945215999
139.1117415 9.626661766
141.1273916 1.422391694
155.1066561 1.511250536
267.1590856 1.618970688
285.1696503 1.204700225
361.2737215 1.605879664
379.2842861 2.709132275
397.2948508 1.018445502

Name: +ve in-silico MS/MS by CFM-ID for BFQWBQIYMSVPOL-JBVLJMNYSA-N
ID: BFQWBQIYMSVPOL-JBVLJMNYSA-N
Comment: Energy2
Num peaks: 31
39.02292652 4.710684365
41.03857658 6.225280825
43.05422664 1.222365654
53.00219107 1.90565062
55.01784114 1.897528271
57.0334912 1.710268715
65.03857658 0.9853583809
67.05422664 4.659041999
69.0334912 4.45887426
69.06987671 6.220910719
71.04914126 1.132393546
79.05422664 3.380851632
81.06987671 1.105215233
83.04914126 0.7262927055
83.08552677 1.587228797
85.10117684 1.15370426
87.08044139 0.9350428997
93.0334912 1.139370241
95.04914126 7.790892921
97.06479133 6.758497499
99.08044139 3.833068292
101.0960915 0.6651607141
109.1011768 0.8938141582
111.1168269 1.674341844
123.0804414 1.414560352
125.0960915 1.143639607
137.0960915 0.9970799987
139.1117415 3.63565925
143.1430416 1.061390895
155.1066561 0.8665998482
319.2267713 0.6726528779

Name: +ve in-silico MS/MS by CFM-ID for CQESUWHCHLTUFL-KOSDUOMESA-N
ID: CQESUWHCHLTUFL-KOSDUOMESA-N
Comment: Energy0
Num peaks: 31
73.02840582 1.419020046
85.02840582 0.8941462178
87.04405588 0.7995630902
97.02840582 1.14257917
101.0597059 1.296941337
113.0233204 0.8713488992
115.0389705 4.737994052
203.1794272 0.5725181229
243.2107273 1.542838637
245.2263773 0.6059593013
287.236942 3.259056638
303.2318567 1.18360642
305.2475067 11.28791136
307.2631568 0.7494425756
323.2580714 0.8119190553
335.2216859 0.7585082518
343.2267713 0.9378273431
345.2424213 0.9379967254
363.252986 1.016080157
375.252986 0.9957958122
377.2686361 0.7959924062
387.252986 3.948197297
389.2686361 1.224992783
401.2686361 1.276343005
405.2635507 9.566664418
407.2792008 1.326494723
409.2948508 0.9515329833
411.2741154 0.5718281326
419.2792008 6.431882274
421.2584653 0.6400479224
437.2897655 9.888811553

Name: +ve in-silico MS/MS by CFM-ID for CQESUWHCHLTUFL-KOSDUOMESA-N
ID: CQESUWHCHLTUFL-KOSDUOMESA-N
Comment: Energy1
Num peaks: 31
39.02292652 1.854578964
41.00219107 0.900315137
55.01784114 1.046266681
73.02840582 1.974869686
83.04914126 0.9307171938
85.02840582 1.298781713
87.04405588 1.794532065
97.02840582 1.910678789
101.0597059 1.875126189
115.0389705 4.871495658
201.1637771 0.9429183693
203.1794272 1.255427472
205.1950772 1.380498048
217.1950772 1.031070791
219.2107273 1.133523236
243.2107273 4.603226452
245.2263773 2.35858954
287.236942 3.616685435
289.2525921 1.22047296
305.2475067 8.02406705
315.2318567 0.8593785953
323.2580714 0.8774220376
335.2216859 1.009509542
345.2424213 1.130050037
375.252986 1.03012732
377.2686361 1.159003771
387.252986 0.9947775269
401.2686361 1.296809148
405.2635507 1.012731108
419.2792008 2.495263205
437.2897655 0.9937226697

Name: +ve in-silico MS/MS by CFM-ID for CQESUWHCHLTUFL-KOSDUOMESA-N
ID: CQESUWHCHLTUFL-KOSDUOMESA-N
Comment: Energy2
Num peaks: 31
27.02292652 0.9567311071
39.02292652 2.172053175
41.03857658 1.194449601
53.03857658 1.542743923
55.01784114 1.731612119
57.0334912 1.066146246
69.0334912 0.9350595005
79.05422664 1.065025013
81.06987671 1.204252322
83.08552677 1.170912389
115.0389705 1.790325619
133.1011768 1.242666773
135.1168269 1.172617726
201.1637771 0.8184545936
203.1794272 1.535287626
205.1950772 1.090543628
217.1950772 0.8845268316
241.1950772 1.093633916
243.2107273 6.142930705
245.2263773 3.093373258
247.2420274 1.30046502
249.1849065 1.012148768
263.2005565 0.9897954574
277.2162066 0.9694991647
287.236942 1.184006605
289.2525921 1.116825862
305.2475067 2.758653119
315.2318567 2.276309116
359.2580714 0.8299869958
379.2842861 0.8201085755
421.2584653 1.19112389

Name: +ve in-silico MS/MS by CFM-ID for FVVSHRMUDMBKFA-MULPUXKKSA-N
ID: FVVSHRMUDMBKFA-MULPUXKKSA-N
Comment: Energy0
Num peaks: 17
55.05422664 1.740732458
81.0334912 1.105183093
83.04914126 10.561096
299.2005565 1.836879487
301.2162066 5.260885752
303.2318567 1.66338281
317.2111212 1.733553696
319.2267713 10.91825422
321.2424213 0.9295688319
337.237336 2.783134854
357.2060358 1.038933492
375.2166005 0.924114343
377.2322506 1.163999472
391.2479006 1.841287183
401.2686361 18.10697653
403.2479006 0.9207326026
419.2792008 18.22672028

Name: +ve in-silico MS/MS by CFM-ID for FVVSHRMUDMBKFA-MULPUXKKSA-N
ID: FVVSHRMUDMBKFA-MULPUXKKSA-N
Comment: Energy1
Num peaks: 31
25.00727645 1.232467971
27.02292652 2.241459051
55.05422664 5.967235261
67.05422664 3.759843508
83.04914126 9.200566492
153.1273916 3.153864103
163.075356 0.9926603067
165.0910061 0.9794319742
217.1223062 2.666334039
219.1379563 1.54927657
221.1536063 1.458686203
221.1899918 1.225174574
231.1379563 2.281756701
233.1536063 1.073049256
237.1849065 1.171393208
249.148521 0.8796187869
251.164171 0.9796682307
253.1798211 0.8832600888
299.2005565 0.9424731881
301.2162066 3.772969424
303.2318567 1.106820113
317.1747357 1.218329566
317.2111212 1.037722059
319.2267713 6.495498044
337.237336 0.9280147768
371.2216859 1.004358069
375.252986 1.302288674
383.2580714 1.091983297
393.2635507 1.047246971
401.2686361 2.646775942
419.2792008 1.524935551

Name: +ve in-silico MS/MS by CFM-ID for FVVSHRMUDMBKFA-MULPUXKKSA-N
ID: FVVSHRMUDMBKFA-MULPUXKKSA-N
Comment: Energy2
Num peaks: 31
25.00727645 1.10440139
27.02292652 1.254786738
29.03857658 0.776267564
39.02292652 2.403388697
51.02292652 1.521508223
53.03857658 5.516989544
55.05422664 11.46387394
57.06987671 1.129916821
65.03857658 1.500564021
67.01784114 1.338754639
79.01784114 0.7203022957
81.0334912 1.227287524
83.04914126 18.54058369
139.1117415 0.9102910489
153.1273916 1.225645584
167.1066561 1.894101244
207.1379563 0.8617048746
207.1743418 2.44529709
209.1899918 1.278389546
225.1849065 1.855553521
237.1849065 1.43732406
249.148521 1.436581679
253.1798211 1.10969832
267.1954711 0.731380959
289.2162066 1.268684613
291.2318567 1.081311995
303.2318567 1.587067345
317.2111212 1.181979414
319.2267713 1.308705773
331.1903858 1.23062818
403.2479006 1.392335098

Name: +ve in-silico MS/MS by CFM-ID for NHBWNRSQRHBRCX-XIXAVDCQSA-N
ID: NHBWNRSQRHBRCX-XIXAVDCQSA-N
Comment: Energy0
Num peaks: 31
41.00219107 0.5582331129
43.01784114 2.114637552
61.02840582 0.5038744594
173.0808353 1.585589498
187.0964854 0.6654694253
199.0964854 0.5990729786
201.1121354 0.9076295889
249.1849065 0.6144818811
263.2005565 1.711955199
277.2162066 1.2879419
317.2475067 1.783063881
333.2424213 1.434823886
335.2580714 0.8547969777
345.2424213 1.026517199
347.2216859 0.5834377333
349.237336 1.589070091
351.252986 1.238833903
363.252986 1.355014145
365.2686361 0.5030527957
375.252986 1.995122447
377.2686361 11.83844633
387.252986 0.6504611665
395.2428153 0.6788046091
395.2792008 9.201156207
405.2635507 5.493708638
407.2792008 0.9659585215
409.2584653 1.205872023
411.2741154 1.639319203
419.2792008 2.743178815
421.2584653 0.7853641119
437.2897655 15.87850419

Name: +ve in-silico MS/MS by CFM-ID for NHBWNRSQRHBRCX-XIXAVDCQSA-N
ID: NHBWNRSQRHBRCX-XIXAVDCQSA-N
Comment: Energy1
Num peaks: 31
43.01784114 1.610990818
61.02840582 1.45649547
83.01275576 1.492362697
85.02840582 2.199403794
87.04405588 9.49413297
89.05970595 3.652445555
111.0440559 1.050929212
113.0597059 1.485874536
173.0808353 1.528354979
201.1637771 0.7618119982
217.1950772 0.8211342275
259.1692564 1.094933048
261.1849065 0.8227387939
263.2005565 3.162903867
275.2005565 0.7628995551
277.2162066 2.83205968
289.2162066 0.7989464261
317.2475067 3.34174802
333.2424213 0.9689458374
335.2580714 1.840882035
347.2216859 1.009718753
347.2580714 0.8033179748
349.237336 1.107323501
351.252986 1.159303023
353.2686361 0.8399860969
375.252986 1.399504108
377.2686361 7.230929816
395.2792008 2.221108348
405.2635507 0.7908755604
419.2792008 1.586339372
437.2897655 1.046721356

Name: +ve in-silico MS/MS by CFM-ID for NHBWNRSQRHBRCX-XIXAVDCQSA-N
ID: NHBWNRSQRHBRCX-XIXAVDCQSA-N
Comment: Energy2
Num peaks: 31
39.02292652 1.978539538
43.01784114 0.8817206143
87.04405588 1.260296467
99.04405588 1.062290122
113.0597059 3.149078839
121.1011768 1.055827788
123.1168269 1.121614
127.075356 1.010101464
139.075356 3.470554403
139.148127 1.548174925
167.1066561 0.9116133206
195.1015708 0.9774871223
221.1899918 1.514344343
235.2056419 0.8880673903
261.1849065 1.137833937
263.2005565 1.201518956
275.2005565 1.00658207
277.2162066 3.079237312
303.2318567 1.082929439
305.2475067 1.754964231
317.2475067 6.024761084
333.2424213 4.167676808
335.2580714 2.769438717
347.2216859 1.006403079
349.237336 2.230203801
351.252986 1.592251478
363.252986 1.081103601
375.252986 1.635953038
379.2842861 0.9924544495
419.2792008 0.975718302
421.2584653 1.223740661

Name: +ve in-silico MS/MS by CFM-ID for DVDRXXVCKATKHK-HINNUQOFSA-N
ID: DVDRXXVCKATKHK-HINNUQOFSA-N
Comment: Energy0
Num peaks: 31
41.03857658 0.721529966
43.05422664 0.8770292635
57.06987671 1.184308161
83.04914126 0.8177270147
85.06479133 8.66706866
235.1692564 0.7004859679
305.2111212 1.126894193
315.1954711 1.033265928
317.2111212 4.33400214
319.2267713 4.068164043
321.2060358 0.7495512919
321.2424213 1.021006089
323.2216859 1.229841437
333.2060358 0.6372204494
335.2216859 4.699857147
337.237336 1.881931632
339.252986 0.8172217566
353.2322506 0.9848040824
359.2580714 1.81395805
373.2737215 0.619673287
375.252986 0.6441692446
377.2686361 1.623374901
391.2842861 1.08064299
393.2999362 0.9016861206
401.2686361 4.267578445
407.2792008 0.8942187135
409.2584653 0.658761941
409.2948508 1.070313292
419.2792008 16.46041032
421.2584653 0.845364549
437.2897655 13.42349298

Name: +ve in-silico MS/MS by CFM-ID for DVDRXXVCKATKHK-HINNUQOFSA-N
ID: DVDRXXVCKATKHK-HINNUQOFSA-N
Comment: Energy1
Num peaks: 31
29.03857658 1.530713852
39.02292652 1.413836562
41.03857658 1.468746574
43.05422664 0.7685025795
45.06987671 1.245276607
53.03857658 1.08906711
55.05422664 1.124977489
57.06987671 4.420520677
67.05422664 0.8718890998
85.06479133 8.449746546
99.04405588 3.475907792
125.0597059 1.070160123
127.075356 1.057977101
305.2111212 0.8455521305
317.2111212 2.259526496
319.2267713 0.8732203537
329.2111212 3.08993431
331.2267713 1.660590936
335.2216859 2.290788134
335.2580714 1.727212064
347.2216859 1.054806985
349.237336 0.9086416346
359.2580714 1.347425061
371.2580714 0.8587362272
379.2479006 0.9478211094
391.2479006 1.242958024
401.2686361 2.583633045
407.2792008 0.9860805178
409.2948508 1.482964559
419.2792008 3.650878922
437.2897655 1.51819393

Name: +ve in-silico MS/MS by CFM-ID for DVDRXXVCKATKHK-HINNUQOFSA-N
ID: DVDRXXVCKATKHK-HINNUQOFSA-N
Comment: Energy2
Num peaks: 31
27.02292652 0.9736431221
39.02292652 1.855369542
41.03857658 2.105775129
43.05422664 1.385688409
53.03857658 0.8259887566
55.05422664 3.290455082
57.06987671 6.22339469
65.03857658 0.7787768952
67.01784114 1.079319061
67.05422664 1.568252412
69.0334912 2.002657071
71.04914126 0.768761601
85.06479133 13.59830612
137.0960915 0.8558089584
151.1117415 0.9242935091
179.1430416 1.116061068
223.1692564 2.390014246
233.1536063 0.9990308788
235.1692564 3.133352759
237.1849065 1.097447666
251.164171 1.743423189
253.1798211 1.503699208
261.1849065 0.8211465555
303.1954711 0.9307828747
305.2111212 1.99462039
317.2111212 1.481824651
319.2267713 1.964491761
335.2216859 0.9708386742
405.2635507 0.7559833278
407.2792008 1.219454486
421.2584653 0.9808244069

Name: +ve in-silico MS/MS by CFM-ID for GAQSWPYYPSDAAV-ZIICOCJGSA-N
ID: GAQSWPYYPSDAAV-ZIICOCJGSA-N
Comment: Energy0
Num peaks: 20
43.05422664 0.5823264995
71.08552677 0.5793626285
139.148127 0.5823264995
183.0651853 0.4717847562
323.236942 0.5781595025
325.2525921 0.7086833611
327.2682422 0.8456025657
329.2838922 0.5713335835
343.2631568 0.4799362235
345.2788068 1.009269671
353.2475067 2.789402052
355.2631568 2.940763471
357.2788068 1.115096557
371.2580714 1.883387585
373.2737215 1.812889548
375.2893715 0.7642047635
383.2580714 14.29639832
401.2686361 30.89500826
403.2479006 0.9813768488
419.2792008 16.39929324

Name: +ve in-silico MS/MS by CFM-ID for GAQSWPYYPSDAAV-ZIICOCJGSA-N
ID: GAQSWPYYPSDAAV-ZIICOCJGSA-N
Comment: Energy1
Num peaks: 31
41.03857658 0.8150642098
43.05422664 0.9846487899
69.06987671 0.7719611073
71.08552677 0.9569881936
85.10117684 0.7666024992
125.132477 0.7723679681
137.132477 0.7921038596
139.148127 0.9846487899
153.1637771 0.7723679681
163.0389705 0.8420360431
183.0651853 1.231537829
191.1794272 1.297054116
193.1950772 1.234975831
323.236942 1.74410408
325.2525921 1.349988325
327.2682422 1.913751041
329.2838922 2.447418567
345.2788068 1.001806176
347.2944569 1.073686673
353.2475067 2.088858246
355.2631568 1.991207196
357.2788068 2.110144989
371.2580714 1.066983144
373.2737215 1.607309791
375.2893715 1.027499769
383.2580714 10.54094853
389.2686361 1.593425925
391.2842861 1.075772383
401.2686361 11.83803059
403.2479006 1.116605316
419.2792008 3.86130637

Name: +ve in-silico MS/MS by CFM-ID for GAQSWPYYPSDAAV-ZIICOCJGSA-N
ID: GAQSWPYYPSDAAV-ZIICOCJGSA-N
Comment: Energy2
Num peaks: 31
41.03857658 1.291145869
43.05422664 0.9657307435
55.05422664 1.716402081
109.0647913 1.29226265
121.1011768 1.188626151
123.1168269 1.269879359
125.132477 0.9825025723
139.148127 0.9657307435
149.132477 1.325548721
151.148127 1.269879359
153.1637771 0.9825025723
189.1637771 1.64072435
191.1794272 2.082811533
193.1950772 1.151261488
247.0964854 1.012328764
275.1277855 1.012328764
315.1590856 1.012328764
323.236942 2.275824678
325.2525921 1.963679401
327.2682422 4.664490823
329.2838922 1.905172968
343.1903858 1.012328764
353.2475067 0.9711249169
355.2631568 1.753682616
357.2060358 1.194940587
359.2216859 1.343382896
371.2580714 1.004054853
383.2580714 2.559626419
389.2322506 1.291815684
391.2479006 1.439088772
403.2479006 2.927938044

Name: +ve in-silico MS/MS by CFM-ID for XTMOFLWTKKKLJA-UTNZVCRHSA-N
ID: XTMOFLWTKKKLJA-UTNZVCRHSA-N
Comment: Energy0
Num peaks: 12
39.02292652 1.469192837
55.01784114 1.625435604
57.0334912 10.82750389
327.2318567 2.787950586
341.2475067 2.532792909
345.2424213 7.34043028
359.2580714 7.872982407
363.252986 3.947517609
377.2686361 6.612641099
383.2580714 2.085667282
401.2686361 17.93230021
419.2792008 15.93159516

Name: +ve in-silico MS/MS by CFM-ID for XTMOFLWTKKKLJA-UTNZVCRHSA-N
ID: XTMOFLWTKKKLJA-UTNZVCRHSA-N
Comment: Energy1
Num peaks: 19
29.03857658 2.99509018
39.02292652 3.848478213
43.01784114 1.49941112
55.01784114 1.403544157
57.0334912 13.92341572
303.2318567 4.795962447
305.2475067 1.35091942
319.2267713 2.20538486
321.2424213 2.487650986
327.2318567 5.526024622
341.2475067 3.339981081
345.2424213 12.59730161
347.2580714 1.163992065
359.2580714 8.149585354
363.252986 4.087063412
377.2686361 2.912851773
383.2580714 1.392595196
401.2686361 4.072671156
419.2792008 2.320542121

Name: +ve in-silico MS/MS by CFM-ID for XTMOFLWTKKKLJA-UTNZVCRHSA-N
ID: XTMOFLWTKKKLJA-UTNZVCRHSA-N
Comment: Energy2
Num peaks: 31
27.02292652 0.9741337197
29.03857658 2.471393482
39.02292652 3.265935725
41.00219107 1.552428014
43.01784114 3.568063236
51.02292652 0.9481995522
53.03857658 0.9637029251
55.01784114 1.827073639
57.0334912 5.574487979
271.2056419 0.986845101
273.221292 1.871436731
277.2162066 1.281188536
283.2056419 1.663897479
285.221292 1.78457287
291.2318567 3.853803672
299.2005565 1.860041202
301.2162066 4.478985671
303.2318567 7.823805259
313.2162066 0.954841209
315.2318567 1.769688962
317.2111212 2.497208508
319.2267713 7.860768072
321.2424213 1.357461129
325.2162066 1.185893808
327.2318567 1.517782537
333.2424213 1.234081869
343.2267713 0.9168107457
345.2424213 5.186426027
347.2580714 1.104039159
359.2580714 2.554526003
403.2479006 1.526611005

Name: +ve in-silico MS/MS by CFM-ID for RFGKNIQKUIOMJZ-XQXMCJOASA-N
ID: RFGKNIQKUIOMJZ-XQXMCJOASA-N
Comment: Energy0
Num peaks: 29
55.05422664 1.275977647
59.01275576 0.6995517489
81.0334912 1.653199599
83.04914126 8.668227949
99.04405588 1.084052541
101.0597059 0.6153836575
261.221292 0.5727835463
273.221292 0.6253165347
299.2005565 1.087165066
301.2162066 3.393007118
303.2318567 1.013886594
305.2111212 0.473418251
305.2475067 0.4028203465
317.2111212 0.7995584931
319.2267713 4.945744348
321.2424213 0.4078856113
337.237336 0.8131354502
341.2475067 0.8745807213
355.2631568 2.588667954
357.2424213 3.196428748
359.2580714 4.20279143
373.2737215 4.282773008
375.2893715 0.5515148743
383.2580714 6.584867897
389.2322506 0.3961349408
391.2479006 0.9051642092
401.2686361 16.4640997
403.2479006 0.7575664968
419.2792008 11.03694674

Name: +ve in-silico MS/MS by CFM-ID for RFGKNIQKUIOMJZ-XQXMCJOASA-N
ID: RFGKNIQKUIOMJZ-XQXMCJOASA-N
Comment: Energy1
Num peaks: 31
25.00727645 0.804532656
27.02292652 2.173380006
39.02292652 0.7403796502
41.03857658 1.091761892
53.03857658 0.7065589863
55.05422664 5.229765105
65.03857658 0.7862221858
81.0334912 1.597259244
83.04914126 8.747302447
99.04405588 2.003212154
261.221292 3.116489003
273.221292 1.35129696
275.236942 1.341633667
291.1954711 0.7159741143
293.2111212 0.7022266173
299.2005565 1.217221337
301.2162066 3.905687131
303.2318567 1.035589819
317.2111212 0.7446526735
319.2267713 3.632667051
339.2318567 2.679615367
341.2111212 0.9601250957
341.2475067 3.292983813
355.2631568 4.003116536
357.2424213 2.795908679
357.2788068 1.118515219
359.2580714 3.508872906
373.2737215 2.892094745
383.2580714 2.113234266
401.2686361 3.073429799
419.2792008 0.7070259791

Name: +ve in-silico MS/MS by CFM-ID for RFGKNIQKUIOMJZ-XQXMCJOASA-N
ID: RFGKNIQKUIOMJZ-XQXMCJOASA-N
Comment: Energy2
Num peaks: 31
25.00727645 0.8489924637
27.02292652 1.019907869
29.03857658 0.6022437296
39.02292652 3.6059025
41.03857658 1.75505909
51.02292652 0.7310791029
53.03857658 5.051636705
55.05422664 8.877878253
57.06987671 0.6706797609
65.03857658 1.617558498
67.01784114 1.168260526
67.05422664 1.023184023
81.0334912 1.640863853
83.01275576 0.6411038772
83.04914126 12.52163609
99.04405588 0.7335766413
159.1168269 0.6905690478
259.2056419 0.8388599022
261.221292 1.319643935
273.221292 0.8232140511
279.2318567 0.9277841167
289.1798211 0.8527225449
289.2162066 1.369400372
291.1954711 0.8869047126
293.2111212 0.8150063117
299.2005565 1.211362279
301.2162066 0.8187404997
303.2318567 0.7454384497
319.2267713 1.394271506
391.2479006 0.8123633357
403.2479006 1.231396075

Name: +ve in-silico MS/MS by CFM-ID for NNPPLRJHBQPBAQ-PKVHAEHBSA-N
ID: NNPPLRJHBQPBAQ-PKVHAEHBSA-N
Comment: Energy0
Num peaks: 31
57.06987671 0.9241168051
71.08552677 0.7879721956
87.04405588 1.533533421
99.1168269 0.8493130428
113.132477 1.310363243
183.0651853 0.8883753056
185.0808353 0.6515569456
193.1223062 0.6418981321
199.2056419 0.5711436953
209.1899918 0.7912083596
211.2056419 1.565133293
213.221292 0.705723905
239.1277855 0.6538778525
239.236942 0.5779669819
249.221292 2.605685788
251.236942 2.341278035
253.2525921 0.8461798842
305.2475067 0.7630070268
305.2838922 1.955297906
323.2580714 0.9083513603
331.2631568 0.6221176956
333.2788068 6.709217976
335.2944569 1.487347312
349.2737215 1.090187382
351.2893715 7.060108055
353.3050216 1.124905499
361.2737215 4.631224748
365.2686361 0.5703555367
379.2842861 13.53018442
381.2635507 0.5635131507
397.2948508 9.938302626

Name: +ve in-silico MS/MS by CFM-ID for NNPPLRJHBQPBAQ-PKVHAEHBSA-N
ID: NNPPLRJHBQPBAQ-PKVHAEHBSA-N
Comment: Energy1
Num peaks: 31
39.02292652 0.9343533196
41.03857658 1.599877632
55.05422664 1.244676033
57.06987671 1.558781146
71.08552677 1.313713078
87.04405588 1.521198192
99.1168269 1.071559236
111.1168269 0.9383635752
113.132477 2.239188207
193.1223062 1.695033272
193.1950772 0.8169565901
211.2056419 1.064993621
221.1172208 0.8541840512
231.2107273 0.9869871762
233.2263773 1.27072827
235.2420274 1.220488438
249.221292 1.526708654
251.236942 2.058812975
253.2525921 1.374000286
277.2525921 1.052357575
279.1590856 0.8182989634
305.2475067 1.440955241
305.2838922 2.451349233
321.2060358 0.8182989634
331.2631568 1.488642486
333.2788068 6.316046026
335.2944569 2.40448429
351.2893715 3.240171833
361.2737215 3.135113641
379.2842861 3.73613564
397.2948508 0.9138969801

Name: +ve in-silico MS/MS by CFM-ID for NNPPLRJHBQPBAQ-PKVHAEHBSA-N
ID: NNPPLRJHBQPBAQ-PKVHAEHBSA-N
Comment: Energy2
Num peaks: 31
39.02292652 0.9524007573
41.03857658 4.659463748
53.03857658 1.155459514
55.05422664 5.800952832
57.06987671 4.783618483
81.06987671 0.785382455
95.08552677 0.8268509001
97.10117684 1.419849052
99.1168269 1.403579386
111.0440559 1.203891787
113.132477 0.9882185879
139.075356 1.921285948
139.148127 1.412075474
151.075356 0.7803882968
179.1066561 1.89813303
179.1794272 1.410574331
181.1586917 0.785382455
181.1950772 0.915410873
193.1223062 2.157284037
219.2107273 1.410574331
221.2263773 1.4978653
235.2420274 2.193215171
237.148521 0.8756392483
249.221292 1.821792934
277.2525921 3.328217834
279.1954711 1.798204689
305.2838922 6.97357869
331.2631568 0.8024146968
333.2788068 2.629726407
335.2944569 1.221823777
381.2635507 1.309424263

Name: +ve in-silico MS/MS by CFM-ID for BYLDTQOHQOUHQH-HJWRWDBZSA-N
ID: BYLDTQOHQOUHQH-HJWRWDBZSA-N
Comment: Energy0
Num peaks: 31
15.02292652 0.556728846
43.01784114 1.599857876
43.05422664 0.3892285887
61.02840582 1.011132337
69.06987671 0.7005493479
71.08552677 0.5200241797
99.04405588 1.34948825
195.2107273 1.179447121
209.0444498 0.7597712873
209.2263773 1.647691794
217.1950772 0.4551798801
219.2107273 0.3938948767
223.0600999 0.9055360997
223.2420274 0.4043588797
293.2475067 0.4623850803
319.2267713 0.4747651784
321.2424213 1.288246618
341.2475067 0.9665629618
347.1853004 0.7005493479
349.2009504 0.5200241797
357.2424213 1.671935322
359.2580714 10.30732067
361.237336 0.9016146434
377.2686361 12.36949372
383.2580714 0.5677092074
387.252986 0.7334365592
389.2686361 0.3929935436
391.2479006 0.40124219
401.2686361 8.08901315
403.2479006 0.6046509256
419.2792008 23.87626323

Name: +ve in-silico MS/MS by CFM-ID for BYLDTQOHQOUHQH-HJWRWDBZSA-N
ID: BYLDTQOHQOUHQH-HJWRWDBZSA-N
Comment: Energy1
Num peaks: 31
43.01784114 1.034960042
43.05422664 0.8227106283
67.05422664 1.345194008
69.06987671 0.9760943185
97.10117684 0.797845064
111.1168269 0.797845064
125.0233204 1.12030678
125.132477 0.797845064
139.148127 0.797845064
153.1637771 0.797845064
167.1794272 0.797845064
195.2107273 2.638339207
209.2263773 4.58582968
217.1950772 2.600115595
219.2107273 0.9634056951
221.2263773 1.26154291
223.0600999 1.56998583
223.2420274 1.797803996
289.2162066 1.503050898
291.2318567 1.471026576
293.2475067 0.9396208489
341.2475067 1.507072639
347.1853004 0.9760943185
357.2424213 0.8306297762
359.2580714 4.82804686
361.237336 0.9877296654
377.2686361 5.568043973
387.252986 0.9923313663
391.2842861 1.178714362
401.2686361 3.221513166
419.2792008 2.333341313

Name: +ve in-silico MS/MS by CFM-ID for BYLDTQOHQOUHQH-HJWRWDBZSA-N
ID: BYLDTQOHQOUHQH-HJWRWDBZSA-N
Comment: Energy2
Num peaks: 31
39.02292652 1.674455734
43.01784114 1.057595633
43.05422664 1.6581622
57.06987671 1.075177516
69.0334912 0.9749086479
97.10117684 1.322201588
111.1168269 1.322201588
125.132477 1.322201588
139.148127 1.322201588
151.148127 0.9875354338
153.1637771 1.322201588
167.1794272 1.322201588
181.0495352 1.285203172
181.1950772 0.8674217936
193.1950772 0.938917491
195.2107273 2.292776632
205.1950772 1.473012385
209.2263773 1.91838228
217.1950772 2.947878882
219.2107273 2.471149595
221.2263773 1.535291202
223.2420274 3.545751223
251.0914 0.8674217936
261.221292 2.066398431
265.1070501 0.8674217936
289.2162066 1.919727884
291.2318567 1.701755096
319.2267713 1.068229935
335.1853004 0.8674217936
357.2424213 1.225897363
403.2479006 1.03186794

Name: +ve in-silico MS/MS by CFM-ID for BFQWBQIYMSVPOL-XJVOWHNASA-N
ID: BFQWBQIYMSVPOL-XJVOWHNASA-N
Comment: Energy0
Num peaks: 31
41.03857658 0.6707353481
57.0334912 1.16770171
69.06987671 0.7020580577
79.05422664 1.041194624
93.0334912 1.356429945
95.04914126 6.49405793
97.06479133 5.740262646
99.08044139 1.116667543
101.0960915 0.984733883
103.1117415 1.266987302
111.1168269 0.7487498101
121.0647913 0.825390116
123.0804414 4.332275938
125.0960915 3.288701199
127.1117415 1.237305828
131.1430416 0.7868739089
137.0960915 4.412496919
139.1117415 9.067464326
141.1273916 1.602396984
151.075356 1.479992135
153.0910061 1.569020709
155.1066561 6.947973024
157.1223062 0.8036783333
161.1536063 1.398017528
167.1430416 0.8528284633
267.1590856 0.6807482192
361.2737215 1.578178213
367.2479006 0.9120346715
369.2635507 0.8196594659
379.2842861 7.008878987
397.2948508 4.265805517

Name: +ve in-silico MS/MS by CFM-ID for BFQWBQIYMSVPOL-XJVOWHNASA-N
ID: BFQWBQIYMSVPOL-XJVOWHNASA-N
Comment: Energy1
Num peaks: 31
39.02292652 3.008460041
41.03857658 2.884539523
43.05422664 0.9829714402
53.00219107 1.522928811
55.01784114 2.010340776
57.0334912 5.005969669
67.05422664 1.171872715
69.0334912 1.397967219
69.06987671 1.868841021
71.04914126 0.9776458692
79.05422664 1.430297793
81.06987671 0.9345734099
83.08552677 2.421987831
95.04914126 3.471206259
97.06479133 5.31083154
99.08044139 1.633459575
111.1168269 1.611775084
121.1011768 1.083329205
123.0804414 2.048006092
125.0960915 1.809666915
127.1117415 1.584530331
135.0804414 0.9050550554
137.0960915 3.945215999
139.1117415 9.626661766
141.1273916 1.422391694
155.1066561 1.511250536
267.1590856 1.618970688
285.1696503 1.204700225
361.2737215 1.605879664
379.2842861 2.709132275
397.2948508 1.018445502

Name: +ve in-silico MS/MS by CFM-ID for BFQWBQIYMSVPOL-XJVOWHNASA-N
ID: BFQWBQIYMSVPOL-XJVOWHNASA-N
Comment: Energy2
Num peaks: 31
39.02292652 4.710684365
41.03857658 6.225280825
43.05422664 1.222365654
53.00219107 1.90565062
55.01784114 1.897528271
57.0334912 1.710268715
65.03857658 0.9853583809
67.05422664 4.659041999
69.0334912 4.45887426
69.06987671 6.220910719
71.04914126 1.132393546
79.05422664 3.380851632
81.06987671 1.105215233
83.04914126 0.7262927055
83.08552677 1.587228797
85.10117684 1.15370426
87.08044139 0.9350428997
93.0334912 1.139370241
95.04914126 7.790892921
97.06479133 6.758497499
99.08044139 3.833068292
101.0960915 0.6651607141
109.1011768 0.8938141582
111.1168269 1.674341844
123.0804414 1.414560352
125.0960915 1.143639607
137.0960915 0.9970799987
139.1117415 3.63565925
143.1430416 1.061390895
155.1066561 0.8665998482
319.2267713 0.6726528779

Name: +ve in-silico MS/MS by CFM-ID for BTSJKOQHESKBDD-PLFUPLENSA-N
ID: BTSJKOQHESKBDD-PLFUPLENSA-N
Comment: Energy0
Num peaks: 31
113.0233204 0.8642149208
135.1168269 0.5546278204
137.132477 3.227369306
139.0389705 0.7282737053
139.148127 0.588582254
141.0546206 0.611924641
151.148127 0.6234243059
191.0702706 0.497888494
193.0859207 0.6626384381
205.0859207 0.5063071716
207.0651853 0.5316125071
207.1743418 0.5215850016
209.0808353 1.180665706
211.0964854 0.9645586758
263.1277855 0.9540574253
273.221292 0.6424455361
277.2162066 0.7416705978
279.2318567 0.5916858561
341.2475067 2.236168734
355.2631568 0.7500817414
357.2424213 0.9585084322
357.2788068 0.5211548879
359.2580714 1.968660458
373.2737215 1.036071361
375.2893715 0.6647323799
377.2322506 0.6406738414
383.2580714 16.54968726
391.2842861 0.5841729921
401.2686361 21.68310221
403.2479006 0.611044008
419.2792008 7.691170256

Name: +ve in-silico MS/MS by CFM-ID for BTSJKOQHESKBDD-PLFUPLENSA-N
ID: BTSJKOQHESKBDD-PLFUPLENSA-N
Comment: Energy1
Num peaks: 31
113.0233204 2.120399833
121.0284058 0.9178786804
133.1011768 0.9210863199
135.1168269 0.8355063945
137.132477 4.957657377
139.0389705 1.0513216
151.148127 1.730703288
153.1637771 0.7585528475
179.0702706 0.8665270424
189.0546206 1.028031791
191.0702706 1.305884256
205.0859207 1.664872531
207.1015708 1.055652508
209.0808353 0.7092428024
261.1121354 0.7652531715
263.1277855 1.758958421
271.2056419 0.7536547293
273.221292 1.618506686
291.2318567 0.739814934
297.221292 2.059090734
299.236942 1.436224696
303.2682422 1.228157736
315.2318567 0.7435682701
317.2475067 1.121476733
341.2475067 2.032567955
357.2424213 1.105416909
359.2580714 1.316785351
371.2580714 0.711184294
373.2737215 0.8918650079
383.2580714 6.723150099
401.2686361 4.016318754

Name: +ve in-silico MS/MS by CFM-ID for BTSJKOQHESKBDD-PLFUPLENSA-N
ID: BTSJKOQHESKBDD-PLFUPLENSA-N
Comment: Energy2
Num peaks: 31
41.00219107 1.165456157
41.03857658 1.034916995
53.00219107 0.994226194
55.05422664 0.9831961642
67.05422664 1.182723804
69.06987671 1.191608494
81.06987671 1.307143781
83.08552677 1.049614359
107.0491413 1.113954524
113.0233204 2.867514674
133.1011768 1.944377893
135.1168269 2.741609104
137.132477 8.508303827
139.148127 1.350275544
147.1168269 1.043263623
151.148127 1.075664143
179.0702706 1.097307517
193.0859207 1.519178391
205.0859207 1.076031771
263.1277855 1.284235439
271.2056419 0.9272798549
273.221292 1.00050974
297.221292 0.9843491255
301.2525921 1.10657915
303.2682422 1.328305753
357.2788068 0.8887358647
373.2737215 0.9344535551
375.2166005 0.9757790951
377.2322506 0.8859999385
383.2580714 1.06326904
403.2479006 1.088037676

Name: +ve in-silico MS/MS by CFM-ID for MWCGGWSXJQDZOY-DGNUCHATSA-N
ID: MWCGGWSXJQDZOY-DGNUCHATSA-N
Comment: Energy0
Num peaks: 31
39.02292652 2.77481372
41.03857658 1.881048777
43.05422664 1.295149157
55.05422664 2.49560871
65.03857658 1.100998651
69.06987671 0.852375681
71.08552677 0.9929193551
83.04914126 7.342522497
113.0597059 1.372964599
129.0910061 0.8221437286
167.1066561 0.7376328571
185.1172208 1.052404825
237.148521 0.8965045566
249.148521 0.7157590632
251.164171 1.48083592
253.1434356 0.739206371
253.1798211 1.073232148
255.1590856 1.964544402
265.1434356 0.9777819165
267.1590856 1.01432195
269.1747357 3.116995128
271.1903858 1.34965302
291.1954711 0.9232736319
309.2060358 0.8130103118
319.2267713 2.857804038
337.237336 3.637940561
379.2479006 0.8178399069
395.2428153 1.119322499
401.2686361 4.141880197
419.2792008 14.79513597
437.2897655 10.9824899

Name: +ve in-silico MS/MS by CFM-ID for MWCGGWSXJQDZOY-DGNUCHATSA-N
ID: MWCGGWSXJQDZOY-DGNUCHATSA-N
Comment: Energy1
Num peaks: 31
39.02292652 19.55090018
41.03857658 14.87375496
43.01784114 0.5880334664
43.05422664 3.278391472
45.06987671 2.263844596
55.05422664 4.261093321
65.03857658 1.338866883
67.05422664 0.9884468723
69.06987671 0.8496830194
83.04914126 4.337356354
113.0597059 0.4375979239
235.1328709 0.9728665121
237.148521 0.5847997375
245.1536063 0.8697126707
247.1692564 0.4967101687
249.148521 0.4440818509
251.164171 0.692267245
255.1590856 0.7838196142
263.164171 0.8405267519
269.1747357 1.192921891
291.1954711 0.8801738676
309.2060358 0.5186778339
319.2267713 5.266499079
335.2216859 0.4623687948
337.2009504 0.4572694438
337.237336 5.733481722
355.2479006 0.767579534
379.2479006 0.8615148864
401.2686361 1.599913868
419.2792008 2.336801153
437.2897655 1.043897429

Name: +ve in-silico MS/MS by CFM-ID for MWCGGWSXJQDZOY-DGNUCHATSA-N
ID: MWCGGWSXJQDZOY-DGNUCHATSA-N
Comment: Energy2
Num peaks: 31
39.02292652 10.01067767
41.03857658 6.75149893
43.05422664 1.673679537
53.03857658 0.7469008001
55.05422664 11.91778937
57.06987671 0.9349359506
69.0334912 0.9907626943
69.06987671 1.626463091
71.08552677 0.9473691635
81.06987671 0.8482917021
83.04914126 3.841979514
83.08552677 1.130165222
85.06479133 1.229326321
99.08044139 1.525532575
113.0597059 2.818521362
115.075356 1.17094776
121.1011768 0.7815216743
139.1117415 0.8526226798
169.1223062 1.556039036
179.1066561 1.747915238
183.1379563 0.9994190289
209.1172208 0.7251081247
211.1328709 1.634655307
249.148521 1.485574763
251.164171 0.7230777924
253.1798211 0.8662527876
289.1798211 1.209016308
291.1954711 1.491247923
293.2111212 0.9777164681
363.252986 0.8703604742
421.2584653 0.844245019

Name: +ve in-silico MS/MS by CFM-ID for IZLJZZQDIZKMMG-LVZFUZTISA-N
ID: IZLJZZQDIZKMMG-LVZFUZTISA-N
Comment: Energy0
Num peaks: 31
105.0334912 5.65345651
107.0491413 1.432383914
109.0647913 1.385885438
111.0804414 0.3634393382
119.0491413 0.7117125219
129.0334912 1.042315257
145.0284058 1.349346295
147.0440559 7.860689656
165.0546206 0.3802088539
209.1899918 0.3243049178
209.2263773 0.5993587182
227.2005565 0.3202878727
235.2056419 0.6038613214
237.221292 2.584326826
239.236942 0.8006490209
251.2005565 0.3301228351
253.2162066 0.602608142
255.2318567 4.648462707
273.2424213 0.6037915758
295.2267713 0.3953164145
307.2267713 0.455669893
313.237336 0.4667455842
325.237336 0.357108947
357.2424213 0.3191099512
359.2580714 1.232035688
371.2580714 0.4258303593
373.2737215 3.215884859
375.2893715 0.3976916329
383.2580714 5.399921041
401.2686361 23.3748212
419.2792008 10.78904827

Name: +ve in-silico MS/MS by CFM-ID for IZLJZZQDIZKMMG-LVZFUZTISA-N
ID: IZLJZZQDIZKMMG-LVZFUZTISA-N
Comment: Energy1
Num peaks: 31
53.00219107 0.5197643831
105.0334912 7.600862673
107.0491413 2.671321947
109.0647913 0.5306418263
119.0491413 3.387330347
129.0334912 2.094147617
145.0284058 0.8543496528
147.0440559 8.069203432
165.0546206 0.5099530685
193.1950772 0.5121477951
195.2107273 1.459352171
197.2263773 0.6344586956
209.2263773 1.992899959
211.2420274 1.708086423
237.221292 1.759114313
239.236942 1.11650819
253.2162066 0.6272467458
255.2318567 5.521327084
273.2424213 0.9809807561
307.2267713 0.5152688317
309.2060358 0.6794970186
325.237336 0.5798986413
331.2267713 0.5949863431
345.2424213 0.5949863431
359.2580714 1.125563383
371.2580714 0.4533826646
373.2737215 2.704321169
375.2893715 0.6796579228
383.2580714 1.403128276
401.2686361 3.210513058
419.2792008 1.326016643

Name: +ve in-silico MS/MS by CFM-ID for IZLJZZQDIZKMMG-LVZFUZTISA-N
ID: IZLJZZQDIZKMMG-LVZFUZTISA-N
Comment: Energy2
Num peaks: 31
27.02292652 0.8679505701
41.03857658 1.44174587
55.05422664 1.300019341
69.06987671 1.405876674
75.02292652 1.026920589
77.03857658 2.017725537
79.05422664 1.147200357
83.08552677 1.129619256
91.05422664 1.239456102
97.10117684 1.36402703
99.1168269 0.7476118183
105.0334912 9.098833477
107.0491413 1.581720483
111.1168269 1.36402703
113.132477 0.7476118183
117.0334912 0.9565868744
119.0491413 1.599469354
125.132477 1.36402703
127.148127 0.7476118183
139.148127 0.8932002719
141.1637771 0.7476118183
147.0440559 2.952498434
153.1637771 0.8932002719
155.1794272 0.7476118183
167.1794272 0.8304092118
181.1950772 1.8473044
195.2107273 1.400778617
209.2263773 1.027727467
331.2267713 0.9880181216
345.2424213 0.9880181216
371.2580714 0.8934657962

Name: +ve in-silico MS/MS by CFM-ID for NPHCDNCRMLQFFQ-GCLGQBRVSA-N
ID: NPHCDNCRMLQFFQ-GCLGQBRVSA-N
Comment: Energy0
Num peaks: 31
55.05422664 2.000042857
69.06987671 0.751082452
81.0334912 0.7583404265
83.04914126 8.138544612
107.0855268 0.5414765033
109.1011768 1.159247226
111.1168269 0.839610407
123.1168269 0.7810546083
137.132477 0.7250723563
175.148127 0.7315308779
177.1637771 3.211896895
179.1794272 2.499770649
203.1794272 0.7293860819
205.1950772 6.130643208
215.0914 2.122922522
223.2056419 3.077622189
259.1176147 0.5509583763
317.2111212 0.5955308637
319.2267713 1.808053634
321.2424213 1.114217271
325.1645649 0.6171320826
327.180215 0.6168761049
337.237336 5.349471451
355.2479006 0.9432409007
367.2115151 0.5718442726
393.2271652 1.534679181
395.2428153 1.562143431
409.2584653 0.9374997596
419.2792008 9.086058629
421.2584653 0.8131073856
437.2897655 12.68364981

Name: +ve in-silico MS/MS by CFM-ID for NPHCDNCRMLQFFQ-GCLGQBRVSA-N
ID: NPHCDNCRMLQFFQ-GCLGQBRVSA-N
Comment: Energy1
Num peaks: 31
25.00727645 0.896363949
27.02292652 1.805721946
51.02292652 1.00000503
53.03857658 0.8084939709
55.05422664 6.102462347
65.03857658 1.519137375
67.05422664 0.9062930921
69.06987671 1.860662943
81.0334912 0.8778260863
81.06987671 0.7579208339
83.04914126 6.587607712
83.08552677 1.223130755
85.06479133 0.8841562262
107.0855268 1.619954855
109.1011768 1.193744908
119.0855268 1.174467664
121.1011768 0.9971968937
123.1168269 1.92307712
137.132477 1.783247121
151.148127 0.9391186103
153.1273916 0.9334179821
175.148127 0.8762437867
177.1637771 2.315557872
203.1794272 1.193393248
205.1950772 8.116716699
215.0914 2.265362916
223.2056419 6.103270901
337.237336 1.018443352
411.2741154 0.7973050453
419.2792008 1.969275804
437.2897655 0.9392542453

Name: +ve in-silico MS/MS by CFM-ID for NPHCDNCRMLQFFQ-GCLGQBRVSA-N
ID: NPHCDNCRMLQFFQ-GCLGQBRVSA-N
Comment: Energy2
Num peaks: 31
27.02292652 0.8998690202
39.02292652 0.9530818119
51.02292652 1.1402336
53.03857658 4.612310859
55.05422664 10.20142773
65.03857658 1.756536855
67.01784114 1.024696603
67.05422664 1.620472305
69.06987671 1.495812047
71.04914126 0.9214774463
73.02840582 0.9742443793
83.04914126 8.375689006
109.1011768 0.9583250417
117.0546206 0.8366511861
121.1011768 0.8189710899
123.1168269 1.023931315
133.0495352 1.221843577
135.1168269 0.858670679
137.132477 1.552005464
139.1117415 1.994845749
153.1273916 1.107526721
177.1637771 1.41412999
179.1794272 1.616754135
205.1950772 3.06018958
223.2056419 1.411805152
247.1692564 0.9179275378
319.2267713 1.039376021
321.2424213 0.8919560241
337.237336 1.538828238
419.2792008 0.9529308835
421.2584653 1.101431744

Name: +ve in-silico MS/MS by CFM-ID for UGQQSVKXYJBPSA-KTNXQVLPSA-N
ID: UGQQSVKXYJBPSA-KTNXQVLPSA-N
Comment: Energy0
Num peaks: 31
39.02292652 0.7126930029
55.05422664 1.245474575
65.03857658 1.282603576
69.06987671 0.7370250772
81.0334912 1.090786612
83.04914126 7.650229393
109.1011768 1.120907944
111.1168269 0.8001964659
123.1168269 0.766089793
137.132477 0.6993962458
175.148127 0.6949884881
177.1637771 3.148896314
179.1794272 2.384865112
203.1794272 0.6931589277
205.1950772 6.276404375
215.0914 1.888988788
223.2056419 3.148778847
259.1176147 0.5542445146
319.2267713 1.683071006
325.1645649 0.6803322294
327.180215 0.5860611007
337.237336 6.75402754
355.2479006 2.804129775
381.2271652 0.6280693238
393.2271652 2.256630022
395.2428153 2.807426567
397.2584653 0.856557927
401.2686361 1.045044037
419.2792008 9.314116768
421.2584653 0.6981969994
437.2897655 11.69182216

Name: +ve in-silico MS/MS by CFM-ID for UGQQSVKXYJBPSA-KTNXQVLPSA-N
ID: UGQQSVKXYJBPSA-KTNXQVLPSA-N
Comment: Energy1
Num peaks: 31
39.02292652 5.587944804
41.03857658 3.020712408
45.06987671 1.913830651
55.05422664 3.2953498
65.03857658 1.659735982
69.06987671 1.969285005
81.0334912 0.9232672845
81.06987671 0.7488965924
83.04914126 4.444669984
83.08552677 0.86283599
107.0855268 1.618537368
109.1011768 1.291098156
119.0855268 0.9751804013
121.1011768 0.9375525853
123.1168269 2.004270415
133.0495352 0.7825636674
133.1011768 0.8027314797
135.1168269 0.7713125893
137.132477 1.744489296
175.148127 0.8338457317
177.1637771 2.396351934
203.1794272 1.137202334
205.1950772 9.052144992
215.0914 1.484952908
223.2056419 7.343868296
325.1645649 0.8239425703
337.237336 3.046378959
355.2479006 1.871626344
397.2584653 1.223650489
419.2792008 1.195518425
437.2897655 0.857305599

Name: +ve in-silico MS/MS by CFM-ID for UGQQSVKXYJBPSA-KTNXQVLPSA-N
ID: UGQQSVKXYJBPSA-KTNXQVLPSA-N
Comment: Energy2
Num peaks: 31
39.02292652 5.241572216
41.03857658 2.1394872
53.03857658 2.353972384
55.05422664 7.378345048
65.03857658 1.339204563
67.05422664 1.281547142
69.06987671 2.141810483
71.04914126 1.344966094
83.04914126 1.671068618
109.1011768 1.352222637
123.1168269 1.467351734
133.0495352 2.75891973
135.1168269 1.066467121
137.132477 0.9042489355
139.1117415 2.024551546
173.0808353 0.9030018374
175.148127 0.8231397431
177.1637771 2.183100682
179.1794272 2.142320966
191.1794272 0.9258701716
203.1794272 0.783003987
205.1950772 5.091191854
223.2056419 1.965643453
247.1692564 1.050689566
265.2162066 0.8688930092
311.1489149 0.8024445479
319.2267713 1.188073936
337.237336 2.273425669
379.2115151 0.8024445479
419.2792008 0.8468594741
421.2584653 1.272052176

Name: +ve in-silico MS/MS by CFM-ID for MCWMHXJEXJBWNW-MOZGVYJPSA-N
ID: MCWMHXJEXJBWNW-MOZGVYJPSA-N
Comment: Energy0
Num peaks: 31
43.05422664 0.9387972573
57.06987671 2.036883437
59.01275576 0.6667887906
61.02840582 0.9375971949
67.05422664 0.9073180004
83.04914126 0.9047135675
85.06479133 5.912248196
99.04405588 1.998997483
101.0597059 1.375116454
103.075356 0.7637177601
117.0546206 2.238478904
119.0702706 1.023517423
121.1011768 1.035054331
123.1168269 2.861185603
125.132477 3.038362629
153.1273916 0.7081303257
315.1954711 1.031148529
317.2111212 4.867352897
319.2267713 2.880405844
333.2060358 1.209018166
335.2216859 5.379961169
337.237336 2.38309352
359.2580714 1.080783144
373.2737215 1.174063616
375.252986 0.716651647
377.2686361 1.42775232
391.2842861 1.025008443
395.2428153 0.6625506668
401.2686361 6.937737122
419.2792008 13.73574955
437.2897655 8.150444022

Name: +ve in-silico MS/MS by CFM-ID for MCWMHXJEXJBWNW-MOZGVYJPSA-N
ID: MCWMHXJEXJBWNW-MOZGVYJPSA-N
Comment: Energy1
Num peaks: 31
39.02292652 2.605415441
41.03857658 2.786289718
43.05422664 8.114094789
45.0334912 0.7763936928
45.06987671 1.956817586
57.06987671 4.237521152
67.05422664 1.937025637
69.06987671 0.8121499833
85.06479133 5.810917858
99.04405588 1.077400392
111.0440559 1.599668917
117.0546206 0.771629335
123.1168269 1.036003834
231.1743418 0.9411683974
275.2005565 0.7670686617
289.2162066 1.55420825
291.2318567 1.219110414
305.2111212 1.018992495
313.2162066 0.9505936081
315.2318567 0.8503071079
317.2111212 4.409531415
319.2267713 1.73989298
335.2216859 4.961106847
359.2580714 1.050208754
373.2737215 1.873023257
375.2893715 1.024752417
377.2686361 1.015686922
391.2842861 1.490556944
401.2686361 2.350781092
419.2792008 2.765248231
437.2897655 0.8818884592

Name: +ve in-silico MS/MS by CFM-ID for MCWMHXJEXJBWNW-MOZGVYJPSA-N
ID: MCWMHXJEXJBWNW-MOZGVYJPSA-N
Comment: Energy2
Num peaks: 31
39.02292652 2.481254955
41.00219107 0.8124612797
41.03857658 5.850233637
43.05422664 2.323803774
45.06987671 0.7911279302
55.05422664 2.464051954
57.06987671 6.185739793
65.03857658 2.671829087
67.05422664 3.017780557
69.06987671 1.173992665
71.08552677 1.548540871
81.06987671 3.341012366
83.08552677 1.358760933
85.06479133 1.187494361
95.08552677 1.356008909
99.04405588 0.8860188527
101.0597059 0.9773248388
121.1011768 5.004655809
123.1168269 3.180969936
125.132477 3.195781697
127.148127 1.644359566
135.1168269 0.8364060904
137.132477 0.9755665342
153.1273916 0.7833199673
163.1117415 0.9228980536
205.1586917 0.9344968704
275.2005565 1.194841121
315.1954711 1.141314486
317.2111212 1.27280683
319.2267713 1.35168204
421.2584653 1.323477171

Name: +ve in-silico MS/MS by CFM-ID for XKAQLEUZKCCIDB-DSAYVMJKSA-N
ID: XKAQLEUZKCCIDB-DSAYVMJKSA-N
Comment: Energy0
Num peaks: 31
41.00219107 1.346708315
59.01275576 5.820429931
61.02840582 0.7256189309
91.05422664 0.6087648844
127.0389705 1.352617304
129.0546206 1.499393434
131.0702706 0.7839842733
145.0495352 1.597277107
147.0651853 1.458702485
149.0808353 0.6177214884
173.132477 0.6140318639
215.1794272 1.596413849
229.1950772 1.298276826
231.2107273 0.6162112182
267.2107273 4.168146357
269.2263773 0.5902001951
271.2420274 0.8132486353
283.2056419 0.7604149188
285.221292 9.044565228
287.236942 2.331240591
289.2525921 0.8900872133
303.2318567 0.7858434714
313.2525921 0.6413119116
315.2682422 0.7783410649
341.2475067 0.8098674072
355.2631568 1.624485201
359.2580714 2.397737451
373.2737215 1.679496772
383.2580714 8.055789788
401.2686361 14.73718098
419.2792008 7.607919629

Name: +ve in-silico MS/MS by CFM-ID for XKAQLEUZKCCIDB-DSAYVMJKSA-N
ID: XKAQLEUZKCCIDB-DSAYVMJKSA-N
Comment: Energy1
Num peaks: 31
59.01275576 2.21027066
91.05422664 2.002165192
97.06479133 1.176876681
99.08044139 1.047443276
113.0960915 1.329130588
115.0389705 1.272550472
173.132477 1.574388818
179.1430416 0.972212427
181.1586917 0.9611253167
193.1586917 1.122394128
213.1637771 1.024864707
215.1794272 0.9344187256
225.1637771 1.046553581
229.1950772 1.95268184
231.2107273 1.152786965
253.1950772 3.135982025
255.2107273 1.898437305
265.1950772 2.156191339
267.1743418 1.450421127
267.2107273 3.474981556
269.1899918 1.040710844
269.2263773 1.119414612
271.2056419 4.519552894
273.221292 4.569122042
283.2056419 5.978897248
285.221292 4.948026155
287.236942 2.630652458
313.2525921 1.191705225
315.2682422 1.643731557
383.2580714 2.600138013
401.2686361 2.347066701

Name: +ve in-silico MS/MS by CFM-ID for XKAQLEUZKCCIDB-DSAYVMJKSA-N
ID: XKAQLEUZKCCIDB-DSAYVMJKSA-N
Comment: Energy2
Num peaks: 31
39.02292652 1.577604589
41.00219107 3.734594378
41.03857658 3.162286845
43.01784114 2.178767334
43.05422664 0.9257625999
59.01275576 9.052163735
61.02840582 0.9414188389
91.05422664 2.072303665
103.0542266 1.750997084
117.0698767 1.359008831
131.0855268 1.129355069
145.1011768 1.750997084
159.1168269 1.750997084
171.1168269 1.042253531
173.132477 4.354592649
195.1743418 1.302741708
213.1637771 1.574623916
215.1794272 1.521655865
217.1950772 1.254963482
227.1794272 0.8259380498
229.1950772 0.9344784449
255.2107273 1.921449949
267.2107273 1.226026443
269.2263773 0.8874914653
271.2420274 1.412504625
285.221292 0.7157197321
297.2576775 1.412984958
299.2733275 1.525147027
331.2631568 1.165394865
339.2318567 0.8100502145
369.2788068 0.7601724596

Name: +ve in-silico MS/MS by CFM-ID for XNMRMIQHFBZNQK-QONDXCIHSA-N
ID: XNMRMIQHFBZNQK-QONDXCIHSA-N
Comment: Energy0
Num peaks: 31
71.04914126 0.9695801331
113.0233204 0.8407146779
125.0960915 0.7091267417
139.0389705 0.7231097819
141.0546206 0.7256476091
193.1586917 0.7206449431
225.1121354 0.4650954954
273.221292 0.6469191166
277.2162066 0.7603941206
279.2318567 0.6099759254
291.1590856 0.5399086459
291.2318567 0.4913290215
293.1747357 0.4650954954
315.1954711 0.7676056794
333.2060358 0.6120039583
341.2475067 2.442183958
355.2631568 0.9466296769
357.2424213 0.9852987759
357.2788068 0.6827636727
359.2216859 0.5979012455
359.2580714 2.083306304
361.237336 0.5313021466
373.2737215 0.9873362755
375.2166005 0.7432941348
375.2893715 0.5166794134
377.2322506 0.9577687408
379.2479006 0.5462510172
383.2580714 16.0240422
387.252986 0.5009013377
401.2686361 21.76397926
419.2792008 8.047000168

Name: +ve in-silico MS/MS by CFM-ID for XNMRMIQHFBZNQK-QONDXCIHSA-N
ID: XNMRMIQHFBZNQK-QONDXCIHSA-N
Comment: Energy1
Num peaks: 31
41.03857658 1.113716568
43.05422664 0.7844406053
71.04914126 2.030146063
113.0233204 1.988149796
121.0284058 0.9532362625
139.0389705 0.9749746075
179.0702706 0.8978457685
217.1950772 0.7402219827
235.2056419 0.9199804644
247.1328709 0.8978457685
261.148521 0.843753018
271.2056419 0.7780780602
273.221292 1.811509886
291.2318567 0.818538808
297.221292 2.254748845
299.236942 1.619517339
303.2682422 1.266001181
313.2162066 0.8334237473
315.1954711 1.317513747
315.2318567 0.8065452348
317.2475067 1.298261711
323.2944569 0.8334237473
329.2111212 0.9942714786
341.2475067 2.606285847
357.2424213 1.151215744
357.2788068 0.9404611342
359.2580714 1.569824872
371.2580714 0.7406495682
373.2737215 0.9731895852
383.2580714 6.891461533
401.2686361 4.209334482

Name: +ve in-silico MS/MS by CFM-ID for XNMRMIQHFBZNQK-QONDXCIHSA-N
ID: XNMRMIQHFBZNQK-QONDXCIHSA-N
Comment: Energy2
Num peaks: 31
39.02292652 1.308899544
41.00219107 1.098064988
41.03857658 1.854592995
53.00219107 1.094821505
67.05422664 1.202876303
71.04914126 3.030762903
113.0233204 1.369591542
179.0702706 1.190883391
189.1637771 1.023602028
203.1794272 1.123043555
231.1015708 0.9773139381
233.1172208 1.140822191
235.2056419 0.9444523418
247.1328709 1.190883391
261.148521 1.29394481
271.2056419 0.9672423144
273.221292 1.983748986
297.221292 2.220890404
299.164171 0.9773139381
299.236942 1.308954675
301.1798211 1.140822191
301.2525921 1.962090564
303.2682422 1.405696876
313.1798211 1.033922254
313.2162066 1.115007957
315.1954711 1.419954228
323.2944569 1.115007957
329.2111212 1.443199752
357.2424213 0.9421481085
357.2788068 1.046288274
383.2580714 1.076142054

Name: +ve in-silico MS/MS by CFM-ID for QYNVMFGBDSWBRM-YLASZLQJSA-N
ID: QYNVMFGBDSWBRM-YLASZLQJSA-N
Comment: Energy0
Num peaks: 31
59.04914126 0.837275803
71.04914126 0.5631964219
113.0233204 0.8392237334
125.0960915 0.7933862845
139.0389705 0.7178663742
141.0546206 0.6329042026
193.1586917 0.8116777183
225.1121354 0.4669958302
273.221292 0.5062635651
277.2162066 0.8333497514
279.2318567 0.628978374
291.1590856 0.5421146599
291.2318567 0.6411664847
293.1747357 0.4669958302
341.2475067 2.249955519
355.2631568 0.7427980585
357.2424213 0.9893246105
357.2788068 0.6814217549
359.2216859 0.9105499889
359.2580714 2.277421671
361.237336 1.153961059
369.2424213 1.62267973
371.2580714 0.6792291351
373.2737215 0.8711989172
375.2893715 0.5299221113
383.2580714 14.2897453
387.252986 1.276026368
389.2686361 1.001943561
391.2842861 0.8663495345
401.2686361 21.61246555
419.2792008 8.100914531

Name: +ve in-silico MS/MS by CFM-ID for QYNVMFGBDSWBRM-YLASZLQJSA-N
ID: QYNVMFGBDSWBRM-YLASZLQJSA-N
Comment: Energy1
Num peaks: 31
55.01784114 0.8712647578
71.04914126 0.8423628271
113.0233204 1.942045365
121.0284058 0.91153379
139.0389705 1.004170968
179.0702706 0.8594758175
193.0859207 0.8076682192
217.1950772 0.7993086936
247.1328709 0.8594758175
261.148521 0.8076682192
273.221292 1.609733501
291.2318567 1.031210008
297.221292 2.30906762
299.236942 1.567584862
303.2682422 1.468559751
313.2162066 0.7943360824
315.1954711 0.8594758175
315.2318567 0.8253466476
317.2475067 1.38872266
329.2111212 0.8076682192
341.2111212 1.094057672
341.2475067 2.72022941
357.2424213 1.0972236
357.2788068 0.9761750471
359.2580714 1.674140773
369.2424213 1.131780727
371.2580714 0.8831905155
383.2580714 7.695580185
389.2686361 1.107183668
391.2842861 1.379480599
401.2686361 4.519823667

Name: +ve in-silico MS/MS by CFM-ID for QYNVMFGBDSWBRM-YLASZLQJSA-N
ID: QYNVMFGBDSWBRM-YLASZLQJSA-N
Comment: Energy2
Num peaks: 31
39.02292652 1.512208159
41.00219107 1.071042307
41.03857658 1.049245959
53.00219107 1.045971784
53.03857658 1.51419154
107.0855268 1.390933125
113.0233204 1.090703996
121.1011768 1.210887014
179.0702706 1.170733339
189.1637771 0.9751618487
193.0859207 1.270923392
203.1794272 1.066295352
231.1015708 0.9532939512
233.1172208 1.124065889
247.1328709 1.170733339
261.148521 1.270923392
271.2056419 0.9449378255
273.221292 1.798768741
297.221292 2.314927232
299.164171 0.9532939512
299.236942 1.296449504
301.1798211 1.124065889
301.2525921 1.955244507
303.2682422 1.433340932
313.2162066 1.087469181
315.1954711 1.170733339
323.2944569 1.087469181
329.2111212 1.270923392
357.2788068 1.038743583
369.2424213 1.717138408
383.2580714 1.098926126

Name: +ve in-silico MS/MS by CFM-ID for UONFZXULJHDDCK-OYSNFKPFSA-N
ID: UONFZXULJHDDCK-OYSNFKPFSA-N
Comment: Energy0
Num peaks: 12
43.01784114 1.324531577
349.237336 1.156450274
357.2424213 1.169741311
359.2580714 3.558620263
377.2686361 8.921771757
387.252986 3.183510263
395.2792008 5.948304475
401.2686361 12.04840536
405.2635507 2.338696518
407.2792008 0.9602713688
419.2792008 26.39818984
437.2897655 13.25577319

Name: +ve in-silico MS/MS by CFM-ID for UONFZXULJHDDCK-OYSNFKPFSA-N
ID: UONFZXULJHDDCK-OYSNFKPFSA-N
Comment: Energy1
Num peaks: 31
43.01784114 1.216991328
107.0491413 0.5882171572
109.0647913 0.8186851996
127.075356 0.6382982771
129.0910061 0.8624606156
289.2162066 0.8397885464
307.2267713 0.6270304601
329.2111212 1.485741369
331.2267713 1.076653515
333.2424213 1.130182542
335.2580714 0.7132054297
347.2216859 0.9492948001
349.237336 1.306601161
351.252986 1.205251591
353.2686361 0.6117675428
357.2424213 1.32428927
359.2580714 6.628258827
363.252986 0.6157356441
375.252986 0.6663873034
377.2686361 11.86775323
387.252986 2.372778506
389.2686361 1.200171772
391.2842861 1.099562488
395.2792008 2.746141409
401.2686361 9.319348406
405.2635507 1.1234276
407.2792008 1.168385974
409.2948508 1.458933867
419.2792008 8.880119046
421.2584653 0.8393605168
437.2897655 2.206029682

Name: +ve in-silico MS/MS by CFM-ID for UONFZXULJHDDCK-OYSNFKPFSA-N
ID: UONFZXULJHDDCK-OYSNFKPFSA-N
Comment: Energy2
Num peaks: 31
43.01784114 1.082785589
55.01784114 0.8537690699
83.01275576 1.0941375
107.0491413 0.8211618594
111.0804414 0.8456832152
201.1273916 0.9866913969
203.1430416 1.055696829
221.1536063 0.9438366306
259.1692564 1.134054785
289.2162066 1.315986766
301.1798211 0.8301889985
303.1954711 1.247193092
307.2267713 1.880312569
309.2424213 0.8281594996
329.2111212 2.270051687
331.2267713 2.292652341
333.2424213 0.8565221781
337.2737215 1.067347336
347.2216859 1.1565511
347.2580714 1.135241953
349.237336 1.761683962
351.252986 0.9897232166
357.2424213 1.768743686
359.2580714 1.50931231
373.237336 1.189890959
375.252986 0.9203445689
377.2686361 4.725111918
379.2479006 0.9944224431
393.2635507 1.127077567
401.2686361 2.442066599
421.2584653 1.906618614

Name: +ve in-silico MS/MS by CFM-ID for FVVSHRMUDMBKFA-MOMFOMQWSA-N
ID: FVVSHRMUDMBKFA-MOMFOMQWSA-N
Comment: Energy0
Num peaks: 17
55.05422664 1.740732458
81.0334912 1.105183093
83.04914126 10.561096
299.2005565 1.836879487
301.2162066 5.260885752
303.2318567 1.66338281
317.2111212 1.733553696
319.2267713 10.91825422
321.2424213 0.9295688319
337.237336 2.783134854
357.2060358 1.038933492
375.2166005 0.924114343
377.2322506 1.163999472
391.2479006 1.841287183
401.2686361 18.10697653
403.2479006 0.9207326026
419.2792008 18.22672028

Name: +ve in-silico MS/MS by CFM-ID for FVVSHRMUDMBKFA-MOMFOMQWSA-N
ID: FVVSHRMUDMBKFA-MOMFOMQWSA-N
Comment: Energy1
Num peaks: 31
25.00727645 1.232467971
27.02292652 2.241459051
55.05422664 5.967235261
67.05422664 3.759843508
83.04914126 9.200566492
153.1273916 3.153864103
163.075356 0.9926603067
165.0910061 0.9794319742
217.1223062 2.666334039
219.1379563 1.54927657
221.1536063 1.458686203
221.1899918 1.225174574
231.1379563 2.281756701
233.1536063 1.073049256
237.1849065 1.171393208
249.148521 0.8796187869
251.164171 0.9796682307
253.1798211 0.8832600888
299.2005565 0.9424731881
301.2162066 3.772969424
303.2318567 1.106820113
317.1747357 1.218329566
317.2111212 1.037722059
319.2267713 6.495498044
337.237336 0.9280147768
371.2216859 1.004358069
375.252986 1.302288674
383.2580714 1.091983297
393.2635507 1.047246971
401.2686361 2.646775942
419.2792008 1.524935551

Name: +ve in-silico MS/MS by CFM-ID for FVVSHRMUDMBKFA-MOMFOMQWSA-N
ID: FVVSHRMUDMBKFA-MOMFOMQWSA-N
Comment: Energy2
Num peaks: 31
25.00727645 1.10440139
27.02292652 1.254786738
29.03857658 0.776267564
39.02292652 2.403388697
51.02292652 1.521508223
53.03857658 5.516989544
55.05422664 11.46387394
57.06987671 1.129916821
65.03857658 1.500564021
67.01784114 1.338754639
79.01784114 0.7203022957
81.0334912 1.227287524
83.04914126 18.54058369
139.1117415 0.9102910489
153.1273916 1.225645584
167.1066561 1.894101244
207.1379563 0.8617048746
207.1743418 2.44529709
209.1899918 1.278389546
225.1849065 1.855553521
237.1849065 1.43732406
249.148521 1.436581679
253.1798211 1.10969832
267.1954711 0.731380959
289.2162066 1.268684613
291.2318567 1.081311995
303.2318567 1.587067345
317.2111212 1.181979414
319.2267713 1.308705773
331.1903858 1.23062818
403.2479006 1.392335098

Name: +ve in-silico MS/MS by CFM-ID for LHZPUIQNSMLVPM-URISLNGFSA-N
ID: LHZPUIQNSMLVPM-URISLNGFSA-N
Comment: Energy0
Num peaks: 24
97.02840582 1.006164892
181.0859207 1.329357211
195.1015708 0.8131975244
223.1692564 0.5706261176
237.1849065 1.255432285
255.1954711 0.6211570851
277.2162066 0.8053486298
279.2318567 0.873947796
291.2318567 1.938270696
293.2475067 0.6037875454
295.2267713 1.043381278
297.2424213 0.8693066098
309.2424213 0.6606368333
321.2424213 1.312820675
359.2580714 5.729433854
373.2737215 0.7029809029
375.252986 2.767452831
377.2686361 4.207234256
391.2842861 0.8112528493
393.2999362 0.5242611719
401.2686361 19.90972896
405.2635507 0.554385849
419.2792008 23.19355976
437.2897655 8.153858585

Name: +ve in-silico MS/MS by CFM-ID for LHZPUIQNSMLVPM-URISLNGFSA-N
ID: LHZPUIQNSMLVPM-URISLNGFSA-N
Comment: Energy1
Num peaks: 31
39.02292652 2.082467136
41.03857658 1.41490245
43.05422664 0.7640150454
55.05422664 0.9733512988
67.05422664 0.7088576677
97.02840582 7.007204764
99.04405588 1.034538949
121.0647913 0.7412862033
127.0389705 1.187052077
137.0960915 1.036831668
139.1117415 0.72395337
181.0859207 2.285038183
195.1015708 1.041138445
235.1692564 1.350764302
237.1849065 3.155302721
255.1954711 1.409075304
275.2005565 1.653535184
277.2162066 1.705898443
289.2162066 1.273670148
291.2318567 4.435944566
293.2111212 0.690545718
293.2475067 2.470550449
295.2267713 0.8400298816
309.2424213 1.421762603
321.2424213 0.775519507
359.2580714 4.582836208
377.2686361 2.710474894
391.2842861 1.135764077
401.2686361 8.902915311
419.2792008 5.255263726
437.2897655 0.9660044026

Name: +ve in-silico MS/MS by CFM-ID for LHZPUIQNSMLVPM-URISLNGFSA-N
ID: LHZPUIQNSMLVPM-URISLNGFSA-N
Comment: Energy2
Num peaks: 31
39.02292652 4.205200514
41.03857658 2.912546381
55.05422664 2.211921075
65.00219107 0.8703371305
65.03857658 0.8895092508
67.05422664 1.940995183
69.0334912 1.8255744
69.06987671 1.421898007
97.02840582 5.685080847
99.04405588 0.8255137838
137.0960915 2.107038212
139.1117415 1.052596933
223.1692564 1.029488056
235.1692564 1.622367407
237.1849065 2.645367051
275.2005565 1.773215604
277.2162066 1.565819375
279.2318567 3.117363574
287.2005565 1.34760054
289.2162066 1.725202338
291.2318567 3.319877597
293.2475067 1.991486169
295.2267713 0.97531513
317.2111212 1.324020927
319.2267713 0.9987368558
321.2424213 2.19097608
331.2267713 1.071870454
347.2216859 0.8907191615
391.2842861 1.124407531
401.2686361 2.504123452
421.2584653 0.8170093349

Name: +ve in-silico MS/MS by CFM-ID for XCQRBNYBYVJECB-TXWJAMHHSA-N
ID: XCQRBNYBYVJECB-TXWJAMHHSA-N
Comment: Energy0
Num peaks: 31
55.05422664 1.759098128
81.0334912 1.162727566
83.04914126 9.913069645
101.0597059 1.796885836
259.2056419 0.8181698947
261.221292 0.5532120497
273.221292 1.36124821
275.236942 0.6439855776
299.2005565 0.8221887306
301.2162066 3.148864647
303.1954711 0.834592608
303.2318567 1.082483451
305.2111212 0.5870141926
315.1954711 0.5538395451
317.2111212 2.310907405
319.2267713 5.561025962
321.2424213 0.725603402
337.237336 1.111175093
357.2424213 1.178618855
359.2580714 2.917340095
371.2580714 0.7005752124
373.2737215 5.488977883
375.2893715 0.8459764668
379.2479006 0.4966847204
383.2580714 2.953996156
389.2322506 0.5195250041
391.2479006 0.9444701823
393.2635507 0.722787
401.2686361 11.59902335
403.2479006 1.050111621
419.2792008 14.93581118

Name: +ve in-silico MS/MS by CFM-ID for XCQRBNYBYVJECB-TXWJAMHHSA-N
ID: XCQRBNYBYVJECB-TXWJAMHHSA-N
Comment: Energy1
Num peaks: 31
25.00727645 1.052046572
27.02292652 2.217407121
39.02292652 1.365944061
41.03857658 1.00148198
53.03857658 0.8794763054
55.05422664 6.984520463
57.06987671 0.8339622037
65.03857658 0.9411486923
69.06987671 0.8342190557
81.0334912 0.8416473394
83.04914126 9.907231597
101.0597059 1.409464222
107.0855268 1.94132966
109.1011768 1.475834952
257.1899918 1.086666088
259.2056419 1.416405564
261.221292 1.408456982
273.221292 1.161003968
275.236942 1.151558206
291.2318567 0.8719968737
301.2162066 0.8528661212
317.2111212 2.85876934
319.2267713 1.835214525
341.2475067 0.8279548088
357.2424213 1.304818556
359.2580714 2.496517075
373.2737215 4.225620668
375.2893715 0.9529700558
383.2580714 0.9343578022
401.2686361 2.073131919
419.2792008 1.159829262

Name: +ve in-silico MS/MS by CFM-ID for XCQRBNYBYVJECB-TXWJAMHHSA-N
ID: XCQRBNYBYVJECB-TXWJAMHHSA-N
Comment: Energy2
Num peaks: 31
25.00727645 0.859488746
27.02292652 0.9579611725
39.02292652 2.570934109
41.03857658 2.430861202
51.02292652 1.311018135
53.03857658 4.315044569
55.05422664 9.543498567
57.06987671 0.8160987333
65.03857658 2.121683855
67.01784114 1.211780726
67.05422664 0.8715005586
69.06987671 0.9837596717
83.04914126 6.814970397
101.0597059 1.682148848
105.0698767 1.635913682
107.0855268 2.38375386
109.1011768 2.185833455
217.1950772 0.8654117422
233.2263773 1.449700036
245.1899918 1.845707879
257.1899918 1.969495629
259.2056419 2.617618133
261.221292 2.281062943
273.221292 2.06932595
275.2005565 1.796347985
277.2162066 1.191327224
289.2162066 1.038211121
291.2318567 0.7807991082
303.1954711 1.49368258
319.2267713 0.7774495958
403.2479006 1.516229184

Name: +ve in-silico MS/MS by CFM-ID for GJQRIAOKQFVHPL-YPOAILIESA-N
ID: GJQRIAOKQFVHPL-YPOAILIESA-N
Comment: Energy0
Num peaks: 31
43.01784114 2.013065214
57.0334912 1.641819268
57.06987671 0.6603790275
59.04914126 1.032530229
61.02840582 2.824979574
75.04405588 1.063273794
99.04405588 0.8271635233
103.0389705 0.5755443853
115.0389705 1.074750371
117.0546206 8.782911985
135.0651853 0.7241497793
205.1586917 0.6786263948
217.1070501 0.9549527324
219.1743418 1.722811039
259.2056419 1.483643573
261.221292 3.588523296
263.236942 0.8216842029
275.236942 2.138548616
285.221292 1.233977591
301.2162066 1.17607745
303.2318567 6.901913266
321.2424213 1.851436082
359.2580714 1.002584728
363.252986 0.653184367
375.252986 1.302104301
377.2686361 6.140260886
395.2792008 1.938553773
401.2686361 0.69700454
419.2792008 7.040416484
421.2584653 0.5845929826
437.2897655 11.68098065

Name: +ve in-silico MS/MS by CFM-ID for GJQRIAOKQFVHPL-YPOAILIESA-N
ID: GJQRIAOKQFVHPL-YPOAILIESA-N
Comment: Energy1
Num peaks: 31
39.02292652 1.652725085
41.03857658 1.657661311
43.01784114 0.9304254087
55.05422664 1.849140507
57.0334912 1.929472649
57.06987671 0.9001906827
59.04914126 1.231197552
73.02840582 0.9060873382
75.04405588 2.098401814
99.04405588 2.465250253
101.0597059 0.8039648806
117.0546206 8.877271827
135.0651853 0.8056258255
205.1586917 0.8952965245
215.1430416 0.8476668542
217.1586917 0.8345383873
219.1743418 4.393015181
243.2107273 0.8223102378
257.1899918 2.159436812
259.2056419 2.284654397
261.221292 4.295110423
263.236942 1.179474885
275.236942 2.975017781
285.221292 1.45932665
303.2318567 4.681777292
359.2580714 1.467915813
377.2686361 3.105710476
395.2792008 1.37400744
401.2686361 0.8990888961
419.2792008 2.21906405
437.2897655 0.9043094846

Name: +ve in-silico MS/MS by CFM-ID for GJQRIAOKQFVHPL-YPOAILIESA-N
ID: GJQRIAOKQFVHPL-YPOAILIESA-N
Comment: Energy2
Num peaks: 31
39.02292652 1.704380355
41.03857658 3.604169654
43.01784114 3.520327206
43.05422664 1.017139888
55.05422664 4.021204962
57.0334912 2.203219203
57.06987671 1.424970773
59.04914126 1.283942707
61.02840582 1.907911608
75.04405588 1.595871712
87.04405588 1.069929817
99.04405588 0.9863539935
101.0597059 1.249427894
117.0546206 2.099573687
161.132477 1.020594459
177.1637771 1.342854325
205.1586917 1.885316583
217.1586917 1.122699359
219.1743418 3.856700221
245.2263773 1.922281973
257.1899918 0.9170355957
259.2056419 1.862058968
261.221292 2.180341578
263.236942 0.8731358604
273.221292 1.101587604
275.236942 1.582507018
277.2525921 0.9161805702
303.2318567 2.31374318
363.252986 0.8092926317
375.252986 0.8029502219
421.2584653 1.043833203

Name: +ve in-silico MS/MS by CFM-ID for LLGRHTFEBLFXIE-GXPRYNMSSA-N
ID: LLGRHTFEBLFXIE-GXPRYNMSSA-N
Comment: Energy0
Num peaks: 31
43.01784114 1.778518916
59.04914126 0.8317637327
61.02840582 2.572596132
75.04405588 1.295660202
99.04405588 2.038558262
101.0597059 0.6578305595
115.0389705 0.7675676502
117.0546206 6.710286102
119.0702706 0.6887525812
135.0651853 2.920862675
203.1794272 0.6691676314
215.0914 0.8908364968
221.1899918 0.9057603778
243.2107273 1.18265202
245.2263773 0.7921751669
257.2263773 1.037322072
259.2056419 3.074939711
261.221292 3.69756038
263.236942 1.494854028
275.236942 1.140289464
285.221292 2.528859373
303.2318567 5.8705233
321.2424213 2.080307015
357.2424213 0.7077356172
359.2580714 2.471694703
377.2686361 3.903312118
395.2792008 0.9296218376
401.2686361 2.390523739
407.2792008 0.573410924
419.2792008 10.64428294
437.2897655 7.338771319

Name: +ve in-silico MS/MS by CFM-ID for LLGRHTFEBLFXIE-GXPRYNMSSA-N
ID: LLGRHTFEBLFXIE-GXPRYNMSSA-N
Comment: Energy1
Num peaks: 31
41.03857658 0.8441895522
43.01784114 0.8597283207
55.05422664 0.787404955
61.02840582 0.8082125626
75.04405588 2.098885141
81.06987671 0.8143196459
99.04405588 2.04002549
101.0597059 1.027203008
107.0855268 0.7635554015
117.0546206 5.072409575
135.0651853 2.595630647
203.1794272 1.887944604
215.0914 0.9355181041
221.1899918 2.246380038
241.1950772 3.640288431
243.1743418 1.180840388
243.2107273 4.377907194
245.2263773 1.371088936
247.2420274 0.7424418053
257.1383502 0.8216164888
257.2263773 1.474582222
259.2056419 4.255941585
261.221292 6.038934449
263.236942 2.206264811
275.236942 1.516479391
285.221292 2.508235255
303.2318567 3.357220556
359.2580714 1.844306634
377.2686361 2.309140393
401.2686361 1.514588338
419.2792008 2.225842001

Name: +ve in-silico MS/MS by CFM-ID for LLGRHTFEBLFXIE-GXPRYNMSSA-N
ID: LLGRHTFEBLFXIE-GXPRYNMSSA-N
Comment: Energy2
Num peaks: 31
39.02292652 1.453588476
41.03857658 0.9275229404
43.01784114 3.551290172
55.05422664 1.69847753
57.0334912 0.9836387019
61.02840582 2.257646214
67.05422664 1.21354798
73.02840582 1.880654242
75.04405588 2.544194995
79.05422664 1.263499287
81.06987671 2.212785704
99.04405588 1.483536765
101.0597059 1.17209132
105.0698767 1.518128267
107.0855268 1.778704285
109.1011768 0.9438483225
117.0546206 2.286740662
135.0651853 1.737553549
189.1637771 0.9967555491
201.1637771 1.075079627
203.1794272 2.181539127
221.1899918 1.577287452
245.2263773 1.521647451
257.2263773 1.892181583
259.2056419 1.754313847
261.221292 2.280967447
275.236942 0.8825491851
303.2318567 1.33040355
405.2635507 0.9184096124
407.2792008 1.148998873
421.2584653 0.9234666036

Name: +ve in-silico MS/MS by CFM-ID for APRAKITZPJIQOL-BQQOVBDFSA-N
ID: APRAKITZPJIQOL-BQQOVBDFSA-N
Comment: Energy0
Num peaks: 31
55.05422664 2.704071379
57.06987671 0.9077106627
83.04914126 0.883960501
97.06479133 0.8391405399
137.0960915 0.9946286741
151.0614373 1.872070397
151.1117415 0.9139025612
189.1273916 0.7931635029
191.1430416 1.495620387
193.1586917 1.264860429
205.1586917 0.9192527925
217.1083875 1.049934919
219.1743418 0.9983306317
231.1240375 1.050553773
243.1240375 1.146976876
245.1396876 1.00549402
271.1553376 0.7030495803
285.1709877 1.058769479
287.236942 3.680173046
299.1866378 1.067700891
337.2022878 1.261578491
339.2179379 3.607273046
353.233588 2.329846114
355.249238 0.885443061
381.2285026 0.9119012882
393.2285026 0.9809494414
395.2441527 1.333931323
410.2802038 2.137597253
419.2805382 6.158697455
421.2598027 0.8800295477
437.2911028 26.87914875

Name: +ve in-silico MS/MS by CFM-ID for APRAKITZPJIQOL-BQQOVBDFSA-N
ID: APRAKITZPJIQOL-BQQOVBDFSA-N
Comment: Energy1
Num peaks: 31
39.02292652 1.737464556
41.03857658 1.089125129
55.05422664 4.819324779
57.06987671 1.592121064
83.04914126 1.046259082
135.0301371 0.9696266431
137.0960915 1.349649174
151.0614373 5.111577252
163.0614373 6.318201235
189.1273916 1.267191677
205.1586917 0.9819346579
213.0770873 0.943032255
217.1083875 1.282643722
219.1743418 1.258440427
231.1240375 1.086839409
233.1899918 0.890664985
243.1240375 0.919962282
259.2056419 0.9904819927
285.1709877 1.276322305
287.236942 1.281030031
299.1866378 1.438819347
313.2022878 0.890664985
337.2022878 1.9862886
339.2179379 2.779408455
353.233588 1.665826988
355.249238 1.077095692
381.2285026 1.399049572
394.2852892 1.214674438
410.2802038 1.540219965
419.2805382 1.60707054
437.2911028 1.897831916

Name: +ve in-silico MS/MS by CFM-ID for APRAKITZPJIQOL-BQQOVBDFSA-N
ID: APRAKITZPJIQOL-BQQOVBDFSA-N
Comment: Energy2
Num peaks: 31
39.02292652 1.270178647
55.05422664 14.02363262
57.06987671 0.7953438222
65.03857658 0.7112694764
67.05422664 0.9478210014
119.0603746 0.8104851517
121.1011768 1.055972625
122.0348882 0.9049120511
131.0603746 0.8078908413
133.0508726 0.7068757232
135.0301371 2.301649134
135.1168269 1.531689934
149.0457872 0.7978277617
151.0614373 14.04270704
163.0614373 1.382868375
189.1637771 1.479206681
193.1586917 0.8576947721
203.1794272 1.238453117
241.1699251 0.7885716445
255.1855752 1.133556884
261.221292 1.002817475
269.2012252 1.64695231
271.2168753 0.8295204627
285.221292 0.7217159517
287.236942 0.8468877481
297.1709877 0.8317425541
339.2179379 0.9954670249
351.2179379 1.187575856
353.2587401 1.841851412
410.2802038 1.722541926
421.2598027 1.139980531

Name: +ve in-silico MS/MS by CFM-ID for FVVSHRMUDMBKFA-ZDSZSBLGSA-N
ID: FVVSHRMUDMBKFA-ZDSZSBLGSA-N
Comment: Energy0
Num peaks: 17
55.05422664 1.740732458
81.0334912 1.105183093
83.04914126 10.561096
299.2005565 1.836879487
301.2162066 5.260885752
303.2318567 1.66338281
317.2111212 1.733553696
319.2267713 10.91825422
321.2424213 0.9295688319
337.237336 2.783134854
357.2060358 1.038933492
375.2166005 0.924114343
377.2322506 1.163999472
391.2479006 1.841287183
401.2686361 18.10697653
403.2479006 0.9207326026
419.2792008 18.22672028

Name: +ve in-silico MS/MS by CFM-ID for FVVSHRMUDMBKFA-ZDSZSBLGSA-N
ID: FVVSHRMUDMBKFA-ZDSZSBLGSA-N
Comment: Energy1
Num peaks: 31
25.00727645 1.232467971
27.02292652 2.241459051
55.05422664 5.967235261
67.05422664 3.759843508
83.04914126 9.200566492
153.1273916 3.153864103
163.075356 0.9926603067
165.0910061 0.9794319742
217.1223062 2.666334039
219.1379563 1.54927657
221.1536063 1.458686203
221.1899918 1.225174574
231.1379563 2.281756701
233.1536063 1.073049256
237.1849065 1.171393208
249.148521 0.8796187869
251.164171 0.9796682307
253.1798211 0.8832600888
299.2005565 0.9424731881
301.2162066 3.772969424
303.2318567 1.106820113
317.1747357 1.218329566
317.2111212 1.037722059
319.2267713 6.495498044
337.237336 0.9280147768
371.2216859 1.004358069
375.252986 1.302288674
383.2580714 1.091983297
393.2635507 1.047246971
401.2686361 2.646775942
419.2792008 1.524935551

Name: +ve in-silico MS/MS by CFM-ID for FVVSHRMUDMBKFA-ZDSZSBLGSA-N
ID: FVVSHRMUDMBKFA-ZDSZSBLGSA-N
Comment: Energy2
Num peaks: 31
25.00727645 1.10440139
27.02292652 1.254786738
29.03857658 0.776267564
39.02292652 2.403388697
51.02292652 1.521508223
53.03857658 5.516989544
55.05422664 11.46387394
57.06987671 1.129916821
65.03857658 1.500564021
67.01784114 1.338754639
79.01784114 0.7203022957
81.0334912 1.227287524
83.04914126 18.54058369
139.1117415 0.9102910489
153.1273916 1.225645584
167.1066561 1.894101244
207.1379563 0.8617048746
207.1743418 2.44529709
209.1899918 1.278389546
225.1849065 1.855553521
237.1849065 1.43732406
249.148521 1.436581679
253.1798211 1.10969832
267.1954711 0.731380959
289.2162066 1.268684613
291.2318567 1.081311995
303.2318567 1.587067345
317.2111212 1.181979414
319.2267713 1.308705773
331.1903858 1.23062818
403.2479006 1.392335098

Name: +ve in-silico MS/MS by CFM-ID for VMFMWORUCARLEW-PNFAOAAFSA-N
ID: VMFMWORUCARLEW-PNFAOAAFSA-N
Comment: Energy0
Num peaks: 30
57.06987671 1.123588128
59.01275576 0.5486687636
73.02840582 0.8716547116
83.04914126 0.71321299
85.06479133 7.082356547
261.1849065 0.4726474715
275.2005565 1.052545504
289.2162066 0.4866254931
303.1954711 0.4652032673
305.2111212 0.4879563107
315.1954711 0.8718197459
317.2111212 2.717897851
319.2267713 1.237184198
321.2424213 0.4761656969
333.2060358 0.4403856253
335.2216859 3.10824999
343.2267713 0.7533034452
345.2424213 1.84401128
353.2322506 0.7023007639
361.237336 0.5579218066
363.252986 1.563095574
387.252986 7.588846833
389.2686361 2.099142689
391.2842861 0.8483649084
401.2686361 8.529731539
405.2635507 6.823168342
407.2792008 0.8728928598
409.2948508 0.5099948512
419.2792008 17.10402053
437.2897655 8.137344017

Name: +ve in-silico MS/MS by CFM-ID for VMFMWORUCARLEW-PNFAOAAFSA-N
ID: VMFMWORUCARLEW-PNFAOAAFSA-N
Comment: Energy1
Num peaks: 31
29.03857658 1.179691934
55.05422664 0.9289950571
57.06987671 3.977270976
85.02840582 1.288695713
85.06479133 7.173921834
99.04405588 0.7856153846
101.0597059 0.6982855387
103.0389705 0.9513082625
143.0702706 0.7422367146
249.148521 0.8396328082
263.1277855 1.011897616
275.2005565 1.532122031
289.2162066 1.106805425
301.2162066 1.144809452
305.2111212 1.044567006
315.1954711 0.7188237318
315.2318567 0.8114818148
317.2111212 3.859988729
317.2475067 0.6997001112
319.2267713 1.696870378
335.2216859 3.005107269
345.2424213 1.930878863
359.2580714 1.009065798
363.252986 0.8151631714
387.252986 1.842890335
389.2686361 0.7569932673
393.2271652 0.7915536661
401.2686361 3.073714608
405.2635507 0.9707239662
419.2792008 3.885476776
437.2897655 1.048547237

Name: +ve in-silico MS/MS by CFM-ID for VMFMWORUCARLEW-PNFAOAAFSA-N
ID: VMFMWORUCARLEW-PNFAOAAFSA-N
Comment: Energy2
Num peaks: 31
27.02292652 0.7754260192
39.02292652 0.8113171995
41.03857658 1.059090142
43.01784114 0.8121100817
53.03857658 0.6629942191
55.05422664 3.425434999
57.0334912 0.6927685113
57.06987671 6.082175505
59.01275576 0.97538595
67.05422664 0.9906967221
69.0334912 1.436522429
73.02840582 0.6573174451
85.06479133 9.470126937
143.0702706 0.6971495726
157.0859207 1.331559561
185.1172208 0.7832747332
247.1328709 0.9602374267
249.148521 2.151546938
251.164171 0.7281307328
263.1277855 1.229202617
263.164171 1.445177258
277.1798211 1.010417692
291.1954711 2.601819164
303.1954711 0.7566624278
305.2111212 2.343488808
315.1954711 0.9369593267
315.2318567 0.6841325432
317.2111212 1.21905223
319.2267713 0.8473675587
335.2216859 2.505011942
359.2580714 0.743621635

Name: +ve in-silico MS/MS by CFM-ID for HXIGCIAAEQXXQZ-MTSIKLDOSA-N
ID: HXIGCIAAEQXXQZ-MTSIKLDOSA-N
Comment: Energy0
Num peaks: 31
81.0334912 0.9115322915
97.02840582 1.08822699
109.0284058 1.03780111
137.0597059 0.6066209799
139.0389705 0.9229748202
179.0702706 0.6898847197
195.0651853 0.683877659
197.0808353 2.506731081
207.1743418 0.6286140498
211.0964854 0.6641591893
221.1899918 0.8949741903
225.1849065 1.023717374
233.1899918 0.687875492
239.2005565 1.212742561
261.221292 0.8014704824
279.2318567 0.9460857678
291.2318567 1.307388212
303.2318567 1.011968086
309.2424213 0.9721342122
319.2267713 0.649918556
321.2424213 2.877807576
341.2475067 6.865426183
355.2631568 0.7844212906
357.2424213 5.896783351
359.2580714 10.29814931
373.2737215 0.996940309
375.2893715 0.8023414452
383.2580714 2.687149736
391.2842861 0.7131641217
401.2686361 15.76004426
419.2792008 10.69697047

Name: +ve in-silico MS/MS by CFM-ID for HXIGCIAAEQXXQZ-MTSIKLDOSA-N
ID: HXIGCIAAEQXXQZ-MTSIKLDOSA-N
Comment: Energy1
Num peaks: 31
39.02292652 0.8950969048
43.05422664 0.7941227598
55.05422664 0.9211935131
83.08552677 0.7947399465
97.02840582 1.003814743
109.0284058 1.745423975
123.1168269 1.534317209
179.0702706 0.7812176179
197.0808353 0.9421475723
207.1743418 1.582559389
209.0808353 0.8464925209
211.0964854 0.888138117
215.1794272 1.431544434
217.1950772 2.416826345
219.1743418 3.212926537
221.1899918 5.512709468
225.1849065 1.640000088
233.1899918 1.928166131
235.2056419 2.781154578
237.1849065 3.13568081
239.2005565 8.016084834
289.2162066 0.8004926054
291.2318567 2.190386619
309.2424213 1.858842451
313.2162066 1.42120538
315.2318567 1.053484654
341.2475067 1.644239199
359.2580714 2.413819385
383.2580714 0.971453526
401.2686361 2.395889146
419.2792008 0.9520722088

Name: +ve in-silico MS/MS by CFM-ID for HXIGCIAAEQXXQZ-MTSIKLDOSA-N
ID: HXIGCIAAEQXXQZ-MTSIKLDOSA-N
Comment: Energy2
Num peaks: 31
39.02292652 1.972224839
41.03857658 2.342011749
49.00727645 1.126262554
51.02292652 1.234344089
53.03857658 0.994690333
55.05422664 3.106876499
57.06987671 1.188872795
65.03857658 1.503223554
69.0334912 1.805626907
69.06987671 1.551399672
81.06987671 2.493187842
83.08552677 1.420600907
85.10117684 0.9895896721
97.02840582 2.072496662
121.1011768 3.618533572
123.1168269 2.816578905
125.132477 1.137079241
147.1168269 1.147529835
165.1273916 1.859261826
215.1794272 0.9874414466
221.1899918 1.046058408
223.2056419 0.9627523948
235.1692564 1.435241642
237.1849065 1.506348892
239.2005565 2.837923331
259.2056419 1.363670838
261.221292 1.427656977
263.236942 1.333937847
279.2318567 2.68396509
289.2162066 1.002872078
403.2479006 1.418548762

Name: +ve in-silico MS/MS by CFM-ID for CLRUDHGMBZRSJT-SRVLBJBBSA-N
ID: CLRUDHGMBZRSJT-SRVLBJBBSA-N
Comment: Energy0
Num peaks: 24
43.01784114 1.955077343
73.02840582 1.112743704
191.1794272 0.7438298397
303.2318567 1.903314036
315.2318567 1.159415519
317.2475067 6.003958154
333.2424213 1.003065
343.2267713 1.101185829
345.2424213 6.391555202
347.2580714 1.649900268
359.2580714 1.392670334
361.237336 0.7579379578
363.252986 2.167900343
375.252986 2.763266258
377.2686361 17.68915948
387.252986 1.854976627
389.2686361 0.7668109511
395.2792008 2.769953354
405.2635507 9.611753181
407.2792008 1.127618621
409.2948508 0.8922305394
419.2792008 3.079348656
421.2584653 0.9735198463
437.2897655 11.40883742

Name: +ve in-silico MS/MS by CFM-ID for CLRUDHGMBZRSJT-SRVLBJBBSA-N
ID: CLRUDHGMBZRSJT-SRVLBJBBSA-N
Comment: Energy1
Num peaks: 31
43.01784114 1.302116398
61.02840582 1.18576312
73.02840582 1.925303816
85.02840582 0.86723306
99.04405588 2.024681939
157.0495352 1.03457672
159.0651853 1.096523848
185.0808353 0.9904039284
191.1794272 1.211262988
273.1849065 0.8363018617
275.2005565 1.665788952
301.2162066 1.462789564
303.2318567 3.557024772
305.2475067 2.054557292
315.2318567 1.543672521
317.2475067 8.755572804
319.2631568 0.9391510654
333.2424213 1.194535954
335.2580714 2.228681888
345.2424213 1.805893482
347.2580714 2.71204922
349.2737215 1.185259719
359.2580714 1.820697831
361.237336 1.726475697
363.252986 1.967443494
375.252986 1.649669856
377.2686361 13.70040855
395.2792008 1.794153751
405.2635507 1.445308469
419.2792008 1.614613851
437.2897655 1.452653297

Name: +ve in-silico MS/MS by CFM-ID for CLRUDHGMBZRSJT-SRVLBJBBSA-N
ID: CLRUDHGMBZRSJT-SRVLBJBBSA-N
Comment: Energy2
Num peaks: 31
43.01784114 1.501459281
55.05422664 0.8226825573
59.01275576 0.8552323029
73.02840582 0.8035398099
99.04405588 1.298773796
133.1011768 1.308382849
147.1168269 1.308382849
161.132477 1.213669491
163.148127 1.003709672
165.1637771 0.8911012626
191.1794272 1.042363917
213.1121354 0.996843879
241.1070501 0.8914161969
255.1227001 1.188150971
269.1383502 1.188150971
301.2162066 1.003914054
303.2318567 5.073127193
305.2475067 0.864602637
315.2318567 5.835379102
317.2475067 17.25333522
319.2631568 1.890794332
333.2424213 1.183209923
335.2580714 1.609751975
345.2424213 1.447427353
347.2580714 1.343205253
361.237336 0.9743209493
365.2686361 0.8038204335
377.2686361 1.119155609
389.2686361 1.162611335
395.2428153 0.865790823
421.2584653 2.61076546

Name: +ve in-silico MS/MS by CFM-ID for MZNVHGIRWJDXRM-DCHKKTLBSA-N
ID: MZNVHGIRWJDXRM-DCHKKTLBSA-N
Comment: Energy0
Num peaks: 31
57.06987671 0.4710328806
67.05422664 0.3837607841
73.02840582 0.7323351965
83.04914126 0.6022338761
85.06479133 0.7590536751
99.08044139 0.4761099423
133.0495352 2.308698927
137.0960915 0.4710328806
205.1586917 0.7574559309
217.1070501 0.4962399277
217.1586917 0.8109457354
219.1743418 4.474900313
221.1899918 0.8572494351
231.1227001 0.402834907
233.1899918 0.6016871186
235.2056419 0.3649454376
269.2263773 0.6607230441
287.236942 14.26288151
289.2525921 1.545106473
293.2838922 0.3643900878
295.2995423 0.3643900878
305.2475067 18.19208859
375.252986 0.503405088
377.2686361 0.3523722867
393.2635507 0.3810994823
401.2686361 1.265061702
407.2792008 0.3833771357
411.2741154 0.3669594906
419.2792008 11.44543392
421.2584653 1.630907402
437.2897655 12.82475112

Name: +ve in-silico MS/MS by CFM-ID for MZNVHGIRWJDXRM-DCHKKTLBSA-N
ID: MZNVHGIRWJDXRM-DCHKKTLBSA-N
Comment: Energy1
Num peaks: 31
65.03857658 0.9577834986
67.01784114 1.105533618
67.05422664 0.919075179
69.0334912 1.246910726
71.04914126 1.160727026
83.04914126 2.048829511
85.06479133 2.549436596
99.08044139 0.9230349283
115.0389705 1.084794735
121.0647913 0.7590659663
127.1117415 1.265218032
133.0495352 3.545044574
177.1273916 1.064762127
179.1430416 1.178885375
201.1637771 0.7756772464
205.1586917 0.8853313822
217.1586917 1.389608654
219.1743418 7.159389491
221.1899918 0.7453774969
223.2056419 0.9850244905
231.1743418 1.04170269
233.1899918 1.8886453
235.2056419 1.332994007
237.221292 1.214396607
277.2525921 1.851804371
287.236942 8.758306842
289.2162066 0.8039601248
305.2475067 12.39779259
409.2948508 0.7510473495
419.2792008 1.419179155
437.2897655 0.8529331467

Name: +ve in-silico MS/MS by CFM-ID for MZNVHGIRWJDXRM-DCHKKTLBSA-N
ID: MZNVHGIRWJDXRM-DCHKKTLBSA-N
Comment: Energy2
Num peaks: 31
71.01275576 0.9293188753
71.04914126 1.300083606
73.02840582 2.566561056
83.04914126 1.088605
85.06479133 2.239589119
99.08044139 1.33988775
115.0389705 1.063585222
121.0647913 1.297427963
127.1117415 1.870819746
133.1011768 1.767535764
147.0804414 1.252966848
149.0960915 1.396209942
151.1117415 0.9142974242
155.1430416 1.903100538
169.1586917 0.9166445461
177.1273916 1.041281369
183.1743418 1.725517267
205.1586917 1.401337722
217.1586917 2.941091746
219.1743418 6.43333312
221.1899918 2.398229999
223.2056419 2.292331536
233.1899918 1.228058893
237.221292 1.943843892
249.1849065 0.9166445461
263.236942 1.239985621
277.2525921 1.812210684
287.236942 3.009683481
289.2525921 1.236746016
305.2475067 2.844188095
421.2584653 1.205247279

Name: +ve in-silico MS/MS by CFM-ID for XKAQLEUZKCCIDB-ZLSIYFNSSA-N
ID: XKAQLEUZKCCIDB-ZLSIYFNSSA-N
Comment: Energy0
Num peaks: 31
41.00219107 1.346708315
59.01275576 5.820429931
61.02840582 0.7256189309
91.05422664 0.6087648844
127.0389705 1.352617304
129.0546206 1.499393434
131.0702706 0.7839842733
145.0495352 1.597277107
147.0651853 1.458702485
149.0808353 0.6177214884
173.132477 0.6140318639
215.1794272 1.596413849
229.1950772 1.298276826
231.2107273 0.6162112182
267.2107273 4.168146357
269.2263773 0.5902001951
271.2420274 0.8132486353
283.2056419 0.7604149188
285.221292 9.044565228
287.236942 2.331240591
289.2525921 0.8900872133
303.2318567 0.7858434714
313.2525921 0.6413119116
315.2682422 0.7783410649
341.2475067 0.8098674072
355.2631568 1.624485201
359.2580714 2.397737451
373.2737215 1.679496772
383.2580714 8.055789788
401.2686361 14.73718098
419.2792008 7.607919629

Name: +ve in-silico MS/MS by CFM-ID for XKAQLEUZKCCIDB-ZLSIYFNSSA-N
ID: XKAQLEUZKCCIDB-ZLSIYFNSSA-N
Comment: Energy1
Num peaks: 31
59.01275576 2.21027066
91.05422664 2.002165192
97.06479133 1.176876681
99.08044139 1.047443276
113.0960915 1.329130588
115.0389705 1.272550472
173.132477 1.574388818
179.1430416 0.972212427
181.1586917 0.9611253167
193.1586917 1.122394128
213.1637771 1.024864707
215.1794272 0.9344187256
225.1637771 1.046553581
229.1950772 1.95268184
231.2107273 1.152786965
253.1950772 3.135982025
255.2107273 1.898437305
265.1950772 2.156191339
267.1743418 1.450421127
267.2107273 3.474981556
269.1899918 1.040710844
269.2263773 1.119414612
271.2056419 4.519552894
273.221292 4.569122042
283.2056419 5.978897248
285.221292 4.948026155
287.236942 2.630652458
313.2525921 1.191705225
315.2682422 1.643731557
383.2580714 2.600138013
401.2686361 2.347066701

Name: +ve in-silico MS/MS by CFM-ID for XKAQLEUZKCCIDB-ZLSIYFNSSA-N
ID: XKAQLEUZKCCIDB-ZLSIYFNSSA-N
Comment: Energy2
Num peaks: 31
39.02292652 1.577604589
41.00219107 3.734594378
41.03857658 3.162286845
43.01784114 2.178767334
43.05422664 0.9257625999
59.01275576 9.052163735
61.02840582 0.9414188389
91.05422664 2.072303665
103.0542266 1.750997084
117.0698767 1.359008831
131.0855268 1.129355069
145.1011768 1.750997084
159.1168269 1.750997084
171.1168269 1.042253531
173.132477 4.354592649
195.1743418 1.302741708
213.1637771 1.574623916
215.1794272 1.521655865
217.1950772 1.254963482
227.1794272 0.8259380498
229.1950772 0.9344784449
255.2107273 1.921449949
267.2107273 1.226026443
269.2263773 0.8874914653
271.2420274 1.412504625
285.221292 0.7157197321
297.2576775 1.412984958
299.2733275 1.525147027
331.2631568 1.165394865
339.2318567 0.8100502145
369.2788068 0.7601724596

Name: +ve in-silico MS/MS by CFM-ID for VLUSLHNYJYPIJY-XIPGJTRLSA-N
ID: VLUSLHNYJYPIJY-XIPGJTRLSA-N
Comment: Energy0
Num peaks: 16
71.08552677 0.6178448137
289.2525921 0.7092109485
323.236942 0.6581985447
325.2525921 0.7421827551
327.2682422 0.8933023232
345.2788068 1.110678022
353.2475067 2.854680253
355.2631568 3.079070755
357.2788068 1.169227671
371.2580714 2.19340632
373.2737215 1.949769056
375.2893715 0.8543924241
383.2580714 12.36412187
401.2686361 32.2081284
403.2479006 0.8291793254
419.2792008 18.16917562

Name: +ve in-silico MS/MS by CFM-ID for VLUSLHNYJYPIJY-XIPGJTRLSA-N
ID: VLUSLHNYJYPIJY-XIPGJTRLSA-N
Comment: Energy1
Num peaks: 31
41.03857658 0.828098016
55.05422664 0.7549472812
57.06987671 0.7327643386
69.06987671 0.7431978474
71.08552677 0.9280763267
83.08552677 1.164105495
85.10117684 0.7796273151
99.00767038 2.059154516
197.0808353 0.629902749
231.1015708 0.7587883378
257.2263773 0.6297390206
259.1328709 0.7587883378
323.236942 1.882139466
325.2525921 1.420125045
327.2682422 2.104727135
329.2838922 2.491062159
345.2788068 0.8204667763
347.2944569 0.9816519582
353.2475067 2.138081113
355.2631568 2.183661698
357.2788068 2.310302756
371.2580714 0.988528462
373.2737215 1.089123559
375.2893715 0.8760282421
377.2322506 0.712262519
383.2580714 11.95696699
389.2686361 0.8836910526
391.2479006 0.616706801
401.2686361 13.20480672
403.2479006 0.9784068137
419.2792008 3.330824993

Name: +ve in-silico MS/MS by CFM-ID for VLUSLHNYJYPIJY-XIPGJTRLSA-N
ID: VLUSLHNYJYPIJY-XIPGJTRLSA-N
Comment: Energy2
Num peaks: 31
41.03857658 1.919538965
43.05422664 0.9554448403
55.05422664 1.98058478
57.06987671 0.8323784678
81.06987671 0.9875647209
85.10117684 0.8406676119
137.0960915 1.054650088
177.1273916 0.9418088141
187.148127 0.8630378306
205.1586917 1.338250515
215.1794272 0.8630378306
255.2107273 1.246013265
257.2263773 1.431648544
271.2420274 1.461014195
273.2576775 0.8816891858
275.236942 1.128484417
289.2525921 1.445298517
301.2525921 0.891542048
323.236942 2.343850336
325.2525921 1.890985387
327.2682422 4.557926825
329.2838922 1.893002526
343.1903858 0.9781145995
345.2060358 0.9045732782
353.2475067 0.9604360153
355.2631568 1.729401026
357.2788068 0.9491913201
383.2580714 2.247065239
389.2322506 1.436834532
391.2479006 1.588884891
403.2479006 2.562684505

Name: +ve in-silico MS/MS by CFM-ID for MKRXBTPWEZWRSX-XKFLDVJKSA-N
ID: MKRXBTPWEZWRSX-XKFLDVJKSA-N
Comment: Energy0
Num peaks: 31
57.0334912 1.436650811
59.04914126 0.6984139218
61.02840582 0.719652592
73.02840582 1.231164604
75.04405588 9.906897831
77.05970595 0.5959073015
93.05462057 1.006560441
133.0495352 0.7129437554
173.0808353 1.251037965
187.0964854 0.693358993
205.1950772 0.8557031134
223.2056419 1.115863107
245.2263773 1.441156795
247.2420274 1.021038534
249.2576775 0.4811924977
259.2420274 1.337845119
261.221292 3.654012643
263.236942 4.408931638
265.2525921 1.83170963
267.2682422 0.7143565281
277.2525921 1.400029176
287.236942 2.545740345
305.2475067 6.187912885
307.2631568 0.427874708
323.2580714 1.479630039
355.2479006 0.5335421289
361.2737215 4.17525385
365.2686361 0.593101238
379.2842861 15.82658976
381.2635507 0.6959630287
397.2948508 10.85465056

Name: +ve in-silico MS/MS by CFM-ID for MKRXBTPWEZWRSX-XKFLDVJKSA-N
ID: MKRXBTPWEZWRSX-XKFLDVJKSA-N
Comment: Energy1
Num peaks: 31
41.03857658 1.376704132
55.05422664 1.736080631
57.0334912 5.070366311
59.04914126 0.8861768101
75.04405588 8.297689487
93.05462057 1.358599896
123.1168269 0.8612142446
149.132477 0.834226898
151.148127 1.530341705
153.1637771 0.7428085524
155.0702706 0.9122288532
173.0808353 1.265231402
205.1950772 1.969581218
221.1899918 0.8156532741
223.2056419 2.474605468
243.2107273 4.121763887
245.1899918 1.086334961
245.2263773 4.837849061
247.2420274 1.448893815
249.2576775 0.8794146326
259.2420274 1.475082729
261.221292 4.333528075
263.236942 5.951199164
265.2525921 2.151554121
267.2682422 0.7613446154
277.2525921 1.594544231
287.236942 2.416079275
305.2475067 2.808257781
361.2737215 3.281038231
379.2842861 3.081298136
397.2948508 0.8535321046

Name: +ve in-silico MS/MS by CFM-ID for MKRXBTPWEZWRSX-XKFLDVJKSA-N
ID: MKRXBTPWEZWRSX-XKFLDVJKSA-N
Comment: Energy2
Num peaks: 31
39.02292652 1.186593817
41.03857658 1.793844093
53.03857658 1.015949485
55.05422664 3.197854036
57.0334912 3.448925889
57.06987671 1.170662467
59.04914126 1.550641356
67.05422664 1.483464795
69.06987671 1.003713652
75.04405588 2.129839808
81.06987671 0.9909658596
83.08552677 0.9493480476
121.1011768 2.399058545
123.1168269 2.393184016
137.132477 1.330743401
149.132477 4.101611098
151.148127 2.591521885
153.1637771 1.00101563
203.1794272 1.384714543
205.1950772 1.235736232
221.1899918 1.075319421
223.2056419 1.762105662
247.2420274 1.317739821
257.2263773 1.083495199
259.2420274 1.553300012
261.221292 2.914698635
261.2576775 0.9642544484
263.236942 3.344621951
277.2525921 1.488995131
305.2475067 1.78860954
381.2635507 1.143716822

Name: +ve in-silico MS/MS by CFM-ID for CNJKZJDRUNYOEY-JASPXPHPSA-N
ID: CNJKZJDRUNYOEY-JASPXPHPSA-N
Comment: Energy0
Num peaks: 31
55.05422664 2.665860723
57.06987671 0.8822562709
83.04914126 2.072171019
121.0647913 0.7693925815
123.0804414 1.407249805
125.0960915 1.194156938
137.0960915 0.9476430637
151.0614373 1.786515309
151.1117415 0.8510803942
191.1430416 1.381420294
193.1586917 1.22940035
205.1586917 0.9165757103
217.1083875 1.02030849
219.1743418 0.9206242495
231.1240375 1.020878718
243.1240375 1.11467937
245.1396876 0.9773052209
285.1709877 1.028955229
287.236942 3.566255486
299.1866378 1.037665551
311.1866378 1.215766861
313.2022878 0.9773052209
339.2179379 1.663193545
353.233588 2.904568571
381.2285026 0.8853469776
393.2285026 0.9503929566
395.2441527 1.29470938
410.2802038 2.077670194
419.2805382 5.947724153
421.2598027 0.8553581167
437.2911028 25.76147419

Name: +ve in-silico MS/MS by CFM-ID for CNJKZJDRUNYOEY-JASPXPHPSA-N
ID: CNJKZJDRUNYOEY-JASPXPHPSA-N
Comment: Energy1
Num peaks: 31
39.02292652 1.889314922
41.03857658 1.383616801
55.05422664 3.947067618
57.06987671 1.459607139
65.03857658 1.124718005
83.04914126 3.032863905
119.0855268 1.055869314
121.0647913 1.167356643
135.0301371 0.8972563
137.0960915 0.9945910848
151.0614373 4.834904359
163.0614373 5.495956175
189.1273916 1.082258639
213.0770873 0.8647509163
217.1083875 1.203050422
231.1240375 0.9915773083
259.2056419 1.116588039
285.1709877 1.166154123
287.236942 0.9515049265
299.1866378 1.317286404
311.1866378 1.294398476
335.1866378 1.172121642
337.2022878 1.839064942
339.2179379 1.838414582
353.233588 2.386472349
355.249238 0.9417166092
381.2285026 1.281551048
394.2852892 1.113856446
410.2802038 1.41238169
419.2805382 1.257036982
437.2911028 1.625106015

Name: +ve in-silico MS/MS by CFM-ID for CNJKZJDRUNYOEY-JASPXPHPSA-N
ID: CNJKZJDRUNYOEY-JASPXPHPSA-N
Comment: Energy2
Num peaks: 31
39.02292652 0.9694583749
41.03857658 1.167583756
55.05422664 11.90213855
57.06987671 0.7829234123
65.03857658 0.7805378232
67.05422664 0.8318137344
83.04914126 2.013069725
117.0447246 0.727760594
119.0603746 0.7979140356
119.0855268 0.7446216457
122.0348882 0.8908763165
131.0603746 0.8254240061
135.0301371 2.265949161
151.0614373 11.7981391
163.0614373 0.9177965612
193.1586917 0.8443162699
203.1794272 1.044847855
217.1586917 0.81876886
227.154275 1.313381847
241.1699251 0.77961667
261.221292 0.987175319
269.2012252 2.094832991
271.2168753 0.8201004758
273.221292 1.116967655
285.221292 0.7104584755
287.236942 0.8618582771
297.1709877 0.81876886
351.2179379 0.9708547751
353.2587401 1.813121829
410.2802038 1.695673357
421.2598027 1.122198876

Name: +ve in-silico MS/MS by CFM-ID for MKRXBTPWEZWRSX-KNEUARKQSA-N
ID: MKRXBTPWEZWRSX-KNEUARKQSA-N
Comment: Energy0
Num peaks: 31
57.0334912 1.436650811
59.04914126 0.6984139218
61.02840582 0.719652592
73.02840582 1.231164604
75.04405588 9.906897831
77.05970595 0.5959073015
93.05462057 1.006560441
133.0495352 0.7129437554
173.0808353 1.251037965
187.0964854 0.693358993
205.1950772 0.8557031134
223.2056419 1.115863107
245.2263773 1.441156795
247.2420274 1.021038534
249.2576775 0.4811924977
259.2420274 1.337845119
261.221292 3.654012643
263.236942 4.408931638
265.2525921 1.83170963
267.2682422 0.7143565281
277.2525921 1.400029176
287.236942 2.545740345
305.2475067 6.187912885
307.2631568 0.427874708
323.2580714 1.479630039
355.2479006 0.5335421289
361.2737215 4.17525385
365.2686361 0.593101238
379.2842861 15.82658976
381.2635507 0.6959630287
397.2948508 10.85465056

Name: +ve in-silico MS/MS by CFM-ID for MKRXBTPWEZWRSX-KNEUARKQSA-N
ID: MKRXBTPWEZWRSX-KNEUARKQSA-N
Comment: Energy1
Num peaks: 31
41.03857658 1.376704132
55.05422664 1.736080631
57.0334912 5.070366311
59.04914126 0.8861768101
75.04405588 8.297689487
93.05462057 1.358599896
123.1168269 0.8612142446
149.132477 0.834226898
151.148127 1.530341705
153.1637771 0.7428085524
155.0702706 0.9122288532
173.0808353 1.265231402
205.1950772 1.969581218
221.1899918 0.8156532741
223.2056419 2.474605468
243.2107273 4.121763887
245.1899918 1.086334961
245.2263773 4.837849061
247.2420274 1.448893815
249.2576775 0.8794146326
259.2420274 1.475082729
261.221292 4.333528075
263.236942 5.951199164
265.2525921 2.151554121
267.2682422 0.7613446154
277.2525921 1.594544231
287.236942 2.416079275
305.2475067 2.808257781
361.2737215 3.281038231
379.2842861 3.081298136
397.2948508 0.8535321046

Name: +ve in-silico MS/MS by CFM-ID for MKRXBTPWEZWRSX-KNEUARKQSA-N
ID: MKRXBTPWEZWRSX-KNEUARKQSA-N
Comment: Energy2
Num peaks: 31
39.02292652 1.186593817
41.03857658 1.793844093
53.03857658 1.015949485
55.05422664 3.197854036
57.0334912 3.448925889
57.06987671 1.170662467
59.04914126 1.550641356
67.05422664 1.483464795
69.06987671 1.003713652
75.04405588 2.129839808
81.06987671 0.9909658596
83.08552677 0.9493480476
121.1011768 2.399058545
123.1168269 2.393184016
137.132477 1.330743401
149.132477 4.101611098
151.148127 2.591521885
153.1637771 1.00101563
203.1794272 1.384714543
205.1950772 1.235736232
221.1899918 1.075319421
223.2056419 1.762105662
247.2420274 1.317739821
257.2263773 1.083495199
259.2420274 1.553300012
261.221292 2.914698635
261.2576775 0.9642544484
263.236942 3.344621951
277.2525921 1.488995131
305.2475067 1.78860954
381.2635507 1.143716822

Name: +ve in-silico MS/MS by CFM-ID for WOLAARGQWGYOTJ-GOSISDBHSA-N
ID: WOLAARGQWGYOTJ-GOSISDBHSA-N
Comment: Energy0
Num peaks: 22
85.10117684 0.5581615663
99.1168269 1.233039256
113.132477 0.8495210939
155.1794272 0.614236903
181.1950772 1.577672816
183.2107273 9.411330629
185.2263773 0.7152019509
201.221292 2.563312913
209.0808353 5.330628179
211.0964854 0.9120916263
219.0651853 0.7105477566
237.0757499 10.60442036
255.0863146 0.6926809489
281.1019647 0.8587609163
337.1645649 0.8156392864
393.2635507 1.164027061
395.2792008 1.094358358
405.2635507 3.367593436
407.2792008 1.210817818
419.2792008 5.65239924
421.2584653 2.840720452
437.2897655 27.5190666

Name: +ve in-silico MS/MS by CFM-ID for WOLAARGQWGYOTJ-GOSISDBHSA-N
ID: WOLAARGQWGYOTJ-GOSISDBHSA-N
Comment: Energy1
Num peaks: 31
41.03857658 0.9245657478
43.01784114 0.7604207187
43.05422664 1.586603342
55.05422664 0.935629257
57.06987671 1.460846902
69.06987671 1.889380119
71.08552677 1.994116337
83.08552677 1.633470791
85.10117684 2.182044199
97.10117684 1.15655291
99.1168269 3.46681845
109.1011768 0.7728935761
111.1168269 2.142180573
113.132477 3.880048041
115.148127 0.8558771784
155.1794272 1.032224607
181.1950772 1.657418669
183.2107273 11.3945218
201.221292 1.633499147
207.0651853 1.092796867
209.0808353 1.515785997
219.0651853 2.091910979
237.0757499 11.61778973
325.1645649 0.7324597029
337.1645649 1.218203326
393.2635507 1.212177701
395.2792008 0.9623582447
405.2635507 2.516444551
419.2792008 2.536440106
421.2584653 1.67835902
437.2897655 3.91641297

Name: +ve in-silico MS/MS by CFM-ID for WOLAARGQWGYOTJ-GOSISDBHSA-N
ID: WOLAARGQWGYOTJ-GOSISDBHSA-N
Comment: Energy2
Num peaks: 31
41.03857658 2.598168738
43.01784114 0.9228315791
43.05422664 4.259185717
55.01784114 0.9536379882
55.05422664 1.519181977
57.06987671 2.191653314
69.06987671 1.182069004
71.08552677 1.340367939
83.08552677 0.968550609
85.10117684 1.288737211
87.04405588 1.03062758
99.1168269 2.386442431
109.1011768 1.115271048
111.1168269 0.924263119
153.0546206 2.317579966
153.1637771 1.060755689
155.0702706 2.414149556
155.1794272 1.384481586
179.0702706 1.3262363
181.1950772 1.45938823
183.2107273 3.11253673
195.0651853 2.503767429
207.0651853 2.504599246
209.0808353 2.377941051
219.0651853 1.603363274
221.0444498 2.576486513
223.0600999 0.8980544342
237.0757499 8.419171848
405.2635507 1.120038757
407.2792008 1.305211111
421.2584653 3.073246024

Name: +ve in-silico MS/MS by CFM-ID for CNJKZJDRUNYOEY-UMQIYAQUSA-N
ID: CNJKZJDRUNYOEY-UMQIYAQUSA-N
Comment: Energy0
Num peaks: 31
55.05422664 2.665860723
57.06987671 0.8822562709
83.04914126 2.072171019
121.0647913 0.7693925815
123.0804414 1.407249805
125.0960915 1.194156938
137.0960915 0.9476430637
151.0614373 1.786515309
151.1117415 0.8510803942
191.1430416 1.381420294
193.1586917 1.22940035
205.1586917 0.9165757103
217.1083875 1.02030849
219.1743418 0.9206242495
231.1240375 1.020878718
243.1240375 1.11467937
245.1396876 0.9773052209
285.1709877 1.028955229
287.236942 3.566255486
299.1866378 1.037665551
311.1866378 1.215766861
313.2022878 0.9773052209
339.2179379 1.663193545
353.233588 2.904568571
381.2285026 0.8853469776
393.2285026 0.9503929566
395.2441527 1.29470938
410.2802038 2.077670194
419.2805382 5.947724153
421.2598027 0.8553581167
437.2911028 25.76147419

Name: +ve in-silico MS/MS by CFM-ID for CNJKZJDRUNYOEY-UMQIYAQUSA-N
ID: CNJKZJDRUNYOEY-UMQIYAQUSA-N
Comment: Energy1
Num peaks: 31
39.02292652 1.889314922
41.03857658 1.383616801
55.05422664 3.947067618
57.06987671 1.459607139
65.03857658 1.124718005
83.04914126 3.032863905
119.0855268 1.055869314
121.0647913 1.167356643
135.0301371 0.8972563
137.0960915 0.9945910848
151.0614373 4.834904359
163.0614373 5.495956175
189.1273916 1.082258639
213.0770873 0.8647509163
217.1083875 1.203050422
231.1240375 0.9915773083
259.2056419 1.116588039
285.1709877 1.166154123
287.236942 0.9515049265
299.1866378 1.317286404
311.1866378 1.294398476
335.1866378 1.172121642
337.2022878 1.839064942
339.2179379 1.838414582
353.233588 2.386472349
355.249238 0.9417166092
381.2285026 1.281551048
394.2852892 1.113856446
410.2802038 1.41238169
419.2805382 1.257036982
437.2911028 1.625106015

Name: +ve in-silico MS/MS by CFM-ID for CNJKZJDRUNYOEY-UMQIYAQUSA-N
ID: CNJKZJDRUNYOEY-UMQIYAQUSA-N
Comment: Energy2
Num peaks: 31
39.02292652 0.9694583749
41.03857658 1.167583756
55.05422664 11.90213855
57.06987671 0.7829234123
65.03857658 0.7805378232
67.05422664 0.8318137344
83.04914126 2.013069725
117.0447246 0.727760594
119.0603746 0.7979140356
119.0855268 0.7446216457
122.0348882 0.8908763165
131.0603746 0.8254240061
135.0301371 2.265949161
151.0614373 11.7981391
163.0614373 0.9177965612
193.1586917 0.8443162699
203.1794272 1.044847855
217.1586917 0.81876886
227.154275 1.313381847
241.1699251 0.77961667
261.221292 0.987175319
269.2012252 2.094832991
271.2168753 0.8201004758
273.221292 1.116967655
285.221292 0.7104584755
287.236942 0.8618582771
297.1709877 0.81876886
351.2179379 0.9708547751
353.2587401 1.813121829
410.2802038 1.695673357
421.2598027 1.122198876

Name: +ve in-silico MS/MS by CFM-ID for KBXIJAUSPXZGMP-BBFMFJFNSA-N
ID: KBXIJAUSPXZGMP-BBFMFJFNSA-N
Comment: Energy0
Num peaks: 31
41.00219107 1.324177972
43.01784114 0.6047181344
43.05422664 0.5525424829
45.0334912 1.115243562
47.04914126 1.062519965
99.00767038 1.081476999
101.0233204 0.799114933
111.0076704 2.984340417
113.0233204 0.7516748235
115.0389705 0.6569122001
139.148127 0.5515209144
281.1383502 0.5515209144
289.2525921 0.5978830964
315.2318567 0.6115379705
319.2631568 2.407460831
321.2788068 0.5565672682
341.2475067 1.791890584
343.2631568 0.8922799653
345.2788068 1.664022292
347.2944569 0.6139687661
349.2009504 0.5515209144
357.2424213 1.231551117
359.2580714 7.674923074
371.2580714 4.497887187
373.2737215 5.069115672
375.2893715 2.765917805
377.2322506 0.8207146698
389.2686361 0.7471024805
401.2686361 7.160627247
403.2479006 0.8232524393
419.2792008 21.26377047

Name: +ve in-silico MS/MS by CFM-ID for KBXIJAUSPXZGMP-BBFMFJFNSA-N
ID: KBXIJAUSPXZGMP-BBFMFJFNSA-N
Comment: Energy1
Num peaks: 31
39.02292652 1.201273359
41.03857658 0.9099183051
43.01784114 0.9211793274
111.0076704 4.941846184
113.0233204 2.044939284
125.0233204 1.395350959
127.002585 1.319880164
129.0182351 0.8764501635
245.2263773 1.041162235
247.2420274 1.12115224
257.2263773 1.441761584
259.2420274 0.9919019294
273.2576775 1.278410295
299.2733275 0.9287810407
319.2631568 2.016181666
341.2475067 1.131083578
343.2631568 1.122004063
345.2788068 0.885168392
347.2944569 1.611654283
353.2475067 0.8159672348
355.2631568 0.926191707
359.2580714 1.521494265
371.2580714 3.747836692
373.2737215 4.449543852
375.2166005 0.7769051956
375.2893715 2.516518739
377.2322506 0.942747083
389.2686361 1.390068396
401.2686361 6.614654009
403.2479006 0.8530397531
419.2792008 2.700153013

Name: +ve in-silico MS/MS by CFM-ID for KBXIJAUSPXZGMP-BBFMFJFNSA-N
ID: KBXIJAUSPXZGMP-BBFMFJFNSA-N
Comment: Energy2
Num peaks: 31
39.02292652 9.72869126
41.00219107 4.177411586
41.03857658 2.263376932
47.04914126 1.017228783
55.01784114 1.105233132
55.05422664 0.9148375845
57.0334912 0.9408801293
67.01784114 1.845118672
69.0334912 1.235878739
97.02840582 1.529545198
111.0076704 1.117966846
217.1950772 0.8674839176
219.2107273 1.546323456
243.2107273 1.262874371
245.2263773 1.700018473
247.2420274 1.541843533
261.2576775 1.865742665
287.236942 1.280420121
299.2733275 0.8525187229
315.2318567 1.321715117
317.2475067 1.471333161
321.2788068 1.305728136
329.2838922 0.8878565608
341.2475067 1.089059709
343.2631568 1.328163712
375.2166005 0.8934612849
375.2893715 1.037588978
377.2322506 0.9358391841
389.2322506 1.106489661
391.2479006 1.088003923
403.2479006 1.611560878

Name: +ve in-silico MS/MS by CFM-ID for KGVKIQAINOSETA-OXMJYEOYSA-N
ID: KGVKIQAINOSETA-OXMJYEOYSA-N
Comment: Energy0
Num peaks: 31
41.00219107 0.8866133251
45.0334912 0.9669742606
47.04914126 0.8049964769
99.00767038 1.642208171
101.0233204 0.5821447412
111.0076704 0.788178003
129.0182351 1.321669214
293.2475067 0.8026546714
295.2631568 0.5695893799
307.2631568 0.9532895605
319.2631568 1.191499755
337.2737215 1.647182761
343.2631568 0.5011386406
345.2788068 0.6254251946
359.2580714 4.078282798
361.2737215 0.4934160325
363.2893715 0.9995702018
371.2580714 1.14438536
373.2737215 2.108344867
375.252986 1.247230554
375.2893715 0.8709407701
377.2686361 4.44111309
387.252986 0.5276135038
389.2686361 1.251142792
391.2842861 2.110817779
393.2999362 1.413503975
395.2428153 0.6311690923
401.2686361 8.500224191
419.2792008 20.43851006
421.2584653 0.5838834727
437.2897655 14.17114043

Name: +ve in-silico MS/MS by CFM-ID for KGVKIQAINOSETA-OXMJYEOYSA-N
ID: KGVKIQAINOSETA-OXMJYEOYSA-N
Comment: Energy1
Num peaks: 31
43.01784114 1.156694081
111.0076704 3.866875274
113.0233204 0.7133146205
125.0233204 1.445177539
129.0182351 3.508662841
137.0233204 0.8764270911
143.0338851 1.074065998
191.1794272 0.8792000855
193.1950772 0.8048280561
219.2107273 0.8493988829
289.2525921 2.130156845
307.2631568 2.194303341
317.2475067 0.7124265417
319.2631568 2.80309375
321.2788068 0.6908048322
337.2737215 1.383763368
341.2475067 0.8198176879
345.2788068 0.9504102612
347.2944569 1.496093319
359.2580714 1.373846736
371.2580714 0.8918026529
373.2737215 1.104213923
375.252986 0.7495009485
375.2893715 1.054718489
377.2686361 1.108786165
391.2842861 1.171011029
393.2999362 0.9720999558
395.2428153 0.8043693266
401.2686361 9.086250778
419.2792008 6.96752964
437.2897655 2.040260629

Name: +ve in-silico MS/MS by CFM-ID for KGVKIQAINOSETA-OXMJYEOYSA-N
ID: KGVKIQAINOSETA-OXMJYEOYSA-N
Comment: Energy2
Num peaks: 31
41.00219107 2.500283965
53.00219107 0.9476116169
55.01784114 1.233267205
55.05422664 1.039347491
99.00767038 1.740719702
111.0076704 2.244404046
129.0182351 1.150503425
189.1637771 1.5208759
191.1794272 1.432660448
205.1950772 1.123796005
217.1950772 1.590802839
219.2107273 3.385535195
275.236942 1.214058573
287.236942 1.23619877
289.2525921 2.099512122
307.2631568 1.376889756
317.2475067 1.10441251
319.2631568 1.09885141
329.2111212 0.9352373558
331.2267713 0.984177786
341.2475067 1.232911762
343.2267713 1.389330717
343.2631568 1.137808281
345.2788068 2.424866917
347.2944569 1.159646133
375.252986 1.259238509
375.2893715 1.011593905
395.2428153 1.012874516
401.2686361 2.079863998
409.2584653 0.9976916939
421.2584653 1.562861518

Name: +ve in-silico MS/MS by CFM-ID for KCCMJEKBHKZTPK-RVTXAWHXSA-N
ID: KCCMJEKBHKZTPK-RVTXAWHXSA-N
Comment: Energy0
Num peaks: 31
47.04914126 1.36817316
57.06987671 1.055620725
73.02840582 0.5754413391
83.04914126 0.7368422226
85.06479133 7.499552784
87.04405588 0.9148175462
117.0546206 0.4614427128
247.1692564 0.5256904513
261.1849065 1.112307256
275.2005565 0.4954504022
305.2111212 0.5169206814
315.1954711 0.9751964499
317.2111212 2.996061058
319.2267713 1.06550513
321.2424213 0.5182248031
329.2111212 0.8303266279
331.2267713 2.033442524
333.2060358 0.4973753952
335.2216859 3.564233059
347.2216859 0.6246343593
349.237336 1.748676393
353.2322506 0.7841642334
373.237336 3.009145557
391.2479006 4.357744826
393.2635507 0.4800804591
395.2428153 0.4241606165
397.2584653 0.4490924423
401.2686361 9.763214056
409.2584653 1.440951461
419.2792008 19.74072917
437.2897655 9.503452958

Name: +ve in-silico MS/MS by CFM-ID for KCCMJEKBHKZTPK-RVTXAWHXSA-N
ID: KCCMJEKBHKZTPK-RVTXAWHXSA-N
Comment: Energy1
Num peaks: 31
47.04914126 3.256117898
57.06987671 3.654959022
67.05422664 0.6293441107
85.06479133 7.1455402
99.04405588 1.020336869
113.0597059 0.7608586096
115.075356 0.6582621195
117.0546206 0.8413402819
157.0859207 0.7002863331
261.1849065 1.531062161
275.2005565 0.984612037
277.1434356 0.9647929909
287.2005565 1.078239465
291.1954711 1.027861137
301.2162066 0.7644262214
303.1954711 0.6729764286
303.2318567 0.6608430159
305.2111212 1.065715948
315.1954711 0.6730838012
317.2111212 3.228604859
319.2267713 1.036288794
331.2267713 1.823061593
335.2216859 2.788943288
345.2424213 0.9427440145
349.237336 0.769022589
373.237336 3.480130249
391.2479006 3.125962489
401.2686361 2.79735529
409.2584653 0.7092842065
419.2792008 3.562852122
437.2897655 0.9608134456

Name: +ve in-silico MS/MS by CFM-ID for KCCMJEKBHKZTPK-RVTXAWHXSA-N
ID: KCCMJEKBHKZTPK-RVTXAWHXSA-N
Comment: Energy2
Num peaks: 31
27.02292652 0.7218573337
29.03857658 0.7202549582
41.03857658 1.267610425
43.05422664 0.8931105271
47.04914126 0.6753302307
55.05422664 2.94621561
57.06987671 5.119062309
67.05422664 0.9830505449
69.0334912 1.635826733
85.06479133 9.408519809
157.0859207 0.6901073619
183.1015708 0.7501332664
209.1172208 0.7403455542
235.1328709 0.7403455542
261.148521 0.948854355
263.164171 0.7797150442
265.1798211 1.086589678
275.164171 0.8574725264
277.1434356 1.219670656
277.1798211 2.135269183
289.1798211 0.7546422645
291.1954711 1.114650454
301.2162066 0.676874113
303.1954711 1.7245248
305.2111212 2.268030818
315.1954711 0.9258714848
317.2111212 0.7204993513
319.2267713 0.805025085
335.2216859 2.475776581
345.2424213 0.7309509217
409.2584653 0.7332062806

Name: +ve in-silico MS/MS by CFM-ID for FTUIOVKKLXDJFM-RXUPFVKUSA-N
ID: FTUIOVKKLXDJFM-RXUPFVKUSA-N
Comment: Energy0
Num peaks: 24
43.05422664 0.5760546916
71.08552677 0.573257318
73.02840582 1.853856943
83.01275576 0.6217797618
85.02840582 0.8791820059
87.04405588 0.8604444811
97.02840582 1.168446703
115.0389705 5.828692217
139.148127 0.5760546916
269.2263773 0.6341960209
285.221292 1.850141202
287.236942 19.39446844
289.2525921 1.302544311
305.2475067 1.313699649
345.2424213 2.001691261
359.2580714 0.5902863855
369.2424213 3.227194356
371.2580714 1.118048561
387.252986 13.8051974
389.2686361 1.727932753
391.2842861 0.8371372902
401.2686361 4.244441374
403.2479006 0.6360058906
419.2792008 14.60856266

Name: +ve in-silico MS/MS by CFM-ID for FTUIOVKKLXDJFM-RXUPFVKUSA-N
ID: FTUIOVKKLXDJFM-RXUPFVKUSA-N
Comment: Energy1
Num peaks: 31
41.00219107 1.247460111
41.03857658 0.7245258576
43.01784114 1.326551965
43.05422664 0.8796087656
55.01784114 1.533292719
57.0334912 1.388605876
71.08552677 0.8592229032
73.02840582 3.139627134
75.04405588 1.137224059
85.02840582 1.546817561
87.04405588 2.915052642
97.02840582 1.95677923
115.0389705 5.512915646
139.148127 0.8796087656
151.148127 1.385800345
153.1637771 0.7681329147
243.2107273 1.431045656
245.1899918 0.933198492
245.2263773 0.8624985536
269.2263773 2.866902816
271.2420274 1.147176321
285.221292 0.8503971909
287.236942 16.99563241
305.2475067 2.517211904
343.2267713 0.8329220607
345.2424213 2.018548663
359.2580714 1.16772504
369.2424213 0.9634927468
387.252986 1.741973012
401.2686361 2.475550061
419.2792008 2.097342528

Name: +ve in-silico MS/MS by CFM-ID for FTUIOVKKLXDJFM-RXUPFVKUSA-N
ID: FTUIOVKKLXDJFM-RXUPFVKUSA-N
Comment: Energy2
Num peaks: 31
27.02292652 2.326253339
41.03857658 1.514009355
43.05422664 1.214809655
55.01784114 3.164418123
55.05422664 2.119920345
57.0334912 1.898335381
69.06987671 1.161202241
73.02840582 1.365082144
83.08552677 1.235591067
85.02840582 2.24999772
115.0389705 1.344468254
121.1011768 1.535683162
123.1168269 1.690273094
125.132477 1.235907233
137.132477 1.155608474
139.148127 1.214809655
149.0960915 1.355942949
149.132477 2.258618864
151.148127 2.524391491
153.1637771 1.099336408
163.1117415 1.673806426
203.1430416 2.021954525
217.1586917 1.355942949
231.1743418 1.673806426
241.1950772 2.106673314
245.1899918 2.618343413
287.236942 9.680235316
289.2525921 1.362364299
389.2322506 1.442284278
391.2479006 1.377774824
403.2479006 2.191559928

Name: +ve in-silico MS/MS by CFM-ID for HFKKCNBSWWXWSC-NPXHUFJNSA-N
ID: HFKKCNBSWWXWSC-NPXHUFJNSA-N
Comment: Energy0
Num peaks: 27
43.01784114 1.161519073
115.075356 1.358301225
129.0910061 0.8002178244
263.2005565 0.8065064356
281.2111212 1.067452208
303.2318567 1.355198219
305.2475067 2.500467307
307.2631568 0.8380424958
317.2475067 0.7456082082
319.2631568 3.188221383
321.2424213 0.980836574
323.2580714 3.280895133
325.2737215 0.7522593024
335.2580714 0.759905925
337.2737215 7.134288283
347.2580714 6.748953426
349.2737215 1.87084748
351.2893715 0.638429189
355.2479006 0.4412552205
355.2842861 4.905432303
361.2737215 1.626862407
365.2686361 9.865690548
367.2842861 1.221220918
369.2999362 0.7649468706
379.2842861 13.14352599
381.2635507 0.9214249348
397.2948508 11.18827989

Name: +ve in-silico MS/MS by CFM-ID for HFKKCNBSWWXWSC-NPXHUFJNSA-N
ID: HFKKCNBSWWXWSC-NPXHUFJNSA-N
Comment: Energy1
Num peaks: 31
39.02292652 1.835939124
41.03857658 2.073959059
43.01784114 0.9102556436
55.05422664 2.885905254
57.06987671 0.9043702577
69.06987671 0.901102197
115.075356 2.295309894
123.1168269 2.588232669
125.132477 1.863876242
129.0910061 1.083714689
261.221292 1.779450406
263.2005565 2.450268897
263.236942 2.097071165
265.2162066 0.8199635375
277.2162066 0.8115612306
279.2318567 1.52609536
281.2111212 2.463701434
281.2475067 0.9602487696
303.2318567 2.062924712
305.2475067 3.719490593
307.2631568 1.495514924
319.2631568 3.566413689
321.2424213 1.436993337
323.2580714 3.09560995
337.2737215 6.928745608
347.2580714 1.621277664
355.2842861 2.065032622
361.2737215 1.223282513
365.2686361 1.457062288
379.2842861 2.737331194
397.2948508 1.566356753

Name: +ve in-silico MS/MS by CFM-ID for HFKKCNBSWWXWSC-NPXHUFJNSA-N
ID: HFKKCNBSWWXWSC-NPXHUFJNSA-N
Comment: Energy2
Num peaks: 31
39.02292652 1.414272476
41.03857658 4.092804874
55.05422664 6.371971569
57.06987671 1.985844936
65.03857658 1.093377497
67.05422664 1.098966068
69.06987671 2.276145437
81.06987671 1.769185346
121.1011768 3.655285112
123.1168269 4.424783229
125.132477 3.407257892
235.2056419 1.18636431
239.2005565 1.006541643
261.1849065 1.145873571
261.221292 1.455568454
263.236942 1.516852855
265.2525921 0.9813581448
277.2525921 1.96018225
279.2318567 1.391542474
281.2111212 1.16754138
281.2475067 2.069650542
293.2475067 2.710556274
295.2631568 1.790510408
303.2318567 1.640017764
305.2475067 1.230061524
307.2631568 1.130130518
317.2475067 1.39954687
319.2631568 1.498217683
323.2580714 1.030206009
337.2737215 1.212529274
381.2635507 1.552024813

Name: +ve in-silico MS/MS by CFM-ID for VIVYKRVHKWPIER-ASIAAXCCSA-N
ID: VIVYKRVHKWPIER-ASIAAXCCSA-N
Comment: Energy0
Num peaks: 20
73.02840582 1.864473603
83.01275576 0.6381199366
85.02840582 0.8925912999
87.04405588 0.8756490053
97.02840582 1.191227762
115.0389705 5.778316994
269.2263773 0.6765764066
285.221292 1.926891768
287.236942 20.37160489
289.2525921 1.337652249
305.2475067 1.344742903
345.2424213 2.117847496
369.2424213 3.351528947
371.2580714 1.148563005
387.252986 14.33973394
389.2686361 1.774886677
391.2842861 0.7836804959
401.2686361 4.381715479
403.2479006 0.6333112993
419.2792008 15.18375841

Name: +ve in-silico MS/MS by CFM-ID for VIVYKRVHKWPIER-ASIAAXCCSA-N
ID: VIVYKRVHKWPIER-ASIAAXCCSA-N
Comment: Energy1
Num peaks: 31
41.00219107 1.231067172
41.03857658 0.8347677001
43.01784114 1.30923846
55.01784114 1.513722092
57.0334912 1.372088909
73.02840582 2.95191161
75.04405588 1.122006655
85.02840582 1.476722479
87.04405588 2.715717457
97.02840582 1.934160362
115.0389705 5.37462352
137.0960915 0.7311251855
151.1117415 0.7618630931
151.148127 0.8979152581
203.1430416 1.114085631
231.1743418 1.16142122
243.2107273 1.479708814
245.2263773 0.8725912495
269.2263773 3.003186541
271.2056419 0.7439409797
271.2420274 1.331984995
285.221292 0.9476138635
287.236942 17.09767865
305.2475067 2.39259728
343.2267713 0.8474198633
345.2424213 2.046036186
359.2580714 1.149203413
369.2424213 0.956921062
387.252986 1.705658903
401.2686361 2.565395743
419.2792008 2.049135423

Name: +ve in-silico MS/MS by CFM-ID for VIVYKRVHKWPIER-ASIAAXCCSA-N
ID: VIVYKRVHKWPIER-ASIAAXCCSA-N
Comment: Energy2
Num peaks: 31
27.02292652 2.320303718
41.03857658 1.933103092
43.05422664 0.9427001835
55.01784114 3.171309669
57.0334912 1.896068419
59.01275576 1.005416479
65.03857658 1.278520034
67.05422664 1.420060249
121.1011768 1.412559354
123.1168269 2.082256994
137.132477 1.382802877
151.148127 2.816415927
161.0960915 1.205969545
163.1117415 1.20960795
201.1273916 0.97572197
203.1430416 1.010578366
205.1586917 1.053269869
217.1586917 1.476404375
219.1743418 0.9427001835
229.1586917 0.9798191036
231.1743418 2.19663435
245.1899918 2.561689223
245.2263773 0.9858983806
247.2056419 1.11226274
271.2056419 1.44235444
283.2056419 1.107169159
285.221292 1.495524786
287.236942 9.521794205
289.2525921 1.364675291
391.2479006 1.015043904
403.2479006 1.861964507

Name: +ve in-silico MS/MS by CFM-ID for GFRDTMTUJTYIJJ-JBPSZHEDSA-N
ID: GFRDTMTUJTYIJJ-JBPSZHEDSA-N
Comment: Energy0
Num peaks: 29
73.02840582 0.6196953327
75.04405588 1.28931778
255.1590856 0.5179056798
301.2162066 0.6816924881
303.2318567 0.7155465492
315.2318567 1.171083392
331.2631568 1.365221312
337.237336 0.4433330727
345.2424213 0.9748185557
357.2424213 1.095985749
359.2580714 2.658192243
361.237336 1.830304286
363.252986 3.326001685
365.2686361 0.9929890701
373.2737215 2.823173021
375.252986 1.684610503
375.2893715 0.6110788083
377.2686361 4.579729849
379.2479006 0.6116067437
381.2635507 2.268016571
389.2686361 1.448175975
391.2842861 6.623224755
393.2999362 2.243579251
395.2792008 0.7550282912
401.2686361 4.041049845
405.2635507 0.5705918988
419.2792008 14.01155334
421.2584653 1.1378172
437.2897655 19.31780457

Name: +ve in-silico MS/MS by CFM-ID for GFRDTMTUJTYIJJ-JBPSZHEDSA-N
ID: GFRDTMTUJTYIJJ-JBPSZHEDSA-N
Comment: Energy1
Num peaks: 31
57.0334912 2.367937299
59.04914126 1.300159581
73.02840582 1.211079545
75.04405588 2.6744258
287.2005565 1.676228023
301.2162066 1.45162057
303.2318567 1.1378591
315.2318567 2.374789951
317.2475067 0.8746541852
321.2788068 0.8568739904
331.2631568 1.798842503
343.2267713 2.106088964
345.2424213 3.933529808
347.2580714 1.325055433
349.2737215 1.814558785
357.2424213 1.560197438
359.2580714 2.417859394
361.237336 2.517391766
363.252986 3.514769871
365.2686361 1.129788932
371.2580714 1.308594841
373.2737215 3.289528539
375.252986 0.9169100742
375.2893715 1.537401792
377.2686361 0.8534254496
389.2686361 1.128688882
391.2842861 3.940064806
393.2999362 1.46306779
401.2686361 4.546721692
419.2792008 5.064465391
437.2897655 2.141993928

Name: +ve in-silico MS/MS by CFM-ID for GFRDTMTUJTYIJJ-JBPSZHEDSA-N
ID: GFRDTMTUJTYIJJ-JBPSZHEDSA-N
Comment: Energy2
Num peaks: 31
41.03857658 1.473832941
53.00219107 2.304970482
55.01784114 0.9403517815
55.05422664 0.9292842868
57.0334912 1.163988533
69.06987671 1.137454218
191.1794272 1.574188278
205.1950772 1.007870767
287.2005565 0.8832444696
303.2318567 0.9055861296
315.2318567 1.429457505
329.2475067 0.9448231254
331.2267713 1.731931784
333.2424213 0.8739264962
333.2788068 1.445292597
335.2216859 0.9439695826
335.2580714 1.826018225
337.237336 0.9917883568
343.2267713 1.255874076
345.2424213 1.097768254
347.2580714 1.50029589
347.2944569 1.367040818
349.237336 1.043216213
351.252986 0.8617408133
357.2424213 2.157527843
359.2580714 1.469732356
371.2580714 1.067983905
373.2737215 3.231301965
375.2893715 1.173864866
401.2686361 0.9033026251
421.2584653 2.411516098

Name: +ve in-silico MS/MS by CFM-ID for OCXVGVTWMGMEPW-TYKWECOVSA-N
ID: OCXVGVTWMGMEPW-TYKWECOVSA-N
Comment: Energy0
Num peaks: 31
55.05422664 0.8521519751
69.06987671 0.6939317836
97.10117684 0.7831908054
101.0597059 1.037632819
111.1168269 1.170104559
123.0804414 1.001087428
125.0960915 0.7544977793
139.075356 1.855901604
141.0910061 2.165141346
151.148127 0.8830925123
165.0910061 2.744994821
167.1430416 0.7177684425
169.1586917 1.67406094
177.1637771 0.6517690257
183.1015708 3.529556578
195.1379563 0.8453340965
197.1536063 2.050075914
235.1692564 0.7709825094
237.1849065 4.976535216
239.2005565 0.6416134097
255.1954711 3.506804481
333.2060358 1.128370389
335.2216859 0.8706928826
359.2580714 1.09924388
377.2686361 0.9171688727
401.2686361 6.317807766
405.2635507 1.092953256
407.2428153 0.9122795903
409.2584653 0.7500371351
419.2792008 15.10324678
437.2897655 7.096408846

Name: +ve in-silico MS/MS by CFM-ID for OCXVGVTWMGMEPW-TYKWECOVSA-N
ID: OCXVGVTWMGMEPW-TYKWECOVSA-N
Comment: Energy1
Num peaks: 31
41.00219107 1.065432121
43.01784114 1.011427153
45.0334912 3.960739913
47.04914126 2.871822465
55.05422664 1.472979558
69.06987671 1.289570544
81.0334912 1.039893035
97.10117684 0.9464524031
111.1168269 1.799479857
121.0647913 1.091950796
123.0804414 1.511415369
125.0960915 1.108166693
137.0960915 1.207705245
139.148127 1.134130729
141.0910061 1.049895886
141.1637771 0.9826303001
149.132477 1.323748442
151.148127 2.189923027
163.148127 1.043197432
165.0910061 2.721767257
183.1015708 1.836827277
237.1849065 1.875622096
255.1954711 3.846425179
321.1696503 0.9100065433
347.2216859 0.965720534
363.2166005 0.9100065433
373.237336 1.200030793
375.252986 0.9698859981
391.2842861 0.9483227899
401.2686361 3.563910756
419.2792008 3.002749143

Name: +ve in-silico MS/MS by CFM-ID for OCXVGVTWMGMEPW-TYKWECOVSA-N
ID: OCXVGVTWMGMEPW-TYKWECOVSA-N
Comment: Energy2
Num peaks: 31
53.03857658 5.116928622
55.05422664 5.211953381
69.06987671 0.8819143495
81.0334912 1.081367161
81.06987671 1.095360666
83.08552677 1.222498156
95.08552677 1.985781007
97.10117684 2.28645786
99.08044139 0.9479766939
109.0647913 0.8512849504
111.0804414 1.49743693
121.0647913 1.934810788
123.0804414 1.280803367
125.0960915 1.701722605
137.0960915 1.106998866
149.132477 3.803118801
151.148127 2.975936431
153.1637771 3.680408208
155.1794272 1.071128263
165.0910061 0.8853518481
165.1273916 1.279960072
167.1430416 0.975240599
169.1586917 1.371839259
183.1015708 0.9824777579
191.1066561 0.8789090839
197.1536063 0.839576623
253.1798211 0.8428704485
255.1954711 2.132833652
335.2216859 0.790110688
347.1853004 1.02883974
349.2009504 1.144302688

Name: +ve in-silico MS/MS by CFM-ID for WPAPOTTYBLXJHT-VYVJRHPGSA-N
ID: WPAPOTTYBLXJHT-VYVJRHPGSA-N
Comment: Energy0
Num peaks: 27
41.03857658 0.7903401411
43.05422664 1.174464512
57.06987671 2.671549632
67.05422664 1.487523712
83.04914126 1.208572047
85.06479133 8.715566511
271.2056419 1.419931111
287.2005565 0.8793397781
297.1849065 0.790768297
299.2005565 2.439058122
301.2162066 0.8238094555
315.1954711 0.7852708699
317.2111212 6.033971244
319.2267713 0.5818677786
335.2216859 2.968058173
353.2322506 0.6467884272
355.2631568 4.682402909
357.2788068 0.8588249448
373.2737215 3.177808975
375.2893715 1.253017858
377.2322506 0.7584514814
383.2580714 4.364194394
391.2479006 0.7144034572
393.2635507 0.9174097805
401.2686361 16.76265102
403.2479006 0.735114292
419.2792008 12.62228659

Name: +ve in-silico MS/MS by CFM-ID for WPAPOTTYBLXJHT-VYVJRHPGSA-N
ID: WPAPOTTYBLXJHT-VYVJRHPGSA-N
Comment: Energy1
Num peaks: 31
39.02292652 2.983525425
41.03857658 2.874135763
43.05422664 8.263658826
45.0334912 0.9881861629
45.06987671 2.250339944
57.06987671 4.40724982
67.05422664 1.900582336
85.06479133 6.338402979
119.0855268 0.7386677862
215.1277855 0.6625898497
255.1590856 0.8601216226
271.2056419 3.141894638
273.221292 0.810879871
287.2005565 1.825403516
289.2162066 1.260716029
291.2318567 0.6693189758
299.2005565 3.414106573
301.2162066 0.8998302387
317.2111212 8.549947102
319.2267713 0.9333744033
335.2216859 2.416844274
355.2631568 2.184383428
357.2788068 1.1151543
373.2737215 1.349948843
375.2166005 0.6983101846
375.2893715 0.6468953626
383.2580714 2.434448564
389.2686361 0.6267509444
401.2686361 2.973641299
403.2479006 0.7420723422
419.2792008 1.119599739

Name: +ve in-silico MS/MS by CFM-ID for WPAPOTTYBLXJHT-VYVJRHPGSA-N
ID: WPAPOTTYBLXJHT-VYVJRHPGSA-N
Comment: Energy2
Num peaks: 31
39.02292652 1.169439851
41.03857658 4.220239518
43.05422664 2.481818207
45.06987671 0.8914534587
55.05422664 1.511137217
57.06987671 7.652752566
59.08552677 0.9246712528
63.02292652 0.7351275808
65.03857658 1.062668639
67.05422664 1.238354898
85.02840582 0.9921393525
85.06479133 1.881538392
91.05422664 0.7351275808
93.06987671 0.7042542654
117.0698767 1.760793193
119.0855268 1.803315282
211.148127 0.9240470816
229.1586917 0.9791053219
245.1899918 1.57674458
271.2056419 3.409360174
287.2005565 2.510757316
289.2162066 0.7401246752
299.2005565 0.8046102492
315.1954711 0.7952096649
317.2111212 4.258390346
351.2166005 0.9473986066
353.2322506 0.8950104954
361.2009504 0.7744187914
389.2322506 0.7562953764
391.2479006 0.8959411329
403.2479006 1.53593189

Name: +ve in-silico MS/MS by CFM-ID for SUYNLZSLCUSGJA-GBZCCZOMSA-N
ID: SUYNLZSLCUSGJA-GBZCCZOMSA-N
Comment: Energy0
Num peaks: 31
43.01784114 1.404333731
55.05422664 1.102280853
61.02840582 1.351521281
69.06987671 1.033413951
79.05422664 0.7394224581
81.06987671 1.440969049
83.08552677 1.284282204
109.1011768 1.176118571
137.132477 1.159108175
277.1798211 2.473027751
279.1954711 0.6464179261
327.180215 1.015863228
329.1958651 0.7400776299
345.2424213 0.6357591028
351.180215 1.098119247
353.1958651 2.11646574
355.2115151 0.8379151564
363.252986 0.6362410715
367.2115151 0.7411424455
375.252986 1.492892618
377.2686361 6.397009672
379.2479006 1.79179369
381.2271652 0.9182854588
393.2271652 2.870690827
395.2428153 2.175665666
395.2792008 9.145610353
405.2635507 5.359523057
407.2792008 1.83504513
419.2792008 1.351403208
421.2584653 1.166069666
437.2897655 20.49601818

Name: +ve in-silico MS/MS by CFM-ID for SUYNLZSLCUSGJA-GBZCCZOMSA-N
ID: SUYNLZSLCUSGJA-GBZCCZOMSA-N
Comment: Energy1
Num peaks: 31
39.02292652 1.145120047
43.01784114 1.081643192
55.05422664 3.458815658
69.06987671 2.609506058
79.05422664 1.105645935
81.06987671 1.908371511
107.0855268 0.8505863462
109.1011768 1.279299945
139.075356 0.9031787688
141.0910061 1.336544019
277.1798211 1.550258294
317.2475067 1.365376885
323.1489149 1.11507924
325.1645649 1.152340163
327.180215 0.8509622271
335.2580714 1.017432038
351.180215 2.128575109
353.1958651 1.461067076
363.252986 1.021414981
365.1958651 0.8861417072
367.2115151 1.43362477
375.252986 2.729689074
377.2686361 5.698862077
379.2479006 1.033665692
379.2842861 1.05040256
381.2271652 1.638564174
393.2271652 1.225273665
395.2792008 4.101720479
405.2635507 2.316496586
419.2792008 1.087867457
437.2897655 2.640766475

Name: +ve in-silico MS/MS by CFM-ID for SUYNLZSLCUSGJA-GBZCCZOMSA-N
ID: SUYNLZSLCUSGJA-GBZCCZOMSA-N
Comment: Energy2
Num peaks: 31
39.02292652 1.241229086
51.02292652 3.700192076
53.03857658 3.196469614
55.05422664 8.377941326
61.02840582 1.336949554
65.03857658 2.168218481
67.05422664 3.001996077
69.06987671 3.936040981
79.05422664 0.8194429088
81.06987671 1.258341515
119.0855268 1.73511752
121.1011768 0.910541951
129.1637771 0.8468573962
143.1794272 0.9447182598
171.1168269 1.251881061
277.1798211 0.9032877542
291.1954711 0.8182238841
295.1903858 0.9756073872
321.2424213 0.9859888301
323.2216859 1.620765853
325.2009504 1.382817122
339.2166005 2.013113989
351.252986 1.434247077
363.2166005 0.9532619209
363.252986 2.472336205
365.1958651 0.841567139
379.2115151 1.196844926
379.2479006 1.287922346
405.2635507 0.8389084678
407.2792008 1.063978259
421.2584653 2.263275441

Name: +ve in-silico MS/MS by CFM-ID for ITBIOEXYDKFWDZ-UQQJARMISA-N
ID: ITBIOEXYDKFWDZ-UQQJARMISA-N
Comment: Energy0
Num peaks: 14
73.02840582 0.818826128
133.0495352 2.571766472
151.1117415 0.6201715997
269.2263773 0.7730363146
273.221292 1.065105075
275.236942 1.233211026
277.2525921 0.8712359727
287.236942 17.34819825
289.2525921 1.72868769
305.2475067 22.41172647
401.2686361 1.635596005
419.2792008 12.96287986
421.2584653 0.7147022495
437.2897655 15.28921342

Name: +ve in-silico MS/MS by CFM-ID for ITBIOEXYDKFWDZ-UQQJARMISA-N
ID: ITBIOEXYDKFWDZ-UQQJARMISA-N
Comment: Energy1
Num peaks: 31
115.0389705 1.345085661
133.0495352 4.629192774
137.0960915 1.334313583
141.1273916 0.8706319849
149.0960915 0.8503610185
151.1117415 1.475778362
155.1430416 0.9570178083
165.1273916 1.334313583
169.1586917 0.8198279927
203.1430416 1.242789049
205.1586917 1.301944874
217.1586917 0.8700244671
219.1743418 1.111389099
231.1743418 1.887928938
233.1899918 0.9557045807
259.2056419 1.258196519
261.221292 1.108535654
263.2005565 1.019639495
263.236942 1.220418507
269.2263773 1.203035444
273.221292 0.7420280841
275.236942 1.383836131
277.2525921 3.432839112
285.221292 0.870463466
287.236942 16.30820247
289.2525921 0.9339797193
305.2475067 21.96346133
401.2686361 0.9170163689
409.2948508 0.9426406376
419.2792008 1.97425025
437.2897655 1.319824297

Name: +ve in-silico MS/MS by CFM-ID for ITBIOEXYDKFWDZ-UQQJARMISA-N
ID: ITBIOEXYDKFWDZ-UQQJARMISA-N
Comment: Energy2
Num peaks: 31
71.01275576 1.022675372
73.02840582 2.246323607
115.0389705 1.1704297
137.0960915 1.623154502
141.1273916 2.463164972
151.1117415 1.407636345
155.1430416 1.310556177
165.1273916 1.623154502
169.1586917 2.244358867
203.1430416 1.459883271
205.1586917 1.250748888
217.1586917 1.1930068
229.1586917 1.168681925
231.1743418 1.972319084
233.1899918 1.502406629
245.1899918 1.061864607
247.2056419 1.410595194
247.2420274 1.730269804
255.2107273 2.651313955
257.2263773 1.067006167
259.2056419 1.179296635
259.2420274 1.130777479
261.221292 1.339693694
263.236942 2.270974636
273.221292 2.267615596
275.236942 2.550904885
277.2525921 4.014489653
285.221292 1.113356127
287.236942 6.345967735
289.2525921 1.49033758
305.2475067 3.618683693

Name: +ve in-silico MS/MS by CFM-ID for QCBBYPFNMFFJJJ-ROCOLNCUSA-N
ID: QCBBYPFNMFFJJJ-ROCOLNCUSA-N
Comment: Energy0
Num peaks: 30
39.02292652 3.107263341
41.03857658 2.05303577
43.05422664 1.474056134
55.05422664 2.925686705
65.03857658 1.062387895
81.0334912 1.360232412
83.04914126 7.335388239
101.0597059 1.048655017
259.2056419 0.6618650748
273.221292 1.473976081
299.2005565 0.566721084
301.2162066 3.315193031
303.1954711 0.646001776
315.1954711 0.6183361909
317.2111212 2.306605171
319.2267713 7.119439259
337.237336 0.8253773563
357.2424213 1.127403717
359.2580714 2.603917177
371.2580714 1.147238867
373.2737215 5.048098808
375.2166005 0.812410105
375.2893715 0.7963783266
377.2322506 1.176257717
383.2580714 3.888175825
389.2686361 0.5204110316
391.2842861 0.5385428785
401.2686361 11.71876397
403.2479006 0.5986746999
419.2792008 12.28162829

Name: +ve in-silico MS/MS by CFM-ID for QCBBYPFNMFFJJJ-ROCOLNCUSA-N
ID: QCBBYPFNMFFJJJ-ROCOLNCUSA-N
Comment: Energy1
Num peaks: 31
39.02292652 20.07182832
41.03857658 14.52365818
43.05422664 3.181039663
45.06987671 2.055694446
55.05422664 4.343035251
57.06987671 0.7026066416
65.03857658 0.9280746683
81.0334912 0.8167212503
83.04914126 5.065347247
101.0597059 1.163944101
215.1430416 0.626474135
217.1586917 0.556178317
257.1899918 1.803183251
259.2056419 2.178984503
271.2056419 0.6156421644
273.221292 1.920360722
275.2005565 0.623751644
275.236942 0.5562378393
289.2162066 0.5764160477
301.2162066 1.615218168
317.2111212 1.556748539
319.2267713 3.214119189
331.2267713 0.6161404461
337.237336 1.043181776
355.2631568 0.5821587549
359.2580714 1.067468585
373.2737215 2.280332217
375.2166005 0.824635561
383.2580714 0.7031304155
401.2686361 1.385932637
419.2792008 0.6342725345

Name: +ve in-silico MS/MS by CFM-ID for QCBBYPFNMFFJJJ-ROCOLNCUSA-N
ID: QCBBYPFNMFFJJJ-ROCOLNCUSA-N
Comment: Energy2
Num peaks: 31
39.02292652 14.53442334
41.03857658 8.881907913
43.05422664 1.954067688
53.03857658 0.7141839038
55.05422664 8.687910002
57.06987671 1.423896527
67.01784114 0.7400729854
81.0334912 0.683868581
83.04914126 2.53397026
85.02840582 0.5640002375
101.0597059 1.306602285
137.132477 0.564471215
215.1430416 1.003349224
217.1586917 1.18224266
235.1328709 0.5471611611
249.148521 0.5566636994
257.1899918 3.620628841
259.2056419 2.701032561
273.148521 0.6137237487
273.221292 2.801934276
289.2162066 0.6307786856
315.1954711 0.9454544388
317.2111212 0.8430902444
319.2267713 0.8023080196
331.2267713 0.6392251876
335.2216859 0.5440062287
371.2580714 1.031869886
375.2166005 0.8055146681
389.2322506 0.8192079121
391.2479006 0.8758263187
403.2479006 1.622602718

Name: +ve in-silico MS/MS by CFM-ID for RPIROHTYJARXSQ-DNRPXUKDSA-N
ID: RPIROHTYJARXSQ-DNRPXUKDSA-N
Comment: Energy0
Num peaks: 20
43.01784114 0.6749910307
43.05422664 0.6018455873
139.148127 0.6016246153
205.1950772 0.9745795849
307.2631568 1.01553909
355.2631568 0.8300585994
357.2424213 1.048433499
359.2580714 1.016683338
371.2580714 2.528666326
373.237336 0.8593462408
373.2737215 1.417540595
375.252986 2.642998554
377.2322506 0.6086815866
377.2686361 2.439090492
383.2580714 10.25569017
389.2686361 1.883257677
391.2842861 1.015330356
401.2686361 29.34606916
403.2479006 0.7209130257
419.2792008 19.64898622

Name: +ve in-silico MS/MS by CFM-ID for RPIROHTYJARXSQ-DNRPXUKDSA-N
ID: RPIROHTYJARXSQ-DNRPXUKDSA-N
Comment: Energy1
Num peaks: 31
41.00219107 18.07882197
41.03857658 0.5802023244
43.01784114 9.56815358
43.05422664 0.680233449
45.0334912 3.583363955
47.04914126 0.5752528725
55.01784114 0.6120934995
55.05422664 0.5597513504
71.08552677 0.648802205
123.1168269 0.5499583371
137.132477 0.5391452112
139.148127 0.6702008497
151.148127 0.5499583371
191.1794272 0.7319398608
203.1794272 0.5520868457
205.1950772 0.5502858262
301.2525921 0.6246142386
355.2267713 1.444686731
357.2424213 4.770817285
359.2580714 0.8624187955
371.2580714 0.7450689019
373.237336 0.9783975266
375.252986 3.216298028
377.2322506 0.5694253624
377.2686361 1.097645691
383.2580714 6.414069497
389.2686361 0.7569188634
391.2842861 0.757809212
401.2686361 6.406535123
403.2479006 0.7102597118
419.2792008 2.310913658

Name: +ve in-silico MS/MS by CFM-ID for RPIROHTYJARXSQ-DNRPXUKDSA-N
ID: RPIROHTYJARXSQ-DNRPXUKDSA-N
Comment: Energy2
Num peaks: 31
25.00727645 0.9584464255
39.02292652 1.066768082
41.00219107 1.721714183
41.03857658 1.510573719
43.05422664 1.061424829
53.00219107 2.370562268
55.01784114 1.384577824
55.05422664 1.772405219
121.1011768 1.225663912
123.1168269 1.310021132
125.132477 0.9517097715
139.148127 0.9354635917
149.132477 1.367450242
151.148127 1.310021132
153.1637771 0.9517097715
189.1637771 1.63476187
191.1794272 3.025901565
205.1950772 3.268043818
207.2107273 1.045057071
271.2420274 1.065268912
273.2576775 2.334051362
307.2631568 1.009337225
357.2060358 0.9916632717
359.2216859 1.416349691
359.2580714 1.691035535
371.2580714 3.053261244
383.2580714 1.502753717
389.2322506 1.338177109
391.2479006 1.490735618
401.2686361 1.005082599
403.2479006 2.335203696

Name: +ve in-silico MS/MS by CFM-ID for TYLAMIKBOCFWSP-UZZVPUAOSA-N
ID: TYLAMIKBOCFWSP-UZZVPUAOSA-N
Comment: Energy0
Num peaks: 19
43.01784114 1.48536018
61.02840582 0.6155356243
197.1172208 0.5393792871
251.164171 0.5393792871
277.2162066 0.7359862767
297.221292 0.5692744279
299.236942 1.000935812
315.2318567 2.148936373
317.2475067 2.379502672
319.2267713 0.6021422555
331.2267713 1.193101832
333.2424213 1.940069695
341.2475067 1.159301854
357.2424213 2.798751777
359.2580714 15.22022003
377.2686361 19.69621895
401.2686361 5.698516069
403.2479006 1.154478985
419.2792008 20.55524968

Name: +ve in-silico MS/MS by CFM-ID for TYLAMIKBOCFWSP-UZZVPUAOSA-N
ID: TYLAMIKBOCFWSP-UZZVPUAOSA-N
Comment: Energy1
Num peaks: 31
43.01784114 1.254046671
213.1637771 0.8166213032
217.1950772 0.8918355015
227.1794272 0.854758914
235.1692564 1.069589691
235.2056419 0.859810597
241.1950772 1.064059736
275.2005565 1.580363851
277.2162066 0.8141415214
285.1849065 0.9063882394
289.2162066 1.511430226
299.2005565 1.206542169
299.236942 0.9762595221
301.2162066 1.679050446
303.1954711 0.9680572037
303.2318567 1.568075944
305.2475067 1.173694493
315.2318567 1.394905804
317.2111212 0.9104666475
317.2475067 3.845237693
319.2267713 0.947997168
331.2267713 0.920372617
333.2424213 2.092369271
335.2580714 3.516345413
341.2475067 2.048099894
357.2424213 1.770174359
359.2580714 10.84172936
377.2686361 8.215094145
401.2686361 3.003588087
403.2479006 0.8541878253
419.2792008 2.446756174

Name: +ve in-silico MS/MS by CFM-ID for TYLAMIKBOCFWSP-UZZVPUAOSA-N
ID: TYLAMIKBOCFWSP-UZZVPUAOSA-N
Comment: Energy2
Num peaks: 31
43.01784114 1.196702366
51.02292652 1.226678968
159.1168269 1.443625823
173.132477 1.814086696
175.148127 2.146984946
187.148127 1.784259408
189.1637771 1.357745138
229.1950772 1.099281609
231.2107273 3.082952358
233.1536063 1.362642419
235.2056419 2.410464562
241.1950772 1.157512682
249.221292 1.085937702
263.236942 1.492404067
271.1692564 1.458383262
271.2056419 1.218015489
275.2005565 1.823821726
285.1849065 1.846842528
287.2005565 1.489709086
289.2162066 1.871423075
299.2005565 2.228615433
301.2162066 2.650404626
303.1954711 1.151930323
305.2475067 1.347391833
315.2318567 1.255919366
317.2111212 1.716972243
317.2475067 2.270497672
331.2267713 1.47246782
333.2424213 2.533928398
357.2424213 1.141764135
403.2479006 1.346256673

Name: +ve in-silico MS/MS by CFM-ID for IYKWRWFFFLJWCZ-UOIPBLJYSA-N
ID: IYKWRWFFFLJWCZ-UOIPBLJYSA-N
Comment: Energy0
Num peaks: 29
97.02840582 1.164297399
107.0855268 0.5062917955
111.0440559 0.5749502893
123.0440559 0.552483263
151.075356 0.557220049
165.0910061 1.466796148
179.1066561 0.9829610807
235.1692564 0.9159057649
253.1798211 1.036640182
289.2162066 0.6267458459
291.1954711 0.5023261928
293.2111212 0.7411546773
295.2267713 0.5209059567
307.2267713 0.6112502101
315.2682422 1.853269271
341.2475067 6.439063213
353.2475067 0.5554973438
355.2631568 5.144113673
357.2424213 5.909392837
357.2788068 1.23075932
359.2580714 9.678748775
371.2580714 0.8351472263
373.2737215 4.605261478
375.2893715 1.310231484
383.2580714 4.812204061
391.2842861 0.6038076833
401.2686361 15.68532962
403.2479006 0.5972647542
419.2792008 10.15499736

Name: +ve in-silico MS/MS by CFM-ID for IYKWRWFFFLJWCZ-UOIPBLJYSA-N
ID: IYKWRWFFFLJWCZ-UOIPBLJYSA-N
Comment: Energy1
Num peaks: 31
39.02292652 1.103129308
41.03857658 1.190950754
97.02840582 4.407060454
105.0698767 0.9943231258
111.0440559 1.231011635
123.0440559 0.8673980216
165.0910061 2.568051623
179.1066561 1.384987298
207.1743418 1.056186018
235.1692564 1.945883657
253.1798211 1.748609698
261.221292 1.108507032
273.1849065 0.8647840861
287.2005565 0.8668401948
289.2162066 1.794752143
307.2267713 1.095344358
313.2162066 2.074151259
315.2318567 1.792106987
315.2682422 1.222509755
331.2267713 0.8744606778
333.2424213 1.107578541
341.2475067 2.450734871
353.2475067 1.38910658
355.2631568 2.880448397
357.2788068 1.835332999
359.2580714 2.833349124
373.2737215 2.844789084
375.2893715 0.9767903904
383.2580714 2.505309961
401.2686361 3.206689038
419.2792008 1.128952413

Name: +ve in-silico MS/MS by CFM-ID for IYKWRWFFFLJWCZ-UOIPBLJYSA-N
ID: IYKWRWFFFLJWCZ-UOIPBLJYSA-N
Comment: Energy2
Num peaks: 31
39.02292652 2.839042775
41.03857658 2.247034417
63.02292652 0.7501837006
65.03857658 2.156340081
67.05422664 1.509341117
69.0334912 0.9216530754
97.02840582 7.703193088
105.0698767 0.762565706
109.1011768 0.9615389851
137.132477 0.8791187299
165.0910061 0.9135721006
179.1066561 1.027882352
181.1223062 0.8557930363
207.1743418 2.465044934
235.1692564 0.7501805675
249.221292 0.8262639563
261.221292 3.171450709
273.1849065 0.6908821485
275.2005565 0.8689101928
277.2162066 1.014073814
285.1849065 1.834655416
289.2162066 0.9073366094
303.1954711 0.8854831907
313.2162066 1.232137923
327.2318567 0.7746101258
353.2475067 1.137882764
355.2631568 1.421216398
357.2788068 1.996337284
373.2737215 1.123991981
389.2322506 0.734757672
403.2479006 1.017778676

Name: +ve in-silico MS/MS by CFM-ID for WIJVYZMSIKCSPP-KAYYUNIKSA-N
ID: WIJVYZMSIKCSPP-KAYYUNIKSA-N
Comment: Energy0
Num peaks: 31
55.01784114 0.4693311399
55.05422664 0.5837466497
73.02840582 0.9087973035
133.0495352 3.27299841
153.1273916 0.5306212009
177.0757499 0.6865545298
199.0964854 0.5095006594
205.1586917 0.7890497843
217.1070501 1.376925862
219.1227001 0.4453561729
219.1743418 2.216856513
221.1899918 0.4453561729
231.1227001 0.673208966
233.1899918 0.5221247493
259.2056419 3.836417109
261.221292 3.255103675
263.236942 0.5664548518
273.221292 0.5101197712
285.1696503 0.4652641616
287.236942 7.177611069
289.2525921 0.5487252813
305.2475067 3.595949039
375.252986 0.73370736
379.2479006 0.4778280662
383.2428153 0.4913080531
401.2686361 1.66335915
407.2792008 1.458566125
409.2584653 0.4978346538
419.2792008 15.70770184
421.2584653 1.294259927
437.2897655 17.81395492

Name: +ve in-silico MS/MS by CFM-ID for WIJVYZMSIKCSPP-KAYYUNIKSA-N
ID: WIJVYZMSIKCSPP-KAYYUNIKSA-N
Comment: Energy1
Num peaks: 31
55.05422664 0.8479465972
65.03857658 1.12055681
67.05422664 1.187175745
69.06987671 1.229655949
71.04914126 1.120228476
81.0334912 1.279868759
83.04914126 1.210014534
85.06479133 2.195156558
87.08044139 0.7849431416
99.08044139 0.8528477519
113.0960915 0.8602548443
115.0389705 1.389051358
133.0495352 4.872941439
139.1117415 0.8369290912
153.1273916 0.7862052951
191.1430416 1.017222182
193.1586917 1.05100228
203.1430416 1.062455157
205.1586917 0.9948522731
217.1070501 0.9938561712
217.1586917 1.146592481
219.1743418 5.293492856
233.1899918 1.185210368
259.2056419 3.042150716
261.221292 0.8849757718
287.236942 8.93763659
305.2475067 6.411061579
401.2686361 1.100730297
407.2792008 0.8606352759
419.2792008 2.364297202
437.2897655 1.282468066

Name: +ve in-silico MS/MS by CFM-ID for WIJVYZMSIKCSPP-KAYYUNIKSA-N
ID: WIJVYZMSIKCSPP-KAYYUNIKSA-N
Comment: Energy2
Num peaks: 31
55.01784114 1.03441756
55.05422664 0.9562034347
71.04914126 2.426428252
73.02840582 1.758848163
85.06479133 2.842397537
113.0960915 1.180644861
117.0546206 1.050349495
133.0495352 1.400614108
135.0804414 0.8616622002
139.1117415 2.046646262
153.1273916 0.9385343768
163.1117415 0.8616622002
167.1430416 1.63333931
189.1637771 1.555254064
205.1586917 1.220421943
207.1743418 1.343628492
217.1586917 1.36556867
219.1743418 1.346951652
235.2056419 1.256723583
241.1950772 2.121533676
249.221292 0.8949903715
259.2056419 1.670892931
261.221292 2.162707703
273.221292 1.088612248
275.236942 1.08296718
287.236942 1.749875007
375.252986 1.287054918
377.2686361 0.8866964041
409.2584653 1.091039764
419.2792008 1.13275632
421.2584653 1.721730304

Name: +ve in-silico MS/MS by CFM-ID for DKSGHWFSPWAVLA-JBISESRLSA-N
ID: DKSGHWFSPWAVLA-JBISESRLSA-N
Comment: Energy0
Num peaks: 16
39.02292652 2.897606084
41.03857658 1.964692986
43.05422664 1.456868674
55.05422664 2.629420335
65.03857658 1.285260362
81.0334912 1.308182046
83.04914126 8.692765347
299.2005565 1.410602622
301.2162066 4.430392467
319.2267713 7.163076802
337.237336 3.010859126
359.2216859 1.504000538
377.2322506 1.655115232
383.2580714 8.482559751
401.2686361 21.25292653
419.2792008 11.9175013

Name: +ve in-silico MS/MS by CFM-ID for DKSGHWFSPWAVLA-JBISESRLSA-N
ID: DKSGHWFSPWAVLA-JBISESRLSA-N
Comment: Energy1
Num peaks: 14
39.02292652 20.60525569
41.03857658 16.53963834
43.05422664 3.926889099
45.06987671 2.531150554
55.05422664 4.760518675
65.03857658 1.590096731
71.04914126 2.31079464
83.04914126 5.851621045
301.2162066 2.561924276
319.2267713 8.717890952
337.237336 1.979692676
383.2580714 3.729063921
401.2686361 4.465011121
419.2792008 1.092013488

Name: +ve in-silico MS/MS by CFM-ID for DKSGHWFSPWAVLA-JBISESRLSA-N
ID: DKSGHWFSPWAVLA-JBISESRLSA-N
Comment: Energy2
Num peaks: 30
39.02292652 11.47996158
41.03857658 9.239486645
43.05422664 2.481599648
55.05422664 10.73455747
57.06987671 1.054004204
65.03857658 1.636757724
67.01784114 0.9027190884
67.05422664 1.349754808
69.0334912 1.200953955
71.04914126 4.579443944
81.06987671 0.8805847982
83.04914126 3.956212
85.06479133 1.303769521
231.1379563 0.9919198528
233.1536063 1.498435631
237.148521 0.7248625085
245.1536063 0.9876055152
247.1692564 1.3069446
249.148521 1.81287331
251.164171 2.672392731
263.164171 1.860168711
265.1798211 1.754734992
299.2005565 1.506568155
301.2162066 2.306670842
313.1798211 0.7864013086
315.1954711 1.688086576
317.2111212 1.610029554
319.2267713 6.030661755
385.237336 0.8078106207
403.2479006 0.8681100052

Name: +ve in-silico MS/MS by CFM-ID for GAQSWPYYPSDAAV-ZOBQAXMWSA-N
ID: GAQSWPYYPSDAAV-ZOBQAXMWSA-N
Comment: Energy0
Num peaks: 20
43.05422664 0.5823264995
71.08552677 0.5793626285
139.148127 0.5823264995
183.0651853 0.4717847562
323.236942 0.5781595025
325.2525921 0.7086833611
327.2682422 0.8456025657
329.2838922 0.5713335835
343.2631568 0.4799362235
345.2788068 1.009269671
353.2475067 2.789402052
355.2631568 2.940763471
357.2788068 1.115096557
371.2580714 1.883387585
373.2737215 1.812889548
375.2893715 0.7642047635
383.2580714 14.29639832
401.2686361 30.89500826
403.2479006 0.9813768488
419.2792008 16.39929324

Name: +ve in-silico MS/MS by CFM-ID for GAQSWPYYPSDAAV-ZOBQAXMWSA-N
ID: GAQSWPYYPSDAAV-ZOBQAXMWSA-N
Comment: Energy1
Num peaks: 31
41.03857658 0.8150642098
43.05422664 0.9846487899
69.06987671 0.7719611073
71.08552677 0.9569881936
85.10117684 0.7666024992
125.132477 0.7723679681
137.132477 0.7921038596
139.148127 0.9846487899
153.1637771 0.7723679681
163.0389705 0.8420360431
183.0651853 1.231537829
191.1794272 1.297054116
193.1950772 1.234975831
323.236942 1.74410408
325.2525921 1.349988325
327.2682422 1.913751041
329.2838922 2.447418567
345.2788068 1.001806176
347.2944569 1.073686673
353.2475067 2.088858246
355.2631568 1.991207196
357.2788068 2.110144989
371.2580714 1.066983144
373.2737215 1.607309791
375.2893715 1.027499769
383.2580714 10.54094853
389.2686361 1.593425925
391.2842861 1.075772383
401.2686361 11.83803059
403.2479006 1.116605316
419.2792008 3.86130637

Name: +ve in-silico MS/MS by CFM-ID for GAQSWPYYPSDAAV-ZOBQAXMWSA-N
ID: GAQSWPYYPSDAAV-ZOBQAXMWSA-N
Comment: Energy2
Num peaks: 31
41.03857658 1.291145869
43.05422664 0.9657307435
55.05422664 1.716402081
109.0647913 1.29226265
121.1011768 1.188626151
123.1168269 1.269879359
125.132477 0.9825025723
139.148127 0.9657307435
149.132477 1.325548721
151.148127 1.269879359
153.1637771 0.9825025723
189.1637771 1.64072435
191.1794272 2.082811533
193.1950772 1.151261488
247.0964854 1.012328764
275.1277855 1.012328764
315.1590856 1.012328764
323.236942 2.275824678
325.2525921 1.963679401
327.2682422 4.664490823
329.2838922 1.905172968
343.1903858 1.012328764
353.2475067 0.9711249169
355.2631568 1.753682616
357.2060358 1.194940587
359.2216859 1.343382896
371.2580714 1.004054853
383.2580714 2.559626419
389.2322506 1.291815684
391.2479006 1.439088772
403.2479006 2.927938044

Name: +ve in-silico MS/MS by CFM-ID for RVSTWRHIGKXTLG-LUKYLMHMSA-N
ID: RVSTWRHIGKXTLG-LUKYLMHMSA-N
Comment: Energy0
Num peaks: 27
59.01275576 0.9509621805
73.02840582 0.7935386441
75.00767038 3.79982391
87.00767038 1.210365989
89.02332044 0.7192532029
103.0389705 0.769658769
105.0182351 2.358876911
117.0182351 0.7788845299
133.0495352 0.9485590807
135.0287997 1.262954899
161.0444498 3.209598285
163.0600999 1.745730587
177.0393644 0.8019902231
179.0550145 6.285455267
213.2325253 2.160110205
241.22744 3.994440972
259.2380047 3.61357085
301.2485693 2.303359087
331.259134 2.123884009
343.259134 0.7615269688
361.2696987 2.210481095
373.2696987 0.8622263095
391.2802634 3.140983145
395.2387925 0.8570685223
401.2646133 3.740583866
419.275178 15.26916882
437.2857427 13.35148881

Name: +ve in-silico MS/MS by CFM-ID for RVSTWRHIGKXTLG-LUKYLMHMSA-N
ID: RVSTWRHIGKXTLG-LUKYLMHMSA-N
Comment: Energy1
Num peaks: 31
45.0334912 1.692479671
56.99710569 1.314151478
59.01275576 5.662201843
61.02840582 2.130554554
73.02840582 2.117040994
75.00767038 4.290488427
75.04405588 1.965177852
77.02332044 1.576432035
87.00767038 3.008917342
89.02332044 2.18025687
103.0389705 2.431827411
105.0182351 3.540672777
105.0546206 1.755336205
133.0495352 0.9902870679
161.0444498 2.138599646
179.0550145 3.663428642
241.22744 1.662705284
259.2016191 2.382584745
261.2172692 1.330733252
301.2485693 5.342828644
303.2642194 2.580368468
331.259134 2.097133034
336.1652932 0.9584914711
343.259134 1.741037744
345.2747841 1.036012247
361.2696987 2.094740849
377.2282278 1.438866992
391.2802634 1.067606086
401.2646133 1.195950005
419.275178 2.574503013
437.2857427 1.060381733

Name: +ve in-silico MS/MS by CFM-ID for RVSTWRHIGKXTLG-LUKYLMHMSA-N
ID: RVSTWRHIGKXTLG-LUKYLMHMSA-N
Comment: Energy2
Num peaks: 31
29.00219107 1.673967907
45.0334912 3.274320841
56.99710569 2.421943977
59.01275576 6.287891334
61.02840582 2.561666008
73.02840582 1.761533116
75.00767038 5.217182418
75.04405588 3.356439714
77.02332044 1.284392299
87.00767038 1.99056082
89.02332044 1.646112456
103.0389705 0.8250025853
105.0182351 2.028916932
105.0546206 0.8882610833
163.0600999 0.9882978652
171.1855752 1.114198647
199.1804898 2.32779538
213.2325253 1.497455115
215.1754044 2.199035377
229.1910545 2.72469934
241.22744 4.696405049
255.24309 0.8547098639
259.2016191 2.303041907
259.2380047 3.102154573
271.2380047 1.048247709
285.2536547 1.005588394
315.2642194 1.064821724
343.259134 0.9706769438
345.2747841 0.8779951536
359.2540486 0.9171507351
419.275178 1.53408532

Name: +ve in-silico MS/MS by CFM-ID for JDGXUUFIFAKRTF-APWOFLCISA-N
ID: JDGXUUFIFAKRTF-APWOFLCISA-N
Comment: Energy0
Num peaks: 31
39.02292652 0.8709582598
41.03857658 0.982813326
65.00219107 1.251804002
67.01784114 1.730593131
69.0334912 1.284007211
127.0389705 1.950481895
179.0702706 1.607749391
197.0808353 2.468869805
207.1743418 0.718775737
211.0964854 0.7260586147
219.1743418 0.9616453393
221.1899918 2.288557815
225.1849065 1.015133883
235.1692564 0.7530918724
237.1849065 0.968953418
239.2005565 3.118842647
273.221292 1.079506209
287.236942 2.351329793
289.2162066 1.964905488
291.2318567 3.320989279
305.2475067 1.24730224
341.2475067 1.798133578
355.2631568 1.349617208
357.2424213 0.845546368
357.2788068 0.6791136052
359.2580714 2.534195612
373.2737215 1.498420911
375.2893715 1.135465609
383.2580714 2.35227666
401.2686361 16.43928467
419.2792008 12.82929268

Name: +ve in-silico MS/MS by CFM-ID for JDGXUUFIFAKRTF-APWOFLCISA-N
ID: JDGXUUFIFAKRTF-APWOFLCISA-N
Comment: Energy1
Num peaks: 31
39.02292652 1.190416582
41.03857658 1.034169545
43.01784114 1.796571664
43.05422664 1.278538533
55.05422664 1.012836165
83.04914126 1.001924612
113.0233204 1.255479577
123.1168269 1.665324763
165.0546206 1.459810549
179.0702706 1.705535604
193.0859207 1.238800688
197.0808353 1.037127002
207.1743418 1.340612488
211.0964854 1.131402783
215.1794272 1.392392492
217.1950772 2.050402932
219.1743418 2.870170104
221.1899918 5.373199323
225.1849065 1.256196017
233.1899918 1.872768709
235.2056419 1.832181114
237.1849065 1.707807968
239.2005565 5.261976169
271.2056419 3.700117108
273.221292 3.621681601
289.2162066 2.496038525
291.2318567 2.90778277
359.2580714 0.9345349621
383.2580714 1.674121852
401.2686361 2.908202803
419.2792008 1.076285955

Name: +ve in-silico MS/MS by CFM-ID for JDGXUUFIFAKRTF-APWOFLCISA-N
ID: JDGXUUFIFAKRTF-APWOFLCISA-N
Comment: Energy2
Num peaks: 31
39.02292652 3.656790447
41.00219107 1.749475793
41.03857658 4.418216962
43.05422664 0.8611743902
53.03857658 2.1540278
55.05422664 3.764987727
57.06987671 1.181566014
65.00219107 2.031523392
65.03857658 2.041909351
67.05422664 0.9797366228
69.0334912 0.7907520699
69.06987671 2.000514709
81.06987671 2.402027122
83.04914126 1.020644474
83.08552677 1.693338726
121.1011768 2.880480612
123.1168269 3.457832949
125.132477 1.060695454
147.1168269 0.7643715166
165.1273916 1.553715998
217.1586917 0.9179454124
221.1899918 1.292347921
223.2056419 1.180569986
235.1692564 1.096980793
239.2005565 2.612232483
285.221292 1.752510788
287.236942 1.955568966
289.2525921 1.096629734
377.2322506 0.7632195985
383.2580714 0.8885926947
403.2479006 1.726182456

Name: +ve in-silico MS/MS by CFM-ID for LBJPCDBPHHIOKJ-OKFIYNGZSA-N
ID: LBJPCDBPHHIOKJ-OKFIYNGZSA-N
Comment: Energy0
Num peaks: 17
55.05422664 1.724442956
81.0334912 1.098939506
83.04914126 10.63807066
299.2005565 1.823322783
301.2162066 5.286623344
303.2318567 1.6245655
317.2111212 1.738690123
319.2267713 10.90140246
321.2424213 0.9116359166
337.237336 2.793903975
357.2060358 1.02836388
375.2166005 0.9276875008
377.2322506 1.168435782
391.2479006 1.848107887
401.2686361 17.98694146
403.2479006 1.034511659
419.2792008 18.3243263

Name: +ve in-silico MS/MS by CFM-ID for LBJPCDBPHHIOKJ-OKFIYNGZSA-N
ID: LBJPCDBPHHIOKJ-OKFIYNGZSA-N
Comment: Energy1
Num peaks: 31
25.00727645 1.47889644
27.02292652 3.176298755
29.03857658 0.8330805634
51.02292652 1.052215797
53.03857658 0.9325866809
55.05422664 6.687879368
65.03857658 2.296149502
67.05422664 1.277796857
83.04914126 11.23229638
117.0698767 0.9632840997
121.1011768 1.396289369
215.1066561 0.7821776028
217.1223062 0.8910887026
219.1379563 0.8629504518
221.1899918 1.837520235
279.1954711 0.79261396
299.2005565 1.14242869
301.2162066 5.932932175
303.2318567 1.386144594
317.2111212 1.267613255
319.2267713 8.869674103
337.237336 1.113180852
371.2216859 1.086020381
375.252986 1.165033686
383.2580714 1.303391693
389.2322506 0.8872724104
391.2479006 0.7951655436
393.2635507 1.078184074
401.2686361 3.456919623
403.2479006 0.924523057
419.2792008 2.108322078

Name: +ve in-silico MS/MS by CFM-ID for LBJPCDBPHHIOKJ-OKFIYNGZSA-N
ID: LBJPCDBPHHIOKJ-OKFIYNGZSA-N
Comment: Energy2
Num peaks: 31
25.00727645 1.259928923
27.02292652 1.568240719
29.03857658 0.8868329725
39.02292652 2.393274001
51.02292652 1.74375818
53.03857658 6.230342226
55.05422664 11.42133007
57.06987671 1.255498871
65.03857658 2.783643312
67.01784114 1.529123342
67.05422664 1.186201874
69.06987671 0.9745442701
79.01784114 0.8235025148
81.0334912 1.031333226
83.04914126 18.46292915
91.05422664 1.595725396
107.0855268 1.39028671
109.1011768 4.105731226
121.1011768 0.7011110963
207.1743418 1.540971083
237.1849065 1.678228015
253.1798211 1.684812854
289.2162066 1.047752465
291.2318567 0.9120291888
299.2005565 0.7907587089
301.2162066 0.7240078661
303.2318567 1.213964204
317.2111212 1.355492102
319.2267713 1.494364995
331.1903858 1.123714211
403.2479006 1.733994978

Name: +ve in-silico MS/MS by CFM-ID for PFDDHGHYPYBSLT-FBVWZQFNSA-N
ID: PFDDHGHYPYBSLT-FBVWZQFNSA-N
Comment: Energy0
Num peaks: 15
39.02292652 3.647988991
41.03857658 2.43912368
43.05422664 1.778281432
55.05422664 3.248509389
65.03857658 1.573256781
81.0334912 1.547900218
83.04914126 10.67742568
301.2162066 2.832778096
317.2111212 1.340930277
319.2267713 9.537629883
337.237336 5.734346166
377.2322506 1.976275281
383.2580714 2.930449575
401.2686361 11.12884751
419.2792008 20.81208457

Name: +ve in-silico MS/MS by CFM-ID for PFDDHGHYPYBSLT-FBVWZQFNSA-N
ID: PFDDHGHYPYBSLT-FBVWZQFNSA-N
Comment: Energy1
Num peaks: 24
39.02292652 21.44522158
41.03857658 16.45219134
43.01784114 0.7227981596
43.05422664 3.662148304
45.06987671 2.382343138
55.05422664 4.372768384
65.03857658 1.490280763
81.0334912 0.5279385626
83.04914126 5.13311239
263.2005565 0.5487127764
265.2162066 0.8554121145
291.2318567 0.4715959954
301.2162066 2.154734078
317.2111212 0.6089237991
319.2267713 8.075363944
337.237336 3.153027713
347.2216859 0.4831628175
379.2479006 0.4503266563
383.2580714 1.924347006
387.252986 0.4629984525
389.2686361 0.8417454584
401.2686361 2.239307345
403.2479006 0.4419222184
419.2792008 1.279853081

Name: +ve in-silico MS/MS by CFM-ID for PFDDHGHYPYBSLT-FBVWZQFNSA-N
ID: PFDDHGHYPYBSLT-FBVWZQFNSA-N
Comment: Energy2
Num peaks: 31
39.02292652 11.6189732
41.03857658 7.027448391
43.05422664 1.482455923
55.05422664 8.311174177
65.03857658 0.8597512478
67.01784114 0.7696530283
79.05422664 0.7428762966
83.04914126 2.613595857
107.0855268 0.8282246214
147.1168269 0.9442862169
153.0910061 0.8427590789
181.1223062 0.8427590789
219.1379563 1.039107445
221.1536063 1.624188681
243.1743418 1.149770691
245.1899918 1.231306655
247.2056419 0.954723678
259.1692564 1.072130662
259.2056419 0.7922987448
261.1849065 0.861400809
261.221292 1.086430229
263.2005565 1.620353396
265.2162066 0.9142004972
275.2005565 1.035228264
277.2162066 1.696480927
279.2318567 0.7529531675
299.2005565 1.713974378
301.2162066 1.64962423
317.2111212 1.850672884
319.2267713 3.815232132
403.2479006 1.80176407

Name: +ve in-silico MS/MS by CFM-ID for GQGSZVZNLTULMP-HJWRWDBZSA-N
ID: GQGSZVZNLTULMP-HJWRWDBZSA-N
Comment: Energy0
Num peaks: 31
43.01784114 1.630650287
43.05422664 0.3904806091
61.02840582 1.014319436
69.06987671 0.7028063421
71.08552677 0.5216995672
127.0389705 1.217677826
139.148127 0.389116305
195.2107273 1.183631874
209.0444498 0.7622759079
209.2263773 1.705520002
211.0600999 0.3892384354
217.1950772 0.4202209417
223.0600999 0.908525373
265.2525921 0.5161078165
291.2318567 0.408332652
293.2475067 1.422326437
321.2424213 0.4145826066
341.2475067 0.9787252263
347.1853004 0.7028063421
349.2009504 0.5216995672
357.2424213 1.677321878
359.2580714 10.39666382
361.237336 0.9023320166
377.2686361 12.39195561
383.2580714 0.5690854027
387.252986 0.7357995077
389.2686361 0.3942596702
391.2479006 0.4025348916
401.2686361 8.115562039
403.2479006 0.6065989592
419.2792008 23.99216139

Name: +ve in-silico MS/MS by CFM-ID for GQGSZVZNLTULMP-HJWRWDBZSA-N
ID: GQGSZVZNLTULMP-HJWRWDBZSA-N
Comment: Energy1
Num peaks: 31
43.01784114 0.9950479024
43.05422664 0.8224869311
67.05422664 1.31900153
69.06987671 0.9758259251
97.02840582 1.138239171
97.10117684 0.7976274041
99.04405588 0.8783896991
111.1168269 0.7976274041
125.132477 0.7976274041
139.148127 0.7976274041
153.1637771 0.7976274041
167.1794272 0.7976274041
195.2107273 2.577219663
209.2263773 4.714921505
217.1950772 2.800795924
219.2107273 0.8490790212
221.2263773 1.216274772
223.0600999 1.569540222
223.2420274 1.911673202
317.2111212 1.393409472
319.2267713 1.194933276
341.2475067 1.4126096
347.1853004 0.9758259251
357.2424213 0.8304013807
359.2580714 4.553710789
361.237336 0.9130188013
377.2686361 5.180221275
387.252986 0.9920585082
391.2842861 1.343198437
401.2686361 3.220601002
419.2792008 2.332208377

Name: +ve in-silico MS/MS by CFM-ID for GQGSZVZNLTULMP-HJWRWDBZSA-N
ID: GQGSZVZNLTULMP-HJWRWDBZSA-N
Comment: Energy2
Num peaks: 31
39.02292652 1.45265334
43.01784114 1.383753359
43.05422664 1.65585467
57.06987671 1.073678547
97.10117684 1.320360014
111.1168269 1.320360014
125.132477 1.320360014
139.148127 1.320360014
151.148127 0.9861610164
153.1637771 1.320360014
167.1794272 1.320360014
181.0495352 1.286336614
193.1950772 1.089494625
195.2107273 2.331658221
205.1950772 1.746700862
209.2263773 2.043860859
217.1950772 3.519793332
219.2107273 2.441164893
221.2263773 1.666062847
223.2420274 3.193254817
233.2263773 1.461892868
251.0914 0.8662109685
261.221292 1.119558076
263.236942 1.670579499
279.1227001 0.8662109685
293.2475067 2.458403819
307.1540003 0.8662109685
321.2424213 1.03818114
357.2424213 1.224186146
375.2166005 0.8662109685
403.2479006 1.030427567

Name: +ve in-silico MS/MS by CFM-ID for AZCCBOGMNKOZLP-MTMBJODSSA-N
ID: AZCCBOGMNKOZLP-MTMBJODSSA-N
Comment: Energy0
Num peaks: 19
111.1168269 0.6464342463
113.132477 2.619952701
127.148127 0.9778464846
137.132477 1.640871547
153.1273916 1.862192547
155.1430416 11.70001554
173.1536063 0.8044724258
247.1328709 0.5868171182
263.1277855 1.767693406
265.1434356 11.21025652
267.1590856 1.273822939
283.1540003 7.804734898
323.1489149 0.6287972833
379.2479006 0.6432426552
395.2428153 0.9866082559
397.2584653 1.297808086
419.2792008 6.314707787
421.2584653 0.8681682483
437.2897655 26.50792725

Name: +ve in-silico MS/MS by CFM-ID for AZCCBOGMNKOZLP-MTMBJODSSA-N
ID: AZCCBOGMNKOZLP-MTMBJODSSA-N
Comment: Energy1
Num peaks: 31
39.02292652 0.7301322605
41.03857658 1.598803262
43.05422664 1.708331269
55.05422664 0.9070757075
57.06987671 1.393831436
67.05422664 0.6461250308
69.06987671 1.007666995
71.08552677 1.31448612
83.04914126 0.9225455047
83.08552677 0.7687573843
85.10117684 1.12574058
99.1168269 1.040468299
109.1011768 0.7554855091
111.1168269 0.8940984188
113.132477 4.241320631
127.148127 3.694619353
129.0546206 0.8158518891
137.132477 2.563739938
139.148127 0.6758061833
153.1273916 1.520841102
155.1430416 9.500755029
169.1223062 0.7419249114
181.0859207 0.8518339638
183.1015708 1.043954123
247.1328709 1.424488421
263.1277855 0.8342963403
265.1434356 8.173618397
281.2111212 0.7694279539
283.1540003 10.91743085
419.2792008 3.623033658
437.2897655 3.171328992

Name: +ve in-silico MS/MS by CFM-ID for AZCCBOGMNKOZLP-MTMBJODSSA-N
ID: AZCCBOGMNKOZLP-MTMBJODSSA-N
Comment: Energy2
Num peaks: 31
39.02292652 4.003405575
41.03857658 4.240767887
43.05422664 5.281626119
55.05422664 2.299881795
57.06987671 3.373325124
65.03857658 0.8326944609
67.05422664 1.673293001
69.06987671 2.290133322
71.08552677 2.180903012
83.08552677 1.158496604
85.10117684 0.8760646477
95.08552677 0.8346650643
97.10117684 0.864891511
125.132477 0.9987809091
127.075356 1.298188172
127.148127 1.15781322
147.0804414 3.516604819
149.0960915 0.7940545644
151.1117415 1.545925837
153.1273916 1.500398751
155.1430416 4.168625451
163.075356 0.9907436338
169.1223062 2.752797939
185.1536063 0.8612899321
195.1015708 1.002536369
209.1172208 2.733876172
249.148521 1.01425722
265.1434356 3.620369773
283.1540003 5.646185256
323.1489149 0.8371607837
421.2584653 0.7873188531

Name: +ve in-silico MS/MS by CFM-ID for STRRPFSDPFRUPT-SVNJIZCLSA-N
ID: STRRPFSDPFRUPT-SVNJIZCLSA-N
Comment: Energy0
Num peaks: 31
41.00219107 1.502703833
71.01275576 0.7263988076
73.02840582 3.492227731
83.01275576 0.9268313236
99.00767038 0.8138410466
101.0233204 5.166688912
115.075356 1.596775682
245.2263773 0.721500331
303.2318567 0.8088677974
317.2475067 1.112143107
319.2631568 9.11463943
321.2060358 0.8375996598
331.2267713 1.236554939
337.2737215 1.048745825
345.2424213 0.7131551748
361.237336 2.084762358
363.252986 2.248942637
365.2686361 0.6434034562
375.252986 1.562595489
377.2686361 3.122431509
379.2842861 0.7554193966
387.252986 2.014987015
389.2686361 0.6421693323
391.2479006 0.7984908178
393.2635507 1.761401418
405.2635507 11.49657101
407.2792008 1.751121181
409.2948508 1.206751097
419.2792008 2.883416103
421.2584653 0.624385631
437.2897655 9.747109289

Name: +ve in-silico MS/MS by CFM-ID for STRRPFSDPFRUPT-SVNJIZCLSA-N
ID: STRRPFSDPFRUPT-SVNJIZCLSA-N
Comment: Energy1
Num peaks: 31
41.00219107 2.141052087
55.05422664 0.9465468537
57.06987671 1.163577701
71.01275576 1.294869808
73.02840582 2.675192257
83.01275576 1.813228663
101.0233204 6.530348962
111.0440559 1.160561349
113.0597059 0.8761943627
115.075356 3.499736256
129.0910061 0.8257308703
155.1066561 0.8731444963
157.1223062 0.7903299313
163.148127 0.7526859
203.1794272 1.121071289
205.1950772 1.023226035
217.1950772 0.7573767905
245.2263773 1.593349345
247.2420274 1.348742502
257.2263773 0.823070691
259.2420274 2.774137085
261.2576775 1.220181493
319.2631568 7.252828486
321.2060358 1.368538103
335.2216859 0.7389206074
337.2737215 1.620941807
375.252986 1.190410902
377.2686361 1.70088964
405.2635507 1.791252339
419.2792008 1.240772628
437.2897655 1.347796496

Name: +ve in-silico MS/MS by CFM-ID for STRRPFSDPFRUPT-SVNJIZCLSA-N
ID: STRRPFSDPFRUPT-SVNJIZCLSA-N
Comment: Energy2
Num peaks: 31
41.00219107 2.761968227
41.03857658 1.487509468
43.01784114 0.8253578207
55.01784114 0.9271562228
55.05422664 1.420601204
69.0334912 1.080692524
71.04914126 1.611985467
73.02840582 2.962131886
75.04405588 1.08218009
101.0233204 2.519040062
115.075356 1.024675786
163.148127 0.9053828335
241.1950772 1.180969085
245.2263773 3.829231472
249.1849065 1.169472648
251.2005565 1.103694566
259.2420274 1.082080008
265.2162066 1.033291068
275.236942 3.421660761
277.2525921 1.397149295
279.2318567 1.016994112
303.2318567 2.896547919
305.2475067 1.392795858
307.1903858 1.022647238
319.2631568 2.340724819
321.2060358 1.318659647
331.2267713 1.233309503
333.2424213 0.9193280193
361.237336 2.490219238
375.252986 0.9658462017
421.2584653 1.122148655

Name: +ve in-silico MS/MS by CFM-ID for WCXUHQRLXBOHIU-IJZMNUGNSA-N
ID: WCXUHQRLXBOHIU-IJZMNUGNSA-N
Comment: Energy0
Num peaks: 14
97.02840582 0.9127848918
165.0910061 1.137537468
179.1066561 0.7517395269
253.1798211 1.202408468
307.2267713 0.8102020682
359.2580714 8.791201657
373.2737215 0.726396605
375.252986 4.286111326
375.2893715 0.6786100008
377.2686361 4.866339185
391.2842861 1.054174756
401.2686361 27.35706549
419.2792008 21.83228806
437.2897655 5.845863748

Name: +ve in-silico MS/MS by CFM-ID for WCXUHQRLXBOHIU-IJZMNUGNSA-N
ID: WCXUHQRLXBOHIU-IJZMNUGNSA-N
Comment: Energy1
Num peaks: 31
39.02292652 0.9814559834
41.03857658 1.025591864
97.02840582 3.977580771
105.0698767 0.7979593432
111.0440559 1.078768205
123.0440559 0.7939442707
165.0910061 2.415482022
179.1066561 1.203108039
249.148521 0.689664549
251.164171 1.763610789
253.1798211 3.45070637
271.1903858 1.310820055
291.1954711 1.038807022
293.2111212 0.7710576126
305.2111212 1.574434655
307.2267713 2.990127027
309.2424213 0.9355239992
325.237336 0.788742031
331.2267713 2.774379373
333.2424213 2.754116761
347.2216859 0.863945111
349.237336 0.6691831823
359.2580714 5.22723545
371.2580714 1.226240084
375.2893715 1.216040353
377.2686361 2.383058556
391.2842861 1.569588286
401.2686361 13.29957054
407.2792008 0.818768789
419.2792008 6.107036666
437.2897655 0.9615024596

Name: +ve in-silico MS/MS by CFM-ID for WCXUHQRLXBOHIU-IJZMNUGNSA-N
ID: WCXUHQRLXBOHIU-IJZMNUGNSA-N
Comment: Energy2
Num peaks: 31
39.02292652 3.191520687
41.03857658 2.099222919
67.05422664 1.255404261
69.0334912 1.661029912
97.02840582 6.12487651
137.0960915 1.222259675
151.075356 1.069121464
153.0910061 1.606092937
155.1066561 0.9539355771
165.0910061 1.277418791
179.1066561 1.405631128
181.1223062 0.9872937782
251.164171 2.218061213
253.1798211 3.413170075
255.1954711 1.053375136
291.1954711 0.9997090059
293.2111212 2.106393869
295.2267713 1.488417197
303.1954711 1.061016149
305.2111212 2.11825361
307.2267713 3.667194773
309.2424213 1.754872901
321.2424213 0.9395193209
329.2111212 1.238907544
331.2267713 1.296560713
353.2686361 1.120930696
359.2580714 1.0578898
375.2893715 1.544784448
377.2322506 1.291260751
391.2842861 1.493640874
401.2686361 3.455019312

Name: +ve in-silico MS/MS by CFM-ID for HXIGCIAAEQXXQZ-HUWKWBQZSA-N
ID: HXIGCIAAEQXXQZ-HUWKWBQZSA-N
Comment: Energy0
Num peaks: 31
81.0334912 0.9115322915
97.02840582 1.08822699
109.0284058 1.03780111
137.0597059 0.6066209799
139.0389705 0.9229748202
179.0702706 0.6898847197
195.0651853 0.683877659
197.0808353 2.506731081
207.1743418 0.6286140498
211.0964854 0.6641591893
221.1899918 0.8949741903
225.1849065 1.023717374
233.1899918 0.687875492
239.2005565 1.212742561
261.221292 0.8014704824
279.2318567 0.9460857678
291.2318567 1.307388212
303.2318567 1.011968086
309.2424213 0.9721342122
319.2267713 0.649918556
321.2424213 2.877807576
341.2475067 6.865426183
355.2631568 0.7844212906
357.2424213 5.896783351
359.2580714 10.29814931
373.2737215 0.996940309
375.2893715 0.8023414452
383.2580714 2.687149736
391.2842861 0.7131641217
401.2686361 15.76004426
419.2792008 10.69697047

Name: +ve in-silico MS/MS by CFM-ID for HXIGCIAAEQXXQZ-HUWKWBQZSA-N
ID: HXIGCIAAEQXXQZ-HUWKWBQZSA-N
Comment: Energy1
Num peaks: 31
39.02292652 0.8950969048
43.05422664 0.7941227598
55.05422664 0.9211935131
83.08552677 0.7947399465
97.02840582 1.003814743
109.0284058 1.745423975
123.1168269 1.534317209
179.0702706 0.7812176179
197.0808353 0.9421475723
207.1743418 1.582559389
209.0808353 0.8464925209
211.0964854 0.888138117
215.1794272 1.431544434
217.1950772 2.416826345
219.1743418 3.212926537
221.1899918 5.512709468
225.1849065 1.640000088
233.1899918 1.928166131
235.2056419 2.781154578
237.1849065 3.13568081
239.2005565 8.016084834
289.2162066 0.8004926054
291.2318567 2.190386619
309.2424213 1.858842451
313.2162066 1.42120538
315.2318567 1.053484654
341.2475067 1.644239199
359.2580714 2.413819385
383.2580714 0.971453526
401.2686361 2.395889146
419.2792008 0.9520722088

Name: +ve in-silico MS/MS by CFM-ID for HXIGCIAAEQXXQZ-HUWKWBQZSA-N
ID: HXIGCIAAEQXXQZ-HUWKWBQZSA-N
Comment: Energy2
Num peaks: 31
39.02292652 1.972224839
41.03857658 2.342011749
49.00727645 1.126262554
51.02292652 1.234344089
53.03857658 0.994690333
55.05422664 3.106876499
57.06987671 1.188872795
65.03857658 1.503223554
69.0334912 1.805626907
69.06987671 1.551399672
81.06987671 2.493187842
83.08552677 1.420600907
85.10117684 0.9895896721
97.02840582 2.072496662
121.1011768 3.618533572
123.1168269 2.816578905
125.132477 1.137079241
147.1168269 1.147529835
165.1273916 1.859261826
215.1794272 0.9874414466
221.1899918 1.046058408
223.2056419 0.9627523948
235.1692564 1.435241642
237.1849065 1.506348892
239.2005565 2.837923331
259.2056419 1.363670838
261.221292 1.427656977
263.236942 1.333937847
279.2318567 2.68396509
289.2162066 1.002872078
403.2479006 1.418548762

Name: +ve in-silico MS/MS by CFM-ID for BDWHNXBIFYPWRV-HZTFXPOSSA-N
ID: BDWHNXBIFYPWRV-HZTFXPOSSA-N
Comment: Energy0
Num peaks: 31
45.0334912 0.7369490503
47.04914126 0.7018709516
69.06987671 0.8862359861
139.0389705 0.6786287591
151.1117415 0.8558763606
169.1223062 1.096784897
195.1015708 0.6609285784
207.1015708 0.7028520675
209.1536063 0.7157159081
249.148521 1.291775306
263.164171 0.7812457536
277.2162066 0.7157159081
319.2631568 0.6677820263
325.2525921 1.142526273
327.2682422 1.431085273
329.2838922 0.9281736579
341.2475067 2.708968091
343.2631568 1.946954145
345.2788068 3.495167932
347.2944569 0.8599998135
353.2475067 1.496032208
355.2631568 1.888399642
357.2424213 1.508206992
359.2580714 2.808185556
371.2580714 1.807175515
373.2737215 2.411524407
375.2893715 1.527482189
383.2580714 3.211928023
401.2686361 15.74347086
403.2479006 0.9197446122
419.2792008 11.41933467

Name: +ve in-silico MS/MS by CFM-ID for BDWHNXBIFYPWRV-HZTFXPOSSA-N
ID: BDWHNXBIFYPWRV-HZTFXPOSSA-N
Comment: Energy1
Num peaks: 31
67.05422664 1.47421793
69.06987671 1.150117437
113.0233204 0.9288339264
127.0389705 0.7912329396
139.0389705 0.8393580674
151.1117415 1.977938119
165.0910061 0.8610191734
169.1223062 2.245236066
181.0859207 1.009476497
189.1273916 1.210341401
195.1015708 0.9577675195
205.1586917 0.7981833973
207.1015708 0.9089957062
249.148521 1.724703993
257.1899918 0.8712118574
263.164171 1.322202962
273.221292 0.7981833973
301.2525921 1.719408718
315.2682422 0.9272309981
319.2631568 1.14593269
325.2525921 0.8115408848
329.2838922 1.365523875
341.2475067 1.445084714
347.2944569 0.894670982
357.2424213 0.8925775386
359.2580714 1.729961158
375.2893715 0.9586664833
383.2580714 3.018451571
391.2842861 1.336625959
401.2686361 3.676099027
419.2792008 1.145797349

Name: +ve in-silico MS/MS by CFM-ID for BDWHNXBIFYPWRV-HZTFXPOSSA-N
ID: BDWHNXBIFYPWRV-HZTFXPOSSA-N
Comment: Energy2
Num peaks: 31
41.00219107 0.8107131383
49.00727645 1.50610557
51.02292652 0.9034357322
53.03857658 1.381425502
55.05422664 1.884485729
65.03857658 1.199615806
67.05422664 2.412292626
69.06987671 2.468979844
89.03857658 1.840329863
103.0542266 1.07640774
117.0698767 1.951134567
151.1117415 0.9277286162
157.1011768 1.008678088
169.1223062 3.727797765
171.1168269 1.55642536
175.148127 3.300896306
191.1430416 1.204341559
193.1586917 0.7246537853
205.1586917 1.051724083
219.1743418 1.154655036
235.1328709 1.182597216
259.2056419 1.204341559
273.221292 1.051724083
287.236942 1.154655036
297.221292 1.011280771
299.236942 0.8231862721
325.2525921 1.462668245
327.2682422 1.510865894
329.2838922 2.70764225
355.2631568 0.9831916003
383.2580714 0.9233346429

Name: +ve in-silico MS/MS by CFM-ID for KSNNYMFBQQASJN-KUNPSBAASA-N
ID: KSNNYMFBQQASJN-KUNPSBAASA-N
Comment: Energy0
Num peaks: 31
41.00219107 0.6045857956
45.0334912 0.6274342783
99.00767038 1.298078943
129.0182351 0.6406031501
137.132477 1.618746417
157.0495352 0.6878464114
177.1637771 1.01718711
179.1794272 0.69545424
191.1794272 0.6455762709
205.1950772 0.6357364409
261.221292 1.01268646
263.1277855 1.026647654
263.236942 0.7850918316
275.236942 0.7981084701
281.1383502 0.6723668916
301.2525921 1.131115312
319.2631568 1.146301963
341.2475067 3.33127442
345.2788068 0.6716135632
353.2475067 0.9167053204
355.2631568 1.767334469
357.2424213 0.7658939865
357.2788068 0.8897559716
359.2580714 2.957449534
371.2580714 1.105114937
373.2737215 1.566540665
375.2893715 0.984498004
377.2322506 0.697801056
383.2580714 8.044474269
401.2686361 17.96060059
419.2792008 8.843978806

Name: +ve in-silico MS/MS by CFM-ID for KSNNYMFBQQASJN-KUNPSBAASA-N
ID: KSNNYMFBQQASJN-KUNPSBAASA-N
Comment: Energy1
Num peaks: 31
111.0076704 1.219853381
129.0182351 1.202415704
133.1011768 0.8567133119
135.1168269 0.7615447073
137.0233204 1.262728649
137.132477 4.068290289
155.0338851 0.9097906095
175.148127 1.484724423
177.1637771 0.9287839596
191.1794272 1.416013999
195.0651853 0.9903400461
205.1950772 1.06278006
209.0808353 0.987666336
217.1950772 0.8535782228
219.2107273 1.510476813
257.2263773 1.208086117
261.1121354 1.08533126
263.1277855 2.417292894
271.2420274 0.8659022106
275.236942 0.9496923891
281.1383502 0.9562788577
301.2525921 2.238607655
319.2631568 0.8459275371
323.236942 0.7363370058
327.2682422 0.8914469501
329.2838922 1.126540125
341.2475067 0.9594455646
357.2788068 0.8554245713
383.2580714 5.058536445
401.2686361 4.474909126
419.2792008 0.922142342

Name: +ve in-silico MS/MS by CFM-ID for KSNNYMFBQQASJN-KUNPSBAASA-N
ID: KSNNYMFBQQASJN-KUNPSBAASA-N
Comment: Energy2
Num peaks: 31
41.00219107 2.230932601
55.01784114 0.9503425323
65.03857658 1.468986858
99.00767038 1.583946738
111.0076704 1.209738585
123.1168269 0.8981397894
135.1168269 1.127458991
137.132477 3.11804911
175.148127 0.9962613566
177.1637771 1.631112097
179.1794272 0.8455310772
181.0495352 1.295549331
191.1794272 1.441175457
209.0808353 1.387148997
243.2107273 2.078733919
247.0964854 1.17289944
249.1121354 1.220696376
255.2107273 0.93209387
261.1121354 1.187449585
263.1277855 0.9892325265
271.2420274 1.237849933
299.236942 0.9204533274
301.2525921 1.169297111
323.236942 1.126304722
325.2525921 0.9739757568
327.2682422 2.446151355
329.2838922 0.9369699854
361.2009504 0.9053201385
377.2322506 1.023671454
383.2580714 1.217046016
403.2479006 0.917642264

Name: +ve in-silico MS/MS by CFM-ID for KDEVGAOFWJJIHX-ZNNUZYLRSA-N
ID: KDEVGAOFWJJIHX-ZNNUZYLRSA-N
Comment: Energy0
Num peaks: 31
73.02840582 1.545085413
83.01275576 0.5923261043
85.02840582 0.9647160927
87.04405588 0.8575957163
97.02840582 1.219526857
101.0597059 1.384204203
113.0233204 0.9502468246
115.0389705 5.46369847
243.2107273 1.015710868
245.2263773 0.5960080186
287.236942 2.131922544
303.2318567 1.00613386
305.2475067 8.938065658
321.2060358 0.5397576968
323.2580714 0.9546603595
335.2216859 0.8922638861
343.2267713 1.033823555
345.2424213 1.032537137
349.237336 0.5979710354
363.252986 1.242375782
375.252986 1.167576849
377.2686361 0.8873457349
387.252986 4.577778262
389.2686361 1.390596797
401.2686361 1.8187122
405.2635507 10.8448097
407.2792008 1.486397391
409.2948508 1.035035111
419.2792008 7.556035239
421.2584653 0.8014430963
437.2897655 11.31898578

Name: +ve in-silico MS/MS by CFM-ID for KDEVGAOFWJJIHX-ZNNUZYLRSA-N
ID: KDEVGAOFWJJIHX-ZNNUZYLRSA-N
Comment: Energy1
Num peaks: 31
39.02292652 1.850792475
41.00219107 0.9451604138
43.01784114 0.8753755628
55.01784114 1.09766723
73.02840582 2.075358912
83.04914126 0.9738096128
85.02840582 1.364700165
87.04405588 1.884233466
97.02840582 1.990436259
101.0597059 2.123138294
115.0389705 5.640447374
201.1637771 0.9504326501
205.1950772 1.14907494
243.2107273 3.916909594
245.2263773 2.023113312
287.236942 3.230745927
289.2525921 0.9767517254
305.2475067 7.407752169
315.2318567 0.8508671943
323.2580714 0.991247369
335.2216859 1.113721539
345.2424213 1.19954698
347.2216859 0.9341121603
359.2580714 1.029475996
375.252986 1.130037464
377.2686361 1.188753435
387.252986 1.166170894
401.2686361 1.984963566
405.2635507 1.133671164
419.2792008 2.622807892
437.2897655 1.087872098

Name: +ve in-silico MS/MS by CFM-ID for KDEVGAOFWJJIHX-ZNNUZYLRSA-N
ID: KDEVGAOFWJJIHX-ZNNUZYLRSA-N
Comment: Energy2
Num peaks: 31
27.02292652 1.05034582
39.02292652 2.909436197
41.03857658 1.342668726
53.03857658 1.511651413
55.01784114 1.90894775
57.0334912 1.202752382
59.01275576 0.8745049798
69.0334912 1.026553679
101.0597059 0.9295417513
115.0389705 1.927299481
135.1168269 2.461116667
163.148127 1.078417004
203.1794272 0.8697665214
205.1950772 1.898641996
241.1950772 0.9130819603
243.2107273 5.803240815
245.2263773 5.004936324
247.2420274 1.081454251
261.221292 1.05669625
287.236942 1.188989771
289.2525921 1.547364907
305.2475067 2.351401018
315.2318567 2.170363441
321.2060358 0.9702133059
359.2580714 1.263352133
379.2842861 0.9008451366
387.252986 0.8824343935
393.2271652 0.922004104
407.2428153 1.051329174
409.2584653 0.9946721665
421.2584653 1.424755389

Name: +ve in-silico MS/MS by CFM-ID for PUPLZFXCMMDGOD-WUNGIAJVSA-N
ID: PUPLZFXCMMDGOD-WUNGIAJVSA-N
Comment: Energy0
Num peaks: 30
33.0334912 0.6226428765
43.01784114 2.316225374
61.02840582 0.6259280102
115.075356 1.980189905
129.0910061 0.7502791628
261.1849065 0.7835983677
301.2162066 0.7055389846
303.2318567 1.829037727
307.1903858 0.7206823413
315.2318567 1.140065451
317.2475067 2.139373932
321.2060358 1.445393174
323.2216859 0.5460979408
333.2424213 1.113433409
335.2216859 0.5632727053
335.2580714 0.9002614388
359.2580714 0.6556922337
361.237336 3.388763185
363.252986 3.900635745
365.2686361 0.8276741425
375.252986 4.539890481
377.2686361 18.41691872
391.2479006 1.43061673
393.2635507 2.711680609
395.2792008 4.353941679
405.2635507 3.11296624
407.2792008 0.6048219036
419.2792008 2.062990798
421.2584653 1.033640627
437.2897655 15.27415738

Name: +ve in-silico MS/MS by CFM-ID for PUPLZFXCMMDGOD-WUNGIAJVSA-N
ID: PUPLZFXCMMDGOD-WUNGIAJVSA-N
Comment: Energy1
Num peaks: 31
41.03857658 0.9254395937
43.01784114 1.064286164
55.05422664 1.479326644
57.06987671 0.9012780808
111.0440559 1.515184888
113.0597059 1.061483778
115.075356 3.918914803
129.0910061 1.06116349
155.1066561 1.045199219
157.1223062 0.9660922224
261.1849065 2.64823014
275.2005565 1.95985071
301.2162066 1.730776181
303.2318567 2.568747379
305.2475067 2.659951756
315.2318567 2.458221876
317.2475067 4.749230839
319.2631568 2.354599442
321.2060358 2.578485181
321.2424213 0.8521004798
333.2424213 1.013251824
335.2216859 1.385028138
335.2580714 2.636993402
361.237336 1.531354252
363.252986 0.8662865071
375.252986 3.14929922
377.2686361 11.19362245
395.2792008 2.369729769
405.2635507 1.554521028
419.2792008 1.203820883
437.2897655 1.396593693

Name: +ve in-silico MS/MS by CFM-ID for PUPLZFXCMMDGOD-WUNGIAJVSA-N
ID: PUPLZFXCMMDGOD-WUNGIAJVSA-N
Comment: Energy2
Num peaks: 31
39.02292652 1.108152323
41.03857658 2.776982669
43.01784114 1.289591761
55.05422664 2.103697336
69.0334912 1.191260367
71.04914126 2.438203876
115.075356 1.356283879
155.1066561 0.8883188597
181.1223062 0.9120753022
209.1536063 1.340568492
211.1692564 1.125288434
247.1692564 1.187789691
259.1692564 0.895292179
261.1849065 2.064976997
275.2005565 1.062028942
299.2005565 2.578273603
301.2162066 3.333959318
303.2318567 7.201104085
307.1903858 1.572601684
315.2318567 1.402766189
317.2475067 2.923021239
321.2060358 2.310360836
331.2267713 1.32525051
333.2424213 6.04547483
351.252986 0.9301105831
361.237336 3.649717208
363.252986 2.116104549
373.237336 0.8945529265
375.252986 0.9359872363
405.2635507 1.28818044
421.2584653 1.374399534

Name: +ve in-silico MS/MS by CFM-ID for CUCKCWGKCPXBEA-CAQHTJARSA-N
ID: CUCKCWGKCPXBEA-CAQHTJARSA-N
Comment: Energy0
Num peaks: 20
43.01784114 1.287775791
97.06479133 0.7218276311
99.08044139 1.243784476
101.0960915 0.6106699356
125.0960915 0.9919155978
127.1117415 1.078390411
309.1696503 1.127263217
311.1853004 0.9981957698
335.1853004 0.8004403236
337.2009504 0.6147092054
357.2424213 1.144823102
359.2216859 0.649835821
359.2580714 3.546443289
375.252986 0.7986997339
377.2686361 8.558529734
389.2322506 0.8418985386
395.2792008 5.169449211
401.2686361 12.93700115
419.2792008 24.79628411
437.2897655 12.46694007

Name: +ve in-silico MS/MS by CFM-ID for CUCKCWGKCPXBEA-CAQHTJARSA-N
ID: CUCKCWGKCPXBEA-CAQHTJARSA-N
Comment: Energy1
Num peaks: 31
43.01784114 1.192472298
67.05422664 1.010118474
79.05422664 1.661433388
81.06987671 1.194202101
95.08552677 0.9075893282
97.06479133 1.862456013
99.08044139 1.487158475
101.0960915 1.423984554
105.0698767 0.9280248819
107.0855268 1.889549111
113.0960915 1.215790856
123.0804414 1.026165221
125.0960915 2.590988342
127.1117415 1.278283498
283.1540003 0.8451280042
305.1747357 0.9902069813
317.1747357 1.089615113
323.1853004 1.017981009
331.1903858 1.504977014
335.1853004 0.9777342945
349.2009504 1.147051196
357.2424213 1.079217102
359.2216859 1.451734348
359.2580714 5.410715551
361.237336 1.272322395
377.2322506 1.110434566
377.2686361 10.20198724
395.2792008 2.578445734
401.2686361 6.296472763
419.2792008 6.492340057
437.2897655 2.158522802

Name: +ve in-silico MS/MS by CFM-ID for CUCKCWGKCPXBEA-CAQHTJARSA-N
ID: CUCKCWGKCPXBEA-CAQHTJARSA-N
Comment: Energy2
Num peaks: 31
39.02292652 1.237173589
41.03857658 0.9912332603
43.01784114 2.022093063
53.03857658 3.205504828
55.05422664 1.382725672
65.03857658 1.224902533
67.05422664 1.794932386
69.06987671 1.190378797
83.08552677 1.482979245
93.06987671 3.01025867
95.08552677 1.346503817
97.06479133 1.109224115
99.08044139 1.382798823
109.1011768 1.168160978
113.0960915 1.342250594
241.1434356 0.992477348
261.148521 0.9215929255
281.1747357 1.623282925
291.1590856 0.9360100247
293.1747357 1.038817853
295.1903858 1.004786007
307.1903858 1.504405236
317.2111212 2.041244973
335.2216859 2.298368604
357.2424213 1.975567745
359.2216859 1.173262108
359.2580714 2.105468853
375.252986 1.345110635
377.2686361 5.765172502
401.2686361 2.216767397
421.2584653 1.592723839

Name: +ve in-silico MS/MS by CFM-ID for WAKQLWZVOPYDRL-XOPRDNPMSA-N
ID: WAKQLWZVOPYDRL-XOPRDNPMSA-N
Comment: Energy0
Num peaks: 31
55.01784114 0.9823703317
59.01275576 0.6427870355
83.01275576 0.6438088302
101.0233204 1.000060664
191.1794272 0.7352778379
205.1950772 2.040581121
213.0757499 0.8254035091
253.1950772 1.113284389
255.2107273 1.524351701
257.2263773 7.307259541
259.2420274 1.271689133
261.2576775 0.9266508036
267.2107273 0.7220067537
269.2263773 3.463800717
271.2420274 4.268493
273.2576775 2.819160618
275.236942 0.8756411603
275.2733275 0.7554695322
277.2889776 0.7062563565
317.2475067 0.9495318427
357.2424213 1.331195219
359.2580714 3.371528799
371.2580714 0.7200693801
373.2737215 4.406094223
375.2893715 0.6915872566
383.2580714 3.875418977
387.252986 0.7336034449
389.2686361 0.6017710746
401.2686361 11.53745706
403.2479006 1.600723127
419.2792008 12.65786875

Name: +ve in-silico MS/MS by CFM-ID for WAKQLWZVOPYDRL-XOPRDNPMSA-N
ID: WAKQLWZVOPYDRL-XOPRDNPMSA-N
Comment: Energy1
Num peaks: 31
59.01275576 2.001079983
61.02840582 0.9610175311
163.148127 0.7735344316
165.1637771 0.7992221027
167.0702706 1.689252347
187.148127 0.7890733766
191.1794272 0.9818747265
195.0651853 0.8319909007
201.1637771 1.442192262
203.1794272 1.083671302
205.1950772 5.930292611
213.0757499 1.18124012
215.1794272 1.20673161
217.1950772 1.422920541
219.2107273 2.360108231
239.1794272 1.37462453
241.1950772 0.9794631487
253.1950772 0.8688156764
255.2107273 6.211186251
257.2263773 6.661600489
259.2420274 2.464000831
271.2420274 0.7597779976
355.2631568 1.616614631
357.2424213 1.694449024
359.2580714 1.339457554
373.2737215 5.078833918
375.2893715 1.481323147
383.2580714 1.845367026
401.2686361 3.45471549
403.2479006 1.10894442
419.2792008 1.423548752

Name: +ve in-silico MS/MS by CFM-ID for WAKQLWZVOPYDRL-XOPRDNPMSA-N
ID: WAKQLWZVOPYDRL-XOPRDNPMSA-N
Comment: Energy2
Num peaks: 31
41.00219107 1.815454645
55.01784114 4.551645643
67.05422664 4.131336145
101.0233204 1.349772016
105.0698767 1.842265613
107.0855268 1.373947329
133.1011768 2.135454258
135.1168269 1.373947329
153.0546206 0.9799887941
161.132477 0.9193493487
167.0702706 1.039641477
189.1637771 1.039580659
191.1794272 2.524859385
201.1637771 1.315900712
203.1794272 1.803465358
205.1950772 4.364262064
215.1794272 1.041024181
219.2107273 0.9537101278
243.2107273 2.723957519
253.1950772 1.059974401
255.2107273 1.026626813
257.2263773 2.360895653
259.2420274 1.909700934
267.2107273 0.9212096693
313.2162066 1.271876559
317.2475067 1.459789468
355.2631568 0.8808031729
383.2580714 0.8255869387
389.2322506 1.278781449
391.2479006 1.395265366
403.2479006 2.103911396

Name: +ve in-silico MS/MS by CFM-ID for TUKMOWNZCNYDFA-PWMVDUFBSA-N
ID: TUKMOWNZCNYDFA-PWMVDUFBSA-N
Comment: Energy0
Num peaks: 31
73.02840582 1.462832536
85.02840582 0.8248689882
87.04405588 0.6495041515
97.02840582 0.9915879385
99.04405588 0.5705166441
101.0597059 1.645154148
113.0233204 0.8987515182
115.0389705 4.818580141
115.075356 0.6261055548
203.1794272 0.683891114
245.2263773 0.6745577101
273.221292 1.251919682
277.2525921 0.5426860542
303.2318567 1.556707405
305.2475067 13.86959186
307.2631568 0.8735884036
323.2580714 0.9608850584
335.2216859 0.832946392
349.237336 0.7529812207
363.252986 1.630442714
375.252986 0.6507548546
377.2686361 1.053716474
387.252986 2.502857534
389.2686361 0.6177894503
405.2635507 13.49629911
407.2792008 2.088976249
409.2948508 1.00188808
411.2741154 0.5892751796
419.2792008 3.318762895
421.2584653 0.8104945182
437.2897655 10.37939889

Name: +ve in-silico MS/MS by CFM-ID for TUKMOWNZCNYDFA-PWMVDUFBSA-N
ID: TUKMOWNZCNYDFA-PWMVDUFBSA-N
Comment: Energy1
Num peaks: 31
41.00219107 0.9819221319
41.03857658 1.448112323
43.01784114 0.9107811718
55.01784114 1.136387506
55.05422664 0.9716160444
73.02840582 2.121593843
85.02840582 1.295566087
87.04405588 1.861288208
97.02840582 1.447155013
99.04405588 1.070849027
101.0597059 3.159893379
115.0389705 4.919579172
141.0910061 0.8910268912
143.1066561 1.003554841
201.1637771 1.276100599
203.1794272 1.536989056
205.1950772 1.517071222
217.1950772 1.803825468
219.2107273 1.52255538
245.2263773 2.878022862
247.2420274 1.321011155
275.236942 1.405291596
303.2318567 1.586548171
305.2475067 8.725493875
323.2580714 1.138919971
335.2216859 1.235104407
363.252986 1.466015762
377.2686361 1.79685966
405.2635507 1.823311445
419.2792008 1.589725067
437.2897655 1.13236011

Name: +ve in-silico MS/MS by CFM-ID for TUKMOWNZCNYDFA-PWMVDUFBSA-N
ID: TUKMOWNZCNYDFA-PWMVDUFBSA-N
Comment: Energy2
Num peaks: 31
27.02292652 1.268646225
41.03857658 3.860794139
55.01784114 1.816975806
55.05422664 1.778027409
57.0334912 1.14346942
83.08552677 0.9732853795
101.0597059 1.111392363
105.0698767 0.7983430368
107.0855268 0.764814848
111.0804414 1.402117337
115.0389705 1.295909
133.1011768 1.311014693
135.1168269 1.237280737
189.1637771 0.7736952935
201.1637771 0.8542873099
203.1794272 1.596027196
205.1950772 1.129000075
217.1950772 1.506351822
219.2107273 1.081970222
245.2263773 6.907454154
247.2420274 1.683143735
249.1849065 1.058305472
249.2576775 0.8421253989
263.2005565 1.03493279
277.2162066 1.013710932
303.2318567 1.448617245
305.2475067 2.716277128
317.2475067 2.242317218
345.2424213 1.422085992
375.252986 0.8217564477
421.2584653 1.510643503

Name: +ve in-silico MS/MS by CFM-ID for AZVKLIRHDVAFGU-NYIVGQDHSA-N
ID: AZVKLIRHDVAFGU-NYIVGQDHSA-N
Comment: Energy0
Num peaks: 29
55.05422664 1.67188303
57.06987671 1.777998821
67.05422664 0.8760186647
83.04914126 2.663141095
85.06479133 10.39619997
101.0597059 0.7552967783
103.075356 0.7552967783
191.1430416 0.6898414591
217.1586917 0.7098539234
235.1692564 0.8706742846
301.2162066 0.7634780132
305.2111212 0.9239557885
315.1954711 1.507483995
317.2111212 8.077297774
319.2267713 7.920718236
321.2424213 1.200892318
335.2216859 1.964317853
337.237336 1.747235015
375.2166005 0.6614980016
375.252986 1.050185045
377.2322506 0.7189679197
377.2686361 1.037421877
379.2479006 1.635855569
389.2322506 1.013364559
391.2479006 2.130639077
391.2842861 0.6850590602
401.2686361 5.104159433
403.2479006 1.388243645
419.2792008 19.85148045

Name: +ve in-silico MS/MS by CFM-ID for AZVKLIRHDVAFGU-NYIVGQDHSA-N
ID: AZVKLIRHDVAFGU-NYIVGQDHSA-N
Comment: Energy1
Num peaks: 31
29.03857658 1.615959827
41.03857658 1.026780643
53.03857658 1.000748419
55.05422664 3.640109335
57.06987671 5.282882871
67.05422664 3.461446327
69.06987671 1.434424291
83.04914126 3.744216345
85.06479133 8.874805222
123.0804414 1.57525862
125.0960915 1.521260961
205.1586917 2.353968155
219.1743418 1.400173136
303.1954711 0.883381168
305.2111212 1.158118451
307.2267713 1.121258472
317.2111212 2.71459098
319.2267713 2.362773279
335.2216859 1.662519919
337.237336 0.9186567081
349.237336 0.9601596208
375.2166005 1.677582029
377.2322506 0.9907801551
379.2479006 1.435117366
389.2322506 1.256401435
391.2479006 1.915873061
391.2842861 0.9917630861
393.2635507 1.315054645
401.2686361 2.570395737
403.2479006 1.380340663
419.2792008 1.839537889

Name: +ve in-silico MS/MS by CFM-ID for AZVKLIRHDVAFGU-NYIVGQDHSA-N
ID: AZVKLIRHDVAFGU-NYIVGQDHSA-N
Comment: Energy2
Num peaks: 31
27.02292652 0.8669701442
39.02292652 4.088599964
41.03857658 1.801483165
49.00727645 0.8474556647
51.02292652 1.215527316
53.03857658 2.030497453
55.05422664 6.914113046
57.06987671 7.311724187
59.08552677 1.244849177
65.03857658 2.034990612
67.05422664 2.978848289
69.0334912 1.551272836
69.06987671 1.025305453
83.04914126 6.237836959
85.06479133 8.043566325
105.0698767 1.148018874
125.0960915 1.627140128
135.0804414 1.641631966
173.132477 0.8699386326
189.1273916 0.9878768104
193.1586917 1.46867932
205.1586917 4.936824439
207.1743418 1.167089444
233.1536063 0.864644483
235.1692564 1.868856619
331.1903858 1.03087876
333.2060358 0.9343286219
373.237336 1.241643029
375.252986 1.203802315
377.2686361 1.021733575
403.2479006 1.296410489

Name: +ve in-silico MS/MS by CFM-ID for CJYAEQQZLNLEII-QRRNQCHASA-N
ID: CJYAEQQZLNLEII-QRRNQCHASA-N
Comment: Energy0
Num peaks: 31
57.06987671 1.10637622
59.01275576 0.745494102
61.02840582 0.981380241
83.04914126 0.7090273995
85.06479133 6.476969686
99.04405588 2.08081768
101.0597059 1.436916478
103.075356 0.7797613581
117.0546206 2.369558523
119.0702706 1.086561716
121.1011768 1.080766987
123.1168269 2.989027832
125.132477 3.172562185
153.1273916 0.7429927527
155.1430416 0.5808854537
265.1798211 0.5891240945
315.1954711 1.071792244
317.2111212 5.037324262
319.2267713 3.072053091
321.2424213 0.6974727818
333.2060358 1.139244405
335.2216859 4.851710273
337.237336 2.438368661
359.2580714 1.12977165
373.2737215 1.208667438
375.252986 0.7441511127
377.2686361 1.494037611
391.2842861 1.151338179
401.2686361 6.306417636
419.2792008 14.15268493
437.2897655 8.780917161

Name: +ve in-silico MS/MS by CFM-ID for CJYAEQQZLNLEII-QRRNQCHASA-N
ID: CJYAEQQZLNLEII-QRRNQCHASA-N
Comment: Energy1
Num peaks: 31
29.03857658 1.259286767
53.03857658 1.220506126
55.05422664 1.346181546
57.06987671 4.740759095
67.05422664 1.472587105
69.06987671 0.9340902871
85.06479133 6.131384813
99.04405588 1.213016851
111.0440559 1.841881144
117.0546206 0.90198191
123.1168269 1.166464223
231.1743418 1.041843011
233.1899918 1.288447603
275.2005565 0.8761726475
289.2162066 1.755873088
291.2318567 1.735900467
313.2162066 0.9803579645
315.2318567 1.033855616
317.2111212 4.942898063
319.2267713 2.250448927
323.2216859 0.8866644868
331.2267713 1.02267157
335.2216859 3.767133721
359.2580714 1.358673621
373.2737215 2.198174752
375.2893715 1.002812549
377.2686361 1.291944159
391.2842861 1.946053844
401.2686361 2.334202906
419.2792008 3.520464792
437.2897655 1.112229833

Name: +ve in-silico MS/MS by CFM-ID for CJYAEQQZLNLEII-QRRNQCHASA-N
ID: CJYAEQQZLNLEII-QRRNQCHASA-N
Comment: Energy2
Num peaks: 31
27.02292652 0.8176551825
39.02292652 1.986075991
41.03857658 3.811401079
53.03857658 1.359249375
55.05422664 4.898858482
57.06987671 6.908954482
59.08552677 0.8281348439
65.03857658 2.681260458
67.05422664 3.27942702
69.0334912 1.276952742
69.06987671 1.394408807
71.08552677 1.650569377
81.06987671 3.135711174
83.08552677 1.357989063
85.06479133 2.93627065
95.08552677 1.274265476
99.04405588 0.8323591854
101.0597059 0.918225137
121.1011768 4.319562364
123.1168269 2.692439084
125.132477 2.690962315
127.148127 1.536818771
135.1168269 0.7872489939
137.132477 0.9177729
163.1117415 0.8622871945
205.1586917 1.548490943
235.1692564 1.233353759
275.2005565 1.017337091
317.2111212 0.9845927074
319.2267713 1.257697372
421.2584653 1.23193534

Name: +ve in-silico MS/MS by CFM-ID for JDGXUUFIFAKRTF-CCIJLDBCSA-N
ID: JDGXUUFIFAKRTF-CCIJLDBCSA-N
Comment: Energy0
Num peaks: 31
39.02292652 0.8709582598
41.03857658 0.982813326
65.00219107 1.251804002
67.01784114 1.730593131
69.0334912 1.284007211
127.0389705 1.950481895
179.0702706 1.607749391
197.0808353 2.468869805
207.1743418 0.718775737
211.0964854 0.7260586147
219.1743418 0.9616453393
221.1899918 2.288557815
225.1849065 1.015133883
235.1692564 0.7530918724
237.1849065 0.968953418
239.2005565 3.118842647
273.221292 1.079506209
287.236942 2.351329793
289.2162066 1.964905488
291.2318567 3.320989279
305.2475067 1.24730224
341.2475067 1.798133578
355.2631568 1.349617208
357.2424213 0.845546368
357.2788068 0.6791136052
359.2580714 2.534195612
373.2737215 1.498420911
375.2893715 1.135465609
383.2580714 2.35227666
401.2686361 16.43928467
419.2792008 12.82929268

Name: +ve in-silico MS/MS by CFM-ID for JDGXUUFIFAKRTF-CCIJLDBCSA-N
ID: JDGXUUFIFAKRTF-CCIJLDBCSA-N
Comment: Energy1
Num peaks: 31
39.02292652 1.190416582
41.03857658 1.034169545
43.01784114 1.796571664
43.05422664 1.278538533
55.05422664 1.012836165
83.04914126 1.001924612
113.0233204 1.255479577
123.1168269 1.665324763
165.0546206 1.459810549
179.0702706 1.705535604
193.0859207 1.238800688
197.0808353 1.037127002
207.1743418 1.340612488
211.0964854 1.131402783
215.1794272 1.392392492
217.1950772 2.050402932
219.1743418 2.870170104
221.1899918 5.373199323
225.1849065 1.256196017
233.1899918 1.872768709
235.2056419 1.832181114
237.1849065 1.707807968
239.2005565 5.261976169
271.2056419 3.700117108
273.221292 3.621681601
289.2162066 2.496038525
291.2318567 2.90778277
359.2580714 0.9345349621
383.2580714 1.674121852
401.2686361 2.908202803
419.2792008 1.076285955

Name: +ve in-silico MS/MS by CFM-ID for JDGXUUFIFAKRTF-CCIJLDBCSA-N
ID: JDGXUUFIFAKRTF-CCIJLDBCSA-N
Comment: Energy2
Num peaks: 31
39.02292652 3.656790447
41.00219107 1.749475793
41.03857658 4.418216962
43.05422664 0.8611743902
53.03857658 2.1540278
55.05422664 3.764987727
57.06987671 1.181566014
65.00219107 2.031523392
65.03857658 2.041909351
67.05422664 0.9797366228
69.0334912 0.7907520699
69.06987671 2.000514709
81.06987671 2.402027122
83.04914126 1.020644474
83.08552677 1.693338726
121.1011768 2.880480612
123.1168269 3.457832949
125.132477 1.060695454
147.1168269 0.7643715166
165.1273916 1.553715998
217.1586917 0.9179454124
221.1899918 1.292347921
223.2056419 1.180569986
235.1692564 1.096980793
239.2005565 2.612232483
285.221292 1.752510788
287.236942 1.955568966
289.2525921 1.096629734
377.2322506 0.7632195985
383.2580714 0.8885926947
403.2479006 1.726182456

Name: +ve in-silico MS/MS by CFM-ID for VMFMWORUCARLEW-DRHHHWSQSA-N
ID: VMFMWORUCARLEW-DRHHHWSQSA-N
Comment: Energy0
Num peaks: 30
57.06987671 1.123588128
59.01275576 0.5486687636
73.02840582 0.8716547116
83.04914126 0.71321299
85.06479133 7.082356547
261.1849065 0.4726474715
275.2005565 1.052545504
289.2162066 0.4866254931
303.1954711 0.4652032673
305.2111212 0.4879563107
315.1954711 0.8718197459
317.2111212 2.717897851
319.2267713 1.237184198
321.2424213 0.4761656969
333.2060358 0.4403856253
335.2216859 3.10824999
343.2267713 0.7533034452
345.2424213 1.84401128
353.2322506 0.7023007639
361.237336 0.5579218066
363.252986 1.563095574
387.252986 7.588846833
389.2686361 2.099142689
391.2842861 0.8483649084
401.2686361 8.529731539
405.2635507 6.823168342
407.2792008 0.8728928598
409.2948508 0.5099948512
419.2792008 17.10402053
437.2897655 8.137344017

Name: +ve in-silico MS/MS by CFM-ID for VMFMWORUCARLEW-DRHHHWSQSA-N
ID: VMFMWORUCARLEW-DRHHHWSQSA-N
Comment: Energy1
Num peaks: 31
29.03857658 1.179691934
55.05422664 0.9289950571
57.06987671 3.977270976
85.02840582 1.288695713
85.06479133 7.173921834
99.04405588 0.7856153846
101.0597059 0.6982855387
103.0389705 0.9513082625
143.0702706 0.7422367146
249.148521 0.8396328082
263.1277855 1.011897616
275.2005565 1.532122031
289.2162066 1.106805425
301.2162066 1.144809452
305.2111212 1.044567006
315.1954711 0.7188237318
315.2318567 0.8114818148
317.2111212 3.859988729
317.2475067 0.6997001112
319.2267713 1.696870378
335.2216859 3.005107269
345.2424213 1.930878863
359.2580714 1.009065798
363.252986 0.8151631714
387.252986 1.842890335
389.2686361 0.7569932673
393.2271652 0.7915536661
401.2686361 3.073714608
405.2635507 0.9707239662
419.2792008 3.885476776
437.2897655 1.048547237

Name: +ve in-silico MS/MS by CFM-ID for VMFMWORUCARLEW-DRHHHWSQSA-N
ID: VMFMWORUCARLEW-DRHHHWSQSA-N
Comment: Energy2
Num peaks: 31
27.02292652 0.7754260192
39.02292652 0.8113171995
41.03857658 1.059090142
43.01784114 0.8121100817
53.03857658 0.6629942191
55.05422664 3.425434999
57.0334912 0.6927685113
57.06987671 6.082175505
59.01275576 0.97538595
67.05422664 0.9906967221
69.0334912 1.436522429
73.02840582 0.6573174451
85.06479133 9.470126937
143.0702706 0.6971495726
157.0859207 1.331559561
185.1172208 0.7832747332
247.1328709 0.9602374267
249.148521 2.151546938
251.164171 0.7281307328
263.1277855 1.229202617
263.164171 1.445177258
277.1798211 1.010417692
291.1954711 2.601819164
303.1954711 0.7566624278
305.2111212 2.343488808
315.1954711 0.9369593267
315.2318567 0.6841325432
317.2111212 1.21905223
319.2267713 0.8473675587
335.2216859 2.505011942
359.2580714 0.743621635

Name: +ve in-silico MS/MS by CFM-ID for BFQWBQIYMSVPOL-HEUYONADSA-N
ID: BFQWBQIYMSVPOL-HEUYONADSA-N
Comment: Energy0
Num peaks: 31
41.03857658 0.6707353481
57.0334912 1.16770171
69.06987671 0.7020580577
79.05422664 1.041194624
93.0334912 1.356429945
95.04914126 6.49405793
97.06479133 5.740262646
99.08044139 1.116667543
101.0960915 0.984733883
103.1117415 1.266987302
111.1168269 0.7487498101
121.0647913 0.825390116
123.0804414 4.332275938
125.0960915 3.288701199
127.1117415 1.237305828
131.1430416 0.7868739089
137.0960915 4.412496919
139.1117415 9.067464326
141.1273916 1.602396984
151.075356 1.479992135
153.0910061 1.569020709
155.1066561 6.947973024
157.1223062 0.8036783333
161.1536063 1.398017528
167.1430416 0.8528284633
267.1590856 0.6807482192
361.2737215 1.578178213
367.2479006 0.9120346715
369.2635507 0.8196594659
379.2842861 7.008878987
397.2948508 4.265805517

Name: +ve in-silico MS/MS by CFM-ID for BFQWBQIYMSVPOL-HEUYONADSA-N
ID: BFQWBQIYMSVPOL-HEUYONADSA-N
Comment: Energy1
Num peaks: 31
39.02292652 3.008460041
41.03857658 2.884539523
43.05422664 0.9829714402
53.00219107 1.522928811
55.01784114 2.010340776
57.0334912 5.005969669
67.05422664 1.171872715
69.0334912 1.397967219
69.06987671 1.868841021
71.04914126 0.9776458692
79.05422664 1.430297793
81.06987671 0.9345734099
83.08552677 2.421987831
95.04914126 3.471206259
97.06479133 5.31083154
99.08044139 1.633459575
111.1168269 1.611775084
121.1011768 1.083329205
123.0804414 2.048006092
125.0960915 1.809666915
127.1117415 1.584530331
135.0804414 0.9050550554
137.0960915 3.945215999
139.1117415 9.626661766
141.1273916 1.422391694
155.1066561 1.511250536
267.1590856 1.618970688
285.1696503 1.204700225
361.2737215 1.605879664
379.2842861 2.709132275
397.2948508 1.018445502

Name: +ve in-silico MS/MS by CFM-ID for BFQWBQIYMSVPOL-HEUYONADSA-N
ID: BFQWBQIYMSVPOL-HEUYONADSA-N
Comment: Energy2
Num peaks: 31
39.02292652 4.710684365
41.03857658 6.225280825
43.05422664 1.222365654
53.00219107 1.90565062
55.01784114 1.897528271
57.0334912 1.710268715
65.03857658 0.9853583809
67.05422664 4.659041999
69.0334912 4.45887426
69.06987671 6.220910719
71.04914126 1.132393546
79.05422664 3.380851632
81.06987671 1.105215233
83.04914126 0.7262927055
83.08552677 1.587228797
85.10117684 1.15370426
87.08044139 0.9350428997
93.0334912 1.139370241
95.04914126 7.790892921
97.06479133 6.758497499
99.08044139 3.833068292
101.0960915 0.6651607141
109.1011768 0.8938141582
111.1168269 1.674341844
123.0804414 1.414560352
125.0960915 1.143639607
137.0960915 0.9970799987
139.1117415 3.63565925
143.1430416 1.061390895
155.1066561 0.8665998482
319.2267713 0.6726528779

Name: +ve in-silico MS/MS by CFM-ID for PJBKSBHTBDKPOF-ABRSADFHSA-N
ID: PJBKSBHTBDKPOF-ABRSADFHSA-N
Comment: Energy0
Num peaks: 30
55.05422664 1.483819449
65.03857658 0.6868137894
67.05422664 0.7476347438
81.0334912 1.005031341
81.06987671 0.4873985861
83.04914126 10.12674947
85.06479133 1.35727971
101.0597059 0.4845551436
137.0960915 0.5037341948
251.164171 0.7974108966
299.2005565 0.9647028085
301.2162066 2.968739922
303.2318567 1.014430368
317.2111212 0.8380697867
319.2267713 5.516700183
331.1903858 0.8457296499
333.2060358 1.564315568
335.2216859 0.6135462316
337.2009504 1.220006279
337.237336 1.336593413
347.1853004 0.7596186267
349.2009504 1.193595664
351.2166005 3.344334682
353.2322506 0.6120035315
383.2580714 1.460962522
389.2322506 0.6221217522
391.2479006 1.088868827
401.2686361 19.21351723
403.2479006 1.325782727
419.2792008 16.15828119

Name: +ve in-silico MS/MS by CFM-ID for PJBKSBHTBDKPOF-ABRSADFHSA-N
ID: PJBKSBHTBDKPOF-ABRSADFHSA-N
Comment: Energy1
Num peaks: 31
25.00727645 1.350733666
27.02292652 2.466396877
51.02292652 0.8697284852
53.03857658 1.080424926
55.05422664 5.178854386
65.03857658 1.113370859
79.05422664 1.320430951
81.06987671 1.450885645
83.04914126 9.254946662
153.0910061 1.205820564
219.1379563 1.285496109
237.148521 1.129019594
251.164171 2.883204355
301.2162066 2.61610145
319.1903858 0.9189470632
319.2267713 3.668170307
323.2216859 1.04836564
331.1903858 2.464826093
333.2060358 2.379553138
335.2216859 0.7715025274
337.2009504 1.444453314
345.2060358 1.288086116
347.2216859 1.562619035
349.2009504 1.424240862
351.2166005 3.581014344
383.2580714 1.15139692
389.2686361 0.8634170613
391.2842861 0.8588286079
401.2686361 2.702253026
403.2479006 0.9674414608
419.2792008 1.421996709

Name: +ve in-silico MS/MS by CFM-ID for PJBKSBHTBDKPOF-ABRSADFHSA-N
ID: PJBKSBHTBDKPOF-ABRSADFHSA-N
Comment: Energy2
Num peaks: 31
25.00727645 1.081587293
27.02292652 1.307264124
29.03857658 0.7503936449
39.02292652 0.8487754628
51.02292652 1.760925542
53.03857658 9.212366921
55.05422664 8.891409411
57.06987671 1.335929144
65.03857658 3.177425077
67.01784114 1.294194349
67.05422664 2.120641555
69.06987671 1.01258777
79.05422664 0.7764514033
81.0334912 0.7297000021
83.04914126 10.49326715
85.06479133 1.307133698
135.0804414 1.138462609
137.0960915 0.9019683285
151.075356 0.7830533594
153.0910061 1.67253184
161.0960915 0.8182803655
195.1379563 0.9130439163
217.1223062 0.7599206785
251.164171 0.9588686677
289.2162066 1.002620322
299.2005565 1.046579623
303.2318567 0.9607402207
305.2111212 0.8306580179
319.2267713 2.304691975
331.1903858 0.917624264
403.2479006 0.9111454855

Name: +ve in-silico MS/MS by CFM-ID for SUYNLZSLCUSGJA-AKJWGLJGSA-N
ID: SUYNLZSLCUSGJA-AKJWGLJGSA-N
Comment: Energy0
Num peaks: 31
43.01784114 1.404333731
55.05422664 1.102280853
61.02840582 1.351521281
69.06987671 1.033413951
79.05422664 0.7394224581
81.06987671 1.440969049
83.08552677 1.284282204
109.1011768 1.176118571
137.132477 1.159108175
277.1798211 2.473027751
279.1954711 0.6464179261
327.180215 1.015863228
329.1958651 0.7400776299
345.2424213 0.6357591028
351.180215 1.098119247
353.1958651 2.11646574
355.2115151 0.8379151564
363.252986 0.6362410715
367.2115151 0.7411424455
375.252986 1.492892618
377.2686361 6.397009672
379.2479006 1.79179369
381.2271652 0.9182854588
393.2271652 2.870690827
395.2428153 2.175665666
395.2792008 9.145610353
405.2635507 5.359523057
407.2792008 1.83504513
419.2792008 1.351403208
421.2584653 1.166069666
437.2897655 20.49601818

Name: +ve in-silico MS/MS by CFM-ID for SUYNLZSLCUSGJA-AKJWGLJGSA-N
ID: SUYNLZSLCUSGJA-AKJWGLJGSA-N
Comment: Energy1
Num peaks: 31
39.02292652 1.145120047
43.01784114 1.081643192
55.05422664 3.458815658
69.06987671 2.609506058
79.05422664 1.105645935
81.06987671 1.908371511
107.0855268 0.8505863462
109.1011768 1.279299945
139.075356 0.9031787688
141.0910061 1.336544019
277.1798211 1.550258294
317.2475067 1.365376885
323.1489149 1.11507924
325.1645649 1.152340163
327.180215 0.8509622271
335.2580714 1.017432038
351.180215 2.128575109
353.1958651 1.461067076
363.252986 1.021414981
365.1958651 0.8861417072
367.2115151 1.43362477
375.252986 2.729689074
377.2686361 5.698862077
379.2479006 1.033665692
379.2842861 1.05040256
381.2271652 1.638564174
393.2271652 1.225273665
395.2792008 4.101720479
405.2635507 2.316496586
419.2792008 1.087867457
437.2897655 2.640766475

Name: +ve in-silico MS/MS by CFM-ID for SUYNLZSLCUSGJA-AKJWGLJGSA-N
ID: SUYNLZSLCUSGJA-AKJWGLJGSA-N
Comment: Energy2
Num peaks: 31
39.02292652 1.241229086
51.02292652 3.700192076
53.03857658 3.196469614
55.05422664 8.377941326
61.02840582 1.336949554
65.03857658 2.168218481
67.05422664 3.001996077
69.06987671 3.936040981
79.05422664 0.8194429088
81.06987671 1.258341515
119.0855268 1.73511752
121.1011768 0.910541951
129.1637771 0.8468573962
143.1794272 0.9447182598
171.1168269 1.251881061
277.1798211 0.9032877542
291.1954711 0.8182238841
295.1903858 0.9756073872
321.2424213 0.9859888301
323.2216859 1.620765853
325.2009504 1.382817122
339.2166005 2.013113989
351.252986 1.434247077
363.2166005 0.9532619209
363.252986 2.472336205
365.1958651 0.841567139
379.2115151 1.196844926
379.2479006 1.287922346
405.2635507 0.8389084678
407.2792008 1.063978259
421.2584653 2.263275441

Name: +ve in-silico MS/MS by CFM-ID for XKAQLEUZKCCIDB-MPFUWCAPSA-N
ID: XKAQLEUZKCCIDB-MPFUWCAPSA-N
Comment: Energy0
Num peaks: 31
41.00219107 1.346708315
59.01275576 5.820429931
61.02840582 0.7256189309
91.05422664 0.6087648844
127.0389705 1.352617304
129.0546206 1.499393434
131.0702706 0.7839842733
145.0495352 1.597277107
147.0651853 1.458702485
149.0808353 0.6177214884
173.132477 0.6140318639
215.1794272 1.596413849
229.1950772 1.298276826
231.2107273 0.6162112182
267.2107273 4.168146357
269.2263773 0.5902001951
271.2420274 0.8132486353
283.2056419 0.7604149188
285.221292 9.044565228
287.236942 2.331240591
289.2525921 0.8900872133
303.2318567 0.7858434714
313.2525921 0.6413119116
315.2682422 0.7783410649
341.2475067 0.8098674072
355.2631568 1.624485201
359.2580714 2.397737451
373.2737215 1.679496772
383.2580714 8.055789788
401.2686361 14.73718098
419.2792008 7.607919629

Name: +ve in-silico MS/MS by CFM-ID for XKAQLEUZKCCIDB-MPFUWCAPSA-N
ID: XKAQLEUZKCCIDB-MPFUWCAPSA-N
Comment: Energy1
Num peaks: 31
59.01275576 2.21027066
91.05422664 2.002165192
97.06479133 1.176876681
99.08044139 1.047443276
113.0960915 1.329130588
115.0389705 1.272550472
173.132477 1.574388818
179.1430416 0.972212427
181.1586917 0.9611253167
193.1586917 1.122394128
213.1637771 1.024864707
215.1794272 0.9344187256
225.1637771 1.046553581
229.1950772 1.95268184
231.2107273 1.152786965
253.1950772 3.135982025
255.2107273 1.898437305
265.1950772 2.156191339
267.1743418 1.450421127
267.2107273 3.474981556
269.1899918 1.040710844
269.2263773 1.119414612
271.2056419 4.519552894
273.221292 4.569122042
283.2056419 5.978897248
285.221292 4.948026155
287.236942 2.630652458
313.2525921 1.191705225
315.2682422 1.643731557
383.2580714 2.600138013
401.2686361 2.347066701

Name: +ve in-silico MS/MS by CFM-ID for XKAQLEUZKCCIDB-MPFUWCAPSA-N
ID: XKAQLEUZKCCIDB-MPFUWCAPSA-N
Comment: Energy2
Num peaks: 31
39.02292652 1.577604589
41.00219107 3.734594378
41.03857658 3.162286845
43.01784114 2.178767334
43.05422664 0.9257625999
59.01275576 9.052163735
61.02840582 0.9414188389
91.05422664 2.072303665
103.0542266 1.750997084
117.0698767 1.359008831
131.0855268 1.129355069
145.1011768 1.750997084
159.1168269 1.750997084
171.1168269 1.042253531
173.132477 4.354592649
195.1743418 1.302741708
213.1637771 1.574623916
215.1794272 1.521655865
217.1950772 1.254963482
227.1794272 0.8259380498
229.1950772 0.9344784449
255.2107273 1.921449949
267.2107273 1.226026443
269.2263773 0.8874914653
271.2420274 1.412504625
285.221292 0.7157197321
297.2576775 1.412984958
299.2733275 1.525147027
331.2631568 1.165394865
339.2318567 0.8100502145
369.2788068 0.7601724596

Name: +ve in-silico MS/MS by CFM-ID for PHPMYGWKQZJPMD-WMZMENGWSA-N
ID: PHPMYGWKQZJPMD-WMZMENGWSA-N
Comment: Energy0
Num peaks: 31
41.00219107 0.5791325517
43.01784114 2.31882373
55.05422664 0.6442183424
61.02840582 0.532635681
115.075356 0.4907771335
129.0910061 1.86765595
143.1066561 0.6660581989
241.1434356 0.4835730651
247.1692564 0.6767863754
289.2162066 0.6555596188
293.1747357 0.6086566373
307.1903858 1.454628464
317.2475067 2.92410945
333.2424213 2.385828192
335.2580714 0.9466946864
345.2424213 1.029974548
347.2216859 1.032581746
349.237336 1.402926571
351.252986 1.145785713
363.252986 1.08146595
375.252986 1.924168794
377.2686361 12.70555376
379.2842861 0.7823133601
383.2428153 0.4835730651
387.252986 0.6656714441
395.2792008 9.577049055
405.2635507 5.794499965
407.2792008 1.02401427
419.2792008 2.908048521
421.2584653 1.129139029
437.2897655 17.38284903

Name: +ve in-silico MS/MS by CFM-ID for PHPMYGWKQZJPMD-WMZMENGWSA-N
ID: PHPMYGWKQZJPMD-WMZMENGWSA-N
Comment: Energy1
Num peaks: 31
43.01784114 1.342755523
53.03857658 0.7841462471
55.05422664 1.080121923
61.02840582 1.122938101
67.05422664 1.285157284
69.06987671 1.677014634
125.0597059 1.054211142
129.0910061 3.46732772
245.1536063 1.337010199
247.1692564 2.249211901
249.1849065 0.827635677
281.1747357 0.7727240072
289.2162066 0.9639217391
307.1903858 2.901958094
315.2318567 0.8438356745
317.2475067 6.097658352
333.2424213 1.912331925
335.2580714 2.884637524
345.2424213 0.8608659964
347.2580714 1.097228022
349.237336 0.9097140159
351.252986 0.874933942
353.2686361 1.071631806
359.2580714 0.7754489995
363.252986 0.8458516587
375.252986 1.416008799
377.2686361 9.759904365
395.2792008 3.466440319
405.2635507 1.282312766
419.2792008 1.93873159
437.2897655 1.506981903

Name: +ve in-silico MS/MS by CFM-ID for PHPMYGWKQZJPMD-WMZMENGWSA-N
ID: PHPMYGWKQZJPMD-WMZMENGWSA-N
Comment: Energy2
Num peaks: 31
41.03857658 1.179814837
43.01784114 2.158245735
53.03857658 1.177743771
55.05422664 3.088159993
67.05422664 1.869610551
69.06987671 0.9800246151
129.0910061 0.9606813099
207.1379563 0.7322392987
233.1536063 1.75652709
245.1536063 1.228036902
247.1692564 4.58236554
249.1849065 1.071250959
251.1277855 0.7322392987
261.1849065 1.095632628
265.1798211 0.804737247
275.2005565 0.7977510261
277.2162066 1.149021157
289.2162066 4.99484517
303.2318567 1.167188742
317.2475067 6.559856634
319.2631568 0.9451229076
333.2424213 2.864197373
335.2580714 2.191419782
349.237336 1.174380261
351.252986 0.8353726282
363.252986 1.167825916
377.2686361 0.8508760416
407.2792008 0.778670775
409.2584653 0.9951062451
419.2792008 1.107620154
421.2584653 1.571891543

Name: +ve in-silico MS/MS by CFM-ID for VKCTYACKTCTDRG-BJJNNOASSA-N
ID: VKCTYACKTCTDRG-BJJNNOASSA-N
Comment: Energy0
Num peaks: 26
45.0334912 1.084295309
47.04914126 1.552146457
75.04405588 1.065418279
99.04405588 0.9381865316
101.0597059 2.266018865
103.075356 1.370224404
117.0546206 1.221930488
119.0702706 3.905950719
121.0859207 1.879938316
197.1536063 0.8065679001
211.1692564 1.27371406
263.2005565 0.9164026707
277.2162066 0.9607225498
289.2162066 2.509459123
291.2318567 5.627904137
293.2111212 0.8226007357
295.2267713 2.052788219
297.2424213 1.273961437
303.2318567 1.442018812
307.2267713 5.904809885
309.2424213 2.709272263
321.2424213 3.880561152
351.252986 0.9862200031
361.2737215 2.166578973
379.2842861 15.94047798
397.2948508 15.51717813

Name: +ve in-silico MS/MS by CFM-ID for VKCTYACKTCTDRG-BJJNNOASSA-N
ID: VKCTYACKTCTDRG-BJJNNOASSA-N
Comment: Energy1
Num peaks: 31
43.01784114 1.312610185
45.0334912 5.756157556
47.04914126 11.67944419
57.0334912 0.7512476207
59.04914126 0.9732284097
97.06479133 0.9551157817
113.0597059 2.397166031
115.075356 0.6825972198
119.0702706 1.616031531
135.1168269 0.5702668301
201.1637771 0.749285604
203.1794272 1.101502465
205.1586917 0.6982057492
207.1743418 0.9799977988
233.1899918 0.716170016
261.1849065 0.7158386146
263.2005565 1.060127632
265.1798211 0.7094241007
289.2162066 7.945426217
291.2318567 4.499001372
295.2267713 0.6452281578
303.2318567 2.40247314
307.2267713 3.960269883
309.2424213 2.862531353
319.2267713 7.7009514
321.2424213 6.020685112
337.237336 3.41694539
339.252986 2.2702188
361.2737215 1.024689542
379.2842861 1.874209881
397.2948508 0.6086438748

Name: +ve in-silico MS/MS by CFM-ID for VKCTYACKTCTDRG-BJJNNOASSA-N
ID: VKCTYACKTCTDRG-BJJNNOASSA-N
Comment: Energy2
Num peaks: 31
41.03857658 0.9658904589
45.0334912 1.26914367
47.04914126 3.019664192
55.05422664 0.9995368267
57.06987671 1.301482668
67.05422664 0.9434729864
73.06479133 1.328240823
101.0597059 1.274243205
103.075356 1.314012726
105.0698767 1.591190812
107.0855268 2.199576519
109.1011768 1.526688547
119.0855268 1.512155194
121.1011768 3.817793079
123.1168269 2.508544927
133.1011768 2.361012544
135.1168269 3.617903538
137.132477 1.441887768
147.1168269 1.013385172
149.132477 0.9767643261
163.148127 1.442287112
191.1794272 1.000650849
207.1743418 1.223669263
211.1692564 1.441939477
249.1849065 1.234256691
251.2005565 1.01606172
263.2005565 2.430979764
277.2162066 1.014434982
291.2318567 3.394247137
361.2737215 1.63146111
381.2635507 1.209866211

Name: +ve in-silico MS/MS by CFM-ID for DLBNWYBWBRNHGU-PTLVVNQVSA-N
ID: DLBNWYBWBRNHGU-PTLVVNQVSA-N
Comment: Energy0
Num peaks: 31
45.0334912 0.8555585509
57.0334912 0.6366230676
75.04405588 0.8583808965
115.0389705 0.829497603
129.0546206 1.338897782
135.0440559 1.397340058
177.0910061 0.5459274838
185.1172208 0.5447776579
191.1066561 0.5459274838
205.1223062 0.5459274838
219.1379563 0.5459274838
227.164171 0.5459274838
233.1536063 0.5459274838
241.1798211 0.5459274838
247.1692564 0.5459274838
255.1954711 0.5459274838
261.1849065 0.5459274838
269.2111212 0.5459274838
275.2005565 0.5459274838
283.2267713 1.381966717
289.2162066 1.411617026
297.2424213 1.342409274
303.2318567 2.353646671
371.2580714 0.6980274328
373.2737215 1.446668234
375.2893715 0.8366412087
387.252986 0.6518947107
389.2686361 3.864635978
391.2842861 1.417085093
401.2686361 6.046027331
419.2792008 39.68297193

Name: +ve in-silico MS/MS by CFM-ID for DLBNWYBWBRNHGU-PTLVVNQVSA-N
ID: DLBNWYBWBRNHGU-PTLVVNQVSA-N
Comment: Energy1
Num peaks: 31
125.0233204 1.248563049
127.0389705 0.8736449884
129.0546206 1.623996601
135.0440559 2.089108741
177.0910061 0.8950981888
191.1066561 0.8950981888
205.1223062 0.8950981888
219.1379563 0.8950981888
227.164171 0.8950981888
233.1536063 0.8950981888
241.1798211 0.8950981888
247.1692564 0.8950981888
255.1954711 0.8950981888
261.1849065 0.8950981888
269.2111212 0.8950981888
275.2005565 0.8950981888
275.236942 1.008164141
283.2267713 1.135043904
289.2162066 2.284802441
297.2424213 1.096991257
301.2162066 1.370714644
303.2318567 3.497289991
313.2162066 2.793899934
315.2318567 3.765354244
317.2475067 3.035354269
319.2631568 2.793460208
321.2788068 1.768089253
389.2686361 3.096054841
391.2842861 1.919118822
401.2686361 2.809921231
419.2792008 3.222810931

Name: +ve in-silico MS/MS by CFM-ID for DLBNWYBWBRNHGU-PTLVVNQVSA-N
ID: DLBNWYBWBRNHGU-PTLVVNQVSA-N
Comment: Energy2
Num peaks: 31
39.02292652 1.872834109
103.0542266 1.127667843
117.0698767 1.127667843
135.0440559 1.115177158
167.1794272 1.162963131
177.0910061 1.133401403
191.1066561 1.133401403
205.1223062 1.133401403
219.1379563 1.133401403
227.164171 1.133401403
233.1536063 1.133401403
241.1798211 1.133401403
247.1692564 1.133401403
255.1954711 1.133401403
261.1849065 1.133401403
269.2111212 1.133401403
275.2005565 1.133401403
281.2111212 1.226819996
287.2005565 1.226819996
289.2162066 2.217417437
301.2162066 1.36442688
305.2475067 1.054119448
313.2162066 1.672921672
315.2318567 2.210215986
317.2475067 2.601459808
319.2631568 1.611716487
371.2580714 1.120479862
373.2737215 1.44374844
375.2893715 0.9465029871
389.2686361 1.60596386
391.2842861 1.28464725

Name: +ve in-silico MS/MS by CFM-ID for YFQHKGUJGTVODY-VRALFRDISA-N
ID: YFQHKGUJGTVODY-VRALFRDISA-N
Comment: Energy0
Num peaks: 16
43.01784114 1.608152034
315.2318567 1.230610326
317.2111212 0.7848053102
317.2475067 1.844295926
319.2267713 0.7399182419
331.2267713 1.195579474
333.2424213 2.17949003
341.2475067 1.28665183
357.2424213 2.667789105
359.2580714 15.36963166
375.252986 0.7342948845
377.2686361 20.72720471
391.2842861 0.7040463563
401.2686361 6.71530221
403.2479006 1.001107826
419.2792008 21.38058171

Name: +ve in-silico MS/MS by CFM-ID for YFQHKGUJGTVODY-VRALFRDISA-N
ID: YFQHKGUJGTVODY-VRALFRDISA-N
Comment: Energy1
Num peaks: 31
43.01784114 1.339347584
99.04405588 1.050262269
153.0910061 1.15009882
167.1066561 1.788389279
179.1066561 0.8529104106
181.1223062 1.790025421
183.1379563 1.36394087
237.148521 0.9863784251
251.164171 0.8993787513
297.221292 1.027100007
299.236942 1.2306467
303.1954711 1.325283738
315.1954711 1.331314615
315.2318567 0.9121722989
317.2111212 1.425076499
317.2475067 4.553070959
319.2267713 1.140125601
327.2318567 0.983232602
331.2267713 0.9065914573
331.2631568 1.338089723
333.2424213 1.907513071
335.2580714 3.339750926
341.2475067 2.528987715
349.2737215 1.160824642
357.2424213 2.347667427
359.2580714 12.01739285
375.252986 0.897411457
377.2686361 7.373486265
391.2842861 0.934183109
401.2686361 2.911917239
419.2792008 2.144711255

Name: +ve in-silico MS/MS by CFM-ID for YFQHKGUJGTVODY-VRALFRDISA-N
ID: YFQHKGUJGTVODY-VRALFRDISA-N
Comment: Energy2
Num peaks: 31
59.04914126 1.752144749
151.075356 1.363112157
153.0910061 1.37094618
165.0910061 1.81648227
167.1066561 2.207036619
179.1066561 2.035118945
181.1223062 2.065818942
205.1223062 1.445131117
273.221292 1.5928587
277.2162066 1.147315865
287.236942 1.145804885
299.2005565 2.613545098
301.1798211 2.382782679
303.1954711 1.098190828
305.2475067 1.800977165
315.1954711 1.690983529
315.2318567 1.165358813
317.2111212 1.245275003
317.2475067 2.438804553
327.2318567 1.488302107
329.2111212 1.671377595
331.2267713 2.565988806
333.2424213 2.529874473
349.2737215 1.590074939
357.2424213 2.33563255
359.2580714 1.660657488
373.237336 1.147916611
375.252986 1.822100188
377.2686361 1.043135611
383.2580714 1.42508576
403.2479006 1.672978593

Name: +ve in-silico MS/MS by CFM-ID for HSXUJQHHXAMJKI-ZQIHCRGNSA-N
ID: HSXUJQHHXAMJKI-ZQIHCRGNSA-N
Comment: Energy0
Num peaks: 20
55.05422664 1.00058831
81.0334912 0.9122592776
83.04914126 7.759737313
101.0597059 1.259593942
317.2111212 1.958862028
319.2267713 5.021409234
321.2424213 2.244266202
335.2216859 1.386108669
337.237336 4.060247525
373.237336 0.7126722756
375.252986 0.8076028009
387.252986 0.7115117328
391.2479006 1.421448818
393.2635507 1.50419565
401.2686361 15.66794326
405.2635507 1.583265666
407.2792008 0.7309025511
409.2584653 0.9176769103
419.2792008 22.4293245
437.2897655 8.446014422

Name: +ve in-silico MS/MS by CFM-ID for HSXUJQHHXAMJKI-ZQIHCRGNSA-N
ID: HSXUJQHHXAMJKI-ZQIHCRGNSA-N
Comment: Energy1
Num peaks: 31
25.00727645 0.9754564388
27.02292652 1.887548857
41.00219107 1.589509235
43.01784114 3.23112566
45.0334912 1.537838227
47.04914126 1.078466551
51.02292652 0.5824469749
55.05422664 3.856987975
65.03857658 0.6101587297
69.0334912 0.7068940349
81.0334912 1.160966664
83.04914126 8.888557377
101.0597059 1.480209998
315.1954711 0.5800284225
317.2111212 2.259792806
319.2267713 3.743773478
321.2424213 1.298479476
331.2267713 0.9583687075
335.2216859 1.828092529
337.237336 2.327244898
349.237336 0.6128652045
373.237336 1.415674692
391.2479006 0.7028448403
401.2686361 13.25316889
405.2635507 1.186723437
407.2428153 0.6715467469
407.2792008 1.059798157
411.2741154 0.9029429252
419.2792008 7.024266321
421.2584653 0.6271709193
437.2897655 0.8590776748

Name: +ve in-silico MS/MS by CFM-ID for HSXUJQHHXAMJKI-ZQIHCRGNSA-N
ID: HSXUJQHHXAMJKI-ZQIHCRGNSA-N
Comment: Energy2
Num peaks: 31
25.00727645 0.900781984
27.02292652 1.143006516
39.02292652 1.202106185
41.03857658 0.7206471785
51.02292652 0.7386298044
53.03857658 3.807994161
55.05422664 6.85453537
65.03857658 1.150050984
67.01784114 1.529804173
69.0334912 2.619480801
79.01784114 0.7587987486
81.0334912 1.445635425
83.04914126 10.77489059
85.06479133 0.6576134223
101.0597059 1.056917657
201.1273916 0.8290508056
203.1430416 0.9312082563
217.1586917 1.005726498
233.1536063 1.104501345
235.1692564 1.30998431
237.1849065 0.8260309392
317.2111212 2.021287296
319.2267713 3.517954498
321.2424213 2.346272863
333.2060358 0.6628414598
335.2216859 0.7373218632
337.237336 3.880506815
401.2686361 1.435542247
405.2635507 1.074149438
409.2584653 0.6790677879
421.2584653 1.192400846

Name: +ve in-silico MS/MS by CFM-ID for UAVYWRNMUKTRDT-FRDMCHMUSA-N
ID: UAVYWRNMUKTRDT-FRDMCHMUSA-N
Comment: Energy0
Num peaks: 31
41.00219107 1.286615409
43.01784114 0.6098089078
43.05422664 0.5775279919
45.0334912 1.158101437
47.04914126 1.100219878
71.08552677 0.5762493965
99.00767038 1.133807739
101.0233204 0.7912681282
111.0076704 0.5875398492
139.148127 0.5775279919
141.0182351 0.9397389334
143.0338851 1.075141197
281.1383502 0.5775279919
315.2318567 0.6697018556
319.2631568 2.42880327
341.2475067 2.971291714
343.2631568 0.8775465225
345.2788068 1.778810273
349.2009504 0.5775279919
357.2424213 1.400534686
359.2580714 7.831841762
371.2580714 1.837747191
373.2737215 3.693592373
375.2893715 2.49857804
377.2322506 0.859415632
383.2580714 0.7888068671
387.252986 1.70001274
389.2686361 0.6251926298
401.2686361 9.990621607
403.2479006 1.082927167
419.2792008 22.80206616

Name: +ve in-silico MS/MS by CFM-ID for UAVYWRNMUKTRDT-FRDMCHMUSA-N
ID: UAVYWRNMUKTRDT-FRDMCHMUSA-N
Comment: Energy1
Num peaks: 31
43.01784114 0.9958002677
111.0076704 2.125322127
113.0233204 1.562302665
125.0233204 1.979568185
143.0338851 1.291939434
191.1794272 1.133039846
193.1950772 1.014588741
219.2107273 1.152896952
287.236942 1.41224001
289.2525921 1.439590622
293.2475067 1.40371808
301.2525921 0.9911057493
305.2475067 1.762627427
307.2631568 1.809884279
319.2631568 2.116983764
329.2838922 1.071412141
341.2475067 1.34049371
343.2631568 0.9489928856
345.2788068 1.383016159
347.2944569 1.306994189
353.2475067 0.9776805304
359.2580714 1.939261498
371.2580714 0.9851739783
373.2737215 2.20371038
375.2893715 2.014387827
377.2322506 1.098399469
383.2580714 2.201164267
385.237336 1.028933169
401.2686361 6.364758949
403.2479006 1.370768265
419.2792008 3.522584934

Name: +ve in-silico MS/MS by CFM-ID for UAVYWRNMUKTRDT-FRDMCHMUSA-N
ID: UAVYWRNMUKTRDT-FRDMCHMUSA-N
Comment: Energy2
Num peaks: 31
39.02292652 3.88450923
41.00219107 2.994536414
41.03857658 1.097680525
47.04914126 1.105459582
53.03857658 1.210266388
55.05422664 1.0208645
97.02840582 0.8437009649
121.1011768 0.9848640982
123.1168269 0.8899292262
149.132477 0.9848640982
151.148127 0.8899292262
189.1637771 1.960887172
191.1794272 1.597787902
205.1950772 1.322549497
217.1950772 2.539619375
219.2107273 5.315637351
269.2263773 1.367341033
299.236942 1.372053098
301.2525921 1.076109379
303.2682422 1.305797734
327.2682422 1.584499794
329.2838922 0.9136290337
341.2475067 0.9555057774
343.2631568 1.063664155
357.2424213 1.056097974
375.2166005 1.143789155
375.2893715 1.181622933
377.2322506 1.198040394
389.2322506 1.059315048
391.2479006 1.180081965
403.2479006 1.853984372

Name: +ve in-silico MS/MS by CFM-ID for PFDDHGHYPYBSLT-CPDMMCATSA-N
ID: PFDDHGHYPYBSLT-CPDMMCATSA-N
Comment: Energy0
Num peaks: 15
39.02292652 3.647988991
41.03857658 2.43912368
43.05422664 1.778281432
55.05422664 3.248509389
65.03857658 1.573256781
81.0334912 1.547900218
83.04914126 10.67742568
301.2162066 2.832778096
317.2111212 1.340930277
319.2267713 9.537629883
337.237336 5.734346166
377.2322506 1.976275281
383.2580714 2.930449575
401.2686361 11.12884751
419.2792008 20.81208457

Name: +ve in-silico MS/MS by CFM-ID for PFDDHGHYPYBSLT-CPDMMCATSA-N
ID: PFDDHGHYPYBSLT-CPDMMCATSA-N
Comment: Energy1
Num peaks: 24
39.02292652 21.44522158
41.03857658 16.45219134
43.01784114 0.7227981596
43.05422664 3.662148304
45.06987671 2.382343138
55.05422664 4.372768384
65.03857658 1.490280763
81.0334912 0.5279385626
83.04914126 5.13311239
263.2005565 0.5487127764
265.2162066 0.8554121145
291.2318567 0.4715959954
301.2162066 2.154734078
317.2111212 0.6089237991
319.2267713 8.075363944
337.237336 3.153027713
347.2216859 0.4831628175
379.2479006 0.4503266563
383.2580714 1.924347006
387.252986 0.4629984525
389.2686361 0.8417454584
401.2686361 2.239307345
403.2479006 0.4419222184
419.2792008 1.279853081

Name: +ve in-silico MS/MS by CFM-ID for PFDDHGHYPYBSLT-CPDMMCATSA-N
ID: PFDDHGHYPYBSLT-CPDMMCATSA-N
Comment: Energy2
Num peaks: 31
39.02292652 11.6189732
41.03857658 7.027448391
43.05422664 1.482455923
55.05422664 8.311174177
65.03857658 0.8597512478
67.01784114 0.7696530283
79.05422664 0.7428762966
83.04914126 2.613595857
107.0855268 0.8282246214
147.1168269 0.9442862169
153.0910061 0.8427590789
181.1223062 0.8427590789
219.1379563 1.039107445
221.1536063 1.624188681
243.1743418 1.149770691
245.1899918 1.231306655
247.2056419 0.954723678
259.1692564 1.072130662
259.2056419 0.7922987448
261.1849065 0.861400809
261.221292 1.086430229
263.2005565 1.620353396
265.2162066 0.9142004972
275.2005565 1.035228264
277.2162066 1.696480927
279.2318567 0.7529531675
299.2005565 1.713974378
301.2162066 1.64962423
317.2111212 1.850672884
319.2267713 3.815232132
403.2479006 1.80176407

Name: +ve in-silico MS/MS by CFM-ID for AYDZRQYYCPUVMQ-SCDURKMASA-N
ID: AYDZRQYYCPUVMQ-SCDURKMASA-N
Comment: Energy0
Num peaks: 21
41.03857658 0.8577127026
43.05422664 1.255000342
57.06987671 2.736666563
67.05422664 1.276066853
83.04914126 1.328653467
85.06479133 9.406597951
271.2056419 1.473054988
287.2005565 0.9022336798
297.1849065 0.8195901032
299.2005565 2.52767477
301.2162066 0.8492547545
315.1954711 0.8304843393
317.2111212 6.332712265
335.2216859 3.157893652
355.2631568 4.764381385
357.2788068 0.8531475189
373.2737215 3.333668557
375.2893715 1.286441438
383.2580714 4.471396018
401.2686361 17.80695007
419.2792008 13.88765773

Name: +ve in-silico MS/MS by CFM-ID for AYDZRQYYCPUVMQ-SCDURKMASA-N
ID: AYDZRQYYCPUVMQ-SCDURKMASA-N
Comment: Energy1
Num peaks: 31
39.02292652 3.530362963
41.00219107 0.5275062557
41.03857658 3.392963289
43.05422664 9.550342568
45.0334912 1.110957688
45.06987671 2.544038382
57.06987671 5.01128191
67.05422664 1.774332375
83.04914126 0.7383544699
85.06479133 7.949874434
255.1590856 0.5695420945
271.2056419 3.187446783
273.221292 0.9879954187
287.2005565 1.87781822
289.2162066 1.216452938
291.2318567 0.8749643762
297.1849065 0.5413908608
299.2005565 3.435702691
301.2162066 0.9629542029
315.1954711 0.5177444361
317.2111212 8.981220285
319.2267713 0.9987906735
335.2216859 2.696914976
355.2631568 2.28919554
357.2788068 0.9449693856
359.2216859 0.6093267527
373.2737215 1.50892433
375.2893715 0.6247654776
383.2580714 2.495201356
401.2686361 3.394003822
419.2792008 1.415077707

Name: +ve in-silico MS/MS by CFM-ID for AYDZRQYYCPUVMQ-SCDURKMASA-N
ID: AYDZRQYYCPUVMQ-SCDURKMASA-N
Comment: Energy2
Num peaks: 31
39.02292652 1.443914198
41.03857658 5.212229248
43.05422664 2.987407268
45.06987671 1.08828441
55.05422664 1.407161956
57.06987671 8.920898912
59.08552677 0.8188470948
67.05422664 0.8533568254
69.0334912 0.7639287137
85.02840582 0.7428064145
85.06479133 4.530471032
109.0284058 0.7364823231
137.0597059 0.7113621936
185.1172208 1.251794706
211.148127 0.7360853287
227.1430416 0.7922658574
229.1586917 0.8162136117
231.1743418 2.327218374
257.1536063 0.8107759892
259.1692564 1.384288501
261.1849065 0.9241524069
271.2056419 3.849305641
275.164171 1.430088381
277.1798211 0.9476867065
287.2005565 2.525408758
299.2005565 0.8632280314
315.1954711 0.9432226874
317.2111212 4.100840472
389.2322506 1.13766836
391.2479006 1.196885206
403.2479006 1.237015582

Name: +ve in-silico MS/MS by CFM-ID for JDGXUUFIFAKRTF-ZMFQFBFRSA-N
ID: JDGXUUFIFAKRTF-ZMFQFBFRSA-N
Comment: Energy0
Num peaks: 31
39.02292652 0.8709582598
41.03857658 0.982813326
65.00219107 1.251804002
67.01784114 1.730593131
69.0334912 1.284007211
127.0389705 1.950481895
179.0702706 1.607749391
197.0808353 2.468869805
207.1743418 0.718775737
211.0964854 0.7260586147
219.1743418 0.9616453393
221.1899918 2.288557815
225.1849065 1.015133883
235.1692564 0.7530918724
237.1849065 0.968953418
239.2005565 3.118842647
273.221292 1.079506209
287.236942 2.351329793
289.2162066 1.964905488
291.2318567 3.320989279
305.2475067 1.24730224
341.2475067 1.798133578
355.2631568 1.349617208
357.2424213 0.845546368
357.2788068 0.6791136052
359.2580714 2.534195612
373.2737215 1.498420911
375.2893715 1.135465609
383.2580714 2.35227666
401.2686361 16.43928467
419.2792008 12.82929268

Name: +ve in-silico MS/MS by CFM-ID for JDGXUUFIFAKRTF-ZMFQFBFRSA-N
ID: JDGXUUFIFAKRTF-ZMFQFBFRSA-N
Comment: Energy1
Num peaks: 31
39.02292652 1.190416582
41.03857658 1.034169545
43.01784114 1.796571664
43.05422664 1.278538533
55.05422664 1.012836165
83.04914126 1.001924612
113.0233204 1.255479577
123.1168269 1.665324763
165.0546206 1.459810549
179.0702706 1.705535604
193.0859207 1.238800688
197.0808353 1.037127002
207.1743418 1.340612488
211.0964854 1.131402783
215.1794272 1.392392492
217.1950772 2.050402932
219.1743418 2.870170104
221.1899918 5.373199323
225.1849065 1.256196017
233.1899918 1.872768709
235.2056419 1.832181114
237.1849065 1.707807968
239.2005565 5.261976169
271.2056419 3.700117108
273.221292 3.621681601
289.2162066 2.496038525
291.2318567 2.90778277
359.2580714 0.9345349621
383.2580714 1.674121852
401.2686361 2.908202803
419.2792008 1.076285955

Name: +ve in-silico MS/MS by CFM-ID for JDGXUUFIFAKRTF-ZMFQFBFRSA-N
ID: JDGXUUFIFAKRTF-ZMFQFBFRSA-N
Comment: Energy2
Num peaks: 31
39.02292652 3.656790447
41.00219107 1.749475793
41.03857658 4.418216962
43.05422664 0.8611743902
53.03857658 2.1540278
55.05422664 3.764987727
57.06987671 1.181566014
65.00219107 2.031523392
65.03857658 2.041909351
67.05422664 0.9797366228
69.0334912 0.7907520699
69.06987671 2.000514709
81.06987671 2.402027122
83.04914126 1.020644474
83.08552677 1.693338726
121.1011768 2.880480612
123.1168269 3.457832949
125.132477 1.060695454
147.1168269 0.7643715166
165.1273916 1.553715998
217.1586917 0.9179454124
221.1899918 1.292347921
223.2056419 1.180569986
235.1692564 1.096980793
239.2005565 2.612232483
285.221292 1.752510788
287.236942 1.955568966
289.2525921 1.096629734
377.2322506 0.7632195985
383.2580714 0.8885926947
403.2479006 1.726182456

Name: +ve in-silico MS/MS by CFM-ID for ZOSPKNPYGYQQEK-UHFFFAOYSA-N
ID: ZOSPKNPYGYQQEK-UHFFFAOYSA-N
Comment: Energy0
Num peaks: 31
57.06987671 1.490901872
67.05422664 0.5655925575
83.04914126 0.8513264313
85.06479133 9.18098745
229.1950772 0.7614555565
275.2005565 0.6288102344
289.2162066 1.338445405
297.1849065 0.7951030166
299.2005565 2.375539243
301.2162066 0.919228992
303.2318567 0.7876377462
315.1954711 0.721121738
315.2318567 0.5321354001
317.2111212 4.210761926
327.2318567 1.962785707
329.2475067 3.958813843
331.2631568 1.929083775
333.2788068 0.5944571825
335.2216859 1.095185884
341.2475067 2.317088737
355.2631568 0.6670199392
357.2788068 0.5898158559
359.2580714 3.909567256
377.2322506 0.7548258459
379.2479006 0.5444698352
383.2580714 2.145665885
391.2479006 0.8308144114
393.2635507 0.6347664016
401.2686361 16.00484568
403.2479006 0.5734328734
419.2792008 13.49093806

Name: +ve in-silico MS/MS by CFM-ID for ZOSPKNPYGYQQEK-UHFFFAOYSA-N
ID: ZOSPKNPYGYQQEK-UHFFFAOYSA-N
Comment: Energy1
Num peaks: 31
29.03857658 1.48621947
53.03857658 0.979288417
55.05422664 1.091486216
57.06987671 5.281742386
59.04914126 0.7962993623
67.05422664 1.048966737
85.06479133 9.215434015
159.1168269 0.8652876625
165.0910061 0.6868024344
211.148127 1.183763578
213.1637771 0.8452979196
215.1794272 4.384535399
227.1794272 0.7578015655
229.1950772 1.410310911
233.1536063 0.6807053451
287.2005565 0.7141984732
289.2162066 1.613854653
297.1849065 0.716673156
299.2005565 2.063023866
301.2162066 0.7843812478
313.2162066 1.960239582
315.2318567 3.634793156
317.2111212 2.454250468
317.2475067 1.810763301
329.2475067 0.9423539515
341.2475067 0.7139344663
375.2166005 0.7516930501
377.2322506 0.728494008
383.2580714 1.219715881
401.2686361 2.302293247
419.2792008 1.090209198

Name: +ve in-silico MS/MS by CFM-ID for ZOSPKNPYGYQQEK-UHFFFAOYSA-N
ID: ZOSPKNPYGYQQEK-UHFFFAOYSA-N
Comment: Energy2
Num peaks: 31
27.02292652 0.7698132932
39.02292652 0.8146905242
41.03857658 1.081117048
53.03857658 0.8600768311
55.05422664 3.695986103
57.06987671 7.496761114
65.03857658 1.165648899
67.05422664 1.936401536
69.0334912 1.519325653
69.06987671 0.8439328655
85.06479133 11.53774916
159.1168269 1.443734051
201.1637771 1.532833255
203.1794272 0.9540120117
205.1586917 0.6321059455
213.1637771 0.7166599084
215.1794272 1.321319618
217.1950772 1.963996605
229.1223062 0.7925142045
229.1950772 1.833524309
231.1379563 0.8617230934
233.1536063 0.7703385014
233.1899918 0.7097821082
273.1849065 1.282743259
297.1849065 0.7769634622
301.2162066 0.9822825494
303.2318567 0.7996885652
317.2111212 0.89376717
333.2788068 0.7010485475
377.2322506 0.7901434018
403.2479006 0.7779164003

Name: +ve in-silico MS/MS by CFM-ID for WYNLSOPGOZDGCT-UHFFFAOYSA-N
ID: WYNLSOPGOZDGCT-UHFFFAOYSA-N
Comment: Energy0
Num peaks: 31
57.06987671 1.318129031
83.04914126 0.855922127
85.06479133 9.173260162
229.1950772 0.7665465072
275.2005565 0.6897277154
289.2162066 1.345761022
297.1849065 0.7983159805
299.2005565 2.396523685
301.2162066 0.9230254005
303.2318567 0.7912987281
315.1954711 0.7254267025
315.2318567 0.5351624451
317.2111212 4.247143048
327.2318567 1.973989341
329.2475067 3.981176766
331.2631568 1.946020852
333.2788068 0.5977976013
335.2216859 1.102161887
341.2475067 2.326280583
355.2631568 0.6697105849
357.2788068 0.592209583
359.2580714 3.933868613
365.2322506 0.547808461
375.2893715 0.5307571943
383.2580714 2.154214428
389.2322506 0.5190476258
391.2479006 0.8978145216
393.2635507 0.7543473673
401.2686361 16.10294631
403.2479006 0.5766551508
419.2792008 13.61060385

Name: +ve in-silico MS/MS by CFM-ID for WYNLSOPGOZDGCT-UHFFFAOYSA-N
ID: WYNLSOPGOZDGCT-UHFFFAOYSA-N
Comment: Energy1
Num peaks: 31
29.03857658 1.498388477
53.03857658 1.041690947
55.05422664 0.9054683341
57.06987671 5.119654593
59.04914126 0.8244418208
67.05422664 0.8522806744
85.06479133 9.123923894
211.148127 1.215426552
213.1637771 0.867339612
215.1794272 4.43823549
217.1223062 0.6608690601
219.1379563 0.84847448
227.1794272 0.778071028
229.1950772 1.43687805
233.1899918 0.6800163554
287.2005565 0.7201569203
289.2162066 1.627364398
297.1849065 0.7239839795
299.2005565 2.110361317
301.2162066 0.7887389915
313.2162066 1.991026175
315.2318567 3.668699507
317.2111212 2.500598152
317.2475067 1.827133826
327.2318567 0.6713574232
329.2475067 0.9506506283
341.2475067 0.717312609
383.2580714 1.228207395
391.2479006 0.6901855218
401.2686361 2.323694911
419.2792008 1.107520128

Name: +ve in-silico MS/MS by CFM-ID for WYNLSOPGOZDGCT-UHFFFAOYSA-N
ID: WYNLSOPGOZDGCT-UHFFFAOYSA-N
Comment: Energy2
Num peaks: 31
27.02292652 0.77505755
39.02292652 0.6935682118
41.03857658 0.845078537
53.03857658 1.118880233
55.05422664 3.568701105
57.06987671 6.942479111
65.03857658 1.276271019
67.05422664 1.903894065
69.0334912 1.52966601
85.06479133 11.31939125
159.1168269 1.242975445
201.1637771 1.465299578
203.1794272 0.9708729013
213.1637771 0.728356454
215.1066561 0.7975967574
215.1794272 1.346611764
217.1223062 0.7172945947
217.1950772 1.443458718
219.1379563 0.7522380572
229.1950772 1.982344516
233.1899918 0.7218292604
245.1536063 0.9489978526
273.1849065 1.291366263
275.2005565 0.7884854909
297.1849065 0.7821543433
301.2162066 0.9885918024
303.2318567 0.8048531275
317.2111212 0.9008390627
333.2788068 0.7058425228
391.2479006 0.6592170677
403.2479006 0.7832360205

Name: +ve in-silico MS/MS by CFM-ID for ZAOXHWYXVIRGRY-UHFFFAOYSA-N
ID: ZAOXHWYXVIRGRY-UHFFFAOYSA-N
Comment: Energy0
Num peaks: 31
57.06987671 1.48946016
67.05422664 0.5640352892
83.04914126 0.8505437719
85.06479133 9.116275638
229.1950772 0.7624186343
275.2005565 0.6854028618
289.2162066 1.337329505
297.1849065 0.7953169131
299.2005565 2.385762093
301.2162066 0.9196259883
303.2318567 0.787718503
315.1954711 0.7203757955
315.2318567 0.5315229015
317.2111212 4.216511632
327.2318567 1.960609605
329.2475067 3.95447917
331.2631568 1.932751773
333.2788068 0.5937155548
335.2216859 1.093637871
341.2475067 2.318266329
355.2631568 0.6672137754
357.2788068 0.5899400235
359.2580714 3.904174155
363.2166005 0.554343073
375.2893715 0.5266969566
383.2580714 2.146636796
391.2479006 0.8297291127
393.2635507 0.6339744853
401.2686361 15.99880213
403.2479006 0.572717475
419.2792008 13.46441163

Name: +ve in-silico MS/MS by CFM-ID for ZAOXHWYXVIRGRY-UHFFFAOYSA-N
ID: ZAOXHWYXVIRGRY-UHFFFAOYSA-N
Comment: Energy1
Num peaks: 31
29.03857658 1.485454413
53.03857658 0.9955723164
55.05422664 1.091185108
57.06987671 5.281926779
59.04914126 0.7956491665
67.05422664 1.034348757
85.06479133 9.045172721
159.1168269 0.864596536
165.0910061 0.6867123265
205.1223062 0.7770524687
211.148127 1.204927195
213.1637771 0.8598471739
215.1794272 4.399896178
227.1794272 0.7713497288
229.1950772 1.424465703
233.1536063 0.6804395756
233.1899918 0.674142093
287.2005565 0.7139431011
289.2162066 1.613563248
297.1849065 0.7192510584
299.2005565 2.094005843
301.2162066 0.7864934602
313.2162066 1.972652173
315.2318567 3.633633677
317.2111212 2.472561032
317.2475067 1.810139596
329.2475067 0.9422772041
341.2475067 0.7165915456
383.2580714 1.220384035
401.2686361 2.305391396
419.2792008 1.08846834

Name: +ve in-silico MS/MS by CFM-ID for ZAOXHWYXVIRGRY-UHFFFAOYSA-N
ID: ZAOXHWYXVIRGRY-UHFFFAOYSA-N
Comment: Energy2
Num peaks: 31
27.02292652 0.7654970974
39.02292652 0.8103389353
41.03857658 1.075051415
53.03857658 1.023927274
55.05422664 3.682351312
57.06987671 7.466478015
65.03857658 1.159115589
67.05422664 1.765085368
69.0334912 1.5108151
69.06987671 0.670515442
85.06479133 11.18856363
159.1168269 1.435646926
201.1637771 1.44724189
203.1794272 0.9589083035
205.1223062 0.667072657
213.1637771 0.719380519
215.1794272 1.33001673
217.1950772 1.425670186
229.1223062 0.7896281788
229.1950772 1.957915001
231.1379563 0.8578148582
233.1536063 0.7672877959
233.1899918 0.7129337636
273.1849065 1.276163651
275.2005565 0.779471717
297.1849065 0.7743219322
301.2162066 0.9787034735
303.2318567 0.7966940113
317.2111212 0.8939807863
333.2788068 0.6971031324
403.2479006 0.7735383823

Name: +ve in-silico MS/MS by CFM-ID for HYULOOPNJAVSNW-UHFFFAOYSA-N
ID: HYULOOPNJAVSNW-UHFFFAOYSA-N
Comment: Energy0
Num peaks: 31
57.0334912 1.11635274
57.06987671 1.619024899
83.04914126 0.8978349377
85.06479133 10.20209016
103.075356 0.5198957067
157.0859207 0.7304020946
215.1794272 1.113992658
261.1849065 0.7245835291
275.2005565 1.32583833
289.2162066 0.5676283324
299.2005565 0.7498941042
301.2162066 0.7808234465
313.2162066 2.082659577
315.1954711 1.204504709
315.2318567 5.168929886
317.2111212 4.8258636
317.2475067 2.497500595
319.2267713 0.6675179468
319.2631568 0.7611771177
321.2788068 1.156135285
335.2216859 1.773922722
359.2580714 2.720812031
373.2737215 0.8985494557
375.2893715 0.9953158731
377.2322506 0.7162318876
387.252986 3.474069989
389.2686361 1.496547919
391.2479006 1.037920585
401.2686361 4.375373213
403.2479006 0.711488166
419.2792008 17.96905445

Name: +ve in-silico MS/MS by CFM-ID for HYULOOPNJAVSNW-UHFFFAOYSA-N
ID: HYULOOPNJAVSNW-UHFFFAOYSA-N
Comment: Energy1
Num peaks: 31
29.03857658 1.449327413
43.05422664 0.8444870245
53.03857658 1.223195936
55.05422664 1.319471894
57.06987671 5.370799546
67.05422664 0.841057846
85.06479133 9.90786946
129.0546206 0.9319765482
145.1011768 1.036321999
197.132477 1.017181296
199.148127 0.7508675492
201.1637771 4.562128961
203.1794272 1.6154324
213.1637771 0.8756710313
215.1794272 2.099663222
217.1950772 0.893845861
219.1743418 0.8494607018
251.164171 0.7168402182
275.2005565 1.278247948
299.2005565 1.869132215
301.2162066 3.753573211
303.2318567 1.617221512
313.2162066 0.8709677154
315.1954711 0.8426018632
315.2318567 1.418717972
317.2111212 1.895063366
375.2166005 1.182204562
375.2893715 0.688954152
391.2479006 1.245955308
401.2686361 1.568947631
419.2792008 1.162898695

Name: +ve in-silico MS/MS by CFM-ID for HYULOOPNJAVSNW-UHFFFAOYSA-N
ID: HYULOOPNJAVSNW-UHFFFAOYSA-N
Comment: Energy2
Num peaks: 31
27.02292652 1.173750514
39.02292652 0.9942987365
41.03857658 1.019140797
53.03857658 0.9220704827
55.01784114 1.605520761
55.05422664 3.827247878
57.0334912 1.320745871
57.06987671 7.32540763
67.05422664 1.518958748
69.0334912 1.366917404
69.06987671 0.8319110323
81.06987671 1.201073019
85.06479133 12.65545628
135.1168269 0.945918072
145.1011768 1.388748937
161.132477 1.555510685
173.132477 1.016359674
187.148127 1.743273342
189.1637771 0.8572647299
199.148127 0.750745206
201.1637771 1.51100965
203.1794272 2.423508429
215.1794272 2.095271784
219.1743418 0.7690548014
233.1899918 1.321025676
247.1328709 0.7817813021
289.1798211 0.7835797368
315.1954711 0.897325455
319.2267713 0.7752112823
401.2686361 0.7591413819
403.2479006 0.9192915543

Name: +ve in-silico MS/MS by CFM-ID for FVKXTDRWMNMNDA-UHFFFAOYSA-N
ID: FVKXTDRWMNMNDA-UHFFFAOYSA-N
Comment: Energy0
Num peaks: 31
43.01784114 0.7611183512
83.04914126 1.202367069
85.06479133 0.968574246
97.06479133 0.7477960869
111.0804414 0.7664318499
151.1117415 1.228429993
153.1273916 1.069248441
165.1273916 0.7779721078
179.1430416 0.7814084312
185.0808353 2.191780252
197.0808353 0.9867193859
199.0964854 0.8499933185
219.1743418 1.205303946
221.1899918 1.069248441
233.1899918 1.7663024
239.1277855 0.9056388268
247.2056419 1.180807142
253.1434356 0.8954323195
265.1434356 0.9867193859
267.1590856 0.8499933185
307.1903858 0.9109038869
321.2060358 0.9149273735
333.2060358 0.9867193859
335.2216859 0.8499933185
375.252986 1.099315089
383.2580714 1.332283725
387.252986 0.8863500129
389.2686361 2.275273282
391.2842861 0.7804134349
401.2686361 12.67669577
419.2792008 20.86798051

Name: +ve in-silico MS/MS by CFM-ID for FVKXTDRWMNMNDA-UHFFFAOYSA-N
ID: FVKXTDRWMNMNDA-UHFFFAOYSA-N
Comment: Energy1
Num peaks: 31
43.01784114 1.320548882
81.0334912 1.331307172
93.0334912 0.8454636999
97.06479133 0.9611006592
111.0804414 1.042289023
149.0960915 1.673621138
151.1117415 0.9200332982
165.1273916 1.116598965
179.1430416 1.059402793
181.0495352 1.105986372
185.0808353 3.861127199
197.0808353 1.143112774
215.1794272 0.8795941542
217.1586917 1.673621138
229.1586917 1.142437086
231.1743418 0.8584335922
233.1899918 2.215606744
235.0964854 0.8454636999
239.1277855 1.54524138
247.2056419 1.534115735
253.1434356 1.149658648
265.1434356 1.143112774
303.1590856 0.8454636999
307.1903858 1.596168907
321.2060358 1.514407457
333.2060358 1.143112774
375.252986 1.260002903
383.2580714 1.267689081
389.2686361 2.137572739
401.2686361 3.363987631
419.2792008 1.557036712

Name: +ve in-silico MS/MS by CFM-ID for FVKXTDRWMNMNDA-UHFFFAOYSA-N
ID: FVKXTDRWMNMNDA-UHFFFAOYSA-N
Comment: Energy2
Num peaks: 31
43.01784114 1.194742739
49.00727645 2.250866768
53.03857658 1.183971307
55.05422664 1.398961665
65.03857658 1.778768203
67.05422664 2.079145606
103.0542266 1.127247247
133.1011768 0.9376687607
149.0960915 0.970412812
151.1117415 1.023952374
201.1637771 0.9376687607
217.1586917 0.970412812
223.0964854 1.278517599
225.1121354 1.285385639
231.1743418 1.098206452
243.1743418 1.075513887
245.1899918 1.073195999
267.2107273 1.196524735
283.2056419 1.922298723
287.236942 0.9267163673
291.1590856 1.278517599
293.1747357 1.285385639
307.1903858 1.403783374
321.2060358 1.551562832
359.2216859 1.457767689
361.237336 1.285385639
375.252986 1.109802677
383.2580714 0.9636797814
389.2686361 1.428965712
401.2686361 0.9453004134
403.2479006 0.9824003225

Name: +ve in-silico MS/MS by CFM-ID for ZIXKGTRDAXWDDE-UHFFFAOYSA-N
ID: ZIXKGTRDAXWDDE-UHFFFAOYSA-N
Comment: Energy0
Num peaks: 21
29.03857658 1.469170263
39.02292652 1.60721694
55.01784114 1.483855187
57.0334912 12.87712617
75.04405588 0.6451778756
271.2056419 0.7857403055
273.221292 0.7529812527
287.2005565 0.9341828122
289.2162066 2.142875851
291.2318567 0.5793359619
305.2111212 1.461194705
327.2318567 1.116392615
329.2475067 0.6619654176
333.2424213 0.7766122003
343.2267713 2.422963951
345.2424213 12.38113153
347.2580714 2.087523819
363.252986 9.672800673
401.2686361 6.406791467
403.2479006 0.7032960475
419.2792008 19.06560803

Name: +ve in-silico MS/MS by CFM-ID for ZIXKGTRDAXWDDE-UHFFFAOYSA-N
ID: ZIXKGTRDAXWDDE-UHFFFAOYSA-N
Comment: Energy1
Num peaks: 31
29.03857658 2.739985809
39.02292652 3.233826235
55.01784114 0.8985037774
57.0334912 16.86197595
129.0546206 0.5562385243
169.1223062 0.5070834103
197.1172208 0.5070834103
209.1536063 0.670749504
235.2056419 0.5960265942
249.1849065 0.7740798961
273.221292 1.275155495
277.2162066 1.131452065
287.2005565 1.376602298
289.2162066 5.471484745
291.2318567 2.633201442
305.2111212 3.856383194
307.2267713 2.557920543
313.2162066 0.5871610889
317.2475067 1.554212722
327.2318567 1.392348995
329.2475067 0.7232959837
333.2424213 1.071129911
335.2580714 1.111670207
343.2267713 1.022857431
345.2424213 7.166476602
347.2580714 1.106256543
363.252986 6.804732077
391.2842861 0.5725643592
401.2686361 1.27844187
403.2479006 0.683366445
419.2792008 1.638493607

Name: +ve in-silico MS/MS by CFM-ID for ZIXKGTRDAXWDDE-UHFFFAOYSA-N
ID: ZIXKGTRDAXWDDE-UHFFFAOYSA-N
Comment: Energy2
Num peaks: 31
29.03857658 1.38373429
39.02292652 1.512737089
41.00219107 0.7289195919
55.01784114 0.7000010754
57.0334912 12.74671879
205.1223062 0.6581007514
209.1536063 1.428312439
231.1743418 1.47950503
235.2056419 1.08825058
249.1849065 2.991048668
249.221292 0.7735022213
259.2056419 3.607552229
261.221292 1.137023498
263.2005565 1.775129511
273.1849065 0.8458612366
273.221292 0.6691939999
277.2162066 6.43367555
287.2005565 1.850541851
289.2162066 6.055687258
291.2318567 0.7520362357
301.2162066 0.7588748887
303.1954711 0.6766603209
305.2111212 4.692764334
307.2267713 0.9702015135
311.2580714 0.893915446
317.2475067 0.9790131715
333.2424213 0.7536766191
345.2424213 0.8374593427
347.2580714 1.055335733
359.2216859 0.6845779602
403.2479006 0.9933114946

Name: +ve in-silico MS/MS by CFM-ID for SJQIDUJXNAPXHN-UHFFFAOYSA-N
ID: SJQIDUJXNAPXHN-UHFFFAOYSA-N
Comment: Energy0
Num peaks: 31
27.02292652 2.305030597
29.03857658 0.6478934738
55.01784114 2.79790103
57.0334912 2.281870894
59.04914126 0.9315108596
73.02840582 4.399546098
75.04405588 1.138900406
85.02840582 1.044108387
101.0233204 0.4899097868
103.0389705 5.0320294
253.1950772 1.468979452
257.2263773 0.5223784409
285.221292 1.128154843
287.236942 1.253660284
289.2525921 0.902636827
297.221292 1.712512499
299.236942 10.56197137
301.2525921 0.8516959335
317.2475067 2.071308988
327.2318567 1.088890404
329.2475067 0.4725759096
347.2216859 0.6122460082
355.2267713 0.7777264645
371.2580714 0.6159890314
373.237336 3.988696568
373.2737215 6.885152986
375.252986 0.7565391109
375.2893715 2.295078078
391.2479006 1.529638763
401.2686361 4.822765118
419.2792008 13.30548761

Name: +ve in-silico MS/MS by CFM-ID for SJQIDUJXNAPXHN-UHFFFAOYSA-N
ID: SJQIDUJXNAPXHN-UHFFFAOYSA-N
Comment: Energy1
Num peaks: 31
27.02292652 4.392139416
29.03857658 0.6869795724
47.04914126 0.8824873381
55.01784114 2.374696441
57.0334912 4.856041397
59.04914126 2.33081436
68.99710569 1.000746612
73.02840582 2.355690675
75.04405588 0.9425410189
77.05970595 1.580340236
85.02840582 0.9415186768
103.0389705 3.283048022
217.1586917 0.8115853052
253.1950772 1.099580251
255.2107273 1.580862233
271.2056419 1.100990807
273.221292 1.578867314
297.221292 1.653018628
299.236942 10.12095671
317.2475067 4.180450882
327.2318567 1.431088066
329.2475067 1.180681124
347.2580714 1.243719673
349.237336 0.751558733
355.2631568 1.544282296
357.2788068 0.7147765872
373.237336 1.48677542
373.2737215 3.998810445
375.2893715 2.38625084
401.2686361 2.295069236
419.2792008 1.605048001

Name: +ve in-silico MS/MS by CFM-ID for SJQIDUJXNAPXHN-UHFFFAOYSA-N
ID: SJQIDUJXNAPXHN-UHFFFAOYSA-N
Comment: Energy2
Num peaks: 31
27.02292652 6.018929005
29.03857658 1.276696047
55.01784114 1.437838932
57.0334912 9.80330703
59.04914126 1.981382645
68.99710569 0.7593483785
73.02840582 1.705936882
75.04405588 0.9643120951
85.02840582 1.270214469
103.0389705 5.747010997
161.0960915 0.7444466688
163.1117415 0.7131819776
173.132477 1.861735851
189.1273916 0.7131819776
213.1637771 0.9506451163
241.1950772 6.332075874
257.1899918 1.103927773
259.2056419 5.205766816
271.2056419 1.626421682
287.2005565 0.9302972396
287.236942 0.9664503687
291.2682422 0.6855266992
297.221292 0.990230161
299.236942 1.575452379
315.2318567 1.677676655
317.2475067 0.9166458824
333.2060358 1.026606329
345.2060358 0.6893364688
347.2216859 0.6814639582
349.237336 0.6765567497
403.2479006 0.6676311632

Name: +ve in-silico MS/MS by CFM-ID for YVHQGGUWFNDMRM-UHFFFAOYSA-N
ID: YVHQGGUWFNDMRM-UHFFFAOYSA-N
Comment: Energy0
Num peaks: 24
29.03857658 1.071633098
39.02292652 1.234622476
55.01784114 1.115597201
57.0334912 8.820874349
301.2162066 0.6983029964
303.2318567 0.7776874905
315.2318567 0.7104855178
317.2475067 1.091699827
325.2162066 0.8992042761
327.2318567 3.046450876
329.2475067 1.180059846
339.2318567 1.31667755
341.2475067 2.63133027
343.2267713 0.7799669975
345.2424213 5.887554856
347.2580714 0.7153444842
355.2631568 2.001970668
357.2424213 1.74247428
359.2580714 3.988090458
363.252986 2.462584049
373.2737215 1.332313913
383.2580714 8.656433834
401.2686361 17.54843934
419.2792008 10.79395555

Name: +ve in-silico MS/MS by CFM-ID for YVHQGGUWFNDMRM-UHFFFAOYSA-N
ID: YVHQGGUWFNDMRM-UHFFFAOYSA-N
Comment: Energy1
Num peaks: 31
29.03857658 1.921004907
39.02292652 2.90068984
55.01784114 0.8250470404
57.0334912 11.6253966
261.221292 1.186597083
285.1849065 0.7329607783
289.2162066 0.6633748695
299.2005565 0.9234796227
299.236942 1.408090877
301.2162066 1.476573906
301.2525921 1.02461023
303.2318567 1.144445794
313.2162066 0.8829453667
315.2318567 2.520211443
317.2475067 3.350525589
319.2631568 0.8840480193
325.2162066 0.735044926
327.2318567 4.288850729
329.2475067 1.251533202
341.2475067 0.9800008605
343.2267713 0.6772646357
345.2424213 8.743615747
347.2580714 1.057833029
355.2631568 2.709059709
357.2788068 1.031771013
359.2580714 0.8837657516
363.252986 2.48554024
373.2737215 2.020093653
383.2580714 3.118903405
401.2686361 3.472831404
419.2792008 1.289010113

Name: +ve in-silico MS/MS by CFM-ID for YVHQGGUWFNDMRM-UHFFFAOYSA-N
ID: YVHQGGUWFNDMRM-UHFFFAOYSA-N
Comment: Energy2
Num peaks: 31
29.03857658 1.027073853
39.02292652 1.829250801
57.0334912 4.60823811
199.148127 1.008655047
231.2107273 1.499432567
233.1899918 1.92453466
241.1950772 0.8713628272
243.2107273 1.251353957
245.1536063 0.8587914841
247.1692564 0.916094264
259.2056419 0.8657109449
261.221292 2.348705923
271.2056419 2.525945669
273.221292 1.84428119
275.236942 2.069932661
283.1692564 1.421025629
285.1849065 0.9757518282
287.2005565 1.533668251
287.236942 1.295332006
299.2005565 1.205661914
301.2162066 2.69375479
303.2318567 2.64783845
311.2005565 1.94476077
313.2162066 1.230618694
315.2318567 2.328200644
317.2475067 2.663642955
325.2162066 0.9251294477
337.2737215 0.8373331164
343.2267713 1.168652657
345.2424213 2.482774223
403.2479006 0.9282943329

Name: +ve in-silico MS/MS by CFM-ID for WJXFGPNTNHYVQM-UHFFFAOYSA-N
ID: WJXFGPNTNHYVQM-UHFFFAOYSA-N
Comment: Energy0
Num peaks: 19
41.00219107 0.4821422996
43.01784114 1.029099494
59.01275576 0.5880026207
167.1066561 0.5049259635
221.1536063 0.5363136965
299.236942 0.5060118043
315.2318567 1.497263084
317.2475067 0.9061482758
339.2318567 2.643877773
341.2475067 5.775090323
355.2631568 2.388580351
357.2424213 2.798721013
359.2580714 12.36563169
373.2737215 1.538331775
377.2686361 4.640505433
383.2580714 9.606287517
401.2686361 19.63742437
403.2479006 0.8326292634
419.2792008 11.82087724

Name: +ve in-silico MS/MS by CFM-ID for WJXFGPNTNHYVQM-UHFFFAOYSA-N
ID: WJXFGPNTNHYVQM-UHFFFAOYSA-N
Comment: Energy1
Num peaks: 31
43.01784114 0.9835085409
85.02840582 0.7235858711
165.0910061 0.7291463014
219.1379563 0.7291463014
221.1536063 0.7561425702
255.2107273 0.7562712021
257.2263773 0.7903568906
273.221292 1.342153608
275.236942 0.7613650093
285.1849065 0.8433569018
287.2005565 0.7400851028
299.2005565 1.280430903
301.2162066 1.140269249
313.2162066 2.004132255
313.2525921 1.582645088
315.2318567 2.803578642
317.2475067 1.713195779
329.2475067 1.318183654
331.2631568 1.165669317
339.2318567 1.712412267
341.2475067 5.837214668
347.2580714 0.7464872652
355.2631568 4.806479291
357.2424213 1.233845101
357.2788068 1.509951242
359.2580714 9.56710482
373.2737215 3.397337123
377.2686361 2.349559429
383.2580714 3.953214408
401.2686361 5.012499537
419.2792008 1.732700725

Name: +ve in-silico MS/MS by CFM-ID for WJXFGPNTNHYVQM-UHFFFAOYSA-N
ID: WJXFGPNTNHYVQM-UHFFFAOYSA-N
Comment: Energy2
Num peaks: 31
165.0910061 1.115630759
177.0910061 0.9257548134
179.1066561 1.166352116
181.1223062 1.025256338
219.1379563 1.115630759
221.1536063 1.026339104
233.1536063 1.166352116
235.1692564 1.025256338
257.1899918 1.300668521
271.1692564 1.45475453
273.1849065 0.9215008334
273.221292 1.988554029
283.1692564 1.103710575
285.1849065 2.397682692
285.221292 2.007330695
287.2005565 1.446730603
287.236942 1.092099915
297.1849065 0.8899534567
297.221292 1.868499643
299.2005565 3.01122566
301.2162066 3.565353991
313.2162066 1.607448924
315.2318567 1.913022274
317.2475067 1.478867221
329.2475067 2.108437361
339.2318567 3.375365092
341.2475067 1.707264782
355.2631568 0.9950867112
357.2424213 0.9630922239
359.2580714 2.894123907
403.2479006 1.569657909

Name: +ve in-silico MS/MS by CFM-ID for IDCMUAWUOJPGDG-UHFFFAOYSA-N
ID: IDCMUAWUOJPGDG-UHFFFAOYSA-N
Comment: Energy0
Num peaks: 18
75.00767038 1.857664457
297.2576775 2.460741965
299.2733275 0.8974279672
315.2682422 2.781609181
323.236942 0.9912561472
325.2525921 5.549795476
327.2682422 0.8657437997
341.2475067 0.7789063468
343.2631568 6.930281958
345.2788068 0.8690382469
355.2631568 3.225739631
357.2788068 0.6385973938
371.2580714 0.5326694961
373.2737215 2.859918184
383.2580714 10.87936277
401.2686361 25.73153733
403.2479006 0.5283118315
419.2792008 11.76608105

Name: +ve in-silico MS/MS by CFM-ID for IDCMUAWUOJPGDG-UHFFFAOYSA-N
ID: IDCMUAWUOJPGDG-UHFFFAOYSA-N
Comment: Energy1
Num peaks: 31
56.99710569 0.7031892434
75.00767038 0.7951047856
84.99202031 0.6175048364
103.002585 0.9851645278
131.0338851 0.5633759843
145.0495352 0.5633759843
213.1121354 0.5944881411
265.1434356 0.5944881411
269.1899918 0.5947146479
271.2056419 0.7744217344
295.2420274 0.7911378592
297.2576775 1.912143461
299.2733275 0.8120198465
301.2525921 0.5482116881
313.2525921 0.7399924057
315.2682422 2.367952687
319.1903858 0.7704678504
325.2525921 6.747748385
327.1954711 0.7588516938
327.2682422 1.949049967
333.2060358 0.6294348342
343.2631568 5.866673612
345.2788068 0.8643103913
347.2216859 0.5743129528
355.2631568 5.058513384
357.2788068 1.291747399
373.2737215 2.795233274
383.2580714 7.722803284
401.2686361 7.645929937
403.2479006 0.6519320586
419.2792008 2.176086361

Name: +ve in-silico MS/MS by CFM-ID for IDCMUAWUOJPGDG-UHFFFAOYSA-N
ID: IDCMUAWUOJPGDG-UHFFFAOYSA-N
Comment: Energy2
Num peaks: 31
56.99710569 0.9463928262
59.01275576 0.8080147747
75.00767038 1.163948943
101.0233204 1.267689233
123.0804414 1.152365381
123.1168269 0.794389027
139.1117415 0.7440848536
165.1273916 0.7842052617
175.1117415 0.7635981977
189.1273916 1.256285095
191.1430416 0.7440848536
215.1794272 0.8855718029
217.1586917 0.7842052617
243.1743418 0.8566660339
243.2107273 1.99080596
257.1899918 0.8281736727
271.2056419 1.728859449
283.2420274 0.9763493357
285.2576775 0.8857780599
295.2420274 2.424158724
297.2576775 2.242707237
299.2733275 2.480754753
301.2525921 0.9078754921
313.2525921 1.464766515
315.2682422 1.543183847
323.236942 2.665454121
325.2525921 1.481394604
327.2682422 3.42848306
383.2580714 0.7794549999
391.2479006 0.8747029453
403.2479006 1.473097273

Name: +ve in-silico MS/MS by CFM-ID for UTXPMECBRCEYCI-UHFFFAOYSA-N
ID: UTXPMECBRCEYCI-UHFFFAOYSA-N
Comment: Energy0
Num peaks: 31
43.05422664 0.491988027
45.0334912 1.824887881
57.06987671 0.4893040926
63.04405588 1.484693526
71.08552677 0.4904562909
75.04405588 0.6091335895
89.05970595 1.650905542
99.1168269 0.4865805753
107.0702706 1.376269065
113.132477 1.198738299
119.0702706 0.5935596897
127.148127 1.168207007
133.0859207 1.584133748
151.0964854 1.327463112
177.1121354 3.14747046
203.1794272 4.175894465
221.1899918 7.329152886
233.1899918 0.592450703
247.2056419 1.541905316
265.2162066 1.265055112
269.1383502 1.023213115
277.2162066 0.5695278656
283.1540003 1.062279076
291.2318567 1.558122281
309.2424213 1.332796865
321.2424213 0.5695278656
335.2580714 1.564702082
353.2686361 1.338425138
369.2635507 0.6024169456
379.2842861 1.884015018
397.2948508 30.2423012

Name: +ve in-silico MS/MS by CFM-ID for UTXPMECBRCEYCI-UHFFFAOYSA-N
ID: UTXPMECBRCEYCI-UHFFFAOYSA-N
Comment: Energy1
Num peaks: 31
43.05422664 1.318948664
45.0334912 3.687689536
47.04914126 2.015738153
57.06987671 1.263946684
63.04405588 3.622871368
71.08552677 1.285742199
85.10117684 1.135256838
89.05970595 2.280174157
91.07535601 1.315913716
99.1168269 1.212008661
107.0702706 2.286215541
113.132477 2.361990678
127.148127 1.99971729
133.0859207 1.822551662
135.1015708 1.114622751
151.0964854 1.788233005
177.1121354 3.78058369
203.1794272 3.954304196
221.1899918 4.276053707
247.2056419 1.859968886
265.2162066 1.860761429
269.1383502 1.14623765
283.1540003 1.387688367
291.2318567 1.857483659
309.2424213 1.981038081
311.1853004 1.038208021
335.2580714 2.165101913
339.2166005 1.038208021
353.2686361 2.309118208
379.2842861 2.232597899
397.2948508 4.161279892

Name: +ve in-silico MS/MS by CFM-ID for UTXPMECBRCEYCI-UHFFFAOYSA-N
ID: UTXPMECBRCEYCI-UHFFFAOYSA-N
Comment: Energy2
Num peaks: 31
41.03857658 1.440207345
43.05422664 2.267722195
45.0334912 6.347640523
47.04914126 0.8602071418
55.05422664 0.9958706716
57.06987671 1.709475307
59.04914126 1.03195849
61.02840582 0.9787296599
63.04405588 1.601209331
69.06987671 0.9958706716
71.08552677 1.946017404
75.04405588 1.193591963
85.10117684 1.094172184
89.05970595 1.576936645
99.1168269 1.676452443
107.0491413 1.297596954
109.1011768 1.044102085
111.1168269 1.814631052
113.132477 1.065804607
127.148127 1.00403346
193.1950772 1.150098529
203.1794272 2.815275955
219.1743418 0.941431558
221.1899918 14.55501694
233.1899918 0.9763308072
269.1383502 0.9845450938
297.1696503 0.8303865546
311.1853004 0.8303865546
325.2009504 0.8303865546
339.2166005 0.8303865546
353.2322506 0.8303865546

Name: +ve in-silico MS/MS by CFM-ID for GGMBZOBFMMUPDN-UHFFFAOYSA-N
ID: GGMBZOBFMMUPDN-UHFFFAOYSA-N
Comment: Energy0
Num peaks: 23
119.0338851 1.147642783
147.0651853 0.5193937642
269.1899918 0.5062181287
271.2056419 0.8864074281
291.2318567 0.5419084806
297.221292 0.4861773446
299.236942 0.9626675699
313.2525921 1.093582198
317.2475067 0.5559715833
331.2631568 0.8381550836
343.2631568 0.745788299
371.2580714 1.446802658
373.2737215 7.984044109
375.2893715 1.955659262
389.2686361 0.7024324606
391.2842861 3.502258607
393.2999362 0.7579755858
401.2686361 14.83255949
407.2792008 0.7971738367
409.2948508 0.4970242575
419.2792008 25.86758318
421.2584653 0.7506065851
437.2897655 12.62547962

Name: +ve in-silico MS/MS by CFM-ID for GGMBZOBFMMUPDN-UHFFFAOYSA-N
ID: GGMBZOBFMMUPDN-UHFFFAOYSA-N
Comment: Energy1
Num peaks: 31
71.01275576 1.22170184
73.02840582 1.22170184
101.0597059 0.5828779045
119.0338851 1.533069028
269.1899918 0.9877824995
271.2056419 0.9869648687
297.221292 1.270624095
299.236942 1.699567595
311.236942 0.8291386426
313.2525921 4.771163151
315.2682422 1.587600604
317.2475067 0.7808347734
331.2631568 2.640272095
343.2631568 2.062813565
345.2060358 0.6551878479
365.2322506 0.8179475019
371.2580714 2.215216726
373.2737215 7.196251578
375.2893715 2.634644715
377.2322506 0.6944349563
379.2479006 1.030987779
389.2686361 0.9763358775
391.2479006 1.476916382
391.2842861 1.781783031
393.2635507 0.7380348661
393.2999362 0.6446490433
401.2686361 9.187205564
407.2792008 0.6035767812
409.2948508 0.8057574764
419.2792008 8.099108429
437.2897655 2.418685041

Name: +ve in-silico MS/MS by CFM-ID for GGMBZOBFMMUPDN-UHFFFAOYSA-N
ID: GGMBZOBFMMUPDN-UHFFFAOYSA-N
Comment: Energy2
Num peaks: 31
55.05422664 0.889700986
71.01275576 0.8904635313
73.02840582 0.8904635313
91.05422664 1.256374229
113.0597059 1.647923878
115.075356 1.418189473
139.0389705 0.9781619933
145.1011768 1.186112512
147.1168269 0.8747043129
157.0495352 1.002359337
169.0859207 0.8132735922
225.1121354 1.364467168
297.221292 1.637511109
299.236942 2.231451242
313.2525921 1.154831835
343.2631568 1.530102798
345.2060358 1.529309753
359.2216859 1.032902778
365.2322506 0.8446872729
373.2737215 3.379713837
375.2893715 1.72628287
377.2322506 0.9113897538
379.2479006 1.196973281
387.252986 1.883212095
389.2686361 3.441463564
391.2479006 1.950640865
393.2635507 1.452979895
401.2686361 1.560667983
409.2584653 0.8358503437
409.2948508 1.031654185
421.2584653 1.677827819

Name: +ve in-silico MS/MS by CFM-ID for VYZPGMGWYUEREY-UHFFFAOYSA-N
ID: VYZPGMGWYUEREY-UHFFFAOYSA-N
Comment: Energy0
Num peaks: 19
43.01784114 1.511666116
125.0960915 0.5752666721
299.236942 0.5824470777
315.2318567 1.672117318
317.2475067 1.861184711
319.2267713 0.5926466369
331.2267713 1.555333746
333.2424213 2.327780489
335.2580714 0.6071295241
341.2475067 1.155841266
347.2580714 0.8417330781
357.2424213 2.541307725
359.2580714 14.02324682
373.237336 0.7977189443
375.252986 1.579391688
377.2686361 19.53171149
401.2686361 6.680760346
403.2479006 2.184928967
419.2792008 19.85494536

Name: +ve in-silico MS/MS by CFM-ID for VYZPGMGWYUEREY-UHFFFAOYSA-N
ID: VYZPGMGWYUEREY-UHFFFAOYSA-N
Comment: Energy1
Num peaks: 31
43.01784114 1.430755267
61.02840582 0.5877815604
81.0334912 0.956388815
123.0804414 1.0529367
125.0960915 0.8481201495
153.0910061 0.5641463835
181.1223062 0.5641463835
207.1379563 1.062619455
251.164171 0.6181166734
273.221292 0.7315749633
297.221292 1.189039935
299.236942 1.424679255
303.1954711 1.319971362
313.2162066 0.7891749928
315.2318567 1.682791258
317.2111212 0.7946358332
317.2475067 5.160014991
319.2267713 0.8915399983
331.2267713 1.707596125
333.2424213 2.393762988
335.2580714 4.000643816
341.2475067 2.927725995
343.2267713 0.8140736858
347.2580714 1.367867368
357.2424213 2.461056664
359.2580714 13.59006304
375.252986 1.136553018
377.2686361 8.774535993
401.2686361 3.301609032
403.2479006 0.8747844654
419.2792008 2.331431371

Name: +ve in-silico MS/MS by CFM-ID for VYZPGMGWYUEREY-UHFFFAOYSA-N
ID: VYZPGMGWYUEREY-UHFFFAOYSA-N
Comment: Energy2
Num peaks: 31
39.02292652 1.056532692
41.03857658 1.186348054
51.02292652 1.865761582
67.01784114 1.110384424
81.0334912 2.565443176
105.0698767 1.288111393
121.0647913 1.089743317
205.1223062 1.48204937
207.1379563 1.397261844
221.1536063 0.8944773231
273.221292 1.968750661
275.236942 1.442465815
285.1849065 1.015592849
287.236942 1.806710341
299.2005565 1.571744568
301.1798211 1.276855679
305.2475067 3.155976625
313.2162066 0.867549935
315.2318567 1.366758271
317.2475067 2.36290335
327.2318567 2.426353492
329.2111212 1.997028113
331.2267713 2.250468454
333.2424213 2.466189221
335.2580714 0.9535527482
343.2267713 1.803675141
357.2424213 2.12706174
359.2580714 1.653786941
375.252986 1.283523253
401.2686361 0.9644894362
403.2479006 2.030787526

Name: +ve in-silico MS/MS by CFM-ID for QOIRJYWLRQZOBR-UHFFFAOYSA-N
ID: QOIRJYWLRQZOBR-UHFFFAOYSA-N
Comment: Energy0
Num peaks: 23
29.03857658 1.174438719
39.02292652 1.307526203
55.01784114 1.138753481
57.0334912 10.02711345
245.1899918 0.5835351682
287.2005565 0.6972348715
289.2162066 1.37602633
305.2111212 0.5020022679
325.2162066 1.864963686
327.2318567 5.934315777
329.2475067 2.465500127
331.2631568 0.7444371687
333.2424213 0.6369956715
343.2267713 1.790082692
345.2424213 12.26986435
347.2580714 1.487386731
363.252986 6.026411653
375.252986 0.5774556975
383.2580714 1.903998297
389.2686361 0.5990842418
401.2686361 14.08501194
403.2479006 0.5397297724
419.2792008 12.61834681

Name: +ve in-silico MS/MS by CFM-ID for QOIRJYWLRQZOBR-UHFFFAOYSA-N
ID: QOIRJYWLRQZOBR-UHFFFAOYSA-N
Comment: Energy1
Num peaks: 31
29.03857658 2.283676773
39.02292652 3.02955606
55.01784114 0.8357145655
57.0334912 12.28509309
213.1637771 0.7641160332
231.1743418 0.6744014928
231.2107273 0.7647179027
241.1586917 0.7398329385
247.2056419 0.6488307498
259.2056419 1.669632327
273.221292 0.8879974852
289.2162066 2.683271834
291.2318567 1.177546739
305.2111212 2.46182147
307.2267713 1.568168803
327.2318567 3.047282795
329.2475067 0.7689556308
333.2424213 0.6713266315
335.2580714 0.9336484719
337.2737215 0.673573786
343.2267713 0.9869465558
345.2060358 0.7620778554
345.2424213 11.99038013
347.2580714 1.458304245
359.2216859 1.118251852
361.237336 0.8730557629
363.252986 5.222881594
373.237336 0.8121578042
383.2580714 1.087269609
401.2686361 2.546708709
419.2792008 1.43803474

Name: +ve in-silico MS/MS by CFM-ID for QOIRJYWLRQZOBR-UHFFFAOYSA-N
ID: QOIRJYWLRQZOBR-UHFFFAOYSA-N
Comment: Energy2
Num peaks: 31
29.03857658 1.168480286
39.02292652 1.550245973
57.0334912 4.806093293
159.1168269 1.265500304
161.132477 1.200657221
211.148127 1.275264742
213.1637771 1.851274716
215.1794272 1.448668327
219.2107273 0.9464431937
225.1637771 1.393469033
227.1430416 1.394367926
227.1794272 1.560829839
229.1586917 1.537986631
229.1950772 1.750123511
231.1743418 1.442199722
231.2107273 0.9064147851
233.2263773 0.9487224278
241.1586917 1.368809512
245.1899918 1.780847069
259.2056419 2.193059076
261.221292 3.161522522
287.2005565 1.52998408
289.2162066 5.487646291
305.2111212 4.278905066
327.2318567 0.8886819258
345.2060358 0.9412172572
345.2424213 2.186477282
359.2216859 1.087501208
375.252986 0.9508770405
389.2686361 1.12159395
403.2479006 1.018073175

Name: +ve in-silico MS/MS by CFM-ID for MTWQGPYSPFBLDG-UHFFFAOYSA-N
ID: MTWQGPYSPFBLDG-UHFFFAOYSA-N
Comment: Energy0
Num peaks: 26
29.03857658 1.301803815
39.02292652 1.518932015
55.01784114 1.371839432
57.0334912 11.97309401
75.04405588 0.5910087269
245.1899918 0.8134184892
247.2056419 0.7141460929
271.2056419 0.5874907061
287.2005565 1.041055587
289.2162066 2.14934469
305.2111212 0.7533608027
327.2318567 1.359155483
329.2475067 0.8507329592
331.2267713 0.6817623597
333.2424213 0.933272041
343.2267713 2.492433278
345.2424213 12.50795174
347.2580714 2.352287425
361.237336 0.8321197941
363.252986 8.781717815
375.252986 0.8796739695
377.2686361 0.9188630123
391.2842861 0.6602374794
401.2686361 6.641126394
403.2479006 0.8169070833
419.2792008 16.89310982

Name: +ve in-silico MS/MS by CFM-ID for MTWQGPYSPFBLDG-UHFFFAOYSA-N
ID: MTWQGPYSPFBLDG-UHFFFAOYSA-N
Comment: Energy1
Num peaks: 31
29.03857658 2.408191916
39.02292652 3.170426555
55.01784114 0.8703923636
57.0334912 14.42436453
231.1743418 1.210416135
233.1899918 1.03690751
241.1586917 0.7705321489
243.1743418 0.8513224886
245.1899918 1.025480885
247.2056419 1.072594067
249.221292 1.023893365
259.2056419 2.540566023
273.221292 1.052075058
289.2162066 3.560813353
291.2318567 1.442922383
305.2111212 3.667240001
307.2267713 2.29703579
327.2318567 1.073120097
333.2424213 0.8517138276
335.2580714 2.507927822
343.2267713 1.013181523
345.2424213 5.609374579
347.2580714 1.227302283
359.2216859 0.9450433061
361.237336 1.325509662
363.252986 7.598767961
375.252986 1.063813703
391.2842861 0.8121485171
401.2686361 1.424525536
403.2479006 0.9554997671
419.2792008 1.547451497

Name: +ve in-silico MS/MS by CFM-ID for MTWQGPYSPFBLDG-UHFFFAOYSA-N
ID: MTWQGPYSPFBLDG-UHFFFAOYSA-N
Comment: Energy2
Num peaks: 31
29.03857658 1.122810143
39.02292652 1.719875466
57.0334912 5.34442185
159.1168269 0.9318495755
189.1273916 1.057164655
213.1637771 1.945252591
227.1430416 1.362305385
227.1794272 1.722878805
229.1586917 1.453737072
231.1743418 1.162188242
231.2107273 0.878445867
233.1899918 1.911999302
241.1586917 1.337334669
243.1743418 2.073896085
245.1899918 1.765985786
247.2056419 2.472185714
259.2056419 3.032563776
261.221292 3.149135379
287.2005565 1.475675215
289.2162066 5.654932354
305.2111212 4.586399416
335.2580714 1.611113978
345.2060358 0.9305828678
345.2424213 0.9137731167
359.2216859 1.206888966
361.237336 1.325118277
363.252986 1.05976506
373.237336 1.116526248
375.252986 1.319085708
377.2686361 1.177650381
403.2479006 1.149385776

Name: +ve in-silico MS/MS by CFM-ID for KWXTVTXJFRFFSH-UHFFFAOYSA-N
ID: KWXTVTXJFRFFSH-UHFFFAOYSA-N
Comment: Energy0
Num peaks: 12
315.2318567 1.408902487
317.2475067 1.480301731
333.2424213 1.383923124
357.2424213 4.630769541
359.2580714 9.09879478
375.252986 2.879859996
377.2686361 12.15342367
391.2842861 1.270027115
395.2792008 2.891437698
401.2686361 12.62476068
419.2792008 23.20306349
437.2897655 7.5337121

Name: +ve in-silico MS/MS by CFM-ID for KWXTVTXJFRFFSH-UHFFFAOYSA-N
ID: KWXTVTXJFRFFSH-UHFFFAOYSA-N
Comment: Energy1
Num peaks: 31
41.00219107 0.9827369085
43.01784114 1.294365649
59.01275576 3.538096311
61.02840582 0.9775256665
219.1743418 0.6410673602
221.1899918 0.6075151517
229.1950772 0.6258035028
233.1899918 0.6701686568
235.2056419 0.6030321147
247.2056419 0.9594615253
249.221292 1.201535802
273.221292 0.5266132198
315.2318567 1.724470615
317.2475067 1.850495714
331.2267713 0.5315724954
331.2631568 0.8406408836
333.2424213 2.405167856
335.2580714 2.504610383
347.2580714 0.6986765296
349.2737215 1.364463841
357.2424213 2.776095742
359.2580714 9.992448301
373.2737215 3.692785395
375.252986 2.171287854
375.2893715 0.9779047981
377.2686361 11.59493499
391.2842861 3.44960045
395.2792008 1.580760259
401.2686361 4.216747957
419.2792008 5.013317502
437.2897655 1.261658759

Name: +ve in-silico MS/MS by CFM-ID for KWXTVTXJFRFFSH-UHFFFAOYSA-N
ID: KWXTVTXJFRFFSH-UHFFFAOYSA-N
Comment: Energy2
Num peaks: 31
43.01784114 1.113654104
199.148127 1.077359995
201.1637771 1.05582867
213.1637771 1.233545924
215.1794272 2.483829499
217.1586917 0.9902431117
217.1950772 2.681263217
219.1743418 0.9181351178
227.1794272 1.894328401
229.1586917 1.076826725
229.1950772 2.04670645
231.2107273 1.112823949
233.1899918 1.896615894
235.2056419 1.367023729
243.1743418 1.399403541
243.2107273 0.9911770914
245.1899918 1.671059841
247.2056419 1.313414718
261.221292 1.232872842
273.221292 1.13139325
291.2318567 1.248898141
315.2318567 4.115390789
317.2475067 2.435695296
333.2424213 0.8706450401
335.2580714 1.073394227
347.2580714 0.9933820784
357.2424213 2.069581731
359.2580714 2.071901098
377.2686361 3.269970238
401.2686361 1.468547777
421.2584653 1.257760043

Name: +ve in-silico MS/MS by CFM-ID for VKEVLUKUOLDEON-UHFFFAOYSA-N
ID: VKEVLUKUOLDEON-UHFFFAOYSA-N
Comment: Energy0
Num peaks: 20
119.0338851 1.171865597
147.0651853 0.530559995
269.1899918 0.5149328989
271.2056419 0.9015595965
291.2318567 0.5524323155
299.236942 0.978958845
313.2525921 1.111784558
317.2475067 0.5690371502
331.2631568 0.8574509156
343.2631568 0.7598884147
371.2580714 1.486533226
373.2737215 8.136044282
375.2893715 1.989991921
391.2842861 3.677268258
393.2999362 0.7763121514
401.2686361 15.13222706
407.2792008 0.6325911673
419.2792008 26.53215417
421.2584653 0.7828303212
437.2897655 13.01573143

Name: +ve in-silico MS/MS by CFM-ID for VKEVLUKUOLDEON-UHFFFAOYSA-N
ID: VKEVLUKUOLDEON-UHFFFAOYSA-N
Comment: Energy1
Num peaks: 31
71.01275576 1.163210445
73.02840582 1.163210445
119.0338851 1.434310334
179.1066561 0.7503839358
181.1223062 0.7503839358
229.1434356 0.6460831092
269.1899918 0.9374107999
271.2056419 0.9368438753
297.221292 1.203011398
299.236942 1.614110592
311.236942 0.7856526562
313.2525921 4.533180351
315.2682422 1.506851278
317.2475067 0.7335333974
331.2631568 2.485389173
343.2631568 1.97269987
345.2060358 0.6236533927
365.2322506 0.7737683408
371.2580714 2.143890588
373.2737215 6.843026486
375.2893715 2.50851337
377.2322506 0.6547900326
379.2479006 0.9753018392
391.2479006 1.434690913
391.2842861 1.842676285
393.2635507 0.988317549
401.2686361 8.767870664
407.2792008 1.194080172
409.2948508 0.7508744244
419.2792008 7.512153712
437.2897655 2.192630489

Name: +ve in-silico MS/MS by CFM-ID for VKEVLUKUOLDEON-UHFFFAOYSA-N
ID: VKEVLUKUOLDEON-UHFFFAOYSA-N
Comment: Energy2
Num peaks: 31
71.01275576 0.9848695178
73.02840582 0.9848695178
91.05422664 1.238907883
93.06987671 1.122596115
113.0597059 1.11304418
145.1011768 1.693977879
147.1168269 1.362166735
179.1066561 0.9396525391
181.1223062 0.9396525391
271.2056419 0.8945010136
297.221292 1.841379813
299.236942 2.500775857
313.2525921 1.289989007
343.2631568 1.892109417
345.2060358 1.669435055
359.2216859 1.14241002
365.2322506 0.9350799133
373.2737215 3.960915486
375.2893715 1.936237424
377.2322506 1.009947367
379.2479006 1.325065154
387.252986 1.041434108
389.2686361 1.992282857
391.2479006 2.210983377
393.2635507 1.583124332
401.2686361 1.821355595
405.2635507 1.056645041
407.2428153 0.8714318782
407.2792008 1.091930059
409.2584653 0.9713908672
421.2584653 2.340504322

Name: +ve in-silico MS/MS by CFM-ID for QVNYQLOJRYSJFR-UHFFFAOYSA-N
ID: QVNYQLOJRYSJFR-UHFFFAOYSA-N
Comment: Energy0
Num peaks: 31
41.00219107 2.061393961
47.04914126 0.8878310495
57.06987671 0.7454826062
71.08552677 0.7122327981
101.0233204 0.8143717721
111.0076704 1.559063787
113.0233204 3.776378187
115.0389705 0.9683636125
117.0546206 1.330211676
137.132477 1.867342617
177.1637771 1.196889727
179.1794272 0.891675678
191.1794272 0.7596278002
205.1950772 0.7629830963
213.0757499 0.7204346652
219.2107273 0.9432209852
227.0914 0.7236168442
239.0914 0.8228524297
281.1383502 1.30630581
291.2318567 0.7649058519
295.1540003 0.7271075307
317.2475067 2.260701759
343.2631568 0.725231161
345.2788068 1.406702071
359.2580714 1.281180617
371.2580714 3.174875384
373.2737215 3.747737513
375.2893715 2.278177111
377.2322506 1.003715593
401.2686361 6.354166547
419.2792008 15.77706961

Name: +ve in-silico MS/MS by CFM-ID for QVNYQLOJRYSJFR-UHFFFAOYSA-N
ID: QVNYQLOJRYSJFR-UHFFFAOYSA-N
Comment: Energy1
Num peaks: 31
39.02292652 2.177568907
41.03857658 1.718867601
65.03857658 0.9660384889
67.05422664 1.314319047
69.06987671 1.051367634
111.0076704 2.567749547
113.0233204 5.723519208
115.0389705 1.878206418
133.1011768 0.8864853435
137.0233204 0.86986131
137.132477 3.925746069
139.0389705 2.90308287
141.0546206 0.9820491412
143.0702706 1.409185018
175.148127 1.298662857
191.1794272 1.238563033
205.1950772 1.175119428
213.0757499 0.8663182645
217.1950772 1.085842913
219.2107273 1.822558195
239.0914 0.8870096506
281.1383502 1.173287473
317.2475067 1.551237444
341.2475067 1.029425138
347.2944569 1.239462234
371.2580714 1.812977404
373.2737215 2.141711544
375.2166005 0.9073775567
375.2893715 1.32634572
401.2686361 4.167535012
[truncated: 236,136 more chars]
