# Supplementary material for: Ion mobility collision cross-section atlas for known and unknown metabolite annotation in untargeted metabolomics
Source: Nat Commun. 2020 Aug 28;11:4334. doi: 10.1038/s41467-020-18171-8 (PMC7455731; doi:10.1038/s41467-020-18171-8)
Supplement: Supplementary file 8 — Supplementary Data 5 [file 41467_2020_18171_MOESM8_ESM.zip › 01_positive_mode/L0799/cfmid_result.txt]

1 0.13333333 UTHOMKGHTWOWNR-IWOFRZIQSA-N CC(C)CC(=O)OC1C(=C)C2CCC3(O)C4(C)CCCC(C)(C4CCC13C2)C(=O)O
2 0.13333333 UTHOMKGHTWOWNR-PAQMQOHWSA-N CC(C)CC(=O)OC1C(=C)C2CCC3(O)C4(C)CCCC(C)(C4CCC13C2)C(=O)O
3 0.13186813 AYDZRQYYCPUVMQ-SCDURKMASA-N CC(C)CC(=O)OC1CCC2(C)C(CCC34CC(CCC23O)C(=C4)C)C1(C)C(=O)O
4 0.12371134 WPAPOTTYBLXJHT-PMLKOSANSA-N CC(C)CC(=O)OC1CCC2(C)C3CCC(=C(C)C3CC(O)C2C1(C)C(=O)O)C=C
5 0.12371134 WPAPOTTYBLXJHT-VYVJRHPGSA-N CC(C)CC(=O)OC1CCC2(C)C3CCC(=C(C)C3CC(O)C2C1(C)C(=O)O)C=C
6 0.11881188 MCWMHXJEXJBWNW-MOZGVYJPSA-N CC(C)CC(=O)OCC1=CC(O)C2C(C)(C)CCCC2(C)C13CCC(C)(CC(=O)O)O3
7 0.11235955 LFJIGFRDHZAGKW-UHFFFAOYSA-N CCCCC1=CC=C(C[N+]2(C)C3CCC2CC(C3)OC(=O)C(CO)C2=CC=CC=C2)C=C1
8 0.10869565 CQTKWQDEZZEHSS-BQXKMWGNSA-N CC(C)CC(=O)OC1CCC2(C)C(C(O)CC(=C2CCC(=CC(=O)O)C)C)C1(C)CO
9 0.10416667 AHECJCMZVCHHQQ-UHFFFAOYSA-N O=CC1C(O)CC2C(CC3C1C(=O)CC3(C)O)(C)CCC12OC(CC1C)C=C(C)C
10 0.1010101 AZVKLIRHDVAFGU-NYIVGQDHSA-N CCC(C)C(=O)OC1C(OC(=O)C(=CC)C)C2CC(=O)CC(C)C2(C)CC1C(=C)C
11 0.1010101 FOULFUULGDLAOP-UHFFFAOYSA-N CCCCCCCCC(CCCCCCCCC(=O)OCC(C)C)OS(O)(=O)=O
12 0.1010101 FOULFUULGDLAOP-UHFFFAOYSA-N CCCCCCCCC(CCCCCCCCC(=O)OCC(C)C)OS(O)(=O)=O
13 0.1010101 FOULFUULGDLAOP-UHFFFAOYSA-N CCCCCCCCC(CCCCCCCCC(=O)OCC(C)C)OS(O)(=O)=O
14 0.1 QCBBYPFNMFFJJJ-ROCOLNCUSA-N CC(CCC1(C)C(C)CCC2(COC(=O)C=C(C)C)C1CCC=C2C=O)CC(=O)O
15 0.1 PJBKSBHTBDKPOF-ABRSADFHSA-N CC=C(C)/C(=O)OC1CC(O)C(C)(C)C2CC(=O)C3(C)OC(C)(CCC3C12C)C=C
16 0.099009901 TZANJAYUFBSKPK-FQBMDWTRSA-N CC1=C(CCC(C)(OC2OCC(O)C(O)C2O)C=C)C3(C)CCCC(C)(C)C3CC1=O
17 0.099009901 RYMZZMVNJRMUDD-UHFFFAOYSA-N CCC(C)(C)C(=O)OC1CC(C)C=C2C=CC(C)C(CCC3CC(O)CC(=O)O3)C12
18 0.099009901 RYMZZMVNJRMUDD-HGQWONQESA-N [H][C@]12[C@H](C[C@@H](C)C=C1C=C[C@H](C)[C@@H]2CC[C@@H]1C[C@@H](O)CC(=O)O1)OC(=O)C(C)(C)CC
19 0.099009901 MWCGGWSXJQDZOY-DGNUCHATSA-N CC(=CC(=O)OCCC1(C)CCC2(O1)C3(C)OC3C(O)C4C(C)(C)CCC(O)C24C)C
20 0.099009901 RYMZZMVNJRMUDD-UHFFFAOYSA-N CCC(C)(C)C(=O)OC1CC(C)C=C2C=CC(C)C(CCC3CC(O)CC(=O)O3)C12
21 0.099009901 NPHCDNCRMLQFFQ-GCLGQBRVSA-N CC=C(C)/C(=O)O[C@H]1[C@H](O)CO[C@@H](OCC=C(/C)CCC=C(/C)CCC=C(C)C)[C@@H]1O
22 0.099009901 DVDRXXVCKATKHK-HINNUQOFSA-N CCC(C)C(=O)OC1C(O)CC2(C)C(CC3OC(=O)CC3C)C(=C)C(O)CC2C1(C)C
23 0.099009901 SUYNLZSLCUSGJA-AKJWGLJGSA-N COC1CC2(OC)OC(OC)C3C(CC(C3C2C1C)C(=C/CC=C(C)C)C)OC(=O)C
24 0.099009901 RYMZZMVNJRMUDD-UHFFFAOYSA-N CCC(C)(C)C(=O)OC1CC(C)C=C2C=CC(C)C(CCC3CC(O)CC(=O)O3)C12
25 0.099009901 SUYNLZSLCUSGJA-GBZCCZOMSA-N COC1CC2(OC)OC(OC)C3C(CC(C3C2C1C)C(=C/CC=C(C)C)C)OC(=O)C
26 0.097560976 ZWWVWQYWISYRIM-VNDTUPJBSA-N CC(C)CC(=O)OC1CC(OC(=O)CC(C)C)C2(C)C3C(C2C(=O)C=C3C)C1(C)C
27 0.094117647 PFDDHGHYPYBSLT-FBVWZQFNSA-N CC(=CC(=O)OC1CC2(C)C(CCC34CC(CCC23)C(O)(CO)C4)C(C)(C)C1=O)C
28 0.094117647 ISSYTMWXBGIZDF-XWMBFTBISA-N CC(=CC(=O)OC1C=CC(C)(CC=CC(C)(C)O)CC=C(CO)/CCC2OC12C)C
29 0.094117647 ISSYTMWXBGIZDF-MSLVPRIHSA-N CC(=CC(=O)OC1C=CC(C)(CC=CC(C)(C)O)CC=C(CO)/CCC2OC12C)C
30 0.094117647 PFDDHGHYPYBSLT-CPDMMCATSA-N CC(=CC(=O)OC1CC2(C)C(CCC34CC(CCC23)C(O)(CO)C4)C(C)(C)C1=O)C
31 0.093023256 DKSGHWFSPWAVLA-GRRVANJZSA-N CC(=CC(=O)OC1C=CC(C)(CCC(O)C(=C)C)CC=C(CO)/CCC2OC12C)C
32 0.093023256 DKSGHWFSPWAVLA-JBISESRLSA-N CC(=CC(=O)OC1C=CC(C)(CCC(O)C(=C)C)CC=C(CO)/CCC2OC12C)C
33 0.084210526 DXTFOSLAPOVOFO-UHFFFAOYSA-N CC(=O)OC1CCC2(C)C3CCC4(C)C(CCC4=O)C3C(OOC(C)(C)C)C=C2C1
34 0.080808081 QUJNURRKZHKEQH-UHFFFAOYSA-N CCCCCCCCCC(CCCCCCCC(=O)OCC(C)C)OS(O)(=O)=O
35 0.080808081 QUJNURRKZHKEQH-UHFFFAOYSA-N CCCCCCCCCC(CCCCCCCC(=O)OCC(C)C)OS(O)(=O)=O
36 0.08 VMFMWORUCARLEW-DRHHHWSQSA-N CCC(C)C(=O)OC1CC(C)C=C2C=CC(C)C(CCC(O)CC(O)CC(=O)OC)C12
37 0.08 VMFMWORUCARLEW-PNFAOAAFSA-N CC[C@H](C)C(=O)O[C@H]1C[C@@H](C)C=C2C=C[C@H](C)[C@H](CC[C@@H](O)C[C@@H](O)CC(=O)OC)[C@@H]12
38 0.079207921 MZNVHGIRWJDXRM-DCHKKTLBSA-N C[C@@H]1CC[C@@]2(C)[C@H](CC(=O)C=C2C)[C@@]1(C)CC[C@](C)(O[C@H]3OC[C@H](O)[C@@H](O)[C@@H]3O)C=C
39 0.079207921 HYULOOPNJAVSNW-UHFFFAOYSA-N CCC(C(=O)OC1CC(C)C=C2C1C(CCC1CC(OC)CC(=O)O1)C(C=C2)C)C
40 0.079207921 ZOSPKNPYGYQQEK-UHFFFAOYSA-N CCC(C(=O)OC1CC(C)C=C2C1C(CCC1CC(O)CC(=O)O1)C(C)C=C2C)C
41 0.079207921 DBGCQWKGIANSHH-UHFFFAOYSA-N O=CC1=CCC2C(CC(C1)C(CC(=O)O)(O)C)(C)CCC12OC(CC1C)C=C(C)C
42 0.079207921 ZAOXHWYXVIRGRY-UHFFFAOYSA-N CCC(C(=O)OC1CC(C)C=C2C1C(CCC1CC(O)CC(=O)O1)C(C(=C2)C)C)C
43 0.079207921 ZZEBQVDEECYCPL-IFBVJMAYSA-N CC=C(C)/C(=O)OC1CC(O)C2(C)C(CC(=O)C3(C)OC(C)(CCC23)C=C)C1(C)C
44 0.079207921 APRAKITZPJIQOL-BQQOVBDFSA-N CN1C=NC(=O)c2c1ncn2CC=C(/C)CCC=C(/C)CCCC(=CC(=O)C=C(C)C)C
45 0.079207921 CJYAEQQZLNLEII-QRRNQCHASA-N CCC(C)C(=O)OCC1=CC(O)C2C(C)(C)CCCC2(C)C13CCC(C)(CC(=O)O)O3
46 0.079207921 BFQWBQIYMSVPOL-JBVLJMNYSA-N CCC=C(/C)CC(C)C(=O)C(C)C1(O)OC(C(C)C(=O)CC)C(C)C(O)C1C
47 0.079207921 BFQWBQIYMSVPOL-HEUYONADSA-N CCC=C(/C)CC(C)C(=O)C(C)C1(O)OC(C(C)C(=O)CC)C(C)C(O)C1C
48 0.079207921 UGQQSVKXYJBPSA-KTNXQVLPSA-N CC(=CCCC(=CCCC(=CCO[C@@H]1OC[C@@H](O)[C@H](OC(=O)C=C(C)C)[C@H]1O)C)C)C
49 0.079207921 BFQWBQIYMSVPOL-XJVOWHNASA-N CCC=C(/C)CC(C)C(=O)C(C)C1(O)OC(C(C)C(=O)CC)C(C)C(O)C1C
50 0.079207921 IDJOGASRLKFGOQ-UHFFFAOYSA-N CC(CCCC1=CC=C(F)C=C1)C(C)C1=CC(O)=C2C(OC(C)(C)C3=C2CC(C)CC3)=C1
51 0.066666667 ZMNKLCLHIVLKBM-SXTIOAOKSA-N CC=C(C)/C(=O)OC1CC23COC(C)(C(O)CC2C(C)(C)C1O)C3CCC(C)(O)C=C
52 0.059405941 WYNLSOPGOZDGCT-UHFFFAOYSA-N CCC(C(=O)OC1CC(C)C(=C2C1C(CCC1CC(O)CC(=O)O1)C(C)C=C2)C)C
53 0.059405941 COPLPDZRHFKTIZ-UHFFFAOYSA-N OC(=O)CCC1(C)C2CCC3(C(C2CC(C1=C)C)CC1C3(OC(O1)(C)C)C(=O)C)C
54 0.059405941 CNJKZJDRUNYOEY-UMQIYAQUSA-N CN1C=NC(=O)c2c1ncn2CC=C(/C)CCC=C(/C)CCC=C(C)/CC(=O)C=C(C)C
55 0.059405941 CPEPBVDDMUAZAA-UHFFFAOYSA-N CCC(CO)(COC(=O)CCCCCN)COC(=O)C1CCCCC1C(O)=O
56 0.059405941 FVKXTDRWMNMNDA-UHFFFAOYSA-N CC(=CCCC(=CCC1=C(C)C(C(=C(C1O)OC)O)O)C)CCC=C(CCC=O)C
57 0.059405941 XKAQLEUZKCCIDB-MPFUWCAPSA-N CC(CCCCCCC=C/c1ccccc1)CC2(C)CC(C)C(O)(CC(=O)O)OO2
58 0.059405941 CPEPBVDDMUAZAA-UHFFFAOYSA-N CCC(CO)(COC(=O)CCCCCN)COC(=O)C1CCCCC1C(O)=O
59 0.059405941 XCQRBNYBYVJECB-TXWJAMHHSA-N CC=C(C)/C(=O)OC1C(=O)C(C)C(C)(CCC(C)CC(=O)O)C2CCC=C(C)C12C
60 0.059405941 CNJKZJDRUNYOEY-JASPXPHPSA-N CN1C=NC(=O)c2c1ncn2CC=C(/C)CCC=C(/C)CCC=C(/C)CC(=O)C=C(C)C
61 0.059405941 XKAQLEUZKCCIDB-DSAYVMJKSA-N C[C@H](CCCCCCC=Cc1ccccc1)C[C@@]2(C)C[C@@H](C)[C@](O)(CC(=O)O)OO2
62 0.059405941 KCCMJEKBHKZTPK-RVTXAWHXSA-N CCOC(=O)CC(O)CC(O)CCC1C(C)C=CC2=CCCC(OC(=O)C(C)CC)C12
63 0.059405941 XKAQLEUZKCCIDB-ZLSIYFNSSA-N C[C@H](CCCCCCC=Cc1ccccc1)C[C@@]2(C)C[C@@H](C)[C@](O)(CC(=O)O)OO2
64 0.059405941 KLLWKZAKLUCTKO-UHFFFAOYSA-N OC(=O)CCC(C1CCC2C1(C)CCC1C2CCC2C1(C)CC(C(=O)O)C(=O)C2)C
65 0.059405941 CAFODEOZJJUIRL-HNEBLHQZSA-N CCCCCCCCCC(=O)OC1CCC(C)C2(C)CC(C(=C)C=O)C(=O)C3OC123
66 0.059405941 MCXIXUDEMQGVBL-UHFFFAOYSA-N O=CC1=CCC2C(CC(C1C(=O)O)C(O)(C)C)(C)CCC12OC(CC1C)C=C(C)C
67 0.059405941 FNNAIVBVRWNKLJ-UHFFFAOYSA-N OC(=O)CCC(C1CCC2C1(C)CCC1C2CCC2C1(C)CCC(=O)C2C(=O)O)C
68 0.059405941 JEVMGOPKHFPOQP-UHFFFAOYSA-N CCCCCCCCC=CC(CCCCCCC(=O)OCCCC)S(O)(=O)=O
69 0.059405941 JEVMGOPKHFPOQP-UHFFFAOYSA-N CCCCCCCCC=CC(CCCCCCC(=O)OCCCC)S(O)(=O)=O
70 0.049382716 STHYUMHXTLTYEW-UHFFFAOYSA-N O=C1CC2(CCCC2O)CC(=O)N1CCCCN1CCN(CC1)c1ncccn1
71 0.047619048 DZXDLDYVFCQYCC-UHFFFAOYSA-N [H]C12CCC([H])(C1)C(CCCCCCCCCCCC(O)(CC(O)=O)CC(O)=O)C2
72 0.047619048 YUEOTHPHUBXRFE-HDACCSAGSA-N CC=C(C)/C(=O)OCC(C)C1C(O)C=C(/C)CCC=C(/C)CC1OC(=O)C(=C/C)C
73 0.047619048 BNAFRNFURNCJFK-IFDAFCJZSA-N CC=C(/C)C(=O)OC1CC(=CCCC2(C)OC2C(OC(=O)C(C)C(C)O)C1C(C)C)C
74 0.045977011 FVVSHRMUDMBKFA-ZDSZSBLGSA-N CC=C(C)C(=O)O[C@H]1CC(=C[C@@H](OC(=O)C(=CC)C)[C@@]2(C)CC[C@@](O)(C(C)C)[C@H]12)C
75 0.045977011 FVVSHRMUDMBKFA-MOMFOMQWSA-N CC=C(/C)C(=O)O[C@H]1CC(=C[C@@H](OC(=O)C(=CC)C)[C@@]2(C)CC[C@@](O)(C(C)C)[C@H]12)C
76 0.045977011 LBJPCDBPHHIOKJ-OKFIYNGZSA-N CC=C(C)/C(=O)OC1CC(=CCC2(C)C(CC(O)(C(C)C)C12)OC(=O)C(=C/C)C)C
77 0.045977011 FVVSHRMUDMBKFA-UBQYLBFWSA-N CC=C(C)/C(=O)OC1CC(=CC(OC(=O)C(=C/C)C)C2(C)CCC(O)(C(C)C)C12)C
78 0.045977011 FVVSHRMUDMBKFA-MULPUXKKSA-N CC=C(C)/C(=O)OC1CC(=CC(OC(=O)C(=C/C)C)C2(C)CCC(O)(C(C)C)C12)C
79 0.044444444 HSXUJQHHXAMJKI-ZQIHCRGNSA-N CC=C(C)/C(=O)OC1C(O)CC2(C)C(CCC(=CCO)CO)C(=C)CCC2C1(C)CO
80 0.043956044 XWLXKKNPFMNSFA-UHFFFAOYSA-N CCC(C)(C)C(=O)OC1CC(C)C=C2C=CC(C)C(CCC(O)CC(O)CC(O)=O)C12
81 0.043956044 XWLXKKNPFMNSFA-UHFFFAOYSA-N CCC(C)(C)C(=O)OC1CC(C)C=C2C=CC(C)C(CCC(O)CC(O)CC(O)=O)C12
82 0.043956044 OYGSEHGNWBEAII-UHFFFAOYSA-N CCCCCCCCC(O)C(CCCCCCCC(O)=O)S(=O)(=O)OCCCC
83 0.043956044 XWLXKKNPFMNSFA-UHFFFAOYSA-N CCC(C)(C)C(=O)OC1CC(C)C=C2C=CC(C)C(CCC(O)CC(O)CC(O)=O)C12
84 0.043956044 XWLXKKNPFMNSFA-UHFFFAOYSA-N CCC(C)(C)C(=O)OC1CC(C)C=C2C=CC(C)C(CCC(O)CC(O)CC(O)=O)C12
85 0.043956044 XWLXKKNPFMNSFA-UHFFFAOYSA-N CCC(C)(C)C(=O)OC1CC(C)C=C2C=CC(C)C(CCC(O)CC(O)CC(O)=O)C12
86 0.043956044 XWLXKKNPFMNSFA-UHFFFAOYSA-N CCC(C)(C)C(=O)OC1CC(C)C=C2C=CC(C)C(CCC(O)CC(O)CC(O)=O)C12
87 0.043478261 DOFUDAJPIIQDNA-UHFFFAOYSA-N CCCCCCCCCCC1(CCCC#CCCCCC)SCCCS1
88 0.043478261 XJLAXAFDWXQIST-UHFFFAOYSA-N O=C1CC2(CCCC2)CC(=O)N1CCCOCN1CCN(CC1)c1ncccn1
89 0.042105263 XWLXKKNPFMNSFA-HGQWONQESA-N CCC(C)(C)C(=O)O[C@H]1C[C@H](C=C2[C@H]1[C@H]([C@H](C=C2)C)CC[C@H](C[C@H](CC(=O)O)O)O)C
90 0.04040404 RFGKNIQKUIOMJZ-XQXMCJOASA-N CC=C(C)/C(=O)OC1CCC2(C)C(CCC(=CC(=O)O)C)C(=C)CCC2C1(C)CO
91 0.03960396 SAXSBOCXDXLSTA-VLEAEDFOSA-N CC=C(C)/C(=O)OC1C(O)CC2(C)C(CCC(=C/C(=O)O)C)C(=CCC2C1(C)C)C
92 0.03960396 BYLDTQOHQOUHQH-HJWRWDBZSA-N CCCCC=C/CCCCCCCCCC1=C(OC(=O)C)C(=O)C(=C(OC)C1=O)C
93 0.03960396 UTXPMECBRCEYCI-UHFFFAOYSA-N CCCCCCCCCc1ccc(cc1)OCCOCCOCCOCCO
94 0.03960396 AVTJBWDHTDGIIG-UHFFFAOYSA-N CCCCCCCCCC(CCCCCCCC(=O)OCCCC)OS(O)(=O)=O
95 0.03960396 NPAXHBPKJZIWIO-UHFFFAOYSA-N CCCCCCCCCCCCCCCCCC1=CC(=O)OC2=C(F)C(O)=C(F)C=C12
96 0.03960396 FOYBBUOIAAHKBK-UHFFFAOYSA-N CCCCCC=CCC=CCCCCCCCCNC(=O)NC1=CC=C(Cl)C=C1
97 0.03960396 OCXVGVTWMGMEPW-TYKWECOVSA-N CC=C(/C)CC(C)CC(C)C1OC(=O)CCC1OC(=O)C=CC(=CC(CO)CCO)C
98 0.03960396 DLBNWYBWBRNHGU-ZCVJKFOLSA-N CC1OC(=O)C(CCCCCCCCCCCCCc2ccc3OCOc3c2)C1O
99 0.03960396 AVTJBWDHTDGIIG-UHFFFAOYSA-N CCCCCCCCCC(CCCCCCCC(=O)OCCCC)OS(O)(=O)=O
100 0.03960396 GQGSZVZNLTULMP-HJWRWDBZSA-N CCCCC=C/CCCCCCCCCC1=C(OC)C(=O)C(=C(OC(=O)C)C1=O)C
101 0.03960396 WIJVYZMSIKCSPP-KAYYUNIKSA-N CC(=C/COC1OCC(O)C(O)C1O)CCC2C(=C)CCC3C(C)(CCCC23C)C=O
102 0.03960396 MFTYEALGBOSERU-UHFFFAOYSA-N COC(=O)C(C)CCC1(C)C(CCC2(C)C1CCC=C2C)C(C)OC(=O)CCC(O)=O
103 0.03960396 XXSIKMDLPWYFIJ-UHFFFAOYSA-N CCCCCCCCCC1=CC=CC=C1OCCOCCOCCOCCO
104 0.03960396 DLBNWYBWBRNHGU-PTLVVNQVSA-N CC1OC(=O)C(CCCCCCCCCCCCCc2ccc3OCOc3c2)C1O
105 0.024390244 OJBKQCZRCIBAEQ-UHFFFAOYSA-N CC(C)(C)C1=CC=C(C[N+]2(C)C3CCC2CC(C3)OC(=O)C(CO)C2=CC=CC=C2)C=C1
106 0.024390244 KKBRRGBYFKJSGZ-UHFFFAOYSA-N CCCC[N+](C)(C)c1ccc(cc1)C1C(C(=O)OC)C(C)=NC(C)=C1C(=O)OC
107 0.024390244 PXFOIYSPRVISSG-UHFFFAOYSA-N O=C1CC2(CCCC2)CC(=O)N1CCCCN1(=O)CCN(CC1)C1=NC=CC=N1
108 0.024390244 XTMOFLWTKKKLJA-UTNZVCRHSA-N CCC(=O)OC1CC2CC(O)C(=CCC(OC(=O)C)C(C)C3CCC1(C)C3C2=C)C
109 0.023809524 NRNXNWVZSWMVSI-UHFFFAOYSA-N OC(N1C(=O)CC2(CC1=O)CCCC2)CCCN1CCN(CC1)c1ncccn1
110 0.023529412 BCQYAWQITDUJAY-UHFFFAOYSA-N O=C1CC2(CCCOC2)CC(=O)N1CCCCN1CCN(CC1)c1ncccn1
111 0.023529412 KOZNAHJIJGCFJJ-UHFFFAOYSA-N OC1C(=O)N(CCCCN2CCN(CC2)C2=NC=CC=N2)C(=O)CC11CCCC1
112 0.023255814 OKTBGYOCSMPBEU-UHFFFAOYSA-N OC1CN(CCN1CCCCN1C(=O)CC2(CC1=O)CCCC2)c1ncccn1
113 0.023255814 IZKFDRIXEOKVND-UHFFFAOYSA-N O=C1CC2(CCCC2)CC(=O)N1CCCCN1CCN(C(C1)O)c1ncccn1
114 0.022988506 DTTMKDYOUCSFNN-NTZQAAQGSA-N C(CCC/C=C\CC(O)/C=C/C1C(O)CC(O)C1CCCCC)CCC(O)=O
115 0.022988506 QLPMMGWKAZTTSI-UHFFFAOYSA-N O=C1CC2(CCCC2)CC(=O)N1COCCCN1CCN(CC1)c1ncccn1
116 0.022988506 RPLJFHXPBYSLSK-UHFFFAOYSA-N CCCCCCNC1=NN=C(OC(=O)C2=CC=C(OCCCCCC)C=C2)N=N1
117 0.022988506 WKAUDMPUKWYRBF-UHFFFAOYSA-N OC1=CN=C(N=C1)N1CCN(CCCCN2C(=O)CC3(CCCC3)CC2=O)CC1
118 0.022727273 SDNBHBGJJPWRJG-UHFFFAOYSA-N C=COCC1CCC(COC(=O)CCCC(=O)OCC2CCC(COC=C)CC2)CC1
119 0.02247191 MJDWXQBSIDNIME-UHFFFAOYSA-N O=CCN(c1ncccn1)CCNCCCCN1C(=O)CC2(CC1=O)CCCC2
120 0.022222222 RPIROHTYJARXSQ-DNRPXUKDSA-N CC1(C)CCCC2(C)C1CCC3(C)C2CC(O)C4(C)OC(=O)C(=C/C=O)C(O)CC34
121 0.022222222 CUCKCWGKCPXBEA-CAQHTJARSA-N CCC(O)C(C)C=CC=C(/C)C1OC(=O)CC(O)CCC(C)C(OC(=O)C)C=CC1C
122 0.022222222 HFMCEJJHKPYSHL-UHFFFAOYSA-N O=C1CC2(CCCC2)CC(=O)N1CCCCN1COCN(CC1)c1ncccn1
123 0.022222222 GAQSWPYYPSDAAV-ZIICOCJGSA-N CC1(C)CCCC2(C)C1CCC3(C)C2CC(O)C4(C)C3CC(O)C5=C4C(O)OC5=O
124 0.022222222 GAQSWPYYPSDAAV-ZOBQAXMWSA-N CC1(C)CCCC2(C)C1CCC3(C)C2CC(O)C4(C)C3CC(O)C5=C4C(O)OC5=O
125 0.021978022 PWOIHPOIMVTGJZ-UHFFFAOYSA-N CCC(=O)OC1CC2(C)C(=CC1O)CCC1C2CCC2(C1CCC2OC(=O)CC)C
126 0.021978022 ZSHWQVCEVNOYAJ-UHFFFAOYSA-N O=C1CC2(CCCC2)CC(=O)N1CCOCCN1CCN(CC1)c1ncccn1
127 0.021978022 ZIXKGTRDAXWDDE-UHFFFAOYSA-N CCC(=O)OC1CC2(C)C(CC1=O)CCC1C2CCC2(C1CCC2OC(=O)CC)C
128 0.021505376 XBPNOFIUERPEPT-UHFFFAOYSA-N CCC(=O)OC1CCCC2C1(C)CCC1C2CCC2=CC(CCC12C)(O)CC(=O)O
129 0.021505376 QOIRJYWLRQZOBR-UHFFFAOYSA-N CCC(=O)OC1CC2C(C1OC(=O)CC)(C)CCC1C2CCC2=CC(CCC12C)O
130 0.021276596 FTUIOVKKLXDJFM-RXUPFVKUSA-N COC(=O)CCC(=O)OCC12CCC3C4(C)CCCC(C)(C)C4CCC3(C1)C5OC25
131 0.021276596 YVHQGGUWFNDMRM-UHFFFAOYSA-N CCC(=O)OC1CCC2C1(C)CCC1C2C(C)CC2=CC(CCC12C)(O)CC(=O)O
132 0.020833333 MTWQGPYSPFBLDG-UHFFFAOYSA-N CCC(=O)OC1CC2C(C1OC(=O)CC)(C)CCC1C2CCC2C1(C)CCC(=O)C2
133 0.02020202 IYKWRWFFFLJWCZ-UOIPBLJYSA-N CC(=C/CC1OC(=O)C=C1C)CCC2C(C)(O)CCC3C2(C)CCCC3(C)C(=O)O
134 0.01980198 IZLJZZQDIZKMMG-LVZFUZTISA-N OC(=O)CCCCCCCCCCCCCCCOC(=O)C=Cc1ccc(O)cc1
135 0.01980198 PHPMYGWKQZJPMD-WMZMENGWSA-N COC(=O)C1(C)C(CCC2(C)C(CCC(C)CCOC(=O)C)C(=C)CCC12)OC(=O)C
136 0.01980198 UAVYWRNMUKTRDT-FRDMCHMUSA-N CC1(C)CCCC2(C)C1CCC3(C)C2CCC4(O)COC(CC34)C5=CC(=O)OC5O
137 0.01980198 JDGXUUFIFAKRTF-ZMFQFBFRSA-N CC1=CC(=O)OC1(O)C=CC2(C)CCC3C(C)(CC(O)C4C(C)(C)CCCC34C)O2
138 0.01980198 SJQIDUJXNAPXHN-UHFFFAOYSA-N CCOC1=CC2=CCC3C(C2(CC1)C)CCC1(C3CCC1OC(C(C(=O)O)C)O)C
139 0.01980198 QVNYQLOJRYSJFR-UHFFFAOYSA-N O=C1OC(C(C1)C1CC=C(C(O1)O)CCC=C(CCC1=C(C)CCCC1(C)C)C)O
140 0.01980198 OXJGBHHADSYCSD-UHFFFAOYSA-N CC(=CCCC1=CCC(OC1O)C1=CC(=O)OC1O)CCC1C(C)CCCC1(C)C
141 0.01980198 YORIDORJVPHMQE-UHFFFAOYSA-N CC(CCC1=C(C)CCCC1(C)C)CCCC1=CCC(OC1O)C1=CC(=O)OC1O
142 0.01980198 ABVRCHINGZMNOZ-UHFFFAOYSA-N CC(=CCCC1CCC(OC1O)C1=CC(=O)OC1O)CCC1=C(C)CCCC1(C)C
143 0.01980198 URJZFTOBSFDMMQ-UHFFFAOYSA-N CCCCCC(OC1CCCCO1)C=CC1C(CC2OC(=O)CC12)OC1CCCCO1
144 0.01980198 LJWFTPOGKYTSPK-UHFFFAOYSA-N CCCCCC=CCC=CCCCCCCCC1C(=O)C(=O)C(OC)=C(OC)C1=O
145 0.01980198 OYLSINCAGYDFBO-SDWHTVMGSA-N C\C(CO)=C/CC\C(C)=C\CC\C(C)=C\CC\C(C)=C\COC(=O)C(\C)=C\C(O)=O
146 0.01980198 UVTGFMKBPVLATL-DSOJQRAMSA-N [H][C@@]1(CC[C@@]2([H])[C@]3([H])CC[C@@]4([H])C[C@]([H])(CC[C@]4(C)[C@@]3([H])CC[C@]12C)OC(=O)CCC(O)=O)C(C)=O
147 0.01980198 GAOMOYCMAISIED-URISLNGFSA-N CC(=C/C(O)C1OC(=O)C=C1C)CCC2C(C)(O)CC3OCC4(C)CCCC2(C)C34
148 0.01980198 FTDJDSZKDUKGMD-MQTJQPALSA-N COC(=O)C1(C)CC(OC(=O)C)C=C2C1CCC(C)C2(C)CCC(C)CCOC(=O)C
149 0.01980198 UAVYWRNMUKTRDT-KOZDVYCSSA-N CC1(C)CCCC2(C)C1CCC3(C)C2CCC4(O)COC(CC34)C5=CC(=O)OC5O
150 0.01980198 STRRPFSDPFRUPT-LSEPVBEHSA-N COC1CC(CCC2(C)C(C)CCC3(C)C2CCC=C3COC(=O)CC(=O)OC)CO1
151 0.01980198 NCOBZPULQYUSBH-XDBLHMRTSA-N COC(=O)CC(C)CCC1C(=CCC2C(C)(C)C(OC(=O)C)C(CC12C)OC(=O)C)C
152 0.01980198 UAVYWRNMUKTRDT-VQTIZHRISA-N CC1(C)CCCC2(C)C1CCC3(C)C2CCC4(O)COC(CC34)C5=CC(=O)OC5O
153 0.01980198 NNPPLRJHBQPBAQ-PKVHAEHBSA-N CCC(C)CC(C)CC(CO)CC(C)C=C(/C)C=C(CC(C)C(=O)O)/C(=O)O
154 0.01980198 GJQRIAOKQFVHPL-YPOAILIESA-N C[C@H](CC[C@]1(C)[C@H](C)CC[C@@H]2C1=CC(=O)CC2(C)C)CC(=O)OC[C@H](O)COC(=O)C
155 0.01980198 KBXIJAUSPXZGMP-BBFMFJFNSA-N CC1(C)CCCC2(C)C1CCC3(C)C4CC(OC(O)C4CCC23)C5=CC(=O)OC5O
156 0.01980198 JDGXUUFIFAKRTF-APWOFLCISA-N CC1=CC(=O)OC1(O)C=CC2(C)CCC3C(C)(CC(O)C4C(C)(C)CCCC34C)O2
157 0.01980198 UVTGFMKBPVLATL-UHFFFAOYSA-N CC(=O)C1CCC2C3CCC4CC(CCC4(C)C3CCC12C)OC(=O)CCC(O)=O
158 0.01980198 STRRPFSDPFRUPT-SVNJIZCLSA-N COC1CC(CCC2(C)C(C)CCC3(C)C2CCC=C3COC(=O)CC(=O)OC)CO1
159 0.01980198 GTRLSBCDXSIBTA-UHFFFAOYSA-N CSC(=S)OCCCC(C)C1CCC2C3CCC4CCCCC4(C)C3CCC12C
160 0.01980198 BDWHNXBIFYPWRV-HZTFXPOSSA-N CC(=C/CCC1=CC(=O)OC1O)CCC=C(/C)CCC2(C(O)CCC2(C)C)C(=O)C
161 0.01980198 WAKQLWZVOPYDRL-XOPRDNPMSA-N CC1CCC23CC2(C)CCCC3C1(C)CCC4=CCC(O)(OC4)C(CC(=O)O)C=O
162 0.01980198 JDGXUUFIFAKRTF-CCIJLDBCSA-N CC1=CC(=O)OC1(O)C=CC2(C)CCC3C(C)(CC(O)C4C(C)(C)CCCC34C)O2
163 0 KDEVGAOFWJJIHX-ZNNUZYLRSA-N COC(=O)CCC(=O)OCC12CCC(C)C(C)(CCC(=C)C(O)CO)C1CCC=C2C
164 0 KSNNYMFBQQASJN-KUNPSBAASA-N CC(=C/CCC(=C/CC(O)C1=CC(=O)OC1O)CO)CCC2=C(C)CCCC2(C)C
165 0 WOLAARGQWGYOTJ-GOSISDBHSA-N CCCCCCCCC(C)(C)[C@@H](C)OC(=O)c1c(OC)cc(C(=O)C)c(OC)c1OC
166 0 MKRXBTPWEZWRSX-KNEUARKQSA-N CC(=CC(=O)OC[C@H](O)CO)CC[C@H]1[C@](C)(O)CC[C@H]2C(C)(C)CCC[C@]12C
167 0 MKRXBTPWEZWRSX-XKFLDVJKSA-N CC(=CC(=O)OC[C@H](O)CO)CC[C@H]1[C@@](C)(O)CC[C@H]2C(C)(C)CCC[C@]12C
168 0 VLUSLHNYJYPIJY-XIPGJTRLSA-N CC1(C)CCC[C@@]2(CO)[C@H]1CC[C@]3(C)[C@@H]2CC[C@@]4(C)[C@H]3C[C@H](O)C5=C4[C@H](O)OC5=O
169 0 CLRUDHGMBZRSJT-SRVLBJBBSA-N COC(=O)C[C@@H](COC(=O)C)[C@@H](COC(=O)C)[C@]1(C)CC[C@@H]2[C@@H]1C(=C)CCCC2(C)C
170 0 HXIGCIAAEQXXQZ-MTSIKLDOSA-N CC1=CC(=O)OC1=C[C@H](O)[C@@]2(C)CC[C@H]3[C@@](C)(C[C@H](O)[C@H]4C(C)(C)CCC[C@]34C)O2
171 0 ATJPTCIQLVJECM-UHFFFAOYSA-N O=CCN(CCNc1ncccn1)CCCCN1C(=O)CC2(CC1=O)CCCC2
172 0 LLGRHTFEBLFXIE-GXPRYNMSSA-N C[C@H]1[C@@H](O)C[C@@]2(C)[C@@H](CCC=C2C)[C@]1(C)CCC(=CC(=O)O[C@@H](CO)COC(=O)C)C
173 0 JNBIYAQYGAYSSZ-UHFFFAOYSA-N OC(CN1C(=O)CC2(CC1=O)CCCC2)CCN1CCN(CC1)c1ncccn1
174 0 ULBWGYWYQRWZSY-UHFFFAOYSA-N OC(CN1CCN(CC1)c1ncccn1)CCN1C(=O)CC2(CC1=O)CCCC2
175 0 VVAKQLWHPWAWBC-UHFFFAOYSA-N OC(N1CCN(CC1)c1ncccn1)CCCN1C(=O)CC2(CC1=O)CCCC2
176 0 LHZPUIQNSMLVPM-URISLNGFSA-N CC(=C/C(O)C1OC(=O)C=C1C)CCC2C(C)(O)CC(O)C3C(C)(CO)CCCC23C
177 0 UONFZXULJHDDCK-OYSNFKPFSA-N CO[C@H]1C[C@H](O)[C@]2(C)[C@@H]1[C@@H](C[C@@H]3[C@@]4(C)CCC(=O)[C@@](C)(CO)[C@@H]4CC[C@@]23C)OC(=O)C
178 0 NRWHHLRIIMGURP-UHFFFAOYSA-N O=C1CC2(CCCC2)CC(=O)N1CCCCN1CCN(CC1)c1nccc(n1)O
179 0 QYNVMFGBDSWBRM-YLASZLQJSA-N CC(=C/CCC(=CCCC(=CCCC(=CC[C@H]1OC(=O)C=C1CO)CO)C)C)CO
180 0 BTAQJZXGFBENKW-UHFFFAOYSA-N O=C1CC2(CCCC2)CC(=O)N1CCCCN1CCN(CC1)C1=NC2C(C=N1)O2
181 0 XNMRMIQHFBZNQK-QONDXCIHSA-N CC(=C/CCC(=CC[C@H]1OC(=O)C=C1CO)CO)CCC=C(/C)CC[C@@H](O)C(=C)C
182 0 VYZPGMGWYUEREY-LCLDLZHKSA-N CC(=O)[C@H]1CC[C@@H]2[C@@]1([C@H](C[C@H]3[C@H]2CC[C@H]4[C@@]3(CC[C@H](C4)OC(=O)C)C)OC(=O)C)C
183 0 BTSJKOQHESKBDD-PLFUPLENSA-N CC1=C(CCC(C)(O)C=CCC(=CCC2OC(=O)C=C2CO)CO)C(C)(C)CCC1
184 0 NHBWNRSQRHBRCX-XIXAVDCQSA-N COC(=O)C(CCOC(=O)C)CCC1=C(C)C(CC2C(C)(C)CCCC12C)OC(=O)C
185 0 CQESUWHCHLTUFL-KOSDUOMESA-N COC(=O)CCC(=O)OCC1CCC2(C)C(CCC=C2C)C1(C)CCC(=C)C(O)CO
186 0 YDUZKJULRKRJDE-UHFFFAOYSA-N O=C1CC2(CCOCC2)CC(=O)N1CCCCN1CCN(CC1)c1ncccn1
187 0 AXBXDGYSOQKDDU-POLRJCGMSA-N CCC1OC(=O)CC(O)C(C)C(O)C(CC)CC(C(/C=C/C(=C\C1C)/C)O)C
188 0 VRIHWBOEEKFOOB-KAMYIIQDSA-N CCC1OC(=O)CC(O)C(C)C(O)C(CC)CC(C(=O)CC/C(=C\C1C)/C)C
189 0 DXELLRJIKWUYGV-UHFFFAOYSA-N CCC1OC(=O)CC(O)C(C)C(O)C(CC)CC(C(=O)C=CC(CC1C)C)C
190 0 IAKVWIPDOCXTBT-UHFFFAOYSA-N CCC1(C)C2CCC3(C(C2CC(C1=CC(=O)O)C)CC1C3(OC(O1)(C)C)C(=O)C)C
191 0 HXIGCIAAEQXXQZ-SKHJZJDCSA-N CC1=CC(=O)O/C/1=CC(O)C2(C)CCC3C(C)(CC(O)C4C(C)(C)CCCC34C)O2
192 0 QQGASWYBIHLFMN-UHFFFAOYSA-N O=C1CCC2(C(C1)(O)C(C)CC1C2CCC2(C1CC1C2(OC(O1)(C)C)C(=O)C)C)C
193 0 WAHPHHPRPBGWRF-UHFFFAOYSA-N OC1CCC2(C(C1)CC(C1C2CC(O)C2(C1CCC2C(CCC(=O)C(=O)O)C)C)O)C
194 0 KUFFINNSMNJXEU-UHFFFAOYSA-N COCC1(CCN(CC1)CCn1nnn(c1=O)CC)N(C(=O)CC)C1CC=CC=C1
195 0 HRAUGOOFTOJUTE-UHFFFAOYSA-N COCC1(CCN(CC1)CCn1nnn(c1=O)CC)N(C1=CC=CCC1)C(=O)CC
196 0 JDTPEJLMZNEEOY-UHFFFAOYSA-N COCC1(CCN(CC1)CCn1nnn(c1=O)CC)N(C1=CCCC=C1)C(=O)CC
197 0 AELZDZIWKOZSSW-ZRUXMNEQSA-N CC(=O)OCC(=O)C1CCC2C3CCC4CC(CCC4(C)C3CCC12C)OC(=O)C
198 0 TYLAMIKBOCFWSP-UPMLCCBHSA-N CC(=O)OC1CCC2(C)C(CCC3C2CCC4(C)C3CCC4(OC(=O)C)C(=O)C)C1
199 0 CXCXDWNTKKHXDS-UHFFFAOYSA-N OC(=O)CC1(O)CCC2(C(=C1)C(C)CC1C2C(C)(O)CC2(C1CCC2C(=O)C)C)C
200 0 FFAXSQPCILRGAU-TWNUWJFNSA-N CC1=CC(=O)O/C/1=C/C(O)C(C)(O)CCC2C(C)(O)CCC3C(C)(C)C(O)CCC23C
201 0 BILUXNZIXILZTL-FTZSKZMTSA-N CC(=C/CC1OC(=O)C=C1C)CCC2C(C)(O)CC(O)C3C(C)(CCCC23C)C=O
202 0 SKFYKJLSKFOQLM-UHFFFAOYSA-N CCN(CC)CCNC1=C2C(=O)C3=CC=CC=C3C(=O)C2=C(NCCN(CC)CC)C=C1
203 0 VOMRWNYXCKZHQJ-UHFFFAOYSA-N CN(C)CCCCNC1=C2C(=O)C3=CC=CC=C3C(=O)C2=C(NCCCCN(C)C)C=C1
204 0 XMGKUIJRUVUUOI-UHFFFAOYSA-N CCN(CC)CCNC1=CC=CC2=C1C(=O)C1=C(C=CC=C1NCCN(CC)CC)C2=O
205 0 RTCUUMVKHRPOER-XEPMYJLFSA-N OCCCCCCCCCC(CCCCCCO)OC(=O)C=Cc1ccc(O)c(O)c1
206 0 OCVHZUGRIZJLTH-UHFFFAOYSA-N CCCCCCCCCCCCCCCCCC(=O)NC(=O)NC1=CC=CC=C1Cl
207 0 AELZDZIWKOZSSW-UHFFFAOYSA-N CC(=O)OCC(=O)C1CCC2C3CCC4CC(CCC4(C)C3CCC12C)OC(C)=O
208 0 HQSGXYWMLDKYLR-UHFFFAOYSA-N [H]C12CCC([H])(CC1)CN(CCC(C1=NN=C(C)O1)(C1=CC=CC=C1)C1=CC=CC=C1)C2
209 0 MDUDKPOIYPKKNF-UHFFFAOYSA-N COC1=CC=CC=C1N1CCN(CC(C)N(C(=O)C2CCCCC2)C2=CC=CC=N2)CC1
210 0 HFDBNPIDCZKBSN-UHFFFAOYSA-N CCN1CCN(CC(O)CN2CCN3C4=CC=C(C)C=C4C4=C3C2CCC4)CC1
211 0 GVSSYXYWYPFQFO-CTWIFSBJSA-N COC(=O)CCC(=O)OCC=C(/C)CCC1C(=CCC2C(C)(CO)CC(O)CC12C)C
212 0 ZMYMXBYZBJUFDF-CTNUKWBBSA-N CC(=O)OC1CCC2(C)C(CCC3C2CCC4(C)C3CC(OC(=O)C)C4C(=O)C)C1
213 0 LFPNFHFVASKHJS-RLFCIGJUSA-N COC(=O)CCC(=O)OCC12CCC(C)C(C)(CCC(C)C(=O)OC)C1CCC=C2C
214 0 BKHHGIGVYWPIJC-XNZYQFTASA-N CC(=C/CCC(=CCC1OC(=O)C=C1CO)CO)CCC2=C(C)C(O)CCC2(C)C
215 0 AGNUMQPIOAPNHN-GLBFKHSMSA-N CC(=O)OC1CCC2(C)C3CCC4(C)C(CCC4C(=O)C)C3CC(OC(=O)C)C2C1
216 0 YAEZUESXYBUYSN-UHFFFAOYSA-N CC(C)[Si](C#CC(=O)C(=O)C#C[Si](C(C)C)(C(C)C)C(C)C)(C(C)C)C(C)C
217 0 UQABFAYKAMYBGT-AWYLHJDVSA-N CC(=C/C=C/1OC(=O)C=C1C)CCC2C(C)(O)CC(O)C3C(C)(CO)CCCC23C
218 0 HXUKMDUHROARIM-UHFFFAOYSA-N OCCCCCCCCCCCNC1=NC(C2=CC=CC=C2)=C(N=N1)C1=CC=CC=C1
219 0 TUKMOWNZCNYDFA-PWMVDUFBSA-N COC(=O)CCC(=O)OCC1CCC2(C)C(CCC=C2C)C1(C)CCC(C)C(=O)OC
220 0 AGNUMQPIOAPNHN-OCSQVVQMSA-N CC(=O)OC1CCC2(C)C3CCC4(C)C(CCC4C(=O)C)C3CC(OC(=O)C)C2C1
221 0 UONHTCLFKUIIEE-IWWCZFPKSA-N COC(=O)CC(C)CCC1(C)C(C)C(OC(=O)C)C(OC(=O)C)C2(C)C1CCC=C2C
222 0 IKPZNOSJYRZOCZ-UHFFFAOYSA-N CCN(CC)CCNC1=CC=CC2=C1C(=O)C1=C(C2=O)C(NCCN(CC)CC)=CC=C1
223 0 HXIGCIAAEQXXQZ-HUWKWBQZSA-N CC1=CC(=O)O/C/1=CC(O)C2(C)CCC3C(C)(CC(O)C4C(C)(C)CCCC34C)O2
224 0 QXNBYXAPDRDZOX-UHFFFAOYSA-N CC(C)(C)c1cn2c3ccccc3n(CCN3CCOCC3)c2c1-c1ccccc1
225 0 RVSTWRHIGKXTLG-WCXIOVBPSA-N CC(C)N(C(C)C)C(N(C(C)C)C(C)C)C(=O)OCC(O)C(O)C(O)C(O)C(=O)O
226 0 TWNFADMNOYVISL-MONHHEJASA-N CC(=C/C(O)C1OC(=O)C=C1C)CCC2C(=C)CC(O)C3C(C)(CO)CCCC23C
227 0 WHJPFVXOCAURSO-UHFFFAOYSA-N CCCCCCCCCCCCCCCCCCSCCOP1(=O)OCCO1
228 0 VJORARHIZPYLAR-XKILHPSWSA-N CC(=O)CCCC(C)(C)C(=O)CCC(=CCCC(=CCCC1=CC(=O)OC1O)C)C
229 0 UHRXWDYIMNNWLV-YORLSYTHSA-N C1[C@]2(C)[C@@]3([H])C[C@H](O)[C@]4(C)[C@@]([H])([C@]([H])(C)C(O)CO)CC[C@@]4([H])[C@]3([H])[C@H](O)C[C@]2([H])C[C@H](O)C1
230 0 NTVGSMWQXBXQKA-UHFFFAOYSA-N Fc1ccccc1N1CCN(CCCCN2C(=O)CC3(CCCC3)CC2=O)CC1
231 0 ONRMTKFPQZQPSN-UHFFFAOYSA-N C[N+](C)(C)CCCCCCCCCCOC1=CC=C(C=C1)C(=O)C1=CC=CC=C1
232 0 FPABVZYYTCHNMK-YNRDDPJXSA-N [C@H]1(/C=C/[C@@H](O)CCCCC)[C@H](O)C[C@H](O)[C@@H]1C/C=C\CCCC(=O)OC(C)C
233 0 YKLFOXFEZVGQET-UHFFFAOYSA-N OC(=O)CC(C1CCC2C1(C)CC(C)(O)C1C2CC(C2=CC(=O)CCC12C)C)(O)C
234 0 RQGHABOPJRYOEZ-UHFFFAOYSA-N OC1CCC2(C1)CC(=O)N(CCCCN1CCN(CC1)C1=NC=CC=N1)C(=O)C2
235 0 RVSTWRHIGKXTLG-UHFFFAOYSA-N CC(C)N(C(C)C)C(N(C(C)C)C(C)C)C(=O)OCC(O)C(O)C(O)C(O)C(O)=O
236 0 WCXUHQRLXBOHIU-IJZMNUGNSA-N CC(=C/CC1OC(=O)C=C1C)CCC2C(C)(O)CC(O)C3C(C)(CO)C(O)CCC23C
237 0 AZCCBOGMNKOZLP-MTMBJODSSA-N CCCCCCCCCC(=O)OC1C2C(CC3OC13C)C(C)CC4(O)OCC(=C)C24O
238 0 RVSTWRHIGKXTLG-LUKYLMHMSA-N CC(C)N(C(C)C)C(N(C(C)C)C(C)C)C(=O)OCC(O)C(O)C(O)C(O)C(=O)O
239 0 TYLAMIKBOCFWSP-UZZVPUAOSA-N CC(=O)OC1CCC2(C)C(CCC3C2CCC4(C)C3CCC4(OC(=O)C)C(=O)C)C1
240 0 ITBIOEXYDKFWDZ-UQQJARMISA-N CC1CC23CCC4C(C)(C)C(CCC4(C)C2CC(=O)C1C3)OC5OCC(O)C(O)C5O
241 0 YFQHKGUJGTVODY-VRALFRDISA-N CC(OC(=O)C)C1CCC2C3CCC4CC(CCC4(C)C3C(=O)CC12C)OC(=O)C
242 0 GFRDTMTUJTYIJJ-JBPSZHEDSA-N CC(C1CCC2(C)C3CCC(C(C)(O)CO)C4(CCC(=O)O4)CC3CCC12C)C(=O)O
243 0 WJXFGPNTNHYVQM-UHFFFAOYSA-N CC(=O)OC1CCC2(C(=CCC3C2CCC2(C3CCC2C(CC(=O)O)(O)C)C)C1)C
244 0 IDCMUAWUOJPGDG-UHFFFAOYSA-N OC(=O)C(C(=O)C1CCC2(C1(C)CCC1=C2CCC2C1(C)CCC(C2(C)C)O)C)O
245 0 VIVYKRVHKWPIER-ASIAAXCCSA-N COC(=O)CCC(=O)OCC1(C)CCCC2(C)C1CCC34CC(C)(CCC23)C5OC45
246 0 GALRDSBFZTVEQM-UHFFFAOYSA-N CCN(CC)CCN(CC1=CC=NC=C1)C(=O)C(C1=CC=CC=C1)C1=CC=CC=C1
247 0 MMNOQUBWKPCQQW-UHFFFAOYSA-N CCN(CC)CCN(CC1=CN=CC=C1)C(=O)C(C1=CC=CC=C1)C1=CC=CC=C1
248 0 FUYYXUPBXXAWSA-UHFFFAOYSA-N CCN(CC)CCN(CC1=CC=CC=N1)C(=O)C(C1=CC=CC=C1)C1=CC=CC=C1
249 0 GGMBZOBFMMUPDN-UHFFFAOYSA-N OC1CCC2(C(C1)C=CC1C2CC(O)C2(C1CCC2C(CC(C(=O)O)C(O)O)C)C)C
250 0 VYZPGMGWYUEREY-UHFFFAOYSA-N CC(=O)OC1CC2C(C3C1(C)C(CC3)C(=O)C)CCC1C2(C)CCC(C1)OC(=O)C
251 0 JPMXKXYHYAKGCD-UHFFFAOYSA-N OC(CNC1=CC=CC=C1)CN1CCN(CC1)C(C1=CC=CC=C1)C1=CC=CC=C1
252 0 YSTVSVGSZXDBFD-UHFFFAOYSA-N COC(=O)C1(C)CCCC2(C)C3CCC(C)(CCOC(C)=O)CC3C(CC12)OC(C)=O
253 0 YDGXKUDVQSMUDF-UHFFFAOYSA-N CCN(CC)CCCC(C)NC1=C2C(C3=CC=CC=C3)C(C)(C)OC2=NC(C)=N1
254 0 HFKKCNBSWWXWSC-NPXHUFJNSA-N COC(=O)CC(C)CCC1C(C)(O)CC(OC(=O)C)C2C(C)(C)CCCC12C
255 0 KARXFOGOCKEIEE-UHFFFAOYSA-N CC1(OCCO1)C1(O)CCC2C3CC=C4CC5(CCC4(C)C3CCC12C)OCCO5
256 0 ZRVFDQMKWPDXJY-UHFFFAOYSA-N COC1=C(C=CC=C1)N1CCN(CCCN=C2C(C)C(=O)N(C)C(=O)N2C)CC1
257 0 KGVKIQAINOSETA-OXMJYEOYSA-N CC1(C)CCCC2(C)C1CCC3(C)C(CC(O)C4=CC(=O)OC4O)C(O)(CO)CCC23
258 0 KWXTVTXJFRFFSH-UHFFFAOYSA-N OC(=O)CC(C1(CCC2(C(C1)CCC1C2CCC2(C1CCC2O)C)C)OC(=O)C)(O)C
259 0 VKEVLUKUOLDEON-UHFFFAOYSA-N OC1CCC2(C(C1)CCC1=C3C(C(CC21)O)(C)C(CC3)C(CC(C(=O)O)C(O)O)C)C
260 0 OKSYDZVHPLIIIL-UHFFFAOYSA-N CCCCCC[N+]1(C)C2CCC1CC(C2)OC(=O)C(O)(C1=CC=CC=C1)C1=CC=CC=C1
261 0 NKYVQUZFXDYBCG-UHFFFAOYSA-N CCN(CC)CCCC(C)N=C1N=CCC2=C1C=C1C(NC3=C1C=C(OC)C=C3)=C2C
262 0 PUPLZFXCMMDGOD-WUNGIAJVSA-N COC1CC(CCC2(C)C(C)CCC3(COC(=O)C)C2CCC=C3COC(=O)C)CO1
263 0 QMBLWOUPNDWVSH-UHFFFAOYSA-N COc1ccccc1N1CCN(CCCN(c2ccccc2)c2ccccc2)CC1
264 0 JQOMWWXBLOIQSM-UHFFFAOYSA-N COC1=CC=C(C=C1)N1CCN(CCCN(C2=CC=CC=C2)C2=CC=CC=C2)CC1
265 0 VKCTYACKTCTDRG-BJJNNOASSA-N CC1CCC2C3(C)COC(C)(C)OC3CCC2(C)C14CCC(CO)(CCO)O4
266 0 ATGDXSJVBOFPPN-UHFFFAOYSA-N O=C1C2=CC=CC=C2C=C(N2CCN(CCN3CCCCC3)CC2)C2=CC=CC=C12
