# Supplementary material for: Ion mobility collision cross-section atlas for known and unknown metabolite annotation in untargeted metabolomics
Source: Nat Commun. 2020 Aug 28;11:4334. doi: 10.1038/s41467-020-18171-8 (PMC7455731; doi:10.1038/s41467-020-18171-8)
Supplement: Supplementary file 8 — Supplementary Data 5 [file 41467_2020_18171_MOESM8_ESM.zip › 01_positive_mode/L0800/cfmid_pred_spec.msp]

Name: +ve in-silico MS/MS by CFM-ID for HUPFGZXOMWLGNK-UHFFFAOYSA-N
ID: HUPFGZXOMWLGNK-UHFFFAOYSA-N
Comment: Energy0
Num peaks: 6
163.035383 0.3294744329
207.0615978 6.246651343
223.0201269 0.37083192
223.0565124 0.4440097405
233.0408623 21.88197396
251.051427 68.04012116

Name: +ve in-silico MS/MS by CFM-ID for HUPFGZXOMWLGNK-UHFFFAOYSA-N
ID: HUPFGZXOMWLGNK-UHFFFAOYSA-N
Comment: Energy1
Num peaks: 6
139.035383 1.439487308
177.0510331 1.395776922
179.0666831 1.626621094
207.0615978 13.75923163
233.0408623 35.10080101
251.051427 32.2580019

Name: +ve in-silico MS/MS by CFM-ID for HUPFGZXOMWLGNK-UHFFFAOYSA-N
ID: HUPFGZXOMWLGNK-UHFFFAOYSA-N
Comment: Energy2
Num peaks: 27
41.00219107 1.776847312
49.00727645 4.269218344
51.02292652 1.279148047
53.00219107 1.358456724
77.00219107 1.261747034
127.035383 1.218662376
133.0284058 1.147788943
137.019733 9.017862267
139.035383 1.195318777
145.0448048 1.549704563
151.035383 2.903902071
163.035383 14.92558658
165.0510331 3.103419312
173.0397195 1.117414593
175.035383 7.047921743
177.0146476 3.230063888
177.0510331 3.627315777
179.0302976 3.016663687
181.0459477 1.357555329
189.0346341 1.326067299
191.0302976 1.48512724
205.0459477 1.258980107
207.0252123 1.883785855
207.0615978 3.102746847
225.0357769 1.049794182
233.0408623 4.328605491
251.051427 1.541568578

Name: +ve in-silico MS/MS by CFM-ID for NHUHCSRWZMLRLA-UHFFFAOYSA-N
ID: NHUHCSRWZMLRLA-UHFFFAOYSA-N
Comment: Energy0
Num peaks: 6
96.04439023 11.74620915
113.0709393 1.307466384
156.0113759 5.524939542
171.0222749 3.646348737
251.0484896 25.87839717
268.0750387 43.89205331

Name: +ve in-silico MS/MS by CFM-ID for NHUHCSRWZMLRLA-UHFFFAOYSA-N
ID: NHUHCSRWZMLRLA-UHFFFAOYSA-N
Comment: Energy1
Num peaks: 8
53.00219107 1.90528173
53.03857658 1.7527957
55.01784114 2.245978225
79.01784114 3.173805893
96.04439023 58.59174909
156.0113759 4.603751715
251.0484896 4.422514153
268.0750387 4.347341903

Name: +ve in-silico MS/MS by CFM-ID for NHUHCSRWZMLRLA-UHFFFAOYSA-N
ID: NHUHCSRWZMLRLA-UHFFFAOYSA-N
Comment: Energy2
Num peaks: 18
39.02292652 3.256595442
50.00252542 1.679837016
51.02292652 1.969421586
54.03382555 1.441286957
63.02292652 6.759481988
65.03857658 17.57757816
66.03382555 3.947048215
67.05422664 1.337641591
68.04947561 5.298867599
76.01817548 2.480401398
78.03382555 2.826761081
80.0130901 5.809867823
80.04947561 1.588850205
82.02874017 1.499326469
82.06512568 1.661085063
86.0600403 1.488094932
94.06512568 1.391589913
96.04439023 18.42642079

Name: +ve in-silico MS/MS by CFM-ID for YSNABXSEHNLERR-ZIYNGMLESA-N
ID: YSNABXSEHNLERR-ZIYNGMLESA-N
Comment: Energy0
Num peaks: 6
113.0145673 1.513121571
130.0411164 75.32428382
226.0822323 0.9860058718
228.0778959 1.784874257
229.0619114 0.6584215954
246.0884605 11.74751677

Name: +ve in-silico MS/MS by CFM-ID for YSNABXSEHNLERR-ZIYNGMLESA-N
ID: YSNABXSEHNLERR-ZIYNGMLESA-N
Comment: Energy1
Num peaks: 6
44.0130901 5.224798173
87.03530277 2.914928328
101.0145673 1.90252094
102.0462018 3.616642625
113.0145673 2.399549427
130.0411164 67.0426793

Name: +ve in-silico MS/MS by CFM-ID for YSNABXSEHNLERR-ZIYNGMLESA-N
ID: YSNABXSEHNLERR-ZIYNGMLESA-N
Comment: Energy2
Num peaks: 13
28.01817548 1.261266571
43.02907452 24.8374104
45.04472458 21.05160311
47.06037464 1.214722165
58.00875367 1.22677798
60.02440374 1.590829711
75.03530277 1.491231847
87.03530277 2.265592539
96.0192381 1.863536008
101.0145673 3.893416107
102.0462018 2.579991557
113.0145673 7.564840834
130.0411164 10.09810543

Name: +ve in-silico MS/MS by CFM-ID for CYFLXLSBHQBMFT-UHFFFAOYSA-N
ID: CYFLXLSBHQBMFT-UHFFFAOYSA-N
Comment: Energy0
Num peaks: 6
94.06512568 0.6524056089
156.0113759 11.56259729
171.0222749 6.601399394
173.0379249 24.05763874
251.0484896 17.51818791
268.0750387 32.67002934

Name: +ve in-silico MS/MS by CFM-ID for CYFLXLSBHQBMFT-UHFFFAOYSA-N
ID: CYFLXLSBHQBMFT-UHFFFAOYSA-N
Comment: Energy1
Num peaks: 11
51.02292652 2.057301675
53.03857658 7.411186436
66.03382555 3.045458497
68.04947561 2.544044348
70.06512568 3.651477282
96.04439023 4.019181624
156.0113759 22.65836659
171.0222749 5.410245179
173.0379249 24.36767569
251.0484896 2.579571808
268.0750387 3.691322297

Name: +ve in-silico MS/MS by CFM-ID for CYFLXLSBHQBMFT-UHFFFAOYSA-N
ID: CYFLXLSBHQBMFT-UHFFFAOYSA-N
Comment: Energy2
Num peaks: 25
25.00727645 1.473055065
27.02292652 1.004792251
42.03382555 2.691577298
44.04947561 1.644028291
49.00727645 1.440452689
50.00252542 2.952176967
51.02292652 1.404147522
52.01817548 1.732921851
53.03857658 2.400078409
54.03382555 2.25232489
63.02292652 11.47718265
65.03857658 12.68797719
66.03382555 2.219317526
68.04947561 1.000699802
76.01817548 4.757166641
78.03382555 5.506381333
80.04947561 3.930241117
82.06512568 2.461058984
94.06512568 3.901280842
96.04439023 2.154797752
113.0709393 0.9339753325
141.9957258 1.640652685
144.0113759 2.828041952
156.0113759 5.011462045
240.0437386 0.8860888197

Name: +ve in-silico MS/MS by CFM-ID for CWFCTLMTVYHUNJ-UHFFFAOYSA-O
ID: CWFCTLMTVYHUNJ-UHFFFAOYSA-O
Comment: Energy0
Num peaks: 6
107.0491413 3.816489024
179.0338851 2.077335594
255.0651853 2.654018162
257.0808353 1.499651463
267.0651853 5.769295085
285.0757499 76.54240479

Name: +ve in-silico MS/MS by CFM-ID for CWFCTLMTVYHUNJ-UHFFFAOYSA-O
ID: CWFCTLMTVYHUNJ-UHFFFAOYSA-O
Comment: Energy1
Num peaks: 7
107.0491413 7.067139207
121.0284058 3.895603087
123.0440559 3.277143807
255.0651853 4.966993864
257.0808353 23.45848408
267.0651853 9.991828562
285.0757499 27.9506202

Name: +ve in-silico MS/MS by CFM-ID for CWFCTLMTVYHUNJ-UHFFFAOYSA-O
ID: CWFCTLMTVYHUNJ-UHFFFAOYSA-O
Comment: Energy2
Num peaks: 27
39.02292652 2.365232126
49.00727645 3.328383168
51.02292652 7.150864152
53.00219107 0.8378964367
53.03857658 0.8489371316
63.02292652 7.383790694
67.01784114 1.997343945
69.0334912 2.378185594
77.00219107 1.732816386
79.01784114 3.25060918
81.0334912 1.923217477
91.01784114 1.339217061
92.99710569 0.9607422025
93.0334912 5.1000225
95.01275576 0.8881776603
95.04914126 0.8568611577
105.0334912 5.17845045
107.0491413 3.341559199
121.0284058 7.539983529
123.0440559 7.412840429
137.0233204 7.406850259
139.0389705 1.181063722
151.0389705 1.403741249
225.0182351 1.015772455
239.0702706 1.405870013
241.0495352 1.019663474
267.0651853 1.314112672

Name: +ve in-silico MS/MS by CFM-ID for SZMOACMHUDQYBU-UHFFFAOYSA-N
ID: SZMOACMHUDQYBU-UHFFFAOYSA-N
Comment: Energy0
Num peaks: 19
106.0413162 9.692143422
107.0491413 1.758748112
108.0569663 3.140328561
120.0205808 1.011566336
121.0284058 2.75963649
123.0440559 1.061316004
136.0154954 1.411062746
136.0518809 1.346632938
137.0233204 0.9108038512
138.0311455 4.167097885
141.0546206 3.443104799
243.0651853 1.266698158
244.0730103 1.082536689
254.0573602 1.579157042
255.0651853 0.9560428747
268.0730103 6.325815804
269.0808353 14.38244433
271.0600999 5.410683386
286.083575 18.47431844

Name: +ve in-silico MS/MS by CFM-ID for SZMOACMHUDQYBU-UHFFFAOYSA-N
ID: SZMOACMHUDQYBU-UHFFFAOYSA-N
Comment: Energy1
Num peaks: 31
41.00219107 0.8991172397
67.01784114 2.183006877
82.00493072 1.047718282
83.01275576 1.130996024
84.02058079 1.321269788
85.02840582 0.7155935188
106.0413162 7.551356601
107.0491413 3.096937489
108.0569663 2.633506943
109.0647913 1.064572226
110.0362309 3.290362307
121.0284058 3.425483402
121.0647913 1.168948774
123.0440559 0.9418411479
134.0362309 1.005904937
136.0154954 0.8763369818
136.0518809 1.570825621
138.0311455 2.06871734
146.0362309 1.38886828
165.0182351 0.8377797061
167.0338851 0.9539346803
178.0260601 0.9298389672
243.0651853 1.20424974
254.0573602 1.619747543
255.0651853 1.650288441
257.0808353 2.992860905
268.0730103 3.518175713
269.0808353 10.72483494
270.0522748 0.922694187
271.0600999 4.749844691
286.083575 4.81389579

Name: +ve in-silico MS/MS by CFM-ID for SZMOACMHUDQYBU-UHFFFAOYSA-N
ID: SZMOACMHUDQYBU-UHFFFAOYSA-N
Comment: Energy2
Num peaks: 31
41.00219107 1.279475358
47.99945142 1.127722231
49.00727645 2.197517342
51.02292652 5.469610526
52.03075155 1.503992856
53.00219107 2.044834035
55.01784114 2.311303125
63.02292652 5.252340656
65.03857658 1.968447933
67.01784114 1.703387705
78.04640161 1.296661156
79.01784114 1.262243007
82.04131623 1.1143749
93.0334912 1.090225075
104.0256662 1.388387551
105.0334912 4.131403652
106.0413162 3.983601266
107.0491413 2.127862189
120.0205808 1.14802022
121.0284058 6.729258488
121.0647913 1.129495623
122.0362309 1.476050249
123.0440559 3.416757611
135.0440559 1.034998426
136.0154954 1.779663648
137.0233204 1.896620717
242.0573602 1.089083483
243.0651853 1.306438552
244.0730103 1.162249801
245.0808353 0.8778365194
268.0730103 1.471348298

Name: +ve in-silico MS/MS by CFM-ID for IDYKCXHJJGMAEV-RRKCRQDMSA-N
ID: IDYKCXHJJGMAEV-RRKCRQDMSA-N
Comment: Energy0
Num peaks: 6
113.0145673 1.972643011
130.0411164 86.76240267
134.0724165 0.5167718016
136.0880666 0.5167718016
228.0778959 1.467966957
246.0884605 3.27157252

Name: +ve in-silico MS/MS by CFM-ID for IDYKCXHJJGMAEV-RRKCRQDMSA-N
ID: IDYKCXHJJGMAEV-RRKCRQDMSA-N
Comment: Energy1
Num peaks: 6
85.0196527 1.868174116
100.0305517 6.537062426
102.0462018 6.003778527
113.0145673 2.075881019
130.0411164 62.61353161
228.0778959 2.228521925

Name: +ve in-silico MS/MS by CFM-ID for IDYKCXHJJGMAEV-RRKCRQDMSA-N
ID: IDYKCXHJJGMAEV-RRKCRQDMSA-N
Comment: Energy2
Num peaks: 12
43.02907452 6.547409388
45.04472458 1.618525107
58.00875367 1.714833143
60.02440374 1.351034978
85.0196527 3.977426931
87.03530277 2.832918278
96.0192381 2.4515314
100.0305517 5.031001382
101.0145673 3.545358753
102.0462018 2.329713917
113.0145673 9.951750199
130.0411164 38.94054627

Name: +ve in-silico MS/MS by CFM-ID for ODKVUEQLYLYTFC-UHFFFAOYSA-N
ID: ODKVUEQLYLYTFC-UHFFFAOYSA-N
Comment: Energy0
Num peaks: 6
15.02292652 1.822373936
136.0393049 3.55330478
233.0379249 10.22690359
234.0219405 8.891438843
235.0171895 7.275443435
251.0484896 60.73905984

Name: +ve in-silico MS/MS by CFM-ID for ODKVUEQLYLYTFC-UHFFFAOYSA-N
ID: ODKVUEQLYLYTFC-UHFFFAOYSA-N
Comment: Energy1
Num peaks: 19
61.01064758 2.037356668
108.0443902 1.918361625
116.0164612 1.852053383
136.0393049 7.324608642
138.0549549 1.697125287
161.0345538 3.376702986
163.0502039 8.580535027
165.0658539 1.912815
180.0113759 1.476247751
195.0586604 3.099980316
196.042676 3.102804666
203.0451185 1.498257482
206.0270259 2.586778284
207.0222749 1.72141781
208.0062905 1.510283458
223.053575 26.37438112
224.0375906 1.415097737
234.0219405 1.383286454
251.0484896 7.392584422

Name: +ve in-silico MS/MS by CFM-ID for ODKVUEQLYLYTFC-UHFFFAOYSA-N
ID: ODKVUEQLYLYTFC-UHFFFAOYSA-N
Comment: Energy2
Num peaks: 31
15.02292652 2.127320692
42.03382555 1.2306249
44.97934745 1.392894632
53.99744004 2.638257701
55.01784114 1.120060087
56.0130901 3.137142893
61.01064758 2.180647591
70.99499752 1.328830302
79.01784114 0.8862717
86.00589655 1.437250629
99.9851611 1.400038534
107.0127558 2.394316911
108.0443902 11.42611322
116.0164612 1.197542376
136.0393049 18.99561922
161.0345538 1.027821196
163.0502039 1.10858258
165.9957258 2.893377578
187.0502039 1.849461773
204.0113759 1.318310634
204.9953914 1.179748271
205.0430103 1.825928877
205.9906404 1.414387243
206.0270259 4.143624254
207.0110415 1.220166246
207.0222749 3.151442735
208.0062905 1.30088563
223.053575 0.8362631606
233.0379249 2.266722758
234.0219405 0.9599237788
235.0171895 1.286104668

Name: +ve in-silico MS/MS by CFM-ID for VJBAYCOWPLRVFA-RMKNXTFCSA-N
ID: VJBAYCOWPLRVFA-RMKNXTFCSA-N
Comment: Energy0
Num peaks: 6
60.98395416 1.833425981
207.0207336 1.917014673
209.0363837 2.094152761
233.0363837 12.00061146
235.0156482 3.175259581
251.0469483 65.32351217

Name: +ve in-silico MS/MS by CFM-ID for VJBAYCOWPLRVFA-RMKNXTFCSA-N
ID: VJBAYCOWPLRVFA-RMKNXTFCSA-N
Comment: Energy1
Num peaks: 20
43.01784114 1.916485974
58.9683041 1.046580429
60.98395416 5.077598585
62.99960423 1.282901728
82.9683041 2.379454362
84.98395416 1.383331738
86.99960423 2.435314594
135.0440559 1.789439135
159.0440559 5.312665467
161.0597059 2.236506459
165.0546206 1.072003699
175.0389705 4.432475084
177.0546206 7.322702422
201.0546206 1.155308881
207.0207336 1.734762316
209.0363837 3.253283396
215.0702706 1.635973126
233.0363837 8.984380213
235.0156482 1.555495106
251.0469483 24.58662792

Name: +ve in-silico MS/MS by CFM-ID for VJBAYCOWPLRVFA-RMKNXTFCSA-N
ID: VJBAYCOWPLRVFA-RMKNXTFCSA-N
Comment: Energy2
Num peaks: 21
25.00727645 5.534241602
34.9683041 3.131215579
36.98395416 1.113944128
39.02292652 1.182676136
41.00219107 0.8981136529
58.9683041 22.8711552
60.98395416 22.61760952
62.99960423 7.253635893
72.98395416 1.458434452
82.9683041 1.314431318
84.98395416 1.148584698
98.99960423 0.9358162097
147.0440559 1.203567271
159.0440559 2.225239336
161.0597059 0.9693049091
197.0597059 1.161359066
199.0389705 0.9822695293
215.0702706 0.9902056006
221.0363837 1.212803542
233.0363837 1.07405204
235.0156482 0.8590164054

Name: +ve in-silico MS/MS by CFM-ID for HNZCCGYVANEENU-UHFFFAOYSA-N
ID: HNZCCGYVANEENU-UHFFFAOYSA-N
Comment: Energy0
Num peaks: 6
241.0607686 1.231200963
251.0451185 10.05605556
252.0291341 3.422837258
268.0716676 30.5656533
269.0556832 25.60033042
286.0822323 25.67648811

Name: +ve in-silico MS/MS by CFM-ID for HNZCCGYVANEENU-UHFFFAOYSA-N
ID: HNZCCGYVANEENU-UHFFFAOYSA-N
Comment: Energy1
Num peaks: 6
225.0658539 14.7894048
241.0607686 8.168570691
243.0764186 6.532035529
251.0451185 24.27067166
268.0716676 13.76525942
269.0556832 14.51845041

Name: +ve in-silico MS/MS by CFM-ID for HNZCCGYVANEENU-UHFFFAOYSA-N
ID: HNZCCGYVANEENU-UHFFFAOYSA-N
Comment: Energy2
Num peaks: 31
39.02292652 0.848614122
49.00727645 1.218994575
51.02292652 0.6716133368
53.00219107 1.055238306
53.99744004 1.162617585
55.01784114 0.9493448322
83.02398914 0.8339450073
95.02398914 0.9916209079
97.0396392 2.708992553
105.0334912 1.984151513
109.0396392 0.9970795813
132.0443902 0.7488548768
134.0236548 2.199502165
184.0393049 4.919933577
199.0502039 0.7427621591
200.0342195 0.7868796176
209.0345538 0.7090523245
224.0342195 2.986608347
225.0294684 0.8799725745
225.0658539 11.14908636
226.0498695 1.178165564
227.0451185 0.8168316567
239.0451185 1.791935168
240.076753 0.8256704076
241.0607686 2.713916042
242.0560175 0.8102650856
250.0611029 3.009121025
251.0451185 13.91656951
252.0291341 2.243410798
268.0716676 10.13858795
269.0556832 2.618022

Name: +ve in-silico MS/MS by CFM-ID for DBRWANAQMUPTPJ-HOTMZDKISA-N
ID: DBRWANAQMUPTPJ-HOTMZDKISA-N
Comment: Energy0
Num peaks: 8
66.03382555 26.42920425
68.04947561 1.496019019
84.04439023 4.831128054
163.0600999 3.03345552
211.0600999 3.35277048
228.086649 11.80041821
229.0706646 7.883804403
246.0972137 21.3256691

Name: +ve in-silico MS/MS by CFM-ID for DBRWANAQMUPTPJ-HOTMZDKISA-N
ID: DBRWANAQMUPTPJ-HOTMZDKISA-N
Comment: Energy1
Num peaks: 16
39.02292652 1.076403591
43.01784114 1.641268107
52.01817548 1.247716327
54.03382555 2.801946679
57.0334912 1.635167577
66.03382555 35.25004709
69.0334912 2.603165806
71.04914126 1.590941314
84.04439023 13.40988432
145.0495352 3.143667161
163.0600999 3.587359651
211.0600999 3.032945306
213.0393644 1.00793094
228.086649 3.19586
229.0706646 3.121153986
246.0972137 2.053732534

Name: +ve in-silico MS/MS by CFM-ID for DBRWANAQMUPTPJ-HOTMZDKISA-N
ID: DBRWANAQMUPTPJ-HOTMZDKISA-N
Comment: Energy2
Num peaks: 31
25.00727645 0.9770530781
39.02292652 5.544802999
41.00219107 1.481361251
43.01784114 4.893419666
45.0334912 2.473436282
50.00252542 2.42292774
52.01817548 1.576575915
53.00219107 0.7084616108
54.03382555 1.115582618
55.01784114 0.8780219893
55.05422664 0.719686047
57.0334912 1.069762706
59.01275576 1.270045217
66.03382555 30.30625772
68.04947561 0.9252544975
70.06512568 0.6493673063
71.01275576 0.6719972893
72.08077574 0.7231445704
73.02840582 1.387131988
84.04439023 1.801195844
87.00767038 1.32114113
89.02332044 0.9126134176
101.0233204 0.8126890724
103.0389705 1.476753681
141.0182351 0.7293874381
143.0338851 0.9341025462
145.0495352 1.580947425
147.0651853 2.533669326
186.0760843 1.224995093
210.0760843 0.6541492093
211.0600999 0.9641159643

Name: +ve in-silico MS/MS by CFM-ID for XZQILKYKJYHEHD-SNVBAGLBSA-N
ID: XZQILKYKJYHEHD-SNVBAGLBSA-N
Comment: Energy0
Num peaks: 6
59.01275576 7.626154618
171.0651853 2.347590549
200.0917343 11.1195077
214.0709989 2.923526643
228.086649 15.10883904
246.0972137 41.35047253

Name: +ve in-silico MS/MS by CFM-ID for XZQILKYKJYHEHD-SNVBAGLBSA-N
ID: XZQILKYKJYHEHD-SNVBAGLBSA-N
Comment: Energy1
Num peaks: 29
41.00219107 0.949111572
59.01275576 11.7066532
71.04914126 1.029304129
85.02840582 2.336989307
86.02365479 1.492603479
89.05970595 1.522834958
99.04405588 1.469975233
100.0393049 1.127150707
140.0342195 0.9549424731
142.0498695 1.544219306
156.0291341 2.312528332
158.0447842 1.613504341
158.0811697 1.040910996
160.0604342 1.106964838
170.0447842 1.332541393
171.0651853 1.571695164
172.0604342 1.459928442
174.0760843 1.141619549
182.0811697 6.348243621
184.0968197 1.911409946
198.0760843 1.382459985
200.0917343 10.04458505
202.1073844 1.195427856
210.0760843 3.826557218
214.0709989 2.04534154
216.086649 1.483388257
218.102299 1.295168409
228.086649 9.032117937
246.0972137 6.278974105

Name: +ve in-silico MS/MS by CFM-ID for XZQILKYKJYHEHD-SNVBAGLBSA-N
ID: XZQILKYKJYHEHD-SNVBAGLBSA-N
Comment: Energy2
Num peaks: 31
28.01817548 1.389371181
41.00219107 3.771679507
43.01784114 1.391633032
55.01784114 1.619849577
59.01275576 9.292115
69.0334912 1.61543029
76.03930485 3.160822888
84.04439023 1.231243052
85.02840582 1.118290069
86.02365479 2.258284415
96.00800472 3.025743965
98.02365479 2.066355307
98.0600403 1.3574495
100.0393049 2.227835281
112.0393049 1.960997198
114.0549549 2.184642145
126.0549549 2.204100156
127.0389705 1.057233767
128.070605 1.251986023
142.0498695 1.463227769
152.0342195 1.80381894
154.0498695 1.04959451
156.0655196 1.613705176
168.0655196 1.610042019
170.0447842 1.581155047
182.0811697 2.763989169
184.0604342 1.876345347
184.0968197 1.383310557
186.0760843 1.912569125
200.0553488 1.045212255
210.0760843 1.219472363

Name: +ve in-silico MS/MS by CFM-ID for JCBRWHGFOXGWGX-ULFQOSQLSA-N
ID: JCBRWHGFOXGWGX-ULFQOSQLSA-N
Comment: Energy0
Num peaks: 15
43.01784114 0.8912075685
49.00727645 0.9219710919
66.03382555 10.52263624
67.01784114 1.056843941
69.0334912 0.7853726155
73.02840582 0.9067944691
84.04439023 4.993193333
103.0389705 1.142589954
163.0600999 4.099656552
210.0760843 1.743365205
211.0600999 2.253636774
219.0863146 1.363114361
228.086649 15.41822242
229.0706646 7.472177879
246.0972137 26.73262842

Name: +ve in-silico MS/MS by CFM-ID for JCBRWHGFOXGWGX-ULFQOSQLSA-N
ID: JCBRWHGFOXGWGX-ULFQOSQLSA-N
Comment: Energy1
Num peaks: 20
40.01817548 2.086353501
42.03382555 0.9363250838
43.01784114 1.773938903
45.0334912 1.012457693
49.00727645 5.366377953
51.02292652 0.9039127023
53.03857658 1.470107372
57.0334912 0.9848632575
66.03382555 18.60109177
67.01784114 11.15763697
69.0334912 2.50473773
71.04914126 1.507040144
84.04439023 10.56104247
145.0495352 3.236475702
163.0600999 5.435932963
210.0760843 1.1794357
211.0600999 2.765912482
228.086649 3.600282365
229.0706646 3.459841987
246.0972137 2.268748259

Name: +ve in-silico MS/MS by CFM-ID for JCBRWHGFOXGWGX-ULFQOSQLSA-N
ID: JCBRWHGFOXGWGX-ULFQOSQLSA-N
Comment: Energy2
Num peaks: 31
25.00727645 1.224463234
39.02292652 3.441437213
40.01817548 2.596539778
41.00219107 1.463028685
43.01784114 5.49690581
45.0334912 3.571183864
49.00727645 2.864065003
50.00252542 0.7376858749
52.01817548 1.581264201
53.00219107 0.823262508
55.01784114 1.52555044
57.0334912 1.972481558
59.01275576 1.242517076
66.03382555 15.06374055
67.01784114 0.8401326664
71.01275576 0.7100932551
73.02840582 1.705531443
84.04439023 2.482874639
87.00767038 1.520538757
89.02332044 1.061149569
91.0389705 0.9707114296
101.0233204 0.8626164776
103.0389705 1.744107243
141.0182351 0.7988706553
143.0338851 1.023087421
145.0495352 1.666952052
147.0651853 2.990158874
156.0655196 0.7607226743
163.0600999 1.656961158
186.0760843 1.343072427
210.0760843 1.222192755

Name: +ve in-silico MS/MS by CFM-ID for NVZFZMCNALTPBY-UHFFFAOYSA-N
ID: NVZFZMCNALTPBY-UHFFFAOYSA-N
Comment: Energy0
Num peaks: 6
61.02840582 0.7142468527
95.02398914 1.27603738
112.0505382 88.41171509
228.0778959 0.6801742143
229.0619114 0.5519428365
246.0884605 2.919535743

Name: +ve in-silico MS/MS by CFM-ID for NVZFZMCNALTPBY-UHFFFAOYSA-N
ID: NVZFZMCNALTPBY-UHFFFAOYSA-N
Comment: Energy1
Num peaks: 6
68.0130901 2.275391633
69.04472458 7.781842607
83.02398914 3.278205002
84.05562361 3.126737726
95.02398914 3.72929068
112.0505382 60.40666585

Name: +ve in-silico MS/MS by CFM-ID for NVZFZMCNALTPBY-UHFFFAOYSA-N
ID: NVZFZMCNALTPBY-UHFFFAOYSA-N
Comment: Energy2
Num peaks: 13
42.03382555 1.03725928
45.04472458 1.288319512
50.00252542 1.757189442
52.01817548 3.187807208
65.01342445 1.292603401
67.02907452 3.44012336
69.04472458 12.27279889
82.03997355 2.871362604
83.02398914 3.102634262
84.05562361 3.538745296
95.02398914 17.1380948
96.0192381 1.217680494
112.0505382 28.01841996

Name: +ve in-silico MS/MS by CFM-ID for CFTHVWGCFYHJTA-UHFFFAOYSA-N
ID: CFTHVWGCFYHJTA-UHFFFAOYSA-N
Comment: Energy0
Num peaks: 6
39.02292652 0.1362874812
206.0600403 0.199344588
218.0600403 0.1321277701
220.0756904 0.3534713094
230.0600403 0.3152556602
246.0913404 98.53352829

Name: +ve in-silico MS/MS by CFM-ID for CFTHVWGCFYHJTA-UHFFFAOYSA-N
ID: CFTHVWGCFYHJTA-UHFFFAOYSA-N
Comment: Energy1
Num peaks: 6
51.02292652 0.321126621
218.0600403 2.21743144
218.0964258 2.03202599
220.0756904 4.493072694
230.0600403 1.80386579
246.0913404 87.62194826

Name: +ve in-silico MS/MS by CFM-ID for CFTHVWGCFYHJTA-UHFFFAOYSA-N
ID: CFTHVWGCFYHJTA-UHFFFAOYSA-N
Comment: Energy2
Num peaks: 10
49.00727645 5.553342541
51.02292652 2.263933353
196.0756904 2.467048808
202.0651257 3.13817906
206.0600403 2.374091035
218.0600403 8.671279769
218.0964258 7.560994614
220.0756904 13.7633463
230.0600403 20.75806737
246.0913404 14.33378885

Name: +ve in-silico MS/MS by CFM-ID for PWOQBIOXMIGFBE-UHFFFAOYSA-N
ID: PWOQBIOXMIGFBE-UHFFFAOYSA-N
Comment: Energy0
Num peaks: 6
206.0600403 0.1845259537
218.0600403 0.1089677197
218.0964258 0.1588989359
220.0756904 0.3185091305
230.0600403 0.3043304896
246.0913404 98.68198772

Name: +ve in-silico MS/MS by CFM-ID for PWOQBIOXMIGFBE-UHFFFAOYSA-N
ID: PWOQBIOXMIGFBE-UHFFFAOYSA-N
Comment: Energy1
Num peaks: 6
142.0651257 0.3655409288
218.0600403 1.799300785
218.0964258 3.837199728
220.0756904 4.188282846
230.0600403 2.211490947
246.0913404 86.45309246

Name: +ve in-silico MS/MS by CFM-ID for PWOQBIOXMIGFBE-UHFFFAOYSA-N
ID: PWOQBIOXMIGFBE-UHFFFAOYSA-N
Comment: Energy2
Num peaks: 10
49.00727645 4.328724346
142.0651257 4.938406311
178.0651257 3.012153869
192.0807757 5.49307664
202.0651257 8.078674053
218.0600403 4.970956262
218.0964258 19.17914784
220.0756904 7.406025486
230.0600403 13.55843926
246.0913404 9.521861856

Name: +ve in-silico MS/MS by CFM-ID for IGLJEYHKQKRBAS-UHFFFAOYSA-N
ID: IGLJEYHKQKRBAS-UHFFFAOYSA-N
Comment: Energy0
Num peaks: 6
39.02292652 0.06010233603
206.0600403 0.1848119533
218.0600403 0.1211116057
220.0756904 0.3384719514
230.0600403 0.3046408499
246.0913404 98.82643784

Name: +ve in-silico MS/MS by CFM-ID for IGLJEYHKQKRBAS-UHFFFAOYSA-N
ID: IGLJEYHKQKRBAS-UHFFFAOYSA-N
Comment: Energy1
Num peaks: 6
168.0443902 0.2438054769
206.0600403 0.289700153
218.0600403 2.226861502
220.0756904 4.765058759
230.0600403 2.268382554
246.0913404 89.56566297

Name: +ve in-silico MS/MS by CFM-ID for IGLJEYHKQKRBAS-UHFFFAOYSA-N
ID: IGLJEYHKQKRBAS-UHFFFAOYSA-N
Comment: Energy2
Num peaks: 8
49.00727645 7.140920895
51.02292652 5.429548752
101.0385766 4.548421157
202.0651257 4.270138234
218.0600403 8.198451068
220.0756904 12.81888432
230.0600403 23.14378376
246.0913404 16.63485847

Name: +ve in-silico MS/MS by CFM-ID for FYQLIOPZNIJPPX-UHFFFAOYSA-N
ID: FYQLIOPZNIJPPX-UHFFFAOYSA-N
Comment: Energy0
Num peaks: 6
41.03857658 0.1447272013
206.0600403 0.2031773528
218.0964258 0.1318899033
220.0756904 0.307103644
230.0600403 0.3047612293
246.0913404 98.2182164

Name: +ve in-silico MS/MS by CFM-ID for FYQLIOPZNIJPPX-UHFFFAOYSA-N
ID: FYQLIOPZNIJPPX-UHFFFAOYSA-N
Comment: Energy1
Num peaks: 6
216.0807757 3.31839297
218.0600403 1.553379171
218.0964258 3.991921793
220.0756904 3.25513805
230.0600403 1.831081799
246.0913404 81.92989665

Name: +ve in-silico MS/MS by CFM-ID for FYQLIOPZNIJPPX-UHFFFAOYSA-N
ID: FYQLIOPZNIJPPX-UHFFFAOYSA-N
Comment: Energy2
Num peaks: 14
39.02292652 6.949977681
41.03857658 4.181400459
49.00727645 3.709256704
151.0542266 3.033112003
153.0698767 3.231442488
192.0807757 5.466355988
202.0651257 11.34913404
204.0807757 3.596930246
216.0807757 5.209970875
218.0600403 3.392516575
218.0964258 10.64028784
220.0756904 5.174521081
230.0600403 9.571846603
246.0913404 6.37735061

Name: +ve in-silico MS/MS by CFM-ID for XLKNSWDNJJHQHP-UHFFFAOYSA-N
ID: XLKNSWDNJJHQHP-UHFFFAOYSA-N
Comment: Energy0
Num peaks: 6
216.0807757 0.2728568521
218.0600403 0.148835183
218.0964258 0.4798724349
220.0756904 0.3152922103
230.0600403 0.3271835158
246.0913404 97.61816305

Name: +ve in-silico MS/MS by CFM-ID for XLKNSWDNJJHQHP-UHFFFAOYSA-N
ID: XLKNSWDNJJHQHP-UHFFFAOYSA-N
Comment: Energy1
Num peaks: 6
204.0807757 2.66096673
216.0807757 2.248100923
218.0964258 4.026570301
220.0756904 2.744126621
230.0600403 2.013773273
246.0913404 82.25546864

Name: +ve in-silico MS/MS by CFM-ID for XLKNSWDNJJHQHP-UHFFFAOYSA-N
ID: XLKNSWDNJJHQHP-UHFFFAOYSA-N
Comment: Energy2
Num peaks: 11
49.00727645 4.291366975
165.0698767 4.021925116
190.0651257 4.385834447
192.0807757 6.724152529
202.0651257 12.94345908
204.0807757 3.872716111
216.0807757 11.61740416
218.0964258 13.72441317
220.0756904 4.695655878
230.0600403 10.35400668
246.0913404 6.762135301

Name: +ve in-silico MS/MS by CFM-ID for DQDMWNGVFBOPCQ-UHFFFAOYSA-N
ID: DQDMWNGVFBOPCQ-UHFFFAOYSA-N
Comment: Energy0
Num peaks: 6
202.0651257 0.3054082432
204.0807757 0.5318145354
218.0600403 0.151998977
220.0756904 0.2828340944
230.0600403 0.3585293541
246.0913404 97.5742914

Name: +ve in-silico MS/MS by CFM-ID for DQDMWNGVFBOPCQ-UHFFFAOYSA-N
ID: DQDMWNGVFBOPCQ-UHFFFAOYSA-N
Comment: Energy1
Num peaks: 6
204.0807757 2.833563604
216.0807757 3.26225906
218.0600403 1.809960312
218.0964258 3.813465457
220.0756904 2.961666887
246.0913404 79.2584313

Name: +ve in-silico MS/MS by CFM-ID for DQDMWNGVFBOPCQ-UHFFFAOYSA-N
ID: DQDMWNGVFBOPCQ-UHFFFAOYSA-N
Comment: Energy2
Num peaks: 12
49.00727645 4.004671407
175.0542266 8.861434545
177.0698767 4.100137934
192.0807757 6.775628809
202.0651257 10.45014972
204.0807757 9.070116341
216.0807757 4.219283794
218.0600403 3.846892095
218.0964258 10.48862181
220.0756904 4.340620669
230.0600403 9.358357304
246.0913404 5.968041176

Name: +ve in-silico MS/MS by CFM-ID for KNKAZGLNDAXXJP-UHFFFAOYSA-N
ID: KNKAZGLNDAXXJP-UHFFFAOYSA-N
Comment: Energy0
Num peaks: 6
51.02292652 0.1085525039
206.0600403 0.1838348952
218.0600403 0.1299932558
220.0756904 0.2903251328
230.0600403 0.3115932557
246.0913404 98.32105522

Name: +ve in-silico MS/MS by CFM-ID for KNKAZGLNDAXXJP-UHFFFAOYSA-N
ID: KNKAZGLNDAXXJP-UHFFFAOYSA-N
Comment: Energy1
Num peaks: 6
202.0651257 1.756687934
216.0807757 1.756167039
218.0964258 1.92062998
220.0756904 3.635513498
230.0600403 1.616855608
246.0913404 83.8312675

Name: +ve in-silico MS/MS by CFM-ID for KNKAZGLNDAXXJP-UHFFFAOYSA-N
ID: KNKAZGLNDAXXJP-UHFFFAOYSA-N
Comment: Energy2
Num peaks: 15
39.02292652 4.666410253
49.00727645 4.529715087
152.0494756 2.111924822
178.0651257 2.031020601
180.0807757 2.666245288
192.0807757 4.464998396
202.0651257 8.997899327
204.0807757 5.436694587
206.0600403 1.721615184
216.0807757 4.789753845
218.0600403 3.89303314
218.0964258 4.80067554
220.0756904 6.636557573
230.0600403 13.98941467
246.0913404 9.35391873

Name: +ve in-silico MS/MS by CFM-ID for PNMFQDZFYYWIGZ-UHFFFAOYSA-N
ID: PNMFQDZFYYWIGZ-UHFFFAOYSA-N
Comment: Energy0
Num peaks: 6
41.03857658 0.1227070364
206.0600403 0.118495075
218.0964258 0.2936481973
220.0756904 0.2140294484
230.0600403 0.3042456425
246.0913404 98.21841777

Name: +ve in-silico MS/MS by CFM-ID for PNMFQDZFYYWIGZ-UHFFFAOYSA-N
ID: PNMFQDZFYYWIGZ-UHFFFAOYSA-N
Comment: Energy1
Num peaks: 6
202.0651257 1.748124161
216.0807757 8.543830266
218.0964258 12.72321247
220.0756904 2.279664202
230.0600403 1.539365957
246.0913404 65.43961951

Name: +ve in-silico MS/MS by CFM-ID for PNMFQDZFYYWIGZ-UHFFFAOYSA-N
ID: PNMFQDZFYYWIGZ-UHFFFAOYSA-N
Comment: Energy2
Num peaks: 14
39.02292652 10.10881039
41.03857658 2.365644292
49.00727645 2.149312093
152.0494756 4.252773819
166.0651257 2.755594579
190.0651257 2.07580534
192.0807757 5.445513938
202.0651257 13.11904852
204.0807757 4.348008832
216.0807757 6.487553608
218.0964258 15.10515498
220.0756904 2.44541522
230.0600403 6.636610486
246.0913404 3.79276309

Name: +ve in-silico MS/MS by CFM-ID for OFSZGAANXZEGIK-UHFFFAOYSA-N
ID: OFSZGAANXZEGIK-UHFFFAOYSA-N
Comment: Energy0
Num peaks: 6
204.0807757 0.2487652406
216.0807757 0.2735194364
218.0964258 0.4822190155
220.0756904 0.161100267
230.0600403 0.3163835765
246.0913404 97.87404827

Name: +ve in-silico MS/MS by CFM-ID for OFSZGAANXZEGIK-UHFFFAOYSA-N
ID: OFSZGAANXZEGIK-UHFFFAOYSA-N
Comment: Energy1
Num peaks: 6
202.0651257 2.177077405
204.0807757 7.304057752
216.0807757 2.156268851
218.0964258 3.9114758
220.0756904 2.131317802
246.0913404 77.86796931

Name: +ve in-silico MS/MS by CFM-ID for OFSZGAANXZEGIK-UHFFFAOYSA-N
ID: OFSZGAANXZEGIK-UHFFFAOYSA-N
Comment: Energy2
Num peaks: 10
178.0651257 2.681780403
190.0651257 4.396529127
192.0807757 6.420575005
202.0651257 14.54791141
204.0807757 9.067334427
216.0807757 11.12545482
218.0964258 14.85511931
220.0756904 2.648155188
230.0600403 7.994323875
246.0913404 6.336424089

Name: +ve in-silico MS/MS by CFM-ID for JBSQRXFPUZPCOB-UHFFFAOYSA-N
ID: JBSQRXFPUZPCOB-UHFFFAOYSA-N
Comment: Energy0
Num peaks: 6
204.0807757 0.2487577646
216.0807757 0.2734247402
218.0964258 0.4820101405
220.0756904 0.1610402478
230.0600403 0.3050948946
246.0913404 97.86501929

Name: +ve in-silico MS/MS by CFM-ID for JBSQRXFPUZPCOB-UHFFFAOYSA-N
ID: JBSQRXFPUZPCOB-UHFFFAOYSA-N
Comment: Energy1
Num peaks: 6
202.0651257 2.172301491
204.0807757 7.280266345
216.0807757 2.149753222
218.0964258 3.903231025
220.0756904 2.129191512
246.0913404 77.51776511

Name: +ve in-silico MS/MS by CFM-ID for JBSQRXFPUZPCOB-UHFFFAOYSA-N
ID: JBSQRXFPUZPCOB-UHFFFAOYSA-N
Comment: Energy2
Num peaks: 12
49.00727645 2.674506717
176.0494756 2.655330409
178.0651257 2.390877249
190.0651257 3.184241464
192.0807757 5.891807403
202.0651257 13.53333989
204.0807757 9.256307437
216.0807757 10.69686479
218.0964258 14.63403054
220.0756904 2.567492041
230.0600403 8.135522138
246.0913404 6.357981653

Name: +ve in-silico MS/MS by CFM-ID for DWIBMRIDGABVMI-UHFFFAOYSA-N
ID: DWIBMRIDGABVMI-UHFFFAOYSA-N
Comment: Energy0
Num peaks: 6
41.03857658 0.1226980872
206.0600403 0.1334313396
218.0964258 0.2938856135
220.0756904 0.2141204635
230.0600403 0.3156173575
246.0913404 98.22717453

Name: +ve in-silico MS/MS by CFM-ID for DWIBMRIDGABVMI-UHFFFAOYSA-N
ID: DWIBMRIDGABVMI-UHFFFAOYSA-N
Comment: Energy1
Num peaks: 6
202.0651257 1.653644156
204.0807757 1.543338708
216.0807757 8.648022293
218.0964258 12.88924674
220.0756904 2.292060619
246.0913404 65.8090297

Name: +ve in-silico MS/MS by CFM-ID for DWIBMRIDGABVMI-UHFFFAOYSA-N
ID: DWIBMRIDGABVMI-UHFFFAOYSA-N
Comment: Energy2
Num peaks: 11
39.02292652 11.82926599
41.03857658 2.309591281
152.0494756 2.251169957
192.0807757 5.380219375
202.0651257 14.0881852
204.0807757 5.27842169
216.0807757 8.285723298
218.0964258 17.0876761
220.0756904 2.587664507
230.0600403 7.101379733
246.0913404 3.933102242

Name: +ve in-silico MS/MS by CFM-ID for DROXWQMRBAMVEJ-UHFFFAOYSA-N
ID: DROXWQMRBAMVEJ-UHFFFAOYSA-N
Comment: Energy0
Num peaks: 6
49.00727645 0.06050459789
51.02292652 0.09565233724
104.0494756 0.4153835046
218.0600403 0.1202852887
220.0756904 0.2892539769
246.0913404 98.9160419

Name: +ve in-silico MS/MS by CFM-ID for DROXWQMRBAMVEJ-UHFFFAOYSA-N
ID: DROXWQMRBAMVEJ-UHFFFAOYSA-N
Comment: Energy1
Num peaks: 6
103.0542266 1.46029765
104.0494756 18.99964521
144.0443902 1.434101994
218.0600403 1.549945804
220.0756904 2.837387745
246.0913404 70.33852449

Name: +ve in-silico MS/MS by CFM-ID for DROXWQMRBAMVEJ-UHFFFAOYSA-N
ID: DROXWQMRBAMVEJ-UHFFFAOYSA-N
Comment: Energy2
Num peaks: 8
49.00727645 23.73079902
51.02292652 11.96271006
101.0385766 4.599600987
104.0494756 7.0507667
168.0443902 4.76926593
218.0600403 5.981603287
220.0756904 9.30715379
246.0913404 16.62308862

Name: +ve in-silico MS/MS by CFM-ID for TVNAALNMYCWQJK-UHFFFAOYSA-N
ID: TVNAALNMYCWQJK-UHFFFAOYSA-N
Comment: Energy0
Num peaks: 6
194.0600403 0.1884080068
206.0600403 0.3448889019
218.0600403 0.1913549903
220.0756904 0.3216737703
230.0600403 0.582769571
246.0913404 97.72815627

Name: +ve in-silico MS/MS by CFM-ID for TVNAALNMYCWQJK-UHFFFAOYSA-N
ID: TVNAALNMYCWQJK-UHFFFAOYSA-N
Comment: Energy1
Num peaks: 6
104.0494756 1.897627727
216.0443902 0.5564348781
218.0600403 2.792887253
220.0756904 3.805597348
230.0600403 3.811616203
246.0913404 84.20348299

Name: +ve in-silico MS/MS by CFM-ID for TVNAALNMYCWQJK-UHFFFAOYSA-N
ID: TVNAALNMYCWQJK-UHFFFAOYSA-N
Comment: Energy2
Num peaks: 8
49.00727645 14.31387285
51.02292652 5.497525932
206.0600403 3.478186701
216.0443902 3.77255164
218.0600403 6.954037087
220.0756904 7.229905575
230.0600403 30.89546795
246.0913404 8.8783708

Name: +ve in-silico MS/MS by CFM-ID for FCMZIWICVLPRAH-UHFFFAOYSA-N
ID: FCMZIWICVLPRAH-UHFFFAOYSA-N
Comment: Energy0
Num peaks: 6
49.00727645 0.1737942939
51.02292652 0.7342059039
53.03857658 0.4452163913
218.0600403 0.2921641059
220.0756904 0.5434883811
246.0913404 97.48045488

Name: +ve in-silico MS/MS by CFM-ID for FCMZIWICVLPRAH-UHFFFAOYSA-N
ID: FCMZIWICVLPRAH-UHFFFAOYSA-N
Comment: Energy1
Num peaks: 6
51.02292652 3.846239788
53.03857658 2.94214784
154.0651257 1.65099645
218.0600403 1.637129325
220.0756904 2.661793071
246.0913404 82.13004169

Name: +ve in-silico MS/MS by CFM-ID for FCMZIWICVLPRAH-UHFFFAOYSA-N
ID: FCMZIWICVLPRAH-UHFFFAOYSA-N
Comment: Energy2
Num peaks: 6
49.00727645 24.06642409
51.02292652 33.27010429
53.03857658 12.64031691
152.0494756 8.089876863
154.0651257 3.420054123
220.0756904 3.895768659

Name: +ve in-silico MS/MS by CFM-ID for HQCFMZWDDYRYGT-UHFFFAOYSA-N
ID: HQCFMZWDDYRYGT-UHFFFAOYSA-N
Comment: Energy0
Num peaks: 6
39.02292652 0.1728135341
206.0600403 0.1910572513
218.0600403 0.1474265847
220.0756904 0.4104177075
230.0600403 0.4204774633
246.0913404 98.43429301

Name: +ve in-silico MS/MS by CFM-ID for HQCFMZWDDYRYGT-UHFFFAOYSA-N
ID: HQCFMZWDDYRYGT-UHFFFAOYSA-N
Comment: Energy1
Num peaks: 6
194.0600403 1.992278592
206.0600403 1.149236561
218.0600403 2.247633481
220.0756904 4.499798672
230.0600403 1.834866414
246.0913404 86.00348955

Name: +ve in-silico MS/MS by CFM-ID for HQCFMZWDDYRYGT-UHFFFAOYSA-N
ID: HQCFMZWDDYRYGT-UHFFFAOYSA-N
Comment: Energy2
Num peaks: 8
39.02292652 45.60932477
49.00727645 3.25686566
51.02292652 6.390653514
194.0600403 5.321807599
218.0600403 3.643937411
220.0756904 6.025760596
230.0600403 6.611943483
246.0913404 3.249858938

Name: +ve in-silico MS/MS by CFM-ID for NYSADVFRDJXGCL-UHFFFAOYSA-N
ID: NYSADVFRDJXGCL-UHFFFAOYSA-N
Comment: Energy0
Num peaks: 6
194.0600403 0.1372703023
206.0600403 0.2704238565
218.0600403 0.1520441224
220.0756904 0.4874203708
230.0600403 0.3846936908
246.0913404 97.52390631

Name: +ve in-silico MS/MS by CFM-ID for NYSADVFRDJXGCL-UHFFFAOYSA-N
ID: NYSADVFRDJXGCL-UHFFFAOYSA-N
Comment: Energy1
Num peaks: 6
154.0651257 1.887640454
204.0807757 1.618831764
218.0600403 1.999227834
220.0756904 3.330768466
230.0600403 2.57252266
246.0913404 83.2787883

Name: +ve in-silico MS/MS by CFM-ID for NYSADVFRDJXGCL-UHFFFAOYSA-N
ID: NYSADVFRDJXGCL-UHFFFAOYSA-N
Comment: Energy2
Num peaks: 16
49.00727645 3.998201864
151.0542266 3.529230659
152.0494756 4.529299598
153.0698767 4.081439684
154.0651257 2.007101362
176.0494756 2.059287491
180.0807757 8.364592571
192.0807757 2.226288342
202.0651257 10.018893
204.0807757 5.119015613
206.0600403 1.884369166
216.0443902 2.694256743
218.0600403 3.253047795
220.0756904 6.990198523
230.0600403 14.86897593
246.0913404 5.457123599

Name: +ve in-silico MS/MS by CFM-ID for JBYGXZFZCGAZQL-UHFFFAOYSA-N
ID: JBYGXZFZCGAZQL-UHFFFAOYSA-N
Comment: Energy0
Num peaks: 6
53.03857658 0.1372823373
206.0600403 0.2707502858
218.0600403 0.1521475604
220.0756904 0.3021096397
230.0600403 0.3851581686
246.0913404 97.68121805

Name: +ve in-silico MS/MS by CFM-ID for JBYGXZFZCGAZQL-UHFFFAOYSA-N
ID: JBYGXZFZCGAZQL-UHFFFAOYSA-N
Comment: Energy1
Num peaks: 6
202.0651257 12.5370164
204.0807757 15.33282467
218.0600403 1.507182879
220.0756904 2.746356093
230.0600403 2.020442037
246.0913404 59.79424621

Name: +ve in-silico MS/MS by CFM-ID for JBYGXZFZCGAZQL-UHFFFAOYSA-N
ID: JBYGXZFZCGAZQL-UHFFFAOYSA-N
Comment: Energy2
Num peaks: 16
49.00727645 4.050700824
151.0542266 3.458532426
152.0494756 5.776721858
153.0698767 2.527222933
175.0542266 2.1454389
176.0494756 1.965026339
177.0698767 2.857747569
178.0651257 2.540476792
180.0807757 9.1207997
202.0651257 8.980246293
204.0807757 7.393207505
216.0443902 2.628779779
218.0600403 2.842846075
220.0756904 4.351357027
230.0600403 14.49536426
246.0913404 5.235675191

Name: +ve in-silico MS/MS by CFM-ID for ICIDIBLMEKHCSN-UHFFFAOYSA-N
ID: ICIDIBLMEKHCSN-UHFFFAOYSA-N
Comment: Energy0
Num peaks: 6
180.0807757 0.3759203819
202.0651257 0.2836534041
204.0807757 0.2706983835
220.0756904 0.3118283177
230.0600403 0.2296192303
246.0913404 97.55475362

Name: +ve in-silico MS/MS by CFM-ID for ICIDIBLMEKHCSN-UHFFFAOYSA-N
ID: ICIDIBLMEKHCSN-UHFFFAOYSA-N
Comment: Energy1
Num peaks: 6
67.01784114 1.42038567
202.0651257 2.226357935
204.0807757 2.446680578
220.0756904 3.003066531
230.0600403 1.332145422
246.0913404 83.28093485

Name: +ve in-silico MS/MS by CFM-ID for ICIDIBLMEKHCSN-UHFFFAOYSA-N
ID: ICIDIBLMEKHCSN-UHFFFAOYSA-N
Comment: Energy2
Num peaks: 13
49.00727645 2.885822651
51.02292652 1.900925818
65.00219107 2.152704783
152.0494756 7.389399961
154.0651257 2.429931967
176.0494756 2.162622859
178.0651257 1.966408176
180.0807757 13.04518159
202.0651257 21.63693797
204.0807757 10.67167027
220.0756904 3.041206202
230.0600403 7.585268154
246.0913404 5.023756555

Name: +ve in-silico MS/MS by CFM-ID for SIABRKLGQJPFDH-UHFFFAOYSA-N
ID: SIABRKLGQJPFDH-UHFFFAOYSA-N
Comment: Energy0
Num peaks: 6
180.0807757 0.2731028116
202.0651257 0.3279631955
204.0807757 0.3459255708
220.0756904 0.309585585
230.0600403 0.2297328622
246.0913404 97.61922508

Name: +ve in-silico MS/MS by CFM-ID for SIABRKLGQJPFDH-UHFFFAOYSA-N
ID: SIABRKLGQJPFDH-UHFFFAOYSA-N
Comment: Energy1
Num peaks: 6
67.01784114 1.815889979
180.0807757 2.994935676
202.0651257 6.045538834
204.0807757 8.952976986
220.0756904 2.678540095
246.0913404 71.62907145

Name: +ve in-silico MS/MS by CFM-ID for SIABRKLGQJPFDH-UHFFFAOYSA-N
ID: SIABRKLGQJPFDH-UHFFFAOYSA-N
Comment: Energy2
Num peaks: 9
65.00219107 3.029173313
152.0494756 7.719793944
176.0494756 3.626236629
178.0651257 2.833552681
180.0807757 11.35374036
202.0651257 26.66140581
204.0807757 16.78859585
230.0600403 5.437042946
246.0913404 2.912272496

Name: +ve in-silico MS/MS by CFM-ID for IOSZCJWLBUXSLI-UHFFFAOYSA-N
ID: IOSZCJWLBUXSLI-UHFFFAOYSA-N
Comment: Energy0
Num peaks: 6
123.0440559 5.734802185
141.0101689 8.598769495
143.025819 1.650784609
223.0520337 2.399608379
233.0363837 4.700768734
251.0469483 63.79228845

Name: +ve in-silico MS/MS by CFM-ID for IOSZCJWLBUXSLI-UHFFFAOYSA-N
ID: IOSZCJWLBUXSLI-UHFFFAOYSA-N
Comment: Energy1
Num peaks: 26
93.0334912 1.306558258
95.04914126 1.510405767
105.0334912 1.415400661
109.0284058 3.893168888
111.0440559 1.324916329
113.0152543 0.7277469764
121.0284058 1.434717501
123.0440559 8.506018448
129.0101689 1.297714044
138.9945188 3.55187615
141.0101689 15.36675694
143.025819 1.524772911
153.0101689 0.8733560008
162.9945188 0.7949674756
165.0101689 0.8757573246
193.0050835 0.8093324076
195.0207336 0.8862654428
205.0050835 0.7285344837
207.0207336 1.282388422
209.0363837 1.65733108
219.0207336 1.478252364
221.0363837 3.904794653
223.0520337 4.384832026
233.0363837 3.204031988
235.0156482 1.193592326
251.0469483 16.64115379

Name: +ve in-silico MS/MS by CFM-ID for IOSZCJWLBUXSLI-UHFFFAOYSA-N
ID: IOSZCJWLBUXSLI-UHFFFAOYSA-N
Comment: Energy2
Num peaks: 31
67.01784114 1.542242079
69.0334912 1.526600411
72.98395416 1.364141955
77.00219107 1.3094963
79.01784114 1.316277974
81.0334912 1.906156464
91.01784114 2.689838222
93.0334912 5.850293279
95.04914126 7.109353204
105.0334912 4.710897105
107.0491413 1.329688316
108.9839542 2.628550401
110.9996042 4.795148315
113.0152543 5.871167114
121.0284058 1.944252176
122.9996042 0.9047949861
123.0440559 3.137313137
125.0152543 2.849868841
135.0440559 1.293082187
138.9945188 3.71544944
141.0101689 3.909887831
143.025819 1.224610738
150.9945188 0.8570422403
153.0101689 1.273616427
162.9945188 2.822370857
165.0101689 4.0201864
167.025819 1.990834257
205.041469 2.603134376
207.0207336 0.9812951543
209.0363837 1.38289936
233.0363837 0.9529511503

Name: +ve in-silico MS/MS by CFM-ID for ZVXSMHXBCSPBSR-UHFFFAOYSA-N
ID: ZVXSMHXBCSPBSR-UHFFFAOYSA-N
Comment: Energy0
Num peaks: 11
154.086255 1.722409215
158.0811697 2.234242969
172.0968197 3.440391538
182.0811697 4.295927599
184.0968197 1.752668
186.0760843 2.155215004
200.0917343 14.45901677
204.086649 5.802789888
210.0760843 7.116155543
228.086649 16.48236096
246.0972137 21.90680438

Name: +ve in-silico MS/MS by CFM-ID for ZVXSMHXBCSPBSR-UHFFFAOYSA-N
ID: ZVXSMHXBCSPBSR-UHFFFAOYSA-N
Comment: Energy1
Num peaks: 24
43.01784114 1.036938202
74.0600403 1.513806598
87.00767038 0.756118008
88.03930485 0.8202167863
112.0756904 0.8954165512
116.070605 1.5142251
126.0913404 1.678156341
127.0389705 0.814339779
130.086255 4.29920097
154.0498695 0.8993554927
154.086255 2.6365311
156.0655196 3.411884656
156.1019051 0.799609794
158.0811697 13.00068904
172.0968197 5.435033775
180.0655196 0.9641078401
182.0811697 5.020431976
184.0968197 4.87568195
186.0760843 2.187155758
200.0917343 9.26845712
204.086649 2.816688631
210.0760843 4.52237983
228.086649 7.683586776
246.0972137 3.777428318

Name: +ve in-silico MS/MS by CFM-ID for ZVXSMHXBCSPBSR-UHFFFAOYSA-N
ID: ZVXSMHXBCSPBSR-UHFFFAOYSA-N
Comment: Energy2
Num peaks: 31
25.00727645 1.062853574
39.02292652 1.53829022
41.00219107 1.972739232
41.03857658 3.268584665
43.01784114 3.900330534
43.05422664 1.600220359
55.01784114 1.97868918
69.0334912 0.7901901365
72.99202031 1.924459136
74.0600403 2.580491083
88.03930485 1.745529441
98.0600403 1.4060688
99.04405588 1.058987064
102.0549549 0.8760208055
112.0756904 3.107825585
116.070605 2.102358465
126.0913404 11.50558907
127.0389705 1.036160432
128.070605 2.482003831
128.1069905 0.79010342
130.0498695 0.840891181
130.086255 9.894596555
154.0498695 1.282339195
154.086255 4.153607647
156.0655196 3.906531088
156.1019051 1.22206803
158.0811697 5.27654311
168.0655196 0.8890019945
172.0968197 0.9800192299
184.0968197 1.453281188
186.0760843 0.9561258716

Name: +ve in-silico MS/MS by CFM-ID for KGAKNLOORGQURK-UHFFFAOYSA-N
ID: KGAKNLOORGQURK-UHFFFAOYSA-N
Comment: Energy0
Num peaks: 16
43.01784114 2.440214805
72.99202031 1.458575725
158.0811697 1.988961322
168.0655196 1.675784288
172.0968197 3.182462535
182.0811697 1.500154861
186.0760843 3.983135838
187.0600999 1.361090381
196.0604342 2.041940288
198.0760843 2.23610723
200.0917343 9.198344939
204.086649 6.634824996
210.0760843 4.518241637
214.0709989 6.503730222
228.086649 12.56792081
246.0972137 19.2805188

Name: +ve in-silico MS/MS by CFM-ID for KGAKNLOORGQURK-UHFFFAOYSA-N
ID: KGAKNLOORGQURK-UHFFFAOYSA-N
Comment: Energy1
Num peaks: 31
43.01784114 2.223658481
60.04439023 2.07294121
98.0600403 0.8926950724
112.0756904 1.71654563
115.0389705 0.97156673
116.070605 1.034959147
128.070605 1.249557939
130.086255 2.76195518
140.070605 2.69764589
142.0498695 2.134709272
142.086255 1.243797031
144.0655196 2.735334932
154.0498695 0.8937418956
156.0655196 2.237761312
158.0811697 4.988707419
168.0655196 2.133022081
170.0811697 2.43041445
172.0604342 0.9945867298
172.0968197 5.261780689
182.0811697 1.846198339
184.0968197 2.260375278
186.0760843 4.775992046
187.0600999 1.010691786
196.0604342 1.505717123
198.0760843 1.55866275
200.0917343 5.492306132
204.086649 3.274539946
210.0760843 3.496175793
214.0709989 1.819298496
228.086649 6.625875586
246.0972137 3.559437439

Name: +ve in-silico MS/MS by CFM-ID for KGAKNLOORGQURK-UHFFFAOYSA-N
ID: KGAKNLOORGQURK-UHFFFAOYSA-N
Comment: Energy2
Num peaks: 31
25.00727645 1.478628986
39.02292652 1.193816565
41.00219107 1.897709288
41.03857658 2.924622093
43.01784114 6.330325276
43.05422664 1.24462707
55.01784114 1.805017704
59.01275576 0.9171463925
60.04439023 2.642302324
70.02874017 1.090863467
72.99202031 1.674939398
84.04439023 1.786439333
88.03930485 1.258664061
98.0600403 3.435520758
112.0756904 14.7047027
113.0597059 1.176738407
114.0913404 1.157865462
115.075356 0.8353754111
116.070605 0.9468416915
127.0389705 2.668252822
130.086255 4.365311116
140.070605 6.889310458
142.0498695 1.474960176
142.086255 1.750687991
144.0655196 2.344198909
154.0498695 0.8553331927
156.1019051 1.273135631
158.0811697 1.966770681
168.0655196 1.053109997
170.0811697 1.026894706
172.0968197 0.8481287497

Name: +ve in-silico MS/MS by CFM-ID for MVALEOPLJLZLKV-UHFFFAOYSA-N
ID: MVALEOPLJLZLKV-UHFFFAOYSA-N
Comment: Energy0
Num peaks: 17
43.01784114 2.604848341
87.00767038 1.562125794
156.0655196 2.658050773
158.0811697 5.179092529
168.0655196 1.312685481
172.0604342 1.272907558
186.0760843 3.246875949
187.0600999 1.382416432
196.0604342 2.243439672
198.0760843 1.742961656
200.0917343 8.263540431
204.086649 7.098712182
210.0760843 1.934216435
214.0709989 6.359427829
216.086649 1.253882182
228.086649 9.575915075
246.0972137 22.39002457

Name: +ve in-silico MS/MS by CFM-ID for MVALEOPLJLZLKV-UHFFFAOYSA-N
ID: MVALEOPLJLZLKV-UHFFFAOYSA-N
Comment: Energy1
Num peaks: 31
43.01784114 2.082298277
60.04439023 2.109011994
98.0600403 1.926689553
99.04405588 0.8695946182
102.0549549 1.044319319
112.0756904 3.670487338
114.0913404 0.8729331795
116.070605 2.539579548
129.0546206 0.9936826049
140.070605 2.707551292
141.0546206 1.227133541
142.0498695 1.552282897
142.086255 0.7687405305
144.0655196 2.542178753
156.0655196 3.269996343
158.0811697 12.15519142
168.0655196 2.056581685
170.0811697 1.780727592
172.0604342 1.353354576
182.0811697 2.372021247
184.0968197 2.199716171
186.0760843 3.368535662
187.0600999 0.9556609142
196.0604342 1.810732182
198.0760843 1.179413777
200.0917343 6.260124498
204.086649 3.066936186
210.0760843 1.481226403
214.0709989 1.792730096
228.086649 4.640878332
246.0972137 3.402852723

Name: +ve in-silico MS/MS by CFM-ID for MVALEOPLJLZLKV-UHFFFAOYSA-N
ID: MVALEOPLJLZLKV-UHFFFAOYSA-N
Comment: Energy2
Num peaks: 31
15.02292652 0.9818491996
25.00727645 1.158388203
39.02292652 1.082604652
41.00219107 2.355122226
41.03857658 2.427721802
43.01784114 6.476360101
43.05422664 1.021473245
55.01784114 1.893419227
56.99710569 0.8818786745
59.01275576 2.803998403
60.04439023 2.884817135
74.02365479 1.306825573
84.04439023 1.311754468
98.0600403 3.593319983
99.04405588 1.371554318
101.0597059 0.879696117
102.0549549 1.361396924
112.0756904 13.23727896
114.0913404 1.2621538
116.0342195 0.8281673473
116.070605 4.712502593
140.0342195 0.8836690871
140.070605 4.927146959
141.0546206 2.026352886
142.086255 1.217838493
144.0655196 1.972050647
156.0655196 2.055273701
158.0811697 3.229305395
168.0655196 1.908127176
172.0604342 1.316101967
230.0659135 0.8820081164

Name: +ve in-silico MS/MS by CFM-ID for JHUNEAZHHXNNMX-UHFFFAOYSA-N
ID: JHUNEAZHHXNNMX-UHFFFAOYSA-N
Comment: Energy0
Num peaks: 9
123.0440559 4.39252624
141.0101689 4.97608442
143.025819 1.35941663
197.0363837 1.770291166
209.0363837 1.454955476
221.0363837 1.450637542
223.0520337 3.73423244
233.0363837 10.81771892
251.0469483 50.20829359

Name: +ve in-silico MS/MS by CFM-ID for JHUNEAZHHXNNMX-UHFFFAOYSA-N
ID: JHUNEAZHHXNNMX-UHFFFAOYSA-N
Comment: Energy1
Num peaks: 31
53.00219107 0.927340797
55.01784114 1.859441343
69.0334912 1.882887449
95.04914126 0.9191414605
105.0334912 1.621380112
109.0284058 2.081414401
111.0440559 0.9664044654
121.0284058 0.9885664523
123.0440559 5.153312635
129.0101689 0.9111060006
138.9945188 1.656200631
141.0101689 8.934274411
143.025819 1.044130754
150.9945188 2.072021956
153.0101689 2.059578858
155.025819 1.880421983
157.041469 1.188295227
162.9945188 2.085709897
165.0101689 1.020089202
167.025819 2.026397966
190.9894335 0.92418715
193.0050835 2.96406801
195.0207336 3.416093489
197.0363837 2.60998114
207.0207336 1.346677698
209.0363837 2.118609905
219.0207336 1.354726653
221.0363837 2.219752374
223.0520337 6.249427658
233.0363837 4.781816487
251.0469483 9.566228324

Name: +ve in-silico MS/MS by CFM-ID for JHUNEAZHHXNNMX-UHFFFAOYSA-N
ID: JHUNEAZHHXNNMX-UHFFFAOYSA-N
Comment: Energy2
Num peaks: 31
39.02292652 2.684166155
41.00219107 1.716899838
41.03857658 1.778910471
49.00727645 1.723289448
51.02292652 1.100056767
53.00219107 0.9986875272
55.01784114 1.759193353
67.01784114 3.145522801
69.0334912 3.407792519
81.0334912 2.142828709
93.0334912 2.037978821
95.04914126 1.927134789
105.0334912 3.065426429
107.0491413 0.8618008812
108.9839542 1.681574528
110.9996042 3.227349904
113.0152543 4.139331302
125.0152543 2.702306741
134.9996042 1.225595565
135.0440559 1.196209403
138.9945188 4.077946768
139.0309044 1.006910424
141.0101689 8.377590053
143.025819 1.249471999
153.0101689 0.9897727572
162.9945188 2.728310872
165.0101689 2.405447089
167.025819 3.568730366
179.025819 1.864468686
219.0207336 0.9920878712
221.0363837 1.256750476

Name: +ve in-silico MS/MS by CFM-ID for UHYJLYROZMPTMJ-UHFFFAOYSA-N
ID: UHYJLYROZMPTMJ-UHFFFAOYSA-N
Comment: Energy0
Num peaks: 6
39.02292652 0.1362608327
91.05422664 0.3932986142
206.0600403 0.1841227619
220.0756904 0.3012640627
230.0600403 0.3034527169
246.0913404 98.36825919

Name: +ve in-silico MS/MS by CFM-ID for UHYJLYROZMPTMJ-UHFFFAOYSA-N
ID: UHYJLYROZMPTMJ-UHFFFAOYSA-N
Comment: Energy1
Num peaks: 6
15.02292652 0.3224193646
218.0600403 1.865357927
218.0964258 4.361666315
220.0756904 4.273633398
230.0600403 2.199382874
246.0913404 85.69155405

Name: +ve in-silico MS/MS by CFM-ID for UHYJLYROZMPTMJ-UHFFFAOYSA-N
ID: UHYJLYROZMPTMJ-UHFFFAOYSA-N
Comment: Energy2
Num peaks: 13
49.00727645 2.696508408
51.02292652 2.116419704
65.03857658 2.49283355
75.02292652 3.025480719
91.05422664 9.705845624
190.0651257 2.208907961
192.0807757 4.290481348
202.0651257 3.439551865
218.0600403 5.111826233
218.0964258 16.99055931
220.0756904 7.06359208
230.0600403 13.77397379
246.0913404 7.814800389

Name: +ve in-silico MS/MS by CFM-ID for KEIGYLRGOCGEQC-UHFFFAOYSA-N
ID: KEIGYLRGOCGEQC-UHFFFAOYSA-N
Comment: Energy0
Num peaks: 6
142.0651257 0.2095153467
206.0600403 0.1115719114
218.0964258 0.2987424282
220.0756904 0.2669037417
230.0600403 0.257937996
246.0913404 98.57113327

Name: +ve in-silico MS/MS by CFM-ID for KEIGYLRGOCGEQC-UHFFFAOYSA-N
ID: KEIGYLRGOCGEQC-UHFFFAOYSA-N
Comment: Energy1
Num peaks: 6
192.0807757 0.3618323729
218.0600403 1.358397347
218.0964258 15.36145995
220.0756904 3.620639844
230.0600403 1.220012909
246.0913404 77.10616541

Name: +ve in-silico MS/MS by CFM-ID for KEIGYLRGOCGEQC-UHFFFAOYSA-N
ID: KEIGYLRGOCGEQC-UHFFFAOYSA-N
Comment: Energy2
Num peaks: 9
49.00727645 2.909271503
115.0542266 7.904393837
192.0807757 6.688783899
202.0651257 5.60745077
218.0600403 3.70417409
218.0964258 33.63562099
220.0756904 5.223802562
230.0600403 9.724192455
246.0913404 6.093780645

Name: +ve in-silico MS/MS by CFM-ID for AXBAQUKKVWVNCZ-UHFFFAOYSA-N
ID: AXBAQUKKVWVNCZ-UHFFFAOYSA-N
Comment: Energy0
Num peaks: 6
39.02292652 0.06013725327
206.0600403 0.1849193247
218.0600403 0.09007322495
220.0756904 0.2869375975
230.0600403 0.3048713709
246.0913404 98.90307089

Name: +ve in-silico MS/MS by CFM-ID for AXBAQUKKVWVNCZ-UHFFFAOYSA-N
ID: AXBAQUKKVWVNCZ-UHFFFAOYSA-N
Comment: Energy1
Num peaks: 6
168.0443902 0.2825726287
206.0600403 0.2909258002
218.0600403 1.90930593
220.0756904 4.626365092
230.0600403 2.282160467
246.0913404 90.07558099

Name: +ve in-silico MS/MS by CFM-ID for AXBAQUKKVWVNCZ-UHFFFAOYSA-N
ID: AXBAQUKKVWVNCZ-UHFFFAOYSA-N
Comment: Energy2
Num peaks: 8
49.00727645 6.664698091
51.02292652 5.646953129
196.0756904 3.477435422
202.0651257 4.095115406
218.0600403 7.61079024
220.0756904 12.55752647
230.0600403 24.76326328
246.0913404 17.97197556

Name: +ve in-silico MS/MS by CFM-ID for QLACVKGCUYWOLQ-UHFFFAOYSA-N
ID: QLACVKGCUYWOLQ-UHFFFAOYSA-N
Comment: Energy0
Num peaks: 6
204.0807757 0.09724644031
206.0600403 0.09646435233
218.0600403 0.0993201731
220.0756904 0.2394367132
230.0600403 0.254808005
246.0913404 98.70744798

Name: +ve in-silico MS/MS by CFM-ID for QLACVKGCUYWOLQ-UHFFFAOYSA-N
ID: QLACVKGCUYWOLQ-UHFFFAOYSA-N
Comment: Energy1
Num peaks: 6
202.0651257 1.768138554
216.0807757 1.777677799
218.0600403 1.286437997
218.0964258 1.950648857
220.0756904 3.524008419
246.0913404 84.9147679

Name: +ve in-silico MS/MS by CFM-ID for QLACVKGCUYWOLQ-UHFFFAOYSA-N
ID: QLACVKGCUYWOLQ-UHFFFAOYSA-N
Comment: Energy2
Num peaks: 15
39.02292652 5.103510149
49.00727645 3.104455572
51.02292652 1.711175695
152.0494756 1.719245619
178.0651257 1.931515095
180.0807757 3.012600535
192.0807757 4.86201515
202.0651257 9.418340775
204.0807757 6.196592183
216.0807757 5.572829526
218.0600403 3.617123777
218.0964258 5.414909559
220.0756904 6.674408302
230.0600403 11.65198676
246.0913404 10.69422006

Name: +ve in-silico MS/MS by CFM-ID for VKHFUPLFLBRXRY-UHFFFAOYSA-N
ID: VKHFUPLFLBRXRY-UHFFFAOYSA-N
Comment: Energy0
Num peaks: 6
39.02292652 0.135521011
202.0651257 0.3057485219
204.0807757 0.5329978155
220.0756904 0.2320449621
230.0600403 0.3592515961
246.0913404 97.81392951

Name: +ve in-silico MS/MS by CFM-ID for VKHFUPLFLBRXRY-UHFFFAOYSA-N
ID: VKHFUPLFLBRXRY-UHFFFAOYSA-N
Comment: Energy1
Num peaks: 6
202.0651257 1.812701884
204.0807757 2.848868795
216.0807757 3.284159557
218.0964258 3.837652374
220.0756904 2.838748211
246.0913404 79.75596983

Name: +ve in-silico MS/MS by CFM-ID for VKHFUPLFLBRXRY-UHFFFAOYSA-N
ID: VKHFUPLFLBRXRY-UHFFFAOYSA-N
Comment: Energy2
Num peaks: 11
175.0542266 9.504183148
177.0698767 4.372074445
192.0807757 6.923208215
202.0651257 10.89074631
204.0807757 9.641364429
216.0807757 4.536128354
218.0600403 3.419363564
218.0964258 11.0965342
220.0756904 4.105014179
230.0600403 10.15362129
246.0913404 6.296616924

Name: +ve in-silico MS/MS by CFM-ID for LVTPJOJMTFXBTJ-UHFFFAOYSA-N
ID: LVTPJOJMTFXBTJ-UHFFFAOYSA-N
Comment: Energy0
Num peaks: 6
216.0807757 0.2739469123
218.0600403 0.1184353275
218.0964258 0.4821468755
220.0756904 0.26494561
230.0600403 0.2709434292
246.0913404 98.05969996

Name: +ve in-silico MS/MS by CFM-ID for LVTPJOJMTFXBTJ-UHFFFAOYSA-N
ID: LVTPJOJMTFXBTJ-UHFFFAOYSA-N
Comment: Energy1
Num peaks: 6
204.0807757 2.689835195
216.0807757 2.275575018
218.0964258 4.077872417
220.0756904 2.621062719
230.0600403 1.594904276
246.0913404 83.42655322

Name: +ve in-silico MS/MS by CFM-ID for LVTPJOJMTFXBTJ-UHFFFAOYSA-N
ID: LVTPJOJMTFXBTJ-UHFFFAOYSA-N
Comment: Energy2
Num peaks: 10
165.0698767 4.505578278
190.0651257 3.426406889
192.0807757 6.989162562
202.0651257 13.08175749
204.0807757 4.198065459
216.0807757 13.0994527
218.0964258 15.29488559
220.0756904 4.605618555
230.0600403 8.78032918
246.0913404 7.517432544

Name: +ve in-silico MS/MS by CFM-ID for WAZICVKGQINPJX-UHFFFAOYSA-N
ID: WAZICVKGQINPJX-UHFFFAOYSA-N
Comment: Energy0
Num peaks: 6
41.03857658 0.1449942499
206.0600403 0.2035522304
218.0964258 0.1322592352
220.0756904 0.255996902
230.0600403 0.3053597503
246.0913404 98.46023207

Name: +ve in-silico MS/MS by CFM-ID for WAZICVKGQINPJX-UHFFFAOYSA-N
ID: WAZICVKGQINPJX-UHFFFAOYSA-N
Comment: Energy1
Num peaks: 6
216.0807757 3.340889398
218.0600403 1.257362017
218.0964258 4.018170282
220.0756904 3.123672014
230.0600403 1.842595275
246.0913404 82.45284195

Name: +ve in-silico MS/MS by CFM-ID for WAZICVKGQINPJX-UHFFFAOYSA-N
ID: WAZICVKGQINPJX-UHFFFAOYSA-N
Comment: Energy2
Num peaks: 13
39.02292652 7.37314267
41.03857658 4.324212707
151.0542266 3.231927218
153.0698767 3.450002172
192.0807757 5.347914517
202.0651257 11.7675754
204.0807757 3.85617584
216.0807757 5.707111392
218.0600403 2.927724262
218.0964258 11.29160669
220.0756904 4.848747288
230.0600403 10.1583647
246.0913404 6.740803281

Name: +ve in-silico MS/MS by CFM-ID for VHLSXZNOJBHUSQ-UHFFFAOYSA-N
ID: VHLSXZNOJBHUSQ-UHFFFAOYSA-N
Comment: Energy0
Num peaks: 6
152.0494756 0.467159631
206.0600403 0.09817532472
218.0964258 0.2943619703
220.0756904 0.1770339732
230.0600403 0.2580223724
246.0913404 98.07475504

Name: +ve in-silico MS/MS by CFM-ID for VHLSXZNOJBHUSQ-UHFFFAOYSA-N
ID: VHLSXZNOJBHUSQ-UHFFFAOYSA-N
Comment: Energy1
Num peaks: 6
202.0651257 1.670312236
204.0807757 1.546637955
216.0807757 8.708543758
218.0964258 13.24076989
220.0756904 2.583234233
246.0913404 66.31950101

Name: +ve in-silico MS/MS by CFM-ID for VHLSXZNOJBHUSQ-UHFFFAOYSA-N
ID: VHLSXZNOJBHUSQ-UHFFFAOYSA-N
Comment: Energy2
Num peaks: 12
39.02292652 8.915169794
49.00727645 2.272672551
152.0494756 4.801155634
166.0651257 2.317506072
192.0807757 6.044444355
202.0651257 14.38437052
204.0807757 4.978084337
216.0807757 8.282135693
218.0964258 18.28596698
220.0756904 2.380906676
230.0600403 5.340933143
246.0913404 3.961300617

Name: +ve in-silico MS/MS by CFM-ID for QUPQBUMMAHUGPF-UHFFFAOYSA-N
ID: QUPQBUMMAHUGPF-UHFFFAOYSA-N
Comment: Energy0
Num peaks: 6
204.0807757 0.2489846022
216.0807757 0.2737329377
218.0964258 0.4831382453
220.0756904 0.1464108463
230.0600403 0.3053678927
246.0913404 97.99910832

Name: +ve in-silico MS/MS by CFM-ID for QUPQBUMMAHUGPF-UHFFFAOYSA-N
ID: QUPQBUMMAHUGPF-UHFFFAOYSA-N
Comment: Energy1
Num peaks: 6
202.0651257 2.192514234
204.0807757 7.312341874
216.0807757 2.153567695
218.0964258 3.816517349
220.0756904 2.288383386
246.0913404 77.86638828

Name: +ve in-silico MS/MS by CFM-ID for QUPQBUMMAHUGPF-UHFFFAOYSA-N
ID: QUPQBUMMAHUGPF-UHFFFAOYSA-N
Comment: Energy2
Num peaks: 10
178.0651257 2.685336754
190.0651257 4.072668555
192.0807757 6.119416464
202.0651257 14.8941997
204.0807757 9.31097357
216.0807757 11.92829193
218.0964258 15.1363595
220.0756904 2.683361289
230.0600403 7.99232002
246.0913404 6.394684952

Name: +ve in-silico MS/MS by CFM-ID for DEPKPRKZDCACPR-UHFFFAOYSA-N
ID: DEPKPRKZDCACPR-UHFFFAOYSA-N
Comment: Energy0
Num peaks: 6
204.0807757 0.1492592611
216.0807757 0.2740524247
218.0964258 0.4818483544
220.0756904 0.1613918265
230.0600403 0.2765358668
246.0913404 98.11325875

Name: +ve in-silico MS/MS by CFM-ID for DEPKPRKZDCACPR-UHFFFAOYSA-N
ID: DEPKPRKZDCACPR-UHFFFAOYSA-N
Comment: Energy1
Num peaks: 6
204.0807757 4.522548838
216.0807757 2.237368118
218.0964258 4.055218367
220.0756904 2.210410108
230.0600403 1.406282183
246.0913404 81.60879197

Name: +ve in-silico MS/MS by CFM-ID for DEPKPRKZDCACPR-UHFFFAOYSA-N
ID: DEPKPRKZDCACPR-UHFFFAOYSA-N
Comment: Energy2
Num peaks: 10
49.00727645 2.745008009
190.0651257 3.565361666
192.0807757 6.614229451
202.0651257 12.68369117
204.0807757 6.399567986
216.0807757 12.95645661
218.0964258 15.97877155
220.0756904 3.023076419
230.0600403 8.446460301
246.0913404 7.602843028

Name: +ve in-silico MS/MS by CFM-ID for REOVKPNUNLJVLW-UHFFFAOYSA-N
ID: REOVKPNUNLJVLW-UHFFFAOYSA-N
Comment: Energy0
Num peaks: 6
41.03857658 0.1229236054
152.0494756 0.1214019442
218.0964258 0.1320786806
220.0756904 0.2145714097
230.0600403 0.3054893708
246.0913404 98.53033086

Name: +ve in-silico MS/MS by CFM-ID for REOVKPNUNLJVLW-UHFFFAOYSA-N
ID: REOVKPNUNLJVLW-UHFFFAOYSA-N
Comment: Energy1
Num peaks: 6
216.0807757 3.364594665
218.0600403 1.187540667
218.0964258 4.035999651
220.0756904 2.757429596
230.0600403 1.838968905
246.0913404 82.28818896

Name: +ve in-silico MS/MS by CFM-ID for REOVKPNUNLJVLW-UHFFFAOYSA-N
ID: REOVKPNUNLJVLW-UHFFFAOYSA-N
Comment: Energy2
Num peaks: 12
39.02292652 8.86669422
41.03857658 3.140417526
152.0494756 2.692231107
192.0807757 5.662461805
202.0651257 12.21094964
204.0807757 5.026123541
216.0807757 6.291095349
218.0600403 2.406971343
218.0964258 13.04560671
220.0756904 4.01922435
230.0600403 10.07729647
246.0913404 7.038565048

Name: +ve in-silico MS/MS by CFM-ID for RGDFZABUCIBHLS-UHFFFAOYSA-N
ID: RGDFZABUCIBHLS-UHFFFAOYSA-N
Comment: Energy0
Num peaks: 6
49.00727645 0.01666253233
51.02292652 0.07765867799
196.0756904 0.02310326877
218.0600403 0.1394547812
220.0756904 0.27459972
246.0913404 99.45742494

Name: +ve in-silico MS/MS by CFM-ID for RGDFZABUCIBHLS-UHFFFAOYSA-N
ID: RGDFZABUCIBHLS-UHFFFAOYSA-N
Comment: Energy1
Num peaks: 6
49.00727645 1.004776859
51.02292652 3.500614007
196.0756904 0.1608429423
218.0600403 1.598758083
220.0756904 2.344315325
246.0913404 91.15873236

Name: +ve in-silico MS/MS by CFM-ID for RGDFZABUCIBHLS-UHFFFAOYSA-N
ID: RGDFZABUCIBHLS-UHFFFAOYSA-N
Comment: Energy2
Num peaks: 6
49.00727645 28.61321753
51.02292652 48.85478558
196.0756904 1.60350962
218.0600403 5.825951137
220.0756904 5.70580014
246.0913404 6.248284631

Name: +ve in-silico MS/MS by CFM-ID for JKHBAOHLGZADSY-UHFFFAOYSA-N
ID: JKHBAOHLGZADSY-UHFFFAOYSA-N
Comment: Energy0
Num peaks: 6
104.0494756 0.08894310397
206.0600403 0.1683653906
218.0600403 0.1125846659
220.0756904 0.3221092288
230.0600403 0.3014608294
246.0913404 98.94819457

Name: +ve in-silico MS/MS by CFM-ID for JKHBAOHLGZADSY-UHFFFAOYSA-N
ID: JKHBAOHLGZADSY-UHFFFAOYSA-N
Comment: Energy1
Num peaks: 6
104.0494756 24.38185011
206.0600403 0.1575615122
218.0600403 1.61979593
220.0756904 3.274641157
230.0600403 1.177616143
246.0913404 68.4481041

Name: +ve in-silico MS/MS by CFM-ID for JKHBAOHLGZADSY-UHFFFAOYSA-N
ID: JKHBAOHLGZADSY-UHFFFAOYSA-N
Comment: Energy2
Num peaks: 6
49.00727645 10.03762335
104.0494756 3.098735259
218.0600403 10.36521266
220.0756904 14.7507184
230.0600403 25.49511028
246.0913404 20.53436921

Name: +ve in-silico MS/MS by CFM-ID for KNJDSEMYVDEHSH-UHFFFAOYSA-N
ID: KNJDSEMYVDEHSH-UHFFFAOYSA-N
Comment: Energy0
Num peaks: 6
39.02292652 0.9799251475
206.0600403 0.4366121894
218.0600403 0.1749995232
220.0756904 0.5280059007
230.0600403 0.6944330934
246.0913404 96.74867619

Name: +ve in-silico MS/MS by CFM-ID for KNJDSEMYVDEHSH-UHFFFAOYSA-N
ID: KNJDSEMYVDEHSH-UHFFFAOYSA-N
Comment: Energy1
Num peaks: 6
39.02292652 3.713185884
51.02292652 2.409366604
194.0600403 2.187467327
220.0756904 3.648448933
230.0600403 2.201651045
246.0913404 80.16840504

Name: +ve in-silico MS/MS by CFM-ID for KNJDSEMYVDEHSH-UHFFFAOYSA-N
ID: KNJDSEMYVDEHSH-UHFFFAOYSA-N
Comment: Energy2
Num peaks: 8
39.02292652 36.12481339
49.00727645 7.168117936
51.02292652 14.88475448
53.03857658 5.602621928
194.0600403 4.087966615
206.0600403 3.780878786
220.0756904 5.160333216
230.0600403 6.458347698

Name: +ve in-silico MS/MS by CFM-ID for BCTHULAMZYMJEO-UHFFFAOYSA-N
ID: BCTHULAMZYMJEO-UHFFFAOYSA-N
Comment: Energy0
Num peaks: 6
39.02292652 0.1730990759
206.0600403 0.1034819737
218.0600403 0.1166260766
220.0756904 0.35911091
230.0600403 0.3635820033
246.0913404 98.66277873

Name: +ve in-silico MS/MS by CFM-ID for BCTHULAMZYMJEO-UHFFFAOYSA-N
ID: BCTHULAMZYMJEO-UHFFFAOYSA-N
Comment: Energy1
Num peaks: 6
194.0600403 2.013406973
206.0600403 0.9887782774
218.0600403 1.952387426
220.0756904 4.372079141
230.0600403 1.39464419
246.0913404 87.00912098

Name: +ve in-silico MS/MS by CFM-ID for BCTHULAMZYMJEO-UHFFFAOYSA-N
ID: BCTHULAMZYMJEO-UHFFFAOYSA-N
Comment: Energy2
Num peaks: 8
39.02292652 47.45790633
49.00727645 3.075116878
51.02292652 6.525332226
194.0600403 5.891663257
218.0600403 3.581026711
220.0756904 6.09795057
230.0600403 5.400214833
246.0913404 3.508340071

Name: +ve in-silico MS/MS by CFM-ID for TUGLIQYPFJLAGK-UHFFFAOYSA-N
ID: TUGLIQYPFJLAGK-UHFFFAOYSA-N
Comment: Energy0
Num peaks: 6
39.02292652 0.1360646803
206.0600403 0.1843665733
218.0600403 0.1219684105
220.0756904 0.2527937251
230.0600403 0.3296105992
246.0913404 98.29879069

Name: +ve in-silico MS/MS by CFM-ID for TUGLIQYPFJLAGK-UHFFFAOYSA-N
ID: TUGLIQYPFJLAGK-UHFFFAOYSA-N
Comment: Energy1
Num peaks: 6
202.0651257 12.6736242
204.0807757 15.48411975
218.0600403 1.307109597
220.0756904 2.776006693
230.0600403 1.690911128
246.0913404 60.46002249

Name: +ve in-silico MS/MS by CFM-ID for TUGLIQYPFJLAGK-UHFFFAOYSA-N
ID: TUGLIQYPFJLAGK-UHFFFAOYSA-N
Comment: Energy2
Num peaks: 14
49.00727645 2.759010161
151.0542266 3.8680503
152.0494756 5.185392514
153.0698767 2.826466321
175.0542266 2.426228056
177.0698767 3.272860256
178.0651257 2.713217474
180.0807757 10.32895877
202.0651257 10.19344694
204.0807757 8.49551663
218.0600403 3.064392744
220.0756904 4.691766017
230.0600403 14.26519951
246.0913404 6.051481346

Name: +ve in-silico MS/MS by CFM-ID for AHVJOTJTYALBCW-UHFFFAOYSA-N
ID: AHVJOTJTYALBCW-UHFFFAOYSA-N
Comment: Energy0
Num peaks: 6
39.02292652 0.1359206272
206.0600403 0.1841434742
218.0600403 0.1218738413
220.0756904 0.4394232362
230.0600403 0.3291808179
246.0913404 98.13998533

Name: +ve in-silico MS/MS by CFM-ID for AHVJOTJTYALBCW-UHFFFAOYSA-N
ID: AHVJOTJTYALBCW-UHFFFAOYSA-N
Comment: Energy1
Num peaks: 6
154.0651257 1.906661838
204.0807757 1.637600095
218.0600403 1.713783073
220.0756904 3.370931489
230.0600403 2.1561176
246.0913404 84.37474489

Name: +ve in-silico MS/MS by CFM-ID for AHVJOTJTYALBCW-UHFFFAOYSA-N
ID: AHVJOTJTYALBCW-UHFFFAOYSA-N
Comment: Energy2
Num peaks: 14
49.00727645 2.727770262
151.0542266 3.968386483
152.0494756 4.110010754
153.0698767 4.615221986
154.0651257 2.217613873
180.0807757 9.459010178
192.0807757 2.461482103
202.0651257 11.27277528
204.0807757 5.947533226
216.0443902 1.98435659
218.0600403 3.423653076
220.0756904 7.20335646
230.0600403 14.53511819
246.0913404 6.327306782

Name: +ve in-silico MS/MS by CFM-ID for MSVNJHBRZLARTQ-UHFFFAOYSA-N
ID: MSVNJHBRZLARTQ-UHFFFAOYSA-N
Comment: Energy0
Num peaks: 6
154.0651257 0.1517924603
202.0651257 0.2840187125
204.0807757 0.2717671494
220.0756904 0.1680579879
230.0600403 0.2304523608
246.0913404 98.02761314

Name: +ve in-silico MS/MS by CFM-ID for MSVNJHBRZLARTQ-UHFFFAOYSA-N
ID: MSVNJHBRZLARTQ-UHFFFAOYSA-N
Comment: Energy1
Num peaks: 6
202.0651257 2.262129668
204.0807757 2.489599463
218.0600403 1.205849683
220.0756904 3.470258173
230.0600403 1.35326603
246.0913404 85.07084007

Name: +ve in-silico MS/MS by CFM-ID for MSVNJHBRZLARTQ-UHFFFAOYSA-N
ID: MSVNJHBRZLARTQ-UHFFFAOYSA-N
Comment: Energy2
Num peaks: 13
39.02292652 1.864307957
49.00727645 2.388837607
152.0494756 4.97367743
154.0651257 2.132248586
176.0494756 3.084707694
178.0651257 2.537461651
180.0807757 6.847864704
202.0651257 24.3231861
204.0807757 12.17261518
218.0600403 2.099677437
220.0756904 4.12774058
230.0600403 8.374849911
246.0913404 5.884122954

Name: +ve in-silico MS/MS by CFM-ID for MELPNZFCOIDODA-UHFFFAOYSA-N
ID: MELPNZFCOIDODA-UHFFFAOYSA-N
Comment: Energy0
Num peaks: 6
152.0494756 0.121680617
154.0651257 0.1519891176
180.0807757 0.149760778
220.0756904 0.3122171629
230.0600403 0.2307949324
246.0913404 98.22215734

Name: +ve in-silico MS/MS by CFM-ID for MELPNZFCOIDODA-UHFFFAOYSA-N
ID: MELPNZFCOIDODA-UHFFFAOYSA-N
Comment: Energy1
Num peaks: 6
202.0651257 1.022592481
204.0807757 1.67641873
218.0600403 1.215528184
220.0756904 3.335768398
230.0600403 1.369321086
246.0913404 86.43589656

Name: +ve in-silico MS/MS by CFM-ID for MELPNZFCOIDODA-UHFFFAOYSA-N
ID: MELPNZFCOIDODA-UHFFFAOYSA-N
Comment: Energy2
Num peaks: 12
49.00727645 2.393813233
51.02292652 1.947813063
152.0494756 8.373137684
154.0651257 3.584786495
180.0807757 22.03670338
189.0334912 1.574819136
202.0651257 11.88621245
204.0807757 7.840871438
218.0600403 1.933602622
220.0756904 3.959336208
230.0600403 8.900467628
246.0913404 6.478528053

Name: +ve in-silico MS/MS by CFM-ID for ASMQGLCHMVWBQR-UHFFFAOYSA-N
ID: ASMQGLCHMVWBQR-UHFFFAOYSA-N
Comment: Energy0
Num peaks: 6
19.01784114 1.698509969
79.05422664 2.162892395
157.0049071 5.464012433
172.9998217 7.112417361
233.0362072 5.777758482
251.0467719 75.0737895

Name: +ve in-silico MS/MS by CFM-ID for ASMQGLCHMVWBQR-UHFFFAOYSA-N
ID: ASMQGLCHMVWBQR-UHFFFAOYSA-N
Comment: Energy1
Num peaks: 6
65.03857658 7.558442581
79.05422664 5.739721435
157.0049071 12.82397199
172.9998217 5.077006853
233.0362072 14.10276859
251.0467719 43.6256234

Name: +ve in-silico MS/MS by CFM-ID for ASMQGLCHMVWBQR-UHFFFAOYSA-N
ID: ASMQGLCHMVWBQR-UHFFFAOYSA-N
Comment: Energy2
Num peaks: 9
49.00727645 12.89497944
51.02292652 8.698248665
53.03857658 6.019791894
63.02292652 6.291046144
78.95795691 10.23693642
79.05422664 22.30948792
157.0049071 6.4000681
172.9998217 6.247127175
233.0362072 5.652485059

Name: +ve in-silico MS/MS by CFM-ID for NXDCMSUDSZBDHG-UHFFFAOYSA-N
ID: NXDCMSUDSZBDHG-UHFFFAOYSA-N
Comment: Energy0
Num peaks: 10
96.04439023 1.888131725
111.0552893 6.779384913
113.0709393 13.19076456
138.9960601 1.220174504
141.0117102 5.557200655
143.0273603 1.536050112
156.0226092 4.726829007
172.0539094 29.57497572
255.0434043 7.387447827
286.0856034 9.190497338

Name: +ve in-silico MS/MS by CFM-ID for NXDCMSUDSZBDHG-UHFFFAOYSA-N
ID: NXDCMSUDSZBDHG-UHFFFAOYSA-N
Comment: Energy1
Num peaks: 13
111.9851611 1.638373596
113.0709393 4.350940243
127.0324456 2.625074012
138.0661883 1.579851809
141.0117102 13.28101122
143.0273603 8.263741593
145.0430103 4.225252028
154.0433447 2.193697741
155.0273603 2.496914804
156.0226092 9.808014582
172.0539094 26.37282745
255.0434043 1.871900422
286.0856034 1.704573224

Name: +ve in-silico MS/MS by CFM-ID for NXDCMSUDSZBDHG-UHFFFAOYSA-N
ID: NXDCMSUDSZBDHG-UHFFFAOYSA-N
Comment: Energy2
Num peaks: 21
15.02292652 2.130497844
42.03382555 1.917850791
44.04947561 4.514715782
59.99024648 1.760379643
66.03382555 2.27324172
68.04947561 16.42703892
70.06512568 5.536215624
84.04439023 4.227885825
95.06037464 1.015785549
96.04439023 4.212708504
97.0396392 1.147467198
98.0600403 1.629873308
99.05528926 1.258367626
111.0552893 6.253482493
113.0709393 7.46865572
126.0661883 3.995682713
128.0818384 2.582580988
141.0117102 3.312346293
154.0433447 1.658711342
156.0226092 5.277658945
172.0539094 1.971262238

Name: +ve in-silico MS/MS by CFM-ID for QBTAKXGRNZAWOP-UHFFFAOYSA-N
ID: QBTAKXGRNZAWOP-UHFFFAOYSA-N
Comment: Energy0
Num peaks: 6
68.04947561 20.09124951
86.0600403 30.11435939
161.0444498 2.757259769
228.086649 10.23471455
229.0706646 2.216408484
246.0972137 16.85786434

Name: +ve in-silico MS/MS by CFM-ID for QBTAKXGRNZAWOP-UHFFFAOYSA-N
ID: QBTAKXGRNZAWOP-UHFFFAOYSA-N
Comment: Energy1
Num peaks: 8
26.00252542 3.72083183
28.01817548 2.079078146
39.02292652 2.046783636
41.03857658 2.131917628
68.04947561 38.32563467
86.0600403 27.42413789
143.0338851 1.754976686
161.0444498 2.745832628

Name: +ve in-silico MS/MS by CFM-ID for QBTAKXGRNZAWOP-UHFFFAOYSA-N
ID: QBTAKXGRNZAWOP-UHFFFAOYSA-N
Comment: Energy2
Num peaks: 19
26.00252542 1.399853646
41.00219107 4.580057171
43.01784114 1.821548444
52.01817548 2.787396829
54.03382555 0.8298915896
56.99710569 0.8869819869
59.04914126 0.9987067109
66.03382555 3.548227875
68.04947561 36.41587299
70.02874017 3.082550336
70.06512568 1.386633297
72.08077574 1.021223114
84.04439023 0.869455739
86.0600403 15.02382067
87.00767038 1.300323425
89.02332044 0.934837093
99.00767038 0.9217576175
101.0233204 1.137348632
143.0338851 1.646524177

Name: +ve in-silico MS/MS by CFM-ID for GPTQGMNPOATBOD-UHFFFAOYSA-N
ID: GPTQGMNPOATBOD-UHFFFAOYSA-N
Comment: Energy0
Num peaks: 6
68.04947561 20.02807789
86.0600403 30.0497464
161.0444498 2.749589304
228.086649 9.807948229
229.0706646 2.128575446
246.0972137 16.94762474

Name: +ve in-silico MS/MS by CFM-ID for GPTQGMNPOATBOD-UHFFFAOYSA-N
ID: GPTQGMNPOATBOD-UHFFFAOYSA-N
Comment: Energy1
Num peaks: 8
26.00252542 3.67539149
28.01817548 2.053719783
39.02292652 2.0219648
41.03857658 2.106066477
68.04947561 38.11642476
86.0600403 27.72346998
143.0338851 2.203798256
161.0444498 2.557960161

Name: +ve in-silico MS/MS by CFM-ID for GPTQGMNPOATBOD-UHFFFAOYSA-N
ID: GPTQGMNPOATBOD-UHFFFAOYSA-N
Comment: Energy2
Num peaks: 20
26.00252542 1.359477009
41.00219107 1.109092785
43.01784114 3.782546435
45.0334912 0.9821365013
52.01817548 2.707033397
54.03382555 0.8059649871
59.04914126 0.969913
66.03382555 3.442879775
68.04947561 35.45126991
68.99710569 0.737684682
70.02874017 2.993677334
70.06512568 1.34348696
71.01275576 1.240038244
72.08077574 0.9916433119
84.04439023 0.9764428453
86.0600403 16.16605909
87.00767038 1.064976598
101.0233204 1.19185243
141.0182351 0.8592550103
143.0338851 1.846173823

Name: +ve in-silico MS/MS by CFM-ID for HWCOYNXYDYSODI-UHFFFAOYSA-N
ID: HWCOYNXYDYSODI-UHFFFAOYSA-N
Comment: Energy0
Num peaks: 6
68.04947561 20.02986891
86.0600403 30.04555742
161.0444498 2.757406586
228.086649 9.81091565
229.0706646 2.141045525
246.0972137 16.95186283

Name: +ve in-silico MS/MS by CFM-ID for HWCOYNXYDYSODI-UHFFFAOYSA-N
ID: HWCOYNXYDYSODI-UHFFFAOYSA-N
Comment: Energy1
Num peaks: 8
26.00252542 3.677574557
28.01817548 2.054938079
39.02292652 2.023157257
41.03857658 2.107308533
68.04947561 38.15873568
86.0600403 27.70724457
143.0338851 2.24270203
161.0444498 2.590443339

Name: +ve in-silico MS/MS by CFM-ID for HWCOYNXYDYSODI-UHFFFAOYSA-N
ID: HWCOYNXYDYSODI-UHFFFAOYSA-N
Comment: Energy2
Num peaks: 21
26.00252542 1.365675414
41.00219107 0.9671240241
43.01784114 3.928559376
45.0334912 1.243366929
52.01817548 2.719370494
54.03382555 0.8096381106
57.0334912 1.225391269
59.04914126 0.974333304
66.03382555 3.460082591
68.04947561 35.59803181
70.02874017 3.007320788
70.06512568 1.351181052
72.08077574 0.9961837655
84.04439023 0.9819813577
84.99202031 1.409089954
86.0600403 15.28627482
89.02332044 0.7204883779
101.0233204 0.924460721
103.0389705 0.8881073814
141.0182351 0.863170999
143.0338851 1.708085513

Name: +ve in-silico MS/MS by CFM-ID for GMUHPNVTUKMDDD-UHFFFAOYSA-N
ID: GMUHPNVTUKMDDD-UHFFFAOYSA-N
Comment: Energy0
Num peaks: 6
68.04947561 20.31898125
86.0600403 30.59773534
161.0444498 2.540755794
228.086649 9.065548535
229.0706646 2.3254485
246.0972137 17.49872923

Name: +ve in-silico MS/MS by CFM-ID for GMUHPNVTUKMDDD-UHFFFAOYSA-N
ID: GMUHPNVTUKMDDD-UHFFFAOYSA-N
Comment: Energy1
Num peaks: 8
26.00252542 3.652893341
28.01817548 2.041164211
39.02292652 2.009675047
41.03857658 2.093265543
68.04947561 37.99431187
86.0600403 27.63537563
143.0338851 2.601275714
161.0444498 2.243302343

Name: +ve in-silico MS/MS by CFM-ID for GMUHPNVTUKMDDD-UHFFFAOYSA-N
ID: GMUHPNVTUKMDDD-UHFFFAOYSA-N
Comment: Energy2
Num peaks: 21
26.00252542 1.386869684
41.00219107 0.9822157434
43.01784114 3.835353134
45.0334912 1.262755636
52.01817548 2.761554492
54.03382555 0.8221975513
57.0334912 1.244400044
59.04914126 0.9894475645
66.03382555 3.351875063
68.04947561 35.7206247
70.02874017 3.05397159
70.06512568 1.342176722
72.08077574 1.011710299
84.04439023 0.9403942003
84.99202031 1.563960637
86.0600403 15.20587824
89.02332044 0.7446825523
101.0233204 0.8009612866
103.0389705 0.7824654066
141.0182351 0.8479780602
143.0338851 1.686057724

Name: +ve in-silico MS/MS by CFM-ID for GSTRHSVGBPNIJV-UHFFFAOYSA-N
ID: GSTRHSVGBPNIJV-UHFFFAOYSA-N
Comment: Energy0
Num peaks: 7
66.03382555 1.938318384
68.04947561 19.82474473
86.0600403 29.4261914
161.0444498 2.773801263
228.086649 8.462821913
229.0706646 2.128826328
246.0972137 16.82497811

Name: +ve in-silico MS/MS by CFM-ID for GSTRHSVGBPNIJV-UHFFFAOYSA-N
ID: GSTRHSVGBPNIJV-UHFFFAOYSA-N
Comment: Energy1
Num peaks: 9
26.00252542 3.657461759
28.01817548 2.043713729
39.02292652 2.012170659
41.03857658 2.095864958
68.04947561 37.90454998
73.06479133 1.650266798
86.0600403 26.91993791
143.0338851 1.920319321
161.0444498 2.609968132

Name: +ve in-silico MS/MS by CFM-ID for GSTRHSVGBPNIJV-UHFFFAOYSA-N
ID: GSTRHSVGBPNIJV-UHFFFAOYSA-N
Comment: Energy2
Num peaks: 20
26.00252542 1.388341271
41.00219107 0.983263704
43.01784114 3.79379438
45.0334912 1.077546987
52.01817548 2.764483442
53.00219107 0.6278699683
54.03382555 0.8230695876
57.0334912 1.1491389
59.04914126 0.990496989
66.03382555 3.632378958
68.04947561 36.41307141
70.02874017 3.057210683
70.06512568 1.526339374
72.08077574 1.012788432
84.04439023 1.168313325
86.0600403 14.27698225
87.00767038 3.028604984
101.0233204 1.058272923
103.0389705 0.6236036216
143.0338851 1.136568476

Name: +ve in-silico MS/MS by CFM-ID for WUYWGWLOCRQXAJ-UHFFFAOYSA-N
ID: WUYWGWLOCRQXAJ-UHFFFAOYSA-N
Comment: Energy0
Num peaks: 7
66.03382555 1.931653064
68.04947561 20.0709336
86.0600403 30.2268217
161.0444498 2.721671893
228.086649 4.967264679
229.0706646 2.387519722
246.0972137 17.83155524

Name: +ve in-silico MS/MS by CFM-ID for WUYWGWLOCRQXAJ-UHFFFAOYSA-N
ID: WUYWGWLOCRQXAJ-UHFFFAOYSA-N
Comment: Energy1
Num peaks: 8
26.00252542 3.706744543
28.01817548 2.071216701
39.02292652 2.039089832
41.03857658 2.123903808
68.04947561 38.5077754
73.06479133 1.935245086
86.0600403 26.92554516
161.0444498 2.819708344

Name: +ve in-silico MS/MS by CFM-ID for WUYWGWLOCRQXAJ-UHFFFAOYSA-N
ID: WUYWGWLOCRQXAJ-UHFFFAOYSA-N
Comment: Energy2
Num peaks: 20
26.00252542 1.387683167
41.00219107 0.9827950471
43.01784114 3.682668232
45.0334912 1.377794893
52.01817548 2.763173595
54.03382555 0.8226796069
57.0334912 1.245129637
59.04914126 0.9900276791
66.03382555 3.624179379
68.04947561 36.36017019
70.02874017 3.055762138
70.06512568 1.428514836
72.08077574 1.012306282
73.02840582 0.8905396382
84.04439023 0.9432627317
84.99202031 1.594596512
86.0600403 14.9247588
101.0233204 0.9165672453
103.0389705 0.8278561441
143.0338851 1.344563933

Name: +ve in-silico MS/MS by CFM-ID for KMFYFWPYRSDBRE-UHFFFAOYSA-N
ID: KMFYFWPYRSDBRE-UHFFFAOYSA-N
Comment: Energy0
Num peaks: 6
82.02874017 4.110036453
106.0651257 4.402630328
170.0270259 8.545433693
185.0379249 13.8782543
251.0484896 21.62285761
268.0750387 33.71110163

Name: +ve in-silico MS/MS by CFM-ID for KMFYFWPYRSDBRE-UHFFFAOYSA-N
ID: KMFYFWPYRSDBRE-UHFFFAOYSA-N
Comment: Energy1
Num peaks: 8
80.04947561 2.335302193
82.02874017 32.86124532
99.05528926 6.451412732
106.0651257 8.857603373
153.0004768 7.32821684
170.0270259 12.24599245
251.0484896 5.204377608
268.0750387 5.563377373

Name: +ve in-silico MS/MS by CFM-ID for KMFYFWPYRSDBRE-UHFFFAOYSA-N
ID: KMFYFWPYRSDBRE-UHFFFAOYSA-N
Comment: Energy2
Num peaks: 21
39.02292652 4.834293748
40.01817548 2.897346854
41.03857658 2.411911846
49.00727645 1.234429547
50.00252542 2.372319105
51.02292652 1.643023715
64.01817548 2.646896814
65.03857658 2.019006208
66.03382555 3.438106989
68.04947561 2.686677063
75.02292652 1.239873544
77.03857658 2.912805508
79.05422664 13.94445006
80.04947561 1.94597971
82.02874017 3.241110688
90.03382555 3.445136952
91.05422664 6.825109904
92.04947561 2.025898357
97.0396392 1.346826756
99.05528926 4.051513991
106.0651257 13.80768974

Name: +ve in-silico MS/MS by CFM-ID for JRNFDAGFYMJPGU-UHFFFAOYSA-N
ID: JRNFDAGFYMJPGU-UHFFFAOYSA-N
Comment: Energy0
Num peaks: 6
82.02874017 4.648815554
113.0709393 2.045527247
156.0113759 12.75973136
251.0484896 25.46789748
252.0437386 1.868873535
268.0750387 43.22106737

Name: +ve in-silico MS/MS by CFM-ID for JRNFDAGFYMJPGU-UHFFFAOYSA-N
ID: JRNFDAGFYMJPGU-UHFFFAOYSA-N
Comment: Energy1
Num peaks: 8
66.03382555 3.297108638
82.02874017 19.57491961
111.0552893 3.01763775
113.0709393 10.64924316
141.0004768 3.826437108
156.0113759 30.51685593
251.0484896 4.536124268
268.0750387 5.821682129

Name: +ve in-silico MS/MS by CFM-ID for JRNFDAGFYMJPGU-UHFFFAOYSA-N
ID: JRNFDAGFYMJPGU-UHFFFAOYSA-N
Comment: Energy2
Num peaks: 21
39.02292652 2.577484839
49.00727645 3.06131184
50.00252542 2.278363523
51.02292652 4.086461117
52.01817548 1.537010349
53.01342445 2.491248086
53.03857658 1.243505521
54.03382555 2.498526925
55.02907452 2.921070054
56.0130901 1.236086204
63.02292652 12.53033563
65.03857658 5.515173894
76.01817548 3.161517855
78.03382555 3.827197538
80.04947561 4.683071604
82.02874017 8.096459094
82.06512568 2.845373537
94.06512568 2.496126938
97.0396392 7.871318032
111.0552893 2.016949488
113.0709393 3.491482026

Name: +ve in-silico MS/MS by CFM-ID for CAXFNWFUAKXLTA-UHFFFAOYSA-N
ID: CAXFNWFUAKXLTA-UHFFFAOYSA-N
Comment: Energy0
Num peaks: 6
82.02874017 3.963791686
106.0651257 4.292436339
170.0270259 10.28394795
185.0379249 13.22466539
251.0484896 20.90404143
268.0750387 31.76692982

Name: +ve in-silico MS/MS by CFM-ID for CAXFNWFUAKXLTA-UHFFFAOYSA-N
ID: CAXFNWFUAKXLTA-UHFFFAOYSA-N
Comment: Energy1
Num peaks: 8
80.04947561 2.947631211
82.02874017 32.81083666
99.05528926 6.92824782
104.0494756 3.320024282
106.0651257 9.705631062
170.0270259 15.28317502
251.0484896 5.657711571
268.0750387 5.328730583

Name: +ve in-silico MS/MS by CFM-ID for CAXFNWFUAKXLTA-UHFFFAOYSA-N
ID: CAXFNWFUAKXLTA-UHFFFAOYSA-N
Comment: Energy2
Num peaks: 25
39.02292652 3.036997591
40.01817548 2.650143508
41.03857658 2.026028866
50.00252542 2.18270562
51.02292652 1.442088045
52.01817548 1.102989664
54.03382555 1.320089149
64.01817548 1.309086254
65.03857658 1.494350261
66.03382555 2.1368294
68.04947561 2.77538931
75.02292652 1.710325246
76.01817548 1.373900938
77.03857658 7.731119259
78.03382555 1.376966054
79.05422664 10.32946107
80.04947561 1.767254952
82.02874017 3.06664687
91.05422664 7.223774109
92.04947561 2.175728002
94.06512568 1.432531925
97.0396392 1.054667131
99.05528926 4.41808123
104.0494756 4.920215357
106.0651257 10.77099891

Name: +ve in-silico MS/MS by CFM-ID for DAUFGBIKKGOPJA-UHFFFAOYSA-N
ID: DAUFGBIKKGOPJA-UHFFFAOYSA-N
Comment: Energy0
Num peaks: 6
96.04439023 4.24393219
156.0113759 13.30296617
171.0222749 11.43508634
173.0379249 9.635527624
251.0484896 18.32767004
268.0750387 30.94337788

Name: +ve in-silico MS/MS by CFM-ID for DAUFGBIKKGOPJA-UHFFFAOYSA-N
ID: DAUFGBIKKGOPJA-UHFFFAOYSA-N
Comment: Energy1
Num peaks: 11
49.00727645 1.339243699
66.03382555 2.942659825
82.06512568 1.564174588
96.04439023 29.13767894
111.0552893 1.466921669
113.0709393 7.594754497
141.0004768 3.303704765
156.0113759 21.58616989
158.0270259 1.64065063
251.0484896 4.565306474
268.0750387 5.748444241

Name: +ve in-silico MS/MS by CFM-ID for DAUFGBIKKGOPJA-UHFFFAOYSA-N
ID: DAUFGBIKKGOPJA-UHFFFAOYSA-N
Comment: Energy2
Num peaks: 21
39.02292652 2.127846129
49.00727645 2.442269171
50.00252542 2.141338577
51.02292652 6.249467387
53.03857658 9.192288757
54.03382555 1.912328326
55.05422664 4.039058663
63.02292652 7.152161976
65.03857658 10.30450624
66.03382555 1.361525064
76.01817548 4.272541779
78.03382555 5.582727861
80.04947561 3.111999822
82.06512568 3.140175128
94.02874017 1.612401477
94.06512568 1.816741987
96.04439023 4.755841783
97.0396392 3.631187062
113.0709393 2.523161288
144.0113759 1.590535953
156.0113759 1.599110624

Name: +ve in-silico MS/MS by CFM-ID for ZRXDSRHCGYXVTI-UHFFFAOYSA-N
ID: ZRXDSRHCGYXVTI-UHFFFAOYSA-N
Comment: Energy0
Num peaks: 6
82.02874017 4.073887869
106.0651257 4.666013369
170.0270259 11.10714117
185.0379249 14.26937192
237.0328396 11.54982504
268.0750387 36.2802367

Name: +ve in-silico MS/MS by CFM-ID for ZRXDSRHCGYXVTI-UHFFFAOYSA-N
ID: ZRXDSRHCGYXVTI-UHFFFAOYSA-N
Comment: Energy1
Num peaks: 9
80.04947561 3.123158379
82.02874017 32.68055525
97.0396392 1.544834637
99.05528926 7.11563384
104.0494756 3.390478631
106.0651257 9.732407784
170.0270259 15.27610918
237.0328396 2.577683157
268.0750387 5.849003631

Name: +ve in-silico MS/MS by CFM-ID for ZRXDSRHCGYXVTI-UHFFFAOYSA-N
ID: ZRXDSRHCGYXVTI-UHFFFAOYSA-N
Comment: Energy2
Num peaks: 19
39.02292652 2.128148483
40.01817548 3.059428184
49.00727645 2.445738248
51.02292652 3.321742319
63.02292652 10.49791815
65.03857658 5.438245947
66.03382555 1.952739159
68.04947561 3.314764841
78.03382555 1.742739283
79.05422664 1.760364563
80.04947561 2.884358621
82.02874017 3.125233044
90.03382555 5.265267362
92.04947561 2.749082269
94.06512568 1.690600182
99.05528926 3.696119388
104.0494756 6.577943802
106.0651257 16.35486582
108.0807757 2.246741786

Name: +ve in-silico MS/MS by CFM-ID for GCJPLVOASQJVPY-UHFFFAOYSA-N
ID: GCJPLVOASQJVPY-UHFFFAOYSA-N
Comment: Energy0
Num peaks: 6
101.0385766 0.1589529749
221.0419477 0.2732210046
223.0575978 0.4657894113
225.0368623 0.3124757951
235.0212123 0.3006989215
251.0525124 97.77993636

Name: +ve in-silico MS/MS by CFM-ID for GCJPLVOASQJVPY-UHFFFAOYSA-N
ID: GCJPLVOASQJVPY-UHFFFAOYSA-N
Comment: Energy1
Num peaks: 6
209.0419477 1.470946797
221.0419477 2.283666107
223.0212123 1.37728054
223.0575978 4.119418258
225.0368623 2.37675688
251.0525124 83.56840321

Name: +ve in-silico MS/MS by CFM-ID for GCJPLVOASQJVPY-UHFFFAOYSA-N
ID: GCJPLVOASQJVPY-UHFFFAOYSA-N
Comment: Energy2
Num peaks: 10
151.0542266 12.12217925
197.0419477 10.34999178
207.0262976 14.82020695
209.0419477 6.512870156
221.0419477 7.96159133
223.0212123 3.421552574
223.0575978 8.932724075
225.0368623 4.612390521
235.0212123 7.913916191
251.0525124 5.868905874

Name: +ve in-silico MS/MS by CFM-ID for MGYOAVIKFJZHLN-UHFFFAOYSA-N
ID: MGYOAVIKFJZHLN-UHFFFAOYSA-N
Comment: Energy0
Num peaks: 6
197.0419477 0.2418269086
221.0419477 0.271849776
223.0575978 0.8502200532
225.0368623 0.2767037027
235.0212123 0.4241172902
251.0525124 96.89007806

Name: +ve in-silico MS/MS by CFM-ID for MGYOAVIKFJZHLN-UHFFFAOYSA-N
ID: MGYOAVIKFJZHLN-UHFFFAOYSA-N
Comment: Energy1
Num peaks: 6
209.0419477 2.03636823
223.0212123 1.161528435
223.0575978 0.934159309
225.0368623 2.170246884
235.0212123 3.196009822
251.0525124 85.94546722

Name: +ve in-silico MS/MS by CFM-ID for MGYOAVIKFJZHLN-UHFFFAOYSA-N
ID: MGYOAVIKFJZHLN-UHFFFAOYSA-N
Comment: Energy2
Num peaks: 10
151.0542266 3.112078853
165.0698767 4.122982108
189.0698767 2.944269471
195.0262976 4.015497028
197.0419477 11.8048783
207.0262976 22.04903267
209.0419477 3.305319516
221.0419477 10.87742371
223.0575978 12.59130931
235.0212123 6.306779694

Name: +ve in-silico MS/MS by CFM-ID for TVDMPSFZKRALQG-UHFFFAOYSA-N
ID: TVDMPSFZKRALQG-UHFFFAOYSA-N
Comment: Energy0
Num peaks: 6
101.0385766 0.1594332428
223.0212123 0.1083482006
223.0575978 0.4540641712
225.0368623 0.2743741883
235.0212123 0.2026919991
251.0525124 98.14130332

Name: +ve in-silico MS/MS by CFM-ID for TVDMPSFZKRALQG-UHFFFAOYSA-N
ID: TVDMPSFZKRALQG-UHFFFAOYSA-N
Comment: Energy1
Num peaks: 6
197.0419477 2.123303266
207.0262976 1.945027988
209.0419477 1.859016162
221.0419477 20.07044531
223.0575978 25.89167023
251.0525124 41.41419296

Name: +ve in-silico MS/MS by CFM-ID for TVDMPSFZKRALQG-UHFFFAOYSA-N
ID: TVDMPSFZKRALQG-UHFFFAOYSA-N
Comment: Energy2
Num peaks: 12
39.02292652 4.487721511
49.00727645 4.516686065
175.0542266 5.230513721
177.0698767 16.93574376
179.0855268 5.274219091
195.0262976 2.629403953
197.0419477 6.660643083
207.0262976 10.20468556
209.0419477 3.124696779
221.0419477 3.563925633
223.0575978 16.23751551
235.0212123 3.067518039

Name: +ve in-silico MS/MS by CFM-ID for MMZGWXDGLUPIKP-UHFFFAOYSA-N
ID: MMZGWXDGLUPIKP-UHFFFAOYSA-N
Comment: Energy0
Num peaks: 6
101.0385766 0.1592534859
211.0212123 0.150810255
223.0575978 0.4439552437
225.0368623 0.2747173231
235.0212123 0.3675862828
251.0525124 98.02994219

Name: +ve in-silico MS/MS by CFM-ID for MMZGWXDGLUPIKP-UHFFFAOYSA-N
ID: MMZGWXDGLUPIKP-UHFFFAOYSA-N
Comment: Energy1
Num peaks: 6
41.03857658 1.275069243
221.0419477 2.046481567
223.0575978 2.403071078
225.0368623 2.710706365
235.0212123 1.927101416
251.0525124 83.91227906

Name: +ve in-silico MS/MS by CFM-ID for MMZGWXDGLUPIKP-UHFFFAOYSA-N
ID: MMZGWXDGLUPIKP-UHFFFAOYSA-N
Comment: Energy2
Num peaks: 11
39.02292652 11.23270569
49.00727645 3.719221753
183.0262976 2.052925235
189.0698767 5.45926929
195.0262976 3.27199778
197.0419477 9.403789499
207.0262976 12.7788814
209.0419477 2.690941357
221.0419477 6.321275203
223.0575978 18.61308746
235.0212123 6.303040698

Name: +ve in-silico MS/MS by CFM-ID for SOAVPLBGNUSSTG-UHFFFAOYSA-N
ID: SOAVPLBGNUSSTG-UHFFFAOYSA-N
Comment: Energy0
Num peaks: 6
51.02292652 0.1599185426
147.0262976 0.1807931286
223.0575978 0.2981932707
225.0368623 0.2937571097
235.0212123 0.1502536514
251.0525124 98.64202509

Name: +ve in-silico MS/MS by CFM-ID for SOAVPLBGNUSSTG-UHFFFAOYSA-N
ID: SOAVPLBGNUSSTG-UHFFFAOYSA-N
Comment: Energy1
Num peaks: 6
147.0262976 0.9738023723
223.0212123 0.854996095
223.0575978 15.35312579
225.0368623 2.38381529
235.0212123 0.7108448402
251.0525124 76.70701024

Name: +ve in-silico MS/MS by CFM-ID for SOAVPLBGNUSSTG-UHFFFAOYSA-N
ID: SOAVPLBGNUSSTG-UHFFFAOYSA-N
Comment: Energy2
Num peaks: 9
101.0385766 12.52719466
103.0542266 4.141318278
197.0419477 8.998390552
207.0262976 6.176506042
223.0212123 5.194619742
223.0575978 24.65916967
225.0368623 6.610624596
235.0212123 5.934440036
251.0525124 5.761580658

Name: +ve in-silico MS/MS by CFM-ID for KLYFARVUHMZERN-UHFFFAOYSA-N
ID: KLYFARVUHMZERN-UHFFFAOYSA-N
Comment: Energy0
Num peaks: 6
39.02292652 0.1360095462
211.0212123 0.179700626
223.0575978 0.4498343688
225.0368623 0.3431945995
235.0212123 0.3505729485
251.0525124 98.25769755

Name: +ve in-silico MS/MS by CFM-ID for KLYFARVUHMZERN-UHFFFAOYSA-N
ID: KLYFARVUHMZERN-UHFFFAOYSA-N
Comment: Energy1
Num peaks: 6
91.05422664 1.317608601
223.0212123 1.411125009
223.0575978 2.771803698
225.0368623 3.044677436
235.0212123 1.701619953
251.0525124 87.71517546

Name: +ve in-silico MS/MS by CFM-ID for KLYFARVUHMZERN-UHFFFAOYSA-N
ID: KLYFARVUHMZERN-UHFFFAOYSA-N
Comment: Energy2
Num peaks: 9
181.0106476 5.251408332
183.0262976 3.154207377
195.0262976 5.072896556
197.0419477 15.17354202
207.0262976 3.615520952
223.0212123 2.806879906
223.0575978 31.84853945
225.0368623 3.487242934
235.0212123 10.16619895

Name: +ve in-silico MS/MS by CFM-ID for NCLAWIMARYWNIU-UHFFFAOYSA-N
ID: NCLAWIMARYWNIU-UHFFFAOYSA-N
Comment: Energy0
Num peaks: 6
41.03857658 0.1224610933
51.02292652 0.1590587583
223.0575978 0.4431595463
225.0368623 0.2410838619
235.0212123 0.3520723085
251.0525124 97.97388127

Name: +ve in-silico MS/MS by CFM-ID for NCLAWIMARYWNIU-UHFFFAOYSA-N
ID: NCLAWIMARYWNIU-UHFFFAOYSA-N
Comment: Energy1
Num peaks: 6
157.0106476 0.9497773266
221.0419477 2.004842899
223.0575978 2.51605687
225.0368623 2.006681883
235.0212123 1.364755776
251.0525124 84.7292519

Name: +ve in-silico MS/MS by CFM-ID for NCLAWIMARYWNIU-UHFFFAOYSA-N
ID: NCLAWIMARYWNIU-UHFFFAOYSA-N
Comment: Energy2
Num peaks: 10
39.02292652 13.68568283
171.0262976 2.474591943
183.0262976 1.965923924
195.0262976 3.4587995
197.0419477 9.758282325
207.0262976 14.55703281
209.0419477 3.183301611
221.0419477 5.726751944
223.0575978 18.75581187
235.0212123 6.670568796

Name: +ve in-silico MS/MS by CFM-ID for QFVNFGRNARTHSX-UHFFFAOYSA-N
ID: QFVNFGRNARTHSX-UHFFFAOYSA-N
Comment: Energy0
Num peaks: 6
117.0334912 0.2178447137
221.0419477 0.2734313608
223.0575978 0.4800662414
225.0368623 0.1882933094
235.0212123 0.2416710555
251.0525124 97.87815992

Name: +ve in-silico MS/MS by CFM-ID for QFVNFGRNARTHSX-UHFFFAOYSA-N
ID: QFVNFGRNARTHSX-UHFFFAOYSA-N
Comment: Energy1
Num peaks: 6
197.0419477 0.9610534524
209.0419477 4.131876641
221.0419477 2.189756448
223.0575978 3.988881071
225.0368623 1.397286577
251.0525124 81.08344967

Name: +ve in-silico MS/MS by CFM-ID for QFVNFGRNARTHSX-UHFFFAOYSA-N
ID: QFVNFGRNARTHSX-UHFFFAOYSA-N
Comment: Energy2
Num peaks: 11
181.0106476 2.67969195
195.0262976 3.601767279
197.0419477 6.808116258
207.0262976 19.6091463
209.0419477 6.814990387
221.0419477 11.8295916
223.0212123 3.06434537
223.0575978 12.09356289
225.0368623 4.554973244
235.0212123 4.170723085
251.0525124 6.968217287

Name: +ve in-silico MS/MS by CFM-ID for DVGQCSZJUZUFSI-UHFFFAOYSA-N
ID: DVGQCSZJUZUFSI-UHFFFAOYSA-N
Comment: Energy0
Num peaks: 6
197.0419477 0.1982151492
209.0419477 0.2480832666
221.0419477 0.2727094062
223.0575978 0.4803011568
235.0212123 0.3513219047
251.0525124 97.57774486

Name: +ve in-silico MS/MS by CFM-ID for DVGQCSZJUZUFSI-UHFFFAOYSA-N
ID: DVGQCSZJUZUFSI-UHFFFAOYSA-N
Comment: Energy1
Num peaks: 6
207.0262976 2.162372492
209.0419477 7.316865762
221.0419477 2.15484352
223.0575978 3.947950077
225.0368623 1.093558351
251.0525124 77.93006348

Name: +ve in-silico MS/MS by CFM-ID for DVGQCSZJUZUFSI-UHFFFAOYSA-N
ID: DVGQCSZJUZUFSI-UHFFFAOYSA-N
Comment: Energy2
Num peaks: 11
181.0106476 3.714419413
183.0262976 3.392794944
195.0262976 4.701407805
197.0419477 10.27509825
207.0262976 13.56923425
209.0419477 6.589366225
221.0419477 8.457670784
223.0575978 10.74029155
225.0368623 3.521524128
235.0212123 12.00762135
251.0525124 4.841567611

Name: +ve in-silico MS/MS by CFM-ID for ZRPOPQQDXKKTBS-UHFFFAOYSA-N
ID: ZRPOPQQDXKKTBS-UHFFFAOYSA-N
Comment: Energy0
Num peaks: 6
51.02292652 0.1595403775
117.0334912 0.2187427524
223.0575978 0.2950024502
225.0368623 0.212906446
235.0212123 0.1510437389
251.0525124 98.32775386

Name: +ve in-silico MS/MS by CFM-ID for ZRPOPQQDXKKTBS-UHFFFAOYSA-N
ID: ZRPOPQQDXKKTBS-UHFFFAOYSA-N
Comment: Energy1
Num peaks: 6
39.02292652 1.894154614
41.03857658 2.045020174
207.0262976 1.569305262
221.0419477 8.415643358
223.0575978 12.74443027
251.0525124 63.7413656

Name: +ve in-silico MS/MS by CFM-ID for ZRPOPQQDXKKTBS-UHFFFAOYSA-N
ID: ZRPOPQQDXKKTBS-UHFFFAOYSA-N
Comment: Energy2
Num peaks: 12
39.02292652 6.000415014
181.0106476 3.459515986
183.0262976 2.133335527
195.0262976 3.51765103
197.0419477 9.915976392
207.0262976 13.04339632
209.0419477 4.537194989
221.0419477 7.503989931
223.0575978 18.30258555
225.0368623 3.890951376
235.0212123 3.79414297
251.0525124 4.118885385

Name: +ve in-silico MS/MS by CFM-ID for GTEOHUVHUIKMJC-UHFFFAOYSA-N
ID: GTEOHUVHUIKMJC-UHFFFAOYSA-N
Comment: Energy0
Num peaks: 6
101.0385766 0.1587652072
209.0419477 0.3081750505
211.0212123 0.236864944
225.0368623 0.2364181254
235.0212123 0.3923893749
251.0525124 97.77397313

Name: +ve in-silico MS/MS by CFM-ID for GTEOHUVHUIKMJC-UHFFFAOYSA-N
ID: GTEOHUVHUIKMJC-UHFFFAOYSA-N
Comment: Energy1
Num peaks: 6
67.01784114 18.03796819
209.0419477 0.7180226235
223.0212123 1.375606941
225.0368623 1.778229222
235.0212123 1.935013024
251.0525124 71.86782965

Name: +ve in-silico MS/MS by CFM-ID for GTEOHUVHUIKMJC-UHFFFAOYSA-N
ID: GTEOHUVHUIKMJC-UHFFFAOYSA-N
Comment: Energy2
Num peaks: 11
67.01784114 2.306529176
151.0542266 13.15002331
170.9899121 3.454359959
183.0262976 4.157644659
209.0419477 17.0712156
211.0212123 2.324428051
221.0055622 3.268983573
223.0212123 4.914176007
225.0368623 6.675400297
235.0212123 17.94169466
251.0525124 6.373114374

Name: +ve in-silico MS/MS by CFM-ID for GZBRAFUROMBFRJ-UHFFFAOYSA-N
ID: GZBRAFUROMBFRJ-UHFFFAOYSA-N
Comment: Energy0
Num peaks: 6
51.02292652 0.0755804645
211.0212123 0.1021022811
223.0212123 0.07514896729
225.0368623 0.4834306762
235.0212123 0.2014488669
251.0525124 98.85297033

Name: +ve in-silico MS/MS by CFM-ID for GZBRAFUROMBFRJ-UHFFFAOYSA-N
ID: GZBRAFUROMBFRJ-UHFFFAOYSA-N
Comment: Energy1
Num peaks: 6
51.02292652 0.5317891262
101.0385766 0.9624603702
223.0212123 0.9294955535
225.0368623 2.274897917
235.0212123 0.9420453954
251.0525124 92.68406564

Name: +ve in-silico MS/MS by CFM-ID for GZBRAFUROMBFRJ-UHFFFAOYSA-N
ID: GZBRAFUROMBFRJ-UHFFFAOYSA-N
Comment: Energy2
Num peaks: 7
41.00219107 5.066840346
133.0106476 3.879637558
183.0262976 9.620526291
223.0212123 6.312879625
225.0368623 17.56741761
235.0212123 20.66743138
251.0525124 16.94083353

Name: +ve in-silico MS/MS by CFM-ID for MGZQCIOKVJQXCE-UHFFFAOYSA-N
ID: MGZQCIOKVJQXCE-UHFFFAOYSA-N
Comment: Energy0
Num peaks: 6
51.02292652 0.07580158486
101.0385766 0.1224421845
173.0055622 0.03071065495
223.0212123 0.075281656
225.0368623 0.5549762065
251.0525124 99.08339878

Name: +ve in-silico MS/MS by CFM-ID for MGZQCIOKVJQXCE-UHFFFAOYSA-N
ID: MGZQCIOKVJQXCE-UHFFFAOYSA-N
Comment: Energy1
Num peaks: 6
51.02292652 0.5372670274
101.0385766 1.328037545
173.0055622 0.4508610982
223.0212123 0.9353168426
225.0368623 2.574242188
251.0525124 93.44871413

Name: +ve in-silico MS/MS by CFM-ID for MGZQCIOKVJQXCE-UHFFFAOYSA-N
ID: MGZQCIOKVJQXCE-UHFFFAOYSA-N
Comment: Energy2
Num peaks: 7
101.0385766 7.098501774
133.0106476 4.437930562
197.0419477 3.347135267
199.0212123 3.095069745
223.0212123 7.98192646
225.0368623 32.5056208
251.0525124 23.53145261

Name: +ve in-silico MS/MS by CFM-ID for YFBKKZFCKBMRPW-UHFFFAOYSA-N
ID: YFBKKZFCKBMRPW-UHFFFAOYSA-N
Comment: Energy0
Num peaks: 6
25.00727645 0.07808458396
27.02292652 0.07897850432
51.02292652 0.06876177467
223.0212123 0.2318182699
225.0368623 0.5246765365
251.0525124 98.97496636

Name: +ve in-silico MS/MS by CFM-ID for YFBKKZFCKBMRPW-UHFFFAOYSA-N
ID: YFBKKZFCKBMRPW-UHFFFAOYSA-N
Comment: Energy1
Num peaks: 6
49.00727645 0.5290695674
51.02292652 1.056196814
201.0368623 0.3559105296
223.0212123 1.244397113
225.0368623 1.831544177
251.0525124 94.61152897

Name: +ve in-silico MS/MS by CFM-ID for YFBKKZFCKBMRPW-UHFFFAOYSA-N
ID: YFBKKZFCKBMRPW-UHFFFAOYSA-N
Comment: Energy2
Num peaks: 6
49.00727645 4.802945565
51.02292652 4.83232249
199.0212123 5.961307829
223.0212123 20.0609626
225.0368623 25.35581061
251.0525124 19.61886335

Name: +ve in-silico MS/MS by CFM-ID for QZAHFENVTKLLJW-UHFFFAOYSA-N
ID: QZAHFENVTKLLJW-UHFFFAOYSA-N
Comment: Energy0
Num peaks: 6
51.02292652 0.1223615684
211.0212123 0.1023680573
223.0212123 0.1069849971
225.0368623 0.33756425
235.0212123 0.2019048104
251.0525124 99.03058705

Name: +ve in-silico MS/MS by CFM-ID for QZAHFENVTKLLJW-UHFFFAOYSA-N
ID: QZAHFENVTKLLJW-UHFFFAOYSA-N
Comment: Energy1
Num peaks: 6
49.00727645 0.822600128
51.02292652 1.316204044
223.0212123 1.398003146
225.0368623 2.840966452
235.0212123 0.9348533798
251.0525124 91.83967409

Name: +ve in-silico MS/MS by CFM-ID for QZAHFENVTKLLJW-UHFFFAOYSA-N
ID: QZAHFENVTKLLJW-UHFFFAOYSA-N
Comment: Energy2
Num peaks: 6
49.00727645 16.03921642
51.02292652 7.767656536
223.0212123 9.521683368
225.0368623 13.65768105
235.0212123 22.35088002
251.0525124 17.92931598

Name: +ve in-silico MS/MS by CFM-ID for FOPWUXSGFYTLQM-UHFFFAOYSA-N
ID: FOPWUXSGFYTLQM-UHFFFAOYSA-N
Comment: Energy0
Num peaks: 6
51.02292652 0.1581691871
211.0212123 0.4345469821
223.0212123 0.2137042077
225.0368623 0.6342763647
235.0212123 0.7447616665
251.0525124 97.41635244

Name: +ve in-silico MS/MS by CFM-ID for FOPWUXSGFYTLQM-UHFFFAOYSA-N
ID: FOPWUXSGFYTLQM-UHFFFAOYSA-N
Comment: Energy1
Num peaks: 6
53.03857658 9.702109427
199.0212123 3.59161567
211.0212123 1.278447907
225.0368623 2.027224014
235.0212123 1.651272027
251.0525124 78.389749

Name: +ve in-silico MS/MS by CFM-ID for FOPWUXSGFYTLQM-UHFFFAOYSA-N
ID: FOPWUXSGFYTLQM-UHFFFAOYSA-N
Comment: Energy2
Num peaks: 11
39.02292652 2.751197372
159.0262976 7.657386317
185.0055622 3.575576077
199.0212123 7.66249194
201.0368623 3.707948184
209.0055622 4.865574732
211.0212123 6.197909756
223.0212123 9.34600554
225.0368623 12.05519658
235.0212123 16.15257369
251.0525124 6.592535379

Name: +ve in-silico MS/MS by CFM-ID for KGPGGAJDDNYVOE-UHFFFAOYSA-N
ID: KGPGGAJDDNYVOE-UHFFFAOYSA-N
Comment: Energy0
Num peaks: 6
185.0419477 0.3735699185
207.0262976 0.2661581454
209.0419477 0.3276060998
225.0368623 0.3358824928
235.0212123 0.3198493225
251.0525124 97.27660885

Name: +ve in-silico MS/MS by CFM-ID for KGPGGAJDDNYVOE-UHFFFAOYSA-N
ID: KGPGGAJDDNYVOE-UHFFFAOYSA-N
Comment: Energy1
Num peaks: 6
67.01784114 3.089902895
207.0262976 1.613307024
209.0419477 2.216290613
225.0368623 1.891354569
235.0212123 1.639932611
251.0525124 80.61654801

Name: +ve in-silico MS/MS by CFM-ID for KGPGGAJDDNYVOE-UHFFFAOYSA-N
ID: KGPGGAJDDNYVOE-UHFFFAOYSA-N
Comment: Energy2
Num peaks: 8
157.0106476 7.409908049
159.0262976 3.833052491
181.0106476 5.567699917
183.0262976 5.54753983
185.0419477 15.12141215
207.0262976 21.39583364
209.0419477 14.78508419
235.0212123 8.158242265

Name: +ve in-silico MS/MS by CFM-ID for IELAZIMPVCSMBO-UHFFFAOYSA-N
ID: IELAZIMPVCSMBO-UHFFFAOYSA-N
Comment: Energy0
Num peaks: 6
185.0419477 0.650032586
207.0262976 0.2826861188
209.0419477 0.2694998502
225.0368623 0.3133688301
235.0212123 0.3191396246
251.0525124 96.98830766

Name: +ve in-silico MS/MS by CFM-ID for IELAZIMPVCSMBO-UHFFFAOYSA-N
ID: IELAZIMPVCSMBO-UHFFFAOYSA-N
Comment: Energy1
Num peaks: 6
67.01784114 2.579419919
207.0262976 2.159418287
209.0419477 2.410258753
225.0368623 1.292283347
235.0212123 1.651122131
251.0525124 81.3613236

Name: +ve in-silico MS/MS by CFM-ID for IELAZIMPVCSMBO-UHFFFAOYSA-N
ID: IELAZIMPVCSMBO-UHFFFAOYSA-N
Comment: Energy2
Num peaks: 11
49.00727645 2.523012371
157.0106476 8.680862978
159.0262976 4.886373354
183.0262976 2.488737042
185.0419477 22.95118927
207.0262976 15.27843331
209.0419477 6.592127786
221.0055622 2.238867305
225.0368623 2.744792711
235.0212123 11.22018131
251.0525124 2.620092844

Name: +ve in-silico MS/MS by CFM-ID for GKBTUAXLEHBTCS-UHFFFAOYSA-N
ID: GKBTUAXLEHBTCS-UHFFFAOYSA-N
Comment: Energy0
Num peaks: 6
101.0385766 0.03342717507
173.0055622 0.02287743382
201.0368623 0.03096236167
223.0212123 0.1134417982
225.0368623 0.3255712181
251.0525124 99.45076215

Name: +ve in-silico MS/MS by CFM-ID for GKBTUAXLEHBTCS-UHFFFAOYSA-N
ID: GKBTUAXLEHBTCS-UHFFFAOYSA-N
Comment: Energy1
Num peaks: 6
49.00727645 0.4604166965
51.02292652 0.7311309392
101.0385766 0.4820210428
223.0212123 1.307330716
225.0368623 2.688132998
251.0525124 94.02089261

Name: +ve in-silico MS/MS by CFM-ID for GKBTUAXLEHBTCS-UHFFFAOYSA-N
ID: GKBTUAXLEHBTCS-UHFFFAOYSA-N
Comment: Energy2
Num peaks: 6
177.0698767 4.45946048
199.0212123 4.53201744
201.0368623 2.762246457
223.0212123 15.7210017
225.0368623 30.30365814
251.0525124 30.65711859

Name: +ve in-silico MS/MS by CFM-ID for WKXXZKCFOCEZNN-UHFFFAOYSA-N
ID: WKXXZKCFOCEZNN-UHFFFAOYSA-N
Comment: Energy0
Num peaks: 6
113.0597059 3.225112449
128.0261533 3.161157267
141.0546206 11.62737419
222.0680181 14.18338616
250.0629328 14.90513035
268.0734974 39.91039308

Name: +ve in-silico MS/MS by CFM-ID for WKXXZKCFOCEZNN-UHFFFAOYSA-N
ID: WKXXZKCFOCEZNN-UHFFFAOYSA-N
Comment: Energy1
Num peaks: 11
67.05422664 3.110858909
95.04914126 13.43491431
97.06479133 4.17345221
113.0597059 3.566452166
128.0261533 4.037795237
141.0546206 17.53778643
182.036718 3.169048835
222.0680181 11.55134072
224.0836682 2.121688509
250.0629328 11.71778051
268.0734974 7.580315517

Name: +ve in-silico MS/MS by CFM-ID for WKXXZKCFOCEZNN-UHFFFAOYSA-N
ID: WKXXZKCFOCEZNN-UHFFFAOYSA-N
Comment: Energy2
Num peaks: 7
65.03857658 2.912014959
67.05422664 30.82053348
69.06987671 6.199326478
95.04914126 27.03682076
97.02840582 2.293284675
97.06479133 6.662072963
113.0597059 4.442314673

Name: +ve in-silico MS/MS by CFM-ID for RSIISTGSENSBCD-UHFFFAOYSA-N
ID: RSIISTGSENSBCD-UHFFFAOYSA-N
Comment: Energy0
Num peaks: 14
44.04947561 3.131115712
55.01784114 12.15877009
72.04439023 2.108827376
76.02154661 2.893363102
94.02874017 2.643423245
98.0600403 9.922010576
126.0008112 1.842524111
130.0321113 4.315941319
132.0477614 3.457644898
155.0491413 4.014482282
215.0525124 2.3613607
232.0790615 8.230531075
268.0790615 3.97662858
286.0896262 19.32754877

Name: +ve in-silico MS/MS by CFM-ID for RSIISTGSENSBCD-UHFFFAOYSA-N
ID: RSIISTGSENSBCD-UHFFFAOYSA-N
Comment: Energy1
Num peaks: 13
27.02292652 2.758157541
42.03382555 2.842109926
44.04947561 8.319248242
55.01784114 13.39590158
76.02154661 2.051086816
98.0600403 3.748069285
155.0491413 20.2175526
157.0647913 1.72528665
189.0368623 2.303442798
215.0525124 6.157701256
232.0790615 12.73706256
268.0790615 1.777413962
286.0896262 3.05649532

Name: +ve in-silico MS/MS by CFM-ID for RSIISTGSENSBCD-UHFFFAOYSA-N
ID: RSIISTGSENSBCD-UHFFFAOYSA-N
Comment: Energy2
Num peaks: 17
27.02292652 2.487779385
40.01817548 4.935155015
42.03382555 6.888553302
44.04947561 16.43110846
46.06512568 1.310833675
53.00219107 3.539624819
55.01784114 13.53368632
61.01064758 1.945280201
71.99024648 2.069487316
72.04439023 1.789891261
74.00589655 2.581148949
76.02154661 12.14885484
78.03719668 2.201411666
129.0698767 1.399931004
155.0491413 4.06415169
189.0368623 1.514410332
215.0525124 1.165931841

Name: +ve in-silico MS/MS by CFM-ID for YSNABXSEHNLERR-UHFFFAOYSA-N
ID: YSNABXSEHNLERR-UHFFFAOYSA-N
Comment: Energy0
Num peaks: 6
113.0145673 1.513121571
130.0411164 75.32428382
226.0822323 0.9860058718
228.0778959 1.784874257
229.0619114 0.6584215954
246.0884605 11.74751677

Name: +ve in-silico MS/MS by CFM-ID for YSNABXSEHNLERR-UHFFFAOYSA-N
ID: YSNABXSEHNLERR-UHFFFAOYSA-N
Comment: Energy1
Num peaks: 6
44.0130901 5.224798173
87.03530277 2.914928328
101.0145673 1.90252094
102.0462018 3.616642625
113.0145673 2.399549427
130.0411164 67.0426793

Name: +ve in-silico MS/MS by CFM-ID for YSNABXSEHNLERR-UHFFFAOYSA-N
ID: YSNABXSEHNLERR-UHFFFAOYSA-N
Comment: Energy2
Num peaks: 13
28.01817548 1.261266571
43.02907452 24.8374104
45.04472458 21.05160311
47.06037464 1.214722165
58.00875367 1.22677798
60.02440374 1.590829711
75.03530277 1.491231847
87.03530277 2.265592539
96.0192381 1.863536008
101.0145673 3.893416107
102.0462018 2.579991557
113.0145673 7.564840834
130.0411164 10.09810543

Name: +ve in-silico MS/MS by CFM-ID for QJTQYSURFFQFKB-FLIBITNWSA-N
ID: QJTQYSURFFQFKB-FLIBITNWSA-N
Comment: Energy0
Num peaks: 14
59.01275576 1.65202678
84.04439023 2.60576045
114.0549549 1.642687285
130.0498695 8.515550115
132.0655196 2.574944059
182.0811697 5.068542077
184.0968197 1.831909021
196.0604342 1.452631612
198.0760843 1.899622725
200.0917343 9.653735499
210.0760843 7.655094105
214.0709989 2.184020487
228.086649 17.34800341
246.0972137 17.22137828

Name: +ve in-silico MS/MS by CFM-ID for QJTQYSURFFQFKB-FLIBITNWSA-N
ID: QJTQYSURFFQFKB-FLIBITNWSA-N
Comment: Energy1
Num peaks: 23
57.0334912 2.45243761
69.0334912 1.208490388
71.04914126 1.213472589
73.02840582 1.406331565
84.04439023 16.71998316
86.0600403 4.246374459
112.0393049 2.105136458
113.0233204 2.296907083
114.0549549 2.594446102
115.0389705 2.236846178
126.0185694 1.303394185
130.0498695 14.64759613
132.0655196 1.434478106
154.086255 2.408568507
168.0655196 1.50913812
170.0811697 1.359071033
182.0811697 4.537147128
184.0968197 2.163145483
200.0917343 6.630010466
210.0760843 1.668039612
214.0709989 1.188580916
228.086649 3.201704499
246.0972137 1.664334421

Name: +ve in-silico MS/MS by CFM-ID for QJTQYSURFFQFKB-FLIBITNWSA-N
ID: QJTQYSURFFQFKB-FLIBITNWSA-N
Comment: Energy2
Num peaks: 31
15.02292652 1.449217552
25.00727645 1.338061202
27.02292652 3.345639209
29.03857658 0.9576134831
41.00219107 3.299087509
43.01784114 6.59131399
45.0334912 1.119778433
53.00219107 1.575949051
55.01784114 2.349661132
57.0334912 3.726706502
59.01275576 2.487088249
59.04914126 1.004515848
61.02840582 1.883054449
69.0334912 4.027926391
71.04914126 1.081910736
73.02840582 2.111692205
84.04439023 5.342210951
86.0600403 2.316809938
100.0393049 1.428301735
114.0549549 1.388323194
115.0389705 2.800392481
126.0549549 3.146309917
130.0498695 4.990224836
142.0498695 1.613932364
154.086255 5.786407926
156.0655196 2.662106616
168.0655196 2.687368488
170.0811697 3.013625301
182.0811697 0.884662704
184.0968197 0.9528202206
200.0917343 1.478627322

Name: +ve in-silico MS/MS by CFM-ID for BNFCYCFHNOGRCY-UHFFFAOYSA-N
ID: BNFCYCFHNOGRCY-UHFFFAOYSA-N
Comment: Energy0
Num peaks: 6
48.98395416 1.854497597
152.1069905 1.892317292
170.1175552 10.63037239
204.0421973 2.961053098
228.0785828 9.198265589
246.0891475 60.44248266

Name: +ve in-silico MS/MS by CFM-ID for BNFCYCFHNOGRCY-UHFFFAOYSA-N
ID: BNFCYCFHNOGRCY-UHFFFAOYSA-N
Comment: Energy1
Num peaks: 31
39.02292652 1.227057069
41.00219107 0.8719316415
41.03857658 0.8158459526
43.05422664 1.362053682
51.02292652 0.8865215611
76.97886878 6.942098708
96.08077574 2.913188044
100.0756904 1.329712552
110.0964258 0.9894105616
111.0440559 3.161996292
126.0549549 4.77551355
128.070605 2.635577758
130.0054179 1.229620312
140.1069905 0.8076669057
146.036718 1.436178414
152.1069905 6.042530782
168.0655196 0.9040784407
168.1019051 0.8374397518
170.036718 2.085316563
170.1175552 8.513822572
172.0159826 1.184577127
172.0523681 1.054243481
174.0316326 0.8877628933
184.0523681 1.932281264
186.0316326 1.910078589
186.0680181 2.026536287
204.0421973 3.923877879
210.1124698 1.496806022
216.0785828 2.14867525
228.0785828 3.054929781
246.0891475 8.362930596

Name: +ve in-silico MS/MS by CFM-ID for BNFCYCFHNOGRCY-UHFFFAOYSA-N
ID: BNFCYCFHNOGRCY-UHFFFAOYSA-N
Comment: Energy2
Num peaks: 31
39.02292652 1.788227593
48.98395416 3.279245595
49.00727645 0.9651691603
51.02292652 4.852060872
53.03857658 0.8312661559
58.06512568 5.928811282
58.9683041 1.103831959
70.06512568 1.160907452
74.96321872 0.8525469264
76.97886878 2.638669926
80.04947561 0.8498117502
81.0334912 3.31371411
82.06512568 2.078621289
84.08077574 3.072864137
94.06512568 1.766475054
96.08077574 3.961713904
100.0756904 2.872747533
108.0807757 1.196269443
110.0964258 2.210536064
111.0440559 4.007952608
114.0913404 1.009663703
126.0549549 4.618654412
130.0054179 0.7925074172
140.1069905 1.549214562
146.036718 3.480134406
152.1069905 7.667169757
154.086255 2.168500898
156.0210679 1.203981631
158.036718 1.754342506
170.1175552 1.26563352
186.0316326 0.8162692451

Name: +ve in-silico MS/MS by CFM-ID for RTPMFHLEPILYNF-UHFFFAOYSA-N
ID: RTPMFHLEPILYNF-UHFFFAOYSA-N
Comment: Energy0
Num peaks: 6
48.98395416 1.999002014
76.97886878 1.704498538
170.1175552 8.531279682
204.0421973 5.319950802
228.0785828 5.176348805
246.0891475 64.40447032

Name: +ve in-silico MS/MS by CFM-ID for RTPMFHLEPILYNF-UHFFFAOYSA-N
ID: RTPMFHLEPILYNF-UHFFFAOYSA-N
Comment: Energy1
Num peaks: 25
41.00219107 1.306470896
43.01784114 1.055381627
43.05422664 1.138222271
55.01784114 1.907745315
57.0334912 1.782221523
58.06512568 1.103070956
65.03857658 0.9392209815
76.97886878 7.204830792
81.0334912 1.477605288
83.04914126 4.774722446
100.0756904 1.04594635
111.0440559 3.937124021
126.0549549 4.294553777
128.070605 1.762058864
136.0523681 1.059874021
152.1069905 5.513902378
168.0655196 0.9097090919
170.1175552 10.8675681
186.0316326 1.829364292
196.0968197 1.112441325
204.0421973 5.312459494
210.1124698 2.198271034
228.0785828 3.727349357
230.0578474 1.04369929
246.0891475 13.2322885

Name: +ve in-silico MS/MS by CFM-ID for RTPMFHLEPILYNF-UHFFFAOYSA-N
ID: RTPMFHLEPILYNF-UHFFFAOYSA-N
Comment: Energy2
Num peaks: 28
39.02292652 5.157445949
41.00219107 1.028734262
41.03857658 2.575184629
48.98395416 3.445727124
49.00727645 2.05512229
51.02292652 4.808108541
53.00219107 1.80564198
53.03857658 2.667503708
55.01784114 3.589756646
55.05422664 1.099414066
57.0334912 1.01445865
58.06512568 12.55606252
58.9683041 3.164795689
74.96321872 1.264780245
76.97886878 5.219140904
83.04914126 0.8346789431
91.98976782 1.685971263
100.0756904 1.495398833
111.0440559 7.576371873
126.0549549 2.785769868
126.0913404 1.548135249
134.0003325 0.8380649577
136.0523681 2.088450821
152.1069905 4.807122817
154.086255 1.784657293
160.0159826 0.7871152397
170.1175552 1.195404768
186.0316326 1.494147811

Name: +ve in-silico MS/MS by CFM-ID for FABSLVMFFPKEIU-UHFFFAOYSA-N
ID: FABSLVMFFPKEIU-UHFFFAOYSA-N
Comment: Energy0
Num peaks: 6
111.0440559 3.570445005
152.1069905 2.30756913
170.1175552 9.581409291
204.0421973 2.685237817
228.0785828 11.1890831
246.0891475 55.77509711

Name: +ve in-silico MS/MS by CFM-ID for FABSLVMFFPKEIU-UHFFFAOYSA-N
ID: FABSLVMFFPKEIU-UHFFFAOYSA-N
Comment: Energy1
Num peaks: 25
41.00219107 0.9159936482
43.05422664 1.476196557
53.00219107 1.166016269
55.01784114 2.217606568
57.0334912 0.9605854079
58.06512568 0.9777560234
76.97886878 6.804959024
96.08077574 1.940917959
111.0440559 12.10703903
126.0549549 5.27546979
128.070605 2.845326759
140.1069905 1.139885314
152.1069905 5.545661733
168.0655196 0.924122155
168.1019051 0.912696412
170.036718 1.245708036
170.1175552 9.544709355
172.0523681 0.9335912935
186.0316326 1.899109611
204.0421973 3.80996466
210.1124698 1.521007495
214.0629328 0.9646250858
216.0785828 3.073451461
228.0785828 3.023286235
246.0891475 9.479254357

Name: +ve in-silico MS/MS by CFM-ID for FABSLVMFFPKEIU-UHFFFAOYSA-N
ID: FABSLVMFFPKEIU-UHFFFAOYSA-N
Comment: Energy2
Num peaks: 31
39.02292652 1.325535857
48.98395416 2.19004155
49.00727645 1.085449194
51.02292652 1.942809835
53.00219107 3.332359553
53.03857658 1.293895331
55.01784114 10.11816759
57.0334912 2.461438846
58.06512568 2.338696533
58.9683041 1.097656119
67.01784114 0.9825468037
76.97886878 1.707112216
84.08077574 0.9903488354
85.02840582 2.104042073
96.08077574 1.779340084
111.0440559 9.057313864
112.0756904 1.601275674
114.0913404 2.451304156
126.0549549 5.653814866
126.0913404 2.806595192
136.0523681 0.7967419925
140.1069905 0.9925385224
146.036718 1.06917415
150.0913404 0.8565842486
152.1069905 11.39390496
154.086255 2.097996135
158.036718 1.064679416
170.1175552 1.501814984
172.0523681 1.469856159
174.0680181 0.9560125268
186.0316326 1.089369135

Name: +ve in-silico MS/MS by CFM-ID for FWSAMLGSYQFMQW-UHFFFAOYSA-N
ID: FWSAMLGSYQFMQW-UHFFFAOYSA-N
Comment: Energy0
Num peaks: 6
57.06987671 5.705736161
75.08044139 4.122067656
121.0284058 23.4260158
138.0549549 8.203558291
212.0108972 2.642419611
286.0840621 38.41097805

Name: +ve in-silico MS/MS by CFM-ID for FWSAMLGSYQFMQW-UHFFFAOYSA-N
ID: FWSAMLGSYQFMQW-UHFFFAOYSA-N
Comment: Energy1
Num peaks: 13
55.05422664 1.824411697
57.06987671 12.34273387
75.08044139 2.753105579
91.98976782 1.683446743
95.04914126 1.609918941
120.0443902 1.604219906
121.0284058 30.57836833
138.0549549 11.14674948
166.0629328 2.775996213
212.0108972 3.862769689
230.0214619 2.752137442
268.0734974 1.363596638
286.0840621 6.265174262

Name: +ve in-silico MS/MS by CFM-ID for FWSAMLGSYQFMQW-UHFFFAOYSA-N
ID: FWSAMLGSYQFMQW-UHFFFAOYSA-N
Comment: Energy2
Num peaks: 18
39.02292652 1.625528281
41.03857658 1.742961448
43.05422664 1.705976023
49.00727645 7.319498561
51.02292652 8.365801167
53.00219107 1.404154103
53.03857658 3.186837609
57.06987671 6.781149896
77.00219107 2.967265352
79.01784114 2.156376267
89.00219107 3.577664858
91.01784114 2.701278321
91.98976782 2.190792861
92.99710569 1.386421837
93.0334912 7.514276265
95.01275576 1.460050313
105.0334912 2.592469536
121.0284058 22.23635885

Name: +ve in-silico MS/MS by CFM-ID for UVMIHYGDCXLPJP-UHFFFAOYSA-N
ID: UVMIHYGDCXLPJP-UHFFFAOYSA-N
Comment: Energy0
Num peaks: 6
97.01064758 6.905724046
105.0334912 1.442530301
107.0491413 23.57616857
109.0106476 1.644741341
111.0262976 4.919109205
246.0947116 51.70367347

Name: +ve in-silico MS/MS by CFM-ID for UVMIHYGDCXLPJP-UHFFFAOYSA-N
ID: UVMIHYGDCXLPJP-UHFFFAOYSA-N
Comment: Energy1
Num peaks: 14
49.00727645 1.290299617
51.02292652 1.799826221
79.05422664 4.067969026
97.01064758 3.126670001
107.0491413 35.25742289
109.0106476 1.481218194
111.0262976 1.454534891
123.0262976 1.775986239
125.0419477 2.358120488
136.0756904 3.740357946
152.0528467 2.834269364
160.0756904 5.538028513
162.0913404 8.290029591
246.0947116 8.129701187

Name: +ve in-silico MS/MS by CFM-ID for UVMIHYGDCXLPJP-UHFFFAOYSA-N
ID: UVMIHYGDCXLPJP-UHFFFAOYSA-N
Comment: Energy2
Num peaks: 13
49.00727645 3.65265022
51.02292652 8.750629109
53.03857658 3.734886411
63.02292652 3.199772495
65.03857658 7.496052645
67.05422664 2.156339635
75.02292652 5.448813272
77.03857658 5.642919063
79.05422664 14.0225914
97.01064758 4.786359809
105.0334912 2.429366909
107.0491413 16.7286899
111.0262976 2.562223162

Name: +ve in-silico MS/MS by CFM-ID for ULQFHSDAFAYLOD-UHFFFAOYSA-N
ID: ULQFHSDAFAYLOD-UHFFFAOYSA-N
Comment: Energy0
Num peaks: 6
72.05562361 6.131830046
140.1182239 4.879996888
215.0388822 10.0589316
230.0497812 1.455389167
250.1105516 1.408418976
286.0872294 61.31470835

Name: +ve in-silico MS/MS by CFM-ID for ULQFHSDAFAYLOD-UHFFFAOYSA-N
ID: ULQFHSDAFAYLOD-UHFFFAOYSA-N
Comment: Energy1
Num peaks: 11
197.987181 3.010289065
200.002831 2.861331313
206.0731035 3.908142254
211.0075821 3.098926907
213.0232321 2.440016643
215.0388822 22.35512814
226.0184811 1.842870801
230.0497812 1.845147138
240.0341312 3.181696545
242.0497812 27.36746745
244.0654313 8.626780503

Name: +ve in-silico MS/MS by CFM-ID for ULQFHSDAFAYLOD-UHFFFAOYSA-N
ID: ULQFHSDAFAYLOD-UHFFFAOYSA-N
Comment: Energy2
Num peaks: 28
39.02292652 2.881031037
41.03857658 1.638813546
42.03382555 1.162982348
43.05422664 4.183582127
44.04947561 1.024454992
45.04472458 0.8887677296
55.02907452 0.9876066267
67.05422664 6.562326934
69.06987671 6.024263767
70.03997355 2.31693606
72.05562361 12.78019395
82.06512568 0.9337897228
84.08077574 3.017838786
86.0964258 1.165557582
165.0465544 1.347215607
170.9762819 5.006696452
172.991932 2.05834909
175.0075821 0.9115522613
179.0622045 3.69486299
184.991932 1.02164428
185.987181 1.463167521
194.0731035 1.67915106
196.0887536 1.262729695
199.0075821 1.635925713
201.0232321 1.287854199
213.0232321 1.926097244
215.0388822 9.796575641
230.0497812 1.466156157

Name: +ve in-silico MS/MS by CFM-ID for RNKCUVKXNGNAFJ-UHFFFAOYSA-N
ID: RNKCUVKXNGNAFJ-UHFFFAOYSA-N
Comment: Energy0
Num peaks: 6
72.05562361 6.143916803
140.1182239 4.914054132
215.0388822 10.0697477
230.0497812 1.484536763
250.1105516 1.43341535
286.0872294 61.87606881

Name: +ve in-silico MS/MS by CFM-ID for RNKCUVKXNGNAFJ-UHFFFAOYSA-N
ID: RNKCUVKXNGNAFJ-UHFFFAOYSA-N
Comment: Energy1
Num peaks: 15
43.02907452 1.712482314
72.05562361 3.853307874
200.002831 3.902187632
202.0184811 1.546114542
211.0075821 1.486413222
213.0232321 3.253924939
214.0184811 1.09929347
215.0388822 18.34364939
230.0497812 4.908796338
240.0341312 6.444450635
242.0497812 10.00022826
244.0654313 14.55381133
257.0606803 1.660426965
259.0763303 2.369612509
286.0872294 5.225085293

Name: +ve in-silico MS/MS by CFM-ID for RNKCUVKXNGNAFJ-UHFFFAOYSA-N
ID: RNKCUVKXNGNAFJ-UHFFFAOYSA-N
Comment: Energy2
Num peaks: 28
39.02292652 2.873585773
41.03857658 1.647341721
42.03382555 1.430218105
43.02907452 3.339680193
43.05422664 4.169714637
45.04472458 1.668168026
67.05422664 6.598297357
69.06987671 6.057452157
70.03997355 1.975499319
72.05562361 11.55811595
80.04947561 0.8529824907
82.06512568 0.915144934
84.08077574 3.034497582
86.0964258 1.171740382
165.0465544 1.354652383
170.9762819 4.937442482
172.991932 2.0697114
175.0075821 0.9165841283
179.0622045 3.324423374
184.991932 1.027283867
185.987181 1.425414722
194.0731035 1.6858433
196.0887536 1.422676709
199.0075821 1.64437528
201.0232321 1.267193031
213.0232321 2.02707047
215.0388822 8.596317802
230.0497812 1.574790308

Name: +ve in-silico MS/MS by CFM-ID for YCGHBSNILFYLFG-UHFFFAOYSA-N
ID: YCGHBSNILFYLFG-UHFFFAOYSA-N
Comment: Energy0
Num peaks: 12
70.03997355 5.12536152
77.01525429 1.519450663
138.1025738 4.058011726
140.1182239 1.018885343
217.0545323 7.184519681
250.1105516 8.465029713
256.0402792 1.078306347
258.0559292 2.694610218
259.0763303 2.270672245
260.0715793 1.24203731
270.0559292 1.399769137
286.0872294 44.42137827

Name: +ve in-silico MS/MS by CFM-ID for YCGHBSNILFYLFG-UHFFFAOYSA-N
ID: YCGHBSNILFYLFG-UHFFFAOYSA-N
Comment: Energy1
Num peaks: 30
43.02907452 0.7629537733
70.03997355 1.803627871
74.99960423 0.6688277255
77.01525429 0.5719503055
96.08077574 0.6577213775
106.9449818 0.8680612212
108.9606319 2.21733476
120.0807757 0.6405784354
134.0964258 3.473383556
136.1120759 1.068414312
181.0778545 0.5583930674
182.0731035 0.5775887254
200.002831 2.135557769
202.0184811 1.380706808
206.0731035 0.5968307201
208.0887536 8.330206433
213.0232321 2.420864473
215.0388822 2.118374974
217.0545323 13.47022327
228.0341312 1.709799177
232.0654313 2.660828525
240.0341312 0.9813756297
242.0497812 2.345287181
244.0402792 0.6292915175
244.0654313 21.57314455
255.0450302 0.8652449472
259.0763303 2.315321245
269.0606803 0.7126786644
270.0559292 0.9934251486
286.0872294 0.9812511464

Name: +ve in-silico MS/MS by CFM-ID for YCGHBSNILFYLFG-UHFFFAOYSA-N
ID: YCGHBSNILFYLFG-UHFFFAOYSA-N
Comment: Energy2
Num peaks: 31
39.02292652 1.249349214
41.03857658 1.206851743
42.03382555 3.074031589
43.02907452 1.362264012
43.05422664 1.844633057
53.01342445 0.9079468662
67.05422664 1.986029963
69.06987671 2.113310071
70.03997355 11.49267661
71.08552677 1.665585066
72.98395416 1.656451136
74.99960423 1.753914275
77.01525429 1.397230353
84.08077574 2.623928954
86.0964258 0.8794912846
106.9449818 1.048241136
146.9762819 1.447923332
172.991932 1.670190701
179.0622045 1.00645652
181.0778545 2.488339042
189.0232321 1.109517619
196.0887536 1.653694432
198.1044036 0.9917370313
201.0232321 0.9237225126
208.0636015 1.091885468
210.0792515 1.492168969
215.0388822 1.442099119
217.0545323 6.916106512
232.0654313 1.075827377
256.0402792 0.8758347526
270.0559292 1.066756518

Name: +ve in-silico MS/MS by CFM-ID for WLGKFUFQHINLPO-UHFFFAOYSA-N
ID: WLGKFUFQHINLPO-UHFFFAOYSA-N
Comment: Energy0
Num peaks: 13
70.03997355 5.09043348
74.99960423 2.265100542
138.1025738 3.861591942
140.1182239 1.010225875
210.0792515 1.009765787
217.0545323 7.094676872
242.0246291 0.8347354786
250.1105516 8.570825702
256.0402792 1.065715594
258.0559292 1.493792308
259.0763303 2.279567882
270.0559292 1.960455408
286.0872294 43.89118255

Name: +ve in-silico MS/MS by CFM-ID for WLGKFUFQHINLPO-UHFFFAOYSA-N
ID: WLGKFUFQHINLPO-UHFFFAOYSA-N
Comment: Energy1
Num peaks: 31
43.02907452 0.7217544943
70.03997355 1.911358016
74.99960423 1.314310336
84.98395416 0.7460451991
106.9449818 1.488781749
108.9606319 0.670029121
110.9762819 0.7688874388
120.0807757 0.8017754923
132.0807757 1.236074236
134.0964258 1.315342571
168.0574535 1.011046597
174.1025738 1.207762957
180.0574535 1.370023856
182.0731035 0.8063273025
184.0887536 0.7159316932
200.002831 2.034170055
202.0184811 1.292042229
208.0887536 7.720694077
213.0232321 2.279558474
215.0388822 1.925000623
217.0545323 12.49040759
228.0341312 1.556168992
232.0654313 2.381814167
240.0341312 0.9419549547
242.0497812 2.430405337
244.0654313 19.97592971
255.0450302 0.8304891016
259.0763303 2.134985966
269.0606803 0.6839385798
270.0559292 0.715390443
286.0872294 0.9100562538

Name: +ve in-silico MS/MS by CFM-ID for WLGKFUFQHINLPO-UHFFFAOYSA-N
ID: WLGKFUFQHINLPO-UHFFFAOYSA-N
Comment: Energy2
Num peaks: 31
39.02292652 1.56981276
42.03382555 3.030089687
43.02907452 1.352161635
43.05422664 1.800354921
53.01342445 0.8949952302
58.9683041 1.444044233
60.98395416 0.7726539241
67.05422664 1.96146872
69.06987671 2.089358429
70.03997355 12.25296502
71.08552677 1.644986767
72.98395416 1.779819467
74.99960423 2.457999652
84.08077574 2.489461708
86.0964258 0.859433877
146.9762819 1.410312901
156.0574535 0.8652635167
172.991932 1.575149864
179.0622045 1.020328121
181.0778545 2.484585526
191.0388822 1.082212919
196.0887536 1.556362233
198.0792515 1.395067827
198.1044036 0.8986686384
201.0232321 0.8517441407
215.0388822 1.393338261
217.0545323 6.7411297
222.0792515 0.7635386452
232.0654313 1.039919345
256.0402792 0.8990611792
270.0559292 1.447498115

Name: +ve in-silico MS/MS by CFM-ID for MHVWNXJRMLKOIX-UHFFFAOYSA-N
ID: MHVWNXJRMLKOIX-UHFFFAOYSA-N
Comment: Energy0
Num peaks: 17
43.05422664 1.020349387
70.03997355 4.894195724
108.9606319 1.157091878
110.9762819 1.610603467
138.1025738 2.005109453
198.0792515 1.290417806
210.0792515 1.229075489
212.0949016 1.852652567
217.0545323 7.305111736
242.0246291 1.416894766
250.1105516 1.150348104
256.0402792 1.518890411
258.0559292 4.137899467
259.0763303 2.37161394
260.0715793 2.022028168
270.0559292 1.481752283
286.0872294 43.89069093

Name: +ve in-silico MS/MS by CFM-ID for MHVWNXJRMLKOIX-UHFFFAOYSA-N
ID: MHVWNXJRMLKOIX-UHFFFAOYSA-N
Comment: Energy1
Num peaks: 31
43.05422664 2.72225059
70.03997355 1.721957054
84.98395416 2.372667329
86.99960423 0.8015288864
106.9449818 0.9867906062
108.0807757 1.111435837
108.9606319 1.357226538
110.9762819 1.10245784
122.0964258 1.21401655
124.1120759 0.8667515708
134.0964258 1.956072112
136.1120759 1.831160142
168.0574535 2.995144079
170.0731035 0.8578195632
174.1025738 1.33562354
176.1182239 1.616200482
182.0731035 1.275049472
200.002831 1.03306809
208.0887536 2.648800997
213.0232321 2.123828572
215.0388822 1.815589809
217.0545323 12.1568272
228.0341312 1.55203628
232.0654313 2.155729466
240.0341312 0.9106196495
242.0497812 2.316915465
244.0654313 19.2871435
255.0450302 0.8028618469
259.0763303 2.139211619
270.0559292 0.9045555655
286.0872294 0.8550777844

Name: +ve in-silico MS/MS by CFM-ID for MHVWNXJRMLKOIX-UHFFFAOYSA-N
ID: MHVWNXJRMLKOIX-UHFFFAOYSA-N
Comment: Energy2
Num peaks: 31
39.02292652 2.029715691
41.03857658 1.677807458
42.03382555 2.562404602
43.02907452 1.114885925
43.05422664 3.12994578
67.05422664 1.41723811
69.06987671 1.082473325
70.03997355 10.02152252
72.98395416 1.332057276
74.99960423 1.043688934
82.03997355 1.313834326
83.08552677 2.201597474
94.06512568 1.45132384
96.08077574 2.227922742
98.0964258 2.118516108
106.9449818 1.428809412
110.9762819 1.407522575
118.9449818 1.007206393
130.9449818 1.169899726
139.0309044 1.226680125
143.0622045 1.892507902
156.0574535 1.739846658
158.0731035 2.254788729
172.991932 1.255806461
189.0232321 1.294491785
198.0792515 1.240155386
215.0388822 1.612763557
217.0545323 5.438297296
224.0949016 1.168546356
250.1105516 1.446428799
270.0559292 1.046956925

Name: +ve in-silico MS/MS by CFM-ID for HCMDALUSRXPQDD-UHFFFAOYSA-N
ID: HCMDALUSRXPQDD-UHFFFAOYSA-N
Comment: Energy0
Num peaks: 6
96.96852159 6.905275386
155.0855268 2.092805573
171.0804414 5.585378949
172.9998217 2.887776374
233.0362072 4.802010984
251.0467719 72.18665897

Name: +ve in-silico MS/MS by CFM-ID for HCMDALUSRXPQDD-UHFFFAOYSA-N
ID: HCMDALUSRXPQDD-UHFFFAOYSA-N
Comment: Energy1
Num peaks: 7
80.97360697 2.336878049
96.96852159 5.060253089
141.0698767 7.172513782
155.0855268 5.607482399
172.9998217 7.37779374
233.0362072 10.15493916
251.0467719 44.33430325

Name: +ve in-silico MS/MS by CFM-ID for HCMDALUSRXPQDD-UHFFFAOYSA-N
ID: HCMDALUSRXPQDD-UHFFFAOYSA-N
Comment: Energy2
Num peaks: 16
49.00727645 4.603847728
51.02292652 3.071948803
63.02292652 3.138759467
78.95795691 6.220422756
96.96852159 11.26250193
101.0385766 3.633521216
103.0542266 1.916937084
127.0542266 7.605276757
129.0698767 4.531271059
139.0542266 5.560281607
141.0698767 3.175711143
143.0855268 3.368930439
155.0855268 14.26805461
171.0804414 4.597444956
172.9998217 1.764559267
233.0362072 2.666249248

Name: +ve in-silico MS/MS by CFM-ID for XMUIKXLHLDTMRD-UHFFFAOYSA-N
ID: XMUIKXLHLDTMRD-UHFFFAOYSA-N
Comment: Energy0
Num peaks: 6
97.01064758 6.290935415
107.0491413 20.79635966
109.0106476 1.540065194
111.0262976 4.516978104
228.0841469 7.165570819
246.0947116 44.78626552

Name: +ve in-silico MS/MS by CFM-ID for XMUIKXLHLDTMRD-UHFFFAOYSA-N
ID: XMUIKXLHLDTMRD-UHFFFAOYSA-N
Comment: Energy1
Num peaks: 22
49.00727645 1.640687584
51.02292652 2.716270172
53.03857658 2.145645784
55.05422664 1.403523549
75.02292652 2.150839556
79.05422664 1.197519334
91.05422664 1.293999214
97.01064758 2.765205248
107.0491413 28.36303708
109.0106476 1.38347506
111.0262976 1.290564218
123.0262976 1.566973052
125.0419477 2.190721606
136.0756904 3.155706201
144.0807757 1.417181848
152.0528467 2.499591285
160.0756904 4.733618608
162.0913404 6.876235043
204.0477614 1.142253152
228.0841469 2.227746585
230.0634114 1.295432566
246.0947116 6.712019453

Name: +ve in-silico MS/MS by CFM-ID for XMUIKXLHLDTMRD-UHFFFAOYSA-N
ID: XMUIKXLHLDTMRD-UHFFFAOYSA-N
Comment: Energy2
Num peaks: 24
25.00727645 0.782339216
39.02292652 2.962139789
41.00219107 1.14703444
41.03857658 0.6833723666
43.01784114 1.152574895
49.00727645 5.196220667
51.02292652 10.06764521
53.00219107 1.340762525
53.03857658 7.545372104
55.05422664 1.884176454
63.02292652 2.431620232
65.03857658 8.19338609
67.01784114 3.329183322
77.03857658 1.445678392
79.01784114 0.6980459966
79.05422664 3.4717079
81.0334912 0.9982950951
91.05422664 1.604094771
97.01064758 8.762006735
105.0334912 1.602298762
107.0491413 10.33497119
109.0106476 2.973593184
111.0262976 1.203551888
115.0575978 0.7131785017

Name: +ve in-silico MS/MS by CFM-ID for AAZUXIQYWRMKRJ-UHFFFAOYSA-N
ID: AAZUXIQYWRMKRJ-UHFFFAOYSA-N
Comment: Energy0
Num peaks: 6
240.076753 11.74698471
250.0611029 4.630381054
251.0451185 6.83533278
268.0716676 26.57895893
269.0556832 17.2243178
286.0822323 25.91416109

Name: +ve in-silico MS/MS by CFM-ID for AAZUXIQYWRMKRJ-UHFFFAOYSA-N
ID: AAZUXIQYWRMKRJ-UHFFFAOYSA-N
Comment: Energy1
Num peaks: 10
196.0869237 5.220064331
222.0661883 9.854107503
224.0818384 9.226636282
225.0658539 3.771781362
240.076753 20.94523915
242.092403 9.127610572
250.0611029 4.666553978
251.0451185 5.656002626
268.0716676 10.84452151
269.0556832 4.254819683

Name: +ve in-silico MS/MS by CFM-ID for AAZUXIQYWRMKRJ-UHFFFAOYSA-N
ID: AAZUXIQYWRMKRJ-UHFFFAOYSA-N
Comment: Energy2
Num peaks: 23
68.99710569 1.238111289
92.99710569 1.707399469
95.01275576 1.105318022
153.0447246 3.010458565
182.0712737 1.003574128
187.0502039 2.392619663
194.0348882 1.048934563
196.0505382 1.079910908
196.0869237 3.477022911
197.0345538 5.714043082
199.0502039 4.396557562
213.0294684 1.297562047
215.0451185 2.47106284
217.0607686 1.316989972
222.0661883 14.72089392
224.0818384 4.853854012
225.0658539 4.085476091
226.0611029 1.1131302
240.076753 5.42446466
250.0611029 3.207475574
251.0451185 8.178152352
268.0716676 3.117909776
269.0556832 4.985516496

Name: +ve in-silico MS/MS by CFM-ID for ILJVJDGUYATHIW-UHFFFAOYSA-N
ID: ILJVJDGUYATHIW-UHFFFAOYSA-N
Comment: Energy0
Num peaks: 6
240.076753 15.44270318
250.0611029 4.026199925
251.0451185 5.551258698
268.0716676 16.04264284
269.0556832 24.10756254
286.0822323 26.30896249

Name: +ve in-silico MS/MS by CFM-ID for ILJVJDGUYATHIW-UHFFFAOYSA-N
ID: ILJVJDGUYATHIW-UHFFFAOYSA-N
Comment: Energy1
Num peaks: 12
214.0611029 3.043960951
216.076753 3.079351213
222.0661883 6.649096825
224.0818384 4.962135218
225.0658539 4.323748511
240.076753 16.51671509
242.092403 4.092310608
250.0611029 4.194894198
251.0451185 7.126461896
268.0716676 10.02911053
269.0556832 11.41225613
286.0822323 4.841278414

Name: +ve in-silico MS/MS by CFM-ID for ILJVJDGUYATHIW-UHFFFAOYSA-N
ID: ILJVJDGUYATHIW-UHFFFAOYSA-N
Comment: Energy2
Num peaks: 25
52.01817548 2.247797911
64.01817548 2.556465051
170.0712737 3.892742197
182.0712737 1.058544231
187.0502039 3.464487337
196.0869237 6.916794345
197.0345538 4.742550854
199.0502039 2.932738487
211.0502039 9.612027704
213.0294684 2.027705556
213.0658539 2.80528127
214.0611029 1.232906544
215.0451185 1.225610466
217.0607686 1.456838895
222.0661883 4.598389023
224.0818384 4.017875945
225.0658539 5.86480735
237.0294684 1.142398747
239.0451185 2.25649524
240.076753 4.49609536
241.0607686 2.302930126
250.0611029 1.551586069
251.0451185 3.941753692
257.0556832 1.283640137
269.0556832 3.149417485

Name: +ve in-silico MS/MS by CFM-ID for IQDCYQYARVMCTR-UHFFFAOYSA-N
ID: IQDCYQYARVMCTR-UHFFFAOYSA-N
Comment: Energy0
Num peaks: 6
207.0552893 1.468929511
224.0818384 1.085385677
232.0505382 0.4511584898
250.0611029 15.9657356
251.0451185 39.64030258
268.0716676 40.75788648

Name: +ve in-silico MS/MS by CFM-ID for IQDCYQYARVMCTR-UHFFFAOYSA-N
ID: IQDCYQYARVMCTR-UHFFFAOYSA-N
Comment: Energy1
Num peaks: 6
207.0552893 18.96442138
224.0818384 2.834824013
225.0658539 12.28927359
250.0611029 10.45481914
251.0451185 43.86193935
268.0716676 6.237166008

Name: +ve in-silico MS/MS by CFM-ID for IQDCYQYARVMCTR-UHFFFAOYSA-N
ID: IQDCYQYARVMCTR-UHFFFAOYSA-N
Comment: Energy2
Num peaks: 8
153.0447246 5.69103855
181.0396392 5.531237303
197.0345538 3.704262244
206.0712737 4.870023461
207.0552893 33.77162471
232.0505382 3.823532174
250.0611029 6.544188433
251.0451185 16.68251102

Name: +ve in-silico MS/MS by CFM-ID for GXPFJOXVRIQUGT-UHFFFAOYSA-N
ID: GXPFJOXVRIQUGT-UHFFFAOYSA-N
Comment: Energy0
Num peaks: 15
59.01275576 1.666052098
73.02840582 1.617031546
83.01275576 2.158708021
98.0600403 1.648828655
100.0756904 1.493499545
101.0233204 4.201831477
128.070605 1.584567993
129.0546206 1.291926783
146.0811697 5.831408335
182.0811697 4.549736521
184.0968197 1.879343424
200.0917343 9.060693854
210.0760843 7.91652085
228.086649 17.8965263
246.0972137 17.30283174

Name: +ve in-silico MS/MS by CFM-ID for GXPFJOXVRIQUGT-UHFFFAOYSA-N
ID: GXPFJOXVRIQUGT-UHFFFAOYSA-N
Comment: Energy1
Num peaks: 31
27.02292652 0.8237858452
41.00219107 0.8788971017
43.01784114 1.115702314
55.01784114 3.494828864
57.0334912 1.357979093
71.04914126 1.623368099
73.02840582 3.537759108
83.01275576 2.477247687
83.04914126 1.161844602
98.0600403 4.493663468
100.0393049 0.8711015914
100.0756904 8.0866936
101.0233204 4.690944895
102.0549549 0.880865175
102.0913404 0.8040791146
128.070605 2.140610104
129.0546206 1.439619829
140.070605 1.129540532
146.0811697 6.000932355
154.086255 2.634660367
156.0655196 1.194781004
168.0655196 0.7631719507
170.0811697 0.760286908
182.0811697 4.755462261
184.0968197 3.268629905
186.0760843 1.76274878
198.0760843 0.7923497789
200.0917343 7.821738768
210.0760843 2.558724263
228.086649 4.876322133
246.0972137 2.382295282

Name: +ve in-silico MS/MS by CFM-ID for GXPFJOXVRIQUGT-UHFFFAOYSA-N
ID: GXPFJOXVRIQUGT-UHFFFAOYSA-N
Comment: Energy2
Num peaks: 31
15.02292652 1.108758042
25.00727645 1.296154751
27.02292652 7.742040468
29.03857658 2.103532652
39.02292652 0.9045881594
41.00219107 2.749862574
41.03857658 1.102897316
43.01784114 3.324218482
53.00219107 1.582103926
55.01784114 8.287208786
57.0334912 3.220142179
59.01275576 2.234277147
61.02840582 1.154791012
71.04914126 1.18640332
73.02840582 5.015368221
74.02365479 1.760231959
83.01275576 0.8819478691
83.04914126 3.325400213
88.03930485 1.061274674
98.0600403 5.432887874
100.0756904 4.496180942
101.0233204 1.212733709
102.0549549 2.215372947
116.070605 1.616770177
126.0549549 1.658634704
129.0546206 1.276051512
146.0811697 1.680618787
154.086255 4.023179178
156.0655196 1.668021666
170.0811697 1.02485507
184.0968197 1.381785429

Name: +ve in-silico MS/MS by CFM-ID for NSMWRSZPQBUXTG-UHFFFAOYSA-N
ID: NSMWRSZPQBUXTG-UHFFFAOYSA-N
Comment: Energy0
Num peaks: 15
29.03857658 1.472639101
57.0334912 6.876299929
72.99202031 1.368456199
142.0498695 2.044290495
144.0655196 3.678226624
154.086255 1.724915289
172.0604342 1.890909046
172.0968197 2.498442733
182.0811697 3.862928729
184.0968197 1.637004292
190.0709989 4.386661484
200.0917343 13.33551858
210.0760843 5.505053834
228.086649 13.31215709
246.0972137 17.64163441

Name: +ve in-silico MS/MS by CFM-ID for NSMWRSZPQBUXTG-UHFFFAOYSA-N
ID: NSMWRSZPQBUXTG-UHFFFAOYSA-N
Comment: Energy1
Num peaks: 26
29.03857658 5.203984319
39.02292652 2.13616093
57.0334912 8.937425126
74.0600403 0.919194705
102.0549549 1.929666239
112.0756904 0.9679669027
114.0549549 0.7746188912
116.070605 3.494096895
126.0913404 1.86183506
127.0389705 1.299622209
142.0498695 3.947580999
144.0655196 10.66297343
146.0811697 1.167472924
154.086255 2.747422619
158.0811697 1.110125341
172.0604342 2.134131142
172.0968197 2.605799161
173.0444498 0.7433089584
174.0760843 1.340360666
182.0811697 4.334261882
184.0968197 3.505635912
190.0709989 2.716338259
200.0917343 6.735683409
210.0760843 2.323569853
228.086649 4.41154384
246.0972137 2.165634275

Name: +ve in-silico MS/MS by CFM-ID for NSMWRSZPQBUXTG-UHFFFAOYSA-N
ID: NSMWRSZPQBUXTG-UHFFFAOYSA-N
Comment: Energy2
Num peaks: 30
27.02292652 0.7202793172
29.03857658 2.591047311
39.02292652 3.178883579
41.00219107 1.642441726
41.03857658 1.746638109
43.05422664 1.018280705
55.01784114 2.903856885
57.0334912 6.876118656
72.99202031 1.553188152
74.02365479 1.783212702
74.0600403 0.9969825956
83.01275576 0.5452320672
88.03930485 1.851493344
99.04405588 1.305442409
101.0597059 1.095668195
102.0549549 4.365304904
112.0756904 1.294989151
114.0549549 1.917731165
116.070605 15.07601335
118.086255 1.126744477
126.0913404 5.736168635
127.0389705 2.417910207
128.1069905 0.6628259215
142.0498695 4.059528078
144.0655196 8.349887732
146.0811697 0.7534103551
154.086255 2.171953407
156.1019051 0.9069780319
172.0604342 0.8023667196
184.0968197 1.014330335

Name: +ve in-silico MS/MS by CFM-ID for BLBGHTYKJJQXEJ-UHFFFAOYSA-N
ID: BLBGHTYKJJQXEJ-UHFFFAOYSA-N
Comment: Energy0
Num peaks: 18
55.01784114 1.185732221
59.01275576 1.44514166
72.99202031 1.19278254
73.02840582 1.405771033
83.01275576 2.673334728
100.0756904 1.484958348
101.0233204 5.162934263
128.070605 2.601679225
129.0546206 3.423170117
146.0811697 6.643870986
154.086255 1.436464942
172.0968197 1.536854858
182.0811697 4.688827103
184.0968197 1.598519702
200.0917343 7.543239013
210.0760843 8.206686558
228.086649 15.22354501
246.0972137 12.94717056

Name: +ve in-silico MS/MS by CFM-ID for BLBGHTYKJJQXEJ-UHFFFAOYSA-N
ID: BLBGHTYKJJQXEJ-UHFFFAOYSA-N
Comment: Energy1
Num peaks: 31
41.03857658 0.8223752145
54.03382555 0.8029411336
55.01784114 2.698985811
55.05422664 1.493231722
56.04947561 0.9229397011
58.06512568 1.837557797
68.04947561 0.8051976809
70.06512568 1.742709186
72.08077574 3.819601967
73.02840582 2.84839356
83.01275576 2.681147388
83.04914126 1.735552515
98.0600403 2.588075751
100.0756904 4.162002835
101.0233204 4.690032192
111.0440559 2.324483936
126.0913404 1.038108304
128.070605 4.146793565
129.0546206 6.37660745
130.086255 1.369614014
146.0811697 7.308711331
154.086255 1.723066875
168.0655196 0.8390741798
172.0968197 1.386168204
182.0811697 3.271727729
184.0968197 2.182137647
186.0760843 0.8237457428
200.0917343 3.579383974
210.0760843 2.765890266
228.086649 3.936808871
246.0972137 1.432765568

Name: +ve in-silico MS/MS by CFM-ID for BLBGHTYKJJQXEJ-UHFFFAOYSA-N
ID: BLBGHTYKJJQXEJ-UHFFFAOYSA-N
Comment: Energy2
Num peaks: 31
27.02292652 3.868452544
29.03857658 0.9612484428
39.02292652 1.272069878
41.00219107 1.699581828
41.03857658 2.548212576
43.01784114 1.288448073
53.03857658 2.163159343
55.01784114 6.34557544
55.05422664 6.28268878
57.0334912 1.330279109
57.06987671 4.174825253
58.06512568 2.102051032
59.01275576 1.846936787
61.02840582 0.7808280744
68.04947561 1.160031339
70.02874017 1.222597673
70.06512568 3.41590151
72.08077574 8.657877406
72.99202031 1.489403937
73.02840582 5.52458799
83.01275576 1.012967143
83.04914126 2.261142821
98.0600403 1.277284972
100.0756904 2.713506444
101.0233204 3.242506118
111.0440559 0.7575614701
113.0597059 0.7525396918
126.0913404 1.912349121
128.070605 0.83525306
129.0546206 4.052747127
146.0811697 0.8341004554

Name: +ve in-silico MS/MS by CFM-ID for VWSDOHQQMUQDMZ-UHFFFAOYSA-N
ID: VWSDOHQQMUQDMZ-UHFFFAOYSA-N
Comment: Energy0
Num peaks: 6
56.99710569 1.805850338
210.0661883 1.241566851
212.0818384 46.27672989
238.0611029 3.484322535
250.0611029 0.9472436125
268.0716676 42.73739899

Name: +ve in-silico MS/MS by CFM-ID for VWSDOHQQMUQDMZ-UHFFFAOYSA-N
ID: VWSDOHQQMUQDMZ-UHFFFAOYSA-N
Comment: Energy1
Num peaks: 6
56.99710569 7.279122655
183.0552893 3.031705114
185.0709393 3.444675035
212.0818384 51.04332881
238.0611029 3.807746776
268.0716676 14.93872368

Name: +ve in-silico MS/MS by CFM-ID for VWSDOHQQMUQDMZ-UHFFFAOYSA-N
ID: VWSDOHQQMUQDMZ-UHFFFAOYSA-N
Comment: Energy2
Num peaks: 12
51.02292652 2.502222325
52.01817548 4.648504923
54.03382555 5.465726949
134.0348882 5.099335025
181.0396392 2.763801788
183.0552893 6.659509221
184.0869237 12.51623875
185.0709393 2.814156803
195.0552893 10.29426809
196.0505382 6.192282464
210.0661883 2.901370907
212.0818384 19.3259257

Name: +ve in-silico MS/MS by CFM-ID for GBRKTZHJMAURBI-UHFFFAOYSA-N
ID: GBRKTZHJMAURBI-UHFFFAOYSA-N
Comment: Energy0
Num peaks: 9
157.0495352 2.498675863
182.0811697 4.696720232
183.0651853 5.20618695
198.0760843 2.826421377
200.0917343 37.5983816
202.1073844 2.698537258
228.086649 7.95952758
229.0706646 5.05105939
246.0972137 13.16962175

Name: +ve in-silico MS/MS by CFM-ID for GBRKTZHJMAURBI-UHFFFAOYSA-N
ID: GBRKTZHJMAURBI-UHFFFAOYSA-N
Comment: Energy1
Num peaks: 24
42.03382555 0.994999206
56.04947561 3.321625263
66.03382555 0.9585380393
68.04947561 2.717420408
70.06512568 3.210015382
72.99202031 0.7961174826
80.04947561 1.532862294
82.06512568 2.35300568
98.0600403 0.7120487361
124.0756904 0.7838336227
143.0338851 1.459655356
157.0495352 3.791436564
159.0651853 1.991907325
182.0811697 6.958822975
183.0651853 9.850876355
184.0604342 1.513992614
184.0968197 1.101471503
198.0760843 1.348532244
200.0917343 26.2821911
202.1073844 1.858617013
211.0600999 1.097901168
228.086649 3.349997558
229.0706646 0.794312739
246.0972137 1.31909689

Name: +ve in-silico MS/MS by CFM-ID for GBRKTZHJMAURBI-UHFFFAOYSA-N
ID: GBRKTZHJMAURBI-UHFFFAOYSA-N
Comment: Energy2
Num peaks: 31
25.00727645 1.305239316
39.02292652 2.16825452
41.00219107 1.069803694
42.03382555 1.107980808
51.02292652 1.68789477
53.00219107 5.887303551
55.01784114 2.271570071
56.04947561 5.516264614
57.0334912 2.211990724
58.06512568 1.853132803
66.03382555 1.500436472
68.04947561 7.690583969
69.0334912 1.038953353
80.04947561 1.72187307
82.06512568 3.397763852
94.06512568 7.138031666
96.04439023 1.456317369
96.08077574 2.026904
98.0600403 3.183821396
110.0600403 2.458664922
112.0756904 3.218499016
124.0756904 3.706354172
126.0549549 1.01204748
141.0546206 1.157665308
143.0338851 2.339571661
154.086255 1.660476491
157.0495352 1.726183429
182.0811697 5.667423433
183.0651853 1.429635791
184.0968197 1.129901516
200.0917343 1.222427269

Name: +ve in-silico MS/MS by CFM-ID for HVKVRRXVLIEZSD-UHFFFAOYSA-N
ID: HVKVRRXVLIEZSD-UHFFFAOYSA-N
Comment: Energy0
Num peaks: 10
143.0338851 3.166127064
157.0495352 1.415481903
182.0811697 4.810172056
183.0651853 4.948037403
198.0760843 2.518126279
200.0917343 37.10021601
202.1073844 2.596888511
228.086649 6.826896173
229.0706646 4.741376331
246.0972137 13.20332702

Name: +ve in-silico MS/MS by CFM-ID for HVKVRRXVLIEZSD-UHFFFAOYSA-N
ID: HVKVRRXVLIEZSD-UHFFFAOYSA-N
Comment: Energy1
Num peaks: 23
40.01817548 2.171780217
42.03382555 9.61776189
44.04947561 1.519767899
56.04947561 2.85000163
70.02874017 2.244788356
71.01275576 2.901540247
86.0600403 0.9046930679
88.03930485 7.13546406
99.00767038 1.721231694
101.0233204 1.013083466
139.0389705 0.8808504327
141.0182351 1.073905155
143.0338851 7.139030648
156.0655196 1.188552146
157.0495352 5.131068669
158.0811697 0.8718456148
159.0651853 1.853245204
182.0811697 3.873673434
183.0651853 6.355181787
184.0604342 1.031247691
200.0917343 16.37185243
202.1073844 1.249776686
228.086649 1.636228993

Name: +ve in-silico MS/MS by CFM-ID for HVKVRRXVLIEZSD-UHFFFAOYSA-N
ID: HVKVRRXVLIEZSD-UHFFFAOYSA-N
Comment: Energy2
Num peaks: 31
41.00219107 2.712700808
42.03382555 1.546526504
43.01784114 1.85602252
45.0334912 1.401347983
55.01784114 1.599183352
56.04947561 5.561066373
58.06512568 3.098635397
68.99710569 2.970677218
71.01275576 3.957721072
73.02840582 6.704804793
84.04439023 2.723474351
85.02840582 1.368463867
86.0600403 4.177319929
87.04405588 1.365753707
88.07569036 1.653634078
98.0600403 1.107319861
99.00767038 1.084696769
101.0233204 1.20423818
125.0233204 3.630970043
126.0549549 1.001061587
128.070605 2.508795287
139.0389705 0.8830735186
141.0182351 2.67801336
141.0546206 1.112743682
143.0338851 8.353177423
156.0655196 1.669517581
158.0811697 0.9966450047
180.0655196 0.9578690684
182.0811697 5.829259648
183.0651853 1.047015673
184.0968197 1.354222321

Name: +ve in-silico MS/MS by CFM-ID for ZUQDBORPJYQBHO-UHFFFAOYSA-N
ID: ZUQDBORPJYQBHO-UHFFFAOYSA-N
Comment: Energy0
Num peaks: 7
157.0495352 4.852992522
182.0811697 4.687011981
183.0651853 5.497944487
200.0917343 39.38795558
228.086649 7.942985436
229.0706646 5.152946037
246.0972137 13.22459107

Name: +ve in-silico MS/MS by CFM-ID for ZUQDBORPJYQBHO-UHFFFAOYSA-N
ID: ZUQDBORPJYQBHO-UHFFFAOYSA-N
Comment: Energy1
Num peaks: 19
42.03382555 1.387048719
56.04947561 1.52657947
68.04947561 2.237117289
75.00767038 1.431398846
80.04947561 1.706676638
82.06512568 2.453377431
139.0389705 1.218069039
157.0495352 8.068257477
159.0651853 1.79825991
182.0811697 7.032328683
183.0651853 10.86522904
184.0604342 1.607547229
184.0968197 1.215901098
198.0760843 1.460754158
200.0917343 28.38636671
202.1073844 2.024105176
211.0600999 1.096413798
228.086649 3.305082827
246.0972137 1.30523145

Name: +ve in-silico MS/MS by CFM-ID for ZUQDBORPJYQBHO-UHFFFAOYSA-N
ID: ZUQDBORPJYQBHO-UHFFFAOYSA-N
Comment: Energy2
Num peaks: 31
39.02292652 2.119030086
41.00219107 3.257456428
43.01784114 1.268765522
55.05422664 1.225569268
56.04947561 2.48497364
65.00219107 1.07498534
66.03382555 1.501062682
67.01784114 5.447233925
68.04947561 6.720959413
69.0334912 2.511380039
80.04947561 2.455069796
81.0334912 2.109594161
82.06512568 3.68999916
96.08077574 4.154805977
98.0964258 0.9720503878
108.0443902 0.9443631793
110.0600403 3.924447099
112.0756904 3.509150088
124.0756904 2.288379719
126.0549549 1.039130931
139.0389705 2.794586247
141.0546206 2.96121819
143.0338851 2.880148408
154.086255 1.283617429
157.0495352 3.973901131
180.0655196 0.9442525922
182.0811697 5.305553933
183.0651853 1.962196795
184.0604342 1.003791358
184.0968197 1.718027162
200.0917343 1.620389775

Name: +ve in-silico MS/MS by CFM-ID for KSMAYQKRLICZLM-UHFFFAOYSA-N
ID: KSMAYQKRLICZLM-UHFFFAOYSA-N
Comment: Energy0
Num peaks: 17
55.01784114 1.156646964
59.01275576 1.7731966
73.02840582 1.638642002
83.01275576 2.200983691
101.0233204 4.210910726
114.0549549 1.457870288
129.0546206 1.648086479
146.0811697 6.91642483
186.0760843 1.346840992
196.0604342 3.330377992
198.0760843 2.724146648
200.0917343 4.238673255
210.0760843 6.112681527
214.0709989 5.603435303
216.086649 1.317486481
228.086649 17.40784118
246.0972137 17.91877725

Name: +ve in-silico MS/MS by CFM-ID for KSMAYQKRLICZLM-UHFFFAOYSA-N
ID: KSMAYQKRLICZLM-UHFFFAOYSA-N
Comment: Energy1
Num peaks: 29
27.02292652 0.9543143592
55.01784114 3.969509698
57.0334912 2.812297201
69.0334912 0.8576202047
73.02840582 3.880484944
83.01275576 2.844483518
84.04439023 4.299098242
85.02840582 0.8653716842
86.0600403 3.432209358
101.0233204 5.119227437
114.0549549 3.068805511
116.070605 1.293884951
128.070605 1.411837873
129.0546206 1.970059573
140.070605 1.532547044
146.0811697 8.22391217
168.0655196 2.37023037
170.0811697 2.136600372
182.0811697 1.391297383
184.0968197 0.9556965686
186.0760843 4.218674036
196.0604342 1.420826273
198.0760843 1.792301621
200.0917343 4.76893468
210.0760843 2.957840573
214.0709989 1.762164008
216.086649 0.9007055557
228.086649 6.1261359
246.0972137 3.133015573

Name: +ve in-silico MS/MS by CFM-ID for KSMAYQKRLICZLM-UHFFFAOYSA-N
ID: KSMAYQKRLICZLM-UHFFFAOYSA-N
Comment: Energy2
Num peaks: 30
15.02292652 1.452821148
25.00727645 1.698082958
27.02292652 7.766896606
29.03857658 2.383196872
41.00219107 2.854577109
43.01784114 4.351682393
45.0334912 1.10193254
53.00219107 1.264288875
55.01784114 8.119095448
57.0334912 3.323265906
59.01275576 2.605611453
59.04914126 0.8214069923
61.02840582 1.336011294
69.0334912 3.90323479
73.02840582 4.905419804
83.01275576 0.8999145974
84.04439023 5.684751035
86.0600403 4.843313721
88.03930485 1.323264303
101.0233204 1.466012642
102.0549549 1.358624415
112.0393049 1.672064143
114.0549549 3.138203027
116.070605 1.729802714
129.0546206 1.170899373
140.070605 4.664572867
142.0498695 1.121370088
146.0811697 1.584722118
170.0811697 0.9816464973
184.0968197 1.010951064

Name: +ve in-silico MS/MS by CFM-ID for DPFYLJGSXOBYFQ-UHFFFAOYSA-N
ID: DPFYLJGSXOBYFQ-UHFFFAOYSA-N
Comment: Energy0
Num peaks: 14
59.01275576 1.580862684
73.02840582 1.542348362
83.01275576 1.999656636
98.0600403 1.38969999
100.0756904 1.233175911
101.0233204 3.965421041
128.070605 1.841953491
146.0811697 4.895257498
182.0811697 5.22249811
184.0968197 2.311516458
200.0917343 7.367548807
210.0760843 12.13461761
228.086649 20.43552338
246.0972137 14.92643057

Name: +ve in-silico MS/MS by CFM-ID for DPFYLJGSXOBYFQ-UHFFFAOYSA-N
ID: DPFYLJGSXOBYFQ-UHFFFAOYSA-N
Comment: Energy1
Num peaks: 26
41.00219107 0.7747494718
53.03857658 0.7809515332
55.01784114 3.128016342
57.0334912 1.251912195
71.04914126 1.317639707
73.02840582 3.592155708
83.01275576 2.466113555
83.04914126 0.995234894
98.0600403 4.481197618
100.0756904 7.455075162
101.0233204 4.756453337
128.070605 2.52504978
129.0546206 1.349002942
130.086255 1.144183879
140.070605 0.9304220483
146.0811697 5.700937267
154.086255 2.322342686
168.0655196 1.493293808
180.0655196 0.9059938464
182.0811697 7.670013424
184.0968197 4.189372256
186.0760843 1.407950932
200.0917343 7.276497254
210.0760843 4.170243959
228.086649 5.929530659
246.0972137 2.363309981

Name: +ve in-silico MS/MS by CFM-ID for DPFYLJGSXOBYFQ-UHFFFAOYSA-N
ID: DPFYLJGSXOBYFQ-UHFFFAOYSA-N
Comment: Energy2
Num peaks: 31
15.02292652 1.009465205
27.02292652 7.293233044
29.03857658 2.025802921
39.02292652 1.549648798
41.00219107 2.622086712
43.01784114 2.554117149
53.03857658 1.316055381
55.01784114 7.755001637
57.0334912 2.967070279
59.01275576 2.509839445
61.02840582 1.363075446
68.99710569 1.043951663
71.04914126 1.211556641
73.02840582 5.531537998
74.02365479 1.656866208
83.04914126 3.339582132
88.03930485 1.363548019
98.0600403 5.520527469
100.0756904 4.660325453
101.0233204 1.413206502
102.0549549 1.716557586
126.0549549 1.755223441
128.070605 1.439273404
129.0546206 1.482433624
130.0498695 0.9502849198
142.0498695 1.068602086
146.0811697 1.627948636
154.086255 3.88238555
182.0811697 1.293407319
184.0968197 1.816383819
210.0760843 0.9455323023

Name: +ve in-silico MS/MS by CFM-ID for MJDZZISURJEUJM-UHFFFAOYSA-N
ID: MJDZZISURJEUJM-UHFFFAOYSA-N
Comment: Energy0
Num peaks: 11
59.01275576 1.859504049
101.0233204 1.932335357
128.070605 1.510651204
146.0811697 6.835436834
182.0811697 3.95977962
184.0968197 1.508573484
198.0760843 1.430149334
200.0917343 8.395641089
210.0760843 9.644439722
228.086649 21.83513252
246.0972137 21.18544882

Name: +ve in-silico MS/MS by CFM-ID for MJDZZISURJEUJM-UHFFFAOYSA-N
ID: MJDZZISURJEUJM-UHFFFAOYSA-N
Comment: Energy1
Num peaks: 27
27.02292652 0.8014476504
55.01784114 2.390581422
57.0334912 1.639783157
73.02840582 3.280771295
83.01275576 1.53477343
86.0600403 0.9892489143
88.03930485 0.7577933885
98.0600403 1.996985203
100.0756904 7.51088592
101.0233204 2.882985057
114.0549549 1.174954917
115.0389705 1.439302642
116.070605 1.589186413
128.070605 1.948019958
146.0811697 6.495937345
154.086255 1.850932692
168.0655196 1.403440194
170.0811697 0.8617480772
172.0604342 0.7837355821
182.0811697 5.180843822
184.0968197 3.660483275
186.0760843 2.634539018
198.0760843 1.2773176
200.0917343 10.0974936
210.0760843 4.257294308
228.086649 7.973158852
246.0972137 3.994786627

Name: +ve in-silico MS/MS by CFM-ID for MJDZZISURJEUJM-UHFFFAOYSA-N
ID: MJDZZISURJEUJM-UHFFFAOYSA-N
Comment: Energy2
Num peaks: 28
15.02292652 1.542498731
25.00727645 1.507454596
27.02292652 6.344772588
29.03857658 1.834787177
41.00219107 3.377885268
43.01784114 5.903402186
45.0334912 1.377473615
53.00219107 1.133351662
55.01784114 6.975874485
57.0334912 3.426118904
59.01275576 2.091274793
61.02840582 1.224926188
69.0334912 1.658141317
73.02840582 3.843888961
88.03930485 2.129077154
98.0600403 8.662481208
100.0756904 3.430937115
102.0549549 2.55379885
114.0549549 1.209985949
115.0389705 1.48448548
116.070605 3.157773698
126.0549549 1.888140777
128.070605 1.921126826
130.0498695 1.68139323
144.0655196 1.656055363
146.0811697 3.667537558
154.086255 3.422419806
184.0968197 1.12116245

Name: +ve in-silico MS/MS by CFM-ID for LEAVQTQNHGNQNW-UHFFFAOYSA-N
ID: LEAVQTQNHGNQNW-UHFFFAOYSA-N
Comment: Energy0
Num peaks: 17
73.02840582 1.794259081
84.04439023 1.603720363
86.0600403 1.739012244
87.04405588 2.001186857
97.02840582 1.191349332
114.0549549 1.618021435
115.0389705 5.860792888
132.0655196 6.244926686
168.0655196 1.821169711
196.0604342 5.589044618
198.0760843 2.72238687
200.0917343 5.859842655
210.0760843 1.75056115
214.0709989 14.25018106
216.086649 2.443353246
228.086649 8.572776559
246.0972137 15.56223567

Name: +ve in-silico MS/MS by CFM-ID for LEAVQTQNHGNQNW-UHFFFAOYSA-N
ID: LEAVQTQNHGNQNW-UHFFFAOYSA-N
Comment: Energy1
Num peaks: 31
41.00219107 0.9025237011
43.01784114 1.056321933
55.01784114 1.616402125
57.0334912 2.874784196
69.0334912 1.652785178
84.04439023 5.051867589
85.02840582 1.043903931
86.0600403 9.091935968
87.04405588 4.461357798
88.07569036 0.8994468567
97.02840582 1.940993185
102.0549549 1.14628105
114.0549549 2.652186066
115.0389705 6.928834505
126.0549549 1.839797118
132.0655196 7.071346061
140.070605 1.23922976
156.0655196 1.602609026
168.0655196 1.835816914
170.0811697 1.503882889
172.0604342 1.794351777
174.0760843 1.439787697
182.0811697 1.393469195
184.0968197 1.550562213
186.0760843 1.607454371
196.0604342 1.715457801
198.0760843 1.080402222
200.0917343 5.103923935
214.0709989 2.550849864
228.086649 3.355398195
246.0972137 2.765869571

Name: +ve in-silico MS/MS by CFM-ID for LEAVQTQNHGNQNW-UHFFFAOYSA-N
ID: LEAVQTQNHGNQNW-UHFFFAOYSA-N
Comment: Energy2
Num peaks: 30
15.02292652 1.043348271
25.00727645 1.524859047
27.02292652 6.818885071
29.03857658 1.460178539
41.00219107 1.44295527
43.01784114 3.732198603
45.0334912 0.8849234965
53.00219107 1.439608436
55.01784114 8.12287735
57.0334912 6.353321284
59.01275576 1.767544427
59.04914126 1.780001438
69.0334912 4.396910025
71.04914126 0.9896152068
73.02840582 2.583903622
74.02365479 1.78905218
75.04405588 0.911976695
84.04439023 5.527597524
85.02840582 1.242506796
86.0600403 4.537081107
87.04405588 4.028825579
88.03930485 1.860494236
97.02840582 0.9061119726
102.0549549 1.99180588
112.0393049 1.654355239
114.0549549 0.9723946418
115.0389705 2.69457693
132.0655196 2.170903636
140.070605 3.510919493
168.0655196 1.906865109

Name: +ve in-silico MS/MS by CFM-ID for NUFPDUULCUQLJA-UHFFFAOYSA-N
ID: NUFPDUULCUQLJA-UHFFFAOYSA-N
Comment: Energy0
Num peaks: 6
96.96852159 4.794570899
98.98417166 14.98081728
148.1120759 8.025824764
166.1226406 3.354728055
201.0311219 10.67079217
246.0889711 40.04700391

Name: +ve in-silico MS/MS by CFM-ID for NUFPDUULCUQLJA-UHFFFAOYSA-N
ID: NUFPDUULCUQLJA-UHFFFAOYSA-N
Comment: Energy1
Num peaks: 14
58.06512568 11.49014383
96.96852159 2.215142826
98.98417166 4.369236197
101.0385766 1.931763695
103.0542266 5.280739708
105.0698767 3.518265766
134.0964258 1.253659337
136.1120759 1.821566061
146.0964258 4.481363503
148.1120759 17.34299428
172.9998217 1.662093014
201.0311219 10.64793469
228.0784064 4.316454725
246.0889711 9.706550226

Name: +ve in-silico MS/MS by CFM-ID for NUFPDUULCUQLJA-UHFFFAOYSA-N
ID: NUFPDUULCUQLJA-UHFFFAOYSA-N
Comment: Energy2
Num peaks: 27
15.02292652 1.647031128
44.04947561 1.208495856
46.06512568 1.057363217
49.00727645 1.059381118
51.02292652 1.433757972
53.03857658 1.238661031
58.06512568 5.288229203
68.04947561 1.279707085
72.08077574 1.185898234
79.05422664 3.985791928
80.97360697 1.096645642
91.05422664 7.525793753
96.96852159 4.511778591
98.98417166 3.678947054
101.0385766 3.9651399
103.0542266 7.837700453
105.0698767 9.175143554
107.0491413 1.58750584
120.0807757 0.8985035748
121.0647913 1.612498652
132.0807757 1.851774398
134.0964258 4.480554683
146.0964258 2.873132162
148.1120759 5.320713938
150.0913404 1.655642628
150.1277259 1.17051537
172.9998217 1.695773353

Name: +ve in-silico MS/MS by CFM-ID for NYCVBLQQSPLLTC-UHFFFAOYSA-N
ID: NYCVBLQQSPLLTC-UHFFFAOYSA-N
Comment: Energy0
Num peaks: 6
153.0770873 4.331318844
171.087652 3.107705091
191.9709676 5.919008939
208.9975167 18.78840532
233.0339022 3.88486765
251.0444669 46.82806471

Name: +ve in-silico MS/MS by CFM-ID for NYCVBLQQSPLLTC-UHFFFAOYSA-N
ID: NYCVBLQQSPLLTC-UHFFFAOYSA-N
Comment: Energy1
Num peaks: 21
43.02907452 2.367693246
80.96409131 5.38080356
85.07602471 2.954444882
86.03488817 7.006231743
100.0869237 5.097166106
124.0505382 1.953836413
126.0661883 1.565133682
128.0818384 4.25138075
129.0407018 7.038271714
153.0770873 2.679259411
163.976053 1.694217813
165.991703 3.43153121
167.0563519 1.761500614
169.0720019 1.884746582
171.087652 3.662103179
190.986952 5.467396604
191.9709676 2.161207839
193.0026021 1.663688793
208.9975167 13.23366941
233.0339022 2.283896146
251.0444669 3.508782941

Name: +ve in-silico MS/MS by CFM-ID for NYCVBLQQSPLLTC-UHFFFAOYSA-N
ID: NYCVBLQQSPLLTC-UHFFFAOYSA-N
Comment: Energy2
Num peaks: 28
26.00252542 4.145244
29.00219107 1.101364499
43.02907452 3.044533072
44.0130901 11.80795544
46.02874017 6.076893864
69.00833907 2.701872692
71.02398914 0.9842160212
83.06037464 0.9320230373
85.07602471 2.037802688
86.03488817 2.967780613
100.0869237 1.590070469
113.0457872 0.9835344657
121.9542549 3.101506143
123.969905 10.47860173
124.0505382 1.045088792
125.985555 1.202807404
129.0407018 0.9744619603
138.980804 1.039932545
141.0770873 1.14649159
148.9651539 1.97447937
163.976053 1.781551804
165.991703 1.715529322
166.9757186 2.365560896
181.0026021 1.212339162
190.986952 5.335747919
191.9709676 4.172730947
208.9975167 3.861774895
234.0179178 0.9746027711

Name: +ve in-silico MS/MS by CFM-ID for MPWFJKVECDALAF-UHFFFAOYSA-N
ID: MPWFJKVECDALAF-UHFFFAOYSA-N
Comment: Energy0
Num peaks: 17
71.04914126 1.773492787
85.06479133 1.235785143
90.01856941 2.026643982
116.0342195 1.350368985
137.0597059 2.127590645
154.086255 2.493258639
155.0702706 4.011698179
160.0240487 1.946212853
182.0811697 5.818513198
183.0651853 4.838600375
184.0968197 1.936002241
200.0917343 19.56423513
210.0760843 1.432531117
211.0600999 2.659130514
228.086649 7.298079898
229.0706646 6.102757061
246.0972137 13.67281338

Name: +ve in-silico MS/MS by CFM-ID for MPWFJKVECDALAF-UHFFFAOYSA-N
ID: MPWFJKVECDALAF-UHFFFAOYSA-N
Comment: Energy1
Num peaks: 24
43.05422664 1.246240232
69.0334912 0.9542300369
71.01275576 1.602555717
71.04914126 5.045368175
83.04914126 1.725651421
90.01856941 2.104013081
97.06479133 2.656454331
109.0647913 8.260597539
111.0804414 1.448400434
116.0342195 2.703346286
128.0342195 0.9261671704
137.0597059 3.108075055
139.075356 1.889490991
154.086255 5.196163406
155.0702706 4.174482163
157.0859207 3.314779697
182.0811697 7.563152338
183.0651853 6.930964421
184.0968197 2.969113757
185.0808353 0.9403185428
200.0917343 10.72885076
202.1073844 1.399730103
228.086649 1.99014347
246.0972137 1.220029838

Name: +ve in-silico MS/MS by CFM-ID for MPWFJKVECDALAF-UHFFFAOYSA-N
ID: MPWFJKVECDALAF-UHFFFAOYSA-N
Comment: Energy2
Num peaks: 31
41.03857658 3.537415397
43.05422664 4.169396008
44.0130901 1.003349418
53.00219107 0.8364808837
55.01784114 1.700941969
55.05422664 0.9873124465
65.03857658 1.659132621
67.05422664 1.111261747
68.99710569 1.283581549
69.0334912 3.856846939
71.01275576 6.331766146
71.04914126 5.42900527
73.02840582 1.901818286
83.01275576 7.604556827
83.04914126 1.135503973
85.02840582 2.780464885
85.06479133 0.8481336785
90.01856941 1.742302532
93.0334912 1.103486452
95.04914126 0.8318099277
109.0647913 10.63740152
111.0804414 1.175243679
116.0342195 4.120756944
128.0342195 3.967179981
137.0597059 1.103281414
139.075356 2.250086562
154.086255 2.204589959
155.0702706 0.915382499
160.0240487 0.8460872081
182.0811697 1.394415612
184.0968197 0.8633953197

Name: +ve in-silico MS/MS by CFM-ID for XSJRXCVAIFONRK-UHFFFAOYSA-N
ID: XSJRXCVAIFONRK-UHFFFAOYSA-N
Comment: Energy0
Num peaks: 20
71.04914126 1.837547652
85.06479133 1.018126831
124.0756904 4.721638063
148.0240487 1.148571002
152.070605 1.911029721
153.0546206 0.9644622357
154.086255 2.333236269
160.0240487 1.390237299
168.0655196 0.8869570654
170.0811697 11.70858666
172.0968197 1.292729287
182.0811697 5.569456415
183.0651853 1.056094506
184.0968197 1.72903788
200.0917343 11.83441096
202.1073844 1.601257019
210.0760843 2.55960484
228.086649 9.820056566
229.0706646 1.40425368
246.0972137 15.27403597

Name: +ve in-silico MS/MS by CFM-ID for XSJRXCVAIFONRK-UHFFFAOYSA-N
ID: XSJRXCVAIFONRK-UHFFFAOYSA-N
Comment: Energy1
Num peaks: 24
43.05422664 1.026497705
69.0334912 0.8742788607
71.04914126 4.545443894
72.00800472 1.405736325
73.06479133 0.8237548741
83.04914126 1.630569397
86.02365479 1.768490969
97.06479133 2.646984629
98.02365479 1.18023253
102.0185694 1.002461702
122.0600403 2.134252589
124.0756904 21.71412204
126.0185694 0.9461136377
126.0913404 3.910003815
152.070605 4.548906736
153.0546206 2.971340725
154.086255 5.001718756
168.0655196 0.8579029892
170.0811697 10.27713187
172.0968197 1.943597214
182.0811697 3.154459291
184.0968197 1.452653009
200.0917343 3.403572735
228.086649 1.52006325

Name: +ve in-silico MS/MS by CFM-ID for XSJRXCVAIFONRK-UHFFFAOYSA-N
ID: XSJRXCVAIFONRK-UHFFFAOYSA-N
Comment: Energy2
Num peaks: 31
41.03857658 3.793794391
43.05422664 4.648557889
55.01784114 1.9688615
55.05422664 1.165110245
56.99710569 0.8630656398
65.03857658 2.153605212
67.05422664 2.391962709
69.0334912 4.527582782
71.04914126 5.305449742
72.00800472 1.33558664
74.02365479 0.8283072505
75.00767038 1.814366975
83.04914126 0.914097358
85.06479133 1.497794255
86.02365479 3.78740138
88.03930485 2.671931103
93.0334912 1.250226069
96.00800472 0.9291406343
97.06479133 1.93073487
98.02365479 7.842385808
100.0393049 3.55035384
102.0185694 2.260949504
116.0342195 2.066615877
124.0756904 9.592468645
126.0185694 0.8781683701
126.0913404 0.8250489806
128.0342195 3.51773411
154.0498695 0.8143269512
154.086255 2.424525103
156.1019051 0.932252011
182.0811697 1.254971858

Name: +ve in-silico MS/MS by CFM-ID for WIECINONUIBAAX-UHFFFAOYSA-N
ID: WIECINONUIBAAX-UHFFFAOYSA-N
Comment: Energy0
Num peaks: 14
71.04914126 2.613092912
114.0913404 3.372230422
154.086255 1.947753027
170.0811697 2.163499377
182.0811697 4.204147292
183.0651853 6.222956743
184.0968197 1.456884835
200.0917343 12.2096662
202.1073844 1.559888772
210.0760843 5.071915872
211.0600999 3.550814088
228.086649 13.60310998
229.0706646 7.067429133
246.0972137 16.32550376

Name: +ve in-silico MS/MS by CFM-ID for WIECINONUIBAAX-UHFFFAOYSA-N
ID: WIECINONUIBAAX-UHFFFAOYSA-N
Comment: Energy1
Num peaks: 28
43.05422664 1.685282986
69.0334912 1.312581693
71.04914126 11.22637571
84.00800472 1.104108979
85.06479133 1.063860994
86.02365479 6.79838039
88.03930485 2.480324355
97.06479133 4.260471827
112.0029193 0.9761626803
114.0185694 2.29904031
114.0913404 5.735036111
116.0342195 0.9152982392
126.0913404 4.451655577
142.9974996 1.071374274
152.070605 4.867598601
153.0546206 1.828852862
154.086255 3.679283354
160.0240487 0.9696764978
168.0655196 1.009794578
170.0811697 7.336745798
172.0968197 1.838811446
182.0811697 2.729235452
183.0651853 2.437983076
184.0968197 1.276540986
200.0917343 3.411733179
202.1073844 1.050984603
210.0760843 0.9454798626
228.086649 1.582803676

Name: +ve in-silico MS/MS by CFM-ID for WIECINONUIBAAX-UHFFFAOYSA-N
ID: WIECINONUIBAAX-UHFFFAOYSA-N
Comment: Energy2
Num peaks: 31
29.00219107 0.8541440814
41.03857658 6.193041395
42.03382555 0.6692712071
43.05422664 10.21839753
44.04947561 0.7593787243
53.00219107 1.038351673
55.01784114 7.102683999
55.05422664 1.711367551
67.05422664 0.8736689409
69.0334912 7.49787539
69.06987671 0.8435566063
71.04914126 21.53333416
73.06479133 0.8275412533
75.00767038 0.7342350981
85.06479133 1.465902327
86.02365479 0.6207662593
97.06479133 1.1520662
100.0393049 0.827684789
114.0185694 2.266689694
114.0913404 1.073086263
126.0913404 1.043261989
128.0342195 1.62040309
142.9974996 0.8347627391
152.070605 1.109555484
154.086255 2.227062692
155.0702706 0.6704856689
156.0291341 0.827168753
157.0131497 0.6362416786
183.0651853 1.736526953
184.0968197 0.767728043
230.0659135 0.7722345311

Name: +ve in-silico MS/MS by CFM-ID for PSRFWUMYKAXGKF-UHFFFAOYSA-N
ID: PSRFWUMYKAXGKF-UHFFFAOYSA-N
Comment: Energy0
Num peaks: 16
71.04914126 2.121222763
72.99202031 1.383157954
75.00767038 3.67735616
152.070605 4.686076511
154.086255 4.72970834
156.1019051 1.828434982
168.0655196 1.66401901
170.0811697 8.421591094
172.0968197 8.928246518
182.0811697 3.480250609
183.0651853 2.482861627
200.0917343 10.40248245
210.0760843 3.362781928
228.086649 9.401676508
229.0706646 2.101729147
246.0972137 11.74267913

Name: +ve in-silico MS/MS by CFM-ID for PSRFWUMYKAXGKF-UHFFFAOYSA-N
ID: PSRFWUMYKAXGKF-UHFFFAOYSA-N
Comment: Energy1
Num peaks: 31
43.05422664 1.307686417
71.01275576 2.222849055
71.04914126 14.72891624
72.99202031 2.243138764
73.02840582 0.8550772434
73.06479133 1.779661483
75.00767038 1.893148876
99.00767038 2.652728836
100.0393049 1.481648112
100.0756904 2.085679589
101.0233204 0.9558251594
114.0913404 1.607698871
126.0913404 3.245679094
128.0342195 0.9135694844
145.0131497 0.8911600647
150.0549549 1.153729432
151.0389705 0.8682829732
152.070605 3.798818886
154.086255 5.206270599
156.1019051 1.384925968
168.0655196 2.642495224
170.0811697 5.095336018
172.0968197 1.735948455
182.0811697 4.322549085
183.0651853 1.707887032
184.0968197 1.824120695
200.0917343 5.555101375
202.1073844 1.058879722
210.0760843 1.495965971
228.086649 2.546568508
246.0972137 1.091815973

Name: +ve in-silico MS/MS by CFM-ID for PSRFWUMYKAXGKF-UHFFFAOYSA-N
ID: PSRFWUMYKAXGKF-UHFFFAOYSA-N
Comment: Energy2
Num peaks: 26
29.00219107 0.8608862246
41.03857658 1.703100786
43.05422664 3.644609833
55.01784114 2.549900838
56.99710569 0.7849243919
59.01275576 1.009238006
68.99710569 2.111966075
69.0334912 1.437584221
71.01275576 7.594475876
71.04914126 16.19387585
73.02840582 3.724580091
73.06479133 0.8806724689
75.00767038 1.843492258
84.99202031 1.261254087
98.02365479 1.313491123
99.00767038 8.847808021
100.0393049 5.461446874
101.0233204 1.898459732
124.0756904 1.360522257
126.0913404 4.761703244
128.0342195 2.290592329
152.070605 1.766429188
154.086255 3.554653907
155.0702706 0.881383008
156.1019051 1.578645554
170.0811697 0.7820924842

Name: +ve in-silico MS/MS by CFM-ID for BJGAVLPSLIRAOJ-UHFFFAOYSA-N
ID: BJGAVLPSLIRAOJ-UHFFFAOYSA-N
Comment: Energy0
Num peaks: 11
80.96409131 2.236165766
93.04472458 2.866748782
96.95900593 4.963064193
110.0712737 14.81199691
111.969905 3.697461395
138.0661883 2.311855661
153.0770873 2.92812025
155.0927374 1.791912308
233.0339022 4.976058274
234.0179178 7.088839855
251.0444669 33.41464151

Name: +ve in-silico MS/MS by CFM-ID for BJGAVLPSLIRAOJ-UHFFFAOYSA-N
ID: BJGAVLPSLIRAOJ-UHFFFAOYSA-N
Comment: Energy1
Num peaks: 20
69.04472458 1.254299054
80.96409131 2.237075063
81.04472458 2.29534311
83.06037464 4.715676747
93.04472458 21.36114487
95.06037464 1.249694709
96.95900593 3.572209902
104.0243235 1.572405075
106.0399735 1.256701388
110.0712737 22.64819627
111.969905 1.384214143
112.0869237 1.174982589
126.0661883 1.683353444
138.0661883 4.202335675
153.0770873 2.367670413
155.0927374 1.140628138
206.0230032 1.393917968
215.0233375 1.132717184
233.0339022 1.882671508
251.0444669 1.551915937

Name: +ve in-silico MS/MS by CFM-ID for BJGAVLPSLIRAOJ-UHFFFAOYSA-N
ID: BJGAVLPSLIRAOJ-UHFFFAOYSA-N
Comment: Energy2
Num peaks: 25
40.01817548 1.811105943
42.03382555 0.8090821946
52.01817548 0.9614144405
54.03382555 8.92186743
56.04947561 4.603620184
58.06512568 1.421797159
64.01817548 2.04552845
65.01342445 1.366478096
66.03382555 1.152369885
68.04947561 4.278743133
69.04472458 6.518954164
79.02907452 0.7344505587
80.96409131 1.882149268
81.04472458 6.57365763
83.06037464 3.471787151
93.04472458 8.233506964
95.97499034 0.7895436193
96.95900593 6.238090761
97.0396392 1.027292509
99.05528926 1.165220075
104.0243235 0.7939953496
110.0712737 7.447797353
111.969905 6.619887692
112.0505382 0.7053631365
136.0505382 0.9253872306

Name: +ve in-silico MS/MS by CFM-ID for NNEQNTSPBOJNEC-UHFFFAOYSA-N
ID: NNEQNTSPBOJNEC-UHFFFAOYSA-N
Comment: Energy0
Num peaks: 6
96.96852159 6.857715662
155.0855268 2.079669966
171.0804414 5.539412142
172.9998217 2.867894762
233.0362072 4.768937786
251.0467719 71.50674404

Name: +ve in-silico MS/MS by CFM-ID for NNEQNTSPBOJNEC-UHFFFAOYSA-N
ID: NNEQNTSPBOJNEC-UHFFFAOYSA-N
Comment: Energy1
Num peaks: 8
80.97360697 2.270174813
96.96852159 4.915814547
127.0542266 2.948374292
141.0698767 6.461225045
155.0855268 5.423311244
172.9998217 7.167849253
233.0362072 9.89261471
251.0467719 42.55512319

Name: +ve in-silico MS/MS by CFM-ID for NNEQNTSPBOJNEC-UHFFFAOYSA-N
ID: NNEQNTSPBOJNEC-UHFFFAOYSA-N
Comment: Energy2
Num peaks: 17
49.00727645 4.495921982
51.02292652 3.396573184
63.02292652 2.260078364
78.95795691 5.411375554
91.05422664 2.004771801
96.96852159 10.33265654
101.0385766 3.588105551
125.0385766 6.275222889
127.0542266 8.799891733
129.0698767 6.790286975
139.0542266 2.926777114
141.0698767 2.331136223
143.0855268 2.811370927
155.0491413 1.62442009
155.0855268 12.40316228
171.0804414 3.854150755
233.0362072 2.245383653

Name: +ve in-silico MS/MS by CFM-ID for PRXAIRHZCNQSSY-UHFFFAOYSA-N
ID: PRXAIRHZCNQSSY-UHFFFAOYSA-N
Comment: Energy0
Num peaks: 31
15.02292652 1.097872302
42.03382555 3.794069351
44.04947561 1.266733456
70.02874017 0.8117145768
74.00589655 1.18360259
74.02365479 1.115337146
76.02154661 1.17383662
87.02629764 7.111421106
88.03930485 8.206146351
89.04194771 0.7766962777
105.0004768 0.8876544987
115.9800757 0.7630313795
120.0113759 2.730650133
122.0270259 3.525790305
130.0321113 1.177122287
157.0430103 1.377751827
164.0198324 0.7945459735
174.0405678 1.823651331
176.0198324 2.077382665
188.0198324 0.7930234156
203.0484896 2.337184972
205.0463815 10.51219165
205.0641397 0.76420456
207.0620315 1.006171125
216.014747 2.151014207
218.030397 3.295470912
220.0460471 0.762421449
233.0412961 2.035042342
234.0253117 4.32904447
235.0205606 1.021917836
251.0518608 9.196623739

Name: +ve in-silico MS/MS by CFM-ID for PRXAIRHZCNQSSY-UHFFFAOYSA-N
ID: PRXAIRHZCNQSSY-UHFFFAOYSA-N
Comment: Energy1
Num peaks: 29
42.03382555 2.169727052
49.01064758 0.6791815775
74.00589655 0.7400441938
74.02365479 2.696156007
76.02154661 0.6977923424
88.03930485 6.536516168
90.05495492 0.6653087012
99.02629764 3.384779078
117.9957258 0.6650069437
120.0113759 3.624617145
122.0270259 8.148463849
128.9827186 0.9267915469
130.0321113 1.578075302
130.9983686 5.446676311
145.0140187 0.7823419612
157.0430103 1.183134477
158.0270259 0.7852416471
170.0092677 1.162728
170.0270259 1.492578698
172.042676 6.420243593
174.0405678 13.65180859
200.0198324 1.092587475
201.0038479 0.9461550748
201.9990969 0.8040013485
202.0354824 0.699649491
203.0484896 0.7395349333
205.0463815 1.43197401
218.030397 9.880985092
220.0460471 1.552405327

Name: +ve in-silico MS/MS by CFM-ID for PRXAIRHZCNQSSY-UHFFFAOYSA-N
ID: PRXAIRHZCNQSSY-UHFFFAOYSA-N
Comment: Energy2
Num peaks: 30
15.02292652 2.678127018
25.00727645 1.118501185
27.02292652 1.360083736
39.02292652 4.368255338
41.03857658 2.988352978
42.03382555 13.57369567
43.05422664 1.619730346
44.04947561 1.923968689
44.97934745 1.541758063
46.99499752 1.44227091
61.01064758 1.538363012
70.99499752 1.370083741
71.01275576 0.647493977
73.01064758 1.519688736
74.00589655 7.334376508
75.02629764 0.8599870782
76.02154661 2.520266934
85.01064758 2.140597552
87.02629764 16.42631293
88.03930485 3.638697119
89.04194771 0.9711755977
115.9800757 0.7331981696
120.0113759 0.6828356795
128.0164612 1.181098746
130.0321113 1.365891841
157.0430103 1.339974144
162.0041823 1.080458617
187.0358168 0.7265679207
188.0198324 0.6483880138
189.0150813 0.738596065

Name: +ve in-silico MS/MS by CFM-ID for XOHGPTXVKQAJRD-UHFFFAOYSA-N
ID: XOHGPTXVKQAJRD-UHFFFAOYSA-N
Comment: Energy0
Num peaks: 28
15.02292652 0.9358548996
71.99024648 3.61901424
74.00589655 1.729841095
74.02365479 2.690290343
76.02154661 1.602455326
86.02365479 1.745842176
89.04194771 4.344006373
99.9851611 1.323942243
102.0008112 1.301252777
102.9848268 1.452609352
117.9957258 12.61376931
120.0113759 6.157855495
159.9885322 1.232592692
164.0198324 2.490635729
174.0041823 2.084681047
174.0405678 1.767816056
176.0198324 1.108866263
178.0354824 1.274197857
180.0511325 1.44145857
203.0484896 1.158738768
205.0463815 9.359285769
207.0620315 0.905457303
216.014747 1.896016491
218.030397 2.929990721
233.0412961 1.711100018
234.0253117 3.607820758
235.0205606 0.8811049518
251.0518608 7.236341175

Name: +ve in-silico MS/MS by CFM-ID for XOHGPTXVKQAJRD-UHFFFAOYSA-N
ID: XOHGPTXVKQAJRD-UHFFFAOYSA-N
Comment: Energy1
Num peaks: 28
40.01817548 1.346524013
71.99024648 0.636876369
72.00800472 0.8818104395
74.02365479 0.8963865964
84.04439023 1.202161221
86.02365479 4.716568569
88.03930485 0.9598310222
89.04194771 1.251654317
99.02629764 1.210432793
101.0419477 6.931759281
117.9957258 3.146955926
120.0113759 4.936748596
130.0321113 0.6486178714
132.0477614 4.932586457
142.9983686 0.684222675
145.0140187 1.273637199
170.0092677 1.566370961
170.0270259 0.8080511946
172.042676 3.352442818
174.0405678 17.75484308
200.0198324 1.470838993
201.0038479 1.268863727
201.9990969 1.028526725
202.0354824 0.7895070479
203.019498 0.7330286386
205.0463815 1.39827971
218.030397 12.27768266
220.0460471 2.014438

Name: +ve in-silico MS/MS by CFM-ID for XOHGPTXVKQAJRD-UHFFFAOYSA-N
ID: XOHGPTXVKQAJRD-UHFFFAOYSA-N
Comment: Energy2
Num peaks: 31
15.02292652 1.523780464
40.01817548 6.701595067
41.03857658 3.86461163
42.03382555 1.190040946
43.05422664 1.432168201
44.97934745 1.306057609
45.06987671 0.8382495294
46.99499752 1.714338669
61.01064758 1.42260856
71.99024648 18.51375419
73.01064758 1.426359537
74.00589655 2.89981567
75.02629764 1.375252139
76.02154661 1.349459238
85.01064758 1.923678103
86.02365479 1.526199343
87.02629764 1.3661795
87.9851611 0.6150023601
89.04194771 11.86318458
100.9691767 0.7772400499
102.0008112 1.257436771
114.0008112 0.6430957357
116.0164612 1.783689246
117.9957258 3.122081711
130.0321113 2.45873938
157.0430103 0.7686492211
157.9728822 1.958043768
159.9885322 1.744244098
162.0041823 0.7079506077
164.0198324 1.169355972
174.0041823 0.6354886296

Name: +ve in-silico MS/MS by CFM-ID for BOMNBWNNMLFWQQ-UHFFFAOYSA-N
ID: BOMNBWNNMLFWQQ-UHFFFAOYSA-N
Comment: Energy0
Num peaks: 23
56.04947561 1.279058183
88.02154661 1.356258603
101.0709393 2.073847172
102.0549549 1.641709378
133.0430103 1.834805095
134.0270259 1.42604864
135.0586604 2.203648754
136.042676 1.60251073
177.0514668 3.564315022
179.0671169 0.9436850553
193.0463815 2.428838288
195.0620315 0.7569035026
205.0463815 6.716670608
206.030397 1.732980681
220.0572805 0.8664502293
222.0729306 13.09391962
223.0569461 5.773823406
224.0885806 1.021535027
233.0412961 2.95306969
234.0253117 2.184909894
250.0678452 2.464173505
251.0518608 10.74247492
268.0784099 11.51041956

Name: +ve in-silico MS/MS by CFM-ID for BOMNBWNNMLFWQQ-UHFFFAOYSA-N
ID: BOMNBWNNMLFWQQ-UHFFFAOYSA-N
Comment: Energy1
Num peaks: 31
54.03382555 1.433110146
56.04947561 10.36778403
58.06512568 1.56826332
84.04439023 2.747158542
86.00589655 0.8838205065
88.02154661 3.2072615
90.03719668 2.155034462
92.05284674 0.8806073473
99.05528926 0.9676207354
101.0709393 4.262872734
102.0549549 3.196808688
116.0164612 0.8154306138
117.9779675 1.841558297
119.9936176 3.984379739
122.0092677 2.369088185
133.0430103 2.149668853
134.0270259 1.602945689
150.0041823 1.155636666
165.0150813 1.110423357
167.0307314 1.736417592
168.014747 1.199928855
175.0358168 1.471602914
177.0514668 5.964119391
179.0671169 1.363230814
205.0463815 6.58391216
206.030397 3.55102827
207.0620315 0.7871386959
222.0729306 5.032264186
223.0569461 2.744386165
234.0253117 1.356245642
251.0518608 1.874467014

Name: +ve in-silico MS/MS by CFM-ID for BOMNBWNNMLFWQQ-UHFFFAOYSA-N
ID: BOMNBWNNMLFWQQ-UHFFFAOYSA-N
Comment: Energy2
Num peaks: 27
42.03382555 4.754154186
44.04947561 0.9861008428
56.04947561 9.099352352
58.06512568 2.101311889
58.99499752 1.752654435
61.01064758 2.464884742
63.02629764 0.8399298577
70.02874017 1.463216932
87.05528926 2.114273799
88.02154661 15.46851273
88.03930485 1.129909327
90.03719668 4.247137922
92.05284674 1.247206759
101.0709393 2.589462508
102.0549549 1.895352839
116.0164612 0.8760132052
118.0321113 0.840447227
119.9936176 1.629231961
133.0430103 2.759071957
134.0092677 1.128933069
134.0270259 1.95130566
135.0586604 2.274908044
136.042676 1.832042104
148.0249177 5.499711826
150.0405678 1.167026318
177.0514668 5.876098856
205.0463815 2.362760233

Name: +ve in-silico MS/MS by CFM-ID for TZOQFUTZWYTVLZ-UHFFFAOYSA-N
ID: TZOQFUTZWYTVLZ-UHFFFAOYSA-N
Comment: Energy0
Num peaks: 10
57.06987671 3.100476015
84.08077574 2.92994961
86.0964258 3.573145393
115.002585 6.34925522
132.1019051 9.633474953
182.0811697 2.415908117
200.0917343 8.952385852
210.0760843 3.102909908
228.086649 15.07164562
246.0972137 25.15185413

Name: +ve in-silico MS/MS by CFM-ID for TZOQFUTZWYTVLZ-UHFFFAOYSA-N
ID: TZOQFUTZWYTVLZ-UHFFFAOYSA-N
Comment: Energy1
Num peaks: 20
57.06987671 5.080375924
68.99710569 1.241566933
69.06987671 2.083596649
84.08077574 4.554439539
86.0964258 11.77961377
96.99202031 1.868330544
112.0756904 2.956847264
114.0913404 1.450026262
115.002585 4.630406078
115.075356 2.371931174
132.0291341 1.318454998
132.1019051 5.497396634
154.086255 1.790742596
158.0811697 4.190487524
182.0811697 4.129591577
184.0968197 2.834886292
200.0917343 10.5579143
210.0760843 1.89693712
228.086649 6.086126127
246.0972137 4.523554055

Name: +ve in-silico MS/MS by CFM-ID for TZOQFUTZWYTVLZ-UHFFFAOYSA-N
ID: TZOQFUTZWYTVLZ-UHFFFAOYSA-N
Comment: Energy2
Num peaks: 18
41.03857658 1.212494066
43.01784114 2.836348728
55.05422664 2.900613371
57.06987671 12.93559751
59.08552677 5.673745244
68.99710569 4.597989497
69.06987671 4.900373139
71.01275576 2.298354322
84.08077574 17.90378401
86.0964258 8.75173106
87.00767038 2.397403142
96.99202031 1.533300926
112.0756904 4.042052898
114.0913404 1.21436791
115.002585 1.771979314
115.075356 2.269222234
116.070605 1.397409584
132.1019051 2.317471852

Name: +ve in-silico MS/MS by CFM-ID for DXQHZBQHJARQIC-UHFFFAOYSA-N
ID: DXQHZBQHJARQIC-UHFFFAOYSA-N
Comment: Energy0
Num peaks: 9
69.0334912 4.454722285
114.0549549 7.35314255
156.0113759 7.271809751
171.0222749 2.835527478
173.0379249 5.364247558
253.0641397 2.540090786
268.0750387 5.38346638
269.0590543 15.63869943
286.0856034 30.31241856

Name: +ve in-silico MS/MS by CFM-ID for DXQHZBQHJARQIC-UHFFFAOYSA-N
ID: DXQHZBQHJARQIC-UHFFFAOYSA-N
Comment: Energy1
Num peaks: 16
51.02292652 8.916176561
53.03857658 1.667415608
66.03382555 1.50155022
67.01784114 3.131125218
69.0334912 14.67003161
70.02874017 1.485322397
71.04914126 2.598343355
83.04914126 5.962923297
96.04439023 4.26200531
98.0600403 1.923844319
114.0549549 19.55442917
156.0113759 4.805667587
173.0379249 3.298808412
236.0375906 1.757252892
253.0641397 3.073366377
286.0856034 1.695584725

Name: +ve in-silico MS/MS by CFM-ID for DXQHZBQHJARQIC-UHFFFAOYSA-N
ID: DXQHZBQHJARQIC-UHFFFAOYSA-N
Comment: Energy2
Num peaks: 21
49.00727645 3.115029976
51.02292652 12.58576673
53.00219107 1.00723116
53.03857658 3.09340388
54.03382555 0.9833700426
63.02292652 4.454869287
65.03857658 5.265463454
67.01784114 3.013707735
69.0334912 15.71551144
70.02874017 1.875469345
71.04914126 1.87957318
72.04439023 2.367916478
76.01817548 1.949932103
78.03382555 2.093986063
80.04947561 1.597348325
82.06512568 1.206699813
83.04914126 7.109994736
94.06512568 1.500718181
96.04439023 2.277569865
98.0600403 1.997014292
114.0549549 4.964523623

Name: +ve in-silico MS/MS by CFM-ID for NHCPYBTZNTVGGP-UHFFFAOYSA-N
ID: NHCPYBTZNTVGGP-UHFFFAOYSA-N
Comment: Energy0
Num peaks: 10
15.02292652 2.254499912
58.06512568 4.157337702
98.98417166 3.138214974
146.0964258 3.755926008
148.1120759 19.41366574
150.1277259 2.055664131
166.1226406 2.484684605
187.0154718 3.769184553
215.0467719 4.367646193
246.0889711 34.91459812

Name: +ve in-silico MS/MS by CFM-ID for NHCPYBTZNTVGGP-UHFFFAOYSA-N
ID: NHCPYBTZNTVGGP-UHFFFAOYSA-N
Comment: Energy1
Num peaks: 11
58.06512568 6.755689237
79.05422664 2.984906884
91.05422664 4.06047507
117.0698767 13.38613615
119.0855268 3.093314968
121.1011768 2.548462051
146.0964258 4.07929083
148.1120759 27.47800597
150.1277259 6.183776732
187.0154718 4.358933541
246.0889711 5.62935557

Name: +ve in-silico MS/MS by CFM-ID for NHCPYBTZNTVGGP-UHFFFAOYSA-N
ID: NHCPYBTZNTVGGP-UHFFFAOYSA-N
Comment: Energy2
Num peaks: 25
15.02292652 3.165845163
42.03382555 2.636829778
44.04947561 1.170751219
49.00727645 1.323229036
56.04947561 2.325778445
58.06512568 5.62014514
63.02292652 1.560631633
68.04947561 1.788957903
70.06512568 1.141388002
79.05422664 8.749873096
81.06987671 1.639300047
83.08552677 1.945917042
91.05422664 18.02302433
93.06987671 1.810845742
95.08552677 1.045835382
96.96852159 2.953116887
98.98417166 1.493364646
107.0491413 1.662845352
115.0542266 1.429775087
117.0698767 5.162608705
119.0855268 4.56710954
132.0807757 1.952133207
134.0964258 3.523092127
148.1120759 2.290442584
187.0154718 1.615146131

Name: +ve in-silico MS/MS by CFM-ID for GFYGZUZOINHQTM-UHFFFAOYSA-N
ID: GFYGZUZOINHQTM-UHFFFAOYSA-N
Comment: Energy0
Num peaks: 6
96.96852159 6.93464815
155.0855268 2.104706656
171.0804414 5.635893256
172.9998217 1.495684123
233.0362072 4.80969627
251.0467719 72.60716415

Name: +ve in-silico MS/MS by CFM-ID for GFYGZUZOINHQTM-UHFFFAOYSA-N
ID: GFYGZUZOINHQTM-UHFFFAOYSA-N
Comment: Energy1
Num peaks: 8
49.00727645 2.448987631
96.96852159 4.229852881
139.0542266 2.223962995
141.0698767 20.63113385
155.0855268 4.624083606
172.9998217 4.02151511
233.0362072 7.794566857
251.0467719 34.32570436

Name: +ve in-silico MS/MS by CFM-ID for GFYGZUZOINHQTM-UHFFFAOYSA-N
ID: GFYGZUZOINHQTM-UHFFFAOYSA-N
Comment: Energy2
Num peaks: 15
49.00727645 14.07700807
51.02292652 6.037254345
53.03857658 2.839481833
78.95795691 3.369413206
79.05422664 2.657922082
91.05422664 9.881087143
96.96852159 8.251578897
101.0385766 2.141544339
125.0385766 5.525520247
127.0542266 4.860763849
129.0698767 3.322066353
139.0542266 3.236611138
143.0855268 3.308954146
155.0855268 9.599218496
171.0804414 2.696508979

Name: +ve in-silico MS/MS by CFM-ID for IHLDJKFBXYCARK-UHFFFAOYSA-N
ID: IHLDJKFBXYCARK-UHFFFAOYSA-N
Comment: Energy0
Num peaks: 20
15.02292652 1.473929111
98.98417166 1.971160743
112.1120759 2.144947814
131.0888979 2.354918428
143.0888979 2.192414108
153.9899853 0.8152785535
156.0841469 1.092947065
158.0997969 1.482669041
160.115447 22.14790415
162.1310971 1.115606578
171.0838125 1.118571193
186.0947116 2.228062033
188.1103616 10.90717654
206.1209263 1.923612192
238.0838857 1.72711666
251.050143 2.823474436
268.0766921 4.075219935
269.0607077 3.998256222
270.0559567 1.270124627
286.0872568 13.40873742

Name: +ve in-silico MS/MS by CFM-ID for IHLDJKFBXYCARK-UHFFFAOYSA-N
ID: IHLDJKFBXYCARK-UHFFFAOYSA-N
Comment: Energy1
Num peaks: 30
46.99499752 1.107561209
49.01064758 0.7412069937
56.04947561 1.317264837
58.06512568 0.6282673634
70.06512568 1.317264837
87.02629764 0.7088381757
89.04194771 1.200584979
98.0964258 0.9351729265
98.98417166 3.185846425
101.0419477 0.6884666338
103.0575978 1.153382439
112.1120759 8.336577337
114.1277259 2.857688298
116.143376 3.478657586
117.0732478 0.8563046493
131.0888979 2.253124304
133.104548 0.7926823508
140.1069905 1.314037786
142.1226406 0.6952511314
143.0888979 10.12879945
144.0841469 1.144954121
144.1382906 0.6487054365
156.0841469 1.280721673
160.115447 24.51365281
170.0997969 0.6546389209
171.0838125 1.241982151
188.1103616 4.638518201
238.0838857 0.7204459107
268.0766921 0.914175346
286.0872568 0.94937154

Name: +ve in-silico MS/MS by CFM-ID for IHLDJKFBXYCARK-UHFFFAOYSA-N
ID: IHLDJKFBXYCARK-UHFFFAOYSA-N
Comment: Energy2
Num peaks: 31
15.02292652 1.773884959
41.03857658 1.879191348
42.03382555 1.544428137
46.99499752 1.568098074
55.05422664 1.703987769
56.04947561 2.960982312
58.06512568 1.415195974
61.01064758 1.780139533
69.06987671 1.499967731
70.06512568 2.960982312
72.08077574 1.415195974
73.01064758 1.473367041
75.02629764 3.551481287
83.08552677 1.723765866
84.08077574 3.134921603
87.02629764 1.771368718
89.04194771 3.512811536
96.96852159 1.479543848
98.0964258 2.429686335
100.1120759 1.318979544
101.0419477 1.59033371
103.0575978 2.927665119
112.1120759 6.07569847
114.1277259 1.619091335
115.0575978 1.649423772
117.0732478 3.117393083
131.0888979 3.779898651
140.1069905 1.648786083
144.0841469 2.259128902
146.0997969 1.410411605
160.115447 4.238701024

Name: +ve in-silico MS/MS by CFM-ID for QYLCGICWIVCZIQ-UHFFFAOYSA-N
ID: QYLCGICWIVCZIQ-UHFFFAOYSA-N
Comment: Energy0
Num peaks: 6
154.086255 3.797282545
182.0811697 11.00870793
200.0917343 15.95110571
210.0760843 10.40504635
228.086649 28.68631682
246.0972137 11.98633021

Name: +ve in-silico MS/MS by CFM-ID for QYLCGICWIVCZIQ-UHFFFAOYSA-N
ID: QYLCGICWIVCZIQ-UHFFFAOYSA-N
Comment: Energy1
Num peaks: 15
43.05422664 4.60384383
45.06987671 2.225073963
55.05422664 1.498708328
71.01275576 1.656326074
83.01275576 1.801489257
142.086255 1.593048262
152.070605 2.139973584
154.086255 14.96121942
156.1019051 3.080118696
182.0811697 12.16626193
184.0968197 3.276898397
200.0917343 17.99757393
210.0760843 3.805365488
228.086649 7.067511004
246.0972137 2.493734346

Name: +ve in-silico MS/MS by CFM-ID for QYLCGICWIVCZIQ-UHFFFAOYSA-N
ID: QYLCGICWIVCZIQ-UHFFFAOYSA-N
Comment: Energy2
Num peaks: 22
25.00727645 2.21554564
41.00219107 2.538456538
55.05422664 8.946582127
57.06987671 1.111700406
59.01275576 1.830662013
68.99710569 1.577200602
70.06512568 3.969582169
71.01275576 2.826754678
83.01275576 5.819539476
85.02840582 1.847307579
101.0597059 4.501334239
128.070605 2.739243586
129.0182351 1.380910754
138.0549549 1.091616289
140.070605 1.293818255
142.086255 3.121166887
154.086255 22.2129515
156.1019051 1.680520219
182.0811697 4.980438145
184.0604342 2.832540843
184.0968197 1.128872148
200.0917343 1.422611092

Name: +ve in-silico MS/MS by CFM-ID for MBTOXBBWJQHYFA-UHFFFAOYSA-N
ID: MBTOXBBWJQHYFA-UHFFFAOYSA-N
Comment: Energy0
Num peaks: 6
154.086255 3.760453739
182.0811697 10.86150278
200.0917343 15.75862146
210.0760843 10.26187483
228.086649 28.27157329
246.0972137 11.81758293

Name: +ve in-silico MS/MS by CFM-ID for MBTOXBBWJQHYFA-UHFFFAOYSA-N
ID: MBTOXBBWJQHYFA-UHFFFAOYSA-N
Comment: Energy1
Num peaks: 16
43.05422664 4.600143125
45.06987671 2.235047737
55.05422664 1.463027314
68.99710569 1.193575314
83.01275576 1.705975437
129.0182351 1.112327115
140.070605 2.583564299
152.070605 2.063812976
154.086255 14.52826119
156.1019051 2.972043042
182.0811697 11.91226234
184.0968197 3.267089803
200.0917343 17.77275606
210.0760843 3.795865356
228.086649 7.113752189
246.0972137 2.535843966

Name: +ve in-silico MS/MS by CFM-ID for MBTOXBBWJQHYFA-UHFFFAOYSA-N
ID: MBTOXBBWJQHYFA-UHFFFAOYSA-N
Comment: Energy2
Num peaks: 22
27.02292652 1.201706746
43.01784114 1.052175995
53.00219107 1.088021245
55.01784114 1.075971789
55.05422664 8.970030258
57.06987671 1.09908243
59.01275576 3.19841404
68.99710569 2.638695263
70.06512568 3.967118252
71.01275576 1.083903214
83.01275576 5.402224825
85.02840582 1.737135238
101.0597059 5.552669236
128.070605 2.232989897
129.0182351 1.305643659
140.070605 5.479710456
154.086255 22.06807466
156.1019051 1.651703098
182.0811697 4.914242597
184.0604342 2.132586631
184.0968197 1.12535776
200.0917343 1.417424325

Name: +ve in-silico MS/MS by CFM-ID for PTYKTNZELFDJHB-UHFFFAOYSA-N
ID: PTYKTNZELFDJHB-UHFFFAOYSA-N
Comment: Energy0
Num peaks: 6
154.086255 3.759975866
182.0811697 10.98154838
200.0917343 15.86291755
210.0760843 10.41073427
228.086649 28.68771977
246.0972137 11.97129272

Name: +ve in-silico MS/MS by CFM-ID for PTYKTNZELFDJHB-UHFFFAOYSA-N
ID: PTYKTNZELFDJHB-UHFFFAOYSA-N
Comment: Energy1
Num peaks: 15
39.02292652 4.703230883
41.03857658 3.654498811
45.06987671 1.557008304
73.02840582 1.404382487
85.02840582 1.606083903
140.070605 2.557409843
152.070605 2.050726444
154.086255 14.40428834
156.1019051 2.950669772
182.0811697 11.75236757
184.0968197 3.204557243
200.0917343 17.59373735
210.0760843 3.703174394
228.086649 6.98097103
246.0972137 2.50578119

Name: +ve in-silico MS/MS by CFM-ID for PTYKTNZELFDJHB-UHFFFAOYSA-N
ID: PTYKTNZELFDJHB-UHFFFAOYSA-N
Comment: Energy2
Num peaks: 22
27.02292652 2.14963732
55.05422664 4.162019625
59.01275576 3.325504518
68.04947561 4.1877433
68.99710569 2.084464905
70.06512568 1.116001118
71.01275576 1.743711879
81.0334912 2.345528717
83.01275576 1.754809194
85.02840582 4.8718392
87.04405588 1.253968759
99.04405588 6.107144293
116.070605 1.428565169
126.0549549 2.800506936
131.0338851 1.306255552
140.070605 5.386865076
154.086255 22.47623611
156.1019051 1.679853014
182.0811697 5.187639308
184.0604342 2.181332595
184.0968197 1.163773477
200.0917343 1.474301738

Name: +ve in-silico MS/MS by CFM-ID for APNJFVPUIDYMQH-UHFFFAOYSA-N
ID: APNJFVPUIDYMQH-UHFFFAOYSA-N
Comment: Energy0
Num peaks: 6
107.0491413 1.666311807
111.0262976 37.76049339
133.0647913 5.071660038
158.0600403 4.597781344
190.0321113 2.830705709
268.0790615 43.11424727

Name: +ve in-silico MS/MS by CFM-ID for APNJFVPUIDYMQH-UHFFFAOYSA-N
ID: APNJFVPUIDYMQH-UHFFFAOYSA-N
Comment: Energy1
Num peaks: 6
79.05422664 2.714872323
111.0262976 13.61236448
133.0647913 2.805676428
158.0600403 26.076856
190.0321113 2.5568071
268.0790615 37.54584241

Name: +ve in-silico MS/MS by CFM-ID for APNJFVPUIDYMQH-UHFFFAOYSA-N
ID: APNJFVPUIDYMQH-UHFFFAOYSA-N
Comment: Energy2
Num peaks: 21
39.02292652 2.813257609
51.02292652 2.079709151
63.02292652 6.01745608
65.03857658 13.11009753
67.05422664 4.873367928
77.03857658 1.39157193
79.05422664 2.095435657
80.97934745 3.558071463
82.99499752 4.749735342
85.01064758 2.333258218
89.03857658 1.755971662
94.99499752 3.403424978
101.0385766 3.710478172
103.0542266 1.683125008
107.0491413 3.299478597
111.0262976 8.833162963
117.0334912 2.103145085
130.0651257 2.095321437
131.0491413 3.157935776
158.0600403 6.821763067
190.0321113 1.424515457

Name: +ve in-silico MS/MS by CFM-ID for OLDLSRQAQAFQSU-UHFFFAOYSA-N
ID: OLDLSRQAQAFQSU-UHFFFAOYSA-N
Comment: Energy0
Num peaks: 6
15.02292652 1.109299369
192.966986 1.120490749
206.9826361 1.529016006
208.9982862 1.861991521
235.0139362 1.211875394
251.0452363 88.83415848

Name: +ve in-silico MS/MS by CFM-ID for OLDLSRQAQAFQSU-UHFFFAOYSA-N
ID: OLDLSRQAQAFQSU-UHFFFAOYSA-N
Comment: Energy1
Num peaks: 7
55.05422664 2.7668051
57.06987671 10.74182703
166.951336 3.390716549
206.9826361 3.619266282
208.9982862 5.015033725
233.0346717 41.50483231
251.0452363 15.30531436

Name: +ve in-silico MS/MS by CFM-ID for OLDLSRQAQAFQSU-UHFFFAOYSA-N
ID: OLDLSRQAQAFQSU-UHFFFAOYSA-N
Comment: Energy2
Num peaks: 9
15.02292652 6.613823385
41.03857658 13.98548742
43.05422664 12.93527113
57.06987671 17.41549649
192.966986 3.848792673
206.9826361 4.209779841
218.9826361 5.383241138
235.0139362 10.83441205
251.0452363 6.309648864

Name: +ve in-silico MS/MS by CFM-ID for HLAFSNJRKZLMPT-UHFFFAOYSA-N
ID: HLAFSNJRKZLMPT-UHFFFAOYSA-N
Comment: Energy0
Num peaks: 6
123.0262976 2.752342906
138.0371967 2.711224689
139.0212123 2.758115075
228.0841469 25.59526656
229.0681625 26.17111772
246.0947116 23.57003652

Name: +ve in-silico MS/MS by CFM-ID for HLAFSNJRKZLMPT-UHFFFAOYSA-N
ID: HLAFSNJRKZLMPT-UHFFFAOYSA-N
Comment: Energy1
Num peaks: 14
77.03857658 1.23705736
91.05422664 2.119674267
93.06987671 1.954507264
105.0334912 0.9051478547
106.0651257 2.634557334
107.0491413 2.913974915
121.0106476 1.130271628
123.0262976 2.164980002
199.0575978 1.26715506
215.0525124 1.137938908
228.0841469 23.90859146
229.0681625 31.61360642
230.0634114 0.8201802645
246.0947116 6.377971607

Name: +ve in-silico MS/MS by CFM-ID for HLAFSNJRKZLMPT-UHFFFAOYSA-N
ID: HLAFSNJRKZLMPT-UHFFFAOYSA-N
Comment: Energy2
Num peaks: 31
49.00727645 1.255492709
51.02292652 2.772028618
53.03857658 0.9147209716
77.03857658 1.503949168
79.05422664 1.118625559
80.97934745 2.014240294
82.99499752 0.8396380211
91.05422664 3.466938022
92.04947561 0.9954613288
93.06987671 0.847956949
94.06512568 1.572368903
94.99499752 2.066833112
97.01064758 1.676972558
104.0494756 1.917397044
105.0334912 1.661775427
106.0651257 6.042903749
107.0491413 4.546953583
111.0262976 1.22069015
121.0106476 8.952535828
123.0262976 16.82558121
125.0419477 3.374148245
136.0215466 1.162355415
138.0371967 2.201996913
139.0212123 1.030757832
140.0528467 0.8818798334
199.0575978 0.8932596338
201.0368623 0.8704061305
203.0525124 1.149562508
228.0841469 1.109797984
229.0681625 1.136194433
230.0634114 1.831496297

Name: +ve in-silico MS/MS by CFM-ID for YGXPRULHVPXVMH-UHFFFAOYSA-N
ID: YGXPRULHVPXVMH-UHFFFAOYSA-N
Comment: Energy0
Num peaks: 6
182.0600403 1.203476459
246.0549549 0.3165966127
258.0913404 0.180152765
260.070605 0.4065120231
270.0549549 0.5170442232
286.086255 96.75946147

Name: +ve in-silico MS/MS by CFM-ID for YGXPRULHVPXVMH-UHFFFAOYSA-N
ID: YGXPRULHVPXVMH-UHFFFAOYSA-N
Comment: Energy1
Num peaks: 6
246.0549549 0.4947083075
258.0549549 1.697794826
258.0913404 14.56536493
260.070605 3.777900215
270.0549549 3.139065272
286.086255 74.15111666

Name: +ve in-silico MS/MS by CFM-ID for YGXPRULHVPXVMH-UHFFFAOYSA-N
ID: YGXPRULHVPXVMH-UHFFFAOYSA-N
Comment: Energy2
Num peaks: 13
49.00727645 5.428241973
101.0385766 3.1154009
216.0807757 2.576197094
230.0600403 2.336190671
230.0964258 7.375575385
232.0756904 6.872605421
242.0600403 3.495929549
246.0549549 2.156618667
258.0549549 5.288621551
258.0913404 15.23290783
260.070605 4.828402573
270.0549549 18.12084107
286.086255 5.191096901

Name: +ve in-silico MS/MS by CFM-ID for JUAJWAVTJQVJAM-UHFFFAOYSA-N
ID: JUAJWAVTJQVJAM-UHFFFAOYSA-N
Comment: Energy0
Num peaks: 7
48.98395416 1.665958872
125.0597059 3.202827141
134.036718 4.809661569
170.1175552 9.427937577
214.0629328 6.054792716
216.0785828 1.93761774
246.0891475 53.14125676

Name: +ve in-silico MS/MS by CFM-ID for JUAJWAVTJQVJAM-UHFFFAOYSA-N
ID: JUAJWAVTJQVJAM-UHFFFAOYSA-N
Comment: Energy1
Num peaks: 24
29.03857658 1.087517031
41.00219107 0.9673043126
44.04947561 3.477024372
58.06512568 6.924082706
76.97886878 7.380021984
85.06479133 0.8273413863
96.08077574 1.426549091
111.0440559 0.7852794304
122.036718 0.98040051
124.0756904 1.409006284
125.0597059 4.663006351
134.036718 3.300002551
138.0913404 6.258286596
140.070605 3.772437934
142.086255 1.060013191
154.086255 1.709890947
168.1019051 1.139331162
170.1175552 12.30657929
196.0968197 0.8582181348
200.0472827 1.014891867
210.1124698 1.706242356
214.0629328 3.591342128
218.0578474 1.341172681
246.0891475 12.28988784

Name: +ve in-silico MS/MS by CFM-ID for JUAJWAVTJQVJAM-UHFFFAOYSA-N
ID: JUAJWAVTJQVJAM-UHFFFAOYSA-N
Comment: Energy2
Num peaks: 31
39.02292652 0.9458238415
44.04947561 9.586807436
45.0334912 2.266692525
47.04914126 1.387624711
48.98395416 1.58652147
49.00727645 1.005849094
51.02292652 1.27669853
53.03857658 1.106828958
56.04947561 3.231646139
57.0334912 2.743393328
58.06512568 9.544242227
58.9683041 0.8657298305
67.01784114 2.235501043
69.0334912 3.070934378
71.04914126 4.391790656
76.97886878 2.096602195
81.0334912 1.37396969
83.04914126 0.9113805228
95.04914126 0.8512947122
96.08077574 1.050319084
100.0756904 1.133574183
110.0600403 1.196984739
112.0756904 4.189161068
114.0913404 2.455016183
124.0756904 3.00877967
125.0597059 3.058400192
132.0210679 0.8043908435
134.036718 3.132157145
138.0913404 3.743245829
140.070605 2.021310669
154.086255 2.016376015

Name: +ve in-silico MS/MS by CFM-ID for LJIARKPLCRQHRB-UHFFFAOYSA-N
ID: LJIARKPLCRQHRB-UHFFFAOYSA-N
Comment: Energy0
Num peaks: 18
59.04914126 5.242715176
61.01064758 1.003406899
86.98991214 1.290359703
91.02121226 5.105324111
93.03686233 12.52489011
101.0233204 6.235435373
128.0276946 1.42368227
169.0430103 1.599070618
186.0695594 14.55093425
194.0560175 2.738488346
212.048824 1.697002751
226.0280885 1.577882407
228.0437386 3.448867092
240.0437386 1.701950239
254.0593887 2.00586799
258.0543033 2.01163069
259.0747044 1.490702586
286.0856034 14.91321053

Name: +ve in-silico MS/MS by CFM-ID for LJIARKPLCRQHRB-UHFFFAOYSA-N
ID: LJIARKPLCRQHRB-UHFFFAOYSA-N
Comment: Energy1
Num peaks: 22
45.0334912 0.963688892
47.04914126 1.606230378
59.04914126 7.126124378
61.01064758 2.062935475
89.0055622 0.9009231001
91.02121226 9.200904437
93.03686233 10.95271333
96.05562361 1.199846996
101.0233204 2.525821311
118.0498695 1.165370768
140.0276946 0.8652035573
154.0433447 3.23263927
157.0430103 1.304545323
159.0586604 2.533458771
169.0430103 5.756900066
170.0382593 1.291128818
184.0539094 1.042703278
186.0695594 19.84044112
194.0560175 2.71619088
240.0437386 1.573179453
259.0747044 0.8917709285
286.0856034 1.800707984

Name: +ve in-silico MS/MS by CFM-ID for LJIARKPLCRQHRB-UHFFFAOYSA-N
ID: LJIARKPLCRQHRB-UHFFFAOYSA-N
Comment: Energy2
Num peaks: 31
29.03857658 0.9291789464
45.0334912 2.157321406
47.04914126 2.108081984
57.0334912 0.8370585455
58.99499752 0.9692262788
59.04914126 5.878644505
61.01064758 0.9627981477
68.02432348 0.756459147
70.03997355 1.268944667
73.02840582 1.446359239
86.98991214 2.563717633
89.0055622 0.7534177945
91.02121226 5.41345805
93.03686233 0.8972763109
96.05562361 2.112013293
101.0233204 0.9795091286
113.0167956 1.349836849
117.0368623 4.972535879
118.0321113 1.405709339
128.0276946 11.58138663
130.0433447 1.722016969
132.0589947 1.722016969
144.0477614 3.075259708
154.0433447 2.695415235
156.0589947 0.7973522862
157.0430103 0.7940051015
159.0586604 2.250926124
169.0430103 2.958947864
170.0382593 2.211588926
170.0560175 0.7327600974
186.0695594 3.777720547

Name: +ve in-silico MS/MS by CFM-ID for RSWFIMRJONNCQJ-UHFFFAOYSA-N
ID: RSWFIMRJONNCQJ-UHFFFAOYSA-N
Comment: Energy0
Num peaks: 6
96.04439023 6.267064106
156.0113759 11.45470165
171.0222749 6.637617842
173.0379249 17.88099022
251.0484896 14.99991503
268.0750387 30.81084385

Name: +ve in-silico MS/MS by CFM-ID for RSWFIMRJONNCQJ-UHFFFAOYSA-N
ID: RSWFIMRJONNCQJ-UHFFFAOYSA-N
Comment: Energy1
Num peaks: 11
66.03382555 2.223613118
80.04947561 1.051909797
82.06512568 1.303399106
94.02874017 1.102484378
96.04439023 18.59504261
156.0113759 17.44671895
171.0222749 3.198505696
173.0379249 24.85319465
213.0328396 1.067127363
251.0484896 4.508530303
268.0750387 4.788341002

Name: +ve in-silico MS/MS by CFM-ID for RSWFIMRJONNCQJ-UHFFFAOYSA-N
ID: RSWFIMRJONNCQJ-UHFFFAOYSA-N
Comment: Energy2
Num peaks: 28
39.02292652 1.031798302
50.00252542 2.198134234
51.02292652 1.062704394
52.01817548 1.190974101
53.03857658 1.123551032
54.03382555 2.014468896
63.02292652 9.211745088
65.03857658 10.14749446
66.03382555 2.127192463
67.05422664 1.443129652
68.04947561 5.424351913
76.01817548 4.692772236
78.03382555 6.661890941
80.0130901 2.099819753
80.04947561 2.787086289
82.02874017 1.235226949
82.06512568 1.804911467
84.04439023 1.642997417
84.08077574 0.8972896311
86.0600403 2.343091439
92.0130901 2.297132488
94.02874017 2.295610749
94.06512568 2.409291138
96.04439023 3.972660415
141.9957258 1.288414868
144.0113759 2.910119231
156.0113759 3.475467994
171.0222749 0.8846954629

Name: +ve in-silico MS/MS by CFM-ID for BCIKMYGJYYVSJO-UHFFFAOYSA-N
ID: BCIKMYGJYYVSJO-UHFFFAOYSA-N
Comment: Energy0
Num peaks: 6
246.0549549 0.2925619624
258.0549549 0.222151579
258.0913404 0.1364915107
260.070605 0.4556089682
270.0549549 0.4700564979
286.086255 98.12237765

Name: +ve in-silico MS/MS by CFM-ID for BCIKMYGJYYVSJO-UHFFFAOYSA-N
ID: BCIKMYGJYYVSJO-UHFFFAOYSA-N
Comment: Energy1
Num peaks: 6
51.02292652 0.9780450444
258.0549549 2.420064111
258.0913404 3.992372072
260.070605 4.418767773
270.0549549 3.394344179
286.086255 82.72042875

Name: +ve in-silico MS/MS by CFM-ID for BCIKMYGJYYVSJO-UHFFFAOYSA-N
ID: BCIKMYGJYYVSJO-UHFFFAOYSA-N
Comment: Energy2
Num peaks: 12
39.02292652 7.253655252
49.00727645 9.185310536
51.02292652 3.973332504
216.0807757 2.973144962
230.0964258 5.977646618
232.0756904 3.355388856
246.0549549 2.302270993
258.0549549 4.678142658
258.0913404 10.86489865
260.070605 5.517078156
270.0549549 18.44937343
286.086255 6.484718598

Name: +ve in-silico MS/MS by CFM-ID for UMRYKNVDLHXTAA-UHFFFAOYSA-N
ID: UMRYKNVDLHXTAA-UHFFFAOYSA-N
Comment: Energy0
Num peaks: 6
25.00727645 0.4121481512
39.02292652 14.69638286
258.0913404 0.4712213539
260.070605 0.900315139
270.0549549 1.052733048
286.086255 81.94232956

Name: +ve in-silico MS/MS by CFM-ID for UMRYKNVDLHXTAA-UHFFFAOYSA-N
ID: UMRYKNVDLHXTAA-UHFFFAOYSA-N
Comment: Energy1
Num peaks: 6
39.02292652 29.6621412
182.0600403 2.495688381
258.0913404 13.18192573
260.070605 11.6052961
270.0549549 2.210261627
286.086255 36.17135076

Name: +ve in-silico MS/MS by CFM-ID for UMRYKNVDLHXTAA-UHFFFAOYSA-N
ID: UMRYKNVDLHXTAA-UHFFFAOYSA-N
Comment: Energy2
Num peaks: 6
39.02292652 83.19550464
49.00727645 1.182426583
154.0651257 1.173981118
230.0964258 1.965458256
258.0913404 2.319936674
260.070605 1.515220512

Name: +ve in-silico MS/MS by CFM-ID for UHYSQTXVHJVDCS-UHFFFAOYSA-N
ID: UHYSQTXVHJVDCS-UHFFFAOYSA-N
Comment: Energy0
Num peaks: 6
19.01784114 1.480884717
67.01784114 2.602655153
81.0334912 1.184122789
95.04914126 3.256782974
233.0362072 2.869505976
251.0467719 79.9244268

Name: +ve in-silico MS/MS by CFM-ID for UHYSQTXVHJVDCS-UHFFFAOYSA-N
ID: UHYSQTXVHJVDCS-UHFFFAOYSA-N
Comment: Energy1
Num peaks: 10
112.9786924 2.661526664
114.9943424 4.619146992
128.973607 1.888534904
157.0049071 52.51031061
159.0205572 2.21676949
205.0049071 2.698221404
207.0205572 2.673729069
209.0362072 3.670427386
233.0362072 4.935173257
251.0467719 3.82386164

Name: +ve in-silico MS/MS by CFM-ID for UHYSQTXVHJVDCS-UHFFFAOYSA-N
ID: UHYSQTXVHJVDCS-UHFFFAOYSA-N
Comment: Energy2
Num peaks: 24
25.00727645 2.736020735
39.02292652 4.611229509
41.03857658 2.176694268
49.00727645 3.319007058
51.02292652 6.768703385
63.02292652 5.640264091
65.00219107 2.561515449
65.03857658 7.919674603
67.01784114 5.236954832
67.05422664 1.318095546
69.0334912 1.197668435
95.04914126 6.155007715
112.9786924 4.46763302
114.9943424 3.038442327
126.9943424 1.457789905
129.0099925 4.021579769
136.9786924 1.496828187
138.9943424 1.694132907
157.0049071 5.804122575
159.0205572 2.084587946
165.0099925 1.894140553
181.0049071 1.790122182
183.0205572 1.935539737
205.0412926 1.569932199

Name: +ve in-silico MS/MS by CFM-ID for LHRLRJXHMDGYQJ-UHFFFAOYSA-N
ID: LHRLRJXHMDGYQJ-UHFFFAOYSA-N
Comment: Energy0
Num peaks: 6
43.05422664 11.74020385
105.0334912 2.810263267
147.0207336 5.034952124
208.9999982 2.75657523
233.0363837 10.36612185
251.0469483 52.90562087

Name: +ve in-silico MS/MS by CFM-ID for LHRLRJXHMDGYQJ-UHFFFAOYSA-N
ID: LHRLRJXHMDGYQJ-UHFFFAOYSA-N
Comment: Energy1
Num peaks: 11
41.03857658 3.189140454
43.05422664 19.98407396
105.0334912 13.64424864
107.0491413 3.807274213
147.0207336 1.580719585
181.0050835 1.980147768
208.9999982 6.471679043
219.0207336 1.348600806
223.0520337 12.02476698
233.0363837 4.607437398
251.0469483 12.70631652

Name: +ve in-silico MS/MS by CFM-ID for LHRLRJXHMDGYQJ-UHFFFAOYSA-N
ID: LHRLRJXHMDGYQJ-UHFFFAOYSA-N
Comment: Energy2
Num peaks: 19
27.02292652 1.619119062
39.02292652 3.88111688
41.03857658 3.308654028
43.05422664 28.84032686
49.00727645 2.375743306
51.02292652 1.75336802
63.02292652 4.032930033
74.96321872 2.350738586
79.01784114 1.105867222
79.05422664 2.911766014
89.00219107 1.565528617
91.05422664 1.591654034
105.0334912 16.89127914
133.0284058 1.805168384
165.0101689 2.301663361
181.0050835 1.100846212
193.0050835 1.120046349
208.9999982 1.013334842
235.0156482 1.123868037

Name: +ve in-silico MS/MS by CFM-ID for ANEYGXYUZGDDGH-UHFFFAOYSA-N
ID: ANEYGXYUZGDDGH-UHFFFAOYSA-N
Comment: Energy0
Num peaks: 6
97.04480483 1.50253759
120.0443902 2.669633608
122.0600403 2.08128791
226.086255 3.508934076
228.0819186 1.83943748
246.0924833 78.74507374

Name: +ve in-silico MS/MS by CFM-ID for ANEYGXYUZGDDGH-UHFFFAOYSA-N
ID: ANEYGXYUZGDDGH-UHFFFAOYSA-N
Comment: Energy1
Num peaks: 12
108.0443902 1.579411061
123.0240694 3.115918837
125.0397195 4.717681627
150.0549549 7.509463299
203.0502841 1.469313436
216.0819186 1.906641462
218.0975687 2.093012431
226.086255 2.04686774
228.0819186 5.345315369
229.0659342 1.986808546
230.0611832 4.064756288
246.0924833 45.59585545

Name: +ve in-silico MS/MS by CFM-ID for ANEYGXYUZGDDGH-UHFFFAOYSA-N
ID: ANEYGXYUZGDDGH-UHFFFAOYSA-N
Comment: Energy2
Num peaks: 31
49.00727645 0.6826194813
52.01817548 1.969843857
53.00219107 0.835103952
54.03382555 1.128925995
64.01817548 4.530209561
65.03857658 0.9634422797
66.03382555 5.406500458
68.04947561 1.188286123
79.01784114 3.392475398
81.0135047 1.755775837
81.0334912 4.856490038
82.02874017 1.925362953
91.05422664 1.151863655
92.04947561 1.721891987
94.02874017 1.898317035
96.04439023 0.68584452
97.04480483 1.8252539
105.0334912 1.563387134
106.0287402 4.342284306
106.0651257 4.047447752
107.0491413 1.579498001
108.0443902 1.880571449
109.0448048 3.937398903
111.0604549 1.841881734
120.0443902 8.962537444
122.0600403 7.296025341
124.0756904 3.121892511
134.0236548 0.8087242457
136.0393049 0.7848825659
175.0553695 1.005958277
214.0662685 1.321909134

Name: +ve in-silico MS/MS by CFM-ID for LNUFWLFTNCDSQK-UHFFFAOYSA-N
ID: LNUFWLFTNCDSQK-UHFFFAOYSA-N
Comment: Energy0
Num peaks: 6
15.02292652 0.3281166348
34.9683041 0.182278746
181.0163169 0.7077525225
215.0675853 1.012264759
223.038115 1.143552901
251.044263 95.66209448

Name: +ve in-silico MS/MS by CFM-ID for LNUFWLFTNCDSQK-UHFFFAOYSA-N
ID: LNUFWLFTNCDSQK-UHFFFAOYSA-N
Comment: Energy1
Num peaks: 6
138.0105033 2.660760111
140.0261533 2.287286298
181.0163169 4.220657383
223.038115 3.377953672
223.0493484 7.715829446
251.044263 66.29484971

Name: +ve in-silico MS/MS by CFM-ID for LNUFWLFTNCDSQK-UHFFFAOYSA-N
ID: LNUFWLFTNCDSQK-UHFFFAOYSA-N
Comment: Energy2
Num peaks: 19
15.02292652 2.396216022
29.01342445 1.65508798
113.0152543 1.776395576
138.0105033 3.428133755
140.0261533 1.935463393
153.0214023 2.829245786
154.0054179 1.901677403
166.0166513 4.945881709
172.0505382 10.0328741
179.0006668 2.128000241
181.0163169 7.113719186
193.0275503 4.382127755
194.0227993 3.230998366
195.031967 1.803379015
206.0115659 13.95491433
208.0272159 7.77961925
215.0675853 3.608671891
223.038115 4.597629293
251.044263 1.840776327

Name: +ve in-silico MS/MS by CFM-ID for FANLHXKNWWSLIG-UHFFFAOYSA-N
ID: FANLHXKNWWSLIG-UHFFFAOYSA-N
Comment: Energy0
Num peaks: 6
124.0393049 0.8833553933
163.0502039 0.2410431446
243.0764186 1.013849586
268.0716676 1.626061372
269.0556832 46.03098109
286.0822323 49.16505556

Name: +ve in-silico MS/MS by CFM-ID for FANLHXKNWWSLIG-UHFFFAOYSA-N
ID: FANLHXKNWWSLIG-UHFFFAOYSA-N
Comment: Energy1
Num peaks: 6
124.0393049 4.313474209
241.0243831 0.5553761119
243.0764186 8.596647123
268.0716676 3.434061142
269.0556832 67.74181497
286.0822323 11.0823037

Name: +ve in-silico MS/MS by CFM-ID for FANLHXKNWWSLIG-UHFFFAOYSA-N
ID: FANLHXKNWWSLIG-UHFFFAOYSA-N
Comment: Energy2
Num peaks: 13
49.00727645 1.372127227
51.02292652 6.647369029
63.02292652 6.689486774
79.01784114 1.129853106
91.01784114 2.128937974
98.02365479 2.789659503
124.0393049 41.57239195
146.0236548 1.21004444
198.0549549 1.21238446
217.0607686 1.368652272
227.0451185 3.502347846
268.0716676 1.93056844
269.0556832 9.226749389

Name: +ve in-silico MS/MS by CFM-ID for VYEUJEAFNLIZNN-UHFFFAOYSA-N
ID: VYEUJEAFNLIZNN-UHFFFAOYSA-N
Comment: Energy0
Num peaks: 6
217.0647913 0.7086609455
218.0964258 0.4634263595
219.0804414 2.097305102
220.0756904 0.3171742957
230.0600403 0.3907939615
246.0913404 94.80020773

Name: +ve in-silico MS/MS by CFM-ID for VYEUJEAFNLIZNN-UHFFFAOYSA-N
ID: VYEUJEAFNLIZNN-UHFFFAOYSA-N
Comment: Energy1
Num peaks: 6
204.0807757 6.68913498
217.0647913 2.240989203
218.0964258 3.506936597
219.0804414 3.822588658
220.0756904 3.39191085
246.0913404 70.38345824

Name: +ve in-silico MS/MS by CFM-ID for VYEUJEAFNLIZNN-UHFFFAOYSA-N
ID: VYEUJEAFNLIZNN-UHFFFAOYSA-N
Comment: Energy2
Num peaks: 16
49.00727645 2.030544423
165.0698767 5.103451713
177.0698767 2.503500425
189.0698767 7.741431088
191.0855268 3.849658845
192.0807757 5.537193336
202.0651257 10.02942448
204.0807757 5.553520149
216.0807757 6.458998721
217.0647913 3.418162592
218.0600403 1.9544159
218.0964258 8.544583518
219.0804414 3.529028191
220.0756904 3.805242939
230.0600403 7.988078969
246.0913404 3.892484332

Name: +ve in-silico MS/MS by CFM-ID for WELNAMBQLGJSJO-UHFFFAOYSA-N
ID: WELNAMBQLGJSJO-UHFFFAOYSA-N
Comment: Energy0
Num peaks: 6
113.0397195 0.5785944451
139.018984 6.214986437
223.0201269 0.7183336871
223.0565124 0.5460956708
233.0408623 11.87475615
251.051427 76.9412259

Name: +ve in-silico MS/MS by CFM-ID for WELNAMBQLGJSJO-UHFFFAOYSA-N
ID: WELNAMBQLGJSJO-UHFFFAOYSA-N
Comment: Energy1
Num peaks: 6
111.0240694 2.333758276
113.0397195 1.194120748
139.018984 35.3805704
221.0408623 1.216010482
233.0408623 11.82537954
251.051427 37.95631303

Name: +ve in-silico MS/MS by CFM-ID for WELNAMBQLGJSJO-UHFFFAOYSA-N
ID: WELNAMBQLGJSJO-UHFFFAOYSA-N
Comment: Energy2
Num peaks: 19
49.00727645 1.401815775
51.02292652 2.314333514
79.01784114 5.902701665
81.0135047 2.160272101
83.02915477 1.587945642
85.00841932 1.190220734
97.00841932 2.576099854
106.9927693 4.889687693
109.0084193 5.961600338
111.0240694 9.821926511
113.0033339 2.708066693
113.0397195 1.459746378
139.018984 21.47943068
173.0397195 2.76150341
189.0346341 1.17728095
195.0252123 1.200177065
205.0459477 2.053997601
207.0252123 1.770930482
233.0408623 7.733097933

Name: +ve in-silico MS/MS by CFM-ID for IXRXDHFSMJQNMJ-UHFFFAOYSA-N
ID: IXRXDHFSMJQNMJ-UHFFFAOYSA-N
Comment: Energy0
Num peaks: 6
39.02292652 0.1057928666
51.02292652 0.05523756062
218.0600403 0.1664916315
220.0756904 0.2980453415
230.0600403 0.1661103479
246.0913404 98.99420892

Name: +ve in-silico MS/MS by CFM-ID for IXRXDHFSMJQNMJ-UHFFFAOYSA-N
ID: IXRXDHFSMJQNMJ-UHFFFAOYSA-N
Comment: Energy1
Num peaks: 6
51.02292652 1.567563986
101.0385766 1.026003725
218.0600403 2.545004487
220.0756904 3.853619208
230.0600403 1.057417382
246.0913404 87.23204999

Name: +ve in-silico MS/MS by CFM-ID for IXRXDHFSMJQNMJ-UHFFFAOYSA-N
ID: IXRXDHFSMJQNMJ-UHFFFAOYSA-N
Comment: Energy2
Num peaks: 9
39.02292652 7.661030811
49.00727645 11.61426698
51.02292652 15.59249495
53.03857658 5.732777801
63.02292652 13.99138825
101.0385766 8.622322314
218.0600403 5.469968766
220.0756904 6.844128569
246.0913404 9.395745527

Name: +ve in-silico MS/MS by CFM-ID for WMCWNYLSPFJCOY-UHFFFAOYSA-N
ID: WMCWNYLSPFJCOY-UHFFFAOYSA-N
Comment: Energy0
Num peaks: 12
43.01784114 2.638720672
85.06479133 5.302359632
156.0655196 4.812518134
158.0811697 3.205332518
182.0811697 2.61868401
187.0600999 1.60270898
200.0917343 14.62293412
202.0709989 1.65257147
204.086649 8.433348911
228.086649 9.921601486
230.0659135 1.551837429
246.0972137 24.43324012

Name: +ve in-silico MS/MS by CFM-ID for WMCWNYLSPFJCOY-UHFFFAOYSA-N
ID: WMCWNYLSPFJCOY-UHFFFAOYSA-N
Comment: Energy1
Num peaks: 25
43.01784114 2.177879345
60.04439023 1.908015817
67.05422664 1.563163283
69.0334912 1.367222118
71.04914126 1.43579657
85.06479133 9.353427845
118.013484 1.28070052
128.0342195 2.418816401
132.0291341 1.637364655
141.0546206 1.286449994
154.086255 2.598991594
156.0655196 4.506069053
158.0447842 1.2679929
158.0811697 3.259312448
160.0240487 2.595609709
174.0396988 2.003709084
182.0811697 6.256428477
184.0968197 1.647302095
186.0760843 5.254608927
187.0600999 1.659246274
200.0917343 5.785582989
204.086649 5.294798763
210.0760843 1.434541689
228.086649 7.249697492
246.0972137 4.924813072

Name: +ve in-silico MS/MS by CFM-ID for WMCWNYLSPFJCOY-UHFFFAOYSA-N
ID: WMCWNYLSPFJCOY-UHFFFAOYSA-N
Comment: Energy2
Num peaks: 25
15.02292652 1.484526833
25.00727645 1.712280626
41.03857658 4.190089681
43.01784114 5.289087382
43.05422664 2.75832953
51.02292652 1.447317272
53.03857658 3.211074501
60.04439023 1.719620108
67.01784114 1.324830419
67.05422664 3.988387814
69.0334912 5.986104114
69.06987671 4.892283751
71.04914126 3.697475661
83.04914126 2.214639719
85.06479133 8.06247426
87.08044139 2.430708584
141.0546206 3.733697454
154.086255 3.46881802
156.0655196 7.639007996
158.0811697 2.3381871
160.0604342 1.818583033
182.0811697 1.398116218
184.0604342 2.89293836
184.0968197 1.295279619
186.0760843 1.320251188

Name: +ve in-silico MS/MS by CFM-ID for WVXNFQGAMQFCSX-UHFFFAOYSA-N
ID: WVXNFQGAMQFCSX-UHFFFAOYSA-N
Comment: Energy0
Num peaks: 6
59.01275576 3.395581997
187.0349477 4.331623975
205.0455124 5.253836335
215.0298624 13.97684237
233.040427 43.52744347
251.0509917 21.89860599

Name: +ve in-silico MS/MS by CFM-ID for WVXNFQGAMQFCSX-UHFFFAOYSA-N
ID: WVXNFQGAMQFCSX-UHFFFAOYSA-N
Comment: Energy1
Num peaks: 10
73.02840582 3.284357614
159.0400331 2.929184107
177.0142123 2.458248935
187.0349477 7.656821433
189.0505978 4.233126405
204.0502635 3.031562949
205.0455124 8.492813609
215.0298624 23.08740303
233.040427 20.46910071
251.0509917 5.781450423

Name: +ve in-silico MS/MS by CFM-ID for WVXNFQGAMQFCSX-UHFFFAOYSA-N
ID: WVXNFQGAMQFCSX-UHFFFAOYSA-N
Comment: Energy2
Num peaks: 11
15.02292652 4.908145133
27.02292652 3.240984033
41.00219107 5.369992727
43.01784114 4.718546478
59.01275576 22.70105482
73.02840582 3.837841468
159.0400331 17.69417735
161.0556832 2.911994643
187.0349477 7.428561171
189.0505978 4.488116951
205.0455124 3.43963953

Name: +ve in-silico MS/MS by CFM-ID for JOXKSMPFAHDBJB-UHFFFAOYSA-N
ID: JOXKSMPFAHDBJB-UHFFFAOYSA-N
Comment: Energy0
Num peaks: 15
43.01784114 2.671780321
130.0498695 1.195314886
141.0146476 4.365078127
154.0498695 1.468428306
172.0604342 5.09046182
196.0568467 2.131447247
198.0724968 2.205696121
226.0674114 2.746026906
227.051427 1.510503501
240.0830615 8.398379514
244.0779761 7.14420337
250.0674114 1.790602866
266.0823125 2.242213811
268.0779761 16.02540224
286.0885408 21.88698532

Name: +ve in-silico MS/MS by CFM-ID for JOXKSMPFAHDBJB-UHFFFAOYSA-N
ID: JOXKSMPFAHDBJB-UHFFFAOYSA-N
Comment: Energy1
Num peaks: 23
43.01784114 2.033834022
60.04439023 2.12563395
84.04439023 0.9622440973
98.0600403 0.9610812924
126.0549549 1.169710678
130.0498695 1.422517848
141.0146476 21.50436456
143.0302976 1.867974787
144.0655196 1.267250868
169.0459477 1.843779424
172.0604342 1.352249776
181.0459477 1.707477188
196.0568467 3.639133801
198.0724968 10.67751432
222.0724968 1.165530034
224.0881469 1.134807093
226.0674114 2.914801806
227.051427 1.209133015
240.0830615 7.905879596
244.0779761 3.744696132
250.0674114 1.31464088
268.0779761 4.985249914
286.0885408 3.983438878

Name: +ve in-silico MS/MS by CFM-ID for JOXKSMPFAHDBJB-UHFFFAOYSA-N
ID: JOXKSMPFAHDBJB-UHFFFAOYSA-N
Comment: Energy2
Num peaks: 31
15.02292652 1.085905116
25.00727645 1.0256397
41.00219107 1.303826632
43.01784114 6.855665094
53.00219107 1.867588763
55.01784114 1.10163242
60.04439023 2.154885503
69.0135047 0.9590152516
74.02365479 1.380374313
84.04439023 1.760266401
98.0600403 3.946828762
102.0549549 1.719637906
114.9989975 1.270583545
115.035383 0.8743979663
116.0342195 1.107601488
123.0240694 1.449987035
124.0393049 1.071585743
126.0549549 8.539125087
127.035383 0.9724522606
130.0498695 4.581874777
137.019733 1.149033515
141.0146476 14.85740178
144.0655196 0.9739603794
154.0498695 1.139559785
155.0302976 1.133893835
181.0459477 2.501061822
196.0568467 1.678282269
198.0724968 2.47489674
220.0768332 1.758122455
224.0717479 1.126706606
224.0881469 1.119426665

Name: +ve in-silico MS/MS by CFM-ID for NANSEMNYDSVDBY-UHFFFAOYSA-N
ID: NANSEMNYDSVDBY-UHFFFAOYSA-N
Comment: Energy0
Num peaks: 6
68.04947561 19.67233121
184.0062905 2.182914444
224.0375906 2.758392199
233.0379249 2.273478027
234.0219405 16.73349313
251.0484896 46.77100857

Name: +ve in-silico MS/MS by CFM-ID for NANSEMNYDSVDBY-UHFFFAOYSA-N
ID: NANSEMNYDSVDBY-UHFFFAOYSA-N
Comment: Energy1
Num peaks: 12
51.02292652 5.790931469
65.03857658 5.942310147
68.04947561 11.28913485
141.0004768 25.95443186
143.0161269 5.607518064
145.0317769 1.715141846
155.9749903 2.138988065
168.9953914 3.899904875
173.0015394 2.00054619
184.0062905 4.622760692
234.0219405 8.740089294
251.0484896 3.857638061

Name: +ve in-silico MS/MS by CFM-ID for NANSEMNYDSVDBY-UHFFFAOYSA-N
ID: NANSEMNYDSVDBY-UHFFFAOYSA-N
Comment: Energy2
Num peaks: 8
25.00727645 3.19751066
39.02292652 5.634279276
40.01817548 6.940569033
41.03857658 20.01144972
42.03382555 4.021997529
51.02292652 20.80017719
52.01817548 5.559125751
68.04947561 14.85317068

Name: +ve in-silico MS/MS by CFM-ID for ZRKPUIJXGFWEJH-UHFFFAOYSA-N
ID: ZRKPUIJXGFWEJH-UHFFFAOYSA-N
Comment: Energy0
Num peaks: 6
86.02365479 1.790279387
107.0491413 2.623273161
157.0066248 7.96156711
191.0273603 2.479519847
219.0222749 18.78718577
251.0484896 48.09920144

Name: +ve in-silico MS/MS by CFM-ID for ZRKPUIJXGFWEJH-UHFFFAOYSA-N
ID: ZRKPUIJXGFWEJH-UHFFFAOYSA-N
Comment: Energy1
Num peaks: 13
95.04914126 7.851151548
97.02840582 4.302061307
117.0334912 2.485709481
119.0491413 6.668141629
121.0647913 30.53089417
131.0491413 2.456352448
151.0212123 10.17237881
157.0066248 4.713233888
159.0440559 2.880828684
189.0546206 2.895261063
191.0702706 2.005004241
219.0222749 1.891241091
251.0484896 2.343730671

Name: +ve in-silico MS/MS by CFM-ID for ZRKPUIJXGFWEJH-UHFFFAOYSA-N
ID: ZRKPUIJXGFWEJH-UHFFFAOYSA-N
Comment: Energy2
Num peaks: 28
15.02292652 2.226665845
26.00252542 3.93571662
41.00219107 2.898708031
49.00727645 4.613318494
51.02292652 2.509219518
53.03857658 3.178497363
53.99744004 5.994791747
55.01784114 3.402698651
56.0130901 1.386019945
57.0334912 1.19746874
60.98549545 1.354241838
63.02292652 3.296771154
65.03857658 2.559883401
70.02874017 1.054399275
73.02840582 1.458710193
79.05422664 6.540851777
84.98549545 8.213315258
86.02365479 2.30418407
95.04914126 1.807067853
97.02840582 2.104364637
107.0491413 4.226752103
109.0647913 1.444871906
110.0236548 2.376504621
119.0491413 1.284884283
126.9960601 1.865528257
144.0443902 3.648698016
157.0066248 2.235173509
191.0273603 1.159318691

Name: +ve in-silico MS/MS by CFM-ID for BQHIBHRQAIRGLL-UHFFFAOYSA-N
ID: BQHIBHRQAIRGLL-UHFFFAOYSA-N
Comment: Energy0
Num peaks: 6
91.05422664 19.37489619
121.0647913 2.196612912
142.9909748 4.463888447
205.0430103 13.18272684
233.0379249 18.20592234
251.0484896 31.94981984

Name: +ve in-silico MS/MS by CFM-ID for BQHIBHRQAIRGLL-UHFFFAOYSA-N
ID: BQHIBHRQAIRGLL-UHFFFAOYSA-N
Comment: Energy1
Num peaks: 13
83.01275576 3.588037161
91.05422664 25.6311966
109.0647913 1.948520191
131.0491413 2.019364992
133.0647913 4.139519177
135.0804414 21.99698873
142.9909748 3.19118822
145.0647913 3.661365076
165.0368623 6.537391117
171.0440559 1.78107434
173.0597059 2.022719571
233.0379249 1.977736501
251.0484896 2.010200502

Name: +ve in-silico MS/MS by CFM-ID for BQHIBHRQAIRGLL-UHFFFAOYSA-N
ID: BQHIBHRQAIRGLL-UHFFFAOYSA-N
Comment: Energy2
Num peaks: 18
26.00252542 3.664622773
41.00219107 3.684010552
49.00727645 1.921998059
51.02292652 1.845505634
53.99744004 3.543973088
59.01275576 1.57821174
63.02292652 2.836940944
65.03857658 3.505727586
72.00800472 2.969000784
75.02292652 2.267926186
83.01275576 2.740202487
91.05422664 34.3173582
93.06987671 3.74769053
96.00800472 3.028710818
99.00114552 2.204627181
121.0647913 1.667372364
142.9909748 2.461875113
158.0600403 2.945395145

Name: +ve in-silico MS/MS by CFM-ID for UXLOOGHIEDLQPL-UHFFFAOYSA-N
ID: UXLOOGHIEDLQPL-UHFFFAOYSA-N
Comment: Energy0
Num peaks: 6
159.0651853 3.75888126
212.0472827 10.34003658
240.0421973 8.803163424
258.052762 4.901618032
268.0734974 1.838667584
286.0840621 57.0976669

Name: +ve in-silico MS/MS by CFM-ID for UXLOOGHIEDLQPL-UHFFFAOYSA-N
ID: UXLOOGHIEDLQPL-UHFFFAOYSA-N
Comment: Energy1
Num peaks: 17
29.03857658 1.563701324
47.04914126 8.327462461
85.02840582 1.685561447
113.0233204 2.25702891
115.0389705 1.533041629
128.0261533 2.975404394
133.0495352 1.319551551
159.0651853 9.297492186
166.0054179 1.294115742
196.0159826 1.50907074
212.0472827 3.902559535
214.0265472 2.055475297
222.0316326 1.506104161
240.0421973 15.62916526
258.052762 3.416801254
268.0734974 1.365015066
286.0840621 21.52073285

Name: +ve in-silico MS/MS by CFM-ID for UXLOOGHIEDLQPL-UHFFFAOYSA-N
ID: UXLOOGHIEDLQPL-UHFFFAOYSA-N
Comment: Energy2
Num peaks: 31
29.03857658 2.621790602
47.04914126 2.939875007
73.02840582 0.8013788847
85.02840582 7.057811745
87.04405588 1.41736578
98.99960423 1.829275261
101.0152543 3.238409628
128.0261533 9.148132409
138.0105033 9.704574784
140.0261533 1.625956186
142.0418034 0.9376744894
159.0651853 1.039842527
166.0054179 7.227497192
168.0210679 1.186060235
176.070605 3.32022446
182.0003325 2.493623117
186.0316326 0.7892609124
196.0159826 1.837210557
198.0680181 1.128725763
212.0108972 1.098382266
212.0472827 1.497933772
214.0265472 0.9321469097
224.0472827 1.661978018
224.0917343 0.8919409335
226.0629328 1.038470574
226.1073844 0.7357598757
240.0421973 2.291887814
242.0578474 0.8717672646
258.052762 0.7255881432
260.0684121 1.122928298
270.052762 1.080596907

Name: +ve in-silico MS/MS by CFM-ID for MUNGWHXBRNABGE-UHFFFAOYSA-N
ID: MUNGWHXBRNABGE-UHFFFAOYSA-N
Comment: Energy0
Num peaks: 6
159.0651853 3.763497497
212.0472827 10.35220278
240.0421973 8.807448871
258.052762 4.897440344
268.0734974 1.840825309
286.0840621 57.18936476

Name: +ve in-silico MS/MS by CFM-ID for MUNGWHXBRNABGE-UHFFFAOYSA-N
ID: MUNGWHXBRNABGE-UHFFFAOYSA-N
Comment: Energy1
Num peaks: 15
29.03857658 1.591011559
47.04914126 8.473239966
85.02840582 1.709899215
113.0233204 2.2979239
115.0389705 1.553755806
128.0261533 3.080511478
159.0651853 9.495125146
196.0159826 1.538640657
212.0472827 3.977842441
214.0265472 2.095754251
222.0316326 1.535699994
240.0421973 15.99735664
258.052762 3.533545382
268.0734974 1.392513143
286.0840621 22.10623027

Name: +ve in-silico MS/MS by CFM-ID for MUNGWHXBRNABGE-UHFFFAOYSA-N
ID: MUNGWHXBRNABGE-UHFFFAOYSA-N
Comment: Energy2
Num peaks: 31
29.03857658 2.56010256
47.04914126 2.868127897
72.98395416 1.716745436
73.02840582 0.7776878393
78.03382555 0.8129536867
85.02840582 6.918789715
87.04405588 1.388526572
96.98395416 1.573506882
98.99960423 2.066195664
101.0152543 3.592692819
128.0261533 8.272129729
138.0105033 9.669502169
140.0261533 1.611076757
142.0418034 0.9185955829
159.0651853 1.006845114
166.0054179 6.885830066
168.0210679 1.157109442
176.070605 3.252667698
182.0003325 2.442885252
186.0316326 0.7820382382
196.0159826 1.781807734
198.0680181 1.105759527
212.0108972 1.045934197
212.0472827 1.447922713
214.0265472 0.8912519256
224.0472827 1.628161674
226.0629328 1.017340765
236.0917343 0.7736869355
240.0421973 2.202608313
242.0578474 0.8522941108
260.0684121 1.008769721

Name: +ve in-silico MS/MS by CFM-ID for OSUOPKTZEWMPIE-UHFFFAOYSA-N
ID: OSUOPKTZEWMPIE-UHFFFAOYSA-N
Comment: Energy0
Num peaks: 6
126.9960601 9.615913125
129.0117102 0.9644232886
131.0273603 1.171484094
133.0430103 1.174312033
233.0379249 0.9444491529
251.0484896 81.26407708

Name: +ve in-silico MS/MS by CFM-ID for OSUOPKTZEWMPIE-UHFFFAOYSA-N
ID: OSUOPKTZEWMPIE-UHFFFAOYSA-N
Comment: Energy1
Num peaks: 7
71.99024648 4.141115408
74.00589655 4.97552765
166.0498695 3.647385425
181.0066248 2.301366869
183.0222749 2.484938285
210.0219405 4.067352457
251.0484896 58.78678068

Name: +ve in-silico MS/MS by CFM-ID for OSUOPKTZEWMPIE-UHFFFAOYSA-N
ID: OSUOPKTZEWMPIE-UHFFFAOYSA-N
Comment: Energy2
Num peaks: 29
40.01817548 20.82025545
41.00219107 1.342777551
42.03382555 4.048699245
44.0130901 1.316856054
44.04947561 1.04441471
44.97934745 1.079243261
55.01784114 1.073329641
56.97934745 2.080547873
58.99499752 1.23186497
71.99024648 1.630282768
74.00589655 4.137395538
76.02154661 1.066874766
85.96951104 7.194917157
95.04914126 1.582517872
97.06479133 2.038911491
98.02365479 2.505230556
101.0167956 2.498473774
107.0491413 0.9440162757
111.0011455 3.786552276
113.0167956 1.03360153
115.0324456 1.439137196
126.9960601 7.455314296
129.0117102 1.050626518
131.0273603 1.368141188
133.0430103 1.395740546
166.0498695 1.896790567
181.0066248 1.326024016
183.0222749 1.432609079
224.0375906 0.95088817

Name: +ve in-silico MS/MS by CFM-ID for JEPCVXQUELVTOK-UHFFFAOYSA-N
ID: JEPCVXQUELVTOK-UHFFFAOYSA-N
Comment: Energy0
Num peaks: 16
41.03857658 1.664171149
59.01275576 1.542925976
74.98991214 3.967437555
90.98482676 2.103815594
93.00047682 3.963334668
194.092403 5.131829545
224.048824 1.385550384
226.064474 7.922438817
228.0437386 1.538270286
240.0801241 5.786283379
242.0957742 1.821503776
246.0543033 2.482278301
250.064474 1.862109593
258.0543033 1.747460888
268.0750387 20.25455584
286.0856034 17.80350011

Name: +ve in-silico MS/MS by CFM-ID for JEPCVXQUELVTOK-UHFFFAOYSA-N
ID: JEPCVXQUELVTOK-UHFFFAOYSA-N
Comment: Energy1
Num peaks: 31
41.03857658 4.727668836
42.03382555 0.7554976441
44.04947561 10.20154656
46.06512568 0.8002402498
56.04947561 2.015320339
59.01275576 1.661705415
74.98991214 0.6582486416
90.98482676 2.318950625
93.00047682 6.998660137
95.06037464 0.7510713716
105.0004768 0.965598046
116.0164612 0.7055815239
127.0324456 2.120127289
141.0480957 1.632469667
143.0637458 0.671926177
147.0222749 2.321996481
158.0270259 1.647498275
169.0430103 4.452144557
176.0375906 5.925261755
185.0379249 0.6687636773
187.053575 13.32092435
200.048824 1.260212422
216.0073531 0.6616436915
228.0437386 2.197330635
240.0437386 0.6582734678
240.0801241 1.048294402
246.0543033 1.92697792
258.0543033 1.207939203
258.0906888 0.6648098539
268.0750387 1.910476696
286.0856034 0.9818012255

Name: +ve in-silico MS/MS by CFM-ID for JEPCVXQUELVTOK-UHFFFAOYSA-N
ID: JEPCVXQUELVTOK-UHFFFAOYSA-N
Comment: Energy2
Num peaks: 31
25.00727645 0.879695755
39.02292652 2.371608899
41.03857658 11.72458553
42.03382555 0.6173174566
44.04947561 1.434437961
44.97934745 3.410977686
46.06512568 0.6144743153
46.99499752 1.356163792
72.97426207 0.6300885118
74.98991214 4.107712497
81.04472458 2.746684945
83.06037464 3.660568292
85.07602471 0.999097785
86.98991214 0.7571961246
90.98482676 1.242232789
93.00047682 2.213754899
95.06037464 1.46415149
132.0113759 1.366537773
143.0637458 0.7564249569
147.0222749 1.621868392
152.0818384 0.9417614954
154.0611029 4.093840025
171.0586604 0.7548031896
184.0175239 2.093472203
186.0331739 13.70308198
198.0331739 3.602252917
200.048824 3.091165352
202.064474 0.8909203748
216.0073531 0.8156873232
226.064474 1.205509592
228.0437386 2.891600975

Name: +ve in-silico MS/MS by CFM-ID for ZUYHQYFVRYEXCT-UHFFFAOYSA-N
ID: ZUYHQYFVRYEXCT-UHFFFAOYSA-N
Comment: Energy0
Num peaks: 6
95.04914126 4.216841124
109.0284058 2.215904493
111.0440559 17.0565267
157.0049071 9.793664513
233.0362072 2.258065881
251.0467719 58.5632101

Name: +ve in-silico MS/MS by CFM-ID for ZUYHQYFVRYEXCT-UHFFFAOYSA-N
ID: ZUYHQYFVRYEXCT-UHFFFAOYSA-N
Comment: Energy1
Num peaks: 15
51.02292652 1.464499506
63.02292652 1.9944142
65.03857658 3.715167688
79.05422664 2.956600119
81.0334912 5.486719138
111.0440559 5.060295636
141.0099925 9.498346896
145.0049071 5.221081811
170.9841717 1.626469891
172.9998217 18.18968451
205.0412926 3.704904803
223.0518573 1.387433017
225.0311219 1.587586289
233.0362072 8.102256817
251.0467719 10.76349798

Name: +ve in-silico MS/MS by CFM-ID for ZUYHQYFVRYEXCT-UHFFFAOYSA-N
ID: ZUYHQYFVRYEXCT-UHFFFAOYSA-N
Comment: Energy2
Num peaks: 12
39.02292652 3.013133149
49.00727645 12.32822861
51.02292652 12.21153879
53.03857658 7.312736904
55.05422664 1.943870405
63.02292652 6.413826857
65.03857658 9.403879312
95.04914126 5.971261886
109.0284058 3.822769141
111.0440559 5.718498285
130.989257 2.066610637
157.0049071 10.90386854

Name: +ve in-silico MS/MS by CFM-ID for NSLVZBMKOXAWIY-UHFFFAOYSA-N
ID: NSLVZBMKOXAWIY-UHFFFAOYSA-N
Comment: Energy0
Num peaks: 6
141.0004768 10.5152634
144.0807757 2.823425147
146.0964258 4.128874975
268.0790615 1.292132384
270.058326 1.531096815
286.0896262 74.65256551

Name: +ve in-silico MS/MS by CFM-ID for NSLVZBMKOXAWIY-UHFFFAOYSA-N
ID: NSLVZBMKOXAWIY-UHFFFAOYSA-N
Comment: Energy1
Num peaks: 7
65.03857658 2.757820055
67.05422664 5.850091485
141.0004768 17.69819208
144.0807757 7.064581772
146.0964258 7.981603895
208.042676 6.890092216
286.0896262 33.12348909

Name: +ve in-silico MS/MS by CFM-ID for NSLVZBMKOXAWIY-UHFFFAOYSA-N
ID: NSLVZBMKOXAWIY-UHFFFAOYSA-N
Comment: Energy2
Num peaks: 14
39.02292652 3.787450531
51.02292652 3.533760919
63.02292652 5.611371379
65.03857658 7.744519002
67.05422664 4.958690077
79.05422664 5.661320935
101.0385766 4.655414213
103.0542266 3.81858304
105.0698767 1.677966242
118.0651257 4.427299681
128.0494756 11.01502317
130.0651257 10.80185211
144.0807757 7.141085895
146.0964258 5.909537308

Name: +ve in-silico MS/MS by CFM-ID for CTUUVOUXZNQMSU-UHFFFAOYSA-N
ID: CTUUVOUXZNQMSU-UHFFFAOYSA-N
Comment: Energy0
Num peaks: 6
81.04472458 2.119757056
240.076753 12.0345289
250.0611029 1.151035642
268.0716676 26.33921102
269.0556832 3.287229151
286.0822323 45.4730164

Name: +ve in-silico MS/MS by CFM-ID for CTUUVOUXZNQMSU-UHFFFAOYSA-N
ID: CTUUVOUXZNQMSU-UHFFFAOYSA-N
Comment: Energy1
Num peaks: 15
79.05422664 1.596325607
81.04472458 4.778266582
93.04472458 1.621212522
139.0502039 1.361597408
148.0393049 1.999683207
204.0291341 1.544858902
213.0658539 3.479097804
240.076753 24.78475754
241.0607686 2.489983623
242.0447842 3.970303469
250.0611029 1.519671612
257.0556832 2.806860612
259.0713333 4.082430768
268.0716676 12.41055889
286.0822323 12.63492767

Name: +ve in-silico MS/MS by CFM-ID for CTUUVOUXZNQMSU-UHFFFAOYSA-N
ID: CTUUVOUXZNQMSU-UHFFFAOYSA-N
Comment: Energy2
Num peaks: 31
39.02292652 3.750482658
40.01817548 1.583201397
49.00727645 0.7316021557
51.02292652 1.771922755
52.01817548 4.185661778
54.03382555 7.822431058
79.02907452 2.376809512
79.05422664 3.461657016
81.04472458 11.05474069
81.06987671 1.259986214
91.02907452 1.17779568
93.04472458 9.505041716
95.06037464 1.166775086
148.0393049 3.268246245
160.0393049 1.143017899
172.0393049 1.436594801
184.0393049 1.846463439
198.0549549 1.340042605
199.0502039 2.511224027
211.0502039 1.611975841
212.0818384 0.7134553219
213.0658539 1.454927543
224.0818384 1.219817695
225.0658539 1.639508304
226.0611029 0.9161002519
230.0447842 1.64538151
240.0291341 1.130622533
240.076753 1.676833475
241.0243831 0.8299084284
242.0447842 1.731558491
268.0716676 1.132144416

Name: +ve in-silico MS/MS by CFM-ID for SRTVMLYDJQILII-UHFFFAOYSA-N
ID: SRTVMLYDJQILII-UHFFFAOYSA-N
Comment: Energy0
Num peaks: 6
165.0465544 7.615122515
183.0571191 6.857615145
205.041469 2.672639776
250.0629328 3.013308309
251.0469483 25.65606746
268.0734974 34.38217822

Name: +ve in-silico MS/MS by CFM-ID for SRTVMLYDJQILII-UHFFFAOYSA-N
ID: SRTVMLYDJQILII-UHFFFAOYSA-N
Comment: Energy1
Num peaks: 18
125.0152543 1.954791188
139.0389705 2.97941935
165.0465544 2.533664046
167.025819 1.300555764
180.0210679 1.559078512
203.025819 3.619840846
205.041469 3.377948316
207.0571191 3.679508829
211.0156482 2.302304454
215.0702706 2.051078898
220.0523681 1.81260307
223.0520337 2.892147154
224.0836682 1.903536047
225.0676838 1.685855667
240.0785828 1.16165389
250.0629328 4.138610942
251.0469483 33.73913188
268.0734974 7.509997824

Name: +ve in-silico MS/MS by CFM-ID for SRTVMLYDJQILII-UHFFFAOYSA-N
ID: SRTVMLYDJQILII-UHFFFAOYSA-N
Comment: Energy2
Num peaks: 26
39.02292652 1.059414875
57.0334912 0.7729924688
58.02874017 0.7937681802
70.02874017 1.076647709
96.98395416 1.166242302
113.0152543 1.17592368
125.0152543 13.79632152
137.0152543 9.615958139
139.0309044 1.809763625
149.0152543 2.081508284
164.0261533 0.9148653135
165.0101689 1.703076996
165.0465544 15.26839106
166.0418034 0.8624946285
167.025819 2.865685499
177.0465544 0.7510980947
179.0622045 7.238959136
180.0210679 2.650579622
181.0778545 0.9832681565
182.036718 1.68160114
183.0571191 6.533189242
188.1069905 0.8866219684
207.0571191 1.500657002
220.0523681 1.172112842
222.0680181 0.8166914345
224.0836682 0.886455357

Name: +ve in-silico MS/MS by CFM-ID for WOCXMRDFWDJJLR-UHFFFAOYSA-N
ID: WOCXMRDFWDJJLR-UHFFFAOYSA-N
Comment: Energy0
Num peaks: 6
39.02292652 0.06011419685
206.0600403 0.1847980745
218.0600403 0.1324040059
220.0756904 0.3540148939
230.0600403 0.3046796469
246.0913404 98.85246773

Name: +ve in-silico MS/MS by CFM-ID for WOCXMRDFWDJJLR-UHFFFAOYSA-N
ID: WOCXMRDFWDJJLR-UHFFFAOYSA-N
Comment: Energy1
Num peaks: 6
192.0807757 0.142911568
206.0600403 0.2899655722
218.0600403 2.266103454
220.0756904 4.44150457
230.0600403 2.282458823
246.0913404 90.11563144

Name: +ve in-silico MS/MS by CFM-ID for WOCXMRDFWDJJLR-UHFFFAOYSA-N
ID: WOCXMRDFWDJJLR-UHFFFAOYSA-N
Comment: Energy2
Num peaks: 7
49.00727645 3.909863788
192.0807757 4.456576322
206.0600403 2.752074108
218.0600403 9.895932213
220.0756904 14.36736008
230.0600403 26.87545738
246.0913404 19.17013294

Name: +ve in-silico MS/MS by CFM-ID for PXBRUWHQRRSPTK-UHFFFAOYSA-N
ID: PXBRUWHQRRSPTK-UHFFFAOYSA-N
Comment: Energy0
Num peaks: 6
39.02292652 0.1361171156
206.0600403 0.2722144264
218.0600403 0.1619653217
220.0756904 0.4229704695
230.0600403 0.3872017501
246.0913404 98.39689169

Name: +ve in-silico MS/MS by CFM-ID for PXBRUWHQRRSPTK-UHFFFAOYSA-N
ID: PXBRUWHQRRSPTK-UHFFFAOYSA-N
Comment: Energy1
Num peaks: 6
51.02292652 0.3196604556
206.0600403 0.4890687466
218.0600403 2.459554552
220.0756904 5.047173032
230.0600403 2.665182181
246.0913404 88.18531253

Name: +ve in-silico MS/MS by CFM-ID for PXBRUWHQRRSPTK-UHFFFAOYSA-N
ID: PXBRUWHQRRSPTK-UHFFFAOYSA-N
Comment: Energy2
Num peaks: 7
49.00727645 6.680633631
192.0807757 6.74389708
202.0651257 4.179472917
218.0600403 10.03718572
220.0756904 12.93511753
230.0600403 27.71639578
246.0913404 15.76506122

Name: +ve in-silico MS/MS by CFM-ID for LNQJDCBMFKFXPE-UHFFFAOYSA-N
ID: LNQJDCBMFKFXPE-UHFFFAOYSA-N
Comment: Energy0
Num peaks: 6
19.01784114 2.732734409
95.04914126 1.599854405
143.0491413 0.7391451805
157.0049071 4.712960644
171.0804414 4.056007459
251.0467719 80.32261785

Name: +ve in-silico MS/MS by CFM-ID for LNQJDCBMFKFXPE-UHFFFAOYSA-N
ID: LNQJDCBMFKFXPE-UHFFFAOYSA-N
Comment: Energy1
Num peaks: 11
51.02292652 2.025260258
80.97360697 4.284088022
95.04914126 3.069915038
130.989257 4.755131928
133.0049071 2.930406253
157.0049071 13.39188303
157.0647913 2.014196886
171.0804414 3.300281475
233.0362072 16.76934194
235.0154718 3.157354982
251.0467719 24.57625966

Name: +ve in-silico MS/MS by CFM-ID for LNQJDCBMFKFXPE-UHFFFAOYSA-N
ID: LNQJDCBMFKFXPE-UHFFFAOYSA-N
Comment: Energy2
Num peaks: 12
19.01784114 1.992134984
39.02292652 2.246736865
49.00727645 7.439810584
51.02292652 10.08196132
53.03857658 4.961344907
63.02292652 13.42364053
65.03857658 8.061279238
79.05422664 2.949388968
130.989257 7.057558252
143.0491413 2.328313937
157.0049071 19.13329633
171.0804414 2.077797647

Name: +ve in-silico MS/MS by CFM-ID for NCJVVJWBMVXPIT-UHFFFAOYSA-N
ID: NCJVVJWBMVXPIT-UHFFFAOYSA-N
Comment: Energy0
Num peaks: 6
57.0334912 4.462434784
70.99499752 5.610953052
89.0055622 27.41592924
226.0684968 2.75659369
250.0684968 9.589797622
268.0790615 41.31374054

Name: +ve in-silico MS/MS by CFM-ID for NCJVVJWBMVXPIT-UHFFFAOYSA-N
ID: NCJVVJWBMVXPIT-UHFFFAOYSA-N
Comment: Energy1
Num peaks: 6
39.02292652 5.082771403
57.0334912 21.95535434
70.99499752 5.591340215
89.0055622 24.95089715
250.0684968 9.615131113
268.0790615 19.92906703

Name: +ve in-silico MS/MS by CFM-ID for NCJVVJWBMVXPIT-UHFFFAOYSA-N
ID: NCJVVJWBMVXPIT-UHFFFAOYSA-N
Comment: Energy2
Num peaks: 11
39.02292652 12.59623565
43.01784114 2.013103897
46.99499752 2.12654846
57.0334912 3.238159275
68.97934745 10.43550094
70.99499752 25.35095879
89.0055622 4.185115782
180.0807757 7.318772322
224.0528467 7.570288802
226.0684968 2.030544653
250.0684968 4.814215191

Name: +ve in-silico MS/MS by CFM-ID for MHEACYFJQZRDCU-UHFFFAOYSA-N
ID: MHEACYFJQZRDCU-UHFFFAOYSA-N
Comment: Energy0
Num peaks: 12
121.0049071 4.307833068
123.0205572 3.689198445
124.0158061 1.64511248
138.0314562 2.208805956
147.0804414 1.831998428
149.0960915 1.974828395
164.1069905 2.506379411
166.1226406 1.535253128
215.0467719 4.637383889
217.062422 2.234524818
229.062422 32.5959442
246.0889711 21.97729072

Name: +ve in-silico MS/MS by CFM-ID for MHEACYFJQZRDCU-UHFFFAOYSA-N
ID: MHEACYFJQZRDCU-UHFFFAOYSA-N
Comment: Energy1
Num peaks: 26
80.97360697 3.303726358
104.973607 3.156649141
106.989257 3.51247073
107.0491413 1.210763046
109.0049071 2.067111206
118.0052415 1.243642102
120.0208915 1.221149889
121.0049071 13.38258858
123.0205572 1.756984192
124.0158061 1.274443109
134.0001561 1.842855148
136.0158061 2.620797242
138.0314562 5.57372025
145.0647913 2.184212772
147.0804414 2.50776611
149.0960915 2.02803173
162.0913404 0.9924051263
164.1069905 1.404087561
166.1226406 1.289559317
197.0362072 1.248335901
199.0518573 1.091822443
211.0518573 3.480101695
215.0467719 1.62913365
228.0784064 2.264770911
229.062422 13.49674425
246.0889711 4.673947048

Name: +ve in-silico MS/MS by CFM-ID for MHEACYFJQZRDCU-UHFFFAOYSA-N
ID: MHEACYFJQZRDCU-UHFFFAOYSA-N
Comment: Energy2
Num peaks: 31
19.01784114 1.396925495
40.01817548 1.118856906
42.03382555 1.225137572
44.04947561 2.197422387
49.00727645 2.163296164
52.01817548 1.395126453
54.03382555 5.795455595
56.04947561 5.347245101
58.06512568 5.457154639
104.973607 3.627703958
106.989257 6.145699375
109.0049071 3.943912379
120.0807757 0.8006785632
121.0049071 7.378808939
121.0647913 2.013420436
122.0964258 0.9521059053
123.0205572 5.442654876
132.0807757 0.8783588494
133.0647913 1.567061955
134.0001561 1.800173456
134.0964258 1.817120627
135.0804414 1.882859002
136.0158061 0.7897093629
145.0647913 1.429160952
147.0804414 2.974096863
149.0960915 3.761784484
150.0913404 1.11955825
173.0362072 0.9085332347
183.0205572 0.8912064575
185.0362072 1.114926686
197.0362072 1.026144637

Name: +ve in-silico MS/MS by CFM-ID for LWQMISJNIHSATQ-UHFFFAOYSA-N
ID: LWQMISJNIHSATQ-UHFFFAOYSA-N
Comment: Energy0
Num peaks: 6
169.0760247 3.028998531
197.0709393 6.645712971
215.081504 28.87168435
240.076753 9.766390551
268.0716676 23.12790843
286.0822323 19.4560733

Name: +ve in-silico MS/MS by CFM-ID for LWQMISJNIHSATQ-UHFFFAOYSA-N
ID: LWQMISJNIHSATQ-UHFFFAOYSA-N
Comment: Energy1
Num peaks: 6
42.03382555 3.24984778
169.0760247 19.54055258
197.0709393 24.50712041
198.0549549 7.704756734
213.0658539 3.347458643
215.081504 28.83143107

Name: +ve in-silico MS/MS by CFM-ID for LWQMISJNIHSATQ-UHFFFAOYSA-N
ID: LWQMISJNIHSATQ-UHFFFAOYSA-N
Comment: Energy2
Num peaks: 6
169.0760247 33.61538157
171.0916748 6.203455746
197.0709393 26.40766583
198.0549549 8.211802645
213.0658539 2.350686304
215.081504 5.840810412

Name: +ve in-silico MS/MS by CFM-ID for GSXRTTDDXCNSGN-UHFFFAOYSA-N
ID: GSXRTTDDXCNSGN-UHFFFAOYSA-N
Comment: Energy0
Num peaks: 12
121.0049071 3.074300413
123.0205572 2.187336601
124.0158061 1.678710188
138.0314562 1.611340326
147.0804414 1.987680641
149.0960915 2.177119955
164.1069905 2.581928474
166.1226406 1.587440472
215.0467719 4.758525543
217.062422 2.329675376
229.062422 34.91739739
246.0889711 22.61796236

Name: +ve in-silico MS/MS by CFM-ID for GSXRTTDDXCNSGN-UHFFFAOYSA-N
ID: GSXRTTDDXCNSGN-UHFFFAOYSA-N
Comment: Energy1
Num peaks: 25
80.97360697 3.552802906
104.973607 3.514416314
106.989257 3.27432115
107.0491413 2.150003076
109.0049071 1.927252884
121.0049071 6.417924372
123.0205572 1.239198359
124.0158061 1.517505104
134.0001561 1.241525386
136.0158061 1.542506397
138.0314562 2.905576892
145.0647913 2.930591584
147.0804414 3.127817114
149.0960915 2.551424916
162.0913404 1.218786831
164.1069905 1.73023495
166.1226406 1.585375655
197.0362072 1.407501542
199.0518573 1.56601867
211.0518573 4.443906394
213.0311219 1.320368699
215.0467719 2.436505189
228.0784064 2.88285946
229.062422 18.05513469
246.0889711 6.066578865

Name: +ve in-silico MS/MS by CFM-ID for GSXRTTDDXCNSGN-UHFFFAOYSA-N
ID: GSXRTTDDXCNSGN-UHFFFAOYSA-N
Comment: Energy2
Num peaks: 31
19.01784114 1.055944022
40.01817548 1.689788306
42.03382555 1.599040665
44.04947561 2.805135723
54.03382555 3.124546229
56.04947561 2.717238728
58.06512568 2.741849822
104.973607 3.631117677
106.989257 4.905900546
107.0491413 2.85234468
109.0049071 3.171048851
120.0807757 1.793335688
121.0049071 4.55804784
121.0647913 2.445582398
122.0964258 1.176464645
123.0205572 2.624761027
132.0807757 1.331075699
133.0647913 2.237367544
134.0001561 1.331147944
134.0964258 2.288746998
135.0804414 3.10154052
145.0647913 2.226096335
147.0804414 4.814210261
149.0960915 6.282216374
150.0913404 1.631787454
171.0205572 1.150762733
173.0362072 1.268719
183.0205572 1.115763736
185.0362072 1.49198677
197.0362072 1.350155431
213.0311219 1.232531116

Name: +ve in-silico MS/MS by CFM-ID for XTOSBQVJEWIWED-UHFFFAOYSA-N
ID: XTOSBQVJEWIWED-UHFFFAOYSA-N
Comment: Energy0
Num peaks: 6
19.01784114 2.741181047
95.04914126 1.60352575
157.0049071 4.715951759
157.0647913 0.8092225367
171.0804414 4.073520393
251.0467719 80.65992178

Name: +ve in-silico MS/MS by CFM-ID for XTOSBQVJEWIWED-UHFFFAOYSA-N
ID: XTOSBQVJEWIWED-UHFFFAOYSA-N
Comment: Energy1
Num peaks: 9
80.97360697 4.211107413
95.04914126 3.538179427
157.0049071 13.1127403
157.0647913 5.0595424
171.0804414 3.422812769
223.0154718 4.572730084
225.0311219 2.730565805
233.0362072 17.56877747
251.0467719 25.94954749

Name: +ve in-silico MS/MS by CFM-ID for XTOSBQVJEWIWED-UHFFFAOYSA-N
ID: XTOSBQVJEWIWED-UHFFFAOYSA-N
Comment: Energy2
Num peaks: 11
19.01784114 1.958395671
39.02292652 4.091182344
49.00727645 7.501142155
51.02292652 8.93153588
53.03857658 5.051657585
63.02292652 15.15716401
65.03857658 8.511068196
79.05422664 3.196693775
130.989257 6.689449975
157.0049071 17.34390202
171.0804414 2.030010275

Name: +ve in-silico MS/MS by CFM-ID for SGAVTSZMFPWANV-UHFFFAOYSA-N
ID: SGAVTSZMFPWANV-UHFFFAOYSA-N
Comment: Energy0
Num peaks: 6
158.0600403 1.53267934
234.0913404 0.4947979639
236.0528467 4.73103217
238.0684968 1.27001314
252.0477614 1.254594698
268.0790615 87.63982526

Name: +ve in-silico MS/MS by CFM-ID for SGAVTSZMFPWANV-UHFFFAOYSA-N
ID: SGAVTSZMFPWANV-UHFFFAOYSA-N
Comment: Energy1
Num peaks: 6
146.0600403 42.41141765
158.0600403 3.722176397
222.0913404 4.597043218
234.0913404 2.051904659
236.0528467 5.321320651
268.0790615 30.48518366

Name: +ve in-silico MS/MS by CFM-ID for SGAVTSZMFPWANV-UHFFFAOYSA-N
ID: SGAVTSZMFPWANV-UHFFFAOYSA-N
Comment: Energy2
Num peaks: 26
15.02292652 1.635212535
51.02292652 1.252824072
65.03857658 1.517801721
81.06987671 1.842751335
102.0338255 1.209799626
128.0494756 4.604972932
130.0651257 1.767920725
146.0600403 1.060725007
158.0600403 4.647314303
178.0651257 3.618271864
186.0371967 1.753851798
198.0371967 2.600190506
204.0807757 3.655203255
206.0964258 1.794409717
208.0215466 3.592539142
208.0756904 1.87805276
210.0371967 7.342344264
212.0528467 2.732747052
222.0371967 4.307131691
222.0913404 1.780424505
224.0528467 5.028309211
234.0913404 1.716780209
236.0528467 8.821004524
238.0684968 2.513408085
242.0634114 1.330436394
252.0477614 6.725320388

Name: +ve in-silico MS/MS by CFM-ID for IHYVSDJUGJITNK-UHFFFAOYSA-N
ID: IHYVSDJUGJITNK-UHFFFAOYSA-N
Comment: Energy0
Num peaks: 6
39.02292652 3.759629042
94.06512568 16.34514013
120.0443902 7.148904708
138.0549549 40.83440242
149.0363837 10.46860986
268.0734974 7.128278984

Name: +ve in-silico MS/MS by CFM-ID for IHYVSDJUGJITNK-UHFFFAOYSA-N
ID: IHYVSDJUGJITNK-UHFFFAOYSA-N
Comment: Energy1
Num peaks: 11
39.02292652 21.2326991
57.0334912 2.550077194
93.01016891 3.287885123
94.06512568 8.328775366
113.0597059 7.46690573
120.0443902 11.42034901
131.025819 2.411875542
138.0549549 7.38702962
149.0363837 12.06508915
212.0472827 1.68958279
268.0734974 2.967560975

Name: +ve in-silico MS/MS by CFM-ID for IHYVSDJUGJITNK-UHFFFAOYSA-N
ID: IHYVSDJUGJITNK-UHFFFAOYSA-N
Comment: Energy2
Num peaks: 14
39.02292652 8.54810145
41.03857658 1.161609099
44.99710569 1.239302965
63.02292652 1.545438481
65.03857658 2.589030655
67.05422664 2.909595477
69.0334912 2.055254277
76.97886878 1.49732773
78.99451885 2.071638431
93.01016891 2.273033247
94.06512568 35.8499599
120.0443902 11.73895856
131.025819 1.904148752
138.0549549 5.056398327

Name: +ve in-silico MS/MS by CFM-ID for AASPRUQATTUAOP-UHFFFAOYSA-N
ID: AASPRUQATTUAOP-UHFFFAOYSA-N
Comment: Energy0
Num peaks: 6
205.0971541 3.673071859
213.0692251 2.47429504
239.0848751 7.804451527
268.0750387 3.522948713
269.0590543 6.013336413
286.0856034 64.83933946

Name: +ve in-silico MS/MS by CFM-ID for AASPRUQATTUAOP-UHFFFAOYSA-N
ID: AASPRUQATTUAOP-UHFFFAOYSA-N
Comment: Energy1
Num peaks: 16
69.06987671 2.391576914
158.0964258 2.661447239
160.1120759 1.27935487
179.081504 2.129675598
185.0015394 1.609493656
187.0865894 1.531616416
189.1022395 1.136606859
203.081504 3.633565495
205.0971541 5.687883247
237.0692251 4.520040131
239.0848751 22.68649731
244.0386532 1.236984989
250.064474 3.692575099
268.0750387 11.90764446
269.0590543 1.254700948
286.0856034 13.05934969

Name: +ve in-silico MS/MS by CFM-ID for AASPRUQATTUAOP-UHFFFAOYSA-N
ID: AASPRUQATTUAOP-UHFFFAOYSA-N
Comment: Energy2
Num peaks: 31
41.03857658 1.54684743
55.05422664 3.482548948
57.06987671 1.51580978
69.06987671 1.277672559
84.08077574 3.149319188
86.0964258 6.126826364
94.06512568 1.855238916
96.08077574 5.288323061
103.9800757 2.316287535
105.9957258 3.168793396
108.0807757 1.835678339
117.9957258 3.054479171
118.0651257 1.472229258
127.9800757 1.229821148
129.9957258 7.101275013
130.0651257 2.271304964
132.0807757 4.335033829
134.0964258 7.132463643
144.0807757 1.311275235
145.0066248 1.023480722
146.0964258 1.067069841
158.0964258 1.267859365
171.0222749 1.719912896
173.0379249 1.508933556
185.0379249 3.781707442
187.053575 2.164774534
189.1022395 1.727621099
191.081504 1.061499801
203.081504 1.011881178
205.0971541 1.028925921
213.0692251 2.623468641

Name: +ve in-silico MS/MS by CFM-ID for IFWXZKBHFDAFQG-UHFFFAOYSA-N
ID: IFWXZKBHFDAFQG-UHFFFAOYSA-N
Comment: Energy0
Num peaks: 6
33.0334912 1.921608898
73.02840582 3.828773932
179.025819 24.96840419
219.0207336 9.587164024
221.0363837 2.346991116
251.0469483 47.44683343

Name: +ve in-silico MS/MS by CFM-ID for IFWXZKBHFDAFQG-UHFFFAOYSA-N
ID: IFWXZKBHFDAFQG-UHFFFAOYSA-N
Comment: Energy1
Num peaks: 6
73.02840582 7.842651247
179.025819 33.39124005
191.025819 2.966578484
219.0207336 13.03420546
221.0363837 2.49302544
251.0469483 22.17332234

Name: +ve in-silico MS/MS by CFM-ID for IFWXZKBHFDAFQG-UHFFFAOYSA-N
ID: IFWXZKBHFDAFQG-UHFFFAOYSA-N
Comment: Energy2
Num peaks: 12
49.00727645 1.749070137
73.02840582 1.719358169
101.0385766 5.137650801
103.0542266 6.524919807
137.0152543 1.541626854
149.0152543 8.677986071
150.9945188 3.632552645
151.0309044 16.75258692
153.0101689 4.279166418
162.9945188 3.249650685
163.0309044 2.283663434
179.025819 25.52828317

Name: +ve in-silico MS/MS by CFM-ID for LUUBMEATWNWTGQ-UHFFFAOYSA-N
ID: LUUBMEATWNWTGQ-UHFFFAOYSA-N
Comment: Energy0
Num peaks: 6
33.0334912 1.922840289
73.02840582 3.831282186
179.025819 24.96362365
219.0207336 9.638251161
221.0363837 2.347908083
251.0469483 47.48984653

Name: +ve in-silico MS/MS by CFM-ID for LUUBMEATWNWTGQ-UHFFFAOYSA-N
ID: LUUBMEATWNWTGQ-UHFFFAOYSA-N
Comment: Energy1
Num peaks: 7
73.02840582 7.777243801
149.0152543 2.889957399
179.025819 31.06258069
191.025819 2.929807862
219.0207336 13.01071576
221.0363837 2.452175243
251.0469483 21.899675

Name: +ve in-silico MS/MS by CFM-ID for LUUBMEATWNWTGQ-UHFFFAOYSA-N
ID: LUUBMEATWNWTGQ-UHFFFAOYSA-N
Comment: Energy2
Num peaks: 11
49.00727645 2.755216446
51.02292652 2.568541824
129.0334912 2.073922706
149.0152543 9.453448739
150.9945188 2.610567576
151.0309044 30.09240519
153.0101689 2.912102157
162.9945188 2.448942848
163.0309044 3.681785637
179.025819 19.99998222
191.025819 1.789622895

Name: +ve in-silico MS/MS by CFM-ID for GJNRBGJCUWQLPW-UHFFFAOYSA-N
ID: GJNRBGJCUWQLPW-UHFFFAOYSA-N
Comment: Energy0
Num peaks: 6
69.0334912 1.116911437
107.0491413 6.052298774
112.0557039 3.99271722
135.0440559 19.15429343
226.086255 2.987860862
246.0924833 61.44424909

Name: +ve in-silico MS/MS by CFM-ID for GJNRBGJCUWQLPW-UHFFFAOYSA-N
ID: GJNRBGJCUWQLPW-UHFFFAOYSA-N
Comment: Energy1
Num peaks: 6
105.0334912 2.137335675
107.0491413 13.13012658
109.0647913 2.435077726
112.0557039 5.090504715
135.0440559 46.77990516
246.0924833 18.26189195

Name: +ve in-silico MS/MS by CFM-ID for GJNRBGJCUWQLPW-UHFFFAOYSA-N
ID: GJNRBGJCUWQLPW-UHFFFAOYSA-N
Comment: Energy2
Num peaks: 14
39.02292652 2.444878288
49.00727645 2.291799265
51.02292652 4.569890018
63.02292652 12.4374599
65.03857658 2.910156843
79.01784114 3.582669297
79.05422664 3.216450319
81.0334912 4.984426148
89.00219107 4.606014985
91.01784114 7.34594273
93.0334912 2.327339911
105.0334912 5.777386538
107.0491413 18.20262332
135.0440559 6.216847875

Name: +ve in-silico MS/MS by CFM-ID for XSRURAMMAIBUSB-UHFFFAOYSA-N
ID: XSRURAMMAIBUSB-UHFFFAOYSA-N
Comment: Energy0
Num peaks: 6
107.0491413 1.489373913
123.0240694 20.7420415
124.0756904 3.81166839
150.0549549 1.261898459
226.086255 3.130539375
246.0924833 64.66243469

Name: +ve in-silico MS/MS by CFM-ID for XSRURAMMAIBUSB-UHFFFAOYSA-N
ID: XSRURAMMAIBUSB-UHFFFAOYSA-N
Comment: Energy1
Num peaks: 6
107.0491413 5.32278988
123.0240694 53.97896504
124.0756904 3.904920075
188.0506185 1.120919733
216.0819186 1.922066282
246.0924833 17.46242375

Name: +ve in-silico MS/MS by CFM-ID for XSRURAMMAIBUSB-UHFFFAOYSA-N
ID: XSRURAMMAIBUSB-UHFFFAOYSA-N
Comment: Energy2
Num peaks: 15
49.00727645 6.112343751
51.02292652 5.348136362
63.02292652 2.885880024
66.99785464 1.527847949
69.0135047 1.340406238
77.00219107 3.534379164
79.05422664 1.575554399
81.0135047 2.784977995
89.00219107 3.329975306
94.99276926 1.352595458
97.00841932 3.217483791
105.0334912 2.147296922
107.0491413 4.285857236
108.0443902 1.6631435
123.0240694 39.93143062

Name: +ve in-silico MS/MS by CFM-ID for BLYVPWRAGOQIRC-UHFFFAOYSA-N
ID: BLYVPWRAGOQIRC-UHFFFAOYSA-N
Comment: Energy0
Num peaks: 6
19.01784114 0.7340777261
221.0709393 9.855707879
240.076753 0.2965225962
241.0607686 1.859975426
250.0611029 2.283934001
268.0716676 83.53706325

Name: +ve in-silico MS/MS by CFM-ID for BLYVPWRAGOQIRC-UHFFFAOYSA-N
ID: BLYVPWRAGOQIRC-UHFFFAOYSA-N
Comment: Energy1
Num peaks: 6
65.00219107 1.758140994
67.01784114 1.230433236
221.0709393 39.80935553
241.0607686 1.146828966
250.0611029 27.51475358
268.0716676 21.06907987

Name: +ve in-silico MS/MS by CFM-ID for BLYVPWRAGOQIRC-UHFFFAOYSA-N
ID: BLYVPWRAGOQIRC-UHFFFAOYSA-N
Comment: Energy2
Num peaks: 26
19.01784114 1.229811856
29.00219107 2.113415976
39.02292652 7.473807376
41.03857658 2.922746796
65.00219107 2.215803922
67.01784114 1.902993304
77.00219107 1.208524377
94.02874017 2.812492336
148.0393049 1.499429581
167.0603746 1.814521348
170.0600403 2.215911748
172.0505382 1.4973762
175.0502039 4.181263869
179.0603746 2.650632811
194.0600403 6.073418731
198.0661883 2.110042432
199.0502039 5.493514016
213.0658539 1.458133106
217.0607686 1.864139073
221.0709393 10.24193688
223.0502039 1.637831204
226.0611029 1.436541258
240.076753 3.045076461
241.0607686 3.7528829
250.0611029 4.518953163
268.0716676 3.694537363

Name: +ve in-silico MS/MS by CFM-ID for WGFYBHOCBHJOLW-UHFFFAOYSA-N
ID: WGFYBHOCBHJOLW-UHFFFAOYSA-N
Comment: Energy0
Num peaks: 15
43.01784114 2.432708708
88.02154661 2.786037082
120.0113759 3.375349676
122.0092677 1.407478544
130.0498695 3.247021626
134.0092677 2.877176577
146.0270259 2.929497803
162.0219405 11.66599174
164.0375906 8.936542071
191.0307314 2.268018253
192.014747 1.873956912
205.0463815 3.831572496
209.0412961 6.011602823
233.0412961 10.18489327
251.0518608 16.65304005

Name: +ve in-silico MS/MS by CFM-ID for WGFYBHOCBHJOLW-UHFFFAOYSA-N
ID: WGFYBHOCBHJOLW-UHFFFAOYSA-N
Comment: Energy1
Num peaks: 23
43.01784114 1.715441954
60.04439023 1.277772729
71.01275576 1.629053904
74.02365479 1.414878342
84.04439023 2.074895686
88.02154661 35.40352143
88.03930485 1.536869927
90.03719668 1.191216978
112.0393049 0.9887977286
119.9936176 1.635984745
120.0113759 1.41584217
122.0092677 0.9254142646
130.0498695 3.763045759
162.0219405 1.79160091
163.0358168 3.931533861
173.0743105 1.442166689
191.0307314 2.058504684
192.014747 1.673855281
205.0463815 2.854195156
209.0412961 2.771086539
217.0641397 3.977022825
233.0412961 2.492022494
251.0518608 2.651310123

Name: +ve in-silico MS/MS by CFM-ID for WGFYBHOCBHJOLW-UHFFFAOYSA-N
ID: WGFYBHOCBHJOLW-UHFFFAOYSA-N
Comment: Energy2
Num peaks: 24
15.02292652 2.928462369
25.00727645 1.291108654
41.00219107 1.240974955
43.01784114 5.781491955
44.97934745 1.2981294
46.06512568 2.098955301
46.99499752 2.340542822
60.04439023 2.199205739
84.04439023 16.47796846
86.0600403 1.81555604
88.02154661 3.42183685
88.03930485 7.73458543
112.0393049 1.164658148
114.0549549 1.105597982
116.0164612 3.611619463
119.9936176 3.053120974
120.0113759 4.374948485
122.0092677 2.429999534
130.0498695 2.270050159
134.0092677 3.699355134
136.0249177 2.116036984
146.0092677 2.634256771
161.0201667 2.327763524
163.0358168 3.170414057

Name: +ve in-silico MS/MS by CFM-ID for GUYCATAAOYJTNZ-UHFFFAOYSA-N
ID: GUYCATAAOYJTNZ-UHFFFAOYSA-N
Comment: Energy0
Num peaks: 6
79.05422664 1.404387108
120.0807757 5.208857847
122.0964258 1.319723111
127.0212123 1.568637734
203.0525124 1.599346243
246.0947116 83.68772157

Name: +ve in-silico MS/MS by CFM-ID for GUYCATAAOYJTNZ-UHFFFAOYSA-N
ID: GUYCATAAOYJTNZ-UHFFFAOYSA-N
Comment: Energy1
Num peaks: 7
94.06512568 1.894179348
120.0807757 2.618440323
125.0055622 2.252262159
127.0212123 2.020722869
168.0477614 2.214012668
230.0634114 1.986241758
246.0947116 67.74129173

Name: +ve in-silico MS/MS by CFM-ID for GUYCATAAOYJTNZ-UHFFFAOYSA-N
ID: GUYCATAAOYJTNZ-UHFFFAOYSA-N
Comment: Energy2
Num peaks: 10
15.02292652 3.725153277
51.02292652 3.400388185
63.02292652 14.10996307
65.03857658 7.815935274
79.05422664 15.45254363
92.04947561 3.395760175
94.06512568 6.478004892
106.0651257 10.98291137
120.0807757 11.57335126
122.0964258 3.294176013

Name: +ve in-silico MS/MS by CFM-ID for SFIWBQGVJFDOJF-UHFFFAOYSA-N
ID: SFIWBQGVJFDOJF-UHFFFAOYSA-N
Comment: Energy0
Num peaks: 6
51.02292652 0.03044478886
101.0385766 0.06844943635
196.0756904 0.04602285406
218.0600403 0.1608678538
220.0756904 0.362912177
246.0913404 99.29559852

Name: +ve in-silico MS/MS by CFM-ID for SFIWBQGVJFDOJF-UHFFFAOYSA-N
ID: SFIWBQGVJFDOJF-UHFFFAOYSA-N
Comment: Energy1
Num peaks: 6
51.02292652 0.2729121309
101.0385766 3.721999582
168.0443902 0.2414090568
218.0600403 2.101078795
220.0756904 3.927116502
246.0913404 89.31745221

Name: +ve in-silico MS/MS by CFM-ID for SFIWBQGVJFDOJF-UHFFFAOYSA-N
ID: SFIWBQGVJFDOJF-UHFFFAOYSA-N
Comment: Energy2
Num peaks: 6
49.00727645 13.01231053
51.02292652 14.91484241
101.0385766 11.92121951
218.0600403 9.376834974
220.0756904 14.8732224
246.0913404 26.44434371

Name: +ve in-silico MS/MS by CFM-ID for QLPACMUHYNJRHK-UHFFFAOYSA-N
ID: QLPACMUHYNJRHK-UHFFFAOYSA-N
Comment: Energy0
Num peaks: 6
192.966986 7.93815937
194.9826361 7.194039121
220.9982862 1.778253155
223.0139362 0.9053598048
235.0139362 1.520982806
251.0452363 76.64122158

Name: +ve in-silico MS/MS by CFM-ID for QLPACMUHYNJRHK-UHFFFAOYSA-N
ID: QLPACMUHYNJRHK-UHFFFAOYSA-N
Comment: Energy1
Num peaks: 6
55.05422664 14.00439757
57.06987671 27.53007075
59.08552677 3.989821851
176.9720714 3.328224373
233.0346717 24.81886678
251.0452363 10.60196905

Name: +ve in-silico MS/MS by CFM-ID for QLPACMUHYNJRHK-UHFFFAOYSA-N
ID: QLPACMUHYNJRHK-UHFFFAOYSA-N
Comment: Energy2
Num peaks: 14
15.02292652 4.977561734
27.02292652 2.725590278
29.03857658 3.416868378
55.05422664 3.473718269
57.06987671 15.70647582
164.9356859 4.732551124
178.951336 5.360254761
192.966986 5.846489598
194.9826361 3.693448245
206.9826361 4.054725701
218.9826361 3.588017166
220.9982862 6.216854243
235.0139362 11.35273968
251.0452363 7.548011858

Name: +ve in-silico MS/MS by CFM-ID for IBMHNNOARAEXIJ-UHFFFAOYSA-N
ID: IBMHNNOARAEXIJ-UHFFFAOYSA-N
Comment: Energy0
Num peaks: 6
136.9043858 1.436703408
178.951336 0.7775459991
192.966986 10.69751938
194.9826361 32.72708725
235.0139362 0.7630153826
251.0452363 52.57192965

Name: +ve in-silico MS/MS by CFM-ID for IBMHNNOARAEXIJ-UHFFFAOYSA-N
ID: IBMHNNOARAEXIJ-UHFFFAOYSA-N
Comment: Energy1
Num peaks: 6
55.05422664 4.682006405
57.06987671 12.97880312
59.08552677 2.988075059
192.966986 19.44344263
194.9826361 29.49341786
251.0452363 20.50864294

Name: +ve in-silico MS/MS by CFM-ID for IBMHNNOARAEXIJ-UHFFFAOYSA-N
ID: IBMHNNOARAEXIJ-UHFFFAOYSA-N
Comment: Energy2
Num peaks: 6
57.06987671 5.873495033
178.951336 20.78606866
192.966986 10.80664457
194.9826361 13.21169178
235.0139362 20.6145509
251.0452363 14.26028248

Name: +ve in-silico MS/MS by CFM-ID for MHAJVGQBCLUABD-UHFFFAOYSA-N
ID: MHAJVGQBCLUABD-UHFFFAOYSA-N
Comment: Energy0
Num peaks: 6
79.05422664 1.202514468
105.0334912 31.89636955
120.0443902 2.769583759
136.0393049 25.69850497
240.0655196 1.110918619
268.0716676 34.91479186

Name: +ve in-silico MS/MS by CFM-ID for MHAJVGQBCLUABD-UHFFFAOYSA-N
ID: MHAJVGQBCLUABD-UHFFFAOYSA-N
Comment: Energy1
Num peaks: 6
49.00727645 7.71864767
51.02292652 14.92615835
79.05422664 3.630531751
105.0334912 28.47150282
136.0393049 23.13154065
268.0716676 14.41912575

Name: +ve in-silico MS/MS by CFM-ID for MHAJVGQBCLUABD-UHFFFAOYSA-N
ID: MHAJVGQBCLUABD-UHFFFAOYSA-N
Comment: Energy2
Num peaks: 6
49.00727645 7.871964303
51.02292652 8.084306886
63.02292652 10.16459247
79.05422664 10.98490439
105.0334912 43.47775955
136.0393049 2.278581049

Name: +ve in-silico MS/MS by CFM-ID for SRWHEHYLAVDVGH-UHFFFAOYSA-N
ID: SRWHEHYLAVDVGH-UHFFFAOYSA-N
Comment: Energy0
Num peaks: 6
19.01784114 0.7593884216
45.99235466 0.2387201354
237.0658539 1.455138548
239.081504 9.263582984
268.0716676 4.471654598
286.0822323 82.92281114

Name: +ve in-silico MS/MS by CFM-ID for SRWHEHYLAVDVGH-UHFFFAOYSA-N
ID: SRWHEHYLAVDVGH-UHFFFAOYSA-N
Comment: Energy1
Num peaks: 6
221.0709393 4.858630576
237.0658539 6.522496596
239.081504 18.71459945
250.0611029 9.732964763
268.0716676 33.80981477
286.0822323 16.28217848

Name: +ve in-silico MS/MS by CFM-ID for SRWHEHYLAVDVGH-UHFFFAOYSA-N
ID: SRWHEHYLAVDVGH-UHFFFAOYSA-N
Comment: Energy2
Num peaks: 15
40.01817548 3.325431431
187.0502039 2.976202186
190.0651257 3.897952511
192.0807757 4.74167015
199.0502039 2.304826606
211.0502039 2.356619961
213.0658539 11.73548718
215.081504 2.222095462
221.0709393 2.600723615
225.0658539 2.258304401
237.0658539 3.756997749
239.081504 16.05594377
242.0560175 8.808908817
268.0716676 9.928092581
286.0822323 4.653141851

Name: +ve in-silico MS/MS by CFM-ID for CAWRCUGHRHUQSS-UHFFFAOYSA-N
ID: CAWRCUGHRHUQSS-UHFFFAOYSA-N
Comment: Energy0
Num peaks: 6
91.05422664 4.518983043
105.0334912 1.632202948
132.0443902 1.17698621
134.0600403 1.708172666
190.0321113 3.198708582
268.0790615 82.70605764

Name: +ve in-silico MS/MS by CFM-ID for CAWRCUGHRHUQSS-UHFFFAOYSA-N
ID: CAWRCUGHRHUQSS-UHFFFAOYSA-N
Comment: Energy1
Num peaks: 6
91.05422664 20.35352388
104.0494756 4.71717869
119.0491413 5.789318265
148.0215466 2.362769046
242.0634114 2.587007704
268.0790615 44.79355545

Name: +ve in-silico MS/MS by CFM-ID for CAWRCUGHRHUQSS-UHFFFAOYSA-N
ID: CAWRCUGHRHUQSS-UHFFFAOYSA-N
Comment: Energy2
Num peaks: 11
39.02292652 2.658389187
49.00727645 10.14015258
51.02292652 7.685384336
63.02292652 9.715528053
75.02292652 4.682815505
79.01784114 2.651510316
91.05422664 9.842826787
101.0385766 2.560207331
105.0334912 24.46965245
148.0215466 3.392400359
190.0321113 4.660682007

Name: +ve in-silico MS/MS by CFM-ID for AMSJWCWHBUROQX-UHFFFAOYSA-N
ID: AMSJWCWHBUROQX-UHFFFAOYSA-N
Comment: Energy0
Num peaks: 6
15.02292652 1.716248878
43.01784114 3.89707096
107.0239891 1.249709898
226.0611029 24.57130984
250.0611029 7.49828494
268.0716676 57.02788309

Name: +ve in-silico MS/MS by CFM-ID for AMSJWCWHBUROQX-UHFFFAOYSA-N
ID: AMSJWCWHBUROQX-UHFFFAOYSA-N
Comment: Energy1
Num peaks: 7
43.01784114 3.936828573
199.0502039 3.665103981
226.0611029 30.0395185
240.076753 9.002303232
241.0607686 3.662974636
250.0611029 11.41667904
268.0716676 20.20968327

Name: +ve in-silico MS/MS by CFM-ID for AMSJWCWHBUROQX-UHFFFAOYSA-N
ID: AMSJWCWHBUROQX-UHFFFAOYSA-N
Comment: Energy2
Num peaks: 23
15.02292652 3.978271694
25.00727645 4.290028558
39.02292652 1.522559629
40.01817548 4.020260046
41.00219107 4.484381984
41.03857658 2.482126892
43.01784114 9.114208117
52.01817548 5.876867958
53.00219107 1.40773878
53.01342445 1.394587351
81.04472458 1.746902932
107.0239891 10.36257743
120.0443902 2.089042337
134.0600403 4.945274544
160.0393049 1.260201292
162.0549549 1.821551058
186.0549549 2.823747084
198.0549549 3.303816239
199.0502039 1.522871611
226.0611029 3.529940461
232.0505382 2.489452431
240.076753 1.472423939
250.0611029 4.633256583

Name: +ve in-silico MS/MS by CFM-ID for AXKBIXIRSYJZHT-UHFFFAOYSA-N
ID: AXKBIXIRSYJZHT-UHFFFAOYSA-N
Comment: Energy0
Num peaks: 6
79.05422664 0.8100772947
190.0247174 1.332268903
210.0549549 6.918225343
238.0498695 1.302003372
252.0403675 0.3009349974
268.0716676 87.29943826

Name: +ve in-silico MS/MS by CFM-ID for AXKBIXIRSYJZHT-UHFFFAOYSA-N
ID: AXKBIXIRSYJZHT-UHFFFAOYSA-N
Comment: Energy1
Num peaks: 6
79.05422664 3.309552051
190.0247174 6.06087389
210.0549549 1.932267509
240.076753 13.06217541
252.0403675 1.30034751
268.0716676 59.2298422

Name: +ve in-silico MS/MS by CFM-ID for AXKBIXIRSYJZHT-UHFFFAOYSA-N
ID: AXKBIXIRSYJZHT-UHFFFAOYSA-N
Comment: Energy2
Num peaks: 26
39.02292652 1.455190542
49.00727645 8.513415744
51.02292652 4.131431397
53.03857658 1.971758269
63.02292652 4.922359471
65.03857658 1.301716224
78.03382555 3.107881126
79.05422664 2.306069292
101.0385766 0.9514078518
106.0287402 3.700094898
131.0491413 0.9419591241
134.0236548 3.104021857
146.0348882 0.8402969684
156.0443902 1.395531985
157.0647913 1.430173104
162.0298028 2.782550566
164.0454529 1.123442607
166.0651257 1.482921495
167.0491413 4.826474838
172.0141527 1.165499647
184.0393049 1.47415966
184.0756904 4.075688262
190.0247174 4.620036054
194.0600403 1.468244302
210.0549549 16.61482963
212.070605 0.9219713597

Name: +ve in-silico MS/MS by CFM-ID for OVPXKFCFXHIHBR-UHFFFAOYSA-N
ID: OVPXKFCFXHIHBR-UHFFFAOYSA-N
Comment: Energy0
Num peaks: 6
95.02398914 0.9154089208
112.0505382 73.74869973
226.0822323 1.267967628
228.0778959 1.731799018
229.0619114 1.609741229
246.0884605 10.83310509

Name: +ve in-silico MS/MS by CFM-ID for OVPXKFCFXHIHBR-UHFFFAOYSA-N
ID: OVPXKFCFXHIHBR-UHFFFAOYSA-N
Comment: Energy1
Num peaks: 6
68.0130901 2.295229724
69.04472458 7.859026506
83.02398914 3.318521297
84.05562361 3.112173298
95.02398914 3.766699521
112.0505382 61.54112218

Name: +ve in-silico MS/MS by CFM-ID for OVPXKFCFXHIHBR-UHFFFAOYSA-N
ID: OVPXKFCFXHIHBR-UHFFFAOYSA-N
Comment: Energy2
Num peaks: 18
42.99785464 3.827528639
44.0130901 1.267476251
45.0135047 3.247942795
45.04472458 1.267682129
47.02915477 2.068622168
50.00252542 1.834882784
52.01817548 3.221898569
58.99276926 1.04029306
65.01342445 1.143605607
67.02907452 3.813604796
69.04472458 11.01912621
82.03997355 2.54038197
83.02398914 3.676500859
84.05562361 3.68370799
95.02398914 15.41712089
96.0192381 1.077319029
112.0505382 18.94784194
138.0298028 1.163953477

Name: +ve in-silico MS/MS by CFM-ID for IBOVMHGMLUUMEA-UHFFFAOYSA-N
ID: IBOVMHGMLUUMEA-UHFFFAOYSA-N
Comment: Energy0
Num peaks: 6
123.0240694 39.64226972
148.0393049 6.458314542
162.0549549 3.532264439
266.0811697 1.92042746
268.0768332 8.443921495
286.0873979 33.83599751

Name: +ve in-silico MS/MS by CFM-ID for IBOVMHGMLUUMEA-UHFFFAOYSA-N
ID: IBOVMHGMLUUMEA-UHFFFAOYSA-N
Comment: Energy1
Num peaks: 6
123.0240694 56.71942079
137.0397195 5.093759232
148.0393049 9.248287692
162.0549549 3.071630286
268.0768332 3.533431841
286.0873979 3.932375023

Name: +ve in-silico MS/MS by CFM-ID for IBOVMHGMLUUMEA-UHFFFAOYSA-N
ID: IBOVMHGMLUUMEA-UHFFFAOYSA-N
Comment: Energy2
Num peaks: 10
57.0135047 1.745360287
65.00219107 1.717238028
69.0135047 4.269926067
79.01784114 3.815931238
81.0135047 14.86904008
89.00219107 6.71666373
94.06512568 1.773938187
120.0443902 3.846377892
123.0240694 39.73874193
162.0549549 2.241335971

Name: +ve in-silico MS/MS by CFM-ID for RQOUCEMLHPVXMH-UHFFFAOYSA-N
ID: RQOUCEMLHPVXMH-UHFFFAOYSA-N
Comment: Energy0
Num peaks: 6
91.05422664 1.261473072
116.0494756 2.219599109
142.0651257 1.489453566
143.0491413 4.558610902
228.0807757 11.57272774
246.0913404 73.46607808

Name: +ve in-silico MS/MS by CFM-ID for RQOUCEMLHPVXMH-UHFFFAOYSA-N
ID: RQOUCEMLHPVXMH-UHFFFAOYSA-N
Comment: Energy1
Num peaks: 11
91.05422664 6.180458018
116.0494756 3.871095098
126.0338255 5.634746067
128.0494756 9.031154885
140.0494756 3.278688743
142.0651257 4.817715463
143.0491413 10.0657668
218.0964258 10.61393187
219.0804414 2.719125563
228.0807757 7.426984791
246.0913404 18.28320266

Name: +ve in-silico MS/MS by CFM-ID for RQOUCEMLHPVXMH-UHFFFAOYSA-N
ID: RQOUCEMLHPVXMH-UHFFFAOYSA-N
Comment: Energy2
Num peaks: 21
39.02292652 3.085180895
49.00727645 5.657252138
51.02292652 1.71457157
75.02292652 2.524834909
76.01817548 2.638180533
88.01817548 2.711217367
90.03382555 1.506643732
91.05422664 5.572032213
100.0181755 1.439827544
101.0385766 3.602416101
115.0542266 3.366646312
116.0494756 11.74753632
117.0334912 1.434670086
126.0338255 9.713698638
128.0494756 5.279371858
140.0494756 3.200528507
142.0651257 1.928119633
143.0491413 3.837490774
216.0807757 2.165378155
220.0756904 1.564151214
228.0807757 6.681939324

Name: +ve in-silico MS/MS by CFM-ID for ZTNISCNCNSHFFC-UHFFFAOYSA-N
ID: ZTNISCNCNSHFFC-UHFFFAOYSA-N
Comment: Energy0
Num peaks: 6
41.03857658 1.407803639
43.05422664 12.69095902
244.042676 3.000831473
244.0790615 1.751827024
268.0790615 9.96426222
286.0896262 60.01082138

Name: +ve in-silico MS/MS by CFM-ID for ZTNISCNCNSHFFC-UHFFFAOYSA-N
ID: ZTNISCNCNSHFFC-UHFFFAOYSA-N
Comment: Energy1
Num peaks: 12
41.03857658 3.374575448
43.05422664 24.64159257
49.00727645 2.40692012
51.02292652 1.246117516
53.00219107 3.991410562
55.01784114 1.433061058
67.01784114 3.2592013
69.0334912 2.937018075
244.042676 8.926422053
258.0947116 2.338941428
268.0790615 6.901600906
286.0896262 18.77790926

Name: +ve in-silico MS/MS by CFM-ID for ZTNISCNCNSHFFC-UHFFFAOYSA-N
ID: ZTNISCNCNSHFFC-UHFFFAOYSA-N
Comment: Energy2
Num peaks: 31
25.00727645 1.227887086
27.02292652 1.677224331
39.02292652 3.434032221
41.00219107 1.309693944
41.03857658 2.434249762
43.05422664 30.58972652
53.00219107 1.241263295
55.01784114 1.658587812
63.02292652 1.310263845
65.03857658 1.388674318
79.05422664 0.8509568511
82.99499752 1.182644952
94.99499752 2.141217224
97.01064758 4.976829462
109.0284058 1.633740762
111.0262976 1.848488578
113.0419477 1.131340865
115.0575978 1.749689615
124.0215466 1.948817444
136.0215466 0.963033644
172.0215466 2.034231871
174.0371967 0.8755506518
190.0321113 0.8635683418
198.0371967 1.375043287
202.0321113 1.400968962
216.0477614 1.550516136
228.0477614 1.039909053
230.0634114 0.8897458541
232.0790615 0.9188193545
234.0947116 1.043278155
244.042676 0.980595943

Name: +ve in-silico MS/MS by CFM-ID for JUEQLTHFAHLSAQ-UHFFFAOYSA-N
ID: JUEQLTHFAHLSAQ-UHFFFAOYSA-N
Comment: Energy0
Num peaks: 6
107.0491413 5.058729249
123.0240694 20.02985323
124.0756904 3.422307738
216.0819186 0.9215086531
226.086255 3.015725071
246.0924833 61.25875956

Name: +ve in-silico MS/MS by CFM-ID for JUEQLTHFAHLSAQ-UHFFFAOYSA-N
ID: JUEQLTHFAHLSAQ-UHFFFAOYSA-N
Comment: Energy1
Num peaks: 6
97.04480483 2.371067194
107.0491413 14.12486357
123.0240694 51.14832925
124.0756904 3.55836237
226.086255 1.094105754
246.0924833 16.69361176

Name: +ve in-silico MS/MS by CFM-ID for JUEQLTHFAHLSAQ-UHFFFAOYSA-N
ID: JUEQLTHFAHLSAQ-UHFFFAOYSA-N
Comment: Energy2
Num peaks: 12
49.00727645 2.334813809
51.02292652 2.455700156
63.02292652 7.726870785
69.0135047 3.250771903
79.01784114 3.198153738
79.05422664 2.286509696
81.0135047 10.90478438
81.0334912 2.633300799
89.00219107 4.210211027
97.04480483 3.425761251
107.0491413 7.777527316
123.0240694 30.94657035

Name: +ve in-silico MS/MS by CFM-ID for QQHQVSLNPRAISI-UHFFFAOYSA-N
ID: QQHQVSLNPRAISI-UHFFFAOYSA-N
Comment: Energy0
Num peaks: 6
107.0491413 5.055834664
123.0240694 19.99013447
124.0756904 3.420196102
216.0819186 0.9209553806
226.086255 3.008538105
246.0924833 61.20883466

Name: +ve in-silico MS/MS by CFM-ID for QQHQVSLNPRAISI-UHFFFAOYSA-N
ID: QQHQVSLNPRAISI-UHFFFAOYSA-N
Comment: Energy1
Num peaks: 6
97.04480483 2.392603005
107.0491413 14.09803822
123.0240694 51.35803715
124.0756904 3.551070961
226.086255 1.090987491
246.0924833 16.64434216

Name: +ve in-silico MS/MS by CFM-ID for QQHQVSLNPRAISI-UHFFFAOYSA-N
ID: QQHQVSLNPRAISI-UHFFFAOYSA-N
Comment: Energy2
Num peaks: 13
39.02292652 4.263124942
49.00727645 2.341695431
51.02292652 2.890753832
63.02292652 7.537234676
69.0135047 4.885527782
77.00219107 3.509768281
79.01784114 4.752576447
81.0334912 2.647916875
97.00841932 2.76213376
97.04480483 3.542043335
106.9927693 2.469909317
107.0491413 7.8232916
123.0240694 32.64910484

Name: +ve in-silico MS/MS by CFM-ID for XIRHFOFYDXNUJU-UHFFFAOYSA-N
ID: XIRHFOFYDXNUJU-UHFFFAOYSA-N
Comment: Energy0
Num peaks: 6
105.0698767 6.999267635
118.9914675 13.83954359
146.9863821 29.68910198
164.0129312 1.857938588
248.0693032 2.763222329
268.0755315 34.8804893

Name: +ve in-silico MS/MS by CFM-ID for XIRHFOFYDXNUJU-UHFFFAOYSA-N
ID: XIRHFOFYDXNUJU-UHFFFAOYSA-N
Comment: Energy1
Num peaks: 8
91.05422664 2.131748192
105.0698767 31.62616928
118.9914675 5.740737209
120.0807757 3.223448779
146.9863821 9.553083117
164.0129312 4.518519912
176.0129312 4.790832795
268.0755315 19.07402642

Name: +ve in-silico MS/MS by CFM-ID for XIRHFOFYDXNUJU-UHFFFAOYSA-N
ID: XIRHFOFYDXNUJU-UHFFFAOYSA-N
Comment: Energy2
Num peaks: 9
18.99785464 1.554211126
79.05422664 3.338223197
89.03857658 2.332092108
91.05422664 3.300716891
101.0008893 1.825008649
103.0542266 2.051675815
105.0698767 13.7332409
118.9914675 49.14438628
146.9863821 3.43001627

Name: +ve in-silico MS/MS by CFM-ID for KYZMLPFZPQJQFZ-UHFFFAOYSA-N
ID: KYZMLPFZPQJQFZ-UHFFFAOYSA-N
Comment: Energy0
Num peaks: 9
94.06512568 8.397747698
105.0334912 2.97122762
119.0491413 4.941998373
134.0600403 4.055729325
165.0368623 3.184504595
166.0321113 9.878551659
193.0317769 4.299478103
268.0790615 6.686151109
286.0896262 37.24952169

Name: +ve in-silico MS/MS by CFM-ID for KYZMLPFZPQJQFZ-UHFFFAOYSA-N
ID: KYZMLPFZPQJQFZ-UHFFFAOYSA-N
Comment: Energy1
Num peaks: 14
44.97934745 2.88857726
72.97426207 4.217108195
94.06512568 7.407295526
101.0385766 2.015644797
105.0334912 4.754010604
119.0491413 11.88394327
134.0600403 3.133166711
151.0212123 6.44735801
164.0164612 3.669911603
165.0368623 4.183579447
166.0321113 11.12509324
167.0525124 2.026227073
193.0317769 11.75932148
286.0896262 5.331299647

Name: +ve in-silico MS/MS by CFM-ID for KYZMLPFZPQJQFZ-UHFFFAOYSA-N
ID: KYZMLPFZPQJQFZ-UHFFFAOYSA-N
Comment: Energy2
Num peaks: 21
44.97934745 7.758851022
46.99499752 4.384232259
49.00727645 2.676872595
51.02292652 1.816433396
61.01064758 1.833502479
63.02292652 2.745637581
65.03857658 2.886990865
67.05422664 3.301267424
72.97426207 2.040130677
79.05422664 1.945363717
94.06512568 16.71029561
101.0385766 1.764217245
103.0542266 2.588969405
105.0334912 6.502035079
119.0491413 2.053720912
120.0443902 2.158519328
133.0106476 3.476512929
134.0600403 2.92547012
151.0212123 2.071152182
164.0164612 3.330751448
166.0321113 6.361356707

Name: +ve in-silico MS/MS by CFM-ID for DMWXIZPXQWCYDF-UHFFFAOYSA-N
ID: DMWXIZPXQWCYDF-UHFFFAOYSA-N
Comment: Energy0
Num peaks: 6
39.02292652 1.286913562
110.9899121 9.849358809
119.0855268 6.445544493
136.1120759 13.36808828
162.0913404 1.724455532
246.0947116 61.91143165

Name: +ve in-silico MS/MS by CFM-ID for DMWXIZPXQWCYDF-UHFFFAOYSA-N
ID: DMWXIZPXQWCYDF-UHFFFAOYSA-N
Comment: Energy1
Num peaks: 6
110.9899121 26.65500574
119.0855268 17.10024654
134.0964258 3.32226656
136.1120759 18.96134128
162.0913404 4.386230393
246.0947116 13.72406705

Name: +ve in-silico MS/MS by CFM-ID for DMWXIZPXQWCYDF-UHFFFAOYSA-N
ID: DMWXIZPXQWCYDF-UHFFFAOYSA-N
Comment: Energy2
Num peaks: 11
39.02292652 16.67142366
77.00219107 2.437301579
85.01064758 1.593143193
103.0542266 2.094048437
107.0855268 2.483401132
109.1011768 2.390002628
110.9899121 8.962129361
119.0855268 37.99863284
120.0807757 2.691850105
134.0964258 1.627458958
136.1120759 2.495700923

Name: +ve in-silico MS/MS by CFM-ID for IRBWFAGWIIHEOF-UHFFFAOYSA-N
ID: IRBWFAGWIIHEOF-UHFFFAOYSA-N
Comment: Energy0
Num peaks: 6
51.02292652 0.2256493949
105.0334912 0.5492672226
147.0189038 1.206742365
223.0138184 0.05516314956
225.0294684 0.1719832815
251.0451185 97.67197644

Name: +ve in-silico MS/MS by CFM-ID for IRBWFAGWIIHEOF-UHFFFAOYSA-N
ID: IRBWFAGWIIHEOF-UHFFFAOYSA-N
Comment: Energy1
Num peaks: 6
51.02292652 0.3740436904
105.0334912 21.92589198
147.0189038 26.30724651
223.0138184 0.3796518357
225.0294684 1.064091673
251.0451185 48.88259405

Name: +ve in-silico MS/MS by CFM-ID for IRBWFAGWIIHEOF-UHFFFAOYSA-N
ID: IRBWFAGWIIHEOF-UHFFFAOYSA-N
Comment: Energy2
Num peaks: 6
49.00727645 8.866528003
51.02292652 8.741577015
93.00833907 4.756816267
95.02398914 4.882876485
105.0334912 7.976741729
147.0189038 46.02520566

Name: +ve in-silico MS/MS by CFM-ID for RXKMHYYVMATNGS-UHFFFAOYSA-N
ID: RXKMHYYVMATNGS-UHFFFAOYSA-N
Comment: Energy0
Num peaks: 6
107.0491413 2.002700252
133.0647913 2.418634263
160.0215466 2.188986029
236.0528467 4.320237042
238.0684968 1.161736939
268.0790615 78.67709896

Name: +ve in-silico MS/MS by CFM-ID for RXKMHYYVMATNGS-UHFFFAOYSA-N
ID: RXKMHYYVMATNGS-UHFFFAOYSA-N
Comment: Energy1
Num peaks: 7
107.0491413 5.465341955
133.0647913 2.412815663
158.0058965 3.116335002
160.0215466 9.350694336
236.0528467 7.29100136
252.0477614 2.311237064
268.0790615 50.27978201

Name: +ve in-silico MS/MS by CFM-ID for RXKMHYYVMATNGS-UHFFFAOYSA-N
ID: RXKMHYYVMATNGS-UHFFFAOYSA-N
Comment: Energy2
Num peaks: 31
15.02292652 0.9811156671
25.00727645 1.00053924
39.02292652 1.724053811
49.00727645 3.586132489
51.02292652 2.962837688
63.02292652 5.973216786
65.03857658 2.447893595
77.03857658 1.266119979
79.05422664 1.616204118
87.02292652 2.246149604
89.03857658 2.700217372
97.01064758 1.326345638
101.0385766 6.498782069
103.0542266 2.759102664
107.0491413 3.154198629
111.0262976 1.172894882
115.0542266 1.056609658
117.0334912 2.01040817
133.0647913 2.271106302
136.0215466 2.445832205
148.0215466 2.471302326
158.0058965 7.303886461
160.0215466 5.471709523
182.0058965 2.669891916
208.0215466 1.39702655
210.0371967 1.769327118
224.0528467 0.9278537118
234.0913404 0.8361828325
236.0528467 2.541652208
242.0634114 0.9463223913
252.0477614 3.293957051

Name: +ve in-silico MS/MS by CFM-ID for PDSXUXCWTDUVSZ-UHFFFAOYSA-N
ID: PDSXUXCWTDUVSZ-UHFFFAOYSA-N
Comment: Energy0
Num peaks: 6
39.02292652 0.06026511522
45.99235466 0.2656765769
149.0345538 0.1348371591
195.0552893 0.09840539437
242.0560175 0.05430384265
268.0716676 99.15035239

Name: +ve in-silico MS/MS by CFM-ID for PDSXUXCWTDUVSZ-UHFFFAOYSA-N
ID: PDSXUXCWTDUVSZ-UHFFFAOYSA-N
Comment: Energy1
Num peaks: 6
51.02292652 0.7316592287
120.0443902 2.020318188
195.0552893 0.2724375097
240.0403675 0.5030681027
242.0560175 1.602567834
268.0716676 93.00508247

Name: +ve in-silico MS/MS by CFM-ID for PDSXUXCWTDUVSZ-UHFFFAOYSA-N
ID: PDSXUXCWTDUVSZ-UHFFFAOYSA-N
Comment: Energy2
Num peaks: 15
45.99235466 1.758021975
49.00727645 5.895887102
51.02292652 9.006288577
76.01817548 2.823647549
78.03382555 2.249261012
98.02365479 2.751213574
120.0443902 12.50000723
149.0345538 11.6654815
159.0552893 1.58952304
169.0396392 3.426753922
195.0552893 7.570975263
197.0709393 1.767537937
207.0552893 3.538239184
242.0560175 2.140592842
268.0716676 12.44854339

Name: +ve in-silico MS/MS by CFM-ID for ZOSCLVRDFHFOHY-UHFFFAOYSA-N
ID: ZOSCLVRDFHFOHY-UHFFFAOYSA-N
Comment: Energy0
Num peaks: 6
15.02292652 1.687893336
79.05422664 1.179681998
158.0600403 6.260013836
190.0321113 2.138131941
250.0684968 11.39546895
268.0790615 72.51751277

Name: +ve in-silico MS/MS by CFM-ID for ZOSCLVRDFHFOHY-UHFFFAOYSA-N
ID: ZOSCLVRDFHFOHY-UHFFFAOYSA-N
Comment: Energy1
Num peaks: 6
79.05422664 3.582049581
105.0334912 40.00676043
190.0321113 8.771748637
242.0634114 1.031334677
250.0684968 9.896213598
268.0790615 28.04437987

Name: +ve in-silico MS/MS by CFM-ID for ZOSCLVRDFHFOHY-UHFFFAOYSA-N
ID: ZOSCLVRDFHFOHY-UHFFFAOYSA-N
Comment: Energy2
Num peaks: 17
15.02292652 3.541782468
49.00727645 4.926629371
51.02292652 2.838968035
54.03382555 1.784615711
63.02292652 4.181383092
79.05422664 5.94492021
80.0130901 3.103106671
104.0494756 5.176553283
105.0334912 23.35896909
106.0651257 4.420143082
107.0491413 1.348550836
115.0542266 1.525525619
129.0334912 7.596858338
131.0491413 3.222687875
156.0443902 1.837092791
158.0600403 3.603959701
250.0684968 2.458326185

Name: +ve in-silico MS/MS by CFM-ID for XEPIDKAVKSMZMV-UHFFFAOYSA-N
ID: XEPIDKAVKSMZMV-UHFFFAOYSA-N
Comment: Energy0
Num peaks: 6
19.01784114 0.7333639577
39.02292652 0.1203923979
239.081504 18.42239778
260.0665822 0.1263850525
268.0716676 4.221252139
286.0822323 75.74397486

Name: +ve in-silico MS/MS by CFM-ID for XEPIDKAVKSMZMV-UHFFFAOYSA-N
ID: XEPIDKAVKSMZMV-UHFFFAOYSA-N
Comment: Energy1
Num peaks: 6
212.070605 1.305849125
221.0709393 10.56169672
239.081504 40.00269557
250.0611029 7.883331092
268.0716676 24.5361388
286.0822323 9.87622464

Name: +ve in-silico MS/MS by CFM-ID for XEPIDKAVKSMZMV-UHFFFAOYSA-N
ID: XEPIDKAVKSMZMV-UHFFFAOYSA-N
Comment: Energy2
Num peaks: 16
19.01784114 2.141656519
49.00727645 3.203124021
51.02292652 1.75415595
101.0385766 8.899669186
153.0698767 2.390605642
198.0549549 5.311217381
200.070605 2.51575668
212.070605 4.902321489
213.0658539 6.009695088
221.0709393 3.506935651
225.0658539 1.784029083
239.081504 19.30703006
241.0607686 5.282384662
259.0713333 2.304469258
268.0716676 8.93452261
286.0822323 3.119671758

Name: +ve in-silico MS/MS by CFM-ID for GJMTYQYKDZHAKK-UHFFFAOYSA-N
ID: GJMTYQYKDZHAKK-UHFFFAOYSA-N
Comment: Energy0
Num peaks: 6
19.01784114 0.744953348
45.99235466 0.2325150729
163.0502039 0.5634595778
239.081504 14.07669981
268.0716676 4.352450272
286.0822323 78.99201447

Name: +ve in-silico MS/MS by CFM-ID for GJMTYQYKDZHAKK-UHFFFAOYSA-N
ID: GJMTYQYKDZHAKK-UHFFFAOYSA-N
Comment: Energy1
Num peaks: 6
221.0709393 7.476834023
223.0502039 3.182897808
239.081504 29.26574458
250.0611029 9.169358777
268.0716676 29.53536951
286.0822323 12.64600084

Name: +ve in-silico MS/MS by CFM-ID for GJMTYQYKDZHAKK-UHFFFAOYSA-N
ID: GJMTYQYKDZHAKK-UHFFFAOYSA-N
Comment: Energy2
Num peaks: 20
19.01784114 1.947036365
101.0385766 2.740690501
116.0494756 4.796877033
121.0396392 4.054742656
124.0393049 2.626448339
130.0287402 1.54149263
139.0502039 1.837632489
145.0396392 2.42575197
148.0393049 4.768696063
163.0502039 6.609322355
168.0807757 2.626941665
198.0549549 3.165142099
212.070605 3.403339171
213.0658539 2.96723679
221.0709393 2.955717993
225.0658539 2.390662993
239.081504 15.54733366
241.0607686 3.083767845
268.0716676 8.600446255
286.0822323 2.825657987

Name: +ve in-silico MS/MS by CFM-ID for CPIKCNDCGKOEII-UHFFFAOYSA-N
ID: CPIKCNDCGKOEII-UHFFFAOYSA-N
Comment: Energy0
Num peaks: 6
19.01784114 0.7410421896
148.0393049 0.564901777
163.0502039 0.5609311412
239.081504 13.99108043
268.0716676 4.32048699
286.0822323 78.43128947

Name: +ve in-silico MS/MS by CFM-ID for CPIKCNDCGKOEII-UHFFFAOYSA-N
ID: CPIKCNDCGKOEII-UHFFFAOYSA-N
Comment: Energy1
Num peaks: 6
212.070605 2.598964367
221.0709393 7.938899076
239.081504 30.60700228
250.0611029 8.98297263
268.0716676 29.01495039
286.0822323 12.4818933

Name: +ve in-silico MS/MS by CFM-ID for CPIKCNDCGKOEII-UHFFFAOYSA-N
ID: CPIKCNDCGKOEII-UHFFFAOYSA-N
Comment: Energy2
Num peaks: 22
19.01784114 1.727049666
77.03857658 1.260178186
101.0385766 3.606209078
116.0494756 4.477436872
121.0396392 2.939920531
124.0393049 2.47464455
130.0287402 2.501602681
145.0396392 2.19759223
148.0393049 6.759926156
163.0502039 6.199734495
168.0807757 3.207184472
198.0549549 1.639293234
212.070605 3.009600612
213.0658539 3.475044084
215.081504 1.742365661
221.0709393 2.442166855
225.0658539 2.080939075
239.081504 13.29106562
241.0607686 4.043133307
259.0713333 1.352836816
268.0716676 7.13863456
286.0822323 2.552460127

Name: +ve in-silico MS/MS by CFM-ID for XMYZULFVNDPXLC-UHFFFAOYSA-N
ID: XMYZULFVNDPXLC-UHFFFAOYSA-N
Comment: Energy0
Num peaks: 6
19.01784114 0.7925140856
45.99235466 0.2491343546
237.0658539 0.7746150245
239.081504 4.936145143
268.0716676 2.381146959
286.0822323 90.2290068

Name: +ve in-silico MS/MS by CFM-ID for XMYZULFVNDPXLC-UHFFFAOYSA-N
ID: XMYZULFVNDPXLC-UHFFFAOYSA-N
Comment: Energy1
Num peaks: 6
221.0709393 3.440885667
237.0658539 5.219243054
239.081504 15.53448809
250.0611029 6.896189068
268.0716676 28.13820287
286.0822323 32.79862603

Name: +ve in-silico MS/MS by CFM-ID for XMYZULFVNDPXLC-UHFFFAOYSA-N
ID: XMYZULFVNDPXLC-UHFFFAOYSA-N
Comment: Energy2
Num peaks: 15
19.01784114 2.959476762
27.02292652 2.899293577
40.01817548 4.46229033
190.0651257 3.04671073
192.0807757 3.731658658
199.0502039 2.279564642
213.0658539 10.11140119
215.081504 2.449995737
221.0709393 2.029641901
225.0658539 2.562092697
237.0658539 3.189151799
239.081504 15.23556169
242.0560175 7.029650118
268.0716676 9.158968525
286.0822323 10.78753609

Name: +ve in-silico MS/MS by CFM-ID for VSAWIOIBVHRRKX-UHFFFAOYSA-N
ID: VSAWIOIBVHRRKX-UHFFFAOYSA-N
Comment: Energy0
Num peaks: 6
26.00252542 0.152052604
45.99235466 0.2632086763
90.03382555 0.1697985854
124.0393049 0.9430172817
203.0451185 0.1105276858
268.0716676 97.62562253

Name: +ve in-silico MS/MS by CFM-ID for VSAWIOIBVHRRKX-UHFFFAOYSA-N
ID: VSAWIOIBVHRRKX-UHFFFAOYSA-N
Comment: Energy1
Num peaks: 6
53.03857658 0.5502284926
124.0393049 25.69321359
145.0396392 1.396533471
240.0403675 0.649267582
242.0560175 1.325725714
268.0716676 63.97233595

Name: +ve in-silico MS/MS by CFM-ID for VSAWIOIBVHRRKX-UHFFFAOYSA-N
ID: VSAWIOIBVHRRKX-UHFFFAOYSA-N
Comment: Energy2
Num peaks: 12
49.00727645 7.271523922
51.02292652 19.74387685
53.03857658 2.987779564
63.02292652 10.62026073
76.01817548 2.311145096
88.01817548 2.668555438
90.03382555 2.857772437
119.0603746 1.556380324
124.0393049 24.5408189
145.0396392 2.120671845
195.0552893 1.420418726
268.0716676 3.004915989

Name: +ve in-silico MS/MS by CFM-ID for DLUFVMJZPFKJCP-UHFFFAOYSA-N
ID: DLUFVMJZPFKJCP-UHFFFAOYSA-N
Comment: Energy0
Num peaks: 6
123.0240694 5.067516707
144.0443902 6.978155607
172.0393049 1.728708505
248.070605 3.073231034
250.0662685 11.35268632
268.0768332 64.23006284

Name: +ve in-silico MS/MS by CFM-ID for DLUFVMJZPFKJCP-UHFFFAOYSA-N
ID: DLUFVMJZPFKJCP-UHFFFAOYSA-N
Comment: Energy1
Num peaks: 8
97.04480483 2.703538569
123.0240694 21.17901929
144.0443902 9.292602954
149.0397195 3.032689907
172.0393049 4.861310527
240.0819186 12.17425773
250.0662685 8.213273078
268.0768332 18.60138582

Name: +ve in-silico MS/MS by CFM-ID for DLUFVMJZPFKJCP-UHFFFAOYSA-N
ID: DLUFVMJZPFKJCP-UHFFFAOYSA-N
Comment: Energy2
Num peaks: 16
81.0135047 4.483828363
89.00219107 1.497792363
97.04480483 2.002089741
101.0385766 8.363870619
116.0494756 10.14572909
118.0651257 2.265503687
119.0291548 4.924601052
123.0240694 11.0811571
128.0494756 3.85404305
137.0397195 1.453794425
144.0443902 22.96088198
146.0600403 1.202210411
154.0287402 1.400273701
170.0236548 1.792634682
222.0713539 1.198597149
250.0662685 2.326755285

Name: +ve in-silico MS/MS by CFM-ID for QCVUBDSGNDCAAO-UHFFFAOYSA-N
ID: QCVUBDSGNDCAAO-UHFFFAOYSA-N
Comment: Energy0
Num peaks: 13
57.06987671 4.307271421
59.08552677 1.520317254
69.06987671 2.736915087
97.06479133 1.959125265
115.075356 9.646995338
130.086255 3.844996509
172.0175239 2.859945554
193.0793958 2.18402037
238.064474 1.612001958
239.0848751 4.049226065
240.0801241 14.42550351
268.0750387 12.9747843
286.0856034 19.16109763

Name: +ve in-silico MS/MS by CFM-ID for QCVUBDSGNDCAAO-UHFFFAOYSA-N
ID: QCVUBDSGNDCAAO-UHFFFAOYSA-N
Comment: Energy1
Num peaks: 31
57.06987671 4.007361585
59.08552677 1.393856471
67.05422664 2.06979696
69.06987671 8.456280326
71.08552677 1.001102013
97.06479133 1.73955268
113.0597059 2.003265898
115.075356 5.698726699
128.0528467 1.321030007
169.0793958 1.092717248
172.0175239 1.231812987
174.058326 1.265436052
193.0793958 4.384669905
209.0379249 1.759124569
211.053575 1.440269073
213.0692251 9.018936784
222.0695594 1.612999652
224.0852095 1.702902077
225.0692251 1.258993385
237.0328396 1.146217152
239.0484896 1.253040263
239.0848751 2.453064129
240.0801241 8.454148015
241.0641397 2.19797311
250.064474 1.15818401
255.0434043 1.262861827
257.0590543 1.815065673
259.0747044 1.463145471
268.0750387 3.899280749
269.0590543 1.000046578
286.0856034 2.102386515

Name: +ve in-silico MS/MS by CFM-ID for QCVUBDSGNDCAAO-UHFFFAOYSA-N
ID: QCVUBDSGNDCAAO-UHFFFAOYSA-N
Comment: Energy2
Num peaks: 31
39.02292652 0.7440509277
40.01817548 1.961244467
41.03857658 1.998183464
43.05422664 1.238235311
45.99235466 0.7381651103
51.02292652 2.550096677
52.01817548 0.6457306401
53.99744004 1.838213459
55.05422664 3.915791967
56.0130901 0.6610423968
57.06987671 14.18155032
58.02874017 0.7543592713
59.08552677 7.683163725
60.04439023 0.6234937577
67.05422664 0.6062798132
69.06987671 8.643060663
71.08552677 0.9482294286
72.00800472 3.345882786
77.99744004 0.6663046215
80.0130901 1.899438766
84.08077574 5.615879152
96.00800472 1.536930196
98.02365479 5.45408525
115.075356 1.982993895
116.0528467 0.7721128556
125.0345538 0.6368476923
130.086255 1.664477169
143.0637458 1.378507491
172.0175239 1.016786918
193.0793958 3.142186348
224.048824 1.168127802

Name: +ve in-silico MS/MS by CFM-ID for QSMKOSLIGQUWDF-UHFFFAOYSA-N
ID: QSMKOSLIGQUWDF-UHFFFAOYSA-N
Comment: Energy0
Num peaks: 6
19.01784114 0.7778420017
45.99235466 0.2477318772
145.0396392 0.2006805523
221.0709393 5.102716126
250.0611029 2.429809356
268.0716676 90.32534875

Name: +ve in-silico MS/MS by CFM-ID for QSMKOSLIGQUWDF-UHFFFAOYSA-N
ID: QSMKOSLIGQUWDF-UHFFFAOYSA-N
Comment: Energy1
Num peaks: 6
19.01784114 0.6606257905
195.0552893 0.7214050282
221.0709393 20.87381611
240.076753 1.480247119
250.0611029 38.85849016
268.0716676 33.8299576

Name: +ve in-silico MS/MS by CFM-ID for QSMKOSLIGQUWDF-UHFFFAOYSA-N
ID: QSMKOSLIGQUWDF-UHFFFAOYSA-N
Comment: Energy2
Num peaks: 23
19.01784114 1.355159575
49.00727645 1.884648399
51.02292652 7.383113545
63.02292652 2.301483392
80.04947561 2.639831296
92.04947561 1.63596001
120.0443902 1.758711701
124.0393049 5.239342013
145.0396392 2.501111059
149.0345538 5.42479448
167.0603746 1.448023558
169.0396392 2.19463616
193.0396392 4.128451216
195.0552893 8.622174325
200.0454529 1.859043776
216.0403675 2.21562234
221.0709393 9.430020121
224.0454529 1.542152739
240.0403675 1.578497603
240.076753 1.459425238
242.0560175 3.042925088
250.0611029 6.059025649
268.0716676 4.363173779

Name: +ve in-silico MS/MS by CFM-ID for KLCUTYGLJDBNKU-UHFFFAOYSA-N
ID: KLCUTYGLJDBNKU-UHFFFAOYSA-N
Comment: Energy0
Num peaks: 6
95.01275576 6.030959275
98.0600403 4.988245553
140.0164612 6.049779256
153.9957258 3.763169766
157.0430103 37.2540503
251.0484896 23.84830933

Name: +ve in-silico MS/MS by CFM-ID for KLCUTYGLJDBNKU-UHFFFAOYSA-N
ID: KLCUTYGLJDBNKU-UHFFFAOYSA-N
Comment: Energy1
Num peaks: 13
51.02292652 1.766555022
59.99024648 3.112271245
81.0334912 14.42240244
89.01679558 1.472461223
95.01275576 9.919100828
98.0600403 8.027739529
129.0480957 1.544577994
140.0164612 9.003577533
153.9957258 5.075280896
157.0430103 18.63406118
219.0222749 2.202770783
223.053575 2.172452628
251.0484896 2.925696396

Name: +ve in-silico MS/MS by CFM-ID for KLCUTYGLJDBNKU-UHFFFAOYSA-N
ID: KLCUTYGLJDBNKU-UHFFFAOYSA-N
Comment: Energy2
Num peaks: 12
39.02292652 2.967116848
53.00219107 1.298405715
59.99024648 9.131045857
81.0334912 18.71265703
87.00114552 15.26791179
89.01679558 14.18447999
98.0600403 3.992720246
125.0167956 3.224504812
127.0324456 4.200295417
129.0480957 1.925359974
140.0164612 3.335996876
157.0430103 2.741295797

Name: +ve in-silico MS/MS by CFM-ID for YVMZNBMTQSGFNM-UHFFFAOYSA-N
ID: YVMZNBMTQSGFNM-UHFFFAOYSA-N
Comment: Energy0
Num peaks: 6
65.01342445 8.987922692
73.02840582 2.184335392
208.0505382 8.925937367
236.0454529 15.01044822
241.0607686 1.830394572
268.0716676 53.98635489

Name: +ve in-silico MS/MS by CFM-ID for YVMZNBMTQSGFNM-UHFFFAOYSA-N
ID: YVMZNBMTQSGFNM-UHFFFAOYSA-N
Comment: Energy1
Num peaks: 10
65.01342445 4.943621211
73.02840582 12.80088815
77.01342445 4.116107086
208.0505382 11.91919496
209.0345538 2.055810618
236.0454529 12.62295455
238.0611029 2.586322726
240.076753 4.999217531
241.0607686 8.928683045
268.0716676 16.83749814

Name: +ve in-silico MS/MS by CFM-ID for YVMZNBMTQSGFNM-UHFFFAOYSA-N
ID: YVMZNBMTQSGFNM-UHFFFAOYSA-N
Comment: Energy2
Num peaks: 13
50.00252542 1.64585917
55.01784114 1.315415671
65.01342445 48.578447
73.02840582 1.566236943
77.01342445 3.390272282
153.0447246 2.729583492
168.0556236 2.101342878
180.0556236 2.013000197
181.0396392 1.454270709
194.0348882 1.715538696
196.0505382 2.272596289
208.0505382 10.29771208
236.0454529 1.864873774

Name: +ve in-silico MS/MS by CFM-ID for QKRFTDNUEHPOJG-UHFFFAOYSA-N
ID: QKRFTDNUEHPOJG-UHFFFAOYSA-N
Comment: Energy0
Num peaks: 6
105.0334912 2.956989115
147.0207336 5.337345182
175.075356 1.479900484
208.9999982 16.78424658
233.0363837 11.03576035
251.0469483 54.52394652

Name: +ve in-silico MS/MS by CFM-ID for QKRFTDNUEHPOJG-UHFFFAOYSA-N
ID: QKRFTDNUEHPOJG-UHFFFAOYSA-N
Comment: Energy1
Num peaks: 6
105.0334912 15.79011879
181.0050835 8.1938977
208.9999982 32.16114024
223.0520337 8.942856163
233.0363837 4.59760004
251.0469483 10.36992618

Name: +ve in-silico MS/MS by CFM-ID for QKRFTDNUEHPOJG-UHFFFAOYSA-N
ID: QKRFTDNUEHPOJG-UHFFFAOYSA-N
Comment: Energy2
Num peaks: 20
39.02292652 1.623670555
41.03857658 3.388502602
43.05422664 1.545187629
49.00727645 4.320143495
51.02292652 2.93861217
59.04914126 2.818397516
63.02292652 6.232444793
74.96321872 3.163526617
79.05422664 3.196159074
89.00219107 1.835747731
104.9737834 1.594237805
105.0334912 26.95521199
133.0284058 2.625724306
153.0101689 2.066892912
157.0647913 1.75924511
165.0101689 1.505837333
181.0050835 3.1108658
193.0050835 4.650266021
208.9999982 3.436729702
233.0363837 1.845220401

Name: +ve in-silico MS/MS by CFM-ID for FGLQAKJRFPNIJT-UHFFFAOYSA-N
ID: FGLQAKJRFPNIJT-UHFFFAOYSA-N
Comment: Energy0
Num peaks: 6
130.086255 1.959946005
138.9945188 7.722875949
222.0680181 12.82938339
224.0836682 1.819175511
250.0629328 29.16758703
268.0734974 33.49161228

Name: +ve in-silico MS/MS by CFM-ID for FGLQAKJRFPNIJT-UHFFFAOYSA-N
ID: FGLQAKJRFPNIJT-UHFFFAOYSA-N
Comment: Energy1
Num peaks: 7
84.08077574 3.795160128
112.0756904 4.432235048
113.0152543 2.818866497
138.9945188 27.97322323
222.0680181 14.76273356
250.0629328 18.30013899
268.0734974 8.455138886

Name: +ve in-silico MS/MS by CFM-ID for FGLQAKJRFPNIJT-UHFFFAOYSA-N
ID: FGLQAKJRFPNIJT-UHFFFAOYSA-N
Comment: Energy2
Num peaks: 17
41.03857658 2.547010884
55.05422664 1.003191269
63.02292652 1.031484646
69.0334912 0.9212215254
69.06987671 0.9457684883
79.01784114 1.403702757
82.06512568 4.318259514
84.08077574 4.683132666
84.98395416 2.536310135
89.00219107 3.587919184
96.98395416 8.538624484
110.0600403 1.178209009
112.0756904 3.60286119
113.0152543 4.221323002
117.0465544 0.9725585759
138.9945188 37.12826181
186.0913404 1.51410926

Name: +ve in-silico MS/MS by CFM-ID for PDVHEXJNTUVWMC-UHFFFAOYSA-N
ID: PDVHEXJNTUVWMC-UHFFFAOYSA-N
Comment: Energy0
Num peaks: 6
125.0055622 2.545805174
127.0212123 3.744718182
200.0528467 2.110177482
202.0684968 3.242678132
214.0684968 2.221563494
246.0947116 72.81875322

Name: +ve in-silico MS/MS by CFM-ID for PDVHEXJNTUVWMC-UHFFFAOYSA-N
ID: PDVHEXJNTUVWMC-UHFFFAOYSA-N
Comment: Energy1
Num peaks: 8
186.0371967 2.736081036
200.0528467 6.248171778
202.0684968 5.598871464
216.0841469 2.160193291
218.0634114 1.868441398
228.0841469 8.488262239
230.0634114 2.484073053
246.0947116 50.73999781

Name: +ve in-silico MS/MS by CFM-ID for PDVHEXJNTUVWMC-UHFFFAOYSA-N
ID: PDVHEXJNTUVWMC-UHFFFAOYSA-N
Comment: Energy2
Num peaks: 31
39.02292652 3.95805449
41.03857658 6.47463664
43.05422664 1.073901517
49.00727645 1.504345893
51.02292652 1.204397621
55.05422664 3.048033327
65.03857658 1.025094765
79.05422664 0.9854438596
82.99499752 0.9534646899
85.06479133 1.651660411
91.05422664 5.682197153
93.0334912 1.822161415
95.04914126 1.421257552
97.06479133 10.1660432
99.08044139 1.153082936
101.0385766 2.888212786
103.0542266 1.512562524
104.0494756 1.981611188
125.0055622 1.348250254
128.0494756 1.065145014
142.0651257 0.8427603925
156.0807757 1.182685523
158.0964258 1.964049214
162.0371967 1.791123396
170.0964258 1.9589087
174.0371967 0.9661253005
184.0215466 2.30855021
186.0371967 4.200646059
200.0528467 5.667059477
202.0684968 3.337156577
230.0634114 1.093582949

Name: +ve in-silico MS/MS by CFM-ID for PTXNCHPWWCZEKT-UHFFFAOYSA-N
ID: PTXNCHPWWCZEKT-UHFFFAOYSA-N
Comment: Energy0
Num peaks: 6
105.0334912 13.90025595
109.0448048 9.984259178
240.0819186 13.34546903
266.0811697 1.573826743
268.0768332 20.0073281
286.0873979 30.40695013

Name: +ve in-silico MS/MS by CFM-ID for PTXNCHPWWCZEKT-UHFFFAOYSA-N
ID: PTXNCHPWWCZEKT-UHFFFAOYSA-N
Comment: Energy1
Num peaks: 7
105.0334912 34.06756622
109.0448048 9.080771958
136.0557039 5.852516892
165.0346341 2.640283692
240.0819186 16.88324338
268.0768332 8.202419611
286.0873979 5.737054265

Name: +ve in-silico MS/MS by CFM-ID for PTXNCHPWWCZEKT-UHFFFAOYSA-N
ID: PTXNCHPWWCZEKT-UHFFFAOYSA-N
Comment: Energy2
Num peaks: 14
39.02292652 1.920125931
49.00727645 6.757421318
51.02292652 5.810488731
63.02292652 6.353364235
65.03857658 1.683934332
75.02292652 2.653483648
79.05422664 3.716644875
81.0135047 1.882322975
83.02915477 2.337237512
91.05422664 5.023569929
105.0334912 20.18590398
109.0448048 18.21631401
111.0604549 2.840243662
136.0557039 1.706098488

Name: +ve in-silico MS/MS by CFM-ID for IUWQYMDPRUPDGB-UHFFFAOYSA-N
ID: IUWQYMDPRUPDGB-UHFFFAOYSA-N
Comment: Energy0
Num peaks: 8
106.0651257 12.35254715
107.0491413 11.79066152
138.0371967 2.20943991
139.0212123 7.902762139
140.0528467 2.747857611
141.0368623 8.600156886
214.0684968 2.18439134
246.0947116 33.51757971

Name: +ve in-silico MS/MS by CFM-ID for IUWQYMDPRUPDGB-UHFFFAOYSA-N
ID: IUWQYMDPRUPDGB-UHFFFAOYSA-N
Comment: Energy1
Num peaks: 14
92.04947561 3.054830334
104.0494756 4.198464046
106.0651257 12.9244919
107.0491413 7.515894332
111.0262976 1.215656992
125.0055622 1.651136775
138.0371967 6.071743233
139.0212123 12.95712754
140.0528467 4.006923863
141.0368623 12.12702575
153.0368623 1.780552007
214.0684968 2.113289673
230.0634114 1.159235818
246.0947116 9.249647567

Name: +ve in-silico MS/MS by CFM-ID for IUWQYMDPRUPDGB-UHFFFAOYSA-N
ID: IUWQYMDPRUPDGB-UHFFFAOYSA-N
Comment: Energy2
Num peaks: 28
51.02292652 1.165706316
63.02292652 1.434219805
65.03857658 1.499141726
68.97934745 2.069933459
69.0334912 2.565415093
70.99499752 4.763808585
75.02292652 2.30887928
79.05422664 1.471897481
81.0334912 1.148122498
82.99499752 3.811948541
85.01064758 1.263201114
92.04947561 2.88343869
92.97934745 1.866600174
93.0334912 1.803500848
94.99499752 3.925966375
95.04914126 4.936937391
97.01064758 3.445702366
104.0494756 1.344761897
106.0651257 5.03473757
107.0491413 2.591973393
110.9899121 2.84404189
111.0262976 3.879991053
113.0055622 11.23554609
125.0055622 3.31357784
134.0058965 1.557604613
138.0371967 1.173951348
139.0212123 3.503041268
141.0368623 2.049852648

Name: +ve in-silico MS/MS by CFM-ID for WCERMHZIGNICHV-UHFFFAOYSA-N
ID: WCERMHZIGNICHV-UHFFFAOYSA-N
Comment: Energy0
Num peaks: 6
130.086255 1.936558893
138.9945188 7.658905648
222.0680181 12.70281791
224.0836682 1.811073278
250.0629328 28.78720103
268.0734974 33.1995488

Name: +ve in-silico MS/MS by CFM-ID for WCERMHZIGNICHV-UHFFFAOYSA-N
ID: WCERMHZIGNICHV-UHFFFAOYSA-N
Comment: Energy1
Num peaks: 7
84.08077574 3.89452014
112.0756904 4.603652952
138.9945188 28.71927409
222.0680181 15.15904292
224.0836682 2.632974125
250.0629328 18.90531318
268.0734974 8.68459846

Name: +ve in-silico MS/MS by CFM-ID for WCERMHZIGNICHV-UHFFFAOYSA-N
ID: WCERMHZIGNICHV-UHFFFAOYSA-N
Comment: Energy2
Num peaks: 21
39.02292652 1.063014468
41.03857658 2.692310299
49.00727645 3.426932475
51.02292652 4.112806525
55.05422664 1.203902503
69.0334912 0.9468548477
69.06987671 0.968888574
77.00219107 0.9969627595
82.06512568 4.250422084
82.9683041 1.030745501
84.08077574 4.926590927
84.98395416 0.9922955107
96.98395416 1.953465656
110.0600403 2.659844833
110.9632187 0.8641497337
112.0756904 4.148509968
112.9788688 1.569519661
113.0152543 1.13383562
138.9945188 39.26889847
186.0913404 1.556006103
206.0731035 0.9124547485

Name: +ve in-silico MS/MS by CFM-ID for DIVVAQYRKSZEEW-UHFFFAOYSA-N
ID: DIVVAQYRKSZEEW-UHFFFAOYSA-N
Comment: Energy0
Num peaks: 6
194.036718 12.99881028
222.0316326 8.263231278
238.0629328 1.096188294
240.0421973 5.092820748
250.0629328 7.402222265
268.0734974 48.24149532

Name: +ve in-silico MS/MS by CFM-ID for DIVVAQYRKSZEEW-UHFFFAOYSA-N
ID: DIVVAQYRKSZEEW-UHFFFAOYSA-N
Comment: Energy1
Num peaks: 31
29.03857658 1.071503641
43.01784114 0.7280783976
47.04914126 4.794853598
65.00219107 0.8530987529
67.01784114 1.133020734
92.04947561 0.7181595035
102.9945188 1.196903406
120.0443902 0.8880829919
132.0443902 0.6262767685
134.0600403 0.6480176392
152.070605 1.210832349
158.0600403 0.617908984
164.070605 0.645358294
166.086255 2.50882857
167.025819 0.8231554696
169.041469 0.775976206
176.0261533 1.330086593
178.0418034 0.7523226044
178.086255 0.8859836472
180.1019051 0.8899722598
184.0523681 1.26514814
194.036718 12.67205665
204.0210679 2.836217439
206.036718 1.333622636
210.0316326 0.7217779717
222.0316326 12.94966326
224.0472827 1.33724779
240.0421973 2.577023562
250.0629328 5.076196362
252.0421973 0.7203454241
268.0734974 13.30810574

Name: +ve in-silico MS/MS by CFM-ID for DIVVAQYRKSZEEW-UHFFFAOYSA-N
ID: DIVVAQYRKSZEEW-UHFFFAOYSA-N
Comment: Energy2
Num peaks: 31
49.00727645 4.373261126
53.00219107 1.491053768
63.02292652 1.603124327
65.00219107 1.471742468
67.01784114 1.037423061
79.01784114 1.941614195
110.9996042 1.078979031
124.9788688 2.250300493
126.0105033 1.141028481
129.0101689 1.374476911
134.9996042 1.065339498
136.9788688 3.431295697
137.0152543 2.322604345
138.9945188 1.680323236
151.0309044 1.61874049
152.0261533 3.476511469
155.0622045 1.141172995
158.0600403 1.920800955
162.9945188 6.396700286
164.0261533 4.97796801
165.0101689 1.992832813
166.0054179 2.586501498
166.0418034 1.828864018
167.025819 1.800926856
169.041469 2.378120191
176.0261533 1.169486678
178.0054179 1.265007654
178.0418034 1.489635887
180.0574535 0.9175745675
194.036718 2.018376281
224.0472827 1.02881463

Name: +ve in-silico MS/MS by CFM-ID for NTDPONOQVIHJEB-UHFFFAOYSA-N
ID: NTDPONOQVIHJEB-UHFFFAOYSA-N
Comment: Energy0
Num peaks: 6
69.0334912 1.126002481
107.0491413 6.081040007
112.0557039 4.047208034
135.0440559 19.32149017
226.086255 2.090176632
246.0924833 62.13352722

Name: +ve in-silico MS/MS by CFM-ID for NTDPONOQVIHJEB-UHFFFAOYSA-N
ID: NTDPONOQVIHJEB-UHFFFAOYSA-N
Comment: Energy1
Num peaks: 6
105.0334912 2.123131761
107.0491413 13.2116725
109.0647913 2.413798269
112.0557039 4.974303869
135.0440559 46.48497993
246.0924833 18.0199754

Name: +ve in-silico MS/MS by CFM-ID for NTDPONOQVIHJEB-UHFFFAOYSA-N
ID: NTDPONOQVIHJEB-UHFFFAOYSA-N
Comment: Energy2
Num peaks: 14
39.02292652 2.483896587
49.00727645 2.500295944
51.02292652 4.884249328
63.02292652 12.6359518
65.03857658 2.70041545
79.01784114 3.63984583
79.05422664 3.267782291
81.0334912 5.064047387
89.00219107 4.679523295
91.01784114 7.463178093
93.0334912 2.364753087
105.0334912 5.869589001
107.0491413 17.76932437
135.0440559 6.783146808

Name: +ve in-silico MS/MS by CFM-ID for WXLNVAHDEMUAMA-UHFFFAOYSA-N
ID: WXLNVAHDEMUAMA-UHFFFAOYSA-N
Comment: Energy0
Num peaks: 6
15.02292652 1.589222236
99.09167477 2.785371671
217.0277542 1.229194939
239.0848751 4.18123511
268.0750387 3.171497019
286.0856034 74.31232139

Name: +ve in-silico MS/MS by CFM-ID for WXLNVAHDEMUAMA-UHFFFAOYSA-N
ID: WXLNVAHDEMUAMA-UHFFFAOYSA-N
Comment: Energy1
Num peaks: 18
58.06512568 9.031148037
63.02292652 1.218179531
80.0130901 2.241832889
98.02365479 1.979466457
99.09167477 4.589860444
110.0236548 1.357308765
112.0393049 2.93821927
141.0004768 1.416962361
145.0430103 1.791923154
163.053575 2.686757074
169.9906404 1.366410251
229.0277542 2.209496912
237.0692251 3.067543572
239.0848751 8.463897538
250.064474 3.97745221
268.0750387 14.08696429
270.0543033 1.261677275
286.0856034 16.83953966

Name: +ve in-silico MS/MS by CFM-ID for WXLNVAHDEMUAMA-UHFFFAOYSA-N
ID: WXLNVAHDEMUAMA-UHFFFAOYSA-N
Comment: Energy2
Num peaks: 27
15.02292652 1.102541245
42.03382555 4.666542886
44.04947561 1.419373136
51.02292652 0.8002813399
56.04947561 2.043654321
58.06512568 4.487670675
63.02292652 3.850846937
70.06512568 5.050845419
71.06037464 1.200465118
72.08077574 4.02772215
80.04947561 0.7958662855
92.0130901 0.8590790916
94.02874017 4.683058485
96.04439023 1.939357921
97.07602471 1.476427581
99.09167477 2.440504677
108.0443902 0.8050183735
110.0236548 11.6876036
110.0600403 1.286104135
112.0393049 6.821591699
124.0393049 11.90405188
128.070605 0.9564242225
168.0113759 0.8708640672
199.0171895 1.881142784
213.0328396 0.9506790579
215.0121041 1.515904857
229.0277542 1.124095058

Name: +ve in-silico MS/MS by CFM-ID for ALAPFXPUCNCHEI-UHFFFAOYSA-N
ID: ALAPFXPUCNCHEI-UHFFFAOYSA-N
Comment: Energy0
Num peaks: 6
121.0106476 33.10452812
149.0597059 3.717052388
240.0477614 11.95939701
252.1019051 3.30651786
258.058326 3.297123101
286.0896262 34.35253928

Name: +ve in-silico MS/MS by CFM-ID for ALAPFXPUCNCHEI-UHFFFAOYSA-N
ID: ALAPFXPUCNCHEI-UHFFFAOYSA-N
Comment: Energy1
Num peaks: 9
47.04914126 1.86195751
120.0443902 1.786818617
121.0106476 33.70840015
149.0597059 6.297003955
208.0756904 1.721900513
240.0477614 17.06345503
252.1019051 5.456367915
258.058326 2.414247971
286.0896262 10.91861198

Name: +ve in-silico MS/MS by CFM-ID for ALAPFXPUCNCHEI-UHFFFAOYSA-N
ID: ALAPFXPUCNCHEI-UHFFFAOYSA-N
Comment: Energy2
Num peaks: 11
49.00727645 1.714763103
51.02292652 1.886388402
56.97934745 1.729801733
63.02292652 3.749806877
79.05422664 7.255747277
92.97934745 1.68335988
94.99499752 3.287479531
104.9793475 3.277518103
121.0106476 51.77695034
123.0262976 1.665211264
149.0597059 2.6089752

Name: +ve in-silico MS/MS by CFM-ID for ITHZZAJLNWKPEO-UHFFFAOYSA-N
ID: ITHZZAJLNWKPEO-UHFFFAOYSA-N
Comment: Energy0
Num peaks: 6
59.01275576 1.319508504
191.025819 2.592449356
205.041469 8.899378046
215.025819 10.24942267
233.0363837 41.23710394
251.0469483 16.97761949

Name: +ve in-silico MS/MS by CFM-ID for ITHZZAJLNWKPEO-UHFFFAOYSA-N
ID: ITHZZAJLNWKPEO-UHFFFAOYSA-N
Comment: Energy1
Num peaks: 31
53.00219107 1.724026211
55.01784114 2.603959439
57.0334912 1.299136455
59.01275576 1.939586973
67.01784114 1.405349152
68.99710569 1.339505959
71.01275576 1.075794956
73.02840582 1.944287797
92.99710569 1.060216912
93.0334912 1.070789729
96.99202031 1.416365679
111.0076704 2.010813434
125.0152543 1.374613767
134.9996042 6.64023703
137.0152543 1.501485384
139.0309044 1.32505224
149.0152543 7.052592865
151.0309044 3.903497192
153.0465544 3.823765158
155.0622045 1.174470192
163.0309044 1.107450588
173.0152543 1.711220712
174.9945188 1.152858805
187.0309044 1.659470808
191.025819 3.124367216
201.0101689 1.057690432
205.041469 8.648973971
207.0571191 1.266283254
215.025819 2.548854814
233.0363837 5.237400954
251.0469483 2.050842337

Name: +ve in-silico MS/MS by CFM-ID for ITHZZAJLNWKPEO-UHFFFAOYSA-N
ID: ITHZZAJLNWKPEO-UHFFFAOYSA-N
Comment: Energy2
Num peaks: 31
25.00727645 9.716068948
27.02292652 2.375694822
39.02292652 1.059327916
41.00219107 1.044862902
43.01784114 2.335036005
53.00219107 2.713494945
55.01784114 6.710176302
57.0334912 1.201443917
59.01275576 1.964187913
67.01784114 5.05943093
68.99710569 2.70649365
71.01275576 2.123908567
73.02840582 3.246648088
81.0334912 0.9053765112
92.99710569 1.434885636
93.0334912 1.790443347
97.02840582 0.9234425076
125.0152543 1.876722691
134.9996042 4.873507621
137.0152543 2.217669705
149.0152543 3.852848465
151.0309044 1.693389391
161.0152543 1.850648874
163.0309044 2.900191445
169.0647913 1.144164263
174.9945188 0.8479287568
177.0465544 1.832727713
187.0309044 0.9146862359
189.0465544 1.627001181
191.025819 1.011239372
205.041469 1.748514718

Name: +ve in-silico MS/MS by CFM-ID for KYOOQBYBEOWUPJ-UHFFFAOYSA-N
ID: KYOOQBYBEOWUPJ-UHFFFAOYSA-N
Comment: Energy0
Num peaks: 7
44.97934745 4.986801124
72.97426207 5.019429245
90.98482676 25.31195479
134.0600403 4.307502663
205.0430103 5.251911178
233.0379249 21.0678525
251.0484896 17.25407921

Name: +ve in-silico MS/MS by CFM-ID for KYOOQBYBEOWUPJ-UHFFFAOYSA-N
ID: KYOOQBYBEOWUPJ-UHFFFAOYSA-N
Comment: Energy1
Num peaks: 12
41.00219107 4.166832608
59.01275576 18.55463578
61.02840582 3.850609027
118.0651257 4.005595626
134.0600403 2.967807138
159.0552893 3.574179989
189.0480957 2.666070201
205.0430103 11.61959045
207.0586604 3.395992031
215.0273603 2.947955074
233.0379249 16.1620847
251.0484896 6.514396906

Name: +ve in-silico MS/MS by CFM-ID for KYOOQBYBEOWUPJ-UHFFFAOYSA-N
ID: KYOOQBYBEOWUPJ-UHFFFAOYSA-N
Comment: Energy2
Num peaks: 15
44.97934745 15.49349227
46.99499752 2.598383518
65.03857658 1.776332924
72.97426207 6.060718945
75.02292652 3.502794282
90.98482676 3.546080087
91.05422664 12.31860949
103.0542266 7.359750257
105.0698767 1.610114837
116.0494756 3.205687944
117.0334912 2.903742372
119.0491413 5.196415491
131.0603746 5.979363804
134.0600403 7.008279337
205.0317769 3.007417955

Name: +ve in-silico MS/MS by CFM-ID for CBJSXHPYQDUZOO-UHFFFAOYSA-N
ID: CBJSXHPYQDUZOO-UHFFFAOYSA-N
Comment: Energy0
Num peaks: 6
39.02292652 0.1058883249
45.99235466 0.2655122609
51.02292652 0.05570867959
195.0552893 0.09902529889
242.0560175 0.1092715607
268.0716676 99.11341966

Name: +ve in-silico MS/MS by CFM-ID for CBJSXHPYQDUZOO-UHFFFAOYSA-N
ID: CBJSXHPYQDUZOO-UHFFFAOYSA-N
Comment: Energy1
Num peaks: 6
49.00727645 0.4007730308
51.02292652 1.586391364
159.0552893 0.5046992733
240.0403675 0.8761789249
242.0560175 1.58504537
268.0716676 92.17844185

Name: +ve in-silico MS/MS by CFM-ID for CBJSXHPYQDUZOO-UHFFFAOYSA-N
ID: CBJSXHPYQDUZOO-UHFFFAOYSA-N
Comment: Energy2
Num peaks: 8
39.02292652 8.439220154
49.00727645 12.27259377
51.02292652 17.61150861
53.03857658 6.315099776
63.02292652 15.93135031
195.0552893 7.013860274
242.0560175 2.454170689
268.0716676 10.98005846

Name: +ve in-silico MS/MS by CFM-ID for GABPQBSNSDBMBK-UHFFFAOYSA-N
ID: GABPQBSNSDBMBK-UHFFFAOYSA-N
Comment: Energy0
Num peaks: 6
109.0448048 23.89584943
198.0713539 1.550747856
200.087004 12.81712112
202.1026541 1.570845996
228.0819186 26.35143884
246.0924833 29.49994371

Name: +ve in-silico MS/MS by CFM-ID for GABPQBSNSDBMBK-UHFFFAOYSA-N
ID: GABPQBSNSDBMBK-UHFFFAOYSA-N
Comment: Energy1
Num peaks: 6
109.0448048 54.67992026
198.0713539 1.698067938
200.087004 16.68583627
202.1026541 1.571356501
228.0819186 12.60582356
246.0924833 5.592238095

Name: +ve in-silico MS/MS by CFM-ID for GABPQBSNSDBMBK-UHFFFAOYSA-N
ID: GABPQBSNSDBMBK-UHFFFAOYSA-N
Comment: Energy2
Num peaks: 11
51.02292652 3.382588468
63.02292652 3.937548706
65.03857658 4.032266982
75.02292652 5.545727658
81.0135047 3.198784491
83.02915477 4.186746169
97.04480483 3.121397738
109.0448048 44.96736205
180.0807757 3.893181894
198.0713539 2.200074967
200.087004 2.831713348

Name: +ve in-silico MS/MS by CFM-ID for HSWJYBWHEHPWSP-UHFFFAOYSA-N
ID: HSWJYBWHEHPWSP-UHFFFAOYSA-N
Comment: Energy0
Num peaks: 6
107.0491413 4.957443787
123.0240694 19.7803624
124.0756904 3.433256825
226.086255 2.938216135
228.0819186 2.186149518
246.0924833 59.18169345

Name: +ve in-silico MS/MS by CFM-ID for HSWJYBWHEHPWSP-UHFFFAOYSA-N
ID: HSWJYBWHEHPWSP-UHFFFAOYSA-N
Comment: Energy1
Num peaks: 6
97.04480483 2.281428913
107.0491413 11.39753838
123.0240694 50.12206974
124.0756904 3.175896963
228.0819186 1.783302
246.0924833 15.4337321

Name: +ve in-silico MS/MS by CFM-ID for HSWJYBWHEHPWSP-UHFFFAOYSA-N
ID: HSWJYBWHEHPWSP-UHFFFAOYSA-N
Comment: Energy2
Num peaks: 14
39.02292652 2.687308365
49.00727645 2.507262161
69.0135047 4.719091142
75.02292652 2.599588097
77.00219107 3.57437895
77.03857658 2.753819445
79.01784114 4.596451169
79.05422664 6.833611339
97.00841932 2.668260023
97.04480483 3.137381772
105.0334912 2.17204657
106.9927693 2.385967104
107.0491413 6.836289057
123.0240694 33.76668961

Name: +ve in-silico MS/MS by CFM-ID for NLAYRTFGILQAAU-UHFFFAOYSA-N
ID: NLAYRTFGILQAAU-UHFFFAOYSA-N
Comment: Energy0
Num peaks: 6
107.0491413 4.956405309
123.0240694 19.80362416
124.0756904 3.432487884
226.086255 2.942915006
228.0819186 2.185666232
246.0924833 59.16396263

Name: +ve in-silico MS/MS by CFM-ID for NLAYRTFGILQAAU-UHFFFAOYSA-N
ID: NLAYRTFGILQAAU-UHFFFAOYSA-N
Comment: Energy1
Num peaks: 6
97.04480483 2.25988631
107.0491413 11.40088048
123.0240694 49.83942738
124.0756904 3.176880016
228.0819186 1.783849606
246.0924833 15.44054728

Name: +ve in-silico MS/MS by CFM-ID for NLAYRTFGILQAAU-UHFFFAOYSA-N
ID: NLAYRTFGILQAAU-UHFFFAOYSA-N
Comment: Energy2
Num peaks: 13
49.00727645 2.476682081
63.02292652 2.00834409
69.0135047 3.111692343
75.02292652 2.561959992
77.03857658 2.713958897
79.01784114 2.907159312
79.05422664 6.804279711
81.0135047 10.64787983
89.00219107 4.030500578
97.04480483 3.119322451
105.0334912 2.100147916
107.0491413 6.731077252
123.0240694 31.73027686

Name: +ve in-silico MS/MS by CFM-ID for NZHDDEDWULCDED-UHFFFAOYSA-N
ID: NZHDDEDWULCDED-UHFFFAOYSA-N
Comment: Energy0
Num peaks: 6
69.0334912 1.115838446
107.0491413 6.046627304
112.0557039 3.978925496
135.0440559 19.135852
226.086255 2.9849959
246.0924833 61.36299113

Name: +ve in-silico MS/MS by CFM-ID for NZHDDEDWULCDED-UHFFFAOYSA-N
ID: NZHDDEDWULCDED-UHFFFAOYSA-N
Comment: Energy1
Num peaks: 6
105.0334912 2.119932629
107.0491413 12.99722722
109.0647913 2.40901493
112.0557039 4.97690113
135.0440559 46.26804058
246.0924833 17.96571137

Name: +ve in-silico MS/MS by CFM-ID for NZHDDEDWULCDED-UHFFFAOYSA-N
ID: NZHDDEDWULCDED-UHFFFAOYSA-N
Comment: Energy2
Num peaks: 14
39.02292652 2.459172773
49.00727645 2.305198742
51.02292652 4.596608823
63.02292652 12.60288941
65.03857658 2.830965527
79.01784114 3.603616112
79.05422664 3.23525596
81.0334912 5.013595388
89.00219107 4.632945002
91.01784114 7.388892299
93.0334912 2.341045367
105.0334912 5.81116522
107.0491413 18.31292213
135.0440559 6.258724231

Name: +ve in-silico MS/MS by CFM-ID for VVWYNFSSQNAKLL-UHFFFAOYSA-N
ID: VVWYNFSSQNAKLL-UHFFFAOYSA-N
Comment: Energy0
Num peaks: 6
130.086255 1.956190743
138.9945188 7.698762393
222.0680181 12.79836589
224.0836682 1.815961948
250.0629328 29.09887405
268.0734974 33.40716578

Name: +ve in-silico MS/MS by CFM-ID for VVWYNFSSQNAKLL-UHFFFAOYSA-N
ID: VVWYNFSSQNAKLL-UHFFFAOYSA-N
Comment: Energy1
Num peaks: 8
84.08077574 3.757002696
112.0756904 4.414441098
113.0152543 2.821852436
138.9945188 27.67503809
222.0680181 14.63338734
224.0836682 2.53169858
250.0629328 18.2085926
268.0734974 8.402796097

Name: +ve in-silico MS/MS by CFM-ID for VVWYNFSSQNAKLL-UHFFFAOYSA-N
ID: VVWYNFSSQNAKLL-UHFFFAOYSA-N
Comment: Energy2
Num peaks: 18
39.02292652 5.56760604
41.03857658 2.76507222
55.05422664 0.9969949843
63.02292652 1.04980188
69.0334912 0.9155771754
69.06987671 0.9400795223
79.01784114 2.078140823
82.06512568 4.228937158
84.08077574 4.637839923
84.98395416 3.790537303
110.0600403 1.166919255
112.0756904 3.57694158
112.9788688 1.644852655
113.0152543 4.191574268
117.0465544 0.9284052606
122.9632187 1.51592768
138.9945188 38.8266851
186.0913404 1.504693144

Name: +ve in-silico MS/MS by CFM-ID for LHLKGCMCFFJNCS-UHFFFAOYSA-N
ID: LHLKGCMCFFJNCS-UHFFFAOYSA-N
Comment: Energy0
Num peaks: 6
91.05422664 9.143149194
109.0647913 10.35023859
112.0557039 7.625066844
135.0440559 3.7717279
138.0349684 14.92434253
246.0924833 46.81757741

Name: +ve in-silico MS/MS by CFM-ID for LHLKGCMCFFJNCS-UHFFFAOYSA-N
ID: LHLKGCMCFFJNCS-UHFFFAOYSA-N
Comment: Energy1
Num peaks: 6
91.05422664 38.55136146
109.0647913 10.61593471
112.0557039 8.348446026
135.0440559 4.617233416
138.0349684 20.82621689
246.0924833 7.943853413

Name: +ve in-silico MS/MS by CFM-ID for LHLKGCMCFFJNCS-UHFFFAOYSA-N
ID: LHLKGCMCFFJNCS-UHFFFAOYSA-N
Comment: Energy2
Num peaks: 18
49.00727645 2.443797916
51.02292652 2.190901031
63.02292652 3.875272682
65.03857658 2.808295737
69.0135047 2.34342008
71.02915477 2.042475517
79.05422664 2.120359028
83.02915477 4.445787741
85.04480483 6.77867567
91.05422664 18.02902492
96.02440374 1.818400282
97.04480483 1.43985291
107.0491413 1.306307502
109.0647913 1.290483868
112.0557039 12.09295941
120.0443902 1.617677036
122.0400538 1.344769788
138.0349684 12.22795812

Name: +ve in-silico MS/MS by CFM-ID for LZUNVLBJHGTWGB-UHFFFAOYSA-N
ID: LZUNVLBJHGTWGB-UHFFFAOYSA-N
Comment: Energy0
Num peaks: 6
121.0647913 8.682229174
136.0756904 5.871815082
148.0756904 3.824081848
200.0528467 5.787197687
218.0634114 6.255439954
246.0947116 52.60776119

Name: +ve in-silico MS/MS by CFM-ID for LZUNVLBJHGTWGB-UHFFFAOYSA-N
ID: LZUNVLBJHGTWGB-UHFFFAOYSA-N
Comment: Energy1
Num peaks: 13
51.02292652 4.730487821
95.04914126 1.764757306
97.01064758 1.695590667
109.0106476 28.90644614
111.0262976 2.36512409
119.0491413 2.699289668
121.0647913 7.55704872
132.0443902 1.530615338
136.0756904 8.74875023
148.0756904 4.206326155
200.0528467 5.56624584
218.0634114 3.28617091
246.0947116 8.044242675

Name: +ve in-silico MS/MS by CFM-ID for LZUNVLBJHGTWGB-UHFFFAOYSA-N
ID: LZUNVLBJHGTWGB-UHFFFAOYSA-N
Comment: Energy2
Num peaks: 26
25.00727645 1.052895501
27.02292652 1.151812993
29.03857658 1.144003403
49.00727645 6.409861345
51.02292652 5.90932273
53.03857658 18.87916785
59.08552677 0.8873324634
63.02292652 3.9920075
65.03857658 4.295187408
78.03382555 0.845317015
79.05422664 1.84230202
80.04947561 1.792440898
90.03382555 1.1080018
92.04947561 1.496165024
95.04914126 3.013037724
97.01064758 0.9012252336
104.0494756 1.906512937
108.0443902 6.766136964
109.0106476 2.688941882
109.0647913 1.056142747
110.0600403 0.8601735038
119.0491413 1.748017676
120.0443902 3.957521301
121.0647913 3.156915285
136.0756904 1.407581401
200.0528467 2.021289475

Name: +ve in-silico MS/MS by CFM-ID for QEICLJWFMDHMSX-UHFFFAOYSA-N
ID: QEICLJWFMDHMSX-UHFFFAOYSA-N
Comment: Energy0
Num peaks: 6
109.0448048 23.88974607
198.0713539 1.550965381
200.087004 12.82583814
202.1026541 1.571034743
228.0819186 26.36395655
246.0924833 29.5049757

Name: +ve in-silico MS/MS by CFM-ID for QEICLJWFMDHMSX-UHFFFAOYSA-N
ID: QEICLJWFMDHMSX-UHFFFAOYSA-N
Comment: Energy1
Num peaks: 6
109.0448048 54.01253739
198.0713539 1.672971221
200.087004 16.71436695
202.1026541 1.544956972
228.0819186 12.35161938
246.0924833 5.455940605

Name: +ve in-silico MS/MS by CFM-ID for QEICLJWFMDHMSX-UHFFFAOYSA-N
ID: QEICLJWFMDHMSX-UHFFFAOYSA-N
Comment: Energy2
Num peaks: 11
49.00727645 2.506750723
51.02292652 4.129325708
63.02292652 2.749519183
65.03857658 4.039677467
75.02292652 5.528392881
81.0135047 3.188785764
83.02915477 4.173659282
97.04480483 2.975675672
109.0448048 44.36510892
180.0807757 3.939999896
200.087004 2.89755806

Name: +ve in-silico MS/MS by CFM-ID for WMMBCHXSXIHYII-UHFFFAOYSA-N
ID: WMMBCHXSXIHYII-UHFFFAOYSA-N
Comment: Energy0
Num peaks: 6
124.0393049 0.8855806173
163.0502039 0.2427437303
243.0764186 0.5345510297
268.0716676 1.634920112
269.0556832 46.21574744
286.0822323 49.50917575

Name: +ve in-silico MS/MS by CFM-ID for WMMBCHXSXIHYII-UHFFFAOYSA-N
ID: WMMBCHXSXIHYII-UHFFFAOYSA-N
Comment: Energy1
Num peaks: 6
124.0393049 4.197121646
215.0451185 0.409715032
243.0764186 22.59473327
268.0716676 2.880672604
269.0556832 57.09288889
286.0822323 8.344523032

Name: +ve in-silico MS/MS by CFM-ID for WMMBCHXSXIHYII-UHFFFAOYSA-N
ID: WMMBCHXSXIHYII-UHFFFAOYSA-N
Comment: Energy2
Num peaks: 10
49.00727645 4.03961365
51.02292652 9.860466911
53.03857658 1.881919265
63.02292652 5.024035179
98.02365479 2.819987645
124.0393049 40.77209995
215.0451185 2.788161589
227.0451185 1.944467328
268.0716676 1.991935537
269.0556832 9.149146081

Name: +ve in-silico MS/MS by CFM-ID for QHKNWXJPRYRBRZ-UHFFFAOYSA-N
ID: QHKNWXJPRYRBRZ-UHFFFAOYSA-N
Comment: Energy0
Num peaks: 8
119.0491413 4.249105006
124.0215466 4.450435039
134.0600403 22.84408036
166.0321113 9.815669104
227.0525124 3.198235307
244.0790615 8.238674318
268.0790615 4.720788405
286.0896262 23.91641638

Name: +ve in-silico MS/MS by CFM-ID for QHKNWXJPRYRBRZ-UHFFFAOYSA-N
ID: QHKNWXJPRYRBRZ-UHFFFAOYSA-N
Comment: Energy1
Num peaks: 12
43.01784114 2.476345006
105.0334912 5.653047529
119.0491413 6.701178296
124.0215466 7.73995798
134.0600403 11.30825449
136.0756904 1.989553926
151.0212123 8.225879771
164.0164612 3.760718466
166.0321113 6.500483536
227.0525124 8.152723281
244.0790615 9.745862375
286.0896262 8.141999309

Name: +ve in-silico MS/MS by CFM-ID for QHKNWXJPRYRBRZ-UHFFFAOYSA-N
ID: QHKNWXJPRYRBRZ-UHFFFAOYSA-N
Comment: Energy2
Num peaks: 23
15.02292652 1.914577807
41.00219107 2.360235443
43.01784114 6.664283028
49.00727645 1.90400012
51.02292652 2.632033653
63.02292652 1.712751372
80.97934745 1.528539019
82.02874017 1.364761982
92.97934745 1.347522795
94.99499752 2.297003276
97.01064758 2.021488685
101.0385766 1.30063845
103.0542266 1.210413396
105.0334912 5.040794297
122.0600403 2.62480482
123.0262976 2.619966178
124.0215466 24.72947496
134.0600403 2.175650528
138.0371967 1.304702972
148.0215466 1.277632
164.0164612 2.608615713
166.0321113 7.995383677
227.0525124 1.404805897

Name: +ve in-silico MS/MS by CFM-ID for HLLLPSZXWZKWHW-UHFFFAOYSA-N
ID: HLLLPSZXWZKWHW-UHFFFAOYSA-N
Comment: Energy0
Num peaks: 6
187.1117415 4.079042699
188.0528467 2.332350216
202.0684968 1.98017072
212.1069905 3.06549111
228.0841469 32.02223944
246.0947116 40.10113477

Name: +ve in-silico MS/MS by CFM-ID for HLLLPSZXWZKWHW-UHFFFAOYSA-N
ID: HLLLPSZXWZKWHW-UHFFFAOYSA-N
Comment: Energy1
Num peaks: 14
39.02292652 1.215372986
41.03857658 1.604258298
57.0334912 4.842220439
71.04914126 1.329753382
186.0371967 3.376678967
187.1117415 2.091393249
188.0528467 11.24533853
194.0964258 4.133309051
202.0684968 1.978137759
211.0575978 4.888777114
212.1069905 5.948424363
228.0841469 18.70663833
229.0681625 6.426861245
246.0947116 13.36717378

Name: +ve in-silico MS/MS by CFM-ID for HLLLPSZXWZKWHW-UHFFFAOYSA-N
ID: HLLLPSZXWZKWHW-UHFFFAOYSA-N
Comment: Energy2
Num peaks: 31
39.02292652 4.961421521
41.03857658 3.100440101
43.01784114 1.56666156
49.00727645 1.170859744
51.02292652 1.755207606
53.03857658 2.149867868
57.0334912 3.380929948
67.01784114 2.530389516
69.0334912 1.614877343
79.05422664 1.980472186
81.06987671 1.19367972
101.0385766 3.041592398
103.0542266 1.836699369
107.0491413 1.070218248
127.0542266 4.156926569
129.0698767 5.620854388
141.0698767 1.065963727
143.0855268 2.316823879
154.0651257 1.649098594
167.0855268 1.524914815
169.1011768 2.890972241
171.0804414 1.208069373
172.0215466 1.156899254
174.0371967 5.200218193
186.0371967 2.438324029
188.0528467 3.922123969
194.0964258 4.255455678
202.0684968 1.492193392
212.0528467 1.83751102
212.1069905 1.158075033
228.0841469 1.259744702

Name: +ve in-silico MS/MS by CFM-ID for VPIAMVJQJJHOFF-UHFFFAOYSA-N
ID: VPIAMVJQJJHOFF-UHFFFAOYSA-N
Comment: Energy0
Num peaks: 6
46.99499752 0.583762319
74.98991214 0.3376619469
205.0430103 15.98434245
207.0586604 2.167960481
233.0379249 37.45021079
251.0484896 39.97584189

Name: +ve in-silico MS/MS by CFM-ID for VPIAMVJQJJHOFF-UHFFFAOYSA-N
ID: VPIAMVJQJJHOFF-UHFFFAOYSA-N
Comment: Energy1
Num peaks: 6
177.0480957 3.681702565
205.0430103 29.62067
207.0586604 3.26694362
223.053575 6.627990974
233.0379249 30.7176287
251.0484896 10.18743198

Name: +ve in-silico MS/MS by CFM-ID for VPIAMVJQJJHOFF-UHFFFAOYSA-N
ID: VPIAMVJQJJHOFF-UHFFFAOYSA-N
Comment: Energy2
Num peaks: 15
41.00219107 4.283881118
43.01784114 3.764512601
44.97934745 4.636699733
46.99499752 3.950690721
49.00727645 2.332300807
56.97934745 5.148403018
58.99499752 9.507224181
72.97426207 7.921874978
74.98991214 13.84841583
77.0055622 2.532382809
163.0324456 7.916959168
189.0480957 2.893691982
191.0273603 4.789290263
205.0430103 4.293896758
233.0379249 2.715464044

Name: +ve in-silico MS/MS by CFM-ID for NUZRLJSTQLFVNL-UHFFFAOYSA-N
ID: NUZRLJSTQLFVNL-UHFFFAOYSA-N
Comment: Energy0
Num peaks: 6
107.0491413 5.045297285
123.0240694 19.75013922
124.0756904 3.459410886
226.086255 2.970305135
228.0819186 2.215917113
246.0924833 60.15245529

Name: +ve in-silico MS/MS by CFM-ID for NUZRLJSTQLFVNL-UHFFFAOYSA-N
ID: NUZRLJSTQLFVNL-UHFFFAOYSA-N
Comment: Energy1
Num peaks: 6
107.0491413 13.06353958
123.0240694 50.19824861
124.0756904 3.312707344
226.086255 1.015517895
228.0819186 1.834527652
246.0924833 15.96325205

Name: +ve in-silico MS/MS by CFM-ID for NUZRLJSTQLFVNL-UHFFFAOYSA-N
ID: NUZRLJSTQLFVNL-UHFFFAOYSA-N
Comment: Energy2
Num peaks: 14
39.02292652 2.19131636
49.00727645 5.131662142
51.02292652 3.567828069
65.03857658 3.469318765
77.00219107 2.945797542
79.05422664 7.691524146
81.0135047 2.77110107
89.00219107 2.775433143
91.01784114 1.78950894
94.06512568 1.746983509
97.00841932 2.681674886
105.0334912 1.657948961
107.0491413 10.00058212
123.0240694 31.8071498

Name: +ve in-silico MS/MS by CFM-ID for BDBQVSKABQTQKD-UHFFFAOYSA-N
ID: BDBQVSKABQTQKD-UHFFFAOYSA-N
Comment: Energy0
Num peaks: 6
107.0491413 1.495032314
123.0240694 20.56954737
124.0756904 3.910146012
226.086255 3.096992622
228.0819186 2.288096729
246.0924833 63.97077012

Name: +ve in-silico MS/MS by CFM-ID for BDBQVSKABQTQKD-UHFFFAOYSA-N
ID: BDBQVSKABQTQKD-UHFFFAOYSA-N
Comment: Energy1
Num peaks: 6
107.0491413 4.701051982
123.0240694 53.67700802
124.0756904 3.157695225
216.0819186 1.093364839
228.0819186 2.715294387
246.0924833 17.40629151

Name: +ve in-silico MS/MS by CFM-ID for BDBQVSKABQTQKD-UHFFFAOYSA-N
ID: BDBQVSKABQTQKD-UHFFFAOYSA-N
Comment: Energy2
Num peaks: 14
49.00727645 6.362778874
51.02292652 4.200170686
65.03857658 1.532864926
66.99785464 1.573422814
77.00219107 3.639658756
79.05422664 4.358520252
81.0135047 3.425679144
89.00219107 3.42916626
94.99276926 1.392885617
97.00841932 3.313323927
105.0334912 2.13572098
107.0491413 5.979414852
122.0600403 1.540753368
123.0240694 38.09762078

Name: +ve in-silico MS/MS by CFM-ID for IIGABTQRYBWHNI-UHFFFAOYSA-N
ID: IIGABTQRYBWHNI-UHFFFAOYSA-N
Comment: Energy0
Num peaks: 6
19.01784114 0.7751817349
45.99235466 0.2468846191
145.0396392 0.5657726948
221.0709393 5.082477419
250.0611029 2.421149573
268.0716676 89.91010109

Name: +ve in-silico MS/MS by CFM-ID for IIGABTQRYBWHNI-UHFFFAOYSA-N
ID: IIGABTQRYBWHNI-UHFFFAOYSA-N
Comment: Energy1
Num peaks: 6
124.0393049 0.7420257449
145.0396392 1.529348754
205.0396392 1.322388428
221.0709393 19.87370063
250.0611029 38.49881942
268.0716676 33.33207352

Name: +ve in-silico MS/MS by CFM-ID for IIGABTQRYBWHNI-UHFFFAOYSA-N
ID: IIGABTQRYBWHNI-UHFFFAOYSA-N
Comment: Energy2
Num peaks: 23
19.01784114 1.383765047
51.02292652 6.192612023
53.03857658 1.971494753
63.02292652 3.7092729
82.02874017 1.208736182
98.02365479 1.644670838
110.0236548 1.898327502
124.0393049 6.4980037
145.0396392 7.496849537
149.0345538 1.337740536
157.0396392 2.36812077
159.0552893 2.038422339
169.0396392 4.289077663
171.0552893 1.518609491
195.0552893 6.765973735
205.0396392 1.455988805
221.0709393 10.11144009
224.0454529 1.352092884
240.0403675 2.001586377
240.076753 1.402204336
242.0560175 2.711014122
250.0611029 6.470307173
268.0716676 4.521227482

Name: +ve in-silico MS/MS by CFM-ID for AJFLJXYYNKLLSC-UHFFFAOYSA-N
ID: AJFLJXYYNKLLSC-UHFFFAOYSA-N
Comment: Energy0
Num peaks: 6
59.01275576 1.008031366
205.0430103 20.09862728
207.0586604 1.968380133
224.0375906 1.164717686
233.0379249 15.86553326
251.0484896 53.18417465

Name: +ve in-silico MS/MS by CFM-ID for AJFLJXYYNKLLSC-UHFFFAOYSA-N
ID: AJFLJXYYNKLLSC-UHFFFAOYSA-N
Comment: Energy1
Num peaks: 6
39.02292652 9.845563698
41.03857658 8.95704383
59.01275576 11.15516559
205.0430103 23.48788235
233.0379249 14.62930568
251.0484896 14.89891058

Name: +ve in-silico MS/MS by CFM-ID for AJFLJXYYNKLLSC-UHFFFAOYSA-N
ID: AJFLJXYYNKLLSC-UHFFFAOYSA-N
Comment: Energy2
Num peaks: 31
39.02292652 4.963664484
41.03857658 8.569130648
42.03382555 2.995499705
59.01275576 3.832783091
70.02874017 1.406978602
74.02365479 1.839001115
77.03857658 1.4139073
79.05422664 1.464556117
83.02398914 1.275788339
86.02365479 2.174520728
88.03930485 1.085928652
99.01890376 1.036284692
101.0345538 1.771798762
123.0262976 7.860565112
136.0215466 1.319782327
147.9851611 1.525705904
148.0215466 3.098743455
149.0055622 2.133733267
150.0371967 1.874142149
151.0212123 1.029033695
162.0008112 4.521345315
164.0164612 4.636944106
165.0117102 1.061987466
166.0321113 1.595782225
176.0164612 1.76097728
178.0321113 2.753654481
189.0117102 1.86591228
189.0480957 1.721185519
191.0273603 1.415607591
205.0430103 2.878828356
233.0379249 1.435209839

Name: +ve in-silico MS/MS by CFM-ID for PFHSNWRAZXBODS-UHFFFAOYSA-N
ID: PFHSNWRAZXBODS-UHFFFAOYSA-N
Comment: Energy0
Num peaks: 12
59.01275576 7.667302076
74.02365479 1.554060415
86.02365479 2.668579542
127.0389705 1.960530619
169.0495352 3.208633993
171.0651853 8.720707476
172.0604342 4.478418555
200.0553488 7.91700875
200.0917343 6.87435433
218.0659135 2.183873805
228.086649 8.253493488
246.0972137 24.79593909

Name: +ve in-silico MS/MS by CFM-ID for PFHSNWRAZXBODS-UHFFFAOYSA-N
ID: PFHSNWRAZXBODS-UHFFFAOYSA-N
Comment: Energy1
Num peaks: 25
28.01817548 0.9381249191
47.04914126 1.416507119
59.01275576 5.348791327
74.02365479 2.541689708
86.02365479 6.408805442
99.04405588 3.427392713
101.0597059 1.065817021
126.0185694 0.8321456907
126.0549549 1.69040024
127.0389705 7.804894807
145.0495352 0.7409428644
153.0546206 0.7576088597
154.0498695 1.458332655
155.0338851 4.437652027
156.0655196 1.401699595
159.0651853 1.691716186
169.0495352 1.102128239
171.0651853 17.04272001
172.0604342 1.659103929
173.0808353 3.772380705
174.0760843 1.844550101
200.0553488 3.284835078
200.0917343 4.467990491
228.086649 3.005106285
246.0972137 2.568574798

Name: +ve in-silico MS/MS by CFM-ID for PFHSNWRAZXBODS-UHFFFAOYSA-N
ID: PFHSNWRAZXBODS-UHFFFAOYSA-N
Comment: Energy2
Num peaks: 23
28.01817548 0.9055928133
41.00219107 1.155748793
42.03382555 3.18407133
56.0130901 1.513606998
59.01275576 6.830369338
70.02874017 1.319813788
74.02365479 4.73882048
85.02840582 0.9956948439
86.02365479 6.316943131
88.03930485 1.352557598
95.01275576 0.9735628091
97.02840582 0.9383987278
98.02365479 6.285368244
99.04405588 9.210308489
100.0393049 1.019808389
101.0597059 5.079272569
103.075356 1.096186111
114.0549549 0.9751009711
125.0233204 1.154577368
126.0185694 5.131805221
126.0549549 4.054118171
127.0389705 13.70289848
154.0498695 2.400772815

Name: +ve in-silico MS/MS by CFM-ID for JSFVDXGUSNCYQL-UHFFFAOYSA-N
ID: JSFVDXGUSNCYQL-UHFFFAOYSA-N
Comment: Energy0
Num peaks: 6
48.98395416 2.128790508
62.99960423 11.39703651
188.070605 10.92199498
206.0811697 3.2821417
250.0629328 3.003202467
268.0734974 52.70547525

Name: +ve in-silico MS/MS by CFM-ID for JSFVDXGUSNCYQL-UHFFFAOYSA-N
ID: JSFVDXGUSNCYQL-UHFFFAOYSA-N
Comment: Energy1
Num peaks: 16
62.99960423 7.80272423
81.01016891 1.746794458
107.025819 4.690395365
160.0756904 1.310017126
162.0549549 2.622214929
170.0600403 2.07220274
174.0549549 3.29826852
188.070605 18.57906032
190.086255 1.398839258
206.0811697 2.805347968
212.0836682 2.033319276
232.0968197 3.67328862
240.0785828 5.978074569
242.0578474 1.250703732
250.0629328 4.48170048
268.0734974 17.37254971

Name: +ve in-silico MS/MS by CFM-ID for JSFVDXGUSNCYQL-UHFFFAOYSA-N
ID: JSFVDXGUSNCYQL-UHFFFAOYSA-N
Comment: Energy2
Num peaks: 31
27.02292652 2.434136616
34.9683041 1.245120537
36.98395416 1.546000301
45.0334912 1.06025517
48.98395416 3.006162285
58.9683041 2.755969442
60.98395416 2.969941132
62.99960423 26.00622997
65.01525429 1.643985516
65.03857658 0.6457896205
91.05422664 1.31166674
104.0494756 0.685547137
106.0651257 0.999824064
130.0651257 1.06241965
132.0807757 1.828301187
134.0600403 0.9215933503
134.0964258 0.7425600445
144.0443902 1.50717681
160.0393049 1.947568484
160.0756904 1.172866075
162.0549549 8.342820596
170.0600403 0.6527925595
172.0393049 1.348116659
172.0756904 1.058444937
174.0549549 2.365790109
174.0913404 0.810973413
188.070605 6.638656314
190.086255 1.293198162
206.0811697 0.6572776642
212.0836682 0.7072958774
238.0629328 0.6812573678

Name: +ve in-silico MS/MS by CFM-ID for WWGJSAKTVIHBMA-UHFFFAOYSA-N
ID: WWGJSAKTVIHBMA-UHFFFAOYSA-N
Comment: Energy0
Num peaks: 6
60.05562361 19.02331028
187.0477593 4.03743876
204.0743084 2.230912412
226.0898782 3.463709859
229.0695573 7.22690043
246.0961064 60.18958511

Name: +ve in-silico MS/MS by CFM-ID for WWGJSAKTVIHBMA-UHFFFAOYSA-N
ID: WWGJSAKTVIHBMA-UHFFFAOYSA-N
Comment: Energy1
Num peaks: 6
60.05562361 39.66094216
162.0525103 3.80367657
187.0477593 19.78664074
204.0743084 10.77593826
229.0695573 7.24625453
246.0961064 10.1327197

Name: +ve in-silico MS/MS by CFM-ID for WWGJSAKTVIHBMA-UHFFFAOYSA-N
ID: WWGJSAKTVIHBMA-UHFFFAOYSA-N
Comment: Energy2
Num peaks: 7
43.02907452 21.36440167
60.05562361 41.39686633
85.05087258 3.797491192
167.041531 3.452011542
184.0680801 2.945058668
187.0477593 7.038198285
226.0898782 1.721563586

Name: +ve in-silico MS/MS by CFM-ID for JQWLWTCFGLPVHG-UHFFFAOYSA-N
ID: JQWLWTCFGLPVHG-UHFFFAOYSA-N
Comment: Energy0
Num peaks: 6
101.0233204 14.09912923
151.0324456 24.86431911
177.0117102 4.104430408
205.0066248 3.769600628
223.0171895 3.837765374
251.0484896 38.18194485

Name: +ve in-silico MS/MS by CFM-ID for JQWLWTCFGLPVHG-UHFFFAOYSA-N
ID: JQWLWTCFGLPVHG-UHFFFAOYSA-N
Comment: Energy1
Num peaks: 6
47.04914126 4.005156675
101.0233204 8.583989378
151.0324456 46.84134447
177.0117102 4.415288653
205.0066248 7.404265987
251.0484896 11.63694805

Name: +ve in-silico MS/MS by CFM-ID for JQWLWTCFGLPVHG-UHFFFAOYSA-N
ID: JQWLWTCFGLPVHG-UHFFFAOYSA-N
Comment: Energy2
Num peaks: 11
29.03857658 2.031443303
47.04914126 1.949648488
51.02292652 1.23261639
56.99710569 1.599463936
79.05422664 1.832985777
124.0215466 31.53229804
125.0167956 1.282439255
135.0011455 2.721290931
151.0324456 29.35304952
177.0117102 5.347318045
205.0066248 2.0927573

Name: +ve in-silico MS/MS by CFM-ID for HDNDACJCUPBDHE-UHFFFAOYSA-N
ID: HDNDACJCUPBDHE-UHFFFAOYSA-N
Comment: Energy0
Num peaks: 6
39.02292652 0.1730205641
45.99235466 0.2507944553
195.0552893 0.1551001547
240.076753 9.946357309
242.0560175 0.267898364
268.0716676 88.50590113

Name: +ve in-silico MS/MS by CFM-ID for HDNDACJCUPBDHE-UHFFFAOYSA-N
ID: HDNDACJCUPBDHE-UHFFFAOYSA-N
Comment: Energy1
Num peaks: 6
39.02292652 0.7768492132
98.02365479 0.6407626253
240.076753 5.076011417
242.0560175 2.33473236
252.0403675 1.73435017
268.0716676 84.91999098

Name: +ve in-silico MS/MS by CFM-ID for HDNDACJCUPBDHE-UHFFFAOYSA-N
ID: HDNDACJCUPBDHE-UHFFFAOYSA-N
Comment: Energy2
Num peaks: 29
39.02292652 4.311538841
40.01817548 1.490583063
49.00727645 5.03264052
50.00252542 1.071690524
51.02292652 10.69981789
52.01817548 0.9812421902
53.03857658 1.363698946
66.03382555 2.2167665
78.03382555 0.9507322527
96.00800472 1.141031214
98.02365479 1.189679401
104.0130901 0.9604836911
120.0443902 1.326974323
163.0502039 5.137373313
165.0658539 1.239692278
167.0603746 1.740272872
169.0396392 1.008928043
175.0502039 2.272359319
187.0502039 2.677897837
188.0454529 2.465753134
189.0658539 2.609273763
190.0611029 3.793492004
195.0552893 2.471861877
213.0658539 1.182810151
214.0611029 3.268718967
218.0560175 2.534307735
240.076753 10.17789377
242.0560175 2.395665335
268.0716676 2.491881098

Name: +ve in-silico MS/MS by CFM-ID for NSAGVXBXWSXXJY-UHFFFAOYSA-N
ID: NSAGVXBXWSXXJY-UHFFFAOYSA-N
Comment: Energy0
Num peaks: 6
107.0491413 1.487463785
123.0240694 20.57066091
124.0756904 3.917034913
226.086255 3.096522251
228.0819186 2.288825222
246.0924833 64.12415488

Name: +ve in-silico MS/MS by CFM-ID for NSAGVXBXWSXXJY-UHFFFAOYSA-N
ID: NSAGVXBXWSXXJY-UHFFFAOYSA-N
Comment: Energy1
Num peaks: 6
97.04480483 2.442119278
107.0491413 4.639160605
123.0240694 53.33613629
124.0756904 3.110941113
228.0819186 2.660999279
246.0924833 17.05295509

Name: +ve in-silico MS/MS by CFM-ID for NSAGVXBXWSXXJY-UHFFFAOYSA-N
ID: NSAGVXBXWSXXJY-UHFFFAOYSA-N
Comment: Energy2
Num peaks: 13
39.02292652 3.365432606
49.00727645 1.87284887
63.02292652 2.213007621
69.0135047 5.888547725
77.00219107 4.237006388
79.01784114 5.317576027
79.05422664 4.009883681
97.00841932 3.334458987
97.04480483 3.827743113
105.0334912 1.892277373
106.9927693 2.981684464
107.0491413 4.892889655
123.0240694 37.7209107

Name: +ve in-silico MS/MS by CFM-ID for QEHFCJZYGJIGEN-UHFFFAOYSA-N
ID: QEHFCJZYGJIGEN-UHFFFAOYSA-N
Comment: Energy0
Num peaks: 6
107.0491413 1.487141635
123.0240694 20.59412867
124.0756904 3.916136942
226.086255 3.09728094
228.0819186 2.288296687
246.0924833 64.10415735

Name: +ve in-silico MS/MS by CFM-ID for QEHFCJZYGJIGEN-UHFFFAOYSA-N
ID: QEHFCJZYGJIGEN-UHFFFAOYSA-N
Comment: Energy1
Num peaks: 6
97.04480483 2.424487009
107.0491413 4.64059211
123.0240694 53.01332713
124.0756904 3.111990482
228.0819186 2.661864266
246.0924833 17.06087058

Name: +ve in-silico MS/MS by CFM-ID for QEHFCJZYGJIGEN-UHFFFAOYSA-N
ID: QEHFCJZYGJIGEN-UHFFFAOYSA-N
Comment: Energy2
Num peaks: 12
49.00727645 1.86017897
57.0135047 2.328914029
63.02292652 2.143935575
69.0135047 3.876809007
79.01784114 2.946507478
79.05422664 3.98107123
81.0135047 13.43435218
89.00219107 5.018680217
97.04480483 3.862727946
105.0334912 1.669834334
107.0491413 4.801359962
123.0240694 34.99165145

Name: +ve in-silico MS/MS by CFM-ID for YZMKEDMYYJQGRD-UHFFFAOYSA-N
ID: YZMKEDMYYJQGRD-UHFFFAOYSA-N
Comment: Energy0
Num peaks: 6
111.0262976 2.587355629
138.0371967 2.706238508
214.0684968 2.856054414
215.0525124 2.494092391
217.0681625 14.7929761
246.0947116 55.42034247

Name: +ve in-silico MS/MS by CFM-ID for YZMKEDMYYJQGRD-UHFFFAOYSA-N
ID: YZMKEDMYYJQGRD-UHFFFAOYSA-N
Comment: Energy1
Num peaks: 18
44.04947561 3.1079463
107.0491413 2.960059508
109.0106476 2.961292514
111.0262976 1.859902221
121.0647913 13.64125472
126.0371967 1.263158588
134.0600403 1.412013951
136.0756904 8.645040023
138.0371967 1.384007418
158.0600403 1.221426476
160.0756904 7.425895292
162.0913404 15.39340988
203.0525124 1.798903943
217.0681625 1.276345297
218.0634114 1.394136962
229.0681625 3.62072119
230.0634114 3.444585489
246.0947116 7.885383199

Name: +ve in-silico MS/MS by CFM-ID for YZMKEDMYYJQGRD-UHFFFAOYSA-N
ID: YZMKEDMYYJQGRD-UHFFFAOYSA-N
Comment: Energy2
Num peaks: 31
25.00727645 1.353459909
39.02292652 1.38031491
49.00727645 1.194156707
51.02292652 3.645296425
53.03857658 1.301150522
63.02292652 6.528790573
65.03857658 7.494611347
67.05422664 3.044012329
77.03857658 0.6541111359
79.05422664 0.9433414584
85.01064758 1.552780657
91.05422664 1.316525368
92.04947561 2.707106466
94.06512568 0.7964135105
97.01064758 4.371719547
99.02629764 0.7792018041
106.9949975 1.473239226
107.0491413 5.069724854
109.0106476 6.916617748
111.0262976 4.52958221
121.0647913 2.249302637
138.0371967 2.322401323
168.0807757 0.6783483171
170.0964258 0.7700996052
171.0804414 4.164995191
173.0419477 0.8032847313
173.0960915 0.8672558857
185.0419477 1.843513048
187.0575978 1.576624706
203.0525124 1.825910561
230.0634114 0.8175899775

Name: +ve in-silico MS/MS by CFM-ID for PWENHIBZIWEQFD-UHFFFAOYSA-N
ID: PWENHIBZIWEQFD-UHFFFAOYSA-N
Comment: Energy0
Num peaks: 6
182.0600403 0.2507363911
218.0600403 0.2317400022
220.0756904 0.2538006781
228.0807757 0.2407060432
230.0600403 0.3821272069
246.0913404 97.44464475

Name: +ve in-silico MS/MS by CFM-ID for PWENHIBZIWEQFD-UHFFFAOYSA-N
ID: PWENHIBZIWEQFD-UHFFFAOYSA-N
Comment: Energy1
Num peaks: 6
142.0651257 2.653481138
218.0600403 2.514802763
220.0756904 2.098963045
228.0807757 1.990157991
230.0600403 2.103750439
246.0913404 78.54538409

Name: +ve in-silico MS/MS by CFM-ID for PWENHIBZIWEQFD-UHFFFAOYSA-N
ID: PWENHIBZIWEQFD-UHFFFAOYSA-N
Comment: Energy2
Num peaks: 17
39.02292652 2.366469897
49.00727645 14.2787645
50.00252542 5.021688156
51.02292652 6.458384358
53.03857658 2.399158689
63.02292652 5.447100234
101.0385766 4.317232039
124.0181755 2.161202394
140.0494756 7.25038408
142.0287402 2.745692001
142.0651257 5.421646689
182.0600403 2.925124201
218.0600403 4.503544085
220.0756904 3.20549127
228.0807757 4.044248785
230.0600403 3.701457869
246.0913404 4.368740987

Name: +ve in-silico MS/MS by CFM-ID for HNSCPXKBKQVXMY-UHFFFAOYSA-N
ID: HNSCPXKBKQVXMY-UHFFFAOYSA-N
Comment: Energy0
Num peaks: 6
70.99499752 2.977890678
88.02154661 4.046253351
190.0474249 3.195888113
217.058324 2.569911042
234.0194959 48.7977064
251.046045 26.22359806

Name: +ve in-silico MS/MS by CFM-ID for HNSCPXKBKQVXMY-UHFFFAOYSA-N
ID: HNSCPXKBKQVXMY-UHFFFAOYSA-N
Comment: Energy1
Num peaks: 10
70.99499752 14.95919026
83.01031114 2.696001172
88.02154661 3.145409167
107.0103111 2.953634528
164.0317749 3.516834449
190.0474249 2.306857332
200.0317749 6.015469675
217.058324 6.301616573
234.0194959 32.3523289
251.046045 5.888055606

Name: +ve in-silico MS/MS by CFM-ID for HNSCPXKBKQVXMY-UHFFFAOYSA-N
ID: HNSCPXKBKQVXMY-UHFFFAOYSA-N
Comment: Energy2
Num peaks: 30
25.00727645 1.408195792
27.02292652 2.542385596
29.03857658 1.724217217
52.01817548 0.8501492895
54.03382555 2.306810285
56.97934745 0.8546454805
59.99024648 1.083830049
68.97934745 4.262779252
70.99499752 31.82526449
83.99024648 0.7071968259
86.00589655 1.400927482
88.02154661 5.96774953
94.02874017 1.149989194
103.0324456 0.9308843259
119.0103111 1.110235268
124.0215466 0.7876093174
135.9851611 0.8398420858
138.0008112 1.258795171
144.0255466 2.318239162
164.0164612 0.7055944893
164.0317749 5.063395247
170.0411967 0.8412234326
172.0568467 1.315089762
174.0525103 0.7509854787
176.0317749 0.7010149568
190.0474249 1.973993874
200.0317749 1.362095038
214.0132677 2.279771732
216.0089312 0.705360433
234.0194959 1.459504448

Name: +ve in-silico MS/MS by CFM-ID for XPFJZGJBRMTXCE-UHFFFAOYSA-N
ID: XPFJZGJBRMTXCE-UHFFFAOYSA-N
Comment: Energy0
Num peaks: 7
75.08044139 15.40128694
182.0003325 5.196261798
186.0316326 9.637523716
212.0108972 11.81727001
230.0214619 26.75158963
240.0785828 4.56995273
286.0840621 7.09859676

Name: +ve in-silico MS/MS by CFM-ID for XPFJZGJBRMTXCE-UHFFFAOYSA-N
ID: XPFJZGJBRMTXCE-UHFFFAOYSA-N
Comment: Energy1
Num peaks: 8
57.06987671 6.835877546
75.08044139 18.64608456
140.0261533 3.763353914
182.0003325 7.723293976
184.0159826 5.237656374
186.0316326 8.33205741
212.0108972 16.31872044
230.0214619 13.55971433

Name: +ve in-silico MS/MS by CFM-ID for XPFJZGJBRMTXCE-UHFFFAOYSA-N
ID: XPFJZGJBRMTXCE-UHFFFAOYSA-N
Comment: Energy2
Num peaks: 12
55.05422664 3.630881902
57.06987671 17.9799161
75.08044139 7.255737667
113.0152543 3.202858703
125.0152543 4.723845817
138.0105033 14.46977108
140.0261533 5.143375574
166.0054179 10.00838098
168.0210679 2.549608383
169.0050835 5.65750087
182.0003325 2.942371574
186.0316326 2.952657773

Name: +ve in-silico MS/MS by CFM-ID for BGMKFLAFNZFBBB-UHFFFAOYSA-N
ID: BGMKFLAFNZFBBB-UHFFFAOYSA-N
Comment: Energy0
Num peaks: 8
75.08044139 15.34918899
182.0003325 5.150613846
186.0316326 9.553915878
212.0108972 11.71664522
230.0214619 26.53561321
240.0785828 4.551755839
268.0734974 4.526709935
286.0840621 7.058550425

Name: +ve in-silico MS/MS by CFM-ID for BGMKFLAFNZFBBB-UHFFFAOYSA-N
ID: BGMKFLAFNZFBBB-UHFFFAOYSA-N
Comment: Energy1
Num peaks: 9
57.06987671 6.818885229
75.08044139 18.59793405
140.0261533 3.748714962
182.0003325 7.658327779
184.0159826 5.204670583
186.0316326 8.253408839
212.0108972 16.16464726
230.0214619 13.45249017
240.0785828 3.152662422

Name: +ve in-silico MS/MS by CFM-ID for BGMKFLAFNZFBBB-UHFFFAOYSA-N
ID: BGMKFLAFNZFBBB-UHFFFAOYSA-N
Comment: Energy2
Num peaks: 13
55.05422664 3.579539725
57.06987671 17.72636345
59.04914126 2.505935032
75.08044139 7.147453882
113.0152543 3.87818057
125.0152543 4.666328033
138.0105033 14.00167356
140.0261533 5.050167501
166.0054179 9.655991149
168.0210679 2.479944
169.0050835 5.507415578
182.0003325 2.8551961
186.0316326 2.849764697

Name: +ve in-silico MS/MS by CFM-ID for ZZONJNNLTAGSHB-UHFFFAOYSA-N
ID: ZZONJNNLTAGSHB-UHFFFAOYSA-N
Comment: Energy0
Num peaks: 8
75.08044139 15.35127879
182.0003325 5.151199366
186.0316326 9.555053927
212.0108972 11.71727363
230.0214619 26.53979107
240.0785828 4.552485522
268.0734974 4.527428312
286.0840621 7.060155343

Name: +ve in-silico MS/MS by CFM-ID for ZZONJNNLTAGSHB-UHFFFAOYSA-N
ID: ZZONJNNLTAGSHB-UHFFFAOYSA-N
Comment: Energy1
Num peaks: 9
57.06987671 6.784272997
75.08044139 18.60104264
140.0261533 3.749290279
182.0003325 7.659503106
184.0159826 5.205427963
186.0316326 8.254714315
212.0108972 16.16578853
230.0214619 13.45517449
240.0785828 3.153343504

Name: +ve in-silico MS/MS by CFM-ID for ZZONJNNLTAGSHB-UHFFFAOYSA-N
ID: ZZONJNNLTAGSHB-UHFFFAOYSA-N
Comment: Energy2
Num peaks: 13
55.05422664 3.5880354
57.06987671 17.75516177
59.04914126 2.511862826
75.08044139 7.165360595
113.0152543 3.881456921
125.0152543 4.663502743
138.0105033 14.04718073
140.0261533 5.062113683
166.0054179 9.603534751
168.0210679 2.48078086
169.0050835 5.497570976
182.0003325 2.861950073
186.0316326 2.857116994

Name: +ve in-silico MS/MS by CFM-ID for XPFJZGJBRMTXCE-UHFFFAOYSA-N
ID: XPFJZGJBRMTXCE-UHFFFAOYSA-N
Comment: Energy0
Num peaks: 7
75.08044139 15.40128694
182.0003325 5.196261798
186.0316326 9.637523716
212.0108972 11.81727001
230.0214619 26.75158963
240.0785828 4.56995273
286.0840621 7.09859676

Name: +ve in-silico MS/MS by CFM-ID for XPFJZGJBRMTXCE-UHFFFAOYSA-N
ID: XPFJZGJBRMTXCE-UHFFFAOYSA-N
Comment: Energy1
Num peaks: 8
57.06987671 6.835877546
75.08044139 18.64608456
140.0261533 3.763353914
182.0003325 7.723293976
184.0159826 5.237656374
186.0316326 8.33205741
212.0108972 16.31872044
230.0214619 13.55971433

Name: +ve in-silico MS/MS by CFM-ID for XPFJZGJBRMTXCE-UHFFFAOYSA-N
ID: XPFJZGJBRMTXCE-UHFFFAOYSA-N
Comment: Energy2
Num peaks: 12
55.05422664 3.630881902
57.06987671 17.9799161
75.08044139 7.255737667
113.0152543 3.202858703
125.0152543 4.723845817
138.0105033 14.46977108
140.0261533 5.143375574
166.0054179 10.00838098
168.0210679 2.549608383
169.0050835 5.65750087
182.0003325 2.942371574
186.0316326 2.952657773

Name: +ve in-silico MS/MS by CFM-ID for BDBHSJANXHFBRC-UHFFFAOYSA-N
ID: BDBHSJANXHFBRC-UHFFFAOYSA-N
Comment: Energy0
Num peaks: 7
75.08044139 14.23331492
186.0316326 7.006718853
212.0108972 22.04834338
230.0214619 18.55117168
240.0785828 3.141640548
268.0734974 12.56161844
286.0840621 5.298573321

Name: +ve in-silico MS/MS by CFM-ID for BDBHSJANXHFBRC-UHFFFAOYSA-N
ID: BDBHSJANXHFBRC-UHFFFAOYSA-N
Comment: Energy1
Num peaks: 8
57.06987671 6.073989513
75.08044139 15.91017263
140.0261533 4.163350804
184.0159826 8.856290981
186.0316326 8.432284094
212.0108972 21.52812274
230.0214619 11.51502316
240.0785828 4.134706393

Name: +ve in-silico MS/MS by CFM-ID for BDBHSJANXHFBRC-UHFFFAOYSA-N
ID: BDBHSJANXHFBRC-UHFFFAOYSA-N
Comment: Energy2
Num peaks: 13
55.05422664 3.870769281
57.06987671 16.97715127
59.01275576 4.772458696
59.04914126 2.562356592
73.06479133 3.856455706
75.08044139 6.203456215
125.0152543 2.612251414
140.0261533 9.641741956
166.0054179 8.286887159
168.0210679 6.813442577
169.0050835 6.598312699
184.0159826 4.74570772
186.0316326 4.119180865

Name: +ve in-silico MS/MS by CFM-ID for VYCHQMHTSPQPMW-UHFFFAOYSA-N
ID: VYCHQMHTSPQPMW-UHFFFAOYSA-N
Comment: Energy0
Num peaks: 6
105.0004768 4.811933027
203.0273603 3.657358644
205.0430103 17.43461659
207.0586604 4.168623104
233.0379249 40.83373158
251.0484896 13.82986617

Name: +ve in-silico MS/MS by CFM-ID for VYCHQMHTSPQPMW-UHFFFAOYSA-N
ID: VYCHQMHTSPQPMW-UHFFFAOYSA-N
Comment: Energy1
Num peaks: 9
27.02292652 8.704831555
55.01784114 3.794430105
73.02840582 2.149577433
120.0443902 4.730370193
179.0273603 11.46132499
205.0430103 30.56227051
207.0586604 6.215273807
233.0379249 8.367927344
251.0484896 4.440786046

Name: +ve in-silico MS/MS by CFM-ID for VYCHQMHTSPQPMW-UHFFFAOYSA-N
ID: VYCHQMHTSPQPMW-UHFFFAOYSA-N
Comment: Energy2
Num peaks: 21
15.02292652 2.375052748
27.02292652 1.795192939
39.02292652 1.935252039
51.02292652 1.39841857
56.97934745 1.188895853
58.99499752 6.430262982
61.01064758 1.351026706
105.0334912 12.68307507
120.0443902 12.85516448
124.9804101 3.900595523
162.0371967 1.137475828
179.0273603 7.505449014
181.0430103 2.969463955
185.0167956 1.25588877
189.0480957 2.118834079
190.0321113 1.285817825
201.0117102 2.620019934
203.0273603 5.325654287
205.0430103 7.372848387
207.0586604 1.286426121
233.0379249 1.595429768

Name: +ve in-silico MS/MS by CFM-ID for HURIZVDDERDREG-UHFFFAOYSA-N
ID: HURIZVDDERDREG-UHFFFAOYSA-N
Comment: Energy0
Num peaks: 6
83.01031114 22.65735539
151.0389705 3.218920723
205.0470906 7.85479012
207.0627406 2.362965064
233.0420052 22.68428648
251.0525699 25.47742683

Name: +ve in-silico MS/MS by CFM-ID for HURIZVDDERDREG-UHFFFAOYSA-N
ID: HURIZVDDERDREG-UHFFFAOYSA-N
Comment: Energy1
Num peaks: 10
83.01031114 8.149371649
107.0491413 2.564748066
135.0440559 2.20494042
151.0389705 5.829812731
205.0470906 16.05404582
207.0627406 5.18108491
213.0357769 1.913545978
219.0263551 2.17242085
233.0420052 26.90307549
251.0525699 10.11702098

Name: +ve in-silico MS/MS by CFM-ID for HURIZVDDERDREG-UHFFFAOYSA-N
ID: HURIZVDDERDREG-UHFFFAOYSA-N
Comment: Energy2
Num peaks: 21
18.99785464 1.315136858
51.02292652 1.466640818
55.01784114 1.076887811
63.00408289 2.340081109
65.01973296 1.865753301
68.99466108 4.720429457
69.0334912 1.088695367
79.01784114 2.536989738
81.0334912 6.021425709
83.01031114 39.5138299
85.02596121 2.165378511
95.01275576 2.124448195
97.02840582 1.940822617
107.0491413 2.226419824
123.0440559 1.020892747
135.0440559 1.482017125
149.0208758 1.810204138
149.0233204 0.9049386928
151.0389705 2.815507696
161.0208758 0.8646771239
185.0408623 1.109966424

Name: +ve in-silico MS/MS by CFM-ID for NVWNMNYBXVGBEN-UHFFFAOYSA-N
ID: NVWNMNYBXVGBEN-UHFFFAOYSA-N
Comment: Energy0
Num peaks: 6
165.0546206 4.364387846
179.0314405 9.027280377
181.0495352 3.967380418
205.0470906 3.76794983
233.0420052 28.14292663
251.0525699 30.78433595

Name: +ve in-silico MS/MS by CFM-ID for NVWNMNYBXVGBEN-UHFFFAOYSA-N
ID: NVWNMNYBXVGBEN-UHFFFAOYSA-N
Comment: Energy1
Num peaks: 13
27.02292652 3.832913069
53.00219107 1.551059857
55.01784114 2.158319646
57.0334912 3.185951554
73.02840582 4.7337945
95.04914126 1.610996607
109.0284058 4.017141938
177.0157904 2.520381241
179.0314405 24.557844
205.0470906 12.49662942
207.0627406 1.576154524
233.0420052 11.23863584
251.0525699 7.497110218

Name: +ve in-silico MS/MS by CFM-ID for NVWNMNYBXVGBEN-UHFFFAOYSA-N
ID: NVWNMNYBXVGBEN-UHFFFAOYSA-N
Comment: Energy2
Num peaks: 23
27.02292652 5.668386805
63.02292652 1.047378495
65.03857658 2.459608892
67.01784114 1.341675097
68.99466108 1.804841702
73.02840582 4.639571762
77.00219107 1.446407384
79.01784114 4.236960044
81.0334912 7.322222066
95.04914126 1.150091599
109.0284058 22.82882205
111.0440559 1.990161576
119.0491413 3.5661664
121.0647913 1.122629388
135.0440559 5.589576801
137.0597059 2.052786881
149.0208758 1.254832426
151.0365259 1.72566429
159.0252123 1.058707526
163.0389705 2.17069957
165.0546206 1.103241708
179.0314405 3.305527599
181.0495352 1.182683767

Name: +ve in-silico MS/MS by CFM-ID for IIKIVYFYAIKVBC-UHFFFAOYSA-N
ID: IIKIVYFYAIKVBC-UHFFFAOYSA-N
Comment: Energy0
Num peaks: 6
105.0334912 4.849528493
140.0528467 0.7896500992
216.0841469 3.661246845
218.0997969 0.9510304886
230.0634114 0.8856344302
246.0947116 84.28978143

Name: +ve in-silico MS/MS by CFM-ID for IIKIVYFYAIKVBC-UHFFFAOYSA-N
ID: IIKIVYFYAIKVBC-UHFFFAOYSA-N
Comment: Energy1
Num peaks: 6
105.0334912 3.013384108
188.0164612 1.975097745
190.0684968 1.97800334
216.0841469 8.387057091
218.0997969 3.676425983
246.0947116 63.30751074

Name: +ve in-silico MS/MS by CFM-ID for IIKIVYFYAIKVBC-UHFFFAOYSA-N
ID: IIKIVYFYAIKVBC-UHFFFAOYSA-N
Comment: Energy2
Num peaks: 23
39.02292652 0.9774758115
49.00727645 4.040243513
51.02292652 4.737284646
53.03857658 0.9073689026
55.05422664 2.533810874
63.02292652 14.36900079
67.05422664 0.9401257695
77.00219107 0.975643317
79.01784114 2.661235743
81.06987671 5.878403284
82.06512568 0.9569275177
83.08552677 2.513674325
89.00219107 3.548797683
101.0419477 1.413121808
105.0334912 16.33830963
113.0419477 2.957505539
115.0575978 2.106468764
117.0334912 1.4626983
124.0215466 1.106621821
140.0528467 1.550514701
200.0528467 3.538564449
202.0684968 1.882732999
216.0841469 2.813552306

Name: +ve in-silico MS/MS by CFM-ID for YBEYVQONJZSGFJ-UHFFFAOYSA-N
ID: YBEYVQONJZSGFJ-UHFFFAOYSA-N
Comment: Energy0
Num peaks: 6
60.05562361 18.723399
187.0477593 4.000405907
204.0743084 2.211913227
226.0898782 3.630955509
229.0695573 7.177152361
246.0961064 59.71757013

Name: +ve in-silico MS/MS by CFM-ID for YBEYVQONJZSGFJ-UHFFFAOYSA-N
ID: YBEYVQONJZSGFJ-UHFFFAOYSA-N
Comment: Energy1
Num peaks: 6
60.05562361 39.43667127
162.0525103 3.758053853
187.0477593 19.26130466
204.0743084 10.74428165
229.0695573 7.221804636
246.0961064 10.09165304

Name: +ve in-silico MS/MS by CFM-ID for YBEYVQONJZSGFJ-UHFFFAOYSA-N
ID: YBEYVQONJZSGFJ-UHFFFAOYSA-N
Comment: Energy2
Num peaks: 11
43.02907452 20.47541857
60.05562361 33.30340772
85.05087258 2.957535777
133.0259612 1.620028355
135.0416113 1.948988727
167.041531 3.408581583
184.0680801 5.376005025
187.0477593 5.371582688
206.0836499 1.653455653
209.0633291 2.50313833
226.0898782 2.437500671

Name: +ve in-silico MS/MS by CFM-ID for IMVZABZPKCETQX-UHFFFAOYSA-N
ID: IMVZABZPKCETQX-UHFFFAOYSA-N
Comment: Energy0
Num peaks: 6
139.0309044 10.1792871
220.0523681 0.9637662711
222.0680181 10.05096762
232.0523681 1.879530993
250.0629328 31.55297039
268.0734974 35.51875011

Name: +ve in-silico MS/MS by CFM-ID for IMVZABZPKCETQX-UHFFFAOYSA-N
ID: IMVZABZPKCETQX-UHFFFAOYSA-N
Comment: Energy1
Num peaks: 18
84.04439023 2.507129412
85.02840582 2.227396263
96.04439023 1.513375196
112.0393049 4.620569851
124.0393049 2.106219108
125.0152543 1.509733418
130.0498695 1.061535299
139.0309044 15.76660003
142.0498695 5.601087215
154.0418034 1.211642228
168.0574535 1.549662231
194.0731035 0.9467222973
222.0680181 8.385289622
224.0836682 2.125962114
232.0523681 2.537677084
240.0785828 2.84047975
250.0629328 16.215095
268.0734974 7.708843152

Name: +ve in-silico MS/MS by CFM-ID for IMVZABZPKCETQX-UHFFFAOYSA-N
ID: IMVZABZPKCETQX-UHFFFAOYSA-N
Comment: Energy2
Num peaks: 27
27.02292652 0.8560129171
39.02292652 1.088708057
41.03857658 0.8991283185
51.02292652 1.572631741
53.03857658 0.8109189968
77.03857658 1.322160121
79.05422664 0.847446389
82.02874017 3.197783925
84.04439023 3.743480036
85.02840582 0.9022176073
89.03857658 2.269230394
96.04439023 2.377285193
96.98395416 1.18834669
101.0385766 0.9628408985
103.0542266 7.214916871
112.0393049 1.258957589
113.0152543 2.130428413
122.9996042 1.052889788
125.0152543 4.098685472
134.9996042 1.202222416
137.0152543 4.219755466
139.0309044 31.98814501
141.0465544 0.8336687858
154.0418034 1.1057853
186.0913404 1.15514524
194.0731035 0.8886377398
222.0680181 1.274039382

Name: +ve in-silico MS/MS by CFM-ID for NPQFAGAPBOEXHZ-UHFFFAOYSA-N
ID: NPQFAGAPBOEXHZ-UHFFFAOYSA-N
Comment: Energy0
Num peaks: 6
107.0491413 8.421545687
112.0557039 17.44087864
135.0440559 10.46119378
226.086255 2.514258658
228.0819186 3.167894198
246.0924833 49.51871177

Name: +ve in-silico MS/MS by CFM-ID for NPQFAGAPBOEXHZ-UHFFFAOYSA-N
ID: NPQFAGAPBOEXHZ-UHFFFAOYSA-N
Comment: Energy1
Num peaks: 7
107.0491413 19.5047681
112.0557039 29.58118121
117.0334912 4.389597938
135.0440559 12.28957958
138.0349684 2.947401386
228.0819186 2.86269755
246.0924833 10.78274184

Name: +ve in-silico MS/MS by CFM-ID for NPQFAGAPBOEXHZ-UHFFFAOYSA-N
ID: NPQFAGAPBOEXHZ-UHFFFAOYSA-N
Comment: Energy2
Num peaks: 16
65.03857658 4.578815901
75.02292652 4.807936636
77.03857658 9.993143024
79.05422664 16.07055059
81.0135047 1.629024789
81.0334912 1.637133734
83.02915477 2.558664188
85.04480483 4.083782552
91.05422664 2.767603469
105.0334912 3.615489206
107.0491413 17.89753518
109.0647913 1.611197676
112.0557039 4.399888582
117.0334912 2.260348411
135.0440559 1.533856891
138.0349684 1.607126646

Name: +ve in-silico MS/MS by CFM-ID for DKOMWOZFQXNJAQ-UHFFFAOYSA-N
ID: DKOMWOZFQXNJAQ-UHFFFAOYSA-N
Comment: Energy0
Num peaks: 6
147.0440559 0.2029903985
224.087004 2.663845396
240.0455331 0.08085378715
242.0611832 0.1792142595
250.0662685 45.28978378
268.0768332 51.22573286

Name: +ve in-silico MS/MS by CFM-ID for DKOMWOZFQXNJAQ-UHFFFAOYSA-N
ID: DKOMWOZFQXNJAQ-UHFFFAOYSA-N
Comment: Energy1
Num peaks: 6
224.0506185 0.5092724053
224.087004 7.640135852
240.0455331 0.4533453624
242.0611832 0.9474015555
250.0662685 64.35842231
268.0768332 24.41726218

Name: +ve in-silico MS/MS by CFM-ID for DKOMWOZFQXNJAQ-UHFFFAOYSA-N
ID: DKOMWOZFQXNJAQ-UHFFFAOYSA-N
Comment: Energy2
Num peaks: 11
49.00727645 2.082874443
51.02292652 2.170786455
53.03857658 2.447876915
101.0385766 2.702636619
103.0542266 1.950715576
196.0557039 2.837502701
204.0443902 3.632682458
206.0600403 1.613287365
224.0506185 6.801831694
224.087004 7.942744617
250.0662685 47.41251125

Name: +ve in-silico MS/MS by CFM-ID for WCNWGJXFJDMLIO-UHFFFAOYSA-N
ID: WCNWGJXFJDMLIO-UHFFFAOYSA-N
Comment: Energy0
Num peaks: 6
107.0491413 5.026214303
208.042676 2.81814174
212.1069905 3.060977981
258.0947116 3.297816895
270.058326 1.773580308
286.0896262 75.18160172

Name: +ve in-silico MS/MS by CFM-ID for WCNWGJXFJDMLIO-UHFFFAOYSA-N
ID: WCNWGJXFJDMLIO-UHFFFAOYSA-N
Comment: Energy1
Num peaks: 6
107.0491413 10.47336879
122.0600403 15.1413119
137.0419477 1.825580121
226.0684968 1.743220072
258.0947116 43.4152686
286.0896262 10.3047788

Name: +ve in-silico MS/MS by CFM-ID for WCNWGJXFJDMLIO-UHFFFAOYSA-N
ID: WCNWGJXFJDMLIO-UHFFFAOYSA-N
Comment: Energy2
Num peaks: 27
15.02292652 0.6324398487
39.02292652 1.917351408
49.00727645 1.807748482
51.02292652 4.384523345
53.03857658 1.435578097
63.02292652 9.989521911
65.03857658 1.028089625
79.01784114 1.111731408
79.05422664 6.776993898
81.0334912 4.58512792
91.05422664 2.075811567
107.0491413 22.4362969
121.0106476 3.106623708
122.0600403 3.013557786
123.0262976 2.726854959
137.0419477 1.75436238
164.0164612 1.640253579
168.0807757 0.8747579628
180.0807757 1.494955602
182.0964258 0.7928220021
210.0913404 1.000072592
212.1069905 1.370802072
226.0684968 0.6458469652
232.0790615 0.6424900947
240.0477614 1.280920821
242.0634114 0.8837711421
258.0947116 0.961701169

Name: +ve in-silico MS/MS by CFM-ID for PUFRUEMJSQVGSX-UHFFFAOYSA-N
ID: PUFRUEMJSQVGSX-UHFFFAOYSA-N
Comment: Energy0
Num peaks: 6
53.00219107 1.824769981
137.0233204 2.164922783
205.0459477 6.812640865
231.0451988 2.280950262
233.0408623 57.13919308
251.051427 21.5734378

Name: +ve in-silico MS/MS by CFM-ID for PUFRUEMJSQVGSX-UHFFFAOYSA-N
ID: PUFRUEMJSQVGSX-UHFFFAOYSA-N
Comment: Energy1
Num peaks: 7
53.00219107 2.167507003
185.0397195 1.809612345
205.0459477 26.64802899
207.0615978 2.184490928
213.0346341 2.227422404
233.0408623 34.03880525
251.051427 11.9481768

Name: +ve in-silico MS/MS by CFM-ID for PUFRUEMJSQVGSX-UHFFFAOYSA-N
ID: PUFRUEMJSQVGSX-UHFFFAOYSA-N
Comment: Energy2
Num peaks: 19
25.00727645 5.230708024
49.00727645 1.509924343
53.00219107 3.700388965
63.02292652 2.779082038
68.99710569 2.508770324
71.01275576 1.3289162
89.00219107 1.170866003
91.01784114 23.06785976
93.0334912 6.350168882
115.035383 1.178722905
119.0127558 3.938139759
137.0233204 2.796735639
151.035383 2.904973703
185.0397195 9.173803041
187.0553695 2.23845319
203.0302976 2.807509445
205.0459477 4.387610597
213.0346341 1.976850022
233.0408623 1.515140446

Name: +ve in-silico MS/MS by CFM-ID for CXNNRNMUZUHBDI-UHFFFAOYSA-N
ID: CXNNRNMUZUHBDI-UHFFFAOYSA-N
Comment: Energy0
Num peaks: 6
104.0494756 0.9587784026
128.0494756 1.428568619
141.0334912 0.6761390312
143.0491413 2.374118993
219.0804414 0.916411267
246.0913404 88.92464088

Name: +ve in-silico MS/MS by CFM-ID for CXNNRNMUZUHBDI-UHFFFAOYSA-N
ID: CXNNRNMUZUHBDI-UHFFFAOYSA-N
Comment: Energy1
Num peaks: 7
119.0491413 2.187941008
128.0494756 3.739439696
141.0334912 3.165225984
143.0491413 9.510134369
219.0804414 6.251508077
230.0600403 2.107504698
246.0913404 54.13713033

Name: +ve in-silico MS/MS by CFM-ID for CXNNRNMUZUHBDI-UHFFFAOYSA-N
ID: CXNNRNMUZUHBDI-UHFFFAOYSA-N
Comment: Energy2
Num peaks: 26
39.02292652 1.455839828
49.00727645 7.694947536
51.02292652 2.329134412
53.03857658 1.22207182
63.02292652 1.932194029
73.00727645 1.771139325
75.02292652 2.308417087
76.01817548 1.716046923
77.03857658 2.035622495
88.01817548 1.62644756
91.05422664 3.977794879
101.0385766 6.016222123
104.0494756 2.305643334
105.0334912 4.778383276
119.0491413 1.059407411
125.0385766 1.409837814
126.0338255 5.647878536
128.0494756 6.857260326
141.0334912 5.048947684
143.0491413 4.087747593
150.0338255 7.522799216
165.0334912 1.106631085
218.0600403 1.355106465
219.0804414 1.025486651
220.0756904 1.655157954
230.0600403 2.327210073

Name: +ve in-silico MS/MS by CFM-ID for VIIQBVNBFQUOTO-UHFFFAOYSA-N
ID: VIIQBVNBFQUOTO-UHFFFAOYSA-N
Comment: Energy0
Num peaks: 6
136.042676 1.343140958
206.092403 1.450534441
208.1080531 7.251877383
239.0848751 4.038609501
268.0750387 3.270797714
286.0856034 71.76835452

Name: +ve in-silico MS/MS by CFM-ID for VIIQBVNBFQUOTO-UHFFFAOYSA-N
ID: VIIQBVNBFQUOTO-UHFFFAOYSA-N
Comment: Energy1
Num peaks: 13
15.02292652 3.404222603
78.98482676 1.965095496
159.0916748 2.792220221
161.1073248 7.118416546
165.0658539 6.882940517
190.0974884 3.690880292
192.1131385 3.301383953
206.092403 6.105405831
208.1080531 15.44653138
239.0848751 3.603934022
250.064474 4.778870759
268.0750387 10.49504544
286.0856034 11.19864961

Name: +ve in-silico MS/MS by CFM-ID for VIIQBVNBFQUOTO-UHFFFAOYSA-N
ID: VIIQBVNBFQUOTO-UHFFFAOYSA-N
Comment: Energy2
Num peaks: 31
42.03382555 1.31672476
44.04947561 1.513250012
52.01817548 1.293833704
56.04947561 2.682728811
58.06512568 2.990514515
85.07602471 1.860895024
91.98007572 1.178350512
92.01646123 1.139211653
93.99572579 10.38134383
96.01137585 1.314275498
104.0494756 1.36397094
105.9957258 4.237235554
108.0113759 3.674150539
110.0270259 2.591166529
135.0552893 1.189713924
151.0502039 4.053271018
159.0916748 1.263281639
161.1073248 1.790812175
163.0502039 3.083036405
165.0658539 7.154443013
177.0658539 1.507005659
178.0611029 2.046132057
179.081504 1.443707384
180.076753 2.725506683
187.0502039 1.14097699
190.0974884 4.476471964
191.081504 1.164048593
192.1131385 1.257937023
206.092403 1.697060776
208.1080531 1.885064227
242.0593887 1.059701677

Name: +ve in-silico MS/MS by CFM-ID for YPHJQGJSKKYXQK-UHFFFAOYSA-N
ID: YPHJQGJSKKYXQK-UHFFFAOYSA-N
Comment: Energy0
Num peaks: 6
135.0440559 18.75489058
139.0502039 4.777893782
163.0502039 2.435544591
239.081504 3.490271726
256.0716676 2.344548382
286.0822323 60.22835922

Name: +ve in-silico MS/MS by CFM-ID for YPHJQGJSKKYXQK-UHFFFAOYSA-N
ID: YPHJQGJSKKYXQK-UHFFFAOYSA-N
Comment: Energy1
Num peaks: 8
107.0491413 5.741507284
112.0393049 2.48011638
121.0396392 4.012816025
135.0440559 29.94391629
148.0393049 4.999278442
239.081504 6.800318749
268.0716676 13.30436262
286.0822323 13.42493981

Name: +ve in-silico MS/MS by CFM-ID for YPHJQGJSKKYXQK-UHFFFAOYSA-N
ID: YPHJQGJSKKYXQK-UHFFFAOYSA-N
Comment: Energy2
Num peaks: 10
39.02292652 3.738968813
49.00727645 2.784586634
91.05422664 12.47460385
105.0334912 18.36058361
107.0491413 11.54618502
109.0284058 2.445970382
110.0236548 2.411420763
121.0396392 2.875108101
124.0393049 2.017968322
135.0440559 22.83413505

Name: +ve in-silico MS/MS by CFM-ID for NHKLTJRRDBPZND-UHFFFAOYSA-N
ID: NHKLTJRRDBPZND-UHFFFAOYSA-N
Comment: Energy0
Num peaks: 6
107.0491413 2.163009522
212.1069905 3.324313374
256.0790615 1.498992791
258.0947116 3.59595888
270.058326 2.254707751
286.0896262 80.2661966

Name: +ve in-silico MS/MS by CFM-ID for NHKLTJRRDBPZND-UHFFFAOYSA-N
ID: NHKLTJRRDBPZND-UHFFFAOYSA-N
Comment: Energy1
Num peaks: 6
94.06512568 1.841933904
210.0913404 2.309369369
212.1069905 2.442997151
226.0684968 2.742515293
258.0947116 62.29383155
286.0896262 12.85111099

Name: +ve in-silico MS/MS by CFM-ID for NHKLTJRRDBPZND-UHFFFAOYSA-N
ID: NHKLTJRRDBPZND-UHFFFAOYSA-N
Comment: Energy2
Num peaks: 31
39.02292652 1.562606359
49.00727645 1.700974827
51.02292652 5.378926586
53.03857658 1.030030943
63.02292652 8.761256205
65.03857658 1.280240436
79.05422664 3.910141401
81.0334912 1.101260838
107.0491413 14.60004473
109.0647913 1.492462588
151.0212123 4.086082533
156.0807757 1.765658835
164.0164612 1.308957387
166.0651257 0.8852291733
168.0807757 1.600468495
180.0807757 2.99004086
182.0964258 1.479710184
196.0756904 1.687622704
198.0913404 1.542385943
200.0528467 0.8796397161
202.0684968 0.8521088291
210.0913404 2.259437087
212.1069905 2.656837157
214.0321113 1.173015126
226.0684968 1.322315342
228.0841469 0.8507988352
240.0477614 1.62924204
242.0634114 2.345633952
258.0947116 1.481295272
268.0790615 1.092747638
270.058326 2.199357508

Name: +ve in-silico MS/MS by CFM-ID for NYTOKLBYOCWFAC-UHFFFAOYSA-N
ID: NYTOKLBYOCWFAC-UHFFFAOYSA-N
Comment: Energy0
Num peaks: 6
103.0542266 0.889156136
123.0240694 1.123410993
190.029883 1.428219589
240.0819186 1.234082965
248.070605 3.883515504
268.0768332 85.55998191

Name: +ve in-silico MS/MS by CFM-ID for NYTOKLBYOCWFAC-UHFFFAOYSA-N
ID: NYTOKLBYOCWFAC-UHFFFAOYSA-N
Comment: Energy1
Num peaks: 7
101.0385766 4.622140964
123.0240694 4.369962238
129.0334912 12.12238418
190.029883 2.582681737
238.0662685 3.124489096
240.0819186 12.93547327
268.0768332 41.73334177

Name: +ve in-silico MS/MS by CFM-ID for NYTOKLBYOCWFAC-UHFFFAOYSA-N
ID: NYTOKLBYOCWFAC-UHFFFAOYSA-N
Comment: Energy2
Num peaks: 19
39.02292652 2.768833239
49.00727645 3.563829243
51.02292652 2.577033289
69.0135047 2.836353834
75.02292652 2.668248311
77.00219107 1.246990827
77.03857658 2.340796585
79.01784114 1.423752767
87.02292652 2.226293294
101.0385766 15.49759592
103.0542266 12.08892847
116.0494756 3.621398633
122.0400538 6.661738379
123.0240694 12.33353325
129.0334912 2.555835586
190.029883 1.913609822
222.0713539 1.294890933
242.0611832 1.248327179
248.070605 1.419026197

Name: +ve in-silico MS/MS by CFM-ID for ZVIZJNKVDUHEHE-UHFFFAOYSA-N
ID: ZVIZJNKVDUHEHE-UHFFFAOYSA-N
Comment: Energy0
Num peaks: 6
79.05422664 1.314529237
110.9899121 15.04295767
119.0855268 22.36102135
136.1120759 9.130681978
162.0913404 1.219661863
246.0947116 41.91097231

Name: +ve in-silico MS/MS by CFM-ID for ZVIZJNKVDUHEHE-UHFFFAOYSA-N
ID: ZVIZJNKVDUHEHE-UHFFFAOYSA-N
Comment: Energy1
Num peaks: 6
79.05422664 2.606567437
110.9899121 22.04309295
119.0855268 36.43387572
136.1120759 12.09809867
162.0913404 1.755362462
246.0947116 5.500751598

Name: +ve in-silico MS/MS by CFM-ID for ZVIZJNKVDUHEHE-UHFFFAOYSA-N
ID: ZVIZJNKVDUHEHE-UHFFFAOYSA-N
Comment: Energy2
Num peaks: 15
39.02292652 7.831004434
49.00727645 3.304016224
51.02292652 1.643036982
55.05422664 1.215167842
63.02292652 1.537764332
65.03857658 1.530785082
77.00219107 1.898703456
79.05422664 3.187763552
91.05422664 2.397007489
93.06987671 2.89252661
103.0542266 13.43600512
105.0698767 2.778620184
110.9899121 7.483741303
117.0698767 2.251994086
119.0855268 27.59324154

Name: +ve in-silico MS/MS by CFM-ID for RSSOQQYOYNMIOZ-UHFFFAOYSA-N
ID: RSSOQQYOYNMIOZ-UHFFFAOYSA-N
Comment: Energy0
Num peaks: 6
59.01275576 1.930448195
157.9906404 1.7516139
205.0430103 2.751938805
215.0273603 9.523740076
233.0379249 54.38203898
251.0484896 22.70463234

Name: +ve in-silico MS/MS by CFM-ID for RSSOQQYOYNMIOZ-UHFFFAOYSA-N
ID: RSSOQQYOYNMIOZ-UHFFFAOYSA-N
Comment: Energy1
Num peaks: 11
59.01275576 1.898151992
71.01275576 8.758490409
94.06512568 3.093979865
119.0603746 3.605774953
139.9800757 1.824912855
157.9906404 2.583020441
205.0430103 10.16335924
215.0273603 7.520514121
223.053575 9.640079781
233.0379249 22.36482545
251.0484896 8.747826999

Name: +ve in-silico MS/MS by CFM-ID for RSSOQQYOYNMIOZ-UHFFFAOYSA-N
ID: RSSOQQYOYNMIOZ-UHFFFAOYSA-N
Comment: Energy2
Num peaks: 31
15.02292652 1.729323367
41.00219107 2.382409954
55.01784114 1.88536808
56.97934745 2.179810409
58.99499752 3.480513675
59.01275576 5.899504082
61.01064758 1.509762043
63.02292652 1.371043495
65.03857658 2.576129733
67.05422664 2.195555311
71.01275576 2.268142611
79.05422664 1.186398031
84.97426207 1.03589979
85.96951104 1.616246766
86.98991214 4.495851912
89.0055622 2.362403878
94.06512568 1.850701648
100.9691767 2.877153723
102.9848268 7.527156109
105.0004768 1.842414235
111.9851611 2.982609038
112.9691767 1.43311537
114.9848268 1.572761583
130.9797414 1.008740415
136.0215466 10.3065391
179.0273603 1.902411782
189.0480957 1.528218711
203.0273603 1.021726196
205.0430103 1.775484927
215.0273603 1.564476504
233.0379249 1.253276129

Name: +ve in-silico MS/MS by CFM-ID for UZHUAKAMVQJXMK-UHFFFAOYSA-N
ID: UZHUAKAMVQJXMK-UHFFFAOYSA-N
Comment: Energy0
Num peaks: 6
91.05422664 7.636101457
178.0684968 1.336402831
186.0913404 0.4746329871
220.0790615 0.5311763411
230.0634114 0.8939504676
246.0947116 84.55869933

Name: +ve in-silico MS/MS by CFM-ID for UZHUAKAMVQJXMK-UHFFFAOYSA-N
ID: UZHUAKAMVQJXMK-UHFFFAOYSA-N
Comment: Energy1
Num peaks: 9
91.05422664 17.45074284
106.0651257 3.629452935
178.0684968 3.509501798
214.0684968 4.540471966
216.0841469 2.799092616
218.0997969 6.697303884
220.0790615 2.84933294
230.0634114 3.612525076
246.0947116 35.90399031

Name: +ve in-silico MS/MS by CFM-ID for UZHUAKAMVQJXMK-UHFFFAOYSA-N
ID: UZHUAKAMVQJXMK-UHFFFAOYSA-N
Comment: Energy2
Num peaks: 17
15.02292652 1.212221826
39.02292652 1.93611116
56.97934745 2.732356486
58.99499752 5.468838357
61.01064758 2.479106872
65.03857658 3.982780087
75.02292652 5.398810903
77.03857658 1.830517062
79.05422664 1.894590618
91.05422664 37.00510917
93.06987671 1.534210094
104.0494756 2.472096233
106.0651257 6.164022819
118.0651257 1.655235621
130.0651257 1.157309971
160.0215466 2.47426296
230.0634114 1.270862093

Name: +ve in-silico MS/MS by CFM-ID for IBUIILNAJLHSRC-UHFFFAOYSA-N
ID: IBUIILNAJLHSRC-UHFFFAOYSA-N
Comment: Energy0
Num peaks: 9
86.0600403 2.202407209
88.07569036 3.229795854
159.0222749 8.103048005
200.048824 5.661265536
202.064474 4.316693311
216.0688907 1.994909498
218.0845408 1.972172663
230.0593887 2.33693114
246.0906888 51.24948889

Name: +ve in-silico MS/MS by CFM-ID for IBUIILNAJLHSRC-UHFFFAOYSA-N
ID: IBUIILNAJLHSRC-UHFFFAOYSA-N
Comment: Energy1
Num peaks: 16
42.03382555 1.922516671
57.04472458 3.087798935
59.06037464 1.901197546
79.02907452 2.780709248
83.06037464 9.384152443
85.07602471 8.887616527
86.0600403 4.463306445
87.09167477 1.957587267
88.07569036 6.419842439
95.06037464 6.35210272
132.0113759 3.150284094
134.0270259 2.068423868
150.0219405 4.195988744
152.0375906 5.280358835
159.0222749 6.765910201
246.0906888 12.71700322

Name: +ve in-silico MS/MS by CFM-ID for IBUIILNAJLHSRC-UHFFFAOYSA-N
ID: IBUIILNAJLHSRC-UHFFFAOYSA-N
Comment: Energy2
Num peaks: 27
42.03382555 5.85817944
44.04947561 1.643009613
45.0334912 2.467901092
56.04947561 7.435282519
57.0334912 1.215884784
58.06512568 1.014740721
59.04914126 2.552324947
71.04914126 1.080898391
72.04439023 0.8425416197
79.02907452 7.616261889
81.04472458 1.872803907
86.0600403 6.082796419
88.07569036 4.60819357
93.04472458 4.657357352
95.06037464 7.138236804
97.07602471 2.42286494
147.0222749 1.38393628
158.0270259 1.159263114
159.0222749 1.867940329
170.0270259 1.62278017
172.0175239 2.341550438
172.042676 1.962777452
173.0379249 1.072653557
174.0331739 1.496361542
186.0331739 3.162255832
200.048824 4.205269936
202.064474 1.976470281

Name: +ve in-silico MS/MS by CFM-ID for ZMVKLGWIMFUKDZ-UHFFFAOYSA-N
ID: ZMVKLGWIMFUKDZ-UHFFFAOYSA-N
Comment: Energy0
Num peaks: 6
34.99499752 0.7131455982
181.1011768 0.4145602411
207.0804414 3.333903342
209.0960915 66.18854874
224.1069905 1.40643286
268.0790615 24.41774958

Name: +ve in-silico MS/MS by CFM-ID for ZMVKLGWIMFUKDZ-UHFFFAOYSA-N
ID: ZMVKLGWIMFUKDZ-UHFFFAOYSA-N
Comment: Energy1
Num peaks: 6
207.0804414 5.829148648
209.0960915 46.36451277
234.0913404 6.185727995
250.0684968 4.730770816
252.0477614 1.745109462
268.0790615 22.29677858

Name: +ve in-silico MS/MS by CFM-ID for ZMVKLGWIMFUKDZ-UHFFFAOYSA-N
ID: ZMVKLGWIMFUKDZ-UHFFFAOYSA-N
Comment: Energy2
Num peaks: 10
49.00727645 2.801048674
91.05422664 11.70884016
103.0542266 3.241757429
105.0698767 10.43950047
179.0855268 4.496058975
181.1011768 23.79276189
183.0804414 3.266496612
193.0647913 8.327642577
207.0804414 5.139625529
209.0960915 6.933067798

Name: +ve in-silico MS/MS by CFM-ID for NZTZDQKINLDWQK-UHFFFAOYSA-N
ID: NZTZDQKINLDWQK-UHFFFAOYSA-N
Comment: Energy0
Num peaks: 6
204.0455331 0.0766603274
224.087004 2.666727573
242.0611832 0.08783839112
250.0662685 45.33334216
252.0455331 0.1008834604
268.0768332 51.26820225

Name: +ve in-silico MS/MS by CFM-ID for NZTZDQKINLDWQK-UHFFFAOYSA-N
ID: NZTZDQKINLDWQK-UHFFFAOYSA-N
Comment: Energy1
Num peaks: 6
224.0506185 0.4624023877
224.087004 7.494364383
240.0455331 0.4907381435
242.0611832 0.5755324511
250.0662685 63.57347843
268.0768332 24.14304487

Name: +ve in-silico MS/MS by CFM-ID for NZTZDQKINLDWQK-UHFFFAOYSA-N
ID: NZTZDQKINLDWQK-UHFFFAOYSA-N
Comment: Energy2
Num peaks: 9
49.00727645 6.564665395
51.02292652 5.186918788
160.0557039 2.118582554
196.0557039 2.583612154
206.0600403 2.296883479
208.0557039 2.672382508
224.0506185 4.547387005
224.087004 7.992147458
250.0662685 46.96858024

Name: +ve in-silico MS/MS by CFM-ID for BYRIHRGFMYXTLC-UHFFFAOYSA-N
ID: BYRIHRGFMYXTLC-UHFFFAOYSA-N
Comment: Energy0
Num peaks: 6
81.0334912 2.449987552
98.0600403 3.880280972
149.0404509 29.12830687
178.067 2.638851081
228.08265 1.475500275
246.0932147 54.56645971

Name: +ve in-silico MS/MS by CFM-ID for BYRIHRGFMYXTLC-UHFFFAOYSA-N
ID: BYRIHRGFMYXTLC-UHFFFAOYSA-N
Comment: Energy1
Num peaks: 11
81.0334912 8.272213737
98.0600403 5.579161551
131.0298862 9.621555984
149.0404509 15.45834705
196.0564353 1.593387172
200.070605 1.676608425
200.0877354 2.522977499
202.086255 1.548383923
210.0720853 13.95174875
228.08265 16.09455985
246.0932147 4.797270196

Name: +ve in-silico MS/MS by CFM-ID for BYRIHRGFMYXTLC-UHFFFAOYSA-N
ID: BYRIHRGFMYXTLC-UHFFFAOYSA-N
Comment: Energy2
Num peaks: 12
39.02292652 10.40089677
49.00727645 1.989298805
51.02292652 2.323556714
53.03857658 2.815382143
63.02292652 1.652058371
77.00219107 2.758512294
79.01784114 5.430818497
81.0334912 6.564166766
95.02988619 3.746817792
105.0334912 3.17496749
123.0611863 3.804192324
149.0404509 36.85824298

Name: +ve in-silico MS/MS by CFM-ID for JXCQWKIBSRELLK-UHFFFAOYSA-N
ID: JXCQWKIBSRELLK-UHFFFAOYSA-N
Comment: Energy0
Num peaks: 6
43.05422664 11.0932427
185.0960915 4.71122595
204.0477614 2.070432225
212.1069905 5.696774333
229.0681625 27.87443262
246.0947116 39.29161318

Name: +ve in-silico MS/MS by CFM-ID for JXCQWKIBSRELLK-UHFFFAOYSA-N
ID: JXCQWKIBSRELLK-UHFFFAOYSA-N
Comment: Energy1
Num peaks: 10
41.03857658 3.310110194
43.05422664 22.81474376
185.0960915 5.234086504
187.0212123 3.777476007
189.0368623 2.076255408
195.0804414 1.74047131
204.0477614 4.70092893
212.1069905 8.681425631
229.0681625 16.76829266
246.0947116 11.14245179

Name: +ve in-silico MS/MS by CFM-ID for JXCQWKIBSRELLK-UHFFFAOYSA-N
ID: JXCQWKIBSRELLK-UHFFFAOYSA-N
Comment: Energy2
Num peaks: 23
17.03857658 0.7558761039
27.02292652 1.866601347
29.03857658 0.7831038736
39.02292652 4.280612692
41.03857658 3.90475827
43.05422664 37.37019809
49.00727645 1.249371156
101.0385766 1.174986199
115.0542266 4.009404722
129.0698767 0.8161418071
145.0647913 1.30042517
154.0651257 0.9653696889
157.0106476 0.9799141858
159.0262976 3.451380497
170.0600403 0.9720555259
171.0262976 2.103146187
176.0528467 3.324518511
185.0960915 1.05500512
187.0212123 5.198500537
188.0528467 0.8608387047
204.0477614 1.400803314
220.0790615 0.8157371674
230.0634114 1.800702774

Name: +ve in-silico MS/MS by CFM-ID for MDJVHOUBMQIQCS-UHFFFAOYSA-N
ID: MDJVHOUBMQIQCS-UHFFFAOYSA-N
Comment: Energy0
Num peaks: 6
105.0334912 29.78952176
135.0552893 1.30834902
182.0560175 3.982164398
239.081504 3.156496423
268.0716676 1.353125889
286.0822323 54.05659886

Name: +ve in-silico MS/MS by CFM-ID for MDJVHOUBMQIQCS-UHFFFAOYSA-N
ID: MDJVHOUBMQIQCS-UHFFFAOYSA-N
Comment: Energy1
Num peaks: 6
105.0334912 41.66036432
134.0236548 4.75229183
182.0560175 2.154940972
239.081504 10.20636842
268.0716676 13.08088395
286.0822323 14.92135442

Name: +ve in-silico MS/MS by CFM-ID for MDJVHOUBMQIQCS-UHFFFAOYSA-N
ID: MDJVHOUBMQIQCS-UHFFFAOYSA-N
Comment: Energy2
Num peaks: 9
39.02292652 3.271785946
49.00727645 11.16285914
51.02292652 9.650388849
63.02292652 12.88130493
79.01784114 3.561133244
79.05422664 2.500673385
89.00219107 2.147793665
105.0334912 31.62180257
134.0236548 3.782037392

Name: +ve in-silico MS/MS by CFM-ID for APNXHQOSBORUQT-UHFFFAOYSA-N
ID: APNXHQOSBORUQT-UHFFFAOYSA-N
Comment: Energy0
Num peaks: 6
91.05422664 8.226919455
142.9894335 11.38849582
147.0440559 0.9410845879
215.0702706 4.078278246
233.0363837 7.052984898
251.0469483 59.40816657

Name: +ve in-silico MS/MS by CFM-ID for APNXHQOSBORUQT-UHFFFAOYSA-N
ID: APNXHQOSBORUQT-UHFFFAOYSA-N
Comment: Energy1
Num peaks: 14
67.01784114 1.277524446
91.05422664 18.91541231
109.0284058 1.499918801
114.9945188 1.392498388
130.9894335 1.343357028
142.9894335 14.8986792
145.0647913 1.858870217
163.075356 2.683715843
175.075356 4.118558887
215.0702706 6.069365691
221.0363837 2.56317956
223.0520337 4.537297851
233.0363837 3.655219954
251.0469483 15.73364681

Name: +ve in-silico MS/MS by CFM-ID for APNXHQOSBORUQT-UHFFFAOYSA-N
ID: APNXHQOSBORUQT-UHFFFAOYSA-N
Comment: Energy2
Num peaks: 22
39.02292652 1.078322193
41.00219107 0.93044162
41.03857658 1.093401434
49.00727645 2.041177039
51.02292652 2.162552618
63.02292652 3.479134421
65.03857658 4.240228527
67.01784114 0.8742020088
72.98395416 1.2422675
75.02292652 3.066328164
79.05422664 1.413579482
91.05422664 26.70021856
98.96321872 9.031150053
100.9788688 4.058580245
102.9945188 1.809731732
107.0491413 1.01305507
109.0284058 3.266562998
111.0440559 0.824731732
124.9788688 0.9715549714
126.9945188 3.517896028
129.0101689 3.306789612
142.9894335 4.362530844

Name: +ve in-silico MS/MS by CFM-ID for WTZYSYPNGYMEQA-UHFFFAOYSA-N
ID: WTZYSYPNGYMEQA-UHFFFAOYSA-N
Comment: Energy0
Num peaks: 6
105.0334912 5.071390179
162.0349684 6.895247111
190.029883 1.718218855
248.070605 3.073678849
250.0662685 11.35596018
268.0768332 64.24587692

Name: +ve in-silico MS/MS by CFM-ID for WTZYSYPNGYMEQA-UHFFFAOYSA-N
ID: WTZYSYPNGYMEQA-UHFFFAOYSA-N
Comment: Energy1
Num peaks: 9
79.05422664 2.78909624
105.0334912 21.11693255
129.0334912 2.485534272
131.0491413 2.99264165
162.0349684 9.18687073
190.029883 4.792825391
240.0819186 12.14774256
250.0662685 8.186436169
268.0768332 18.64702652

Name: +ve in-silico MS/MS by CFM-ID for WTZYSYPNGYMEQA-UHFFFAOYSA-N
ID: WTZYSYPNGYMEQA-UHFFFAOYSA-N
Comment: Energy2
Num peaks: 15
49.00727645 5.210554754
51.02292652 3.295994721
63.02292652 3.806753441
79.05422664 2.628545495
101.0385766 4.484582323
105.0334912 9.422183837
119.0291548 8.45908478
119.0491413 1.276067886
134.0400538 10.2723007
136.0557039 1.756004045
144.0443902 3.641750514
146.0400538 3.448905194
162.0349684 19.58230273
188.014233 1.637279133
250.0662685 2.240014406

Name: +ve in-silico MS/MS by CFM-ID for GVKJZNFCIMFTCK-UHFFFAOYSA-N
ID: GVKJZNFCIMFTCK-UHFFFAOYSA-N
Comment: Energy0
Num peaks: 6
97.01064758 5.792082414
148.0756904 7.042797181
215.0525124 2.443746337
217.0681625 13.26840543
229.0681625 2.382224639
246.0947116 52.10604506

Name: +ve in-silico MS/MS by CFM-ID for GVKJZNFCIMFTCK-UHFFFAOYSA-N
ID: GVKJZNFCIMFTCK-UHFFFAOYSA-N
Comment: Energy1
Num peaks: 19
49.00727645 2.019064848
51.02292652 2.512200641
97.01064758 9.634227934
99.02629764 1.807796704
106.0651257 1.057667452
107.0491413 1.277814723
109.0106476 2.601555396
111.0262976 2.327819109
117.0334912 2.792955563
119.0491413 10.60301536
121.0647913 4.682289482
131.0491413 1.505598186
132.0443902 1.870725796
134.0600403 2.642019666
136.0756904 4.644071082
148.0756904 18.37271849
204.0841469 1.069663892
218.0634114 1.174389841
246.0947116 7.948146778

Name: +ve in-silico MS/MS by CFM-ID for GVKJZNFCIMFTCK-UHFFFAOYSA-N
ID: GVKJZNFCIMFTCK-UHFFFAOYSA-N
Comment: Energy2
Num peaks: 31
39.02292652 1.777287614
49.00727645 2.062694999
51.02292652 2.514868754
53.03857658 7.633618631
65.03857658 11.31995124
67.05422664 3.29407396
80.97934745 0.8811978106
97.01064758 11.6967207
99.02629764 1.543342211
104.0494756 0.9977908623
105.0334912 1.063056639
106.0651257 1.646584517
107.0491413 1.718269115
109.0106476 3.782121203
111.0262976 3.426752329
113.0419477 0.8354471529
118.0651257 1.083866068
119.0491413 6.457489983
120.0807757 1.157050772
121.0647913 2.014054709
130.0651257 0.8607638118
131.0491413 0.7524595927
148.0756904 1.219527113
157.0647913 0.7778673902
171.0804414 2.999470771
187.0575978 0.8373259991
189.0732478 0.8822742043
201.0368623 0.812286184
202.0684968 0.7780766931
215.0525124 0.7190421402
230.0634114 1.177073928

Name: +ve in-silico MS/MS by CFM-ID for GMXVEEOAASGIJA-UHFFFAOYSA-N
ID: GMXVEEOAASGIJA-UHFFFAOYSA-N
Comment: Energy0
Num peaks: 6
39.02292652 0.09104561841
45.99235466 0.2102945272
105.0334912 24.13212119
164.0454529 2.9098317
242.0560175 0.09225835457
268.0716676 72.31457883

Name: +ve in-silico MS/MS by CFM-ID for GMXVEEOAASGIJA-UHFFFAOYSA-N
ID: GMXVEEOAASGIJA-UHFFFAOYSA-N
Comment: Energy1
Num peaks: 6
51.02292652 1.219258493
105.0334912 60.6854804
146.0348882 0.9304564064
164.0454529 5.229657767
242.0560175 0.723257953
268.0716676 28.90425577

Name: +ve in-silico MS/MS by CFM-ID for GMXVEEOAASGIJA-UHFFFAOYSA-N
ID: GMXVEEOAASGIJA-UHFFFAOYSA-N
Comment: Energy2
Num peaks: 6
39.02292652 4.036567259
49.00727645 14.74645119
51.02292652 12.38553795
63.02292652 15.59138616
79.01784114 4.28429762
105.0334912 40.29284309

Name: +ve in-silico MS/MS by CFM-ID for UZIJPLRVLJWOGH-UHFFFAOYSA-N
ID: UZIJPLRVLJWOGH-UHFFFAOYSA-N
Comment: Energy0
Num peaks: 11
47.04914126 2.055692712
73.02840582 1.852076848
197.0379249 1.362975756
212.048824 1.88464874
214.064474 13.74684749
237.0692251 2.007982912
239.0848751 6.18260173
240.0437386 13.61587815
258.0543033 4.957382812
268.0750387 1.554253039
286.0856034 31.91167067

Name: +ve in-silico MS/MS by CFM-ID for UZIJPLRVLJWOGH-UHFFFAOYSA-N
ID: UZIJPLRVLJWOGH-UHFFFAOYSA-N
Comment: Energy1
Num peaks: 17
47.04914126 1.566938763
73.02840582 1.734450124
85.07602471 3.4405295
129.0658539 1.562239203
165.0480957 7.074543847
167.0637458 19.29472564
193.0430103 9.835700623
209.0379249 3.65626628
211.053575 1.762837475
212.048824 1.604118729
213.0692251 4.266546634
214.064474 4.399531026
239.0848751 6.693666476
240.0437386 6.222477894
258.0543033 2.356974875
268.0750387 2.473665492
286.0856034 2.893668829

Name: +ve in-silico MS/MS by CFM-ID for UZIJPLRVLJWOGH-UHFFFAOYSA-N
ID: UZIJPLRVLJWOGH-UHFFFAOYSA-N
Comment: Energy2
Num peaks: 31
29.03857658 0.7625934808
42.03382555 6.21854124
44.04947561 1.844610136
45.99235466 1.141288423
56.04947561 1.96707391
58.06512568 2.341493234
70.06512568 1.74777146
72.08077574 1.588264034
85.07602471 8.905617807
124.0215466 0.9275135339
129.9957258 2.725716315
132.0113759 1.47820257
134.0270259 1.091572006
148.0215466 0.7929243301
150.0371967 1.012946997
152.0528467 2.28236243
157.0066248 2.074266268
165.0480957 2.111788244
167.0637458 1.775013551
169.0066248 3.817185007
171.0222749 13.02869646
183.0222749 2.635111875
183.0586604 0.8441180465
185.0379249 1.46141711
187.053575 0.7152629304
195.0222749 1.025147475
196.0539094 2.365375245
197.0379249 4.951708199
201.0692251 0.7072057058
212.048824 1.511441019
214.064474 3.482286173

Name: +ve in-silico MS/MS by CFM-ID for KTUMHIWSDPFWFT-UHFFFAOYSA-N
ID: KTUMHIWSDPFWFT-UHFFFAOYSA-N
Comment: Energy0
Num peaks: 6
105.0698767 3.477873508
118.9914675 14.9198346
121.0071176 1.034063818
146.9863821 30.86397489
248.0693032 3.128882046
268.0755315 40.47074139

Name: +ve in-silico MS/MS by CFM-ID for KTUMHIWSDPFWFT-UHFFFAOYSA-N
ID: KTUMHIWSDPFWFT-UHFFFAOYSA-N
Comment: Energy1
Num peaks: 7
105.0698767 20.55641862
118.9914675 7.640792841
120.0807757 5.69656227
146.9863821 10.04467958
190.0285813 2.942410715
248.0693032 2.92163384
268.0755315 31.94841972

Name: +ve in-silico MS/MS by CFM-ID for KTUMHIWSDPFWFT-UHFFFAOYSA-N
ID: KTUMHIWSDPFWFT-UHFFFAOYSA-N
Comment: Energy2
Num peaks: 6
18.99785464 2.077760759
79.05422664 2.760873998
101.0008893 2.94975198
105.0698767 7.174699528
118.9914675 63.16170612
146.9863821 5.65948052

Name: +ve in-silico MS/MS by CFM-ID for RKOKREQSBUSBRK-UHFFFAOYSA-N
ID: RKOKREQSBUSBRK-UHFFFAOYSA-N
Comment: Energy0
Num peaks: 6
88.03930485 2.421751773
120.0443902 1.874465621
205.0430103 19.8112253
207.0586604 1.898163491
233.0379249 15.09307825
251.0484896 50.43625733

Name: +ve in-silico MS/MS by CFM-ID for RKOKREQSBUSBRK-UHFFFAOYSA-N
ID: RKOKREQSBUSBRK-UHFFFAOYSA-N
Comment: Energy1
Num peaks: 9
42.03382555 5.207398937
59.01275576 8.750257871
70.02874017 8.087923874
88.03930485 10.81032458
116.0342195 4.754226228
205.0430103 19.07559964
223.053575 2.864234884
233.0379249 11.69581509
251.0484896 11.20891337

Name: +ve in-silico MS/MS by CFM-ID for RKOKREQSBUSBRK-UHFFFAOYSA-N
ID: RKOKREQSBUSBRK-UHFFFAOYSA-N
Comment: Energy2
Num peaks: 22
28.01817548 2.697683812
41.00219107 1.561929901
42.03382555 11.7031394
44.04947561 1.497145562
53.99744004 1.056458865
56.0130901 3.718800059
59.01275576 5.85741925
63.02292652 0.9501098352
70.02874017 5.773380031
72.00800472 1.870606152
74.02365479 2.81496069
86.02365479 14.72044713
88.03930485 7.459270678
94.06512568 1.364515965
120.0443902 3.827099814
147.0552893 1.200601646
161.0709393 4.90435512
189.0480957 1.019167045
189.0658539 2.27995927
191.0273603 1.219869303
205.0430103 2.212153546
233.0379249 1.011719887

Name: +ve in-silico MS/MS by CFM-ID for DOUWJSBULVQEQA-UHFFFAOYSA-N
ID: DOUWJSBULVQEQA-UHFFFAOYSA-N
Comment: Energy0
Num peaks: 6
103.0542266 2.576297719
176.0164612 1.942250886
225.0732478 4.627483245
250.0684968 1.176802546
251.0525124 5.019887085
268.0790615 74.52994968

Name: +ve in-silico MS/MS by CFM-ID for DOUWJSBULVQEQA-UHFFFAOYSA-N
ID: DOUWJSBULVQEQA-UHFFFAOYSA-N
Comment: Energy1
Num peaks: 6
103.0542266 4.330216007
115.0542266 8.967355738
117.0698767 5.951705949
124.0215466 12.47980407
223.0575978 9.810374666
240.0841469 40.06492579

Name: +ve in-silico MS/MS by CFM-ID for DOUWJSBULVQEQA-UHFFFAOYSA-N
ID: DOUWJSBULVQEQA-UHFFFAOYSA-N
Comment: Energy2
Num peaks: 24
49.00727645 1.095612738
63.02292652 2.208968361
65.03857658 2.411933552
75.02292652 1.767098434
77.03857658 1.589540829
87.02292652 1.095794725
89.03857658 1.205699694
91.05422664 5.913217139
101.0385766 1.149474236
103.0542266 15.09999158
115.0542266 9.352105014
117.0698767 3.542660364
119.0855268 1.054791507
120.0443902 1.395285788
124.0215466 6.698525277
127.0542266 2.579138692
133.0106476 1.494604229
141.0334912 2.733426124
145.0106476 3.193759551
147.0262976 1.529605917
176.0164612 1.9262471
223.0575978 7.700439724
251.0525124 2.093379602
252.0477614 1.833865364

Name: +ve in-silico MS/MS by CFM-ID for VITNTCYOYIPYLQ-UHFFFAOYSA-N
ID: VITNTCYOYIPYLQ-UHFFFAOYSA-N
Comment: Energy0
Num peaks: 6
91.05422664 33.80569144
93.06987671 3.665299162
106.0651257 17.14151852
154.0321113 3.398980776
228.0841469 2.223455991
246.0947116 30.63347075

Name: +ve in-silico MS/MS by CFM-ID for VITNTCYOYIPYLQ-UHFFFAOYSA-N
ID: VITNTCYOYIPYLQ-UHFFFAOYSA-N
Comment: Energy1
Num peaks: 6
91.05422664 70.45308266
93.06987671 1.68931355
106.0651257 12.12517098
108.0807757 2.132732226
139.0212123 1.242771382
141.0368623 4.591511675

Name: +ve in-silico MS/MS by CFM-ID for VITNTCYOYIPYLQ-UHFFFAOYSA-N
ID: VITNTCYOYIPYLQ-UHFFFAOYSA-N
Comment: Energy2
Num peaks: 9
49.00727645 2.218058338
51.02292652 2.810664199
63.02292652 4.206085724
65.03857658 7.576757179
75.02292652 4.737383002
79.05422664 4.013996421
91.05422664 44.81319929
93.06987671 3.950659363
106.0651257 7.156801143

Name: +ve in-silico MS/MS by CFM-ID for QHLZDLMJVIYMQD-UHFFFAOYSA-N
ID: QHLZDLMJVIYMQD-UHFFFAOYSA-N
Comment: Energy0
Num peaks: 6
185.0960915 4.796176749
187.0212123 2.284424345
204.0477614 12.12849133
212.1069905 5.873334324
229.0681625 29.47291791
246.0947116 39.29139817

Name: +ve in-silico MS/MS by CFM-ID for QHLZDLMJVIYMQD-UHFFFAOYSA-N
ID: QHLZDLMJVIYMQD-UHFFFAOYSA-N
Comment: Energy1
Num peaks: 9
145.0647913 3.92313623
170.0600403 3.646254969
172.0756904 4.072721863
187.0212123 10.78023497
189.0368623 12.32400172
204.0477614 22.47346078
212.1069905 7.060789999
229.0681625 9.872358486
246.0947116 8.739360583

Name: +ve in-silico MS/MS by CFM-ID for QHLZDLMJVIYMQD-UHFFFAOYSA-N
ID: QHLZDLMJVIYMQD-UHFFFAOYSA-N
Comment: Energy2
Num peaks: 27
39.02292652 1.25763797
43.05422664 1.998946798
49.00727645 2.744412006
51.02292652 1.19644446
101.0385766 3.274574148
115.0542266 7.284328182
128.0494756 0.9544835035
133.0106476 1.380111461
142.0651257 1.088414831
145.0647913 3.139137186
150.0371967 1.244199427
154.0651257 2.483602926
157.0106476 1.783526263
159.0262976 6.067292416
162.0371967 1.194783763
170.0600403 2.207093076
171.0262976 3.459303374
172.0756904 2.999707614
174.0371967 1.757879488
176.0528467 7.133503976
185.0960915 2.77201934
187.0212123 13.5710125
188.0528467 1.743998653
189.0368623 1.246180135
190.0321113 1.429171029
204.0477614 4.014915408
229.0681625 1.052909955

Name: +ve in-silico MS/MS by CFM-ID for JYZGGQKQOOFWRN-UHFFFAOYSA-N
ID: JYZGGQKQOOFWRN-UHFFFAOYSA-N
Comment: Energy0
Num peaks: 6
58.06512568 1.195144849
206.092403 1.213550207
239.0848751 8.453009816
268.0750387 3.127884591
270.0543033 7.209743716
286.0856034 69.52200837

Name: +ve in-silico MS/MS by CFM-ID for JYZGGQKQOOFWRN-UHFFFAOYSA-N
ID: JYZGGQKQOOFWRN-UHFFFAOYSA-N
Comment: Energy1
Num peaks: 17
44.04947561 1.231509891
58.06512568 2.414374365
159.0916748 3.331709618
161.1073248 2.121555851
184.0062905 1.56798091
188.0818384 1.585335367
190.0974884 1.294203472
196.042676 1.855799631
204.076753 2.753400624
206.092403 6.330496375
225.0328396 1.046201048
237.0692251 4.182415199
239.0848751 20.53891838
243.0434043 3.904300876
250.064474 3.668983154
268.0750387 11.12371582
286.0856034 12.03889703

Name: +ve in-silico MS/MS by CFM-ID for JYZGGQKQOOFWRN-UHFFFAOYSA-N
ID: JYZGGQKQOOFWRN-UHFFFAOYSA-N
Comment: Energy2
Num peaks: 31
42.03382555 2.93733346
44.04947561 2.638098611
52.01817548 1.668124961
56.04947561 3.965468329
58.06512568 2.172527164
85.07602471 1.730217699
87.09167477 1.256647752
109.0760247 1.339766985
129.0004768 3.003971873
133.0760247 1.487378052
135.0916748 5.017448554
147.0916748 1.645452461
159.0916748 1.29669037
163.0502039 3.04060228
170.0270259 2.151062123
172.042676 1.145707379
177.0658539 1.186865877
178.0611029 1.500053624
180.076753 1.258144806
184.0062905 1.291187765
184.042676 1.478504554
190.0974884 1.732399903
192.076753 2.058908245
194.092403 1.310468813
199.053575 1.385379464
206.092403 2.493785934
211.053575 1.247170639
227.0121041 1.234545332
229.0277542 1.543161219
241.0277542 1.400344745
243.0434043 1.52955058

Name: +ve in-silico MS/MS by CFM-ID for WFJCSNHPYGESIO-UHFFFAOYSA-N
ID: WFJCSNHPYGESIO-UHFFFAOYSA-N
Comment: Energy0
Num peaks: 6
91.05422664 9.14624834
109.0647913 10.35394696
112.0557039 7.652485549
135.0440559 3.773105224
138.0349684 14.9376847
246.0924833 46.84096176

Name: +ve in-silico MS/MS by CFM-ID for WFJCSNHPYGESIO-UHFFFAOYSA-N
ID: WFJCSNHPYGESIO-UHFFFAOYSA-N
Comment: Energy1
Num peaks: 6
91.05422664 38.76547102
109.0647913 10.67852157
112.0557039 8.589822062
135.0440559 4.646631956
138.0349684 21.3382141
246.0924833 8.017752363

Name: +ve in-silico MS/MS by CFM-ID for WFJCSNHPYGESIO-UHFFFAOYSA-N
ID: WFJCSNHPYGESIO-UHFFFAOYSA-N
Comment: Energy2
Num peaks: 17
49.00727645 2.191947768
51.02292652 2.170959165
63.02292652 3.937648513
65.03857658 2.924397866
78.03382555 1.43672132
79.05422664 2.100833021
81.0135047 4.023563734
83.02915477 6.39841479
85.04480483 7.926896073
91.05422664 17.86327139
97.04480483 1.615838771
104.0130901 1.888114673
107.0491413 1.294201734
112.0557039 10.71766443
120.0443902 1.603156985
122.0400538 1.332699315
138.0349684 11.53799917

Name: +ve in-silico MS/MS by CFM-ID for KXSMENBYQORPAK-UHFFFAOYSA-N
ID: KXSMENBYQORPAK-UHFFFAOYSA-N
Comment: Energy0
Num peaks: 6
81.0334912 2.437737195
98.0600403 3.860123715
149.0404509 29.00816689
178.067 2.625535144
228.08265 1.466379236
246.0932147 54.17627234

Name: +ve in-silico MS/MS by CFM-ID for KXSMENBYQORPAK-UHFFFAOYSA-N
ID: KXSMENBYQORPAK-UHFFFAOYSA-N
Comment: Energy1
Num peaks: 10
81.0334912 8.32399346
98.0600403 5.615376234
131.0298862 9.711837264
149.0404509 15.62642219
196.0564353 1.602169146
200.070605 1.687311363
200.0877354 2.53727323
210.0720853 14.02076188
228.08265 16.22334428
246.0932147 4.85242805

Name: +ve in-silico MS/MS by CFM-ID for KXSMENBYQORPAK-UHFFFAOYSA-N
ID: KXSMENBYQORPAK-UHFFFAOYSA-N
Comment: Energy2
Num peaks: 12
39.02292652 2.396891386
49.00727645 2.120276691
51.02292652 2.426188595
53.03857658 2.803279552
79.01784114 3.794527973
81.0334912 6.534919115
89.00219107 6.044128415
95.02988619 3.395349113
105.0334912 2.898418507
107.0298862 11.47255025
123.0611863 3.582952715
149.0404509 34.05545727

Name: +ve in-silico MS/MS by CFM-ID for HIEOOELYHRNYSJ-UHFFFAOYSA-N
ID: HIEOOELYHRNYSJ-UHFFFAOYSA-N
Comment: Energy0
Num peaks: 6
15.02292652 0.437937149
71.01275576 0.03897036694
98.03488817 0.0580733718
126.0298028 0.01573913278
223.0574145 0.0789659397
251.0523291 99.34805418

Name: +ve in-silico MS/MS by CFM-ID for HIEOOELYHRNYSJ-UHFFFAOYSA-N
ID: HIEOOELYHRNYSJ-UHFFFAOYSA-N
Comment: Energy1
Num peaks: 6
71.01275576 1.144817778
98.02365479 0.9179684959
98.03488817 1.466899041
126.0298028 5.85790571
154.0247174 4.088492148
251.0523291 81.00336409

Name: +ve in-silico MS/MS by CFM-ID for HIEOOELYHRNYSJ-UHFFFAOYSA-N
ID: HIEOOELYHRNYSJ-UHFFFAOYSA-N
Comment: Energy2
Num peaks: 10
15.02292652 7.597941607
41.00219107 6.950519541
68.02432348 3.024587346
70.02874017 18.57616389
71.01275576 10.95666044
98.02365479 3.916721368
98.03488817 13.00675453
126.0185694 2.205310191
126.0298028 2.637289863
251.0523291 12.83605162

Name: +ve in-silico MS/MS by CFM-ID for LIJMRRGETTVLFW-UHFFFAOYSA-N
ID: LIJMRRGETTVLFW-UHFFFAOYSA-N
Comment: Energy0
Num peaks: 6
39.02292652 0.1059867775
45.99235466 0.2658136679
63.02292652 0.04735550593
195.0552893 0.0659112127
242.0560175 0.1155083734
268.0716676 99.23639496

Name: +ve in-silico MS/MS by CFM-ID for LIJMRRGETTVLFW-UHFFFAOYSA-N
ID: LIJMRRGETTVLFW-UHFFFAOYSA-N
Comment: Energy1
Num peaks: 6
53.03857658 0.6892266968
195.0552893 0.8446114691
197.0709393 0.4480839487
240.0403675 0.5595666953
242.0560175 2.490893914
268.0716676 91.66160538

Name: +ve in-silico MS/MS by CFM-ID for LIJMRRGETTVLFW-UHFFFAOYSA-N
ID: LIJMRRGETTVLFW-UHFFFAOYSA-N
Comment: Energy2
Num peaks: 12
39.02292652 9.023276659
45.99235466 1.811631417
49.00727645 4.093151162
51.02292652 9.292598475
63.02292652 24.41503008
91.05422664 4.252835183
119.0603746 1.757392247
193.0396392 3.436805656
195.0552893 6.333699217
197.0709393 1.908424062
242.0560175 2.753311638
268.0716676 12.21682474

Name: +ve in-silico MS/MS by CFM-ID for LWTHWLRFHYLQBA-UHFFFAOYSA-N
ID: LWTHWLRFHYLQBA-UHFFFAOYSA-N
Comment: Energy0
Num peaks: 6
109.0284058 6.589338568
111.0440559 0.5461725666
125.0152543 9.104989583
215.0702706 0.7549209659
233.0363837 9.078823466
251.0469483 68.14287604

Name: +ve in-silico MS/MS by CFM-ID for LWTHWLRFHYLQBA-UHFFFAOYSA-N
ID: LWTHWLRFHYLQBA-UHFFFAOYSA-N
Comment: Energy1
Num peaks: 13
39.02292652 5.087020807
41.00219107 1.725369946
43.01784114 2.676514115
43.05422664 1.916849656
65.03857658 1.547068996
109.0284058 8.528213336
125.0152543 21.07407953
189.0101689 3.983747207
191.025819 3.970825048
207.0207336 2.054589416
209.0363837 2.369858038
233.0363837 6.228011952
251.0469483 19.41857977

Name: +ve in-silico MS/MS by CFM-ID for LWTHWLRFHYLQBA-UHFFFAOYSA-N
ID: LWTHWLRFHYLQBA-UHFFFAOYSA-N
Comment: Energy2
Num peaks: 14
39.02292652 2.706225237
41.03857658 1.659453336
49.00727645 1.698524858
57.0334912 4.008966985
63.02292652 4.393218637
65.03857658 7.495328368
84.98395416 1.757400772
91.01784114 5.088409363
93.0334912 3.053573757
98.99960423 2.572110375
108.9839542 3.984445551
109.0284058 7.013834508
113.0152543 1.42707681
125.0152543 33.32587396

Name: +ve in-silico MS/MS by CFM-ID for PDWKNFYMFRCSNK-UHFFFAOYSA-N
ID: PDWKNFYMFRCSNK-UHFFFAOYSA-N
Comment: Energy0
Num peaks: 6
105.0334912 3.659566863
145.0647913 1.600090446
190.0321113 2.069796667
250.0684968 10.35754684
251.0525124 20.97638952
268.0790615 54.61827392

Name: +ve in-silico MS/MS by CFM-ID for PDWKNFYMFRCSNK-UHFFFAOYSA-N
ID: PDWKNFYMFRCSNK-UHFFFAOYSA-N
Comment: Energy1
Num peaks: 9
40.01817548 2.589076641
42.03382555 14.27370698
105.0334912 13.20092161
148.0215466 6.195032806
162.0371967 11.36273684
164.0528467 2.92067613
227.0525124 4.940150372
250.0684968 3.249268172
268.0790615 22.48674846

Name: +ve in-silico MS/MS by CFM-ID for PDWKNFYMFRCSNK-UHFFFAOYSA-N
ID: PDWKNFYMFRCSNK-UHFFFAOYSA-N
Comment: Energy2
Num peaks: 22
39.02292652 7.060237033
40.01817548 2.413409523
42.03382555 1.199482268
49.00727645 4.675831437
51.02292652 3.314036048
63.02292652 4.948295406
79.05422664 1.355638843
101.0385766 1.686829402
103.0542266 2.352776861
105.0334912 9.946249332
116.0494756 4.727691141
118.0651257 2.891740639
125.0385766 5.65926925
127.0542266 3.4983396
146.0058965 1.522177103
147.0262976 7.096789673
148.0215466 4.895466542
162.0371967 4.294547699
173.0055622 1.539751183
188.0164612 1.016462746
190.0321113 1.016760966
250.0684968 3.539494129

Name: +ve in-silico MS/MS by CFM-ID for UYJMUJDUHKHZTK-UHFFFAOYSA-N
ID: UYJMUJDUHKHZTK-UHFFFAOYSA-N
Comment: Energy0
Num peaks: 6
97.01064758 3.71730875
148.0756904 3.600271455
215.0525124 2.496976259
217.0681625 14.23802943
229.0681625 2.483524324
246.0947116 54.505742

Name: +ve in-silico MS/MS by CFM-ID for UYJMUJDUHKHZTK-UHFFFAOYSA-N
ID: UYJMUJDUHKHZTK-UHFFFAOYSA-N
Comment: Energy1
Num peaks: 21
44.04947561 1.220667185
49.00727645 1.595420129
51.02292652 2.737637976
97.01064758 5.812439692
107.0491413 1.241171241
109.0106476 3.144693417
111.0262976 2.756491995
117.0334912 3.152542286
119.0491413 11.87391852
121.0647913 4.493562738
132.0443902 1.66258206
134.0600403 3.266313845
136.0756904 5.903491113
148.0756904 12.0214226
184.0756904 2.010894423
188.1069905 1.110269014
204.0841469 1.952098081
217.0681625 1.164516531
229.0681625 1.282460566
230.0634114 1.640217355
246.0947116 10.89988847

Name: +ve in-silico MS/MS by CFM-ID for UYJMUJDUHKHZTK-UHFFFAOYSA-N
ID: UYJMUJDUHKHZTK-UHFFFAOYSA-N
Comment: Energy2
Num peaks: 31
25.00727645 1.44951437
27.02292652 0.8047452007
39.02292652 1.296089899
49.00727645 8.39173896
51.02292652 8.562698923
53.03857658 11.26395204
59.08552677 1.167990966
75.02292652 1.083144385
77.03857658 1.007019277
97.01064758 5.048451089
107.0491413 2.623876362
109.0106476 3.771427875
111.0262976 4.149661368
113.0419477 1.181059595
117.0334912 1.548086896
119.0491413 4.928016137
120.0807757 0.8448871195
121.0647913 1.688885262
130.0651257 0.8050521069
131.0491413 3.342460092
133.0647913 1.894439035
145.0647913 0.7110642155
148.0756904 0.8436304934
158.0600403 0.7830558435
187.0575978 0.9862170567
189.0732478 1.223101063
200.0528467 0.7965863498
201.0368623 1.377810513
203.0525124 0.7447260783
204.0841469 0.8993589734
230.0634114 1.216692937

Name: +ve in-silico MS/MS by CFM-ID for GYCSRRWSJQIXGE-UHFFFAOYSA-N
ID: GYCSRRWSJQIXGE-UHFFFAOYSA-N
Comment: Energy0
Num peaks: 6
91.05422664 4.325103274
139.0012258 2.582734856
141.0168758 1.719413279
258.0747251 32.22448885
266.0746448 2.645283067
286.0808731 50.39563873

Name: +ve in-silico MS/MS by CFM-ID for GYCSRRWSJQIXGE-UHFFFAOYSA-N
ID: GYCSRRWSJQIXGE-UHFFFAOYSA-N
Comment: Energy1
Num peaks: 6
91.05422664 20.68383727
150.0371967 7.261889232
167.0073738 2.355265374
258.0747251 2.875411729
266.0746448 2.316128909
286.0808731 46.6399747

Name: +ve in-silico MS/MS by CFM-ID for GYCSRRWSJQIXGE-UHFFFAOYSA-N
ID: GYCSRRWSJQIXGE-UHFFFAOYSA-N
Comment: Energy2
Num peaks: 15
65.03857658 1.218770394
75.02292652 2.911369249
91.05422664 28.91499005
93.06987671 2.575579528
97.04480483 1.639982453
109.0448048 2.257424995
118.0651257 4.418311543
122.0400538 5.661573054
139.0012258 15.7664996
141.0168758 4.697131821
146.0712737 2.358439761
149.0167956 1.218069646
156.0277749 1.466316217
163.0324456 1.413257393
258.0747251 3.981766223

Name: +ve in-silico MS/MS by CFM-ID for HDPUBNMJMVDMBW-UHFFFAOYSA-N
ID: HDPUBNMJMVDMBW-UHFFFAOYSA-N
Comment: Energy0
Num peaks: 6
107.0491413 3.051166342
112.0557039 4.062268847
135.0440559 19.79463747
226.086255 3.06136228
228.0819186 2.439103518
246.0924833 62.85725611

Name: +ve in-silico MS/MS by CFM-ID for HDPUBNMJMVDMBW-UHFFFAOYSA-N
ID: HDPUBNMJMVDMBW-UHFFFAOYSA-N
Comment: Energy1
Num peaks: 6
107.0491413 5.450722104
112.0557039 5.207121768
135.0440559 47.03236862
138.0349684 3.975560761
228.0819186 2.259341201
246.0924833 18.55662979

Name: +ve in-silico MS/MS by CFM-ID for HDPUBNMJMVDMBW-UHFFFAOYSA-N
ID: HDPUBNMJMVDMBW-UHFFFAOYSA-N
Comment: Energy2
Num peaks: 17
49.00727645 4.120510638
51.02292652 2.02145073
65.03857658 9.614533936
67.05422664 2.0196788
79.05422664 7.207140853
81.0334912 2.129760356
89.00219107 1.24739296
91.01784114 8.752924643
91.05422664 2.18570562
93.0334912 4.183403184
105.0334912 2.417911138
107.0127558 1.234897433
107.0491413 13.45151074
117.0334912 4.654615935
133.0284058 2.689856661
135.0440559 10.3359568
138.0349684 2.585865878

Name: +ve in-silico MS/MS by CFM-ID for GDFNRQKQFJWQJG-UHFFFAOYSA-N
ID: GDFNRQKQFJWQJG-UHFFFAOYSA-N
Comment: Energy0
Num peaks: 6
107.0491413 3.04608921
112.0557039 4.045310123
135.0440559 19.76175985
226.086255 3.056171109
228.0819186 2.434957181
246.0924833 62.71019389

Name: +ve in-silico MS/MS by CFM-ID for GDFNRQKQFJWQJG-UHFFFAOYSA-N
ID: GDFNRQKQFJWQJG-UHFFFAOYSA-N
Comment: Energy1
Num peaks: 6
107.0491413 5.392455594
112.0557039 5.086958591
135.0440559 46.48957308
138.0349684 3.888347913
228.0819186 2.231891722
246.0924833 18.22840347

Name: +ve in-silico MS/MS by CFM-ID for GDFNRQKQFJWQJG-UHFFFAOYSA-N
ID: GDFNRQKQFJWQJG-UHFFFAOYSA-N
Comment: Energy2
Num peaks: 16
49.00727645 4.090403902
51.02292652 2.03116538
65.03857658 9.546488255
67.05422664 2.029378234
79.05422664 7.241531226
81.0334912 2.139964764
91.01784114 8.759743549
91.05422664 2.196135169
93.0334912 4.203453051
105.0334912 2.429448704
107.0491413 13.51708257
112.0557039 1.451923128
117.0334912 4.676826403
133.0284058 2.703431646
135.0440559 10.35681063
138.0349684 2.929283198

Name: +ve in-silico MS/MS by CFM-ID for XTFZMGVFMVEDBF-UHFFFAOYSA-N
ID: XTFZMGVFMVEDBF-UHFFFAOYSA-N
Comment: Energy0
Num peaks: 6
19.01784114 0.7443651026
129.0447246 1.978900113
221.0709393 4.803963953
241.0607686 0.9099555133
250.0611029 2.2936892
268.0716676 85.12436204

Name: +ve in-silico MS/MS by CFM-ID for XTFZMGVFMVEDBF-UHFFFAOYSA-N
ID: XTFZMGVFMVEDBF-UHFFFAOYSA-N
Comment: Energy1
Num peaks: 8
55.01784114 1.726412546
129.0447246 5.653401895
183.0552893 2.005807759
221.0709393 14.69515399
240.076753 2.503716223
241.0607686 3.72757108
250.0611029 26.50667294
268.0716676 23.37976594

Name: +ve in-silico MS/MS by CFM-ID for XTFZMGVFMVEDBF-UHFFFAOYSA-N
ID: XTFZMGVFMVEDBF-UHFFFAOYSA-N
Comment: Energy2
Num peaks: 31
39.02292652 1.111052441
41.00219107 1.161170184
51.02292652 2.10599921
53.00219107 1.332051569
53.99744004 2.568693545
56.0130901 1.395428985
63.02292652 1.491694579
72.00800472 3.436493693
76.01817548 1.844506529
78.03382555 1.14977701
88.01817548 2.466020044
90.03382555 1.960093617
96.00800472 1.112615645
98.02365479 1.914568634
104.0494756 2.38439988
110.0236548 3.05405493
112.0029193 1.106688556
122.0236548 1.944581989
129.0447246 12.2618869
141.0447246 3.837085131
143.0603746 3.612035511
153.0447246 1.462109519
155.0603746 4.26930202
167.0603746 1.166713891
177.0447246 1.329846178
179.0603746 1.179407042
198.0661883 1.46613132
212.0454529 1.561681354
214.0611029 1.375930746
240.076753 1.388674988
241.0607686 1.48937432

Name: +ve in-silico MS/MS by CFM-ID for CEBNNRHMGDZBBL-UHFFFAOYSA-N
ID: CEBNNRHMGDZBBL-UHFFFAOYSA-N
Comment: Energy0
Num peaks: 6
147.0552893 1.179084769
239.081504 2.634315984
241.0607686 4.798093451
268.0716676 2.625067443
269.0556832 40.0197498
286.0822323 42.73259257

Name: +ve in-silico MS/MS by CFM-ID for CEBNNRHMGDZBBL-UHFFFAOYSA-N
ID: CEBNNRHMGDZBBL-UHFFFAOYSA-N
Comment: Energy1
Num peaks: 9
222.0549549 6.627784141
225.0658539 2.688839292
239.081504 3.579931614
241.0607686 10.8947745
243.0764186 4.426620439
251.0451185 8.86133144
268.0716676 8.401606487
269.0556832 29.54659513
286.0822323 5.43337119

Name: +ve in-silico MS/MS by CFM-ID for CEBNNRHMGDZBBL-UHFFFAOYSA-N
ID: CEBNNRHMGDZBBL-UHFFFAOYSA-N
Comment: Energy2
Num peaks: 31
39.02292652 0.9870086528
41.00219107 1.192923375
51.02292652 5.720248133
53.00219107 0.8573922811
53.99744004 1.774723246
56.0130901 0.863108201
63.02292652 1.581412059
72.00800472 4.49418548
78.03382555 1.316120929
98.02365479 1.359884926
104.0494756 4.964127083
105.0334912 2.768249385
110.0236548 1.362490433
112.0029193 1.567148666
116.0494756 1.637234775
122.0236548 1.22272146
144.0443902 1.02057507
147.0552893 4.354188998
159.0552893 1.312954636
161.0709393 1.299580194
170.0600403 0.9519185218
173.0709393 2.281541151
187.0502039 1.647658794
189.0658539 0.852945087
213.0658539 2.083775654
215.0451185 4.013804749
216.076753 1.055339813
222.0549549 1.305590835
225.0658539 1.197674833
241.0607686 6.855331
269.0556832 2.866415683

Name: +ve in-silico MS/MS by CFM-ID for KXJHGMDAYKEQIY-UHFFFAOYSA-N
ID: KXJHGMDAYKEQIY-UHFFFAOYSA-N
Comment: Energy0
Num peaks: 12
81.0334912 1.283838607
83.04914126 1.317723939
93.0334912 1.36359405
121.0284058 1.595856341
131.0273603 2.420727928
164.0342195 3.296506561
183.0222749 2.201434862
207.0222749 1.689653477
221.0379249 1.264805289
223.0171895 3.853742678
233.0379249 1.788829136
251.0484896 58.76357857

Name: +ve in-silico MS/MS by CFM-ID for KXJHGMDAYKEQIY-UHFFFAOYSA-N
ID: KXJHGMDAYKEQIY-UHFFFAOYSA-N
Comment: Energy1
Num peaks: 30
44.04947561 4.778335559
59.99024648 1.501897309
81.0334912 1.632328495
88.02154661 1.551839257
91.01784114 6.236898795
93.0334912 4.882675462
103.0324456 1.876057288
119.0127558 6.311539885
136.0393049 8.6498405
140.0164612 1.079805494
154.9909748 1.207744716
164.0342195 1.751114087
164.070605 2.245205838
166.9909748 1.172484798
169.0066248 0.9717213959
177.9957258 2.128329856
178.9909748 1.110548834
180.0113759 1.863551799
181.0066248 1.30835681
183.0222749 2.525130547
205.0066248 1.246167263
205.9906404 4.151130517
207.0222749 0.8987910114
208.0062905 1.999117946
217.0607686 0.9966650796
219.0222749 1.615801544
223.0171895 5.005292958
223.053575 2.414896222
235.0171895 1.98979631
251.0484896 5.448430497

Name: +ve in-silico MS/MS by CFM-ID for KXJHGMDAYKEQIY-UHFFFAOYSA-N
ID: KXJHGMDAYKEQIY-UHFFFAOYSA-N
Comment: Energy2
Num peaks: 25
28.01817548 0.9349816012
44.0130901 3.876378853
44.04947561 4.984185665
44.97934745 0.6788493044
48.04439023 0.9850924608
49.00727645 4.850972333
51.02292652 1.751619456
59.99024648 5.567941167
63.02292652 1.428495799
81.0334912 0.9696086537
85.96951104 0.7837563864
88.02154661 1.414935321
91.01784114 6.045605875
93.0334912 4.275416962
99.00114552 5.056093911
101.0167956 6.055405188
102.9960601 3.24514865
103.0324456 7.430723633
105.0334912 1.665264322
111.9851611 0.7273691189
119.0127558 2.408104127
126.9960601 10.6240005
129.0117102 2.429162033
136.0393049 1.029448046
164.0342195 1.402982382

Name: +ve in-silico MS/MS by CFM-ID for CHWBZQVEEZKJSL-UHFFFAOYSA-N
ID: CHWBZQVEEZKJSL-UHFFFAOYSA-N
Comment: Energy0
Num peaks: 6
162.0549549 3.132127355
164.070605 3.863096712
218.0634114 1.991022321
258.058326 1.705797218
268.0790615 7.251887747
286.0896262 66.64458651

Name: +ve in-silico MS/MS by CFM-ID for CHWBZQVEEZKJSL-UHFFFAOYSA-N
ID: CHWBZQVEEZKJSL-UHFFFAOYSA-N
Comment: Energy1
Num peaks: 15
39.02292652 1.524377563
44.04947561 1.93950768
69.0334912 2.702492116
95.01275576 2.655643824
174.0371967 14.94486105
176.0528467 9.36402504
190.0684968 6.127723661
192.0841469 1.543615904
218.0634114 2.960707466
254.0634114 3.282158541
258.058326 2.144754519
258.0947116 5.214166065
268.0790615 4.818335597
270.058326 3.447445451
286.0896262 18.4675071

Name: +ve in-silico MS/MS by CFM-ID for CHWBZQVEEZKJSL-UHFFFAOYSA-N
ID: CHWBZQVEEZKJSL-UHFFFAOYSA-N
Comment: Energy2
Num peaks: 31
29.03857658 1.449897478
39.02292652 3.187935176
[truncated: 656,316 more chars]
