# Supplementary material for: Ion mobility collision cross-section atlas for known and unknown metabolite annotation in untargeted metabolomics
Source: Nat Commun. 2020 Aug 28;11:4334. doi: 10.1038/s41467-020-18171-8 (PMC7455731; doi:10.1038/s41467-020-18171-8)
Supplement: Supplementary file 8 — Supplementary Data 5 [file 41467_2020_18171_MOESM8_ESM.zip › 01_positive_mode/L0800/cfmid_result.txt]

1 0.3 NHUHCSRWZMLRLA-UHFFFAOYSA-N CC1=C(ON=C1C)NS(=O)(=O)C2=CC=C(C=C2)N
2 0.3 NIEUIHBLVTWRIS-UHFFFAOYSA-N CC1=CC(NS(=O)(=O)C2=CC=C(N)C=C2)=NOC1
3 0.3 BTWNKPNDKBRQRN-UHFFFAOYSA-N CC1=C(NS(=O)(=O)C2=CC=C(N)C=C2)C(C)=NO1
4 0.21428571 RSIISTGSENSBCD-UHFFFAOYSA-N C=CC(=O)NCCSC(=O)c1ccc2c(c1)cccc2
5 0.2 JRNFDAGFYMJPGU-UHFFFAOYSA-N Nc1ccc(cc1)S(=O)(=O)N(c1noc(c1)C)C
6 0.2 RSWFIMRJONNCQJ-UHFFFAOYSA-N CCC1=NOC(NS(=O)(=O)C2=CC=C(N)C=C2)=C1
7 0.2 DAUFGBIKKGOPJA-UHFFFAOYSA-N Nc1ccc(cc1)S(=O)(=O)Nc1noc(c1C)C
8 0.19047619 GATDPWDCVFWBAS-UHFFFAOYSA-N CC(NC(=O)C(C)(C)OC1=CC=C(Cl)C=C1)C(O)=O
9 0.16666667 NXDCMSUDSZBDHG-UHFFFAOYSA-N CNCc1cn(c(=S)nc1O)C1OC2C(C1OC2)O
10 0.1 JYZGGQKQOOFWRN-UHFFFAOYSA-N CS(=O)(=O)C1=CC(=C(C=C1)N1CCNCC1)[N+]([O-])=O
11 0.1 CYFLXLSBHQBMFT-UHFFFAOYSA-N CC1=C(C)N=C(NS(=O)(=O)C2=CC=C(N)C=C2)O1
12 0.1 WLSIKKIRVNADBD-UHFFFAOYSA-N CC(C)N=C(O)SC1=CC2=CC=CC=C2C=C1
13 0.1 ICVBGBUGQBOVQR-UHFFFAOYSA-N NC1=C(C=CC=N1)S(=O)(=O)OC1=CC=CC=C1
14 0.1 VJKJAOWJMHUHQN-UHFFFAOYSA-N CC1=C(C(C)=NO1)S(=O)(=O)N1CCNCC1
15 0.1 KVHWJOULIZFALZ-UHFFFAOYSA-N OC1=CC=C(C=C1)S(=O)(=O)NC1=CC=NC=C1
16 0.1 NANSEMNYDSVDBY-UHFFFAOYSA-N O=C1N(CCCC#N)S(=O)(=O)C2=CC=CC=C12
17 0.1 ZWPPWOQYLHJZDZ-UHFFFAOYSA-N CN(C)C(=O)C1=CC=C(S1)C1=CC=C(C)C=C1
18 0.1 QBTAKXGRNZAWOP-UHFFFAOYSA-N O=CC1OC(OC(C#N)(C)C)C(C(C1O)O)O
19 0.1 GPTQGMNPOATBOD-UHFFFAOYSA-N OCC1OC(OC(C#N)(C)C)C(C(C1=O)O)O
20 0.1 HWCOYNXYDYSODI-UHFFFAOYSA-N OCC1OC(OC(C#N)(C)C)C(C(=O)C1O)O
21 0.1 GMUHPNVTUKMDDD-UHFFFAOYSA-N OCC1OC(OC(C#N)(C)C)C(=O)C(C1O)O
22 0.1 PXJCLNPAGNIXTJ-UHFFFAOYSA-N CS(=O)(=O)C1=C(C=C(C=C1)N1CCNCC1)[N+]([O-])=O
23 0.1 RJWBXEQMPGFCND-UHFFFAOYSA-N CS(=O)(=O)C1=CC(N2CCNCC2)=C(C=C1)[N+]([O-])=O
24 0.1 YXJJGNYNLNDAFN-UHFFFAOYSA-N COC1=CC=C(CSC2=CN=C(C)C=C2)C=C1
25 0.1 RFRLNWTVWORTSJ-UHFFFAOYSA-N O=C1CC=NC2=C1C=CC1=CC3=CC=CC=C3C=C21
26 0.1 BVXQKNPVJURLCC-UHFFFAOYSA-N [O-][N+](=O)C1=CC2=C(C=C1)N(CC1=CC=CC=N1)C(=O)CO2
27 0.1 WUKGYTSINZSRRG-UHFFFAOYSA-N [O-][N+](=O)C1=CC2=C(OCC(=O)N2CC2=CC=CC=N2)C=C1
28 0.1 SHXLELZKHGOXQX-UHFFFAOYSA-N NCCN1C(=O)C2=CC=CC3=C(C=CC(C1=O)=C23)N(=O)=O
29 0.1 NFUCNAREVSTFNC-UHFFFAOYSA-N OC(=O)CC1N=C(S)N(C1=O)C1=CC=CC=C1
30 0.1 NZRLNKZLIRFCOH-UHFFFAOYSA-N CCCN=C(O)SC1=CC2=CC=CC=C2C=C1
31 0.095238095 GSTRHSVGBPNIJV-UHFFFAOYSA-N OCC1OC(OC(C#N)(C)C)C(C(=C1O)O)O
32 0.095238095 WUYWGWLOCRQXAJ-UHFFFAOYSA-N OCC1OC(OC(C#N)(C)C)C(=C(C1O)O)O
33 0.095238095 DMXIORUGSYPMCB-UHFFFAOYSA-N NCCCNC1=C(C=C(N)C=C1)S(O)(=O)=O
34 0.090909091 DBRWANAQMUPTPJ-HOTMZDKISA-N OCC1OC(OCC(=C)C#N)C(O)C(O)C1O
35 0.088888889 PRXAIRHZCNQSSY-UHFFFAOYSA-N CSCC=CC(=NO)SCC(C(=O)O)N
36 0.086956522 DXQHZBQHJARQIC-UHFFFAOYSA-N NOC(=C(C(=O)C)C)NS(=O)(=O)c1ccc(cc1)N
37 0.083333333 RZYFOWJNDAWUGG-UHFFFAOYSA-N CC1=NC(=O)CC(C1C(O)=O)C1=C(F)C=C(F)C=C1
38 0.083333333 HVUNEICOGCOCHG-UHFFFAOYSA-N NC(=O)CCC(NS(=O)(=O)C1=CC=CC=C1)C(N)=O
39 0.083333333 NHCPYBTZNTVGGP-UHFFFAOYSA-N CNC(C(c1ccccc1)OP(=O)(O)O)C
40 0.083333333 HVUNEICOGCOCHG-UHFFFAOYSA-N NC(=O)CCC(NS(=O)(=O)C1=CC=CC=C1)C(N)=O
41 0.076923077 FDPFTRGYKPPNFR-UHFFFAOYSA-N CCCCNC(=O)N1SC(OCC)=NC1=O
42 0.074074074 IIXIRQXPYFHCEY-UHFFFAOYSA-N CCCCOC1=NC(=O)N(S1)C(=O)NCC
43 0.074074074 XMIWHFIXPQXHBE-UHFFFAOYSA-N COCCN=C1SSC(=O)N1CCOC
44 0.074074074 OBWVRRCJOZZJLO-UHFFFAOYSA-N OCC1CCN(CC1)C1=NN=C(S1)C(F)(F)F
45 0.068965517 CWYKOOWARVEXJP-UHFFFAOYSA-N CCC=NC(=O)OC1=CC=CC=C1OC(CCl)OC
46 0.064516129 KSMAYQKRLICZLM-UHFFFAOYSA-N O=CCCC(C(=O)OC)NC(=O)CCC(=O)O
47 0.0625 BLBGHTYKJJQXEJ-UHFFFAOYSA-N O=C(CCC(=O)O)NCCCCC(=O)C(=O)O
48 0 TVNAALNMYCWQJK-UHFFFAOYSA-N c1ccc2c(c1)C1OC1c1c2cc2ccccc2n1
49 0 FCMZIWICVLPRAH-UHFFFAOYSA-N C1=CC23C(C=C1)(O2)C=Cc1c3cc2ccccc2n1
50 0 HQCFMZWDDYRYGT-UHFFFAOYSA-N C1=CC2=Nc3c(C4C2(C=C1)O4)c1ccccc1cc3
51 0 NYSADVFRDJXGCL-UHFFFAOYSA-N c1ccc2c(c1)c1cc3c(nc1cc2)C=CC1C3O1
52 0 JBYGXZFZCGAZQL-UHFFFAOYSA-N c1ccc2c(c1)c1cc3C=CC4C(c3nc1cc2)O4
53 0 ICIDIBLMEKHCSN-UHFFFAOYSA-N c1ccc2c(c1)cc1c(n2)ccc2c1C=CC1C2O1
54 0 SIABRKLGQJPFDH-UHFFFAOYSA-N c1ccc2c(c1)cc1c(n2)ccc2c1C1OC1C=C2
55 0 IOSZCJWLBUXSLI-UHFFFAOYSA-N Oc1ccc(c(c1)Cc1cc(Cl)ccc1O)O
56 0 ZVXSMHXBCSPBSR-UHFFFAOYSA-N O=C(C(=O)O)CCCC(N(C(=O)C)C)C(=O)O
57 0 KGAKNLOORGQURK-UHFFFAOYSA-N COC(=O)C(NC(=O)C)CCCC(=O)C(=O)O
58 0 MVALEOPLJLZLKV-UHFFFAOYSA-N COC(=O)C(=O)CCCC(C(=O)O)NC(=O)C
59 0 JHUNEAZHHXNNMX-UHFFFAOYSA-N O=C1C=CC(=C(C1)Cc1cc(Cl)ccc1O)O
60 0 UHYJLYROZMPTMJ-UHFFFAOYSA-N Oc1cc2ccccc2c2c1cc1ccccc1n2
61 0 KEIGYLRGOCGEQC-UHFFFAOYSA-N Oc1cc2cc3ccccc3nc2c2c1cccc2
62 0 AXBAQUKKVWVNCZ-UHFFFAOYSA-N Oc1c2ccc3c(c2nc2c1cccc2)cccc3
63 0 QLACVKGCUYWOLQ-UHFFFAOYSA-N Oc1cccc2c1nc1c(c2)ccc2c1cccc2
64 0 VKHFUPLFLBRXRY-UHFFFAOYSA-N Oc1ccc2c(c1)nc1c(c2)ccc2c1cccc2
65 0 LVTPJOJMTFXBTJ-UHFFFAOYSA-N Oc1ccc2c(c1)cc1c(n2)c2ccccc2cc1
66 0 WAZICVKGQINPJX-UHFFFAOYSA-N Oc1cccc2c1cc1ccc3c(c1n2)cccc3
67 0 VHLSXZNOJBHUSQ-UHFFFAOYSA-N Oc1cccc2c1ccc1c2nc2c(c1)cccc2
68 0 QUPQBUMMAHUGPF-UHFFFAOYSA-N Oc1ccc2c(c1)ccc1c2nc2ccccc2c1
69 0 DEPKPRKZDCACPR-UHFFFAOYSA-N Oc1ccc2c(c1)c1nc3ccccc3cc1cc2
70 0 REOVKPNUNLJVLW-UHFFFAOYSA-N Oc1cccc2c1c1nc3ccccc3cc1cc2
71 0 RGDFZABUCIBHLS-UHFFFAOYSA-N C1=CC2=CC=C3C4(C2(C=C1)O4)N=c1ccccc1=C3
72 0 JKHBAOHLGZADSY-UHFFFAOYSA-N c1ccc2=CC34C(=c5ccccc5=CC4O3)N=c2c1
73 0 KNJDSEMYVDEHSH-UHFFFAOYSA-N C1=CC2=c3nc4ccccc4cc3=CC3C2(C=C1)O3
74 0 BCTHULAMZYMJEO-UHFFFAOYSA-N C1=CC2=Nc3c(C4C2(C=C1)O4)ccc1c3cccc1
75 0 TUGLIQYPFJLAGK-UHFFFAOYSA-N c1ccc2c(c1)c1nc3c(cc1cc2)C=CC1C3O1
76 0 AHVJOTJTYALBCW-UHFFFAOYSA-N c1ccc2c(c1)c1nc3C=CC4C(c3cc1cc2)O4
77 0 MSVNJHBRZLARTQ-UHFFFAOYSA-N c1ccc2c(c1)nc1c(c2)ccc2c1C=CC1C2O1
78 0 MELPNZFCOIDODA-UHFFFAOYSA-N c1ccc2c(c1)nc1c(c2)ccc2c1C1OC1C=C2
79 0 ASMQGLCHMVWBQR-UHFFFAOYSA-N OP(=O)(Oc1ccccc1)Oc1ccccc1
80 0 KMFYFWPYRSDBRE-UHFFFAOYSA-N Nc1ccc(c(c1)C)S(=O)(=O)Nc1noc(c1)C
81 0 CAXFNWFUAKXLTA-UHFFFAOYSA-N Cc1onc(c1)NS(=O)(=O)c1ccc(c(c1)C)N
82 0 ZRXDSRHCGYXVTI-UHFFFAOYSA-N CNc1ccc(cc1)S(=O)(=O)Nc1noc(c1)C
83 0 GCJPLVOASQJVPY-UHFFFAOYSA-N Oc1ccc2c(c1)c1ccc3c(c1s2)cccc3
84 0 MGYOAVIKFJZHLN-UHFFFAOYSA-N Oc1ccc2c(c1)sc1c2ccc2c1cccc2
85 0 TVDMPSFZKRALQG-UHFFFAOYSA-N Oc1cccc2c1sc1c2ccc2c1cccc2
86 0 MMZGWXDGLUPIKP-UHFFFAOYSA-N Oc1cccc2c1c1ccc3c(c1s2)cccc3
87 0 SOAVPLBGNUSSTG-UHFFFAOYSA-N Oc1cc2c3ccccc3sc2c2c1cccc2
88 0 KLYFARVUHMZERN-UHFFFAOYSA-N Oc1cc2ccccc2c2c1c1ccccc1s2
89 0 NCLAWIMARYWNIU-UHFFFAOYSA-N Oc1cccc2c1c1sc3c(c1cc2)cccc3
90 0 QFVNFGRNARTHSX-UHFFFAOYSA-N Oc1ccc2c(c1)c1sc3c(c1cc2)cccc3
91 0 DVGQCSZJUZUFSI-UHFFFAOYSA-N Oc1ccc2c(c1)ccc1c2sc2c1cccc2
92 0 ZRPOPQQDXKKTBS-UHFFFAOYSA-N Oc1cccc2c1ccc1c2sc2c1cccc2
93 0 GTEOHUVHUIKMJC-UHFFFAOYSA-N c1ccc2c(c1)c1sc3=CC4C(C=c3c1cc2)O4
94 0 GZBRAFUROMBFRJ-UHFFFAOYSA-N C1=CC2OC32C(=C1)c1ccc2c(c1S3)cccc2
95 0 MGZQCIOKVJQXCE-UHFFFAOYSA-N C1=CC2C3(C(=C1)Sc1c3ccc3c1cccc3)O2
96 0 YFBKKZFCKBMRPW-UHFFFAOYSA-N c1ccc2c(c1)SC13C2=CC=C2C3(O1)C=CC=C2
97 0 QZAHFENVTKLLJW-UHFFFAOYSA-N c1ccc2c(c1)SC1=c3ccccc3=CC3C21O3
98 0 FOPWUXSGFYTLQM-UHFFFAOYSA-N c1ccc2c(c1)c1=CC3OC43C(=c1s2)C=CC=C4
99 0 KGPGGAJDDNYVOE-UHFFFAOYSA-N c1ccc2c(c1)c1ccc3c(c1s2)C1OC1C=C3
100 0 IELAZIMPVCSMBO-UHFFFAOYSA-N c1ccc2c(c1)c1ccc3c(c1s2)C=CC1C3O1
101 0 GKBTUAXLEHBTCS-UHFFFAOYSA-N O=s1c2ccccc2c2c1c1ccccc1cc2
102 0 WKXXZKCFOCEZNN-UHFFFAOYSA-N Clc1cccc(c1)NC(=O)C1(C)CC1(C)C(=O)O
103 0 YSNABXSEHNLERR-UHFFFAOYSA-N CC1OC(C(C1O)O)n1cc(F)c(nc1=O)N
104 0 QJTQYSURFFQFKB-FLIBITNWSA-N O=CCCC(C(=O)O)/N=C(/CCC(=O)O)\OC
105 0 BNFCYCFHNOGRCY-UHFFFAOYSA-N ClCC(=O)N(C1=CC=CC(C1O)O)C(C)C
106 0 RTPMFHLEPILYNF-UHFFFAOYSA-N ClCC(=O)N(C1(O)C=CC=CC1O)C(C)C
107 0 FABSLVMFFPKEIU-UHFFFAOYSA-N ClCC(=O)N(C1=CC(C(C=C1)O)O)C(C)C
108 0 FWSAMLGSYQFMQW-UHFFFAOYSA-N CCCCOC(C(=O)Cl)NC(=O)c1ccccc1O
109 0 UVMIHYGDCXLPJP-UHFFFAOYSA-N Oc1ccccc1CN1CCc2c(C1)ccs2
110 0 ULQFHSDAFAYLOD-UHFFFAOYSA-N CCCC(c1ccc(cc1Cl)Cl)CN1C=NCN1
111 0 RNKCUVKXNGNAFJ-UHFFFAOYSA-N CCCC(c1ccc(cc1Cl)Cl)CN1CNC=N1
112 0 YCGHBSNILFYLFG-UHFFFAOYSA-N CCCC(C1=CCC(C=C1Cl)Cl)Cn1cncn1
113 0 WLGKFUFQHINLPO-UHFFFAOYSA-N CCCC(C1=CC=C(CC1Cl)Cl)Cn1cncn1
114 0 MHVWNXJRMLKOIX-UHFFFAOYSA-N CCCC(C1CC=C(C=C1Cl)Cl)Cn1cncn1
115 0 HCMDALUSRXPQDD-UHFFFAOYSA-N OP(=O)(Oc1ccc(cc1)c1ccccc1)O
116 0 XMUIKXLHLDTMRD-UHFFFAOYSA-N O=C1CC=CC=C1CN1CCc2c(C1)ccs2
117 0 AAZUXIQYWRMKRJ-UHFFFAOYSA-N OC(=O)C1C(N)C=Cc2c1nc1cccc(c1n2)C(=O)O
118 0 ILJVJDGUYATHIW-UHFFFAOYSA-N NC1CC=C(c2c1nc1c(n2)cccc1C(=O)O)C(=O)O
119 0 IQDCYQYARVMCTR-UHFFFAOYSA-N NC(=O)c1cccc2c1nc1cccc(c1n2)C(=O)O
120 0 GXPFJOXVRIQUGT-UHFFFAOYSA-N O=CCCCC(C(=O)O)NC(=O)CCC(=O)O
121 0 NSMWRSZPQBUXTG-UHFFFAOYSA-N CCC(=O)NC(C(=O)O)CCCC(=O)C(=O)O
122 0 VWSDOHQQMUQDMZ-UHFFFAOYSA-N O=CC(=O)n1c2ncccc2[nH]c(=O)c2c1cccc2
123 0 GBRKTZHJMAURBI-UHFFFAOYSA-N OC(=O)C(CC1=CC=C(C(C1O)(O)O)O)(N)C
124 0 HVKVRRXVLIEZSD-UHFFFAOYSA-N OC(=O)C(CC1(O)C=C(O)C(=CC1O)O)(N)C
125 0 ZUQDBORPJYQBHO-UHFFFAOYSA-N OC(=O)C(CC1=CC(O)C(C(=C1)O)(O)O)(N)C
126 0 DPFYLJGSXOBYFQ-UHFFFAOYSA-N O=C(NC(C(=O)O)CCC(=O)C)CCC(=O)O
127 0 MJDZZISURJEUJM-UHFFFAOYSA-N O=CCCC(N(C(=O)CCC(=O)O)C)C(=O)O
128 0 LEAVQTQNHGNQNW-UHFFFAOYSA-N O=CCCC(C(=O)O)NC(=O)CCC(=O)OC
129 0 NUFPDUULCUQLJA-UHFFFAOYSA-N CN(CCc1ccc(cc1)OP(=O)(O)O)C
130 0 NYCVBLQQSPLLTC-UHFFFAOYSA-N CC(Nc1nc(O)nc(n1)OS(=O)(=O)O)C
131 0 MPWFJKVECDALAF-UHFFFAOYSA-N CC(C(=O)C=CC(C(C(=O)O)(O)N)C(=O)O)C
132 0 XSJRXCVAIFONRK-UHFFFAOYSA-N CC(C(=O)C=CC(C(C(=O)O)O)(C(=O)O)N)C
133 0 WIECINONUIBAAX-UHFFFAOYSA-N CC(C(=O)CC(C(=C(C(=O)O)O)C(=O)O)N)C
134 0 PSRFWUMYKAXGKF-UHFFFAOYSA-N CC(C(=O)C(CC(=C(C(=O)O)O)C(=O)O)N)C
135 0 BJGAVLPSLIRAOJ-UHFFFAOYSA-N NC(C(=NOS(=O)(=O)O)O)CC1=NCN=C1
136 0 NNEQNTSPBOJNEC-UHFFFAOYSA-N OP(=O)(Oc1cccc(c1)c1ccccc1)O
137 0 XOHGPTXVKQAJRD-UHFFFAOYSA-N CSCCCC(=NO)SC=C(C(=O)O)N
138 0 BOMNBWNNMLFWQQ-UHFFFAOYSA-N NC(=O)C(CCSSCCC(C(=O)O)N)N
139 0 TZOQFUTZWYTVLZ-UHFFFAOYSA-N CC(CC(C(=O)O)NC(=O)C1OC1C(=O)O)C
140 0 GFYGZUZOINHQTM-UHFFFAOYSA-N OP(=O)(Oc1ccccc1c1ccccc1)O
141 0 IHLDJKFBXYCARK-UHFFFAOYSA-N CSCCCCCCC(C(=O)OP(=O)(O)O)N
142 0 QYLCGICWIVCZIQ-UHFFFAOYSA-N OC(=O)C=CC(C(=O)O)NC(C(=O)O)C(C)C
143 0 MBTOXBBWJQHYFA-UHFFFAOYSA-N OC(=O)CC=C(C(=O)O)NC(C(=O)O)C(C)C
144 0 PTYKTNZELFDJHB-UHFFFAOYSA-N OC(=O)CCC(C(=O)O)NC(=C(C)C)C(=O)O
145 0 APNJFVPUIDYMQH-UHFFFAOYSA-N COC1=CC2=C(C=C1)N=C(SC1=CC=CC=C1)C=C2
146 0 OLDLSRQAQAFQSU-UHFFFAOYSA-N CC(C)C[Sn](=O)CC(C)C
147 0 HLAFSNJRKZLMPT-UHFFFAOYSA-N NCC1=CC=CC=C1SC1=C(CO)C=CC=C1
148 0 YGXPRULHVPXVMH-UHFFFAOYSA-N O=C1OC2=C(NC3=C2C2=CC=CC=C2C=C3)C2=CC=CC=C12
149 0 JUAJWAVTJQVJAM-UHFFFAOYSA-N CCN(CC1=CC=C(COC)O1)C(=O)CCl
150 0 LJIARKPLCRQHRB-UHFFFAOYSA-N CCOC(=O)C(=O)NC1=CC(SCCOC)=NC=N1
151 0 BCIKMYGJYYVSJO-UHFFFAOYSA-N O=C1OC2=CC=CC=C2C2=C1C1=C(N2)C=CC2=CC=CC=C12
152 0 UMRYKNVDLHXTAA-UHFFFAOYSA-N O=C1C2=CC=CC=C2C2=C1C1=CC=CC=C1C(=O)N2CC#C
153 0 UHYSQTXVHJVDCS-UHFFFAOYSA-N OC1=CC(=CC=C1)P(O)(=O)C1=CC=CC(O)=C1
154 0 LHRLRJXHMDGYQJ-UHFFFAOYSA-N CCCOC1=C(Cl)C(=O)C2=CC=CC=C2C1=O
155 0 ANEYGXYUZGDDGH-UHFFFAOYSA-N Cc1ncc2C(OCc2c1O)c1ccc(F)cc1
156 0 LNUFWLFTNCDSQK-UHFFFAOYSA-N CN1C(=O)N(C2=NNN=N2)C2=C1C=CC(Cl)=C2
157 0 FANLHXKNWWSLIG-UHFFFAOYSA-N NC(=O)C1=CC=C(NC(=O)C2=CC=C(C=C2)[N+]([O-])=O)C=C1
158 0 VYEUJEAFNLIZNN-UHFFFAOYSA-N OC1=CC2=C(C=C1)C1=C(N=CC=C1)C1=CC=CC=C21
159 0 WELNAMBQLGJSJO-UHFFFAOYSA-N OC1=C(F)C=C(C=C1)C(=O)C1=CC(F)=C(O)C=C1
160 0 IXRXDHFSMJQNMJ-UHFFFAOYSA-N O1C2=C(N=C1C1=CC=CC=C1)C1=CC=CC=C1C=C2
161 0 WMCWNYLSPFJCOY-UHFFFAOYSA-N CC(CC(NC(C)=O)(C(O)=O)C(O)=O)C(C)=O
162 0 WVXNFQGAMQFCSX-UHFFFAOYSA-N OC(=O)CCC(CCC(O)=O)([N+]([O-])=O)[N+]([O-])=O
163 0 JOXKSMPFAHDBJB-UHFFFAOYSA-N CC(=O)NC(CCC(=O)C1=CC=C(F)C=C1F)C(O)=O
164 0 ZRKPUIJXGFWEJH-UHFFFAOYSA-N COC(=O)C1=C(COC2=CC=CC=C2)SN=N1
165 0 BQHIBHRQAIRGLL-UHFFFAOYSA-N OC(=O)C1=C(COCC2=CC=CC=C2)SN=N1
166 0 UXLOOGHIEDLQPL-UHFFFAOYSA-N CCOC(=O)C(NC1=CC(Cl)=CC=C1)C(=O)OCC
167 0 MUNGWHXBRNABGE-UHFFFAOYSA-N CCOC(=O)C(NC1=CC=C(Cl)C=C1)C(=O)OCC
168 0 OSUOPKTZEWMPIE-UHFFFAOYSA-N [H]C12CCC([H])(O1)C1C2C(=O)N(C1=O)C1=NC=CS1
169 0 JEPCVXQUELVTOK-UHFFFAOYSA-N CCN1C(=O)C(SCC(O)=O)C(=N)N(CC=C)C1=O
170 0 ZUYHQYFVRYEXCT-UHFFFAOYSA-N OC1=CC=CC=C1OP(O)(=O)C1=CC=CC=C1
171 0 NSLVZBMKOXAWIY-UHFFFAOYSA-N CC1=C(C)C2=CC=CC=C2N1S(=O)(=O)C1=CC=CC=C1
172 0 CTUUVOUXZNQMSU-UHFFFAOYSA-N OC(=O)C(CC1=CN=CN1)N1C(=O)C2=CC=CC=C2C1=O
173 0 SRTVMLYDJQILII-UHFFFAOYSA-N CC1(C)OC(=O)C(C1C1=CC=C(Cl)C=C1)C(N)=O
174 0 WOCXMRDFWDJJLR-UHFFFAOYSA-N O=C1NC2=CC=CC=C2C2=CC3=CC=CC=C3C=C12
175 0 PXBRUWHQRRSPTK-UHFFFAOYSA-N O=C1NC2=CC3=CC=CC=C3C=C2C2=CC=CC=C12
176 0 LNQJDCBMFKFXPE-UHFFFAOYSA-N OP(O)(=O)C1=CC=CC(OC2=CC=CC=C2)=C1
177 0 NCJVVJWBMVXPIT-UHFFFAOYSA-N CC(=O)CSC1=NC2=CC=CC=C2C2=CC=CC=C12
178 0 MHEACYFJQZRDCU-UHFFFAOYSA-N COC1=CC=CC=C1CC(CN)P(O)(O)=O
179 0 LWQMISJNIHSATQ-UHFFFAOYSA-N CC1(NC(=O)NC1=O)C1=CC(C(O)=O)=C2C=CC=CC2=N1
180 0 GSXRTTDDXCNSGN-UHFFFAOYSA-N COC1=CC=C(CC(CN)P(O)(O)=O)C=C1
181 0 XTOSBQVJEWIWED-UHFFFAOYSA-N OP(O)(=O)C1=CC=C(OC2=CC=CC=C2)C=C1
182 0 SGAVTSZMFPWANV-UHFFFAOYSA-N COC1=CC2=C(NC3=C2CSC2=CC=CC=C32)C=C1
183 0 IHYVSDJUGJITNK-UHFFFAOYSA-N ClCC(COCC#C)OC(=O)NC1=CC=CC=C1
184 0 AASPRUQATTUAOP-UHFFFAOYSA-N NS(=O)(=O)C1=CC(=C(C=C1)N1CCCCC1)[N+]([O-])=O
185 0 IFWXZKBHFDAFQG-UHFFFAOYSA-N COC(=O)COC1=C(Cl)C2=CC=CC=C2C=C1
186 0 LUUBMEATWNWTGQ-UHFFFAOYSA-N COC(=O)COC1=CC=C(Cl)C2=CC=CC=C12
187 0 GJNRBGJCUWQLPW-UHFFFAOYSA-N COC1=CC=C(C=C1)C(=O)NC1=CC=C(F)C=C1
188 0 XSRURAMMAIBUSB-UHFFFAOYSA-N COC1=CC=CC=C1NC(=O)C1=CC=CC=C1F
189 0 BLYVPWRAGOQIRC-UHFFFAOYSA-N [O-][N+](=O)C1=C(C=CC2=C1C=CC=N2)N1C=CC=C1C=O
190 0 WGFYBHOCBHJOLW-UHFFFAOYSA-N CN(C)C(=S)SCC(NC(C)=O)C(O)=O
191 0 GUYCATAAOYJTNZ-UHFFFAOYSA-N CN(C)C1=CC=C(C=C1)S(=O)C1=CC=CC=C1
192 0 SFIWBQGVJFDOJF-UHFFFAOYSA-N O1C2=CC=CC=C2N=CC2=C1C=CC1=CC=CC=C21
193 0 QLPACMUHYNJRHK-UHFFFAOYSA-N CCC(C)[Sn](=O)C(C)CC
194 0 IBMHNNOARAEXIJ-UHFFFAOYSA-N CC(C)(C)[Sn](=O)C(C)(C)C
195 0 MHAJVGQBCLUABD-UHFFFAOYSA-N O=C(ON1N=NC2=CC=CC=C2C1=O)C1=CC=CC=C1
196 0 SRWHEHYLAVDVGH-UHFFFAOYSA-N CCN1C2=C(C=C(C=C2)[N+]([O-])=O)C2=C1C=CC=C2[N+]([O-])=O
197 0 CAWRCUGHRHUQSS-UHFFFAOYSA-N CC1=CC=C(C=C1)N=C1OC(=CS1)C1=CC=CC=C1
198 0 AMSJWCWHBUROQX-UHFFFAOYSA-N CC(=O)NC1=CC=CC2=C1C(=O)C1=NC=CN=C1C2=O
199 0 AXKBIXIRSYJZHT-UHFFFAOYSA-N O=C1NNC(=O)C2=CC3=C(C=C(O3)C3=CC=CC=C3)N12
200 0 OVPXKFCFXHIHBR-UHFFFAOYSA-N NC1=NC(=O)N(C=C1)C1OC(CF)C(O)C1O
201 0 IBOVMHGMLUUMEA-UHFFFAOYSA-N OC1(CC(=O)C2=CC=C(F)C=C2)C(=O)NC2=CC=CC=C12
202 0 RQOUCEMLHPVXMH-UHFFFAOYSA-N O=C1C(CC2=CC=CC=C12)=CC1=CC=C(C=C1)C#N
203 0 ZTNISCNCNSHFFC-UHFFFAOYSA-N CCCOC1(C=CC(=O)C=C1)C1=NC2=CC=CC=C2S1
204 0 JUEQLTHFAHLSAQ-UHFFFAOYSA-N COC1=CC=C(NC(=O)C2=CC=C(F)C=C2)C=C1
205 0 QQHQVSLNPRAISI-UHFFFAOYSA-N COC1=CC=C(NC(=O)C2=CC(F)=CC=C2)C=C1
206 0 XIRHFOFYDXNUJU-UHFFFAOYSA-N FC(F)(F)C(F)(F)C(=O)NCCC1=CC=CC=C1
207 0 KYZMLPFZPQJQFZ-UHFFFAOYSA-N O=C(CSCC(=O)C1=CC=CC=C1)NC1=CC=CC=C1
208 0 DMWXIZPXQWCYDF-UHFFFAOYSA-N CC1=CC(C)=C(NC(=O)C2=CC=CS2)C(C)=C1
209 0 IRBWFAGWIIHEOF-UHFFFAOYSA-N O=C1C2=CC=CC=C2C(=O)C2=C1C=CC1=NON=C21
210 0 RXKMHYYVMATNGS-UHFFFAOYSA-N COC1=CC=C(C=CC2=NC3=CC=CC=C3S2)C=C1
211 0 PDSXUXCWTDUVSZ-UHFFFAOYSA-N [O-][N+](=O)C1=CC=C(C=C1)C1=NC(=O)C2=CC=CC=C2N1
212 0 ZOSCLVRDFHFOHY-UHFFFAOYSA-N CN1C(SC2=CC=CC=C12)=CC(=O)C1=CC=CC=C1
213 0 XEPIDKAVKSMZMV-UHFFFAOYSA-N NC1=C(C=C2C(CCC3=CC=CC=C23)=C1[N+]([O-])=O)[N+]([O-])=O
214 0 GJMTYQYKDZHAKK-UHFFFAOYSA-N NC1=C(C2=C(C=C1)C1=C(CC2)C=C(C=C1)[N+]([O-])=O)[N+]([O-])=O
215 0 CPIKCNDCGKOEII-UHFFFAOYSA-N NC1=C(C=C2C(CCC3=C2C=CC(=C3)[N+]([O-])=O)=C1)[N+]([O-])=O
216 0 XMYZULFVNDPXLC-UHFFFAOYSA-N CCN1C2=C(C=C(C=C2)[N+]([O-])=O)C2=C1C=CC(=C2)[N+]([O-])=O
217 0 VSAWIOIBVHRRKX-UHFFFAOYSA-N [O-][N+](=O)C1=CC=CC=C1C(=O)NC1=CC=C(C=C1)C#N
218 0 DLUFVMJZPFKJCP-UHFFFAOYSA-N FC1=CC=C(C=C1)C(=O)C=C1C(=O)NC2=CC=CC=C12
219 0 QCVUBDSGNDCAAO-UHFFFAOYSA-N CC(C)CC(NSC1=C(C=CC=N1)[N+]([O-])=O)C(O)=O
220 0 QSMKOSLIGQUWDF-UHFFFAOYSA-N [O-][N+](=O)C1=CC=CC(=C1)C1=NC(C=O)=C2C=CC=CN12
221 0 KLCUTYGLJDBNKU-UHFFFAOYSA-N O=C(NC(=S)NCC1=CC=CO1)C1=CC=CO1
222 0 YVMZNBMTQSGFNM-UHFFFAOYSA-N COC(=O)CN1C(=O)C(=C(C#N)C#N)C2=CC=CC=C12
223 0 QKRFTDNUEHPOJG-UHFFFAOYSA-N CC(C)OC1=C(Cl)C(=O)C2=CC=CC=C2C1=O
224 0 FGLQAKJRFPNIJT-UHFFFAOYSA-N OC(=O)C1CCN(CC1)C(=O)C1=CC=C(Cl)C=C1
225 0 PDVHEXJNTUVWMC-UHFFFAOYSA-N C1CC(CCO1)C1=NC(=CS1)C1=CC=CC=C1
226 0 PTXNCHPWWCZEKT-UHFFFAOYSA-N OC(=O)C(CC1=CC=C(F)C=C1)=NC(=O)C1=CC=CC=C1
227 0 IUWQYMDPRUPDGB-UHFFFAOYSA-N COC1=CC=C(SCCC2=CC=NC=C2)C=C1
228 0 WCERMHZIGNICHV-UHFFFAOYSA-N OC(=O)C1CCN(CC1)C(=O)C1=CC=CC=C1Cl
229 0 DIVVAQYRKSZEEW-UHFFFAOYSA-N CCOC(=O)C1=C(C)C2=C(CCC(C=O)=C2Cl)N1
230 0 NTDPONOQVIHJEB-UHFFFAOYSA-N COC1=CC=C(C=C1)C(=O)NC1=CC=CC=C1F
231 0 WXLNVAHDEMUAMA-UHFFFAOYSA-N CN1CCN(CC1)S(=O)(=O)C1=CC=C(C=C1)[N+]([O-])=O
232 0 ALAPFXPUCNCHEI-UHFFFAOYSA-N CCOC(=O)C1=CC=C(NC(=S)C2=CC=CC=C2)C=C1
233 0 ITHZZAJLNWKPEO-UHFFFAOYSA-N OC(=O)CC1=C(CCC1=O)C1=CC=C(Cl)C=C1
234 0 KYOOQBYBEOWUPJ-UHFFFAOYSA-N CC1=CC=CC=C1C1=NN=C(O1)SCC(O)=O
235 0 CBJSXHPYQDUZOO-UHFFFAOYSA-N [O-][N+](=O)C1=CC=C(C=C1)C1=NN=C(O1)C1=CC=CC=C1
236 0 GABPQBSNSDBMBK-UHFFFAOYSA-N OC(=O)C1=CC=C(NCC2=CC=C(F)C=C2)C=C1
237 0 HSWJYBWHEHPWSP-UHFFFAOYSA-N CC1=C(O)C=C(NC(=O)C2=CC(F)=CC=C2)C=C1
238 0 NLAYRTFGILQAAU-UHFFFAOYSA-N CC1=C(O)C=C(NC(=O)C2=CC=C(F)C=C2)C=C1
239 0 NZHDDEDWULCDED-UHFFFAOYSA-N COC1=CC=C(C=C1)C(=O)NC1=CC(F)=CC=C1
240 0 VVWYNFSSQNAKLL-UHFFFAOYSA-N OC(=O)C1CCN(CC1)C(=O)C1=CC(Cl)=CC=C1
241 0 LHLKGCMCFFJNCS-UHFFFAOYSA-N FC1=CC=CC(NC(=O)OCC2=CC=CC=C2)=C1
242 0 LZUNVLBJHGTWGB-UHFFFAOYSA-N CCOC1=CC=C(C=C1)N=CC1=CC=C(C)S1
243 0 QEICLJWFMDHMSX-UHFFFAOYSA-N OC(=O)C1=CC(NCC2=CC=C(F)C=C2)=CC=C1
244 0 WMMBCHXSXIHYII-UHFFFAOYSA-N NC(=O)C1=CC=CC=C1NC(=O)C1=CC=C(C=C1)[N+]([O-])=O
245 0 QHKNWXJPRYRBRZ-UHFFFAOYSA-N CC(=O)NC1=CC=CC=C1SCC(=O)C1=CC=CC=C1
246 0 HLLLPSZXWZKWHW-UHFFFAOYSA-N CC(=O)CCC1=C(C)C2=CC=CC=C2NC1=S
247 0 VPIAMVJQJJHOFF-UHFFFAOYSA-N CN1C(=O)CSC1=NC1=CC=CC(=C1)C(O)=O
248 0 NUZRLJSTQLFVNL-UHFFFAOYSA-N CC1=C(NC(=O)C2=CC=CC=C2F)C=CC(O)=C1
249 0 BDBQVSKABQTQKD-UHFFFAOYSA-N CC1=CC(O)=C(NC(=O)C2=CC=CC=C2F)C=C1
250 0 IIGABTQRYBWHNI-UHFFFAOYSA-N [O-][N+](=O)C1=CC=C(C=C1)C1=C(C=O)N2C=CC=CC2=N1
251 0 AJFLJXYYNKLLSC-UHFFFAOYSA-N OC(=O)CN1C=NC2=C(C3=C(CCC3)S2)C1=O
252 0 PFHSNWRAZXBODS-UHFFFAOYSA-N CCOC(=O)C(C=NCC(O)=O)C(=O)OCC
253 0 JSFVDXGUSNCYQL-UHFFFAOYSA-N CC1=CC2=C(C=C1)N(CCOCCCl)C(=O)C2=O
254 0 WWGJSAKTVIHBMA-UHFFFAOYSA-N NC(N)=N\C(N)=N\C1=CC=CC=C1C(F)(F)F
255 0 JQWLWTCFGLPVHG-UHFFFAOYSA-N CCOC(=O)C(=O)NC1=NC2=CC=CC=C2S1
256 0 HDNDACJCUPBDHE-UHFFFAOYSA-N [O-][N+](=O)C1=CC=CC(=C1)N=C1C2C=CC=CC2=NC1=O
257 0 NSAGVXBXWSXXJY-UHFFFAOYSA-N CC1=CC(O)=C(NC(=O)C2=CC(F)=CC=C2)C=C1
258 0 QEHFCJZYGJIGEN-UHFFFAOYSA-N CC1=CC(O)=C(NC(=O)C2=CC=C(F)C=C2)C=C1
259 0 YZMKEDMYYJQGRD-UHFFFAOYSA-N COC1=CC=C(C=C1)C1NCCC2=C1C=CS2
260 0 PWENHIBZIWEQFD-UHFFFAOYSA-N N#CC1=C(OC(=C1)C1=CC=CC=C1)C1=CC=CC=C1
261 0 HNSCPXKBKQVXMY-UHFFFAOYSA-N NC(=S)CCN1C=CC=C(C1=O)C(F)(F)F
262 0 XPFJZGJBRMTXCE-UHFFFAOYSA-N CC(C)(C)OC(=O)NC(C(O)=O)C1=CC=CC=C1Cl
263 0 BGMKFLAFNZFBBB-UHFFFAOYSA-N CC(C)(C)OC(=O)NC(C(O)=O)C1=CC(Cl)=CC=C1
264 0 ZZONJNNLTAGSHB-UHFFFAOYSA-N CC(C)(C)OC(=O)NC(C(O)=O)C1=CC=C(Cl)C=C1
265 0 XPFJZGJBRMTXCE-UHFFFAOYSA-N CC(C)(C)OC(=O)NC(C(O)=O)C1=CC=CC=C1Cl
266 0 BDBHSJANXHFBRC-UHFFFAOYSA-N CC(C)(C)OC(=O)NC1=CC=CC(CC(O)=O)=C1Cl
267 0 VYCHQMHTSPQPMW-UHFFFAOYSA-N CC(SC1=NC(=O)C2=CC=CC=C2N1)C(O)=O
268 0 HURIZVDDERDREG-UHFFFAOYSA-N COC1=CC(C(O)=O)=C(OCC(F)(F)F)C=C1
269 0 NVWNMNYBXVGBEN-UHFFFAOYSA-N CC(OC1=CC=C(OC(F)(F)F)C=C1)C(O)=O
270 0 IIKIVYFYAIKVBC-UHFFFAOYSA-N CC(C)(C)C1=CSC(=N1)C1=CC=C(C=O)C=C1
271 0 YBEYVQONJZSGFJ-UHFFFAOYSA-N NC(N)=N\C(N)=N\C1=CC=C(C=C1)C(F)(F)F
272 0 IMVZABZPKCETQX-UHFFFAOYSA-N OC(=O)C1CN(CCC2=CC=C(Cl)C=C2)C(=O)C1
273 0 NPQFAGAPBOEXHZ-UHFFFAOYSA-N OC1=CC=C(CC(=O)NC2=CC=C(F)C=C2)C=C1
274 0 DKOMWOZFQXNJAQ-UHFFFAOYSA-N OC(=O)C1=CC(=NC2=CC=CC=C12)C1=CC=CC=C1F
275 0 WCNWGJXFJDMLIO-UHFFFAOYSA-N COC1=CC=C(C=C1)N1C(SCC1=O)C1=CC=CC=C1
276 0 PUFRUEMJSQVGSX-UHFFFAOYSA-N OC(=O)C=CC1=CC=C(O1)C1=C(F)C=C(F)C=C1
277 0 CXNNRNMUZUHBDI-UHFFFAOYSA-N N#CC1=CC=C(C=CC2=CC3=CC=CC=C3O2)C=C1
278 0 VIIQBVNBFQUOTO-UHFFFAOYSA-N CS(=O)(=O)N1CCN(CC1)C1=CC=C(C=C1)[N+]([O-])=O
279 0 YPHJQGJSKKYXQK-UHFFFAOYSA-N [O-][N+](=O)C1=CC=C(C=C1)N=NCC1=CC=C2OCOC2=C1
280 0 NHKLTJRRDBPZND-UHFFFAOYSA-N COC1=CC=C(C=C1)C1SCC(=O)N1C1=CC=CC=C1
281 0 NYTOKLBYOCWFAC-UHFFFAOYSA-N FC1=CC=CC(=C1)C1=NC(=CC2=CC=CC=C2)C(=O)O1
282 0 ZVIZJNKVDUHEHE-UHFFFAOYSA-N CC(CNC(=O)C1=CC=CS1)C1=CC=CC=C1
283 0 RSSOQQYOYNMIOZ-UHFFFAOYSA-N OC(=O)CC1SC(NC2=CC=CC=C2)=NC1=O
284 0 UZHUAKAMVQJXMK-UHFFFAOYSA-N CC1=CC=C(C=C1)N1CCSC1C1=CC=CO1
285 0 IBUIILNAJLHSRC-UHFFFAOYSA-N CC1=C(C(C)=NN1)S(=O)(=O)N1CCOCC1
286 0 ZMVKLGWIMFUKDZ-UHFFFAOYSA-N S=C1NC2C(O1)C1=CC=CC=C1CC1=CC=CC=C21
287 0 NZTZDQKINLDWQK-UHFFFAOYSA-N OC(=O)C1=CC(=NC2=C1C=CC=C2F)C1=CC=CC=C1
288 0 BYRIHRGFMYXTLC-UHFFFAOYSA-N OB(O)C1=CC(=CC=C1)C(=O)NCC1=CC=CO1
289 0 JXCQWKIBSRELLK-UHFFFAOYSA-N CCCOC1=CC=C(C(N)=S)C2=CC=CC=C12
290 0 MDJVHOUBMQIQCS-UHFFFAOYSA-N [O-][N+](=O)C1=CC=C(C=C1)C(=O)NNC(=O)C1=CC=CC=C1
291 0 APNXHQOSBORUQT-UHFFFAOYSA-N ClCC1=CC(=O)C(OCC2=CC=CC=C2)=CO1
292 0 WTZYSYPNGYMEQA-UHFFFAOYSA-N FC1=CC2=C(NC(=O)C2=CC(=O)C2=CC=CC=C2)C=C1
293 0 GVKJZNFCIMFTCK-UHFFFAOYSA-N CC1=C(SC=C1)C1NCCC2=CC(O)=CC=C12
294 0 GMXVEEOAASGIJA-UHFFFAOYSA-N [O-][N+](=O)C1=CC2=C(C=NN2C(=O)C2=CC=CC=C2)C=C1
295 0 UZIJPLRVLJWOGH-UHFFFAOYSA-N CCOC(=O)N1CCN(CC1)C1=CC=C(S1)[N+]([O-])=O
296 0 KTUMHIWSDPFWFT-UHFFFAOYSA-N CC(NC(=O)C(F)(F)C(F)(F)F)C1=CC=CC=C1
297 0 RKOKREQSBUSBRK-UHFFFAOYSA-N OC(=O)CN1CC(=O)N(C1=S)C1=CC=CC=C1
298 0 DOUWJSBULVQEQA-UHFFFAOYSA-N CC1=CC=C(C=C2SC3=CC=CC=C3NC2=O)C=C1
299 0 VITNTCYOYIPYLQ-UHFFFAOYSA-N CS(=O)(=NCC1=CC=CC=C1)C1=CC=CC=C1
300 0 QHLZDLMJVIYMQD-UHFFFAOYSA-N CC(C)OC1=CC=C(C(N)=S)C2=CC=CC=C12
301 0 WFJCSNHPYGESIO-UHFFFAOYSA-N FC1=CC=C(NC(=O)OCC2=CC=CC=C2)C=C1
302 0 KXSMENBYQORPAK-UHFFFAOYSA-N OB(O)C1=CC=C(C=C1)C(=O)NCC1=CC=CO1
303 0 HIEOOELYHRNYSJ-UHFFFAOYSA-N COC1=C(N=[N+]=[N-])C(=O)C(OC)=C(N=[N+]=[N-])C1=O
304 0 LIJMRRGETTVLFW-UHFFFAOYSA-N [O-][N+](=O)C1=CC=CC=C1C1=NN=C(O1)C1=CC=CC=C1
305 0 LWTHWLRFHYLQBA-UHFFFAOYSA-N CC1=CC(OCC2=CC(Cl)=CC=C2)=CC(=O)O1
306 0 PDWKNFYMFRCSNK-UHFFFAOYSA-N CC1=NC2=CC=CC=C2SC1C(=O)C1=CC=CC=C1
307 0 UYJMUJDUHKHZTK-UHFFFAOYSA-N CC1=CC=C(S1)C1NCCC2=CC(O)=CC=C12
308 0 GYCSRRWSJQIXGE-UHFFFAOYSA-N CC1=CC=C(NC2=NN=C(S2)C2=CC=C(F)C=C2)C=C1
309 0 HDPUBNMJMVDMBW-UHFFFAOYSA-N CC1=CC(O)=C(C=C1)C(=O)NC1=CC=C(F)C=C1
310 0 GDFNRQKQFJWQJG-UHFFFAOYSA-N CC1=CC(O)=C(C=C1)C(=O)NC1=CC(F)=CC=C1
311 0 XTFZMGVFMVEDBF-UHFFFAOYSA-N [O-][N+](=O)C1=CC(C=NC2=CC=C(C=C2)C#N)C(=O)C=C1
312 0 CEBNNRHMGDZBBL-UHFFFAOYSA-N NC(=O)C1=CC=CC(=C1)N=CC1C=C(C=CC1=O)[N+]([O-])=O
313 0 KXJHGMDAYKEQIY-UHFFFAOYSA-N CCN1C(=S)NC(=O)C(=CC2=COC=C2)C1=O
314 0 CHWBZQVEEZKJSL-UHFFFAOYSA-N CCN1C(SC2=C1C=C(C)C=C2)=CC(=O)C1=CC=CO1
315 0 KNSSOSQZRBNZCX-UHFFFAOYSA-N O=C1C=CC2=C(NC3=CC=CC1=C23)C1=CC=CC=C1
316 0 SCPXBPCAUJITQC-UHFFFAOYSA-N COC1=CC=C(C=CC2=CC=C(C=C2)N=C=S)C=C1
317 0 CLXLZSIXDGBUTG-UHFFFAOYSA-N OC1=CC=CC=C1C(=O)N=NCC1=CC=CC(=C1)[N+]([O-])=O
318 0 ZZONJNNLTAGSHB-UHFFFAOYSA-N CC(C)(C)OC(=O)NC(C(O)=O)C1=CC=C(Cl)C=C1
319 0 LNTUNTBYAAXKKX-UHFFFAOYSA-N CN(C(=O)OC(C)(C)C)C1=C(C=CC(Cl)=C1)C(O)=O
320 0 BGMKFLAFNZFBBB-UHFFFAOYSA-N CC(C)(C)OC(=O)NC(C(O)=O)C1=CC(Cl)=CC=C1
321 0 ZZONJNNLTAGSHB-UHFFFAOYSA-N CC(C)(C)OC(=O)NC(C(O)=O)C1=CC=C(Cl)C=C1
322 0 MEANKDBJCLROEM-UHFFFAOYSA-N [O-][N+](=O)C1=CC=CC(=C1)C1=NOC(=N1)C1=CC=CC=C1
323 0 BGMKFLAFNZFBBB-UHFFFAOYSA-N CC(C)(C)OC(=O)NC(C(O)=O)C1=CC(Cl)=CC=C1
324 0 IVIJHUHOSCRMNY-UHFFFAOYSA-N OCC1=C(N=C(S1)C1=CC=CC=C1)C1=CC=CC=C1
325 0 VIYMRRDTACPLHE-UHFFFAOYSA-N COC1=CC=C(C=C1)C1=NC(=CS1)C1=CC=CC=C1
326 0 RQRUXBBDXKZBFY-UHFFFAOYSA-N OC(=O)CC1=CSC(NC2=CC=C(O)C=C2)=N1
327 0 BGABKEVTHIJBIW-UHFFFAOYSA-N [H]C12CCC(CS(Cl)(=O)=O)(C(=O)C1)C2(C)C
328 0 VPDZNHPKKFWMJA-UHFFFAOYSA-N CCC1=CC2=CC=CC=C2N1S(=O)(=O)C1=CC=CC=C1
329 0 RBQCMEPOYAPQBU-UHFFFAOYSA-N O=S1CCCCC1C1=CN=C2C=CC=CC2=C1
330 0 GWGRFKMZSDPENS-UHFFFAOYSA-N COC(=O)C1=C(O)C=C(OCC(F)(F)F)C=C1
331 0 FOHMFPBYHPTHRA-UHFFFAOYSA-N CC1=CC=C(C=C1)S(=O)(=O)N1CC(=C)C2=CC=CC=C12
332 0 VEGCBBUDAUZOFE-UHFFFAOYSA-N COC1=C(Cl)C(C=O)=C(OC)C2=CC=CC=C12
333 0 WYFNOAQGWKDHMN-UHFFFAOYSA-N CC(=O)NC1=C(C2=CC=CC=C2S1)C1=CC=CC=C1
334 0 RGFHIVZFIPCPFG-UHFFFAOYSA-N CC1=CC=C(C=C1)S(=O)(=O)NCC#CC1=CC=CC=C1
335 0 BBRQUJXVGDORQP-UHFFFAOYSA-N CC1=CC=C(C=C1)S(=O)(=O)NCCCCF
336 0 KLTYUJANKAWFIW-UHFFFAOYSA-N O=C1C(CC2=CC=CC=C12)C(=S)NC1=CC=CC=C1
337 0 IYGQEGIWUTYUEB-UHFFFAOYSA-N CCOP(=O)(OCC)OC1=C(OC)C=C(C=C1)C#N
338 0 ACMOIBSOJZDUTK-UHFFFAOYSA-N OP(O)(=O)C(NCC1=CC=CC=C1)C1=CC=CO1
339 0 VLGDAJJQNOQJRW-UHFFFAOYSA-N CC1=CC=C(C=C1)S(=O)(=O)N(CC1=CC=CC=C1)C#C
340 0 SFXOCLHNKGFOCP-UHFFFAOYSA-N CC1=CC(C(=O)NC2=CC=C(F)C=C2)=C(O)C=C1
341 0 YYBBGHWSOOEDKF-UHFFFAOYSA-N CC1=CC(C(=O)NC2=CC(F)=CC=C2)=C(O)C=C1
342 0 MNIVNHPFRQXPJP-UHFFFAOYSA-N CC1=CC(F)=C(C=C1)S(=O)(=O)NC(C)(C)C
343 0 KBSXKCYADZCSBH-UHFFFAOYSA-N CC(=O)C1=CC(N=NC2=C(C=CC=C2)[N+]([O-])=O)=C(O)C=C1
344 0 MZQRIFKADFJRIL-UHFFFAOYSA-N CSC1=CC=C2C(=O)CC(=NC2=C1)C1=CC=CC=C1
345 0 JWQPUMATXPZWSD-UHFFFAOYSA-N CNC(=O)C1=CC=CC=C1OC1=CC=C(F)C=C1
346 0 AAHWYVGMCWWCEQ-UHFFFAOYSA-N C=C1SC(C(=O)N1C1=CC=CC=C1)C1=CC=CC=C1
347 0 VVAAKNGCCMGISN-UHFFFAOYSA-N [O-][N+](=O)C1=CC=CC(=C1)C1=NC(=CO1)C1=CC=CC=N1
348 0 IMHKEGYFMRKWFY-UHFFFAOYSA-N COC1=C(OC)C=C(CC2=NC=CC3=C2SC=C3)C=C1
349 0 URECNLIDNZMWJN-UHFFFAOYSA-N CN(C)C(=O)C1=CC(=C(C)S1)C1=CC=CC=C1
350 0 CIUQRALHSQKXJW-UHFFFAOYSA-N [O-][N+](=O)C1=C2C(NC=C2C(=O)C2=CC=CC=C2)=NC=C1
351 0 KKQGPTNQIKKQAT-UHFFFAOYSA-N C(SC1=C2C=CC=CC2=NC2=CC=CC=C12)C1CO1
352 0 MUPDMAJBFRJIQO-UHFFFAOYSA-N CC(=O)C(=CC(=O)C1=CC=C(Cl)C=C1)C(C)=O
353 0 HAHVNFCNCHCUCT-UHFFFAOYSA-N CC1=CC=C(C=C1)S(=O)NC1=CC=CC=C1C
354 0 GGUSMHPSFBLRBT-UHFFFAOYSA-N O=C1C2=CC=CC=C2NC2=CC3=CC=CC=C3C=C12
355 0 KZAOVNBDPOMOLE-UHFFFAOYSA-N COCOC1=C(C=C(C=C1)C(F)(F)F)C(O)=O
356 0 KHJZRPYVBQGUNI-UHFFFAOYSA-N CC(C)(C)OC(=O)N1CCC(Cl)=C(C1)C=O
357 0 MPODTPUQUCKQFK-UHFFFAOYSA-N O=C1CC(SCC2=CC=CC=C2)=NC2=CC=CC=C12
358 0 HAQNXOVRMNXHFE-UHFFFAOYSA-N OC(=O)C1=C(O)C=C(C=C1)C1=C(F)C=C(F)C=C1
359 0 CLDPTGNQDNEKNP-UHFFFAOYSA-N COC1=CC=C(C=C1)C(O)(C(O)=O)C(F)(F)F
360 0 KLRUXWXQKBUPID-UHFFFAOYSA-N O=C1CC2(CN1)C1=CC=CC=C1SC1=CC=CC=C21
361 0 GRKSFQHPFYEEJP-UHFFFAOYSA-N CS(=O)(=O)NC(C#CC1=CC=CC=C1)C1=CC=CC=C1
362 0 KQXFHEDUJYTVEE-UHFFFAOYSA-N COC1=CC(OC)=C(C=C1)N1C=CC=C1C1=CC=CS1
363 0 ZKQVBPKLRNHDHG-UHFFFAOYSA-N CCOC(=O)C1=C(SC)C=C2N1C=CC1=CC=CC=C21
364 0 GWYWDSUNTFMMOW-UHFFFAOYSA-N CC1=CN(C2=CC=CC=C12)S(=O)(=O)C1=CC=C(C)C=C1
365 0 FMVSILSTBPNIKJ-UHFFFAOYSA-N COC1=C(OC)C=C2SC(=NCC2=C1)C1=CC=CC=C1
366 0 RTWNRYAFIZIFCZ-UHFFFAOYSA-N CCOC(=O)CC(=O)CCC(=O)NC(=O)OC
367 0 VBKOUKISKHZQPB-UHFFFAOYSA-N CC1=CC=CC=C1N(O)C(=O)C1=CC=CC=C1F
368 0 ODAYMWFENYAZII-UHFFFAOYSA-N CC1=CC=CC=C1N(O)C(=O)C1=CC=C(F)C=C1
369 0 YZABGBDGAQKXIO-UHFFFAOYSA-N CN(C)C(=O)CC1=C(SC=C1)C1=CC=CC=C1
370 0 GJMODVPPCMZSSN-UHFFFAOYSA-N CN(C)C(=O)CC1=C(C=CS1)C1=CC=CC=C1
371 0 DSYMOBQXEZGKIJ-UHFFFAOYSA-N CC1=NSC(NC(=O)CN2CCOCC2)=C1C(O)=O
372 0 KKOPSZFSCBQYJX-UHFFFAOYSA-N CCOC1=CC=C(SC2=CC=C(N)C=C2)C=C1
373 0 UHPPPFGRDNEANY-UHFFFAOYSA-N CCOC(=O)C1=C2N(C=C1SC)C=CC1=CC=CC=C21
374 0 LBNXQSZYRQHJRI-UHFFFAOYSA-N CC(=O)N1C(=CSC2=CC=CC=C12)C1=CC=CC=C1
375 0 DPLCVRZHWQROIX-UHFFFAOYSA-N CC(=O)N1C2=CCCCC2SC2=CC=CC=C12
376 0 BBUKVTWXNVFSNR-UHFFFAOYSA-N CC(=O)N1C2=C(CCCC2)SC2=CC=CC=C12
377 0 RYGUIBLXZBLJGF-UHFFFAOYSA-N CC(=O)CCC1C(C)=NC2=C(C=CC=C2)C1=S
378 0 IVEGQNYBRMLRHW-UHFFFAOYSA-N O=C(CC1=NC2=CC=CC=C2S1)CC1=CC=CC=C1
379 0 XIIUMGGDDOJNFZ-UHFFFAOYSA-O C[N+]1=C2C=CC=CC2=CC=C1CN=NC(N)=S
380 0 YRRFNWAQLGOASH-UHFFFAOYSA-N O=CNC1=C2C=CC3=CC=CC4=C3C2=C(C=C1)C=C4
381 0 DATWZEUGZBVFPP-UHFFFAOYSA-N CON(C)C(=O)NC1=CC=CC2=C1SN=C2OC
382 0 AYLUXTHINBJKHL-UHFFFAOYSA-N COC(=O)C(=O)NC1=NC2=C(S1)C=C(C)C=C2
383 0 UTYYBAURZPYJRL-UHFFFAOYSA-N COC1=CC=C(C=C1)C1CC(=O)NC2=CC=CC=C2S1
384 0 WVOYQYYSAKRVHE-UHFFFAOYSA-N CC(=O)C1SC2=C(C=CC=C2)N=C1C1=CC=CC=C1
385 0 BDXCQKICGXATHW-UHFFFAOYSA-N O=C1C2=C(NC(=C2)C2=CC=CC=C2)C2=CC=CC=C12
386 0 BCINCJSHDIKDTH-UHFFFAOYSA-N CC1=CC=CC=C1N(O)C(=O)C1=CC(F)=CC=C1
387 0 QEMPQWRCWMLKOA-UHFFFAOYSA-N CC1=CC(=CC=C1)N(O)C(=O)C1=CC(F)=CC=C1
388 0 XTFVRSDPQJOAQJ-UHFFFAOYSA-N O1C2=CC=CC=C2N=C1C1=CC2=CC=CC=C2C=C1
389 0 OQXPTNCDAUQGSO-UHFFFAOYSA-N COC1=CC=C(C=C1)N1C(=O)C(Cl)C1(C)C(C)=O
390 0 IDYKCXHJJGMAEV-UHFFFAOYSA-N NC1=NC(=O)N(C=C1F)C1CC(O)C(CO)O1
391 0 OUCLBFLBKVPYOF-UHFFFAOYSA-N CC(=C)C(=O)N1C2=CC=CC=C2SC2=CC=CC=C12
392 0 UMIHHSHVBKDYOX-UHFFFAOYSA-N CCN(CC)C(=O)C1=C(F)C(F)=C(F)C(F)=C1F
393 0 QJEFGDZDQLLGGC-UHFFFAOYSA-N CN(C)P(Cl)(=NC1=CC=CC=C1)N(C)C
394 0 OIZKUEKCZIOAPT-UHFFFAOYSA-N COC(=O)C(C1COCCN1C=O)C(=O)OC
395 0 MHAVQVLFCGDERQ-UHFFFAOYSA-N FC(F)(F)C1=NN(CS1)C(=O)N1CCCCC1
396 0 PKZGWLTWPKRWKF-UHFFFAOYSA-N C[Sn](C)(C)C(=C)CCCO
397 0 MJNXTIAHIAQJRW-UHFFFAOYSA-N CNC(=O)C(C)SC1=CC=CC2=C1OC1=CC=CC=C21
398 0 BIWRYSCCJYTFHN-UHFFFAOYSA-N CCN(CC)C(=O)C1=CC=C(O1)[Ge](C)(C)C
399 0 XSCDTJZWVZPDAC-UHFFFAOYSA-N O=C1CCC(=O)N1CC(C1=CC=CS1)C1=CC=CC=C1
400 0 VJBZPOGLSAOUEH-UHFFFAOYSA-N CN(C1=CC=CC=C1)S(=O)C1=CC=C(C)C=C1
401 0 PHAWERBGVXFRDO-UHFFFAOYSA-N CCCCC(Br)C(=O)[Si](C)(C)C
402 0 VCBBPXLUJNRNPD-UHFFFAOYSA-N CC1=CC=C(C=C1)S(=O)(=O)N(F)C(C)(C)C
403 0 UFTUOJBHRWUALD-UHFFFAOYSA-N NC1=CC(CSCC2=CC=CC=C2)=C(O)C=C1
404 0 LCIKOAFCMLCKKS-UHFFFAOYSA-N CC1=CC=C(SCC2=C(O)C=CC(N)=C2)C=C1
405 0 BRIIGUSUSIAHBD-UHFFFAOYSA-N CCOC(=O)C1(CN1OC(C)=O)C(=O)OCC
406 0 BXRMMNYQOBEAHV-UHFFFAOYSA-N [O-][N+](=O)C1=CC=C(NC(=O)C(=O)NC2=CC=CC=C2)C=C1
407 0 KTTHBOSLIDAVTN-UHFFFAOYSA-N CCOC(=O)N=C(C(=O)OCC)C(=O)OCC
408 0 SGFZBYXRNYXSEN-UHFFFAOYSA-N OC(=O)C1=CC2=CC=CC=C2C(=N1)C1=CC(F)=CC=C1
409 0 VYIZWAUOXVCBBY-UHFFFAOYSA-N OC(=O)C1=CC2=CC=CC=C2C(=N1)C1=CC=CC=C1F
410 0 SCHYMVUSZPXGLQ-UHFFFAOYSA-N CCOP1(=O)OC2=CC3=CC=CC=C3C=C2O1
411 0 QWUNSVSZYKPAHA-UHFFFAOYSA-N CCOC1=NCC(C1)C1=CC2=CC=CC=C2S1
412 0 VYZPQJSPSOZCJL-UHFFFAOYSA-N C[N+]1=CC=CC=C1SCC1=CC=CC=C1Cl
413 0 RYLSXXYQFQYRBK-UHFFFAOYSA-N C[N+]1=CC=CC=C1SCC1=CC(Cl)=CC=C1
414 0 DTBTWLQHXJFFCQ-UHFFFAOYSA-N C[N+]1=CC=CC=C1SCC1=CC=C(Cl)C=C1
415 0 GKEQEAXYAQHBCR-UHFFFAOYSA-N C[N+]1=CC=C(SCC2=CC=C(Cl)C=C2)C=C1
416 0 JAHZEKMSZBVSSN-UHFFFAOYSA-N FC1=C(F)C2=CC3=CC=CC=C3C=C2C(F)=C1F
417 0 RBDOTNUAFKBPDU-UHFFFAOYSA-N FC1=CC=C2C3=CC=CC=C3C3(CC(=O)NC3=O)C2=C1
418 0 VXOLHHXMOSVWDZ-UHFFFAOYSA-N COC1=NC2=CC=CC=C2SC(=C1)C1=CC=CC=C1
419 0 FMXZYYVFTDPNLK-UHFFFAOYSA-N [O-][N+](=O)C1=C(F)C=C2OCC(=O)N(CC#C)C2=C1
420 0 ZXUMKQRNUTVRMX-UHFFFAOYSA-N CC1OP(OCC(F)(F)C(F)F)OC1C
421 0 VZGQEPAKPVAWDU-UHFFFAOYSA-N COC(=O)C1=CC=CC2=C1C=CC(OC)=C2Cl
422 0 ZNEYDXRAAFYBNR-UHFFFAOYSA-N CC1(COCC(Cl)=O)COC(=N1)C1=CC=CC=C1
423 0 XFZBPNJCSZJCMB-UHFFFAOYSA-N COC1=C(C(=S)NC2=CC=CC=C12)C1=CC=CC=C1
424 0 GNHBSIFYQATKHI-UHFFFAOYSA-N COC1=CC=C(C=C1)C1=NN=C(N1C)S(C)(=O)=O
425 0 DABCJYKNDFNPEA-UHFFFAOYSA-N CCOC(=O)C(CC1=CN=C(Cl)C=C1)C(=O)OCC
426 0 YAIMQJDPZHVYJC-UHFFFAOYSA-N OCC1=CC(OCC#C)=C(OCC#C)C(Cl)=C1
427 0 AXQBOJZKGSBYJZ-UHFFFAOYSA-N OCC#CC#CN1C2=CC=CC=C2C2=CC=CC=C12
428 0 UIMPVPABUBJEOO-UHFFFAOYSA-N CN1C(=O)C(C)(SC2=CC=CC=C12)C1=CC=C(O)C=C1
429 0 TYJXBELAFWQDPT-UHFFFAOYSA-N ClC1=CC=CC=C1C(=O)C1C(=O)CCCC1=O
430 0 HUPFGZXOMWLGNK-UHFFFAOYSA-N C1=CC(=C(C=C1C2=C(C=C(C=C2)F)F)C(=O)O)O
431 0 YSNABXSEHNLERR-ZIYNGMLESA-N C[C@@H]1[C@H]([C@H]([C@@H](O1)N2C=C(C(=NC2=O)N)F)O)O
432 0 NBJBSZXTULZDES-UHFFFAOYSA-N CC1=CC=C(C=C1)S(=O)(=O)N1C=CC2=CC=CC(C)=C12
433 0 AANZPLWMKOLXIU-UHFFFAOYSA-N FC1=CC(NC(=S)C2=CC=CC=N2)=CC(F)=C1
434 0 OYYZSLYPOJDPLB-UHFFFAOYSA-N FC1=C(F)C(F)=C(OC2CCNCC2)C(F)=C1F
435 0 TUSJBIDNNMONAD-UHFFFAOYSA-O COC1=CC=C(C=C1O)C1=CC=C2C(O)=CC(O)=CC2=[O+]1
436 0 KTICILXHBLOUQC-UHFFFAOYSA-N COC1=C(SC=C1)C=NC1=C(C)C=CC=C1C
437 0 WMDYMRRQFKPUSP-UHFFFAOYSA-N [O-][N+]1=C2C=CC3=CC=CC=C3C2=CC2=CC=CC=C12
438 0 XBGXGWNKJBMMPR-UHFFFAOYSA-N CC1=CC=C(C=C1)S(=O)(=O)C(CC1=CC=CC=C1)[N+]#[C-]
439 0 IIGSDTSFCPJXKF-UHFFFAOYSA-N CN(C)C=NS(=O)(=O)CC1=NOC2=C1C=CC=C2
440 0 FGTCQQGPQBKWGN-UHFFFAOYSA-N [O-][N+](=O)C1=CC2=C(C=C1)N(CNC1=CC=CC=C1)C(=O)O2
441 0 CVDOTMMHHAMYMQ-UHFFFAOYSA-N CNC1=CC(F)=C(OC2=CC=C(C=C2)C(F)(F)F)C=C1
442 0 GXKQNNDGAPKFSU-UHFFFAOYSA-N COC(=O)C(CC([N+]([O-])=O)[N+]([O-])=O)C(=O)OC
443 0 KMVAFHZYXDIYOC-UHFFFAOYSA-N CCC(O)C#CC1=C(F)C(F)=C(F)C(F)=C1F
444 0 PKOBNLOZXOHYOP-UHFFFAOYSA-N NC1=NC(=O)N(C=C1)C1OC(CO)C(F)C1O
445 0 DCIJWBZXLQNEFN-UHFFFAOYSA-N OCCOCCOC1=NSN=C1C1=CN=CC=C1
446 0 OQDUCVCWGZAWNM-UHFFFAOYSA-N CSC1=CC=C(C=C1)N1C(C)=CC(C=O)=C1C
447 0 UNUOLMGKUCREMH-UHFFFAOYSA-N O=CC1=C(N=C2N=CC=CN12)C1=CC2=C(OCO2)C=C1
448 0 NMVQYHKJSJCHQU-UHFFFAOYSA-N OC(=O)C1(CCCC1)NC(=O)C1=CC=C(Cl)C=C1
449 0 VBDLQKCVPSPMID-UHFFFAOYSA-N [O-][N+](=O)C1=CC=CC=C1S(=O)(=O)N1CCCNCC1
450 0 ACDXVKCXKBSBGU-UHFFFAOYSA-N OC(=O)C1=CC=CC=C1NCC1=CC=CC=C1F
451 0 XXEMLYYGLAYOSQ-UHFFFAOYSA-N CC1=CC(C)=NC(SCC(=O)C(F)(F)F)=N1
452 0 FBNMOGYJGJRGGO-UHFFFAOYSA-N FC1=CC(F)=C(C=C1)B1OC2=C(O1)C(F)=CC=C2
453 0 WSQLCFKGZQTNOI-UHFFFAOYSA-N FC(F)(F)C1=CC=C(C=C1)C(=O)CCCCl
454 0 FOPWQPQBYIJZJY-UHFFFAOYSA-N FC(F)(F)C1=CC=CC(=C1)C(=O)CCCCl
455 0 AMEQYOCNGUARJY-UHFFFAOYSA-N CC1=C(NC2=NC(=O)CS2)C=CC(=C1)C(O)=O
456 0 RSFTWODMUNQVGJ-UHFFFAOYSA-N COc1ccccc1Sc1ccccc1CN
457 0 KIMUCHUGRRISTA-UHFFFAOYSA-N COc1cccc(Sc2ccccc2CN)c1
458 0 WETJRTARNMHRQA-UHFFFAOYSA-N COc1ccc(Sc2ccccc2CN)cc1
459 0 PBUQMXQHTVIMGT-UHFFFAOYSA-N COC1=CC=C(C=C1)S(=O)(=O)C1=NC=CC=N1
460 0 WOTIMVBGNIUNAP-UHFFFAOYSA-N CSC1C(=N)C(=O)C2=CN(C)C(=O)C=C2C1=O
461 0 DARXXRGBBPWHFX-UHFFFAOYSA-O N[N+]1=C(C(=O)C2=CC=C(Cl)C=C2)C2=CC=CC=C2CC1
462 0 LRHAWKIFKLOFPA-UHFFFAOYSA-N COP(=O)(CN(O)CC1=CC=CC=C1)OC
463 0 DRBSIGLWMSOFJQ-UHFFFAOYSA-N NC(N)=NC1=NC(=CS1)C1=CC(=CC=C1)\N=C\NC#N
464 0 ARFQBDPSSPTHKR-UHFFFAOYSA-N NC(N)=NC1=NC(=CS1)C1=CC=C(C=C1)\N=C\NC#N
465 0 RKLMCFCQCBSNEJ-UHFFFAOYSA-N NC(N)=NC1=NC(=CS1)C1=CC=CC=C1\N=C\NC#N
466 0 HCSWWOOUMCRHKM-UHFFFAOYSA-N OCC1=CN(N=C1C1=CC=C(O1)[N+]([O-])=O)C1=CC=CC=C1
467 0 DPTIQAPUMWZAPA-UHFFFAOYSA-N OC1=CC=CC=C1CN1CCC2=C(C1)SC=C2
468 0 JGAMHGKSASEHSH-UHFFFAOYSA-N C[Si](C)(C)SC1=NN(C=N1)[Si](C)(C)C
469 0 MDEMNCBUSKUFSC-UHFFFAOYSA-N CCCCOC1=C(C=CC(Cl)=C1)C(=O)NOC(C)=O
470 0 OJWCUNDZTZBFHH-UHFFFAOYSA-N CCN(CC)S(=O)(=O)C1=C(O)C(N)=CS1
471 0 DUIUKBXBDVBIDC-UHFFFAOYSA-N OC(=O)C(N1CC2=CC=CC=C2C1=O)C1=CC=C(F)C=C1
472 0 CWFCTLMTVYHUNJ-UHFFFAOYSA-O COC1=CC=CC(=C1)C1=C(O)C=C2C(O)=CC(O)=CC2=[O+]1
473 0 SZMOACMHUDQYBU-UHFFFAOYSA-N COC1=CC=CC(=C1)C1=C(O)C=C2[C](O)C=C(O)C=C2O1
474 0 NCQFZSHHVLSEFS-UHFFFAOYSA-N CC1=C(C=C(C=N1)[N+]([O-])=O)C(=O)NC(=O)C1=CC=CC=C1
475 0 NVYNAVAAFURMOU-UHFFFAOYSA-N CC1=CC=C(C=C1)S(=O)(=O)N1CC=CC2=CC=CC=C12
476 0 LHLRIROEMBQTPH-UHFFFAOYSA-N CC1(C)CC(C)(C)C(Br)C(=O)C1F
477 0 IRPKWPHSYPBPPI-UHFFFAOYSA-N NCC1OC(CC1O)N1C=C(F)C(=O)NC1=O
478 0 IKZYSJAHCZYFHH-UHFFFAOYSA-N CC(=C)C(=O)OCC(F)(F)C(F)(F)C(F)F
479 0 JXISZKYZRDLIRC-UHFFFAOYSA-N CC1=CC(=C(C)C2=C1NC1=C2C=C(C=C1)[N+]([O-])=O)[N+]([O-])=O
480 0 WOGULJGCMVEOGY-UHFFFAOYSA-N COC1=CC=CC(=C1)C(=O)CC1=CC(F)=NC=C1
481 0 ZPCLGAITIYVXNI-UHFFFAOYSA-N COC1=CC(=CC(OC)=C1)C1=NC(CCl)=C(C)O1
482 0 ZUNRWCIMDCYBIQ-UHFFFAOYSA-N CC(C)(C)OC(=O)NCC1=C(Cl)C=C(C=C1)C(O)=O
483 0 GVFUTVRALDFYID-UHFFFAOYSA-N CC1=NC(=O)CC(C1C(O)=O)C1=CC=C(F)C(F)=C1
484 0 IDYKCXHJJGMAEV-RRKCRQDMSA-N [H][C@]1(O)C[C@@]([H])(O[C@]1([H])CO)N1C=C(F)C(=N)N=C1O
485 0 UIULXLLBHXETDZ-UHFFFAOYSA-N CC1=CC=C(C=C1)S(=O)(=O)C([N+]#[C-])C1=CC=CC(C)=C1
486 0 JGFBRKRYDCGYKD-UHFFFAOYSA-N CCCC[Sn](=O)CCCC
487 0 GCAQGOJWXHOFGI-UHFFFAOYSA-N OC(=O)C1=CC=CC=C1C1=NN=C(O1)C1=CN=CC=C1
488 0 KCPKHARJPAOWBX-UHFFFAOYSA-N OC1=CC=C(C=C1)S(=O)(=O)NC1=CC=CC=N1
489 0 VIOKXWDSFLJROB-UHFFFAOYSA-N CN1C2=C(OC3=C(C=C(C=N3)[N+]([O-])=O)C1=O)C=C(C)C=C2
490 0 ZLHKJPMWVZHHBS-UHFFFAOYSA-N CCOC(=O)C1=CC=C(NC(=O)COCCCl)C=C1
491 0 WJPSHLBDFCGMCP-UHFFFAOYSA-N CN(C(=O)CC1=CC=CC=C1)C1=CC=C(C)S1
492 0 UBKDVJAGTJBATH-UHFFFAOYSA-N CC1=CC=C(C=C1)N(O)C(=O)C1=CC=C(F)C=C1
493 0 ODKVUEQLYLYTFC-UHFFFAOYSA-N CSC1=C(N)C(=O)C2=CN(C)C(=O)C=C2C1=O
494 0 RQAGISFULNAOBS-UHFFFAOYSA-N CC1=CSC(NC(=O)C2=C(O)C=C(O)C=C2)=N1
495 0 VJBAYCOWPLRVFA-RMKNXTFCSA-N CC(=O)c1ccc2OCC(=CCl)C=Cc2c1O
496 0 KEYZSFFMHBRILD-UHFFFAOYSA-N COC1=CC=C(C=C1)C1=C(C#N)C(=O)N=C(O)C1C#N
497 0 MAZREDIFTZEJCB-UHFFFAOYSA-N FC1=CC=C(C=C1)C(=O)C[N+]1=CC=CC=C1Cl
498 0 SMLKFTATQVCPBM-UHFFFAOYSA-N FC1=CC=C(C=C1)C(=O)C[N+]1=CC(Cl)=CC=C1
499 0 WNYKARBFUYWFMX-UHFFFAOYSA-N CC(=O)OC1C(CO)OC2C1OC1=NC(=N)C(F)=CN21
500 0 FRHNAQQUMBLASW-UHFFFAOYSA-N COC1=CC=C(NC2=NC(=CS2)C(O)=O)C=C1
501 0 RXPHUZNYEGEETB-UHFFFAOYSA-N CN1N=CC2=C1N=C(OC2=O)C1=CC=CC=C1OC(C)=O
502 0 PQYNOJVTECVSNJ-UHFFFAOYSA-N FC(F)(F)C1=CC=CC=C1C(=O)CCCCl
503 0 QXVDHAIQERTYOP-UHFFFAOYSA-N COC1=CC2=C(C=C1)N(C)C1=C(S2)C=CC(=C1)C(C)=O
504 0 GHJASXINIQNKQK-UHFFFAOYSA-N [O-][N+](=O)C1=CC=C(C=C1)C1=[N+]([O-])C2=CC=CC=C2N=C1
505 0 RUHFIKAUEKLXEQ-UHFFFAOYSA-N CCN1C2=C(C=CC=C2OC2=C(C=CC=N2)C1=O)[N+]([O-])=O
506 0 KYDALGOIRAPGOG-UHFFFAOYSA-N CN1C2=C(C=C(C)C=C2OC2=C(C=CC=N2)C1=O)[N+]([O-])=O
507 0 PLLMASXONAHTNJ-UHFFFAOYSA-N OC1=CC(=CC=C1)S(=O)(=O)NC1=CC=CC=N1
508 0 MEUBTOQWTXMXAQ-UHFFFAOYSA-N NC1CCN(CC1)S(=O)(=O)C1=CC=CC=C1[N+]([O-])=O
509 0 BFAGXXDSKINKJC-UHFFFAOYSA-N OC(=O)C1=CC(F)=C(OC2=CC=C(F)C=C2)C=C1
510 0 ZVAQJDGJVTVMMO-UHFFFAOYSA-N OC(=O)C1=C(O)C=CC(=C1)C1=CC(F)=C(F)C=C1
511 0 HWJGXXCOCSGOGE-UHFFFAOYSA-N COC(=O)C1=CC(=C(O)C(OC)=C1)C(F)(F)F
512 0 CWEJNAPEPLYACX-UHFFFAOYSA-N COC1=C(OC)C=C(C=C1)C1=NC(CCl)=C(C)O1
513 0 RPDBFOPOJZDCLS-UHFFFAOYSA-N COC1=CC(C(=O)C2=CC(F)=CC=C2)=C(N)C=C1
514 0 WAXMKZNXMCBKPD-UHFFFAOYSA-N OCC1=CC=C(C=C1)C(=O)NC1=CC=C(F)C=C1
515 0 WZMXHEFOPJLDHK-UHFFFAOYSA-N O=C(N1CCC(=O)CC1)C1=CC=CC(=C1)C1=CSC=C1
516 0 XCSUEKNXBQVILR-UHFFFAOYSA-N CN(C(=O)OC(C)(C)C)C1=C(C=C(Cl)C=C1)C(O)=O
517 0 MEUBTOQWTXMXAQ-UHFFFAOYSA-N NC1CCN(CC1)S(=O)(=O)C1=CC=CC=C1[N+]([O-])=O
518 0 DFFKVQBMABFMGS-UHFFFAOYSA-N OC1=CC=C(C=C1)S(=O)(=O)NC1=CN=CC=C1
519 0 HNZCCGYVANEENU-UHFFFAOYSA-N NC(=O)C1=C(N)C(=O)C=C2Oc3ccc(CO)cc3N=C12
520 0 RCFMVWSIZSHRKD-UHFFFAOYSA-N FC1=CC=C(CC(=O)C2=CC3=C(OCC(=O)N3)C=C2)C=C1
521 0 XZQILKYKJYHEHD-SNVBAGLBSA-N COC1=C(CC(O)(CO)CC1=O)NCC(=O)O
522 0 AMQUINQWIJIOHM-UHFFFAOYSA-N OC1(CCCN(C(=O)CCl)C1=O)C1=CC=CC=C1
523 0 PFUQBWRZKDFUHL-UHFFFAOYSA-N CSC1=NC(=C(O1)C1=CC=CC=C1)C1=CC=CC=C1
524 0 QNXPAUZUSGSOOL-UHFFFAOYSA-N CC1=CC=C(C=C1)S(=O)(=O)C([N+]#[C-])C1=CC=CC=C1C
525 0 MRXAEOYIBOOJOU-UHFFFAOYSA-N CC1=CC(CSC2=CC=CC=[N+]2[O-])=C(C)C=C1
526 0 BIZDCQFJAWUTAF-UHFFFAOYSA-N CCOP(=O)(OCC)OC1=CC=C(N)C=C1
527 0 KNUDHRSBHSQHSA-UHFFFAOYSA-N OC(=O)C1=C(C=CC(F)=C1)C1=C(O)C=CC(F)=C1
528 0 KBBLKAQHWWGPNY-UHFFFAOYSA-N OC(=O)C1=CC(=C(F)C=C1)C1=C(O)C=CC(F)=C1
529 0 ILEHHPQEZRUWHZ-UHFFFAOYSA-N OC(=O)C1=CC(=C(F)C=C1)C1=C(F)C=C(O)C=C1
530 0 JAAJBNFYTJAHAA-UHFFFAOYSA-N CC(=O)NC1=CC=CC(=C1)C1=CC(F)=C(O)C=C1
531 0 LUWOQUAPEIJANH-UHFFFAOYSA-N CC(=O)NC1=CC=CC(=C1)C1=CC(O)=C(F)C=C1
532 0 HNSOZZHAGIUKOV-UHFFFAOYSA-N CC(=O)NC1=CC=CC(=C1)C1=C(F)C=C(O)C=C1
533 0 IYMRGAJCKJMWLT-UHFFFAOYSA-N CC(=O)NC1=CC=CC(=C1)C1=CC(O)=CC(F)=C1
534 0 ROTXZVNMBULIHS-UHFFFAOYSA-N CNC(=O)C1=CC=CC(=C1)C1=CC(F)=C(O)C=C1
535 0 OZHBEOLBUUEQAK-UHFFFAOYSA-N CNC(=O)C1=CC=CC(=C1)C1=CC(O)=C(F)C=C1
536 0 JELMTSQRCUJQKY-UHFFFAOYSA-N CNC(=O)C1=CC=CC(=C1)C1=C(F)C=C(O)C=C1
537 0 NXBFMRMDAKZXJG-UHFFFAOYSA-N CNC(=O)C1=CC=CC(=C1)C1=CC(O)=CC(F)=C1
538 0 BWBVIFKGDGUVDP-UHFFFAOYSA-N OC(=O)C1=CC(F)=CC(=C1)C1=CC(F)=C(O)C=C1
539 0 QOPQSBYWOGVNTI-UHFFFAOYSA-N OC(=O)C1=CC(F)=CC(=C1)C1=CC(O)=C(F)C=C1
540 0 XWBCZKSMGVUFNX-UHFFFAOYSA-N OC(=O)C1=CC(F)=CC(=C1)C1=C(F)C=C(O)C=C1
541 0 XNAYGDGLHGXOQB-UHFFFAOYSA-N OC(=O)C1=CC(F)=CC(=C1)C1=CC(O)=CC(F)=C1
542 0 WAOJTEBFVYXERU-UHFFFAOYSA-N OC(=O)C1=C(F)C=C(C=C1)C1=CC(F)=C(O)C=C1
543 0 DRMSBGMCXNKGJP-UHFFFAOYSA-N OC(=O)C1=C(F)C=C(C=C1)C1=CC(O)=C(F)C=C1
544 0 JKKHKDFCSHNOGH-UHFFFAOYSA-N OC(=O)C1=C(F)C=C(C=C1)C1=C(F)C=C(O)C=C1
545 0 ZXVZQXHELVUZEC-UHFFFAOYSA-N OC(=O)C1=C(F)C=C(C=C1)C1=CC(O)=CC(F)=C1
546 0 GREXCYHVCVGUKG-UHFFFAOYSA-N OC(=O)C1=CC(=C(F)C=C1)C1=CC(F)=C(O)C=C1
547 0 MTDMOEFMNWPUSF-UHFFFAOYSA-N OC(=O)C1=CC(=C(F)C=C1)C1=CC(O)=C(F)C=C1
548 0 DTTQLBYUTZHZER-UHFFFAOYSA-N OC(=O)C1=CC(=C(F)C=C1)C1=CC(O)=CC(F)=C1
549 0 BHTDMIQURGZCEP-UHFFFAOYSA-N OC1=C(C=C(C=C1)C1=CC2=CC=CC=C2C=C1)C#N
550 0 JKGDITFMYGTJTI-UHFFFAOYSA-N OC1=C(C=CC(=C1)C1=CC2=CC=CC=C2C=C1)C#N
551 0 OQEXQMSRFJEHBX-UHFFFAOYSA-N OC1=CC(=CC(=C1)C1=CC2=CC=CC=C2C=C1)C#N
552 0 CGNYFHPEALABAU-UHFFFAOYSA-N CCOC(=O)C1=C(F)C=C(C=C1)C1=CC(C#N)=C(O)C=C1
553 0 BXHUFETXUPTQOH-UHFFFAOYSA-N CCOC(=O)C1=C(F)C=C(C=C1)C1=CC(O)=C(C=C1)C#N
554 0 ASYZGOHNOXRJLU-UHFFFAOYSA-N CCOC(=O)C1=C(F)C=C(C=C1)C1=CC(O)=CC(=C1)C#N
555 0 PKVADVIDKFPIJP-UHFFFAOYSA-N COC1=C(O)C=CC(=C1)C1=C(Cl)C=CC(O)=C1
556 0 LECNVMKPZBYCAK-UHFFFAOYSA-N COC1=C(O)C=C(C=C1)C1=C(Cl)C=CC(O)=C1
557 0 QMSKHKGWGAHTRW-UHFFFAOYSA-N COC1=CC(=CC(O)=C1)C1=C(Cl)C=CC(O)=C1
558 0 LGMIMHLNUFBXII-UHFFFAOYSA-N CS(=O)(=O)C1=CC=CC(=C1)C1C=NC(=O)N=C1
559 0 IINNITOIRITXGC-UHFFFAOYSA-N CS(=O)(=O)C1=CC=C(C=C1)C1C=NC(=O)N=C1
560 0 OJWFXFZHWXXLBA-UHFFFAOYSA-N CC1=CC(F)=C(C=C1)C1=CC(=CC(N)=C1)C(O)=O
561 0 XYTYQRFEPKVTKK-UHFFFAOYSA-N CC1=CC(=C(F)C=C1)C1=CC(=CC(N)=C1)C(O)=O
562 0 CJNNLHJGPSVYML-UHFFFAOYSA-N CC1=C(C=CC=C1F)C1=CC(=CC(N)=C1)C(O)=O
563 0 LCUJVXUEVCUDGR-UHFFFAOYSA-N CC1=C(F)C=C(C=C1)C1=CC(=CC(N)=C1)C(O)=O
564 0 FQCOJIWFMNAKAX-UHFFFAOYSA-N CC1=C(F)C=CC(=C1)C1=CC(=CC(N)=C1)C(O)=O
565 0 WTJKKLJZIHQDPU-UHFFFAOYSA-N CC1=C(C=C(F)C=C1)C1=CC(=CC(N)=C1)C(O)=O
566 0 QYRVLCXAQBBTLG-UHFFFAOYSA-N OC(=O)C1=C(C=C(F)C=C1)C1=CC(F)=C(O)C=C1
567 0 FYEFCUDWPCARMP-UHFFFAOYSA-N OC(=O)C1=C(C=CC(F)=C1)C1=CC(F)=C(O)C=C1
568 0 ZFCCKCCPLWKUQR-UHFFFAOYSA-N OC(=O)C1=CC(F)=C(C=C1)C1=CC(F)=C(O)C=C1
569 0 PCICWYUVVYIEBS-UHFFFAOYSA-N OC(=O)C1=C(F)C=CC(=C1)C1=CC(F)=C(O)C=C1
570 0 ULBQNQREZQHDKG-UHFFFAOYSA-N OC(=O)C1=C(C=CC=C1F)C1=CC(F)=C(O)C=C1
571 0 BNTVJZAOLQKKOC-UHFFFAOYSA-N OC(=O)C1=C(C=C(F)C=C1)C1=CC(O)=CC(F)=C1
572 0 HZWYXHRPURGACL-UHFFFAOYSA-N OC(=O)C1=C(C=CC(F)=C1)C1=CC(O)=CC(F)=C1
573 0 VNTGFYREOHHBPU-UHFFFAOYSA-N OC(=O)C1=CC(F)=C(C=C1)C1=CC(O)=CC(F)=C1
574 0 IVDVADUSVSBCIE-UHFFFAOYSA-N OC(=O)C1=C(F)C=CC(=C1)C1=CC(O)=CC(F)=C1
575 0 KTFVUNJYVKMPNR-UHFFFAOYSA-N OC(=O)C1=C(C=CC=C1F)C1=CC(O)=CC(F)=C1
576 0 QLNKYHGXHFPFOD-UHFFFAOYSA-N OC(=O)C1=C(C=C(F)C=C1)C1=C(O)C=C(F)C=C1
577 0 VVKZLSWLYZPWGT-UHFFFAOYSA-N OC(=O)C1=C(C=CC(F)=C1)C1=C(O)C=C(F)C=C1
578 0 MVSBDJACHZEBPQ-UHFFFAOYSA-N OC(=O)C1=CC(=C(F)C=C1)C1=C(O)C=C(F)C=C1
579 0 WSUNIWYTDOEEKS-UHFFFAOYSA-N OC(=O)C1=CC(F)=C(C=C1)C1=C(O)C=C(F)C=C1
580 0 KGOYUZVMQLRKFG-UHFFFAOYSA-N OC(=O)C1=C(F)C=C(C=C1)C1=C(O)C=C(F)C=C1
581 0 UQMWUMCPOLCNCQ-UHFFFAOYSA-N OC(=O)C1=C(F)C=CC(=C1)C1=C(O)C=C(F)C=C1
582 0 SUUOWSDOWAQCGB-UHFFFAOYSA-N OC(=O)C1=CC(F)=CC(=C1)C1=C(O)C=C(F)C=C1
583 0 XYRUBRCMSNJFGR-UHFFFAOYSA-N OC(=O)C1=C(C=CC=C1F)C1=C(O)C=C(F)C=C1
584 0 UQQJWIIOCGGULT-UHFFFAOYSA-N OC(=O)C1=C(C=C(F)C=C1)C1=C(O)C=CC(F)=C1
585 0 YEHXWZKSBFBZBQ-UHFFFAOYSA-N OC(=O)C1=CC(F)=C(C=C1)C1=C(O)C=CC(F)=C1
586 0 GCYQYHDJYUDWHN-UHFFFAOYSA-N OC(=O)C1=C(F)C=C(C=C1)C1=C(O)C=CC(F)=C1
587 0 IRVKVSPQVVSCEO-UHFFFAOYSA-N OC(=O)C1=C(F)C=CC(=C1)C1=C(O)C=CC(F)=C1
588 0 SCJNCEBPOANCSD-UHFFFAOYSA-N OC(=O)C1=CC(F)=CC(=C1)C1=C(O)C=CC(F)=C1
589 0 PCIHRMRCRCXKID-UHFFFAOYSA-N OC(=O)C1=C(C=CC=C1F)C1=C(O)C=CC(F)=C1
590 0 IGMLZRUPJYIUMU-UHFFFAOYSA-N OC(=O)C1=CC(O)=C(C=C1)C1=C(F)C=C(F)C=C1
591 0 ASLZJSFNCRESSM-UHFFFAOYSA-N OC(=O)C1=CC(O)=CC(=C1)C1=C(F)C=C(F)C=C1
592 0 ARADXMMOAQLKPE-UHFFFAOYSA-N OC(=O)C1=CC(O)=C(C=C1)C1=CC(F)=C(F)C=C1
593 0 IKDJDWKZSSRSLW-UHFFFAOYSA-N OC(=O)C1=CC(O)=CC(=C1)C1=CC(F)=C(F)C=C1
594 0 PKXXFGRNOKAQEP-UHFFFAOYSA-N OC(=O)C1=C(O)C=C(C=C1)C1=CC(F)=C(F)C=C1
595 0 PIFKREXRKFOBNN-UHFFFAOYSA-N OC(=O)C1=CC(O)=C(C=C1)C1=CC(F)=CC(F)=C1
596 0 WZIVNMNNXYEBQB-UHFFFAOYSA-N OC(=O)C1=CC(O)=CC(=C1)C1=CC(F)=CC(F)=C1
597 0 RVBBOQPVZGIGTM-UHFFFAOYSA-N OC(=O)C1=C(O)C=C(C=C1)C1=CC(F)=CC(F)=C1
598 0 OQLHABFKTNNVOV-UHFFFAOYSA-N OC(=O)C1=CC(O)=C(C=C1)C1=C(F)C(F)=CC=C1
599 0 NCUCWUJLJRTXTM-UHFFFAOYSA-N OC(=O)C1=CC(O)=CC(=C1)C1=C(F)C(F)=CC=C1
600 0 ZTWRMHBKCLHZJH-UHFFFAOYSA-N OC(=O)C1=C(O)C=C(C=C1)C1=C(F)C(F)=CC=C1
601 0 XWFXTWXHSAVHOM-UHFFFAOYSA-N OC(=O)C1=CC(O)=C(C=C1)C1=C(F)C=CC=C1F
602 0 CSDHWYRFPCRMAF-UHFFFAOYSA-N OC(=O)C1=CC(O)=CC(=C1)C1=C(F)C=CC=C1F
603 0 FYOIKGGHAMDLQP-UHFFFAOYSA-N OC(=O)C1=C(O)C=C(C=C1)C1=C(F)C=CC=C1F
604 0 IJHANDNKWILNHB-UHFFFAOYSA-N OC(=O)C1=CC(O)=C(C=C1)C1=C(F)C=CC(F)=C1
605 0 KPUFFHAXOOCFSU-UHFFFAOYSA-N OC(=O)C1=CC(O)=CC(=C1)C1=C(F)C=CC(F)=C1
606 0 HDALVDUMJFSNQJ-UHFFFAOYSA-N OC(=O)C1=C(O)C=C(C=C1)C1=C(F)C=CC(F)=C1
607 0 JCBRWHGFOXGWGX-ULFQOSQLSA-N OCC1OC(OCC=C/C#N)C(O)C(O)C1O
608 0 ZAACDZTVOBHCSH-UHFFFAOYSA-N COC1=C(O)C=C(C=C1O)C1=CC=C(Cl)C=C1
609 0 IDYKCXHJJGMAEV-UHFFFAOYSA-N NC1=NC(=O)N(C=C1F)C1CC(O)C(CO)O1
610 0 IMPDNZNPAVVGFW-UHFFFAOYSA-N CCC(C)C(NSC1=C(C=CC=N1)[N+]([O-])=O)C(O)=O
611 0 NVZFZMCNALTPBY-UHFFFAOYSA-N OCC1OC(C(C1O)F)n1ccc(nc1=O)N
612 0 PLKNOXBTTRQDPV-UHFFFAOYSA-N CN=C(C1SC2=CC=CC=C2C1=O)C1=CC=CC=C1
613 0 DAENJGZHSJAQRL-UHFFFAOYSA-N CCOP(=O)(OCC)C=CC1=CC=C(C=C1)[N+]([O-])=O
614 0 CFTHVWGCFYHJTA-UHFFFAOYSA-N Oc1cc2ccccc2c2c1nc1ccccc1c2
615 0 PTFOXIQQIFDCAT-UHFFFAOYSA-N CC1=CC=C(C=C1)C(=O)NC(=O)C1=CC(=CN=C1)[N+]([O-])=O
616 0 NZGNOAPFROZWDY-UHFFFAOYSA-N CC1=CC=CC=C1C(=N)C1SC2=CC=CC=C2C1=O
617 0 UDNXXJDGJSYYKY-UHFFFAOYSA-N OCCNCC(O)COC1=CC=CC=C1Cl
618 0 WOFCWBYUXFBZBO-UHFFFAOYSA-N OC(=O)C=CC(=O)NC(=S)NC1=CC=CC=C1
619 0 FNTFRXGZFGBRPV-UHFFFAOYSA-N CC1=CC=C2SC(C(=N)C3=CC=CC=C3)C(=O)C2=C1
620 0 ZQFVIYZUGUFOMX-UHFFFAOYSA-N [O-][N+](=O)C1=CC=CC=C1C(=O)C1=NNC2=CC=CC=C12
621 0 RBNZISNWCHORNF-UHFFFAOYSA-N OC(=O)C1=CC=C(C=CC2=NC=C(N2C=C)[N+]([O-])=O)C=C1
622 0 QNANORLOMKBPPQ-UHFFFAOYSA-N CC(C)N(CCCl)Cc1csc2ccc(F)cc12
623 0 XQXNCOKBZNIVJA-UHFFFAOYSA-N COC(=O)C1=C(F)C=C(C=C1)C1=CC=C(N)C=C1
624 0 UHULQFJYWSPSQN-UHFFFAOYSA-N COC(=O)C1=CC(F)=CC(=C1)C1=CC=C(N)C=C1
625 0 HYDGPYDSIOCNTN-UHFFFAOYSA-N NC1=NC(=CS1)C1=CC=C(OCC(O)=O)C=C1
626 0 IWYTXJIWMVBHKG-UHFFFAOYSA-N CON(C)C(=O)C(CC(F)(F)F)CC(F)(F)F
627 0 ITVPGUQUIZMZBT-UHFFFAOYSA-N O=C(CC#N)C1=CC=CC(CSC2=CC=CC=C2)=C1
628 0 FPOYGUNTAVOBNR-UHFFFAOYSA-N CCCSC1=NC2=C(C)C=CC=C2C=C1C=O
629 0 ZCHPFSLSIJTHFX-UHFFFAOYSA-N FC1=CC(=CC=C1C12CC1CNC2)C(F)(F)F
630 0 UZADFIHTSSMNMN-UHFFFAOYSA-N CSC1=CC=CC=C1C1=NC2=C(C=CC=C2O)C=C1
631 0 KAYGKHUUPQYOHY-UHFFFAOYSA-N CC1=CC(=O)C(C(=O)CCC(F)(F)F)C(=O)O1
632 0 PWOQBIOXMIGFBE-UHFFFAOYSA-N Oc1cc2nc3ccccc3cc2c2c1cccc2
633 0 XNSYNVHEFMZXEP-UHFFFAOYSA-N CN1C=C(N=C1C)S(=O)(=O)N1CCOCC1
634 0 LCHIKVQGOGLGPS-UHFFFAOYSA-N CCOC(=O)C1=C(Cl)C=C2C=CC=C(O)C2=C1
635 0 QLVZVXCUNRUZJU-UHFFFAOYSA-N CCOC(=O)C=CC1=CC2=C(O1)C=CC(Cl)=C2
636 0 KSAFVSRGKAEGCV-UHFFFAOYSA-N COC1=C(OC)C=C(C=C1)C1=NC(C#N)=C(C=C1)[N+]([O-])=O
637 0 LZVNSRPSJXCADH-UHFFFAOYSA-N [O-][N+](=O)C1=CC(F)=C(N2CC(F)(F)C2)C(F)=C1
638 0 WFBSECFSASNZGZ-UHFFFAOYSA-N N\C(NC1=CC(Cl)=C(Cl)C=C1)=N/C1CCCCC1
639 0 RUFGWASEQYRJHR-UHFFFAOYSA-N OC1=CC=CC2=C1CN(CC1=CC=CS1)CC2
640 0 YIUXXUJWXAMNBB-UHFFFAOYSA-N FC1=CC2=C(NC(=O)C2=C2OCC3=CC=CC=C23)C=C1
641 0 YOTYSDWQVOUYEA-UHFFFAOYSA-N CC(=CC1=CC=C(SCC2=CC=CC=C2)C=C1)[N+]([O-])=O
642 0 UKFZXJWVHQXSJG-UHFFFAOYSA-N CNC(SC1=CC=C(O)C=C1)C1=CC=CC=C1
643 0 WIVLLDXKVULXCZ-UHFFFAOYSA-N COC(=O)C1=CC(=CC=C1F)C1=CC=CC(N)=C1
644 0 UBKZXFOESPUJDV-UHFFFAOYSA-N COC(=O)C1=C(F)C=C(C=C1)C1=CC=CC(N)=C1
645 0 VLWXZWWXHVTZSY-UHFFFAOYSA-N COC(=O)C1=CC(=CC(F)=C1)C1=CC=CC(N)=C1
646 0 ZWVWDXWYZYPSPJ-UHFFFAOYSA-N CCCCOC(=O)C(CC(O)=O)NC(=O)C(F)(F)F
647 0 PDVHEXJNTUVWMC-UHFFFAOYSA-N C1CC(CCO1)C1=NC(=CS1)C1=CC=CC=C1
648 0 PDVHEXJNTUVWMC-UHFFFAOYSA-N C1CC(CCO1)C1=NC(=CS1)C1=CC=CC=C1
649 0 IOAATSYXAWQXPF-UHFFFAOYSA-N FC1=CC=CC2=C1C(=O)N(C2=O)C1=CC=C(C=C)C=C1
650 0 WBIQKQFSMMKTBH-UHFFFAOYSA-N COC1=CC(OC)=CC(NC(=O)OCC=CCCl)=C1
651 0 GMJFGXJEBRTOSD-UHFFFAOYSA-N FC(F)(F)C(F)(F)C(=O)C=CC1=CC=CC=C1
652 0 YENKVKARESGIQT-UHFFFAOYSA-N CC1=NSC(C1C1=CC=CC=C1)=C1C=CC=CC1=O
653 0 LKGQRENVNFZJCS-UHFFFAOYSA-N CC1=CC(=C2SN=CC2C2=CC=CC=C2)C(=O)C=C1
654 0 IGLJEYHKQKRBAS-UHFFFAOYSA-N Oc1c2ccccc2nc2c1c1ccccc1cc2
655 0 YTTUWIXSOZSODO-UHFFFAOYSA-N OC(=O)CSCC=C(C1=CC=CC=C1)C1=CN=CC=C1
656 0 IFSFBHJEVXUDGZ-UHFFFAOYSA-N CC(C)C1=CC=C(C=C1)C(=O)C1=CC(C)=NS1
657 0 UDXSEOZZDLSCGU-UHFFFAOYSA-N CC(SC(C)(C)C)C(Br)=C(C)C
658 0 GQKXBPXDBQWZMT-UHFFFAOYSA-N CCOC(=O)C1=CC=C(C=C1)N=CCC(=O)CCl
659 0 AMUPJMOLTJOINK-UHFFFAOYSA-N FC(F)(F)CCCOC(=O)C(=C)C(F)(F)F
660 0 GBZKSESMPMWQTQ-UHFFFAOYSA-N COP(=O)(OC)OC(=C(C)C#N)C1=CC=CC=C1
661 0 HUYLTSREZPJWBJ-UHFFFAOYSA-N CN1C(=CC2=C(C=C(C)C=C2)S1(=O)=O)C1=CC=CC=C1
662 0 AFBRDFICRHXBFC-UHFFFAOYSA-N NS(=O)(=O)NCCNCC1=CC=C(O)C=C1
663 0 PGHOFEBYFYSEOK-UHFFFAOYSA-N CCOC(=O)CC1N=NC(=S)N=C1CC(=O)OCC
664 0 YVNVJFRNMCJALA-UHFFFAOYSA-N CN1C2=C(C=C(OC(C)=O)C=C2)C=C2C(=O)NC(=O)N=C12
665 0 IGXPJNGIRRUTGE-UHFFFAOYSA-N OC(CCl)CN1C[N+](CC(O)CCl)=CC=C1
666 0 JXYMVZQZDLOQBH-UHFFFAOYSA-N CC(=O)C(C)=CC1=C(F)C(F)=C(F)C(F)=C1F
667 0 GOPHHIUIJHRCEP-UHFFFAOYSA-N ON(CC1=CC=CC=C1)C(=O)C1=CC=CC=C1F
668 0 PUADCGFFKBHIHZ-UHFFFAOYSA-N CC(=NC1=CC=CC=C1)C1SC2=CC=CC=C2C1=O
669 0 HTONDHSBFOZIHA-UHFFFAOYSA-N CN(C)S(=O)(=O)NC1=CC=C(C=C1)C(=O)CC#N
670 0 RGRRSUBFEOQPEV-UHFFFAOYSA-N COC1=C(C=CC(Cl)=CC=O)C=C(C=O)C=C1
671 0 KWYIIJNBKBPYHW-UHFFFAOYSA-N CCOC(=O)C1=C(CCO)C(NC(C)=O)=CC(Cl)=C1
672 0 FYQLIOPZNIJPPX-UHFFFAOYSA-N Oc1cccc2c1cc1c(n2)ccc2c1cccc2
673 0 VRQRONZSJSKVBB-UHFFFAOYSA-N CC(=NC1=CC=CC=C1[N+]([O-])=O)C1=CC=CC=C1[N+]([O-])=O
674 0 WDAZLXMXRBZEDN-UHFFFAOYSA-N C[Si](C)(C)C1=CC2=C(C=C1)C(=O)N(C=C)C2=O
675 0 FJOFMLFKQDTBLB-UHFFFAOYSA-N CCOP(=O)(OCC)C(=C[N+]([O-])=O)C1=CC=CC=C1
676 0 PINAKBXFAZUJBZ-UHFFFAOYSA-N FC1=CC=CC=C1N1C(=O)C2=C(CCCC2)C1=O
677 0 QSBRZWSOVFXCII-UHFFFAOYSA-N COC1=C(SC2=CC=CC=C12)C=NC1=CC=CC=C1
678 0 ANYFTOINJBIPOI-UHFFFAOYSA-N CN1CC(C=C2C1CC1=CSC3=CC=CC2=C13)C(O)=O
679 0 AIVINHFSMZQJFB-UHFFFAOYSA-N CC(OC1=C(Cl)C2=CC=CC=C2C=C1)C(O)=O
680 0 PFZMDJIOSXZIMK-UHFFFAOYSA-N CC1=CC=C(C=C1)S(=O)(=O)N=CC=CC1=CC=CC=C1
681 0 VKOILLKBNSXEAQ-UHFFFAOYSA-N NC(=NOC(=O)C1=CC=CC=C1)C1=CC=C(C=C1)[N+]([O-])=O
682 0 AJWDSVYLXMBOPR-UHFFFAOYSA-N FC(F)C(F)(F)COCC1(CCl)COC1
683 0 XLKNSWDNJJHQHP-UHFFFAOYSA-N Oc1ccc2c(c1)cc1c(n2)ccc2c1cccc2
684 0 KTPBFHSDHKLYJG-UHFFFAOYSA-N FC1=CC=C(C[SiH](Cl)C2=CC=CC=C2)C=C1
685 0 PLGTYGDHBBGUHK-UHFFFAOYSA-N CCCCOC(=O)C(N=O)(C(=O)OCC)C(F)(F)F
686 0 IVHHIOMWTAQUER-UHFFFAOYSA-N CN(C1=NN=NN1C1=CC=C(Cl)C=C1)C1=CC=CC=C1
687 0 ULSGIXAJHUKRCN-UHFFFAOYSA-N COC1=CC=C(C(O)CCl)C2=C1N(C)C(=O)C=C2
688 0 QSOVCXZNQVRKTK-UHFFFAOYSA-N CCOC(=O)C(NC(C)=O)C(=O)CCC(O)=O
689 0 MTXBVPUDRBTSMS-UHFFFAOYSA-N OP(=O)(OC1=CC=C(C=C1)[N+]([O-])=O)C1CCCCC1
690 0 DTMJZLKFTMHFLM-UHFFFAOYSA-N CCC(=O)C=CC1=C(F)C(F)=C(F)C(F)=C1F
691 0 BUUYHEDOENQEHD-UHFFFAOYSA-N CN1C=C(OCC(O)CCl)C2=CC=CC=C2C1=O
692 0 DQDMWNGVFBOPCQ-UHFFFAOYSA-N Oc1ccc2c(c1)nc1c(c2)c2ccccc2cc1
693 0 OJAZJASSLQQJGM-UHFFFAOYSA-N OC1=C(C=CC=C1)N=CC(=O)NC1=CC=CC=C1[N+]([O-])=O
694 0 HBFRELMAYWAFIF-UHFFFAOYSA-N OS(=O)(=O)C1=C(NC2=CC=CC=C2)N=CC=C1
695 0 SQBWUXCAXUXWMF-UHFFFAOYSA-N CC[P+](CC)(CC)C1=C(F)C(F)=C(F)C(F)=C1F
696 0 VBSUJFTXPDWRNN-UHFFFAOYSA-N NC1=CC=CC=C1C1=CC=C(O1)C=CC1=CC=CS1
697 0 FGCMOTBFWQUKLH-UHFFFAOYSA-N O=NC1CCCC2=C1C(CS2)C1=CC=CC=C1
698 0 LPBDMMKQWGOCQZ-UHFFFAOYSA-N ClC1=CC(=O)CC(C1)C1=CC=C2OCOC2=C1
699 0 PMNHJAWWLXFWFB-UHFFFAOYSA-N [O-][N+](=O)C1=CC=C(C=NC2=NC3=CC=CC=C3O2)C=C1
700 0 VEONLHCUQYHSLZ-UHFFFAOYSA-N O=C(CC1=CNC2=CC=CC=C12)SC1=CC=CC=C1
701 0 XFICTTBWYUDBNS-UHFFFAOYSA-N CCOC=C(C(C)=O)C(=O)NC1=CC(Cl)=CC=C1
702 0 JFAJROGLKXYXSL-UHFFFAOYSA-N CCOC=C(C(C)=O)C(=O)NC1=CC=CC=C1Cl
703 0 GYPDHFXRQMZCGW-UHFFFAOYSA-N CCCCC1OC2=CC(=CC=C2NC1=O)C(Cl)=O
704 0 PZUSJWFFHIHGMG-UHFFFAOYSA-N CCCCC1OC2=CC=C(C=C2NC1=O)C(Cl)=O
705 0 PADOTUVZOOEUSY-UHFFFAOYSA-N CCOC(C)OC(=O)NC(C(Cl)=O)C1=CC=CC=C1
706 0 QPROQZMSGMAUGX-UHFFFAOYSA-N O=C1CCC2=C(C3=CC=CS3)C3=CC=CC=C3C2N1
707 0 IPUICAIEUYUPAW-UHFFFAOYSA-N COP(=O)(OC)OC1=CC2=C(C)C=CN=C2C=C1
708 0 FIXOHABRIXQDMY-UHFFFAOYSA-N OC(=O)CCC1=CC=C(O1)C1=CC=C(Cl)C=C1
709 0 ZOIYLUAOMZUQBZ-UHFFFAOYSA-N CS(=O)(=O)C1=CC=C(C=NN2CCNC2=O)C=C1
710 0 JIJMJRPHSNCWKM-UHFFFAOYSA-N CC(=N)C(C(C)=O)C(=O)OCC1=CC=C(Cl)C=C1
711 0 XIPLOYMZLWMLPY-UHFFFAOYSA-N ClCC1=COC=C(OCC2=CC=CC=C2)C1=O
712 0 WKQFTRLDRBIETJ-UHFFFAOYSA-N [O-][N+](=O)C1=CC=C(OC(=O)NC2=NNN=N2)C=C1
713 0 FQHOYPWURWGXBV-UHFFFAOYSA-N CC(SC1=CC=CC=[N+]1[O-])C1=CC=C(C)C=C1
714 0 AIVINHFSMZQJFB-UHFFFAOYSA-N CC(OC1=C(Cl)C2=CC=CC=C2C=C1)C(O)=O
715 0 AIVINHFSMZQJFB-UHFFFAOYSA-N CC(OC1=C(Cl)C2=CC=CC=C2C=C1)C(O)=O
716 0 KNKAZGLNDAXXJP-UHFFFAOYSA-N Oc1cccc2c1nc1ccc3c(c1c2)cccc3
717 0 ONEUVFLJOHBZRD-UHFFFAOYSA-N COC(=O)N1CCC(CC1)(C(O)=O)C(=O)OC
718 0 LCPUCXXYIYXLJY-UHFFFAOYSA-N CC(=C)C(=O)OC(F)(F)C(F)CC(F)(F)F
719 0 SDJFSUZBJOPMOX-UHFFFAOYSA-N CC(C)(O)C=C[Sn](C)(C)C
720 0 DJRKMOOYTWKHOE-UHFFFAOYSA-N O1N=C(C2=C1C1=CC=CC=C1C=C2)C1=CC=CC=C1
721 0 RHGMFCAIAIFCFR-UHFFFAOYSA-N FC1=CC2=CC3=CC(F)=C(F)C=C3C=C2C=C1F
722 0 CXDZSOHRZSGCOE-UHFFFAOYSA-N CCOC(=O)CON=C(C(C)=O)C(=O)OCC
723 0 HQMIKGCQOCZCND-UHFFFAOYSA-N OCC1CCCN1C1=CC(F)=C(C=C1[N+]([O-])=O)[N+]([O-])=O
724 0 PNMFQDZFYYWIGZ-UHFFFAOYSA-N Oc1cccc2c1ccc1c2cc2c(n1)cccc2
725 0 IPYDEOKUKGINPO-UHFFFAOYSA-O C[N+]1=C2C=C(Cl)C=CC2=C(NC2=CC=C(O)C=C2)C=C1
726 0 REDMYLSQZOXXNK-UHFFFAOYSA-N COP(=O)(CC(=NOC(C)=O)C1=CC=CC=C1)OC
727 0 FYNUCRFUDIOIEB-UHFFFAOYSA-N OC1=C(C=C(Cl)C=C1)C(=O)C=CN1CCOCC1
728 0 KGVKGWBPFMXYFK-UHFFFAOYSA-N CCOCN(C(=O)CCl)C1=C(C)OC=C1C
729 0 YWIXYMZRAFRMKF-UHFFFAOYSA-N CC1=C(C)CP(=O)(C1)OC1=CC=C(C=C1)[N+]([O-])=O
730 0 USEAUJYPNHITIS-UHFFFAOYSA-N CN1C(SC2=CC=CC=C12)=C1CCCCC1=O
731 0 CBDNGPFALRBGNJ-UHFFFAOYSA-N C[Si](C)(C)C#CC=CC1=CC=C(C=C1)[N+]([O-])=O
732 0 FZYUGQLGYPZCEQ-UHFFFAOYSA-N CCOC(=O)C1=C(Cl)C=C2C(O)=CC=CC2=C1
733 0 ZWVWDXWYZYPSPJ-UHFFFAOYSA-N CCCCOC(=O)C(CC(O)=O)NC(=O)C(F)(F)F
734 0 ZNAQXEKFCUSPBL-UHFFFAOYSA-N CC(=O)OC(COCC1=CC=C(Cl)C=C1)CC#N
735 0 VROOANGVKURJFN-UHFFFAOYSA-N CC1=CC(=CC=C1)N(O)C(=O)C1=CC=C(F)C=C1
736 0 BUPJWEJVHXHTFA-UHFFFAOYSA-N CN1C(=O)C(SC2=CC=CC=C12)=CC1=CC=CC=C1
737 0 AWTCJXDKGWAIFS-UHFFFAOYSA-N OC(=O)C1=NN(C2=CC=CC=C2)C(=O)C2=C1C=CC=N2
738 0 DJSKNOBOTVECTH-UHFFFAOYSA-N COC1=CC(=CC(OC)=C1OC)C1=NN=C(N)S1
739 0 OKVXWLFRHOXZPA-UHFFFAOYSA-N OC1=NC=C(F)C(=O)N1C(=O)OC1=CC=CC=C1
740 0 HPLGRDDPZODNAW-UHFFFAOYSA-N OC1=NC(=O)N(C=C1F)C(=O)OC1=CC=CC=C1
741 0 QPOSKPOUPNLKTG-UHFFFAOYSA-N CCOC(=O)CN(C(=O)CCl)C1=CC=CC=C1OC
742 0 PTJLQGNDNIENET-UHFFFAOYSA-N OC1=C(CN=NC(=O)C2=CC=C(C=C2)[N+]([O-])=O)C=CC=C1
743 0 BEXQTUOZCTYWFF-UHFFFAOYSA-N COC1=CC=C(C=C1)N1C(=O)CC(=O)NC1=S
744 0 DFVPUWGVOPDJTC-UHFFFAOYSA-N CC(=C)C(=O)OCC(F)(F)C(F)C(F)(F)F
745 0 BHRDRMASMRMTKZ-UHFFFAOYSA-N CN(C)Cc1c(O)ccc2C(=O)c3ccccc3Sc12
746 0 SKYONYABWJZMHV-UHFFFAOYSA-O COC1=C([O+]=C2C=C(O)C=CC2=C1)C1=CC=C(O)C=C1O
747 0 XKFXLHUNERMRHF-UHFFFAOYSA-N C[N+]1=C(CC=NC2=CC=CC=C2)OC2=CC(Cl)=CC=C12
748 0 VYRLPDUIQPFWPC-UHFFFAOYSA-N C[Tl](C)C
749 0 BGABKEVTHIJBIW-UHFFFAOYSA-N [H]C12CCC(CS(Cl)(=O)=O)(C(=O)C1)C2(C)C
750 0 DWACJOIQJASOHA-UHFFFAOYSA-N COC(=O)C(CSCC(C)(C)Cl)N=C(C)O
751 0 WYKBNHCQFXRHGI-UHFFFAOYSA-N CON(C)C(O)=NC1=CC2=C(SN=C2OC)C=C1
752 0 VSMGEGWGMZVLHI-UHFFFAOYSA-N CC1=C(Cl)C(=O)OC1(C)CN1CCOCC1
753 0 ARPYQKTVRGFPIS-UHFFFAOYSA-N CC(C(O)=O)C1=CC=C2OC(=NC2=C1)C1=CC=C(F)C=C1
754 0 LKCXGNNLVAZPIG-UHFFFAOYSA-N FCCN(N=O)C(=O)NC1CCS(=O)(=O)CC1
755 0 PSUXQAKOPDMRJZ-UHFFFAOYSA-N O=C(N1CCOCC1)C1=CN=C2SCCN2C1=O
756 0 RJZDHHLHTFYBIC-UHFFFAOYSA-N ClC1=NC2=C(N=CN=C2N1CC1=CC=CC=C1)N1CC1
757 0 NNZIPUWEWYCMBT-UHFFFAOYSA-N ClC1=NC(N2CC2)=C2N=CN(CC3=CC=CC=C3)C2=N1
758 0 VAMPBTRHAOMYQF-UHFFFAOYSA-N CCC(C)SP(C)(=O)OCC(F)(F)F
759 0 YIIMSVKLJAFFRC-UHFFFAOYSA-N CCCSP(=O)(CC)OCC(F)(F)F
760 0 DONIJYREHKJBCU-UHFFFAOYSA-N OC(=O)CNC1C2=CC=CC=C2CSC2=CC=CC=C12
761 0 ZXPXRBDYCANCCU-UHFFFAOYSA-N NC1=C2C=CC=C3C(=O)C4=CC=CC=C4C(C=C1)=C23
762 0 XAIWELGWMZINMU-UHFFFAOYSA-N CC(S)C(O)(CN1C=NC=N1)C1=C(F)C=C(F)C=C1
763 0 OQBYZFYPDHEJPK-UHFFFAOYSA-N CCCN1C2=CC=CC=C2S(=O)C2=CC=CC=C2C1=O
764 0 JBBFYBLTYZGZEJ-UHFFFAOYSA-N COC1=CC(=CC(OC)=C1OC)C1=NC(S)=NN1
765 0 OFSZGAANXZEGIK-UHFFFAOYSA-N Oc1ccc2c(c1)ccc1c2cc2ccccc2n1
766 0 XXSFCXSXESUXIX-UHFFFAOYSA-N CC1=CN(CCN2C(CO)SCC2=O)C(=O)N=C1O
767 0 HNWVTFQUIFRCCN-UHFFFAOYSA-N CC1=NC2=C(N=C1)C(CC(=N)N2)=NC1=CC=C(Cl)C=C1
768 0 DVLLTPNSYDQAED-UHFFFAOYSA-N O=C1SC(=NC1CC1=CC=CC=C1)C1=CC=CC=C1
769 0 QQZGLHLNXHUPPF-UHFFFAOYSA-N OC(N=C(O)C1=CC=C(C=C1)N(=O)=O)=NC1=CC=CC=C1
770 0 TTYALLSDMZKMCH-UHFFFAOYSA-N COC(=O)C1(C)COP(=O)(NC2=CC=CC=C2)OC1
771 0 KQVNKVHOTHUJCR-UHFFFAOYSA-N CC1(C)OC2OC(CO)C(N=C(O)C(F)(F)F)C2O1
772 0 IGBGMNZJSGDIMG-UHFFFAOYSA-N OC1C2OCCN(CCOC1=O)CCOC2=O
773 0 GAWHRVNMHWCETC-UHFFFAOYSA-N CC1C(=N)NN(C1=O)C1=CC=C(C=C1)S(C)(=O)=O
774 0 DABUAUJNVONJSH-UHFFFAOYSA-N OC(=O)C(CC1=CC=CO1)C1=CC=C(Cl)C=C1
775 0 LFYGLAKFGVOWQS-UHFFFAOYSA-N CC1=CC=C(C=C1)C([N+]#[C-])S(=O)(=O)C1=CC=C(C)C=C1
776 0 VWVXUOFEHOYMIQ-UHFFFAOYSA-N O=S(=O)(CCC(C#N)C1=CC=CC=C1)C1=CC=CC=C1
777 0 OSSAIQFBELCOGQ-UHFFFAOYSA-N OC(=O)C1=CC(=NC2=C1C=CC=C2)C1=CC=C(F)C=C1
778 0 QPJRVPQZLARJGF-UHFFFAOYSA-N CC(C(O)=O)C1=CC2=C(OC(=N2)C2=CC(F)=CC=C2)C=C1
779 0 LVDKGYHINGQDRF-UHFFFAOYSA-N CC(C(O)=O)C1=CC2=C(OC(=N2)C2=CC=CC=C2F)C=C1
780 0 LBPUNUNQVHOINP-UHFFFAOYSA-N CCC1OC2=C(C=C(Cl)C=C2)N(CC(O)CO)C1=O
781 0 CTGFADZNCCTVMP-UHFFFAOYSA-N O=C1N2CCSC2(C2=CC=CC=C12)C1=CC=CC=C1
782 0 OCGNHCSQAXMFEA-UHFFFAOYSA-N CN1C(SC2=C1C=C(CC(O)=O)C=C2)C1=CC=CC=C1
783 0 ZQKXCNVHGORDOJ-UHFFFAOYSA-N FC1=CC=C(NC(=O)COC2=CC=CC=C2)C=C1
784 0 HZWDNCIOQHHJRM-UHFFFAOYSA-N COC(O)=NC1=NC2=C(N1)C=C(OCSC)C=C2
785 0 BOBJDVKXOOZPFF-UHFFFAOYSA-N OC(=O)C1=CC=C(NN=NC2=CC=C(C=C2)C(O)=O)C=C1
786 0 JBSQRXFPUZPCOB-UHFFFAOYSA-N Oc1ccc2c(c1)c1cc3ccccc3nc1cc2
787 0 XGHKEPLARFPDEV-UHFFFAOYSA-N CC(C(O)=O)C1=CC2=C(C=C1)C(=NO2)C1=CC=C(F)C=C1
788 0 YYPPVHYJGCMWKH-UHFFFAOYSA-N COC1=CC=CC2=C3SC(C)CC3=C(C)N=C12
789 0 TWJFPNIZVVDNJG-UHFFFAOYSA-N CCN1CN=C2SC(CO)(CO)C(=O)N2C1
790 0 FAABAGKZLZNWAC-UHFFFAOYSA-N CC(C(O)=O)C1=CC2=C(C=C1)N=C(O2)C1=CC=C(F)C=C1
791 0 HGGMLBWJBWVFRN-UHFFFAOYSA-N CC(=O)N(O)C1=CC=C(C=C1)C1=CC=C(F)C=C1
792 0 KMJFONTVBINOEJ-UHFFFAOYSA-N FC1=CC=C(C=C1)N1C(=O)C2=C(CCCC2)C1=O
793 0 DLBDMGQYOIRRLS-UHFFFAOYSA-N CC(=O)SC1=CC=CC=C1NCC(=O)C1=CC=CC=C1
794 0 ZSLJXQOTJWQETR-UHFFFAOYSA-N CC1OC=CC(\N=C(/O)C(F)(F)F)C1OC(C)=O
795 0 QTGBMQUIQIFLOB-UHFFFAOYSA-N O=C(CN1CCCC1)C1=CSC2=CC=CC=C12
796 0 HVHSGVZIONVJBQ-UHFFFAOYSA-N OC(=O)C1C2CCC(O2)C1C(O)=NCC(F)(F)F
797 0 LOHHKIQTTXIBGC-UHFFFAOYSA-N CC(C)NCC(O)C1=CC(O)=C(O)C=C1Cl
798 0 FRVXCGFGNRRTFN-UHFFFAOYSA-N CC1(C)CC(NC(=O)C2=CC=C(Cl)C=C2)C(=O)O1
799 0 JGOWXSWXULHESH-UHFFFAOYSA-N CC1(C)CC(N=C(O)C2=CC(Cl)=CC=C2)C(=O)O1
800 0 ZDSBOBNPOABMNK-UHFFFAOYSA-N CC1(C)CC(N=C(O)C2=CC=CC=C2Cl)C(=O)O1
801 0 XJVXZKGKBXUXRV-UHFFFAOYSA-N COC(=O)C(CSC(C)C(C)Cl)N=C(C)O
802 0 IVFRTFSHTHVVBG-UHFFFAOYSA-N CC(O)=NC(CC1=CC=CC=C1)C1=CC=CS1
803 0 HUXFDEDCBFPIJQ-UHFFFAOYSA-N OC(CN1CCSC1=N)C1=CC(=CC=C1)N(=O)=O
804 0 HUXFDEDCBFPIJQ-UHFFFAOYSA-N OC(CN1CCSC1=N)C1=CC(=CC=C1)N(=O)=O
805 0 DWIBMRIDGABVMI-UHFFFAOYSA-N Oc1cccc2c1c1cc3ccccc3nc1cc2
806 0 DROXWQMRBAMVEJ-UHFFFAOYSA-N c1ccc2c(c1)C=CC13C2(C=c2ccccc2=N3)O1
807 0 RBNZISNWCHORNF-UHFFFAOYSA-N OC(=O)C1=CC=C(C=CC2=NC=C(N2C=C)[N+]([O-])=O)C=C1
808 0 OCLSTJCLYYWKQA-UHFFFAOYSA-N C(C1=CC=CC=C1)C1=CC=C(OC2=NC=CS2)C=C1
809 0 PHUAXKXQDXQNET-UHFFFAOYSA-N OCCNC1=CC=C(SC2=CC=CC=C2)C=C1
810 0 IAEYPGGDRGOVDG-UHFFFAOYSA-N Oc1ccc(CN2CCc3sccc3C2)cc1
811 0 YBPAFOUYXRFWOW-UHFFFAOYSA-N COC(=O)C1=C2C(NC(=O)NC2=O)=C(N1)C1=CC=CC=C1
812 0 GNONNBLGWYCCQA-UHFFFAOYSA-N [O-][N+](=O)C1=CN=C2N1CCN1C(=CN=C21)[N+]([O-])=O
813 0 YYHHOPWCSFATBO-UHFFFAOYSA-N FC1=CC=CC(=C1)N1C(=O)C2=C(CCCC2)C1=O
814 0 UOVJKYLITXKGCT-UHFFFAOYSA-N COC(=O)C1CCC(=O)N1Cc1ccc(Cl)cc1
