# Supplementary material for: Ion mobility collision cross-section atlas for known and unknown metabolite annotation in untargeted metabolomics
Source: Nat Commun. 2020 Aug 28;11:4334. doi: 10.1038/s41467-020-18171-8 (PMC7455731; doi:10.1038/s41467-020-18171-8)
Supplement: Supplementary file 8 — Supplementary Data 5 [file 41467_2020_18171_MOESM8_ESM.zip › 01_positive_mode/L0801/cfmid_pred_spec.msp]

Name: +ve in-silico MS/MS by CFM-ID for BTNMPGBKDVTSJY-UHFFFAOYSA-N
ID: BTNMPGBKDVTSJY-UHFFFAOYSA-N
Comment: Energy0
Num peaks: 6
91.05422664 16.93914477
101.0385766 2.340859978
119.0491413 15.19176467
129.0334912 6.076074385
147.0440559 19.07719871
165.0546206 30.38267671

Name: +ve in-silico MS/MS by CFM-ID for BTNMPGBKDVTSJY-UHFFFAOYSA-N
ID: BTNMPGBKDVTSJY-UHFFFAOYSA-N
Comment: Energy1
Num peaks: 6
91.05422664 23.96062863
101.0385766 5.772706662
119.0491413 17.23393901
129.0334912 7.026085463
147.0440559 17.58800642
165.0546206 9.166694378

Name: +ve in-silico MS/MS by CFM-ID for BTNMPGBKDVTSJY-UHFFFAOYSA-N
ID: BTNMPGBKDVTSJY-UHFFFAOYSA-N
Comment: Energy2
Num peaks: 11
49.00727645 2.649352698
63.02292652 3.130360092
65.03857658 6.993419221
72.99202031 4.055168551
75.02292652 4.261982313
77.03857658 2.691247231
91.05422664 38.83920513
93.06987671 9.793062325
101.0385766 2.9652235
103.0542266 3.196315181
119.0491413 2.574149118

Name: +ve in-silico MS/MS by CFM-ID for OIPPWFOQEKKFEE-UHFFFAOYSA-N
ID: OIPPWFOQEKKFEE-UHFFFAOYSA-N
Comment: Energy0
Num peaks: 6
81.0334912 0.2258954633
97.06479133 0.4243052456
99.04405588 0.2283949638
107.0491413 2.161677395
109.0284058 0.745119132
125.0597059 95.41297465

Name: +ve in-silico MS/MS by CFM-ID for OIPPWFOQEKKFEE-UHFFFAOYSA-N
ID: OIPPWFOQEKKFEE-UHFFFAOYSA-N
Comment: Energy1
Num peaks: 6
39.02292652 1.44474602
81.0334912 1.863245167
83.04914126 1.329755426
97.06479133 3.901682053
107.0491413 3.708355123
125.0597059 81.34958011

Name: +ve in-silico MS/MS by CFM-ID for OIPPWFOQEKKFEE-UHFFFAOYSA-N
ID: OIPPWFOQEKKFEE-UHFFFAOYSA-N
Comment: Energy2
Num peaks: 10
39.02292652 10.66268787
41.03857658 3.879687748
55.05422664 9.155960902
65.00219107 4.867294167
65.03857658 4.930886099
79.05422664 16.73819764
81.0334912 7.465964569
97.06479133 6.631917371
107.0491413 10.87062723
125.0597059 7.026342531

Name: +ve in-silico MS/MS by CFM-ID for NGSWKAQJJWESNS-ZZXKWVIFSA-N
ID: NGSWKAQJJWESNS-ZZXKWVIFSA-N
Comment: Energy0
Num peaks: 6
59.01275576 1.635931614
105.0334912 10.01468228
119.0491413 9.6470031
129.0334912 4.496469915
147.0440559 28.18439165
165.0546206 38.86730298

Name: +ve in-silico MS/MS by CFM-ID for NGSWKAQJJWESNS-ZZXKWVIFSA-N
ID: NGSWKAQJJWESNS-ZZXKWVIFSA-N
Comment: Energy1
Num peaks: 7
71.01275576 2.09678656
105.0334912 19.28412601
119.0491413 25.01265511
121.0647913 1.930674086
129.0334912 5.191103016
147.0440559 14.95864383
165.0546206 11.70269539

Name: +ve in-silico MS/MS by CFM-ID for NGSWKAQJJWESNS-ZZXKWVIFSA-N
ID: NGSWKAQJJWESNS-ZZXKWVIFSA-N
Comment: Energy2
Num peaks: 15
25.00727645 3.836830518
49.00727645 3.452834745
51.02292652 1.885817347
53.00219107 1.653312497
59.01275576 2.547126307
75.02292652 6.664697459
77.03857658 11.64124087
79.01784114 2.814899483
87.02292652 2.371320894
89.03857658 7.105694331
91.05422664 6.630697211
101.0385766 3.856077255
105.0334912 18.00372643
117.0334912 2.464520618
119.0491413 5.352351987

Name: +ve in-silico MS/MS by CFM-ID for LHGVFZTZFXWLCP-UHFFFAOYSA-N
ID: LHGVFZTZFXWLCP-UHFFFAOYSA-N
Comment: Energy0
Num peaks: 6
15.02292652 0.4136456328
95.04914126 1.361726078
97.06479133 1.733384502
107.0491413 0.9079550768
109.0284058 0.6545135427
125.0597059 92.08893394

Name: +ve in-silico MS/MS by CFM-ID for LHGVFZTZFXWLCP-UHFFFAOYSA-N
ID: LHGVFZTZFXWLCP-UHFFFAOYSA-N
Comment: Energy1
Num peaks: 6
65.03857658 2.135903734
81.0334912 2.802005736
93.0334912 1.69831115
95.04914126 7.910898094
97.06479133 6.607274051
125.0597059 59.87550271

Name: +ve in-silico MS/MS by CFM-ID for LHGVFZTZFXWLCP-UHFFFAOYSA-N
ID: LHGVFZTZFXWLCP-UHFFFAOYSA-N
Comment: Energy2
Num peaks: 13
15.02292652 2.133363835
39.02292652 7.430806344
41.03857658 3.088361858
49.00727645 12.74918086
51.02292652 19.82550429
53.03857658 10.55968164
55.05422664 2.959171968
63.02292652 3.800712007
65.03857658 4.716774905
81.0334912 4.105016846
95.04914126 2.634914263
107.0491413 2.668118741
109.0284058 3.962236324

Name: +ve in-silico MS/MS by CFM-ID for PMOWTIHVNWZYFI-AATRIKPKSA-N
ID: PMOWTIHVNWZYFI-AATRIKPKSA-N
Comment: Energy0
Num peaks: 6
59.01275576 1.641392208
105.0334912 10.03478955
119.0491413 9.589917584
129.0334912 4.510284947
147.0440559 28.29256597
165.0546206 39.05290807

Name: +ve in-silico MS/MS by CFM-ID for PMOWTIHVNWZYFI-AATRIKPKSA-N
ID: PMOWTIHVNWZYFI-AATRIKPKSA-N
Comment: Energy1
Num peaks: 15
49.00727645 1.820455178
51.02292652 1.886606282
53.00219107 1.504623265
71.01275576 2.695513065
89.03857658 1.755414315
91.05422664 3.195706135
95.04914126 1.674535472
105.0334912 14.67406052
117.0334912 2.135893595
119.0491413 20.02028203
129.0334912 4.309278921
135.0440559 1.57741159
137.0597059 1.570575454
147.0440559 12.40511062
165.0546206 9.712817791

Name: +ve in-silico MS/MS by CFM-ID for PMOWTIHVNWZYFI-AATRIKPKSA-N
ID: PMOWTIHVNWZYFI-AATRIKPKSA-N
Comment: Energy2
Num peaks: 20
25.00727645 5.032927187
39.02292652 3.210822587
49.00727645 8.091656092
51.02292652 3.912956549
53.00219107 1.944155329
59.01275576 2.24158276
63.02292652 3.328563515
68.99710569 1.273813089
71.01275576 1.374600792
73.00727645 3.149065522
75.02292652 4.629633827
77.00219107 1.638100526
77.03857658 6.368111154
87.02292652 2.496670231
89.03857658 6.059670916
91.05422664 6.329897081
101.0385766 3.080931278
105.0334912 11.10591972
117.0334912 1.474995313
119.0491413 3.938525408

Name: +ve in-silico MS/MS by CFM-ID for CQRYARSYNCAZFO-UHFFFAOYSA-N
ID: CQRYARSYNCAZFO-UHFFFAOYSA-N
Comment: Energy0
Num peaks: 6
51.02292652 0.2136320203
95.04914126 0.3335671766
97.06479133 0.2312623368
107.0491413 47.36404977
109.0284058 0.3538071183
125.0597059 49.53077783

Name: +ve in-silico MS/MS by CFM-ID for CQRYARSYNCAZFO-UHFFFAOYSA-N
ID: CQRYARSYNCAZFO-UHFFFAOYSA-N
Comment: Energy1
Num peaks: 6
49.00727645 3.08877959
51.02292652 3.271189835
77.03857658 1.89604042
79.05422664 7.267114359
107.0491413 50.38194325
125.0597059 19.08449366

Name: +ve in-silico MS/MS by CFM-ID for CQRYARSYNCAZFO-UHFFFAOYSA-N
ID: CQRYARSYNCAZFO-UHFFFAOYSA-N
Comment: Energy2
Num peaks: 11
39.02292652 2.576865056
49.00727645 9.304343365
51.02292652 10.01247161
53.03857658 3.576902882
63.02292652 3.901289806
65.03857658 3.740558427
75.02292652 6.372991722
77.03857658 6.418385299
79.05422664 18.37360407
81.0334912 2.727446736
107.0491413 14.11890049

Name: +ve in-silico MS/MS by CFM-ID for DEDGUGJNLNLJSR-VURMDHGXSA-N
ID: DEDGUGJNLNLJSR-VURMDHGXSA-N
Comment: Energy0
Num peaks: 6
91.05422664 6.530258574
93.06987671 8.923678196
117.0334912 1.78096715
119.0491413 19.830769
147.0440559 20.34902386
165.0546206 36.98805813

Name: +ve in-silico MS/MS by CFM-ID for DEDGUGJNLNLJSR-VURMDHGXSA-N
ID: DEDGUGJNLNLJSR-VURMDHGXSA-N
Comment: Energy1
Num peaks: 6
91.05422664 20.38531169
93.06987671 3.994999913
101.0385766 2.716886816
119.0491413 26.2922801
147.0440559 17.4697789
165.0546206 12.7849096

Name: +ve in-silico MS/MS by CFM-ID for DEDGUGJNLNLJSR-VURMDHGXSA-N
ID: DEDGUGJNLNLJSR-VURMDHGXSA-N
Comment: Energy2
Num peaks: 15
41.00219107 2.179052912
49.00727645 3.450255781
51.02292652 1.735704433
53.00219107 1.236877361
63.02292652 3.75524106
65.03857658 6.100941898
75.02292652 2.916273552
77.03857658 2.071608666
91.05422664 23.33115685
93.06987671 12.7030148
101.0385766 7.544123868
103.0542266 1.584068339
117.0334912 3.523660015
119.0491413 6.927038972
139.0389705 1.268701165

Name: +ve in-silico MS/MS by CFM-ID for PGSWEKYNAOWQDF-UHFFFAOYSA-N
ID: PGSWEKYNAOWQDF-UHFFFAOYSA-N
Comment: Energy0
Num peaks: 6
93.0334912 0.4822886905
95.04914126 0.7524031771
97.06479133 1.948402251
99.04405588 0.4851319745
107.0491413 1.819412825
125.0597059 91.95784468

Name: +ve in-silico MS/MS by CFM-ID for PGSWEKYNAOWQDF-UHFFFAOYSA-N
ID: PGSWEKYNAOWQDF-UHFFFAOYSA-N
Comment: Energy1
Num peaks: 6
65.03857658 2.421537432
93.0334912 1.819179644
95.04914126 7.345066624
97.06479133 7.68058369
107.0491413 2.068601567
125.0597059 59.12676314

Name: +ve in-silico MS/MS by CFM-ID for PGSWEKYNAOWQDF-UHFFFAOYSA-N
ID: PGSWEKYNAOWQDF-UHFFFAOYSA-N
Comment: Energy2
Num peaks: 12
39.02292652 10.18403235
41.03857658 4.594822643
49.00727645 5.662740248
51.02292652 6.868493054
53.03857658 3.828001109
63.02292652 14.13153216
65.00219107 2.820392792
65.03857658 14.04193646
67.05422664 5.576004053
69.06987671 2.87841382
79.05422664 5.440754545
107.0491413 4.140831441

Name: +ve in-silico MS/MS by CFM-ID for OKVJCVWFVRATSG-UHFFFAOYSA-N
ID: OKVJCVWFVRATSG-UHFFFAOYSA-N
Comment: Energy0
Num peaks: 6
79.05422664 0.2692763388
81.0334912 0.3052293603
95.04914126 1.069314617
97.06479133 0.6903776185
107.0491413 46.59707672
125.0597059 48.33513577

Name: +ve in-silico MS/MS by CFM-ID for OKVJCVWFVRATSG-UHFFFAOYSA-N
ID: OKVJCVWFVRATSG-UHFFFAOYSA-N
Comment: Energy1
Num peaks: 6
65.03857658 2.926870295
79.05422664 3.249921589
81.0334912 1.655403889
95.04914126 2.687430823
107.0491413 59.2385516
125.0597059 19.0495672

Name: +ve in-silico MS/MS by CFM-ID for OKVJCVWFVRATSG-UHFFFAOYSA-N
ID: OKVJCVWFVRATSG-UHFFFAOYSA-N
Comment: Energy2
Num peaks: 9
39.02292652 4.405051935
41.03857658 3.53519956
49.00727645 3.576010752
51.02292652 4.739462384
63.02292652 8.062777778
65.03857658 13.72314805
79.05422664 21.39468199
81.0334912 3.372527789
107.0491413 18.42762425

Name: +ve in-silico MS/MS by CFM-ID for PMOWTIHVNWZYFI-WAYWQWQTSA-N
ID: PMOWTIHVNWZYFI-WAYWQWQTSA-N
Comment: Energy0
Num peaks: 6
59.01275576 1.641392208
105.0334912 10.03478955
119.0491413 9.589917584
129.0334912 4.510284947
147.0440559 28.29256597
165.0546206 39.05290807

Name: +ve in-silico MS/MS by CFM-ID for PMOWTIHVNWZYFI-WAYWQWQTSA-N
ID: PMOWTIHVNWZYFI-WAYWQWQTSA-N
Comment: Energy1
Num peaks: 15
49.00727645 1.820455178
51.02292652 1.886606282
53.00219107 1.504623265
71.01275576 2.695513065
89.03857658 1.755414315
91.05422664 3.195706135
95.04914126 1.674535472
105.0334912 14.67406052
117.0334912 2.135893595
119.0491413 20.02028203
129.0334912 4.309278921
135.0440559 1.57741159
137.0597059 1.570575454
147.0440559 12.40511062
165.0546206 9.712817791

Name: +ve in-silico MS/MS by CFM-ID for PMOWTIHVNWZYFI-WAYWQWQTSA-N
ID: PMOWTIHVNWZYFI-WAYWQWQTSA-N
Comment: Energy2
Num peaks: 20
25.00727645 5.032927187
39.02292652 3.210822587
49.00727645 8.091656092
51.02292652 3.912956549
53.00219107 1.944155329
59.01275576 2.24158276
63.02292652 3.328563515
68.99710569 1.273813089
71.01275576 1.374600792
73.00727645 3.149065522
75.02292652 4.629633827
77.00219107 1.638100526
77.03857658 6.368111154
87.02292652 2.496670231
89.03857658 6.059670916
91.05422664 6.329897081
101.0385766 3.080931278
105.0334912 11.10591972
117.0334912 1.474995313
119.0491413 3.938525408

Name: +ve in-silico MS/MS by CFM-ID for ZYGHJZDHTFUPRJ-UHFFFAOYSA-N
ID: ZYGHJZDHTFUPRJ-UHFFFAOYSA-N
Comment: Energy0
Num peaks: 6
101.0385766 0.2574429289
103.0542266 0.2010634725
105.0334912 0.2926575021
121.0284058 0.3323683277
129.0334912 1.136366583
147.0440559 97.09827193

Name: +ve in-silico MS/MS by CFM-ID for ZYGHJZDHTFUPRJ-UHFFFAOYSA-N
ID: ZYGHJZDHTFUPRJ-UHFFFAOYSA-N
Comment: Energy1
Num peaks: 6
101.0385766 4.315432109
103.0542266 5.674357415
105.0334912 2.556898769
117.0334912 2.548365863
119.0491413 18.26540845
147.0440559 55.67884331

Name: +ve in-silico MS/MS by CFM-ID for ZYGHJZDHTFUPRJ-UHFFFAOYSA-N
ID: ZYGHJZDHTFUPRJ-UHFFFAOYSA-N
Comment: Energy2
Num peaks: 14
39.02292652 2.924577915
49.00727645 8.337080491
51.02292652 4.198238343
63.02292652 2.994107266
73.00727645 3.13987213
75.02292652 5.71681822
77.03857658 6.578375591
87.02292652 2.409667524
101.0385766 13.30472189
103.0542266 7.192151317
105.0334912 14.8744721
119.0491413 3.089232713
121.0284058 2.130673853
129.0334912 4.92144192

Name: +ve in-silico MS/MS by CFM-ID for ZBCATMYQYDCTIZ-UHFFFAOYSA-N
ID: ZBCATMYQYDCTIZ-UHFFFAOYSA-N
Comment: Energy0
Num peaks: 6
93.0334912 0.4808881993
95.04914126 0.7545328913
97.06479133 1.92843618
107.0491413 1.824616921
109.0284058 0.5942010122
125.0597059 92.17147366

Name: +ve in-silico MS/MS by CFM-ID for ZBCATMYQYDCTIZ-UHFFFAOYSA-N
ID: ZBCATMYQYDCTIZ-UHFFFAOYSA-N
Comment: Energy1
Num peaks: 7
65.03857658 2.110666304
67.05422664 1.484258543
93.0334912 1.829955865
95.04914126 7.561032631
97.06479133 7.701035254
107.0491413 2.037157646
125.0597059 57.82207707

Name: +ve in-silico MS/MS by CFM-ID for ZBCATMYQYDCTIZ-UHFFFAOYSA-N
ID: ZBCATMYQYDCTIZ-UHFFFAOYSA-N
Comment: Energy2
Num peaks: 13
39.02292652 5.994511146
49.00727645 9.655938845
51.02292652 10.16679044
53.03857658 5.578819022
55.05422664 3.03121724
65.03857658 15.75427911
67.05422664 7.187856735
69.06987671 3.961941974
79.05422664 6.713975937
81.0334912 2.59121386
97.06479133 2.184304002
107.0491413 5.07451442
109.0284058 2.832204314

Name: +ve in-silico MS/MS by CFM-ID for NGSWKAQJJWESNS-UTCJRWHESA-N
ID: NGSWKAQJJWESNS-UTCJRWHESA-N
Comment: Energy0
Num peaks: 6
59.01275576 1.635931614
105.0334912 10.01468228
119.0491413 9.6470031
129.0334912 4.496469915
147.0440559 28.18439165
165.0546206 38.86730298

Name: +ve in-silico MS/MS by CFM-ID for NGSWKAQJJWESNS-UTCJRWHESA-N
ID: NGSWKAQJJWESNS-UTCJRWHESA-N
Comment: Energy1
Num peaks: 7
71.01275576 2.09678656
105.0334912 19.28412601
119.0491413 25.01265511
121.0647913 1.930674086
129.0334912 5.191103016
147.0440559 14.95864383
165.0546206 11.70269539

Name: +ve in-silico MS/MS by CFM-ID for NGSWKAQJJWESNS-UTCJRWHESA-N
ID: NGSWKAQJJWESNS-UTCJRWHESA-N
Comment: Energy2
Num peaks: 15
25.00727645 3.836830518
49.00727645 3.452834745
51.02292652 1.885817347
53.00219107 1.653312497
59.01275576 2.547126307
75.02292652 6.664697459
77.03857658 11.64124087
79.01784114 2.814899483
87.02292652 2.371320894
89.03857658 7.105694331
91.05422664 6.630697211
101.0385766 3.856077255
105.0334912 18.00372643
117.0334912 2.464520618
119.0491413 5.352351987

Name: +ve in-silico MS/MS by CFM-ID for HXUIDZOMTRMIOE-UHFFFAOYSA-N
ID: HXUIDZOMTRMIOE-UHFFFAOYSA-N
Comment: Energy0
Num peaks: 6
59.01275576 2.901689896
105.0334912 10.26476256
119.0491413 9.328767283
129.0334912 7.550958668
147.0440559 27.45491236
165.0546206 34.12374865

Name: +ve in-silico MS/MS by CFM-ID for HXUIDZOMTRMIOE-UHFFFAOYSA-N
ID: HXUIDZOMTRMIOE-UHFFFAOYSA-N
Comment: Energy1
Num peaks: 7
101.0385766 5.801090928
105.0334912 17.58777694
119.0491413 25.7179896
121.0647913 5.459083075
129.0334912 5.744428044
147.0440559 12.80936905
165.0546206 8.286886723

Name: +ve in-silico MS/MS by CFM-ID for HXUIDZOMTRMIOE-UHFFFAOYSA-N
ID: HXUIDZOMTRMIOE-UHFFFAOYSA-N
Comment: Energy2
Num peaks: 11
41.00219107 14.41597827
43.01784114 5.554666872
49.00727645 7.84903059
51.02292652 5.326018557
59.01275576 7.043345215
63.02292652 5.681406559
79.05422664 3.916252284
101.0385766 5.340686632
103.0542266 8.114034935
105.0334912 12.9883339
119.0491413 3.868827645

Name: +ve in-silico MS/MS by CFM-ID for AXMVYSVVTMKQSL-OWOJBTEDSA-N
ID: AXMVYSVVTMKQSL-OWOJBTEDSA-N
Comment: Energy0
Num peaks: 6
121.0284058 7.673747711
123.0440559 3.902721868
135.0440559 5.130094967
137.0597059 3.288604922
147.0440559 16.61151382
165.0546206 50.48445333

Name: +ve in-silico MS/MS by CFM-ID for AXMVYSVVTMKQSL-OWOJBTEDSA-N
ID: AXMVYSVVTMKQSL-OWOJBTEDSA-N
Comment: Energy1
Num peaks: 14
41.00219107 3.147215796
53.00219107 1.717331037
55.01784114 5.248888301
79.01784114 1.559862852
81.0334912 1.566429778
109.0284058 2.809119542
119.0491413 1.843588595
121.0284058 8.722140215
123.0440559 3.180003837
133.0284058 1.720148241
135.0440559 6.068023284
137.0597059 5.239645567
147.0440559 14.51464622
165.0546206 23.03447407

Name: +ve in-silico MS/MS by CFM-ID for AXMVYSVVTMKQSL-OWOJBTEDSA-N
ID: AXMVYSVVTMKQSL-OWOJBTEDSA-N
Comment: Energy2
Num peaks: 25
25.00727645 2.836341335
39.02292652 3.008162668
41.00219107 2.704785146
43.01784114 2.39565028
49.00727645 7.095963179
51.02292652 5.850395767
53.00219107 3.13375142
55.01784114 3.496282312
65.00219107 1.842436915
65.03857658 5.623290002
75.02292652 2.328266414
77.00219107 2.71784444
77.03857658 3.184066447
79.01784114 2.756778112
93.0334912 2.848057272
95.04914126 1.678102989
105.0334912 4.619846029
107.0491413 2.064525874
109.0284058 2.15621749
117.0334912 2.81812893
119.0491413 2.88351613
121.0284058 6.559430334
123.0440559 2.878655998
133.0284058 1.828600103
135.0440559 1.938134342

Name: +ve in-silico MS/MS by CFM-ID for YNFYCBDMMKUYKX-UHFFFAOYSA-N
ID: YNFYCBDMMKUYKX-UHFFFAOYSA-N
Comment: Energy0
Num peaks: 6
59.01275576 4.468514914
85.01064758 6.576148769
87.02629764 8.301519007
111.0262976 3.896927028
129.0368623 26.99946948
147.047427 38.43559821

Name: +ve in-silico MS/MS by CFM-ID for YNFYCBDMMKUYKX-UHFFFAOYSA-N
ID: YNFYCBDMMKUYKX-UHFFFAOYSA-N
Comment: Energy1
Num peaks: 11
39.02292652 2.103987209
41.03857658 2.832963833
43.01784114 2.793760124
59.01275576 6.533228296
61.02840582 3.548766443
85.01064758 3.478146985
87.02629764 12.02909874
101.0419477 9.977801228
111.0262976 4.357124207
129.0368623 17.47307273
147.047427 16.96411197

Name: +ve in-silico MS/MS by CFM-ID for YNFYCBDMMKUYKX-UHFFFAOYSA-N
ID: YNFYCBDMMKUYKX-UHFFFAOYSA-N
Comment: Energy2
Num peaks: 18
15.02292652 1.996751974
25.00727645 3.465240568
27.02292652 4.425977986
39.02292652 3.085993838
41.00219107 3.814975215
41.03857658 7.235957909
43.01784114 2.913499151
53.00219107 1.793345911
53.03857658 3.377649854
55.05422664 11.3023224
57.06987671 2.148859902
59.01275576 3.785733213
68.97934745 1.435674823
70.99499752 1.410904747
71.01275576 2.436458575
85.01064758 18.34048286
87.02629764 6.029546922
101.0419477 1.592423027

Name: +ve in-silico MS/MS by CFM-ID for APOPSBQCJFDMQQ-UHFFFAOYSA-N
ID: APOPSBQCJFDMQQ-UHFFFAOYSA-N
Comment: Energy0
Num peaks: 6
72.99202031 15.22526023
75.05528926 9.571525829
90.01856941 15.2639376
101.0345538 5.927552169
115.997834 6.579436072
147.0400331 34.34990958

Name: +ve in-silico MS/MS by CFM-ID for APOPSBQCJFDMQQ-UHFFFAOYSA-N
ID: APOPSBQCJFDMQQ-UHFFFAOYSA-N
Comment: Energy1
Num peaks: 7
32.04947561 6.306578597
44.0130901 8.580209791
58.02874017 13.56005631
72.00800472 3.895363825
72.99202031 15.09694855
75.05528926 21.45541987
90.01856941 12.1105963

Name: +ve in-silico MS/MS by CFM-ID for APOPSBQCJFDMQQ-UHFFFAOYSA-N
ID: APOPSBQCJFDMQQ-UHFFFAOYSA-N
Comment: Energy2
Num peaks: 7
44.0130901 7.651128057
57.04472458 4.757057581
58.02874017 21.3965586
72.00800472 12.69825443
72.99202031 16.20550448
75.05528926 9.605583005
90.01856941 8.499324911

Name: +ve in-silico MS/MS by CFM-ID for KKSDGJDHHZEWEP-SNAWJCMRSA-N
ID: KKSDGJDHHZEWEP-SNAWJCMRSA-N
Comment: Energy0
Num peaks: 6
71.01275576 0.9750005678
117.0334912 1.201537254
119.0491413 10.68456649
121.0647913 0.9950953007
147.0440559 35.67274162
165.0546206 44.46508516

Name: +ve in-silico MS/MS by CFM-ID for KKSDGJDHHZEWEP-SNAWJCMRSA-N
ID: KKSDGJDHHZEWEP-SNAWJCMRSA-N
Comment: Energy1
Num peaks: 11
53.00219107 1.479848863
71.01275576 2.489535018
77.03857658 1.755572824
91.05422664 1.319273424
117.0334912 2.218841225
119.0491413 28.65636903
121.0284058 1.245299548
121.0647913 2.237041797
129.0334912 1.592280493
147.0440559 22.69347333
165.0546206 14.69529575

Name: +ve in-silico MS/MS by CFM-ID for KKSDGJDHHZEWEP-SNAWJCMRSA-N
ID: KKSDGJDHHZEWEP-SNAWJCMRSA-N
Comment: Energy2
Num peaks: 22
25.00727645 5.750666932
39.02292652 1.320655603
49.00727645 3.360129417
51.02292652 1.529750721
53.00219107 2.110500283
63.02292652 2.83733763
65.03857658 2.001727857
68.99710569 2.318463832
71.01275576 1.628489818
75.02292652 5.289637282
77.03857658 6.434125984
89.03857658 10.06389553
91.05422664 9.25249006
92.99710569 1.424521816
101.0385766 5.524526845
103.0178411 1.564949465
103.0542266 1.528213354
105.0334912 1.84107438
117.0334912 4.025970871
119.0491413 8.498543823
121.0647913 1.311869661
147.0440559 1.379338269

Name: +ve in-silico MS/MS by CFM-ID for LHGVFZTZFXWLCP-UHFFFAOYSA-N
ID: LHGVFZTZFXWLCP-UHFFFAOYSA-N
Comment: Energy0
Num peaks: 6
15.02292652 0.4136456328
95.04914126 1.361726078
97.06479133 1.733384502
107.0491413 0.9079550768
109.0284058 0.6545135427
125.0597059 92.08893394

Name: +ve in-silico MS/MS by CFM-ID for LHGVFZTZFXWLCP-UHFFFAOYSA-N
ID: LHGVFZTZFXWLCP-UHFFFAOYSA-N
Comment: Energy1
Num peaks: 6
65.03857658 2.135903734
81.0334912 2.802005736
93.0334912 1.69831115
95.04914126 7.910898094
97.06479133 6.607274051
125.0597059 59.87550271

Name: +ve in-silico MS/MS by CFM-ID for LHGVFZTZFXWLCP-UHFFFAOYSA-N
ID: LHGVFZTZFXWLCP-UHFFFAOYSA-N
Comment: Energy2
Num peaks: 13
15.02292652 2.133363835
39.02292652 7.430806344
41.03857658 3.088361858
49.00727645 12.74918086
51.02292652 19.82550429
53.03857658 10.55968164
55.05422664 2.959171968
63.02292652 3.800712007
65.03857658 4.716774905
81.0334912 4.105016846
95.04914126 2.634914263
107.0491413 2.668118741
109.0284058 3.962236324

Name: +ve in-silico MS/MS by CFM-ID for UCUUMUFWVSUBOL-UHFFFAOYSA-N
ID: UCUUMUFWVSUBOL-UHFFFAOYSA-N
Comment: Energy0
Num peaks: 8
59.01275576 6.633364473
61.0396392 21.89307245
86.02365479 4.971278715
87.00767038 7.688652397
104.0342195 7.305592925
129.0294684 12.2114627
130.013484 3.569553655
147.0400331 15.9671395

Name: +ve in-silico MS/MS by CFM-ID for UCUUMUFWVSUBOL-UHFFFAOYSA-N
ID: UCUUMUFWVSUBOL-UHFFFAOYSA-N
Comment: Energy1
Num peaks: 10
44.0130901 7.541558654
58.02874017 3.652760491
59.01275576 5.45354133
61.02840582 3.032006027
61.0396392 34.35320505
86.02365479 7.211294538
87.00767038 8.94615935
87.01890376 2.570377321
101.0345538 2.904057532
104.0342195 5.832703588

Name: +ve in-silico MS/MS by CFM-ID for UCUUMUFWVSUBOL-UHFFFAOYSA-N
ID: UCUUMUFWVSUBOL-UHFFFAOYSA-N
Comment: Energy2
Num peaks: 7
41.00219107 22.11736468
43.01784114 6.941385233
43.02907452 5.462885013
44.0130901 15.67858725
59.01275576 8.308609504
61.0396392 18.09842741
68.99710569 4.065948966

Name: +ve in-silico MS/MS by CFM-ID for BVJSUAQZOZWCKN-UHFFFAOYSA-N
ID: BVJSUAQZOZWCKN-UHFFFAOYSA-N
Comment: Energy0
Num peaks: 6
79.05422664 0.2823978133
95.04914126 1.035933449
97.06479133 0.7230902774
107.0491413 46.98754902
109.0284058 0.2325234841
125.0597059 49.03862552

Name: +ve in-silico MS/MS by CFM-ID for BVJSUAQZOZWCKN-UHFFFAOYSA-N
ID: BVJSUAQZOZWCKN-UHFFFAOYSA-N
Comment: Energy1
Num peaks: 6
65.03857658 1.599274513
79.05422664 3.323421888
81.0334912 1.63185271
95.04914126 2.599744788
107.0491413 59.82603806
125.0597059 20.02908608

Name: +ve in-silico MS/MS by CFM-ID for BVJSUAQZOZWCKN-UHFFFAOYSA-N
ID: BVJSUAQZOZWCKN-UHFFFAOYSA-N
Comment: Energy2
Num peaks: 10
49.00727645 3.601473312
51.02292652 3.944319433
63.02292652 3.417108081
65.03857658 7.631994564
75.02292652 6.166898076
77.03857658 9.283369134
79.01784114 5.270892921
79.05422664 21.84335844
81.0334912 3.65937005
107.0491413 17.6135028

Name: +ve in-silico MS/MS by CFM-ID for AJFKXWQDHFYKFK-UPHRSURJSA-N
ID: AJFKXWQDHFYKFK-UPHRSURJSA-N
Comment: Energy0
Num peaks: 11
70.02874017 7.646543564
85.0396392 2.942680751
86.02365479 5.972980619
87.00767038 4.463136162
95.02398914 3.632599715
104.0342195 11.35101322
113.0345538 17.49859039
115.0502039 2.471966527
129.0294684 11.32618479
130.013484 2.619150317
147.0400331 11.17405681

Name: +ve in-silico MS/MS by CFM-ID for AJFKXWQDHFYKFK-UPHRSURJSA-N
ID: AJFKXWQDHFYKFK-UPHRSURJSA-N
Comment: Energy1
Num peaks: 16
42.03382555 3.022619033
44.0130901 3.099249462
53.00219107 4.564475917
61.0396392 4.973593285
70.02874017 7.947274489
72.04439023 3.899376379
85.0396392 2.429350116
86.02365479 6.517073327
87.00767038 13.6399858
97.0396392 2.396461714
104.0342195 10.61253395
112.0029193 2.410280599
113.0345538 4.429762734
129.0294684 5.317455525
130.013484 3.968665958
147.0400331 2.544386725

Name: +ve in-silico MS/MS by CFM-ID for AJFKXWQDHFYKFK-UPHRSURJSA-N
ID: AJFKXWQDHFYKFK-UPHRSURJSA-N
Comment: Energy2
Num peaks: 10
25.00727645 25.35063412
27.02292652 5.759959511
40.01817548 6.965806878
42.03382555 13.36839625
44.0130901 7.532971274
53.00219107 2.524111102
55.01784114 5.792721996
61.0396392 4.666133679
70.02874017 2.832985778
87.00767038 5.222729808

Name: +ve in-silico MS/MS by CFM-ID for XNERWVPQCYSMLC-UHFFFAOYSA-N
ID: XNERWVPQCYSMLC-UHFFFAOYSA-N
Comment: Energy0
Num peaks: 6
65.00219107 0.102388557
68.99710569 0.4875006833
101.0385766 7.77738645
103.0542266 0.6612243628
129.0334912 66.24834762
147.0440559 23.92279426

Name: +ve in-silico MS/MS by CFM-ID for XNERWVPQCYSMLC-UHFFFAOYSA-N
ID: XNERWVPQCYSMLC-UHFFFAOYSA-N
Comment: Energy1
Num peaks: 6
65.00219107 0.400160819
68.99710569 1.799748042
101.0385766 33.17891816
103.0542266 2.633323385
129.0334912 43.35824089
147.0440559 13.88009321

Name: +ve in-silico MS/MS by CFM-ID for XNERWVPQCYSMLC-UHFFFAOYSA-N
ID: XNERWVPQCYSMLC-UHFFFAOYSA-N
Comment: Energy2
Num peaks: 8
25.00727645 2.359429723
49.00727645 4.408983297
65.00219107 2.527743288
68.99710569 3.243267042
75.02292652 6.660946419
101.0385766 47.83876056
103.0542266 4.523325787
129.0334912 10.6353335

Name: +ve in-silico MS/MS by CFM-ID for NWVVVBRKAWDGAB-UHFFFAOYSA-N
ID: NWVVVBRKAWDGAB-UHFFFAOYSA-N
Comment: Energy0
Num peaks: 6
95.04914126 1.818076105
97.02840582 0.9071600638
97.06479133 1.316018672
99.04405588 0.8436200955
107.0491413 2.012665586
125.0597059 87.91321518

Name: +ve in-silico MS/MS by CFM-ID for NWVVVBRKAWDGAB-UHFFFAOYSA-N
ID: NWVVVBRKAWDGAB-UHFFFAOYSA-N
Comment: Energy1
Num peaks: 6
69.0334912 1.610175191
81.0334912 2.10493596
95.04914126 4.077595713
97.06479133 4.048601811
107.0491413 3.608159374
125.0597059 70.22278238

Name: +ve in-silico MS/MS by CFM-ID for NWVVVBRKAWDGAB-UHFFFAOYSA-N
ID: NWVVVBRKAWDGAB-UHFFFAOYSA-N
Comment: Energy2
Num peaks: 16
25.00727645 3.691511408
39.02292652 3.616512457
49.00727645 2.506702325
51.02292652 5.04204405
53.00219107 2.673775626
55.01784114 3.232871303
63.02292652 7.265213594
65.03857658 7.070774705
67.01784114 4.816749316
69.0334912 3.841039486
79.01784114 5.661593042
81.0334912 14.52297974
95.04914126 4.841554353
97.06479133 3.624568921
107.0491413 3.059443845
109.0284058 5.482147297

Name: +ve in-silico MS/MS by CFM-ID for IQOJTGSBENZIOL-UHFFFAOYSA-N
ID: IQOJTGSBENZIOL-UHFFFAOYSA-N
Comment: Energy0
Num peaks: 6
43.01784114 0.9860661474
81.0334912 1.356035886
83.04914126 0.9589830073
107.0491413 39.88053117
109.0284058 1.754528847
125.0597059 51.44933881

Name: +ve in-silico MS/MS by CFM-ID for IQOJTGSBENZIOL-UHFFFAOYSA-N
ID: IQOJTGSBENZIOL-UHFFFAOYSA-N
Comment: Energy1
Num peaks: 8
39.02292652 2.850107314
43.01784114 4.316986522
75.02292652 3.34317046
77.03857658 2.86196592
93.0334912 4.557872631
97.06479133 7.321890665
107.0491413 31.57378577
125.0597059 23.69904846

Name: +ve in-silico MS/MS by CFM-ID for IQOJTGSBENZIOL-UHFFFAOYSA-N
ID: IQOJTGSBENZIOL-UHFFFAOYSA-N
Comment: Energy2
Num peaks: 14
15.02292652 2.190933417
25.00727645 4.125927634
39.02292652 9.996446142
41.00219107 5.926001949
43.01784114 5.994441879
51.02292652 3.499418877
53.03857658 2.92684859
75.02292652 5.666878832
77.03857658 6.514490154
79.05422664 7.567879429
81.0334912 4.611918897
89.03857658 2.212480615
91.01784114 6.20471879
107.0491413 12.99256725

Name: +ve in-silico MS/MS by CFM-ID for OTAFHZMPRISVEM-UHFFFAOYSA-N
ID: OTAFHZMPRISVEM-UHFFFAOYSA-N
Comment: Energy0
Num peaks: 6
51.02292652 0.06390310438
119.0127558 0.1719380819
119.0491413 0.07070219098
121.0284058 0.4760957822
129.0334912 0.1393976208
147.0440559 98.85886932

Name: +ve in-silico MS/MS by CFM-ID for OTAFHZMPRISVEM-UHFFFAOYSA-N
ID: OTAFHZMPRISVEM-UHFFFAOYSA-N
Comment: Energy1
Num peaks: 6
105.0334912 1.399922792
119.0127558 0.8253983891
119.0491413 6.274845589
121.0284058 10.44597276
129.0334912 1.438349583
147.0440559 75.84237162

Name: +ve in-silico MS/MS by CFM-ID for OTAFHZMPRISVEM-UHFFFAOYSA-N
ID: OTAFHZMPRISVEM-UHFFFAOYSA-N
Comment: Energy2
Num peaks: 14
41.00219107 4.891558849
49.00727645 11.5173767
51.02292652 9.112536245
63.02292652 2.01488292
65.00219107 2.226286111
79.05422664 4.564432072
93.0334912 2.239315007
101.0385766 2.160374735
105.0334912 4.327848224
119.0127558 2.863210021
119.0491413 2.991833887
121.0284058 13.76594209
129.0334912 6.879907674
147.0440559 10.52785243

Name: +ve in-silico MS/MS by CFM-ID for ADDZHRRCUWNSCS-UHFFFAOYSA-N
ID: ADDZHRRCUWNSCS-UHFFFAOYSA-N
Comment: Energy0
Num peaks: 6
29.00219107 0.1849488297
51.02292652 0.1927402101
105.0334912 0.3286738678
119.0491413 0.5908661209
121.0284058 0.2437793658
147.0440559 97.68337252

Name: +ve in-silico MS/MS by CFM-ID for ADDZHRRCUWNSCS-UHFFFAOYSA-N
ID: ADDZHRRCUWNSCS-UHFFFAOYSA-N
Comment: Energy1
Num peaks: 6
51.02292652 1.058486001
91.05422664 3.188607306
105.0334912 1.087039678
119.0491413 2.032145207
121.0284058 1.807496081
147.0440559 85.86605249

Name: +ve in-silico MS/MS by CFM-ID for ADDZHRRCUWNSCS-UHFFFAOYSA-N
ID: ADDZHRRCUWNSCS-UHFFFAOYSA-N
Comment: Energy2
Num peaks: 7
49.00727645 3.532675492
63.02292652 6.997723073
73.00727645 6.428223911
75.02292652 10.74905647
77.03857658 14.94931652
79.01784114 5.244009445
105.0334912 34.17145156

Name: +ve in-silico MS/MS by CFM-ID for RJBGVAIXGHZIDY-UHFFFAOYSA-N
ID: RJBGVAIXGHZIDY-UHFFFAOYSA-N
Comment: Energy0
Num peaks: 6
43.01784114 0.7072717734
81.0334912 0.8937007127
83.04914126 0.6682860129
107.0491413 34.29158113
109.0284058 1.415847825
125.0597059 59.75724698

Name: +ve in-silico MS/MS by CFM-ID for RJBGVAIXGHZIDY-UHFFFAOYSA-N
ID: RJBGVAIXGHZIDY-UHFFFAOYSA-N
Comment: Energy1
Num peaks: 6
39.02292652 2.787845093
79.05422664 3.06041567
81.0334912 5.161585402
97.06479133 8.31629209
107.0491413 35.89026739
125.0597059 32.96803341

Name: +ve in-silico MS/MS by CFM-ID for RJBGVAIXGHZIDY-UHFFFAOYSA-N
ID: RJBGVAIXGHZIDY-UHFFFAOYSA-N
Comment: Energy2
Num peaks: 12
25.00727645 3.544394262
39.02292652 4.426866203
43.01784114 3.574510446
49.00727645 14.56239987
51.02292652 4.924405473
53.03857658 7.549870935
55.05422664 3.690884333
65.00219107 5.074224612
79.05422664 8.422045255
81.0334912 8.995736109
83.04914126 2.784601011
107.0491413 13.92519573

Name: +ve in-silico MS/MS by CFM-ID for KEFJLCGVTHRGAH-UHFFFAOYSA-N
ID: KEFJLCGVTHRGAH-UHFFFAOYSA-N
Comment: Energy0
Num peaks: 6
43.01784114 0.6776359001
81.0334912 1.206681124
83.04914126 0.7645422316
107.0491413 34.17042964
109.0284058 1.610518531
125.0597059 59.33529816

Name: +ve in-silico MS/MS by CFM-ID for KEFJLCGVTHRGAH-UHFFFAOYSA-N
ID: KEFJLCGVTHRGAH-UHFFFAOYSA-N
Comment: Energy1
Num peaks: 6
81.0334912 4.418627139
83.04914126 4.201335866
99.04405588 2.6175805
107.0491413 37.51805375
109.0284058 2.820358862
125.0597059 34.92406996

Name: +ve in-silico MS/MS by CFM-ID for KEFJLCGVTHRGAH-UHFFFAOYSA-N
ID: KEFJLCGVTHRGAH-UHFFFAOYSA-N
Comment: Energy2
Num peaks: 11
25.00727645 3.469427208
39.02292652 3.82140278
49.00727645 26.76144068
51.02292652 10.56371053
53.03857658 8.301793211
55.05422664 4.274406412
63.02292652 3.980804755
65.03857658 3.442423617
67.01784114 2.731869054
81.0334912 5.738110411
107.0491413 7.312792734

Name: +ve in-silico MS/MS by CFM-ID for VTFRDZFVCKUXNE-UHFFFAOYSA-N
ID: VTFRDZFVCKUXNE-UHFFFAOYSA-N
Comment: Energy0
Num peaks: 6
45.0334912 1.677427012
49.00727645 1.52984879
79.01784114 3.971732578
89.03857658 3.36985229
107.0491413 42.35535927
125.0597059 34.49845116

Name: +ve in-silico MS/MS by CFM-ID for VTFRDZFVCKUXNE-UHFFFAOYSA-N
ID: VTFRDZFVCKUXNE-UHFFFAOYSA-N
Comment: Energy1
Num peaks: 12
45.0334912 2.923869746
47.04914126 1.770856918
49.00727645 7.009108096
51.02292652 3.497638935
55.01784114 2.113881236
57.0334912 3.579721294
75.04405588 2.011081279
79.01784114 9.953941419
89.03857658 4.084586231
91.01784114 2.661051287
107.0491413 29.79098817
125.0597059 11.16614954

Name: +ve in-silico MS/MS by CFM-ID for VTFRDZFVCKUXNE-UHFFFAOYSA-N
ID: VTFRDZFVCKUXNE-UHFFFAOYSA-N
Comment: Energy2
Num peaks: 20
25.00727645 1.657545126
27.02292652 2.159248853
29.03857658 1.74854888
31.01784114 1.750783235
39.02292652 3.656536852
43.01784114 2.091966404
45.0334912 5.526220371
49.00727645 22.81176356
51.02292652 5.266902313
53.03857658 1.688997798
55.01784114 2.417989102
57.0334912 3.746298258
67.01784114 2.965588111
75.02292652 2.85000178
77.03857658 1.998249261
79.01784114 3.591303719
81.0334912 2.280736268
89.03857658 6.541353361
91.01784114 2.523003684
107.0491413 4.118259861

Name: +ve in-silico MS/MS by CFM-ID for FCDCVDDFZHJGKZ-UHFFFAOYSA-N
ID: FCDCVDDFZHJGKZ-UHFFFAOYSA-N
Comment: Energy0
Num peaks: 10
55.01784114 4.895039923
58.99499752 2.452123014
61.01064758 2.620722734
63.02629764 7.486458743
86.98991214 12.31735276
89.0055622 15.22413688
91.02121226 5.204828177
115.0212123 5.210705336
117.0368623 2.883078689
147.047427 23.45897089

Name: +ve in-silico MS/MS by CFM-ID for FCDCVDDFZHJGKZ-UHFFFAOYSA-N
ID: FCDCVDDFZHJGKZ-UHFFFAOYSA-N
Comment: Energy1
Num peaks: 12
55.01784114 7.263056453
56.97934745 3.939364718
57.0334912 3.107366172
58.99499752 3.402541322
61.01064758 3.607232712
63.02629764 4.299935424
91.02121226 2.206391364
115.0212123 8.882325586
117.0368623 4.438869354
119.0525124 6.376272998
129.0368623 2.70082952
147.047427 30.47462548

Name: +ve in-silico MS/MS by CFM-ID for FCDCVDDFZHJGKZ-UHFFFAOYSA-N
ID: FCDCVDDFZHJGKZ-UHFFFAOYSA-N
Comment: Energy2
Num peaks: 15
15.02292652 4.112617288
27.02292652 2.970760441
29.03857658 5.646751327
44.97934745 3.992534437
46.99499752 5.475781809
53.00219107 2.461235219
55.01784114 9.880591921
56.97934745 7.278093136
57.0334912 3.633031834
58.99499752 8.501825902
61.01064758 5.912919708
63.02629764 13.58334777
68.97934745 2.873179587
70.99499752 2.361910143
73.01064758 2.772985425

Name: +ve in-silico MS/MS by CFM-ID for HCPORNAVHSWTOJ-UHFFFAOYSA-N
ID: HCPORNAVHSWTOJ-UHFFFAOYSA-N
Comment: Energy0
Num peaks: 6
53.00219107 0.8995479205
57.0334912 2.309989944
95.01275576 0.9793403338
107.0491413 8.566874612
109.0284058 0.9304088978
125.0597059 80.1200045

Name: +ve in-silico MS/MS by CFM-ID for HCPORNAVHSWTOJ-UHFFFAOYSA-N
ID: HCPORNAVHSWTOJ-UHFFFAOYSA-N
Comment: Energy1
Num peaks: 9
29.03857658 7.433246279
39.02292652 3.846067708
57.0334912 5.355646804
69.0334912 4.525201671
93.0334912 5.582157521
97.06479133 9.264730035
107.0491413 7.694083345
109.0284058 2.328418532
125.0597059 35.07465807

Name: +ve in-silico MS/MS by CFM-ID for HCPORNAVHSWTOJ-UHFFFAOYSA-N
ID: HCPORNAVHSWTOJ-UHFFFAOYSA-N
Comment: Energy2
Num peaks: 15
27.02292652 2.501428411
29.03857658 5.071524612
39.02292652 15.48574217
41.00219107 2.844072265
41.03857658 3.236445966
43.05422664 1.522805641
53.00219107 14.92564817
53.03857658 1.622001759
55.01784114 6.159011703
57.0334912 6.829404325
69.0334912 8.857094359
71.04914126 3.304229219
79.05422664 1.895174103
91.01784114 2.769938234
107.0491413 3.031046879

Name: +ve in-silico MS/MS by CFM-ID for DTXVKPOKPFWSFF-UHFFFAOYSA-N
ID: DTXVKPOKPFWSFF-UHFFFAOYSA-N
Comment: Energy0
Num peaks: 6
34.9683041 0.4820897472
85.97920313 0.7943060172
87.9948532 1.057953764
99.9948532 0.6544029443
112.9901022 2.016434776
130.0166513 93.82377171

Name: +ve in-silico MS/MS by CFM-ID for DTXVKPOKPFWSFF-UHFFFAOYSA-N
ID: DTXVKPOKPFWSFF-UHFFFAOYSA-N
Comment: Energy1
Num peaks: 6
40.01817548 2.716870904
82.9683041 1.822353041
97.97920313 4.64882435
99.9948532 10.61140529
112.9901022 7.442174621
130.0166513 64.11890401

Name: +ve in-silico MS/MS by CFM-ID for DTXVKPOKPFWSFF-UHFFFAOYSA-N
ID: DTXVKPOKPFWSFF-UHFFFAOYSA-N
Comment: Energy2
Num peaks: 14
27.02292652 2.002320862
34.9683041 4.44506628
40.01817548 4.495780486
50.00252542 2.210796986
52.01817548 9.475049858
61.97920313 2.234608475
72.98395416 4.429369571
77.01342445 2.3598871
85.97920313 11.71806193
87.9948532 10.55386207
97.97920313 2.923193138
99.9948532 4.423918664
112.9901022 11.3742116
130.0166513 8.17573982

Name: +ve in-silico MS/MS by CFM-ID for DTXVKPOKPFWSFF-UHFFFAOYSA-N
ID: DTXVKPOKPFWSFF-UHFFFAOYSA-N
Comment: Energy0
Num peaks: 6
34.9683041 0.4820897472
85.97920313 0.7943060172
87.9948532 1.057953764
99.9948532 0.6544029443
112.9901022 2.016434776
130.0166513 93.82377171

Name: +ve in-silico MS/MS by CFM-ID for DTXVKPOKPFWSFF-UHFFFAOYSA-N
ID: DTXVKPOKPFWSFF-UHFFFAOYSA-N
Comment: Energy1
Num peaks: 6
40.01817548 2.716870904
82.9683041 1.822353041
97.97920313 4.64882435
99.9948532 10.61140529
112.9901022 7.442174621
130.0166513 64.11890401

Name: +ve in-silico MS/MS by CFM-ID for DTXVKPOKPFWSFF-UHFFFAOYSA-N
ID: DTXVKPOKPFWSFF-UHFFFAOYSA-N
Comment: Energy2
Num peaks: 14
27.02292652 2.002320862
34.9683041 4.44506628
40.01817548 4.495780486
50.00252542 2.210796986
52.01817548 9.475049858
61.97920313 2.234608475
72.98395416 4.429369571
77.01342445 2.3598871
85.97920313 11.71806193
87.9948532 10.55386207
97.97920313 2.923193138
99.9948532 4.423918664
112.9901022 11.3742116
130.0166513 8.17573982

Name: +ve in-silico MS/MS by CFM-ID for DTXVKPOKPFWSFF-UHFFFAOYSA-N
ID: DTXVKPOKPFWSFF-UHFFFAOYSA-N
Comment: Energy0
Num peaks: 6
34.9683041 0.4820897472
85.97920313 0.7943060172
87.9948532 1.057953764
99.9948532 0.6544029443
112.9901022 2.016434776
130.0166513 93.82377171

Name: +ve in-silico MS/MS by CFM-ID for DTXVKPOKPFWSFF-UHFFFAOYSA-N
ID: DTXVKPOKPFWSFF-UHFFFAOYSA-N
Comment: Energy1
Num peaks: 6
40.01817548 2.716870904
82.9683041 1.822353041
97.97920313 4.64882435
99.9948532 10.61140529
112.9901022 7.442174621
130.0166513 64.11890401

Name: +ve in-silico MS/MS by CFM-ID for DTXVKPOKPFWSFF-UHFFFAOYSA-N
ID: DTXVKPOKPFWSFF-UHFFFAOYSA-N
Comment: Energy2
Num peaks: 14
27.02292652 2.002320862
34.9683041 4.44506628
40.01817548 4.495780486
50.00252542 2.210796986
52.01817548 9.475049858
61.97920313 2.234608475
72.98395416 4.429369571
77.01342445 2.3598871
85.97920313 11.71806193
87.9948532 10.55386207
97.97920313 2.923193138
99.9948532 4.423918664
112.9901022 11.3742116
130.0166513 8.17573982

Name: +ve in-silico MS/MS by CFM-ID for DTXVKPOKPFWSFF-UHFFFAOYSA-N
ID: DTXVKPOKPFWSFF-UHFFFAOYSA-N
Comment: Energy0
Num peaks: 6
34.9683041 0.4820897472
85.97920313 0.7943060172
87.9948532 1.057953764
99.9948532 0.6544029443
112.9901022 2.016434776
130.0166513 93.82377171

Name: +ve in-silico MS/MS by CFM-ID for DTXVKPOKPFWSFF-UHFFFAOYSA-N
ID: DTXVKPOKPFWSFF-UHFFFAOYSA-N
Comment: Energy1
Num peaks: 6
40.01817548 2.716870904
82.9683041 1.822353041
97.97920313 4.64882435
99.9948532 10.61140529
112.9901022 7.442174621
130.0166513 64.11890401

Name: +ve in-silico MS/MS by CFM-ID for DTXVKPOKPFWSFF-UHFFFAOYSA-N
ID: DTXVKPOKPFWSFF-UHFFFAOYSA-N
Comment: Energy2
Num peaks: 14
27.02292652 2.002320862
34.9683041 4.44506628
40.01817548 4.495780486
50.00252542 2.210796986
52.01817548 9.475049858
61.97920313 2.234608475
72.98395416 4.429369571
77.01342445 2.3598871
85.97920313 11.71806193
87.9948532 10.55386207
97.97920313 2.923193138
99.9948532 4.423918664
112.9901022 11.3742116
130.0166513 8.17573982

Name: +ve in-silico MS/MS by CFM-ID for YLHXLHGIAMFFBU-UHFFFAOYSA-N
ID: YLHXLHGIAMFFBU-UHFFFAOYSA-N
Comment: Energy0
Num peaks: 6
79.05422664 5.322567181
105.0334912 14.57279842
133.0284058 17.76316325
135.0440559 2.934950475
137.0597059 1.311815081
165.0546206 53.35290483

Name: +ve in-silico MS/MS by CFM-ID for YLHXLHGIAMFFBU-UHFFFAOYSA-N
ID: YLHXLHGIAMFFBU-UHFFFAOYSA-N
Comment: Energy1
Num peaks: 6
79.05422664 6.3766557
105.0334912 34.56702042
107.0491413 2.2128403
133.0284058 17.90728841
135.0440559 2.128528791
165.0546206 25.21859466

Name: +ve in-silico MS/MS by CFM-ID for YLHXLHGIAMFFBU-UHFFFAOYSA-N
ID: YLHXLHGIAMFFBU-UHFFFAOYSA-N
Comment: Energy2
Num peaks: 8
39.02292652 2.754882444
49.00727645 10.52166315
51.02292652 8.800845616
59.01275576 2.339329188
63.02292652 9.949014123
79.05422664 19.64732434
105.0334912 23.95378761
107.0491413 3.051913888

Name: +ve in-silico MS/MS by CFM-ID for PMOWTIHVNWZYFI-UHFFFAOYSA-N
ID: PMOWTIHVNWZYFI-UHFFFAOYSA-N
Comment: Energy0
Num peaks: 6
59.01275576 0.9871069256
105.0334912 7.240639357
119.0491413 6.869393777
129.0334912 8.670973069
147.0440559 49.95776033
165.0546206 20.60961174

Name: +ve in-silico MS/MS by CFM-ID for PMOWTIHVNWZYFI-UHFFFAOYSA-N
ID: PMOWTIHVNWZYFI-UHFFFAOYSA-N
Comment: Energy1
Num peaks: 13
49.00727645 1.337503239
51.02292652 1.418230905
53.00219107 2.900913906
71.01275576 2.51558268
89.03857658 1.535197416
91.05422664 2.826500995
105.0334912 14.0132878
117.0334912 2.11487875
119.0491413 19.50076515
129.0334912 5.601462828
135.0440559 1.428186248
147.0440559 17.31066119
165.0546206 7.641893841

Name: +ve in-silico MS/MS by CFM-ID for PMOWTIHVNWZYFI-UHFFFAOYSA-N
ID: PMOWTIHVNWZYFI-UHFFFAOYSA-N
Comment: Energy2
Num peaks: 22
25.00727645 4.938122516
39.02292652 2.945214789
41.00219107 2.908121673
49.00727645 4.144882933
51.02292652 1.670396919
53.00219107 2.255255456
53.03857658 1.324396689
63.02292652 3.415983998
71.01275576 1.385359044
73.00727645 3.297300891
75.02292652 4.79147512
77.00219107 1.517944423
77.03857658 6.583114352
79.01784114 1.310868449
87.02292652 2.216044466
89.03857658 5.474995484
91.05422664 5.630464632
101.0385766 2.876835761
105.0334912 13.7814302
117.0334912 1.862418721
119.0491413 5.525859796
147.0440559 1.307998529

Name: +ve in-silico MS/MS by CFM-ID for KKSDGJDHHZEWEP-UHFFFAOYSA-N
ID: KKSDGJDHHZEWEP-UHFFFAOYSA-N
Comment: Energy0
Num peaks: 6
53.00219107 0.9558203375
71.01275576 0.6950683946
117.0334912 0.9674232113
119.0491413 7.652413541
147.0440559 62.18293813
165.0546206 22.63191539

Name: +ve in-silico MS/MS by CFM-ID for KKSDGJDHHZEWEP-UHFFFAOYSA-N
ID: KKSDGJDHHZEWEP-UHFFFAOYSA-N
Comment: Energy1
Num peaks: 9
53.00219107 2.60644182
71.01275576 2.217397431
77.03857658 1.450822674
105.0334912 1.575841608
117.0334912 2.232963164
119.0491413 25.76530802
121.0647913 1.845332692
147.0440559 31.65985361
165.0546206 11.00551733

Name: +ve in-silico MS/MS by CFM-ID for KKSDGJDHHZEWEP-UHFFFAOYSA-N
ID: KKSDGJDHHZEWEP-UHFFFAOYSA-N
Comment: Energy2
Num peaks: 21
25.00727645 5.338142971
39.02292652 1.317266393
49.00727645 2.809767932
51.02292652 1.248301708
53.00219107 2.550406703
63.02292652 2.349166209
65.03857658 1.713886431
68.99710569 1.958243389
71.01275576 1.516369991
75.02292652 4.51163164
77.03857658 5.229180996
89.03857658 8.625696228
91.05422664 7.90267904
101.0385766 4.882782131
103.0178411 2.02209612
103.0542266 1.348392636
105.0334912 3.198476173
117.0334912 5.13115918
119.0491413 12.52056387
129.0334912 1.231573488
147.0440559 3.530354773

Name: +ve in-silico MS/MS by CFM-ID for KKSDGJDHHZEWEP-UHFFFAOYSA-N
ID: KKSDGJDHHZEWEP-UHFFFAOYSA-N
Comment: Energy0
Num peaks: 6
53.00219107 0.9558203375
71.01275576 0.6950683946
117.0334912 0.9674232113
119.0491413 7.652413541
147.0440559 62.18293813
165.0546206 22.63191539

Name: +ve in-silico MS/MS by CFM-ID for KKSDGJDHHZEWEP-UHFFFAOYSA-N
ID: KKSDGJDHHZEWEP-UHFFFAOYSA-N
Comment: Energy1
Num peaks: 9
53.00219107 2.60644182
71.01275576 2.217397431
77.03857658 1.450822674
105.0334912 1.575841608
117.0334912 2.232963164
119.0491413 25.76530802
121.0647913 1.845332692
147.0440559 31.65985361
165.0546206 11.00551733

Name: +ve in-silico MS/MS by CFM-ID for KKSDGJDHHZEWEP-UHFFFAOYSA-N
ID: KKSDGJDHHZEWEP-UHFFFAOYSA-N
Comment: Energy2
Num peaks: 21
25.00727645 5.338142971
39.02292652 1.317266393
49.00727645 2.809767932
51.02292652 1.248301708
53.00219107 2.550406703
63.02292652 2.349166209
65.03857658 1.713886431
68.99710569 1.958243389
71.01275576 1.516369991
75.02292652 4.51163164
77.03857658 5.229180996
89.03857658 8.625696228
91.05422664 7.90267904
101.0385766 4.882782131
103.0178411 2.02209612
103.0542266 1.348392636
105.0334912 3.198476173
117.0334912 5.13115918
119.0491413 12.52056387
129.0334912 1.231573488
147.0440559 3.530354773

Name: +ve in-silico MS/MS by CFM-ID for HALONVPKHYIEQU-UHFFFAOYSA-N
ID: HALONVPKHYIEQU-UHFFFAOYSA-N
Comment: Energy0
Num peaks: 6
79.05422664 1.362497635
105.0334912 1.479331537
119.0491413 1.707210371
129.0334912 1.017345145
147.0440559 44.03185927
165.0546206 46.45194815

Name: +ve in-silico MS/MS by CFM-ID for HALONVPKHYIEQU-UHFFFAOYSA-N
ID: HALONVPKHYIEQU-UHFFFAOYSA-N
Comment: Energy1
Num peaks: 6
79.05422664 5.24635897
91.05422664 5.676944279
119.0491413 12.06384311
129.0334912 2.738241316
147.0440559 32.72476534
165.0546206 22.32675575

Name: +ve in-silico MS/MS by CFM-ID for HALONVPKHYIEQU-UHFFFAOYSA-N
ID: HALONVPKHYIEQU-UHFFFAOYSA-N
Comment: Energy2
Num peaks: 13
39.02292652 1.860904036
49.00727645 8.946464384
51.02292652 5.834109463
53.03857658 1.635047197
63.02292652 10.76237756
79.01784114 1.902393025
79.05422664 7.67188016
91.05422664 7.091996407
93.06987671 3.602859806
103.0542266 2.947740708
105.0334912 21.79126175
119.0491413 3.449501935
147.0440559 3.812428884

Name: +ve in-silico MS/MS by CFM-ID for NGSWKAQJJWESNS-UHFFFAOYSA-N
ID: NGSWKAQJJWESNS-UHFFFAOYSA-N
Comment: Energy0
Num peaks: 6
59.01275576 0.9849066729
105.0334912 7.245337189
119.0491413 6.951100729
129.0334912 8.604474568
147.0440559 49.6591372
165.0546206 20.5416

Name: +ve in-silico MS/MS by CFM-ID for NGSWKAQJJWESNS-UHFFFAOYSA-N
ID: NGSWKAQJJWESNS-UHFFFAOYSA-N
Comment: Energy1
Num peaks: 7
71.01275576 1.923908394
105.0334912 17.76218358
117.0334912 1.797684749
119.0491413 22.47214522
129.0334912 7.161260836
147.0440559 21.41336167
165.0546206 9.023838634

Name: +ve in-silico MS/MS by CFM-ID for NGSWKAQJJWESNS-UHFFFAOYSA-N
ID: NGSWKAQJJWESNS-UHFFFAOYSA-N
Comment: Energy2
Num peaks: 16
25.00727645 3.7433047
41.00219107 3.534909222
49.00727645 3.090360217
51.02292652 1.669119531
75.02292652 5.978735737
77.03857658 10.20077848
79.01784114 2.675200982
87.02292652 2.122382417
89.03857658 6.421824329
91.05422664 5.945745323
101.0385766 3.573185184
105.0334912 18.62669478
117.0334912 2.886854908
119.0491413 7.052580842
129.0334912 1.683874555
147.0440559 1.693955641

Name: +ve in-silico MS/MS by CFM-ID for HHDKMGSELKNURM-UHFFFAOYSA-N
ID: HHDKMGSELKNURM-UHFFFAOYSA-N
Comment: Energy0
Num peaks: 6
15.02292652 0.4186942188
135.0440559 2.218512751
137.0597059 0.235650674
147.0440559 2.161247588
149.0233204 0.5370982516
165.0546206 93.60000826

Name: +ve in-silico MS/MS by CFM-ID for HHDKMGSELKNURM-UHFFFAOYSA-N
ID: HHDKMGSELKNURM-UHFFFAOYSA-N
Comment: Energy1
Num peaks: 6
123.0440559 1.903825045
135.0440559 3.678034669
137.0597059 13.94275506
139.0389705 2.645991737
147.0440559 3.789775611
165.0546206 62.96768397

Name: +ve in-silico MS/MS by CFM-ID for HHDKMGSELKNURM-UHFFFAOYSA-N
ID: HHDKMGSELKNURM-UHFFFAOYSA-N
Comment: Energy2
Num peaks: 19
15.02292652 2.495357255
51.02292652 2.202613105
53.00219107 1.607073391
55.01784114 4.623895652
67.01784114 4.852645275
77.00219107 1.932794982
79.01784114 4.396387424
81.0334912 1.477822015
91.01784114 7.172874982
93.0334912 4.267328094
105.0334912 8.184202964
107.0491413 5.443640272
119.0491413 2.149096705
121.0284058 3.112480368
123.0440559 2.609592789
135.0440559 11.84127231
137.0597059 2.574687023
147.0440559 7.383755275
165.0546206 2.581336882

Name: +ve in-silico MS/MS by CFM-ID for PMOWTIHVNWZYFI-UHFFFAOYSA-N
ID: PMOWTIHVNWZYFI-UHFFFAOYSA-N
Comment: Energy0
Num peaks: 6
59.01275576 0.9871069256
105.0334912 7.240639357
119.0491413 6.869393777
129.0334912 8.670973069
147.0440559 49.95776033
165.0546206 20.60961174

Name: +ve in-silico MS/MS by CFM-ID for PMOWTIHVNWZYFI-UHFFFAOYSA-N
ID: PMOWTIHVNWZYFI-UHFFFAOYSA-N
Comment: Energy1
Num peaks: 13
49.00727645 1.337503239
51.02292652 1.418230905
53.00219107 2.900913906
71.01275576 2.51558268
89.03857658 1.535197416
91.05422664 2.826500995
105.0334912 14.0132878
117.0334912 2.11487875
119.0491413 19.50076515
129.0334912 5.601462828
135.0440559 1.428186248
147.0440559 17.31066119
165.0546206 7.641893841

Name: +ve in-silico MS/MS by CFM-ID for PMOWTIHVNWZYFI-UHFFFAOYSA-N
ID: PMOWTIHVNWZYFI-UHFFFAOYSA-N
Comment: Energy2
Num peaks: 22
25.00727645 4.938122516
39.02292652 2.945214789
41.00219107 2.908121673
49.00727645 4.144882933
51.02292652 1.670396919
53.00219107 2.255255456
53.03857658 1.324396689
63.02292652 3.415983998
71.01275576 1.385359044
73.00727645 3.297300891
75.02292652 4.79147512
77.00219107 1.517944423
77.03857658 6.583114352
79.01784114 1.310868449
87.02292652 2.216044466
89.03857658 5.474995484
91.05422664 5.630464632
101.0385766 2.876835761
105.0334912 13.7814302
117.0334912 1.862418721
119.0491413 5.525859796
147.0440559 1.307998529

Name: +ve in-silico MS/MS by CFM-ID for UWKMOYBXBMGPMF-UHFFFAOYSA-N
ID: UWKMOYBXBMGPMF-UHFFFAOYSA-N
Comment: Energy0
Num peaks: 6
121.0284058 7.570404592
123.0440559 3.830045382
135.0440559 5.213326063
137.0597059 4.060392647
147.0440559 16.60825426
165.0546206 50.42887813

Name: +ve in-silico MS/MS by CFM-ID for UWKMOYBXBMGPMF-UHFFFAOYSA-N
ID: UWKMOYBXBMGPMF-UHFFFAOYSA-N
Comment: Energy1
Num peaks: 17
39.02292652 1.369263902
41.00219107 2.938950187
43.01784114 1.337366194
53.00219107 1.526857155
55.01784114 7.091288337
105.0334912 1.470996831
107.0491413 1.414636906
109.0284058 2.598989842
111.0440559 2.452802476
119.0491413 1.732285609
121.0284058 7.189157142
123.0440559 2.744930373
133.0284058 1.64155091
135.0440559 6.240328259
137.0597059 5.629192372
147.0440559 13.01244694
165.0546206 20.61323963

Name: +ve in-silico MS/MS by CFM-ID for UWKMOYBXBMGPMF-UHFFFAOYSA-N
ID: UWKMOYBXBMGPMF-UHFFFAOYSA-N
Comment: Energy2
Num peaks: 28
25.00727645 3.197288006
39.02292652 4.009781585
41.00219107 2.648659359
43.01784114 1.970534388
49.00727645 3.338415545
51.02292652 4.277736408
53.00219107 3.666931951
55.01784114 4.691042859
63.02292652 5.650049544
65.00219107 2.558186572
65.03857658 3.584857469
67.01784114 1.446852046
73.00727645 3.411699271
75.02292652 2.415578862
77.00219107 1.873007803
77.03857658 3.112353325
79.01784114 1.585310584
81.0334912 1.635298142
91.01784114 1.661839568
93.0334912 2.565359428
95.04914126 1.537365106
103.0178411 2.734798761
105.0334912 5.685059267
107.0491413 2.889409841
117.0334912 2.136716736
119.0491413 2.199214743
121.0284058 2.520562659
123.0440559 1.315827025

Name: +ve in-silico MS/MS by CFM-ID for NFZXTKAGXSVCRD-UHFFFAOYSA-N
ID: NFZXTKAGXSVCRD-UHFFFAOYSA-N
Comment: Energy0
Num peaks: 6
121.0284058 7.689241867
123.0440559 4.028537825
135.0440559 4.956517251
137.0597059 3.190166079
147.0440559 17.52783522
165.0546206 49.09011944

Name: +ve in-silico MS/MS by CFM-ID for NFZXTKAGXSVCRD-UHFFFAOYSA-N
ID: NFZXTKAGXSVCRD-UHFFFAOYSA-N
Comment: Energy1
Num peaks: 16
41.00219107 2.765255135
53.00219107 1.480466119
55.01784114 6.812019634
67.01784114 1.674385877
79.01784114 1.507016499
109.0284058 3.633697097
111.0440559 3.130867539
117.0334912 1.2873126
119.0491413 1.891006425
121.0284058 7.949917165
123.0440559 3.713117058
133.0284058 1.718732605
135.0440559 5.876248314
137.0597059 5.148651981
147.0440559 13.41488637
165.0546206 18.91591434

Name: +ve in-silico MS/MS by CFM-ID for NFZXTKAGXSVCRD-UHFFFAOYSA-N
ID: NFZXTKAGXSVCRD-UHFFFAOYSA-N
Comment: Energy2
Num peaks: 23
25.00727645 3.357625327
39.02292652 4.714705213
41.00219107 2.261227662
43.01784114 1.997016204
49.00727645 1.901646101
51.02292652 2.488929647
53.00219107 3.22296907
55.01784114 4.423089434
65.00219107 2.338809346
67.01784114 3.695386212
77.00219107 4.794137863
79.01784114 6.472570937
81.0334912 5.039258965
91.01784114 1.84763081
93.0334912 6.147194023
95.04914126 2.643364466
105.0334912 4.931535946
107.0491413 3.771561389
109.0284058 1.760930657
117.0334912 2.9547594
119.0491413 3.472677584
121.0284058 4.512666248
123.0440559 2.344307971

Name: +ve in-silico MS/MS by CFM-ID for OTOXILWYOKJRNV-UHFFFAOYSA-N
ID: OTOXILWYOKJRNV-UHFFFAOYSA-N
Comment: Energy0
Num peaks: 6
71.01275576 2.778762814
95.04914126 1.751807383
105.0334912 2.777599133
121.0284058 1.697245583
147.0440559 14.26753025
165.0546206 68.39280582

Name: +ve in-silico MS/MS by CFM-ID for OTOXILWYOKJRNV-UHFFFAOYSA-N
ID: OTOXILWYOKJRNV-UHFFFAOYSA-N
Comment: Energy1
Num peaks: 13
49.00727645 2.291766897
51.02292652 2.260066151
71.01275576 7.603116449
95.04914126 2.411810592
105.0334912 8.37055675
107.0491413 7.154233248
109.0647913 1.587855144
121.0284058 2.160016749
123.0440559 2.864458564
135.0440559 2.57301355
137.0597059 1.94601783
147.0440559 15.45486725
165.0546206 24.55171274

Name: +ve in-silico MS/MS by CFM-ID for OTOXILWYOKJRNV-UHFFFAOYSA-N
ID: OTOXILWYOKJRNV-UHFFFAOYSA-N
Comment: Energy2
Num peaks: 24
29.00219107 1.414941112
41.00219107 1.729286997
43.01784114 5.979650418
49.00727645 8.446896505
51.02292652 6.950229574
53.00219107 1.479871305
53.03857658 2.274749689
63.02292652 3.333046193
65.00219107 1.761798894
65.03857658 2.472651098
67.01784114 1.179006432
68.99710569 3.330353206
71.01275576 5.834200858
77.00219107 5.762373011
77.03857658 1.610192806
79.01784114 1.932681176
79.05422664 3.761316706
91.05422664 1.851969922
95.04914126 1.61357451
105.0334912 6.013274551
107.0491413 2.252845155
121.0284058 5.794251261
123.0440559 1.752276608
147.0440559 1.882603688

Name: +ve in-silico MS/MS by CFM-ID for ASHGTJPOSUFTGB-UHFFFAOYSA-N
ID: ASHGTJPOSUFTGB-UHFFFAOYSA-N
Comment: Energy0
Num peaks: 6
15.02292652 0.4124180062
95.04914126 1.404804625
97.06479133 0.5232271026
107.0491413 2.094356767
109.0284058 0.8495512308
125.0597059 91.72213489

Name: +ve in-silico MS/MS by CFM-ID for ASHGTJPOSUFTGB-UHFFFAOYSA-N
ID: ASHGTJPOSUFTGB-UHFFFAOYSA-N
Comment: Energy1
Num peaks: 6
67.01784114 1.724712879
81.0334912 3.18954288
95.04914126 3.18661267
97.06479133 3.519677922
107.0491413 3.495533103
125.0597059 69.0564022

Name: +ve in-silico MS/MS by CFM-ID for ASHGTJPOSUFTGB-UHFFFAOYSA-N
ID: ASHGTJPOSUFTGB-UHFFFAOYSA-N
Comment: Energy2
Num peaks: 18
15.02292652 2.286138835
39.02292652 7.876011004
41.03857658 4.710716299
49.00727645 4.077044069
51.02292652 11.45536697
53.00219107 2.558933206
53.03857658 2.915843639
55.01784114 3.154155402
63.02292652 7.184547517
65.00219107 2.717365685
65.03857658 7.105590927
67.01784114 2.830526816
79.01784114 2.648082377
81.0334912 7.153186179
95.04914126 4.057547727
97.06479133 2.657106919
107.0491413 4.515087335
125.0597059 2.211905334

Name: +ve in-silico MS/MS by CFM-ID for SMUQNYRNLQJOOO-UHFFFAOYSA-N
ID: SMUQNYRNLQJOOO-UHFFFAOYSA-N
Comment: Energy0
Num peaks: 6
95.04914126 1.502921986
105.0334912 2.849060689
107.0491413 1.526267874
121.0284058 1.757451675
147.0440559 14.50733309
165.0546206 70.10021382

Name: +ve in-silico MS/MS by CFM-ID for SMUQNYRNLQJOOO-UHFFFAOYSA-N
ID: SMUQNYRNLQJOOO-UHFFFAOYSA-N
Comment: Energy1
Num peaks: 10
71.01275576 2.994990792
95.04914126 4.15563853
105.0334912 9.868979536
107.0491413 8.521251845
121.0284058 3.22355403
123.0440559 3.9374382
135.0440559 2.529688134
137.0597059 2.10114108
147.0440559 16.50952085
165.0546206 26.62562467

Name: +ve in-silico MS/MS by CFM-ID for SMUQNYRNLQJOOO-UHFFFAOYSA-N
ID: SMUQNYRNLQJOOO-UHFFFAOYSA-N
Comment: Energy2
Num peaks: 22
49.00727645 1.357057634
51.02292652 1.462503316
53.00219107 1.629082254
63.02292652 4.883899508
65.03857658 4.093793134
67.01784114 1.379941038
75.02292652 1.718479358
77.00219107 2.836881766
77.03857658 3.680848688
79.01784114 9.076725405
79.05422664 4.2815497
81.0334912 1.596141774
91.01784114 2.63072026
91.05422664 2.665694946
93.0334912 4.850431193
95.04914126 3.456863418
105.0334912 9.653048652
107.0491413 4.366520352
119.0491413 1.926994296
121.0284058 8.409568942
123.0440559 1.667549638
147.0440559 2.633945152

Name: +ve in-silico MS/MS by CFM-ID for DSMORYZYOBMZIC-GQCTYLIASA-N
ID: DSMORYZYOBMZIC-GQCTYLIASA-N
Comment: Energy0
Num peaks: 6
101.0385766 6.59329914
119.0491413 11.62930113
121.0647913 1.609194798
129.0334912 10.41336932
147.0440559 30.60145001
165.0546206 19.30234437

Name: +ve in-silico MS/MS by CFM-ID for DSMORYZYOBMZIC-GQCTYLIASA-N
ID: DSMORYZYOBMZIC-GQCTYLIASA-N
Comment: Energy1
Num peaks: 20
39.02292652 1.100449467
49.00727645 1.939608118
51.02292652 1.028058863
53.00219107 1.003454411
63.02292652 1.090436339
65.00219107 1.067851031
73.00727645 1.042619246
75.02292652 2.196661645
87.02292652 5.844016189
89.00219107 1.258884831
101.0385766 18.45986694
103.0178411 1.201606246
103.0542266 2.986097546
105.0334912 3.40760641
117.0334912 1.133117261
119.0491413 14.31106554
121.0647913 1.152042652
129.0334912 6.525409689
147.0440559 10.40272786
165.0546206 3.341512931

Name: +ve in-silico MS/MS by CFM-ID for DSMORYZYOBMZIC-GQCTYLIASA-N
ID: DSMORYZYOBMZIC-GQCTYLIASA-N
Comment: Energy2
Num peaks: 24
25.00727645 4.659875339
27.02292652 1.055309428
39.02292652 4.910071456
49.00727645 10.54625378
51.02292652 3.434103124
53.00219107 2.267379848
55.01784114 1.801729069
63.02292652 3.844863722
65.00219107 2.713354446
67.01784114 1.433284785
69.0334912 1.577172784
71.01275576 1.05897037
73.00727645 4.321476157
75.02292652 6.773066309
77.03857658 1.502406728
83.01275576 1.247560249
87.02292652 7.375160198
89.00219107 2.346982448
89.03857658 1.736651126
99.02292652 1.095696097
101.0385766 10.03815728
103.0542266 2.511792737
107.0127558 1.080173661
119.0491413 1.354097808

Name: +ve in-silico MS/MS by CFM-ID for DSMORYZYOBMZIC-XQRVVYSFSA-N
ID: DSMORYZYOBMZIC-XQRVVYSFSA-N
Comment: Energy0
Num peaks: 6
101.0385766 6.59329914
119.0491413 11.62930113
121.0647913 1.609194798
129.0334912 10.41336932
147.0440559 30.60145001
165.0546206 19.30234437

Name: +ve in-silico MS/MS by CFM-ID for DSMORYZYOBMZIC-XQRVVYSFSA-N
ID: DSMORYZYOBMZIC-XQRVVYSFSA-N
Comment: Energy1
Num peaks: 20
39.02292652 1.100449467
49.00727645 1.939608118
51.02292652 1.028058863
53.00219107 1.003454411
63.02292652 1.090436339
65.00219107 1.067851031
73.00727645 1.042619246
75.02292652 2.196661645
87.02292652 5.844016189
89.00219107 1.258884831
101.0385766 18.45986694
103.0178411 1.201606246
103.0542266 2.986097546
105.0334912 3.40760641
117.0334912 1.133117261
119.0491413 14.31106554
121.0647913 1.152042652
129.0334912 6.525409689
147.0440559 10.40272786
165.0546206 3.341512931

Name: +ve in-silico MS/MS by CFM-ID for DSMORYZYOBMZIC-XQRVVYSFSA-N
ID: DSMORYZYOBMZIC-XQRVVYSFSA-N
Comment: Energy2
Num peaks: 24
25.00727645 4.659875339
27.02292652 1.055309428
39.02292652 4.910071456
49.00727645 10.54625378
51.02292652 3.434103124
53.00219107 2.267379848
55.01784114 1.801729069
63.02292652 3.844863722
65.00219107 2.713354446
67.01784114 1.433284785
69.0334912 1.577172784
71.01275576 1.05897037
73.00727645 4.321476157
75.02292652 6.773066309
77.03857658 1.502406728
83.01275576 1.247560249
87.02292652 7.375160198
89.00219107 2.346982448
89.03857658 1.736651126
99.02292652 1.095696097
101.0385766 10.03815728
103.0542266 2.511792737
107.0127558 1.080173661
119.0491413 1.354097808

Name: +ve in-silico MS/MS by CFM-ID for FUCUVXOXNOUYJN-VNKDHWASSA-N
ID: FUCUVXOXNOUYJN-VNKDHWASSA-N
Comment: Energy0
Num peaks: 6
63.02292652 1.966347082
65.03857658 3.350460368
79.05422664 6.637018121
89.03857658 7.991450669
107.0491413 48.79870187
125.0597059 20.66093604

Name: +ve in-silico MS/MS by CFM-ID for FUCUVXOXNOUYJN-VNKDHWASSA-N
ID: FUCUVXOXNOUYJN-VNKDHWASSA-N
Comment: Energy1
Num peaks: 8
39.02292652 4.077386778
49.00727645 2.439731719
63.02292652 9.605115786
65.03857658 14.56951277
79.05422664 19.52135538
89.03857658 5.360954119
107.0491413 17.37045772
125.0597059 7.364514692

Name: +ve in-silico MS/MS by CFM-ID for FUCUVXOXNOUYJN-VNKDHWASSA-N
ID: FUCUVXOXNOUYJN-VNKDHWASSA-N
Comment: Energy2
Num peaks: 10
25.00727645 5.822615529
39.02292652 16.4593485
41.03857658 3.66050887
49.00727645 7.027803958
51.02292652 6.953787622
53.03857658 6.828797378
63.02292652 14.5349185
65.03857658 10.95237788
77.03857658 2.911874118
79.05422664 5.949641353

Name: +ve in-silico MS/MS by CFM-ID for FUCUVXOXNOUYJN-ICWBMWKASA-N
ID: FUCUVXOXNOUYJN-ICWBMWKASA-N
Comment: Energy0
Num peaks: 6
63.02292652 2.813560558
65.03857658 4.627303056
79.05422664 9.421463251
89.03857658 3.903850627
107.0491413 27.26797241
125.0597059 39.17840815

Name: +ve in-silico MS/MS by CFM-ID for FUCUVXOXNOUYJN-ICWBMWKASA-N
ID: FUCUVXOXNOUYJN-ICWBMWKASA-N
Comment: Energy1
Num peaks: 9
39.02292652 4.416249899
49.00727645 2.651592371
53.03857658 2.123902313
63.02292652 10.6304126
65.03857658 15.80196949
79.05422664 22.03567974
89.03857658 3.320124139
107.0491413 11.40371835
125.0597059 9.299703749

Name: +ve in-silico MS/MS by CFM-ID for FUCUVXOXNOUYJN-ICWBMWKASA-N
ID: FUCUVXOXNOUYJN-ICWBMWKASA-N
Comment: Energy2
Num peaks: 9
25.00727645 6.087699186
39.02292652 18.10537237
41.03857658 3.708193118
49.00727645 7.39309985
51.02292652 7.163234787
53.03857658 6.815338161
63.02292652 15.56027378
65.03857658 11.1617597
79.05422664 5.704357949

Name: +ve in-silico MS/MS by CFM-ID for JLPHBZYAQYOJND-UHFFFAOYSA-N
ID: JLPHBZYAQYOJND-UHFFFAOYSA-N
Comment: Energy0
Num peaks: 6
68.99710569 4.645176209
84.00800472 4.784119059
102.0185694 5.377232302
112.0029193 33.99078794
112.9869349 6.134474788
130.013484 36.97002698

Name: +ve in-silico MS/MS by CFM-ID for JLPHBZYAQYOJND-UHFFFAOYSA-N
ID: JLPHBZYAQYOJND-UHFFFAOYSA-N
Comment: Energy1
Num peaks: 6
41.00219107 1.280065654
43.01784114 1.518530991
68.99710569 8.489273133
86.02365479 31.31022129
112.0029193 39.14838863
130.013484 11.98091815

Name: +ve in-silico MS/MS by CFM-ID for JLPHBZYAQYOJND-UHFFFAOYSA-N
ID: JLPHBZYAQYOJND-UHFFFAOYSA-N
Comment: Energy2
Num peaks: 6
25.00727645 31.03283502
53.00219107 20.6759714
68.99710569 14.02901753
71.01275576 3.266217518
84.00800472 12.29701716
112.0029193 2.508241507

Name: +ve in-silico MS/MS by CFM-ID for JTPXVCKCLBROOJ-UHFFFAOYSA-N
ID: JTPXVCKCLBROOJ-UHFFFAOYSA-N
Comment: Energy0
Num peaks: 6
42.03382555 0.6405315477
53.01342445 0.6234650687
75.9948532 1.702506565
100.9901022 0.5745752317
103.0057522 5.406882451
130.0166513 87.7866881

Name: +ve in-silico MS/MS by CFM-ID for JTPXVCKCLBROOJ-UHFFFAOYSA-N
ID: JTPXVCKCLBROOJ-UHFFFAOYSA-N
Comment: Energy1
Num peaks: 6
40.01817548 1.772894718
42.03382555 2.570871245
75.9948532 3.67446209
88.99010216 1.88552065
103.0057522 13.0049067
130.0166513 69.27003339

Name: +ve in-silico MS/MS by CFM-ID for JTPXVCKCLBROOJ-UHFFFAOYSA-N
ID: JTPXVCKCLBROOJ-UHFFFAOYSA-N
Comment: Energy2
Num peaks: 10
25.00727645 7.358197729
26.00252542 4.224393504
40.01817548 17.18844908
42.03382555 18.83731951
53.01342445 6.492252026
61.97920313 3.516521163
67.02907452 4.255370688
75.9948532 12.51007717
88.99010216 3.250202436
103.0057522 5.163449613

Name: +ve in-silico MS/MS by CFM-ID for HLSNQZQSNWFXET-UHFFFAOYSA-N
ID: HLSNQZQSNWFXET-UHFFFAOYSA-N
Comment: Energy0
Num peaks: 6
91.01784114 0.6172827942
93.0334912 0.3084896148
117.0334912 0.8916576118
119.0491413 1.120685467
121.0284058 0.239676747
147.0440559 95.57082759

Name: +ve in-silico MS/MS by CFM-ID for HLSNQZQSNWFXET-UHFFFAOYSA-N
ID: HLSNQZQSNWFXET-UHFFFAOYSA-N
Comment: Energy1
Num peaks: 6
93.0334912 1.609060498
117.0334912 2.869270507
119.0491413 18.08652128
121.0284058 4.959184607
131.0127558 1.241454273
147.0440559 65.83280981

Name: +ve in-silico MS/MS by CFM-ID for HLSNQZQSNWFXET-UHFFFAOYSA-N
ID: HLSNQZQSNWFXET-UHFFFAOYSA-N
Comment: Energy2
Num peaks: 14
39.02292652 6.711421924
41.00219107 3.861392284
49.00727645 3.92283883
51.02292652 3.626594392
53.00219107 2.199219631
75.02292652 11.31590796
77.00219107 2.043955992
89.00219107 3.498960593
91.01784114 9.959610905
93.0334912 3.662438834
105.0334912 4.874558633
117.0334912 15.77991839
119.0491413 5.38102266
147.0440559 3.787617327

Name: +ve in-silico MS/MS by CFM-ID for VRMFZTBAWYVGGB-UHFFFAOYSA-N
ID: VRMFZTBAWYVGGB-UHFFFAOYSA-N
Comment: Energy0
Num peaks: 6
115.0178411 0.2658877354
117.0334912 2.325849087
119.0491413 1.274650912
129.0334912 1.250671408
131.0127558 0.3613933187
147.0440559 93.89096355

Name: +ve in-silico MS/MS by CFM-ID for VRMFZTBAWYVGGB-UHFFFAOYSA-N
ID: VRMFZTBAWYVGGB-UHFFFAOYSA-N
Comment: Energy1
Num peaks: 6
115.0178411 2.992542946
117.0334912 2.860597456
119.0491413 9.424514898
121.0284058 3.781252
131.0127558 4.623853763
147.0440559 66.66563633

Name: +ve in-silico MS/MS by CFM-ID for VRMFZTBAWYVGGB-UHFFFAOYSA-N
ID: VRMFZTBAWYVGGB-UHFFFAOYSA-N
Comment: Energy2
Num peaks: 14
41.00219107 2.789341117
49.00727645 2.824703121
51.02292652 3.37756388
65.00219107 6.954617373
75.02292652 5.570135597
89.03857658 2.99206796
101.0385766 5.030074572
105.0334912 4.079508972
115.0178411 2.769321911
117.0334912 12.91822736
119.0491413 10.3000701
129.0334912 5.900289103
131.0127558 4.26169743
147.0440559 11.61945502

Name: +ve in-silico MS/MS by CFM-ID for LSEDBFAOUVOFHX-UHFFFAOYSA-N
ID: LSEDBFAOUVOFHX-UHFFFAOYSA-N
Comment: Energy0
Num peaks: 6
107.0491413 3.797483406
119.0491413 2.134240527
121.0647913 3.807419597
135.0440559 1.21671137
147.0440559 4.402579024
165.0546206 79.22171396

Name: +ve in-silico MS/MS by CFM-ID for LSEDBFAOUVOFHX-UHFFFAOYSA-N
ID: LSEDBFAOUVOFHX-UHFFFAOYSA-N
Comment: Energy1
Num peaks: 7
105.0334912 5.072349749
107.0491413 10.77364662
121.0647913 4.806685908
135.0440559 4.546634327
137.0597059 16.58612832
147.0440559 8.176143799
165.0546206 32.80874821

Name: +ve in-silico MS/MS by CFM-ID for LSEDBFAOUVOFHX-UHFFFAOYSA-N
ID: LSEDBFAOUVOFHX-UHFFFAOYSA-N
Comment: Energy2
Num peaks: 18
39.02292652 3.180551589
49.00727645 3.561286491
51.02292652 2.543500085
53.03857658 2.992507737
65.03857658 4.315062895
75.02292652 7.016640734
77.00219107 2.101411808
77.03857658 5.37149335
79.05422664 10.21138059
81.0334912 2.503451007
93.0334912 2.058664116
93.06987671 3.358814186
103.0542266 4.435243164
105.0334912 10.4570077
107.0491413 7.374782033
119.0491413 5.479573145
121.0647913 2.93731559
147.0440559 2.080066381

Name: +ve in-silico MS/MS by CFM-ID for SEVSMVUOKAMPDO-UHFFFAOYSA-N
ID: SEVSMVUOKAMPDO-UHFFFAOYSA-N
Comment: Energy0
Num peaks: 6
43.01784114 2.47539617
105.0334912 16.89760907
123.0440559 21.70980619
135.0440559 2.298096321
147.0440559 2.027520444
165.0546206 47.04337527

Name: +ve in-silico MS/MS by CFM-ID for SEVSMVUOKAMPDO-UHFFFAOYSA-N
ID: SEVSMVUOKAMPDO-UHFFFAOYSA-N
Comment: Energy1
Num peaks: 6
43.01784114 2.817554279
105.0334912 41.63227561
123.0440559 23.37972185
135.0440559 2.736910918
147.0440559 1.732553093
165.0546206 12.98654541

Name: +ve in-silico MS/MS by CFM-ID for SEVSMVUOKAMPDO-UHFFFAOYSA-N
ID: SEVSMVUOKAMPDO-UHFFFAOYSA-N
Comment: Energy2
Num peaks: 14
25.00727645 1.757395511
39.02292652 1.884814211
43.01784114 3.965347653
49.00727645 3.201469199
51.02292652 4.100158052
63.02292652 10.9634739
77.00219107 2.242755352
79.01784114 8.749537381
81.0334912 2.822674844
89.00219107 2.96973147
93.0334912 2.661034968
95.04914126 4.030014874
105.0334912 26.49047772
123.0440559 4.373058126

Name: +ve in-silico MS/MS by CFM-ID for JBZKDSMJNITUIW-UHFFFAOYSA-N
ID: JBZKDSMJNITUIW-UHFFFAOYSA-N
Comment: Energy0
Num peaks: 6
121.0284058 3.363846967
123.0440559 2.079903535
129.0334912 1.728761817
147.0440559 18.66223567
149.0233204 3.245570042
165.0546206 65.81720281

Name: +ve in-silico MS/MS by CFM-ID for JBZKDSMJNITUIW-UHFFFAOYSA-N
ID: JBZKDSMJNITUIW-UHFFFAOYSA-N
Comment: Energy1
Num peaks: 8
93.0334912 2.996870749
121.0284058 5.048234696
123.0440559 4.320251486
129.0334912 3.234029067
135.0440559 3.346590608
137.0597059 3.622155765
147.0440559 21.15302247
165.0546206 37.00816983

Name: +ve in-silico MS/MS by CFM-ID for JBZKDSMJNITUIW-UHFFFAOYSA-N
ID: JBZKDSMJNITUIW-UHFFFAOYSA-N
Comment: Energy2
Num peaks: 25
29.00219107 1.293026622
41.00219107 2.482666517
43.01784114 1.141859252
49.00727645 1.827972703
51.02292652 2.391709776
53.00219107 2.263438909
55.01784114 1.90346168
67.01784114 1.569978523
75.02292652 3.119757951
77.03857658 1.597112577
79.01784114 3.055583571
81.0334912 1.402250211
91.01784114 2.543429955
93.0334912 5.996167489
95.01275576 1.46196037
95.04914126 1.321438401
105.0334912 5.61579041
107.0127558 2.664248487
107.0491413 1.534757774
117.0334912 1.984813981
119.0491413 4.340299414
121.0284058 7.640303216
129.0334912 11.51750036
147.0440559 7.712221934
149.0233204 2.729787716

Name: +ve in-silico MS/MS by CFM-ID for FSOIZYTUUYCCFK-UHFFFAOYSA-N
ID: FSOIZYTUUYCCFK-UHFFFAOYSA-N
Comment: Energy0
Num peaks: 7
75.02629764 2.371649666
99.04405588 8.02769385
103.0212123 2.932161162
111.0262976 3.549717952
129.0368623 22.84348453
131.0161269 3.983141047
147.047427 36.70816425

Name: +ve in-silico MS/MS by CFM-ID for FSOIZYTUUYCCFK-UHFFFAOYSA-N
ID: FSOIZYTUUYCCFK-UHFFFAOYSA-N
Comment: Energy1
Num peaks: 15
46.99499752 1.901576225
49.01064758 3.006596533
61.01064758 2.282104973
67.01784114 2.295944875
75.02629764 12.22019222
81.0334912 10.7302792
83.04914126 3.863232627
85.02840582 3.065246437
99.04405588 12.53822612
101.0597059 1.76156076
111.0262976 2.188761383
113.0055622 2.296613989
129.0368623 10.30434049
131.0161269 2.277416357
147.047427 9.306532988

Name: +ve in-silico MS/MS by CFM-ID for FSOIZYTUUYCCFK-UHFFFAOYSA-N
ID: FSOIZYTUUYCCFK-UHFFFAOYSA-N
Comment: Energy2
Num peaks: 21
15.02292652 9.147710006
25.00727645 2.084572532
27.02292652 2.954727788
41.00219107 2.070683534
43.01784114 4.462288509
44.97934745 3.413260863
46.99499752 3.934008338
49.01064758 2.550797673
55.01784114 3.019281622
57.0334912 2.07654272
58.99499752 6.604000388
61.01064758 2.570374941
69.0334912 1.67433958
70.99499752 2.620296524
73.01064758 3.137211215
75.02629764 11.43479829
81.0334912 4.548405465
83.04914126 4.273239558
99.04405588 1.932233503
111.0262976 3.530750333
113.0055622 2.257533694

Name: +ve in-silico MS/MS by CFM-ID for OOEAKVRVYSOBRL-UHFFFAOYSA-N
ID: OOEAKVRVYSOBRL-UHFFFAOYSA-N
Comment: Energy0
Num peaks: 6
87.02292652 4.083415328
101.0385766 6.776110822
111.0229265 8.130043681
113.0021911 0.8977657979
129.0334912 49.80640067
147.0440559 21.19292496

Name: +ve in-silico MS/MS by CFM-ID for OOEAKVRVYSOBRL-UHFFFAOYSA-N
ID: OOEAKVRVYSOBRL-UHFFFAOYSA-N
Comment: Energy1
Num peaks: 11
49.00727645 3.038718198
55.01784114 1.90658398
73.00727645 2.618636318
73.02840582 1.722624115
87.02292652 12.44749547
101.0385766 22.31456505
103.0542266 1.664418159
111.0229265 5.577089357
113.0021911 1.456618795
129.0334912 18.97266002
147.0440559 8.628534725

Name: +ve in-silico MS/MS by CFM-ID for OOEAKVRVYSOBRL-UHFFFAOYSA-N
ID: OOEAKVRVYSOBRL-UHFFFAOYSA-N
Comment: Energy2
Num peaks: 14
25.00727645 1.999745474
27.02292652 3.922959442
39.02292652 3.890127515
49.00727645 16.45748831
51.02292652 8.095511516
59.01275576 1.852084824
63.02292652 3.890127515
68.99710569 1.840792886
73.00727645 8.74130654
75.02292652 4.146755794
87.02292652 14.64895343
92.99710569 1.803238392
99.02292652 2.01501562
101.0385766 6.804007987

Name: +ve in-silico MS/MS by CFM-ID for AXMVYSVVTMKQSL-UPHRSURJSA-N
ID: AXMVYSVVTMKQSL-UPHRSURJSA-N
Comment: Energy0
Num peaks: 6
121.0284058 7.672451098
123.0440559 3.900653105
135.0440559 5.128728367
137.0597059 3.34227789
147.0440559 16.6037699
165.0546206 50.45405873

Name: +ve in-silico MS/MS by CFM-ID for AXMVYSVVTMKQSL-UPHRSURJSA-N
ID: AXMVYSVVTMKQSL-UPHRSURJSA-N
Comment: Energy1
Num peaks: 15
41.00219107 3.128619478
53.00219107 1.707142628
55.01784114 5.217602234
79.01784114 1.553407645
81.0334912 1.557418002
93.0334912 1.463743821
109.0284058 2.791669314
119.0491413 1.829310175
121.0284058 8.645528804
123.0440559 3.152414116
133.0284058 1.707441308
135.0440559 6.020474731
137.0597059 5.235350702
147.0440559 14.38721989
165.0546206 22.82915594

Name: +ve in-silico MS/MS by CFM-ID for AXMVYSVVTMKQSL-UPHRSURJSA-N
ID: AXMVYSVVTMKQSL-UPHRSURJSA-N
Comment: Energy2
Num peaks: 25
25.00727645 2.804159664
39.02292652 2.949286597
41.00219107 2.673626736
43.01784114 2.367578998
49.00727645 6.971409575
51.02292652 6.226681282
53.00219107 3.092573535
53.03857658 1.709360125
55.01784114 3.455629585
65.03857658 5.599887122
75.02292652 2.284283025
77.00219107 2.665919812
77.03857658 3.495022781
79.01784114 2.78677812
93.0334912 2.777924514
95.04914126 1.734748054
105.0334912 4.624946891
107.0491413 2.051602874
109.0284058 2.13123707
117.0334912 2.793677245
119.0491413 2.755961135
121.0284058 6.355238887
123.0440559 2.763609879
133.0284058 1.763666511
135.0440559 1.923631246

Name: +ve in-silico MS/MS by CFM-ID for RRMZTAWQQFJQHL-UHFFFAOYSA-N
ID: RRMZTAWQQFJQHL-UHFFFAOYSA-N
Comment: Energy0
Num peaks: 6
117.0334912 1.126965838
119.0491413 1.134960558
135.0440559 9.279393723
137.0597059 1.93248276
147.0440559 18.36891641
165.0546206 62.38619712

Name: +ve in-silico MS/MS by CFM-ID for RRMZTAWQQFJQHL-UHFFFAOYSA-N
ID: RRMZTAWQQFJQHL-UHFFFAOYSA-N
Comment: Energy1
Num peaks: 6
43.01784114 5.929884478
123.0440559 3.388914751
135.0440559 14.13576513
137.0597059 3.036371761
147.0440559 22.07677046
165.0546206 34.12738335

Name: +ve in-silico MS/MS by CFM-ID for RRMZTAWQQFJQHL-UHFFFAOYSA-N
ID: RRMZTAWQQFJQHL-UHFFFAOYSA-N
Comment: Energy2
Num peaks: 20
25.00727645 2.171697155
39.02292652 2.211596539
41.00219107 1.511463191
43.01784114 1.99957989
49.00727645 4.564127453
51.02292652 3.327374594
53.00219107 4.316730819
65.00219107 2.292941265
77.00219107 2.315371077
91.01784114 2.535056802
91.05422664 2.937513478
101.0385766 4.231700244
103.0542266 4.25357246
105.0334912 5.523295622
107.0491413 4.390763706
117.0334912 9.701302925
119.0491413 10.67629121
123.0440559 3.600954902
135.0440559 5.337552985
147.0440559 2.581626902

Name: +ve in-silico MS/MS by CFM-ID for HCZNDDDSXXMRST-NKWVEPMBSA-N
ID: HCZNDDDSXXMRST-NKWVEPMBSA-N
Comment: Energy0
Num peaks: 6
49.00727645 1.705454729
79.01784114 3.651932576
89.03857658 2.847784627
107.0491413 28.26522577
109.0284058 2.389360237
125.0597059 51.08163867

Name: +ve in-silico MS/MS by CFM-ID for HCZNDDDSXXMRST-NKWVEPMBSA-N
ID: HCZNDDDSXXMRST-NKWVEPMBSA-N
Comment: Energy1
Num peaks: 8
49.00727645 21.77095604
51.02292652 8.303136649
57.0334912 2.563334677
75.04405588 3.086681557
89.03857658 3.586597131
91.01784114 2.767525843
107.0491413 20.82886451
125.0597059 17.74294256

Name: +ve in-silico MS/MS by CFM-ID for HCZNDDDSXXMRST-NKWVEPMBSA-N
ID: HCZNDDDSXXMRST-NKWVEPMBSA-N
Comment: Energy2
Num peaks: 12
39.02292652 4.896828027
45.0334912 2.222813694
49.00727645 26.54182157
51.02292652 7.327996291
55.01784114 2.363146212
57.0334912 3.68474348
67.01784114 3.641256175
79.01784114 4.329795123
81.0334912 3.024749885
89.03857658 11.09649506
91.01784114 6.306526035
107.0491413 6.051003929

Name: +ve in-silico MS/MS by CFM-ID for LAIIYRQVJVODPJ-ZETCQYMHSA-N
ID: LAIIYRQVJVODPJ-ZETCQYMHSA-N
Comment: Energy0
Num peaks: 6
83.04914126 0.963975166
89.03857658 1.424315845
97.02840582 1.970972149
99.04405588 1.150004209
107.0491413 23.41990864
125.0597059 65.57358411

Name: +ve in-silico MS/MS by CFM-ID for LAIIYRQVJVODPJ-ZETCQYMHSA-N
ID: LAIIYRQVJVODPJ-ZETCQYMHSA-N
Comment: Energy1
Num peaks: 10
49.00727645 2.684064296
57.0334912 3.640009663
67.01784114 4.89416654
69.0334912 2.520784775
89.03857658 2.742423627
97.02840582 3.642302776
97.06479133 4.309717553
99.04405588 3.241593938
107.0491413 18.16258513
125.0597059 34.58882884

Name: +ve in-silico MS/MS by CFM-ID for LAIIYRQVJVODPJ-ZETCQYMHSA-N
ID: LAIIYRQVJVODPJ-ZETCQYMHSA-N
Comment: Energy2
Num peaks: 14
39.02292652 7.126184314
49.00727645 13.35880226
51.02292652 12.28726514
53.00219107 2.161784926
53.03857658 14.37712215
57.0334912 1.794086303
65.03857658 3.798143128
67.01784114 7.051971675
69.0334912 4.523652995
71.04914126 1.801839016
79.05422664 2.863008436
81.0334912 3.024249853
89.03857658 3.052500863
107.0491413 4.542092342

Name: +ve in-silico MS/MS by CFM-ID for LTURIPNWWNHWAO-QHHAFSJGSA-N
ID: LTURIPNWWNHWAO-QHHAFSJGSA-N
Comment: Energy0
Num peaks: 6
41.00219107 2.168466615
55.01784114 11.12191236
111.0440559 2.807885618
123.0440559 3.702431373
147.0440559 17.5167654
165.0546206 52.30757595

Name: +ve in-silico MS/MS by CFM-ID for LTURIPNWWNHWAO-QHHAFSJGSA-N
ID: LTURIPNWWNHWAO-QHHAFSJGSA-N
Comment: Energy1
Num peaks: 7
53.00219107 3.367994419
55.01784114 23.38067618
111.0440559 9.73662076
135.0440559 5.718629964
137.0597059 4.219018203
147.0440559 15.42104651
165.0546206 18.6280032

Name: +ve in-silico MS/MS by CFM-ID for LTURIPNWWNHWAO-QHHAFSJGSA-N
ID: LTURIPNWWNHWAO-QHHAFSJGSA-N
Comment: Energy2
Num peaks: 14
25.00727645 9.778969224
27.02292652 5.711388324
29.00219107 2.073231735
39.02292652 2.015091735
41.00219107 5.339725819
41.03857658 2.239577218
53.00219107 3.962595682
55.01784114 28.66094544
65.03857658 3.494702777
67.01784114 2.248322113
81.0334912 4.273549818
95.04914126 4.348083935
111.0440559 4.245046487
123.0440559 2.371855052

Name: +ve in-silico MS/MS by CFM-ID for GEKLVYHRWIIUSV-IUCAKERBSA-N
ID: GEKLVYHRWIIUSV-IUCAKERBSA-N
Comment: Energy0
Num peaks: 6
61.02840582 4.536717791
103.0178411 4.252251961
129.0334912 4.696413333
147.0440559 21.54300833
149.0233204 1.769430669
165.0546206 45.29449948

Name: +ve in-silico MS/MS by CFM-ID for GEKLVYHRWIIUSV-IUCAKERBSA-N
ID: GEKLVYHRWIIUSV-IUCAKERBSA-N
Comment: Energy1
Num peaks: 20
43.01784114 1.137305022
45.0334912 1.023050499
49.00727645 2.532510805
53.00219107 0.9561887559
61.02840582 3.749314164
63.04405588 2.093187058
71.01275576 1.076661421
73.00727645 16.11342153
73.02840582 1.992525293
75.02292652 6.080435296
79.05422664 0.7225444043
91.0389705 1.83894158
97.02840582 0.8859532196
103.0178411 8.770941427
105.0334912 1.074273199
115.0389705 0.8748490722
129.0334912 5.799865103
147.0440559 12.84959686
149.0233204 1.265208654
165.0546206 9.801453071

Name: +ve in-silico MS/MS by CFM-ID for GEKLVYHRWIIUSV-IUCAKERBSA-N
ID: GEKLVYHRWIIUSV-IUCAKERBSA-N
Comment: Energy2
Num peaks: 23
29.00219107 1.596386123
31.01784114 2.961877846
41.00219107 2.389911048
43.01784114 7.580335929
45.0334912 4.457310911
49.00727645 7.865095478
53.00219107 3.580438069
55.01784114 1.06117799
56.99710569 6.388568228
59.01275576 1.908985996
61.02840582 7.721967771
63.02292652 1.397139204
63.04405588 1.073767773
65.00219107 1.605225483
73.00727645 11.96396127
75.02292652 3.120841574
83.01275576 1.016843068
87.02292652 1.688788388
95.01275576 1.200281615
97.02840582 1.742928638
103.0178411 2.506923244
129.0334912 4.561180958
147.0440559 1.407955209

Name: +ve in-silico MS/MS by CFM-ID for NJQJZRIBPVDBOR-VIFPVBQESA-N
ID: NJQJZRIBPVDBOR-VIFPVBQESA-N
Comment: Energy0
Num peaks: 6
49.00727645 1.295214345
73.00727645 1.77984661
75.02292652 2.443014285
103.0178411 1.127901219
129.0334912 49.33133996
147.0440559 36.50336951

Name: +ve in-silico MS/MS by CFM-ID for NJQJZRIBPVDBOR-VIFPVBQESA-N
ID: NJQJZRIBPVDBOR-VIFPVBQESA-N
Comment: Energy1
Num peaks: 9
49.00727645 6.723801476
63.02292652 5.041030048
73.00727645 3.613249841
75.02292652 6.782497574
77.03857658 4.083013451
89.00219107 8.075493917
119.0491413 3.164107664
129.0334912 29.56181623
147.0440559 13.09088537

Name: +ve in-silico MS/MS by CFM-ID for NJQJZRIBPVDBOR-VIFPVBQESA-N
ID: NJQJZRIBPVDBOR-VIFPVBQESA-N
Comment: Energy2
Num peaks: 12
49.00727645 13.97001911
51.02292652 4.741065512
63.02292652 12.05221579
73.00727645 13.26354915
75.02292652 11.02544142
77.03857658 4.058342795
79.05422664 2.596356566
87.02292652 4.119581116
97.02840582 3.011315798
101.0385766 3.819970781
103.0178411 2.954315182
129.0334912 5.339682457

Name: +ve in-silico MS/MS by CFM-ID for ZMBHPXKKYAHSOP-UHFFFAOYSA-N
ID: ZMBHPXKKYAHSOP-UHFFFAOYSA-N
Comment: Energy0
Num peaks: 7
59.99024648 7.223423687
89.04194771 11.20517221
106.0684968 7.456446628
117.0480957 5.461953495
148.0249177 6.758819309
149.0201667 3.851831508
165.0514668 38.21307164

Name: +ve in-silico MS/MS by CFM-ID for ZMBHPXKKYAHSOP-UHFFFAOYSA-N
ID: ZMBHPXKKYAHSOP-UHFFFAOYSA-N
Comment: Energy1
Num peaks: 15
41.03857658 9.71462525
43.05422664 2.486758415
45.06987671 2.682843953
59.99024648 2.99561455
73.01064758 2.254307297
75.02629764 2.421404237
77.01679558 4.4390438
87.02629764 2.060711132
89.04194771 26.61794584
90.03719668 2.132728
106.0684968 6.640462222
117.0480957 2.875561357
131.0637458 1.985472108
148.0249177 5.972459388
165.0514668 6.174835019

Name: +ve in-silico MS/MS by CFM-ID for ZMBHPXKKYAHSOP-UHFFFAOYSA-N
ID: ZMBHPXKKYAHSOP-UHFFFAOYSA-N
Comment: Energy2
Num peaks: 13
15.02292652 5.635992401
39.02292652 2.29805626
41.03857658 16.33103825
43.05422664 6.695209489
45.06987671 3.159909857
46.99499752 5.433429274
59.99024648 13.64324128
61.01064758 4.882325005
63.02629764 2.433293762
73.01064758 4.613724392
77.01679558 4.890926781
87.02629764 2.618657507
89.04194771 8.016588874

Name: +ve in-silico MS/MS by CFM-ID for YXAHHYHNIJIRDA-UHFFFAOYSA-N
ID: YXAHHYHNIJIRDA-UHFFFAOYSA-N
Comment: Energy0
Num peaks: 6
123.0440559 2.251297496
129.0334912 1.520219345
137.0597059 1.988990595
147.0440559 17.8407541
149.0233204 3.289579886
165.0546206 68.8088161

Name: +ve in-silico MS/MS by CFM-ID for YXAHHYHNIJIRDA-UHFFFAOYSA-N
ID: YXAHHYHNIJIRDA-UHFFFAOYSA-N
Comment: Energy1
Num peaks: 15
31.01784114 1.938986041
41.00219107 4.461870834
67.01784114 1.732669162
91.01784114 1.673363649
93.0334912 4.739432911
95.04914126 1.691754552
117.0334912 1.6114648
119.0491413 2.270376793
123.0440559 3.576983583
129.0334912 1.568642884
133.0284058 2.608928401
135.0440559 5.237887299
137.0597059 15.4948108
147.0440559 11.05623941
165.0546206 20.54089684

Name: +ve in-silico MS/MS by CFM-ID for YXAHHYHNIJIRDA-UHFFFAOYSA-N
ID: YXAHHYHNIJIRDA-UHFFFAOYSA-N
Comment: Energy2
Num peaks: 23
39.02292652 3.621728543
41.00219107 1.311464918
41.03857658 2.176636706
51.02292652 1.365887872
63.02292652 1.966099888
65.03857658 3.717844841
67.01784114 2.443463369
67.05422664 1.347596349
91.01784114 2.938143277
91.05422664 1.456563289
93.0334912 5.218375341
95.01275576 1.227804832
95.04914126 1.708567203
107.0491413 2.264085718
117.0334912 2.84511398
119.0127558 2.255665077
119.0491413 4.79410585
121.0284058 3.54307279
123.0440559 1.433804664
129.0334912 15.59424874
137.0597059 1.450536036
147.0440559 10.32150158
149.0233204 5.593767594

Name: +ve in-silico MS/MS by CFM-ID for RYIGSDDWQGKRMF-UHFFFAOYSA-N
ID: RYIGSDDWQGKRMF-UHFFFAOYSA-N
Comment: Energy0
Num peaks: 6
109.0284058 0.5002473994
133.0284058 4.464690284
135.0440559 6.43764337
137.0597059 1.724061739
149.0233204 0.6906669397
165.0546206 82.24050472

Name: +ve in-silico MS/MS by CFM-ID for RYIGSDDWQGKRMF-UHFFFAOYSA-N
ID: RYIGSDDWQGKRMF-UHFFFAOYSA-N
Comment: Energy1
Num peaks: 7
79.01784114 2.119264879
109.0284058 1.847449193
133.0284058 7.271008563
135.0440559 10.94676627
137.0597059 5.935784052
149.0233204 1.562846627
165.0546206 51.82894622

Name: +ve in-silico MS/MS by CFM-ID for RYIGSDDWQGKRMF-UHFFFAOYSA-N
ID: RYIGSDDWQGKRMF-UHFFFAOYSA-N
Comment: Energy2
Num peaks: 22
15.02292652 1.47448385
41.00219107 1.458771764
49.00727645 1.351634836
51.02292652 2.931244594
53.00219107 4.96015882
55.01784114 3.169742524
65.00219107 1.473952557
69.0334912 2.153666057
77.00219107 3.282731518
79.01784114 11.9827399
81.0334912 3.591074258
91.01784114 2.473571464
93.0334912 4.485309472
95.04914126 1.800549338
105.0334912 7.213322266
107.0127558 5.351674249
107.0491413 1.935942491
109.0284058 3.553450122
121.0284058 3.356962434
133.0284058 5.203170229
135.0440559 4.972155458
149.0233204 2.638315432

Name: +ve in-silico MS/MS by CFM-ID for IIUXKFHSJIUAFU-IUCAKERBSA-N
ID: IIUXKFHSJIUAFU-IUCAKERBSA-N
Comment: Energy0
Num peaks: 6
73.00727645 1.199068223
87.02292652 1.604302375
89.03857658 1.078467262
129.0334912 12.05923422
131.0127558 2.794295671
147.0440559 70.23729556

Name: +ve in-silico MS/MS by CFM-ID for IIUXKFHSJIUAFU-IUCAKERBSA-N
ID: IIUXKFHSJIUAFU-IUCAKERBSA-N
Comment: Energy1
Num peaks: 16
41.00219107 1.372021098
43.01784114 2.21281038
45.0334912 3.125215078
49.00727645 3.684264898
55.01784114 1.917556163
73.00727645 9.194537269
73.02840582 3.003990565
75.02292652 5.072752936
87.02292652 7.621710081
89.03857658 1.591727383
91.05422664 1.697084812
97.02840582 1.552697702
111.0229265 2.63973121
129.0334912 15.15920671
131.0127558 2.367006971
147.0440559 18.18532615

Name: +ve in-silico MS/MS by CFM-ID for IIUXKFHSJIUAFU-IUCAKERBSA-N
ID: IIUXKFHSJIUAFU-IUCAKERBSA-N
Comment: Energy2
Num peaks: 18
39.02292652 4.041145438
43.01784114 1.328981266
49.00727645 17.22960379
51.02292652 2.093768019
55.01784114 2.672504188
63.02292652 3.439714147
65.00219107 3.775144469
67.01784114 1.478280848
73.00727645 13.41148042
75.02292652 2.578093734
79.01784114 4.858035001
80.99710569 2.097406403
87.02292652 10.47731963
92.99710569 1.827870305
101.0021911 2.099888281
103.0178411 2.408708248
104.9971057 1.552224643
129.0334912 3.251250736

Name: +ve in-silico MS/MS by CFM-ID for FNYDIAAMUCQQDE-UHFFFAOYSA-N
ID: FNYDIAAMUCQQDE-UHFFFAOYSA-N
Comment: Energy0
Num peaks: 6
97.02840582 0.7957805139
97.06479133 0.8025217404
99.04405588 1.038234172
107.0491413 4.097216906
109.0284058 0.8268592974
125.0597059 89.5284366

Name: +ve in-silico MS/MS by CFM-ID for FNYDIAAMUCQQDE-UHFFFAOYSA-N
ID: FNYDIAAMUCQQDE-UHFFFAOYSA-N
Comment: Energy1
Num peaks: 6
81.0334912 1.787074885
83.04914126 1.575228532
95.04914126 4.693608933
97.06479133 6.525742581
107.0491413 5.927771688
125.0597059 63.92518628

Name: +ve in-silico MS/MS by CFM-ID for FNYDIAAMUCQQDE-UHFFFAOYSA-N
ID: FNYDIAAMUCQQDE-UHFFFAOYSA-N
Comment: Energy2
Num peaks: 17
39.02292652 5.832376566
41.00219107 1.926140995
43.01784114 1.933052091
49.00727645 5.776675352
51.02292652 8.147085595
53.00219107 2.344097063
53.03857658 7.928159148
55.05422664 5.312950979
65.03857658 2.16840033
75.02292652 4.19681173
77.03857658 3.717801624
79.01784114 3.216847562
79.05422664 10.59963913
81.0334912 4.934578399
97.06479133 4.306752748
107.0491413 7.098180016
125.0597059 2.00371477

Name: +ve in-silico MS/MS by CFM-ID for AXMVYSVVTMKQSL-UHFFFAOYSA-N
ID: AXMVYSVVTMKQSL-UHFFFAOYSA-N
Comment: Energy0
Num peaks: 6
121.0284058 7.672451098
123.0440559 3.900653105
135.0440559 5.128728367
137.0597059 3.34227789
147.0440559 16.6037699
165.0546206 50.45405873

Name: +ve in-silico MS/MS by CFM-ID for AXMVYSVVTMKQSL-UHFFFAOYSA-N
ID: AXMVYSVVTMKQSL-UHFFFAOYSA-N
Comment: Energy1
Num peaks: 15
41.00219107 3.128619478
53.00219107 1.707142628
55.01784114 5.217602234
79.01784114 1.553407645
81.0334912 1.557418002
93.0334912 1.463743821
109.0284058 2.791669314
119.0491413 1.829310175
121.0284058 8.645528804
123.0440559 3.152414116
133.0284058 1.707441308
135.0440559 6.020474731
137.0597059 5.235350702
147.0440559 14.38721989
165.0546206 22.82915594

Name: +ve in-silico MS/MS by CFM-ID for AXMVYSVVTMKQSL-UHFFFAOYSA-N
ID: AXMVYSVVTMKQSL-UHFFFAOYSA-N
Comment: Energy2
Num peaks: 25
25.00727645 2.804159664
39.02292652 2.949286597
41.00219107 2.673626736
43.01784114 2.367578998
49.00727645 6.971409575
51.02292652 6.226681282
53.00219107 3.092573535
53.03857658 1.709360125
55.01784114 3.455629585
65.03857658 5.599887122
75.02292652 2.284283025
77.00219107 2.665919812
77.03857658 3.495022781
79.01784114 2.78677812
93.0334912 2.777924514
95.04914126 1.734748054
105.0334912 4.624946891
107.0491413 2.051602874
109.0284058 2.13123707
117.0334912 2.793677245
119.0491413 2.755961135
121.0284058 6.355238887
123.0440559 2.763609879
133.0284058 1.763666511
135.0440559 1.923631246

Name: +ve in-silico MS/MS by CFM-ID for DEDGUGJNLNLJSR-UHFFFAOYSA-N
ID: DEDGUGJNLNLJSR-UHFFFAOYSA-N
Comment: Energy0
Num peaks: 6
91.05422664 6.067403409
93.06987671 7.802875001
117.0334912 1.64404289
119.0491413 17.90276867
147.0440559 31.00263346
165.0546206 30.3923147

Name: +ve in-silico MS/MS by CFM-ID for DEDGUGJNLNLJSR-UHFFFAOYSA-N
ID: DEDGUGJNLNLJSR-UHFFFAOYSA-N
Comment: Energy1
Num peaks: 6
91.05422664 19.8206356
93.06987671 3.7476453
101.0385766 2.619116105
119.0491413 25.04896158
147.0440559 22.39123612
165.0546206 11.55421767

Name: +ve in-silico MS/MS by CFM-ID for DEDGUGJNLNLJSR-UHFFFAOYSA-N
ID: DEDGUGJNLNLJSR-UHFFFAOYSA-N
Comment: Energy2
Num peaks: 15
41.00219107 1.992564381
49.00727645 3.251735702
51.02292652 1.636021149
63.02292652 3.47742446
65.03857658 5.550024552
75.02292652 2.652164397
77.03857658 1.883995671
91.05422664 24.61043905
93.06987671 11.46629714
101.0385766 7.033271907
103.0542266 1.455553096
117.0334912 3.389038622
119.0491413 8.38523375
129.0334912 1.781870342
147.0440559 2.324016901

Name: +ve in-silico MS/MS by CFM-ID for RCRHNSUOQUMQQV-UHFFFAOYSA-N
ID: RCRHNSUOQUMQQV-UHFFFAOYSA-N
Comment: Energy0
Num peaks: 6
15.02292652 1.084461445
41.00219107 0.731210066
43.01784114 2.83671437
123.0440559 28.86248577
147.0440559 2.495768025
165.0546206 60.25068058

Name: +ve in-silico MS/MS by CFM-ID for RCRHNSUOQUMQQV-UHFFFAOYSA-N
ID: RCRHNSUOQUMQQV-UHFFFAOYSA-N
Comment: Energy1
Num peaks: 10
43.01784114 3.250844656
51.02292652 1.571040741
77.03857658 10.51895131
95.04914126 2.185202525
123.0440559 24.97458873
133.0284058 6.773380465
135.0440559 6.35537825
137.0597059 12.79248097
147.0440559 1.423087765
165.0546206 11.20116358

Name: +ve in-silico MS/MS by CFM-ID for RCRHNSUOQUMQQV-UHFFFAOYSA-N
ID: RCRHNSUOQUMQQV-UHFFFAOYSA-N
Comment: Energy2
Num peaks: 15
15.02292652 2.812061854
25.00727645 3.249834603
39.02292652 3.530661299
41.00219107 2.591219545
41.03857658 7.985985783
43.01784114 5.204040509
51.02292652 3.826750501
53.03857658 1.985953797
63.02292652 5.237693754
65.03857658 5.165801149
67.05422664 6.766786051
91.01784114 2.399790075
93.0334912 2.313118786
95.04914126 8.691549157
123.0440559 19.16502849

Name: +ve in-silico MS/MS by CFM-ID for PWSBQQODAGTNHR-ZCFIWIBFSA-N
ID: PWSBQQODAGTNHR-ZCFIWIBFSA-N
Comment: Energy0
Num peaks: 6
63.02292652 1.395074478
87.02292652 2.599601852
101.0385766 6.706902516
111.0229265 8.052169462
129.0334912 49.19394042
147.0440559 20.84424538

Name: +ve in-silico MS/MS by CFM-ID for PWSBQQODAGTNHR-ZCFIWIBFSA-N
ID: PWSBQQODAGTNHR-ZCFIWIBFSA-N
Comment: Energy1
Num peaks: 14
53.00219107 3.140676919
55.01784114 3.6253442
63.02292652 9.526897901
68.99710569 9.478946356
71.01275576 4.50424534
73.00727645 3.180698148
73.02840582 3.084326876
75.02292652 3.425500592
83.01275576 2.723387915
87.02292652 6.251996816
101.0385766 13.87783188
111.0229265 3.097009544
129.0334912 10.00888098
147.0440559 4.226593746

Name: +ve in-silico MS/MS by CFM-ID for PWSBQQODAGTNHR-ZCFIWIBFSA-N
ID: PWSBQQODAGTNHR-ZCFIWIBFSA-N
Comment: Energy2
Num peaks: 14
25.00727645 3.008476428
27.02292652 3.293299027
39.02292652 2.236586712
49.00727645 15.40395647
51.02292652 7.832010862
53.00219107 2.173372838
55.01784114 2.2810995
59.01275576 2.098251588
63.02292652 9.260886003
73.00727645 3.078239573
75.02292652 3.900271546
87.02292652 16.27040623
99.02292652 2.277639795
101.0385766 7.227196573

Name: +ve in-silico MS/MS by CFM-ID for LAIIYRQVJVODPJ-SSDOTTSWSA-N
ID: LAIIYRQVJVODPJ-SSDOTTSWSA-N
Comment: Energy0
Num peaks: 6
83.04914126 0.963975166
89.03857658 1.424315845
97.02840582 1.970972149
99.04405588 1.150004209
107.0491413 23.41990864
125.0597059 65.57358411

Name: +ve in-silico MS/MS by CFM-ID for LAIIYRQVJVODPJ-SSDOTTSWSA-N
ID: LAIIYRQVJVODPJ-SSDOTTSWSA-N
Comment: Energy1
Num peaks: 10
49.00727645 2.684064296
57.0334912 3.640009663
67.01784114 4.89416654
69.0334912 2.520784775
89.03857658 2.742423627
97.02840582 3.642302776
97.06479133 4.309717553
99.04405588 3.241593938
107.0491413 18.16258513
125.0597059 34.58882884

Name: +ve in-silico MS/MS by CFM-ID for LAIIYRQVJVODPJ-SSDOTTSWSA-N
ID: LAIIYRQVJVODPJ-SSDOTTSWSA-N
Comment: Energy2
Num peaks: 14
39.02292652 7.126184314
49.00727645 13.35880226
51.02292652 12.28726514
53.00219107 2.161784926
53.03857658 14.37712215
57.0334912 1.794086303
65.03857658 3.798143128
67.01784114 7.051971675
69.0334912 4.523652995
71.04914126 1.801839016
79.05422664 2.863008436
81.0334912 3.024249853
89.03857658 3.052500863
107.0491413 4.542092342

Name: +ve in-silico MS/MS by CFM-ID for VXVAFQMBYKUOIZ-FNORWQNLSA-N
ID: VXVAFQMBYKUOIZ-FNORWQNLSA-N
Comment: Energy0
Num peaks: 7
91.01784114 2.941711727
115.0178411 5.122283933
117.0334912 2.178934884
133.0284058 27.40966085
135.0440559 3.758644451
147.0440559 16.70951103
165.0546206 22.60545378

Name: +ve in-silico MS/MS by CFM-ID for VXVAFQMBYKUOIZ-FNORWQNLSA-N
ID: VXVAFQMBYKUOIZ-FNORWQNLSA-N
Comment: Energy1
Num peaks: 19
49.00727645 1.613843108
53.00219107 1.399217256
55.01784114 2.206006402
67.01784114 1.740796311
73.00727645 4.287961943
75.02292652 2.13087481
79.01784114 2.137217827
87.02292652 1.914630026
89.00219107 8.972029899
91.01784114 11.30058539
93.0334912 4.056773286
105.0334912 5.100122339
115.0178411 3.112417488
117.0334912 2.032171961
129.0334912 1.234706052
133.0284058 9.723264089
135.0440559 1.301627567
147.0440559 8.587646406
165.0546206 7.674581116

Name: +ve in-silico MS/MS by CFM-ID for VXVAFQMBYKUOIZ-FNORWQNLSA-N
ID: VXVAFQMBYKUOIZ-FNORWQNLSA-N
Comment: Energy2
Num peaks: 21
25.00727645 3.814781773
39.02292652 2.612112022
41.00219107 2.302964873
49.00727645 12.43185777
51.02292652 2.49601472
53.00219107 3.832641751
55.01784114 4.673175625
59.01275576 1.473677856
63.02292652 3.433236694
65.00219107 3.46908955
67.01784114 2.695281939
73.00727645 8.173025806
75.02292652 3.390470381
77.00219107 1.826792277
79.01784114 2.799585179
87.02292652 2.250350822
89.00219107 9.028520786
91.01784114 4.435805504
103.0178411 1.500422092
105.0334912 1.920592922
117.0334912 1.519654429

Name: +ve in-silico MS/MS by CFM-ID for IQZZFVDIZRWADY-UHFFFAOYSA-N
ID: IQZZFVDIZRWADY-UHFFFAOYSA-N
Comment: Energy0
Num peaks: 6
101.0385766 0.2293524896
117.0334912 1.905066682
119.0491413 0.1235794683
121.0284058 0.2145379338
129.0334912 0.6592396079
147.0440559 96.36509406

Name: +ve in-silico MS/MS by CFM-ID for IQZZFVDIZRWADY-UHFFFAOYSA-N
ID: IQZZFVDIZRWADY-UHFFFAOYSA-N
Comment: Energy1
Num peaks: 6
101.0385766 6.876798016
103.0542266 5.180286321
117.0334912 4.442081712
119.0491413 15.88964505
129.0334912 1.490920169
147.0440559 60.56743021

Name: +ve in-silico MS/MS by CFM-ID for IQZZFVDIZRWADY-UHFFFAOYSA-N
ID: IQZZFVDIZRWADY-UHFFFAOYSA-N
Comment: Energy2
Num peaks: 12
49.00727645 10.76505018
51.02292652 10.51905945
63.02292652 2.841719404
73.00727645 5.428273014
75.02292652 4.587023653
79.05422664 4.757158047
101.0385766 13.39384306
103.0542266 2.733124488
117.0334912 11.09615886
119.0491413 5.512735028
129.0334912 4.55447834
147.0440559 4.241213898

Name: +ve in-silico MS/MS by CFM-ID for GEKLVYHRWIIUSV-BDAKNGLRSA-N
ID: GEKLVYHRWIIUSV-BDAKNGLRSA-N
Comment: Energy0
Num peaks: 6
61.02840582 4.536717791
103.0178411 4.252251961
129.0334912 4.696413333
147.0440559 21.54300833
149.0233204 1.769430669
165.0546206 45.29449948

Name: +ve in-silico MS/MS by CFM-ID for GEKLVYHRWIIUSV-BDAKNGLRSA-N
ID: GEKLVYHRWIIUSV-BDAKNGLRSA-N
Comment: Energy1
Num peaks: 20
43.01784114 1.137305022
45.0334912 1.023050499
49.00727645 2.532510805
53.00219107 0.9561887559
61.02840582 3.749314164
63.04405588 2.093187058
71.01275576 1.076661421
73.00727645 16.11342153
73.02840582 1.992525293
75.02292652 6.080435296
79.05422664 0.7225444043
91.0389705 1.83894158
97.02840582 0.8859532196
103.0178411 8.770941427
105.0334912 1.074273199
115.0389705 0.8748490722
129.0334912 5.799865103
147.0440559 12.84959686
149.0233204 1.265208654
165.0546206 9.801453071

Name: +ve in-silico MS/MS by CFM-ID for GEKLVYHRWIIUSV-BDAKNGLRSA-N
ID: GEKLVYHRWIIUSV-BDAKNGLRSA-N
Comment: Energy2
Num peaks: 23
29.00219107 1.596386123
31.01784114 2.961877846
41.00219107 2.389911048
43.01784114 7.580335929
45.0334912 4.457310911
49.00727645 7.865095478
53.00219107 3.580438069
55.01784114 1.06117799
56.99710569 6.388568228
59.01275576 1.908985996
61.02840582 7.721967771
63.02292652 1.397139204
63.04405588 1.073767773
65.00219107 1.605225483
73.00727645 11.96396127
75.02292652 3.120841574
83.01275576 1.016843068
87.02292652 1.688788388
95.01275576 1.200281615
97.02840582 1.742928638
103.0178411 2.506923244
129.0334912 4.561180958
147.0440559 1.407955209

Name: +ve in-silico MS/MS by CFM-ID for IYEVQBUAWBANLZ-UHFFFAOYSA-N
ID: IYEVQBUAWBANLZ-UHFFFAOYSA-N
Comment: Energy0
Num peaks: 6
43.01784114 0.681100008
81.0334912 1.066646719
83.04914126 0.7361442575
107.0491413 34.23815801
109.0284058 1.580729572
125.0597059 59.62589834

Name: +ve in-silico MS/MS by CFM-ID for IYEVQBUAWBANLZ-UHFFFAOYSA-N
ID: IYEVQBUAWBANLZ-UHFFFAOYSA-N
Comment: Energy1
Num peaks: 7
75.02292652 3.055747242
81.0334912 2.915324112
93.0334912 4.466913026
97.06479133 7.432057774
107.0491413 30.72585357
109.0284058 3.286672479
125.0597059 30.16053181

Name: +ve in-silico MS/MS by CFM-ID for IYEVQBUAWBANLZ-UHFFFAOYSA-N
ID: IYEVQBUAWBANLZ-UHFFFAOYSA-N
Comment: Energy2
Num peaks: 14
25.00727645 3.624098755
41.00219107 2.976755387
43.01784114 4.505776676
49.00727645 3.392701635
51.02292652 6.2360364
53.03857658 5.056745649
55.05422664 3.151033589
75.02292652 5.902341034
77.03857658 5.967600973
79.05422664 8.494164028
81.0334912 9.600629389
91.01784114 4.617898752
107.0491413 15.07318437
109.0284058 3.690063267

Name: +ve in-silico MS/MS by CFM-ID for LLLBDLDNTMMZHL-UHFFFAOYSA-N
ID: LLLBDLDNTMMZHL-UHFFFAOYSA-N
Comment: Energy0
Num peaks: 6
81.0334912 0.3943721381
105.0334912 0.2580522259
119.0127558 0.2176767333
119.0491413 1.129956072
121.0284058 0.3477353
147.0440559 96.66327667

Name: +ve in-silico MS/MS by CFM-ID for LLLBDLDNTMMZHL-UHFFFAOYSA-N
ID: LLLBDLDNTMMZHL-UHFFFAOYSA-N
Comment: Energy1
Num peaks: 6
91.01784114 1.129071802
93.0334912 2.026211153
105.0334912 1.112310273
119.0491413 18.5465733
121.0284058 5.03452576
147.0440559 66.9407268

Name: +ve in-silico MS/MS by CFM-ID for LLLBDLDNTMMZHL-UHFFFAOYSA-N
ID: LLLBDLDNTMMZHL-UHFFFAOYSA-N
Comment: Energy2
Num peaks: 16
49.00727645 3.147705351
51.02292652 4.17548977
53.00219107 2.327727337
63.02292652 7.557517953
65.00219107 9.698679189
77.00219107 2.480968324
79.01784114 3.023561661
81.0334912 2.276128655
91.01784114 4.613731623
91.05422664 2.227765061
93.0334912 3.93477963
105.0334912 14.39326205
119.0491413 8.753894128
121.0284058 2.646524723
131.0127558 3.748697368
147.0440559 6.532692383

Name: +ve in-silico MS/MS by CFM-ID for FEIOASZZURHTHB-UHFFFAOYSA-N
ID: FEIOASZZURHTHB-UHFFFAOYSA-N
Comment: Energy0
Num peaks: 6
105.0334912 5.535686586
133.0284058 20.96320602
135.0440559 5.070088661
137.0597059 1.378663179
147.0440559 1.723735149
165.0546206 61.46953903

Name: +ve in-silico MS/MS by CFM-ID for FEIOASZZURHTHB-UHFFFAOYSA-N
ID: FEIOASZZURHTHB-UHFFFAOYSA-N
Comment: Energy1
Num peaks: 6
105.0334912 17.05050459
133.0284058 24.17116777
135.0440559 5.989179118
137.0597059 2.652685763
147.0440559 4.72793822
165.0546206 32.20459105

Name: +ve in-silico MS/MS by CFM-ID for FEIOASZZURHTHB-UHFFFAOYSA-N
ID: FEIOASZZURHTHB-UHFFFAOYSA-N
Comment: Energy2
Num peaks: 10
49.00727645 4.872913348
51.02292652 6.863733823
63.02292652 16.94062167
79.01784114 6.00255917
89.00219107 9.161142279
91.01784114 4.188276155
105.0334912 19.80700662
107.0491413 3.042541932
117.0334912 3.109667001
133.0284058 7.145714358

Name: +ve in-silico MS/MS by CFM-ID for LNZBSIXPXJKKDF-UHFFFAOYSA-N
ID: LNZBSIXPXJKKDF-UHFFFAOYSA-N
Comment: Energy0
Num peaks: 6
107.0491413 9.733899539
109.0647913 2.42053659
133.0284058 3.519981459
135.0440559 11.21297206
147.0440559 6.750687112
165.0546206 59.46384392

Name: +ve in-silico MS/MS by CFM-ID for LNZBSIXPXJKKDF-UHFFFAOYSA-N
ID: LNZBSIXPXJKKDF-UHFFFAOYSA-N
Comment: Energy1
Num peaks: 7
56.99710569 5.588044613
107.0491413 11.13430192
109.0647913 3.490534808
133.0284058 5.797601119
135.0440559 11.57694824
147.0440559 8.141528714
165.0546206 37.34802778

Name: +ve in-silico MS/MS by CFM-ID for LNZBSIXPXJKKDF-UHFFFAOYSA-N
ID: LNZBSIXPXJKKDF-UHFFFAOYSA-N
Comment: Energy2
Num peaks: 18
39.02292652 3.838826929
49.00727645 4.017353017
51.02292652 5.717149749
56.99710569 2.533400762
63.02292652 16.59754526
65.03857658 5.589037926
79.01784114 2.673279329
79.05422664 4.313089378
81.0334912 5.050883647
91.01784114 2.753436409
93.0334912 2.075164215
105.0334912 3.136728656
107.0491413 10.59036461
109.0647913 2.343493072
117.0334912 2.056848163
121.0284058 2.459164744
133.0284058 2.214779218
135.0440559 2.423317493

Name: +ve in-silico MS/MS by CFM-ID for JWSIJFDOWHFZTK-UHFFFAOYSA-N
ID: JWSIJFDOWHFZTK-UHFFFAOYSA-N
Comment: Energy0
Num peaks: 6
43.01784114 2.507902422
105.0334912 17.23106138
123.0440559 22.27570418
135.0440559 1.151341878
147.0440559 2.071052359
165.0546206 48.11201952

Name: +ve in-silico MS/MS by CFM-ID for JWSIJFDOWHFZTK-UHFFFAOYSA-N
ID: JWSIJFDOWHFZTK-UHFFFAOYSA-N
Comment: Energy1
Num peaks: 6
43.01784114 2.876698336
61.02840582 1.649237339
105.0334912 42.1722409
123.0440559 23.00971155
147.0440559 1.728828609
165.0546206 12.86855752

Name: +ve in-silico MS/MS by CFM-ID for JWSIJFDOWHFZTK-UHFFFAOYSA-N
ID: JWSIJFDOWHFZTK-UHFFFAOYSA-N
Comment: Energy2
Num peaks: 15
15.02292652 1.762395427
39.02292652 1.906123596
41.00219107 1.865968331
43.01784114 4.023911757
49.00727645 7.881740816
51.02292652 7.580561389
53.03857658 2.099295384
63.02292652 5.338922453
77.00219107 2.165716459
79.01784114 3.478326665
89.00219107 3.006196452
95.04914126 2.258662311
105.0334912 30.17967761
107.0127558 2.062885767
123.0440559 4.584045973

Name: +ve in-silico MS/MS by CFM-ID for BMHMKWXYXFBWMI-UHFFFAOYSA-N
ID: BMHMKWXYXFBWMI-UHFFFAOYSA-N
Comment: Energy0
Num peaks: 6
123.0440559 2.258829347
135.0440559 5.690177408
137.0597059 1.29155685
147.0440559 11.23224972
149.0233204 3.413058564
165.0546206 73.03597559

Name: +ve in-silico MS/MS by CFM-ID for BMHMKWXYXFBWMI-UHFFFAOYSA-N
ID: BMHMKWXYXFBWMI-UHFFFAOYSA-N
Comment: Energy1
Num peaks: 6
119.0491413 2.667020169
123.0440559 6.735380155
135.0440559 8.996150594
147.0440559 14.99502857
149.0233204 3.285665484
165.0546206 54.99899006

Name: +ve in-silico MS/MS by CFM-ID for BMHMKWXYXFBWMI-UHFFFAOYSA-N
ID: BMHMKWXYXFBWMI-UHFFFAOYSA-N
Comment: Energy2
Num peaks: 16
49.00727645 1.925050011
51.02292652 2.645473259
75.02292652 2.37547457
81.0334912 1.825176072
91.01784114 2.642137344
93.0334912 3.988844515
101.0385766 9.265996779
103.0542266 7.263894476
105.0334912 3.95759357
107.0491413 3.484752918
117.0334912 6.419521164
119.0491413 17.37605345
121.0284058 3.65619318
135.0440559 4.477697469
147.0440559 4.707988394
149.0233204 4.962373599

Name: +ve in-silico MS/MS by CFM-ID for CNHDIAIOKMXOLK-UHFFFAOYSA-N
ID: CNHDIAIOKMXOLK-UHFFFAOYSA-N
Comment: Energy0
Num peaks: 6
95.04914126 1.042859615
97.02840582 0.6036204168
97.06479133 2.34629093
99.04405588 0.6289370354
107.0491413 3.983617762
125.0597059 86.49225084

Name: +ve in-silico MS/MS by CFM-ID for CNHDIAIOKMXOLK-UHFFFAOYSA-N
ID: CNHDIAIOKMXOLK-UHFFFAOYSA-N
Comment: Energy1
Num peaks: 7
69.0334912 3.066568149
81.0334912 1.925590787
83.04914126 3.928065788
95.04914126 4.582022664
97.06479133 5.897894818
107.0491413 5.863648314
125.0597059 56.39797978

Name: +ve in-silico MS/MS by CFM-ID for CNHDIAIOKMXOLK-UHFFFAOYSA-N
ID: CNHDIAIOKMXOLK-UHFFFAOYSA-N
Comment: Energy2
Num peaks: 17
25.00727645 2.279270304
39.02292652 15.98424839
41.03857658 6.159453644
53.00219107 4.457041327
55.01784114 3.796968848
63.02292652 1.545546574
65.03857658 3.61848524
67.01784114 3.106688288
69.0334912 4.672555554
79.01784114 4.528600393
79.05422664 7.317851528
81.0334912 4.396936633
83.04914126 2.157452991
93.0334912 2.299646441
95.04914126 3.39967648
97.06479133 5.218431449
107.0491413 5.580535047

Name: +ve in-silico MS/MS by CFM-ID for CDCWFGFMJOMQLJ-UHFFFAOYSA-N
ID: CDCWFGFMJOMQLJ-UHFFFAOYSA-N
Comment: Energy0
Num peaks: 6
75.02292652 3.262553431
97.00727645 5.39868827
115.0178411 35.41775184
117.0334912 3.635020265
129.0334912 3.744563211
147.0440559 35.83262179

Name: +ve in-silico MS/MS by CFM-ID for CDCWFGFMJOMQLJ-UHFFFAOYSA-N
ID: CDCWFGFMJOMQLJ-UHFFFAOYSA-N
Comment: Energy1
Num peaks: 9
39.02292652 2.619823991
51.02292652 2.695564343
73.00727645 3.275458616
75.02292652 13.59484974
87.02292652 12.38490239
97.00727645 5.491289373
115.0178411 18.03229068
129.0334912 4.079024183
147.0440559 18.00107484

Name: +ve in-silico MS/MS by CFM-ID for CDCWFGFMJOMQLJ-UHFFFAOYSA-N
ID: CDCWFGFMJOMQLJ-UHFFFAOYSA-N
Comment: Energy2
Num peaks: 12
39.02292652 6.639353996
41.00219107 2.275353738
49.00727645 10.43897679
51.02292652 5.583073775
53.00219107 2.257064072
63.02292652 5.716973339
65.00219107 2.000724249
73.00727645 13.81125931
75.02292652 10.70870768
87.02292652 15.34568283
97.00727645 2.660122011
115.0178411 2.660584569

Name: +ve in-silico MS/MS by CFM-ID for UBZITORHVRLHCY-UHFFFAOYSA-N
ID: UBZITORHVRLHCY-UHFFFAOYSA-N
Comment: Energy0
Num peaks: 6
65.03857658 1.082075113
79.05422664 16.09554238
81.06987671 2.234379822
85.02840582 0.4104587908
107.0491413 37.10542715
125.0597059 40.25714068

Name: +ve in-silico MS/MS by CFM-ID for UBZITORHVRLHCY-UHFFFAOYSA-N
ID: UBZITORHVRLHCY-UHFFFAOYSA-N
Comment: Energy1
Num peaks: 7
39.02292652 5.65374423
41.03857658 3.742120379
51.02292652 3.076707146
79.05422664 25.23901536
81.06987671 3.77088733
107.0491413 28.13329405
125.0597059 10.90225398

Name: +ve in-silico MS/MS by CFM-ID for UBZITORHVRLHCY-UHFFFAOYSA-N
ID: UBZITORHVRLHCY-UHFFFAOYSA-N
Comment: Energy2
Num peaks: 10
25.00727645 3.035082268
39.02292652 8.571621963
41.03857658 3.278066663
49.00727645 8.224269913
51.02292652 19.63438629
53.03857658 10.33861315
63.02292652 3.699434748
65.03857658 11.54409967
79.05422664 11.41322221
107.0491413 3.181313559

Name: +ve in-silico MS/MS by CFM-ID for LHUWUXOHYPOYFE-UHFFFAOYSA-N
ID: LHUWUXOHYPOYFE-UHFFFAOYSA-N
Comment: Energy0
Num peaks: 10
62.02365479 7.32950425
74.02365479 13.71733511
76.03930485 4.026373983
104.0342195 5.13938277
105.0182351 3.942285453
119.0451185 11.40464839
122.0447842 17.59721452
147.0400331 3.342598957
148.0240487 4.550892705
165.0505978 11.77765308

Name: +ve in-silico MS/MS by CFM-ID for LHUWUXOHYPOYFE-UHFFFAOYSA-N
ID: LHUWUXOHYPOYFE-UHFFFAOYSA-N
Comment: Energy1
Num peaks: 13
28.01817548 3.073341576
44.0130901 5.255880113
58.02874017 10.68764975
60.04439023 2.780118494
62.02365479 10.297121
74.02365479 7.675797289
87.00767038 2.899934724
102.0185694 4.609821509
104.0342195 11.70696702
119.0451185 11.30126732
122.0447842 3.593717256
148.0240487 3.571385704
165.0505978 2.782598125

Name: +ve in-silico MS/MS by CFM-ID for LHUWUXOHYPOYFE-UHFFFAOYSA-N
ID: LHUWUXOHYPOYFE-UHFFFAOYSA-N
Comment: Energy2
Num peaks: 13
28.01817548 16.37148851
30.03382555 2.6915846
44.0130901 11.1688144
44.99710569 4.274644054
58.02874017 5.049826611
60.04439023 2.309473339
62.02365479 13.65625422
74.02365479 9.250456072
76.03930485 4.540924623
78.05495492 2.197923396
101.0345538 2.077871366
104.0342195 3.799032648
105.0182351 2.694837352

Name: +ve in-silico MS/MS by CFM-ID for CCHIJZCEPDMIJS-UHFFFAOYSA-N
ID: CCHIJZCEPDMIJS-UHFFFAOYSA-N
Comment: Energy0
Num peaks: 8
62.02365479 6.585668803
104.0342195 8.042527887
119.0451185 5.969562781
122.0447842 6.850175671
132.0291341 4.952076687
147.0400331 7.095224072
148.0240487 3.682595116
165.0505978 36.8352178

Name: +ve in-silico MS/MS by CFM-ID for CCHIJZCEPDMIJS-UHFFFAOYSA-N
ID: CCHIJZCEPDMIJS-UHFFFAOYSA-N
Comment: Energy1
Num peaks: 16
44.0130901 6.026049537
56.0130901 3.275280924
58.02874017 8.046181214
60.04439023 4.320228815
62.02365479 2.609669442
71.01275576 2.387568029
74.02365479 2.663298101
86.02365479 6.226529553
88.03930485 2.446731471
104.0342195 17.85138672
119.0451185 10.37756618
122.0447842 3.519550893
132.0291341 2.393208879
147.0400331 2.606880787
148.0240487 2.079207016
165.0505978 4.047636745

Name: +ve in-silico MS/MS by CFM-ID for CCHIJZCEPDMIJS-UHFFFAOYSA-N
ID: CCHIJZCEPDMIJS-UHFFFAOYSA-N
Comment: Energy2
Num peaks: 12
44.0130901 17.97761185
44.99710569 3.22598191
56.0130901 2.780797898
58.02874017 17.48794555
60.04439023 3.47940269
62.02365479 7.855036328
74.02365479 9.576914482
76.03930485 3.572678158
86.02365479 2.461683771
101.0345538 1.897872448
102.0185694 2.111288809
104.0342195 7.768293529

Name: +ve in-silico MS/MS by CFM-ID for OMSHZWACKWIVTB-UHFFFAOYSA-N
ID: OMSHZWACKWIVTB-UHFFFAOYSA-N
Comment: Energy0
Num peaks: 8
86.02365479 6.095230056
101.0345538 23.44141659
103.0502039 2.915226999
104.0342195 4.343936492
112.0029193 3.20341004
129.0294684 5.530427112
130.013484 9.388826277
147.0400331 25.88829068

Name: +ve in-silico MS/MS by CFM-ID for OMSHZWACKWIVTB-UHFFFAOYSA-N
ID: OMSHZWACKWIVTB-UHFFFAOYSA-N
Comment: Energy1
Num peaks: 9
40.01817548 12.61251542
42.03382555 2.992955957
44.0130901 6.443660485
58.02874017 2.813894039
68.99710569 2.789451017
84.00800472 10.08404273
86.02365479 10.89634576
101.0345538 28.64616728
130.013484 2.861861143

Name: +ve in-silico MS/MS by CFM-ID for OMSHZWACKWIVTB-UHFFFAOYSA-N
ID: OMSHZWACKWIVTB-UHFFFAOYSA-N
Comment: Energy2
Num peaks: 13
26.00252542 2.456870692
28.01817548 6.969482353
40.01817548 16.8134287
42.03382555 2.928816849
44.0130901 13.6141144
53.99744004 3.341394175
56.0130901 7.387542649
58.02874017 4.824429669
72.00800472 4.981817336
74.02365479 3.637513644
84.00800472 5.009284945
86.02365479 6.640711698
101.0345538 3.790028839

Name: +ve in-silico MS/MS by CFM-ID for YEBYRBWEVFZEOQ-UHFFFAOYSA-N
ID: YEBYRBWEVFZEOQ-UHFFFAOYSA-N
Comment: Energy0
Num peaks: 6
105.0334912 2.401024448
121.0284058 1.610224204
123.0440559 0.7856739986
147.0440559 18.91613539
149.0233204 0.6070194056
165.0546206 71.34740551

Name: +ve in-silico MS/MS by CFM-ID for YEBYRBWEVFZEOQ-UHFFFAOYSA-N
ID: YEBYRBWEVFZEOQ-UHFFFAOYSA-N
Comment: Energy1
Num peaks: 13
39.02292652 2.140266442
51.02292652 3.128628006
67.01784114 1.961392404
69.0334912 4.853931994
105.0334912 4.443899679
119.0491413 2.477695188
121.0284058 6.803084399
121.0647913 2.024445855
123.0440559 5.883004212
135.0440559 2.256771164
137.0597059 10.16410068
147.0440559 11.47482658
165.0546206 23.06584645

Name: +ve in-silico MS/MS by CFM-ID for YEBYRBWEVFZEOQ-UHFFFAOYSA-N
ID: YEBYRBWEVFZEOQ-UHFFFAOYSA-N
Comment: Energy2
Num peaks: 20
27.02292652 1.378870458
41.00219107 1.20823903
49.00727645 21.58338973
51.02292652 12.42537844
53.00219107 3.129369105
53.03857658 1.409142396
55.01784114 2.607468767
55.05422664 1.429063886
65.03857658 1.562887336
67.01784114 4.210235343
69.0334912 2.086725992
77.03857658 2.032884433
103.0542266 1.900311791
105.0334912 9.379601657
117.0334912 1.652924311
119.0491413 2.93848919
121.0284058 1.947572774
123.0440559 2.381507448
129.0334912 2.245114156
147.0440559 3.137055381

Name: +ve in-silico MS/MS by CFM-ID for VUFYZFRHNVWKQH-UHFFFAOYSA-N
ID: VUFYZFRHNVWKQH-UHFFFAOYSA-N
Comment: Energy0
Num peaks: 6
55.01784114 0.4766820466
105.0334912 1.637533898
121.0284058 1.195043737
129.0334912 0.6013721838
147.0440559 51.74230895
165.0546206 40.43058884

Name: +ve in-silico MS/MS by CFM-ID for VUFYZFRHNVWKQH-UHFFFAOYSA-N
ID: VUFYZFRHNVWKQH-UHFFFAOYSA-N
Comment: Energy1
Num peaks: 12
49.00727645 4.673792952
51.02292652 5.797760973
69.0334912 2.041189908
105.0334912 3.657544839
109.0284058 4.594306085
119.0491413 2.803796123
121.0284058 5.426420292
123.0440559 3.523130316
135.0440559 2.162281939
137.0597059 5.390780375
147.0440559 28.17270249
165.0546206 13.37973418

Name: +ve in-silico MS/MS by CFM-ID for VUFYZFRHNVWKQH-UHFFFAOYSA-N
ID: VUFYZFRHNVWKQH-UHFFFAOYSA-N
Comment: Energy2
Num peaks: 18
39.02292652 5.207321358
49.00727645 20.80929394
51.02292652 7.455076169
53.00219107 1.278388493
53.03857658 5.727487218
55.01784114 1.565573346
63.02292652 1.322617394
65.03857658 1.417569338
67.01784114 2.452753943
69.0334912 1.495406627
103.0542266 3.184895832
105.0334912 9.674216511
119.0127558 2.000628339
119.0491413 2.486119479
121.0284058 3.966163995
123.0440559 1.578793873
129.0334912 3.729422273
147.0440559 4.874120623

Name: +ve in-silico MS/MS by CFM-ID for ZVNKQJSBAAZJJO-UHFFFAOYSA-N
ID: ZVNKQJSBAAZJJO-UHFFFAOYSA-N
Comment: Energy0
Num peaks: 6
105.0334912 24.28463979
111.0440559 2.32372203
119.0491413 3.848197945
121.0647913 3.646781019
147.0440559 8.072343205
165.0546206 45.30477161

Name: +ve in-silico MS/MS by CFM-ID for ZVNKQJSBAAZJJO-UHFFFAOYSA-N
ID: ZVNKQJSBAAZJJO-UHFFFAOYSA-N
Comment: Energy1
Num peaks: 13
53.00219107 2.144745887
53.03857658 2.331116193
95.04914126 4.190469824
105.0334912 24.55220455
111.0440559 2.428278153
117.0334912 2.897221767
119.0491413 3.923124752
121.0284058 5.363358106
121.0647913 4.93085085
123.0440559 2.456231164
137.0597059 8.122698442
147.0440559 5.049006949
165.0546206 12.08957025

Name: +ve in-silico MS/MS by CFM-ID for ZVNKQJSBAAZJJO-UHFFFAOYSA-N
ID: ZVNKQJSBAAZJJO-UHFFFAOYSA-N
Comment: Energy2
Num peaks: 24
39.02292652 4.510340103
41.03857658 8.937133044
43.05422664 1.331015286
49.00727645 6.449825503
51.02292652 7.552496495
53.00219107 3.722059922
53.03857658 7.476293162
55.01784114 2.24077703
63.02292652 1.834198862
65.00219107 1.353139046
65.03857658 2.196880371
67.01784114 4.327610807
67.05422664 3.308877762
69.0334912 3.981134812
77.00219107 2.339814533
77.03857658 1.71815739
79.01784114 2.442202183
93.0334912 1.353738163
95.04914126 3.428768624
105.0334912 2.893493753
111.0440559 1.901586954
119.0491413 1.823154449
121.0284058 1.518525931
147.0440559 1.874875005

Name: +ve in-silico MS/MS by CFM-ID for IKKMIJOJCHFLTE-UHFFFAOYSA-N
ID: IKKMIJOJCHFLTE-UHFFFAOYSA-N
Comment: Energy0
Num peaks: 6
53.00219107 0.632840372
117.0334912 7.359450325
119.0491413 4.235823134
129.0334912 1.916275188
131.0127558 0.6200064971
147.0440559 82.68217678

Name: +ve in-silico MS/MS by CFM-ID for IKKMIJOJCHFLTE-UHFFFAOYSA-N
ID: IKKMIJOJCHFLTE-UHFFFAOYSA-N
Comment: Energy1
Num peaks: 6
53.00219107 3.323600081
103.0178411 3.667581982
105.0334912 4.863005321
117.0334912 8.69118502
119.0491413 6.299781359
147.0440559 55.65959186

Name: +ve in-silico MS/MS by CFM-ID for IKKMIJOJCHFLTE-UHFFFAOYSA-N
ID: IKKMIJOJCHFLTE-UHFFFAOYSA-N
Comment: Energy2
Num peaks: 15
49.00727645 5.728039095
53.00219107 7.666056023
63.02292652 3.284047713
65.00219107 4.287795278
73.00727645 3.649998156
75.02292652 6.735840961
77.00219107 5.473801491
79.01784114 4.317843849
89.03857658 11.8961238
101.0021911 4.248042002
101.0385766 3.820180275
103.0178411 3.625454207
117.0334912 9.635279872
119.0491413 3.536879593
129.0334912 3.527217172

Name: +ve in-silico MS/MS by CFM-ID for ZCEIDBUQJOHUPG-UHFFFAOYSA-N
ID: ZCEIDBUQJOHUPG-UHFFFAOYSA-N
Comment: Energy0
Num peaks: 6
41.00219107 1.290403907
105.0334912 4.514395846
117.0334912 5.876114523
119.0491413 3.292824518
129.0334912 20.03191533
147.0440559 61.70579456

Name: +ve in-silico MS/MS by CFM-ID for ZCEIDBUQJOHUPG-UHFFFAOYSA-N
ID: ZCEIDBUQJOHUPG-UHFFFAOYSA-N
Comment: Energy1
Num peaks: 6
41.00219107 4.42676399
105.0334912 5.808171266
117.0334912 6.180352755
119.0491413 4.415251279
129.0334912 25.32586779
147.0440559 37.31827499

Name: +ve in-silico MS/MS by CFM-ID for ZCEIDBUQJOHUPG-UHFFFAOYSA-N
ID: ZCEIDBUQJOHUPG-UHFFFAOYSA-N
Comment: Energy2
Num peaks: 16
41.00219107 5.898963064
49.00727645 2.85088521
51.02292652 1.99756252
53.00219107 3.019954169
63.02292652 2.536493499
75.02292652 8.253344734
77.00219107 2.45988688
77.03857658 6.106097894
79.01784114 3.04925495
87.02292652 7.043031555
89.03857658 8.421913132
101.0385766 6.276060989
105.0334912 6.498673861
117.0334912 6.442927849
119.0491413 2.375793477
129.0334912 6.878833932

Name: +ve in-silico MS/MS by CFM-ID for JFSJOQODVWQCGJ-UHFFFAOYSA-N
ID: JFSJOQODVWQCGJ-UHFFFAOYSA-N
Comment: Energy0
Num peaks: 6
91.05422664 17.75164972
93.06987671 2.976252486
119.0491413 23.78010669
121.0647913 1.873849065
147.0440559 25.6350905
165.0546206 23.33607172

Name: +ve in-silico MS/MS by CFM-ID for JFSJOQODVWQCGJ-UHFFFAOYSA-N
ID: JFSJOQODVWQCGJ-UHFFFAOYSA-N
Comment: Energy1
Num peaks: 6
91.05422664 15.31476258
119.0491413 43.52212787
121.0647913 3.959829255
129.0334912 2.630520636
147.0440559 15.05426365
165.0546206 6.478277975

Name: +ve in-silico MS/MS by CFM-ID for JFSJOQODVWQCGJ-UHFFFAOYSA-N
ID: JFSJOQODVWQCGJ-UHFFFAOYSA-N
Comment: Energy2
Num peaks: 8
49.00727645 3.833603258
63.02292652 8.742250708
65.03857658 10.2390947
75.02292652 11.62944047
77.03857658 4.536491128
91.05422664 30.98614698
93.06987671 9.004461398
119.0491413 4.345982251

Name: +ve in-silico MS/MS by CFM-ID for GZXVAVNQNKCFFN-UHFFFAOYSA-N
ID: GZXVAVNQNKCFFN-UHFFFAOYSA-N
Comment: Energy0
Num peaks: 6
91.05422664 19.97939809
93.06987671 3.455563163
119.0491413 26.9160372
121.0647913 2.294052972
147.0440559 16.80779328
165.0546206 28.91050666

Name: +ve in-silico MS/MS by CFM-ID for GZXVAVNQNKCFFN-UHFFFAOYSA-N
ID: GZXVAVNQNKCFFN-UHFFFAOYSA-N
Comment: Energy1
Num peaks: 6
91.05422664 16.76766264
93.06987671 2.935455678
119.0491413 48.24996642
121.0647913 4.800325529
147.0440559 13.16884335
165.0546206 7.418805166

Name: +ve in-silico MS/MS by CFM-ID for GZXVAVNQNKCFFN-UHFFFAOYSA-N
ID: GZXVAVNQNKCFFN-UHFFFAOYSA-N
Comment: Energy2
Num peaks: 6
63.02292652 7.733086252
65.03857658 14.92329495
67.05422664 4.320980803
91.05422664 39.14244212
93.06987671 10.98922674
119.0491413 4.802932788

Name: +ve in-silico MS/MS by CFM-ID for UIIIPQVTXBPHTI-UHFFFAOYSA-N
ID: UIIIPQVTXBPHTI-UHFFFAOYSA-N
Comment: Energy0
Num peaks: 6
91.05422664 19.32090022
93.06987671 3.347823236
119.0491413 26.02639518
121.0647913 2.100581647
147.0440559 16.1120841
165.0546206 27.70622198

Name: +ve in-silico MS/MS by CFM-ID for UIIIPQVTXBPHTI-UHFFFAOYSA-N
ID: UIIIPQVTXBPHTI-UHFFFAOYSA-N
Comment: Energy1
Num peaks: 6
91.05422664 15.95375577
93.06987671 2.696865823
119.0491413 46.4962427
121.0647913 4.123468555
147.0440559 12.4973592
165.0546206 7.034948304

Name: +ve in-silico MS/MS by CFM-ID for UIIIPQVTXBPHTI-UHFFFAOYSA-N
ID: UIIIPQVTXBPHTI-UHFFFAOYSA-N
Comment: Energy2
Num peaks: 8
49.00727645 2.66452874
63.02292652 2.846346244
65.03857658 8.944919918
75.02292652 13.74448754
77.03857658 4.880967516
91.05422664 34.48460918
93.06987671 10.90210909
119.0491413 4.017440332

Name: +ve in-silico MS/MS by CFM-ID for FDBRXKIEIAFMKS-UHFFFAOYSA-N
ID: FDBRXKIEIAFMKS-UHFFFAOYSA-N
Comment: Energy0
Num peaks: 6
84.00800472 3.527468442
86.02365479 17.1779533
103.0502039 26.13914949
112.0029193 3.311324221
130.013484 16.46341816
147.0400331 13.70010654

Name: +ve in-silico MS/MS by CFM-ID for FDBRXKIEIAFMKS-UHFFFAOYSA-N
ID: FDBRXKIEIAFMKS-UHFFFAOYSA-N
Comment: Energy1
Num peaks: 11
41.00219107 2.846935322
44.0130901 4.731878125
58.02874017 9.149829624
60.04439023 4.372789
62.02365479 11.45923607
68.99710569 4.457572726
85.0396392 3.04899033
86.02365479 21.28229663
103.0502039 6.845345579
112.0029193 4.127014732
130.013484 8.661923501

Name: +ve in-silico MS/MS by CFM-ID for FDBRXKIEIAFMKS-UHFFFAOYSA-N
ID: FDBRXKIEIAFMKS-UHFFFAOYSA-N
Comment: Energy2
Num peaks: 8
41.00219107 14.33277144
44.99710569 6.480005282
58.02874017 10.98789014
68.0130901 6.801144347
84.00800472 4.426588202
85.0396392 13.18264182
86.02365479 14.36086843
103.0502039 10.47584483

Name: +ve in-silico MS/MS by CFM-ID for WVDHHTRCANQNRB-UHFFFAOYSA-N
ID: WVDHHTRCANQNRB-UHFFFAOYSA-N
Comment: Energy0
Num peaks: 6
60.04439023 14.66014548
62.02365479 3.484592414
86.02365479 7.16528595
103.0502039 20.64264812
105.0294684 13.50598232
147.0400331 21.97795161

Name: +ve in-silico MS/MS by CFM-ID for WVDHHTRCANQNRB-UHFFFAOYSA-N
ID: WVDHHTRCANQNRB-UHFFFAOYSA-N
Comment: Energy1
Num peaks: 8
44.0130901 6.191931906
60.04439023 21.19394964
61.0396392 5.166391952
62.02365479 20.70657502
86.02365479 7.341086191
87.01890376 3.979032669
103.0502039 10.47698485
105.0294684 7.698033348

Name: +ve in-silico MS/MS by CFM-ID for WVDHHTRCANQNRB-UHFFFAOYSA-N
ID: WVDHHTRCANQNRB-UHFFFAOYSA-N
Comment: Energy2
Num peaks: 11
15.02292652 3.802020481
41.00219107 5.370173657
42.03382555 6.523884057
43.01784114 19.07433994
44.0130901 11.93887992
44.99710569 4.929668786
60.04439023 14.69586427
85.0396392 4.340035577
86.02365479 5.344660452
87.01890376 3.394559845
88.00291934 3.407408543

Name: +ve in-silico MS/MS by CFM-ID for CKKJDVNPDKVHHA-UHFFFAOYSA-N
ID: CKKJDVNPDKVHHA-UHFFFAOYSA-N
Comment: Energy0
Num peaks: 6
81.0334912 10.49450946
83.04914126 6.63849933
89.03857658 3.185186779
95.04914126 6.687940711
107.0491413 19.66286569
125.0597059 34.69537332

Name: +ve in-silico MS/MS by CFM-ID for CKKJDVNPDKVHHA-UHFFFAOYSA-N
ID: CKKJDVNPDKVHHA-UHFFFAOYSA-N
Comment: Energy1
Num peaks: 13
41.00219107 3.238076279
55.01784114 3.392877216
65.00219107 3.702489039
65.03857658 2.520718909
67.01784114 2.542586537
79.01784114 4.609201082
81.0334912 13.37765659
83.04914126 3.988774306
89.03857658 3.62923415
95.04914126 4.256523134
97.06479133 2.608298249
107.0491413 17.28310008
125.0597059 15.6897065

Name: +ve in-silico MS/MS by CFM-ID for CKKJDVNPDKVHHA-UHFFFAOYSA-N
ID: CKKJDVNPDKVHHA-UHFFFAOYSA-N
Comment: Energy2
Num peaks: 15
39.02292652 14.13208004
41.00219107 3.356673057
41.03857658 3.153532918
49.00727645 4.616932494
51.02292652 7.293154767
53.00219107 3.422968109
53.03857658 7.780221211
55.01784114 3.012394937
63.02292652 2.596868801
65.00219107 5.459491786
65.03857658 10.99905719
67.01784114 3.228277869
79.01784114 2.428238986
81.0334912 7.035521693
83.04914126 2.490987754

Name: +ve in-silico MS/MS by CFM-ID for OGOGJXJQPVTMCH-UHFFFAOYSA-N
ID: OGOGJXJQPVTMCH-UHFFFAOYSA-N
Comment: Energy0
Num peaks: 6
51.02292652 2.042745464
53.03857658 0.9367936317
95.04914126 1.052703136
107.0491413 49.14977367
109.0284058 0.660990746
125.0597059 37.6684266

Name: +ve in-silico MS/MS by CFM-ID for OGOGJXJQPVTMCH-UHFFFAOYSA-N
ID: OGOGJXJQPVTMCH-UHFFFAOYSA-N
Comment: Energy1
Num peaks: 11
39.02292652 2.295594894
41.03857658 2.164934612
51.02292652 3.596896328
53.03857658 1.799809445
65.00219107 2.271845862
69.0334912 1.8952254
79.01784114 2.818067476
79.05422664 2.085935788
95.04914126 2.649761045
107.0491413 40.5244918
125.0597059 19.53929843

Name: +ve in-silico MS/MS by CFM-ID for OGOGJXJQPVTMCH-UHFFFAOYSA-N
ID: OGOGJXJQPVTMCH-UHFFFAOYSA-N
Comment: Energy2
Num peaks: 16
25.00727645 2.497749293
39.02292652 7.524816685
41.00219107 3.665049262
41.03857658 4.214816676
49.00727645 9.652690146
51.02292652 22.29992692
53.03857658 6.821625815
55.01784114 2.505853369
55.05422664 2.010183692
57.06987671 2.715703384
65.00219107 3.241790722
67.01784114 1.958849257
79.01784114 2.637636935
79.05422664 2.905984443
81.0334912 3.510976269
107.0491413 3.661014097

Name: +ve in-silico MS/MS by CFM-ID for LFPDIDSTRCNTNL-UHFFFAOYSA-N
ID: LFPDIDSTRCNTNL-UHFFFAOYSA-N
Comment: Energy0
Num peaks: 6
57.0334912 1.403382428
69.0334912 1.226828282
73.02840582 1.25905595
127.0389705 19.14008601
129.0346341 13.37594761
147.0451988 53.08572491

Name: +ve in-silico MS/MS by CFM-ID for LFPDIDSTRCNTNL-UHFFFAOYSA-N
ID: LFPDIDSTRCNTNL-UHFFFAOYSA-N
Comment: Energy1
Num peaks: 10
53.00219107 2.86797101
68.99710569 3.272634809
71.01275576 5.832157577
73.02840582 5.63257226
75.04405588 4.350714276
99.04405588 3.079553479
117.0346341 2.940657828
127.0389705 9.494513924
129.0346341 6.38645301
147.0451988 37.93917013

Name: +ve in-silico MS/MS by CFM-ID for LFPDIDSTRCNTNL-UHFFFAOYSA-N
ID: LFPDIDSTRCNTNL-UHFFFAOYSA-N
Comment: Energy2
Num peaks: 21
25.00727645 2.944114987
39.02292652 5.923617358
41.00219107 2.869795801
43.01784114 2.473767534
49.00727645 5.033571033
51.02292652 4.684247631
53.00219107 6.239336499
53.03857658 3.857902823
55.01784114 8.15834935
57.0334912 7.337355096
59.02915477 1.611644369
67.01784114 6.121734577
68.99710569 1.717454779
69.0334912 4.254206684
71.01275576 2.536947387
73.02840582 4.167677129
85.02840582 1.484129483
99.02406939 1.466893214
101.0397195 3.018383911
109.0284058 2.366990078
129.0346341 3.013361809

Name: +ve in-silico MS/MS by CFM-ID for UDKGYNSDFSBONH-UHFFFAOYSA-N
ID: UDKGYNSDFSBONH-UHFFFAOYSA-N
Comment: Energy0
Num peaks: 6
73.00841932 1.932835081
75.02406939 2.753169146
101.0397195 0.6468836343
127.0389705 2.52138324
129.0346341 28.79861041
147.0451988 56.61978636

Name: +ve in-silico MS/MS by CFM-ID for UDKGYNSDFSBONH-UHFFFAOYSA-N
ID: UDKGYNSDFSBONH-UHFFFAOYSA-N
Comment: Energy1
Num peaks: 10
57.0135047 1.940991031
70.99276926 2.011599688
73.00841932 2.975966882
75.02406939 3.380169348
99.02406939 1.492296113
101.0397195 6.333550638
103.0553695 1.417956254
127.0389705 1.39931994
129.0346341 27.60689896
147.0451988 31.96592355

Name: +ve in-silico MS/MS by CFM-ID for UDKGYNSDFSBONH-UHFFFAOYSA-N
ID: UDKGYNSDFSBONH-UHFFFAOYSA-N
Comment: Energy2
Num peaks: 16
39.02292652 3.525565557
42.99785464 13.54686532
45.0135047 6.211213895
47.02915477 2.429479588
53.00219107 4.133851158
55.01784114 4.952345696
57.0135047 13.38079752
57.0334912 2.941998214
59.02915477 4.284831447
69.0135047 2.169079989
70.99276926 3.243243149
73.00841932 7.361781594
75.02406939 5.466308624
85.02840582 2.601584287
109.0284058 2.357488284
129.0346341 3.158472784

Name: +ve in-silico MS/MS by CFM-ID for SPEOYGLHKMWFGH-UHFFFAOYSA-N
ID: SPEOYGLHKMWFGH-UHFFFAOYSA-N
Comment: Energy0
Num peaks: 6
85.00841932 0.7467840632
115.018984 1.081851662
117.0346341 1.843117022
127.0389705 3.753368748
129.0346341 7.293861505
147.0451988 77.40965916

Name: +ve in-silico MS/MS by CFM-ID for SPEOYGLHKMWFGH-UHFFFAOYSA-N
ID: SPEOYGLHKMWFGH-UHFFFAOYSA-N
Comment: Energy1
Num peaks: 14
45.0135047 1.228567105
53.00219107 1.509137248
56.99710569 2.548118259
71.01275576 1.642026556
73.02840582 1.895099205
85.00841932 1.355672985
87.00767038 1.156032265
87.02406939 1.295839651
89.00333394 1.680428376
117.0346341 4.852171752
119.0502841 2.471529927
127.0389705 2.860232437
129.0346341 8.320857491
147.0451988 48.28191871

Name: +ve in-silico MS/MS by CFM-ID for SPEOYGLHKMWFGH-UHFFFAOYSA-N
ID: SPEOYGLHKMWFGH-UHFFFAOYSA-N
Comment: Energy2
Num peaks: 27
25.00727645 2.237450165
39.02292652 6.887304571
41.00219107 3.225392018
42.99785464 5.459409643
43.01784114 1.254684902
45.0135047 1.63507658
53.00219107 5.154822631
55.01784114 2.889807015
57.0135047 9.050857004
57.0334912 4.213663967
59.02915477 3.856279679
61.00841932 2.032974949
65.00219107 2.016276033
66.99785464 1.362534551
67.01784114 1.634595484
69.0135047 1.586421214
69.0334912 1.622751938
71.01275576 1.983133129
71.02915477 1.206628614
73.00841932 2.272171848
75.02406939 2.540312491
85.00841932 4.265782012
87.02406939 1.87124792
99.02406939 2.080359866
101.0397195 2.707171245
109.0284058 1.465359702
129.0346341 3.950391998

Name: +ve in-silico MS/MS by CFM-ID for SAOQMVOUXOKWJB-UHFFFAOYSA-N
ID: SAOQMVOUXOKWJB-UHFFFAOYSA-N
Comment: Energy0
Num peaks: 6
81.0334912 3.788873411
83.04914126 3.851984605
89.03857658 7.198550085
95.04914126 2.434482393
107.0491413 31.73063525
125.0597059 33.06775268

Name: +ve in-silico MS/MS by CFM-ID for SAOQMVOUXOKWJB-UHFFFAOYSA-N
ID: SAOQMVOUXOKWJB-UHFFFAOYSA-N
Comment: Energy1
Num peaks: 12
49.00727645 2.682191092
55.01784114 2.620001372
57.0334912 1.863810399
63.02292652 2.310025823
65.00219107 6.464088204
65.03857658 1.698132315
67.01784114 8.360879001
81.0334912 4.271502518
83.04914126 2.80880078
89.03857658 7.876980051
107.0491413 25.34895973
125.0597059 15.23871344

Name: +ve in-silico MS/MS by CFM-ID for SAOQMVOUXOKWJB-UHFFFAOYSA-N
ID: SAOQMVOUXOKWJB-UHFFFAOYSA-N
Comment: Energy2
Num peaks: 16
25.00727645 3.047441335
39.02292652 11.16806152
41.00219107 2.802482051
49.00727645 6.565589323
51.02292652 11.51139909
53.00219107 3.751656613
53.03857658 3.918186848
55.01784114 5.07486326
63.02292652 5.774180902
65.00219107 4.98115369
65.03857658 5.235741099
67.01784114 5.090209535
77.03857658 4.277916362
79.05422664 3.039544452
81.0334912 2.859295231
89.03857658 2.912779267

Name: +ve in-silico MS/MS by CFM-ID for NDFALCKSEXSYKP-UHFFFAOYSA-N
ID: NDFALCKSEXSYKP-UHFFFAOYSA-N
Comment: Energy0
Num peaks: 7
105.0334912 1.51200103
117.0334912 1.849411341
129.0334912 6.243151754
135.0440559 5.256438277
137.0233204 1.237984763
147.0440559 29.24860631
165.0546206 34.97639498

Name: +ve in-silico MS/MS by CFM-ID for NDFALCKSEXSYKP-UHFFFAOYSA-N
ID: NDFALCKSEXSYKP-UHFFFAOYSA-N
Comment: Energy1
Num peaks: 26
27.02292652 1.018848184
49.00727645 1.582322324
53.00219107 1.4750704
55.01784114 1.370287076
57.0334912 3.517244904
59.01275576 1.039812065
65.00219107 1.134938683
67.01784114 1.015478704
77.00219107 3.492767724
79.01784114 1.919109355
81.0334912 1.815277706
83.01275576 1.339978802
89.00219107 1.309273955
91.01784114 3.377066
93.0334912 3.916431871
95.01275576 3.032751357
103.0178411 1.015611209
105.0334912 5.306806185
107.0127558 3.160021793
107.0491413 2.034342274
109.0284058 1.222173198
117.0334912 1.990322587
129.0334912 6.78485713
135.0440559 2.160398624
147.0440559 13.76077684
165.0546206 10.70332899

Name: +ve in-silico MS/MS by CFM-ID for NDFALCKSEXSYKP-UHFFFAOYSA-N
ID: NDFALCKSEXSYKP-UHFFFAOYSA-N
Comment: Energy2
Num peaks: 28
25.00727645 1.330318146
27.02292652 1.755729511
29.00219107 1.23200496
39.02292652 3.153864465
49.00727645 7.033037348
51.02292652 3.165840262
53.00219107 5.20961051
55.01784114 3.382519123
57.0334912 1.806294512
63.02292652 1.928804231
65.00219107 4.010325027
67.01784114 2.243051084
73.00727645 2.405268876
75.02292652 2.452600151
77.00219107 9.571506571
77.03857658 1.555054132
79.01784114 4.839741785
81.0334912 1.712020006
87.02292652 1.793834178
89.00219107 3.717857623
89.03857658 1.626364161
91.01784114 3.553732383
93.0334912 2.601000256
105.0334912 1.445013773
107.0127558 1.373199351
117.0334912 2.222579317
119.0491413 1.321589678
129.0334912 2.377671351

Name: +ve in-silico MS/MS by CFM-ID for NVMKRLZSODWEKS-UHFFFAOYSA-N
ID: NVMKRLZSODWEKS-UHFFFAOYSA-N
Comment: Energy0
Num peaks: 6
79.05422664 1.695415177
101.0385766 3.616082755
119.0491413 12.95820293
121.0647913 4.116933739
147.0440559 24.32630116
165.0546206 47.69087759

Name: +ve in-silico MS/MS by CFM-ID for NVMKRLZSODWEKS-UHFFFAOYSA-N
ID: NVMKRLZSODWEKS-UHFFFAOYSA-N
Comment: Energy1
Num peaks: 6
79.05422664 7.830771412
101.0385766 6.808654517
119.0491413 21.71947104
121.0647913 7.76741534
147.0440559 22.93000183
165.0546206 15.07787696

Name: +ve in-silico MS/MS by CFM-ID for NVMKRLZSODWEKS-UHFFFAOYSA-N
ID: NVMKRLZSODWEKS-UHFFFAOYSA-N
Comment: Energy2
Num peaks: 13
41.00219107 1.491628513
49.00727645 2.684126519
63.02292652 1.615745286
79.05422664 4.86828485
91.05422664 2.082464453
101.0385766 37.03142519
103.0542266 7.713926183
105.0334912 2.204274916
117.0334912 3.760311297
119.0491413 4.300312402
121.0284058 2.192682723
121.0647913 1.680108591
147.0440559 8.425840755

Name: +ve in-silico MS/MS by CFM-ID for KLVIOTZKWLVGAS-UHFFFAOYSA-N
ID: KLVIOTZKWLVGAS-UHFFFAOYSA-N
Comment: Energy0
Num peaks: 6
72.99202031 5.509248299
75.05528926 16.55726675
101.0345538 8.754096421
104.0342195 8.644182624
130.013484 20.52801011
147.0400331 29.40511051

Name: +ve in-silico MS/MS by CFM-ID for KLVIOTZKWLVGAS-UHFFFAOYSA-N
ID: KLVIOTZKWLVGAS-UHFFFAOYSA-N
Comment: Energy1
Num peaks: 7
30.03382555 6.462863793
44.0130901 3.488026443
58.02874017 15.79795416
72.99202031 7.297881899
75.05528926 29.15946434
86.02365479 6.194109934
104.0342195 13.76750937

Name: +ve in-silico MS/MS by CFM-ID for KLVIOTZKWLVGAS-UHFFFAOYSA-N
ID: KLVIOTZKWLVGAS-UHFFFAOYSA-N
Comment: Energy2
Num peaks: 7
15.02292652 3.40192797
30.03382555 3.080005256
44.0130901 14.9910184
57.04472458 10.46060264
58.02874017 24.18278954
72.99202031 4.156398679
75.05528926 20.53927747

Name: +ve in-silico MS/MS by CFM-ID for RDAOTWVRPHSPER-UHFFFAOYSA-N
ID: RDAOTWVRPHSPER-UHFFFAOYSA-N
Comment: Energy0
Num peaks: 6
72.00800472 5.466832478
86.02365479 3.013990264
101.0345538 3.471435163
102.0185694 4.723548903
103.0502039 46.93086777
147.0400331 20.96906233

Name: +ve in-silico MS/MS by CFM-ID for RDAOTWVRPHSPER-UHFFFAOYSA-N
ID: RDAOTWVRPHSPER-UHFFFAOYSA-N
Comment: Energy1
Num peaks: 9
30.03382555 5.226970476
44.0130901 5.837479196
58.02874017 10.10454453
72.00800472 7.361700173
76.03930485 8.401920679
85.0396392 3.764696487
86.02365479 10.31450498
103.0502039 26.60235379
147.0400331 3.918577692

Name: +ve in-silico MS/MS by CFM-ID for RDAOTWVRPHSPER-UHFFFAOYSA-N
ID: RDAOTWVRPHSPER-UHFFFAOYSA-N
Comment: Energy2
Num peaks: 9
28.01817548 3.972735518
30.03382555 8.405373749
44.0130901 17.26233604
56.0130901 9.603951415
58.02874017 8.601335982
72.00800472 15.18354302
85.0396392 5.583923425
86.02365479 5.312241439
103.0502039 7.42198835

Name: +ve in-silico MS/MS by CFM-ID for WALMWDPSVLZFAT-UHFFFAOYSA-N
ID: WALMWDPSVLZFAT-UHFFFAOYSA-N
Comment: Energy0
Num peaks: 6
58.02874017 8.126734432
86.02365479 6.939684061
88.00291934 6.22754381
103.0502039 37.43613748
115.997834 4.751041104
147.0400331 20.12507195

Name: +ve in-silico MS/MS by CFM-ID for WALMWDPSVLZFAT-UHFFFAOYSA-N
ID: WALMWDPSVLZFAT-UHFFFAOYSA-N
Comment: Energy1
Num peaks: 9
44.0130901 10.71704528
58.02874017 16.96185812
60.04439023 2.662567598
62.02365479 10.21268616
72.00800472 4.201111635
86.02365479 12.0583413
88.00291934 5.365576871
103.0502039 14.80456035
147.0400331 4.998067033

Name: +ve in-silico MS/MS by CFM-ID for WALMWDPSVLZFAT-UHFFFAOYSA-N
ID: WALMWDPSVLZFAT-UHFFFAOYSA-N
Comment: Energy2
Num peaks: 10
15.02292652 3.357933138
29.00219107 5.021366431
44.0130901 16.68452789
44.99710569 10.54843919
56.99710569 3.632140056
58.02874017 21.66487209
72.00800472 7.746058285
86.02365479 4.884988608
88.00291934 3.344969632
103.0502039 4.151254654

Name: +ve in-silico MS/MS by CFM-ID for GFHLZTSUNBRTDO-UHFFFAOYSA-N
ID: GFHLZTSUNBRTDO-UHFFFAOYSA-N
Comment: Energy0
Num peaks: 6
60.04439023 6.019146919
73.0396392 3.933654034
86.02365479 22.22405585
103.0502039 15.27672834
119.0451185 18.04628217
147.0400331 16.43019643

Name: +ve in-silico MS/MS by CFM-ID for GFHLZTSUNBRTDO-UHFFFAOYSA-N
ID: GFHLZTSUNBRTDO-UHFFFAOYSA-N
Comment: Energy1
Num peaks: 9
30.03382555 4.152837001
58.02874017 8.723702961
60.04439023 16.99205216
62.02365479 5.885472777
73.0396392 24.69845071
75.05528926 4.581692501
101.0345538 3.965511914
103.0502039 3.62963929
119.0451185 7.587509189

Name: +ve in-silico MS/MS by CFM-ID for GFHLZTSUNBRTDO-UHFFFAOYSA-N
ID: GFHLZTSUNBRTDO-UHFFFAOYSA-N
Comment: Energy2
Num peaks: 10
29.00219107 5.361235324
42.03382555 5.01924909
44.0130901 4.101814182
44.99710569 2.286252613
56.0130901 9.558347586
58.02874017 23.90239236
60.04439023 4.480885165
71.02398914 5.009914488
73.0396392 8.345822778
86.02365479 12.37847365

Name: +ve in-silico MS/MS by CFM-ID for PJWAVPKMEWIIAO-UHFFFAOYSA-N
ID: PJWAVPKMEWIIAO-UHFFFAOYSA-N
Comment: Energy0
Num peaks: 8
71.02398914 3.336732928
72.00800472 3.46226749
73.0396392 5.194082451
76.03930485 4.607801813
102.0185694 8.648593783
103.0502039 34.38907371
119.0451185 7.861290931
147.0400331 13.42329239

Name: +ve in-silico MS/MS by CFM-ID for PJWAVPKMEWIIAO-UHFFFAOYSA-N
ID: PJWAVPKMEWIIAO-UHFFFAOYSA-N
Comment: Energy1
Num peaks: 8
30.03382555 4.383411477
46.02874017 14.35231054
58.02874017 5.440236627
72.00800472 4.863793232
73.0396392 26.34926509
75.05528926 4.549808675
76.03930485 9.87746146
103.0502039 10.58934833

Name: +ve in-silico MS/MS by CFM-ID for PJWAVPKMEWIIAO-UHFFFAOYSA-N
ID: PJWAVPKMEWIIAO-UHFFFAOYSA-N
Comment: Energy2
Num peaks: 12
28.01817548 4.590641601
29.00219107 2.923633982
30.03382555 3.999805873
44.0130901 3.547523778
46.02874017 11.70661012
56.0130901 8.917826057
58.02874017 13.64560151
71.02398914 4.310385352
72.00800472 8.247290868
73.0396392 8.984687434
85.0396392 7.424135678
103.0502039 3.664718482

Name: +ve in-silico MS/MS by CFM-ID for KMLSMCUHJHCXQP-UHFFFAOYSA-N
ID: KMLSMCUHJHCXQP-UHFFFAOYSA-N
Comment: Energy0
Num peaks: 6
41.00219107 1.783051689
68.99710569 1.488639878
79.05422664 0.8002101135
105.0334912 13.21142738
129.0334912 37.68892402
147.0440559 43.35591628

Name: +ve in-silico MS/MS by CFM-ID for KMLSMCUHJHCXQP-UHFFFAOYSA-N
ID: KMLSMCUHJHCXQP-UHFFFAOYSA-N
Comment: Energy1
Num peaks: 6
41.00219107 4.011589717
68.99710569 6.537403658
79.05422664 2.689612514
105.0334912 30.90527562
129.0334912 30.01613529
147.0440559 18.24838237

Name: +ve in-silico MS/MS by CFM-ID for KMLSMCUHJHCXQP-UHFFFAOYSA-N
ID: KMLSMCUHJHCXQP-UHFFFAOYSA-N
Comment: Energy2
Num peaks: 8
41.00219107 11.98782769
49.00727645 12.08668438
51.02292652 8.579033675
63.02292652 8.151712206
68.99710569 4.815994484
101.0385766 5.545905138
105.0334912 17.9320723
129.0334912 11.50165176

Name: +ve in-silico MS/MS by CFM-ID for CTKLUTOJDZGYAS-UHFFFAOYSA-N
ID: CTKLUTOJDZGYAS-UHFFFAOYSA-N
Comment: Energy0
Num peaks: 6
43.01784114 1.492048221
79.01784114 2.26228365
81.0334912 7.357159977
95.04914126 5.054626932
107.0491413 17.31893062
125.0597059 57.19850281

Name: +ve in-silico MS/MS by CFM-ID for CTKLUTOJDZGYAS-UHFFFAOYSA-N
ID: CTKLUTOJDZGYAS-UHFFFAOYSA-N
Comment: Energy1
Num peaks: 12
43.01784114 5.258029571
53.00219107 3.141562921
55.01784114 4.941842417
57.0334912 6.642937823
79.01784114 3.182096019
81.0334912 8.563903025
93.0334912 4.946423047
95.04914126 6.270567877
97.06479133 5.530703679
107.0491413 12.76016154
109.0284058 2.910366028
125.0597059 18.14389129

Name: +ve in-silico MS/MS by CFM-ID for CTKLUTOJDZGYAS-UHFFFAOYSA-N
ID: CTKLUTOJDZGYAS-UHFFFAOYSA-N
Comment: Energy2
Num peaks: 13
25.00727645 3.792281578
29.00219107 2.850268129
39.02292652 8.446175568
41.00219107 3.253005908
43.01784114 3.855236078
49.00727645 9.183149451
51.02292652 7.691816865
53.00219107 6.391600852
53.03857658 6.442264126
55.01784114 4.051586656
63.02292652 5.949540337
79.01784114 8.777165065
81.0334912 9.549624555

Name: +ve in-silico MS/MS by CFM-ID for BYZMBPUNGJVBBA-UHFFFAOYSA-N
ID: BYZMBPUNGJVBBA-UHFFFAOYSA-N
Comment: Energy0
Num peaks: 6
117.0334912 2.10975033
119.0491413 17.95559295
121.0647913 2.357532529
135.0440559 2.358316579
147.0440559 22.72378787
165.0546206 47.87988624

Name: +ve in-silico MS/MS by CFM-ID for BYZMBPUNGJVBBA-UHFFFAOYSA-N
ID: BYZMBPUNGJVBBA-UHFFFAOYSA-N
Comment: Energy1
Num peaks: 6
117.0334912 3.017278832
119.0491413 32.11507998
121.0647913 4.664445332
135.0440559 2.77534431
147.0440559 25.12549141
165.0546206 15.31593192

Name: +ve in-silico MS/MS by CFM-ID for BYZMBPUNGJVBBA-UHFFFAOYSA-N
ID: BYZMBPUNGJVBBA-UHFFFAOYSA-N
Comment: Energy2
Num peaks: 18
39.02292652 2.8334051
51.02292652 2.248357084
63.02292652 4.481262989
65.03857658 5.464551438
75.02292652 7.328770444
77.00219107 1.88271527
77.03857658 10.24732546
79.01784114 1.868238876
89.00219107 1.665638258
91.01784114 4.732500312
91.05422664 7.990872643
93.0334912 3.553594692
103.0542266 6.971487032
105.0334912 3.758085699
117.0334912 3.739566205
119.0127558 2.036343292
119.0491413 8.205421216
147.0440559 2.477660856

Name: +ve in-silico MS/MS by CFM-ID for OIWOOOJFKXTXKV-UHFFFAOYSA-N
ID: OIWOOOJFKXTXKV-UHFFFAOYSA-N
Comment: Energy0
Num peaks: 6
119.0491413 19.40396001
121.0647913 2.686154922
135.0440559 2.235660869
137.0597059 0.5569806572
147.0440559 17.928632
165.0546206 53.35856634

Name: +ve in-silico MS/MS by CFM-ID for OIWOOOJFKXTXKV-UHFFFAOYSA-N
ID: OIWOOOJFKXTXKV-UHFFFAOYSA-N
Comment: Energy1
Num peaks: 6
91.05422664 1.4739988
119.0491413 36.2270756
121.0647913 5.742045386
135.0440559 2.478517182
147.0440559 22.49847508
165.0546206 17.97951429

Name: +ve in-silico MS/MS by CFM-ID for OIWOOOJFKXTXKV-UHFFFAOYSA-N
ID: OIWOOOJFKXTXKV-UHFFFAOYSA-N
Comment: Energy2
Num peaks: 17
39.02292652 4.363731582
51.02292652 2.151443943
63.02292652 5.628941156
65.03857658 10.86175129
75.02292652 1.480995311
77.00219107 4.061530455
79.01784114 4.033238484
79.05422664 1.784512026
91.05422664 11.82620923
93.0334912 5.439916754
103.0178411 5.352587326
105.0334912 3.775227035
107.0127558 2.21376774
117.0334912 1.682192165
119.0491413 12.60168948
121.0647913 2.169132539
135.0440559 1.451197134

Name: +ve in-silico MS/MS by CFM-ID for QBHDSQZASIBAAI-UHFFFAOYSA-N
ID: QBHDSQZASIBAAI-UHFFFAOYSA-N
Comment: Energy0
Num peaks: 6
119.0491413 16.93060618
121.0647913 2.368096833
129.0334912 3.184489829
147.0440559 21.7479342
149.0233204 2.417230966
165.0546206 48.37190179

Name: +ve in-silico MS/MS by CFM-ID for QBHDSQZASIBAAI-UHFFFAOYSA-N
ID: QBHDSQZASIBAAI-UHFFFAOYSA-N
Comment: Energy1
Num peaks: 6
101.0385766 6.102003824
119.0491413 30.24990324
121.0647913 5.382081937
129.0334912 4.851580809
147.0440559 24.22811594
165.0546206 17.3334156

Name: +ve in-silico MS/MS by CFM-ID for QBHDSQZASIBAAI-UHFFFAOYSA-N
ID: QBHDSQZASIBAAI-UHFFFAOYSA-N
Comment: Energy2
Num peaks: 13
49.00727645 3.482612678
51.02292652 5.429670976
63.02292652 3.047241176
75.02292652 3.118686606
93.0334912 4.924252535
101.0385766 15.29644688
103.0542266 9.211490664
105.0334912 8.857403972
119.0491413 13.76884168
121.0647913 1.905778539
129.0334912 5.505093156
147.0440559 3.652463149
149.0233204 2.269021176

Name: +ve in-silico MS/MS by CFM-ID for OABCECQXXPROAJ-UHFFFAOYSA-N
ID: OABCECQXXPROAJ-UHFFFAOYSA-N
Comment: Energy0
Num peaks: 6
43.01784114 0.989615884
127.0389705 1.057886206
129.0346341 0.8356330812
145.0495352 6.814290509
147.0451988 14.79389213
165.0557634 68.65247991

Name: +ve in-silico MS/MS by CFM-ID for OABCECQXXPROAJ-UHFFFAOYSA-N
ID: OABCECQXXPROAJ-UHFFFAOYSA-N
Comment: Energy1
Num peaks: 6
43.01784114 3.306793393
75.04405588 3.921315187
127.0389705 6.599367734
145.0495352 5.752421566
147.0451988 26.36057745
165.0557634 35.78077624

Name: +ve in-silico MS/MS by CFM-ID for OABCECQXXPROAJ-UHFFFAOYSA-N
ID: OABCECQXXPROAJ-UHFFFAOYSA-N
Comment: Energy2
Num peaks: 17
25.00727645 2.81189243
27.02292652 3.541754041
29.03857658 1.850967837
31.01784114 3.30126844
41.00219107 2.501668115
43.01784114 11.14059694
45.0334912 7.596787929
47.04914126 4.826411212
61.00841932 1.329974505
75.02406939 1.762613155
105.0346341 2.924436167
115.018984 2.601732283
117.0346341 1.903451834
127.0389705 6.465989511
129.0346341 13.75176023
133.0295487 1.55249854
147.0451988 11.01719764

Name: +ve in-silico MS/MS by CFM-ID for LQFMSPYQZFCWEK-UHFFFAOYSA-N
ID: LQFMSPYQZFCWEK-UHFFFAOYSA-N
Comment: Energy0
Num peaks: 6
31.01784114 2.080442032
85.02840582 2.011002414
117.0346341 3.684400947
145.0495352 6.024149145
147.0451988 12.64697287
165.0557634 59.68308499

Name: +ve in-silico MS/MS by CFM-ID for LQFMSPYQZFCWEK-UHFFFAOYSA-N
ID: LQFMSPYQZFCWEK-UHFFFAOYSA-N
Comment: Energy1
Num peaks: 6
117.0346341 2.71478636
119.0502841 2.532328926
135.0451988 12.25758664
145.0495352 8.686884816
147.0451988 8.543914836
165.0557634 47.08122376

Name: +ve in-silico MS/MS by CFM-ID for LQFMSPYQZFCWEK-UHFFFAOYSA-N
ID: LQFMSPYQZFCWEK-UHFFFAOYSA-N
Comment: Energy2
Num peaks: 26
29.00219107 1.8684091
41.00219107 5.197712467
42.99785464 2.742793918
43.01784114 1.65936032
45.0135047 2.099109298
45.0334912 2.000958443
47.02915477 2.121667052
55.01784114 1.766751685
57.0334912 3.499047435
58.99276926 2.988583675
61.00841932 4.473707404
63.02406939 2.858151096
69.0334912 5.588591542
73.00841932 2.213858484
85.02840582 7.229700787
87.04405588 3.106387567
99.02406939 1.815293902
99.04405588 1.738234389
101.0397195 2.790800373
103.0389705 2.511473809
103.0553695 2.443701905
117.0346341 3.911308222
119.0502841 2.446141636
127.0389705 2.365107716
129.0346341 4.694103865
147.0451988 4.123932864

Name: +ve in-silico MS/MS by CFM-ID for IBXZQZXHBVJSRP-UHFFFAOYSA-N
ID: IBXZQZXHBVJSRP-UHFFFAOYSA-N
Comment: Energy0
Num peaks: 6
63.02292652 0.08642150357
65.00219107 0.1369089971
101.0385766 7.811612081
103.0542266 0.6638456413
129.0334912 66.50967896
147.0440559 24.08031281

Name: +ve in-silico MS/MS by CFM-ID for IBXZQZXHBVJSRP-UHFFFAOYSA-N
ID: IBXZQZXHBVJSRP-UHFFFAOYSA-N
Comment: Energy1
Num peaks: 6
75.02292652 0.4779550286
101.0385766 33.49061319
103.0178411 0.4894282954
103.0542266 2.64934084
129.0334912 43.64738112
147.0440559 14.2447489

Name: +ve in-silico MS/MS by CFM-ID for IBXZQZXHBVJSRP-UHFFFAOYSA-N
ID: IBXZQZXHBVJSRP-UHFFFAOYSA-N
Comment: Energy2
Num peaks: 7
49.00727645 3.298817086
51.02292652 2.332065372
65.00219107 2.601485247
75.02292652 6.910291054
101.0385766 50.11323459
103.0542266 4.602794089
129.0334912 11.31414042

Name: +ve in-silico MS/MS by CFM-ID for BBKXHPAMCSTNPT-UHFFFAOYSA-N
ID: BBKXHPAMCSTNPT-UHFFFAOYSA-N
Comment: Energy0
Num peaks: 6
91.05422664 8.119415924
93.06987671 2.536839918
119.0491413 13.90302118
129.0334912 6.84681132
147.0440559 27.99182728
165.0546206 26.4755417

Name: +ve in-silico MS/MS by CFM-ID for BBKXHPAMCSTNPT-UHFFFAOYSA-N
ID: BBKXHPAMCSTNPT-UHFFFAOYSA-N
Comment: Energy1
Num peaks: 13
39.02292652 1.68027034
51.02292652 2.039919309
65.03857658 2.811723039
67.05422664 1.82716107
91.05422664 14.94948969
93.06987671 4.353688147
101.0385766 4.330192926
103.0542266 3.897494065
119.0491413 12.86686884
121.0647913 1.388344136
129.0334912 8.859580156
147.0440559 14.34348058
165.0546206 6.737381422

Name: +ve in-silico MS/MS by CFM-ID for BBKXHPAMCSTNPT-UHFFFAOYSA-N
ID: BBKXHPAMCSTNPT-UHFFFAOYSA-N
Comment: Energy2
Num peaks: 19
39.02292652 6.540889801
41.03857658 5.912656327
49.00727645 7.873846127
51.02292652 11.10918728
53.00219107 3.944845614
53.03857658 4.518028829
63.02292652 5.581858601
65.00219107 1.208227926
65.03857658 8.593734733
67.01784114 2.634028299
67.05422664 2.401206065
77.03857658 1.341817698
79.01784114 1.400865676
91.05422664 8.709162223
93.0334912 1.864561128
93.06987671 1.935741575
95.01275576 1.10890658
103.0542266 2.157839444
119.0491413 1.715028449

Name: +ve in-silico MS/MS by CFM-ID for ZJJXNBVPMQLAOE-UHFFFAOYSA-N
ID: ZJJXNBVPMQLAOE-UHFFFAOYSA-N
Comment: Energy0
Num peaks: 6
105.0334912 33.51575342
111.0440559 3.186470712
119.0491413 1.399804829
121.0647913 1.592150017
137.0597059 1.586538835
165.0546206 47.40113122

Name: +ve in-silico MS/MS by CFM-ID for ZJJXNBVPMQLAOE-UHFFFAOYSA-N
ID: ZJJXNBVPMQLAOE-UHFFFAOYSA-N
Comment: Energy1
Num peaks: 12
39.02292652 1.733879684
49.00727645 3.528737469
51.02292652 3.062635057
53.03857658 3.988484991
55.05422664 1.431289328
81.0334912 1.67109184
105.0334912 46.13203565
117.0334912 1.948482658
121.0647913 1.939504718
125.0233204 1.416551216
137.0597059 3.044920265
165.0546206 10.24625567

Name: +ve in-silico MS/MS by CFM-ID for ZJJXNBVPMQLAOE-UHFFFAOYSA-N
ID: ZJJXNBVPMQLAOE-UHFFFAOYSA-N
Comment: Energy2
Num peaks: 12
25.00727645 1.663850431
39.02292652 9.712171402
49.00727645 25.38126177
51.02292652 11.6897719
53.00219107 3.022897701
53.03857658 9.437515553
55.05422664 2.647816529
63.02292652 2.220465237
65.00219107 1.751382754
79.01784114 7.184533098
81.0334912 3.095744423
95.01275576 2.367826868

Name: +ve in-silico MS/MS by CFM-ID for ZLJQGVBFZARZHW-UHFFFAOYSA-N
ID: ZLJQGVBFZARZHW-UHFFFAOYSA-N
Comment: Energy0
Num peaks: 6
97.02840582 1.202565913
97.06479133 0.8521608049
99.04405588 1.976806176
107.0491413 1.757510609
109.0284058 0.4950811596
125.0597059 89.87603743

Name: +ve in-silico MS/MS by CFM-ID for ZLJQGVBFZARZHW-UHFFFAOYSA-N
ID: ZLJQGVBFZARZHW-UHFFFAOYSA-N
Comment: Energy1
Num peaks: 8
39.02292652 2.997389855
41.03857658 2.765502592
43.01784114 2.825537394
57.06987671 1.623336399
65.00219107 2.326538483
68.99710569 1.716557718
107.0491413 5.405060899
125.0597059 60.55254519

Name: +ve in-silico MS/MS by CFM-ID for ZLJQGVBFZARZHW-UHFFFAOYSA-N
ID: ZLJQGVBFZARZHW-UHFFFAOYSA-N
Comment: Energy2
Num peaks: 15
25.00727645 2.928963235
39.02292652 16.47451461
41.00219107 1.869465169
41.03857658 5.346895227
43.01784114 7.680299467
51.02292652 9.002146489
53.00219107 3.911404466
53.03857658 8.424328286
55.01784114 3.554552651
55.05422664 10.6183255
57.0334912 1.68025085
57.06987671 2.735739795
67.01784114 1.43802346
81.0334912 3.191308217
107.0491413 2.048248843

Name: +ve in-silico MS/MS by CFM-ID for BAAUWRGHQSRDKD-UHFFFAOYSA-N
ID: BAAUWRGHQSRDKD-UHFFFAOYSA-N
Comment: Energy0
Num peaks: 6
81.0334912 1.716801318
83.04914126 1.022481922
95.04914126 4.092642268
97.06479133 3.548183444
107.0491413 10.33917681
125.0597059 70.78666866

Name: +ve in-silico MS/MS by CFM-ID for BAAUWRGHQSRDKD-UHFFFAOYSA-N
ID: BAAUWRGHQSRDKD-UHFFFAOYSA-N
Comment: Energy1
Num peaks: 9
43.01784114 2.070308635
67.01784114 4.907115283
69.0334912 2.515448852
81.0334912 4.112743528
83.04914126 3.242797588
95.04914126 6.680758129
97.06479133 4.01200448
107.0491413 13.53273877
125.0597059 40.15351531

Name: +ve in-silico MS/MS by CFM-ID for BAAUWRGHQSRDKD-UHFFFAOYSA-N
ID: BAAUWRGHQSRDKD-UHFFFAOYSA-N
Comment: Energy2
Num peaks: 20
25.00727645 3.454948764
27.02292652 3.5262253
39.02292652 6.246326099
41.00219107 3.492766027
41.03857658 3.9503688
49.00727645 3.570902823
51.02292652 5.135726038
53.00219107 3.719816932
53.03857658 6.555240205
55.01784114 5.375651037
65.00219107 3.185133267
65.03857658 5.771457422
67.01784114 3.029728022
67.05422664 2.18713835
69.0334912 2.380710043
79.01784114 3.556186633
79.05422664 3.200352519
81.0334912 9.046645215
97.06479133 2.303015907
107.0491413 2.250778582

Name: +ve in-silico MS/MS by CFM-ID for LQVXWXDURWQCQI-UHFFFAOYSA-N
ID: LQVXWXDURWQCQI-UHFFFAOYSA-N
Comment: Energy0
Num peaks: 6
44.0130901 3.231426402
46.02874017 7.657597023
48.04439023 3.706126888
101.0345538 2.6745298
129.0294684 13.62614174
147.0400331 55.66188608

Name: +ve in-silico MS/MS by CFM-ID for LQVXWXDURWQCQI-UHFFFAOYSA-N
ID: LQVXWXDURWQCQI-UHFFFAOYSA-N
Comment: Energy1
Num peaks: 7
58.02874017 6.356449795
74.02365479 5.670456596
101.0345538 15.29418802
103.0502039 4.054535532
104.0342195 3.6849887
129.0294684 14.65031972
147.0400331 30.76734706

Name: +ve in-silico MS/MS by CFM-ID for LQVXWXDURWQCQI-UHFFFAOYSA-N
ID: LQVXWXDURWQCQI-UHFFFAOYSA-N
Comment: Energy2
Num peaks: 14
26.00252542 2.817739084
28.01817548 8.934691042
29.00219107 1.623812002
30.03382555 5.413655382
31.01784114 6.286992887
44.0130901 16.19571043
46.02874017 11.88054001
48.04439023 13.84602703
58.02874017 3.936841028
59.01275576 2.596251423
72.00800472 1.749284926
74.02365479 1.661325596
83.02398914 2.603155552
86.02365479 1.837425583

Name: +ve in-silico MS/MS by CFM-ID for WNQAYDXSHNFQQL-UHFFFAOYSA-N
ID: WNQAYDXSHNFQQL-UHFFFAOYSA-N
Comment: Energy0
Num peaks: 6
81.0334912 1.248578598
83.04914126 1.222100333
95.04914126 3.138408517
97.06479133 2.167089247
107.0491413 18.48154021
125.0597059 64.97227458

Name: +ve in-silico MS/MS by CFM-ID for WNQAYDXSHNFQQL-UHFFFAOYSA-N
ID: WNQAYDXSHNFQQL-UHFFFAOYSA-N
Comment: Energy1
Num peaks: 10
65.00219107 3.99603391
67.01784114 8.681824182
69.0334912 2.612662564
71.04914126 3.939991171
81.0334912 3.536711802
83.04914126 3.638251914
95.04914126 3.479857656
97.06479133 6.005833667
107.0491413 15.41656882
125.0597059 30.74123407

Name: +ve in-silico MS/MS by CFM-ID for WNQAYDXSHNFQQL-UHFFFAOYSA-N
ID: WNQAYDXSHNFQQL-UHFFFAOYSA-N
Comment: Energy2
Num peaks: 15
25.00727645 3.94842083
39.02292652 9.309769183
41.03857658 2.775758838
49.00727645 8.312038831
51.02292652 9.101776084
53.00219107 4.022285127
53.03857658 7.679102539
55.05422664 2.130431564
63.02292652 4.282907563
65.03857658 9.051213855
67.01784114 3.226534537
79.01784114 3.041046281
79.05422664 3.283626912
81.0334912 5.673027019
107.0491413 4.211242075

Name: +ve in-silico MS/MS by CFM-ID for AADCCIXIRRKLPU-UHFFFAOYSA-N
ID: AADCCIXIRRKLPU-UHFFFAOYSA-N
Comment: Energy0
Num peaks: 9
15.02292652 2.03666454
99.04405588 1.981108491
101.0419477 4.993823186
117.0546206 3.104949649
119.0525124 4.68959541
129.0368623 3.446838141
147.047427 30.5255006
149.0266916 2.227861661
165.0579917 27.56877093

Name: +ve in-silico MS/MS by CFM-ID for AADCCIXIRRKLPU-UHFFFAOYSA-N
ID: AADCCIXIRRKLPU-UHFFFAOYSA-N
Comment: Energy1
Num peaks: 18
46.99499752 1.583050026
61.01064758 1.768697197
71.04914126 2.122502185
73.01064758 1.444091585
75.02629764 17.81037434
77.04194771 1.739212154
99.02629764 1.894749074
99.04405588 4.687957817
101.0419477 8.024115279
101.0597059 2.268209203
103.0575978 2.732036093
103.075356 1.737868489
117.0546206 2.65308081
119.0525124 4.664424745
129.0368623 3.535906789
131.0161269 1.44062313
147.047427 15.82465214
165.0579917 5.170416216

Name: +ve in-silico MS/MS by CFM-ID for AADCCIXIRRKLPU-UHFFFAOYSA-N
ID: AADCCIXIRRKLPU-UHFFFAOYSA-N
Comment: Energy2
Num peaks: 25
15.02292652 4.807207725
27.02292652 1.729807929
46.99499752 3.501363487
57.0334912 3.547524679
58.99499752 1.285028296
59.04914126 1.555831987
61.01064758 6.608957008
71.01275576 1.517831873
71.04914126 6.111145886
73.01064758 3.144481214
73.02840582 1.835109054
73.06479133 1.958895317
75.02629764 4.544781784
77.04194771 2.313672923
85.02840582 2.55889595
87.02629764 3.388589705
87.04405588 1.589381872
89.04194771 1.511137091
99.02629764 1.414871348
99.04405588 2.445869519
101.0419477 13.69797529
101.0597059 1.372095112
103.0212123 2.841786932
103.0575978 3.927308114
147.047427 1.245103742

Name: +ve in-silico MS/MS by CFM-ID for XBTSFQMGBRXXCK-UHFFFAOYSA-N
ID: XBTSFQMGBRXXCK-UHFFFAOYSA-N
Comment: Energy0
Num peaks: 8
89.04194771 3.036665118
101.0419477 2.258714445
117.0546206 3.484272418
119.0525124 14.17780729
129.0368623 5.796250948
147.047427 19.78827542
149.0266916 2.494583384
165.0579917 29.17070682

Name: +ve in-silico MS/MS by CFM-ID for XBTSFQMGBRXXCK-UHFFFAOYSA-N
ID: XBTSFQMGBRXXCK-UHFFFAOYSA-N
Comment: Energy1
Num peaks: 18
41.03857658 4.048756149
43.05422664 2.249518143
45.06987671 1.996475719
46.99499752 1.908507931
49.01064758 1.445615232
71.04914126 4.099690906
73.06479133 1.432738644
75.02629764 4.135564044
75.08044139 1.590466073
89.04194771 10.97253068
91.05759777 3.258548728
99.04405588 2.200467825
101.0419477 4.116089488
117.0546206 3.304548008
119.0525124 11.79419973
129.0368623 6.097766678
147.047427 9.166267438
165.0579917 6.954389943

Name: +ve in-silico MS/MS by CFM-ID for XBTSFQMGBRXXCK-UHFFFAOYSA-N
ID: XBTSFQMGBRXXCK-UHFFFAOYSA-N
Comment: Energy2
Num peaks: 27
15.02292652 6.110609859
27.02292652 2.277899998
29.03857658 1.404442428
41.03857658 7.324900605
43.05422664 3.859892918
45.06987671 1.854728519
46.99499752 4.801461906
57.0334912 3.129162419
58.99499752 1.657827897
59.04914126 1.190754359
61.01064758 4.680949729
63.02629764 1.220496323
71.04914126 4.66861618
73.01064758 4.971424338
73.06479133 1.294698598
75.02629764 7.912131201
77.04194771 1.725739856
85.02840582 1.220686592
87.02629764 1.819519389
89.04194771 4.152768184
91.05759777 1.316615545
99.04405588 1.575749612
101.0419477 5.151891983
101.0597059 1.165588515
103.0212123 1.806530824
103.0575978 1.188972886
119.0525124 1.260757803

Name: +ve in-silico MS/MS by CFM-ID for VQJXPGMOPXORQJ-UHFFFAOYSA-N
ID: VQJXPGMOPXORQJ-UHFFFAOYSA-N
Comment: Energy0
Num peaks: 6
93.0334912 0.9192432472
95.04914126 1.708062585
97.06479133 3.666019389
99.04405588 1.101215307
107.0491413 8.667014054
125.0597059 73.98761973

Name: +ve in-silico MS/MS by CFM-ID for VQJXPGMOPXORQJ-UHFFFAOYSA-N
ID: VQJXPGMOPXORQJ-UHFFFAOYSA-N
Comment: Energy1
Num peaks: 15
39.02292652 2.005609065
41.03857658 3.096600567
43.05422664 1.388702062
51.02292652 3.226452334
53.03857658 1.762470765
55.05422664 6.065025528
65.03857658 1.627916358
67.05422664 3.431785074
69.06987671 1.409707955
81.0334912 1.383615102
85.02840582 1.641795632
95.04914126 3.831266338
97.06479133 10.36114026
107.0491413 7.687629553
125.0597059 31.58283857

Name: +ve in-silico MS/MS by CFM-ID for VQJXPGMOPXORQJ-UHFFFAOYSA-N
ID: VQJXPGMOPXORQJ-UHFFFAOYSA-N
Comment: Energy2
Num peaks: 17
25.00727645 1.935307954
39.02292652 10.12183624
41.00219107 3.367904637
41.03857658 3.500620442
49.00727645 5.095036776
51.02292652 5.633339472
53.00219107 3.217763362
53.03857658 7.386532063
55.01784114 3.083613679
55.05422664 10.01102313
57.0334912 1.732762132
65.03857658 6.413222782
67.05422664 6.701314249
69.06987671 6.14869451
79.01784114 1.808413902
79.05422664 2.54115541
81.0334912 2.260598517

Name: +ve in-silico MS/MS by CFM-ID for WDBPKNYLZSBERZ-UHFFFAOYSA-N
ID: WDBPKNYLZSBERZ-UHFFFAOYSA-N
Comment: Energy0
Num peaks: 6
91.05422664 2.538157907
101.0385766 3.119525811
119.0491413 17.08907602
129.0334912 5.341481423
147.0440559 36.06899472
165.0546206 30.59518192

Name: +ve in-silico MS/MS by CFM-ID for WDBPKNYLZSBERZ-UHFFFAOYSA-N
ID: WDBPKNYLZSBERZ-UHFFFAOYSA-N
Comment: Energy1
Num peaks: 6
91.05422664 4.474838116
101.0385766 8.545710512
119.0491413 26.58700539
129.0334912 7.147577136
147.0440559 27.61589407
165.0546206 13.64294442

Name: +ve in-silico MS/MS by CFM-ID for WDBPKNYLZSBERZ-UHFFFAOYSA-N
ID: WDBPKNYLZSBERZ-UHFFFAOYSA-N
Comment: Energy2
Num peaks: 13
39.02292652 2.74498772
41.00219107 2.102065854
49.00727645 1.944796625
63.02292652 3.130648402
65.03857658 4.129965004
75.02292652 4.367888628
91.05422664 24.91187573
101.0385766 15.71168248
103.0542266 3.889168309
117.0334912 3.405250968
119.0491413 8.509078963
129.0334912 4.054035102
147.0440559 2.947559976

Name: +ve in-silico MS/MS by CFM-ID for USFNGTUTPFPMAE-UHFFFAOYSA-N
ID: USFNGTUTPFPMAE-UHFFFAOYSA-N
Comment: Energy0
Num peaks: 12
43.01784114 7.161224896
43.05422664 2.063794417
45.0334912 3.743855206
58.99499752 1.531593253
71.04914126 3.112209248
74.98991214 9.527758705
77.0055622 10.97160286
87.02629764 2.186880524
103.0212123 3.778128076
105.0368623 7.240934788
129.0368623 8.362187503
147.047427 21.19724908

Name: +ve in-silico MS/MS by CFM-ID for USFNGTUTPFPMAE-UHFFFAOYSA-N
ID: USFNGTUTPFPMAE-UHFFFAOYSA-N
Comment: Energy1
Num peaks: 14
29.03857658 1.811037424
41.00219107 3.258946392
43.01784114 24.40396925
43.05422664 3.121002977
45.0334912 8.031539828
47.04914126 1.731035283
53.03857658 3.291457487
71.04914126 9.920871066
74.98991214 3.37369337
77.0055622 6.787716616
87.02629764 1.507389594
105.0368623 1.754965034
129.0368623 6.699186343
147.047427 5.412564721

Name: +ve in-silico MS/MS by CFM-ID for USFNGTUTPFPMAE-UHFFFAOYSA-N
ID: USFNGTUTPFPMAE-UHFFFAOYSA-N
Comment: Energy2
Num peaks: 18
25.00727645 2.991826155
27.02292652 4.104098094
29.03857658 1.622022279
41.00219107 2.199961237
41.03857658 2.158249539
43.01784114 5.489169484
43.05422664 10.50415084
44.97934745 3.296591663
45.0334912 2.555052123
46.99499752 2.699079581
56.97934745 12.32781371
58.99499752 9.314595986
61.01064758 2.838131749
71.04914126 2.337844416
72.97426207 1.51925058
74.98991214 7.134146533
87.02629764 5.389702871
105.0368623 2.050392057

Name: +ve in-silico MS/MS by CFM-ID for GKRWKLQSHRYGHV-UHFFFAOYSA-N
ID: GKRWKLQSHRYGHV-UHFFFAOYSA-N
Comment: Energy0
Num peaks: 6
59.01275576 1.743766239
105.0334912 48.72601642
119.0491413 2.532896485
129.0334912 3.020896162
147.0440559 17.61636505
165.0546206 22.4147747

Name: +ve in-silico MS/MS by CFM-ID for GKRWKLQSHRYGHV-UHFFFAOYSA-N
ID: GKRWKLQSHRYGHV-UHFFFAOYSA-N
Comment: Energy1
Num peaks: 6
87.00767038 2.558304625
105.0334912 41.41926183
119.0491413 14.14071432
129.0334912 4.667721797
147.0440559 13.39180624
165.0546206 10.41620932

Name: +ve in-silico MS/MS by CFM-ID for GKRWKLQSHRYGHV-UHFFFAOYSA-N
ID: GKRWKLQSHRYGHV-UHFFFAOYSA-N
Comment: Energy2
Num peaks: 10
41.00219107 6.750076434
49.00727645 11.57492879
51.02292652 8.674004753
59.01275576 4.625601736
63.02292652 9.918890351
79.01784114 2.9807079
79.05422664 3.784266209
101.0385766 3.778039741
105.0334912 24.90728797
119.0491413 3.227893733

Name: +ve in-silico MS/MS by CFM-ID for JIUZZNRUGAWPTP-UHFFFAOYSA-N
ID: JIUZZNRUGAWPTP-UHFFFAOYSA-N
Comment: Energy0
Num peaks: 8
29.03857658 3.276603684
61.01064758 6.976467003
63.02629764 7.394007168
85.02840582 2.318634091
105.0368623 2.432764091
129.0368623 15.25742135
147.047427 30.1511636
165.0579917 14.32527378

Name: +ve in-silico MS/MS by CFM-ID for JIUZZNRUGAWPTP-UHFFFAOYSA-N
ID: JIUZZNRUGAWPTP-UHFFFAOYSA-N
Comment: Energy1
Num peaks: 16
29.03857658 3.484909524
57.0334912 1.45901536
58.99499752 4.494274009
61.01064758 17.99141631
63.02629764 14.81520763
85.02840582 6.797856274
87.04405588 1.885358602
101.0419477 1.294392338
103.0389705 2.875971375
105.0368623 3.679557562
119.0161269 2.779407139
119.0525124 3.160856332
129.0368623 3.625006047
137.0266916 1.745268833
147.047427 6.754374559
165.0579917 3.864045141

Name: +ve in-silico MS/MS by CFM-ID for JIUZZNRUGAWPTP-UHFFFAOYSA-N
ID: JIUZZNRUGAWPTP-UHFFFAOYSA-N
Comment: Energy2
Num peaks: 13
25.00727645 1.710604689
27.02292652 7.28427691
29.03857658 12.11812362
56.97934745 4.015675874
58.99499752 5.988007143
61.01064758 21.01295368
63.02629764 11.83448036
85.02840582 2.678544477
87.02629764 2.220184402
87.04405588 1.326372232
101.0419477 6.572734845
103.0575978 1.794519035
119.0161269 1.557511971

Name: +ve in-silico MS/MS by CFM-ID for DGLSGNBQHHRXLX-UHFFFAOYSA-N
ID: DGLSGNBQHHRXLX-UHFFFAOYSA-N
Comment: Energy0
Num peaks: 6
61.0396392 32.02901096
86.02365479 3.119985707
104.0342195 13.209164
129.0294684 11.78338584
130.013484 5.764794879
147.0400331 22.79891404

Name: +ve in-silico MS/MS by CFM-ID for DGLSGNBQHHRXLX-UHFFFAOYSA-N
ID: DGLSGNBQHHRXLX-UHFFFAOYSA-N
Comment: Energy1
Num peaks: 6
43.02907452 2.701547941
44.0130901 7.757459408
61.0396392 60.52213902
86.02365479 5.194470255
87.00767038 4.452467164
104.0342195 10.17989372

Name: +ve in-silico MS/MS by CFM-ID for DGLSGNBQHHRXLX-UHFFFAOYSA-N
ID: DGLSGNBQHHRXLX-UHFFFAOYSA-N
Comment: Energy2
Num peaks: 6
43.02907452 9.870588881
44.0130901 26.20040045
61.0396392 33.65600239
68.99710569 2.864179997
86.02365479 4.40811004
87.00767038 5.222650821

Name: +ve in-silico MS/MS by CFM-ID for WUQYCKLQGXFLQJ-UHFFFAOYSA-N
ID: WUQYCKLQGXFLQJ-UHFFFAOYSA-N
Comment: Energy0
Num peaks: 7
58.02874017 3.18662204
85.0396392 6.073466334
86.02365479 5.570501405
103.0502039 32.99118113
116.0342195 4.665687777
129.0294684 6.651524488
147.0400331 22.20654221

Name: +ve in-silico MS/MS by CFM-ID for WUQYCKLQGXFLQJ-UHFFFAOYSA-N
ID: WUQYCKLQGXFLQJ-UHFFFAOYSA-N
Comment: Energy1
Num peaks: 13
44.0130901 2.680782167
58.02874017 11.04434954
60.04439023 4.95052784
68.0130901 2.565421964
70.02874017 5.997086058
72.04439023 13.72991803
85.0396392 4.368586773
86.02365479 6.444728979
103.0502039 6.170396316
114.0185694 4.606082656
116.0342195 10.25296635
129.0294684 3.90120123
147.0400331 3.449510925

Name: +ve in-silico MS/MS by CFM-ID for WUQYCKLQGXFLQJ-UHFFFAOYSA-N
ID: WUQYCKLQGXFLQJ-UHFFFAOYSA-N
Comment: Energy2
Num peaks: 12
29.99744004 3.583889786
32.0130901 2.995264998
40.01817548 5.271788634
42.03382555 4.602716063
44.0130901 2.587048589
44.99710569 7.818100563
58.02874017 16.20298553
60.04439023 2.308154913
70.02874017 3.73207092
72.04439023 3.735778685
85.0396392 24.88594255
103.0502039 4.185896137

Name: +ve in-silico MS/MS by CFM-ID for ZVSPAGCIVKACCT-UHFFFAOYSA-N
ID: ZVSPAGCIVKACCT-UHFFFAOYSA-N
Comment: Energy0
Num peaks: 9
29.99744004 4.398786161
73.02840582 4.530181599
75.01890376 3.447814621
86.02365479 2.897180321
88.03930485 10.51301937
101.0345538 3.962449983
111.0189038 3.861123184
129.0294684 20.87373661
147.0400331 26.28140695

Name: +ve in-silico MS/MS by CFM-ID for ZVSPAGCIVKACCT-UHFFFAOYSA-N
ID: ZVSPAGCIVKACCT-UHFFFAOYSA-N
Comment: Energy1
Num peaks: 15
29.99744004 2.010247582
32.0130901 2.781814017
55.01784114 4.133839041
57.00833907 2.352014341
60.00800472 2.714127493
70.02874017 2.333435679
71.01275576 3.610402765
73.02840582 7.906579083
75.01890376 6.903416273
87.01890376 4.374086987
88.03930485 8.677927083
101.0345538 5.324341392
111.0189038 8.446525475
129.0294684 13.86233319
147.0400331 4.827381412

Name: +ve in-silico MS/MS by CFM-ID for ZVSPAGCIVKACCT-UHFFFAOYSA-N
ID: ZVSPAGCIVKACCT-UHFFFAOYSA-N
Comment: Energy2
Num peaks: 14
27.02292652 19.03385926
29.03857658 5.060413849
29.99744004 3.508692122
42.03382555 10.90620159
44.04947561 2.707616575
53.00219107 2.024939554
55.01784114 10.7872963
57.00833907 3.951669989
60.00800472 2.273152401
70.02874017 1.896127693
71.01275576 4.871791682
73.02840582 7.353885712
75.01890376 3.009809588
88.03930485 3.051178921

Name: +ve in-silico MS/MS by CFM-ID for KXQMDAJAPOZKRO-UHFFFAOYSA-N
ID: KXQMDAJAPOZKRO-UHFFFAOYSA-N
Comment: Energy0
Num peaks: 6
101.0345538 6.88071503
112.0029193 5.672412503
116.0342195 2.72156623
129.0294684 16.58351935
130.013484 15.72664119
147.0400331 35.41817761

Name: +ve in-silico MS/MS by CFM-ID for KXQMDAJAPOZKRO-UHFFFAOYSA-N
ID: KXQMDAJAPOZKRO-UHFFFAOYSA-N
Comment: Energy1
Num peaks: 16
43.01784114 4.354616661
56.0130901 2.164402879
58.02874017 12.82202697
60.04439023 8.003864907
70.02874017 8.977621906
83.02398914 3.341595252
84.00800472 3.03349096
85.0396392 2.281967949
86.02365479 4.543713882
88.00291934 2.860921815
98.02365479 2.234203782
101.0345538 7.321931774
112.0029193 5.629585917
129.0294684 5.771835299
130.013484 5.790607271
147.0400331 2.373105437

Name: +ve in-silico MS/MS by CFM-ID for KXQMDAJAPOZKRO-UHFFFAOYSA-N
ID: KXQMDAJAPOZKRO-UHFFFAOYSA-N
Comment: Energy2
Num peaks: 12
40.01817548 6.334132103
41.00219107 5.864638628
42.03382555 5.392379848
43.01784114 3.809381611
56.0130901 16.48407519
58.02874017 16.85700353
70.02874017 3.71329717
83.02398914 3.574867473
85.0396392 6.041144349
86.02365479 4.79323572
102.0185694 4.663098827
129.0294684 2.998444993

Name: +ve in-silico MS/MS by CFM-ID for XCSQXCKDEVRTHN-UHFFFAOYSA-N
ID: XCSQXCKDEVRTHN-UHFFFAOYSA-N
Comment: Energy0
Num peaks: 6
65.03857658 0.8589155165
79.05422664 15.93227601
81.06987671 2.207886523
85.02840582 0.8236024856
107.0491413 36.62078661
125.0597059 39.51023755

Name: +ve in-silico MS/MS by CFM-ID for XCSQXCKDEVRTHN-UHFFFAOYSA-N
ID: XCSQXCKDEVRTHN-UHFFFAOYSA-N
Comment: Energy1
Num peaks: 6
39.02292652 2.809197919
53.03857658 3.206499125
79.05422664 29.90430094
81.06987671 4.770792974
107.0491413 33.86309986
125.0597059 12.29688024

Name: +ve in-silico MS/MS by CFM-ID for XCSQXCKDEVRTHN-UHFFFAOYSA-N
ID: XCSQXCKDEVRTHN-UHFFFAOYSA-N
Comment: Energy2
Num peaks: 9
39.02292652 14.76505649
41.03857658 3.998822687
49.00727645 4.90485914
51.02292652 14.41126022
53.03857658 21.82573364
63.02292652 4.439166525
65.03857658 4.123316556
79.05422664 9.821689892
107.0491413 2.773110165

Name: +ve in-silico MS/MS by CFM-ID for SJGBQPREDNWQKG-UHFFFAOYSA-N
ID: SJGBQPREDNWQKG-UHFFFAOYSA-N
Comment: Energy0
Num peaks: 6
105.0334912 42.25172339
111.0440559 3.816014168
119.0491413 2.23375983
121.0647913 2.1567661
137.0597059 1.868962083
165.0546206 33.62860532

Name: +ve in-silico MS/MS by CFM-ID for SJGBQPREDNWQKG-UHFFFAOYSA-N
ID: SJGBQPREDNWQKG-UHFFFAOYSA-N
Comment: Energy1
Num peaks: 13
53.00219107 4.966396374
53.03857658 1.996731978
55.01784114 12.33238243
57.0334912 5.749460752
67.01784114 3.3436578
69.0334912 3.482017093
79.01784114 2.062060212
105.0334912 30.46857476
117.0334912 2.478716526
119.0491413 2.026405484
121.0647913 2.221840572
137.0597059 2.488093536
165.0546206 7.406269899

Name: +ve in-silico MS/MS by CFM-ID for SJGBQPREDNWQKG-UHFFFAOYSA-N
ID: SJGBQPREDNWQKG-UHFFFAOYSA-N
Comment: Energy2
Num peaks: 18
25.00727645 2.794510887
27.02292652 5.200395875
39.02292652 9.890567094
41.00219107 1.347544388
49.00727645 4.672765335
51.02292652 3.489310262
53.00219107 7.015157128
53.03857658 2.480262205
55.01784114 8.90086125
57.0334912 4.723675497
63.02292652 2.398144612
65.03857658 1.720439383
67.01784114 1.375707189
75.02292652 1.501438149
77.00219107 4.903966227
77.03857658 1.51775637
79.01784114 11.4999518
81.0334912 4.700730645

Name: +ve in-silico MS/MS by CFM-ID for ZGCKWFIMFZUARH-UHFFFAOYSA-N
ID: ZGCKWFIMFZUARH-UHFFFAOYSA-N
Comment: Energy0
Num peaks: 6
75.02406939 1.357717874
85.02840582 1.391863414
87.04405588 1.709064422
127.0389705 3.234174086
129.0346341 12.77291108
147.0451988 66.72948967

Name: +ve in-silico MS/MS by CFM-ID for ZGCKWFIMFZUARH-UHFFFAOYSA-N
ID: ZGCKWFIMFZUARH-UHFFFAOYSA-N
Comment: Energy1
Num peaks: 11
71.01275576 1.609642256
73.00841932 1.881398614
73.02840582 1.920265896
75.02406939 1.733561048
101.0033339 1.417083076
103.018984 1.500253295
117.0346341 5.708740872
119.0502841 2.013262762
127.0389705 2.595811219
129.0346341 17.28702917
147.0451988 43.60894744

Name: +ve in-silico MS/MS by CFM-ID for ZGCKWFIMFZUARH-UHFFFAOYSA-N
ID: ZGCKWFIMFZUARH-UHFFFAOYSA-N
Comment: Energy2
Num peaks: 22
41.00219107 3.226741377
42.99785464 6.384890885
43.01784114 3.707647558
45.0135047 3.090489771
53.00219107 5.75998663
55.01784114 7.203641481
57.0135047 4.2293816
57.0334912 5.768220422
59.02915477 2.819824752
67.01784114 6.547285533
68.99710569 1.778214327
69.0334912 5.47675042
70.99276926 1.313761635
71.01275576 1.986849721
73.00841932 4.833540214
73.02840582 2.548450593
75.02406939 2.467155378
85.02840582 2.956097728
87.04405588 1.376854446
101.0397195 3.23798721
109.0284058 1.404613992
129.0346341 2.81710423

Name: +ve in-silico MS/MS by CFM-ID for QDTWOXPZDBASQY-UHFFFAOYSA-N
ID: QDTWOXPZDBASQY-UHFFFAOYSA-N
Comment: Energy0
Num peaks: 6
85.00841932 0.9007094481
115.018984 1.021774646
117.0346341 2.244508484
127.0389705 3.377194951
129.0346341 10.30976357
147.0451988 75.59594728

Name: +ve in-silico MS/MS by CFM-ID for QDTWOXPZDBASQY-UHFFFAOYSA-N
ID: QDTWOXPZDBASQY-UHFFFAOYSA-N
Comment: Energy1
Num peaks: 10
61.04480483 2.183589029
73.00841932 1.866292497
75.02406939 1.916086105
84.99202031 2.167472482
87.00767038 3.653746211
117.0346341 2.362342204
119.0502841 1.927347018
127.0389705 2.131995647
129.0346341 14.02960942
147.0451988 48.4330077

Name: +ve in-silico MS/MS by CFM-ID for QDTWOXPZDBASQY-UHFFFAOYSA-N
ID: QDTWOXPZDBASQY-UHFFFAOYSA-N
Comment: Energy2
Num peaks: 27
29.00219107 1.71456688
39.02292652 2.100852694
41.00219107 3.053534379
42.99785464 5.394438905
43.01784114 2.594421735
45.0135047 3.31388246
53.00219107 3.003595381
55.01784114 2.721186303
57.0334912 6.028376996
59.02915477 1.690738919
65.00219107 2.890049988
67.01784114 3.57510764
69.0135047 3.344721798
69.0334912 2.741044027
70.99276926 3.074103142
71.01275576 2.176201962
71.02915477 3.751125251
73.00841932 5.421748944
73.02840582 1.483784626
75.02406939 1.556342664
85.00841932 3.758449899
87.02406939 1.875859942
99.02406939 2.388831681
101.0397195 3.114427686
109.0284058 1.715005767
127.0389705 1.497994851
129.0346341 4.213331994

Name: +ve in-silico MS/MS by CFM-ID for XYQBPLCTBCENIB-UHFFFAOYSA-N
ID: XYQBPLCTBCENIB-UHFFFAOYSA-N
Comment: Energy0
Num peaks: 6
103.018984 0.7610160272
115.018984 0.9850805408
117.0346341 1.888602761
127.0389705 3.557746404
129.0346341 10.14620682
147.0451988 73.84584558

Name: +ve in-silico MS/MS by CFM-ID for XYQBPLCTBCENIB-UHFFFAOYSA-N
ID: XYQBPLCTBCENIB-UHFFFAOYSA-N
Comment: Energy1
Num peaks: 16
53.00219107 1.154041658
55.01784114 1.466324569
56.99710569 1.189052575
57.0334912 2.278442945
59.01275576 1.597946663
63.04405588 1.407463859
71.01275576 1.140487225
73.02840582 1.163285674
87.02406939 1.152925846
89.00333394 1.209436822
91.01898401 2.074444726
117.0346341 3.24045964
119.0502841 2.08753373
127.0389705 2.69827363
129.0346341 13.07318702
147.0451988 44.03870879

Name: +ve in-silico MS/MS by CFM-ID for XYQBPLCTBCENIB-UHFFFAOYSA-N
ID: XYQBPLCTBCENIB-UHFFFAOYSA-N
Comment: Energy2
Num peaks: 28
25.00727645 2.656504429
39.02292652 6.631556493
41.00219107 2.826117769
41.03857658 3.401243924
42.99785464 3.768003322
43.01784114 1.644458418
53.00219107 3.793732125
55.01784114 6.304738096
57.0135047 7.041678174
57.0334912 4.289523631
58.99276926 2.314922279
59.02915477 3.250225396
61.00841932 1.436007214
61.04480483 1.357142707
63.0604549 1.112291598
66.99785464 1.19125143
67.01784114 2.763470218
69.0135047 2.163776696
69.0334912 1.737076364
71.02915477 1.633069609
73.00841932 1.227997191
75.02406939 1.323328865
85.00841932 1.389282271
87.02406939 3.497857467
99.02406939 2.584084024
101.0397195 3.481808898
109.0284058 1.604662719
129.0346341 3.976706396

Name: +ve in-silico MS/MS by CFM-ID for WLWHBYXZYNRUBQ-UHFFFAOYSA-N
ID: WLWHBYXZYNRUBQ-UHFFFAOYSA-N
Comment: Energy0
Num peaks: 6
75.02406939 0.4267767857
85.00841932 0.5497263122
117.0346341 0.5708093626
127.0389705 3.670026501
129.0346341 12.43154075
147.0451988 78.31335906

Name: +ve in-silico MS/MS by CFM-ID for WLWHBYXZYNRUBQ-UHFFFAOYSA-N
ID: WLWHBYXZYNRUBQ-UHFFFAOYSA-N
Comment: Energy1
Num peaks: 6
59.01275576 1.709420912
117.0346341 2.03011244
119.0502841 1.693470427
127.0389705 3.056175659
129.0346341 17.04503262
147.0451988 56.54621756

Name: +ve in-silico MS/MS by CFM-ID for WLWHBYXZYNRUBQ-UHFFFAOYSA-N
ID: WLWHBYXZYNRUBQ-UHFFFAOYSA-N
Comment: Energy2
Num peaks: 23
41.00219107 3.573133306
42.99785464 4.076278279
43.01784114 6.258341089
45.0135047 1.88939395
53.00219107 3.568949702
55.01784114 7.854372572
57.0135047 2.414536422
57.0334912 2.972594522
59.02915477 2.813027617
65.00219107 1.672227801
68.99710569 1.557170336
71.01275576 3.387503173
73.00841932 3.904344802
73.02840582 2.599735649
75.02406939 4.430586099
83.01275576 2.023790403
85.00841932 3.649824269
85.02840582 1.997868946
87.02406939 1.920332322
109.0284058 4.486196075
111.0240694 5.211694561
127.0389705 1.6240108
129.0346341 6.631783615

Name: +ve in-silico MS/MS by CFM-ID for OUKBOQKOQCONJK-UHFFFAOYSA-N
ID: OUKBOQKOQCONJK-UHFFFAOYSA-N
Comment: Energy0
Num peaks: 6
85.00841932 0.5778638603
103.018984 0.7031040995
117.0346341 0.5264088754
127.0389705 2.519532044
129.0346341 15.97100095
147.0451988 74.86891577

Name: +ve in-silico MS/MS by CFM-ID for OUKBOQKOQCONJK-UHFFFAOYSA-N
ID: OUKBOQKOQCONJK-UHFFFAOYSA-N
Comment: Energy1
Num peaks: 6
59.01275576 1.696776369
117.0346341 2.476475247
119.0502841 1.237067012
127.0389705 3.667884475
129.0346341 18.55882312
147.0451988 56.84826874

Name: +ve in-silico MS/MS by CFM-ID for OUKBOQKOQCONJK-UHFFFAOYSA-N
ID: OUKBOQKOQCONJK-UHFFFAOYSA-N
Comment: Energy2
Num peaks: 25
25.00727645 2.322485726
27.02292652 1.601674014
39.02292652 5.396486332
41.00219107 5.56469526
41.03857658 5.171572614
43.01784114 2.125961934
53.00219107 2.656578704
55.01784114 7.930175334
57.0334912 3.22412012
59.01275576 1.280956438
61.00841932 2.648071015
65.00219107 2.478075863
67.01784114 4.685044002
69.0334912 3.078042532
71.01275576 1.795346875
73.00841932 2.253820135
75.02406939 1.636427756
85.00841932 2.830267861
85.02840582 1.739082606
99.02406939 1.940838794
101.0397195 2.183656625
103.018984 1.532388351
109.0284058 5.387965298
127.0389705 1.926275225
129.0346341 7.163453627

Name: +ve in-silico MS/MS by CFM-ID for TVWUWTZLQRMAKS-UHFFFAOYSA-N
ID: TVWUWTZLQRMAKS-UHFFFAOYSA-N
Comment: Energy0
Num peaks: 6
56.99710569 13.16242497
91.05422664 27.98916554
93.06987671 1.512454165
109.0647913 5.902924296
147.0440559 1.402148714
165.0546206 43.68109756

Name: +ve in-silico MS/MS by CFM-ID for TVWUWTZLQRMAKS-UHFFFAOYSA-N
ID: TVWUWTZLQRMAKS-UHFFFAOYSA-N
Comment: Energy1
Num peaks: 6
29.00219107 2.07382492
56.99710569 15.35500616
65.03857658 0.8612294343
91.05422664 57.15995488
109.0647913 7.422111305
165.0546206 9.28841331

Name: +ve in-silico MS/MS by CFM-ID for TVWUWTZLQRMAKS-UHFFFAOYSA-N
ID: TVWUWTZLQRMAKS-UHFFFAOYSA-N
Comment: Energy2
Num peaks: 10
29.00219107 3.66615803
49.00727645 3.294193758
51.02292652 3.280015511
56.99710569 13.08465941
63.02292652 5.021775019
65.03857658 6.071515995
75.02292652 3.395637723
91.05422664 36.70132226
93.06987671 3.472475196
109.0647913 2.803186286

Name: +ve in-silico MS/MS by CFM-ID for VOUQDDAFSYBEKB-UHFFFAOYSA-N
ID: VOUQDDAFSYBEKB-UHFFFAOYSA-N
Comment: Energy0
Num peaks: 6
51.02292652 3.822493574
53.03857658 2.245218889
55.05422664 1.222374352
95.04914126 1.586438034
107.0491413 18.10789672
125.0597059 63.3973713

Name: +ve in-silico MS/MS by CFM-ID for VOUQDDAFSYBEKB-UHFFFAOYSA-N
ID: VOUQDDAFSYBEKB-UHFFFAOYSA-N
Comment: Energy1
Num peaks: 13
39.02292652 3.302899856
41.03857658 3.614016453
43.05422664 4.788480982
51.02292652 2.512681295
53.03857658 8.182232966
55.01784114 2.686616406
55.05422664 2.973774487
57.06987671 2.397343192
83.01275576 2.478486318
95.04914126 2.51856481
97.06479133 4.260876778
107.0491413 14.95424009
125.0597059 25.46095161

Name: +ve in-silico MS/MS by CFM-ID for VOUQDDAFSYBEKB-UHFFFAOYSA-N
ID: VOUQDDAFSYBEKB-UHFFFAOYSA-N
Comment: Energy2
Num peaks: 17
25.00727645 1.763544481
27.02292652 1.643639779
39.02292652 6.016942392
41.00219107 3.949676383
41.03857658 5.477107956
43.05422664 5.836767004
51.02292652 23.00194796
53.00219107 2.15565876
53.03857658 8.645356504
55.01784114 2.346201284
55.05422664 6.169033798
57.06987671 3.112821008
65.00219107 2.286814388
67.01784114 2.621982147
79.01784114 1.865496309
79.05422664 1.820513486
81.0334912 1.802244928

Name: +ve in-silico MS/MS by CFM-ID for YEULDYQJBVKLKK-UHFFFAOYSA-N
ID: YEULDYQJBVKLKK-UHFFFAOYSA-N
Comment: Energy0
Num peaks: 8
61.0396392 22.72787033
68.99710569 3.603154074
86.02365479 5.835314902
87.00767038 8.465839826
104.0342195 7.632773838
129.0294684 14.32261878
130.013484 3.810244881
147.0400331 17.02041044

Name: +ve in-silico MS/MS by CFM-ID for YEULDYQJBVKLKK-UHFFFAOYSA-N
ID: YEULDYQJBVKLKK-UHFFFAOYSA-N
Comment: Energy1
Num peaks: 7
44.0130901 6.822826993
61.0396392 40.15248901
86.02365479 9.658937422
87.00767038 12.00556234
104.0342195 7.372215241
129.0294684 3.175886406
130.013484 2.869590904

Name: +ve in-silico MS/MS by CFM-ID for YEULDYQJBVKLKK-UHFFFAOYSA-N
ID: YEULDYQJBVKLKK-UHFFFAOYSA-N
Comment: Energy2
Num peaks: 8
41.00219107 13.10740553
43.02907452 6.692028613
44.0130901 16.06494247
59.01275576 5.730013876
61.0396392 22.02387751
68.99710569 7.6875853
86.02365479 5.167580217
87.00767038 5.812683653

Name: +ve in-silico MS/MS by CFM-ID for DQAUIVZQWXOKSZ-UHFFFAOYSA-N
ID: DQAUIVZQWXOKSZ-UHFFFAOYSA-N
Comment: Energy0
Num peaks: 8
71.02398914 4.431835127
73.0396392 8.497173334
75.05528926 2.995965931
86.02365479 5.865397173
104.0342195 23.70145682
129.0294684 11.75037248
130.013484 5.286597397
147.0400331 19.90438417

Name: +ve in-silico MS/MS by CFM-ID for DQAUIVZQWXOKSZ-UHFFFAOYSA-N
ID: DQAUIVZQWXOKSZ-UHFFFAOYSA-N
Comment: Energy1
Num peaks: 11
28.01817548 3.519110115
56.0130901 6.984122743
58.02874017 4.084523833
71.02398914 7.044056377
73.0396392 5.060266736
86.02365479 10.82202548
87.00767038 10.18885058
104.0342195 17.09595632
129.0294684 6.511541132
130.013484 5.332136492
147.0400331 3.360757025

Name: +ve in-silico MS/MS by CFM-ID for DQAUIVZQWXOKSZ-UHFFFAOYSA-N
ID: DQAUIVZQWXOKSZ-UHFFFAOYSA-N
Comment: Energy2
Num peaks: 8
41.00219107 4.388399647
44.0130901 20.52427053
53.01342445 5.457084867
55.02907452 4.431389968
56.0130901 16.81321114
57.04472458 4.248671213
71.02398914 16.88461328
73.0396392 10.22290534

Name: +ve in-silico MS/MS by CFM-ID for COXKEPHOSSNTCD-UHFFFAOYSA-N
ID: COXKEPHOSSNTCD-UHFFFAOYSA-N
Comment: Energy0
Num peaks: 6
71.01275576 6.380793917
84.00800472 1.994212865
86.02365479 21.44520634
104.0342195 18.99770189
129.0294684 27.51015269
147.0400331 10.07172365

Name: +ve in-silico MS/MS by CFM-ID for COXKEPHOSSNTCD-UHFFFAOYSA-N
ID: COXKEPHOSSNTCD-UHFFFAOYSA-N
Comment: Energy1
Num peaks: 9
53.00219107 8.56228197
58.02874017 4.219183561
71.01275576 16.38794624
77.03455382 3.478520167
86.02365479 20.09634113
101.0345538 4.59349671
104.0342195 10.09207048
129.0294684 9.874777904
147.0400331 4.165534812

Name: +ve in-silico MS/MS by CFM-ID for COXKEPHOSSNTCD-UHFFFAOYSA-N
ID: COXKEPHOSSNTCD-UHFFFAOYSA-N
Comment: Energy2
Num peaks: 8
25.00727645 28.68791099
27.02292652 7.755036728
53.00219107 7.45681075
56.0130901 6.445912202
58.02874017 6.529014104
60.00800472 2.879698028
71.01275576 15.00374365
86.02365479 7.794891283

Name: +ve in-silico MS/MS by CFM-ID for YDBLPZUVWLPNPS-UHFFFAOYSA-N
ID: YDBLPZUVWLPNPS-UHFFFAOYSA-N
Comment: Energy0
Num peaks: 6
58.02874017 4.420386542
73.0396392 11.98889973
75.05528926 2.301117368
90.01856941 11.36488692
101.0345538 7.435382374
147.0400331 49.28877947

Name: +ve in-silico MS/MS by CFM-ID for YDBLPZUVWLPNPS-UHFFFAOYSA-N
ID: YDBLPZUVWLPNPS-UHFFFAOYSA-N
Comment: Energy1
Num peaks: 7
43.02907452 3.526034945
72.00800472 3.797586636
72.99202031 11.02003211
73.0396392 45.48350495
75.05528926 3.932623473
90.01856941 9.188672689
147.0400331 4.56900016

Name: +ve in-silico MS/MS by CFM-ID for YDBLPZUVWLPNPS-UHFFFAOYSA-N
ID: YDBLPZUVWLPNPS-UHFFFAOYSA-N
Comment: Energy2
Num peaks: 9
28.01817548 4.132538642
43.02907452 8.505241372
44.99710569 3.880537869
45.04472458 2.277227415
56.0130901 10.81200704
58.02874017 14.29859218
72.00800472 11.45041744
73.0396392 19.85590155
90.01856941 4.789129125

Name: +ve in-silico MS/MS by CFM-ID for KHPYTSJFCVOQLB-UHFFFAOYSA-N
ID: KHPYTSJFCVOQLB-UHFFFAOYSA-N
Comment: Energy0
Num peaks: 6
44.0130901 1.810174434
101.0345538 2.03141371
104.0342195 27.95218575
129.0294684 2.908185208
130.013484 1.635692451
147.0400331 54.32353008

Name: +ve in-silico MS/MS by CFM-ID for KHPYTSJFCVOQLB-UHFFFAOYSA-N
ID: KHPYTSJFCVOQLB-UHFFFAOYSA-N
Comment: Energy1
Num peaks: 6
72.00800472 7.833669267
86.02365479 6.522114537
104.0342195 46.67396439
129.0294684 6.100048401
130.013484 3.735385987
147.0400331 9.519723504

Name: +ve in-silico MS/MS by CFM-ID for KHPYTSJFCVOQLB-UHFFFAOYSA-N
ID: KHPYTSJFCVOQLB-UHFFFAOYSA-N
Comment: Energy2
Num peaks: 11
26.00252542 4.196631873
44.0130901 18.2304054
44.99710569 9.649488829
56.0130901 12.81107995
58.02874017 4.930047432
71.02398914 4.5707222
72.00800472 9.869627026
83.02398914 2.947492307
86.02365479 4.814941132
101.0345538 3.681427974
104.0342195 4.416863781

Name: +ve in-silico MS/MS by CFM-ID for QNLSLYKWBHYEHK-UHFFFAOYSA-N
ID: QNLSLYKWBHYEHK-UHFFFAOYSA-N
Comment: Energy0
Num peaks: 6
105.0334912 7.467149102
117.0334912 1.804387846
119.0491413 15.3106651
129.0334912 6.711705409
147.0440559 27.41047207
165.0546206 34.37831478

Name: +ve in-silico MS/MS by CFM-ID for QNLSLYKWBHYEHK-UHFFFAOYSA-N
ID: QNLSLYKWBHYEHK-UHFFFAOYSA-N
Comment: Energy1
Num peaks: 6
105.0334912 9.798632125
119.0491413 40.13217613
121.0647913 3.496942515
129.0334912 5.759938894
147.0440559 13.25621123
165.0546206 8.030075272

Name: +ve in-silico MS/MS by CFM-ID for QNLSLYKWBHYEHK-UHFFFAOYSA-N
ID: QNLSLYKWBHYEHK-UHFFFAOYSA-N
Comment: Energy2
Num peaks: 20
25.00727645 1.166942936
39.02292652 1.8657217
49.00727645 6.226702381
51.02292652 4.55157416
63.02292652 10.17587399
65.03857658 2.199411465
75.02292652 3.298921212
77.03857658 7.779706138
79.01784114 1.354926779
89.00219107 1.799226769
91.01784114 1.176703604
91.05422664 7.326432691
93.0334912 1.209424454
103.0542266 6.042962915
105.0334912 9.205129891
117.0334912 3.978393384
119.0127558 1.555989241
119.0491413 6.670437544
129.0334912 1.910211659
147.0440559 1.596198812

Name: +ve in-silico MS/MS by CFM-ID for WJGRMFNQMLNYBL-UHFFFAOYSA-N
ID: WJGRMFNQMLNYBL-UHFFFAOYSA-N
Comment: Energy0
Num peaks: 6
19.01784114 3.106229308
87.00767038 7.756303735
105.0182351 19.03356843
119.0451185 5.346359275
147.0400331 8.814584949
165.0505978 41.47106621

Name: +ve in-silico MS/MS by CFM-ID for WJGRMFNQMLNYBL-UHFFFAOYSA-N
ID: WJGRMFNQMLNYBL-UHFFFAOYSA-N
Comment: Energy1
Num peaks: 9
59.01275576 17.52662127
61.02840582 4.213745355
61.0396392 6.063368123
87.00767038 12.60930491
103.002585 3.274488642
105.0182351 24.97610643
107.0338851 3.370203423
134.0447842 4.511841884
165.0505978 3.642200809

Name: +ve in-silico MS/MS by CFM-ID for WJGRMFNQMLNYBL-UHFFFAOYSA-N
ID: WJGRMFNQMLNYBL-UHFFFAOYSA-N
Comment: Energy2
Num peaks: 13
15.02292652 2.753270272
19.01784114 2.415830116
29.99744004 2.576724953
59.01275576 13.59788676
61.02840582 4.707768389
87.00767038 5.637136651
88.03930485 14.18522409
89.02332044 2.356279143
90.05495492 2.736909613
105.0182351 13.41838112
107.0338851 4.064202938
116.0342195 3.227143447
134.0447842 8.581129569

Name: +ve in-silico MS/MS by CFM-ID for FXVPDKOFJMCTEH-UHFFFAOYSA-N
ID: FXVPDKOFJMCTEH-UHFFFAOYSA-N
Comment: Energy0
Num peaks: 6
39.02292652 0.1251483223
68.99710569 0.2431214982
101.0385766 7.775380351
103.0542266 0.6612667407
129.0334912 66.21234904
147.0440559 23.93191358

Name: +ve in-silico MS/MS by CFM-ID for FXVPDKOFJMCTEH-UHFFFAOYSA-N
ID: FXVPDKOFJMCTEH-UHFFFAOYSA-N
Comment: Energy1
Num peaks: 6
68.99710569 1.069655302
75.02292652 0.4393116591
101.0385766 33.52291979
103.0542266 2.660413779
129.0334912 43.80777201
147.0440559 14.13619494

Name: +ve in-silico MS/MS by CFM-ID for FXVPDKOFJMCTEH-UHFFFAOYSA-N
ID: FXVPDKOFJMCTEH-UHFFFAOYSA-N
Comment: Energy2
Num peaks: 8
25.00727645 4.08207857
49.00727645 4.495593085
51.02292652 3.61567379
73.00727645 2.274360089
75.02292652 6.934351995
101.0385766 45.33415186
103.0542266 4.504386057
129.0334912 10.77342163

Name: +ve in-silico MS/MS by CFM-ID for JPHHEVGGPOMSQJ-UHFFFAOYSA-N
ID: JPHHEVGGPOMSQJ-UHFFFAOYSA-N
Comment: Energy0
Num peaks: 6
95.01275576 2.088374438
97.02840582 1.777789803
111.0440559 6.7080711
119.0491413 3.354085527
121.0647913 3.401185279
165.0546206 70.28026725

Name: +ve in-silico MS/MS by CFM-ID for JPHHEVGGPOMSQJ-UHFFFAOYSA-N
ID: JPHHEVGGPOMSQJ-UHFFFAOYSA-N
Comment: Energy1
Num peaks: 14
49.00727645 2.822546255
51.02292652 3.068597679
57.0334912 1.715013976
67.01784114 7.30441878
69.0334912 7.6598356
95.04914126 3.650661465
107.0127558 2.188690904
111.0440559 2.940421478
117.0334912 5.782696976
119.0491413 3.958549858
121.0647913 4.85339214
123.0440559 2.012452987
137.0597059 6.49914201
165.0546206 26.25778741

Name: +ve in-silico MS/MS by CFM-ID for JPHHEVGGPOMSQJ-UHFFFAOYSA-N
ID: JPHHEVGGPOMSQJ-UHFFFAOYSA-N
Comment: Energy2
Num peaks: 21
25.00727645 2.529741184
39.02292652 6.510189728
41.00219107 2.110135091
41.03857658 1.994089573
49.00727645 14.00056704
51.02292652 12.25642761
53.00219107 3.597358462
53.03857658 5.143027888
55.01784114 2.111281155
63.02292652 4.46145114
65.00219107 4.970454377
67.01784114 3.377876541
69.0334912 2.15968496
77.03857658 1.358630697
81.0334912 2.410258864
95.01275576 3.781925266
95.04914126 1.392530085
97.02840582 1.599502394
107.0127558 1.849587524
111.0440559 1.743887455
121.0284058 1.631290634

Name: +ve in-silico MS/MS by CFM-ID for DDTOOANXAAWWQJ-UHFFFAOYSA-N
ID: DDTOOANXAAWWQJ-UHFFFAOYSA-N
Comment: Energy0
Num peaks: 6
79.05422664 1.735766074
101.0385766 1.818031766
119.0491413 12.750987
121.0647913 4.251955742
147.0440559 23.02491532
165.0546206 49.30761059

Name: +ve in-silico MS/MS by CFM-ID for DDTOOANXAAWWQJ-UHFFFAOYSA-N
ID: DDTOOANXAAWWQJ-UHFFFAOYSA-N
Comment: Energy1
Num peaks: 6
79.05422664 8.094645628
101.0385766 5.832125304
119.0491413 19.35220767
121.0647913 7.795815098
147.0440559 24.76593192
165.0546206 15.48060613

Name: +ve in-silico MS/MS by CFM-ID for DDTOOANXAAWWQJ-UHFFFAOYSA-N
ID: DDTOOANXAAWWQJ-UHFFFAOYSA-N
Comment: Energy2
Num peaks: 19
41.00219107 2.07803053
49.00727645 3.882917624
51.02292652 1.700106273
53.00219107 1.413710484
53.03857658 1.565566721
63.02292652 2.071781284
79.05422664 6.373645364
91.05422664 8.024608032
93.0334912 1.403657889
101.0385766 6.265233108
103.0542266 14.93013076
105.0334912 2.779523512
117.0334912 4.197867783
119.0127558 1.454569878
119.0491413 6.954588339
121.0284058 2.646158694
121.0647913 2.551604802
147.0440559 9.22936761
165.0546206 1.349283868

Name: +ve in-silico MS/MS by CFM-ID for JSWDOTNOMWCDJW-UHFFFAOYSA-N
ID: JSWDOTNOMWCDJW-UHFFFAOYSA-N
Comment: Energy0
Num peaks: 6
121.0284058 7.874879011
123.0440559 4.024548515
135.0440559 4.896926375
137.0597059 2.590604618
147.0440559 18.10308381
165.0546206 51.58376752

Name: +ve in-silico MS/MS by CFM-ID for JSWDOTNOMWCDJW-UHFFFAOYSA-N
ID: JSWDOTNOMWCDJW-UHFFFAOYSA-N
Comment: Energy1
Num peaks: 11
41.00219107 3.231163802
55.01784114 7.683529219
111.0440559 3.330696566
119.0491413 1.7173724
121.0284058 9.579947095
123.0440559 3.706979147
129.0334912 2.141924642
135.0440559 5.010708528
137.0597059 4.620292722
147.0440559 16.53306241
165.0546206 23.31927131

Name: +ve in-silico MS/MS by CFM-ID for JSWDOTNOMWCDJW-UHFFFAOYSA-N
ID: JSWDOTNOMWCDJW-UHFFFAOYSA-N
Comment: Energy2
Num peaks: 25
25.00727645 3.746812204
39.02292652 2.280388547
41.00219107 3.611268214
43.01784114 2.689069635
49.00727645 2.704145702
51.02292652 2.703186259
53.00219107 3.912219415
53.03857658 2.13141907
55.01784114 4.961161421
67.01784114 2.621455812
69.0334912 1.928559583
77.00219107 2.770648555
79.01784114 2.986678042
89.00219107 1.612226768
93.0334912 4.037711864
95.04914126 1.877653104
105.0334912 7.234357105
107.0491413 2.53920362
117.0334912 4.294141832
119.0491413 4.066136182
121.0284058 7.324731242
123.0440559 3.258136428
133.0284058 1.500733531
135.0440559 2.496929252
147.0440559 2.022792185

Name: +ve in-silico MS/MS by CFM-ID for SNGARVZXPNQWEY-UHFFFAOYSA-N
ID: SNGARVZXPNQWEY-UHFFFAOYSA-N
Comment: Energy0
Num peaks: 6
63.02292652 0.1857295187
65.03857658 0.2102099953
79.05422664 2.801194462
107.0491413 44.83154719
109.0284058 0.1867507515
125.0597059 50.94179054

Name: +ve in-silico MS/MS by CFM-ID for SNGARVZXPNQWEY-UHFFFAOYSA-N
ID: SNGARVZXPNQWEY-UHFFFAOYSA-N
Comment: Energy1
Num peaks: 6
51.02292652 1.401220334
63.02292652 0.9706877542
79.05422664 8.285482261
81.06987671 3.872472487
107.0491413 57.75988574
125.0597059 22.56879862

Name: +ve in-silico MS/MS by CFM-ID for SNGARVZXPNQWEY-UHFFFAOYSA-N
ID: SNGARVZXPNQWEY-UHFFFAOYSA-N
Comment: Energy2
Num peaks: 7
49.00727645 11.80597275
51.02292652 15.16752049
53.03857658 4.566923904
63.02292652 12.13512935
65.03857658 9.688478209
79.05422664 11.61093242
107.0491413 17.61065395

Name: +ve in-silico MS/MS by CFM-ID for HGXBHXAATNXFSJ-UHFFFAOYSA-N
ID: HGXBHXAATNXFSJ-UHFFFAOYSA-N
Comment: Energy0
Num peaks: 6
69.0334912 2.105821089
71.04914126 2.474117148
83.04914126 2.170678226
97.06479133 3.565706152
107.0491413 12.24411819
125.0597059 67.50473192

Name: +ve in-silico MS/MS by CFM-ID for HGXBHXAATNXFSJ-UHFFFAOYSA-N
ID: HGXBHXAATNXFSJ-UHFFFAOYSA-N
Comment: Energy1
Num peaks: 11
41.03857658 2.756677405
55.01784114 3.164680623
67.01784114 5.032835455
69.0334912 8.808419461
71.04914126 6.788068547
83.04914126 3.575026875
93.0334912 2.081215577
95.04914126 2.589071337
97.06479133 12.51604623
107.0491413 9.180705687
125.0597059 24.53353019

Name: +ve in-silico MS/MS by CFM-ID for HGXBHXAATNXFSJ-UHFFFAOYSA-N
ID: HGXBHXAATNXFSJ-UHFFFAOYSA-N
Comment: Energy2
Num peaks: 18
25.00727645 2.780930692
39.02292652 10.09019438
41.03857658 15.09922511
43.05422664 2.683088905
49.00727645 4.527446727
51.02292652 2.311289485
53.00219107 3.814678686
53.03857658 4.486793566
55.01784114 6.301206452
55.05422664 3.105678843
63.02292652 2.975648286
65.00219107 3.137151937
65.03857658 3.426533305
67.01784114 2.324174838
69.0334912 4.84817928
71.04914126 3.044157209
79.05422664 2.681319093
81.0334912 3.663143828

Name: +ve in-silico MS/MS by CFM-ID for QTEGTJYZSVZXNV-UHFFFAOYSA-N
ID: QTEGTJYZSVZXNV-UHFFFAOYSA-N
Comment: Energy0
Num peaks: 6
93.0334912 1.129049987
105.0334912 6.953291411
119.0491413 6.241391144
129.0334912 8.5802902
147.0440559 46.21234698
165.0546206 19.51547177

Name: +ve in-silico MS/MS by CFM-ID for QTEGTJYZSVZXNV-UHFFFAOYSA-N
ID: QTEGTJYZSVZXNV-UHFFFAOYSA-N
Comment: Energy1
Num peaks: 15
39.02292652 1.604547105
51.02292652 1.381218966
53.00219107 1.383199693
65.00219107 1.524088828
67.01784114 2.750775024
71.01275576 1.656245486
79.01784114 2.233983172
93.0334912 2.127285033
101.0385766 2.372491184
105.0334912 14.80001984
119.0491413 15.33464305
121.0647913 1.527110278
129.0334912 7.62523351
147.0440559 17.67103561
165.0546206 7.14226109

Name: +ve in-silico MS/MS by CFM-ID for QTEGTJYZSVZXNV-UHFFFAOYSA-N
ID: QTEGTJYZSVZXNV-UHFFFAOYSA-N
Comment: Energy2
Num peaks: 17
25.00727645 2.869121531
39.02292652 10.98825627
41.00219107 1.724090511
49.00727645 15.67163976
51.02292652 10.06102791
53.03857658 1.750885585
55.01784114 1.305342182
63.02292652 4.060525575
65.00219107 3.156488009
67.01784114 5.465230339
77.00219107 1.500417756
77.03857658 2.119100742
79.01784114 4.944747941
92.99710569 4.111322085
93.0334912 2.353941713
105.0334912 7.299480468
119.0491413 1.489816459

Name: +ve in-silico MS/MS by CFM-ID for JLNPQOXOEFUGFQ-UHFFFAOYSA-N
ID: JLNPQOXOEFUGFQ-UHFFFAOYSA-N
Comment: Energy0
Num peaks: 6
53.00219107 2.360924504
55.01784114 1.020899421
119.0491413 7.191309276
129.0334912 1.460083363
147.0440559 59.59553711
165.0546206 22.86756908

Name: +ve in-silico MS/MS by CFM-ID for JLNPQOXOEFUGFQ-UHFFFAOYSA-N
ID: JLNPQOXOEFUGFQ-UHFFFAOYSA-N
Comment: Energy1
Num peaks: 9
53.00219107 3.351532318
93.0334912 4.951368011
95.04914126 2.495190936
101.0385766 3.075425378
119.0491413 20.95496746
121.0647913 1.883519338
129.0334912 4.954774471
147.0440559 28.51300486
165.0546206 10.23685314

Name: +ve in-silico MS/MS by CFM-ID for JLNPQOXOEFUGFQ-UHFFFAOYSA-N
ID: JLNPQOXOEFUGFQ-UHFFFAOYSA-N
Comment: Energy2
Num peaks: 11
25.00727645 6.21863877
39.02292652 6.391741419
41.03857658 5.872243796
49.00727645 13.56896731
51.02292652 19.85007816
53.00219107 3.961041526
53.03857658 7.019433047
55.01784114 3.254480713
93.0334912 5.952561654
117.0334912 1.985107053
119.0491413 5.928207517

Name: +ve in-silico MS/MS by CFM-ID for MTKVZYGBNODAFB-UHFFFAOYSA-N
ID: MTKVZYGBNODAFB-UHFFFAOYSA-N
Comment: Energy0
Num peaks: 6
55.01784114 1.267832883
105.0334912 6.938884392
119.0491413 6.250557703
129.0334912 8.424770939
147.0440559 45.73193822
165.0546206 19.5534096

Name: +ve in-silico MS/MS by CFM-ID for MTKVZYGBNODAFB-UHFFFAOYSA-N
ID: MTKVZYGBNODAFB-UHFFFAOYSA-N
Comment: Energy1
Num peaks: 15
39.02292652 1.985405632
51.02292652 1.362217612
53.00219107 3.126888905
65.00219107 1.179145388
67.01784114 2.041584891
68.99710569 1.241798457
71.01275576 3.283879211
79.01784114 1.534865145
101.0385766 2.368164867
105.0334912 14.36785768
119.0491413 15.12459711
121.0647913 1.501692989
129.0334912 7.318492028
147.0440559 16.98469614
165.0546206 6.882487966

Name: +ve in-silico MS/MS by CFM-ID for MTKVZYGBNODAFB-UHFFFAOYSA-N
ID: MTKVZYGBNODAFB-UHFFFAOYSA-N
Comment: Energy2
Num peaks: 17
25.00727645 6.043605031
39.02292652 12.67337788
41.03857658 3.146276237
49.00727645 11.34133243
51.02292652 8.371015915
53.03857658 1.605048334
55.01784114 1.820740777
63.02292652 9.405701154
65.00219107 2.846611866
67.01784114 4.231483347
68.99710569 1.651596262
71.01275576 1.540608277
77.03857658 2.040478289
79.01784114 3.592996518
83.01275576 1.502044606
92.99710569 3.64950157
105.0334912 4.807917176

Name: +ve in-silico MS/MS by CFM-ID for WFVZVVZAGIFLBQ-UHFFFAOYSA-N
ID: WFVZVVZAGIFLBQ-UHFFFAOYSA-N
Comment: Energy0
Num peaks: 6
81.0334912 1.174346667
83.04914126 1.993706209
97.06479133 1.376707631
99.04405588 0.676117007
107.0491413 3.785132213
125.0597059 86.21807277

Name: +ve in-silico MS/MS by CFM-ID for WFVZVVZAGIFLBQ-UHFFFAOYSA-N
ID: WFVZVVZAGIFLBQ-UHFFFAOYSA-N
Comment: Energy1
Num peaks: 6
53.00219107 2.474958271
55.01784114 2.444560164
57.0334912 1.644595339
67.01784114 1.630917356
107.0491413 18.29037797
125.0597059 62.5923534

Name: +ve in-silico MS/MS by CFM-ID for WFVZVVZAGIFLBQ-UHFFFAOYSA-N
ID: WFVZVVZAGIFLBQ-UHFFFAOYSA-N
Comment: Energy2
Num peaks: 16
25.00727645 4.213347102
39.02292652 4.020816132
41.00219107 3.680855238
49.00727645 8.549615424
51.02292652 6.959669709
53.00219107 3.632898502
53.03857658 3.736965189
55.01784114 4.866639249
55.05422664 4.428088376
57.0334912 3.339403728
67.01784114 10.09425621
69.0334912 5.104891335
71.04914126 4.183880083
81.0334912 7.316486975
83.04914126 5.158375773
107.0491413 3.456535484

Name: +ve in-silico MS/MS by CFM-ID for DXDCCWLMWXMJKF-UHFFFAOYSA-N
ID: DXDCCWLMWXMJKF-UHFFFAOYSA-N
Comment: Energy0
Num peaks: 6
65.03857658 0.4556767855
97.02840582 0.3446685647
99.04405588 0.8408233746
107.0491413 4.946064361
109.0284058 0.3947544902
125.0597059 91.10491145

Name: +ve in-silico MS/MS by CFM-ID for DXDCCWLMWXMJKF-UHFFFAOYSA-N
ID: DXDCCWLMWXMJKF-UHFFFAOYSA-N
Comment: Energy1
Num peaks: 6
39.02292652 2.821595791
41.03857658 2.860275792
65.03857658 1.942422064
85.02840582 1.843298191
107.0491413 15.70816903
125.0597059 63.40672501

Name: +ve in-silico MS/MS by CFM-ID for DXDCCWLMWXMJKF-UHFFFAOYSA-N
ID: DXDCCWLMWXMJKF-UHFFFAOYSA-N
Comment: Energy2
Num peaks: 8
25.00727645 4.993685741
39.02292652 12.64457495
49.00727645 7.992605863
51.02292652 17.65936281
53.03857658 8.175783843
55.05422664 10.83157409
65.03857658 13.06218905
67.05422664 5.387432878

Name: +ve in-silico MS/MS by CFM-ID for JAPQCBBDGLKBRG-UHFFFAOYSA-N
ID: JAPQCBBDGLKBRG-UHFFFAOYSA-N
Comment: Energy0
Num peaks: 6
79.01784114 0.7257632707
81.0334912 1.502690129
95.04914126 3.163667514
97.06479133 0.8563944397
107.0491413 49.77366521
125.0597059 37.92008102

Name: +ve in-silico MS/MS by CFM-ID for JAPQCBBDGLKBRG-UHFFFAOYSA-N
ID: JAPQCBBDGLKBRG-UHFFFAOYSA-N
Comment: Energy1
Num peaks: 10
49.00727645 1.765715893
51.02292652 4.15322271
65.00219107 3.26940394
79.01784114 2.770197361
79.05422664 2.026244451
81.0334912 2.526418575
95.04914126 5.081298501
97.06479133 1.88356112
107.0491413 38.63121932
125.0597059 19.34220941

Name: +ve in-silico MS/MS by CFM-ID for JAPQCBBDGLKBRG-UHFFFAOYSA-N
ID: JAPQCBBDGLKBRG-UHFFFAOYSA-N
Comment: Energy2
Num peaks: 16
25.00727645 2.676048024
39.02292652 4.06776402
49.00727645 5.894988319
51.02292652 10.72018505
53.03857658 6.827893183
63.02292652 4.072979791
65.00219107 2.012528348
65.03857658 12.08527458
67.01784114 3.285078749
75.02292652 2.687726758
77.03857658 3.325416385
79.01784114 4.548226545
79.05422664 6.239274786
81.0334912 4.503557116
95.04914126 3.035306345
107.0491413 4.762513136

Name: +ve in-silico MS/MS by CFM-ID for YQDZTKHWEFSEIU-UHFFFAOYSA-N
ID: YQDZTKHWEFSEIU-UHFFFAOYSA-N
Comment: Energy0
Num peaks: 7
44.99710569 5.702280426
73.02840582 3.066391534
75.01890376 3.169841177
101.0345538 26.29455253
103.0502039 5.011339199
129.0294684 14.56920588
147.0400331 22.39606446

Name: +ve in-silico MS/MS by CFM-ID for YQDZTKHWEFSEIU-UHFFFAOYSA-N
ID: YQDZTKHWEFSEIU-UHFFFAOYSA-N
Comment: Energy1
Num peaks: 12
55.02907452 12.27129722
57.04472458 14.50779755
68.99710569 3.441535998
71.01275576 4.038322464
73.02840582 4.047649916
75.01890376 5.251570362
75.04405588 3.273768598
83.02398914 3.466019512
85.0396392 3.169260159
101.0345538 13.76273459
103.0502039 10.24892805
129.0294684 3.609392794

Name: +ve in-silico MS/MS by CFM-ID for YQDZTKHWEFSEIU-UHFFFAOYSA-N
ID: YQDZTKHWEFSEIU-UHFFFAOYSA-N
Comment: Energy2
Num peaks: 12
27.02292652 5.371729643
40.01817548 7.147303488
44.99710569 18.73151896
55.02907452 11.93440466
57.00833907 6.722059695
57.04472458 6.756683913
73.00325369 2.560661563
75.01890376 6.207101976
83.02398914 6.489637818
85.0396392 2.139525767
86.02365479 3.266037278
101.0345538 3.843789385

Name: +ve in-silico MS/MS by CFM-ID for MLSHPNVTVRFBIX-UHFFFAOYSA-N
ID: MLSHPNVTVRFBIX-UHFFFAOYSA-N
Comment: Energy0
Num peaks: 6
53.03857658 0.8198511055
95.04914126 1.744329566
97.06479133 1.388137914
107.0491413 10.80803091
109.0284058 0.8157758541
125.0597059 74.63622203

Name: +ve in-silico MS/MS by CFM-ID for MLSHPNVTVRFBIX-UHFFFAOYSA-N
ID: MLSHPNVTVRFBIX-UHFFFAOYSA-N
Comment: Energy1
Num peaks: 14
39.02292652 3.900504827
41.00219107 1.953057595
41.03857658 1.448250917
43.01784114 1.828746626
51.02292652 3.587900398
53.03857658 4.493330008
55.01784114 1.436973852
55.05422664 2.5289105
83.01275576 2.301029934
85.02840582 2.299444134
95.04914126 3.406588099
97.06479133 3.364549665
107.0491413 11.91005519
125.0597059 36.16602146

Name: +ve in-silico MS/MS by CFM-ID for MLSHPNVTVRFBIX-UHFFFAOYSA-N
ID: MLSHPNVTVRFBIX-UHFFFAOYSA-N
Comment: Energy2
Num peaks: 19
25.00727645 2.060377478
39.02292652 13.87846127
41.00219107 3.076635664
41.03857658 5.573290765
49.00727645 5.903249508
51.02292652 5.993413793
53.00219107 3.048368549
53.03857658 10.57847225
55.01784114 2.794272371
55.05422664 2.644028893
65.00219107 6.208150157
65.03857658 2.014280604
67.01784114 4.86257083
67.05422664 1.549662821
79.01784114 2.258129856
79.05422664 1.630978887
81.0334912 2.859599545
107.0491413 2.366233366
109.0284058 1.437691665

Name: +ve in-silico MS/MS by CFM-ID for OAUQRBKCMPMVRF-UHFFFAOYSA-N
ID: OAUQRBKCMPMVRF-UHFFFAOYSA-N
Comment: Energy0
Num peaks: 6
53.03857658 3.014953942
55.05422664 1.389284636
95.04914126 1.740102915
97.06479133 1.34643543
107.0491413 10.31989122
125.0597059 71.56289119

Name: +ve in-silico MS/MS by CFM-ID for OAUQRBKCMPMVRF-UHFFFAOYSA-N
ID: OAUQRBKCMPMVRF-UHFFFAOYSA-N
Comment: Energy1
Num peaks: 13
39.02292652 2.685993366
41.00219107 1.974043719
43.01784114 1.896784356
43.05422664 3.645530951
51.02292652 2.271637992
53.03857658 4.326174391
83.01275576 2.346994316
85.02840582 2.803884191
95.04914126 3.858034267
97.06479133 5.016976552
107.0491413 11.40984378
109.0284058 1.574386848
125.0597059 36.24900295

Name: +ve in-silico MS/MS by CFM-ID for OAUQRBKCMPMVRF-UHFFFAOYSA-N
ID: OAUQRBKCMPMVRF-UHFFFAOYSA-N
Comment: Energy2
Num peaks: 15
25.00727645 1.847016421
27.02292652 1.767946429
39.02292652 10.21842237
41.00219107 3.129859507
41.03857658 4.684257164
43.05422664 3.2353584
49.00727645 6.989202578
51.02292652 11.79408069
53.00219107 1.828527727
53.03857658 21.56952415
55.05422664 4.003078254
57.06987671 1.725504627
65.00219107 2.732838988
67.01784114 2.684026408
83.01275576 1.989932886

Name: +ve in-silico MS/MS by CFM-ID for VIMFDGLIMJDMBQ-UHFFFAOYSA-N
ID: VIMFDGLIMJDMBQ-UHFFFAOYSA-N
Comment: Energy0
Num peaks: 6
91.05422664 13.71726064
93.06987671 5.837744938
95.04914126 5.187886829
119.0491413 7.624970493
121.0647913 6.099153213
165.0546206 46.95818564

Name: +ve in-silico MS/MS by CFM-ID for VIMFDGLIMJDMBQ-UHFFFAOYSA-N
ID: VIMFDGLIMJDMBQ-UHFFFAOYSA-N
Comment: Energy1
Num peaks: 13
49.00727645 2.847868031
51.02292652 4.308779733
53.03857658 2.804604798
63.02292652 1.987955353
65.03857658 2.537344199
67.05422664 3.150272991
91.05422664 11.53534241
93.06987671 27.91418967
117.0334912 2.224060364
119.0491413 2.820941436
121.0647913 2.631518522
137.0597059 3.844868111
165.0546206 12.44177988

Name: +ve in-silico MS/MS by CFM-ID for VIMFDGLIMJDMBQ-UHFFFAOYSA-N
ID: VIMFDGLIMJDMBQ-UHFFFAOYSA-N
Comment: Energy2
Num peaks: 12
39.02292652 7.350297117
41.03857658 6.543320677
49.00727645 6.300842645
51.02292652 8.612414194
53.00219107 1.936870924
53.03857658 2.804269439
55.01784114 2.25853433
63.02292652 17.6450579
65.03857658 11.1065683
67.01784114 2.004419109
67.05422664 10.34220903
91.05422664 4.493947399

Name: +ve in-silico MS/MS by CFM-ID for YBSHFNPTZIZIGY-UHFFFAOYSA-N
ID: YBSHFNPTZIZIGY-UHFFFAOYSA-N
Comment: Energy0
Num peaks: 6
41.00219107 2.378284805
43.01784114 4.874632009
121.0284058 20.52428954
123.0440559 9.407236275
147.0440559 14.48002129
165.0546206 38.93015613

Name: +ve in-silico MS/MS by CFM-ID for YBSHFNPTZIZIGY-UHFFFAOYSA-N
ID: YBSHFNPTZIZIGY-UHFFFAOYSA-N
Comment: Energy1
Num peaks: 8
41.00219107 2.557314351
71.01275576 4.264561649
95.04914126 2.927307543
121.0284058 25.75952261
123.0440559 15.05742097
135.0440559 3.0783146
147.0440559 11.81669849
165.0546206 14.77579072

Name: +ve in-silico MS/MS by CFM-ID for YBSHFNPTZIZIGY-UHFFFAOYSA-N
ID: YBSHFNPTZIZIGY-UHFFFAOYSA-N
Comment: Energy2
Num peaks: 20
25.00727645 3.962769616
27.02292652 1.592499966
29.00219107 2.039445132
41.00219107 7.900232579
43.01784114 8.833526439
51.02292652 1.799722562
53.00219107 2.995827916
55.01784114 1.492504867
63.02292652 2.672266658
65.03857658 2.634801691
71.01275576 1.669222869
77.00219107 6.788265114
79.01784114 4.918387119
81.0334912 2.605505162
91.01784114 2.215117826
93.0334912 4.551694911
95.04914126 4.94268887
105.0334912 8.783231548
121.0284058 4.823333441
123.0440559 3.365874477

Name: +ve in-silico MS/MS by CFM-ID for PYTRWYQYZKOOSM-UHFFFAOYSA-N
ID: PYTRWYQYZKOOSM-UHFFFAOYSA-N
Comment: Energy0
Num peaks: 6
105.0334912 18.23149969
107.0491413 4.776184189
109.0647913 3.970941268
135.0440559 7.388148207
147.0440559 11.33144798
165.0546206 45.94795877

Name: +ve in-silico MS/MS by CFM-ID for PYTRWYQYZKOOSM-UHFFFAOYSA-N
ID: PYTRWYQYZKOOSM-UHFFFAOYSA-N
Comment: Energy1
Num peaks: 8
71.01275576 3.768596993
105.0334912 20.30926879
107.0491413 10.1490585
129.0334912 2.875601261
135.0440559 5.66927155
137.0597059 2.355777972
147.0440559 13.26246726
165.0546206 22.30225086

Name: +ve in-silico MS/MS by CFM-ID for PYTRWYQYZKOOSM-UHFFFAOYSA-N
ID: PYTRWYQYZKOOSM-UHFFFAOYSA-N
Comment: Energy2
Num peaks: 16
49.00727645 1.723058243
53.00219107 1.481894541
63.02292652 1.653784501
65.03857658 2.325898252
75.02292652 5.516318951
77.03857658 11.7756579
79.01784114 2.600295433
79.05422664 5.79130599
91.05422664 3.298773503
105.0334912 22.76283623
107.0491413 7.047133925
109.0647913 1.698538381
117.0334912 5.101044618
119.0491413 3.190965842
129.0334912 2.398351805
147.0440559 2.235153041

Name: +ve in-silico MS/MS by CFM-ID for KIDBCAAOVUTSRQ-UHFFFAOYSA-N
ID: KIDBCAAOVUTSRQ-UHFFFAOYSA-N
Comment: Energy0
Num peaks: 6
43.01784114 5.276652347
121.0284058 6.485954515
123.0440559 4.547092454
135.0440559 4.654558009
147.0440559 17.27047799
165.0546206 48.23371163

Name: +ve in-silico MS/MS by CFM-ID for KIDBCAAOVUTSRQ-UHFFFAOYSA-N
ID: KIDBCAAOVUTSRQ-UHFFFAOYSA-N
Comment: Energy1
Num peaks: 9
41.00219107 16.84523372
43.01784114 4.890350051
55.01784114 3.589511782
109.0284058 4.885196734
111.0440559 3.416747254
121.0284058 7.897176038
123.0440559 3.026793822
147.0440559 18.16424281
165.0546206 18.14142967

Name: +ve in-silico MS/MS by CFM-ID for KIDBCAAOVUTSRQ-UHFFFAOYSA-N
ID: KIDBCAAOVUTSRQ-UHFFFAOYSA-N
Comment: Energy2
Num peaks: 21
25.00727645 6.51265159
39.02292652 2.961151806
41.00219107 10.71299222
43.01784114 10.16387518
49.00727645 1.780362747
53.00219107 3.906346621
55.01784114 4.889291649
67.01784114 5.291180149
69.0334912 3.204397553
79.01784114 2.708549508
81.0334912 2.213503411
91.01784114 1.907669706
93.0334912 8.262016481
95.04914126 1.494004013
105.0334912 2.601704293
109.0284058 1.466893448
117.0334912 2.063376786
121.0284058 4.230373264
123.0440559 1.594394719
135.0440559 1.91385098
147.0440559 1.564434089

Name: +ve in-silico MS/MS by CFM-ID for FHOQEWKIRNLUTL-UHFFFAOYSA-N
ID: FHOQEWKIRNLUTL-UHFFFAOYSA-N
Comment: Energy0
Num peaks: 6
43.01784114 2.445284038
121.0284058 7.374320446
123.0440559 3.700358465
135.0440559 4.47798707
147.0440559 17.5887397
165.0546206 48.61843698

Name: +ve in-silico MS/MS by CFM-ID for FHOQEWKIRNLUTL-UHFFFAOYSA-N
ID: FHOQEWKIRNLUTL-UHFFFAOYSA-N
Comment: Energy1
Num peaks: 16
41.00219107 2.895853968
53.00219107 1.613918209
55.01784114 4.831807371
65.00219107 3.318393773
67.01784114 2.769390975
69.0334912 2.936018305
79.01784114 2.44914002
81.0334912 2.609413498
95.01275576 1.556823052
121.0284058 7.862273266
123.0440559 2.721730473
129.0334912 2.768364947
135.0440559 2.783148885
137.0597059 1.684654766
147.0440559 17.90404242
165.0546206 20.26568363

Name: +ve in-silico MS/MS by CFM-ID for FHOQEWKIRNLUTL-UHFFFAOYSA-N
ID: FHOQEWKIRNLUTL-UHFFFAOYSA-N
Comment: Energy2
Num peaks: 18
25.00727645 4.56084152
39.02292652 5.447651174
41.00219107 2.066791021
43.01784114 1.671164436
49.00727645 14.05771898
51.02292652 12.37104505
53.00219107 2.766956838
55.01784114 2.984673832
63.02292652 5.33487672
65.00219107 8.882283138
65.03857658 2.837516453
67.01784114 2.455289952
69.0334912 1.58157812
77.00219107 3.56834597
77.03857658 2.65551786
79.01784114 2.100907086
105.0334912 2.508159007
121.0284058 3.201280326

Name: +ve in-silico MS/MS by CFM-ID for XZYDPOWZQFHDAR-UHFFFAOYSA-N
ID: XZYDPOWZQFHDAR-UHFFFAOYSA-N
Comment: Energy0
Num peaks: 6
121.0284058 7.398691723
123.0440559 3.8896496
135.0440559 4.638198906
137.0597059 2.639637014
147.0440559 15.54626636
165.0546206 47.25614065

Name: +ve in-silico MS/MS by CFM-ID for XZYDPOWZQFHDAR-UHFFFAOYSA-N
ID: XZYDPOWZQFHDAR-UHFFFAOYSA-N
Comment: Energy1
Num peaks: 19
39.02292652 1.714352128
41.00219107 2.713346669
43.01784114 1.446105586
53.00219107 2.686883014
55.01784114 9.000425672
65.00219107 1.470666978
67.01784114 1.962931638
69.0334912 2.544830057
71.04914126 1.451311349
79.01784114 2.225617248
81.0334912 2.200976611
109.0284058 1.86533899
119.0127558 2.686473289
121.0284058 7.698739115
123.0440559 3.155429954
135.0440559 2.816540984
137.0597059 1.959044832
147.0440559 12.69229903
165.0546206 17.82707364

Name: +ve in-silico MS/MS by CFM-ID for XZYDPOWZQFHDAR-UHFFFAOYSA-N
ID: XZYDPOWZQFHDAR-UHFFFAOYSA-N
Comment: Energy2
Num peaks: 18
25.00727645 3.638020174
39.02292652 10.46511072
41.00219107 1.855469768
41.03857658 1.757873632
43.01784114 3.076169857
49.00727645 9.298278006
51.02292652 10.28321191
53.00219107 6.128349344
53.03857658 3.457248971
55.01784114 4.892603225
63.02292652 3.337329956
65.00219107 8.625216337
67.01784114 2.508628728
69.0334912 1.703571715
77.00219107 3.24530604
79.01784114 2.426937754
121.0284058 2.46985988
123.0440559 1.762792938

Name: +ve in-silico MS/MS by CFM-ID for BRYHXMLMDDLHLF-UHFFFAOYSA-N
ID: BRYHXMLMDDLHLF-UHFFFAOYSA-N
Comment: Energy0
Num peaks: 6
65.03857658 0.3986113237
95.04914126 1.255130344
99.04405588 0.9683296523
107.0491413 13.80984215
109.0284058 0.5557453132
125.0597059 80.44775944

Name: +ve in-silico MS/MS by CFM-ID for BRYHXMLMDDLHLF-UHFFFAOYSA-N
ID: BRYHXMLMDDLHLF-UHFFFAOYSA-N
Comment: Energy1
Num peaks: 7
39.02292652 4.204469418
67.05422664 2.71803696
69.06987671 3.569528339
95.04914126 5.333580557
99.04405588 10.76034708
107.0491413 18.75727519
125.0597059 37.22351806

Name: +ve in-silico MS/MS by CFM-ID for BRYHXMLMDDLHLF-UHFFFAOYSA-N
ID: BRYHXMLMDDLHLF-UHFFFAOYSA-N
Comment: Energy2
Num peaks: 14
39.02292652 13.56082258
41.03857658 7.359407773
63.02292652 14.32314673
65.00219107 2.713167683
65.03857658 11.06486943
67.01784114 2.915206796
67.05422664 4.11586229
69.0334912 4.158780784
81.0334912 7.252315904
83.04914126 2.451580655
95.04914126 3.136954832
97.02840582 2.34865961
99.04405588 2.016562514
107.0491413 3.40042745

Name: +ve in-silico MS/MS by CFM-ID for JPTPEPVCVXGNJM-UHFFFAOYSA-N
ID: JPTPEPVCVXGNJM-UHFFFAOYSA-N
Comment: Energy0
Num peaks: 6
65.03857658 0.4012299228
95.04914126 1.75290048
97.06479133 0.504908521
107.0491413 13.70819923
109.0284058 0.5629705697
125.0597059 79.6121693

Name: +ve in-silico MS/MS by CFM-ID for JPTPEPVCVXGNJM-UHFFFAOYSA-N
ID: JPTPEPVCVXGNJM-UHFFFAOYSA-N
Comment: Energy1
Num peaks: 7
67.05422664 2.899127262
69.06987671 3.663639525
83.04914126 3.567861312
95.04914126 5.405483414
99.04405588 3.891239308
107.0491413 20.55300006
125.0597059 42.06813408

Name: +ve in-silico MS/MS by CFM-ID for JPTPEPVCVXGNJM-UHFFFAOYSA-N
ID: JPTPEPVCVXGNJM-UHFFFAOYSA-N
Comment: Energy2
Num peaks: 9
39.02292652 10.60706576
41.03857658 6.925884718
49.00727645 2.995131395
51.02292652 5.798423142
53.03857658 3.393343949
65.03857658 25.26742351
67.01784114 3.236863046
67.05422664 2.855016358
83.04914126 19.45264888

Name: +ve in-silico MS/MS by CFM-ID for ZIJVJKFVROEFLF-UHFFFAOYSA-N
ID: ZIJVJKFVROEFLF-UHFFFAOYSA-N
Comment: Energy0
Num peaks: 6
123.0440559 1.979432256
133.0284058 1.189893487
135.0440559 5.864837731
137.0597059 3.363206308
147.0440559 32.67149459
165.0546206 49.65020609

Name: +ve in-silico MS/MS by CFM-ID for ZIJVJKFVROEFLF-UHFFFAOYSA-N
ID: ZIJVJKFVROEFLF-UHFFFAOYSA-N
Comment: Energy1
Num peaks: 11
41.00219107 3.502307371
95.04914126 1.459028332
105.0334912 2.010664885
117.0334912 2.510067344
119.0491413 4.753120727
123.0440559 5.609597369
133.0284058 2.971048715
135.0440559 6.410249043
137.0597059 4.376372788
147.0440559 22.6039897
165.0546206 25.19075942

Name: +ve in-silico MS/MS by CFM-ID for ZIJVJKFVROEFLF-UHFFFAOYSA-N
ID: ZIJVJKFVROEFLF-UHFFFAOYSA-N
Comment: Energy2
Num peaks: 24
15.02292652 1.637402696
49.00727645 4.23843898
51.02292652 2.279113791
53.00219107 1.741508695
55.01784114 2.422632532
65.00219107 2.559710203
65.03857658 1.643890284
75.02292652 2.598357519
77.00219107 1.847193302
79.01784114 4.074083509
81.0334912 1.5837839
91.01784114 5.787990352
93.0334912 3.878561215
95.04914126 1.820711922
103.0178411 1.916878841
105.0334912 7.888354153
107.0491413 3.767133398
117.0334912 4.343877466
119.0491413 3.181248967
121.0284058 4.633277732
123.0440559 2.838345936
131.0127558 2.839955506
135.0440559 6.21499029
147.0440559 5.411116861

Name: +ve in-silico MS/MS by CFM-ID for YBCPUEWBTPADFH-UHFFFAOYSA-N
ID: YBCPUEWBTPADFH-UHFFFAOYSA-N
Comment: Energy0
Num peaks: 6
59.01275576 0.7766030377
117.0334912 0.8297124124
121.0647913 2.146050175
135.0440559 0.63176612
147.0440559 39.71571437
165.0546206 52.46683733

Name: +ve in-silico MS/MS by CFM-ID for YBCPUEWBTPADFH-UHFFFAOYSA-N
ID: YBCPUEWBTPADFH-UHFFFAOYSA-N
Comment: Energy1
Num peaks: 6
59.01275576 1.698209522
109.0284058 0.9136193687
117.0334912 1.777387969
121.0647913 9.870349107
147.0440559 41.19769921
165.0546206 31.15291812

Name: +ve in-silico MS/MS by CFM-ID for YBCPUEWBTPADFH-UHFFFAOYSA-N
ID: YBCPUEWBTPADFH-UHFFFAOYSA-N
Comment: Energy2
Num peaks: 24
25.00727645 4.932963243
39.02292652 4.792673055
41.00219107 3.236582264
44.99710569 1.378984263
49.00727645 9.321943713
51.02292652 1.973567086
53.00219107 1.293863876
59.01275576 3.665370213
63.02292652 6.735236923
65.03857658 3.338269471
68.99710569 2.418157271
89.00219107 1.48253304
91.01784114 1.637563439
91.05422664 4.677488328
93.0334912 1.752090876
95.04914126 1.512047792
105.0334912 3.241915978
109.0284058 2.298230783
117.0334912 7.129373719
119.0491413 1.645524962
121.0647913 5.412922422
135.0440559 2.726755158
147.0440559 2.687887904
165.0546206 1.906511454

Name: +ve in-silico MS/MS by CFM-ID for AYDXKXZXAOKQIG-UHFFFAOYSA-N
ID: AYDXKXZXAOKQIG-UHFFFAOYSA-N
Comment: Energy0
Num peaks: 7
73.0396392 8.547134367
86.02365479 6.15361142
101.0345538 3.036598036
104.0342195 24.58473955
129.0294684 12.81800632
130.013484 5.509637257
147.0400331 21.65864822

Name: +ve in-silico MS/MS by CFM-ID for AYDXKXZXAOKQIG-UHFFFAOYSA-N
ID: AYDXKXZXAOKQIG-UHFFFAOYSA-N
Comment: Energy1
Num peaks: 13
30.03382555 2.960966112
44.0130901 3.143549857
56.0130901 3.738511679
58.02874017 4.27591208
73.0396392 16.31322264
86.02365479 10.07294508
87.00767038 7.639988864
104.0342195 13.91405814
111.0189038 2.774518867
112.0029193 3.775024113
129.0294684 6.743326014
130.013484 4.557133619
147.0400331 2.590079787

Name: +ve in-silico MS/MS by CFM-ID for AYDXKXZXAOKQIG-UHFFFAOYSA-N
ID: AYDXKXZXAOKQIG-UHFFFAOYSA-N
Comment: Energy2
Num peaks: 11
28.01817548 4.00897469
30.03382555 4.339611637
41.00219107 6.065105948
44.0130901 18.71212584
55.02907452 3.691717044
56.0130901 8.487141433
58.02874017 6.305054417
71.02398914 5.198171792
73.0396392 16.97135598
75.05528926 3.363050627
87.00767038 4.257360905

Name: +ve in-silico MS/MS by CFM-ID for GGHKCRCAIGYRLP-UHFFFAOYSA-N
ID: GGHKCRCAIGYRLP-UHFFFAOYSA-N
Comment: Energy0
Num peaks: 6
105.0334912 14.6185711
109.0284058 2.325898499
119.0491413 4.375104969
121.0647913 4.158172269
147.0440559 9.260489368
165.0546206 55.60942273

Name: +ve in-silico MS/MS by CFM-ID for GGHKCRCAIGYRLP-UHFFFAOYSA-N
ID: GGHKCRCAIGYRLP-UHFFFAOYSA-N
Comment: Energy1
Num peaks: 12
41.03857658 1.95299317
93.0334912 3.306424443
105.0334912 10.52407674
117.0334912 3.66239555
119.0127558 2.433257594
119.0491413 5.798396409
121.0284058 6.485518377
121.0647913 6.091930158
123.0440559 4.544112322
137.0597059 9.567167581
147.0440559 10.64934226
165.0546206 15.94434552

Name: +ve in-silico MS/MS by CFM-ID for GGHKCRCAIGYRLP-UHFFFAOYSA-N
ID: GGHKCRCAIGYRLP-UHFFFAOYSA-N
Comment: Energy2
Num peaks: 21
39.02292652 5.79667131
41.00219107 1.810783597
41.03857658 1.381917626
49.00727645 9.255929319
51.02292652 3.465124877
53.00219107 3.140437102
53.03857658 1.948232497
55.01784114 2.117722673
65.00219107 6.081963911
65.03857658 2.561143496
67.01784114 14.6245265
69.0334912 4.461138189
77.03857658 2.254075617
79.01784114 2.367769729
81.0334912 1.66879878
83.01275576 2.739872179
93.0334912 1.403676155
105.0334912 7.049181624
109.0284058 3.18110899
119.0491413 1.215023558
121.0284058 2.020760683

Name: +ve in-silico MS/MS by CFM-ID for OLNGOUUKNASXIY-UHFFFAOYSA-N
ID: OLNGOUUKNASXIY-UHFFFAOYSA-N
Comment: Energy0
Num peaks: 6
55.01784114 1.940030271
119.0491413 1.03654539
121.0647913 0.9309699118
123.0440559 1.228513243
147.0440559 1.636802507
165.0546206 88.12103725

Name: +ve in-silico MS/MS by CFM-ID for OLNGOUUKNASXIY-UHFFFAOYSA-N
ID: OLNGOUUKNASXIY-UHFFFAOYSA-N
Comment: Energy1
Num peaks: 9
53.00219107 10.31330978
55.01784114 9.079511095
93.0334912 4.847505068
117.0334912 3.731439489
119.0491413 3.559074995
121.0647913 4.82328326
137.0597059 7.667361936
147.0440559 3.991509935
165.0546206 32.17720598

Name: +ve in-silico MS/MS by CFM-ID for OLNGOUUKNASXIY-UHFFFAOYSA-N
ID: OLNGOUUKNASXIY-UHFFFAOYSA-N
Comment: Energy2
Num peaks: 8
25.00727645 3.676763469
27.02292652 3.997392096
39.02292652 6.149616262
49.00727645 11.27432958
51.02292652 16.14860531
53.00219107 20.61908484
53.03857658 6.063612669
55.01784114 14.71830806

Name: +ve in-silico MS/MS by CFM-ID for CLVGVOMXEZNXLE-UHFFFAOYSA-N
ID: CLVGVOMXEZNXLE-UHFFFAOYSA-N
Comment: Energy0
Num peaks: 6
105.0334912 3.836014558
109.0284058 2.542550165
121.0647913 2.478489984
123.0440559 2.558451583
147.0440559 8.488413056
165.0546206 70.7129724

Name: +ve in-silico MS/MS by CFM-ID for CLVGVOMXEZNXLE-UHFFFAOYSA-N
ID: CLVGVOMXEZNXLE-UHFFFAOYSA-N
Comment: Energy1
Num peaks: 14
41.03857658 1.966413306
43.01784114 1.885204398
67.01784114 2.219734022
93.0334912 2.44109824
105.0334912 3.542743665
117.0334912 1.997479168
119.0127558 3.04941648
119.0491413 2.406171681
121.0284058 8.743161957
121.0647913 3.097513391
123.0440559 6.279688461
137.0597059 12.20823059
147.0440559 8.091897389
165.0546206 22.99582116

Name: +ve in-silico MS/MS by CFM-ID for CLVGVOMXEZNXLE-UHFFFAOYSA-N
ID: CLVGVOMXEZNXLE-UHFFFAOYSA-N
Comment: Energy2
Num peaks: 23
25.00727645 1.452186243
27.02292652 2.242765462
39.02292652 9.534509984
41.03857658 2.2925617
49.00727645 6.280663566
51.02292652 7.053363269
53.00219107 4.314942398
53.03857658 3.509918482
55.01784114 3.030091134
65.00219107 8.317005527
65.03857658 2.028534865
67.01784114 2.983967263
68.99710569 1.663270233
75.02292652 1.505777698
77.03857658 3.070311371
79.01784114 3.02221443
79.05422664 1.294535916
93.0334912 1.195376829
105.0334912 5.906593192
109.0284058 3.374898482
121.0284058 3.396882112
123.0440559 2.026176173
147.0440559 1.263124265

Name: +ve in-silico MS/MS by CFM-ID for FCOCOEAGQVDKAZ-UHFFFAOYSA-N
ID: FCOCOEAGQVDKAZ-UHFFFAOYSA-N
Comment: Energy0
Num peaks: 6
105.0334912 14.33402551
119.0491413 4.302149704
121.0647913 4.143498571
123.0440559 2.036528044
147.0440559 9.082403871
165.0546206 54.05751163

Name: +ve in-silico MS/MS by CFM-ID for FCOCOEAGQVDKAZ-UHFFFAOYSA-N
ID: FCOCOEAGQVDKAZ-UHFFFAOYSA-N
Comment: Energy1
Num peaks: 17
39.02292652 1.890651752
51.02292652 3.017127544
55.01784114 1.699400251
93.0334912 3.522251627
97.02840582 3.768911833
99.04405588 2.786054555
105.0334912 8.689008389
109.0284058 1.616770954
117.0334912 2.704706537
119.0127558 2.061835893
119.0491413 4.299033921
121.0284058 5.624763774
121.0647913 4.537967856
123.0440559 4.045953665
137.0597059 8.060687771
147.0440559 9.458485682
165.0546206 13.37971391

Name: +ve in-silico MS/MS by CFM-ID for FCOCOEAGQVDKAZ-UHFFFAOYSA-N
ID: FCOCOEAGQVDKAZ-UHFFFAOYSA-N
Comment: Energy2
Num peaks: 15
25.00727645 1.371709411
39.02292652 9.170175026
41.03857658 5.440825317
49.00727645 8.935934295
51.02292652 7.215034885
53.00219107 2.034267291
53.03857658 4.81547625
55.01784114 1.819172575
63.02292652 4.198681878
65.00219107 18.16658814
67.01784114 5.843809052
69.0334912 4.081983518
79.01784114 2.654696157
97.02840582 1.432219747
105.0334912 3.239477707

Name: +ve in-silico MS/MS by CFM-ID for MLDGCMOCZJFBMR-UHFFFAOYSA-N
ID: MLDGCMOCZJFBMR-UHFFFAOYSA-N
Comment: Energy0
Num peaks: 8
74.02365479 3.155079513
86.02365479 3.394542064
119.0451185 13.65260814
130.013484 4.29607397
132.0291341 12.35454561
147.0400331 9.245248564
148.0240487 8.229293347
165.0505978 27.31914893

Name: +ve in-silico MS/MS by CFM-ID for MLDGCMOCZJFBMR-UHFFFAOYSA-N
ID: MLDGCMOCZJFBMR-UHFFFAOYSA-N
Comment: Energy1
Num peaks: 17
28.01817548 5.124701997
30.03382555 1.615683609
56.0130901 2.234452141
58.02874017 3.428068217
74.02365479 16.88560542
76.03930485 2.957115062
86.02365479 7.505543762
88.03930485 3.657793489
90.01856941 1.767226853
101.0345538 4.068605168
102.0185694 5.395769844
114.0185694 2.053738942
119.0451185 13.52591681
130.013484 1.454722413
132.0291341 4.345896983
147.0400331 2.361776592
165.0505978 2.86817313

Name: +ve in-silico MS/MS by CFM-ID for MLDGCMOCZJFBMR-UHFFFAOYSA-N
ID: MLDGCMOCZJFBMR-UHFFFAOYSA-N
Comment: Energy2
Num peaks: 16
28.01817548 13.40790132
30.03382555 2.507669969
34.02874017 2.3463074
56.0130901 2.029455821
58.02874017 13.13094894
59.01275576 1.984369529
60.04439023 3.280105011
74.02365479 6.105062046
76.03930485 1.91627402
86.02365479 5.14063359
101.0345538 15.44164173
102.0185694 2.319070406
103.0502039 4.189446214
119.0451185 2.167106197
129.0294684 2.121105082
147.0400331 2.122242183

Name: +ve in-silico MS/MS by CFM-ID for AZYOFUXMUZZRQS-UHFFFAOYSA-N
ID: AZYOFUXMUZZRQS-UHFFFAOYSA-N
Comment: Energy0
Num peaks: 13
34.02874017 2.742783821
42.03382555 1.780678328
60.00800472 8.174193962
74.02365479 1.773715188
78.01856941 5.32755789
88.03930485 4.320149924
106.0498695 2.733061248
119.0451185 17.84455959
121.0607686 2.514126905
130.013484 2.432531933
147.0400331 4.234380195
148.0240487 5.480400413
165.0505978 21.79473159

Name: +ve in-silico MS/MS by CFM-ID for AZYOFUXMUZZRQS-UHFFFAOYSA-N
ID: AZYOFUXMUZZRQS-UHFFFAOYSA-N
Comment: Energy1
Num peaks: 13
40.01817548 2.563062874
42.03382555 9.312558909
44.04947561 14.34870152
58.02874017 1.802607574
60.00800472 15.82986618
60.04439023 2.030111887
71.01275576 2.104456855
78.01856941 1.723104396
88.03930485 8.161989932
102.0185694 3.817789408
119.0451185 15.2253535
121.0607686 1.78954097
165.0505978 1.606637118

Name: +ve in-silico MS/MS by CFM-ID for AZYOFUXMUZZRQS-UHFFFAOYSA-N
ID: AZYOFUXMUZZRQS-UHFFFAOYSA-N
Comment: Energy2
Num peaks: 17
28.01817548 3.656225219
29.00219107 1.40601428
29.99744004 1.443592674
32.0130901 4.780657788
34.02874017 6.158560105
42.03382555 13.08530556
44.04947561 3.113543077
57.99235466 3.611368277
58.02874017 6.997864043
60.00800472 14.85611103
60.04439023 2.684326904
62.02365479 2.632886455
74.02365479 1.538011615
76.00291934 3.856785844
78.01856941 5.315097734
86.02365479 1.542079333
88.03930485 3.424269541

Name: +ve in-silico MS/MS by CFM-ID for UNDTZFIXBOHVID-UHFFFAOYSA-N
ID: UNDTZFIXBOHVID-UHFFFAOYSA-N
Comment: Energy0
Num peaks: 6
86.02365479 3.776498208
114.0185694 8.407946868
119.0451185 6.298984194
132.0291341 31.74224184
147.0400331 6.292508732
165.0505978 27.29153805

Name: +ve in-silico MS/MS by CFM-ID for UNDTZFIXBOHVID-UHFFFAOYSA-N
ID: UNDTZFIXBOHVID-UHFFFAOYSA-N
Comment: Energy1
Num peaks: 15
56.0130901 2.549668092
58.02874017 7.580843253
60.04439023 2.331338751
74.02365479 12.01622516
76.03930485 6.348719668
86.02365479 9.767700676
88.03930485 5.713597652
90.01856941 2.898455218
101.0345538 2.912492068
104.0342195 2.627051891
114.0185694 3.72793647
119.0451185 9.541835302
132.0291341 7.897673758
147.0400331 2.479589014
165.0505978 3.059071637

Name: +ve in-silico MS/MS by CFM-ID for UNDTZFIXBOHVID-UHFFFAOYSA-N
ID: UNDTZFIXBOHVID-UHFFFAOYSA-N
Comment: Energy2
Num peaks: 11
41.00219107 1.712773449
43.01784114 1.924468395
56.0130901 3.854048268
58.02874017 36.23249287
60.04439023 7.192546923
74.02365479 8.068073096
76.03930485 1.973544143
86.02365479 7.180593095
88.03930485 2.45239358
101.0345538 2.54514278
104.0342195 8.224932097

Name: +ve in-silico MS/MS by CFM-ID for KZAXKZRQJCBVAD-UHFFFAOYSA-N
ID: KZAXKZRQJCBVAD-UHFFFAOYSA-N
Comment: Energy0
Num peaks: 9
68.0130901 6.909058702
74.02365479 3.149974285
96.00800472 3.609029021
101.0345538 22.89249966
112.0029193 2.978816669
114.0185694 15.97221708
129.0294684 4.164069244
130.013484 5.564787592
147.0400331 16.84267774

Name: +ve in-silico MS/MS by CFM-ID for KZAXKZRQJCBVAD-UHFFFAOYSA-N
ID: KZAXKZRQJCBVAD-UHFFFAOYSA-N
Comment: Energy1
Num peaks: 12
28.01817548 3.437347249
40.01817548 5.426438482
42.03382555 3.444215986
68.0130901 11.34103134
70.02874017 5.485475678
72.00800472 5.035788517
74.02365479 3.202045699
83.02398914 4.757125337
84.00800472 9.519573366
86.02365479 2.52274796
101.0345538 21.26025077
114.0185694 4.661139772

Name: +ve in-silico MS/MS by CFM-ID for KZAXKZRQJCBVAD-UHFFFAOYSA-N
ID: KZAXKZRQJCBVAD-UHFFFAOYSA-N
Comment: Energy2
Num peaks: 10
28.01817548 2.06940412
40.01817548 42.95834587
41.00219107 2.610091248
42.03382555 9.980674942
68.0130901 4.322311933
72.00800472 3.432790493
74.02365479 5.12841897
84.00800472 2.674452003
86.02365479 4.82889723
101.0345538 2.727975799

Name: +ve in-silico MS/MS by CFM-ID for AAYXKMAAGLRFKE-UHFFFAOYSA-N
ID: AAYXKMAAGLRFKE-UHFFFAOYSA-N
Comment: Energy0
Num peaks: 6
55.01784114 2.057628421
69.0334912 2.116526414
93.0334912 7.162920987
95.04914126 3.188170156
107.0491413 21.82276574
125.0597059 44.02029623

Name: +ve in-silico MS/MS by CFM-ID for AAYXKMAAGLRFKE-UHFFFAOYSA-N
ID: AAYXKMAAGLRFKE-UHFFFAOYSA-N
Comment: Energy1
Num peaks: 14
39.02292652 1.973133536
51.02292652 1.965380115
53.00219107 6.749002967
55.01784114 9.947265435
57.0334912 3.524501634
67.01784114 3.052658439
69.0334912 6.503118276
71.04914126 2.71161524
81.0334912 2.221662522
89.03857658 1.949755042
93.0334912 6.192194792
95.04914126 3.223927559
107.0491413 11.53167686
125.0597059 18.47495316

Name: +ve in-silico MS/MS by CFM-ID for AAYXKMAAGLRFKE-UHFFFAOYSA-N
ID: AAYXKMAAGLRFKE-UHFFFAOYSA-N
Comment: Energy2
Num peaks: 16
25.00727645 6.03139692
27.02292652 3.847123688
39.02292652 17.43433206
49.00727645 4.57918597
51.02292652 8.28061848
53.00219107 5.877367865
53.03857658 3.356831312
55.01784114 6.303476925
63.02292652 2.240420391
65.00219107 5.955078629
67.01784114 3.333212941
69.0334912 2.559513324
75.02292652 3.852831468
77.03857658 2.079229362
79.01784114 3.838447052
81.0334912 2.137598834

Name: +ve in-silico MS/MS by CFM-ID for KIAWJKGFVCXZPU-UHFFFAOYSA-N
ID: KIAWJKGFVCXZPU-UHFFFAOYSA-N
Comment: Energy0
Num peaks: 6
39.02292652 0.7722329874
133.0284058 4.682038157
135.0440559 1.263984907
147.0440559 1.982778424
149.0233204 0.8218866578
165.0546206 86.7140477

Name: +ve in-silico MS/MS by CFM-ID for KIAWJKGFVCXZPU-UHFFFAOYSA-N
ID: KIAWJKGFVCXZPU-UHFFFAOYSA-N
Comment: Energy1
Num peaks: 6
25.00727645 3.967923399
133.0284058 9.002472517
139.0389705 2.481685619
147.0440559 3.285837751
149.0233204 1.509340998
165.0546206 66.40350008

Name: +ve in-silico MS/MS by CFM-ID for KIAWJKGFVCXZPU-UHFFFAOYSA-N
ID: KIAWJKGFVCXZPU-UHFFFAOYSA-N
Comment: Energy2
Num peaks: 16
39.02292652 27.02592138
43.05422664 2.911157418
55.01784114 3.944431965
57.0334912 2.102358003
63.02292652 2.909505285
65.00219107 6.234776212
67.01784114 3.701520316
81.0334912 2.590811285
91.01784114 5.082806956
105.0334912 8.263691251
117.0334912 1.964991597
119.0491413 1.787381523
133.0284058 5.724326168
135.0440559 2.084201956
147.0440559 1.886080999
149.0233204 3.310645872

Name: +ve in-silico MS/MS by CFM-ID for VBXKVGUQJVFUQX-UHFFFAOYSA-N
ID: VBXKVGUQJVFUQX-UHFFFAOYSA-N
Comment: Energy0
Num peaks: 6
123.0440559 3.097034293
133.0284058 1.721287091
135.0440559 4.877886537
137.0597059 3.016635291
147.0440559 31.6307353
165.0546206 46.93302045

Name: +ve in-silico MS/MS by CFM-ID for VBXKVGUQJVFUQX-UHFFFAOYSA-N
ID: VBXKVGUQJVFUQX-UHFFFAOYSA-N
Comment: Energy1
Num peaks: 14
41.00219107 4.089663171
55.01784114 4.123976207
93.0334912 2.201097468
95.04914126 1.664632765
109.0284058 3.071623647
117.0334912 1.608680026
119.0491413 5.093208615
121.0284058 2.619213621
123.0440559 6.313395189
133.0284058 1.592920729
135.0440559 5.356979273
137.0597059 4.170651801
147.0440559 18.67428769
165.0546206 20.52907298

Name: +ve in-silico MS/MS by CFM-ID for VBXKVGUQJVFUQX-UHFFFAOYSA-N
ID: VBXKVGUQJVFUQX-UHFFFAOYSA-N
Comment: Energy2
Num peaks: 26
25.00727645 2.116943515
39.02292652 2.920736022
41.00219107 2.052919465
49.00727645 6.162234868
51.02292652 5.307954129
53.00219107 2.124758664
55.01784114 3.230637373
65.00219107 1.728710707
65.03857658 5.308186383
75.02292652 2.577311229
77.00219107 2.106474684
77.03857658 3.258755524
79.01784114 1.894396184
93.0334912 4.663653254
95.04914126 3.006694057
103.0178411 1.950599455
105.0334912 4.419354022
107.0491413 2.018599571
109.0284058 1.981486096
117.0334912 3.456041906
119.0491413 4.168447092
121.0284058 4.401820335
123.0440559 3.826676197
133.0284058 1.807842891
135.0440559 1.895391874
147.0440559 2.558374588

Name: +ve in-silico MS/MS by CFM-ID for QCYKOFPLOPOSLP-UHFFFAOYSA-N
ID: QCYKOFPLOPOSLP-UHFFFAOYSA-N
Comment: Energy0
Num peaks: 6
123.0440559 4.875094317
135.0440559 1.079756436
139.0389705 0.7632106396
147.0440559 11.35455904
149.0233204 3.365247606
165.0546206 74.44409505

Name: +ve in-silico MS/MS by CFM-ID for QCYKOFPLOPOSLP-UHFFFAOYSA-N
ID: QCYKOFPLOPOSLP-UHFFFAOYSA-N
Comment: Energy1
Num peaks: 6
43.01784114 2.588640042
111.0440559 1.811051426
123.0440559 13.91733294
147.0440559 14.21723643
149.0233204 2.687330933
165.0546206 52.89991106

Name: +ve in-silico MS/MS by CFM-ID for QCYKOFPLOPOSLP-UHFFFAOYSA-N
ID: QCYKOFPLOPOSLP-UHFFFAOYSA-N
Comment: Energy2
Num peaks: 23
39.02292652 7.582107032
41.03857658 4.885557625
49.00727645 2.78875218
51.02292652 2.04335837
55.01784114 1.858513189
57.0334912 3.727676201
63.02292652 3.682618718
65.00219107 3.50143204
65.03857658 1.652722558
67.01784114 2.975339063
81.0334912 4.709670536
91.01784114 3.247111605
93.0334912 2.311674916
103.0178411 2.386344167
105.0334912 4.071986519
107.0127558 3.6421818
117.0334912 5.435085777
119.0491413 4.603332256
121.0284058 4.034934004
123.0440559 1.692233531
135.0440559 1.640418429
147.0440559 4.315756365
149.0233204 4.419954837

Name: +ve in-silico MS/MS by CFM-ID for GZNDZVUZAIICGM-UHFFFAOYSA-N
ID: GZNDZVUZAIICGM-UHFFFAOYSA-N
Comment: Energy0
Num peaks: 6
101.0385766 1.132842141
103.0542266 1.200968284
105.0334912 8.73360493
129.0334912 1.176858077
147.0440559 45.65939775
165.0546206 36.17873222

Name: +ve in-silico MS/MS by CFM-ID for GZNDZVUZAIICGM-UHFFFAOYSA-N
ID: GZNDZVUZAIICGM-UHFFFAOYSA-N
Comment: Energy1
Num peaks: 7
103.0542266 4.087387318
105.0334912 9.971424258
121.0647913 3.852829341
123.0440559 3.90577205
137.0597059 4.13180805
147.0440559 36.05822457
165.0546206 18.41992135

Name: +ve in-silico MS/MS by CFM-ID for GZNDZVUZAIICGM-UHFFFAOYSA-N
ID: GZNDZVUZAIICGM-UHFFFAOYSA-N
Comment: Energy2
Num peaks: 12
49.00727645 5.361413243
51.02292652 3.708245222
53.00219107 8.551014829
63.02292652 6.57352353
68.99710569 6.093189979
79.05422664 6.126588428
101.0385766 4.883005932
103.0542266 11.47150858
105.0334912 15.14677396
119.0491413 3.072207256
129.0334912 3.595622157
147.0440559 6.005843861

Name: +ve in-silico MS/MS by CFM-ID for HSMLSKRUSOYYRA-UHFFFAOYSA-N
ID: HSMLSKRUSOYYRA-UHFFFAOYSA-N
Comment: Energy0
Num peaks: 6
55.01784114 3.945258036
123.0440559 2.917347877
135.0440559 4.785728241
137.0597059 3.466212431
147.0440559 29.71292535
165.0546206 44.54169786

Name: +ve in-silico MS/MS by CFM-ID for HSMLSKRUSOYYRA-UHFFFAOYSA-N
ID: HSMLSKRUSOYYRA-UHFFFAOYSA-N
Comment: Energy1
Num peaks: 15
39.02292652 1.683923344
41.00219107 3.441463479
53.00219107 4.028042469
55.01784114 13.43425636
93.0334912 1.774593787
109.0284058 1.554155824
111.0440559 1.339072056
117.0334912 1.625616009
119.0491413 4.132044022
121.0284058 1.917729779
123.0440559 5.137717079
135.0440559 5.230785501
137.0597059 4.177203105
147.0440559 14.94132529
165.0546206 15.63777843

Name: +ve in-silico MS/MS by CFM-ID for HSMLSKRUSOYYRA-UHFFFAOYSA-N
ID: HSMLSKRUSOYYRA-UHFFFAOYSA-N
Comment: Energy2
Num peaks: 26
25.00727645 3.734546226
39.02292652 6.48999478
41.00219107 1.81102435
49.00727645 3.540377398
51.02292652 3.573589847
53.00219107 5.545178937
55.01784114 6.458823601
63.02292652 2.928924429
65.00219107 3.099821215
65.03857658 1.927329282
67.01784114 1.502940528
73.00727645 3.347335454
75.02292652 2.532827534
77.00219107 1.508125894
77.03857658 3.18236632
91.01784114 1.964674106
91.05422664 1.246147465
93.0334912 4.289579351
95.04914126 3.068130189
103.0178411 2.83715224
105.0334912 4.914766772
107.0491413 2.304046128
117.0334912 2.324482771
119.0491413 3.918106143
121.0284058 1.585374728
123.0440559 1.600841762

Name: +ve in-silico MS/MS by CFM-ID for CHTMLRLPJXYIND-UHFFFAOYSA-N
ID: CHTMLRLPJXYIND-UHFFFAOYSA-N
Comment: Energy0
Num peaks: 6
105.0334912 7.145574902
117.0334912 1.052677373
119.0491413 10.05153359
129.0334912 4.775008769
147.0440559 30.10924113
165.0546206 41.74756097

Name: +ve in-silico MS/MS by CFM-ID for CHTMLRLPJXYIND-UHFFFAOYSA-N
ID: CHTMLRLPJXYIND-UHFFFAOYSA-N
Comment: Energy1
Num peaks: 13
49.00727645 1.943316909
59.01275576 1.738075468
77.03857658 1.786044612
89.03857658 1.810326528
91.05422664 3.456494905
105.0334912 10.07760921
117.0334912 2.255448876
119.0491413 22.5229364
129.0334912 5.160649638
135.0440559 1.632074913
137.0597059 1.790380459
147.0440559 14.81560414
165.0546206 11.53560345

Name: +ve in-silico MS/MS by CFM-ID for CHTMLRLPJXYIND-UHFFFAOYSA-N
ID: CHTMLRLPJXYIND-UHFFFAOYSA-N
Comment: Energy2
Num peaks: 20
25.00727645 1.727498813
27.02292652 1.756175779
39.02292652 3.605095423
41.00219107 2.468542917
41.03857658 2.360386139
49.00727645 3.050512207
51.02292652 1.976464347
59.01275576 2.17347447
63.02292652 1.827733785
68.99710569 5.008626855
73.00727645 3.634260178
75.02292652 6.678957553
77.03857658 10.9356127
87.02292652 2.841783841
89.03857658 6.886714064
91.05422664 7.150514917
101.0385766 3.520568395
105.0334912 6.016324096
117.0334912 1.73521523
119.0491413 4.690235699

Name: +ve in-silico MS/MS by CFM-ID for BZPQHHYKWTUHLK-UHFFFAOYSA-N
ID: BZPQHHYKWTUHLK-UHFFFAOYSA-N
Comment: Energy0
Num peaks: 6
117.0334912 1.385158826
119.0491413 15.1861812
121.0647913 5.165289888
139.0389705 1.261479749
147.0440559 18.26183719
165.0546206 53.43583592

Name: +ve in-silico MS/MS by CFM-ID for BZPQHHYKWTUHLK-UHFFFAOYSA-N
ID: BZPQHHYKWTUHLK-UHFFFAOYSA-N
Comment: Energy1
Num peaks: 11
27.02292652 1.490023648
89.03857658 1.889422121
91.05422664 3.402742372
117.0334912 2.808462051
119.0491413 21.19512142
121.0647913 7.561577327
129.0334912 3.466820397
139.0389705 2.438489303
147.0440559 18.28386844
149.0233204 1.629043013
165.0546206 16.27396429

Name: +ve in-silico MS/MS by CFM-ID for BZPQHHYKWTUHLK-UHFFFAOYSA-N
ID: BZPQHHYKWTUHLK-UHFFFAOYSA-N
Comment: Energy2
Num peaks: 21
25.00727645 2.930539512
27.02292652 1.684625466
39.02292652 3.26354536
41.03857658 3.482153616
49.00727645 7.793576009
51.02292652 5.194296176
63.02292652 2.317815623
65.00219107 1.365206228
73.00727645 5.015855286
75.02292652 12.10561243
77.03857658 6.749833125
79.05422664 1.908020595
87.02292652 1.554415437
89.03857658 6.313512745
91.01784114 1.254279905
91.05422664 5.67675679
101.0385766 4.509787271
105.0334912 2.679644083
119.0491413 2.078532514
147.0440559 1.682983424
149.0233204 1.312735647

Name: +ve in-silico MS/MS by CFM-ID for PHQDEGOOYVBONU-UHFFFAOYSA-N
ID: PHQDEGOOYVBONU-UHFFFAOYSA-N
Comment: Energy0
Num peaks: 6
53.01342445 3.09849639
101.0345538 29.35819974
120.0291341 5.462071728
129.0294684 3.668522815
130.013484 6.57827875
147.0400331 39.6411495

Name: +ve in-silico MS/MS by CFM-ID for PHQDEGOOYVBONU-UHFFFAOYSA-N
ID: PHQDEGOOYVBONU-UHFFFAOYSA-N
Comment: Energy1
Num peaks: 11
53.01342445 8.301109109
55.02907452 4.132960569
74.02365479 4.686322087
84.00800472 7.337596927
85.0396392 4.718262118
86.02365479 5.146418021
101.0345538 20.63446035
103.0502039 8.315941537
120.0291341 6.782524659
130.013484 5.370216862
147.0400331 5.094926568

Name: +ve in-silico MS/MS by CFM-ID for PHQDEGOOYVBONU-UHFFFAOYSA-N
ID: PHQDEGOOYVBONU-UHFFFAOYSA-N
Comment: Energy2
Num peaks: 10
53.01342445 29.76790335
55.02907452 8.680880222
57.04472458 3.443220138
74.02365479 6.878950573
84.00800472 8.320810716
85.0396392 4.543204112
86.02365479 6.136296198
101.0345538 7.408064065
103.0502039 4.369293995
130.013484 3.026717788

Name: +ve in-silico MS/MS by CFM-ID for DCLANZFOLYMUPC-UHFFFAOYSA-N
ID: DCLANZFOLYMUPC-UHFFFAOYSA-N
Comment: Energy0
Num peaks: 6
91.05422664 4.805695288
119.0491413 2.534016627
121.0647913 2.752650658
137.0597059 1.268285894
147.0440559 4.003646089
165.0546206 79.16562688

Name: +ve in-silico MS/MS by CFM-ID for DCLANZFOLYMUPC-UHFFFAOYSA-N
ID: DCLANZFOLYMUPC-UHFFFAOYSA-N
Comment: Energy1
Num peaks: 7
107.0491413 3.288829828
119.0491413 7.266516903
121.0647913 7.405011397
135.0440559 5.645601871
137.0597059 39.36479846
147.0440559 2.978265682
165.0546206 16.47751479

Name: +ve in-silico MS/MS by CFM-ID for DCLANZFOLYMUPC-UHFFFAOYSA-N
ID: DCLANZFOLYMUPC-UHFFFAOYSA-N
Comment: Energy2
Num peaks: 13
49.00727645 4.310963185
51.02292652 2.860757248
63.02292652 4.513894429
65.03857658 5.707264699
75.02292652 7.725107125
77.03857658 3.874808243
79.05422664 2.378744107
91.05422664 26.2754126
93.06987671 5.673099574
103.0542266 6.771924977
105.0334912 4.416407095
117.0334912 2.396396377
119.0491413 4.258175903

Name: +ve in-silico MS/MS by CFM-ID for RXTUDBSBWQLECG-UHFFFAOYSA-N
ID: RXTUDBSBWQLECG-UHFFFAOYSA-N
Comment: Energy0
Num peaks: 6
119.0491413 2.976844726
121.0647913 4.275097257
135.0440559 0.5624393407
137.0597059 1.102456381
147.0440559 3.238471469
165.0546206 84.61345908

Name: +ve in-silico MS/MS by CFM-ID for RXTUDBSBWQLECG-UHFFFAOYSA-N
ID: RXTUDBSBWQLECG-UHFFFAOYSA-N
Comment: Energy1
Num peaks: 9
105.0334912 3.279784835
107.0491413 9.964857127
109.0647913 2.489293604
119.0491413 5.952252465
121.0647913 7.15665105
123.0440559 2.990536316
135.0440559 5.090771433
137.0597059 31.6924709
165.0546206 12.80391682

Name: +ve in-silico MS/MS by CFM-ID for RXTUDBSBWQLECG-UHFFFAOYSA-N
ID: RXTUDBSBWQLECG-UHFFFAOYSA-N
Comment: Energy2
Num peaks: 25
39.02292652 4.186505071
41.00219107 2.494504295
41.03857658 4.107678781
49.00727645 2.306797712
51.02292652 1.674744182
63.02292652 2.935612021
65.03857658 2.869777997
75.02292652 4.000741315
77.03857658 3.426444905
79.05422664 6.518304562
89.03857658 2.949769549
91.05422664 3.826712907
93.06987671 4.31160271
103.0542266 3.364257283
105.0334912 7.124335307
107.0491413 4.275694745
109.0647913 1.341507292
119.0127558 1.196999925
119.0491413 6.569011482
121.0284058 1.478603905
121.0647913 2.720869183
133.0284058 1.278383798
135.0440559 1.211803556
137.0597059 2.550187301
147.0440559 2.197160239

Name: +ve in-silico MS/MS by CFM-ID for ZJPBJTRSLQYMCI-UHFFFAOYSA-N
ID: ZJPBJTRSLQYMCI-UHFFFAOYSA-N
Comment: Energy0
Num peaks: 6
105.0334912 16.10227107
117.0334912 2.877488025
119.0491413 4.478448443
121.0647913 2.414920034
147.0440559 9.934370405
165.0546206 59.47967656

Name: +ve in-silico MS/MS by CFM-ID for ZJPBJTRSLQYMCI-UHFFFAOYSA-N
ID: ZJPBJTRSLQYMCI-UHFFFAOYSA-N
Comment: Energy1
Num peaks: 8
91.05422664 18.9789793
105.0334912 5.270428166
117.0334912 5.045399704
119.0491413 12.28550842
121.0647913 6.562716306
137.0597059 8.544370015
147.0440559 11.91201804
165.0546206 14.34194385

Name: +ve in-silico MS/MS by CFM-ID for ZJPBJTRSLQYMCI-UHFFFAOYSA-N
ID: ZJPBJTRSLQYMCI-UHFFFAOYSA-N
Comment: Energy2
Num peaks: 15
39.02292652 1.95558778
49.00727645 5.048739522
51.02292652 3.714451069
63.02292652 9.700785091
65.03857658 4.4003918
75.02292652 4.780908139
79.05422664 2.513653612
91.05422664 18.9942572
101.0385766 2.112546789
103.0542266 5.408718643
105.0334912 10.45772302
117.0334912 4.322811881
119.0491413 4.325248234
147.0440559 1.77212189
149.0233204 1.845830761

Name: +ve in-silico MS/MS by CFM-ID for YEQDRHUPLGUOSW-UHFFFAOYSA-N
ID: YEQDRHUPLGUOSW-UHFFFAOYSA-N
Comment: Energy0
Num peaks: 6
105.0334912 22.02461548
119.0491413 2.358526661
121.0647913 3.305237809
137.0597059 0.783270509
147.0440559 8.440393508
165.0546206 59.49325692

Name: +ve in-silico MS/MS by CFM-ID for YEQDRHUPLGUOSW-UHFFFAOYSA-N
ID: YEQDRHUPLGUOSW-UHFFFAOYSA-N
Comment: Energy1
Num peaks: 8
105.0334912 5.386034079
107.0491413 5.735869379
119.0491413 6.546593343
121.0647913 7.073428858
135.0440559 5.260845385
137.0597059 32.41553588
147.0440559 5.996870107
165.0546206 12.59183228

Name: +ve in-silico MS/MS by CFM-ID for YEQDRHUPLGUOSW-UHFFFAOYSA-N
ID: YEQDRHUPLGUOSW-UHFFFAOYSA-N
Comment: Energy2
Num peaks: 22
39.02292652 1.314187308
49.00727645 2.863745676
51.02292652 1.909562763
53.00219107 1.247052988
53.03857658 1.475589763
63.02292652 4.910495869
65.03857658 2.85784536
75.02292652 7.194498394
77.03857658 7.972536908
79.01784114 2.343788475
79.05422664 3.361400231
91.05422664 1.59847289
93.06987671 2.778896466
103.0542266 2.494408371
105.0334912 20.5578288
107.0491413 2.646295988
119.0491413 5.210384635
121.0284058 1.787655089
121.0647913 1.972410042
129.0334912 1.212979698
133.0284058 1.249986553
147.0440559 1.980267414

Name: +ve in-silico MS/MS by CFM-ID for UFZKGYWNHPRFTL-UHFFFAOYSA-N
ID: UFZKGYWNHPRFTL-UHFFFAOYSA-N
Comment: Energy0
Num peaks: 6
105.0334912 21.93591643
119.0491413 2.340758296
121.0647913 3.29470697
137.0597059 0.9168976283
147.0440559 8.426013738
165.0546206 59.23412789

Name: +ve in-silico MS/MS by CFM-ID for UFZKGYWNHPRFTL-UHFFFAOYSA-N
ID: UFZKGYWNHPRFTL-UHFFFAOYSA-N
Comment: Energy1
Num peaks: 8
105.0334912 5.63339047
107.0491413 9.701027791
119.0491413 6.261051441
121.0647913 7.77084624
135.0440559 3.540991768
137.0597059 31.81394644
147.0440559 6.082345638
165.0546206 12.4103598

Name: +ve in-silico MS/MS by CFM-ID for UFZKGYWNHPRFTL-UHFFFAOYSA-N
ID: UFZKGYWNHPRFTL-UHFFFAOYSA-N
Comment: Energy2
Num peaks: 19
49.00727645 2.802436702
53.03857658 1.690633082
65.03857658 1.819814738
75.02292652 7.544599157
77.03857658 9.577459016
79.01784114 2.937317996
79.05422664 3.697544059
91.01784114 1.894047436
91.05422664 2.568806581
93.0334912 2.00182689
93.06987671 1.994967456
95.04914126 1.756235039
103.0542266 2.817662023
105.0334912 21.89699867
107.0491413 4.190204386
119.0491413 5.258030462
121.0284058 1.96715313
121.0647913 2.28881238
147.0440559 1.897347255

Name: +ve in-silico MS/MS by CFM-ID for HBGJQZUNQPLCDT-UHFFFAOYSA-N
ID: HBGJQZUNQPLCDT-UHFFFAOYSA-N
Comment: Energy0
Num peaks: 6
119.0491413 2.964619587
121.0647913 4.243388023
123.0440559 1.138700804
137.0597059 1.254361916
147.0440559 3.211363746
165.0546206 83.74412682

Name: +ve in-silico MS/MS by CFM-ID for HBGJQZUNQPLCDT-UHFFFAOYSA-N
ID: HBGJQZUNQPLCDT-UHFFFAOYSA-N
Comment: Energy1
Num peaks: 7
105.0334912 3.578134238
107.0491413 10.41547211
119.0491413 6.470050903
121.0647913 8.486676808
135.0440559 3.786840834
137.0597059 33.62359435
165.0546206 13.97485417

Name: +ve in-silico MS/MS by CFM-ID for HBGJQZUNQPLCDT-UHFFFAOYSA-N
ID: HBGJQZUNQPLCDT-UHFFFAOYSA-N
Comment: Energy2
Num peaks: 22
39.02292652 2.086378809
49.00727645 4.404407637
51.02292652 3.706112624
53.03857658 3.415293158
65.03857658 1.883920823
75.02292652 3.48998093
77.03857658 3.607809561
79.05422664 4.697391553
91.05422664 4.0676138
93.0334912 2.53383173
93.06987671 3.156543172
95.04914126 2.614968053
103.0542266 4.067980907
105.0334912 10.05514507
107.0491413 5.614604907
119.0491413 7.611690981
121.0284058 2.40654539
121.0647913 3.750611519
123.0440559 1.742951589
135.0440559 1.474300242
137.0597059 2.194447124
147.0440559 2.47820805

Name: +ve in-silico MS/MS by CFM-ID for DRXDRVHNKXLMLL-UHFFFAOYSA-N
ID: DRXDRVHNKXLMLL-UHFFFAOYSA-N
Comment: Energy0
Num peaks: 6
51.02292652 0.7065838332
121.0647913 1.286347501
133.0284058 0.6494623723
135.0440559 0.8518972825
147.0440559 2.053428749
165.0546206 90.73244361

Name: +ve in-silico MS/MS by CFM-ID for DRXDRVHNKXLMLL-UHFFFAOYSA-N
ID: DRXDRVHNKXLMLL-UHFFFAOYSA-N
Comment: Energy1
Num peaks: 7
51.02292652 3.280941331
53.03857658 2.426069491
107.0491413 3.991375284
121.0647913 2.358444656
137.0597059 4.766426446
147.0440559 5.215349673
165.0546206 60.22345624

Name: +ve in-silico MS/MS by CFM-ID for DRXDRVHNKXLMLL-UHFFFAOYSA-N
ID: DRXDRVHNKXLMLL-UHFFFAOYSA-N
Comment: Energy2
Num peaks: 12
25.00727645 1.58602028
39.02292652 9.152582575
41.00219107 2.953281856
43.01784114 2.64278209
49.00727645 18.55723123
51.02292652 26.92028964
53.03857658 9.665560667
55.05422664 2.525021725
121.0647913 1.423983672
125.0233204 1.512912426
139.0389705 1.65065729
147.0440559 2.349986379

Name: +ve in-silico MS/MS by CFM-ID for OXRCAJYVUXXZIO-UHFFFAOYSA-N
ID: OXRCAJYVUXXZIO-UHFFFAOYSA-N
Comment: Energy0
Num peaks: 6
105.0334912 3.721319206
117.0334912 1.976130171
119.0491413 5.054473721
121.0647913 4.854740622
147.0440559 10.35940034
165.0546206 64.86856547

Name: +ve in-silico MS/MS by CFM-ID for OXRCAJYVUXXZIO-UHFFFAOYSA-N
ID: OXRCAJYVUXXZIO-UHFFFAOYSA-N
Comment: Energy1
Num peaks: 9
105.0334912 5.430886813
107.0491413 5.715857317
117.0334912 4.59177174
119.0491413 7.531485152
121.0647913 8.740414794
135.0440559 1.931795299
137.0597059 10.84212665
147.0440559 14.02511057
165.0546206 21.51769417

Name: +ve in-silico MS/MS by CFM-ID for OXRCAJYVUXXZIO-UHFFFAOYSA-N
ID: OXRCAJYVUXXZIO-UHFFFAOYSA-N
Comment: Energy2
Num peaks: 25
39.02292652 6.734231336
41.00219107 1.950282443
43.01784114 1.125172115
49.00727645 10.01057775
51.02292652 6.709348411
53.00219107 1.596057027
53.03857658 4.371692858
55.01784114 2.958752952
63.02292652 4.978890764
65.00219107 5.186409981
65.03857658 3.427083818
67.01784114 1.786833653
73.02840582 1.820296034
75.02292652 1.519599657
77.03857658 3.570286414
79.01784114 4.778225614
79.05422664 1.33469511
81.0334912 1.83501445
105.0334912 5.828632076
107.0491413 2.044339415
117.0334912 1.139974768
119.0491413 1.715981089
121.0284058 1.868483684
121.0647913 1.155631482
147.0440559 1.106021648

Name: +ve in-silico MS/MS by CFM-ID for KKKAFAPFGKQMBM-UHFFFAOYSA-N
ID: KKKAFAPFGKQMBM-UHFFFAOYSA-N
Comment: Energy0
Num peaks: 6
105.0334912 15.11627649
117.0334912 1.823363041
119.0491413 4.661389605
121.0647913 4.427664954
147.0440559 9.536240993
165.0546206 57.59578186

Name: +ve in-silico MS/MS by CFM-ID for KKKAFAPFGKQMBM-UHFFFAOYSA-N
ID: KKKAFAPFGKQMBM-UHFFFAOYSA-N
Comment: Energy1
Num peaks: 13
67.01784114 2.286165943
69.0334912 2.052958626
97.02840582 2.875765065
105.0334912 11.25399064
107.0491413 2.093075847
117.0334912 3.836832353
119.0491413 6.391474262
121.0284058 1.957900074
121.0647913 6.869425462
135.0440559 2.368043167
137.0597059 9.172047732
147.0440559 11.83950159
165.0546206 17.68958434

Name: +ve in-silico MS/MS by CFM-ID for KKKAFAPFGKQMBM-UHFFFAOYSA-N
ID: KKKAFAPFGKQMBM-UHFFFAOYSA-N
Comment: Energy2
Num peaks: 23
39.02292652 8.164455635
41.00219107 1.483941097
43.01784114 1.653095709
49.00727645 11.18720882
51.02292652 5.588887548
53.03857658 4.301141948
55.01784114 2.757527981
63.02292652 5.64583767
65.00219107 7.259258784
65.03857658 3.355791353
67.01784114 2.79651059
69.0334912 1.303086999
73.02840582 1.228340881
75.02292652 1.292419279
77.00219107 1.37041499
77.03857658 2.981236376
79.01784114 3.814801148
79.05422664 1.170388301
81.0334912 1.271513802
105.0334912 7.147460524
107.0491413 1.244759738
119.0491413 1.722164595
121.0284058 1.602864279

Name: +ve in-silico MS/MS by CFM-ID for QLLMODKYCHGFPO-UHFFFAOYSA-N
ID: QLLMODKYCHGFPO-UHFFFAOYSA-N
Comment: Energy0
Num peaks: 6
91.05422664 2.547278411
103.0542266 3.717609455
119.0491413 1.319864949
135.0440559 0.9858033525
147.0440559 1.901878307
165.0546206 85.84287612

Name: +ve in-silico MS/MS by CFM-ID for QLLMODKYCHGFPO-UHFFFAOYSA-N
ID: QLLMODKYCHGFPO-UHFFFAOYSA-N
Comment: Energy1
Num peaks: 6
103.0542266 3.774370169
107.0491413 2.871364507
119.0491413 4.79403918
121.0647913 19.29979286
137.0597059 24.51874804
165.0546206 33.98921091

Name: +ve in-silico MS/MS by CFM-ID for QLLMODKYCHGFPO-UHFFFAOYSA-N
ID: QLLMODKYCHGFPO-UHFFFAOYSA-N
Comment: Energy2
Num peaks: 7
49.00727645 4.559452618
63.02292652 4.375871344
65.03857658 4.720141399
75.02292652 11.2324779
77.03857658 3.584227997
91.05422664 30.18011271
103.0542266 22.72142799

Name: +ve in-silico MS/MS by CFM-ID for ZCNZNVIRVHJXKV-UHFFFAOYSA-N
ID: ZCNZNVIRVHJXKV-UHFFFAOYSA-N
Comment: Energy0
Num peaks: 6
109.0284058 5.206299454
119.0491413 2.651369203
121.0647913 3.837756296
123.0440559 5.096743209
147.0440559 2.847917111
165.0546206 72.89559551

Name: +ve in-silico MS/MS by CFM-ID for ZCNZNVIRVHJXKV-UHFFFAOYSA-N
ID: ZCNZNVIRVHJXKV-UHFFFAOYSA-N
Comment: Energy1
Num peaks: 10
95.04914126 2.429231953
109.0284058 3.148402279
119.0491413 5.015714454
121.0284058 9.787361484
121.0647913 7.52804086
123.0440559 13.29565095
135.0440559 2.32420024
137.0597059 23.96403648
147.0440559 2.169942652
165.0546206 12.34504707

Name: +ve in-silico MS/MS by CFM-ID for ZCNZNVIRVHJXKV-UHFFFAOYSA-N
ID: ZCNZNVIRVHJXKV-UHFFFAOYSA-N
Comment: Energy2
Num peaks: 27
39.02292652 2.532167904
49.00727645 1.520225545
53.00219107 4.980377725
55.01784114 1.559642625
63.02292652 2.153378711
65.03857658 1.94890376
67.01784114 2.11473202
75.02292652 3.400688824
77.00219107 2.256028887
77.03857658 1.405977844
79.01784114 2.344921121
81.0334912 4.877602562
89.03857658 2.200620831
91.05422664 2.723472073
93.0334912 6.269345669
93.06987671 2.257994325
95.04914126 5.499978621
103.0542266 2.28739738
105.0334912 3.843681893
109.0284058 4.821110014
117.0334912 2.676153537
119.0491413 4.792946517
121.0284058 3.68076606
121.0647913 2.51071018
123.0440559 2.985225742
137.0597059 1.319205114
147.0440559 1.304235713

Name: +ve in-silico MS/MS by CFM-ID for GPJCOQPUQUEBTB-UHFFFAOYSA-N
ID: GPJCOQPUQUEBTB-UHFFFAOYSA-N
Comment: Energy0
Num peaks: 6
105.0334912 21.34256097
119.0491413 2.222023849
121.0647913 3.173007722
123.0440559 4.013632091
147.0440559 8.103276293
165.0546206 56.44771648

Name: +ve in-silico MS/MS by CFM-ID for GPJCOQPUQUEBTB-UHFFFAOYSA-N
ID: GPJCOQPUQUEBTB-UHFFFAOYSA-N
Comment: Energy1
Num peaks: 8
105.0334912 6.442627471
119.0491413 5.028133778
121.0284058 10.00474679
121.0647913 6.850991989
123.0440559 11.64413052
137.0597059 23.91129402
147.0440559 5.400586412
165.0546206 11.75084386

Name: +ve in-silico MS/MS by CFM-ID for GPJCOQPUQUEBTB-UHFFFAOYSA-N
ID: GPJCOQPUQUEBTB-UHFFFAOYSA-N
Comment: Energy2
Num peaks: 19
49.00727645 4.143457057
51.02292652 2.987802272
53.00219107 2.602971039
53.03857658 2.304612339
75.02292652 6.930907403
77.03857658 7.864220029
79.01784114 1.737951401
89.03857658 1.780606205
91.05422664 1.667359272
93.0334912 2.440308846
93.06987671 2.794742167
95.04914126 2.955973811
103.0542266 1.849002853
105.0334912 23.78527628
117.0334912 2.182586738
119.0491413 4.229713561
121.0284058 4.116018562
121.0647913 1.907264658
123.0440559 2.394216258

Name: +ve in-silico MS/MS by CFM-ID for ZIESQOSQKANBCA-UHFFFAOYSA-N
ID: ZIESQOSQKANBCA-UHFFFAOYSA-N
Comment: Energy0
Num peaks: 6
109.0284058 5.365541325
119.0491413 1.462045925
121.0284058 1.410479918
121.0647913 2.309289091
123.0440559 5.183065442
165.0546206 78.90096394

Name: +ve in-silico MS/MS by CFM-ID for ZIESQOSQKANBCA-UHFFFAOYSA-N
ID: ZIESQOSQKANBCA-UHFFFAOYSA-N
Comment: Energy1
Num peaks: 9
109.0284058 3.296457357
109.0647913 4.403934808
119.0491413 2.816255307
121.0284058 10.13729169
121.0647913 3.981980593
123.0440559 12.37783444
135.0440559 3.427249968
137.0597059 26.06650277
165.0546206 14.16783782

Name: +ve in-silico MS/MS by CFM-ID for ZIESQOSQKANBCA-UHFFFAOYSA-N
ID: ZIESQOSQKANBCA-UHFFFAOYSA-N
Comment: Energy2
Num peaks: 29
25.00727645 1.362153712
27.02292652 1.90476832
39.02292652 4.645626375
41.03857658 4.331867568
49.00727645 3.9183312
51.02292652 3.617288846
53.00219107 6.446423323
53.03857658 2.392006235
55.01784114 1.917130272
63.02292652 2.794600838
65.00219107 1.971797246
65.03857658 3.4846045
67.05422664 1.677495124
68.99710569 2.242365539
75.02292652 2.714614508
81.0334912 1.331827344
91.05422664 1.360878284
93.0334912 1.758265643
93.06987671 1.885131975
95.04914126 1.902040997
103.0542266 1.49726843
105.0334912 3.228388257
109.0284058 5.274577302
117.0334912 1.859134038
119.0491413 3.754575948
121.0284058 4.123417597
121.0647913 1.511056563
123.0440559 4.677179812
137.0597059 1.52217213

Name: +ve in-silico MS/MS by CFM-ID for JCRJJHNJLDYCQG-UHFFFAOYSA-N
ID: JCRJJHNJLDYCQG-UHFFFAOYSA-N
Comment: Energy0
Num peaks: 6
105.0334912 21.10899016
119.0491413 2.182044791
121.0647913 3.155081873
123.0440559 4.036087509
147.0440559 8.059737826
165.0546206 56.10091093

Name: +ve in-silico MS/MS by CFM-ID for JCRJJHNJLDYCQG-UHFFFAOYSA-N
ID: JCRJJHNJLDYCQG-UHFFFAOYSA-N
Comment: Energy1
Num peaks: 8
105.0334912 5.265356611
119.0491413 3.136829355
121.0284058 10.05495263
121.0647913 6.644994297
123.0440559 13.07776691
137.0597059 27.64414499
147.0440559 5.385539566
165.0546206 11.78991157

Name: +ve in-silico MS/MS by CFM-ID for JCRJJHNJLDYCQG-UHFFFAOYSA-N
ID: JCRJJHNJLDYCQG-UHFFFAOYSA-N
Comment: Energy2
Num peaks: 22
39.02292652 2.630236727
41.03857658 3.068523686
49.00727645 3.297453331
51.02292652 2.106950587
53.00219107 2.805959792
53.03857658 4.86436059
63.02292652 3.994290984
65.00219107 2.321441173
65.03857658 3.506102639
75.02292652 5.434051241
77.00219107 1.930288672
77.03857658 5.867139107
79.01784114 2.495888774
93.06987671 2.224112995
95.04914126 4.433551664
103.0542266 1.626528068
105.0334912 16.62314225
117.0334912 1.686830133
119.0491413 2.580388638
121.0284058 3.418265239
121.0647913 1.62659362
123.0440559 2.876861521

Name: +ve in-silico MS/MS by CFM-ID for SHUBKLFAGAHOIS-UHFFFAOYSA-N
ID: SHUBKLFAGAHOIS-UHFFFAOYSA-N
Comment: Energy0
Num peaks: 6
91.05422664 10.72966616
107.0491413 3.67333817
119.0491413 1.795107106
121.0647913 1.96756324
147.0440559 16.02880768
165.0546206 55.65027541

Name: +ve in-silico MS/MS by CFM-ID for SHUBKLFAGAHOIS-UHFFFAOYSA-N
ID: SHUBKLFAGAHOIS-UHFFFAOYSA-N
Comment: Energy1
Num peaks: 10
43.01784114 5.851220722
91.05422664 7.892485882
105.0334912 3.083793541
107.0491413 5.815190097
119.0491413 7.486669846
121.0647913 5.240061742
135.0440559 5.674883727
137.0597059 19.85651185
147.0440559 9.030706036
165.0546206 11.68916419

Name: +ve in-silico MS/MS by CFM-ID for SHUBKLFAGAHOIS-UHFFFAOYSA-N
ID: SHUBKLFAGAHOIS-UHFFFAOYSA-N
Comment: Energy2
Num peaks: 14
49.00727645 3.009170355
51.02292652 1.702344325
53.03857658 1.764392943
63.02292652 5.742433009
65.03857658 6.683874658
75.02292652 4.98461124
77.03857658 4.711077118
79.05422664 6.86655445
91.05422664 23.43831645
93.06987671 2.39502665
103.0542266 2.989567157
105.0334912 6.740142381
107.0491413 8.521104712
109.0647913 1.97322582

Name: +ve in-silico MS/MS by CFM-ID for OZWOYJISKQPXIT-UHFFFAOYSA-N
ID: OZWOYJISKQPXIT-UHFFFAOYSA-N
Comment: Energy0
Num peaks: 6
53.00219107 1.402267595
55.01784114 6.20683404
105.0334912 1.337655581
123.0440559 1.174866862
147.0440559 8.637944761
165.0546206 75.01419768

Name: +ve in-silico MS/MS by CFM-ID for OZWOYJISKQPXIT-UHFFFAOYSA-N
ID: OZWOYJISKQPXIT-UHFFFAOYSA-N
Comment: Energy1
Num peaks: 10
53.00219107 10.16450802
55.01784114 11.69083072
93.0334912 4.180350137
117.0334912 2.963773349
119.0491413 2.579188735
121.0284058 3.266430921
121.0647913 3.284951034
137.0597059 5.877389151
147.0440559 10.60639686
165.0546206 27.83323316

Name: +ve in-silico MS/MS by CFM-ID for OZWOYJISKQPXIT-UHFFFAOYSA-N
ID: OZWOYJISKQPXIT-UHFFFAOYSA-N
Comment: Energy2
Num peaks: 17
25.00727645 2.214865737
27.02292652 4.576040475
39.02292652 8.526409261
41.00219107 1.577057038
41.03857658 1.643239411
44.99710569 3.917769277
49.00727645 3.76963375
51.02292652 4.534949546
53.00219107 14.07243004
53.03857658 3.195625904
55.01784114 14.89488231
65.00219107 3.619613771
67.01784114 4.318577832
93.0334912 4.230062813
95.04914126 2.020863071
121.0284058 1.821409652
147.0440559 2.324497146

Name: +ve in-silico MS/MS by CFM-ID for FJTJCFHOXBTECK-UHFFFAOYSA-N
ID: FJTJCFHOXBTECK-UHFFFAOYSA-N
Comment: Energy0
Num peaks: 6
117.0334912 1.391935448
119.0491413 2.656922579
121.0647913 2.883745613
123.0440559 1.736864591
147.0440559 1.898331215
165.0546206 84.86110097

Name: +ve in-silico MS/MS by CFM-ID for FJTJCFHOXBTECK-UHFFFAOYSA-N
ID: FJTJCFHOXBTECK-UHFFFAOYSA-N
Comment: Energy1
Num peaks: 11
55.01784114 2.2601158
93.0334912 5.402675651
117.0334912 2.607526558
119.0491413 3.380240372
121.0284058 2.244827356
121.0647913 4.513703066
123.0440559 2.147242196
135.0440559 2.569356751
137.0597059 18.41165303
147.0440559 3.163734541
165.0546206 34.60667627

Name: +ve in-silico MS/MS by CFM-ID for FJTJCFHOXBTECK-UHFFFAOYSA-N
ID: FJTJCFHOXBTECK-UHFFFAOYSA-N
Comment: Energy2
Num peaks: 22
25.00727645 1.745194581
27.02292652 3.823116961
39.02292652 10.45791955
41.00219107 2.263205313
41.03857658 1.617496103
49.00727645 1.806447658
51.02292652 1.479428955
53.00219107 16.83160958
53.03857658 2.79809293
55.01784114 9.79249345
57.0334912 2.428454598
68.99710569 1.734725819
93.0334912 3.400090967
95.04914126 1.892264464
109.0284058 1.385405034
117.0334912 3.287461474
119.0491413 3.69174976
121.0284058 2.187349771
121.0647913 2.856335532
123.0440559 2.403298427
147.0440559 1.600216569
149.0233204 1.652281703

Name: +ve in-silico MS/MS by CFM-ID for KCCMXVPCRBXMSI-UHFFFAOYSA-N
ID: KCCMXVPCRBXMSI-UHFFFAOYSA-N
Comment: Energy0
Num peaks: 6
29.00219107 0.9376137005
31.01784114 3.272154322
91.05422664 3.38500528
121.0647913 1.258780936
135.0440559 1.280231495
165.0546206 83.67054984

Name: +ve in-silico MS/MS by CFM-ID for KCCMXVPCRBXMSI-UHFFFAOYSA-N
ID: KCCMXVPCRBXMSI-UHFFFAOYSA-N
Comment: Energy1
Num peaks: 8
43.01784114 3.659405968
79.05422664 2.614098253
91.05422664 9.93734541
105.0334912 11.72632205
107.0491413 17.72769302
121.0647913 5.07864795
137.0597059 8.035611858
165.0546206 21.63622084

Name: +ve in-silico MS/MS by CFM-ID for KCCMXVPCRBXMSI-UHFFFAOYSA-N
ID: KCCMXVPCRBXMSI-UHFFFAOYSA-N
Comment: Energy2
Num peaks: 13
39.02292652 1.854348843
43.01784114 3.186194591
49.00727645 4.505964984
51.02292652 3.514634484
63.02292652 5.692319578
65.03857658 6.169809611
75.02292652 7.431780182
77.03857658 3.083459302
79.05422664 3.713502515
91.05422664 26.30909923
93.06987671 5.067007783
105.0334912 6.234046696
107.0491413 4.098670099

Name: +ve in-silico MS/MS by CFM-ID for QYBIRNOLFYDVDL-UHFFFAOYSA-N
ID: QYBIRNOLFYDVDL-UHFFFAOYSA-N
Comment: Energy0
Num peaks: 6
91.05422664 5.552617089
105.0334912 1.333169056
107.0491413 2.993154163
135.0440559 2.69121959
147.0440559 1.455403658
165.0546206 77.98121272

Name: +ve in-silico MS/MS by CFM-ID for QYBIRNOLFYDVDL-UHFFFAOYSA-N
ID: QYBIRNOLFYDVDL-UHFFFAOYSA-N
Comment: Energy1
Num peaks: 7
91.05422664 3.495511186
103.0542266 10.42309091
107.0491413 16.91643015
119.0491413 8.894761905
121.0647913 24.7794497
137.0597059 6.268780865
165.0546206 10.88373773

Name: +ve in-silico MS/MS by CFM-ID for QYBIRNOLFYDVDL-UHFFFAOYSA-N
ID: QYBIRNOLFYDVDL-UHFFFAOYSA-N
Comment: Energy2
Num peaks: 11
29.00219107 2.46103962
31.01784114 2.035859469
49.00727645 6.211153421
51.02292652 2.738007461
63.02292652 4.114627374
65.03857658 5.802400322
75.02292652 10.73933494
79.05422664 3.873122717
91.05422664 33.94028219
103.0542266 5.678949161
107.0491413 3.354303727

Name: +ve in-silico MS/MS by CFM-ID for IHRIQGQBXUQQID-UHFFFAOYSA-N
ID: IHRIQGQBXUQQID-UHFFFAOYSA-N
Comment: Energy0
Num peaks: 6
87.02629764 4.051126891
97.01064758 4.207910595
115.0212123 29.65909144
117.0368623 2.658510307
129.0368623 4.61323044
147.047427 42.50201139

Name: +ve in-silico MS/MS by CFM-ID for IHRIQGQBXUQQID-UHFFFAOYSA-N
ID: IHRIQGQBXUQQID-UHFFFAOYSA-N
Comment: Energy1
Num peaks: 6
43.05422664 2.210118435
87.02629764 37.68157854
89.04194771 3.469915024
115.0212123 19.72927013
129.0368623 3.146985717
147.047427 16.93613666

Name: +ve in-silico MS/MS by CFM-ID for IHRIQGQBXUQQID-UHFFFAOYSA-N
ID: IHRIQGQBXUQQID-UHFFFAOYSA-N
Comment: Energy2
Num peaks: 13
25.00727645 4.967194024
27.02292652 5.695045451
29.03857658 6.859558058
39.02292652 6.868607831
41.03857658 7.372143556
56.97934745 3.01548335
63.02629764 4.003342594
68.97934745 3.824082575
70.99499752 5.80196392
73.01064758 9.624476292
85.01064758 7.16817605
87.02629764 11.3515711
89.04194771 3.666650527

Name: +ve in-silico MS/MS by CFM-ID for XRBCTNLQTDLQRS-UHFFFAOYSA-N
ID: XRBCTNLQTDLQRS-UHFFFAOYSA-N
Comment: Energy0
Num peaks: 6
39.02292652 1.582962855
51.02292652 1.967042491
79.05422664 14.86205314
81.06987671 1.993886318
107.0491413 33.22469075
125.0597059 37.07084411

Name: +ve in-silico MS/MS by CFM-ID for XRBCTNLQTDLQRS-UHFFFAOYSA-N
ID: XRBCTNLQTDLQRS-UHFFFAOYSA-N
Comment: Energy1
Num peaks: 8
39.02292652 14.08404192
49.00727645 2.813112009
51.02292652 4.736803827
53.03857658 3.336634539
79.05422664 19.88670114
81.06987671 3.738276207
107.0491413 23.08211749
125.0597059 9.64587849

Name: +ve in-silico MS/MS by CFM-ID for XRBCTNLQTDLQRS-UHFFFAOYSA-N
ID: XRBCTNLQTDLQRS-UHFFFAOYSA-N
Comment: Energy2
Num peaks: 11
25.00727645 3.536409235
39.02292652 18.93212303
41.03857658 11.17344531
49.00727645 5.264646153
51.02292652 15.84246654
53.03857658 5.374115368
55.05422664 5.143123941
65.00219107 3.931362064
65.03857658 4.952703857
67.01784114 4.448738081
85.02840582 2.713279864

Name: +ve in-silico MS/MS by CFM-ID for BGKIVHVDUIXQDU-UHFFFAOYSA-N
ID: BGKIVHVDUIXQDU-UHFFFAOYSA-N
Comment: Energy0
Num peaks: 6
39.02292652 1.458897479
53.03857658 1.349093293
125.0233204 0.968281678
147.0440559 10.38764002
149.0233204 1.136887913
165.0546206 80.57620427

Name: +ve in-silico MS/MS by CFM-ID for BGKIVHVDUIXQDU-UHFFFAOYSA-N
ID: BGKIVHVDUIXQDU-UHFFFAOYSA-N
Comment: Energy1
Num peaks: 8
51.02292652 3.518640091
53.03857658 8.177965303
105.0334912 3.035456944
125.0233204 5.787618325
137.0597059 3.017442467
147.0440559 12.97678928
149.0233204 3.181924725
165.0546206 41.401489

Name: +ve in-silico MS/MS by CFM-ID for BGKIVHVDUIXQDU-UHFFFAOYSA-N
ID: BGKIVHVDUIXQDU-UHFFFAOYSA-N
Comment: Energy2
Num peaks: 19
39.02292652 10.85191788
49.00727645 8.776753241
51.02292652 14.14492276
53.03857658 15.1250922
65.00219107 2.383779701
79.01784114 1.458894173
79.05422664 3.591078084
95.01275576 1.714215669
95.04914126 2.762697117
105.0334912 3.968219801
119.0127558 1.500706501
119.0491413 1.128087021
121.0284058 2.211308422
125.0233204 1.3589351
129.0334912 1.498911661
137.0233204 2.240900598
139.0389705 1.238863591
147.0440559 2.430737724
149.0233204 2.449032629

Name: +ve in-silico MS/MS by CFM-ID for KOQIQQVBXZAUJU-UHFFFAOYSA-N
ID: KOQIQQVBXZAUJU-UHFFFAOYSA-N
Comment: Energy0
Num peaks: 6
125.0233204 1.358453758
137.0233204 0.7954569611
139.0389705 0.8083504621
147.0440559 10.51404371
149.0233204 0.9679643637
165.0546206 81.9374524

Name: +ve in-silico MS/MS by CFM-ID for KOQIQQVBXZAUJU-UHFFFAOYSA-N
ID: KOQIQQVBXZAUJU-UHFFFAOYSA-N
Comment: Energy1
Num peaks: 8
39.02292652 4.115165592
53.03857658 3.169998578
105.0334912 3.387298218
125.0233204 4.275948328
137.0597059 3.167302824
139.0389705 3.014546006
147.0440559 14.12696659
165.0546206 46.15003165

Name: +ve in-silico MS/MS by CFM-ID for KOQIQQVBXZAUJU-UHFFFAOYSA-N
ID: KOQIQQVBXZAUJU-UHFFFAOYSA-N
Comment: Energy2
Num peaks: 24
39.02292652 13.36022827
41.00219107 2.098512514
49.00727645 5.665029236
51.02292652 5.731736431
53.00219107 2.107668637
53.03857658 5.494899275
65.00219107 1.774733617
68.99710569 1.624779273
79.01784114 2.453827238
79.05422664 4.945856454
95.01275576 1.424675242
95.04914126 3.493917135
105.0334912 6.417474551
119.0127558 1.934309642
119.0491413 2.033078882
121.0284058 4.175656606
123.0440559 1.48061266
125.0233204 1.487464443
129.0334912 2.171097225
135.0076704 1.626669185
137.0233204 1.881256192
139.0389705 1.386925653
147.0440559 3.602340854
149.0233204 2.659016449

Name: +ve in-silico MS/MS by CFM-ID for HHDGZICKDZWGLW-UHFFFAOYSA-N
ID: HHDGZICKDZWGLW-UHFFFAOYSA-N
Comment: Energy0
Num peaks: 6
79.05422664 5.513568056
105.0334912 7.636044132
119.0491413 2.159119218
121.0647913 2.242507034
147.0440559 10.32033044
165.0546206 63.6422133

Name: +ve in-silico MS/MS by CFM-ID for HHDGZICKDZWGLW-UHFFFAOYSA-N
ID: HHDGZICKDZWGLW-UHFFFAOYSA-N
Comment: Energy1
Num peaks: 9
49.00727645 2.418159865
51.02292652 4.464848056
53.03857658 2.478576408
79.05422664 5.324560388
105.0334912 20.87719993
121.0647913 3.631903042
137.0597059 2.474592789
147.0440559 10.05528475
165.0546206 29.88691361

Name: +ve in-silico MS/MS by CFM-ID for HHDGZICKDZWGLW-UHFFFAOYSA-N
ID: HHDGZICKDZWGLW-UHFFFAOYSA-N
Comment: Energy2
Num peaks: 18
39.02292652 6.766834388
41.00219107 3.681720531
41.03857658 1.356738842
43.01784114 2.052994103
49.00727645 10.59105058
51.02292652 11.11829264
53.00219107 2.149048087
53.03857658 8.355967612
63.02292652 2.538430372
68.99710569 1.447166927
71.01275576 2.367748248
79.05422664 14.45833424
95.04914126 4.943703841
97.02840582 1.506287416
105.0334912 3.245361784
121.0284058 1.636346278
147.0440559 1.676909279
149.0233204 1.329826223

Name: +ve in-silico MS/MS by CFM-ID for HAPSIERNKNINQG-UHFFFAOYSA-N
ID: HAPSIERNKNINQG-UHFFFAOYSA-N
Comment: Energy0
Num peaks: 6
117.0334912 2.124977747
119.0491413 18.08703471
121.0647913 2.370594517
135.0440559 2.376003312
147.0440559 22.88873098
165.0546206 48.32777276

Name: +ve in-silico MS/MS by CFM-ID for HAPSIERNKNINQG-UHFFFAOYSA-N
ID: HAPSIERNKNINQG-UHFFFAOYSA-N
Comment: Energy1
Num peaks: 6
117.0334912 3.170489339
119.0491413 33.74854645
121.0647913 4.812099841
135.0440559 2.904050176
147.0440559 26.05811295
165.0546206 15.86915162

Name: +ve in-silico MS/MS by CFM-ID for HAPSIERNKNINQG-UHFFFAOYSA-N
ID: HAPSIERNKNINQG-UHFFFAOYSA-N
Comment: Energy2
Num peaks: 15
39.02292652 2.136361601
49.00727645 4.193201954
51.02292652 2.557965162
63.02292652 9.731274862
65.00219107 1.911736474
65.03857658 7.6477795
75.02292652 4.341054292
77.03857658 6.895336421
91.01784114 2.65293097
91.05422664 9.275030564
103.0542266 8.066243507
105.0334912 3.390589955
117.0334912 4.378563107
119.0491413 9.967784022
147.0440559 3.084968291

Name: +ve in-silico MS/MS by CFM-ID for QDAWXRKTSATEOP-UHFFFAOYSA-N
ID: QDAWXRKTSATEOP-UHFFFAOYSA-N
Comment: Energy0
Num peaks: 6
119.0491413 14.03228963
121.0647913 1.923086785
129.0334912 3.113073055
147.0440559 37.62429066
149.0233204 1.970090171
165.0546206 36.18851021

Name: +ve in-silico MS/MS by CFM-ID for QDAWXRKTSATEOP-UHFFFAOYSA-N
ID: QDAWXRKTSATEOP-UHFFFAOYSA-N
Comment: Energy1
Num peaks: 6
101.0385766 5.243819105
119.0491413 25.02029375
121.0647913 4.299491097
129.0334912 7.712982368
147.0440559 35.08320765
165.0546206 12.31711317

Name: +ve in-silico MS/MS by CFM-ID for QDAWXRKTSATEOP-UHFFFAOYSA-N
ID: QDAWXRKTSATEOP-UHFFFAOYSA-N
Comment: Energy2
Num peaks: 12
41.00219107 1.695847049
49.00727645 7.22218334
51.02292652 6.988821132
91.01784114 1.533145469
93.0334912 1.973654417
101.0385766 13.32741622
103.0542266 7.548173972
105.0334912 10.31425327
119.0491413 14.76628968
129.0334912 6.646148877
147.0440559 7.047919902
149.0233204 1.641280993

Name: +ve in-silico MS/MS by CFM-ID for QCEQRNBCDJKUMU-UHFFFAOYSA-N
ID: QCEQRNBCDJKUMU-UHFFFAOYSA-N
Comment: Energy0
Num peaks: 6
119.0491413 19.52938648
121.0647913 2.697500577
135.0440559 2.246478161
137.0597059 0.5598813659
147.0440559 18.02985781
165.0546206 53.72393836

Name: +ve in-silico MS/MS by CFM-ID for QCEQRNBCDJKUMU-UHFFFAOYSA-N
ID: QCEQRNBCDJKUMU-UHFFFAOYSA-N
Comment: Energy1
Num peaks: 6
91.05422664 1.558481829
119.0491413 38.26866454
121.0647913 6.019049271
135.0440559 2.573848363
147.0440559 23.38048784
165.0546206 18.63034138

Name: +ve in-silico MS/MS by CFM-ID for QCEQRNBCDJKUMU-UHFFFAOYSA-N
ID: QCEQRNBCDJKUMU-UHFFFAOYSA-N
Comment: Energy2
Num peaks: 15
39.02292652 2.884636632
49.00727645 3.65801109
53.00219107 2.41233937
63.02292652 10.65636856
65.03857658 12.3016926
77.00219107 1.448276444
91.05422664 14.01921237
93.0334912 3.590922256
103.0178411 2.246991795
105.0334912 4.068210761
117.0334912 1.940349251
119.0491413 15.70901671
121.0647913 2.487924765
135.0440559 1.7273986
147.0440559 1.746790404

Name: +ve in-silico MS/MS by CFM-ID for XRTNCPAVKHDOTF-UHFFFAOYSA-N
ID: XRTNCPAVKHDOTF-UHFFFAOYSA-N
Comment: Energy0
Num peaks: 6
119.0491413 19.52547778
121.0647913 2.699643335
135.0440559 2.247389443
137.0597059 0.5597000803
147.0440559 18.02218825
165.0546206 53.70109226

Name: +ve in-silico MS/MS by CFM-ID for XRTNCPAVKHDOTF-UHFFFAOYSA-N
ID: XRTNCPAVKHDOTF-UHFFFAOYSA-N
Comment: Energy1
Num peaks: 6
91.05422664 1.562285212
119.0491413 38.27423103
121.0647913 6.039623838
135.0440559 2.565693656
147.0440559 23.25156308
165.0546206 18.52585099

Name: +ve in-silico MS/MS by CFM-ID for XRTNCPAVKHDOTF-UHFFFAOYSA-N
ID: XRTNCPAVKHDOTF-UHFFFAOYSA-N
Comment: Energy2
Num peaks: 15
49.00727645 4.471989117
51.02292652 2.26501432
53.00219107 2.447763754
63.02292652 3.501987657
65.03857658 13.34544823
79.01784114 1.775895796
91.05422664 16.51827081
93.0334912 3.005421583
103.0178411 2.658769989
105.0334912 4.468221471
117.0334912 2.45881226
119.0491413 17.71081972
121.0647913 2.830921243
135.0440559 2.096505107
147.0440559 1.940444186

Name: +ve in-silico MS/MS by CFM-ID for PGJBLPDZCOFENP-UHFFFAOYSA-N
ID: PGJBLPDZCOFENP-UHFFFAOYSA-N
Comment: Energy0
Num peaks: 6
117.0334912 2.118874804
119.0491413 18.04653152
121.0647913 2.366102519
135.0440559 2.371141879
147.0440559 22.84718769
165.0546206 48.177623

Name: +ve in-silico MS/MS by CFM-ID for PGJBLPDZCOFENP-UHFFFAOYSA-N
ID: PGJBLPDZCOFENP-UHFFFAOYSA-N
Comment: Energy1
Num peaks: 6
117.0334912 3.179987037
119.0491413 34.23333734
121.0647913 4.803725627
135.0440559 2.888804863
147.0440559 25.98045001
165.0546206 15.78112563

Name: +ve in-silico MS/MS by CFM-ID for PGJBLPDZCOFENP-UHFFFAOYSA-N
ID: PGJBLPDZCOFENP-UHFFFAOYSA-N
Comment: Energy2
Num peaks: 14
49.00727645 3.979270283
51.02292652 3.115296251
65.03857658 7.08625303
75.02292652 5.530416025
77.03857658 8.529985541
89.00219107 1.79882808
91.01784114 4.05830353
91.05422664 10.7151664
93.0334912 1.858673073
103.0542266 9.088631864
105.0334912 3.896173598
117.0334912 5.458225332
119.0491413 11.60005655
147.0440559 3.420119155

Name: +ve in-silico MS/MS by CFM-ID for YRMODRRGEUGHTF-UHFFFAOYSA-N
ID: YRMODRRGEUGHTF-UHFFFAOYSA-N
Comment: Energy0
Num peaks: 6
105.0334912 5.530812346
133.0284058 20.90021809
135.0440559 5.064546022
137.0597059 1.377783258
147.0440559 1.723994358
165.0546206 61.36779594

Name: +ve in-silico MS/MS by CFM-ID for YRMODRRGEUGHTF-UHFFFAOYSA-N
ID: YRMODRRGEUGHTF-UHFFFAOYSA-N
Comment: Energy1
Num peaks: 6
105.0334912 17.97885643
133.0284058 24.6239222
135.0440559 6.144474793
137.0597059 2.711606781
147.0440559 4.889789106
165.0546206 33.10444874

Name: +ve in-silico MS/MS by CFM-ID for YRMODRRGEUGHTF-UHFFFAOYSA-N
ID: YRMODRRGEUGHTF-UHFFFAOYSA-N
Comment: Energy2
Num peaks: 13
39.02292652 2.154688338
49.00727645 8.350820132
51.02292652 7.932902623
53.03857658 2.520670156
63.02292652 13.11393504
79.01784114 3.491326678
89.00219107 3.797486432
91.01784114 3.184414641
105.0334912 21.79758579
107.0491413 3.528985628
117.0334912 3.302311062
133.0284058 6.485960488
135.0440559 2.147281079

Name: +ve in-silico MS/MS by CFM-ID for AJFKXWQDHFYKFK-UHFFFAOYSA-N
ID: AJFKXWQDHFYKFK-UHFFFAOYSA-N
Comment: Energy0
Num peaks: 11
70.02874017 7.752395565
85.0396392 2.946076138
86.02365479 5.972980619
87.00767038 4.468331835
95.02398914 3.69679541
104.0342195 11.35101322
113.0345538 17.72570255
115.0502039 2.471966527
129.0294684 11.32618479
130.013484 2.619150317
147.0400331 11.17405681

Name: +ve in-silico MS/MS by CFM-ID for AJFKXWQDHFYKFK-UHFFFAOYSA-N
ID: AJFKXWQDHFYKFK-UHFFFAOYSA-N
Comment: Energy1
Num peaks: 16
42.03382555 3.022619033
44.0130901 3.107556409
53.00219107 4.74487717
61.0396392 4.331172067
70.02874017 8.153047508
72.04439023 3.899376379
85.0396392 2.439737589
86.02365479 6.517073327
87.00767038 13.68713146
97.0396392 2.396461714
104.0342195 10.61253395
112.0029193 2.410280599
113.0345538 4.559191633
129.0294684 5.317455525
130.013484 3.968665958
147.0400331 2.544386725

Name: +ve in-silico MS/MS by CFM-ID for AJFKXWQDHFYKFK-UHFFFAOYSA-N
ID: AJFKXWQDHFYKFK-UHFFFAOYSA-N
Comment: Energy2
Num peaks: 11
25.00727645 25.45012394
27.02292652 5.788096251
40.01817548 6.965806878
42.03382555 13.36839625
44.0130901 7.577619323
53.00219107 2.614415078
55.01784114 5.820599363
61.0396392 3.914249556
70.02874017 3.187174609
71.02398914 2.196923626
87.00767038 5.236231676

Name: +ve in-silico MS/MS by CFM-ID for SXUDKKGQQBPMNX-UHFFFAOYSA-N
ID: SXUDKKGQQBPMNX-UHFFFAOYSA-N
Comment: Energy0
Num peaks: 12
61.0396392 20.82243956
87.00767038 2.212913896
88.03930485 2.898978471
104.0342195 3.016209909
105.0182351 5.089607347
113.0345538 3.401372333
122.0447842 4.61302949
131.0451185 15.52265206
133.0607686 2.269527924
147.0400331 10.17724035
148.0240487 2.274992902
165.0505978 9.790302271

Name: +ve in-silico MS/MS by CFM-ID for SXUDKKGQQBPMNX-UHFFFAOYSA-N
ID: SXUDKKGQQBPMNX-UHFFFAOYSA-N
Comment: Energy1
Num peaks: 13
44.0130901 4.897128574
61.0396392 40.32317151
75.00767038 2.333032077
87.00767038 1.854366191
88.03930485 3.383802867
89.03455382 1.46591413
90.05495492 1.81422279
104.0342195 5.621573769
105.0182351 7.731252221
122.0447842 4.941228394
131.0451185 2.386408083
147.0400331 2.521476135
148.0240487 1.972028275

Name: +ve in-silico MS/MS by CFM-ID for SXUDKKGQQBPMNX-UHFFFAOYSA-N
ID: SXUDKKGQQBPMNX-UHFFFAOYSA-N
Comment: Energy2
Num peaks: 17
41.00219107 1.523090043
43.01784114 11.36416772
43.02907452 5.133842439
44.0130901 13.67354422
45.0334912 2.98598772
56.99710569 1.335995394
58.02874017 1.980100302
60.04439023 3.297967808
60.99202031 1.164970063
61.0396392 26.2881942
73.02840582 1.402246738
85.0396392 1.402435189
87.00767038 2.317371846
88.03930485 1.466739167
89.03455382 1.145034583
104.0342195 2.114882261
105.0182351 1.933370417

Name: +ve in-silico MS/MS by CFM-ID for MGBAQRDXYFSVBQ-UHFFFAOYSA-N
ID: MGBAQRDXYFSVBQ-UHFFFAOYSA-N
Comment: Energy0
Num peaks: 10
43.01784114 8.152487976
43.05422664 4.022059749
45.0334912 4.185203818
71.04914126 4.946103916
74.98991214 6.961640207
77.0055622 5.420330959
103.0212123 5.095786886
105.0368623 9.380294818
129.0368623 6.793153052
147.047427 26.62319339

Name: +ve in-silico MS/MS by CFM-ID for MGBAQRDXYFSVBQ-UHFFFAOYSA-N
ID: MGBAQRDXYFSVBQ-UHFFFAOYSA-N
Comment: Energy1
Num peaks: 10
41.00219107 3.350138202
43.01784114 27.62433144
43.05422664 4.738398448
45.0334912 8.608781428
71.04914126 18.39921804
74.98991214 1.619274449
103.0212123 2.058762652
105.0368623 2.545246711
129.0368623 4.546244915
147.047427 7.142694094

Name: +ve in-silico MS/MS by CFM-ID for MGBAQRDXYFSVBQ-UHFFFAOYSA-N
ID: MGBAQRDXYFSVBQ-UHFFFAOYSA-N
Comment: Energy2
Num peaks: 17
25.00727645 3.724568755
27.02292652 4.362324424
41.00219107 1.845293156
41.03857658 5.758968466
43.01784114 6.080914319
43.05422664 10.2965027
44.97934745 2.276535419
45.0334912 2.263012196
46.99499752 1.802732808
56.97934745 8.793283247
58.99499752 6.363528874
71.04914126 7.839367257
74.98991214 4.008354537
85.01064758 2.04777307
87.02629764 8.708122416
89.0055622 2.17724448
105.0368623 3.010841166

Name: +ve in-silico MS/MS by CFM-ID for SITZRXZBFQSDJO-UHFFFAOYSA-N
ID: SITZRXZBFQSDJO-UHFFFAOYSA-N
Comment: Energy0
Num peaks: 6
65.03857658 1.087434541
79.05422664 15.8845682
81.06987671 2.202107378
85.02840582 0.8206434813
107.0491413 36.31708836
125.0597059 39.31308178

Name: +ve in-silico MS/MS by CFM-ID for SITZRXZBFQSDJO-UHFFFAOYSA-N
ID: SITZRXZBFQSDJO-UHFFFAOYSA-N
Comment: Energy1
Num peaks: 6
39.02292652 2.62062314
51.02292652 6.894492485
79.05422664 28.27127876
81.06987671 4.552087789
107.0491413 30.56934496
125.0597059 11.40791961

Name: +ve in-silico MS/MS by CFM-ID for SITZRXZBFQSDJO-UHFFFAOYSA-N
ID: SITZRXZBFQSDJO-UHFFFAOYSA-N
Comment: Energy2
Num peaks: 8
39.02292652 15.00973564
41.03857658 3.567142613
49.00727645 12.8614024
51.02292652 14.96270566
53.03857658 11.99130815
63.02292652 2.387689538
65.03857658 9.25257288
79.05422664 10.78043043

Name: +ve in-silico MS/MS by CFM-ID for RHKROCJSQPBPQP-UHFFFAOYSA-N
ID: RHKROCJSQPBPQP-UHFFFAOYSA-N
Comment: Energy0
Num peaks: 9
71.04914126 2.126905251
75.02629764 2.115324963
101.0419477 6.082072155
117.0368623 2.488924795
117.0546206 3.41671981
119.0525124 21.44871064
147.047427 11.94741151
149.0266916 2.787080911
165.0579917 28.08808981

Name: +ve in-silico MS/MS by CFM-ID for RHKROCJSQPBPQP-UHFFFAOYSA-N
ID: RHKROCJSQPBPQP-UHFFFAOYSA-N
Comment: Energy1
Num peaks: 15
27.02292652 1.97991121
31.05422664 1.437881929
46.99499752 1.660195775
49.01064758 1.864887331
61.01064758 5.295599666
71.04914126 3.882649626
75.02629764 27.08903494
77.04194771 6.469728603
99.04405588 1.625764988
101.0419477 4.909086963
117.0546206 2.829018853
119.0525124 8.032765213
129.0368623 2.954805871
147.047427 5.529192378
165.0579917 4.985790297

Name: +ve in-silico MS/MS by CFM-ID for RHKROCJSQPBPQP-UHFFFAOYSA-N
ID: RHKROCJSQPBPQP-UHFFFAOYSA-N
Comment: Energy2
Num peaks: 17
15.02292652 4.665451057
27.02292652 1.789432722
46.99499752 3.742300359
57.0334912 2.339699341
58.99499752 1.730785222
61.01064758 12.7944692
71.04914126 11.10874179
73.01064758 2.828195935
73.06479133 2.848379824
75.02629764 6.994050338
77.04194771 3.286052
99.02629764 3.039705712
101.0419477 10.9018217
103.0212123 5.031866806
103.0575978 3.334547522
105.0368623 1.198970521
119.0525124 2.421189727

Name: +ve in-silico MS/MS by CFM-ID for GSKBRSYYWPTGJO-UHFFFAOYSA-N
ID: GSKBRSYYWPTGJO-UHFFFAOYSA-N
Comment: Energy0
Num peaks: 8
15.02292652 1.853444141
99.04405588 2.371151213
101.0419477 2.242510776
105.0368623 4.223706629
117.0546206 2.212286432
129.0368623 14.16813816
147.047427 32.71428496
165.0579917 21.24000586

Name: +ve in-silico MS/MS by CFM-ID for GSKBRSYYWPTGJO-UHFFFAOYSA-N
ID: GSKBRSYYWPTGJO-UHFFFAOYSA-N
Comment: Energy1
Num peaks: 19
46.99499752 1.654091884
57.0334912 1.49534409
61.01064758 1.474917033
71.04914126 1.43363076
75.02629764 4.192900326
87.02629764 4.029149028
99.04405588 5.144508583
101.0419477 7.694420368
101.0597059 2.078591787
103.0575978 2.004797005
103.075356 1.71944426
105.0368623 4.309351298
117.0546206 3.365039638
119.0525124 4.30558884
129.0368623 10.07865023
131.0161269 1.756193877
147.047427 15.21099127
149.0266916 1.343426426
165.0579917 6.98008443

Name: +ve in-silico MS/MS by CFM-ID for GSKBRSYYWPTGJO-UHFFFAOYSA-N
ID: GSKBRSYYWPTGJO-UHFFFAOYSA-N
Comment: Energy2
Num peaks: 26
15.02292652 6.065810934
27.02292652 1.290984402
41.00219107 2.944338718
43.01784114 2.975584982
46.99499752 4.167801897
57.0334912 4.549076008
58.99499752 1.409416371
59.01275576 4.228594392
59.04914126 1.451038038
61.01064758 6.194742422
61.02840582 2.029459686
63.02629764 2.100313056
71.04914126 2.196422871
73.01064758 1.301344737
75.02629764 4.088060337
85.01064758 4.087171392
85.02840582 1.521785688
87.02629764 4.482704462
99.04405588 3.834872627
101.0419477 7.613083815
101.0597059 1.697809031
103.0212123 2.370663568
103.0575978 2.500022685
105.0368623 1.666083583
131.0161269 2.025622948
147.047427 1.317165976

Name: +ve in-silico MS/MS by CFM-ID for LOEALMKPRNXJPC-UHFFFAOYSA-N
ID: LOEALMKPRNXJPC-UHFFFAOYSA-N
Comment: Energy0
Num peaks: 6
83.04914126 0.3409218081
95.04914126 0.2627625813
97.06479133 0.8741295062
107.0491413 1.83226563
109.0284058 0.3376452994
125.0597059 94.35530841

Name: +ve in-silico MS/MS by CFM-ID for LOEALMKPRNXJPC-UHFFFAOYSA-N
ID: LOEALMKPRNXJPC-UHFFFAOYSA-N
Comment: Energy1
Num peaks: 6
43.05422664 1.823051284
55.01784114 2.834695856
57.0334912 1.802709374
83.01275576 1.879308307
107.0491413 5.858797961
125.0597059 70.24875675

Name: +ve in-silico MS/MS by CFM-ID for LOEALMKPRNXJPC-UHFFFAOYSA-N
ID: LOEALMKPRNXJPC-UHFFFAOYSA-N
Comment: Energy2
Num peaks: 13
25.00727645 3.171005411
39.02292652 20.55908448
41.00219107 2.641941588
41.03857658 18.89495651
43.05422664 4.110055432
49.00727645 3.474176681
51.02292652 2.519966959
53.00219107 5.25521425
55.01784114 3.516927183
67.01784114 7.567934447
81.0334912 3.029778887
107.0491413 4.793811523
125.0597059 2.37728034

Name: +ve in-silico MS/MS by CFM-ID for TTYFWTHXAOUGFK-UHFFFAOYSA-N
ID: TTYFWTHXAOUGFK-UHFFFAOYSA-N
Comment: Energy0
Num peaks: 6
39.02292652 0.3266601398
41.03857658 0.5117723706
65.03857658 0.4605123984
99.04405588 0.5968878221
107.0491413 4.927337354
125.0597059 91.02671369

Name: +ve in-silico MS/MS by CFM-ID for TTYFWTHXAOUGFK-UHFFFAOYSA-N
ID: TTYFWTHXAOUGFK-UHFFFAOYSA-N
Comment: Energy1
Num peaks: 6
39.02292652 2.12830334
41.03857658 1.953131452
51.02292652 2.333043416
65.03857658 2.049999079
107.0491413 16.2340811
125.0597059 66.2452391

Name: +ve in-silico MS/MS by CFM-ID for TTYFWTHXAOUGFK-UHFFFAOYSA-N
ID: TTYFWTHXAOUGFK-UHFFFAOYSA-N
Comment: Energy2
Num peaks: 7
39.02292652 18.81924491
41.03857658 17.28340366
43.05422664 4.913496284
49.00727645 6.854198468
51.02292652 12.88245459
55.05422664 10.22165446
65.03857658 11.51231705

Name: +ve in-silico MS/MS by CFM-ID for WTPWPJVFMLTLEB-UHFFFAOYSA-N
ID: WTPWPJVFMLTLEB-UHFFFAOYSA-N
Comment: Energy0
Num peaks: 6
81.0334912 1.963229131
83.04914126 2.117853781
97.06479133 1.355845697
99.04405588 1.40314461
107.0491413 3.699923596
125.0597059 83.51363873

Name: +ve in-silico MS/MS by CFM-ID for WTPWPJVFMLTLEB-UHFFFAOYSA-N
ID: WTPWPJVFMLTLEB-UHFFFAOYSA-N
Comment: Energy1
Num peaks: 6
39.02292652 1.781509722
67.01784114 4.126912701
69.0334912 1.503109863
83.04914126 1.299507375
107.0491413 18.75002197
125.0597059 60.81915522

Name: +ve in-silico MS/MS by CFM-ID for WTPWPJVFMLTLEB-UHFFFAOYSA-N
ID: WTPWPJVFMLTLEB-UHFFFAOYSA-N
Comment: Energy2
Num peaks: 14
39.02292652 21.73190429
41.00219107 2.990168835
41.03857658 11.83963097
43.05422664 2.447931002
55.01784114 3.879110834
55.05422664 2.142981955
57.0334912 5.829100199
63.02292652 2.543089987
65.00219107 2.938284151
65.03857658 2.645710906
67.01784114 7.202404494
79.01784114 3.448550226
81.0334912 8.583616466
83.04914126 3.239966169

Name: +ve in-silico MS/MS by CFM-ID for ZKZFSJJTTJJLCU-UHFFFAOYSA-N
ID: ZKZFSJJTTJJLCU-UHFFFAOYSA-N
Comment: Energy0
Num peaks: 6
57.0334912 1.143901655
67.01784114 0.8871858844
81.0334912 0.8246117513
93.0334912 1.55398244
107.0491413 44.71295748
125.0597059 45.7992589

Name: +ve in-silico MS/MS by CFM-ID for ZKZFSJJTTJJLCU-UHFFFAOYSA-N
ID: ZKZFSJJTTJJLCU-UHFFFAOYSA-N
Comment: Energy1
Num peaks: 6
67.01784114 2.410910827
69.0334912 1.951983655
93.0334912 2.00096619
95.04914126 1.817097639
107.0491413 60.25273882
125.0597059 16.79438375

Name: +ve in-silico MS/MS by CFM-ID for ZKZFSJJTTJJLCU-UHFFFAOYSA-N
ID: ZKZFSJJTTJJLCU-UHFFFAOYSA-N
Comment: Energy2
Num peaks: 14
25.00727645 3.196129097
39.02292652 10.09094005
41.00219107 3.999039249
41.03857658 3.830123512
49.00727645 7.215025656
51.02292652 13.44177074
53.00219107 4.529094628
55.01784114 2.87708521
65.03857658 4.690438777
67.01784114 9.072294341
69.0334912 3.302257904
79.01784114 4.910264396
81.0334912 4.821940217
107.0491413 6.815923293

Name: +ve in-silico MS/MS by CFM-ID for SAYYHXPTXWGFNW-UHFFFAOYSA-N
ID: SAYYHXPTXWGFNW-UHFFFAOYSA-N
Comment: Energy0
Num peaks: 6
51.02292652 0.8251585593
53.03857658 0.4403360791
99.04405588 0.4400937884
107.0491413 11.94056191
109.0284058 0.5709164747
125.0597059 83.35036824

Name: +ve in-silico MS/MS by CFM-ID for SAYYHXPTXWGFNW-UHFFFAOYSA-N
ID: SAYYHXPTXWGFNW-UHFFFAOYSA-N
Comment: Energy1
Num peaks: 6
39.02292652 1.771490975
41.03857658 1.730113706
51.02292652 2.998188068
83.01275576 1.539178748
107.0491413 37.83179766
125.0597059 41.63074452

Name: +ve in-silico MS/MS by CFM-ID for SAYYHXPTXWGFNW-UHFFFAOYSA-N
ID: SAYYHXPTXWGFNW-UHFFFAOYSA-N
Comment: Energy2
Num peaks: 8
39.02292652 8.621637956
41.03857658 9.371753483
49.00727645 4.721936354
51.02292652 34.04402234
53.03857658 8.489585464
57.06987671 5.738826441
81.0334912 3.834171939
107.0491413 5.765383874

Name: +ve in-silico MS/MS by CFM-ID for YKDMOMJEBWMWTM-UHFFFAOYSA-N
ID: YKDMOMJEBWMWTM-UHFFFAOYSA-N
Comment: Energy0
Num peaks: 6
55.01784114 0.6589576819
57.0334912 1.159911617
79.01784114 0.6387443912
81.0334912 1.795441492
107.0491413 45.19110915
125.0597059 46.7253171

Name: +ve in-silico MS/MS by CFM-ID for YKDMOMJEBWMWTM-UHFFFAOYSA-N
ID: YKDMOMJEBWMWTM-UHFFFAOYSA-N
Comment: Energy1
Num peaks: 6
39.02292652 2.013258819
41.03857658 1.70902245
67.01784114 1.482497388
95.04914126 2.235950051
107.0491413 61.23825667
125.0597059 17.29856705

Name: +ve in-silico MS/MS by CFM-ID for YKDMOMJEBWMWTM-UHFFFAOYSA-N
ID: YKDMOMJEBWMWTM-UHFFFAOYSA-N
Comment: Energy2
Num peaks: 13
25.00727645 3.377036655
39.02292652 12.55727134
41.00219107 3.283672087
41.03857658 7.229389277
49.00727645 5.850537189
51.02292652 12.56291236
53.00219107 4.653341852
55.01784114 5.303659075
65.00219107 3.323186616
65.03857658 3.535248901
79.01784114 4.452227815
81.0334912 7.149457953
107.0491413 7.017646845

Name: +ve in-silico MS/MS by CFM-ID for DHFYLDMPSGAGTP-UHFFFAOYSA-N
ID: DHFYLDMPSGAGTP-UHFFFAOYSA-N
Comment: Energy0
Num peaks: 6
19.01784114 0.6331835253
31.01784114 1.07024079
79.05422664 1.229398493
95.04914126 53.03423457
107.0491413 4.432822901
125.0597059 36.34525466

Name: +ve in-silico MS/MS by CFM-ID for DHFYLDMPSGAGTP-UHFFFAOYSA-N
ID: DHFYLDMPSGAGTP-UHFFFAOYSA-N
Comment: Energy1
Num peaks: 6
31.01784114 4.711640062
51.02292652 2.041208156
79.05422664 1.219472981
95.04914126 45.21452221
107.0491413 8.256233532
125.0597059 27.15815899

Name: +ve in-silico MS/MS by CFM-ID for DHFYLDMPSGAGTP-UHFFFAOYSA-N
ID: DHFYLDMPSGAGTP-UHFFFAOYSA-N
Comment: Energy2
Num peaks: 9
49.00727645 9.25489241
51.02292652 7.294330468
53.03857658 5.53113298
63.02292652 6.489168352
65.03857658 10.21212433
67.05422664 16.89259858
79.01784114 3.082908672
79.05422664 7.325107427
95.04914126 16.43561435

Name: +ve in-silico MS/MS by CFM-ID for CJEDSSWTSQXPGZ-UHFFFAOYSA-N
ID: CJEDSSWTSQXPGZ-UHFFFAOYSA-N
Comment: Energy0
Num peaks: 6
95.04914126 1.453425856
121.0284058 6.459325551
123.0440559 2.631494406
147.0440559 31.07722973
149.0233204 1.466404281
165.0546206 51.15048729

Name: +ve in-silico MS/MS by CFM-ID for CJEDSSWTSQXPGZ-UHFFFAOYSA-N
ID: CJEDSSWTSQXPGZ-UHFFFAOYSA-N
Comment: Energy1
Num peaks: 9
43.01784114 2.10039063
53.00219107 2.607485997
71.01275576 5.096033835
95.04914126 3.888805473
121.0284058 8.246484972
123.0440559 4.755045066
147.0440559 27.60514642
149.0233204 2.426581482
165.0546206 24.91729008

Name: +ve in-silico MS/MS by CFM-ID for CJEDSSWTSQXPGZ-UHFFFAOYSA-N
ID: CJEDSSWTSQXPGZ-UHFFFAOYSA-N
Comment: Energy2
Num peaks: 21
25.00727645 1.954225493
39.02292652 3.150998751
41.00219107 1.881393914
43.01784114 4.198345462
49.00727645 2.868009899
51.02292652 3.122241666
53.00219107 3.873256173
63.02292652 7.887107993
65.00219107 2.769715058
65.03857658 7.469644404
67.01784114 3.278649411
77.00219107 2.027150382
79.01784114 2.982173972
93.0334912 4.287760278
95.04914126 5.037432345
103.0178411 2.89787173
105.0334912 2.648929748
119.0491413 2.082550717
121.0284058 7.446130939
129.0334912 2.97285846
147.0440559 5.571142187

Name: +ve in-silico MS/MS by CFM-ID for PQRIZEYPOXNMDQ-UHFFFAOYSA-N
ID: PQRIZEYPOXNMDQ-UHFFFAOYSA-N
Comment: Energy0
Num peaks: 6
95.04914126 1.403660216
121.0284058 5.976338549
123.0440559 2.269015313
129.0334912 5.047179632
147.0440559 31.13575644
165.0546206 47.92247509

Name: +ve in-silico MS/MS by CFM-ID for PQRIZEYPOXNMDQ-UHFFFAOYSA-N
ID: PQRIZEYPOXNMDQ-UHFFFAOYSA-N
Comment: Energy1
Num peaks: 7
71.01275576 4.910920275
95.04914126 3.802141909
121.0284058 7.516558309
123.0440559 4.011630442
129.0334912 7.678791514
147.0440559 28.75170639
165.0546206 23.867026

Name: +ve in-silico MS/MS by CFM-ID for PQRIZEYPOXNMDQ-UHFFFAOYSA-N
ID: PQRIZEYPOXNMDQ-UHFFFAOYSA-N
Comment: Energy2
Num peaks: 19
25.00727645 2.930470073
41.00219107 1.617615616
43.01784114 3.571078567
49.00727645 2.269263737
51.02292652 2.169553337
53.00219107 3.452233683
63.02292652 7.595020122
65.03857658 6.95157463
67.01784114 1.715901432
77.00219107 6.044435169
79.01784114 3.249683715
91.01784114 2.152688156
93.0334912 2.576015741
95.04914126 4.830153039
105.0334912 3.649516773
119.0491413 2.158967527
121.0284058 5.262321685
129.0334912 13.30344733
147.0440559 5.645775694

Name: +ve in-silico MS/MS by CFM-ID for WGDIJJPZLBCVJY-UHFFFAOYSA-N
ID: WGDIJJPZLBCVJY-UHFFFAOYSA-N
Comment: Energy0
Num peaks: 6
71.01275576 2.602232084
95.04914126 3.054577253
121.0284058 5.850214623
129.0334912 4.939512748
147.0440559 30.29496502
165.0546206 46.4669347

Name: +ve in-silico MS/MS by CFM-ID for WGDIJJPZLBCVJY-UHFFFAOYSA-N
ID: WGDIJJPZLBCVJY-UHFFFAOYSA-N
Comment: Energy1
Num peaks: 8
53.00219107 8.198248102
71.01275576 15.497187
95.04914126 3.859686164
121.0284058 5.428879277
123.0440559 2.62618595
129.0334912 6.203439962
147.0440559 22.19273985
165.0546206 17.27134707

Name: +ve in-silico MS/MS by CFM-ID for WGDIJJPZLBCVJY-UHFFFAOYSA-N
ID: WGDIJJPZLBCVJY-UHFFFAOYSA-N
Comment: Energy2
Num peaks: 17
25.00727645 1.710707166
41.00219107 1.849723772
43.01784114 4.255705551
49.00727645 6.921530705
51.02292652 5.329545909
53.00219107 8.547720109
63.02292652 4.210238513
65.03857658 7.995337102
67.01784114 1.693455612
71.01275576 3.213776881
77.00219107 4.550959778
79.01784114 2.327085012
95.04914126 6.012105835
105.0334912 3.25048242
121.0284058 4.304730103
129.0334912 9.943188288
147.0440559 4.35814497

Name: +ve in-silico MS/MS by CFM-ID for OFBZCCAVAUPPGO-UHFFFAOYSA-N
ID: OFBZCCAVAUPPGO-UHFFFAOYSA-N
Comment: Energy0
Num peaks: 6
59.01275576 5.120098179
105.0334912 10.87952521
129.0334912 4.833748732
133.0284058 3.817076317
147.0440559 21.74967178
165.0546206 44.72290804

Name: +ve in-silico MS/MS by CFM-ID for OFBZCCAVAUPPGO-UHFFFAOYSA-N
ID: OFBZCCAVAUPPGO-UHFFFAOYSA-N
Comment: Energy1
Num peaks: 8
59.01275576 5.991954981
79.05422664 3.374272593
87.00767038 3.484372872
105.0334912 19.54690061
107.0491413 3.598582089
129.0334912 10.39316028
147.0440559 21.16370981
165.0546206 14.80543358

Name: +ve in-silico MS/MS by CFM-ID for OFBZCCAVAUPPGO-UHFFFAOYSA-N
ID: OFBZCCAVAUPPGO-UHFFFAOYSA-N
Comment: Energy2
Num peaks: 12
41.00219107 8.629940706
43.01784114 5.778382983
49.00727645 6.84731277
51.02292652 4.920592036
56.99710569 4.102775635
59.01275576 11.68361304
63.02292652 6.277278865
79.05422664 8.273839328
91.05422664 2.858384057
105.0334912 13.90649657
107.0491413 2.656284467
129.0334912 4.099237711

Name: +ve in-silico MS/MS by CFM-ID for BJYKZHVWVIILLY-UHFFFAOYSA-N
ID: BJYKZHVWVIILLY-UHFFFAOYSA-N
Comment: Energy0
Num peaks: 6
93.0334912 8.221856275
121.0284058 5.524188535
123.0440559 2.121476406
129.0334912 4.501907711
147.0440559 27.30158252
165.0546206 41.75404549

Name: +ve in-silico MS/MS by CFM-ID for BJYKZHVWVIILLY-UHFFFAOYSA-N
ID: BJYKZHVWVIILLY-UHFFFAOYSA-N
Comment: Energy1
Num peaks: 9
67.01784114 2.581242655
71.01275576 3.830892809
93.0334912 13.00759947
95.04914126 3.616185565
121.0284058 5.587883679
123.0440559 2.999945101
129.0334912 6.822843177
147.0440559 24.76085234
165.0546206 17.02700768

Name: +ve in-silico MS/MS by CFM-ID for BJYKZHVWVIILLY-UHFFFAOYSA-N
ID: BJYKZHVWVIILLY-UHFFFAOYSA-N
Comment: Energy2
Num peaks: 14
39.02292652 2.166705386
43.01784114 1.993180858
49.00727645 5.125928879
51.02292652 8.315584907
53.00219107 1.935817892
55.01784114 1.978465119
65.00219107 7.860856769
67.01784114 24.16509547
77.00219107 1.958377503
79.01784114 3.883356243
93.0334912 14.14765036
95.04914126 2.078033023
121.0284058 2.195823006
129.0334912 2.911481908

Name: +ve in-silico MS/MS by CFM-ID for QAVOSIRAUQOICS-UHFFFAOYSA-N
ID: QAVOSIRAUQOICS-UHFFFAOYSA-N
Comment: Energy0
Num peaks: 6
93.0334912 10.07644176
95.04914126 2.745213308
121.0284058 5.314650015
129.0334912 4.353277808
147.0440559 26.18678705
165.0546206 40.1368048

Name: +ve in-silico MS/MS by CFM-ID for QAVOSIRAUQOICS-UHFFFAOYSA-N
ID: QAVOSIRAUQOICS-UHFFFAOYSA-N
Comment: Energy1
Num peaks: 13
53.00219107 6.910139131
55.01784114 3.778352088
67.01784114 2.639429015
71.01275576 11.88851188
85.02840582 3.047880861
93.0334912 6.243603257
95.04914126 3.52809222
97.02840582 2.296064356
121.0284058 3.947795582
123.0440559 2.339852811
129.0334912 5.087879668
147.0440559 17.65748886
165.0546206 11.91466846

Name: +ve in-silico MS/MS by CFM-ID for QAVOSIRAUQOICS-UHFFFAOYSA-N
ID: QAVOSIRAUQOICS-UHFFFAOYSA-N
Comment: Energy2
Num peaks: 17
39.02292652 4.847849417
43.01784114 3.324336917
49.00727645 5.492061971
51.02292652 8.304669366
53.00219107 4.815472764
53.03857658 2.511479548
55.01784114 3.893500513
65.00219107 4.40168484
67.01784114 13.10794634
71.01275576 2.184079862
77.00219107 2.960006766
79.01784114 3.44691987
93.0334912 13.33788203
95.04914126 2.416334496
105.0334912 2.585998035
121.0284058 1.825978521
129.0334912 2.331364056

Name: +ve in-silico MS/MS by CFM-ID for GEKQARLZWFCAIC-UHFFFAOYSA-N
ID: GEKQARLZWFCAIC-UHFFFAOYSA-N
Comment: Energy0
Num peaks: 6
93.0334912 8.974268613
95.04914126 3.87883671
121.0284058 3.43570194
123.0440559 2.249175986
147.0440559 27.78514026
165.0546206 46.28886002

Name: +ve in-silico MS/MS by CFM-ID for GEKQARLZWFCAIC-UHFFFAOYSA-N
ID: GEKQARLZWFCAIC-UHFFFAOYSA-N
Comment: Energy1
Num peaks: 8
43.01784114 7.281118707
71.01275576 4.317701604
93.0334912 11.52095399
95.04914126 6.528864646
121.0284058 3.729647473
123.0440559 4.313117947
147.0440559 22.29905711
165.0546206 20.17406027

Name: +ve in-silico MS/MS by CFM-ID for GEKQARLZWFCAIC-UHFFFAOYSA-N
ID: GEKQARLZWFCAIC-UHFFFAOYSA-N
Comment: Energy2
Num peaks: 8
39.02292652 5.42297728
49.00727645 9.537346215
51.02292652 29.2829116
53.03857658 7.351859444
55.01784114 3.024006803
67.01784114 6.797089224
93.0334912 12.06150311
95.04914126 7.661048902

Name: +ve in-silico MS/MS by CFM-ID for LMKPPOCIIACDQU-UHFFFAOYSA-N
ID: LMKPPOCIIACDQU-UHFFFAOYSA-N
Comment: Energy0
Num peaks: 6
41.00219107 1.027484282
43.01784114 6.134610101
53.00219107 1.442717825
71.01275576 17.60278299
147.0440559 3.883975978
165.0546206 65.43733889

Name: +ve in-silico MS/MS by CFM-ID for LMKPPOCIIACDQU-UHFFFAOYSA-N
ID: LMKPPOCIIACDQU-UHFFFAOYSA-N
Comment: Energy1
Num peaks: 6
27.02292652 4.469813784
43.01784114 11.54809042
53.00219107 11.99100375
71.01275576 23.8334414
147.0440559 16.64712319
165.0546206 21.41015257

Name: +ve in-silico MS/MS by CFM-ID for LMKPPOCIIACDQU-UHFFFAOYSA-N
ID: LMKPPOCIIACDQU-UHFFFAOYSA-N
Comment: Energy2
Num peaks: 8
15.02292652 4.149148478
25.00727645 6.154669789
27.02292652 3.06090993
41.00219107 7.982947385
43.01784114 17.03498769
49.00727645 3.658589537
53.00219107 24.00790297
71.01275576 15.10844326

Name: +ve in-silico MS/MS by CFM-ID for CXBNMPMLFONTPO-UHFFFAOYSA-N
ID: CXBNMPMLFONTPO-UHFFFAOYSA-N
Comment: Energy0
Num peaks: 6
43.01784114 3.320357185
61.02840582 1.81281515
105.0334912 35.21324597
123.0440559 25.88822752
147.0440559 1.366844097
165.0546206 28.65286492

Name: +ve in-silico MS/MS by CFM-ID for CXBNMPMLFONTPO-UHFFFAOYSA-N
ID: CXBNMPMLFONTPO-UHFFFAOYSA-N
Comment: Energy1
Num peaks: 6
43.01784114 2.419731817
61.02840582 3.075156005
79.05422664 1.305026856
105.0334912 70.06253391
123.0440559 7.960049154
165.0546206 8.555448037

Name: +ve in-silico MS/MS by CFM-ID for CXBNMPMLFONTPO-UHFFFAOYSA-N
ID: CXBNMPMLFONTPO-UHFFFAOYSA-N
Comment: Energy2
Num peaks: 7
43.01784114 4.326812169
49.00727645 11.0771708
51.02292652 11.54909082
63.02292652 11.27572792
79.01784114 2.607774176
79.05422664 6.967534824
105.0334912 33.58466096

Name: +ve in-silico MS/MS by CFM-ID for HGRMGIXNYVEJCT-UHFFFAOYSA-N
ID: HGRMGIXNYVEJCT-UHFFFAOYSA-N
Comment: Energy0
Num peaks: 6
39.02292652 0.1548409755
105.0334912 0.1811814145
121.0284058 0.3277124578
123.0440559 0.1976678593
147.0440559 56.75007086
165.0546206 40.98742325

Name: +ve in-silico MS/MS by CFM-ID for HGRMGIXNYVEJCT-UHFFFAOYSA-N
ID: HGRMGIXNYVEJCT-UHFFFAOYSA-N
Comment: Energy1
Num peaks: 6
95.04914126 5.302405868
97.06479133 2.865989239
119.0491413 10.15694837
137.0597059 8.163054701
147.0440559 36.91346892
165.0546206 18.80302338

Name: +ve in-silico MS/MS by CFM-ID for HGRMGIXNYVEJCT-UHFFFAOYSA-N
ID: HGRMGIXNYVEJCT-UHFFFAOYSA-N
Comment: Energy2
Num peaks: 13
39.02292652 3.950667804
41.03857658 3.073639771
49.00727645 3.521976301
53.00219107 3.767723453
65.00219107 1.666576062
95.04914126 1.773908683
103.0178411 5.036804952
105.0334912 8.73241802
117.0334912 8.344910999
119.0127558 1.743909564
119.0491413 17.66305058
121.0284058 3.418097732
147.0440559 18.76050953

Name: +ve in-silico MS/MS by CFM-ID for CVCCEGIABBBIMU-UHFFFAOYSA-N
ID: CVCCEGIABBBIMU-UHFFFAOYSA-N
Comment: Energy0
Num peaks: 6
39.02292652 0.1485474945
41.03857658 0.1877786325
121.0284058 0.2412346087
123.0440559 0.1462319802
147.0440559 57.07482299
165.0546206 41.08156224

Name: +ve in-silico MS/MS by CFM-ID for CVCCEGIABBBIMU-UHFFFAOYSA-N
ID: CVCCEGIABBBIMU-UHFFFAOYSA-N
Comment: Energy1
Num peaks: 6
95.04914126 3.163952345
119.0491413 6.512695397
135.0440559 3.581045442
137.0597059 5.958203246
147.0440559 44.39591296
165.0546206 20.86241486

Name: +ve in-silico MS/MS by CFM-ID for CVCCEGIABBBIMU-UHFFFAOYSA-N
ID: CVCCEGIABBBIMU-UHFFFAOYSA-N
Comment: Energy2
Num peaks: 11
39.02292652 5.323662634
41.03857658 6.346092356
53.00219107 6.209713223
65.00219107 2.229824253
95.04914126 2.489766784
103.0178411 6.572282476
105.0334912 5.816900367
117.0334912 7.029866877
119.0491413 13.29269559
121.0284058 2.960843989
147.0440559 22.0864305

Name: +ve in-silico MS/MS by CFM-ID for AATMJNFMUGAMJG-UHFFFAOYSA-N
ID: AATMJNFMUGAMJG-UHFFFAOYSA-N
Comment: Energy0
Num peaks: 6
119.0491413 0.1756748985
121.0284058 0.4087918393
123.0440559 0.3304038337
137.0597059 0.2545817468
147.0440559 56.4824548
165.0546206 40.62812958

Name: +ve in-silico MS/MS by CFM-ID for AATMJNFMUGAMJG-UHFFFAOYSA-N
ID: AATMJNFMUGAMJG-UHFFFAOYSA-N
Comment: Energy1
Num peaks: 6
95.04914126 3.022077313
119.0491413 7.460579528
135.0440559 3.519386915
137.0597059 9.359094014
147.0440559 41.13914737
165.0546206 18.665957

Name: +ve in-silico MS/MS by CFM-ID for AATMJNFMUGAMJG-UHFFFAOYSA-N
ID: AATMJNFMUGAMJG-UHFFFAOYSA-N
Comment: Energy2
Num peaks: 10
49.00727645 1.539280702
93.0334912 2.40390479
95.04914126 3.270453507
103.0178411 4.970632959
105.0334912 11.09758886
117.0334912 11.05525996
119.0127558 2.568244432
119.0491413 19.89663382
121.0284058 5.136679782
147.0440559 19.27190645

Name: +ve in-silico MS/MS by CFM-ID for ZBWACDXLCKGNSU-UHFFFAOYSA-N
ID: ZBWACDXLCKGNSU-UHFFFAOYSA-N
Comment: Energy0
Num peaks: 6
105.0334912 0.3132077908
121.0284058 0.4131944463
123.0440559 0.3136564356
137.0597059 0.2546898571
147.0440559 56.47899268
165.0546206 40.74783411

Name: +ve in-silico MS/MS by CFM-ID for ZBWACDXLCKGNSU-UHFFFAOYSA-N
ID: ZBWACDXLCKGNSU-UHFFFAOYSA-N
Comment: Energy1
Num peaks: 6
95.04914126 3.016888256
119.0491413 7.310682344
135.0440559 3.602406425
137.0597059 9.536416421
147.0440559 40.85936799
165.0546206 19.14966866

Name: +ve in-silico MS/MS by CFM-ID for ZBWACDXLCKGNSU-UHFFFAOYSA-N
ID: ZBWACDXLCKGNSU-UHFFFAOYSA-N
Comment: Energy2
Num peaks: 8
95.04914126 3.043900786
103.0178411 3.819101202
105.0334912 15.27632491
117.0334912 11.59213212
119.0127558 1.952565751
119.0491413 20.96206108
121.0284058 4.409753969
147.0440559 19.811029

Name: +ve in-silico MS/MS by CFM-ID for ZCKMTMNZYBROQE-UHFFFAOYSA-N
ID: ZCKMTMNZYBROQE-UHFFFAOYSA-N
Comment: Energy0
Num peaks: 6
79.05422664 0.4056177734
105.0334912 0.8177677579
107.0491413 0.8113644694
135.0440559 0.5299855211
147.0440559 12.59360353
165.0546206 82.62116662

Name: +ve in-silico MS/MS by CFM-ID for ZCKMTMNZYBROQE-UHFFFAOYSA-N
ID: ZCKMTMNZYBROQE-UHFFFAOYSA-N
Comment: Energy1
Num peaks: 7
79.05422664 4.809969122
105.0334912 4.501286017
119.0491413 4.609521013
135.0440559 5.639582552
137.0597059 18.89761717
147.0440559 10.84855306
165.0546206 32.11620634

Name: +ve in-silico MS/MS by CFM-ID for ZCKMTMNZYBROQE-UHFFFAOYSA-N
ID: ZCKMTMNZYBROQE-UHFFFAOYSA-N
Comment: Energy2
Num peaks: 14
39.02292652 2.882429491
41.03857658 2.661100934
49.00727645 9.592226193
51.02292652 7.293393042
53.03857658 2.783506258
63.02292652 3.549374971
65.03857658 2.277062206
79.05422664 10.30948059
81.06987671 8.573310672
91.05422664 4.249243928
105.0334912 9.476971936
107.0491413 3.853045306
119.0491413 3.40197033
147.0440559 10.53787128

Name: +ve in-silico MS/MS by CFM-ID for XWEXHHRLMXXKBK-UHFFFAOYSA-N
ID: XWEXHHRLMXXKBK-UHFFFAOYSA-N
Comment: Energy0
Num peaks: 6
43.01784114 0.9320968918
51.02292652 0.669912404
71.01275576 0.9849369596
73.02840582 0.7220035773
147.0440559 10.50941566
165.0546206 82.54060169

Name: +ve in-silico MS/MS by CFM-ID for XWEXHHRLMXXKBK-UHFFFAOYSA-N
ID: XWEXHHRLMXXKBK-UHFFFAOYSA-N
Comment: Energy1
Num peaks: 9
51.02292652 2.774376944
53.03857658 2.101535604
71.01275576 2.971774618
93.0334912 4.706103911
95.04914126 4.425146801
97.06479133 3.490735291
137.0597059 4.417012645
147.0440559 10.00865807
165.0546206 45.79527492

Name: +ve in-silico MS/MS by CFM-ID for XWEXHHRLMXXKBK-UHFFFAOYSA-N
ID: XWEXHHRLMXXKBK-UHFFFAOYSA-N
Comment: Energy2
Num peaks: 11
39.02292652 5.728429633
41.00219107 4.885466003
43.01784114 4.389940542
49.00727645 11.71512747
51.02292652 16.50177493
53.00219107 7.833067937
53.03857658 6.241166561
55.01784114 5.23960214
68.99710569 11.40273007
71.01275576 4.954720227
147.0440559 2.619777862

Name: +ve in-silico MS/MS by CFM-ID for MSDHRRRAXHQXRQ-UHFFFAOYSA-N
ID: MSDHRRRAXHQXRQ-UHFFFAOYSA-N
Comment: Energy0
Num peaks: 6
93.0334912 0.7577583052
121.0284058 1.241401536
123.0440559 0.5000132161
137.0233204 0.3579980226
147.0440559 54.13023898
165.0546206 39.31656975

Name: +ve in-silico MS/MS by CFM-ID for MSDHRRRAXHQXRQ-UHFFFAOYSA-N
ID: MSDHRRRAXHQXRQ-UHFFFAOYSA-N
Comment: Energy1
Num peaks: 9
81.0334912 2.437899327
93.0334912 3.995969004
95.04914126 3.662589288
97.02840582 3.468578242
97.06479133 2.35821077
115.0178411 5.420262276
137.0597059 2.867522524
147.0440559 39.15933846
165.0546206 17.95135197

Name: +ve in-silico MS/MS by CFM-ID for MSDHRRRAXHQXRQ-UHFFFAOYSA-N
ID: MSDHRRRAXHQXRQ-UHFFFAOYSA-N
Comment: Energy2
Num peaks: 18
39.02292652 3.396845757
41.00219107 3.173480269
49.00727645 2.427300194
51.02292652 2.881120738
53.00219107 3.511944606
55.01784114 2.858274193
65.00219107 5.382170432
67.01784114 5.679259027
81.0334912 6.077092917
93.0334912 6.752759507
95.04914126 2.071405344
97.02840582 2.226226033
103.0178411 5.002391023
105.0334912 8.493348048
117.0334912 2.28001689
119.0491413 3.445150426
121.0284058 7.357790142
147.0440559 7.021533908

Name: +ve in-silico MS/MS by CFM-ID for TWYUOONFLPGSPO-UHFFFAOYSA-N
ID: TWYUOONFLPGSPO-UHFFFAOYSA-N
Comment: Energy0
Num peaks: 6
93.0334912 0.3711161332
105.0334912 0.2540415129
121.0284058 0.7162041633
123.0440559 0.2997252076
147.0440559 55.46641618
165.0546206 40.22569468

Name: +ve in-silico MS/MS by CFM-ID for TWYUOONFLPGSPO-UHFFFAOYSA-N
ID: TWYUOONFLPGSPO-UHFFFAOYSA-N
Comment: Energy1
Num peaks: 10
55.01784114 1.940510424
81.0334912 2.444415944
93.0334912 2.142783683
95.04914126 2.24916118
97.02840582 3.489733557
105.0334912 1.941612196
115.0178411 3.183490461
137.0597059 2.277322432
147.0440559 42.85899248
165.0546206 18.88493807

Name: +ve in-silico MS/MS by CFM-ID for TWYUOONFLPGSPO-UHFFFAOYSA-N
ID: TWYUOONFLPGSPO-UHFFFAOYSA-N
Comment: Energy2
Num peaks: 17
39.02292652 2.325712371
41.00219107 2.497945928
49.00727645 1.83647833
51.02292652 2.504153484
53.00219107 3.365882684
55.01784114 2.772151569
65.00219107 9.80520753
67.01784114 5.756404079
81.0334912 6.084137485
93.0334912 3.911233746
95.04914126 1.769332335
103.0178411 7.427833273
105.0334912 12.16358687
117.0334912 1.912290246
119.0491413 2.452241591
121.0284058 4.780947363
147.0440559 10.33799659

Name: +ve in-silico MS/MS by CFM-ID for KZLTVNJWBFVZTE-UHFFFAOYSA-N
ID: KZLTVNJWBFVZTE-UHFFFAOYSA-N
Comment: Energy0
Num peaks: 6
59.01275576 1.020955342
119.0491413 1.413327522
121.0647913 2.214376641
135.0440559 1.271307651
147.0440559 7.49033247
165.0546206 81.05395961

Name: +ve in-silico MS/MS by CFM-ID for KZLTVNJWBFVZTE-UHFFFAOYSA-N
ID: KZLTVNJWBFVZTE-UHFFFAOYSA-N
Comment: Energy1
Num peaks: 7
105.0334912 9.568363236
107.0491413 14.75898138
121.0647913 4.789460399
135.0440559 7.809366065
137.0597059 18.55217848
147.0440559 5.177912439
165.0546206 20.43300182

Name: +ve in-silico MS/MS by CFM-ID for KZLTVNJWBFVZTE-UHFFFAOYSA-N
ID: KZLTVNJWBFVZTE-UHFFFAOYSA-N
Comment: Energy2
Num peaks: 23
39.02292652 3.662223019
41.00219107 3.112492619
43.01784114 1.723216004
44.99710569 1.743449008
49.00727645 6.450408869
51.02292652 4.901250749
59.01275576 2.002871872
63.02292652 4.300735325
65.03857658 1.582221838
68.99710569 1.43356736
79.05422664 5.649810733
81.06987671 1.611032621
101.0385766 2.974401715
103.0542266 6.582126093
105.0334912 9.832580828
107.0491413 6.412714916
117.0334912 1.709588759
119.0491413 4.874894384
121.0647913 2.169016432
129.0334912 1.689248245
133.0284058 1.577672878
135.0440559 1.613012793
147.0440559 2.87405972

Name: +ve in-silico MS/MS by CFM-ID for GOYCNKMWJXFQJF-UHFFFAOYSA-N
ID: GOYCNKMWJXFQJF-UHFFFAOYSA-N
Comment: Energy0
Num peaks: 6
43.01784114 0.133841473
51.02292652 0.2264173517
79.05422664 0.4177502561
105.0334912 0.2826402455
119.0491413 0.1470812774
147.0440559 98.43226923

Name: +ve in-silico MS/MS by CFM-ID for GOYCNKMWJXFQJF-UHFFFAOYSA-N
ID: GOYCNKMWJXFQJF-UHFFFAOYSA-N
Comment: Energy1
Num peaks: 6
43.01784114 1.159224859
68.99710569 1.08063943
79.05422664 5.136480353
105.0334912 3.077467861
119.0491413 20.79769268
147.0440559 65.30983263

Name: +ve in-silico MS/MS by CFM-ID for GOYCNKMWJXFQJF-UHFFFAOYSA-N
ID: GOYCNKMWJXFQJF-UHFFFAOYSA-N
Comment: Energy2
Num peaks: 7
49.00727645 16.71162352
51.02292652 19.02934691
79.05422664 12.78601354
101.0385766 4.337857611
105.0334912 3.316025893
119.0491413 10.48804255
147.0440559 14.09164078

Name: +ve in-silico MS/MS by CFM-ID for FXWBFAMESOYLBF-UHFFFAOYSA-N
ID: FXWBFAMESOYLBF-UHFFFAOYSA-N
Comment: Energy0
Num peaks: 6
61.0396392 9.954708146
87.00767038 15.16484837
87.01890376 3.516565435
104.0342195 18.09923038
130.013484 8.587268189
147.0400331 33.71438707

Name: +ve in-silico MS/MS by CFM-ID for FXWBFAMESOYLBF-UHFFFAOYSA-N
ID: FXWBFAMESOYLBF-UHFFFAOYSA-N
Comment: Energy1
Num peaks: 6
44.0130901 10.96107152
61.0396392 32.90618519
72.00800472 2.837006563
87.00767038 15.95707696
104.0342195 16.19629616
130.013484 4.633218871

Name: +ve in-silico MS/MS by CFM-ID for FXWBFAMESOYLBF-UHFFFAOYSA-N
ID: FXWBFAMESOYLBF-UHFFFAOYSA-N
Comment: Energy2
Num peaks: 8
43.02907452 7.160488746
44.0130901 23.77050451
56.99710569 3.337602129
59.01275576 8.382136198
61.0396392 25.32749451
72.00800472 3.603993142
87.00767038 6.216132075
87.01890376 2.845175476

Name: +ve in-silico MS/MS by CFM-ID for ZNRGZVPIBSXUGP-UHFFFAOYSA-N
ID: ZNRGZVPIBSXUGP-UHFFFAOYSA-N
Comment: Energy0
Num peaks: 6
55.01784114 0.8351083895
71.04914126 0.8271526377
95.04914126 0.9029087891
99.04405588 0.7705161704
107.0491413 14.56312221
125.0597059 72.87697795

Name: +ve in-silico MS/MS by CFM-ID for ZNRGZVPIBSXUGP-UHFFFAOYSA-N
ID: ZNRGZVPIBSXUGP-UHFFFAOYSA-N
Comment: Energy1
Num peaks: 14
39.02292652 2.976718601
41.03857658 2.115436545
49.00727645 1.951228372
51.02292652 2.695470227
53.00219107 1.715740572
53.03857658 2.352566186
55.05422664 1.762222086
65.03857658 2.379017525
67.05422664 1.997596959
79.05422664 1.725168691
95.04914126 6.41855087
97.06479133 6.442656912
107.0491413 14.21551066
125.0597059 32.69127656

Name: +ve in-silico MS/MS by CFM-ID for ZNRGZVPIBSXUGP-UHFFFAOYSA-N
ID: ZNRGZVPIBSXUGP-UHFFFAOYSA-N
Comment: Energy2
Num peaks: 15
25.00727645 2.042931309
39.02292652 11.70276404
41.03857658 8.778089582
45.06987671 2.189863711
49.00727645 6.43886388
51.02292652 8.241365789
53.00219107 2.323734438
53.03857658 5.558861684
55.01784114 2.258238112
55.05422664 7.653216032
63.02292652 5.275318231
65.00219107 3.340950293
65.03857658 9.194311807
67.05422664 3.576891057
107.0491413 2.33356916

Name: +ve in-silico MS/MS by CFM-ID for ALIKKLVCJDJEFZ-UHFFFAOYSA-N
ID: ALIKKLVCJDJEFZ-UHFFFAOYSA-N
Comment: Energy0
Num peaks: 6
121.0284058 1.843688267
129.0334912 2.446075302
135.0440559 6.425597284
137.0597059 1.837151505
147.0440559 22.8657866
165.0546206 54.9943622

Name: +ve in-silico MS/MS by CFM-ID for ALIKKLVCJDJEFZ-UHFFFAOYSA-N
ID: ALIKKLVCJDJEFZ-UHFFFAOYSA-N
Comment: Energy1
Num peaks: 14
41.00219107 4.173952048
43.01784114 18.48055219
45.0334912 5.919884084
79.01784114 1.756131594
105.0334912 1.912901656
119.0491413 2.078821536
121.0284058 2.941037682
123.0440559 1.921912893
129.0334912 2.692966634
133.0284058 1.582136623
135.0440559 7.541907027
137.0597059 3.744542165
147.0440559 12.99679558
165.0546206 12.78785058

Name: +ve in-silico MS/MS by CFM-ID for ALIKKLVCJDJEFZ-UHFFFAOYSA-N
ID: ALIKKLVCJDJEFZ-UHFFFAOYSA-N
Comment: Energy2
Num peaks: 25
25.00727645 1.880128795
27.02292652 2.043838248
29.00219107 1.325248156
39.02292652 2.43712175
41.00219107 2.697884275
43.01784114 2.643146577
45.0334912 1.64029168
51.02292652 1.387069119
53.00219107 1.578707011
55.01784114 2.672932635
65.00219107 7.61409613
67.01784114 5.903930444
69.0334912 2.59211602
79.01784114 2.773987945
91.01784114 2.253475807
93.0334912 3.811931563
103.0178411 2.306018442
105.0334912 10.35176472
107.0491413 5.188428136
117.0334912 2.419947932
119.0491413 5.931014459
121.0284058 1.376299519
129.0334912 3.06214365
135.0440559 2.134407776
147.0440559 2.622065132

Name: +ve in-silico MS/MS by CFM-ID for LQJCESXYHWMTPK-UHFFFAOYSA-N
ID: LQJCESXYHWMTPK-UHFFFAOYSA-N
Comment: Energy0
Num peaks: 6
65.03857658 1.174185484
69.06987671 1.387090573
95.04914126 1.428273068
97.06479133 2.59696879
107.0491413 8.240777891
125.0597059 77.19055397

Name: +ve in-silico MS/MS by CFM-ID for LQJCESXYHWMTPK-UHFFFAOYSA-N
ID: LQJCESXYHWMTPK-UHFFFAOYSA-N
Comment: Energy1
Num peaks: 12
39.02292652 1.470944042
41.03857658 2.953452895
43.05422664 1.515964806
53.03857658 2.038356568
55.05422664 2.832740078
63.02292652 1.551075253
67.05422664 2.313908435
81.0334912 1.755717026
95.04914126 2.254491751
97.06479133 9.973772289
107.0491413 9.63563133
125.0597059 42.47045258

Name: +ve in-silico MS/MS by CFM-ID for LQJCESXYHWMTPK-UHFFFAOYSA-N
ID: LQJCESXYHWMTPK-UHFFFAOYSA-N
Comment: Energy2
Num peaks: 12
27.02292652 3.791365456
39.02292652 15.79177038
41.03857658 6.495511432
43.05422664 10.95622717
51.02292652 4.507635689
53.03857658 12.51140899
55.01784114 3.016255017
55.05422664 3.521034615
63.02292652 8.644197711
65.03857658 3.254946505
67.05422664 3.643278807
69.06987671 5.158813583

Name: +ve in-silico MS/MS by CFM-ID for KSGVOMQHXKXFFM-UHFFFAOYSA-N
ID: KSGVOMQHXKXFFM-UHFFFAOYSA-N
Comment: Energy0
Num peaks: 6
39.02292652 0.7837086854
41.03857658 2.87530339
65.03857658 0.6516630656
97.06479133 0.7608128279
107.0491413 8.460830745
125.0597059 80.50267721

Name: +ve in-silico MS/MS by CFM-ID for KSGVOMQHXKXFFM-UHFFFAOYSA-N
ID: KSGVOMQHXKXFFM-UHFFFAOYSA-N
Comment: Energy1
Num peaks: 8
39.02292652 1.540614141
53.03857658 2.673719758
55.01784114 1.863943262
65.03857658 1.515954863
67.05422664 2.162900344
97.06479133 5.547358046
107.0491413 11.2055213
125.0597059 54.39997688

Name: +ve in-silico MS/MS by CFM-ID for KSGVOMQHXKXFFM-UHFFFAOYSA-N
ID: KSGVOMQHXKXFFM-UHFFFAOYSA-N
Comment: Energy2
Num peaks: 11
25.00727645 2.438421121
39.02292652 13.44336718
41.03857658 27.53336926
45.06987671 4.271245015
49.00727645 4.557405557
51.02292652 9.2373908
53.00219107 2.357309535
53.03857658 5.978972276
63.02292652 2.852510202
65.03857658 4.981143175
67.05422664 2.411242583

Name: +ve in-silico MS/MS by CFM-ID for OOWGZNHFONRKRP-UHFFFAOYSA-N
ID: OOWGZNHFONRKRP-UHFFFAOYSA-N
Comment: Energy0
Num peaks: 6
39.02292652 0.746648198
41.03857658 0.7863390237
43.05422664 2.869619282
97.06479133 2.06088741
107.0491413 0.8563247407
125.0597059 85.14603769

Name: +ve in-silico MS/MS by CFM-ID for OOWGZNHFONRKRP-UHFFFAOYSA-N
ID: OOWGZNHFONRKRP-UHFFFAOYSA-N
Comment: Energy1
Num peaks: 8
41.03857658 1.516684333
55.05422664 2.673761384
57.0334912 2.018149301
63.02292652 1.648129468
67.05422664 1.962762952
69.0334912 1.775315426
71.04914126 1.96075638
125.0597059 67.85062766

Name: +ve in-silico MS/MS by CFM-ID for OOWGZNHFONRKRP-UHFFFAOYSA-N
ID: OOWGZNHFONRKRP-UHFFFAOYSA-N
Comment: Energy2
Num peaks: 11
39.02292652 18.91180976
41.03857658 10.01153262
43.05422664 22.83600599
45.06987671 2.101899955
49.00727645 2.693877797
51.02292652 2.928803184
53.03857658 10.20625732
55.05422664 3.89585496
63.02292652 3.162141071
67.05422664 2.326254068
69.06987671 2.557226825

Name: +ve in-silico MS/MS by CFM-ID for JQKJWVYHXSFMRZ-UHFFFAOYSA-N
ID: JQKJWVYHXSFMRZ-UHFFFAOYSA-N
Comment: Energy0
Num peaks: 6
15.02292652 0.564251114
51.02292652 0.4655878407
53.03857658 0.3006707581
93.0334912 0.5440027692
107.0491413 0.9936285215
125.0597059 95.2430229

Name: +ve in-silico MS/MS by CFM-ID for JQKJWVYHXSFMRZ-UHFFFAOYSA-N
ID: JQKJWVYHXSFMRZ-UHFFFAOYSA-N
Comment: Energy1
Num peaks: 6
39.02292652 2.311455643
51.02292652 2.201272136
53.03857658 1.415704938
93.0334912 2.455733717
107.0491413 8.330536775
125.0597059 75.08152104

Name: +ve in-silico MS/MS by CFM-ID for JQKJWVYHXSFMRZ-UHFFFAOYSA-N
ID: JQKJWVYHXSFMRZ-UHFFFAOYSA-N
Comment: Energy2
Num peaks: 7
15.02292652 2.4788767
25.00727645 4.735765358
39.02292652 12.18368858
41.03857658 11.80212187
51.02292652 30.78304093
53.03857658 15.11651993
55.05422664 3.761800684

Name: +ve in-silico MS/MS by CFM-ID for IRRHFUUTSSZPDB-UHFFFAOYSA-N
ID: IRRHFUUTSSZPDB-UHFFFAOYSA-N
Comment: Energy0
Num peaks: 6
57.0334912 0.7029992775
93.0334912 1.676593552
95.04914126 0.7476981211
107.0491413 0.8813370937
109.0284058 0.7171843992
125.0597059 91.91384058

Name: +ve in-silico MS/MS by CFM-ID for IRRHFUUTSSZPDB-UHFFFAOYSA-N
ID: IRRHFUUTSSZPDB-UHFFFAOYSA-N
Comment: Energy1
Num peaks: 6
43.01784114 2.370329439
45.0334912 2.598208415
55.01784114 2.409815919
93.0334912 4.892943616
107.0491413 4.764902962
125.0597059 67.24684115

Name: +ve in-silico MS/MS by CFM-ID for IRRHFUUTSSZPDB-UHFFFAOYSA-N
ID: IRRHFUUTSSZPDB-UHFFFAOYSA-N
Comment: Energy2
Num peaks: 15
15.02292652 2.646483103
25.00727645 3.039205596
39.02292652 8.682246485
41.03857658 8.831745236
49.00727645 3.334871966
51.02292652 15.07344491
53.03857658 6.194903975
55.01784114 5.332726648
57.0334912 3.507649591
65.00219107 3.101237468
67.01784114 4.483310358
81.0334912 5.301103955
83.04914126 2.465066522
93.0334912 4.558639105
109.0284058 4.108713284

Name: +ve in-silico MS/MS by CFM-ID for VBXMTVHTZQFAJK-UHFFFAOYSA-N
ID: VBXMTVHTZQFAJK-UHFFFAOYSA-N
Comment: Energy0
Num peaks: 6
55.01784114 2.516634402
57.0334912 3.240170848
69.0334912 1.795260192
93.0334912 4.4012275
107.0491413 1.726287537
125.0597059 80.53485818

Name: +ve in-silico MS/MS by CFM-ID for VBXMTVHTZQFAJK-UHFFFAOYSA-N
ID: VBXMTVHTZQFAJK-UHFFFAOYSA-N
Comment: Energy1
Num peaks: 6
67.01784114 1.641928776
69.0334912 2.267092181
93.0334912 8.379803167
107.0491413 15.78045664
109.0284058 2.62770184
125.0597059 59.14774306

Name: +ve in-silico MS/MS by CFM-ID for VBXMTVHTZQFAJK-UHFFFAOYSA-N
ID: VBXMTVHTZQFAJK-UHFFFAOYSA-N
Comment: Energy2
Num peaks: 14
25.00727645 7.105055645
27.02292652 2.136924504
39.02292652 7.787602446
41.03857658 2.588907027
49.00727645 2.575239375
51.02292652 7.09993151
53.03857658 3.423210424
55.01784114 5.227974498
57.0334912 8.270895555
65.00219107 5.028080325
67.01784114 15.38772467
69.0334912 8.589565477
81.0334912 3.281743587
93.0334912 3.411623507

Name: +ve in-silico MS/MS by CFM-ID for HRKFBGCCASRZNQ-UHFFFAOYSA-N
ID: HRKFBGCCASRZNQ-UHFFFAOYSA-N
Comment: Energy0
Num peaks: 6
41.03857658 3.786647174
67.01784114 0.6232985599
109.0284058 0.5889702539
127.0389705 14.97095553
129.0346341 7.976261256
147.0451988 68.45844638

Name: +ve in-silico MS/MS by CFM-ID for HRKFBGCCASRZNQ-UHFFFAOYSA-N
ID: HRKFBGCCASRZNQ-UHFFFAOYSA-N
Comment: Energy1
Num peaks: 7
39.02292652 2.115776049
43.05422664 1.448916232
57.0334912 1.418133236
117.0346341 3.660039166
127.0389705 7.84961175
129.0346341 5.202665334
147.0451988 59.40944794

Name: +ve in-silico MS/MS by CFM-ID for HRKFBGCCASRZNQ-UHFFFAOYSA-N
ID: HRKFBGCCASRZNQ-UHFFFAOYSA-N
Comment: Energy2
Num peaks: 8
25.00727645 4.506429922
39.02292652 13.07665266
41.03857658 46.03613537
49.00727645 2.277324444
53.00219107 3.135596254
53.03857658 3.038663892
55.01784114 6.383684975
109.0284058 1.841394704

Name: +ve in-silico MS/MS by CFM-ID for ANPWIFMJBGGURD-UHFFFAOYSA-N
ID: ANPWIFMJBGGURD-UHFFFAOYSA-N
Comment: Energy0
Num peaks: 6
67.01784114 1.524779549
69.0334912 2.299163272
109.0284058 0.9282098526
127.0389705 19.91566442
129.0346341 11.23581261
147.0451988 55.933765

Name: +ve in-silico MS/MS by CFM-ID for ANPWIFMJBGGURD-UHFFFAOYSA-N
ID: ANPWIFMJBGGURD-UHFFFAOYSA-N
Comment: Energy1
Num peaks: 11
55.01784114 2.621416148
57.0334912 2.782924957
86.98768388 1.399979551
89.00333394 4.735012353
91.01898401 2.312043594
99.04405588 1.658977386
117.0346341 7.13105718
119.0502841 2.050482311
127.0389705 9.807802424
129.0346341 4.797804658
147.0451988 41.65408434

Name: +ve in-silico MS/MS by CFM-ID for ANPWIFMJBGGURD-UHFFFAOYSA-N
ID: ANPWIFMJBGGURD-UHFFFAOYSA-N
Comment: Energy2
Num peaks: 17
25.00727645 3.958160762
39.02292652 5.633892545
41.00219107 2.347891072
49.00727645 9.151500843
51.02292652 10.13571412
53.00219107 4.456602724
53.03857658 6.41536407
55.01784114 5.757564131
57.0334912 4.390133905
67.01784114 9.256760971
69.0334912 7.492097573
71.04914126 1.981600142
73.00841932 2.135246554
75.02406939 1.524519516
101.0397195 1.705641152
109.0284058 2.357415608
129.0346341 1.616163634

Name: +ve in-silico MS/MS by CFM-ID for YESOOUYLUBAPKG-UHFFFAOYSA-N
ID: YESOOUYLUBAPKG-UHFFFAOYSA-N
Comment: Energy0
Num peaks: 6
57.0334912 1.24733461
115.018984 0.9793799541
117.0346341 2.031134117
127.0389705 20.81882705
129.0346341 10.50289522
147.0451988 56.14061103

Name: +ve in-silico MS/MS by CFM-ID for YESOOUYLUBAPKG-UHFFFAOYSA-N
ID: YESOOUYLUBAPKG-UHFFFAOYSA-N
Comment: Energy1
Num peaks: 11
43.05422664 2.6731767
53.00219107 1.509886742
55.01784114 1.605443852
56.99710569 3.838454554
57.0334912 1.301918327
59.01275576 3.609786909
117.0346341 2.877076262
119.0502841 2.045944654
127.0389705 12.17859635
129.0346341 3.745809946
147.0451988 45.72493798

Name: +ve in-silico MS/MS by CFM-ID for YESOOUYLUBAPKG-UHFFFAOYSA-N
ID: YESOOUYLUBAPKG-UHFFFAOYSA-N
Comment: Energy2
Num peaks: 14
25.00727645 2.595907677
39.02292652 20.72242364
41.03857658 23.84042486
43.05422664 6.333670453
49.00727645 1.419675018
51.02292652 1.412494383
53.00219107 6.428659451
55.01784114 3.59875057
57.0334912 3.497042332
67.01784114 3.185084576
99.02406939 1.493545508
109.0284058 1.724615828
127.0389705 2.190316183
129.0346341 1.86543546

Name: +ve in-silico MS/MS by CFM-ID for ODIITUFRWRWTCE-UHFFFAOYSA-N
ID: ODIITUFRWRWTCE-UHFFFAOYSA-N
Comment: Energy0
Num peaks: 6
67.01784114 1.062797379
69.0334912 1.432805659
109.0284058 1.098438242
127.0389705 14.69589961
129.0346341 9.470368507
147.0451988 68.34606924

Name: +ve in-silico MS/MS by CFM-ID for ODIITUFRWRWTCE-UHFFFAOYSA-N
ID: ODIITUFRWRWTCE-UHFFFAOYSA-N
Comment: Energy1
Num peaks: 6
43.01784114 2.211342525
109.0284058 1.693475953
117.0346341 3.25542979
127.0389705 7.734649369
129.0346341 6.984569659
147.0451988 62.54295774

Name: +ve in-silico MS/MS by CFM-ID for ODIITUFRWRWTCE-UHFFFAOYSA-N
ID: ODIITUFRWRWTCE-UHFFFAOYSA-N
Comment: Energy2
Num peaks: 20
25.00727645 4.58105869
39.02292652 8.654618013
41.00219107 4.740892504
41.03857658 6.132417366
43.01784114 1.807097232
51.02292652 2.026484398
55.01784114 5.241549407
57.0334912 1.643639296
65.00219107 2.18926082
67.01784114 10.6642239
69.0334912 6.73185607
71.04914126 1.941239565
73.00841932 1.621049509
73.02840582 1.757182412
77.00333394 1.608161059
103.018984 3.601960595
109.0284058 4.891895987
111.0240694 4.123853096
127.0389705 2.375006782
129.0346341 4.311875396

Name: +ve in-silico MS/MS by CFM-ID for IWCUSYZESMWTTO-UHFFFAOYSA-N
ID: IWCUSYZESMWTTO-UHFFFAOYSA-N
Comment: Energy0
Num peaks: 6
57.0334912 1.070387944
69.0334912 1.318455651
109.0284058 1.310596173
127.0389705 20.52960525
129.0346341 12.3797073
147.0451988 58.16696481

Name: +ve in-silico MS/MS by CFM-ID for IWCUSYZESMWTTO-UHFFFAOYSA-N
ID: IWCUSYZESMWTTO-UHFFFAOYSA-N
Comment: Energy1
Num peaks: 6
55.01784114 1.735585947
109.0284058 2.409024765
119.0502841 1.528557203
127.0389705 12.7271397
129.0346341 8.133574312
147.0451988 55.25057892

Name: +ve in-silico MS/MS by CFM-ID for IWCUSYZESMWTTO-UHFFFAOYSA-N
ID: IWCUSYZESMWTTO-UHFFFAOYSA-N
Comment: Energy2
Num peaks: 19
25.00727645 2.255535058
39.02292652 4.052459425
41.00219107 1.846001227
41.03857658 2.941595044
43.01784114 5.357864459
55.01784114 6.532623672
57.0334912 6.067250575
65.00219107 2.961303607
67.01784114 10.23816061
68.99710569 1.878990353
69.0334912 6.46384976
71.01275576 3.768977196
71.04914126 1.718265196
73.02840582 3.900544684
83.01275576 2.189750877
109.0284058 6.930689008
111.0240694 4.291784385
127.0389705 2.831083873
129.0346341 4.941224995

Name: +ve in-silico MS/MS by CFM-ID for SVTBKBTZCWQLGX-UHFFFAOYSA-N
ID: SVTBKBTZCWQLGX-UHFFFAOYSA-N
Comment: Energy0
Num peaks: 6
95.04914126 2.293510953
117.0334912 2.250338885
119.0491413 18.56146734
121.0647913 2.592920711
147.0440559 18.61403007
165.0546206 50.9471907

Name: +ve in-silico MS/MS by CFM-ID for SVTBKBTZCWQLGX-UHFFFAOYSA-N
ID: SVTBKBTZCWQLGX-UHFFFAOYSA-N
Comment: Energy1
Num peaks: 6
95.04914126 4.574183592
117.0334912 3.339649511
119.0491413 31.3319677
121.0647913 4.689624707
147.0440559 21.55432272
165.0546206 16.07068578

Name: +ve in-silico MS/MS by CFM-ID for SVTBKBTZCWQLGX-UHFFFAOYSA-N
ID: SVTBKBTZCWQLGX-UHFFFAOYSA-N
Comment: Energy2
Num peaks: 15
49.00727645 3.640918855
51.02292652 3.289991864
63.02292652 4.208264069
65.03857658 4.598135834
75.02292652 2.312648083
77.03857658 3.088084405
87.02292652 4.057676285
89.03857658 13.08460482
91.05422664 10.2478851
95.04914126 4.189904798
101.0385766 7.114077639
105.0334912 4.130272473
117.0334912 4.88590887
119.0491413 10.74382104
147.0440559 2.449515022

Name: +ve in-silico MS/MS by CFM-ID for JJHQEPANMMPWBP-UHFFFAOYSA-N
ID: JJHQEPANMMPWBP-UHFFFAOYSA-N
Comment: Energy0
Num peaks: 6
107.0491413 2.751213408
133.0284058 3.827188967
135.0440559 12.21172793
137.0597059 1.847485701
147.0440559 6.381699565
165.0546206 66.6999641

Name: +ve in-silico MS/MS by CFM-ID for JJHQEPANMMPWBP-UHFFFAOYSA-N
ID: JJHQEPANMMPWBP-UHFFFAOYSA-N
Comment: Energy1
Num peaks: 7
59.01275576 5.318833516
107.0491413 4.337371565
133.0284058 6.347101875
135.0440559 12.58292141
137.0597059 3.16590571
147.0440559 7.942887438
165.0546206 41.50748287

Name: +ve in-silico MS/MS by CFM-ID for JJHQEPANMMPWBP-UHFFFAOYSA-N
ID: JJHQEPANMMPWBP-UHFFFAOYSA-N
Comment: Energy2
Num peaks: 20
29.00219107 2.006977171
39.02292652 1.524185689
41.00219107 2.036772574
49.00727645 7.471240014
51.02292652 3.263523044
53.00219107 1.865470335
59.01275576 2.180486196
63.02292652 14.37376039
79.01784114 4.953023504
81.0334912 4.944544814
93.0334912 2.705198499
105.0334912 5.598025047
107.0127558 1.482725608
107.0491413 7.269558572
117.0334912 4.253983998
121.0284058 3.027334296
133.0284058 3.763174859
135.0440559 4.534421725
147.0440559 2.366746911
149.0233204 1.802109843

Name: +ve in-silico MS/MS by CFM-ID for VFLNIEGTZLMHSL-UHFFFAOYSA-N
ID: VFLNIEGTZLMHSL-UHFFFAOYSA-N
Comment: Energy0
Num peaks: 6
57.0334912 0.7565313305
65.03857658 0.7600179432
69.0334912 0.7657894049
95.04914126 0.8950774715
107.0491413 14.62515502
125.0597059 73.26027185

Name: +ve in-silico MS/MS by CFM-ID for VFLNIEGTZLMHSL-UHFFFAOYSA-N
ID: VFLNIEGTZLMHSL-UHFFFAOYSA-N
Comment: Energy1
Num peaks: 13
39.02292652 2.337983172
41.03857658 3.076152668
49.00727645 2.250471126
51.02292652 3.110593573
53.03857658 2.574706463
55.05422664 1.732184099
65.03857658 2.133969076
67.05422664 1.946245548
79.05422664 2.108336995
95.04914126 6.513465815
97.06479133 6.433435231
107.0491413 14.29746799
125.0597059 32.71134845

Name: +ve in-silico MS/MS by CFM-ID for VFLNIEGTZLMHSL-UHFFFAOYSA-N
ID: VFLNIEGTZLMHSL-UHFFFAOYSA-N
Comment: Energy2
Num peaks: 13
25.00727645 2.185665623
39.02292652 14.16153254
41.03857658 7.208358162
49.00727645 9.302987181
51.02292652 11.45508757
53.03857658 7.53958562
55.01784114 2.233138744
55.05422664 6.343347582
65.00219107 1.959396336
65.03857658 9.554231601
67.05422664 3.808995259
69.06987671 2.142313341
107.0491413 2.542935583

Name: +ve in-silico MS/MS by CFM-ID for VYCMWEDWQKARTF-UHFFFAOYSA-N
ID: VYCMWEDWQKARTF-UHFFFAOYSA-N
Comment: Energy0
Num peaks: 6
83.04914126 23.21777881
85.06479133 2.657946131
115.0212123 6.137679132
117.0368623 12.5569814
129.0368623 6.505187873
147.047427 31.1719052

Name: +ve in-silico MS/MS by CFM-ID for VYCMWEDWQKARTF-UHFFFAOYSA-N
ID: VYCMWEDWQKARTF-UHFFFAOYSA-N
Comment: Energy1
Num peaks: 19
27.02292652 2.397663588
31.01784114 1.402743087
51.02292652 2.277463828
53.03857658 3.07399109
55.05422664 1.619804808
61.01064758 1.426530589
62.98991214 4.305347326
65.0055622 3.654782589
65.03857658 3.421473257
69.0334912 3.187865543
73.06479133 1.768264876
77.0055622 1.992258952
83.04914126 24.78802288
85.06479133 1.337128316
99.02629764 1.635911726
115.0212123 3.78774974
117.0368623 8.561957307
129.0368623 4.708053007
147.047427 5.976307736

Name: +ve in-silico MS/MS by CFM-ID for VYCMWEDWQKARTF-UHFFFAOYSA-N
ID: VYCMWEDWQKARTF-UHFFFAOYSA-N
Comment: Energy2
Num peaks: 20
46.99499752 2.290914859
51.02292652 3.143867768
53.03857658 24.019539
55.05422664 7.889391986
57.06987671 1.149330042
65.0055622 1.376297963
65.03857658 4.265193938
67.01784114 1.122671089
67.05422664 3.451490267
69.0334912 1.141050665
69.06987671 1.188204569
83.04914126 8.007081227
85.01064758 5.884961823
85.06479133 1.191847954
87.02629764 5.285900966
89.04194771 2.499029146
99.02629764 3.050495631
101.0419477 1.670174678
115.0212123 1.159757748
117.0368623 1.175295136

Name: +ve in-silico MS/MS by CFM-ID for NEBXMEBMIIDQKL-UHFFFAOYSA-N
ID: NEBXMEBMIIDQKL-UHFFFAOYSA-N
Comment: Energy0
Num peaks: 6
15.02292652 2.729121021
69.0334912 3.449094581
99.04405588 17.99235593
101.0597059 2.517506369
129.0368623 13.19684823
147.047427 41.46935922

Name: +ve in-silico MS/MS by CFM-ID for NEBXMEBMIIDQKL-UHFFFAOYSA-N
ID: NEBXMEBMIIDQKL-UHFFFAOYSA-N
Comment: Energy1
Num peaks: 13
25.00727645 3.56425868
27.02292652 9.35914318
29.03857658 2.483591928
31.05422664 1.485036758
69.0334912 3.218372903
71.04914126 1.301393414
81.0334912 2.847241554
83.04914126 1.752035912
99.04405588 20.35948456
101.0597059 1.930771382
129.0368623 9.162660253
131.0161269 3.872952024
147.047427 18.77164807

Name: +ve in-silico MS/MS by CFM-ID for NEBXMEBMIIDQKL-UHFFFAOYSA-N
ID: NEBXMEBMIIDQKL-UHFFFAOYSA-N
Comment: Energy2
Num peaks: 26
15.02292652 3.83139734
25.00727645 5.292262982
27.02292652 4.953976077
29.00219107 1.706923794
29.03857658 1.865780154
31.01784114 2.198905087
39.02292652 5.971564404
41.00219107 1.273925029
41.03857658 5.207757875
51.02292652 3.862237172
53.00219107 1.436382113
53.03857658 3.523439303
61.01064758 2.08542055
67.01784114 1.616935648
69.0334912 9.148621822
71.01275576 1.462687276
71.04914126 2.922599279
74.98991214 1.630124094
77.0055622 1.539543243
81.0334912 4.401978515
83.01275576 1.885289887
83.04914126 4.543649011
99.02629764 1.509232589
99.04405588 4.599849764
113.0055622 1.48854761
129.0368623 1.204070906

Name: +ve in-silico MS/MS by CFM-ID for GWBSYIUGBYMCQD-UHFFFAOYSA-N
ID: GWBSYIUGBYMCQD-UHFFFAOYSA-N
Comment: Energy0
Num peaks: 8
15.02292652 2.309116481
53.03857658 2.8281278
99.04405588 10.72484329
101.0419477 5.218266798
101.0597059 3.044186577
129.0368623 12.41368291
131.0161269 3.888808382
147.047427 39.77402639

Name: +ve in-silico MS/MS by CFM-ID for GWBSYIUGBYMCQD-UHFFFAOYSA-N
ID: GWBSYIUGBYMCQD-UHFFFAOYSA-N
Comment: Energy1
Num peaks: 17
25.00727645 2.641327899
27.02292652 6.787330415
29.03857658 1.903821676
46.99499752 1.764469218
51.02292652 1.965486114
53.03857658 8.295120103
55.05422664 2.870250897
81.0334912 4.068280819
83.04914126 3.80686968
85.02840582 1.341361619
99.04405588 13.11022316
101.0419477 3.89608462
101.0597059 1.566265025
113.0055622 1.468633891
129.0368623 10.51244424
131.0161269 3.231175956
147.047427 12.04060446

Name: +ve in-silico MS/MS by CFM-ID for GWBSYIUGBYMCQD-UHFFFAOYSA-N
ID: GWBSYIUGBYMCQD-UHFFFAOYSA-N
Comment: Energy2
Num peaks: 18
15.02292652 4.714104441
25.00727645 3.748071616
27.02292652 3.410742459
39.02292652 9.304969687
41.03857658 4.950441074
44.97934745 1.547628011
46.99499752 3.375266342
53.03857658 14.40894701
55.05422664 5.528728442
57.06987671 1.609241295
61.01064758 1.942286898
70.99499752 1.886005154
73.01064758 6.078627826
75.02629764 2.095843639
85.01064758 8.915501802
87.02629764 2.630004776
99.02629764 1.373953829
101.0419477 3.591448006

Name: +ve in-silico MS/MS by CFM-ID for YQSCKNUDBSUPNY-UHFFFAOYSA-N
ID: YQSCKNUDBSUPNY-UHFFFAOYSA-N
Comment: Energy0
Num peaks: 6
15.02292652 2.44718852
99.04405588 14.02095832
101.0597059 3.90530545
129.0368623 11.89964351
131.0161269 5.856866655
147.047427 45.0473808

Name: +ve in-silico MS/MS by CFM-ID for YQSCKNUDBSUPNY-UHFFFAOYSA-N
ID: YQSCKNUDBSUPNY-UHFFFAOYSA-N
Comment: Energy1
Num peaks: 16
46.99499752 1.991462914
57.0334912 3.655121782
61.01064758 1.310135617
67.01784114 2.311546296
69.0334912 3.125593334
81.0334912 3.158631981
83.01275576 1.468861054
83.04914126 2.598411425
85.02840582 2.151047781
99.04405588 23.64328261
101.0597059 2.748747994
103.0212123 1.361400636
103.075356 1.846531548
129.0368623 7.190740195
131.0161269 4.983079251
147.047427 17.6890189

Name: +ve in-silico MS/MS by CFM-ID for YQSCKNUDBSUPNY-UHFFFAOYSA-N
ID: YQSCKNUDBSUPNY-UHFFFAOYSA-N
Comment: Energy2
Num peaks: 22
15.02292652 5.172971345
44.97934745 1.544363941
46.99499752 3.272763358
57.0334912 1.817305009
61.01064758 2.790976027
63.02629764 2.693412894
67.01784114 8.960233743
69.0334912 9.39062719
71.01275576 2.564183445
71.04914126 2.541895072
81.0334912 5.833038588
83.01275576 2.448093607
83.04914126 4.84983818
85.02840582 2.622079141
99.02629764 4.086845402
99.04405588 2.438679995
101.0055622 1.841220634
101.0419477 1.552371152
111.0262976 1.795456635
113.0055622 5.673217161
129.0368623 2.955956692
131.0161269 3.220344826

Name: +ve in-silico MS/MS by CFM-ID for KTLZSMDHBCZSQM-UHFFFAOYSA-N
ID: KTLZSMDHBCZSQM-UHFFFAOYSA-N
Comment: Energy0
Num peaks: 8
81.0334912 5.624906167
99.04405588 8.023362266
101.0055622 2.610779762
101.0597059 2.242809215
103.0212123 3.342771957
129.0368623 29.09913902
131.0161269 2.460943708
147.047427 27.00913421

Name: +ve in-silico MS/MS by CFM-ID for KTLZSMDHBCZSQM-UHFFFAOYSA-N
ID: KTLZSMDHBCZSQM-UHFFFAOYSA-N
Comment: Energy1
Num peaks: 19
41.00219107 4.594931139
43.01784114 13.72328545
45.0334912 4.894460823
47.04914126 2.893755563
53.00219107 1.896074736
55.01784114 7.096513846
57.0334912 1.788076189
67.01784114 1.536196915
69.0334912 1.544235648
81.0334912 5.65395832
83.04914126 2.79650245
87.02629764 1.63450506
99.04405588 2.983847277
101.0055622 11.21215447
103.0212123 3.167680685
105.0368623 2.558414749
111.0262976 1.591957963
129.0368623 7.272065186
147.047427 2.624355701

Name: +ve in-silico MS/MS by CFM-ID for KTLZSMDHBCZSQM-UHFFFAOYSA-N
ID: KTLZSMDHBCZSQM-UHFFFAOYSA-N
Comment: Energy2
Num peaks: 23
15.02292652 4.637135795
46.99499752 3.013391098
53.00219107 1.804069257
55.01784114 5.855692896
57.0334912 2.130165299
61.01064758 2.469591975
63.02629764 2.684894755
67.01784114 3.128659973
69.0334912 7.636100596
71.04914126 2.59182899
73.01064758 3.147690739
81.0334912 5.904688189
83.04914126 3.666094767
85.01064758 3.685526874
85.06479133 1.811478658
87.02629764 2.24040931
99.02629764 6.511417444
101.0055622 3.921761713
101.0419477 2.734111659
103.0212123 1.890996104
111.0262976 2.431229619
113.0055622 2.863714677
129.0368623 3.529322657

Name: +ve in-silico MS/MS by CFM-ID for ZTMADXFOCUXMJE-UHFFFAOYSA-N
ID: ZTMADXFOCUXMJE-UHFFFAOYSA-N
Comment: Energy0
Num peaks: 6
97.02840582 0.3573751157
97.06479133 0.4341858794
99.04405588 0.4612249957
107.0491413 2.131673559
109.0284058 0.2803989048
125.0597059 94.26853753

Name: +ve in-silico MS/MS by CFM-ID for ZTMADXFOCUXMJE-UHFFFAOYSA-N
ID: ZTMADXFOCUXMJE-UHFFFAOYSA-N
Comment: Energy1
Num peaks: 6
67.01784114 0.9681641567
81.0334912 1.010210126
95.04914126 2.572987049
97.06479133 3.696174068
107.0491413 3.384369287
125.0597059 76.44702868

Name: +ve in-silico MS/MS by CFM-ID for ZTMADXFOCUXMJE-UHFFFAOYSA-N
ID: ZTMADXFOCUXMJE-UHFFFAOYSA-N
Comment: Energy2
Num peaks: 20
27.02292652 2.773448699
39.02292652 13.97129178
41.03857658 7.176883329
43.05422664 1.745290238
49.00727645 1.897142221
51.02292652 2.020347009
53.00219107 2.756186846
55.01784114 2.293300581
55.05422664 1.811484729
65.00219107 7.684016651
67.01784114 3.398995431
69.0334912 1.657236421
75.02292652 2.22551515
77.03857658 2.075846454
79.01784114 5.069522546
79.05422664 5.812709498
81.0334912 3.689337857
97.06479133 3.647246747
107.0491413 5.715774651
125.0597059 4.063889019

Name: +ve in-silico MS/MS by CFM-ID for LOTCGZJECXNMKN-UHFFFAOYSA-N
ID: LOTCGZJECXNMKN-UHFFFAOYSA-N
Comment: Energy0
Num peaks: 6
15.02292652 3.240785313
43.01784114 2.470418089
99.04405588 2.623566931
129.0368623 5.111246342
131.0161269 6.782466884
147.047427 70.43873642

Name: +ve in-silico MS/MS by CFM-ID for LOTCGZJECXNMKN-UHFFFAOYSA-N
ID: LOTCGZJECXNMKN-UHFFFAOYSA-N
Comment: Energy1
Num peaks: 12
46.99499752 2.222108679
61.01064758 5.91605262
63.02629764 4.323907317
81.0334912 1.665498701
83.04914126 1.368568429
85.02840582 2.765596854
99.04405588 15.11487639
101.0597059 3.927362347
103.075356 2.639325134
129.0368623 6.911181167
131.0161269 6.650866411
147.047427 27.0879083

Name: +ve in-silico MS/MS by CFM-ID for LOTCGZJECXNMKN-UHFFFAOYSA-N
ID: LOTCGZJECXNMKN-UHFFFAOYSA-N
Comment: Energy2
Num peaks: 15
15.02292652 9.65425518
25.00727645 5.66294414
29.03857658 3.79579665
43.01784114 15.4803814
44.97934745 3.259715082
45.0334912 7.269850917
46.99499752 5.923918254
47.04914126 8.181349525
61.01064758 5.051978735
63.02629764 2.65736664
69.0334912 2.244325519
101.0055622 3.552105832
103.0212123 2.254760457
129.0368623 2.042256723
131.0161269 3.231367067

Name: +ve in-silico MS/MS by CFM-ID for XWYNNOLSBONPDZ-UHFFFAOYSA-N
ID: XWYNNOLSBONPDZ-UHFFFAOYSA-N
Comment: Energy0
Num peaks: 7
51.02292652 2.04741546
61.01064758 5.71980149
69.0334912 14.13352574
71.04914126 3.214923351
87.04405588 9.812147177
129.0368623 6.740410895
147.047427 39.66038033

Name: +ve in-silico MS/MS by CFM-ID for XWYNNOLSBONPDZ-UHFFFAOYSA-N
ID: XWYNNOLSBONPDZ-UHFFFAOYSA-N
Comment: Energy1
Num peaks: 14
27.02292652 4.208516143
39.02292652 4.252369323
41.03857658 1.690731732
49.01064758 1.937827779
51.02292652 5.326337604
53.03857658 2.436032349
61.01064758 13.90628143
69.0334912 18.44529784
79.02121226 2.904765716
87.04405588 2.959875077
99.04405588 3.567847013
129.0368623 5.014564849
131.0161269 1.921893984
147.047427 12.1144924

Name: +ve in-silico MS/MS by CFM-ID for XWYNNOLSBONPDZ-UHFFFAOYSA-N
ID: XWYNNOLSBONPDZ-UHFFFAOYSA-N
Comment: Energy2
Num peaks: 13
15.02292652 2.656831893
39.02292652 20.59323345
41.03857658 8.382345805
51.02292652 3.747475221
53.03857658 5.708147546
55.01784114 4.062679279
55.05422664 2.058608985
57.0334912 2.827778959
61.01064758 6.380537704
67.01784114 1.887177133
69.0334912 14.75206907
71.04914126 3.954054049
87.04405588 3.087069001

Name: +ve in-silico MS/MS by CFM-ID for DHFKYHQKHBOCDK-UHFFFAOYSA-N
ID: DHFKYHQKHBOCDK-UHFFFAOYSA-N
Comment: Energy0
Num peaks: 6
69.0334912 2.45891255
101.0055622 9.392132402
103.0212123 4.678331216
113.0597059 2.361715357
129.0368623 24.41381537
147.047427 38.376395

Name: +ve in-silico MS/MS by CFM-ID for DHFKYHQKHBOCDK-UHFFFAOYSA-N
ID: DHFKYHQKHBOCDK-UHFFFAOYSA-N
Comment: Energy1
Num peaks: 13
51.02292652 1.84319741
57.0334912 4.74249012
69.0334912 4.329632267
71.04914126 3.46091205
72.97426207 1.687016382
86.98991214 3.074036166
89.0055622 4.930998726
95.04914126 5.269236275
101.0055622 4.273049591
103.0212123 3.750917393
113.0597059 11.74310655
129.0368623 10.73432097
147.047427 21.48829924

Name: +ve in-silico MS/MS by CFM-ID for DHFKYHQKHBOCDK-UHFFFAOYSA-N
ID: DHFKYHQKHBOCDK-UHFFFAOYSA-N
Comment: Energy2
Num peaks: 25
39.02292652 5.283238201
41.03857658 3.867922009
44.97934745 2.335101311
46.99499752 4.443963562
51.02292652 7.628249426
53.03857658 3.644932454
55.01784114 1.934944002
55.05422664 1.995278098
57.0334912 1.949168074
58.99499752 1.972613072
68.97934745 1.743744975
69.0334912 3.470718261
70.99499752 3.305785681
74.98991214 1.921418083
81.0334912 1.501168448
82.99499752 4.167621381
85.01064758 3.874841203
87.02629764 1.910429608
89.0055622 2.260510247
95.04914126 3.925941825
101.0055622 3.701947599
103.0212123 1.625722435
111.0262976 7.279061928
113.0055622 1.87550198
129.0368623 3.375385399

Name: +ve in-silico MS/MS by CFM-ID for LMFFWEAAKCGOSL-UHFFFAOYSA-N
ID: LMFFWEAAKCGOSL-UHFFFAOYSA-N
Comment: Energy0
Num peaks: 6
111.0440559 6.714000941
117.0334912 1.534935357
119.0491413 3.637823185
121.0647913 3.639338231
147.0440559 1.452833071
165.0546206 70.84404287

Name: +ve in-silico MS/MS by CFM-ID for LMFFWEAAKCGOSL-UHFFFAOYSA-N
ID: LMFFWEAAKCGOSL-UHFFFAOYSA-N
Comment: Energy1
Num peaks: 16
39.02292652 2.665291558
41.03857658 3.115078983
49.00727645 1.441017281
51.02292652 1.413298055
57.0334912 1.559821734
65.00219107 10.55397978
67.01784114 5.866443285
69.0334912 6.322379733
95.04914126 3.294664857
111.0440559 2.923514584
117.0334912 4.929451898
119.0491413 3.588573959
121.0647913 4.365200128
135.0440559 1.577888605
137.0597059 5.44319656
165.0546206 22.22406598

Name: +ve in-silico MS/MS by CFM-ID for LMFFWEAAKCGOSL-UHFFFAOYSA-N
ID: LMFFWEAAKCGOSL-UHFFFAOYSA-N
Comment: Energy2
Num peaks: 18
25.00727645 3.726216472
39.02292652 13.58519751
41.00219107 1.678424211
41.03857658 13.12585554
49.00727645 3.530202626
51.02292652 3.342117514
53.00219107 1.741584909
53.03857658 1.45714103
63.02292652 3.307261549
65.00219107 18.50400827
67.01784114 2.077357619
67.05422664 2.067818396
75.02292652 1.540895401
77.03857658 1.263414518
79.05422664 1.28677964
81.0334912 2.81655634
95.01275576 3.543602062
107.0127558 2.245404069

Name: +ve in-silico MS/MS by CFM-ID for FNVIUNRPFHNCKA-UHFFFAOYSA-N
ID: FNVIUNRPFHNCKA-UHFFFAOYSA-N
Comment: Energy0
Num peaks: 6
101.0055622 17.4149102
103.0212123 9.614720355
105.0368623 9.28538282
129.0368623 13.59227489
131.0161269 4.062022406
147.047427 28.65844188

Name: +ve in-silico MS/MS by CFM-ID for FNVIUNRPFHNCKA-UHFFFAOYSA-N
ID: FNVIUNRPFHNCKA-UHFFFAOYSA-N
Comment: Energy1
Num peaks: 6
41.00219107 7.148780703
43.01784114 52.85476519
45.0334912 21.72193357
103.0212123 1.857519125
129.0368623 2.078695522
147.047427 2.136724196

Name: +ve in-silico MS/MS by CFM-ID for FNVIUNRPFHNCKA-UHFFFAOYSA-N
ID: FNVIUNRPFHNCKA-UHFFFAOYSA-N
Comment: Energy2
Num peaks: 19
15.02292652 3.871235511
41.00219107 2.203958809
43.01784114 3.55157704
45.0334912 2.216844451
46.99499752 2.408613366
55.01784114 9.099553748
57.0334912 2.334710047
61.01064758 1.990561216
70.99499752 5.336534592
73.01064758 4.323447762
85.01064758 8.364340125
86.98991214 5.720491343
87.02629764 5.466463706
89.0055622 3.622851744
101.0055622 5.690117682
103.0212123 3.456235143
111.0262976 3.449745877
113.0055622 6.630253966
129.0368623 2.117100214

Name: +ve in-silico MS/MS by CFM-ID for QMSDWRYXWABUMN-UHFFFAOYSA-N
ID: QMSDWRYXWABUMN-UHFFFAOYSA-N
Comment: Energy0
Num peaks: 7
67.01784114 2.691724459
69.0334912 4.089132924
93.0334912 2.748387352
95.04914126 6.752865059
97.06479133 3.424878664
107.0491413 17.78569792
125.0597059 44.81301589

Name: +ve in-silico MS/MS by CFM-ID for QMSDWRYXWABUMN-UHFFFAOYSA-N
ID: QMSDWRYXWABUMN-UHFFFAOYSA-N
Comment: Energy1
Num peaks: 14
39.02292652 2.301315346
49.00727645 2.789241945
53.00219107 2.474243677
55.01784114 6.379887386
65.00219107 2.25730945
67.01784114 9.051876984
69.0334912 8.465899422
71.04914126 2.815946745
81.0334912 4.02899611
89.03857658 2.129905813
95.04914126 4.548218119
97.06479133 3.72761975
107.0491413 13.9855498
125.0597059 16.71706395

Name: +ve in-silico MS/MS by CFM-ID for QMSDWRYXWABUMN-UHFFFAOYSA-N
ID: QMSDWRYXWABUMN-UHFFFAOYSA-N
Comment: Energy2
Num peaks: 16
25.00727645 4.188774258
39.02292652 12.01805111
41.00219107 2.202478052
41.03857658 3.20963288
49.00727645 3.224725455
51.02292652 6.031102563
53.00219107 6.903273747
53.03857658 6.326738808
55.01784114 9.457605791
65.03857658 10.70985839
67.01784114 1.96966126
67.05422664 2.028385999
69.0334912 5.940341965
79.01784114 2.054667444
79.05422664 3.306612659
95.04914126 1.997010035

Name: +ve in-silico MS/MS by CFM-ID for PSMUPHBBXVEUCU-UHFFFAOYSA-N
ID: PSMUPHBBXVEUCU-UHFFFAOYSA-N
Comment: Energy0
Num peaks: 6
19.01784114 0.4158531296
51.02292652 0.8790551163
53.03857658 0.4834438702
99.04405588 0.2789839171
107.0491413 4.971492415
125.0597059 91.96176469

Name: +ve in-silico MS/MS by CFM-ID for PSMUPHBBXVEUCU-UHFFFAOYSA-N
ID: PSMUPHBBXVEUCU-UHFFFAOYSA-N
Comment: Energy1
Num peaks: 6
51.02292652 3.781495448
53.03857658 1.965106737
55.05422664 1.546277276
85.02840582 1.303830198
107.0491413 17.15183247
125.0597059 70.04512672

Name: +ve in-silico MS/MS by CFM-ID for PSMUPHBBXVEUCU-UHFFFAOYSA-N
ID: PSMUPHBBXVEUCU-UHFFFAOYSA-N
Comment: Energy2
Num peaks: 6
25.00727645 3.515325357
39.02292652 13.58357182
51.02292652 43.93832079
53.03857658 14.22303695
55.05422664 6.909424501
107.0491413 4.352586568

Name: +ve in-silico MS/MS by CFM-ID for UOXAEBJVOMVRAG-UHFFFAOYSA-N
ID: UOXAEBJVOMVRAG-UHFFFAOYSA-N
Comment: Energy0
Num peaks: 6
65.00219107 1.061318299
67.01784114 1.433987309
69.0334912 2.282375147
99.04405588 1.585382477
107.0491413 3.709548507
125.0597059 84.12941925

Name: +ve in-silico MS/MS by CFM-ID for UOXAEBJVOMVRAG-UHFFFAOYSA-N
ID: UOXAEBJVOMVRAG-UHFFFAOYSA-N
Comment: Energy1
Num peaks: 7
55.01784114 6.252765401
57.0334912 3.310836763
59.04914126 1.950581657
67.01784114 3.794151376
69.0334912 2.854319648
107.0491413 14.0407722
125.0597059 48.58580852

Name: +ve in-silico MS/MS by CFM-ID for UOXAEBJVOMVRAG-UHFFFAOYSA-N
ID: UOXAEBJVOMVRAG-UHFFFAOYSA-N
Comment: Energy2
Num peaks: 15
25.00727645 3.645901136
27.02292652 3.053213019
39.02292652 6.933346404
41.00219107 5.149434893
41.03857658 6.415297536
43.01784114 2.996276715
49.00727645 2.94456967
51.02292652 3.247145529
53.00219107 3.991550282
55.01784114 5.033216357
65.00219107 14.26629973
67.01784114 9.422749824
69.0334912 4.659441489
81.0334912 7.698727534
83.04914126 2.2259732

Name: +ve in-silico MS/MS by CFM-ID for LHKFQXMGQFTWAR-UHFFFAOYSA-N
ID: LHKFQXMGQFTWAR-UHFFFAOYSA-N
Comment: Energy0
Num peaks: 6
69.0334912 0.6771280529
97.02840582 0.6472924679
97.06479133 0.8639145127
99.04405588 0.9405153452
107.0491413 1.775813057
125.0597059 90.68206236

Name: +ve in-silico MS/MS by CFM-ID for LHKFQXMGQFTWAR-UHFFFAOYSA-N
ID: LHKFQXMGQFTWAR-UHFFFAOYSA-N
Comment: Energy1
Num peaks: 7
39.02292652 3.012618564
41.03857658 4.934266363
43.01784114 2.512489604
55.01784114 1.691818668
68.99710569 1.7232381
107.0491413 5.477411256
125.0597059 60.88044473

Name: +ve in-silico MS/MS by CFM-ID for LHKFQXMGQFTWAR-UHFFFAOYSA-N
ID: LHKFQXMGQFTWAR-UHFFFAOYSA-N
Comment: Energy2
Num peaks: 15
25.00727645 2.143317387
39.02292652 16.21752603
41.03857658 6.531250087
43.01784114 3.453114711
49.00727645 2.223153338
51.02292652 10.30176481
53.03857658 9.232630332
55.01784114 3.55114279
55.05422664 9.181945565
57.06987671 2.619014525
65.00219107 5.842013544
67.01784114 3.202261811
69.0334912 2.023685483
81.0334912 2.532601214
107.0491413 2.11619302

Name: +ve in-silico MS/MS by CFM-ID for WLAZGZKFWDMSTK-UHFFFAOYSA-N
ID: WLAZGZKFWDMSTK-UHFFFAOYSA-N
Comment: Energy0
Num peaks: 6
81.0334912 1.182452177
83.04914126 2.024436604
97.06479133 1.401579709
99.04405588 0.6820275305
107.0491413 3.789824595
125.0597059 86.35781595

Name: +ve in-silico MS/MS by CFM-ID for WLAZGZKFWDMSTK-UHFFFAOYSA-N
ID: WLAZGZKFWDMSTK-UHFFFAOYSA-N
Comment: Energy1
Num peaks: 6
53.00219107 2.270349387
67.01784114 3.00237827
83.04914126 1.138873817
107.0491413 19.0204826
109.0284058 1.216608262
125.0597059 64.4134955

Name: +ve in-silico MS/MS by CFM-ID for WLAZGZKFWDMSTK-UHFFFAOYSA-N
ID: WLAZGZKFWDMSTK-UHFFFAOYSA-N
Comment: Energy2
Num peaks: 15
25.00727645 3.989626881
39.02292652 7.773640472
41.00219107 3.561259143
41.03857658 3.247082126
49.00727645 8.24365582
51.02292652 3.961608653
53.00219107 2.488373817
57.0334912 3.89741486
67.01784114 12.97719851
71.04914126 5.159123785
79.01784114 5.788735515
81.0334912 8.070058485
83.04914126 4.73780956
97.06479133 2.744459798
107.0491413 3.592837253

Name: +ve in-silico MS/MS by CFM-ID for PRANDKFXFZTZNS-UHFFFAOYSA-N
ID: PRANDKFXFZTZNS-UHFFFAOYSA-N
Comment: Energy0
Num peaks: 6
83.04914126 0.3899431213
97.06479133 0.8707995581
99.04405588 0.5946573896
107.0491413 1.806415742
109.0284058 0.6842766366
125.0597059 93.10618242

Name: +ve in-silico MS/MS by CFM-ID for PRANDKFXFZTZNS-UHFFFAOYSA-N
ID: PRANDKFXFZTZNS-UHFFFAOYSA-N
Comment: Energy1
Num peaks: 6
39.02292652 3.116593807
41.03857658 2.99848466
43.01784114 2.976964913
81.0334912 1.832851601
107.0491413 5.829843363
125.0597059 65.7343624

Name: +ve in-silico MS/MS by CFM-ID for PRANDKFXFZTZNS-UHFFFAOYSA-N
ID: PRANDKFXFZTZNS-UHFFFAOYSA-N
Comment: Energy2
Num peaks: 14
39.02292652 22.30871375
41.00219107 3.026634905
41.03857658 7.907803808
43.05422664 2.313804406
51.02292652 3.011268239
55.05422664 15.75165957
57.06987671 3.717284331
65.00219107 3.536545962
65.03857658 2.28358363
67.01784114 3.099198984
79.01784114 2.689223652
81.0334912 6.03473388
107.0491413 2.742419338
109.0284058 2.136463483

Name: +ve in-silico MS/MS by CFM-ID for VEIBMZRLBXMOBQ-UHFFFAOYSA-N
ID: VEIBMZRLBXMOBQ-UHFFFAOYSA-N
Comment: Energy0
Num peaks: 6
65.03857658 0.4600215576
81.0334912 0.3619502269
97.02840582 0.7281178073
99.04405588 1.479327129
107.0491413 4.904617828
125.0597059 90.43339528

Name: +ve in-silico MS/MS by CFM-ID for VEIBMZRLBXMOBQ-UHFFFAOYSA-N
ID: VEIBMZRLBXMOBQ-UHFFFAOYSA-N
Comment: Energy1
Num peaks: 6
39.02292652 3.113058903
41.03857658 3.04997067
51.02292652 2.27998795
65.03857658 2.048458255
107.0491413 15.86577819
125.0597059 64.24355033

Name: +ve in-silico MS/MS by CFM-ID for VEIBMZRLBXMOBQ-UHFFFAOYSA-N
ID: VEIBMZRLBXMOBQ-UHFFFAOYSA-N
Comment: Energy2
Num peaks: 9
25.00727645 3.273323281
39.02292652 18.81310796
41.03857658 7.07386589
49.00727645 4.523203929
51.02292652 16.25612755
65.03857658 17.96707996
67.05422664 6.558440973
81.0334912 3.218388833
107.0491413 3.90243566

Name: +ve in-silico MS/MS by CFM-ID for ATRVFQRPUDSNCA-UHFFFAOYSA-N
ID: ATRVFQRPUDSNCA-UHFFFAOYSA-N
Comment: Energy0
Num peaks: 6
55.01784114 6.817233982
111.0440559 2.270942604
137.0233204 3.456368472
139.0389705 1.365685924
147.0440559 13.6521498
165.0546206 67.42587715

Name: +ve in-silico MS/MS by CFM-ID for ATRVFQRPUDSNCA-UHFFFAOYSA-N
ID: ATRVFQRPUDSNCA-UHFFFAOYSA-N
Comment: Energy1
Num peaks: 7
53.00219107 2.464924196
55.01784114 27.79779492
111.0440559 3.65760528
137.0233204 3.913299128
137.0597059 2.176065515
147.0440559 11.74647004
165.0546206 30.03433839

Name: +ve in-silico MS/MS by CFM-ID for ATRVFQRPUDSNCA-UHFFFAOYSA-N
ID: ATRVFQRPUDSNCA-UHFFFAOYSA-N
Comment: Energy2
Num peaks: 18
25.00727645 4.330166264
27.02292652 6.412941445
39.02292652 1.38157074
41.00219107 2.858343423
43.01784114 1.506013913
53.00219107 12.83044911
55.01784114 21.42312966
67.01784114 4.081426804
77.00219107 1.570771652
81.0334912 3.83186914
92.99710569 1.82973261
95.04914126 1.730358773
111.0440559 2.927954134
119.0491413 2.469340617
121.0284058 3.370678225
129.0334912 3.03785221
137.0233204 1.240560026
147.0440559 4.017355688

Name: +ve in-silico MS/MS by CFM-ID for YPXZHOXXAXISDK-UHFFFAOYSA-N
ID: YPXZHOXXAXISDK-UHFFFAOYSA-N
Comment: Energy0
Num peaks: 6
43.01784114 1.766719878
121.0284058 14.27927292
123.0440559 1.945009466
129.0334912 3.047857606
147.0440559 21.65003865
165.0546206 47.88873748

Name: +ve in-silico MS/MS by CFM-ID for YPXZHOXXAXISDK-UHFFFAOYSA-N
ID: YPXZHOXXAXISDK-UHFFFAOYSA-N
Comment: Energy1
Num peaks: 9
43.01784114 3.592611161
71.01275576 4.590510386
95.04914126 2.697747077
121.0284058 27.98279883
123.0440559 2.846826584
129.0334912 3.691138474
135.0440559 2.890543171
147.0440559 15.29216907
165.0546206 16.45228522

Name: +ve in-silico MS/MS by CFM-ID for YPXZHOXXAXISDK-UHFFFAOYSA-N
ID: YPXZHOXXAXISDK-UHFFFAOYSA-N
Comment: Energy2
Num peaks: 21
25.00727645 2.975822342
29.00219107 2.211291892
41.00219107 3.143672622
43.01784114 5.328234956
51.02292652 2.006203298
53.00219107 3.077754205
63.02292652 2.74093743
65.03857658 2.757551378
67.01784114 1.577766771
71.01275576 1.832043375
77.00219107 6.827839595
79.01784114 5.883330671
89.00219107 2.65903261
91.01784114 4.632378229
93.0334912 9.380674571
95.04914126 2.21252975
105.0334912 6.697103364
119.0491413 2.650759233
121.0284058 7.213419167
129.0334912 3.493284398
147.0440559 2.042291408

Name: +ve in-silico MS/MS by CFM-ID for GNSZZSNKZZADRY-UHFFFAOYSA-N
ID: GNSZZSNKZZADRY-UHFFFAOYSA-N
Comment: Energy0
Num peaks: 6
39.02292652 3.584874481
93.0334912 2.660295461
95.04914126 1.893678732
107.0491413 33.89624738
109.0284058 1.930666223
125.0597059 43.7725511

Name: +ve in-silico MS/MS by CFM-ID for GNSZZSNKZZADRY-UHFFFAOYSA-N
ID: GNSZZSNKZZADRY-UHFFFAOYSA-N
Comment: Energy1
Num peaks: 10
39.02292652 5.185476444
41.03857658 1.938314085
43.01784114 4.369988387
57.0334912 3.123580046
81.0334912 3.521178523
83.04914126 2.93403687
93.0334912 1.863520824
97.06479133 2.19671087
107.0491413 32.0740634
125.0597059 24.63714588

Name: +ve in-silico MS/MS by CFM-ID for GNSZZSNKZZADRY-UHFFFAOYSA-N
ID: GNSZZSNKZZADRY-UHFFFAOYSA-N
Comment: Energy2
Num peaks: 16
25.00727645 4.480727341
39.02292652 21.84731055
41.00219107 3.075355937
41.03857658 11.73055489
43.01784114 3.378685185
49.00727645 2.619558933
51.02292652 4.598465618
53.00219107 2.246177953
53.03857658 4.789661967
57.0334912 3.708972194
67.01784114 2.16269139
75.02292652 2.208523469
77.03857658 3.874652254
79.05422664 3.128015222
81.0334912 3.217658236
107.0491413 3.255513672

Name: +ve in-silico MS/MS by CFM-ID for ANAQCUWIKKYUCS-UHFFFAOYSA-N
ID: ANAQCUWIKKYUCS-UHFFFAOYSA-N
Comment: Energy0
Num peaks: 7
55.01784114 3.565600316
95.04914126 4.42660594
113.0597059 10.64857208
115.0212123 6.362615619
117.0368623 2.678661178
129.0368623 17.57951846
147.047427 37.38405191

Name: +ve in-silico MS/MS by CFM-ID for ANAQCUWIKKYUCS-UHFFFAOYSA-N
ID: ANAQCUWIKKYUCS-UHFFFAOYSA-N
Comment: Energy1
Num peaks: 20
25.00727645 1.205599222
39.02292652 1.226638699
41.00219107 1.67794464
43.01784114 4.804862728
45.0334912 2.221614324
55.01784114 13.10517106
57.0334912 8.472340634
61.01064758 5.490857039
63.02629764 1.574044951
81.0334912 1.676475621
86.98991214 1.945082272
89.0055622 2.642996032
91.02121226 1.471224095
95.04914126 3.378185419
99.04405588 1.302723276
113.0597059 5.543609251
115.0212123 3.744625617
117.0368623 2.134383253
129.0368623 6.331052783
147.047427 11.11173065

Name: +ve in-silico MS/MS by CFM-ID for ANAQCUWIKKYUCS-UHFFFAOYSA-N
ID: ANAQCUWIKKYUCS-UHFFFAOYSA-N
Comment: Energy2
Num peaks: 24
25.00727645 7.454983211
27.02292652 6.680838849
39.02292652 7.276067838
41.00219107 1.315468023
41.03857658 1.957396012
43.01784114 2.078645631
44.97934745 1.983384658
46.99499752 2.04905485
53.00219107 2.144617548
55.01784114 11.26018577
56.97934745 2.416483877
57.0334912 3.289832511
58.99499752 2.38667165
61.01064758 5.896666363
63.02629764 1.225457612
69.0334912 1.694802752
81.0334912 2.725006047
83.04914126 3.096666332
95.04914126 6.605359492
97.01064758 1.326495834
99.02629764 1.483002008
111.0262976 2.137929475
115.0212123 1.267333051
129.0368623 1.420687207

Name: +ve in-silico MS/MS by CFM-ID for BVLNOXGGMQVUBX-UHFFFAOYSA-N
ID: BVLNOXGGMQVUBX-UHFFFAOYSA-N
Comment: Energy0
Num peaks: 6
69.0334912 1.614337889
83.04914126 1.837667846
95.04914126 1.265035342
97.06479133 3.630024355
107.0491413 12.30949652
125.0597059 68.50332885

Name: +ve in-silico MS/MS by CFM-ID for BVLNOXGGMQVUBX-UHFFFAOYSA-N
ID: BVLNOXGGMQVUBX-UHFFFAOYSA-N
Comment: Energy1
Num peaks: 12
39.02292652 2.414684271
41.03857658 2.286283072
53.00219107 2.168904508
55.01784114 2.97548051
67.01784114 2.441463665
69.0334912 6.28589978
83.04914126 3.51286933
93.0334912 2.239633398
95.04914126 2.67413693
97.06479133 14.54360054
107.0491413 10.0869648
125.0597059 28.59951252

Name: +ve in-silico MS/MS by CFM-ID for BVLNOXGGMQVUBX-UHFFFAOYSA-N
ID: BVLNOXGGMQVUBX-UHFFFAOYSA-N
Comment: Energy2
Num peaks: 19
27.02292652 2.103152529
39.02292652 16.21529818
41.00219107 2.347088704
41.03857658 12.38955368
49.00727645 4.640774078
51.02292652 3.531080242
53.00219107 2.500606992
53.03857658 2.14137591
55.01784114 5.088871557
57.0334912 2.34372514
63.02292652 2.853142561
65.03857658 2.590455869
67.01784114 2.585516313
69.0334912 4.18099584
79.05422664 3.627090038
81.0334912 3.651200954
83.04914126 2.225696962
95.04914126 2.034425206
97.06479133 3.571760896

Name: +ve in-silico MS/MS by CFM-ID for RUKPDOGCULANEE-UHFFFAOYSA-N
ID: RUKPDOGCULANEE-UHFFFAOYSA-N
Comment: Energy0
Num peaks: 6
119.0491413 0.7454825577
133.0284058 0.5402914175
135.0440559 10.07935966
137.0597059 2.437925186
139.0389705 0.5413928406
165.0546206 83.82434673

Name: +ve in-silico MS/MS by CFM-ID for RUKPDOGCULANEE-UHFFFAOYSA-N
ID: RUKPDOGCULANEE-UHFFFAOYSA-N
Comment: Energy1
Num peaks: 6
107.0491413 2.448828337
119.0491413 2.160006297
135.0440559 17.51372462
137.0597059 4.601055771
149.0233204 2.105945217
165.0546206 62.09365535

Name: +ve in-silico MS/MS by CFM-ID for RUKPDOGCULANEE-UHFFFAOYSA-N
ID: RUKPDOGCULANEE-UHFFFAOYSA-N
Comment: Energy2
Num peaks: 17
39.02292652 3.857769261
53.00219107 3.635859196
63.02292652 2.686506595
65.03857658 3.150187834
69.0334912 2.246418896
77.00219107 5.538143001
79.01784114 1.943134346
91.05422664 4.013683676
93.0334912 8.061223878
95.04914126 1.606112983
103.0178411 1.586696571
105.0334912 7.772365698
107.0491413 5.275047544
119.0491413 13.89986636
121.0647913 2.186727943
135.0440559 10.8163355
137.0597059 3.091608544

Name: +ve in-silico MS/MS by CFM-ID for UTICFRCFBMQTEH-UHFFFAOYSA-N
ID: UTICFRCFBMQTEH-UHFFFAOYSA-N
Comment: Energy0
Num peaks: 6
119.0491413 0.8989415568
133.0284058 0.9846955711
135.0440559 8.941088235
137.0597059 2.16372725
147.0440559 9.028942845
165.0546206 73.41003069

Name: +ve in-silico MS/MS by CFM-ID for UTICFRCFBMQTEH-UHFFFAOYSA-N
ID: UTICFRCFBMQTEH-UHFFFAOYSA-N
Comment: Energy1
Num peaks: 6
107.0491413 2.598968425
119.0491413 2.553381438
135.0440559 13.83160316
137.0597059 3.740123151
147.0440559 15.63862542
165.0546206 49.40551775

Name: +ve in-silico MS/MS by CFM-ID for UTICFRCFBMQTEH-UHFFFAOYSA-N
ID: UTICFRCFBMQTEH-UHFFFAOYSA-N
Comment: Energy2
Num peaks: 21
25.00727645 1.26095957
49.00727645 2.387991519
51.02292652 5.252464898
63.02292652 2.111230171
65.00219107 3.602282119
75.02292652 5.979765979
77.00219107 1.611752158
77.03857658 1.789732065
79.01784114 1.239362277
91.01784114 7.10428212
91.05422664 2.094699871
93.0334912 2.936662118
103.0542266 5.13140621
105.0334912 5.480242102
107.0491413 5.090314714
117.0334912 5.935429633
119.0491413 11.16832232
121.0284058 1.376395362
135.0440559 4.400401475
137.0597059 1.406644618
147.0440559 3.418083509

Name: +ve in-silico MS/MS by CFM-ID for XEVMQFARCBZBRP-UHFFFAOYSA-N
ID: XEVMQFARCBZBRP-UHFFFAOYSA-N
Comment: Energy0
Num peaks: 6
117.0334912 0.8532870391
133.0284058 0.982558881
135.0440559 8.909670112
137.0597059 2.16116552
147.0440559 9.103767988
165.0546206 73.25412227

Name: +ve in-silico MS/MS by CFM-ID for XEVMQFARCBZBRP-UHFFFAOYSA-N
ID: XEVMQFARCBZBRP-UHFFFAOYSA-N
Comment: Energy1
Num peaks: 6
107.0491413 2.584161175
119.0491413 2.2893392
135.0440559 14.09649849
137.0597059 3.773525705
147.0440559 16.05189669
165.0546206 49.61284182

Name: +ve in-silico MS/MS by CFM-ID for XEVMQFARCBZBRP-UHFFFAOYSA-N
ID: XEVMQFARCBZBRP-UHFFFAOYSA-N
Comment: Energy2
Num peaks: 20
49.00727645 2.1547545
51.02292652 4.320597675
53.03857658 2.620224258
65.00219107 2.808827592
67.01784114 3.668142021
75.02292652 3.788157189
77.03857658 2.700557621
91.01784114 5.285326244
91.05422664 2.346131444
93.0334912 3.295140548
103.0542266 6.53867114
105.0334912 4.86268649
107.0491413 4.159297486
117.0334912 6.315402663
119.0491413 11.31652826
121.0284058 1.654985373
135.0440559 5.23267945
137.0597059 1.667166043
147.0440559 4.928091323
149.0233204 1.437702103

Name: +ve in-silico MS/MS by CFM-ID for UHKAJLSKXBADFT-UHFFFAOYSA-N
ID: UHKAJLSKXBADFT-UHFFFAOYSA-N
Comment: Energy0
Num peaks: 6
43.01784114 0.1299779225
51.02292652 0.2263288749
79.05422664 0.4176162859
105.0334912 0.2825495423
119.0491413 0.1426253562
147.0440559 98.39014039

Name: +ve in-silico MS/MS by CFM-ID for UHKAJLSKXBADFT-UHFFFAOYSA-N
ID: UHKAJLSKXBADFT-UHFFFAOYSA-N
Comment: Energy1
Num peaks: 6
43.01784114 1.155699177
79.05422664 5.13781545
101.0385766 1.281106736
105.0334912 3.078270565
119.0491413 19.83354162
147.0440559 65.33325046

Name: +ve in-silico MS/MS by CFM-ID for UHKAJLSKXBADFT-UHFFFAOYSA-N
ID: UHKAJLSKXBADFT-UHFFFAOYSA-N
Comment: Energy2
Num peaks: 7
49.00727645 16.24046555
51.02292652 18.72070108
79.05422664 12.76304043
101.0385766 7.138758748
105.0334912 3.309335049
119.0491413 8.801670502
147.0440559 14.05383702

Name: +ve in-silico MS/MS by CFM-ID for WGQHBSWAIRGAEN-UHFFFAOYSA-N
ID: WGQHBSWAIRGAEN-UHFFFAOYSA-N
Comment: Energy0
Num peaks: 6
57.0334912 0.7532953391
65.03857658 0.72599067
69.0334912 1.331135546
95.04914126 0.9120224805
107.0491413 14.66787892
125.0597059 72.83955316

Name: +ve in-silico MS/MS by CFM-ID for WGQHBSWAIRGAEN-UHFFFAOYSA-N
ID: WGQHBSWAIRGAEN-UHFFFAOYSA-N
Comment: Energy1
Num peaks: 12
39.02292652 2.794893365
41.03857658 3.362808717
49.00727645 1.880683052
51.02292652 2.74021299
53.03857658 2.47724426
65.03857658 2.513586275
67.05422664 2.011049712
79.05422664 1.931213693
95.04914126 6.754130047
97.06479133 6.447863419
107.0491413 14.45762701
125.0597059 33.72026093

Name: +ve in-silico MS/MS by CFM-ID for WGQHBSWAIRGAEN-UHFFFAOYSA-N
ID: WGQHBSWAIRGAEN-UHFFFAOYSA-N
Comment: Energy2
Num peaks: 14
25.00727645 2.02410666
39.02292652 15.68429121
41.03857658 5.85426539
49.00727645 5.964313588
51.02292652 8.5900581
53.03857658 5.497735494
55.01784114 3.232510469
55.05422664 6.736937979
63.02292652 5.841105646
65.03857658 10.1989018
67.05422664 3.361829649
79.05422664 2.186775564
81.0334912 2.120306532
107.0491413 2.993632855

Name: +ve in-silico MS/MS by CFM-ID for ZDJAIRSWKQKKQV-UHFFFAOYSA-N
ID: ZDJAIRSWKQKKQV-UHFFFAOYSA-N
Comment: Energy0
Num peaks: 6
39.02292652 0.8209128287
41.03857658 2.796894187
63.02292652 0.6926480544
95.04914126 0.8470677844
107.0491413 7.360273929
125.0597059 80.97411182

Name: +ve in-silico MS/MS by CFM-ID for ZDJAIRSWKQKKQV-UHFFFAOYSA-N
ID: ZDJAIRSWKQKKQV-UHFFFAOYSA-N
Comment: Energy1
Num peaks: 7
39.02292652 1.776851949
53.03857658 2.63182976
65.03857658 1.998321625
95.04914126 6.242241802
97.06479133 1.888494354
107.0491413 10.28729501
125.0597059 55.48648067

Name: +ve in-silico MS/MS by CFM-ID for ZDJAIRSWKQKKQV-UHFFFAOYSA-N
ID: ZDJAIRSWKQKKQV-UHFFFAOYSA-N
Comment: Energy2
Num peaks: 11
39.02292652 14.43034772
41.03857658 26.46081532
43.05422664 2.233472898
45.06987671 4.393339449
49.00727645 3.539069657
51.02292652 11.56661026
53.03857658 6.81534067
55.01784114 2.558659575
63.02292652 3.496314019
65.03857658 3.658437992
67.05422664 3.016558234

Name: +ve in-silico MS/MS by CFM-ID for WCBAKEWYEHZEJY-UHFFFAOYSA-N
ID: WCBAKEWYEHZEJY-UHFFFAOYSA-N
Comment: Energy0
Num peaks: 6
83.04914126 0.3466053519
95.04914126 0.2639671743
97.06479133 0.8829765899
107.0491413 1.824804263
109.0284058 0.3044996546
125.0597059 93.94976736

Name: +ve in-silico MS/MS by CFM-ID for WCBAKEWYEHZEJY-UHFFFAOYSA-N
ID: WCBAKEWYEHZEJY-UHFFFAOYSA-N
Comment: Energy1
Num peaks: 6
55.01784114 3.26911
57.0334912 2.32091968
67.01784114 2.672576149
69.0334912 1.759686997
107.0491413 5.999659354
125.0597059 70.9882701

Name: +ve in-silico MS/MS by CFM-ID for WCBAKEWYEHZEJY-UHFFFAOYSA-N
ID: WCBAKEWYEHZEJY-UHFFFAOYSA-N
Comment: Energy2
Num peaks: 11
25.00727645 3.824396264
39.02292652 24.59975786
41.03857658 18.69735444
49.00727645 3.89091054
51.02292652 3.241342714
53.00219107 5.164221431
55.01784114 4.520822955
67.01784114 7.17601186
79.01784114 2.519912543
81.0334912 2.508704468
107.0491413 4.3403927

Name: +ve in-silico MS/MS by CFM-ID for YHONKTSTKJEWST-UHFFFAOYSA-N
ID: YHONKTSTKJEWST-UHFFFAOYSA-N
Comment: Energy0
Num peaks: 6
41.03857658 0.4894216936
65.03857658 0.449745059
97.02840582 0.7285578799
99.04405588 1.421800774
107.0491413 4.870300067
125.0597059 89.35167561

Name: +ve in-silico MS/MS by CFM-ID for YHONKTSTKJEWST-UHFFFAOYSA-N
ID: YHONKTSTKJEWST-UHFFFAOYSA-N
Comment: Energy1
Num peaks: 6
39.02292652 1.953140587
41.03857658 1.889596545
65.03857658 2.019064295
83.01275576 2.128173638
107.0491413 16.12545891
125.0597059 65.5766354

Name: +ve in-silico MS/MS by CFM-ID for YHONKTSTKJEWST-UHFFFAOYSA-N
ID: YHONKTSTKJEWST-UHFFFAOYSA-N
Comment: Energy2
Num peaks: 8
39.02292652 19.03157707
41.03857658 14.78891239
43.05422664 4.32939345
51.02292652 13.37938602
53.03857658 6.772781305
55.05422664 8.016987549
65.03857658 10.52376432
67.05422664 3.895722099

Name: +ve in-silico MS/MS by CFM-ID for NVJFHWVZLPAICU-UHFFFAOYSA-N
ID: NVJFHWVZLPAICU-UHFFFAOYSA-N
Comment: Energy0
Num peaks: 6
67.01784114 0.8491802083
81.0334912 1.084399068
83.04914126 1.466667143
97.06479133 1.312207785
107.0491413 3.649638043
125.0597059 82.92767201

Name: +ve in-silico MS/MS by CFM-ID for NVJFHWVZLPAICU-UHFFFAOYSA-N
ID: NVJFHWVZLPAICU-UHFFFAOYSA-N
Comment: Energy1
Num peaks: 6
39.02292652 1.650241086
55.01784114 1.792420807
67.01784114 1.719658184
69.0334912 3.820364408
107.0491413 18.1202078
125.0597059 60.50148231

Name: +ve in-silico MS/MS by CFM-ID for NVJFHWVZLPAICU-UHFFFAOYSA-N
ID: NVJFHWVZLPAICU-UHFFFAOYSA-N
Comment: Energy2
Num peaks: 17
39.02292652 13.74170748
41.00219107 3.064205405
41.03857658 10.54224994
43.05422664 2.379948972
49.00727645 3.829909675
51.02292652 4.544057216
53.00219107 2.160749501
53.03857658 2.016710001
55.01784114 5.533532159
55.05422664 2.416674001
57.0334912 4.188170727
67.01784114 12.82767809
69.0334912 4.253188601
73.06479133 1.966995733
79.01784114 3.162661261
81.0334912 1.948705846
83.04914126 2.385112485

Name: +ve in-silico MS/MS by CFM-ID for BQZCOMCWOWGIKC-UHFFFAOYSA-N
ID: BQZCOMCWOWGIKC-UHFFFAOYSA-N
Comment: Energy0
Num peaks: 9
15.02292652 2.454443954
59.01275576 4.906426444
75.02629764 2.190685203
105.0368623 3.836355802
117.0546206 6.059348576
133.0317769 6.046257886
147.047427 6.657863246
149.0266916 4.217718296
165.0579917 45.72671076

Name: +ve in-silico MS/MS by CFM-ID for BQZCOMCWOWGIKC-UHFFFAOYSA-N
ID: BQZCOMCWOWGIKC-UHFFFAOYSA-N
Comment: Energy1
Num peaks: 22
27.02292652 1.168113312
29.00219107 1.201925193
46.99499752 2.046266895
49.01064758 1.747502621
57.0334912 3.460420678
59.01275576 5.012566604
59.04914126 1.125079068
61.01064758 2.838349832
61.02840582 3.063780139
75.02629764 15.97156397
77.04194771 3.89987065
87.02629764 1.717338806
99.04405588 1.500795626
103.0389705 1.05954371
105.0368623 6.206993647
115.0212123 1.39109707
117.0546206 6.558206417
121.0859207 1.071841566
133.0317769 2.231869624
147.047427 3.17624714
149.0266916 2.323995129
165.0579917 11.29851527

Name: +ve in-silico MS/MS by CFM-ID for BQZCOMCWOWGIKC-UHFFFAOYSA-N
ID: BQZCOMCWOWGIKC-UHFFFAOYSA-N
Comment: Energy2
Num peaks: 23
15.02292652 5.320213272
27.02292652 2.175636972
29.00219107 1.870563535
31.01784114 1.422204514
41.00219107 5.073880071
43.01784114 3.649099815
45.0334912 1.536133794
46.99499752 3.995130589
57.0334912 3.641932108
58.99499752 2.304294669
59.01275576 14.36929483
59.04914126 2.086044142
61.01064758 6.754208996
61.02840582 3.103829499
63.02629764 2.192320305
63.04405588 1.398529118
73.01064758 2.107980971
75.02629764 8.410580523
77.04194771 1.770954462
87.02629764 1.996729128
89.04194771 1.452269321
99.04405588 1.904758958
105.0368623 1.486047804

Name: +ve in-silico MS/MS by CFM-ID for UOMLQMRFUHQYCD-UHFFFAOYSA-N
ID: UOMLQMRFUHQYCD-UHFFFAOYSA-N
Comment: Energy0
Num peaks: 8
61.02840582 4.301868514
75.02629764 2.475688243
103.0212123 3.240219762
117.0546206 4.861825099
129.0368623 4.372831009
147.047427 19.08399276
149.0266916 3.430788677
165.0579917 38.97208163

Name: +ve in-silico MS/MS by CFM-ID for UOMLQMRFUHQYCD-UHFFFAOYSA-N
ID: UOMLQMRFUHQYCD-UHFFFAOYSA-N
Comment: Energy1
Num peaks: 21
43.01784114 1.306328353
46.99499752 1.84217445
49.01064758 1.361484785
55.01784114 2.002734788
61.01064758 3.801140501
61.02840582 3.775951
63.02629764 2.140175365
63.04405588 2.056530317
75.02629764 12.99301614
85.01064758 1.237478394
85.02840582 3.455388774
99.04405588 4.423095743
101.0597059 1.574034055
103.0212123 4.586183531
103.0389705 2.090323517
103.075356 1.599251905
117.0546206 4.468206829
129.0368623 5.454367849
147.047427 10.23597938
149.0266916 1.702779687
165.0579917 8.410545702

Name: +ve in-silico MS/MS by CFM-ID for UOMLQMRFUHQYCD-UHFFFAOYSA-N
ID: UOMLQMRFUHQYCD-UHFFFAOYSA-N
Comment: Energy2
Num peaks: 24
15.02292652 5.465291615
27.02292652 2.694756136
29.03857658 1.592759171
31.01784114 3.250696508
41.00219107 2.532317334
43.01784114 8.232501566
45.0334912 4.167970494
46.99499752 3.958663318
55.01784114 2.455926369
57.0334912 1.365488176
58.99499752 2.604085163
59.01275576 1.668775763
61.01064758 5.60798008
61.02840582 9.468715032
63.02629764 1.716032655
63.04405588 1.715324887
73.01064758 2.207294557
75.02629764 9.376802199
85.01064758 1.119706189
85.02840582 1.410032569
99.04405588 2.224790361
101.0597059 1.67011606
103.0212123 1.682012246
129.0368623 2.631955941

Name: +ve in-silico MS/MS by CFM-ID for DSLKAGFCRUDIGE-UHFFFAOYSA-N
ID: DSLKAGFCRUDIGE-UHFFFAOYSA-N
Comment: Energy0
Num peaks: 6
69.0334912 1.896951007
81.0334912 1.40534068
95.04914126 1.392006792
97.06479133 1.207616011
107.0491413 48.73024165
125.0597059 35.47636737

Name: +ve in-silico MS/MS by CFM-ID for DSLKAGFCRUDIGE-UHFFFAOYSA-N
ID: DSLKAGFCRUDIGE-UHFFFAOYSA-N
Comment: Energy1
Num peaks: 12
39.02292652 2.41524096
49.00727645 2.210121105
51.02292652 2.178281903
53.03857658 2.46143807
67.01784114 2.690872326
69.0334912 2.292044369
79.01784114 2.570635717
83.04914126 3.031384919
95.04914126 2.063141243
97.06479133 2.953004629
107.0491413 38.33990177
125.0597059 17.75592899

Name: +ve in-silico MS/MS by CFM-ID for DSLKAGFCRUDIGE-UHFFFAOYSA-N
ID: DSLKAGFCRUDIGE-UHFFFAOYSA-N
Comment: Energy2
Num peaks: 16
39.02292652 11.1020169
41.03857658 5.597131257
49.00727645 7.905413494
51.02292652 5.99839072
53.00219107 2.588459657
53.03857658 4.616165075
63.02292652 4.555912165
65.03857658 5.673636764
67.01784114 3.282730296
69.0334912 4.334578803
79.01784114 3.41092683
79.05422664 6.67575279
81.0334912 5.284462169
93.0334912 2.557337326
95.04914126 2.927062548
107.0491413 4.369892804

Name: +ve in-silico MS/MS by CFM-ID for PHROJIZVQXTCCO-UHFFFAOYSA-N
ID: PHROJIZVQXTCCO-UHFFFAOYSA-N
Comment: Energy0
Num peaks: 6
67.01784114 1.309690783
83.04914126 1.766318914
95.04914126 1.41248716
97.06479133 1.173460968
107.0491413 48.93721903
125.0597059 34.83343252

Name: +ve in-silico MS/MS by CFM-ID for PHROJIZVQXTCCO-UHFFFAOYSA-N
ID: PHROJIZVQXTCCO-UHFFFAOYSA-N
Comment: Energy1
Num peaks: 10
39.02292652 2.880328233
49.00727645 2.14592891
53.00219107 2.497531527
65.00219107 2.32926114
67.01784114 3.418283515
69.0334912 3.779324569
83.04914126 2.315948627
97.06479133 3.004612936
107.0491413 40.18003307
125.0597059 17.50674806

Name: +ve in-silico MS/MS by CFM-ID for PHROJIZVQXTCCO-UHFFFAOYSA-N
ID: PHROJIZVQXTCCO-UHFFFAOYSA-N
Comment: Energy2
Num peaks: 15
25.00727645 2.852742964
39.02292652 14.39017238
41.00219107 2.34676106
41.03857658 5.306384917
49.00727645 5.446395508
53.00219107 3.998232727
55.01784114 3.039490126
63.02292652 5.74053671
65.00219107 2.675698729
65.03857658 9.229263198
67.01784114 5.43554576
77.03857658 2.283873898
79.05422664 7.455714303
81.0334912 5.167294067
107.0491413 5.728506494

Name: +ve in-silico MS/MS by CFM-ID for GMRGZEZAZUUZDQ-UHFFFAOYSA-N
ID: GMRGZEZAZUUZDQ-UHFFFAOYSA-N
Comment: Energy0
Num peaks: 6
67.01784114 1.631050385
69.0334912 3.641273963
71.04914126 3.569603923
83.04914126 2.265417597
107.0491413 18.37575783
125.0597059 56.39935421

Name: +ve in-silico MS/MS by CFM-ID for GMRGZEZAZUUZDQ-UHFFFAOYSA-N
ID: GMRGZEZAZUUZDQ-UHFFFAOYSA-N
Comment: Energy1
Num peaks: 12
39.02292652 3.577096799
41.03857658 3.819239929
55.01784114 2.605048576
67.01784114 3.049118026
69.0334912 9.087821786
71.04914126 7.930411035
83.04914126 2.921823968
93.0334912 2.468110343
95.04914126 2.454324377
97.06479133 15.53719897
107.0491413 11.69715975
125.0597059 16.00328465

Name: +ve in-silico MS/MS by CFM-ID for GMRGZEZAZUUZDQ-UHFFFAOYSA-N
ID: GMRGZEZAZUUZDQ-UHFFFAOYSA-N
Comment: Energy2
Num peaks: 18
25.00727645 3.547014287
27.02292652 3.065698543
39.02292652 9.462415412
41.03857658 13.76380015
43.05422664 7.588844964
49.00727645 4.595736258
51.02292652 3.4789906
53.00219107 3.480494345
53.03857658 2.352842731
55.01784114 3.374527648
55.05422664 2.446558973
63.02292652 3.061061904
65.00219107 2.426415001
65.03857658 3.278138928
67.01784114 4.041706806
69.0334912 4.942492083
71.04914126 4.044930798
79.05422664 2.255023822

Name: +ve in-silico MS/MS by CFM-ID for JHISVHDIJOSBDV-UHFFFAOYSA-N
ID: JHISVHDIJOSBDV-UHFFFAOYSA-N
Comment: Energy0
Num peaks: 6
69.0334912 1.460505621
81.0334912 1.546706773
83.04914126 2.959822907
97.06479133 1.698956742
107.0491413 19.69358561
125.0597059 61.47014131

Name: +ve in-silico MS/MS by CFM-ID for JHISVHDIJOSBDV-UHFFFAOYSA-N
ID: JHISVHDIJOSBDV-UHFFFAOYSA-N
Comment: Energy1
Num peaks: 12
39.02292652 2.657778991
41.03857658 3.394256222
53.00219107 3.415608852
55.01784114 6.589614127
67.01784114 3.928583636
69.0334912 5.021394403
83.04914126 2.725883251
93.0334912 2.868314376
95.04914126 2.559836789
97.06479133 17.6588916
107.0491413 12.091495
125.0597059 18.2153131

Name: +ve in-silico MS/MS by CFM-ID for JHISVHDIJOSBDV-UHFFFAOYSA-N
ID: JHISVHDIJOSBDV-UHFFFAOYSA-N
Comment: Energy2
Num peaks: 17
27.02292652 2.453814535
39.02292652 14.13041916
41.00219107 2.298713383
41.03857658 12.51396779
49.00727645 4.047322633
51.02292652 3.011776002
53.00219107 3.842204682
53.03857658 2.121375942
55.01784114 7.800488598
63.02292652 3.760302511
65.03857658 5.489359994
67.01784114 3.268382457
69.0334912 3.434574494
79.05422664 4.634157517
81.0334912 2.989231598
83.04914126 2.134860165
97.06479133 2.528377824

Name: +ve in-silico MS/MS by CFM-ID for APGFPQCBDNWQSB-UHFFFAOYSA-N
ID: APGFPQCBDNWQSB-UHFFFAOYSA-N
Comment: Energy0
Num peaks: 6
65.03857658 0.8334033417
79.05422664 15.88983608
81.06987671 2.209680626
85.02840582 0.9318054481
107.0491413 36.61141141
125.0597059 39.58377867

Name: +ve in-silico MS/MS by CFM-ID for APGFPQCBDNWQSB-UHFFFAOYSA-N
ID: APGFPQCBDNWQSB-UHFFFAOYSA-N
Comment: Energy1
Num peaks: 6
39.02292652 4.119604319
53.03857658 3.220676897
79.05422664 29.0200001
81.06987671 4.713203134
107.0491413 33.47259239
125.0597059 12.18427732

Name: +ve in-silico MS/MS by CFM-ID for APGFPQCBDNWQSB-UHFFFAOYSA-N
ID: APGFPQCBDNWQSB-UHFFFAOYSA-N
Comment: Energy2
Num peaks: 10
39.02292652 14.05691921
41.03857658 4.513008868
49.00727645 5.748687493
51.02292652 13.09645797
53.03857658 19.02513739
55.05422664 2.846837608
63.02292652 4.819724463
65.03857658 4.613191413
79.05422664 10.31492631
107.0491413 2.880578741

Name: +ve in-silico MS/MS by CFM-ID for GETTZEONDQJALK-UHFFFAOYSA-N
ID: GETTZEONDQJALK-UHFFFAOYSA-N
Comment: Energy0
Num peaks: 6
116.9946611 0.1935788567
119.0103111 0.3353191807
121.0259612 0.3445840911
127.035383 5.559619627
131.0103111 0.3971773062
147.0416113 92.19231065

Name: +ve in-silico MS/MS by CFM-ID for GETTZEONDQJALK-UHFFFAOYSA-N
ID: GETTZEONDQJALK-UHFFFAOYSA-N
Comment: Energy1
Num peaks: 6
51.02292652 1.835530638
63.02292652 2.226705372
83.01031114 1.345325189
127.035383 5.689880451
131.0103111 1.261010867
147.0416113 82.55141544

Name: +ve in-silico MS/MS by CFM-ID for GETTZEONDQJALK-UHFFFAOYSA-N
ID: GETTZEONDQJALK-UHFFFAOYSA-N
Comment: Energy2
Num peaks: 8
49.00727645 10.66503581
51.02292652 7.730081557
99.00408289 3.541924532
101.019733 7.12436358
111.0040829 4.957896407
127.035383 41.69597309
131.0103111 3.376168521
147.0416113 3.976608816

Name: +ve in-silico MS/MS by CFM-ID for WISCONQAEAWCKO-UHFFFAOYSA-N
ID: WISCONQAEAWCKO-UHFFFAOYSA-N
Comment: Energy0
Num peaks: 6
65.03857658 1.130719749
79.05422664 16.07944973
81.06987671 2.226780254
107.0491413 36.93473143
109.0284058 0.4659616806
125.0597059 40.02359985

Name: +ve in-silico MS/MS by CFM-ID for WISCONQAEAWCKO-UHFFFAOYSA-N
ID: WISCONQAEAWCKO-UHFFFAOYSA-N
Comment: Energy1
Num peaks: 6
39.02292652 2.174524906
51.02292652 3.122340298
79.05422664 29.61713527
81.06987671 4.706072852
107.0491413 33.64500015
125.0597059 12.39739006

Name: +ve in-silico MS/MS by CFM-ID for WISCONQAEAWCKO-UHFFFAOYSA-N
ID: WISCONQAEAWCKO-UHFFFAOYSA-N
Comment: Energy2
Num peaks: 9
39.02292652 14.0499001
41.03857658 3.288952804
49.00727645 7.65910108
51.02292652 19.82993958
53.03857658 10.0868623
63.02292652 2.596995331
65.03857658 11.02167691
79.05422664 10.56515897
107.0491413 2.640596454

Name: +ve in-silico MS/MS by CFM-ID for NRVQKGWODPZJFB-UHFFFAOYSA-N
ID: NRVQKGWODPZJFB-UHFFFAOYSA-N
Comment: Energy0
Num peaks: 6
79.01784114 1.792029523
91.01784114 2.009857939
111.0229265 2.765322938
117.0334912 2.925349372
129.0334912 21.75696966
147.0440559 52.28084652

Name: +ve in-silico MS/MS by CFM-ID for NRVQKGWODPZJFB-UHFFFAOYSA-N
ID: NRVQKGWODPZJFB-UHFFFAOYSA-N
Comment: Energy1
Num peaks: 16
43.01784114 2.585604101
45.0334912 2.120843043
49.00727645 3.086173097
55.01784114 2.961053768
67.01784114 2.608013863
73.00727645 1.929655544
77.00219107 4.357414476
79.01784114 7.705985841
91.01784114 6.489932932
93.0334912 2.66471549
101.0021911 2.051600786
103.0178411 3.902445445
111.0229265 2.56282531
117.0334912 3.837505998
129.0334912 14.46472581
147.0440559 16.69883017

Name: +ve in-silico MS/MS by CFM-ID for NRVQKGWODPZJFB-UHFFFAOYSA-N
ID: NRVQKGWODPZJFB-UHFFFAOYSA-N
Comment: Energy2
Num peaks: 17
25.00727645 4.402543526
27.02292652 2.891873559
39.02292652 2.55608934
43.01784114 2.258245822
49.00727645 15.83623038
51.02292652 3.791696517
53.00219107 5.270428486
55.01784114 3.893954928
63.02292652 4.590586679
65.00219107 4.11554449
73.00727645 5.028608473
75.02292652 2.499523194
77.00219107 5.647769733
79.01784114 5.240319541
89.00219107 5.042827791
91.01784114 4.82844797
101.0021911 3.882410182

Name: +ve in-silico MS/MS by CFM-ID for QXHJRNVPNQKMLR-UHFFFAOYSA-N
ID: QXHJRNVPNQKMLR-UHFFFAOYSA-N
Comment: Energy0
Num peaks: 6
65.03857658 0.8414989052
79.05422664 15.98049221
81.06987671 2.21845178
85.02840582 0.7805448176
107.0491413 36.68489286
125.0597059 39.64700386

Name: +ve in-silico MS/MS by CFM-ID for QXHJRNVPNQKMLR-UHFFFAOYSA-N
ID: QXHJRNVPNQKMLR-UHFFFAOYSA-N
Comment: Energy1
Num peaks: 6
39.02292652 2.294785866
53.03857658 3.036889609
79.05422664 29.7806476
81.06987671 4.794377194
107.0491413 33.76364524
125.0597059 12.33317479

Name: +ve in-silico MS/MS by CFM-ID for QXHJRNVPNQKMLR-UHFFFAOYSA-N
ID: QXHJRNVPNQKMLR-UHFFFAOYSA-N
Comment: Energy2
Num peaks: 9
39.02292652 14.27490954
41.03857658 3.989940189
49.00727645 4.547383104
51.02292652 12.80868769
53.03857658 20.76786957
63.02292652 3.957882165
65.03857658 4.47780634
79.05422664 12.4989115
107.0491413 2.804512874

Name: +ve in-silico MS/MS by CFM-ID for WAJBNLQJNXVBAH-UHFFFAOYSA-N
ID: WAJBNLQJNXVBAH-UHFFFAOYSA-N
Comment: Energy0
Num peaks: 6
69.0334912 2.115380191
81.0334912 1.310790209
95.04914126 2.047110631
97.06479133 0.9820472489
107.0491413 48.45135466
125.0597059 36.34997631

Name: +ve in-silico MS/MS by CFM-ID for WAJBNLQJNXVBAH-UHFFFAOYSA-N
ID: WAJBNLQJNXVBAH-UHFFFAOYSA-N
Comment: Energy1
Num peaks: 10
39.02292652 3.390552702
41.03857658 3.940825281
69.0334912 4.621665255
79.01784114 3.132095778
79.05422664 2.161867488
81.0334912 2.873677136
95.04914126 3.824779506
97.06479133 2.313054695
107.0491413 37.24025912
125.0597059 16.77801084

Name: +ve in-silico MS/MS by CFM-ID for WAJBNLQJNXVBAH-UHFFFAOYSA-N
ID: WAJBNLQJNXVBAH-UHFFFAOYSA-N
Comment: Energy2
Num peaks: 14
39.02292652 14.07331937
41.03857658 8.582480879
43.01784114 1.989746452
49.00727645 4.968866596
51.02292652 11.44532463
53.00219107 2.512888533
53.03857658 4.271862819
63.02292652 4.190637876
65.03857658 8.267940621
69.0334912 4.934803971
79.01784114 3.160513292
79.05422664 3.882836798
81.0334912 3.542385064
107.0491413 4.51863556

Name: +ve in-silico MS/MS by CFM-ID for KOFGOIPZDSIPDX-UHFFFAOYSA-N
ID: KOFGOIPZDSIPDX-UHFFFAOYSA-N
Comment: Energy0
Num peaks: 6
69.0334912 1.64876031
83.04914126 1.521592073
95.04914126 3.976726461
97.06479133 3.36270768
107.0491413 9.997590993
125.0597059 67.46208718

Name: +ve in-silico MS/MS by CFM-ID for KOFGOIPZDSIPDX-UHFFFAOYSA-N
ID: KOFGOIPZDSIPDX-UHFFFAOYSA-N
Comment: Energy1
Num peaks: 13
39.02292652 3.960346527
41.03857658 3.0564451
65.00219107 1.859303022
67.01784114 6.242201804
69.0334912 3.663780555
81.0334912 2.117456168
83.01275576 2.043765116
83.04914126 2.81703547
85.02840582 2.425300565
95.04914126 5.6377498
97.06479133 3.238202816
107.0491413 11.75570627
125.0597059 32.46172496

Name: +ve in-silico MS/MS by CFM-ID for KOFGOIPZDSIPDX-UHFFFAOYSA-N
ID: KOFGOIPZDSIPDX-UHFFFAOYSA-N
Comment: Energy2
Num peaks: 19
39.02292652 15.09160017
41.00219107 1.928784162
41.03857658 9.134155354
45.06987671 1.789541834
49.00727645 2.803306822
51.02292652 4.608982402
53.00219107 4.935997379
53.03857658 4.431954601
55.01784114 5.376701336
55.05422664 2.341994553
65.00219107 2.044829906
65.03857658 6.128948491
67.01784114 3.995809905
67.05422664 3.022804777
69.0334912 3.493403887
79.01784114 2.514686634
79.05422664 1.95298655
81.0334912 3.576264205
107.0491413 2.042648824

Name: +ve in-silico MS/MS by CFM-ID for ITLISFPCEZJCQH-UHFFFAOYSA-N
ID: ITLISFPCEZJCQH-UHFFFAOYSA-N
Comment: Energy0
Num peaks: 6
41.03857658 1.386439854
45.06987671 1.312240112
81.0334912 3.491812756
95.04914126 3.420424634
107.0491413 17.31780792
125.0597059 60.59432732

Name: +ve in-silico MS/MS by CFM-ID for ITLISFPCEZJCQH-UHFFFAOYSA-N
ID: ITLISFPCEZJCQH-UHFFFAOYSA-N
Comment: Energy1
Num peaks: 14
39.02292652 5.715375903
41.03857658 3.067610323
43.05422664 2.103666052
51.02292652 2.10048413
53.00219107 1.861506896
69.0334912 3.923283619
79.01784114 4.273901312
80.99710569 2.083097187
81.0334912 4.638139005
83.04914126 3.349817408
95.04914126 4.756383941
97.06479133 4.409825248
107.0491413 13.00779909
125.0597059 24.73635467

Name: +ve in-silico MS/MS by CFM-ID for ITLISFPCEZJCQH-UHFFFAOYSA-N
ID: ITLISFPCEZJCQH-UHFFFAOYSA-N
Comment: Energy2
Num peaks: 18
39.02292652 9.134159746
41.00219107 2.179703109
41.03857658 8.180782071
43.05422664 2.559075273
49.00727645 3.472762203
51.02292652 7.346920943
53.00219107 8.063783534
53.03857658 4.85855814
55.01784114 2.493476035
63.02292652 2.823312228
65.00219107 2.94512621
65.03857658 7.515783897
67.01784114 4.452947813
69.0334912 2.449705244
79.01784114 2.890251588
79.05422664 2.485149795
81.0334912 4.083112701
107.0491413 2.779053502

Name: +ve in-silico MS/MS by CFM-ID for LQENBVCXBPWHIX-UHFFFAOYSA-N
ID: LQENBVCXBPWHIX-UHFFFAOYSA-N
Comment: Energy0
Num peaks: 6
53.03857658 2.357972424
76.96917669 2.651684677
81.00047682 2.674310456
83.01612688 2.666813744
119.0161269 1.480772229
147.047427 74.89285655

Name: +ve in-silico MS/MS by CFM-ID for LQENBVCXBPWHIX-UHFFFAOYSA-N
ID: LQENBVCXBPWHIX-UHFFFAOYSA-N
Comment: Energy1
Num peaks: 6
49.00727645 2.327130642
51.02292652 5.512077478
63.02292652 4.267442759
65.03857658 24.2298619
67.05422664 38.58409999
69.06987671 18.0333065

Name: +ve in-silico MS/MS by CFM-ID for LQENBVCXBPWHIX-UHFFFAOYSA-N
ID: LQENBVCXBPWHIX-UHFFFAOYSA-N
Comment: Energy2
Num peaks: 7
39.02292652 5.877672533
49.00727645 16.55702401
51.02292652 5.25616267
53.03857658 36.7424518
55.05422664 8.894946001
76.96917669 3.530668153
83.01612688 4.291831366

Name: +ve in-silico MS/MS by CFM-ID for XUIRWMWZYBMPQC-UHFFFAOYSA-N
ID: XUIRWMWZYBMPQC-UHFFFAOYSA-N
Comment: Energy0
Num peaks: 11
27.02292652 1.601954823
41.03857658 12.53892723
70.99499752 2.398158267
73.01064758 8.535121514
73.02840582 1.755156221
74.98991214 2.207885749
75.02629764 9.035892039
105.0004768 4.092241698
107.0161269 4.767651826
115.0212123 11.87910628
147.047427 21.88667517

Name: +ve in-silico MS/MS by CFM-ID for XUIRWMWZYBMPQC-UHFFFAOYSA-N
ID: XUIRWMWZYBMPQC-UHFFFAOYSA-N
Comment: Energy1
Num peaks: 12
39.02292652 4.369693385
41.03857658 19.51889519
44.97934745 4.828744553
73.01064758 5.177785519
73.02840582 2.408293747
74.98991214 8.986880339
75.02629764 3.323800797
102.9848268 3.49512837
105.0004768 11.23663805
107.0161269 11.51488128
115.0212123 3.449544112
147.047427 3.700848798

Name: +ve in-silico MS/MS by CFM-ID for XUIRWMWZYBMPQC-UHFFFAOYSA-N
ID: XUIRWMWZYBMPQC-UHFFFAOYSA-N
Comment: Energy2
Num peaks: 14
25.00727645 3.09651488
27.02292652 5.680145293
39.02292652 4.376659575
41.03857658 19.50716869
44.97934745 8.363834119
46.99499752 2.67012036
56.97934745 3.375673196
58.99499752 6.613961808
70.99499752 4.246975335
73.01064758 6.916340673
74.98991214 6.86247132
75.02629764 4.184328918
86.98991214 2.112601982
89.0055622 3.051978289

Name: +ve in-silico MS/MS by CFM-ID for ZBOUXALQDLLARY-UHFFFAOYSA-N
ID: ZBOUXALQDLLARY-UHFFFAOYSA-N
Comment: Energy0
Num peaks: 6
133.0284058 0.3861941614
135.0440559 1.739297882
137.0597059 0.8055251495
147.0440559 11.7381009
149.0233204 0.4627897256
165.0546206 82.644036

Name: +ve in-silico MS/MS by CFM-ID for ZBOUXALQDLLARY-UHFFFAOYSA-N
ID: ZBOUXALQDLLARY-UHFFFAOYSA-N
Comment: Energy1
Num peaks: 6
133.0284058 1.332837531
135.0440559 4.182522463
137.0597059 3.562419325
139.0389705 1.931548805
147.0440559 19.12348869
165.0546206 57.04025685

Name: +ve in-silico MS/MS by CFM-ID for ZBOUXALQDLLARY-UHFFFAOYSA-N
ID: ZBOUXALQDLLARY-UHFFFAOYSA-N
Comment: Energy2
Num peaks: 19
29.00219107 1.698595502
39.02292652 6.820131485
53.00219107 2.324939953
55.05422664 2.039302211
65.03857658 6.213288418
77.00219107 3.094969627
79.01784114 2.06982516
79.05422664 4.314578175
81.0334912 1.425191226
83.01275576 1.955077952
93.0334912 8.897336756
95.04914126 3.501450611
107.0127558 2.661763571
119.0491413 9.843920485
133.0284058 1.435845965
135.0440559 2.408775764
147.0440559 15.66876001
149.0233204 2.373773775
165.0546206 2.028981939

Name: +ve in-silico MS/MS by CFM-ID for KNDQHSIWLOJIGP-UHFFFAOYSA-N
ID: KNDQHSIWLOJIGP-UHFFFAOYSA-N
Comment: Energy0
Num peaks: 6
91.05422664 8.854559147
93.06987671 16.16789816
119.0491413 5.139814855
121.0647913 3.927285657
147.0440559 2.238228205
165.0546206 58.06560699

Name: +ve in-silico MS/MS by CFM-ID for KNDQHSIWLOJIGP-UHFFFAOYSA-N
ID: KNDQHSIWLOJIGP-UHFFFAOYSA-N
Comment: Energy1
Num peaks: 6
91.05422664 12.99419747
93.06987671 15.67620574
99.00767038 4.843105814
121.0647913 5.426909656
147.0440559 5.559909641
165.0546206 38.17323767

Name: +ve in-silico MS/MS by CFM-ID for KNDQHSIWLOJIGP-UHFFFAOYSA-N
ID: KNDQHSIWLOJIGP-UHFFFAOYSA-N
Comment: Energy2
Num peaks: 6
25.00727645 1.277834899
67.05422664 15.31788303
77.03857658 5.358661714
91.05422664 26.38243068
93.06987671 39.55681917
117.0334912 1.556226483

Name: +ve in-silico MS/MS by CFM-ID for OAZDQIRBVZYONU-UHFFFAOYSA-N
ID: OAZDQIRBVZYONU-UHFFFAOYSA-N
Comment: Energy0
Num peaks: 6
45.99235466 0.1268956748
91.02907452 0.007111961511
93.04472458 0.02910239572
112.0393049 0.02710079851
122.0236548 0.1050675814
164.0454529 99.68488419

Name: +ve in-silico MS/MS by CFM-ID for OAZDQIRBVZYONU-UHFFFAOYSA-N
ID: OAZDQIRBVZYONU-UHFFFAOYSA-N
Comment: Energy1
Num peaks: 6
53.01342445 0.8318089388
65.03857658 1.971131565
72.00800472 0.7005570965
112.0393049 0.7361835873
122.0236548 0.710380034
164.0454529 92.59650881

Name: +ve in-silico MS/MS by CFM-ID for OAZDQIRBVZYONU-UHFFFAOYSA-N
ID: OAZDQIRBVZYONU-UHFFFAOYSA-N
Comment: Energy2
Num peaks: 10
49.00727645 7.140907818
51.02292652 7.324867274
65.03857658 8.735984181
72.00800472 3.971166485
93.04472458 4.474557792
96.00800472 4.429280195
104.0130901 4.426489257
112.0393049 5.055218603
122.0236548 19.46142949
164.0454529 16.92098596

Name: +ve in-silico MS/MS by CFM-ID for LRQPEHJWTXCLQY-UHFFFAOYSA-N
ID: LRQPEHJWTXCLQY-UHFFFAOYSA-N
Comment: Energy0
Num peaks: 6
15.02292652 0.1310345141
119.0103111 0.6240922591
121.0259612 0.6656632815
127.035383 4.621875963
131.0103111 0.1764238027
147.0416113 93.40893783

Name: +ve in-silico MS/MS by CFM-ID for LRQPEHJWTXCLQY-UHFFFAOYSA-N
ID: LRQPEHJWTXCLQY-UHFFFAOYSA-N
Comment: Energy1
Num peaks: 6
83.02915477 1.348485048
85.04480483 0.8535908714
113.019733 0.6803502168
121.0259612 0.5650729609
127.035383 3.13613274
147.0416113 90.62441312

Name: +ve in-silico MS/MS by CFM-ID for LRQPEHJWTXCLQY-UHFFFAOYSA-N
ID: LRQPEHJWTXCLQY-UHFFFAOYSA-N
Comment: Energy2
Num peaks: 7
57.0135047 2.586341661
65.03857658 2.263134583
93.0135047 1.802176568
101.019733 5.465148043
111.0040829 1.907453441
127.035383 57.95537923
147.0416113 8.709100888

Name: +ve in-silico MS/MS by CFM-ID for SXUYTDZSHTZKFA-UHFFFAOYSA-N
ID: SXUYTDZSHTZKFA-UHFFFAOYSA-N
Comment: Energy0
Num peaks: 6
43.01784114 4.793693399
59.01275576 7.127725731
87.01890376 4.518549363
105.0294684 19.80341919
129.0294684 9.517299652
147.0400331 36.34700167

Name: +ve in-silico MS/MS by CFM-ID for SXUYTDZSHTZKFA-UHFFFAOYSA-N
ID: SXUYTDZSHTZKFA-UHFFFAOYSA-N
Comment: Energy1
Num peaks: 6
45.00833907 3.961599622
59.01275576 41.62480569
61.02840582 3.054215119
74.02365479 7.287752481
87.01890376 13.45511279
105.0294684 15.80704257

Name: +ve in-silico MS/MS by CFM-ID for SXUYTDZSHTZKFA-UHFFFAOYSA-N
ID: SXUYTDZSHTZKFA-UHFFFAOYSA-N
Comment: Energy2
Num peaks: 12
15.02292652 4.405385315
25.00727645 3.306809977
41.00219107 3.114356333
43.01784114 10.34250529
45.00833907 3.244255996
57.00833907 3.864802805
59.01275576 8.669025794
59.02398914 2.416151918
70.02874017 7.280099978
72.00800472 2.543575716
74.02365479 21.94394376
87.01890376 10.44511677

Name: +ve in-silico MS/MS by CFM-ID for IXOJGFDRZRKILF-UHFFFAOYSA-N
ID: IXOJGFDRZRKILF-UHFFFAOYSA-N
Comment: Energy0
Num peaks: 6
48.98395416 1.916908219
70.03997355 0.996403862
94.03997355 3.134337189
103.0057522 1.207212755
112.9901022 0.3966027563
130.0166513 90.78392375

Name: +ve in-silico MS/MS by CFM-ID for IXOJGFDRZRKILF-UHFFFAOYSA-N
ID: IXOJGFDRZRKILF-UHFFFAOYSA-N
Comment: Energy1
Num peaks: 6
55.02907452 9.340091671
60.98395416 7.092705455
62.99960423 3.181074714
94.03997355 7.601798878
103.0057522 17.63292844
130.0166513 40.31242327

Name: +ve in-silico MS/MS by CFM-ID for IXOJGFDRZRKILF-UHFFFAOYSA-N
ID: IXOJGFDRZRKILF-UHFFFAOYSA-N
Comment: Energy2
Num peaks: 14
34.9683041 2.315722816
43.02907452 11.02531149
48.98395416 3.102936826
52.01817548 5.41225749
53.01342445 4.571412005
58.9683041 4.69445068
60.98395416 9.199484311
68.02432348 8.771178799
70.03997355 8.053872302
85.97920313 4.197719157
87.9948532 4.578793607
94.03997355 11.30275944
103.0057522 2.171668444
112.9901022 2.541046586

Name: +ve in-silico MS/MS by CFM-ID for KNDQHSIWLOJIGP-UHFFFAOYSA-N
ID: KNDQHSIWLOJIGP-UHFFFAOYSA-N
Comment: Energy0
Num peaks: 6
91.05422664 8.854559147
93.06987671 16.16789816
119.0491413 5.139814855
121.0647913 3.927285657
147.0440559 2.238228205
165.0546206 58.06560699

Name: +ve in-silico MS/MS by CFM-ID for KNDQHSIWLOJIGP-UHFFFAOYSA-N
ID: KNDQHSIWLOJIGP-UHFFFAOYSA-N
Comment: Energy1
Num peaks: 6
91.05422664 12.99419747
93.06987671 15.67620574
99.00767038 4.843105814
121.0647913 5.426909656
147.0440559 5.559909641
165.0546206 38.17323767

Name: +ve in-silico MS/MS by CFM-ID for KNDQHSIWLOJIGP-UHFFFAOYSA-N
ID: KNDQHSIWLOJIGP-UHFFFAOYSA-N
Comment: Energy2
Num peaks: 6
25.00727645 1.277834899
67.05422664 15.31788303
77.03857658 5.358661714
91.05422664 26.38243068
93.06987671 39.55681917
117.0334912 1.556226483

Name: +ve in-silico MS/MS by CFM-ID for KJOJTPANXQIYQH-UHFFFAOYSA-N
ID: KJOJTPANXQIYQH-UHFFFAOYSA-N
Comment: Energy0
Num peaks: 6
29.00219107 0.3061194672
79.05422664 3.034367347
119.0491413 1.875936721
121.0647913 0.6675758566
147.0440559 22.64763026
165.0546206 69.63395651

Name: +ve in-silico MS/MS by CFM-ID for KJOJTPANXQIYQH-UHFFFAOYSA-N
ID: KJOJTPANXQIYQH-UHFFFAOYSA-N
Comment: Energy1
Num peaks: 6
79.05422664 15.06656859
101.0385766 1.83182317
119.0491413 10.37967715
121.0647913 3.807506924
147.0440559 36.43983751
165.0546206 25.97531997

Name: +ve in-silico MS/MS by CFM-ID for KJOJTPANXQIYQH-UHFFFAOYSA-N
ID: KJOJTPANXQIYQH-UHFFFAOYSA-N
Comment: Energy2
Num peaks: 10
39.02292652 2.928186603
49.00727645 11.15441584
51.02292652 5.829722505
53.03857658 3.496246538
63.02292652 9.419350941
79.05422664 13.83309032
103.0542266 5.956202334
119.0491413 6.673465986
121.0284058 2.130887034
147.0440559 18.96055736

Name: +ve in-silico MS/MS by CFM-ID for OASNVZFMNAEIPP-UHFFFAOYSA-N
ID: OASNVZFMNAEIPP-UHFFFAOYSA-N
Comment: Energy0
Num peaks: 14
45.0334912 2.294188087
73.02840582 1.659572061
77.0055622 4.49404498
79.02121226 5.336638789
87.04405588 7.396777508
89.0055622 4.464204713
91.02121226 3.171456802
115.0212123 2.840650971
119.0161269 3.435496471
121.0317769 5.60244663
133.0317769 15.011604
135.047427 2.014974197
147.047427 6.241233596
165.0579917 16.4562228

Name: +ve in-silico MS/MS by CFM-ID for OASNVZFMNAEIPP-UHFFFAOYSA-N
ID: OASNVZFMNAEIPP-UHFFFAOYSA-N
Comment: Energy1
Num peaks: 17
43.01784114 1.870106352
45.0334912 5.665293068
55.01784114 1.640071573
57.0334912 3.007907518
58.99499752 2.100070475
61.01064758 5.852606726
73.02840582 1.782895045
74.98991214 3.970909791
77.0055622 14.35862891
79.02121226 14.55347667
87.04405588 10.0420238
89.0055622 2.08758919
119.0161269 2.552617992
121.0317769 2.948097469
133.0317769 2.995635912
147.047427 1.840146253
165.0579917 3.201158797

Name: +ve in-silico MS/MS by CFM-ID for OASNVZFMNAEIPP-UHFFFAOYSA-N
ID: OASNVZFMNAEIPP-UHFFFAOYSA-N
Comment: Energy2
Num peaks: 25
27.02292652 4.189332427
44.97934745 2.191554515
45.0334912 2.036988424
46.99499752 2.864888261
55.01784114 1.525284605
56.97934745 2.091091216
57.0334912 2.515236484
58.99499752 14.00357031
61.01064758 13.16171817
63.02629764 3.612776628
70.99499752 1.392140415
73.01064758 1.560560239
73.02840582 1.814279317
75.02629764 1.524248828
77.0055622 3.936082329
79.02121226 1.610598456
87.02629764 1.235535751
87.04405588 4.963155857
89.0055622 5.377949041
91.02121226 2.320589369
103.0212123 1.443391892
105.0004768 1.112961248
105.0368623 1.258533862
119.0161269 1.185623121
121.0317769 1.338267547

Name: +ve in-silico MS/MS by CFM-ID for CHZPJUSFUDUEMZ-UHFFFAOYSA-N
ID: CHZPJUSFUDUEMZ-UHFFFAOYSA-N
Comment: Energy0
Num peaks: 6
119.0491413 14.05588666
121.0647913 1.926828296
129.0334912 3.119692038
147.0440559 37.70228011
149.0233204 2.094494072
165.0546206 36.2624827

Name: +ve in-silico MS/MS by CFM-ID for CHZPJUSFUDUEMZ-UHFFFAOYSA-N
ID: CHZPJUSFUDUEMZ-UHFFFAOYSA-N
Comment: Energy1
Num peaks: 6
101.0385766 5.127085694
119.0491413 24.46003881
121.0647913 4.224798213
129.0334912 7.442923179
147.0440559 34.01696247
165.0546206 12.06902851

Name: +ve in-silico MS/MS by CFM-ID for CHZPJUSFUDUEMZ-UHFFFAOYSA-N
ID: CHZPJUSFUDUEMZ-UHFFFAOYSA-N
Comment: Energy2
Num peaks: 12
49.00727645 2.765716905
51.02292652 4.035531755
75.02292652 3.730989057
77.03857658 1.890661039
79.01784114 2.286849985
93.0334912 4.227727876
101.0385766 13.55560301
103.0542266 7.524212223
105.0334912 10.87801342
119.0491413 15.33704616
129.0334912 7.057975637
147.0440559 7.380152518

Name: +ve in-silico MS/MS by CFM-ID for DBGFGNCFYUNXLD-UHFFFAOYSA-N
ID: DBGFGNCFYUNXLD-UHFFFAOYSA-N
Comment: Energy0
Num peaks: 6
70.03997355 0.6204703519
75.9948532 0.8019877764
78.01050326 0.6122463649
100.9901022 1.348241548
103.0057522 3.024367104
130.0166513 90.93929362

Name: +ve in-silico MS/MS by CFM-ID for DBGFGNCFYUNXLD-UHFFFAOYSA-N
ID: DBGFGNCFYUNXLD-UHFFFAOYSA-N
Comment: Energy1
Num peaks: 6
75.9948532 3.517967196
85.97920313 6.951978329
87.9948532 10.91848004
100.9901022 5.656194198
103.0057522 10.83805344
130.0166513 52.96025197

Name: +ve in-silico MS/MS by CFM-ID for DBGFGNCFYUNXLD-UHFFFAOYSA-N
ID: DBGFGNCFYUNXLD-UHFFFAOYSA-N
Comment: Energy2
Num peaks: 12
26.00252542 6.486277028
40.01817548 6.979683118
43.02907452 20.51620143
58.9683041 4.146708159
60.98395416 2.578690733
65.01342445 3.538018747
67.02907452 4.349778377
75.9948532 6.23498938
85.97920313 7.477754233
100.9901022 7.351636598
103.0057522 5.963370157
112.9901022 4.382729743

Name: +ve in-silico MS/MS by CFM-ID for ZKOGUIGAVNCCKH-UHFFFAOYSA-N
ID: ZKOGUIGAVNCCKH-UHFFFAOYSA-N
Comment: Energy0
Num peaks: 6
29.00219107 1.407578544
105.0334912 31.49959014
107.0491413 22.98403182
119.0491413 2.863365315
121.0647913 2.546078368
165.0546206 31.64112607

Name: +ve in-silico MS/MS by CFM-ID for ZKOGUIGAVNCCKH-UHFFFAOYSA-N
ID: ZKOGUIGAVNCCKH-UHFFFAOYSA-N
Comment: Energy1
Num peaks: 7
103.0542266 4.370820304
105.0334912 9.21519711
107.0491413 26.67535537
119.0491413 4.944312739
121.0647913 13.37251102
137.0597059 5.784261179
165.0546206 18.92754204

Name: +ve in-silico MS/MS by CFM-ID for ZKOGUIGAVNCCKH-UHFFFAOYSA-N
ID: ZKOGUIGAVNCCKH-UHFFFAOYSA-N
Comment: Energy2
Num peaks: 9
49.00727645 10.30780084
51.02292652 8.585594444
63.02292652 14.41244578
65.03857658 3.978235205
79.01784114 3.711554856
79.05422664 5.478545521
91.05422664 6.225744969
105.0334912 18.52373094
107.0491413 10.48097963

Name: +ve in-silico MS/MS by CFM-ID for DUKKRSPKJMHASP-UHFFFAOYSA-N
ID: DUKKRSPKJMHASP-UHFFFAOYSA-N
Comment: Energy0
Num peaks: 6
75.9948532 0.3845867657
87.9948532 0.5099152047
100.9901022 0.3654475463
103.0057522 2.248556851
112.9901022 0.3968199592
130.0166513 94.28597051

Name: +ve in-silico MS/MS by CFM-ID for DUKKRSPKJMHASP-UHFFFAOYSA-N
ID: DUKKRSPKJMHASP-UHFFFAOYSA-N
Comment: Energy1
Num peaks: 6
85.97920313 5.509099983
87.9948532 2.207758543
100.9901022 3.712291197
103.0057522 16.27429003
112.9901022 2.487753575
130.0166513 63.59154727

Name: +ve in-silico MS/MS by CFM-ID for DUKKRSPKJMHASP-UHFFFAOYSA-N
ID: DUKKRSPKJMHASP-UHFFFAOYSA-N
Comment: Energy2
Num peaks: 14
40.01817548 7.242435921
43.02907452 2.87425542
52.01817548 3.058627618
58.9683041 4.508229847
60.98395416 3.75159864
61.97920313 6.262374427
67.02907452 5.991439748
75.9948532 9.158552199
85.97920313 11.49652183
87.9948532 4.879850871
100.9901022 3.932923895
103.0057522 12.66380643
112.9901022 3.302365996
130.0166513 3.495696761

Name: +ve in-silico MS/MS by CFM-ID for BYFBUKDTCFHYTP-UHFFFAOYSA-N
ID: BYFBUKDTCFHYTP-UHFFFAOYSA-N
Comment: Energy0
Num peaks: 6
59.04914126 1.668464817
76.96917669 2.293467351
93.00047682 2.79646166
147.047427 2.794711534
149.0266916 2.027668166
165.0579917 75.95788287

Name: +ve in-silico MS/MS by CFM-ID for BYFBUKDTCFHYTP-UHFFFAOYSA-N
ID: BYFBUKDTCFHYTP-UHFFFAOYSA-N
Comment: Energy1
Num peaks: 11
41.03857658 6.954606606
45.0334912 6.24143244
47.04914126 11.49053218
59.04914126 2.535847464
61.06479133 2.099744885
81.0334912 5.527844173
83.04914126 8.245603028
85.06479133 21.62834926
87.08044139 8.553552073
105.0004768 6.106214605
107.0161269 2.691254786

Name: +ve in-silico MS/MS by CFM-ID for BYFBUKDTCFHYTP-UHFFFAOYSA-N
ID: BYFBUKDTCFHYTP-UHFFFAOYSA-N
Comment: Energy2
Num peaks: 18
15.02292652 6.198380186
25.00727645 2.483415725
27.02292652 2.124055132
39.02292652 3.567954367
41.03857658 4.222168519
43.01784114 4.810553694
45.0334912 2.527649375
59.04914126 5.082583175
60.97426207 2.028559128
76.96917669 16.25029121
78.98482676 2.9716847
83.01612688 8.928271356
93.00047682 5.597652788
102.9848268 1.838003387
105.0004768 3.155214005
107.0161269 4.434653167
119.0161269 2.137866713
123.0110415 2.260435432

Name: +ve in-silico MS/MS by CFM-ID for GTJTUNZBYODVSY-UHFFFAOYSA-N
ID: GTJTUNZBYODVSY-UHFFFAOYSA-N
Comment: Energy0
Num peaks: 6
51.02292652 2.108572809
93.0334912 21.50635579
95.04914126 2.321985183
107.0491413 1.749597619
109.0284058 1.211771977
125.0597059 63.89626122

Name: +ve in-silico MS/MS by CFM-ID for GTJTUNZBYODVSY-UHFFFAOYSA-N
ID: GTJTUNZBYODVSY-UHFFFAOYSA-N
Comment: Energy1
Num peaks: 6
41.03857658 5.597404207
51.02292652 4.172417014
73.02840582 4.279346441
93.0334912 25.66331929
107.0491413 4.879019889
125.0597059 36.21443666

Name: +ve in-silico MS/MS by CFM-ID for GTJTUNZBYODVSY-UHFFFAOYSA-N
ID: GTJTUNZBYODVSY-UHFFFAOYSA-N
Comment: Energy2
Num peaks: 11
39.02292652 17.90241217
41.03857658 5.231786081
43.01784114 4.517264788
49.00727645 10.89677574
51.02292652 15.77616464
53.03857658 5.002810885
55.01784114 1.996166437
67.01784114 2.269278903
67.05422664 6.363510498
77.03857658 3.201931226
93.0334912 7.601531313

Name: +ve in-silico MS/MS by CFM-ID for CMXXMZYAYIHTBU-UHFFFAOYSA-N
ID: CMXXMZYAYIHTBU-UHFFFAOYSA-N
Comment: Energy0
Num peaks: 6
27.02292652 0.8350066055
95.04914126 2.040524074
121.0284058 21.54374943
139.0389705 5.541061192
147.0440559 3.232365518
165.0546206 61.11472716

Name: +ve in-silico MS/MS by CFM-ID for CMXXMZYAYIHTBU-UHFFFAOYSA-N
ID: CMXXMZYAYIHTBU-UHFFFAOYSA-N
Comment: Energy1
Num peaks: 6
45.0334912 3.234687829
95.04914126 2.531160047
121.0284058 40.86688792
139.0389705 4.847229475
147.0440559 5.267776295
165.0546206 25.73993552

Name: +ve in-silico MS/MS by CFM-ID for CMXXMZYAYIHTBU-UHFFFAOYSA-N
ID: CMXXMZYAYIHTBU-UHFFFAOYSA-N
Comment: Energy2
Num peaks: 15
39.02292652 2.504038021
49.00727645 12.7327409
51.02292652 15.74715182
53.03857658 4.839692948
63.02292652 4.322884639
65.00219107 1.988502627
65.03857658 4.361324203
67.01784114 1.861817282
79.01784114 3.816062172
89.00219107 2.575188825
91.01784114 2.7825684
93.0334912 6.135637469
95.04914126 2.713333722
105.0334912 4.075434893
121.0284058 11.22046834

Name: +ve in-silico MS/MS by CFM-ID for AUHBFPXMXDKVDE-UHFFFAOYSA-N
ID: AUHBFPXMXDKVDE-UHFFFAOYSA-N
Comment: Energy0
Num peaks: 7
15.02292652 4.664088924
41.00219107 4.350203155
43.01784114 8.905056998
105.0294684 3.919674353
129.0294684 19.64487214
130.013484 4.375162043
147.0400331 37.62363255

Name: +ve in-silico MS/MS by CFM-ID for AUHBFPXMXDKVDE-UHFFFAOYSA-N
ID: AUHBFPXMXDKVDE-UHFFFAOYSA-N
Comment: Energy1
Num peaks: 12
43.01784114 5.422149762
44.0130901 9.196373003
58.02874017 4.011017284
59.01275576 2.482159123
72.00800472 7.980846441
74.02365479 2.638053961
76.03930485 7.286293401
105.0294684 4.733146632
112.0029193 3.384780645
129.0294684 11.19847139
130.013484 9.523713535
147.0400331 14.05461486

Name: +ve in-silico MS/MS by CFM-ID for AUHBFPXMXDKVDE-UHFFFAOYSA-N
ID: AUHBFPXMXDKVDE-UHFFFAOYSA-N
Comment: Energy2
Num peaks: 10
15.02292652 12.53848386
25.00727645 7.336210398
27.02292652 4.999827031
41.00219107 8.807528603
43.01784114 20.24231503
44.0130901 6.087375157
58.02874017 9.772151109
72.00800472 4.402207248
76.03930485 2.61524498
129.0294684 3.833599854

Name: +ve in-silico MS/MS by CFM-ID for LQAMGYDMXVYDFX-UHFFFAOYSA-N
ID: LQAMGYDMXVYDFX-UHFFFAOYSA-N
Comment: Energy0
Num peaks: 6
19.01784114 0.14972205
77.03857658 0.004452465023
79.05422664 0.0104876637
89.03857658 0.01210534858
107.0491413 2.486954563
125.0597059 97.33568821

Name: +ve in-silico MS/MS by CFM-ID for LQAMGYDMXVYDFX-UHFFFAOYSA-N
ID: LQAMGYDMXVYDFX-UHFFFAOYSA-N
Comment: Energy1
Num peaks: 6
19.01784114 0.04249612404
77.03857658 0.05524379207
79.05422664 0.08204633703
89.03857658 0.07004035748
107.0491413 10.59601867
125.0597059 89.15396565

Name: +ve in-silico MS/MS by CFM-ID for LQAMGYDMXVYDFX-UHFFFAOYSA-N
ID: LQAMGYDMXVYDFX-UHFFFAOYSA-N
Comment: Energy2
Num peaks: 6
19.01784114 0.7570114356
77.03857658 3.421285837
79.05422664 7.973660373
89.03857658 5.263317052
107.0491413 36.84290263
125.0597059 45.56008503

Name: +ve in-silico MS/MS by CFM-ID for KAUUWVPNBGEFOG-UHFFFAOYSA-N
ID: KAUUWVPNBGEFOG-UHFFFAOYSA-N
Comment: Energy0
Num peaks: 6
77.03857658 1.896906095
79.05422664 15.81745438
81.06987671 2.198430358
89.03857658 1.601156386
107.0491413 35.01752803
125.0597059 39.39604358

Name: +ve in-silico MS/MS by CFM-ID for KAUUWVPNBGEFOG-UHFFFAOYSA-N
ID: KAUUWVPNBGEFOG-UHFFFAOYSA-N
Comment: Energy1
Num peaks: 6
77.03857658 2.953771486
79.05422664 30.46215556
81.06987671 4.903223872
89.03857658 4.923192005
107.0491413 33.53549875
125.0597059 12.72062815

Name: +ve in-silico MS/MS by CFM-ID for KAUUWVPNBGEFOG-UHFFFAOYSA-N
ID: KAUUWVPNBGEFOG-UHFFFAOYSA-N
Comment: Energy2
Num peaks: 9
39.02292652 16.79235856
41.03857658 9.511849718
51.02292652 7.743030152
53.03857658 4.688597938
67.01784114 5.772898915
77.03857658 8.451941319
79.05422664 17.14499906
89.03857658 3.93173899
107.0491413 6.218664577

Name: +ve in-silico MS/MS by CFM-ID for SMHGGIVEMMHOCT-UHFFFAOYSA-N
ID: SMHGGIVEMMHOCT-UHFFFAOYSA-N
Comment: Energy0
Num peaks: 8
28.01817548 4.192825766
30.03382555 8.381218775
43.02907452 2.562117914
62.99960423 3.326889833
103.0057522 4.598250745
111.0665226 6.646707945
131.0119002 2.485462944
147.0432004 49.16607097

Name: +ve in-silico MS/MS by CFM-ID for SMHGGIVEMMHOCT-UHFFFAOYSA-N
ID: SMHGGIVEMMHOCT-UHFFFAOYSA-N
Comment: Energy1
Num peaks: 7
54.03382555 8.435905337
62.99960423 2.889556975
72.98395416 11.21267336
87.9948532 10.65536624
90.01050326 39.38045384
92.02615332 3.744326515
147.0432004 6.135372801

Name: +ve in-silico MS/MS by CFM-ID for SMHGGIVEMMHOCT-UHFFFAOYSA-N
ID: SMHGGIVEMMHOCT-UHFFFAOYSA-N
Comment: Energy2
Num peaks: 18
26.00252542 2.891076673
30.03382555 4.830996743
40.01817548 1.909294115
43.02907452 2.680086635
48.98395416 3.933064604
52.01817548 2.102539563
54.03382555 14.73830556
56.04947561 2.281787266
58.9683041 1.843135737
60.98395416 2.047476253
62.99960423 16.22092964
67.02907452 2.395076088
69.04472458 1.908729425
72.98395416 2.865850974
74.99960423 4.058284437
87.9948532 3.075501967
90.01050326 8.829557665
92.02615332 1.831779784

Name: +ve in-silico MS/MS by CFM-ID for LXIBNARWIWVYBK-UHFFFAOYSA-N
ID: LXIBNARWIWVYBK-UHFFFAOYSA-N
Comment: Energy0
Num peaks: 6
105.0334912 1.822329224
107.0491413 1.849944696
109.0647913 0.9335682308
123.0440559 4.777922471
147.0440559 9.914419136
165.0546206 74.50585324

Name: +ve in-silico MS/MS by CFM-ID for LXIBNARWIWVYBK-UHFFFAOYSA-N
ID: LXIBNARWIWVYBK-UHFFFAOYSA-N
Comment: Energy1
Num peaks: 7
107.0491413 4.188468087
123.0440559 3.439028369
135.0440559 4.81462885
137.0597059 14.84286965
147.0440559 10.42049736
149.0233204 9.433300614
165.0546206 34.80818625

Name: +ve in-silico MS/MS by CFM-ID for LXIBNARWIWVYBK-UHFFFAOYSA-N
ID: LXIBNARWIWVYBK-UHFFFAOYSA-N
Comment: Energy2
Num peaks: 22
39.02292652 2.463012953
49.00727645 2.137167537
51.02292652 3.452327442
63.02292652 1.507480515
65.03857658 1.833070089
75.02292652 3.191712412
77.00219107 2.713480306
77.03857658 4.333415979
79.01784114 6.431726157
79.05422664 7.663015489
81.0334912 2.980621322
91.01784114 1.918546636
91.05422664 3.77981226
93.0334912 2.108364241
95.04914126 2.429473023
105.0334912 11.1936353
107.0491413 4.173700292
109.0647913 1.767826054
119.0491413 2.494249635
121.0284058 3.027111497
123.0440559 6.155994349
147.0440559 2.81566861

Name: +ve in-silico MS/MS by CFM-ID for MZIVWMWWIDLUAP-UHFFFAOYSA-N
ID: MZIVWMWWIDLUAP-UHFFFAOYSA-N
Comment: Energy0
Num peaks: 6
53.01342445 0.3731638908
55.02907452 2.553728186
120.03678 0.6622576894
127.0414508 0.7258788298
130.0211299 1.405457102
147.047679 92.79081779

Name: +ve in-silico MS/MS by CFM-ID for MZIVWMWWIDLUAP-UHFFFAOYSA-N
ID: MZIVWMWWIDLUAP-UHFFFAOYSA-N
Comment: Energy1
Num peaks: 6
43.02907452 1.415029234
55.02907452 2.583268976
118.0211299 2.736063887
120.03678 6.048787785
127.0414508 1.274245226
147.047679 79.73451168

Name: +ve in-silico MS/MS by CFM-ID for MZIVWMWWIDLUAP-UHFFFAOYSA-N
ID: MZIVWMWWIDLUAP-UHFFFAOYSA-N
Comment: Energy2
Num peaks: 6
26.00252542 1.359753321
28.01817548 11.28240919
53.01342445 11.44102013
55.02907452 63.27156559
73.0196527 1.185611246
93.02588096 2.851870649

Name: +ve in-silico MS/MS by CFM-ID for OGBZCZYBRFUKKO-UHFFFAOYSA-N
ID: OGBZCZYBRFUKKO-UHFFFAOYSA-N
Comment: Energy0
Num peaks: 6
41.03857658 1.75998656
105.0004768 2.717867175
107.0161269 2.613067245
119.0161269 1.14835255
129.0368623 1.399338109
147.047427 86.31161993

Name: +ve in-silico MS/MS by CFM-ID for OGBZCZYBRFUKKO-UHFFFAOYSA-N
ID: OGBZCZYBRFUKKO-UHFFFAOYSA-N
Comment: Energy1
Num peaks: 6
25.00727645 1.993120584
27.02292652 3.087024521
41.03857658 12.50323296
105.0004768 3.198765413
129.0368623 2.148882899
147.047427 69.61453755

Name: +ve in-silico MS/MS by CFM-ID for OGBZCZYBRFUKKO-UHFFFAOYSA-N
ID: OGBZCZYBRFUKKO-UHFFFAOYSA-N
Comment: Energy2
Num peaks: 6
25.00727645 3.22303412
27.02292652 19.75573032
29.03857658 4.825777609
41.03857658 49.00610657
43.05422664 9.104414027
105.0004768 2.175204221

Name: +ve in-silico MS/MS by CFM-ID for RNBOFGSATMLBRI-UHFFFAOYSA-N
ID: RNBOFGSATMLBRI-UHFFFAOYSA-N
Comment: Energy0
Num peaks: 6
43.02907452 0.01251081911
45.99235466 0.2663544497
72.00800472 0.01706610028
122.0236548 0.2208174318
124.0141527 0.02125863953
164.0454529 99.41291387

Name: +ve in-silico MS/MS by CFM-ID for RNBOFGSATMLBRI-UHFFFAOYSA-N
ID: RNBOFGSATMLBRI-UHFFFAOYSA-N
Comment: Energy1
Num peaks: 6
51.02292652 0.3502045804
93.04472458 0.340766869
98.02365479 1.466587304
112.0393049 1.590606993
122.0236548 1.086622109
164.0454529 93.12315344

Name: +ve in-silico MS/MS by CFM-ID for RNBOFGSATMLBRI-UHFFFAOYSA-N
ID: RNBOFGSATMLBRI-UHFFFAOYSA-N
Comment: Energy2
Num peaks: 10
25.00727645 2.745876093
39.02292652 2.785767468
43.02907452 5.874261199
45.99235466 2.546569519
53.01342445 4.436500002
75.02292652 6.471069497
91.02907452 2.238711745
104.0130901 5.243884979
122.0236548 32.62697969
164.0454529 15.58349044

Name: +ve in-silico MS/MS by CFM-ID for JHVCNMAOOKBPKI-UHFFFAOYSA-N
ID: JHVCNMAOOKBPKI-UHFFFAOYSA-N
Comment: Energy0
Num peaks: 6
107.0491413 3.119644617
121.0284058 1.541572946
123.0440559 7.527972573
135.0440559 0.7377297483
137.0597059 1.373808982
165.0546206 82.03446307

Name: +ve in-silico MS/MS by CFM-ID for JHVCNMAOOKBPKI-UHFFFAOYSA-N
ID: JHVCNMAOOKBPKI-UHFFFAOYSA-N
Comment: Energy1
Num peaks: 6
[truncated: 377,350 more chars]
