# Supplementary material for: Ion mobility collision cross-section atlas for known and unknown metabolite annotation in untargeted metabolomics
Source: Nat Commun. 2020 Aug 28;11:4334. doi: 10.1038/s41467-020-18171-8 (PMC7455731; doi:10.1038/s41467-020-18171-8)
Supplement: Supplementary file 8 — Supplementary Data 5 [file 41467_2020_18171_MOESM8_ESM.zip › 01_positive_mode/L0801/cfmid_result.txt]

1 0.22222222 FUCUVXOXNOUYJN-ICWBMWKASA-N O=C(/C=C\C=C\C=C)O
2 0.22222222 SNGARVZXPNQWEY-UHFFFAOYSA-N OC(c1ccccc1)O
3 0.22222222 IXYLIUKQQQXXON-UHFFFAOYSA-N CC1=CC(C)=CC(=O)O1
4 0.22222222 PDHDZHIJGXQIIH-UHFFFAOYSA-N FC1=C(F)C2=CC=CC=C2C=C1
5 0.22222222 QLLMODKYCHGFPO-UHFFFAOYSA-N O=C1OCc2c(CO1)cccc2
6 0.22222222 IBXZQZXHBVJSRP-UHFFFAOYSA-N OC(=O)C=CC1=CC=CC#C1
7 0.22222222 AASGLWBTIQEPOB-UHFFFAOYSA-N OC(=O)C1=CC2=CC=CC=C12
8 0.22222222 FUCUVXOXNOUYJN-VNKDHWASSA-N C(/C=C/C=C/C=C)(O)=O
9 0.22222222 UJUFZCSTTILVLD-UHFFFAOYSA-N C=CC1=CC(=O)OCC1
10 0.22222222 YKKUMGURTUKBND-UHFFFAOYSA-N CC1OC(=O)C=C1C=C
11 0.22222222 SIAXQFQHOIZLKU-UHFFFAOYSA-N OC(=O)C1=CC2=C(C=C2)C=C1
12 0.22222222 WYVIEBGOMVUBPE-UHFFFAOYSA-N OCC1=CC=CC=CO1
13 0.22222222 VEVSJPYFUMYDKQ-UHFFFAOYSA-N CC1(OC(=O)C=C1)C=C
14 0.22222222 YVJRCWCFDJYONJ-UHFFFAOYSA-N OOCC1=CC=CC=C1
15 0.22222222 KPXZIOCGUHUFDR-UHFFFAOYSA-N CCC=C1OC(=O)C=C1
16 0.22222222 YVJRCWCFDJYONJ-UHFFFAOYSA-N OOCC1=CC=CC=C1
17 0.19047619 FPADATHGDDZYTF-UHFFFAOYSA-N CCSC1CCC(=O)O1
18 0.11111111 CQRYARSYNCAZFO-UHFFFAOYSA-N C1=CC=C(C(=C1)CO)O
19 0.11111111 DEDGUGJNLNLJSR-VURMDHGXSA-N C1=CC=C(C=C1)/C=C(/C(=O)O)\O
20 0.11111111 PWSBQQODAGTNHR-ZCFIWIBFSA-N OC(=O)CC=C=CC#CC#C
21 0.11111111 SHUBKLFAGAHOIS-UHFFFAOYSA-N O=C1Oc2ccccc2CC1O
22 0.11111111 ZYGHJZDHTFUPRJ-UHFFFAOYSA-N C1=CC=C2C(=C1)C=CC(=O)O2
23 0.11111111 LQJCESXYHWMTPK-UHFFFAOYSA-N O=C1CCC=CC=C1O
24 0.11111111 KSGVOMQHXKXFFM-UHFFFAOYSA-N O=C1C=CC=CCC1O
25 0.11111111 XCSQXCKDEVRTHN-UHFFFAOYSA-N OC(=O)C1=CCC=CC1
26 0.11111111 KCCMXVPCRBXMSI-UHFFFAOYSA-N O=C1COCc2c(O1)cccc2
27 0.11111111 QYBIRNOLFYDVDL-UHFFFAOYSA-N O=C1OCCc2c(O1)cccc2
28 0.11111111 KAUUWVPNBGEFOG-UHFFFAOYSA-N OC(=O)C1C2CC=CC12
29 0.11111111 XRBCTNLQTDLQRS-UHFFFAOYSA-N OC(=O)C1CCC#CC1
30 0.11111111 JQKJWVYHXSFMRZ-UHFFFAOYSA-N COC12C=CC=CC2O1
31 0.11111111 TVWUWTZLQRMAKS-UHFFFAOYSA-N O=CC(=O)OCc1ccccc1
32 0.11111111 XNERWVPQCYSMLC-UHFFFAOYSA-N OC(=O)C#CC1=CC=CC=C1
33 0.11111111 UBZITORHVRLHCY-UHFFFAOYSA-N OC(=O)C1CC=C=CC1
34 0.11111111 VOUQDDAFSYBEKB-UHFFFAOYSA-N O=CC1=CCCCC1=O
35 0.11111111 OTAFHZMPRISVEM-UHFFFAOYSA-N O=C1C=COC2=CC=CC=C12
36 0.11111111 ADDZHRRCUWNSCS-UHFFFAOYSA-N O=CC1=CC2=CC=CC=C2O1
37 0.11111111 WPGNHXPIVDREIR-UHFFFAOYSA-N C=CC(=O)OCCC#C
38 0.11111111 LQAMGYDMXVYDFX-UHFFFAOYSA-N [H]C12CC3([H])CC1C2C(=O)O3
39 0.11111111 APGFPQCBDNWQSB-UHFFFAOYSA-N OC(=O)C1=CC=CCC1
40 0.11111111 UHKAJLSKXBADFT-UHFFFAOYSA-N O=C1CC(=O)c2c1cccc2
41 0.11111111 PSMUPHBBXVEUCU-UHFFFAOYSA-N CC12C=CC=CC2(O1)O
42 0.11111111 GZNDZVUZAIICGM-UHFFFAOYSA-N O=C1CC(O)c2c(O1)cccc2
43 0.11111111 JFSJOQODVWQCGJ-UHFFFAOYSA-N OC(=O)C(=O)c1ccccc1C
44 0.11111111 GZXVAVNQNKCFFN-UHFFFAOYSA-N Cc1cccc(c1)C(=O)C(=O)O
45 0.11111111 UIIIPQVTXBPHTI-UHFFFAOYSA-N O=C(c1ccc(cc1)C)C(=O)O
46 0.11111111 FDBRXKIEIAFMKS-UHFFFAOYSA-N NC(=O)CC(=O)NC(=O)O
47 0.11111111 WVDHHTRCANQNRB-UHFFFAOYSA-N CC(=O)NC(=O)NC(=O)O
48 0.11111111 WGQHBSWAIRGAEN-UHFFFAOYSA-N CC1=CC=CC(C1=O)O
49 0.11111111 OGOGJXJQPVTMCH-UHFFFAOYSA-N O=CC1C=CC=CC1O
50 0.11111111 FXVPDKOFJMCTEH-UHFFFAOYSA-N OC(=O)C=CC1=CC#CC=C1
51 0.11111111 ZDJAIRSWKQKKQV-UHFFFAOYSA-N OC1C=CC=CC=C1O
52 0.11111111 GTJTUNZBYODVSY-UHFFFAOYSA-N COC(=O)C1=CC=CC1
53 0.11111111 VFLNIEGTZLMHSL-UHFFFAOYSA-N CC1=CC(=O)C(C=C1)O
54 0.11111111 DCLANZFOLYMUPC-UHFFFAOYSA-N O=C1OCc2c(C1O)cccc2
55 0.11111111 XWEXHHRLMXXKBK-UHFFFAOYSA-N O=C1CC(C23C1(C=CC=C3)O2)O
56 0.11111111 RDAOTWVRPHSPER-UHFFFAOYSA-N NC(=O)C(=O)N(C(=O)O)C
57 0.11111111 WALMWDPSVLZFAT-UHFFFAOYSA-N CNC(=O)C(=O)NC(=O)O
58 0.11111111 GFHLZTSUNBRTDO-UHFFFAOYSA-N O=CN(C(=O)NC(=O)O)C
59 0.11111111 SITZRXZBFQSDJO-UHFFFAOYSA-N OC(=O)C1C=CCC=C1
60 0.11111111 YHONKTSTKJEWST-UHFFFAOYSA-N CC1=CC=CC2C1(O)O2
61 0.11111111 VEIBMZRLBXMOBQ-UHFFFAOYSA-N CC1=CC=CC2(C1O2)O
62 0.11111111 DXDCCWLMWXMJKF-UHFFFAOYSA-N CC1=CC2C(C=C1)(O2)O
63 0.11111111 WISCONQAEAWCKO-UHFFFAOYSA-N OC(=O)C1CC=CC=C1
64 0.11111111 DRXDRVHNKXLMLL-UHFFFAOYSA-N O=C1OCC23C(C1)(C=CC=C3)O2
65 0.11111111 BBKXHPAMCSTNPT-UHFFFAOYSA-N OC(=O)C(=O)C=C1CC=CC=C1
66 0.11111111 TTYFWTHXAOUGFK-UHFFFAOYSA-N CC1=CC2(C(C=C1)O2)O
67 0.11111111 VIMFDGLIMJDMBQ-UHFFFAOYSA-N O=C1OC2(C=C1O)CC=CC=C2
68 0.11111111 GOYCNKMWJXFQJF-UHFFFAOYSA-N O=C1C=C(c2c1cccc2)O
69 0.11111111 KNDQHSIWLOJIGP-UHFFFAOYSA-N O=C1OC(=O)C2C3CC(C=C3)C12
70 0.11111111 SAYYHXPTXWGFNW-UHFFFAOYSA-N OCC12C=CC=CC2O1
71 0.11111111 QXHJRNVPNQKMLR-UHFFFAOYSA-N OC(=O)C1=CCCC=C1
72 0.11111111 BRYHXMLMDDLHLF-UHFFFAOYSA-N O=Cc1oc(cc1C)C
73 0.11111111 OMERQNHZTBWLMZ-UHFFFAOYSA-N CCSC(=O)CC(C)=O
74 0.11111111 SJXHLZCPDZPBPW-UHFFFAOYSA-N OC(=O)C1=CC=C(C=C1)C#C
75 0.11111111 RJJLSKXWSJWUEZ-UHFFFAOYSA-N CC1=C2C(=O)C(=O)C2=CC=C1
76 0.11111111 RYBPGUMSFWGGLP-UHFFFAOYSA-N O=C1CC2C=CCC2O1
77 0.11111111 WEVFUSSJCGAVOH-UHFFFAOYSA-N OC(=O)C1CC2=C(O1)C=CC=C2
78 0.11111111 RQALKBLYTUKBFV-UHFFFAOYSA-N C1COC2(CCSC2)O1
79 0.11111111 RYBPGUMSFWGGLP-UHFFFAOYSA-N O=C1CC2C=CCC2O1
80 0.11111111 WEVFUSSJCGAVOH-UHFFFAOYSA-N OC(=O)C1CC2=C(O1)C=CC=C2
81 0.11111111 VDBBKCROSMOWLN-UHFFFAOYSA-N C#CC1=C2OCOC2=CC=C1
82 0.11111111 IWTLIIZTPVRRFW-UHFFFAOYSA-N C=C1OC(=O)C2=CC=CC=C12
83 0.11111111 DCMOTEAFHXHTAL-UHFFFAOYSA-N OC(=O)C1CCCSC1
84 0.11111111 VWOKDZDCDYTHCT-UHFFFAOYSA-N O=C1CC2CC=CC2O1
85 0.11111111 YQGIUSWLKDOUJQ-UHFFFAOYSA-N CC1=C(C)C(=O)CC1=O
86 0.11111111 YHDDDMVGGYHVFA-UHFFFAOYSA-N COC(=O)C#CC(C)=C
87 0.11111111 BKAZGSZYFVYORW-UHFFFAOYSA-N COC(=O)C1C=CC=C1
88 0.11111111 KWVWVDRTVFHUQL-UHFFFAOYSA-N COC(=O)C1=CCC=C1
89 0.11111111 LXEWTOJUBPRFFB-UHFFFAOYSA-N CC1=CC2=C(OCC(=O)O2)C=C1
90 0.11111111 YEOHVKHEWABGIU-UHFFFAOYSA-N CC1=CC2=C(OC(=O)CO2)C=C1
91 0.11111111 VVNKQEJVCBMGHV-UHFFFAOYSA-N [H]C12CCC([H])(C1)C1=C2C(=O)OC1=O
92 0.11111111 MKHHKAFWMAYADE-UHFFFAOYSA-N O=C1OC=C2C=CC=CC2=C1
93 0.11111111 XUMWJQJGCFTJOE-UHFFFAOYSA-N O=CC1=COC2=CC=CC=C12
94 0.11111111 OHLRLWSRPAPEMZ-UHFFFAOYSA-N C[Si](C)(C)OC(=C)CCl
95 0.11111111 IOSGANIYBODQTB-UHFFFAOYSA-N OC(=O)C1=CC=CC=C1C#C
96 0.11111111 NVOVXXLMWUHZQY-UHFFFAOYSA-N CC1SC(C)(C)OC1=O
97 0.11111111 FPJXNIVZBJLXOR-UHFFFAOYSA-N COC(=O)C1=CC(=C)C1
98 0.11111111 BNSQXASHMJFAIC-UHFFFAOYSA-N CC1=CC=CC=C1OC(=O)C=O
99 0.11111111 VWIKZXUFHHWLKD-UHFFFAOYSA-N ClCC#CCN=[N+]=[N-]
100 0.11111111 RKJOOIOSIFQDFV-UHFFFAOYSA-N OC(=O)C1(S)CCCC1
101 0.11111111 PHPIMLZTBYCDSX-UHFFFAOYSA-N OC(=O)C1=CC=CC(=C1)C#C
102 0.11111111 DCMOTEAFHXHTAL-UHFFFAOYSA-N OC(=O)C1CCCSC1
103 0.11111111 SCKSQOIXSGPVJS-UHFFFAOYSA-N OC(=O)C1CCSCC1
104 0.11111111 LBNGKDIXNBJVFT-UHFFFAOYSA-N CC1=COC(C=O)=C1C
105 0.11111111 ZCUUEQJCOSBJOR-UHFFFAOYSA-N CC1=CC=C(OO)C=C1
106 0.11111111 NLVRJWHXLBQZAU-UHFFFAOYSA-N COOC1=CC=CC=C1
107 0.11111111 SJXHLZCPDZPBPW-UHFFFAOYSA-N OC(=O)C1=CC=C(C=C1)C#C
108 0.11111111 VYIRBKPXROSGEQ-UHFFFAOYSA-N CSC1(CCC1)C(O)=O
109 0.11111111 YBHANHMRQCTFAO-UHFFFAOYSA-N OC(=O)CCC=CC#C
110 0.11111111 UALBYISAMVUACM-UHFFFAOYSA-N C1COC2(O1)C=CC=C2
111 0.11111111 WFFZGYRTVIPBFN-UHFFFAOYSA-N O=C1CC2=CC=CC=C2C1=O
112 0.11111111 BKAZGSZYFVYORW-UHFFFAOYSA-N COC(=O)C1C=CC=C1
113 0.11111111 XMXCRJLWEKHZAV-UHFFFAOYSA-N C#CC1=CC2=C(OCO2)C=C1
114 0.11111111 QHUVIINWHNMQDH-UHFFFAOYSA-N COC(=O)C=C(C)C#C
115 0.11111111 GWSFTKGSKMLPKL-UHFFFAOYSA-N OC(=O)C(=O)C1C=CC(=C)C=C1
116 0.11111111 FSSRCXZMOZGQKX-UHFFFAOYSA-N OCC1=COC=CC=C1
117 0.11111111 BTNMPGBKDVTSJY-UHFFFAOYSA-N C1=CC=C(C=C1)CC(=O)C(=O)O
118 0.11111111 NRTNVNBYQQJVPH-UHFFFAOYSA-N CC(O[Si](C)(C)C)=CCl
119 0.11111111 WDBPKNYLZSBERZ-UHFFFAOYSA-N OC(=O)C(CC1=CC#CC=C1)O
120 0.11111111 KNDQHSIWLOJIGP-UHFFFAOYSA-N O=C1OC(=O)C2C3CC(C=C3)C12
121 0.11111111 JPTPEPVCVXGNJM-UHFFFAOYSA-N O=Cc1oc(c(c1)C)C
122 0.11111111 KNDQHSIWLOJIGP-UHFFFAOYSA-N O=C1OC(=O)C2C3CC(C=C3)C12
123 0.11111111 CHWKGJOTGCSFNF-UHFFFAOYSA-N O=C1OC(=O)C2=C3CCC(C3)C12
124 0.11111111 LKSYKIHTIDDYJY-UHFFFAOYSA-N C=C1C(=O)OC2=CC=CC=C12
125 0.11111111 RYBPGUMSFWGGLP-UHFFFAOYSA-N O=C1CC2C=CCC2O1
126 0.11111111 DEDGUGJNLNLJSR-UHFFFAOYSA-N OC(=O)C(=Cc1ccccc1)O
127 0.11111111 LBFAKLHYVDQHRO-UHFFFAOYSA-N O=C1OC2=CC=CC=CC2=C1
128 0.10526316 XWYNNOLSBONPDZ-UHFFFAOYSA-N CSCOC(=CC)C=O
129 0.10526316 YQDZTKHWEFSEIU-UHFFFAOYSA-N OC(=O)NN=C(C(=O)O)C
130 0.10526316 WUQYCKLQGXFLQJ-UHFFFAOYSA-N O=NCCC(=NC(=O)O)O
131 0.1 JIUZZNRUGAWPTP-UHFFFAOYSA-N CCSCC(CC(=O)O)O
132 0.1 FVYGTZCQRQAMPP-UHFFFAOYSA-N C[S+](C)COCCC([O-])=O
133 0.1 PJWAVPKMEWIIAO-UHFFFAOYSA-N O=CNC(=O)N(C(=O)O)C
134 0.1 OMSHZWACKWIVTB-UHFFFAOYSA-N NC(=O)OC=C(C(=O)O)N
135 0.1 KYYIHVLMJVHKMF-UHFFFAOYSA-N O=CC=CC=COC1=CC=CO1
136 0.095238095 DNNJFSSUXIAKAI-UHFFFAOYSA-N [H]C(SC)=C([H])C(=O)OCC
137 0.095238095 DNNJFSSUXIAKAI-UHFFFAOYSA-N [H]C(SC)=C([H])C(=O)OCC
138 0.095238095 ZNICVDUAZVFBFJ-UHFFFAOYSA-N COC(=O)C(O)CCSC
139 0.090909091 FCDCVDDFZHJGKZ-UHFFFAOYSA-N COC1(C)SCCC1=O
140 0 VXVAFQMBYKUOIZ-FNORWQNLSA-N COC(=O)C=CC#CC#CCO
141 0 IQZZFVDIZRWADY-UHFFFAOYSA-N O=C1OC=Cc2ccccc12
142 0 GEKLVYHRWIIUSV-BDAKNGLRSA-N OCC(O)C(O)C#CC#CC#C
143 0 IYEVQBUAWBANLZ-UHFFFAOYSA-N CC(=O)c1occ(C)c1
144 0 LLLBDLDNTMMZHL-UHFFFAOYSA-N O=Cc1ccc2occc2c1
145 0 FEIOASZZURHTHB-UHFFFAOYSA-N COC(=O)c1ccc(C=O)cc1
146 0 LNZBSIXPXJKKDF-UHFFFAOYSA-N COc1ccc(cc1)C(=O)C=O
147 0 JWSIJFDOWHFZTK-UHFFFAOYSA-N CC(=O)Oc1ccccc1C=O
148 0 BMHMKWXYXFBWMI-UHFFFAOYSA-N CC(=O)c1ccc2OCOc2c1
149 0 CNHDIAIOKMXOLK-UHFFFAOYSA-N Cc1cc(O)ccc1O
150 0 CDCWFGFMJOMQLJ-UHFFFAOYSA-N COC(=O)C#CC#CC#CC
151 0 LHUWUXOHYPOYFE-UHFFFAOYSA-N NC(=O)OC(C(C(=O)O)N)O
152 0 CCHIJZCEPDMIJS-UHFFFAOYSA-N ONC(C(=O)O)COC(=O)N
153 0 YEBYRBWEVFZEOQ-UHFFFAOYSA-N OC1=Cc2c(CC1)ccc(=O)o2
154 0 VUFYZFRHNVWKQH-UHFFFAOYSA-N OC1Cc2oc(=O)ccc2C=C1
155 0 ZVNKQJSBAAZJJO-UHFFFAOYSA-N O=C1C=CC2C(O1)C=C(C=C2)O
156 0 IKKMIJOJCHFLTE-UHFFFAOYSA-N O=CC=CC1=CC#CC(=C1)O
157 0 ZCEIDBUQJOHUPG-UHFFFAOYSA-N OC1=CC=C(C#C1)C=CC=O
158 0 CKKJDVNPDKVHHA-UHFFFAOYSA-N O=CC=CC(=CC=O)C
159 0 LFPDIDSTRCNTNL-UHFFFAOYSA-N OC1=CC(C(C=C1)(O)F)O
160 0 UDKGYNSDFSBONH-UHFFFAOYSA-N FC1=CC(C(C=C1)(O)O)O
161 0 SPEOYGLHKMWFGH-UHFFFAOYSA-N OC1=CC=C(C(C1O)O)F
162 0 SAOQMVOUXOKWJB-UHFFFAOYSA-N O=CC=CC=CC(=O)C
163 0 NDFALCKSEXSYKP-UHFFFAOYSA-N C=CC(C#CC#CC(C=O)O)O
164 0 NVMKRLZSODWEKS-UHFFFAOYSA-N OC=C(c1ccccc1)C(=O)O
165 0 KLVIOTZKWLVGAS-UHFFFAOYSA-N OC(=O)C(=O)N(C(=O)N)C
166 0 KMLSMCUHJHCXQP-UHFFFAOYSA-N OC#CC(=O)c1ccccc1
167 0 CTKLUTOJDZGYAS-UHFFFAOYSA-N O=CCCc1cocc1
168 0 BYZMBPUNGJVBBA-UHFFFAOYSA-N O=Cc1ccc(cc1C)C(=O)O
169 0 OIWOOOJFKXTXKV-UHFFFAOYSA-N O=Cc1ccc(c(c1)C)C(=O)O
170 0 QBHDSQZASIBAAI-UHFFFAOYSA-N CC(=O)c1ccc(cc1)C(=O)O
171 0 OABCECQXXPROAJ-UHFFFAOYSA-N OCC1OC2OC1C(C2F)O
172 0 LQFMSPYQZFCWEK-UHFFFAOYSA-N OC1OC2COC(C1F)C2O
173 0 ZJJXNBVPMQLAOE-UHFFFAOYSA-N O=C1C=CC2(O1)CC=CC=C2O
174 0 ZLJQGVBFZARZHW-UHFFFAOYSA-N CC1=CC=C(C2C1O2)O
175 0 BAAUWRGHQSRDKD-UHFFFAOYSA-N O=CC1CC=C(C=C1)O
176 0 LQVXWXDURWQCQI-UHFFFAOYSA-N O=C1NC(C(N1)C(=O)O)O
177 0 WNQAYDXSHNFQQL-UHFFFAOYSA-N OC1=CC=C(CC1)C=O
178 0 AADCCIXIRRKLPU-UHFFFAOYSA-N CSCCC(C(=O)O)CO
179 0 XBTSFQMGBRXXCK-UHFFFAOYSA-N CSCCCC(C(=O)O)O
180 0 VQJXPGMOPXORQJ-UHFFFAOYSA-N CC1=CC=C(C(=O)C1)O
181 0 USFNGTUTPFPMAE-UHFFFAOYSA-N CCCC(=O)SCC=O
182 0 GKRWKLQSHRYGHV-UHFFFAOYSA-N OC(=CC(=O)O)c1ccccc1
183 0 DGLSGNBQHHRXLX-UHFFFAOYSA-N NC(=O)NC1OC1C(=O)O
184 0 ZVSPAGCIVKACCT-UHFFFAOYSA-N O=NC(=NCCC(=O)O)O
185 0 KXQMDAJAPOZKRO-UHFFFAOYSA-N O=NC(C(=O)O)CC(=N)O
186 0 SJGBQPREDNWQKG-UHFFFAOYSA-N OC1=CCC2(C=C1)C=CC(=O)O2
187 0 ZGCKWFIMFZUARH-UHFFFAOYSA-N OC1C=C(F)C(=CC1O)O
188 0 QDTWOXPZDBASQY-UHFFFAOYSA-N FC1=CC(O)C(C(=C1)O)O
189 0 XYQBPLCTBCENIB-UHFFFAOYSA-N OC1C=CC(=C(C1O)O)F
190 0 WLWHBYXZYNRUBQ-UHFFFAOYSA-N OC1C(O)C=C(C2C1O2)F
191 0 OUKBOQKOQCONJK-UHFFFAOYSA-N OC1C=CC2(C(C1O)O2)F
192 0 YEULDYQJBVKLKK-UHFFFAOYSA-N NC(=O)NC(=CC(=O)O)O
193 0 DQAUIVZQWXOKSZ-UHFFFAOYSA-N NC(=O)NC=C(C(=O)O)O
194 0 COXKEPHOSSNTCD-UHFFFAOYSA-N OC(=O)C=CN(C(=O)N)O
195 0 YDBLPZUVWLPNPS-UHFFFAOYSA-N COC(=N)N=C(C(=O)O)O
196 0 KHPYTSJFCVOQLB-UHFFFAOYSA-N COC(=NC(=N)O)C(=O)O
197 0 QNLSLYKWBHYEHK-UHFFFAOYSA-N O=Cc1ccccc1CC(=O)O
198 0 WJGRMFNQMLNYBL-UHFFFAOYSA-N O=NN(C(C(=O)O)C(O)O)C
199 0 JPHHEVGGPOMSQJ-UHFFFAOYSA-N OC1=CC=CC2(C1)C=CC(=O)O2
200 0 DDTOOANXAAWWQJ-UHFFFAOYSA-N O=CC(c1ccccc1)C(=O)O
201 0 JSWDOTNOMWCDJW-UHFFFAOYSA-N O=CC=Cc1ccc(cc1O)O
202 0 HGXBHXAATNXFSJ-UHFFFAOYSA-N OC1=CC(C(=O)C=C1)C
203 0 QTEGTJYZSVZXNV-UHFFFAOYSA-N OC(=O)C=CC1=CC2C(C=C1)O2
204 0 JLNPQOXOEFUGFQ-UHFFFAOYSA-N OC(=O)C=CC12C=CC=CC2O1
205 0 MTKVZYGBNODAFB-UHFFFAOYSA-N OC(=O)C=CC1=CC=CC2C1O2
206 0 WFVZVVZAGIFLBQ-UHFFFAOYSA-N OC1=CC2C(C=C1)(O2)C
207 0 JAPQCBBDGLKBRG-UHFFFAOYSA-N O=CC1=CCC(C=C1)O
208 0 MLSHPNVTVRFBIX-UHFFFAOYSA-N O=CC1=C(O)C=CCC1
209 0 OAUQRBKCMPMVRF-UHFFFAOYSA-N O=CC1=C(O)CCC=C1
210 0 YBSHFNPTZIZIGY-UHFFFAOYSA-N O=CC=C(c1ccc(cc1)O)O
211 0 PYTRWYQYZKOOSM-UHFFFAOYSA-N O=CC(=Cc1ccc(cc1)O)O
212 0 KIDBCAAOVUTSRQ-UHFFFAOYSA-N O=CC=CC12C=CC(=CC2O1)O
213 0 FHOQEWKIRNLUTL-UHFFFAOYSA-N O=CC=CC1=CC2C(C=C1)(O2)O
214 0 XZYDPOWZQFHDAR-UHFFFAOYSA-N OC1=CC=C(C2C1O2)C=CC=O
215 0 ZIJVJKFVROEFLF-UHFFFAOYSA-N OC#Cc1ccc(c(c1)OC)O
216 0 YBCPUEWBTPADFH-UHFFFAOYSA-N COC1=CC(=CC#C1)CC(=O)O
217 0 AYDXKXZXAOKQIG-UHFFFAOYSA-N NC(=O)NCC(=O)C(=O)O
218 0 GGHKCRCAIGYRLP-UHFFFAOYSA-N C1CC(=O)OC2=CC3C(C=C12)O3
219 0 OLNGOUUKNASXIY-UHFFFAOYSA-N O=C1CCC23C(O1)(C=CC=C3)O2
220 0 CLVGVOMXEZNXLE-UHFFFAOYSA-N C1CC(=O)OC2=C1C=CC1C2O1
221 0 FCOCOEAGQVDKAZ-UHFFFAOYSA-N C1CC(=O)OC2=C1C1OC1C=C2
222 0 MLDGCMOCZJFBMR-UHFFFAOYSA-N ONC(=O)C(C(C(=O)O)N)O
223 0 AZYOFUXMUZZRQS-UHFFFAOYSA-N ONC(=O)OCC(C(=O)O)N
224 0 UNDTZFIXBOHVID-UHFFFAOYSA-N ONC(=O)CC(C(=O)O)NO
225 0 KZAXKZRQJCBVAD-UHFFFAOYSA-N ONC(=O)C=C(C(=O)O)N
226 0 AAYXKMAAGLRFKE-UHFFFAOYSA-N OC=CC=CC(=O)C=C
227 0 KIAWJKGFVCXZPU-UHFFFAOYSA-N COc1cc(O)c(c(c1)O)C#C
228 0 VBXKVGUQJVFUQX-UHFFFAOYSA-N OC#CCc1ccc(c(c1)O)O
229 0 QCYKOFPLOPOSLP-UHFFFAOYSA-N COC1=CC(=C(C#C1)C(=O)C)O
230 0 HSMLSKRUSOYYRA-UHFFFAOYSA-N OC#CCc1cccc(c1O)O
231 0 CHTMLRLPJXYIND-UHFFFAOYSA-N OC1=C(CCC(=O)O)C=CC#C1
232 0 BZPQHHYKWTUHLK-UHFFFAOYSA-N C=Cc1cccc(c1O)C(=O)O
233 0 PHQDEGOOYVBONU-UHFFFAOYSA-N N#CC(C(=O)O)(C(O)O)N
234 0 RXTUDBSBWQLECG-UHFFFAOYSA-N O=C1OCc2c(C1)c(O)ccc2
235 0 ZJPBJTRSLQYMCI-UHFFFAOYSA-N O=C1OC(O)c2c(C1)cccc2
236 0 YEQDRHUPLGUOSW-UHFFFAOYSA-N O=C1OCc2c(C1)cccc2O
237 0 UFZKGYWNHPRFTL-UHFFFAOYSA-N Oc1cc2CC(=O)OCc2cc1
238 0 HBGJQZUNQPLCDT-UHFFFAOYSA-N O=C1OCc2c(C1)ccc(c2)O
239 0 OXRCAJYVUXXZIO-UHFFFAOYSA-N O=C1OCC2=C(C1)C1OC1C=C2
240 0 KKKAFAPFGKQMBM-UHFFFAOYSA-N O=C1OCC2=C(C1)C=CC1C2O1
241 0 ZCNZNVIRVHJXKV-UHFFFAOYSA-N O=C1CCc2c(O1)ccc(c2)O
242 0 GPJCOQPUQUEBTB-UHFFFAOYSA-N Oc1cc2OC(=O)CCc2cc1
243 0 ZIESQOSQKANBCA-UHFFFAOYSA-N O=C1CCc2c(O1)c(O)ccc2
244 0 JCRJJHNJLDYCQG-UHFFFAOYSA-N Oc1cccc2c1CCC(=O)O2
245 0 OZWOYJISKQPXIT-UHFFFAOYSA-N O=C1CCC2=CC=CC3C2(O1)O3
246 0 FJTJCFHOXBTECK-UHFFFAOYSA-N C1CC(=O)OC2=CC=CC3C12O3
247 0 IHRIQGQBXUQQID-UHFFFAOYSA-N COC(=O)C1CCCS1
248 0 BGKIVHVDUIXQDU-UHFFFAOYSA-N O=c1cc(O)c2c(o1)CCC=C2
249 0 KOQIQQVBXZAUJU-UHFFFAOYSA-N O=c1cc(O)c2c(o1)C=CCC2
250 0 HHDGZICKDZWGLW-UHFFFAOYSA-N O=C1OC2C=CC=CC2C(=C1)O
251 0 HAPSIERNKNINQG-UHFFFAOYSA-N O=Cc1c(C)cccc1C(=O)O
252 0 QDAWXRKTSATEOP-UHFFFAOYSA-N OC(=O)c1ccccc1C(=O)C
253 0 QCEQRNBCDJKUMU-UHFFFAOYSA-N O=Cc1cccc(c1C(=O)O)C
254 0 XRTNCPAVKHDOTF-UHFFFAOYSA-N O=Cc1cc(C)ccc1C(=O)O
255 0 PGJBLPDZCOFENP-UHFFFAOYSA-N O=Cc1ccc(cc1C(=O)O)C
256 0 YRMODRRGEUGHTF-UHFFFAOYSA-N COC(=O)c1ccccc1C=O
257 0 AJFKXWQDHFYKFK-UHFFFAOYSA-N OOC(=O)C=CNC(=O)N
258 0 SXUDKKGQQBPMNX-UHFFFAOYSA-N NC(=O)NC(CC(=O)OO)O
259 0 MGBAQRDXYFSVBQ-UHFFFAOYSA-N O=CCSC(=O)C(C)C
260 0 RHKROCJSQPBPQP-UHFFFAOYSA-N CC(C(=O)O)(CCSC)O
261 0 GSKBRSYYWPTGJO-UHFFFAOYSA-N CSCCC(CC(=O)O)O
262 0 LOEALMKPRNXJPC-UHFFFAOYSA-N OC1=CC=CC2(C1O2)C
263 0 WTPWPJVFMLTLEB-UHFFFAOYSA-N OC1=CC2C(C(=C1)C)O2
264 0 ZKZFSJJTTJJLCU-UHFFFAOYSA-N OCC1=CC2C(C=C1)O2
265 0 YKDMOMJEBWMWTM-UHFFFAOYSA-N OCC1=CC=CC2C1O2
266 0 DHFYLDMPSGAGTP-UHFFFAOYSA-N OCOc1ccccc1
267 0 CJEDSSWTSQXPGZ-UHFFFAOYSA-N Oc1cccc(c1)C(=O)C(=O)C
268 0 PQRIZEYPOXNMDQ-UHFFFAOYSA-N O=C(c1ccc(cc1)O)C(=O)C
269 0 WGDIJJPZLBCVJY-UHFFFAOYSA-N CC(=O)C(=O)c1ccccc1O
270 0 OFBZCCAVAUPPGO-UHFFFAOYSA-N OCC(=O)C(=O)c1ccccc1
271 0 BJYKZHVWVIILLY-UHFFFAOYSA-N CC(=O)C(=O)C1=CC2C(C=C1)O2
272 0 QAVOSIRAUQOICS-UHFFFAOYSA-N CC(=O)C(=O)C1=CC=CC2C1O2
273 0 GEKQARLZWFCAIC-UHFFFAOYSA-N CC(=O)C(=O)C12C=CC=CC2O1
274 0 LMKPPOCIIACDQU-UHFFFAOYSA-N O=C(C(=O)C)Oc1ccccc1
275 0 CXBNMPMLFONTPO-UHFFFAOYSA-N O=C(c1ccccc1)OC(=O)C
276 0 HGRMGIXNYVEJCT-UHFFFAOYSA-N OC1CC(=O)c2c1c(O)ccc2
277 0 CVCCEGIABBBIMU-UHFFFAOYSA-N OC1CC(=O)c2c1cccc2O
278 0 AATMJNFMUGAMJG-UHFFFAOYSA-N Oc1ccc2c(c1)C(O)CC2=O
279 0 ZBWACDXLCKGNSU-UHFFFAOYSA-N Oc1ccc2c(c1)C(=O)CC2O
280 0 ZCKMTMNZYBROQE-UHFFFAOYSA-N O=C1c2ccccc2C(C1O)O
281 0 MSDHRRRAXHQXRQ-UHFFFAOYSA-N OC1CC(=O)C2=C1C1OC1C=C2
282 0 TWYUOONFLPGSPO-UHFFFAOYSA-N OC1CC(=O)C2=C1C=CC1C2O1
283 0 KZLTVNJWBFVZTE-UHFFFAOYSA-N O=C1OCC(c2c1cccc2)O
284 0 FXWBFAMESOYLBF-UHFFFAOYSA-N COC(=O)C(=O)NC(=O)N
285 0 ZNRGZVPIBSXUGP-UHFFFAOYSA-N OC1C(=CC=CC1=O)C
286 0 ALIKKLVCJDJEFZ-UHFFFAOYSA-N O=CCc1cc(C=O)ccc1O
287 0 OOWGZNHFONRKRP-UHFFFAOYSA-N OC1=CCCC=CC1=O
288 0 IRRHFUUTSSZPDB-UHFFFAOYSA-N COC1=CC=CC2C1O2
289 0 VBXMTVHTZQFAJK-UHFFFAOYSA-N COC1=CC2C(C=C1)O2
290 0 HRKFBGCCASRZNQ-UHFFFAOYSA-N OC1C=CC=C(C1(O)F)O
291 0 ANPWIFMJBGGURD-UHFFFAOYSA-N OC1=CC(C(C=C1)O)(O)F
292 0 YESOOUYLUBAPKG-UHFFFAOYSA-N OC1=CC=CC(C1O)(O)F
293 0 ODIITUFRWRWTCE-UHFFFAOYSA-N OC1C=CC2C(C1(O)F)O2
294 0 IWCUSYZESMWTTO-UHFFFAOYSA-N OC1C2OC2C=CC1(O)F
295 0 SVTBKBTZCWQLGX-UHFFFAOYSA-N Oc1ccc(cc1)C(=C)C(=O)O
296 0 JJHQEPANMMPWBP-UHFFFAOYSA-N COC1=CC(=CC#C1)C(C=O)O
297 0 VYCMWEDWQKARTF-UHFFFAOYSA-N OCSCC(=CC)C=O
298 0 NEBXMEBMIIDQKL-UHFFFAOYSA-N CSC(C(=CC)C=O)O
299 0 GWBSYIUGBYMCQD-UHFFFAOYSA-N CSCC(=CC)C(=O)O
300 0 YQSCKNUDBSUPNY-UHFFFAOYSA-N CSCC(=C(O)C)C=O
301 0 KTLZSMDHBCZSQM-UHFFFAOYSA-N CSCC(=CCO)C=O
302 0 ZTMADXFOCUXMJE-UHFFFAOYSA-N Oc1cccc(c1C)O
303 0 LOTCGZJECXNMKN-UHFFFAOYSA-N CSCC1(C=O)OC1C
304 0 DHFKYHQKHBOCDK-UHFFFAOYSA-N CC(=CC=C(CS)O)O
305 0 LMFFWEAAKCGOSL-UHFFFAOYSA-N O=C1C=CC2(O1)CC=CC(=C2)O
306 0 FNVIUNRPFHNCKA-UHFFFAOYSA-N OC=CC(=C(O)C)SC
307 0 QMSDWRYXWABUMN-UHFFFAOYSA-N O=CC=CC=C(C=O)C
308 0 UOXAEBJVOMVRAG-UHFFFAOYSA-N OC1=C(C)C2C(C=C1)O2
309 0 LHKFQXMGQFTWAR-UHFFFAOYSA-N CC1=C(O)C2C(C=C1)O2
310 0 WLAZGZKFWDMSTK-UHFFFAOYSA-N OC1=CC2(C(C=C1)O2)C
311 0 PRANDKFXFZTZNS-UHFFFAOYSA-N CC1=CC2C(C(=C1)O)O2
312 0 ATRVFQRPUDSNCA-UHFFFAOYSA-N C=CC(=O)c1ccc(cc1O)O
313 0 YPXZHOXXAXISDK-UHFFFAOYSA-N O=CCC(=O)c1ccc(cc1)O
314 0 GNSZZSNKZZADRY-UHFFFAOYSA-N CC(=O)C=C1CC=CO1
315 0 ANAQCUWIKKYUCS-UHFFFAOYSA-N OC(=CC=CO)CCS
316 0 BVLNOXGGMQVUBX-UHFFFAOYSA-N O=C1CC=C(C(=C1)C)O
317 0 RUKPDOGCULANEE-UHFFFAOYSA-N O=Cc1cc(C)c2c(c1)OCO2
318 0 UTICFRCFBMQTEH-UHFFFAOYSA-N O=Cc1ccc2c(c1C)OCO2
319 0 XEVMQFARCBZBRP-UHFFFAOYSA-N O=Cc1cc2OCOc2cc1C
320 0 WCBAKEWYEHZEJY-UHFFFAOYSA-N OC1=CC=CC2C1(C)O2
321 0 NVJFHWVZLPAICU-UHFFFAOYSA-N CC1=CC2OC2C=C1O
322 0 BQZCOMCWOWGIKC-UHFFFAOYSA-N CSCCC(C(=CO)O)O
323 0 UOMLQMRFUHQYCD-UHFFFAOYSA-N CSCCC(=O)C(CO)O
324 0 DSLKAGFCRUDIGE-UHFFFAOYSA-N OC1C=CC(=O)C(=C1)C
325 0 PHROJIZVQXTCCO-UHFFFAOYSA-N O=C1C=CC(C(=C1)C)O
326 0 GMRGZEZAZUUZDQ-UHFFFAOYSA-N O=C1C=CC(=O)C(C1)C
327 0 JHISVHDIJOSBDV-UHFFFAOYSA-N O=C1CCC(=O)C(=C1)C
328 0 GETTZEONDQJALK-UHFFFAOYSA-N FC(c1ccccc1)(F)F
329 0 NRVQKGWODPZJFB-UHFFFAOYSA-N O=CCC#CC#CC(=O)C=C
330 0 WAJBNLQJNXVBAH-UHFFFAOYSA-N O=CC1=CC=CC(C1)O
331 0 KOFGOIPZDSIPDX-UHFFFAOYSA-N OC1=CC(CC=C1)C=O
332 0 ITLISFPCEZJCQH-UHFFFAOYSA-N OC1=CC(=CCC1)C=O
333 0 LQENBVCXBPWHIX-UHFFFAOYSA-N CCC1=CCS(=O)(=O)C1
334 0 XUIRWMWZYBMPQC-UHFFFAOYSA-N COC(=O)CSCC=C
335 0 ZBOUXALQDLLARY-UHFFFAOYSA-N CC1=CC(C=O)=C(O)C(C=O)=C1
336 0 OAZDQIRBVZYONU-UHFFFAOYSA-N CC1=CC(=C(C=C1)[N+]#N)[N+]([O-])=O
337 0 LRQPEHJWTXCLQY-UHFFFAOYSA-N CC1=CC=C(F)C(F)=C1F
338 0 SXUYTDZSHTZKFA-UHFFFAOYSA-N CC(=O)N(CC(O)=O)N=O
339 0 IXOJGFDRZRKILF-UHFFFAOYSA-N ClCC1=NC=NC=N1
340 0 KJOJTPANXQIYQH-UHFFFAOYSA-N OC(=O)C1(CO1)C1=CC=CC=C1
341 0 OASNVZFMNAEIPP-UHFFFAOYSA-N COC(=O)CCSCCO
342 0 CHZPJUSFUDUEMZ-UHFFFAOYSA-N CC(=O)C1=CC(=CC=C1)C(O)=O
343 0 DBGFGNCFYUNXLD-UHFFFAOYSA-N NC1=NC=CC(Cl)=N1
344 0 ZKOGUIGAVNCCKH-UHFFFAOYSA-N O=C1OCC(O1)C1=CC=CC=C1
345 0 DUKKRSPKJMHASP-UHFFFAOYSA-N NC1=CC(Cl)=NC=N1
346 0 BYFBUKDTCFHYTP-UHFFFAOYSA-N CC1CS(=O)(=O)CC(C)O1
347 0 CMXXMZYAYIHTBU-UHFFFAOYSA-N OC1=CC=CC=C1C(=O)OC=C
348 0 AUHBFPXMXDKVDE-UHFFFAOYSA-N CC(=O)ONC(=O)C(N)=O
349 0 SMHGGIVEMMHOCT-UHFFFAOYSA-N CN1N=NC(CCCl)=N1
350 0 LXIBNARWIWVYBK-UHFFFAOYSA-N CC1=C(O)C=CC2=C1OCC2=O
351 0 MZIVWMWWIDLUAP-UHFFFAOYSA-N NC1=C(N)N=C(F)C(F)=N1
352 0 OGBZCZYBRFUKKO-UHFFFAOYSA-N O=S(=O)(C1CC1)C1CC1
353 0 RNBOFGSATMLBRI-UHFFFAOYSA-N CC1=C(C=CC(=C1)[N+]([O-])=O)[N+]#N
354 0 JHVCNMAOOKBPKI-UHFFFAOYSA-N OC1=CC2=C(OCC(=O)C2)C=C1
355 0 DHOANNNWUWPODE-UHFFFAOYSA-N CC1=C(C)CS(=O)(=O)C1
356 0 GESXCEBKIYUDJL-UHFFFAOYSA-N NC1=NC2=C(C=C(F)C=C2)N=N1
357 0 OVRWLLTZHVSTEQ-UHFFFAOYSA-N CC(=O)OCCSCCO
358 0 OCIORDSMQBJLDX-UHFFFAOYSA-N COCC1CCSC1=O
359 0 YEGQYRDJSUITQT-UHFFFAOYSA-N COC1=CC2=C(COC2=O)C=C1
360 0 OIPPWFOQEKKFEE-UHFFFAOYSA-N CC1=CC(=CC(=C1)O)O
361 0 SEYSTLGMSOLFBD-UHFFFAOYSA-N FC1=CC=CC(=C1)C1=NNN=N1
362 0 LPBDZVNGCNTELM-UHFFFAOYSA-N NC1=NC(Cl)=NC=C1
363 0 VKHVAQOGXRYNNQ-UHFFFAOYSA-N COC1=CC2=C(OCC2=O)C=C1
364 0 TVEXGJYMHHTVKP-UHFFFAOYSA-N [H]C12CC([H])(CC=C1)C(=O)O2
365 0 YUEMQXGYOUOXGC-UHFFFAOYSA-N NN=C1N=NC(S)N1N
366 0 JGBDWRSVCOWWAD-UHFFFAOYSA-N CCN(CC)C(=S)SN
367 0 PCGHHKRPGRJTGS-UHFFFAOYSA-N CN(C)C(=S)SCCN
368 0 PPARCULXOKUJAV-UHFFFAOYSA-N OC(=O)CCSCC=C
369 0 NGSWKAQJJWESNS-ZZXKWVIFSA-N C1=CC(=CC=C1/C=C/C(=O)O)O
370 0 SVOJBLJQIJSBJC-UHFFFAOYSA-N CC1(C)OS(=O)OC1(C)C
371 0 UTIYASJLWJJSCY-UHFFFAOYSA-N CC(S)C(=O)OCC=C
372 0 DJXYBPVHUSVRLJ-UHFFFAOYSA-N [H]C12CC(=O)CC([H])(O1)C=C2
373 0 JONUBSSIKZGGRH-UHFFFAOYSA-N CN(C)SC(=S)N(C)C
374 0 RBIFJUFOAYMXFE-UHFFFAOYSA-N OC(=O)C1COC2=CC=CC=C12
375 0 JOLXPNFNBVPESL-UHFFFAOYSA-N C[Si](C)(C)CCC(Cl)=O
376 0 RJJPGLSTUHHJOX-UHFFFAOYSA-N O=COCC(=O)C1=CC=CC=C1
377 0 BLLMRPOVMOPQKC-UHFFFAOYSA-N COC1=CC2=C(C=C1)C(=O)CO2
378 0 LHGVFZTZFXWLCP-UHFFFAOYSA-N COC1=CC=CC=C1O
379 0 GSWJMPZXLVZWCK-UHFFFAOYSA-N CCC(Cl)=C(CC)SC
380 0 ZRFGTMYIGSTCSZ-UHFFFAOYSA-N FC1=CC=CC=C1C1=NNN=N1
381 0 DBPNFRPSYQUSIK-UHFFFAOYSA-N CC(=O)C1=CC(=O)C(=O)CC=C1
382 0 VAJWDRVJFPDCEZ-UHFFFAOYSA-N CC1=CC2=C(O1)C=C(C)OC2=O
383 0 OQZMDDKDHRIGDY-UHFFFAOYSA-N NC1=NC=C(Cl)C=N1
384 0 RVFBNLMXCXFOET-UHFFFAOYSA-N O=C1CC2CC1CC2=O
385 0 PMOWTIHVNWZYFI-AATRIKPKSA-N C1=CC=C(C(=C1)/C=C/C(=O)O)O
386 0 UVSBCUAQEZINCQ-UHFFFAOYSA-N COC(=O)C1=CC=CC(C=O)=C1
387 0 IVSCFNOAUOCHJV-UHFFFAOYSA-N COC1=CC=CC2=C1C(=O)CO2
388 0 NLXPZIRHSTXGTR-UHFFFAOYSA-N FC1=CC=CC2=C1C=CC=C2F
389 0 IBDPHEOBZWYQSC-UHFFFAOYSA-N FC1=CC2=C(C=C1)C=C(F)C=C2
390 0 FPIZOKREUZJMNO-UHFFFAOYSA-N FC1=CC2=C(C=C1)C(F)=CC=C2
391 0 PGSWEKYNAOWQDF-UHFFFAOYSA-N CC1=C(C(=CC=C1)O)O
392 0 YXYOLVAXVPOIMA-UHFFFAOYSA-N OC(=O)C1=CC2=C(OCC2)C=C1
393 0 DTAOERLWDORJFR-UHFFFAOYSA-N FC1=CC=C(C=C1)C1=NNN=N1
394 0 PZAWASVJOPLHCJ-UHFFFAOYSA-N CC(=C)C(=O)OCC#C
395 0 RNBOFGSATMLBRI-UHFFFAOYSA-N CC1=C(C=CC(=C1)[N+]([O-])=O)[N+]#N
396 0 OAZDQIRBVZYONU-UHFFFAOYSA-N CC1=CC(=C(C=C1)[N+]#N)[N+]([O-])=O
397 0 IKCXLEHVIIUYOA-UHFFFAOYSA-N FC(F)C1=CC(F)=CC=C1
398 0 DBXNELKUWAMRKY-UHFFFAOYSA-N FC(F)C1=CC=CC=C1F
399 0 MGTAAMDWKNWRSS-UHFFFAOYSA-N FC(F)C1=CC=C(F)C=C1
400 0 OKVJCVWFVRATSG-UHFFFAOYSA-N C1=CC(=CC(=C1)O)CO
401 0 PMOWTIHVNWZYFI-WAYWQWQTSA-N C1=CC=C(C(=C1)/C=C\C(=O)O)O
402 0 CTXZHYNQHNBVKL-UHFFFAOYSA-N COCC(F)(F)C(F)F
403 0 UHXBMSNEECJPSX-UHFFFAOYSA-N OC(=O)C1=CC=CC2=C1OCC2
404 0 BJXUCBAQZJITKD-UHFFFAOYSA-N O=CC1=C2OCCOC2=CC=C1
405 0 QSJBSTJSAZCHSA-UHFFFAOYSA-N COC1=CC=CC2=C1OCC2=O
406 0 CCBFIYAJYDJYOL-UHFFFAOYSA-N C#CCOCOCC#C
407 0 RZHPOELDGBAIIT-UHFFFAOYSA-N CCOC1CCS(=O)(=O)C1
408 0 WGGFIKWIYOLANH-UHFFFAOYSA-N CC(=O)C1C=CC=CC(=O)C1=O
409 0 YHNUDLCUIKMNSN-UHFFFAOYSA-N O=C(N1C=NC=N1)N1C=NC=N1
410 0 GEUFDMBDBYQALJ-UHFFFAOYSA-N CC1(C)C(=O)C=CC1=O
411 0 ZBCATMYQYDCTIZ-UHFFFAOYSA-N CC1=CC(=C(C=C1)O)O
412 0 PFJPDRAVWZJMQV-UHFFFAOYSA-N NC1=NC2=C(N=N1)C(=O)N=CN2
413 0 YQYSXWRMSHOJDX-UHFFFAOYSA-N O=NC1=NC=NC2=C1N=CNN2
414 0 PGTUOVZBBBETHV-UHFFFAOYSA-N NC1=NC(=O)C2=C(N1)N=NC=N2
415 0 NCBFTYFOPLPRBX-UHFFFAOYSA-N COC(=O)N=NC(=O)OC
416 0 HTKPIKIGEYFNBY-UHFFFAOYSA-N OC1=CC2=C(OCCC2=O)C=C1
417 0 NGSWKAQJJWESNS-UTCJRWHESA-N C1=CC(=CC=C1/C=C\C(=O)O)O
418 0 FOEJETVWOFOEDE-UHFFFAOYSA-N COC1=CC=CC=C1C(=O)C=O
419 0 JANZWCJQQFVOPT-UHFFFAOYSA-N CC1=CC(O)=CC2=C1C(=O)CO2
420 0 HXUIDZOMTRMIOE-UHFFFAOYSA-N C1=CC=C(C=C1)C(=O)CC(=O)O
421 0 BKRFJMLLJAXWPQ-UHFFFAOYSA-O C[P+](=O)CCC(N)C(O)=O
422 0 AXMVYSVVTMKQSL-OWOJBTEDSA-N C1=CC(=C(C=C1/C=C/C=O)O)O
423 0 YNFYCBDMMKUYKX-UHFFFAOYSA-N C1CC(SC1)CC(=O)O
424 0 ZKOGUIGAVNCCKH-UHFFFAOYSA-N O=C1OCC(O1)C1=CC=CC=C1
425 0 KJTHGHLWKAKHEI-UHFFFAOYSA-N COC1=CC2=C(OC(=O)C2)C=C1
426 0 APOPSBQCJFDMQQ-UHFFFAOYSA-N CNC(=O)NC(=O)C(=O)O
427 0 GCKYXVVEABQCSL-UHFFFAOYSA-N CCOC(C)SCC(O)=O
428 0 KLMRELXLQGRFDO-UHFFFAOYSA-N COC1=CC2=C(C=C1)C(=O)OC2
429 0 FZLHFZLHMCXWPL-UHFFFAOYSA-N COC1=CC(C=O)=C(C=O)C=C1
430 0 VCTJARROZLMWSZ-UHFFFAOYSA-N CCC1=CCC(=O)C1=O
431 0 XJWBVGDAFGVJEG-UHFFFAOYSA-N OC1=CC2=C(C=C1)C(=O)CCO2
432 0 VCZAQQDKQNHPDZ-UHFFFAOYSA-N OC(=O)C1=CC=C(C=C1)C1CO1
433 0 OYFIDJNXLPYIAJ-UHFFFAOYSA-N COC1=CC(C=O)=CC(C=O)=C1
434 0 XYRFGFRTVXZAIU-UHFFFAOYSA-N O=C1OCC2C=CCC12
435 0 UCSQZOJYEKEZID-UHFFFAOYSA-N COC1=C(C=O)C=CC=C1C=O
436 0 OPPZJAAVEDSDPQ-UHFFFAOYSA-N CC(=O)C1=CC=CC(C=O)=C1O
437 0 SQDGLTMPUVJBDH-UHFFFAOYSA-N COC1=CC=CC2=C1C(=O)OC2
438 0 RHKODLRYDWUCFD-UHFFFAOYSA-N CCOC(=O)CSCCO
439 0 VSYFZULSKMFUJJ-UHFFFAOYSA-N CC1=CC(=O)C=C(C)O1
440 0 BDZTUIYOUUDAFO-UHFFFAOYSA-N CC1CC(C)(C)OS(=O)O1
441 0 COMPKIAVXHKKCB-UHFFFAOYSA-N C[Si](C)(C)C#CCCl
442 0 ZKOGUIGAVNCCKH-UHFFFAOYSA-N O=C1OCC(O1)C1=CC=CC=C1
443 0 DJLPQUFBSKCSIJ-UHFFFAOYSA-N CC1CC=C(C)S1(=O)=O
444 0 BEFJEPIMKQDCBC-UHFFFAOYSA-N ClCCCC1=NNN=N1
445 0 HTONKCSNONAUAZ-UHFFFAOYSA-N COC1=CC=CC2=C1COC2=O
446 0 KKSDGJDHHZEWEP-SNAWJCMRSA-N C1=CC(=CC(=C1)O)/C=C/C(=O)O
447 0 LHGVFZTZFXWLCP-UHFFFAOYSA-N COC1=CC=CC=C1O
448 0 RGPUSZZTRKTMNA-UHFFFAOYSA-N O=CC1=CC=CC2=C1OC=C2
449 0 CTRTZLJYANJCHF-UHFFFAOYSA-N OC1=CC=CC2=C1OCCC2=O
450 0 UCUUMUFWVSUBOL-UHFFFAOYSA-N C(C(=O)NC(=O)N)C(=O)O
451 0 YKOGLHQMGLORTQ-UHFFFAOYSA-N O=C1CCCC(=O)C=C1
452 0 OOKFLLNDYNWCHK-UHFFFAOYSA-N C[Si](C)(C)C(F)F
453 0 UAGNHUSCIQDMAL-UHFFFAOYSA-N CC1C(=O)OC2=CC=C(O)C=C12
454 0 DNWHNEMQSUQAQB-UHFFFAOYSA-N CC(=O)C1=CC(=O)CC1
455 0 FWGMHNMRFXRFAY-UHFFFAOYSA-N OC1CC(=O)C2=CC=CC=C2O1
456 0 HBRLMDFVVMYNFH-UHFFFAOYSA-N CCOC(F)(F)C(F)F
457 0 OPNDWUNGMWNXNB-UHFFFAOYSA-N O=C1COC2=CC=CC=C2OC1
458 0 AGPZPJHWVWZCMG-UHFFFAOYSA-N OC(=O)CC1=CC=C(C=O)C=C1
459 0 BVJSUAQZOZWCKN-UHFFFAOYSA-N C1=CC(=CC=C1CO)O
460 0 WMDAUVLSCBKCBO-UHFFFAOYSA-N OC1=C(O)C=C2C(=O)CCC2=C1
461 0 ZBMANOGCKOERMB-UHFFFAOYSA-N NNN1NNC(=S)C1=N
462 0 SWAGLDNLSXGNLF-UHFFFAOYSA-N CCOC(=O)CC(C)=S
463 0 CARVUDNODWHOPP-UHFFFAOYSA-N O=CCCC1=CC=CO1
464 0 BDVXHBPOBAINOJ-UHFFFAOYSA-N O=C1OCOC1C1=CC=CC=C1
465 0 AJFKXWQDHFYKFK-UPHRSURJSA-N C(=C\NC(=O)N)\C(=O)OO
466 0 CJZHXZCDCSOXAY-UHFFFAOYSA-N COC1=C2C(=O)C(O)C2=CC=C1
467 0 SCAWASVXXKBONU-UHFFFAOYSA-N CC1=CC(=CC(=O)O1)C#CCO
468 0 NWVVVBRKAWDGAB-UHFFFAOYSA-N COC1=CC=C(O)C=C1
469 0 KJNSWNOMDICOEW-UHFFFAOYSA-N CC1=C(C=O)C=CC(O)=C1C=O
470 0 WPCIOGYYWABYAA-UHFFFAOYSA-N FC1=CC=CC2=C1C(F)=CC=C2
471 0 IQOJTGSBENZIOL-UHFFFAOYSA-N CC(=O)CC1=CC=CO1
472 0 RJBGVAIXGHZIDY-UHFFFAOYSA-N CC(=O)C1=C(C)C=CO1
473 0 GWFLGHOIAMOPJY-UHFFFAOYSA-N [H]C12COCC([H])(CSC1)O2
474 0 KEFJLCGVTHRGAH-UHFFFAOYSA-N CC(=O)C1=CC=C(C)O1
475 0 DZBKIOJXVOECRA-UHFFFAOYSA-N NC1=CN=C(Cl)N=C1
476 0 WWOFTFYFQQUTPB-UHFFFAOYSA-N CC(SC(C)=O)C(C)=O
477 0 KQKRQFMIOQHRTK-UHFFFAOYSA-N OC(=O)C1=CC=CC=C1CC=O
478 0 OKTKLJDZIPARGG-UHFFFAOYSA-N O=C(OC1=CC=CC=C1)C#C
479 0 VTFRDZFVCKUXNE-UHFFFAOYSA-N OCCC(O)C#CC#C
480 0 LGGAZEJARKSLRA-UHFFFAOYSA-N O1C2OC=CC2C1C1=CC=CO1
481 0 HCPORNAVHSWTOJ-UHFFFAOYSA-N CCC(=O)C1=CC=CO1
482 0 PKDZFMNPTBLJHS-UHFFFAOYSA-N CSC1(C)CCOC1=O
483 0 VOCWBIGTEMMVGZ-UHFFFAOYSA-N OC(=O)C1=CC(=O)NO1
484 0 DTXVKPOKPFWSFF-UHFFFAOYSA-N ClC1=NNC(=N)C=C1
485 0 LYAGRQKPHSSHBD-UHFFFAOYSA-N OC1(CC1)SC1(O)CC1
486 0 WLBYCDZNJADEMJ-UHFFFAOYSA-N C[Si](C)(C)C1(CCl)CO1
487 0 QRJCYBIILYHUGV-UHFFFAOYSA-N OCC1=CC2=C(C=C1)C(=O)OC2
488 0 RNBOFGSATMLBRI-UHFFFAOYSA-N CC1=C(C=CC(=C1)[N+]([O-])=O)[N+]#N
489 0 WNMMVJWWTWYBRP-UHFFFAOYSA-N CCCOC(=O)C1CS1
490 0 FVHMICYPBJJKRS-UHFFFAOYSA-N O=CC1=CC=CC=C1OC#C
491 0 HYYSOJRIVSFYTG-UHFFFAOYSA-N [H]C12CC=CC([H])(OO1)C=C2
492 0 YAIDSIVMOKNXII-UHFFFAOYSA-N O=C1CC2C1CCC2=O
493 0 OBNPFXSOHOEJOI-UHFFFAOYSA-N [H]C12CCC([H])(C=C1)C(=O)O2
494 0 DTXVKPOKPFWSFF-UHFFFAOYSA-N ClC1=NNC(=N)C=C1
495 0 PXKPHERWNIYQNN-UHFFFAOYSA-N COC(=O)CC(F)C(=O)OC
496 0 PXKPHERWNIYQNN-UHFFFAOYSA-N COC(=O)CC(F)C(=O)OC
497 0 ZDJCWQSKOWVJHU-UHFFFAOYSA-N CC(SCC=C)C(O)=O
498 0 GWRQHQCUFUBCKJ-UHFFFAOYSA-N O=CC12CC=CCC1O2
499 0 QWNNORORNKLPEF-UHFFFAOYSA-N O=C1OC2CCC=CC12
500 0 SGPUEXUFCRDCTL-UHFFFAOYSA-N CS(=O)C1CCCC1=O
501 0 DTXVKPOKPFWSFF-UHFFFAOYSA-N ClC1=NNC(=N)C=C1
502 0 SPUXQPSBUGTDPY-UHFFFAOYSA-N CC1=C(C=O)C(O)=C(C=O)C=C1
503 0 IORSDMUEBMOLDG-UHFFFAOYSA-N CC(=O)C1=CCCC1=O
504 0 HWCKAMAVEWVBDO-UHFFFAOYSA-N NC1=CN=C(Cl)C=N1
505 0 VFUBLPWVRYNYHB-UHFFFAOYSA-N C1OC1C1=CC=C2OCOC2=C1
506 0 YUCAFBOLEPKKCB-UHFFFAOYSA-N NC1=CN=NC=C1Cl
507 0 WKKZXMNRKBVUKQ-UHFFFAOYSA-N OC1=CC=C(C=C1)C(=O)OC=C
508 0 DTXVKPOKPFWSFF-UHFFFAOYSA-N ClC1=NNC(=N)C=C1
509 0 YLHXLHGIAMFFBU-UHFFFAOYSA-N COC(=O)C(=O)C1=CC=CC=C1
510 0 BDVXHBPOBAINOJ-UHFFFAOYSA-N O=C1OCOC1C1=CC=CC=C1
511 0 XDXFMNPMTZEDAA-UHFFFAOYSA-N CCN1P=NC2=CC=CC=C12
512 0 RLBNWXQWPDJHAT-UHFFFAOYSA-N O=CC1=C2C=COC2=CC=C1
513 0 LHGMCUVJFRBVBH-UHFFFAOYSA-N NC1=CN=CN=C1Cl
514 0 LJJCYCHRQDSXSG-UHFFFAOYSA-N OC1=C(C=O)C=C2OCCC2=C1
515 0 SMPDEBUSLCVOSR-UHFFFAOYSA-N C1SCC1C1OCCO1
516 0 VMLCSPONPURVDK-UHFFFAOYSA-N COC(=O)C1CCSC1
517 0 HGNTWTJATJAGBB-UHFFFAOYSA-N CC(=O)C1=CC(O)=C(C=O)C=C1
518 0 ZEIAJTIFCLIDQN-UHFFFAOYSA-N OC1(CC1)C1=CC=CO1
519 0 VZPMXMNGPUEPAS-UHFFFAOYSA-N NC1=CC(Cl)=NN=C1
520 0 PMOWTIHVNWZYFI-UHFFFAOYSA-N OC(=O)C=CC1=CC=CC=C1O
521 0 SRLRMTDKCUJXFM-UHFFFAOYSA-N OCCCC([N+]([O-])=O)[N+]([O-])=O
522 0 QPLUWSLYWRCODL-UHFFFAOYSA-N CC(C)(C)S(=O)CC(O)=O
523 0 VLXRWIKZIXEYRM-UHFFFAOYSA-N CC1=C(F)C=CC(F)=C1F
524 0 NOUSLRPODKOLKT-UHFFFAOYSA-N O=CC1NC(=O)OC1=O
525 0 KKSDGJDHHZEWEP-UHFFFAOYSA-N OC(=O)C=CC1=CC(O)=CC=C1
526 0 KKSDGJDHHZEWEP-UHFFFAOYSA-N OC(=O)C=CC1=CC(O)=CC=C1
527 0 GLQXORZKRZSYPO-UHFFFAOYSA-N CCOC(=O)CCS(C)=O
528 0 SEUKEBAXTROKKZ-UHFFFAOYSA-N O=C=C1CCCCC1=O
529 0 ZUUPNCDCMMNBIX-UHFFFAOYSA-N CC(=C)CC(F)(F)F
530 0 DRPIKEBBGKSQTH-UHFFFAOYSA-N C=CCCOC(=O)C#C
531 0 GTHZVEPDUVEQAE-UHFFFAOYSA-N FC(F)(F)C(=O)C=C1CCC1
532 0 MDPNJMLZGPRSEQ-UHFFFAOYSA-N COC1=CC(=O)C2CC12
533 0 LQHNQXLSMFCSDX-UHFFFAOYSA-N CC1(CO1)C1=CC=CO1
534 0 HALONVPKHYIEQU-UHFFFAOYSA-N OC(=O)C1OC1C1=CC=CC=C1
535 0 NGSWKAQJJWESNS-UHFFFAOYSA-N OC(=O)C=CC1=CC=C(O)C=C1
536 0 HHDKMGSELKNURM-UHFFFAOYSA-N COC1=C2C=COC2=CC(O)=C1
537 0 BSFOBFUZLFYTEX-UHFFFAOYSA-N C[S+](C)C1CC1C([O-])=O
538 0 UHIGHLGTNVYXOP-UHFFFAOYSA-N CC1=CC(F)=C(F)C(F)=C1
539 0 KURCYEGRZOENBR-UHFFFAOYSA-N C=C1C(=O)CCCC1=O
540 0 YOZMWKCMXYWHLA-UHFFFAOYSA-N OCC1=CC2=C(COC2=O)C=C1
541 0 ZGEAYXBIJAYBKA-UHFFFAOYSA-N CC1=CC(F)=C(F)C=C1F
542 0 OXSKCZSMZGGCIT-UHFFFAOYSA-N C1CP2CCP1CC2
543 0 GOWYEADOSDCIEF-UHFFFAOYSA-N OC(=O)C1=CC2=C(CCO2)C=C1
544 0 CHDSHBWEGSCEDX-UHFFFAOYSA-N OC(=O)C1=C2CCOC2=CC=C1
545 0 PMOWTIHVNWZYFI-UHFFFAOYSA-N OC(=O)C=CC1=CC=CC=C1O
546 0 UNRYUTKPEGJHPQ-UHFFFAOYSA-N CCOCCOC(=O)CS
547 0 ISCYODWAXQZUOA-UHFFFAOYSA-N NCCSC1NCCS1
548 0 XARAYAUMHDGVKE-UHFFFAOYSA-N SCCC(=O)OCC=C
549 0 WLPQGZNMXPKVBI-UHFFFAOYSA-N OC(=O)C1=C(O)C=C(C=C)C=C1
550 0 UAWFPBICPLHLCY-UHFFFAOYSA-N ClCSC1CCCCC1
551 0 UWKMOYBXBMGPMF-UHFFFAOYSA-N OC1=CC=CC(C=CC=O)=C1O
552 0 VWDMHKJMFHQFII-UHFFFAOYSA-N COC(=O)NCCO[N+]([O-])=O
553 0 QPCIFDPWDVENAH-UHFFFAOYSA-N CCC(CO)([N+]([O-])=O)[N+]([O-])=O
554 0 BICCBPAALSOOBF-UHFFFAOYSA-N O=CCC1=CCCC1=O
555 0 WRYYJVCGOUUTOA-UHFFFAOYSA-N FCC1=CC(F)=CC(F)=C1
556 0 SIHYQEYAJMDKQH-UHFFFAOYSA-N COC1=CC=CC(=C1)C(=O)C=O
557 0 YPNPZUSZZOLTIJ-UHFFFAOYSA-N CC(=O)CC(S)C(C)=O
558 0 VJBCBLLQDMITLJ-UHFFFAOYSA-N O=C1C=CC2=CC=COC2=C1
559 0 NFZXTKAGXSVCRD-UHFFFAOYSA-N OC1=CC=C(O)C(C=CC=O)=C1
560 0 WBZFMJOAUABCPY-UHFFFAOYSA-N O=C(OC1=CC=CC=C1)C1CO1
561 0 GQFLFDFAGNDYJG-UHFFFAOYSA-N CC1(C)CCOS(=O)OC1
562 0 MGSAYHDYMMHZQE-UHFFFAOYSA-N CC1=C(C=O)C(C)=CO1
563 0 OTOXILWYOKJRNV-UHFFFAOYSA-N OC1=CC=CC=C1C1OC1C=O
564 0 IUSXXDHQFMPZQX-UHFFFAOYSA-N OC1=CC=CC=C1OC(=O)C=C
565 0 UHIWSJXHUHEAMG-UHFFFAOYSA-N OC(=O)C1=C(O)C=CC(C=C)=C1
566 0 KYOQLZOZPDVYCB-UHFFFAOYSA-N CCC1=COC(C=O)=C1
567 0 NDRAHSMAGKWWFZ-UHFFFAOYSA-N CSCOCCCC(O)=O
568 0 JWUGKJKBCKJFOU-UHFFFAOYSA-N OB(O)C1=NC=CS1
569 0 ASHGTJPOSUFTGB-UHFFFAOYSA-N COC1=CC=CC(O)=C1
570 0 ISSHBUUZSURRBQ-UHFFFAOYSA-N CCOC(F)C(F)(F)F
571 0 LQNBBHICRUONJT-UHFFFAOYSA-N NC1=NC=NC=C1Cl
572 0 GROPMIBAQTVCMR-UHFFFAOYSA-N CCSCC(=C)C(O)=O
573 0 SMUQNYRNLQJOOO-UHFFFAOYSA-N OC1=CC=C(C=C1)C1OC1C=O
574 0 MCWXCHZBZFOHFB-UHFFFAOYSA-N NC1=C(Cl)N=NC=C1
575 0 UTAFTVJOCVCZSB-UHFFFAOYSA-N ClCCCN1C=NN=N1
576 0 FUCSPKRFPKVOKV-UHFFFAOYSA-N O=CCC1=C2OCOC2=CC=C1
577 0 ZQWBCGBMUFLFPC-UHFFFAOYSA-N CC1=CC(F)=CC(F)=C1F
578 0 DSMORYZYOBMZIC-GQCTYLIASA-N C(CC#CC#C/C=C/CO)(=O)O
579 0 ZHGASCUQXLPSDT-UHFFFAOYSA-N OS(=O)(=O)C1CCCCC1
580 0 YTCGULDAZCJNGW-UHFFFAOYSA-N F[B-](F)(F)C1=CN=CC=C1
581 0 DSMORYZYOBMZIC-XQRVVYSFSA-N C(CC#CC#C/C=C\CO)(=O)O
582 0 HFOHTUVVUWUBOG-UHFFFAOYSA-O O=C1ON[N+](=C1)C1=CC=CN=C1
583 0 HFOHTUVVUWUBOG-UHFFFAOYSA-O O=C1ON[N+](=C1)C1=CC=CN=C1
584 0 OHYLFXFMHSJHBD-UHFFFAOYSA-N CC(=O)SC1CCOC1
585 0 CGLGFQXJBUOAAP-UHFFFAOYSA-N OC(=O)C1=NOC=C1O
586 0 NBOAJDBAOXSGSA-UHFFFAOYSA-N OCC#CCOCC#C
587 0 KAFOINRUSBSUSP-UHFFFAOYSA-N F[B-](F)(F)C1=CC=NC=C1
588 0 CFMSTLLOVSMZMI-UHFFFAOYSA-N OC(=O)CSCC1CC1
589 0 AILAMMMTIKQZGE-UHFFFAOYSA-N OCCCSCCC(O)=O
590 0 PQXSLYBFDHBCSW-UHFFFAOYSA-N OC1=C(C=O)C=C(C=C1)C#C
591 0 ROMFYYSVZHZDLN-UHFFFAOYSA-N O=CC1=CC=CC=C1C=C=O
592 0 RQMWRLZLLRPRBZ-UHFFFAOYSA-N OC(=O)C1CCCC1S
593 0 JLPHBZYAQYOJND-UHFFFAOYSA-N OC(=O)C1=CON=C1O
594 0 UXXCCFATYRDBSF-UHFFFAOYSA-N CC(=O)C1=CC(O)=CC(C=O)=C1
595 0 OGSLHFGKUCWWIK-UHFFFAOYSA-N FCC1=C(F)C=CC=C1F
596 0 WSTDOIHBEOVTHX-UHFFFAOYSA-N OB(O)C1=CSC=N1
597 0 BMYZFVWZCNCJFG-UHFFFAOYSA-N C=CCOC1=CC(=O)C=CC1=O
598 0 POXWDMXOPRUPMY-UHFFFAOYSA-N C1SCC2OCCOC12
599 0 LCGZHXVOTKRCAL-UHFFFAOYSA-N OCC=CC1=CC=CO1
600 0 WUAIGOURVKNPML-UHFFFAOYSA-N F[B-](F)(F)C1=CC=CC=N1
601 0 JTPXVCKCLBROOJ-UHFFFAOYSA-N NC1=CN=CC(Cl)=N1
602 0 HWZIPXLMNOMOJA-UHFFFAOYSA-N CCOC(=O)C=CC#C
603 0 LIWHUYKZGKQPCV-UHFFFAOYSA-N CC(=O)C=CC(=O)C=C
604 0 MMQOJWVKQSYOMT-UHFFFAOYSA-N CCCCOCC[Si]Cl
605 0 HLSNQZQSNWFXET-UHFFFAOYSA-N O=Cc1ccc2ccoc2c1
606 0 CYHBYHCHGYPYPC-UHFFFAOYSA-N [H]C12OOC([H])(O1)OC(N)C(N)O2
607 0 IJDGMHJTTIKVSI-UHFFFAOYSA-N O=CC1CC=C(C1)C=O
608 0 VRMFZTBAWYVGGB-UHFFFAOYSA-N O=Cc1ccc2ccocc12
609 0 VFAXPOVKNPTBTM-UHFFFAOYSA-N OC(=O)CC1(CS)CC1
610 0 RLBAVXBAWIWOCS-UHFFFAOYSA-N CCCCS(=O)(=O)OC=C
611 0 RYQWTNSICNJGCJ-UHFFFAOYSA-N OC(=O)C=COC1=CC=CC=C1
612 0 TXKOCTAIFQAAPZ-UHFFFAOYSA-N CC(=O)CCSCC=O
613 0 VMLIWHOMSDOONJ-UHFFFAOYSA-N CC(=C(C)[N+]([O-])=O)[N+]([O-])=O
614 0 NHOKUDODDWSIAJ-UHFFFAOYSA-N OC1NC(=O)NC(=O)C1O
615 0 FOCQLSKDFVAITN-UHFFFAOYSA-N CSC(=C(C)C)C(O)=O
616 0 VNCJYMKHJWVTPK-UHFFFAOYSA-N CC1(F)C(O)C(CO)OC1=O
617 0 GNXRFFRIFSDSHG-UHFFFAOYSA-N O=CC=CCCC=C=O
618 0 NZEDMAWEJPYWCD-UHFFFAOYSA-N C=CCS(=O)(=O)CC=C
619 0 QIUVBUJUTSBTPY-UHFFFAOYSA-N O=C1C=CC(=O)C2=C1CC=C2
620 0 KYXIFPICNYSQEK-UHFFFAOYSA-N CC(=O)C(C)(C)C(S)=O
621 0 JOSPATDJXGYHCF-UHFFFAOYSA-N CC(=C)C(=O)SCCO
622 0 AFDFAQPAKALBSH-UHFFFAOYSA-N O=CC1(CC=CC1)C=O
623 0 LSEDBFAOUVOFHX-UHFFFAOYSA-N Cc1ccc(O)c2C(=O)OCc12
624 0 CIXXDTLJDWSUCI-UHFFFAOYSA-N CCC1=CC2=C(OC(=O)O2)C=C1
625 0 YGTVOCRJSGQTGW-UHFFFAOYSA-N CC1OC1C1=CC=CO1
626 0 BFQDYHKGEHODQT-UHFFFAOYSA-N [H]C12CCC(=O)C([H])(O1)C=C2
627 0 IZUIYXTUFFPDTO-UHFFFAOYSA-N C=COC(=O)C=CC1=CC=CO1
628 0 WPGRXCBVQMWUIT-UHFFFAOYSA-N C=CCC1=CCOC1=O
629 0 SEVSMVUOKAMPDO-UHFFFAOYSA-N CC(=O)Oc1ccc(C=O)cc1
630 0 MCHPXVGJHBKMNR-UHFFFAOYSA-N CC(O)(CCS)CC(O)=O
631 0 ITTYOPNHDCDIID-UHFFFAOYSA-N O=CN1OC1(C=O)C=O
632 0 BPJUONJVSFQNHU-UHFFFAOYSA-N [O-][N+](C=O)=C(C=O)C=O
633 0 JBZKDSMJNITUIW-UHFFFAOYSA-N CC(=O)c1ccc(O)c(C=O)c1
634 0 OQNFHUVJYSRSEL-UHFFFAOYSA-N CC(N=O)C(N=O)C(O)=O
635 0 CUXMXZYFOJLBGC-UHFFFAOYSA-N O=C(C#C)C1C(=O)CCCC1=O
636 0 UDTGOPLYKGNTOA-UHFFFAOYSA-N O=C1C=CC2=COC=C2C=C1
637 0 VVZRWAYDXJLNNA-UHFFFAOYSA-N CCC(=O)C1=CC(=O)C(=O)C=C1
638 0 HZMRUOHWKQPMMG-UHFFFAOYSA-N CN(C)CCNC(S)=S
639 0 FSOIZYTUUYCCFK-UHFFFAOYSA-N CSCCC(=O)C(=O)C
640 0 RYVIZVKQSHCYHF-UHFFFAOYSA-N CCOC(=O)C(CF)C(O)=O
641 0 ZXVDURWNSWCPQQ-UHFFFAOYSA-N CCC(F)(C(O)=O)C(=O)OC
642 0 MLMXJFLEJNKDTL-UHFFFAOYSA-N CCOS(=O)(=O)C=CCC
643 0 OOEAKVRVYSOBRL-UHFFFAOYSA-N OC(=O)CCC#CC#CC#C
644 0 GDVJGIAIBYHTBD-UHFFFAOYSA-N O=CC1CC=COC=C1
645 0 BRNDFMNCOYQXBB-UHFFFAOYSA-N CCCC(C)=CS(O)(=O)=O
646 0 LUTFCKIZEJHZIF-UHFFFAOYSA-N FC[SiH](C#C)C1=CC=CC=C1
647 0 QNRYTNHAAHDNAG-UHFFFAOYSA-N OCC1=COC2=CC=CC=C2O1
648 0 SJSZAONEKYMARR-UHFFFAOYSA-N CC1(C)SC(=O)C1(C)O
649 0 LSBJVVGCRNZMTI-UHFFFAOYSA-N FC(F)(F)C=C1CCCC1=O
650 0 UHBLLWNPSHZCFV-UHFFFAOYSA-N CC(=S)C(C)(C)C(O)=O
651 0 URXNZAYBLPAYGZ-UHFFFAOYSA-N CC(=O)SCCOC=C
652 0 MKZLLATWWNKKSW-UHFFFAOYSA-N CC1=C([N+]#N)C(C)=NO1
653 0 AVIXSAXDDXBROX-UHFFFAOYSA-N ONC(=O)C=CC(=O)NO
654 0 TZGAAOKJYMZUNV-UHFFFAOYSA-N CC(C=C)([N+]([O-])=O)[N+]([O-])=O
655 0 NHOKUDODDWSIAJ-UHFFFAOYSA-N OC1NC(=O)NC(=O)C1O
656 0 SKUUVEGAYQHCQE-UHFFFAOYSA-N OC1=C2CCC(=O)C2=C(O)C=C1
657 0 ZFKWOWPFPXKRDV-UHFFFAOYSA-N CC1=CC2OC2(C)C1=O
658 0 WICHYTQYSBNZQN-UHFFFAOYSA-N COC(CCSC)C(O)=O
659 0 HJFXJGITUHYUBY-UHFFFAOYSA-N C1OC1C1OC2=CC=CC=C2O1
660 0 ABZAPMHFRPHENS-UHFFFAOYSA-N CC=CS(=O)(=O)OC(C)C
661 0 AXMVYSVVTMKQSL-UPHRSURJSA-N Oc1ccc(C=C/C=O)cc1O
662 0 PYVNMBGWXYJCCL-UHFFFAOYSA-N O=C1OCCOC2=CC=CC=C12
663 0 XADGZBXFWQHBDB-UHFFFAOYSA-N CCC1=CC=C(O1)C=O
664 0 MUBYTRYBVWQAKF-UHFFFAOYSA-N CC1(O)C=CC(=O)C=C1
665 0 RAFHCDUOTRMLLS-UHFFFAOYSA-N COC(=O)C(=C)CCS
666 0 RRMZTAWQQFJQHL-UHFFFAOYSA-N O=CCc1ccc2OCOc2c1
667 0 QRZYXVBRFVVVGA-UHFFFAOYSA-N OC(CC(=O)C#C)C=C
668 0 RCOGUENHMUNEPT-UHFFFAOYSA-N CN1C(=O)OC(=O)C1=O
669 0 KKCUPAQRGUGUDD-UHFFFAOYSA-N CSC(=CCl)C(C)(C)C
670 0 QPBVIASOCZLEGZ-UHFFFAOYSA-N COC(=O)C(CF)C(=O)OC
671 0 HCZNDDDSXXMRST-NKWVEPMBSA-N CC(O)C(O)C#CC#C
672 0 YMWSYKIRRYFOBE-UHFFFAOYSA-N [H]C12CC([H])(C=C1)C(F)(F)C2(O)F
673 0 LAIIYRQVJVODPJ-ZETCQYMHSA-N OC1(CC(=O)C=C1)C=C
674 0 JEXUPZYLNHZRPS-UHFFFAOYSA-N CC1=C(C=CC(=C1)[N+]#N)[N+]([O-])=O
675 0 CIBLEQXSCPOVEW-UHFFFAOYSA-N OC(=O)C1=NOC(=O)C1
676 0 BTODPCCUJFGIMS-UHFFFAOYSA-N CC1=CC=C(C=C1[N+]#N)[N+]([O-])=O
677 0 OIIJJGAFRGJQSQ-UHFFFAOYSA-N COC1OC(=O)C2=CC=CC=C12
678 0 NXTNWTAZYOVOGN-UHFFFAOYSA-N CC1(O)OC(=O)C2=CC=CC=C12
679 0 YKFWDZLRGQBJOF-UHFFFAOYSA-N CCN(CC)NC(S)=S
680 0 UPMGUZUMWYWMKI-UHFFFAOYSA-N CC(O)C(F)(F)C(F)F
681 0 LTURIPNWWNHWAO-QHHAFSJGSA-N Oc1cccc(OC=CC=O)c1
682 0 GEKLVYHRWIIUSV-IUCAKERBSA-N OCC(O)C(O)C#CC#CC#C
683 0 RDYOJLSSRLZEKM-UHFFFAOYSA-N OC(=O)C1COCN1N=O
684 0 SIHYQEYAJMDKQH-UHFFFAOYSA-N COC1=CC=CC(=C1)C(=O)C=O
685 0 NJQJZRIBPVDBOR-VIFPVBQESA-N OC1CC(=O)C=C1C#CC#C
686 0 NIUHGYUFFPSEOW-UHFFFAOYSA-N OC1=CC=C(OC(=O)C=C)C=C1
687 0 UXPPWWDDJJMMKE-UHFFFAOYSA-N CC12OOC1OC1=CC=CC=C21
688 0 ZMBHPXKKYAHSOP-UHFFFAOYSA-N CSCCCNC(=S)N
689 0 IIUXKFHSJIUAFU-UHFFFAOYSA-N OCC1OC1C#CC#CC#C
690 0 WISUILQECWFZCN-UHFFFAOYSA-N C(SCC1CO1)C1CO1
691 0 MYDGSIFTILDPNL-UHFFFAOYSA-N CS(=O)(=O)CC1CCCO1
692 0 GVUMZPWBUAGJBP-UHFFFAOYSA-N CC(=O)OC1=CC=CC(C=O)=C1
693 0 YXAHHYHNIJIRDA-UHFFFAOYSA-N CC(=O)C1=CC=CC(=O)C(=C1)O
694 0 RVFBNLMXCXFOET-UHFFFAOYSA-N O=C1CC2CC1CC2=O
695 0 OJBGGLLCYJYHPG-UHFFFAOYSA-N CC[Si](F)(F)CC
696 0 CWKXDPPQCVWXAG-UHFFFAOYSA-N O=CC1=CC2=C(OCCO2)C=C1
697 0 RYIGSDDWQGKRMF-UHFFFAOYSA-N COc1ccc(C=O)cc1C=O
698 0 BTODPCCUJFGIMS-UHFFFAOYSA-N CC1=CC=C(C=C1[N+]#N)[N+]([O-])=O
699 0 PDNFAKPDBGFCHJ-UHFFFAOYSA-N NCCCCN=C(S)S
700 0 IIUXKFHSJIUAFU-IUCAKERBSA-N OCC1OC1C#CC#CC#C
701 0 FNYDIAAMUCQQDE-UHFFFAOYSA-N Cc1ccc(O)cc1O
702 0 FVUJSTXTWYDIDX-UHFFFAOYSA-N O=C1CCC(=O)C2CC12
703 0 DTKVZNFHNGLJBS-UHFFFAOYSA-N O=C1C2CCC(C2)C1=O
704 0 GZBCRFJWTLYNCJ-UHFFFAOYSA-N CC(O)(C(F)F)C(F)F
705 0 TVBNTFVSONEKOU-UHFFFAOYSA-N O=CC1COC2=CC=CC=C2O1
706 0 BTODPCCUJFGIMS-UHFFFAOYSA-N CC1=CC=C(C=C1[N+]#N)[N+]([O-])=O
707 0 OAZDQIRBVZYONU-UHFFFAOYSA-N CC1=CC(=C(C=C1)[N+]#N)[N+]([O-])=O
708 0 AEVSSZHXGJAPIE-UHFFFAOYSA-N NC1=C(Cl)N=CC=N1
709 0 KJOJTPANXQIYQH-UHFFFAOYSA-N OC(=O)C1(CO1)C1=CC=CC=C1
710 0 XYRFGFRTVXZAIU-UHFFFAOYSA-N O=C1OCC2C=CCC12
711 0 HZCVONJWZPKKBI-UHFFFAOYSA-N CC1=C(F)C=C(F)C=C1F
712 0 AXMVYSVVTMKQSL-UHFFFAOYSA-N Oc1ccc(C=CC=O)cc1O
713 0 RCRHNSUOQUMQQV-UHFFFAOYSA-N CC(=O)OC1=CC=CC=CC1=O
714 0 KAGWLGUCGNNPFW-UHFFFAOYSA-N CSCCOC(=O)C=C
715 0 LAIIYRQVJVODPJ-SSDOTTSWSA-N OC1(CC(=O)C=C1)C=C
716 0 SPUBRZIAWLQYLH-UHFFFAOYSA-N CNCCN(C)C(S)=S
717 0 ISIBHDNEXXBQIY-UHFFFAOYSA-N OCCC(F)(F)C(F)F
