# Supplementary material for: Ion mobility collision cross-section atlas for known and unknown metabolite annotation in untargeted metabolomics
Source: Nat Commun. 2020 Aug 28;11:4334. doi: 10.1038/s41467-020-18171-8 (PMC7455731; doi:10.1038/s41467-020-18171-8)
Supplement: Supplementary file 8 — Supplementary Data 5 [file 41467_2020_18171_MOESM8_ESM.zip › 01_positive_mode/L0803/cfmid_pred_spec.msp]

Name: +ve in-silico MS/MS by CFM-ID for NGHMDNPXVRFFGS-IUYQGCFVSA-N
ID: NGHMDNPXVRFFGS-IUYQGCFVSA-N
Comment: Energy0
Num peaks: 13
59.01275576 2.888048096
85.02840582 3.251809363
87.04405588 2.350038981
96.96852159 2.958980659
98.98417166 3.929912462
101.0233204 2.097063806
103.0389705 9.606567898
110.9841717 4.597886924
140.9947363 2.077318808
164.9947363 4.150127999
171.005301 1.97412154
183.005301 16.95981206
201.0158657 24.72157861

Name: +ve in-silico MS/MS by CFM-ID for NGHMDNPXVRFFGS-IUYQGCFVSA-N
ID: NGHMDNPXVRFFGS-IUYQGCFVSA-N
Comment: Energy1
Num peaks: 17
41.00219107 3.000187705
43.01784114 2.977348035
59.01275576 8.563374858
61.02840582 5.375896905
83.01275576 2.245793362
85.02840582 7.549050148
87.04405588 2.978590026
96.96852159 6.806127598
98.98417166 9.849388334
101.0233204 2.187110171
103.0389705 9.083142822
124.9998217 1.694007011
140.9947363 5.05103272
143.0103864 2.542843941
164.9947363 3.373272828
183.005301 4.763585385
201.0158657 3.492222246

Name: +ve in-silico MS/MS by CFM-ID for NGHMDNPXVRFFGS-IUYQGCFVSA-N
ID: NGHMDNPXVRFFGS-IUYQGCFVSA-N
Comment: Energy2
Num peaks: 16
15.02292652 4.752403437
29.00219107 2.543619811
31.01784114 2.561797733
41.00219107 3.227703657
43.01784114 4.99999972
45.0334912 5.020608898
59.01275576 5.859754598
61.02840582 2.902060248
73.02840582 4.340649796
83.01275576 3.518815852
85.02840582 13.71545693
87.04405588 7.082916438
96.96852159 6.533739601
98.98417166 3.47693974
103.0389705 3.762569223
110.9841717 6.596901353

Name: +ve in-silico MS/MS by CFM-ID for NGHMDNPXVRFFGS-QWWZWVQMSA-N
ID: NGHMDNPXVRFFGS-QWWZWVQMSA-N
Comment: Energy0
Num peaks: 13
59.01275576 2.888048096
85.02840582 3.251809363
87.04405588 2.350038981
96.96852159 2.958980659
98.98417166 3.929912462
101.0233204 2.097063806
103.0389705 9.606567898
110.9841717 4.597886924
140.9947363 2.077318808
164.9947363 4.150127999
171.005301 1.97412154
183.005301 16.95981206
201.0158657 24.72157861

Name: +ve in-silico MS/MS by CFM-ID for NGHMDNPXVRFFGS-QWWZWVQMSA-N
ID: NGHMDNPXVRFFGS-QWWZWVQMSA-N
Comment: Energy1
Num peaks: 17
41.00219107 3.000187705
43.01784114 2.977348035
59.01275576 8.563374858
61.02840582 5.375896905
83.01275576 2.245793362
85.02840582 7.549050148
87.04405588 2.978590026
96.96852159 6.806127598
98.98417166 9.849388334
101.0233204 2.187110171
103.0389705 9.083142822
124.9998217 1.694007011
140.9947363 5.05103272
143.0103864 2.542843941
164.9947363 3.373272828
183.005301 4.763585385
201.0158657 3.492222246

Name: +ve in-silico MS/MS by CFM-ID for NGHMDNPXVRFFGS-QWWZWVQMSA-N
ID: NGHMDNPXVRFFGS-QWWZWVQMSA-N
Comment: Energy2
Num peaks: 16
15.02292652 4.752403437
29.00219107 2.543619811
31.01784114 2.561797733
41.00219107 3.227703657
43.01784114 4.99999972
45.0334912 5.020608898
59.01275576 5.859754598
61.02840582 2.902060248
73.02840582 4.340649796
83.01275576 3.518815852
85.02840582 13.71545693
87.04405588 7.082916438
96.96852159 6.533739601
98.98417166 3.47693974
103.0389705 3.762569223
110.9841717 6.596901353

Name: +ve in-silico MS/MS by CFM-ID for TZCZUVPSFJZERP-VKHMYHEASA-N
ID: TZCZUVPSFJZERP-VKHMYHEASA-N
Comment: Energy0
Num peaks: 10
61.02840582 2.773787518
85.02840582 3.106767657
87.04405588 2.053771438
96.96852159 4.981454214
98.98417166 12.38079858
101.0233204 2.628570661
103.0389705 8.959122604
164.9947363 4.676146039
183.005301 14.65739486
201.0158657 23.9520213

Name: +ve in-silico MS/MS by CFM-ID for TZCZUVPSFJZERP-VKHMYHEASA-N
ID: TZCZUVPSFJZERP-VKHMYHEASA-N
Comment: Energy1
Num peaks: 16
43.01784114 4.138528049
45.0334912 2.647592626
61.02840582 10.86979004
63.04405588 4.845754431
85.02840582 6.187331992
87.04405588 2.431010405
89.02332044 2.240616406
98.98417166 3.691963505
103.0389705 4.945440897
110.9841717 2.80820173
122.9841717 2.455076437
138.9790863 7.721940869
140.9947363 4.081002861
164.9947363 7.914425935
183.005301 8.873039808
201.0158657 4.711804926

Name: +ve in-silico MS/MS by CFM-ID for TZCZUVPSFJZERP-VKHMYHEASA-N
ID: TZCZUVPSFJZERP-VKHMYHEASA-N
Comment: Energy2
Num peaks: 16
15.02292652 6.591009838
31.01784114 3.604550522
41.00219107 2.58112756
43.01784114 7.082118683
45.0334912 2.961685601
61.02840582 3.894866454
71.01275576 2.226059963
73.02840582 3.327015352
80.97360697 3.299788444
83.01275576 2.400682301
85.02840582 7.882718957
87.04405588 8.489409982
96.96852159 11.074625
98.98417166 9.532464462
103.0389705 2.334816622
110.9841717 4.190596689

Name: +ve in-silico MS/MS by CFM-ID for WUVPHPUDYOVMOE-SCSAIBSYSA-N
ID: WUVPHPUDYOVMOE-SCSAIBSYSA-N
Comment: Energy0
Num peaks: 12
59.01275576 3.032366983
85.02840582 3.257692383
87.04405588 2.306882324
96.96852159 2.986525063
98.98417166 3.937329297
101.0233204 2.19907627
103.0389705 9.819268193
110.9841717 4.667056175
140.9947363 2.106546822
164.9947363 4.501734906
183.005301 16.46125894
201.0158657 25.1662779

Name: +ve in-silico MS/MS by CFM-ID for WUVPHPUDYOVMOE-SCSAIBSYSA-N
ID: WUVPHPUDYOVMOE-SCSAIBSYSA-N
Comment: Energy1
Num peaks: 16
43.01784114 3.335120305
45.0334912 2.084392327
59.01275576 8.294874131
61.02840582 5.134645603
71.01275576 2.055849149
85.02840582 8.521168419
87.04405588 3.219256035
96.96852159 6.73616197
98.98417166 9.662620078
101.0233204 2.113347709
103.0389705 8.08218422
140.9947363 4.951629457
143.0103864 2.453160067
164.9947363 4.654975296
183.005301 5.569676044
201.0158657 3.31114472

Name: +ve in-silico MS/MS by CFM-ID for WUVPHPUDYOVMOE-SCSAIBSYSA-N
ID: WUVPHPUDYOVMOE-SCSAIBSYSA-N
Comment: Energy2
Num peaks: 16
15.02292652 4.77460979
31.01784114 3.693391698
41.00219107 3.115497889
43.01784114 4.983018347
45.0334912 5.124882214
59.01275576 6.017778621
61.02840582 2.802733565
71.01275576 4.125814669
73.02840582 3.024250476
83.01275576 2.951886512
85.02840582 13.53886014
87.04405588 7.214548022
96.96852159 6.588812459
98.98417166 3.473122066
103.0389705 3.800726907
110.9841717 6.803861756

Name: +ve in-silico MS/MS by CFM-ID for WEJLTUKIYDTEKT-BXTBVDPRSA-N
ID: WEJLTUKIYDTEKT-BXTBVDPRSA-N
Comment: Energy0
Num peaks: 6
158.974656 2.847285683
162.9695706 4.226986985
176.9852207 6.076618584
186.9695706 15.32805346
204.9801353 30.63834198
222.9907 24.51562659

Name: +ve in-silico MS/MS by CFM-ID for WEJLTUKIYDTEKT-BXTBVDPRSA-N
ID: WEJLTUKIYDTEKT-BXTBVDPRSA-N
Comment: Energy1
Num peaks: 17
68.99710569 4.238180597
83.01275576 5.817484406
95.01275576 4.67352192
118.9797414 2.124474515
123.0076704 3.096325372
125.0233204 2.584391382
141.0182351 4.419025647
144.9590059 4.336946431
148.9539206 3.48165818
150.9695706 3.061953667
158.974656 5.085999208
160.9903061 2.433276969
162.9695706 7.6806442
176.9852207 8.936662945
186.9695706 5.267172915
204.9801353 9.857323421
222.9907 4.169182553

Name: +ve in-silico MS/MS by CFM-ID for WEJLTUKIYDTEKT-BXTBVDPRSA-N
ID: WEJLTUKIYDTEKT-BXTBVDPRSA-N
Comment: Energy2
Num peaks: 11
68.99710569 4.972215264
71.01275576 3.183460343
83.01275576 5.515277506
92.99710569 2.623887006
95.01275576 35.8089609
97.02840582 11.54878667
118.9797414 2.354684061
123.0076704 2.606956616
125.0233204 3.072180681
130.9797414 5.983815673
141.0182351 2.454172648

Name: +ve in-silico MS/MS by CFM-ID for WEEOYKXHMIPYQX-UHFFFAOYSA-N
ID: WEEOYKXHMIPYQX-UHFFFAOYSA-N
Comment: Energy0
Num peaks: 8
132.9953914 3.6660664
158.974656 13.47597279
160.9903061 6.185540647
174.9695706 10.51685981
176.9852207 21.68041936
179.0008707 14.02706886
204.9801353 4.90368988
222.9907 6.776921816

Name: +ve in-silico MS/MS by CFM-ID for WEEOYKXHMIPYQX-UHFFFAOYSA-N
ID: WEEOYKXHMIPYQX-UHFFFAOYSA-N
Comment: Energy1
Num peaks: 17
95.01275576 4.416477516
97.02840582 3.323882318
132.9953914 7.029338441
141.0182351 2.332371182
148.9539206 2.286287544
150.9695706 2.5194844
156.9590059 2.862475761
158.974656 2.929793943
160.9903061 4.017676926
162.9695706 2.88451934
174.9695706 4.10740726
176.9852207 12.47665414
179.0008707 7.995392141
186.9695706 3.575795035
194.9957854 2.32991302
204.9801353 9.429904759
222.9907 7.292675378

Name: +ve in-silico MS/MS by CFM-ID for WEEOYKXHMIPYQX-UHFFFAOYSA-N
ID: WEEOYKXHMIPYQX-UHFFFAOYSA-N
Comment: Energy2
Num peaks: 15
59.01275576 5.524939843
68.99710569 1.665996382
71.01275576 3.070569692
92.99710569 7.595593114
95.01275576 7.657379138
97.02840582 15.17251421
99.04405588 3.719896564
106.9797414 3.428081525
130.9797414 5.721136943
132.9953914 15.31906679
135.0110415 2.001499518
150.9695706 1.739181056
156.9590059 3.721790586
158.974656 1.644365706
174.9695706 2.251138556

Name: +ve in-silico MS/MS by CFM-ID for BZKPWHYZMXOIDC-UHFFFAOYSA-N
ID: BZKPWHYZMXOIDC-UHFFFAOYSA-N
Comment: Energy0
Num peaks: 7
104.9753247 6.667295084
117.0117102 10.934451
138.9630458 8.618978216
152.9786958 3.026732497
180.9848438 14.46920724
194.9892605 19.77773173
222.9954085 17.99861197

Name: +ve in-silico MS/MS by CFM-ID for BZKPWHYZMXOIDC-UHFFFAOYSA-N
ID: BZKPWHYZMXOIDC-UHFFFAOYSA-N
Comment: Energy1
Num peaks: 7
59.99024648 9.96045291
87.99639448 9.109838065
102.0008112 6.397771931
142.0069592 3.545243554
162.9742791 5.076304743
163.9582947 21.77502371
180.9848438 27.55850989

Name: +ve in-silico MS/MS by CFM-ID for BZKPWHYZMXOIDC-UHFFFAOYSA-N
ID: BZKPWHYZMXOIDC-UHFFFAOYSA-N
Comment: Energy2
Num peaks: 11
15.02292652 3.762026202
41.00219107 10.9210254
43.01784114 3.304260484
59.99024648 3.960450038
83.02398914 4.625707604
87.99639448 6.705955884
99.00114552 7.131080208
99.9851611 4.613567466
104.9753247 11.23810938
117.0117102 10.6684793
138.9630458 13.60076249

Name: +ve in-silico MS/MS by CFM-ID for DFEYYRMXOJXZRJ-UHFFFAOYSA-N
ID: DFEYYRMXOJXZRJ-UHFFFAOYSA-N
Comment: Energy0
Num peaks: 6
71.01031114 1.339573148
133.0071176 1.513602359
150.9976958 57.6219929
153.0133458 7.72254852
181.0082605 5.003750632
201.0144887 22.42069957

Name: +ve in-silico MS/MS by CFM-ID for DFEYYRMXOJXZRJ-UHFFFAOYSA-N
ID: DFEYYRMXOJXZRJ-UHFFFAOYSA-N
Comment: Energy1
Num peaks: 6
33.0135047 3.770978668
49.00841932 1.407606035
150.9976958 17.21291662
166.9926104 1.814057373
181.0082605 11.40354504
201.0144887 58.5390449

Name: +ve in-silico MS/MS by CFM-ID for DFEYYRMXOJXZRJ-UHFFFAOYSA-N
ID: DFEYYRMXOJXZRJ-UHFFFAOYSA-N
Comment: Energy2
Num peaks: 6
68.99466108 10.70168881
83.01031114 9.749527824
130.9914675 14.40635912
133.0071176 7.077724081
150.9976958 45.30835128
153.0133458 5.238049315

Name: +ve in-silico MS/MS by CFM-ID for TZCZUVPSFJZERP-GSVOUGTGSA-N
ID: TZCZUVPSFJZERP-GSVOUGTGSA-N
Comment: Energy0
Num peaks: 10
61.02840582 2.773787518
85.02840582 3.106767657
87.04405588 2.053771438
96.96852159 4.981454214
98.98417166 12.38079858
101.0233204 2.628570661
103.0389705 8.959122604
164.9947363 4.676146039
183.005301 14.65739486
201.0158657 23.9520213

Name: +ve in-silico MS/MS by CFM-ID for TZCZUVPSFJZERP-GSVOUGTGSA-N
ID: TZCZUVPSFJZERP-GSVOUGTGSA-N
Comment: Energy1
Num peaks: 16
43.01784114 4.138528049
45.0334912 2.647592626
61.02840582 10.86979004
63.04405588 4.845754431
85.02840582 6.187331992
87.04405588 2.431010405
89.02332044 2.240616406
98.98417166 3.691963505
103.0389705 4.945440897
110.9841717 2.80820173
122.9841717 2.455076437
138.9790863 7.721940869
140.9947363 4.081002861
164.9947363 7.914425935
183.005301 8.873039808
201.0158657 4.711804926

Name: +ve in-silico MS/MS by CFM-ID for TZCZUVPSFJZERP-GSVOUGTGSA-N
ID: TZCZUVPSFJZERP-GSVOUGTGSA-N
Comment: Energy2
Num peaks: 16
15.02292652 6.591009838
31.01784114 3.604550522
41.00219107 2.58112756
43.01784114 7.082118683
45.0334912 2.961685601
61.02840582 3.894866454
71.01275576 2.226059963
73.02840582 3.327015352
80.97360697 3.299788444
83.01275576 2.400682301
85.02840582 7.882718957
87.04405588 8.489409982
96.96852159 11.074625
98.98417166 9.532464462
103.0389705 2.334816622
110.9841717 4.190596689

Name: +ve in-silico MS/MS by CFM-ID for WUVPHPUDYOVMOE-BYPYZUCNSA-N
ID: WUVPHPUDYOVMOE-BYPYZUCNSA-N
Comment: Energy0
Num peaks: 12
59.01275576 3.032366983
85.02840582 3.257692383
87.04405588 2.306882324
96.96852159 2.986525063
98.98417166 3.937329297
101.0233204 2.19907627
103.0389705 9.819268193
110.9841717 4.667056175
140.9947363 2.106546822
164.9947363 4.501734906
183.005301 16.46125894
201.0158657 25.1662779

Name: +ve in-silico MS/MS by CFM-ID for WUVPHPUDYOVMOE-BYPYZUCNSA-N
ID: WUVPHPUDYOVMOE-BYPYZUCNSA-N
Comment: Energy1
Num peaks: 16
43.01784114 3.335120305
45.0334912 2.084392327
59.01275576 8.294874131
61.02840582 5.134645603
71.01275576 2.055849149
85.02840582 8.521168419
87.04405588 3.219256035
96.96852159 6.73616197
98.98417166 9.662620078
101.0233204 2.113347709
103.0389705 8.08218422
140.9947363 4.951629457
143.0103864 2.453160067
164.9947363 4.654975296
183.005301 5.569676044
201.0158657 3.31114472

Name: +ve in-silico MS/MS by CFM-ID for WUVPHPUDYOVMOE-BYPYZUCNSA-N
ID: WUVPHPUDYOVMOE-BYPYZUCNSA-N
Comment: Energy2
Num peaks: 16
15.02292652 4.77460979
31.01784114 3.693391698
41.00219107 3.115497889
43.01784114 4.983018347
45.0334912 5.124882214
59.01275576 6.017778621
61.02840582 2.802733565
71.01275576 4.125814669
73.02840582 3.024250476
83.01275576 2.951886512
85.02840582 13.53886014
87.04405588 7.214548022
96.96852159 6.588812459
98.98417166 3.473122066
103.0389705 3.800726907
110.9841717 6.803861756

Name: +ve in-silico MS/MS by CFM-ID for VDCDWNDTNSWDFJ-UHFFFAOYSA-N
ID: VDCDWNDTNSWDFJ-UHFFFAOYSA-N
Comment: Energy0
Num peaks: 6
19.01784114 0.7502942441
154.013484 6.873421932
159.0036476 0.342568105
173.0192977 0.3640598263
183.0036476 4.681033758
201.0142123 86.04158033

Name: +ve in-silico MS/MS by CFM-ID for VDCDWNDTNSWDFJ-UHFFFAOYSA-N
ID: VDCDWNDTNSWDFJ-UHFFFAOYSA-N
Comment: Energy1
Num peaks: 6
19.01784114 0.4677439738
124.0029193 0.6086046343
126.0185694 2.018056416
154.013484 19.14919595
183.0036476 55.43372954
201.0142123 20.19521367

Name: +ve in-silico MS/MS by CFM-ID for VDCDWNDTNSWDFJ-UHFFFAOYSA-N
ID: VDCDWNDTNSWDFJ-UHFFFAOYSA-N
Comment: Energy2
Num peaks: 12
72.00800472 11.13555005
96.00800472 4.615611699
98.02365479 4.062917251
112.0029193 3.5731277
126.0185694 6.620991489
127.0138184 29.35841495
140.9930829 3.291997594
145.0243831 6.285803492
154.013484 3.650910686
159.0036476 3.688332247
183.0036476 3.689978524
201.0142123 2.591961513

Name: +ve in-silico MS/MS by CFM-ID for XKPATGVLZNTREL-BQBZGAKWSA-N
ID: XKPATGVLZNTREL-BQBZGAKWSA-N
Comment: Energy0
Num peaks: 6
153.0294684 1.809118653
194.9955815 14.66996173
205.0243831 0.8535695289
213.0061462 1.817010123
222.9904961 28.7128716
241.0010608 48.17125354

Name: +ve in-silico MS/MS by CFM-ID for XKPATGVLZNTREL-BQBZGAKWSA-N
ID: XKPATGVLZNTREL-BQBZGAKWSA-N
Comment: Energy1
Num peaks: 10
107.0239891 2.953741798
125.0345538 2.273629464
151.0138184 3.857839882
167.9846824 6.825264828
170.0003325 6.740494777
194.9955815 22.30646952
197.0112315 2.910985271
213.0061462 2.445009393
222.9904961 15.08231803
241.0010608 14.68716547

Name: +ve in-silico MS/MS by CFM-ID for XKPATGVLZNTREL-BQBZGAKWSA-N
ID: XKPATGVLZNTREL-BQBZGAKWSA-N
Comment: Energy2
Num peaks: 27
25.00727645 1.158732398
42.03382555 4.320408621
53.00219107 1.624919996
53.01342445 1.203279066
58.9683041 2.768427488
60.98395416 8.674546493
62.99960423 1.404330455
68.99710569 1.509457302
71.01275576 1.137239331
81.00833907 1.962956283
86.02365479 2.058535083
88.97886878 1.550760442
96.00800472 1.90881278
98.02365479 3.185582662
107.0239891 9.743353596
113.9741178 1.059772491
114.9945188 1.639852006
125.0345538 2.828365718
126.0185694 1.777287808
135.0189038 2.716315342
142.9894335 2.110058011
151.0138184 3.203726196
153.0294684 4.397521837
167.0006668 7.258591009
194.9955815 5.946108777
210.9904961 1.074961004
213.0061462 1.821623483

Name: +ve in-silico MS/MS by CFM-ID for LQUQQURPHSOMIQ-UHFFFAOYSA-N
ID: LQUQQURPHSOMIQ-UHFFFAOYSA-N
Comment: Energy0
Num peaks: 15
69.0334912 2.275691479
96.96852159 3.442975227
97.02840582 3.020476402
98.98417166 12.84684366
115.0389705 4.264129278
125.0233204 3.37553582
127.0389705 1.507377222
141.0182351 2.752468744
143.0338851 7.832123788
176.9947363 2.882037867
179.0103864 1.391955073
195.005301 3.569299997
204.989651 8.669199678
223.0002156 13.80009872
241.0107803 9.549229385

Name: +ve in-silico MS/MS by CFM-ID for LQUQQURPHSOMIQ-UHFFFAOYSA-N
ID: LQUQQURPHSOMIQ-UHFFFAOYSA-N
Comment: Energy1
Num peaks: 23
41.03857658 2.379970281
53.00219107 1.670014224
55.01784114 2.408039486
67.01784114 1.687570286
69.0334912 5.773732222
71.04914126 2.207341164
96.96852159 2.089289694
97.02840582 7.386349494
98.98417166 11.9096277
99.04405588 2.402011761
101.0233204 1.311718247
115.0389705 4.369388413
125.0233204 7.655942062
127.0389705 3.340801111
143.0338851 6.687636865
148.9998217 1.139042276
167.0103864 1.844531176
176.9947363 1.78985555
179.0103864 1.716514992
195.005301 2.080410447
204.989651 3.44860408
223.0002156 4.272475197
241.0107803 1.373635809

Name: +ve in-silico MS/MS by CFM-ID for LQUQQURPHSOMIQ-UHFFFAOYSA-N
ID: LQUQQURPHSOMIQ-UHFFFAOYSA-N
Comment: Energy2
Num peaks: 16
25.00727645 1.400132343
27.02292652 2.10313315
39.02292652 8.256332708
41.03857658 22.56572888
43.05422664 8.622500599
55.01784114 3.134879935
67.01784114 1.655627467
69.0334912 10.81809572
71.04914126 2.460798349
72.99202031 2.419279854
85.02840582 1.53904093
96.96852159 5.732739546
97.02840582 2.303140379
98.98417166 4.32133392
99.04405588 1.31529017
115.0389705 1.370611205

Name: +ve in-silico MS/MS by CFM-ID for FDKWUEIKGVFXTI-UHFFFAOYSA-N
ID: FDKWUEIKGVFXTI-UHFFFAOYSA-N
Comment: Energy0
Num peaks: 12
73.02840582 2.21199318
89.02332044 2.340161776
96.96852159 3.254458371
98.98417166 4.087294335
101.0233204 2.808378975
103.0389705 11.92045985
105.0546206 2.045425562
110.9841717 4.457306289
140.9947363 2.82293104
168.989651 9.100057201
183.005301 7.515467206
201.0158657 29.30819585

Name: +ve in-silico MS/MS by CFM-ID for FDKWUEIKGVFXTI-UHFFFAOYSA-N
ID: FDKWUEIKGVFXTI-UHFFFAOYSA-N
Comment: Energy1
Num peaks: 15
43.01784114 3.227570257
73.02840582 5.521495412
80.97360697 1.989238105
83.01275576 2.854306139
85.02840582 4.590041138
87.04405588 4.090382305
96.96852159 8.387408575
98.98417166 11.26480942
101.0233204 3.439139097
103.0389705 15.61782599
110.9841717 1.964420579
140.9947363 1.999801129
168.989651 3.894469624
183.005301 5.860111635
201.0158657 6.340726041

Name: +ve in-silico MS/MS by CFM-ID for FDKWUEIKGVFXTI-UHFFFAOYSA-N
ID: FDKWUEIKGVFXTI-UHFFFAOYSA-N
Comment: Energy2
Num peaks: 16
15.02292652 3.805375007
29.00219107 2.177360884
41.00219107 3.882358772
43.01784114 21.92366225
45.0334912 5.034749269
59.01275576 3.285021616
61.02840582 1.742413891
71.01275576 2.413173561
73.02840582 6.879123512
80.97360697 1.726955906
85.02840582 3.246772512
87.04405588 4.902842657
96.96852159 7.52348827
98.98417166 3.523991738
103.0389705 4.519370233
110.9841717 4.770078319

Name: +ve in-silico MS/MS by CFM-ID for PBDAGFOGZHUMGC-UHFFFAOYSA-N
ID: PBDAGFOGZHUMGC-UHFFFAOYSA-N
Comment: Energy0
Num peaks: 10
85.02840582 2.681648617
96.96852159 3.426163206
98.98417166 4.618978832
101.0233204 3.318487403
103.0389705 11.86819235
105.0546206 2.373024517
164.9947363 3.006659567
168.989651 2.273705701
183.005301 15.8392972
201.0158657 32.70836097

Name: +ve in-silico MS/MS by CFM-ID for PBDAGFOGZHUMGC-UHFFFAOYSA-N
ID: PBDAGFOGZHUMGC-UHFFFAOYSA-N
Comment: Energy1
Num peaks: 15
57.0334912 2.600589146
71.01275576 2.254407397
73.02840582 6.670091953
75.04405588 1.959689639
80.97360697 2.007368168
85.02840582 5.761265591
87.04405588 3.005856203
96.96852159 8.256266979
98.98417166 12.13448589
101.0233204 3.999532209
103.0389705 13.16282873
155.0103864 4.242723793
168.989651 2.229099474
183.005301 7.018683651
201.0158657 5.87049251

Name: +ve in-silico MS/MS by CFM-ID for PBDAGFOGZHUMGC-UHFFFAOYSA-N
ID: PBDAGFOGZHUMGC-UHFFFAOYSA-N
Comment: Energy2
Num peaks: 14
15.02292652 1.622687507
57.0334912 26.35314824
59.04914126 6.595395381
71.01275576 3.381346121
73.02840582 11.13519081
80.97360697 1.70255339
85.02840582 3.45669877
87.00767038 2.365660817
87.04405588 2.075782749
89.02332044 3.544881484
96.96852159 7.231227394
98.98417166 4.024884529
103.0389705 5.512521828
110.9841717 1.898433555

Name: +ve in-silico MS/MS by CFM-ID for LNTFVABYABZQII-UHFFFAOYSA-N
ID: LNTFVABYABZQII-UHFFFAOYSA-N
Comment: Energy0
Num peaks: 10
43.01784114 2.87058286
73.02840582 6.163606216
85.02840582 8.268385189
87.04405588 3.750067494
96.96852159 4.01279291
98.98417166 17.47281913
101.0233204 4.990117382
103.0389705 20.99272698
105.0546206 5.020861438
201.0158657 7.970552351

Name: +ve in-silico MS/MS by CFM-ID for LNTFVABYABZQII-UHFFFAOYSA-N
ID: LNTFVABYABZQII-UHFFFAOYSA-N
Comment: Energy1
Num peaks: 12
31.01784114 2.246616622
73.02840582 1.845806687
80.97360697 2.919205634
85.02840582 3.467852955
87.04405588 1.886255644
96.96852159 12.2297109
98.98417166 31.4589737
103.0389705 5.066303094
140.9947363 2.464924098
168.989651 3.938010989
183.005301 6.602058089
201.0158657 6.309858195

Name: +ve in-silico MS/MS by CFM-ID for LNTFVABYABZQII-UHFFFAOYSA-N
ID: LNTFVABYABZQII-UHFFFAOYSA-N
Comment: Energy2
Num peaks: 9
41.00219107 2.170949872
43.01784114 38.08107109
45.0334912 6.228795111
73.02840582 5.272896744
80.97360697 2.884242682
85.02840582 4.698871896
87.04405588 7.69990662
96.96852159 4.273034632
98.98417166 8.921295562

Name: +ve in-silico MS/MS by CFM-ID for RTNQWXBCPFRKOZ-UHFFFAOYSA-N
ID: RTNQWXBCPFRKOZ-UHFFFAOYSA-N
Comment: Energy0
Num peaks: 10
57.0334912 3.973114868
85.02840582 10.68160758
87.04405588 4.292474608
96.96852159 3.994566891
98.98417166 17.598977
101.0233204 5.504281987
103.0389705 18.60921238
105.0546206 4.764191953
183.005301 3.85953213
201.0158657 7.850004083

Name: +ve in-silico MS/MS by CFM-ID for RTNQWXBCPFRKOZ-UHFFFAOYSA-N
ID: RTNQWXBCPFRKOZ-UHFFFAOYSA-N
Comment: Energy1
Num peaks: 13
45.0334912 4.169029847
47.04914126 1.488903242
57.0334912 4.016868652
59.04914126 2.013068111
73.02840582 1.722422387
80.97360697 2.940173852
96.96852159 10.56659344
98.98417166 27.54815243
103.0389705 3.720952609
139.0154718 1.537993511
155.0103864 10.29250424
183.005301 5.99052134
201.0158657 4.911751721

Name: +ve in-silico MS/MS by CFM-ID for RTNQWXBCPFRKOZ-UHFFFAOYSA-N
ID: RTNQWXBCPFRKOZ-UHFFFAOYSA-N
Comment: Energy2
Num peaks: 12
45.0334912 4.69050515
57.0334912 29.54935859
59.01275576 3.116679587
59.04914126 5.733830407
71.01275576 4.787044445
73.02840582 7.573523803
75.04405588 2.897799131
80.97360697 2.986753651
85.02840582 3.31799864
87.04405588 4.452997597
96.96852159 3.656864117
98.98417166 8.269340779

Name: +ve in-silico MS/MS by CFM-ID for QYLAASZAWQIMCR-UHFFFAOYSA-N
ID: QYLAASZAWQIMCR-UHFFFAOYSA-N
Comment: Energy0
Num peaks: 12
45.0334912 2.141384063
83.01275576 2.470341919
85.02840582 10.14672008
87.04405588 4.438158981
96.96852159 4.169850142
98.98417166 12.29488301
101.0233204 4.626007237
103.0389705 17.69948671
105.0546206 2.751599917
140.9947363 2.670957447
183.005301 6.754659876
201.0158657 11.81168517

Name: +ve in-silico MS/MS by CFM-ID for QYLAASZAWQIMCR-UHFFFAOYSA-N
ID: QYLAASZAWQIMCR-UHFFFAOYSA-N
Comment: Energy1
Num peaks: 13
41.00219107 3.661854745
43.01784114 5.839563541
45.0334912 3.395870033
59.01275576 14.95752236
61.02840582 12.41021678
85.02840582 2.019784314
96.96852159 4.208571848
98.98417166 9.779303852
122.9841717 1.964925097
140.9947363 5.251541013
164.9947363 5.975792188
183.005301 7.718479798
201.0158657 3.812188267

Name: +ve in-silico MS/MS by CFM-ID for QYLAASZAWQIMCR-UHFFFAOYSA-N
ID: QYLAASZAWQIMCR-UHFFFAOYSA-N
Comment: Energy2
Num peaks: 11
41.00219107 3.263958785
43.01784114 15.08742375
45.0334912 15.1986534
59.01275576 2.864676207
71.01275576 3.772257715
73.02840582 3.871930079
83.01275576 4.051177983
85.02840582 9.729438023
87.04405588 11.17614346
96.96852159 5.401880604
98.98417166 7.477111196

Name: +ve in-silico MS/MS by CFM-ID for FYXXRTUSOJEUOQ-UHFFFAOYSA-N
ID: FYXXRTUSOJEUOQ-UHFFFAOYSA-N
Comment: Energy0
Num peaks: 12
79.01784114 3.43619845
96.96852159 3.653740042
97.02840582 4.406584369
98.98417166 12.63417719
107.0127558 5.309630599
109.0284058 1.857467647
123.0076704 3.216856245
125.0233204 8.208328679
176.9947363 1.810592944
186.9790863 9.919205995
204.989651 15.58091225
223.0002156 10.61850543

Name: +ve in-silico MS/MS by CFM-ID for FYXXRTUSOJEUOQ-UHFFFAOYSA-N
ID: FYXXRTUSOJEUOQ-UHFFFAOYSA-N
Comment: Energy1
Num peaks: 18
39.02292652 3.089843426
51.02292652 3.974329827
65.00219107 2.140717668
67.01784114 2.580181027
77.00219107 1.663375399
79.01784114 8.179903448
81.0334912 2.971457859
83.01275576 4.070478893
96.96852159 2.15847562
97.02840582 6.786033847
98.98417166 10.96768804
107.0127558 8.411038584
109.0284058 3.177767852
125.0233204 9.539909494
162.9790863 1.746363802
176.9947363 2.422352494
186.9790863 2.537971541
204.989651 4.049718638

Name: +ve in-silico MS/MS by CFM-ID for FYXXRTUSOJEUOQ-UHFFFAOYSA-N
ID: FYXXRTUSOJEUOQ-UHFFFAOYSA-N
Comment: Energy2
Num peaks: 12
25.00727645 2.395894551
39.02292652 7.107808221
49.00727645 3.181152046
51.02292652 33.15401535
53.03857658 5.632238542
77.00219107 2.093349467
79.01784114 7.213899326
92.99710569 3.467221431
95.01275576 2.938437376
96.96852159 6.108049526
97.02840582 3.224826329
98.98417166 4.017124632

Name: +ve in-silico MS/MS by CFM-ID for VUGPCUXOQJMDKF-UHFFFAOYSA-N
ID: VUGPCUXOQJMDKF-UHFFFAOYSA-N
Comment: Energy0
Num peaks: 8
85.02840582 4.279341693
96.96852159 5.7248218
98.98417166 18.27821539
101.0233204 3.494341758
103.0389705 12.06649979
164.9947363 7.759916839
183.005301 19.87354546
201.0158657 10.08151113

Name: +ve in-silico MS/MS by CFM-ID for VUGPCUXOQJMDKF-UHFFFAOYSA-N
ID: VUGPCUXOQJMDKF-UHFFFAOYSA-N
Comment: Energy1
Num peaks: 11
43.01784114 6.97555503
55.01784114 6.289384012
73.02840582 10.34650714
85.02840582 8.129049624
87.04405588 2.848175821
96.96852159 2.860234228
98.98417166 12.56041581
103.0389705 7.385749496
164.9947363 10.2542744
183.005301 10.66325473
201.0158657 3.629992123

Name: +ve in-silico MS/MS by CFM-ID for VUGPCUXOQJMDKF-UHFFFAOYSA-N
ID: VUGPCUXOQJMDKF-UHFFFAOYSA-N
Comment: Energy2
Num peaks: 13
43.01784114 3.841656095
55.01784114 2.318344586
57.0334912 2.53580403
59.04914126 1.865962629
73.02840582 3.560172525
78.95795691 2.346079123
80.97360697 6.477936322
83.01275576 2.258728324
85.02840582 6.514161807
87.04405588 5.18584601
96.96852159 18.4372167
98.98417166 22.57973321
103.0389705 3.804864893

Name: +ve in-silico MS/MS by CFM-ID for MXSZXPYMTRBCQT-UHFFFAOYSA-N
ID: MXSZXPYMTRBCQT-UHFFFAOYSA-N
Comment: Energy0
Num peaks: 9
46.99499752 3.919725167
49.01064758 15.9233015
153.0133636 9.023022535
154.9748699 9.993647607
155.0290137 3.937920043
157.0446637 3.699101191
167.0290137 7.584411904
172.9854346 4.111876996
201.0167347 24.26940858

Name: +ve in-silico MS/MS by CFM-ID for MXSZXPYMTRBCQT-UHFFFAOYSA-N
ID: MXSZXPYMTRBCQT-UHFFFAOYSA-N
Comment: Energy1
Num peaks: 13
29.03857658 7.502931441
46.99499752 4.175015357
49.01064758 11.38041878
124.9820635 4.738699363
126.9977135 8.449628357
142.9384844 2.339636839
144.9541345 8.043504294
153.0133636 5.375376265
155.0290137 1.999849882
156.9541345 1.84596705
167.0290137 1.711437013
172.9854346 13.00407999
201.0167347 9.564539263

Name: +ve in-silico MS/MS by CFM-ID for MXSZXPYMTRBCQT-UHFFFAOYSA-N
ID: MXSZXPYMTRBCQT-UHFFFAOYSA-N
Comment: Energy2
Num peaks: 13
15.02292652 2.435109347
29.03857658 3.406563857
44.97934745 7.7608894
46.99499752 19.53079002
47.04914126 2.036367172
49.01064758 23.79638891
108.9871489 3.719702226
110.9486552 1.293901485
124.9820635 4.455008206
126.9977135 4.440469806
153.0133636 2.775830772
154.9748699 2.483231023
157.0446637 2.106804717

Name: +ve in-silico MS/MS by CFM-ID for SACFASUHQGNXOD-UHFFFAOYSA-N
ID: SACFASUHQGNXOD-UHFFFAOYSA-N
Comment: Energy0
Num peaks: 6
34.9683041 1.074886338
61.97920313 0.1729460092
65.03857658 0.1702045989
180.0323013 0.5128751665
224.9729279 0.1648427936
241.004228 97.25501432

Name: +ve in-silico MS/MS by CFM-ID for SACFASUHQGNXOD-UHFFFAOYSA-N
ID: SACFASUHQGNXOD-UHFFFAOYSA-N
Comment: Energy1
Num peaks: 6
61.97920313 0.9592586952
119.0603746 9.392093001
122.9511298 2.540843485
180.0323013 10.96622176
212.9729279 1.245545765
241.004228 69.5216704

Name: +ve in-silico MS/MS by CFM-ID for SACFASUHQGNXOD-UHFFFAOYSA-N
ID: SACFASUHQGNXOD-UHFFFAOYSA-N
Comment: Energy2
Num peaks: 10
26.00252542 4.995793849
34.9683041 4.401729703
61.97920313 14.91480802
63.02292652 3.849530264
65.03857658 5.341580818
67.05422664 4.826680508
86.9744521 6.559003844
119.0603746 9.285057622
122.9511298 19.85261508
180.0323013 6.151948753

Name: +ve in-silico MS/MS by CFM-ID for IQSNOBRLEUDOAF-UHFFFAOYSA-N
ID: IQSNOBRLEUDOAF-UHFFFAOYSA-N
Comment: Energy0
Num peaks: 6
141.0182351 2.403272833
190.9644852 1.407936764
192.9801353 1.103542605
194.9957854 2.405918706
204.9801353 4.038087932
222.9907 83.03215333

Name: +ve in-silico MS/MS by CFM-ID for IQSNOBRLEUDOAF-UHFFFAOYSA-N
ID: IQSNOBRLEUDOAF-UHFFFAOYSA-N
Comment: Energy1
Num peaks: 6
120.9590059 0.8900479033
141.0182351 13.74315498
143.0338851 5.482776261
194.9957854 0.7100107593
204.9801353 5.035039527
222.9907 67.54480853

Name: +ve in-silico MS/MS by CFM-ID for IQSNOBRLEUDOAF-UHFFFAOYSA-N
ID: IQSNOBRLEUDOAF-UHFFFAOYSA-N
Comment: Energy2
Num peaks: 13
41.00219107 5.704438146
43.01784114 3.746582564
68.99710569 1.891981276
71.01275576 2.254810211
76.96917669 5.780870227
85.02840582 4.267807617
94.97974138 35.26159886
120.9590059 7.781336918
122.974656 2.301116462
141.0182351 2.069879136
143.0338851 1.607124812
146.974656 3.57546983
148.9903061 3.936406712

Name: +ve in-silico MS/MS by CFM-ID for NGHMDNPXVRFFGS-UHFFFAOYSA-N
ID: NGHMDNPXVRFFGS-UHFFFAOYSA-N
Comment: Energy0
Num peaks: 13
59.01275576 2.890611069
85.02840582 3.252698094
87.04405588 2.349686826
96.96852159 2.95885597
98.98417166 3.930169627
101.0233204 2.097063806
103.0389705 9.606567898
110.9841717 4.597641675
140.9947363 2.077318808
164.9947363 4.14512292
171.005301 1.97412154
183.005301 16.95772005
201.0158657 24.72157861

Name: +ve in-silico MS/MS by CFM-ID for NGHMDNPXVRFFGS-UHFFFAOYSA-N
ID: NGHMDNPXVRFFGS-UHFFFAOYSA-N
Comment: Energy1
Num peaks: 17
41.00219107 2.999252149
43.01784114 2.977348035
59.01275576 8.590934932
61.02840582 5.344130902
83.01275576 2.245950083
85.02840582 7.548912453
87.04405588 2.977535827
96.96852159 6.805771753
98.98417166 9.849482038
101.0233204 2.187110171
103.0389705 9.083142822
124.9998217 1.69410795
140.9947363 5.05103272
143.0103864 2.542843941
164.9947363 3.368934038
183.005301 4.762013375
201.0158657 3.492222246

Name: +ve in-silico MS/MS by CFM-ID for NGHMDNPXVRFFGS-UHFFFAOYSA-N
ID: NGHMDNPXVRFFGS-UHFFFAOYSA-N
Comment: Energy2
Num peaks: 16
15.02292652 4.752403437
29.00219107 2.45204367
31.01784114 2.580095527
41.00219107 3.27233099
43.01784114 4.99999972
45.0334912 5.020608898
59.01275576 5.484394247
61.02840582 3.028027443
73.02840582 4.342862449
83.01275576 3.524788436
85.02840582 13.71551255
87.04405588 7.070681103
96.96852159 6.532159678
98.98417166 3.477618472
103.0389705 3.762569223
110.9841717 6.592348401

Name: +ve in-silico MS/MS by CFM-ID for TZCZUVPSFJZERP-UHFFFAOYSA-N
ID: TZCZUVPSFJZERP-UHFFFAOYSA-N
Comment: Energy0
Num peaks: 10
61.02840582 2.764220196
85.02840582 3.106767657
87.04405588 2.053771438
96.96852159 4.981454214
98.98417166 12.38079858
101.0233204 2.628570661
103.0389705 8.959122604
164.9947363 4.676146039
183.005301 14.65739486
201.0158657 23.9520213

Name: +ve in-silico MS/MS by CFM-ID for TZCZUVPSFJZERP-UHFFFAOYSA-N
ID: TZCZUVPSFJZERP-UHFFFAOYSA-N
Comment: Energy1
Num peaks: 16
43.01784114 4.65637111
45.0334912 2.531300823
61.02840582 10.33810946
63.04405588 4.962046234
71.01275576 2.185269284
85.02840582 6.187331992
87.04405588 2.431010405
98.98417166 3.691963505
103.0389705 4.945440897
110.9841717 2.80820173
122.9841717 2.455076437
138.9790863 7.721940869
140.9947363 4.081002861
164.9947363 7.914425935
183.005301 8.873039808
201.0158657 4.711804926

Name: +ve in-silico MS/MS by CFM-ID for TZCZUVPSFJZERP-UHFFFAOYSA-N
ID: TZCZUVPSFJZERP-UHFFFAOYSA-N
Comment: Energy2
Num peaks: 16
15.02292652 6.591009838
31.01784114 3.505739232
41.00219107 2.693406411
43.01784114 7.427514591
45.0334912 2.840005667
61.02840582 3.521870448
71.01275576 2.616975361
73.02840582 3.327015352
80.97360697 3.299788444
83.01275576 2.400682301
85.02840582 7.882718957
87.04405588 8.489409982
96.96852159 11.074625
98.98417166 9.532464462
103.0389705 2.334816622
110.9841717 4.190596689

Name: +ve in-silico MS/MS by CFM-ID for MSYCXNVKRSGJCX-OWOJBTEDSA-N
ID: MSYCXNVKRSGJCX-OWOJBTEDSA-N
Comment: Energy0
Num peaks: 15
96.96852159 2.44930268
97.02840582 1.253260243
98.98417166 3.255791426
110.9841717 1.852191504
123.0076704 1.601461849
125.0233204 4.912259028
127.0389705 2.235876349
141.0182351 1.207545145
143.0338851 5.452150953
167.0103864 1.421941978
176.9947363 3.970862795
195.005301 6.940410097
204.989651 8.258250559
223.0002156 18.08176977
241.0107803 17.39282896

Name: +ve in-silico MS/MS by CFM-ID for MSYCXNVKRSGJCX-OWOJBTEDSA-N
ID: MSYCXNVKRSGJCX-OWOJBTEDSA-N
Comment: Energy1
Num peaks: 23
53.00219107 2.006970935
69.0334912 2.572740686
71.04914126 1.96412964
96.96852159 5.591185087
97.02840582 2.433888525
98.98417166 7.808586878
99.00767038 1.281233088
99.04405588 1.345891724
123.0076704 2.245632893
125.0233204 8.714429754
127.0389705 3.860498821
141.0182351 1.184789109
143.0338851 4.093577137
148.9998217 3.259511505
151.0154718 1.833022481
152.9947363 1.629392198
167.0103864 3.109295703
176.9947363 4.185501728
179.0103864 1.844660807
195.005301 3.36468385
204.989651 7.620642265
223.0002156 6.054987885
241.0107803 2.525156548

Name: +ve in-silico MS/MS by CFM-ID for MSYCXNVKRSGJCX-OWOJBTEDSA-N
ID: MSYCXNVKRSGJCX-OWOJBTEDSA-N
Comment: Energy2
Num peaks: 23
41.00219107 1.835260793
53.00219107 6.643615701
55.01784114 2.536316311
57.0334912 1.784665139
67.01784114 3.592048786
69.0334912 6.418213193
71.04914126 3.33695576
80.97360697 1.237981071
83.01275576 2.924296821
96.96852159 4.94573618
96.99202031 1.297930682
97.02840582 6.073513429
98.98417166 2.874042414
99.00767038 2.529011879
99.04405588 1.706354142
101.0233204 1.098893902
110.9841717 2.682633534
111.0076704 2.364665083
113.0233204 1.323738365
123.0076704 3.663365866
125.0233204 11.53774069
127.0389705 5.512758344
143.0338851 2.238995021

Name: +ve in-silico MS/MS by CFM-ID for MUWNHWYILLHJAF-UHFFFAOYSA-N
ID: MUWNHWYILLHJAF-UHFFFAOYSA-N
Comment: Energy0
Num peaks: 15
72.99202031 1.287923333
96.96852159 3.975347173
97.02840582 1.203169396
98.98417166 10.15038274
125.0233204 3.212938957
127.0389705 1.592042459
141.0182351 1.672020882
143.0338851 5.098437171
167.0103864 2.197528073
176.9947363 2.208105877
179.0103864 1.150882601
195.005301 6.329381399
204.989651 9.83925111
223.0002156 16.16641679
241.0107803 14.95398938

Name: +ve in-silico MS/MS by CFM-ID for MUWNHWYILLHJAF-UHFFFAOYSA-N
ID: MUWNHWYILLHJAF-UHFFFAOYSA-N
Comment: Energy1
Num peaks: 27
41.00219107 1.981986652
55.01784114 2.668470965
68.99710569 1.619182397
69.0334912 1.201810061
71.01275576 1.254069306
83.01275576 2.335338834
87.00767038 2.566496666
96.96852159 1.31845674
97.02840582 1.546434594
98.98417166 3.292254529
101.0233204 1.266691848
111.0076704 1.744671881
113.0233204 1.534938449
125.0233204 4.415395401
127.0389705 2.745247608
129.0182351 1.583263006
134.9841717 1.998324097
143.0338851 2.880522597
148.9998217 3.567060058
152.9947363 3.025117847
167.0103864 4.586504421
176.9947363 4.549123277
179.0103864 3.132093954
195.005301 4.499679931
204.989651 7.544778937
223.0002156 8.426782569
241.0107803 3.243762921

Name: +ve in-silico MS/MS by CFM-ID for MUWNHWYILLHJAF-UHFFFAOYSA-N
ID: MUWNHWYILLHJAF-UHFFFAOYSA-N
Comment: Energy2
Num peaks: 23
15.02292652 2.147667078
27.02292652 1.057268287
41.00219107 1.343046574
43.01784114 1.925094991
53.00219107 1.253094257
55.01784114 7.57231991
57.0334912 3.073579667
67.01784114 5.57208915
69.0334912 8.429479037
71.04914126 7.465075836
72.99202031 1.965617308
78.95795691 1.027128209
80.97360697 2.536540122
83.01275576 1.610223121
85.02840582 1.224839022
96.96852159 9.913871672
97.02840582 2.833239444
98.98417166 9.367127006
99.04405588 1.590305828
101.0233204 0.946502864
110.9841717 3.103339317
125.0233204 2.034719014
127.0389705 2.120002486

Name: +ve in-silico MS/MS by CFM-ID for ZWPBKNWKEMJNPA-UHFFFAOYSA-N
ID: ZWPBKNWKEMJNPA-UHFFFAOYSA-N
Comment: Energy0
Num peaks: 13
96.96852159 2.220847812
98.98417166 3.070077044
110.9841717 3.672310103
111.0076704 2.156327242
123.0076704 1.932530548
125.0233204 4.418420887
127.0389705 3.413727303
140.9947363 2.030176995
143.0338851 5.579311043
195.005301 2.980153908
204.989651 6.908867936
223.0002156 29.87833488
241.0107803 12.2016412

Name: +ve in-silico MS/MS by CFM-ID for ZWPBKNWKEMJNPA-UHFFFAOYSA-N
ID: ZWPBKNWKEMJNPA-UHFFFAOYSA-N
Comment: Energy1
Num peaks: 24
53.00219107 4.331203275
59.01275576 1.598736981
68.99710569 7.721327601
71.01275576 2.190317418
80.97360697 1.312734872
80.99710569 2.160947727
83.01275576 1.287760219
96.96852159 5.443256106
97.02840582 3.432476888
98.98417166 8.017215337
99.00767038 2.364186935
99.04405588 2.16746247
110.9841717 1.272305271
123.0076704 2.056037668
125.0233204 5.084103682
127.0389705 3.403341138
140.9947363 1.440693152
141.0182351 1.500875251
143.0338851 5.900644224
176.9947363 1.756362636
195.005301 3.915017854
204.989651 3.436010784
223.0002156 6.938242948
241.0107803 2.481890465

Name: +ve in-silico MS/MS by CFM-ID for ZWPBKNWKEMJNPA-UHFFFAOYSA-N
ID: ZWPBKNWKEMJNPA-UHFFFAOYSA-N
Comment: Energy2
Num peaks: 22
15.02292652 3.278983467
31.01784114 1.680931514
41.00219107 4.191138796
43.01784114 1.620504207
45.0334912 3.333770457
53.00219107 4.10870217
68.99710569 5.643942562
71.01275576 1.786999702
80.97360697 1.665790468
83.01275576 3.05135685
95.01275576 1.41937137
96.96852159 5.947236029
97.02840582 13.10811033
98.98417166 3.161807102
99.00767038 2.089863621
99.04405588 3.781029036
110.9841717 7.089126951
113.0233204 1.563595159
123.0076704 1.769838663
125.0233204 5.38598587
127.0389705 4.089794579
143.0338851 1.582529158

Name: +ve in-silico MS/MS by CFM-ID for JNIUZJCNYMWEMG-UHFFFAOYSA-N
ID: JNIUZJCNYMWEMG-UHFFFAOYSA-N
Comment: Energy0
Num peaks: 23
69.0334912 2.382940567
96.96852159 2.670342899
98.98417166 3.528691231
110.9841717 4.299849306
125.0233204 1.957544065
127.0389705 1.563457981
129.0182351 1.259392146
140.9947363 1.522604912
141.0182351 1.654119111
143.0338851 6.918142744
145.0495352 1.200828103
148.9998217 2.503741101
162.9790863 1.357812487
164.9947363 2.336338238
167.0103864 3.302887564
169.0260365 1.648226313
176.9947363 1.166929837
195.005301 1.489299725
197.0209511 1.536526031
204.989651 2.353859481
213.0158657 0.9570528331
223.0002156 11.74200801
241.0107803 21.51769393

Name: +ve in-silico MS/MS by CFM-ID for JNIUZJCNYMWEMG-UHFFFAOYSA-N
ID: JNIUZJCNYMWEMG-UHFFFAOYSA-N
Comment: Energy1
Num peaks: 26
55.01784114 1.250525709
57.0334912 1.028831211
67.01784114 1.091672477
69.0334912 2.983882844
71.04914126 1.593201954
80.97360697 1.63218002
96.96852159 6.493963583
98.98417166 8.744325775
99.00767038 5.720656283
99.04405588 1.001369881
101.0233204 0.9082190336
110.9841717 1.489580138
111.0076704 1.400220522
123.0076704 1.529808377
125.0233204 7.595397264
127.0389705 3.518259289
129.0182351 1.398418593
134.9841717 1.03816492
141.0182351 2.53615398
143.0338851 8.451736931
152.9947363 1.320724106
162.9790863 1.432827808
204.989651 4.215904296
213.0158657 1.277434565
223.0002156 6.201811491
241.0107803 4.268717708

Name: +ve in-silico MS/MS by CFM-ID for JNIUZJCNYMWEMG-UHFFFAOYSA-N
ID: JNIUZJCNYMWEMG-UHFFFAOYSA-N
Comment: Energy2
Num peaks: 25
15.02292652 3.313344555
31.01784114 1.674050135
41.00219107 4.162971701
43.01784114 1.667573243
45.0334912 1.993995788
53.00219107 2.958661663
55.01784114 3.943492268
57.0334912 2.849598393
67.01784114 4.342593686
69.0334912 3.903517131
71.01275576 1.790348202
71.04914126 3.882143401
73.02840582 1.700844841
80.97360697 1.643318859
85.02840582 2.675478598
87.04405588 2.444626587
96.96852159 5.92714271
97.02840582 2.581336254
98.98417166 2.864041978
99.00767038 2.240623248
99.04405588 3.433148722
110.9841717 6.841183211
125.0233204 6.287913126
127.0389705 4.108432435
143.0338851 1.899249543

Name: +ve in-silico MS/MS by CFM-ID for WUVPHPUDYOVMOE-UHFFFAOYSA-N
ID: WUVPHPUDYOVMOE-UHFFFAOYSA-N
Comment: Energy0
Num peaks: 12
59.01275576 3.069902018
85.02840582 3.257272086
87.04405588 2.305933965
96.96852159 2.987481629
98.98417166 3.884398986
101.0233204 2.199775641
103.0389705 9.819917188
110.9841717 4.667796922
140.9947363 2.106546822
164.9947363 4.498665689
183.005301 16.45535703
201.0158657 25.1662779

Name: +ve in-silico MS/MS by CFM-ID for WUVPHPUDYOVMOE-UHFFFAOYSA-N
ID: WUVPHPUDYOVMOE-UHFFFAOYSA-N
Comment: Energy1
Num peaks: 16
43.01784114 4.148687353
45.0334912 2.111920721
59.01275576 8.798081357
61.02840582 4.326965769
71.01275576 2.086763693
85.02840582 8.541100256
87.04405588 3.217961196
96.96852159 6.744364965
98.98417166 9.562190643
101.0233204 2.124789975
103.0389705 8.095731775
140.9947363 4.951629457
143.0103864 2.453160067
164.9947363 4.650695232
183.005301 5.567139255
201.0158657 3.31114472

Name: +ve in-silico MS/MS by CFM-ID for WUVPHPUDYOVMOE-UHFFFAOYSA-N
ID: WUVPHPUDYOVMOE-UHFFFAOYSA-N
Comment: Energy2
Num peaks: 16
15.02292652 4.78328159
31.01784114 3.553906242
41.00219107 3.305971108
43.01784114 5.558142896
45.0334912 4.887150128
56.99710569 2.680716984
59.01275576 5.283588754
71.01275576 4.301744905
73.02840582 3.059018654
83.01275576 3.03833419
85.02840582 13.60185015
87.04405588 7.196877548
96.96852159 6.590497921
98.98417166 3.409438384
103.0389705 3.81531974
110.9841717 6.797331595

Name: +ve in-silico MS/MS by CFM-ID for HOXANANFEKORPK-UHFFFAOYSA-N
ID: HOXANANFEKORPK-UHFFFAOYSA-N
Comment: Energy0
Num peaks: 6
96.96852159 7.483281403
98.98417166 14.35680083
143.0338851 12.60165258
161.0444498 2.909232038
223.0002156 7.477013323
241.0107803 43.07027651

Name: +ve in-silico MS/MS by CFM-ID for HOXANANFEKORPK-UHFFFAOYSA-N
ID: HOXANANFEKORPK-UHFFFAOYSA-N
Comment: Energy1
Num peaks: 11
56.99710569 1.681009605
80.97360697 4.349715175
96.96852159 6.578797915
98.98417166 6.106954881
141.0182351 2.148501209
143.0338851 7.025115702
161.0444498 3.12993053
204.989651 3.516883611
211.0002156 1.811136077
223.0002156 15.16642525
241.0107803 29.22528246

Name: +ve in-silico MS/MS by CFM-ID for HOXANANFEKORPK-UHFFFAOYSA-N
ID: HOXANANFEKORPK-UHFFFAOYSA-N
Comment: Energy2
Num peaks: 15
41.00219107 6.816790141
43.01784114 5.211652374
45.0334912 2.354861546
68.99710569 2.307868792
71.01275576 8.89993537
73.02840582 10.80622469
78.95795691 1.240526503
80.97360697 3.367592407
85.02840582 4.943777965
96.96852159 8.409640597
98.98417166 9.881041192
125.0233204 3.973583072
127.0389705 5.749949905
143.0338851 5.077353815
145.0495352 1.378640311

Name: +ve in-silico MS/MS by CFM-ID for SGEVQMJIHPESLB-UHFFFAOYSA-N
ID: SGEVQMJIHPESLB-UHFFFAOYSA-N
Comment: Energy0
Num peaks: 6
96.96852159 7.271162643
98.98417166 13.94641118
143.0338851 11.91834272
161.0444498 2.79871952
223.0002156 9.642963456
241.0107803 40.83399325

Name: +ve in-silico MS/MS by CFM-ID for SGEVQMJIHPESLB-UHFFFAOYSA-N
ID: SGEVQMJIHPESLB-UHFFFAOYSA-N
Comment: Energy1
Num peaks: 13
71.01275576 1.637501544
80.97360697 4.061024926
84.99202031 1.252163053
96.96852159 6.199993826
98.98417166 5.679168308
127.002585 1.022726885
131.0338851 1.563999422
141.0182351 1.940862825
143.0338851 6.282290868
161.0444498 2.918696809
204.989651 3.814736224
223.0002156 18.12182652
241.0107803 26.51881463

Name: +ve in-silico MS/MS by CFM-ID for SGEVQMJIHPESLB-UHFFFAOYSA-N
ID: SGEVQMJIHPESLB-UHFFFAOYSA-N
Comment: Energy2
Num peaks: 19
41.00219107 6.618813376
43.01784114 4.94123779
45.0334912 2.189191813
57.0334912 1.353809217
71.01275576 5.598068253
73.02840582 3.384667321
78.95795691 1.185628653
80.97360697 3.221112657
83.01275576 4.814624858
85.02840582 4.27235374
87.04405588 1.571353204
96.96852159 8.130021552
98.98417166 8.961892002
99.00767038 2.362166836
101.0233204 1.391190929
115.0389705 1.48915205
125.0233204 6.018799887
127.0389705 8.554562764
143.0338851 4.618922228

Name: +ve in-silico MS/MS by CFM-ID for OPUZENPSGYCYQV-UHFFFAOYSA-N
ID: OPUZENPSGYCYQV-UHFFFAOYSA-N
Comment: Energy0
Num peaks: 6
96.96852159 6.417191167
98.98417166 17.37181965
141.0182351 3.121470035
143.0338851 9.719362522
223.0002156 7.702568337
241.0107803 39.50317972

Name: +ve in-silico MS/MS by CFM-ID for OPUZENPSGYCYQV-UHFFFAOYSA-N
ID: OPUZENPSGYCYQV-UHFFFAOYSA-N
Comment: Energy1
Num peaks: 14
80.97360697 3.710903816
84.99202031 1.795510824
96.96852159 2.610418375
98.98417166 3.978585964
125.0233204 1.77611801
127.0389705 1.260517869
141.0182351 4.244570355
143.0338851 12.67045477
145.0495352 2.125018689
161.0444498 2.814187097
204.989651 3.04552342
213.0158657 1.203560643
223.0002156 14.762534
241.0107803 24.87664903

Name: +ve in-silico MS/MS by CFM-ID for OPUZENPSGYCYQV-UHFFFAOYSA-N
ID: OPUZENPSGYCYQV-UHFFFAOYSA-N
Comment: Energy2
Num peaks: 23
19.01784114 0.9269230541
41.00219107 5.277609077
43.01784114 4.079268487
45.0334912 1.426223295
53.00219107 2.624232772
55.01784114 5.479525581
57.0334912 1.793891052
71.01275576 1.54913296
73.02840582 0.9878358581
78.95795691 1.22813678
80.97360697 3.503704782
80.99710569 2.856390688
83.01275576 4.810777696
85.02840582 3.906475832
87.04405588 1.484635735
96.96852159 10.20489638
98.98417166 12.35028073
110.9841717 1.230758249
125.0233204 2.74488336
127.0389705 5.801287094
141.0182351 0.9849684769
143.0338851 3.928399477
145.0495352 0.982652666

Name: +ve in-silico MS/MS by CFM-ID for IIFQPZZONQKHEY-UHFFFAOYSA-N
ID: IIFQPZZONQKHEY-UHFFFAOYSA-N
Comment: Energy0
Num peaks: 6
96.96852159 6.296071342
98.98417166 16.72935712
143.0338851 9.517231071
161.0444498 3.02176427
223.0002156 10.3114331
241.0107803 37.00696086

Name: +ve in-silico MS/MS by CFM-ID for IIFQPZZONQKHEY-UHFFFAOYSA-N
ID: IIFQPZZONQKHEY-UHFFFAOYSA-N
Comment: Energy1
Num peaks: 10
80.97360697 1.72437036
96.96852159 2.548092608
98.98417166 3.939179465
127.0389705 1.8243173
141.0182351 4.386887005
143.0338851 12.69648395
145.0495352 2.048914214
204.989651 6.07256698
223.0002156 21.95207089
241.0107803 23.35084111

Name: +ve in-silico MS/MS by CFM-ID for IIFQPZZONQKHEY-UHFFFAOYSA-N
ID: IIFQPZZONQKHEY-UHFFFAOYSA-N
Comment: Energy2
Num peaks: 20
19.01784114 1.706373768
25.00727645 1.491640038
41.00219107 2.490568438
43.01784114 0.8950789592
53.00219107 7.652082993
55.01784114 5.662889918
57.0334912 6.633582455
71.01275576 1.399192676
80.97360697 2.259368705
80.99710569 2.086039334
83.01275576 5.044036288
85.02840582 4.212150797
87.04405588 0.948682176
92.97360697 1.141441266
96.96852159 9.988635249
98.98417166 11.33309537
125.0233204 3.13398613
127.0389705 6.214749035
141.0182351 1.996883715
143.0338851 4.526851269

Name: +ve in-silico MS/MS by CFM-ID for WTGLXTGVACZETK-UHFFFAOYSA-N
ID: WTGLXTGVACZETK-UHFFFAOYSA-N
Comment: Energy0
Num peaks: 6
80.96409131 1.120696858
141.0182351 1.10203317
143.0338851 4.082402092
161.0444498 1.048778261
222.9907 10.26913062
241.0012647 70.70738433

Name: +ve in-silico MS/MS by CFM-ID for WTGLXTGVACZETK-UHFFFAOYSA-N
ID: WTGLXTGVACZETK-UHFFFAOYSA-N
Comment: Energy1
Num peaks: 10
80.96409131 5.069081729
143.0338851 11.83238051
154.9974996 1.656321389
157.0131497 1.595697353
159.0287997 2.594835996
161.0444498 25.25894672
204.9801353 4.205026636
210.9907 1.165479054
222.9907 11.02858697
241.0012647 16.50056285

Name: +ve in-silico MS/MS by CFM-ID for WTGLXTGVACZETK-UHFFFAOYSA-N
ID: WTGLXTGVACZETK-UHFFFAOYSA-N
Comment: Energy2
Num peaks: 28
27.02292652 1.063891171
41.00219107 9.496271109
43.01784114 6.546164749
45.0334912 1.770533932
53.00219107 3.50349664
55.01784114 3.105523638
56.99710569 1.513004982
57.0334912 3.554593325
59.01275576 1.003935326
68.99710569 2.143312511
71.01275576 8.223931357
73.02840582 5.92326959
80.96409131 1.43740898
80.99710569 2.452047654
83.01275576 3.097002298
85.02840582 3.581511808
87.04405588 1.87255103
94.97974138 1.766460735
96.99202031 1.574565363
98.974656 1.869742873
99.00767038 2.423157458
101.0233204 0.9848396284
110.974656 2.485000707
112.9903061 1.631234794
125.0233204 1.353194327
127.0389705 2.814517792
143.0338851 2.489731089
208.9750499 1.139777225

Name: +ve in-silico MS/MS by CFM-ID for KOHOJSXDZHRROQ-UHFFFAOYSA-N
ID: KOHOJSXDZHRROQ-UHFFFAOYSA-N
Comment: Energy0
Num peaks: 6
41.00219107 1.658394987
45.0334912 1.007162505
80.96409131 1.058201431
143.0338851 3.701173242
222.9907 13.09410791
241.0012647 61.90123545

Name: +ve in-silico MS/MS by CFM-ID for KOHOJSXDZHRROQ-UHFFFAOYSA-N
ID: KOHOJSXDZHRROQ-UHFFFAOYSA-N
Comment: Energy1
Num peaks: 9
80.96409131 4.978539605
143.0338851 12.8302617
154.9974996 1.601595005
157.0131497 1.541606863
159.0287997 2.667677535
161.0444498 22.87867442
204.9801353 5.255319134
222.9907 12.81915402
241.0012647 15.71790463

Name: +ve in-silico MS/MS by CFM-ID for KOHOJSXDZHRROQ-UHFFFAOYSA-N
ID: KOHOJSXDZHRROQ-UHFFFAOYSA-N
Comment: Energy2
Num peaks: 25
25.00727645 2.593499904
27.02292652 4.986253106
41.00219107 12.61825049
43.01784114 10.12862872
45.0334912 3.559252301
47.04914126 1.227066822
53.00219107 2.945956249
55.01784114 3.259626339
56.99710569 3.012840233
57.0334912 2.433990208
59.01275576 1.089109327
68.99710569 1.598196668
71.01275576 7.648411704
73.02840582 2.991629057
80.96409131 1.012555586
80.99710569 1.734967378
83.01275576 3.968056261
85.02840582 2.722705803
87.04405588 1.231396817
99.00767038 1.216577024
110.974656 1.915426346
113.0233204 0.9646280542
125.0233204 1.497566066
127.0389705 2.317669224
143.0338851 1.474722659

Name: +ve in-silico MS/MS by CFM-ID for BVOZKEXWCMAANU-UHFFFAOYSA-N
ID: BVOZKEXWCMAANU-UHFFFAOYSA-N
Comment: Energy0
Num peaks: 6
41.00219107 1.123206941
43.01784114 1.163880159
141.0182351 1.565195528
143.0338851 3.421985111
222.9907 10.63949196
241.0012647 64.43992359

Name: +ve in-silico MS/MS by CFM-ID for BVOZKEXWCMAANU-UHFFFAOYSA-N
ID: BVOZKEXWCMAANU-UHFFFAOYSA-N
Comment: Energy1
Num peaks: 18
55.01784114 1.026334858
80.96409131 4.291214649
84.99202031 1.213809588
94.97974138 0.8172628287
110.974656 2.471835375
112.9903061 0.8674078542
125.0233204 1.019736649
141.0182351 1.155733491
143.0338851 13.85418081
150.9695706 1.481133508
154.9974996 1.38967048
157.0131497 1.46574155
159.0287997 2.3039068
161.0444498 19.94670535
204.9801353 3.922939308
213.00635 0.8243712073
222.9907 9.869819277
241.0012647 12.4243447

Name: +ve in-silico MS/MS by CFM-ID for BVOZKEXWCMAANU-UHFFFAOYSA-N
ID: BVOZKEXWCMAANU-UHFFFAOYSA-N
Comment: Energy2
Num peaks: 31
25.00727645 2.219016788
27.02292652 3.114352312
29.03857658 2.931315432
41.00219107 12.47320314
43.01784114 7.4666441
45.0334912 2.962990001
47.04914126 2.400234195
53.00219107 4.945635171
55.01784114 6.407090767
56.99710569 1.364900726
57.0334912 1.543409457
59.01275576 1.767396872
61.02840582 0.9183104629
71.01275576 0.9459522206
80.96409131 1.515938917
80.99710569 1.846900044
83.01275576 3.829123839
85.02840582 2.299232723
98.974656 2.953330142
101.0233204 0.8061348911
110.974656 0.8403077652
113.0233204 0.8212831321
120.9590059 2.232416296
122.974656 1.615185068
127.0389705 1.391387053
143.0338851 1.301695469
150.9695706 1.356871038
182.9957854 0.7832873387
185.0114354 1.163267801
204.9801353 0.8226393697
222.9907 1.535671495

Name: +ve in-silico MS/MS by CFM-ID for GZXYSEYGDKEOCT-UHFFFAOYSA-N
ID: GZXYSEYGDKEOCT-UHFFFAOYSA-N
Comment: Energy0
Num peaks: 6
41.00219107 1.577008876
80.96409131 1.02622691
141.0182351 1.495935889
143.0338851 3.317075695
222.9907 15.12294617
241.0012647 60.13581395

Name: +ve in-silico MS/MS by CFM-ID for GZXYSEYGDKEOCT-UHFFFAOYSA-N
ID: GZXYSEYGDKEOCT-UHFFFAOYSA-N
Comment: Energy1
Num peaks: 13
55.01784114 1.025009167
80.96409131 4.268434204
110.974656 1.588320233
141.0182351 1.178890064
143.0338851 16.48142365
150.9695706 1.36429188
154.9974996 1.398713539
157.0131497 1.328263924
159.0287997 2.312597566
161.0444498 20.27033539
204.9801353 4.947433217
222.9907 11.45376876
241.0012647 12.58685576

Name: +ve in-silico MS/MS by CFM-ID for GZXYSEYGDKEOCT-UHFFFAOYSA-N
ID: GZXYSEYGDKEOCT-UHFFFAOYSA-N
Comment: Energy2
Num peaks: 30
25.00727645 6.226474371
27.02292652 5.248584853
41.00219107 9.024974006
43.01784114 7.392722574
45.0334912 2.640654974
47.04914126 1.316941653
53.00219107 4.763387678
55.01784114 6.771278126
56.99710569 1.417291002
57.0334912 3.995928611
80.96409131 1.266851861
80.99710569 0.9563635534
83.01275576 3.770158406
85.02840582 3.560518497
87.04405588 1.764523579
98.974656 1.942285506
110.974656 1.306167553
115.0389705 0.7563967875
120.9590059 2.843837037
122.974656 0.9858629733
127.0389705 2.305610735
129.0216062 0.7760618737
134.974656 1.049415537
136.9903061 1.047739608
143.0338851 1.46016201
150.9695706 1.873542048
162.9695706 0.7378444237
204.9801353 1.085948237
210.9907 1.129599775
222.9907 1.032262764

Name: +ve in-silico MS/MS by CFM-ID for WLDIBQDDQBMRQR-UHFFFAOYSA-N
ID: WLDIBQDDQBMRQR-UHFFFAOYSA-N
Comment: Energy0
Num peaks: 11
39.02292652 2.975887274
96.96852159 4.384923292
97.02840582 4.049731261
98.98417166 11.80307972
123.0076704 3.862811965
125.0233204 10.387722
144.9685216 4.563545202
162.9790863 12.70951842
186.9790863 2.927967809
204.989651 12.85360947
223.0002156 10.58862911

Name: +ve in-silico MS/MS by CFM-ID for WLDIBQDDQBMRQR-UHFFFAOYSA-N
ID: WLDIBQDDQBMRQR-UHFFFAOYSA-N
Comment: Energy1
Num peaks: 17
39.02292652 3.439763472
55.01784114 1.400710224
65.00219107 2.956808208
77.00219107 2.162078364
79.01784114 1.95064127
81.0334912 2.812431656
96.96852159 2.717239659
97.02840582 7.550824072
98.98417166 10.99078561
107.0127558 7.501045372
109.0284058 2.90331565
123.0076704 2.444181339
125.0233204 14.94479601
144.9685216 4.985814036
162.9790863 6.174161842
204.989651 4.046520186
223.0002156 1.91075562

Name: +ve in-silico MS/MS by CFM-ID for WLDIBQDDQBMRQR-UHFFFAOYSA-N
ID: WLDIBQDDQBMRQR-UHFFFAOYSA-N
Comment: Energy2
Num peaks: 21
39.02292652 6.346190671
41.00219107 2.032245519
44.99710569 2.279815223
49.00727645 3.824840972
51.02292652 6.586870563
53.00219107 2.327163392
53.03857658 6.702720424
55.01784114 2.879480557
65.00219107 1.967135249
71.01275576 1.508040567
77.00219107 2.056790244
79.01784114 3.186290097
80.97360697 1.512732019
81.0334912 3.70168753
95.01275576 3.248428547
96.96852159 12.45699926
97.02840582 5.925304698
98.98417166 6.33057776
107.0127558 2.071333808
123.0076704 1.673813229
125.0233204 2.056466175

Name: +ve in-silico MS/MS by CFM-ID for BBRYGFMORAJSCW-UHFFFAOYSA-N
ID: BBRYGFMORAJSCW-UHFFFAOYSA-N
Comment: Energy0
Num peaks: 6
96.96852159 12.64165557
125.0152543 4.788466818
143.025819 5.133560613
187.0154718 1.100547677
204.9815848 3.963415249
222.9921495 66.57142832

Name: +ve in-silico MS/MS by CFM-ID for BBRYGFMORAJSCW-UHFFFAOYSA-N
ID: BBRYGFMORAJSCW-UHFFFAOYSA-N
Comment: Energy1
Num peaks: 6
80.97360697 2.110958027
96.96852159 3.233694948
113.0152543 9.633316657
125.0152543 11.41401712
204.9815848 17.45878985
222.9921495 38.37155544

Name: +ve in-silico MS/MS by CFM-ID for BBRYGFMORAJSCW-UHFFFAOYSA-N
ID: BBRYGFMORAJSCW-UHFFFAOYSA-N
Comment: Energy2
Num peaks: 15
49.00727645 2.030025902
51.02292652 3.229721539
63.02292652 2.086264968
65.03857658 4.09106957
91.05422664 4.329042972
96.96852159 17.27445554
98.99960423 3.357460786
107.0491413 2.173190869
108.9839542 5.6573924
110.9996042 2.09791112
113.0152543 2.409079201
125.0152543 23.46615269
127.0309044 3.832535332
141.0101689 3.096423458
143.025819 2.347452612

Name: +ve in-silico MS/MS by CFM-ID for WIKPYRPHNSJELK-UHFFFAOYSA-N
ID: WIKPYRPHNSJELK-UHFFFAOYSA-N
Comment: Energy0
Num peaks: 12
96.96852159 5.129718504
97.02840582 3.042513259
98.98417166 16.2743105
115.0389705 2.517898093
123.0076704 1.964161362
125.0233204 4.087574872
127.0389705 2.912556753
141.0182351 2.209636474
143.0338851 8.151430776
204.989651 10.15351983
223.0002156 17.86094797
241.0107803 7.039750598

Name: +ve in-silico MS/MS by CFM-ID for WIKPYRPHNSJELK-UHFFFAOYSA-N
ID: WIKPYRPHNSJELK-UHFFFAOYSA-N
Comment: Energy1
Num peaks: 21
41.03857658 2.353245351
53.00219107 1.631170637
55.01784114 3.511187665
69.0334912 5.973250137
71.04914126 1.669006211
73.02840582 1.936293233
87.04405588 4.201191989
96.96852159 2.21555299
97.02840582 7.100627901
98.98417166 9.744479636
99.04405588 2.714102121
115.0389705 6.352821315
125.0233204 4.155329376
127.0389705 2.190362871
143.0338851 3.379246487
176.9947363 2.17769885
179.0103864 1.483018835
195.005301 2.497817512
204.989651 6.529051269
223.0002156 6.590232082
241.0107803 1.746854366

Name: +ve in-silico MS/MS by CFM-ID for WIKPYRPHNSJELK-UHFFFAOYSA-N
ID: WIKPYRPHNSJELK-UHFFFAOYSA-N
Comment: Energy2
Num peaks: 21
19.01784114 2.278029681
27.02292652 1.736744419
41.03857658 7.980216405
43.05422664 1.638503726
53.00219107 1.409399523
55.01784114 2.392716327
59.01275576 1.237503369
68.99710569 2.120976504
69.0334912 4.89954415
71.01275576 1.485372299
73.02840582 1.206958676
80.97360697 2.960805344
80.99710569 1.669654462
83.01275576 2.468098046
85.02840582 2.122624887
87.04405588 2.933402569
96.96852159 14.42822617
97.02840582 5.14575284
98.98417166 16.97667052
99.04405588 1.958127994
115.0389705 1.244252205

Name: +ve in-silico MS/MS by CFM-ID for IJDUOBXIBPRNPN-UHFFFAOYSA-N
ID: IJDUOBXIBPRNPN-UHFFFAOYSA-N
Comment: Energy0
Num peaks: 15
67.01784114 3.448073267
85.02840582 5.896050125
96.96852159 2.781354442
97.02840582 2.032498523
98.98417166 7.93424881
123.0076704 2.807188895
125.0233204 4.103741471
127.0389705 6.542662502
141.0182351 2.523309184
143.0338851 12.55485843
176.9947363 3.609714898
195.005301 7.057191278
204.989651 4.800732039
223.0002156 11.34168877
241.0107803 4.593470211

Name: +ve in-silico MS/MS by CFM-ID for IJDUOBXIBPRNPN-UHFFFAOYSA-N
ID: IJDUOBXIBPRNPN-UHFFFAOYSA-N
Comment: Energy1
Num peaks: 20
41.03857658 5.490288318
65.00219107 1.460564223
67.01784114 3.906549712
69.0334912 4.01365692
83.01275576 4.001752501
85.02840582 7.339779232
87.04405588 4.130188896
96.96852159 3.411272259
98.98417166 7.42111988
99.04405588 1.707958508
134.9841717 1.84607154
143.0338851 1.639727199
148.9998217 2.918640768
176.9947363 5.543296348
179.0103864 2.620354601
180.989651 1.508384003
195.005301 7.593863154
204.989651 5.193175713
223.0002156 6.886150505
241.0107803 1.869442241

Name: +ve in-silico MS/MS by CFM-ID for IJDUOBXIBPRNPN-UHFFFAOYSA-N
ID: IJDUOBXIBPRNPN-UHFFFAOYSA-N
Comment: Energy2
Num peaks: 15
39.02292652 2.043674823
41.03857658 5.376316234
59.01275576 2.779313993
68.99710569 3.539293816
71.01275576 2.600330567
73.02840582 2.751722633
83.01275576 10.12256549
85.02840582 4.811531537
95.01275576 1.85396708
96.96852159 3.832521409
97.02840582 24.44661218
98.98417166 4.611241936
99.04405588 6.450013066
127.0389705 2.871011378
143.0338851 2.075647129

Name: +ve in-silico MS/MS by CFM-ID for GDJNENUGUNINAH-UHFFFAOYSA-N
ID: GDJNENUGUNINAH-UHFFFAOYSA-N
Comment: Energy0
Num peaks: 6
63.96135166 1.667954236
80.98790076 2.354986727
121.0284058 30.76715854
123.0440559 1.190256674
182.9984654 7.193769394
201.0090301 53.31113669

Name: +ve in-silico MS/MS by CFM-ID for GDJNENUGUNINAH-UHFFFAOYSA-N
ID: GDJNENUGUNINAH-UHFFFAOYSA-N
Comment: Energy1
Num peaks: 6
63.96135166 2.551742612
80.98790076 3.860590801
95.04914126 2.601928135
121.0284058 61.86102477
182.9984654 6.735478225
201.0090301 5.152077723

Name: +ve in-silico MS/MS by CFM-ID for GDJNENUGUNINAH-UHFFFAOYSA-N
ID: GDJNENUGUNINAH-UHFFFAOYSA-N
Comment: Energy2
Num peaks: 11
49.00727645 10.47618733
51.02292652 11.894707
53.03857658 3.402263179
77.00219107 4.273467413
79.01784114 3.052056519
89.00219107 4.685476165
91.01784114 3.746640766
93.0334912 10.42221143
95.01275576 1.912149744
105.0334912 9.187009326
121.0284058 17.78144616

Name: +ve in-silico MS/MS by CFM-ID for DMFYKZAYODYASI-UHFFFAOYSA-N
ID: DMFYKZAYODYASI-UHFFFAOYSA-N
Comment: Energy0
Num peaks: 6
96.96852159 7.212372568
98.98417166 13.82889358
143.0338851 10.88712314
161.0444498 2.622868562
223.0002156 10.87732549
241.0107803 39.80305259

Name: +ve in-silico MS/MS by CFM-ID for DMFYKZAYODYASI-UHFFFAOYSA-N
ID: DMFYKZAYODYASI-UHFFFAOYSA-N
Comment: Energy1
Num peaks: 10
80.97360697 4.245658456
96.96852159 6.30876548
98.98417166 5.85032217
141.0182351 2.021336899
143.0338851 6.322139151
161.0444498 2.336400149
204.989651 6.753077394
213.0158657 1.867156511
223.0002156 19.11991518
241.0107803 26.15454119

Name: +ve in-silico MS/MS by CFM-ID for DMFYKZAYODYASI-UHFFFAOYSA-N
ID: DMFYKZAYODYASI-UHFFFAOYSA-N
Comment: Energy2
Num peaks: 18
41.00219107 10.66690167
43.01784114 6.723663123
45.0334912 3.608834658
47.04914126 1.923426513
55.01784114 1.895232288
68.99710569 2.64529702
71.01275576 5.086792761
73.02840582 8.982485718
80.97360697 3.097274228
85.02840582 2.888019876
87.04405588 1.237545228
96.96852159 7.927440882
98.98417166 9.336966754
99.00767038 1.470877713
101.0233204 1.319945977
125.0233204 4.344684775
127.0389705 4.489062606
143.0338851 3.408267364

Name: +ve in-silico MS/MS by CFM-ID for SWRHRCUWBRUPLE-UHFFFAOYSA-N
ID: SWRHRCUWBRUPLE-UHFFFAOYSA-N
Comment: Energy0
Num peaks: 6
96.96852159 6.749302643
98.98417166 13.12726702
125.0233204 3.48785657
143.0338851 8.272889569
223.0002156 14.63108258
241.0107803 35.0756023

Name: +ve in-silico MS/MS by CFM-ID for SWRHRCUWBRUPLE-UHFFFAOYSA-N
ID: SWRHRCUWBRUPLE-UHFFFAOYSA-N
Comment: Energy1
Num peaks: 12
80.97360697 3.675501553
96.96852159 5.421982226
98.98417166 5.039088473
125.0233204 2.422545681
131.0338851 1.952331395
141.0182351 1.755239127
143.0338851 4.631136736
161.0444498 1.960566154
204.989651 9.51007691
213.0158657 1.647052228
223.0002156 21.29904186
241.0107803 20.75826685

Name: +ve in-silico MS/MS by CFM-ID for SWRHRCUWBRUPLE-UHFFFAOYSA-N
ID: SWRHRCUWBRUPLE-UHFFFAOYSA-N
Comment: Energy2
Num peaks: 22
41.00219107 9.566681613
43.01784114 6.135377351
45.0334912 3.099731225
47.04914126 1.597099383
53.00219107 1.211102991
59.04914126 2.317978925
68.99710569 1.398954681
71.01275576 4.334864236
73.02840582 1.738936193
80.97360697 3.045113886
80.99710569 1.597009703
83.01275576 3.076240112
85.02840582 2.143746134
87.04405588 1.436332119
92.97360697 1.241575366
96.96852159 7.388380134
98.98417166 8.831613472
99.00767038 1.742422026
110.9841717 2.400854662
125.0233204 6.841523227
127.0389705 6.933943084
143.0338851 2.781017007

Name: +ve in-silico MS/MS by CFM-ID for IDWCIXYONOFRDP-UHFFFAOYSA-N
ID: IDWCIXYONOFRDP-UHFFFAOYSA-N
Comment: Energy0
Num peaks: 6
96.96852159 6.210698736
98.98417166 16.90248572
141.0182351 2.934413114
143.0338851 9.177202501
223.0002156 9.986403709
241.0107803 36.57115376

Name: +ve in-silico MS/MS by CFM-ID for IDWCIXYONOFRDP-UHFFFAOYSA-N
ID: IDWCIXYONOFRDP-UHFFFAOYSA-N
Comment: Energy1
Num peaks: 14
59.01275576 1.553926653
80.97360697 3.399656361
96.96852159 2.435266686
98.98417166 3.795768235
125.0233204 1.840890717
131.0338851 2.137781654
141.0182351 3.971329088
143.0338851 11.8839517
145.0495352 2.023386932
161.0444498 2.564901249
204.989651 5.383446256
213.0158657 1.984519641
223.0002156 16.18148119
241.0107803 21.85917212

Name: +ve in-silico MS/MS by CFM-ID for IDWCIXYONOFRDP-UHFFFAOYSA-N
ID: IDWCIXYONOFRDP-UHFFFAOYSA-N
Comment: Energy2
Num peaks: 22
25.00727645 3.158855533
27.02292652 1.462302039
41.00219107 7.604601983
43.01784114 2.643469948
53.00219107 4.070168775
55.01784114 5.506152169
57.0334912 1.951752001
59.04914126 4.293999471
78.95795691 1.153988544
80.97360697 3.086556355
80.99710569 2.385509135
83.01275576 3.43208017
85.02840582 4.217333713
87.04405588 2.077255169
96.96852159 9.210319637
98.98417166 11.5213561
102.9579569 0.9921509467
110.9841717 1.913996453
120.9685216 1.538482969
125.0233204 1.95277029
127.0389705 4.053805434
143.0338851 2.718775131

Name: +ve in-silico MS/MS by CFM-ID for MMYZNPKGIRNMJK-UHFFFAOYSA-N
ID: MMYZNPKGIRNMJK-UHFFFAOYSA-N
Comment: Energy0
Num peaks: 6
80.96409131 1.108726826
141.0182351 1.027721144
143.0338851 3.472855143
204.9801353 1.5311181
222.9907 15.58755732
241.0012647 63.09842937

Name: +ve in-silico MS/MS by CFM-ID for MMYZNPKGIRNMJK-UHFFFAOYSA-N
ID: MMYZNPKGIRNMJK-UHFFFAOYSA-N
Comment: Energy1
Num peaks: 7
80.96409131 5.054482864
143.0338851 18.2955267
159.0287997 2.203665106
161.0444498 19.29598987
204.9801353 7.204192175
222.9907 13.17151142
241.0012647 15.20978696

Name: +ve in-silico MS/MS by CFM-ID for MMYZNPKGIRNMJK-UHFFFAOYSA-N
ID: MMYZNPKGIRNMJK-UHFFFAOYSA-N
Comment: Energy2
Num peaks: 23
41.00219107 11.51187425
43.01784114 10.23766719
45.0334912 4.863132681
53.00219107 3.377546206
55.01784114 5.318322295
56.99710569 1.608342134
57.0334912 1.682631131
68.99710569 2.387141946
71.01275576 5.670773969
73.02840582 4.692585785
80.96409131 1.207367729
80.99710569 4.501773619
83.01275576 5.226029166
85.02840582 3.261562743
87.04405588 1.384626521
94.97974138 1.355756744
96.99202031 2.645203956
98.974656 2.136689451
110.974656 2.034502112
112.9903061 1.210976808
125.0233204 1.193875801
127.0389705 1.480931127
143.0338851 1.322326985

Name: +ve in-silico MS/MS by CFM-ID for IVGRYYYATLUJNJ-UHFFFAOYSA-N
ID: IVGRYYYATLUJNJ-UHFFFAOYSA-N
Comment: Energy0
Num peaks: 6
43.01784114 2.732572177
45.0334912 2.092304636
143.0338851 2.488968387
204.9801353 2.613872616
222.9907 20.26628476
241.0012647 49.82761088

Name: +ve in-silico MS/MS by CFM-ID for IVGRYYYATLUJNJ-UHFFFAOYSA-N
ID: IVGRYYYATLUJNJ-UHFFFAOYSA-N
Comment: Energy1
Num peaks: 7
80.96409131 4.670626949
143.0338851 17.08568858
159.0287997 2.024396529
161.0444498 17.09184184
204.9801353 10.08466742
222.9907 15.90660882
241.0012647 13.5475117

Name: +ve in-silico MS/MS by CFM-ID for IVGRYYYATLUJNJ-UHFFFAOYSA-N
ID: IVGRYYYATLUJNJ-UHFFFAOYSA-N
Comment: Energy2
Num peaks: 28
15.02292652 1.446516044
25.00727645 1.055346104
27.02292652 1.382785774
41.00219107 12.44345449
43.01784114 10.24465401
45.0334912 5.018995175
47.04914126 1.454052111
53.00219107 3.634082772
55.01784114 5.00879772
56.99710569 2.417183338
57.0334912 2.391246862
68.99710569 1.560679822
71.01275576 3.970043519
73.02840582 1.260361595
80.96409131 1.023500765
80.99710569 4.014216168
83.01275576 3.908880156
85.02840582 2.607905115
87.04405588 1.353409092
94.97974138 1.253424789
96.99202031 1.434295672
98.974656 1.241156499
99.00767038 0.9553342308
110.974656 3.880567467
112.9903061 1.085200423
113.0233204 1.166904481
125.0233204 1.265506228
127.0389705 1.615090916

Name: +ve in-silico MS/MS by CFM-ID for QCDZNKOWVSGIRW-UHFFFAOYSA-N
ID: QCDZNKOWVSGIRW-UHFFFAOYSA-N
Comment: Energy0
Num peaks: 6
41.00219107 2.630504336
43.01784114 2.373968073
143.0338851 3.118600416
204.9801353 1.732941722
222.9907 14.34975138
241.0012647 56.61728517

Name: +ve in-silico MS/MS by CFM-ID for QCDZNKOWVSGIRW-UHFFFAOYSA-N
ID: QCDZNKOWVSGIRW-UHFFFAOYSA-N
Comment: Energy1
Num peaks: 13
80.96409131 4.343066897
141.0182351 1.191780641
143.0338851 14.62984702
150.9695706 1.156445656
154.9974996 1.415719887
157.0131497 1.496860632
159.0287997 2.349755385
161.0444498 20.64486936
204.9801353 5.844600748
210.9907 1.050827182
213.00635 1.358709776
222.9907 12.47429655
241.0012647 12.85842872

Name: +ve in-silico MS/MS by CFM-ID for QCDZNKOWVSGIRW-UHFFFAOYSA-N
ID: QCDZNKOWVSGIRW-UHFFFAOYSA-N
Comment: Energy2
Num peaks: 28
15.02292652 2.251465168
25.00727645 5.600035036
27.02292652 5.32362512
29.03857658 0.7916677077
41.00219107 15.70541891
43.01784114 7.769420668
45.0334912 0.9616689961
47.04914126 2.556508989
53.00219107 3.458180783
55.01784114 4.550670902
56.99710569 0.8054012118
57.0334912 1.231124521
59.01275576 1.545597724
59.04914126 1.09349409
80.96409131 1.711919736
80.99710569 2.246131911
83.01275576 2.803490388
85.02840582 2.361254272
87.04405588 0.8101592125
98.974656 2.140363831
104.9640913 1.426593109
110.974656 1.182062446
120.9590059 4.491172471
122.974656 3.073822596
124.9903061 1.575411169
127.0389705 1.012050622
143.0338851 0.7957516466
185.0114354 0.984577177

Name: +ve in-silico MS/MS by CFM-ID for JKWUOOVDMIRPGS-UHFFFAOYSA-N
ID: JKWUOOVDMIRPGS-UHFFFAOYSA-N
Comment: Energy0
Num peaks: 17
96.96852159 3.097199116
98.98417166 4.043836733
110.9841717 3.049444865
125.0233204 1.363588084
141.0182351 2.961172678
143.0338851 11.54550712
145.0495352 2.3110612
146.9841717 1.342276758
161.0444498 1.543627713
164.9947363 3.341977257
169.0260365 1.190543655
194.9689155 1.324596012
195.005301 1.263706193
196.9845656 2.364797874
199.0002156 1.911314993
223.0002156 8.103419564
241.0107803 29.63479646

Name: +ve in-silico MS/MS by CFM-ID for JKWUOOVDMIRPGS-UHFFFAOYSA-N
ID: JKWUOOVDMIRPGS-UHFFFAOYSA-N
Comment: Energy1
Num peaks: 24
53.00219107 1.22979988
55.01784114 4.342210035
56.99710569 3.688005143
57.0334912 2.240597037
71.01275576 1.678938569
80.97360697 1.813136676
96.96852159 7.829362039
98.98417166 11.1630228
99.04405588 1.37539433
115.0389705 1.467809395
122.9841717 1.028747907
123.0076704 1.009412426
125.0233204 3.020917845
127.0389705 1.580411928
129.0182351 1.482868679
134.9841717 1.2995471
141.0182351 4.48058295
143.0338851 14.00165458
145.0495352 1.386557337
152.9947363 1.592223783
211.0002156 1.141861852
213.0158657 2.733200587
223.0002156 3.68705561
241.0107803 5.556595981

Name: +ve in-silico MS/MS by CFM-ID for JKWUOOVDMIRPGS-UHFFFAOYSA-N
ID: JKWUOOVDMIRPGS-UHFFFAOYSA-N
Comment: Energy2
Num peaks: 29
15.02292652 1.296538149
31.01784114 0.7212766733
41.00219107 1.047796644
53.00219107 0.9996904528
55.01784114 1.615661671
57.0334912 1.478688569
67.01784114 1.977153881
69.0334912 5.273631337
71.01275576 4.361085008
71.04914126 2.944851611
73.02840582 7.753396156
80.97360697 1.260929572
85.02840582 1.675520629
87.00767038 2.014402812
87.04405588 2.006103854
96.96852159 5.722149245
96.99202031 1.317643792
97.02840582 1.903593569
98.98417166 2.712115082
99.00767038 2.850399234
99.04405588 3.900256137
101.0233204 7.598327799
110.9841717 3.506088881
113.0233204 1.604070932
123.0076704 1.831994418
125.0233204 3.68548698
127.0389705 3.648117854
143.0338851 2.286855128
151.0154718 1.083978967

Name: +ve in-silico MS/MS by CFM-ID for DBUFYCXAEMHRKJ-UHFFFAOYSA-N
ID: DBUFYCXAEMHRKJ-UHFFFAOYSA-N
Comment: Energy0
Num peaks: 13
43.01784114 1.955714161
134.974656 1.974131025
141.0182351 2.566675257
146.974656 5.801052202
148.9903061 2.241389096
158.974656 1.909717984
176.9852207 11.97229121
178.9644852 2.49248582
180.9801353 1.264291823
186.9695706 4.7953709
192.9801353 1.899883241
204.9801353 18.53898278
222.9907 23.53271604

Name: +ve in-silico MS/MS by CFM-ID for DBUFYCXAEMHRKJ-UHFFFAOYSA-N
ID: DBUFYCXAEMHRKJ-UHFFFAOYSA-N
Comment: Energy1
Num peaks: 21
53.00219107 6.383947279
55.01784114 2.349142068
67.01784114 3.10721316
95.01275576 3.426286308
96.99202031 2.246714279
99.00767038 6.013668302
104.9640913 3.3139896
123.0076704 2.226456117
132.9590059 4.032356055
134.974656 8.282729583
141.0182351 2.63328851
146.974656 3.314553243
158.974656 2.89446408
160.9539206 2.772445255
162.9695706 1.962995033
176.9488352 2.66086643
176.9852207 6.614015616
178.9644852 5.690252119
186.9695706 2.143061091
204.9801353 5.40712595
222.9907 3.080092083

Name: +ve in-silico MS/MS by CFM-ID for DBUFYCXAEMHRKJ-UHFFFAOYSA-N
ID: DBUFYCXAEMHRKJ-UHFFFAOYSA-N
Comment: Energy2
Num peaks: 16
41.00219107 2.142511613
43.01784114 1.95718705
53.00219107 3.426335479
55.01784114 1.824753744
65.00219107 10.57873082
67.01784114 24.39238517
69.0334912 4.386056698
95.01275576 7.050755683
97.02840582 2.21001107
99.00767038 2.013825777
104.9640913 5.96784495
106.9797414 2.654906046
111.0076704 4.527302291
113.0233204 2.467053757
125.0233204 1.867580197
146.974656 3.059636258

Name: +ve in-silico MS/MS by CFM-ID for JOVURTBWZFHDFY-UHFFFAOYSA-N
ID: JOVURTBWZFHDFY-UHFFFAOYSA-N
Comment: Energy0
Num peaks: 6
141.0182351 2.075556151
143.0338851 3.782785967
159.0287997 1.663601131
161.0444498 0.9575475799
223.0002156 10.85668674
241.0107803 73.15675734

Name: +ve in-silico MS/MS by CFM-ID for JOVURTBWZFHDFY-UHFFFAOYSA-N
ID: JOVURTBWZFHDFY-UHFFFAOYSA-N
Comment: Energy1
Num peaks: 6
141.0182351 2.535518665
143.0338851 3.064505015
145.0495352 6.924567741
204.989651 3.331432582
223.0002156 19.59811524
241.0107803 48.95040234

Name: +ve in-silico MS/MS by CFM-ID for JOVURTBWZFHDFY-UHFFFAOYSA-N
ID: JOVURTBWZFHDFY-UHFFFAOYSA-N
Comment: Energy2
Num peaks: 21
41.00219107 7.376873497
43.01784114 3.243053809
45.0334912 1.418192935
53.00219107 8.204206235
55.01784114 3.929528097
56.99710569 1.542693407
57.0334912 8.796304425
71.01275576 2.543712964
73.02840582 1.249480554
80.97360697 4.233391312
80.99710569 2.00068647
83.01275576 5.177181223
85.02840582 6.949326627
87.04405588 1.858334443
92.97360697 3.154269547
98.98417166 1.246599734
100.9998217 2.381808742
125.0233204 2.545356209
127.0389705 3.214456872
141.0182351 3.440361791
143.0338851 5.722318685

Name: +ve in-silico MS/MS by CFM-ID for VAPFTFHQLCJWEP-UHFFFAOYSA-N
ID: VAPFTFHQLCJWEP-UHFFFAOYSA-N
Comment: Energy0
Num peaks: 6
39.02292652 9.318798327
94.97974138 2.402832796
128.9640913 4.290602945
130.9797414 11.745164
204.9801353 20.05572285
222.9907 37.32318486

Name: +ve in-silico MS/MS by CFM-ID for VAPFTFHQLCJWEP-UHFFFAOYSA-N
ID: VAPFTFHQLCJWEP-UHFFFAOYSA-N
Comment: Energy1
Num peaks: 12
39.02292652 3.392473479
49.00727645 3.867819677
51.02292652 13.37130989
53.00219107 2.444500935
104.9640913 2.202741375
128.9640913 3.040337081
130.9797414 14.97555284
132.9953914 9.516723807
166.9644852 4.098589658
176.9852207 2.376183931
204.9801353 10.93971401
222.9907 10.07191576

Name: +ve in-silico MS/MS by CFM-ID for VAPFTFHQLCJWEP-UHFFFAOYSA-N
ID: VAPFTFHQLCJWEP-UHFFFAOYSA-N
Comment: Energy2
Num peaks: 10
25.00727645 12.32970347
39.02292652 25.19349907
49.00727645 3.812475722
51.02292652 8.281831247
65.00219107 2.437358434
67.01784114 7.604695857
94.97974138 5.844054271
104.9640913 6.08404828
128.9640913 5.229115041
130.9797414 4.385097535

Name: +ve in-silico MS/MS by CFM-ID for ZBUNGWKNRZZSGP-UHFFFAOYSA-N
ID: ZBUNGWKNRZZSGP-UHFFFAOYSA-N
Comment: Energy0
Num peaks: 6
144.9647387 3.747426741
160.9596533 4.369954151
162.9753034 4.41312751
186.9753034 21.84855114
204.9858681 36.48428958
222.9964328 13.15977289

Name: +ve in-silico MS/MS by CFM-ID for ZBUNGWKNRZZSGP-UHFFFAOYSA-N
ID: ZBUNGWKNRZZSGP-UHFFFAOYSA-N
Comment: Energy1
Num peaks: 9
142.9490886 2.222299373
144.9647387 8.491194615
158.9803888 3.305849197
160.9596533 1.567203028
162.9753034 4.690741892
176.9909535 1.651109233
186.9753034 22.42457115
204.9858681 29.26356879
222.9964328 7.758655507

Name: +ve in-silico MS/MS by CFM-ID for ZBUNGWKNRZZSGP-UHFFFAOYSA-N
ID: ZBUNGWKNRZZSGP-UHFFFAOYSA-N
Comment: Energy2
Num peaks: 20
39.02292652 1.870962394
41.03857658 4.498372808
44.99710569 2.322611794
57.0334912 1.536435247
59.04914126 3.209632112
102.9177885 5.739396998
104.9334386 2.813872924
116.9334386 2.203632378
118.9490886 4.033743924
130.9490886 2.794012546
142.9490886 11.22053379
144.9647387 12.85678093
148.9232678 3.056521395
156.9647387 1.915144389
158.9803888 11.80049116
160.9596533 2.160525736
160.9960388 2.93634378
162.9753034 1.376027636
186.9753034 1.372750052
204.9858681 1.240791866

Name: +ve in-silico MS/MS by CFM-ID for XBTAFGVIHKROLB-UHFFFAOYSA-N
ID: XBTAFGVIHKROLB-UHFFFAOYSA-N
Comment: Energy0
Num peaks: 13
71.01275576 3.96678529
96.96852159 4.467132531
98.98417166 11.1208685
101.0233204 1.996052024
110.9841717 1.728553426
125.0233204 1.920939221
138.9790863 3.013816795
141.0182351 2.37429727
143.0338851 7.635175305
168.989651 2.762751643
204.989651 5.779806182
223.0002156 15.0643189
241.0107803 18.83396468

Name: +ve in-silico MS/MS by CFM-ID for XBTAFGVIHKROLB-UHFFFAOYSA-N
ID: XBTAFGVIHKROLB-UHFFFAOYSA-N
Comment: Energy1
Num peaks: 21
43.01784114 5.55585854
53.00219107 4.015023096
56.99710569 1.718020164
71.01275576 7.801150883
73.02840582 3.174403819
83.01275576 1.900584794
96.96852159 1.658089106
98.98417166 3.17129543
110.9841717 2.23521933
120.9685216 2.902137033
122.9841717 3.207261834
125.0233204 2.833412903
127.0389705 1.735577908
138.9790863 11.42326791
140.9947363 5.00955655
143.0338851 3.31186157
150.9790863 3.0200595
168.989651 4.43324889
204.989651 3.976099019
223.0002156 5.196621926
241.0107803 2.556373591

Name: +ve in-silico MS/MS by CFM-ID for XBTAFGVIHKROLB-UHFFFAOYSA-N
ID: XBTAFGVIHKROLB-UHFFFAOYSA-N
Comment: Energy2
Num peaks: 18
15.02292652 5.463421912
41.00219107 4.406712031
43.01784114 10.74712307
53.00219107 3.227824814
55.01784114 1.467129974
56.99710569 2.489263079
59.01275576 1.387805444
71.01275576 13.36603351
73.02840582 4.89983429
78.95795691 0.9785096901
80.97360697 2.623183467
85.02840582 1.115881966
96.96852159 10.72176173
98.98417166 8.044279848
110.9841717 3.641731708
125.0233204 1.964286197
127.0389705 3.152149547
143.0338851 1.00726049

Name: +ve in-silico MS/MS by CFM-ID for JKHUIEMIIYOKRM-UHFFFAOYSA-N
ID: JKHUIEMIIYOKRM-UHFFFAOYSA-N
Comment: Energy0
Num peaks: 6
49.00727645 0.1955264629
58.9683041 0.02165254226
115.0178411 2.400457298e-005
141.0334912 0.03233017147
174.9945188 0.1759500262
201.0101689 99.57449971

Name: +ve in-silico MS/MS by CFM-ID for JKHUIEMIIYOKRM-UHFFFAOYSA-N
ID: JKHUIEMIIYOKRM-UHFFFAOYSA-N
Comment: Energy1
Num peaks: 6
49.00727645 1.161839447
58.9683041 0.03188431886
115.0178411 0.0006660843162
141.0334912 0.1787113742
174.9945188 1.053520027
201.0101689 97.57302323

Name: +ve in-silico MS/MS by CFM-ID for JKHUIEMIIYOKRM-UHFFFAOYSA-N
ID: JKHUIEMIIYOKRM-UHFFFAOYSA-N
Comment: Energy2
Num peaks: 6
49.00727645 15.09398534
58.9683041 0.7788758628
115.0178411 0.3337788692
141.0334912 4.657448585
174.9945188 14.60449717
201.0101689 64.39751179

Name: +ve in-silico MS/MS by CFM-ID for GCOOXHYDHTWJPS-UHFFFAOYSA-N
ID: GCOOXHYDHTWJPS-UHFFFAOYSA-N
Comment: Energy0
Num peaks: 8
59.01275576 4.353093572
130.9449818 2.0892694
134.9762819 1.893801721
146.9762819 3.340336272
176.9868466 1.256235401
187.0156482 1.447468942
204.9817612 17.30556892
222.9923259 48.79126773

Name: +ve in-silico MS/MS by CFM-ID for GCOOXHYDHTWJPS-UHFFFAOYSA-N
ID: GCOOXHYDHTWJPS-UHFFFAOYSA-N
Comment: Energy1
Num peaks: 18
59.01275576 5.911825809
72.98395416 4.397578775
74.99960423 3.052917556
106.9449818 5.689361362
108.9606319 9.222528163
110.9762819 3.712015289
118.9449818 3.081731591
120.9606319 3.271212402
122.9762819 2.063937178
130.9449818 2.967328365
132.9606319 1.471483648
134.9762819 2.677118547
146.9762819 2.470390414
162.9711966 1.818296792
169.0050835 1.538225108
176.9868466 2.652578926
204.9817612 12.63755735
222.9923259 11.73346458

Name: +ve in-silico MS/MS by CFM-ID for GCOOXHYDHTWJPS-UHFFFAOYSA-N
ID: GCOOXHYDHTWJPS-UHFFFAOYSA-N
Comment: Energy2
Num peaks: 18
39.02292652 1.429811371
41.00219107 1.917949337
43.01784114 1.486534478
58.9683041 4.320759657
59.01275576 5.453165833
60.98395416 1.60015169
72.98395416 10.77723674
74.99960423 9.316721518
84.98395416 2.90323918
86.99960423 3.191358537
98.99960423 1.749538537
106.9449818 4.515932715
108.9606319 2.559095432
118.9449818 2.032778437
130.9449818 16.71665687
132.9606319 2.97947686
134.9762819 4.02333761
146.9762819 3.069383116

Name: +ve in-silico MS/MS by CFM-ID for PUGRSKNMOVUHOT-UHFFFAOYSA-N
ID: PUGRSKNMOVUHOT-UHFFFAOYSA-N
Comment: Energy0
Num peaks: 10
59.01275576 4.200343455
72.98395416 1.654269368
74.99960423 2.493233921
132.968698 1.292526254
146.9762819 2.944510992
169.0050835 1.415102684
187.0156482 7.903993767
194.9610258 1.901985388
204.9817612 14.42719461
222.9923259 42.42805536

Name: +ve in-silico MS/MS by CFM-ID for PUGRSKNMOVUHOT-UHFFFAOYSA-N
ID: PUGRSKNMOVUHOT-UHFFFAOYSA-N
Comment: Energy1
Num peaks: 14
43.01784114 1.509490742
59.01275576 7.006049546
74.99960423 2.427114798
106.9449818 7.063603987
108.9606319 5.733017327
110.9762819 10.29843997
146.9762819 2.93659063
162.9711966 2.287254435
169.0050835 4.436156468
176.9868466 2.957392766
186.9711966 1.625712457
187.0156482 3.28191238
204.9817612 14.930244
222.9923259 14.72824226

Name: +ve in-silico MS/MS by CFM-ID for PUGRSKNMOVUHOT-UHFFFAOYSA-N
ID: PUGRSKNMOVUHOT-UHFFFAOYSA-N
Comment: Energy2
Num peaks: 27
39.02292652 5.405697795
41.00219107 2.053396462
43.01784114 1.610256201
44.99710569 0.9073014953
48.98395416 0.8164074599
51.02292652 1.110085209
53.03857658 0.9045912428
58.9683041 3.167289225
59.01275576 7.89380652
60.98395416 2.533234966
72.98395416 12.29042056
74.99960423 5.72671753
84.98395416 2.603388963
86.99960423 3.019888506
98.99960423 1.630141305
106.9449818 2.092829353
108.9606319 2.208126508
110.9762819 2.510678464
113.0152543 0.9329059908
118.9449818 1.342856417
120.9606319 4.903252369
130.9449818 6.493938519
134.9762819 1.616403038
136.9555465 0.8943147829
146.9762819 2.696681429
160.9999982 1.579603453
162.9711966 1.486525144

Name: +ve in-silico MS/MS by CFM-ID for CBMLGQUZELLXGD-UHFFFAOYSA-N
ID: CBMLGQUZELLXGD-UHFFFAOYSA-N
Comment: Energy0
Num peaks: 9
59.01275576 3.782202853
106.9449818 5.242158899
108.9606319 5.772829285
132.9606319 2.15031767
146.9762819 7.85446469
187.0156482 3.949868206
194.9610258 1.22927802
204.9817612 13.01043254
222.9923259 37.86104124

Name: +ve in-silico MS/MS by CFM-ID for CBMLGQUZELLXGD-UHFFFAOYSA-N
ID: CBMLGQUZELLXGD-UHFFFAOYSA-N
Comment: Energy1
Num peaks: 14
43.01784114 1.837644101
59.01275576 8.337046589
74.99960423 2.37668994
77.02332044 1.392853568
106.9449818 3.616676377
108.9606319 6.021153692
146.9762819 5.137202771
162.9711966 2.625261285
169.0050835 5.239034912
176.9868466 3.415738648
186.9711966 1.983099928
187.0156482 3.123948493
204.9817612 17.95176035
222.9923259 17.46359035

Name: +ve in-silico MS/MS by CFM-ID for CBMLGQUZELLXGD-UHFFFAOYSA-N
ID: CBMLGQUZELLXGD-UHFFFAOYSA-N
Comment: Energy2
Num peaks: 14
59.01275576 5.412215706
60.98395416 2.387479669
72.98395416 24.57424477
74.99960423 1.998867213
84.98395416 3.518351564
86.99960423 2.109415119
98.99960423 1.659044297
106.9449818 17.42332202
108.9606319 4.46528986
120.9606319 2.552265666
130.9449818 4.424773903
132.9606319 3.94793192
134.9762819 2.595642051
146.9762819 3.151332329

Name: +ve in-silico MS/MS by CFM-ID for KQZOLOLQFPJPAU-UHFFFAOYSA-N
ID: KQZOLOLQFPJPAU-UHFFFAOYSA-N
Comment: Energy0
Num peaks: 6
162.9695706 3.206429942
180.9801353 3.395304569
194.9957854 3.086519011
204.9801353 22.82560601
222.9907 36.68321893
241.0012647 12.73831055

Name: +ve in-silico MS/MS by CFM-ID for KQZOLOLQFPJPAU-UHFFFAOYSA-N
ID: KQZOLOLQFPJPAU-UHFFFAOYSA-N
Comment: Energy1
Num peaks: 19
59.01275576 2.503363166
113.0233204 3.219803731
134.974656 2.389841325
141.0182351 3.566671291
143.0338851 2.006309084
148.9539206 2.482504679
150.9695706 2.970750443
152.9852207 2.022273502
159.0287997 3.04909791
162.9695706 4.843530116
166.9644852 1.428855968
168.9801353 2.358706599
176.9852207 7.215366283
179.0008707 2.226168149
180.9801353 2.164797101
194.9957854 7.161752014
204.9801353 11.74507667
222.9907 13.87776958
241.0012647 4.121616059

Name: +ve in-silico MS/MS by CFM-ID for KQZOLOLQFPJPAU-UHFFFAOYSA-N
ID: KQZOLOLQFPJPAU-UHFFFAOYSA-N
Comment: Energy2
Num peaks: 21
25.00727645 2.600987255
41.00219107 2.778796782
59.01275576 4.835501637
68.99710569 2.357908317
71.01275576 4.264516778
96.99202031 2.062032099
99.00767038 2.933331203
101.0233204 1.301351455
111.0076704 1.964446162
113.0233204 17.10711447
115.0389705 5.759097345
134.974656 6.224984717
139.002585 1.764880046
141.0182351 6.501940983
143.0338851 4.950012573
148.9903061 1.335636286
162.9695706 1.833355858
176.9852207 4.786104834
179.0008707 2.141797718
194.9957854 1.37930512
204.9801353 1.76466317

Name: +ve in-silico MS/MS by CFM-ID for QAKOKFFNSTYGII-UHFFFAOYSA-N
ID: QAKOKFFNSTYGII-UHFFFAOYSA-N
Comment: Energy0
Num peaks: 6
162.9695706 6.183142051
178.9644852 2.582045328
180.9801353 10.12134492
204.9801353 23.62252716
222.9907 32.65103277
241.0012647 11.0143742

Name: +ve in-silico MS/MS by CFM-ID for QAKOKFFNSTYGII-UHFFFAOYSA-N
ID: QAKOKFFNSTYGII-UHFFFAOYSA-N
Comment: Energy1
Num peaks: 17
68.99710569 5.7458494
71.01275576 2.991643249
99.00767038 1.92243455
101.0233204 4.064952588
113.0233204 1.825371803
132.9590059 3.042695417
134.974656 3.085378211
148.9539206 2.645284664
150.9695706 6.943873148
152.9852207 3.84994197
162.9695706 8.526728168
176.9852207 3.552448824
180.9801353 11.39089228
194.9957854 3.771130804
204.9801353 7.20877313
222.9907 8.553235512
241.0012647 2.408938068

Name: +ve in-silico MS/MS by CFM-ID for QAKOKFFNSTYGII-UHFFFAOYSA-N
ID: QAKOKFFNSTYGII-UHFFFAOYSA-N
Comment: Energy2
Num peaks: 17
59.01275576 2.930572836
68.99710569 5.731982747
71.01275576 3.012668831
96.99202031 1.528509089
99.00767038 10.77436747
101.0233204 5.296871488
104.9640913 3.178569445
113.0233204 4.243749635
134.974656 9.381978526
141.0182351 6.294554231
143.0338851 4.470828114
150.9695706 5.191425663
162.9695706 3.232261533
176.9852207 8.350073578
179.0008707 2.806154979
180.9801353 2.351432869
204.9801353 2.576396735

Name: +ve in-silico MS/MS by CFM-ID for DRAFSMMGYHQWKC-UHFFFAOYSA-N
ID: DRAFSMMGYHQWKC-UHFFFAOYSA-N
Comment: Energy0
Num peaks: 8
94.97974138 4.029245535
104.9640913 14.78548601
106.9797414 13.25613254
108.9953914 3.649622815
162.9695706 5.881041857
186.9695706 6.212399658
204.9801353 23.60758605
222.9907 10.31205543

Name: +ve in-silico MS/MS by CFM-ID for DRAFSMMGYHQWKC-UHFFFAOYSA-N
ID: DRAFSMMGYHQWKC-UHFFFAOYSA-N
Comment: Energy1
Num peaks: 22
41.00219107 2.583105094
43.01784114 5.505748732
53.00219107 1.969058667
57.0334912 1.808323402
68.99710569 3.013351675
71.01275576 1.822084545
83.01275576 2.310003747
95.01275576 2.72641312
104.9640913 2.879620833
106.9797414 1.621539506
108.9953914 1.605894041
123.0076704 2.029973647
125.0233204 1.726194076
139.002585 1.571845057
141.0182351 2.515476124
144.9590059 2.375207001
162.9695706 14.62526369
176.9852207 5.962977747
179.0008707 1.62598611
186.9695706 5.380524102
204.9801353 11.45136028
222.9907 4.346262492

Name: +ve in-silico MS/MS by CFM-ID for DRAFSMMGYHQWKC-UHFFFAOYSA-N
ID: DRAFSMMGYHQWKC-UHFFFAOYSA-N
Comment: Energy2
Num peaks: 9
25.00727645 23.59239789
27.02292652 10.5084207
53.00219107 9.075170209
55.01784114 6.092578284
68.99710569 4.64975989
71.01275576 4.284251378
94.97974138 8.321660069
104.9640913 10.40189944
106.9797414 3.733328435

Name: +ve in-silico MS/MS by CFM-ID for GDDNUPICAUPXAJ-UHFFFAOYSA-N
ID: GDDNUPICAUPXAJ-UHFFFAOYSA-N
Comment: Energy0
Num peaks: 13
41.00219107 2.223517857
43.01784114 4.10575221
83.01275576 1.645318207
96.96852159 3.807850575
97.02840582 5.804691536
98.98417166 12.94615724
107.0127558 3.384384648
109.0284058 1.602394652
123.0076704 3.571113459
125.0233204 10.0059969
186.9790863 5.420548933
204.989651 14.24992808
223.0002156 11.35757896

Name: +ve in-silico MS/MS by CFM-ID for GDDNUPICAUPXAJ-UHFFFAOYSA-N
ID: GDDNUPICAUPXAJ-UHFFFAOYSA-N
Comment: Energy1
Num peaks: 18
41.00219107 2.765946612
43.01784114 1.749940351
53.00219107 1.97365096
55.01784114 3.312037758
65.00219107 2.66299102
67.01784114 2.098364724
71.01275576 1.642794022
79.01784114 3.230698492
83.01275576 13.0770873
85.02840582 3.247176684
96.96852159 2.172464018
97.02840582 8.32800102
98.98417166 10.37130749
107.0127558 7.399519304
109.0284058 2.431190019
123.0076704 1.59158225
125.0233204 10.16700408
204.989651 3.316562805

Name: +ve in-silico MS/MS by CFM-ID for GDDNUPICAUPXAJ-UHFFFAOYSA-N
ID: GDDNUPICAUPXAJ-UHFFFAOYSA-N
Comment: Energy2
Num peaks: 14
25.00727645 5.005999123
41.00219107 13.18527729
43.01784114 13.42621622
53.00219107 7.375239893
55.01784114 6.188897519
67.01784114 3.729329239
68.99710569 2.360014954
77.00219107 4.247109048
79.01784114 3.934820461
92.99710569 4.181215269
95.01275576 2.358903153
96.96852159 6.460364833
97.02840582 3.44223398
98.98417166 4.387432136

Name: +ve in-silico MS/MS by CFM-ID for HGCFGZKTQWZDSF-UHFFFAOYSA-N
ID: HGCFGZKTQWZDSF-UHFFFAOYSA-N
Comment: Energy0
Num peaks: 15
41.00219107 4.706491386
43.01784114 9.68880965
83.01275576 1.586676224
96.96852159 2.403681854
98.98417166 6.216931258
125.0233204 2.381759515
150.9790863 3.061850759
160.9634362 4.852535463
162.9790863 3.724820772
176.9947363 2.216474965
178.9740009 7.43532792
180.989651 8.96192856
186.9790863 4.378717009
204.989651 10.01077125
223.0002156 9.783650608

Name: +ve in-silico MS/MS by CFM-ID for HGCFGZKTQWZDSF-UHFFFAOYSA-N
ID: HGCFGZKTQWZDSF-UHFFFAOYSA-N
Comment: Energy1
Num peaks: 26
41.00219107 2.516780024
43.01784114 2.500164575
53.00219107 1.560481469
59.01275576 2.917200287
65.00219107 1.842538668
67.01784114 5.012473421
77.00219107 1.547002166
79.01784114 2.385907652
83.01275576 3.223099318
96.96852159 1.718108408
98.98417166 2.391685078
107.0127558 3.653712653
109.0284058 2.107281841
120.9685216 1.572696473
123.0076704 1.589826311
125.0233204 4.700771556
134.9841717 2.843228926
150.9790863 2.148630759
158.9841717 2.045567113
160.9998217 1.617188045
162.9790863 8.397924662
176.9947363 5.635559656
178.9740009 1.98115251
186.9790863 4.221142556
204.989651 6.95276903
223.0002156 3.090954738

Name: +ve in-silico MS/MS by CFM-ID for HGCFGZKTQWZDSF-UHFFFAOYSA-N
ID: HGCFGZKTQWZDSF-UHFFFAOYSA-N
Comment: Energy2
Num peaks: 18
25.00727645 9.560607639
27.02292652 2.19832432
41.00219107 10.02313197
43.01784114 9.751594528
53.00219107 5.034289679
55.01784114 4.440471431
59.01275576 2.135864607
65.00219107 1.477503308
68.99710569 4.593879141
71.01275576 5.377658594
79.01784114 7.005181324
81.0334912 1.877941601
83.01275576 4.082535762
95.01275576 2.566926687
96.96852159 3.3729053
98.98417166 1.342723754
130.9528715 1.615293704
134.9841717 3.828835479

Name: +ve in-silico MS/MS by CFM-ID for QCTARIFXVKDZTI-UHFFFAOYSA-N
ID: QCTARIFXVKDZTI-UHFFFAOYSA-N
Comment: Energy0
Num peaks: 10
59.01275576 3.294861112
61.02840582 2.025964818
85.02840582 6.136944156
87.04405588 2.755230221
96.96852159 2.742226801
98.98417166 3.644813263
103.0389705 6.255611745
164.9947363 9.904190073
183.005301 22.20901394
201.0158657 21.03663749

Name: +ve in-silico MS/MS by CFM-ID for QCTARIFXVKDZTI-UHFFFAOYSA-N
ID: QCTARIFXVKDZTI-UHFFFAOYSA-N
Comment: Energy1
Num peaks: 15
57.0334912 2.828363164
59.01275576 2.544088454
61.02840582 3.128506972
83.01275576 3.312164255
85.02840582 12.93121563
87.04405588 4.86331946
96.96852159 7.304844641
98.98417166 9.769022255
103.0389705 6.711282248
136.9998217 2.216462588
140.9947363 4.25947301
155.0103864 3.772007963
164.9947363 6.400932039
183.005301 7.088378022
201.0158657 3.891164144

Name: +ve in-silico MS/MS by CFM-ID for QCTARIFXVKDZTI-UHFFFAOYSA-N
ID: QCTARIFXVKDZTI-UHFFFAOYSA-N
Comment: Energy2
Num peaks: 15
15.02292652 2.747681173
41.00219107 4.525486537
43.01784114 7.256391677
57.0334912 8.12329805
59.01275576 2.327505749
59.04914126 2.805272499
61.02840582 2.922779882
71.01275576 3.550538208
83.01275576 5.522645583
85.02840582 19.92950175
87.04405588 7.746528875
96.96852159 6.045996686
98.98417166 3.165825834
103.0389705 3.051568563
110.9841717 2.372810809

Name: +ve in-silico MS/MS by CFM-ID for QKHGPVZBKWGLJU-UHFFFAOYSA-N
ID: QKHGPVZBKWGLJU-UHFFFAOYSA-N
Comment: Energy0
Num peaks: 6
88.97886878 1.658007673
178.9661112 1.40808846
205.0262129 2.532793573
208.9766759 5.258961105
222.9923259 5.896068367
241.0028906 70.27489904

Name: +ve in-silico MS/MS by CFM-ID for QKHGPVZBKWGLJU-UHFFFAOYSA-N
ID: QKHGPVZBKWGLJU-UHFFFAOYSA-N
Comment: Energy1
Num peaks: 16
58.9683041 2.487197671
60.98395416 1.270603087
69.0334912 1.159559306
105.0101689 6.522832188
136.9999982 5.47763332
166.9661112 2.262373077
168.9817612 1.668522486
180.9453757 5.320342661
180.9817612 2.948762412
182.9610258 9.930134587
184.9766759 12.90133972
186.9923259 4.032802049
205.0262129 1.58858132
208.9766759 1.875346239
222.9923259 1.196441863
241.0028906 19.5962909

Name: +ve in-silico MS/MS by CFM-ID for QKHGPVZBKWGLJU-UHFFFAOYSA-N
ID: QKHGPVZBKWGLJU-UHFFFAOYSA-N
Comment: Energy2
Num peaks: 31
45.0334912 1.274813887
58.9683041 8.01786076
60.98395416 3.146205599
62.99960423 1.415031466
69.0334912 1.613214846
72.98395416 2.488832523
74.99960423 1.108716257
76.97886878 3.018425985
84.98395416 2.260943374
86.96321872 1.3629187
86.99960423 1.622333607
88.97886878 7.756280261
90.99451885 1.693290448
102.9945188 5.116005582
105.0101689 1.805498371
117.0101689 1.555846122
118.9894335 1.34118327
121.0050835 3.853076848
142.9894335 1.561564439
148.9555465 3.088403059
150.9711966 1.388447391
162.9711966 2.138660081
164.9868466 1.251436106
178.9661112 5.27484281
180.9817612 1.578178943
192.9817612 2.669838158
196.9766759 1.461309189
206.9610258 0.9308773389
208.9766759 1.090445596
222.9923259 0.8352261884
224.9715905 1.063918557

Name: +ve in-silico MS/MS by CFM-ID for QFVOYTUUQJNKKK-UHFFFAOYSA-N
ID: QFVOYTUUQJNKKK-UHFFFAOYSA-N
Comment: Energy0
Num peaks: 6
105.0101689 1.447363055
205.0262129 2.641402685
208.9766759 2.094873405
210.9923259 1.280970355
222.9923259 6.835629758
241.0028906 74.28582892

Name: +ve in-silico MS/MS by CFM-ID for QFVOYTUUQJNKKK-UHFFFAOYSA-N
ID: QFVOYTUUQJNKKK-UHFFFAOYSA-N
Comment: Energy1
Num peaks: 20
69.0334912 1.035531558
105.0101689 6.842921213
106.9894335 1.293065786
107.025819 2.034094076
118.9894335 0.9203253139
130.9894335 1.13510279
136.9999982 6.79860985
164.9504611 3.130365418
166.9661112 4.114879962
168.9817612 3.968640007
170.9974113 1.283629551
182.9610258 1.100123261
184.9766759 1.482827338
196.9766759 1.35297462
205.0262129 2.453225183
208.9766759 1.819452107
210.9923259 1.105878611
222.9923259 2.360584283
224.9715905 1.161510446
241.0028906 35.18662628

Name: +ve in-silico MS/MS by CFM-ID for QFVOYTUUQJNKKK-UHFFFAOYSA-N
ID: QFVOYTUUQJNKKK-UHFFFAOYSA-N
Comment: Energy2
Num peaks: 31
45.0334912 1.84754538
58.9683041 4.441853826
60.98395416 1.934514913
69.0334912 2.689853874
72.98395416 2.816318716
74.99960423 2.093515909
77.01525429 1.442874472
88.97886878 5.599988773
90.95813334 1.336000855
90.99451885 2.75549503
92.9737834 1.700715177
100.9788688 2.329015098
102.9945188 4.194888538
103.0389705 0.9346948753
105.0101689 6.003033019
106.9894335 2.633896982
114.9945188 4.79934522
116.9737834 1.325493767
117.0101689 3.788468021
118.9894335 3.767660581
121.0050835 2.28655197
130.9894335 2.249358826
133.0050835 1.194276665
178.9661112 2.050555193
190.9661112 1.084404144
192.9817612 2.524696858
194.9610258 1.040949618
204.9817612 0.9820349997
205.0262129 0.9417055752
206.9610258 1.183595998
222.9923259 1.442684532

Name: +ve in-silico MS/MS by CFM-ID for HADOKPKCROGBMU-UHFFFAOYSA-N
ID: HADOKPKCROGBMU-UHFFFAOYSA-N
Comment: Energy0
Num peaks: 6
88.97886878 4.005690597
118.9894335 4.788240911
121.0050835 27.1358641
208.9766759 3.953140699
222.9923259 1.792469049
241.0028906 45.73877726

Name: +ve in-silico MS/MS by CFM-ID for HADOKPKCROGBMU-UHFFFAOYSA-N
ID: HADOKPKCROGBMU-UHFFFAOYSA-N
Comment: Energy1
Num peaks: 22
87.04405588 2.152998495
90.99451885 2.378935454
102.9945188 1.356794355
105.0101689 1.270926636
106.9894335 1.28816127
107.025819 7.407285885
118.9894335 3.780252566
121.0050835 2.564421794
123.0207336 4.3140495
134.9843481 1.445881933
136.9999982 1.289376696
148.9555465 2.998355535
150.9711966 4.32270059
152.9868466 1.892975304
155.0024967 1.999941317
180.9817612 3.785039681
184.9766759 6.410711664
186.9923259 1.531501783
208.9766759 2.005571271
210.9923259 1.268109504
222.9923259 1.222813843
241.0028906 24.40850621

Name: +ve in-silico MS/MS by CFM-ID for HADOKPKCROGBMU-UHFFFAOYSA-N
ID: HADOKPKCROGBMU-UHFFFAOYSA-N
Comment: Energy2
Num peaks: 15
45.0334912 2.824144761
58.9683041 8.217501912
60.98395416 4.956355207
62.99960423 1.525239412
72.98395416 1.598286507
76.97886878 4.066798526
85.02840582 1.84250734
88.97886878 26.1965773
90.99451885 10.36297475
93.01016891 5.472248527
105.0101689 1.825008873
106.9894335 1.464460533
118.9894335 2.467972651
121.0050835 6.406317458
178.9661112 1.315297892

Name: +ve in-silico MS/MS by CFM-ID for MBWCNPMZLYZVSY-UHFFFAOYSA-N
ID: MBWCNPMZLYZVSY-UHFFFAOYSA-N
Comment: Energy0
Num peaks: 6
187.0156482 1.865962865
190.9661112 4.095806909
192.9817612 1.099010517
194.9974113 1.267130703
206.9610258 0.8840701223
222.9923259 85.97758495

Name: +ve in-silico MS/MS by CFM-ID for MBWCNPMZLYZVSY-UHFFFAOYSA-N
ID: MBWCNPMZLYZVSY-UHFFFAOYSA-N
Comment: Energy1
Num peaks: 6
105.0101689 5.415589913
118.9894335 5.451338963
187.0156482 2.696499088
190.9661112 4.427222214
194.9974113 2.16136526
222.9923259 63.81904418

Name: +ve in-silico MS/MS by CFM-ID for MBWCNPMZLYZVSY-UHFFFAOYSA-N
ID: MBWCNPMZLYZVSY-UHFFFAOYSA-N
Comment: Energy2
Num peaks: 27
15.02292652 3.302746125
58.9683041 1.493507239
69.0334912 2.136258408
74.96321872 1.987706935
88.97886878 2.080028919
100.9788688 1.704036899
102.9945188 1.423100255
114.9945188 4.727335033
118.9449818 1.642144883
130.9894335 2.660336736
142.9894335 1.310819684
146.9398964 2.929501247
157.0050835 4.504830921
159.0207336 1.459543355
162.9348111 1.529297688
162.9711966 6.021172182
170.9843481 2.486308674
174.9711966 1.972023617
176.9504611 4.118852861
178.9661112 3.451165847
187.0156482 2.866887703
190.9661112 10.96163489
192.9817612 2.606563281
194.9974113 1.503487729
204.9817612 1.494246211
206.9610258 6.35288122
222.9923259 1.301916969

Name: +ve in-silico MS/MS by CFM-ID for UGLXCLHBDNYKKP-UHFFFAOYSA-N
ID: UGLXCLHBDNYKKP-UHFFFAOYSA-N
Comment: Energy0
Num peaks: 6
174.9711966 5.397333791
176.9504611 2.328773237
190.9661112 2.403140011
192.9817612 44.1880249
204.9817612 4.00931349
222.9923259 31.91846598

Name: +ve in-silico MS/MS by CFM-ID for UGLXCLHBDNYKKP-UHFFFAOYSA-N
ID: UGLXCLHBDNYKKP-UHFFFAOYSA-N
Comment: Energy1
Num peaks: 10
31.01784114 3.875846978
105.0101689 3.180402653
118.9894335 4.909666307
157.0050835 2.611279225
174.9711966 9.525369209
176.9504611 3.495104845
190.9661112 1.840393284
192.9817612 28.37500294
204.9817612 6.22645913
222.9923259 17.69092721

Name: +ve in-silico MS/MS by CFM-ID for UGLXCLHBDNYKKP-UHFFFAOYSA-N
ID: UGLXCLHBDNYKKP-UHFFFAOYSA-N
Comment: Energy2
Num peaks: 15
15.02292652 1.423141256
31.01784114 2.320369084
58.9683041 1.99882213
141.0101689 1.361655057
146.9398964 4.795526767
146.9762819 3.748790515
148.9555465 4.088622844
157.0050835 8.869965303
162.9711966 9.974934715
164.9868466 3.030218281
174.9711966 14.4488932
176.9504611 15.06210715
176.9868466 1.746374552
190.9661112 2.987751203
192.9817612 5.382920388

Name: +ve in-silico MS/MS by CFM-ID for ZMXWHSMBYIWZNW-UHFFFAOYSA-N
ID: ZMXWHSMBYIWZNW-UHFFFAOYSA-N
Comment: Energy0
Num peaks: 6
58.9683041 1.225178509
187.0156482 1.142568766
190.9661112 3.210768531
204.9817612 3.715622236
206.9610258 1.368307018
222.9923259 81.51300182

Name: +ve in-silico MS/MS by CFM-ID for ZMXWHSMBYIWZNW-UHFFFAOYSA-N
ID: ZMXWHSMBYIWZNW-UHFFFAOYSA-N
Comment: Energy1
Num peaks: 10
60.98395416 2.466401976
102.9945188 2.092486268
118.9894335 5.712010927
148.9555465 2.774953161
150.9711966 3.552886095
152.9868466 2.773270676
166.9661112 8.608893348
168.9817612 2.389824592
190.9661112 2.377819241
222.9923259 48.38668938

Name: +ve in-silico MS/MS by CFM-ID for ZMXWHSMBYIWZNW-UHFFFAOYSA-N
ID: ZMXWHSMBYIWZNW-UHFFFAOYSA-N
Comment: Energy2
Num peaks: 27
15.02292652 2.058232274
55.01784114 2.058991139
58.9683041 12.28884895
60.98395416 8.000265173
62.99960423 1.883876526
69.0334912 0.9429790047
72.98395416 8.378321941
86.96321872 1.241638758
88.97886878 2.773057623
100.9788688 1.253020861
102.9945188 2.845162953
118.9449818 3.083206229
118.9894335 1.761467562
120.9606319 2.812973907
148.9555465 2.35072812
157.0050835 2.235386792
160.9555465 2.123553179
170.9843481 1.31330482
174.9711966 1.589287984
176.9504611 1.306884167
176.9868466 1.139356352
178.9661112 3.696523895
187.0156482 1.6734244
190.9661112 4.886740839
192.9817612 1.341400628
204.9817612 1.153095882
206.9610258 4.444423038

Name: +ve in-silico MS/MS by CFM-ID for LJEFASANWMMPNK-UHFFFAOYSA-N
ID: LJEFASANWMMPNK-UHFFFAOYSA-N
Comment: Energy0
Num peaks: 6
133.0050835 1.176037749
145.0050835 0.8053655495
187.0156482 1.221365493
190.9661112 1.731725199
204.9817612 22.13705264
222.9923259 66.69851001

Name: +ve in-silico MS/MS by CFM-ID for LJEFASANWMMPNK-UHFFFAOYSA-N
ID: LJEFASANWMMPNK-UHFFFAOYSA-N
Comment: Energy1
Num peaks: 6
164.9504611 3.28013317
166.9661112 3.506120713
178.9661112 2.932438038
187.0156482 3.319047082
190.9661112 3.291899743
222.9923259 68.01669448

Name: +ve in-silico MS/MS by CFM-ID for LJEFASANWMMPNK-UHFFFAOYSA-N
ID: LJEFASANWMMPNK-UHFFFAOYSA-N
Comment: Energy2
Num peaks: 19
15.02292652 1.623996473
55.01784114 1.252052069
58.9683041 4.671326122
60.98395416 1.499342114
72.98395416 1.250968086
76.97886878 2.412681511
88.97886878 4.318406855
90.99451885 3.099897525
102.9945188 6.541398425
109.0284058 1.962897808
114.9945188 16.30547598
117.0101689 9.185915981
130.9894335 1.363258105
145.0050835 2.494953585
174.9711966 8.829804033
176.9868466 3.248241945
190.9661112 1.326591162
204.9817612 7.248109259
206.9610258 1.413284167

Name: +ve in-silico MS/MS by CFM-ID for FCIANPBRVWRGKK-UHFFFAOYSA-N
ID: FCIANPBRVWRGKK-UHFFFAOYSA-N
Comment: Energy0
Num peaks: 6
88.97886878 1.670263002
187.0156482 1.385228084
190.9661112 3.127769071
204.9817612 6.541711931
206.9610258 1.346199984
222.9923259 79.04544871

Name: +ve in-silico MS/MS by CFM-ID for FCIANPBRVWRGKK-UHFFFAOYSA-N
ID: FCIANPBRVWRGKK-UHFFFAOYSA-N
Comment: Energy1
Num peaks: 6
58.9683041 3.816630614
102.9945188 3.337016053
164.9504611 26.1262827
166.9661112 23.36534229
168.9817612 9.822099818
222.9923259 17.2999897

Name: +ve in-silico MS/MS by CFM-ID for FCIANPBRVWRGKK-UHFFFAOYSA-N
ID: FCIANPBRVWRGKK-UHFFFAOYSA-N
Comment: Energy2
Num peaks: 19
15.02292652 1.852181956
58.9683041 14.21401912
60.98395416 4.464535951
72.98395416 2.391021979
81.0334912 1.562672788
83.04914126 2.327623013
84.98395416 6.126776629
86.99960423 9.13663616
88.97886878 2.642172496
102.9945188 5.8982679
117.0101689 2.978478867
157.0050835 1.813951737
174.9711966 3.05352796
176.9868466 1.583554475
178.9661112 4.547451465
187.0156482 1.782192861
190.9661112 5.362260586
204.9817612 2.126770732
206.9610258 7.292223222

Name: +ve in-silico MS/MS by CFM-ID for PLMKQIKAAGUTDS-UHFFFAOYSA-N
ID: PLMKQIKAAGUTDS-UHFFFAOYSA-N
Comment: Energy0
Num peaks: 6
96.96852159 6.515288517
125.0152543 12.41238099
127.0309044 1.963955793
143.025819 5.020076405
204.9815848 3.884992636
222.9921495 66.52538198

Name: +ve in-silico MS/MS by CFM-ID for PLMKQIKAAGUTDS-UHFFFAOYSA-N
ID: PLMKQIKAAGUTDS-UHFFFAOYSA-N
Comment: Energy1
Num peaks: 6
96.96852159 3.418299719
113.0152543 5.017489403
125.0152543 44.41436969
127.0309044 3.600318185
204.9815848 10.88090397
222.9921495 24.10288986

Name: +ve in-silico MS/MS by CFM-ID for PLMKQIKAAGUTDS-UHFFFAOYSA-N
ID: PLMKQIKAAGUTDS-UHFFFAOYSA-N
Comment: Energy2
Num peaks: 13
39.02292652 2.119364295
63.02292652 2.667620597
65.03857658 2.003545784
75.02292652 4.247119052
91.05422664 5.213342424
96.96852159 7.660729946
96.98395416 6.027454412
98.99960423 5.867366012
113.0152543 3.190098042
125.0152543 30.34369028
127.0309044 6.289494947
141.0101689 4.162425763
143.025819 2.099383277

Name: +ve in-silico MS/MS by CFM-ID for DLGVENVNVXDYLC-UHFFFAOYSA-N
ID: DLGVENVNVXDYLC-UHFFFAOYSA-N
Comment: Energy0
Num peaks: 11
141.0182351 1.905488849
146.974656 8.243900129
148.9903061 2.413473582
151.0059561 1.36960748
158.974656 1.933063906
174.9695706 1.855519604
176.9852207 11.53702219
186.9695706 4.976162151
192.9801353 3.079132185
204.9801353 19.00780413
222.9907 24.58123513

Name: +ve in-silico MS/MS by CFM-ID for DLGVENVNVXDYLC-UHFFFAOYSA-N
ID: DLGVENVNVXDYLC-UHFFFAOYSA-N
Comment: Energy1
Num peaks: 23
41.00219107 1.228046265
65.00219107 3.692581395
67.01784114 5.463002895
95.01275576 3.842533258
111.0076704 3.256229899
113.0233204 1.350741122
118.9797414 3.660926125
120.9590059 3.175245362
123.0076704 2.536612284
125.0233204 1.719912598
136.9869349 1.511881057
139.002585 2.135476475
141.0182351 2.646163816
144.9590059 5.010395851
146.974656 14.83939019
148.9903061 5.341255105
158.974656 1.21896001
174.9695706 1.446318925
176.9852207 5.817891569
186.9695706 1.958661336
192.9801353 1.762122503
204.9801353 4.492896005
222.9907 3.046529926

Name: +ve in-silico MS/MS by CFM-ID for DLGVENVNVXDYLC-UHFFFAOYSA-N
ID: DLGVENVNVXDYLC-UHFFFAOYSA-N
Comment: Energy2
Num peaks: 21
41.00219107 2.297583095
53.00219107 4.138192942
55.01784114 4.321860877
65.00219107 6.007933891
67.01784114 8.35630227
69.0334912 2.225605348
95.01275576 6.844257844
97.02840582 2.312783163
104.9640913 3.010863331
111.0076704 6.144220064
113.0233204 2.875833758
118.9797414 5.616270649
123.0076704 2.194166275
125.0233204 5.037237761
130.9797414 2.428271025
132.9953914 2.106457553
134.974656 1.513144469
144.9590059 1.686632589
146.974656 6.880299116
158.974656 2.571494418
160.9903061 1.732369208

Name: +ve in-silico MS/MS by CFM-ID for WEJLTUKIYDTEKT-UHFFFAOYSA-N
ID: WEJLTUKIYDTEKT-UHFFFAOYSA-N
Comment: Energy0
Num peaks: 6
158.974656 2.605901317
162.9695706 2.793806139
176.9852207 4.592889986
186.9695706 22.30501985
204.9801353 38.99297885
222.9907 14.54524069

Name: +ve in-silico MS/MS by CFM-ID for WEJLTUKIYDTEKT-UHFFFAOYSA-N
ID: WEJLTUKIYDTEKT-UHFFFAOYSA-N
Comment: Energy1
Num peaks: 16
68.99710569 3.931580237
83.01275576 5.166120633
95.01275576 4.415877028
123.0076704 3.327703878
125.0233204 2.440943783
141.0182351 4.25561689
144.9590059 4.127693814
148.9539206 3.617926654
150.9695706 3.321748157
158.974656 5.174460813
160.9903061 1.965143713
162.9695706 6.731731122
176.9852207 8.327737258
186.9695706 7.861558837
204.9801353 12.58515554
222.9907 3.555639027

Name: +ve in-silico MS/MS by CFM-ID for WEJLTUKIYDTEKT-UHFFFAOYSA-N
ID: WEJLTUKIYDTEKT-UHFFFAOYSA-N
Comment: Energy2
Num peaks: 12
68.99710569 4.688040493
71.01275576 3.061242705
83.01275576 5.00394044
92.99710569 2.470331367
95.01275576 33.8640186
97.02840582 10.87151012
118.9797414 2.128980843
123.0076704 4.522292523
125.0233204 4.311140548
130.9797414 5.546111355
141.0182351 2.283728029
158.974656 2.556723842

Name: +ve in-silico MS/MS by CFM-ID for PKIVWMHEWRVWGQ-UHFFFAOYSA-N
ID: PKIVWMHEWRVWGQ-UHFFFAOYSA-N
Comment: Energy0
Num peaks: 8
104.9640913 4.825188058
130.9797414 3.865173886
132.9590059 4.207369906
176.9852207 3.701829707
194.9593999 2.731791562
196.9750499 4.048941253
204.9801353 18.899512
222.9907 38.25134876

Name: +ve in-silico MS/MS by CFM-ID for PKIVWMHEWRVWGQ-UHFFFAOYSA-N
ID: PKIVWMHEWRVWGQ-UHFFFAOYSA-N
Comment: Energy1
Num peaks: 14
41.00219107 2.303190395
51.02292652 1.610064695
68.99710569 1.410267656
71.01275576 7.725576605
87.00767038 6.627777716
89.02332044 6.298775647
125.0233204 2.096248828
130.9797414 3.013020083
132.9953914 2.432234494
143.0338851 2.311419679
176.9852207 10.28156009
186.9695706 3.081805171
204.9801353 17.73480547
222.9907 13.92136009

Name: +ve in-silico MS/MS by CFM-ID for PKIVWMHEWRVWGQ-UHFFFAOYSA-N
ID: PKIVWMHEWRVWGQ-UHFFFAOYSA-N
Comment: Energy2
Num peaks: 6
25.00727645 14.72361998
53.00219107 35.94306566
55.01784114 9.12873892
104.9640913 13.76345259
106.9797414 4.400209851
132.9590059 3.962343658

Name: +ve in-silico MS/MS by CFM-ID for MUVBXJXMBCZZJC-UHFFFAOYSA-N
ID: MUVBXJXMBCZZJC-UHFFFAOYSA-N
Comment: Energy0
Num peaks: 8
130.9797414 4.624462094
132.9953914 2.439477006
176.9852207 4.298952686
186.9695706 2.074774368
190.9644852 5.697438067
192.9801353 2.385429837
204.9801353 19.2749883
222.9907 40.20656499

Name: +ve in-silico MS/MS by CFM-ID for MUVBXJXMBCZZJC-UHFFFAOYSA-N
ID: MUVBXJXMBCZZJC-UHFFFAOYSA-N
Comment: Energy1
Num peaks: 18
25.00727645 1.948010629
71.01275576 5.817326505
87.00767038 2.807414434
89.02332044 3.718234858
96.99202031 2.061402468
99.00767038 3.000755561
101.0233204 1.852273497
104.9640913 1.376746795
106.9797414 1.474621365
115.002585 2.295691753
117.0182351 5.692586519
118.9797414 3.785215145
125.0233204 2.65587034
143.0338851 3.58053486
176.9852207 8.430913396
186.9695706 2.552022393
204.9801353 15.32368822
222.9907 12.62230764

Name: +ve in-silico MS/MS by CFM-ID for MUVBXJXMBCZZJC-UHFFFAOYSA-N
ID: MUVBXJXMBCZZJC-UHFFFAOYSA-N
Comment: Energy2
Num peaks: 26
25.00727645 4.610916466
39.02292652 8.846616979
41.00219107 8.658047066
43.01784114 1.872012578
44.99710569 1.682617546
49.00727645 1.754742217
51.02292652 5.395374418
53.00219107 1.946821866
53.03857658 1.753502163
55.01784114 3.452140077
67.01784114 1.532669407
76.96917669 1.187690209
94.97974138 7.093412653
104.9640913 3.41716879
106.9797414 1.6994491
111.0076704 1.873767491
118.9797414 5.048202909
120.9590059 2.861191223
120.9953914 2.970327688
122.974656 2.338883807
125.0233204 1.436476364
130.9797414 1.708944488
132.9953914 2.293826201
146.974656 2.927078356
174.9695706 1.212739827
176.9852207 1.082368865

Name: +ve in-silico MS/MS by CFM-ID for SNCYNFQJHWDNKC-UHFFFAOYSA-N
ID: SNCYNFQJHWDNKC-UHFFFAOYSA-N
Comment: Energy0
Num peaks: 9
132.9590059 2.120697312
134.974656 3.44422064
141.0182351 2.598485011
148.9903061 3.281517554
158.974656 2.343189692
176.9852207 12.14607947
186.9695706 8.331636108
204.9801353 22.5912102
222.9907 23.9751972

Name: +ve in-silico MS/MS by CFM-ID for SNCYNFQJHWDNKC-UHFFFAOYSA-N
ID: SNCYNFQJHWDNKC-UHFFFAOYSA-N
Comment: Energy1
Num peaks: 17
53.00219107 5.508561074
55.01784114 10.04160345
67.01784114 2.108694213
95.01275576 2.598881545
96.99202031 1.797732978
104.9640913 2.942403012
116.9640913 2.23861479
123.0076704 2.681817156
132.9590059 14.28101291
134.974656 12.35385736
141.0182351 2.214328486
148.9903061 2.64728816
158.974656 1.791678776
176.9852207 5.08699404
186.9695706 3.675925493
204.9801353 5.557813066
222.9907 2.573759088

Name: +ve in-silico MS/MS by CFM-ID for SNCYNFQJHWDNKC-UHFFFAOYSA-N
ID: SNCYNFQJHWDNKC-UHFFFAOYSA-N
Comment: Energy2
Num peaks: 18
41.00219107 1.627745847
43.01784114 2.651095691
53.00219107 2.077756156
55.01784114 3.260652795
65.00219107 6.152249258
67.01784114 21.38439885
69.0334912 10.69371679
95.01275576 6.520170501
96.99202031 2.127680479
97.02840582 2.069816794
104.9640913 4.468562368
106.9797414 1.755756959
111.0076704 1.524220776
123.0076704 3.445778888
125.0233204 3.273428019
130.9797414 2.821567039
132.9590059 2.50902428
132.9953914 1.725021146

Name: +ve in-silico MS/MS by CFM-ID for RBESZFNDPXHTSE-UHFFFAOYSA-N
ID: RBESZFNDPXHTSE-UHFFFAOYSA-N
Comment: Energy0
Num peaks: 10
141.0182351 2.024132742
146.974656 2.276884212
148.9903061 2.68242672
158.974656 2.288645708
174.9695706 2.546828847
176.9852207 12.51687889
186.9695706 6.471340838
190.9644852 6.961279734
204.9801353 17.93510074
222.9907 25.67172038

Name: +ve in-silico MS/MS by CFM-ID for RBESZFNDPXHTSE-UHFFFAOYSA-N
ID: RBESZFNDPXHTSE-UHFFFAOYSA-N
Comment: Energy1
Num peaks: 21
67.01784114 3.954925309
69.0334912 1.68857641
95.01275576 3.621174849
111.0076704 9.767803243
118.9797414 3.858857992
123.0076704 2.662704727
125.0233204 1.527386684
139.002585 1.68483184
141.0182351 2.181868772
146.974656 4.975719487
148.9903061 5.443787949
158.974656 2.324353245
160.9903061 1.68204199
172.9539206 4.450632108
174.9695706 4.298602851
176.9852207 6.624595002
186.9695706 2.67424258
190.9644852 7.735214289
192.9801353 1.423433187
204.9801353 4.874820665
222.9907 2.602568729

Name: +ve in-silico MS/MS by CFM-ID for RBESZFNDPXHTSE-UHFFFAOYSA-N
ID: RBESZFNDPXHTSE-UHFFFAOYSA-N
Comment: Energy2
Num peaks: 22
53.00219107 2.250200212
55.01784114 3.342899891
65.00219107 4.963441092
67.01784114 9.62385362
69.0334912 4.026840162
95.01275576 7.284371893
97.02840582 2.493900524
104.9640913 3.26275787
106.9797414 1.472824229
111.0076704 8.003994341
118.9797414 4.619566372
123.0076704 4.857918555
125.0233204 4.650587771
130.9797414 1.553783641
134.974656 2.17455828
136.9869349 1.367487098
144.9590059 3.415377972
146.974656 5.062261013
148.9903061 1.586459969
158.974656 2.104713586
160.9903061 1.428442329
174.9695706 1.434275782

Name: +ve in-silico MS/MS by CFM-ID for HUIUCPHLGOXUIZ-UHFFFAOYSA-N
ID: HUIUCPHLGOXUIZ-UHFFFAOYSA-N
Comment: Energy0
Num peaks: 14
96.96852159 3.459894922
97.02840582 3.647349704
98.98417166 12.85375792
99.04405588 1.219725069
115.0389705 3.265502998
125.0233204 4.880448998
127.0389705 1.785324392
141.0182351 2.863381486
143.0338851 7.481386562
161.0444498 1.242720143
195.005301 1.631037688
204.989651 11.23937131
223.0002156 15.14549348
241.0107803 9.826789677

Name: +ve in-silico MS/MS by CFM-ID for HUIUCPHLGOXUIZ-UHFFFAOYSA-N
ID: HUIUCPHLGOXUIZ-UHFFFAOYSA-N
Comment: Energy1
Num peaks: 23
41.00219107 2.628665316
55.01784114 1.407645015
59.01275576 1.539973902
69.0334912 4.873873293
73.02840582 1.810507654
83.01275576 3.279124591
95.01275576 1.252566489
96.96852159 1.980915554
97.02840582 11.90584673
98.98417166 10.08241731
99.04405588 3.307578088
101.0233204 1.644083947
111.0076704 1.717672418
115.0389705 6.356247937
125.0233204 6.404898094
127.0389705 2.52969173
143.0338851 6.413068372
162.9790863 2.217528958
176.9947363 1.202577215
180.989651 1.286860316
195.005301 1.630677384
204.989651 2.374738805
223.0002156 3.259022627

Name: +ve in-silico MS/MS by CFM-ID for HUIUCPHLGOXUIZ-UHFFFAOYSA-N
ID: HUIUCPHLGOXUIZ-UHFFFAOYSA-N
Comment: Energy2
Num peaks: 18
27.02292652 2.086683385
41.00219107 6.265003188
43.01784114 3.992336357
55.01784114 3.087667302
59.01275576 3.580501282
67.01784114 2.505838226
68.99710569 1.603850128
69.0334912 15.45199362
71.04914126 2.571581182
73.02840582 3.181852712
95.01275576 1.847173688
96.96852159 8.552366279
97.02840582 6.867294012
98.98417166 6.607440673
99.04405588 4.564928912
111.0076704 4.280437203
113.0233204 1.790716404
115.0389705 1.577542714

Name: +ve in-silico MS/MS by CFM-ID for QVQKGXKQPZIMKO-UHFFFAOYSA-N
ID: QVQKGXKQPZIMKO-UHFFFAOYSA-N
Comment: Energy0
Num peaks: 10
29.01342445 2.028128901
31.02907452 7.905248386
43.01784114 2.130357869
79.98007572 2.230681627
139.9470613 4.386460742
141.9627114 3.487657633
181.9688594 2.866607567
198.9954085 22.01531806
222.9954085 2.402049818
241.0059732 30.57958048

Name: +ve in-silico MS/MS by CFM-ID for QVQKGXKQPZIMKO-UHFFFAOYSA-N
ID: QVQKGXKQPZIMKO-UHFFFAOYSA-N
Comment: Energy1
Num peaks: 15
43.01784114 1.37216289
79.98007572 1.19841836
90.01204455 3.62860251
107.9749903 1.625251312
118.0069592 1.319510362
123.9521467 2.515088045
124.9361623 2.276011656
139.9470613 10.36852245
141.9627114 1.889021723
166.9579604 2.893841563
180.9848438 7.620427685
181.9688594 31.0903572
198.9954085 9.146456812
222.9954085 1.689226306
223.9794241 2.521890575

Name: +ve in-silico MS/MS by CFM-ID for QVQKGXKQPZIMKO-UHFFFAOYSA-N
ID: QVQKGXKQPZIMKO-UHFFFAOYSA-N
Comment: Energy2
Num peaks: 26
15.02292652 2.126602906
18.03382555 2.020625122
25.00727645 1.825889544
29.01342445 2.859195936
31.02907452 14.90540875
41.00219107 5.790665628
43.01784114 6.164861173
75.00114552 1.120073506
79.98007572 2.9847965
81.99572579 1.659348697
87.99639448 1.279631578
90.01204455 3.299826203
92.02769461 1.037257812
102.0008112 0.9875157362
107.9749903 1.361241321
115.9913091 1.091733353
118.0069592 3.232838481
132.0226092 0.9096108641
139.9470613 5.559060627
141.9627114 2.544541191
166.9579604 3.994674277
168.9736104 1.775881412
180.9848438 1.858470247
181.9688594 5.499637602
198.9954085 3.815830935
222.9954085 1.084480245

Name: +ve in-silico MS/MS by CFM-ID for FLAFQNQVLDBHFD-UHFFFAOYSA-N
ID: FLAFQNQVLDBHFD-UHFFFAOYSA-N
Comment: Energy0
Num peaks: 9
31.02907452 3.93577172
43.01784114 3.485278001
60.04439023 11.1202475
120.0113759 2.66423048
153.9739448 8.501882736
155.9895949 12.7556315
181.9688594 2.827987215
198.9954085 10.79085613
241.0059732 26.10268226

Name: +ve in-silico MS/MS by CFM-ID for FLAFQNQVLDBHFD-UHFFFAOYSA-N
ID: FLAFQNQVLDBHFD-UHFFFAOYSA-N
Comment: Energy1
Num peaks: 18
31.02907452 2.036260526
44.0130901 3.52273933
60.04439023 4.622601386
75.00114552 2.121470338
86.02365479 3.801394287
117.9957258 1.879337998
118.0069592 3.088517164
123.9521467 6.28359495
125.9677968 3.526757023
138.9630458 2.920791911
153.9739448 16.44180599
155.9895949 10.20038377
160.0175239 1.991900541
168.9736104 1.615991345
180.9848438 1.689520962
181.9688594 7.151134315
198.9954085 6.278059849
241.0059732 1.690546547

Name: +ve in-silico MS/MS by CFM-ID for FLAFQNQVLDBHFD-UHFFFAOYSA-N
ID: FLAFQNQVLDBHFD-UHFFFAOYSA-N
Comment: Energy2
Num peaks: 16
15.02292652 4.06875741
25.00727645 2.606102298
31.02907452 4.557489972
41.00219107 7.078629981
42.03382555 6.613511477
43.01784114 17.28260491
44.0130901 2.897970219
58.02874017 1.985873467
60.04439023 11.99055581
60.97426207 1.783772805
72.98549545 1.700888343
75.00114552 5.041289405
123.9521467 2.579272612
153.9739448 3.967245687
155.9895949 3.397374182
181.9688594 2.566009366

Name: +ve in-silico MS/MS by CFM-ID for GTIOQKRVXKZYDZ-UHFFFAOYSA-N
ID: GTIOQKRVXKZYDZ-UHFFFAOYSA-N
Comment: Energy0
Num peaks: 6
141.0182351 2.104320707
143.0338851 3.791172665
159.0287997 1.639538748
161.0444498 0.9583023496
223.0002156 10.79942335
241.0107803 73.50099618

Name: +ve in-silico MS/MS by CFM-ID for GTIOQKRVXKZYDZ-UHFFFAOYSA-N
ID: GTIOQKRVXKZYDZ-UHFFFAOYSA-N
Comment: Energy1
Num peaks: 6
141.0182351 2.568187363
143.0338851 3.08162765
145.0495352 6.770470142
204.989651 4.004301086
223.0002156 19.16709538
241.0107803 48.68903383

Name: +ve in-silico MS/MS by CFM-ID for GTIOQKRVXKZYDZ-UHFFFAOYSA-N
ID: GTIOQKRVXKZYDZ-UHFFFAOYSA-N
Comment: Energy2
Num peaks: 19
41.00219107 6.029785197
43.01784114 3.366629968
53.00219107 3.807213767
55.01784114 15.7823697
57.0334912 6.79721096
71.01275576 2.356131825
78.95795691 1.143939138
80.97360697 4.367328688
80.99710569 2.436929697
83.01275576 5.953741425
85.02840582 6.261033918
92.97360697 2.824204981
98.98417166 1.263149828
100.9998217 2.411267628
122.9841717 1.640501363
125.0233204 2.226201009
127.0389705 2.745975919
141.0182351 3.444527575
143.0338851 5.377662593

Name: +ve in-silico MS/MS by CFM-ID for IJUQVHSELPQYNS-UHFFFAOYSA-N
ID: IJUQVHSELPQYNS-UHFFFAOYSA-N
Comment: Energy0
Num peaks: 6
141.0182351 2.117275653
143.0338851 3.685374076
159.0287997 1.649600815
161.0444498 0.9641268896
223.0002156 10.06798875
241.0107803 74.10637658

Name: +ve in-silico MS/MS by CFM-ID for IJUQVHSELPQYNS-UHFFFAOYSA-N
ID: IJUQVHSELPQYNS-UHFFFAOYSA-N
Comment: Energy1
Num peaks: 6
141.0182351 2.547430463
143.0338851 3.040471673
145.0495352 6.704557136
204.989651 5.006877207
223.0002156 19.73239427
241.0107803 48.02851633

Name: +ve in-silico MS/MS by CFM-ID for IJUQVHSELPQYNS-UHFFFAOYSA-N
ID: IJUQVHSELPQYNS-UHFFFAOYSA-N
Comment: Energy2
Num peaks: 20
41.00219107 5.784452579
43.01784114 3.440226352
45.0334912 1.173459469
53.00219107 3.874653832
55.01784114 16.10869318
57.0334912 6.937753197
71.01275576 2.272675167
80.97360697 4.425178883
80.99710569 1.551517899
83.01275576 3.120635049
85.02840582 7.836120001
87.04405588 1.922180265
92.97360697 3.017104711
98.98417166 1.281944566
100.9998217 2.444667192
122.9841717 1.388417677
125.0233204 2.74760076
127.0389705 2.47651762
141.0182351 3.513643906
143.0338851 4.922627043

Name: +ve in-silico MS/MS by CFM-ID for UPETZAYTBWJZHD-UHFFFAOYSA-N
ID: UPETZAYTBWJZHD-UHFFFAOYSA-N
Comment: Energy0
Num peaks: 6
141.0182351 2.167823747
143.0338851 3.866387718
159.0287997 3.150152741
161.0444498 1.812152363
223.0002156 11.38573478
241.0107803 69.68144309

Name: +ve in-silico MS/MS by CFM-ID for UPETZAYTBWJZHD-UHFFFAOYSA-N
ID: UPETZAYTBWJZHD-UHFFFAOYSA-N
Comment: Energy1
Num peaks: 7
141.0182351 2.363816476
143.0338851 3.041946632
145.0495352 5.792449423
161.0444498 1.839449686
204.989651 4.660818529
223.0002156 22.81379527
241.0107803 40.59102157

Name: +ve in-silico MS/MS by CFM-ID for UPETZAYTBWJZHD-UHFFFAOYSA-N
ID: UPETZAYTBWJZHD-UHFFFAOYSA-N
Comment: Energy2
Num peaks: 14
41.00219107 2.534842363
80.97360697 5.047383268
85.02840582 6.302178378
87.04405588 2.022890908
100.9998217 2.101024371
123.0076704 4.031463324
125.0233204 8.914944004
127.0389705 8.428175851
141.0182351 14.40082929
143.0338851 19.42281278
145.0495352 1.839093719
157.0131497 2.10686439
159.0287997 2.299207981
204.989651 1.902654828

Name: +ve in-silico MS/MS by CFM-ID for XEWCMKRPYPYFNU-UHFFFAOYSA-N
ID: XEWCMKRPYPYFNU-UHFFFAOYSA-N
Comment: Energy0
Num peaks: 6
141.0182351 2.124382065
143.0338851 3.806854291
159.0287997 1.709324596
161.0444498 0.9826541619
223.0002156 8.313987158
241.0107803 76.03781289

Name: +ve in-silico MS/MS by CFM-ID for XEWCMKRPYPYFNU-UHFFFAOYSA-N
ID: XEWCMKRPYPYFNU-UHFFFAOYSA-N
Comment: Energy1
Num peaks: 6
141.0182351 2.649486442
143.0338851 3.308999156
145.0495352 7.283151244
204.989651 2.543026168
223.0002156 16.78752131
241.0107803 52.22174453

Name: +ve in-silico MS/MS by CFM-ID for XEWCMKRPYPYFNU-UHFFFAOYSA-N
ID: XEWCMKRPYPYFNU-UHFFFAOYSA-N
Comment: Energy2
Num peaks: 18
41.00219107 6.373748285
43.01784114 2.578012066
53.00219107 4.231992746
55.01784114 17.65833777
57.0334912 7.577585631
71.01275576 3.073520853
80.97360697 4.44688311
83.01275576 4.315888358
85.02840582 6.262907206
87.04405588 2.280134374
92.97360697 3.593425583
98.98417166 1.316605787
100.9998217 2.506111487
122.9841717 1.334530989
125.0233204 1.499588061
127.0389705 2.601360098
141.0182351 3.338179153
143.0338851 5.426409122

Name: +ve in-silico MS/MS by CFM-ID for YBMRDAKTZQUJGN-UHFFFAOYSA-N
ID: YBMRDAKTZQUJGN-UHFFFAOYSA-N
Comment: Energy0
Num peaks: 11
73.02840582 1.987105903
120.968698 2.291105719
138.9792627 7.428301112
146.9843481 3.04305216
148.9999982 2.539309995
176.9949128 11.00779269
179.0105628 3.022992309
195.0054775 12.46556127
204.9898274 5.622353725
223.0003921 21.99079542
241.0109568 10.4659528

Name: +ve in-silico MS/MS by CFM-ID for YBMRDAKTZQUJGN-UHFFFAOYSA-N
ID: YBMRDAKTZQUJGN-UHFFFAOYSA-N
Comment: Energy1
Num peaks: 19
55.01784114 2.379145312
59.01275576 2.569044578
61.02840582 1.451277516
73.02840582 3.158213855
120.968698 3.325736589
134.9843481 3.448743538
145.0131497 1.404834573
148.9999982 4.280693199
159.0287997 2.349422405
166.9741773 7.504889622
176.9949128 4.44330581
178.9741773 3.049943778
180.9898274 6.278796114
187.0237144 2.303589152
195.0054775 10.70438772
197.0211275 1.385658262
204.9898274 3.967617943
223.0003921 10.98868205
241.0109568 5.256579264

Name: +ve in-silico MS/MS by CFM-ID for YBMRDAKTZQUJGN-UHFFFAOYSA-N
ID: YBMRDAKTZQUJGN-UHFFFAOYSA-N
Comment: Energy2
Num peaks: 16
27.02292652 6.912737291
29.03857658 1.78508048
55.01784114 2.00454137
59.01275576 1.916877454
73.02840582 5.801042005
92.9737834 19.36978579
94.98943347 7.753062821
97.00508353 1.492325223
120.968698 9.245635072
122.9843481 2.901339454
134.9843481 1.662313119
138.9792627 7.705276814
143.0105628 1.46345631
146.9843481 3.789974723
148.9999982 5.464470583
176.9949128 2.002389064

Name: +ve in-silico MS/MS by CFM-ID for LIKWMENVOPUHHL-UHFFFAOYSA-N
ID: LIKWMENVOPUHHL-UHFFFAOYSA-N
Comment: Energy0
Num peaks: 13
73.02840582 3.476174825
96.96852159 4.369205599
98.98417166 10.91196491
101.0233204 2.171600528
110.9841717 1.745885069
125.0233204 1.888332696
138.9790863 3.015329456
141.0182351 2.35918075
143.0338851 7.531009356
166.9740009 3.123670223
204.989651 5.682663622
223.0002156 15.01521651
241.0107803 18.77166097

Name: +ve in-silico MS/MS by CFM-ID for LIKWMENVOPUHHL-UHFFFAOYSA-N
ID: LIKWMENVOPUHHL-UHFFFAOYSA-N
Comment: Energy1
Num peaks: 23
43.01784114 5.51857944
55.01784114 3.852301227
57.0334912 2.109934002
71.01275576 2.450882404
73.02840582 5.99802552
75.04405588 1.557300236
83.01275576 1.639660617
98.98417166 2.776701731
101.0233204 1.628755853
110.9841717 2.245988002
120.9685216 2.704266517
122.9841717 3.035511706
125.0233204 3.070518437
127.0389705 1.663236342
138.9790863 11.13158158
140.9947363 4.69176378
143.0338851 3.460251203
148.9634362 3.478895133
150.9790863 2.291075371
166.9740009 4.900231405
204.989651 3.781652151
223.0002156 4.985041513
241.0107803 2.436563641

Name: +ve in-silico MS/MS by CFM-ID for LIKWMENVOPUHHL-UHFFFAOYSA-N
ID: LIKWMENVOPUHHL-UHFFFAOYSA-N
Comment: Energy2
Num peaks: 18
15.02292652 4.98042746
41.00219107 4.058105099
43.01784114 11.23356164
55.01784114 3.134524945
56.99710569 3.261578334
57.0334912 1.877427471
71.01275576 14.77431323
73.02840582 3.093258633
80.97360697 2.572544192
85.02840582 1.102924704
96.96852159 9.415056514
98.98417166 7.365898167
99.00767038 1.199432021
101.0233204 1.092209179
110.9841717 4.166270927
125.0233204 2.399256385
127.0389705 3.31627473
143.0338851 1.198575166

Name: +ve in-silico MS/MS by CFM-ID for XOMHCUNUXYQZAH-UHFFFAOYSA-N
ID: XOMHCUNUXYQZAH-UHFFFAOYSA-N
Comment: Energy0
Num peaks: 6
96.96852159 10.39452586
127.0389705 3.36637199
141.0182351 0.853046749
143.0338851 5.410203799
204.989651 6.561282123
223.0002156 70.13989171

Name: +ve in-silico MS/MS by CFM-ID for XOMHCUNUXYQZAH-UHFFFAOYSA-N
ID: XOMHCUNUXYQZAH-UHFFFAOYSA-N
Comment: Energy1
Num peaks: 6
80.97360697 2.204676992
96.96852159 7.929123706
113.0233204 10.28284495
127.0389705 1.657092559
204.989651 21.34733765
223.0002156 40.82305211

Name: +ve in-silico MS/MS by CFM-ID for XOMHCUNUXYQZAH-UHFFFAOYSA-N
ID: XOMHCUNUXYQZAH-UHFFFAOYSA-N
Comment: Energy2
Num peaks: 9
41.00219107 3.552025103
65.00219107 3.309828435
67.01784114 2.333042309
68.99710569 2.914498895
83.01275576 12.56086109
85.02840582 5.236899433
96.96852159 20.3964813
125.0233204 2.628117358
127.0389705 28.4845457

Name: +ve in-silico MS/MS by CFM-ID for RNXILUKMZFIBAR-UHFFFAOYSA-N
ID: RNXILUKMZFIBAR-UHFFFAOYSA-N
Comment: Energy0
Num peaks: 6
96.96852159 7.046540877
98.98417166 18.51264027
125.0233204 10.86535816
143.0338851 3.967943139
204.989651 4.650357317
223.0002156 45.89930604

Name: +ve in-silico MS/MS by CFM-ID for RNXILUKMZFIBAR-UHFFFAOYSA-N
ID: RNXILUKMZFIBAR-UHFFFAOYSA-N
Comment: Energy1
Num peaks: 9
96.96852159 2.914611916
97.02840582 2.201495639
98.98417166 4.270907136
125.0233204 16.2882421
127.0389705 2.44478497
192.989651 2.637167153
195.005301 2.569096197
204.989651 16.92132268
223.0002156 31.66248509

Name: +ve in-silico MS/MS by CFM-ID for RNXILUKMZFIBAR-UHFFFAOYSA-N
ID: RNXILUKMZFIBAR-UHFFFAOYSA-N
Comment: Energy2
Num peaks: 15
19.01784114 2.309056708
41.00219107 1.648667783
55.01784114 2.216143769
65.00219107 1.619017917
67.01784114 10.08792316
69.0334912 10.16072964
80.97360697 3.15717731
83.01275576 5.219326362
85.02840582 1.688529611
95.01275576 4.667655119
96.96852159 11.19557971
97.02840582 7.914477421
98.98417166 12.18664451
109.0284058 3.284026921
125.0233204 3.83939429

Name: +ve in-silico MS/MS by CFM-ID for DECZQCRDEBOXKK-UHFFFAOYSA-N
ID: DECZQCRDEBOXKK-UHFFFAOYSA-N
Comment: Energy0
Num peaks: 6
96.96852159 5.4329313
98.98417166 16.92135642
125.0233204 10.2511385
143.0338851 4.128512008
204.989651 3.906291729
223.0002156 51.58564373

Name: +ve in-silico MS/MS by CFM-ID for DECZQCRDEBOXKK-UHFFFAOYSA-N
ID: DECZQCRDEBOXKK-UHFFFAOYSA-N
Comment: Energy1
Num peaks: 6
96.96852159 3.202084126
98.98417166 6.269079551
125.0233204 38.94263764
127.0389705 2.941851277
204.989651 10.69659673
223.0002156 21.76843673

Name: +ve in-silico MS/MS by CFM-ID for DECZQCRDEBOXKK-UHFFFAOYSA-N
ID: DECZQCRDEBOXKK-UHFFFAOYSA-N
Comment: Energy2
Num peaks: 19
39.02292652 2.277909396
53.00219107 2.62533588
55.01784114 1.835491119
65.00219107 10.71648199
67.01784114 9.24752108
69.0334912 7.382000363
80.97360697 1.645220773
80.99710569 1.482464611
83.01275576 3.419743649
85.02840582 1.904617599
95.01275576 3.377610808
96.96852159 6.417477712
97.02840582 6.522606809
98.98417166 4.621759779
109.0284058 1.774805749
113.0233204 2.184053893
125.0233204 9.979517709
127.0389705 1.800034262
141.0182351 1.67549328

Name: +ve in-silico MS/MS by CFM-ID for ZPQJNTXIQXXJDT-UHFFFAOYSA-N
ID: ZPQJNTXIQXXJDT-UHFFFAOYSA-N
Comment: Energy0
Num peaks: 6
80.96409131 1.223765043
111.0076704 0.9660270662
113.0233204 2.614263702
143.0338851 1.278864661
204.9801353 5.173629445
222.9907 82.17217979

Name: +ve in-silico MS/MS by CFM-ID for ZPQJNTXIQXXJDT-UHFFFAOYSA-N
ID: ZPQJNTXIQXXJDT-UHFFFAOYSA-N
Comment: Energy1
Num peaks: 6
80.96409131 6.055776068
125.0233204 4.572595372
141.0182351 4.283606289
143.0338851 35.53814169
204.9801353 15.13182428
222.9907 24.04588246

Name: +ve in-silico MS/MS by CFM-ID for ZPQJNTXIQXXJDT-UHFFFAOYSA-N
ID: ZPQJNTXIQXXJDT-UHFFFAOYSA-N
Comment: Energy2
Num peaks: 13
41.00219107 11.97952242
43.01784114 9.599128172
65.00219107 10.47778698
67.01784114 9.831373196
68.99710569 3.191351255
69.0334912 5.176889376
71.01275576 3.408654501
83.01275576 12.84550123
85.02840582 4.701011272
95.01275576 2.236769882
110.974656 2.054889753
113.0233204 1.906513752
127.0389705 3.882893946

Name: +ve in-silico MS/MS by CFM-ID for AAYZPMFXSKBXMK-UHFFFAOYSA-N
ID: AAYZPMFXSKBXMK-UHFFFAOYSA-N
Comment: Energy0
Num peaks: 6
125.0233204 3.595870047
190.9644852 1.583903344
192.9801353 2.873506596
194.9957854 5.971618391
204.9801353 4.57994496
222.9907 68.99723758

Name: +ve in-silico MS/MS by CFM-ID for AAYZPMFXSKBXMK-UHFFFAOYSA-N
ID: AAYZPMFXSKBXMK-UHFFFAOYSA-N
Comment: Energy1
Num peaks: 7
80.96409131 5.391069257
115.0389705 2.204207843
125.0233204 13.19249974
141.0182351 3.370493603
143.0338851 28.03805948
204.9801353 10.36680725
222.9907 17.97801456

Name: +ve in-silico MS/MS by CFM-ID for AAYZPMFXSKBXMK-UHFFFAOYSA-N
ID: AAYZPMFXSKBXMK-UHFFFAOYSA-N
Comment: Energy2
Num peaks: 22
25.00727645 1.900764315
41.00219107 5.94953498
43.01784114 5.392292825
55.01784114 1.375060471
65.00219107 6.053618143
67.01784114 19.02495904
68.99710569 1.428098508
69.0334912 5.686216817
71.01275576 1.269606696
80.96409131 1.540242478
83.01275576 7.611902462
85.02840582 2.252035168
92.99710569 1.706424479
95.01275576 1.759630224
97.02840582 2.626961431
98.974656 1.390265239
110.974656 1.738739049
120.9590059 3.226280066
122.974656 2.402048506
144.9590059 2.548005528
146.974656 1.586887967
162.9695706 2.187373931

Name: +ve in-silico MS/MS by CFM-ID for QJLGTOHPYUNUIZ-UHFFFAOYSA-N
ID: QJLGTOHPYUNUIZ-UHFFFAOYSA-N
Comment: Energy0
Num peaks: 6
80.96409131 1.273445441
125.0233204 7.585125353
143.0338851 1.179227629
194.9957854 1.7396875
204.9801353 3.307225827
222.9907 77.67424856

Name: +ve in-silico MS/MS by CFM-ID for QJLGTOHPYUNUIZ-UHFFFAOYSA-N
ID: QJLGTOHPYUNUIZ-UHFFFAOYSA-N
Comment: Energy1
Num peaks: 6
80.96409131 5.364399709
125.0233204 21.64884517
141.0182351 3.289489602
143.0338851 26.88394185
204.9801353 9.227253495
222.9907 17.37733803

Name: +ve in-silico MS/MS by CFM-ID for QJLGTOHPYUNUIZ-UHFFFAOYSA-N
ID: QJLGTOHPYUNUIZ-UHFFFAOYSA-N
Comment: Energy2
Num peaks: 22
25.00727645 2.688776223
39.02292652 1.386262265
41.00219107 7.29309489
43.01784114 9.171384864
53.00219107 1.921646785
55.01784114 2.322978904
65.00219107 10.26794884
67.01784114 10.25263709
69.0334912 4.819593814
80.96409131 1.781636142
80.99710569 1.436946555
83.01275576 1.954545602
92.99710569 1.670307619
95.01275576 2.591481311
97.02840582 4.025299613
113.0233204 1.541581867
120.9590059 3.70389049
122.974656 1.840780034
125.0233204 5.496333878
127.0389705 1.102412015
162.9695706 1.757136001
204.9801353 1.970532091

Name: +ve in-silico MS/MS by CFM-ID for XCUUOBASLLATRS-UHFFFAOYSA-N
ID: XCUUOBASLLATRS-UHFFFAOYSA-N
Comment: Energy0
Num peaks: 12
27.02292652 7.864959107
55.01784114 7.076947781
57.0334912 4.946228868
73.02840582 17.18566598
75.04405588 4.047783516
96.96852159 2.842949873
98.98417166 6.611693438
103.0389705 3.052486045
136.9998217 3.866559819
155.0103864 3.305339659
183.005301 14.80851039
201.0158657 5.860578979

Name: +ve in-silico MS/MS by CFM-ID for XCUUOBASLLATRS-UHFFFAOYSA-N
ID: XCUUOBASLLATRS-UHFFFAOYSA-N
Comment: Energy1
Num peaks: 12
27.02292652 13.36509673
55.01784114 8.555881341
57.0334912 17.44618461
59.04914126 6.182860964
73.02840582 8.776971212
75.04405588 3.384600526
85.02840582 2.907394411
98.98417166 3.119157426
103.0389705 7.291492518
136.9998217 4.346755178
155.0103864 2.368099572
183.005301 3.499203327

Name: +ve in-silico MS/MS by CFM-ID for XCUUOBASLLATRS-UHFFFAOYSA-N
ID: XCUUOBASLLATRS-UHFFFAOYSA-N
Comment: Energy2
Num peaks: 9
27.02292652 35.72666182
29.03857658 7.435075533
55.01784114 4.162367695
57.0334912 15.31447788
59.04914126 3.337690636
73.02840582 4.690430967
77.05970595 3.589461421
96.96852159 4.160513745
98.98417166 3.02165878

Name: +ve in-silico MS/MS by CFM-ID for WUDOEWHXJCBYJH-UHFFFAOYSA-N
ID: WUDOEWHXJCBYJH-UHFFFAOYSA-N
Comment: Energy0
Num peaks: 6
142.0054179 1.463491358
144.0210679 0.9940174395
187.0171895 1.178746848
204.9833025 3.536458964
205.9673181 19.92241925
222.9938672 69.83072712

Name: +ve in-silico MS/MS by CFM-ID for WUDOEWHXJCBYJH-UHFFFAOYSA-N
ID: WUDOEWHXJCBYJH-UHFFFAOYSA-N
Comment: Energy1
Num peaks: 7
142.0054179 11.30909215
144.0210679 2.74286128
193.9673181 1.823411505
195.9829682 2.636315702
204.9833025 4.732073461
205.9673181 15.4547557
222.9938672 42.06294365

Name: +ve in-silico MS/MS by CFM-ID for WUDOEWHXJCBYJH-UHFFFAOYSA-N
ID: WUDOEWHXJCBYJH-UHFFFAOYSA-N
Comment: Energy2
Num peaks: 31
25.00727645 2.665735081
27.02292652 1.591639864
53.00219107 2.488849208
55.01784114 1.413150032
58.9683041 1.195763731
77.99744004 0.8889571248
82.02874017 0.9150422481
84.98395416 3.226894036
86.99960423 1.264462289
94.02874017 1.315432721
99.9948532 1.313308135
103.9800757 1.96584089
105.9957258 4.249626642
108.0443902 8.153629439
109.9792031 1.554441376
111.9948532 4.682512596
112.9788688 1.019393897
114.0105033 8.265558018
114.9945188 1.154781364
117.9957258 0.8754128834
131.9749903 1.244553785
137.9411034 0.8061752999
142.0054179 6.494430765
142.9909748 2.039411183
144.0210679 3.715239317
145.0066248 2.058176112
159.0222749 0.9815931798
177.9724035 5.919612237
187.0171895 1.776261676
204.9833025 2.145373534
205.9673181 2.532058986

Name: +ve in-silico MS/MS by CFM-ID for MCNUSBVCHVZBOW-UHFFFAOYSA-N
ID: MCNUSBVCHVZBOW-UHFFFAOYSA-N
Comment: Energy0
Num peaks: 6
142.0054179 4.965929251
144.0210679 2.594613485
187.0171895 0.9191309157
204.9833025 1.934029722
205.9673181 36.17531727
222.9938672 50.35422483

Name: +ve in-silico MS/MS by CFM-ID for MCNUSBVCHVZBOW-UHFFFAOYSA-N
ID: MCNUSBVCHVZBOW-UHFFFAOYSA-N
Comment: Energy1
Num peaks: 6
114.0105033 1.627424127
130.0054179 1.566309031
142.0054179 23.43489285
144.0210679 8.813833715
205.9673181 16.42721555
222.9938672 32.1908819

Name: +ve in-silico MS/MS by CFM-ID for MCNUSBVCHVZBOW-UHFFFAOYSA-N
ID: MCNUSBVCHVZBOW-UHFFFAOYSA-N
Comment: Energy2
Num peaks: 20
25.00727645 3.499674342
27.02292652 1.16587406
40.01817548 4.073443843
42.03382555 3.207855597
54.03382555 1.278958923
84.98395416 1.192172906
102.9945188 1.476751569
103.9800757 3.427314119
105.9957258 5.928881079
108.0443902 2.937716662
109.9792031 2.355652962
111.9948532 8.555659041
114.0105033 12.2622236
116.0261533 1.333976834
129.9957258 3.691615977
142.0054179 3.099656828
144.0210679 2.465209709
163.9567534 1.133996734
177.9724035 11.53183736
205.9673181 5.692484161

Name: +ve in-silico MS/MS by CFM-ID for QOOSLGDIGDHRBX-UHFFFAOYSA-N
ID: QOOSLGDIGDHRBX-UHFFFAOYSA-N
Comment: Energy0
Num peaks: 14
69.0334912 2.852234941
96.96852159 3.72874079
97.02840582 6.173234388
98.98417166 9.613852286
99.04405588 3.017185277
113.0233204 2.45385104
115.0389705 8.840779458
117.0546206 2.439455452
125.0233204 1.903255115
143.0338851 4.279113828
195.005301 2.213814704
204.989651 7.976066706
223.0002156 13.28322557
241.0107803 11.8220034

Name: +ve in-silico MS/MS by CFM-ID for QOOSLGDIGDHRBX-UHFFFAOYSA-N
ID: QOOSLGDIGDHRBX-UHFFFAOYSA-N
Comment: Energy1
Num peaks: 20
53.00219107 1.35340026
55.01784114 4.618239192
68.99710569 1.448848146
69.0334912 5.862536392
73.02840582 4.887820638
83.01275576 3.227780733
85.02840582 3.297771762
95.01275576 1.858759237
97.02840582 9.566078908
98.98417166 1.968638904
99.04405588 4.079435169
111.0076704 2.768346598
113.0233204 3.696777044
115.0389705 6.189980339
125.0233204 7.07725828
127.0389705 3.01027486
143.0338851 10.09854841
195.005301 1.40005888
204.989651 1.75702519
223.0002156 2.481967207

Name: +ve in-silico MS/MS by CFM-ID for QOOSLGDIGDHRBX-UHFFFAOYSA-N
ID: QOOSLGDIGDHRBX-UHFFFAOYSA-N
Comment: Energy2
Num peaks: 17
41.00219107 2.294074665
53.00219107 3.922253358
55.01784114 9.935582845
57.0334912 1.758762554
59.01275576 2.068483188
69.0334912 18.15082913
71.04914126 2.915796995
83.01275576 4.237600084
85.02840582 8.176752193
92.99710569 2.615777387
95.01275576 1.859989284
96.96852159 4.14929907
97.02840582 6.148310424
98.98417166 2.97131064
99.04405588 4.438877033
111.0076704 2.445320127
113.0233204 2.843211889

Name: +ve in-silico MS/MS by CFM-ID for NKAIMAHWKWKLMS-UHFFFAOYSA-N
ID: NKAIMAHWKWKLMS-UHFFFAOYSA-N
Comment: Energy0
Num peaks: 15
69.0334912 2.700323965
96.96852159 3.484666864
97.02840582 4.653090155
98.98417166 13.37145184
101.0233204 1.889083519
115.0389705 4.337014014
125.0233204 2.670040178
141.0182351 2.606294564
143.0338851 7.784734989
176.9947363 2.461795321
179.0103864 1.869722455
195.005301 3.419675836
204.989651 6.739610117
223.0002156 13.124934
241.0107803 10.36421389

Name: +ve in-silico MS/MS by CFM-ID for NKAIMAHWKWKLMS-UHFFFAOYSA-N
ID: NKAIMAHWKWKLMS-UHFFFAOYSA-N
Comment: Energy1
Num peaks: 24
53.00219107 1.35526752
55.01784114 4.382057905
57.0334912 1.628750323
69.0334912 6.442995505
85.02840582 1.263874743
95.01275576 1.119472581
96.96852159 2.031772765
97.02840582 10.38497168
98.98417166 11.6847866
99.04405588 2.870297653
101.0233204 1.313955016
113.0233204 1.305622462
115.0389705 4.331739433
125.0233204 4.62227724
127.0389705 2.675979116
143.0338851 6.461973278
152.9947363 1.69436496
174.9790863 1.430211839
176.9947363 1.991072241
179.0103864 2.354846668
195.005301 2.822193123
204.989651 2.029369203
223.0002156 3.516412047
241.0107803 1.368766341

Name: +ve in-silico MS/MS by CFM-ID for NKAIMAHWKWKLMS-UHFFFAOYSA-N
ID: NKAIMAHWKWKLMS-UHFFFAOYSA-N
Comment: Energy2
Num peaks: 12
55.01784114 6.81013011
67.01784114 2.387298082
69.0334912 35.30525285
71.04914126 2.898390004
85.02840582 4.160921858
95.01275576 1.731367152
96.96852159 5.808416355
97.02840582 8.348579305
98.98417166 4.713549583
99.04405588 2.93424111
113.0233204 3.019419805
115.0389705 2.27106521

Name: +ve in-silico MS/MS by CFM-ID for UXOJEBKBIBIJTQ-UHFFFAOYSA-N
ID: UXOJEBKBIBIJTQ-UHFFFAOYSA-N
Comment: Energy0
Num peaks: 6
158.974656 8.939111761
160.9903061 1.741273948
176.9852207 10.85837292
186.9695706 17.15215503
204.9801353 32.09513413
222.9907 13.39389917

Name: +ve in-silico MS/MS by CFM-ID for UXOJEBKBIBIJTQ-UHFFFAOYSA-N
ID: UXOJEBKBIBIJTQ-UHFFFAOYSA-N
Comment: Energy1
Num peaks: 13
95.01275576 10.01344896
97.02840582 6.129206192
118.9797414 3.526441281
130.9797414 11.96072059
132.9953914 2.372085987
158.974656 14.24152293
160.9903061 4.317006538
162.9695706 2.638754823
176.9852207 13.47574264
179.0008707 2.479506901
186.9695706 2.017613165
204.9801353 4.857981651
222.9907 2.157462997

Name: +ve in-silico MS/MS by CFM-ID for UXOJEBKBIBIJTQ-UHFFFAOYSA-N
ID: UXOJEBKBIBIJTQ-UHFFFAOYSA-N
Comment: Energy2
Num peaks: 16
25.00727645 2.879370416
68.99710569 2.520925272
71.01275576 2.47378562
83.01275576 3.292376406
95.01275576 13.76083113
97.02840582 6.733292725
104.9640913 4.250511793
118.9797414 6.401050173
125.0233204 1.997169747
130.9797414 18.18228512
132.9953914 2.354358295
144.9590059 3.104839571
158.974656 6.409704799
160.9903061 2.650899954
162.9695706 1.519557016
176.9852207 2.265994608

Name: +ve in-silico MS/MS by CFM-ID for XURSKQIDYVYXMT-UHFFFAOYSA-N
ID: XURSKQIDYVYXMT-UHFFFAOYSA-N
Comment: Energy0
Num peaks: 11
122.974656 1.219058108
128.9640913 1.726215192
141.0182351 2.93550378
146.974656 4.92608175
148.9903061 1.796946232
158.974656 2.838486092
160.9903061 1.725534545
176.9852207 9.649530736
186.9695706 8.881115603
204.9801353 23.90184483
222.9907 20.76645431

Name: +ve in-silico MS/MS by CFM-ID for XURSKQIDYVYXMT-UHFFFAOYSA-N
ID: XURSKQIDYVYXMT-UHFFFAOYSA-N
Comment: Energy1
Num peaks: 19
67.01784114 6.641784693
95.01275576 4.481605056
97.02840582 1.155335069
99.00767038 1.994660945
123.0076704 5.274905491
125.0233204 6.201792432
128.9640913 5.306351035
130.9797414 4.529985528
132.9953914 2.454882399
139.002585 1.141115893
141.0182351 5.403166205
146.974656 4.848588799
148.9903061 2.594892037
158.974656 5.360529152
160.9903061 2.358742891
176.9852207 3.125201733
186.9695706 6.680252834
204.9801353 8.354807771
222.9907 2.107092292

Name: +ve in-silico MS/MS by CFM-ID for XURSKQIDYVYXMT-UHFFFAOYSA-N
ID: XURSKQIDYVYXMT-UHFFFAOYSA-N
Comment: Energy2
Num peaks: 27
25.00727645 2.011806563
39.02292652 1.751132662
41.00219107 2.559119181
53.00219107 7.967347208
55.01784114 8.126794449
65.00219107 4.411730035
67.01784114 10.31384225
69.0334912 1.609800627
80.96409131 3.533258088
80.99710569 1.207352566
95.01275576 4.828039887
96.99202031 1.965333514
97.02840582 1.716979223
99.00767038 2.502430773
104.9640913 1.28097571
113.0233204 1.124427846
123.0076704 1.387444655
125.0233204 2.35663021
128.9640913 3.140287629
130.9797414 1.884372688
132.9590059 1.967956775
132.9953914 2.066508705
134.974656 1.650176189
136.9869349 1.171578621
146.974656 3.335958982
158.974656 2.775742749
160.9903061 1.563449678

Name: +ve in-silico MS/MS by CFM-ID for NDIUIJVCAUVMKN-UHFFFAOYSA-N
ID: NDIUIJVCAUVMKN-UHFFFAOYSA-N
Comment: Energy0
Num peaks: 10
128.9640913 1.706028828
144.9590059 1.629694872
146.974656 8.047988936
148.9903061 2.184461589
176.9852207 6.597868226
178.9644852 1.928498314
186.9695706 5.943126469
192.9801353 2.437789586
204.9801353 21.96918945
222.9907 29.16083356

Name: +ve in-silico MS/MS by CFM-ID for NDIUIJVCAUVMKN-UHFFFAOYSA-N
ID: NDIUIJVCAUVMKN-UHFFFAOYSA-N
Comment: Energy1
Num peaks: 13
65.00219107 6.439251663
67.01784114 22.93170298
95.01275576 1.483406417
128.9640913 8.021893152
130.9797414 2.55388991
144.9590059 4.290902754
146.974656 20.75155029
148.9903061 3.705577852
150.9695706 1.410338896
176.9852207 1.691052972
186.9695706 1.604396999
204.9801353 3.736248627
222.9907 2.281988218

Name: +ve in-silico MS/MS by CFM-ID for NDIUIJVCAUVMKN-UHFFFAOYSA-N
ID: NDIUIJVCAUVMKN-UHFFFAOYSA-N
Comment: Energy2
Num peaks: 20
41.00219107 1.600094422
65.00219107 7.37516257
67.01784114 17.14576344
69.0334912 2.391016216
95.01275576 4.885855501
97.02840582 1.970184148
99.00767038 1.75332515
104.9640913 7.937248689
106.9797414 2.698497808
111.0076704 2.974697629
118.9797414 6.312487031
123.0076704 1.321004182
125.0233204 1.723378187
128.9640913 3.197574692
130.9797414 1.872264452
134.974656 2.1721585
144.9590059 2.598218417
146.974656 7.407519032
148.9903061 1.299483067
158.974656 2.219651562

Name: +ve in-silico MS/MS by CFM-ID for YXFWGCLHAYNSJF-UHFFFAOYSA-N
ID: YXFWGCLHAYNSJF-UHFFFAOYSA-N
Comment: Energy0
Num peaks: 6
108.9590059 5.915705136
110.974656 4.127947272
128.9640913 4.696048163
130.9797414 9.349616075
204.9801353 19.29484815
222.9907 41.94232882

Name: +ve in-silico MS/MS by CFM-ID for YXFWGCLHAYNSJF-UHFFFAOYSA-N
ID: YXFWGCLHAYNSJF-UHFFFAOYSA-N
Comment: Energy1
Num peaks: 13
25.00727645 6.750448872
71.01275576 3.42438662
96.99202031 4.663350437
99.00767038 5.053302891
101.0233204 4.194984731
104.9640913 1.520720396
115.002585 6.876839667
117.0182351 11.59704445
158.974656 2.764501525
176.9852207 7.273861624
186.9695706 1.75265167
204.9801353 15.23383636
222.9907 10.15120841

Name: +ve in-silico MS/MS by CFM-ID for YXFWGCLHAYNSJF-UHFFFAOYSA-N
ID: YXFWGCLHAYNSJF-UHFFFAOYSA-N
Comment: Energy2
Num peaks: 9
25.00727645 2.678198778
29.00219107 10.01037545
49.00727645 4.978734766
51.02292652 9.102952
80.96409131 17.43476656
108.9590059 24.78152275
110.974656 5.496017551
128.9640913 3.351521622
130.9797414 2.616913928

Name: +ve in-silico MS/MS by CFM-ID for YEKHQYVNRGEGNA-UHFFFAOYSA-N
ID: YEKHQYVNRGEGNA-UHFFFAOYSA-N
Comment: Energy0
Num peaks: 8
72.99202031 2.15518681
148.9903061 3.32329628
176.9852207 6.495673402
186.9695706 7.993713542
190.9644852 5.085515613
192.9801353 1.840491974
204.9801353 26.20089206
222.9907 27.18754327

Name: +ve in-silico MS/MS by CFM-ID for YEKHQYVNRGEGNA-UHFFFAOYSA-N
ID: YEKHQYVNRGEGNA-UHFFFAOYSA-N
Comment: Energy1
Num peaks: 22
65.00219107 1.707389813
67.01784114 9.130439874
69.0334912 4.57698672
95.01275576 2.188869801
118.9797414 1.620372667
120.9590059 1.434913021
123.0076704 2.000754942
125.0233204 1.519661833
130.9797414 4.506230492
132.9953914 1.287863597
141.0182351 2.004528583
146.974656 2.489778741
148.9539206 1.27361622
148.9903061 9.701681881
150.9695706 2.420853603
151.0059561 2.351636744
166.9644852 4.457367479
176.9852207 4.125611487
186.9695706 4.445670983
190.9644852 2.26088466
204.9801353 9.20055364
222.9907 5.730204839

Name: +ve in-silico MS/MS by CFM-ID for YEKHQYVNRGEGNA-UHFFFAOYSA-N
ID: YEKHQYVNRGEGNA-UHFFFAOYSA-N
Comment: Energy2
Num peaks: 21
65.00219107 8.948623948
67.01784114 8.833515923
69.0334912 4.59379756
72.99202031 4.601774762
95.01275576 4.162547521
96.99202031 1.947754097
97.02840582 1.61686265
104.9640913 4.209813854
106.9797414 2.124312694
111.0076704 1.885890774
118.9797414 4.376936361
123.0076704 2.057261337
125.0233204 3.364442645
130.9797414 3.84396729
132.9953914 1.831387311
144.9590059 9.332811721
146.974656 3.689128378
158.974656 2.86308677
160.9903061 2.340820299
174.9695706 1.630478024
176.9852207 1.866324982

Name: +ve in-silico MS/MS by CFM-ID for GUBARIMLTYIGDD-UHFFFAOYSA-N
ID: GUBARIMLTYIGDD-UHFFFAOYSA-N
Comment: Energy0
Num peaks: 7
141.0182351 2.509567595
148.9903061 1.845339019
158.974656 5.929203815
176.9852207 8.420100099
186.9695706 12.24296502
204.9801353 31.87907294
222.9907 17.46586583

Name: +ve in-silico MS/MS by CFM-ID for GUBARIMLTYIGDD-UHFFFAOYSA-N
ID: GUBARIMLTYIGDD-UHFFFAOYSA-N
Comment: Energy1
Num peaks: 18
67.01784114 4.368508952
69.0334912 2.158032413
95.01275576 4.249119179
97.02840582 1.288947363
123.0076704 7.361443931
125.0233204 3.605278122
130.9797414 5.236574972
132.9590059 1.945794506
132.9953914 2.473180324
134.974656 1.7059828
141.0182351 5.913071844
148.9903061 3.699783641
158.974656 7.055760189
160.9903061 2.126512672
176.9852207 4.102604482
186.9695706 11.35430334
204.9801353 8.767672711
222.9907 2.780982583

Name: +ve in-silico MS/MS by CFM-ID for GUBARIMLTYIGDD-UHFFFAOYSA-N
ID: GUBARIMLTYIGDD-UHFFFAOYSA-N
Comment: Energy2
Num peaks: 26
39.02292652 2.328430125
41.00219107 1.27597353
53.00219107 10.96675394
55.01784114 4.598559749
65.00219107 2.970865996
67.01784114 7.673257748
69.0334912 3.362924368
80.96409131 3.575739854
95.01275576 4.694621782
96.99202031 2.139880868
97.02840582 1.99559584
99.00767038 1.412752938
111.0076704 1.919797748
123.0076704 3.946057682
125.0233204 4.014207314
128.9640913 2.145198174
130.9797414 3.379275024
132.9590059 1.308945002
132.9953914 2.927403134
134.974656 2.005563702
136.9869349 1.550200896
148.9903061 2.261910286
156.9590059 1.206048307
158.974656 3.510766594
160.9903061 2.184897014
186.9695706 1.370265859

Name: +ve in-silico MS/MS by CFM-ID for SPQQKUOVOOEZND-UHFFFAOYSA-N
ID: SPQQKUOVOOEZND-UHFFFAOYSA-N
Comment: Energy0
Num peaks: 6
96.96852159 6.359155893
107.0127558 2.644422021
109.0284058 4.319292489
125.0233204 13.45644708
204.989651 29.59950427
223.0002156 31.73089696

Name: +ve in-silico MS/MS by CFM-ID for SPQQKUOVOOEZND-UHFFFAOYSA-N
ID: SPQQKUOVOOEZND-UHFFFAOYSA-N
Comment: Energy1
Num peaks: 9
80.97360697 2.884896827
81.0334912 2.686073057
96.96852159 2.466504284
107.0127558 5.213071738
109.0284058 3.528691856
125.0233204 15.50725101
176.9947363 14.80644825
204.989651 22.28528046
223.0002156 11.87835892

Name: +ve in-silico MS/MS by CFM-ID for SPQQKUOVOOEZND-UHFFFAOYSA-N
ID: SPQQKUOVOOEZND-UHFFFAOYSA-N
Comment: Energy2
Num peaks: 19
15.02292652 2.722828066
39.02292652 3.11190238
41.00219107 1.9557889
49.00727645 7.837441256
51.02292652 2.615367886
53.00219107 6.39032454
53.03857658 2.522009284
57.0334912 3.530114123
67.01784114 3.949174036
78.95795691 1.734208666
81.0334912 4.505583217
83.01275576 6.121681593
85.02840582 2.347325169
95.01275576 1.673052775
96.96852159 12.14917009
107.0127558 6.063250179
109.0284058 4.736880586
110.9841717 2.464857206
125.0233204 4.608875341

Name: +ve in-silico MS/MS by CFM-ID for DBRIGPDZQPMIPY-UHFFFAOYSA-N
ID: DBRIGPDZQPMIPY-UHFFFAOYSA-N
Comment: Energy0
Num peaks: 6
96.96852159 7.363963961
98.98417166 21.58418196
123.0076704 5.833256662
125.0233204 19.7243664
204.989651 13.14545704
223.0002156 15.99825096

Name: +ve in-silico MS/MS by CFM-ID for DBRIGPDZQPMIPY-UHFFFAOYSA-N
ID: DBRIGPDZQPMIPY-UHFFFAOYSA-N
Comment: Energy1
Num peaks: 8
96.96852159 3.280994637
97.02840582 29.63886806
98.98417166 12.38829935
107.0127558 2.861614544
109.0284058 2.745091612
125.0233204 15.49591266
204.989651 10.33751127
223.0002156 4.414550315

Name: +ve in-silico MS/MS by CFM-ID for DBRIGPDZQPMIPY-UHFFFAOYSA-N
ID: DBRIGPDZQPMIPY-UHFFFAOYSA-N
Comment: Energy2
Num peaks: 15
19.01784114 2.696589918
39.02292652 2.150556211
53.00219107 6.031784447
55.01784114 2.521743029
57.0334912 6.864808051
65.00219107 3.410834072
67.01784114 2.395812609
80.97360697 3.520601218
80.99710569 5.482563582
83.01275576 5.486711819
96.96852159 16.94685014
97.02840582 2.102461483
98.98417166 17.01592416
107.0127558 1.861329411
125.0233204 1.610600293

Name: +ve in-silico MS/MS by CFM-ID for JSJZCXAZTMFUBY-UHFFFAOYSA-N
ID: JSJZCXAZTMFUBY-UHFFFAOYSA-N
Comment: Energy0
Num peaks: 13
59.01275576 1.502423733
96.96852159 3.014748611
97.02840582 4.49229376
98.98417166 10.85129707
115.0389705 3.497478177
125.0233204 2.868451391
127.0389705 1.582476768
141.0182351 1.854922961
143.0338851 6.996730099
195.005301 1.47920409
204.989651 16.59502353
223.0002156 19.09278648
241.0107803 6.882190353

Name: +ve in-silico MS/MS by CFM-ID for JSJZCXAZTMFUBY-UHFFFAOYSA-N
ID: JSJZCXAZTMFUBY-UHFFFAOYSA-N
Comment: Energy1
Num peaks: 22
41.00219107 2.33606518
55.01784114 1.807018736
57.0334912 1.475056485
59.01275576 1.808880321
69.0334912 5.410950362
83.01275576 4.029405686
85.02840582 1.531404707
87.00767038 1.555073296
96.96852159 1.964332061
97.02840582 9.542865015
98.98417166 10.74915884
99.04405588 2.522095559
101.0233204 1.967932809
115.0389705 4.139172479
125.0233204 4.948525227
127.0389705 2.338661857
143.0338851 6.1311282
176.9947363 3.392404112
179.0103864 2.151861587
195.005301 2.412959539
204.989651 3.943995128
223.0002156 4.488494383

Name: +ve in-silico MS/MS by CFM-ID for JSJZCXAZTMFUBY-UHFFFAOYSA-N
ID: JSJZCXAZTMFUBY-UHFFFAOYSA-N
Comment: Energy2
Num peaks: 18
27.02292652 2.551340508
41.00219107 2.56415324
53.00219107 1.812834799
55.01784114 4.057925385
59.01275576 11.44351233
61.02840582 3.10547879
69.0334912 20.221378
71.04914126 2.011545925
87.00767038 1.568504732
92.99710569 1.996665766
95.01275576 1.92651918
96.96852159 6.298711788
97.02840582 6.983479537
98.98417166 4.448517695
99.04405588 3.250895061
111.0076704 1.712563346
113.0233204 2.171133567
115.0389705 2.666772709

Name: +ve in-silico MS/MS by CFM-ID for MAHPKUYPONQYGK-UHFFFAOYSA-N
ID: MAHPKUYPONQYGK-UHFFFAOYSA-N
Comment: Energy0
Num peaks: 6
146.9803888 11.36872863
148.9960388 7.201849373
151.0116889 5.190691047
176.9909535 9.034995714
204.9858681 16.35240226
222.9964328 31.32345865

Name: +ve in-silico MS/MS by CFM-ID for MAHPKUYPONQYGK-UHFFFAOYSA-N
ID: MAHPKUYPONQYGK-UHFFFAOYSA-N
Comment: Energy1
Num peaks: 9
43.05422664 3.145720721
57.06987671 2.590271096
144.9647387 5.12120901
146.9803888 27.68486934
148.9960388 10.65519158
176.9909535 3.273241306
186.9753034 3.152882497
204.9858681 12.87992751
222.9964328 11.7018678

Name: +ve in-silico MS/MS by CFM-ID for MAHPKUYPONQYGK-UHFFFAOYSA-N
ID: MAHPKUYPONQYGK-UHFFFAOYSA-N
Comment: Energy2
Num peaks: 15
39.02292652 7.197238597
41.03857658 13.25409566
43.05422664 32.33294044
44.99710569 1.854968632
45.06987671 3.717267466
65.03857658 1.631773512
69.06987671 2.334178537
102.9177885 1.412210371
104.9334386 3.282202207
118.9127031 3.528460548
118.9490886 2.281166682
120.9283532 1.252002556
144.9647387 2.097592138
146.9803888 2.739669471
148.9960388 2.328391431

Name: +ve in-silico MS/MS by CFM-ID for OEPALGVTJSMNMV-UHFFFAOYSA-N
ID: OEPALGVTJSMNMV-UHFFFAOYSA-N
Comment: Energy0
Num peaks: 7
43.05422664 3.203179677
160.9596533 4.020382438
162.9753034 5.910798018
176.9909535 4.336421926
186.9753034 9.166880639
204.9858681 27.25117261
222.9964328 26.33727786

Name: +ve in-silico MS/MS by CFM-ID for OEPALGVTJSMNMV-UHFFFAOYSA-N
ID: OEPALGVTJSMNMV-UHFFFAOYSA-N
Comment: Energy1
Num peaks: 12
39.02292652 2.116281883
41.03857658 3.495230542
43.05422664 12.63417291
45.06987671 4.075413112
144.9647387 5.332220089
148.9232678 2.117129964
160.9596533 2.29782042
162.9753034 12.80397223
176.9909535 3.36728298
186.9753034 6.607775395
204.9858681 15.49018821
222.9964328 11.41377819

Name: +ve in-silico MS/MS by CFM-ID for OEPALGVTJSMNMV-UHFFFAOYSA-N
ID: OEPALGVTJSMNMV-UHFFFAOYSA-N
Comment: Energy2
Num peaks: 12
39.02292652 7.379937406
41.03857658 4.963407919
43.05422664 19.88230797
44.99710569 2.482807935
45.06987671 4.494558587
102.9177885 15.19232473
104.9334386 7.323226233
106.9490886 2.484929406
142.9490886 4.792472504
144.9647387 4.514076301
148.9232678 3.008973815
158.9803888 4.049496915

Name: +ve in-silico MS/MS by CFM-ID for AEPVBQJLGHDKTG-UHFFFAOYSA-N
ID: AEPVBQJLGHDKTG-UHFFFAOYSA-N
Comment: Energy0
Num peaks: 7
59.04914126 4.720277339
160.9596533 5.361077013
162.9753034 6.946498189
176.9909535 2.961921454
186.9753034 13.30340743
204.9858681 29.48862813
222.9964328 18.47221889

Name: +ve in-silico MS/MS by CFM-ID for AEPVBQJLGHDKTG-UHFFFAOYSA-N
ID: AEPVBQJLGHDKTG-UHFFFAOYSA-N
Comment: Energy1
Num peaks: 16
41.03857658 2.095551458
59.04914126 2.196879789
130.9127031 1.955191556
142.9490886 1.735445737
144.9283532 1.277708324
144.9647387 6.242952877
148.9232678 3.359959938
158.9803888 2.214515218
160.9596533 1.566759946
162.9389179 2.488804208
162.9753034 6.958200516
164.954568 1.182590261
176.9909535 2.319769639
186.9753034 14.33413978
204.9858681 21.55820933
222.9964328 9.137321929

Name: +ve in-silico MS/MS by CFM-ID for AEPVBQJLGHDKTG-UHFFFAOYSA-N
ID: AEPVBQJLGHDKTG-UHFFFAOYSA-N
Comment: Energy2
Num peaks: 19
27.02292652 1.461116034
29.03857658 2.551189657
39.02292652 3.526121531
41.03857658 11.5406815
44.99710569 2.037654643
55.01784114 5.148400555
57.0334912 6.609105687
59.04914126 8.930537738
102.9177885 8.800288454
104.9334386 6.951061877
106.9490886 2.29653654
118.9490886 3.139040056
142.9490886 3.09363087
144.9647387 3.685902757
148.9232678 1.577122095
156.9647387 1.262214889
158.9803888 5.013178911
160.9596533 1.666061586
162.9753034 1.192764722

Name: +ve in-silico MS/MS by CFM-ID for UWZGLGUIZQZHLZ-UHFFFAOYSA-N
ID: UWZGLGUIZQZHLZ-UHFFFAOYSA-N
Comment: Energy0
Num peaks: 6
160.9596533 5.715611372
162.9753034 7.831644568
176.9909535 3.496496428
186.9753034 13.23103521
204.9858681 31.24950788
222.9964328 20.29931505

Name: +ve in-silico MS/MS by CFM-ID for UWZGLGUIZQZHLZ-UHFFFAOYSA-N
ID: UWZGLGUIZQZHLZ-UHFFFAOYSA-N
Comment: Energy1
Num peaks: 13
41.03857658 1.418417397
59.04914126 1.257509199
125.0597059 1.346038306
142.9490886 1.572608706
144.9647387 6.372880609
158.9803888 2.478116723
160.9596533 2.033878983
162.9753034 7.162302669
176.9909535 2.454832005
186.9753034 17.21821894
190.970218 1.174053259
204.9858681 27.13455127
222.9964328 8.788902359

Name: +ve in-silico MS/MS by CFM-ID for UWZGLGUIZQZHLZ-UHFFFAOYSA-N
ID: UWZGLGUIZQZHLZ-UHFFFAOYSA-N
Comment: Energy2
Num peaks: 21
27.02292652 2.467664505
39.02292652 2.411314737
41.03857658 8.235365274
44.99710569 2.057601219
45.0334912 1.189670727
55.01784114 4.308564737
57.0334912 4.1713907
59.04914126 6.104660367
102.9177885 4.937592073
104.9334386 2.827232505
116.9334386 3.306780956
118.9490886 3.476854343
130.9490886 4.476470876
132.9647387 4.800439286
142.9490886 5.260349249
144.9647387 8.26290382
146.9803888 1.193179461
148.9232678 2.226682692
158.9803888 5.295243417
160.9596533 1.477535241
160.9960388 1.614531474

Name: +ve in-silico MS/MS by CFM-ID for GITFWRRKHLVHCC-UHFFFAOYSA-N
ID: GITFWRRKHLVHCC-UHFFFAOYSA-N
Comment: Energy0
Num peaks: 6
43.05422664 5.862388854
44.99710569 1.120063895
146.9803888 1.032539191
186.9753034 5.760817385
204.9858681 33.13738531
222.9964328 44.3517499

Name: +ve in-silico MS/MS by CFM-ID for GITFWRRKHLVHCC-UHFFFAOYSA-N
ID: GITFWRRKHLVHCC-UHFFFAOYSA-N
Comment: Energy1
Num peaks: 11
41.03857658 5.172215912
43.05422664 10.52056669
57.06987671 3.253260626
59.01275576 2.837996058
59.08552677 3.118444464
144.9647387 2.267689649
146.9803888 2.380878097
148.9960388 5.708439013
186.9753034 3.933913681
204.9858681 19.47255063
222.9964328 22.15529331

Name: +ve in-silico MS/MS by CFM-ID for GITFWRRKHLVHCC-UHFFFAOYSA-N
ID: GITFWRRKHLVHCC-UHFFFAOYSA-N
Comment: Energy2
Num peaks: 11
27.02292652 1.980917448
39.02292652 1.762721534
41.03857658 14.64522068
43.05422664 40.09149758
44.99710569 6.501346926
120.9283532 1.387080803
144.9647387 3.119485966
148.9232678 3.144613588
156.9647387 1.87517841
160.9960388 4.723447913
204.9858681 1.408766692

Name: +ve in-silico MS/MS by CFM-ID for UDYKFCSXCGALKN-UHFFFAOYSA-N
ID: UDYKFCSXCGALKN-UHFFFAOYSA-N
Comment: Energy0
Num peaks: 8
57.06987671 8.197698346
130.9127031 3.471401685
148.9232678 7.852616156
160.9596533 4.140065852
176.9909535 4.298661914
186.9753034 2.915351599
204.9858681 20.86453687
222.9964328 30.79072373

Name: +ve in-silico MS/MS by CFM-ID for UDYKFCSXCGALKN-UHFFFAOYSA-N
ID: UDYKFCSXCGALKN-UHFFFAOYSA-N
Comment: Energy1
Num peaks: 10
55.05422664 4.732522546
57.06987671 29.0282547
75.08044139 2.169671203
130.9127031 5.605093945
132.9283532 2.297889996
148.9232678 11.954216
176.9909535 3.582018442
186.9753034 2.664596805
204.9858681 10.34121491
222.9964328 9.720598771

Name: +ve in-silico MS/MS by CFM-ID for UDYKFCSXCGALKN-UHFFFAOYSA-N
ID: UDYKFCSXCGALKN-UHFFFAOYSA-N
Comment: Energy2
Num peaks: 15
39.02292652 3.703270892
41.03857658 7.205119289
43.05422664 3.288659099
44.99710569 5.215000449
51.02292652 2.438679411
53.03857658 4.951784992
55.05422664 4.553462205
57.06987671 16.91983246
102.9177885 12.46961111
104.9334386 6.730075393
106.9490886 2.79136503
120.9283532 2.756232814
130.9127031 1.596385233
148.9232678 4.005998992
160.9596533 2.391596993

Name: +ve in-silico MS/MS by CFM-ID for XIXSLKPTHVDYEP-UHFFFAOYSA-N
ID: XIXSLKPTHVDYEP-UHFFFAOYSA-N
Comment: Energy0
Num peaks: 9
43.05422664 8.562196456
148.9232678 2.227806074
160.9596533 3.148569889
162.9389179 4.236356494
162.9753034 3.281667617
176.9909535 5.44600266
186.9753034 2.966515091
204.9858681 21.11532005
222.9964328 30.97818209

Name: +ve in-silico MS/MS by CFM-ID for XIXSLKPTHVDYEP-UHFFFAOYSA-N
ID: XIXSLKPTHVDYEP-UHFFFAOYSA-N
Comment: Energy1
Num peaks: 11
41.03857658 5.153389529
43.05422664 30.44079662
144.9283532 3.291565973
160.9596533 2.067134236
162.9389179 7.561602389
162.9753034 5.890608906
176.9909535 2.558045605
180.9494826 1.880926304
186.9753034 2.459072226
204.9858681 9.896318462
222.9964328 9.640392435

Name: +ve in-silico MS/MS by CFM-ID for XIXSLKPTHVDYEP-UHFFFAOYSA-N
ID: XIXSLKPTHVDYEP-UHFFFAOYSA-N
Comment: Energy2
Num peaks: 16
39.02292652 1.959978493
41.03857658 3.018355399
43.05422664 18.14498017
44.99710569 2.478361162
83.01275576 1.365765013
102.9177885 16.7707372
104.9334386 11.05534925
106.9490886 3.833505045
118.9490886 7.81871795
120.9647387 2.488985322
130.9127031 1.509964266
132.9283532 1.448339242
134.9440033 1.546932041
144.9283532 3.240592765
148.9232678 1.536071822
162.9389179 2.597333602

Name: +ve in-silico MS/MS by CFM-ID for YACMNVPJMKOVTK-UHFFFAOYSA-N
ID: YACMNVPJMKOVTK-UHFFFAOYSA-N
Comment: Energy0
Num peaks: 8
59.04914126 3.003811583
160.9596533 8.060031119
162.9753034 10.97628944
176.954568 4.865719459
176.9909535 5.027276307
186.9753034 2.72268413
204.9858681 18.87171635
222.9964328 26.87805368

Name: +ve in-silico MS/MS by CFM-ID for YACMNVPJMKOVTK-UHFFFAOYSA-N
ID: YACMNVPJMKOVTK-UHFFFAOYSA-N
Comment: Energy1
Num peaks: 13
47.04914126 4.273864386
116.9334386 1.488257466
118.9490886 4.173655586
148.9232678 2.093509385
158.9440033 7.93714504
160.9596533 5.945514862
162.9753034 9.867778839
176.954568 16.90582885
176.9909535 2.653899066
186.9753034 2.84501809
194.9651326 1.90967521
204.9858681 10.97433487
222.9964328 10.25143844

Name: +ve in-silico MS/MS by CFM-ID for YACMNVPJMKOVTK-UHFFFAOYSA-N
ID: YACMNVPJMKOVTK-UHFFFAOYSA-N
Comment: Energy2
Num peaks: 22
29.03857658 3.193087458
31.01784114 1.709884474
41.00219107 1.400323159
43.01784114 1.03412968
44.99710569 2.224701243
55.01784114 2.57410608
57.0334912 2.35261199
59.04914126 7.313592941
97.06479133 1.0236137
102.9177885 8.791013532
104.9334386 7.114512988
106.9490886 3.480828589
116.9334386 5.613670302
118.9490886 15.28332403
120.9647387 2.073973387
130.9490886 6.308990653
132.9647387 2.779830225
134.9440033 1.033544135
148.9232678 1.40745358
148.9596533 1.15688871
160.9596533 1.683672115
162.9753034 1.152728546

Name: +ve in-silico MS/MS by CFM-ID for GAHCCQMAYLUWHM-UHFFFAOYSA-N
ID: GAHCCQMAYLUWHM-UHFFFAOYSA-N
Comment: Energy0
Num peaks: 12
71.01275576 1.645349727
92.9737834 3.81073139
119.0338851 8.142582317
146.9843481 3.711636208
174.9792627 2.659214077
176.9949128 8.462033472
179.0105628 2.204917143
192.9898274 4.250804627
195.0054775 9.881392176
204.9898274 5.802850319
223.0003921 15.85058335
241.0109568 14.46831385

Name: +ve in-silico MS/MS by CFM-ID for GAHCCQMAYLUWHM-UHFFFAOYSA-N
ID: GAHCCQMAYLUWHM-UHFFFAOYSA-N
Comment: Energy1
Num peaks: 20
59.01275576 2.283604363
71.01275576 4.900909037
84.99202031 4.041474143
87.00767038 5.262655819
101.0233204 2.283267724
103.002585 3.815371888
105.0182351 9.736507442
116.9737834 2.868376797
119.0338851 3.743460208
120.968698 1.995357132
134.9843481 8.529580131
146.9843481 5.3404474
148.9999982 1.857185518
176.9949128 5.951184951
179.0105628 1.799369814
192.9898274 2.531332616
195.0054775 2.708088106
204.9898274 1.928722988
223.0003921 5.367686997
241.0109568 3.270370791

Name: +ve in-silico MS/MS by CFM-ID for GAHCCQMAYLUWHM-UHFFFAOYSA-N
ID: GAHCCQMAYLUWHM-UHFFFAOYSA-N
Comment: Energy2
Num peaks: 12
71.01275576 30.03419864
73.02840582 7.994159212
74.96321872 9.273351168
75.04405588 2.911133142
76.97886878 2.824961839
92.9737834 4.542970391
101.0233204 3.94873872
103.0389705 3.6950832
119.0338851 8.439623172
146.9843481 3.96124043
176.9949128 2.282994363
179.0105628 2.175677147

Name: +ve in-silico MS/MS by CFM-ID for WTMRYGJPBFJPSO-UHFFFAOYSA-N
ID: WTMRYGJPBFJPSO-UHFFFAOYSA-N
Comment: Energy0
Num peaks: 11
99.00767038 3.106496488
101.0233204 3.520701521
117.0182351 4.541984236
148.9999982 3.114577561
176.9949128 12.23620198
179.0105628 2.686772894
180.9898274 1.551167703
195.0054775 8.391663291
204.9898274 14.28927158
223.0003921 19.88664546
241.0109568 7.596575773

Name: +ve in-silico MS/MS by CFM-ID for WTMRYGJPBFJPSO-UHFFFAOYSA-N
ID: WTMRYGJPBFJPSO-UHFFFAOYSA-N
Comment: Energy1
Num peaks: 21
59.01275576 3.391222545
61.02840582 1.480746872
101.0233204 1.916595744
122.9843481 2.703219403
129.0182351 1.797261724
134.9843481 3.018830672
148.9999982 9.816283569
151.0156482 1.730567006
159.0287997 2.375752254
162.9792627 1.481842907
174.9792627 1.530857339
176.9949128 11.36543064
178.9741773 1.646381793
179.0105628 4.178168296
180.9898274 1.630745006
187.0237144 1.991619302
195.0054775 10.85170867
197.0211275 1.692458605
204.9898274 5.888888676
223.0003921 8.143720975
241.0109568 2.688642128

Name: +ve in-silico MS/MS by CFM-ID for WTMRYGJPBFJPSO-UHFFFAOYSA-N
ID: WTMRYGJPBFJPSO-UHFFFAOYSA-N
Comment: Energy2
Num peaks: 14
59.01275576 3.018271588
68.99710569 1.322772775
71.01275576 24.53493954
73.02840582 8.042429904
74.96321872 1.615357342
76.97886878 1.581186222
99.00767038 2.468851777
101.0233204 9.494409467
117.0182351 5.585854667
119.0338851 3.184524489
134.9843481 2.93803451
148.9999982 7.683946439
176.9949128 7.55644319
179.0105628 2.049279094

Name: +ve in-silico MS/MS by CFM-ID for RIVXLQGAPKLNIR-UHFFFAOYSA-N
ID: RIVXLQGAPKLNIR-UHFFFAOYSA-N
Comment: Energy0
Num peaks: 6
148.9999982 4.524896203
176.9949128 16.58824413
195.0054775 12.17465824
204.9898274 10.48076699
223.0003921 26.56524461
241.0109568 11.29981871

Name: +ve in-silico MS/MS by CFM-ID for RIVXLQGAPKLNIR-UHFFFAOYSA-N
ID: RIVXLQGAPKLNIR-UHFFFAOYSA-N
Comment: Energy1
Num peaks: 20
41.00219107 2.760619447
43.01784114 1.680851237
55.01784114 2.393038058
59.01275576 4.0146197
61.02840582 2.47550046
73.02840582 3.091443878
134.9843481 2.886856496
136.9636126 1.630353215
148.9999982 4.494762707
159.0287997 2.550252221
162.9792627 1.773844146
166.9741773 1.429819396
176.9949128 6.193839108
178.9741773 1.778238223
180.9898274 5.61796855
187.0237144 2.370934017
195.0054775 10.62874474
204.9898274 5.073446422
223.0003921 12.38780548
241.0109568 5.637403989

Name: +ve in-silico MS/MS by CFM-ID for RIVXLQGAPKLNIR-UHFFFAOYSA-N
ID: RIVXLQGAPKLNIR-UHFFFAOYSA-N
Comment: Energy2
Num peaks: 17
27.02292652 8.591260866
29.03857658 2.321384902
43.01784114 1.485915814
55.01784114 2.593967225
57.0334912 3.282632012
59.01275576 2.306085219
68.99710569 3.548230719
73.02840582 7.042922835
75.04405588 1.598841296
92.9737834 4.365285206
120.968698 3.329615737
134.9843481 1.936758308
136.9636126 3.323275595
148.9999982 18.50625675
151.0156482 2.608158507
176.9949128 10.79042561
179.0105628 3.013363494

Name: +ve in-silico MS/MS by CFM-ID for VCCOIJRKOJWYDQ-UHFFFAOYSA-N
ID: VCCOIJRKOJWYDQ-UHFFFAOYSA-N
Comment: Energy0
Num peaks: 6
49.00727645 0.195501719
58.9683041 0.02661840929
115.0178411 3.725023135e-005
141.0334912 0.05016346227
174.9945188 0.1759303341
201.0101689 99.55174883

Name: +ve in-silico MS/MS by CFM-ID for VCCOIJRKOJWYDQ-UHFFFAOYSA-N
ID: VCCOIJRKOJWYDQ-UHFFFAOYSA-N
Comment: Energy1
Num peaks: 6
49.00727645 1.160466307
58.9683041 0.05624660307
115.0178411 0.001407127896
141.0334912 0.3773305111
174.9945188 1.051722628
201.0101689 97.35282682

Name: +ve in-silico MS/MS by CFM-ID for VCCOIJRKOJWYDQ-UHFFFAOYSA-N
ID: VCCOIJRKOJWYDQ-UHFFFAOYSA-N
Comment: Energy2
Num peaks: 6
49.00727645 15.12028264
58.9683041 0.5752439555
115.0178411 0.3372605231
141.0334912 4.64550283
174.9945188 14.76161423
201.0101689 64.56009582

Name: +ve in-silico MS/MS by CFM-ID for JUQYDXZADMSMHQ-UHFFFAOYSA-N
ID: JUQYDXZADMSMHQ-UHFFFAOYSA-N
Comment: Energy0
Num peaks: 10
83.01275576 3.722876171
85.02840582 15.00383144
87.04405588 6.056034943
96.96852159 4.089620653
98.98417166 11.32683944
101.0233204 3.382348915
103.0389705 13.34910775
155.0103864 4.415450708
183.005301 9.763814214
201.0158657 11.00749232

Name: +ve in-silico MS/MS by CFM-ID for JUQYDXZADMSMHQ-UHFFFAOYSA-N
ID: JUQYDXZADMSMHQ-UHFFFAOYSA-N
Comment: Energy1
Num peaks: 11
45.0334912 7.541839561
57.0334912 2.632602105
85.02840582 3.623422024
96.96852159 6.197534446
98.98417166 12.83384015
103.0389705 3.39613914
136.9998217 5.778114196
155.0103864 8.698993413
164.9947363 10.61634045
183.005301 13.03635675
201.0158657 6.977101218

Name: +ve in-silico MS/MS by CFM-ID for JUQYDXZADMSMHQ-UHFFFAOYSA-N
ID: JUQYDXZADMSMHQ-UHFFFAOYSA-N
Comment: Energy2
Num peaks: 7
43.01784114 3.24040012
57.0334912 21.59441047
83.01275576 8.919863487
85.02840582 20.72123911
87.04405588 16.26306756
96.96852159 4.649817487
98.98417166 5.913556434

Name: +ve in-silico MS/MS by CFM-ID for RONGHGVPTAFOJV-UHFFFAOYSA-N
ID: RONGHGVPTAFOJV-UHFFFAOYSA-N
Comment: Energy0
Num peaks: 9
60.04439023 15.37101357
80.96409131 2.10068829
88.03930485 1.83151164
96.95900593 4.562524665
103.0502039 2.6354693
111.969905 3.338985347
183.0070187 21.91544318
183.9910343 4.017054329
201.0175834 25.16414942

Name: +ve in-silico MS/MS by CFM-ID for RONGHGVPTAFOJV-UHFFFAOYSA-N
ID: RONGHGVPTAFOJV-UHFFFAOYSA-N
Comment: Energy1
Num peaks: 20
42.03382555 5.032961856
43.01784114 3.79476878
44.04947561 2.636102205
53.99744004 1.519885229
56.0130901 1.543697128
60.04439023 21.2898114
62.0600403 2.726720459
72.04439023 1.662430826
80.96409131 2.779454575
85.0396392 1.770735406
87.05528926 6.235592345
88.03930485 4.574134495
96.95900593 4.473683191
103.0502039 4.109644518
111.969905 1.730228414
164.9964541 4.340884721
165.9804696 2.267412074
183.0070187 5.594852323
183.9910343 1.508271847
201.0175834 1.855967773

Name: +ve in-silico MS/MS by CFM-ID for RONGHGVPTAFOJV-UHFFFAOYSA-N
ID: RONGHGVPTAFOJV-UHFFFAOYSA-N
Comment: Energy2
Num peaks: 18
31.01784114 2.39862229
42.03382555 10.10372824
43.01784114 2.14094131
44.04947561 2.804890709
56.0130901 1.378102861
60.04439023 9.849745047
72.04439023 2.627647919
80.96409131 3.851730579
85.0396392 5.114920001
86.02365479 1.379085481
87.05528926 5.92532087
95.97499034 1.5527196
96.95900593 13.27065573
101.0345538 1.430512453
103.0502039 2.460873869
111.969905 11.08065515
113.985555 1.803927393
183.0070187 1.849391899

Name: +ve in-silico MS/MS by CFM-ID for PFRQPEFBPFBASI-UHFFFAOYSA-N
ID: PFRQPEFBPFBASI-UHFFFAOYSA-N
Comment: Energy0
Num peaks: 12
41.03857658 3.932841124
43.05422664 11.37084071
45.06987671 5.324412472
75.02629764 8.600775489
77.04194771 12.56183455
124.9820635 4.42328715
154.9748699 2.265343055
156.9541345 5.547795772
158.9697845 2.579735843
167.0290137 2.943250417
183.0061701 12.7926526
201.0167347 8.05585862

Name: +ve in-silico MS/MS by CFM-ID for PFRQPEFBPFBASI-UHFFFAOYSA-N
ID: PFRQPEFBPFBASI-UHFFFAOYSA-N
Comment: Energy1
Num peaks: 12
41.03857658 11.82477849
43.05422664 23.87365836
45.06987671 3.643680901
75.02629764 5.424566724
77.04194771 11.21536374
98.96641342 2.275668329
124.9820635 2.078981229
138.9977135 2.182199349
144.9541345 1.86297514
154.9748699 2.027203849
172.9854346 10.34171385
201.0167347 5.064640803

Name: +ve in-silico MS/MS by CFM-ID for PFRQPEFBPFBASI-UHFFFAOYSA-N
ID: PFRQPEFBPFBASI-UHFFFAOYSA-N
Comment: Energy2
Num peaks: 8
15.02292652 2.349727802
27.02292652 2.275333182
29.03857658 3.093444836
41.03857658 13.26865494
43.05422664 37.26935224
45.06987671 17.65108063
75.02629764 2.821984439
124.9820635 1.484251745

Name: +ve in-silico MS/MS by CFM-ID for PUUJURNIBFXPFW-UHFFFAOYSA-N
ID: PUUJURNIBFXPFW-UHFFFAOYSA-N
Comment: Energy0
Num peaks: 15
71.01275576 9.493550168
73.02840582 4.227684806
96.96852159 3.997083673
98.98417166 9.516442708
101.0233204 1.713716555
125.0233204 1.53864016
138.9790863 2.669082072
141.0182351 1.87160211
143.0338851 5.965901278
148.9634362 1.666587784
166.9740009 6.274563033
168.989651 3.111141744
204.989651 3.633429663
223.0002156 11.18306659
241.0107803 14.49680011

Name: +ve in-silico MS/MS by CFM-ID for PUUJURNIBFXPFW-UHFFFAOYSA-N
ID: PUUJURNIBFXPFW-UHFFFAOYSA-N
Comment: Energy1
Num peaks: 20
43.01784114 4.454380616
53.00219107 7.061454322
55.01784114 1.826475009
56.99710569 1.933824863
71.01275576 15.37127253
73.02840582 3.547751983
98.98417166 2.345735523
110.9841717 1.936273443
120.9685216 2.19905221
122.9841717 2.389076201
125.0233204 1.82912034
138.9790863 8.999171753
140.9947363 3.643129944
143.0338851 2.115207742
148.9634362 6.499303435
166.9740009 6.797675025
168.989651 1.924787026
204.989651 1.732664921
223.0002156 3.133108862
241.0107803 1.612223345

Name: +ve in-silico MS/MS by CFM-ID for PUUJURNIBFXPFW-UHFFFAOYSA-N
ID: PUUJURNIBFXPFW-UHFFFAOYSA-N
Comment: Energy2
Num peaks: 16
15.02292652 5.353526435
41.00219107 4.179482787
43.01784114 10.07338628
53.00219107 3.949145748
55.01784114 2.403561475
56.99710569 3.298099773
59.01275576 1.031755436
71.01275576 14.3686828
73.02840582 6.564515625
80.97360697 2.662015087
96.96852159 10.74216851
98.98417166 7.432430798
110.9841717 3.854587856
125.0233204 1.569570359
127.0389705 1.732199854
138.9790863 1.012382847

Name: +ve in-silico MS/MS by CFM-ID for WJIRUPNBUHQQES-UHFFFAOYSA-N
ID: WJIRUPNBUHQQES-UHFFFAOYSA-N
Comment: Energy0
Num peaks: 12
106.9797414 2.580913245
132.9590059 14.81987177
134.974656 3.645585768
136.9903061 3.052122276
148.9539206 10.74441451
150.9695706 13.52202833
152.9852207 4.573696964
168.9801353 3.926096056
176.9852207 7.974416993
194.9957854 3.739712028
222.9907 8.39415184
241.0012647 4.693502608

Name: +ve in-silico MS/MS by CFM-ID for WJIRUPNBUHQQES-UHFFFAOYSA-N
ID: WJIRUPNBUHQQES-UHFFFAOYSA-N
Comment: Energy1
Num peaks: 21
41.00219107 2.713034861
43.01784114 2.324295907
59.01275576 6.54110974
61.02840582 6.521208262
71.01275576 2.120387594
113.0233204 1.45973804
136.9903061 2.297059669
148.9539206 3.132914995
150.9695706 4.410927187
152.9852207 1.891935692
162.9695706 3.808686451
176.9852207 2.393616416
179.0008707 3.04514491
180.9801353 3.510430119
192.9801353 1.782065454
194.9957854 7.450725971
197.0114354 1.909344708
204.9801353 5.381756821
213.00635 1.60960694
222.9907 11.87354252
241.0012647 4.982287614

Name: +ve in-silico MS/MS by CFM-ID for WJIRUPNBUHQQES-UHFFFAOYSA-N
ID: WJIRUPNBUHQQES-UHFFFAOYSA-N
Comment: Energy2
Num peaks: 7
68.99710569 13.13620527
71.01275576 19.3176209
73.02840582 3.292152794
104.9640913 13.29178086
106.9797414 22.71694595
108.9953914 3.500325941
148.9539206 7.629265568

Name: +ve in-silico MS/MS by CFM-ID for YMTIGLVXWIZFBK-UHFFFAOYSA-N
ID: YMTIGLVXWIZFBK-UHFFFAOYSA-N
Comment: Energy0
Num peaks: 14
71.01275576 1.424345711
83.01275576 1.369514702
96.96852159 3.819340419
98.98417166 9.732598752
110.9841717 1.541274563
123.0076704 1.484483261
125.0233204 2.717733899
127.0389705 3.611635022
138.9790863 1.926670047
143.0338851 5.169887689
195.005301 2.918240722
204.989651 7.196052923
223.0002156 26.29603952
241.0107803 11.40375721

Name: +ve in-silico MS/MS by CFM-ID for YMTIGLVXWIZFBK-UHFFFAOYSA-N
ID: YMTIGLVXWIZFBK-UHFFFAOYSA-N
Comment: Energy1
Num peaks: 27
27.02292652 2.796796586
41.00219107 2.548254294
53.00219107 3.727684745
55.01784114 4.684973227
59.01275576 2.584895436
61.02840582 1.414315296
68.99710569 5.939339438
71.01275576 7.628309167
73.02840582 3.291401121
83.01275576 2.718143207
97.02840582 1.17976169
98.98417166 2.566762425
101.0233204 1.563871088
110.9841717 2.240874948
125.0233204 2.642164833
127.0389705 1.762263908
138.9790863 1.617044263
143.0338851 2.475379562
162.9790863 2.192237846
166.9740009 1.186647685
176.9947363 2.427113024
179.0103864 1.157655331
180.989651 2.744895172
195.005301 3.852255661
204.989651 4.968379808
223.0002156 6.481346737
241.0107803 2.172671623

Name: +ve in-silico MS/MS by CFM-ID for YMTIGLVXWIZFBK-UHFFFAOYSA-N
ID: YMTIGLVXWIZFBK-UHFFFAOYSA-N
Comment: Energy2
Num peaks: 22
15.02292652 5.572284853
27.02292652 1.781992945
41.00219107 2.359250115
43.01784114 5.960657335
53.00219107 1.997580529
55.01784114 5.109472724
59.01275576 1.978874502
68.99710569 1.790626224
71.01275576 5.307865526
73.02840582 1.368754613
80.97360697 2.8669659
83.01275576 2.581826052
85.02840582 1.16864046
96.96852159 9.476440453
96.99202031 1.180835718
97.02840582 8.993197488
98.98417166 8.402741138
99.04405588 3.266919224
101.0233204 1.170503301
110.9841717 4.083006716
125.0233204 1.807068031
127.0389705 2.364130307

Name: +ve in-silico MS/MS by CFM-ID for YRQONRHBLCPRPP-UHFFFAOYSA-N
ID: YRQONRHBLCPRPP-UHFFFAOYSA-N
Comment: Energy0
Num peaks: 13
83.01275576 1.446195623
96.96852159 3.831925524
98.98417166 9.668230449
110.9841717 1.528568425
123.0076704 1.461069713
125.0233204 2.783109604
127.0389705 3.718903477
138.9790863 1.918197054
143.0338851 5.13220711
195.005301 2.866160114
204.989651 8.085053619
223.0002156 27.01332771
241.0107803 11.39608499

Name: +ve in-silico MS/MS by CFM-ID for YRQONRHBLCPRPP-UHFFFAOYSA-N
ID: YRQONRHBLCPRPP-UHFFFAOYSA-N
Comment: Energy1
Num peaks: 26
25.00727645 1.35727697
53.00219107 3.138404649
55.01784114 4.078907219
59.01275576 2.473626536
71.01275576 5.31711612
73.02840582 1.211959141
80.97360697 1.211235881
83.01275576 3.419163912
85.02840582 2.131766043
97.02840582 1.330959765
98.98417166 2.713548364
101.0233204 2.06801383
110.9841717 2.442549782
111.0076704 1.35593409
125.0233204 3.102003833
127.0389705 1.868530988
138.9790863 1.816400715
143.0338851 2.852731586
162.9790863 7.048087815
176.9947363 2.917093861
179.0103864 1.238478875
180.989651 5.546415468
195.005301 4.081018475
204.989651 5.955153641
223.0002156 7.384910366
241.0107803 2.474997544

Name: +ve in-silico MS/MS by CFM-ID for YRQONRHBLCPRPP-UHFFFAOYSA-N
ID: YRQONRHBLCPRPP-UHFFFAOYSA-N
Comment: Energy2
Num peaks: 22
15.02292652 5.297819855
25.00727645 2.336837067
41.00219107 3.212534771
43.01784114 5.536949641
55.01784114 4.201081619
59.01275576 1.749948507
68.99710569 2.046888938
71.01275576 3.605320947
80.97360697 2.766012075
83.01275576 2.695214022
85.02840582 1.495479395
96.96852159 9.907157838
96.99202031 1.09232623
97.02840582 8.978553767
98.98417166 8.540702158
99.04405588 3.281141253
101.0233204 1.197986028
110.9841717 4.212056964
113.0233204 1.251571805
125.0233204 2.288260142
127.0389705 3.465617831
138.9790863 1.096541922

Name: +ve in-silico MS/MS by CFM-ID for LWOQUFUFBSHNLB-UHFFFAOYSA-N
ID: LWOQUFUFBSHNLB-UHFFFAOYSA-N
Comment: Energy0
Num peaks: 14
83.01275576 1.430691967
96.96852159 3.745194189
98.98417166 9.489184403
101.0233204 1.239748176
110.9841717 1.506920018
123.0076704 1.422316043
125.0233204 2.741664386
127.0389705 3.505880279
138.9790863 1.872721675
143.0338851 5.06824593
195.005301 2.814810212
204.989651 8.418320025
223.0002156 26.14615137
241.0107803 11.15919678

Name: +ve in-silico MS/MS by CFM-ID for LWOQUFUFBSHNLB-UHFFFAOYSA-N
ID: LWOQUFUFBSHNLB-UHFFFAOYSA-N
Comment: Energy1
Num peaks: 28
27.02292652 1.232223496
41.00219107 1.40178264
53.00219107 1.23051774
55.01784114 5.176955751
57.0334912 1.585121075
59.01275576 1.98051537
71.01275576 1.232138236
73.02840582 4.924503663
83.01275576 3.408858713
85.02840582 1.40619702
97.02840582 1.500479857
98.98417166 2.936412368
101.0233204 2.039184015
110.9841717 2.535240827
111.0076704 1.724081746
125.0233204 3.767170526
127.0389705 2.085000487
138.9790863 1.859600865
143.0338851 3.247634736
162.9790863 3.795747468
166.9740009 1.508483013
176.9947363 3.187818111
179.0103864 1.517913737
180.989651 2.94239329
195.005301 4.450449698
204.989651 6.837956194
223.0002156 8.266972314
241.0107803 2.868718

Name: +ve in-silico MS/MS by CFM-ID for LWOQUFUFBSHNLB-UHFFFAOYSA-N
ID: LWOQUFUFBSHNLB-UHFFFAOYSA-N
Comment: Energy2
Num peaks: 23
15.02292652 5.321952105
27.02292652 4.156505668
41.00219107 2.262187986
43.01784114 5.990004017
53.00219107 1.206106529
55.01784114 4.866841231
57.0334912 1.419673825
59.01275576 2.214175653
68.99710569 2.223435875
71.01275576 3.380170476
73.02840582 2.863187818
80.97360697 2.540999809
83.01275576 2.389253632
85.02840582 1.291805159
96.96852159 8.985196213
96.99202031 1.206707059
97.02840582 8.194246641
98.98417166 7.820072255
99.04405588 3.028900495
101.0233204 1.102414163
110.9841717 3.935987622
125.0233204 1.803953407
127.0389705 2.46614353

Name: +ve in-silico MS/MS by CFM-ID for WJLALNWNRZZXCX-UHFFFAOYSA-N
ID: WJLALNWNRZZXCX-UHFFFAOYSA-N
Comment: Energy0
Num peaks: 14
43.01784114 1.604684265
96.96852159 2.746015713
98.98417166 8.163929262
113.0233204 2.582730643
123.0076704 1.34138977
125.0233204 1.780140019
127.0389705 2.081822815
141.0182351 1.377620501
143.0338851 6.024906622
150.9790863 1.484508375
180.989651 2.745965647
204.989651 6.417217442
223.0002156 29.81179317
241.0107803 12.86920897

Name: +ve in-silico MS/MS by CFM-ID for WJLALNWNRZZXCX-UHFFFAOYSA-N
ID: WJLALNWNRZZXCX-UHFFFAOYSA-N
Comment: Energy1
Num peaks: 27
41.00219107 1.315367208
43.01784114 1.253476622
53.00219107 1.438075388
59.01275576 5.050621587
61.02840582 2.040875863
71.01275576 2.055564557
80.99710569 1.925672211
83.01275576 3.45028947
85.02840582 1.561247953
89.02332044 2.357514706
96.96852159 2.420064055
97.02840582 1.969549162
98.98417166 4.384062556
101.0233204 1.273293418
120.9685216 8.277774409
122.9841717 9.448628243
123.0076704 1.197733509
125.0233204 2.644542017
127.0389705 1.327314062
143.0338851 5.776006687
150.9790863 2.422387879
162.9790863 2.698328957
180.989651 4.574349881
195.005301 1.651495206
204.989651 1.971507868
223.0002156 4.855267801
241.0107803 1.654766824

Name: +ve in-silico MS/MS by CFM-ID for WJLALNWNRZZXCX-UHFFFAOYSA-N
ID: WJLALNWNRZZXCX-UHFFFAOYSA-N
Comment: Energy2
Num peaks: 28
15.02292652 0.9616855326
25.00727645 1.445398973
41.00219107 4.777416983
43.01784114 5.840569017
45.0334912 1.28621876
53.00219107 3.490147174
55.01784114 4.491693036
59.01275576 6.582455906
61.02840582 1.19643349
68.99710569 1.093126776
71.01275576 4.420384542
80.99710569 1.158620793
84.99202031 4.337199344
85.02840582 3.79009809
87.00767038 1.406351594
89.02332044 5.144600124
92.97360697 0.9811041199
96.96852159 5.943022405
97.02840582 2.727725522
98.98417166 3.285912798
111.0076704 2.157948483
113.0233204 4.695442817
123.0076704 0.9854863855
125.0233204 1.534979161
127.0389705 2.678177107
143.0338851 1.998863088
150.9790863 1.175119479
176.9947363 1.25079796

Name: +ve in-silico MS/MS by CFM-ID for PBQLMLAQLLRPKK-UHFFFAOYSA-N
ID: PBQLMLAQLLRPKK-UHFFFAOYSA-N
Comment: Energy0
Num peaks: 15
43.01784114 1.216163531
71.01275576 3.3779972
96.96852159 4.440296738
98.98417166 11.14612857
101.0233204 1.883025456
110.9841717 1.75484711
125.0233204 2.483253059
127.0389705 2.4150733
138.9790863 3.030107611
141.0182351 1.900539676
143.0338851 7.156958716
168.989651 1.689969452
204.989651 2.765673169
223.0002156 17.34200483
241.0107803 18.44518738

Name: +ve in-silico MS/MS by CFM-ID for PBQLMLAQLLRPKK-UHFFFAOYSA-N
ID: PBQLMLAQLLRPKK-UHFFFAOYSA-N
Comment: Energy1
Num peaks: 22
41.00219107 9.881881152
43.01784114 12.72727486
53.00219107 3.165612699
55.01784114 1.021307932
71.01275576 10.42090363
73.02840582 1.307961571
80.97360697 1.137501425
83.01275576 1.482721484
96.96852159 1.342771917
98.98417166 2.566067515
101.0233204 1.679332772
110.9841717 1.894971252
120.9685216 2.432265291
122.9841717 2.498118747
125.0233204 1.972191394
127.0389705 1.096926112
138.9790863 9.62590899
140.9947363 4.012262623
143.0338851 2.088731732
204.989651 2.254715409
223.0002156 3.795977059
241.0107803 1.922149603

Name: +ve in-silico MS/MS by CFM-ID for PBQLMLAQLLRPKK-UHFFFAOYSA-N
ID: PBQLMLAQLLRPKK-UHFFFAOYSA-N
Comment: Energy2
Num peaks: 18
15.02292652 4.808551786
41.00219107 7.330965973
43.01784114 9.918187415
53.00219107 2.777600564
55.01784114 1.290232477
59.01275576 1.333909856
68.99710569 3.261923561
71.01275576 10.86208857
73.02840582 4.456513832
80.97360697 2.612326766
83.01275576 1.250021642
96.96852159 9.483612019
98.98417166 7.99602872
110.9841717 3.580286452
113.0233204 1.733035672
123.0076704 1.283408989
125.0233204 2.330534476
127.0389705 3.81552431

Name: +ve in-silico MS/MS by CFM-ID for ZVKKYMCJUVYOHN-UHFFFAOYSA-N
ID: ZVKKYMCJUVYOHN-UHFFFAOYSA-N
Comment: Energy0
Num peaks: 11
96.96852159 5.220599248
98.98417166 12.89748609
110.9841717 2.06713338
125.0233204 3.063995462
138.9790863 2.396500286
141.0182351 3.252170996
143.0338851 9.266534006
145.0495352 1.767358001
204.989651 2.429346957
223.0002156 11.40973188
241.0107803 26.68605048

Name: +ve in-silico MS/MS by CFM-ID for ZVKKYMCJUVYOHN-UHFFFAOYSA-N
ID: ZVKKYMCJUVYOHN-UHFFFAOYSA-N
Comment: Energy1
Num peaks: 24
43.01784114 2.558729231
80.97360697 1.882789066
83.01275576 1.512584513
85.02840582 1.283948684
96.96852159 2.014437927
98.98417166 4.4680108
101.0233204 5.813183174
110.9841717 3.440133007
111.0076704 1.31689562
120.9685216 1.557095674
122.9841717 2.221763997
125.0233204 5.73506483
127.0389705 3.210488147
129.0182351 2.675376676
138.9790863 5.144529751
140.9947363 3.45019415
141.0182351 1.945176095
143.0338851 6.839466242
195.005301 1.382029291
204.989651 3.858427751
211.0002156 1.314479048
213.0158657 1.361941634
223.0002156 8.643951712
241.0107803 7.16519215

Name: +ve in-silico MS/MS by CFM-ID for ZVKKYMCJUVYOHN-UHFFFAOYSA-N
ID: ZVKKYMCJUVYOHN-UHFFFAOYSA-N
Comment: Energy2
Num peaks: 21
15.02292652 5.691521426
41.00219107 5.379880368
43.01784114 6.442132183
57.0334912 10.59115529
68.99710569 3.055750917
71.01275576 1.697508307
73.02840582 1.650396439
78.95795691 1.110272311
80.97360697 2.951472833
83.01275576 2.033384602
85.02840582 3.567265696
87.04405588 1.063905333
96.96852159 10.1561682
98.98417166 7.881845121
101.0233204 1.196617648
110.9841717 3.325962521
123.0076704 1.794032492
125.0233204 3.584167532
127.0389705 3.921477318
134.9841717 1.17212304
136.9998217 2.013636852

Name: +ve in-silico MS/MS by CFM-ID for FIZSCSXWOJBHKQ-UHFFFAOYSA-N
ID: FIZSCSXWOJBHKQ-UHFFFAOYSA-N
Comment: Energy0
Num peaks: 15
29.00219107 1.708727808
47.01275576 3.216999879
57.0334912 2.823307286
59.04914126 2.891078242
75.04405588 1.380398951
96.96852159 2.849994499
98.98417166 3.485580088
101.0233204 2.125269014
103.0389705 8.174576747
110.9841717 2.422735216
152.9947363 2.490272187
155.0103864 15.22978251
173.0209511 5.185847154
183.005301 4.674036608
201.0158657 22.39323191

Name: +ve in-silico MS/MS by CFM-ID for FIZSCSXWOJBHKQ-UHFFFAOYSA-N
ID: FIZSCSXWOJBHKQ-UHFFFAOYSA-N
Comment: Energy1
Num peaks: 17
29.00219107 1.962610748
47.01275576 3.876308583
57.0334912 3.798587232
59.04914126 7.581434437
80.97360697 1.801546378
83.01275576 2.396668159
85.02840582 3.576181689
87.04405588 2.742293381
89.02332044 1.930822186
96.96852159 7.388552768
98.98417166 9.013839454
101.0233204 2.896122428
103.0389705 11.53836294
136.9998217 2.606850432
155.0103864 9.551225019
183.005301 3.745705276
201.0158657 4.436084651

Name: +ve in-silico MS/MS by CFM-ID for FIZSCSXWOJBHKQ-UHFFFAOYSA-N
ID: FIZSCSXWOJBHKQ-UHFFFAOYSA-N
Comment: Energy2
Num peaks: 18
15.02292652 2.956212513
29.00219107 4.744801812
31.01784114 2.902515283
41.00219107 1.912376083
43.01784114 2.595365939
45.0334912 3.375278015
47.01275576 2.724748751
57.0334912 10.96721251
59.04914126 13.54317915
61.02840582 2.429397487
73.02840582 3.292423882
75.04405588 7.040110451
85.02840582 3.163795409
87.04405588 3.484421799
96.96852159 6.709062042
98.98417166 3.142498967
103.0389705 2.296003494
110.9841717 2.896099307

Name: +ve in-silico MS/MS by CFM-ID for BPNHVZNDJOFPRC-UHFFFAOYSA-N
ID: BPNHVZNDJOFPRC-UHFFFAOYSA-N
Comment: Energy0
Num peaks: 6
96.96852159 7.320654485
125.0233204 19.33113643
127.0389705 3.422365954
143.0338851 2.207329661
204.989651 8.621374334
223.0002156 48.39949887

Name: +ve in-silico MS/MS by CFM-ID for BPNHVZNDJOFPRC-UHFFFAOYSA-N
ID: BPNHVZNDJOFPRC-UHFFFAOYSA-N
Comment: Energy1
Num peaks: 12
80.97360697 2.828823743
85.02840582 2.502216249
96.96852159 2.871616092
97.02840582 2.594693487
113.0233204 1.751346887
125.0233204 25.8436344
127.0389705 1.964619359
186.9790863 1.786935299
192.989651 4.186435986
195.005301 3.174168365
204.989651 10.17959975
223.0002156 21.08756675

Name: +ve in-silico MS/MS by CFM-ID for BPNHVZNDJOFPRC-UHFFFAOYSA-N
ID: BPNHVZNDJOFPRC-UHFFFAOYSA-N
Comment: Energy2
Num peaks: 18
15.02292652 3.332143252
55.01784114 2.524933628
57.0334912 1.224325846
65.00219107 1.672764046
67.01784114 1.929002012
71.04914126 1.956000588
78.95795691 2.277045355
80.99710569 8.335753627
83.01275576 6.209659153
85.02840582 3.838824167
95.01275576 1.487483897
96.96852159 15.78071407
97.02840582 8.06313438
109.0284058 8.558641354
110.9841717 2.214480334
125.0233204 8.342353956
127.0389705 1.8535338
186.9790863 1.171051731

Name: +ve in-silico MS/MS by CFM-ID for OBAJPLRPLDUCRC-UHFFFAOYSA-N
ID: OBAJPLRPLDUCRC-UHFFFAOYSA-N
Comment: Energy0
Num peaks: 6
96.96852159 4.538891136
98.98417166 12.66630662
123.0076704 8.943734578
125.0233204 36.33009878
204.989651 6.686363328
223.0002156 15.58791043

Name: +ve in-silico MS/MS by CFM-ID for OBAJPLRPLDUCRC-UHFFFAOYSA-N
ID: OBAJPLRPLDUCRC-UHFFFAOYSA-N
Comment: Energy1
Num peaks: 13
85.02840582 1.868184912
95.01275576 2.543109973
96.96852159 6.599337678
98.98417166 14.21748018
109.0284058 1.975070894
113.0233204 9.091790055
123.0076704 4.221429198
125.0233204 9.026103244
186.9790863 2.231298961
190.9740009 2.610082015
195.005301 2.166691616
204.989651 14.93323698
223.0002156 10.10401053

Name: +ve in-silico MS/MS by CFM-ID for OBAJPLRPLDUCRC-UHFFFAOYSA-N
ID: OBAJPLRPLDUCRC-UHFFFAOYSA-N
Comment: Energy2
Num peaks: 16
41.00219107 2.179945525
55.01784114 2.724872056
57.0334912 2.310159157
68.99710569 3.093079151
80.99710569 6.717158431
83.01275576 11.03281896
85.02840582 4.676962823
95.01275576 4.819833321
96.96852159 4.36990745
97.02840582 3.383844981
98.98417166 5.295619564
104.9971057 2.215274537
107.0127558 2.824932256
109.0284058 11.95910276
123.0076704 4.089929907
125.0233204 8.360905266

Name: +ve in-silico MS/MS by CFM-ID for HBDWRWRXJYISBW-UHFFFAOYSA-N
ID: HBDWRWRXJYISBW-UHFFFAOYSA-N
Comment: Energy0
Num peaks: 6
96.96852159 6.450641159
125.0152543 12.29832025
127.0309044 1.947745282
143.025819 4.967256317
204.9815848 3.84064859
222.9921495 65.61639525

Name: +ve in-silico MS/MS by CFM-ID for HBDWRWRXJYISBW-UHFFFAOYSA-N
ID: HBDWRWRXJYISBW-UHFFFAOYSA-N
Comment: Energy1
Num peaks: 6
96.96852159 3.358425046
113.0152543 4.587851986
125.0152543 43.10775288
127.0309044 3.523160395
204.9815848 10.59170582
222.9921495 23.47259879

Name: +ve in-silico MS/MS by CFM-ID for HBDWRWRXJYISBW-UHFFFAOYSA-N
ID: HBDWRWRXJYISBW-UHFFFAOYSA-N
Comment: Energy2
Num peaks: 11
63.02292652 3.186456007
65.03857658 4.786445648
91.05422664 5.735669013
96.96852159 7.578123659
98.99960423 4.577797529
108.9839542 4.203184425
110.9996042 3.545849878
113.0152543 2.491841075
125.0152543 34.35643304
127.0309044 7.218003751
141.0101689 3.204097982

Name: +ve in-silico MS/MS by CFM-ID for NSLHQHVHTVZXSS-UHFFFAOYSA-N
ID: NSLHQHVHTVZXSS-UHFFFAOYSA-N
Comment: Energy0
Num peaks: 6
109.0284058 2.133734141
123.0076704 6.94629353
125.0233204 19.56649986
180.9801353 1.835550175
204.9801353 14.72871202
222.9907 38.22285823

Name: +ve in-silico MS/MS by CFM-ID for NSLHQHVHTVZXSS-UHFFFAOYSA-N
ID: NSLHQHVHTVZXSS-UHFFFAOYSA-N
Comment: Energy1
Num peaks: 9
80.96409131 3.224750763
96.95900593 2.347651887
98.974656 3.70372041
109.0284058 3.388613648
123.0076704 4.707175516
125.0233204 36.05314656
143.0338851 11.35199468
204.9801353 8.962400707
222.9907 7.106416961

Name: +ve in-silico MS/MS by CFM-ID for NSLHQHVHTVZXSS-UHFFFAOYSA-N
ID: NSLHQHVHTVZXSS-UHFFFAOYSA-N
Comment: Energy2
Num peaks: 22
41.00219107 4.314641622
43.01784114 2.069249574
53.00219107 3.218956573
55.01784114 10.74139243
57.0334912 8.296461154
67.01784114 1.205408893
68.99710569 2.610098443
71.01275576 2.257979319
80.99710569 5.423890294
83.01275576 7.541913265
85.02840582 5.991215363
87.04405588 1.460928306
95.01275576 2.612932169
97.02840582 1.420784271
98.974656 2.374332103
104.9971057 1.264308825
107.0127558 1.629399526
109.0284058 7.070799677
120.9590059 1.085839713
122.974656 1.210559812
123.0076704 2.386513678
125.0233204 4.348446128

Name: +ve in-silico MS/MS by CFM-ID for ZOHWCXQIONRITC-UHFFFAOYSA-N
ID: ZOHWCXQIONRITC-UHFFFAOYSA-N
Comment: Energy0
Num peaks: 16
49.00727645 1.953930472
65.00219107 1.68794748
67.01784114 9.733975577
69.0334912 3.535676469
79.01784114 4.352475001
96.96852159 3.055940764
98.98417166 8.552499811
107.0127558 7.727167024
109.0284058 2.693739775
123.0076704 3.449791929
125.0233204 10.58695468
127.0389705 1.710794734
176.9947363 8.215585429
186.9790863 1.727528237
204.989651 5.498511049
223.0002156 6.78236408

Name: +ve in-silico MS/MS by CFM-ID for ZOHWCXQIONRITC-UHFFFAOYSA-N
ID: ZOHWCXQIONRITC-UHFFFAOYSA-N
Comment: Energy1
Num peaks: 17
49.00727645 4.038536102
51.02292652 2.454815088
55.01784114 2.251979322
65.00219107 6.953793044
67.01784114 14.29497693
69.0334912 8.872456158
77.00219107 1.54322957
79.01784114 3.066192172
81.0334912 2.302577406
96.96852159 3.591489678
98.98417166 7.983814324
158.9841717 2.585636235
160.9998217 1.797396431
176.9947363 7.204182271
186.9790863 3.179647228
204.989651 6.170296067
223.0002156 2.920154456

Name: +ve in-silico MS/MS by CFM-ID for ZOHWCXQIONRITC-UHFFFAOYSA-N
ID: ZOHWCXQIONRITC-UHFFFAOYSA-N
Comment: Energy2
Num peaks: 16
39.02292652 5.915670165
49.00727645 2.504059008
53.00219107 2.136672386
55.01784114 2.447888068
65.00219107 2.661867176
67.01784114 4.710719328
68.99710569 1.664753156
79.01784114 31.60575879
81.0334912 3.418681665
83.01275576 2.926535965
95.01275576 5.14714545
96.96852159 3.825887769
97.02840582 2.465693869
98.98417166 4.604047572
107.0127558 2.451610565
109.0284058 2.859863172

Name: +ve in-silico MS/MS by CFM-ID for ONUXGCUZASFCMA-UHFFFAOYSA-N
ID: ONUXGCUZASFCMA-UHFFFAOYSA-N
Comment: Energy0
Num peaks: 12
67.01784114 4.662190527
69.0334912 1.565365181
96.96852159 6.038090203
97.02840582 4.730717249
98.98417166 18.92665262
107.0127558 3.095101202
123.0076704 4.004093155
125.0233204 11.80625933
143.0338851 1.775081563
186.9790863 3.019289864
204.989651 9.338092274
223.0002156 11.76439821

Name: +ve in-silico MS/MS by CFM-ID for ONUXGCUZASFCMA-UHFFFAOYSA-N
ID: ONUXGCUZASFCMA-UHFFFAOYSA-N
Comment: Energy1
Num peaks: 15
49.00727645 3.097618882
51.02292652 1.55969126
55.01784114 2.983911964
65.00219107 5.573877757
67.01784114 13.11602429
69.0334912 6.902819758
79.01784114 5.057201291
96.96852159 2.167514813
97.02840582 13.24277056
98.98417166 9.074972923
107.0127558 3.624518643
125.0233204 5.529242618
186.9790863 2.101709734
204.989651 4.501781455
223.0002156 2.287947874

Name: +ve in-silico MS/MS by CFM-ID for ONUXGCUZASFCMA-UHFFFAOYSA-N
ID: ONUXGCUZASFCMA-UHFFFAOYSA-N
Comment: Energy2
Num peaks: 16
19.01784114 2.73366868
39.02292652 3.365949517
41.00219107 1.706859338
53.00219107 4.39897273
55.01784114 4.594390432
65.00219107 2.223676379
67.01784114 8.659119498
69.0334912 2.383178922
80.97360697 3.582199317
80.99710569 1.952645916
83.01275576 1.73252702
92.99710569 1.969864577
95.01275576 3.304322573
96.96852159 16.07070666
97.02840582 3.86150855
98.98417166 17.82547105

Name: +ve in-silico MS/MS by CFM-ID for XQAAYSRHYHTXPL-UHFFFAOYSA-N
ID: XQAAYSRHYHTXPL-UHFFFAOYSA-N
Comment: Energy0
Num peaks: 10
59.01275576 3.281715481
61.02840582 3.233891228
85.02840582 5.324596684
87.04405588 4.673070727
96.96852159 4.084316544
98.98417166 11.67029841
101.0233204 7.018797695
103.0389705 23.91709264
183.005301 5.356567076
201.0158657 12.67840593

Name: +ve in-silico MS/MS by CFM-ID for XQAAYSRHYHTXPL-UHFFFAOYSA-N
ID: XQAAYSRHYHTXPL-UHFFFAOYSA-N
Comment: Energy1
Num peaks: 11
80.97360697 3.378692755
85.02840582 2.671931033
96.96852159 8.654706061
98.98417166 18.89464802
101.0233204 4.457279654
103.0389705 8.686076155
155.0103864 2.381371092
164.9947363 3.007781658
171.005301 2.764783565
183.005301 13.92760586
201.0158657 13.31435668

Name: +ve in-silico MS/MS by CFM-ID for XQAAYSRHYHTXPL-UHFFFAOYSA-N
ID: XQAAYSRHYHTXPL-UHFFFAOYSA-N
Comment: Energy2
Num peaks: 13
41.00219107 2.668291503
43.01784114 2.308000436
45.0334912 2.485590678
57.0334912 14.34650259
59.01275576 3.529918396
59.04914126 6.093628453
61.02840582 3.017920695
85.02840582 14.34098834
87.04405588 16.17122428
96.96852159 4.123432344
98.98417166 5.338256436
101.0233204 2.71425283
103.0389705 4.944870767

Name: +ve in-silico MS/MS by CFM-ID for VOHVCIDSOPMGBQ-UHFFFAOYSA-N
ID: VOHVCIDSOPMGBQ-UHFFFAOYSA-N
Comment: Energy0
Num peaks: 12
55.01784114 2.747207166
57.0334912 4.375857248
59.01275576 2.915026028
85.02840582 2.732585098
87.04405588 3.973668854
96.96852159 4.001044824
98.98417166 11.91137027
101.0233204 5.88832844
103.0389705 22.30729842
105.0546206 3.094402924
183.005301 5.479319775
201.0158657 12.10978821

Name: +ve in-silico MS/MS by CFM-ID for VOHVCIDSOPMGBQ-UHFFFAOYSA-N
ID: VOHVCIDSOPMGBQ-UHFFFAOYSA-N
Comment: Energy1
Num peaks: 11
73.02840582 2.537575709
80.97360697 3.35126096
85.02840582 2.31281853
96.96852159 8.246175767
98.98417166 18.97407795
101.0233204 4.079582247
103.0389705 8.601916788
155.0103864 2.191067453
164.9947363 3.064890667
183.005301 13.82661371
201.0158657 13.09143702

Name: +ve in-silico MS/MS by CFM-ID for VOHVCIDSOPMGBQ-UHFFFAOYSA-N
ID: VOHVCIDSOPMGBQ-UHFFFAOYSA-N
Comment: Energy2
Num peaks: 14
31.01784114 2.374764522
41.00219107 4.103547936
43.01784114 5.655410465
45.0334912 4.550840474
47.04914126 3.096761298
55.01784114 4.888876909
57.0334912 15.31301492
59.04914126 3.878613435
61.02840582 2.005278198
85.02840582 6.473346101
87.04405588 12.65024828
96.96852159 4.64523422
98.98417166 6.555283651
103.0389705 4.157957942

Name: +ve in-silico MS/MS by CFM-ID for MCZAVGPKSLSFHD-UHFFFAOYSA-N
ID: MCZAVGPKSLSFHD-UHFFFAOYSA-N
Comment: Energy0
Num peaks: 6
96.96852159 7.581424071
98.98417166 44.16599722
103.0389705 5.888444214
121.0495352 2.818609223
183.005301 8.338080364
201.0158657 13.53117758

Name: +ve in-silico MS/MS by CFM-ID for MCZAVGPKSLSFHD-UHFFFAOYSA-N
ID: MCZAVGPKSLSFHD-UHFFFAOYSA-N
Comment: Energy1
Num peaks: 6
80.97360697 3.371707598
96.96852159 5.787424244
98.98417166 42.66869586
103.0389705 11.25175376
183.005301 9.842401602
201.0158657 8.133987785

Name: +ve in-silico MS/MS by CFM-ID for MCZAVGPKSLSFHD-UHFFFAOYSA-N
ID: MCZAVGPKSLSFHD-UHFFFAOYSA-N
Comment: Energy2
Num peaks: 12
41.00219107 1.455383769
43.01784114 1.564661348
45.0334912 5.694899164
56.99710569 2.064137795
73.02840582 1.344655226
78.95795691 2.194741394
80.97360697 8.229823088
85.02840582 4.030299238
87.04405588 6.67263736
96.96852159 15.32283371
98.98417166 26.69446871
103.0389705 5.075933529

Name: +ve in-silico MS/MS by CFM-ID for DVNJFEXUQVQPKC-UHFFFAOYSA-N
ID: DVNJFEXUQVQPKC-UHFFFAOYSA-N
Comment: Energy0
Num peaks: 6
162.9711966 2.249509753
176.9868466 7.147232539
179.0024967 2.052639957
190.9661112 1.884016876
204.9817612 17.42900627
222.9923259 54.2974315

Name: +ve in-silico MS/MS by CFM-ID for DVNJFEXUQVQPKC-UHFFFAOYSA-N
ID: DVNJFEXUQVQPKC-UHFFFAOYSA-N
Comment: Energy1
Num peaks: 12
118.9449818 11.58647871
120.9606319 10.03116373
122.9762819 4.650160517
124.991932 2.558187949
162.9711966 1.076073875
169.0050835 1.44096623
176.9868466 4.074894482
178.9661112 1.293885192
179.0024967 2.236248105
196.9766759 1.565172311
204.9817612 19.61405252
222.9923259 20.07287443

Name: +ve in-silico MS/MS by CFM-ID for DVNJFEXUQVQPKC-UHFFFAOYSA-N
ID: DVNJFEXUQVQPKC-UHFFFAOYSA-N
Comment: Energy2
Num peaks: 30
39.02292652 1.65780278
45.0334912 0.9843287797
58.9683041 9.054651378
60.98395416 4.377959601
62.99960423 1.133868988
72.98395416 4.849915042
74.99960423 2.571392586
82.9683041 2.182886126
84.98395416 6.795891307
86.99960423 2.471768925
89.01525429 0.8916116909
118.9449818 8.285252697
118.9894335 1.357874048
120.9606319 1.972669148
124.991932 0.9603214672
128.9737834 1.312612387
130.9894335 0.8968708546
132.9606319 7.262484611
134.9762819 1.39125368
141.0101689 3.986223643
145.0050835 0.871982103
146.9762819 2.90355778
162.9711966 2.140376924
169.0050835 0.8853544206
172.9555465 1.77789914
174.9711966 2.317434615
176.9504611 0.951708399
176.9868466 1.721221201
188.9504611 0.9335210084
190.9661112 1.484107897

Name: +ve in-silico MS/MS by CFM-ID for OQJPTCPFFCBRSL-UHFFFAOYSA-N
ID: OQJPTCPFFCBRSL-UHFFFAOYSA-N
Comment: Energy0
Num peaks: 6
169.0050835 1.793065909
176.9868466 4.135067686
187.0156482 7.737631466
190.9661112 1.774764277
204.9817612 15.8397685
222.9923259 50.28738936

Name: +ve in-silico MS/MS by CFM-ID for OQJPTCPFFCBRSL-UHFFFAOYSA-N
ID: OQJPTCPFFCBRSL-UHFFFAOYSA-N
Comment: Energy1
Num peaks: 17
72.98395416 1.144709268
104.9737834 1.634099651
106.9894335 1.36872408
118.9449818 4.697973934
118.9894335 1.624132952
120.9606319 7.323703916
122.9762819 8.024408578
124.991932 3.132971511
141.0101689 1.298116286
169.0050835 3.856412889
176.9868466 2.150748588
178.9661112 1.28569594
179.0024967 1.125420685
187.0156482 3.27032808
196.9766759 2.143949039
204.9817612 17.87825517
222.9923259 18.74698732

Name: +ve in-silico MS/MS by CFM-ID for OQJPTCPFFCBRSL-UHFFFAOYSA-N
ID: OQJPTCPFFCBRSL-UHFFFAOYSA-N
Comment: Energy2
Num peaks: 19
34.9683041 1.313716177
39.02292652 4.151874491
44.99710569 1.352854738
58.9683041 11.37430165
60.98395416 8.43796515
62.99960423 1.340573811
72.98395416 7.689845731
74.99960423 4.68159116
82.9683041 6.833555068
84.98395416 3.603081254
86.99960423 4.737583441
88.97886878 0.9294205397
118.9449818 6.657761838
120.9606319 8.101352694
122.9762819 1.505309546
132.9606319 2.708660253
141.0101689 2.129006493
146.9762819 1.65412884
174.9711966 0.8533806868

Name: +ve in-silico MS/MS by CFM-ID for YSOKSJBDPTWNQG-UHFFFAOYSA-N
ID: YSOKSJBDPTWNQG-UHFFFAOYSA-N
Comment: Energy0
Num peaks: 6
176.9868466 6.615993573
179.0024967 1.966081923
187.0156482 4.23718974
190.9661112 1.829043153
204.9817612 16.92095648
222.9923259 52.29562678

Name: +ve in-silico MS/MS by CFM-ID for YSOKSJBDPTWNQG-UHFFFAOYSA-N
ID: YSOKSJBDPTWNQG-UHFFFAOYSA-N
Comment: Energy1
Num peaks: 16
72.98395416 3.381346455
82.9683041 1.034916405
84.98395416 1.906141628
118.9449818 5.175147998
120.9606319 8.949760154
122.9762819 7.965575424
124.991932 3.045806424
141.0101689 1.298945481
169.0050835 3.423402811
176.9868466 3.354272648
178.9661112 1.091161838
179.0024967 1.906665558
187.0156482 2.651441114
196.9766759 1.906756292
204.9817612 16.58767401
222.9923259 17.1762529

Name: +ve in-silico MS/MS by CFM-ID for YSOKSJBDPTWNQG-UHFFFAOYSA-N
ID: YSOKSJBDPTWNQG-UHFFFAOYSA-N
Comment: Energy2
Num peaks: 26
39.02292652 3.123792943
58.9683041 5.559227922
60.98395416 5.987012704
62.99960423 2.019852474
72.98395416 5.605367914
74.99960423 4.456317819
82.9683041 5.046546157
83.01275576 0.9032330937
84.98395416 7.461156971
86.99960423 4.791714503
100.9788688 3.071946362
114.9945188 1.078258251
118.9449818 3.659053823
118.9894335 1.614919777
120.9606319 5.143149131
122.9762819 1.079678894
128.9737834 1.118811595
132.9606319 4.833216248
134.9762819 1.151707518
141.0101689 3.48604119
146.9762819 2.137353395
162.9711966 1.056426926
172.9555465 1.529557272
174.9711966 2.102391051
176.9868466 1.228446844
190.9661112 1.26417702

Name: +ve in-silico MS/MS by CFM-ID for XCMXGDPHJAILND-UHFFFAOYSA-N
ID: XCMXGDPHJAILND-UHFFFAOYSA-N
Comment: Energy0
Num peaks: 12
65.00219107 2.690109921
96.96852159 4.127741905
97.02840582 6.933673218
98.98417166 13.45556377
107.0127558 2.607004876
123.0076704 4.41624586
125.0233204 10.31004856
144.9685216 1.969415549
162.9790863 2.62475548
186.9790863 3.445364415
204.989651 15.79962552
223.0002156 13.37581467

Name: +ve in-silico MS/MS by CFM-ID for XCMXGDPHJAILND-UHFFFAOYSA-N
ID: XCMXGDPHJAILND-UHFFFAOYSA-N
Comment: Energy1
Num peaks: 19
25.00727645 5.032829239
49.00727645 2.32996961
51.02292652 2.175090253
53.03857658 2.991561253
65.00219107 7.152241713
77.00219107 1.441565507
81.0334912 2.310200443
96.96852159 2.072963249
97.02840582 16.06246528
98.98417166 10.39410234
107.0127558 4.719786071
109.0284058 2.444107241
123.0076704 2.07785694
125.0233204 9.917342409
134.9841717 1.486096284
148.9634362 1.403541492
152.9947363 2.201603885
204.989651 3.297450559
223.0002156 1.523866978

Name: +ve in-silico MS/MS by CFM-ID for XCMXGDPHJAILND-UHFFFAOYSA-N
ID: XCMXGDPHJAILND-UHFFFAOYSA-N
Comment: Energy2
Num peaks: 21
25.00727645 2.367666263
39.02292652 6.925850224
41.00219107 4.60874123
49.00727645 3.876839427
51.02292652 5.634725447
53.00219107 3.268683527
53.03857658 6.58945554
55.01784114 2.643388379
65.00219107 2.207074661
77.00219107 1.574689953
79.01784114 2.772328641
80.97360697 1.637102897
81.0334912 4.186156759
95.01275576 2.570327691
96.96852159 10.88791834
97.02840582 6.323568085
98.98417166 6.493963944
99.04405588 1.693672064
107.0127558 1.578789699
123.0076704 1.721067557
125.0233204 1.845138453

Name: +ve in-silico MS/MS by CFM-ID for MBXIRNHACKAGPA-UHFFFAOYSA-N
ID: MBXIRNHACKAGPA-UHFFFAOYSA-N
Comment: Energy0
Num peaks: 6
41.00219107 0.01193057597
45.99235466 0.1580583308
112.0029193 0.01997903642
130.013484 0.02974491146
159.0036476 0.3814486247
201.0142123 99.36407665

Name: +ve in-silico MS/MS by CFM-ID for MBXIRNHACKAGPA-UHFFFAOYSA-N
ID: MBXIRNHACKAGPA-UHFFFAOYSA-N
Comment: Energy1
Num peaks: 6
41.00219107 0.09759170215
43.01784114 0.1807671347
45.99235466 0.220928984
72.00800472 0.209448861
133.0243831 0.1276860624
201.0142123 98.92476102

Name: +ve in-silico MS/MS by CFM-ID for MBXIRNHACKAGPA-UHFFFAOYSA-N
ID: MBXIRNHACKAGPA-UHFFFAOYSA-N
Comment: Energy2
Num peaks: 6
45.99235466 6.045416466
72.00800472 6.161896434
112.0029193 13.98704695
140.9930829 12.40286136
159.0036476 29.14723761
201.0142123 26.66246178

Name: +ve in-silico MS/MS by CFM-ID for SVSGKVLJUJOBNO-UHFFFAOYSA-N
ID: SVSGKVLJUJOBNO-UHFFFAOYSA-N
Comment: Energy0
Num peaks: 6
141.0214023 5.33333577
143.0370524 1.365726301
190.9564191 3.326153314
204.9833025 14.88262656
205.9673181 2.736799108
222.9938672 66.50255307

Name: +ve in-silico MS/MS by CFM-ID for SVSGKVLJUJOBNO-UHFFFAOYSA-N
ID: SVSGKVLJUJOBNO-UHFFFAOYSA-N
Comment: Energy1
Num peaks: 14
15.02292652 2.025637539
49.00727645 1.825477466
51.02292652 2.231813598
112.9901022 3.139523261
115.0057522 4.11930338
117.0214023 2.019790872
127.0057522 1.603757314
139.0057522 8.608584146
141.0214023 18.30867652
143.0370524 3.157371716
190.9564191 6.308219573
204.9833025 2.867665417
205.9673181 2.685299846
222.9938672 21.31555731

Name: +ve in-silico MS/MS by CFM-ID for SVSGKVLJUJOBNO-UHFFFAOYSA-N
ID: SVSGKVLJUJOBNO-UHFFFAOYSA-N
Comment: Energy2
Num peaks: 27
39.02292652 1.015461229
49.00727645 2.424241492
51.02292652 4.407725157
58.9683041 2.445562743
67.02907452 2.379093121
69.04472458 1.289383456
77.01342445 1.118192868
84.98395416 4.110178669
85.97920313 1.461184878
87.9948532 1.448380291
91.02907452 1.56974486
93.04472458 3.076688301
96.98395416 7.039573752
98.99960423 5.480367624
103.0057522 1.56216518
105.0447246 3.22217639
107.0603746 1.430850643
111.9948532 7.610549898
112.9901022 1.565900522
115.0057522 2.466779323
127.0057522 3.633165305
129.0214023 4.043534571
139.0057522 3.031995071
141.0214023 8.006385168
143.0370524 2.032990455
190.9564191 1.250708997
205.9673181 1.072867953

Name: +ve in-silico MS/MS by CFM-ID for JOBKGJDSUMJPRT-UHFFFAOYSA-N
ID: JOBKGJDSUMJPRT-UHFFFAOYSA-N
Comment: Energy0
Num peaks: 6
44.97934745 0.6255379069
59.99024648 1.438384463
164.0164612 10.87436991
179.0273603 17.08312276
192.9888666 0.8213031306
222.9994313 66.82940286

Name: +ve in-silico MS/MS by CFM-ID for JOBKGJDSUMJPRT-UHFFFAOYSA-N
ID: JOBKGJDSUMJPRT-UHFFFAOYSA-N
Comment: Energy1
Num peaks: 6
93.0334912 0.7140653689
152.0164612 2.590982622
164.0164612 11.66248459
179.0273603 62.64316665
192.9888666 2.509687317
222.9994313 13.69960534

Name: +ve in-silico MS/MS by CFM-ID for JOBKGJDSUMJPRT-UHFFFAOYSA-N
ID: JOBKGJDSUMJPRT-UHFFFAOYSA-N
Comment: Energy2
Num peaks: 25
15.02292652 2.697995081
44.97934745 1.31148414
49.00727645 2.02363825
51.02292652 1.533537063
59.99024648 4.242797187
81.97459642 3.541403606
83.99024648 1.972710886
95.99024648 9.081447675
105.9745964 2.236360341
107.9902465 3.835582435
108.9854955 2.6454506
111.0011455 3.106477324
114.0008112 1.396959157
119.9902465 4.016826277
123.0011455 3.949452052
135.0011455 1.689374478
136.0215466 1.990432004
138.0008112 2.484328698
151.0324456 1.294306822
152.0164612 2.122546721
152.9575665 1.451980696
154.9732165 1.553212757
164.0164612 8.991796908
179.0273603 9.952893631
192.9888666 1.681947184

Name: +ve in-silico MS/MS by CFM-ID for HJRAFHNDWJRTNI-UHFFFAOYSA-N
ID: HJRAFHNDWJRTNI-UHFFFAOYSA-N
Comment: Energy0
Num peaks: 6
105.0698767 2.187794585
107.0855268 0.4900954632
172.986398 3.085544827
175.0020481 1.081249345
184.986398 1.865195638
201.0176981 88.1380618

Name: +ve in-silico MS/MS by CFM-ID for HJRAFHNDWJRTNI-UHFFFAOYSA-N
ID: HJRAFHNDWJRTNI-UHFFFAOYSA-N
Comment: Energy1
Num peaks: 6
15.02292652 10.19782933
49.00727645 1.48847741
105.0698767 1.749131753
107.0855268 1.705606467
184.986398 14.0830863
201.0176981 60.39544582

Name: +ve in-silico MS/MS by CFM-ID for HJRAFHNDWJRTNI-UHFFFAOYSA-N
ID: HJRAFHNDWJRTNI-UHFFFAOYSA-N
Comment: Energy2
Num peaks: 16
39.02292652 9.409662619
41.03857658 5.561782282
63.02292652 2.262766008
65.03857658 5.121332802
79.05422664 4.992697435
91.05422664 2.887952133
93.06987671 4.756268945
105.0698767 9.681977429
107.0855268 2.461733705
132.9550979 2.188897
156.9550979 3.6967828
158.9707479 4.054275953
172.986398 8.001199853
175.0020481 2.598695376
184.986398 6.493173974
201.0176981 7.640146469

Name: +ve in-silico MS/MS by CFM-ID for USKGOFKHICIEEW-UHFFFAOYSA-N
ID: USKGOFKHICIEEW-UHFFFAOYSA-N
Comment: Energy0
Num peaks: 6
95.08552677 1.017845281
192.9508746 0.1918798499
194.9665247 0.279550036
196.9821747 0.3804327492
206.9665247 0.723152544
222.9978248 97.00436924

Name: +ve in-silico MS/MS by CFM-ID for USKGOFKHICIEEW-UHFFFAOYSA-N
ID: USKGOFKHICIEEW-UHFFFAOYSA-N
Comment: Energy1
Num peaks: 6
95.08552677 2.421233283
126.9039244 0.2904130702
192.9508746 0.3091996984
194.9665247 0.653753414
196.9821747 0.2230942953
222.9978248 95.73843717

Name: +ve in-silico MS/MS by CFM-ID for USKGOFKHICIEEW-UHFFFAOYSA-N
ID: USKGOFKHICIEEW-UHFFFAOYSA-N
Comment: Energy2
Num peaks: 11
67.05422664 4.14597087
69.06987671 3.630740863
79.05422664 6.681999424
95.08552677 20.91556147
166.9352245 6.045273611
180.9508746 4.643776909
192.9508746 4.741071134
194.9665247 3.787143163
196.9821747 5.268163297
206.9665247 13.25745452
222.9978248 10.17732416

Name: +ve in-silico MS/MS by CFM-ID for BBJRIIWDNVBCCJ-UHFFFAOYSA-N
ID: BBJRIIWDNVBCCJ-UHFFFAOYSA-N
Comment: Energy0
Num peaks: 6
71.08552677 9.140107639
95.08552677 1.870993688
150.9039244 0.9268377156
164.9195745 2.647615662
166.9352245 4.244982939
222.9978248 78.20280147

Name: +ve in-silico MS/MS by CFM-ID for BBJRIIWDNVBCCJ-UHFFFAOYSA-N
ID: BBJRIIWDNVBCCJ-UHFFFAOYSA-N
Comment: Energy1
Num peaks: 6
71.08552677 25.58547546
81.06987671 8.203687972
95.08552677 3.989380742
150.9039244 5.935351332
164.9195745 3.791612838
222.9978248 43.99697378

Name: +ve in-silico MS/MS by CFM-ID for BBJRIIWDNVBCCJ-UHFFFAOYSA-N
ID: BBJRIIWDNVBCCJ-UHFFFAOYSA-N
Comment: Energy2
Num peaks: 6
55.05422664 15.9814777
71.08552677 51.59114703
79.05422664 4.655473171
95.08552677 5.147842354
150.9039244 5.890572343
164.9195745 4.255800212

Name: +ve in-silico MS/MS by CFM-ID for WUZVUAJOSITGDK-UHFFFAOYSA-N
ID: WUZVUAJOSITGDK-UHFFFAOYSA-N
Comment: Energy0
Num peaks: 6
141.0214023 5.36542055
143.0370524 1.375208073
190.9564191 3.357912709
204.9833025 14.9783057
205.9673181 2.778763491
222.9938672 67.08986268

Name: +ve in-silico MS/MS by CFM-ID for WUZVUAJOSITGDK-UHFFFAOYSA-N
ID: WUZVUAJOSITGDK-UHFFFAOYSA-N
Comment: Energy1
Num peaks: 16
49.00727645 1.776396874
51.02292652 2.175677225
53.03857658 1.202852219
84.98395416 1.504012418
112.9901022 1.508438888
115.0057522 2.176033142
117.0214023 1.18313525
120.9953914 5.607271328
130.9797414 1.420245229
139.0057522 8.497064906
141.0214023 17.65548071
143.0370524 3.092372498
190.9564191 6.073841156
204.9833025 2.895485927
205.9673181 2.664414805
222.9938672 20.73602095

Name: +ve in-silico MS/MS by CFM-ID for WUZVUAJOSITGDK-UHFFFAOYSA-N
ID: WUZVUAJOSITGDK-UHFFFAOYSA-N
Comment: Energy2
Num peaks: 23
49.00727645 2.445666536
51.02292652 4.463050714
55.02907452 1.754814614
67.02907452 1.594209033
72.98395416 8.956357682
74.99960423 1.321217363
84.98395416 4.298320095
93.04472458 1.456342128
96.98395416 12.52630609
98.99960423 7.081727388
102.0105033 1.153645088
105.0447246 3.229353917
107.0603746 1.342936863
112.9901022 1.465855743
115.0057522 2.876021923
127.0057522 2.944505882
129.0214023 2.321668469
130.9797414 1.092267995
139.0057522 3.158223349
141.0214023 8.166917402
143.0370524 1.908742342
178.9564191 1.50887845
205.9673181 3.273231361

Name: +ve in-silico MS/MS by CFM-ID for XUWBNDYKSQEEMS-UHFFFAOYSA-N
ID: XUWBNDYKSQEEMS-UHFFFAOYSA-N
Comment: Energy0
Num peaks: 9
59.04914126 1.727047985
92.93343858 6.597298019
101.0597059 1.857639125
102.9177885 1.614632951
103.075356 14.70510514
120.9283532 16.58997936
121.0859207 4.883507045
138.9389179 6.230656416
241.0069974 27.081942

Name: +ve in-silico MS/MS by CFM-ID for XUWBNDYKSQEEMS-UHFFFAOYSA-N
ID: XUWBNDYKSQEEMS-UHFFFAOYSA-N
Comment: Energy1
Num peaks: 15
33.0334912 1.624447381
45.0334912 3.073085831
47.04914126 3.746859643
59.04914126 5.172888919
77.05970595 5.137352223
78.91778852 2.55187037
92.93343858 3.16471753
103.075356 20.23259457
120.9283532 9.437089369
121.0859207 3.129200374
138.9389179 2.709308078
164.954568 3.77176732
182.9651326 2.9755013
208.9807827 1.890150105
241.0069974 12.26309969

Name: +ve in-silico MS/MS by CFM-ID for XUWBNDYKSQEEMS-UHFFFAOYSA-N
ID: XUWBNDYKSQEEMS-UHFFFAOYSA-N
Comment: Energy2
Num peaks: 17
15.02292652 1.292669524
31.01784114 2.114123219
43.01784114 1.982566709
45.0334912 11.9616354
47.04914126 3.994978911
57.0334912 2.374695431
59.04914126 7.84084204
61.02840582 3.602216116
75.04405588 2.366440145
77.05970595 1.255515999
92.93343858 13.25536506
94.94908865 1.289807413
102.9177885 5.433969137
103.075356 1.573331459
104.9334386 1.586065067
120.9283532 14.42549667
138.9389179 3.702316212

Name: +ve in-silico MS/MS by CFM-ID for SZCLFLYFEMIZTK-UHFFFAOYSA-N
ID: SZCLFLYFEMIZTK-UHFFFAOYSA-N
Comment: Energy0
Num peaks: 6
59.01275576 4.651208644
176.9913253 1.498975995
187.0201269 1.017133304
202.9905763 5.878214706
204.9862399 21.52293508
222.9968046 59.25464934

Name: +ve in-silico MS/MS by CFM-ID for SZCLFLYFEMIZTK-UHFFFAOYSA-N
ID: SZCLFLYFEMIZTK-UHFFFAOYSA-N
Comment: Energy1
Num peaks: 6
59.01275576 9.478291866
90.97453235 4.447365399
176.9913253 6.514741648
186.9756752 3.761773805
204.9862399 31.04249945
222.9968046 27.32431788

Name: +ve in-silico MS/MS by CFM-ID for SZCLFLYFEMIZTK-UHFFFAOYSA-N
ID: SZCLFLYFEMIZTK-UHFFFAOYSA-N
Comment: Energy2
Num peaks: 17
15.02292652 2.452444861
41.00219107 8.458012729
44.99710569 3.766434757
59.01275576 14.91251933
75.00408289 3.822001564
90.97453235 3.342259661
114.9745324 4.463065822
131.0058325 4.135935577
132.9651105 5.55907191
134.9807606 3.141052299
148.9964107 8.703034607
159.0007471 2.407900022
169.0095622 2.129132382
176.9913253 3.80380502
184.9800117 4.488964647
202.9905763 2.230374131
204.9862399 3.376090362

Name: +ve in-silico MS/MS by CFM-ID for CJMQRMFXSRLCQI-UHFFFAOYSA-N
ID: CJMQRMFXSRLCQI-UHFFFAOYSA-N
Comment: Energy0
Num peaks: 6
45.99235466 0.6849782169
87.00408289 0.002087090772
113.9985829 0.001321825838
115.9942465 0.001720883119
134.0048112 0.07813362701
222.9961176 99.2306413

Name: +ve in-silico MS/MS by CFM-ID for CJMQRMFXSRLCQI-UHFFFAOYSA-N
ID: CJMQRMFXSRLCQI-UHFFFAOYSA-N
Comment: Energy1
Num peaks: 6
45.99235466 0.151221808
87.00408289 0.01155644963
113.9985829 0.0006981099764
115.9942465 0.008611856105
134.0048112 0.04651833916
222.9961176 99.78075201

Name: +ve in-silico MS/MS by CFM-ID for CJMQRMFXSRLCQI-UHFFFAOYSA-N
ID: CJMQRMFXSRLCQI-UHFFFAOYSA-N
Comment: Energy2
Num peaks: 6
45.99235466 14.20084232
87.00408289 1.2884545
89.99858291 1.853192464
115.9942465 0.9289361003
134.0048112 6.238568526
222.9961176 74.1985456

Name: +ve in-silico MS/MS by CFM-ID for YFAHGRXUHXCMCT-UHFFFAOYSA-N
ID: YFAHGRXUHXCMCT-UHFFFAOYSA-N
Comment: Energy0
Num peaks: 6
18.99785464 0.1172909922
68.99466108 0.2514509741
137.0008893 0.1131006345
157.0071176 0.6994927004
181.0071176 5.602228183
201.0133458 92.72811263

Name: +ve in-silico MS/MS by CFM-ID for YFAHGRXUHXCMCT-UHFFFAOYSA-N
ID: YFAHGRXUHXCMCT-UHFFFAOYSA-N
Comment: Energy1
Num peaks: 6
87.00408289 0.6777477966
104.9946611 0.5099977957
154.9914675 1.681238893
157.0071176 2.388290431
181.0071176 5.969462338
201.0133458 86.71771227

Name: +ve in-silico MS/MS by CFM-ID for YFAHGRXUHXCMCT-UHFFFAOYSA-N
ID: YFAHGRXUHXCMCT-UHFFFAOYSA-N
Comment: Energy2
Num peaks: 6
68.99466108 5.30107836
119.0103111 2.247469997
137.0008893 12.31938746
157.0071176 3.42862647
181.0071176 64.26411597
201.0133458 4.841129432

Name: +ve in-silico MS/MS by CFM-ID for AJWNYPNPXLNRAO-UHFFFAOYSA-N
ID: AJWNYPNPXLNRAO-UHFFFAOYSA-N
Comment: Energy0
Num peaks: 6
101.0167956 1.398749724
141.0004768 10.20935388
156.0113759 6.941493499
162.9630458 1.108075391
222.9994313 1.058358757
241.0099959 75.23672214

Name: +ve in-silico MS/MS by CFM-ID for AJWNYPNPXLNRAO-UHFFFAOYSA-N
ID: AJWNYPNPXLNRAO-UHFFFAOYSA-N
Comment: Energy1
Num peaks: 7
49.00727645 4.049270422
51.02292652 7.917400294
101.0167956 9.825448173
141.0004768 28.42389212
156.0113759 6.628443148
162.9630458 3.451815868
241.0099959 22.76335191

Name: +ve in-silico MS/MS by CFM-ID for AJWNYPNPXLNRAO-UHFFFAOYSA-N
ID: AJWNYPNPXLNRAO-UHFFFAOYSA-N
Comment: Energy2
Num peaks: 10
39.02292652 5.4111215
40.01817548 9.725616629
49.00727645 3.100654152
51.02292652 5.999694684
56.97934745 3.022181937
63.02292652 14.79695739
65.03857658 15.65386441
74.00589655 4.292895343
79.05422664 14.96335211
101.0167956 3.077721615

Name: +ve in-silico MS/MS by CFM-ID for SNIVBXKAXKSWQE-UHFFFAOYSA-N
ID: SNIVBXKAXKSWQE-UHFFFAOYSA-N
Comment: Energy0
Num peaks: 6
21.0135047 0.4755077954
34.9683041 0.2284581416
68.99466108 1.999702895
194.9931369 0.8386390942
202.9930566 2.439719145
222.9992849 93.52853448

Name: +ve in-silico MS/MS by CFM-ID for SNIVBXKAXKSWQE-UHFFFAOYSA-N
ID: SNIVBXKAXKSWQE-UHFFFAOYSA-N
Comment: Energy1
Num peaks: 6
18.99785464 1.271911838
21.0135047 4.579904679
128.0010012 6.313899399
194.9931369 1.074879096
202.9930566 3.042419766
222.9992849 81.66168407

Name: +ve in-silico MS/MS by CFM-ID for SNIVBXKAXKSWQE-UHFFFAOYSA-N
ID: SNIVBXKAXKSWQE-UHFFFAOYSA-N
Comment: Energy2
Num peaks: 7
68.99466108 9.041587971
99.9948532 13.49570288
128.0010012 15.87139464
174.9869086 15.57159467
194.9931369 5.545014455
202.9930566 16.10076572
222.9992849 4.519792411

Name: +ve in-silico MS/MS by CFM-ID for ZYWSYFLWTQEGRJ-UHFFFAOYSA-N
ID: ZYWSYFLWTQEGRJ-UHFFFAOYSA-N
Comment: Energy0
Num peaks: 6
34.9683041 0.8887051737
131.9959158 1.253508069
158.0115659 1.016089847
183.0068148 1.860057442
183.9908304 27.85819536
201.0173795 65.61055977

Name: +ve in-silico MS/MS by CFM-ID for ZYWSYFLWTQEGRJ-UHFFFAOYSA-N
ID: ZYWSYFLWTQEGRJ-UHFFFAOYSA-N
Comment: Energy1
Num peaks: 6
123.0189038 2.713042914
140.9850168 5.505370875
158.0115659 7.120675007
183.0068148 3.498679737
183.9908304 43.54512709
201.0173795 24.78375562

Name: +ve in-silico MS/MS by CFM-ID for ZYWSYFLWTQEGRJ-UHFFFAOYSA-N
ID: ZYWSYFLWTQEGRJ-UHFFFAOYSA-N
Comment: Energy2
Num peaks: 8
44.0130901 7.0603455
61.97920313 5.038532019
71.02398914 33.65324501
88.99010216 4.822516753
113.9853511 8.786836614
131.9959158 14.86977006
140.9850168 3.188687304
183.9908304 4.09709741

Name: +ve in-silico MS/MS by CFM-ID for QEHAZTBKOWMJST-UHFFFAOYSA-N
ID: QEHAZTBKOWMJST-UHFFFAOYSA-N
Comment: Energy0
Num peaks: 6
62.99960423 2.855111809
80.02615332 19.2321393
93.99572579 8.822416243
96.01137585 20.00973045
139.0171895 2.637943543
201.0095173 29.56765228

Name: +ve in-silico MS/MS by CFM-ID for QEHAZTBKOWMJST-UHFFFAOYSA-N
ID: QEHAZTBKOWMJST-UHFFFAOYSA-N
Comment: Energy1
Num peaks: 10
44.0130901 1.802748523
44.04947561 5.476662371
62.99960423 6.084455369
78.98482676 4.177260884
80.02615332 22.49011541
93.99572579 5.927642391
96.01137585 21.78582578
106.0054179 5.93774166
121.9906404 1.725389078
123.031967 5.191060794

Name: +ve in-silico MS/MS by CFM-ID for QEHAZTBKOWMJST-UHFFFAOYSA-N
ID: QEHAZTBKOWMJST-UHFFFAOYSA-N
Comment: Energy2
Num peaks: 10
42.03382555 1.315750423
44.04947561 8.678122093
48.98395416 2.392603531
60.98395416 4.19779057
62.99960423 40.14134613
78.01050326 2.125356603
80.02615332 6.50542472
93.99572579 7.137949834
96.01137585 6.067835305
121.9906404 2.159524476

Name: +ve in-silico MS/MS by CFM-ID for AFKSITGTMMVRQX-UHFFFAOYSA-N
ID: AFKSITGTMMVRQX-UHFFFAOYSA-N
Comment: Energy0
Num peaks: 6
78.98482676 1.073497141
121.0106476 1.342377688
137.9677968 6.274761829
138.0371967 8.59233154
149.0167956 1.864714437
241.0099959 76.87630482

Name: +ve in-silico MS/MS by CFM-ID for AFKSITGTMMVRQX-UHFFFAOYSA-N
ID: AFKSITGTMMVRQX-UHFFFAOYSA-N
Comment: Energy1
Num peaks: 6
15.02292652 5.921025276
121.0106476 3.5362165
149.0167956 9.437630133
163.0324456 10.4745978
224.9786958 3.156570205
241.0099959 49.8178902

Name: +ve in-silico MS/MS by CFM-ID for AFKSITGTMMVRQX-UHFFFAOYSA-N
ID: AFKSITGTMMVRQX-UHFFFAOYSA-N
Comment: Energy2
Num peaks: 7
79.05422664 4.41818838
103.9800757 6.73335817
104.0494756 8.381377573
121.0106476 34.90511838
137.9677968 12.65247724
138.0371967 6.285308459
149.0167956 8.07044852

Name: +ve in-silico MS/MS by CFM-ID for AWPSFXGKLLMWED-UHFFFAOYSA-N
ID: AWPSFXGKLLMWED-UHFFFAOYSA-N
Comment: Energy0
Num peaks: 6
166.9352245 2.181512549
168.9508746 2.828585142
194.9665247 3.104209398
208.9821747 7.364312785
210.9978248 2.095664081
241.0083895 67.95986286

Name: +ve in-silico MS/MS by CFM-ID for AWPSFXGKLLMWED-UHFFFAOYSA-N
ID: AWPSFXGKLLMWED-UHFFFAOYSA-N
Comment: Energy1
Num peaks: 9
41.03857658 1.940276112
55.05422664 2.119311064
166.9352245 2.159984119
168.9508746 3.115224545
180.9508746 2.351604959
182.9665247 2.28667682
198.9614393 2.512189093
208.9821747 4.716594153
241.0083895 59.43259712

Name: +ve in-silico MS/MS by CFM-ID for AWPSFXGKLLMWED-UHFFFAOYSA-N
ID: AWPSFXGKLLMWED-UHFFFAOYSA-N
Comment: Energy2
Num peaks: 15
39.02292652 6.067370112
41.03857658 20.62757584
43.05422664 11.5917207
55.05422664 4.2641792
57.06987671 1.908080924
69.06987671 1.543805929
126.9039244 1.752830047
152.9195745 4.735376521
154.9352245 2.680590948
166.9352245 10.15899336
168.9508746 4.856707125
180.9508746 3.958370638
194.9665247 3.255334926
196.9821747 2.197463977
224.9770894 1.455812857

Name: +ve in-silico MS/MS by CFM-ID for PZCWLOADIZFERQ-UHFFFAOYSA-N
ID: PZCWLOADIZFERQ-UHFFFAOYSA-N
Comment: Energy0
Num peaks: 6
91.05422664 4.528004008
108.9509398 2.97580621
123.0262976 16.21255257
125.0419477 29.33587387
183.0029754 2.069116792
201.01354 36.13799306

Name: +ve in-silico MS/MS by CFM-ID for PZCWLOADIZFERQ-UHFFFAOYSA-N
ID: PZCWLOADIZFERQ-UHFFFAOYSA-N
Comment: Energy1
Num peaks: 6
76.97886878 2.078971789
91.05422664 18.05324485
108.9509398 3.69459309
165.0368623 6.841045569
183.0029754 11.53651763
201.01354 37.83590873

Name: +ve in-silico MS/MS by CFM-ID for PZCWLOADIZFERQ-UHFFFAOYSA-N
ID: PZCWLOADIZFERQ-UHFFFAOYSA-N
Comment: Energy2
Num peaks: 12
65.03857658 2.754313105
75.02292652 2.641766019
77.03857658 6.443891644
79.05422664 19.28064495
81.06987671 2.881061159
91.05422664 11.58386798
92.97934745 1.732893308
94.99499752 8.313008876
97.01064758 8.539664597
109.0106476 1.825804641
123.0262976 10.36015878
125.0419477 4.429184109

Name: +ve in-silico MS/MS by CFM-ID for WPQLFXWNCAIUOG-UHFFFAOYSA-N
ID: WPQLFXWNCAIUOG-UHFFFAOYSA-N
Comment: Energy0
Num peaks: 6
148.991932 7.234217803
151.0075821 12.93058966
176.9868466 4.469929448
179.0024967 3.355434399
187.0156482 2.846881905
222.9923259 49.47779602

Name: +ve in-silico MS/MS by CFM-ID for WPQLFXWNCAIUOG-UHFFFAOYSA-N
ID: WPQLFXWNCAIUOG-UHFFFAOYSA-N
Comment: Energy1
Num peaks: 11
120.9606319 1.361555195
125.0233204 3.40680592
146.9762819 5.158446548
148.991932 9.615334822
151.0075821 11.423283
174.9711966 3.084592644
176.9868466 3.644583498
179.0024967 4.66506919
194.9974113 1.730116311
204.9817612 4.378882545
222.9923259 31.68540049

Name: +ve in-silico MS/MS by CFM-ID for WPQLFXWNCAIUOG-UHFFFAOYSA-N
ID: WPQLFXWNCAIUOG-UHFFFAOYSA-N
Comment: Energy2
Num peaks: 24
41.00219107 2.080969539
53.00219107 2.076487257
55.01784114 3.444345757
58.9683041 1.786247242
72.98395416 5.463256666
74.99960423 2.439815637
84.98395416 1.673671081
86.99960423 4.487108571
89.01525429 2.350184156
94.94498181 3.021030824
96.96063188 2.080107045
101.0152543 1.494398494
108.9606319 4.111826682
113.0152543 1.663532528
115.0309044 4.47572406
118.9449818 3.759825212
120.9606319 5.928571857
122.9762819 10.25512666
124.991932 4.179833766
132.9606319 1.39282059
134.9762819 5.467845024
146.9762819 2.27244704
148.991932 2.433810908
151.0075821 2.716844526

Name: +ve in-silico MS/MS by CFM-ID for ATNYWIKWLRMZEX-UHFFFAOYSA-N
ID: ATNYWIKWLRMZEX-UHFFFAOYSA-N
Comment: Energy0
Num peaks: 6
44.99710569 0.7573080469
59.01275576 4.740814846
176.9913253 1.5300091
202.9905763 4.272693044
204.9862399 22.17503298
222.9968046 60.82450432

Name: +ve in-silico MS/MS by CFM-ID for ATNYWIKWLRMZEX-UHFFFAOYSA-N
ID: ATNYWIKWLRMZEX-UHFFFAOYSA-N
Comment: Energy1
Num peaks: 6
59.01275576 9.984360765
176.9913253 6.878826629
186.9756752 4.373793921
202.9905763 2.420651614
204.9862399 34.91280955
222.9968046 29.49514649

Name: +ve in-silico MS/MS by CFM-ID for ATNYWIKWLRMZEX-UHFFFAOYSA-N
ID: ATNYWIKWLRMZEX-UHFFFAOYSA-N
Comment: Energy2
Num peaks: 16
15.02292652 2.885317791
41.00219107 10.2202247
44.99710569 4.373265688
59.01275576 16.94635813
104.9901824 4.393578429
114.9745324 3.621286023
115.035383 1.745931167
131.0058325 3.787402155
134.9807606 2.054809222
148.9964107 7.690427707
159.0007471 3.009221193
169.0095622 1.775004141
176.9913253 5.111670366
184.9800117 5.525449826
202.9905763 2.754581408
204.9862399 4.498770553

Name: +ve in-silico MS/MS by CFM-ID for WXJFKAZDSQLPBX-UHFFFAOYSA-N
ID: WXJFKAZDSQLPBX-UHFFFAOYSA-N
Comment: Energy0
Num peaks: 6
118.9914675 1.720643709
131.011454 1.883939059
168.988274 11.59970455
181.0082605 14.17163761
183.003924 23.53999533
201.0144887 37.97465176

Name: +ve in-silico MS/MS by CFM-ID for WXJFKAZDSQLPBX-UHFFFAOYSA-N
ID: WXJFKAZDSQLPBX-UHFFFAOYSA-N
Comment: Energy1
Num peaks: 6
118.9914675 8.813457373
121.0071176 3.060761858
168.988274 3.357925813
181.0082605 5.933862406
183.003924 8.21289353
201.0144887 65.81600946

Name: +ve in-silico MS/MS by CFM-ID for WXJFKAZDSQLPBX-UHFFFAOYSA-N
ID: WXJFKAZDSQLPBX-UHFFFAOYSA-N
Comment: Energy2
Num peaks: 9
31.01784114 8.200895723
63.00408289 4.382245372
68.99466108 28.05293233
81.01464758 3.822941088
101.0008893 4.471761382
103.0165394 4.707253472
118.9914675 15.64815269
150.9976958 3.344389204
168.988274 10.01157069

Name: +ve in-silico MS/MS by CFM-ID for JTQYOKONBYAYNQ-UHFFFAOYSA-N
ID: JTQYOKONBYAYNQ-UHFFFAOYSA-N
Comment: Energy0
Num peaks: 6
91.05422664 19.8511062
108.9509398 4.427212864
123.0262976 11.96856299
125.0419477 21.31641278
183.0029754 1.849782762
201.01354 31.62568077

Name: +ve in-silico MS/MS by CFM-ID for JTQYOKONBYAYNQ-UHFFFAOYSA-N
ID: JTQYOKONBYAYNQ-UHFFFAOYSA-N
Comment: Energy1
Num peaks: 6
91.05422664 41.37558825
108.9509398 7.809026982
125.0419477 5.566645881
165.0368623 3.819303217
183.0029754 5.039590643
201.01354 17.41707246

Name: +ve in-silico MS/MS by CFM-ID for JTQYOKONBYAYNQ-UHFFFAOYSA-N
ID: JTQYOKONBYAYNQ-UHFFFAOYSA-N
Comment: Energy2
Num peaks: 11
51.02292652 2.175143627
63.02292652 2.519097021
65.03857658 4.623569767
75.02292652 3.761782006
79.05422664 4.774277716
90.9403751 2.696810204
91.05422664 42.65153654
94.99499752 1.676642345
97.01064758 1.65688353
123.0262976 11.45578072
125.0419477 2.611060815

Name: +ve in-silico MS/MS by CFM-ID for VIUDWXCHYJJHLD-UHFFFAOYSA-N
ID: VIUDWXCHYJJHLD-UHFFFAOYSA-N
Comment: Energy0
Num peaks: 6
57.0334912 7.173830314
89.0055622 3.001087428
113.0152543 2.630213715
159.0029754 3.610747418
183.0029754 12.73857595
201.01354 60.89156982

Name: +ve in-silico MS/MS by CFM-ID for VIUDWXCHYJJHLD-UHFFFAOYSA-N
ID: VIUDWXCHYJJHLD-UHFFFAOYSA-N
Comment: Energy1
Num peaks: 6
57.0334912 13.80889633
70.99499752 3.4783843
89.0055622 16.19443168
159.0029754 3.204865087
183.0029754 12.60838685
201.01354 30.85302208

Name: +ve in-silico MS/MS by CFM-ID for VIUDWXCHYJJHLD-UHFFFAOYSA-N
ID: VIUDWXCHYJJHLD-UHFFFAOYSA-N
Comment: Energy2
Num peaks: 15
25.00727645 1.776455073
27.02292652 2.406737673
39.02292652 15.11243023
43.01784114 2.142894972
57.0334912 3.566429802
68.97934745 7.975093176
70.99499752 10.21433818
96.98395416 4.053925844
98.99960423 5.17552469
113.0152543 4.307741735
123.0262976 2.238709787
147.0262976 3.557625064
156.9873253 8.451220403
166.9716752 2.618428845
183.0029754 6.595848395

Name: +ve in-silico MS/MS by CFM-ID for MLYCUZOAWWTNLA-UHFFFAOYSA-N
ID: MLYCUZOAWWTNLA-UHFFFAOYSA-N
Comment: Energy0
Num peaks: 6
44.97934745 2.194816792
46.99499752 5.603735074
49.01064758 1.032321438
159.0045166 2.07098666
184.9837812 1.918678753
201.0150813 77.62481622

Name: +ve in-silico MS/MS by CFM-ID for MLYCUZOAWWTNLA-UHFFFAOYSA-N
ID: MLYCUZOAWWTNLA-UHFFFAOYSA-N
Comment: Energy1
Num peaks: 6
71.99024648 3.523915644
73.01064758 11.29646961
125.0167956 2.502980649
159.9885322 2.986853543
173.0201667 19.12456868
201.0150813 44.99572278

Name: +ve in-silico MS/MS by CFM-ID for MLYCUZOAWWTNLA-UHFFFAOYSA-N
ID: MLYCUZOAWWTNLA-UHFFFAOYSA-N
Comment: Energy2
Num peaks: 19
15.02292652 1.6425921
40.01817548 10.06576763
42.03382555 2.599058729
44.97934745 6.151786438
46.99499752 13.81875356
49.01064758 1.737541788
56.97934745 6.205046361
58.99499752 13.68416196
72.97426207 1.660515607
74.00589655 2.847729063
74.98991214 1.653331091
77.0055622 1.14082484
101.0167956 1.489973404
117.9779675 1.43243196
125.0167956 5.553608876
126.9960601 1.40490218
127.0324456 3.371009251
156.9888666 2.068087389
159.0045166 1.512502845

Name: +ve in-silico MS/MS by CFM-ID for HONCKUXBCCXBBB-UHFFFAOYSA-N
ID: HONCKUXBCCXBBB-UHFFFAOYSA-N
Comment: Energy0
Num peaks: 6
85.06479133 17.44800922
92.93343858 6.734499742
103.075356 5.34356287
120.9283532 16.91079656
138.9389179 4.551792494
222.9964328 29.30910947

Name: +ve in-silico MS/MS by CFM-ID for HONCKUXBCCXBBB-UHFFFAOYSA-N
ID: HONCKUXBCCXBBB-UHFFFAOYSA-N
Comment: Energy1
Num peaks: 12
39.02292652 3.939187975
41.03857658 3.721659251
43.05422664 1.584114818
59.04914126 1.546373286
78.91778852 2.273144268
83.04914126 2.776340192
85.06479133 38.1067228
92.93343858 2.750911541
103.075356 3.332398723
120.9283532 7.976682691
138.9389179 2.274776336
222.9964328 10.78141487

Name: +ve in-silico MS/MS by CFM-ID for HONCKUXBCCXBBB-UHFFFAOYSA-N
ID: HONCKUXBCCXBBB-UHFFFAOYSA-N
Comment: Energy2
Num peaks: 22
31.01784114 1.415581268
39.02292652 4.464014266
41.00219107 1.385204592
41.03857658 3.924312156
43.05422664 2.859635694
47.04914126 1.037512356
55.05422664 4.044324447
57.0334912 2.9789887
69.0334912 1.059025912
71.04914126 1.92651753
83.04914126 1.180169235
85.06479133 5.33942093
92.93343858 15.26688005
94.94908865 1.477038831
102.9177885 7.30206327
103.075356 1.217800864
104.9334386 1.853718815
106.9490886 1.616164556
118.9127031 1.336277907
120.9283532 15.36030588
122.9440033 1.853983013
138.9389179 1.818978609

Name: +ve in-silico MS/MS by CFM-ID for YZPCWPMIVKWDOZ-UHFFFAOYSA-N
ID: YZPCWPMIVKWDOZ-UHFFFAOYSA-N
Comment: Energy0
Num peaks: 10
59.01275576 1.497605434
82.97974138 1.863982911
87.00767038 4.271553718
98.974656 1.548526692
177.0393644 3.229765104
180.9801353 1.959932827
208.9750499 12.95452838
210.9907 2.516060445
222.9907 5.133915998
241.0012647 45.08937009

Name: +ve in-silico MS/MS by CFM-ID for YZPCWPMIVKWDOZ-UHFFFAOYSA-N
ID: YZPCWPMIVKWDOZ-UHFFFAOYSA-N
Comment: Energy1
Num peaks: 13
59.01275576 2.765001773
73.02840582 1.830022824
101.0233204 2.497444904
129.0182351 2.109538852
148.9539206 2.255364975
159.0287997 4.525441227
178.9644852 1.876705621
180.9801353 6.206120973
192.9801353 3.00692704
208.9750499 11.72919722
210.9907 1.65484709
222.9907 15.43085582
241.0012647 24.66485789

Name: +ve in-silico MS/MS by CFM-ID for YZPCWPMIVKWDOZ-UHFFFAOYSA-N
ID: YZPCWPMIVKWDOZ-UHFFFAOYSA-N
Comment: Energy2
Num peaks: 19
15.02292652 2.259136447
29.00219107 4.892477462
44.99710569 3.851385753
45.0334912 2.806429615
56.99710569 6.230715095
59.01275576 16.27560243
61.02840582 5.085796525
64.96917669 2.624093054
80.96409131 2.547888126
82.97974138 4.247642892
83.01275576 3.130599024
85.02840582 5.07464049
87.00767038 3.002771596
96.95900593 2.081286039
98.974656 3.968980496
100.9903061 3.790055179
101.0233204 1.809669109
111.0076704 1.931484798
113.0233204 4.750560429

Name: +ve in-silico MS/MS by CFM-ID for QXBOGYGAIILJGT-UHFFFAOYSA-N
ID: QXBOGYGAIILJGT-UHFFFAOYSA-N
Comment: Energy0
Num peaks: 6
15.02292652 1.302905575
26.00252542 0.0273970963
118.0651257 0.1907221829
194.9803888 2.223547836
195.9756377 0.03779282895
221.9912878 96.13491337

Name: +ve in-silico MS/MS by CFM-ID for QXBOGYGAIILJGT-UHFFFAOYSA-N
ID: QXBOGYGAIILJGT-UHFFFAOYSA-N
Comment: Energy1
Num peaks: 6
91.05422664 2.849581812
118.0651257 0.8512694113
180.9647387 1.331914791
194.9803888 9.541163563
195.9756377 1.055897065
221.9912878 81.34385151

Name: +ve in-silico MS/MS by CFM-ID for QXBOGYGAIILJGT-UHFFFAOYSA-N
ID: QXBOGYGAIILJGT-UHFFFAOYSA-N
Comment: Energy2
Num peaks: 10
15.02292652 8.38877182
49.00727645 4.430229661
91.05422664 4.456119277
115.0542266 10.56212335
130.9490886 6.332609616
166.9490886 2.994888024
168.9647387 5.841214989
178.9490886 2.731010884
194.9803888 28.10105895
221.9912878 6.694149213

Name: +ve in-silico MS/MS by CFM-ID for YPYNZJFLYQQPLF-UHFFFAOYSA-N
ID: YPYNZJFLYQQPLF-UHFFFAOYSA-N
Comment: Energy0
Num peaks: 6
43.05422664 2.893509938
180.9508746 2.507583207
192.9508746 1.382335348
194.9665247 2.619806332
196.9821747 2.006566282
222.9978248 78.26718694

Name: +ve in-silico MS/MS by CFM-ID for YPYNZJFLYQQPLF-UHFFFAOYSA-N
ID: YPYNZJFLYQQPLF-UHFFFAOYSA-N
Comment: Energy1
Num peaks: 6
39.02292652 2.989603336
41.03857658 4.574964253
43.05422664 4.045735952
178.9352245 4.036839431
180.9508746 5.112791024
222.9978248 60.82727694

Name: +ve in-silico MS/MS by CFM-ID for YPYNZJFLYQQPLF-UHFFFAOYSA-N
ID: YPYNZJFLYQQPLF-UHFFFAOYSA-N
Comment: Energy2
Num peaks: 16
39.02292652 6.977601081
41.03857658 14.69507608
43.05422664 10.61774624
51.02292652 2.381678502
53.03857658 4.767318899
55.05422664 4.227950342
67.05422664 5.648342216
152.9195745 2.892758974
164.9195745 5.201820527
166.9352245 3.61095909
178.9352245 3.027501545
180.9508746 4.112476296
192.9508746 3.938570314
194.9665247 2.990781497
196.9821747 2.477306479
206.9665247 4.078003999

Name: +ve in-silico MS/MS by CFM-ID for ZDARRRISQKLIIU-UHFFFAOYSA-N
ID: ZDARRRISQKLIIU-UHFFFAOYSA-N
Comment: Energy0
Num peaks: 6
57.06987671 1.212063412
180.9508746 2.003887249
192.9508746 1.654235421
194.9665247 2.525565135
206.9665247 1.616351447
222.9978248 82.76469106

Name: +ve in-silico MS/MS by CFM-ID for ZDARRRISQKLIIU-UHFFFAOYSA-N
ID: ZDARRRISQKLIIU-UHFFFAOYSA-N
Comment: Energy1
Num peaks: 6
57.06987671 3.24459838
178.9352245 2.395103273
180.9508746 4.955307126
192.9508746 2.306822411
194.9665247 2.826838961
222.9978248 66.40873298

Name: +ve in-silico MS/MS by CFM-ID for ZDARRRISQKLIIU-UHFFFAOYSA-N
ID: ZDARRRISQKLIIU-UHFFFAOYSA-N
Comment: Energy2
Num peaks: 16
39.02292652 7.078737765
41.03857658 12.51310916
43.05422664 5.939399062
51.02292652 2.692566931
53.03857658 5.928897352
55.05422664 7.712749469
57.06987671 6.940157988
67.05422664 2.957422086
150.9039244 2.498194073
164.9195745 6.775567726
166.9352245 4.325272352
178.9352245 3.507823388
180.9508746 2.851212106
192.9508746 4.068322415
194.9665247 3.199908614
206.9665247 3.285934709

Name: +ve in-silico MS/MS by CFM-ID for HHHNIUPEIAJYKY-UHFFFAOYSA-N
ID: HHHNIUPEIAJYKY-UHFFFAOYSA-N
Comment: Energy0
Num peaks: 6
43.01784114 0.663469133
140.9560252 2.823080069
158.9665898 7.41330122
163.9567534 4.386971989
187.9567534 35.58066972
205.9673181 47.4295143

Name: +ve in-silico MS/MS by CFM-ID for HHHNIUPEIAJYKY-UHFFFAOYSA-N
ID: HHHNIUPEIAJYKY-UHFFFAOYSA-N
Comment: Energy1
Num peaks: 6
140.9560252 2.571115746
158.9665898 10.03270909
163.9567534 1.493383525
169.9461888 9.278386379
187.9567534 43.70165734
205.9673181 30.56683547

Name: +ve in-silico MS/MS by CFM-ID for HHHNIUPEIAJYKY-UHFFFAOYSA-N
ID: HHHNIUPEIAJYKY-UHFFFAOYSA-N
Comment: Energy2
Num peaks: 6
34.9683041 5.752548002
140.9560252 40.32164152
158.9665898 3.776389009
163.9567534 6.486157194
169.9461888 7.738134155
187.9567534 25.76737121

Name: +ve in-silico MS/MS by CFM-ID for WYUBNAFTDWNQKR-UHFFFAOYSA-N
ID: WYUBNAFTDWNQKR-UHFFFAOYSA-N
Comment: Energy0
Num peaks: 6
43.01784114 2.845247677
122.9665898 4.910767498
159.0029754 3.093598786
165.0368623 3.237367448
183.0029754 20.9680091
201.01354 50.2475653

Name: +ve in-silico MS/MS by CFM-ID for WYUBNAFTDWNQKR-UHFFFAOYSA-N
ID: WYUBNAFTDWNQKR-UHFFFAOYSA-N
Comment: Energy1
Num peaks: 6
86.98991214 3.877831841
90.99451885 4.525659649
120.9509398 5.376977133
122.9665898 21.25247001
165.0368623 4.413877488
201.01354 41.38859819

Name: +ve in-silico MS/MS by CFM-ID for WYUBNAFTDWNQKR-UHFFFAOYSA-N
ID: WYUBNAFTDWNQKR-UHFFFAOYSA-N
Comment: Energy2
Num peaks: 12
25.00727645 4.129799516
27.02292652 11.27662533
43.01784114 2.394539456
63.02292652 3.237811264
65.03857658 5.594881522
72.98395416 7.589117511
79.05422664 2.509632768
102.9403751 11.44080909
104.9560252 8.038699132
147.0262976 5.501269709
156.9873253 11.87636213
183.0029754 7.258829618

Name: +ve in-silico MS/MS by CFM-ID for QHNQNBLJZFTYJF-UHFFFAOYSA-N
ID: QHNQNBLJZFTYJF-UHFFFAOYSA-N
Comment: Energy0
Num peaks: 6
55.05422664 1.617679108
57.06987671 1.22710293
166.9352245 2.028501551
194.9665247 1.241486601
206.9665247 1.486979934
222.9978248 84.15744224

Name: +ve in-silico MS/MS by CFM-ID for QHNQNBLJZFTYJF-UHFFFAOYSA-N
ID: QHNQNBLJZFTYJF-UHFFFAOYSA-N
Comment: Energy1
Num peaks: 6
55.05422664 6.858648713
57.06987671 3.206379851
166.9352245 4.498012616
192.9508746 2.814714792
194.9665247 2.525995508
222.9978248 65.33254292

Name: +ve in-silico MS/MS by CFM-ID for QHNQNBLJZFTYJF-UHFFFAOYSA-N
ID: QHNQNBLJZFTYJF-UHFFFAOYSA-N
Comment: Energy2
Num peaks: 13
39.02292652 10.13266348
41.03857658 10.86593745
43.05422664 4.623281516
51.02292652 2.651068166
53.03857658 5.886383263
55.05422664 17.86847062
57.06987671 7.768631124
67.05422664 2.612496181
71.08552677 2.354297536
164.9195745 6.09882883
166.9352245 5.602356142
192.9508746 2.488160307
194.9665247 2.390860308

Name: +ve in-silico MS/MS by CFM-ID for IJESFQCCOFNOQG-UHFFFAOYSA-N
ID: IJESFQCCOFNOQG-UHFFFAOYSA-N
Comment: Energy0
Num peaks: 6
18.99785464 0.1787800199
34.9683041 0.4761225788
68.99466108 1.985916364
85.97920313 1.430311958
202.9930566 2.447220758
222.9992849 93.23477757

Name: +ve in-silico MS/MS by CFM-ID for IJESFQCCOFNOQG-UHFFFAOYSA-N
ID: IJESFQCCOFNOQG-UHFFFAOYSA-N
Comment: Energy1
Num peaks: 6
18.99785464 1.394181197
34.9683041 0.1320014743
68.99466108 1.08441068
162.0273582 0.5899776016
202.9930566 3.418999621
222.9992849 93.31129829

Name: +ve in-silico MS/MS by CFM-ID for IJESFQCCOFNOQG-UHFFFAOYSA-N
ID: IJESFQCCOFNOQG-UHFFFAOYSA-N
Comment: Energy2
Num peaks: 6
25.00727645 3.839077485
50.00252542 14.18195794
63.00408289 4.052914226
68.99466108 8.116748857
85.97920313 41.99200291
202.9930566 17.51162248

Name: +ve in-silico MS/MS by CFM-ID for VTDZAHJRMRMQNP-UHFFFAOYSA-N
ID: VTDZAHJRMRMQNP-UHFFFAOYSA-N
Comment: Energy0
Num peaks: 6
15.02292652 1.086273144
92.99218082 1.156586535
107.0078309 2.040543051
109.023481 0.9575978186
165.0317076 1.910270305
201.0083853 91.78979166

Name: +ve in-silico MS/MS by CFM-ID for VTDZAHJRMRMQNP-UHFFFAOYSA-N
ID: VTDZAHJRMRMQNP-UHFFFAOYSA-N
Comment: Energy1
Num peaks: 6
92.99218082 3.953831881
107.0078309 6.731462693
109.023481 4.466399463
165.0317076 17.93672979
184.9770852 2.536595914
201.0083853 56.98259734

Name: +ve in-silico MS/MS by CFM-ID for VTDZAHJRMRMQNP-UHFFFAOYSA-N
ID: VTDZAHJRMRMQNP-UHFFFAOYSA-N
Comment: Energy2
Num peaks: 6
15.02292652 16.13962589
34.9683041 4.03426248
92.99218082 8.323115528
107.0078309 25.98120706
165.0317076 5.162819676
201.0083853 26.43569605

Name: +ve in-silico MS/MS by CFM-ID for XKDOBNOMGNPNHO-UHFFFAOYSA-N
ID: XKDOBNOMGNPNHO-UHFFFAOYSA-N
Comment: Energy0
Num peaks: 6
57.06987671 1.065118401
69.06987671 1.36780361
71.08552677 4.978352535
95.08552677 6.907272066
150.9039244 1.948473794
222.9978248 74.01413008

Name: +ve in-silico MS/MS by CFM-ID for XKDOBNOMGNPNHO-UHFFFAOYSA-N
ID: XKDOBNOMGNPNHO-UHFFFAOYSA-N
Comment: Energy1
Num peaks: 10
39.02292652 2.716407535
41.03857658 2.89171788
43.05422664 4.759432792
57.06987671 4.955373788
71.08552677 4.412894955
95.08552677 2.967390349
150.9039244 2.29542778
164.9195745 8.086569816
178.9352245 4.157818689
222.9978248 43.80067159

Name: +ve in-silico MS/MS by CFM-ID for XKDOBNOMGNPNHO-UHFFFAOYSA-N
ID: XKDOBNOMGNPNHO-UHFFFAOYSA-N
Comment: Energy2
Num peaks: 12
39.02292652 5.331077003
41.03857658 13.40029989
43.05422664 10.48653438
51.02292652 3.316100042
53.03857658 4.749906106
55.05422664 7.28254064
57.06987671 3.478728713
67.05422664 3.745502245
69.06987671 3.832576435
71.08552677 11.31395341
150.9039244 8.227560292
164.9195745 5.669871935

Name: +ve in-silico MS/MS by CFM-ID for PIJNMVNHBRSTEJ-UHFFFAOYSA-N
ID: PIJNMVNHBRSTEJ-UHFFFAOYSA-N
Comment: Energy0
Num peaks: 6
98.9744521 0.5414399455
143.0370524 1.388964426
187.0171895 0.5142633994
204.9833025 15.55952727
205.9673181 11.77558571
222.9938672 67.71746887

Name: +ve in-silico MS/MS by CFM-ID for PIJNMVNHBRSTEJ-UHFFFAOYSA-N
ID: PIJNMVNHBRSTEJ-UHFFFAOYSA-N
Comment: Energy1
Num peaks: 6
115.0057522 7.657331371
117.0214023 3.318396978
143.0370524 7.200037003
204.9833025 7.528300617
205.9673181 11.38229761
222.9938672 51.37242938

Name: +ve in-silico MS/MS by CFM-ID for PIJNMVNHBRSTEJ-UHFFFAOYSA-N
ID: PIJNMVNHBRSTEJ-UHFFFAOYSA-N
Comment: Energy2
Num peaks: 22
39.02292652 1.741019646
40.01817548 4.418521958
42.03382555 3.161914784
66.03382555 2.828757872
72.98395416 2.913861614
74.99960423 3.472461567
92.02615332 2.02462231
97.97920313 5.195343193
98.9744521 3.348557949
99.9948532 4.283658834
102.0105033 2.451992084
114.0105033 7.562357605
115.0057522 4.72026396
116.0261533 1.645340436
117.0214023 2.294548056
129.9593403 1.662127395
130.9797414 1.713997752
143.0370524 4.714087682
178.9564191 8.320157294
187.0171895 1.368085639
204.9833025 3.476538982
205.9673181 7.125324277

Name: +ve in-silico MS/MS by CFM-ID for SFJYLJBWDJNWSW-UHFFFAOYSA-N
ID: SFJYLJBWDJNWSW-UHFFFAOYSA-N
Comment: Energy0
Num peaks: 6
95.06037464 13.78171791
146.9568978 42.10629611
157.0066248 2.334143358
161.9677968 4.898972626
222.9994313 0.8565013974
241.0099959 33.89000074

Name: +ve in-silico MS/MS by CFM-ID for SFJYLJBWDJNWSW-UHFFFAOYSA-N
ID: SFJYLJBWDJNWSW-UHFFFAOYSA-N
Comment: Energy1
Num peaks: 6
39.02292652 9.981480208
78.03382555 3.104326822
85.01064758 2.00989064
95.06037464 42.14550656
146.9568978 22.91877718
157.0066248 6.865213662

Name: +ve in-silico MS/MS by CFM-ID for SFJYLJBWDJNWSW-UHFFFAOYSA-N
ID: SFJYLJBWDJNWSW-UHFFFAOYSA-N
Comment: Energy2
Num peaks: 14
25.00727645 2.813331524
39.02292652 7.673847694
41.03857658 3.368340152
51.02292652 1.839923052
53.03857658 2.655787888
64.01817548 1.916160097
66.03382555 5.77202187
67.02907452 2.313517875
68.04947561 3.234095968
68.97934745 6.277951665
70.99499752 3.972692948
78.03382555 5.184620275
79.02907452 2.631311839
95.06037464 32.05702191

Name: +ve in-silico MS/MS by CFM-ID for SBWRJGPKZNEBGR-UHFFFAOYSA-N
ID: SBWRJGPKZNEBGR-UHFFFAOYSA-N
Comment: Energy0
Num peaks: 6
156.9873253 2.797096148
194.9665898 18.56388641
205.0317769 0.992535129
212.9771545 4.587872941
222.99789 6.618894646
241.0084547 60.03245608

Name: +ve in-silico MS/MS by CFM-ID for SBWRJGPKZNEBGR-UHFFFAOYSA-N
ID: SBWRJGPKZNEBGR-UHFFFAOYSA-N
Comment: Energy1
Num peaks: 6
47.04914126 4.788246214
156.9873253 3.698921918
168.9873253 4.413731644
194.9665898 46.40083898
212.9771545 3.743091552
241.0084547 18.38799208

Name: +ve in-silico MS/MS by CFM-ID for SBWRJGPKZNEBGR-UHFFFAOYSA-N
ID: SBWRJGPKZNEBGR-UHFFFAOYSA-N
Comment: Energy2
Num peaks: 15
49.00727645 2.250746891
94.99499752 2.036879604
108.9839542 3.142836835
110.9996042 11.12599812
113.0152543 2.872411541
114.9403751 2.370746985
116.9560252 1.359064732
121.0106476 12.76289688
125.0152543 2.570061442
128.9560252 4.966698875
130.9716752 4.701063403
154.9716752 4.474760305
156.9873253 14.15442837
168.9873253 2.861798623
194.9665898 8.391579556

Name: +ve in-silico MS/MS by CFM-ID for VXVTVIBHOKJWBR-UHFFFAOYSA-N
ID: VXVTVIBHOKJWBR-UHFFFAOYSA-N
Comment: Energy0
Num peaks: 6
90.98482676 15.73598066
195.0045166 6.366790349
205.9728822 6.800245692
222.9994313 20.86749632
223.9834469 13.67126526
241.0099959 18.45567789

Name: +ve in-silico MS/MS by CFM-ID for VXVTVIBHOKJWBR-UHFFFAOYSA-N
ID: VXVTVIBHOKJWBR-UHFFFAOYSA-N
Comment: Energy1
Num peaks: 10
41.00219107 4.416732112
44.97934745 3.054546607
59.01275576 5.531204945
90.98482676 11.92912602
180.9888666 9.933353051
195.0045166 8.584507953
205.9728822 6.432080984
222.9994313 12.46049703
223.9834469 10.29417565
241.0099959 9.989694036

Name: +ve in-silico MS/MS by CFM-ID for VXVTVIBHOKJWBR-UHFFFAOYSA-N
ID: VXVTVIBHOKJWBR-UHFFFAOYSA-N
Comment: Energy2
Num peaks: 16
41.00219107 2.699108504
44.97934745 6.809981012
46.99499752 2.599758934
59.01275576 2.281789187
63.02292652 2.086155872
72.97426207 3.535662126
90.98482676 3.415756831
97.01064758 10.43565242
167.9936176 11.94315776
170.0092677 2.814517097
179.9936176 6.140529849
193.9728822 3.147863475
195.0045166 2.829918992
195.9885322 9.849258118
204.9888666 3.253428738
205.9728822 6.214733775

Name: +ve in-silico MS/MS by CFM-ID for HGDKOUQMGFUNRP-UHFFFAOYSA-N
ID: HGDKOUQMGFUNRP-UHFFFAOYSA-N
Comment: Energy0
Num peaks: 6
34.9683041 1.263896672
105.0334912 8.972439141
118.9716752 0.7347621757
119.0491413 0.2717568522
144.9509398 2.934589945
222.99789 83.95958202

Name: +ve in-silico MS/MS by CFM-ID for HGDKOUQMGFUNRP-UHFFFAOYSA-N
ID: HGDKOUQMGFUNRP-UHFFFAOYSA-N
Comment: Energy1
Num peaks: 6
34.9683041 1.81419763
105.0334912 54.70324923
119.0491413 2.317911764
143.0491413 6.807548963
144.9509398 3.337515365
222.99789 21.26365733

Name: +ve in-silico MS/MS by CFM-ID for HGDKOUQMGFUNRP-UHFFFAOYSA-N
ID: HGDKOUQMGFUNRP-UHFFFAOYSA-N
Comment: Energy2
Num peaks: 12
39.02292652 8.595524226
49.00727645 9.651511553
51.02292652 6.99970926
63.02292652 7.461080646
65.00219107 2.965735812
72.98395416 5.190021871
101.0385766 2.426289025
105.0334912 16.98217613
118.9716752 2.941313639
125.0385766 2.299887227
143.0491413 2.602632272
144.9509398 12.0777997

Name: +ve in-silico MS/MS by CFM-ID for DSGCQCIYLMWRBL-UHFFFAOYSA-N
ID: DSGCQCIYLMWRBL-UHFFFAOYSA-N
Comment: Energy0
Num peaks: 6
59.01275576 5.37150504
195.0045166 2.735272386
204.9888666 8.629477682
222.9994313 52.20478733
223.9834469 2.28109302
241.0099959 21.78328082

Name: +ve in-silico MS/MS by CFM-ID for DSGCQCIYLMWRBL-UHFFFAOYSA-N
ID: DSGCQCIYLMWRBL-UHFFFAOYSA-N
Comment: Energy1
Num peaks: 10
138.9960601 2.539073413
157.0066248 5.525613228
180.9776332 3.924298171
195.0045166 8.308907667
198.9881979 4.191954641
204.9888666 8.119671944
205.9728822 3.570187061
222.9994313 27.47456808
223.9834469 5.205876868
241.0099959 12.40389878

Name: +ve in-silico MS/MS by CFM-ID for DSGCQCIYLMWRBL-UHFFFAOYSA-N
ID: DSGCQCIYLMWRBL-UHFFFAOYSA-N
Comment: Energy2
Num peaks: 27
15.02292652 5.013438322
39.02292652 8.759860281
41.00219107 6.793034396
49.00727645 0.8874697852
59.01275576 17.28447477
97.01064758 0.9640637636
111.0011455 3.599611285
121.0106476 4.044904526
121.0284058 1.601615094
134.0058965 2.629783927
136.0215466 1.031682376
138.9960601 0.8007458391
146.9899121 2.79053023
149.0167956 4.593395151
151.0324456 1.424658692
163.0324456 1.048889275
164.0164612 0.8774252596
165.0004768 2.369582067
167.9936176 2.48433345
180.0113759 1.249637514
189.0117102 1.005725717
192.9888666 1.112539823
195.0045166 3.195692333
195.9885322 1.569851309
204.9888666 0.9829840267
205.9728822 0.7962050149
222.9994313 1.261593813

Name: +ve in-silico MS/MS by CFM-ID for MKEUDNOXARFUQW-UHFFFAOYSA-N
ID: MKEUDNOXARFUQW-UHFFFAOYSA-N
Comment: Energy0
Num peaks: 6
34.9683041 0.8072648022
179.0069754 2.388617596
187.0201269 1.301794464
202.9905763 2.658849578
204.9862399 41.61339825
222.9968046 46.61067555

Name: +ve in-silico MS/MS by CFM-ID for MKEUDNOXARFUQW-UHFFFAOYSA-N
ID: MKEUDNOXARFUQW-UHFFFAOYSA-N
Comment: Energy1
Num peaks: 6
84.96511054 4.432838791
159.0007471 0.783192213
179.0069754 6.342001993
202.9905763 1.86442772
204.9862399 56.19980326
222.9968046 21.9959295

Name: +ve in-silico MS/MS by CFM-ID for MKEUDNOXARFUQW-UHFFFAOYSA-N
ID: MKEUDNOXARFUQW-UHFFFAOYSA-N
Comment: Energy2
Num peaks: 20
34.9683041 2.186421419
49.00727645 2.806464461
51.02292652 3.341859087
63.02292652 6.863809771
65.03857658 2.572560705
79.01784114 2.98717721
84.96511054 5.770708323
89.00219107 5.16100543
91.01784114 7.856351187
95.01275576 2.339164426
107.0127558 1.764933104
138.9756752 2.323002007
143.0302976 7.399976545
150.9756752 2.628925507
159.0007471 5.977736421
162.9756752 3.230497001
178.9705898 2.575880457
187.0201269 3.01491768
202.9905763 2.370768173
204.9862399 7.899693447

Name: +ve in-silico MS/MS by CFM-ID for KJOHHPPNYVMWRE-UHFFFAOYSA-N
ID: KJOHHPPNYVMWRE-UHFFFAOYSA-N
Comment: Energy0
Num peaks: 6
18.99785464 0.1179931022
68.99466108 0.2529487495
107.0103111 0.1009315027
174.9976958 0.2400621328
181.0071176 5.636323246
201.0133458 93.4734082

Name: +ve in-silico MS/MS by CFM-ID for KJOHHPPNYVMWRE-UHFFFAOYSA-N
ID: KJOHHPPNYVMWRE-UHFFFAOYSA-N
Comment: Energy1
Num peaks: 6
65.01973296 0.7767079795
87.00408289 0.7448378685
137.0008893 0.8440084997
139.0165394 0.5652827694
181.0071176 6.139239966
201.0133458 89.43337001

Name: +ve in-silico MS/MS by CFM-ID for KJOHHPPNYVMWRE-UHFFFAOYSA-N
ID: KJOHHPPNYVMWRE-UHFFFAOYSA-N
Comment: Energy2
Num peaks: 6
68.99466108 5.785601257
87.00408289 1.363837878
139.0165394 1.221677379
154.9914675 8.115982762
181.0071176 71.47066805
201.0133458 5.673861312

Name: +ve in-silico MS/MS by CFM-ID for SGPXFVDJRSZIPK-UHFFFAOYSA-N
ID: SGPXFVDJRSZIPK-UHFFFAOYSA-N
Comment: Energy0
Num peaks: 6
18.99785464 0.1178340494
68.99466108 0.543306438
87.00408289 0.1397275052
89.01973296 0.1201029298
181.0071176 5.634403136
201.0133458 93.30448314

Name: +ve in-silico MS/MS by CFM-ID for SGPXFVDJRSZIPK-UHFFFAOYSA-N
ID: SGPXFVDJRSZIPK-UHFFFAOYSA-N
Comment: Energy1
Num peaks: 6
68.99466108 0.2236306345
83.01031114 0.540126842
116.9946611 2.771720546
157.0071176 0.5727691393
181.0071176 6.124354183
201.0133458 89.26048812

Name: +ve in-silico MS/MS by CFM-ID for SGPXFVDJRSZIPK-UHFFFAOYSA-N
ID: SGPXFVDJRSZIPK-UHFFFAOYSA-N
Comment: Energy2
Num peaks: 6
68.99466108 10.77792619
69.0135047 0.9713028083
87.00408289 5.640935608
157.0071176 1.074164269
181.0071176 71.82201262
201.0133458 5.239461609

Name: +ve in-silico MS/MS by CFM-ID for VOJIERKKDNYFCX-UHFFFAOYSA-N
ID: VOJIERKKDNYFCX-UHFFFAOYSA-N
Comment: Energy0
Num peaks: 6
48.98395416 4.585148096
126.9615045 2.9264337
158.991055 14.9875492
161.0067051 21.54408334
187.0223551 2.785306685
222.9990328 42.98242213

Name: +ve in-silico MS/MS by CFM-ID for VOJIERKKDNYFCX-UHFFFAOYSA-N
ID: VOJIERKKDNYFCX-UHFFFAOYSA-N
Comment: Energy1
Num peaks: 8
48.98395416 3.790244873
62.99960423 4.723421081
97.04480483 2.236124233
126.9615045 4.889070423
158.991055 4.907775635
161.0067051 3.542224242
187.0223551 8.236022574
222.9990328 48.05799096

Name: +ve in-silico MS/MS by CFM-ID for VOJIERKKDNYFCX-UHFFFAOYSA-N
ID: VOJIERKKDNYFCX-UHFFFAOYSA-N
Comment: Energy2
Num peaks: 16
48.98395416 5.656154263
57.0135047 3.499107584
58.9683041 2.687115844
60.98395416 1.902876731
62.99960423 8.478964103
63.02292652 1.655704268
69.0135047 5.109865339
71.02915477 1.976244549
81.0135047 11.48354884
83.02915477 14.9207751
85.04480483 6.921240025
97.04480483 4.327895809
114.9848268 1.358185666
141.0004768 3.865266371
158.991055 3.558559142
161.0067051 3.101594609

Name: +ve in-silico MS/MS by CFM-ID for QTKFHUAGYRWGRW-UHFFFAOYSA-N
ID: QTKFHUAGYRWGRW-UHFFFAOYSA-N
Comment: Energy0
Num peaks: 6
34.99499752 0.4029722
85.01064758 0.739063299
110.9899121 2.942852837
138.9945188 9.021074504
189.0101689 0.4285438936
222.99789 84.48072597

Name: +ve in-silico MS/MS by CFM-ID for QTKFHUAGYRWGRW-UHFFFAOYSA-N
ID: QTKFHUAGYRWGRW-UHFFFAOYSA-N
Comment: Energy1
Num peaks: 6
15.02292652 0.9354984476
110.9899121 3.853751854
113.0152543 1.284403325
138.9945188 60.74955126
179.025819 0.9659891508
222.99789 24.45155954

Name: +ve in-silico MS/MS by CFM-ID for QTKFHUAGYRWGRW-UHFFFAOYSA-N
ID: QTKFHUAGYRWGRW-UHFFFAOYSA-N
Comment: Energy2
Num peaks: 12
39.02292652 12.38442718
51.02292652 2.421460906
65.00219107 2.645492628
77.00219107 2.881976256
79.01784114 1.789521437
84.98395416 2.559600018
85.01064758 4.366408198
89.00219107 4.426516559
96.98395416 9.889209876
110.9899121 11.10392275
113.0152543 2.222286418
138.9945188 24.89599248

Name: +ve in-silico MS/MS by CFM-ID for YPVFLPWWOHVBBO-UHFFFAOYSA-N
ID: YPVFLPWWOHVBBO-UHFFFAOYSA-N
Comment: Energy0
Num peaks: 6
123.0604549 4.11490909
126.9615045 1.286500743
187.0223551 13.19658374
202.9928046 3.122077984
204.9884682 2.577504058
222.9990328 67.3735997

Name: +ve in-silico MS/MS by CFM-ID for YPVFLPWWOHVBBO-UHFFFAOYSA-N
ID: YPVFLPWWOHVBBO-UHFFFAOYSA-N
Comment: Energy1
Num peaks: 6
112.9458544 2.255164042
119.0291548 2.631468023
121.0448048 11.88418966
123.0604549 45.24617911
187.0223551 4.093604495
222.9990328 15.34393294

Name: +ve in-silico MS/MS by CFM-ID for YPVFLPWWOHVBBO-UHFFFAOYSA-N
ID: YPVFLPWWOHVBBO-UHFFFAOYSA-N
Comment: Energy2
Num peaks: 29
27.02292652 1.102314392
34.9683041 2.648936216
49.00727645 3.357102165
51.02292652 1.64205003
63.02292652 1.176663226
77.03857658 1.762705649
79.05422664 1.329981344
81.0135047 2.282416305
83.02915477 1.199289566
88.96917669 1.40643035
89.03857658 1.222251158
90.98482676 1.336590927
91.05422664 1.316364621
97.04480483 3.032597431
98.93020434 1.61630259
101.0385766 2.27175764
103.0542266 9.370050569
109.0448048 5.559033319
112.9458544 2.801541057
119.0291548 4.394184692
121.0448048 3.865249862
122.9302043 2.075519152
123.0604549 12.63823621
124.9458544 1.453329553
126.9615045 2.047355572
162.9615045 1.197243301
167.0161269 1.942565868
187.0223551 2.257406896
202.9928046 2.084123745

Name: +ve in-silico MS/MS by CFM-ID for GGGYXZYJTQDNEZ-UHFFFAOYSA-N
ID: GGGYXZYJTQDNEZ-UHFFFAOYSA-N
Comment: Energy0
Num peaks: 6
69.06987671 1.08251753
113.0960915 2.424484282
140.9195745 1.228404651
208.9821747 1.965391366
222.9978248 1.75572963
241.0083895 78.18514658

Name: +ve in-silico MS/MS by CFM-ID for GGGYXZYJTQDNEZ-UHFFFAOYSA-N
ID: GGGYXZYJTQDNEZ-UHFFFAOYSA-N
Comment: Energy1
Num peaks: 16
41.03857658 1.971032718
55.05422664 1.594451364
59.04914126 1.716950321
69.06987671 6.664189813
71.08552677 4.273842028
73.10117684 1.349767418
113.0960915 3.902902184
126.9039244 1.406684781
180.9508746 1.730685979
184.9457892 1.494522516
196.9457892 1.979014002
198.9614393 6.786873082
212.9770894 3.224322903
222.9978248 1.751844069
224.9770894 1.090701613
241.0083895 39.92500268

Name: +ve in-silico MS/MS by CFM-ID for GGGYXZYJTQDNEZ-UHFFFAOYSA-N
ID: GGGYXZYJTQDNEZ-UHFFFAOYSA-N
Comment: Energy2
Num peaks: 25
25.00727645 0.9733071395
27.02292652 1.583953931
39.02292652 1.735134578
41.03857658 8.286194377
43.05422664 5.34605728
53.03857658 1.287297259
55.05422664 8.975781985
57.06987671 8.41791864
69.06987671 2.347601815
71.08552677 1.678193518
113.0960915 1.425173835
126.9039244 2.558516244
128.9195745 1.858865564
140.9195745 3.720173021
152.9195745 8.479664104
154.9352245 4.683979649
156.9508746 3.866992004
166.9352245 2.386555296
180.9508746 3.511510493
182.9665247 1.130214725
194.9665247 1.438427019
196.9821747 1.167475817
210.9614393 1.134252124
212.9770894 1.188826981
224.9770894 1.663833931

Name: +ve in-silico MS/MS by CFM-ID for BAEHYECKXGVYKR-UHFFFAOYSA-N
ID: BAEHYECKXGVYKR-UHFFFAOYSA-N
Comment: Energy0
Num peaks: 6
18.99785464 1.416407391
21.0135047 0.9888675377
68.99466108 1.245196524
212.9732131 1.234956631
220.998285 1.398158456
241.0045132 89.97492302

Name: +ve in-silico MS/MS by CFM-ID for BAEHYECKXGVYKR-UHFFFAOYSA-N
ID: BAEHYECKXGVYKR-UHFFFAOYSA-N
Comment: Energy1
Num peaks: 6
18.99785464 0.7498700394
21.0135047 1.024198577
68.99466108 1.141880461
202.9877203 0.922671062
222.9939485 77.17069317
241.0045132 14.51593578

Name: +ve in-silico MS/MS by CFM-ID for BAEHYECKXGVYKR-UHFFFAOYSA-N
ID: BAEHYECKXGVYKR-UHFFFAOYSA-N
Comment: Energy2
Num peaks: 12
18.99785464 11.40032223
21.0135047 3.299322065
34.9683041 2.161362893
45.01423612 5.538303144
68.99466108 18.46472348
72.98395416 5.043368234
168.9662534 3.028327133
176.9913253 1.975281075
194.9826349 3.44128188
212.9732131 2.270672994
220.998285 17.94134812
241.0045132 7.328518148

Name: +ve in-silico MS/MS by CFM-ID for JFAKPLYPDADDKE-UHFFFAOYSA-N
ID: JFAKPLYPDADDKE-UHFFFAOYSA-N
Comment: Energy0
Num peaks: 6
110.9899121 5.085617284
113.0152543 1.172684882
125.0152543 2.17325865
187.0212123 0.9183464868
195.0029754 1.750616828
222.99789 84.90098086

Name: +ve in-silico MS/MS by CFM-ID for JFAKPLYPDADDKE-UHFFFAOYSA-N
ID: JFAKPLYPDADDKE-UHFFFAOYSA-N
Comment: Energy1
Num peaks: 6
65.00219107 5.359281185
110.9899121 12.35071183
113.0152543 7.026972256
151.0309044 1.814870987
195.0029754 2.583350375
222.99789 58.10250366

Name: +ve in-silico MS/MS by CFM-ID for JFAKPLYPDADDKE-UHFFFAOYSA-N
ID: JFAKPLYPDADDKE-UHFFFAOYSA-N
Comment: Energy2
Num peaks: 25
25.00727645 1.593057016
29.00219107 1.308480467
39.02292652 3.873319039
49.00727645 2.287620453
51.02292652 1.312464425
63.02292652 1.669462597
65.00219107 1.552409705
67.01784114 4.522940049
75.02292652 4.579750381
77.00219107 1.757576807
91.05422664 2.089944032
96.98395416 2.881154387
98.99960423 1.632311332
99.02292652 1.2098126
108.9839542 1.365434894
110.9899121 9.180571881
113.0152543 2.559371684
125.0152543 14.94419849
134.9996042 2.860953064
145.0106476 1.266520881
149.0152543 8.932945076
154.9716752 2.524371417
178.9716752 1.531650098
187.0212123 1.931568335
195.0029754 1.51875999

Name: +ve in-silico MS/MS by CFM-ID for HRXXERHTOVVTQF-UHFFFAOYSA-N
ID: HRXXERHTOVVTQF-UHFFFAOYSA-N
Comment: Energy0
Num peaks: 6
21.0135047 2.156866885
150.9976958 1.816147034
168.988274 38.16485564
171.003924 6.042973431
181.0082605 5.979792099
201.0144887 41.75324003

Name: +ve in-silico MS/MS by CFM-ID for HRXXERHTOVVTQF-UHFFFAOYSA-N
ID: HRXXERHTOVVTQF-UHFFFAOYSA-N
Comment: Energy1
Num peaks: 6
15.02292652 0.4837310422
18.99785464 0.6292338775
168.988274 6.658639067
171.003924 0.7903761673
181.0082605 6.109440414
201.0144887 83.20998124

Name: +ve in-silico MS/MS by CFM-ID for HRXXERHTOVVTQF-UHFFFAOYSA-N
ID: HRXXERHTOVVTQF-UHFFFAOYSA-N
Comment: Energy2
Num peaks: 6
18.99785464 6.112755453
68.99466108 5.867889312
101.0008893 7.882278702
103.0165394 6.39447968
150.9976958 16.12497543
168.988274 41.83109619

Name: +ve in-silico MS/MS by CFM-ID for DAQWIBBCMYIUFA-UHFFFAOYSA-N
ID: DAQWIBBCMYIUFA-UHFFFAOYSA-N
Comment: Energy0
Num peaks: 6
91.05422664 2.253636658
101.0385766 0.3347349445
187.0212123 4.62081782
189.0101689 0.4049741382
206.9665898 0.2716052873
222.99789 89.50390199

Name: +ve in-silico MS/MS by CFM-ID for DAQWIBBCMYIUFA-UHFFFAOYSA-N
ID: DAQWIBBCMYIUFA-UHFFFAOYSA-N
Comment: Energy1
Num peaks: 6
51.02292652 0.9618365719
102.9945188 1.625882488
115.0542266 2.063196941
187.0212123 10.25106501
194.9665898 1.160198402
222.99789 75.19091581

Name: +ve in-silico MS/MS by CFM-ID for DAQWIBBCMYIUFA-UHFFFAOYSA-N
ID: DAQWIBBCMYIUFA-UHFFFAOYSA-N
Comment: Energy2
Num peaks: 18
25.00727645 1.22234356
39.02292652 1.060128809
49.00727645 3.194979758
51.02292652 2.502225604
62.96321872 1.12315945
63.02292652 3.378311814
65.03857658 2.521744064
75.02292652 7.517042841
91.05422664 26.17663047
101.0385766 5.74709861
115.0542266 9.398257875
145.0106476 4.026494296
153.0334912 1.311443207
168.9509398 0.9951248828
187.0212123 6.598772237
192.9509398 1.215488267
206.9665898 1.0636147
222.99789 1.607900441

Name: +ve in-silico MS/MS by CFM-ID for WWIBCNCKODGBTI-UHFFFAOYSA-N
ID: WWIBCNCKODGBTI-UHFFFAOYSA-N
Comment: Energy0
Num peaks: 6
34.99499752 0.4199036212
153.0101689 0.4969832708
177.0101689 0.5143899395
187.0212123 7.148652933
189.0101689 0.7546831111
222.99789 88.0078566

Name: +ve in-silico MS/MS by CFM-ID for WWIBCNCKODGBTI-UHFFFAOYSA-N
ID: WWIBCNCKODGBTI-UHFFFAOYSA-N
Comment: Energy1
Num peaks: 6
133.0106476 3.814750003
145.0106476 1.287845192
179.025819 1.73763875
187.0212123 7.239195489
196.9822399 1.317357181
222.99789 71.51177389

Name: +ve in-silico MS/MS by CFM-ID for WWIBCNCKODGBTI-UHFFFAOYSA-N
ID: WWIBCNCKODGBTI-UHFFFAOYSA-N
Comment: Energy2
Num peaks: 22
34.9683041 1.51675051
39.02292652 1.761599319
49.00727645 2.54038566
63.02292652 1.712651182
75.02292652 1.813438219
89.03857658 3.128775799
99.02292652 1.374901515
106.9949975 1.349903537
117.0334912 4.709476004
124.9788688 1.542257749
133.0106476 2.404550182
141.0334912 13.46020733
143.0491413 5.500578477
145.0106476 2.473193714
153.0101689 3.278467971
153.0334912 1.986108007
161.0152543 4.340339307
162.9945188 1.474805708
177.0101689 13.10605794
179.025819 1.750155545
187.0212123 7.765886087
222.99789 1.508585504

Name: +ve in-silico MS/MS by CFM-ID for PRHNILJSRYVRAY-UHFFFAOYSA-N
ID: PRHNILJSRYVRAY-UHFFFAOYSA-N
Comment: Energy0
Num peaks: 6
171.0063686 1.588105266
195.003924 7.007126054
202.9926104 1.503889328
221.0031751 2.632027987
222.9988386 59.19959871
241.0094033 21.63564844

Name: +ve in-silico MS/MS by CFM-ID for PRHNILJSRYVRAY-UHFFFAOYSA-N
ID: PRHNILJSRYVRAY-UHFFFAOYSA-N
Comment: Energy1
Num peaks: 6
53.00219107 1.620431969
192.988274 2.087053315
195.003924 31.33725478
197.0195741 2.427752349
222.9988386 40.40411327
241.0094033 13.48140006

Name: +ve in-silico MS/MS by CFM-ID for PRHNILJSRYVRAY-UHFFFAOYSA-N
ID: PRHNILJSRYVRAY-UHFFFAOYSA-N
Comment: Energy2
Num peaks: 11
68.99466108 3.216629258
125.0008893 22.45118461
127.0165394 3.416996718
151.0001404 3.430414584
152.995804 4.979767389
168.988274 13.46797624
171.0063686 2.414763489
174.9976958 10.47229292
177.0133458 4.669699646
192.988274 5.984447375
195.003924 6.9188543

Name: +ve in-silico MS/MS by CFM-ID for WIMUDCCCIFLMQO-UHFFFAOYSA-N
ID: WIMUDCCCIFLMQO-UHFFFAOYSA-N
Comment: Energy0
Num peaks: 6
18.99785464 0.1184230378
68.99466108 0.06193107109
154.9914675 0.109617656
157.0071176 0.09811824264
181.0071176 5.663926255
201.0133458 93.93028956

Name: +ve in-silico MS/MS by CFM-ID for WIMUDCCCIFLMQO-UHFFFAOYSA-N
ID: WIMUDCCCIFLMQO-UHFFFAOYSA-N
Comment: Energy1
Num peaks: 6
137.0008893 0.6820422548
139.0165394 0.4345857355
157.0071176 0.2944263348
166.9914675 0.4050693209
181.0071176 6.275776615
201.0133458 91.45409972

Name: +ve in-silico MS/MS by CFM-ID for WIMUDCCCIFLMQO-UHFFFAOYSA-N
ID: WIMUDCCCIFLMQO-UHFFFAOYSA-N
Comment: Energy2
Num peaks: 6
68.99466108 1.572959682
137.0008893 2.231797226
154.9914675 1.670018114
157.0071176 1.897796815
181.0071176 83.75556673
201.0133458 6.311023339

Name: +ve in-silico MS/MS by CFM-ID for JWFDIBIIXZVEBI-UHFFFAOYSA-N
ID: JWFDIBIIXZVEBI-UHFFFAOYSA-N
Comment: Energy0
Num peaks: 6
180.9873253 4.842604878
190.9716752 5.492715404
208.9822399 35.97966632
210.99789 3.721243197
222.99789 3.806719361
241.0084547 36.33243294

Name: +ve in-silico MS/MS by CFM-ID for JWFDIBIIXZVEBI-UHFFFAOYSA-N
ID: JWFDIBIIXZVEBI-UHFFFAOYSA-N
Comment: Energy1
Num peaks: 6
168.9873253 2.686801698
180.9873253 23.65978918
190.9716752 6.511902735
208.9822399 23.07427309
222.99789 5.600203185
241.0084547 25.45732974

Name: +ve in-silico MS/MS by CFM-ID for JWFDIBIIXZVEBI-UHFFFAOYSA-N
ID: JWFDIBIIXZVEBI-UHFFFAOYSA-N
Comment: Energy2
Num peaks: 19
25.00727645 1.2618485
59.01275576 1.560619231
106.9949975 1.20488445
109.0106476 1.560352505
121.0106476 2.003898971
125.0152543 1.459381068
134.9996042 23.79659038
137.0152543 10.12306271
147.0262976 1.594597784
162.9945188 2.770866083
165.0101689 4.204434717
166.9716752 1.210906571
168.9873253 6.605375478
173.0055622 1.287304248
180.9873253 12.97292584
183.0029754 1.401850617
190.9716752 2.339754301
192.9873253 1.326789076
208.9822399 2.296117122

Name: +ve in-silico MS/MS by CFM-ID for JVOVWZAGQKKACR-UHFFFAOYSA-N
ID: JVOVWZAGQKKACR-UHFFFAOYSA-N
Comment: Energy0
Num peaks: 6
34.99499752 0.4169206013
153.0101689 0.4921363794
177.0101689 0.5086819412
187.0212123 7.088533076
189.0101689 0.7477307521
222.99789 87.16597613

Name: +ve in-silico MS/MS by CFM-ID for JVOVWZAGQKKACR-UHFFFAOYSA-N
ID: JVOVWZAGQKKACR-UHFFFAOYSA-N
Comment: Energy1
Num peaks: 6
49.00727645 2.163746418
51.02292652 4.633496837
179.025819 1.674311803
187.0212123 6.946384925
196.9822399 2.078557542
222.99789 68.21409219

Name: +ve in-silico MS/MS by CFM-ID for JVOVWZAGQKKACR-UHFFFAOYSA-N
ID: JVOVWZAGQKKACR-UHFFFAOYSA-N
Comment: Energy2
Num peaks: 24
34.9683041 1.449664322
39.02292652 2.464759072
49.00727645 3.599435464
51.02292652 2.122288929
63.02292652 2.915549963
87.02292652 3.592043855
89.03857658 2.292646732
106.9949975 1.642695402
117.0334912 4.078318985
124.9788688 1.405398079
130.9949975 4.030152603
133.0106476 1.730809537
141.0334912 10.85300937
143.0491413 4.402803853
145.0106476 1.854200495
150.9945188 1.958324825
153.0101689 2.911279879
153.0334912 1.633040373
161.0152543 3.864803309
162.9945188 1.330255979
177.0101689 10.88584491
179.025819 1.513277165
187.0212123 6.217447822
222.99789 1.273344921

Name: +ve in-silico MS/MS by CFM-ID for WLEBLSWMOQCGTE-UHFFFAOYSA-N
ID: WLEBLSWMOQCGTE-UHFFFAOYSA-N
Comment: Energy0
Num peaks: 6
34.9683041 0.323521749
141.0698767 5.759405135
205.0317769 15.16655378
214.9928046 0.4137521737
222.99789 1.868645356
241.0084547 73.59787436

Name: +ve in-silico MS/MS by CFM-ID for WLEBLSWMOQCGTE-UHFFFAOYSA-N
ID: WLEBLSWMOQCGTE-UHFFFAOYSA-N
Comment: Energy1
Num peaks: 6
141.0698767 38.49511381
205.0317769 3.134885202
212.9771545 1.126548832
214.9928046 3.798837443
222.99789 1.360503169
241.0084547 44.62740548

Name: +ve in-silico MS/MS by CFM-ID for WLEBLSWMOQCGTE-UHFFFAOYSA-N
ID: WLEBLSWMOQCGTE-UHFFFAOYSA-N
Comment: Energy2
Num peaks: 13
49.00727645 8.673550759
51.02292652 5.340959369
81.06987671 3.990728311
101.0385766 6.381502196
103.0542266 1.696446888
105.0698767 1.956961071
115.0542266 7.200142867
117.0698767 3.032553423
127.0542266 7.457439636
129.0698767 5.577873846
141.0698767 25.60378457
205.0317769 1.969906925
212.9771545 1.6757031

Name: +ve in-silico MS/MS by CFM-ID for LXYNWFIRAZCOKN-UHFFFAOYSA-N
ID: LXYNWFIRAZCOKN-UHFFFAOYSA-N
Comment: Energy0
Num peaks: 6
19.01784114 0.7952755758
154.013484 2.176690024
171.0036476 0.2389041841
173.0192977 0.679967557
183.0036476 2.48085383
201.0142123 93.05468154

Name: +ve in-silico MS/MS by CFM-ID for LXYNWFIRAZCOKN-UHFFFAOYSA-N
ID: LXYNWFIRAZCOKN-UHFFFAOYSA-N
Comment: Energy1
Num peaks: 6
124.0029193 1.116663377
154.013484 9.351781878
171.0036476 1.747528938
173.0192977 1.084814947
183.0036476 43.00401957
201.0142123 39.66216758

Name: +ve in-silico MS/MS by CFM-ID for LXYNWFIRAZCOKN-UHFFFAOYSA-N
ID: LXYNWFIRAZCOKN-UHFFFAOYSA-N
Comment: Energy2
Num peaks: 14
41.00219107 3.361209963
45.99235466 3.211205164
72.00800472 13.73580001
96.00800472 2.976057366
100.0029193 8.215895597
124.0029193 3.410798488
126.0185694 3.435210363
127.997834 4.015992481
152.9930829 2.943558654
155.008733 13.35959983
171.0036476 6.098495146
173.0192977 8.331339783
183.0036476 4.486517312
201.0142123 4.585923455

Name: +ve in-silico MS/MS by CFM-ID for PUPBKNOXYVMRCH-UHFFFAOYSA-N
ID: PUPBKNOXYVMRCH-UHFFFAOYSA-N
Comment: Energy0
Num peaks: 6
123.0262976 18.72329948
125.0419477 5.510021859
153.0101689 6.867346526
183.0029754 3.870137215
184.9822399 5.766906006
201.01354 44.85614485

Name: +ve in-silico MS/MS by CFM-ID for PUPBKNOXYVMRCH-UHFFFAOYSA-N
ID: PUPBKNOXYVMRCH-UHFFFAOYSA-N
Comment: Energy1
Num peaks: 12
76.97886878 3.943889633
119.0491413 1.544626589
123.0262976 5.058974318
125.0419477 1.698935676
147.0262976 1.849912751
151.0212123 4.351034896
153.0101689 13.71657136
155.025819 1.910744845
157.041469 1.378721163
165.0368623 9.949248564
183.0029754 1.607745775
201.01354 33.94898243

Name: +ve in-silico MS/MS by CFM-ID for PUPBKNOXYVMRCH-UHFFFAOYSA-N
ID: PUPBKNOXYVMRCH-UHFFFAOYSA-N
Comment: Energy2
Num peaks: 16
15.02292652 2.510934556
44.97934745 2.209939955
51.02292652 1.476156605
63.02292652 14.06873013
74.96321872 1.528935924
79.05422664 5.6375379
94.99499752 3.847108523
97.01064758 6.474011455
99.02629764 1.366721464
109.0106476 1.753335533
123.0262976 26.5571928
125.0419477 3.961828561
141.0101689 3.206396885
151.0212123 1.462117
166.9716752 2.072430934
184.9822399 2.211508083

Name: +ve in-silico MS/MS by CFM-ID for ORBFKRJIRMHNQQ-UHFFFAOYSA-N
ID: ORBFKRJIRMHNQQ-UHFFFAOYSA-N
Comment: Energy0
Num peaks: 6
43.01784114 2.693060983
100.0215466 6.65349637
102.0008112 5.00892489
141.9779675 7.223445965
159.0045166 28.78514521
201.0150813 37.12957719

Name: +ve in-silico MS/MS by CFM-ID for ORBFKRJIRMHNQQ-UHFFFAOYSA-N
ID: ORBFKRJIRMHNQQ-UHFFFAOYSA-N
Comment: Energy1
Num peaks: 6
41.03857658 2.000016555
43.01784114 1.672975984
100.0215466 12.93306859
125.0167956 4.459129571
141.9779675 20.05732761
159.0045166 48.60901489

Name: +ve in-silico MS/MS by CFM-ID for ORBFKRJIRMHNQQ-UHFFFAOYSA-N
ID: ORBFKRJIRMHNQQ-UHFFFAOYSA-N
Comment: Energy2
Num peaks: 16
15.02292652 1.91562246
39.02292652 13.23448766
41.00219107 6.753076504
43.01784114 8.0772912
54.03382555 4.86270237
59.99024648 8.460511946
60.04439023 2.712538958
95.99024648 2.958356077
98.00589655 3.433660983
100.0215466 6.793527224
102.0008112 5.10498251
107.9902465 2.563658524
113.0167956 2.691753045
125.0167956 3.329254102
141.9779675 6.813059745
159.0045166 1.821727708

Name: +ve in-silico MS/MS by CFM-ID for GUIDDMDCKCUKEZ-UHFFFAOYSA-N
ID: GUIDDMDCKCUKEZ-UHFFFAOYSA-N
Comment: Energy0
Num peaks: 6
34.9683041 3.151211806
72.08077574 1.864512544
132.8829894 1.899538342
169.9954611 2.788698685
177.9408386 13.64673882
205.9721388 66.77427557

Name: +ve in-silico MS/MS by CFM-ID for GUIDDMDCKCUKEZ-UHFFFAOYSA-N
ID: GUIDDMDCKCUKEZ-UHFFFAOYSA-N
Comment: Energy1
Num peaks: 6
29.03857658 13.46125745
34.9683041 3.252584938
132.8829894 9.922826082
171.9844177 10.97488135
177.9408386 6.123692416
205.9721388 41.25500307

Name: +ve in-silico MS/MS by CFM-ID for GUIDDMDCKCUKEZ-UHFFFAOYSA-N
ID: GUIDDMDCKCUKEZ-UHFFFAOYSA-N
Comment: Energy2
Num peaks: 10
29.03857658 5.391746712
34.9683041 10.14953608
44.04947561 28.6749374
46.06512568 3.041378596
56.04947561 2.692987313
72.08077574 7.115279423
147.8938884 11.30961088
149.9095385 4.793413333
161.9095385 4.081296032
177.9408386 4.538383066

Name: +ve in-silico MS/MS by CFM-ID for MGACFENQJJMRFI-UHFFFAOYSA-N
ID: MGACFENQJJMRFI-UHFFFAOYSA-N
Comment: Energy0
Num peaks: 6
59.01275576 1.630703019
180.9873253 2.185142868
208.9822399 37.05569087
210.99789 2.898822223
222.99789 5.019089082
241.0084547 45.38449676

Name: +ve in-silico MS/MS by CFM-ID for MGACFENQJJMRFI-UHFFFAOYSA-N
ID: MGACFENQJJMRFI-UHFFFAOYSA-N
Comment: Energy1
Num peaks: 6
168.9873253 3.662304551
180.9873253 23.71651479
183.0029754 2.6588944
208.9822399 29.94034298
222.99789 4.135017833
241.0084547 24.74641921

Name: +ve in-silico MS/MS by CFM-ID for MGACFENQJJMRFI-UHFFFAOYSA-N
ID: MGACFENQJJMRFI-UHFFFAOYSA-N
Comment: Energy2
Num peaks: 17
29.00219107 1.563700234
59.01275576 4.575633788
103.0542266 2.495323541
137.0152543 8.409309049
147.0262976 3.766023535
154.9716752 2.730586564
166.9716752 1.275436936
168.9873253 4.079413648
173.0055622 9.108460064
175.0212123 1.984958925
180.9873253 21.83925803
182.9665898 1.365891841
183.0029754 2.20735955
192.9873253 6.551515772
195.0029754 2.055235775
205.0317769 1.157492993
208.9822399 5.790118205

Name: +ve in-silico MS/MS by CFM-ID for KDXYUMAQCYWIML-UHFFFAOYSA-N
ID: KDXYUMAQCYWIML-UHFFFAOYSA-N
Comment: Energy0
Num peaks: 6
85.01064758 16.48550212
87.02629764 53.47284058
110.9899121 9.819415809
113.0055622 8.339121805
128.0164612 1.860384466
201.0150813 4.558164712

Name: +ve in-silico MS/MS by CFM-ID for KDXYUMAQCYWIML-UHFFFAOYSA-N
ID: KDXYUMAQCYWIML-UHFFFAOYSA-N
Comment: Energy1
Num peaks: 6
52.01817548 7.128490621
54.03382555 7.215643071
56.04947561 10.80268811
100.0215466 47.20109924
128.0164612 2.414713215
173.0201667 5.771374375

Name: +ve in-silico MS/MS by CFM-ID for KDXYUMAQCYWIML-UHFFFAOYSA-N
ID: KDXYUMAQCYWIML-UHFFFAOYSA-N
Comment: Energy2
Num peaks: 7
25.00727645 4.512370229
39.02292652 15.43756128
41.03857658 6.80573162
68.97934745 16.17614044
70.99499752 8.422166812
85.01064758 4.136036489
87.02629764 24.6244449

Name: +ve in-silico MS/MS by CFM-ID for RLPPJNGVQYLWPR-UHFFFAOYSA-N
ID: RLPPJNGVQYLWPR-UHFFFAOYSA-N
Comment: Energy0
Num peaks: 6
161.0821727 0.9598441815
208.9708867 1.28365575
210.9865368 1.832717874
213.0021868 0.6443277115
223.9817857 11.09708847
241.0083348 82.70217428

Name: +ve in-silico MS/MS by CFM-ID for RLPPJNGVQYLWPR-UHFFFAOYSA-N
ID: RLPPJNGVQYLWPR-UHFFFAOYSA-N
Comment: Energy1
Num peaks: 6
144.0556236 1.795868816
161.0821727 1.643960683
183.9756377 2.588209087
210.9865368 3.288847796
223.9817857 34.94594922
241.0083348 46.67640047

Name: +ve in-silico MS/MS by CFM-ID for RLPPJNGVQYLWPR-UHFFFAOYSA-N
ID: RLPPJNGVQYLWPR-UHFFFAOYSA-N
Comment: Energy2
Num peaks: 22
15.02292652 1.315688228
42.03382555 2.036789044
116.9334386 1.09537261
131.0603746 3.547518843
133.0760247 2.275922516
142.9490886 3.249510127
144.0556236 1.4753447
166.9490886 1.216651753
169.9599877 1.428781683
182.9552366 2.41907769
183.9756377 11.55822763
185.9912878 1.412244143
194.9552366 4.22604447
195.9756377 6.953137536
196.9708867 2.099231438
198.9865368 1.398915341
207.9504856 1.755860553
208.9708867 14.85883701
210.9865368 7.300666561
213.0021868 3.193147188
223.9817857 4.239344305
224.9770347 0.954886792

Name: +ve in-silico MS/MS by CFM-ID for OJNDJHBNODEMSG-UHFFFAOYSA-N
ID: OJNDJHBNODEMSG-UHFFFAOYSA-N
Comment: Energy0
Num peaks: 6
53.00219107 0.99293309
71.01275576 1.185021402
152.9901824 0.8208008136
155.0058325 7.440453498
183.0007471 62.59064312
201.0113118 22.91959124

Name: +ve in-silico MS/MS by CFM-ID for OJNDJHBNODEMSG-UHFFFAOYSA-N
ID: OJNDJHBNODEMSG-UHFFFAOYSA-N
Comment: Energy1
Num peaks: 6
53.00219107 2.915814341
71.01275576 2.191787845
155.0058325 30.41049006
157.0214825 2.516141028
183.0007471 38.36738471
201.0113118 13.04352279

Name: +ve in-silico MS/MS by CFM-ID for OJNDJHBNODEMSG-UHFFFAOYSA-N
ID: OJNDJHBNODEMSG-UHFFFAOYSA-N
Comment: Energy2
Num peaks: 15
25.00727645 8.544274166
27.02292652 1.979318404
53.00219107 5.733684005
71.01275576 3.079213479
119.0291548 6.904336944
121.0448048 1.268994237
128.9901824 2.700107507
134.9996042 10.14968171
137.0152543 3.002533072
147.0240694 1.706607532
152.9901824 8.205996016
155.0058325 17.63209599
157.0214825 1.954883904
162.9945188 2.506421846
183.0007471 4.677135128

Name: +ve in-silico MS/MS by CFM-ID for MNELKRQRBRYHBV-UHFFFAOYSA-N
ID: MNELKRQRBRYHBV-UHFFFAOYSA-N
Comment: Energy0
Num peaks: 6
53.00219107 0.9708235928
71.01275576 0.6993396137
152.9901824 0.8195512904
155.0058325 7.435417908
183.0007471 62.50373175
201.0113118 22.87385917

Name: +ve in-silico MS/MS by CFM-ID for MNELKRQRBRYHBV-UHFFFAOYSA-N
ID: MNELKRQRBRYHBV-UHFFFAOYSA-N
Comment: Energy1
Num peaks: 6
53.00219107 3.090812169
71.01275576 2.435782357
155.0058325 29.66997239
157.0214825 2.474478716
183.0007471 37.36485592
201.0113118 12.70519726

Name: +ve in-silico MS/MS by CFM-ID for MNELKRQRBRYHBV-UHFFFAOYSA-N
ID: MNELKRQRBRYHBV-UHFFFAOYSA-N
Comment: Energy2
Num peaks: 18
25.00727645 6.440229301
49.00727645 5.971394956
53.00219107 3.910405224
68.99710569 1.852543244
71.01275576 1.70119049
77.00219107 1.275994828
92.99710569 1.674890031
119.0291548 6.524737954
121.0448048 1.229963193
131.0058325 1.87546647
134.9996042 9.591685338
137.0152543 2.929984953
147.0240694 1.768125347
152.9901824 7.730498532
155.0058325 17.29481438
157.0214825 1.930390647
162.9945188 2.59668303
183.0007471 4.815081709

Name: +ve in-silico MS/MS by CFM-ID for KWYRTWKFXGLSFQ-UHFFFAOYSA-N
ID: KWYRTWKFXGLSFQ-UHFFFAOYSA-N
Comment: Energy0
Num peaks: 7
44.04947561 1.5281534
81.97459642 1.967644332
86.00589655 7.121923476
88.02154661 20.24554324
171.9885322 2.814090271
197.0379249 1.963562209
241.0099959 45.79092066

Name: +ve in-silico MS/MS by CFM-ID for KWYRTWKFXGLSFQ-UHFFFAOYSA-N
ID: KWYRTWKFXGLSFQ-UHFFFAOYSA-N
Comment: Energy1
Num peaks: 31
44.04947561 5.529569424
68.97934745 0.9742497866
70.99499752 0.8263550106
92.0130901 8.128073666
94.02874017 0.8330291434
96.04439023 0.7390956763
108.9742621 1.018439176
115.9623175 0.922973366
119.9936176 0.7799567627
123.9851611 2.568917311
126.0008112 11.05444665
128.0164612 1.912633483
155.9572321 1.472271212
158.0092677 0.8071796303
165.0658539 1.268206041
179.0273603 1.207971418
179.9572321 1.174385952
181.9728822 0.9262385708
183.9885322 1.339181201
184.9837812 2.241162158
186.0041823 1.522494679
189.9957258 1.221523556
195.9885322 0.9842844751
197.9677968 1.526989334
207.0222749 8.042926385
208.9837812 1.195127026
212.9786958 4.126504712
213.0150813 6.344416691
223.9834469 2.660919713
224.9786958 0.8464697835
241.0099959 6.500365872

Name: +ve in-silico MS/MS by CFM-ID for KWYRTWKFXGLSFQ-UHFFFAOYSA-N
ID: KWYRTWKFXGLSFQ-UHFFFAOYSA-N
Comment: Energy2
Num peaks: 31
27.02292652 1.041856241
29.03857658 1.69406788
40.01817548 0.8472701253
42.03382555 3.068875798
44.04947561 11.13726858
44.97934745 3.127828844
51.02292652 2.598615514
54.03382555 0.875060894
56.97934745 2.56206553
59.99024648 2.418530831
71.99024648 1.60870895
72.97426207 2.835805008
81.97459642 6.617493641
82.02874017 2.434982917
83.99024648 1.706151574
86.00589655 3.698450254
86.98991214 1.540411733
88.02154661 4.357765507
92.0130901 2.078019582
94.99499752 0.6818753272
115.9623175 1.065057085
120.0080047 1.306825032
122.9899121 1.1957362
123.9851611 6.528106592
126.0008112 4.727240327
128.0164612 2.413766948
153.9957258 0.9750286589
155.9572321 0.9599636321
167.9572321 0.8159904978
171.9885322 0.844735589
179.0273603 0.7033967214

Name: +ve in-silico MS/MS by CFM-ID for GRFXWPMEDWAEMH-UHFFFAOYSA-N
ID: GRFXWPMEDWAEMH-UHFFFAOYSA-N
Comment: Energy0
Num peaks: 6
18.99785464 0.1809950716
21.0135047 0.4788695794
68.99466108 2.013840558
128.0010012 0.3896722338
202.9930566 2.4665196
222.9992849 94.41583846

Name: +ve in-silico MS/MS by CFM-ID for GRFXWPMEDWAEMH-UHFFFAOYSA-N
ID: GRFXWPMEDWAEMH-UHFFFAOYSA-N
Comment: Energy1
Num peaks: 6
18.99785464 1.303005121
21.0135047 4.692101676
128.0010012 4.668818235
162.0273582 0.5410558109
202.9930566 3.11846243
222.9992849 84.38275216

Name: +ve in-silico MS/MS by CFM-ID for GRFXWPMEDWAEMH-UHFFFAOYSA-N
ID: GRFXWPMEDWAEMH-UHFFFAOYSA-N
Comment: Energy2
Num peaks: 7
43.02907452 19.69609314
68.99466108 8.880236791
100.9901022 6.629240036
128.0010012 13.80948911
182.9868284 5.365138827
202.9930566 22.37291485
222.9992849 4.383275017

Name: +ve in-silico MS/MS by CFM-ID for IYWCQEVVYVUWFY-UHFFFAOYSA-N
ID: IYWCQEVVYVUWFY-UHFFFAOYSA-N
Comment: Energy0
Num peaks: 6
153.0101689 3.233347162
156.9873253 3.15669175
159.0029754 2.009281848
183.0029754 10.00182377
184.9822399 10.13769951
201.01354 63.90405904

Name: +ve in-silico MS/MS by CFM-ID for IYWCQEVVYVUWFY-UHFFFAOYSA-N
ID: IYWCQEVVYVUWFY-UHFFFAOYSA-N
Comment: Energy1
Num peaks: 6
153.0101689 3.684326018
156.9873253 6.103811161
159.0029754 5.735198027
183.0029754 13.07445333
184.9822399 3.883251742
201.01354 48.89199782

Name: +ve in-silico MS/MS by CFM-ID for IYWCQEVVYVUWFY-UHFFFAOYSA-N
ID: IYWCQEVVYVUWFY-UHFFFAOYSA-N
Comment: Energy2
Num peaks: 23
15.02292652 4.218870794
46.99499752 2.629243865
81.0334912 1.136682085
93.0334912 1.209285381
96.98395416 2.238069957
105.0334912 1.821429483
122.9899121 1.888760991
123.0262976 3.312171027
124.9788688 1.293161897
134.9996042 2.010766344
137.0152543 1.921767701
138.9945188 2.661904522
141.0101689 8.134116675
147.0262976 5.029643015
153.0101689 1.584527852
154.9716752 1.212273052
156.9509398 3.156383867
156.9873253 5.469608247
158.9665898 4.875224497
165.0368623 3.354758677
166.9716752 8.200690792
183.0029754 3.094686303
184.9822399 10.29112515

Name: +ve in-silico MS/MS by CFM-ID for NDXZYCKYJSHECJ-UHFFFAOYSA-N
ID: NDXZYCKYJSHECJ-UHFFFAOYSA-N
Comment: Energy0
Num peaks: 6
135.0262976 0.9107211329
137.0419477 2.112844432
158.9665898 5.552922457
165.0368623 2.957268935
183.0029754 21.13024008
201.01354 61.02981491

Name: +ve in-silico MS/MS by CFM-ID for NDXZYCKYJSHECJ-UHFFFAOYSA-N
ID: NDXZYCKYJSHECJ-UHFFFAOYSA-N
Comment: Energy1
Num peaks: 6
53.03857658 7.576401958
55.05422664 16.63392657
137.0419477 6.580556172
158.9665898 18.74034179
183.0029754 7.068706634
201.01354 24.05851966

Name: +ve in-silico MS/MS by CFM-ID for NDXZYCKYJSHECJ-UHFFFAOYSA-N
ID: NDXZYCKYJSHECJ-UHFFFAOYSA-N
Comment: Energy2
Num peaks: 29
39.02292652 4.011042974
41.03857658 3.333430992
49.00727645 2.180179484
51.02292652 3.89824076
55.05422664 2.536864918
65.03857658 1.262761508
79.05422664 2.303675628
91.05422664 1.995653623
93.06987671 2.651554607
94.99499752 2.741154782
97.01064758 3.714897744
106.9949975 2.643405507
109.0106476 2.436687089
111.0262976 1.286212017
121.0106476 1.735046363
122.9899121 3.073126949
123.0262976 2.241415562
130.9716752 1.474720181
132.9873253 1.25343469
135.0262976 1.347961095
137.0419477 1.342234602
142.9716752 6.567347622
147.0262976 2.468011428
154.9716752 3.387413554
156.9873253 6.240776779
158.9665898 5.531818059
166.9716752 1.550914238
170.9665898 1.706523052
183.0029754 3.312088755

Name: +ve in-silico MS/MS by CFM-ID for ZSIBCWIQHKPNQU-UHFFFAOYSA-N
ID: ZSIBCWIQHKPNQU-UHFFFAOYSA-N
Comment: Energy0
Num peaks: 6
120.9395866 3.024439735
173.9297502 21.32375902
175.9454002 6.81703124
177.9610503 2.126762036
188.9406492 5.732433907
205.9671983 48.34555267

Name: +ve in-silico MS/MS by CFM-ID for ZSIBCWIQHKPNQU-UHFFFAOYSA-N
ID: ZSIBCWIQHKPNQU-UHFFFAOYSA-N
Comment: Energy1
Num peaks: 10
53.99744004 5.762756218
71.02398914 2.155945239
86.03488817 6.523145314
130.9127031 3.500881979
162.9501513 4.272917631
173.9297502 19.76082412
175.9454002 12.06408476
177.9610503 3.676873321
187.9566336 3.295141761
205.9671983 21.11748919

Name: +ve in-silico MS/MS by CFM-ID for ZSIBCWIQHKPNQU-UHFFFAOYSA-N
ID: ZSIBCWIQHKPNQU-UHFFFAOYSA-N
Comment: Energy2
Num peaks: 19
26.00252542 1.428404014
53.99744004 3.28351848
69.00833907 3.975391327
71.02398914 1.979041857
78.91778852 7.078941933
84.0192381 3.007339279
96.0192381 5.328637128
98.03488817 2.389234594
105.9286876 2.930651327
119.9443376 3.057658718
120.9395866 16.23458969
122.9552366 2.402909834
145.9236022 7.235580687
157.9348356 3.456835767
158.9188511 2.100049733
159.9504856 2.800212883
160.9345012 1.562617806
175.9454002 5.647353637
188.9406492 5.165129517

Name: +ve in-silico MS/MS by CFM-ID for HDBMYFNAHBEHSA-UHFFFAOYSA-N
ID: HDBMYFNAHBEHSA-UHFFFAOYSA-N
Comment: Energy0
Num peaks: 6
71.03522252 6.201033096
168.9647387 1.790758666
181.9599877 15.50369898
196.9708867 6.969360373
223.9817857 11.43185682
241.0083348 50.11628878

Name: +ve in-silico MS/MS by CFM-ID for HDBMYFNAHBEHSA-UHFFFAOYSA-N
ID: HDBMYFNAHBEHSA-UHFFFAOYSA-N
Comment: Energy1
Num peaks: 6
168.9647387 18.01711615
181.9599877 21.0336386
196.9708867 6.403939493
198.9865368 16.3896483
223.9817857 5.705054728
241.0083348 17.51254257

Name: +ve in-silico MS/MS by CFM-ID for HDBMYFNAHBEHSA-UHFFFAOYSA-N
ID: HDBMYFNAHBEHSA-UHFFFAOYSA-N
Comment: Energy2
Num peaks: 16
39.02292652 2.346781161
43.02907452 5.310349459
45.04472458 2.138534084
54.00867342 2.592563175
60.05562361 2.472475171
71.03522252 4.19199559
76.01817548 4.007133725
78.03382555 2.816846064
91.05422664 1.7442028
152.9334386 1.512006505
155.9443376 1.351416546
165.9286876 2.996805382
168.9647387 8.842823518
170.9803888 2.401258317
181.9599877 33.76442435
196.9708867 2.37881526

Name: +ve in-silico MS/MS by CFM-ID for BLPMCIWDCRGIJV-UHFFFAOYSA-N
ID: BLPMCIWDCRGIJV-UHFFFAOYSA-N
Comment: Energy0
Num peaks: 6
99.0624533 2.281873088
101.0781034 10.36528459
126.9615045 3.531305247
165.0400036 11.54697133
183.0061166 2.311826992
201.0166813 59.09219994

Name: +ve in-silico MS/MS by CFM-ID for BLPMCIWDCRGIJV-UHFFFAOYSA-N
ID: BLPMCIWDCRGIJV-UHFFFAOYSA-N
Comment: Energy1
Num peaks: 13
15.02292652 4.987999404
34.9683041 1.823596611
87.0624533 2.662526839
93.00047682 1.900128502
98.93020434 2.634120583
101.0781034 12.42678269
112.9458544 6.287467481
126.9615045 12.99627549
128.9771545 2.547394041
165.0400036 5.585982626
183.0061166 2.558595564
184.9853812 2.496675552
201.0166813 22.36497998

Name: +ve in-silico MS/MS by CFM-ID for BLPMCIWDCRGIJV-UHFFFAOYSA-N
ID: BLPMCIWDCRGIJV-UHFFFAOYSA-N
Comment: Energy2
Num peaks: 10
15.02292652 2.65222652
25.00727645 3.32741018
27.02292652 10.67544824
29.03857658 6.562141246
87.0624533 2.505466242
97.04680324 7.870132927
99.0624533 8.521288713
101.0781034 33.69015194
112.9458544 3.097974331
126.9615045 2.952955705

Name: +ve in-silico MS/MS by CFM-ID for HOISEZLLEFPLPH-UHFFFAOYSA-N
ID: HOISEZLLEFPLPH-UHFFFAOYSA-N
Comment: Energy0
Num peaks: 6
45.99235466 0.1264450557
81.97459642 0.0003994001712
108.9854955 0.0002659439975
151.9913091 0.009957368511
152.9753247 0.001049260631
222.9920374 99.8616611

Name: +ve in-silico MS/MS by CFM-ID for HOISEZLLEFPLPH-UHFFFAOYSA-N
ID: HOISEZLLEFPLPH-UHFFFAOYSA-N
Comment: Energy1
Num peaks: 6
45.99235466 0.1692621338
81.97459642 0.2292273386
105.9745964 0.01765261257
151.9913091 0.008877708576
152.9753247 0.1926587434
222.9920374 99.38156315

Name: +ve in-silico MS/MS by CFM-ID for HOISEZLLEFPLPH-UHFFFAOYSA-N
ID: HOISEZLLEFPLPH-UHFFFAOYSA-N
Comment: Energy2
Num peaks: 6
45.99235466 3.960131283
81.97459642 1.541004772
108.9854955 2.228417739
151.9913091 2.682404892
152.9753247 4.242660712
222.9920374 84.61563675

Name: +ve in-silico MS/MS by CFM-ID for MTJVSFDBHKNNPB-UHFFFAOYSA-N
ID: MTJVSFDBHKNNPB-UHFFFAOYSA-N
Comment: Energy0
Num peaks: 6
18.99785464 0.1830843444
25.00727645 0.08628648067
34.9683041 0.06794354575
68.99466108 0.8628783033
202.9930566 2.506471714
222.9992849 96.2535261

Name: +ve in-silico MS/MS by CFM-ID for MTJVSFDBHKNNPB-UHFFFAOYSA-N
ID: MTJVSFDBHKNNPB-UHFFFAOYSA-N
Comment: Energy1
Num peaks: 6
18.99785464 1.378242161
34.9683041 1.473450056
162.0273582 1.083101579
181.9727358 0.3309477415
202.9930566 3.368904308
222.9992849 91.88254489

Name: +ve in-silico MS/MS by CFM-ID for MTJVSFDBHKNNPB-UHFFFAOYSA-N
ID: MTJVSFDBHKNNPB-UHFFFAOYSA-N
Comment: Energy2
Num peaks: 7
43.02907452 6.896994758
61.97920313 8.279687918
68.99466108 6.203220713
138.0273582 3.049542153
181.9727358 14.05293715
202.9930566 36.23865031
222.9992849 6.568298977

Name: +ve in-silico MS/MS by CFM-ID for CKEYUZCDEUQVBU-UHFFFAOYSA-N
ID: CKEYUZCDEUQVBU-UHFFFAOYSA-N
Comment: Energy0
Num peaks: 6
92.93343858 1.739642203
121.0455363 4.231672178
133.0455363 7.734813114
135.0611863 4.284756753
144.9454836 2.637262752
241.0029985 65.01346833

Name: +ve in-silico MS/MS by CFM-ID for CKEYUZCDEUQVBU-UHFFFAOYSA-N
ID: CKEYUZCDEUQVBU-UHFFFAOYSA-N
Comment: Energy1
Num peaks: 11
41.03857658 1.48223037
109.0284058 7.993210372
116.9334386 1.9822835
118.9490886 2.902852617
120.9647387 5.869822759
121.0455363 3.605000674
133.0455363 2.366504591
135.0611863 1.401573483
161.0768364 3.593088813
222.9924338 1.819645596
241.0029985 47.72975618

Name: +ve in-silico MS/MS by CFM-ID for CKEYUZCDEUQVBU-UHFFFAOYSA-N
ID: CKEYUZCDEUQVBU-UHFFFAOYSA-N
Comment: Energy2
Num peaks: 20
23.00875682 1.054237545
25.02440688 4.997074608
41.0193215 9.716574318
41.03857658 1.674835992
49.00727645 10.56793191
51.02292652 3.988737343
53.03857658 2.058492743
78.91778852 1.253979343
92.93343858 6.07993216
102.9177885 2.965751479
104.9334386 2.069678645
106.9490886 3.519311162
109.0284058 1.697738889
116.9334386 1.167070629
121.0455363 3.694640782
133.0455363 18.02886533
135.0611863 2.585539131
142.9298336 1.173860842
144.9454836 1.172425656
160.9403983 1.209537106

Name: +ve in-silico MS/MS by CFM-ID for QSRFOKIIKGJSRL-UHFFFAOYSA-N
ID: QSRFOKIIKGJSRL-UHFFFAOYSA-N
Comment: Energy0
Num peaks: 6
41.03857658 2.126055313
67.05422664 3.27048619
166.9352245 4.179053845
178.9352245 3.155275314
180.9508746 2.784763088
222.9978248 68.91197306

Name: +ve in-silico MS/MS by CFM-ID for QSRFOKIIKGJSRL-UHFFFAOYSA-N
ID: QSRFOKIIKGJSRL-UHFFFAOYSA-N
Comment: Energy1
Num peaks: 7
39.02292652 10.20254397
55.05422664 11.0846363
164.9195745 19.832354
166.9352245 16.35808461
180.9508746 4.181918971
182.9665247 6.120323132
222.9978248 12.41951447

Name: +ve in-silico MS/MS by CFM-ID for QSRFOKIIKGJSRL-UHFFFAOYSA-N
ID: QSRFOKIIKGJSRL-UHFFFAOYSA-N
Comment: Energy2
Num peaks: 12
39.02292652 9.767616572
41.03857658 11.67186542
43.05422664 2.739447854
51.02292652 11.29759778
53.03857658 3.347983042
55.05422664 7.287378307
67.05422664 10.9367194
69.06987671 3.081071742
150.9039244 3.695928164
154.9352245 2.690584998
164.9195745 7.793586599
166.9352245 6.55749277

Name: +ve in-silico MS/MS by CFM-ID for WBFRGZGNOPZETH-UHFFFAOYSA-N
ID: WBFRGZGNOPZETH-UHFFFAOYSA-N
Comment: Energy0
Num peaks: 6
43.05422664 7.268649086
168.9508746 3.536634549
210.9614393 2.615098798
212.9770894 3.234219531
222.9978248 5.418125747
241.0083895 67.0507303

Name: +ve in-silico MS/MS by CFM-ID for WBFRGZGNOPZETH-UHFFFAOYSA-N
ID: WBFRGZGNOPZETH-UHFFFAOYSA-N
Comment: Energy1
Num peaks: 8
29.03857658 3.763836377
41.03857658 3.934063968
43.05422664 24.17465318
45.06987671 3.940162954
71.04914126 3.124105358
168.9508746 5.055556323
196.9457892 5.112843233
241.0083895 32.57974617

Name: +ve in-silico MS/MS by CFM-ID for WBFRGZGNOPZETH-UHFFFAOYSA-N
ID: WBFRGZGNOPZETH-UHFFFAOYSA-N
Comment: Energy2
Num peaks: 10
15.02292652 2.33101914
27.02292652 3.409297675
29.03857658 1.405696832
41.03857658 10.19061951
43.05422664 39.21172191
45.06987671 4.441673666
126.9039244 1.453786927
152.9195745 1.885543386
166.9352245 3.159198239
168.9508746 13.49415913

Name: +ve in-silico MS/MS by CFM-ID for NKEBKUGEYSHGKA-UHFFFAOYSA-N
ID: NKEBKUGEYSHGKA-UHFFFAOYSA-N
Comment: Energy0
Num peaks: 6
118.9914675 16.77421998
121.0071176 2.095532286
133.0071176 38.15045011
135.0227676 2.412935175
181.0082605 7.101869985
201.0144887 27.32207622

Name: +ve in-silico MS/MS by CFM-ID for NKEBKUGEYSHGKA-UHFFFAOYSA-N
ID: NKEBKUGEYSHGKA-UHFFFAOYSA-N
Comment: Energy1
Num peaks: 6
51.00408289 4.952224083
68.99466108 1.796713405
118.9914675 4.822219064
133.0071176 16.23914534
181.0082605 7.203925611
201.0144887 56.16393051

Name: +ve in-silico MS/MS by CFM-ID for NKEBKUGEYSHGKA-UHFFFAOYSA-N
ID: NKEBKUGEYSHGKA-UHFFFAOYSA-N
Comment: Energy2
Num peaks: 6
63.00408289 6.61006876
68.99466108 6.518272143
101.0008893 5.867270001
113.0008893 6.36290021
118.9914675 49.94146897
133.0071176 10.17124169

Name: +ve in-silico MS/MS by CFM-ID for RYPQEHCMXHQWCA-UHFFFAOYSA-N
ID: RYPQEHCMXHQWCA-UHFFFAOYSA-N
Comment: Energy0
Num peaks: 6
41.03857658 25.53531756
43.05422664 10.05360537
45.06987671 3.649919927
92.93343858 1.352550697
143.0702706 1.459016507
222.9964328 41.60198579

Name: +ve in-silico MS/MS by CFM-ID for RYPQEHCMXHQWCA-UHFFFAOYSA-N
ID: RYPQEHCMXHQWCA-UHFFFAOYSA-N
Comment: Energy1
Num peaks: 12
41.03857658 5.241528261
43.05422664 1.787398508
45.06987671 1.551948194
57.0334912 1.702808989
59.04914126 5.203004564
69.0334912 1.511162435
118.9490886 3.013822268
120.9647387 1.699112243
134.9440033 6.712103646
136.9596533 4.547000841
143.0702706 3.081719207
222.9964328 44.16586867

Name: +ve in-silico MS/MS by CFM-ID for RYPQEHCMXHQWCA-UHFFFAOYSA-N
ID: RYPQEHCMXHQWCA-UHFFFAOYSA-N
Comment: Energy2
Num peaks: 11
15.02292652 2.776251582
25.00727645 5.887359473
27.02292652 7.3762369
39.02292652 3.145638168
41.03857658 25.67020704
43.05422664 20.10621766
45.06987671 4.305981055
59.04914126 1.987108716
92.93343858 2.728016548
104.9334386 3.19711022
106.9490886 2.914420799

Name: +ve in-silico MS/MS by CFM-ID for RKHNNHCGGWQSDY-UHFFFAOYSA-N
ID: RKHNNHCGGWQSDY-UHFFFAOYSA-N
Comment: Energy0
Num peaks: 6
41.03857658 1.166656988
43.05422664 2.202945501
57.06987671 1.366797488
95.08552677 1.454740973
180.9508746 2.63354637
222.9978248 82.76182261

Name: +ve in-silico MS/MS by CFM-ID for RKHNNHCGGWQSDY-UHFFFAOYSA-N
ID: RKHNNHCGGWQSDY-UHFFFAOYSA-N
Comment: Energy1
Num peaks: 9
41.03857658 3.387426137
43.05422664 4.24410676
55.05422664 3.367372062
57.06987671 2.457946023
69.06987671 3.255329958
81.06987671 3.1877181
152.9195745 3.509061813
180.9508746 8.057910741
222.9978248 48.54761743

Name: +ve in-silico MS/MS by CFM-ID for RKHNNHCGGWQSDY-UHFFFAOYSA-N
ID: RKHNNHCGGWQSDY-UHFFFAOYSA-N
Comment: Energy2
Num peaks: 16
39.02292652 4.818127593
41.03857658 14.40313529
43.05422664 9.307753762
53.03857658 5.050406973
55.05422664 10.50242951
57.06987671 3.329814369
67.05422664 2.954152202
69.06987671 3.445498726
71.08552677 2.206744565
81.06987671 3.209374682
95.08552677 2.588187629
164.9195745 5.468105932
178.9352245 2.960387053
180.9508746 5.361491172
192.9508746 2.611227969
206.9665247 2.548844043

Name: +ve in-silico MS/MS by CFM-ID for HLQOAIAGMAZLCB-UHFFFAOYSA-N
ID: HLQOAIAGMAZLCB-UHFFFAOYSA-N
Comment: Energy0
Num peaks: 6
120.9647387 4.104115028
148.9596533 6.573627474
176.954568 13.92148006
194.9651326 4.411391664
204.9858681 5.457409679
222.9964328 51.24603644

Name: +ve in-silico MS/MS by CFM-ID for HLQOAIAGMAZLCB-UHFFFAOYSA-N
ID: HLQOAIAGMAZLCB-UHFFFAOYSA-N
Comment: Energy1
Num peaks: 8
97.02840582 5.977734162
118.9490886 3.161866366
120.9647387 18.58910456
122.9803888 3.621917864
148.9596533 4.165340856
176.954568 23.84204351
204.9858681 3.551781043
222.9964328 17.74882013

Name: +ve in-silico MS/MS by CFM-ID for HLQOAIAGMAZLCB-UHFFFAOYSA-N
ID: HLQOAIAGMAZLCB-UHFFFAOYSA-N
Comment: Energy2
Num peaks: 23
29.00219107 1.176031973
29.03857658 1.483115087
39.02292652 1.733406586
41.00219107 2.67356932
41.03857658 2.191482967
43.01784114 1.224305544
44.99710569 2.339497851
45.0334912 2.148311639
69.0334912 5.368413608
73.02840582 3.18127856
78.91778852 2.291401512
80.93343858 2.148943692
97.02840582 1.239736589
102.9177885 1.387348227
104.9334386 1.575191236
118.9490886 10.10411352
120.9647387 16.6047931
122.9803888 1.331354495
132.9283532 6.979670246
134.9803888 1.239862562
148.9596533 9.084556096
160.9232678 1.882591753
176.954568 1.708107089

Name: +ve in-silico MS/MS by CFM-ID for GPSLQUHFBYTQNE-UHFFFAOYSA-N
ID: GPSLQUHFBYTQNE-UHFFFAOYSA-N
Comment: Energy0
Num peaks: 6
15.02292652 1.16510334
122.9707479 1.871763398
158.9707479 3.617734783
172.986398 1.279207199
184.986398 3.020846696
201.0176981 80.46829697

Name: +ve in-silico MS/MS by CFM-ID for GPSLQUHFBYTQNE-UHFFFAOYSA-N
ID: GPSLQUHFBYTQNE-UHFFFAOYSA-N
Comment: Energy1
Num peaks: 6
39.02292652 3.044424933
41.03857658 11.64331138
43.05422664 45.07062071
122.9707479 4.301292372
158.9707479 3.355117678
201.0176981 20.11160307

Name: +ve in-silico MS/MS by CFM-ID for GPSLQUHFBYTQNE-UHFFFAOYSA-N
ID: GPSLQUHFBYTQNE-UHFFFAOYSA-N
Comment: Energy2
Num peaks: 19
15.02292652 5.534962099
27.02292652 4.042268292
29.03857658 5.870385189
39.02292652 3.231364872
41.03857658 2.075195564
43.05422664 12.0694989
49.00727645 1.898538004
51.02292652 4.456422705
65.03857658 6.224226799
118.9394478 2.531281621
144.9550979 2.695153945
158.9707479 4.887967884
160.986398 1.675183058
168.9550979 2.614347878
170.9707479 3.549592454
172.986398 2.446336507
175.0020481 2.168485592
184.986398 9.712244302
201.0176981 3.212379069

Name: +ve in-silico MS/MS by CFM-ID for FQKZMXTXUMFUAT-UHFFFAOYSA-N
ID: FQKZMXTXUMFUAT-UHFFFAOYSA-N
Comment: Energy0
Num peaks: 6
41.03857658 1.504665914
43.05422664 2.638649585
113.0960915 2.49911947
208.9821747 8.081327277
210.9978248 2.206500864
241.0083895 77.73993873

Name: +ve in-silico MS/MS by CFM-ID for FQKZMXTXUMFUAT-UHFFFAOYSA-N
ID: FQKZMXTXUMFUAT-UHFFFAOYSA-N
Comment: Energy1
Num peaks: 6
41.03857658 6.522829748
43.05422664 12.57105206
113.0960915 3.321090026
208.9821747 4.282676586
224.9770894 1.350205783
241.0083895 62.67641288

Name: +ve in-silico MS/MS by CFM-ID for FQKZMXTXUMFUAT-UHFFFAOYSA-N
ID: FQKZMXTXUMFUAT-UHFFFAOYSA-N
Comment: Energy2
Num peaks: 16
15.02292652 2.080110825
39.02292652 5.61656271
41.03857658 12.83867022
43.05422664 11.22412768
67.05422664 1.487153441
81.06987671 9.143676651
83.08552677 3.942282838
85.10117684 2.648019638
97.06479133 2.777170718
113.0960915 7.414125802
166.9352245 2.240263105
168.9508746 2.99961715
192.9508746 4.994823071
206.9665247 2.272575111
208.9821747 6.453855895
224.9770894 2.803516203

Name: +ve in-silico MS/MS by CFM-ID for CWIFAKBLLXGZIC-UHFFFAOYSA-N
ID: CWIFAKBLLXGZIC-UHFFFAOYSA-N
Comment: Energy0
Num peaks: 6
51.00408289 1.469590325
83.01031114 26.63495571
101.0008893 20.89272149
101.0208758 5.756210962
181.0082605 8.006599414
201.0144887 32.61416609

Name: +ve in-silico MS/MS by CFM-ID for CWIFAKBLLXGZIC-UHFFFAOYSA-N
ID: CWIFAKBLLXGZIC-UHFFFAOYSA-N
Comment: Energy1
Num peaks: 6
81.01464758 2.293697189
83.01031114 20.67048798
101.0008893 20.72972699
101.0208758 11.66588344
181.0082605 7.00773109
201.0144887 29.24710298

Name: +ve in-silico MS/MS by CFM-ID for CWIFAKBLLXGZIC-UHFFFAOYSA-N
ID: CWIFAKBLLXGZIC-UHFFFAOYSA-N
Comment: Energy2
Num peaks: 6
51.00408289 7.967390587
68.99466108 5.507540445
80.99466108 6.385601343
81.01464758 3.572276543
83.01031114 37.66871297
101.0008893 26.96001372

Name: +ve in-silico MS/MS by CFM-ID for NOPJRYAFUXTDLX-UHFFFAOYSA-N
ID: NOPJRYAFUXTDLX-UHFFFAOYSA-N
Comment: Energy0
Num peaks: 6
118.9914675 13.59136681
131.011454 2.105006319
168.988274 27.65176253
171.003924 2.040285265
181.0082605 8.829288892
201.0144887 39.34509749

Name: +ve in-silico MS/MS by CFM-ID for NOPJRYAFUXTDLX-UHFFFAOYSA-N
ID: NOPJRYAFUXTDLX-UHFFFAOYSA-N
Comment: Energy1
Num peaks: 6
68.99466108 3.368719552
71.01031114 2.112114639
118.9914675 1.823611938
168.988274 9.915291635
181.0082605 7.820304174
201.0144887 69.92078028

Name: +ve in-silico MS/MS by CFM-ID for NOPJRYAFUXTDLX-UHFFFAOYSA-N
ID: NOPJRYAFUXTDLX-UHFFFAOYSA-N
Comment: Energy2
Num peaks: 6
18.99785464 4.470427758
68.99466108 9.818254861
81.01464758 4.180196823
101.0008893 8.008253075
118.9914675 58.43343185
168.988274 4.111123811

Name: +ve in-silico MS/MS by CFM-ID for OUQKGLRPEIEHJI-UHFFFAOYSA-N
ID: OUQKGLRPEIEHJI-UHFFFAOYSA-N
Comment: Energy0
Num peaks: 7
39.02292652 2.519358814
116.9334386 5.703382134
118.9490886 3.556461332
120.9647387 4.327498368
136.9596533 2.442086887
204.9858681 5.491448539
222.9964328 58.2673938

Name: +ve in-silico MS/MS by CFM-ID for OUQKGLRPEIEHJI-UHFFFAOYSA-N
ID: OUQKGLRPEIEHJI-UHFFFAOYSA-N
Comment: Energy1
Num peaks: 16
57.0334912 1.36470902
59.04914126 2.926803408
106.9490886 8.34984998
116.9334386 3.72595882
118.9490886 3.852006616
120.9647387 2.012598534
136.9596533 2.52241832
138.9753034 3.542289012
146.9440033 3.482004729
162.9389179 1.345573918
174.9753034 9.803310593
176.9909535 10.01917105
179.0066035 6.167879246
195.0015181 2.550304485
204.9858681 3.704066492
222.9964328 15.33929382

Name: +ve in-silico MS/MS by CFM-ID for OUQKGLRPEIEHJI-UHFFFAOYSA-N
ID: OUQKGLRPEIEHJI-UHFFFAOYSA-N
Comment: Energy2
Num peaks: 11
15.02292652 2.62900708
27.02292652 3.303625819
39.02292652 6.790792147
41.03857658 14.66142493
43.05422664 3.261032775
78.91778852 2.225578928
104.9334386 4.770053606
106.9490886 2.495861954
116.9334386 20.99454908
118.9490886 5.515368936
120.9647387 13.96941662

Name: +ve in-silico MS/MS by CFM-ID for UALHUJCTSBPMRB-UHFFFAOYSA-N
ID: UALHUJCTSBPMRB-UHFFFAOYSA-N
Comment: Energy0
Num peaks: 6
144.0210679 0.640769583
187.0171895 1.142030286
194.9989526 1.346034739
204.9833025 3.148974791
205.9673181 19.52184207
222.9938672 69.01030536

Name: +ve in-silico MS/MS by CFM-ID for UALHUJCTSBPMRB-UHFFFAOYSA-N
ID: UALHUJCTSBPMRB-UHFFFAOYSA-N
Comment: Energy1
Num peaks: 15
54.03382555 2.505724624
56.0130901 1.144940723
65.00219107 2.131892238
80.0130901 4.310222265
82.02874017 9.993782676
84.04439023 2.155125625
130.0054179 1.029379985
142.0054179 4.942298072
144.0210679 2.521603288
163.9567534 1.45315354
192.9833025 2.838937556
195.9829682 1.00101982
204.9833025 1.871601638
205.9673181 11.50317425
222.9938672 31.4790241

Name: +ve in-silico MS/MS by CFM-ID for UALHUJCTSBPMRB-UHFFFAOYSA-N
ID: UALHUJCTSBPMRB-UHFFFAOYSA-N
Comment: Energy2
Num peaks: 26
39.02292652 1.354029947
40.01817548 1.114402005
50.00252542 4.664272632
52.01817548 1.10561546
54.03382555 1.113034695
75.9851611 2.953853607
76.96917669 1.615063986
78.00081117 1.379304513
84.98395416 2.066488321
93.99572579 16.247221
96.01137585 2.836449755
111.9948532 4.533840991
112.9788688 1.284076317
114.0105033 6.543448835
114.9945188 1.197628423
137.9411034 3.336539067
139.9567534 2.666418536
141.9724035 1.022455896
154.9909748 1.324522576
157.0066248 2.767553203
159.0222749 5.230291864
163.9567534 3.621421128
177.9724035 6.103776317
194.9989526 1.114025622
204.9833025 1.766542899
205.9673181 1.164273759

Name: +ve in-silico MS/MS by CFM-ID for AWPSFXGKLLMWED-UHFFFAOYSA-N
ID: AWPSFXGKLLMWED-UHFFFAOYSA-N
Comment: Energy0
Num peaks: 6
166.9352245 2.181512549
168.9508746 2.828585142
194.9665247 3.104209398
208.9821747 7.364312785
210.9978248 2.095664081
241.0083895 67.95986286

Name: +ve in-silico MS/MS by CFM-ID for AWPSFXGKLLMWED-UHFFFAOYSA-N
ID: AWPSFXGKLLMWED-UHFFFAOYSA-N
Comment: Energy1
Num peaks: 9
41.03857658 1.940276112
55.05422664 2.119311064
166.9352245 2.159984119
168.9508746 3.115224545
180.9508746 2.351604959
182.9665247 2.28667682
198.9614393 2.512189093
208.9821747 4.716594153
241.0083895 59.43259712

Name: +ve in-silico MS/MS by CFM-ID for AWPSFXGKLLMWED-UHFFFAOYSA-N
ID: AWPSFXGKLLMWED-UHFFFAOYSA-N
Comment: Energy2
Num peaks: 15
39.02292652 6.067370112
41.03857658 20.62757584
43.05422664 11.5917207
55.05422664 4.2641792
57.06987671 1.908080924
69.06987671 1.543805929
126.9039244 1.752830047
152.9195745 4.735376521
154.9352245 2.680590948
166.9352245 10.15899336
168.9508746 4.856707125
180.9508746 3.958370638
194.9665247 3.255334926
196.9821747 2.197463977
224.9770894 1.455812857

Name: +ve in-silico MS/MS by CFM-ID for QAYKQQMWQFYBGE-UHFFFAOYSA-N
ID: QAYKQQMWQFYBGE-UHFFFAOYSA-N
Comment: Energy0
Num peaks: 6
29.00219107 1.395275422
31.01784114 1.216879087
46.99499752 1.695783526
89.0055622 3.431680718
171.0029754 2.324457058
201.01354 77.89771308

Name: +ve in-silico MS/MS by CFM-ID for QAYKQQMWQFYBGE-UHFFFAOYSA-N
ID: QAYKQQMWQFYBGE-UHFFFAOYSA-N
Comment: Energy1
Num peaks: 9
45.0334912 2.447146801
154.9716752 14.99078231
155.025819 2.435867046
156.9873253 13.42608846
157.041469 1.82014875
159.0029754 2.214762456
171.0029754 5.095018508
173.0186254 2.035766755
201.01354 36.61828442

Name: +ve in-silico MS/MS by CFM-ID for QAYKQQMWQFYBGE-UHFFFAOYSA-N
ID: QAYKQQMWQFYBGE-UHFFFAOYSA-N
Comment: Energy2
Num peaks: 29
25.00727645 1.240007566
27.02292652 1.165849519
29.00219107 7.065453034
29.03857658 0.9427678694
44.97934745 3.309596788
49.00727645 0.8510502504
51.02292652 1.076163672
56.97934745 6.631894274
58.99499752 1.137827206
61.01064758 1.937701817
63.02292652 1.131311248
63.02629764 1.759523679
72.97426207 1.227673786
89.0055622 8.819524921
91.05422664 1.924558481
96.98395416 2.781239167
98.99960423 1.215123246
113.0152543 2.979303185
121.0106476 1.997809379
125.0152543 14.33442138
127.0309044 4.081583084
129.0465544 1.091658445
138.9945188 1.168762511
141.0101689 1.391829745
154.9716752 2.840629467
156.9873253 2.71275435
159.0029754 0.8773033406
171.0029754 1.841626736
184.9822399 0.8999503081

Name: +ve in-silico MS/MS by CFM-ID for XHMLYFRREKIYDU-UHFFFAOYSA-N
ID: XHMLYFRREKIYDU-UHFFFAOYSA-N
Comment: Energy0
Num peaks: 6
112.9458544 0.861351197
191.0161269 3.71368169
205.0317769 6.313647008
214.9928046 0.2189361864
222.99789 2.630310147
241.0084547 84.7477631

Name: +ve in-silico MS/MS by CFM-ID for XHMLYFRREKIYDU-UHFFFAOYSA-N
ID: XHMLYFRREKIYDU-UHFFFAOYSA-N
Comment: Energy1
Num peaks: 6
94.93528972 5.500618114
110.9302043 2.76679192
112.9458544 15.88551281
191.0161269 11.425603
222.99789 2.517743511
241.0084547 44.83379329

Name: +ve in-silico MS/MS by CFM-ID for XHMLYFRREKIYDU-UHFFFAOYSA-N
ID: XHMLYFRREKIYDU-UHFFFAOYSA-N
Comment: Energy2
Num peaks: 15
48.98395416 3.140291658
81.06987671 2.084508509
99.02292652 2.145539637
101.0385766 11.92685344
103.0542266 4.71247439
112.9458544 1.727934826
115.0542266 15.79874827
129.0698767 13.07189758
187.0212123 2.151623047
191.0161269 2.614355421
196.9822399 2.459449195
205.0317769 6.414581446
214.9928046 2.432699276
222.99789 8.031379105
241.0084547 2.405264863

Name: +ve in-silico MS/MS by CFM-ID for GNCQHSYFYQYNCT-UHFFFAOYSA-N
ID: GNCQHSYFYQYNCT-UHFFFAOYSA-N
Comment: Energy0
Num peaks: 6
41.03857658 1.033051537
67.05422664 10.52996755
69.06987671 7.107985443
95.08552677 1.689055605
180.9508746 0.9608021689
222.9978248 67.10820149

Name: +ve in-silico MS/MS by CFM-ID for GNCQHSYFYQYNCT-UHFFFAOYSA-N
ID: GNCQHSYFYQYNCT-UHFFFAOYSA-N
Comment: Energy1
Num peaks: 13
39.02292652 4.538604091
41.03857658 2.515640663
43.05422664 2.890488718
53.03857658 3.080078289
55.05422664 3.001490582
81.06987671 3.230973574
95.08552677 3.694479859
154.9352245 4.71240057
166.9352245 2.571700236
168.9508746 2.706824228
178.9352245 3.866315463
196.9821747 2.614248339
222.9978248 41.16394698

Name: +ve in-silico MS/MS by CFM-ID for GNCQHSYFYQYNCT-UHFFFAOYSA-N
ID: GNCQHSYFYQYNCT-UHFFFAOYSA-N
Comment: Energy2
Num peaks: 12
39.02292652 15.30344659
41.03857658 9.735877873
43.05422664 3.892216333
51.02292652 7.465178434
53.03857658 6.577125304
55.05422664 4.151152087
57.06987671 1.60834447
67.05422664 17.47016342
69.06987671 6.467122855
164.9195745 4.126510972
166.9352245 2.067698171
178.9352245 2.712796634

Name: +ve in-silico MS/MS by CFM-ID for QWIQODJDFPHUKZ-UHFFFAOYSA-N
ID: QWIQODJDFPHUKZ-UHFFFAOYSA-N
Comment: Energy0
Num peaks: 6
15.02292652 1.300244082
118.0651257 0.1418912435
171.9756377 0.05540396442
194.9803888 2.220308655
195.9756377 0.3363177026
221.9912878 95.80134254

Name: +ve in-silico MS/MS by CFM-ID for QWIQODJDFPHUKZ-UHFFFAOYSA-N
ID: QWIQODJDFPHUKZ-UHFFFAOYSA-N
Comment: Energy1
Num peaks: 6
15.02292652 0.6737322298
91.05422664 6.058088657
93.06987671 2.601260005
180.9647387 3.47293801
194.9803888 9.65338539
221.9912878 75.72339532

Name: +ve in-silico MS/MS by CFM-ID for QWIQODJDFPHUKZ-UHFFFAOYSA-N
ID: QWIQODJDFPHUKZ-UHFFFAOYSA-N
Comment: Energy2
Num peaks: 8
15.02292652 8.564097638
91.05422664 3.821716322
115.0542266 12.9571367
166.9490886 3.89437884
168.9647387 5.791493764
180.9647387 3.636122461
194.9803888 37.03515835
221.9912878 7.082711647

Name: +ve in-silico MS/MS by CFM-ID for UNILYPRLEBYNTK-UHFFFAOYSA-N
ID: UNILYPRLEBYNTK-UHFFFAOYSA-N
Comment: Energy0
Num peaks: 6
153.0101689 7.980693889
155.025819 3.009397131
156.9873253 2.308606154
183.0029754 9.354284563
184.9822399 9.779071422
201.01354 60.40422212

Name: +ve in-silico MS/MS by CFM-ID for UNILYPRLEBYNTK-UHFFFAOYSA-N
ID: UNILYPRLEBYNTK-UHFFFAOYSA-N
Comment: Energy1
Num peaks: 6
134.9996042 2.881358164
153.0101689 14.79824844
155.025819 3.060723514
183.0029754 11.7603205
184.9822399 3.58466952
201.01354 45.96274972

Name: +ve in-silico MS/MS by CFM-ID for UNILYPRLEBYNTK-UHFFFAOYSA-N
ID: UNILYPRLEBYNTK-UHFFFAOYSA-N
Comment: Energy2
Num peaks: 21
15.02292652 5.323584
44.97934745 1.28197116
46.99499752 1.631547481
57.0334912 1.475258126
67.01784114 1.313483816
84.98395416 2.431477827
94.99499752 1.359207327
122.9899121 1.972334359
123.0262976 2.453950246
125.0055622 1.990041295
126.9403751 2.860662825
134.9996042 3.172039018
137.0152543 3.053828093
141.0101689 3.086711819
147.0262976 2.364865448
153.0101689 2.556689707
156.9873253 7.864973285
165.0368623 1.506571252
166.9716752 13.72409734
183.0029754 3.752531693
184.9822399 15.90284052

Name: +ve in-silico MS/MS by CFM-ID for ZGMNAOBAJHPZAI-UHFFFAOYSA-N
ID: ZGMNAOBAJHPZAI-UHFFFAOYSA-N
Comment: Energy0
Num peaks: 7
41.03857658 7.458583973
85.06479133 10.12602582
92.93343858 5.465419596
103.075356 11.94274103
120.9283532 14.29054427
138.9389179 15.92343965
222.9964328 16.74552899

Name: +ve in-silico MS/MS by CFM-ID for ZGMNAOBAJHPZAI-UHFFFAOYSA-N
ID: ZGMNAOBAJHPZAI-UHFFFAOYSA-N
Comment: Energy1
Num peaks: 10
39.02292652 3.658885802
41.03857658 5.213965244
43.05422664 3.102659486
53.03857658 3.416525912
55.05422664 6.872231257
57.06987671 6.396909474
85.06479133 20.12693645
92.93343858 2.915108455
120.9283532 7.833790741
138.9389179 22.20503653

Name: +ve in-silico MS/MS by CFM-ID for ZGMNAOBAJHPZAI-UHFFFAOYSA-N
ID: ZGMNAOBAJHPZAI-UHFFFAOYSA-N
Comment: Energy2
Num peaks: 20
25.00727645 1.202764259
39.02292652 2.005335408
41.03857658 12.06725799
43.05422664 4.180775003
53.03857658 1.852875937
55.01784114 1.549879246
55.05422664 7.189460498
57.0334912 4.274590097
57.06987671 3.2421317
69.0334912 1.036769465
73.02840582 1.887112862
75.04405588 1.245807852
85.06479133 5.633557087
92.93343858 11.50691027
94.94908865 1.291007634
102.9177885 3.654912644
103.075356 1.518577239
120.9283532 10.4171769
138.9389179 3.605179058
206.9651326 0.9827957671

Name: +ve in-silico MS/MS by CFM-ID for JVPZOXJPLZQRDC-UHFFFAOYSA-N
ID: JVPZOXJPLZQRDC-UHFFFAOYSA-N
Comment: Energy0
Num peaks: 6
105.0698767 2.048913948
122.9707479 1.135467869
160.986398 0.9333222906
172.986398 0.9281958975
184.986398 3.148568571
201.0176981 81.44991996

Name: +ve in-silico MS/MS by CFM-ID for JVPZOXJPLZQRDC-UHFFFAOYSA-N
ID: JVPZOXJPLZQRDC-UHFFFAOYSA-N
Comment: Energy1
Num peaks: 6
15.02292652 9.009467175
79.05422664 2.015136381
105.0698767 1.54376
122.9707479 4.086525361
184.986398 15.18460881
201.0176981 50.925803

Name: +ve in-silico MS/MS by CFM-ID for JVPZOXJPLZQRDC-UHFFFAOYSA-N
ID: JVPZOXJPLZQRDC-UHFFFAOYSA-N
Comment: Energy2
Num peaks: 21
27.02292652 2.004408832
39.02292652 7.318888084
41.03857658 2.918204897
49.00727645 4.768193902
51.02292652 4.934182926
53.03857658 3.846471736
63.02292652 3.913374963
65.03857658 3.534149326
67.05422664 5.457396961
79.05422664 4.495210876
91.05422664 2.935584993
105.0698767 4.433565819
118.9394478 2.55757147
120.9550979 3.748279496
122.9707479 5.946043353
134.9707479 2.02387258
144.9550979 1.733943471
170.9707479 2.352892504
172.986398 1.882603842
184.986398 6.695817508
201.0176981 3.044691128

Name: +ve in-silico MS/MS by CFM-ID for INFPIPCTRVDPJG-UHFFFAOYSA-N
ID: INFPIPCTRVDPJG-UHFFFAOYSA-N
Comment: Energy0
Num peaks: 6
34.9683041 0.8564327452
36.98395416 2.323591272
78.9403751 2.574927939
103.0542266 0.2694892684
196.9822399 0.357797808
222.99789 92.62063591

Name: +ve in-silico MS/MS by CFM-ID for INFPIPCTRVDPJG-UHFFFAOYSA-N
ID: INFPIPCTRVDPJG-UHFFFAOYSA-N
Comment: Energy1
Num peaks: 6
78.9403751 6.807522472
101.0385766 1.37524404
103.0542266 2.343293142
187.0212123 2.337201141
196.9822399 2.857239466
222.99789 80.64087924

Name: +ve in-silico MS/MS by CFM-ID for INFPIPCTRVDPJG-UHFFFAOYSA-N
ID: INFPIPCTRVDPJG-UHFFFAOYSA-N
Comment: Energy2
Num peaks: 10
34.9683041 7.923942154
36.98395416 3.445793395
49.00727645 4.323365191
75.02292652 4.775435673
78.9403751 17.58693609
91.05422664 3.048655051
101.0385766 10.06724148
103.0542266 14.85330249
115.0542266 10.03431527
222.99789 4.399672894

Name: +ve in-silico MS/MS by CFM-ID for FYKDFHHXZAIXDR-UHFFFAOYSA-N
ID: FYKDFHHXZAIXDR-UHFFFAOYSA-N
Comment: Energy0
Num peaks: 6
90.99451885 10.99567395
111.0262976 10.79525997
123.0262976 11.54883091
165.0368623 2.702753514
183.0029754 10.79075967
201.01354 36.62679461

Name: +ve in-silico MS/MS by CFM-ID for FYKDFHHXZAIXDR-UHFFFAOYSA-N
ID: FYKDFHHXZAIXDR-UHFFFAOYSA-N
Comment: Energy1
Num peaks: 12
72.98395416 3.63448674
76.97886878 4.647908293
78.99451885 1.70335012
88.97886878 4.519882235
90.99451885 11.73995445
104.9560252 1.917693985
111.0262976 17.91928508
122.9665898 6.833136269
123.0262976 2.681870442
137.0419477 1.698163212
183.0029754 9.430725673
201.01354 13.79847406

Name: +ve in-silico MS/MS by CFM-ID for FYKDFHHXZAIXDR-UHFFFAOYSA-N
ID: FYKDFHHXZAIXDR-UHFFFAOYSA-N
Comment: Energy2
Num peaks: 20
34.9683041 1.732237978
44.97934745 2.530355601
51.02292652 1.629789653
55.01784114 1.597717822
63.02292652 5.355311744
65.03857658 8.839990945
67.05422664 3.650016589
72.98395416 7.453058962
76.97886878 2.282110691
79.05422664 3.728028723
80.97934745 2.160515719
82.99499752 3.006580121
86.96321872 2.191173605
88.97886878 2.189076847
90.99451885 4.663562905
94.99499752 3.781146203
97.01064758 2.888209792
111.0262976 6.621736285
118.9352897 2.705320027
123.0262976 11.34512245

Name: +ve in-silico MS/MS by CFM-ID for XSHHHXXCASXJAZ-UHFFFAOYSA-M
ID: XSHHHXXCASXJAZ-UHFFFAOYSA-M
Comment: Energy0
Num peaks: 6
29.03857658 2.333601359
43.05422664 5.851569932
75.02629764 1.256529337
196.9441424 2.800708764
198.9597925 1.343039415
241.0067427 81.05848197

Name: +ve in-silico MS/MS by CFM-ID for XSHHHXXCASXJAZ-UHFFFAOYSA-M
ID: XSHHHXXCASXJAZ-UHFFFAOYSA-M
Comment: Energy1
Num peaks: 6
43.05422664 20.74871412
75.02629764 20.64895262
77.04194771 11.65478818
196.9441424 7.075265276
198.9597925 6.713631072
241.0067427 23.5252169

Name: +ve in-silico MS/MS by CFM-ID for XSHHHXXCASXJAZ-UHFFFAOYSA-M
ID: XSHHHXXCASXJAZ-UHFFFAOYSA-M
Comment: Energy2
Num peaks: 7
27.02292652 4.104115146
29.03857658 12.16933899
43.05422664 35.57349755
164.9720714 3.564475499
196.9441424 15.71920939
198.9597925 4.455035397
224.9754425 7.43204258

Name: +ve in-silico MS/MS by CFM-ID for GRRGNEZVXPTAEH-UHFFFAOYSA-N
ID: GRRGNEZVXPTAEH-UHFFFAOYSA-N
Comment: Energy0
Num peaks: 8
47.04914126 2.901957072
87.04405588 6.744879426
89.05970595 2.292658793
158.9440033 2.038900065
176.954568 13.91782168
194.9651326 3.294409099
204.9858681 7.553079216
222.9964328 42.49662013

Name: +ve in-silico MS/MS by CFM-ID for GRRGNEZVXPTAEH-UHFFFAOYSA-N
ID: GRRGNEZVXPTAEH-UHFFFAOYSA-N
Comment: Energy1
Num peaks: 15
41.00219107 2.489504518
43.01784114 1.526520769
47.04914126 10.80423976
61.02840582 1.514846073
69.0334912 2.477907491
87.04405588 4.338730087
89.05970595 2.679425828
97.02840582 3.986206654
134.9440033 4.273550097
148.9596533 9.025498524
158.9440033 5.142475598
176.954568 17.56387203
194.9651326 1.889121111
204.9858681 2.773294605
222.9964328 10.95449172

Name: +ve in-silico MS/MS by CFM-ID for GRRGNEZVXPTAEH-UHFFFAOYSA-N
ID: GRRGNEZVXPTAEH-UHFFFAOYSA-N
Comment: Energy2
Num peaks: 24
15.02292652 1.113997865
29.03857658 2.778418286
41.00219107 7.08680865
43.01784114 7.64406067
45.0334912 1.377843548
47.04914126 2.765732114
59.01275576 8.089992634
61.02840582 4.739497997
69.0334912 6.619266689
71.04914126 4.21665267
73.02840582 1.543051679
87.04405588 6.328548445
89.05970595 1.667181518
106.9490886 1.262926632
128.9334386 2.083112234
130.9490886 5.407984093
132.9283532 1.052506924
132.9647387 4.107367066
134.9440033 1.852814644
134.9803888 2.532517046
148.9596533 2.152666453
158.9440033 1.09091548
176.954568 1.730053109
188.954568 1.401698014

Name: +ve in-silico MS/MS by CFM-ID for DLZMKFHWMPJFLE-UHFFFAOYSA-N
ID: DLZMKFHWMPJFLE-UHFFFAOYSA-N
Comment: Energy0
Num peaks: 7
101.0597059 8.839927332
103.075356 3.971151871
129.0546206 3.659368257
160.9596533 3.368539656
176.9909535 4.194006789
204.9858681 4.131218675
222.9964328 54.21454481

Name: +ve in-silico MS/MS by CFM-ID for DLZMKFHWMPJFLE-UHFFFAOYSA-N
ID: DLZMKFHWMPJFLE-UHFFFAOYSA-N
Comment: Energy1
Num peaks: 12
41.00219107 2.256900777
120.9283532 17.35386252
122.9440033 2.489715581
129.0546206 1.369177805
160.9596533 6.480644307
162.9753034 7.610560665
164.9909535 1.924091378
176.9909535 14.63040906
190.970218 3.38126172
192.9858681 12.56064278
206.9651326 1.092279667
222.9964328 9.717426107

Name: +ve in-silico MS/MS by CFM-ID for DLZMKFHWMPJFLE-UHFFFAOYSA-N
ID: DLZMKFHWMPJFLE-UHFFFAOYSA-N
Comment: Energy2
Num peaks: 25
39.02292652 2.459932783
41.03857658 9.18814492
44.99710569 1.354198539
45.0334912 1.149347251
55.05422664 18.55849596
57.06987671 5.639196741
69.0334912 5.093922987
71.04914126 3.687236249
83.04914126 1.946043261
85.02840582 1.421551086
85.06479133 4.080629621
87.04405588 1.629593213
99.04405588 1.523608519
101.0597059 2.939803495
102.9177885 2.104578569
113.0233204 1.281777177
120.9283532 2.057480402
128.9334386 1.841501555
129.0546206 1.27751363
130.9490886 2.026628762
142.9490886 1.637599447
144.9647387 1.297927505
158.9803888 2.858464497
160.9596533 1.944018664
176.9909535 1.720298763

Name: +ve in-silico MS/MS by CFM-ID for JMBHNRDFFCWPHT-UHFFFAOYSA-N
ID: JMBHNRDFFCWPHT-UHFFFAOYSA-N
Comment: Energy0
Num peaks: 9
47.04914126 2.59145868
73.02840582 2.220343793
134.9440033 6.668230943
158.9440033 3.99497892
176.954568 10.67682944
178.970218 3.044012573
194.9651326 2.430855726
204.9858681 19.64936578
222.9964328 30.64358814

Name: +ve in-silico MS/MS by CFM-ID for JMBHNRDFFCWPHT-UHFFFAOYSA-N
ID: JMBHNRDFFCWPHT-UHFFFAOYSA-N
Comment: Energy1
Num peaks: 8
47.04914126 12.66389965
134.9440033 10.5875411
158.9440033 10.12053218
160.9596533 2.01491323
176.954568 23.80239262
194.9651326 2.607229736
204.9858681 5.137451393
222.9964328 13.73629084

Name: +ve in-silico MS/MS by CFM-ID for JMBHNRDFFCWPHT-UHFFFAOYSA-N
ID: JMBHNRDFFCWPHT-UHFFFAOYSA-N
Comment: Energy2
Num peaks: 25
15.02292652 1.901918658
29.03857658 2.886062079
41.00219107 1.79822173
43.01784114 1.408991258
44.99710569 2.670955161
45.0334912 1.512301437
47.04914126 2.889164454
57.0334912 1.557412528
69.0334912 2.526457168
73.02840582 3.646751984
104.9334386 3.767671868
108.9647387 1.457287798
116.9334386 11.82328498
118.9490886 8.11156844
120.9647387 3.278395348
128.9334386 3.211611665
130.9490886 6.438084329
132.9283532 1.734306818
132.9647387 2.068036244
134.9440033 4.457924278
148.9596533 2.694110052
158.9440033 3.734472253
160.9596533 2.146233076
176.954568 1.932166005
178.970218 1.254021413

Name: +ve in-silico MS/MS by CFM-ID for BFEDHPALJLSLEE-UHFFFAOYSA-N
ID: BFEDHPALJLSLEE-UHFFFAOYSA-N
Comment: Energy0
Num peaks: 6
18.99785464 0.04138934675
42.99785464 0.0002658944741
63.00408289 0.01390398208
139.0165394 0.1182990103
174.9976958 0.6185658757
201.0133458 99.20733139

Name: +ve in-silico MS/MS by CFM-ID for BFEDHPALJLSLEE-UHFFFAOYSA-N
ID: BFEDHPALJLSLEE-UHFFFAOYSA-N
Comment: Energy1
Num peaks: 6
18.99785464 0.03885805442
57.0135047 0.03893172835
63.00408289 0.9766465215
139.0165394 3.129896302
174.9976958 0.2231163534
201.0133458 95.55348429

Name: +ve in-silico MS/MS by CFM-ID for BFEDHPALJLSLEE-UHFFFAOYSA-N
ID: BFEDHPALJLSLEE-UHFFFAOYSA-N
Comment: Energy2
Num peaks: 6
18.99785464 0.8155137077
63.00408289 0.4857731986
113.0008893 0.5166767783
139.0165394 8.380348767
174.9976958 17.55019209
201.0133458 71.6754369

Name: +ve in-silico MS/MS by CFM-ID for LSIBYMJIDUORAO-UHFFFAOYSA-N
ID: LSIBYMJIDUORAO-UHFFFAOYSA-N
Comment: Energy0
Num peaks: 6
132.9647387 2.331883433
162.9753034 40.57239796
164.9909535 2.606096894
190.970218 19.04041452
192.9858681 2.561614519
222.9964328 20.87207219

Name: +ve in-silico MS/MS by CFM-ID for LSIBYMJIDUORAO-UHFFFAOYSA-N
ID: LSIBYMJIDUORAO-UHFFFAOYSA-N
Comment: Energy1
Num peaks: 10
71.04914126 9.325347808
73.06479133 5.946670921
118.9127031 2.099827654
120.9283532 2.520491298
122.9440033 2.612291766
150.9389179 16.94369034
152.954568 5.261200157
162.9753034 17.21985974
190.970218 3.579928106
222.9964328 16.16673159

Name: +ve in-silico MS/MS by CFM-ID for LSIBYMJIDUORAO-UHFFFAOYSA-N
ID: LSIBYMJIDUORAO-UHFFFAOYSA-N
Comment: Energy2
Num peaks: 6
29.00219107 2.28041011
132.9647387 38.46867537
134.9803888 30.91106538
136.9960388 1.810458219
146.9440033 6.150500058
162.9753034 9.474943457

Name: +ve in-silico MS/MS by CFM-ID for SPLDIJRXWKDAGW-UHFFFAOYSA-N
ID: SPLDIJRXWKDAGW-UHFFFAOYSA-N
Comment: Energy0
Num peaks: 6
57.06987671 3.232140834
113.0960915 1.629440037
168.9144891 1.995805862
210.9978248 4.560559212
222.9978248 13.54940163
241.0083895 63.75990999

Name: +ve in-silico MS/MS by CFM-ID for SPLDIJRXWKDAGW-UHFFFAOYSA-N
ID: SPLDIJRXWKDAGW-UHFFFAOYSA-N
Comment: Energy1
Num peaks: 11
41.03857658 2.869820571
43.05422664 4.942771864
55.05422664 3.029918795
57.06987671 5.339034771
71.08552677 3.273470374
113.0960915 2.920368948
182.9301392 1.396067712
196.9457892 3.425404028
210.9978248 4.134694779
222.9978248 5.471733154
241.0083895 43.56587649

Name: +ve in-silico MS/MS by CFM-ID for SPLDIJRXWKDAGW-UHFFFAOYSA-N
ID: SPLDIJRXWKDAGW-UHFFFAOYSA-N
Comment: Energy2
Num peaks: 20
27.02292652 1.24393013
29.00219107 1.40530234
39.02292652 1.249150095
41.00219107 1.774290616
41.03857658 11.0873338
43.05422664 8.578355691
45.06987671 1.084805935
53.03857658 1.101625426
55.05422664 7.979603088
57.06987671 20.95797674
59.08552677 3.665091002
150.9039244 5.391438902
152.9195745 1.949236056
154.9352245 1.746306768
166.9352245 2.191555961
168.9144891 4.523193073
168.9508746 1.340811208
178.9352245 1.119960271
180.9508746 1.309507927
182.9301392 1.121940524

Name: +ve in-silico MS/MS by CFM-ID for YQIFOEKDQDTIGO-UHFFFAOYSA-N
ID: YQIFOEKDQDTIGO-UHFFFAOYSA-N
Comment: Energy0
Num peaks: 8
44.99710569 10.86068145
47.01275576 4.15025756
47.04914126 17.79159576
92.93343858 5.95171081
194.9651326 9.161532989
212.9756973 5.931694492
222.9964328 6.732569691
241.0069974 20.65563008

Name: +ve in-silico MS/MS by CFM-ID for YQIFOEKDQDTIGO-UHFFFAOYSA-N
ID: YQIFOEKDQDTIGO-UHFFFAOYSA-N
Comment: Energy1
Num peaks: 6
29.03857658 2.824619055
45.0334912 4.306442025
47.04914126 73.5133589
92.93343858 1.658122637
222.9964328 2.599577669
241.0069974 3.985424049

Name: +ve in-silico MS/MS by CFM-ID for YQIFOEKDQDTIGO-UHFFFAOYSA-N
ID: YQIFOEKDQDTIGO-UHFFFAOYSA-N
Comment: Energy2
Num peaks: 13
29.00219107 4.243521551
29.03857658 5.829556438
44.99710569 14.28447682
47.01275576 2.392104798
47.04914126 18.68635592
92.93343858 7.07801638
94.94908865 1.765248783
148.9596533 4.275521742
150.9389179 7.826076899
150.9753034 2.44378454
152.954568 5.553428376
166.9338325 4.345371362
168.9494826 1.838957704

Name: +ve in-silico MS/MS by CFM-ID for RHWYHZXYFWSACB-UHFFFAOYSA-N
ID: RHWYHZXYFWSACB-UHFFFAOYSA-N
Comment: Energy0
Num peaks: 6
67.05422664 3.668952338
69.06987671 1.713727638
95.08552677 1.320593725
182.9665247 3.196590463
206.9665247 1.403449744
222.9978248 78.35684002

Name: +ve in-silico MS/MS by CFM-ID for RHWYHZXYFWSACB-UHFFFAOYSA-N
ID: RHWYHZXYFWSACB-UHFFFAOYSA-N
Comment: Energy1
Num peaks: 10
39.02292652 10.88379125
41.03857658 2.964678859
53.03857658 5.937463783
55.05422664 2.382959368
168.9508746 3.325242182
178.9352245 4.085962021
180.9508746 5.930551432
182.9665247 17.45802411
206.9665247 2.372729842
222.9978248 25.9866126

Name: +ve in-silico MS/MS by CFM-ID for RHWYHZXYFWSACB-UHFFFAOYSA-N
ID: RHWYHZXYFWSACB-UHFFFAOYSA-N
Comment: Energy2
Num peaks: 15
27.02292652 3.137114378
39.02292652 8.636122474
41.03857658 8.689530071
51.02292652 6.466240168
53.03857658 9.351810724
55.05422664 5.037116585
67.05422664 10.84785067
69.06987671 2.520029759
150.9039244 2.503380566
152.9195745 3.079582794
154.9352245 3.884493368
164.9195745 4.89515211
166.9352245 3.656285953
168.9508746 3.046522303
182.9665247 5.189641177

Name: +ve in-silico MS/MS by CFM-ID for WUWHPTWABZXMND-UHFFFAOYSA-N
ID: WUWHPTWABZXMND-UHFFFAOYSA-N
Comment: Energy0
Num peaks: 6
62.99960423 1.734032712
79.05422664 1.405742265
111.0262976 35.02068571
122.9665898 3.108601271
183.0029754 6.761094427
201.01354 42.53565519

Name: +ve in-silico MS/MS by CFM-ID for WUWHPTWABZXMND-UHFFFAOYSA-N
ID: WUWHPTWABZXMND-UHFFFAOYSA-N
Comment: Energy1
Num peaks: 8
79.05422664 3.661361199
90.99451885 2.253593354
111.0262976 3.543144585
122.9665898 3.096956586
147.0262976 2.127414673
165.0368623 5.77638655
183.0029754 21.59870768
201.01354 38.09996741

Name: +ve in-silico MS/MS by CFM-ID for WUWHPTWABZXMND-UHFFFAOYSA-N
ID: WUWHPTWABZXMND-UHFFFAOYSA-N
Comment: Energy2
Num peaks: 13
39.02292652 1.653680157
51.02292652 2.322780625
53.03857658 1.992491114
63.02292652 6.681336882
65.03857658 18.69958031
67.05422664 8.158616933
79.05422664 3.497745653
80.97934745 5.550528814
82.99499752 7.684587234
85.01064758 3.516246304
94.99499752 4.830471885
111.0262976 14.41976967
184.9822399 1.861006525

Name: +ve in-silico MS/MS by CFM-ID for KZXHWMYQJCYQOS-UHFFFAOYSA-N
ID: KZXHWMYQJCYQOS-UHFFFAOYSA-N
Comment: Energy0
Num peaks: 6
94.06512568 3.329131502
96.08077574 0.8265265414
106.9490886 1.313738655
120.0807757 0.4487460807
183.9756377 1.701610022
200.0069379 89.66964649

Name: +ve in-silico MS/MS by CFM-ID for KZXHWMYQJCYQOS-UHFFFAOYSA-N
ID: KZXHWMYQJCYQOS-UHFFFAOYSA-N
Comment: Energy1
Num peaks: 6
65.03857658 3.527933965
67.05422664 5.212034128
94.06512568 39.38292752
96.08077574 5.665297044
106.9490886 12.51437769
200.0069379 16.26492751

Name: +ve in-silico MS/MS by CFM-ID for KZXHWMYQJCYQOS-UHFFFAOYSA-N
ID: KZXHWMYQJCYQOS-UHFFFAOYSA-N
Comment: Energy2
Num peaks: 19
39.02292652 2.06012246
49.00727645 1.474984442
51.02292652 1.869377363
52.01817548 4.352631733
54.03382555 5.569731984
63.02292652 1.663180901
65.03857658 4.432049817
66.03382555 2.386415534
67.05422664 11.72085015
68.04947561 5.521131643
78.91778852 1.542389366
80.04947561 5.021169958
92.04947561 1.453149652
94.06512568 16.49780451
104.9334386 2.211708465
106.9490886 5.252310123
117.9286876 1.375473054
155.9443376 4.414500015
183.9756377 2.314817609

Name: +ve in-silico MS/MS by CFM-ID for AQOBNDBOHUCILY-UHFFFAOYSA-N
ID: AQOBNDBOHUCILY-UHFFFAOYSA-N
Comment: Energy0
Num peaks: 6
92.93343858 1.589311087
94.06512568 3.293438543
96.08077574 0.8212631811
106.9490886 1.299942874
183.9756377 1.133634729
200.0069379 88.29427608

Name: +ve in-silico MS/MS by CFM-ID for AQOBNDBOHUCILY-UHFFFAOYSA-N
ID: AQOBNDBOHUCILY-UHFFFAOYSA-N
Comment: Energy1
Num peaks: 6
67.05422664 2.782504853
94.06512568 41.88411876
96.08077574 6.496732601
106.9490886 12.89972478
120.0807757 3.440759036
200.0069379 16.9794215

Name: +ve in-silico MS/MS by CFM-ID for AQOBNDBOHUCILY-UHFFFAOYSA-N
ID: AQOBNDBOHUCILY-UHFFFAOYSA-N
Comment: Energy2
Num peaks: 22
39.02292652 2.439093794
41.03857658 1.741376179
51.02292652 1.979594281
52.01817548 4.22057596
53.03857658 2.217541916
54.03382555 5.901852395
65.03857658 2.573472013
66.03382555 1.947249538
67.05422664 6.950088868
68.04947561 3.255674978
77.03857658 3.405181528
78.91778852 1.603902761
79.05422664 1.44823924
80.04947561 3.001382593
80.93343858 1.279892193
92.93343858 2.446769543
94.06512568 18.99945744
96.08077574 1.623447266
104.9334386 2.259974313
106.9490886 5.829825125
155.9443376 4.259575362
183.9756377 1.365176542

Name: +ve in-silico MS/MS by CFM-ID for SGVINURPXZYECK-UHFFFAOYSA-N
ID: SGVINURPXZYECK-UHFFFAOYSA-N
Comment: Energy0
Num peaks: 6
87.9851611 7.700020639
111.0262976 2.193211311
167.9936176 8.240855451
192.9888666 16.41031149
195.0045166 25.41756329
222.9994313 31.75452628

Name: +ve in-silico MS/MS by CFM-ID for SGVINURPXZYECK-UHFFFAOYSA-N
ID: SGVINURPXZYECK-UHFFFAOYSA-N
Comment: Energy1
Num peaks: 6
56.0130901 5.155690126
59.99024648 4.564972692
167.9936176 24.83329135
179.9936176 5.716670186
195.0045166 37.10189967
222.9994313 4.325422951

Name: +ve in-silico MS/MS by CFM-ID for SGVINURPXZYECK-UHFFFAOYSA-N
ID: SGVINURPXZYECK-UHFFFAOYSA-N
Comment: Energy2
Num peaks: 11
29.00219107 6.372969949
44.0130901 3.006981881
59.99024648 9.913527283
63.02292652 3.284912457
87.9851611 3.543781742
111.0262976 13.36909815
124.0215466 8.606549605
167.9936176 7.436779831
179.9936176 2.672845336
192.9888666 15.66208644
195.0045166 6.492053731

Name: +ve in-silico MS/MS by CFM-ID for IZSZXPANIKXGMP-UHFFFAOYSA-N
ID: IZSZXPANIKXGMP-UHFFFAOYSA-N
Comment: Energy0
Num peaks: 6
15.02292652 2.004699056
153.0101689 3.299267478
156.9873253 2.466126432
183.0029754 10.18132388
184.9822399 10.39259736
201.01354 65.38201974

Name: +ve in-silico MS/MS by CFM-ID for IZSZXPANIKXGMP-UHFFFAOYSA-N
ID: IZSZXPANIKXGMP-UHFFFAOYSA-N
Comment: Energy1
Num peaks: 6
153.0101689 4.230204269
156.9873253 1.851737647
165.0368623 1.537731439
183.0029754 15.22704852
184.9822399 4.504095578
201.01354 57.97283759

Name: +ve in-silico MS/MS by CFM-ID for IZSZXPANIKXGMP-UHFFFAOYSA-N
ID: IZSZXPANIKXGMP-UHFFFAOYSA-N
Comment: Energy2
Num peaks: 20
15.02292652 4.673719762
44.97934745 1.104077346
46.99499752 2.698911556
67.01784114 1.138118661
94.99499752 3.023472915
96.98395416 1.912944371
122.9899121 4.405430402
123.0262976 3.602951934
125.0055622 2.24793043
134.9996042 2.400483513
137.0152543 1.764490574
138.9945188 1.913394099
141.0101689 2.796718414
147.0262976 5.513775673
153.0101689 1.911009711
156.9873253 6.352029157
165.0368623 3.862256946
166.9716752 11.95952765
183.0029754 3.033875428
184.9822399 13.90681602

Name: +ve in-silico MS/MS by CFM-ID for PVERAELMONQTME-UHFFFAOYSA-N
ID: PVERAELMONQTME-UHFFFAOYSA-N
Comment: Energy0
Num peaks: 6
102.0338255 15.12005567
104.0494756 0.8293552024
134.0058965 17.66848402
136.0215466 54.40551009
138.0371967 4.893969954
241.0099959 2.936234287

Name: +ve in-silico MS/MS by CFM-ID for PVERAELMONQTME-UHFFFAOYSA-N
ID: PVERAELMONQTME-UHFFFAOYSA-N
Comment: Energy1
Num peaks: 10
15.02292652 4.660773449
78.98482676 6.142749295
102.0338255 5.254973261
119.0603746 9.402683805
134.0058965 3.133148717
136.0215466 2.98878956
163.0324456 10.09164735
165.0480957 3.297452499
223.9834469 3.191676779
241.0099959 34.76957959

Name: +ve in-silico MS/MS by CFM-ID for PVERAELMONQTME-UHFFFAOYSA-N
ID: PVERAELMONQTME-UHFFFAOYSA-N
Comment: Energy2
Num peaks: 10
56.97934745 4.937104939
80.97934745 3.898248957
92.04947561 4.651906662
92.97934745 3.881448319
102.0338255 24.71394634
104.0494756 3.435061082
106.9949975 6.899150888
109.0106476 3.830951562
134.0058965 17.67551841
136.0215466 8.743422233

Name: +ve in-silico MS/MS by CFM-ID for XBHCZTBLBGYYFR-UHFFFAOYSA-N
ID: XBHCZTBLBGYYFR-UHFFFAOYSA-N
Comment: Energy0
Num peaks: 6
91.05422664 25.84939967
93.06987671 2.805900988
108.9509398 4.960403528
123.0262976 13.16765228
183.0029754 3.587172675
201.01354 38.03223971

Name: +ve in-silico MS/MS by CFM-ID for XBHCZTBLBGYYFR-UHFFFAOYSA-N
ID: XBHCZTBLBGYYFR-UHFFFAOYSA-N
Comment: Energy1
Num peaks: 6
91.05422664 33.99176901
106.9352897 3.773854654
108.9509398 24.43914275
121.0106476 2.666821448
123.0262976 9.99667748
201.01354 6.957074874

Name: +ve in-silico MS/MS by CFM-ID for XBHCZTBLBGYYFR-UHFFFAOYSA-N
ID: XBHCZTBLBGYYFR-UHFFFAOYSA-N
Comment: Energy2
Num peaks: 16
44.97934745 2.018306915
60.98395416 2.001061862
63.02292652 1.913308859
65.03857658 2.324460034
76.97886878 2.50235748
79.05422664 6.069667629
90.9403751 9.38940941
91.05422664 16.99665125
93.06987671 2.880667193
94.99499752 2.578115218
97.01064758 1.805352104
106.9352897 2.66281126
106.9949975 2.303929071
108.9509398 2.726848804
121.0106476 5.164008871
123.0262976 17.70689304

Name: +ve in-silico MS/MS by CFM-ID for AIXADPGBFJCJDX-UHFFFAOYSA-N
ID: AIXADPGBFJCJDX-UHFFFAOYSA-N
Comment: Energy0
Num peaks: 6
68.99466108 3.70866626
96.9895757 0.7871053213
112.0004747 9.80177838
127.9953894 6.342575366
202.9874448 1.70654645
222.993673 77.12480096

Name: +ve in-silico MS/MS by CFM-ID for AIXADPGBFJCJDX-UHFFFAOYSA-N
ID: AIXADPGBFJCJDX-UHFFFAOYSA-N
Comment: Energy1
Num peaks: 6
68.99466108 4.823039642
91.99424648 1.568487935
96.00556011 6.315291505
112.0004747 39.74200167
127.9953894 4.719270138
222.993673 39.23816889

Name: +ve in-silico MS/MS by CFM-ID for AIXADPGBFJCJDX-UHFFFAOYSA-N
ID: AIXADPGBFJCJDX-UHFFFAOYSA-N
Comment: Energy2
Num peaks: 6
68.99466108 30.41510338
75.99933186 6.292035153
91.99424648 15.13214003
96.9895757 6.172971354
112.0004747 15.31650076
127.9953894 9.881827066

Name: +ve in-silico MS/MS by CFM-ID for XBEINHJINIOZJM-UHFFFAOYSA-N
ID: XBEINHJINIOZJM-UHFFFAOYSA-N
Comment: Energy0
Num peaks: 6
29.99744004 0.4636952639
61.00325369 4.105409813
112.0004747 0.04233167357
162.9976958 0.02524681702
191.9878594 23.85553064
222.993673 71.46885719

Name: +ve in-silico MS/MS by CFM-ID for XBEINHJINIOZJM-UHFFFAOYSA-N
ID: XBEINHJINIOZJM-UHFFFAOYSA-N
Comment: Energy1
Num peaks: 6
29.99744004 1.363491867
61.00325369 1.464544439
112.0004747 1.187191055
162.9976958 0.6122161134
191.9878594 0.5231272201
222.993673 94.82078618

Name: +ve in-silico MS/MS by CFM-ID for XBEINHJINIOZJM-UHFFFAOYSA-N
ID: XBEINHJINIOZJM-UHFFFAOYSA-N
Comment: Energy2
Num peaks: 6
18.99785464 1.993075249
29.99744004 18.52328447
61.00325369 10.5181495
68.99466108 9.291379276
191.9878594 54.04262063
222.993673 5.01804638

Name: +ve in-silico MS/MS by CFM-ID for AXEVAAYUGSXTBP-UHFFFAOYSA-N
ID: AXEVAAYUGSXTBP-UHFFFAOYSA-N
Comment: Energy0
Num peaks: 10
59.04914126 3.068067873
84.04439023 2.578622535
86.0600403 9.300754608
88.07569036 10.79133736
98.93020434 3.756873355
113.9411034 3.7621493
140.9520024 3.623348536
142.9676525 2.992004124
182.9989526 2.490466447
201.0095173 39.42966982

Name: +ve in-silico MS/MS by CFM-ID for AXEVAAYUGSXTBP-UHFFFAOYSA-N
ID: AXEVAAYUGSXTBP-UHFFFAOYSA-N
Comment: Energy1
Num peaks: 9
86.0600403 22.83622453
88.07569036 2.786190719
99.05528926 3.066836309
101.0709393 6.740568386
113.9411034 8.231768443
147.0222749 3.094152153
165.0328396 7.485700619
182.9989526 7.906024598
201.0095173 20.50099214

Name: +ve in-silico MS/MS by CFM-ID for AXEVAAYUGSXTBP-UHFFFAOYSA-N
ID: AXEVAAYUGSXTBP-UHFFFAOYSA-N
Comment: Energy2
Num peaks: 23
26.00252542 1.073671716
28.01817548 2.007265075
42.03382555 9.052067321
43.01784114 1.460434521
43.02907452 3.128449598
44.04947561 1.845693741
45.0334912 4.402980024
45.04472458 1.108633282
56.04947561 10.64314658
57.0334912 2.725465286
59.04914126 3.6763537
71.04914126 1.454797521
84.04439023 1.46446787
86.0600403 6.885627599
88.07569036 3.451518707
98.93020434 2.25834141
113.9411034 11.83727981
115.9567534 1.245617847
126.9363523 3.547130536
128.9520024 2.033588798
140.9520024 2.647854766
142.9676525 1.905932929
146.9989526 1.063048173

Name: +ve in-silico MS/MS by CFM-ID for HQWSVSBJKIJDTK-UHFFFAOYSA-N
ID: HQWSVSBJKIJDTK-UHFFFAOYSA-N
Comment: Energy0
Num peaks: 10
47.04914126 4.088626004
101.0233204 1.900185751
115.0389705 2.094630854
120.9647387 6.29833823
148.9596533 2.991948082
158.9440033 2.005629714
176.954568 9.24182157
194.9651326 3.333851812
204.9858681 9.994568911
222.9964328 38.28620219

Name: +ve in-silico MS/MS by CFM-ID for HQWSVSBJKIJDTK-UHFFFAOYSA-N
ID: HQWSVSBJKIJDTK-UHFFFAOYSA-N
Comment: Energy1
Num peaks: 15
41.03857658 2.262378515
47.04914126 11.05630194
102.9177885 2.202986241
106.9490886 6.249991714
108.9647387 2.136159744
120.9647387 15.69376213
122.9803888 1.648606371
130.9490886 1.61555533
132.9647387 1.604072475
148.9596533 5.471694
158.9440033 6.907195063
160.9596533 2.279516159
176.954568 8.458851625
204.9858681 6.094596986
222.9964328 6.910075657

Name: +ve in-silico MS/MS by CFM-ID for HQWSVSBJKIJDTK-UHFFFAOYSA-N
ID: HQWSVSBJKIJDTK-UHFFFAOYSA-N
Comment: Energy2
Num peaks: 27
15.02292652 3.636349493
17.03857658 0.9941651739
27.02292652 1.7482118
29.03857658 4.005657102
41.00219107 3.427895874
41.03857658 2.909599115
43.01784114 2.591847022
43.05422664 1.351893385
44.99710569 0.993887083
45.0334912 1.855593301
47.04914126 5.69389119
71.01275576 1.903704133
73.02840582 1.123589967
78.91778852 1.972153664
80.93343858 1.266514628
87.00767038 0.9563861889
92.93343858 1.230810666
99.04405588 1.347463375
102.9177885 8.738242273
104.9334386 6.435954037
106.9490886 6.459781496
108.9647387 1.026388493
116.9334386 4.026535338
118.9490886 3.595267028
120.9647387 8.486325323
122.9803888 1.44647017
148.9596533 1.376106587

Name: +ve in-silico MS/MS by CFM-ID for LKGBKWVJDUMCNZ-UHFFFAOYSA-N
ID: LKGBKWVJDUMCNZ-UHFFFAOYSA-N
Comment: Energy0
Num peaks: 6
67.05422664 3.618248994
69.06987671 1.762057548
194.9665247 2.155530297
196.9821747 4.015063174
206.9665247 1.439657313
222.9978248 76.64708852

Name: +ve in-silico MS/MS by CFM-ID for LKGBKWVJDUMCNZ-UHFFFAOYSA-N
ID: LKGBKWVJDUMCNZ-UHFFFAOYSA-N
Comment: Energy1
Num peaks: 11
39.02292652 6.662569623
41.03857658 2.304910118
53.03857658 3.721493308
164.9195745 2.19759088
168.9508746 3.51790869
182.9665247 3.636364533
192.9508746 10.37995293
194.9665247 5.236614666
196.9821747 9.770700388
206.9665247 2.882256529
222.9978248 30.6402416

Name: +ve in-silico MS/MS by CFM-ID for LKGBKWVJDUMCNZ-UHFFFAOYSA-N
ID: LKGBKWVJDUMCNZ-UHFFFAOYSA-N
Comment: Energy2
Num peaks: 14
25.00727645 4.677533409
27.02292652 3.797460343
39.02292652 15.12581839
41.03857658 10.12698787
43.05422664 3.554550402
51.02292652 3.433924578
53.03857658 8.617503904
55.05422664 3.495751849
67.05422664 9.452134589
152.9195745 3.143554007
154.9352245 3.668858496
164.9195745 3.990196853
166.9352245 3.356044165
168.9508746 3.719429897

Name: +ve in-silico MS/MS by CFM-ID for KMOIUTFJKPNORM-UHFFFAOYSA-N
ID: KMOIUTFJKPNORM-UHFFFAOYSA-N
Comment: Energy0
Num peaks: 8
67.01784114 4.190988605
69.0334912 1.926734072
85.02840582 8.571221965
120.9647387 11.35348241
138.9753034 2.066443518
186.9753034 1.974545859
204.9858681 22.6110756
222.9964328 28.00288601

Name: +ve in-silico MS/MS by CFM-ID for KMOIUTFJKPNORM-UHFFFAOYSA-N
ID: KMOIUTFJKPNORM-UHFFFAOYSA-N
Comment: Energy1
Num peaks: 10
41.03857658 5.558667401
43.01784114 3.122952874
57.0334912 6.120853296
67.01784114 9.504506521
69.0334912 2.381034614
85.02840582 8.775779766
120.9647387 30.04683118
138.9753034 4.725989179
204.9858681 6.208162543
222.9964328 4.807748728

Name: +ve in-silico MS/MS by CFM-ID for KMOIUTFJKPNORM-UHFFFAOYSA-N
ID: KMOIUTFJKPNORM-UHFFFAOYSA-N
Comment: Energy2
Num peaks: 20
15.02292652 3.037607535
27.02292652 2.116300236
39.02292652 5.755462474
41.00219107 3.132324704
41.03857658 7.93891921
43.01784114 2.133674022
43.05422664 2.43538187
57.0334912 4.284321932
59.04914126 1.800730067
67.01784114 5.139021238
69.0334912 1.964658518
78.91778852 1.754449642
85.02840582 4.200549008
99.04405588 1.727555112
102.9177885 5.43688236
104.9334386 6.103285734
106.9490886 4.954082225
116.9334386 2.219916483
118.9490886 1.680599166
120.9647387 12.39492817

Name: +ve in-silico MS/MS by CFM-ID for IZAUZZVLGPAZOQ-UHFFFAOYSA-N
ID: IZAUZZVLGPAZOQ-UHFFFAOYSA-N
Comment: Energy0
Num peaks: 6
79.05422664 0.6569221197
105.0334912 19.60271641
107.0491413 56.38883122
147.0262976 5.460289078
222.99789 2.039778272
241.0084547 11.41511064

Name: +ve in-silico MS/MS by CFM-ID for IZAUZZVLGPAZOQ-UHFFFAOYSA-N
ID: IZAUZZVLGPAZOQ-UHFFFAOYSA-N
Comment: Energy1
Num peaks: 10
79.05422664 2.566819734
91.05422664 5.128136759
105.0334912 5.793870184
107.0491413 8.085362863
147.0262976 6.10733805
162.9615045 2.504942024
197.0186254 2.822868988
205.0317769 2.680492731
213.01354 12.71988088
241.0084547 32.28898366

Name: +ve in-silico MS/MS by CFM-ID for IZAUZZVLGPAZOQ-UHFFFAOYSA-N
ID: IZAUZZVLGPAZOQ-UHFFFAOYSA-N
Comment: Energy2
Num peaks: 9
39.02292652 2.718921433
49.00727645 10.33039525
51.02292652 8.608642995
63.02292652 14.27059118
65.03857658 4.431203526
79.01784114 3.637533645
79.05422664 5.589404751
105.0334912 14.26340971
107.0491413 16.25027703

Name: +ve in-silico MS/MS by CFM-ID for AUTYFGHABWCHOO-UHFFFAOYSA-N
ID: AUTYFGHABWCHOO-UHFFFAOYSA-N
Comment: Energy0
Num peaks: 6
158.9665898 6.456891036
165.0368623 5.871714439
172.9822399 1.026146698
183.0029754 7.544256915
184.9822399 0.8203360521
201.01354 74.0827526

Name: +ve in-silico MS/MS by CFM-ID for AUTYFGHABWCHOO-UHFFFAOYSA-N
ID: AUTYFGHABWCHOO-UHFFFAOYSA-N
Comment: Energy1
Num peaks: 7
39.02292652 7.409111725
41.03857658 7.673602712
53.03857658 6.628622629
55.05422664 15.11153664
158.9665898 16.92488729
183.0029754 6.639436105
201.01354 21.12000057

Name: +ve in-silico MS/MS by CFM-ID for AUTYFGHABWCHOO-UHFFFAOYSA-N
ID: AUTYFGHABWCHOO-UHFFFAOYSA-N
Comment: Energy2
Num peaks: 31
39.02292652 1.322805461
41.03857658 1.433812751
51.02292652 1.907431275
55.05422664 3.569330115
79.05422664 1.88591799
86.96321872 1.882318174
91.05422664 1.235657785
110.9899121 1.452646787
112.9788688 6.263974154
114.9945188 2.715404977
125.0055622 2.915943206
126.9945188 2.782067938
132.9873253 1.262495545
134.9899121 2.190653438
137.0055622 4.120507752
137.0152543 1.250966773
137.0419477 1.49404846
139.0212123 1.375943049
139.0309044 1.412913496
146.9665898 1.386897025
147.0262976 1.898765817
149.0055622 2.670220161
154.9716752 2.476104263
156.9873253 5.667164326
158.9665898 11.76854518
160.9822399 1.365747462
165.0368623 1.740637317
170.9665898 2.41488263
172.9822399 2.37222415
183.0029754 2.316565056
184.9822399 1.858839267

Name: +ve in-silico MS/MS by CFM-ID for FLTKVDFSOLXYOD-UHFFFAOYSA-N
ID: FLTKVDFSOLXYOD-UHFFFAOYSA-N
Comment: Energy0
Num peaks: 6
57.06987671 2.958173447
120.9283532 10.77903874
148.9232678 15.30184424
166.9338325 20.06142575
204.9858681 3.600573725
222.9964328 34.7532525

Name: +ve in-silico MS/MS by CFM-ID for FLTKVDFSOLXYOD-UHFFFAOYSA-N
ID: FLTKVDFSOLXYOD-UHFFFAOYSA-N
Comment: Energy1
Num peaks: 6
57.06987671 12.51084002
120.9283532 4.058477869
130.9127031 3.01698876
148.9232678 29.8389965
166.9338325 19.72266348
222.9964328 12.96750648

Name: +ve in-silico MS/MS by CFM-ID for FLTKVDFSOLXYOD-UHFFFAOYSA-N
ID: FLTKVDFSOLXYOD-UHFFFAOYSA-N
Comment: Energy2
Num peaks: 10
41.00219107 4.797842589
55.05422664 12.2652796
57.06987671 3.74671078
73.06479133 5.904905029
75.08044139 3.658866614
102.9177885 12.58224939
104.9334386 5.889465606
118.9127031 8.977726516
120.9283532 14.42849956
130.9127031 7.930092055

Name: +ve in-silico MS/MS by CFM-ID for HGASHYZSZYKNEH-UHFFFAOYSA-N
ID: HGASHYZSZYKNEH-UHFFFAOYSA-N
Comment: Energy0
Num peaks: 6
51.00408289 0.6695925316
176.9913253 12.44473485
179.0069754 3.99351631
202.9905763 3.493157096
204.9862399 36.03012568
222.9968046 38.84052798

Name: +ve in-silico MS/MS by CFM-ID for HGASHYZSZYKNEH-UHFFFAOYSA-N
ID: HGASHYZSZYKNEH-UHFFFAOYSA-N
Comment: Energy1
Num peaks: 6
51.00408289 3.409900511
138.9945188 2.351599275
176.9913253 25.07174455
179.0069754 8.857621779
204.9862399 39.39614829
222.9968046 13.89091347

Name: +ve in-silico MS/MS by CFM-ID for HGASHYZSZYKNEH-UHFFFAOYSA-N
ID: HGASHYZSZYKNEH-UHFFFAOYSA-N
Comment: Energy2
Num peaks: 19
39.02292652 2.555406155
51.00408289 4.789371489
67.01784114 1.495575801
72.98395416 1.610735992
84.98395416 5.326565346
90.99899751 1.401823984
96.98395416 3.741705658
113.0152543 3.280954303
128.9737834 1.059826162
138.9945188 23.77426245
150.9756752 1.160124468
157.0050835 2.926474521
159.0007471 4.504204494
162.9756752 3.220276626
176.9913253 6.082233893
179.0069754 1.22020049
187.0201269 1.121404651
202.9905763 4.729811702
204.9862399 6.435990414

Name: +ve in-silico MS/MS by CFM-ID for IGZVYGUCTITPBU-UHFFFAOYSA-N
ID: IGZVYGUCTITPBU-UHFFFAOYSA-N
Comment: Energy0
Num peaks: 6
57.0334912 7.0762977
89.0055622 5.202619769
156.9873253 2.534962522
159.0029754 3.594570102
183.0029754 12.63846234
201.01354 59.79416375

Name: +ve in-silico MS/MS by CFM-ID for IGZVYGUCTITPBU-UHFFFAOYSA-N
ID: IGZVYGUCTITPBU-UHFFFAOYSA-N
Comment: Energy1
Num peaks: 6
57.0334912 13.60299453
70.99499752 3.841759974
89.0055622 17.92209791
159.0029754 3.192664249
183.0029754 12.59670471
201.01354 30.20970491

Name: +ve in-silico MS/MS by CFM-ID for IGZVYGUCTITPBU-UHFFFAOYSA-N
ID: IGZVYGUCTITPBU-UHFFFAOYSA-N
Comment: Energy2
Num peaks: 17
25.00727645 1.544924327
27.02292652 2.074423637
39.02292652 14.74755222
41.00219107 1.451776322
43.01784114 2.244850891
57.0334912 3.042422696
68.97934745 5.402054158
70.99499752 13.16556851
89.0055622 2.48127848
94.99499752 1.838173751
96.98395416 2.212358493
98.99960423 3.36837879
123.0262976 3.849640104
147.0262976 8.352224936
156.9873253 7.141397262
166.9716752 2.191236537
183.0029754 5.503050572

Name: +ve in-silico MS/MS by CFM-ID for MLYPKXVWPRHSCJ-UHFFFAOYSA-N
ID: MLYPKXVWPRHSCJ-UHFFFAOYSA-N
Comment: Energy0
Num peaks: 6
96.9895757 5.668295307
99.00522576 17.7611746
155.011454 4.48781119
181.0107051 9.731361987
183.0063686 2.550205429
201.0169333 40.31622394

Name: +ve in-silico MS/MS by CFM-ID for MLYPKXVWPRHSCJ-UHFFFAOYSA-N
ID: MLYPKXVWPRHSCJ-UHFFFAOYSA-N
Comment: Energy1
Num peaks: 6
99.00522576 2.783720591
161.0044768 1.668072004
173.0220187 12.02785663
181.0107051 13.63905548
183.0063686 1.885603978
201.0169333 51.14611212

Name: +ve in-silico MS/MS by CFM-ID for MLYPKXVWPRHSCJ-UHFFFAOYSA-N
ID: MLYPKXVWPRHSCJ-UHFFFAOYSA-N
Comment: Energy2
Num peaks: 19
29.00219107 1.963045231
45.0135047 1.692800239
68.99466108 8.225806996
73.00841932 5.309921144
75.02406939 2.772824163
78.99899751 4.867488631
83.01031114 17.79858797
85.02596121 2.166056222
90.99899751 1.740498783
92.99466108 1.731326945
96.9895757 4.301062465
99.00522576 4.528015212
103.018984 3.170692416
108.9895757 5.54706818
111.0052258 4.169208586
135.0052258 2.951725192
137.0208758 3.335864427
139.0165394 1.700336288
181.0107051 2.481660082

Name: +ve in-silico MS/MS by CFM-ID for TURDYRIJMGSFPK-UHFFFAOYSA-N
ID: TURDYRIJMGSFPK-UHFFFAOYSA-N
Comment: Energy0
Num peaks: 6
98.00589655 6.065128306
180.9888666 5.712063341
208.9837812 32.79892703
210.9994313 2.978414163
223.9834469 3.294158728
241.0099959 41.23342336

Name: +ve in-silico MS/MS by CFM-ID for TURDYRIJMGSFPK-UHFFFAOYSA-N
ID: TURDYRIJMGSFPK-UHFFFAOYSA-N
Comment: Energy1
Num peaks: 6
139.0324456 2.310086425
139.9623175 1.801962814
180.9888666 77.8342417
183.0045166 4.209590567
208.9837812 2.916601013
241.0099959 1.888208765

Name: +ve in-silico MS/MS by CFM-ID for TURDYRIJMGSFPK-UHFFFAOYSA-N
ID: TURDYRIJMGSFPK-UHFFFAOYSA-N
Comment: Energy2
Num peaks: 24
40.01817548 5.528488515
42.03382555 1.511889609
44.04947561 1.108623832
52.01817548 4.790472648
54.03382555 2.286859259
71.99024648 1.240799553
76.01817548 1.217340021
78.03382555 3.121821585
98.00589655 17.06958371
111.9851611 1.351419109
122.0058965 6.20859251
124.0215466 1.425134935
135.0011455 8.849697797
136.0215466 2.677287839
137.0167956 4.103757021
148.0393049 1.336651194
154.9732165 1.136871243
162.9960601 1.578659121
164.0164612 1.339785621
165.0117102 1.057230935
165.9779675 1.401056968
180.9888666 7.518536435
194.0270259 1.119561958
208.9837812 1.24342823

Name: +ve in-silico MS/MS by CFM-ID for DMNJKRNLPLOTAG-UHFFFAOYSA-N
ID: DMNJKRNLPLOTAG-UHFFFAOYSA-N
Comment: Energy0
Num peaks: 6
115.9897678 3.980136412
118.0054179 9.82978199
163.0171895 8.759333098
187.0171895 2.961155489
190.9676525 8.308008343
222.9938672 54.89070789

Name: +ve in-silico MS/MS by CFM-ID for DMNJKRNLPLOTAG-UHFFFAOYSA-N
ID: DMNJKRNLPLOTAG-UHFFFAOYSA-N
Comment: Energy1
Num peaks: 8
15.02292652 1.801419548
78.98482676 7.841069021
81.00047682 3.517279578
118.0054179 4.793837353
143.0006668 21.02299224
187.0171895 1.958713876
190.9676525 16.05123153
222.9938672 24.30351623

Name: +ve in-silico MS/MS by CFM-ID for DMNJKRNLPLOTAG-UHFFFAOYSA-N
ID: DMNJKRNLPLOTAG-UHFFFAOYSA-N
Comment: Energy2
Num peaks: 9
61.97920313 2.232224782
80.0130901 1.987956676
82.02874017 5.890249818
85.97920313 38.02311291
87.9948532 14.98925311
90.01050326 4.131126046
105.9957258 2.377378393
115.9897678 5.050918421
118.0054179 6.636556677

Name: +ve in-silico MS/MS by CFM-ID for RTHQXAXNEAXIEE-UHFFFAOYSA-N
ID: RTHQXAXNEAXIEE-UHFFFAOYSA-N
Comment: Energy0
Num peaks: 6
57.06987671 1.389156942
71.08552677 5.591799838
99.08044139 1.751016059
168.9144891 2.100109524
222.9978248 29.25077661
241.0083895 47.59748656

Name: +ve in-silico MS/MS by CFM-ID for RTHQXAXNEAXIEE-UHFFFAOYSA-N
ID: RTHQXAXNEAXIEE-UHFFFAOYSA-N
Comment: Energy1
Num peaks: 11
41.03857658 2.601993742
43.05422664 3.92679664
55.05422664 5.333754989
57.06987671 13.46991874
71.08552677 6.411517754
113.0960915 2.121977718
168.9144891 3.156645433
182.9301392 4.091837885
196.9457892 2.752913655
222.9978248 5.437890782
241.0083895 31.43152276

Name: +ve in-silico MS/MS by CFM-ID for RTHQXAXNEAXIEE-UHFFFAOYSA-N
ID: RTHQXAXNEAXIEE-UHFFFAOYSA-N
Comment: Energy2
Num peaks: 16
27.02292652 1.495187629
29.03857658 2.184507678
39.02292652 1.550969868
41.03857658 11.05230055
43.05422664 10.77997918
45.06987671 1.682547348
55.05422664 8.86695927
57.06987671 6.50824964
69.06987671 3.689195405
71.08552677 15.6203988
73.10117684 3.715244699
150.9039244 4.183608316
164.9195745 2.275776891
166.9352245 1.481997034
168.9144891 2.678328843
178.9352245 2.379805904

Name: +ve in-silico MS/MS by CFM-ID for QKDLIUOIYKCLRW-UHFFFAOYSA-N
ID: QKDLIUOIYKCLRW-UHFFFAOYSA-N
Comment: Energy0
Num peaks: 6
44.97934745 2.593004765
46.99499752 2.584441944
138.9945188 46.16122445
141.0101689 22.74126461
168.9873253 1.134192801
201.01354 18.77605734

Name: +ve in-silico MS/MS by CFM-ID for QKDLIUOIYKCLRW-UHFFFAOYSA-N
ID: QKDLIUOIYKCLRW-UHFFFAOYSA-N
Comment: Energy1
Num peaks: 8
89.0055622 2.144857963
134.9996042 2.518713354
137.0152543 8.769467083
141.0101689 4.183983786
153.0101689 5.370363639
155.025819 15.41716482
183.0029754 4.173264581
201.01354 38.92024272

Name: +ve in-silico MS/MS by CFM-ID for QKDLIUOIYKCLRW-UHFFFAOYSA-N
ID: QKDLIUOIYKCLRW-UHFFFAOYSA-N
Comment: Energy2
Num peaks: 8
84.98395416 3.852555001
96.98395416 19.49121109
98.99960423 2.890885239
105.0334912 7.625454905
113.0152543 3.50439416
125.0152543 2.738388734
138.9945188 30.25040697
141.0101689 9.681913125

Name: +ve in-silico MS/MS by CFM-ID for DBCRYLQTLXMJQZ-UHFFFAOYSA-N
ID: DBCRYLQTLXMJQZ-UHFFFAOYSA-N
Comment: Energy0
Num peaks: 6
57.0334912 2.188040081
85.06479133 3.015483701
182.9665247 2.151519241
210.9614393 1.893307361
222.9978248 10.21922751
241.0083895 66.32394837

Name: +ve in-silico MS/MS by CFM-ID for DBCRYLQTLXMJQZ-UHFFFAOYSA-N
ID: DBCRYLQTLXMJQZ-UHFFFAOYSA-N
Comment: Energy1
Num peaks: 12
39.02292652 3.313049017
41.03857658 2.099711665
53.03857658 1.855157477
57.0334912 10.01429775
71.04914126 2.407266077
166.9352245 4.285466541
168.9508746 11.17317615
170.9665247 1.991287988
182.9665247 10.08302981
184.9821747 1.972047057
222.9978248 6.475774368
241.0083895 25.05215863

Name: +ve in-silico MS/MS by CFM-ID for DBCRYLQTLXMJQZ-UHFFFAOYSA-N
ID: DBCRYLQTLXMJQZ-UHFFFAOYSA-N
Comment: Energy2
Num peaks: 20
27.02292652 3.095596172
29.03857658 5.153157076
39.02292652 4.367877904
41.03857658 5.445427782
43.05422664 2.825228531
53.03857658 3.665205896
55.01784114 1.673468117
55.05422664 4.689043275
57.0334912 5.35253968
57.06987671 1.798856724
67.05422664 6.414247395
69.0334912 2.582824167
69.06987671 4.159476701
85.06479133 4.992534332
152.9195745 2.800071071
154.9352245 3.43728683
166.9352245 4.725095155
168.9508746 5.19876001
180.9508746 1.898600665
182.9665247 5.829525305

Name: +ve in-silico MS/MS by CFM-ID for OVSHXQWJNQQEAP-UHFFFAOYSA-N
ID: OVSHXQWJNQQEAP-UHFFFAOYSA-N
Comment: Energy0
Num peaks: 6
26.00252542 0.0004050215311
45.99235466 0.2667493918
123.0011455 0.0001080144627
151.9913091 6.126745025e-005
170.0018738 0.002723982528
241.0026021 99.72994343

Name: +ve in-silico MS/MS by CFM-ID for OVSHXQWJNQQEAP-UHFFFAOYSA-N
ID: OVSHXQWJNQQEAP-UHFFFAOYSA-N
Comment: Energy1
Num peaks: 6
26.00252542 0.001812823935
45.99235466 0.1964185999
123.0011455 0.003494673954
151.9913091 0.001959224168
170.0018738 0.01128375641
241.0026021 99.78487626

Name: +ve in-silico MS/MS by CFM-ID for OVSHXQWJNQQEAP-UHFFFAOYSA-N
ID: OVSHXQWJNQQEAP-UHFFFAOYSA-N
Comment: Energy2
Num peaks: 6
45.99235466 5.858454331
111.0189038 0.5918427033
123.0011455 0.6036100107
151.9913091 0.4946551819
170.0018738 2.681999499
241.0026021 89.05702061

Name: +ve in-silico MS/MS by CFM-ID for WWZBPTVSWHRTGM-UHFFFAOYSA-N
ID: WWZBPTVSWHRTGM-UHFFFAOYSA-N
Comment: Energy0
Num peaks: 6
95.08552677 1.001019294
192.9508746 1.377357691
194.9665247 2.464599895
196.9821747 0.7827349046
206.9665247 1.553665573
222.9978248 86.66694766

Name: +ve in-silico MS/MS by CFM-ID for WWZBPTVSWHRTGM-UHFFFAOYSA-N
ID: WWZBPTVSWHRTGM-UHFFFAOYSA-N
Comment: Energy1
Num peaks: 7
39.02292652 2.202561651
43.05422664 2.410670019
53.03857658 5.141319697
55.05422664 1.843328903
57.06987671 1.838517758
206.9665247 2.201515311
222.9978248 65.3558299

Name: +ve in-silico MS/MS by CFM-ID for WWZBPTVSWHRTGM-UHFFFAOYSA-N
ID: WWZBPTVSWHRTGM-UHFFFAOYSA-N
Comment: Energy2
Num peaks: 19
29.03857658 2.178715456
39.02292652 11.32584357
41.03857658 5.701815712
43.05422664 3.23372272
53.03857658 9.710231587
55.05422664 4.306370766
65.03857658 2.100243005
67.05422664 4.816221458
79.05422664 3.106811345
150.9039244 1.95662868
152.9195745 2.528508071
164.9195745 4.071174778
166.9352245 2.701063409
176.9195745 2.182731366
178.9352245 5.641913516
180.9508746 2.448956786
192.9508746 3.360916109
194.9665247 3.038027757
206.9665247 6.142570739

Name: +ve in-silico MS/MS by CFM-ID for WYNFZYRNVVHYDQ-UHFFFAOYSA-N
ID: WYNFZYRNVVHYDQ-UHFFFAOYSA-N
Comment: Energy0
Num peaks: 6
180.9888666 4.042897637
187.9623175 6.576917299
195.9885322 2.906008707
204.9888666 29.58486057
205.9728822 11.33939506
222.9994313 42.2652384

Name: +ve in-silico MS/MS by CFM-ID for WYNFZYRNVVHYDQ-UHFFFAOYSA-N
ID: WYNFZYRNVVHYDQ-UHFFFAOYSA-N
Comment: Energy1
Num peaks: 6
177.9779675 3.031279709
187.9623175 5.9197917
195.9885322 13.46885032
204.9888666 16.00727353
205.9728822 21.30002034
222.9994313 32.86234389

Name: +ve in-silico MS/MS by CFM-ID for WYNFZYRNVVHYDQ-UHFFFAOYSA-N
ID: WYNFZYRNVVHYDQ-UHFFFAOYSA-N
Comment: Energy2
Num peaks: 9
40.01817548 2.411862169
122.0058965 3.056155812
135.0011455 3.153062273
146.0058965 32.31248079
147.9851611 2.329997056
171.0011455 4.104574064
177.9779675 11.35602447
187.9623175 14.74614049
204.9888666 7.043189368

Name: +ve in-silico MS/MS by CFM-ID for NNHFUVFJLYJMFV-UHFFFAOYSA-N
ID: NNHFUVFJLYJMFV-UHFFFAOYSA-N
Comment: Energy0
Num peaks: 6
68.99466108 0.2521080348
89.01973296 0.2577974736
139.0165394 0.1586346308
157.0071176 0.1623012919
181.0071176 5.622067031
201.0133458 93.05333251

Name: +ve in-silico MS/MS by CFM-ID for NNHFUVFJLYJMFV-UHFFFAOYSA-N
ID: NNHFUVFJLYJMFV-UHFFFAOYSA-N
Comment: Energy1
Num peaks: 6
75.00408289 1.164352651
104.9946611 0.5110507558
154.9914675 1.880443817
157.0071176 2.427925597
181.0071176 5.965545643
201.0133458 86.82874882

Name: +ve in-silico MS/MS by CFM-ID for NNHFUVFJLYJMFV-UHFFFAOYSA-N
ID: NNHFUVFJLYJMFV-UHFFFAOYSA-N
Comment: Energy2
Num peaks: 6
68.99466108 5.530063564
69.0135047 2.348708442
137.0008893 3.265661813
154.9914675 2.126673609
181.0071176 72.4146597
201.0133458 5.200295975

Name: +ve in-silico MS/MS by CFM-ID for ZUWVFOJZGCLEKC-UHFFFAOYSA-N
ID: ZUWVFOJZGCLEKC-UHFFFAOYSA-N
Comment: Energy0
Num peaks: 6
19.01784114 0.7412690979
126.0185694 0.2026788263
154.013484 9.870755334
173.0192977 1.768679524
183.0036476 2.311839139
201.0142123 84.64610829

Name: +ve in-silico MS/MS by CFM-ID for ZUWVFOJZGCLEKC-UHFFFAOYSA-N
ID: ZUWVFOJZGCLEKC-UHFFFAOYSA-N
Comment: Energy1
Num peaks: 6
124.0029193 1.90209252
126.0185694 6.207191312
154.013484 36.51977568
155.008733 1.396005338
183.0036476 29.18295771
201.0142123 22.74516398

Name: +ve in-silico MS/MS by CFM-ID for ZUWVFOJZGCLEKC-UHFFFAOYSA-N
ID: ZUWVFOJZGCLEKC-UHFFFAOYSA-N
Comment: Energy2
Num peaks: 6
124.0029193 6.52846439
126.0185694 19.45051333
154.013484 7.736168142
155.008733 29.21083736
173.0192977 11.17590912
183.0036476 6.64104319

Name: +ve in-silico MS/MS by CFM-ID for STIRLFBTSNDDBZ-UHFFFAOYSA-N
ID: STIRLFBTSNDDBZ-UHFFFAOYSA-N
Comment: Energy0
Num peaks: 6
15.02292652 0.4369551664
29.03857658 1.09221668
161.0821727 1.540733103
212.9770347 8.19252097
224.9770347 0.535657503
241.0083348 86.1964032

Name: +ve in-silico MS/MS by CFM-ID for STIRLFBTSNDDBZ-UHFFFAOYSA-N
ID: STIRLFBTSNDDBZ-UHFFFAOYSA-N
Comment: Energy1
Num peaks: 6
29.03857658 3.505688708
44.04947561 1.547238808
185.9661357 4.054276641
212.9770347 42.25201845
224.9770347 2.236770818
241.0083348 40.91673537

Name: +ve in-silico MS/MS by CFM-ID for STIRLFBTSNDDBZ-UHFFFAOYSA-N
ID: STIRLFBTSNDDBZ-UHFFFAOYSA-N
Comment: Energy2
Num peaks: 20
26.00252542 1.70740436
29.03857658 2.583762227
40.01817548 10.56450991
42.03382555 5.77079979
43.02907452 4.263008088
52.01817548 11.45211044
53.01342445 1.695148466
54.03382555 2.427428652
55.02907452 2.524190266
64.01817548 2.490672303
69.04472458 6.836426678
71.06037464 1.980262922
79.02907452 1.681887239
81.04472458 14.72036962
94.03997355 1.695520036
105.9286876 1.647724089
119.9443376 1.873139415
185.9661357 1.834834056
197.9661357 1.482718996
212.9770347 1.391105851

Name: +ve in-silico MS/MS by CFM-ID for OXHYCRDRXFZPMW-UHFFFAOYSA-N
ID: OXHYCRDRXFZPMW-UHFFFAOYSA-N
Comment: Energy0
Num peaks: 6
34.9683041 0.3250458285
141.0698767 5.787484929
205.0317769 15.2666871
214.9928046 0.324338996
222.99789 1.878175114
241.0084547 74.07659243

Name: +ve in-silico MS/MS by CFM-ID for OXHYCRDRXFZPMW-UHFFFAOYSA-N
ID: OXHYCRDRXFZPMW-UHFFFAOYSA-N
Comment: Energy1
Num peaks: 6
115.0542266 2.913564953
117.0698767 1.94053301
141.0698767 37.10684637
205.0317769 2.998578067
214.9928046 3.097949592
241.0084547 42.5241341

Name: +ve in-silico MS/MS by CFM-ID for OXHYCRDRXFZPMW-UHFFFAOYSA-N
ID: OXHYCRDRXFZPMW-UHFFFAOYSA-N
Comment: Energy2
Num peaks: 11
49.00727645 1.754283111
89.03857658 2.149696961
91.05422664 1.61582806
101.0385766 6.264295681
103.0542266 4.331104798
115.0542266 13.3575694
117.0698767 6.367072248
127.0542266 9.373441668
129.0698767 8.949951111
141.0698767 25.22121155
205.0317769 1.975715601

Name: +ve in-silico MS/MS by CFM-ID for BGHUARSWVAZFNQ-UHFFFAOYSA-N
ID: BGHUARSWVAZFNQ-UHFFFAOYSA-N
Comment: Energy0
Num peaks: 6
18.99785464 0.1178136066
68.99466108 0.5432121809
139.0165394 0.06557129338
157.0071176 0.1405553818
181.0071176 5.632080867
201.0133458 93.28277528

Name: +ve in-silico MS/MS by CFM-ID for BGHUARSWVAZFNQ-UHFFFAOYSA-N
ID: BGHUARSWVAZFNQ-UHFFFAOYSA-N
Comment: Energy1
Num peaks: 6
87.00408289 0.6451460795
89.01973296 0.5369321873
137.0008893 0.7302123917
139.0165394 0.5634933497
181.0071176 6.129567523
201.0133458 90.19519557

Name: +ve in-silico MS/MS by CFM-ID for BGHUARSWVAZFNQ-UHFFFAOYSA-N
ID: BGHUARSWVAZFNQ-UHFFFAOYSA-N
Comment: Energy2
Num peaks: 6
68.99466108 10.84244443
87.00408289 1.915186063
137.0008893 2.264127665
157.0071176 1.646244037
181.0071176 71.3989054
201.0133458 5.292431948

Name: +ve in-silico MS/MS by CFM-ID for UBAWNJNGYAHXFA-UHFFFAOYSA-N
ID: UBAWNJNGYAHXFA-UHFFFAOYSA-N
Comment: Energy0
Num peaks: 6
15.02292652 3.070820063
89.0055622 2.142408141
138.9945188 4.134233792
183.0029754 10.57425172
184.9822399 5.895419813
201.01354 63.50472656

Name: +ve in-silico MS/MS by CFM-ID for UBAWNJNGYAHXFA-UHFFFAOYSA-N
ID: UBAWNJNGYAHXFA-UHFFFAOYSA-N
Comment: Energy1
Num peaks: 9
46.99499752 2.861075791
134.9996042 3.482612415
138.9945188 9.633152731
153.0101689 17.67602597
155.025819 3.7894668
157.041469 4.697846712
183.0029754 2.707872168
184.9822399 7.748875118
201.01354 28.90419816

Name: +ve in-silico MS/MS by CFM-ID for UBAWNJNGYAHXFA-UHFFFAOYSA-N
ID: UBAWNJNGYAHXFA-UHFFFAOYSA-N
Comment: Energy2
Num peaks: 17
15.02292652 7.191386449
44.97934745 4.37110162
46.99499752 5.348034683
61.01064758 6.46446453
70.99499752 5.168281005
86.98991214 1.698167527
89.0055622 1.874365568
96.98395416 4.672683419
113.0152543 2.913085372
134.9996042 2.605062055
137.0152543 11.77663255
138.9945188 10.06364168
139.0309044 2.405555371
147.0262976 2.292346488
166.9716752 4.808094194
183.0029754 5.044343643
184.9822399 1.549342514

Name: +ve in-silico MS/MS by CFM-ID for PRFYPNGSTNJXQV-UHFFFAOYSA-N
ID: PRFYPNGSTNJXQV-UHFFFAOYSA-N
Comment: Energy0
Num peaks: 6
29.03857658 3.34827771
61.01064758 3.789305041
165.0368623 5.07314975
172.9822399 4.301971986
183.0029754 6.61056407
201.01354 65.38859805

Name: +ve in-silico MS/MS by CFM-ID for PRFYPNGSTNJXQV-UHFFFAOYSA-N
ID: PRFYPNGSTNJXQV-UHFFFAOYSA-N
Comment: Energy1
Num peaks: 10
29.03857658 4.258373885
49.00727645 2.374185842
51.02292652 3.976082784
58.99499752 3.133841414
61.01064758 20.03291661
165.0368623 2.914379865
172.9822399 2.785237489
183.0029754 8.494335182
184.9822399 1.711667022
201.01354 31.64764166

Name: +ve in-silico MS/MS by CFM-ID for PRFYPNGSTNJXQV-UHFFFAOYSA-N
ID: PRFYPNGSTNJXQV-UHFFFAOYSA-N
Comment: Energy2
Num peaks: 24
25.00727645 1.923858152
27.02292652 5.961545428
29.03857658 5.403977805
51.02292652 2.438828178
56.97934745 14.58652102
58.99499752 3.267308969
61.01064758 11.05516856
70.99499752 1.263319372
82.99499752 2.222144204
97.01064758 1.163197031
105.0334912 1.519399416
111.0262976 1.266706749
112.9788688 1.945551365
137.0055622 5.310052807
137.0419477 1.529951595
139.0212123 1.49292374
141.0101689 1.483329371
147.0262976 1.292578663
154.9716752 7.732673044
156.9873253 2.314258684
165.0368623 1.516376357
172.9822399 1.549949941
183.0029754 1.626205693
184.9822399 1.209505071

Name: +ve in-silico MS/MS by CFM-ID for QFAFGWXQNDYXPZ-UHFFFAOYSA-N
ID: QFAFGWXQNDYXPZ-UHFFFAOYSA-N
Comment: Energy0
Num peaks: 6
45.01423612 0.1654826462
95.02988619 0.2154088791
157.0050835 0.4641013426
157.022214 1.277112578
183.0014785 45.68175123
201.0120432 51.29126193

Name: +ve in-silico MS/MS by CFM-ID for QFAFGWXQNDYXPZ-UHFFFAOYSA-N
ID: QFAFGWXQNDYXPZ-UHFFFAOYSA-N
Comment: Energy1
Num peaks: 6
138.9945188 2.528334723
139.0116493 1.319477714
157.0050835 1.590725044
164.9909138 21.87243854
183.0014785 62.5374401
201.0120432 7.975569542

Name: +ve in-silico MS/MS by CFM-ID for QFAFGWXQNDYXPZ-UHFFFAOYSA-N
ID: QFAFGWXQNDYXPZ-UHFFFAOYSA-N
Comment: Energy2
Num peaks: 6
95.02988619 7.062797886
138.9945188 5.2980835
140.9909138 5.804301399
157.022214 6.753389471
183.0014785 53.67892612
201.0120432 1.946772472

Name: +ve in-silico MS/MS by CFM-ID for NUZJLESALBNNEI-UHFFFAOYSA-N
ID: NUZJLESALBNNEI-UHFFFAOYSA-N
Comment: Energy0
Num peaks: 6
140.0454529 0.6395335787
158.0115659 0.6977768098
174.0064805 0.8600464793
183.0068148 3.022448653
183.9908304 44.55030919
201.0173795 47.74554692

Name: +ve in-silico MS/MS by CFM-ID for NUZJLESALBNNEI-UHFFFAOYSA-N
ID: NUZJLESALBNNEI-UHFFFAOYSA-N
Comment: Energy1
Num peaks: 6
123.0189038 5.367650715
140.9850168 6.763762424
158.0115659 13.63405306
183.0068148 4.042981136
183.9908304 43.10551556
201.0173795 9.429511514

Name: +ve in-silico MS/MS by CFM-ID for NUZJLESALBNNEI-UHFFFAOYSA-N
ID: NUZJLESALBNNEI-UHFFFAOYSA-N
Comment: Energy2
Num peaks: 18
25.00727645 1.672125576
34.9683041 4.835804105
36.98395416 1.777352266
53.01342445 3.122684879
61.97920313 11.33194248
63.9948532 22.30097712
68.0130901 6.377547177
71.02398914 4.451281933
81.00833907 1.745063325
85.97920313 1.452386565
95.02398914 3.528420987
98.03488817 1.464157838
123.0189038 2.338854973
140.0010012 3.384500125
140.9850168 2.531643286
156.9799314 1.353055163
183.0068148 2.264002621
183.9908304 4.325209485

Name: +ve in-silico MS/MS by CFM-ID for NPNKYOWEYMYAHO-UHFFFAOYSA-N
ID: NPNKYOWEYMYAHO-UHFFFAOYSA-N
Comment: Energy0
Num peaks: 7
41.03857658 3.330253358
101.0597059 13.23047793
103.075356 8.717165938
162.9753034 2.887493998
190.970218 11.77042107
204.9858681 3.262436572
222.9964328 38.60031827

Name: +ve in-silico MS/MS by CFM-ID for NPNKYOWEYMYAHO-UHFFFAOYSA-N
ID: NPNKYOWEYMYAHO-UHFFFAOYSA-N
Comment: Energy1
Num peaks: 12
41.03857658 7.647764325
69.0334912 3.188214377
83.04914126 2.54650463
101.0597059 2.561820224
103.075356 3.04570338
120.9283532 10.3990246
129.0546206 1.98825175
160.9596533 2.237976229
162.9753034 11.58772854
164.9909535 2.792067159
190.970218 12.79867568
222.9964328 19.45588216

Name: +ve in-silico MS/MS by CFM-ID for NPNKYOWEYMYAHO-UHFFFAOYSA-N
ID: NPNKYOWEYMYAHO-UHFFFAOYSA-N
Comment: Energy2
Num peaks: 8
39.02292652 3.597125879
41.03857658 42.20946421
43.05422664 5.020944205
69.0334912 14.67395637
71.04914126 8.270055395
83.04914126 2.784426074
146.9803888 2.027952588
162.9753034 1.522201388

Name: +ve in-silico MS/MS by CFM-ID for YSEBTVBSSXKZGK-UHFFFAOYSA-N
ID: YSEBTVBSSXKZGK-UHFFFAOYSA-N
Comment: Energy0
Num peaks: 8
62.99960423 4.527092541
124.9553701 3.389369205
126.9710201 4.887307623
140.9502847 7.84981995
142.9659348 26.06690424
144.9815848 5.101468341
186.9476978 2.746477079
204.9582625 27.12865193

Name: +ve in-silico MS/MS by CFM-ID for YSEBTVBSSXKZGK-UHFFFAOYSA-N
ID: YSEBTVBSSXKZGK-UHFFFAOYSA-N
Comment: Energy1
Num peaks: 11
60.98395416 2.640505738
62.99960423 20.08714218
64.97869235 3.853222277
65.01525429 2.632078991
90.99434242 2.838973367
93.00999248 3.424136006
124.9553701 6.301441923
126.9710201 27.52372646
128.9866702 4.500435102
168.9815848 4.328073757
204.9582625 3.321089187

Name: +ve in-silico MS/MS by CFM-ID for YSEBTVBSSXKZGK-UHFFFAOYSA-N
ID: YSEBTVBSSXKZGK-UHFFFAOYSA-N
Comment: Energy2
Num peaks: 16
36.98395416 1.59611913
48.98395416 6.67167596
60.98395416 4.150112582
62.96304229 7.98830919
62.99960423 9.078805354
64.97869235 11.32686954
65.01525429 4.022753303
76.97886878 2.728260416
78.99451885 6.832013843
106.989257 6.492263567
110.9761055 1.640596525
122.93972 1.989911725
124.9553701 5.157280815
126.9710201 3.816482311
140.9502847 2.434829677
142.9659348 5.533488397

Name: +ve in-silico MS/MS by CFM-ID for IFRXOWGOSPXHTG-UHFFFAOYSA-N
ID: IFRXOWGOSPXHTG-UHFFFAOYSA-N
Comment: Energy0
Num peaks: 6
110.9899121 6.917176572
113.0152543 0.647603378
138.9945188 1.160458498
189.0101689 0.749768034
206.9665898 0.389567402
222.99789 88.52754362

Name: +ve in-silico MS/MS by CFM-ID for IFRXOWGOSPXHTG-UHFFFAOYSA-N
ID: IFRXOWGOSPXHTG-UHFFFAOYSA-N
Comment: Energy1
Num peaks: 6
67.01784114 1.181523972
110.9899121 24.15528607
138.9945188 24.41955478
177.0101689 3.544170366
179.025819 13.38519884
222.99789 20.72362169

Name: +ve in-silico MS/MS by CFM-ID for IFRXOWGOSPXHTG-UHFFFAOYSA-N
ID: IFRXOWGOSPXHTG-UHFFFAOYSA-N
Comment: Energy2
Num peaks: 9
39.02292652 2.496797414
65.00219107 8.613138042
67.01784114 3.27586108
96.98395416 4.418273816
110.9899121 42.82147173
113.0152543 2.918939279
138.9945188 9.25181379
162.9945188 3.995299243
179.025819 2.807658086

Name: +ve in-silico MS/MS by CFM-ID for JZLNWJVJFSFPLC-UHFFFAOYSA-N
ID: JZLNWJVJFSFPLC-UHFFFAOYSA-N
Comment: Energy0
Num peaks: 6
27.02292652 0.5330047946
95.08552677 0.9145546306
178.9352245 0.5100449045
180.9508746 2.148795816
206.9665247 6.492370191
222.9978248 86.55384139

Name: +ve in-silico MS/MS by CFM-ID for JZLNWJVJFSFPLC-UHFFFAOYSA-N
ID: JZLNWJVJFSFPLC-UHFFFAOYSA-N
Comment: Energy1
Num peaks: 6
41.03857658 2.536976683
95.08552677 1.579720105
178.9352245 2.250902777
180.9508746 3.653403173
206.9665247 14.21386144
222.9978248 66.87859537

Name: +ve in-silico MS/MS by CFM-ID for JZLNWJVJFSFPLC-UHFFFAOYSA-N
ID: JZLNWJVJFSFPLC-UHFFFAOYSA-N
Comment: Energy2
Num peaks: 13
25.00727645 5.03164535
27.02292652 9.515931569
39.02292652 5.114941309
41.03857658 6.019030782
51.02292652 2.539136914
53.03857658 6.879642103
126.9039244 2.052927404
152.9195745 2.104884398
164.9195745 8.058270519
166.9352245 6.201987777
178.9352245 7.490062166
180.9508746 16.89418281
206.9665247 2.720017882

Name: +ve in-silico MS/MS by CFM-ID for VBMUJTYUKATBSF-UHFFFAOYSA-N
ID: VBMUJTYUKATBSF-UHFFFAOYSA-N
Comment: Energy0
Num peaks: 6
127.0502039 5.493140249
151.997297 2.466590063
190.9718106 2.015465923
195.0031107 2.588458294
205.9714762 2.602712922
222.9980253 71.59658405

Name: +ve in-silico MS/MS by CFM-ID for VBMUJTYUKATBSF-UHFFFAOYSA-N
ID: VBMUJTYUKATBSF-UHFFFAOYSA-N
Comment: Energy1
Num peaks: 10
127.0502039 4.74156106
129.0658539 2.373056558
134.9707479 2.346456837
149.981647 3.131646545
151.997297 9.669330134
179.9922117 2.23197848
195.0031107 3.425536706
204.9874606 5.46074278
206.9667252 5.918923888
222.9980253 41.94524078

Name: +ve in-silico MS/MS by CFM-ID for VBMUJTYUKATBSF-UHFFFAOYSA-N
ID: VBMUJTYUKATBSF-UHFFFAOYSA-N
Comment: Energy2
Num peaks: 22
27.02292652 1.807252113
28.01817548 2.439680636
39.02292652 1.954249168
41.03857658 8.058354963
42.03382555 1.734137278
43.05422664 1.195609683
54.03382555 1.250538146
56.04947561 8.917332765
71.02398914 1.732728495
99.05528926 3.3782624
108.9550979 3.886320117
118.9394478 5.207376228
120.9550979 3.850069435
122.9707479 10.61154525
124.986398 1.72412981
132.9550979 1.117478483
134.9707479 4.402930725
136.986398 3.734795293
145.9503468 1.638109516
147.9659969 1.844900649
149.981647 5.38860197
151.997297 4.527804946

Name: +ve in-silico MS/MS by CFM-ID for FYDHSNLXZRGWFU-UHFFFAOYSA-N
ID: FYDHSNLXZRGWFU-UHFFFAOYSA-N
Comment: Energy0
Num peaks: 6
34.9683041 0.3658994038
45.01423612 0.5230334797
157.022214 2.577486401
164.9909138 0.1433876717
183.0014785 45.10214517
201.0120432 50.54952822

Name: +ve in-silico MS/MS by CFM-ID for FYDHSNLXZRGWFU-UHFFFAOYSA-N
ID: FYDHSNLXZRGWFU-UHFFFAOYSA-N
Comment: Energy1
Num peaks: 6
95.01275576 1.165971986
139.0116493 7.842021979
157.022214 1.222644873
164.9909138 19.77915968
183.0014785 57.27927418
201.0120432 7.722464581

Name: +ve in-silico MS/MS by CFM-ID for FYDHSNLXZRGWFU-UHFFFAOYSA-N
ID: FYDHSNLXZRGWFU-UHFFFAOYSA-N
Comment: Energy2
Num peaks: 8
34.9683041 2.614162474
45.01423612 6.721283635
122.9632187 7.255507775
128.9909138 3.604613094
131.0065639 3.227435854
138.9945188 6.462620292
157.022214 8.311235917
183.0014785 42.71219951

Name: +ve in-silico MS/MS by CFM-ID for ZITWKFSVFMUWIE-UHFFFAOYSA-N
ID: ZITWKFSVFMUWIE-UHFFFAOYSA-N
Comment: Energy0
Num peaks: 6
34.9683041 0.3635951612
45.01423612 0.5220222564
157.022214 2.56086332
172.9807431 0.6689682492
183.0014785 44.78726505
201.0120432 50.0843826

Name: +ve in-silico MS/MS by CFM-ID for ZITWKFSVFMUWIE-UHFFFAOYSA-N
ID: ZITWKFSVFMUWIE-UHFFFAOYSA-N
Comment: Energy1
Num peaks: 6
95.01275576 1.16216768
139.0116493 7.817214456
157.022214 1.215519743
164.9909138 19.65980989
183.0014785 56.96570566
201.0120432 7.675082567

Name: +ve in-silico MS/MS by CFM-ID for ZITWKFSVFMUWIE-UHFFFAOYSA-N
ID: ZITWKFSVFMUWIE-UHFFFAOYSA-N
Comment: Energy2
Num peaks: 9
34.9683041 2.705916933
45.01423612 7.104364801
79.01784114 1.999627902
128.9909138 3.729344644
131.0065639 2.633509249
138.9945188 6.826041792
156.9858285 3.75628947
157.022214 8.496081685
183.0014785 44.3687855

Name: +ve in-silico MS/MS by CFM-ID for JOWRTYSJZWSITO-UHFFFAOYSA-N
ID: JOWRTYSJZWSITO-UHFFFAOYSA-N
Comment: Energy0
Num peaks: 6
110.9899121 49.54109915
138.9945188 0.7419338245
179.025819 0.137619853
189.0101689 0.4884449829
206.9665898 0.2576327746
222.99789 48.22812496

Name: +ve in-silico MS/MS by CFM-ID for JOWRTYSJZWSITO-UHFFFAOYSA-N
ID: JOWRTYSJZWSITO-UHFFFAOYSA-N
Comment: Energy1
Num peaks: 6
67.01784114 1.34170757
110.9899121 27.0983286
138.9945188 24.25755075
177.0101689 3.480409493
179.025819 13.23766085
222.99789 20.32482835

Name: +ve in-silico MS/MS by CFM-ID for JOWRTYSJZWSITO-UHFFFAOYSA-N
ID: JOWRTYSJZWSITO-UHFFFAOYSA-N
Comment: Energy2
Num peaks: 6
41.00219107 1.749758713
53.00219107 2.538008935
65.00219107 15.13243531
67.01784114 5.897263734
110.9899121 68.87262068
138.9945188 1.324771656

Name: +ve in-silico MS/MS by CFM-ID for DWIHFQLHAQZZSL-UHFFFAOYSA-N
ID: DWIHFQLHAQZZSL-UHFFFAOYSA-N
Comment: Energy0
Num peaks: 6
36.98395416 0.3514025949
162.9945188 0.6850878284
187.0212123 7.053260247
189.0101689 1.226517036
206.9665898 2.186647967
222.99789 85.81673671

Name: +ve in-silico MS/MS by CFM-ID for DWIHFQLHAQZZSL-UHFFFAOYSA-N
ID: DWIHFQLHAQZZSL-UHFFFAOYSA-N
Comment: Energy1
Num peaks: 6
106.9949975 2.018164033
133.0106476 6.722486888
153.0101689 2.107898367
179.025819 9.822254171
187.0212123 6.153837527
222.99789 57.77057305

Name: +ve in-silico MS/MS by CFM-ID for DWIHFQLHAQZZSL-UHFFFAOYSA-N
ID: DWIHFQLHAQZZSL-UHFFFAOYSA-N
Comment: Energy2
Num peaks: 19
39.02292652 1.488146255
49.00727645 6.378053232
73.00727645 2.94790317
75.02292652 5.687404428
87.02292652 1.251747222
89.03857658 1.972968756
106.9949975 5.149889398
109.0106476 1.588277325
112.9788688 1.916806483
130.9949975 5.581678239
133.0106476 7.662347299
136.9788688 1.553216862
143.0491413 1.526885676
162.9945188 13.67636199
177.0101689 3.2296864
187.0212123 11.1625682
189.0101689 2.160394003
206.9665898 4.660198865
222.99789 1.507116844

Name: +ve in-silico MS/MS by CFM-ID for CHGFEELFSDZYQO-UHFFFAOYSA-N
ID: CHGFEELFSDZYQO-UHFFFAOYSA-N
Comment: Energy0
Num peaks: 6
68.99466108 1.328663808
83.01031114 25.30451917
85.02596121 1.763125894
101.0008893 29.3115026
181.0082605 7.731681906
201.0144887 30.4056987

Name: +ve in-silico MS/MS by CFM-ID for CHGFEELFSDZYQO-UHFFFAOYSA-N
ID: CHGFEELFSDZYQO-UHFFFAOYSA-N
Comment: Energy1
Num peaks: 6
68.99466108 1.393243815
83.01031114 25.0747254
101.0008893 17.76385791
131.011454 1.871119589
181.0082605 9.104157038
201.0144887 40.34228239

Name: +ve in-silico MS/MS by CFM-ID for CHGFEELFSDZYQO-UHFFFAOYSA-N
ID: CHGFEELFSDZYQO-UHFFFAOYSA-N
Comment: Energy2
Num peaks: 6
18.99785464 5.101739174
68.99466108 6.066021059
80.99466108 9.90343467
83.01031114 37.71534338
85.02596121 2.410419477
101.0008893 28.39181449

Name: +ve in-silico MS/MS by CFM-ID for GNLXZUWZSBFRHM-UHFFFAOYSA-N
ID: GNLXZUWZSBFRHM-UHFFFAOYSA-N
Comment: Energy0
Num peaks: 6
71.02988619 1.57735305
161.0768364 2.148310204
208.9767838 5.188019822
210.9924338 4.505999749
213.0080839 1.839932652
241.0029985 73.42309195

Name: +ve in-silico MS/MS by CFM-ID for GNLXZUWZSBFRHM-UHFFFAOYSA-N
ID: GNLXZUWZSBFRHM-UHFFFAOYSA-N
Comment: Energy1
Num peaks: 11
43.01784114 4.039242791
45.0334912 5.026800013
59.01275576 2.59734657
61.02840582 5.421574824
85.04553625 3.46698865
137.0768364 2.624310714
147.0611863 2.359053544
161.0768364 2.936465498
168.9647387 2.499678529
170.9803888 2.604158956
241.0029985 46.44540065

Name: +ve in-silico MS/MS by CFM-ID for GNLXZUWZSBFRHM-UHFFFAOYSA-N
ID: GNLXZUWZSBFRHM-UHFFFAOYSA-N
Comment: Energy2
Num peaks: 31
43.01784114 1.018850391
49.00727645 1.533206205
63.02292652 1.66843036
65.03857658 1.68817945
71.02988619 1.398428313
75.02292652 2.743543361
77.03857658 3.400638407
91.03497157 1.220620602
91.05422664 1.696643671
101.055707 1.248773551
117.0506216 8.762418181
119.0662717 1.89092059
126.9177885 1.013474629
128.9334386 1.584936059
131.0662717 5.619619873
135.0611863 1.587079615
147.0611863 2.397030374
154.9490886 3.50978309
156.9647387 4.290768155
161.0768364 8.581930993
168.9647387 6.257828102
178.9662191 1.194658891
180.9818691 3.554317776
194.9611337 1.076845665
196.9767838 2.348244416
198.9924338 1.651578252
208.9767838 2.049130129
210.9924338 1.378257388
212.9716984 1.01132057
224.9716984 1.020651785
241.0029985 1.4583366

Name: +ve in-silico MS/MS by CFM-ID for JFEYGNBXTUDJAM-UHFFFAOYSA-N
ID: JFEYGNBXTUDJAM-UHFFFAOYSA-N
Comment: Energy0
Num peaks: 6
34.9683041 0.318673339
36.98395416 0.3671715182
133.0032537 0.1644531085
187.0138184 7.390792284
206.959196 0.3038869857
222.9904961 91.04470219

Name: +ve in-silico MS/MS by CFM-ID for JFEYGNBXTUDJAM-UHFFFAOYSA-N
ID: JFEYGNBXTUDJAM-UHFFFAOYSA-N
Comment: Energy1
Num peaks: 6
65.99744004 1.15166443
133.0032537 7.054376289
153.9690324 1.094685651
187.0138184 7.870135723
206.959196 1.021436042
222.9904961 77.95854711

Name: +ve in-silico MS/MS by CFM-ID for JFEYGNBXTUDJAM-UHFFFAOYSA-N
ID: JFEYGNBXTUDJAM-UHFFFAOYSA-N
Comment: Energy2
Num peaks: 6
65.99744004 8.284706105
89.99744004 2.821892937
133.0032537 15.63381209
187.0138184 46.62019007
206.959196 2.49919417
222.9904961 7.125097263

Name: +ve in-silico MS/MS by CFM-ID for YZPCWPMIVKWDOZ-UHFFFAOYSA-N
ID: YZPCWPMIVKWDOZ-UHFFFAOYSA-N
Comment: Energy0
Num peaks: 10
59.01275576 1.497605434
82.97974138 1.863982911
87.00767038 4.271553718
98.974656 1.548526692
177.0393644 3.229765104
180.9801353 1.959932827
208.9750499 12.95452838
210.9907 2.516060445
222.9907 5.133915998
241.0012647 45.08937009

Name: +ve in-silico MS/MS by CFM-ID for YZPCWPMIVKWDOZ-UHFFFAOYSA-N
ID: YZPCWPMIVKWDOZ-UHFFFAOYSA-N
Comment: Energy1
Num peaks: 13
59.01275576 2.765001773
73.02840582 1.830022824
101.0233204 2.497444904
129.0182351 2.109538852
148.9539206 2.255364975
159.0287997 4.525441227
178.9644852 1.876705621
180.9801353 6.206120973
192.9801353 3.00692704
208.9750499 11.72919722
210.9907 1.65484709
222.9907 15.43085582
241.0012647 24.66485789

Name: +ve in-silico MS/MS by CFM-ID for YZPCWPMIVKWDOZ-UHFFFAOYSA-N
ID: YZPCWPMIVKWDOZ-UHFFFAOYSA-N
Comment: Energy2
Num peaks: 19
15.02292652 2.259136447
29.00219107 4.892477462
44.99710569 3.851385753
45.0334912 2.806429615
56.99710569 6.230715095
59.01275576 16.27560243
61.02840582 5.085796525
64.96917669 2.624093054
80.96409131 2.547888126
82.97974138 4.247642892
83.01275576 3.130599024
85.02840582 5.07464049
87.00767038 3.002771596
96.95900593 2.081286039
98.974656 3.968980496
100.9903061 3.790055179
101.0233204 1.809669109
111.0076704 1.931484798
113.0233204 4.750560429

Name: +ve in-silico MS/MS by CFM-ID for JTCVKNUSIGHJRG-UHFFFAOYSA-N
ID: JTCVKNUSIGHJRG-UHFFFAOYSA-N
Comment: Energy0
Num peaks: 6
55.01784114 13.28880624
168.988274 39.91625102
186.9988386 5.992090445
221.0031751 3.959808538
222.9988386 2.703135312
241.0094033 25.00684362

Name: +ve in-silico MS/MS by CFM-ID for JTCVKNUSIGHJRG-UHFFFAOYSA-N
ID: JTCVKNUSIGHJRG-UHFFFAOYSA-N
Comment: Energy1
Num peaks: 6
27.02292652 6.287928593
55.01784114 33.33562403
166.9926104 7.023933787
168.988274 8.389243991
186.9988386 27.81290386
241.0094033 10.58438589

Name: +ve in-silico MS/MS by CFM-ID for JTCVKNUSIGHJRG-UHFFFAOYSA-N
ID: JTCVKNUSIGHJRG-UHFFFAOYSA-N
Comment: Energy2
Num peaks: 6
18.99785464 3.741398369
27.02292652 6.56699544
55.01784114 14.27228589
150.9976958 4.92740569
166.9926104 13.03129608
168.988274 39.13744918

Name: +ve in-silico MS/MS by CFM-ID for DXCVGMHEKUUZCL-UHFFFAOYSA-N
ID: DXCVGMHEKUUZCL-UHFFFAOYSA-N
Comment: Energy0
Num peaks: 6
122.0400538 3.223416448
174.001954 1.165698302
181.0066248 3.732469655
183.0022884 2.134227936
183.986304 7.638408784
201.0128531 81.11320772

Name: +ve in-silico MS/MS by CFM-ID for DXCVGMHEKUUZCL-UHFFFAOYSA-N
ID: DXCVGMHEKUUZCL-UHFFFAOYSA-N
Comment: Energy1
Num peaks: 6
94.00875367 2.74303286
108.0244037 24.81455563
122.0400538 6.23861679
181.0066248 2.200109373
183.986304 5.140638155
201.0128531 50.05340942

Name: +ve in-silico MS/MS by CFM-ID for DXCVGMHEKUUZCL-UHFFFAOYSA-N
ID: DXCVGMHEKUUZCL-UHFFFAOYSA-N
Comment: Energy2
Num peaks: 19
39.02292652 1.482984859
40.01817548 1.679526561
49.00727645 5.00488428
50.00252542 2.192826063
51.02292652 3.703976858
64.01817548 6.581951777
74.00252542 1.984620122
76.01817548 1.445154733
88.01817548 6.111019722
94.00875367 3.942474533
96.02440374 2.763349191
103.9800757 1.933660474
108.0244037 1.246323978
122.0400538 23.31742845
127.9800757 2.925960302
129.9957258 4.550800304
174.001954 4.898008464
181.0066248 2.610854019
183.0022884 2.400953812

Name: +ve in-silico MS/MS by CFM-ID for PRHSEWYZKPFCHX-UHFFFAOYSA-N
ID: PRHSEWYZKPFCHX-UHFFFAOYSA-N
Comment: Energy0
Num peaks: 6
15.02292652 0.489118199
161.0821727 1.530030301
197.9661357 0.09018713745
213.9974358 0.2458123429
224.9770347 0.2811030637
241.0083348 96.96026985

Name: +ve in-silico MS/MS by CFM-ID for PRHSEWYZKPFCHX-UHFFFAOYSA-N
ID: PRHSEWYZKPFCHX-UHFFFAOYSA-N
Comment: Energy1
Num peaks: 6
15.02292652 1.233607912
78.91778852 0.5963398823
122.0712737 1.301095023
161.0821727 2.017395337
224.9770347 1.923653852
241.0083348 89.74310505

Name: +ve in-silico MS/MS by CFM-ID for PRHSEWYZKPFCHX-UHFFFAOYSA-N
ID: PRHSEWYZKPFCHX-UHFFFAOYSA-N
Comment: Energy2
Num peaks: 16
15.02292652 2.039689935
28.01817548 2.046599361
40.01817548 3.030833167
43.02907452 2.879301474
52.01817548 2.407595706
53.01342445 1.859460989
68.04947561 4.679196917
70.06512568 1.467492052
95.06037464 3.077439403
105.9286876 3.079503186
117.9286876 5.350303862
119.9443376 13.60486949
129.9286876 10.86324096
146.9552366 13.78724304
156.9395866 6.890236501
161.0821727 3.687651072

Name: +ve in-silico MS/MS by CFM-ID for RVVLLWOEECVIKP-UHFFFAOYSA-N
ID: RVVLLWOEECVIKP-UHFFFAOYSA-N
Comment: Energy0
Num peaks: 6
15.02292652 0.4899961317
80.93343858 0.08758601086
161.0821727 1.531966955
214.9926848 0.1144866976
224.9770347 0.2821082892
241.0083348 97.1183366

Name: +ve in-silico MS/MS by CFM-ID for RVVLLWOEECVIKP-UHFFFAOYSA-N
ID: RVVLLWOEECVIKP-UHFFFAOYSA-N
Comment: Energy1
Num peaks: 6
15.02292652 1.204188951
44.04947561 1.478464692
161.0821727 1.959153165
183.9504856 4.417646979
224.9770347 1.885030575
241.0083348 86.29952259

Name: +ve in-silico MS/MS by CFM-ID for RVVLLWOEECVIKP-UHFFFAOYSA-N
ID: RVVLLWOEECVIKP-UHFFFAOYSA-N
Comment: Energy2
Num peaks: 11
15.02292652 3.755564767
43.02907452 3.295624573
52.01817548 2.547676138
69.04472458 7.202363096
71.06037464 4.29176895
95.06037464 9.603344689
105.9286876 2.874313841
117.9286876 5.725786696
119.9443376 15.7555233
129.9286876 12.43397546
146.9552366 12.73661287

Name: +ve in-silico MS/MS by CFM-ID for GSFWAPSMBGTFTN-UHFFFAOYSA-N
ID: GSFWAPSMBGTFTN-UHFFFAOYSA-N
Comment: Energy0
Num peaks: 6
15.02292652 1.277282811
181.9599877 0.1032853707
192.9647387 2.621137908
194.9803888 1.972246347
195.9756377 0.179469065
221.9912878 93.64433413

Name: +ve in-silico MS/MS by CFM-ID for GSFWAPSMBGTFTN-UHFFFAOYSA-N
ID: GSFWAPSMBGTFTN-UHFFFAOYSA-N
Comment: Energy1
Num peaks: 6
168.9647387 3.519143625
178.9490886 3.596166028
180.9647387 4.518313939
192.9647387 4.483774641
194.9803888 10.64122527
221.9912878 69.65534052

Name: +ve in-silico MS/MS by CFM-ID for GSFWAPSMBGTFTN-UHFFFAOYSA-N
ID: GSFWAPSMBGTFTN-UHFFFAOYSA-N
Comment: Energy2
Num peaks: 12
15.02292652 3.178676411
39.02292652 6.644732822
49.00727645 8.162942873
89.03857658 3.200448546
115.0542266 5.935251892
166.9490886 2.483588343
168.9647387 5.252241812
176.9334386 2.276144152
178.9490886 10.86196232
180.9647387 2.240406399
192.9647387 15.59053048
194.9803888 15.84581989

Name: +ve in-silico MS/MS by CFM-ID for QFWSRDGRNGISRQ-UHFFFAOYSA-N
ID: QFWSRDGRNGISRQ-UHFFFAOYSA-N
Comment: Energy0
Num peaks: 6
45.99235466 0.03098147285
152.9753247 0.01896348357
154.9909748 0.02737834753
170.0018738 0.0117600764
179.9862237 0.07154607803
241.0026021 99.81832951

Name: +ve in-silico MS/MS by CFM-ID for QFWSRDGRNGISRQ-UHFFFAOYSA-N
ID: QFWSRDGRNGISRQ-UHFFFAOYSA-N
Comment: Energy1
Num peaks: 6
111.0189038 0.3763435562
113.0345538 0.4681419204
152.9753247 1.202540582
154.9909748 0.9172763889
179.9862237 0.9800047916
241.0026021 93.35369525

Name: +ve in-silico MS/MS by CFM-ID for QFWSRDGRNGISRQ-UHFFFAOYSA-N
ID: QFWSRDGRNGISRQ-UHFFFAOYSA-N
Comment: Energy2
Num peaks: 10
81.97459642 5.582498328
107.9902465 5.210365729
127.9800757 6.238294034
132.9854955 2.714815058
136.9804101 2.41632088
152.9753247 10.57973982
154.9909748 13.20028262
170.0018738 3.20450688
179.9862237 8.028441787
241.0026021 22.84416519

Name: +ve in-silico MS/MS by CFM-ID for DBNWOQAPQDYBNZ-UHFFFAOYSA-N
ID: DBNWOQAPQDYBNZ-UHFFFAOYSA-N
Comment: Energy0
Num peaks: 6
103.9623175 3.653054361
105.9779675 5.413834472
110.9899121 3.595047591
128.0164612 16.99284577
130.0321113 2.302909481
201.0150813 57.6327107

Name: +ve in-silico MS/MS by CFM-ID for DBNWOQAPQDYBNZ-UHFFFAOYSA-N
ID: DBNWOQAPQDYBNZ-UHFFFAOYSA-N
Comment: Energy1
Num peaks: 14
76.95141845 1.236253707
94.02874017 4.750430372
125.0709393 2.064321298
126.9670685 2.313945927
156.9776332 2.986119459
157.0430103 1.174028409
167.0273603 14.56843698
168.9888666 3.675141073
171.0045166 2.152641022
171.9885322 5.947695944
173.0201667 4.710806043
174.0041823 1.081157561
184.9837812 2.330204396
201.0150813 31.6536524

Name: +ve in-silico MS/MS by CFM-ID for DBNWOQAPQDYBNZ-UHFFFAOYSA-N
ID: DBNWOQAPQDYBNZ-UHFFFAOYSA-N
Comment: Energy2
Num peaks: 12
30.03382555 4.482348154
45.04472458 2.623659254
59.99024648 2.553992289
71.99024648 9.4359872
76.95141845 14.13672076
94.02874017 2.180025455
98.00589655 5.142547911
103.9623175 14.83346572
105.9779675 10.37140171
110.9899121 7.769478474
113.0055622 2.357887588
128.0164612 6.128815566

Name: +ve in-silico MS/MS by CFM-ID for SBTXNJOSINIROT-UHFFFAOYSA-N
ID: SBTXNJOSINIROT-UHFFFAOYSA-N
Comment: Energy0
Num peaks: 6
18.99785464 0.118022732
34.9683041 0.1834053536
68.99466108 0.2875519042
163.0226071 0.1737727106
202.9930566 5.645260451
222.9992849 93.50488283

Name: +ve in-silico MS/MS by CFM-ID for SBTXNJOSINIROT-UHFFFAOYSA-N
ID: SBTXNJOSINIROT-UHFFFAOYSA-N
Comment: Energy1
Num peaks: 6
34.9683041 0.3218816241
85.97920313 0.4804847026
128.9962502 0.9095490637
152.9713388 1.243317889
202.9930566 6.221654353
222.9992849 90.03712861

Name: +ve in-silico MS/MS by CFM-ID for SBTXNJOSINIROT-UHFFFAOYSA-N
ID: SBTXNJOSINIROT-UHFFFAOYSA-N
Comment: Energy2
Num peaks: 6
25.00727645 3.436695325
68.99466108 7.414717723
75.00408289 19.55060734
92.99466108 6.142450429
202.9930566 50.79613041
222.9992849 4.199388356

Name: +ve in-silico MS/MS by CFM-ID for KAKFFDDDUYNOTF-UHFFFAOYSA-N
ID: KAKFFDDDUYNOTF-UHFFFAOYSA-N
Comment: Energy0
Num peaks: 6
39.02292652 0.7841212268
41.03857658 2.660391651
85.04553625 1.709686837
161.0768364 0.886370056
182.9611337 0.7817928754
241.0029985 82.64623786

Name: +ve in-silico MS/MS by CFM-ID for KAKFFDDDUYNOTF-UHFFFAOYSA-N
ID: KAKFFDDDUYNOTF-UHFFFAOYSA-N
Comment: Energy1
Num peaks: 7
39.02292652 10.45651671
41.03857658 20.18983486
55.01784114 4.151393003
57.0334912 19.37458033
59.04914126 14.34429399
73.02840582 3.894748871
241.0029985 8.594170592

Name: +ve in-silico MS/MS by CFM-ID for KAKFFDDDUYNOTF-UHFFFAOYSA-N
ID: KAKFFDDDUYNOTF-UHFFFAOYSA-N
Comment: Energy2
Num peaks: 25
25.00727645 3.30627637
27.02292652 1.059700445
39.02292652 6.595084585
41.03857658 14.49427903
57.0334912 1.346350795
63.02292652 1.985321249
91.03497157 1.315090149
105.0506216 1.055589464
116.9334386 3.473591675
131.0662717 1.359740098
135.0611863 0.8787003952
140.9334386 6.643981179
142.9490886 5.179173282
156.9647387 1.690605882
161.0768364 3.345141437
166.9662191 3.746050866
182.9611337 8.789146581
184.9767838 2.272669428
186.9924338 1.418109918
189.0080839 2.203412396
212.9716984 2.703604321
214.9873484 1.535068161
222.9924338 1.018243553
224.9716984 1.537920362
241.0029985 1.359772693

Name: +ve in-silico MS/MS by CFM-ID for QDIVPLWCIVCYKS-UHFFFAOYSA-N
ID: QDIVPLWCIVCYKS-UHFFFAOYSA-N
Comment: Energy0
Num peaks: 6
43.01784114 0.1761080661
179.9936176 5.111546735
195.0045166 1.56737364
195.9885322 5.207560645
205.9728822 5.7689061
222.9994313 81.11172204

Name: +ve in-silico MS/MS by CFM-ID for QDIVPLWCIVCYKS-UHFFFAOYSA-N
ID: QDIVPLWCIVCYKS-UHFFFAOYSA-N
Comment: Energy1
Num peaks: 6
123.0011455 2.863218445
125.0167956 1.93249581
151.0324456 7.394957386
167.9936176 4.964823173
195.0045166 74.60752847
222.9994313 4.083210905

Name: +ve in-silico MS/MS by CFM-ID for QDIVPLWCIVCYKS-UHFFFAOYSA-N
ID: QDIVPLWCIVCYKS-UHFFFAOYSA-N
Comment: Energy2
Num peaks: 8
136.0215466 2.600823705
150.0008112 7.469203903
152.0164612 2.383302342
167.9936176 11.72929846
177.0117102 3.655745203
179.9936176 12.43171404
195.0045166 5.107477267
205.9728822 36.89273074

Name: +ve in-silico MS/MS by CFM-ID for QRKJPBXAQZMKRJ-UHFFFAOYSA-N
ID: QRKJPBXAQZMKRJ-UHFFFAOYSA-N
Comment: Energy0
Num peaks: 6
43.01784114 0.1832781181
46.99499752 0.3202985615
179.9936176 5.343545969
195.0045166 1.668394167
205.9728822 6.000823235
222.9994313 85.56126258

Name: +ve in-silico MS/MS by CFM-ID for QRKJPBXAQZMKRJ-UHFFFAOYSA-N
ID: QRKJPBXAQZMKRJ-UHFFFAOYSA-N
Comment: Energy1
Num peaks: 6
135.0011455 5.825832643
151.0324456 1.906240343
179.9936176 1.295185997
180.9888666 0.7853705128
195.0045166 82.05202573
222.9994313 4.104819282

Name: +ve in-silico MS/MS by CFM-ID for QRKJPBXAQZMKRJ-UHFFFAOYSA-N
ID: QRKJPBXAQZMKRJ-UHFFFAOYSA-N
Comment: Energy2
Num peaks: 7
122.0058965 2.956111035
136.0215466 3.755207723
167.9936176 11.16888903
177.0117102 6.74088132
179.9936176 12.82578303
195.0045166 4.626885246
205.9728822 40.09317347

Name: +ve in-silico MS/MS by CFM-ID for ISTQXKDCRJYPFJ-UHFFFAOYSA-N
ID: ISTQXKDCRJYPFJ-UHFFFAOYSA-N
Comment: Energy0
Num peaks: 6
18.99785464 1.431542639
21.0135047 1.002766491
68.99466108 1.262814525
220.998285 1.428533998
222.9939485 0.9762788955
241.0045132 91.67638814

Name: +ve in-silico MS/MS by CFM-ID for ISTQXKDCRJYPFJ-UHFFFAOYSA-N
ID: ISTQXKDCRJYPFJ-UHFFFAOYSA-N
Comment: Energy1
Num peaks: 6
21.0135047 1.018590416
68.99466108 1.137875484
112.9959992 0.7626919197
202.9877203 0.9147834662
222.9939485 76.60586043
241.0045132 14.48524953

Name: +ve in-silico MS/MS by CFM-ID for ISTQXKDCRJYPFJ-UHFFFAOYSA-N
ID: ISTQXKDCRJYPFJ-UHFFFAOYSA-N
Comment: Energy2
Num peaks: 9
18.99785464 12.40018601
21.0135047 3.582537039
34.9683041 2.755261395
45.01423612 5.983116374
68.99466108 20.39672333
143.0065639 3.017651507
176.9913253 2.763172185
220.998285 23.45016052
241.0045132 8.380117353

Name: +ve in-silico MS/MS by CFM-ID for UKIGBJXSLVJWCR-UHFFFAOYSA-N
ID: UKIGBJXSLVJWCR-UHFFFAOYSA-N
Comment: Energy0
Num peaks: 6
36.98395416 0.3532137791
162.9945188 0.6890416984
187.0212123 7.088273306
189.0101689 1.234181001
206.9665898 1.854001022
222.99789 86.41446135

Name: +ve in-silico MS/MS by CFM-ID for UKIGBJXSLVJWCR-UHFFFAOYSA-N
ID: UKIGBJXSLVJWCR-UHFFFAOYSA-N
Comment: Energy1
Num peaks: 6
133.0106476 3.588987292
153.0101689 2.123639428
179.025819 10.54426711
187.0212123 6.61582381
189.0101689 1.363439669
222.99789 63.39994942

Name: +ve in-silico MS/MS by CFM-ID for UKIGBJXSLVJWCR-UHFFFAOYSA-N
ID: UKIGBJXSLVJWCR-UHFFFAOYSA-N
Comment: Energy2
Num peaks: 17
49.00727645 6.258756306
75.02292652 4.834174608
89.00219107 1.537081491
106.9949975 1.844019889
112.9788688 2.195216574
117.0334912 2.283287903
121.0106476 1.497115531
133.0106476 4.443130832
141.0334912 4.655696305
143.0491413 1.527321222
145.0106476 4.752618086
162.9945188 20.4441404
177.0101689 3.327826805
187.0212123 12.99159057
189.0101689 2.978730187
206.9665898 3.573619376
222.99789 1.896875908

Name: +ve in-silico MS/MS by CFM-ID for RNMOMNJMYZWWGF-UHFFFAOYSA-N
ID: RNMOMNJMYZWWGF-UHFFFAOYSA-N
Comment: Energy0
Num peaks: 6
45.0135047 13.12698891
73.00841932 10.17426565
150.9976958 27.76232557
169.0082605 13.4091889
221.0031751 4.814351349
241.0094033 21.23624473

Name: +ve in-silico MS/MS by CFM-ID for RNMOMNJMYZWWGF-UHFFFAOYSA-N
ID: RNMOMNJMYZWWGF-UHFFFAOYSA-N
Comment: Energy1
Num peaks: 6
45.0135047 9.535675165
73.00841932 9.311058774
150.9976958 16.52349406
169.0082605 23.55815124
221.0031751 6.892700782
241.0094033 15.83773042

Name: +ve in-silico MS/MS by CFM-ID for RNMOMNJMYZWWGF-UHFFFAOYSA-N
ID: RNMOMNJMYZWWGF-UHFFFAOYSA-N
Comment: Energy2
Num peaks: 8
25.00727645 3.281930177
42.99785464 4.933267597
45.0135047 18.65574823
53.00219107 3.421809753
68.99466108 11.7256948
73.00841932 4.730315068
149.0020322 4.930109972
150.9976958 28.58281333

Name: +ve in-silico MS/MS by CFM-ID for RHIXAJHFXGTSAL-UHFFFAOYSA-N
ID: RHIXAJHFXGTSAL-UHFFFAOYSA-N
Comment: Energy0
Num peaks: 6
95.02988619 0.2187238729
128.9737834 0.2179346916
157.0050835 0.4619243936
157.022214 1.272750506
183.0014785 45.38589693
201.0120432 50.97177249

Name: +ve in-silico MS/MS by CFM-ID for RHIXAJHFXGTSAL-UHFFFAOYSA-N
ID: RHIXAJHFXGTSAL-UHFFFAOYSA-N
Comment: Energy1
Num peaks: 6
138.9945188 2.437449414
139.0116493 1.273924249
157.0050835 1.531290346
164.9909138 20.92307519
183.0014785 59.69676636
201.0120432 7.559767687

Name: +ve in-silico MS/MS by CFM-ID for RHIXAJHFXGTSAL-UHFFFAOYSA-N
ID: RHIXAJHFXGTSAL-UHFFFAOYSA-N
Comment: Energy2
Num peaks: 8
72.98395416 1.94838609
84.98395416 2.478978701
95.02988619 7.079815766
110.9632187 4.534256705
112.9788688 2.927929805
138.9945188 4.994522386
157.022214 6.218380936
183.0014785 50.42113931

Name: +ve in-silico MS/MS by CFM-ID for RENDEFHQQIYNJL-UHFFFAOYSA-N
ID: RENDEFHQQIYNJL-UHFFFAOYSA-N
Comment: Energy0
Num peaks: 6
128.9737834 0.2940332896
139.0197154 0.2208563123
157.0050835 0.4612508961
157.022214 1.273851245
183.0014785 45.32919679
201.0120432 50.89494265

Name: +ve in-silico MS/MS by CFM-ID for RENDEFHQQIYNJL-UHFFFAOYSA-N
ID: RENDEFHQQIYNJL-UHFFFAOYSA-N
Comment: Energy1
Num peaks: 6
59.02988619 3.724845752
110.9803492 2.93909896
128.9909138 3.238155537
164.9909138 18.21411468
183.0014785 52.84608573
201.0120432 6.855336466

Name: +ve in-silico MS/MS by CFM-ID for RENDEFHQQIYNJL-UHFFFAOYSA-N
ID: RENDEFHQQIYNJL-UHFFFAOYSA-N
Comment: Energy2
Num peaks: 10
84.98395416 5.095724511
95.02988619 2.865854776
96.98395416 3.864285705
112.9788688 2.836324098
121.0091507 3.30585597
122.9632187 2.269865475
123.0248008 3.003480409
138.9945188 4.894864805
157.022214 5.814796632
183.0014785 48.28644699

Name: +ve in-silico MS/MS by CFM-ID for KLOHQWOGRLUMBP-UHFFFAOYSA-N
ID: KLOHQWOGRLUMBP-UHFFFAOYSA-N
Comment: Energy0
Num peaks: 6
102.9945188 24.61091538
105.0101689 1.865896996
133.0050835 3.096808853
135.0207336 3.203787508
187.0156482 4.566027111
222.9923259 57.53270221

Name: +ve in-silico MS/MS by CFM-ID for KLOHQWOGRLUMBP-UHFFFAOYSA-N
ID: KLOHQWOGRLUMBP-UHFFFAOYSA-N
Comment: Energy1
Num peaks: 6
15.02292652 1.637162878
39.02292652 2.96434339
102.9945188 46.85752304
159.0207336 3.052959877
187.0156482 2.632527891
222.9923259 30.54943716

Name: +ve in-silico MS/MS by CFM-ID for KLOHQWOGRLUMBP-UHFFFAOYSA-N
ID: KLOHQWOGRLUMBP-UHFFFAOYSA-N
Comment: Energy2
Num peaks: 7
15.02292652 3.49753592
39.02292652 15.86182148
45.0334912 13.62743056
86.96321872 9.692695677
88.97886878 3.602451614
99.04405588 3.1175499
102.9945188 30.6733654

Name: +ve in-silico MS/MS by CFM-ID for YKYCTRLQAKFCLH-UHFFFAOYSA-N
ID: YKYCTRLQAKFCLH-UHFFFAOYSA-N
Comment: Energy0
Num peaks: 6
136.9981683 1.247245096
155.008733 8.68182084
164.9930829 1.262623241
173.0192977 1.93002281
183.0036476 29.33080571
201.0142123 54.41774656

Name: +ve in-silico MS/MS by CFM-ID for YKYCTRLQAKFCLH-UHFFFAOYSA-N
ID: YKYCTRLQAKFCLH-UHFFFAOYSA-N
Comment: Energy1
Num peaks: 8
74.02365479 6.457574952
84.00800472 6.159578488
112.0029193 7.758348651
127.997834 10.70020786
130.013484 9.923499062
155.008733 9.443828307
183.0036476 12.98369853
201.0142123 16.99505004

Name: +ve in-silico MS/MS by CFM-ID for YKYCTRLQAKFCLH-UHFFFAOYSA-N
ID: YKYCTRLQAKFCLH-UHFFFAOYSA-N
Comment: Energy2
Num peaks: 13
26.00252542 3.411374929
56.0130901 5.669022987
72.00800472 8.563755966
74.02365479 6.323818836
84.00800472 10.02054197
99.01890376 9.938806468
111.0189038 2.452001345
127.0138184 7.377697913
127.997834 2.065859799
136.9981683 8.402788238
145.0243831 7.010247813
155.008733 6.490458253
183.0036476 2.785565259

Name: +ve in-silico MS/MS by CFM-ID for LQCKFXAPVKCRRU-UHFFFAOYSA-N
ID: LQCKFXAPVKCRRU-UHFFFAOYSA-N
Comment: Energy0
Num peaks: 6
45.99235466 0.1722174832
112.0029193 0.04770160879
114.0185694 0.08438976302
130.013484 0.01144475189
139.997834 0.1019730777
201.0142123 99.56149656

Name: +ve in-silico MS/MS by CFM-ID for LQCKFXAPVKCRRU-UHFFFAOYSA-N
ID: LQCKFXAPVKCRRU-UHFFFAOYSA-N
Comment: Energy1
Num peaks: 6
72.00800472 0.5522500685
112.0029193 0.2960089456
114.0185694 0.4531118565
130.013484 0.3521027275
139.997834 0.3224871313
201.0142123 97.19874113

Name: +ve in-silico MS/MS by CFM-ID for LQCKFXAPVKCRRU-UHFFFAOYSA-N
ID: LQCKFXAPVKCRRU-UHFFFAOYSA-N
Comment: Energy2
Num peaks: 6
45.99235466 7.657003265
96.00800472 8.522340223
112.0029193 9.496034992
114.0185694 11.64097064
139.997834 7.926765878
201.0142123 36.7671363

Name: +ve in-silico MS/MS by CFM-ID for PMFRMGALOVAOLS-UHFFFAOYSA-N
ID: PMFRMGALOVAOLS-UHFFFAOYSA-N
Comment: Energy0
Num peaks: 6
110.9899121 6.904011513
113.0152543 0.6461815103
138.9945188 1.156568829
189.0101689 0.7480760659
206.9665898 0.5831961908
222.99789 88.26217932

Name: +ve in-silico MS/MS by CFM-ID for PMFRMGALOVAOLS-UHFFFAOYSA-N
ID: PMFRMGALOVAOLS-UHFFFAOYSA-N
Comment: Energy1
Num peaks: 6
67.01784114 1.172729374
110.9899121 23.91887306
138.9945188 24.03256482
177.0101689 3.504145245
179.025819 13.24503333
222.99789 20.38842185

Name: +ve in-silico MS/MS by CFM-ID for PMFRMGALOVAOLS-UHFFFAOYSA-N
ID: PMFRMGALOVAOLS-UHFFFAOYSA-N
Comment: Energy2
Num peaks: 9
39.02292652 5.066325087
65.00219107 8.434810795
67.01784114 3.250150137
84.98395416 2.158780641
110.9899121 42.70387891
113.0152543 2.750503503
138.9945188 9.784263026
162.9945188 3.868243019
179.025819 2.781391777

Name: +ve in-silico MS/MS by CFM-ID for ZSRGLQQAHXRPJC-UHFFFAOYSA-N
ID: ZSRGLQQAHXRPJC-UHFFFAOYSA-N
Comment: Energy0
Num peaks: 6
34.99499752 2.05881476
47.04914126 2.64500983
154.9716752 27.13910434
156.9873253 1.88853078
167.025819 3.304899847
201.01354 57.34491601

Name: +ve in-silico MS/MS by CFM-ID for ZSRGLQQAHXRPJC-UHFFFAOYSA-N
ID: ZSRGLQQAHXRPJC-UHFFFAOYSA-N
Comment: Energy1
Num peaks: 6
29.03857658 1.966816592
47.04914126 2.165038718
154.9716752 34.76600003
167.025819 14.96607904
172.9822399 8.382875634
201.01354 25.65204477

Name: +ve in-silico MS/MS by CFM-ID for ZSRGLQQAHXRPJC-UHFFFAOYSA-N
ID: ZSRGLQQAHXRPJC-UHFFFAOYSA-N
Comment: Energy2
Num peaks: 13
29.03857658 2.305466239
44.97934745 1.987732452
47.04914126 1.438790083
56.97934745 2.445992514
80.97934745 2.476253258
94.99499752 3.778097316
96.98395416 3.248898137
104.9793475 7.785893379
113.0152543 2.666891252
121.0106476 3.474203128
125.0152543 2.983320782
154.9716752 41.62787514
156.9873253 4.808939423

Name: +ve in-silico MS/MS by CFM-ID for NNNIXHQGXKTRNT-UHFFFAOYSA-N
ID: NNNIXHQGXKTRNT-UHFFFAOYSA-N
Comment: Energy0
Num peaks: 7
57.0334912 3.258725302
87.04405588 11.27537579
89.05970595 4.97854476
162.9753034 3.113960803
190.970218 11.4662631
204.9858681 4.723005152
222.9964328 41.31648626

Name: +ve in-silico MS/MS by CFM-ID for NNNIXHQGXKTRNT-UHFFFAOYSA-N
ID: NNNIXHQGXKTRNT-UHFFFAOYSA-N
Comment: Energy1
Num peaks: 15
27.02292652 3.805086627
55.01784114 4.221196112
57.0334912 2.078216233
83.04914126 3.392363572
87.04405588 3.956858094
89.05970595 3.921183138
111.0440559 2.054532914
115.0389705 1.630041587
134.9440033 5.242957155
160.9596533 2.163082238
162.9753034 11.5775828
164.9909535 3.013549475
190.970218 10.22348126
204.9858681 3.562467451
222.9964328 19.29104678

Name: +ve in-silico MS/MS by CFM-ID for NNNIXHQGXKTRNT-UHFFFAOYSA-N
ID: NNNIXHQGXKTRNT-UHFFFAOYSA-N
Comment: Energy2
Num peaks: 15
25.00727645 2.83308259
27.02292652 33.1635763
29.03857658 4.121074343
53.00219107 1.938237654
55.01784114 9.74167809
57.0334912 9.59927729
71.04914126 1.789208
73.02840582 1.326764185
83.04914126 2.684637167
87.04405588 3.218100781
106.9490886 1.354270541
144.9647387 1.685501732
146.9440033 3.442754892
146.9803888 2.70966074
162.9753034 1.583882213

Name: +ve in-silico MS/MS by CFM-ID for YZEOXYRILIORTM-UHFFFAOYSA-N
ID: YZEOXYRILIORTM-UHFFFAOYSA-N
Comment: Energy0
Num peaks: 6
29.03857658 0.6704381898
161.0821727 1.227970625
210.9865368 1.037223632
212.9770347 13.52055826
224.9770347 0.5649057596
241.0083348 79.24120068

Name: +ve in-silico MS/MS by CFM-ID for YZEOXYRILIORTM-UHFFFAOYSA-N
ID: YZEOXYRILIORTM-UHFFFAOYSA-N
Comment: Energy1
Num peaks: 6
29.03857658 2.815021433
135.0665226 0.5159753648
161.0821727 2.541510926
212.9770347 50.09518755
224.9770347 1.95132795
241.0083348 37.79055245

Name: +ve in-silico MS/MS by CFM-ID for YZEOXYRILIORTM-UHFFFAOYSA-N
ID: YZEOXYRILIORTM-UHFFFAOYSA-N
Comment: Energy2
Num peaks: 25
29.01342445 4.815050923
29.03857658 1.911381141
39.02292652 1.664686835
50.00252542 0.7386116405
52.01817548 4.709802664
54.00867342 3.459712821
54.03382555 1.201582155
56.02432348 4.252249431
58.03997355 0.9287273621
67.02907452 1.446928134
80.02432348 7.91578342
80.04947561 0.9166542616
105.0195725 3.124009449
107.0352225 4.284462014
109.0508726 3.244126223
128.9334386 1.444361198
130.9490886 1.320846706
157.9599877 16.84050352
172.9708867 1.727082973
184.9708867 5.251041007
196.9457346 0.8939260314
197.9661357 0.9835550597
210.9865368 0.8044262376
212.9770347 5.73796421
224.9770347 0.8630286232

Name: +ve in-silico MS/MS by CFM-ID for DLAUXSOHALWWDR-UHFFFAOYSA-N
ID: DLAUXSOHALWWDR-UHFFFAOYSA-N
Comment: Energy0
Num peaks: 6
128.9737834 0.3024896226
139.0197154 0.2904661822
157.0050835 0.4558237341
157.022214 2.558749933
183.0014785 44.82909906
201.0120432 50.09991774

Name: +ve in-silico MS/MS by CFM-ID for DLAUXSOHALWWDR-UHFFFAOYSA-N
ID: DLAUXSOHALWWDR-UHFFFAOYSA-N
Comment: Energy1
Num peaks: 6
138.9945188 2.381436371
139.0116493 7.793153412
157.0050835 1.482706355
164.9909138 19.67413333
183.0014785 56.52226316
201.0120432 7.485183382

Name: +ve in-silico MS/MS by CFM-ID for DLAUXSOHALWWDR-UHFFFAOYSA-N
ID: DLAUXSOHALWWDR-UHFFFAOYSA-N
Comment: Energy2
Num peaks: 8
84.98395416 3.005141087
95.02988619 2.618421177
112.9788688 4.191263511
123.0248008 3.194186372
128.9909138 4.212318766
138.9945188 5.173461121
157.022214 8.764630317
183.0014785 51.12010139

Name: +ve in-silico MS/MS by CFM-ID for OTIPTCHUAWBCTA-UHFFFAOYSA-N
ID: OTIPTCHUAWBCTA-UHFFFAOYSA-N
Comment: Energy0
Num peaks: 6
45.01423612 0.1645282387
157.0050835 0.4605979676
157.022214 1.271196726
172.9807431 0.6924099822
183.0014785 45.38575276
201.0120432 50.86366167

Name: +ve in-silico MS/MS by CFM-ID for OTIPTCHUAWBCTA-UHFFFAOYSA-N
ID: OTIPTCHUAWBCTA-UHFFFAOYSA-N
Comment: Energy1
Num peaks: 6
138.9945188 2.434527346
139.0116493 1.318633749
157.0050835 1.539294732
164.9909138 21.71495112
183.0014785 62.16920583
201.0120432 7.91466679

Name: +ve in-silico MS/MS by CFM-ID for OTIPTCHUAWBCTA-UHFFFAOYSA-N
ID: OTIPTCHUAWBCTA-UHFFFAOYSA-N
Comment: Energy2
Num peaks: 8
44.99710569 1.768055652
84.98395416 4.086729487
128.9909138 4.596775741
138.9945188 5.134707013
156.9858285 4.356384094
157.022214 6.524376726
183.0014785 52.16618676
201.0120432 1.822523362

Name: +ve in-silico MS/MS by CFM-ID for AELRCMOKRQCWMR-UHFFFAOYSA-N
ID: AELRCMOKRQCWMR-UHFFFAOYSA-N
Comment: Energy0
Num peaks: 6
71.99024648 5.579241048
125.0055622 1.545512619
164.0164612 12.3808299
193.9728822 1.592247118
195.9885322 35.19906518
222.9994313 38.63823864

Name: +ve in-silico MS/MS by CFM-ID for AELRCMOKRQCWMR-UHFFFAOYSA-N
ID: AELRCMOKRQCWMR-UHFFFAOYSA-N
Comment: Energy1
Num peaks: 6
26.00252542 5.239080639
125.0055622 4.464407131
136.0215466 3.23659884
164.0164612 40.61820198
195.9885322 14.29706291
222.9994313 15.69488786

Name: +ve in-silico MS/MS by CFM-ID for AELRCMOKRQCWMR-UHFFFAOYSA-N
ID: AELRCMOKRQCWMR-UHFFFAOYSA-N
Comment: Energy2
Num peaks: 12
44.97934745 4.346828091
71.99024648 5.870669589
97.01064758 1.66188558
122.0058965 4.867003737
125.0055622 4.632584054
136.0215466 25.09094171
153.9779675 1.705429573
164.0164612 20.97494871
165.9779675 1.604430212
167.9936176 4.122924555
177.9779675 2.510084342
195.9885322 3.628697951

Name: +ve in-silico MS/MS by CFM-ID for VJFNWEWIHAFHQL-UHFFFAOYSA-N
ID: VJFNWEWIHAFHQL-UHFFFAOYSA-N
Comment: Energy0
Num peaks: 6
59.99024648 11.37422735
69.0334912 0.5185567872
139.0212123 31.52152615
192.9888666 0.8291076352
195.9885322 5.425119409
222.9994313 47.86482362

Name: +ve in-silico MS/MS by CFM-ID for VJFNWEWIHAFHQL-UHFFFAOYSA-N
ID: VJFNWEWIHAFHQL-UHFFFAOYSA-N
Comment: Energy1
Num peaks: 6
26.00252542 9.305747336
59.99024648 9.072399794
164.0164612 6.979026874
167.9936176 1.467311292
195.9885322 61.64062432
222.9994313 8.481418061

Name: +ve in-silico MS/MS by CFM-ID for VJFNWEWIHAFHQL-UHFFFAOYSA-N
ID: VJFNWEWIHAFHQL-UHFFFAOYSA-N
Comment: Energy2
Num peaks: 16
39.02292652 4.640711267
59.99024648 4.888780941
79.01784114 1.797484849
80.97934745 6.237295104
81.0334912 5.484060602
82.99499752 18.93706237
85.01064758 5.42332108
95.04914126 1.35005157
113.0055622 1.717061481
122.9899121 4.614588882
125.0055622 2.167719836
139.0212123 10.06450603
152.0164612 3.314504033
178.9732165 5.727071195
192.9888666 2.50231852
206.9681311 1.82504897

Name: +ve in-silico MS/MS by CFM-ID for COPAYTISEOZXLA-UHFFFAOYSA-N
ID: COPAYTISEOZXLA-UHFFFAOYSA-N
Comment: Energy0
Num peaks: 6
19.01784114 0.4613816358
34.9683041 0.298456023
45.99235466 1.274441196
158.9665898 18.76896467
187.9567534 2.403246182
205.9673181 76.14721651

Name: +ve in-silico MS/MS by CFM-ID for COPAYTISEOZXLA-UHFFFAOYSA-N
ID: COPAYTISEOZXLA-UHFFFAOYSA-N
Comment: Energy1
Num peaks: 6
86.96321872 1.727591458
90.99451885 2.176577534
142.9352897 3.767711407
158.9665898 51.76480641
187.9567534 19.41061131
205.9673181 16.44896427

Name: +ve in-silico MS/MS by CFM-ID for COPAYTISEOZXLA-UHFFFAOYSA-N
ID: COPAYTISEOZXLA-UHFFFAOYSA-N
Comment: Energy2
Num peaks: 9
34.9683041 3.235623839
51.02292652 2.928844052
112.9788688 3.285186266
114.9945188 6.719889315
118.9352897 3.498811138
142.9352897 24.54882439
144.9509398 3.725147986
158.9665898 28.04495809
187.9567534 4.482115899

Name: +ve in-silico MS/MS by CFM-ID for LWCWCBZMHWQVSK-UHFFFAOYSA-N
ID: LWCWCBZMHWQVSK-UHFFFAOYSA-N
Comment: Energy0
Num peaks: 6
34.99499752 0.4846849399
45.99235466 0.2477215512
59.99024648 0.1839504291
142.029883 1.46987444
167.025132 11.39975949
201.0128531 85.96851213

Name: +ve in-silico MS/MS by CFM-ID for LWCWCBZMHWQVSK-UHFFFAOYSA-N
ID: LWCWCBZMHWQVSK-UHFFFAOYSA-N
Comment: Energy1
Num peaks: 6
45.99235466 0.1438409867
59.99024648 0.155613106
142.029883 12.11701099
157.0066248 0.07382035117
167.025132 39.72643234
201.0128531 47.01494766

Name: +ve in-silico MS/MS by CFM-ID for LWCWCBZMHWQVSK-UHFFFAOYSA-N
ID: LWCWCBZMHWQVSK-UHFFFAOYSA-N
Comment: Energy2
Num peaks: 6
59.99024648 3.726578776
69.0135047 5.992014697
81.0135047 3.821736026
142.029883 12.47122128
167.025132 50.12654181
201.0128531 5.158361897

Name: +ve in-silico MS/MS by CFM-ID for HWVNJLRTFWERCD-UHFFFAOYSA-N
ID: HWVNJLRTFWERCD-UHFFFAOYSA-N
Comment: Energy0
Num peaks: 6
34.99499752 0.4847871299
45.99235466 0.247775593
59.99024648 0.1839892409
142.029883 1.469982952
167.025132 11.40417878
201.0128531 85.9929882

Name: +ve in-silico MS/MS by CFM-ID for HWVNJLRTFWERCD-UHFFFAOYSA-N
ID: HWVNJLRTFWERCD-UHFFFAOYSA-N
Comment: Energy1
Num peaks: 6
130.0121248 0.1806829091
142.029883 12.01655432
157.0066248 0.2363749051
167.025132 39.54826262
174.997203 0.2080955068
201.0128531 46.76119065

Name: +ve in-silico MS/MS by CFM-ID for HWVNJLRTFWERCD-UHFFFAOYSA-N
ID: HWVNJLRTFWERCD-UHFFFAOYSA-N
Comment: Energy2
Num peaks: 6
45.99235466 2.554910939
59.99024648 3.814616264
69.0135047 4.982657177
142.029883 13.40889755
167.025132 53.43285401
201.0128531 5.364520135

Name: +ve in-silico MS/MS by CFM-ID for YYPCOIKUZIKPGL-UHFFFAOYSA-N
ID: YYPCOIKUZIKPGL-UHFFFAOYSA-N
Comment: Energy0
Num peaks: 6
34.9683041 0.3680228149
45.01423612 0.5260391685
157.022214 1.279368468
164.9909138 0.145199707
[truncated: 90,375 more chars]
