# Supplementary material for: Ion mobility collision cross-section atlas for known and unknown metabolite annotation in untargeted metabolomics
Source: Nat Commun. 2020 Aug 28;11:4334. doi: 10.1038/s41467-020-18171-8 (PMC7455731; doi:10.1038/s41467-020-18171-8)
Supplement: Supplementary file 8 — Supplementary Data 5 [file 41467_2020_18171_MOESM8_ESM.zip › 01_positive_mode/L0803/cfmid_result.txt]

1 0.16 HHHNIUPEIAJYKY-UHFFFAOYSA-N CC(=O)C1=CC(=C(Cl)S1)[N+]([O-])=O
2 0.14814815 AVKQWZGKSJQEAN-UHFFFAOYSA-N CC(=O)OCCCC(=O)CBr
3 0.125 DBUFYCXAEMHRKJ-UHFFFAOYSA-N O=CC=C(S(=O)(=O)O)C=C(C(=O)O)O
4 0.12121212 WJLALNWNRZZXCX-UHFFFAOYSA-N OC(=O)CC(C(C#COP(=O)(O)O)O)O
5 0.11764706 HGCFGZKTQWZDSF-UHFFFAOYSA-N O=CC=C(OP(=O)(O)O)C=CC(=O)O
6 0.08 QCDZNKOWVSGIRW-UHFFFAOYSA-N OC1C(CC(=O)C(=O)C1O)OS(=O)(=O)O
7 0.08 VJFNWEWIHAFHQL-UHFFFAOYSA-N COC1=CC2=C(C=C1)N=C(SC#N)S2
8 0.08 LWCWCBZMHWQVSK-UHFFFAOYSA-N NC(=S)C1=C(C=CC(F)=C1)[N+]([O-])=O
9 0.08 JWFDIBIIXZVEBI-UHFFFAOYSA-N COC(=O)CC1=CSC2=C1C=C(Cl)C=C2
10 0.08 JOBKGJDSUMJPRT-UHFFFAOYSA-N COC1=C(C=C(C=C1)N=C=S)N=C=S
11 0.08 BVOZKEXWCMAANU-UHFFFAOYSA-N OC1C(C=C(C(=O)C1O)O)OS(=O)(=O)O
12 0.08 HWVNJLRTFWERCD-UHFFFAOYSA-N NC(=S)C1=C(C=C(F)C=C1)[N+]([O-])=O
13 0.08 ORBFKRJIRMHNQQ-UHFFFAOYSA-N CC(=O)NC(=S)NC1=CC=CS1
14 0.08 MGACFENQJJMRFI-UHFFFAOYSA-N COC(=O)C1=C(Cl)C2=C(S1)C=C(C)C=C2
15 0.08 ZGBQFBFXUXGIRH-UHFFFAOYSA-N N#CSCSC1=NC2=CC=CC=C2O1
16 0.08 NSLHQHVHTVZXSS-UHFFFAOYSA-N OCc1occ(c(=O)c1)OS(=O)(=O)O
17 0.08 BOUDTEYAGBITKT-UHFFFAOYSA-N OC1CCCCC1CI
18 0.08 KQZOLOLQFPJPAU-UHFFFAOYSA-N OC(=O)C=CC(S(=O)(=O)O)(CC(=O)O)O
19 0.08 QAKOKFFNSTYGII-UHFFFAOYSA-N OC(=O)CC(C(=CC(=O)O)S(=O)(=O)O)O
20 0.08 FOFCDTSKDDZGGX-UHFFFAOYSA-N ClC1=CC2=C(OC3(NC(=O)C(=O)N3)O2)C=C1
21 0.08 YATATUBITROKAM-UHFFFAOYSA-N FC(F)(F)C1=NN=C2N=C(Cl)C=CN12
22 0.08 WYUBNAFTDWNQKR-UHFFFAOYSA-N CC(=O)C(Cl)SC1=CC=CC=C1
23 0.08 DITBPMMVCJOVOK-UHFFFAOYSA-N CC(=O)OC1=C(Cl)C=C(C=C1N(=O)=O)C#N
24 0.08 QNJIHQOPIPJYLU-UHFFFAOYSA-N CC1=C(CC(O)=O)SC2=C1C=C(Cl)C=C2
25 0.08 IVGRYYYATLUJNJ-UHFFFAOYSA-N OC1CC(=O)C(=O)C(C1OS(=O)(=O)O)O
26 0.08 QSRFOKIIKGJSRL-UHFFFAOYSA-N CC(C)=C=CCCI
27 0.08 RYPQEHCMXHQWCA-UHFFFAOYSA-N BrCC1COC2(CCCO2)O1
28 0.08 RKHNNHCGGWQSDY-UHFFFAOYSA-N IC=C1CCCCC1
29 0.08 FQKZMXTXUMFUAT-UHFFFAOYSA-N COC(C)(CI)C(C)=C
30 0.08 GNCQHSYFYQYNCT-UHFFFAOYSA-N ICCC1CCC=C1
31 0.08 TURDYRIJMGSFPK-UHFFFAOYSA-N COC(=O)C1=CC(=NS1)C1=CSC(C)=N1
32 0.08 WYNFZYRNVVHYDQ-UHFFFAOYSA-N CC(=O)C1=CC2=C(S1)C(C#N)=C(N)S2
33 0.08 KAKFFDDDUYNOTF-UHFFFAOYSA-N BrC1=CC=C(C=C1)B1OCCCO1
34 0.08 QDIVPLWCIVCYKS-UHFFFAOYSA-N O=C1CSC2=C(N1)C=C1N=CSC1=C2
35 0.08 QRKJPBXAQZMKRJ-UHFFFAOYSA-N O=C1CSC2=C(N1)C=CC1=C2SC=N1
36 0.076923077 BZKPWHYZMXOIDC-UHFFFAOYSA-N CC(=O)NC1=NN=C(S1)S(=O)(=O)N
37 0.076923077 ZGMNAOBAJHPZAI-UHFFFAOYSA-N BrCC(=O)OC1CCCCO1
38 0.076923077 NPNKYOWEYMYAHO-UHFFFAOYSA-N COC(=O)C(C)(C)C(=O)CBr
39 0.071428571 FLAFQNQVLDBHFD-UHFFFAOYSA-N NN=C(S(=O)(=O)N)SC(=O)NC(=O)C
40 0.068965517 YZPCWPMIVKWDOZ-UHFFFAOYSA-N COC(=O)C1OS(=O)(=O)OC1C(=O)OC
41 0.068965517 PUGRSKNMOVUHOT-UHFFFAOYSA-N OC(=O)COC1=C(Cl)CC(C=C1)Cl
42 0.068965517 LNTFVABYABZQII-UHFFFAOYSA-N OCC(C(=O)OC)OP(=O)(O)O
43 0.068965517 QVQKGXKQPZIMKO-UHFFFAOYSA-N NN=C(SC(=O)S(=O)(=O)N)NC(=O)C
44 0.068965517 YZPCWPMIVKWDOZ-UHFFFAOYSA-N COC(=O)C1OS(=O)(=O)OC1C(=O)OC
45 0.066666667 WTMRYGJPBFJPSO-UHFFFAOYSA-N OC(=O)CC(C(C(C(=O)O)Cl)O)C(=O)O
46 0.064516129 PFRQPEFBPFBASI-UHFFFAOYSA-N CCCSP(=S)(OCC)O
47 0.0625 GDDNUPICAUPXAJ-UHFFFAOYSA-N O=CC=C(C=CC(=O)OP(=O)(O)O)O
48 0.058823529 PBQLMLAQLLRPKK-UHFFFAOYSA-N OC#CC(C(C(=O)COP(=O)(O)O)O)O
49 0 MSYCXNVKRSGJCX-OWOJBTEDSA-N OC(COP(=O)(O)O)/C=C/C(=O)C(=O)O
50 0 MUWNHWYILLHJAF-UHFFFAOYSA-N O=C(COP(=O)(O)O)CCC(=O)C(=O)O
51 0 ZWPBKNWKEMJNPA-UHFFFAOYSA-N OC(=O)C#CC(C(COP(=O)(O)O)O)O
52 0 JNIUZJCNYMWEMG-UHFFFAOYSA-N OC(C1OC(=O)C(=O)C1)COP(=O)(O)O
53 0 WUVPHPUDYOVMOE-UHFFFAOYSA-N OCC(=O)C(COP(=O)(O)O)O
54 0 HOXANANFEKORPK-UHFFFAOYSA-N OC1C=C(O)C(=O)C(C1O)OP(=O)(O)O
55 0 SGEVQMJIHPESLB-UHFFFAOYSA-N OC1C=C(O)C(=O)C(C1OP(=O)(O)O)O
56 0 OPUZENPSGYCYQV-UHFFFAOYSA-N OC1C(C=C(C(=O)C1O)O)OP(=O)(O)O
57 0 IIFQPZZONQKHEY-UHFFFAOYSA-N OC1C=C(OP(=O)(O)O)C(=O)C(C1O)O
58 0 WTGLXTGVACZETK-UHFFFAOYSA-N OC1C=C(O)C(=O)C(C1O)OS(=O)(=O)O
59 0 KOHOJSXDZHRROQ-UHFFFAOYSA-N OC1C=C(O)C(=O)C(C1OS(=O)(=O)O)O
60 0 GZXYSEYGDKEOCT-UHFFFAOYSA-N OC1C=C(OS(=O)(=O)O)C(=O)C(C1O)O
61 0 WLDIBQDDQBMRQR-UHFFFAOYSA-N O=C(OP(=O)(O)O)CC1C=CC(=O)O1
62 0 BBRYGFMORAJSCW-UHFFFAOYSA-N Cc1ccc(c(c1)Cl)OP(=O)(O)O
63 0 WIKPYRPHNSJELK-UHFFFAOYSA-N OC(=O)CCCC(=O)C(=O)OP(=O)(O)O
64 0 IJDUOBXIBPRNPN-UHFFFAOYSA-N OC(=O)CCC=C(C(=O)O)OP(=O)(O)O
65 0 GDJNENUGUNINAH-UHFFFAOYSA-N O=[S](=O)NC(=O)c1ccccc1O
66 0 DMFYKZAYODYASI-UHFFFAOYSA-N OC1CC(=O)C(=O)C(C1O)OP(=O)(O)O
67 0 SWRHRCUWBRUPLE-UHFFFAOYSA-N OC1CC(=O)C(=O)C(C1OP(=O)(O)O)O
68 0 IDWCIXYONOFRDP-UHFFFAOYSA-N OC1C(CC(=O)C(=O)C1O)OP(=O)(O)O
69 0 MMYZNPKGIRNMJK-UHFFFAOYSA-N OC1CC(=O)C(=O)C(C1O)OS(=O)(=O)O
70 0 JKWUOOVDMIRPGS-UHFFFAOYSA-N OC1C=C(O)C(=O)OC1COP(=O)(O)O
71 0 JOVURTBWZFHDFY-UHFFFAOYSA-N OC1C(O)C2OP(=O)(OC2C(=C1O)O)O
72 0 VAPFTFHQLCJWEP-UHFFFAOYSA-N OC(=O)C1(O)OC=CC=C1S(=O)(=O)O
73 0 ZBUNGWKNRZZSGP-UHFFFAOYSA-N CC(CCC(=CC(=O)O)Br)O
74 0 XBTAFGVIHKROLB-UHFFFAOYSA-N O=C(C(C(=O)C(=O)C)O)COP(=O)(O)O
75 0 JKHUIEMIIYOKRM-UHFFFAOYSA-N Clc1ccc2c(c1)c1C#CC=Cc1o2
76 0 GCOOXHYDHTWJPS-UHFFFAOYSA-N OC(=O)COC1=C(Cl)C=C(CC1)Cl
77 0 CBMLGQUZELLXGD-UHFFFAOYSA-N OC(=O)COC1C=CC(=CC1Cl)Cl
78 0 DRAFSMMGYHQWKC-UHFFFAOYSA-N OC(=O)CC1OC(=O)C=C1S(=O)(=O)O
79 0 QCTARIFXVKDZTI-UHFFFAOYSA-N OC(CC(=O)O)COP(=O)(O)O
80 0 QKHGPVZBKWGLJU-UHFFFAOYSA-N COC1=CC(O)(Cl)C(C=C1Cl)(O)OC
81 0 QFVOYTUUQJNKKK-UHFFFAOYSA-N COC1=C(Cl)C=C(C(C1O)(O)Cl)OC
82 0 HADOKPKCROGBMU-UHFFFAOYSA-N COC1=C(Cl)C(C(C(=C1)Cl)(O)OC)O
83 0 MBWCNPMZLYZVSY-UHFFFAOYSA-N COc1c(Cl)cc(c(c1O)Cl)OC
84 0 UGLXCLHBDNYKKP-UHFFFAOYSA-N OCOc1cc(Cl)c(cc1Cl)OC
85 0 ZMXWHSMBYIWZNW-UHFFFAOYSA-N COC1=C(Cl)C2C(C(=C1)Cl)(O2)OC
86 0 LJEFASANWMMPNK-UHFFFAOYSA-N COC1=C(Cl)C=C(C2(C1O2)Cl)OC
87 0 FCIANPBRVWRGKK-UHFFFAOYSA-N COC1=CC2(Cl)OC2(C=C1Cl)OC
88 0 PLMKQIKAAGUTDS-UHFFFAOYSA-N Clc1ccc(cc1C)OP(=O)(O)O
89 0 DLGVENVNVXDYLC-UHFFFAOYSA-N O=CC(=CC=C(C(=O)O)O)S(=O)(=O)O
90 0 WEJLTUKIYDTEKT-UHFFFAOYSA-N OC(=O)C=CC(=CC(=O)O)S(=O)(=O)O
91 0 PKIVWMHEWRVWGQ-UHFFFAOYSA-N OC(=O)C1(O)OC=CC(=C1)S(=O)(=O)O
92 0 MUVBXJXMBCZZJC-UHFFFAOYSA-N OC(=O)C1(O)OC=C(C=C1)S(=O)(=O)O
93 0 SNCYNFQJHWDNKC-UHFFFAOYSA-N OC=CC(=CC(=O)C(=O)O)S(=O)(=O)O
94 0 RBESZFNDPXHTSE-UHFFFAOYSA-N OC=C(S(=O)(=O)O)C=CC(=O)C(=O)O
95 0 HUIUCPHLGOXUIZ-UHFFFAOYSA-N O=C(CC(=O)OP(=O)(O)O)CCC(=O)O
96 0 GTIOQKRVXKZYDZ-UHFFFAOYSA-N OC1C2OP(=O)(OC2C(=O)C(C1O)O)O
97 0 IJUQVHSELPQYNS-UHFFFAOYSA-N OC1C2OP(=O)(OC2C(C(=O)C1O)O)O
98 0 UPETZAYTBWJZHD-UHFFFAOYSA-N OC1C2OC(C1O)(C1C2OP(=O)(O1)O)O
99 0 XEWCMKRPYPYFNU-UHFFFAOYSA-N OC1C2OP(=O)(OC2C(C(=C1O)O)O)O
100 0 YBMRDAKTZQUJGN-UHFFFAOYSA-N OC(=O)CCC(=O)C(C(=O)O)(C(O)O)Cl
101 0 LIKWMENVOPUHHL-UHFFFAOYSA-N CC(=O)C(C(=O)C(=O)COP(=O)(O)O)O
102 0 XOMHCUNUXYQZAH-UHFFFAOYSA-N Oc1cc(O)c(c(c1)O)OP(=O)(O)O
103 0 RNXILUKMZFIBAR-UHFFFAOYSA-N Oc1cc(O)c(c(c1)OP(=O)(O)O)O
104 0 DECZQCRDEBOXKK-UHFFFAOYSA-N Oc1c(O)cc(cc1O)OP(=O)(O)O
105 0 ZPQJNTXIQXXJDT-UHFFFAOYSA-N Oc1cc(O)c(c(c1)O)OS(=O)(=O)O
106 0 AAYZPMFXSKBXMK-UHFFFAOYSA-N Oc1cc(O)c(c(c1)OS(=O)(=O)O)O
107 0 QJLGTOHPYUNUIZ-UHFFFAOYSA-N Oc1c(O)cc(cc1O)OS(=O)(=O)O
108 0 XCUUOBASLLATRS-UHFFFAOYSA-N OC(=O)C(C(OP(=O)(O)O)O)C
109 0 WUDOEWHXJCBYJH-UHFFFAOYSA-N Nc1cc(Cl)c(cc1O)S(=O)(=O)N
110 0 MCNUSBVCHVZBOW-UHFFFAOYSA-N Nc1cc(Cl)c(cc1S(=O)(=O)N)O
111 0 QOOSLGDIGDHRBX-UHFFFAOYSA-N O=CC(C(=O)OP(=O)(O)O)CCC(=O)O
112 0 NKAIMAHWKWKLMS-UHFFFAOYSA-N O=CC(C(=O)O)CCC(=O)OP(=O)(O)O
113 0 UXOJEBKBIBIJTQ-UHFFFAOYSA-N OC(=O)C=CC=C(S(=O)(=O)O)C(=O)O
114 0 XURSKQIDYVYXMT-UHFFFAOYSA-N OC(=CC=CC(=O)S(=O)(=O)O)C(=O)O
115 0 NDIUIJVCAUVMKN-UHFFFAOYSA-N O=CC=CC(=C(C(=O)O)O)S(=O)(=O)O
116 0 YXFWGCLHAYNSJF-UHFFFAOYSA-N OC(=O)C1(O)C=CC=C(O1)S(=O)(=O)O
117 0 YEKHQYVNRGEGNA-UHFFFAOYSA-N OC=CC=C(S(=O)(=O)O)C(=O)C(=O)O
118 0 GUBARIMLTYIGDD-UHFFFAOYSA-N O=C(C(=O)O)C=CC=C(S(=O)(=O)O)O
119 0 SPQQKUOVOOEZND-UHFFFAOYSA-N OC(=O)c1ccc(o1)COP(=O)(O)O
120 0 DBRIGPDZQPMIPY-UHFFFAOYSA-N OCc1ccc(o1)C(=O)OP(=O)(O)O
121 0 JSJZCXAZTMFUBY-UHFFFAOYSA-N OC(=O)CC(=O)CCC(=O)OP(=O)(O)O
122 0 MAHPKUYPONQYGK-UHFFFAOYSA-N CCCCC(=C(C(=O)O)O)Br
123 0 OEPALGVTJSMNMV-UHFFFAOYSA-N CCCC(C(=CC(=O)O)Br)O
124 0 AEPVBQJLGHDKTG-UHFFFAOYSA-N CCC(CC(=CC(=O)O)Br)O
125 0 UWZGLGUIZQZHLZ-UHFFFAOYSA-N OCCCCC(=CC(=O)O)Br
126 0 GITFWRRKHLVHCC-UHFFFAOYSA-N CCCCC1(Br)OC1C(=O)O
127 0 UDYKFCSXCGALKN-UHFFFAOYSA-N CCCCOC(=CC(=O)O)Br
128 0 XIXSLKPTHVDYEP-UHFFFAOYSA-N CCCOCC(=CC(=O)O)Br
129 0 YACMNVPJMKOVTK-UHFFFAOYSA-N CCOCCC(=CC(=O)O)Br
130 0 GAHCCQMAYLUWHM-UHFFFAOYSA-N OC(C(C(=O)O)CC(=O)C(C(=O)O)Cl)O
131 0 RIVXLQGAPKLNIR-UHFFFAOYSA-N OC(=O)CCC(C(C(=O)O)(C(=O)O)Cl)O
132 0 VCCOIJRKOJWYDQ-UHFFFAOYSA-N Clc1ccc2c(c1)oc1c2C#CC=C1
133 0 JUQYDXZADMSMHQ-UHFFFAOYSA-N CC(C(C(=O)O)OP(=O)(O)O)O
134 0 RONGHGVPTAFOJV-UHFFFAOYSA-N OCC(C(=NOS(=O)(=O)O)O)N
135 0 PUUJURNIBFXPFW-UHFFFAOYSA-N O=C(C(=C(C(=O)C)O)O)COP(=O)(O)O
136 0 WJIRUPNBUHQQES-UHFFFAOYSA-N OC(=O)CC1(OC(=O)CC1O)S(=O)(=O)O
137 0 YMTIGLVXWIZFBK-UHFFFAOYSA-N OC(=O)CC=C(C(=O)COP(=O)(O)O)O
138 0 YRQONRHBLCPRPP-UHFFFAOYSA-N OC(=O)C=CC(C(=O)COP(=O)(O)O)O
139 0 LWOQUFUFBSHNLB-UHFFFAOYSA-N OC(=O)CCC(=O)C(=O)COP(=O)(O)O
140 0 ZVKKYMCJUVYOHN-UHFFFAOYSA-N O=C1CC(C(O1)C(=O)COP(=O)(O)O)O
141 0 FIZSCSXWOJBHKQ-UHFFFAOYSA-N O=COCC(COP(=O)(O)O)O
142 0 BPNHVZNDJOFPRC-UHFFFAOYSA-N O=c1cc(occ1O)COP(=O)(O)O
143 0 OBAJPLRPLDUCRC-UHFFFAOYSA-N OCc1occ(c(=O)c1)OP(=O)(O)O
144 0 HBDWRWRXJYISBW-UHFFFAOYSA-N Clc1ccc(c(c1)C)OP(=O)(O)O
145 0 ZOHWCXQIONRITC-UHFFFAOYSA-N O=CC=CC=C(C(=O)O)OP(=O)(O)O
146 0 ONUXGCUZASFCMA-UHFFFAOYSA-N O=CC=CC=C(C(=O)OP(=O)(O)O)O
147 0 XQAAYSRHYHTXPL-UHFFFAOYSA-N OC1OCC(C1OP(=O)(O)O)O
148 0 VOHVCIDSOPMGBQ-UHFFFAOYSA-N OC1OCC(C1O)OP(=O)(O)O
149 0 MCZAVGPKSLSFHD-UHFFFAOYSA-N OC1COC(C1O)OP(=O)(O)O
150 0 DVNJFEXUQVQPKC-UHFFFAOYSA-N COC1C(=CC=C(C1C(=O)O)Cl)Cl
151 0 OQJPTCPFFCBRSL-UHFFFAOYSA-N COC1=C(C(=O)O)C(CC=C1Cl)Cl
152 0 YSOKSJBDPTWNQG-UHFFFAOYSA-N COC1=C(C(=O)O)C(=CCC1Cl)Cl
153 0 XCMXGDPHJAILND-UHFFFAOYSA-N O=C(OP(=O)(O)O)CC1=CCC(=O)O1
154 0 MBXIRNHACKAGPA-UHFFFAOYSA-N OC1=CC(O)=C(C=C1[N+]([O-])=O)[N+]([O-])=O
155 0 SVSGKVLJUJOBNO-UHFFFAOYSA-N NNC1=C(Cl)C=C(C=C1)S(O)(=O)=O
156 0 HJRAFHNDWJRTNI-UHFFFAOYSA-N C[Se]C1=C(C)C=CC=C1C
157 0 USKGOFKHICIEEW-UHFFFAOYSA-N [H]C12CCC(I)(CC1)C2
158 0 BBJRIIWDNVBCCJ-UHFFFAOYSA-N CC(C)(C)C=C=CI
159 0 WUZVUAJOSITGDK-UHFFFAOYSA-N NNC1=C(Cl)C=CC(=C1)S(O)(=O)=O
160 0 XUWBNDYKSQEEMS-UHFFFAOYSA-N COCCOCCOC(=O)CBr
161 0 SZCLFLYFEMIZTK-UHFFFAOYSA-N OC(=O)COC1=C(F)C=C(F)C=C1Cl
162 0 CJMQRMFXSRLCQI-UHFFFAOYSA-N [O-][N+](=O)C1=C(F)C(=C(F)C=C1F)[N+]([O-])=O
163 0 YFAHGRXUHXCMCT-UHFFFAOYSA-N FC1=CC(=C(F)C(F)=C1)C(F)(F)F
164 0 AJWNYPNPXLNRAO-UHFFFAOYSA-N O=S(=O)(NC1=NC=CS1)C1=CC=CC=C1
165 0 SNIVBXKAXKSWQE-UHFFFAOYSA-N FC(F)(F)C1=NC2=C(C=NN2)C(Cl)=N1
166 0 ZYWSYFLWTQEGRJ-UHFFFAOYSA-N NC(=O)C1=CC(=NC(Cl)=N1)C(N)=O
167 0 QEHAZTBKOWMJST-UHFFFAOYSA-N CS(=O)(=O)NC(=O)NCCCl
168 0 AFKSITGTMMVRQX-UHFFFAOYSA-N CS(=O)(=O)C1=NN=C(S1)C1=CC=CC=C1
169 0 AWPSFXGKLLMWED-UHFFFAOYSA-N COC1CCCCC1I
170 0 PZCWLOADIZFERQ-UHFFFAOYSA-N CC1=CC=C(SC(=O)CCl)C=C1
171 0 WPQLFXWNCAIUOG-UHFFFAOYSA-N ClC1CC2C(CC1Cl)C(=O)OC2=O
172 0 ATNYWIKWLRMZEX-UHFFFAOYSA-N OC(=O)COC1=CC(F)=C(Cl)C=C1F
173 0 WXJFKAZDSQLPBX-UHFFFAOYSA-N OCC(F)(F)C(F)(F)C(F)(F)F
174 0 JTQYOKONBYAYNQ-UHFFFAOYSA-N ClCC(=O)SCC1=CC=CC=C1
175 0 VIUDWXCHYJJHLD-UHFFFAOYSA-N CC(=O)CSC1=CC=C(Cl)C=C1
176 0 MLYCUZOAWWTNLA-UHFFFAOYSA-N CC1SCC(=O)N1C1=NC=CS1
177 0 HONCKUXBCCXBBB-UHFFFAOYSA-N BrCC(=O)OCC1CCCO1
178 0 QXBOGYGAIILJGT-UHFFFAOYSA-N C[N+]1=CC(Br)=CC2=CC=CC=C12
179 0 YPYNZJFLYQQPLF-UHFFFAOYSA-N CC1=C(I)CCCC1
180 0 ZDARRRISQKLIIU-UHFFFAOYSA-N CC1CCCC=C1I
181 0 QHNQNBLJZFTYJF-UHFFFAOYSA-N CC1CCC(I)=CC1
182 0 IJESFQCCOFNOQG-UHFFFAOYSA-N FC(F)(F)C1=NN=C2C=CC(Cl)=NN12
183 0 VTDZAHJRMRMQNP-UHFFFAOYSA-N C[Si](C)(Cl)C[Si](C)(C)Cl
184 0 XKDOBNOMGNPNHO-UHFFFAOYSA-N CCCCCC#CI
185 0 PIJNMVNHBRSTEJ-UHFFFAOYSA-N NC1=CC(=CC(N)=C1Cl)S(O)(=O)=O
186 0 SFJYLJBWDJNWSW-UHFFFAOYSA-N O=S(=O)(NC1=CC=CC=N1)C1=CC=CS1
187 0 SBWRJGPKZNEBGR-UHFFFAOYSA-N CCOC(=O)C1=CC2=C(S1)C(Cl)=CC=C2
188 0 VXVTVIBHOKJWBR-UHFFFAOYSA-N NC1=CC2=C(C=C1)N=C(SCC(O)=O)S2
189 0 HGDKOUQMGFUNRP-UHFFFAOYSA-N ClC1=CC=C(S1)C(=O)C1=CC=CC=C1
190 0 DSGCQCIYLMWRBL-UHFFFAOYSA-N NC1=NC(=C(CC(O)=O)S1)C1=CC=CS1
191 0 MKEUDNOXARFUQW-UHFFFAOYSA-N OC(=O)C1=CC=C(OC(F)(F)Cl)C=C1
192 0 KJOHHPPNYVMWRE-UHFFFAOYSA-N FC1=C(F)C(F)=C(C=C1)C(F)(F)F
193 0 SGPXFVDJRSZIPK-UHFFFAOYSA-N FC1=CC(F)=C(C(F)=C1)C(F)(F)F
194 0 VOJIERKKDNYFCX-UHFFFAOYSA-N FC1=CC=C(C=C1)S(=O)(=O)CCCl
195 0 QTKFHUAGYRWGRW-UHFFFAOYSA-N ClC1=CC=C(C=C1)C(=O)C1=CC=CS1
196 0 YPVFLPWWOHVBBO-UHFFFAOYSA-N FC1=CC=C(CCS(Cl)(=O)=O)C=C1
197 0 GGGYXZYJTQDNEZ-UHFFFAOYSA-N ICC1CCCCCO1
198 0 BAEHYECKXGVYKR-UHFFFAOYSA-N OB(O)C1=C(Cl)C=CC(OC(F)(F)F)=C1
199 0 JFAKPLYPDADDKE-UHFFFAOYSA-N ClC1=CC=C(C=C1)C1=CC=C(S1)C=O
200 0 HRXXERHTOVVTQF-UHFFFAOYSA-N COC(F)(C(F)(F)F)C(F)(F)F
201 0 DAQWIBBCMYIUFA-UHFFFAOYSA-N ClC(=O)C1=CC=C(S1)C1=CC=CC=C1
202 0 WWIBCNCKODGBTI-UHFFFAOYSA-N ClC(=O)C1=CC=C(C=C1)C1=CC=CS1
203 0 PRHNILJSRYVRAY-UHFFFAOYSA-N OC(=O)C=CC(F)(C(F)(F)F)C(F)(F)F
204 0 WIMUDCCCIFLMQO-UHFFFAOYSA-N FC1=CC(=CC(F)=C1F)C(F)(F)F
205 0 JVOVWZAGQKKACR-UHFFFAOYSA-N ClC(=O)C1=CC=CC=C1C1=CC=CS1
206 0 WLEBLSWMOQCGTE-UHFFFAOYSA-N CC1=CC=C(C2=CC=CC=C12)S(Cl)(=O)=O
207 0 LXYNWFIRAZCOKN-UHFFFAOYSA-N OC1=CC(=C(O)C(=C1)[N+]([O-])=O)[N+]([O-])=O
208 0 PUPBKNOXYVMRCH-UHFFFAOYSA-N CSC1=CC=C(C=C1)C(=O)CCl
209 0 GUIDDMDCKCUKEZ-UHFFFAOYSA-N CCN(CC)P(Cl)(Cl)=S
210 0 KDXYUMAQCYWIML-UHFFFAOYSA-N CSC1=NC(=O)C2SCCC2=N1
211 0 RLPPJNGVQYLWPR-UHFFFAOYSA-N CC1=NC2=NNC(N)=C2C(C)=C1Br
212 0 OJNDJHBNODEMSG-UHFFFAOYSA-N OC(=O)C=CC1=C(F)C(Cl)=CC=C1
213 0 MNELKRQRBRYHBV-UHFFFAOYSA-N OC(=O)C=CC1=CC=C(Cl)C(F)=C1
214 0 KWYRTWKFXGLSFQ-UHFFFAOYSA-N CCN1C(=S)SC(=CC2=NOC=C2)C1=O
215 0 GRFXWPMEDWAEMH-UHFFFAOYSA-N FC(F)(F)C1=NC2=C(NC=N2)C(Cl)=N1
216 0 IYWCQEVVYVUWFY-UHFFFAOYSA-N CSC1=C(Cl)C=C(C=C1)C(C)=O
217 0 NDXZYCKYJSHECJ-UHFFFAOYSA-N ClC(=O)C1=CC2=C(CCCC2)S1
218 0 ZSIBCWIQHKPNQU-UHFFFAOYSA-N NNC(=O)C1=NNN=C1Br
219 0 HDBMYFNAHBEHSA-UHFFFAOYSA-N NC(N)=NN=CC1=CC(Br)=CC=C1
220 0 BLPMCIWDCRGIJV-UHFFFAOYSA-N C[Si](C)(C)CCS(Cl)(=O)=O
221 0 HOISEZLLEFPLPH-UHFFFAOYSA-N [O-][N+](=O)C1=CC=C(N=C=S)C2=NON=C12
222 0 MTJVSFDBHKNNPB-UHFFFAOYSA-N FC(F)(F)C1=NN=C2N1C=CN=C2Cl
223 0 CKEYUZCDEUQVBU-UHFFFAOYSA-N BrCCCB1OC2=CC=CC=C2O1
224 0 NGHMDNPXVRFFGS-IUYQGCFVSA-N C([C@H]([C@H](C=O)O)O)OP(=O)(O)O
225 0 WBFRGZGNOPZETH-UHFFFAOYSA-N CCCC(=O)C(I)CC
226 0 NKEBKUGEYSHGKA-UHFFFAOYSA-N FC(F)OCC(F)(F)C(F)(F)F
227 0 NGHMDNPXVRFFGS-QWWZWVQMSA-N C([C@H]([C@@H](C=O)O)O)OP(=O)(O)O
228 0 TZCZUVPSFJZERP-VKHMYHEASA-N C([C@@H](C(=O)COP(=O)(O)O)O)O
229 0 HLQOAIAGMAZLCB-UHFFFAOYSA-N CCOC(=O)C(=O)C(C)(C)Br
230 0 GPSLQUHFBYTQNE-UHFFFAOYSA-N CCC[Se]C1=CC=CC=C1
231 0 WUVPHPUDYOVMOE-SCSAIBSYSA-N C([C@H](C(=O)CO)O)OP(=O)(O)O
232 0 CWIFAKBLLXGZIC-UHFFFAOYSA-N FC(F)C(F)(F)OCC(F)(F)F
233 0 NOPJRYAFUXTDLX-UHFFFAOYSA-N COC(F)(F)C(F)(F)C(F)(F)F
234 0 OUQKGLRPEIEHJI-UHFFFAOYSA-N CC1(C)OC(CCBr)C(=O)O1
235 0 UALHUJCTSBPMRB-UHFFFAOYSA-N NC1=C(O)C(=C(Cl)C=C1)S(N)(=O)=O
236 0 AWPSFXGKLLMWED-UHFFFAOYSA-N COC1CCCCC1I
237 0 QAYKQQMWQFYBGE-UHFFFAOYSA-N ClC1=CC=CC=C1C1OCCS1
238 0 XHMLYFRREKIYDU-UHFFFAOYSA-N ClCS(=O)(=O)C1=CC=CC2=CC=CC=C12
239 0 WEJLTUKIYDTEKT-BXTBVDPRSA-N C(=C\C(=O)O)\C(=C/C(=O)O)\S(=O)(=O)O
240 0 QWIQODJDFPHUKZ-UHFFFAOYSA-N C[N+]1=CC2=CC=CC=C2C(Br)=C1
241 0 UNILYPRLEBYNTK-UHFFFAOYSA-N CSC1=C(C=CC(Cl)=C1)C(C)=O
242 0 WEEOYKXHMIPYQX-UHFFFAOYSA-N C1=CC(OC1=O)(CC(=O)O)S(=O)(=O)O
243 0 JVPZOXJPLZQRDC-UHFFFAOYSA-N C[Se]C(C)C1=CC=CC=C1
244 0 INFPIPCTRVDPJG-UHFFFAOYSA-N ClC(=S)OC1=CC2=CC=CC=C2C=C1
245 0 FYKDFHHXZAIXDR-UHFFFAOYSA-N ClC(=O)CCSC1=CC=CC=C1
246 0 XSHHHXXCASXJAZ-UHFFFAOYSA-M CCCS[Sn](C)(C)C
247 0 GRRGNEZVXPTAEH-UHFFFAOYSA-N CCOC(=O)CC(=O)C(C)Br
248 0 DLZMKFHWMPJFLE-UHFFFAOYSA-N CC1(COCOC1)C(=O)CBr
249 0 JMBHNRDFFCWPHT-UHFFFAOYSA-N CCOC(=O)CC(Br)C(C)=O
250 0 BFEDHPALJLSLEE-UHFFFAOYSA-N FC1=C(F)C2(F)C=CC1(F)C2(F)F
251 0 LSIBYMJIDUORAO-UHFFFAOYSA-N COC(=O)C(Br)C(C)(C)C=O
252 0 SPLDIJRXWKDAGW-UHFFFAOYSA-N CCCCCC(I)C=O
253 0 YQIFOEKDQDTIGO-UHFFFAOYSA-N CCOC(CBr)(OCC)C(O)=O
254 0 RHWYHZXYFWSACB-UHFFFAOYSA-N CC#CCCCCI
255 0 WUWHPTWABZXMND-UHFFFAOYSA-N CC(Cl)C(=O)SC1=CC=CC=C1
256 0 KZXHWMYQJCYQOS-UHFFFAOYSA-N CC1=C[N+](CCBr)=CC=C1
257 0 AQOBNDBOHUCILY-UHFFFAOYSA-N CC1=CC=[N+](CCBr)C=C1
258 0 SGVINURPXZYECK-UHFFFAOYSA-N O=C=NCSC1=NC2=CC=CC=C2S1
259 0 IZSZXPANIKXGMP-UHFFFAOYSA-N CSC1=C(C=CC=C1Cl)C(C)=O
260 0 PVERAELMONQTME-UHFFFAOYSA-N CS(=O)(=O)C1=NC(=CS1)C1=CC=NC=C1
261 0 XBHCZTBLBGYYFR-UHFFFAOYSA-N ClC(=O)CSCC1=CC=CC=C1
262 0 AIXADPGBFJCJDX-UHFFFAOYSA-N FC(F)(F)C1=NOC(=NO1)C(F)(F)F
263 0 XBEINHJINIOZJM-UHFFFAOYSA-N [O-][N+]1=C(C(=NO1)C(F)(F)F)C(F)(F)F
264 0 AXEVAAYUGSXTBP-UHFFFAOYSA-N ClS(=O)(=O)NN1CCOCC1
265 0 HQWSVSBJKIJDTK-UHFFFAOYSA-N CCOC(=O)C(=O)CCCBr
266 0 LKGBKWVJDUMCNZ-UHFFFAOYSA-N ICCCCCC#C
267 0 KMOIUTFJKPNORM-UHFFFAOYSA-N CC(=O)CC(=O)OCCCBr
268 0 IZAUZZVLGPAZOQ-UHFFFAOYSA-N CSC1=C(Cl)C(=O)OC1C1=CC=CC=C1
269 0 AUTYFGHABWCHOO-UHFFFAOYSA-N ClC(=O)C1=CSC2=C1CCCC2
270 0 FLTKVDFSOLXYOD-UHFFFAOYSA-N CC(C)(C)OC(=O)C(=O)CBr
271 0 HGASHYZSZYKNEH-UHFFFAOYSA-N OC(=O)C1=C(OC(F)F)C=C(Cl)C=C1
272 0 IGZVYGUCTITPBU-UHFFFAOYSA-N CC(=O)CSC1=CC=CC=C1Cl
273 0 MLYPKXVWPRHSCJ-UHFFFAOYSA-N CC1(F)C(=O)OC(C1=O)C(F)(F)F
274 0 DFEYYRMXOJXZRJ-UHFFFAOYSA-N C(OC(C(F)(F)F)C(F)(F)F)F
275 0 DMNJKRNLPLOTAG-UHFFFAOYSA-N COC1=CC(Cl)=NC(=N1)S(C)(=O)=O
276 0 RTHQXAXNEAXIEE-UHFFFAOYSA-N CCCCCC(=O)CI
277 0 QKDLIUOIYKCLRW-UHFFFAOYSA-N ClC1=CC=C(C=C1)C1CSCO1
278 0 DBCRYLQTLXMJQZ-UHFFFAOYSA-N CCC(=O)CCCCI
279 0 OVSHXQWJNQQEAP-UHFFFAOYSA-N NC1=NC2=C(C=C(C=C2S1)[N+]([O-])=O)[N+]([O-])=O
280 0 WWZBPTVSWHRTGM-UHFFFAOYSA-N CCC1=C(I)CCC1
281 0 TZCZUVPSFJZERP-GSVOUGTGSA-N C([C@H](C(=O)COP(=O)(O)O)O)O
282 0 NNHFUVFJLYJMFV-UHFFFAOYSA-N FC1=CC(F)=C(F)C=C1C(F)(F)F
283 0 ZUWVFOJZGCLEKC-UHFFFAOYSA-N OC1=C(O)C=C(C(=C1)[N+]([O-])=O)[N+]([O-])=O
284 0 STIRLFBTSNDDBZ-UHFFFAOYSA-N CCNC1=NC(Br)=CN2C=CN=C12
285 0 OXHYCRDRXFZPMW-UHFFFAOYSA-N CC1=CC2=C(C=C1)C=C(C=C2)S(Cl)(=O)=O
286 0 BGHUARSWVAZFNQ-UHFFFAOYSA-N FC1=C(F)C(=C(F)C=C1)C(F)(F)F
287 0 UBAWNJNGYAHXFA-UHFFFAOYSA-N CSCC(=O)C1=CC=C(Cl)C=C1
288 0 PRFYPNGSTNJXQV-UHFFFAOYSA-N CCSC1=CC=CC=C1C(Cl)=O
289 0 QFAFGWXQNDYXPZ-UHFFFAOYSA-N OB(O)C1=CC(Cl)=C(C=C1)C(O)=O
290 0 NUZJLESALBNNEI-UHFFFAOYSA-N NC(=O)C1=CN=C(C(N)=O)C(Cl)=N1
291 0 WUVPHPUDYOVMOE-BYPYZUCNSA-N C([C@@H](C(=O)CO)O)OP(=O)(O)O
292 0 YSEBTVBSSXKZGK-UHFFFAOYSA-N OC(CCl)[P+](=O)OCCCl
293 0 IFRXOWGOSPXHTG-UHFFFAOYSA-N ClC1=CC=C(C=C1)C(=O)C1=CSC=C1
294 0 JZLNWJVJFSFPLC-UHFFFAOYSA-N IC(CC=C)CC=C
295 0 VBMUJTYUKATBSF-UHFFFAOYSA-N C[Se]CCC1NC(=O)NC1=O
296 0 FYDHSNLXZRGWFU-UHFFFAOYSA-N OB(O)C1=C(Cl)C=C(C=C1)C(O)=O
297 0 ZITWKFSVFMUWIE-UHFFFAOYSA-N OB(O)C1=C(Cl)C=CC(=C1)C(O)=O
298 0 JOWRTYSJZWSITO-UHFFFAOYSA-N ClC1=CC=CC=C1C(=O)C1=CSC=C1
299 0 DWIHFQLHAQZZSL-UHFFFAOYSA-N ClC(=O)C1=CC=CC(=C1)C1=CSC=C1
300 0 CHGFEELFSDZYQO-UHFFFAOYSA-N FC(OCC(F)(F)F)C(F)(F)F
301 0 GNLXZUWZSBFRHM-UHFFFAOYSA-N BrCC1=CC=C(C=C1)B1OCCO1
302 0 JFEYGNBXTUDJAM-UHFFFAOYSA-N ClC(=O)C1=CC(=CC(=C1)N=C=O)N=C=O
303 0 VDCDWNDTNSWDFJ-UHFFFAOYSA-N OC1=CC(=CC(=C1O)[N+]([O-])=O)[N+]([O-])=O
304 0 JTCVKNUSIGHJRG-UHFFFAOYSA-N FC(F)(F)C(F)(OC(=O)C=C)C(F)(F)F
305 0 DXCVGMHEKUUZCL-UHFFFAOYSA-N NS(=O)(=O)C1=CC=CC(F)=C1C#N
306 0 PRHSEWYZKPFCHX-UHFFFAOYSA-N CN(C)C1=CN=CC2=NC=C(Br)N12
307 0 RVVLLWOEECVIKP-UHFFFAOYSA-N CN(C)C1=NC=CN2C(Br)=CN=C12
308 0 GSFWAPSMBGTFTN-UHFFFAOYSA-N C[N+]1=CC=CC2=CC(Br)=CC=C12
309 0 QFWSRDGRNGISRQ-UHFFFAOYSA-N NC1=C(C=CC(SC#N)=C1[N+]([O-])=O)[N+]([O-])=O
310 0 DBNWOQAPQDYBNZ-UHFFFAOYSA-N CN1NC(SC1=S)C1=CC=CO1
311 0 SBTXNJOSINIROT-UHFFFAOYSA-N FC(F)(F)C1=CC(Cl)=CN2N=NN=C12
312 0 XKPATGVLZNTREL-BQBZGAKWSA-N OC(=O)C1=NC2C(N=C1)C(=O)C(=CC2=O)Cl
313 0 LQUQQURPHSOMIQ-UHFFFAOYSA-N O=C(OP(=O)(O)O)CCCC(=O)C(=O)O
314 0 FDKWUEIKGVFXTI-UHFFFAOYSA-N COC(=O)C(COP(=O)(O)O)O
315 0 ISTQXKDCRJYPFJ-UHFFFAOYSA-N OB(O)C1=C(Cl)C=C(OC(F)(F)F)C=C1
316 0 UKIGBJXSLVJWCR-UHFFFAOYSA-N ClC(=O)C1=CC=C(C=C1)C1=CSC=C1
317 0 RNMOMNJMYZWWGF-UHFFFAOYSA-N FC(=C)C(=O)OC(C(F)(F)F)C(F)(F)F
318 0 RHIXAJHFXGTSAL-UHFFFAOYSA-N OB(O)C1=CC(C(O)=O)=C(Cl)C=C1
319 0 RENDEFHQQIYNJL-UHFFFAOYSA-N OB(O)C1=C(C=C(Cl)C=C1)C(O)=O
320 0 KLOHQWOGRLUMBP-UHFFFAOYSA-N ClC(=O)C(=C)COCC(=C)C(Cl)=O
321 0 YKYCTRLQAKFCLH-UHFFFAOYSA-N OC(=O)C1NC(=O)C(=O)N=C1C(O)=O
322 0 LQCKFXAPVKCRRU-UHFFFAOYSA-N OC1=CC=C(C(O)=C1[N+]([O-])=O)[N+]([O-])=O
323 0 PMFRMGALOVAOLS-UHFFFAOYSA-N ClC1=CC=CC(=C1)C(=O)C1=CSC=C1
324 0 ZSRGLQQAHXRPJC-UHFFFAOYSA-N CCOC(=S)C1=CC=C(Cl)C=C1
325 0 NNNIXHQGXKTRNT-UHFFFAOYSA-N COC(=O)C(C)C(=O)C(C)Br
326 0 YZEOXYRILIORTM-UHFFFAOYSA-N CCNC1=NN=C2C=CC(Br)=CN12
327 0 DLAUXSOHALWWDR-UHFFFAOYSA-N OB(O)C1=CC(=CC(Cl)=C1)C(O)=O
328 0 OTIPTCHUAWBCTA-UHFFFAOYSA-N OB(O)C1=C(C=CC(Cl)=C1)C(O)=O
329 0 AELRCMOKRQCWMR-UHFFFAOYSA-N OC1=CC2=C(SC(CSC#N)=N2)C=C1
330 0 PBDAGFOGZHUMGC-UHFFFAOYSA-N COC(C(=O)O)COP(=O)(O)O
331 0 COPAYTISEOZXLA-UHFFFAOYSA-N CC1=C(SC=C1C(Cl)=O)[N+]([O-])=O
332 0 RTNQWXBCPFRKOZ-UHFFFAOYSA-N COCC(C(=O)O)OP(=O)(O)O
333 0 QYLAASZAWQIMCR-UHFFFAOYSA-N OCC(C(=O)CO)OP(=O)(O)O
334 0 YYPCOIKUZIKPGL-UHFFFAOYSA-N OB(O)C1=C(Cl)C(=CC=C1)C(O)=O
335 0 LNHZFDNECMPGHG-UHFFFAOYSA-N OB(O)C1=CC(Cl)=C(OC(F)(F)F)C=C1
336 0 UCZWBMQPOWTYNS-UHFFFAOYSA-N OB(O)C1=C(OC(F)(F)F)C=CC(Cl)=C1
337 0 HNNHGHBNJFIQHY-UHFFFAOYSA-N NNC1=C(Br)C=C(F)C=N1
338 0 GOJACKNGUWSTLZ-UHFFFAOYSA-N NNC1=C(F)C=C(Br)C=N1
339 0 AZKALEOJPGZXKH-UHFFFAOYSA-N ClC1=CC=C(S1)C1=CC=C(C=O)C=C1
340 0 NRTITYXDWXJYSH-UHFFFAOYSA-N FC(F)(F)C1=NC2=C(N1)C(Cl)=NC=N2
341 0 MGODIJNUVKYCQF-UHFFFAOYSA-N FCOC(F)(F)C(F)C(F)(F)F
342 0 RQAYHTPHSTXAJM-UHFFFAOYSA-N COC(=O)C=C(OC)C(C)Br
343 0 RZZWGTYQTFSVPY-UHFFFAOYSA-N CCCCC(O)C=CI
344 0 FYXXRTUSOJEUOQ-UHFFFAOYSA-N O=C(OP(=O)(O)O)C=CC=CC(=O)O
345 0 YBIJTPAZFNXOAW-UHFFFAOYSA-N NS(=O)(=O)C1=C(F)C=C(C=C1)C#N
346 0 OREKRDMCWBYLFR-UHFFFAOYSA-N OC(=O)C1=C[N+](=O)C2=C(C=CC(Cl)=C2)N1[O-]
347 0 RVCGNZNOJBRAGG-UHFFFAOYSA-N CC1=CC(F)=CC(C)=C1S(Cl)(=O)=O
348 0 KYOVVGJWLPAWHQ-UHFFFAOYSA-N NC1=C(N)C(Br)=NC=C1F
349 0 NXIUPYMZPSDTDN-UHFFFAOYSA-N FC(F)(F)C1=NN2N=C(Cl)C=CC2=N1
350 0 YIPDTUGPEMKDKU-UHFFFAOYSA-N CSC(CCCCl)S(C)=O
351 0 HTWOXVNWRNYXJK-UHFFFAOYSA-N CC(C=O)=C(Cl)CC1=CC=CS1
352 0 DSCWKEYMBPGWEB-UHFFFAOYSA-N COC(=O)C1=CC=C(S1)C1=CSC(N)=N1
353 0 GBGLPMUAQOPSLG-UHFFFAOYSA-N FC1=CNC2=C1C(Cl)=NC(Cl)=N2
354 0 HIFDKQFTMWBLBZ-UHFFFAOYSA-N CCS(=O)(=O)C1=C(Cl)C=C(F)C=C1
355 0 RCFCMWHDZCRZLY-UHFFFAOYSA-N FC(F)(F)C1=C2C=NC(Cl)=NC2=NN1
356 0 FIIUMJVZUFDOIZ-UHFFFAOYSA-N CC(C)CC(O)C=CI
357 0 FIDRLYHQFMHWKB-UHFFFAOYSA-N ClC(Cl)=CN=C(N=[N+]=[N-])C1=CC=CC=C1
358 0 GCBZLUUVLQHKQH-UHFFFAOYSA-N OC1=C(OCCl)C=C(OCCl)C=C1
359 0 VOAGZQVLOYCJFQ-UHFFFAOYSA-N [O-][N+](=O)C1=CC2=C(OCOC2=O)C(=C1)[N+]([O-])=O
360 0 CJZFOZYXWDHMQD-UHFFFAOYSA-N CC=CC=CCCI
361 0 INQGZUCFGGMWFS-UHFFFAOYSA-N C1#CC#CC#CC#CC#CC#CC#CC#CC#CC#C1
362 0 YOHHZZOWNJVATF-UHFFFAOYSA-N NNC1=C(C=C(Cl)C=C1)S(O)(=O)=O
363 0 YCMGYLHAEWHKFS-UHFFFAOYSA-N ICCCCC=C=C
364 0 LTDVDSQMYOWJEV-UHFFFAOYSA-N FC(F)(F)C1=C2NC=NC2=NC(Cl)=N1
365 0 ISERMARAOKKAKJ-UHFFFAOYSA-N CC1CC=CC(I)C1
366 0 YAVVHVRMNIDVOQ-UHFFFAOYSA-N OC1=C(O)C(=C(C=C1)[N+]([O-])=O)[N+]([O-])=O
367 0 VUGPCUXOQJMDKF-UHFFFAOYSA-N CC(=O)C(C(OP(=O)(O)O)O)O
368 0 LIIPZHSGZQVBOM-UHFFFAOYSA-N O=C1OC(=O)C2=C1C=C1C=CC(=O)C1=C2
369 0 CNNXZGUVUFASJB-UHFFFAOYSA-N COC1=CN=C(N=C1Cl)S(C)(=O)=O
370 0 QHGBYHWKEPEEGR-UHFFFAOYSA-N CSCC[Sn](C)(C)C
371 0 NFQUTJPKNOEAEW-UHFFFAOYSA-N CCOC(=O)CCC(Br)C=O
372 0 DPBMEQBVKHTHOO-UHFFFAOYSA-N C[SiH](C)NC1=NC(Cl)=NC(Cl)=N1
373 0 ADBMTZCCBZDSPZ-UHFFFAOYSA-N C[N+]1=CC2=CC=CC=C2C=C1Br
374 0 MXSZXPYMTRBCQT-UHFFFAOYSA-N CCOP(=S)(OCC)SC
375 0 OIFYWUASVHJXSK-UHFFFAOYSA-N CC1=NSC(=N1)S(=O)(=O)C1=CC=CC=C1
376 0 IUDRPELXYSSDTO-UHFFFAOYSA-N CC(C)[Se]C1=CC=CC=C1
377 0 SACFASUHQGNXOD-UHFFFAOYSA-N Clc1nc(Nc2ccccc2)nc(n1)Cl
378 0 QYYBBRWSJASBHM-UHFFFAOYSA-N OC(=O)C(Cl)=C(F)C1=CC=CC=C1
379 0 NMIHRFNKVJFZHX-UHFFFAOYSA-N FC(=C)C(=O)C1=C(F)C(F)=C(F)C(F)=C1F
380 0 LLVYMGVIKZVBGU-UHFFFAOYSA-N FC(Br)=C1CCCC2=CC=CC=C12
381 0 AGGKEGLBGGJEBZ-UHFFFAOYSA-N O=S1(=O)N2CN3CN1CN(C2)S3(=O)=O
382 0 SFXJCDGRVPQDAK-UHFFFAOYSA-N [O-][N+](=O)C1=CC(Cl)=CC(=C2CC=NO2)C1=O
383 0 XNYRNSNTTBOWKU-UHFFFAOYSA-N CC(C)=CC(C)=CI
384 0 QICCJSVHNTUDTE-UHFFFAOYSA-N CC(C)CC(Br)C(=O)C(O)=O
385 0 VBMUJTYUKATBSF-UHFFFAOYSA-N C[Se]CCC1NC(=O)NC1=O
386 0 HMCVHNUIEMPBJL-UHFFFAOYSA-N O=C1C=CC(=O)C23OC12C1=C2OC2=C3C1
387 0 IQSNOBRLEUDOAF-UHFFFAOYSA-N Oc1cc(O)c(c(c1O)S(=O)(=O)O)O
388 0 LQCKFXAPVKCRRU-UHFFFAOYSA-N OC1=CC=C(C(O)=C1[N+]([O-])=O)[N+]([O-])=O
389 0 KFHMVXJTKYFIKP-UHFFFAOYSA-N CCS(=O)C1=C(C#N)C(OC)=C(S1)C#N
390 0 IKGRCJBGPUTTPD-UHFFFAOYSA-N NC(=N)N=NCC1=CC=C(Br)C=C1
391 0 KRBNWYYINLFKND-UHFFFAOYSA-N OC(=O)C=CC(F)(F)C(F)(F)C(F)(F)F
392 0 KRBNWYYINLFKND-UHFFFAOYSA-N OC(=O)C=CC(F)(F)C(F)(F)C(F)(F)F
393 0 NOPJRYAFUXTDLX-UHFFFAOYSA-N COC(F)(F)C(F)(F)C(F)(F)F
394 0 SPBUIOWNEZFYBM-UHFFFAOYSA-N COC1=C(Cl)C(Cl)=C(OC)C(O)=C1
395 0 RMQHBNLAFHDMEN-UHFFFAOYSA-N OP(O)(=O)OCC(=O)CC(F)(F)F
396 0 JCKJDYOROBKSCI-UHFFFAOYSA-N ClCCSC(=O)C1=CC=CC=C1
397 0 NGHMDNPXVRFFGS-UHFFFAOYSA-N O=CC(C(COP(=O)(O)O)O)O
398 0 QXBOGYGAIILJGT-UHFFFAOYSA-N C[N+]1=CC(Br)=CC2=CC=CC=C12
399 0 QSIMWFOYBFACSK-UHFFFAOYSA-N CCSP(=O)(OC)SCC
400 0 SZAPXYMTZBFEND-UHFFFAOYSA-N ClC1=CC=C(C=C1)C1OCCS1
401 0 CJABYGHRZGXUKQ-UHFFFAOYSA-N FC(F)(F)C(F)(F)C(F)(F)C(=O)OC=C
402 0 IUXVGOYYSBDCSW-UHFFFAOYSA-N IC1CC2CCC1C2
403 0 VGZTVHRJEVWFIA-UHFFFAOYSA-N FC(F)OC(F)C(F)(F)C(F)F
404 0 SKYRYHLHZWZTFM-UHFFFAOYSA-N ClC1=CC(Cl)=C(C=NN2C=NN=C2)C=C1
405 0 KEOQOMYEUOWSOH-UHFFFAOYSA-N COC1=C(O)C(OC)=C(Cl)C(Cl)=C1
406 0 PNNSRKBQGWDEFW-UHFFFAOYSA-N NNC1=CC(=C(Cl)C=C1)S(O)(=O)=O
407 0 WECOPMBZMWMHAB-UHFFFAOYSA-N ClCN1C(=O)C2=C(C1=O)C(=CC=C2)N(=O)=O
408 0 OOYMOQFRXZFZBK-UHFFFAOYSA-N CC[Se]C1=CC=CC=C1C
409 0 YYYVIUYJDFJMPW-UHFFFAOYSA-N CC[Se]C1=CC=C(C)C=C1
410 0 AOWIKWNIPGIZGG-UHFFFAOYSA-N COC(=O)CCC(Br)C(C)=O
411 0 IKZFQFDQQNFWNI-UHFFFAOYSA-N ClC1=CC(Cl)=C(C=NC2=NNC=N2)C=C1
412 0 HMJHOMSWBBBOJV-UHFFFAOYSA-N OCC(O)OC1=C(Cl)C=C(Cl)C=C1
413 0 IDKMFABKPPHDBI-UHFFFAOYSA-N COC1=C(O)C(OC)=C(Cl)C=C1Cl
414 0 OMMATXQOCNARQX-UHFFFAOYSA-N FC(Cl)C(F)(F)SCC1=CC=CC=C1
415 0 TZCZUVPSFJZERP-UHFFFAOYSA-N OCC(C(=O)COP(=O)(O)O)O
416 0 WQVRLADNOSJVJV-UHFFFAOYSA-N OC1=C(C=CC(=C1O)[N+]([O-])=O)[N+]([O-])=O
417 0 YXMUGXUCSVUONH-UHFFFAOYSA-N [O-][N+](=O)C1=CC2=C(C=C1)C(=O)N(CCl)C2=O
418 0 WPGSZUVGMJRWTA-UHFFFAOYSA-N CC12OCC(CBr)(CO1)CO2
