# Supplementary material for: Ion mobility collision cross-section atlas for known and unknown metabolite annotation in untargeted metabolomics
Source: Nat Commun. 2020 Aug 28;11:4334. doi: 10.1038/s41467-020-18171-8 (PMC7455731; doi:10.1038/s41467-020-18171-8)
Supplement: Supplementary file 8 — Supplementary Data 5 [file 41467_2020_18171_MOESM8_ESM.zip › 01_positive_mode/L0804/cfmid_pred_spec.msp]

Name: +ve in-silico MS/MS by CFM-ID for ZONYXWQDUYMKFB-UHFFFAOYSA-N
ID: ZONYXWQDUYMKFB-UHFFFAOYSA-N
Comment: Energy0
Num peaks: 6
101.0385766 5.855762483
103.0542266 3.121585245
105.0698767 3.862220385
121.0284058 10.30640031
121.0647913 2.212824024
225.0910061 68.0353096

Name: +ve in-silico MS/MS by CFM-ID for ZONYXWQDUYMKFB-UHFFFAOYSA-N
ID: ZONYXWQDUYMKFB-UHFFFAOYSA-N
Comment: Energy1
Num peaks: 9
79.05422664 2.765894181
103.0542266 3.201481009
105.0334912 13.07442395
105.0698767 5.309156194
121.0284058 17.89275503
131.0491413 4.119412865
147.0440559 3.169141759
197.0960915 2.990144946
225.0910061 28.7555478

Name: +ve in-silico MS/MS by CFM-ID for ZONYXWQDUYMKFB-UHFFFAOYSA-N
ID: ZONYXWQDUYMKFB-UHFFFAOYSA-N
Comment: Energy2
Num peaks: 15
41.00219107 2.127246981
49.00727645 7.516705875
51.02292652 4.028074253
63.02292652 1.997926932
65.00219107 1.479967369
75.02292652 4.067676614
79.05422664 4.382821793
93.0334912 2.029634964
101.0385766 25.04033973
103.0542266 6.869125928
105.0334912 7.596530135
105.0698767 4.360597728
121.0284058 4.239052957
129.0334912 2.841284215
209.0597059 1.677961594

Name: +ve in-silico MS/MS by CFM-ID for RTRZOHKLISMNRD-UHFFFAOYSA-N
ID: RTRZOHKLISMNRD-UHFFFAOYSA-N
Comment: Energy0
Num peaks: 6
79.05422664 2.067519943
101.0385766 5.745106797
103.0542266 3.029180831
105.0698767 3.807052044
121.0284058 10.13838307
225.0910061 66.48397145

Name: +ve in-silico MS/MS by CFM-ID for RTRZOHKLISMNRD-UHFFFAOYSA-N
ID: RTRZOHKLISMNRD-UHFFFAOYSA-N
Comment: Energy1
Num peaks: 11
79.05422664 3.863810083
91.05422664 15.85162372
103.0542266 3.030102979
105.0698767 4.603604119
107.0491413 3.171165757
121.0284058 15.17485769
131.0491413 3.512496211
147.0440559 3.496825292
195.0804414 3.157554185
197.0960915 3.064316046
225.0910061 23.03698073

Name: +ve in-silico MS/MS by CFM-ID for RTRZOHKLISMNRD-UHFFFAOYSA-N
ID: RTRZOHKLISMNRD-UHFFFAOYSA-N
Comment: Energy2
Num peaks: 16
49.00727645 6.50419218
51.02292652 3.554689859
63.02292652 2.377434859
65.00219107 1.240979694
65.03857658 2.965537018
75.02292652 4.738640534
79.05422664 6.102847043
81.06987671 2.519414217
91.05422664 9.328785972
93.0334912 1.688545902
101.0385766 20.87568849
103.0542266 4.893088039
105.0334912 4.941371298
105.0698767 3.621420536
121.0284058 3.657718809
209.0597059 1.36535069

Name: +ve in-silico MS/MS by CFM-ID for ZONYXWQDUYMKFB-HNNXBMFYSA-N
ID: ZONYXWQDUYMKFB-HNNXBMFYSA-N
Comment: Energy0
Num peaks: 6
101.0385766 5.855762483
103.0542266 3.121585245
105.0698767 3.862220385
121.0284058 10.30640031
121.0647913 2.212824024
225.0910061 68.0353096

Name: +ve in-silico MS/MS by CFM-ID for ZONYXWQDUYMKFB-HNNXBMFYSA-N
ID: ZONYXWQDUYMKFB-HNNXBMFYSA-N
Comment: Energy1
Num peaks: 9
79.05422664 2.765894181
103.0542266 3.201481009
105.0334912 13.07442395
105.0698767 5.309156194
121.0284058 17.89275503
131.0491413 4.119412865
147.0440559 3.169141759
197.0960915 2.990144946
225.0910061 28.7555478

Name: +ve in-silico MS/MS by CFM-ID for ZONYXWQDUYMKFB-HNNXBMFYSA-N
ID: ZONYXWQDUYMKFB-HNNXBMFYSA-N
Comment: Energy2
Num peaks: 15
41.00219107 2.127246981
49.00727645 7.516705875
51.02292652 4.028074253
63.02292652 1.997926932
65.00219107 1.479967369
75.02292652 4.067676614
79.05422664 4.382821793
93.0334912 2.029634964
101.0385766 25.04033973
103.0542266 6.869125928
105.0334912 7.596530135
105.0698767 4.360597728
121.0284058 4.239052957
129.0334912 2.841284215
209.0597059 1.677961594

Name: +ve in-silico MS/MS by CFM-ID for HYYBABOKPJLUIN-UHFFFAOYSA-N
ID: HYYBABOKPJLUIN-UHFFFAOYSA-N
Comment: Energy0
Num peaks: 6
105.0698767 6.057473635
194.0964258 1.050290619
196.1120759 15.0653251
198.1277259 1.39348845
224.1069905 16.57574151
242.1175552 53.57829232

Name: +ve in-silico MS/MS by CFM-ID for HYYBABOKPJLUIN-UHFFFAOYSA-N
ID: HYYBABOKPJLUIN-UHFFFAOYSA-N
Comment: Energy1
Num peaks: 6
105.0334912 2.442056642
105.0698767 19.50229883
196.1120759 24.52773896
198.1277259 7.429466882
224.1069905 13.76482819
242.1175552 14.26227502

Name: +ve in-silico MS/MS by CFM-ID for HYYBABOKPJLUIN-UHFFFAOYSA-N
ID: HYYBABOKPJLUIN-UHFFFAOYSA-N
Comment: Energy2
Num peaks: 23
39.02292652 2.646038074
49.00727645 1.142646564
51.02292652 6.066275369
53.03857658 2.721113798
63.02292652 3.347570559
65.03857658 2.88459494
75.02292652 1.488680869
77.03857658 2.820861524
79.05422664 3.219031507
89.03857658 2.686783593
103.0542266 4.585331011
105.0334912 1.935239245
105.0698767 21.46108269
120.0443902 1.508039794
144.0807757 1.180209402
170.0964258 1.21890297
180.0807757 4.506794259
182.0964258 2.873174551
194.0964258 2.149525792
196.1120759 4.616190429
214.086255 1.902603886
216.1019051 2.110775524
226.086255 1.41325509

Name: +ve in-silico MS/MS by CFM-ID for VCKPUUFAIGNJHC-UHFFFAOYSA-N
ID: VCKPUUFAIGNJHC-UHFFFAOYSA-N
Comment: Energy0
Num peaks: 7
136.0393049 2.909389926
162.0549549 7.81223465
179.081504 25.18515902
190.0498695 4.138772037
207.0764186 7.765777274
208.0604342 10.27010839
225.0869833 21.97895237

Name: +ve in-silico MS/MS by CFM-ID for VCKPUUFAIGNJHC-UHFFFAOYSA-N
ID: VCKPUUFAIGNJHC-UHFFFAOYSA-N
Comment: Energy1
Num peaks: 21
26.00252542 0.9595986606
28.01817548 2.996373746
30.03382555 1.002015359
56.0130901 1.062990381
70.02874017 1.917699875
74.02365479 9.098885941
108.0443902 4.435960659
110.0600403 1.481146998
134.0236548 1.264784489
136.0393049 13.15188564
138.0549549 0.9606946469
149.0709393 1.367241745
150.0549549 2.68995237
151.0865894 2.461042232
161.0709393 4.098715736
162.0549549 11.03764082
179.081504 15.15808514
190.0498695 0.9618444514
207.0764186 1.154023769
208.0604342 1.260669214
225.0869833 1.611670469

Name: +ve in-silico MS/MS by CFM-ID for VCKPUUFAIGNJHC-UHFFFAOYSA-N
ID: VCKPUUFAIGNJHC-UHFFFAOYSA-N
Comment: Energy2
Num peaks: 31
28.01817548 1.019307255
39.02292652 4.137086789
41.00219107 1.108363325
41.03857658 1.168632898
42.03382555 2.729787244
53.99744004 0.9626270329
67.01784114 0.8931345638
70.02874017 3.952605717
77.00219107 1.41672893
79.01784114 1.756801353
80.0130901 1.105264477
80.04947561 1.38972298
81.0334912 0.9449152793
82.02874017 1.401713561
89.99744004 1.550544616
92.0130901 3.550446828
94.02874017 2.280839216
104.0130901 1.910378232
106.0287402 1.66356649
108.0443902 12.61695488
120.0443902 2.239236822
122.0600403 1.185613907
132.0443902 1.294991573
134.0236548 3.592267911
134.0600403 1.703984484
136.0393049 11.37896848
149.0709393 0.9255444745
150.0549549 1.050068369
161.0709393 1.186446805
162.0549549 2.592529072
163.0865894 0.9994912634

Name: +ve in-silico MS/MS by CFM-ID for VCKPUUFAIGNJHC-LURJTMIESA-N
ID: VCKPUUFAIGNJHC-LURJTMIESA-N
Comment: Energy0
Num peaks: 7
136.0393049 2.909389926
162.0549549 7.81223465
179.081504 25.18515902
190.0498695 4.138772037
207.0764186 7.765777274
208.0604342 10.27010839
225.0869833 21.97895237

Name: +ve in-silico MS/MS by CFM-ID for VCKPUUFAIGNJHC-LURJTMIESA-N
ID: VCKPUUFAIGNJHC-LURJTMIESA-N
Comment: Energy1
Num peaks: 21
26.00252542 0.9595986606
28.01817548 2.996373746
30.03382555 1.002015359
56.0130901 1.062990381
70.02874017 1.917699875
74.02365479 9.098885941
108.0443902 4.435960659
110.0600403 1.481146998
134.0236548 1.264784489
136.0393049 13.15188564
138.0549549 0.9606946469
149.0709393 1.367241745
150.0549549 2.68995237
151.0865894 2.461042232
161.0709393 4.098715736
162.0549549 11.03764082
179.081504 15.15808514
190.0498695 0.9618444514
207.0764186 1.154023769
208.0604342 1.260669214
225.0869833 1.611670469

Name: +ve in-silico MS/MS by CFM-ID for VCKPUUFAIGNJHC-LURJTMIESA-N
ID: VCKPUUFAIGNJHC-LURJTMIESA-N
Comment: Energy2
Num peaks: 31
28.01817548 1.019307255
39.02292652 4.137086789
41.00219107 1.108363325
41.03857658 1.168632898
42.03382555 2.729787244
53.99744004 0.9626270329
67.01784114 0.8931345638
70.02874017 3.952605717
77.00219107 1.41672893
79.01784114 1.756801353
80.0130901 1.105264477
80.04947561 1.38972298
81.0334912 0.9449152793
82.02874017 1.401713561
89.99744004 1.550544616
92.0130901 3.550446828
94.02874017 2.280839216
104.0130901 1.910378232
106.0287402 1.66356649
108.0443902 12.61695488
120.0443902 2.239236822
122.0600403 1.185613907
132.0443902 1.294991573
134.0236548 3.592267911
134.0600403 1.703984484
136.0393049 11.37896848
149.0709393 0.9255444745
150.0549549 1.050068369
161.0709393 1.186446805
162.0549549 2.592529072
163.0865894 0.9994912634

Name: +ve in-silico MS/MS by CFM-ID for LUCHPKXVUGJYGU-XLPZGREQSA-N
ID: LUCHPKXVUGJYGU-XLPZGREQSA-N
Comment: Energy0
Num peaks: 6
108.0556236 1.604902339
109.0396392 2.771550958
124.0505382 1.166269399
126.0661883 84.15007618
224.1029677 1.234047686
242.1135324 3.23267013

Name: +ve in-silico MS/MS by CFM-ID for LUCHPKXVUGJYGU-XLPZGREQSA-N
ID: LUCHPKXVUGJYGU-XLPZGREQSA-N
Comment: Energy1
Num peaks: 7
54.03382555 2.730108809
82.02874017 4.931940514
83.06037464 5.49889073
98.07127368 2.876504714
108.0556236 3.767457329
109.0396392 4.912819019
126.0661883 56.8093905

Name: +ve in-silico MS/MS by CFM-ID for LUCHPKXVUGJYGU-XLPZGREQSA-N
ID: LUCHPKXVUGJYGU-XLPZGREQSA-N
Comment: Energy2
Num peaks: 16
45.04472458 0.9363907901
54.03382555 0.7866129188
56.04947561 2.681175784
66.03382555 1.628774056
73.02840582 1.253807144
79.02907452 0.7686978454
81.04472458 1.168389137
83.06037464 7.635532771
95.02398914 1.436000705
96.05562361 1.384438956
97.0396392 2.643875244
98.07127368 1.693844134
108.0556236 3.623081765
109.0396392 13.89695517
124.0505382 1.866328419
126.0661883 36.88527151

Name: +ve in-silico MS/MS by CFM-ID for OTDQYOVYQQZAJL-QMMMGPOBSA-N
ID: OTDQYOVYQQZAJL-QMMMGPOBSA-N
Comment: Energy0
Num peaks: 8
108.0443902 2.00477015
136.0393049 2.505575868
162.0549549 10.87656208
179.081504 20.33458477
190.0498695 4.901295455
207.0764186 6.546329657
208.0604342 14.90225209
225.0869833 18.27850382

Name: +ve in-silico MS/MS by CFM-ID for OTDQYOVYQQZAJL-QMMMGPOBSA-N
ID: OTDQYOVYQQZAJL-QMMMGPOBSA-N
Comment: Energy1
Num peaks: 17
28.01817548 2.962957338
70.02874017 1.864926112
74.02365479 8.90547541
108.0443902 3.358762244
110.0600403 1.551014164
134.0236548 1.346292235
136.0393049 14.7663194
138.0549549 1.067043401
150.0549549 2.994087096
161.0709393 3.704044353
162.0549549 15.86138226
164.070605 1.054498348
179.081504 14.61438065
190.0498695 1.27980091
207.0764186 1.050313663
208.0604342 2.046412214
225.0869833 1.584049558

Name: +ve in-silico MS/MS by CFM-ID for OTDQYOVYQQZAJL-QMMMGPOBSA-N
ID: OTDQYOVYQQZAJL-QMMMGPOBSA-N
Comment: Energy2
Num peaks: 31
28.01817548 0.9210257752
41.00219107 0.9955538276
42.03382555 2.438981847
50.00252542 4.561113889
52.01817548 1.298506748
54.03382555 1.776077666
56.04947561 1.396550806
67.01784114 1.582291739
70.02874017 3.593260852
77.99744004 1.391405951
79.01784114 0.9489965753
80.0130901 2.076970337
80.04947561 1.041230306
81.0334912 1.14563608
82.02874017 2.448334423
92.0130901 1.785407392
106.0287402 3.086914698
107.0127558 0.8833583065
108.0443902 11.14893919
120.0443902 2.384313723
121.0284058 1.866156835
122.0600403 1.184409367
132.0443902 1.052713528
134.0236548 2.773776528
134.0600403 1.403079569
136.0393049 8.854595493
149.0709393 1.885849372
150.0549549 0.8878526075
161.0709393 1.277432799
162.0549549 4.7970996
163.0865894 0.857674904

Name: +ve in-silico MS/MS by CFM-ID for KWWHDNLMGLRNRN-NKWVEPMBSA-N
ID: KWWHDNLMGLRNRN-NKWVEPMBSA-N
Comment: Energy0
Num peaks: 15
84.04439023 1.688629327
114.0549549 1.641425609
129.0658539 1.664976865
130.0498695 3.753725883
131.081504 6.731612459
185.0920687 2.027919372
196.1080531 3.954167886
197.0920687 2.427161415
198.1237032 1.285241232
214.1186178 22.06794464
224.1029677 1.413707847
225.0869833 3.358548933
242.1135324 6.773674195
243.097548 5.403783967
260.1240971 17.08955387

Name: +ve in-silico MS/MS by CFM-ID for KWWHDNLMGLRNRN-NKWVEPMBSA-N
ID: KWWHDNLMGLRNRN-NKWVEPMBSA-N
Comment: Energy1
Num peaks: 22
56.04947561 1.743539886
68.04947561 2.055613852
82.02874017 1.832926937
83.06037464 0.8695147412
84.04439023 7.874141713
86.0600403 1.82184141
112.0393049 1.922088555
113.0233204 1.181985311
113.0709393 0.9075713283
114.0549549 8.568293553
130.0498695 4.846519117
131.081504 6.537089889
168.1131385 4.046415876
185.0920687 1.521178961
196.1080531 5.063415717
197.0920687 6.443657471
198.1237032 2.311954851
214.1186178 14.99022475
225.0869833 1.019533437
242.1135324 1.914092157
243.097548 0.8949519875
260.1240971 1.679906051

Name: +ve in-silico MS/MS by CFM-ID for KWWHDNLMGLRNRN-NKWVEPMBSA-N
ID: KWWHDNLMGLRNRN-NKWVEPMBSA-N
Comment: Energy2
Num peaks: 31
27.02292652 0.661599126
28.01817548 1.096895347
39.02292652 1.115351795
41.03857658 5.992275072
42.03382555 2.146796244
43.05422664 3.505669423
45.06987671 1.047939314
55.01784114 0.6517419067
55.02907452 0.7335110453
56.04947561 14.74695022
57.04472458 0.7841160683
58.06512568 2.581833004
59.06037464 0.8469223199
68.04947561 3.786006441
83.06037464 2.004814568
84.04439023 7.793029219
86.0600403 0.8410464825
99.05528926 1.673897631
102.0549549 3.23063675
111.0552893 0.6371005029
113.0709393 0.7662032021
114.0549549 4.596488691
125.0709393 0.6874906727
128.0818384 1.010816353
129.0658539 1.374612325
130.0498695 2.198065241
131.081504 3.025674288
139.0865894 1.586283472
142.0974884 1.185281756
160.0716676 0.7713249186
168.1131385 2.218982284

Name: +ve in-silico MS/MS by CFM-ID for XNKLLVCARDGLGL-JGVFFNPUSA-N
ID: XNKLLVCARDGLGL-JGVFFNPUSA-N
Comment: Energy0
Num peaks: 6
84.04439023 3.277306869
99.05528926 1.806016184
109.0396392 2.842278154
110.0236548 2.033473862
127.0502039 74.00809443
225.0869833 3.27876168

Name: +ve in-silico MS/MS by CFM-ID for XNKLLVCARDGLGL-JGVFFNPUSA-N
ID: XNKLLVCARDGLGL-JGVFFNPUSA-N
Comment: Energy1
Num peaks: 11
54.03382555 3.95089746
56.04947561 2.432642068
72.04439023 1.498985696
82.02874017 8.038416312
84.04439023 7.108679062
98.02365479 4.544196486
99.05528926 3.995359166
100.0393049 2.057367139
109.0396392 4.98593193
127.0502039 38.5065339
207.0764186 3.384355009

Name: +ve in-silico MS/MS by CFM-ID for XNKLLVCARDGLGL-JGVFFNPUSA-N
ID: XNKLLVCARDGLGL-JGVFFNPUSA-N
Comment: Energy2
Num peaks: 18
39.02292652 0.8165032772
54.03382555 1.346474412
55.01784114 1.931417847
56.04947561 4.399824456
69.0334912 0.7856405521
71.02398914 1.017375613
80.0130901 2.01374323
82.02874017 9.509676041
84.04439023 9.609102928
95.02398914 1.198988701
97.0396392 11.47968596
99.05528926 7.681393307
109.0396392 6.821250828
110.0236548 3.643010169
111.0552893 0.8143146585
125.0345538 3.146872162
127.0502039 12.38790522
151.0502039 1.892441821

Name: +ve in-silico MS/MS by CFM-ID for AETKQQBRKSELEL-ZHACJKMWSA-N
ID: AETKQQBRKSELEL-ZHACJKMWSA-N
Comment: Energy0
Num peaks: 6
95.04914126 2.15731647
103.0542266 3.034420936
121.0284058 3.753708416
131.0491413 6.284168528
207.0804414 11.74093613
225.0910061 63.02854283

Name: +ve in-silico MS/MS by CFM-ID for AETKQQBRKSELEL-ZHACJKMWSA-N
ID: AETKQQBRKSELEL-ZHACJKMWSA-N
Comment: Energy1
Num peaks: 13
53.00219107 1.652551011
95.04914126 2.245710929
103.0542266 5.262197629
105.0334912 1.590266955
121.0284058 14.07087206
123.0440559 2.624260272
129.0334912 2.569874362
131.0491413 18.20499086
145.0284058 1.471495379
147.0440559 3.346316572
207.0804414 7.297671886
209.0597059 1.284100365
225.0910061 19.23638419

Name: +ve in-silico MS/MS by CFM-ID for AETKQQBRKSELEL-ZHACJKMWSA-N
ID: AETKQQBRKSELEL-ZHACJKMWSA-N
Comment: Energy2
Num peaks: 23
49.00727645 6.610150508
51.02292652 4.974864993
53.00219107 3.607988561
53.03857658 1.654296901
63.02292652 1.984993232
65.00219107 1.450782314
65.03857658 2.101355991
75.02292652 1.42602811
77.00219107 3.454579173
77.03857658 1.173706644
79.05422664 2.248627711
93.0334912 1.961907011
95.04914126 1.492243775
101.0385766 8.681487958
103.0542266 15.55888176
105.0334912 4.099561339
105.0698767 2.785537503
121.0284058 3.5269902
129.0334912 4.369162615
131.0491413 3.021051308
199.075356 1.201877901
207.0804414 1.233952095
209.0597059 2.056344041

Name: +ve in-silico MS/MS by CFM-ID for RJZFGBNKPOVCHQ-UHFFFAOYSA-N
ID: RJZFGBNKPOVCHQ-UHFFFAOYSA-N
Comment: Energy0
Num peaks: 6
55.05422664 1.06732305
67.05422664 1.319558048
186.0549549 7.91421031
200.070605 1.694852738
213.0910061 0.5524482913
242.1175552 82.83887463

Name: +ve in-silico MS/MS by CFM-ID for RJZFGBNKPOVCHQ-UHFFFAOYSA-N
ID: RJZFGBNKPOVCHQ-UHFFFAOYSA-N
Comment: Energy1
Num peaks: 9
65.03857658 2.252328751
67.05422664 2.796845369
158.0600403 5.559279749
182.0600403 2.539419562
186.0549549 11.9662942
198.0549549 2.071341872
200.070605 12.23578719
224.1069905 2.579720817
242.1175552 39.63052363

Name: +ve in-silico MS/MS by CFM-ID for RJZFGBNKPOVCHQ-UHFFFAOYSA-N
ID: RJZFGBNKPOVCHQ-UHFFFAOYSA-N
Comment: Energy2
Num peaks: 23
39.02292652 1.850677098
49.00727645 3.741943281
51.02292652 4.366736497
55.05422664 2.056538785
63.02292652 1.137459618
65.03857658 5.060523037
67.05422664 3.807343041
104.0494756 1.666659921
105.0334912 10.31782074
106.0651257 4.70825683
107.0491413 1.153373497
129.0334912 1.391965463
131.0491413 1.627122768
134.0600403 5.019617799
155.0491413 1.335231394
158.0600403 1.38303842
159.0440559 8.673070274
160.0393049 1.401464342
171.0440559 1.921218192
182.0600403 4.009696924
184.0756904 4.226564978
186.0549549 7.863166852
200.070605 1.869644296

Name: +ve in-silico MS/MS by CFM-ID for WBTZDCUVPGAROE-UHFFFAOYSA-N
ID: WBTZDCUVPGAROE-UHFFFAOYSA-N
Comment: Energy0
Num peaks: 6
51.02292652 0.6962706623
192.1019051 0.6136730558
194.1175552 0.683608937
202.1226406 12.20346231
204.1019051 1.521432321
220.1332052 79.1424185

Name: +ve in-silico MS/MS by CFM-ID for WBTZDCUVPGAROE-UHFFFAOYSA-N
ID: WBTZDCUVPGAROE-UHFFFAOYSA-N
Comment: Energy1
Num peaks: 11
82.06512568 2.080320756
84.08077574 2.209768665
94.06512568 1.669280755
96.08077574 7.194176095
98.0964258 8.213349599
176.1069905 2.02402076
178.1226406 3.614607317
194.1175552 2.183447153
202.1226406 11.71822215
204.1019051 1.752219611
220.1332052 38.1979882

Name: +ve in-silico MS/MS by CFM-ID for WBTZDCUVPGAROE-UHFFFAOYSA-N
ID: WBTZDCUVPGAROE-UHFFFAOYSA-N
Comment: Energy2
Num peaks: 31
15.02292652 5.154842899
25.00727645 0.6676763939
39.02292652 2.270235556
51.02292652 11.26859396
53.03857658 1.866019079
55.01784114 0.9473465156
55.05422664 1.634003618
79.01784114 1.103587801
83.04914126 1.257539584
94.06512568 3.070718869
96.08077574 2.314931263
106.0651257 3.115038731
108.0807757 2.382458942
110.0964258 1.35937007
118.0651257 16.57109825
120.0807757 3.481791543
122.0964258 1.95845891
130.0651257 0.6961137064
134.0964258 0.6944835061
146.0600403 2.028243757
148.0756904 1.770612749
150.0913404 1.826350313
152.1069905 0.8367269916
160.0756904 0.9527993952
176.1069905 1.152503948
186.0913404 1.308005525
190.086255 0.9783101947
192.1019051 1.342886183
194.1175552 0.9077907528
202.1226406 0.9780070611
204.1019051 1.786127964

Name: +ve in-silico MS/MS by CFM-ID for UAJBMQOTHJIJOI-WBIUFABUSA-N
ID: UAJBMQOTHJIJOI-WBIUFABUSA-N
Comment: Energy0
Num peaks: 6
213.0910061 1.358668646
216.1019051 0.8531870494
231.1015708 1.916447686
242.1175552 43.1719609
243.1015708 0.8411226503
260.1281199 39.73886968

Name: +ve in-silico MS/MS by CFM-ID for UAJBMQOTHJIJOI-WBIUFABUSA-N
ID: UAJBMQOTHJIJOI-WBIUFABUSA-N
Comment: Energy1
Num peaks: 23
49.00727645 2.78810481
51.02292652 4.037299536
53.03857658 2.343498587
55.05422664 1.712469221
57.0334912 1.302742958
59.04914126 1.159158029
69.0334912 1.498864824
188.070605 1.227751591
190.086255 1.159977133
200.070605 3.304519087
202.086255 2.289261255
204.1019051 1.962225988
212.1069905 1.243726903
214.086255 3.535404307
214.1226406 3.480919707
216.1019051 2.169129833
218.1175552 1.417486272
230.1175552 1.516807449
231.1015708 1.137865731
232.1332052 1.713740575
242.1175552 21.86917627
243.1015708 1.148517683
260.1281199 16.68226146

Name: +ve in-silico MS/MS by CFM-ID for UAJBMQOTHJIJOI-WBIUFABUSA-N
ID: UAJBMQOTHJIJOI-WBIUFABUSA-N
Comment: Energy2
Num peaks: 31
25.00727645 1.594868316
27.02292652 1.264088532
39.02292652 2.525959627
41.00219107 1.885532172
41.03857658 4.278100799
44.04947561 1.630151622
49.00727645 7.361031143
51.02292652 2.485427654
53.03857658 2.723005885
55.01784114 1.326853847
56.04947561 1.223478121
105.0334912 1.514973319
119.0491413 1.666878182
158.0600403 3.835663971
159.0440559 1.379587536
160.0756904 1.894686631
162.0913404 1.270334103
178.086255 1.960544216
186.0549549 2.021023226
188.070605 1.436797489
190.086255 2.756761501
199.075356 2.813924137
200.070605 1.783977198
201.0910061 2.36862317
202.086255 2.886627367
213.0910061 1.665018878
214.086255 1.617090276
214.1226406 1.312972951
216.1019051 1.91272998
224.1069905 2.082674383
242.1175552 2.138010059

Name: +ve in-silico MS/MS by CFM-ID for PWWCDTYUYPOAIU-DHZHZOJOSA-N
ID: PWWCDTYUYPOAIU-DHZHZOJOSA-N
Comment: Energy0
Num peaks: 6
105.0334912 11.89095227
119.0491413 5.362545107
131.0491413 1.748227609
147.0440559 1.568031609
207.0804414 11.11151029
225.0910061 59.44734534

Name: +ve in-silico MS/MS by CFM-ID for PWWCDTYUYPOAIU-DHZHZOJOSA-N
ID: PWWCDTYUYPOAIU-DHZHZOJOSA-N
Comment: Energy1
Num peaks: 9
79.05422664 2.701862578
105.0334912 31.22539989
107.0491413 3.307563611
119.0491413 6.144275719
129.0334912 2.930692968
131.0491413 4.274774839
147.0440559 4.440545858
207.0804414 7.400347242
225.0910061 18.30843055

Name: +ve in-silico MS/MS by CFM-ID for PWWCDTYUYPOAIU-DHZHZOJOSA-N
ID: PWWCDTYUYPOAIU-DHZHZOJOSA-N
Comment: Energy2
Num peaks: 17
49.00727645 7.265629587
51.02292652 4.271861831
53.03857658 1.794642923
63.02292652 4.502964443
65.03857658 1.841180223
75.02292652 3.560963334
77.03857658 5.641784105
79.01784114 1.724560551
79.05422664 2.521982727
87.02292652 2.360110795
89.03857658 4.676797472
91.05422664 5.048775394
101.0385766 6.08083958
105.0334912 19.40571855
117.0334912 3.247880693
119.0491413 5.419543186
129.0334912 2.148572267

Name: +ve in-silico MS/MS by CFM-ID for UAHGNXFYLAJDIN-IZZDOVSWSA-N
ID: UAHGNXFYLAJDIN-IZZDOVSWSA-N
Comment: Energy0
Num peaks: 6
103.0542266 3.064797003
121.0284058 3.872316535
131.0491413 1.97243579
147.0440559 1.769456958
207.0804414 12.18784225
225.0910061 66.40321812

Name: +ve in-silico MS/MS by CFM-ID for UAHGNXFYLAJDIN-IZZDOVSWSA-N
ID: UAHGNXFYLAJDIN-IZZDOVSWSA-N
Comment: Energy1
Num peaks: 14
79.05422664 1.296705903
95.04914126 3.125388131
103.0542266 5.61183191
105.0334912 1.74998016
105.0698767 1.136626024
121.0284058 16.16560224
123.0440559 3.05191443
129.0334912 1.790591211
131.0491413 7.33792047
145.0284058 1.700177204
147.0440559 4.093922369
197.0960915 1.23159402
207.0804414 8.924701398
225.0910061 23.6944035

Name: +ve in-silico MS/MS by CFM-ID for UAHGNXFYLAJDIN-IZZDOVSWSA-N
ID: UAHGNXFYLAJDIN-IZZDOVSWSA-N
Comment: Energy2
Num peaks: 24
49.00727645 3.808994018
51.02292652 3.201420921
53.00219107 1.615734205
63.02292652 3.60677926
65.03857658 2.975605756
75.02292652 1.631120727
77.00219107 5.245072398
77.03857658 1.337251195
79.01784114 3.05258225
79.05422664 1.99438243
87.02292652 1.174068362
89.00219107 1.477492685
91.01784114 2.370775569
93.0334912 4.365388076
95.04914126 1.737117012
101.0385766 7.279649779
103.0542266 14.28523178
105.0334912 4.733018272
105.0698767 3.228214482
121.0284058 3.567142865
129.0334912 2.997086666
131.0491413 1.337306643
207.0804414 1.621919248
209.0597059 1.498403318

Name: +ve in-silico MS/MS by CFM-ID for JGEYQYCTIZLFCB-UHFFFAOYSA-N
ID: JGEYQYCTIZLFCB-UHFFFAOYSA-N
Comment: Energy0
Num peaks: 6
107.0491413 2.053932175
181.0647913 1.510969503
183.0804414 2.102691774
224.1069905 4.234508917
225.0910061 1.652525423
242.1175552 74.15505302

Name: +ve in-silico MS/MS by CFM-ID for JGEYQYCTIZLFCB-UHFFFAOYSA-N
ID: JGEYQYCTIZLFCB-UHFFFAOYSA-N
Comment: Energy1
Num peaks: 21
80.04947561 0.8709092281
107.0491413 6.142302178
108.0443902 5.002083661
122.0600403 1.617904726
133.0647913 1.155551136
134.0600403 3.082818311
136.0756904 1.810218987
147.0804414 1.589293065
148.0756904 1.880517876
174.0913404 1.166591493
197.0960915 3.394354088
198.0913404 2.116722668
199.1117415 0.9923906268
200.1069905 4.166101817
212.1069905 1.290142491
214.086255 1.352413256
214.1226406 8.840180547
224.1069905 5.012617147
225.0910061 3.075948478
226.086255 2.018829549
242.1175552 23.83193355

Name: +ve in-silico MS/MS by CFM-ID for JGEYQYCTIZLFCB-UHFFFAOYSA-N
ID: JGEYQYCTIZLFCB-UHFFFAOYSA-N
Comment: Energy2
Num peaks: 31
39.02292652 3.688023406
49.00727645 3.078189627
51.02292652 3.063300932
53.03857658 1.680054715
63.02292652 1.207130054
65.03857658 1.933442937
79.05422664 1.349286304
80.04947561 5.287762532
82.06512568 1.938989748
92.04947561 2.578572262
94.06512568 2.303792157
106.0651257 1.682519257
107.0491413 1.851379692
108.0443902 1.318788728
110.0600403 1.833010707
118.0287402 1.193248028
119.0491413 1.46356935
120.0443902 1.179483465
134.0600403 1.2679909
147.0804414 1.422718878
155.0491413 1.304771526
159.0804414 2.471528752
174.0913404 1.965264652
184.0756904 1.223358179
196.0756904 2.122235205
197.0960915 2.228903236
198.0913404 1.16597552
210.0913404 1.280072827
212.1069905 1.480454312
224.1069905 1.197667543
226.086255 2.32338441

Name: +ve in-silico MS/MS by CFM-ID for PXCNZFUIADLNGV-UHFFFAOYSA-N
ID: PXCNZFUIADLNGV-UHFFFAOYSA-N
Comment: Energy0
Num peaks: 6
15.02292652 0.4214110428
195.0804414 0.9727338992
197.0960915 0.4989802389
207.0804414 0.9296218014
209.0597059 0.6714313472
225.0910061 94.41490022

Name: +ve in-silico MS/MS by CFM-ID for PXCNZFUIADLNGV-UHFFFAOYSA-N
ID: PXCNZFUIADLNGV-UHFFFAOYSA-N
Comment: Energy1
Num peaks: 6
181.0647913 2.734191963
195.0804414 5.373999319
197.0960915 5.559543263
199.075356 2.547357755
209.0597059 2.065365635
225.0910061 68.92465521

Name: +ve in-silico MS/MS by CFM-ID for PXCNZFUIADLNGV-UHFFFAOYSA-N
ID: PXCNZFUIADLNGV-UHFFFAOYSA-N
Comment: Energy2
Num peaks: 17
15.02292652 1.933872789
49.00727645 2.458984386
125.0385766 2.985936659
127.0542266 4.360238707
139.0542266 3.09605435
151.0542266 21.28121209
153.0698767 13.21443888
155.0855268 2.519421795
165.0698767 3.090055828
179.0491413 4.892166169
181.0647913 4.74842215
195.0804414 2.544627773
197.0960915 1.605784829
199.075356 3.095159213
207.0804414 2.710550971
209.0597059 5.321925638
225.0910061 1.641149815

Name: +ve in-silico MS/MS by CFM-ID for YJYUDTAJVLORNV-UHFFFAOYSA-N
ID: YJYUDTAJVLORNV-UHFFFAOYSA-N
Comment: Energy0
Num peaks: 6
121.0284058 1.152102747
121.0647913 8.617670743
123.0440559 29.19690154
232.1332052 1.880534823
242.1175552 2.117116473
260.1281199 45.18129996

Name: +ve in-silico MS/MS by CFM-ID for YJYUDTAJVLORNV-UHFFFAOYSA-N
ID: YJYUDTAJVLORNV-UHFFFAOYSA-N
Comment: Energy1
Num peaks: 15
65.03857658 0.8156812872
93.0334912 4.283743779
95.04914126 7.533886426
103.0542266 0.8081627767
105.0334912 0.9595933725
107.0491413 1.093473736
121.0284058 1.085358854
121.0647913 17.77651716
123.0440559 30.82300883
138.0913404 1.002680377
140.070605 0.931739064
152.070605 2.695491919
230.1175552 1.55178994
232.1332052 1.737275793
260.1281199 7.081361162

Name: +ve in-silico MS/MS by CFM-ID for YJYUDTAJVLORNV-UHFFFAOYSA-N
ID: YJYUDTAJVLORNV-UHFFFAOYSA-N
Comment: Energy2
Num peaks: 22
39.02292652 1.220008605
49.00727645 2.311307208
51.02292652 3.141996895
53.03857658 1.614051296
65.03857658 10.21818375
67.05422664 4.280904425
77.03857658 0.9200994934
79.01784114 1.184113809
79.05422664 2.144269589
81.0334912 1.657585362
89.03857658 1.002289659
91.01784114 1.551376284
91.05422664 1.571338726
93.0334912 6.231637109
93.06987671 2.517112195
95.04914126 8.697822137
103.0542266 0.9665306113
105.0334912 4.35612792
107.0491413 1.497285242
121.0284058 1.689892061
121.0647913 5.090354761
123.0440559 16.50103476

Name: +ve in-silico MS/MS by CFM-ID for OYGWMFMSZPRSPD-GFCCVEGCSA-N
ID: OYGWMFMSZPRSPD-GFCCVEGCSA-N
Comment: Energy0
Num peaks: 6
186.0549549 2.281685006
200.070605 1.882705437
202.086255 2.382049107
228.1019051 2.5512683
242.1175552 26.79126863
260.1281199 53.96298206

Name: +ve in-silico MS/MS by CFM-ID for OYGWMFMSZPRSPD-GFCCVEGCSA-N
ID: OYGWMFMSZPRSPD-GFCCVEGCSA-N
Comment: Energy1
Num peaks: 15
57.06987671 1.500090017
65.03857658 2.209532562
67.05422664 4.915601565
71.04914126 2.137271245
85.06479133 2.846549458
87.04405588 1.709448284
89.05970595 10.63255121
158.0600403 1.668219737
172.0756904 1.403508943
186.0549549 2.799060515
210.0913404 1.936167517
226.086255 1.564789745
228.1019051 2.542807256
242.1175552 20.67460221
260.1281199 21.99752245

Name: +ve in-silico MS/MS by CFM-ID for OYGWMFMSZPRSPD-GFCCVEGCSA-N
ID: OYGWMFMSZPRSPD-GFCCVEGCSA-N
Comment: Energy2
Num peaks: 11
39.02292652 1.336808569
49.00727645 1.600702976
51.02292652 1.640391418
65.03857658 2.961650614
128.0494756 1.483972251
134.0600403 2.740604885
156.0443902 27.69038701
158.0600403 15.77188748
172.0756904 2.62919477
186.0549549 21.0645354
210.0913404 1.337160591

Name: +ve in-silico MS/MS by CFM-ID for GYYOKOIBHIWNHE-UHFFFAOYSA-N
ID: GYYOKOIBHIWNHE-UHFFFAOYSA-N
Comment: Energy0
Num peaks: 13
15.02292652 1.828323917
126.1277259 2.201443364
145.104548 2.888047392
157.104548 2.910279253
172.115447 1.317808881
172.1332052 2.759061489
174.1310971 26.87979889
176.1467471 1.669576334
185.0994626 3.312409129
202.1260117 4.044760135
203.1100273 6.960315175
204.1052762 2.000338461
220.1365764 22.12619501

Name: +ve in-silico MS/MS by CFM-ID for GYYOKOIBHIWNHE-UHFFFAOYSA-N
ID: GYYOKOIBHIWNHE-UHFFFAOYSA-N
Comment: Energy1
Num peaks: 31
46.99499752 1.362125127
49.01064758 0.9588938027
56.04947561 1.291160545
70.06512568 1.279532669
74.02365479 0.7464670912
84.08077574 1.279532669
87.02629764 0.7333274526
89.04194771 1.380726558
101.0419477 0.7128279189
103.0575978 1.350261603
112.1120759 0.9266417978
115.0575978 0.6870244556
117.0732478 1.274851464
126.1277259 8.202100996
128.143376 3.047157462
130.1590261 3.379741293
131.0888979 1.02101553
145.104548 2.724705541
147.120198 0.8758512954
155.1066561 0.6624659114
157.104548 10.38011458
158.0997969 1.327543258
159.120198 0.7571820261
172.1332052 1.633091329
174.1310971 24.32794387
176.1467471 1.010570289
185.0994626 0.8407498734
202.1260117 1.105146259
203.1100273 1.406281136
204.1052762 0.6772707483
220.1365764 2.801411269

Name: +ve in-silico MS/MS by CFM-ID for GYYOKOIBHIWNHE-UHFFFAOYSA-N
ID: GYYOKOIBHIWNHE-UHFFFAOYSA-N
Comment: Energy2
Num peaks: 31
15.02292652 3.223877284
28.01817548 1.406095625
41.03857658 3.700795747
42.03382555 2.009811975
43.05422664 1.614883058
46.99499752 2.697292328
55.05422664 3.133537564
56.04947561 3.33261173
57.06987671 1.26852146
61.01064758 2.254742096
69.06987671 1.870278872
70.06512568 3.169771848
73.01064758 1.475789832
75.02629764 3.764658871
83.08552677 1.535976277
84.08077574 3.169771848
85.10117684 1.187339481
87.02629764 1.323632475
89.04194771 3.094060252
97.10117684 1.944484778
98.0964258 2.700950716
103.0575978 2.374054068
112.1120759 3.108900211
117.0732478 1.521156401
126.1277259 6.520948921
128.143376 1.480620188
129.0732478 1.100299904
131.0888979 1.884869419
145.104548 2.33447133
157.104548 1.06797842
158.0997969 3.579906945

Name: +ve in-silico MS/MS by CFM-ID for LUCHPKXVUGJYGU-SPDVFEMOSA-N
ID: LUCHPKXVUGJYGU-SPDVFEMOSA-N
Comment: Energy0
Num peaks: 6
108.0556236 1.604902339
109.0396392 2.771550958
124.0505382 1.166269399
126.0661883 84.15007618
224.1029677 1.234047686
242.1135324 3.23267013

Name: +ve in-silico MS/MS by CFM-ID for LUCHPKXVUGJYGU-SPDVFEMOSA-N
ID: LUCHPKXVUGJYGU-SPDVFEMOSA-N
Comment: Energy1
Num peaks: 7
54.03382555 2.730108809
82.02874017 4.931940514
83.06037464 5.49889073
98.07127368 2.876504714
108.0556236 3.767457329
109.0396392 4.912819019
126.0661883 56.8093905

Name: +ve in-silico MS/MS by CFM-ID for LUCHPKXVUGJYGU-SPDVFEMOSA-N
ID: LUCHPKXVUGJYGU-SPDVFEMOSA-N
Comment: Energy2
Num peaks: 16
45.04472458 0.9363907901
54.03382555 0.7866129188
56.04947561 2.681175784
66.03382555 1.628774056
73.02840582 1.253807144
79.02907452 0.7686978454
81.04472458 1.168389137
83.06037464 7.635532771
95.02398914 1.436000705
96.05562361 1.384438956
97.0396392 2.643875244
98.07127368 1.693844134
108.0556236 3.623081765
109.0396392 13.89695517
124.0505382 1.866328419
126.0661883 36.88527151

Name: +ve in-silico MS/MS by CFM-ID for OTDQYOVYQQZAJL-UHFFFAOYSA-N
ID: OTDQYOVYQQZAJL-UHFFFAOYSA-N
Comment: Energy0
Num peaks: 8
136.0393049 2.429051076
162.0549549 10.47904539
179.081504 18.7128603
190.0498695 5.767762264
191.0338851 1.993429368
207.0764186 11.60022969
208.0604342 14.07459201
225.0869833 15.90411684

Name: +ve in-silico MS/MS by CFM-ID for OTDQYOVYQQZAJL-UHFFFAOYSA-N
ID: OTDQYOVYQQZAJL-UHFFFAOYSA-N
Comment: Energy1
Num peaks: 18
28.01817548 2.881780265
56.0130901 1.296189968
70.02874017 1.821749596
74.02365479 8.673060748
108.0443902 3.294116081
110.0600403 1.504258339
134.0236548 1.335402427
136.0393049 14.69226506
138.0549549 1.065628063
150.0549549 2.925655834
161.0709393 3.599384952
162.0549549 15.46193732
164.070605 1.033675744
179.081504 14.34286702
190.0498695 1.713251632
207.0764186 1.761677822
208.0604342 1.987453242
225.0869833 1.495798183

Name: +ve in-silico MS/MS by CFM-ID for OTDQYOVYQQZAJL-UHFFFAOYSA-N
ID: OTDQYOVYQQZAJL-UHFFFAOYSA-N
Comment: Energy2
Num peaks: 31
28.01817548 0.9170559058
41.00219107 0.9908956382
42.03382555 2.410883178
50.00252542 4.813136688
52.01817548 1.317968662
54.03382555 1.804856249
56.04947561 1.224474283
67.01784114 1.599686053
70.02874017 3.594043408
77.99744004 1.416572359
79.01784114 0.9380635131
80.0130901 2.112447322
80.04947561 1.029234651
81.0334912 1.132437602
82.02874017 2.095208545
92.0130901 1.81298893
106.0287402 3.164357512
107.0127558 0.9055195126
108.0443902 11.31841521
120.0443902 2.336215692
121.0284058 1.849073204
122.0600403 1.207952
132.0443902 1.075908807
134.0236548 2.978273919
134.0600403 1.391287529
136.0393049 9.547943715
149.0709393 1.858710363
150.0549549 0.9404212749
161.0709393 1.262715936
162.0549549 4.758801059
163.0865894 0.850396946

Name: +ve in-silico MS/MS by CFM-ID for HNXKAWFNQGNMNH-UHFFFAOYSA-N
ID: HNXKAWFNQGNMNH-UHFFFAOYSA-N
Comment: Energy0
Num peaks: 9
101.0709393 4.000068694
114.0549549 5.762532173
196.1080531 2.833109443
197.0920687 3.234323692
224.1029677 5.389813148
225.0869833 16.30130542
242.1135324 24.33448009
243.097548 10.96774612
260.1240971 8.263977299

Name: +ve in-silico MS/MS by CFM-ID for HNXKAWFNQGNMNH-UHFFFAOYSA-N
ID: HNXKAWFNQGNMNH-UHFFFAOYSA-N
Comment: Energy1
Num peaks: 15
84.04439023 9.392417046
86.0600403 2.692953043
101.0709393 8.081530431
114.0549549 9.48363927
129.0658539 1.571693181
132.0655196 2.006002359
196.1080531 3.223413796
197.0920687 5.38039886
199.1077188 1.569189789
214.1186178 1.787568894
224.1029677 4.084472605
225.0869833 16.59405274
226.0709989 2.037580806
242.1135324 6.62765604
243.097548 5.880915229

Name: +ve in-silico MS/MS by CFM-ID for HNXKAWFNQGNMNH-UHFFFAOYSA-N
ID: HNXKAWFNQGNMNH-UHFFFAOYSA-N
Comment: Energy2
Num peaks: 25
40.01817548 1.618955047
42.03382555 1.124096258
54.03382555 1.040683972
56.0130901 0.9981653225
56.04947561 7.330254658
58.02874017 2.937102071
58.06512568 3.752958766
60.04439023 1.528517931
68.0130901 0.928901818
70.02874017 1.171545199
72.04439023 5.103285858
74.0600403 1.546447762
83.06037464 0.7109140354
84.04439023 11.5549799
86.0600403 3.491764584
101.0709393 10.53544416
112.0393049 3.024808028
114.0549549 13.50853863
129.0658539 0.7795817013
130.0498695 0.7766672097
132.0655196 2.14913356
140.0342195 0.9936893687
196.1080531 1.30539629
197.0920687 1.340826015
225.0869833 0.9962071622

Name: +ve in-silico MS/MS by CFM-ID for BCLVLAZXTOULCD-UHFFFAOYSA-N
ID: BCLVLAZXTOULCD-UHFFFAOYSA-N
Comment: Energy0
Num peaks: 12
68.04947561 3.977413523
86.0600403 4.340436849
114.0549549 3.221281817
130.0498695 2.266215279
196.1080531 4.331424367
197.0920687 3.175989718
214.1186178 2.82929412
224.1029677 5.643710855
225.0869833 11.06838451
242.1135324 24.82134156
243.097548 8.597372695
260.1240971 7.569785515

Name: +ve in-silico MS/MS by CFM-ID for BCLVLAZXTOULCD-UHFFFAOYSA-N
ID: BCLVLAZXTOULCD-UHFFFAOYSA-N
Comment: Energy1
Num peaks: 20
56.04947561 1.375448435
68.04947561 12.59465737
70.06512568 1.163715382
86.0600403 11.41943632
96.04439023 3.347232045
99.05528926 1.594745479
101.0709393 4.197813705
114.0549549 2.547241315
129.0658539 1.748518195
130.0498695 4.945579866
147.0764186 2.327369507
196.1080531 4.200323429
197.0920687 4.139248739
199.1077188 1.160245334
214.1186178 1.884305808
215.1026334 1.402617198
224.1029677 3.46844157
225.0869833 8.89974892
242.1135324 5.248697663
243.097548 3.192574329

Name: +ve in-silico MS/MS by CFM-ID for BCLVLAZXTOULCD-UHFFFAOYSA-N
ID: BCLVLAZXTOULCD-UHFFFAOYSA-N
Comment: Energy2
Num peaks: 22
41.00219107 0.7774608779
55.01784114 2.02048729
57.0334912 2.795063571
58.02874017 2.030327986
59.04914126 2.024884234
60.04439023 1.081866662
68.04947561 35.26870687
70.06512568 5.415554757
72.04439023 0.935791771
84.04439023 2.76299459
86.0600403 7.97730496
96.04439023 2.802045332
99.05528926 2.372434882
101.0709393 1.601957453
102.0549549 0.7728037589
127.0502039 0.816266744
130.0498695 1.986580015
141.0658539 1.933059836
142.0498695 1.528549288
147.0764186 1.033141202
171.0764186 1.183642278
196.1080531 1.070627361

Name: +ve in-silico MS/MS by CFM-ID for NPKNLZYTSOWNFP-UHFFFAOYSA-N
ID: NPKNLZYTSOWNFP-UHFFFAOYSA-N
Comment: Energy0
Num peaks: 15
68.04947561 3.107965227
86.0600403 4.06709125
96.04439023 2.812616928
113.0709393 6.417017499
114.0549549 4.243511962
130.0498695 5.727174651
131.081504 3.887413954
147.0764186 2.652728316
196.1080531 9.27942948
214.1186178 6.248864646
224.1029677 3.458660055
225.0869833 3.079104248
242.1135324 16.98946341
243.097548 2.157366183
260.1240971 6.059600462

Name: +ve in-silico MS/MS by CFM-ID for NPKNLZYTSOWNFP-UHFFFAOYSA-N
ID: NPKNLZYTSOWNFP-UHFFFAOYSA-N
Comment: Energy1
Num peaks: 19
56.04947561 2.485054863
68.04947561 9.9929889
84.04439023 2.262995923
86.0600403 10.57757799
96.04439023 2.023989461
99.05528926 2.3355723
101.0709393 7.106527217
102.0549549 1.482195699
113.0709393 8.438158508
114.0549549 2.159873905
129.0658539 2.510163957
130.0498695 4.054282811
131.081504 4.027191692
147.0764186 2.88158719
196.1080531 8.732676499
197.0920687 1.447731295
214.1186178 4.114300089
224.1029677 1.406092482
242.1135324 3.127133048

Name: +ve in-silico MS/MS by CFM-ID for NPKNLZYTSOWNFP-UHFFFAOYSA-N
ID: NPKNLZYTSOWNFP-UHFFFAOYSA-N
Comment: Energy2
Num peaks: 21
43.01784114 1.160989572
55.01784114 1.717584912
56.04947561 5.022684767
57.0334912 2.198271686
58.02874017 3.356241618
59.04914126 1.387414513
60.04439023 0.7990044932
68.04947561 23.02388246
70.06512568 3.232254694
72.04439023 1.145403214
84.04439023 6.751117923
86.0600403 8.523722257
96.04439023 5.778135226
99.05528926 3.832539012
101.0709393 1.407597514
102.0549549 2.302679713
113.0709393 3.182060306
114.0549549 1.150444485
130.0498695 2.603743366
141.0658539 0.9977571297
196.1080531 0.892370952

Name: +ve in-silico MS/MS by CFM-ID for HNXKAWFNQGNMNH-UHFFFAOYSA-N
ID: HNXKAWFNQGNMNH-UHFFFAOYSA-N
Comment: Energy0
Num peaks: 9
101.0709393 4.000068694
114.0549549 5.762532173
196.1080531 2.833109443
197.0920687 3.234323692
224.1029677 5.389813148
225.0869833 16.30130542
242.1135324 24.33448009
243.097548 10.96774612
260.1240971 8.263977299

Name: +ve in-silico MS/MS by CFM-ID for HNXKAWFNQGNMNH-UHFFFAOYSA-N
ID: HNXKAWFNQGNMNH-UHFFFAOYSA-N
Comment: Energy1
Num peaks: 15
84.04439023 9.392417046
86.0600403 2.692953043
101.0709393 8.081530431
114.0549549 9.48363927
129.0658539 1.571693181
132.0655196 2.006002359
196.1080531 3.223413796
197.0920687 5.38039886
199.1077188 1.569189789
214.1186178 1.787568894
224.1029677 4.084472605
225.0869833 16.59405274
226.0709989 2.037580806
242.1135324 6.62765604
243.097548 5.880915229

Name: +ve in-silico MS/MS by CFM-ID for HNXKAWFNQGNMNH-UHFFFAOYSA-N
ID: HNXKAWFNQGNMNH-UHFFFAOYSA-N
Comment: Energy2
Num peaks: 25
40.01817548 1.618955047
42.03382555 1.124096258
54.03382555 1.040683972
56.0130901 0.9981653225
56.04947561 7.330254658
58.02874017 2.937102071
58.06512568 3.752958766
60.04439023 1.528517931
68.0130901 0.928901818
70.02874017 1.171545199
72.04439023 5.103285858
74.0600403 1.546447762
83.06037464 0.7109140354
84.04439023 11.5549799
86.0600403 3.491764584
101.0709393 10.53544416
112.0393049 3.024808028
114.0549549 13.50853863
129.0658539 0.7795817013
130.0498695 0.7766672097
132.0655196 2.14913356
140.0342195 0.9936893687
196.1080531 1.30539629
197.0920687 1.340826015
225.0869833 0.9962071622

Name: +ve in-silico MS/MS by CFM-ID for MUCNBPCTSRYLCB-UHFFFAOYSA-N
ID: MUCNBPCTSRYLCB-UHFFFAOYSA-N
Comment: Energy0
Num peaks: 6
105.0334912 4.007382805
121.0647913 9.308483612
122.0600403 2.991015285
136.0756904 12.17706774
224.1069905 3.983682517
242.1175552 50.84831449

Name: +ve in-silico MS/MS by CFM-ID for MUCNBPCTSRYLCB-UHFFFAOYSA-N
ID: MUCNBPCTSRYLCB-UHFFFAOYSA-N
Comment: Energy1
Num peaks: 11
79.05422664 2.494059317
105.0334912 15.5719037
107.0491413 5.712076977
119.0491413 6.965775832
121.0647913 17.99120235
122.0600403 2.023323571
132.0443902 2.03945517
134.0600403 2.84901434
136.0756904 13.9533311
224.1069905 2.218819429
242.1175552 8.45563158

Name: +ve in-silico MS/MS by CFM-ID for MUCNBPCTSRYLCB-UHFFFAOYSA-N
ID: MUCNBPCTSRYLCB-UHFFFAOYSA-N
Comment: Energy2
Num peaks: 23
39.02292652 1.395561475
49.00727645 3.660031592
51.02292652 3.238881925
53.03857658 1.568877248
63.02292652 3.149525466
65.03857658 2.627191331
75.02292652 1.154843289
77.03857658 2.330879586
79.05422664 7.791240027
89.03857658 2.795418655
91.05422664 5.605129383
93.06987671 7.376079595
95.04914126 1.733616708
103.0542266 2.867140281
104.0494756 2.402306652
105.0334912 7.151736151
107.0491413 8.005078893
108.0807757 1.459258923
109.0647913 1.207283006
118.0651257 1.134742682
119.0491413 2.670622085
121.0647913 7.665125102
136.0756904 2.0081752

Name: +ve in-silico MS/MS by CFM-ID for ZPRKDLMMZXBFPH-UHFFFAOYSA-N
ID: ZPRKDLMMZXBFPH-UHFFFAOYSA-N
Comment: Energy0
Num peaks: 8
124.0393049 2.79379161
161.0709393 3.028533081
162.0549549 3.298665477
179.081504 28.75566809
190.0498695 3.043884318
207.0764186 16.6825425
208.0604342 6.468177571
225.0869833 17.05632296

Name: +ve in-silico MS/MS by CFM-ID for ZPRKDLMMZXBFPH-UHFFFAOYSA-N
ID: ZPRKDLMMZXBFPH-UHFFFAOYSA-N
Comment: Energy1
Num peaks: 14
56.04947561 2.175120599
95.01275576 1.739283356
124.0393049 2.406598686
131.0603746 3.936475684
135.0916748 4.789945228
150.0549549 7.403205264
152.070605 3.251716206
161.0709393 5.917833292
162.0549549 10.99763122
163.0865894 4.034405351
179.081504 24.96711847
190.0498695 1.831572719
207.0764186 4.880504271
225.0869833 2.383977087

Name: +ve in-silico MS/MS by CFM-ID for ZPRKDLMMZXBFPH-UHFFFAOYSA-N
ID: ZPRKDLMMZXBFPH-UHFFFAOYSA-N
Comment: Energy2
Num peaks: 23
52.01817548 1.401717237
54.03382555 2.679791601
56.04947561 5.589868581
78.03382555 1.704181751
80.04947561 8.078196845
97.02840582 1.461685744
104.0494756 3.681532743
106.0287402 2.484699099
106.0651257 12.21487199
108.0807757 3.089923748
109.0760247 3.448129073
124.0393049 7.304360441
131.0603746 1.051096081
132.0443902 1.494133126
133.0760247 1.963763563
134.0600403 1.99584508
135.0916748 7.998030684
150.0549549 3.924412142
153.0658539 2.025365516
161.0709393 1.307397834
162.0549549 1.568165117
163.0865894 1.381491452
179.081504 2.586072572

Name: +ve in-silico MS/MS by CFM-ID for VJULDCZELAIZHC-UHFFFAOYSA-N
ID: VJULDCZELAIZHC-UHFFFAOYSA-N
Comment: Energy0
Num peaks: 12
57.06987671 3.343337582
71.08552677 1.191261305
81.06987671 1.786437103
97.06479133 2.258609674
99.08044139 13.00805434
124.0215466 1.389475646
126.0371967 11.71107126
143.1066561 2.537040888
144.0477614 1.934191892
224.1103616 3.944958681
226.0896262 1.244541898
242.1209263 35.72810349

Name: +ve in-silico MS/MS by CFM-ID for VJULDCZELAIZHC-UHFFFAOYSA-N
ID: VJULDCZELAIZHC-UHFFFAOYSA-N
Comment: Energy1
Num peaks: 19
41.03857658 1.002809878
43.05422664 1.525381854
53.03857658 1.169986422
55.05422664 1.602188228
57.06987671 6.492198949
59.08552677 0.7957790045
71.08552677 5.82467549
81.06987671 3.623132903
97.06479133 1.457685405
98.00589655 2.52063532
99.08044139 11.53119406
100.0215466 1.844935428
117.0910061 1.009629596
124.0215466 2.106858983
126.0371967 27.62955955
143.1066561 0.7987011399
144.0477614 3.641380473
224.1103616 1.323231751
242.1209263 4.633373063

Name: +ve in-silico MS/MS by CFM-ID for VJULDCZELAIZHC-UHFFFAOYSA-N
ID: VJULDCZELAIZHC-UHFFFAOYSA-N
Comment: Energy2
Num peaks: 31
25.00727645 2.474103737
27.02292652 0.9533485981
29.03857658 0.9909618865
39.02292652 1.88290552
41.00219107 0.979208024
41.03857658 4.596547056
43.05422664 4.93669415
45.0334912 2.651929244
51.02292652 1.236411273
52.01817548 0.7146419076
53.03857658 6.235900828
54.03382555 1.958199025
55.05422664 6.406736239
57.06987671 6.125251717
59.08552677 2.862253329
67.05422664 1.452939439
69.06987671 1.063655789
71.08552677 4.102566901
83.01275576 0.7015910524
83.08552677 0.7218036953
92.04947561 1.242420896
94.06512568 1.141692236
97.01064758 0.8826002095
99.02629764 0.6946580827
99.08044139 4.503848925
110.0058965 4.164550125
112.0215466 1.83117876
114.0371967 1.357472247
124.0215466 0.8544597065
126.0371967 6.248095907
181.1223062 0.8030197769

Name: +ve in-silico MS/MS by CFM-ID for PWWCDTYUYPOAIU-FLIBITNWSA-N
ID: PWWCDTYUYPOAIU-FLIBITNWSA-N
Comment: Energy0
Num peaks: 6
105.0334912 11.89080014
119.0491413 5.362545107
131.0491413 1.746930021
147.0440559 1.568031609
207.0804414 11.10625977
225.0910061 59.44734534

Name: +ve in-silico MS/MS by CFM-ID for PWWCDTYUYPOAIU-FLIBITNWSA-N
ID: PWWCDTYUYPOAIU-FLIBITNWSA-N
Comment: Energy1
Num peaks: 9
79.05422664 2.886428051
105.0334912 31.22783595
107.0491413 3.250525777
119.0491413 6.144275719
129.0334912 2.930692968
131.0491413 4.215056891
147.0440559 4.440545858
207.0804414 7.376429423
225.0910061 18.30843055

Name: +ve in-silico MS/MS by CFM-ID for PWWCDTYUYPOAIU-FLIBITNWSA-N
ID: PWWCDTYUYPOAIU-FLIBITNWSA-N
Comment: Energy2
Num peaks: 16
49.00727645 7.264579962
51.02292652 4.103256111
63.02292652 4.44591976
65.03857658 1.818814576
75.02292652 3.560963334
77.03857658 5.641784105
79.01784114 1.911132967
79.05422664 3.769876122
87.02292652 2.360110795
89.03857658 4.676797472
91.05422664 5.048775394
101.0385766 6.003786176
105.0334912 19.46233793
117.0334912 3.247880693
119.0491413 5.419543186
129.0334912 2.148572267

Name: +ve in-silico MS/MS by CFM-ID for YIOZHBVIUYOSFP-UHFFFAOYSA-N
ID: YIOZHBVIUYOSFP-UHFFFAOYSA-N
Comment: Energy0
Num peaks: 6
142.0651257 1.578488141
144.0807757 1.12969855
162.0913404 1.699249267
184.1120759 15.83986273
202.1226406 45.3702101
220.1332052 26.20772346

Name: +ve in-silico MS/MS by CFM-ID for YIOZHBVIUYOSFP-UHFFFAOYSA-N
ID: YIOZHBVIUYOSFP-UHFFFAOYSA-N
Comment: Energy1
Num peaks: 7
142.0651257 2.75605981
144.0807757 9.058696309
162.0913404 6.098779467
175.1117415 2.105281085
184.1120759 22.11415013
202.1226406 30.35098378
220.1332052 8.634009021

Name: +ve in-silico MS/MS by CFM-ID for YIOZHBVIUYOSFP-UHFFFAOYSA-N
ID: YIOZHBVIUYOSFP-UHFFFAOYSA-N
Comment: Energy2
Num peaks: 15
39.02292652 3.034950955
41.03857658 1.942855989
57.0334912 2.509280913
59.04914126 1.488173974
83.04914126 8.596040155
85.06479133 6.078784355
118.0651257 2.687552929
142.0651257 3.474054954
144.0807757 2.034598142
170.0964258 3.237620447
173.0960915 1.686518206
175.1117415 4.1089774
184.1120759 21.89345257
186.0913404 9.352029933
202.1226406 8.288947463

Name: +ve in-silico MS/MS by CFM-ID for JPRWHAIHJJJQTF-UHFFFAOYSA-N
ID: JPRWHAIHJJJQTF-UHFFFAOYSA-N
Comment: Energy0
Num peaks: 6
130.0651257 17.79578211
132.0807757 2.879929968
160.0756904 3.941171109
184.1120759 8.066943812
202.1226406 18.2277864
220.1332052 32.74642295

Name: +ve in-silico MS/MS by CFM-ID for JPRWHAIHJJJQTF-UHFFFAOYSA-N
ID: JPRWHAIHJJJQTF-UHFFFAOYSA-N
Comment: Energy1
Num peaks: 10
71.04914126 5.177459545
73.06479133 2.813753553
87.04405588 2.056325676
89.05970595 10.83649919
118.0651257 3.167113948
130.0651257 32.44768882
132.0807757 4.644829536
184.1120759 6.406269449
202.1226406 7.469193789
220.1332052 6.096149251

Name: +ve in-silico MS/MS by CFM-ID for JPRWHAIHJJJQTF-UHFFFAOYSA-N
ID: JPRWHAIHJJJQTF-UHFFFAOYSA-N
Comment: Energy2
Num peaks: 18
39.02292652 2.169776764
41.03857658 1.711349654
57.0334912 1.52499041
59.04914126 1.992922313
69.0334912 3.12549355
71.04914126 4.03551581
73.06479133 2.341634225
85.06479133 1.627226785
101.0385766 5.698286248
102.0338255 1.468368523
103.0542266 11.72068216
104.0494756 3.874809935
116.0494756 2.234286065
128.0494756 1.913531492
130.0651257 23.46257042
132.0807757 7.04282884
142.0651257 1.408190162
184.1120759 3.738924685

Name: +ve in-silico MS/MS by CFM-ID for VZWCCPAVZNSCEO-ARJAWSKDSA-N
ID: VZWCCPAVZNSCEO-ARJAWSKDSA-N
Comment: Energy0
Num peaks: 6
55.05422664 1.092258047
81.06987671 1.519922875
83.08552677 11.10711268
120.0443902 14.05670463
203.1066561 20.6419938
220.1332052 34.36470981

Name: +ve in-silico MS/MS by CFM-ID for VZWCCPAVZNSCEO-ARJAWSKDSA-N
ID: VZWCCPAVZNSCEO-ARJAWSKDSA-N
Comment: Energy1
Num peaks: 12
39.02292652 3.122167429
41.03857658 3.433166032
43.05422664 1.488946696
53.03857658 1.211420768
55.05422664 1.736608024
81.06987671 2.480959505
83.08552677 31.754763
94.06512568 1.59974228
120.0443902 19.09871036
138.0549549 1.518050412
203.1066561 5.938324808
220.1332052 6.749172423

Name: +ve in-silico MS/MS by CFM-ID for VZWCCPAVZNSCEO-ARJAWSKDSA-N
ID: VZWCCPAVZNSCEO-ARJAWSKDSA-N
Comment: Energy2
Num peaks: 29
39.02292652 6.740176688
41.03857658 8.403794241
43.05422664 2.729737614
49.00727645 2.345883662
51.02292652 4.566889149
53.03857658 6.766886044
55.05422664 3.304831018
57.06987671 1.370572806
63.02292652 2.154832015
64.01817548 1.7199374
65.03857658 2.799205989
66.03382555 0.9504952951
67.05422664 2.130123138
69.06987671 1.347384707
71.08552677 0.7949787405
76.01817548 3.181456456
77.03857658 1.506531039
78.03382555 1.056363947
79.05422664 0.8441864416
81.06987671 1.093073213
83.08552677 5.017194701
91.01784114 0.9635354025
93.0334912 1.18022707
94.06512568 1.126811972
104.0494756 1.555850403
105.0334912 1.513011338
106.0651257 0.9421626269
120.0443902 11.87749066
161.0597059 0.6359077893

Name: +ve in-silico MS/MS by CFM-ID for KFEZETDKFSMLMG-UHFFFAOYSA-N
ID: KFEZETDKFSMLMG-UHFFFAOYSA-N
Comment: Energy0
Num peaks: 6
81.06987671 2.132668486
83.08552677 12.00443094
101.0960915 3.131207482
120.0443902 14.35995911
203.1066561 21.69204409
220.1332052 35.59290996

Name: +ve in-silico MS/MS by CFM-ID for KFEZETDKFSMLMG-UHFFFAOYSA-N
ID: KFEZETDKFSMLMG-UHFFFAOYSA-N
Comment: Energy1
Num peaks: 9
41.03857658 2.494451587
43.05422664 2.354856791
81.06987671 3.048279209
83.08552677 27.85430185
94.06512568 1.673263655
101.0960915 3.428759344
120.0443902 23.2384873
203.1066561 8.090377349
220.1332052 9.066620059

Name: +ve in-silico MS/MS by CFM-ID for KFEZETDKFSMLMG-UHFFFAOYSA-N
ID: KFEZETDKFSMLMG-UHFFFAOYSA-N
Comment: Energy2
Num peaks: 25
39.02292652 2.916373199
41.03857658 8.678211268
43.05422664 6.145980705
49.00727645 2.735344958
51.02292652 4.428573576
53.03857658 3.149920773
55.05422664 3.847169573
57.06987671 1.769393754
63.02292652 1.32147531
64.01817548 2.114717
65.03857658 2.003914179
66.03382555 1.220786848
67.05422664 1.919185942
69.06987671 3.488935461
71.08552677 4.600844968
76.01817548 3.988954666
78.03382555 1.287028143
79.05422664 1.535520693
81.06987671 2.299065601
83.08552677 4.943610695
91.01784114 1.306050187
93.0334912 1.599770783
104.0494756 1.384500782
105.0334912 1.610959599
120.0443902 9.983506907

Name: +ve in-silico MS/MS by CFM-ID for PXWNBAGCFUDYBE-UHFFFAOYSA-N
ID: PXWNBAGCFUDYBE-UHFFFAOYSA-N
Comment: Energy0
Num peaks: 6
91.05422664 1.616659947
103.0542266 1.625842417
105.0698767 11.82623408
120.0443902 14.64126708
225.0910061 22.4559198
242.1175552 36.88581145

Name: +ve in-silico MS/MS by CFM-ID for PXWNBAGCFUDYBE-UHFFFAOYSA-N
ID: PXWNBAGCFUDYBE-UHFFFAOYSA-N
Comment: Energy1
Num peaks: 9
79.05422664 2.712759689
94.06512568 1.738511842
103.0542266 2.964058854
105.0334912 1.431694849
105.0698767 35.42761456
120.0443902 20.25254151
138.0549549 1.668756166
225.0910061 7.236614194
242.1175552 7.759538768

Name: +ve in-silico MS/MS by CFM-ID for PXWNBAGCFUDYBE-UHFFFAOYSA-N
ID: PXWNBAGCFUDYBE-UHFFFAOYSA-N
Comment: Energy2
Num peaks: 28
39.02292652 1.049842144
49.00727645 4.188211834
51.02292652 5.791506358
53.03857658 2.800807555
63.02292652 2.600257678
64.01817548 1.871148015
65.03857658 3.151236389
66.03382555 1.028995487
75.02292652 1.068444138
76.01817548 3.64674181
77.03857658 0.9140120224
78.03382555 1.178028835
79.05422664 6.682414303
89.03857658 1.452551469
91.01784114 1.034399858
91.05422664 6.837447355
93.0334912 1.267028394
93.06987671 3.028500947
94.06512568 1.117647046
101.0385766 1.659027496
103.0542266 2.623291075
104.0494756 1.587675241
105.0334912 1.979415042
105.0698767 9.255526436
106.0651257 1.064536111
107.0491413 0.8374619944
120.0443902 9.686091818
226.086255 0.9374040169

Name: +ve in-silico MS/MS by CFM-ID for KWWHDNLMGLRNRN-UHFFFAOYSA-N
ID: KWWHDNLMGLRNRN-UHFFFAOYSA-N
Comment: Energy0
Num peaks: 14
84.04439023 1.586299219
113.0709393 1.648501996
129.0658539 1.636432802
130.0498695 3.410735716
131.081504 6.051388991
185.0920687 1.808198976
196.1080531 4.410066137
197.0920687 2.50168018
214.1186178 19.08612482
224.1029677 2.323628774
225.0869833 2.687197853
242.1135324 15.98059945
243.097548 5.059723061
260.1240971 13.13122609

Name: +ve in-silico MS/MS by CFM-ID for KWWHDNLMGLRNRN-UHFFFAOYSA-N
ID: KWWHDNLMGLRNRN-UHFFFAOYSA-N
Comment: Energy1
Num peaks: 22
56.04947561 1.652262471
68.04947561 1.942297607
82.02874017 1.741821847
84.04439023 7.528955347
86.0600403 1.747645853
112.0393049 1.895119193
113.0233204 1.127678449
113.0709393 1.800489644
114.0549549 8.087128898
130.0498695 4.933335079
131.081504 5.993370585
168.1131385 3.824893321
185.0920687 1.47940664
196.1080531 5.609615886
197.0920687 6.176712098
198.1237032 1.862336724
214.1186178 14.28547189
224.1029677 1.217254434
225.0869833 1.281962532
242.1135324 3.549007395
243.097548 0.8476944104
260.1240971 1.494849874

Name: +ve in-silico MS/MS by CFM-ID for KWWHDNLMGLRNRN-UHFFFAOYSA-N
ID: KWWHDNLMGLRNRN-UHFFFAOYSA-N
Comment: Energy2
Num peaks: 31
27.02292652 0.639058241
28.01817548 1.057683621
39.02292652 1.073931464
41.03857658 5.801697392
42.03382555 2.071822238
43.05422664 3.622408199
45.06987671 1.005773579
55.01784114 0.6312307141
55.02907452 0.7048497661
56.04947561 14.27141357
57.04472458 0.7534774438
58.06512568 2.490395257
59.06037464 0.8215466474
68.04947561 3.65662851
83.06037464 1.927655648
84.04439023 7.715352943
86.0600403 0.9382314513
99.05528926 1.614090047
102.0549549 3.324757204
111.0552893 0.6620706955
113.0709393 1.179971881
114.0549549 4.415131743
128.0818384 0.9746852394
129.0658539 1.463496151
130.0498695 2.271664691
131.081504 3.416269073
139.0865894 1.369094715
142.0974884 1.153288068
160.0716676 0.749342409
168.1131385 2.135720699
196.1080531 1.104985589

Name: +ve in-silico MS/MS by CFM-ID for NLJUZIDVCBWHAK-UHFFFAOYSA-N
ID: NLJUZIDVCBWHAK-UHFFFAOYSA-N
Comment: Energy0
Num peaks: 6
81.0334912 1.721061894
99.04405588 3.679292485
120.0807757 12.91694964
184.1120759 3.916454877
202.1226406 28.43659109
220.1332052 35.07148075

Name: +ve in-silico MS/MS by CFM-ID for NLJUZIDVCBWHAK-UHFFFAOYSA-N
ID: NLJUZIDVCBWHAK-UHFFFAOYSA-N
Comment: Energy1
Num peaks: 14
39.02292652 2.415195549
53.03857658 2.689926001
57.0334912 7.006114941
59.04914126 2.711795783
71.04914126 3.10319911
81.0334912 3.874435874
99.04405588 3.647256439
120.0807757 18.86737709
144.0807757 2.974381206
160.0756904 4.376752836
162.0913404 5.311208859
184.1120759 3.085063168
202.1226406 12.68537201
220.1332052 8.256007287

Name: +ve in-silico MS/MS by CFM-ID for NLJUZIDVCBWHAK-UHFFFAOYSA-N
ID: NLJUZIDVCBWHAK-UHFFFAOYSA-N
Comment: Energy2
Num peaks: 16
39.02292652 1.502959091
41.03857658 2.100868099
53.03857658 1.838374009
55.01784114 1.86978922
57.0334912 2.336559502
71.04914126 2.207255667
78.03382555 15.01065803
80.04947561 5.048909449
81.0334912 5.684765944
83.04914126 1.905112804
92.04947561 3.882033043
94.06512568 2.860953895
104.0494756 5.496573338
106.0651257 1.483838371
118.0651257 3.970361764
120.0807757 23.76092109

Name: +ve in-silico MS/MS by CFM-ID for KOFVUVJGUULEKJ-CMDGGOBGSA-N
ID: KOFVUVJGUULEKJ-CMDGGOBGSA-N
Comment: Energy0
Num peaks: 6
55.05422664 4.130007282
57.06987671 2.255765917
186.0549549 8.160762632
202.086255 3.449549963
210.0913404 3.575224533
242.1175552 64.37703976

Name: +ve in-silico MS/MS by CFM-ID for KOFVUVJGUULEKJ-CMDGGOBGSA-N
ID: KOFVUVJGUULEKJ-CMDGGOBGSA-N
Comment: Energy1
Num peaks: 13
55.05422664 8.419061458
57.06987671 2.738728526
67.05422664 6.223258781
176.070605 1.572712356
186.0549549 21.04627244
198.0549549 2.640212032
199.1117415 1.642482262
200.070605 2.349396062
210.0913404 4.049618767
214.1226406 1.530425136
225.0910061 2.858998389
226.086255 1.608945082
242.1175552 24.32944635

Name: +ve in-silico MS/MS by CFM-ID for KOFVUVJGUULEKJ-CMDGGOBGSA-N
ID: KOFVUVJGUULEKJ-CMDGGOBGSA-N
Comment: Energy2
Num peaks: 22
39.02292652 4.695584515
41.03857658 1.844862078
49.00727645 2.885567125
51.02292652 7.067867411
53.03857658 2.345188939
55.05422664 9.75817445
57.06987671 2.516698759
65.03857658 6.949538799
67.05422664 7.814157727
69.06987671 2.633661523
79.05422664 1.233241688
120.0443902 3.241705615
134.0600403 2.148768786
156.0443902 7.37406447
158.0600403 3.810962586
168.0443902 1.10729062
170.0600403 1.240370811
174.0549549 1.748004941
186.0549549 5.837921812
194.0600403 1.094973287
210.0913404 1.217873276
226.086255 1.667646097

Name: +ve in-silico MS/MS by CFM-ID for INGSNVSERUZOAK-UHFFFAOYSA-N
ID: INGSNVSERUZOAK-UHFFFAOYSA-N
Comment: Energy0
Num peaks: 6
84.08077574 6.204421021
174.1277259 10.6549421
184.1120759 1.332621759
202.1226406 29.89733099
203.1066561 1.770974191
220.1332052 34.82721908

Name: +ve in-silico MS/MS by CFM-ID for INGSNVSERUZOAK-UHFFFAOYSA-N
ID: INGSNVSERUZOAK-UHFFFAOYSA-N
Comment: Energy1
Num peaks: 24
44.04947561 0.8056700212
55.05422664 1.127566253
67.05422664 0.8787094587
70.06512568 0.7923816714
72.08077574 1.080419836
79.05422664 0.8309720602
82.06512568 0.856301299
84.08077574 11.88157595
91.05422664 0.9515692776
103.0542266 1.257311465
105.0698767 0.8174555715
147.0440559 2.423405174
149.0597059 1.149774021
157.1011768 0.9058265576
172.1120759 0.7858463837
174.1277259 13.6935911
176.143376 5.169057278
184.1120759 2.772311835
185.0960915 1.763597649
192.1019051 1.034300116
202.1226406 19.4566293
203.1066561 1.706853089
204.1019051 0.7647168974
220.1332052 7.814708623

Name: +ve in-silico MS/MS by CFM-ID for INGSNVSERUZOAK-UHFFFAOYSA-N
ID: INGSNVSERUZOAK-UHFFFAOYSA-N
Comment: Energy2
Num peaks: 31
39.02292652 1.804943952
41.03857658 1.504195566
49.00727645 1.122866044
53.03857658 1.800481479
55.05422664 1.903168558
56.04947561 0.8776122949
57.06987671 1.221516674
65.03857658 0.8949252769
67.05422664 0.9265809483
79.05422664 7.830398895
80.04947561 2.613880849
82.06512568 3.432476263
83.08552677 1.370533046
84.08077574 6.193694224
91.05422664 4.95223398
101.0385766 2.76954453
103.0542266 7.148916579
105.0698767 2.702350484
117.0334912 1.06188171
117.0698767 1.580155141
119.0491413 1.032815596
131.0491413 1.747992905
131.0855268 1.108134773
133.0647913 2.137597338
147.0440559 2.467885199
164.070605 1.068516196
174.1277259 1.612842582
192.1019051 1.354398687
194.1175552 0.8806247369
202.1226406 1.315687106
204.1019051 1.695724264

Name: +ve in-silico MS/MS by CFM-ID for ADVCGXWUUOVPPB-UHFFFAOYSA-N
ID: ADVCGXWUUOVPPB-UHFFFAOYSA-N
Comment: Energy0
Num peaks: 6
84.04439023 4.163192607
99.05528926 1.813507512
109.0396392 2.918661378
110.0236548 1.807642511
127.0502039 75.52582487
242.1135324 3.190532166

Name: +ve in-silico MS/MS by CFM-ID for ADVCGXWUUOVPPB-UHFFFAOYSA-N
ID: ADVCGXWUUOVPPB-UHFFFAOYSA-N
Comment: Energy1
Num peaks: 9
54.03382555 4.121389846
56.04947561 2.522114559
82.02874017 4.029445159
84.04439023 9.867955519
98.02365479 4.32076899
99.05528926 4.052825522
100.0393049 2.293700167
109.0396392 5.65934049
127.0502039 43.6750841

Name: +ve in-silico MS/MS by CFM-ID for ADVCGXWUUOVPPB-UHFFFAOYSA-N
ID: ADVCGXWUUOVPPB-UHFFFAOYSA-N
Comment: Energy2
Num peaks: 14
44.04947561 0.9004492348
54.03382555 2.141536685
56.04947561 6.551682418
68.0130901 0.9694776329
71.02398914 1.022241771
80.0130901 1.60534815
82.02874017 3.678588222
84.04439023 11.93740246
95.02398914 1.73765107
97.0396392 15.58006861
99.05528926 10.28783859
109.0396392 10.78374187
110.0236548 4.236845991
127.0502039 9.048498503

Name: +ve in-silico MS/MS by CFM-ID for PACTXFWSVIDIEX-MDZDMXLPSA-N
ID: PACTXFWSVIDIEX-MDZDMXLPSA-N
Comment: Energy0
Num peaks: 6
103.0542266 3.036122561
121.0284058 3.849508479
131.0491413 1.958425247
147.0440559 1.856741779
207.0804414 12.21113715
225.0910061 65.67694804

Name: +ve in-silico MS/MS by CFM-ID for PACTXFWSVIDIEX-MDZDMXLPSA-N
ID: PACTXFWSVIDIEX-MDZDMXLPSA-N
Comment: Energy1
Num peaks: 15
79.05422664 1.239799125
95.04914126 3.010952734
103.0542266 5.316151246
105.0698767 1.085233232
121.0284058 15.70640049
123.0440559 3.188840835
131.0491413 7.078900146
145.0284058 1.622193044
147.0440559 4.421223029
181.0647913 1.474832862
183.0804414 1.461726781
197.0960915 1.170903901
207.0804414 9.498453224
209.0597059 1.86365656
225.0910061 22.11440874

Name: +ve in-silico MS/MS by CFM-ID for PACTXFWSVIDIEX-MDZDMXLPSA-N
ID: PACTXFWSVIDIEX-MDZDMXLPSA-N
Comment: Energy2
Num peaks: 28
39.02292652 1.97739036
49.00727645 3.681632009
51.02292652 3.74734707
53.00219107 1.149096676
63.02292652 3.914699274
65.00219107 1.782366769
65.03857658 3.172542407
67.01784114 1.820057028
75.02292652 1.708831877
77.03857658 1.400175222
79.01784114 2.555148323
79.05422664 1.971521155
87.02292652 1.229313861
93.0334912 6.062437229
95.04914126 1.852284619
101.0385766 7.134181533
103.0542266 14.17302365
105.0698767 2.804028141
121.0284058 4.542344775
125.0385766 1.179180556
129.0334912 1.756225721
131.0491413 1.37357589
179.0855268 1.631765249
181.0647913 1.08673884
197.0597059 1.217143135
199.075356 1.233946454
207.0804414 3.121291542
209.0597059 1.608323756

Name: +ve in-silico MS/MS by CFM-ID for AETKQQBRKSELEL-UHFFFAOYSA-N
ID: AETKQQBRKSELEL-UHFFFAOYSA-N
Comment: Energy0
Num peaks: 6
95.04914126 2.14844819
103.0542266 3.042148392
121.0284058 3.757046194
131.0491413 6.309574614
207.0804414 11.78012049
225.0910061 63.19071023

Name: +ve in-silico MS/MS by CFM-ID for AETKQQBRKSELEL-UHFFFAOYSA-N
ID: AETKQQBRKSELEL-UHFFFAOYSA-N
Comment: Energy1
Num peaks: 13
49.00727645 1.866424196
51.02292652 1.759522297
53.00219107 1.651550448
95.04914126 2.116612823
103.0542266 5.177759821
105.0334912 1.568506545
121.0284058 13.90085952
123.0440559 2.567774179
129.0334912 2.54238233
131.0491413 17.96220857
147.0440559 3.319269599
207.0804414 7.151817437
225.0910061 18.64912478

Name: +ve in-silico MS/MS by CFM-ID for AETKQQBRKSELEL-UHFFFAOYSA-N
ID: AETKQQBRKSELEL-UHFFFAOYSA-N
Comment: Energy2
Num peaks: 23
49.00727645 6.474718316
51.02292652 4.489180946
53.00219107 3.786961048
53.03857658 1.324708456
63.02292652 2.004606479
65.00219107 1.39902299
65.03857658 2.081906351
75.02292652 1.497704507
77.00219107 4.210764015
77.03857658 1.232300424
79.01784114 1.09551974
87.02292652 1.081924582
93.0334912 1.766169726
101.0385766 9.211713662
103.0542266 16.84051074
105.0334912 4.15937418
105.0698767 2.759024151
121.0284058 3.253715195
129.0334912 4.554687999
131.0491413 3.099048957
199.075356 1.190438165
207.0804414 1.257747087
209.0597059 1.769831252

Name: +ve in-silico MS/MS by CFM-ID for FGLRWHNZUBAWJK-UHFFFAOYSA-N
ID: FGLRWHNZUBAWJK-UHFFFAOYSA-N
Comment: Energy0
Num peaks: 6
105.0334912 3.979414179
119.0491413 3.007608801
131.0491413 1.895593616
147.0440559 1.949993372
207.0804414 12.33564534
225.0910061 66.80067642

Name: +ve in-silico MS/MS by CFM-ID for FGLRWHNZUBAWJK-UHFFFAOYSA-N
ID: FGLRWHNZUBAWJK-UHFFFAOYSA-N
Comment: Energy1
Num peaks: 13
79.05422664 3.23748539
105.0334912 17.97996984
107.0491413 3.649921143
119.0491413 4.759204394
129.0334912 1.907504401
131.0491413 4.688678287
147.0440559 6.191222409
179.0491413 1.266826524
181.0647913 2.115072272
183.0804414 2.338402374
197.0960915 1.30889914
207.0804414 9.276823509
225.0910061 21.81949236

Name: +ve in-silico MS/MS by CFM-ID for FGLRWHNZUBAWJK-UHFFFAOYSA-N
ID: FGLRWHNZUBAWJK-UHFFFAOYSA-N
Comment: Energy2
Num peaks: 23
39.02292652 1.307124125
49.00727645 7.097958189
51.02292652 4.480539816
63.02292652 6.099441815
65.03857658 2.415806631
73.00727645 0.9873167473
75.02292652 3.191608239
77.03857658 4.06026717
79.05422664 4.273060515
89.03857658 5.491152224
91.05422664 5.742017468
101.0385766 2.507820864
103.0178411 1.051877097
103.0542266 1.035378019
105.0334912 11.34713089
117.0334912 4.278469967
119.0491413 5.720443145
129.0334912 2.05393319
131.0491413 1.0785023
163.0542266 0.9730820135
179.0855268 1.436202681
207.0804414 2.528654838
209.0597059 1.335336469

Name: +ve in-silico MS/MS by CFM-ID for PWWCDTYUYPOAIU-UHFFFAOYSA-N
ID: PWWCDTYUYPOAIU-UHFFFAOYSA-N
Comment: Energy0
Num peaks: 6
105.0334912 11.89080014
119.0491413 5.362545107
131.0491413 1.746930021
147.0440559 1.568031609
207.0804414 11.10625977
225.0910061 59.44734534

Name: +ve in-silico MS/MS by CFM-ID for PWWCDTYUYPOAIU-UHFFFAOYSA-N
ID: PWWCDTYUYPOAIU-UHFFFAOYSA-N
Comment: Energy1
Num peaks: 9
79.05422664 2.886428051
105.0334912 31.22783595
107.0491413 3.250525777
119.0491413 6.144275719
129.0334912 2.930692968
131.0491413 4.215056891
147.0440559 4.440545858
207.0804414 7.376429423
225.0910061 18.30843055

Name: +ve in-silico MS/MS by CFM-ID for PWWCDTYUYPOAIU-UHFFFAOYSA-N
ID: PWWCDTYUYPOAIU-UHFFFAOYSA-N
Comment: Energy2
Num peaks: 16
49.00727645 7.264579962
51.02292652 4.103256111
63.02292652 4.44591976
65.03857658 1.818814576
75.02292652 3.560963334
77.03857658 5.641784105
79.01784114 1.911132967
79.05422664 3.769876122
87.02292652 2.360110795
89.03857658 4.676797472
91.05422664 5.048775394
101.0385766 6.003786176
105.0334912 19.46233793
117.0334912 3.247880693
119.0491413 5.419543186
129.0334912 2.148572267

Name: +ve in-silico MS/MS by CFM-ID for UAHGNXFYLAJDIN-UHFFFAOYSA-N
ID: UAHGNXFYLAJDIN-UHFFFAOYSA-N
Comment: Energy0
Num peaks: 6
103.0542266 3.068224184
121.0284058 3.873545238
131.0491413 1.978134977
147.0440559 1.774309713
207.0804414 12.20913328
225.0910061 66.43003665

Name: +ve in-silico MS/MS by CFM-ID for UAHGNXFYLAJDIN-UHFFFAOYSA-N
ID: UAHGNXFYLAJDIN-UHFFFAOYSA-N
Comment: Energy1
Num peaks: 14
79.05422664 1.206499784
95.04914126 3.02720123
103.0542266 5.675986533
105.0334912 1.813342631
121.0284058 16.18660226
123.0440559 3.055844541
129.0334912 1.803117778
131.0491413 7.413838676
145.0284058 1.702227435
147.0440559 4.125525818
183.0804414 1.227278763
197.0960915 1.233302288
207.0804414 8.946926081
225.0910061 23.73710082

Name: +ve in-silico MS/MS by CFM-ID for UAHGNXFYLAJDIN-UHFFFAOYSA-N
ID: UAHGNXFYLAJDIN-UHFFFAOYSA-N
Comment: Energy2
Num peaks: 24
49.00727645 3.402275086
51.02292652 2.239666634
53.00219107 1.699670392
63.02292652 3.789576489
65.03857658 2.717858327
75.02292652 1.73345998
77.00219107 5.296262008
77.03857658 1.42035489
79.01784114 2.81918155
79.05422664 1.233299507
87.02292652 1.247031034
89.00219107 1.501805993
91.01784114 2.409251559
93.0334912 4.37862002
95.04914126 1.230694978
101.0385766 8.230987623
103.0542266 15.51070516
105.0334912 5.013160139
105.0698767 3.238348844
121.0284058 3.609086659
129.0334912 3.131551509
131.0491413 1.408520261
207.0804414 1.672115174
209.0597059 1.503140895

Name: +ve in-silico MS/MS by CFM-ID for PACTXFWSVIDIEX-UHFFFAOYSA-N
ID: PACTXFWSVIDIEX-UHFFFAOYSA-N
Comment: Energy0
Num peaks: 6
103.0542266 3.04548135
121.0284058 3.850867147
131.0491413 1.965017489
147.0440559 1.86472638
207.0804414 12.23539939
225.0910061 65.74770653

Name: +ve in-silico MS/MS by CFM-ID for PACTXFWSVIDIEX-UHFFFAOYSA-N
ID: PACTXFWSVIDIEX-UHFFFAOYSA-N
Comment: Energy1
Num peaks: 15
79.05422664 1.152568193
95.04914126 2.892400793
103.0542266 5.440565476
105.0698767 1.086466178
121.0284058 15.7024255
123.0440559 3.192638412
131.0491413 7.149565173
145.0284058 1.624051771
147.0440559 4.499538793
181.0647913 1.444949531
183.0804414 1.590563758
197.0960915 1.172445675
207.0804414 9.498642269
209.0597059 1.865777509
225.0910061 22.15248336

Name: +ve in-silico MS/MS by CFM-ID for PACTXFWSVIDIEX-UHFFFAOYSA-N
ID: PACTXFWSVIDIEX-UHFFFAOYSA-N
Comment: Energy2
Num peaks: 29
39.02292652 1.948705544
49.00727645 4.052929154
51.02292652 2.169291161
53.00219107 1.252029257
63.02292652 4.361824785
65.00219107 1.74941943
65.03857658 2.67383377
67.01784114 1.779274311
75.02292652 1.708964629
77.03857658 1.400283996
79.01784114 2.254633447
79.05422664 1.215258595
87.02292652 1.229409362
93.0334912 5.871194149
95.04914126 1.167773888
101.0385766 7.815578903
103.0542266 15.57530546
105.0334912 1.203405402
105.0698767 2.804254702
117.0334912 1.140835615
121.0284058 4.485813944
125.0385766 1.139989794
129.0334912 1.845403332
131.0491413 1.427876605
179.0855268 1.559801823
197.0597059 1.217241019
199.075356 1.23404569
207.0804414 3.035379533
209.0597059 1.60845394

Name: +ve in-silico MS/MS by CFM-ID for FGLRWHNZUBAWJK-MDZDMXLPSA-N
ID: FGLRWHNZUBAWJK-MDZDMXLPSA-N
Comment: Energy0
Num peaks: 6
105.0334912 3.978994425
119.0491413 3.007289678
131.0491413 1.895391013
147.0440559 1.949783141
207.0804414 12.33433249
225.0910061 66.79090749

Name: +ve in-silico MS/MS by CFM-ID for FGLRWHNZUBAWJK-MDZDMXLPSA-N
ID: FGLRWHNZUBAWJK-MDZDMXLPSA-N
Comment: Energy1
Num peaks: 13
79.05422664 3.233124747
105.0334912 17.95580457
107.0491413 3.644893106
119.0491413 4.752611164
129.0334912 1.904980706
131.0491413 4.682095569
147.0440559 6.182296223
179.0491413 1.265046944
181.0647913 2.112023902
183.0804414 2.335119603
197.0960915 1.306910705
207.0804414 9.263858962
225.0910061 21.7743285

Name: +ve in-silico MS/MS by CFM-ID for FGLRWHNZUBAWJK-MDZDMXLPSA-N
ID: FGLRWHNZUBAWJK-MDZDMXLPSA-N
Comment: Energy2
Num peaks: 23
39.02292652 1.305597192
49.00727645 7.084775357
51.02292652 4.470157246
63.02292652 6.092320307
65.03857658 2.412971698
73.00727645 0.9765121665
75.02292652 3.153235412
77.03857658 4.055546064
79.05422664 4.267925303
89.03857658 5.437349613
91.05422664 5.735340895
101.0385766 2.504904877
103.0178411 1.050654019
103.0542266 1.034174125
105.0334912 11.3333065
117.0334912 4.199056536
119.0491413 5.713102392
129.0334912 2.051437167
131.0491413 1.077084724
163.0542266 0.9719505552
179.0855268 1.434532726
207.0804414 2.525282058
209.0597059 1.333700475

Name: +ve in-silico MS/MS by CFM-ID for UQGMJZQVDNZRKT-UHFFFAOYSA-N
ID: UQGMJZQVDNZRKT-UHFFFAOYSA-N
Comment: Energy0
Num peaks: 6
79.05422664 1.41665729
105.0334912 14.90228966
107.0491413 2.698786749
119.0491413 2.84894022
207.0804414 7.867480526
225.0910061 63.66778596

Name: +ve in-silico MS/MS by CFM-ID for UQGMJZQVDNZRKT-UHFFFAOYSA-N
ID: UQGMJZQVDNZRKT-UHFFFAOYSA-N
Comment: Energy1
Num peaks: 7
91.05422664 10.68743028
105.0334912 24.13887212
107.0491413 6.278755219
119.0491413 10.09745685
147.0440559 6.746877839
207.0804414 6.243854713
225.0910061 17.61993105

Name: +ve in-silico MS/MS by CFM-ID for UQGMJZQVDNZRKT-UHFFFAOYSA-N
ID: UQGMJZQVDNZRKT-UHFFFAOYSA-N
Comment: Energy2
Num peaks: 12
49.00727645 10.79051706
51.02292652 7.302695555
63.02292652 10.11614771
65.03857658 3.156298428
79.05422664 4.130064411
91.05422664 8.540270002
93.06987671 3.839910093
101.0385766 3.028362871
103.0542266 3.255725751
105.0334912 17.36288219
107.0491413 3.4889246
119.0491413 6.432379189

Name: +ve in-silico MS/MS by CFM-ID for IOFPEOPOAMOMBE-QMMMGPOBSA-N
ID: IOFPEOPOAMOMBE-QMMMGPOBSA-N
Comment: Energy0
Num peaks: 8
60.00800472 2.993119814
77.03455382 2.684271817
91.05422664 10.05491681
166.086255 2.814102046
179.081504 12.47586744
192.0655196 4.770700759
207.0764186 17.5941864
225.0869833 28.83528998

Name: +ve in-silico MS/MS by CFM-ID for IOFPEOPOAMOMBE-QMMMGPOBSA-N
ID: IOFPEOPOAMOMBE-QMMMGPOBSA-N
Comment: Energy1
Num peaks: 15
60.00800472 15.78932599
77.03455382 6.648575786
91.05422664 8.209594065
103.0542266 5.17983124
118.0651257 1.713132501
120.0807757 3.397548037
146.0600403 4.511717055
148.0756904 2.617429285
149.0597059 2.818939897
161.0709393 1.611670375
166.086255 1.711969784
179.081504 10.02113777
192.0655196 8.361838939
207.0764186 4.905485032
225.0869833 3.857628395

Name: +ve in-silico MS/MS by CFM-ID for IOFPEOPOAMOMBE-QMMMGPOBSA-N
ID: IOFPEOPOAMOMBE-QMMMGPOBSA-N
Comment: Energy2
Num peaks: 16
49.00727645 1.348235435
51.02292652 1.526167252
60.00800472 5.87543262
63.02292652 1.817444381
65.03857658 3.983605294
75.02292652 2.679084779
77.03455382 4.965044345
77.03857658 1.454067618
79.05422664 1.115269011
91.05422664 29.52996462
93.06987671 8.285419736
97.10117684 1.281389953
103.0542266 5.317676733
118.0651257 5.366921678
120.0807757 5.01909575
148.0756904 1.186965616

Name: +ve in-silico MS/MS by CFM-ID for IOFPEOPOAMOMBE-MRVPVSSYSA-N
ID: IOFPEOPOAMOMBE-MRVPVSSYSA-N
Comment: Energy0
Num peaks: 8
60.00800472 2.993119814
77.03455382 2.684271817
91.05422664 10.05491681
166.086255 2.814102046
179.081504 12.47586744
192.0655196 4.770700759
207.0764186 17.5941864
225.0869833 28.83528998

Name: +ve in-silico MS/MS by CFM-ID for IOFPEOPOAMOMBE-MRVPVSSYSA-N
ID: IOFPEOPOAMOMBE-MRVPVSSYSA-N
Comment: Energy1
Num peaks: 15
60.00800472 15.78932599
77.03455382 6.648575786
91.05422664 8.209594065
103.0542266 5.17983124
118.0651257 1.713132501
120.0807757 3.397548037
146.0600403 4.511717055
148.0756904 2.617429285
149.0597059 2.818939897
161.0709393 1.611670375
166.086255 1.711969784
179.081504 10.02113777
192.0655196 8.361838939
207.0764186 4.905485032
225.0869833 3.857628395

Name: +ve in-silico MS/MS by CFM-ID for IOFPEOPOAMOMBE-MRVPVSSYSA-N
ID: IOFPEOPOAMOMBE-MRVPVSSYSA-N
Comment: Energy2
Num peaks: 16
49.00727645 1.348235435
51.02292652 1.526167252
60.00800472 5.87543262
63.02292652 1.817444381
65.03857658 3.983605294
75.02292652 2.679084779
77.03455382 4.965044345
77.03857658 1.454067618
79.05422664 1.115269011
91.05422664 29.52996462
93.06987671 8.285419736
97.10117684 1.281389953
103.0542266 5.317676733
118.0651257 5.366921678
120.0807757 5.01909575
148.0756904 1.186965616

Name: +ve in-silico MS/MS by CFM-ID for JCZLABDVDPYLRZ-AWEZNQCLSA-N
ID: JCZLABDVDPYLRZ-AWEZNQCLSA-N
Comment: Energy0
Num peaks: 6
167.0855268 7.473136009
179.0855268 3.636713145
196.1120759 28.94165726
224.1069905 13.67356198
225.0910061 7.922687003
242.1175552 21.06109697

Name: +ve in-silico MS/MS by CFM-ID for JCZLABDVDPYLRZ-AWEZNQCLSA-N
ID: JCZLABDVDPYLRZ-AWEZNQCLSA-N
Comment: Energy1
Num peaks: 9
116.0494756 2.883153021
118.0651257 3.815981868
167.0855268 7.785645664
169.1011768 2.756642305
179.0855268 16.62458699
196.1120759 36.94232506
224.1069905 4.201832549
225.0910061 1.826451003
242.1175552 3.31046346

Name: +ve in-silico MS/MS by CFM-ID for JCZLABDVDPYLRZ-AWEZNQCLSA-N
ID: JCZLABDVDPYLRZ-AWEZNQCLSA-N
Comment: Energy2
Num peaks: 26
28.01817548 1.247847866
42.03382555 2.877314423
49.00727645 1.611334956
51.02292652 1.173859058
63.02292652 1.540630285
65.03857658 1.529215907
75.02292652 1.922673689
91.05422664 2.920484189
101.0385766 1.422772893
103.0542266 1.400371327
115.0542266 1.618465514
116.0494756 2.533078925
118.0651257 4.442013077
127.0542266 2.219163276
139.0542266 3.461965845
141.0698767 4.888355891
151.0542266 2.237088697
153.0698767 1.152772933
155.0855268 2.362098222
167.0855268 22.11080528
169.1011768 5.532299056
170.0964258 1.923992193
171.1168269 1.169315783
179.0855268 2.842271554
182.0964258 1.470029084
196.1120759 3.228649635

Name: +ve in-silico MS/MS by CFM-ID for JSXMFCCPQQJLCR-UHFFFAOYSA-N
ID: JSXMFCCPQQJLCR-UHFFFAOYSA-N
Comment: Energy0
Num peaks: 6
83.08552677 5.377342247
174.1277259 12.25425865
176.143376 1.120671326
184.1120759 1.507788648
202.1226406 33.7573384
220.1332052 39.21591235

Name: +ve in-silico MS/MS by CFM-ID for JSXMFCCPQQJLCR-UHFFFAOYSA-N
ID: JSXMFCCPQQJLCR-UHFFFAOYSA-N
Comment: Energy1
Num peaks: 9
81.06987671 1.290136227
83.08552677 17.43166191
120.0443902 1.58346318
172.1120759 1.108101004
174.1277259 18.39086349
176.143376 5.911098189
184.1120759 2.965201074
202.1226406 22.02945728
220.1332052 9.746209545

Name: +ve in-silico MS/MS by CFM-ID for JSXMFCCPQQJLCR-UHFFFAOYSA-N
ID: JSXMFCCPQQJLCR-UHFFFAOYSA-N
Comment: Energy2
Num peaks: 31
39.02292652 2.963594152
41.03857658 4.708009122
43.05422664 4.664354405
51.02292652 4.696174612
53.03857658 2.18172202
55.05422664 3.744454025
57.06987671 2.257747458
65.03857658 0.9457207408
67.05422664 2.108239387
69.06987671 5.452844144
71.08552677 3.966087433
81.06987671 2.723529883
83.08552677 12.9447175
105.0334912 0.8458538837
118.0651257 1.340189617
120.0443902 1.7398799
132.0807757 3.969696384
134.0964258 1.134150453
148.0756904 0.8439468459
158.0600403 1.665607279
158.0964258 0.9517732786
160.0756904 2.04160717
160.1120759 1.161450865
162.0913404 1.358955185
172.0756904 0.9552847235
172.1120759 1.292587668
174.0913404 1.089149715
174.1277259 2.264146819
194.1175552 0.9153586853
202.1226406 1.49388486
204.1019051 1.584275849

Name: +ve in-silico MS/MS by CFM-ID for HEPZYEZEUMVYDV-LLVKDONJSA-N
ID: HEPZYEZEUMVYDV-LLVKDONJSA-N
Comment: Energy0
Num peaks: 10
91.05422664 1.388835854
105.0004768 1.664795129
105.0698767 1.366370656
119.0855268 1.502181429
145.1011768 2.936802702
173.0960915 7.026803596
179.0888979 3.946084771
191.1066561 11.86232444
207.0838125 20.67572811
225.0943772 28.79947796

Name: +ve in-silico MS/MS by CFM-ID for HEPZYEZEUMVYDV-LLVKDONJSA-N
ID: HEPZYEZEUMVYDV-LLVKDONJSA-N
Comment: Energy1
Num peaks: 31
79.05422664 0.7567467694
85.02840582 1.382220537
91.05422664 5.131264548
93.06987671 1.023314482
98.98991214 1.452692405
99.04405588 1.315999208
100.9691767 0.6138714986
101.0055622 1.279793044
103.0212123 0.8676908417
103.0542266 1.355613668
105.0698767 4.753217041
113.0055622 1.060112467
113.0597059 0.9012937506
114.9848268 1.862786579
115.0212123 1.196072741
117.0004768 0.9753073174
117.0698767 1.16603892
119.0161269 1.956825254
119.0855268 4.713615961
129.0368623 0.8733684878
133.0317769 1.885881573
143.0855268 0.8442574973
145.1011768 3.978443208
147.047427 1.283155518
147.1168269 0.7306910724
173.0960915 6.968520182
179.0888979 2.865166651
189.0732478 1.374677858
191.1066561 5.492348292
207.0838125 12.78218797
225.0943772 7.443132054

Name: +ve in-silico MS/MS by CFM-ID for HEPZYEZEUMVYDV-LLVKDONJSA-N
ID: HEPZYEZEUMVYDV-LLVKDONJSA-N
Comment: Energy2
Num peaks: 31
39.02292652 2.972153157
41.03857658 2.362161616
49.00727645 1.546710035
56.97934745 0.7575748278
58.99499752 4.326005369
61.01064758 1.48979406
70.99499752 0.8896968113
71.01275576 1.56105242
73.01064758 4.984306102
75.02629764 1.086577719
79.05422664 1.378985424
85.01064758 1.592767357
85.02840582 1.260747139
87.02629764 6.552622254
89.0055622 0.7560822612
91.05422664 6.514460213
93.06987671 1.035097225
99.04405588 0.9940027713
100.9691767 0.7714922413
101.0385766 1.062354783
101.0419477 2.245379874
103.0542266 3.712653666
105.0698767 6.671024293
107.0855268 0.8111908511
117.0698767 2.608611362
119.0855268 1.796783611
121.1011768 1.318819393
145.1011768 4.824638275
147.1168269 1.25888239
173.0960915 1.172323977
179.0888979 1.177683062

Name: +ve in-silico MS/MS by CFM-ID for FVTQYHVYLPKMOX-SJFBBLFCSA-N
ID: FVTQYHVYLPKMOX-SJFBBLFCSA-N
Comment: Energy0
Num peaks: 13
65.03857658 1.932847641
67.05422664 4.306555007
69.06987671 1.938414312
81.06987671 2.175348937
141.0004768 1.408305956
143.0161269 1.724712241
155.0161269 5.806499163
157.0317769 2.613950577
167.0525124 2.576506658
195.047427 2.535589801
197.0630771 1.191704854
207.0838125 8.373925853
225.0943772 44.37905731

Name: +ve in-silico MS/MS by CFM-ID for FVTQYHVYLPKMOX-SJFBBLFCSA-N
ID: FVTQYHVYLPKMOX-SJFBBLFCSA-N
Comment: Energy1
Num peaks: 20
39.02292652 2.564336673
41.03857658 2.668442618
65.03857658 2.511848451
67.05422664 1.997776641
79.05422664 2.64386648
81.06987671 15.47835241
83.08552677 2.97026149
107.0855268 2.002093822
121.0106476 1.627249787
137.0419477 8.268928586
138.9848268 1.053073983
139.0575978 8.050453145
141.0732478 7.68517563
143.0161269 1.264903858
143.0888979 9.515212968
193.0681625 1.285767174
195.0838125 1.281196441
197.0994626 3.462581419
207.0838125 1.472189922
225.0943772 2.557997951

Name: +ve in-silico MS/MS by CFM-ID for FVTQYHVYLPKMOX-SJFBBLFCSA-N
ID: FVTQYHVYLPKMOX-SJFBBLFCSA-N
Comment: Energy2
Num peaks: 31
39.02292652 5.511127815
41.03857658 4.065882718
51.02292652 1.006141876
56.97934745 1.316279201
65.03857658 7.139586193
67.05422664 7.311408348
69.06987671 1.615029905
73.01064758 2.282325326
79.05422664 1.379934966
81.06987671 2.415448445
83.08552677 0.9788742705
84.97426207 1.863537426
86.98991214 1.83055
97.01064758 3.705452201
99.02629764 1.256053653
103.0542266 0.9330491174
107.0855268 1.664245757
113.0055622 1.068663092
121.0106476 1.406683749
125.0055622 0.9441629692
127.0212123 3.353093497
129.0368623 1.326379483
137.0419477 4.974356865
138.9848268 1.754245182
139.0575978 8.342181916
141.0004768 0.8686972913
141.0732478 3.757793572
143.0888979 0.9194347276
165.0368623 0.8941526662
167.0525124 0.952974624
209.0630771 0.8499481953

Name: +ve in-silico MS/MS by CFM-ID for FPHLBGOJWPEVME-UHFFFAOYSA-N
ID: FPHLBGOJWPEVME-UHFFFAOYSA-N
Comment: Energy0
Num peaks: 6
55.05422664 22.28821164
146.0964258 3.587399936
149.0597059 3.800912734
174.1277259 9.583477697
202.1226406 21.34161947
220.1332052 24.71757341

Name: +ve in-silico MS/MS by CFM-ID for FPHLBGOJWPEVME-UHFFFAOYSA-N
ID: FPHLBGOJWPEVME-UHFFFAOYSA-N
Comment: Energy1
Num peaks: 10
39.02292652 2.248183821
55.05422664 45.66199451
103.0542266 3.680112371
131.0491413 2.709209704
144.0807757 2.111386241
146.0964258 4.638999905
149.0597059 2.771659894
174.1277259 6.122986486
202.1226406 7.340249417
220.1332052 3.745255595

Name: +ve in-silico MS/MS by CFM-ID for FPHLBGOJWPEVME-UHFFFAOYSA-N
ID: FPHLBGOJWPEVME-UHFFFAOYSA-N
Comment: Energy2
Num peaks: 7
15.02292652 1.32772414
39.02292652 19.86861208
41.03857658 3.561650785
55.05422664 39.066549
101.0385766 1.633952326
103.0542266 12.87977828
105.0698767 2.087839298

Name: +ve in-silico MS/MS by CFM-ID for OYEREWRJWMPHMA-MHWRWJLKSA-N
ID: OYEREWRJWMPHMA-MHWRWJLKSA-N
Comment: Energy0
Num peaks: 6
91.05422664 9.870754882
106.0651257 2.545751272
118.0651257 1.440780313
135.0440559 14.30344232
137.0597059 1.579058084
242.1175552 61.00276832

Name: +ve in-silico MS/MS by CFM-ID for OYEREWRJWMPHMA-MHWRWJLKSA-N
ID: OYEREWRJWMPHMA-MHWRWJLKSA-N
Comment: Energy1
Num peaks: 6
91.05422664 7.236729475
103.0178411 13.39340617
107.0491413 4.633330169
135.0440559 45.89791006
137.0597059 4.966074215
242.1175552 4.523003858

Name: +ve in-silico MS/MS by CFM-ID for OYEREWRJWMPHMA-MHWRWJLKSA-N
ID: OYEREWRJWMPHMA-MHWRWJLKSA-N
Comment: Energy2
Num peaks: 18
49.00727645 1.595449906
51.02292652 3.038460437
63.02292652 5.346076839
65.03857658 7.076510772
75.02292652 6.055737843
77.03857658 1.161594372
79.01784114 2.763751362
79.05422664 2.002246724
81.0334912 1.586352768
81.06987671 1.002096643
91.05422664 28.70231877
105.0334912 4.397171403
106.0651257 3.550883166
107.0491413 3.699912338
118.0651257 1.126146263
121.0284058 1.966229266
135.0440559 4.446701703
137.0597059 1.239757894

Name: +ve in-silico MS/MS by CFM-ID for NBNPEGHROMCSNC-UHFFFAOYSA-N
ID: NBNPEGHROMCSNC-UHFFFAOYSA-N
Comment: Energy0
Num peaks: 6
200.1069905 2.225938114
212.1069905 0.6764661198
214.1226406 5.873559611
224.1069905 11.68842078
242.1175552 47.5971031
260.1281199 19.8619118

Name: +ve in-silico MS/MS by CFM-ID for NBNPEGHROMCSNC-UHFFFAOYSA-N
ID: NBNPEGHROMCSNC-UHFFFAOYSA-N
Comment: Energy1
Num peaks: 29
39.02292652 1.175505682
41.03857658 1.39663306
53.00219107 0.7881633354
53.03857658 0.7998876438
55.01784114 0.768597995
55.05422664 1.029843359
67.01784114 0.7456389336
68.99710569 0.7062188252
73.02840582 0.9507832328
83.04914126 0.7469370229
87.04405588 0.7881966804
158.0600403 0.927685254
170.0600403 1.156515189
172.0756904 1.995356753
182.0964258 1.255220338
184.0756904 0.9940872395
186.0913404 1.580698558
196.1120759 2.844089307
198.0913404 1.612649344
198.1277259 0.8661928096
200.1069905 6.072432101
212.1069905 0.9611340903
214.1226406 14.24797222
216.1382906 1.546709576
224.1069905 7.866092465
225.0910061 0.7280499435
242.1175552 17.2803549
243.1015708 0.9672763753
260.1281199 7.382082223

Name: +ve in-silico MS/MS by CFM-ID for NBNPEGHROMCSNC-UHFFFAOYSA-N
ID: NBNPEGHROMCSNC-UHFFFAOYSA-N
Comment: Energy2
Num peaks: 31
27.02292652 2.533186822
39.02292652 5.025662012
41.03857658 6.852482972
43.01784114 0.818068764
43.05422664 1.135074767
49.00727645 1.098401375
53.03857658 3.545434464
55.05422664 4.702800409
59.01275576 1.844017188
67.05422664 1.556130154
68.99710569 1.329540681
69.06987671 2.976192029
73.02840582 1.075956148
77.03857658 0.86300045
146.0600403 0.9037044796
148.0756904 0.9834848348
154.0651257 0.984718379
158.0600403 4.256518618
170.0600403 1.892493765
172.0756904 3.112243915
180.0807757 1.214321839
182.0964258 1.513236225
184.0756904 0.9720480385
186.0913404 1.108945887
196.1120759 1.083767654
198.0913404 1.421256307
198.1277259 1.621859824
200.1069905 1.439506829
212.1069905 0.8828800039
214.1226406 1.767415447
224.1069905 0.9688870478

Name: +ve in-silico MS/MS by CFM-ID for LZEPVVDVBJUKSG-WFASDCNBSA-N
ID: LZEPVVDVBJUKSG-WFASDCNBSA-N
Comment: Energy0
Num peaks: 6
79.05422664 2.245309468
81.06987671 1.916182231
107.0491413 0.840644547
119.0491413 1.580933349
195.0804414 1.026214703
225.0910061 88.50039058

Name: +ve in-silico MS/MS by CFM-ID for LZEPVVDVBJUKSG-WFASDCNBSA-N
ID: LZEPVVDVBJUKSG-WFASDCNBSA-N
Comment: Energy1
Num peaks: 6
107.0491413 4.196643141
131.0491413 4.016286242
147.0440559 4.463666254
195.0804414 4.193519157
207.0804414 4.62635637
225.0910061 60.14127719

Name: +ve in-silico MS/MS by CFM-ID for LZEPVVDVBJUKSG-WFASDCNBSA-N
ID: LZEPVVDVBJUKSG-WFASDCNBSA-N
Comment: Energy2
Num peaks: 12
39.02292652 3.190899941
49.00727645 4.680573597
51.02292652 4.327183568
53.03857658 1.994795435
63.02292652 4.437411315
65.03857658 6.161756275
79.05422664 21.46994482
81.06987671 20.75027149
91.05422664 5.644590522
101.0385766 2.31201894
119.0491413 4.065324292
199.075356 2.249547202

Name: +ve in-silico MS/MS by CFM-ID for WBTZDCUVPGAROE-ZJUUUORDSA-N
ID: WBTZDCUVPGAROE-ZJUUUORDSA-N
Comment: Energy0
Num peaks: 6
15.02292652 1.697146412
51.02292652 0.6869241799
194.1175552 0.6749733418
202.1226406 12.04875577
204.1019051 1.501891652
220.1332052 77.78977967

Name: +ve in-silico MS/MS by CFM-ID for WBTZDCUVPGAROE-ZJUUUORDSA-N
ID: WBTZDCUVPGAROE-ZJUUUORDSA-N
Comment: Energy1
Num peaks: 11
82.06512568 2.072716099
84.08077574 2.187113568
94.06512568 1.654319595
96.08077574 7.133537505
98.0964258 8.104788903
176.1069905 2.021437785
178.1226406 3.707593663
194.1175552 2.180755513
202.1226406 11.70396588
204.1019051 1.750059016
220.1332052 38.13338691

Name: +ve in-silico MS/MS by CFM-ID for WBTZDCUVPGAROE-ZJUUUORDSA-N
ID: WBTZDCUVPGAROE-ZJUUUORDSA-N
Comment: Energy2
Num peaks: 31
15.02292652 6.306005705
25.00727645 0.8751100859
39.02292652 2.331212484
51.02292652 10.82403292
53.03857658 1.865282812
55.01784114 0.936026839
55.05422664 1.604890104
79.01784114 1.091043939
83.04914126 1.243332494
94.06512568 2.523530658
96.08077574 2.432069219
106.0651257 3.006571712
108.0807757 1.712524285
110.0964258 1.023437545
118.0651257 16.54708803
120.0807757 3.705092519
122.0964258 1.985652104
130.0651257 0.6883734158
134.0964258 0.6867613422
146.0600403 2.00487173
148.0756904 1.72265912
150.0913404 1.828840887
152.1069905 0.8272122594
160.0756904 0.9565631235
176.1069905 1.139070727
186.0913404 1.293461432
190.086255 0.9667521054
192.1019051 1.327412278
194.1175552 0.8967298282
202.1226406 0.9633120198
204.1019051 1.76320798

Name: +ve in-silico MS/MS by CFM-ID for MKQKWPIESXSKSS-UHFFFAOYSA-N
ID: MKQKWPIESXSKSS-UHFFFAOYSA-N
Comment: Energy0
Num peaks: 6
210.0913404 8.774126071
212.1069905 2.324807279
214.086255 0.9163932397
216.1019051 1.018183336
226.086255 1.047140009
242.1175552 82.13979989

Name: +ve in-silico MS/MS by CFM-ID for MKQKWPIESXSKSS-UHFFFAOYSA-N
ID: MKQKWPIESXSKSS-UHFFFAOYSA-N
Comment: Energy1
Num peaks: 6
184.0756904 2.067782777
210.0913404 16.26283198
212.1069905 2.073710605
216.1019051 1.615945493
226.086255 2.879983342
242.1175552 62.57830189

Name: +ve in-silico MS/MS by CFM-ID for MKQKWPIESXSKSS-UHFFFAOYSA-N
ID: MKQKWPIESXSKSS-UHFFFAOYSA-N
Comment: Energy2
Num peaks: 22
15.02292652 1.761882594
128.0494756 3.210751806
142.0651257 3.054845513
152.0494756 2.001491976
154.0651257 6.854378921
158.0600403 3.669558938
166.0651257 6.712489231
168.0807757 5.389670883
172.0756904 4.127865287
178.0651257 3.063829548
180.0807757 4.621459977
182.0600403 3.675091454
182.0964258 1.65252078
184.0756904 3.422525868
186.0913404 1.492597567
194.0600403 3.228236379
196.0756904 7.306267996
198.0913404 2.901228963
208.0756904 1.680288695
210.0913404 5.296838679
212.1069905 1.787602852
226.086255 3.813249792

Name: +ve in-silico MS/MS by CFM-ID for LJVAJOOKSNRHMO-UHFFFAOYSA-N
ID: LJVAJOOKSNRHMO-UHFFFAOYSA-N
Comment: Energy0
Num peaks: 6
15.02292652 0.3960578174
210.0913404 9.633177052
212.1069905 2.091047515
214.1226406 0.3145699259
226.086255 1.367078592
242.1175552 83.50938931

Name: +ve in-silico MS/MS by CFM-ID for LJVAJOOKSNRHMO-UHFFFAOYSA-N
ID: LJVAJOOKSNRHMO-UHFFFAOYSA-N
Comment: Energy1
Num peaks: 6
184.0756904 3.258276056
186.0913404 1.81051417
210.0913404 23.84568218
212.1069905 5.611896729
226.086255 2.511579589
242.1175552 46.21681088

Name: +ve in-silico MS/MS by CFM-ID for LJVAJOOKSNRHMO-UHFFFAOYSA-N
ID: LJVAJOOKSNRHMO-UHFFFAOYSA-N
Comment: Energy2
Num peaks: 23
15.02292652 2.051245458
128.0494756 1.785930832
142.0651257 1.892550441
146.0600403 2.48263258
154.0651257 7.285144284
156.0807757 1.750270161
166.0651257 3.311728566
168.0807757 4.548523955
170.0600403 2.032829495
172.0756904 2.717005973
178.0651257 3.362706227
180.0807757 5.27160546
182.0600403 4.016726211
182.0964258 1.616021612
184.0756904 3.046012219
186.0913404 2.081624411
194.0600403 3.816826971
196.0756904 8.712100183
198.0913404 4.024506218
210.0549549 2.438781476
210.0913404 5.991131582
212.1069905 2.130487288
226.086255 4.688039727

Name: +ve in-silico MS/MS by CFM-ID for BLPUOQGPBJPXRL-FNORWQNLSA-N
ID: BLPUOQGPBJPXRL-FNORWQNLSA-N
Comment: Energy0
Num peaks: 6
86.0964258 16.38771513
147.0440559 2.610474943
175.0389705 4.817093549
230.1175552 4.158470783
242.1175552 2.044658288
260.1281199 51.40188035

Name: +ve in-silico MS/MS by CFM-ID for BLPUOQGPBJPXRL-FNORWQNLSA-N
ID: BLPUOQGPBJPXRL-FNORWQNLSA-N
Comment: Energy1
Num peaks: 17
69.06987671 1.657959055
84.08077574 2.064461918
86.0964258 20.399728
112.0756904 2.515888315
119.0491413 2.087047659
123.0440559 0.9192673064
124.0756904 1.323993568
134.0600403 0.9404037804
135.0440559 2.29346067
136.0756904 1.341689161
138.0913404 3.714586741
147.0440559 10.58671457
175.0389705 8.6273879
204.0655196 1.007637007
230.1175552 2.909077199
242.1175552 1.986941024
260.1281199 15.64896373

Name: +ve in-silico MS/MS by CFM-ID for BLPUOQGPBJPXRL-FNORWQNLSA-N
ID: BLPUOQGPBJPXRL-FNORWQNLSA-N
Comment: Energy2
Num peaks: 31
39.02292652 2.161860429
41.03857658 3.029161052
43.05422664 3.590400488
49.00727645 1.099081994
51.02292652 1.289785439
55.05422664 4.019498089
56.04947561 1.292280304
57.06987671 4.790022501
58.06512568 1.07776559
65.03857658 1.628090806
69.06987671 6.515840979
70.06512568 0.8626074813
77.03857658 0.9952234252
84.08077574 4.647563031
86.0964258 7.03038077
101.0385766 7.599056354
103.0542266 1.524382737
105.0334912 1.639658844
107.0491413 1.421218815
117.0334912 5.453292137
119.0491413 1.408059652
129.0334912 2.290549047
134.0600403 1.195755027
135.0440559 1.302568755
136.0756904 1.18521612
145.0284058 1.825090482
147.0440559 3.79906048
175.0389705 1.010151364
230.0811697 0.8935936514
242.1175552 1.411964777
244.0968197 1.151941321

Name: +ve in-silico MS/MS by CFM-ID for HUPKGVIVTBASQC-GFCCVEGCSA-N
ID: HUPKGVIVTBASQC-GFCCVEGCSA-N
Comment: Energy0
Num peaks: 6
59.04914126 0.4495387918
188.070605 0.3899988877
229.0859207 0.3543090196
231.1015708 0.4864841124
242.1175552 25.04732486
260.1281199 68.82605269

Name: +ve in-silico MS/MS by CFM-ID for HUPKGVIVTBASQC-GFCCVEGCSA-N
ID: HUPKGVIVTBASQC-GFCCVEGCSA-N
Comment: Energy1
Num peaks: 18
55.05422664 1.611159763
59.04914126 2.719788606
67.05422664 1.538982264
69.0334912 2.27004041
71.04914126 1.708375922
73.06479133 1.964551967
83.04914126 1.936678956
87.04405588 3.816853146
101.0597059 2.033190022
158.0600403 2.164555392
172.0756904 1.787555308
186.0549549 3.26649211
188.070605 13.21575811
190.086255 2.072740277
200.070605 1.98989709
218.0811697 1.730324351
242.1175552 16.39759187
260.1281199 19.13591158

Name: +ve in-silico MS/MS by CFM-ID for HUPKGVIVTBASQC-GFCCVEGCSA-N
ID: HUPKGVIVTBASQC-GFCCVEGCSA-N
Comment: Energy2
Num peaks: 31
15.02292652 1.276365697
41.03857658 1.40850544
49.00727645 2.801686347
51.02292652 1.631474316
55.05422664 1.086826939
63.02292652 3.622459673
65.03857658 2.120163626
67.05422664 2.108798232
69.0334912 2.154693251
85.06479133 1.312393799
89.00219107 1.138996082
91.05422664 1.654809111
104.0494756 1.607714344
105.0334912 7.80661667
106.0651257 5.822652203
107.0491413 1.08355713
125.0597059 2.343827004
144.0807757 1.432320831
158.0600403 1.130932482
172.0756904 2.881367717
184.0756904 1.294009941
186.0549549 1.594648942
198.0549549 1.745763476
200.070605 3.758020499
202.086255 3.969554648
213.0910061 2.409207748
215.1066561 3.826638793
216.1019051 1.129807693
226.086255 1.260457067
242.1175552 4.348503415
244.0968197 1.042885439

Name: +ve in-silico MS/MS by CFM-ID for NROOUNRRNXKDBP-GMXVVIOVSA-N
ID: NROOUNRRNXKDBP-GMXVVIOVSA-N
Comment: Energy0
Num peaks: 6
158.0964258 5.778736244
160.1120759 16.31221644
174.1277259 2.508479557
192.1382906 2.843241982
202.1226406 6.614762033
220.1332052 57.97387912

Name: +ve in-silico MS/MS by CFM-ID for NROOUNRRNXKDBP-GMXVVIOVSA-N
ID: NROOUNRRNXKDBP-GMXVVIOVSA-N
Comment: Energy1
Num peaks: 8
158.0964258 6.089438765
160.1120759 32.38590459
174.1277259 2.433003689
176.1069905 2.98331528
176.143376 3.339452132
192.1382906 7.519199994
202.1226406 5.732914137
220.1332052 20.91486311

Name: +ve in-silico MS/MS by CFM-ID for NROOUNRRNXKDBP-GMXVVIOVSA-N
ID: NROOUNRRNXKDBP-GMXVVIOVSA-N
Comment: Energy2
Num peaks: 31
39.02292652 2.821769395
41.03857658 2.596107043
43.05422664 1.244420376
53.03857658 1.307376947
55.05422664 2.924144491
56.04947561 1.92886716
57.06987671 1.966354022
68.04947561 1.017814993
69.06987671 1.032963616
79.05422664 1.529081411
80.04947561 7.462786952
81.06987671 1.118461502
82.06512568 3.808966062
84.08077574 9.748785251
86.0964258 1.714513587
91.05422664 1.342333229
93.06987671 1.427440393
118.0651257 2.425677531
120.0807757 1.462688229
132.0807757 4.564436872
134.0964258 1.537155912
146.0964258 3.370052469
148.1120759 2.219468292
158.0964258 4.326033624
160.1120759 3.387739602
172.1120759 1.132657514
174.1277259 2.480172145
176.143376 1.34169349
190.086255 1.305271891
192.1019051 1.078772347
204.1019051 1.077470284

Name: +ve in-silico MS/MS by CFM-ID for VLHROMVHVKMNLA-GFCCVEGCSA-N
ID: VLHROMVHVKMNLA-GFCCVEGCSA-N
Comment: Energy0
Num peaks: 6
186.0549549 2.158959286
200.070605 1.835828421
202.086255 2.277773273
224.1069905 2.754211741
242.1175552 32.44737041
260.1281199 51.84254842

Name: +ve in-silico MS/MS by CFM-ID for VLHROMVHVKMNLA-GFCCVEGCSA-N
ID: VLHROMVHVKMNLA-GFCCVEGCSA-N
Comment: Energy1
Num peaks: 9
67.05422664 5.005869868
69.0334912 4.121057199
83.04914126 2.657419402
85.06479133 2.634560926
87.04405588 6.280819725
186.0549549 2.972778474
224.1069905 7.265611557
242.1175552 25.9077966
260.1281199 23.23592807

Name: +ve in-silico MS/MS by CFM-ID for VLHROMVHVKMNLA-GFCCVEGCSA-N
ID: VLHROMVHVKMNLA-GFCCVEGCSA-N
Comment: Energy2
Num peaks: 15
49.00727645 3.759557745
65.03857658 3.375001718
67.05422664 1.265074841
104.0494756 1.944479866
105.0334912 19.40615714
106.0651257 2.30909705
107.0491413 2.397570546
134.0600403 12.06768982
158.0600403 1.233928065
159.0440559 9.435007323
160.0393049 2.227811428
186.0549549 16.74565253
213.0910061 1.315528557
215.1066561 1.508078846
224.1069905 1.678571728

Name: +ve in-silico MS/MS by CFM-ID for GQFPCYNDHKNZCF-LTLNMYOMSA-N
ID: GQFPCYNDHKNZCF-LTLNMYOMSA-N
Comment: Energy0
Num peaks: 6
163.075356 2.777254141
214.1226406 3.445158729
216.1382906 3.372368878
232.1332052 3.647045284
242.1175552 3.940462943
260.1281199 63.80831361

Name: +ve in-silico MS/MS by CFM-ID for GQFPCYNDHKNZCF-LTLNMYOMSA-N
ID: GQFPCYNDHKNZCF-LTLNMYOMSA-N
Comment: Energy1
Num peaks: 29
39.02292652 1.794222708
41.03857658 0.9424664641
84.04439023 1.093839737
94.02874017 5.39634676
96.04439023 1.078018299
108.0443902 5.26959787
117.0698767 0.9987690506
161.0597059 4.96076649
163.075356 2.859638728
165.0910061 1.583082563
175.075356 0.848518852
187.075356 0.8690155435
188.143376 0.8090694787
189.0910061 0.8026326641
190.086255 0.772340813
192.1019051 1.169281731
204.1019051 1.118052227
206.1175552 2.305004263
212.1069905 3.271691764
214.1226406 3.196335402
215.1066561 2.89076686
216.1382906 3.413160101
228.1019051 0.9929303985
230.1175552 0.9618810694
232.1332052 9.90266988
242.1175552 4.167736743
243.1015708 0.7531900424
244.0968197 1.052265028
260.1281199 15.19985316

Name: +ve in-silico MS/MS by CFM-ID for GQFPCYNDHKNZCF-LTLNMYOMSA-N
ID: GQFPCYNDHKNZCF-LTLNMYOMSA-N
Comment: Energy2
Num peaks: 31
39.02292652 4.314329266
41.03857658 1.337090716
94.02874017 2.450459913
103.0542266 1.20943841
105.0698767 1.136728886
107.0855268 1.730616876
117.0698767 5.949850647
119.0855268 3.302863571
121.1011768 1.541991039
123.0440559 1.068182999
129.0698767 1.668519267
131.0855268 1.810344989
133.0647913 1.720275049
135.0440559 2.464242625
137.0597059 1.180362546
145.0284058 1.305306062
147.0440559 2.089009529
147.0804414 1.78270225
149.0597059 1.448121511
151.075356 2.55983676
157.0647913 1.497293741
161.0597059 7.801403479
163.075356 5.390327386
165.0910061 1.145526981
171.0440559 1.163412928
175.075356 3.147756792
188.143376 1.399274262
190.086255 1.011337234
215.1066561 1.962357313
232.0968197 1.023413221
244.0968197 1.0782089

Name: +ve in-silico MS/MS by CFM-ID for GQFPCYNDHKNZCF-KOZHPBHNSA-N
ID: GQFPCYNDHKNZCF-KOZHPBHNSA-N
Comment: Energy0
Num peaks: 6
163.075356 2.777254141
214.1226406 3.445158729
216.1382906 3.372368878
232.1332052 3.647045284
242.1175552 3.940462943
260.1281199 63.80831361

Name: +ve in-silico MS/MS by CFM-ID for GQFPCYNDHKNZCF-KOZHPBHNSA-N
ID: GQFPCYNDHKNZCF-KOZHPBHNSA-N
Comment: Energy1
Num peaks: 29
39.02292652 1.794222708
41.03857658 0.9424664641
84.04439023 1.093839737
94.02874017 5.39634676
96.04439023 1.078018299
108.0443902 5.26959787
117.0698767 0.9987690506
161.0597059 4.96076649
163.075356 2.859638728
165.0910061 1.583082563
175.075356 0.848518852
187.075356 0.8690155435
188.143376 0.8090694787
189.0910061 0.8026326641
190.086255 0.772340813
192.1019051 1.169281731
204.1019051 1.118052227
206.1175552 2.305004263
212.1069905 3.271691764
214.1226406 3.196335402
215.1066561 2.89076686
216.1382906 3.413160101
228.1019051 0.9929303985
230.1175552 0.9618810694
232.1332052 9.90266988
242.1175552 4.167736743
243.1015708 0.7531900424
244.0968197 1.052265028
260.1281199 15.19985316

Name: +ve in-silico MS/MS by CFM-ID for GQFPCYNDHKNZCF-KOZHPBHNSA-N
ID: GQFPCYNDHKNZCF-KOZHPBHNSA-N
Comment: Energy2
Num peaks: 31
39.02292652 4.314329266
41.03857658 1.337090716
94.02874017 2.450459913
103.0542266 1.20943841
105.0698767 1.136728886
107.0855268 1.730616876
117.0698767 5.949850647
119.0855268 3.302863571
121.1011768 1.541991039
123.0440559 1.068182999
129.0698767 1.668519267
131.0855268 1.810344989
133.0647913 1.720275049
135.0440559 2.464242625
137.0597059 1.180362546
145.0284058 1.305306062
147.0440559 2.089009529
147.0804414 1.78270225
149.0597059 1.448121511
151.075356 2.55983676
157.0647913 1.497293741
161.0597059 7.801403479
163.075356 5.390327386
165.0910061 1.145526981
171.0440559 1.163412928
175.075356 3.147756792
188.143376 1.399274262
190.086255 1.011337234
215.1066561 1.962357313
232.0968197 1.023413221
244.0968197 1.0782089

Name: +ve in-silico MS/MS by CFM-ID for BTUAGFOIXNSRQC-ZCKJOQFBSA-N
ID: BTUAGFOIXNSRQC-ZCKJOQFBSA-N
Comment: Energy0
Num peaks: 10
92.04947561 1.985362055
127.075356 1.2457813
130.0651257 1.884359039
132.0807757 1.700588761
144.0807757 2.119781179
174.0913404 2.638445974
176.1069905 1.211991151
184.1120759 8.921229081
202.1226406 20.62852778
220.1332052 37.92601731

Name: +ve in-silico MS/MS by CFM-ID for BTUAGFOIXNSRQC-ZCKJOQFBSA-N
ID: BTUAGFOIXNSRQC-ZCKJOQFBSA-N
Comment: Energy1
Num peaks: 31
39.02292652 1.203206074
49.00727645 0.8430804807
51.02292652 0.9969386264
57.0334912 1.075180025
65.03857658 0.7240336851
67.01784114 0.7958614236
69.0334912 0.762242205
75.04405588 0.8763020568
83.04914126 0.9128108587
89.05970595 0.6856342381
92.04947561 7.57473948
93.0334912 1.050211195
94.06512568 0.8745589953
95.04914126 1.164958395
104.0494756 0.7571287752
109.0647913 0.7183246517
113.0597059 0.883399541
115.075356 0.7976578343
116.0494756 0.9617934233
118.0651257 1.576832864
128.0494756 0.7009773228
130.0651257 5.398732084
132.0807757 2.085279298
144.0807757 13.1204021
146.0964258 4.0720712
148.1120759 0.7297323524
150.1277259 0.7637436364
184.1120759 7.629642902
193.1223062 0.9123058402
202.1226406 9.006676403
220.1332052 7.175621641

Name: +ve in-silico MS/MS by CFM-ID for BTUAGFOIXNSRQC-ZCKJOQFBSA-N
ID: BTUAGFOIXNSRQC-ZCKJOQFBSA-N
Comment: Energy2
Num peaks: 31
39.02292652 3.948026393
41.03857658 0.9331539063
45.0334912 0.9324159585
49.00727645 3.61021365
51.02292652 5.85806347
53.03857658 2.593758802
55.01784114 1.02377295
57.0334912 1.609635734
63.02292652 0.7626517234
65.03857658 4.763558862
69.0334912 0.988385117
71.04914126 1.190022045
79.01784114 1.040107492
81.0334912 1.915803446
83.04914126 1.970774
92.04947561 18.96502808
94.06512568 1.409675313
97.06479133 1.718043688
98.0964258 0.7854869934
104.0494756 2.362130521
106.0651257 0.8300889897
107.0491413 1.849005133
109.0647913 2.591774135
113.0385766 1.133208821
116.0494756 1.574484383
118.0651257 1.578551863
130.0651257 2.367184699
132.0807757 0.9383009708
144.0807757 1.630803352
184.1120759 2.447865396
186.0913404 1.224495415

Name: +ve in-silico MS/MS by CFM-ID for JEAKICNMCJBNSA-RUDMXATFSA-N
ID: JEAKICNMCJBNSA-RUDMXATFSA-N
Comment: Energy0
Num peaks: 6
43.01784114 4.039345503
61.02840582 3.799815126
163.0542266 2.999547374
165.0698767 22.40038645
183.0804414 4.806504481
225.0910061 42.76614861

Name: +ve in-silico MS/MS by CFM-ID for JEAKICNMCJBNSA-RUDMXATFSA-N
ID: JEAKICNMCJBNSA-RUDMXATFSA-N
Comment: Energy1
Num peaks: 17
39.02292652 1.798235797
43.01784114 2.000821716
49.00727645 2.208078959
61.02840582 2.379519586
63.02292652 1.894896599
73.00727645 3.966501995
79.05422664 0.9967634767
87.02292652 1.789384474
91.05422664 1.423100448
99.04405588 0.894061215
101.0385766 2.897102541
125.0385766 2.672515362
139.0542266 1.615448278
163.0542266 3.083124716
165.0698767 40.89843316
183.0804414 3.868115803
225.0910061 6.009369708

Name: +ve in-silico MS/MS by CFM-ID for JEAKICNMCJBNSA-RUDMXATFSA-N
ID: JEAKICNMCJBNSA-RUDMXATFSA-N
Comment: Energy2
Num peaks: 31
15.02292652 2.612540289
25.00727645 1.75322475
39.02292652 2.680369716
41.00219107 3.378719556
43.01784114 8.208865737
49.00727645 7.707968063
51.02292652 0.9184223382
57.0334912 1.34055569
61.02840582 0.9158146797
63.02292652 2.489346888
65.00219107 0.9502890505
73.00727645 4.682698087
79.01784114 1.046303786
79.05422664 1.10882271
81.0334912 1.201613333
87.02292652 1.462426076
91.01784114 1.004454942
91.05422664 1.739788968
97.00727645 1.233288874
99.02292652 1.378425546
101.0385766 7.288510714
107.0127558 1.211058864
115.0542266 0.9693392969
125.0385766 5.247943473
131.0127558 1.734878697
139.0542266 3.540627802
149.0385766 2.133673902
151.0542266 1.333406813
163.0542266 2.221699382
165.0698767 4.373683612
209.0597059 0.9060112614

Name: +ve in-silico MS/MS by CFM-ID for QUHKZEARICBYIO-IMRBUKKESA-N
ID: QUHKZEARICBYIO-IMRBUKKESA-N
Comment: Energy0
Num peaks: 6
120.0807757 2.287634199
121.0284058 17.37332298
122.0964258 14.76115488
140.1069905 3.810866066
242.1175552 2.678412463
260.1281199 47.49780215

Name: +ve in-silico MS/MS by CFM-ID for QUHKZEARICBYIO-IMRBUKKESA-N
ID: QUHKZEARICBYIO-IMRBUKKESA-N
Comment: Energy1
Num peaks: 7
94.06512568 2.086220213
120.0807757 3.067943656
121.0284058 23.90191557
122.0964258 33.95451237
140.1069905 3.489968313
242.1175552 2.79209331
260.1281199 10.86621808

Name: +ve in-silico MS/MS by CFM-ID for QUHKZEARICBYIO-IMRBUKKESA-N
ID: QUHKZEARICBYIO-IMRBUKKESA-N
Comment: Energy2
Num peaks: 29
15.02292652 2.449982049
49.00727645 2.761892597
51.02292652 1.749469643
53.03857658 2.077418484
55.05422664 1.990446957
56.04947561 1.46801604
63.02292652 2.519801628
65.03857658 1.76145228
67.05422664 1.17063885
68.04947561 1.524188943
70.06512568 1.295780995
77.00219107 3.38583512
79.01784114 4.663230009
79.05422664 3.394808953
80.04947561 3.319774955
81.06987671 2.75273781
82.06512568 1.695202201
89.00219107 1.933369161
91.01784114 2.867807959
93.0334912 6.707988264
94.06512568 6.361027815
96.08077574 2.542528436
105.0334912 1.440454549
106.0651257 1.917342233
108.0807757 2.797491487
110.0964258 2.325346696
121.0284058 6.296165991
122.0964258 3.305829735
124.0756904 2.309484576

Name: +ve in-silico MS/MS by CFM-ID for CSBNFFCXWVMDOG-GBUKMUNPSA-N
ID: CSBNFFCXWVMDOG-GBUKMUNPSA-N
Comment: Energy0
Num peaks: 9
63.02629764 1.853129743
101.0055622 10.96643099
122.0964258 2.599949479
124.1120759 28.42723606
182.1175552 2.263714043
194.1175552 3.543140714
224.1103616 2.90169973
226.0896262 2.601762494
242.1209263 26.14822746

Name: +ve in-silico MS/MS by CFM-ID for CSBNFFCXWVMDOG-GBUKMUNPSA-N
ID: CSBNFFCXWVMDOG-GBUKMUNPSA-N
Comment: Energy1
Num peaks: 19
41.00219107 1.678688251
46.99499752 1.135038856
53.00219107 2.500361332
55.01784114 1.445784542
57.0334912 1.297482083
57.06987671 0.9322389611
61.01064758 3.207885417
70.06512568 1.097682999
73.01064758 2.126730329
101.0055622 9.911783958
122.0964258 1.964245804
124.1120759 36.67876652
142.1226406 3.62268122
180.1019051 3.435684723
182.1175552 1.71511363
194.1175552 2.20152313
224.1103616 0.9589305317
226.0896262 0.9290631799
242.1209263 3.688106022

Name: +ve in-silico MS/MS by CFM-ID for CSBNFFCXWVMDOG-GBUKMUNPSA-N
ID: CSBNFFCXWVMDOG-GBUKMUNPSA-N
Comment: Energy2
Num peaks: 27
15.02292652 3.021425245
25.00727645 1.408820045
39.02292652 1.814931014
41.00219107 1.216676081
44.97934745 1.703874275
46.99499752 2.469622154
51.02292652 1.947779802
53.00219107 1.686672039
53.03857658 5.57068543
55.05422664 4.018349527
56.97934745 1.181657861
57.06987671 3.897976921
61.01064758 2.413309044
63.02629764 2.27964782
68.04947561 2.342516269
70.06512568 6.020802611
72.08077574 1.364005857
73.01064758 2.222954309
80.04947561 2.204944275
82.06512568 6.732273662
84.08077574 1.504442424
96.08077574 1.787649634
101.0055622 2.356111793
108.0807757 1.903918016
120.0807757 1.226533932
122.0964258 1.86927061
124.1120759 14.05354793

Name: +ve in-silico MS/MS by CFM-ID for NROOUNRRNXKDBP-WZRBSPASSA-N
ID: NROOUNRRNXKDBP-WZRBSPASSA-N
Comment: Energy0
Num peaks: 6
158.0964258 5.778736244
160.1120759 16.31221644
174.1277259 2.508479557
192.1382906 2.843241982
202.1226406 6.614762033
220.1332052 57.97387912

Name: +ve in-silico MS/MS by CFM-ID for NROOUNRRNXKDBP-WZRBSPASSA-N
ID: NROOUNRRNXKDBP-WZRBSPASSA-N
Comment: Energy1
Num peaks: 8
158.0964258 6.089438765
160.1120759 32.38590459
174.1277259 2.433003689
176.1069905 2.98331528
176.143376 3.339452132
192.1382906 7.519199994
202.1226406 5.732914137
220.1332052 20.91486311

Name: +ve in-silico MS/MS by CFM-ID for NROOUNRRNXKDBP-WZRBSPASSA-N
ID: NROOUNRRNXKDBP-WZRBSPASSA-N
Comment: Energy2
Num peaks: 31
39.02292652 2.821769395
41.03857658 2.596107043
43.05422664 1.244420376
53.03857658 1.307376947
55.05422664 2.924144491
56.04947561 1.92886716
57.06987671 1.966354022
68.04947561 1.017814993
69.06987671 1.032963616
79.05422664 1.529081411
80.04947561 7.462786952
81.06987671 1.118461502
82.06512568 3.808966062
84.08077574 9.748785251
86.0964258 1.714513587
91.05422664 1.342333229
93.06987671 1.427440393
118.0651257 2.425677531
120.0807757 1.462688229
132.0807757 4.564436872
134.0964258 1.537155912
146.0964258 3.370052469
148.1120759 2.219468292
158.0964258 4.326033624
160.1120759 3.387739602
172.1120759 1.132657514
174.1277259 2.480172145
176.143376 1.34169349
190.086255 1.305271891
192.1019051 1.078772347
204.1019051 1.077470284

Name: +ve in-silico MS/MS by CFM-ID for ACRMHFHDSLTUKT-UHFFFAOYSA-N
ID: ACRMHFHDSLTUKT-UHFFFAOYSA-N
Comment: Energy0
Num peaks: 6
15.02292652 0.3953620797
186.0913404 0.3766673527
210.0913404 8.905759318
212.1069905 2.357915995
226.086255 1.092017284
242.1175552 83.68625972

Name: +ve in-silico MS/MS by CFM-ID for ACRMHFHDSLTUKT-UHFFFAOYSA-N
ID: ACRMHFHDSLTUKT-UHFFFAOYSA-N
Comment: Energy1
Num peaks: 6
186.0913404 1.428587185
198.0913404 1.528521375
210.0913404 16.66081828
212.1069905 2.107022034
226.086255 2.804034232
242.1175552 63.85216597

Name: +ve in-silico MS/MS by CFM-ID for ACRMHFHDSLTUKT-UHFFFAOYSA-N
ID: ACRMHFHDSLTUKT-UHFFFAOYSA-N
Comment: Energy2
Num peaks: 21
15.02292652 1.795015864
39.02292652 2.962638907
142.0651257 4.828006676
154.0651257 4.074578434
156.0807757 1.843765505
158.0600403 5.196123553
166.0651257 7.051946003
168.0807757 5.590624643
170.0600403 1.894005253
172.0756904 3.691292574
178.0651257 3.282688059
180.0807757 4.925822059
182.0600403 2.812339392
186.0913404 2.938380576
194.0600403 3.474820645
196.0756904 7.831490492
198.0913404 3.136465305
208.0756904 1.824919718
210.0913404 5.629972645
212.1069905 1.868667014
226.086255 3.646879827

Name: +ve in-silico MS/MS by CFM-ID for KGGYQPXQVMSTRG-XVMARJQXSA-N
ID: KGGYQPXQVMSTRG-XVMARJQXSA-N
Comment: Energy0
Num peaks: 10
30.03382555 12.19841917
58.02874017 6.078146724
101.0709393 5.327620058
114.0549549 6.327672759
185.0920687 2.70854101
196.1080531 3.475804482
214.1186178 2.408228065
224.1029677 3.275251059
242.1135324 27.69388574
260.1240971 11.59508414

Name: +ve in-silico MS/MS by CFM-ID for KGGYQPXQVMSTRG-XVMARJQXSA-N
ID: KGGYQPXQVMSTRG-XVMARJQXSA-N
Comment: Energy1
Num peaks: 15
30.03382555 16.18223882
32.04947561 1.604051579
41.00219107 1.427240514
44.04947561 13.13564719
58.02874017 9.987296885
75.05528926 1.32706301
86.0600403 1.539796368
101.0709393 13.44188003
114.0549549 6.49005453
129.0658539 1.213459251
168.0655196 2.344481095
185.0920687 3.94526328
196.1080531 2.273390756
214.1186178 1.358853769
242.1135324 4.119296484

Name: +ve in-silico MS/MS by CFM-ID for KGGYQPXQVMSTRG-XVMARJQXSA-N
ID: KGGYQPXQVMSTRG-XVMARJQXSA-N
Comment: Energy2
Num peaks: 22
28.01817548 0.7906799805
30.03382555 10.35881294
40.01817548 1.120935432
41.00219107 1.828559126
44.04947561 11.98324956
46.06512568 1.007621703
56.0130901 1.421998674
58.02874017 6.352630779
60.04439023 0.9891496335
72.04439023 3.000952548
75.05528926 0.8503786024
84.04439023 5.578928801
86.0600403 2.363402092
101.0709393 7.07198216
112.0393049 2.711841121
114.0549549 12.60487368
130.0498695 0.8622554255
132.0655196 3.048516817
140.0342195 1.166191519
155.081504 0.8913079204
185.0920687 3.216370727
196.1080531 1.254943476

Name: +ve in-silico MS/MS by CFM-ID for BLPUOQGPBJPXRL-ALCCZGGFSA-N
ID: BLPUOQGPBJPXRL-ALCCZGGFSA-N
Comment: Energy0
Num peaks: 6
86.0964258 16.38771513
147.0440559 2.610474943
175.0389705 4.817093549
230.1175552 4.158470783
242.1175552 2.044658288
260.1281199 51.40188035

Name: +ve in-silico MS/MS by CFM-ID for BLPUOQGPBJPXRL-ALCCZGGFSA-N
ID: BLPUOQGPBJPXRL-ALCCZGGFSA-N
Comment: Energy1
Num peaks: 17
69.06987671 1.657959055
84.08077574 2.064461918
86.0964258 20.399728
112.0756904 2.515888315
119.0491413 2.087047659
123.0440559 0.9192673064
124.0756904 1.323993568
134.0600403 0.9404037804
135.0440559 2.29346067
136.0756904 1.341689161
138.0913404 3.714586741
147.0440559 10.58671457
175.0389705 8.6273879
204.0655196 1.007637007
230.1175552 2.909077199
242.1175552 1.986941024
260.1281199 15.64896373

Name: +ve in-silico MS/MS by CFM-ID for BLPUOQGPBJPXRL-ALCCZGGFSA-N
ID: BLPUOQGPBJPXRL-ALCCZGGFSA-N
Comment: Energy2
Num peaks: 31
39.02292652 2.161860429
41.03857658 3.029161052
43.05422664 3.590400488
49.00727645 1.099081994
51.02292652 1.289785439
55.05422664 4.019498089
56.04947561 1.292280304
57.06987671 4.790022501
58.06512568 1.07776559
65.03857658 1.628090806
69.06987671 6.515840979
70.06512568 0.8626074813
77.03857658 0.9952234252
84.08077574 4.647563031
86.0964258 7.03038077
101.0385766 7.599056354
103.0542266 1.524382737
105.0334912 1.639658844
107.0491413 1.421218815
117.0334912 5.453292137
119.0491413 1.408059652
129.0334912 2.290549047
134.0600403 1.195755027
135.0440559 1.302568755
136.0756904 1.18521612
145.0284058 1.825090482
147.0440559 3.79906048
175.0389705 1.010151364
230.0811697 0.8935936514
242.1175552 1.411964777
244.0968197 1.151941321

Name: +ve in-silico MS/MS by CFM-ID for HUPKGVIVTBASQC-LBPRGKRZSA-N
ID: HUPKGVIVTBASQC-LBPRGKRZSA-N
Comment: Energy0
Num peaks: 6
59.04914126 0.4495387918
188.070605 0.3899988877
229.0859207 0.3543090196
231.1015708 0.4864841124
242.1175552 25.04732486
260.1281199 68.82605269

Name: +ve in-silico MS/MS by CFM-ID for HUPKGVIVTBASQC-LBPRGKRZSA-N
ID: HUPKGVIVTBASQC-LBPRGKRZSA-N
Comment: Energy1
Num peaks: 18
55.05422664 1.611159763
59.04914126 2.719788606
67.05422664 1.538982264
69.0334912 2.27004041
71.04914126 1.708375922
73.06479133 1.964551967
83.04914126 1.936678956
87.04405588 3.816853146
101.0597059 2.033190022
158.0600403 2.164555392
172.0756904 1.787555308
186.0549549 3.26649211
188.070605 13.21575811
190.086255 2.072740277
200.070605 1.98989709
218.0811697 1.730324351
242.1175552 16.39759187
260.1281199 19.13591158

Name: +ve in-silico MS/MS by CFM-ID for HUPKGVIVTBASQC-LBPRGKRZSA-N
ID: HUPKGVIVTBASQC-LBPRGKRZSA-N
Comment: Energy2
Num peaks: 31
15.02292652 1.276365697
41.03857658 1.40850544
49.00727645 2.801686347
51.02292652 1.631474316
55.05422664 1.086826939
63.02292652 3.622459673
65.03857658 2.120163626
67.05422664 2.108798232
69.0334912 2.154693251
85.06479133 1.312393799
89.00219107 1.138996082
91.05422664 1.654809111
104.0494756 1.607714344
105.0334912 7.80661667
106.0651257 5.822652203
107.0491413 1.08355713
125.0597059 2.343827004
144.0807757 1.432320831
158.0600403 1.130932482
172.0756904 2.881367717
184.0756904 1.294009941
186.0549549 1.594648942
198.0549549 1.745763476
200.070605 3.758020499
202.086255 3.969554648
213.0910061 2.409207748
215.1066561 3.826638793
216.1019051 1.129807693
226.086255 1.260457067
242.1175552 4.348503415
244.0968197 1.042885439

Name: +ve in-silico MS/MS by CFM-ID for LLPMVUVDNDHOFH-UHFFFAOYSA-N
ID: LLPMVUVDNDHOFH-UHFFFAOYSA-N
Comment: Energy0
Num peaks: 6
103.0542266 1.086901154
105.0698767 26.50288677
196.1120759 12.25083745
198.1277259 1.036131298
224.1069905 12.32973731
242.1175552 40.41255243

Name: +ve in-silico MS/MS by CFM-ID for LLPMVUVDNDHOFH-UHFFFAOYSA-N
ID: LLPMVUVDNDHOFH-UHFFFAOYSA-N
Comment: Energy1
Num peaks: 6
103.0542266 1.895164031
105.0698767 54.10247802
196.1120759 14.85798244
198.1277259 3.104912957
224.1069905 6.345204532
242.1175552 6.819977573

Name: +ve in-silico MS/MS by CFM-ID for LLPMVUVDNDHOFH-UHFFFAOYSA-N
ID: LLPMVUVDNDHOFH-UHFFFAOYSA-N
Comment: Energy2
Num peaks: 11
49.00727645 1.659829375
51.02292652 2.640893195
65.03857658 2.953352549
75.02292652 3.886093331
77.03857658 6.995118708
79.05422664 7.494310977
89.03857658 2.025744437
91.05422664 6.689384441
93.06987671 2.470113056
103.0542266 4.619415854
105.0698767 38.57109579

Name: +ve in-silico MS/MS by CFM-ID for SQJURFQZMPUMRB-GFCCVEGCSA-N
ID: SQJURFQZMPUMRB-GFCCVEGCSA-N
Comment: Energy0
Num peaks: 6
87.04405588 1.12069406
89.05970595 4.389581368
172.0756904 9.047703266
228.1019051 3.239153345
242.1175552 13.02797616
260.1281199 61.74512378

Name: +ve in-silico MS/MS by CFM-ID for SQJURFQZMPUMRB-GFCCVEGCSA-N
ID: SQJURFQZMPUMRB-GFCCVEGCSA-N
Comment: Energy1
Num peaks: 19
55.05422664 1.553873044
67.05422664 1.529756742
71.04914126 2.901760382
73.06479133 2.049013774
85.06479133 1.783936278
89.05970595 5.406193291
103.075356 1.51312331
158.0600403 3.880894568
186.0549549 3.293299754
188.070605 13.09129894
190.086255 2.072775752
200.070605 2.157263908
202.086255 1.408993998
218.0811697 1.795901182
228.1019051 3.271201361
230.1175552 1.235902671
242.1175552 9.69906344
244.0968197 1.433949968
260.1281199 20.24628961

Name: +ve in-silico MS/MS by CFM-ID for SQJURFQZMPUMRB-GFCCVEGCSA-N
ID: SQJURFQZMPUMRB-GFCCVEGCSA-N
Comment: Energy2
Num peaks: 28
15.02292652 1.571355454
39.02292652 1.454829757
49.00727645 1.21870606
51.02292652 1.254732652
65.03857658 1.009688417
67.05422664 1.637490912
69.0334912 1.744504808
71.04914126 1.090492038
85.06479133 1.066298863
104.0494756 4.147257116
105.0334912 0.963762994
121.0647913 1.004081413
128.0494756 11.23399383
130.0651257 3.530797849
142.0651257 10.0119484
156.0443902 6.87844753
158.0600403 7.763815407
172.0756904 9.698067015
174.0913404 1.192322509
184.0756904 1.082956051
186.0549549 1.589351033
200.070605 1.30738447
202.086255 1.363882625
210.0913404 1.925306234
212.1069905 1.56412478
226.086255 1.252567782
242.1175552 1.216542396
244.0968197 1.065507326

Name: +ve in-silico MS/MS by CFM-ID for PCYFMWUUBUXZOJ-AWEZNQCLSA-N
ID: PCYFMWUUBUXZOJ-AWEZNQCLSA-N
Comment: Energy0
Num peaks: 6
177.0698767 2.638740206
179.0855268 28.57625998
181.1011768 5.931265204
185.0597059 0.2661870651
207.0804414 15.92213345
225.0910061 44.79037523

Name: +ve in-silico MS/MS by CFM-ID for PCYFMWUUBUXZOJ-AWEZNQCLSA-N
ID: PCYFMWUUBUXZOJ-AWEZNQCLSA-N
Comment: Energy1
Num peaks: 6
151.0542266 1.599245832
177.0698767 3.995882227
179.0855268 45.23837027
181.1011768 8.18712376
207.0804414 18.89996404
225.0910061 13.476532

Name: +ve in-silico MS/MS by CFM-ID for PCYFMWUUBUXZOJ-AWEZNQCLSA-N
ID: PCYFMWUUBUXZOJ-AWEZNQCLSA-N
Comment: Energy2
Num peaks: 9
127.0542266 3.322960293
151.0542266 13.4572618
153.0698767 11.34886477
165.0698767 9.610420978
177.0698767 7.253338867
179.0855268 24.08588207
181.0647913 2.551540006
181.1011768 5.882931785
207.0804414 2.863717027

Name: +ve in-silico MS/MS by CFM-ID for KBQHOULAXFKOFC-UHFFFAOYSA-N
ID: KBQHOULAXFKOFC-UHFFFAOYSA-N
Comment: Energy0
Num peaks: 6
67.05422664 1.352968271
184.0393049 1.776944777
186.0549549 7.654608211
200.070605 1.639466954
224.1069905 1.512294267
242.1175552 79.01775045

Name: +ve in-silico MS/MS by CFM-ID for KBQHOULAXFKOFC-UHFFFAOYSA-N
ID: KBQHOULAXFKOFC-UHFFFAOYSA-N
Comment: Energy1
Num peaks: 12
67.05422664 2.604078983
156.0443902 2.08405095
158.0600403 3.94620376
182.0600403 1.992726528
184.0393049 18.49212973
186.0549549 8.81732801
199.1117415 1.715696024
200.070605 8.714305244
214.1226406 2.002917854
216.1019051 1.670563655
224.1069905 3.24066372
242.1175552 25.91244474

Name: +ve in-silico MS/MS by CFM-ID for KBQHOULAXFKOFC-UHFFFAOYSA-N
ID: KBQHOULAXFKOFC-UHFFFAOYSA-N
Comment: Energy2
Num peaks: 25
39.02292652 2.903381365
41.03857658 2.067678483
49.00727645 1.163212029
51.02292652 3.282058904
53.03857658 1.201663198
55.05422664 1.716509801
57.06987671 1.274625848
65.03857658 2.307256991
67.05422664 5.450945598
69.06987671 1.640552644
104.0494756 2.036544826
132.0443902 5.104518168
143.0491413 1.638390053
156.0443902 3.594945041
156.0807757 1.35633776
158.0236548 2.697978678
158.0600403 2.121250605
160.0393049 2.752108517
180.0443902 1.531776021
182.0600403 4.60543341
184.0393049 9.642537716
184.0756904 4.798852441
186.0549549 12.87802904
200.070605 1.533350779
226.086255 1.455137281

Name: +ve in-silico MS/MS by CFM-ID for YZSPELTXGMXCGU-UHFFFAOYSA-N
ID: YZSPELTXGMXCGU-UHFFFAOYSA-N
Comment: Energy0
Num peaks: 6
69.06987671 1.078236614
202.0498695 3.804739883
204.0655196 22.36219415
218.0811697 1.391004789
242.1175552 2.729043955
260.1281199 63.66521676

Name: +ve in-silico MS/MS by CFM-ID for YZSPELTXGMXCGU-UHFFFAOYSA-N
ID: YZSPELTXGMXCGU-UHFFFAOYSA-N
Comment: Energy1
Num peaks: 7
174.0549549 3.239147691
176.070605 2.036086194
202.0498695 11.36187328
204.0655196 49.10933625
218.0811697 4.414697415
242.1175552 2.693136634
260.1281199 9.152984555

Name: +ve in-silico MS/MS by CFM-ID for YZSPELTXGMXCGU-UHFFFAOYSA-N
ID: YZSPELTXGMXCGU-UHFFFAOYSA-N
Comment: Energy2
Num peaks: 31
15.02292652 1.205259097
39.02292652 2.580116285
41.03857658 1.589820013
53.03857658 1.82882292
65.03857658 2.891547729
67.05422664 2.94861942
69.06987671 2.296315832
120.0443902 1.518596477
121.0284058 3.125619583
122.0600403 5.937208123
132.0443902 1.11177453
146.0600403 2.286993022
150.0549549 3.123077461
156.0443902 2.268368285
158.0600403 1.656924884
160.0393049 5.055904561
162.0549549 2.609142545
172.0393049 0.9606874304
174.0549549 5.114526109
175.0389705 0.9046274594
176.070605 5.391006862
186.0549549 2.2498029
190.086255 0.8961122137
198.0549549 0.9958053662
200.070605 2.723281304
202.0498695 3.285611373
202.086255 3.690766164
204.0655196 3.710075002
218.0811697 0.860718278
242.1175552 1.055784885
244.0968197 0.9241602923

Name: +ve in-silico MS/MS by CFM-ID for JFWCBGMWRXJFDF-AWEZNQCLSA-N
ID: JFWCBGMWRXJFDF-AWEZNQCLSA-N
Comment: Energy0
Num peaks: 6
103.0542266 3.758460595
105.0334912 16.51201853
120.0807757 18.12319231
138.0913404 3.44431468
225.0910061 6.917879893
242.1175552 42.23562593

Name: +ve in-silico MS/MS by CFM-ID for JFWCBGMWRXJFDF-AWEZNQCLSA-N
ID: JFWCBGMWRXJFDF-AWEZNQCLSA-N
Comment: Energy1
Num peaks: 6
103.0542266 24.30565976
105.0334912 21.38072289
120.0807757 20.20834955
138.0913404 1.885941347
225.0910061 7.676987623
242.1175552 6.32034814

Name: +ve in-silico MS/MS by CFM-ID for JFWCBGMWRXJFDF-AWEZNQCLSA-N
ID: JFWCBGMWRXJFDF-AWEZNQCLSA-N
Comment: Energy2
Num peaks: 17
39.02292652 1.912596405
49.00727645 8.351504963
51.02292652 7.577822472
63.02292652 8.182169268
79.01784114 1.694428904
79.05422664 5.237144081
89.00219107 1.279917955
91.05422664 3.162603879
93.06987671 1.298417513
101.0385766 1.841091471
103.0542266 6.992579469
105.0334912 20.90081898
107.0491413 1.997389777
118.0651257 1.288037605
120.0807757 5.221515023
121.0647913 2.264893977
138.0913404 1.324106247

Name: +ve in-silico MS/MS by CFM-ID for NUDGQVHENFOCFX-UHFFFAOYSA-N
ID: NUDGQVHENFOCFX-UHFFFAOYSA-N
Comment: Energy0
Num peaks: 6
91.05422664 9.360342067
105.0334912 8.853382769
119.0491413 4.280912221
133.0284058 2.763473193
207.0804414 6.627923299
225.0910061 58.9192314

Name: +ve in-silico MS/MS by CFM-ID for NUDGQVHENFOCFX-UHFFFAOYSA-N
ID: NUDGQVHENFOCFX-UHFFFAOYSA-N
Comment: Energy1
Num peaks: 8
91.05422664 23.13485307
93.06987671 3.73222364
105.0334912 23.03787776
107.0491413 4.846480016
119.0491413 6.450864553
133.0284058 7.76962325
147.0440559 3.889026345
225.0910061 10.20285472

Name: +ve in-silico MS/MS by CFM-ID for NUDGQVHENFOCFX-UHFFFAOYSA-N
ID: NUDGQVHENFOCFX-UHFFFAOYSA-N
Comment: Energy2
Num peaks: 12
49.00727645 7.373227675
51.02292652 5.54516411
63.02292652 6.734661066
65.03857658 3.634914955
75.02292652 2.337655016
79.05422664 5.308657928
91.05422664 23.87560654
93.06987671 3.247340432
101.0385766 3.342882893
105.0334912 14.94296644
117.0334912 2.709179698
119.0491413 2.951166568

Name: +ve in-silico MS/MS by CFM-ID for ZMYYWMWQGRTPGO-LLVKDONJSA-N
ID: ZMYYWMWQGRTPGO-LLVKDONJSA-N
Comment: Energy0
Num peaks: 6
55.05422664 4.389381579
57.06987671 2.944297952
73.06479133 15.56461382
204.0655196 2.416376788
242.1175552 34.70180878
260.1281199 28.54705187

Name: +ve in-silico MS/MS by CFM-ID for ZMYYWMWQGRTPGO-LLVKDONJSA-N
ID: ZMYYWMWQGRTPGO-LLVKDONJSA-N
Comment: Energy1
Num peaks: 11
55.05422664 2.447915733
57.06987671 2.897565161
73.06479133 10.69666679
158.0600403 3.585766431
184.0756904 2.079066568
186.0549549 8.317950578
202.0498695 3.67049163
202.086255 6.473185406
204.0655196 8.661847777
242.1175552 18.97439249
260.1281199 12.69662703

Name: +ve in-silico MS/MS by CFM-ID for ZMYYWMWQGRTPGO-LLVKDONJSA-N
ID: ZMYYWMWQGRTPGO-LLVKDONJSA-N
Comment: Energy2
Num peaks: 27
15.02292652 1.364891113
39.02292652 3.582340635
41.03857658 3.444849424
43.05422664 1.285444965
55.05422664 13.13381531
57.0334912 0.9127463631
57.06987671 10.48101209
59.08552677 4.538246738
65.03857658 2.88243469
67.05422664 4.014414282
73.06479133 1.855290411
91.05422664 0.9454998138
105.0334912 2.27031294
106.0651257 3.245499198
130.0651257 0.9852704332
158.0600403 1.006324385
182.0600403 1.07004695
184.0756904 2.452576818
186.0549549 2.697952577
189.0546206 1.004509329
198.0549549 0.8521947877
200.070605 5.640772271
202.086255 4.457918354
213.0910061 1.780339738
215.1066561 1.877282036
226.086255 1.41609336
242.1175552 1.601520957

Name: +ve in-silico MS/MS by CFM-ID for RXUABHQYCPXRAS-UHFFFAOYSA-N
ID: RXUABHQYCPXRAS-UHFFFAOYSA-N
Comment: Energy0
Num peaks: 6
73.06479133 9.025329907
202.0498695 3.231127635
204.0655196 18.30674995
218.0811697 1.185799577
228.1019051 3.104363373
260.1281199 52.26537845

Name: +ve in-silico MS/MS by CFM-ID for RXUABHQYCPXRAS-UHFFFAOYSA-N
ID: RXUABHQYCPXRAS-UHFFFAOYSA-N
Comment: Energy1
Num peaks: 10
73.06479133 5.519911594
172.0393049 2.474065491
174.0549549 2.280117648
186.0549549 5.17760017
202.0498695 9.824582828
204.0655196 40.19316201
218.0811697 3.894294904
228.1019051 1.74394259
243.1015708 1.614617932
260.1281199 7.690154865

Name: +ve in-silico MS/MS by CFM-ID for RXUABHQYCPXRAS-UHFFFAOYSA-N
ID: RXUABHQYCPXRAS-UHFFFAOYSA-N
Comment: Energy2
Num peaks: 31
15.02292652 0.8495482712
41.03857658 1.116915497
53.03857658 1.524568758
55.05422664 6.929252862
57.0334912 1.35608627
57.06987671 4.001911453
65.03857658 2.280259203
67.05422664 1.936964723
69.06987671 3.31424339
71.08552677 0.870096819
73.06479133 2.583861208
107.0491413 1.200744962
122.0600403 2.88159849
135.0440559 2.631924874
146.0600403 1.387355359
148.0393049 3.034904581
150.0549549 1.138513314
158.0236548 2.297269872
158.0600403 1.653209235
160.0393049 3.651829105
170.0600403 1.150124551
172.0393049 6.906161718
174.0549549 3.04676359
176.070605 1.628445706
186.0549549 6.425635073
188.0342195 1.773995635
198.0549549 0.7511363037
200.070605 1.908381191
202.0498695 2.220764901
202.086255 2.291810309
204.0655196 3.226940607

Name: +ve in-silico MS/MS by CFM-ID for OBMFXFPFPDTBHG-UHFFFAOYSA-N
ID: OBMFXFPFPDTBHG-UHFFFAOYSA-N
Comment: Energy0
Num peaks: 6
210.0913404 1.639553156
212.1069905 0.8173514524
224.1069905 0.8849013332
225.0910061 0.7140631243
226.086255 1.223988044
242.1175552 91.32456617

Name: +ve in-silico MS/MS by CFM-ID for OBMFXFPFPDTBHG-UHFFFAOYSA-N
ID: OBMFXFPFPDTBHG-UHFFFAOYSA-N
Comment: Energy1
Num peaks: 6
210.0913404 4.081420203
212.1069905 4.736138931
214.1226406 4.616725104
225.0910061 4.289647675
226.086255 3.344799098
242.1175552 61.28615699

Name: +ve in-silico MS/MS by CFM-ID for OBMFXFPFPDTBHG-UHFFFAOYSA-N
ID: OBMFXFPFPDTBHG-UHFFFAOYSA-N
Comment: Energy2
Num peaks: 31
15.02292652 1.537197865
39.02292652 1.074555626
49.00727645 1.764390518
51.02292652 7.209409591
53.03857658 4.418809106
55.05422664 0.9796477388
67.05422664 1.030522918
128.0494756 1.173421301
140.0494756 5.43732392
142.0651257 2.982769877
144.0443902 3.206596518
144.0807757 2.343695403
154.0651257 0.9413323047
166.0651257 2.715204405
168.0443902 1.902555149
168.0807757 3.635129152
170.0600403 1.487744427
170.0964258 1.706038771
182.0964258 7.323248329
196.0756904 1.472553371
198.0913404 4.543279618
208.0756904 2.126518034
210.0549549 0.953424192
210.0913404 1.229431485
212.1069905 1.326945938
214.086255 1.561589389
214.1226406 1.274572858
216.1019051 1.816486652
224.1069905 1.08932135
226.086255 6.111158266
242.1175552 1.082620175

Name: +ve in-silico MS/MS by CFM-ID for BTUAGFOIXNSRQC-AYVAYHFYSA-N
ID: BTUAGFOIXNSRQC-AYVAYHFYSA-N
Comment: Energy0
Num peaks: 10
92.04947561 1.985362055
127.075356 1.2457813
130.0651257 1.884359039
132.0807757 1.700588761
144.0807757 2.119781179
174.0913404 2.638445974
176.1069905 1.211991151
184.1120759 8.921229081
202.1226406 20.62852778
220.1332052 37.92601731

Name: +ve in-silico MS/MS by CFM-ID for BTUAGFOIXNSRQC-AYVAYHFYSA-N
ID: BTUAGFOIXNSRQC-AYVAYHFYSA-N
Comment: Energy1
Num peaks: 31
39.02292652 1.203206074
49.00727645 0.8430804807
51.02292652 0.9969386264
57.0334912 1.075180025
65.03857658 0.7240336851
67.01784114 0.7958614236
69.0334912 0.762242205
75.04405588 0.8763020568
83.04914126 0.9128108587
89.05970595 0.6856342381
92.04947561 7.57473948
93.0334912 1.050211195
94.06512568 0.8745589953
95.04914126 1.164958395
104.0494756 0.7571287752
109.0647913 0.7183246517
113.0597059 0.883399541
115.075356 0.7976578343
116.0494756 0.9617934233
118.0651257 1.576832864
128.0494756 0.7009773228
130.0651257 5.398732084
132.0807757 2.085279298
144.0807757 13.1204021
146.0964258 4.0720712
148.1120759 0.7297323524
150.1277259 0.7637436364
184.1120759 7.629642902
193.1223062 0.9123058402
202.1226406 9.006676403
220.1332052 7.175621641

Name: +ve in-silico MS/MS by CFM-ID for BTUAGFOIXNSRQC-AYVAYHFYSA-N
ID: BTUAGFOIXNSRQC-AYVAYHFYSA-N
Comment: Energy2
Num peaks: 31
39.02292652 3.948026393
41.03857658 0.9331539063
45.0334912 0.9324159585
49.00727645 3.61021365
51.02292652 5.85806347
53.03857658 2.593758802
55.01784114 1.02377295
57.0334912 1.609635734
63.02292652 0.7626517234
65.03857658 4.763558862
69.0334912 0.988385117
71.04914126 1.190022045
79.01784114 1.040107492
81.0334912 1.915803446
83.04914126 1.970774
92.04947561 18.96502808
94.06512568 1.409675313
97.06479133 1.718043688
98.0964258 0.7854869934
104.0494756 2.362130521
106.0651257 0.8300889897
107.0491413 1.849005133
109.0647913 2.591774135
113.0385766 1.133208821
116.0494756 1.574484383
118.0651257 1.578551863
130.0651257 2.367184699
132.0807757 0.9383009708
144.0807757 1.630803352
184.1120759 2.447865396
186.0913404 1.224495415

Name: +ve in-silico MS/MS by CFM-ID for KELRWTBDHHZZFX-NSHDSACASA-N
ID: KELRWTBDHHZZFX-NSHDSACASA-N
Comment: Energy0
Num peaks: 6
105.0334912 16.02266949
120.0807757 2.703578444
121.0647913 2.334200375
138.0913404 1.786054838
224.1069905 35.89971628
242.1175552 33.15126782

Name: +ve in-silico MS/MS by CFM-ID for KELRWTBDHHZZFX-NSHDSACASA-N
ID: KELRWTBDHHZZFX-NSHDSACASA-N
Comment: Energy1
Num peaks: 6
103.0542266 8.163353924
105.0334912 43.8277307
120.0807757 3.336162747
121.0647913 5.743710366
224.1069905 13.46945494
242.1175552 9.875044832

Name: +ve in-silico MS/MS by CFM-ID for KELRWTBDHHZZFX-NSHDSACASA-N
ID: KELRWTBDHHZZFX-NSHDSACASA-N
Comment: Energy2
Num peaks: 10
39.02292652 2.288271348
49.00727645 7.595710642
51.02292652 6.670373416
63.02292652 8.774165706
79.05422664 6.123071612
103.0542266 10.50932118
105.0334912 29.03506959
120.0807757 3.381469946
121.0647913 4.955821379
122.0600403 1.770816686

Name: +ve in-silico MS/MS by CFM-ID for GKJVPLAZDPXARG-WDZFZDKYSA-N
ID: GKJVPLAZDPXARG-WDZFZDKYSA-N
Comment: Energy0
Num peaks: 6
45.00833907 8.100719563
181.0859207 7.109166458
192.0655196 2.90635464
193.0607686 5.80964892
194.0811697 4.614895003
225.0869833 62.67715443

Name: +ve in-silico MS/MS by CFM-ID for GKJVPLAZDPXARG-WDZFZDKYSA-N
ID: GKJVPLAZDPXARG-WDZFZDKYSA-N
Comment: Energy1
Num peaks: 9
29.99744004 2.828059622
45.00833907 1.888285486
137.0597059 1.189390646
167.0451185 1.344900099
181.0607686 1.300748215
181.0859207 46.53731571
193.0607686 5.922826149
194.0811697 3.731504304
225.0869833 15.47221124

Name: +ve in-silico MS/MS by CFM-ID for GKJVPLAZDPXARG-WDZFZDKYSA-N
ID: GKJVPLAZDPXARG-WDZFZDKYSA-N
Comment: Energy2
Num peaks: 31
15.02292652 1.036914556
26.00252542 1.084055658
29.99744004 1.826076874
45.00833907 11.37971432
55.01784114 1.490155236
57.00833907 2.310903072
57.0334912 1.278394443
69.0334912 1.23135849
81.00833907 1.956258184
81.0334912 0.8754073689
83.02398914 0.8446912307
96.04439023 1.391055146
123.0440559 1.155795368
125.0597059 4.015882761
137.0345538 1.86491636
137.0597059 2.719267128
147.0189038 1.080294091
149.0345538 2.172391272
150.0549549 1.228776772
151.0502039 1.103164407
151.075356 5.116789819
153.0910061 0.903820538
162.0549549 3.624702955
163.0502039 1.244804703
164.070605 6.502634535
165.0546206 9.925600287
178.0498695 2.13274141
179.0451185 1.927326147
181.0859207 4.265658987
193.0607686 1.32319784
194.0811697 1.139570808

Name: +ve in-silico MS/MS by CFM-ID for DXOQSCPOXTUANK-CYBMUJFWSA-N
ID: DXOQSCPOXTUANK-CYBMUJFWSA-N
Comment: Energy0
Num peaks: 6
172.0756904 2.529334823
174.0913404 1.054365939
186.0549549 3.255860498
224.1069905 1.133085996
226.086255 1.186693055
242.1175552 83.13689891

Name: +ve in-silico MS/MS by CFM-ID for DXOQSCPOXTUANK-CYBMUJFWSA-N
ID: DXOQSCPOXTUANK-CYBMUJFWSA-N
Comment: Energy1
Num peaks: 11
43.05422664 2.538093846
69.0334912 2.854497633
158.0600403 4.647479688
172.0756904 2.054669746
186.0549549 7.693522463
200.070605 1.952780208
211.075356 3.576834155
213.0910061 1.666319836
224.1069905 2.112456677
226.086255 4.778265851
242.1175552 47.67522845

Name: +ve in-silico MS/MS by CFM-ID for DXOQSCPOXTUANK-CYBMUJFWSA-N
ID: DXOQSCPOXTUANK-CYBMUJFWSA-N
Comment: Energy2
Num peaks: 26
15.02292652 1.118673003
39.02292652 2.654104682
41.03857658 1.434643591
49.00727645 5.124717975
51.02292652 2.17523766
63.02292652 1.017769745
65.03857658 10.05046846
67.05422664 3.568498467
91.05422664 2.231845824
93.06987671 2.401284918
104.0494756 1.805815572
105.0334912 7.03123258
106.0651257 6.723219088
115.0542266 1.683964681
144.0807757 4.82664198
145.0647913 0.9273320739
146.0600403 0.9537525139
158.0600403 2.192024533
159.0440559 4.125062407
160.0393049 1.12752052
172.0756904 4.898366525
174.0913404 2.304814539
186.0549549 7.102180059
197.0960915 0.9635506082
224.1069905 1.328959941
226.086255 1.073436545

Name: +ve in-silico MS/MS by CFM-ID for HDVMJEKNULKPRQ-QMMMGPOBSA-N
ID: HDVMJEKNULKPRQ-QMMMGPOBSA-N
Comment: Energy0
Num peaks: 6
216.1019051 0.5508142176
228.1019051 4.644795924
230.1175552 0.8450212661
242.1175552 11.56757321
244.0968197 1.23316364
260.1281199 75.866657

Name: +ve in-silico MS/MS by CFM-ID for HDVMJEKNULKPRQ-QMMMGPOBSA-N
ID: HDVMJEKNULKPRQ-QMMMGPOBSA-N
Comment: Energy1
Num peaks: 14
65.03857658 1.701350029
67.05422664 1.560723785
69.06987671 5.783496617
174.0549549 2.1080539
202.086255 3.00287364
210.0913404 2.020911523
216.1019051 1.932962274
228.1019051 10.88152214
230.1175552 3.560868292
232.0968197 3.976365991
234.1124698 2.073977266
242.1175552 8.987954956
244.0968197 1.92804557
260.1281199 31.07780444

Name: +ve in-silico MS/MS by CFM-ID for HDVMJEKNULKPRQ-QMMMGPOBSA-N
ID: HDVMJEKNULKPRQ-QMMMGPOBSA-N
Comment: Energy2
Num peaks: 31
15.02292652 1.110442684
39.02292652 3.235256382
41.03857658 1.117410294
51.02292652 1.179503851
65.03857658 5.873898386
67.05422664 1.309099267
69.06987671 1.866184886
118.0287402 1.865138022
120.0443902 1.017652925
122.0600403 2.154416413
130.0287402 1.294956798
134.0600403 1.541084742
146.0600403 2.924857218
158.0600403 7.795050358
160.0393049 6.443362359
160.0756904 1.413017415
174.0549549 2.209957542
176.070605 3.124417501
184.0756904 3.168261309
186.0913404 1.845662678
198.0913404 1.931969539
200.070605 2.99221252
200.1069905 2.590682595
202.086255 3.120126274
210.0913404 1.088608712
212.1069905 1.467695437
214.086255 2.786685988
216.1019051 3.352202047
218.0811697 1.225809543
242.1175552 1.512240954
244.0968197 1.344020282

Name: +ve in-silico MS/MS by CFM-ID for PEPDUPQRPZXZSM-CQSZACIVSA-N
ID: PEPDUPQRPZXZSM-CQSZACIVSA-N
Comment: Energy0
Num peaks: 6
105.0334912 2.36035787
136.0756904 1.802604111
184.0756904 2.328685321
206.0964258 4.658644684
224.1069905 34.32345
242.1175552 42.03280025

Name: +ve in-silico MS/MS by CFM-ID for PEPDUPQRPZXZSM-CQSZACIVSA-N
ID: PEPDUPQRPZXZSM-CQSZACIVSA-N
Comment: Energy1
Num peaks: 20
49.00727645 1.23341897
51.02292652 1.971917594
67.01784114 0.8781475549
71.04914126 0.9898822931
79.05422664 2.606722751
105.0334912 8.897191027
107.0491413 1.874455745
109.0647913 1.450904196
118.0651257 4.221899979
120.0807757 1.966734467
129.0334912 0.9611721375
136.0756904 5.17902737
155.0491413 1.648127778
159.0804414 1.298760585
174.0913404 0.8338074137
184.0756904 12.80553699
206.0964258 4.347965755
224.1069905 16.49961587
226.086255 1.018486998
242.1175552 9.925119294

Name: +ve in-silico MS/MS by CFM-ID for PEPDUPQRPZXZSM-CQSZACIVSA-N
ID: PEPDUPQRPZXZSM-CQSZACIVSA-N
Comment: Energy2
Num peaks: 31
39.02292652 2.762486678
41.03857658 1.92960502
43.01784114 1.313068051
49.00727645 5.569216124
51.02292652 3.864953713
53.03857658 3.626866503
63.02292652 4.604147826
65.03857658 2.514276253
67.01784114 1.642458471
69.0334912 1.823064422
71.04914126 2.000559316
79.05422664 2.85977495
80.04947561 2.529061406
81.0334912 1.697479944
89.03857658 1.596785232
91.05422664 1.461328036
92.04947561 2.124227001
93.06987671 1.0204762
105.0334912 12.82590653
106.0287402 0.9303503255
107.0491413 1.898027533
116.0494756 1.207835683
118.0651257 3.930283814
120.0443902 1.022636669
120.0807757 2.656606163
134.0600403 0.8566569469
136.0756904 1.643698728
184.0756904 1.929996371
206.0964258 3.263672445
224.1069905 1.245087788
226.086255 0.9822754123

Name: +ve in-silico MS/MS by CFM-ID for BLPUOQGPBJPXRL-UHFFFAOYSA-N
ID: BLPUOQGPBJPXRL-UHFFFAOYSA-N
Comment: Energy0
Num peaks: 6
86.0964258 16.38771513
147.0440559 2.610474943
175.0389705 4.817093549
230.1175552 4.158470783
242.1175552 2.044658288
260.1281199 51.40188035

Name: +ve in-silico MS/MS by CFM-ID for BLPUOQGPBJPXRL-UHFFFAOYSA-N
ID: BLPUOQGPBJPXRL-UHFFFAOYSA-N
Comment: Energy1
Num peaks: 17
69.06987671 1.657959055
84.08077574 2.064461918
86.0964258 20.399728
112.0756904 2.515888315
119.0491413 2.087047659
123.0440559 0.9192673064
124.0756904 1.323993568
134.0600403 0.9404037804
135.0440559 2.29346067
136.0756904 1.341689161
138.0913404 3.714586741
147.0440559 10.58671457
175.0389705 8.6273879
204.0655196 1.007637007
230.1175552 2.909077199
242.1175552 1.986941024
260.1281199 15.64896373

Name: +ve in-silico MS/MS by CFM-ID for BLPUOQGPBJPXRL-UHFFFAOYSA-N
ID: BLPUOQGPBJPXRL-UHFFFAOYSA-N
Comment: Energy2
Num peaks: 31
39.02292652 2.161860429
41.03857658 3.029161052
43.05422664 3.590400488
49.00727645 1.099081994
51.02292652 1.289785439
55.05422664 4.019498089
56.04947561 1.292280304
57.06987671 4.790022501
58.06512568 1.07776559
65.03857658 1.628090806
69.06987671 6.515840979
70.06512568 0.8626074813
77.03857658 0.9952234252
84.08077574 4.647563031
86.0964258 7.03038077
101.0385766 7.599056354
103.0542266 1.524382737
105.0334912 1.639658844
107.0491413 1.421218815
117.0334912 5.453292137
119.0491413 1.408059652
129.0334912 2.290549047
134.0600403 1.195755027
135.0440559 1.302568755
136.0756904 1.18521612
145.0284058 1.825090482
147.0440559 3.79906048
175.0389705 1.010151364
230.0811697 0.8935936514
242.1175552 1.411964777
244.0968197 1.151941321

Name: +ve in-silico MS/MS by CFM-ID for GKJVPLAZDPXARG-UHFFFAOYSA-N
ID: GKJVPLAZDPXARG-UHFFFAOYSA-N
Comment: Energy0
Num peaks: 6
45.00833907 8.100719563
181.0859207 7.109166458
192.0655196 2.90635464
193.0607686 5.80964892
194.0811697 4.614895003
225.0869833 62.67715443

Name: +ve in-silico MS/MS by CFM-ID for GKJVPLAZDPXARG-UHFFFAOYSA-N
ID: GKJVPLAZDPXARG-UHFFFAOYSA-N
Comment: Energy1
Num peaks: 9
29.99744004 2.828059622
45.00833907 1.888285486
137.0597059 1.189390646
167.0451185 1.344900099
181.0607686 1.300748215
181.0859207 46.53731571
193.0607686 5.922826149
194.0811697 3.731504304
225.0869833 15.47221124

Name: +ve in-silico MS/MS by CFM-ID for GKJVPLAZDPXARG-UHFFFAOYSA-N
ID: GKJVPLAZDPXARG-UHFFFAOYSA-N
Comment: Energy2
Num peaks: 31
15.02292652 1.036914556
26.00252542 1.084055658
29.99744004 1.826076874
45.00833907 11.37971432
55.01784114 1.490155236
57.00833907 2.310903072
57.0334912 1.278394443
69.0334912 1.23135849
81.00833907 1.956258184
81.0334912 0.8754073689
83.02398914 0.8446912307
96.04439023 1.391055146
123.0440559 1.155795368
125.0597059 4.015882761
137.0345538 1.86491636
137.0597059 2.719267128
147.0189038 1.080294091
149.0345538 2.172391272
150.0549549 1.228776772
151.0502039 1.103164407
151.075356 5.116789819
153.0910061 0.903820538
162.0549549 3.624702955
163.0502039 1.244804703
164.070605 6.502634535
165.0546206 9.925600287
178.0498695 2.13274141
179.0451185 1.927326147
181.0859207 4.265658987
193.0607686 1.32319784
194.0811697 1.139570808

Name: +ve in-silico MS/MS by CFM-ID for HDVMJEKNULKPRQ-MRVPVSSYSA-N
ID: HDVMJEKNULKPRQ-MRVPVSSYSA-N
Comment: Energy0
Num peaks: 6
216.1019051 0.5508142176
228.1019051 4.644795924
230.1175552 0.8450212661
242.1175552 11.56757321
244.0968197 1.23316364
260.1281199 75.866657

Name: +ve in-silico MS/MS by CFM-ID for HDVMJEKNULKPRQ-MRVPVSSYSA-N
ID: HDVMJEKNULKPRQ-MRVPVSSYSA-N
Comment: Energy1
Num peaks: 14
65.03857658 1.701350029
67.05422664 1.560723785
69.06987671 5.783496617
174.0549549 2.1080539
202.086255 3.00287364
210.0913404 2.020911523
216.1019051 1.932962274
228.1019051 10.88152214
230.1175552 3.560868292
232.0968197 3.976365991
234.1124698 2.073977266
242.1175552 8.987954956
244.0968197 1.92804557
260.1281199 31.07780444

Name: +ve in-silico MS/MS by CFM-ID for HDVMJEKNULKPRQ-MRVPVSSYSA-N
ID: HDVMJEKNULKPRQ-MRVPVSSYSA-N
Comment: Energy2
Num peaks: 31
15.02292652 1.110442684
39.02292652 3.235256382
41.03857658 1.117410294
51.02292652 1.179503851
65.03857658 5.873898386
67.05422664 1.309099267
69.06987671 1.866184886
118.0287402 1.865138022
120.0443902 1.017652925
122.0600403 2.154416413
130.0287402 1.294956798
134.0600403 1.541084742
146.0600403 2.924857218
158.0600403 7.795050358
160.0393049 6.443362359
160.0756904 1.413017415
174.0549549 2.209957542
176.070605 3.124417501
184.0756904 3.168261309
186.0913404 1.845662678
198.0913404 1.931969539
200.070605 2.99221252
200.1069905 2.590682595
202.086255 3.120126274
210.0913404 1.088608712
212.1069905 1.467695437
214.086255 2.786685988
216.1019051 3.352202047
218.0811697 1.225809543
242.1175552 1.512240954
244.0968197 1.344020282

Name: +ve in-silico MS/MS by CFM-ID for CFWCYJBZDBUGNX-RWKJKKPOSA-N
ID: CFWCYJBZDBUGNX-RWKJKKPOSA-N
Comment: Energy0
Num peaks: 9
41.03857658 1.28567936
65.03857658 2.191738754
67.05422664 5.926758372
150.0185694 1.083332925
152.0342195 3.249369936
192.0655196 2.020710302
216.0655196 1.229866089
242.1175552 6.992358181
260.1281199 56.23917493

Name: +ve in-silico MS/MS by CFM-ID for CFWCYJBZDBUGNX-RWKJKKPOSA-N
ID: CFWCYJBZDBUGNX-RWKJKKPOSA-N
Comment: Energy1
Num peaks: 27
39.02292652 2.975242916
41.03857658 1.934238308
43.05422664 1.308260249
51.02292652 1.005192995
53.03857658 0.9255131621
55.05422664 1.442492964
65.03857658 5.920983951
67.05422664 9.495543646
79.05422664 2.233028612
81.06987671 6.505899546
83.08552677 4.996467463
125.0960915 1.040482514
134.0236548 1.740319133
136.0393049 1.485449449
150.0185694 4.627513012
152.0342195 12.03435089
176.0342195 1.216283329
178.0498695 1.767929148
180.0655196 1.349347147
192.0655196 1.547647348
216.0655196 1.206695227
218.0811697 0.9062354265
219.1015708 1.100867598
232.1332052 1.06400893
242.1175552 2.442187696
243.1015708 1.164689258
260.1281199 6.750241647

Name: +ve in-silico MS/MS by CFM-ID for CFWCYJBZDBUGNX-RWKJKKPOSA-N
ID: CFWCYJBZDBUGNX-RWKJKKPOSA-N
Comment: Energy2
Num peaks: 31
39.02292652 8.847307052
41.03857658 3.386846994
43.05422664 1.345311308
49.00727645 1.821457905
51.02292652 6.173618215
53.03857658 4.891278238
55.05422664 1.950169667
56.04947561 1.234532084
63.02292652 2.912546178
65.03857658 6.604628758
67.01784114 1.34691167
67.05422664 5.057739733
77.03857658 1.738805513
80.04947561 1.59610201
82.02874017 3.959159661
92.04947561 1.323977204
105.0698767 2.228389497
107.0127558 0.8263113855
107.0855268 2.264251978
108.0080047 0.8093490063
108.0443902 2.368893193
124.0393049 2.111013257
131.0491413 0.9032962396
133.0647913 1.165120878
134.0236548 1.598075058
136.0393049 3.944368201
138.0549549 1.326354171
150.0185694 1.705895807
152.0342195 2.913482062
158.0811697 0.7644764304
244.0968197 0.7743237765

Name: +ve in-silico MS/MS by CFM-ID for ZIFDBDYESJDTSE-UHFFFAOYSA-N
ID: ZIFDBDYESJDTSE-UHFFFAOYSA-N
Comment: Energy0
Num peaks: 6
55.05422664 3.904252427
196.1120759 20.01226764
198.0549549 4.02293998
200.070605 3.939898359
224.1069905 7.853300155
242.1175552 45.36176597

Name: +ve in-silico MS/MS by CFM-ID for ZIFDBDYESJDTSE-UHFFFAOYSA-N
ID: ZIFDBDYESJDTSE-UHFFFAOYSA-N
Comment: Energy1
Num peaks: 10
39.02292652 3.202501619
55.05422664 12.72504607
69.06987671 3.525830618
154.0651257 2.939552389
168.0443902 1.519754948
186.0549549 9.675836227
196.1120759 33.51483786
198.0549549 1.406078847
224.1069905 3.437440572
242.1175552 8.587822664

Name: +ve in-silico MS/MS by CFM-ID for ZIFDBDYESJDTSE-UHFFFAOYSA-N
ID: ZIFDBDYESJDTSE-UHFFFAOYSA-N
Comment: Energy2
Num peaks: 21
39.02292652 5.287524262
41.03857658 1.795341991
53.03857658 2.705879251
55.05422664 17.51962243
65.03857658 6.144767245
67.05422664 4.134775354
69.06987671 3.304100242
101.0385766 1.949812736
115.0542266 5.878538227
142.0651257 5.579698168
143.0855268 1.708521291
152.0494756 1.356987887
154.0651257 2.963441604
165.0698767 1.508515173
168.0443902 2.344668824
169.1011768 1.218993646
180.0807757 4.176181862
181.1011768 1.455100591
182.0964258 1.508960424
186.0549549 5.356427431
196.1120759 3.12981688

Name: +ve in-silico MS/MS by CFM-ID for CXRAXLPNZRZNHP-UHFFFAOYSA-N
ID: CXRAXLPNZRZNHP-UHFFFAOYSA-N
Comment: Energy0
Num peaks: 6
121.0647913 6.925422705
228.1019051 19.15754911
230.1175552 6.149958958
232.1332052 2.759553565
242.1175552 6.469107004
260.1281199 46.38221371

Name: +ve in-silico MS/MS by CFM-ID for CXRAXLPNZRZNHP-UHFFFAOYSA-N
ID: CXRAXLPNZRZNHP-UHFFFAOYSA-N
Comment: Energy1
Num peaks: 21
107.0491413 1.334085296
108.0443902 3.784750148
110.0600403 1.471830051
120.0443902 1.270140747
121.0647913 16.22783967
122.0600403 3.538832262
136.0756904 1.213426018
140.070605 0.9565294167
152.070605 5.420106099
198.0913404 1.824644119
200.1069905 4.187014838
204.1019051 1.301764785
210.0913404 1.708615481
212.1069905 1.511817292
214.086255 1.837408097
218.1175552 1.27368173
228.1019051 11.03410498
230.1175552 7.919997596
232.1332052 1.481293844
242.1175552 2.97109621
260.1281199 8.595925187

Name: +ve in-silico MS/MS by CFM-ID for CXRAXLPNZRZNHP-UHFFFAOYSA-N
ID: CXRAXLPNZRZNHP-UHFFFAOYSA-N
Comment: Energy2
Num peaks: 31
45.0334912 1.900059885
49.00727645 1.222273775
51.02292652 0.8519679638
65.03857658 1.046125651
75.02292652 0.8544804884
77.03857658 1.382200135
79.05422664 3.489900835
89.03857658 1.776165325
91.05422664 2.835116223
93.06987671 3.987382769
94.02874017 1.031416418
95.04914126 1.068160777
103.0542266 1.630856897
105.0334912 1.093364356
107.0491413 2.925739669
108.0443902 6.758363874
110.0600403 3.349196051
119.0491413 1.494587964
120.0443902 1.283937815
121.0647913 12.53842042
122.0600403 2.044338039
124.0756904 1.094368951
136.0756904 3.20024186
184.0756904 0.8823291976
198.0913404 3.053945557
200.1069905 4.35588725
212.1069905 1.628585022
216.1019051 1.175025908
218.1175552 0.8849479232
228.1019051 0.9307077141
244.0968197 0.858796689

Name: +ve in-silico MS/MS by CFM-ID for SISQCPXIGGNBPX-UHFFFAOYSA-N
ID: SISQCPXIGGNBPX-UHFFFAOYSA-N
Comment: Energy0
Num peaks: 6
195.0804414 0.5075299421
197.0597059 0.4415608071
197.0960915 0.8914490016
199.075356 0.4822509125
207.0804414 4.149376096
225.0910061 90.29123877

Name: +ve in-silico MS/MS by CFM-ID for SISQCPXIGGNBPX-UHFFFAOYSA-N
ID: SISQCPXIGGNBPX-UHFFFAOYSA-N
Comment: Energy1
Num peaks: 6
169.0647913 3.4362561
181.0647913 5.116918387
183.0804414 8.104984884
197.0960915 5.151356961
207.0804414 5.765512439
225.0910061 53.90392632

Name: +ve in-silico MS/MS by CFM-ID for SISQCPXIGGNBPX-UHFFFAOYSA-N
ID: SISQCPXIGGNBPX-UHFFFAOYSA-N
Comment: Energy2
Num peaks: 18
141.0698767 2.719189217
151.0542266 4.266056543
153.0698767 6.589639802
155.0491413 3.100066041
155.0855268 3.029760246
157.0647913 3.034744275
165.0698767 5.515078931
167.0855268 4.316604108
169.0647913 2.981214434
177.0698767 2.693859969
179.0491413 5.874155701
179.0855268 6.119659458
181.0647913 9.902154627
183.0804414 2.487175221
193.0647913 3.612289965
195.0804414 3.274496457
197.0960915 4.790528058
207.0804414 6.448475408

Name: +ve in-silico MS/MS by CFM-ID for BWJAQVSVFPHGSU-UHFFFAOYSA-N
ID: BWJAQVSVFPHGSU-UHFFFAOYSA-N
Comment: Energy0
Num peaks: 8
58.06512568 3.06144457
72.08077574 19.62550473
90.09134042 2.203891287
91.05422664 2.368581261
93.06987671 2.261239439
131.0491413 14.51963309
202.1226406 3.706790614
220.1332052 34.11504416

Name: +ve in-silico MS/MS by CFM-ID for BWJAQVSVFPHGSU-UHFFFAOYSA-N
ID: BWJAQVSVFPHGSU-UHFFFAOYSA-N
Comment: Energy1
Num peaks: 11
46.06512568 1.317829168
58.06512568 9.533250773
72.08077574 26.50664119
74.0600403 2.488050064
90.09134042 2.974087452
91.05422664 5.120660049
103.0542266 6.655343246
126.0549549 1.283439619
131.0491413 17.59383307
202.1226406 1.310116135
220.1332052 5.32258665

Name: +ve in-silico MS/MS by CFM-ID for BWJAQVSVFPHGSU-UHFFFAOYSA-N
ID: BWJAQVSVFPHGSU-UHFFFAOYSA-N
Comment: Energy2
Num peaks: 30
15.02292652 3.276320099
25.00727645 1.970280641
42.03382555 1.397356288
44.04947561 1.348709722
46.06512568 2.398371157
49.00727645 1.659647595
51.02292652 0.9463155206
53.00219107 1.510555311
56.04947561 2.637894526
58.06512568 11.11708283
60.08077574 0.7898187591
63.02292652 0.9529203786
65.03857658 1.807996896
68.04947561 0.8619964378
70.06512568 1.857134547
71.01275576 0.7671347893
72.08077574 11.3301467
74.0600403 1.150289285
75.02292652 1.46740164
79.05422664 0.7386604329
84.04439023 0.728930754
91.05422664 6.746199854
93.06987671 2.684685594
95.08552677 1.724614368
101.0385766 2.981054468
103.0542266 8.688487147
105.0698767 1.39457509
115.0542266 0.7424279803
131.0491413 4.224723027
204.1019051 0.8232944235

Name: +ve in-silico MS/MS by CFM-ID for UAKMDQSVMDEEGX-GFCCVEGCSA-N
ID: UAKMDQSVMDEEGX-GFCCVEGCSA-N
Comment: Energy0
Num peaks: 6
130.0651257 17.76090225
132.0807757 2.842448992
160.0756904 3.938949703
184.1120759 8.01284881
202.1226406 18.14412228
220.1332052 32.64653166

Name: +ve in-silico MS/MS by CFM-ID for UAKMDQSVMDEEGX-GFCCVEGCSA-N
ID: UAKMDQSVMDEEGX-GFCCVEGCSA-N
Comment: Energy1
Num peaks: 10
69.0334912 1.913953374
71.04914126 5.191728293
73.06479133 2.81563439
87.04405588 2.066375987
89.05970595 11.09660259
130.0651257 32.7766666
132.0807757 4.729299486
184.1120759 6.334104226
202.1226406 7.474856321
220.1332052 6.143323882

Name: +ve in-silico MS/MS by CFM-ID for UAKMDQSVMDEEGX-GFCCVEGCSA-N
ID: UAKMDQSVMDEEGX-GFCCVEGCSA-N
Comment: Energy2
Num peaks: 16
39.02292652 2.263382147
41.03857658 1.709730795
57.0334912 1.525372122
59.04914126 1.99475066
69.0334912 3.112591357
71.04914126 4.032435072
73.06479133 2.330863185
102.0338255 2.723011502
103.0542266 13.4540193
104.0494756 1.865000674
115.0542266 3.74275377
118.0651257 2.631270752
128.0494756 1.894246495
130.0651257 26.52738355
132.0807757 6.805825195
184.1120759 3.693382144

Name: +ve in-silico MS/MS by CFM-ID for JEAKICNMCJBNSA-UHFFFAOYSA-N
ID: JEAKICNMCJBNSA-UHFFFAOYSA-N
Comment: Energy0
Num peaks: 6
43.01784114 4.039345503
61.02840582 3.799815126
163.0542266 2.999547374
165.0698767 22.40038645
183.0804414 4.806504481
225.0910061 42.76614861

Name: +ve in-silico MS/MS by CFM-ID for JEAKICNMCJBNSA-UHFFFAOYSA-N
ID: JEAKICNMCJBNSA-UHFFFAOYSA-N
Comment: Energy1
Num peaks: 17
39.02292652 1.798235797
43.01784114 2.000821716
49.00727645 2.208078959
61.02840582 2.379519586
63.02292652 1.894896599
73.00727645 3.966501995
79.05422664 0.9967634767
87.02292652 1.789384474
91.05422664 1.423100448
99.04405588 0.894061215
101.0385766 2.897102541
125.0385766 2.672515362
139.0542266 1.615448278
163.0542266 3.083124716
165.0698767 40.89843316
183.0804414 3.868115803
225.0910061 6.009369708

Name: +ve in-silico MS/MS by CFM-ID for JEAKICNMCJBNSA-UHFFFAOYSA-N
ID: JEAKICNMCJBNSA-UHFFFAOYSA-N
Comment: Energy2
Num peaks: 31
15.02292652 2.612540289
25.00727645 1.75322475
39.02292652 2.680369716
41.00219107 3.378719556
43.01784114 8.208865737
49.00727645 7.707968063
51.02292652 0.9184223382
57.0334912 1.34055569
61.02840582 0.9158146797
63.02292652 2.489346888
65.00219107 0.9502890505
73.00727645 4.682698087
79.01784114 1.046303786
79.05422664 1.10882271
81.0334912 1.201613333
87.02292652 1.462426076
91.01784114 1.004454942
91.05422664 1.739788968
97.00727645 1.233288874
99.02292652 1.378425546
101.0385766 7.288510714
107.0127558 1.211058864
115.0542266 0.9693392969
125.0385766 5.247943473
131.0127558 1.734878697
139.0542266 3.540627802
149.0385766 2.133673902
151.0542266 1.333406813
163.0542266 2.221699382
165.0698767 4.373683612
209.0597059 0.9060112614

Name: +ve in-silico MS/MS by CFM-ID for BQWZMMMOWXGNRM-VQVTYTSYSA-N
ID: BQWZMMMOWXGNRM-VQVTYTSYSA-N
Comment: Energy0
Num peaks: 6
95.06037464 8.787336727
102.0549549 7.468613521
123.0552893 9.208523286
206.092403 4.390563831
224.1029677 36.84358667
242.1135324 15.33696539

Name: +ve in-silico MS/MS by CFM-ID for BQWZMMMOWXGNRM-VQVTYTSYSA-N
ID: BQWZMMMOWXGNRM-VQVTYTSYSA-N
Comment: Energy1
Num peaks: 13
72.04439023 1.287448699
74.0600403 6.596867
85.02840582 1.74489647
95.06037464 26.74795939
97.07602471 1.488676553
102.0549549 13.6690194
120.0655196 1.870200429
123.0552893 7.471242665
178.0974884 4.271544776
196.1080531 3.01923556
206.092403 1.919085828
224.1029677 8.228276064
242.1135324 2.274295483

Name: +ve in-silico MS/MS by CFM-ID for BQWZMMMOWXGNRM-VQVTYTSYSA-N
ID: BQWZMMMOWXGNRM-VQVTYTSYSA-N
Comment: Energy2
Num peaks: 27
39.02292652 4.490626981
41.03857658 9.282464273
43.05422664 2.061376961
49.00727645 5.918655058
51.02292652 2.919341104
52.01817548 1.355722339
53.03857658 2.625195371
54.03382555 3.84478356
55.05422664 3.134277487
57.0334912 1.138955142
67.02907452 1.139827095
68.04947561 4.023153856
69.04472458 2.135958719
72.04439023 1.488114381
78.03382555 1.429785737
80.04947561 1.208935106
85.02840582 1.911537967
85.07602471 1.285974714
95.06037464 11.98625337
97.07602471 1.121435258
99.09167477 1.222503028
100.0393049 1.163001807
101.1073248 0.9700361794
102.0549549 7.668209698
123.0552893 1.994753912
128.0342195 1.212697583
178.0974884 1.973353579

Name: +ve in-silico MS/MS by CFM-ID for MXTMEKGZEDTXFY-QMMMGPOBSA-N
ID: MXTMEKGZEDTXFY-QMMMGPOBSA-N
Comment: Energy0
Num peaks: 6
214.086255 1.242565275
216.1019051 1.642683857
228.1019051 4.932358962
232.0968197 2.970971547
244.0968197 1.296214212
260.1281199 78.4356972

Name: +ve in-silico MS/MS by CFM-ID for MXTMEKGZEDTXFY-QMMMGPOBSA-N
ID: MXTMEKGZEDTXFY-QMMMGPOBSA-N
Comment: Energy1
Num peaks: 15
174.0549549 3.59466848
176.070605 2.181248733
200.070605 1.643755211
202.086255 6.674275758
214.086255 2.117379417
216.1019051 2.78986349
228.1019051 8.678072087
230.0811697 3.12423743
230.1175552 2.5092683
232.0968197 10.31843542
232.1332052 2.004549094
234.1124698 2.887572034
242.1175552 2.225057858
244.0968197 1.797138971
260.1281199 27.97144769

Name: +ve in-silico MS/MS by CFM-ID for MXTMEKGZEDTXFY-QMMMGPOBSA-N
ID: MXTMEKGZEDTXFY-QMMMGPOBSA-N
Comment: Energy2
Num peaks: 30
39.02292652 4.514811362
41.03857658 2.254027012
43.05422664 1.483285844
51.02292652 2.184431309
53.03857658 1.570257138
55.05422664 1.883054794
65.03857658 6.181320461
67.05422664 5.10860616
69.06987671 2.192197591
122.0600403 4.02844835
146.0600403 0.9707163582
150.0549549 1.783657133
158.0600403 0.9340022393
160.0393049 1.538081031
160.0756904 1.242848362
176.070605 2.555546805
184.0756904 2.615700204
186.0913404 2.300730933
188.1069905 2.523739202
190.086255 1.010279744
200.070605 4.697574213
200.1069905 1.233496918
202.086255 5.049385159
204.1019051 0.9917070262
214.086255 5.939982103
216.0655196 2.415320126
216.1019051 5.545380997
218.0811697 2.787035735
232.0968197 2.354138262
244.0968197 1.017560414

Name: +ve in-silico MS/MS by CFM-ID for VLHROMVHVKMNLA-LBPRGKRZSA-N
ID: VLHROMVHVKMNLA-LBPRGKRZSA-N
Comment: Energy0
Num peaks: 6
186.0549549 2.158959286
200.070605 1.835828421
202.086255 2.277773273
224.1069905 2.754211741
242.1175552 32.44737041
260.1281199 51.84254842

Name: +ve in-silico MS/MS by CFM-ID for VLHROMVHVKMNLA-LBPRGKRZSA-N
ID: VLHROMVHVKMNLA-LBPRGKRZSA-N
Comment: Energy1
Num peaks: 9
67.05422664 5.005869868
69.0334912 4.121057199
83.04914126 2.657419402
85.06479133 2.634560926
87.04405588 6.280819725
186.0549549 2.972778474
224.1069905 7.265611557
242.1175552 25.9077966
260.1281199 23.23592807

Name: +ve in-silico MS/MS by CFM-ID for VLHROMVHVKMNLA-LBPRGKRZSA-N
ID: VLHROMVHVKMNLA-LBPRGKRZSA-N
Comment: Energy2
Num peaks: 15
49.00727645 3.759557745
65.03857658 3.375001718
67.05422664 1.265074841
104.0494756 1.944479866
105.0334912 19.40615714
106.0651257 2.30909705
107.0491413 2.397570546
134.0600403 12.06768982
158.0600403 1.233928065
159.0440559 9.435007323
160.0393049 2.227811428
186.0549549 16.74565253
213.0910061 1.315528557
215.1066561 1.508078846
224.1069905 1.678571728

Name: +ve in-silico MS/MS by CFM-ID for CZLUQUGZYVHBAL-UHFFFAOYSA-N
ID: CZLUQUGZYVHBAL-UHFFFAOYSA-N
Comment: Energy0
Num peaks: 6
15.02292652 0.4053175802
85.06479133 0.5173927368
210.0913404 4.785208023
212.1069905 1.300535251
226.086255 0.7998184688
242.1175552 89.6055821

Name: +ve in-silico MS/MS by CFM-ID for CZLUQUGZYVHBAL-UHFFFAOYSA-N
ID: CZLUQUGZYVHBAL-UHFFFAOYSA-N
Comment: Energy1
Num peaks: 8
55.05422664 7.247292996
57.06987671 14.70874878
65.03857658 3.248995254
67.05422664 7.782357519
158.0600403 2.347013875
200.070605 2.940548683
210.0913404 5.500198574
242.1175552 37.26980824

Name: +ve in-silico MS/MS by CFM-ID for CZLUQUGZYVHBAL-UHFFFAOYSA-N
ID: CZLUQUGZYVHBAL-UHFFFAOYSA-N
Comment: Energy2
Num peaks: 26
15.02292652 1.357432397
39.02292652 3.645793941
41.03857658 2.318210154
49.00727645 2.581000954
51.02292652 5.041841978
53.03857658 1.571757967
55.05422664 3.08019452
57.06987671 1.803053887
65.03857658 4.750724776
67.05422664 8.786054088
69.06987671 1.397768174
85.06479133 1.199260198
152.0494756 5.458687352
154.0651257 1.224437683
158.0600403 5.324905132
168.0443902 4.166313352
170.0600403 3.167652713
182.0600403 1.140674174
184.0756904 3.142937189
186.0549549 3.075898301
194.0600403 2.520115795
210.0549549 1.312892784
210.0913404 5.41771852
212.1069905 1.856220564
216.1019051 1.49441824
226.086255 3.344888792

Name: +ve in-silico MS/MS by CFM-ID for OHUGIXFKJDHURL-UHFFFAOYSA-N
ID: OHUGIXFKJDHURL-UHFFFAOYSA-N
Comment: Energy0
Num peaks: 6
198.0549549 0.8024912793
200.070605 3.000285528
214.1226406 0.9408705631
224.1069905 2.975222086
226.086255 1.004914603
242.1175552 88.60889341

Name: +ve in-silico MS/MS by CFM-ID for OHUGIXFKJDHURL-UHFFFAOYSA-N
ID: OHUGIXFKJDHURL-UHFFFAOYSA-N
Comment: Energy1
Num peaks: 14
41.03857658 1.620835952
43.05422664 3.777945849
172.0756904 1.829252417
197.0960915 3.57797386
198.0549549 3.12677187
199.1117415 4.134931198
200.070605 7.104867991
202.086255 1.726222268
212.1069905 1.790632817
214.1226406 16.98004571
216.1019051 1.484730037
224.1069905 3.954506696
226.086255 1.647665808
242.1175552 28.72544695

Name: +ve in-silico MS/MS by CFM-ID for OHUGIXFKJDHURL-UHFFFAOYSA-N
ID: OHUGIXFKJDHURL-UHFFFAOYSA-N
Comment: Energy2
Num peaks: 30
41.03857658 2.250583224
43.05422664 1.513980043
49.00727645 2.6778383
51.02292652 4.466996535
53.03857658 3.848922124
55.05422664 2.668596182
103.0542266 1.325967349
144.0443902 2.317610099
155.0855268 1.27681195
156.0443902 2.307224711
181.1011768 0.9178297097
184.0756904 1.441046725
186.0913404 0.9131187526
186.1277259 1.492863073
188.1069905 1.907287722
194.0964258 0.9523884888
196.0756904 1.745650578
196.1120759 3.244078201
197.0960915 6.68375192
198.0913404 4.707821075
208.0756904 4.811757529
210.0549549 1.649062684
210.0913404 1.548794934
212.070605 1.114889149
212.1069905 2.356723122
214.086255 1.030946419
214.1226406 6.324455191
224.1069905 6.461516588
226.086255 4.904979854
242.1175552 1.313153813

Name: +ve in-silico MS/MS by CFM-ID for JZUOCQXDQFRPAF-AWEZNQCLSA-N
ID: JZUOCQXDQFRPAF-AWEZNQCLSA-N
Comment: Energy0
Num peaks: 6
105.0334912 5.847172875
120.0807757 3.326232379
122.0600403 2.025185294
138.0913404 2.191992933
224.1069905 43.02534342
242.1175552 35.4782864

Name: +ve in-silico MS/MS by CFM-ID for JZUOCQXDQFRPAF-AWEZNQCLSA-N
ID: JZUOCQXDQFRPAF-AWEZNQCLSA-N
Comment: Energy1
Num peaks: 7
103.0542266 15.46736524
105.0334912 12.33091528
107.0491413 2.838239372
120.0807757 11.7659033
121.0647913 4.708042703
224.1069905 25.53111317
242.1175552 8.857657436

Name: +ve in-silico MS/MS by CFM-ID for JZUOCQXDQFRPAF-AWEZNQCLSA-N
ID: JZUOCQXDQFRPAF-AWEZNQCLSA-N
Comment: Energy2
Num peaks: 12
49.00727645 3.850718714
51.02292652 3.666749995
53.03857658 1.804772203
63.02292652 4.912118469
65.03857658 2.152112146
79.05422664 10.20411977
103.0542266 13.65199718
105.0334912 21.01829392
107.0491413 5.394321988
120.0807757 4.916043215
121.0647913 5.78018203
122.0600403 2.79444769

Name: +ve in-silico MS/MS by CFM-ID for JZUOCQXDQFRPAF-CQSZACIVSA-N
ID: JZUOCQXDQFRPAF-CQSZACIVSA-N
Comment: Energy0
Num peaks: 6
105.0334912 5.847172875
120.0807757 3.326232379
122.0600403 2.025185294
138.0913404 2.191992933
224.1069905 43.02534342
242.1175552 35.4782864

Name: +ve in-silico MS/MS by CFM-ID for JZUOCQXDQFRPAF-CQSZACIVSA-N
ID: JZUOCQXDQFRPAF-CQSZACIVSA-N
Comment: Energy1
Num peaks: 7
103.0542266 15.46736524
105.0334912 12.33091528
107.0491413 2.838239372
120.0807757 11.7659033
121.0647913 4.708042703
224.1069905 25.53111317
242.1175552 8.857657436

Name: +ve in-silico MS/MS by CFM-ID for JZUOCQXDQFRPAF-CQSZACIVSA-N
ID: JZUOCQXDQFRPAF-CQSZACIVSA-N
Comment: Energy2
Num peaks: 12
49.00727645 3.850718714
51.02292652 3.666749995
53.03857658 1.804772203
63.02292652 4.912118469
65.03857658 2.152112146
79.05422664 10.20411977
103.0542266 13.65199718
105.0334912 21.01829392
107.0491413 5.394321988
120.0807757 4.916043215
121.0647913 5.78018203
122.0600403 2.79444769

Name: +ve in-silico MS/MS by CFM-ID for YIOZHBVIUYOSFP-LLVKDONJSA-N
ID: YIOZHBVIUYOSFP-LLVKDONJSA-N
Comment: Energy0
Num peaks: 6
142.0651257 1.578488141
144.0807757 1.12969855
162.0913404 1.699249267
184.1120759 15.83986273
202.1226406 45.3702101
220.1332052 26.20772346

Name: +ve in-silico MS/MS by CFM-ID for YIOZHBVIUYOSFP-LLVKDONJSA-N
ID: YIOZHBVIUYOSFP-LLVKDONJSA-N
Comment: Energy1
Num peaks: 7
142.0651257 2.75605981
144.0807757 9.058696309
162.0913404 6.098779467
175.1117415 2.105281085
184.1120759 22.11415013
202.1226406 30.35098378
220.1332052 8.634009021

Name: +ve in-silico MS/MS by CFM-ID for YIOZHBVIUYOSFP-LLVKDONJSA-N
ID: YIOZHBVIUYOSFP-LLVKDONJSA-N
Comment: Energy2
Num peaks: 15
39.02292652 3.034950955
41.03857658 1.942855989
57.0334912 2.509280913
59.04914126 1.488173974
83.04914126 8.596040155
85.06479133 6.078784355
118.0651257 2.687552929
142.0651257 3.474054954
144.0807757 2.034598142
170.0964258 3.237620447
173.0960915 1.686518206
175.1117415 4.1089774
184.1120759 21.89345257
186.0913404 9.352029933
202.1226406 8.288947463

Name: +ve in-silico MS/MS by CFM-ID for JPRWHAIHJJJQTF-GFCCVEGCSA-N
ID: JPRWHAIHJJJQTF-GFCCVEGCSA-N
Comment: Energy0
Num peaks: 6
130.0651257 17.79578211
132.0807757 2.879929968
160.0756904 3.941171109
184.1120759 8.066943812
202.1226406 18.2277864
220.1332052 32.74642295

Name: +ve in-silico MS/MS by CFM-ID for JPRWHAIHJJJQTF-GFCCVEGCSA-N
ID: JPRWHAIHJJJQTF-GFCCVEGCSA-N
Comment: Energy1
Num peaks: 10
71.04914126 5.177459545
73.06479133 2.813753553
87.04405588 2.056325676
89.05970595 10.83649919
118.0651257 3.167113948
130.0651257 32.44768882
132.0807757 4.644829536
184.1120759 6.406269449
202.1226406 7.469193789
220.1332052 6.096149251

Name: +ve in-silico MS/MS by CFM-ID for JPRWHAIHJJJQTF-GFCCVEGCSA-N
ID: JPRWHAIHJJJQTF-GFCCVEGCSA-N
Comment: Energy2
Num peaks: 18
39.02292652 2.169776764
41.03857658 1.711349654
57.0334912 1.52499041
59.04914126 1.992922313
69.0334912 3.12549355
71.04914126 4.03551581
73.06479133 2.341634225
85.06479133 1.627226785
101.0385766 5.698286248
102.0338255 1.468368523
103.0542266 11.72068216
104.0494756 3.874809935
116.0494756 2.234286065
128.0494756 1.913531492
130.0651257 23.46257042
132.0807757 7.04282884
142.0651257 1.408190162
184.1120759 3.738924685

Name: +ve in-silico MS/MS by CFM-ID for WOVBIPZPGKBQFZ-UHFFFAOYSA-N
ID: WOVBIPZPGKBQFZ-UHFFFAOYSA-N
Comment: Energy0
Num peaks: 6
61.02840582 2.217413257
188.1069905 10.60927809
200.1069905 17.04311168
218.1175552 7.878515576
242.1175552 8.364995805
260.1281199 39.09891834

Name: +ve in-silico MS/MS by CFM-ID for WOVBIPZPGKBQFZ-UHFFFAOYSA-N
ID: WOVBIPZPGKBQFZ-UHFFFAOYSA-N
Comment: Energy1
Num peaks: 9
43.01784114 2.656502649
73.02840582 3.610673146
182.0964258 6.558559728
188.1069905 16.59496235
200.1069905 29.92735388
216.0655196 2.100410051
218.1175552 13.41963489
242.1175552 2.515139194
260.1281199 3.758482489

Name: +ve in-silico MS/MS by CFM-ID for WOVBIPZPGKBQFZ-UHFFFAOYSA-N
ID: WOVBIPZPGKBQFZ-UHFFFAOYSA-N
Comment: Energy2
Num peaks: 31
39.02292652 3.258228662
41.03857658 1.706375776
43.01784114 2.227930946
43.05422664 5.681620448
51.02292652 3.249987147
53.03857658 1.570993609
55.05422664 1.618404849
65.03857658 1.222491136
67.05422664 2.285249426
69.06987671 1.221540416
79.05422664 1.094290945
105.0334912 4.354854745
129.0334912 2.758813784
131.0491413 1.514926743
153.0698767 1.169747526
155.0855268 1.405362915
157.1011768 1.213369417
158.0600403 2.103102691
158.0964258 1.262325788
160.1120759 2.154435275
164.070605 1.383396842
168.0807757 1.33204323
170.0964258 6.921553172
171.0804414 2.903680484
172.0756904 2.363250092
173.0960915 1.39264557
182.0964258 1.753889022
186.0913404 1.404485502
188.1069905 4.931731097
200.1069905 2.740430093
244.0968197 1.352236213

Name: +ve in-silico MS/MS by CFM-ID for GHCDJBVCFINEBQ-ZDUSSCGKSA-N
ID: GHCDJBVCFINEBQ-ZDUSSCGKSA-N
Comment: Energy0
Num peaks: 10
117.0698767 3.134421468
127.0542266 1.342576633
131.0855268 2.811460078
171.0804414 1.739391578
183.0804414 2.870929019
197.0960915 1.650849593
199.075356 1.554251703
207.0804414 15.51879108
209.0597059 6.245392574
225.0910061 44.39357964

Name: +ve in-silico MS/MS by CFM-ID for GHCDJBVCFINEBQ-ZDUSSCGKSA-N
ID: GHCDJBVCFINEBQ-ZDUSSCGKSA-N
Comment: Energy1
Num peaks: 27
49.00727645 1.693888492
53.00219107 1.936927341
55.01784114 2.108397216
67.01784114 1.300549756
115.0542266 1.989761818
117.0698767 3.18926179
127.0542266 2.765506789
129.0698767 3.801626153
131.0855268 3.118724539
139.0542266 1.805576679
141.0698767 2.299062092
143.0855268 2.138956229
147.0440559 1.306542842
155.0491413 2.473589058
167.0491413 1.831753703
169.0647913 3.856182238
171.0804414 4.10419785
181.0647913 1.66643755
183.0804414 1.662581786
193.0647913 1.361162475
195.0804414 1.218352907
197.0597059 1.458881893
197.0960915 6.103589852
199.075356 1.558158301
207.0804414 7.653821616
209.0597059 6.106530606
225.0910061 10.27646016

Name: +ve in-silico MS/MS by CFM-ID for GHCDJBVCFINEBQ-ZDUSSCGKSA-N
ID: GHCDJBVCFINEBQ-ZDUSSCGKSA-N
Comment: Energy2
Num peaks: 27
39.02292652 1.593298302
41.00219107 1.176956395
49.00727645 6.615952395
51.02292652 3.961986891
53.00219107 1.298585519
53.03857658 1.858206701
55.01784114 0.9007267943
63.02292652 1.274551889
79.05422664 1.486468251
101.0385766 5.923112338
103.0542266 1.948071914
115.0542266 4.393761113
117.0698767 1.218070791
127.0542266 7.921891535
129.0698767 7.134867963
131.0855268 4.223904182
139.0542266 6.532270579
141.0698767 8.045979844
143.0855268 2.626562157
153.0334912 1.217100586
155.0491413 1.736889894
155.0855268 1.033301803
157.0647913 1.231671921
165.0334912 1.126497319
165.0698767 1.09018208
181.0647913 1.530196655
209.0597059 0.9400741698

Name: +ve in-silico MS/MS by CFM-ID for QZDZVZYFGAXQRH-UHFFFAOYSA-N
ID: QZDZVZYFGAXQRH-UHFFFAOYSA-N
Comment: Energy0
Num peaks: 6
210.0913404 8.809889521
212.1069905 2.334720403
214.086255 0.909300521
216.1019051 0.9973604457
226.086255 1.063094979
242.1175552 82.50298287

Name: +ve in-silico MS/MS by CFM-ID for QZDZVZYFGAXQRH-UHFFFAOYSA-N
ID: QZDZVZYFGAXQRH-UHFFFAOYSA-N
Comment: Energy1
Num peaks: 6
184.0756904 1.801896743
210.0913404 16.0990215
212.1069905 2.048651043
216.1019051 2.202172523
226.086255 2.946985881
242.1175552 61.57905636

Name: +ve in-silico MS/MS by CFM-ID for QZDZVZYFGAXQRH-UHFFFAOYSA-N
ID: QZDZVZYFGAXQRH-UHFFFAOYSA-N
Comment: Energy2
Num peaks: 24
39.02292652 1.501723973
41.03857658 1.457504218
116.0494756 2.008616625
128.0494756 2.224034596
130.0651257 2.290967953
142.0651257 3.847825118
152.0494756 1.84710958
154.0651257 6.948743034
156.0807757 1.621222791
158.0600403 5.819306076
166.0651257 6.563778374
168.0807757 5.425597567
172.0756904 3.694651887
178.0651257 2.599756703
180.0807757 3.873692481
182.0600403 4.037316431
184.0756904 2.362483243
194.0600403 2.857598978
196.0756904 6.226485083
198.0913404 2.612262936
208.0756904 1.607953347
210.0913404 4.479172825
212.1069905 1.461869462
226.086255 3.442458502

Name: +ve in-silico MS/MS by CFM-ID for PVWYCAIUGPUPJW-OMGSKRNOSA-N
ID: PVWYCAIUGPUPJW-OMGSKRNOSA-N
Comment: Energy0
Num peaks: 6
108.0556236 1.60266012
109.0396392 3.370427654
124.0505382 1.175789925
126.0661883 84.13049721
224.1029677 1.238373608
242.1135324 3.248021861

Name: +ve in-silico MS/MS by CFM-ID for PVWYCAIUGPUPJW-OMGSKRNOSA-N
ID: PVWYCAIUGPUPJW-OMGSKRNOSA-N
Comment: Energy1
Num peaks: 6
67.02907452 6.842491123
69.04472458 2.027780664
98.07127368 2.694885785
108.0556236 3.639314855
109.0396392 10.74355574
126.0661883 55.85184772

Name: +ve in-silico MS/MS by CFM-ID for PVWYCAIUGPUPJW-OMGSKRNOSA-N
ID: PVWYCAIUGPUPJW-OMGSKRNOSA-N
Comment: Energy2
Num peaks: 18
40.01817548 1.135276599
44.04947561 1.111910193
52.01817548 0.8712045857
54.03382555 1.198150151
65.01342445 1.631670238
67.02907452 13.43485327
68.0130901 1.150470823
69.04472458 10.54735855
70.02874017 1.029704802
71.06037464 2.090592022
95.02398914 2.280767744
97.0396392 1.212610441
98.07127368 0.8990598319
108.0556236 1.85416161
109.0396392 4.033499192
124.0505382 1.341284243
126.0661883 33.32707419
140.0342195 0.9517585135

Name: +ve in-silico MS/MS by CFM-ID for LAZFCCLGTKLHOX-QPUBEDRZSA-N
ID: LAZFCCLGTKLHOX-QPUBEDRZSA-N
Comment: Energy0
Num peaks: 18
15.02292652 0.8465690436
39.02292652 1.061995001
41.00219107 0.9454811104
41.03857658 0.7572942424
43.01784114 3.585307549
53.03857658 0.5999315176
61.02840582 3.369088536
87.04405588 0.9817017122
125.0385766 0.6321133318
137.0385766 2.176959952
139.0542266 1.754381316
151.0542266 0.6046437125
163.0542266 2.602118976
165.0698767 18.81399948
183.0440559 0.8408520754
183.0804414 4.224030747
207.0804414 1.621101073
225.0910061 34.6660154

Name: +ve in-silico MS/MS by CFM-ID for LAZFCCLGTKLHOX-QPUBEDRZSA-N
ID: LAZFCCLGTKLHOX-QPUBEDRZSA-N
Comment: Energy1
Num peaks: 31
39.02292652 2.66946374
41.03857658 1.561158934
43.01784114 1.77406735
49.00727645 2.369506835
51.02292652 1.790109508
53.03857658 1.831332432
61.02840582 1.921185701
63.02292652 1.811323928
65.03857658 1.74822613
73.00727645 2.25658576
75.02292652 1.756447322
77.03857658 1.80443604
87.02292652 1.201113642
89.03857658 1.753177872
97.00727645 1.424764179
99.02292652 1.169168527
101.0385766 1.827663858
111.0229265 1.208247574
113.0385766 1.707725082
121.0072765 1.054670792
123.0229265 1.058452296
125.0385766 2.222283109
135.0229265 0.8211336769
137.0385766 2.071722393
139.0542266 0.8226935168
163.0542266 2.360363282
165.0698767 26.91503004
181.0284058 1.254309128
183.0440559 0.9800835615
183.0804414 3.288875676
225.0910061 3.700745387

Name: +ve in-silico MS/MS by CFM-ID for LAZFCCLGTKLHOX-QPUBEDRZSA-N
ID: LAZFCCLGTKLHOX-QPUBEDRZSA-N
Comment: Energy2
Num peaks: 31
15.02292652 1.178644447
25.00727645 0.6911968823
39.02292652 4.890328446
41.00219107 1.365010217
41.03857658 1.754196379
43.01784114 6.789974721
49.00727645 7.729407594
51.02292652 3.370493718
53.03857658 3.151515989
61.02840582 1.238971655
63.02292652 2.964704729
65.03857658 2.197417996
73.00727645 5.954496552
75.02292652 2.431755225
77.03857658 2.563572036
87.02292652 2.347173762
89.03857658 1.589353199
97.00727645 4.474613865
99.02292652 1.568128031
101.0385766 1.74131039
111.0229265 2.712191113
113.0385766 1.090594109
121.0072765 1.485305886
123.0229265 0.9730621834
125.0385766 2.1010487
135.0229265 0.815384114
137.0385766 0.7476248588
149.0385766 1.02142786
163.0542266 2.037318897
165.0698767 1.831576457
209.0597059 0.6677521864

Name: +ve in-silico MS/MS by CFM-ID for HBYOKPONWLKKRI-GUOLPTJISA-N
ID: HBYOKPONWLKKRI-GUOLPTJISA-N
Comment: Energy0
Num peaks: 17
51.02292652 1.615965178
53.03857658 3.930712187
55.05422664 1.66250006
67.05422664 2.665465901
137.0419477 2.152394389
139.0575978 2.566714115
141.0732478 7.269641577
143.0888979 1.476510389
157.0317769 2.158129562
167.0161269 1.95190829
167.0525124 1.864452683
169.0317769 3.861609955
171.047427 2.08729004
195.047427 2.328282656
197.0630771 4.337541959
207.0838125 6.479953067
225.0943772 32.77541044

Name: +ve in-silico MS/MS by CFM-ID for HBYOKPONWLKKRI-GUOLPTJISA-N
ID: HBYOKPONWLKKRI-GUOLPTJISA-N
Comment: Energy1
Num peaks: 18
29.03857658 1.445834826
51.02292652 2.106479943
53.03857658 2.345499615
65.03857658 1.338272292
67.05422664 12.60943577
69.06987671 1.731768133
73.01064758 4.414731418
85.01064758 1.267056159
109.0106476 1.875176057
111.0262976 1.270597495
121.0106476 1.348159223
135.0262976 2.739750942
137.0419477 10.98816488
139.0575978 8.791681898
141.0732478 11.0536214
143.0888979 11.87055031
193.0681625 1.071850554
197.0994626 2.58456489

Name: +ve in-silico MS/MS by CFM-ID for HBYOKPONWLKKRI-GUOLPTJISA-N
ID: HBYOKPONWLKKRI-GUOLPTJISA-N
Comment: Energy2
Num peaks: 21
51.02292652 6.594594727
53.03857658 12.42203526
55.05422664 2.002660601
65.03857658 3.990199691
67.05422664 13.974455
68.97934745 6.113034117
69.06987671 4.050897506
70.99499752 4.378037788
73.01064758 3.49847584
82.99499752 1.681320584
85.01064758 2.437524015
87.02629764 1.401420972
98.98991214 1.503208785
106.9949975 1.128588474
107.0855268 1.969258261
109.0106476 1.943377442
111.0262976 2.591270868
135.0262976 1.141402793
137.0419477 3.264667809
139.0575978 2.87154214
141.0732478 1.743000965

Name: +ve in-silico MS/MS by CFM-ID for BORCTBAENJKAED-OAHLLOKOSA-N
ID: BORCTBAENJKAED-OAHLLOKOSA-N
Comment: Energy0
Num peaks: 13
39.02292652 0.7446373072
45.0334912 0.9467776848
51.02292652 0.7471792132
63.02292652 0.7439810168
87.02292652 0.7439810168
123.0229265 1.235821579
135.0229265 0.8927139024
193.0647913 9.233459489
195.0804414 4.124512732
197.0960915 0.9062610216
199.075356 0.7446160575
209.0597059 0.779249549
225.0910061 58.50193601

Name: +ve in-silico MS/MS by CFM-ID for BORCTBAENJKAED-OAHLLOKOSA-N
ID: BORCTBAENJKAED-OAHLLOKOSA-N
Comment: Energy1
Num peaks: 31
39.02292652 2.394958315
49.00727645 1.811299047
51.02292652 2.378172229
63.02292652 2.383148246
73.00727645 1.653462927
75.02292652 2.337306834
87.02292652 2.383148246
89.05970595 0.9292166282
97.00727645 1.475389026
99.02292652 2.285113504
101.0597059 0.8121885096
111.0229265 2.334810805
111.0440559 0.9164475177
113.0597059 1.414012073
121.0072765 2.703259156
123.0229265 5.057935579
125.0597059 1.468491306
135.0229265 2.646498334
135.0440559 0.8272055906
137.0385766 1.625027421
137.0597059 1.370051808
149.0597059 1.4374878
161.0597059 1.353645217
163.0542266 2.390945347
173.0597059 1.421630584
185.0597059 1.332216591
193.0647913 7.937947435
195.0804414 2.464372337
197.0960915 1.697677456
209.0597059 1.089012202
225.0910061 13.96572315

Name: +ve in-silico MS/MS by CFM-ID for BORCTBAENJKAED-OAHLLOKOSA-N
ID: BORCTBAENJKAED-OAHLLOKOSA-N
Comment: Energy2
Num peaks: 31
39.02292652 3.923072499
45.0334912 4.083327872
49.00727645 6.817877465
51.02292652 4.013576877
63.02292652 3.662460601
73.00727645 5.017945234
75.02292652 2.952529197
79.01784114 1.367303274
81.0334912 1.905575346
83.04914126 1.330114679
87.02292652 3.662460601
97.00727645 2.853851556
99.02292652 1.910204879
103.0178411 1.198506271
105.0334912 1.683736728
107.0491413 1.146614922
111.0229265 3.34444809
111.0440559 1.055004113
121.0072765 3.622162901
123.0229265 2.302129816
127.0178411 1.134089901
129.0334912 1.571255319
131.0491413 1.032475753
135.0229265 1.886079028
149.0385766 1.542340361
163.0542266 2.339343981
181.0647913 1.272649909
191.0491413 1.022554526
195.0804414 1.074965784
197.0960915 0.9650503608
209.0597059 1.749949475

Name: +ve in-silico MS/MS by CFM-ID for CJZICAWJGHHGAR-VYUIOLGVSA-N
ID: CJZICAWJGHHGAR-VYUIOLGVSA-N
Comment: Energy0
Num peaks: 6
149.0960915 1.694223741
164.1069905 2.539856748
177.1273916 2.39469457
192.1382906 2.413753404
202.1226406 11.47619443
220.1332052 59.94189897

Name: +ve in-silico MS/MS by CFM-ID for CJZICAWJGHHGAR-VYUIOLGVSA-N
ID: CJZICAWJGHHGAR-VYUIOLGVSA-N
Comment: Energy1
Num peaks: 28
55.01784114 0.7484616313
96.04439023 0.8009905423
108.0443902 0.7686562435
110.0600403 1.100911838
122.0600403 1.718778723
124.0756904 0.9081773336
150.1277259 0.7595079846
160.0756904 1.28038265
161.0960915 2.142291738
162.0913404 1.529900241
164.1069905 2.769648258
164.143376 1.325536349
166.1226406 0.8265104219
174.0913404 4.069583138
175.1117415 3.102205199
176.1069905 3.564706346
177.1273916 1.545548345
178.1226406 3.981728395
184.1120759 0.7814770695
188.1069905 3.143572667
190.086255 2.007043367
190.1226406 2.353738422
192.1382906 12.75105986
194.1175552 0.8691131912
202.1226406 7.631148021
203.1066561 1.303069582
204.1019051 1.589803715
220.1332052 15.29433622

Name: +ve in-silico MS/MS by CFM-ID for CJZICAWJGHHGAR-VYUIOLGVSA-N
ID: CJZICAWJGHHGAR-VYUIOLGVSA-N
Comment: Energy2
Num peaks: 31
39.02292652 3.436581118
41.03857658 1.622996089
43.05422664 3.012843334
51.02292652 5.091016685
53.03857658 2.230656533
69.06987671 0.9472633328
91.05422664 3.989412012
93.06987671 1.817791692
103.0542266 1.105975149
105.0334912 1.474467731
105.0698767 3.864484847
107.0491413 1.186051365
107.0855268 1.002551367
108.0443902 1.031946711
111.0804414 1.508678442
119.0491413 1.091154123
119.0855268 3.997096524
121.0647913 1.073390807
121.1011768 2.232449684
122.0600403 1.061252554
129.0698767 1.662105636
131.0855268 1.72093442
133.1011768 2.489911826
136.1120759 1.777703228
143.0855268 0.9332475933
147.0804414 1.748119691
160.0756904 1.203775052
166.1226406 1.319455926
185.0960915 1.428523693
192.1019051 1.005927404
204.1019051 0.934633153

Name: +ve in-silico MS/MS by CFM-ID for LAZFCCLGTKLHOX-KWMHSKHQSA-N
ID: LAZFCCLGTKLHOX-KWMHSKHQSA-N
Comment: Energy0
Num peaks: 18
15.02292652 0.8465690436
39.02292652 1.061995001
41.00219107 0.9454811104
41.03857658 0.7572942424
43.01784114 3.585307549
53.03857658 0.5999315176
61.02840582 3.369088536
87.04405588 0.9817017122
125.0385766 0.6321133318
137.0385766 2.176959952
139.0542266 1.754381316
151.0542266 0.6046437125
163.0542266 2.602118976
165.0698767 18.81399948
183.0440559 0.8408520754
183.0804414 4.224030747
207.0804414 1.621101073
225.0910061 34.6660154

Name: +ve in-silico MS/MS by CFM-ID for LAZFCCLGTKLHOX-KWMHSKHQSA-N
ID: LAZFCCLGTKLHOX-KWMHSKHQSA-N
Comment: Energy1
Num peaks: 31
39.02292652 2.66946374
41.03857658 1.561158934
43.01784114 1.77406735
49.00727645 2.369506835
51.02292652 1.790109508
53.03857658 1.831332432
61.02840582 1.921185701
63.02292652 1.811323928
65.03857658 1.74822613
73.00727645 2.25658576
75.02292652 1.756447322
77.03857658 1.80443604
87.02292652 1.201113642
89.03857658 1.753177872
97.00727645 1.424764179
99.02292652 1.169168527
101.0385766 1.827663858
111.0229265 1.208247574
113.0385766 1.707725082
121.0072765 1.054670792
123.0229265 1.058452296
125.0385766 2.222283109
135.0229265 0.8211336769
137.0385766 2.071722393
139.0542266 0.8226935168
163.0542266 2.360363282
165.0698767 26.91503004
181.0284058 1.254309128
183.0440559 0.9800835615
183.0804414 3.288875676
225.0910061 3.700745387

Name: +ve in-silico MS/MS by CFM-ID for LAZFCCLGTKLHOX-KWMHSKHQSA-N
ID: LAZFCCLGTKLHOX-KWMHSKHQSA-N
Comment: Energy2
Num peaks: 31
15.02292652 1.178644447
25.00727645 0.6911968823
39.02292652 4.890328446
41.00219107 1.365010217
41.03857658 1.754196379
43.01784114 6.789974721
49.00727645 7.729407594
51.02292652 3.370493718
53.03857658 3.151515989
61.02840582 1.238971655
63.02292652 2.964704729
65.03857658 2.197417996
73.00727645 5.954496552
75.02292652 2.431755225
77.03857658 2.563572036
87.02292652 2.347173762
89.03857658 1.589353199
97.00727645 4.474613865
99.02292652 1.568128031
101.0385766 1.74131039
111.0229265 2.712191113
113.0385766 1.090594109
121.0072765 1.485305886
123.0229265 0.9730621834
125.0385766 2.1010487
135.0229265 0.815384114
137.0385766 0.7476248588
149.0385766 1.02142786
163.0542266 2.037318897
165.0698767 1.831576457
209.0597059 0.6677521864

Name: +ve in-silico MS/MS by CFM-ID for SINQQIYBRFZEIU-DUMNWFOQSA-N
ID: SINQQIYBRFZEIU-DUMNWFOQSA-N
Comment: Energy0
Num peaks: 9
82.06512568 1.775800712
84.08077574 1.429673778
96.08077574 1.836341074
123.0440559 1.82061056
135.0440559 1.383819174
188.1069905 1.523767447
192.1382906 1.331504146
203.1066561 3.370170921
220.1332052 66.68182897

Name: +ve in-silico MS/MS by CFM-ID for SINQQIYBRFZEIU-DUMNWFOQSA-N
ID: SINQQIYBRFZEIU-DUMNWFOQSA-N
Comment: Energy1
Num peaks: 31
39.02292652 1.076040577
41.03857658 1.738225745
54.03382555 0.7299605771
56.04947561 0.6846871896
58.06512568 1.168210098
68.04947561 0.652752512
70.06512568 5.447206587
80.04947561 1.621484488
82.06512568 1.965737103
84.08077574 1.027375784
92.04947561 0.9423861508
94.06512568 1.234016559
96.08077574 3.990772575
105.0334912 0.7641723979
107.0491413 1.269236548
123.0440559 2.328600807
125.0597059 0.7089979124
135.0440559 10.64162541
137.0597059 7.17080308
149.0597059 0.8419962073
160.0756904 0.6192452986
160.1120759 1.087573929
161.0597059 2.250244847
163.075356 1.325912229
176.1069905 1.219739819
188.1069905 2.474476852
190.1226406 3.069500678
192.1382906 2.612786623
203.1066561 1.460301557
204.1019051 0.8141666726
220.1332052 17.09895532

Name: +ve in-silico MS/MS by CFM-ID for SINQQIYBRFZEIU-DUMNWFOQSA-N
ID: SINQQIYBRFZEIU-DUMNWFOQSA-N
Comment: Energy2
Num peaks: 31
39.02292652 5.472506141
41.03857658 4.692488697
43.05422664 0.9962735589
49.00727645 2.174469919
51.02292652 2.87415886
53.03857658 3.530409909
55.05422664 1.430781137
65.03857658 3.801044228
67.05422664 1.73862866
68.04947561 1.110569115
70.06512568 3.950074801
80.04947561 1.915644264
82.06512568 1.68049883
84.08077574 0.8716822237
89.03857658 1.336964682
91.05422664 0.8125238426
95.04914126 0.8059500105
105.0334912 3.748611885
107.0491413 2.102407021
121.0284058 1.693590554
123.0440559 3.603951789
131.0491413 0.8842632672
135.0440559 4.334683679
137.0597059 1.624016248
149.0597059 2.627154139
161.0597059 1.48330018
175.075356 0.9731183732
178.086255 1.335129233
191.1066561 1.183123782
202.1226406 1.263455571
204.1019051 1.040186363

Name: +ve in-silico MS/MS by CFM-ID for OYGWMFMSZPRSPD-LBPRGKRZSA-N
ID: OYGWMFMSZPRSPD-LBPRGKRZSA-N
Comment: Energy0
Num peaks: 6
186.0549549 2.27725276
200.070605 1.879036663
202.086255 2.377339705
228.1019051 2.545790812
242.1175552 26.73730126
260.1281199 53.81379622

Name: +ve in-silico MS/MS by CFM-ID for OYGWMFMSZPRSPD-LBPRGKRZSA-N
ID: OYGWMFMSZPRSPD-LBPRGKRZSA-N
Comment: Energy1
Num peaks: 15
57.06987671 1.501504519
65.03857658 2.211616029
67.05422664 4.920236706
71.04914126 2.139286574
85.06479133 2.850952857
87.04405588 1.711802825
89.05970595 10.64654237
158.0600403 1.670204983
172.0756904 1.405244045
186.0549549 2.802452162
210.0913404 1.937993216
226.086255 1.566265255
228.1019051 2.546515015
242.1175552 20.70356535
260.1281199 22.03902691

Name: +ve in-silico MS/MS by CFM-ID for OYGWMFMSZPRSPD-LBPRGKRZSA-N
ID: OYGWMFMSZPRSPD-LBPRGKRZSA-N
Comment: Energy2
Num peaks: 11
39.02292652 1.33496617
49.00727645 1.598502322
51.02292652 1.6381362
65.03857658 2.957582738
128.0494756 1.481933991
134.0600403 2.736835893
156.0443902 27.65235381
158.0600403 15.75020429
172.0756904 2.62549996
186.0549549 21.03442268
210.0913404 1.335323979

Name: +ve in-silico MS/MS by CFM-ID for BWJAQVSVFPHGSU-CMDGGOBGSA-N
ID: BWJAQVSVFPHGSU-CMDGGOBGSA-N
Comment: Energy0
Num peaks: 8
58.06512568 3.06144457
72.08077574 19.62550473
90.09134042 2.203891287
91.05422664 2.368581261
93.06987671 2.261239439
131.0491413 14.51963309
202.1226406 3.706790614
220.1332052 34.11504416

Name: +ve in-silico MS/MS by CFM-ID for BWJAQVSVFPHGSU-CMDGGOBGSA-N
ID: BWJAQVSVFPHGSU-CMDGGOBGSA-N
Comment: Energy1
Num peaks: 11
46.06512568 1.317829168
58.06512568 9.533250773
72.08077574 26.50664119
74.0600403 2.488050064
90.09134042 2.974087452
91.05422664 5.120660049
103.0542266 6.655343246
126.0549549 1.283439619
131.0491413 17.59383307
202.1226406 1.310116135
220.1332052 5.32258665

Name: +ve in-silico MS/MS by CFM-ID for BWJAQVSVFPHGSU-CMDGGOBGSA-N
ID: BWJAQVSVFPHGSU-CMDGGOBGSA-N
Comment: Energy2
Num peaks: 30
15.02292652 3.276320099
25.00727645 1.970280641
42.03382555 1.397356288
44.04947561 1.348709722
46.06512568 2.398371157
49.00727645 1.659647595
51.02292652 0.9463155206
53.00219107 1.510555311
56.04947561 2.637894526
58.06512568 11.11708283
60.08077574 0.7898187591
63.02292652 0.9529203786
65.03857658 1.807996896
68.04947561 0.8619964378
70.06512568 1.857134547
71.01275576 0.7671347893
72.08077574 11.3301467
74.0600403 1.150289285
75.02292652 1.46740164
79.05422664 0.7386604329
84.04439023 0.728930754
91.05422664 6.746199854
93.06987671 2.684685594
95.08552677 1.724614368
101.0385766 2.981054468
103.0542266 8.688487147
105.0698767 1.39457509
115.0542266 0.7424279803
131.0491413 4.224723027
204.1019051 0.8232944235

Name: +ve in-silico MS/MS by CFM-ID for JJFGJQNWIJPCAN-AJOOJNDDSA-N
ID: JJFGJQNWIJPCAN-AJOOJNDDSA-N
Comment: Energy0
Num peaks: 27
53.03857658 1.036400319
55.05422664 0.7096592544
67.05422664 1.415819144
79.05422664 1.637192287
81.06987671 1.267494819
98.02365479 1.892375883
107.0855268 0.836128867
117.0698767 1.948543686
119.0855268 5.358404121
121.1011768 3.000882666
124.0029193 0.7625371977
126.0185694 2.396644034
133.1011768 1.822503265
138.0185694 1.903514722
140.0342195 1.807883232
176.0342195 0.9201744051
178.0498695 1.741957964
180.0655196 1.467363111
192.0655196 1.159013595
204.0655196 0.7948315602
216.1019051 0.7849029489
217.1223062 1.309231588
218.1175552 0.9379497076
230.0811697 1.309416454
232.0968197 1.0346447
242.1175552 6.172781926
260.1281199 35.04912612

Name: +ve in-silico MS/MS by CFM-ID for JJFGJQNWIJPCAN-AJOOJNDDSA-N
ID: JJFGJQNWIJPCAN-AJOOJNDDSA-N
Comment: Energy1
Num peaks: 31
39.02292652 1.133438198
41.03857658 1.41724925
51.02292652 2.598189523
53.03857658 2.224656828
55.05422664 1.115703948
63.02292652 1.089168757
65.03857658 1.997960857
67.05422664 3.644089828
77.03857658 1.671183157
79.05422664 2.749121185
81.06987671 1.244283343
98.02365479 1.512389418
103.0542266 1.434522418
105.0698767 1.171286867
108.0080047 1.350941869
117.0698767 3.9068225
119.0855268 5.447620331
121.1011768 2.178117564
124.0029193 1.347904986
126.0185694 5.819886003
133.1011768 1.300441909
138.0185694 2.387742124
161.0960915 3.506711707
163.1117415 1.366117018
176.0342195 2.084823091
178.0498695 1.106680799
188.0342195 1.45426322
192.0655196 1.744674021
202.0498695 1.267040433
242.1175552 3.470334396
260.1281199 4.553334912

Name: +ve in-silico MS/MS by CFM-ID for JJFGJQNWIJPCAN-AJOOJNDDSA-N
ID: JJFGJQNWIJPCAN-AJOOJNDDSA-N
Comment: Energy2
Num peaks: 31
28.01817548 1.528203223
39.02292652 4.126732552
41.00219107 6.214557215
41.03857658 3.400605754
42.03382555 1.07509173
43.01784114 0.7967533454
49.00727645 0.7988088969
51.02292652 3.871690895
53.03857658 5.639444045
53.99744004 2.007740172
55.05422664 1.406630839
56.0130901 8.585837397
58.02874017 1.020696566
63.02292652 2.554288809
65.03857658 7.591643545
67.05422664 4.459654513
79.05422664 2.525143663
91.05422664 1.663943404
98.02365479 1.998258466
103.0542266 0.9655043161
117.0698767 0.7255713128
119.0855268 0.8932769439
124.0029193 0.7955458623
126.0185694 2.041488562
135.1168269 0.8919776855
197.0960915 0.8800336956
199.1117415 1.068084644
206.0811697 0.8151427376
216.0655196 0.8598376015
242.1175552 1.840052148
244.0968197 0.7695899856

Name: +ve in-silico MS/MS by CFM-ID for ZWUAUEINCTYINW-FDDDBJFASA-N
ID: ZWUAUEINCTYINW-FDDDBJFASA-N
Comment: Energy0
Num peaks: 6
73.02840582 1.553954562
110.0712737 11.83511615
198.0760843 2.281159901
224.1029677 14.87984356
225.0869833 4.966625468
242.1135324 46.35929581

Name: +ve in-silico MS/MS by CFM-ID for ZWUAUEINCTYINW-FDDDBJFASA-N
ID: ZWUAUEINCTYINW-FDDDBJFASA-N
Comment: Energy1
Num peaks: 28
41.00219107 1.234785941
43.01784114 2.137795083
45.0334912 1.387179373
55.01784114 1.273084447
59.01275576 2.020826596
61.02840582 5.17415518
71.01275576 0.9711657634
73.02840582 1.925810716
83.06037464 1.972714471
91.0389705 0.9666777527
93.04472458 6.256531382
110.0712737 15.07495638
133.0495352 1.179448271
150.0661883 0.9308238931
180.0655196 1.363668345
180.076753 1.30932894
182.0811697 1.261318519
182.092403 1.239059963
196.1080531 0.9118050219
198.0760843 2.500873979
200.0917343 0.9915062972
206.092403 3.321668898
207.0764186 2.000957092
212.1029677 0.8660261325
214.1186178 1.349122277
224.1029677 10.2061024
225.0869833 3.937149836
242.1135324 6.993182836

Name: +ve in-silico MS/MS by CFM-ID for ZWUAUEINCTYINW-FDDDBJFASA-N
ID: ZWUAUEINCTYINW-FDDDBJFASA-N
Comment: Energy2
Num peaks: 30
31.01784114 0.6228597873
39.02292652 0.8216075627
41.00219107 1.723781572
42.03382555 0.6510166374
43.01784114 2.681432624
45.0334912 0.977042308
47.04914126 0.6314915758
55.01784114 0.5887946374
56.99710569 1.575856582
57.0334912 0.7094652709
57.04472458 1.127851978
59.01275576 1.655075283
64.01817548 1.021083433
66.03382555 1.758601156
67.02907452 4.719797415
69.04472458 2.593475427
71.06037464 1.321010611
73.02840582 0.6408591348
81.04472458 7.82225279
83.06037464 12.44654796
87.09167477 2.263239118
93.04472458 3.952813083
94.02874017 1.439290339
95.06037464 0.5869546296
110.0712737 18.97938839
122.0712737 0.6323427038
136.0505382 3.038356561
138.0661883 1.686403671
182.092403 1.146043721
210.0873177 0.6021705443

Name: +ve in-silico MS/MS by CFM-ID for JROFCJKUGPMKCQ-AWEZNQCLSA-N
ID: JROFCJKUGPMKCQ-AWEZNQCLSA-N
Comment: Energy0
Num peaks: 6
73.06479133 5.40096382
144.0807757 2.827401174
158.0600403 10.07124744
186.0549549 3.190311092
224.1069905 6.527667475
242.1175552 57.19508497

Name: +ve in-silico MS/MS by CFM-ID for JROFCJKUGPMKCQ-AWEZNQCLSA-N
ID: JROFCJKUGPMKCQ-AWEZNQCLSA-N
Comment: Energy1
Num peaks: 17
39.02292652 1.554170296
41.03857658 1.731226768
43.05422664 4.38472811
55.05422664 1.421751931
71.04914126 3.048246462
73.06479133 9.267032513
142.0651257 3.594220283
144.0807757 1.442832465
158.0600403 2.81259182
168.0443902 1.778513588
184.0393049 6.247994855
186.0549549 15.94086589
199.075356 1.542775524
214.1226406 5.646588871
224.1069905 4.484735823
225.0910061 1.335828774
242.1175552 13.96418578

Name: +ve in-silico MS/MS by CFM-ID for JROFCJKUGPMKCQ-AWEZNQCLSA-N
ID: JROFCJKUGPMKCQ-AWEZNQCLSA-N
Comment: Energy2
Num peaks: 24
41.03857658 2.802784785
43.05422664 2.097585672
55.05422664 5.503846536
57.06987671 4.364738519
69.0334912 3.140490757
71.04914126 3.093987313
73.06479133 2.063369853
81.0334912 1.575937629
92.04947561 1.567381931
103.0542266 1.329671078
115.0542266 3.251184803
116.0494756 8.313778703
118.0651257 2.540017317
127.0542266 3.092918543
129.0698767 1.930925296
130.0651257 6.563442388
142.0651257 7.46520182
144.0807757 3.17681933
145.0284058 1.370973677
154.0651257 1.958635197
158.0600403 4.742415856
168.0443902 4.09220573
184.0393049 2.28220175
186.0549549 1.865748572

Name: +ve in-silico MS/MS by CFM-ID for BOWHMVWINBRMRI-UHFFFAOYSA-N
ID: BOWHMVWINBRMRI-UHFFFAOYSA-N
Comment: Energy0
Num peaks: 6
210.0913404 9.515482556
212.1069905 2.066932263
214.086255 0.9005193313
216.1019051 0.9606757912
226.086255 1.059985742
242.1175552 82.17877705

Name: +ve in-silico MS/MS by CFM-ID for BOWHMVWINBRMRI-UHFFFAOYSA-N
ID: BOWHMVWINBRMRI-UHFFFAOYSA-N
Comment: Energy1
Num peaks: 6
184.0756904 3.52009952
210.0913404 23.81670156
212.1069905 5.623943512
216.1019051 1.956653353
226.086255 2.135727934
242.1175552 46.47799002

Name: +ve in-silico MS/MS by CFM-ID for BOWHMVWINBRMRI-UHFFFAOYSA-N
ID: BOWHMVWINBRMRI-UHFFFAOYSA-N
Comment: Energy2
Num peaks: 25
15.02292652 1.787441891
116.0494756 1.566005748
128.0494756 2.78788886
142.0651257 3.085427595
152.0494756 1.943067083
154.0651257 6.900620632
156.0443902 1.377906327
156.0807757 1.518021184
158.0600403 5.756761679
166.0651257 4.474998278
168.0807757 4.405469018
170.0600403 1.677663373
172.0756904 3.207421695
178.0651257 2.86010013
180.0807757 4.451627929
182.0600403 3.722462528
184.0756904 2.860509086
186.0913404 1.504749679
194.0600403 3.230968616
196.0756904 7.140488671
198.0913404 2.453538954
208.0756904 1.386132391
210.0913404 5.103142782
212.1069905 1.781151906
226.086255 3.544551972

Name: +ve in-silico MS/MS by CFM-ID for LAZFCCLGTKLHOX-XIIOSWEISA-N
ID: LAZFCCLGTKLHOX-XIIOSWEISA-N
Comment: Energy0
Num peaks: 18
15.02292652 0.8465690436
39.02292652 1.061995001
41.00219107 0.9454811104
41.03857658 0.7572942424
43.01784114 3.585307549
53.03857658 0.5999315176
61.02840582 3.369088536
87.04405588 0.9817017122
125.0385766 0.6321133318
137.0385766 2.176959952
139.0542266 1.754381316
151.0542266 0.6046437125
163.0542266 2.602118976
165.0698767 18.81399948
183.0440559 0.8408520754
183.0804414 4.224030747
207.0804414 1.621101073
225.0910061 34.6660154

Name: +ve in-silico MS/MS by CFM-ID for LAZFCCLGTKLHOX-XIIOSWEISA-N
ID: LAZFCCLGTKLHOX-XIIOSWEISA-N
Comment: Energy1
Num peaks: 31
39.02292652 2.66946374
41.03857658 1.561158934
43.01784114 1.77406735
49.00727645 2.369506835
51.02292652 1.790109508
53.03857658 1.831332432
61.02840582 1.921185701
63.02292652 1.811323928
65.03857658 1.74822613
73.00727645 2.25658576
75.02292652 1.756447322
77.03857658 1.80443604
87.02292652 1.201113642
89.03857658 1.753177872
97.00727645 1.424764179
99.02292652 1.169168527
101.0385766 1.827663858
111.0229265 1.208247574
113.0385766 1.707725082
121.0072765 1.054670792
123.0229265 1.058452296
125.0385766 2.222283109
135.0229265 0.8211336769
137.0385766 2.071722393
139.0542266 0.8226935168
163.0542266 2.360363282
165.0698767 26.91503004
181.0284058 1.254309128
183.0440559 0.9800835615
183.0804414 3.288875676
225.0910061 3.700745387

Name: +ve in-silico MS/MS by CFM-ID for LAZFCCLGTKLHOX-XIIOSWEISA-N
ID: LAZFCCLGTKLHOX-XIIOSWEISA-N
Comment: Energy2
Num peaks: 31
15.02292652 1.178644447
25.00727645 0.6911968823
39.02292652 4.890328446
41.00219107 1.365010217
41.03857658 1.754196379
43.01784114 6.789974721
49.00727645 7.729407594
51.02292652 3.370493718
53.03857658 3.151515989
61.02840582 1.238971655
63.02292652 2.964704729
65.03857658 2.197417996
73.00727645 5.954496552
75.02292652 2.431755225
77.03857658 2.563572036
87.02292652 2.347173762
89.03857658 1.589353199
97.00727645 4.474613865
99.02292652 1.568128031
101.0385766 1.74131039
111.0229265 2.712191113
113.0385766 1.090594109
121.0072765 1.485305886
123.0229265 0.9730621834
125.0385766 2.1010487
135.0229265 0.815384114
137.0385766 0.7476248588
149.0385766 1.02142786
163.0542266 2.037318897
165.0698767 1.831576457
209.0597059 0.6677521864

Name: +ve in-silico MS/MS by CFM-ID for GZBGZFKNOCVESD-QMMMGPOBSA-N
ID: GZBGZFKNOCVESD-QMMMGPOBSA-N
Comment: Energy0
Num peaks: 6
175.075356 2.615995454
177.0910061 4.735453179
179.1066561 2.004699693
188.1069905 7.419738251
203.1066561 3.804680333
220.1332052 68.78940999

Name: +ve in-silico MS/MS by CFM-ID for GZBGZFKNOCVESD-QMMMGPOBSA-N
ID: GZBGZFKNOCVESD-QMMMGPOBSA-N
Comment: Energy1
Num peaks: 15
137.0597059 2.314441609
147.0804414 2.202511355
151.075356 1.577647859
162.0913404 1.718081349
163.075356 1.645548987
175.075356 5.873348936
177.0910061 6.95818865
178.086255 1.908073654
179.1066561 16.64661473
188.1069905 5.410092149
192.1019051 5.318264365
194.1175552 1.663352975
203.1066561 5.481875677
204.1019051 2.555503389
220.1332052 19.6561954

Name: +ve in-silico MS/MS by CFM-ID for GZBGZFKNOCVESD-QMMMGPOBSA-N
ID: GZBGZFKNOCVESD-QMMMGPOBSA-N
Comment: Energy2
Num peaks: 31
39.02292652 1.729877153
41.03857658 2.167649779
42.03382555 5.592958063
63.02292652 1.486989932
65.03857658 2.540716013
67.05422664 1.337907948
68.04947561 1.06017404
106.0651257 3.200475967
119.0491413 2.043104203
120.0807757 1.26017577
121.0647913 4.054631994
123.0804414 1.791999775
132.0807757 3.318282519
135.0804414 1.410443178
144.0807757 1.793301741
145.0647913 4.290240464
146.0964258 1.743347305
147.0804414 6.6099411
148.0756904 1.483791569
149.0960915 2.370990527
151.075356 1.220288659
161.0597059 2.706225582
163.075356 5.47941726
172.0756904 3.406005231
174.0913404 2.821804457
176.1069905 1.049567434
177.0910061 1.516462884
179.1066561 1.01722643
188.070605 2.255462721
188.1069905 1.172035795
204.1019051 2.467188635

Name: +ve in-silico MS/MS by CFM-ID for BUYBHBORFUJCKY-UHFFFAOYSA-N
ID: BUYBHBORFUJCKY-UHFFFAOYSA-N
Comment: Energy0
Num peaks: 6
68.04947561 17.65800105
165.0910061 2.616931971
193.0859207 4.304028253
228.1019051 2.082816483
242.1175552 1.946136389
260.1281199 53.85446494

Name: +ve in-silico MS/MS by CFM-ID for BUYBHBORFUJCKY-UHFFFAOYSA-N
ID: BUYBHBORFUJCKY-UHFFFAOYSA-N
Comment: Energy1
Num peaks: 20
41.03857658 1.805330972
68.04947561 22.86687246
94.02874017 2.769455871
108.0443902 1.579536041
110.0600403 0.9208008248
118.0287402 0.9296416568
120.0443902 1.051121961
122.0600403 3.101059856
137.0597059 2.627930666
139.075356 0.960843484
151.075356 2.412261977
165.0910061 8.384069546
175.075356 1.763170375
193.0859207 6.720379148
202.086255 1.128028274
216.1019051 1.46085783
228.1019051 2.572448252
242.1175552 1.306490345
244.0968197 1.039701645
260.1281199 15.41721241

Name: +ve in-silico MS/MS by CFM-ID for BUYBHBORFUJCKY-UHFFFAOYSA-N
ID: BUYBHBORFUJCKY-UHFFFAOYSA-N
Comment: Energy2
Num peaks: 29
39.02292652 6.932618875
41.03857658 3.619995172
49.00727645 2.052179227
51.02292652 6.906395071
52.01817548 0.983383303
53.03857658 1.63141691
65.03857658 0.9984195089
68.04947561 25.20010723
72.08077574 0.6498047833
75.02292652 1.621308554
79.05422664 0.9456726597
93.0334912 0.7975571168
94.02874017 1.915666231
107.0491413 1.499993303
108.0443902 0.7747057043
118.0287402 1.015345306
119.0491413 1.204390971
121.0647913 2.422286875
133.0647913 1.570342115
135.0804414 1.808286592
137.0597059 2.946481992
149.0597059 2.603472995
151.075356 4.069258095
161.0597059 0.6876260533
163.075356 1.516190107
165.0910061 2.114719628
191.0702706 0.669817719
204.0655196 0.6161232301
204.1019051 0.6279483922

Name: +ve in-silico MS/MS by CFM-ID for JROFCJKUGPMKCQ-CQSZACIVSA-N
ID: JROFCJKUGPMKCQ-CQSZACIVSA-N
Comment: Energy0
Num peaks: 6
73.06479133 5.40096382
144.0807757 2.827401174
158.0600403 10.07124744
186.0549549 3.190311092
224.1069905 6.527667475
242.1175552 57.19508497

Name: +ve in-silico MS/MS by CFM-ID for JROFCJKUGPMKCQ-CQSZACIVSA-N
ID: JROFCJKUGPMKCQ-CQSZACIVSA-N
Comment: Energy1
Num peaks: 17
39.02292652 1.554170296
41.03857658 1.731226768
43.05422664 4.38472811
55.05422664 1.421751931
71.04914126 3.048246462
73.06479133 9.267032513
142.0651257 3.594220283
144.0807757 1.442832465
158.0600403 2.81259182
168.0443902 1.778513588
184.0393049 6.247994855
186.0549549 15.94086589
199.075356 1.542775524
214.1226406 5.646588871
224.1069905 4.484735823
225.0910061 1.335828774
242.1175552 13.96418578

Name: +ve in-silico MS/MS by CFM-ID for JROFCJKUGPMKCQ-CQSZACIVSA-N
ID: JROFCJKUGPMKCQ-CQSZACIVSA-N
Comment: Energy2
Num peaks: 24
41.03857658 2.802784785
43.05422664 2.097585672
55.05422664 5.503846536
57.06987671 4.364738519
69.0334912 3.140490757
71.04914126 3.093987313
73.06479133 2.063369853
81.0334912 1.575937629
92.04947561 1.567381931
103.0542266 1.329671078
115.0542266 3.251184803
116.0494756 8.313778703
118.0651257 2.540017317
127.0542266 3.092918543
129.0698767 1.930925296
130.0651257 6.563442388
142.0651257 7.46520182
144.0807757 3.17681933
145.0284058 1.370973677
154.0651257 1.958635197
158.0600403 4.742415856
168.0443902 4.09220573
184.0393049 2.28220175
186.0549549 1.865748572

Name: +ve in-silico MS/MS by CFM-ID for LUCHPKXVUGJYGU-CSMHCCOUSA-N
ID: LUCHPKXVUGJYGU-CSMHCCOUSA-N
Comment: Energy0
Num peaks: 6
108.0556236 1.604902339
109.0396392 2.771550958
124.0505382 1.166269399
126.0661883 84.15007618
224.1029677 1.234047686
242.1135324 3.23267013

Name: +ve in-silico MS/MS by CFM-ID for LUCHPKXVUGJYGU-CSMHCCOUSA-N
ID: LUCHPKXVUGJYGU-CSMHCCOUSA-N
Comment: Energy1
Num peaks: 7
54.03382555 2.730108809
82.02874017 4.931940514
83.06037464 5.49889073
98.07127368 2.876504714
108.0556236 3.767457329
109.0396392 4.912819019
126.0661883 56.8093905

Name: +ve in-silico MS/MS by CFM-ID for LUCHPKXVUGJYGU-CSMHCCOUSA-N
ID: LUCHPKXVUGJYGU-CSMHCCOUSA-N
Comment: Energy2
Num peaks: 16
45.04472458 0.9363907901
54.03382555 0.7866129188
56.04947561 2.681175784
66.03382555 1.628774056
73.02840582 1.253807144
79.02907452 0.7686978454
81.04472458 1.168389137
83.06037464 7.635532771
95.02398914 1.436000705
96.05562361 1.384438956
97.0396392 2.643875244
98.07127368 1.693844134
108.0556236 3.623081765
109.0396392 13.89695517
124.0505382 1.866328419
126.0661883 36.88527151

Name: +ve in-silico MS/MS by CFM-ID for GKJVPLAZDPXARG-IZZDOVSWSA-N
ID: GKJVPLAZDPXARG-IZZDOVSWSA-N
Comment: Energy0
Num peaks: 6
45.00833907 8.100719563
181.0859207 7.109166458
192.0655196 2.90635464
193.0607686 5.80964892
194.0811697 4.614895003
225.0869833 62.67715443

Name: +ve in-silico MS/MS by CFM-ID for GKJVPLAZDPXARG-IZZDOVSWSA-N
ID: GKJVPLAZDPXARG-IZZDOVSWSA-N
Comment: Energy1
Num peaks: 9
29.99744004 2.828059622
45.00833907 1.888285486
137.0597059 1.189390646
167.0451185 1.344900099
181.0607686 1.300748215
181.0859207 46.53731571
193.0607686 5.922826149
194.0811697 3.731504304
225.0869833 15.47221124

Name: +ve in-silico MS/MS by CFM-ID for GKJVPLAZDPXARG-IZZDOVSWSA-N
ID: GKJVPLAZDPXARG-IZZDOVSWSA-N
Comment: Energy2
Num peaks: 31
15.02292652 1.036914556
26.00252542 1.084055658
29.99744004 1.826076874
45.00833907 11.37971432
55.01784114 1.490155236
57.00833907 2.310903072
57.0334912 1.278394443
69.0334912 1.23135849
81.00833907 1.956258184
81.0334912 0.8754073689
83.02398914 0.8446912307
96.04439023 1.391055146
123.0440559 1.155795368
125.0597059 4.015882761
137.0345538 1.86491636
137.0597059 2.719267128
147.0189038 1.080294091
149.0345538 2.172391272
150.0549549 1.228776772
151.0502039 1.103164407
151.075356 5.116789819
153.0910061 0.903820538
162.0549549 3.624702955
163.0502039 1.244804703
164.070605 6.502634535
165.0546206 9.925600287
178.0498695 2.13274141
179.0451185 1.927326147
181.0859207 4.265658987
193.0607686 1.32319784
194.0811697 1.139570808

Name: +ve in-silico MS/MS by CFM-ID for OWXOPPOUUFQEPB-UHFFFAOYSA-N
ID: OWXOPPOUUFQEPB-UHFFFAOYSA-N
Comment: Energy0
Num peaks: 6
101.0385766 2.45395684
103.0542266 15.72549136
105.0334912 18.66783884
121.0647913 4.105985337
207.0804414 1.540575857
225.0910061 51.72548044

Name: +ve in-silico MS/MS by CFM-ID for OWXOPPOUUFQEPB-UHFFFAOYSA-N
ID: OWXOPPOUUFQEPB-UHFFFAOYSA-N
Comment: Energy1
Num peaks: 6
101.0385766 3.441602851
103.0542266 36.34416329
105.0334912 28.3919269
121.0647913 4.352066827
207.0804414 2.459832278
225.0910061 12.4270484

Name: +ve in-silico MS/MS by CFM-ID for OWXOPPOUUFQEPB-UHFFFAOYSA-N
ID: OWXOPPOUUFQEPB-UHFFFAOYSA-N
Comment: Energy2
Num peaks: 11
39.02292652 2.312144146
49.00727645 11.08743098
51.02292652 8.214995671
63.02292652 9.500417719
75.02292652 3.313254079
77.03857658 2.601356852
79.05422664 3.645933206
87.02292652 2.479165948
101.0385766 4.038324188
103.0542266 12.35975434
105.0334912 20.9585611

Name: +ve in-silico MS/MS by CFM-ID for CHFLECGFLPRCNV-GFCCVEGCSA-N
ID: CHFLECGFLPRCNV-GFCCVEGCSA-N
Comment: Energy0
Num peaks: 6
172.0756904 1.94204146
186.0549549 13.3787494
200.070605 1.722832199
202.086255 2.248740339
242.1175552 24.58339832
260.1281199 48.15888848

Name: +ve in-silico MS/MS by CFM-ID for CHFLECGFLPRCNV-GFCCVEGCSA-N
ID: CHFLECGFLPRCNV-GFCCVEGCSA-N
Comment: Energy1
Num peaks: 11
67.05422664 1.840824609
158.0600403 3.932390592
172.0756904 3.271874066
186.0549549 6.898150942
200.070605 1.703022624
211.075356 1.209029472
226.086255 1.742795495
229.0859207 1.455724407
242.1175552 28.81567791
244.0968197 1.362624731
260.1281199 28.22854986

Name: +ve in-silico MS/MS by CFM-ID for CHFLECGFLPRCNV-GFCCVEGCSA-N
ID: CHFLECGFLPRCNV-GFCCVEGCSA-N
Comment: Energy2
Num peaks: 13
49.00727645 4.302466768
65.03857658 3.396588965
67.05422664 1.997872785
104.0494756 2.176329806
105.0334912 21.82132569
106.0651257 2.721267101
107.0491413 2.503513087
144.0807757 1.46110535
158.0600403 2.066359735
159.0440559 12.18799235
160.0393049 2.595309749
172.0756904 2.459071535
186.0549549 20.60159373

Name: +ve in-silico MS/MS by CFM-ID for NDHVOUMIKBJAQL-LBPRGKRZSA-N
ID: NDHVOUMIKBJAQL-LBPRGKRZSA-N
Comment: Energy0
Num peaks: 6
79.05422664 2.015585909
86.0964258 2.262516071
175.075356 9.768158701
176.143376 1.815457382
202.1226406 2.15882136
220.1332052 65.32984969

Name: +ve in-silico MS/MS by CFM-ID for NDHVOUMIKBJAQL-LBPRGKRZSA-N
ID: NDHVOUMIKBJAQL-LBPRGKRZSA-N
Comment: Energy1
Num peaks: 24
51.02292652 1.428642843
58.06512568 4.62684631
68.04947561 1.105174635
72.08077574 4.042719113
74.0964258 1.090514755
79.05422664 4.959079523
81.06987671 2.53885683
83.08552677 2.310697751
86.0964258 0.9672466354
96.08077574 2.157767803
98.0964258 2.092196574
105.0334912 2.147207034
107.0491413 0.9317211023
131.0855268 2.098284974
135.0440559 2.256962336
147.0804414 0.922968109
172.1120759 1.711167821
174.1277259 1.724543296
175.075356 12.58236772
176.143376 3.528524906
192.1382906 4.756619808
202.1226406 3.098744074
204.1019051 1.470267381
220.1332052 16.03316593

Name: +ve in-silico MS/MS by CFM-ID for NDHVOUMIKBJAQL-LBPRGKRZSA-N
ID: NDHVOUMIKBJAQL-LBPRGKRZSA-N
Comment: Energy2
Num peaks: 31
15.02292652 3.053722332
39.02292652 2.418368934
41.03857658 7.026772227
43.05422664 1.224370475
44.04947561 1.55937229
49.00727645 1.518535558
51.02292652 3.104048296
53.03857658 3.357477868
55.05422664 2.840332558
58.06512568 4.88473421
63.02292652 1.376625223
68.04947561 1.542387068
70.06512568 2.988499125
72.08077574 2.602073999
79.05422664 8.094868004
81.06987671 2.908254507
82.06512568 3.117026024
83.08552677 3.162357883
84.08077574 1.646197454
86.0964258 3.331987285
91.05422664 1.314869781
94.06512568 1.282330292
96.08077574 1.389638626
103.0542266 1.620933147
105.0334912 3.016229
107.0491413 1.333090478
117.0698767 0.7916132387
131.0855268 2.49748811
175.075356 1.128919071
202.1226406 0.7602064116
204.1019051 1.349515207

Name: +ve in-silico MS/MS by CFM-ID for CHFLECGFLPRCNV-LBPRGKRZSA-N
ID: CHFLECGFLPRCNV-LBPRGKRZSA-N
Comment: Energy0
Num peaks: 6
172.0756904 1.94204146
186.0549549 13.3787494
200.070605 1.722832199
202.086255 2.248740339
242.1175552 24.58339832
260.1281199 48.15888848

Name: +ve in-silico MS/MS by CFM-ID for CHFLECGFLPRCNV-LBPRGKRZSA-N
ID: CHFLECGFLPRCNV-LBPRGKRZSA-N
Comment: Energy1
Num peaks: 11
67.05422664 1.840824609
158.0600403 3.932390592
172.0756904 3.271874066
186.0549549 6.898150942
200.070605 1.703022624
211.075356 1.209029472
226.086255 1.742795495
229.0859207 1.455724407
242.1175552 28.81567791
244.0968197 1.362624731
260.1281199 28.22854986

Name: +ve in-silico MS/MS by CFM-ID for CHFLECGFLPRCNV-LBPRGKRZSA-N
ID: CHFLECGFLPRCNV-LBPRGKRZSA-N
Comment: Energy2
Num peaks: 13
49.00727645 4.302466768
65.03857658 3.396588965
67.05422664 1.997872785
104.0494756 2.176329806
105.0334912 21.82132569
106.0651257 2.721267101
107.0491413 2.503513087
144.0807757 1.46110535
158.0600403 2.066359735
159.0440559 12.18799235
160.0393049 2.595309749
172.0756904 2.459071535
186.0549549 20.60159373

Name: +ve in-silico MS/MS by CFM-ID for FBLXVRUJNOWDFB-UHFFFAOYSA-N
ID: FBLXVRUJNOWDFB-UHFFFAOYSA-N
Comment: Energy0
Num peaks: 6
193.0647913 0.583322305
195.0804414 4.267018591
197.0960915 0.9773008502
207.0804414 9.653170951
209.0597059 1.224647236
225.0910061 80.26967736

Name: +ve in-silico MS/MS by CFM-ID for FBLXVRUJNOWDFB-UHFFFAOYSA-N
ID: FBLXVRUJNOWDFB-UHFFFAOYSA-N
Comment: Energy1
Num peaks: 7
193.0647913 2.678979206
195.0804414 7.001434838
197.0960915 9.833098779
199.075356 10.16256758
207.0804414 11.59511937
209.0597059 3.785880773
225.0910061 35.08509287

Name: +ve in-silico MS/MS by CFM-ID for FBLXVRUJNOWDFB-UHFFFAOYSA-N
ID: FBLXVRUJNOWDFB-UHFFFAOYSA-N
Comment: Energy2
Num peaks: 18
141.0698767 2.206230763
151.0542266 3.792643153
153.0698767 5.534140202
155.0855268 1.479469033
157.0647913 1.831983846
165.0698767 9.59031831
167.0491413 4.355857529
167.0855268 5.845663832
177.0698767 4.348602988
179.0491413 1.935180047
179.0855268 6.470256075
181.0647913 8.968142681
183.0804414 1.692478158
193.0647913 2.398347955
195.0804414 8.843940348
197.0960915 1.512586632
207.0804414 6.024653868
209.0597059 3.351587232

Name: +ve in-silico MS/MS by CFM-ID for MKLPONAXNFOVBB-UHFFFAOYSA-N
ID: MKLPONAXNFOVBB-UHFFFAOYSA-N
Comment: Energy0
Num peaks: 6
91.05422664 1.728790777
115.0542266 1.257481501
119.0491413 0.937671054
199.075356 1.033430641
209.0597059 2.38874084
225.0910061 87.74974893

Name: +ve in-silico MS/MS by CFM-ID for MKLPONAXNFOVBB-UHFFFAOYSA-N
ID: MKLPONAXNFOVBB-UHFFFAOYSA-N
Comment: Energy1
Num peaks: 9
91.05422664 12.66319893
109.0284058 6.08575042
115.0542266 4.641269423
143.0491413 2.129222085
193.0647913 2.28689014
197.0960915 17.72240844
199.075356 9.660280247
209.0597059 4.486177358
225.0910061 22.26865193

Name: +ve in-silico MS/MS by CFM-ID for MKLPONAXNFOVBB-UHFFFAOYSA-N
ID: MKLPONAXNFOVBB-UHFFFAOYSA-N
Comment: Energy2
Num peaks: 19
39.02292652 1.869795491
49.00727645 7.633534573
51.02292652 4.305385178
63.02292652 6.206244472
65.03857658 4.400759697
75.02292652 4.79375597
81.0334912 1.614560039
87.02292652 1.882174666
89.03857658 3.020538318
91.05422664 9.700126849
115.0542266 16.14051609
119.0491413 1.641218612
141.0698767 1.513739469
167.0491413 1.952645409
169.0647913 1.823286398
179.0491413 1.800561224
181.0647913 2.420703938
199.075356 2.292948453
209.0597059 5.202541308

Name: +ve in-silico MS/MS by CFM-ID for DWGJDUGVGKBCGA-LBPRGKRZSA-N
ID: DWGJDUGVGKBCGA-LBPRGKRZSA-N
Comment: Energy0
Num peaks: 6
172.0756904 6.866355765
174.0913404 1.209437047
186.0549549 5.959297746
188.070605 16.06992831
242.1175552 11.22170489
260.1281199 50.30634298

Name: +ve in-silico MS/MS by CFM-ID for DWGJDUGVGKBCGA-LBPRGKRZSA-N
ID: DWGJDUGVGKBCGA-LBPRGKRZSA-N
Comment: Energy1
Num peaks: 12
158.0600403 4.30159702
172.0756904 3.913704639
182.0600403 1.286916457
186.0549549 10.58542673
188.070605 35.06026924
190.086255 1.853949585
192.1019051 1.403257056
200.070605 2.985601184
202.086255 2.714840436
218.0811697 2.731481102
242.1175552 4.860993459
260.1281199 9.019495842

Name: +ve in-silico MS/MS by CFM-ID for DWGJDUGVGKBCGA-LBPRGKRZSA-N
ID: DWGJDUGVGKBCGA-LBPRGKRZSA-N
Comment: Energy2
Num peaks: 31
15.02292652 1.391435988
41.03857658 1.251165704
49.00727645 1.468248915
65.03857658 2.484877598
67.05422664 4.769238776
69.0334912 2.195117144
83.04914126 1.096763137
85.06479133 2.131890534
91.05422664 2.792255112
93.06987671 2.968769376
104.0494756 1.154782456
105.0334912 3.677438533
106.0651257 5.562063062
115.0542266 1.806017953
134.0600403 1.470418689
142.0651257 1.125603259
144.0807757 5.967299754
145.0647913 1.363035064
146.0600403 1.513736148
158.0600403 2.247036325
159.0440559 1.258756583
172.0756904 8.369002732
174.0549549 1.195945599
174.0913404 2.250785916
184.0756904 1.337036213
186.0549549 2.581901193
188.070605 1.245602391
200.070605 4.138058432
202.086255 2.595200489
242.1175552 1.121616935
244.0968197 1.277692612

Name: +ve in-silico MS/MS by CFM-ID for SQJURFQZMPUMRB-LBPRGKRZSA-N
ID: SQJURFQZMPUMRB-LBPRGKRZSA-N
Comment: Energy0
Num peaks: 6
87.04405588 1.12069406
89.05970595 4.389581368
172.0756904 9.047703266
228.1019051 3.239153345
242.1175552 13.02797616
260.1281199 61.74512378

Name: +ve in-silico MS/MS by CFM-ID for SQJURFQZMPUMRB-LBPRGKRZSA-N
ID: SQJURFQZMPUMRB-LBPRGKRZSA-N
Comment: Energy1
Num peaks: 19
55.05422664 1.553873044
67.05422664 1.529756742
71.04914126 2.901760382
73.06479133 2.049013774
85.06479133 1.783936278
89.05970595 5.406193291
103.075356 1.51312331
158.0600403 3.880894568
186.0549549 3.293299754
188.070605 13.09129894
190.086255 2.072775752
200.070605 2.157263908
202.086255 1.408993998
218.0811697 1.795901182
228.1019051 3.271201361
230.1175552 1.235902671
242.1175552 9.69906344
244.0968197 1.433949968
260.1281199 20.24628961

Name: +ve in-silico MS/MS by CFM-ID for SQJURFQZMPUMRB-LBPRGKRZSA-N
ID: SQJURFQZMPUMRB-LBPRGKRZSA-N
Comment: Energy2
Num peaks: 28
15.02292652 1.571355454
39.02292652 1.454829757
49.00727645 1.21870606
51.02292652 1.254732652
65.03857658 1.009688417
67.05422664 1.637490912
69.0334912 1.744504808
71.04914126 1.090492038
85.06479133 1.066298863
104.0494756 4.147257116
105.0334912 0.963762994
121.0647913 1.004081413
128.0494756 11.23399383
130.0651257 3.530797849
142.0651257 10.0119484
156.0443902 6.87844753
158.0600403 7.763815407
172.0756904 9.698067015
174.0913404 1.192322509
184.0756904 1.082956051
186.0549549 1.589351033
200.070605 1.30738447
202.086255 1.363882625
210.0913404 1.925306234
212.1069905 1.56412478
226.086255 1.252567782
242.1175552 1.216542396
244.0968197 1.065507326

Name: +ve in-silico MS/MS by CFM-ID for MSCRWBVAZUWLIU-UHFFFAOYSA-N
ID: MSCRWBVAZUWLIU-UHFFFAOYSA-N
Comment: Energy0
Num peaks: 6
15.02292652 1.613085168
43.01784114 3.854491685
183.0804414 6.82141111
200.1069905 20.75211676
224.1069905 1.934181136
242.1175552 54.3928979

Name: +ve in-silico MS/MS by CFM-ID for MSCRWBVAZUWLIU-UHFFFAOYSA-N
ID: MSCRWBVAZUWLIU-UHFFFAOYSA-N
Comment: Energy1
Num peaks: 18
43.01784114 3.747783937
56.04947561 0.8932325152
60.04439023 1.751222118
98.0600403 0.8359710895
107.0491413 2.027888345
134.0600403 0.9489267466
143.0491413 0.9701917362
148.0756904 0.9549156808
158.0964258 0.8399152446
170.0964258 1.214377021
172.1120759 0.915108548
182.0964258 1.814473082
183.0804414 15.87042297
198.0913404 2.071149305
200.1069905 22.95180798
224.1069905 2.679058571
226.086255 2.0073717
242.1175552 17.65300165

Name: +ve in-silico MS/MS by CFM-ID for MSCRWBVAZUWLIU-UHFFFAOYSA-N
ID: MSCRWBVAZUWLIU-UHFFFAOYSA-N
Comment: Energy2
Num peaks: 31
15.02292652 1.603579877
25.00727645 2.221641638
39.02292652 2.05806736
41.00219107 1.801441233
43.01784114 7.781265676
44.04947561 0.9184650628
49.00727645 2.880785433
51.02292652 3.151691781
53.03857658 3.206707869
56.04947561 1.351573626
60.04439023 1.694362159
103.0542266 0.9054746246
131.0491413 3.412401811
133.0647913 0.9525967939
139.0542266 1.130182989
141.0698767 3.490147428
143.0491413 3.354600025
151.0542266 1.062311663
153.0334912 1.138971441
153.0698767 1.772291505
155.0491413 2.855736402
155.0855268 2.155836991
157.0647913 4.537358065
167.0491413 1.457334467
169.0647913 1.381708104
170.0964258 3.048268016
171.0804414 1.808135351
182.0964258 1.999816017
183.0804414 7.423925307
198.0913404 1.214278672
226.086255 2.126468617

Name: +ve in-silico MS/MS by CFM-ID for BYVCCRHHBSNJCM-UHFFFAOYSA-N
ID: BYVCCRHHBSNJCM-UHFFFAOYSA-N
Comment: Energy0
Num peaks: 6
15.02292652 1.600883288
43.01784114 3.817312589
183.0804414 6.744654174
200.1069905 20.51273703
224.1069905 1.918842101
242.1175552 53.81243882

Name: +ve in-silico MS/MS by CFM-ID for BYVCCRHHBSNJCM-UHFFFAOYSA-N
ID: BYVCCRHHBSNJCM-UHFFFAOYSA-N
Comment: Energy1
Num peaks: 18
43.01784114 3.754824892
60.04439023 1.745442845
96.04439023 0.8555595791
98.0600403 0.999433766
107.0491413 2.020974352
134.0600403 0.9579097637
143.0491413 1.216828656
148.0756904 0.9579097637
158.0964258 0.8369775781
170.0964258 1.208803655
172.1120759 0.9099380666
182.0964258 1.802638416
183.0804414 15.70966296
198.0913404 2.068018948
200.1069905 22.83345054
224.1069905 2.667603638
226.086255 1.980534742
242.1175552 17.57488738

Name: +ve in-silico MS/MS by CFM-ID for BYVCCRHHBSNJCM-UHFFFAOYSA-N
ID: BYVCCRHHBSNJCM-UHFFFAOYSA-N
Comment: Energy2
Num peaks: 31
15.02292652 1.568575423
25.00727645 2.188958285
39.02292652 1.070194433
41.00219107 2.084331848
42.03382555 1.670484226
43.01784114 7.809486859
49.00727645 2.632731004
51.02292652 3.024632967
53.03857658 3.156163664
56.04947561 1.614323178
60.04439023 1.657577197
82.02874017 1.248709592
131.0491413 3.130943336
133.0647913 1.360217487
139.0542266 1.071609712
141.0698767 2.764989615
143.0491413 3.684330926
151.0542266 1.275568923
153.0334912 1.238026916
153.0698767 1.864352155
155.0491413 2.542036062
155.0855268 2.50679827
157.0647913 4.11638533
159.0804414 1.057670547
167.0491413 2.187971035
170.0964258 3.081517597
173.0960915 1.212867156
182.0964258 1.897471876
183.0804414 7.50394435
198.0913404 1.414085027
226.086255 2.059982636

Name: +ve in-silico MS/MS by CFM-ID for IPXMVQUYOFSMMJ-UHFFFAOYSA-N
ID: IPXMVQUYOFSMMJ-UHFFFAOYSA-N
Comment: Energy0
Num peaks: 6
43.01784114 3.663029487
183.0804414 6.254758599
200.1069905 19.64783517
214.1226406 1.93629808
224.1069905 1.79794531
242.1175552 49.10202755

Name: +ve in-silico MS/MS by CFM-ID for IPXMVQUYOFSMMJ-UHFFFAOYSA-N
ID: IPXMVQUYOFSMMJ-UHFFFAOYSA-N
Comment: Energy1
Num peaks: 19
43.01784114 3.500714261
55.01784114 1.422146845
57.0334912 0.8811033456
60.04439023 1.522223534
67.01784114 2.739113963
130.0651257 1.088722971
134.0600403 1.086331238
170.0600403 2.556978922
170.0964258 0.8814930972
172.0756904 1.018128273
182.0964258 1.619759809
183.0804414 14.52975916
184.0756904 3.516156006
186.0913404 1.854845065
198.0913404 2.224623324
200.1069905 20.52010055
224.1069905 2.486643975
226.086255 1.558491289
242.1175552 15.2315004

Name: +ve in-silico MS/MS by CFM-ID for IPXMVQUYOFSMMJ-UHFFFAOYSA-N
ID: IPXMVQUYOFSMMJ-UHFFFAOYSA-N
Comment: Energy2
Num peaks: 31
15.02292652 2.291213292
25.00727645 1.951447803
39.02292652 1.583760087
41.00219107 2.707227646
43.01784114 7.582157359
55.01784114 1.901005736
101.0385766 1.076606719
115.0542266 1.193007668
127.0542266 4.058161948
129.0698767 2.844596698
130.0651257 2.674002517
139.0542266 2.002651053
141.0698767 6.14454646
142.0651257 1.134420844
144.0807757 1.113473639
151.0542266 1.275679405
153.0698767 2.424014561
155.0491413 2.632089829
155.0855268 3.79652209
157.0647913 2.452805825
167.0491413 1.653915831
170.0600403 1.867349376
170.0964258 2.687019524
172.0756904 2.285809694
173.0960915 0.9610737133
181.0647913 0.9610839714
182.0964258 1.788271177
183.0804414 6.946383801
184.0756904 2.914855659
198.0913404 1.55725489
226.086255 2.16091491

Name: +ve in-silico MS/MS by CFM-ID for VWHJHZGCQDVYKI-UHFFFAOYSA-N
ID: VWHJHZGCQDVYKI-UHFFFAOYSA-N
Comment: Energy0
Num peaks: 6
15.02292652 1.602862844
43.01784114 3.818579171
183.0804414 6.756854385
200.1069905 20.52321002
224.1069905 1.925137683
242.1175552 53.88985447

Name: +ve in-silico MS/MS by CFM-ID for VWHJHZGCQDVYKI-UHFFFAOYSA-N
ID: VWHJHZGCQDVYKI-UHFFFAOYSA-N
Comment: Energy1
Num peaks: 21
43.01784114 3.725046288
54.03382555 0.7067885807
60.04439023 1.71399614
94.02874017 1.961698218
98.0600403 0.7708023436
107.0491413 1.373489749
134.0600403 0.7982769558
143.0491413 1.981228344
147.0804414 0.7606327597
148.0756904 0.7982769558
158.0964258 0.8163576716
170.0964258 1.165691395
172.1120759 0.8677154111
182.0964258 1.726036897
183.0804414 14.62519448
198.0913404 2.036284556
200.1069905 21.99642975
214.1226406 0.7806880712
224.1069905 2.698122785
226.086255 2.022924843
242.1175552 17.16564114

Name: +ve in-silico MS/MS by CFM-ID for VWHJHZGCQDVYKI-UHFFFAOYSA-N
ID: VWHJHZGCQDVYKI-UHFFFAOYSA-N
Comment: Energy2
Num peaks: 31
15.02292652 1.563939624
25.00727645 2.194944836
39.02292652 2.466925115
41.00219107 1.864215099
41.03857658 1.206738531
42.03382555 1.561266248
43.01784114 6.76964646
49.00727645 2.181787074
51.02292652 3.847456337
54.03382555 1.611022628
60.04439023 1.091632793
108.0443902 0.9521214714
131.0491413 3.454222324
133.0647913 2.079776665
139.0542266 1.084925037
141.0698767 2.776683041
143.0491413 3.772324728
147.0804414 1.002496652
151.0542266 1.072395591
153.0334912 1.230324369
153.0698767 1.588971658
155.0491413 1.636474586
155.0855268 2.328446036
157.0647913 6.043657005
159.0804414 1.01644848
167.0491413 1.669340374
170.0964258 3.056027138
182.0964258 1.766055672
183.0804414 7.471389935
198.0913404 1.411258975
226.086255 1.955905443

Name: +ve in-silico MS/MS by CFM-ID for WMNKKSDPDRRWNC-UHFFFAOYSA-N
ID: WMNKKSDPDRRWNC-UHFFFAOYSA-N
Comment: Energy0
Num peaks: 6
43.01784114 3.56328485
183.0804414 5.739511158
198.0913404 2.470837928
200.1069905 17.4404433
224.1069905 7.529036478
242.1175552 45.19934429

Name: +ve in-silico MS/MS by CFM-ID for WMNKKSDPDRRWNC-UHFFFAOYSA-N
ID: WMNKKSDPDRRWNC-UHFFFAOYSA-N
Comment: Energy1
Num peaks: 24
43.01784114 3.227543011
60.04439023 1.274261006
67.01784114 2.894423036
71.04914126 1.078643279
130.0651257 1.155998768
134.0600403 1.290481804
144.0807757 1.99680381
156.0807757 1.307181697
170.0600403 3.782814472
170.0964258 1.254051558
172.0756904 1.174459495
182.0964258 2.949625135
183.0804414 11.3825634
184.0756904 3.535808432
186.0913404 1.180470849
188.1069905 1.042440092
196.0756904 2.433328964
198.0913404 2.795381325
200.1069905 16.03326819
210.0913404 1.019654873
214.1226406 1.246840403
224.1069905 3.525279603
226.086255 1.160849983
242.1175552 11.61674488

Name: +ve in-silico MS/MS by CFM-ID for WMNKKSDPDRRWNC-UHFFFAOYSA-N
ID: WMNKKSDPDRRWNC-UHFFFAOYSA-N
Comment: Energy2
Num peaks: 31
15.02292652 2.224582133
25.00727645 2.181469202
39.02292652 1.157736389
41.00219107 3.188323595
43.01784114 7.243922303
49.00727645 2.166968239
51.02292652 1.028479694
67.01784114 1.426619435
101.0385766 1.022395883
115.0542266 2.079147233
127.0542266 4.564259627
129.0698767 4.29326165
130.0651257 3.884015174
139.0542266 2.214406141
141.0698767 3.596678853
142.0651257 1.10195885
144.0807757 3.712814316
151.0542266 0.9844468033
153.0698767 2.74543383
155.0855268 2.771532338
156.0807757 2.434517319
157.0647913 1.533583136
167.0491413 1.027902442
170.0600403 1.626961222
170.0964258 1.992021617
172.0756904 1.003558053
182.0964258 4.118383906
183.0804414 5.858755591
184.0756904 2.472971088
198.0913404 1.614073973
226.086255 1.794242582

Name: +ve in-silico MS/MS by CFM-ID for FMUNIQRNJNDULY-UHFFFAOYSA-N
ID: FMUNIQRNJNDULY-UHFFFAOYSA-N
Comment: Energy0
Num peaks: 6
43.01784114 3.077491486
182.0964258 7.835749643
183.0804414 3.917784683
200.1069905 10.4800064
224.1069905 32.16194596
242.1175552 29.08165799

Name: +ve in-silico MS/MS by CFM-ID for FMUNIQRNJNDULY-UHFFFAOYSA-N
ID: FMUNIQRNJNDULY-UHFFFAOYSA-N
Comment: Energy1
Num peaks: 14
43.01784114 3.255476077
60.04439023 1.173982294
134.0600403 1.181247682
142.0651257 1.326607131
170.0600403 2.163424886
172.0756904 1.612196233
182.0964258 17.06843144
183.0804414 10.19978344
184.0756904 1.505349122
196.0756904 1.741139571
198.0913404 1.519026699
200.1069905 10.38060876
224.1069905 16.70373206
242.1175552 10.23208629

Name: +ve in-silico MS/MS by CFM-ID for FMUNIQRNJNDULY-UHFFFAOYSA-N
ID: FMUNIQRNJNDULY-UHFFFAOYSA-N
Comment: Energy2
Num peaks: 31
15.02292652 1.960846325
25.00727645 1.685651987
41.00219107 2.464287147
43.01784114 7.981839783
49.00727645 2.071517992
51.02292652 1.690630097
53.03857658 1.305796827
67.01784114 1.707778917
127.0542266 2.355179018
130.0651257 1.179572421
139.0542266 2.96384017
141.0698767 2.14211617
142.0651257 3.718212235
151.0542266 2.302151325
153.0698767 8.075594491
155.0491413 1.017138503
155.0855268 3.677792652
156.0807757 3.300219376
157.0647913 1.166896592
167.0491413 1.626599517
170.0600403 3.249215682
170.0964258 1.187092202
180.0807757 1.012935901
182.0964258 7.676838833
183.0804414 5.609140735
184.0756904 1.020309163
196.0756904 1.406671924
198.0913404 1.761534629
208.0756904 1.04776907
224.1069905 1.273370795
226.086255 1.162538551

Name: +ve in-silico MS/MS by CFM-ID for OEEPFYFKBOUIEZ-UHFFFAOYSA-N
ID: OEEPFYFKBOUIEZ-UHFFFAOYSA-N
Comment: Energy0
Num peaks: 6
83.08552677 2.884952496
177.0732478 1.646173052
179.0888979 12.77116013
181.104548 1.908906845
207.0838125 28.23715791
225.0943772 32.68192679

Name: +ve in-silico MS/MS by CFM-ID for OEEPFYFKBOUIEZ-UHFFFAOYSA-N
ID: OEEPFYFKBOUIEZ-UHFFFAOYSA-N
Comment: Energy1
Num peaks: 30
41.03857658 1.744637588
43.05422664 2.007793939
55.05422664 1.428662023
57.06987671 1.45361022
67.05422664 0.9262631841
69.06987671 2.862956206
71.08552677 2.346395185
79.05422664 0.8784803218
81.06987671 1.133601139
83.08552677 4.347713125
95.08552677 1.494994067
109.0106476 1.145650706
122.9899121 1.325904968
123.0804414 0.94776072
137.0419477 1.240956343
153.0004768 1.270165048
155.0161269 1.002468183
163.0212123 1.002685448
163.1117415 1.020396507
165.0368623 1.101399946
177.0732478 1.95275596
177.0910061 0.8397515678
179.0888979 13.96520504
181.0317769 1.054208131
181.104548 3.272144286
181.1223062 1.223999057
183.047427 1.246447368
189.0732478 2.258942178
207.0838125 16.6826326
225.0943772 7.311230746

Name: +ve in-silico MS/MS by CFM-ID for OEEPFYFKBOUIEZ-UHFFFAOYSA-N
ID: OEEPFYFKBOUIEZ-UHFFFAOYSA-N
Comment: Energy2
Num peaks: 31
39.02292652 1.706468555
41.03857658 6.740420954
43.05422664 4.249466796
51.02292652 1.535193334
53.03857658 3.468303445
55.05422664 3.396778998
57.06987671 2.030660867
67.05422664 2.247769411
69.06987671 2.38161804
71.08552677 1.220656051
79.05422664 1.311259528
81.06987671 1.761512212
83.08552677 1.764635192
85.01064758 2.945685841
97.01064758 3.049632917
109.0106476 2.320672682
119.0855268 2.486072644
121.1011768 3.27243573
123.0262976 2.197268913
133.1011768 2.434620298
137.0419477 3.702607024
145.0647913 1.59012718
147.0804414 2.179901667
151.0575978 2.21403727
163.0212123 1.118184983
165.0368623 1.69497894
165.0732478 1.309263965
177.0732478 1.419425121
179.0525124 1.206934583
179.0888979 1.047380233
209.0630771 2.166044219

Name: +ve in-silico MS/MS by CFM-ID for FTCOOFPNIPYKKK-UHFFFAOYSA-N
ID: FTCOOFPNIPYKKK-UHFFFAOYSA-N
Comment: Energy0
Num peaks: 6
101.0709393 2.096276475
126.0661883 3.191236129
127.0502039 2.420981357
142.0611029 1.143853178
144.076753 82.460072
260.1240971 2.279272459

Name: +ve in-silico MS/MS by CFM-ID for FTCOOFPNIPYKKK-UHFFFAOYSA-N
ID: FTCOOFPNIPYKKK-UHFFFAOYSA-N
Comment: Energy1
Num peaks: 6
72.04439023 14.52163581
100.0393049 1.811905304
101.0709393 5.009647194
126.0661883 5.448633208
127.0502039 13.77493494
144.076753 43.11749883

Name: +ve in-silico MS/MS by CFM-ID for FTCOOFPNIPYKKK-UHFFFAOYSA-N
ID: FTCOOFPNIPYKKK-UHFFFAOYSA-N
Comment: Energy2
Num peaks: 12
43.02907452 1.403174371
58.06512568 2.012230023
73.07602471 7.350906493
86.03488817 1.667617311
99.05528926 1.736716545
100.0393049 3.977299252
101.0709393 1.845907256
126.0661883 11.54690913
127.0502039 11.40911936
128.0454529 4.535769539
142.0611029 1.694897232
144.076753 30.83228993

Name: +ve in-silico MS/MS by CFM-ID for OFOJRUYCTFPFJK-UHFFFAOYSA-N
ID: OFOJRUYCTFPFJK-UHFFFAOYSA-N
Comment: Energy0
Num peaks: 8
41.03857658 1.289720753
79.05422664 4.606116699
96.08077574 3.141484093
97.06479133 2.483000919
125.0597059 15.02495806
188.1069905 1.433093049
202.1226406 1.234439625
220.1332052 50.89676715

Name: +ve in-silico MS/MS by CFM-ID for OFOJRUYCTFPFJK-UHFFFAOYSA-N
ID: OFOJRUYCTFPFJK-UHFFFAOYSA-N
Comment: Energy1
Num peaks: 25
39.02292652 2.433737965
41.03857658 2.984468179
65.00219107 1.563859113
67.01784114 0.8852218413
69.0334912 1.724186844
79.05422664 9.809199687
81.0334912 1.437137117
83.04914126 1.07863889
96.08077574 2.808153687
97.02840582 6.164199719
97.06479133 1.769019449
99.04405588 2.875792857
107.0491413 2.009503626
122.0600403 2.186987565
125.0597059 14.01891191
136.0756904 1.730791157
174.0913404 1.815768104
176.070605 0.8942346749
176.1069905 1.224882391
178.086255 0.8256262429
190.086255 3.281937923
192.1019051 7.550946569
202.1226406 1.196710826
204.1019051 1.408511936
220.1332052 6.392876072

Name: +ve in-silico MS/MS by CFM-ID for OFOJRUYCTFPFJK-UHFFFAOYSA-N
ID: OFOJRUYCTFPFJK-UHFFFAOYSA-N
Comment: Energy2
Num peaks: 29
25.00727645 1.479130443
27.02292652 2.730737494
39.02292652 5.49894513
41.00219107 1.934389917
41.03857658 2.667786578
43.01784114 1.0583889
45.0334912 0.9625523883
49.00727645 1.350419956
51.02292652 3.176453057
53.03857658 2.838504378
63.02292652 1.111688004
65.00219107 0.9882221833
67.01784114 6.705330125
67.05422664 3.024939963
69.0334912 11.15752003
69.06987671 0.9354109136
71.04914126 5.20963369
79.01784114 0.8810976138
79.05422664 9.20174868
81.0334912 1.111029903
95.04914126 3.316728478
96.08077574 0.9907315988
97.02840582 3.557063138
97.06479133 1.440595222
107.0491413 1.203483715
109.0647913 0.9295224706
125.0597059 2.849616329
152.070605 0.8803463251
204.1019051 1.010033143

Name: +ve in-silico MS/MS by CFM-ID for OMUMBTJAKYTTIG-UHFFFAOYSA-N
ID: OMUMBTJAKYTTIG-UHFFFAOYSA-N
Comment: Energy0
Num peaks: 8
41.03857658 1.291045136
79.05422664 4.630773413
96.08077574 3.1484415
97.06479133 2.488329757
125.0597059 15.09707877
188.1069905 1.436265441
202.1226406 1.237157712
220.1332052 51.0506609

Name: +ve in-silico MS/MS by CFM-ID for OMUMBTJAKYTTIG-UHFFFAOYSA-N
ID: OMUMBTJAKYTTIG-UHFFFAOYSA-N
Comment: Energy1
Num peaks: 25
39.02292652 2.458415624
41.03857658 2.986429647
65.00219107 1.565473677
67.01784114 0.8864465688
69.0334912 1.727894321
79.05422664 9.871127631
81.0334912 1.438622722
83.04914126 1.079752502
96.08077574 2.81159946
97.02840582 6.197091404
97.06479133 1.771243978
99.04405588 2.8788992
107.0491413 2.011578283
122.0600403 2.192473392
125.0597059 14.25293288
136.0756904 1.732990151
160.0756904 0.8582400551
174.0913404 1.822337647
176.1069905 1.226555942
178.086255 0.9715696304
190.086255 3.282459164
192.1019051 7.557735729
202.1226406 1.198395436
204.1019051 1.337317794
220.1332052 6.40608319

Name: +ve in-silico MS/MS by CFM-ID for OMUMBTJAKYTTIG-UHFFFAOYSA-N
ID: OMUMBTJAKYTTIG-UHFFFAOYSA-N
Comment: Energy2
Num peaks: 28
25.00727645 1.494722824
27.02292652 2.759523798
39.02292652 5.035703126
41.00219107 1.954866851
41.03857658 2.513816079
43.01784114 1.069775913
45.0334912 0.9727060856
51.02292652 2.949149568
53.03857658 3.486515376
57.0334912 0.8594796341
63.02292652 1.309615607
65.00219107 0.9986396125
67.01784114 6.776892675
67.05422664 2.834962993
69.0334912 10.75371148
69.06987671 1.023343208
71.04914126 5.266362056
79.01784114 0.8903857802
79.05422664 10.34821946
81.0334912 1.122760647
95.04914126 3.351775822
96.08077574 1.001367929
97.02840582 3.606959359
97.06479133 1.456584242
107.0491413 1.216170342
109.0647913 0.9393211117
125.0597059 3.095960627
204.1019051 1.208564765

Name: +ve in-silico MS/MS by CFM-ID for LWWZEDLIUJDIEM-UHFFFAOYSA-N
ID: LWWZEDLIUJDIEM-UHFFFAOYSA-N
Comment: Energy0
Num peaks: 7
41.03857658 1.306041814
79.05422664 4.678023933
96.08077574 3.188879439
97.06479133 2.514664582
125.0597059 15.23010259
188.1069905 1.451946233
220.1332052 51.81258127

Name: +ve in-silico MS/MS by CFM-ID for LWWZEDLIUJDIEM-UHFFFAOYSA-N
ID: LWWZEDLIUJDIEM-UHFFFAOYSA-N
Comment: Energy1
Num peaks: 24
39.02292652 2.494735233
41.03857658 3.002287683
65.00219107 1.571876105
69.0334912 1.734690049
79.05422664 9.900639096
81.0334912 1.444513811
83.04914126 1.084168441
96.08077574 2.826653885
97.02840582 6.218835744
97.06479133 1.780073257
99.04405588 2.8906546
107.0491413 2.019805176
122.0600403 2.202766871
125.0597059 14.43072607
136.0756904 1.722039678
174.0913404 1.830646197
176.070605 0.957225884
176.1069905 1.233200582
178.086255 0.9262136497
190.086255 3.190088512
192.1019051 7.54871003
202.1226406 1.205084746
204.1019051 1.4179543
220.1332052 6.458589154

Name: +ve in-silico MS/MS by CFM-ID for LWWZEDLIUJDIEM-UHFFFAOYSA-N
ID: LWWZEDLIUJDIEM-UHFFFAOYSA-N
Comment: Energy2
Num peaks: 27
25.00727645 1.502091053
27.02292652 2.773126857
39.02292652 6.383422402
41.00219107 1.964543911
41.03857658 2.699449619
43.01784114 1.074971357
45.0334912 0.9775042972
49.00727645 0.9145137415
51.02292652 3.30920068
53.03857658 2.951204405
65.00219107 1.003562402
65.03857658 1.425808725
67.01784114 6.809995023
67.05422664 3.324224068
69.0334912 10.80416735
71.04914126 5.291610041
79.01784114 0.8947749325
79.05422664 9.246481491
81.0334912 1.128304184
95.04914126 3.368338164
96.08077574 1.149768944
97.02840582 3.61627288
97.06479133 1.464145731
107.0491413 1.222165448
109.0647913 0.9439514905
125.0597059 3.17950535
204.1019051 1.025957075

Name: +ve in-silico MS/MS by CFM-ID for BKSGKBIXWNMAAU-UHFFFAOYSA-N
ID: BKSGKBIXWNMAAU-UHFFFAOYSA-N
Comment: Energy0
Num peaks: 6
94.06512568 3.907901652
99.08044139 2.513695759
127.075356 16.13531661
188.1069905 1.838940352
202.1226406 2.257818177
220.1332052 57.91821012

Name: +ve in-silico MS/MS by CFM-ID for BKSGKBIXWNMAAU-UHFFFAOYSA-N
ID: BKSGKBIXWNMAAU-UHFFFAOYSA-N
Comment: Energy1
Num peaks: 22
39.02292652 2.118719943
41.03857658 3.441055486
67.01784114 2.217867289
71.04914126 1.540739817
81.0334912 1.443918609
83.04914126 1.44452032
94.06512568 4.273458215
99.04405588 3.938333191
99.08044139 1.780637727
101.0597059 2.968013208
109.0647913 2.088705053
120.0443902 2.952236916
127.075356 14.65016275
134.0600403 1.514568065
172.0756904 2.058843029
174.0913404 6.541912068
176.1069905 1.982238584
190.086255 3.63446835
192.1019051 8.102008823
202.1226406 2.687807412
204.1019051 1.648489007
220.1332052 8.342314339

Name: +ve in-silico MS/MS by CFM-ID for BKSGKBIXWNMAAU-UHFFFAOYSA-N
ID: BKSGKBIXWNMAAU-UHFFFAOYSA-N
Comment: Energy2
Num peaks: 31
25.00727645 0.8611350872
39.02292652 2.393253993
41.03857658 5.482354505
43.05422664 1.258189671
53.03857658 1.076602374
55.01784114 0.9993156763
55.05422664 7.007903419
57.0334912 1.602855508
57.06987671 1.315129894
59.04914126 1.36574776
65.00219107 0.9085296306
65.03857658 1.333822572
67.01784114 3.125831683
67.05422664 1.417125172
69.0334912 4.857596411
69.06987671 2.237454485
71.04914126 4.82627801
73.06479133 1.685298538
81.0334912 2.111593618
83.04914126 6.565819325
85.06479133 2.691893507
94.06512568 3.320405248
95.04914126 0.8458413936
97.02840582 1.650682357
97.06479133 2.849194516
99.04405588 5.161614559
99.08044139 1.809091458
109.0647913 2.241006192
111.0440559 1.32017516
120.0443902 2.838297708
127.075356 2.761886962

Name: +ve in-silico MS/MS by CFM-ID for BMJYOERTQWADOU-GCSGCOTJSA-N
ID: BMJYOERTQWADOU-GCSGCOTJSA-N
Comment: Energy0
Num peaks: 15
65.03857658 1.8233652
67.05422664 4.124181497
69.06987671 1.824137946
81.06987671 2.269383276
83.08552677 1.071280475
137.0419477 1.125977211
139.0575978 1.476290404
141.0732478 3.43424601
155.0161269 5.356983229
157.0317769 2.440725358
195.047427 2.372199791
197.0630771 1.115468038
197.0994626 1.509236944
207.0838125 9.688486678
225.0943772 41.00195487

Name: +ve in-silico MS/MS by CFM-ID for BMJYOERTQWADOU-GCSGCOTJSA-N
ID: BMJYOERTQWADOU-GCSGCOTJSA-N
Comment: Energy1
Num peaks: 26
39.02292652 2.452445768
41.03857658 2.795124878
65.03857658 2.536858454
67.05422664 2.319651685
73.01064758 0.8837171624
79.05422664 0.9197504367
81.06987671 8.425560257
83.08552677 2.014903685
97.01064758 0.8169985161
105.0698767 1.389408817
107.0855268 4.176754684
109.1011768 1.060436327
113.0419477 0.8629100423
121.0106476 1.522809552
137.0419477 7.703587105
138.9848268 1.084909793
139.0575978 11.04017573
141.0004768 0.7478221843
141.0732478 7.82712019
143.0161269 1.328663099
143.0888979 7.076800696
155.0161269 0.9708736272
195.0838125 1.282031125
197.0994626 3.259289922
207.0838125 1.374950674
225.0943772 4.699235287

Name: +ve in-silico MS/MS by CFM-ID for BMJYOERTQWADOU-GCSGCOTJSA-N
ID: BMJYOERTQWADOU-GCSGCOTJSA-N
Comment: Energy2
Num peaks: 29
39.02292652 4.98873016
41.03857658 2.945012959
53.00219107 1.05373247
55.01784114 2.272442294
56.97934745 1.661354599
63.02292652 0.8892856823
65.03857658 5.525823686
67.05422664 7.106338058
69.0334912 1.419762276
69.06987671 0.9988519565
73.01064758 4.245891774
79.05422664 2.770428604
81.06987671 3.039268604
83.01275576 1.776747896
83.08552677 1.103317526
84.97426207 2.767782345
97.01064758 8.9207
99.02629764 2.798106898
101.0419477 0.8853143501
103.0212123 0.8637786351
103.0542266 1.129154468
107.0855268 3.043186697
109.1011768 0.9141857567
113.0419477 0.8487443851
121.0106476 2.109532609
125.0419477 0.8934936374
137.0419477 5.906864531
139.0575978 6.088878699
141.0732478 1.695798521

Name: +ve in-silico MS/MS by CFM-ID for VGXAQDDHGMCDMA-SOFGYWHQSA-N
ID: VGXAQDDHGMCDMA-SOFGYWHQSA-N
Comment: Energy0
Num peaks: 11
65.03857658 1.939566302
67.05422664 3.789951246
81.06987671 2.301946376
141.0732478 3.455205037
155.0161269 4.673831023
157.0317769 2.26536377
181.0317769 3.402132228
183.047427 2.344975704
185.0630771 4.682508801
207.0838125 9.782623086
225.0943772 41.81755039

Name: +ve in-silico MS/MS by CFM-ID for VGXAQDDHGMCDMA-SOFGYWHQSA-N
ID: VGXAQDDHGMCDMA-SOFGYWHQSA-N
Comment: Energy1
Num peaks: 23
39.02292652 2.399858759
41.03857658 1.367238898
65.03857658 3.90520011
67.05422664 3.891941421
69.06987671 0.9630339477
81.06987671 9.364308096
83.08552677 2.17870094
97.01064758 1.848617047
99.02629764 1.392508086
105.0698767 1.205696956
107.0855268 4.659852997
109.1011768 1.122626362
138.9848268 1.167077273
139.0575978 11.96275896
141.0732478 8.536368519
143.0161269 1.476857995
143.0888979 7.789183936
181.0317769 2.309527159
183.047427 1.061840722
195.0838125 1.549998904
197.0994626 3.585146872
207.0838125 1.482211298
225.0943772 5.552531213

Name: +ve in-silico MS/MS by CFM-ID for VGXAQDDHGMCDMA-SOFGYWHQSA-N
ID: VGXAQDDHGMCDMA-SOFGYWHQSA-N
Comment: Energy2
Num peaks: 25
39.02292652 1.443638358
51.02292652 1.777534723
53.00219107 1.49064992
55.01784114 3.154814953
56.97934745 1.370276872
65.03857658 7.914523035
67.05422664 8.52578583
73.01064758 3.90227778
81.06987671 7.447573465
83.01275576 2.244198072
83.08552677 2.649996971
84.97426207 3.661926008
85.02840582 1.029933814
97.01064758 2.032337866
99.02629764 1.252929393
101.0055622 2.130276259
107.0855268 6.123198086
109.1011768 1.249948642
114.9848268 1.163788722
123.0262976 1.517838263
125.0055622 1.840400788
125.0419477 1.897116065
139.0575978 9.398002716
141.0732478 4.018232712
179.0888979 1.04992717

Name: +ve in-silico MS/MS by CFM-ID for ROQSRMZGKNNYKC-UHFFFAOYSA-N
ID: ROQSRMZGKNNYKC-UHFFFAOYSA-N
Comment: Energy0
Num peaks: 13
53.03857658 2.882837597
81.06987671 1.533639879
83.08552677 1.477722443
135.0262976 2.852049154
137.0419477 5.949850801
139.0575978 6.987934413
141.0732478 22.86362275
143.0888979 3.041942936
167.0161269 1.82689807
169.0317769 3.277479301
171.047427 1.672609613
207.0838125 6.071154242
225.0943772 20.48935622

Name: +ve in-silico MS/MS by CFM-ID for ROQSRMZGKNNYKC-UHFFFAOYSA-N
ID: ROQSRMZGKNNYKC-UHFFFAOYSA-N
Comment: Energy1
Num peaks: 19
51.02292652 1.357362204
53.03857658 2.731127488
77.03857658 1.36051596
81.06987671 2.334889409
82.99499752 1.120280361
83.08552677 1.269124139
85.01064758 1.674933585
107.0855268 1.894193928
109.0106476 2.372997605
127.0575978 1.007871788
135.0262976 2.779556285
137.0419477 13.02433892
139.0575978 14.30075048
141.0732478 15.22191637
143.0888979 10.83296269
165.0368623 1.294720245
195.0838125 0.9960326526
197.0994626 2.751543886
225.0943772 1.896028497

Name: +ve in-silico MS/MS by CFM-ID for ROQSRMZGKNNYKC-UHFFFAOYSA-N
ID: ROQSRMZGKNNYKC-UHFFFAOYSA-N
Comment: Energy2
Num peaks: 16
51.02292652 7.609412251
53.03857658 12.59529569
55.05422664 2.308892088
56.97934745 1.765205279
79.05422664 2.493883428
81.06987671 2.228938491
82.99499752 7.245569222
85.01064758 15.41402737
87.02629764 5.904376333
107.0855268 5.2194554
121.0106476 2.657472338
125.0419477 4.188570488
135.0262976 2.310680657
137.0419477 4.766880649
139.0575978 2.734468212
141.0732478 2.023574904

Name: +ve in-silico MS/MS by CFM-ID for UUUDOHJJUVLDNF-BQYQJAHWSA-N
ID: UUUDOHJJUVLDNF-BQYQJAHWSA-N
Comment: Energy0
Num peaks: 14
51.02292652 1.895647141
53.03857658 4.176941929
55.05422664 1.830085503
67.05422664 2.350072409
99.04405588 2.646299949
125.0419477 1.648213725
127.0575978 3.381010341
153.0368623 1.600012307
155.0525124 1.545634292
171.047427 2.396741891
193.0681625 7.822473006
195.0838125 2.055874646
207.0838125 7.463398069
225.0943772 40.26538313

Name: +ve in-silico MS/MS by CFM-ID for UUUDOHJJUVLDNF-BQYQJAHWSA-N
ID: UUUDOHJJUVLDNF-BQYQJAHWSA-N
Comment: Energy1
Num peaks: 22
51.02292652 3.232026887
53.03857658 2.931201511
65.03857658 1.209413552
67.05422664 11.14885414
69.06987671 2.521732346
91.05422664 2.235078053
93.06987671 5.006826365
106.9949975 1.571974005
123.0262976 8.030924897
125.0419477 15.10829887
127.0575978 6.591830403
147.0804414 1.11371832
151.1117415 1.130530558
153.0368623 1.308429068
157.0317769 1.858920484
171.047427 1.063468485
181.0681625 0.9703061457
193.0681625 1.917484376
197.0994626 2.314745387
207.0838125 1.054534021
209.0630771 0.9746255413
225.0943772 7.082100973

Name: +ve in-silico MS/MS by CFM-ID for UUUDOHJJUVLDNF-BQYQJAHWSA-N
ID: UUUDOHJJUVLDNF-BQYQJAHWSA-N
Comment: Energy2
Num peaks: 24
45.0334912 1.020188702
49.00727645 0.9967564673
51.02292652 8.24641601
53.03857658 10.62090877
55.05422664 0.9980714251
56.97934745 1.831254634
65.03857658 3.822694244
67.05422664 4.36252157
69.0334912 2.692702552
69.06987671 1.49043512
71.04914126 1.262936588
73.01064758 3.675525202
89.03857658 1.394705692
93.06987671 4.070520021
97.01064758 2.889354864
98.98991214 1.20361238
101.0055622 1.411123181
103.0212123 1.052143092
106.9949975 2.716951378
111.0262976 0.9874569704
123.0262976 7.185296935
125.0419477 11.97690653
127.0575978 2.510104138
139.0575978 2.182133879

Name: +ve in-silico MS/MS by CFM-ID for SGQUOXMFBQTHNP-UHFFFAOYSA-N
ID: SGQUOXMFBQTHNP-UHFFFAOYSA-N
Comment: Energy0
Num peaks: 6
197.0597059 0.2436217802
197.0960915 0.5734712254
199.075356 0.3749831231
207.0804414 1.848322157
209.0597059 0.6798250227
225.0910061 93.11096283

Name: +ve in-silico MS/MS by CFM-ID for SGQUOXMFBQTHNP-UHFFFAOYSA-N
ID: SGQUOXMFBQTHNP-UHFFFAOYSA-N
Comment: Energy1
Num peaks: 9
165.0698767 1.752323689
167.0855268 1.858983281
179.0855268 1.849229014
195.0804414 7.331999986
197.0960915 11.37329536
199.075356 3.410298493
207.0804414 1.762654909
209.0597059 2.011052671
225.0910061 49.76936816

Name: +ve in-silico MS/MS by CFM-ID for SGQUOXMFBQTHNP-UHFFFAOYSA-N
ID: SGQUOXMFBQTHNP-UHFFFAOYSA-N
Comment: Energy2
Num peaks: 23
49.00727645 1.112943378
51.02292652 1.470705583
53.00219107 1.190740319
127.0542266 1.101725198
139.0542266 3.594652074
141.0698767 6.233368171
151.0542266 2.949080213
153.0698767 8.535969876
155.0855268 3.589172159
165.0698767 14.94713561
167.0855268 5.709082073
169.1011768 2.589772667
177.0698767 1.345884324
179.0855268 6.801891023
181.0647913 3.219403203
183.0440559 1.186065285
193.0647913 1.718507692
197.0597059 1.206235691
197.0960915 2.849603896
199.075356 1.507213845
207.0804414 4.104745787
209.0597059 2.717411802
225.0910061 1.159000916

Name: +ve in-silico MS/MS by CFM-ID for XVKQARWCCDRSHV-UHFFFAOYSA-N
ID: XVKQARWCCDRSHV-UHFFFAOYSA-N
Comment: Energy0
Num peaks: 6
197.0597059 0.2435233453
197.0960915 0.5789365577
199.075356 0.3755822196
207.0804414 1.846489143
209.0597059 0.6874712818
225.0910061 93.06052196

Name: +ve in-silico MS/MS by CFM-ID for XVKQARWCCDRSHV-UHFFFAOYSA-N
ID: XVKQARWCCDRSHV-UHFFFAOYSA-N
Comment: Energy1
Num peaks: 8
167.0855268 1.882918911
179.0855268 1.914481779
195.0804414 7.636218493
197.0960915 11.58346417
199.075356 3.445487447
207.0804414 1.813055788
209.0597059 1.911285136
225.0910061 50.13372588

Name: +ve in-silico MS/MS by CFM-ID for XVKQARWCCDRSHV-UHFFFAOYSA-N
ID: XVKQARWCCDRSHV-UHFFFAOYSA-N
Comment: Energy2
Num peaks: 22
49.00727645 1.27743973
51.02292652 1.342921951
53.00219107 1.427495013
55.01784114 1.251909385
103.0542266 1.695861718
139.0542266 3.625323075
141.0698767 5.536847872
151.0542266 4.017424777
153.0698767 3.908790984
155.0855268 4.660453882
165.0698767 16.35139507
167.0855268 5.818504851
169.1011768 2.683887351
179.0491413 1.522578273
179.0855268 7.390821062
181.0647913 3.619190711
193.0647913 1.92605654
195.0804414 1.214766531
197.0960915 3.047976354
199.075356 1.516414419
207.0804414 3.848163851
209.0597059 2.887379727

Name: +ve in-silico MS/MS by CFM-ID for XKJCATMPXSVENT-UHFFFAOYSA-N
ID: XKJCATMPXSVENT-UHFFFAOYSA-N
Comment: Energy0
Num peaks: 6
197.0597059 0.2909509234
197.0960915 0.5724019372
199.075356 0.4507793357
207.0804414 1.844826098
209.0597059 0.6787681507
225.0910061 92.88627411

Name: +ve in-silico MS/MS by CFM-ID for XKJCATMPXSVENT-UHFFFAOYSA-N
ID: XKJCATMPXSVENT-UHFFFAOYSA-N
Comment: Energy1
Num peaks: 8
167.0855268 1.859079413
179.0855268 1.854195497
195.0804414 7.361457463
197.0960915 11.42080226
199.075356 3.959852312
207.0804414 1.769639934
209.0597059 1.972754127
225.0910061 50.03847136

Name: +ve in-silico MS/MS by CFM-ID for XKJCATMPXSVENT-UHFFFAOYSA-N
ID: XKJCATMPXSVENT-UHFFFAOYSA-N
Comment: Energy2
Num peaks: 25
39.02292652 1.244609495
51.02292652 1.293727279
53.00219107 1.203423613
55.01784114 1.070855943
63.02292652 1.630868391
125.0385766 1.454306566
139.0542266 3.145902696
141.0698767 6.13079746
151.0542266 2.797662738
153.0698767 8.411852932
165.0698767 15.0429772
167.0855268 5.485556605
169.1011768 2.620555672
171.0804414 1.26453085
177.0698767 1.359647986
179.0855268 6.814433275
181.0647913 3.372662265
193.0647913 1.992482634
195.0804414 1.097151345
197.0597059 1.253259815
197.0960915 2.895563402
199.075356 1.440312758
207.0804414 4.100733928
209.0597059 2.754040379
225.0910061 1.18282713

Name: +ve in-silico MS/MS by CFM-ID for VJYGGUKBWWOXAB-UHFFFAOYSA-N
ID: VJYGGUKBWWOXAB-UHFFFAOYSA-N
Comment: Energy0
Num peaks: 6
197.0597059 0.2907534808
197.0960915 0.5776770455
199.075356 0.4505461192
207.0804414 1.842594519
209.0597059 0.6846985336
225.0910061 92.79758545

Name: +ve in-silico MS/MS by CFM-ID for VJYGGUKBWWOXAB-UHFFFAOYSA-N
ID: VJYGGUKBWWOXAB-UHFFFAOYSA-N
Comment: Energy1
Num peaks: 8
167.0855268 1.872467043
179.0855268 1.909363783
195.0804414 7.606219043
197.0960915 11.53583062
199.075356 3.975497107
207.0804414 1.805866806
209.0597059 1.850214879
225.0910061 49.86603854

Name: +ve in-silico MS/MS by CFM-ID for VJYGGUKBWWOXAB-UHFFFAOYSA-N
ID: VJYGGUKBWWOXAB-UHFFFAOYSA-N
Comment: Energy2
Num peaks: 25
39.02292652 1.2223523
51.02292652 1.219018236
53.00219107 1.375385527
55.01784114 1.206919329
63.02292652 1.57287519
103.0542266 1.838041361
125.0385766 1.317225
139.0542266 3.097476893
141.0698767 6.073795718
151.0542266 3.651956934
153.0698767 3.339721009
155.0855268 3.704577628
165.0698767 15.1352438
167.0855268 5.422373189
169.1011768 2.939069727
179.0491413 1.16176278
179.0855268 7.129616109
181.0647913 3.578295038
193.0647913 1.870634923
195.0804414 1.154089979
197.0597059 1.564813704
197.0960915 2.88512958
199.075356 1.822004732
207.0804414 3.672698986
209.0597059 2.65562666

Name: +ve in-silico MS/MS by CFM-ID for ZJJSVYWLRROKFL-UHFFFAOYSA-N
ID: ZJJSVYWLRROKFL-UHFFFAOYSA-N
Comment: Energy0
Num peaks: 6
197.0597059 0.3396505263
197.0960915 0.5703615959
199.075356 0.5305163932
207.0804414 1.838254751
209.0597059 0.8642359092
225.0910061 92.42360308

Name: +ve in-silico MS/MS by CFM-ID for ZJJSVYWLRROKFL-UHFFFAOYSA-N
ID: ZJJSVYWLRROKFL-UHFFFAOYSA-N
Comment: Energy1
Num peaks: 9
167.0855268 1.841060978
179.0855268 1.829236519
195.0804414 7.171012001
197.0597059 2.045689743
197.0960915 11.12323725
199.075356 4.465471229
207.0804414 1.726619741
209.0597059 2.821930057
225.0910061 48.16209987

Name: +ve in-silico MS/MS by CFM-ID for ZJJSVYWLRROKFL-UHFFFAOYSA-N
ID: ZJJSVYWLRROKFL-UHFFFAOYSA-N
Comment: Energy2
Num peaks: 24
49.00727645 1.275115518
53.00219107 1.178861902
91.05422664 1.346123176
101.0385766 1.166683267
115.0542266 1.956210523
127.0542266 1.547132186
139.0542266 2.094414842
141.0698767 5.930310482
151.0542266 2.851089357
153.0698767 8.139606809
155.0855268 2.811369416
165.0698767 13.37029106
167.0855268 5.067791035
169.1011768 2.663271883
177.0698767 1.249241347
179.0491413 1.040300912
179.0855268 6.359865119
181.0647913 3.294448571
193.0647913 1.521905074
197.0597059 2.108084954
197.0960915 2.556264086
199.075356 2.720971195
207.0804414 3.65190288
209.0597059 4.36975892

Name: +ve in-silico MS/MS by CFM-ID for XFCSAMNCAFEUNY-UHFFFAOYSA-N
ID: XFCSAMNCAFEUNY-UHFFFAOYSA-N
Comment: Energy0
Num peaks: 6
197.0597059 0.3052434423
197.0960915 0.5757331837
199.075356 0.5056556275
207.0804414 1.836819373
209.0597059 0.8705357705
225.0910061 92.41430952

Name: +ve in-silico MS/MS by CFM-ID for XFCSAMNCAFEUNY-UHFFFAOYSA-N
ID: XFCSAMNCAFEUNY-UHFFFAOYSA-N
Comment: Energy1
Num peaks: 8
167.0855268 1.879303368
179.0855268 1.912802399
195.0804414 7.631150114
197.0960915 11.56884819
199.075356 3.864862708
207.0804414 1.818810902
209.0597059 2.779593874
225.0910061 50.08848225

Name: +ve in-silico MS/MS by CFM-ID for XFCSAMNCAFEUNY-UHFFFAOYSA-N
ID: XFCSAMNCAFEUNY-UHFFFAOYSA-N
Comment: Energy2
Num peaks: 22
49.00727645 1.157818768
53.00219107 1.332862647
55.01784114 1.162408669
101.0385766 2.526578651
103.0542266 1.794744723
115.0542266 2.362652832
139.0542266 1.624933199
141.0698767 5.973713639
151.0542266 3.93135773
153.0698767 4.469455638
165.0698767 15.68380468
167.0855268 5.357151337
169.1011768 2.899222225
171.0804414 1.432172622
179.0855268 7.017355015
181.0647913 4.209758801
193.0647913 1.819655705
197.0597059 2.175956162
197.0960915 2.773937025
199.075356 2.382853057
207.0804414 3.572147098
209.0597059 4.605282732

Name: +ve in-silico MS/MS by CFM-ID for WJYWDGOXVSVUTC-UHFFFAOYSA-N
ID: WJYWDGOXVSVUTC-UHFFFAOYSA-N
Comment: Energy0
Num peaks: 6
185.0597059 0.2624944479
197.0960915 0.5876807759
199.075356 0.3862933251
207.0804414 1.860041157
209.0597059 0.8299802527
225.0910061 93.84498873

Name: +ve in-silico MS/MS by CFM-ID for WJYWDGOXVSVUTC-UHFFFAOYSA-N
ID: WJYWDGOXVSVUTC-UHFFFAOYSA-N
Comment: Energy1
Num peaks: 7
167.0855268 1.952155502
195.0804414 7.735729228
197.0960915 12.14070608
199.075356 3.858573082
207.0804414 1.994659723
209.0597059 2.67699029
225.0910061 51.5573559

Name: +ve in-silico MS/MS by CFM-ID for WJYWDGOXVSVUTC-UHFFFAOYSA-N
ID: WJYWDGOXVSVUTC-UHFFFAOYSA-N
Comment: Energy2
Num peaks: 23
39.02292652 1.88459149
49.00727645 2.148492304
65.00219107 1.325893772
67.01784114 1.531221541
139.0542266 2.445475233
141.0698767 2.632760938
151.0542266 10.91159875
153.0698767 6.421714232
155.0855268 3.806432507
167.0855268 8.19280975
169.1011768 3.83969389
171.0804414 1.503741753
177.0698767 1.501133164
179.0491413 1.658592279
179.0855268 4.806473358
181.0647913 4.994530762
193.0647913 1.636758287
195.0804414 1.383561086
197.0597059 2.320020088
197.0960915 3.460475596
199.075356 1.79983675
207.0804414 5.543446765
209.0597059 5.326309211

Name: +ve in-silico MS/MS by CFM-ID for PWBCYCJUBGHCDU-UHFFFAOYSA-N
ID: PWBCYCJUBGHCDU-UHFFFAOYSA-N
Comment: Energy0
Num peaks: 6
197.0597059 0.2992289636
197.0960915 0.5853780362
199.075356 0.387213022
207.0804414 1.859733793
209.0597059 0.6769323477
225.0910061 93.826847

Name: +ve in-silico MS/MS by CFM-ID for PWBCYCJUBGHCDU-UHFFFAOYSA-N
ID: PWBCYCJUBGHCDU-UHFFFAOYSA-N
Comment: Energy1
Num peaks: 6
165.0698767 2.168232976
195.0804414 7.604143449
197.0960915 12.01414793
199.075356 2.714269359
209.0597059 2.878273857
225.0910061 53.05726279

Name: +ve in-silico MS/MS by CFM-ID for PWBCYCJUBGHCDU-UHFFFAOYSA-N
ID: PWBCYCJUBGHCDU-UHFFFAOYSA-N
Comment: Energy2
Num peaks: 22
39.02292652 4.608664612
41.03857658 2.546895275
49.00727645 2.156209846
53.00219107 1.513746649
69.0334912 2.006819321
103.0542266 1.618106805
115.0542266 1.76679584
139.0542266 2.431457749
141.0698767 6.725590463
151.0542266 3.448921798
153.0698767 4.121716747
155.0491413 1.572954169
165.0698767 15.92555408
167.0855268 5.384054004
169.1011768 2.373892438
179.0855268 2.028730742
181.0647913 2.542045424
197.0597059 1.864299386
197.0960915 3.148033095
199.075356 1.656804571
207.0804414 6.053031288
209.0597059 4.919403925

Name: +ve in-silico MS/MS by CFM-ID for YWCKPMBTGZTANW-UHFFFAOYSA-N
ID: YWCKPMBTGZTANW-UHFFFAOYSA-N
Comment: Energy0
Num peaks: 6
15.02292652 0.4208027247
195.0804414 0.8985725414
197.0960915 0.459318087
207.0804414 0.9268378814
209.0597059 0.6702478864
225.0910061 94.23233521

Name: +ve in-silico MS/MS by CFM-ID for YWCKPMBTGZTANW-UHFFFAOYSA-N
ID: YWCKPMBTGZTANW-UHFFFAOYSA-N
Comment: Energy1
Num peaks: 6
165.0698767 2.329688651
195.0804414 7.623433204
197.0960915 9.699878603
199.075356 2.435430241
209.0597059 1.826090388
225.0910061 60.29010641

Name: +ve in-silico MS/MS by CFM-ID for YWCKPMBTGZTANW-UHFFFAOYSA-N
ID: YWCKPMBTGZTANW-UHFFFAOYSA-N
Comment: Energy2
Num peaks: 19
15.02292652 1.933555378
49.00727645 2.155471948
103.0542266 1.567710505
125.0385766 3.683717103
127.0542266 4.117358125
139.0542266 2.710917681
141.0698767 4.670690538
151.0542266 14.83880894
153.0698767 11.41036064
155.0855268 2.518964568
165.0698767 6.291713252
179.0491413 2.299093062
181.0647913 5.613298142
195.0804414 2.414833098
197.0960915 2.376408177
199.075356 3.060718013
207.0804414 2.516647926
209.0597059 4.958154545
225.0910061 1.640666052

Name: +ve in-silico MS/MS by CFM-ID for PMLIZKMYAHEUNV-UHFFFAOYSA-N
ID: PMLIZKMYAHEUNV-UHFFFAOYSA-N
Comment: Energy0
Num peaks: 17
116.0494756 3.145792108
118.0651257 4.426459831
120.0807757 2.253043365
122.0964258 0.9484680865
127.0389705 1.14870785
132.0807757 3.491132522
137.0233204 2.965014053
139.0389705 4.456538106
140.0494756 0.9655045588
141.0546206 2.849562716
142.0651257 1.302848738
146.0964258 2.139175301
181.0859207 1.713516874
204.1019051 1.446280732
242.1175552 8.87199513
243.1015708 1.177012042
260.1281199 36.70581212

Name: +ve in-silico MS/MS by CFM-ID for PMLIZKMYAHEUNV-UHFFFAOYSA-N
ID: PMLIZKMYAHEUNV-UHFFFAOYSA-N
Comment: Energy1
Num peaks: 31
55.01784114 1.022119293
83.01275576 1.098567574
85.02840582 1.13305372
116.0494756 8.722166767
118.0651257 4.353787924
120.0807757 1.247084693
121.0284058 1.338806049
132.0807757 6.485105377
137.0233204 3.784130224
139.0389705 3.615711845
140.0494756 3.886099556
141.0546206 1.99005163
144.0807757 1.464821275
146.0964258 1.218137692
148.1120759 1.452912497
172.0756904 1.098020321
174.0913404 0.9822342995
177.0546206 1.018762896
179.0702706 1.015912654
181.0859207 1.567816004
184.0756904 1.087124791
200.070605 1.977291426
202.086255 2.004269508
204.1019051 1.981404317
206.1175552 1.085334902
230.1175552 2.820546056
232.1332052 1.75848284
242.1175552 3.990721411
243.1015708 1.171580714
244.0968197 0.9564805325
260.1281199 5.957649007

Name: +ve in-silico MS/MS by CFM-ID for PMLIZKMYAHEUNV-UHFFFAOYSA-N
ID: PMLIZKMYAHEUNV-UHFFFAOYSA-N
Comment: Energy2
Num peaks: 31
39.02292652 2.04676268
41.03857658 1.136540399
51.02292652 2.047810078
53.03857658 1.53082005
55.01784114 1.710647959
63.02292652 5.780751261
65.03857658 3.605014783
67.05422664 1.453421797
69.0334912 1.124762178
79.01784114 0.9393952673
83.01275576 1.324103438
85.02840582 1.899245393
89.03857658 2.151872599
101.0385766 1.877414503
102.0338255 1.240532916
116.0494756 4.597811738
117.0698767 1.27498676
118.0651257 3.800993851
120.0807757 0.9072902851
128.0494756 2.683441946
129.0698767 1.078944907
130.0651257 1.685179796
132.0807757 2.795405051
134.0964258 1.204283604
140.0494756 7.276267872
142.0651257 2.209649063
144.0807757 2.376461113
146.0964258 2.671530107
174.0913404 0.9691513108
202.1226406 0.9215882361
242.1175552 1.157417955

Name: +ve in-silico MS/MS by CFM-ID for WCJPSUULQPNNGI-UHFFFAOYSA-N
ID: WCJPSUULQPNNGI-UHFFFAOYSA-N
Comment: Energy0
Num peaks: 17
116.0494756 3.167451977
118.0651257 4.574358066
120.0807757 2.352422438
127.0389705 1.264566278
132.0807757 1.722668854
137.0233204 3.135050469
139.0389705 4.803280728
140.0494756 1.186095819
141.0546206 2.902910962
142.0651257 1.167577897
143.0702706 1.004009219
146.0964258 2.474335509
181.0859207 1.804443011
230.1175552 1.559259679
242.1175552 6.792400344
243.1015708 1.247393188
260.1281199 38.99385864

Name: +ve in-silico MS/MS by CFM-ID for WCJPSUULQPNNGI-UHFFFAOYSA-N
ID: WCJPSUULQPNNGI-UHFFFAOYSA-N
Comment: Energy1
Num peaks: 31
116.0494756 8.528945201
118.0651257 4.482139836
120.0807757 1.3382215
121.0284058 1.135412966
122.0964258 0.8680423814
125.0233204 0.9130007661
127.0389705 2.233940881
129.0546206 0.896239212
132.0807757 3.879347428
137.0233204 4.249197911
139.0389705 4.403563634
140.0494756 4.90263679
141.0546206 2.037362333
142.0651257 1.629750147
143.0702706 0.9939128939
144.0807757 1.757751476
146.0964258 2.297554749
148.1120759 1.328917051
156.0807757 1.179043927
158.0964258 1.532015892
174.1277259 1.024045639
177.0546206 0.9736314859
179.0702706 0.9709075094
181.0859207 1.791239903
230.1175552 1.662959029
232.1332052 1.147613751
233.1172208 0.8603897979
242.1175552 3.382174997
243.1015708 1.289224264
244.0968197 1.056753138
260.1281199 6.511878781

Name: +ve in-silico MS/MS by CFM-ID for WCJPSUULQPNNGI-UHFFFAOYSA-N
ID: WCJPSUULQPNNGI-UHFFFAOYSA-N
Comment: Energy2
Num peaks: 31
39.02292652 2.452782605
51.02292652 2.160458351
53.03857658 2.342270408
55.01784114 1.141656739
63.02292652 5.442826839
65.03857658 3.489968189
67.01784114 1.641274854
67.05422664 1.146492084
79.01784114 1.098558419
89.03857658 2.56022962
91.05422664 1.093652369
101.0385766 1.399855997
116.0494756 5.948120221
117.0698767 1.029176132
118.0651257 4.82940141
120.0807757 1.179699189
128.0494756 2.092084771
129.0698767 1.225408907
130.0651257 1.451050877
132.0807757 2.14956518
140.0494756 8.830478619
142.0651257 2.385975814
144.0807757 1.644230023
146.0964258 3.347897302
154.0651257 1.606895349
156.0807757 1.413019182
170.0964258 1.399466607
182.0964258 1.238013098
184.1120759 1.140406058
200.1069905 1.170425714
242.1175552 0.8457596768

Name: +ve in-silico MS/MS by CFM-ID for FQKHBHFXKWRMLY-QXMHVHEDSA-N
ID: FQKHBHFXKWRMLY-QXMHVHEDSA-N
Comment: Energy0
Num peaks: 10
51.02292652 0.9446467472
116.0494756 6.275080031
118.0651257 12.69939383
127.0389705 1.090027898
132.0807757 3.522144734
141.0546206 2.042677272
181.0859207 1.477846526
224.1069905 1.070120276
242.1175552 17.63246273
260.1281199 33.70102859

Name: +ve in-silico MS/MS by CFM-ID for FQKHBHFXKWRMLY-QXMHVHEDSA-N
ID: FQKHBHFXKWRMLY-QXMHVHEDSA-N
Comment: Energy1
Num peaks: 31
39.02292652 0.8820530373
43.05422664 0.7529290217
49.00727645 0.7215741909
51.02292652 2.54541318
53.03857658 2.979075157
101.0385766 0.7445383746
109.0284058 1.103660677
116.0494756 9.14175822
118.0651257 8.896003903
123.0440559 0.9517998994
127.0389705 1.450712416
132.0807757 10.42292103
134.0964258 1.721770632
141.0546206 1.906290295
143.0702706 0.7798410957
160.0756904 1.72636746
162.0913404 1.175419691
163.075356 0.7431523591
164.1069905 0.8908338218
177.0546206 0.9313955152
179.0702706 0.9413344981
181.0859207 1.636849489
214.1226406 2.168836951
216.1382906 0.7603097858
224.1069905 1.033225252
231.1015708 0.9794300522
233.1172208 0.9999145478
242.1175552 7.776040336
243.1015708 1.098197199
244.0968197 1.274474273
260.1281199 8.341968956

Name: +ve in-silico MS/MS by CFM-ID for FQKHBHFXKWRMLY-QXMHVHEDSA-N
ID: FQKHBHFXKWRMLY-QXMHVHEDSA-N
Comment: Energy2
Num peaks: 27
39.02292652 5.415606531
41.03857658 3.227630615
43.05422664 0.7633754386
49.00727645 5.663635067
51.02292652 9.627246047
53.03857658 4.33620834
55.05422664 1.422996662
57.06987671 1.772181852
59.08552677 1.527958259
65.03857658 1.104099565
89.03857658 0.7762131487
91.05422664 1.158141528
101.0385766 3.752321147
102.0338255 1.800205714
116.0494756 10.53013025
118.0651257 9.50561087
120.0807757 0.9471625342
128.0494756 2.85432783
130.0651257 1.895139199
132.0807757 5.787870766
134.0964258 0.8791606451
140.0494756 1.019301757
144.0807757 1.29591338
146.0964258 1.19948364
154.0651257 0.6611710936
158.0600403 0.7008198339
244.0968197 0.8688636523

Name: +ve in-silico MS/MS by CFM-ID for XQGNYESUGDJUAD-UHFFFAOYSA-N
ID: XQGNYESUGDJUAD-UHFFFAOYSA-N
Comment: Energy0
Num peaks: 10
105.0334912 6.069249628
107.0491413 3.546661816
132.0443902 3.438808877
134.0600403 4.910538104
136.0756904 2.462943059
147.0804414 1.992003382
148.0756904 1.898057277
214.1226406 1.932715513
224.1069905 7.986357429
242.1175552 45.82063487

Name: +ve in-silico MS/MS by CFM-ID for XQGNYESUGDJUAD-UHFFFAOYSA-N
ID: XQGNYESUGDJUAD-UHFFFAOYSA-N
Comment: Energy1
Num peaks: 31
49.00727645 1.528317792
51.02292652 1.827510244
53.03857658 1.082688697
95.04914126 1.007558373
105.0334912 7.639714391
107.0491413 2.816701438
109.0647913 1.39596679
132.0443902 10.48325136
134.0600403 5.365084263
136.0756904 1.45467307
143.0491413 1.384914844
145.0647913 1.225503782
146.0600403 0.749310999
147.0804414 1.857322594
148.0756904 4.404830015
156.0443902 0.872848945
183.0804414 0.75894217
184.1120759 0.7210319679
195.0804414 0.723616743
196.1120759 0.8785017781
197.0960915 1.614897056
198.0913404 0.8806791861
200.1069905 0.7178972541
210.0913404 0.7924353049
212.1069905 3.044222902
214.086255 0.7883634267
214.1226406 3.194878903
224.1069905 4.932242604
225.0910061 0.9686406204
226.086255 1.399102823
242.1175552 10.19057315

Name: +ve in-silico MS/MS by CFM-ID for XQGNYESUGDJUAD-UHFFFAOYSA-N
ID: XQGNYESUGDJUAD-UHFFFAOYSA-N
Comment: Energy2
Num peaks: 31
39.02292652 2.041664513
49.00727645 3.589996528
51.02292652 4.297773449
53.03857658 1.724650881
63.02292652 1.929142618
65.03857658 2.283412693
75.02292652 2.467582591
77.03857658 2.019648512
79.05422664 1.557762226
89.03857658 1.699343883
91.05422664 1.481117054
101.0385766 1.119815014
104.0494756 1.191513182
105.0334912 3.72045013
106.0651257 2.361482254
107.0491413 2.165682646
116.0494756 3.37867217
117.0334912 1.57176
118.0651257 3.028608725
120.0807757 1.818037031
128.0494756 1.611921937
132.0443902 4.557257826
134.0600403 1.738253713
144.0443902 1.193502644
148.0756904 1.301410679
171.0804414 1.285271512
184.1120759 1.465312992
196.1120759 1.763654877
197.0960915 1.568242129
198.0913404 1.744814698
226.086255 1.385577447

Name: +ve in-silico MS/MS by CFM-ID for WRJOMQGKIXMCEX-UHFFFAOYSA-N
ID: WRJOMQGKIXMCEX-UHFFFAOYSA-N
Comment: Energy0
Num peaks: 8
105.0334912 6.440523229
107.0491413 3.7649245
132.0443902 3.832110861
134.0600403 5.663968773
136.0756904 2.904776983
148.0756904 2.173094218
224.1069905 2.692048153
242.1175552 53.88620477

Name: +ve in-silico MS/MS by CFM-ID for WRJOMQGKIXMCEX-UHFFFAOYSA-N
ID: WRJOMQGKIXMCEX-UHFFFAOYSA-N
Comment: Energy1
Num peaks: 31
49.00727645 1.685372832
51.02292652 2.264892844
53.03857658 1.692880656
77.03857658 0.8529323404
95.04914126 1.06121528
96.04439023 1.375072372
105.0334912 7.17467086
107.0491413 2.632772006
109.0647913 1.466549097
132.0443902 10.6724273
134.0600403 5.507582681
136.0756904 1.651157674
145.0647913 0.8450069382
147.0804414 1.934067108
148.0756904 4.271501193
156.0443902 0.8935086767
181.0647913 0.8200229743
183.0804414 1.176882163
185.0960915 1.713606938
187.1117415 1.16882796
198.0913404 0.8144713249
210.0913404 0.8771506853
212.1069905 2.588818606
213.0910061 0.8743105329
214.086255 0.8654333465
214.1226406 2.489868222
215.1066561 1.25810668
224.1069905 2.076301288
225.0910061 0.8193039618
226.086255 2.00881027
242.1175552 11.00523393

Name: +ve in-silico MS/MS by CFM-ID for WRJOMQGKIXMCEX-UHFFFAOYSA-N
ID: WRJOMQGKIXMCEX-UHFFFAOYSA-N
Comment: Energy2
Num peaks: 31
39.02292652 3.137163093
41.03857658 1.678745861
49.00727645 3.620438069
51.02292652 6.51617164
52.01817548 1.789585801
53.03857658 3.02684438
54.03382555 1.347456732
63.02292652 5.135013569
65.03857658 3.705744667
67.05422664 1.123524725
68.0130901 1.077774912
75.02292652 2.163784276
77.03857658 2.382503972
77.99744004 1.816280437
79.05422664 2.642259279
89.03857658 0.9673958287
105.0334912 2.484062459
106.0287402 0.8897534545
107.0491413 1.060076818
115.0542266 1.169865518
118.0287402 0.8912147313
132.0443902 3.671606192
134.0600403 2.097577886
136.0756904 0.9439414853
144.0443902 1.283053517
148.0756904 1.369944308
185.0960915 1.540425501
198.0913404 0.9737905137
200.1069905 1.070861793
210.0913404 1.260785685
226.086255 1.145799272

Name: +ve in-silico MS/MS by CFM-ID for MRLIKVDQXBYGAK-UHFFFAOYSA-N
ID: MRLIKVDQXBYGAK-UHFFFAOYSA-N
Comment: Energy0
Num peaks: 8
116.0494756 2.637174082
118.0651257 7.264794054
120.0807757 3.316698584
121.0284058 5.005883092
123.0440559 2.597556706
148.0756904 13.92587737
224.1069905 2.300040189
242.1175552 44.36982548

Name: +ve in-silico MS/MS by CFM-ID for MRLIKVDQXBYGAK-UHFFFAOYSA-N
ID: MRLIKVDQXBYGAK-UHFFFAOYSA-N
Comment: Energy1
Num peaks: 24
29.03857658 1.169293868
49.00727645 1.112876051
51.02292652 1.101035441
67.01784114 1.277676489
69.0334912 2.259482716
80.04947561 1.161880588
116.0494756 6.805078924
118.0287402 1.451386441
118.0651257 4.795578379
120.0807757 1.578658076
121.0284058 9.180758537
123.0440559 4.923565653
125.0597059 2.305928735
130.0651257 1.200038038
144.0443902 0.9769768524
146.0600403 1.428865881
148.0756904 20.30348156
163.075356 1.042097859
213.0910061 0.9483862899
214.086255 1.549623668
224.1069905 1.241969844
225.0910061 1.325465968
226.086255 1.34120352
242.1175552 9.598626214

Name: +ve in-silico MS/MS by CFM-ID for MRLIKVDQXBYGAK-UHFFFAOYSA-N
ID: MRLIKVDQXBYGAK-UHFFFAOYSA-N
Comment: Energy2
Num peaks: 28
39.02292652 1.744075792
41.03857658 1.982741366
49.00727645 1.802644302
51.02292652 1.75450037
65.03857658 1.273316182
67.01784114 2.324612455
69.0334912 1.261019884
77.00219107 1.219343575
80.04947561 4.572380386
92.04947561 1.770100784
93.0334912 1.891318555
95.04914126 1.526609568
101.0385766 1.724979479
105.0334912 2.579577074
116.0494756 8.114000113
117.0334912 3.443117736
118.0287402 2.025755
118.0651257 13.21653306
120.0807757 4.606484204
121.0647913 1.791173141
128.0494756 1.908591531
130.0651257 2.634977853
131.0491413 1.178177444
132.0443902 2.334234254
142.0287402 2.34714082
144.0443902 3.980240509
146.0600403 1.521552053
148.0756904 4.248037477

Name: +ve in-silico MS/MS by CFM-ID for ONMRBFXIBFVABW-UHFFFAOYSA-N
ID: ONMRBFXIBFVABW-UHFFFAOYSA-N
Comment: Energy0
Num peaks: 9
116.0494756 3.821691354
118.0651257 5.615164709
120.0807757 2.842430178
121.0284058 6.32470679
123.0440559 3.658000512
132.0807757 2.101884897
163.075356 2.193542104
214.1226406 2.09384077
242.1175552 52.79152621

Name: +ve in-silico MS/MS by CFM-ID for ONMRBFXIBFVABW-UHFFFAOYSA-N
ID: ONMRBFXIBFVABW-UHFFFAOYSA-N
Comment: Energy1
Num peaks: 30
51.02292652 0.8315536974
53.03857658 0.9092323635
80.04947561 0.7577474273
109.0284058 3.040392357
111.0440559 1.235291795
116.0494756 11.890123
118.0651257 6.339732171
120.0807757 1.771441599
121.0284058 7.68558698
123.0440559 2.8134322
125.0597059 1.49568586
128.0494756 0.668199523
130.0651257 0.9065657396
132.0807757 5.241945912
140.0494756 0.7703028622
159.0440559 1.481423312
161.0597059 1.395787172
163.075356 2.043458935
186.1277259 0.6943346452
210.0913404 0.8003801465
211.075356 1.072763015
212.070605 0.7016445635
212.1069905 3.612314495
213.0910061 1.225271531
214.086255 0.7782781965
214.1226406 3.496573735
215.1066561 1.250897729
225.0910061 1.717385314
226.086255 1.501622975
242.1175552 11.97010382

Name: +ve in-silico MS/MS by CFM-ID for ONMRBFXIBFVABW-UHFFFAOYSA-N
ID: ONMRBFXIBFVABW-UHFFFAOYSA-N
Comment: Energy2
Num peaks: 31
39.02292652 3.808567411
41.03857658 1.319533618
49.00727645 1.542335393
51.02292652 5.803234663
53.03857658 3.268572699
63.02292652 4.800148339
65.00219107 0.8295373154
65.03857658 2.949726495
79.01784114 1.107680293
80.04947561 1.072013675
81.0334912 1.350377611
89.03857658 1.125203976
91.05422664 0.9403774403
101.0385766 3.981400437
102.0338255 1.844555341
116.0494756 9.348556568
118.0651257 5.554390325
120.0807757 1.186845653
121.0284058 1.027102224
128.0494756 2.613532273
130.0651257 1.611533369
132.0807757 2.841360379
140.0494756 3.925732737
154.0651257 1.118229993
182.0964258 1.046105727
186.1277259 1.281091647
196.1120759 1.017271584
210.0913404 1.469915742
212.1069905 1.589407034
214.1226406 1.289861572
215.1066561 1.054828478

Name: +ve in-silico MS/MS by CFM-ID for QOMOFRXBJGCBCI-UHFFFAOYSA-N
ID: QOMOFRXBJGCBCI-UHFFFAOYSA-N
Comment: Energy0
Num peaks: 7
116.0494756 3.926261429
118.0651257 5.775249001
120.0807757 2.908751632
121.0284058 6.589595108
123.0440559 3.763600836
224.1069905 2.725719414
242.1175552 54.52909081

Name: +ve in-silico MS/MS by CFM-ID for QOMOFRXBJGCBCI-UHFFFAOYSA-N
ID: QOMOFRXBJGCBCI-UHFFFAOYSA-N
Comment: Energy1
Num peaks: 26
80.04947561 0.8185698182
111.0440559 1.579111831
116.0494756 12.9587273
118.0651257 6.823921981
120.0807757 1.912144777
121.0284058 9.722646386
123.0440559 3.272575943
125.0597059 1.644658729
130.0651257 0.9589926296
132.0807757 5.572933926
140.0494756 1.058253772
159.0440559 1.634111437
161.0597059 1.478466762
163.075356 2.444844638
198.0913404 0.8595251255
211.075356 0.9933168669
212.070605 0.8593866852
212.1069905 1.723058379
213.0910061 1.05122674
214.086255 0.9099413386
214.1226406 2.32950958
215.1066561 1.007970968
224.1069905 1.702212592
225.0910061 1.908014464
226.086255 1.779955528
242.1175552 13.59461028

Name: +ve in-silico MS/MS by CFM-ID for QOMOFRXBJGCBCI-UHFFFAOYSA-N
ID: QOMOFRXBJGCBCI-UHFFFAOYSA-N
Comment: Energy2
Num peaks: 31
39.02292652 3.338417786
41.03857658 1.565209228
51.02292652 3.976192606
53.03857658 2.748379195
63.02292652 1.341074588
65.03857658 1.426081108
67.01784114 1.048545591
80.04947561 1.52253461
89.03857658 1.893892492
91.05422664 2.024355836
93.0334912 1.382229909
101.0385766 3.785094688
102.0338255 2.349579433
104.0494756 1.459930189
105.0334912 2.386680645
116.0494756 10.23816265
118.0651257 5.212481825
120.0807757 1.256258289
121.0284058 3.772154893
123.0440559 1.284493473
128.0494756 3.487848072
130.0651257 1.193401362
132.0807757 2.274652906
140.0494756 1.784143679
154.0651257 1.295061145
196.0756904 1.189726892
196.1120759 1.839791516
198.0913404 1.000743044
200.1069905 1.282344768
212.1069905 1.325562319
226.086255 1.176383571

Name: +ve in-silico MS/MS by CFM-ID for JTOICOWASVDELU-UHFFFAOYSA-N
ID: JTOICOWASVDELU-UHFFFAOYSA-N
Comment: Energy0
Num peaks: 9
116.0494756 3.776667522
118.0651257 5.531782129
120.0807757 2.790867883
121.0284058 6.219736884
123.0440559 3.594859422
132.0807757 2.061617744
163.075356 2.16547654
224.1069905 2.660929597
242.1175552 51.36669303

Name: +ve in-silico MS/MS by CFM-ID for JTOICOWASVDELU-UHFFFAOYSA-N
ID: JTOICOWASVDELU-UHFFFAOYSA-N
Comment: Energy1
Num peaks: 31
51.02292652 0.7863616763
53.03857658 0.9044084339
93.0334912 0.836404734
109.0284058 2.825953406
111.0440559 1.099947902
116.0494756 11.7737807
118.0651257 6.276486841
120.0807757 1.736405079
121.0284058 7.827350329
123.0440559 2.630041702
125.0597059 1.369665024
130.0651257 0.8598377516
132.0807757 5.179045241
144.0807757 0.8089177651
159.0440559 1.432118553
161.0597059 1.193100522
163.075356 2.036766532
182.0600403 0.7488999044
198.0913404 0.8291621983
200.1069905 0.9833659149
210.0913404 0.9530399954
211.075356 1.032774324
212.1069905 2.767947428
213.0910061 1.179597878
214.086255 0.8661431983
214.1226406 2.680533203
215.1066561 1.204268826
224.1069905 1.627733034
225.0910061 1.650257619
226.086255 1.851953909
242.1175552 11.26648044

Name: +ve in-silico MS/MS by CFM-ID for JTOICOWASVDELU-UHFFFAOYSA-N
ID: JTOICOWASVDELU-UHFFFAOYSA-N
Comment: Energy2
Num peaks: 31
39.02292652 2.309159111
41.03857658 1.176537824
51.02292652 3.868629301
53.03857658 2.556226987
63.02292652 2.221723039
65.03857658 1.277889552
67.01784114 1.188985064
77.00219107 1.035579041
79.01784114 1.125203925
80.04947561 1.273573322
81.0334912 2.082005789
89.03857658 1.170411836
93.0334912 2.129774939
95.04914126 1.681063251
101.0385766 3.056016419
102.0338255 1.908695496
116.0494756 7.882214283
118.0651257 5.747084591
120.0807757 1.162064725
121.0284058 1.871507194
128.0494756 2.895775549
130.0651257 1.066511667
132.0807757 2.059346362
140.0494756 4.047807296
144.0807757 1.516518143
154.0651257 2.228524224
156.0807757 3.626398243
158.0964258 2.170611785
196.1120759 1.022715584
200.1069905 1.221527907
215.1066561 1.092480306

Name: +ve in-silico MS/MS by CFM-ID for HWAJWOHMCSVAHR-UHFFFAOYSA-N
ID: HWAJWOHMCSVAHR-UHFFFAOYSA-N
Comment: Energy0
Num peaks: 7
116.0494756 3.91179255
118.0651257 5.740779238
120.0807757 2.912356155
121.0284058 6.576390191
123.0440559 3.799317959
132.0807757 4.428562107
242.1175552 54.62320752

Name: +ve in-silico MS/MS by CFM-ID for HWAJWOHMCSVAHR-UHFFFAOYSA-N
ID: HWAJWOHMCSVAHR-UHFFFAOYSA-N
Comment: Energy1
Num peaks: 19
51.02292652 1.150123386
53.03857658 1.044553113
116.0494756 13.63147024
118.0651257 7.111916456
120.0807757 2.045054242
121.0284058 10.49550309
123.0440559 3.70226269
125.0597059 1.891554501
132.0807757 9.719497397
159.0440559 1.85531391
161.0597059 1.541089386
163.075356 2.511991117
211.075356 1.054991226
213.0910061 1.283876833
214.1226406 1.18390347
215.1066561 1.250139549
225.0910061 1.966144192
226.086255 1.732063147
242.1175552 15.05527676

Name: +ve in-silico MS/MS by CFM-ID for HWAJWOHMCSVAHR-UHFFFAOYSA-N
ID: HWAJWOHMCSVAHR-UHFFFAOYSA-N
Comment: Energy2
Num peaks: 31
39.02292652 4.359043916
41.03857658 2.320704949
49.00727645 0.954765045
51.02292652 5.446603209
53.03857658 2.943309182
63.02292652 1.813079817
65.00219107 1.841920277
65.03857658 1.541048464
77.00219107 1.00862631
77.03857658 1.361784286
80.04947561 1.627947185
89.03857658 1.133098177
91.05422664 2.015608988
101.0385766 4.904257374
102.0338255 3.552232245
104.0494756 1.670627946
105.0334912 1.589183148
105.0698767 1.930776398
111.0440559 0.9282023954
115.0542266 1.231251419
116.0494756 8.368592786
118.0651257 4.031251789
120.0807757 1.290204668
121.0284058 3.590934774
123.0440559 1.747776546
128.0494756 4.361408482
130.0651257 1.673173674
132.0807757 3.441189284
140.0494756 1.928128045
144.0807757 2.161564259
226.086255 1.000346835

Name: +ve in-silico MS/MS by CFM-ID for HXZVHMOBWDQXBB-UHFFFAOYSA-N
ID: HXZVHMOBWDQXBB-UHFFFAOYSA-N
Comment: Energy0
Num peaks: 7
105.0334912 9.143532476
107.0491413 6.39453689
116.0494756 1.668624991
134.0600403 2.576016621
136.0756904 1.768491849
224.1069905 31.38495099
242.1175552 28.0235067

Name: +ve in-silico MS/MS by CFM-ID for HXZVHMOBWDQXBB-UHFFFAOYSA-N
ID: HXZVHMOBWDQXBB-UHFFFAOYSA-N
Comment: Energy1
Num peaks: 31
49.00727645 1.315153261
51.02292652 1.294853542
73.00727645 0.8166540618
77.03857658 0.9519531593
95.04914126 1.17433544
105.0334912 13.34073199
107.0491413 3.065662681
116.0494756 3.198301173
118.0651257 1.32210206
128.0494756 1.148831117
130.0651257 3.523866755
134.0600403 1.766677075
136.0756904 0.7906285228
141.0334912 0.8924715898
143.0491413 1.342234368
145.0647913 1.778481878
148.0756904 2.863990072
163.075356 0.806905473
194.0964258 1.420512686
196.0756904 1.469909479
196.1120759 2.909678636
198.0913404 2.615534288
206.0964258 0.749334817
207.0804414 0.7462241041
208.0756904 1.127525761
212.1069905 1.473471328
214.1226406 1.401164768
224.1069905 13.33221736
225.0910061 0.9805292348
226.086255 1.240954246
242.1175552 9.170241116

Name: +ve in-silico MS/MS by CFM-ID for HXZVHMOBWDQXBB-UHFFFAOYSA-N
ID: HXZVHMOBWDQXBB-UHFFFAOYSA-N
Comment: Energy2
Num peaks: 31
49.00727645 2.65276343
51.02292652 2.086502027
53.03857658 0.8311037893
63.02292652 2.891672241
65.03857658 1.377729732
73.00727645 1.62776818
75.02292652 2.908363195
77.00219107 0.9103009731
77.03857658 4.42056616
79.05422664 4.37413186
80.04947561 1.270621286
102.0338255 2.277729377
105.0334912 8.915861784
107.0491413 5.241126443
116.0494756 4.320473835
118.0651257 3.703559917
128.0494756 4.699342715
130.0651257 4.916815184
132.0443902 1.158817417
134.0600403 0.8539778898
140.0494756 1.058904341
144.0807757 1.328921182
145.0647913 0.8331886002
148.0756904 1.329243075
182.0964258 0.8274805667
192.0807757 1.167810886
196.1120759 2.348856461
198.0913404 0.8650461
206.0964258 1.739798787
208.0756904 2.47243676
224.1069905 1.480805725

Name: +ve in-silico MS/MS by CFM-ID for LNSRAJMCOVJPKX-UHFFFAOYSA-N
ID: LNSRAJMCOVJPKX-UHFFFAOYSA-N
Comment: Energy0
Num peaks: 10
105.0334912 5.191708783
107.0491413 3.022906783
132.0443902 2.477144246
134.0600403 3.02163282
136.0756904 1.531713315
196.0756904 2.291620092
198.0913404 1.387105295
210.0913404 1.929929264
224.1069905 30.43389779
242.1175552 29.58169087

Name: +ve in-silico MS/MS by CFM-ID for LNSRAJMCOVJPKX-UHFFFAOYSA-N
ID: LNSRAJMCOVJPKX-UHFFFAOYSA-N
Comment: Energy1
Num peaks: 31
45.0334912 1.58403326
49.00727645 1.290099644
51.02292652 1.182210677
95.04914126 1.043268104
105.0334912 6.895184903
107.0491413 2.500724145
109.0647913 1.064782548
116.0494756 2.438257073
118.0651257 1.496518116
128.0494756 1.309291844
130.0651257 3.719159992
132.0443902 7.558415881
134.0600403 2.408288592
136.0756904 0.8271257829
143.0491413 1.227466426
145.0647913 1.83113354
148.0756904 2.221763649
161.0597059 0.7141678277
163.075356 1.109405714
194.0964258 1.445509617
196.0756904 1.229037414
196.1120759 3.265398924
206.0964258 0.7595610459
207.0804414 0.6827064723
210.0913404 1.363225289
212.1069905 1.879662362
214.1226406 1.396468894
224.1069905 14.67098731
225.0910061 0.9095579142
226.086255 0.7288467268
242.1175552 6.625111107

Name: +ve in-silico MS/MS by CFM-ID for LNSRAJMCOVJPKX-UHFFFAOYSA-N
ID: LNSRAJMCOVJPKX-UHFFFAOYSA-N
Comment: Energy2
Num peaks: 31
49.00727645 2.732372469
51.02292652 1.371153167
53.00219107 1.547676092
79.05422664 1.160257789
102.0338255 7.80301464
104.0494756 6.204270879
105.0334912 3.677175996
107.0491413 2.065464921
116.0494756 2.618207724
117.0334912 1.231604176
118.0651257 4.750510217
128.0494756 5.589841331
130.0651257 4.296578366
131.0491413 1.578963523
132.0443902 2.424223742
134.0600403 1.259746623
140.0494756 1.10823588
143.0491413 1.169847152
144.0807757 1.29637732
145.0647913 1.108982957
148.0756904 0.9941250092
168.0807757 1.717741255
178.0651257 1.004255866
180.0807757 1.466701454
182.0964258 1.279467455
192.0807757 1.152089706
194.0964258 0.9318964703
196.1120759 3.15050659
197.0960915 1.117811518
206.0964258 1.139316859
224.1069905 1.543044939

Name: +ve in-silico MS/MS by CFM-ID for GPIDTKZSQKSXJN-UHFFFAOYSA-N
ID: GPIDTKZSQKSXJN-UHFFFAOYSA-N
Comment: Energy0
Num peaks: 11
60.04439023 8.130031027
105.0334912 5.753528138
107.0491413 3.349336283
132.0443902 3.343874942
134.0600403 4.754994295
136.0756904 2.408553547
147.0804414 3.965772565
148.0756904 1.794569308
149.0960915 1.564686009
226.086255 1.361267658
242.1175552 44.57127109

Name: +ve in-silico MS/MS by CFM-ID for GPIDTKZSQKSXJN-UHFFFAOYSA-N
ID: GPIDTKZSQKSXJN-UHFFFAOYSA-N
Comment: Energy1
Num peaks: 27
39.02292652 0.960513294
41.03857658 1.295585558
49.00727645 1.803008629
51.02292652 2.275143078
53.03857658 1.881067606
94.02874017 2.650134262
95.04914126 1.157411694
96.04439023 1.0909645
105.0334912 8.075825912
107.0491413 2.915041827
109.0647913 1.592338886
116.0130901 0.7778569636
132.0443902 11.23358894
134.0600403 6.37552026
136.0756904 1.797014698
143.0491413 1.495889066
145.0647913 1.456833163
147.0804414 2.648235059
148.0756904 5.085478094
156.0443902 0.9388702269
162.0913404 0.7827171575
212.1069905 2.391389124
214.086255 0.8948037307
214.1226406 2.646540877
224.1069905 2.332986637
226.086255 1.551751418
242.1175552 12.47672776

Name: +ve in-silico MS/MS by CFM-ID for GPIDTKZSQKSXJN-UHFFFAOYSA-N
ID: GPIDTKZSQKSXJN-UHFFFAOYSA-N
Comment: Energy2
Num peaks: 31
39.02292652 4.124629014
40.01817548 2.74562507
41.03857658 2.889865749
42.03382555 1.030833352
43.01784114 1.259053826
49.00727645 3.378362729
51.02292652 7.916436428
53.03857658 4.197877262
55.05422664 1.057485777
58.02874017 0.8692808349
60.04439023 0.8579348686
63.02292652 2.551138843
65.03857658 2.839915212
68.0130901 1.180710705
75.02292652 2.377425976
77.03857658 3.516985323
79.05422664 2.385925942
89.03857658 3.107454882
91.05422664 2.62280402
94.02874017 1.112527755
105.0334912 3.796461936
107.0491413 1.893514887
115.0542266 1.041915814
117.0698767 0.8919670393
132.0443902 1.722255368
134.0600403 0.9531669933
155.0855268 1.291884177
157.1011768 1.417486482
169.0647913 1.193244765
183.0804414 1.240034294
200.1069905 1.207448232

Name: +ve in-silico MS/MS by CFM-ID for YMCYVTHFTYULFT-UHFFFAOYSA-N
ID: YMCYVTHFTYULFT-UHFFFAOYSA-N
Comment: Energy0
Num peaks: 7
105.0334912 11.64822603
107.0491413 8.30465037
132.0443902 3.219468484
134.0600403 5.661270963
136.0756904 3.500499952
216.1019051 3.478884688
242.1175552 44.99424357

Name: +ve in-silico MS/MS by CFM-ID for YMCYVTHFTYULFT-UHFFFAOYSA-N
ID: YMCYVTHFTYULFT-UHFFFAOYSA-N
Comment: Energy1
Num peaks: 26
29.03857658 1.079085563
42.03382555 1.486783872
49.00727645 1.687435329
51.02292652 1.727257012
53.03857658 1.55350797
73.00727645 0.9874849608
77.03857658 1.418550213
94.02874017 2.231985901
95.04914126 1.156760675
96.04439023 0.9231057315
105.0334912 14.71982604
107.0491413 3.289341076
109.0647913 2.09906324
132.0443902 7.591171258
134.0600403 4.921995548
136.0756904 1.37143176
148.0756904 5.212468765
156.0443902 0.9858372207
212.1069905 2.475466447
214.086255 0.996632973
214.1226406 2.45965855
216.1019051 0.9926322899
224.1069905 3.288723661
225.0910061 1.233202019
226.086255 1.619522206
242.1175552 12.49166671

Name: +ve in-silico MS/MS by CFM-ID for YMCYVTHFTYULFT-UHFFFAOYSA-N
ID: YMCYVTHFTYULFT-UHFFFAOYSA-N
Comment: Energy2
Num peaks: 31
39.02292652 3.625931755
41.03857658 2.697726732
49.00727645 2.764040042
51.02292652 5.855295052
52.01817548 1.43797699
53.03857658 5.499912328
55.05422664 1.600598465
63.02292652 4.846040367
65.03857658 2.88834636
73.00727645 1.677535218
75.02292652 3.259468316
77.00219107 0.9657903603
77.03857658 4.767899916
79.01784114 0.9167924121
79.05422664 5.128744884
94.02874017 1.42434844
105.0334912 8.560987054
107.0491413 4.885119211
117.0698767 1.587892575
119.0855268 0.7286344881
122.0600403 1.144138119
129.0698767 0.7552689772
132.0443902 3.22351591
134.0600403 1.717843751
144.0443902 1.950921032
146.0600403 0.8015715232
148.0756904 1.750128686
156.0443902 0.7486405457
198.0913404 0.9178527512
200.1069905 0.8366746949
226.086255 1.030236769

Name: +ve in-silico MS/MS by CFM-ID for BWVDKLVVBVUDIV-UHFFFAOYSA-N
ID: BWVDKLVVBVUDIV-UHFFFAOYSA-N
Comment: Energy0
Num peaks: 6
80.04947561 1.459736794
118.0651257 1.219098907
148.0756904 4.806581896
224.1069905 3.220551863
225.0910061 1.831210606
242.1175552 71.80747863

Name: +ve in-silico MS/MS by CFM-ID for BWVDKLVVBVUDIV-UHFFFAOYSA-N
ID: BWVDKLVVBVUDIV-UHFFFAOYSA-N
Comment: Energy1
Num peaks: 24
49.00727645 1.119902263
51.02292652 1.205228209
80.04947561 1.968471474
105.0334912 3.795637843
107.0491413 2.10512765
109.0647913 1.213788024
116.0494756 3.598345063
118.0651257 4.256939508
120.0807757 3.614796627
121.0284058 2.900249049
123.0440559 6.326009131
130.0287402 0.9529436931
132.0443902 1.328028171
134.0600403 7.134654456
136.0756904 13.99427961
148.0756904 4.675843455
163.075356 1.236826484
211.075356 0.889058094
213.0910061 1.019194437
214.086255 1.476021046
224.1069905 4.02625944
225.0910061 1.466142637
226.086255 1.320788228
242.1175552 8.901069569

Name: +ve in-silico MS/MS by CFM-ID for BWVDKLVVBVUDIV-UHFFFAOYSA-N
ID: BWVDKLVVBVUDIV-UHFFFAOYSA-N
Comment: Energy2
Num peaks: 31
39.02292652 3.288356825
41.03857658 2.015719028
49.00727645 3.509616744
51.02292652 2.9036958
63.02292652 2.042622833
64.01817548 1.031683857
65.03857658 2.238780274
77.00219107 1.843807648
77.03857658 0.9905359658
79.05422664 2.891611898
80.04947561 4.69459179
91.05422664 2.46427242
92.04947561 1.457891113
93.06987671 0.9523942166
95.04914126 0.7757975781
105.0334912 1.674801828
107.0491413 3.075101996
109.0647913 0.7701786793
116.0494756 6.111582551
117.0334912 3.757278857
118.0651257 6.439374382
120.0807757 4.695368071
121.0284058 0.9851134135
121.0647913 2.150306926
122.0964258 0.994704797
131.0491413 1.282537339
144.0443902 5.109949574
146.0600403 1.370495047
148.0756904 4.322658792
213.0910061 0.7735648805
226.086255 1.369171667

Name: +ve in-silico MS/MS by CFM-ID for BIKRNBCGVWLTFH-VAWYXSNFSA-N
ID: BIKRNBCGVWLTFH-VAWYXSNFSA-N
Comment: Energy0
Num peaks: 6
116.0494756 7.67785967
118.0651257 15.3315188
123.0440559 3.109519609
132.0807757 3.829923093
224.1069905 2.929133204
242.1175552 50.85039735

Name: +ve in-silico MS/MS by CFM-ID for BIKRNBCGVWLTFH-VAWYXSNFSA-N
ID: BIKRNBCGVWLTFH-VAWYXSNFSA-N
Comment: Energy1
Num peaks: 19
51.02292652 2.066815581
53.03857658 1.8496601
111.0440559 1.26761741
116.0494756 13.46632215
118.0651257 12.38584181
123.0440559 4.010463775
125.0597059 1.852202689
132.0807757 4.161882342
159.0440559 2.017114187
161.0597059 1.729505168
163.075356 3.110069499
211.075356 1.366773447
213.0910061 1.390466528
214.086255 1.138728126
215.1066561 1.266964649
224.1069905 4.94085949
225.0910061 2.510786898
226.086255 2.332268703
242.1175552 17.96871276

Name: +ve in-silico MS/MS by CFM-ID for BIKRNBCGVWLTFH-VAWYXSNFSA-N
ID: BIKRNBCGVWLTFH-VAWYXSNFSA-N
Comment: Energy2
Num peaks: 17
39.02292652 8.054565376
41.03857658 4.242208912
49.00727645 4.95883782
51.02292652 9.55958354
53.03857658 4.166094267
57.06987671 1.553832973
59.08552677 1.45466464
65.03857658 2.052802468
89.03857658 2.436595439
91.05422664 2.486746187
101.0385766 6.684594249
102.0338255 3.965726074
116.0494756 14.75577782
118.0651257 8.26979383
128.0494756 3.28581818
132.0807757 1.804112224
216.1019051 1.156483024

Name: +ve in-silico MS/MS by CFM-ID for HHSBLXZDFSDREE-UHFFFAOYSA-N
ID: HHSBLXZDFSDREE-UHFFFAOYSA-N
Comment: Energy0
Num peaks: 13
109.0284058 1.482421396
116.0494756 3.480391739
118.0651257 5.102541756
119.0127558 3.581952898
120.0807757 2.634902712
121.0284058 5.735092222
123.0440559 3.367224701
132.0807757 1.931736527
140.0494756 1.310370131
146.0964258 2.705994425
163.075356 2.019166699
225.0910061 1.388714684
242.1175552 46.27598907

Name: +ve in-silico MS/MS by CFM-ID for HHSBLXZDFSDREE-UHFFFAOYSA-N
ID: HHSBLXZDFSDREE-UHFFFAOYSA-N
Comment: Energy1
Num peaks: 31
67.01784114 0.995216437
109.0284058 2.690897363
111.0440559 1.187157125
116.0494756 9.252636904
118.0651257 4.92673901
119.0127558 4.61918829
120.0807757 1.447761355
121.0284058 5.827669624
122.0964258 0.9671884768
123.0440559 2.313321402
125.0597059 1.254826681
130.0651257 0.8294225202
132.0807757 4.28267302
140.0494756 5.294387566
142.0651257 1.752272741
144.0807757 1.974021282
146.0964258 2.326556334
148.1120759 1.490994327
156.0807757 1.222815633
158.0964258 1.712305316
159.0440559 1.087653881
161.0597059 1.009122133
163.075356 1.801096968
174.1277259 1.293233706
211.075356 0.8221431146
213.0910061 0.8774181758
215.1066561 0.8957691226
224.1069905 1.460576883
225.0910061 1.339967739
226.086255 1.107769429
242.1175552 7.785745945

Name: +ve in-silico MS/MS by CFM-ID for HHSBLXZDFSDREE-UHFFFAOYSA-N
ID: HHSBLXZDFSDREE-UHFFFAOYSA-N
Comment: Energy2
Num peaks: 31
39.02292652 3.267246286
43.01784114 1.226895816
51.02292652 2.315551008
53.03857658 2.383934048
63.02292652 6.484232375
65.00219107 1.010386176
65.03857658 4.107492019
67.05422664 1.538359999
80.04947561 0.8197816146
89.03857658 3.066256058
91.05422664 1.073014023
101.0385766 1.915678055
102.0338255 1.001184354
105.0698767 0.927276088
116.0494756 6.367663394
117.0698767 1.454659516
118.0651257 3.798828314
119.0855268 1.401303759
120.0807757 0.9637121271
128.0494756 2.987705246
129.0698767 1.626641575
130.0651257 1.663494913
132.0807757 1.711554065
140.0494756 11.07302571
142.0651257 2.760103904
144.0807757 1.886000932
146.0964258 2.503848418
154.0651257 1.913886712
156.0807757 1.205302129
172.0756904 0.9431360718
198.0913404 0.8354729317

Name: +ve in-silico MS/MS by CFM-ID for KVQDYNAVZLNLKX-UHFFFAOYSA-N
ID: KVQDYNAVZLNLKX-UHFFFAOYSA-N
Comment: Energy0
Num peaks: 13
109.0284058 1.366930282
116.0494756 3.426981451
118.0651257 5.065739322
119.0127558 3.499012791
120.0807757 2.582598924
121.0284058 5.564754277
123.0440559 3.239189919
125.0597059 1.174873952
132.0807757 3.874782954
163.075356 1.952561931
224.1069905 2.286331141
225.0910061 1.3467491
242.1175552 45.14808857

Name: +ve in-silico MS/MS by CFM-ID for KVQDYNAVZLNLKX-UHFFFAOYSA-N
ID: KVQDYNAVZLNLKX-UHFFFAOYSA-N
Comment: Energy1
Num peaks: 31
53.00219107 0.9071537125
65.03857658 0.7760159075
109.0284058 0.9792084911
116.0494756 9.202724096
118.0651257 4.992601927
119.0127558 4.578674389
120.0807757 1.418859958
121.0284058 5.819298579
122.0964258 0.9066374379
123.0440559 2.039695746
125.0597059 1.07577007
132.0807757 6.354605862
140.0494756 5.99474685
142.0651257 0.8998124856
144.0807757 2.101363528
146.0964258 2.253823811
148.1120759 2.150607991
159.0440559 1.02379858
161.0597059 0.7587592745
163.075356 1.433046352
172.0756904 2.20854827
174.0913404 1.622450819
176.1069905 0.9774627629
182.0600403 1.926891639
211.075356 0.7706726712
213.0910061 0.8802347493
215.1066561 0.8986446038
224.1069905 2.712875973
225.0910061 1.160365813
226.086255 1.026082442
242.1175552 6.998921787

Name: +ve in-silico MS/MS by CFM-ID for KVQDYNAVZLNLKX-UHFFFAOYSA-N
ID: KVQDYNAVZLNLKX-UHFFFAOYSA-N
Comment: Energy2
Num peaks: 31
39.02292652 1.78356916
41.00219107 1.787485713
41.03857658 1.403137582
43.01784114 1.225091343
51.02292652 2.570831152
53.00219107 0.9824185073
53.03857658 1.693511806
63.02292652 5.169727254
65.00219107 4.544300867
65.03857658 3.783275457
67.01784114 1.986587993
67.05422664 1.686373837
69.0334912 1.138147955
89.03857658 2.983613303
91.05422664 1.022585209
101.0385766 2.158077447
102.0338255 1.421374514
116.0494756 4.185839013
117.0698767 1.211578821
118.0651257 3.437755256
120.0807757 0.914243579
128.0494756 2.489598334
129.0698767 0.9463968507
130.0651257 2.108110795
132.0807757 1.93344518
134.0964258 0.9148821871
140.0494756 11.4016721
142.0651257 2.280599673
144.0807757 2.640278506
146.0964258 1.698597537
152.0494756 1.186355143

Name: +ve in-silico MS/MS by CFM-ID for MSMXPIOUYHWXDN-UHFFFAOYSA-N
ID: MSMXPIOUYHWXDN-UHFFFAOYSA-N
Comment: Energy0
Num peaks: 6
105.0334912 28.30579458
107.0491413 4.983784207
109.0647913 8.906147243
196.0756904 4.380245086
214.086255 4.535311765
242.1175552 35.54929788

Name: +ve in-silico MS/MS by CFM-ID for MSMXPIOUYHWXDN-UHFFFAOYSA-N
ID: MSMXPIOUYHWXDN-UHFFFAOYSA-N
Comment: Energy1
Num peaks: 31
49.00727645 1.376914089
51.02292652 1.162613388
63.02292652 1.266428433
80.04947561 1.270590154
95.04914126 2.59617034
102.0338255 0.894333029
105.0334912 2.788914911
107.0491413 1.395354791
117.0334912 1.034822066
122.0600403 1.084654907
132.0443902 8.712021982
134.0600403 7.392452482
136.0756904 2.54872894
144.0443902 1.065336768
146.0600403 1.545980331
148.0756904 4.892412145
156.0443902 0.9716874361
163.075356 1.108184587
168.0807757 0.9956366944
186.0913404 1.898994547
196.0756904 5.836906892
198.0913404 0.8821726427
211.075356 1.01844472
212.1069905 2.156166968
213.0910061 1.184709886
214.086255 4.020774327
214.1226406 2.327603024
215.1066561 1.20948775
225.0910061 1.898750429
226.086255 1.578419829
242.1175552 12.02514854

Name: +ve in-silico MS/MS by CFM-ID for MSMXPIOUYHWXDN-UHFFFAOYSA-N
ID: MSMXPIOUYHWXDN-UHFFFAOYSA-N
Comment: Energy2
Num peaks: 26
29.03857658 0.7385647074
49.00727645 3.732043581
51.02292652 1.76883085
53.03857658 1.303224781
63.02292652 4.55287515
65.03857658 1.67977243
73.00727645 2.858976629
75.02292652 4.150828147
77.00219107 1.097738621
77.03857658 7.576485207
79.01784114 1.374893888
79.05422664 6.393211469
80.04947561 0.8966388392
91.05422664 2.609548426
92.04947561 1.543697184
102.0338255 2.288505827
105.0334912 19.76293198
106.0287402 1.317011854
107.0491413 4.056465658
109.0647913 2.593464753
117.0334912 0.7698191111
132.0443902 1.403731954
168.0807757 2.214132019
184.0756904 1.134590133
196.0756904 1.930943099
200.1069905 0.9355675688

Name: +ve in-silico MS/MS by CFM-ID for QPTCCQCEJAXJLT-UHFFFAOYSA-N
ID: QPTCCQCEJAXJLT-UHFFFAOYSA-N
Comment: Energy0
Num peaks: 12
30.03382555 2.909850974
44.04947561 13.17469252
46.06512568 2.716218
76.02154661 8.404603377
78.03719668 10.25155407
143.1066561 1.483750362
177.0943772 1.078683416
184.115447 4.269830684
185.0994626 2.70724015
202.1260117 16.94406224
203.1100273 3.337963259
220.1365764 13.49741319

Name: +ve in-silico MS/MS by CFM-ID for QPTCCQCEJAXJLT-UHFFFAOYSA-N
ID: QPTCCQCEJAXJLT-UHFFFAOYSA-N
Comment: Energy1
Num peaks: 27
30.03382555 1.019979832
43.05422664 1.233776108
44.04947561 15.64911618
46.06512568 4.976185287
55.05422664 1.264252058
57.06987671 2.784098315
61.01064758 1.506405259
69.06987671 0.8752263732
71.08552677 3.488214656
73.10117684 1.211910672
76.02154661 2.528544387
78.03719668 5.737931254
83.08552677 0.9057571966
97.10117684 0.8837198771
118.0321113 1.009041574
125.0960915 5.345547316
127.1117415 1.463352448
130.0321113 0.834735119
143.1066561 4.479309263
159.0838125 1.057165623
173.0994626 1.098549656
177.0943772 1.032499168
184.115447 3.345455301
185.0994626 2.961525921
202.1260117 7.876179228
203.1100273 2.43291628
220.1365764 3.493616159

Name: +ve in-silico MS/MS by CFM-ID for QPTCCQCEJAXJLT-UHFFFAOYSA-N
ID: QPTCCQCEJAXJLT-UHFFFAOYSA-N
Comment: Energy2
Num peaks: 21
15.02292652 1.251458878
27.02292652 4.222372368
28.01817548 1.210335715
29.03857658 1.639943995
30.03382555 2.702660354
40.01817548 1.816592027
41.03857658 1.895094422
42.03382555 3.517117283
43.05422664 1.684833168
44.04947561 22.64813776
46.06512568 6.634339837
55.05422664 1.442011382
57.06987671 2.240691284
58.99499752 9.345823116
61.01064758 4.395817648
71.08552677 2.442043795
71.99024648 1.166338074
76.02154661 5.659004138
78.03719668 1.975585634
97.10117684 1.40564152
159.0838125 1.174783315

Name: +ve in-silico MS/MS by CFM-ID for ZQBLQLOUQLCSLR-UHFFFAOYSA-N
ID: ZQBLQLOUQLCSLR-UHFFFAOYSA-N
Comment: Energy0
Num peaks: 6
103.0542266 9.220987685
121.0284058 1.193723993
123.0440559 29.94562773
140.070605 1.097652995
214.1226406 1.21727455
242.1175552 47.98972924

Name: +ve in-silico MS/MS by CFM-ID for ZQBLQLOUQLCSLR-UHFFFAOYSA-N
ID: ZQBLQLOUQLCSLR-UHFFFAOYSA-N
Comment: Energy1
Num peaks: 8
93.0334912 4.378716953
95.04914126 7.580129296
103.0542266 23.91636889
120.0807757 1.155797484
123.0440559 31.847251
212.1069905 1.244524032
214.1226406 1.395578679
242.1175552 8.760779717

Name: +ve in-silico MS/MS by CFM-ID for ZQBLQLOUQLCSLR-UHFFFAOYSA-N
ID: ZQBLQLOUQLCSLR-UHFFFAOYSA-N
Comment: Energy2
Num peaks: 19
39.02292652 1.371056877
49.00727645 2.868612484
51.02292652 4.08791938
53.03857658 2.093907356
65.03857658 9.675395255
67.05422664 4.695643054
75.02292652 0.9080349205
77.03857658 1.144415974
79.01784114 1.06326901
81.0334912 1.897557175
91.01784114 2.021186353
93.0334912 6.56929622
95.04914126 9.269980514
101.0385766 1.52615625
103.0542266 12.14943073
105.0334912 4.070971732
109.0284058 1.125619396
121.0284058 1.66582865
123.0440559 12.12767728

Name: +ve in-silico MS/MS by CFM-ID for OOGSTMZEFCOALO-UHFFFAOYSA-N
ID: OOGSTMZEFCOALO-UHFFFAOYSA-N
Comment: Energy0
Num peaks: 6
122.0600403 3.3975033
137.0597059 4.89657763
225.0910061 10.89433636
242.1175552 33.23110114
243.1015708 4.494260258
260.1281199 28.1661375

Name: +ve in-silico MS/MS by CFM-ID for OOGSTMZEFCOALO-UHFFFAOYSA-N
ID: OOGSTMZEFCOALO-UHFFFAOYSA-N
Comment: Energy1
Num peaks: 12
95.04914126 1.551510535
105.0334912 8.146606749
107.0491413 4.134512708
109.0647913 1.935070944
121.0647913 3.375215491
122.0600403 10.37884769
135.0440559 1.400238091
137.0597059 18.22987184
214.1226406 1.396329835
225.0910061 9.016764707
242.1175552 16.69194417
260.1281199 4.236875149

Name: +ve in-silico MS/MS by CFM-ID for OOGSTMZEFCOALO-UHFFFAOYSA-N
ID: OOGSTMZEFCOALO-UHFFFAOYSA-N
Comment: Energy2
Num peaks: 31
15.02292652 0.6995419311
51.02292652 1.340018708
63.02292652 4.315814684
65.03857658 2.659446244
69.0334912 0.9636317681
79.01784114 1.003867312
81.0334912 4.349454081
91.01784114 3.689952273
92.04947561 1.646568834
93.0334912 6.060186949
94.06512568 1.186525023
95.04914126 3.212530532
104.0494756 0.8241696463
105.0334912 7.972601339
107.0491413 10.04850989
109.0647913 2.370975068
120.0443902 0.9999323339
121.0284058 1.991097449
121.0647913 2.852135204
122.0600403 2.613882187
123.0440559 0.986084108
123.0804414 0.840379987
135.0440559 0.901664511
137.0597059 7.265752836
148.0756904 0.8682505543
198.0913404 0.7975527088
200.1069905 0.7321364575
210.0913404 1.183605835
212.1069905 1.160096191
214.1226406 1.114696711
225.0910061 1.767573158

Name: +ve in-silico MS/MS by CFM-ID for FDKSXAIIKRASPS-UHFFFAOYSA-N
ID: FDKSXAIIKRASPS-UHFFFAOYSA-N
Comment: Energy0
Num peaks: 6
123.0440559 3.932282687
136.0756904 4.38024492
225.0910061 10.59799076
242.1175552 32.21593962
243.1015708 4.593432448
260.1281199 27.75906375

Name: +ve in-silico MS/MS by CFM-ID for FDKSXAIIKRASPS-UHFFFAOYSA-N
ID: FDKSXAIIKRASPS-UHFFFAOYSA-N
Comment: Energy1
Num peaks: 12
95.04914126 1.615305885
105.0334912 11.93376639
107.0491413 6.424577017
109.0647913 2.216694352
121.0284058 1.472165937
123.0440559 10.92556884
134.0600403 1.829335159
136.0756904 15.44568849
214.1226406 1.29505706
225.0910061 8.238865996
242.1175552 15.44071703
260.1281199 4.095321504

Name: +ve in-silico MS/MS by CFM-ID for FDKSXAIIKRASPS-UHFFFAOYSA-N
ID: FDKSXAIIKRASPS-UHFFFAOYSA-N
Comment: Energy2
Num peaks: 31
49.00727645 0.852912304
51.02292652 1.517754306
63.02292652 5.04677784
65.03857658 2.423373627
66.03382555 0.7403979129
77.00219107 1.181428521
79.01784114 3.403193628
79.05422664 1.016253895
81.0334912 3.417619833
90.03382555 0.8968242317
91.01784114 2.632410704
92.04947561 1.188282234
93.0334912 2.871900962
95.04914126 5.461810242
104.0494756 2.367454516
105.0334912 12.5490572
106.0651257 1.361635263
107.0491413 7.820830202
109.0647913 1.704369706
111.0804414 0.9950556724
120.0443902 0.8026182541
121.0284058 1.461625155
121.0647913 1.046982368
123.0440559 9.102192647
132.0443902 0.8009761639
134.0600403 1.243672289
136.0756904 1.664057085
210.0913404 1.156055143
212.1069905 0.9909843809
214.1226406 0.9403742399
225.0910061 1.493247092

Name: +ve in-silico MS/MS by CFM-ID for IPYICOAKAYVGRU-UHFFFAOYSA-N
ID: IPYICOAKAYVGRU-UHFFFAOYSA-N
Comment: Energy0
Num peaks: 11
83.06037464 2.883669606
98.07127368 9.791805352
100.0869237 2.955201076
127.0502039 4.165714701
130.0974884 1.733564731
144.076753 3.01394763
172.0968197 1.844055477
198.1237032 13.37207364
216.1342679 33.13651292
242.1135324 2.433344475
260.1240971 5.643612066

Name: +ve in-silico MS/MS by CFM-ID for IPYICOAKAYVGRU-UHFFFAOYSA-N
ID: IPYICOAKAYVGRU-UHFFFAOYSA-N
Comment: Energy1
Num peaks: 10
83.06037464 8.954456074
98.07127368 28.47416428
99.04405588 2.082279254
100.0869237 2.946421763
117.0546206 3.979406789
127.0502039 6.030448551
144.076753 3.781287488
172.0968197 2.208377256
198.1237032 13.32054174
216.1342679 8.792011186

Name: +ve in-silico MS/MS by CFM-ID for IPYICOAKAYVGRU-UHFFFAOYSA-N
ID: IPYICOAKAYVGRU-UHFFFAOYSA-N
Comment: Energy2
Num peaks: 20
56.04947561 0.8891450114
68.04947561 0.8218529295
73.02840582 1.776984403
83.06037464 18.10412689
98.07127368 8.681106302
100.0869237 1.158574679
117.0546206 0.9663586399
124.0869237 1.149295287
126.0661883 2.364718282
126.1025738 3.129971097
127.0502039 13.57625091
128.0818384 4.594102562
130.0974884 1.572871409
132.1131385 1.49813796
144.076753 2.655549798
170.092403 2.107831306
172.1080531 9.914203538
174.1237032 0.9392125782
198.1237032 3.946290826
200.1029677 0.9322065225

Name: +ve in-silico MS/MS by CFM-ID for CDSZYMYOIWQRJY-UHFFFAOYSA-N
ID: CDSZYMYOIWQRJY-UHFFFAOYSA-N
Comment: Energy0
Num peaks: 8
197.0960915 2.003163606
200.1069905 2.369068775
214.1226406 4.038651994
224.1069905 5.07464414
225.0910061 11.32284361
242.1175552 32.1892641
243.1015708 9.609956784
260.1281199 15.20342312

Name: +ve in-silico MS/MS by CFM-ID for CDSZYMYOIWQRJY-UHFFFAOYSA-N
ID: CDSZYMYOIWQRJY-UHFFFAOYSA-N
Comment: Energy1
Num peaks: 31
66.03382555 0.8211942018
68.04947561 0.6773069231
71.01275576 0.650189259
83.01275576 0.7058011129
95.01275576 0.9486783057
107.0491413 3.170982784
112.0393049 0.6651885469
126.0549549 0.7390930227
133.0647913 0.6313192135
145.0647913 0.7458936558
147.0804414 1.950668857
149.0960915 1.174277764
155.0491413 2.529890697
157.0647913 1.276372368
159.0804414 1.494394677
172.0756904 4.251841322
174.0913404 4.390352083
176.1069905 1.79211907
181.0647913 1.839078942
183.0804414 1.395846587
197.0960915 4.211440868
198.0913404 3.354024252
200.1069905 6.584315141
212.1069905 0.7074561509
214.1226406 7.145419444
216.1382906 0.8172876803
224.1069905 2.4116427
225.0910061 4.419700713
242.1175552 7.920224166
243.1015708 2.885344589
260.1281199 3.77613746

Name: +ve in-silico MS/MS by CFM-ID for CDSZYMYOIWQRJY-UHFFFAOYSA-N
ID: CDSZYMYOIWQRJY-UHFFFAOYSA-N
Comment: Energy2
Num peaks: 31
25.00727645 2.250492719
39.02292652 4.231543696
40.01817548 1.016092509
41.00219107 0.8760504048
44.04947561 1.302234655
56.04947561 0.9271270258
66.03382555 4.102206057
68.04947561 2.689084666
70.06512568 1.127820977
71.01275576 1.266260596
80.04947561 3.421267647
82.06512568 1.402423409
83.01275576 1.317149349
107.0127558 1.038296094
107.0491413 2.236648515
119.0491413 1.346106191
121.0647913 0.8741964581
147.0804414 2.742285434
157.0647913 1.075803622
159.0804414 2.663211655
171.0804414 0.9211146671
172.0756904 1.490122553
174.0913404 3.694717904
183.0804414 1.002611012
184.1120759 1.468227256
196.1120759 0.9494818239
197.0960915 2.40738808
198.0913404 0.9301282918
200.1069905 1.416148477
214.1226406 1.075465982
244.0968197 1.002590547

Name: +ve in-silico MS/MS by CFM-ID for LUCHPKXVUGJYGU-UHFFFAOYSA-N
ID: LUCHPKXVUGJYGU-UHFFFAOYSA-N
Comment: Energy0
Num peaks: 6
108.0556236 1.604902339
109.0396392 2.771550958
124.0505382 1.166269399
126.0661883 84.15007618
224.1029677 1.234047686
242.1135324 3.23267013

Name: +ve in-silico MS/MS by CFM-ID for LUCHPKXVUGJYGU-UHFFFAOYSA-N
ID: LUCHPKXVUGJYGU-UHFFFAOYSA-N
Comment: Energy1
Num peaks: 7
54.03382555 2.730108809
82.02874017 4.931940514
83.06037464 5.49889073
98.07127368 2.876504714
108.0556236 3.767457329
109.0396392 4.912819019
126.0661883 56.8093905

Name: +ve in-silico MS/MS by CFM-ID for LUCHPKXVUGJYGU-UHFFFAOYSA-N
ID: LUCHPKXVUGJYGU-UHFFFAOYSA-N
Comment: Energy2
Num peaks: 16
45.04472458 0.9363907901
54.03382555 0.7866129188
56.04947561 2.681175784
66.03382555 1.628774056
73.02840582 1.253807144
79.02907452 0.7686978454
81.04472458 1.168389137
83.06037464 7.635532771
95.02398914 1.436000705
96.05562361 1.384438956
97.0396392 2.643875244
98.07127368 1.693844134
108.0556236 3.623081765
109.0396392 13.89695517
124.0505382 1.866328419
126.0661883 36.88527151

Name: +ve in-silico MS/MS by CFM-ID for ICUVFRMNYZDTHC-UHFFFAOYSA-N
ID: ICUVFRMNYZDTHC-UHFFFAOYSA-N
Comment: Energy0
Num peaks: 11
83.06037464 10.1356445
96.05562361 2.054190625
98.07127368 8.211548047
100.0869237 3.251216412
144.076753 13.14977769
198.1237032 4.403733992
214.0822323 1.544147794
216.086649 1.626517045
216.1342679 12.48937531
242.1135324 7.076565105
260.1240971 16.46811564

Name: +ve in-silico MS/MS by CFM-ID for ICUVFRMNYZDTHC-UHFFFAOYSA-N
ID: ICUVFRMNYZDTHC-UHFFFAOYSA-N
Comment: Energy1
Num peaks: 16
83.06037464 6.574199592
98.07127368 21.21387399
100.0393049 3.801830177
100.0869237 3.120191392
117.0546206 1.741906239
126.0661883 1.895718494
127.0502039 1.461009626
144.076753 7.240356746
172.0968197 5.417236066
198.1237032 11.25024074
199.1077188 1.612847228
216.086649 1.847653541
216.1342679 6.038302386
218.102299 1.443584962
242.1135324 3.115877251
260.1240971 3.228145521

Name: +ve in-silico MS/MS by CFM-ID for ICUVFRMNYZDTHC-UHFFFAOYSA-N
ID: ICUVFRMNYZDTHC-UHFFFAOYSA-N
Comment: Energy2
Num peaks: 21
39.02292652 2.827004846
41.03857658 1.886622066
44.99710569 1.854919807
66.03382555 2.344880237
67.02907452 2.987734934
71.01275576 1.588173527
73.02840582 4.567595841
83.06037464 32.41350296
96.05562361 1.001592057
98.07127368 5.924379944
99.04405588 0.9741383393
100.0869237 1.263381992
126.0661883 1.062169519
128.0818384 1.311830494
142.0611029 1.052185635
144.076753 6.425549511
170.092403 1.584108821
172.1080531 4.558701366
198.0873177 0.9347747037
198.1237032 1.917202381
200.1029677 1.588536213

Name: +ve in-silico MS/MS by CFM-ID for UMZMKHZCCKXMHC-UHFFFAOYSA-N
ID: UMZMKHZCCKXMHC-UHFFFAOYSA-N
Comment: Energy0
Num peaks: 6
84.04439023 4.406930186
99.05528926 16.07517246
101.0709393 4.724994257
127.0502039 9.025819629
144.076753 42.3930916
243.097548 4.201657291

Name: +ve in-silico MS/MS by CFM-ID for UMZMKHZCCKXMHC-UHFFFAOYSA-N
ID: UMZMKHZCCKXMHC-UHFFFAOYSA-N
Comment: Energy1
Num peaks: 9
84.04439023 4.796879348
97.0396392 3.941716147
99.05528926 28.16097924
101.0709393 4.547857039
126.0661883 2.450261538
127.0502039 19.35854047
144.076753 10.90718356
199.1077188 3.791391372
217.1182834 2.662773121

Name: +ve in-silico MS/MS by CFM-ID for UMZMKHZCCKXMHC-UHFFFAOYSA-N
ID: UMZMKHZCCKXMHC-UHFFFAOYSA-N
Comment: Energy2
Num peaks: 8
39.02292652 3.104996273
41.03857658 1.604746392
84.04439023 26.56784965
97.0396392 4.974838924
99.05528926 14.59767715
101.0709393 2.021157058
127.0502039 3.490503569
144.076753 24.09547974

Name: +ve in-silico MS/MS by CFM-ID for WCLYVQRXNNENJT-UHFFFAOYSA-N
ID: WCLYVQRXNNENJT-UHFFFAOYSA-N
Comment: Energy0
Num peaks: 9
91.05422664 3.468839023
103.0542266 2.367433844
110.0600403 1.912017446
131.0491413 4.36933077
138.0549549 1.964033061
207.0804414 2.183711199
224.1069905 6.999769709
225.0910061 19.77885167
242.1175552 37.73663066

Name: +ve in-silico MS/MS by CFM-ID for WCLYVQRXNNENJT-UHFFFAOYSA-N
ID: WCLYVQRXNNENJT-UHFFFAOYSA-N
Comment: Energy1
Num peaks: 31
39.02292652 1.6500342
42.03382555 0.699845715
49.00727645 1.741977455
51.02292652 3.066542309
53.00219107 1.156487082
53.03857658 0.7332521224
54.03382555 1.916699737
55.05422664 0.6811250036
56.04947561 1.30824954
64.01817548 2.764279525
66.03382555 5.110986907
68.04947561 2.873245006
72.08077574 0.7966282101
91.05422664 4.020309627
103.0542266 3.175132399
110.0600403 0.8302801282
112.0756904 1.166125644
120.0443902 0.7079024307
121.0284058 2.882791186
123.0440559 0.8002853945
131.0491413 10.58991958
136.0393049 1.288661832
138.0549549 4.336477381
140.070605 1.223678036
147.0440559 0.877845101
150.0549549 2.39493588
164.070605 1.302520026
207.0804414 1.725755325
224.1069905 2.611936858
225.0910061 4.990320507
242.1175552 7.017665288

Name: +ve in-silico MS/MS by CFM-ID for WCLYVQRXNNENJT-UHFFFAOYSA-N
ID: WCLYVQRXNNENJT-UHFFFAOYSA-N
Comment: Energy2
Num peaks: 31
39.02292652 2.410781489
40.01817548 1.130852808
41.03857658 0.8453839461
49.00727645 2.133472608
51.02292652 1.648927077
53.00219107 2.786282699
53.03857658 0.7465176099
54.03382555 1.29858557
55.01784114 1.192918954
63.02292652 0.7893585479
64.01817548 10.4805118
65.00219107 0.682781519
66.03382555 1.362393414
68.04947561 2.101304272
75.02292652 0.9898332628
91.05422664 4.253602153
92.0130901 0.6662311728
95.04914126 1.104185244
101.0385766 5.979864251
103.0542266 11.77257748
105.0698767 1.225619393
115.0542266 0.6387446695
121.0284058 1.276449812
125.0385766 1.49168294
127.0542266 1.025598935
129.0334912 2.173564815
129.0698767 0.6694685387
131.0491413 2.735539731
157.0647913 0.7287238643
185.0597059 0.6559189216
226.086255 0.6644096903

Name: +ve in-silico MS/MS by CFM-ID for CGMXAFWQHWLKAI-UHFFFAOYSA-N
ID: CGMXAFWQHWLKAI-UHFFFAOYSA-N
Comment: Energy0
Num peaks: 6
106.0651257 2.814059879
121.0284058 4.392251888
148.0756904 3.514105648
224.1069905 7.698805495
225.0910061 22.36164955
242.1175552 41.96685819

Name: +ve in-silico MS/MS by CFM-ID for CGMXAFWQHWLKAI-UHFFFAOYSA-N
ID: CGMXAFWQHWLKAI-UHFFFAOYSA-N
Comment: Energy1
Num peaks: 13
79.05422664 1.556776703
104.0494756 3.456255972
106.0651257 23.48745983
121.0284058 24.93396989
123.0440559 1.852331007
130.0651257 1.473228763
131.0491413 2.940163753
135.0440559 2.121989955
148.0756904 4.671626608
207.0804414 1.476430798
224.1069905 2.100104167
225.0910061 4.433334036
242.1175552 5.807113081

Name: +ve in-silico MS/MS by CFM-ID for CGMXAFWQHWLKAI-UHFFFAOYSA-N
ID: CGMXAFWQHWLKAI-UHFFFAOYSA-N
Comment: Energy2
Num peaks: 31
41.00219107 3.649758592
43.01784114 1.798894797
49.00727645 6.004513016
51.02292652 6.22496708
53.00219107 1.026986974
53.03857658 1.725588393
65.03857658 1.111910597
77.00219107 3.417020771
79.01784114 1.443515074
79.05422664 1.985679095
89.00219107 2.556423331
91.01784114 2.091797827
92.99710569 0.9906688503
93.0334912 5.718687473
95.01275576 1.043280137
95.04914126 0.9374162904
103.0542266 2.774615939
104.0494756 1.615894006
105.0334912 3.756120124
106.0651257 2.839427989
117.0334912 1.263468097
119.0491413 1.379144097
120.0807757 1.466363553
121.0284058 13.30639952
128.0494756 0.9621391601
129.0334912 1.810411344
130.0651257 1.03247189
131.0491413 3.165379941
144.0443902 1.620124437
207.0804414 0.9900600747
226.086255 1.041097305

Name: +ve in-silico MS/MS by CFM-ID for UBKJIEXYAJFTES-UHFFFAOYSA-N
ID: UBKJIEXYAJFTES-UHFFFAOYSA-N
Comment: Energy0
Num peaks: 9
91.05422664 3.36296378
103.0542266 2.30833555
110.0600403 4.409045095
131.0491413 4.687719529
138.0549549 1.88212642
207.0804414 2.127516615
224.1069905 6.766851116
225.0910061 18.98305409
242.1175552 35.7388095

Name: +ve in-silico MS/MS by CFM-ID for UBKJIEXYAJFTES-UHFFFAOYSA-N
ID: UBKJIEXYAJFTES-UHFFFAOYSA-N
Comment: Energy1
Num peaks: 31
53.00219107 1.49556315
54.03382555 1.705580846
70.02874017 0.6923322651
79.05422664 0.6676178436
91.05422664 4.809771181
103.0542266 3.769729482
105.0698767 0.6799051621
110.0600403 2.044289589
112.0756904 1.25696207
115.0542266 0.840040111
120.0443902 0.9423205735
121.0284058 3.468268149
123.0440559 0.9419149593
129.0334912 1.202381507
131.0491413 12.88249914
132.0443902 0.8204593877
136.0393049 1.690130823
138.0549549 5.488702967
140.070605 1.512901599
145.0647913 0.9646336155
147.0440559 1.047126442
150.0549549 3.237277002
160.0393049 0.6580140264
162.0549549 0.6920940558
164.070605 1.641525521
167.0491413 0.7273519904
207.0804414 1.96399088
224.1069905 3.116006316
225.0910061 6.214258844
226.086255 1.0225236
242.1175552 9.413381189

Name: +ve in-silico MS/MS by CFM-ID for UBKJIEXYAJFTES-UHFFFAOYSA-N
ID: UBKJIEXYAJFTES-UHFFFAOYSA-N
Comment: Energy2
Num peaks: 31
39.02292652 1.768090248
40.01817548 0.9182460085
41.03857658 1.759573598
42.03382555 1.390662615
49.00727645 1.935025727
51.02292652 1.165801342
52.01817548 1.613403555
53.00219107 1.881844172
55.01784114 0.9145000105
64.01817548 0.8729888694
65.00219107 1.428825754
66.03382555 0.94807629
67.01784114 1.307698011
68.04947561 2.87594962
69.0334912 1.31123363
75.02292652 1.105747691
82.02874017 1.354355162
82.06512568 0.9750640009
84.04439023 1.267250634
91.05422664 4.563747553
92.0130901 1.076343374
94.02874017 1.483896752
95.04914126 1.361631177
101.0385766 4.775752218
103.0542266 10.85478721
105.0698767 1.369636173
110.0600403 1.58534418
121.0284058 1.508831134
127.0542266 1.494401545
129.0334912 1.952231702
131.0491413 2.860000888

Name: +ve in-silico MS/MS by CFM-ID for GIBUDXMOVJKHQF-MDZDMXLPSA-N
ID: GIBUDXMOVJKHQF-MDZDMXLPSA-N
Comment: Energy0
Num peaks: 13
95.04914126 1.555481584
104.0494756 1.912378605
106.0651257 5.387821616
120.0807757 1.463589096
121.0284058 2.73318673
131.0491413 1.221655182
135.0440559 1.727658838
148.0756904 2.863588777
187.075356 1.56554476
207.0804414 2.100711528
224.1069905 6.470463667
225.0910061 18.33188047
242.1175552 33.40696877

Name: +ve in-silico MS/MS by CFM-ID for GIBUDXMOVJKHQF-MDZDMXLPSA-N
ID: GIBUDXMOVJKHQF-MDZDMXLPSA-N
Comment: Energy1
Num peaks: 31
39.02292652 1.105813755
49.00727645 1.273536295
51.02292652 1.951039073
53.03857658 1.036207868
54.03382555 1.354829366
56.04947561 1.022928977
64.01817548 1.571759895
66.03382555 2.705570589
67.01784114 0.962131082
68.04947561 1.112209864
94.06512568 2.128308517
95.04914126 1.124398788
96.08077574 1.699383134
104.0494756 5.042371971
106.0651257 6.304608638
120.0807757 1.247518729
121.0284058 8.195681708
123.0440559 1.498671831
130.0651257 1.138285627
131.0491413 2.487363114
135.0440559 0.8924836542
148.0756904 4.062608476
159.0440559 2.037473251
161.0597059 2.864594987
169.0284058 1.180829664
171.0440559 1.243263918
173.0597059 1.152792748
207.0804414 1.607125593
224.1069905 2.392314449
225.0910061 4.234481673
242.1175552 5.526440072

Name: +ve in-silico MS/MS by CFM-ID for GIBUDXMOVJKHQF-MDZDMXLPSA-N
ID: GIBUDXMOVJKHQF-MDZDMXLPSA-N
Comment: Energy2
Num peaks: 31
39.02292652 5.210246387
41.03857658 2.778131988
49.00727645 4.35746292
51.02292652 5.879321016
53.03857658 2.956918995
54.03382555 0.8446731421
63.02292652 1.389723237
64.01817548 2.959494163
65.00219107 1.901157472
65.03857658 2.146456724
67.01784114 2.452260832
67.05422664 0.9684558753
68.04947561 1.517916571
69.0334912 1.824578454
77.00219107 2.387936091
77.03857658 1.852182936
79.05422664 1.221310322
89.00219107 0.9245585544
91.01784114 0.8806521392
91.05422664 1.045687502
92.0130901 1.039041923
93.0334912 1.188586837
103.0542266 1.27113457
105.0698767 0.8583582815
106.0651257 1.046051776
117.0334912 1.225185992
121.0284058 6.423703623
129.0334912 1.016469569
141.0334912 1.270138396
159.0440559 1.151081325
207.0804414 0.9672829983

Name: +ve in-silico MS/MS by CFM-ID for STHFBOLGZOSPHU-UHFFFAOYSA-N
ID: STHFBOLGZOSPHU-UHFFFAOYSA-N
Comment: Energy0
Num peaks: 6
43.01784114 1.459888101
91.05422664 2.46087721
150.0549549 1.912807526
167.0855268 6.012689384
200.1069905 31.82145591
242.1175552 47.52551756

Name: +ve in-silico MS/MS by CFM-ID for STHFBOLGZOSPHU-UHFFFAOYSA-N
ID: STHFBOLGZOSPHU-UHFFFAOYSA-N
Comment: Energy1
Num peaks: 7
43.01784114 3.221700106
91.05422664 5.706655877
150.0549549 3.898460251
167.0855268 17.81460586
182.0964258 5.983043152
200.1069905 18.76949555
242.1175552 25.17775911

Name: +ve in-silico MS/MS by CFM-ID for STHFBOLGZOSPHU-UHFFFAOYSA-N
ID: STHFBOLGZOSPHU-UHFFFAOYSA-N
Comment: Energy2
Num peaks: 23
15.02292652 1.74911173
25.00727645 1.313324177
43.01784114 2.386543078
49.00727645 1.536347433
51.02292652 1.980942494
63.02292652 3.720795616
65.03857658 3.428837013
91.05422664 4.842362428
93.06987671 1.33283221
101.0385766 1.456809217
108.0443902 4.363922857
115.0542266 1.432359939
117.0698767 1.209906657
125.0385766 1.350746904
127.0542266 2.868300293
141.0698767 6.914885476
151.0542266 2.436827236
167.0855268 21.55041936
172.0756904 1.36450135
182.0964258 4.3266337
184.0756904 3.647172259
200.1069905 3.984827725
226.086255 1.603379304

Name: +ve in-silico MS/MS by CFM-ID for ONANVXNRBSERDF-UHFFFAOYSA-N
ID: ONANVXNRBSERDF-UHFFFAOYSA-N
Comment: Energy0
Num peaks: 6
43.01784114 1.464027632
91.05422664 2.466113231
150.0549549 1.916609316
167.0855268 6.028388312
200.1069905 31.94149314
242.1175552 47.65513778

Name: +ve in-silico MS/MS by CFM-ID for ONANVXNRBSERDF-UHFFFAOYSA-N
ID: ONANVXNRBSERDF-UHFFFAOYSA-N
Comment: Energy1
Num peaks: 7
43.01784114 3.263594278
91.05422664 5.723068966
150.0549549 3.898236795
167.0855268 17.52825676
182.0964258 5.988282731
200.1069905 18.80766657
242.1175552 25.17575885

Name: +ve in-silico MS/MS by CFM-ID for ONANVXNRBSERDF-UHFFFAOYSA-N
ID: ONANVXNRBSERDF-UHFFFAOYSA-N
Comment: Energy2
Num peaks: 23
15.02292652 1.77735192
25.00727645 1.333544248
43.01784114 2.6064191
49.00727645 1.260629062
51.02292652 1.804468402
63.02292652 1.54526613
65.03857658 1.964568787
91.05422664 5.139099347
93.06987671 1.374120943
101.0385766 1.420939861
108.0443902 4.501317499
115.0542266 2.056538818
117.0698767 1.179668415
127.0542266 1.884410083
139.0542266 3.373102769
141.0698767 6.435642244
151.0542266 4.441233246
167.0855268 21.17378945
172.0756904 1.543067628
182.0964258 4.408675753
184.0756904 3.487884542
198.0913404 1.167295637
200.1069905 4.205679852

Name: +ve in-silico MS/MS by CFM-ID for JUZYLGFFGJODLJ-UHFFFAOYSA-N
ID: JUZYLGFFGJODLJ-UHFFFAOYSA-N
Comment: Energy0
Num peaks: 6
43.01784114 1.457002545
91.05422664 2.452665039
150.0549549 1.907260454
167.0855268 5.981661659
200.1069905 31.69468871
242.1175552 47.33651073

Name: +ve in-silico MS/MS by CFM-ID for JUZYLGFFGJODLJ-UHFFFAOYSA-N
ID: JUZYLGFFGJODLJ-UHFFFAOYSA-N
Comment: Energy1
Num peaks: 8
43.01784114 3.210904959
91.05422664 5.625205229
150.0549549 3.830025129
167.0855268 17.04397195
182.0964258 5.835407995
200.1069905 18.32835247
224.1069905 2.224864882
242.1175552 24.5666065

Name: +ve in-silico MS/MS by CFM-ID for JUZYLGFFGJODLJ-UHFFFAOYSA-N
ID: JUZYLGFFGJODLJ-UHFFFAOYSA-N
Comment: Energy2
Num peaks: 26
15.02292652 1.692485429
25.00727645 1.272693506
43.01784114 2.477507513
49.00727645 1.795598152
51.02292652 2.154440509
63.02292652 2.619122784
65.03857658 1.722557473
91.05422664 4.705607667
93.06987671 1.4744399
101.0385766 1.266333625
103.0542266 1.115724418
108.0443902 4.155052456
115.0542266 2.067988346
117.0698767 1.249791749
125.0385766 1.053258854
127.0542266 1.841693225
139.0542266 2.839257367
141.0698767 7.271285955
151.0542266 3.686115429
167.0855268 18.2293865
172.0756904 1.773032511
182.0964258 3.852945533
184.0756904 3.698005189
198.0913404 1.088759246
200.1069905 3.674888905
226.086255 1.431094893

Name: +ve in-silico MS/MS by CFM-ID for CRRFAAGSMNENPB-UHFFFAOYSA-N
ID: CRRFAAGSMNENPB-UHFFFAOYSA-N
Comment: Energy0
Num peaks: 6
15.02292652 1.259658524
43.01784114 1.489796548
164.070605 1.9513252
167.0855268 6.064911234
200.1069905 32.20196609
242.1175552 48.88763696

Name: +ve in-silico MS/MS by CFM-ID for CRRFAAGSMNENPB-UHFFFAOYSA-N
ID: CRRFAAGSMNENPB-UHFFFAOYSA-N
Comment: Energy1
Num peaks: 7
43.01784114 3.363844065
164.070605 4.022741559
167.0855268 18.23022291
182.0964258 6.098962002
200.1069905 19.60198635
224.1069905 2.398611306
242.1175552 26.88932118

Name: +ve in-silico MS/MS by CFM-ID for CRRFAAGSMNENPB-UHFFFAOYSA-N
ID: CRRFAAGSMNENPB-UHFFFAOYSA-N
Comment: Energy2
Num peaks: 25
15.02292652 1.783879697
25.00727645 1.338214113
43.01784114 2.42046855
49.00727645 2.176254322
51.02292652 2.237659732
63.02292652 1.566419277
65.03857658 1.880981785
75.02292652 1.558047585
79.05422664 1.351637749
91.05422664 1.41083507
101.0385766 1.302716957
103.0542266 1.764953796
115.0542266 2.656712552
117.0698767 1.481482486
120.0443902 2.817746356
122.0600403 4.225623031
127.0542266 1.809597282
139.0542266 3.71710613
141.0698767 7.837245869
151.0542266 2.031602881
167.0855268 19.69847661
182.0964258 4.34160904
184.0756904 3.398493499
200.1069905 4.035015745
226.086255 1.296610457

Name: +ve in-silico MS/MS by CFM-ID for BLHCSPJFRTXGPE-UHFFFAOYSA-N
ID: BLHCSPJFRTXGPE-UHFFFAOYSA-N
Comment: Energy0
Num peaks: 6
15.02292652 1.263396426
43.01784114 1.495942518
164.070605 1.957339622
167.0855268 6.085716299
200.1069905 32.31134141
242.1175552 49.09389575

Name: +ve in-silico MS/MS by CFM-ID for BLHCSPJFRTXGPE-UHFFFAOYSA-N
ID: BLHCSPJFRTXGPE-UHFFFAOYSA-N
Comment: Energy1
Num peaks: 7
43.01784114 3.466411255
164.070605 4.097852245
167.0855268 18.63113245
182.0964258 6.17617549
200.1069905 20.01963137
224.1069905 2.418168614
242.1175552 27.57943127

Name: +ve in-silico MS/MS by CFM-ID for BLHCSPJFRTXGPE-UHFFFAOYSA-N
ID: BLHCSPJFRTXGPE-UHFFFAOYSA-N
Comment: Energy2
Num peaks: 22
15.02292652 1.839716665
25.00727645 1.378097178
43.01784114 3.009398255
49.00727645 2.192608194
51.02292652 1.636418374
63.02292652 1.976065966
65.03857658 3.111751406
79.05422664 1.40387564
101.0385766 1.853805935
103.0542266 1.253733983
115.0542266 1.510276592
120.0443902 2.961029797
122.0600403 4.38742245
127.0542266 1.806856956
141.0698767 7.648388295
151.0542266 4.84725757
167.0855268 22.3485837
182.0964258 4.394597495
184.0756904 3.632439734
198.0913404 1.13042322
200.1069905 4.27001503
226.086255 1.71540853

Name: +ve in-silico MS/MS by CFM-ID for AHMIQNIHGPSTCJ-UHFFFAOYSA-N
ID: AHMIQNIHGPSTCJ-UHFFFAOYSA-N
Comment: Energy0
Num peaks: 6
69.04472458 0.5392764307
95.02398914 1.265650771
112.0505382 88.53970325
224.1029677 0.632943834
225.0869833 0.6319592592
242.1135324 3.401351165

Name: +ve in-silico MS/MS by CFM-ID for AHMIQNIHGPSTCJ-UHFFFAOYSA-N
ID: AHMIQNIHGPSTCJ-UHFFFAOYSA-N
Comment: Energy1
Num peaks: 6
68.0130901 2.202475358
69.04472458 7.775142736
83.02398914 3.212592912
84.05562361 3.091936477
95.02398914 3.742680703
112.0505382 61.37277501

Name: +ve in-silico MS/MS by CFM-ID for AHMIQNIHGPSTCJ-UHFFFAOYSA-N
ID: AHMIQNIHGPSTCJ-UHFFFAOYSA-N
Comment: Energy2
Num peaks: 12
45.04472458 1.174488705
50.00252542 1.601931147
52.01817548 2.958724498
65.01342445 1.178394087
67.02907452 3.602285935
69.04472458 11.27772116
82.03997355 2.617660384
83.02398914 3.22204796
84.05562361 3.482261566
95.02398914 15.65910865
96.0192381 1.110091072
112.0505382 32.5769541

Name: +ve in-silico MS/MS by CFM-ID for SRIAHABWXLNPSA-UHFFFAOYSA-N
ID: SRIAHABWXLNPSA-UHFFFAOYSA-N
Comment: Energy0
Num peaks: 6
69.04472458 0.5312629809
95.02398914 1.246984304
112.0505382 87.80422264
224.1029677 0.7441824788
225.0869833 0.5453745372
242.1135324 3.301788084

Name: +ve in-silico MS/MS by CFM-ID for SRIAHABWXLNPSA-UHFFFAOYSA-N
ID: SRIAHABWXLNPSA-UHFFFAOYSA-N
Comment: Energy1
Num peaks: 6
68.0130901 2.2183762
69.04472458 7.831396962
83.02398914 3.235868219
84.05562361 3.216182537
95.02398914 3.769808266
112.0505382 61.50575264

Name: +ve in-silico MS/MS by CFM-ID for SRIAHABWXLNPSA-UHFFFAOYSA-N
ID: SRIAHABWXLNPSA-UHFFFAOYSA-N
Comment: Energy2
Num peaks: 11
45.0334912 1.74752165
50.00252542 1.28413406
52.01817548 2.352709237
65.01342445 0.9446198643
67.02907452 2.50336013
69.04472458 9.039938472
82.03997355 2.098359134
83.02398914 2.662109198
84.05562361 2.525478219
95.02398914 12.55256403
112.0505382 42.77861801

Name: +ve in-silico MS/MS by CFM-ID for DNYQNXJGNKQOQK-UHFFFAOYSA-N
ID: DNYQNXJGNKQOQK-UHFFFAOYSA-N
Comment: Energy0
Num peaks: 6
108.0556236 1.607249752
109.0396392 1.029285206
124.0505382 1.15243246
126.0661883 84.09371269
224.1029677 1.225328886
242.1135324 3.201768314

Name: +ve in-silico MS/MS by CFM-ID for DNYQNXJGNKQOQK-UHFFFAOYSA-N
ID: DNYQNXJGNKQOQK-UHFFFAOYSA-N
Comment: Energy1
Num peaks: 7
81.04472458 1.808614621
83.06037464 9.1622707
97.0396392 3.567905821
98.07127368 2.807715574
108.0556236 3.815649004
109.0396392 1.869523542
126.0661883 57.25465795

Name: +ve in-silico MS/MS by CFM-ID for DNYQNXJGNKQOQK-UHFFFAOYSA-N
ID: DNYQNXJGNKQOQK-UHFFFAOYSA-N
Comment: Energy2
Num peaks: 16
15.02292652 1.649151295
42.03382555 1.287154741
56.04947561 0.8903140432
66.03382555 2.325360871
73.02840582 1.256506578
79.02907452 0.9818524263
81.04472458 1.859786509
83.06037464 7.833635226
96.05562361 1.932022212
97.0396392 2.089883678
98.03488817 1.200956802
98.07127368 2.053681056
108.0556236 4.442483649
109.0396392 9.741059086
124.0505382 2.585853784
126.0661883 38.3770034

Name: +ve in-silico MS/MS by CFM-ID for NYNNNLKULLEUGZ-UHFFFAOYSA-N
ID: NYNNNLKULLEUGZ-UHFFFAOYSA-N
Comment: Energy0
Num peaks: 6
39.02292652 2.881327082
44.99710569 5.565975153
199.1117415 6.566783614
214.1226406 3.253678652
216.1382906 32.66941941
260.1281199 29.59564475

Name: +ve in-silico MS/MS by CFM-ID for NYNNNLKULLEUGZ-UHFFFAOYSA-N
ID: NYNNNLKULLEUGZ-UHFFFAOYSA-N
Comment: Energy1
Num peaks: 31
39.02292652 2.566796283
41.03857658 0.7655131583
44.99710569 1.202549186
68.04947561 1.091768102
82.06512568 1.298176657
107.0491413 4.326728261
124.0393049 1.361320534
126.0549549 1.87518643
133.0647913 0.9191225773
147.0804414 1.538808499
149.0960915 0.8136954232
152.070605 1.421288247
166.086255 0.9249176714
174.0913404 2.880588438
174.1277259 0.7785687447
176.1069905 0.9433336315
186.1277259 1.150984819
198.0549549 0.9732069153
198.1277259 1.471723663
199.1117415 4.395427162
200.070605 1.169723305
214.1226406 2.917099171
216.0655196 3.781121878
216.1019051 1.041156943
216.1382906 15.26925836
218.0811697 2.978027497
218.1175552 1.267972574
220.0968197 1.099167677
242.1175552 2.560931041
244.0968197 1.867986341
260.1281199 10.00625711

Name: +ve in-silico MS/MS by CFM-ID for NYNNNLKULLEUGZ-UHFFFAOYSA-N
ID: NYNNNLKULLEUGZ-UHFFFAOYSA-N
Comment: Energy2
Num peaks: 31
39.02292652 8.655819733
41.03857658 4.781900548
44.99710569 8.467498804
45.06987671 0.8289964438
63.02292652 2.055235721
65.03857658 1.436325596
66.03382555 0.9305130908
67.05422664 1.868784965
68.04947561 1.024166224
80.04947561 1.848052192
82.06512568 4.698353135
84.00800472 1.169146438
96.08077574 0.8410463032
107.0491413 1.48862357
110.0964258 0.8331313985
119.0491413 1.188168717
121.0647913 1.011511259
147.0804414 2.777971603
155.0491413 0.834480031
157.0647913 2.451161805
159.0804414 2.296406643
172.0756904 1.500029511
174.0913404 5.39173526
174.1277259 0.7773155055
176.1069905 1.824685259
186.1277259 2.164447022
198.1277259 1.514947397
199.1117415 2.843295789
214.086255 0.8348331279
216.1382906 0.8600426599
244.0968197 1.444175622

Name: +ve in-silico MS/MS by CFM-ID for JXVNFKLKUISLOI-UHFFFAOYSA-N
ID: JXVNFKLKUISLOI-UHFFFAOYSA-N
Comment: Energy0
Num peaks: 6
107.0491413 1.681406758
190.0498695 1.593799973
191.0338851 1.601088229
207.0764186 7.492024635
208.0604342 23.60362703
225.0869833 51.05887358

Name: +ve in-silico MS/MS by CFM-ID for JXVNFKLKUISLOI-UHFFFAOYSA-N
ID: JXVNFKLKUISLOI-UHFFFAOYSA-N
Comment: Energy1
Num peaks: 30
56.0130901 1.810645576
58.02874017 2.689340036
86.02365479 1.015019643
101.0345538 1.533456619
105.0334912 3.572651545
107.0491413 2.055913144
133.0284058 0.9837426954
135.0440559 2.51457396
136.0756904 0.962270106
137.0597059 1.470206114
148.0393049 1.30103284
150.0549549 3.99908081
151.0389705 2.576965744
152.070605 3.223335083
163.0865894 1.268977305
164.070605 1.536265423
166.0498695 1.855482797
168.0655196 2.350743439
179.0338851 0.9584400177
179.081504 2.402701979
180.0655196 4.461998883
181.0971541 2.907115519
190.0498695 2.965679627
191.0338851 2.370589823
195.0764186 0.9409454103
196.0604342 1.026399727
197.0920687 3.326174209
207.0764186 6.71143871
208.0604342 9.73780711
225.0869833 5.823196387

Name: +ve in-silico MS/MS by CFM-ID for JXVNFKLKUISLOI-UHFFFAOYSA-N
ID: JXVNFKLKUISLOI-UHFFFAOYSA-N
Comment: Energy2
Num peaks: 31
28.01817548 3.201757718
30.03382555 0.8702933842
42.03382555 1.061153609
53.99744004 2.131200785
56.0130901 6.16011493
57.04472458 0.973849069
58.02874017 2.67555429
59.06037464 2.072247774
60.04439023 2.940465403
71.02398914 2.813917705
73.0396392 2.215008558
75.02292652 0.9090835616
75.05528926 1.024781159
77.03857658 1.475523123
77.07093933 2.108694636
79.05422664 3.415557239
91.05422664 0.9972186436
99.01890376 1.139470013
105.0334912 9.108572587
107.0491413 6.536330854
109.0647913 1.328010182
123.0440559 1.368274637
124.0756904 1.684974464
133.0284058 0.9417159304
134.0600403 0.858159039
135.0440559 1.517884815
150.0549549 2.341992281
151.0389705 1.350380876
152.070605 1.348297562
164.070605 0.8873136485
168.0655196 0.9060211118

Name: +ve in-silico MS/MS by CFM-ID for JOJZKTVVECVFML-UHFFFAOYSA-N
ID: JOJZKTVVECVFML-UHFFFAOYSA-N
Comment: Energy0
Num peaks: 6
150.0549549 3.469750044
190.0498695 1.700909132
198.0760843 6.558348397
207.0764186 4.507538687
208.0604342 20.05442743
225.0869833 47.17461517

Name: +ve in-silico MS/MS by CFM-ID for JOJZKTVVECVFML-UHFFFAOYSA-N
ID: JOJZKTVVECVFML-UHFFFAOYSA-N
Comment: Energy1
Num peaks: 28
28.01817548 1.387903018
41.00219107 0.7801051926
53.99744004 4.663117224
55.01784114 0.6810444588
56.0130901 14.88544968
58.02874017 2.554969083
68.99710569 0.9909907663
69.0334912 0.6686987038
84.00800472 8.694241617
86.02365479 1.335288437
96.04439023 1.343980684
98.0600403 0.68281422
122.0600403 1.186165408
124.0756904 0.9364954202
136.0756904 1.272466136
148.0393049 1.377392811
150.0549549 2.929744589
152.070605 5.2135896
154.086255 5.306539623
165.0294684 0.7469191492
180.0655196 1.09716363
190.0498695 1.827663555
191.0338851 0.8151723046
195.0764186 0.7549277552
197.0920687 2.000288897
207.0764186 3.204421237
208.0604342 6.488222446
225.0869833 6.28597276

Name: +ve in-silico MS/MS by CFM-ID for JOJZKTVVECVFML-UHFFFAOYSA-N
ID: JOJZKTVVECVFML-UHFFFAOYSA-N
Comment: Energy2
Num peaks: 31
28.01817548 0.8798238575
40.01817548 3.060849973
41.00219107 0.9245843401
41.03857658 3.398116737
42.03382555 4.155117076
46.06512568 1.379183035
52.01817548 1.15405298
53.03857658 1.605974127
53.99744004 3.901702522
56.0130901 3.940386992
56.04947561 2.546600014
58.02874017 2.958490036
64.01817548 2.430946358
66.03382555 3.885444346
68.04947561 3.38733948
70.06512568 1.725582513
72.04439023 1.091621276
80.0130901 0.8551219391
81.0334912 0.8582692626
98.0600403 1.726008616
120.0443902 0.9268237905
122.0600403 2.757235184
124.0756904 2.510906641
125.0709393 1.010073296
152.070605 2.291253963
168.0655196 0.8410184504
170.0811697 1.421113491
171.0764186 1.263201188
177.0658539 1.373353962
189.0658539 0.8416223453
207.0764186 1.267895972

Name: +ve in-silico MS/MS by CFM-ID for ALZUMOUZUUYRAM-UHFFFAOYSA-N
ID: ALZUMOUZUUYRAM-UHFFFAOYSA-N
Comment: Energy0
Num peaks: 6
43.01784114 5.566781096
182.0964258 8.535678034
200.1069905 11.45226623
224.1069905 3.028651263
225.0910061 0.8818438991
242.1175552 61.43811916

Name: +ve in-silico MS/MS by CFM-ID for ALZUMOUZUUYRAM-UHFFFAOYSA-N
ID: ALZUMOUZUUYRAM-UHFFFAOYSA-N
Comment: Energy1
Num peaks: 13
41.00219107 1.413734545
43.01784114 17.47959884
79.05422664 3.102033183
101.0385766 2.745015759
103.0542266 1.593514755
163.075356 2.363845459
180.0807757 2.378351971
182.0964258 18.64533725
184.1120759 1.130266425
200.1069905 6.709002721
224.1069905 5.356026235
226.086255 1.174889436
242.1175552 16.77737875

Name: +ve in-silico MS/MS by CFM-ID for ALZUMOUZUUYRAM-UHFFFAOYSA-N
ID: ALZUMOUZUUYRAM-UHFFFAOYSA-N
Comment: Energy2
Num peaks: 20
25.00727645 4.366321054
41.00219107 1.551544013
43.01784114 7.238741188
49.00727645 1.68130022
51.02292652 2.55317936
53.03857658 1.417205906
63.02292652 1.805120967
79.05422664 3.188721232
80.04947561 1.79695734
101.0385766 5.447161323
103.0542266 4.213207762
104.0494756 1.207239605
105.0698767 1.143990528
119.0491413 11.78133378
121.0647913 12.66464682
133.0647913 0.9769288486
180.0807757 1.335409597
182.0964258 9.562872418
184.0756904 1.964510855
200.1069905 4.572285367

Name: +ve in-silico MS/MS by CFM-ID for BZLYUDJOVAMKIB-UHFFFAOYSA-N
ID: BZLYUDJOVAMKIB-UHFFFAOYSA-N
Comment: Energy0
Num peaks: 6
91.05422664 5.756266275
93.06987671 3.820401112
105.0334912 9.566028942
119.0491413 5.221638353
133.0284058 2.047893235
225.0910061 66.87844557

Name: +ve in-silico MS/MS by CFM-ID for BZLYUDJOVAMKIB-UHFFFAOYSA-N
ID: BZLYUDJOVAMKIB-UHFFFAOYSA-N
Comment: Energy1
Num peaks: 6
91.05422664 19.73839864
105.0334912 26.33278867
119.0491413 9.35008716
133.0284058 6.309037615
147.0440559 6.559163211
225.0910061 13.0853986

Name: +ve in-silico MS/MS by CFM-ID for BZLYUDJOVAMKIB-UHFFFAOYSA-N
ID: BZLYUDJOVAMKIB-UHFFFAOYSA-N
Comment: Energy2
Num peaks: 13
39.02292652 1.876776821
49.00727645 9.000259402
51.02292652 6.442188435
63.02292652 8.373949126
65.03857658 3.789117348
75.02292652 2.010657256
79.01784114 1.710208716
91.05422664 16.35399787
93.06987671 3.616773275
101.0385766 3.891065659
105.0334912 16.76183954
117.0334912 2.745964539
119.0491413 4.986322332

Name: +ve in-silico MS/MS by CFM-ID for RZCYUOWKJNUVBF-UHFFFAOYSA-N
ID: RZCYUOWKJNUVBF-UHFFFAOYSA-N
Comment: Energy0
Num peaks: 6
105.0334912 38.65956498
119.0491413 4.265620189
121.0647913 0.9749678824
147.0440559 1.365182876
207.0804414 1.30742062
225.0910061 51.08073163

Name: +ve in-silico MS/MS by CFM-ID for RZCYUOWKJNUVBF-UHFFFAOYSA-N
ID: RZCYUOWKJNUVBF-UHFFFAOYSA-N
Comment: Energy1
Num peaks: 6
51.02292652 1.086280505
79.05422664 2.629630728
105.0334912 67.73815598
119.0491413 1.62282976
147.0440559 3.899715728
225.0910061 16.35016461

Name: +ve in-silico MS/MS by CFM-ID for RZCYUOWKJNUVBF-UHFFFAOYSA-N
ID: RZCYUOWKJNUVBF-UHFFFAOYSA-N
Comment: Energy2
Num peaks: 8
41.00219107 3.825768966
49.00727645 11.80889039
51.02292652 8.366090571
63.02292652 9.336672029
79.05422664 6.172418501
101.0385766 8.21782893
105.0334912 30.2860932
119.0491413 4.946263962

Name: +ve in-silico MS/MS by CFM-ID for UDOOPSJCRMKSGL-UHFFFAOYSA-N
ID: UDOOPSJCRMKSGL-UHFFFAOYSA-N
Comment: Energy0
Num peaks: 6
105.0334912 12.00165673
119.0491413 5.417129581
131.0491413 1.449464739
147.0440559 1.588538563
207.0804414 11.22375968
225.0910061 60.25374503

Name: +ve in-silico MS/MS by CFM-ID for UDOOPSJCRMKSGL-UHFFFAOYSA-N
ID: UDOOPSJCRMKSGL-UHFFFAOYSA-N
Comment: Energy1
Num peaks: 14
63.02292652 0.9056714803
73.00727645 0.8578473245
79.05422664 2.409767745
95.04914126 1.876006169
105.0334912 27.31641957
107.0491413 2.986389167
119.0491413 5.312263029
129.0334912 2.427534109
131.0491413 5.636312983
147.0440559 3.617307709
195.0804414 2.578604282
197.0960915 2.815172782
207.0804414 6.265667491
225.0910061 15.64207425

Name: +ve in-silico MS/MS by CFM-ID for UDOOPSJCRMKSGL-UHFFFAOYSA-N
ID: UDOOPSJCRMKSGL-UHFFFAOYSA-N
Comment: Energy2
Num peaks: 21
39.02292652 3.074777738
49.00727645 8.050755574
51.02292652 4.113166299
53.00219107 1.166704833
63.02292652 5.299880271
65.03857658 1.587761827
73.00727645 2.200630357
75.02292652 2.882765836
77.00219107 1.331307886
77.03857658 3.520900904
79.01784114 1.163066569
79.05422664 2.294005066
87.02292652 2.468239029
89.03857658 3.808330959
91.05422664 4.789254441
101.0385766 4.991988124
105.0334912 17.8216989
117.0334912 2.078220991
119.0491413 4.237740419
129.0334912 2.245427339
131.0491413 1.734407648

Name: +ve in-silico MS/MS by CFM-ID for RAJCKCXFLPVSEW-UHFFFAOYSA-N
ID: RAJCKCXFLPVSEW-UHFFFAOYSA-N
Comment: Energy0
Num peaks: 6
93.0334912 4.206890959
95.04914126 2.125214632
103.0542266 3.431010135
131.0491413 3.461866169
207.0804414 8.097101255
225.0910061 66.48901042

Name: +ve in-silico MS/MS by CFM-ID for RAJCKCXFLPVSEW-UHFFFAOYSA-N
ID: RAJCKCXFLPVSEW-UHFFFAOYSA-N
Comment: Energy1
Num peaks: 12
51.02292652 1.878598052
53.00219107 1.397971825
93.0334912 4.89455457
95.04914126 3.511054501
103.0542266 12.8616183
105.0698767 2.061434624
121.0284058 12.13200365
123.0440559 5.563248575
131.0491413 7.120955257
147.0440559 3.356606905
207.0804414 6.565584602
225.0910061 19.02709365

Name: +ve in-silico MS/MS by CFM-ID for RAJCKCXFLPVSEW-UHFFFAOYSA-N
ID: RAJCKCXFLPVSEW-UHFFFAOYSA-N
Comment: Energy2
Num peaks: 15
39.02292652 4.172791989
41.03857658 2.907777024
49.00727645 9.244597787
51.02292652 18.38943231
53.00219107 2.477969577
53.03857658 4.872388339
67.01784114 3.071932573
93.0334912 6.322954812
95.04914126 2.614785247
101.0385766 6.183322433
103.0542266 12.13113649
105.0698767 3.334330892
115.0542266 1.863499639
131.0491413 1.560451982
199.075356 1.651288532

Name: +ve in-silico MS/MS by CFM-ID for XQWZFMGUVCMODB-UHFFFAOYSA-N
ID: XQWZFMGUVCMODB-UHFFFAOYSA-N
Comment: Energy0
Num peaks: 6
91.05422664 4.332152502
93.0334912 5.848509221
121.0284058 3.205603701
131.0491413 5.47341911
207.0804414 9.784043578
225.0910061 51.66314028

Name: +ve in-silico MS/MS by CFM-ID for XQWZFMGUVCMODB-UHFFFAOYSA-N
ID: XQWZFMGUVCMODB-UHFFFAOYSA-N
Comment: Energy1
Num peaks: 25
53.00219107 1.833249087
55.01784114 1.492025078
67.01784114 1.44522091
91.05422664 4.968900187
93.0334912 2.487867622
95.04914126 1.719791113
103.0542266 3.9106004
105.0334912 1.233433088
119.0127558 1.820830354
121.0284058 8.575544694
123.0440559 1.944804849
125.0385766 1.108378149
129.0334912 1.763614971
131.0491413 12.20924229
133.0284058 3.263313129
143.0491413 1.118958646
145.0647913 2.377945607
147.0440559 1.816329049
153.0334912 1.111386095
155.0491413 2.596764756
157.0647913 2.236424582
167.0491413 1.907960367
183.0440559 1.232747098
207.0804414 5.948556289
225.0910061 9.968259148

Name: +ve in-silico MS/MS by CFM-ID for XQWZFMGUVCMODB-UHFFFAOYSA-N
ID: XQWZFMGUVCMODB-UHFFFAOYSA-N
Comment: Energy2
Num peaks: 30
39.02292652 1.924433601
49.00727645 3.512774071
51.02292652 4.070212324
53.00219107 3.294278911
53.03857658 1.004981412
55.01784114 1.495874942
63.02292652 0.8700535666
65.00219107 5.294712178
65.03857658 0.8358045694
67.01784114 3.08533186
75.02292652 1.356560354
77.00219107 1.9062792
79.01784114 0.9263621397
91.05422664 4.922395657
93.0334912 4.946549097
101.0021911 1.057721326
101.0385766 7.432247785
103.0542266 11.51817983
105.0334912 1.2295109
105.0698767 1.523415104
115.0178411 1.172752119
119.0127558 1.412657716
121.0284058 1.197528322
125.0385766 1.703860772
127.0542266 3.257641115
129.0334912 2.413748996
131.0491413 2.052440073
153.0334912 2.925779799
199.075356 1.135885738
209.0597059 1.042693423

Name: +ve in-silico MS/MS by CFM-ID for HCXFHZDGSINAEM-UHFFFAOYSA-N
ID: HCXFHZDGSINAEM-UHFFFAOYSA-N
Comment: Energy0
Num peaks: 7
91.05422664 4.480904329
93.0334912 4.839783547
103.0542266 2.663330473
121.0284058 3.289790654
133.0284058 2.330274399
207.0804414 10.09965495
225.0910061 54.21625576

Name: +ve in-silico MS/MS by CFM-ID for HCXFHZDGSINAEM-UHFFFAOYSA-N
ID: HCXFHZDGSINAEM-UHFFFAOYSA-N
Comment: Energy1
Num peaks: 19
67.01784114 2.128505845
69.0334912 1.105327335
79.01784114 1.830753366
91.05422664 6.205261845
93.0334912 6.80097755
95.04914126 2.258335261
103.0542266 4.221780867
105.0334912 1.675278565
115.0178411 1.128034102
119.0127558 2.338366964
121.0284058 11.37209301
123.0440559 2.374623177
129.0334912 1.43215906
131.0491413 5.230095904
133.0284058 4.248767901
145.0284058 1.072675596
147.0440559 2.577910318
207.0804414 8.979417464
225.0910061 14.02338484

Name: +ve in-silico MS/MS by CFM-ID for HCXFHZDGSINAEM-UHFFFAOYSA-N
ID: HCXFHZDGSINAEM-UHFFFAOYSA-N
Comment: Energy2
Num peaks: 27
39.02292652 1.934628719
49.00727645 3.532495092
51.02292652 4.541313065
53.00219107 1.837360035
65.00219107 5.559210485
65.03857658 0.8999065279
67.01784114 10.12820719
69.0334912 0.9193295649
75.02292652 1.460601632
79.01784114 2.887803262
91.05422664 5.394760996
92.99710569 1.178173868
93.0334912 7.222875627
95.01275576 1.083474555
101.0385766 5.608350563
103.0542266 8.505017245
105.0334912 1.227564328
105.0698767 1.642446434
115.0178411 1.56265159
119.0127558 1.828598245
121.0284058 1.324695188
125.0385766 1.834120006
127.0542266 2.954179489
129.0334912 1.190390359
131.0491413 1.005671833
153.0334912 2.089684325
209.0597059 1.190612748

Name: +ve in-silico MS/MS by CFM-ID for KNVMZIVKMCQNMZ-UHFFFAOYSA-N
ID: KNVMZIVKMCQNMZ-UHFFFAOYSA-N
Comment: Energy0
Num peaks: 6
105.0334912 4.040082752
119.0491413 3.030544368
131.0491413 1.540335531
147.0440559 1.928014103
207.0804414 12.48577752
225.0910061 68.83297489

Name: +ve in-silico MS/MS by CFM-ID for KNVMZIVKMCQNMZ-UHFFFAOYSA-N
ID: KNVMZIVKMCQNMZ-UHFFFAOYSA-N
Comment: Energy1
Num peaks: 10
79.05422664 3.019459327
93.0334912 5.497831783
95.04914126 3.88661828
105.0334912 17.1199673
107.0491413 3.573853524
119.0491413 4.071532402
131.0491413 3.511054202
147.0440559 5.316688771
207.0804414 13.944894
225.0910061 21.13875719

Name: +ve in-silico MS/MS by CFM-ID for KNVMZIVKMCQNMZ-UHFFFAOYSA-N
ID: KNVMZIVKMCQNMZ-UHFFFAOYSA-N
Comment: Energy2
Num peaks: 16
39.02292652 4.670873187
49.00727645 13.21217293
51.02292652 17.57205837
53.00219107 2.649292836
53.03857658 3.584391429
63.02292652 5.264602426
79.05422664 3.666452313
93.0334912 3.537048323
105.0334912 9.130081272
115.0542266 2.896249626
117.0334912 2.19371728
119.0491413 4.371210641
131.0491413 1.584663803
197.0597059 1.589097171
199.075356 2.512976845
207.0804414 2.18222729

Name: +ve in-silico MS/MS by CFM-ID for UMIIDKVLOKIHQN-UHFFFAOYSA-N
ID: UMIIDKVLOKIHQN-UHFFFAOYSA-N
Comment: Energy0
Num peaks: 6
105.0334912 11.17186163
119.0491413 4.971575223
131.0491413 2.590536079
147.0440559 1.427654887
207.0804414 10.09356534
225.0910061 54.28836866

Name: +ve in-silico MS/MS by CFM-ID for UMIIDKVLOKIHQN-UHFFFAOYSA-N
ID: UMIIDKVLOKIHQN-UHFFFAOYSA-N
Comment: Energy1
Num peaks: 16
51.02292652 0.9925239675
79.05422664 2.292155454
93.0334912 1.172004263
105.0334912 25.92651955
107.0491413 2.675077134
119.0491413 4.277175626
129.0334912 3.281050016
131.0491413 6.833391659
143.0491413 1.639410287
145.0647913 1.941942371
147.0440559 3.006241193
153.0334912 0.9478734465
155.0491413 1.97024915
157.0647913 2.042085838
207.0804414 8.592014425
225.0910061 12.66818438

Name: +ve in-silico MS/MS by CFM-ID for UMIIDKVLOKIHQN-UHFFFAOYSA-N
ID: UMIIDKVLOKIHQN-UHFFFAOYSA-N
Comment: Energy2
Num peaks: 22
39.02292652 8.401386167
41.03857658 2.341512658
49.00727645 13.99597378
51.02292652 8.808891574
53.00219107 1.052674276
53.03857658 1.421737023
63.02292652 7.520658831
65.00219107 2.265696091
67.01784114 1.187942001
73.00727645 1.697813232
77.03857658 1.484133793
79.01784114 2.177951061
79.05422664 3.062717636
101.0385766 1.579702809
105.0334912 12.31519049
115.0542266 1.04292524
119.0491413 1.527451181
125.0385766 1.534338112
127.0542266 1.610916144
129.0334912 1.925368185
131.0491413 1.555951259
153.0334912 2.52822287

Name: +ve in-silico MS/MS by CFM-ID for ALLZXTRYDMOPJG-UHFFFAOYSA-N
ID: ALLZXTRYDMOPJG-UHFFFAOYSA-N
Comment: Energy0
Num peaks: 6
105.0334912 11.15502818
119.0491413 4.956919942
131.0491413 1.63913707
145.0647913 1.989214648
207.0804414 10.06676595
225.0910061 54.07401939

Name: +ve in-silico MS/MS by CFM-ID for ALLZXTRYDMOPJG-UHFFFAOYSA-N
ID: ALLZXTRYDMOPJG-UHFFFAOYSA-N
Comment: Energy1
Num peaks: 16
67.01784114 1.192302768
79.01784114 1.487842199
79.05422664 2.324366174
93.0334912 2.334864192
105.0334912 26.59856066
107.0491413 2.744114766
119.0491413 4.387407845
129.0334912 2.456182446
131.0491413 3.494433963
143.0491413 1.950516538
145.0647913 2.083086012
147.0440559 3.168699037
155.0491413 2.044083068
157.0647913 2.098109653
207.0804414 8.95997218
225.0910061 13.18938883

Name: +ve in-silico MS/MS by CFM-ID for ALLZXTRYDMOPJG-UHFFFAOYSA-N
ID: ALLZXTRYDMOPJG-UHFFFAOYSA-N
Comment: Energy2
Num peaks: 20
39.02292652 6.933578695
49.00727645 16.992083
51.02292652 9.648019352
53.03857658 1.371906179
63.02292652 4.751154891
65.00219107 2.556649482
65.03857658 1.554453022
67.01784114 2.832184821
77.00219107 1.252487613
77.03857658 1.603196209
79.01784114 3.043019966
79.05422664 2.660145478
93.0334912 1.723339538
101.0385766 1.807251098
105.0334912 13.36567299
115.0178411 1.485282186
119.0491413 1.80991425
125.0385766 1.290698042
127.0542266 1.152726709
153.0334912 2.769227099

Name: +ve in-silico MS/MS by CFM-ID for NBFNGRDFKUJVIN-UHFFFAOYSA-N
ID: NBFNGRDFKUJVIN-UHFFFAOYSA-N
Comment: Energy0
Num peaks: 6
95.04914126 13.95085861
103.0542266 1.530950406
129.0334912 2.802534294
131.0491413 20.33169458
207.0804414 5.380135142
225.0910061 48.90452544

Name: +ve in-silico MS/MS by CFM-ID for NBFNGRDFKUJVIN-UHFFFAOYSA-N
ID: NBFNGRDFKUJVIN-UHFFFAOYSA-N
Comment: Energy1
Num peaks: 6
95.04914126 30.31795205
103.0542266 9.180839375
131.0491413 27.12313433
147.0440559 2.818744942
207.0804414 3.735986595
225.0910061 9.550691715

Name: +ve in-silico MS/MS by CFM-ID for NBFNGRDFKUJVIN-UHFFFAOYSA-N
ID: NBFNGRDFKUJVIN-UHFFFAOYSA-N
Comment: Energy2
Num peaks: 15
25.00727645 2.732062885
39.02292652 2.004980194
49.00727645 7.395204016
51.02292652 4.815039589
53.00219107 3.830127708
53.03857658 3.99650167
63.02292652 4.235813184
65.03857658 6.011536456
67.05422664 9.250575121
79.05422664 2.699689086
95.04914126 8.858209355
101.0385766 5.605565337
103.0542266 11.62035219
129.0334912 2.550670335
131.0491413 4.562779643

Name: +ve in-silico MS/MS by CFM-ID for CKVUVGOMTCBGOW-UHFFFAOYSA-N
ID: CKVUVGOMTCBGOW-UHFFFAOYSA-N
Comment: Energy0
Num peaks: 11
101.0385766 1.778212023
119.0491413 2.241892903
120.0443902 1.865889172
121.0284058 2.450078337
121.0647913 14.98963293
130.0651257 1.55813034
132.0807757 1.600118093
136.0393049 2.846750915
138.0549549 9.135132057
225.0910061 16.40720012
242.1175552 26.43869182

Name: +ve in-silico MS/MS by CFM-ID for CKVUVGOMTCBGOW-UHFFFAOYSA-N
ID: CKVUVGOMTCBGOW-UHFFFAOYSA-N
Comment: Energy1
Num peaks: 12
105.0334912 2.534772342
107.0491413 1.354196197
110.0600403 1.405047051
120.0443902 4.91601895
121.0284058 21.47393408
122.0600403 1.976363602
123.0440559 1.838690806
136.0393049 13.21606641
138.0549549 23.98638546
148.0756904 1.490192378
225.0910061 3.336940844
242.1175552 3.542742644

Name: +ve in-silico MS/MS by CFM-ID for CKVUVGOMTCBGOW-UHFFFAOYSA-N
ID: CKVUVGOMTCBGOW-UHFFFAOYSA-N
Comment: Energy2
Num peaks: 31
40.01817548 2.234384609
42.03382555 1.433909594
44.04947561 1.406186877
49.00727645 2.278693071
51.02292652 1.301209192
52.01817548 1.349714959
63.02292652 1.224611745
65.03857658 1.883977261
78.03382555 0.9995992556
79.05422664 3.038888305
91.05422664 3.488904721
92.04947561 1.08799468
95.04914126 1.190855161
101.0385766 9.340377489
103.0542266 6.995286328
104.0494756 1.251978932
105.0334912 4.653538822
105.0698767 3.171220457
106.0651257 1.106097603
107.0491413 1.285658489
108.0807757 2.264464114
115.0542266 1.191866159
117.0334912 1.844111079
119.0491413 4.122459821
120.0443902 1.720338887
121.0284058 1.189431142
121.0647913 2.855357728
122.0600403 1.377033806
128.0494756 2.955579932
130.0651257 3.046767378
134.0600403 1.162800392

Name: +ve in-silico MS/MS by CFM-ID for FQJXYLXRAJWDDT-UHFFFAOYSA-N
ID: FQJXYLXRAJWDDT-UHFFFAOYSA-N
Comment: Energy0
Num peaks: 21
57.0334912 0.7377577557
106.0287402 2.771974302
108.0443902 1.272089202
131.0491413 0.7563423443
132.0443902 0.910678394
133.0647913 1.149058914
135.0804414 1.083029815
158.0600403 0.8580492566
160.0756904 0.6591566555
181.0647913 0.8099376382
183.0804414 0.9933813861
184.0756904 1.446179407
196.0756904 1.50081251
198.0913404 2.667666258
200.1069905 2.84419707
206.0964258 1.749622563
207.0804414 0.6789698277
224.1069905 25.76957149
225.0910061 0.9697457776
226.086255 2.219668423
242.1175552 28.4886694

Name: +ve in-silico MS/MS by CFM-ID for FQJXYLXRAJWDDT-UHFFFAOYSA-N
ID: FQJXYLXRAJWDDT-UHFFFAOYSA-N
Comment: Energy1
Num peaks: 31
51.02292652 1.334237888
63.02292652 1.128237388
75.02292652 0.922320092
77.03857658 0.9988533407
81.0334912 1.119509929
89.03857658 0.8898299817
105.0334912 1.403550079
106.0287402 5.039295164
107.0491413 0.8706646977
108.0443902 3.155086489
115.0542266 1.622338421
120.0443902 1.214792415
130.0287402 2.170733746
131.0491413 2.569470264
132.0443902 1.895771742
133.0647913 1.668374125
134.0600403 1.077774123
146.0600403 1.034653567
156.0443902 1.858534623
158.0600403 1.323859721
160.0756904 0.996727523
172.0756904 1.006641133
182.0600403 2.393896511
184.0756904 2.865067503
197.0960915 1.75850321
198.0913404 0.920516427
200.1069905 1.361988452
206.0964258 2.289399107
214.1226406 1.111858255
224.1069905 8.847261382
242.1175552 5.457651635

Name: +ve in-silico MS/MS by CFM-ID for FQJXYLXRAJWDDT-UHFFFAOYSA-N
ID: FQJXYLXRAJWDDT-UHFFFAOYSA-N
Comment: Energy2
Num peaks: 31
39.02292652 4.386934835
49.00727645 3.312845093
51.02292652 5.35032635
53.03857658 1.15655235
63.02292652 3.108510681
65.03857658 3.176023736
67.01784114 1.496874528
69.0334912 1.935206717
75.02292652 1.778115281
77.03857658 2.585721461
78.03382555 1.391934621
81.0334912 1.114584069
87.02292652 1.081565929
89.03857658 1.53412461
91.01784114 1.062529666
91.05422664 2.472795072
103.0542266 1.213921074
106.0287402 6.230439379
108.0443902 1.728342113
113.0385766 0.9302950436
115.0542266 1.342731622
116.0494756 0.9689189121
117.0698767 0.9671504562
118.0287402 1.192062796
120.0443902 1.128147094
129.0698767 0.9987832449
130.0287402 0.8297403511
132.0443902 1.198359613
195.0804414 0.840869639
196.0756904 1.365375159
197.0960915 1.252267674

Name: +ve in-silico MS/MS by CFM-ID for AJAGRQMFFPBKBO-UHFFFAOYSA-N
ID: AJAGRQMFFPBKBO-UHFFFAOYSA-N
Comment: Energy0
Num peaks: 18
57.0334912 0.8006858407
108.0443902 1.395129691
115.0542266 0.6596037743
131.0491413 0.814233784
132.0443902 1.00683398
133.0647913 1.24944889
134.0600403 0.7271612522
158.0600403 0.958094375
160.0756904 0.7109789152
184.0756904 1.637674199
196.0756904 1.513523776
198.0913404 2.795732658
200.1069905 3.045007705
206.0964258 1.38747046
215.1066561 0.6445711221
224.1069905 27.2748842
226.086255 1.388406907
242.1175552 32.11051724

Name: +ve in-silico MS/MS by CFM-ID for AJAGRQMFFPBKBO-UHFFFAOYSA-N
ID: AJAGRQMFFPBKBO-UHFFFAOYSA-N
Comment: Energy1
Num peaks: 31
49.00727645 1.146479812
51.02292652 1.363168545
63.02292652 1.259120497
81.0334912 1.307030539
89.03857658 1.094377284
105.0334912 1.607129538
107.0491413 1.038140428
108.0443902 3.950200365
113.0385766 0.9431918325
115.0542266 1.810299732
118.0287402 1.036993507
120.0443902 1.489515245
131.0491413 2.841414
132.0443902 2.310189894
133.0647913 1.91180194
134.0600403 1.299889322
142.0287402 0.9944508989
146.0600403 1.264641982
156.0443902 2.489380591
158.0600403 1.517430869
160.0756904 1.098938844
172.0756904 1.174857433
182.0600403 2.85081488
184.0756904 3.403631625
198.0913404 1.112701888
200.1069905 1.29090724
206.0964258 1.911632697
215.1066561 0.9324662251
224.1069905 9.1763394
226.086255 1.17152462
242.1175552 6.754615801

Name: +ve in-silico MS/MS by CFM-ID for AJAGRQMFFPBKBO-UHFFFAOYSA-N
ID: AJAGRQMFFPBKBO-UHFFFAOYSA-N
Comment: Energy2
Num peaks: 31
39.02292652 4.703041399
49.00727645 3.894892237
51.02292652 5.773285025
53.03857658 0.9250156177
63.02292652 2.968288714
65.03857658 2.985303759
67.01784114 1.431571342
69.0334912 1.872479025
75.02292652 1.570782078
77.03857658 2.089552921
81.0334912 1.364393448
87.02292652 1.511989718
89.03857658 2.962709913
91.01784114 1.122005599
91.05422664 2.00912194
102.0338255 1.040588695
103.0542266 1.395878616
108.0443902 2.982988115
113.0385766 0.9137350004
115.0542266 1.244516878
116.0494756 1.022321147
118.0287402 2.125462082
120.0443902 1.749380422
129.0698767 1.144805192
132.0443902 2.284519411
142.0287402 1.357179356
156.0443902 1.043135663
169.1011768 0.9389015566
180.0807757 1.363727457
198.0913404 0.9571284621
206.0964258 0.978204381

Name: +ve in-silico MS/MS by CFM-ID for NBDDXQHDRNXXCU-UHFFFAOYSA-N
ID: NBDDXQHDRNXXCU-UHFFFAOYSA-N
Comment: Energy0
Num peaks: 23
57.0334912 0.8075989392
106.0287402 2.768792202
108.0443902 1.271897004
131.0491413 0.7498571568
132.0443902 0.9199033075
133.0647913 1.162558329
134.0600403 0.6855361653
135.0804414 1.099572557
158.0600403 0.8867038057
160.0756904 0.6680329716
183.0804414 0.699176913
184.0756904 1.472874797
196.0756904 2.06871821
198.0913404 3.08842945
199.075356 0.8616327786
200.1069905 2.925854737
201.0910061 1.396568814
214.086255 1.391314155
216.1019051 0.8720807997
224.1069905 23.14290477
225.0910061 0.9241044973
226.086255 1.091684949
242.1175552 29.09927359

Name: +ve in-silico MS/MS by CFM-ID for NBDDXQHDRNXXCU-UHFFFAOYSA-N
ID: NBDDXQHDRNXXCU-UHFFFAOYSA-N
Comment: Energy1
Num peaks: 31
49.00727645 1.072459222
51.02292652 1.435724345
63.02292652 1.221125848
75.02292652 1.005279446
77.03857658 1.054328837
81.0334912 1.18836517
89.03857658 0.9569759463
96.04439023 1.360523524
105.0334912 1.535049414
106.0287402 5.649067434
107.0491413 0.9582167108
108.0443902 3.706307417
115.0542266 1.721383778
120.0443902 1.476152931
130.0287402 2.467047178
131.0491413 2.637132078
132.0443902 2.086698248
133.0647913 1.828154635
134.0600403 1.272592273
146.0600403 1.208294757
156.0443902 2.024036479
158.0600403 1.493280183
160.0756904 1.085352626
172.0756904 1.154839836
182.0600403 2.555636308
184.0756904 2.991605313
198.0913404 0.9863637157
200.1069905 1.258959266
215.1066561 1.112562425
224.1069905 7.801982294
242.1175552 6.286404457

Name: +ve in-silico MS/MS by CFM-ID for NBDDXQHDRNXXCU-UHFFFAOYSA-N
ID: NBDDXQHDRNXXCU-UHFFFAOYSA-N
Comment: Energy2
Num peaks: 31
39.02292652 5.172391209
49.00727645 4.141642127
51.02292652 5.577164843
52.01817548 1.322038113
53.00219107 0.919057305
53.03857658 1.346253108
54.03382555 0.8869394077
63.02292652 3.140858749
65.03857658 2.771355946
67.01784114 1.380383834
69.0334912 1.666991791
75.02292652 2.383547304
77.03857658 2.714861272
81.0334912 0.8506142953
87.02292652 1.391161177
89.03857658 1.254238794
91.01784114 1.244008856
91.05422664 3.143287848
103.0542266 1.808672623
106.0287402 6.785361424
108.0443902 2.04368296
115.0542266 1.165744619
117.0698767 1.037456834
118.0287402 1.841257214
120.0443902 1.663857514
129.0698767 1.344595389
132.0443902 1.356404797
142.0287402 0.944755489
196.0756904 1.434562279
198.0913404 0.9832712365
206.0964258 1.177964358

Name: +ve in-silico MS/MS by CFM-ID for NIZCNPRYCVAXCU-UHFFFAOYSA-N
ID: NIZCNPRYCVAXCU-UHFFFAOYSA-N
Comment: Energy0
Num peaks: 21
57.0334912 0.7693597048
106.0287402 2.875743566
108.0443902 1.320049912
110.0600403 0.6459534258
115.0542266 0.6433739942
131.0491413 0.7712377749
132.0443902 0.9483453479
133.0647913 1.203837656
134.0600403 0.6883150758
135.0804414 1.134285162
158.0600403 0.9136355881
160.0756904 0.7064665853
184.0756904 1.537857994
196.0756904 1.514645883
198.0913404 2.643001928
200.1069905 2.956524432
214.1226406 1.137852913
224.1069905 24.82840932
225.0910061 1.192320381
226.086255 1.349033475
242.1175552 30.29502045

Name: +ve in-silico MS/MS by CFM-ID for NIZCNPRYCVAXCU-UHFFFAOYSA-N
ID: NIZCNPRYCVAXCU-UHFFFAOYSA-N
Comment: Energy1
Num peaks: 31
49.00727645 0.9312809882
51.02292652 1.344594616
63.02292652 1.149991665
77.03857658 1.034889566
81.0334912 1.147357644
96.04439023 1.152764326
105.0334912 1.439049775
106.0287402 5.05160495
108.0443902 3.147795133
115.0542266 1.646135278
120.0443902 1.31987559
130.0287402 2.209165689
131.0491413 2.466792614
132.0443902 1.946301143
133.0647913 1.714771552
134.0600403 1.050735092
146.0600403 1.058152842
155.0491413 0.9085453268
156.0443902 1.902340437
158.0600403 1.401563311
160.0756904 1.187553538
172.0756904 1.124283061
182.0600403 2.48875502
184.0756904 3.041308197
197.0960915 1.454193527
200.1069905 1.03793195
206.0964258 1.198558841
214.1226406 0.9231952131
224.1069905 7.987199999
225.0910061 0.9102664005
242.1175552 5.678022163

Name: +ve in-silico MS/MS by CFM-ID for NIZCNPRYCVAXCU-UHFFFAOYSA-N
ID: NIZCNPRYCVAXCU-UHFFFAOYSA-N
Comment: Energy2
Num peaks: 31
39.02292652 5.036917617
49.00727645 4.017961661
51.02292652 4.929894632
53.03857658 1.193042251
63.02292652 2.740120578
65.03857658 2.949342494
67.01784114 1.147717904
69.0334912 1.559972255
75.02292652 1.648058961
77.03857658 2.545799837
81.0334912 1.052495333
87.02292652 1.310176567
89.03857658 1.101312472
91.01784114 1.025897909
91.05422664 2.36995985
92.04947561 0.9441968929
103.0542266 1.312084359
106.0287402 5.353373964
108.0443902 1.371774796
115.0542266 1.128047626
117.0698767 0.9865519905
118.0287402 1.486220008
127.0542266 0.8860375182
129.0698767 1.231893961
132.0443902 1.053491621
160.0756904 1.334085604
170.0964258 1.151451856
196.0756904 1.144537613
196.1120759 1.615557607
197.0960915 1.43588458
206.0964258 1.378644928

Name: +ve in-silico MS/MS by CFM-ID for KFLZUKISURQRNR-UHFFFAOYSA-N
ID: KFLZUKISURQRNR-UHFFFAOYSA-N
Comment: Energy0
Num peaks: 19
57.0334912 0.770416024
106.0287402 4.966025395
108.0443902 1.406181855
115.0542266 1.303640393
117.0698767 0.8859667437
119.0855268 0.7539621207
131.0491413 0.8224251408
132.0443902 0.9124696393
133.0647913 2.823174288
135.0804414 1.386946559
158.0600403 0.8661878554
184.0756904 1.463295618
196.0756904 1.430167925
198.0913404 2.531603543
200.1069905 2.845293413
224.1069905 23.16516552
225.0910061 0.9356496639
226.086255 1.140747939
242.1175552 29.6211775

Name: +ve in-silico MS/MS by CFM-ID for KFLZUKISURQRNR-UHFFFAOYSA-N
ID: KFLZUKISURQRNR-UHFFFAOYSA-N
Comment: Energy1
Num peaks: 31
51.02292652 1.486595816
63.02292652 1.280211124
77.03857658 1.200006988
80.04947561 1.316727723
81.0334912 1.178921944
103.0542266 1.394909002
105.0334912 1.430939492
106.0287402 10.96377328
108.0443902 5.145377588
110.0600403 1.425765432
115.0542266 1.084857415
117.0334912 1.126079157
119.0491413 0.9687383794
121.0647913 1.301035903
130.0287402 2.194663022
131.0491413 1.427540468
132.0443902 1.873429737
133.0647913 1.329890865
134.0600403 1.051378396
145.0647913 1.617858886
146.0600403 1.043335276
156.0443902 1.729592983
158.0600403 1.327430116
163.075356 1.60468278
172.0756904 0.9848941635
182.0600403 2.281026028
184.0756904 2.880829199
200.1069905 0.9889201021
215.1066561 1.211430818
224.1069905 7.025685346
242.1175552 5.627451902

Name: +ve in-silico MS/MS by CFM-ID for KFLZUKISURQRNR-UHFFFAOYSA-N
ID: KFLZUKISURQRNR-UHFFFAOYSA-N
Comment: Energy2
Num peaks: 31
39.02292652 6.095339064
49.00727645 3.2267724
51.02292652 6.492557017
52.01817548 1.396112953
53.03857658 1.848252951
63.02292652 3.979612184
65.03857658 3.180128667
67.01784114 2.025599804
69.0334912 1.65864493
75.02292652 2.01614083
77.03857658 4.403901104
79.05422664 1.366193048
80.04947561 2.057528045
81.0334912 1.75368608
87.02292652 1.60669264
89.03857658 1.461274243
91.01784114 1.282849568
91.05422664 3.456578868
103.0542266 1.056727897
106.0287402 6.096456879
108.0443902 2.929325051
113.0385766 1.074608081
115.0542266 2.056975722
117.0334912 0.9387378936
117.0698767 1.377757108
119.0855268 1.683330974
132.0443902 1.083340829
133.0647913 1.096161678
145.0647913 1.06461178
159.0440559 0.9270734151
206.0964258 1.09998361

Name: +ve in-silico MS/MS by CFM-ID for CKWVVKMQVLHHMB-UHFFFAOYSA-N
ID: CKWVVKMQVLHHMB-UHFFFAOYSA-N
Comment: Energy0
Num peaks: 15
92.04947561 2.892085478
94.06512568 2.933468935
107.0491413 1.129379679
120.0443902 0.9375527399
149.0597059 1.073175809
158.0600403 0.9637195205
184.0756904 1.636402047
196.0756904 1.506228779
198.0913404 2.682101322
200.1069905 2.964625711
215.1066561 1.088895387
224.1069905 25.61285877
225.0910061 1.003432211
226.086255 1.42808946
242.1175552 32.26121763

Name: +ve in-silico MS/MS by CFM-ID for CKWVVKMQVLHHMB-UHFFFAOYSA-N
ID: CKWVVKMQVLHHMB-UHFFFAOYSA-N
Comment: Energy1
Num peaks: 31
49.00727645 1.062192952
51.02292652 1.052246902
63.02292652 1.492611876
65.03857658 1.296255004
77.03857658 1.04584481
81.0334912 1.125395716
89.03857658 2.255330935
91.01784114 1.065885769
92.04947561 9.516958579
94.06512568 1.136645495
103.0542266 1.459961034
105.0334912 2.390826387
107.0491413 2.791736894
120.0443902 2.779035076
121.0647913 1.580121687
123.0804414 1.117835813
131.0491413 1.676942175
146.0600403 1.282304343
147.0440559 1.865429928
149.0597059 1.677475994
158.0600403 1.509041588
160.0756904 1.041393932
172.0756904 1.047375931
182.0600403 2.978233939
184.0756904 3.323525743
200.1069905 0.9784141209
211.075356 1.452772552
215.1066561 1.227251716
224.1069905 8.17019525
226.086255 1.584219807
242.1175552 6.344219529

Name: +ve in-silico MS/MS by CFM-ID for CKWVVKMQVLHHMB-UHFFFAOYSA-N
ID: CKWVVKMQVLHHMB-UHFFFAOYSA-N
Comment: Energy2
Num peaks: 31
39.02292652 4.015700373
49.00727645 3.915632609
51.02292652 5.478146352
53.03857658 1.79667469
63.02292652 4.886082532
65.03857658 6.460862762
67.01784114 1.769093584
69.0334912 1.368058848
75.02292652 1.463700995
77.03857658 4.097626141
79.05422664 1.685592935
80.04947561 1.221827354
81.0334912 0.8463489416
82.06512568 0.9037955225
87.02292652 1.171903734
89.03857658 1.827572722
91.01784114 1.320312581
92.04947561 12.74767087
94.06512568 3.95924543
101.0385766 0.9819299917
103.0542266 1.611420525
105.0698767 1.254595044
117.0334912 0.8916134171
118.0287402 1.943350721
120.0443902 1.087177301
144.0443902 0.9562669086
145.0647913 0.8741755677
195.0804414 0.7913723236
197.0960915 1.230828627
206.0964258 1.259578254
208.0756904 0.7167300656

Name: +ve in-silico MS/MS by CFM-ID for HWPZVHHWBDFNFY-UHFFFAOYSA-N
ID: HWPZVHHWBDFNFY-UHFFFAOYSA-N
Comment: Energy0
Num peaks: 19
57.0334912 0.7767658165
89.03857658 0.979308254
92.04947561 3.514458918
94.06512568 1.071373019
104.0494756 1.30807664
107.0491413 2.27684873
109.0647913 0.984135458
132.0443902 1.470283213
149.0597059 1.52928251
158.0600403 0.9112070972
184.0756904 1.49280466
196.0756904 1.468582099
198.0913404 2.577092105
200.1069905 2.863392338
215.1066561 1.03712769
224.1069905 23.61835712
225.0910061 1.002948017
226.086255 1.360971674
242.1175552 30.13087624

Name: +ve in-silico MS/MS by CFM-ID for HWPZVHHWBDFNFY-UHFFFAOYSA-N
ID: HWPZVHHWBDFNFY-UHFFFAOYSA-N
Comment: Energy1
Num peaks: 31
49.00727645 1.081705257
51.02292652 1.637912033
77.03857658 1.596289115
81.0334912 1.119457625
87.02292652 1.024604125
89.03857658 2.078802019
91.01784114 1.419535754
91.05422664 1.298046186
92.04947561 3.776513681
95.04914126 1.285993489
104.0494756 3.853111354
105.0334912 2.865675867
106.0651257 1.558712339
107.0491413 2.476691008
109.0647913 2.196303151
119.0491413 1.177908247
130.0287402 3.176278771
132.0443902 3.48106542
134.0600403 1.396339257
137.0597059 1.113751351
147.0440559 2.059393949
149.0597059 1.909758342
156.0443902 1.977292625
158.0600403 1.378482338
182.0600403 2.140495815
184.0756904 2.463843552
211.075356 1.273573859
215.1066561 1.067081331
224.1069905 6.259969212
226.086255 1.373802698
242.1175552 5.087349998

Name: +ve in-silico MS/MS by CFM-ID for HWPZVHHWBDFNFY-UHFFFAOYSA-N
ID: HWPZVHHWBDFNFY-UHFFFAOYSA-N
Comment: Energy2
Num peaks: 31
39.02292652 4.093598578
49.00727645 3.643760669
51.02292652 6.717568164
53.03857658 1.581334002
63.02292652 3.22598589
65.03857658 5.382288501
67.01784114 1.347570501
69.0334912 0.8272453974
73.00727645 1.161169752
75.02292652 1.923369879
77.03857658 3.229414604
79.05422664 0.800701962
81.0334912 1.222257064
87.02292652 1.352274691
89.03857658 2.977341643
91.01784114 2.581310736
91.05422664 1.389366501
92.04947561 5.597578107
93.0334912 1.113112249
93.06987671 1.381353782
102.0338255 3.724611868
104.0494756 8.191277854
105.0334912 0.8792704614
106.0651257 0.8641824978
107.0491413 3.17191154
119.0491413 0.8582059292
129.0334912 1.188967918
145.0647913 0.9160062311
195.0804414 0.736405397
197.0960915 1.139668467
206.0964258 1.170711813

Name: +ve in-silico MS/MS by CFM-ID for VEBONNJYNIERBS-UHFFFAOYSA-N
ID: VEBONNJYNIERBS-UHFFFAOYSA-N
Comment: Energy0
Num peaks: 19
81.0334912 1.11364753
83.04914126 1.151044724
92.04947561 1.338270494
104.0494756 0.8886862466
116.0494756 3.983604425
118.0651257 1.460752214
120.0807757 0.8803696474
123.0440559 0.8798204856
149.0597059 1.209900117
158.0600403 0.9196908035
184.0756904 1.562902919
196.0756904 1.460418159
198.0913404 2.561132639
200.1069905 2.876122568
215.1066561 1.047846222
224.1069905 24.0835259
225.0910061 1.012989684
226.086255 1.374871596
242.1175552 30.5695462

Name: +ve in-silico MS/MS by CFM-ID for VEBONNJYNIERBS-UHFFFAOYSA-N
ID: VEBONNJYNIERBS-UHFFFAOYSA-N
Comment: Energy1
Num peaks: 31
39.02292652 1.044262415
51.02292652 0.967646634
63.02292652 2.328095935
65.03857658 1.151699245
77.03857658 1.628520822
81.0334912 3.005665738
83.04914126 1.275995624
92.04947561 3.249619258
95.04914126 1.655916566
97.06479133 0.9949248432
102.0338255 1.83248185
104.0494756 2.942418826
105.0334912 1.560431266
116.0494756 5.726844974
118.0651257 4.156926129
121.0284058 1.830987147
123.0440559 1.496667097
125.0597059 1.037944526
131.0491413 1.541415691
146.0600403 2.054687059
147.0440559 2.353351058
149.0597059 1.625824841
158.0600403 1.02894767
172.0756904 0.9826764935
182.0600403 2.513010721
184.0756904 2.736437468
211.075356 1.304429569
215.1066561 1.094535246
224.1069905 6.584187451
226.086255 1.40981981
242.1175552 5.297001685

Name: +ve in-silico MS/MS by CFM-ID for VEBONNJYNIERBS-UHFFFAOYSA-N
ID: VEBONNJYNIERBS-UHFFFAOYSA-N
Comment: Energy2
Num peaks: 31
39.02292652 6.291890013
41.03857658 0.6772294512
49.00727645 2.751934123
51.02292652 5.761446893
53.03857658 1.420005045
63.02292652 3.722488668
65.03857658 3.248357461
67.01784114 1.396030814
69.0334912 1.125552158
73.00727645 1.268263633
75.02292652 1.936711317
77.03857658 3.476504998
79.05422664 1.131715687
81.0334912 1.759898451
89.03857658 2.316336053
91.01784114 3.411244951
92.04947561 2.48823347
93.0334912 1.570262067
95.04914126 1.92293218
102.0338255 3.157325768
104.0494756 2.561986222
106.0651257 0.6646788347
107.0491413 1.374580717
116.0494756 10.32544048
118.0651257 2.594176518
119.0491413 0.9605437119
129.0334912 0.8338521193
131.0491413 1.112273849
195.0804414 0.7394166295
197.0960915 1.146140506
206.0964258 1.175939649

Name: +ve in-silico MS/MS by CFM-ID for UHHZQCOXMGUROY-UHFFFAOYSA-N
ID: UHHZQCOXMGUROY-UHFFFAOYSA-N
Comment: Energy0
Num peaks: 19
63.02292652 1.012944018
81.0334912 2.382609556
83.04914126 1.031984261
92.04947561 1.340421424
116.0494756 1.877477926
118.0651257 1.600685072
123.0440559 0.7843675273
130.0651257 1.267822978
149.0597059 1.202768114
158.0600403 1.408857675
184.0756904 1.525664166
196.0756904 1.501062534
198.0913404 2.670439229
200.1069905 2.932915242
215.1066561 1.049817242
224.1069905 23.94498669
225.0910061 1.014835881
226.086255 1.377427457
242.1175552 30.65035238

Name: +ve in-silico MS/MS by CFM-ID for UHHZQCOXMGUROY-UHFFFAOYSA-N
ID: UHHZQCOXMGUROY-UHFFFAOYSA-N
Comment: Energy1
Num peaks: 31
39.02292652 0.922090724
51.02292652 1.829159688
63.02292652 2.363057353
65.03857658 1.621309249
67.01784114 1.448865793
69.0334912 1.463397679
81.0334912 3.361060478
83.04914126 2.82125177
92.04947561 3.221840887
93.0334912 1.155644724
102.0338255 1.021371666
104.0494756 1.495765038
111.0440559 1.099111857
116.0494756 5.317544685
118.0651257 1.793258798
129.0334912 0.9050082412
130.0651257 3.187509523
131.0491413 1.415370223
132.0807757 1.476107548
147.0440559 2.301746293
149.0597059 1.532593312
156.0443902 2.754238704
158.0600403 2.335270162
160.0756904 1.557313285
182.0600403 2.614598727
184.0756904 2.750196375
211.075356 1.310163596
215.1066561 1.099643017
224.1069905 6.451293461
226.086255 1.416523091
242.1175552 5.336281036

Name: +ve in-silico MS/MS by CFM-ID for UHHZQCOXMGUROY-UHFFFAOYSA-N
ID: UHHZQCOXMGUROY-UHFFFAOYSA-N
Comment: Energy2
Num peaks: 31
39.02292652 6.50033367
49.00727645 3.25294608
51.02292652 4.705215832
53.03857658 1.09891839
63.02292652 4.766395329
65.03857658 3.239883559
67.01784114 3.084492905
67.05422664 1.391849056
69.0334912 1.211782264
73.00727645 0.9989047674
77.03857658 0.8263127845
80.04947561 0.8935282184
81.0334912 5.928372228
83.04914126 1.124857158
89.03857658 1.624278979
91.01784114 1.085747492
92.04947561 2.241121606
93.0334912 1.11787227
99.02292652 2.433496795
102.0338255 2.221083362
104.0494756 2.333350233
107.0491413 0.9027753439
116.0494756 3.642367263
118.0651257 1.245149194
126.0338255 2.607021004
128.0494756 1.491137194
129.0334912 0.9158669019
130.0651257 4.723667685
131.0491413 1.113042006
197.0960915 1.151808478
206.0964258 1.183924836

Name: +ve in-silico MS/MS by CFM-ID for WVFJNTJADSXOMP-UHFFFAOYSA-N
ID: WVFJNTJADSXOMP-UHFFFAOYSA-N
Comment: Energy0
Num peaks: 19
57.0334912 1.787081987
92.04947561 1.346737711
97.02840582 0.902710794
116.0494756 0.9806358416
130.0651257 0.8549605746
142.0651257 3.822631007
144.0807757 1.406390511
146.0964258 0.8914319079
149.0597059 1.185174927
172.0756904 0.8729028329
184.0756904 1.575526291
196.0756904 1.482340641
198.0913404 2.630198375
200.1069905 2.926450696
215.1066561 1.043332823
224.1069905 23.79586549
225.0910061 1.0087617
226.086255 1.369018769
242.1175552 30.38467269

Name: +ve in-silico MS/MS by CFM-ID for WVFJNTJADSXOMP-UHFFFAOYSA-N
ID: WVFJNTJADSXOMP-UHFFFAOYSA-N
Comment: Energy1
Num peaks: 31
39.02292652 1.062414684
49.00727645 1.218349501
51.02292652 2.297344316
57.0334912 1.728048907
69.0334912 2.017082903
71.04914126 1.01761764
79.01784114 1.505705629
92.04947561 3.247433923
95.01275576 1.980216618
97.02840582 1.839441184
104.0494756 1.293823014
116.0494756 1.753641216
118.0651257 1.005448628
121.0284058 1.272339532
126.0338255 1.528485184
128.0494756 1.423733916
130.0651257 2.503907324
131.0491413 1.317331815
140.0494756 4.31039986
142.0651257 4.010917814
144.0807757 3.114822067
147.0440559 1.982985995
149.0597059 1.409018442
172.0756904 2.199843813
182.0600403 2.047606454
184.0756904 2.798653485
211.075356 1.24874881
215.1066561 1.04503265
224.1069905 6.082905389
226.086255 1.344892362
242.1175552 4.920802689

Name: +ve in-silico MS/MS by CFM-ID for WVFJNTJADSXOMP-UHFFFAOYSA-N
ID: WVFJNTJADSXOMP-UHFFFAOYSA-N
Comment: Energy2
Num peaks: 31
39.02292652 5.845736931
49.00727645 5.211945537
51.02292652 7.3633901
53.03857658 1.789620555
57.0334912 0.8977654206
63.02292652 1.301837551
65.03857658 1.812970025
67.01784114 3.412660384
69.0334912 5.491194364
77.03857658 0.8099123099
80.04947561 0.7936859776
81.0334912 1.31345332
92.04947561 3.079478449
93.0334912 0.8816227435
99.02292652 2.212867509
102.0338255 2.50062449
104.0494756 1.813578203
105.0334912 1.031916051
107.0491413 1.450987362
116.0494756 1.932476494
119.0491413 0.9703750853
126.0338255 1.828736111
128.0494756 1.132597108
130.0651257 1.64786319
131.0491413 0.987326519
140.0494756 2.118785664
142.0651257 6.24789977
144.0807757 1.085145429
164.0494756 0.7845223595
197.0960915 1.160189638
206.0964258 1.192539691

Name: +ve in-silico MS/MS by CFM-ID for QZRGEQCRUXDNRP-UHFFFAOYSA-N
ID: QZRGEQCRUXDNRP-UHFFFAOYSA-N
Comment: Energy0
Num peaks: 17
43.01784114 0.7380357279
57.0334912 3.398221847
92.04947561 1.399863479
116.0494756 1.022243578
118.0651257 0.7269806323
142.0651257 1.819071396
147.0440559 0.7780376955
149.0597059 1.194835178
156.0807757 1.264607212
182.0600403 3.239994551
184.0756904 5.937323348
198.0913404 0.860003603
215.1066561 1.047671801
224.1069905 24.30384557
225.0910061 1.012826303
226.086255 1.374645417
242.1175552 30.56239749

Name: +ve in-silico MS/MS by CFM-ID for QZRGEQCRUXDNRP-UHFFFAOYSA-N
ID: QZRGEQCRUXDNRP-UHFFFAOYSA-N
Comment: Energy1
Num peaks: 31
39.02292652 0.9854643434
43.01784114 1.780680818
57.0334912 2.193391744
65.00219107 1.006033369
67.01784114 1.675300401
85.02840582 1.185876317
91.01784114 1.139083184
92.04947561 3.843981902
102.0338255 1.045343552
104.0494756 1.639480324
116.0494756 2.210204062
118.0651257 1.188024596
126.0338255 1.105760307
129.0334912 0.9841847854
130.0651257 1.296043802
131.0491413 1.447463548
140.0494756 3.390153474
142.0651257 4.169464049
147.0440559 2.372042649
149.0597059 1.438145239
152.0494756 0.9012574991
156.0807757 2.513651279
158.0964258 1.513897515
166.0651257 0.9088195248
182.0600403 5.248358884
184.0756904 7.717910509
211.075356 1.260152473
215.1066561 1.055156549
224.1069905 6.359733448
226.086255 1.358165123
242.1175552 4.997070204

Name: +ve in-silico MS/MS by CFM-ID for QZRGEQCRUXDNRP-UHFFFAOYSA-N
ID: QZRGEQCRUXDNRP-UHFFFAOYSA-N
Comment: Energy2
Num peaks: 31
39.02292652 7.580771554
41.00219107 1.563614661
41.03857658 1.480763441
43.01784114 1.619776264
49.00727645 3.414274239
51.02292652 2.149454479
57.0334912 6.496424097
63.02292652 2.063325118
65.00219107 1.695411252
65.03857658 2.360523102
67.01784114 1.921903386
77.03857658 1.677257184
80.04947561 1.081787801
81.0334912 1.108197979
91.01784114 1.731201679
92.04947561 3.206456724
99.02292652 1.461902405
102.0338255 3.204034442
104.0494756 2.835718109
116.0494756 2.536868025
125.0385766 1.214896444
126.0338255 1.349710823
129.0334912 1.171248586
130.0651257 1.101922654
131.0491413 1.132064845
140.0494756 1.684349002
142.0651257 1.229335825
152.0494756 1.368257671
156.0807757 1.340161713
197.0960915 1.218245764
206.0964258 1.250808268

Name: +ve in-silico MS/MS by CFM-ID for ZGNQQUYHIOREEU-UHFFFAOYSA-N
ID: ZGNQQUYHIOREEU-UHFFFAOYSA-N
Comment: Energy0
Num peaks: 19
71.01275576 1.091444373
92.04947561 1.460212413
116.0494756 1.053062104
118.0651257 0.7711884035
142.0651257 1.029873591
147.0440559 0.8768037365
149.0597059 1.436988739
156.0807757 0.9194981045
168.0807757 3.946937412
170.0964258 1.815933561
172.1120759 0.8235597213
196.0756904 0.9263623224
198.0913404 3.46872
200.1069905 1.331251578
215.1066561 1.200691974
224.1069905 20.56463315
225.0910061 1.14719754
226.086255 1.206959894
242.1175552 35.27727968

Name: +ve in-silico MS/MS by CFM-ID for ZGNQQUYHIOREEU-UHFFFAOYSA-N
ID: ZGNQQUYHIOREEU-UHFFFAOYSA-N
Comment: Energy1
Num peaks: 31
39.02292652 0.9811013255
43.01784114 0.9650514156
49.00727645 1.75502955
51.02292652 1.564722912
53.00219107 1.3837718
71.01275576 1.984817192
73.02840582 1.075289142
75.02292652 1.791768573
77.03857658 1.726239955
92.04947561 3.806143436
95.01275576 1.152870702
102.0338255 1.043478311
104.0494756 1.519263676
116.0494756 2.211648894
118.0651257 1.185873366
130.0651257 1.046888279
140.0494756 1.73657582
142.0651257 1.20671023
147.0440559 1.401953712
149.0597059 1.118796254
152.0494756 1.708746652
154.0651257 1.229348529
156.0807757 1.844584179
166.0651257 6.113021428
168.0807757 8.659996684
170.0964258 4.999292366
172.1120759 1.682799132
211.075356 1.08435261
224.1069905 4.187913105
226.086255 1.553790175
242.1175552 3.868081183

Name: +ve in-silico MS/MS by CFM-ID for ZGNQQUYHIOREEU-UHFFFAOYSA-N
ID: ZGNQQUYHIOREEU-UHFFFAOYSA-N
Comment: Energy2
Num peaks: 31
39.02292652 4.997955983
43.01784114 2.409994522
49.00727645 3.64417038
51.02292652 4.604738905
53.03857658 1.180019841
55.01784114 0.9723803993
63.02292652 3.024521503
65.03857658 2.574413223
67.01784114 1.37745209
75.02292652 1.720779748
77.03857658 3.988327365
79.01784114 1.187910297
80.04947561 1.030185905
81.0334912 1.054538214
89.03857658 1.246461703
91.05422664 1.628861814
92.04947561 3.51956023
93.0334912 1.066974827
99.02292652 1.348382187
102.0338255 3.313579902
104.0494756 3.304160547
116.0494756 2.671635275
118.0651257 1.080785926
126.0338255 1.405027833
128.0494756 1.190766875
130.0651257 1.022047285
140.0494756 1.264847915
152.0494756 1.015249612
168.0807757 2.410653286
197.0960915 1.162153672
226.086255 0.9947364353

Name: +ve in-silico MS/MS by CFM-ID for HZBSBVYKLPPYII-UHFFFAOYSA-N
ID: HZBSBVYKLPPYII-UHFFFAOYSA-N
Comment: Energy0
Num peaks: 21
71.01275576 0.7620274917
73.02840582 0.7613913552
92.04947561 1.38661708
97.02840582 0.6309557173
116.0494756 0.972969963
118.0651257 0.699968726
142.0651257 0.9341890402
144.0807757 0.6592190487
147.0440559 0.7706011434
149.0597059 1.266693753
168.0807757 1.602400094
170.0964258 1.413690949
182.0964258 1.47553327
192.0807757 0.8424071125
206.0964258 4.693692927
210.0913404 4.955500374
212.1069905 0.8798707692
215.1066561 1.254412353
224.1069905 22.64540162
225.0910061 1.045933248
242.1175552 30.85125575

Name: +ve in-silico MS/MS by CFM-ID for HZBSBVYKLPPYII-UHFFFAOYSA-N
ID: HZBSBVYKLPPYII-UHFFFAOYSA-N
Comment: Energy1
Num peaks: 31
51.02292652 1.044953103
92.04947561 3.733065924
95.01275576 1.17466234
97.02840582 1.033009164
102.0338255 0.9018006489
104.0494756 1.586516785
116.0494756 2.106626405
118.0651257 1.11550189
121.0284058 1.101334542
129.0334912 1.005883498
130.0651257 1.315148208
131.0491413 1.365774419
140.0494756 2.013133617
142.0651257 1.488442103
147.0440559 1.959862295
149.0597059 1.519646157
156.0807757 1.13142873
166.0651257 2.637064379
168.0807757 2.928151195
170.0964258 1.310749249
182.0964258 3.05868166
184.1120759 1.648407078
206.0964258 3.560877714
210.0913404 1.446672396
211.075356 1.270069946
213.0910061 0.9692145043
215.1066561 1.48096792
224.1069905 7.287693371
225.0910061 0.8796249578
226.086255 1.075026662
242.1175552 5.063726941

Name: +ve in-silico MS/MS by CFM-ID for HZBSBVYKLPPYII-UHFFFAOYSA-N
ID: HZBSBVYKLPPYII-UHFFFAOYSA-N
Comment: Energy2
Num peaks: 31
39.02292652 4.766463283
49.00727645 2.285428032
51.02292652 4.681218495
53.00219107 2.331910799
55.01784114 1.035518829
63.02292652 1.395846579
65.03857658 2.835989093
67.01784114 2.612349881
75.02292652 0.9939879873
77.03857658 3.29954313
79.01784114 1.47641107
80.04947561 0.9111701358
87.02292652 1.06581878
89.03857658 1.372122525
91.05422664 2.331796778
92.04947561 3.949420012
93.0334912 1.821278906
99.02292652 1.344206447
102.0338255 2.309537787
103.0542266 2.11954522
104.0494756 3.723739718
105.0334912 1.140240529
116.0494756 2.785085735
119.0491413 1.284443211
126.0338255 1.133574325
128.0494756 0.9622585106
130.0651257 1.949706224
131.0491413 1.011691573
140.0494756 1.125550877
182.0964258 0.9627831128
215.1066561 1.312975722

Name: +ve in-silico MS/MS by CFM-ID for YOHYTRMPXFBSHF-UHFFFAOYSA-N
ID: YOHYTRMPXFBSHF-UHFFFAOYSA-N
Comment: Energy0
Num peaks: 20
57.0334912 0.7343257548
60.04439023 6.855144247
94.02874017 0.8227882495
106.0287402 2.699120995
108.0443902 1.267089476
131.0491413 0.7353522512
132.0443902 0.9095794869
133.0647913 1.145174049
134.0600403 0.6650941312
135.0804414 1.080172874
158.0600403 0.8623206259
160.0756904 0.6680749392
183.0804414 0.7672652896
184.0756904 1.480003407
196.0756904 1.443298424
198.0913404 2.821404668
200.1069905 3.034984619
224.1069905 21.91306223
226.086255 2.163502409
242.1175552 28.29407017

Name: +ve in-silico MS/MS by CFM-ID for YOHYTRMPXFBSHF-UHFFFAOYSA-N
ID: YOHYTRMPXFBSHF-UHFFFAOYSA-N
Comment: Energy1
Num peaks: 31
39.02292652 0.9638658137
49.00727645 1.056128885
51.02292652 1.332152709
63.02292652 1.131146317
77.03857658 1.083989778
81.0334912 1.182329428
89.03857658 0.9639636496
105.0334912 1.52369962
106.0287402 5.574721951
107.0491413 0.9571424469
108.0443902 3.686110376
115.0542266 1.763591104
116.0130901 0.9332345213
120.0443902 1.491094048
130.0287402 2.45270105
131.0491413 2.616970071
132.0443902 1.97106573
133.0647913 1.840773559
134.0600403 1.199654499
146.0600403 1.27397825
156.0443902 1.953121017
158.0600403 1.474867897
160.0756904 1.253706217
168.0443902 0.9497179377
172.0756904 1.27397825
182.0600403 2.58369828
184.0756904 3.220880403
198.0913404 0.9770342058
200.1069905 1.506559184
224.1069905 8.232459556
242.1175552 6.213555033

Name: +ve in-silico MS/MS by CFM-ID for YOHYTRMPXFBSHF-UHFFFAOYSA-N
ID: YOHYTRMPXFBSHF-UHFFFAOYSA-N
Comment: Energy2
Num peaks: 31
39.02292652 5.161549111
43.01784114 1.11013284
49.00727645 3.699826642
50.00252542 0.923328243
51.02292652 4.726906233
63.02292652 2.265078741
65.03857658 2.864121884
67.01784114 1.408514885
68.0130901 1.197136531
69.0334912 2.131553007
75.02292652 1.518472324
77.03857658 2.344012489
81.0334912 0.9560537532
87.02292652 0.9168793504
89.03857658 2.242951419
91.01784114 1.105618373
91.05422664 2.271692996
94.02874017 5.631809964
103.0542266 2.217696206
106.0287402 4.834578667
108.0443902 1.282638963
115.0542266 2.290485038
116.0130901 1.171394242
117.0698767 1.037842785
127.0542266 1.35336094
129.0698767 0.9080199335
141.0698767 2.522875675
143.0855268 0.9100379391
167.0855268 1.132728722
180.0807757 1.3589314
196.0756904 1.073371768

Name: +ve in-silico MS/MS by CFM-ID for RSNQYTOKNXDQBG-UHFFFAOYSA-N
ID: RSNQYTOKNXDQBG-UHFFFAOYSA-N
Comment: Energy0
Num peaks: 16
108.0443902 1.586090446
115.0542266 1.307823746
131.0491413 1.291383641
132.0443902 0.956828942
133.0647913 2.687617042
158.0600403 0.9695903223
172.0756904 1.047411354
184.0756904 1.568826193
196.0756904 2.506993268
198.0913404 3.408712574
200.1069905 2.635686625
214.086255 2.007737844
216.1019051 2.620662709
224.1069905 24.34895246
226.086255 1.284626767
242.1175552 30.5369026

Name: +ve in-silico MS/MS by CFM-ID for RSNQYTOKNXDQBG-UHFFFAOYSA-N
ID: RSNQYTOKNXDQBG-UHFFFAOYSA-N
Comment: Energy1
Num peaks: 31
39.02292652 1.172952562
42.03382555 1.066987797
49.00727645 1.469284535
51.02292652 1.900702161
63.02292652 1.284812391
77.03857658 1.277476617
81.0334912 1.315549258
89.03857658 1.06330961
91.05422664 1.061887175
103.0542266 1.377926951
105.0334912 1.480377114
107.0491413 1.017897956
108.0443902 2.561172236
113.0385766 1.215698693
115.0542266 3.487306304
120.0443902 1.413613404
129.0698767 1.809706832
131.0491413 3.610540277
131.0855268 1.324020893
132.0443902 1.994468831
133.0647913 4.264941381
134.0600403 1.192758695
147.0804414 1.858266588
149.0960915 1.880040063
156.0443902 2.263627132
158.0600403 1.437153335
182.0600403 2.885908829
184.0756904 3.148340714
206.0964258 1.018634965
224.1069905 8.672206757
242.1175552 5.937738296

Name: +ve in-silico MS/MS by CFM-ID for RSNQYTOKNXDQBG-UHFFFAOYSA-N
ID: RSNQYTOKNXDQBG-UHFFFAOYSA-N
Comment: Energy2
Num peaks: 31
39.02292652 5.838962096
49.00727645 5.227715745
51.02292652 6.908328485
52.01817548 1.087537415
53.03857658 1.386496063
63.02292652 3.723742045
65.03857658 2.572126865
67.01784114 1.892311768
69.0334912 2.097728852
75.02292652 2.423441447
77.03857658 2.483911026
79.05422664 0.9733052941
81.0334912 1.567328544
87.02292652 3.738396644
89.03857658 2.844407738
91.01784114 1.686002918
91.05422664 2.029098484
94.02874017 2.037324941
103.0542266 1.513154555
108.0443902 1.959004807
113.0385766 2.005922691
115.0542266 3.26644658
118.0287402 2.446302455
120.0443902 2.752169794
131.0491413 1.18455236
132.0443902 1.837843532
133.0647913 1.184747236
134.0600403 0.9806199405
142.0287402 1.336447736
146.0600403 1.097435118
172.0756904 1.065428243

Name: +ve in-silico MS/MS by CFM-ID for CSLMGZUMDBDHTL-UHFFFAOYSA-N
ID: CSLMGZUMDBDHTL-UHFFFAOYSA-N
Comment: Energy0
Num peaks: 18
57.0334912 0.8323110171
81.0334912 0.6361016144
107.0491413 1.139945091
109.0647913 1.202436589
132.0443902 1.086510664
134.0600403 0.9838923137
158.0600403 1.002349734
160.0756904 0.7491658945
184.0756904 1.688833375
196.0756904 1.572232062
198.0913404 2.757490026
200.1069905 3.052138655
207.0804414 0.6082060321
215.1066561 0.678521
224.1069905 26.38685366
225.0910061 1.045744825
226.086255 1.244399725
242.1175552 33.49732001

Name: +ve in-silico MS/MS by CFM-ID for CSLMGZUMDBDHTL-UHFFFAOYSA-N
ID: CSLMGZUMDBDHTL-UHFFFAOYSA-N
Comment: Energy1
Num peaks: 31
49.00727645 1.137799797
51.02292652 1.652508104
63.02292652 1.489493277
65.03857658 1.115772537
77.03857658 1.551731943
80.04947561 2.733423707
81.0334912 1.172366648
89.03857658 1.891996794
92.04947561 4.107742689
94.06512568 1.095159629
103.0542266 1.619770056
105.0334912 2.085130567
106.0287402 2.747486053
107.0491413 2.230210384
108.0443902 5.96199358
109.0647913 1.022031611
120.0443902 1.702981141
121.0647913 1.569364016
123.0804414 1.368932594
131.0491413 1.146777774
132.0443902 1.249451287
133.0647913 0.9948436689
135.0804414 1.481063613
156.0443902 1.741698845
158.0600403 1.133470129
182.0600403 2.065969273
184.0756904 2.391413385
206.0964258 1.527561437
215.1066561 1.093381157
224.1069905 7.524568436
242.1175552 4.756342621

Name: +ve in-silico MS/MS by CFM-ID for CSLMGZUMDBDHTL-UHFFFAOYSA-N
ID: CSLMGZUMDBDHTL-UHFFFAOYSA-N
Comment: Energy2
Num peaks: 31
39.02292652 5.499260657
41.03857658 1.354519309
49.00727645 3.911260799
51.02292652 6.08957857
53.03857658 2.019805763
63.02292652 4.438385078
65.03857658 4.990163773
67.01784114 2.118440298
67.05422664 0.8964265962
69.0334912 1.922718938
75.02292652 1.877712622
77.03857658 4.856949509
79.05422664 1.890117505
80.04947561 0.8486085104
81.0334912 1.898277579
87.02292652 1.567777801
89.03857658 1.909160043
91.01784114 1.42419008
91.05422664 1.687280902
92.04947561 5.237537376
93.0334912 0.9855993601
93.06987671 1.082585827
94.06512568 1.967779002
106.0287402 1.935292065
115.0542266 1.175899765
117.0334912 0.9211716437
117.0698767 0.9968756468
119.0855268 1.816400646
132.0443902 0.9851374347
142.0287402 0.9423162005
145.0647913 0.8799989748

Name: +ve in-silico MS/MS by CFM-ID for ODBLKIFNOJAELI-PRSULAGHSA-N
ID: ODBLKIFNOJAELI-PRSULAGHSA-N
Comment: Energy0
Num peaks: 17
81.0334912 1.118228974
83.04914126 1.187454893
92.04947561 3.700065728
94.06512568 1.11846333
116.0494756 0.8618914117
149.0597059 1.250916469
158.0600403 1.041609402
160.0756904 0.9389876459
184.0756904 1.615805312
196.0756904 1.490643552
198.0913404 2.59723016
200.1069905 2.940042779
215.1066561 1.080643917
224.1069905 25.06922087
225.0910061 1.043696222
226.086255 1.430825004
242.1175552 31.91970517

Name: +ve in-silico MS/MS by CFM-ID for ODBLKIFNOJAELI-PRSULAGHSA-N
ID: ODBLKIFNOJAELI-PRSULAGHSA-N
Comment: Energy1
Num peaks: 31
39.02292652 1.153508896
51.02292652 1.665317618
63.02292652 2.105100056
65.03857658 1.115619548
77.03857658 1.98655541
81.0334912 2.515890361
83.04914126 1.111268609
89.03857658 1.712758708
91.05422664 1.134772367
92.04947561 3.47414805
95.04914126 1.529682419
97.06479133 1.246698948
102.0338255 1.128435354
104.0494756 3.663725743
105.0334912 1.813930075
106.0651257 2.121293218
107.0491413 1.713989467
109.0647913 1.697334322
116.0494756 3.917752454
118.0651257 3.188964901
131.0491413 1.175222778
146.0600403 1.544704867
147.0440559 1.515678816
149.0597059 1.283008484
182.0600403 2.094821819
184.0756904 2.218914083
206.0964258 1.481138457
211.075356 1.146484415
224.1069905 6.813711666
226.086255 1.34706588
242.1175552 4.255414268

Name: +ve in-silico MS/MS by CFM-ID for ODBLKIFNOJAELI-PRSULAGHSA-N
ID: ODBLKIFNOJAELI-PRSULAGHSA-N
Comment: Energy2
Num peaks: 31
39.02292652 6.305767846
41.03857658 1.996114166
49.00727645 2.838202018
51.02292652 5.925755373
53.03857658 1.685070778
63.02292652 4.932595886
65.03857658 5.674445724
67.01784114 1.286235637
67.05422664 1.513144889
69.0334912 1.346796575
77.03857658 1.764088849
79.05422664 0.866843282
80.04947561 0.7426683082
81.0334912 1.454538461
89.03857658 2.895960495
91.01784114 2.362139873
91.05422664 2.144168226
92.04947561 7.601766811
93.06987671 1.603563766
102.0338255 1.572198855
104.0494756 1.994102867
105.0334912 0.9488349156
116.0494756 4.873159259
118.0651257 2.561211798
120.0807757 0.9658108384
129.0334912 0.7753130472
131.0491413 1.143200009
143.0491413 0.8604383712
156.0443902 0.809089537
195.0804414 0.7836170149
197.0960915 1.216978437

Name: +ve in-silico MS/MS by CFM-ID for LTJRLQKKHJBEHZ-ZLHYWFJXSA-N
ID: LTJRLQKKHJBEHZ-ZLHYWFJXSA-N
Comment: Energy0
Num peaks: 16
57.0334912 1.874340192
92.04947561 1.397805495
116.0494756 1.96106737
118.0651257 1.721809785
142.0651257 0.8384084655
147.0440559 0.80886313
149.0597059 1.252596056
184.0756904 1.763420216
196.0756904 1.545714491
198.0913404 2.706852713
200.1069905 3.033622369
215.1066561 1.088461742
224.1069905 25.36101914
225.0910061 1.051011226
226.086255 1.441026483
242.1175552 32.24325186

Name: +ve in-silico MS/MS by CFM-ID for LTJRLQKKHJBEHZ-ZLHYWFJXSA-N
ID: LTJRLQKKHJBEHZ-ZLHYWFJXSA-N
Comment: Energy1
Num peaks: 31
39.02292652 1.376043182
49.00727645 1.112928813
51.02292652 2.58123867
53.03857658 1.233060658
57.0334912 1.570896941
63.02292652 1.672184146
65.03857658 1.312476267
69.0334912 1.707713576
71.04914126 1.344077659
81.0334912 2.349860139
83.04914126 2.101170843
92.04947561 3.072367088
104.0494756 1.249354529
116.0494756 4.677366957
118.0651257 1.58133042
130.0651257 2.90629072
131.0491413 1.177242859
132.0807757 1.803276046
140.0494756 2.155900754
142.0651257 2.853350336
144.0807757 2.376246641
147.0440559 1.834954322
149.0597059 1.242217617
172.0756904 1.504762103
182.0600403 1.893734737
184.0756904 2.596455156
206.0964258 1.453295826
211.075356 1.126298434
224.1069905 6.580680859
226.086255 1.321998146
242.1175552 4.128132754

Name: +ve in-silico MS/MS by CFM-ID for LTJRLQKKHJBEHZ-ZLHYWFJXSA-N
ID: LTJRLQKKHJBEHZ-ZLHYWFJXSA-N
Comment: Energy2
Num peaks: 31
39.02292652 7.370391058
41.03857658 2.92703685
49.00727645 3.39529699
51.02292652 4.659581414
53.03857658 2.081633019
57.0334912 1.176872196
63.02292652 3.634860729
65.03857658 3.653139254
67.01784114 1.292553458
67.05422664 2.577896719
69.0334912 0.9100491553
81.0334912 2.524916152
83.04914126 0.9935644319
89.03857658 1.74171333
92.04947561 3.389398175
93.0334912 0.9707455212
99.02292652 1.367122107
102.0338255 2.354253453
103.0178411 0.9929315196
104.0494756 2.238947293
105.0334912 1.406478067
107.0491413 1.508912814
116.0494756 4.803117134
118.0651257 1.987148749
119.0491413 1.007640084
126.0338255 1.829779083
131.0491413 1.196121443
140.0494756 1.831496944
142.0651257 1.259097745
144.0807757 0.9539781816
197.0960915 1.242070053

Name: +ve in-silico MS/MS by CFM-ID for OTTVUKJMYKUWNF-INESRMMFSA-N
ID: OTTVUKJMYKUWNF-INESRMMFSA-N
Comment: Energy0
Num peaks: 17
92.04947561 1.573248401
97.02840582 0.8261698263
99.04405588 0.8329991316
116.0494756 1.137451207
118.0651257 0.8190603449
142.0651257 2.010514236
144.0807757 1.824357664
147.0440559 0.9628949616
149.0597059 1.589655923
156.0807757 0.7821329343
168.0807757 1.887659073
170.0964258 0.8981005533
172.1120759 0.8719576517
215.1066561 1.293882327
224.1069905 22.66910227
225.0910061 1.202058289
242.1175552 39.15645988

Name: +ve in-silico MS/MS by CFM-ID for OTTVUKJMYKUWNF-INESRMMFSA-N
ID: OTTVUKJMYKUWNF-INESRMMFSA-N
Comment: Energy1
Num peaks: 31
39.02292652 1.329619501
43.01784114 1.799510923
49.00727645 1.553066118
51.02292652 1.364317627
57.0334912 1.163020297
77.03857658 1.209760966
85.02840582 1.109064298
92.04947561 4.017683328
102.0338255 1.032289827
104.0494756 1.661888365
116.0494756 2.180214809
118.0651257 1.189929723
121.0284058 1.176479405
126.0338255 1.019978837
130.0651257 1.196024976
140.0494756 3.185228365
142.0651257 3.771063098
144.0807757 1.517983059
147.0440559 2.032681765
149.0597059 1.584560297
154.0651257 1.06010249
156.0807757 2.97539839
158.0964258 1.983074123
166.0651257 2.428535685
168.0807757 3.973804263
170.0964258 3.233489337
211.075356 1.30297103
215.1066561 1.14786099
224.1069905 5.429266513
226.086255 1.471110651
242.1175552 5.287026228

Name: +ve in-silico MS/MS by CFM-ID for OTTVUKJMYKUWNF-INESRMMFSA-N
ID: OTTVUKJMYKUWNF-INESRMMFSA-N
Comment: Energy2
Num peaks: 31
39.02292652 6.148074747
41.03857658 2.788860232
43.01784114 1.282282421
49.00727645 4.154665738
51.02292652 5.162686857
53.03857658 1.005126165
63.02292652 3.614158745
65.03857658 3.450096747
75.02292652 2.044194634
77.03857658 3.407590576
79.01784114 1.104016155
81.0334912 0.890997743
87.02292652 0.882152959
89.03857658 1.753606526
92.04947561 4.35963509
99.02292652 1.48283938
102.0338255 2.843350363
104.0494756 3.433591699
107.0127558 1.36228265
116.0494756 2.98101678
118.0651257 1.021221871
126.0338255 1.411981852
128.0494756 1.128423453
130.0651257 1.241055392
131.0491413 0.9506239243
140.0494756 1.519322886
142.0651257 1.483593792
156.0807757 1.026901699
166.0651257 0.9326837779
197.0960915 1.171891737
200.1069905 0.7947826939

Name: +ve in-silico MS/MS by CFM-ID for QTPQYSKDZHCYKN-UHFFFAOYSA-N
ID: QTPQYSKDZHCYKN-UHFFFAOYSA-N
Comment: Energy0
Num peaks: 6
43.01784114 3.778985736
182.0964258 2.70266318
183.0804414 1.97484599
200.1069905 19.81816571
224.1069905 9.080983158
242.1175552 51.1361687

Name: +ve in-silico MS/MS by CFM-ID for QTPQYSKDZHCYKN-UHFFFAOYSA-N
ID: QTPQYSKDZHCYKN-UHFFFAOYSA-N
Comment: Energy1
Num peaks: 22
43.01784114 3.687610706
56.04947561 0.9329070406
60.04439023 1.325458045
91.05422664 2.218750466
96.04439023 1.110155177
127.0542266 0.7817752242
143.0491413 1.293863703
145.0647913 1.770762613
150.0549549 0.8452903618
153.0698767 1.068808993
168.0807757 0.7807305032
170.0964258 3.56501819
182.0964258 9.456863555
183.0804414 4.64543743
200.1069905 15.56477574
210.0913404 0.9784337846
212.1069905 2.904615612
214.086255 0.7793712516
216.1019051 0.9044456823
224.1069905 9.881851832
226.086255 1.882528453
242.1175552 14.29407196

Name: +ve in-silico MS/MS by CFM-ID for QTPQYSKDZHCYKN-UHFFFAOYSA-N
ID: QTPQYSKDZHCYKN-UHFFFAOYSA-N
Comment: Energy2
Num peaks: 31
15.02292652 1.986764949
25.00727645 2.668287424
39.02292652 5.024520014
41.00219107 2.784774345
41.03857658 1.094876785
42.03382555 1.863398484
43.01784114 11.60979026
49.00727645 1.307623145
56.04947561 1.940941008
60.04439023 2.644656202
72.04439023 1.114485656
79.05422664 0.9984997048
91.05422664 1.948522258
93.06987671 2.016472319
96.04439023 1.816359336
108.0443902 0.9046135123
119.0855268 1.1239372
121.1011768 1.1239372
127.0542266 2.413647437
129.0698767 1.68280715
139.0542266 1.941102206
141.0698767 1.242016794
153.0698767 3.303913263
155.0855268 1.737600344
170.0964258 0.879524861
182.0964258 5.770015866
183.0804414 3.379784018
214.086255 1.048142241
216.1019051 1.082459067
224.1069905 1.033868569
226.086255 3.094386355

Name: +ve in-silico MS/MS by CFM-ID for PCUCTOTZUSPXCT-UHFFFAOYSA-N
ID: PCUCTOTZUSPXCT-UHFFFAOYSA-N
Comment: Energy0
Num peaks: 6
15.02292652 1.66220802
43.01784114 3.933669677
183.0804414 2.225217473
200.1069905 22.82768471
224.1069905 1.953452081
242.1175552 56.51626088

Name: +ve in-silico MS/MS by CFM-ID for PCUCTOTZUSPXCT-UHFFFAOYSA-N
ID: PCUCTOTZUSPXCT-UHFFFAOYSA-N
Comment: Energy1
Num peaks: 27
43.01784114 3.923246958
56.04947561 1.526868454
60.04439023 1.199885584
70.02874017 1.020038479
72.04439023 0.9877759525
84.04439023 0.7057620624
91.05422664 2.873834199
94.02874017 1.386461454
96.04439023 1.140063111
108.0443902 0.7770953107
112.0393049 0.8162910907
114.0549549 0.9201423844
127.0542266 0.9102388662
129.0698767 1.082653423
143.0491413 1.126684307
148.0393049 0.9032638783
150.0549549 1.257881122
170.0964258 3.06481288
172.1120759 1.003923485
182.0964258 3.103667092
183.0804414 5.305237302
200.1069905 20.05849546
214.086255 0.8611529006
216.1019051 0.9041169887
224.1069905 3.527447938
226.086255 2.234669391
242.1175552 17.92942038

Name: +ve in-silico MS/MS by CFM-ID for PCUCTOTZUSPXCT-UHFFFAOYSA-N
ID: PCUCTOTZUSPXCT-UHFFFAOYSA-N
Comment: Energy2
Num peaks: 31
15.02292652 1.827520025
25.00727645 2.475813143
39.02292652 1.200667013
41.00219107 3.353364852
41.03857658 1.168533991
42.03382555 1.80266281
43.01784114 12.1807667
49.00727645 1.245597963
56.04947561 2.716086838
58.02874017 2.062729843
60.04439023 3.561869425
70.02874017 1.940788172
82.02874017 1.222605915
84.04439023 2.880364834
91.05422664 1.289198982
98.0600403 0.960791465
101.0385766 1.288380776
106.0287402 1.211429291
127.0542266 2.084440181
129.0698767 1.535283988
139.0542266 2.284528377
141.0698767 2.060885524
143.0491413 0.9314739261
143.0855268 1.265478118
153.0698767 1.098539464
155.0855268 1.647009656
170.0964258 3.425576818
182.0964258 1.692160752
183.0804414 3.287067136
216.1019051 1.021048409
226.086255 2.965472887

Name: +ve in-silico MS/MS by CFM-ID for GWICPWJUICMQID-UHFFFAOYSA-N
ID: GWICPWJUICMQID-UHFFFAOYSA-N
Comment: Energy0
Num peaks: 6
43.01784114 3.868924199
183.0804414 2.151605198
200.1069905 21.81571898
224.1069905 1.907805876
226.086255 1.761660419
242.1175552 54.28728509

Name: +ve in-silico MS/MS by CFM-ID for GWICPWJUICMQID-UHFFFAOYSA-N
ID: GWICPWJUICMQID-UHFFFAOYSA-N
Comment: Energy1
Num peaks: 26
39.02292652 1.118647186
43.01784114 3.500726646
51.02292652 3.077149965
53.03857658 1.144977561
55.05422664 1.033073021
60.04439023 0.9811374563
79.05422664 1.803031612
91.05422664 2.266297819
93.06987671 1.95740277
108.0443902 2.956199561
146.0600403 0.9445892275
148.0393049 2.107218871
150.0549549 2.125290767
160.0756904 1.253774354
170.0964258 1.299206011
182.0964258 2.478941025
183.0804414 4.653645571
186.0549549 2.152911123
198.0549549 1.95459526
200.070605 2.534344135
200.1069905 15.81949277
202.086255 2.195518143
216.1019051 1.10068787
224.1069905 3.218036721
226.086255 2.14211141
242.1175552 14.64703311

Name: +ve in-silico MS/MS by CFM-ID for GWICPWJUICMQID-UHFFFAOYSA-N
ID: GWICPWJUICMQID-UHFFFAOYSA-N
Comment: Energy2
Num peaks: 31
15.02292652 2.151039665
25.00727645 2.460382524
39.02292652 2.802253043
41.00219107 2.771008556
41.03857658 2.012328022
43.01784114 12.02430362
49.00727645 4.089430206
51.02292652 2.99068452
53.03857658 3.634773784
60.04439023 1.043999336
79.05422664 1.20621169
139.0542266 1.018938274
141.0698767 1.509645951
143.0491413 1.537239698
143.0855268 1.462980139
146.0600403 3.549762614
155.0855268 1.093795041
157.0647913 1.637125732
160.0756904 2.192034039
170.0964258 1.702679406
172.0393049 0.9598391407
172.0756904 2.781964751
174.0549549 1.408150186
174.0913404 1.135687107
182.0964258 1.813260883
183.0804414 3.830432702
186.0549549 1.125967511
198.0913404 1.070232705
200.070605 1.049827266
212.070605 0.9677870634
226.086255 2.713648936

Name: +ve in-silico MS/MS by CFM-ID for WPBICVDNYYGVLF-UHFFFAOYSA-N
ID: WPBICVDNYYGVLF-UHFFFAOYSA-N
Comment: Energy0
Num peaks: 6
15.02292652 1.642296379
43.01784114 3.883829142
183.0804414 2.175711543
200.1069905 22.32569204
224.1069905 1.937140187
242.1175552 55.50022469

Name: +ve in-silico MS/MS by CFM-ID for WPBICVDNYYGVLF-UHFFFAOYSA-N
ID: WPBICVDNYYGVLF-UHFFFAOYSA-N
Comment: Energy1
Num peaks: 27
43.01784114 3.770150591
54.03382555 1.949679688
60.04439023 1.103594385
70.02874017 1.398589367
91.05422664 2.342949574
94.02874017 2.282900304
96.04439023 0.9329412141
108.0443902 0.9240088674
117.0698767 0.8164632864
129.0698767 0.7150994208
143.0491413 1.095179562
145.0647913 1.219823415
147.0804414 0.9986388475
148.0393049 2.389289875
149.0960915 1.072652755
150.0549549 2.363378492
164.070605 0.7827476484
170.0964258 2.761673679
172.1120759 0.9129793989
182.0964258 2.850927917
183.0804414 4.918630403
200.1069905 18.34643123
214.086255 0.934364035
216.1019051 1.025051765
224.1069905 3.429446911
226.086255 2.015865614
242.1175552 16.65123491

Name: +ve in-silico MS/MS by CFM-ID for WPBICVDNYYGVLF-UHFFFAOYSA-N
ID: WPBICVDNYYGVLF-UHFFFAOYSA-N
Comment: Energy2
Num peaks: 31
15.02292652 1.773038471
25.00727645 2.208077949
39.02292652 2.207492005
41.00219107 3.04221569
42.03382555 1.932093775
43.01784114 10.40903881
49.00727645 1.258779445
51.02292652 1.25821041
54.03382555 5.114352051
58.02874017 1.816931947
60.04439023 2.295829714
70.02874017 3.528317707
82.02874017 1.597224805
84.04439023 1.012840676
91.05422664 1.45522955
93.06987671 0.9677492016
96.04439023 2.057662021
108.0443902 1.176767765
117.0698767 3.398822994
121.1011768 1.059006605
127.0542266 1.037717419
129.0698767 0.9679962981
139.0542266 2.000259558
141.0698767 1.6909492
143.0491413 1.030203967
145.0647913 1.048337621
155.0855268 1.431866464
170.0964258 2.401026343
182.0964258 1.590593962
183.0804414 3.261262277
226.086255 2.835310318

Name: +ve in-silico MS/MS by CFM-ID for QBUZVDVMFLVNST-UHFFFAOYSA-N
ID: QBUZVDVMFLVNST-UHFFFAOYSA-N
Comment: Energy0
Num peaks: 6
43.01784114 3.754350513
183.0804414 2.053411221
200.1069905 20.74156963
224.1069905 1.84046744
226.086255 1.71714588
242.1175552 51.63573039

Name: +ve in-silico MS/MS by CFM-ID for QBUZVDVMFLVNST-UHFFFAOYSA-N
ID: QBUZVDVMFLVNST-UHFFFAOYSA-N
Comment: Energy1
Num peaks: 26
39.02292652 1.85599962
41.03857658 2.179315452
43.01784114 3.534493673
49.00727645 1.643355774
51.02292652 2.4327715
53.03857658 1.540016502
60.04439023 0.9762886791
79.05422664 1.764966132
91.05422664 1.73461878
93.06987671 1.886674775
108.0443902 1.51280993
150.0549549 1.906100276
160.0756904 1.215747497
164.070605 1.073033862
170.0964258 1.351200586
182.0964258 2.600549612
183.0804414 4.666253749
186.0549549 1.852968178
198.0549549 1.994385878
200.070605 2.77417428
200.1069905 16.31717053
202.086255 2.021094635
216.1019051 1.213886958
224.1069905 3.22051726
226.086255 2.265404857
242.1175552 14.53793531

Name: +ve in-silico MS/MS by CFM-ID for QBUZVDVMFLVNST-UHFFFAOYSA-N
ID: QBUZVDVMFLVNST-UHFFFAOYSA-N
Comment: Energy2
Num peaks: 31
15.02292652 1.984081963
25.00727645 2.348802292
39.02292652 4.399692958
41.00219107 2.609457687
41.03857658 3.265196512
43.01784114 11.90984072
49.00727645 4.555172021
51.02292652 4.716339283
53.03857658 3.470482064
55.05422664 1.524891475
79.05422664 1.207693773
93.06987671 1.312571248
141.0698767 1.344571991
143.0491413 1.598759931
143.0855268 1.303892337
146.0600403 3.86798854
155.0855268 0.9525098839
157.0647913 1.599392853
160.0756904 2.126444454
170.0964258 1.525726851
172.0756904 2.150497468
174.0913404 1.120420428
182.0964258 1.62156313
183.0804414 4.056910817
186.0549549 1.3324796
198.0549549 1.070443499
198.0913404 0.967935368
200.070605 1.048516449
212.070605 1.090611912
214.086255 1.142334981
226.086255 3.125993645

Name: +ve in-silico MS/MS by CFM-ID for VOVZEJQTMZKZCE-UHFFFAOYSA-N
ID: VOVZEJQTMZKZCE-UHFFFAOYSA-N
Comment: Energy0
Num peaks: 6
43.01784114 3.752878811
183.0804414 2.071862924
200.1069905 20.95441883
202.086255 1.630680021
224.1069905 1.849113227
242.1175552 51.96886815

Name: +ve in-silico MS/MS by CFM-ID for VOVZEJQTMZKZCE-UHFFFAOYSA-N
ID: VOVZEJQTMZKZCE-UHFFFAOYSA-N
Comment: Energy1
Num peaks: 26
39.02292652 2.03748672
41.03857658 1.396198773
43.01784114 3.510270345
43.05422664 1.331759103
53.03857658 1.710991225
55.05422664 1.703345908
79.05422664 1.252332687
91.05422664 1.208222489
93.06987671 2.530862015
108.0443902 1.856601196
148.0393049 1.162446065
150.0549549 2.579630041
158.0600403 1.89159576
170.0964258 1.404063847
182.0964258 2.715620137
183.0804414 4.879412714
186.0549549 1.281902342
198.0549549 3.101439028
200.070605 1.599324102
200.1069905 16.994553
202.086255 1.286727387
212.070605 1.503644445
216.1019051 1.214952037
224.1069905 3.276997154
226.086255 2.339551907
242.1175552 14.91816908

Name: +ve in-silico MS/MS by CFM-ID for VOVZEJQTMZKZCE-UHFFFAOYSA-N
ID: VOVZEJQTMZKZCE-UHFFFAOYSA-N
Comment: Energy2
Num peaks: 31
15.02292652 2.027447115
25.00727645 2.287566609
39.02292652 3.331610785
41.00219107 2.515932719
41.03857658 1.425452466
43.01784114 9.747412786
43.05422664 2.052668149
49.00727645 2.527103804
51.02292652 5.818101498
53.03857658 4.776806841
55.05422664 2.60326235
60.04439023 0.9636071367
91.05422664 1.624860203
93.06987671 1.002659794
139.0542266 0.9781273816
143.0491413 1.099974711
143.0855268 1.342570255
146.0600403 2.018227115
155.0491413 1.168463893
155.0855268 0.9624570186
156.0443902 1.215618151
158.0600403 4.955252634
170.0964258 1.568784373
172.0756904 4.396525409
182.0964258 1.668246877
183.0804414 4.171035214
186.0549549 1.822959979
198.0549549 1.535869614
198.0913404 0.9926218219
212.070605 1.256192109
226.086255 2.610488115

Name: +ve in-silico MS/MS by CFM-ID for PGKPDEIKVDIQSC-UHFFFAOYSA-N
ID: PGKPDEIKVDIQSC-UHFFFAOYSA-N
Comment: Energy0
Num peaks: 6
111.0262976 2.34484017
168.0841469 2.51742787
200.1103616 14.87280331
210.0947116 18.61840167
212.1103616 2.632467857
242.1209263 46.28411387

Name: +ve in-silico MS/MS by CFM-ID for PGKPDEIKVDIQSC-UHFFFAOYSA-N
ID: PGKPDEIKVDIQSC-UHFFFAOYSA-N
Comment: Energy1
Num peaks: 11
73.06479133 3.448725589
111.0262976 11.93706358
126.0371967 1.99821458
154.0684968 1.984804956
168.0841469 14.42375938
170.0634114 3.890754896
196.0790615 3.336974853
200.1103616 10.4082816
210.0947116 13.82246954
212.1103616 2.232746415
242.1209263 13.02042945

Name: +ve in-silico MS/MS by CFM-ID for PGKPDEIKVDIQSC-UHFFFAOYSA-N
ID: PGKPDEIKVDIQSC-UHFFFAOYSA-N
Comment: Energy2
Num peaks: 24
25.00727645 1.080950921
41.00219107 1.101027556
43.01784114 3.16348953
45.0334912 1.850939992
47.04914126 1.679788319
63.02292652 1.607733985
65.03857658 4.370131412
67.05422664 3.471431709
73.06479133 0.8640653966
88.07569036 1.4453958
111.0262976 15.44204139
126.0371967 8.552822832
152.0528467 1.034081963
154.0321113 0.9374101783
154.0684968 3.988816811
154.1226406 2.275210245
168.0841469 14.89431663
170.0634114 1.814055556
170.0997969 0.9560243659
184.0790615 4.63872164
194.0634114 2.012749366
194.0997969 1.208352604
200.1103616 1.231158724
210.0947116 1.155695058

Name: +ve in-silico MS/MS by CFM-ID for CCORSZAIAKMZRE-UHFFFAOYSA-N
ID: CCORSZAIAKMZRE-UHFFFAOYSA-N
Comment: Energy0
Num peaks: 6
179.0855268 15.71216885
181.1011768 2.146410218
199.075356 0.9887548683
207.0804414 35.76353544
209.0597059 0.755011097
225.0910061 38.688822

Name: +ve in-silico MS/MS by CFM-ID for CCORSZAIAKMZRE-UHFFFAOYSA-N
ID: CCORSZAIAKMZRE-UHFFFAOYSA-N
Comment: Energy1
Num peaks: 8
51.02292652 1.6795138
101.0385766 1.975217725
103.0542266 1.94087299
145.0284058 1.454363549
179.0855268 27.56996056
181.1011768 4.010618308
207.0804414 31.50375094
225.0910061 11.24070657

Name: +ve in-silico MS/MS by CFM-ID for CCORSZAIAKMZRE-UHFFFAOYSA-N
ID: CCORSZAIAKMZRE-UHFFFAOYSA-N
Comment: Energy2
Num peaks: 15
39.02292652 2.649316568
49.00727645 8.218410558
51.02292652 6.958310635
53.03857658 3.858454874
101.0385766 9.617616189
103.0542266 1.993453269
129.0698767 4.653453942
141.0698767 3.192127575
151.0542266 3.731753169
153.0698767 9.258688521
155.0491413 2.415387217
165.0698767 5.068211844
179.0855268 10.02068057
181.0647913 6.606168538
207.0804414 2.270515685

Name: +ve in-silico MS/MS by CFM-ID for NKIHGXCMBGSSBT-UHFFFAOYSA-N
ID: NKIHGXCMBGSSBT-UHFFFAOYSA-N
Comment: Energy0
Num peaks: 6
179.0855268 15.82779041
181.1011768 2.151446378
185.0597059 2.074732548
197.0597059 0.7071500854
207.0804414 35.90480689
225.0910061 38.98342458

Name: +ve in-silico MS/MS by CFM-ID for NKIHGXCMBGSSBT-UHFFFAOYSA-N
ID: NKIHGXCMBGSSBT-UHFFFAOYSA-N
Comment: Energy1
Num peaks: 6
[truncated: 2,529,181 more chars]
