# Supplementary material for: Ion mobility collision cross-section atlas for known and unknown metabolite annotation in untargeted metabolomics
Source: Nat Commun. 2020 Aug 28;11:4334. doi: 10.1038/s41467-020-18171-8 (PMC7455731; doi:10.1038/s41467-020-18171-8)
Supplement: Supplementary file 8 — Supplementary Data 5 [file 41467_2020_18171_MOESM8_ESM.zip › 01_positive_mode/L0804/cfmid_result.txt]

1 0.28571429 OSNFRMQJSNVCNP-UHFFFAOYSA-N CCOC1=NC=C2C=C(C)C3=C(C(=O)CC3)C2=C1
2 0.28571429 UEFHWJNNUUPXSQ-UHFFFAOYSA-N CCOC1=CC(=CC=C1)C(N=O)C1=CC=CC=C1
3 0.28571429 QNKTTZYZNRDVHR-UHFFFAOYSA-N CCOC(=O)C1=C2CC3=CC=CC=C3CN2C=C1
4 0.28571429 MZYVLAQGPZYJJQ-UHFFFAOYSA-N CCOC(=O)C1=C(C)N=C(C=C1)C1=CC=CC=C1
5 0.28571429 CDOBKVDHIJWVAP-UHFFFAOYSA-N CCOC(=O)CC1=NC=C(C=C1)C1=CC=CC=C1
6 0.28571429 KCQWFZQMMAVRHG-UHFFFAOYSA-N CCCC1=NN(C)C(C(=O)OCC)=C1[N+]([O-])=O
7 0.28571429 STXSVTXDTSELFT-UHFFFAOYSA-N OCC(O)CN1C2=CC=CC=C2C2=CC=CC=C12
8 0.28571429 NFHDHFOAEACPDR-UHFFFAOYSA-N O=C1OCC2CCN3CCC4=C3C(=CC=C4)C2=C1
9 0.28571429 JHGQBYHIUKINFR-UHFFFAOYSA-N CCOC(=O)C1=C(C=CN=C1C)C1=CC=CC=C1
10 0.28571429 IPXWRXYFZMDJPW-UHFFFAOYSA-N CCOC1=CC=CC=C1N=CC1C=CC=CC1=O
11 0.28571429 DYPDKNUWDNOWPU-UHFFFAOYSA-N CC1C(O)C(CO)OC1N1C=CC(N)=NC1=O
12 0.28571429 HSFQWXMPAASDSC-UHFFFAOYSA-N CCOC1=CC=C(N=CC2=CC=CC=C2)C(O)=C1
13 0.26666667 NGWWADTUHUUBAK-UHFFFAOYSA-N CCOC(=O)CC1=CC(=CC=C1)C1=CN=CC=C1
14 0.25 XWYKXAOLMOWEHN-UHFFFAOYSA-N CCOC(=O)CCCN1C=C(N=C1C)N(=O)=O
15 0.23529412 RGSKLTLXDLXWAW-UHFFFAOYSA-N CCOC(=O)C(C#N)=C1CCC2=CC=CC=C2C1
16 0.22222222 FQKHBHFXKWRMLY-QXMHVHEDSA-N CC/C(=C/C1(O)C=CC=CC1(O)O)/c1ccncc1
17 0.22222222 LNSRAJMCOVJPKX-UHFFFAOYSA-N OCCC(=Cc1ccccc1O)c1ccncc1
18 0.21052632 DPWJPGAEGDCSOE-UHFFFAOYSA-N CCOC(=O)C(C#N)=C1CCCC2=CC=CC=C12
19 0.2 ZKXCHPVLXSMADD-UHFFFAOYSA-N CCOC(=O)CCCN1CC(=N)C(=O)NC1=O
20 0.19047619 JQTDWUFNJQKMAU-UHFFFAOYSA-N CCOC(=O)C(C#N)=C(C)C=CC1=CC=CC=C1
21 0.19047619 GQERSDUEENHNRK-UHFFFAOYSA-N CCCC(=O)C1C(=O)CC(CC1=O)C1=CN=CC=C1
22 0.17391304 CKWVVKMQVLHHMB-UHFFFAOYSA-N OC(=Cc1cccnc1)C=CC=CC=CC(=O)C
23 0.16666667 LTJRLQKKHJBEHZ-ZLHYWFJXSA-N CC(=O)C=CC1OC1/C=C/C=Cc1cccnc1
24 0.16666667 RSNQYTOKNXDQBG-UHFFFAOYSA-N CC(=O)C=CC=CC=CC=CC12C=NC=CC2O1
25 0.16 ODBLKIFNOJAELI-PRSULAGHSA-N CC(=O)C=CC=CC1OC1/C=C/c1cccnc1
26 0.15384615 AJAGRQMFFPBKBO-UHFFFAOYSA-N CC(=O)C=CC=CC=CC=Cc1cncc(c1)O
27 0.15384615 CSLMGZUMDBDHTL-UHFFFAOYSA-N CC(=O)C=CC=CC=CC1OC1c1cccnc1
28 0.14814815 HWPZVHHWBDFNFY-UHFFFAOYSA-N OC(=CC=CC=CC(=O)C)C=Cc1cccnc1
29 0.14814815 WVFJNTJADSXOMP-UHFFFAOYSA-N OC(=CC=CC=Cc1cccnc1)C=CC(=O)C
30 0.14814815 UHHZQCOXMGUROY-UHFFFAOYSA-N OC(=CC=CC(=O)C)C=CC=Cc1cccnc1
31 0.14814815 ZGNQQUYHIOREEU-UHFFFAOYSA-N CC(=O)C(=CC=CC=CC=Cc1cccnc1)O
32 0.14814815 KFLZUKISURQRNR-UHFFFAOYSA-N CC(=O)C=CC=CC=CC=C(c1cccnc1)O
33 0.14814815 VEBONNJYNIERBS-UHFFFAOYSA-N OC(=CC=Cc1cccnc1)C=CC=CC(=O)C
34 0.14285714 XVSXZGPUHQVLPY-UHFFFAOYSA-N OCC1C=CC(O1)N1C(=O)NC(=O)C(C1N)C
35 0.14285714 VXBXJOCKBJUJMC-UHFFFAOYSA-N COC1=CC(CC2=CC=CC=N2)=CC(OC)=C1OC
36 0.14285714 ZAWXEWBTOSOFEQ-UHFFFAOYSA-N OC(=O)CCCCCNC1=NC(=O)CC(=O)N1
37 0.14285714 HYYBABOKPJLUIN-UHFFFAOYSA-N CC1=C(C(=CC=C1)NC2=CC=CC=C2C(=O)O)C
38 0.14285714 SJYIAVDMFGGMIV-UHFFFAOYSA-N CC1=CC(C)=C(C=C1)N=CC1C=CC(=O)CC1=O
39 0.14285714 IZHPOHJQEWGVHR-UHFFFAOYSA-N OC(=O)C1C(O)C=CC=C1Nc1cccc(c1C)C
40 0.14285714 LUCHPKXVUGJYGU-XLPZGREQSA-N CC1=CN(C(=O)N=C1N)[C@H]2C[C@@H]([C@H](O2)CO)O
41 0.14285714 PTKGZNSQAYXXLH-UHFFFAOYSA-N Cc1c(NC2=CCC3C=C2C(=O)O3)cccc1C
42 0.14285714 UDIBNKBZFIVXFP-UHFFFAOYSA-N CC1=CC(=O)OC2=C1C=CC1=C2C=CC(C)(C)N1
43 0.14285714 QXWLUNCKNWCIIF-UHFFFAOYSA-N CC1=NC=C(CO)C(CO)=C1OCC1=CC=CC=C1
44 0.14285714 ZKZRLQXTDPNCLD-UHFFFAOYSA-N CCCCCC1=CC(=NO1)C1=CC=C(C=C1)C(O)=O
45 0.14285714 HCOLPDQILDWPNX-UHFFFAOYSA-N CC(CC=C[N+]([O-])=O)C1=CC=C2C=CC=CC2=C1
46 0.14285714 VOLCMGPDRGNUGR-UHFFFAOYSA-N NC1=C(C=C(C=C1)N(CCO)CCO)[N+]([O-])=O
47 0.14285714 YMCRTUKBQGPJNL-UHFFFAOYSA-N NC(Cc1ccccc1)(C(O)=O)c1ccccc1
48 0.14285714 DBMVJVZQGTXWTP-UHFFFAOYSA-N NC(CC1=CC=CC=C1C1=CC=CC=C1)C(O)=O
49 0.14285714 PKIWMVTUWJTDMM-UHFFFAOYSA-N COC1=CC=C(CNC2=CC=C(C=O)C=C2)C=C1
50 0.14285714 JGEYQYCTIZLFCB-UHFFFAOYSA-N C1CC2=C(CC1C3=CC=CC(=O)N3)C=CC(=C2)O
51 0.14285714 PSQNWDZFOPXXAN-UHFFFAOYSA-N CC1=CC=C(CNC2=CC=C(C=C2)C(O)=O)C=C1
52 0.14285714 UIJJXKBTFJAJRP-UHFFFAOYSA-N CC1=CC=C(N=CC2C=CC=C(C)C2=O)C(O)=C1
53 0.14285714 JCZLABDVDPYLRZ-UHFFFAOYSA-N NC(CC1=CC=C(C=C1)C1=CC=CC=C1)C(O)=O
54 0.14285714 SMPFBLMNQHVNDY-UHFFFAOYSA-N OC1C=CC23C(C1)N(CC2)Cc1c3cc(O)c(c1)O
55 0.14285714 LUCHPKXVUGJYGU-SPDVFEMOSA-N CC1=CN([C@H]2CC(O)[C@@H](CO)O2)C(=O)N=C1N
56 0.14285714 REYXTZHGIGOQLV-UHFFFAOYSA-N CC(C(C1=CC=CC=C1)C1=CC=CC=C1)[N+]([O-])=O
57 0.14285714 ZQEDHSRVMVCOEM-UHFFFAOYSA-N CCC1=CC=CC(C(N=O)C2=CC=CC=C2)C1=O
58 0.14285714 KERAYKIHGMKELF-UHFFFAOYSA-N CCCC1=C(C(O)=O)C(=O)C2=CC=CC=C2N1CC
59 0.14285714 NZHJMNOFNNMRDX-UHFFFAOYSA-N NCC(=O)C1=CC(OCC2=CC=CC=C2)=CC=C1
60 0.14285714 YYXNNXOAGXJFSG-UHFFFAOYSA-N O=C1C(=CN2CCCCC2)C(=O)C2=CC=CC=C12
61 0.14285714 MUCNBPCTSRYLCB-UHFFFAOYSA-N O\C(=N/CCC1=CC=C(O)C=C1)C1=CC=CC=C1
62 0.14285714 ZTLAQZXMUUKFOV-UHFFFAOYSA-N CCC1=CC(NC2=CC=CC=C2C(O)=O)=CC=C1
63 0.14285714 GBUBPVYBEDKNGL-UHFFFAOYSA-N COC1=CC=C(CC2=CC=CC=C2C(O)=N)C=C1
64 0.14285714 IEQWEFDTNWUNLI-UHFFFAOYSA-N CC1=CC=C(C=C1)C1CC=CCC1(C#N)C(O)=O
65 0.14285714 VOKQTOUVOYWTDK-UHFFFAOYSA-N CN1C(=O)C=C(C)C2=C1C1=C(OC=C1C)C(C)=C2
66 0.14285714 BNKSKQXNUGCBBE-UHFFFAOYSA-N CN1C(=O)C=C(C)C2=C1C1=C(OC(C)=C1)C(C)=C2
67 0.14285714 PBBKIPKCSOHKOQ-UHFFFAOYSA-N OC(C(=O)NCC1=CC=CC=C1)C1=CC=CC=C1
68 0.14285714 IKCKSDWRABPEFA-UHFFFAOYSA-N COC1=CC(C=NC2=CC=CC=C2C)C=CC1=O
69 0.14285714 MBFYSIABRBKLNY-UHFFFAOYSA-N CC1=CC=C(NC(C(O)=O)C2=CC=CC=C2)C=C1
70 0.14285714 VLCTYKUZSBHRJC-UHFFFAOYSA-N CN1C(=O)C(C)=C(C)C2=C1C1=C(OC(C)=C1)C=C2
71 0.14285714 GPOCEGVKBMCEBU-UHFFFAOYSA-N CC1=CC(NC(C(O)=O)C2=CC=CC=C2)=CC=C1
72 0.14285714 CQUAHNDPRCQRNM-UHFFFAOYSA-N CCCCCCN1C=C(C=C1[N+]([O-])=O)[N+]([O-])=O
73 0.14285714 MRWODVOROGMMTB-UHFFFAOYSA-N CC(=O)ONc1ccc(c(c1)C)c1ccccc1
74 0.14285714 RXEKVNIWYOTWIC-UHFFFAOYSA-N CC(=O)ONc1ccc(cc1)c1ccccc1C
75 0.14285714 SZDLKQVPORNCLH-UHFFFAOYSA-N CC(=O)ONc1ccc(cc1C)c1ccccc1
76 0.14285714 CQZQAGLZXBPMGB-UHFFFAOYSA-N CC(=O)ONc1ccc(cc1)c1cccc(c1)C
77 0.14285714 DGRIYVSDYBQLDQ-UHFFFAOYSA-N CC(=O)ONc1ccc(cc1)c1ccc(cc1)C
78 0.14285714 HGXUMRWPGPIRII-UHFFFAOYSA-N CC(=O)ON(c1ccc(cc1)c1ccccc1)C
79 0.14285714 XFEGICQMRZCCCZ-UHFFFAOYSA-N Cc1ccc2c(c1)[nH]c(=O)c1c2OC(C)(C)C=C1
80 0.14285714 AFUQHUSZJNGCCD-UHFFFAOYSA-N O=c1[nH]c2c(C)cccc2c2c1C=CC(O2)(C)C
81 0.14285714 VOLCMGPDRGNUGR-UHFFFAOYSA-N NC1=C(C=C(C=C1)N(CCO)CCO)[N+]([O-])=O
82 0.14285714 HKGKBLZYLJGOKI-UHFFFAOYSA-N OC1C=CC23C(C1)OC1=C3C(=CC#C1)CNCC2
83 0.14285714 SQDJOGHVJKHDGK-UHFFFAOYSA-N O=c1[nH]c2cccc(c2c2c1C=CC(O2)(C)C)C
84 0.14285714 WHSNINQZNUCONK-UHFFFAOYSA-N COC1=CC(C=NC2=CC=C(C)C=C2)C=CC1=O
85 0.14285714 JCZLABDVDPYLRZ-AWEZNQCLSA-N [H][C@](N)(CC1=CC=C(C=C1)C1=CC=CC=C1)C(O)=O
86 0.14285714 XJISZKRKEMJGPI-UHFFFAOYSA-N OCC1OC(CC1O)n1ccc(=N)nc1OC
87 0.14285714 HGAQNVCHFGXGKU-UHFFFAOYSA-N CC1=C(C)C=C(NC2=CC=CC=C2C(O)=O)C=C1
88 0.14285714 AERMDYVHWDKFEA-UHFFFAOYSA-N O=C1C(COC2(C1C=CC=C2)N)c1ccccc1
89 0.14285714 ZKYWDEUSHBRHBI-UHFFFAOYSA-N CC1=CC=CC(C)=C1NC1=CC=CC=C1C(O)=O
90 0.14285714 XNWJNMJKRYYMKH-UHFFFAOYSA-N Oc1ccc(cc1)C(CC(=O)c1ccccc1)N
91 0.14285714 NBNPEGHROMCSNC-UHFFFAOYSA-N OC(=O)CCCCCC1=CC(=O)c2ccccc2N1
92 0.14285714 AGBPBDZWMKVGBE-UHFFFAOYSA-N O=C1CC(OC2(C1C=CC=C2)N)c1ccccc1
93 0.14285714 WUJZKGAMNLOWGI-UHFFFAOYSA-N CC1=C(N=CN1C1CC(O)C(CO)O1)C(O)=N
94 0.14285714 LNSAOSCDGAOPNZ-UHFFFAOYSA-N OC1=CC=C2C(NCCC2=C1)C1=CC=CC=C1O
95 0.14285714 MCFWEOYLTRCXTA-UHFFFAOYSA-N CN1CCC(O)(C1=O)C1=CC=CC2=CC=CC=C12
96 0.14285714 DXOQSCPOXTUANK-UHFFFAOYSA-N CN1C(=O)C2=C(OC(C2)C(C)=C)C2=CC=CC=C12
97 0.14285714 RAEIHQULMNXGKT-UHFFFAOYSA-N COC1=CC=CC(C=NCC2=CC=CC=C2)C1=O
98 0.14285714 VLHROMVHVKMNLA-GFCCVEGCSA-N CN1C2=C(CC(O2)C(C)(C)O)C(=O)c3ccccc13
99 0.14285714 SSJDNNRSSSWLMC-UHFFFAOYSA-N Cc1cc2Cc3cccc(c3C(c2c(c1)O)N)O
100 0.14285714 XONFDEZWKOHVGX-UHFFFAOYSA-N NC1=CC=C(CC(C(O)=O)C2=CC=CC=C2)C=C1
101 0.14285714 QKTGWWBMTRHVDB-UHFFFAOYSA-N CC1(C)CC(=O)CC(C1)=NC1=C(C=CC=C1)C(O)=O
102 0.14285714 CDROSDYQRHFFFU-UHFFFAOYSA-N O=C1C=C(N2CCCCC2)C(=O)C2=CC=CC=C12
103 0.14285714 CDSSYNXBUGMMSV-UHFFFAOYSA-N COC(O)=NC(C1=CC=CC=C1)C1=CC=CC=C1
104 0.14285714 BLHNHEFDFAQSIF-UHFFFAOYSA-N OC1=C(O)C=C2C(NCCC2=C1)C1=CC=CC=C1
105 0.14285714 QOEUWWMXNATOJD-UHFFFAOYSA-N CCOC1=CC=CC=C1N=C(O)C1=CC=CC=C1
106 0.14285714 SSRVHSJNWMCPCE-UHFFFAOYSA-N OC(=O)C(CCC1=CC=CC=N1)C1=CC=CC=C1
107 0.14285714 QNXXBEKNVVQTRX-UHFFFAOYSA-N OC(=NCCC1=CC=CC=C1)C1=CC=CC=C1O
108 0.14285714 VYTBNPDBBXETGQ-UHFFFAOYSA-N CC1C=CCC2C1C(=O)N(C2=O)C1=CC=CC=C1
109 0.14285714 MBDSGNUQFHBYSE-UHFFFAOYSA-N CC1=CC=C(CNC2=CC=CC(=C2)C(O)=O)C=C1
110 0.14285714 LLPMVUVDNDHOFH-UHFFFAOYSA-N Cc1ccc(CNc2ccccc2C(=O)O)cc1
111 0.14285714 SRJQBBLGTWTOEB-UHFFFAOYSA-N OC(=O)CNC(C1=CC=CC=C1)C1=CC=CC=C1
112 0.14285714 UGXXCYPUVVGNAS-UHFFFAOYSA-N OC1=NC(=O)C(CC=C)(CC=C)C2=CC=CC=C12
113 0.14285714 KBQHOULAXFKOFC-UHFFFAOYSA-N Cc1ccc2NC(=O)C3=C(OC(C)(C)C=C3)c2c1
114 0.14285714 BHXNDOUULLDMJT-UHFFFAOYSA-N CC(C(O)C1=CC=CC=N1)C(=O)C1=CC=CC=C1
115 0.14285714 ZAXDQTZNODCHKM-UHFFFAOYSA-N CN(C(=O)C1=CC=C(C)C=C1)C1=CC=C(O)C=C1
116 0.14285714 SPIILUGKKBPDKX-UHFFFAOYSA-N COC1=CC=CC(=C1)N=C(O)C1=CC=CC=C1C
117 0.14285714 HWJGUBMEOAQIMJ-UHFFFAOYSA-N CC1=CC=CC=C1NC(C(O)=O)C1=CC=CC=C1
118 0.14285714 KJXFYTTVVMIANM-UHFFFAOYSA-N OCCC1OC(CC1O)N1C=CC(=N)N=C1O
119 0.14285714 OBMFXFPFPDTBHG-UHFFFAOYSA-N COc1c(C)c(C)c2[nH]c3ccccc3c2c1O
120 0.14285714 PECGVEGMRUZOML-UHFFFAOYSA-N NC(C(C1=CC=CC=C1)C1=CC=CC=C1)C(O)=O
121 0.14285714 KELRWTBDHHZZFX-NSHDSACASA-N CC(O)c1ccc(NC(=O)c2ccccc2)cc1
122 0.14285714 GKJVPLAZDPXARG-WDZFZDKYSA-N COc1cc(OC)c(C=N/N=O)cc1OC
123 0.14285714 DXOQSCPOXTUANK-CYBMUJFWSA-N CN1C(=O)C2=C(OC(C2)C(=C)C)c3ccccc13
124 0.14285714 SXBXECJEQCYKSP-UHFFFAOYSA-N OC(=O)CC1=CC=C(NCC2=CC=CC=C2)C=C1
125 0.14285714 PEPDUPQRPZXZSM-CQSZACIVSA-N CC(=O)CC1=CC=CC(N1)C(=O)c2ccccc2
126 0.14285714 OEVSZXUCOOWVOO-UHFFFAOYSA-N CC1=CC=CC(C)=C1N=C(O)C1=CC=CC=C1O
127 0.14285714 GKJVPLAZDPXARG-UHFFFAOYSA-N COc1cc(OC)c(C=NN=O)cc1OC
128 0.14285714 AFSOCTSNUFCJTG-UHFFFAOYSA-N O=C(c1ccc(cc1)O)Nc1c(C)cccc1C
129 0.14285714 SMZPSCLWIVWFLG-UHFFFAOYSA-N CCOC(=O)NC1=CC=CC=C1C1=CC=CC=C1
130 0.14285714 ZIFDBDYESJDTSE-UHFFFAOYSA-N CC(=CCc1cccc2ccc(nc12)C(=O)O)C
131 0.14285714 FXFJYUXPFQIPNN-UHFFFAOYSA-N OC(=O)C1CNCC1C1=CC=C2C=CC=CC2=C1
132 0.14285714 QDKINQPXWFHUBY-UHFFFAOYSA-N O=CCCNC(=O)Cc1cccc2c1cccc2
133 0.14285714 UAZJPMMKWBPACD-UHFFFAOYSA-N NC1=NC(=O)N(C=C1)C1CC(CO)C(O)C1O
134 0.14285714 HLNLBEFKHHCAMV-UHFFFAOYSA-N OC(=O)C1=C(NCCC2=CC=CC=C2)C=CC=C1
135 0.14285714 AECXZTGZSYMYLU-UHFFFAOYSA-N COC1=CC=CC(C=NC2=CC=C(C)C=C2)C1=O
136 0.14285714 BQWZMMMOWXGNRM-VQVTYTSYSA-N CC(O)C(NC(=O)C1CC(=C)C(=N)N1)C(=O)O
137 0.14285714 BQZWFKFEIOVESN-UHFFFAOYSA-N CC1=CC=CC=C1N1C(=O)C2=C(CCCC2)C1=O
138 0.14285714 VLHROMVHVKMNLA-LBPRGKRZSA-N CN1C2=C(CC(O2)C(C)(C)O)C(=O)c3ccccc13
139 0.14285714 ONLKHXURSLECTL-UHFFFAOYSA-N CC1=CC=C(C=C1)N1C(=O)C2=C(CCCC2)C1=O
140 0.14285714 OHUGIXFKJDHURL-UHFFFAOYSA-N CC(C)c1cc2ccc(C)c3C(=O)Nc(c1O)c23
141 0.14285714 JZUOCQXDQFRPAF-AWEZNQCLSA-N OC(CNC(=O)c1ccccc1)c2ccccc2
142 0.14285714 JZUOCQXDQFRPAF-CQSZACIVSA-N OC(CNC(=O)c1ccccc1)c2ccccc2
143 0.14285714 TWXWBXDLOSIXQT-UHFFFAOYSA-N O=C1N(CC2=CC=CC=C2)C(=O)C2=C1CCCC2
144 0.14285714 ZPHRLPUZKGQIIV-UHFFFAOYSA-N CC1=C(O)C2=C(COC2)C(CC2=CC=CC=C2)=N1
145 0.14285714 ZKCKKMVBVAVEIY-UHFFFAOYSA-N CC1CCC2=C(C1)C(C(O)=O)=C1C=CC=CC1=N2
146 0.14285714 PVWYCAIUGPUPJW-OMGSKRNOSA-N CN1C(=N)C=CN(C2CC(O)C(CO)O2)C1=O
147 0.14285714 IMYUKKJOLAHMQD-UHFFFAOYSA-N C[NH+](C)CC1=C([O-])C=CC2=C1OC(=O)C1=C2CCC1
148 0.14285714 OARTTXHPYZTRMP-UHFFFAOYSA-N CC1(C)CN=C(C1)C1C(=O)C2=CC=CC=C2C1=O
149 0.14285714 UAZJPMMKWBPACD-UHFFFAOYSA-N NC1=NC(=O)N(C=C1)C1CC(CO)C(O)C1O
150 0.14285714 XQCMIKAVJGVIEN-UHFFFAOYSA-N COC1=CC=CC=C1N1C(C)=CC(CC(O)=O)=C1C
151 0.14285714 AUJIPPHSQGDDKD-UHFFFAOYSA-N OC(=O)NC(c1ccccc1)Cc1ccccc1
152 0.14285714 BMEJSSRLGVPEHW-UHFFFAOYSA-N COC1=CC=CC(=C1)N1C(C)=CC(CC(O)=O)=C1C
153 0.14285714 KQVNCFJZEZPYOS-UHFFFAOYSA-N O=C1C2CC=CCC2C(=O)N1CC1=CC=CC=C1
154 0.14285714 JYSSHVNYSMAHLP-UHFFFAOYSA-N CCOC1=NC=C2C=C(C)C(CCC(O)=O)=CC2=C1
155 0.14285714 OIOWRZFSRNMTJO-UHFFFAOYSA-N CC(N=O)C1=CC=C(OCC2=CC=CC=C2)C=C1
156 0.14285714 ZWUAUEINCTYINW-FDDDBJFASA-N NC(=N)c1ccn(c1)C2OC(CO)C(O)C2O
157 0.14285714 JROFCJKUGPMKCQ-AWEZNQCLSA-N CC(C)C1Oc2c(ccc3cc(C)ncc23)C1=O
158 0.14285714 FFHMRUWVKUUENH-UHFFFAOYSA-N CN(C)C(=O)C1=CC=CC(C2=CC=CC=C2)=C1O
159 0.14285714 FLDGUVGMEXSOAB-UHFFFAOYSA-N [O-][N+](=O)C(CC1=CC=CC=C1)CC1=CC=CC=C1
160 0.14285714 CVJIBMWJPGYEKI-UHFFFAOYSA-N CC(N=O)C(O)(C1=CC=CC=C1)C1=CC=CC=C1
161 0.14285714 WXSJNHLODPPLGW-UHFFFAOYSA-N CC1=CN=C(C)C(OCC2=CC=CC=C2)=C1C=O
162 0.14285714 JROFCJKUGPMKCQ-CQSZACIVSA-N CC(C)C1Oc2c(ccc3cc(C)ncc23)C1=O
163 0.14285714 LUCHPKXVUGJYGU-CSMHCCOUSA-N CC1=CN(C2CC(O)C(CO)O2)C(=O)N=C1N
164 0.14285714 GKJVPLAZDPXARG-IZZDOVSWSA-N COc1cc(OC)c(C=NN=O)cc1OC
165 0.14285714 BKLMDCQHJTZONL-UHFFFAOYSA-N OC(=O)Cc1ccc(n1C)C(c1ccc(cc1)C)O
166 0.14285714 RTVVSPSYFRRILJ-UHFFFAOYSA-N CN1C(=CCC1C(=O)c1ccc(cc1)C)CC(=O)O
167 0.14285714 NAKQHMRSWGCMEF-UHFFFAOYSA-N OC(=O)Cc1ccc(n1C)C(=O)C1CC=C(C=C1)C
168 0.14285714 RXWYXJAAKZEAFX-UHFFFAOYSA-N CN1C(CC=C1C(=O)c1ccc(cc1)C)CC(=O)O
169 0.14285714 MNZLXRVEASOJOH-UHFFFAOYSA-N Cn1c(ccc1CC(=O)O)C(=O)C1=CC=C(CC1)C
170 0.14285714 HQCPSLZFPBFMBK-UHFFFAOYSA-N OC(=O)Cc1ccc(n1C)C(=O)C1=CCC(C=C1)C
171 0.14285714 CXZASPBCKWVXBP-UHFFFAOYSA-N O=C1CC2=C(CO1)CCN1CCC3=C1C2=CC=C3
172 0.14285714 IOSAWBDBYBHAQZ-UHFFFAOYSA-N NC(=O)CC(O)(C1=CC=CC=C1)C1=CC=CC=C1
173 0.14285714 MSCRWBVAZUWLIU-UHFFFAOYSA-N CC(=O)NC1C=CC2=C(C1)Cc1c2ccc(c1)O
174 0.14285714 BYVCCRHHBSNJCM-UHFFFAOYSA-N CC(=O)NC1=CC2=C(CC1)c1c(C2)cc(cc1)O
175 0.14285714 IPXMVQUYOFSMMJ-UHFFFAOYSA-N CC(=O)Nc1ccc2c(c1)CC1=CC(=CCC21)O
176 0.14285714 VWHJHZGCQDVYKI-UHFFFAOYSA-N CC(=O)NC1=CC2C(C=C1)c1c(C2)cc(cc1)O
177 0.14285714 WMNKKSDPDRRWNC-UHFFFAOYSA-N CC(=O)Nc1ccc2c(c1)CC1C2=CC=C(C1)O
178 0.14285714 FMUNIQRNJNDULY-UHFFFAOYSA-N CC(=O)Nc1ccc2c(c1)CC1=CC(CC=C21)O
179 0.14285714 MJBVMYYUTKRHQL-UHFFFAOYSA-N CNC1=C(O)C=C(C=C1)C(=O)CC1=CC=CC=C1
180 0.14285714 YMCRTUKBQGPJNL-UHFFFAOYSA-N NC(Cc1ccccc1)(C(O)=O)c1ccccc1
181 0.14285714 FTTIVBUUYOKXBR-UHFFFAOYSA-N Oc1ccc(cc1)C(=O)CC(c1ccccc1)N
182 0.14285714 XRVOUEHAHWJYHA-UHFFFAOYSA-N O=C(C1=CCC(C=C1)(N)O)C=Cc1ccccc1
183 0.14285714 NDKGYSZPLRVBCT-UHFFFAOYSA-N CC1=CC(=CC=C1)N1C(=O)C2=C(CCCC2)C1=O
184 0.14285714 COSPTUDXKXVFOF-UHFFFAOYSA-N NC(=O)C(c1cccc(c1)Oc1ccccc1)C
185 0.14285714 KSLHWPSKBKTFLO-UHFFFAOYSA-N CC(=O)CC(=O)C1=C(NC2=CC=CC=C12)C1CC1
186 0.14285714 JCZLABDVDPYLRZ-UHFFFAOYSA-N NC(CC1=CC=C(C=C1)C1=CC=CC=C1)C(O)=O
187 0.14285714 UIIYKLVQLNETKG-UHFFFAOYSA-N COC(C(=O)NC1=CC=CC=C1)C1=CC=CC=C1
188 0.14285714 QSTMLIDEGMKRCE-UHFFFAOYSA-N COC1=CC(C=NCC2=CC=CC=C2)C(=O)C=C1
189 0.14285714 XOBTZBKDTWVVLX-UHFFFAOYSA-N CCOC(=O)C1=CC=C2NC3=C(CCCC3O)C2=C1
190 0.14285714 OTXQQAAIQJZVKT-UHFFFAOYSA-N O=C1OC(=NC1=C1CCCCC1)C1=CC=CC=C1
191 0.14285714 GNZNZCXRLQTPNF-UHFFFAOYSA-N OC(=O)C1=C2CCCCCC2=NC2=CC=CC=C12
192 0.14285714 XDGUATKBMZATGY-UHFFFAOYSA-N O=C(CC(N1CC1)C1=CC=CO1)C1=CC=CC=C1
193 0.14285714 BWVDKLVVBVUDIV-UHFFFAOYSA-N CCC1(OC1c1ccccc1O)c1ccncc1
194 0.14285714 BIKRNBCGVWLTFH-VAWYXSNFSA-N CC/C(=C\C12C=CC=CC2(O1)O)/c1ccncc1
195 0.14285714 MBSZERUOZLOTSH-UHFFFAOYSA-N CC1(C)CC(=O)CC(C1)=NC1=CC=C(C=C1)C(O)=O
196 0.14285714 MSMXPIOUYHWXDN-UHFFFAOYSA-N CCOC(=Cc1ccccc1O)c1ccncc1
197 0.14285714 FLAXOPKZWSUVJN-UHFFFAOYSA-N CCC1=C(N(C=C)C(=C1)C(O)=O)C1=CC=CC=C1
198 0.14285714 SRLAGMQXPJLLIP-UHFFFAOYSA-N OC1=CC=C(CC(=O)NCC2=CC=CC=C2)C=C1
199 0.14285714 MZSOXGPKUOAXNY-UHFFFAOYSA-N O=C1OC2=C3CCCN4CCCC(C=C2C=C1)=C34
200 0.14285714 LUCHPKXVUGJYGU-UHFFFAOYSA-N OCC1OC(CC1O)n1cc(C)c(nc1=O)N
201 0.14285714 TVAYNLZVYUBZOT-UHFFFAOYSA-N COC1=CC(=CC(=O)N1CC=C)C1=CC=CC=C1
202 0.14285714 ASZMUCNZOBZRBK-UHFFFAOYSA-N CC1=CCC2C(C1)C(=O)N(C2=O)C1=CC=CC=C1
203 0.14285714 CGMXAFWQHWLKAI-UHFFFAOYSA-N NC(c1ccccc1)CC(=O)c1ccccc1O
204 0.14285714 XRCNKDDGDMDMDE-UHFFFAOYSA-N OC(=O)C1=CC=C(CNCC2=CC=CC=C2)C=C1
205 0.14285714 BGAXFPRVSWXKQF-UHFFFAOYSA-N CC(=O)NC1C=CC2=C(C1)Cc1c2c(O)ccc1
206 0.14285714 ZJRGPTVBCLUTOQ-UHFFFAOYSA-N CC(=O)NC1=CC2=C(CC1)c1c(C2)cccc1O
207 0.14285714 ZNTIIUGJHBLBAC-UHFFFAOYSA-N CC(=O)Nc1ccc2c(c1)CC1=CC=CC(C21)O
208 0.14285714 AHMIQNIHGPSTCJ-UHFFFAOYSA-N COC1CC(OC1CO)n1ccc(nc1=O)N
209 0.14285714 SRIAHABWXLNPSA-UHFFFAOYSA-N COCC1OC(CC1O)n1ccc(nc1=O)N
210 0.14285714 DNYQNXJGNKQOQK-UHFFFAOYSA-N OCC1OC(CC1O)n1ccc(nc1=O)NC
211 0.14285714 VVEIQHVLZPYTJZ-UHFFFAOYSA-N CC(=O)NC1CC2=C(C=C1O)c1c(C2)cccc1
212 0.14285714 ALZUMOUZUUYRAM-UHFFFAOYSA-N O=CCOC(c1ccccn1)(c1ccccc1)C
213 0.14285714 MKAIXQYFGJKDRL-UHFFFAOYSA-N CC(=O)NC1=CC2=C(CC1O)c1c(C2)cccc1
214 0.14285714 VVGBBMSHPWFVSE-UHFFFAOYSA-N CC(=O)Nc1cc2CC3=CC=CCC3c2cc1O
215 0.14285714 MMIQDQNLHZPASZ-UHFFFAOYSA-N CC(=O)NC1=CC2Cc3c(C2C=C1O)cccc3
216 0.14285714 UNDOYBYTPDPOIX-UHFFFAOYSA-N CC(=O)Nc1cc2CC3C(=CC=CC3)c2cc1O
217 0.14285714 MHPYSKOIZKLRDO-UHFFFAOYSA-N CC(=O)Nc1cc2CC3=CCCC=C3c2cc1O
218 0.14285714 SUBYRWDORYFFKT-UHFFFAOYSA-N CC(=O)NC1=CC2C(C=C1)c1c(C2)cccc1O
219 0.14285714 AUCSSJGUIRLRDV-UHFFFAOYSA-N CC(=O)Nc1ccc2c(c1)CC1C2=C(O)C=CC1
220 0.14285714 LFBAYNXCUMXUKV-UHFFFAOYSA-N CC(=O)Nc1ccc2c(c1)CC1=CCCC(=C21)O
221 0.14285714 WOSLKBFSUORYCH-UHFFFAOYSA-N CNC(=O)C(O)(C1=CC=CC=C1)C1=CC=CC=C1
222 0.14285714 HKTSLDUAGCAISP-UHFFFAOYSA-N CCOC(=O)N(C1=CC=CC=C1)C1=CC=CC=C1
223 0.14285714 YOHYTRMPXFBSHF-UHFFFAOYSA-N CC(=O)C=CC=CC=CC=CC1=CC2C(N=C1)O2
224 0.14285714 QTPQYSKDZHCYKN-UHFFFAOYSA-N CC(=O)NC1C=CC2=C(C1O)Cc1c2cccc1
225 0.14285714 PCUCTOTZUSPXCT-UHFFFAOYSA-N CC(=O)NC1=C(O)C2=C(CC1)c1c(C2)cccc1
226 0.14285714 GWICPWJUICMQID-UHFFFAOYSA-N CC(=O)Nc1ccc2c(c1O)CC1=CC=CCC21
227 0.14285714 WPBICVDNYYGVLF-UHFFFAOYSA-N CC(=O)NC1=C(O)C2C(C=C1)c1c(C2)cccc1
228 0.14285714 QBUZVDVMFLVNST-UHFFFAOYSA-N CC(=O)Nc1ccc2c(c1O)CC1C2=CC=CC1
229 0.14285714 VOVZEJQTMZKZCE-UHFFFAOYSA-N CC(=O)Nc1ccc2c(c1O)CC1=CCCC=C21
230 0.14285714 UKLBDSQDVFPZTH-UHFFFAOYSA-N CN(CC1=CC=CC=C1)C1=CC=C(C=C1)C(O)=O
231 0.14285714 UAZJPMMKWBPACD-UHFFFAOYSA-N NC1=NC(=O)N(C=C1)C1CC(CO)C(O)C1O
232 0.14285714 DWROTCRJYBGTDY-UHFFFAOYSA-N OC(=O)C1=NC=CC(CCCC2=CC=CC=C2)=C1
233 0.14285714 HWQZRURILVPDGN-UHFFFAOYSA-N OCCNC1=CC(=C(NCCO)C=C1)[N+]([O-])=O
234 0.14285714 JCKJXCLFXLNOFD-UHFFFAOYSA-N CCC1=CC=C(C=C1)C1=CC=C(N1C=C)C(O)=O
235 0.14285714 NEJIKIMPNDPLMA-UHFFFAOYSA-N CC1=CC(N=CC2CC(=O)C(=O)C=C2)=C(C)C=C1
236 0.14285714 UBCZZMKFEONLRY-UHFFFAOYSA-N O=C(ONCCC1=CC=CC=C1)C1=CC=CC=C1
237 0.14285714 KOHPLUOYPLVRTL-UHFFFAOYSA-N CC(=O)C1=CN(C(=O)C=C1C)C1=CC=C(C)C=C1
238 0.14285714 ZEABZBYXHJRQBA-UHFFFAOYSA-N CC1=CC(C)=C(C(C)=C1)C1=CC=CC=C1[N+]([O-])=O
239 0.14285714 BJZGTTDEOZUSRH-UHFFFAOYSA-N NC(CC(O)=O)C1=CC=C(C=C1)C1=CC=CC=C1
240 0.14285714 JCZLABDVDPYLRZ-UHFFFAOYSA-N NC(CC1=CC=C(C=C1)C1=CC=CC=C1)C(O)=O
241 0.14285714 JCZLABDVDPYLRZ-UHFFFAOYSA-N NC(CC1=CC=C(C=C1)C1=CC=CC=C1)C(O)=O
242 0.14285714 XQBDRIDNEPEVTF-UHFFFAOYSA-N OC(=O)C1=CC2=C(C=C1)C(=CN2)C1=CCCCC1
243 0.14285714 DDBKHNYWLUTKDZ-UHFFFAOYSA-N CCO[Si](OCC)(OCC)C1=CN=CC=C1
244 0.14285714 QGTZURPSTFVSCD-UHFFFAOYSA-N COC1=CC=C(NC2=CC=C(C=C2)C(C)=O)C=C1
245 0.14285714 XPQHOJFWGJMXHT-UHFFFAOYSA-N COC1=CC=C(NC2=CC=CC(=C2)C(C)=O)C=C1
246 0.14285714 YFXVGLMPSZFQLX-UHFFFAOYSA-N CCCCCN1C=C(C(O)=O)C(=O)C2=CC=CC=C12
247 0.14285714 ZVWINLYKSKLYBX-UHFFFAOYSA-N OC(=O)C1=CC=C(N2CCCC2)C2=CC=CC=C12
248 0.14285714 GYQFAAWYNMKZPI-UHFFFAOYSA-N COC1=CC(C(=O)CC2=CC=CC=C2)=C(N)C=C1
249 0.14285714 CHZKQSFSRJPGPZ-UHFFFAOYSA-N OC(=O)N(CC1=CC=CC=C1)CC1=CC=CC=C1
250 0.14285714 YGIVKSWGPPNNFD-UHFFFAOYSA-N CNC(=O)C1=CC=CC=C1C(O)C1=CC=CC=C1
251 0.14285714 QIVUKSZPUSACAV-UHFFFAOYSA-N CC(C)(C1=CC=CC=C1)C1=C(O)C(=CC=C1)N=O
252 0.14285714 NNOAPQWBGNUDHO-UHFFFAOYSA-N CC(=O)N1C=C(C=CC1C1=CC=CC=C1)C(C)=O
253 0.14285714 MNGUIMDCIMNDLV-UHFFFAOYSA-N CC(=O)CC(C)(C)NC(=S)C1CCCC1=O
254 0.14285714 HEBMKXHJNZRKLV-UHFFFAOYSA-N CC1=NOC(CCN2CCOCC2)=C1[N+]([O-])=O
255 0.14285714 DQQBHPBGXMBKRU-UHFFFAOYSA-N OC1=C(CN2CCCC2=O)C2=CC=CC=C2C=C1
256 0.14285714 WUJMJABZNLOYEK-UHFFFAOYSA-N COC1=CC=C(NCC(=O)C2=CC=CC=C2)C=C1
257 0.14285714 JJQWDJZHBBOPDU-UHFFFAOYSA-N NC1=C(C=CC(=C1)N(CCO)CCO)[N+]([O-])=O
258 0.14285714 MCUBOLFECPKLBL-UHFFFAOYSA-N COC1=C(C=CC(C)=N1)C(=O)C1=CC=C(C)C=C1
259 0.14285714 UUQSEHNXWNQLRX-UHFFFAOYSA-N COC1=CC=C(C=NC2=C(O)C=CC(C)=C2)C=C1
260 0.14285714 WUODSBRZZIFCDW-UHFFFAOYSA-N OC(=O)C1=CC=C(NCCC2=CC=CC=C2)C=C1
261 0.14285714 TVBUOJGAABSQOR-UHFFFAOYSA-N CC(C)OC(=O)C1=CN=C(C=C1)C1=CC=CC=C1
262 0.14285714 XABVLNWGOJZKDA-UHFFFAOYSA-N CC(C)OC(=O)C1=C(C=CN=C1)C1=CC=CC=C1
263 0.14285714 MALFTMXQMMJZMX-UHFFFAOYSA-N CC(=O)C(C1CCC(=O)N1C1=CC=CC=C1)C(C)=O
264 0.14285714 WOXXWVLCQVBGMG-UHFFFAOYSA-N CC(O)(C1=CC=CC=C1)C1=CC=CC=C1NC=O
265 0.14285714 NCSSEYPESIEJQP-UHFFFAOYSA-N CS(=O)C1=C(O)C(CN)=CC(=C1)C(C)(C)C
266 0.14285714 VFPTXTRHWVBPGF-UHFFFAOYSA-N NCCOC1=CC=CC=C1C(=O)C1=CC=CC=C1
267 0.14285714 RZUNZHDKERDLDZ-UHFFFAOYSA-N CC1=C(NC2CCOC2=O)C2=CC=CC=C2C=C1
268 0.14285714 KYCGFUJZJABSFO-UHFFFAOYSA-N O=C1CC2(CCCC=C2C(=O)N1)C1=CC=CC=C1
269 0.14285714 XUBSOWRVMNJULW-UHFFFAOYSA-N CC1=CC(C)=C(C(C)=C1)C1=CC(=CC=C1)[N+]([O-])=O
270 0.14285714 PQOZUFSJXPIDRG-UHFFFAOYSA-N COC1=C(C=C(C)C=C1)C(=O)CC1=CC=CC=N1
271 0.14285714 QYXCTDLLPUBHMO-UHFFFAOYSA-N CN1C(=O)C=C(C1=O)C1=CC2=C(CCCC2)C=C1
272 0.14285714 NMNPQVUDXPNPRE-UHFFFAOYSA-N OCC(NC(=O)C1=CC=CC=C1)C1=CC=CC=C1
273 0.14285714 WOXJBHQBQQJRFA-UHFFFAOYSA-N CN(C)C1=CC=C(C=C1)C(=O)C1=CC=C(O)C=C1
274 0.14285714 PAJCYCRYYXXXOM-UHFFFAOYSA-N CC(C)C1=C(C=CC(=C1)C1=CC=CC=C1)[N+]([O-])=O
275 0.14285714 YHJKYNMAHQSKPP-UHFFFAOYSA-N NCC(=O)C1=CC=C(OCC2=CC=CC=C2)C=C1
276 0.14285714 CUCMGNPNNJSTNZ-UHFFFAOYSA-N CC1=CC=C(NC(=O)CC2=CC=C(O)C=C2)C=C1
277 0.14285714 KUPDILJKKXVBLS-UHFFFAOYSA-N OC(=O)CN(CC1=CC=CC=C1)C1=CC=CC=C1
278 0.14285714 PQBZHMAGTHLGRT-UHFFFAOYSA-N CC1=CN(C2CC(CO)N(O)C2)C(=O)NC1=O
279 0.14285714 PEOSDVIAQUMSQX-UHFFFAOYSA-N CN(C)C1=CC=C(C=C1)C1=CC(=CC=C1)C(O)=O
280 0.14285714 CALRVTMJQJSQEW-UHFFFAOYSA-N CC(=O)C1=CC(N)=C(OCC2=CC=CC=C2)C=C1
281 0.14285714 SUNCGMNSSLAWPN-UHFFFAOYSA-N NC1=CC=CC(CCC2=CC=CC=C2C(O)=O)=C1
282 0.14285714 TYDIBOXWAREKTQ-UHFFFAOYSA-N CC1=CC=C(NCC2=CC=C(C=C2)C(O)=O)C=C1
283 0.14285714 YLHTVTPKBRFPKY-UHFFFAOYSA-N COC1=C2C=C(C)N3C2=C(C=C1)C(C)=C(C)C3=O
284 0.14285714 ABMPFJFPLKPDOH-UHFFFAOYSA-N COC1=C2C=C(C)N3C2=C(C=C1C)C(C)=CC3=O
285 0.14285714 WZGBNAXNHRMYLG-UHFFFAOYSA-N NC1=NC(=O)N(C=C1)C1CC(CO)C(CO)O1
286 0.14285714 QTKVYJZLJBZISA-UHFFFAOYSA-N CCO[Si](OCC)(OCC)C1=CC=NC=C1
287 0.14285714 XRVPHFJOTMRFJR-UHFFFAOYSA-N OCC(O)CNC1=CC=C(OC2=CC=CC=C2)C=C1
288 0.14285714 NUSJCPDAJSFPEZ-UHFFFAOYSA-N OCCNC1=C(NCCO)C=C(C=C1)[N+]([O-])=O
289 0.14285714 LMKFATMCEGPAPC-UHFFFAOYSA-N NC1=CC(=C(C=C1)N(CCO)CCO)[N+]([O-])=O
290 0.14285714 URQKONWODPRUBS-UHFFFAOYSA-N OC(=O)CCNC1=CC=C(C=C1)C1=CC=CC=C1
291 0.14285714 GOUMWHNAXBKGRV-UHFFFAOYSA-N NC1=NC(=O)N(C=C1)C1CCC(O)C(CO)O1
292 0.14285714 HHBNVRARIKZJDO-UHFFFAOYSA-N COC1=CC=C(C=C1)C(=O)C1=CC=CN1CC=C
293 0.14285714 FFBWSDVXPKQDIU-UHFFFAOYSA-N CC(C)OC1=CC=C(C=C1)C(=O)C1=CC=CC=N1
294 0.14285714 BOZYEIQUYVLEKK-UHFFFAOYSA-N CCCOC1=CC=C(C=C1)C(=O)C1=CC=CC=N1
295 0.14285714 AAEHCOPCHOUPLL-UHFFFAOYSA-N CC(NC1=CC=CC=C1)(C(O)=O)C1=CC=CC=C1
296 0.14285714 PVDRLRJHLMCNFO-UHFFFAOYSA-N CC1=CC=CC=C1CNC1=CC=CC(=C1)C(O)=O
297 0.14285714 DWSGUZFAUOCWHY-UHFFFAOYSA-N CC1=CC(NC(=O)C2=C(O)C=CC(C)=C2)=CC=C1
298 0.14285714 NKTKQUOKRJNDFU-UHFFFAOYSA-N CN(CC1=CC=CC=C1)C1=CC=CC=C1C(O)=O
299 0.14285714 YQCRYIOIEDXYSI-UHFFFAOYSA-N CC(C)CCOC1=NC2=CC=CC=C2C=C1C(O)=O
300 0.14285714 WSKFITIFDLPBNO-UHFFFAOYSA-N CC1=CC=C(C=C1)C(=O)COC1=CC=CC(N)=C1
301 0.14285714 IGKUVSHRCBIVKZ-UHFFFAOYSA-N CN(C)C1=CC=CC(=C1)C1=CC(=CC=C1)C(O)=O
302 0.14285714 ACLYMWAQSAEILP-UHFFFAOYSA-N CCOC1=CC(CCN)=CC(OC)=C1SC
303 0.14285714 LRYPRFGBZRIFIX-UHFFFAOYSA-N CCOC1=C(OC)C=C(CCN)C=C1SC
304 0.14285714 BRABKKMYSDDDCR-UHFFFAOYSA-N CCOC1=C(OC)C(SC)=CC(CCN)=C1
305 0.14285714 NHKPJNBWQHJKHV-UHFFFAOYSA-N CCN1C(C)=CC=C(C(=O)C2=CC=CC=C2)C1=O
306 0.14285714 YMUQKZLGXINIHX-UHFFFAOYSA-N CC1=CN(N2CC(O)C(CO)C2)C(=O)NC1=O
307 0.14285714 NFUXGIOHGLAWBS-UHFFFAOYSA-N CN(C)C1=CC=CC=C1C1=CC(=CC=C1)C(O)=O
308 0.14285714 WCASFNPWKFUQAP-UHFFFAOYSA-N CN(C)C(=O)C1=CC=CC(=C1)C1=CC=CC=C1O
309 0.14285714 ZLGVZLIYAJQCQL-UHFFFAOYSA-N CN(C)C(=O)C1=CC=CC(=C1)C1=CC(O)=CC=C1
310 0.14285714 KLLWGJYDRRKDNX-UHFFFAOYSA-N CN(C)C(=O)C1=CC=CC(=C1)C1=CC=C(O)C=C1
311 0.14285714 VCUASWZYBCNILL-UHFFFAOYSA-N CN(C)C(=O)C1=CC=C(C=C1)C1=CC=CC=C1O
312 0.14285714 AGODGOMALUAEOM-UHFFFAOYSA-N CN(C)C(=O)C1=CC=C(C=C1)C1=CC(O)=CC=C1
313 0.14285714 KAVBJKJZODAIRN-UHFFFAOYSA-N CN(C)C(=O)C1=CC=C(C=C1)C1=CC=C(O)C=C1
314 0.14285714 LPTWLIBHEYXBSW-UHFFFAOYSA-N CCNC(=O)C1=CC=CC(=C1)C1=CC=CC=C1O
315 0.14285714 AEFWUHLPUNXCOO-UHFFFAOYSA-N CCNC(=O)C1=CC=CC(=C1)C1=CC(O)=CC=C1
316 0.14285714 MJJYDEWJZUQIGL-UHFFFAOYSA-N CCNC(=O)C1=CC=CC(=C1)C1=CC=C(O)C=C1
317 0.14285714 VVJDBISBXKYMCS-UHFFFAOYSA-N CC1=C(C)C(=CC=C1)C1=CC(=CC(N)=C1)C(O)=O
318 0.14285714 LTCZDWWYAALTCW-UHFFFAOYSA-N CC1=CC(=C(C)C=C1)C1=CC(=CC(N)=C1)C(O)=O
319 0.14285714 FJMJSFNJYNWTGN-UHFFFAOYSA-N CCC1=CC=C(C=C1)C1=CC(=CC(N)=C1)C(O)=O
320 0.14285714 FIILTVPPBXLLGM-UHFFFAOYSA-N CC1=CC(C)=C(C=C1)C1=CC(=CC(N)=C1)C(O)=O
321 0.14285714 CKCMMFJQBHZJMC-UHFFFAOYSA-N CC1=CC(=CC(C)=C1)C1=CC(=CC(N)=C1)C(O)=O
322 0.14285714 SSMXGNMVPYQPOE-UHFFFAOYSA-N NC1C(O)C2=CC=CC=C2OC1C1=CC=CC=C1
323 0.14285714 RQYXTBCFNBUKHF-UHFFFAOYSA-N OCCC1C(=O)NC(=NC1=O)N1CCOCC1
324 0.14285714 ZFHPBRXQLCICCO-UHFFFAOYSA-N CC1=C(C)C2=C(O1)C(C)=CC1=C2NC(=O)C=C1C
325 0.14285714 BEBIDMZSEFSGBM-UHFFFAOYSA-N CCCCCOC1=NC2=CC=CC=C2C=C1C(O)=O
326 0.14285714 NVARQDDLRCEXKT-UHFFFAOYSA-N CC(N=CC1C=CC=CC1=O)C1=CC=CC=C1O
327 0.14285714 QVOZQRPGLCJTPC-UHFFFAOYSA-N COC1=CC(C=NC2=CC=CC(C)=C2)C=CC1=O
328 0.14285714 FQGQNVTXPWNSSS-UHFFFAOYSA-N CC(N1C(C#C)C(C(C)=O)C1=O)C1=CC=CC=C1
329 0.14285714 LBAKQEUAJLBOKC-UHFFFAOYSA-N CCC1=CC(C(N=O)C2=CC=CC=C2)C(=O)C=C1
330 0.14285714 PUEVCLWVMOGIAN-UHFFFAOYSA-N CN1C(CCCCC(O)=O)=CC(=O)C2=CC=CC=C12
331 0.14285714 SRJOZGYJSGNGMM-UHFFFAOYSA-N CC1=CC(=CC(C)=C1O)N=CC1C=CC=CC1=O
332 0.14285714 LOBGEAACSVHURG-UHFFFAOYSA-N CC1=CC=C(C=C1)C(C[N+]([O-])=O)C1=CC=CC=C1
333 0.14285714 GCGVUVCNCAWSIM-UHFFFAOYSA-N CN1C=C(C(C)=CC(C)=O)C2=CC=CC=C2C1=O
334 0.14285714 VGIGYWMEMSEUHQ-UHFFFAOYSA-N CC1=CC(C=NC2=C(O)C=CC=C2)C=C(C)C1=O
335 0.14285714 XWGDZLCXIRAUEM-UHFFFAOYSA-N CN1C(=O)NC(=O)N(C2CCC(O)CC2)C1=O
336 0.14285714 FGVGZDFLQKNYGJ-UHFFFAOYSA-N CC(C(O)C1=CN=CC=C1)C(=O)C1=CC=CC=C1
337 0.13793103 FQJXYLXRAJWDDT-UHFFFAOYSA-N CC(=O)C=CC=CC=CC=Cc1ccc(nc1)O
338 0.13793103 NIZCNPRYCVAXCU-UHFFFAOYSA-N CC(=O)C=CC=CC=CC=Cc1cccnc1O
339 0.13333333 DADUAZNFXZZKRI-UHFFFAOYSA-N COC1=CC=C(C=C1)C1=CC(=O)C(C)(CC1)C#N
340 0.13333333 YOTKPYOZGOKYSE-UHFFFAOYSA-N C[Si](C)(C)OC(=C)CC(=O)N1CCCC1=O
341 0.13333333 VUAKSLFHAHEEBS-UHFFFAOYSA-N O=C(CC1=CC=CC=C1)OCCC1=CC=NC=C1
342 0.13333333 QOMOFRXBJGCBCI-UHFFFAOYSA-N CCC(=Cc1ccc(cc1O)O)c1ccncc1
343 0.13333333 HXZVHMOBWDQXBB-UHFFFAOYSA-N CC(C(=Cc1ccccc1O)c1ccncc1)O
344 0.13333333 IJQIGPBFBYJCGU-UHFFFAOYSA-N CC(C(=O)NCC(=O)C1CN2C(O1)CC2=O)N
345 0.13333333 ZZIZYSDUNOBTFM-UHFFFAOYSA-N CC(O[Si](C)(C)C)=CC(=O)N1CCCC1=O
346 0.13333333 JBLSKURPJNWORU-WEVVVXLNSA-N OC/C(=C/C1C(=O)Cc2c3c1cccc3[nH]c2)/C
347 0.13333333 YYHWLFRHIIGQKJ-UHFFFAOYSA-N NC1=NC(=O)C(CCCCCC(O)=O)C(=O)N1
348 0.13333333 TUQVWHPFYRZAOJ-UHFFFAOYSA-N CCCCOC1=C(F)C=C(CC(=O)NO)C=C1
349 0.12903226 NBDDXQHDRNXXCU-UHFFFAOYSA-N CC(=O)C=CC=CC=CC=Cc1cnccc1O
350 0.125 WRJOMQGKIXMCEX-UHFFFAOYSA-N CCC(=Cc1ccccc1O)c1ccncc1O
351 0.125 MRLIKVDQXBYGAK-UHFFFAOYSA-N CCC(=C(c1ccccc1O)O)c1ccncc1
352 0.125 JYDFVCJJXPGWKB-UHFFFAOYSA-N CC1=CN(CCC(CO)NC=O)C(=O)NC1=O
353 0.125 WXGKXLXGYOYZMX-UHFFFAOYSA-N NCCNC1=C(C=C(OCCO)C=C1)[N+]([O-])=O
354 0.125 CDSZYMYOIWQRJY-UHFFFAOYSA-N OC(=O)C=CC=C(C1CCc2c(C1)ccc(c2)O)N
355 0.125 OAYGFGHKXCHKEP-UHFFFAOYSA-N COC1=CC2=C(C=C1)N=C(C)C(CCC(C)=O)C2=O
356 0.125 SHEUWARPADAIDQ-UHFFFAOYSA-N NC1C=CC2=C(C1)OCC(C2=O)c1ccccc1
357 0.125 LLQQOJBSZVDVBG-UHFFFAOYSA-N NC1C=CC2=C(C1)OC(CC2=O)c1ccccc1
358 0.125 PSFKCTQMDMQBMA-UHFFFAOYSA-N CCOC1=CC=C2C=CC=CC2=C1C(N)CC(O)=O
359 0.125 MZHPJPFNIOLIIS-UHFFFAOYSA-N NNC(=O)C(=O)NC(C1(O)C=CC=CC1O)C
360 0.125 ADOGYYIJTKLSOQ-UHFFFAOYSA-N CCO[SiH](OCC)OCCC1=CC=CC=N1
361 0.125 JLILBIXAHYLTNS-UHFFFAOYSA-N COC1=CC=C(CCC(=O)C2=CC=NC=C2)C=C1
362 0.125 HHWKUCGSSRAAKM-UHFFFAOYSA-N CC(C1=CC=CC(C1O)O)NC(=O)C(=O)NN
363 0.125 BTQYGWFZYNSARA-UHFFFAOYSA-N CC(C)(C)OC(=O)NCC1=NC=C(N1)C(O)=O
364 0.125 PYCDCQLNETVTQY-UHFFFAOYSA-N O=NN(C(CCC(c1cncc(c1)O)O)O)C
365 0.11764706 UFZYWFYQDUBHJJ-UHFFFAOYSA-N OC(=O)C(CC(=O)C1C=CC=C(C1(N)N)O)N
366 0.11764706 UBKJIEXYAJFTES-UHFFFAOYSA-N NC1CC=C(C(=C1)O)C(=O)C=Cc1ccccc1
367 0.11764706 HNXKAWFNQGNMNH-UHFFFAOYSA-N NC(CCC(N)=O)C(=O)N1CC(O)CC1C(O)=O
368 0.11764706 LBGJWAYNVPEGKD-UHFFFAOYSA-N OCN(CC(CC(c1cccnc1)O)O)N=O
369 0.11764706 XGXOTDHRPPPEKD-UHFFFAOYSA-N CC1=CC(C)=C(C=C1)C1CC(=O)N=C(C)C1C(O)=O
370 0.11764706 KXXVWKPKNCMRDC-UHFFFAOYSA-N O=NN(C(CCC(c1ccc(nc1)O)O)O)C
371 0.11764706 JTOICOWASVDELU-UHFFFAOYSA-N CCC(=Cc1cc(O)ccc1O)c1ccncc1
372 0.11764706 GDJJNLJSMRKZCX-UHFFFAOYSA-N NNC(=O)C(=O)NC(C1=CC(C(C=C1)O)O)C
373 0.11764706 SKVYWHXVUSPZAZ-UHFFFAOYSA-N OC(=O)C(CC(=O)C1C(N)C=CC(=C1N)O)N
374 0.11764706 WCLYVQRXNNENJT-UHFFFAOYSA-N O=C(C1C(N)C=CC=C1O)C=Cc1ccccc1
375 0.11764706 HNXKAWFNQGNMNH-UHFFFAOYSA-N NC(CCC(N)=O)C(=O)N1CC(O)CC1C(O)=O
376 0.11764706 ZVNHDLPQRLAXAY-UHFFFAOYSA-N CN(N=O)C(CCC(C12OC2N=CC=C1)O)O
377 0.11764706 NYDLAGAWRZPQFP-UHFFFAOYSA-N CN(N=O)C(CCC(C1=CN=CC2C1O2)O)O
378 0.11764706 CSBNFFCXWVMDOG-GBUKMUNPSA-N CSC=CC(=O)OCC1CCN2CCCC12
379 0.11764706 VZDBZVIUZQFDTR-UHFFFAOYSA-N CN(N=O)C(CCC(c1cccnc1O)O)O
380 0.11764706 QAXRBMQTEVUZGH-UHFFFAOYSA-N NC1CC=C(C=C1)C(=O)C=Cc1ccc(cc1)O
381 0.11111111 JQEWPXQRVGKSMV-UHFFFAOYSA-N OCN(CCCC(c1ccc(nc1)O)O)N=O
382 0.11111111 FHBCXCSWQJPNNT-UHFFFAOYSA-N OC(C1=CN=CC2C1O2)CCCN(N=O)CO
383 0.11111111 NNCFAROQUKYXRP-UHFFFAOYSA-N NC1=C(C=CC(C1O)N)C(=O)CC(C(=O)O)N
384 0.11111111 JYNMWKJUSDCMMS-UHFFFAOYSA-N OC1=CC=C2CC(CCC2=C1)C1=NC(=O)C=CC1
385 0.11111111 KGGYQPXQVMSTRG-XVMARJQXSA-N CC(NC(=O)CN)C(=O)N1CC(O)CC1C(=O)O
386 0.11111111 PHAQDTQCIACFKF-UHFFFAOYSA-N OC(=O)C(CC(=O)C1C(=CC=C(C1N)O)N)N
387 0.11111111 UIYNCPUDPNHZMF-UHFFFAOYSA-N NC1=CC(N)C(C=C1C(=O)CC(C(=O)O)N)O
388 0.11111111 LDUHYNJFFPOFCW-UHFFFAOYSA-N NC1=C(O)C(CC=C1C(=O)CC(C(=O)O)N)N
389 0.11111111 GNGXRHAMQGRROC-UHFFFAOYSA-N OC(c1cccnc1O)CCCN(N=O)CO
390 0.11111111 WQNOAWUYPFCADV-UHFFFAOYSA-N CC(=O)NC(CC(O)=O)C(=O)NN1CCOCC1
391 0.11111111 YYWIMGPRJPQJCU-UHFFFAOYSA-N CCCCCCC1=CSC(N)=C1C(=O)OC
392 0.11111111 XQGNYESUGDJUAD-UHFFFAOYSA-N CCC(=Cc1ccccc1O)c1ccnc(c1)O
393 0.10526316 QBYFUTBGYDHZRU-UHFFFAOYSA-N O=NN(C(COCC(c1cccnc1)O)O)C
394 0.10526316 LJHDHKGQSJQLGS-UHFFFAOYSA-N O=NN(C(O)O)CCCC(c1cccnc1)O
395 0.10526316 DIPJSSOYZAHBPU-UHFFFAOYSA-N OCN(CCCC(c1cncc(c1)O)O)N=O
396 0.10526316 JKBBTHCULWCYRU-UHFFFAOYSA-N O=NN(C(C(CC(c1cccnc1)O)O)O)C
397 0.10526316 QAMJSLWZOIZUIZ-UHFFFAOYSA-N CC1CC(CC(C)(C)C1)OC(=O)CSC#N
398 0.10526316 UQYVINMNPOFDEZ-UHFFFAOYSA-N OCN(C(CCC(c1cccnc1)O)O)N=O
399 0.10526316 OOAHXJHPCXZFCH-UHFFFAOYSA-N O=C(C1C=CC=CC1N)C=Cc1ccc(cc1)O
400 0.10526316 WLXRVSYJYLZUHV-UHFFFAOYSA-N O=C(NN1CCCC1C(=O)O)CC(CC(=O)O)N
401 0.10526316 HAOUOFNNJJLVNS-UHFFFAOYSA-N NCC(=O)N1CCCC1\C(O)=N\C(CO)C(O)=O
402 0.1 LZGVGLZBWYNIMH-UHFFFAOYSA-N OC(C12OC2N=CC=C1)CCCN(N=O)CO
403 0.1 BOJCGTUHHBVJFG-UHFFFAOYSA-N O=NN(C(CC(C(c1cccnc1)O)O)O)C
404 0.1 PEUPCDPKRCLUDY-VQHVLOKHSA-N OC1=CC(C(C=C1)/C=C/C(=O)c1ccccc1)N
405 0.1 IYMJGOPMNWSYKR-UHFFFAOYSA-N CC(NC(=O)C1CC(O)CN1C(=O)CN)C(O)=O
406 0.1 PDZZICFQHRNVHW-UHFFFAOYSA-N NC(C(=O)O)CC#CNN1CCCC1C(=O)O
407 0.1 AVXPJOHQRVEMRJ-UHFFFAOYSA-N CC(C(=NC#C)O)/N=C(/CCC(C(=O)O)N)\O
408 0.1 VJULDCZELAIZHC-UHFFFAOYSA-N CCCCCC(=O)OCCC1=C(C)N=CS1
409 0.1 BCLVLAZXTOULCD-UHFFFAOYSA-N NC(=O)CCC(NC(=O)C1CC(O)CN1)C(O)=O
410 0.095238095 FQDKMUPSWULDFP-JXMROGBWSA-N NC1C=CC=CC1/C=C/C(=O)c1ccc(cc1)O
411 0.095238095 FJELZKSHMCLTEP-UHFFFAOYSA-N OC1=CC(C(C=C1)C(=O)C=Cc1ccccc1)N
412 0.095238095 XXQFRNATAZEETD-UHFFFAOYSA-N CN(N=O)C(CCC(c1cnccc1O)O)O
413 0.095238095 JWEUMMYQRBXKPI-UHFFFAOYSA-N CC=CC=C/C(=N/C(c1ccccc1)CC(=O)O)/O
414 0.095238095 KVQDYNAVZLNLKX-UHFFFAOYSA-N CCC(=CC1=C(O)C=CC2C1O2)c1ccncc1
415 0.095238095 GIBUDXMOVJKHQF-MDZDMXLPSA-N NC1C=CC=CC1/C=C/C(=O)c1ccccc1O
416 0.095238095 IAWQKEIEGVYCFO-UHFFFAOYSA-N OCN(CCC(C(c1cccnc1)O)O)N=O
417 0.090909091 AKOIDBLQIZKDHM-UHFFFAOYSA-N OC(c1cnccc1O)CCCN(N=O)CO
418 0.090909091 RRGHXCYVWFZANK-UHFFFAOYSA-N CCCCCOC(O)=NC1=CN=C(O)N=C1O
419 0.090909091 KWWHDNLMGLRNRN-UHFFFAOYSA-N NC(CCC(=O)NN1CCCC1C(O)=O)C(O)=O
420 0.086956522 YEOPIUSWDHETRG-UHFFFAOYSA-N CN(N=O)C(CCC(=O)C1C=CC=NC1O)O
421 0.086956522 KWWHDNLMGLRNRN-NKWVEPMBSA-N C1C[C@@H](N(C1)NC(=O)CC[C@@H](C(=O)O)N)C(=O)O
422 0.086956522 NPKNLZYTSOWNFP-UHFFFAOYSA-N NC(CCC(=O)NC(=O)C1CC(O)CN1)C(O)=O
423 0.086956522 ZDDDVVHWQCFVRI-UHFFFAOYSA-N OCN(CCOCC(c1cccnc1)O)N=O
424 0.083333333 YFROCGNDPUWTCB-UHFFFAOYSA-N NCCSC(=O)CC1C(=O)C=C(C1(C)C)C
425 0.08 OORHQZLJSREKPB-UHFFFAOYSA-N C=CC(=O)NCCSC(=O)C1CCCCC1
426 0.08 OTTVUKJMYKUWNF-INESRMMFSA-N CC(=O)C1OC1/C=C/C=CC=Cc1cccnc1
427 0.08 DFSAXCGIRKDNCK-UHFFFAOYSA-N O=CCN=C(C(/N=C(/CC(CC(=O)O)N)\O)C)O
428 0.08 WCJPSUULQPNNGI-UHFFFAOYSA-N CCC(=CC1=C(O)C(C(C=C1)O)O)c1ccncc1
429 0.08 QZRGEQCRUXDNRP-UHFFFAOYSA-N CC(=O)C=C(C=CC=CC=Cc1cccnc1)O
430 0.08 PMLIZKMYAHEUNV-UHFFFAOYSA-N CCC(=CC1=C(O)C=CC(C1O)O)c1ccncc1
431 0.076923077 IPGAFOVEIIWXFR-UHFFFAOYSA-N CC1=C(C)C(=O)C(CC2=CN=CC=C2)=C(C)C1=O
432 0.076923077 YTSDODZGSUQCBJ-UHFFFAOYSA-N OC1C(C=CC=N1)C(=O)CCCN(N=O)CO
433 0.076923077 FSMGDUOQITWZRR-UHFFFAOYSA-N NCCSC(=O)C1CCC(CC1=O)C(=C)C
434 0.074074074 VJKCYXPROGDCMB-UHFFFAOYSA-N COC1=CC(=CC=C2C=CN(C)C=C2)C(=O)C=C1
435 0.068965517 NJDJQUXRYDRUIE-UHFFFAOYSA-N CCCCCC=CC=CC(=O)SCCN=O
436 0.068965517 CZTBGIKPIYFRDY-UHFFFAOYSA-N C=CC(=O)NCCSC(=O)CC(=C)C(C)C
437 0.068965517 HZBSBVYKLPPYII-UHFFFAOYSA-N OCC(=O)C=CC=CC=CC=Cc1cccnc1
438 0.068965517 BLETWQZNRVBVFN-UHFFFAOYSA-N OCN(COCCC(c1cccnc1)O)N=O
439 0.064516129 NZQBLTXLQUFNQR-UHFFFAOYSA-N CCCCCCCC(=O)CC(=O)SCCN=O
440 0.0625 YBOSQSDSPTWMAY-UHFFFAOYSA-N C=CC(=O)NCCSC(=O)CCC=C(C)C
441 0.0625 UBJVKUZVAIWMBQ-UHFFFAOYSA-N NCCSC(=O)CCCC(C(=C)C)CC(=O)O
442 0.0625 DXAAQBABINNIHG-UHFFFAOYSA-N CCCCCC(=O)CC(=O)SCCNC(C)=O
443 0 LJVOWGSMVPBYKO-UHFFFAOYSA-N NCCC(=O)C1=CC(=CC2C1(NC=O)O2)O
444 0 GUKAMJNZXSFNKK-UHFFFAOYSA-N NCCC(=O)C1=CC2(O)OC2C=C1NC=O
445 0 FJKXWCYGZSTRMS-UHFFFAOYSA-N NCCC(=O)Oc1cc(O)ccc1NC=O
446 0 FZDWAXYXHKERGZ-UHFFFAOYSA-N NCCOC(=O)c1cc(O)ccc1NC=O
447 0 CTDWWUUNSVXTQK-UHFFFAOYSA-N NCOCC(=O)c1cc(O)ccc1NC=O
448 0 ZBMORZWFCAHIRO-UHFFFAOYSA-N NCCC(=O)c1cc(O)ccc1N(C=O)O
449 0 UNZZRVDCOAKNDH-UHFFFAOYSA-N Cc1ccccc1C(=O)C(=O)c1ccccc1
450 0 DMBSLUSJCGECLS-UHFFFAOYSA-N Cc1cccc(c1)C(=O)C(=O)c1ccccc1
451 0 QKFICTUTRIMBEX-UHFFFAOYSA-N Cc1ccc(cc1)C(=O)C(=O)c1ccccc1
452 0 OAQHYRIZIUFBRZ-UHFFFAOYSA-N COc1cc(O)cc2c1C1=C(CC2)C=CC#C1
453 0 GAFHAJNMSFQEMH-UHFFFAOYSA-N COC1=CC#CC2=C1c1c(O)cccc1CC2
454 0 HSOBOACKHUHTGE-UHFFFAOYSA-N OC(=O)CC(C(=O)c1cccc(c1N)O)N
455 0 AMMRESKRPJEGPF-UHFFFAOYSA-N OC1C=C(Oc2c1cccc2)c1ccccc1
456 0 NROOUNRRNXKDBP-UHFFFAOYSA-N O=C1C=C2C3(O1)CC(CC2)N1C3CCCC1
457 0 OYMTYDCJJWWVNP-UHFFFAOYSA-N O=C1CC2C3(O1)CC(C=C2)N1C3CCCC1
458 0 NNEKEVUVCRCONY-UHFFFAOYSA-N O=c1cc(oc2c1CCC=C2)c1ccccc1
459 0 XJUDWZJIWYJCDH-UHFFFAOYSA-N O=c1cc(oc2c1C=CCC2)c1ccccc1
460 0 DOGWXJSWMJWQHK-UHFFFAOYSA-N O=C1C=C(OC2C1C=CC=C2)c1ccccc1
461 0 GZLRDCYBBJXHQH-UHFFFAOYSA-N O=c1cc(oc2c1cccc2)C1CC=CC=C1
462 0 HEXVVWUULNMFGY-UHFFFAOYSA-N O=c1cc(oc2c1cccc2)C1=CC=CCC1
463 0 GXOPHVCOABAPLP-UHFFFAOYSA-N O=c1cc(oc2c1cccc2)C1=CCCC=C1
464 0 UAJBMQOTHJIJOI-UHFFFAOYSA-N OC1C=CC23C(C1)Oc1c3c(CNCC2)ccc1O
465 0 CFEMWCWUCWEVIR-UHFFFAOYSA-N Oc1ccc(cc1)C1CCC2=C(O1)C#CC=C2
466 0 FRWYAGFEUOBPNK-UHFFFAOYSA-N Oc1ccc2c(c1)OC(CC2)C1=CC#CC=C1
467 0 KTFIIJAWQPDHGT-UHFFFAOYSA-N OC(=O)NC(C(=O)N)Cc1ccc(cc1)O
468 0 GIXKRIAASYAKAC-UHFFFAOYSA-N NC1CC(=O)C(=O)C=C1C(c1ccc(cc1)O)(C)C
469 0 HIFVRPPDIHSAKP-UHFFFAOYSA-N CC(C1(N)C=CC(=O)C(=O)C1)(c1ccc(cc1)O)C
470 0 PMNQWZUUQMAGSJ-UHFFFAOYSA-N O=C(C1C=CC=CC1(N)N)CC(=O)C(=O)O
471 0 PIZGDTFPGDBBLG-UHFFFAOYSA-N NC1C(C=CC(=O)C1=O)C(c1ccc(cc1)O)(C)C
472 0 SCUYOZQKSJUAQR-UHFFFAOYSA-N NC1CC(=CC(=O)C1=O)C(c1ccc(cc1)O)(C)C
473 0 ZSNVSRAYNIMLLM-UHFFFAOYSA-N NC1=C(C=CC(C1)N)C(=O)CC(=O)C(=O)O
474 0 DLAQGDYRGZNHKT-UHFFFAOYSA-N O=C1C=CC(=CC1=O)C(C1=CC#CC=C1)(C)C
475 0 LLFQLSIYDDUNPK-UHFFFAOYSA-N O=C1C(=C2CC=CC=C2)COc2c1cccc2
476 0 NBBRVMQIBOXORI-UHFFFAOYSA-N CNC(=O)ONC(C(S(=O)(=O)C)C)C
477 0 BOFWHEVYJRKXQB-UHFFFAOYSA-N O=C1c2ccccc2C(C1c1ccccc1)O
478 0 XXFNQNOZBBFFQW-UHFFFAOYSA-N O=C1C(C2=CC=CCC2)C(=O)c2c1cccc2
479 0 LQLKBKKNKNJXAC-UHFFFAOYSA-N O=C1C2C=CC=CC2C(=O)C1c1ccccc1
480 0 XNSLLBJJESCGTF-UHFFFAOYSA-N O=C1C(C2=CCCC=C2)C(=O)c2c1cccc2
481 0 JQMSGZBZVSXFFI-UHFFFAOYSA-N O=C1C(C2CC=CC=C2)C(=O)c2c1cccc2
482 0 RLXZBFKLKOAJDS-UHFFFAOYSA-N O=C1C(c2ccccc2)C(=O)C2=C1C=CCC2
483 0 NQYIPJHHWYUUJL-UHFFFAOYSA-N O=Cc1c(O)cc(c2c1C(N)C(=O)C(=C2)C)C(C)C
484 0 BAQMSGTZVLRZCT-UHFFFAOYSA-N NCc1c(O)cc(c2c1C(=O)C(=O)C(=C2)C)C(C)C
485 0 ONDVNBQBGXAFQQ-UHFFFAOYSA-N O=Cc1c(O)cc(c2c1C(=O)C(N)C(=C2)C)C(C)C
486 0 DZHFPWOQZDWOPR-UHFFFAOYSA-N OC(=O)CC(C(=O)c1cc(O)ccc1N)N
487 0 CFQYVYCKGCIDEI-UHFFFAOYSA-N Oc1c(C=CC(O)(C)C)c(=O)n(c2c1cccc2)C
488 0 JHSTYXAUPKWFMF-UHFFFAOYSA-N CCC=CC#CC(c1ccc(o1)C=CC(=O)OC)N
489 0 JJQUBHIQYABPSK-UHFFFAOYSA-N O=C1C(=O)C2=C(C3(C1C=CC=C3)N)OC(CC2)(C)C
490 0 SRSSMHODNDQIJY-UHFFFAOYSA-N O=C1C(=O)c2ccccc2C2(C1CCC(O2)(C)C)N
491 0 YCGFIKYUXUJVSL-UHFFFAOYSA-N O=C1C(=O)c2ccccc2C2C1(N)CCC(O2)(C)C
492 0 LGUUIULKZOCRPH-UHFFFAOYSA-N NC1C=CC2=C(C1)C1=C(C(=O)C2=O)CCC(O1)(C)C
493 0 MTNWOBAWWMGOJN-UHFFFAOYSA-N O=C1C2=C(OC(CC2)(C)C)C2C(C1=O)(N)C=CC=C2
494 0 XNKLLVCARDGLGL-UHFFFAOYSA-N Cc1cn(C2OC(C=C2)CO)c(=O)[nH]c1=O
495 0 CQSQMTWVJDIWEH-UHFFFAOYSA-N OCC(Nc1nc(nc(n1)Cl)N(CC)CC)C
496 0 JVRHXJGPVXMQJX-UHFFFAOYSA-N CCN(c1nc(NC(C)C)nc(n1)Cl)C(O)C
497 0 VZERAZOGTHFAHF-UHFFFAOYSA-N OCCN(c1nc(NC(C)C)nc(n1)Cl)CC
498 0 KJSYFDCLFKMKAM-UHFFFAOYSA-N COc1ccc(cc1)C(=Cc1cccc(n1)C)O
499 0 XCLUELPRLNWCIN-UHFFFAOYSA-N CCN(c1nc(Cl)nc(n1)N(C(C)C)O)CC
500 0 KMTMABIXKCNEQC-UHFFFAOYSA-N CN(C(=NC#N)C)CC1=CN=C(CC1)Cl
501 0 PIELVDIOIZGXKO-UHFFFAOYSA-N CN(C(=NC#N)C)CC1CN=C(C=C1)Cl
502 0 BAIKCIORHZFYID-UHFFFAOYSA-N N#CN=C(N(CC1=CNC(C=C1)Cl)C)C
503 0 DJOIEAFFUBLEKL-UHFFFAOYSA-N OC(=O)C(CC(C(C(C(=O)O)N)F)O)N
504 0 CRDJOOZKZFATTQ-UHFFFAOYSA-N NC(C(CC(C(C(=O)O)N)F)O)C(=O)O
505 0 ZNRILQAQNSIRHV-UHFFFAOYSA-N CNC1(CCCCC1=O)c1ccccc1O
506 0 PUCOAGZPBVJJEV-UHFFFAOYSA-N O=CCSC(=O)C1=CCC(CC1)C(=C)C
507 0 ONTXIMTYWSNVST-UHFFFAOYSA-N CNC1(CCCCC1=O)C1C=CC=CC1=O
508 0 SZTQSNQIGJAFJD-UHFFFAOYSA-N O=C(C1C(N)C=CC=C1N)CC(=O)C(=O)O
509 0 FZUIUIRDRDWCIM-UHFFFAOYSA-N NC1=CC(N)CC=C1C(=O)CC(=O)C(=O)O
510 0 UHOLXBUCMHVLDA-UHFFFAOYSA-N O=C1CC=C(C=C1)C=CC(=O)c1ccccc1
511 0 VFSXTIZTYPMMBS-UHFFFAOYSA-N CCCN(S(=O)(=O)c1ccccc1)CCC
512 0 LQMQSHAZJCOIIS-UHFFFAOYSA-N CC1c2c(OC1(C)C)n(C)c1c(c2=O)cccc1O
513 0 SUTYEAAUXIXYNH-UHFFFAOYSA-N Oc1ccc2c(c1)n(C)c1c(c2=O)C(C(O1)(C)C)C
514 0 JMOSCYYEWQAADV-UHFFFAOYSA-N Oc1ccc2c(c1)c(=O)c1c(n2C)OC(C1C)(C)C
515 0 KJIROJGCRMNUID-UHFFFAOYSA-N CC1c2c(OC1(C)C)n(C)c1c(c2=O)c(O)ccc1
516 0 UVFDMZBFKPIIHC-UHFFFAOYSA-N OCC1c2c(OC1(C)C)n(C)c1c(c2=O)cccc1
517 0 KLEXTIRDGPBHGR-UHFFFAOYSA-N OCC1(C)Oc2c(C1C)c(=O)c1c(n2C)cccc1
518 0 YJDNQWJRWPTDRM-UHFFFAOYSA-N OCn1c2ccccc2c(=O)c2c1OC(C2C)(C)C
519 0 GDRGZCDMQNUOIP-UHFFFAOYSA-N CC1c2c(OC1(C)C)n(C)c1c(c2=O)C=CC2C1O2
520 0 AQMFBMRHVDKVRA-UHFFFAOYSA-N O=c1c2C3OC3C=Cc2n(c2c1C(C)C(O2)(C)C)C
521 0 LYRMIYYIOOXMML-UHFFFAOYSA-N CC1C2=C(OC1(C)C)N(C)C13C(C2=O)(C=CC=C3)O1
522 0 WNDLGWUEHGMVHQ-UHFFFAOYSA-N O=C1c2ccccc2N(C23C1(O2)C(C)C(O3)(C)C)C
523 0 FKGLAZVFAPGCNL-UHFFFAOYSA-N Cn1c2ccccc2c(=O)c2c1OC(C2(C)O)(C)C
524 0 RBECJEXAMFCQSX-UHFFFAOYSA-N Cn1c2ccccc2c(=O)c2c1OC(C2=C)(C)C
525 0 TZXMJILRTZWXGP-UHFFFAOYSA-N O=CC(=NCC(/C(=N/C(C(=O)O)C(C)C)/O)N)O
526 0 CQEMPFYQOLHAGO-UHFFFAOYSA-N CCC1(CCC(=O)NC1=O)C1=CC=CCC1
527 0 FKUJDEFGFZIJHY-UHFFFAOYSA-N CCC1(CCC(=O)NC1=O)C1=CCCC=C1
528 0 RCZGZNYQGVDNHZ-UHFFFAOYSA-N CCC1(CCC(=O)NC1=O)C1CC=CC=C1
529 0 BXLXGTVZZKKNOH-UHFFFAOYSA-N COc1cccc2c1cc(O)c1c2cccc1
530 0 JUWWYWHLHJZFMJ-UHFFFAOYSA-N COc1cccc2c1c(O)cc1c2cccc1
531 0 YXQNPJGIVMWEBC-UHFFFAOYSA-N COc1c(O)ccc2c1ccc1c2cccc1
532 0 HDNFCOATKPNOTB-UHFFFAOYSA-N COc1cc(O)cc2c1ccc1c2cccc1
533 0 ZAUCVJRVJVYAFO-UHFFFAOYSA-N COc1ccc(c2c1ccc1c2cccc1)O
534 0 QOBYVOPZGPYQBE-UHFFFAOYSA-N COc1cccc2c1ccc1c2c(O)ccc1
535 0 UMCDUNLVQQGOMG-UHFFFAOYSA-N COc1cccc2c1ccc1c2cc(cc1)O
536 0 JAPYOHIFTYWBEQ-UHFFFAOYSA-N COc1cccc2c1ccc1c2ccc(c1)O
537 0 KVGXMPKIXJZZRR-UHFFFAOYSA-N COc1cccc2c1ccc1c2cccc1O
538 0 GEOOBGLPFRQKCA-UHFFFAOYSA-N OCOc1cccc2c1ccc1c2cccc1
539 0 IVSKIQZPSAVKIX-UHFFFAOYSA-N COc1cccc2c1C1OC1c1c2cccc1
540 0 QKXUTQFBVBUEON-UHFFFAOYSA-N COC1=CC=CC23C1(C=Cc1c3cccc1)O2
541 0 UDTORFWUZQNEQG-UHFFFAOYSA-N COC12OC1C=Cc1c2ccc2c1cccc2
542 0 PASUFIRYLGREQK-UHFFFAOYSA-N COC1=CC2OC2c2c1ccc1c2cccc1
543 0 JTUHXOXOOGNKKO-UHFFFAOYSA-N COc1cccc2c1C=CC13C2(C=CC=C3)O1
544 0 UDMXDZFWVZXWBK-UHFFFAOYSA-N COc1cccc2c1ccc1c2C2OC2C=C1
545 0 KWISVNXKDOJUIU-UHFFFAOYSA-N COc1cccc2c1ccc1c2C=CC2C1O2
546 0 IIMRXJZLQFYEJL-UHFFFAOYSA-N COc1cccc2c1[nH]c1OC(Cc1c2=O)C(C)C
547 0 PGTLWMGDUQLNCI-UHFFFAOYSA-N CC(C1Cc2c(O1)n(C)c1c(c2=O)cccc1O)C
548 0 WBAQQFZOGVVXHM-UHFFFAOYSA-N OC(=O)CN=CC=C1CCNC(=C1)C(=O)O
549 0 RGTHLSNBAQMHFT-UHFFFAOYSA-N CC(=C)C1CC2=C(O1)C=CC(C2N)C(=O)C
550 0 CNGOJAFLIFIQFB-UHFFFAOYSA-N CC(=C)C1CC2C(O1)(N)C=CC(=C2)C(=O)C
551 0 XYEJANUXHRMKPY-UHFFFAOYSA-N COc1cc(C=CC2=CC#CC=C2)cc(c1)O
552 0 WYURZLDXUSGPLP-UHFFFAOYSA-N COC1=CC#CC(=C1)C=Cc1ccc(cc1)O
553 0 KIZIOAACNBLNQL-UHFFFAOYSA-N CCCCCCCC(=O)OP(=O)(O)O
554 0 JWQRRDALJBFJOA-UHFFFAOYSA-N O=CNC1=CC=CC(C1C(=O)CC(=O)O)N
555 0 RCELSWXOXYPQQX-UHFFFAOYSA-N O=CNC1=CC(N)CC=C1C(=O)CC(=O)O
556 0 WTQOZLCYMDSZFV-UHFFFAOYSA-N COC1=CC2=C(C#C1)c1ccc(cc1CC2)O
557 0 QFBJSSLGKVWIHT-UHFFFAOYSA-N COc1cc(O)c2c(c1)CCC1=C2C=CC#C1
558 0 IANNYRTZUQEILA-UHFFFAOYSA-N NC1C=CC(=CC1OC(=C)C(=O)N)C(=O)O
559 0 JXOSGDSQSJLJCI-UHFFFAOYSA-N NC1C=CC(=CC1OC(=C)C(=O)O)C(=O)N
560 0 LQEXWEXJEUXHMZ-UHFFFAOYSA-N COc1oc(=O)n(n1)C1=C(OC)C=CCC1
561 0 WXYVQEVLVOJXKQ-UHFFFAOYSA-N COC1C=CC=CC1n1nc(oc1=O)OC
562 0 LLUQZQTYQLMVIS-UHFFFAOYSA-N COc1oc(=O)n(n1)C1=C(OC)CCC=C1
563 0 MCWLXPMYUGSPFP-UHFFFAOYSA-N NCC(C(=O)c1cc(O)ccc1N)C(=O)O
564 0 INLKLFJWEGTXFA-UHFFFAOYSA-N OC1=CC(Oc2c1cccc2)c1ccccc1
565 0 UMJQMMDWIKGWOQ-UHFFFAOYSA-N COc1cc2c(cc1OC)CCN(C2=C)C
566 0 MCVKVFDXRXODTB-UHFFFAOYSA-N COc1cc2c(cc1OC)C=CN(C2C)C
567 0 KLODAEOQBPHKHW-UHFFFAOYSA-N CC(C(C(=O)O)(CCS(=O)(=N)C)N)O
568 0 YEXVNMDGQYDSDD-UHFFFAOYSA-N OC(=O)C(COCC(C(C(=O)O)N)F)N
569 0 NQLWWLHGQVLXNB-UHFFFAOYSA-N CCCC(C(=O)OP(=O)(O)O)CCC
570 0 NSGGCPNPAZEJKQ-UHFFFAOYSA-N COc1ccc2c(c1)C=CN1C2CCC(C1)C(=O)O
571 0 SCIJJIHLPGUQHR-UHFFFAOYSA-N COc1ccc2c(c1)CCN1C2=CCC(C1)C(=O)O
572 0 TZGXAXDWONLITC-UHFFFAOYSA-N COc1ccc2c(c1)CCN1C2CCC(=C1)C(=O)O
573 0 VCRXCTVVMVCOCR-UHFFFAOYSA-N COc1ccc2c(c1)CCN1C2CC=C(C1)C(=O)O
574 0 JJKFTCCQBYVUAE-UHFFFAOYSA-N C=CC(=C(C1(C)SC(=O)C(=C1O)C)C)C
575 0 IICBQAJHMZVOPK-SOFGYWHQSA-N CC(=C)/C(=C/C1(C)SC(=O)C(=C1O)C)/C
576 0 FVTQYHVYLPKMOX-GCSGCOTJSA-N CC=C/C(=C/C1(C)SC(=O)C(=C1O)C)/C
577 0 YKCTUHKPXQEEGB-BQYQJAHWSA-N C=C/C(=C/C1(C)SC(=O)C(=C1OC)C)/C
578 0 GNZIXTRYEUNWHT-UHFFFAOYSA-N Oc1ccc(cc1)CCC(c1ccc(cc1O)O)N
579 0 ITJQLRKETARFGZ-UHFFFAOYSA-N OC(=O)C(CC(=O)c1ccc(cc1N)O)N
580 0 CNTMGUYNFMNYLJ-UHFFFAOYSA-N NC(C(=O)O)CC(=O)c1c(N)cccc1O
581 0 MEMLLRTVGBILJW-UHFFFAOYSA-N OC(=O)C(C(C(=O)c1ccccc1N)O)N
582 0 VZDOFQPYZHQLSR-UHFFFAOYSA-N OC(=O)C(CC(=O)C1=CC2OC2C=C1N)N
583 0 DBMONZJJUYPJQO-UHFFFAOYSA-N OC(=O)C(CC(=O)C1=CC=CC2C1(N)O2)N
584 0 QSEKQAQQQUORKS-UHFFFAOYSA-N OC(=O)C(CC(=O)C12OC2C=CC=C1N)N
585 0 QVZAWTYEIOOOCO-UHFFFAOYSA-N O=C(Oc1ccccc1N)CC(C(=O)O)N
586 0 LAOBGRAFOOQRLB-UHFFFAOYSA-N OC(=O)C(COC(=O)c1ccccc1N)N
587 0 UUCINCLNAGSMEK-UHFFFAOYSA-N ONC(C(=O)O)CC(=O)c1ccccc1N
588 0 VAPPNLNVSXDGFB-UHFFFAOYSA-N NCc1[nH]cc(c1CC(=O)O)C=CC(=O)O
589 0 FISTXOGTYGINLX-UHFFFAOYSA-N NC(=O)NC(C(=O)O)Cc1cccc(c1)O
590 0 KXCCQALBBPBYGA-UHFFFAOYSA-N ONC(C(=O)O)CCC(C(C(=O)O)N)F
591 0 PGTJGFGRQXMLMM-UHFFFAOYSA-N CNC(=O)ONCC(S(=O)(=O)C)(C)C
592 0 WHCOESQZMYXDSU-UHFFFAOYSA-N O=CCN=C(C(/N=C(/CCC(C(=O)O)N)\O)C)O
593 0 FDETUKAPALXOMI-UHFFFAOYSA-N Oc1ccc2c(c1O)c1c(C)cccc1cc2
594 0 NBEUFDONGAMYAR-UHFFFAOYSA-N Cc1cc2ccccc2c2c1ccc(c2O)O
595 0 VGBCRJXBONJYAI-UHFFFAOYSA-N Oc1cc(C)c2c(c1O)c1ccccc1cc2
596 0 MWAANCJMSXRRIV-UHFFFAOYSA-N COc1c(O)ccc2c1c1ccccc1cc2
597 0 PUESEJHOTOVHKZ-UHFFFAOYSA-N Oc1ccc2c(c1O)c1ccccc1c(c2)C
598 0 FPOCNIJRZNUWOX-UHFFFAOYSA-N Oc1ccc2c(c1O)c1cccc(c1cc2)C
599 0 OXFVFFXUGSLSQY-UHFFFAOYSA-N Cc1ccc2c(c1)c1c(cc2)ccc(c1O)O
600 0 LDDRWMSSTHTUPI-UHFFFAOYSA-N Cc1cc2ccc3c(c2c(c1O)O)cccc3
601 0 JZKQZGAKQXHZFJ-UHFFFAOYSA-N COc1ccc2c(c1O)c1ccccc1cc2
602 0 QAVJQNXDGOFDEN-UHFFFAOYSA-N Cc1ccc2c(c1)ccc1c2c(O)c(cc1)O
603 0 OYGWMFMSZPRSPD-UHFFFAOYSA-N COc1c2CC(Oc2nc2c1cccc2)C(O)(C)C
604 0 JTJLCHHFYLSEII-UHFFFAOYSA-N NCC(C(=O)c1cccc(c1N)O)C(=O)O
605 0 BXQPAEUNTVQCQI-UHFFFAOYSA-N CCC(=CC)c1cccc(c1)OC(=O)NC
606 0 ZBKKOOZPPLBMOQ-UHFFFAOYSA-N Oc1ccc(c(c1)C(CC(=O)C(=O)O)N)N
607 0 VLFVVKKWRYKCPV-UHFFFAOYSA-N CNC1CCC=Cc2c1c(=O)c(c(o2)C)C
608 0 QDFVJZMBFPCBET-UHFFFAOYSA-N C=C1OC2=C(C(=O)C1C)C1N(C(C2)CC1)C
609 0 DXTQHGYFOCLPOP-UHFFFAOYSA-N CN1C2CCC1C1C(=C2)OC(=C(C1=O)C)C
610 0 KIHSKAVLASXGMZ-UHFFFAOYSA-N CSCCCCCCC(CC(=O)O)N
611 0 IMNMXBHRHIAFBF-UHFFFAOYSA-N CC(=O)N(C1=CC2=C(CC1)c1c(C2)cccc1)O
612 0 DWYDPJHPEAYBOV-UHFFFAOYSA-N CC(=O)N(c1ccc2c(c1)CC1=CC=CCC21)O
613 0 GYFIDSQHBMPUOU-UHFFFAOYSA-N CC(=O)N(C1C=CC2=C(C1)Cc1c2cccc1)O
614 0 YURCMWGQGFKXCB-UHFFFAOYSA-N CC(=O)N(C1=CC2C(C=C1)c1c(C2)cccc1)O
615 0 MCRWPPYZMVWJEN-UHFFFAOYSA-N CC(=O)N(c1ccc2c(c1)CC1C2=CC=CC1)O
616 0 AGKXBAXHKGOADG-UHFFFAOYSA-N CC(=O)N(c1ccc2c(c1)CC1=CCCC=C21)O
617 0 WJYXDORTMLAGEG-UHFFFAOYSA-N CC(=C)C1Oc2c(C1)cc(c(c2)O)C(N)C
618 0 XITHERCCNQMQTC-UHFFFAOYSA-N CSCCCCCCC(C(=O)OC)N
619 0 DFRGPCLBKMZDEZ-UHFFFAOYSA-N CSCCCCCCC(C(=O)O)NC
620 0 GPSDKWCGIPYHSV-UHFFFAOYSA-N CNc1ccccc1C1=C(C=CC(O1)(C)C)C(=O)O
621 0 SBWWZKRUBOWBKS-UHFFFAOYSA-N OC(=O)N(c1ccccc1C1=CC=CC(O1)(C)C)C
622 0 FRAFXTRFVVGJIZ-UHFFFAOYSA-N Cc1ccc2c(c1)C(O)c1c(C2=O)cccc1
623 0 HBQOIKFEODWNLF-UHFFFAOYSA-N Cc1ccc2c(c1)C(=O)c1c(C2O)cccc1
624 0 CLXSTJPURRITDS-UHFFFAOYSA-N CC1C=CC2=C(C1)C(=O)c1c(C2=O)cccc1
625 0 OFJYCUQQIYYMLR-UHFFFAOYSA-N CC1=CC2=C(CC1)C(=O)c1c(C2=O)cccc1
626 0 SAZKPTKTJUTPPN-UHFFFAOYSA-N CC1=CC2C(C=C1)C(=O)c1c(C2=O)cccc1
627 0 MVAHBZKKQANYBZ-UHFFFAOYSA-N Cc1ccc2c(c1)C(=O)C1C(C2=O)C=CC=C1
628 0 IWLQMALQIBLQSF-UHFFFAOYSA-N Cc1ccc2c(c1)C(=O)C1=C(C2=O)C=CCC1
629 0 YWPWMTQQPFCUHW-UHFFFAOYSA-N Cc1ccc2c(c1)C(=O)C1=C(C2=O)CCC=C1
630 0 KPVNAFKYIYOJDL-UHFFFAOYSA-N Oc1ccc(cc1)C1COC2=CC#CC=C2C1
631 0 XRGFNKBNCOAVFQ-UHFFFAOYSA-N Oc1ccc2c(c1)OCC(C2)C1=CC#CC=C1
632 0 WIBRYXRYDCWDBQ-UHFFFAOYSA-N Oc1ccc2c(c1)OC(C=C2)c1ccccc1
633 0 IJEOKHVPAAWDPG-UHFFFAOYSA-N Oc1ccc2c(c1)OC(=CC2)c1ccccc1
634 0 SOHYGNCHXDZVFB-UHFFFAOYSA-N O=C1c2ccccc2C2(C(C1=O)C(C)(C)C(O2)C)N
635 0 FHGGUWYQVHULRH-UHFFFAOYSA-N O=C1C(=O)C2=C(C3(C1C=CC=C3)N)OC(C2(C)C)C
636 0 GLCIVNUHEUNNRY-UHFFFAOYSA-N O=C1C(=O)C2(N)C=CC=CC2C2=C1C(C)(C)C(O2)C
637 0 GGEHDIQRMQDXTI-UHFFFAOYSA-N O=C1c2ccccc2C2C(C1=O)(N)C(C)(C)C(O2)C
638 0 KXJJBNFIIDDGIK-UHFFFAOYSA-N NC1C=CC2=C(C1)C1=C(C(=O)C2=O)C(C(O1)C)(C)C
639 0 NIQXPELTIKHMLX-UHFFFAOYSA-N CSCCCC(CCCCC=NO)O
640 0 VBQLMQTZLJZVCF-UHFFFAOYSA-N CSCCCCC(CCCC=NO)O
641 0 IBNCUFHUFAPTJN-UHFFFAOYSA-N CSCCCCCC(CCC=NO)O
642 0 MBUFQVADTSQMNA-UHFFFAOYSA-N CSCCCCCCC(CC=NO)O
643 0 CDNLJXIRURLGFX-UHFFFAOYSA-N CSCCCCCCCC(C=NO)O
644 0 BOHZTWRPEMWLBW-UHFFFAOYSA-N CSCCCCCCCCC(=NO)O
645 0 UZPXRZKQAGNXGK-UHFFFAOYSA-N CSCCC(CCCCCC=NO)O
646 0 MGXLWMPBTNNYDA-UHFFFAOYSA-N CSCC(CCCCCCC=NO)O
647 0 LMJVUYCALVJIID-UHFFFAOYSA-N ON=CCCCCCCCC(SC)O
648 0 NYGRWGDVJKYXDR-UHFFFAOYSA-N OCSCCCCCCCCC=NO
649 0 YCGCLJCOYLWROS-UHFFFAOYSA-N CSCCCCOCCCCC=NO
650 0 ZJLKEDUVVHSQSA-UHFFFAOYSA-N CSCCCOCCCCCC=NO
651 0 MBLZHHQFGBDMFK-UHFFFAOYSA-N CSCCCCCOCCCC=NO
652 0 XICATXNOWMWUPX-UHFFFAOYSA-N CSCCCCCCOCCC=NO
653 0 SHOJDAKXLAVHSR-UHFFFAOYSA-N CSCCCCCCCOCC=NO
654 0 FDHJBPSPQUCFGB-UHFFFAOYSA-N CSCCOCCCCCCC=NO
655 0 HVNMIXAELXZTLY-UHFFFAOYSA-N CSCOCCCCCCCC=NO
656 0 BYDFLWRJDFXUEK-UHFFFAOYSA-N OC(=O)C1=c2ccccc2=CC2=CC=CCC12
657 0 HNIXBSDRPDDFJZ-UHFFFAOYSA-N OC(=O)C1=c2ccccc2=CC2C1=CC=CC2
658 0 PWXKBKSLGVCLBT-UHFFFAOYSA-N OC(=O)c1c2=CCCC=c2cc2c1cccc2
659 0 KVQZWUQXQXXBCM-UHFFFAOYSA-N OC(=O)C1C2C=CC=CC2=Cc2c1cccc2
660 0 IWORCDJWZSWFFN-UHFFFAOYSA-N OC(=O)C1=C2C=CC=CC2Cc2c1cccc2
661 0 PACHOWISMHYKRZ-UHFFFAOYSA-N OC(=O)c1c2CCC=Cc2cc2c1cccc2
662 0 WKZHFWCBONXCHK-UHFFFAOYSA-N OC(=O)c1c2C=CCCc2cc2c1cccc2
663 0 JLWSVMLVCHHSJO-UHFFFAOYSA-N SCCCCCCC(=O)NCC(O)C
664 0 PFDZSHSRZOLGTM-UHFFFAOYSA-N Oc1ccc2c(c1)C(N)CC(O2)c1ccccc1
665 0 DJMJTLVDLSAMLA-UHFFFAOYSA-N O=CC(=O)N(C(Cc1ccccc1)(C)C)C
666 0 KHUPPYUUMRDAAX-UHFFFAOYSA-N CN1CCC(CC1)(C(=O)O)c1ccccc1
667 0 MHNMDEBKEXCWOW-UHFFFAOYSA-N OCCCN(C(=O)SCCC)CCC
668 0 HZDOYCZOXXGZIP-UHFFFAOYSA-N CCCSC(=O)N(CC(O)C)CCC
669 0 JJKTWLACTRTCTM-UHFFFAOYSA-N CCCSC(=O)N(C(CC)O)CCC
670 0 RWVIQHXCRITJOL-UHFFFAOYSA-N CCCN(C(=O)SC(CC)O)CCC
671 0 LFNCTIHZGFRNTP-UHFFFAOYSA-N CCCN(C(=O)SCC(O)C)CCC
672 0 IQGMRMGIOMAJLL-UHFFFAOYSA-N CCCN(C(=O)SCCCO)CCC
673 0 RGRRIVZUVJBNPG-UHFFFAOYSA-N CCOCN(C(=O)SCCC)CCC
674 0 IVTNRTVOSFHECG-UHFFFAOYSA-N CCOCSC(=O)N(CCC)CCC
675 0 DGFHEFAPRYQGGV-UHFFFAOYSA-N CCCN(C(=O)S(=O)CCC)CCC
676 0 OANHLAMNTGXLEX-UHFFFAOYSA-N CC(c1cc2C=CC(Oc2cc1O)(C)C)N
677 0 GFDKRBZHYWSXGL-UHFFFAOYSA-N CC(=C)C1Oc2c(C1O)cc(cc2)C(N)C
678 0 KOTOHRQFCVGKBJ-UHFFFAOYSA-N OCC1=CC2=C(CC1c1ccccc1NC)OCO2
679 0 AONBSVFFRWNUME-UHFFFAOYSA-N OCC1CC2=C(C=C1c1ccccc1NC)OCO2
680 0 NDYAAMRKZRLZML-UHFFFAOYSA-N CNC1C=CC=CC1c1cc2OCOc2cc1CO
681 0 KDCSZFWCFQADAB-UHFFFAOYSA-N CNC1=C(CCC=C1)c1cc2OCOc2cc1CO
682 0 WPUIGODTRKRJCV-UHFFFAOYSA-N CNC1=C(C=CCC1)c1cc2OCOc2cc1CO
683 0 JACPVOAWKVNQHI-UHFFFAOYSA-N OCC1=CC2OCOC2C=C1c1ccccc1NC
684 0 GEYALRNLPLJGLX-UHFFFAOYSA-N OC(=O)C(=O)CC(c1cccc(c1N)O)N
685 0 SHTMNLXDLLJYKP-UHFFFAOYSA-N CC1=CC(C)(C)Oc2c1c(=O)[nH]c1c2cccc1
686 0 NKXTYVYTKMZYBK-UHFFFAOYSA-N CC1=Cc2c(=O)[nH]c3c(c2OC1(C)C)cccc3
687 0 USNSEWMJNIPQNW-UHFFFAOYSA-N CCCCCCCCN1SC=C(C1O)C(=O)O
688 0 SAOVADOMZFAUSR-UHFFFAOYSA-N OC1C(Oc2c(C1N)cccc2)c1ccccc1
689 0 WCVNRTXNVXBQLP-UHFFFAOYSA-N CCCCN(C(=O)SCCCO)CC
690 0 ZOOFHHXIULMTKE-UHFFFAOYSA-N CCCCN(C(=O)SCC(O)C)CC
691 0 CJIQHPALFTZCQW-UHFFFAOYSA-N CCCCN(C(=O)SC(CC)O)CC
692 0 VYWPCYDERXVGPK-UHFFFAOYSA-N CCCSC(=O)N(C(CCC)O)CC
693 0 ZUEGPDOQUCZDDR-UHFFFAOYSA-N CCCSC(=O)N(CC(CC)O)CC
694 0 MJWFQZPCNXWQLL-UHFFFAOYSA-N CCCSC(=O)N(CCC(O)C)CC
695 0 GCNSDKNBZAEASN-UHFFFAOYSA-N CCCSC(=O)N(CCCCO)CC
696 0 GTGUYHIMJZXCIG-UHFFFAOYSA-N CCCCN(C(=O)SCCC)C(O)C
697 0 AAOLCTBWRPXQAS-UHFFFAOYSA-N CCCCN(C(=O)SCCC)CCO
698 0 NUSNLSCJGYLDBY-UHFFFAOYSA-N CCCCN(C(=O)SCOCC)CC
699 0 OUIPGKPNOPFYGH-UHFFFAOYSA-N CCCOCN(C(=O)SCCC)CC
700 0 FCHYWJVAGFNACH-UHFFFAOYSA-N CCOCCN(C(=O)SCCC)CC
701 0 CLVBKBBNAPWYIO-UHFFFAOYSA-N CCCCN(C(=O)S(=O)CCC)CC
702 0 DSZTUINIXCABOK-UHFFFAOYSA-N Oc1ccc(cc1)C1CC(N)c2c(O1)cccc2
703 0 LGMKVWVQOBORKZ-UHFFFAOYSA-N C=C(C(=O)O)OC1C=CC=C(C1N)C(=O)N
704 0 WLRJPGHWXDRTKV-UHFFFAOYSA-N C=C(C(=O)N)OC1C=CC=C(C1N)C(=O)O
705 0 CFNPCHFNZNOLGN-UHFFFAOYSA-N Oc1cccc(c1)C1CC(N)c2c(O1)cccc2
706 0 URTQDOWSBIQMCA-UHFFFAOYSA-N COC1=C(OCc2ccccc2)C=CC(C1N)C=O
707 0 DRBRTNLUBZPQPF-UHFFFAOYSA-N COC1C=C(C=O)C=CC1(N)OCc1ccccc1
708 0 DRVLXQABPKNGEA-UHFFFAOYSA-N CC(=CCC1=C(O)C(=O)C2(C(C1=O)C=CC=C2)N)C
709 0 PNZPUWZSHFJEAW-UHFFFAOYSA-N CC(=CCC1C(=O)c2ccccc2C(=O)C1(N)O)C
710 0 QBICRJNVUNDWMB-UHFFFAOYSA-N CC(=CCC1=C(O)C(=O)C2C(C1=O)(N)C=CC=C2)C
711 0 OPMPYELTVFWMPZ-UHFFFAOYSA-N CC(=CCC1(N)C(O)C(=O)c2c(C1=O)cccc2)C
712 0 VXYMBZLMYHXTGQ-UHFFFAOYSA-N CC(=CCC1=C(O)C(=O)C2=C(C1=O)C=CC(C2)N)C
713 0 PNVBINYYTSKWEP-UHFFFAOYSA-N CC(=CCC1=C(O)C(=O)C2=C(C1=O)CC(N)C=C2)C
714 0 SYKNWZAXTBJMFT-UHFFFAOYSA-N ONc1ccccc1C(=O)CC(C(=O)O)N
715 0 CFYXLUWLVANDSQ-UHFFFAOYSA-N NC(=O)NC(C(c1ccccc1)C(=O)O)O
716 0 WMJBVALTYVXGHW-UHFFFAOYSA-N OC(=O)C=C(C1=CC=CC=C1)C1=CC=CC=C1
717 0 ANOGDOSWBXUABW-UHFFFAOYSA-N CCCCCCOP(O)(=O)CC(O)=O
718 0 ZZGGQYMSRNYALW-UHFFFAOYSA-N CC1C(OCCN1C(C)=O)c1ccccc1
719 0 WFSMJMTYIMFHPV-UHFFFAOYSA-N OC(=O)CC1C2=CC=CC=C2C2=CC=CC=C12
720 0 CYWGCYGKXOAPHY-UHFFFAOYSA-N CNC(=O)C1=CC=CC(C2=CC=CC=C2)=C1OC
721 0 KDKMJRJRONOCSH-UHFFFAOYSA-N OC(=O)C1=CC2=C(C=C1)C1=CC=CC=C1CC2
722 0 MBMOGJGVYAHBLN-UHFFFAOYSA-N CCCCS(=O)(=O)NC1CCCCC1
723 0 QWYKXHIHESMKFO-UHFFFAOYSA-N CN(C)C(=O)C1=CC(OC2=CC=CC=C2)=CC=C1
724 0 ZJTICILORBZVBV-UHFFFAOYSA-N COC1=CC=C(C=C1)C(=O)NCC(=O)NO
725 0 DCHIOYOYIFRQNA-UHFFFAOYSA-N COC1=CC=CC(=C1)C(=O)NCC(=O)NO
726 0 PPNGALBGZJBTRY-UHFFFAOYSA-N CC(=O)C1=CC(=CC=C1)C(=O)C1=CC=CC=C1
727 0 MPGIAEVWEVYNKM-UHFFFAOYSA-N CCCCOC(=O)CSC1=CC=CC=C1
728 0 SZNAKGXBIMXTOC-UHFFFAOYSA-N C(N1CCOCC1)c1ccc(Oc2ccccc2)o1
729 0 MJQPQCXKMPTIDQ-UHFFFAOYSA-N CC1=CC2=C(OC(C)=C(N3CCOCC3)C2=O)C=C1
730 0 OUHOWQBETLQWHS-UHFFFAOYSA-N COC1=CC2=C(OC(C)=C(N3CCCC3)C2=O)C=C1
731 0 ZNFABVSTVBKSLB-UHFFFAOYSA-N CC1=CC(C)=C(C)C(SCC(O)=O)=C1C
732 0 AYAAFSWATZLZLX-UHFFFAOYSA-N CC1=CC=CC(C)=C1SCCCC(O)=O
733 0 NMEWFOHCMGSVTR-UHFFFAOYSA-N Oc1ccc2C3CCCNC3CCc2c1O
734 0 CZQKPPFDMMHBHV-UHFFFAOYSA-N CCCCOC(=O)N1C2=CC=CC=C2C(=O)C11CC1
735 0 HWMXXSVWKYRIKG-UHFFFAOYSA-N CCC(=O)N(O)C1=CC=C(C=C1)C1=CC=CC=C1
736 0 KUISDPUHRPZRFF-UHFFFAOYSA-N COC(=O)C1(CCNCC1)c1ccccc1
737 0 OBWWYNFWJUGTMA-UHFFFAOYSA-N CC(=O)OC1(CCCCC1)C1=CC=CC=N1
738 0 JHQSBVMORQJICP-UHFFFAOYSA-N CCOC(=O)CCSC1=CC=C(C)C=C1
739 0 LUOWAGZBPAISDY-UHFFFAOYSA-N CON(C(C)=O)C1=CC=C(C=C1)C1=CC=CC=C1
740 0 DNVLPKQKAWFYMY-UHFFFAOYSA-N Oc1cc(O)c2CC3CCCNC3Cc2c1
741 0 BIDDLDNGQCUOJQ-UHFFFAOYSA-N OC(=O)C(=CC1=CC=CC=C1)C1=CC=CC=C1
742 0 GYJHJWBRJDSDIC-UHFFFAOYSA-N CCC1=C(CNCCO)C2=CC=CC=C2O1
743 0 UIMKIFAISLCAGY-UHFFFAOYSA-N CO[Si]1(CCCC2=CC=CC=C2O1)OC
744 0 CFKVUZZZBUGOGB-UHFFFAOYSA-N CC1=C(OCC2=CC=CC=C2)C(=CC=C1)C(N)=O
745 0 RBTXAAXXHNIAES-UHFFFAOYSA-N FC1COC(OCc2ccccc2)C2OC12
746 0 IUCNLURVPBGBSJ-UHFFFAOYSA-N O=C(CCN1CC1)OCCC1=CC=CC=C1
747 0 NUGVFEZFAAGPMS-UHFFFAOYSA-N CC(=O)CC1(CC=C)C(=O)NC(=O)NC1=O
748 0 ODMLQGXZVITTTE-UHFFFAOYSA-N CC(=O)OC(C)(C#N)C(C)(OC(C)=O)C#N
749 0 VIAAAKCYRCELPR-UHFFFAOYSA-N COC(=O)C(C)CSCC1=CC=CC=C1
750 0 QRCQQTSZLNSXOP-UHFFFAOYSA-N CC(C)C1=CC(=C(C=C1)C(C)C)S(N)(=O)=O
751 0 LJCOZTPBSZCOCG-UHFFFAOYSA-N COC1=C(NC(C)=O)C=C(C=C1)C1=CC=CC=C1
752 0 MYVFYVDFTPQNBY-UHFFFAOYSA-N [H]C12CC([H])(C=C1)C1C2C(=O)N(CCCC)C1=O
753 0 RYQDSPKQTUQTND-UHFFFAOYSA-N CC(C)(CC1=CC=C(C=C1)[N+]([O-])=O)[N+]([O-])=O
754 0 WIJPGRLOJGSUFK-UHFFFAOYSA-N OC1CCCCC1NC(=O)C1=CC=CC=C1
755 0 TUWZZXGAUMSUOB-UHFFFAOYSA-N O=C(OCC1=CC=CC=C1)N1CCCCC1
756 0 LQSPZSGFDFRDBS-UHFFFAOYSA-N COC(=O)C1C2=CC=CC=C2C2=CC=CC=C12
757 0 NYUTYKUIBRNYIV-UHFFFAOYSA-N CC1=C(C)C(=C(C)C(=C1C)[N+]([O-])=O)[N+]([O-])=O
758 0 KPARRRRVEGBOPI-UHFFFAOYSA-N CC(C)(C)C1=C(C=C(C=C1)[N+]([O-])=O)[N+]([O-])=O
759 0 KCSFGCVDFUCOIJ-UHFFFAOYSA-N COC1=CC=C(C=NC2=CC=CC=C2)C=C1OC
760 0 LXHXEHXMINQYDJ-UHFFFAOYSA-N CC(C)OC(=O)N(CC=C)C1=CC=CC=C1
761 0 AAPRBKBSYHZEHJ-UHFFFAOYSA-N COC(=O)CCC1=CC=C(CN2CC2)C=C1
762 0 HQULSBFZRSUNDA-UHFFFAOYSA-N COC1=CC2=C(C=C1C)C(=O)C1=CC=CC=C21
763 0 XXYQRCQCVXCDBS-UHFFFAOYSA-N CCC(C)(C)CNS(=O)(=O)C1=CC=CC=C1
764 0 GVWIHULDOAOZQB-UHFFFAOYSA-N COC1=CC=C(CN(CC(O)=O)N=O)C=C1
765 0 XSXDMLJQZNJJAB-UHFFFAOYSA-N CC(C)(C)N1CC(C(=O)C2=CC=CC=C2)C(=O)C1=O
766 0 CEUNIYVZFAQQSI-UHFFFAOYSA-N O=C(NC1=CC=CC=C1)OC1CCCCC1
767 0 YNNXLQWGDZEFAL-UHFFFAOYSA-N CCCCCN1C=NC2=C1N=CN=C2Cl
768 0 YFQLLCHLTXQOCI-UHFFFAOYSA-N CC(=O)OC1=CC2=C(C=C1)C1=CC=CC=C1C2
769 0 PNCJBJQLNOUGJI-UHFFFAOYSA-N COC(=O)C1=CC=CC=C1NCC1=CC=CC=C1
770 0 SQCVKBOEYSXZLP-UHFFFAOYSA-N COC1=CC=CC(=C1)C(=O)N1CCCCC1
771 0 XXOBEWUNERKREQ-UHFFFAOYSA-N CC(=O)CC(=O)NCCCC1=CC=CC=C1
772 0 PVVMDLAHKBYBFL-UHFFFAOYSA-N CC1=CC(OC(=O)NC2=CC=CC=C2)=C(C)C=C1
773 0 MUFYBTQAVHTRPC-UHFFFAOYSA-N COC(=O)C1=CC=CC2=C1CC1=CC=CC=C21
774 0 GTVVGJHYDWSUHA-UHFFFAOYSA-N COC(=O)NC1=CC=CC=C1NC(=O)OC
775 0 MKENFVCCHTWCRE-UHFFFAOYSA-N CC1=CC=C2C(C(O)=O)C3=CC=CC=C3C2=C1
776 0 BGJHYZZCNRCJSA-UHFFFAOYSA-N COC1=CC=CC=C1NC(=O)CC1=CC=CC=C1
777 0 PKFYHNTYNHGEBF-UHFFFAOYSA-N NC1=C(N(CC2=CC=CC=C2)C=N1)C1=NNN=N1
778 0 UZUSPGCQPVBGIG-UHFFFAOYSA-N OC1(CC(=O)NC2=CC=CC=C2)CCCC1
779 0 ZDOHZYPZEUJYKN-UHFFFAOYSA-N COC1=CC=C(C=NC2=CC=C(OC)C=C2)C=C1
780 0 DUGFMSCFQCJGBY-UHFFFAOYSA-N COC1=CC=C(C=NC2=CC=CC=C2)C(OC)=C1
781 0 JFDUCKCMZFPKND-UHFFFAOYSA-N O=C1OC(CC2=CC=CC=C12)C1=CC=CC=C1
782 0 RYZSMAUXHZCBGM-UHFFFAOYSA-N CN(C)C1=CC=C(CC2CCOC2=O)C=C1
783 0 MVIKHPHEDJNFFN-UHFFFAOYSA-N [H]C12CC([H])(C=C1)C1C2C(=O)C2=CC=CC=C2C1=O
784 0 KSPHHMOUMFMGMN-UHFFFAOYSA-N CC1=CC(C=O)=C(C)C2=C1OC1=CC=CC=C21
785 0 GYBUOPRIPCNQSW-UHFFFAOYSA-N COC1=CC(C)=C(NC(=O)C2=CC=CC=C2)C=C1
786 0 UWPQTCKOXQLDRD-UHFFFAOYSA-N COC1=CC=CC(=C1)N=NC1=C(N)N=C(N)N=C1N
787 0 TXMSAFGVEZUMPX-UHFFFAOYSA-N CCOP(=O)(CCC(=O)OC)OCC
788 0 MOXWGTRDIRKZTH-UHFFFAOYSA-N OC(=O)C1CC2=CC=CC=C2C2=CC=CC=C12
789 0 ZLRKVTHWXGDKAI-UHFFFAOYSA-N CN(C)CCS(=O)(=O)CCC1=CC=CC=C1
790 0 JRLXTODTQYWZMX-UHFFFAOYSA-N O=C(CCC(=O)OCCC#N)OCCC#N
791 0 BKDWYNGFJRBIJD-UHFFFAOYSA-N ONC(=O)CC1=CC=C(CC(=O)NO)C=C1
792 0 LNOUVIYTUVIVFS-UHFFFAOYSA-N O=S(=O)(CC1=CC=CC=C1)C1CCCC1
793 0 ONSQLUSUXFVLRC-UHFFFAOYSA-N COC1=C(N)C=C2C=CC(C)(C)OC2=C1C
794 0 SLSHEFDMOWDUPM-UHFFFAOYSA-N CCOC1=NC(=O)N(C=C1)C1CCOC1=O
795 0 HAMMHSUBQYOIFQ-UHFFFAOYSA-N OC(=O)C1C2=CC=CC=C2CC2=CC=CC=C12
796 0 VMXRELIVNJKWRJ-UHFFFAOYSA-N COC1=CC=C(C=C1)C(=O)N(C)C1=CC=CC=C1
797 0 YUXNBRQJYQYUSR-UHFFFAOYSA-N OC(=O)C1CCCN1CCC1=CC=CC=C1
798 0 DSTRCQKAHARNSH-UHFFFAOYSA-N OC1CCCCC1S(=O)C1=CC=CC=C1
799 0 OVFWWDRGWIAOIT-UHFFFAOYSA-N CC1=C(C)C(C)=C(C(=C1C)[N+]([O-])=O)[N+]([O-])=O
800 0 NBRZMLKLXHCZFS-UHFFFAOYSA-N CCOC(=O)NC1CC2=CC(C)=CC(C)=C12
801 0 VRXLKMMDSKOURY-UHFFFAOYSA-N CCCCS(=O)(=O)N1CCCCC1C
802 0 AOKHUNVDDLTVSP-UHFFFAOYSA-N CCCCS(=O)(=O)N1CCCC(C)C1
803 0 CHVJWJWAMLDVPO-UHFFFAOYSA-N CCCCCS(=O)(=O)N1CCCCC1
804 0 OQUIEOWHHSTLHI-UHFFFAOYSA-N COC(=O)NNC1=CC=CC=C1C(=O)OC
805 0 VSZAGABSCXDSCN-UHFFFAOYSA-N CC1=CC=CC(C)=C1OC(=O)NC1=CC=CC=C1
806 0 VTCNDSMWPLVMRK-UHFFFAOYSA-N O=C(N1CC2OC2C1)C(=O)N1CC2OC2C1
807 0 YLNWLGACDSFZBG-UHFFFAOYSA-N CN(C(=O)COC1=CC=CC=C1)C1=CC=CC=C1
808 0 WPNWGIALOINNCO-UHFFFAOYSA-N O=C(COC1=CC=CC=C1)NCC1=CC=CC=C1
809 0 RCBHQLKRWYVVIN-UHFFFAOYSA-N CC(=O)NCCOC1=CC=C(C=C1)[N+]([O-])=O
810 0 VHISEBBHPBKGNE-UHFFFAOYSA-N CNC(=O)OC1=CC=C(NC(=O)OC)C=C1
811 0 OQYRZKXZWXMUCB-UHFFFAOYSA-N CCCCSC(=O)C(O)C1=CC=CC=C1
812 0 SSEOLGLFMGQULT-UHFFFAOYSA-N O=C1C(OCC2=CC=CC=C12)C1=CC=CC=C1
813 0 SXGXTOIPUAVIQJ-UHFFFAOYSA-N NC(C(CC(O)=O)C1=CC=NC=C1)C(O)=O
814 0 WTCRIRBUUAZWIF-UHFFFAOYSA-N CN1CCC(O)(CC1)C(=O)C1=CC=CC=C1
815 0 HRNDMRGKNJWGIL-UHFFFAOYSA-N CN1CCCC(O)(C1)C(=O)C1=CC=CC=C1
816 0 WPOSFFMDOIEMQF-UHFFFAOYSA-N CC(C)C(=O)CCCN1C(=O)C2=CC=CC=C2C1=O
817 0 LLLCOXQNBNNLNK-UHFFFAOYSA-N COC1=CC(CC2CCCN2C=O)=CC=C1
818 0 IQUIEHUVJZAUOF-UHFFFAOYSA-N CNC(=O)OCC1=CC=CC=C1C1=CC=CC=C1
819 0 JNBDCWJGYVMSIN-UHFFFAOYSA-N CCOC(=O)CC1NCCC2=CC=CC=C12
820 0 HRCGXCMHJQHPJQ-UHFFFAOYSA-N O1C2OC=CC2C1C1=CC=CC2=CC=CC=C12
821 0 LSXONNKGJSUSDX-UHFFFAOYSA-N COC1=C(C)C=C(C=C1)C1=NC(C)(C)CO1
822 0 OWIVDQQSRJCDPQ-UHFFFAOYSA-N CCOC1=CC(=C(NC(C)=O)C=C1)[N+]([O-])=O
823 0 ZQSXTLDAMMTLFT-UHFFFAOYSA-N CCOC1=NC2=CC=CC=C2C1(C)CCO
824 0 XUSRWDAATCCRHK-UHFFFAOYSA-N COC1=CC=CC2=C1CC1=CC=CC=C1C2=O
825 0 GEFZSLMGZREDTO-UHFFFAOYSA-N COC1=CC=C(C=C1)C(=O)NCC1=CC=CC=C1
826 0 DOEUHYAIQRIZIY-UHFFFAOYSA-N COC1=CC=C(C=C1)C(=O)NC1=CC=CC(C)=C1
827 0 KXFNQLVXALXXGN-UHFFFAOYSA-N COC1=CC=C(C=C1)C(=O)NC1=CC=CC=C1C
828 0 MMXPRQGDAUNXSX-UHFFFAOYSA-N COC1=CC=C(C=C1)C(=O)NC1=CC=C(C)C=C1
829 0 VBZMYBKKVZQZPT-UHFFFAOYSA-N OC(C(=O)N1CCCCC1)C1=CC=CC=C1
830 0 NLOJWOBGXNDBHR-UHFFFAOYSA-N O=C(NC1=CC=CC=C1)OCCC1=CC=CC=C1
831 0 CVXIBVJICUVIBK-UHFFFAOYSA-N CC(OC(=O)NC1=CC=CC=C1)C1=CC=CC=C1
832 0 QARKWWBMBHEJNX-UHFFFAOYSA-N CCOC1=CC=CC=C1C(=O)NC1=CC=CC=C1
833 0 YHKZUUPABUYGSA-UHFFFAOYSA-N COC(=O)C1=CC2=C(C=C1)C1=CC=CC=C1C2
834 0 VCHIXAVDNIQOPN-UHFFFAOYSA-N CCOC1=CC=C(C=C1)C(=O)NC1=CC=CC=C1
835 0 HRGGVRDUIMMKHK-UHFFFAOYSA-N COC1=CC=C(C=C1)C(=O)C(=C)CN(C)C
836 0 MNUCAAWKJBVDCA-UHFFFAOYSA-N CCOC(=O)C=CC1=CC=C(C=C1)N(C)C
837 0 HAVOABSXFULZTO-UHFFFAOYSA-N CCOC(=O)C(F)=CC1=CC=C(OC)C=C1
838 0 FUFXUDYTHVEYBS-UHFFFAOYSA-N O=C(CCN1CCOCC1)C1=CC=CC=C1
839 0 XPRRFTHGWKHATR-UHFFFAOYSA-N OC(=O)C(N1CCCCC1)C1=CC=CC=C1
840 0 ATIKBGZXCQYYDA-UHFFFAOYSA-N COC1=CC2=C(C=C1)C(=O)C1=CC=CC=C1C2
841 0 UIXWGRXBYZGOQK-UHFFFAOYSA-N OC(=O)C1=CC=CC(CN2CCCCC2)=C1
842 0 NZZIMKJIVMHWJC-UHFFFAOYSA-N O=C(CC(=O)C1=CC=CC=C1)C1=CC=CC=C1
843 0 NZZIMKJIVMHWJC-UHFFFAOYSA-N O=C(CC(=O)C1=CC=CC=C1)C1=CC=CC=C1
844 0 MOWWNCUQNURBRK-UHFFFAOYSA-N ClCC[N+]12CC[N+](CCCl)(CC1)C2
845 0 QPTRATAVQVHORS-UHFFFAOYSA-N ClCCCN1CCN(CCCl)CC1
846 0 XNWWJPDGBVFOFX-UHFFFAOYSA-N COC1=CC2=C(CC3=CC=CC=C3C2=O)C=C1
847 0 VZAYOZVPWSKXHV-UHFFFAOYSA-N COC(=O)C(N)(C1=CC=CC=C1)C1=CC=CC=C1
848 0 AYGQUFGXOJWAHD-UHFFFAOYSA-N COC1=CC=C(C=C1)C(=O)O[Si](C)(C)C
849 0 PTXKWJXZIMEWED-UHFFFAOYSA-N COC1=C(O[Si](C)(C)C)C=CC(C=O)=C1
850 0 MRZGJJVHNIMEDZ-UHFFFAOYSA-N COC1=CC=C(C=NC2=CC=CC(OC)=C2)C=C1
851 0 LZSPYXRRVCVACQ-UHFFFAOYSA-N COC1=CC=C(NC(=O)CC2=CC=CC=C2)C=C1
852 0 DCBFWYUEVNDENZ-UHFFFAOYSA-N CC(C)(C)OC(=O)CSC1=CC=CC=C1
853 0 NGXUUBLQERVXAJ-UHFFFAOYSA-N CC(=O)SCC1CCCN1C(=O)OC(C)(C)C
854 0 DOSHUJGCYZNXCI-UHFFFAOYSA-N C[Si](C)(C)OC(=O)COC1=CC=CC=C1
855 0 LVIJKGQGENYGHC-UHFFFAOYSA-N CCCCSC(=O)COC1=CC=CC=C1
856 0 VPKOEGIQXNQBHD-UHFFFAOYSA-N CC1=CC=C(NC(=O)OCC2=CC=CC=C2)C=C1
857 0 PDNSFYMVNJVMGR-UHFFFAOYSA-N CC(=O)NC1=CC(OCC2=CC=CC=C2)=CC=C1
858 0 NGJACAHAGMHHQT-UHFFFAOYSA-N COC(=O)C1CCCN1CC1=CC=CC=C1
859 0 SMGKQBBUCCCFBY-UHFFFAOYSA-N COC(NC(=O)C1=CC=CC=C1)C1=CC=CC=C1
860 0 YXHXYEXJGIQCME-UHFFFAOYSA-N COC1=CC=CC=C1C1NC2=CC=CC=C2CO1
861 0 LCHMQUIASGRBNV-UHFFFAOYSA-N CCOP(=O)(CCCC(O)=O)OCC
862 0 ICJPSOWZOAYPBH-UHFFFAOYSA-N CC1=CC2=C(OC(=O)C=C2CN2CCOCC2)C=C1
863 0 VTYHRBPLKFUBFN-UHFFFAOYSA-N CC1=CC=C(NC2(CCCC2)C(O)=O)C=C1
864 0 AYJFWTBDUMVOBQ-UHFFFAOYSA-N CCOC(=O)NC1=C(C)C=CC(=C1)[N+]([O-])=O
865 0 WYRJFTUIUJWTAZ-UHFFFAOYSA-N COC(=O)C1=CC=CC=C1O[Si](C)(C)C
866 0 NEJLFAOQVKBWGF-UHFFFAOYSA-N COC(=O)C1=CC(O[Si](C)(C)C)=CC=C1
867 0 NMBGKFRJOFBPGI-UHFFFAOYSA-N CCOC(=O)C(F)=CC1=CC(OC)=CC=C1
868 0 QXYMFGIARLJINM-UHFFFAOYSA-N CCN(CC)C=CC(=O)C1=CC=CC=C1O
869 0 SNGJXCHRVGRNKO-UHFFFAOYSA-N NC(=O)COC1=CC=CC=C1OCC(N)=O
870 0 NQGDUKIOQKECPB-UHFFFAOYSA-N OC(=O)C(=NC(=O)C1=CC=CC=C1)C1CCCCC1
871 0 DGEFSVRXOCLHAY-UHFFFAOYSA-N COC1=C(OC)C=C(C=C1)C1(CCC(=O)CC1)C#N
872 0 HWBHHIBLFOMXJM-UHFFFAOYSA-N COC(=O)C1=CC=C(CN2CCCC2)C=C1
873 0 RKJDCQVVECOVJR-UHFFFAOYSA-N CCOC(=O)C1=CC=C(C=C1)N1CCCC1
874 0 XYKKADDSCIPBOO-UHFFFAOYSA-N OC(=O)C1=C2C(CN(C3CCCCC3)C2=O)=CC=C1
875 0 XTRFKRQPUNYSMZ-UHFFFAOYSA-N COC1=CC=CC(NC(=O)CC2=CC=CC=C2)=C1
876 0 SEXKDZSOKXPFFH-UHFFFAOYSA-N CC(=O)C1=CC=CC=C1C(=O)C1=CC=CC=C1
877 0 OYSJRUKZNDBZIZ-UHFFFAOYSA-N COC1=C(CN2CCCC2)C=C(C=O)C=C1
878 0 JSVDFYYBKNPBRK-UHFFFAOYSA-N CC(C)=CCS(=O)(=O)C1=CC=C(C)C=C1
879 0 XVEPKNMOJLPFCN-UHFFFAOYSA-N CC(C)(C)C(=O)CC(=O)NC1=CC=CC=C1
880 0 WIPDHRHKHOIEGQ-UHFFFAOYSA-N COC1=CC(=CC=C1)C1NCCC(=O)C1C
881 0 LOYZMUZNAPZSOX-UHFFFAOYSA-N C(NC1CCCC1)C1=CC2=C(OCO2)C=C1
882 0 XHJLADWDZOROLZ-UHFFFAOYSA-N CC1=CC=CC=C1NC(=O)OCC1=CC=CC=C1
883 0 LKTXDNCQAMQPSI-UHFFFAOYSA-N CC(C)CCNS(=O)(=O)C1=CC=C(C)C=C1
884 0 TVIUAEWQBVNREF-UHFFFAOYSA-N CC1=CC=C(C=C1)S(=O)(=O)C(C)(C)C=C
885 0 IGGMEQJQILNDHO-UHFFFAOYSA-N CC(C)C1=CC=C(NC(=O)CC(C)=O)C=C1
886 0 BBPDRNOYMGEXQX-UHFFFAOYSA-N O=CC1=CC=C(OCCN2CCCC2)C=C1
887 0 OAMRZYKCPQKDBJ-UHFFFAOYSA-N OC(=O)CN1CCC(CC1)C1=CC=CC=C1
888 0 RNCCMTVMMFUIKR-UHFFFAOYSA-N OC(=O)C1=CC=C(CN2CCCCC2)C=C1
889 0 SEYILLJJSJGXJD-UHFFFAOYSA-N COC(=O)C1=CC=CC(=C1)C1=CC=C(CN)C=C1
890 0 RJNMUTDRDATJLP-UHFFFAOYSA-N O=C(C=CC1=CC=CO1)C=CC1=CC=CC=C1
891 0 BTZICTAKSVSHCJ-UHFFFAOYSA-N CC1=C(C=CC=C1NC(=O)C(C)(C)C)C(F)(F)F
892 0 YIENQRUWUXVMNW-UHFFFAOYSA-N CC1=CC(=CC(=C1C)S(N)(=O)=O)C(C)(C)C
893 0 VCBGZHVAASNVQM-UHFFFAOYSA-N COC(=O)C1=CC(C(=O)OC)=C(N)C=C1N
894 0 RCIGNAZAPKOTIY-UHFFFAOYSA-N CCOC(=O)CCC(=O)C1=CC=C(F)C=C1
895 0 MAIUSPSELRFJHV-UHFFFAOYSA-N OC(=O)CCCCN1CC2=CC=CC=C2C1
896 0 LDZBUCMZFAHUJY-UHFFFAOYSA-N C=CCNC(=O)COC1=CC2=CC=CC=C2C=C1
897 0 NEPBAKUQRXIXJE-UHFFFAOYSA-N CCOCC(=O)N1CCCC2=CC=CC=C12
898 0 UQMSROMFYOLROV-UHFFFAOYSA-N CCNC1=CC=C(C=C1)P(=S)(CC)CC
899 0 AQSPHXTXBCUXRV-UHFFFAOYSA-N CC1=CC=C(CONC(=O)C2=CC=CC=C2)C=C1
900 0 AINHOSLFZRVDGR-UHFFFAOYSA-N COC1=CC(=CC=C1)C1CCCCC1N=O
901 0 ZYKYHSIACDLOCE-UHFFFAOYSA-N COC1=CC=C(C=C1)C(=O)C1CCNCC1
902 0 ZYKYHSIACDLOCE-UHFFFAOYSA-N COC1=CC=C(C=C1)C(=O)C1CCNCC1
903 0 PVVKAHNXBXEBEV-UHFFFAOYSA-N CCCN1CCC2=CC3=C(OCO3)C=C2C1
904 0 GZBSJWBQXNCOFP-UHFFFAOYSA-N CN1C=C(NC(=O)OC(C)(C)C)N=C1C(O)=O
905 0 WLIAFXXOCSJKML-UHFFFAOYSA-N NC1=CC=CC=C1C1=CC=C(C=C1)C1OCCO1
906 0 XQELSYTZKFGZEL-UHFFFAOYSA-N COC(=O)C(CC1=CC=CC=C1F)C(C)=O
907 0 OTNSACVQMVZOHD-UHFFFAOYSA-N OC(=O)C1(CCCCC1)NC1=CC=CC=C1
908 0 SMTCEKUITUZDPM-UHFFFAOYSA-N NC(CC(O)=O)CC1=CC=C(C=C1)[N+]([O-])=O
909 0 INYAECKOEPKSDF-UHFFFAOYSA-N OC(=O)C1(CCC2=CC=CC=C2)CCCN1
910 0 IMLACNKYARHFMP-UHFFFAOYSA-N CC1=CC=CC=C1CC1(CCCN1)C(O)=O
911 0 VVINXXDRWMSRRT-UHFFFAOYSA-N CC1=CC(CC2(CCCN2)C(O)=O)=CC=C1
912 0 SBPRAVICAMGXQI-UHFFFAOYSA-N CC1=CC=C(CC2(CCCN2)C(O)=O)C=C1
913 0 UGWHKXCVUWCXIU-UHFFFAOYSA-N CC1=CC=CC=C1CC1CNC(C1)C(O)=O
914 0 OZNJNIZYLUDCFQ-UHFFFAOYSA-N CC1=CC(CC2CNC(C2)C(O)=O)=CC=C1
915 0 HYIWWGWRALFBGE-UHFFFAOYSA-N CC1=CC=C(CC2CNC(C2)C(O)=O)C=C1
916 0 XQMJWYWIVNCPKB-UHFFFAOYSA-N CCCCCCOC1=CC=C(C=C1)N=C=O
917 0 MLNVYQMAHFQICS-UHFFFAOYSA-N COC(=O)CCCCP(=O)(OC)OC
918 0 UBVMBXTYMSRUDX-UHFFFAOYSA-N CO[Si](CCCNCC=C)(OC)OC
919 0 NYYRIEUQPBVZLK-UHFFFAOYSA-N CN(C)C1=CC(Cl)=NC(N(C)C)=C1C#N
920 0 XXIIDARBNMZFEH-UHFFFAOYSA-N OC1=C(C=CC(=C1)N1CCOCC1)[N+]([O-])=O
921 0 KVYOMCQNUAPHBB-UHFFFAOYSA-N OCCCNC(=O)C1=CC(=CC=C1)[N+]([O-])=O
922 0 GHOHMWFWHPKYBJ-UHFFFAOYSA-N CCOC(=O)CN1CCC2=CC=CC=C2C1
923 0 FEUCBQVXYVZGCM-UHFFFAOYSA-N OC(=O)C1CCCCN1CC1=CC=CC=C1
924 0 JVUKKNOWOTVVQP-UHFFFAOYSA-N COC1=CC(=CC=C1)N1C(=O)C2CCCCC2C1=O
925 0 MZARPJJZYJKSDQ-UHFFFAOYSA-N CCOC(=O)C1C(CC(=O)N=C1C)C1=CC=CC=C1
926 0 ZHINOXAOSFONJM-UHFFFAOYSA-N CC1=CC=C(C=C1)N1C(=O)CC(C2CCCO2)C1=O
927 0 XZWVZJDHIDYKPB-UHFFFAOYSA-N CCOC1=C(NC(C)=O)C=CC(=C1)[N+]([O-])=O
928 0 FCWFNXMQIVEVLU-UHFFFAOYSA-N CC1=CC=C(C=C1)C1OC(=O)C2=CC=CC=C12
929 0 RUPZWPDUIMGBAS-UHFFFAOYSA-N FC1=CC=C(C=C1)C1CCCNC2=CC(F)=CC=C12
930 0 IQRQFDBETFFVOE-UHFFFAOYSA-N CC(C)OC1=CC=C(C=C1)C1CNC(=O)C1
931 0 ORDUYLTUETZOEW-UHFFFAOYSA-N OC(=O)CC1CCN(CC2=CC=CC=C2)C1
932 0 UCDOHFYQADLCON-UHFFFAOYSA-N COC1=CC=CC=C1C(=O)N1CCCCC1
933 0 WYMGDSKJVNFXPB-UHFFFAOYSA-N C1OC2=CC=C(C=C2O1)C1CCCCCN1
934 0 DTOPYCSKXOWGEY-UHFFFAOYSA-N CN(C)C(=O)C1=CC=CC=C1OC1=CC=CC=C1
935 0 SYEIZIOPUYDNGY-UHFFFAOYSA-N COC(=O)C1=NC(C)=C(N=C1C)C(=O)OC
936 0 XUUQGMCYFDBDJI-UHFFFAOYSA-N O=CC(C=O)C1=CC=C(C=C1)C1=CC=CC=C1
937 0 PUPWRKQSVGUBQS-UHFFFAOYSA-N CC1(C(O)=O)C2=CC=CC=C2C2=CC=CC=C12
938 0 IJTNWJPXMLLUDW-UHFFFAOYSA-N CC(C)(C)OC(=O)CC(=N)C1=CC=CC=C1
939 0 GWAXLDLPPZPQLO-UHFFFAOYSA-N CC(C)(C)OC(=O)N1CCC2=CC=CC=C12
940 0 MSUXGUJKSWGNTC-UHFFFAOYSA-N CC1(CCN(CC2=CC=CC=C2)C1)C(O)=O
941 0 ACLVOBFSJRPZQD-UHFFFAOYSA-N COC1=C(NC(C)=O)C=C(C)C(=C1)[N+]([O-])=O
942 0 CIXUNCWQILKJFQ-UHFFFAOYSA-N CCCCN1N=NC2C1=NC(N)=NC2=S
943 0 CVMPEAZMAIZTPK-UHFFFAOYSA-N CCCOC1=C(C=C(C=C1)[N+]([O-])=O)C(N)=O
944 0 CUBAAXZFAYBIAI-UHFFFAOYSA-N CC(OC1=CC=C2OCOC2=C1)C(=O)NN
945 0 LHGUCPJOIROFJT-UHFFFAOYSA-N COC1=CC=CC(NC(=O)C2=CC=C(C)C=C2)=C1
946 0 SXUUXRLGBUBJTH-UHFFFAOYSA-N COC1=CC=C(C=NC2=CC=CC=C2OC)C=C1
947 0 PYQPSYNNMDAHNJ-UHFFFAOYSA-N COC(=O)C1CCN1CCC1=CC=CC=C1
948 0 OAUBMSOSSKBWGU-UHFFFAOYSA-N CC(=O)C1=CC=C(C=C1)C1=CC=CC(C=O)=C1
949 0 RGQBMVIHEOYOLU-UHFFFAOYSA-N CN(C)C(=O)COC1=CC=C(C=C1)[N+]([O-])=O
950 0 SAZYDWOWLRDDRQ-UHFFFAOYSA-N COP(=O)(CC(=O)OC(C)(C)C)OC
951 0 NRUUDJWNAZHGPT-UHFFFAOYSA-N CC1=CC=C(C=C1)C(=O)NOCC1=CC=CC=C1
952 0 ZMVSVQMWFTZSJQ-UHFFFAOYSA-N OC(=O)C1CCN(CC2=CC=CC=C2)CC1
953 0 ILKFHZRKLTWFKR-UHFFFAOYSA-N O=C(NCC1=CC=CC=C1)OCC1=CC=CC=C1
954 0 BTWRFZZFMXEFQG-UHFFFAOYSA-N OC(=O)CCCNC1=CC=C(C=C1)[N+]([O-])=O
955 0 DLJPYFJGCHICGP-UHFFFAOYSA-N CC(=O)C(N1CCOCC1)C1=CC=CC=C1
956 0 MEDWTNRKBDWLPG-UHFFFAOYSA-N CCCC1CCC2=C(C1)C=C(S2)C(O)=O
957 0 LMUPOQGHGMIUFC-UHFFFAOYSA-N CC1CN(CC2=CC=CC=C2)CC1C(O)=O
958 0 WSFMNWXMJBFYQT-UHFFFAOYSA-N CC(=O)C1=CC=C(C=C1)C1=CC=C(C=O)C=C1
959 0 ZSEVLTABICCPPU-UHFFFAOYSA-N CCOC(=O)NC1=CC(=C(C)C=C1)[N+]([O-])=O
960 0 QIRDRCRLHRQMQT-UHFFFAOYSA-N CC(=O)C1=CC=C(C=C1)N1CCC(O)CC1
961 0 JMRUHSORDOXWAZ-UHFFFAOYSA-N COC1=CC2=C(C=C1)C(=CO2)C1=CC=CC=C1
962 0 SBLUMSKLZYLGMZ-UHFFFAOYSA-N CC1=CC=C(CN=NC(=O)CN2N=NN=C2N)C=C1
963 0 MGDJODBXMTWKNC-UHFFFAOYSA-N CCC(=CC1=CC=C(C=C1)C(C)C)[N+]([O-])=O
964 0 BVSWMUCFLFSYQL-UHFFFAOYSA-N O=CC1CCC2=C3C=CC=CC3=CC=C2C1=O
965 0 RETXYHXEHNXHNO-UHFFFAOYSA-N CC(=O)N1CCNC(=O)C1=C1CCOC1=O
966 0 HMFTZPSRSMVXTF-UHFFFAOYSA-N CC(=O)NC1=CC=C(C=C1)N=NC1C(N)=NN=C1N
967 0 SMTCEKUITUZDPM-UHFFFAOYSA-N NC(CC(O)=O)CC1=CC=C(C=C1)[N+]([O-])=O
968 0 OYMMKASGSUZMPT-UHFFFAOYSA-N OC(=O)C=CC1=CC=C(OCCCF)C=C1
969 0 RHKYEHRKNBWIDK-UHFFFAOYSA-N OC(=O)C1=CC=CC(C=CC2=CC=CC=C2)=C1
970 0 SGPHTRFXASXKJF-UHFFFAOYSA-N O=C1OCCC1=CC1=CC=CC2=CC=CC=C12
971 0 FZDAAOKKGBQVQZ-UHFFFAOYSA-N CN(CC1=CC=CC=C1)N=NC1N=NN=C1C(N)=O
972 0 NZZIMKJIVMHWJC-UHFFFAOYSA-N O=C(CC(=O)C1=CC=CC=C1)C1=CC=CC=C1
973 0 NZZIMKJIVMHWJC-UHFFFAOYSA-N O=C(CC(=O)C1=CC=CC=C1)C1=CC=CC=C1
974 0 MOWWNCUQNURBRK-UHFFFAOYSA-N ClCC[N+]12CC[N+](CCCl)(CC1)C2
975 0 MOWWNCUQNURBRK-UHFFFAOYSA-N ClCC[N+]12CC[N+](CCCl)(CC1)C2
976 0 USXYDBGSWSSTGE-UHFFFAOYSA-N [H]C12CCC([H])(CN(C1)C1=CC=C(Cl)N=N1)N2
977 0 ORDVPWYLLKJEIC-UHFFFAOYSA-N CNC(=O)C1=CC(OCC2=CC=CC=C2)=CC=C1
978 0 CYDQOEWLBCCFJZ-UHFFFAOYSA-N OC(=O)C1(CCOCC1)C1=CC=C(F)C=C1
979 0 NGJNGIWUXGFOJB-UHFFFAOYSA-N O=CC1=CC=CC=C1OCCN1CCCC1
980 0 OJJOIGZRIZFLIX-UHFFFAOYSA-N COC1=CC2=C(CC(CC2(C)C)N=O)C=C1
981 0 PUBLVNIUFCOQFU-UHFFFAOYSA-N C(NCC1=CC2=C(OCO2)C=C1)C1=CC=CC=C1
982 0 MSGQRAAQALHWFA-UHFFFAOYSA-N OC1=CC2=C(C=C1)C(=O)C1=CC=CC=C1CC2
983 0 UTVICKYWFUXPCS-UHFFFAOYSA-N CCOC(=O)NC1=C(C)C(=CC=C1)[N+]([O-])=O
984 0 AXVZVHGJXZEPLP-UHFFFAOYSA-N OC(=O)CCCNC1=CC=CC=C1[N+]([O-])=O
985 0 MAINUTYGYVAGIJ-UHFFFAOYSA-N CCOC(=O)CC(C)=NCC1=CC=CC=C1
986 0 BOFFXEJPALDANU-UHFFFAOYSA-N COC(=O)C1=CC(=CC=C1)N1CCCCC1
987 0 IBWRNSLHJHOGQL-UHFFFAOYSA-N COC1=CC=C(C=C1)C1CCCCC1N=O
988 0 POIJPKYYTBCRTD-UHFFFAOYSA-N COC1=C(OC)C=C(NC(=O)CN=O)C=C1
989 0 UCHIPYQVWBWPIH-UHFFFAOYSA-N CN(C)C(=O)CCC(=O)C1=CC=C(C)C=C1
990 0 LHEPASGAURDEKQ-UHFFFAOYSA-N OC1=CC2=C(C=C1)C=C(CO2)C1=CC=CC=C1
991 0 FMWZSVLJYZTNFH-UHFFFAOYSA-N CC1ON=C(CC2=CC=CC=C2)OC1(C)C
992 0 MGOXWKWWOSONPX-UHFFFAOYSA-N OC(=O)CN(CC(O)=O)CC1=CC=CC=N1
993 0 JQYDECSZBZCKFQ-UHFFFAOYSA-N CCN(CC)C1=CC=C2C=C(C(C)=O)C(=O)OC2=C1
994 0 RLTIVBMLQJFUOB-UHFFFAOYSA-N OCC1CCN(CC1)C(=O)C1=CC=CC=C1
995 0 BJOUEZQMVVKCPC-UHFFFAOYSA-N CCOC(=O)C1CCC(N1)C1=CC=CC=C1
996 0 DEIZSPUMKHDKTA-UHFFFAOYSA-N N1N=C(N=C1C1=CC=CC=N1)C1=NC=CN=C1
997 0 QCQKQRINQDBSEZ-UHFFFAOYSA-N CCOC(=O)CC(=O)CC1=CC=C(F)C=C1
998 0 WDKRMWAZTQTULV-UHFFFAOYSA-N CCCCS(=O)(=O)N1CCC(C)CC1
999 0 ZICLRTSSQWUNIR-UHFFFAOYSA-N CCOC(=O)C(N)C1=CC=CC=C1[N+]([O-])=O
1000 0 OFSFPYILRKIMON-UHFFFAOYSA-N CCOC(=O)C(C)(F)C(=O)C1=CC=CC=C1
1001 0 ZONYXWQDUYMKFB-UHFFFAOYSA-N C1C(OC2=CC=CC=C2C1=O)C3=CC=CC=C3
1002 0 FRGQEAKCGQQZJB-UHFFFAOYSA-N COC1=CC=C(CN2CC(C)CC2=O)C=C1
1003 0 TVNUMHDBCAMFEJ-UHFFFAOYSA-N C=CCN(CC1=CC=CO1)C(=O)C1=CC=CC=C1
1004 0 RTRZOHKLISMNRD-UHFFFAOYSA-N C1C(C(=O)C2=CC=CC=C2O1)C3=CC=CC=C3
1005 0 NBHXDQSTKBOKNO-UHFFFAOYSA-N O=CC1=CC(OCCN2CCCC2)=CC=C1
1006 0 IYOKFCOGEPFIKG-UHFFFAOYSA-N CCOC(=O)CC1CCC2=CC=CC=C2N1
1007 0 BUYPNQDTQVFCBL-UHFFFAOYSA-N CC(C)(C)OC(=O)N1C[Si](C)(C)CC1C(O)=O
1008 0 WLQMLHGMFCBMLJ-UHFFFAOYSA-N CCOC(=O)CC(=O)CC1=CC(F)=CC=C1
1009 0 REDSEXWGKAYROX-UHFFFAOYSA-N CC(N1CC(CO)CC1=O)C1=CC=CC=C1
1010 0 VHMCSIWQTHVVBH-UHFFFAOYSA-N CC(=C)C(C)(C)N(O)C(=O)C1=CC=CC=C1
1011 0 WEVWBPAWRPTZAY-UHFFFAOYSA-N CCC(=O)C(C)(C)NC(=O)C1=CC=CC=C1
1012 0 QIQJCDQARKIDLC-UHFFFAOYSA-N CCOP(=O)(COCC1CO1)OCC
1013 0 NETDVWKQOUDENP-UHFFFAOYSA-N CCOP(=O)(OCC)C(CC)C(O)=O
1014 0 GJRBDYCQLUVSDD-UHFFFAOYSA-N CCOC(=O)C1=CN=NC=C1C(=O)OCC
1015 0 ZONYXWQDUYMKFB-HNNXBMFYSA-N C1[C@H](OC2=CC=CC=C2C1=O)C3=CC=CC=C3
1016 0 GGUBFICZYGKNTD-UHFFFAOYSA-N CCOC(=O)CP(=O)(OCC)OCC
1017 0 VSWGXZHUTSKWDP-UHFFFAOYSA-N COC(=O)N1CCCC1CC1=CC=CC=C1
1018 0 GDVXBLGVBZJTCC-UHFFFAOYSA-N CC(C)(C)OC(=O)NC1=CC=C(O)C2=CC=CC=C12
1019 0 BZUUTGWBZYOHDM-UHFFFAOYSA-N OC1CCC(CC1)NC(=O)C1=CC=CC=C1
1020 0 VCKPUUFAIGNJHC-UHFFFAOYSA-N C1=CC(=C(C(=C1)O)N)C(=O)CC(C(=O)O)N
1021 0 FMYIXIBSKQXTLX-UHFFFAOYSA-N COC(=O)C1CCN1C(C)C1=CC=CC=C1
1022 0 VCKPUUFAIGNJHC-LURJTMIESA-N C1=CC(=C(C(=C1)O)N)C(=O)C[C@@H](C(=O)O)N
1023 0 IPIAOISPNXRTQT-UHFFFAOYSA-N CC(=C)[P+](C)(C1=CC=CC=C1)C1=CC=CC=C1
1024 0 OKYVDAQDLSUHPJ-UHFFFAOYSA-N [H]C12CCC([H])(CC1)C1=C2C(Cl)=NN=C1NN
1025 0 LFXWQQMTXOYYRV-UHFFFAOYSA-N CCC1=NCCC2=CC(OC)=C(OC)C=C12
1026 0 QGWGEVKTZRASLS-UHFFFAOYSA-N CC(=O)C1=CC=CC=C1C1=CC=CC=C1C=O
1027 0 MDWJXMWPDZPGEC-UHFFFAOYSA-N CCOC(=O)C1CCN1CC1=CC=CC=C1
1028 0 LQBKZUAILDJUKB-UHFFFAOYSA-N CCOC(=O)C(CC)SC1=CC=CC=C1
1029 0 AYWMGPVWKRJKOT-UHFFFAOYSA-N CC1(C)C(=O)C2=CC=CC3=C2C(=CC=C3)C1=O
1030 0 QFKIPFWUVOQXNS-UHFFFAOYSA-N COCC1=CC(=O)NC2=C1C=C(C)C(OCC=C)=C2
1031 0 SZDGZZWHZMCCQO-UHFFFAOYSA-N CC(NC(C1CC1)C(O)=O)C1=CC=CC=C1
1032 0 OTDQYOVYQQZAJL-QMMMGPOBSA-N C1=CC(=C(C=C1O)C(=O)C[C@@H](C(=O)O)N)N
1033 0 XNKLLVCARDGLGL-JGVFFNPUSA-N CC1=CN(C(=O)NC1=O)[C@H]2C=C[C@H](O2)CO
1034 0 UKTFCCPUWOWRLV-UHFFFAOYSA-N CN(CC1=CC=CC=C1)C(=O)C(O)CC=C
1035 0 RKKUHIFZWJDYRV-UHFFFAOYSA-N COC1=CC2=C(C=C1)C1=C(N2)C=C(OC)C(C)=C1
1036 0 AETKQQBRKSELEL-ZHACJKMWSA-N C1=CC=C(C=C1)/C=C/C(=O)C2=CC=CC=C2O
1037 0 GGUBFICZYGKNTD-UHFFFAOYSA-N CCOC(=O)CP(=O)(OCC)OCC
1038 0 YPMZMZVHKHOHPH-UHFFFAOYSA-N CC1=CC=C(C=NC(=O)OC(C)(C)C)C=C1
1039 0 QULOVAPYBSYIDP-UHFFFAOYSA-N CC1(C)CC1CS(=O)(=O)C1=CC=CC=C1
1040 0 JJCIPMIGKONIQJ-UHFFFAOYSA-N CCOC(=O)C1=CC=CC=C1N1CCCC1
1041 0 RJZFGBNKPOVCHQ-UHFFFAOYSA-N CC1(C=CC2=C(O1)C3=CC=CC=C3N(C2=O)C)C
1042 0 IIZCUXFEKAXMAG-UHFFFAOYSA-N CC(=O)CCCCCN1C(=O)C2=CC=CC=C2C1=O
1043 0 PZYMNOANTNPDAE-UHFFFAOYSA-N CCOC1=C(OCC)C=C2C=NCCC2=C1
1044 0 WBTZDCUVPGAROE-UHFFFAOYSA-N CC1=C(OC2=C(C1=O)C3CCC(C2)N3C)C
1045 0 MANNMZKKXCPUKL-UHFFFAOYSA-N CCOC(=O)CCC1=CC=C(SC)C=C1
1046 0 CBFVQXLASVBXBM-UHFFFAOYSA-N C[Si](C)(C)OCC1=CC2=C(OCO2)C=C1
1047 0 MUKOFUNXJFZZIX-UHFFFAOYSA-N NC1C(CC2=CC=CC=C2)CCC1C(O)=O
1048 0 UAJBMQOTHJIJOI-WBIUFABUSA-N C1CNCC2=C3[C@@]14C=C[C@@H](C[C@@H]4OC3=C(C=C2)O)O
1049 0 LAVCABNWIHHZES-UHFFFAOYSA-N CC(C)(CC1=CC=CC=C1[N+]([O-])=O)[N+]([O-])=O
1050 0 OASKSGRJHPHOBH-UHFFFAOYSA-N CC(=C)CCS(=O)(=O)C1=CC=C(C)C=C1
1051 0 FCGLCSVHSUTHOE-UHFFFAOYSA-N NCC1=CC=C(C=C1)C(=O)OCC1=CC=CC=C1
1052 0 HVXZTKUWRZCWHG-UHFFFAOYSA-N CCOP(=O)(OCC)C(C)C(=O)OC
1053 0 BLBHAAHASZMYPI-UHFFFAOYSA-N O=C(OCC1=CC=CC=C1)C1CCNCC1
1054 0 SHWMIZAOLFMOSA-UHFFFAOYSA-N C1COC2(CCN(CC2)C2=CC=CC=C2)O1
1055 0 QZXXQWFWZJWRSS-UHFFFAOYSA-N COC1=CC=C(CN2CCCCC2=O)C=C1
1056 0 PWWCDTYUYPOAIU-DHZHZOJOSA-N C1=CC=C(C=C1)C(=O)/C=C/C2=CC=C(C=C2)O
1057 0 UAHGNXFYLAJDIN-IZZDOVSWSA-N C1=CC=C(C=C1)/C=C/C(=O)C2=CC=C(C=C2)O
1058 0 MOBCWOUSSISGBJ-UHFFFAOYSA-N COC(=O)C1=CC=C(CNC2=CC=CC=C2)C=C1
1059 0 DVFXUAIJOKNEMR-UHFFFAOYSA-N CCCCC(=O)C1=CC=C(NC(C)=O)C=C1
1060 0 FKKLZVVHXASIAQ-UHFFFAOYSA-N CC(NC(C)=O)C(=O)CCC1=CC=CC=C1
1061 0 VXZQRMCEAGIRFD-UHFFFAOYSA-N CCOC(=O)C1=NC(C)=C(C)C2=C1CCC2
1062 0 NUPCSJZDHMGMBF-UHFFFAOYSA-N CC(C)NC1=C(C=C(C=C1)C(O)=O)[N+]([O-])=O
1063 0 OVDGUTHABMXVMI-UHFFFAOYSA-N CCCNC1=C(C=C(C=C1)C(O)=O)[N+]([O-])=O
1064 0 FUFUQQWIXMPZFU-UHFFFAOYSA-N COC(=O)C(N)CC1=CC=C(C=C1)[N+]([O-])=O
1065 0 TTYAAYBJWCDCLU-UHFFFAOYSA-N CC(C)(C)OC(=O)NC1=CC=C(C=C)C=C1
1066 0 DULLEKOHORMWFS-UHFFFAOYSA-N CC(=O)C1=CC=C(C=C1)C(=O)C1=CC=CC=C1
1067 0 PLTXDSVVFCCVLC-UHFFFAOYSA-N CCCC(=C)S(=O)(=O)C1=CC=C(C)C=C1
1068 0 DFJIFTKRTMEQAV-UHFFFAOYSA-N CC1=CC=C(C=C1)C12CC1CN(C2)C(F)(F)F
1069 0 YUWBVKCAVVHGFX-UHFFFAOYSA-N CN1CC2CC2(C1)C1=CC=C(C=C1)C(F)(F)F
1070 0 CXJXEKYPWSMILM-UHFFFAOYSA-N CC(C(C)=O)C(=O)NCCC1=CC=CC=C1
1071 0 PXCNZFUIADLNGV-UHFFFAOYSA-N COC1=C(C=CC2=CC3=CC=CC=C3C=C21)O
1072 0 LPKRYKLXUKZWRK-UHFFFAOYSA-N C[Si](C)(C)OCC1=CC=C(C=C1)C(O)=O
1073 0 YPKOXFIOZTVYDT-UHFFFAOYSA-N CCCC(=O)NC1=C(O)C=C(C=C1)[N+]([O-])=O
1074 0 YBARRMMPBVTJQL-UHFFFAOYSA-N O=C(CCN1CCCC1)OC1=CC=CC=C1
1075 0 YJYUDTAJVLORNV-UHFFFAOYSA-N C1=CC(=CC=C1CCNCC2=CC(=C(C=C2)O)O)O
1076 0 DYVFDZUIPGUVJK-UHFFFAOYSA-N COC(=O)N1CCCCC1C1=CC=CC=C1
1077 0 XSRYYUIUSXTDMR-UHFFFAOYSA-N COC1=CC(SCC(C)=C)=C(OC)C=C1
1078 0 DWAMQJSDOFSDQD-UHFFFAOYSA-N CCOC(=O)C1(CC2=CC=CS2)CCC1
1079 0 WKAIOPWAPFOJFL-UHFFFAOYSA-N COC1=CC=CC(=C1)N(C(C)=O)C1=CC=CC=C1
1080 0 BGOLGQDGFQTAEX-UHFFFAOYSA-N C(N1C=C2C=CC3=CC=CC=C3[N+]2=C1)C1=CC=CC=C1
1081 0 LSVVKHXECFZKFD-UHFFFAOYSA-N O=C1CC(C2=CC=CC=C2)C2=CC=CC=C2O1
1082 0 RLDVDBYGGISJNL-UHFFFAOYSA-N CC(C)(C)OC(=O)N1C=CC=C1[Si](C)(C)O
1083 0 LTWUTXUWHFAMGH-UHFFFAOYSA-N C[Si](C)(C)C(F)(F)C#CC1=CC=CC=C1
1084 0 BYHCFBWCQDHOMN-UHFFFAOYSA-N OC1CCCC(C1)NC(=O)C1=CC=CC=C1
1085 0 QNQRSQUIJFKQPW-UHFFFAOYSA-N CN(C)CCOC1=CC=C2C(=O)CCC2=C1
1086 0 MKURZBYJOSVUHA-UHFFFAOYSA-N CC1=CC2=C(C=C1)C(=O)C1=C(O2)C=C(C)C=C1
1087 0 FUFXUDYTHVEYBS-UHFFFAOYSA-N O=C(CCN1CCOCC1)C1=CC=CC=C1
1088 0 LSVVKHXECFZKFD-UHFFFAOYSA-N O=C1CC(C2=CC=CC=C2)C2=CC=CC=C2O1
1089 0 CUTSTSPDRCOVCQ-UHFFFAOYSA-N CCOC(=O)C(C)(C)SC1=CC=CC=C1
1090 0 OYGWMFMSZPRSPD-GFCCVEGCSA-N CC(C)([C@H]1CC2=C(C3=CC=CC=C3N=C2O1)OC)O
1091 0 JLXWXEYFHAFIEB-UHFFFAOYSA-N CC1(O)C2=CC=CC=C2C(=O)C2=CC=CC=C12
1092 0 HLWOMVQRSKAYIO-UHFFFAOYSA-N CC1=CC=C(NC(=O)OC(C)(C)C=C)C=C1
1093 0 FUFXUDYTHVEYBS-UHFFFAOYSA-N O=C(CCN1CCOCC1)C1=CC=CC=C1
1094 0 GYYOKOIBHIWNHE-UHFFFAOYSA-N CSCCCCCCCC(C(=O)O)N
1095 0 PNHHAYTZUCYFQO-UHFFFAOYSA-N CC1=CC(C2CCCCC2)=C(O)C(=C1)N=O
1096 0 ZRLXQZOZXJJZEJ-UHFFFAOYSA-N CC(=O)NC1COC2=CC(C)=C(C)C=C2C1
1097 0 DEWYGJKJPWOZES-UHFFFAOYSA-N OC1=CC=CC=C1N1C(=O)CC2(CCCCC2)C1=O
1098 0 ITJNQCMIEKJREM-UHFFFAOYSA-N COC1=CC=C(C=C1)C(=O)C1CCCN1C
1099 0 XYNGPZNWWGRVIP-UHFFFAOYSA-N CC1CN(CC2=CC=CC=C2)C(=O)C(C)O1
1100 0 IQVYQXHAXCWIAE-UHFFFAOYSA-N COC1=CC2=C(OC=C2C2=CC=CC=C2)C=C1
1101 0 DEMYBAKKTWRZJR-UHFFFAOYSA-N COC(=O)CC(C)SCC1=CC=CC=C1
1102 0 ADYSLWKXUKJGCA-UHFFFAOYSA-N CC1=CC(C)=C2C(O1)=C(C=O)C1=CC=CC=C21
1103 0 HTVYZSAWZAOEOD-UHFFFAOYSA-N CCOC(=O)C1=NC2=CC(C)=CC(C)=C2C(=O)C1C
1104 0 OTDQYOVYQQZAJL-UHFFFAOYSA-N NC(CC(=O)C1=C(N)C=CC(O)=C1)C(O)=O
1105 0 VLDPPDOHWJFALP-UHFFFAOYSA-N CC(=O)CCN(CC1=CC=CC=C1)C(C)=O
1106 0 ZPRKDLMMZXBFPH-UHFFFAOYSA-N NC(CC[N+]1=CC(=CC=C1)C([O-])=O)C(O)=O
1107 0 PWWCDTYUYPOAIU-FLIBITNWSA-N OC1=CC=C(\C=C/C(=O)C2=CC=CC=C2)C=C1
1108 0 CVYNTXBILWATKN-UHFFFAOYSA-N O=C1CC2=CC=CC=C2OC1C1=CC=CC=C1
1109 0 QSXAIMLSGHQQHX-UHFFFAOYSA-N O=C(C1CC2=CC=CC=C2O1)C1=CC=CC=C1
1110 0 BBGGUYRVUDCVML-UHFFFAOYSA-N CC(C)(O)C(=O)NC1=CC=C(C=C1)[N+]([O-])=O
1111 0 XZFLYVLUMJQIHT-UHFFFAOYSA-N CC(C)(OC1=CC=C(C=C1)[N+]([O-])=O)C(N)=O
1112 0 YIOZHBVIUYOSFP-UHFFFAOYSA-N CC(C)(O)C(CO)C1=CNC2=CC=CC=C12
1113 0 PPTKREQWXZGFIQ-UHFFFAOYSA-N [H]C12CC([H])(C=C1)C1C2C(=O)C(=O)C2=CC=CC=C12
1114 0 CNLXSOMNJQUZKP-UHFFFAOYSA-N CC(=O)C1(O)C2=CC=CC=C2C2=CC=CC=C12
1115 0 JPRWHAIHJJJQTF-UHFFFAOYSA-N CC(C)(O)C(O)CC1=CNC2=CC=CC=C12
1116 0 VZWCCPAVZNSCEO-ARJAWSKDSA-N CC\C=C/CCOC(=O)C1=CC=CC=C1N
1117 0 KQIJSACKSLWGJJ-UHFFFAOYSA-N COC1=CC=C(C=C1)N1C(=O)CC2(CCCC2)C1=O
1118 0 QKTSDGJADMUDKN-UHFFFAOYSA-N COC1=C2N(C)C(C)=C(C)C2=C(OC)C=C1
1119 0 IUVVFXZUHSBRQJ-UHFFFAOYSA-N CC(C)C1COC(=N1)C1=CC=CC=C1CO
1120 0 NEGFXWNWXBBSDU-UHFFFAOYSA-N CC1(C)CC(=O)N(CCC2=CC=CC=C2)O1
1121 0 ULOITQWAUMGZTK-UHFFFAOYSA-N CC(=O)SC1=C(O)C=CC(=C1)C(C)(C)C
1122 0 CYCJBHIBWPZJLN-UHFFFAOYSA-N CCOC(=O)CC1=NC=C2CCCCC2=C1
1123 0 BGZHXLJBISMYPE-UHFFFAOYSA-N ON(C(=O)CCC1=CC=CC=C1)C1=CC=CC=C1
1124 0 GRUIUBFSCLSRFY-UHFFFAOYSA-N COC1=CC=CC(C2=NC(C)(C)CO2)=C1C
1125 0 ILFOEUZIKOIFIU-UHFFFAOYSA-N CCOC(=O)C(=C)CNC1=CC=C(C)C=C1
1126 0 YPJKDJYQLXLOMZ-UHFFFAOYSA-N CN1CC(C)(C)C(O)C2=CC=CC=C2C1=O
1127 0 XUAFOJPRPWYVAM-UHFFFAOYSA-N O=C1CCC2=C1C=CC=C2OC1=CC=CC=C1
1128 0 NUGVJWUPWVQGJL-UHFFFAOYSA-N O=C1CCC2=C1C=C(OC1=CC=CC=C1)C=C2
1129 0 GJVIEVDJTMRZDE-UHFFFAOYSA-N COC1=C(OC)C=C2C(NCCC2=C1)C=C
1130 0 TUJWGDXCTRWVDC-UHFFFAOYSA-N CCOP(=O)(CCOC(C)=O)OCC
1131 0 ABGGLWZBRNDCNK-UHFFFAOYSA-N CC(=O)C(=O)C1=CC=C(C=C1)C1=CC=CC=C1
1132 0 WRDSMANQNUAWJN-UHFFFAOYSA-N O=C(ONC1CCCCC1)C1=CC=CC=C1
1133 0 VBBWOFYWXQZACX-UHFFFAOYSA-N CCOC(=O)C1=CC(=C(NC)C=C1)[N+]([O-])=O
1134 0 ZNRSBKBPSLQYGG-UHFFFAOYSA-N CCOP(=O)(OCC)C(C)(O)C(C)=O
1135 0 BCUYYQNETZAUOP-UHFFFAOYSA-N OC(=O)CCCCC(=O)C1=CC=C(F)C=C1
1136 0 PZYMNOANTNPDAE-UHFFFAOYSA-N CCOC1=C(OCC)C=C2C=NCCC2=C1
1137 0 YLEBXRZWNSMQCD-LPJDPMRYSA-N COC(=O)N1\C=C/C=C\N(\C=C/1)C(=O)OC
1138 0 HOLAGESPTBHXPQ-UHFFFAOYSA-N CC1(O)CC(C)(C)[N+]([O-])=C1C1=CC=CC=C1
1139 0 WJRNTKOUSMOLBG-UHFFFAOYSA-N CCOC(=O)N(CC(C)=C)C1=CC=CC=C1
1140 0 KFEZETDKFSMLMG-UHFFFAOYSA-N NC1=CC=CC=C1C(=O)OC1CCCCC1
1141 0 OIVUMSUWJNHLQC-UHFFFAOYSA-N [H]C12CC([H])(C=C1)C1=C2C(O)=C2C=CC=CC2=C1O
1142 0 HCKGJXDJEZXFHZ-UHFFFAOYSA-N CCCCCCS(=O)(=O)C1=CC=CC=C1N
1143 0 QBMPEFNQXFAZRC-UHFFFAOYSA-N COP(=O)(OC)C(C)OC1CCCO1
1144 0 QYZWFXLNMNEXNH-UHFFFAOYSA-N OC1=CC=CC(=C1)C1(CCC2(CC1)OCCO2)C#N
1145 0 OJVISWAFWNHSSI-UHFFFAOYSA-N CCOC(=O)CC(F)(F)CC(=O)OCC
1146 0 VLTCYGUFKYJIOG-UHFFFAOYSA-N CC(=O)CC(C)(C)NC(=O)C1=CC=CC=C1
1147 0 QUZVWWROSVCAHS-UHFFFAOYSA-N CN(C)OC1=CC=C(C=C1)C(=O)C1=CC=CC=C1
1148 0 YJIRNLRNQMGOOD-UHFFFAOYSA-N CCCC[Si](C)(C)O[Si](C)(C)Cl
1149 0 CZVPYDSPZIYPPQ-UHFFFAOYSA-N COC(=O)C1=CC=CC=C1NCC[N+]([O-])=O
1150 0 CZIMAXVEDSPYPF-UHFFFAOYSA-N OC1(CCCCC1)C1=CC=CC=C1NC=O
1151 0 WKDMTFMDIRANDT-UHFFFAOYSA-N CCOC(=O)C1C(C)=NC2=CC(C)=C(C)C=C2C1=O
1152 0 PXWNBAGCFUDYBE-UHFFFAOYSA-N NC1=CC=CC=C1C(=O)OCCC1=CC=CC=C1
1153 0 FXNSJPWBDLNTSJ-UHFFFAOYSA-N O=C1N(CCC2=CCCC2)C(=O)C2=CC=CC=C12
1154 0 NOQDDMGTSULNAG-UHFFFAOYSA-N CC(C)OC(=O)NC1=CC=C(C=C1)[N+]([O-])=O
1155 0 NLJUZIDVCBWHAK-UHFFFAOYSA-N CC(=O)CCC(=O)C1=C(C)C=C2CCCN12
1156 0 LUBSDZJGEOCJIT-UHFFFAOYSA-N OC1=CC=C(C=C1)C(=O)C1=CC=C(C=C)C=C1
1157 0 NHEZFRMEKYMIAX-UHFFFAOYSA-N CCCCC1=CN=C(C=C1[N+]([O-])=O)C(O)=O
1158 0 IQGKBEMBMYSFIV-UHFFFAOYSA-N CCOC(=O)C(C#N)C(C#N)C(=O)OCC
1159 0 AVNVIKCPYJRCRB-UHFFFAOYSA-N COC(=O)C1=CC2=C(CC3=CC=CC=C23)C=C1
1160 0 HSSAUZCHJFPHHE-UHFFFAOYSA-N CCOP(=O)(CC1OCCO1)OCC
1161 0 FOLDQLTYAFWZHY-UHFFFAOYSA-N CC(C)(OCC(F)(F)C(F)F)C#CC=C
1162 0 KOFVUVJGUULEKJ-CMDGGOBGSA-N COC1=C(\C=C\C(C)=C)C(=O)NC2=C1C=CC=C2
1163 0 DPXYOLOTFDZJPX-UHFFFAOYSA-N CCOP(=O)(OCC)C(C)OC(C)=O
1164 0 FEUCBQVXYVZGCM-UHFFFAOYSA-N OC(=O)C1CCCCN1CC1=CC=CC=C1
1165 0 SBYDALDMLSBLMU-UHFFFAOYSA-N CSC1=CC(=CC(C=O)=C1O)C(C)(C)C
1166 0 XCTUXIMLWKXQJC-UHFFFAOYSA-N CC1=CC(=CC=C1)C1OC(=O)C2=CC=CC=C12
1167 0 PVNKXMVICSRKSC-UHFFFAOYSA-N CCN(CC)C1(OCC(C)O1)C(F)C(F)(F)F
1168 0 BVGDADQYFYCIHC-UHFFFAOYSA-N CCN(CC)C1(OCCCO1)C(F)C(F)(F)F
1169 0 MFBIMHNMPDYTKD-UHFFFAOYSA-N CC1=C(C=C(C=C1)C1CCCCC1)[N+]([O-])=O
1170 0 INGSNVSERUZOAK-UHFFFAOYSA-N OC(=O)C(C1CCCCN1)C1=CC=CC=C1
1171 0 ADVCGXWUUOVPPB-UHFFFAOYSA-N CC1=CN(C2CC(N)C(CO)O2)C(=O)N=C1O
1172 0 PACTXFWSVIDIEX-MDZDMXLPSA-N [H]\C(=C(\[H])C1=CC=CC=C1)C(=O)C1=CC(O)=CC=C1
1173 0 POKHQUQFEQBDHB-UHFFFAOYSA-N CC(=O)C1=C2C=CN(C(=O)OC(C)(C)C)C2=CC=C1
1174 0 UNIPMBBMWBAYQL-UHFFFAOYSA-N COC(=O)C1=CN=C(C=C1)C1CCCCC1
1175 0 WJPHYPGBZOHXCK-UHFFFAOYSA-N ClCC1COCCOCCOCCO1
1176 0 AETKQQBRKSELEL-UHFFFAOYSA-N OC1=CC=CC=C1C(=O)C=CC1=CC=CC=C1
1177 0 NVURGOSTFXSGTR-UHFFFAOYSA-N CCCC(=O)C1=C(NC2=CC=CC=C12)C(=O)OCC
1178 0 FGLRWHNZUBAWJK-UHFFFAOYSA-N OC1=CC=CC(C=CC(=O)C2=CC=CC=C2)=C1
1179 0 FLBGMHUXJKWCHT-UHFFFAOYSA-N C[Si](C)(C)C(C=C)C1=CC=C(Cl)C=C1
1180 0 AGVJZDGCRFXQLZ-UHFFFAOYSA-N CN1C2=CC=CC=C2C(O)(C1=O)C(C)(C)C
1181 0 VEGVTUMHUAXOBG-UHFFFAOYSA-N CC(=O)N1CCCC2=C1C=CC(CCO)=C2
1182 0 NHWLUPAVZDJYLG-UHFFFAOYSA-N CCC(=O)C1=CC2=C(OC3=CC=CC=C23)C=C1
1183 0 MFCVJVSUKRTRFE-UHFFFAOYSA-N CC1=CC=CC=C1CN1OCC(C)(C)C1=O
1184 0 LGCYHUQOGPWRKR-UHFFFAOYSA-N COC(CNCC1=CC(SC)=CC=C1)OC
1185 0 LKALFQLSBBZULH-UHFFFAOYSA-N CCOC(=O)C1=CC2=C(N1)C=C(OCC(C)=C)C=C2
1186 0 AUPNHOHGIWLUAB-UHFFFAOYSA-N O=C(OCCCC1=CN=CC=C1)C1CCC1
1187 0 BXNIAROTXAENNX-UHFFFAOYSA-N CC(C)C1=C2OC(=O)NC(C)(C)C2=CC=C1
1188 0 PWWCDTYUYPOAIU-UHFFFAOYSA-N OC1=CC=C(C=CC(=O)C2=CC=CC=C2)C=C1
1189 0 ULEXJAXTBVJYQY-UHFFFAOYSA-N CCOC(CC(C)=O)P(=O)(OC)OC
1190 0 UAHGNXFYLAJDIN-UHFFFAOYSA-N OC1=CC=C(C=C1)C(=O)C=CC1=CC=CC=C1
1191 0 ZNCIBFZRXYHSKQ-UHFFFAOYSA-N CC1=CC=C(C=C1)S(=O)(=O)NCC(C)(C)C
1192 0 ZRWASNSSVRIAOG-UHFFFAOYSA-N CCCC(=O)C1=CC=C(S1)C(=O)CCC
1193 0 PACTXFWSVIDIEX-UHFFFAOYSA-N OC1=CC=CC(=C1)C(=O)C=CC1=CC=CC=C1
1194 0 FGLRWHNZUBAWJK-MDZDMXLPSA-N [H]\C(=C(\[H])C1=CC(O)=CC=C1)C(=O)C1=CC=CC=C1
1195 0 YHCQBCVZAMLGGE-UHFFFAOYSA-N CC1=CC=CC(C)=C1N(C1CCOC1=O)C(=O)C=C
1196 0 BCHANQGPSKLLSG-UHFFFAOYSA-N CN(C)CCC(=O)c1ccc2OCCc2c1
1197 0 OAVQPVISHKLWRS-UHFFFAOYSA-N CC(C)(C)NS(=O)(=O)CCC1=CC=CC=C1
1198 0 OMQHUGTVYAANRA-UHFFFAOYSA-N CC(C)=CC(=O)OCCCC1=CN=CC=C1
1199 0 UQGMJZQVDNZRKT-UHFFFAOYSA-N O=C(C1OC1C1=CC=CC=C1)C1=CC=CC=C1
1200 0 IOFPEOPOAMOMBE-QMMMGPOBSA-N [H]N(O)C(=O)N([H])[C@@H](CC1=CC=CC=C1)C(O)=O
1201 0 UYVPWQHBNRRTCA-UHFFFAOYSA-N CN(C)C1=CC=C(C=C1)C(=O)C=C(C(C)=O)C(C)=O
1202 0 ZMZHRHTZJDBLEX-UHFFFAOYSA-N C=CC(=O)OC1=CC=CC=C1C1=CC=CC=C1
1203 0 VDNFBBOTGMNRMG-UHFFFAOYSA-N CCOC1=C(C)C=C(NC(=O)C=C)C=C1C
1204 0 GSAJJDFVLAOQRF-UHFFFAOYSA-N COC(CSC1=CC=C(C)C=C1)CC=O
1205 0 RQEVAGQWBQPHNH-UHFFFAOYSA-N CN1CCC(O)(CC1)C1=CC(=CC=C1)C(F)(F)F
1206 0 QGMLJXQEDCELPQ-UHFFFAOYSA-N CCOC(N1CCCC1=O)C1=CC=CC=C1
1207 0 IOFPEOPOAMOMBE-MRVPVSSYSA-N [H]N(O)C(=O)N([H])[C@H](CC1=CC=CC=C1)C(O)=O
1208 0 LUYYTMHSIAHTQL-UHFFFAOYSA-N CCOC1=NCC(C1)C1=CC2=CC(OC)=CC=C2O1
1209 0 KDYLTDRVPFXTIT-UHFFFAOYSA-N CCOC1=NCC(C1)C1=CC2=CC=C(OC)C=C2O1
1210 0 ZRFMNKVWTFCXDR-UHFFFAOYSA-N CCOC1=NCC(C1)C1=CC2=CC=CC(OC)=C2O1
1211 0 DMFIILJDODEYHQ-UHFFFAOYSA-N O=C(OCC1=CC=CC=C1)C1CCCNC1
1212 0 REDSEXWGKAYROX-UHFFFAOYSA-N CC(N1CC(CO)CC1=O)C1=CC=CC=C1
1213 0 REDSEXWGKAYROX-UHFFFAOYSA-N CC(N1CC(CO)CC1=O)C1=CC=CC=C1
1214 0 IRKCYPMJNYIJOB-UHFFFAOYSA-N COC(=O)C1=C(C=CC(=C1)[N+]([O-])=O)N(C)C
1215 0 VIQQHIFMUUEXLB-UHFFFAOYSA-N CC(=O)C1=CC=C(OC2CCNCC2)C=C1
1216 0 JSXMFCCPQQJLCR-UHFFFAOYSA-N OC(=O)C1=CC=CC=C1NC1CCCCC1
1217 0 KUHQIISHLUBOCT-UHFFFAOYSA-N O=C1CCCN1CCOCC1=CC=CC=C1
1218 0 OPZZNSQTJKVPBZ-UHFFFAOYSA-N O=C1N(OC2CCCCCC2)C(=O)C2=CC=CC=C12
1219 0 MNIBUWARGVSBOC-UHFFFAOYSA-N CCOC(=O)CCSCC1=CC=CC=C1
1220 0 FKMZBRHGBAALQM-UHFFFAOYSA-N CC(C)N1CCC2(C1)Oc1ccccc1O2
1221 0 KIQWCXXXGXNNGQ-UHFFFAOYSA-N CCOC(=O)C(C)SCC1=CC=CC=C1
1222 0 LYGNJJUGBFTLPG-UHFFFAOYSA-N COC1=C2CCC3=NC(=O)CCC3C2=C(OC)C=C1
1223 0 KOGGVCFTLJOEPU-UHFFFAOYSA-N CC(C)C(C(C)=O)C(=O)NC1=CC=CC=C1
1224 0 FGLXWWUSHVHBLS-UHFFFAOYSA-N CCCCCCOC1=CC=CC(=C1)N=C=O
1225 0 AXPGGLDXURIXNT-UHFFFAOYSA-N CCCCOC1=CC2=C(C=C1)C=C(C=C2)C(=O)NO
1226 0 MBOCINIPIHLPHH-UHFFFAOYSA-N CN(CCOC(=O)C(C)=C)C1=CC=CC=C1
1227 0 JQUCGXYQAUHLHM-UHFFFAOYSA-N CC(O)C1=CC=C2C=CC(=O)C3=C2C1=CC=C3
1228 0 PYHFDYPVRHBFFT-UHFFFAOYSA-N COC(=O)CC(C)(C)SC1=CC=CC=C1
1229 0 VHTRHRBTAWZLMG-UHFFFAOYSA-N ONC(=O)CCCCOC1=CC2=CC=CC=C2C=C1
1230 0 HEPZYEZEUMVYDV-LLVKDONJSA-N [H][C@](CS)(CCCC1=CC=CC=C1)C(O)=O
1231 0 DYMXFVKLXKRJTM-UHFFFAOYSA-N CN1C(N=[N+]=[N-])=NC2=C1C=CC1=C2C=CC=N1
1232 0 WLQOJMFQJADIGF-UHFFFAOYSA-N OC1=CC=C(CC(=O)N2CCCCC2)C=C1
1233 0 MKEIJRJOKAQGFN-UHFFFAOYSA-N OC1=C(O)C=C(SC2CCCCC2)C=C1
1234 0 FVTQYHVYLPKMOX-SJFBBLFCSA-N C\C=C\C(\C)=C\[C@@]1(C)SC(=O)C(C)=C1O
1235 0 IPGNVPIOPPZNMS-UHFFFAOYSA-N COC1=CC=C(C=C1)C(=O)NCCCC=C
1236 0 VQADFKLMXRNVSG-UHFFFAOYSA-N CCOC(=O)CC(C)SC1=CC=CC=C1
1237 0 RFRQCMDNLQMJRD-UHFFFAOYSA-N CC(C)(OC(=O)C1=CN=CC=C1)C1=CC=CC=C1
1238 0 YNNHCJAVZIADGW-UHFFFAOYSA-N CCC1=CC=C(C=C1)C(=O)N(O)C1=CC=CC=C1
1239 0 YHRMDYCTOBUEIB-UHFFFAOYSA-N CC(C)C1=NC2=C(N(C)N=C2C)C(Cl)=N1
1240 0 JHXVVWBUJJWRTB-UHFFFAOYSA-N CCN1N=C(C)C2=C1C(Cl)=NC(CC)=N2
1241 0 CAEADRBFYJCIFN-UHFFFAOYSA-N CCCN1N=C(C)C2=C1C(Cl)=NC(C)=N2
1242 0 HBLRHRRUZOKUTP-UHFFFAOYSA-N COC1=C(O)C2=CC=CC=C2C2=CC=CC=C12
1243 0 OBOJSLQNQYPVSN-UHFFFAOYSA-N COC1=CC=C(C=C1)N1COC2=CC=CC=C2C1
1244 0 RTXBPPPBGFXUPF-UHFFFAOYSA-N CCOC(=O)N(C)C1=CC=C(C=C1)[N+]([O-])=O
1245 0 PCUHSSIUDLCCOR-UHFFFAOYSA-N CC1=CC=C(C[N+]2=CC(=CC3=CC=CC=C23)C#N)C=C1
1246 0 PCUHSSIUDLCCOR-UHFFFAOYSA-N CC1=CC=C(C[N+]2=CC(=CC3=CC=CC=C23)C#N)C=C1
1247 0 MZJMMRVKXQOTDV-UHFFFAOYSA-N CC(C)(C)OC(=O)N1CC(O)CC1CF
1248 0 FPHLBGOJWPEVME-UHFFFAOYSA-N CC(C(O)=O)C1=CC=C(NCC(C)=C)C=C1
1249 0 MVERPUXJDLPWQJ-UHFFFAOYSA-N CCOP(OCC)OCC(=O)OCC
1250 0 OYEREWRJWMPHMA-MHWRWJLKSA-N COC1=C(O)C(\C=N\C2=CC=C(C)C=C2)=CC=C1
1251 0 DULBONLLFRAZEL-UHFFFAOYSA-N CCC(CC(=O)OC)SC1=CC=CC=C1
1252 0 LZEPVVDVBJUKSG-WFASDCNBSA-N C1Oc2ccccc2C3Oc4ccccc4C13
1253 0 VESKSKATKRLGTE-UHFFFAOYSA-N CC1=CC=CC=C1OC(=O)NCC1=CC=CC=C1
1254 0 FTPSVHHZKHVFNB-UHFFFAOYSA-N CCCNC(=O)OC1=CC=C(C=C1)[N+]([O-])=O
1255 0 CTOLUBVUNDDDOW-UHFFFAOYSA-N CO[Si](CCCN=C(C)C)(OC)OC
1256 0 LFUBRMQHWKUBDF-UHFFFAOYSA-N COC(=O)C1=CC=C(NCC2=CC=CC=C2)C=C1
1257 0 VYJZMEQVHRNZLP-UHFFFAOYSA-N COC1=CC2=C(N=C(C)C2(C)C)C(OC)=C1
1258 0 NVLATGGVSYZTQU-UHFFFAOYSA-N CC(N1C(O)CCCC1=O)C1=CC=CC=C1
1259 0 GLMNBGIVIZFWAP-UHFFFAOYSA-N OC1CCN(CC(=O)C2=CC=CC=C2)CC1
1260 0 WBTZDCUVPGAROE-ZJUUUORDSA-N CN1C2CCC1C3=C(C2)OC(=C(C)C3=O)C
1261 0 MKQKWPIESXSKSS-UHFFFAOYSA-N COc1ccc2[nH]c3cc(OC)c(C)cc3c2c1
1262 0 DXODSUAIHWUKHE-UHFFFAOYSA-N O=C1CCC2=C(O1)C=CC(=C2)C1=CC=CC=C1
1263 0 LJVAJOOKSNRHMO-UHFFFAOYSA-N COc1ccc2[nH]c3c(OC)cc(C)cc3c2c1
1264 0 AVHFOYNUUPLEDH-UHFFFAOYSA-N CC1CCCC1S(=O)(=O)C1=CC=CC=C1
1265 0 KQZUKJIXUJVJRH-UHFFFAOYSA-N CCOC(=O)C(C)(C)N=CC1=CC=CC=C1
1266 0 VJIJJLHYGOITDN-UHFFFAOYSA-N CC1=CN(C2CC=C(CO)O2)C(=O)NC1=O
1267 0 HBGGPCYFWMJIJT-UHFFFAOYSA-N COC1=NC(OC(=O)C(C)(C)C)=NC(OC)=N1
1268 0 LENFCMKABLJVNN-UHFFFAOYSA-N C=CCCCCS(=O)(=O)C1=CC=CC=C1
1269 0 BLPUOQGPBJPXRL-FNORWQNLSA-N O=C(C=Cc1ccc2OCOc2c1)N3CCCCC3
1270 0 HUVKFNDVSVVQJS-UHFFFAOYSA-N CCCOC(=O)NC1=CC=C(C=C1)[N+]([O-])=O
1271 0 HUPKGVIVTBASQC-GFCCVEGCSA-N CN1C2=C(CC(O)C(C)(C)O2)C(=O)c3ccccc13
1272 0 CNSIRFRXCIWIFU-UHFFFAOYSA-N CC(C)(CC(O)=O)SCC1=CC=CC=C1
1273 0 NROOUNRRNXKDBP-GMXVVIOVSA-N O=C1OC23CC(CCC2=C1)N4CCCCC34
1274 0 GFUCEQDATHJQTM-UHFFFAOYSA-N CCCCOC(=O)C=NCC1=CC=CC=C1
1275 0 YADTXWFCSNVQPN-UHFFFAOYSA-N OC1(CCC2(CC1)OCCO2)C1=CC=C(C=C1)C#N
1276 0 HORNXRNFYWPKMB-UHFFFAOYSA-N CCCCNC(=O)C1=CC2=CC(O)=C(O)C=C2C=C1
1277 0 HXWICAKROIAOEL-UHFFFAOYSA-N [N-]=[N+]=NCN1C=C(C#N)C(=N1)C1=CC=CC=C1
1278 0 DGHBETAWIXVCFO-UHFFFAOYSA-N COC(=O)C1=CC=C(C=C1)N1CCCCC1
1279 0 GQFPCYNDHKNZCF-LTLNMYOMSA-N CC1=CC(=C/C23C4CCC(C)(OC2=O)C3C4)NC1=O
1280 0 GQFPCYNDHKNZCF-KOZHPBHNSA-N CC1=CC(=CC23C4CCC(C)(OC2=O)C3C4)NC1=O
1281 0 UFINFVSGAFRMQZ-UHFFFAOYSA-N CCOC1=CC(NC(C)=O)=C(C=C1)[N+]([O-])=O
1282 0 ZITILCYDABPYTI-UHFFFAOYSA-N CC(C)(C)C1=CC(=C(C=C1)C1CC1)[N+]([O-])=O
1283 0 BTUAGFOIXNSRQC-ZCKJOQFBSA-N CC(O)C(O)C=CC=Cc1ncccc1C
1284 0 LTQBNYCMVZQRSD-UHFFFAOYSA-N CO[Si](OC)(OC)C1=CC=C(C=C)C=C1
1285 0 IDCLWTLFGKJVQO-UHFFFAOYSA-N CCOC(=O)CNC1=CC2=C(CCC2)C=C1
1286 0 DJKXRVMQOOCJJD-UHFFFAOYSA-N COC1(OC(C)=NC1(C)C)C1=CC=CC=C1
1287 0 MDTGTKXNOCMRAT-UHFFFAOYSA-N COC1=CC(C)=CC(=C1)C1=NC(C)(C)CO1
1288 0 SIZYBXMKRRSTEM-UHFFFAOYSA-N CONC(=O)C1=CC=CC=C1CC1=CC=CC=C1
1289 0 DFJDBNCVAOZNBT-UHFFFAOYSA-N CCCCC(=O)CS(=O)C1=CC=CC=C1
1290 0 BLJRZRBLGWJIHM-UHFFFAOYSA-N COC1=CC=C(SCC2CCCO2)C=C1
1291 0 QHSUEZAUMGYDEU-UHFFFAOYSA-N CC(C)CC(=O)CCN1C(=O)C2=CC=CC=C2C1=O
1292 0 XWWZYXSURXSRAH-UHFFFAOYSA-N CC(C)(C)OC(=O)NC1=CC2=CC=CC=C2C(O)=C1
1293 0 GSSWFBLVISCYBP-UHFFFAOYSA-N C[Si](C)(C)O[Si](C)(C)CCCCl
1294 0 JYJPMQPLPJJKDW-UHFFFAOYSA-N COC1=C(OC)C=C2C(NC3=C2CC(C)CC3=O)=C1
1295 0 CGXPJGWCNJMEJA-UHFFFAOYSA-N C=C=CCCCCN1C(=O)C2=CC=CC=C2C1=O
1296 0 PMBSZPYHHFLRLA-UHFFFAOYSA-N [N-]=[N+]=NC(N=[N+]=[N-])C1=CC=CC2=CC=CC=C12
1297 0 JIEQZHVIOXNSKS-UHFFFAOYSA-N COC1=CC=C(SC(=O)C(C)(C)C)C=C1
1298 0 CMMUSAPVXZRVMR-UHFFFAOYSA-N CC1=NC2=CC=CC=C2C(C)=C1C(=O)OCC=C
1299 0 JEAKICNMCJBNSA-RUDMXATFSA-N CC(=O)OCC=CC#CC#Cc1ccccc1
1300 0 XPRRFTHGWKHATR-UHFFFAOYSA-N OC(=O)C(N1CCCCC1)C1=CC=CC=C1
1301 0 GGUBFICZYGKNTD-UHFFFAOYSA-N CCOC(=O)CP(=O)(OCC)OCC
1302 0 PLMDRSHIPAEVJO-UHFFFAOYSA-N CC1=C(C#C)N(COCCO)C(=O)NC1=O
1303 0 JPSSMRKWVJBAMR-UHFFFAOYSA-N NC(CC(=O)OCC=C)CC1=CC=CC=C1
1304 0 USXYDBGSWSSTGE-UHFFFAOYSA-N [H]C12CCC([H])(CN(C1)C1=CC=C(Cl)N=N1)N2
1305 0 VKGLRCZFZSPDBU-UHFFFAOYSA-N CN1C(N=[N+]=[N-])=NC2=C1C1=C(C=C2)N=CC=C1
1306 0 FOHKSYYSLHAEOB-UHFFFAOYSA-N CCOC1=CC=C(C=C1)N1C(C)=CC(C(O)=O)=C1C
1307 0 HGCSHWVOIUCAJN-UHFFFAOYSA-N OC(=O)C1CCCN(CC2=CC=CC=C2)C1
1308 0 QUHKZEARICBYIO-IMRBUKKESA-N CN1C2CC(CC1C=C2)OC(=O)c3ccc(O)cc3
1309 0 YXALXTKYNDKBCV-UHFFFAOYSA-N C1OC2=C(O1)C=C(C=C2)C1=CN2CCCCC2=C1
1310 0 YRTZKIQGOZNELV-UHFFFAOYSA-N OC(=O)C1(CCOCC1)C1=CC(F)=CC=C1
1311 0 MMVHCQZLXBLDEV-UHFFFAOYSA-N C(C1CCNCC1)C1=CC2=C(OCO2)C=C1
1312 0 JGIVRLDNRBEOHY-UHFFFAOYSA-N C(C1CCCNC1)C1=CC=C2OCOC2=C1
1313 0 BWLLSERAFGSZFT-UHFFFAOYSA-N CCOC(=O)C1=C(C)N=C2C=CC(OCC)=CC2=C1
1314 0 NRKNYZPHABISIQ-UHFFFAOYSA-N OC(=O)C1(CCOCC1)C1=CC=CC=C1F
1315 0 IAERXWWSCMVLEP-UHFFFAOYSA-N CC(C)(C)CC(C)(C)NS(=O)(=O)C=C
1316 0 MECJJOCHJYCOJS-UHFFFAOYSA-N CCOC(=O)COC1=CC=C(C=C1)B(O)O
1317 0 XOLIAYSLUMRSGB-UHFFFAOYSA-N OB(O)C1=CC=C(OCC2OCCO2)C=C1
1318 0 NOFWSNMLTCIWPD-UHFFFAOYSA-N CN1CCC(CC1)C1=CC=C(C=C1)C(O)=O
1319 0 JVJIYCXIYVNRHB-UHFFFAOYSA-N OCC1CN(CC2=CC=CC=C2)CC1C(F)(F)F
1320 0 NZBYSZXBNXXLDB-UHFFFAOYSA-N NN(CC(O)=O)C(=O)OCC1=CC=CC=C1
1321 0 FMFVJLCTVMBVMX-UHFFFAOYSA-N OCC1CCN(CC1)C1=CC=C(C=O)C=C1
1322 0 ZZJUPBDUWFQJJQ-UHFFFAOYSA-N CC(C)(C)OC(=O)NC1=CC=CC2=C1C=C(O)C=C2
1323 0 MMVHCQZLXBLDEV-UHFFFAOYSA-N C(C1CCNCC1)C1=CC2=C(OCO2)C=C1
1324 0 OZXVJKOUOUSPPV-UHFFFAOYSA-N CCOC1=CC=CC(NC(C)=O)=C1[N+]([O-])=O
1325 0 NROOUNRRNXKDBP-WZRBSPASSA-N O=C1OC23CC(CCC2=C1)N4CCCCC34
1326 0 JDVOISVIUMNXSZ-UHFFFAOYSA-N CC(C)OC(=O)C1CC2=CC=CC=C2CN1
1327 0 MTJSGAQOVNOGQG-UHFFFAOYSA-N [H]C12CCC([H])(N(C1)C(=O)OCC1=CC=CC=C1)C(=O)C2
1328 0 RHEAZRNOBUGZRX-UHFFFAOYSA-N CCCCCCC1=C(SC(C=O)=C1)C=O
1329 0 LPAASVMIRJIDQI-UHFFFAOYSA-N OC(=O)CCCCCSC1=CC=CC=C1
1330 0 UJHRMEYNMNYUQY-UHFFFAOYSA-N CCN(CCOC(=O)C=C)C1=CC=CC=C1
1331 0 RDBMZCLZFSOCED-UHFFFAOYSA-N CN(C)C(=O)COC1=CC=CC=C1[N+]([O-])=O
1332 0 PTERMDVDUAUGDS-UHFFFAOYSA-N CC(=O)N1CCC(CC1)C1=CC=C(O)C=C1
1333 0 JFGJABRNVYTSPQ-UHFFFAOYSA-N OCC1(CCN(CC2=CC=CC=C2)C1)C(F)(F)F
1334 0 XPUZCFYCQGTHMM-UHFFFAOYSA-N CCN(CC1=CC=CC=C1)C(=O)OCC=C
1335 0 NMAHXQAVLRHSCZ-UHFFFAOYSA-N CC(C)(C)OC(=O)NC12C3C4C5C3C1C5C24
1336 0 PIBQWNKYAGXQHF-UHFFFAOYSA-N CN1CCC(=CC1)C1=CC=CC=C1C(F)(F)F
1337 0 AZDQZBAEKBEBMD-UHFFFAOYSA-N COC(=O)C1=C(C=CN=C1)C1CCCCC1
1338 0 DMONRVQMEUDSSS-UHFFFAOYSA-N OC(=O)CCCCC(=O)C1=CC(F)=CC=C1
1339 0 SXGZZKOBTKWQQC-UHFFFAOYSA-N OC1=C(CC2=CC=CO2)C=CC2=CC=CC=C12
1340 0 GPQHIVDSBJLOKO-UHFFFAOYSA-N NC(CC(O)=O)C1=CC=C2CCCCC2=C1
1341 0 ONESVHKCSZEJJA-UHFFFAOYSA-N COC1(OC1(C)C)C1=CC=C(SC)C=C1
1342 0 FHDFJPIRJCWFNA-UHFFFAOYSA-N CC(C)(C)NC1=NC(Cl)=NC(NC2CC2)=N1
1343 0 BMRUWZULWAHKGQ-UHFFFAOYSA-N CN(CCC1=CC=C(C=C1)C(C)=O)C(C)=O
1344 0 MZMOPYFNDDILMI-UHFFFAOYSA-N COCCCC(=O)CP(=O)(OC)OC
1345 0 AEMHLEHHONVKCQ-UHFFFAOYSA-N OC(=O)CNC1=CC=C(NCC(O)=O)C=C1
1346 0 XJFNAMINKUYFCL-UHFFFAOYSA-N O=C1CC2(CCCC2)C(=O)N1OCC1=CC=CC=C1
1347 0 URQVYWQTNXLKHL-UHFFFAOYSA-N CCOC(=O)N(C)C1=CC(=CC=C1)[N+]([O-])=O
1348 0 YVPKMLFMDHSTKJ-UHFFFAOYSA-N CCOC(=O)CCC(F)(F)C(=O)OCC
1349 0 ACRMHFHDSLTUKT-UHFFFAOYSA-N COc1ccc2c(c1)[nH]c3cc(C)c(OC)cc23
1350 0 BLPUOQGPBJPXRL-ALCCZGGFSA-N O=C(C=C/c1ccc2OCOc2c1)N3CCCCC3
1351 0 ODXCRAAJULACQN-UHFFFAOYSA-N CCC1=CC2=C(C=C1)C(=O)C1=CC=CC=C1O2
1352 0 XEMBRFTWNQBRQZ-UHFFFAOYSA-N COC1=CC=CC(=C1)C(=O)C1CCNCC1
1353 0 GFXKTZQLBMPONQ-UHFFFAOYSA-N CC(CC1=CC=C(C=C1)C(C)=O)NC(C)=O
1354 0 PGOWZUNCBPVWPL-UHFFFAOYSA-N CCNC1=C(C=C(C=C1)C(=O)OC)[N+]([O-])=O
1355 0 QGCVBPONRAFDHS-UHFFFAOYSA-N CCCCCCC1=CC=C(C=C1)S(N)(=O)=O
1356 0 FCOPOWMIBRXTIL-UHFFFAOYSA-N C1CSCCCP(C1)C1=CC=CC=C1
1357 0 HUPKGVIVTBASQC-LBPRGKRZSA-N CN1C2=C(CC(O)C(C)(C)O2)C(=O)c3ccccc13
1358 0 UJCOEIAXQOBBFP-UHFFFAOYSA-N NC1=NC(NC2=CC=C(C=C2)N2C=CN=C2)=NN1
1359 0 VSSCOMPJVNFZIE-UHFFFAOYSA-N O=C1CC(OC=C1)C1=CC=CC2=CC=CC=C12
1360 0 PRKNUJVXRDNGAU-UHFFFAOYSA-N C1COC2(CCC(CC2)C2=CC=CC=N2)O1
1361 0 JZFMZNRIKIVITN-UHFFFAOYSA-N CC1CCCC2C1C(=O)N(C2=O)C1=CC=C(O)C=C1
1362 0 SQJURFQZMPUMRB-GFCCVEGCSA-N COc1c2CC(O)C(C)(C)Oc2nc3ccccc13
1363 0 UHGGWSOLXQCXAM-UHFFFAOYSA-N CCCCC(=O)C1=CC=C(C=C1)S(C)=O
1364 0 DBQRAJVDAQDSGS-UHFFFAOYSA-N CCOC(=O)C1=C(CCC2=CC=CC=C2)OC(C)=N1
1365 0 BEJDDGXKUYOEBI-UHFFFAOYSA-N CC(=O)CCN1C(=O)C2=CC=CC=C2C(C)(C)C1=O
1366 0 OBWBWQOZNGFBSP-UHFFFAOYSA-N CC1=CC=C(C=C1)C(=O)C1(O)CCNCC1
1367 0 IWDPKMYUEKEKPB-UHFFFAOYSA-N COC(=O)C(CCC(C#N)C(=O)OC)C#N
1368 0 PCYFMWUUBUXZOJ-AWEZNQCLSA-N Cc1ccc2c(c1)C(C(=O)O)c3ccccc23
1369 0 XOGIXOPCYIHACW-UHFFFAOYSA-N CON(C(=O)C1=CC=CO1)C1=CC=C(C=C1)C(C)C
1370 0 YZSPELTXGMXCGU-UHFFFAOYSA-N CN1C(=O)C2=C(OC(C)(C)CC2)c3cccc(O)c13
1371 0 FJMJOYQGUPTRDF-UHFFFAOYSA-N OC(=O)C1CCCC1NCC1=CC=CC=C1
1372 0 LPCBENZWRKDJSS-UHFFFAOYSA-N OC(=O)CCC1=CN=C(CCC(O)=O)C=N1
1373 0 XLTYRVHHKJREDL-UHFFFAOYSA-N CCOC(=O)C1CCC2=CC(F)=CC=C2O1
1374 0 JFWCBGMWRXJFDF-AWEZNQCLSA-N NCC(OC(=O)c1ccccc1)c2ccccc2
1375 0 HQYVJAIESXYXDK-UHFFFAOYSA-N COC(=O)C1=CC=C(C=C1)C1=C(C)C=C(N)C=C1
1376 0 CLCSCFOTPPOADS-UHFFFAOYSA-N CC(CS(=O)(=O)C1=CC=CC(C)=C1)C=C
1377 0 BUCYOCHOLDPJFS-UHFFFAOYSA-N C=COC1=CC=C(C=C1)C(=O)C1=CC=CC=C1
1378 0 NUDGQVHENFOCFX-UHFFFAOYSA-N O=C(Cc1ccccc1)C(=O)c2ccccc2
1379 0 AANLFBSXWWTGCV-UHFFFAOYSA-N OCNC(=O)C1=CC=C(C=C1)C(=O)NCO
1380 0 JDDAMKOBLWFNCZ-UHFFFAOYSA-N CO[Si](CCNC1=CC=CC=C1)(OC)OC
1381 0 VTYYMGLCWOHJQM-UHFFFAOYSA-N OCC1CN(CC2=CC=CC=C2)CCC1=O
1382 0 LAOHSTYFUKBMQN-UHFFFAOYSA-N C=CC(=O)OC1=CC=C(C=C1)C1=CC=CC=C1
1383 0 ZMYYWMWQGRTPGO-LLVKDONJSA-N CN1C(=O)C2=C(OC(C)(C)CC2O)c3ccccc13
1384 0 TWAYLYPZRSXEOS-UHFFFAOYSA-N NC1(CCC(CC1)C1=CC=CC=C1)C(O)=O
1385 0 FTEDRBQFOLSRLC-UHFFFAOYSA-N CN(C)C12COC(OC1)(OC2)C1=CC=C(C=C1)C#C
1386 0 JGLLZWBBGQKLKV-UHFFFAOYSA-N COC(=O)CC(N)C1=CC=C(C=C1)[N+]([O-])=O
1387 0 XEXVQKSUSPBITC-UHFFFAOYSA-N CN1C(=O)C(C)(C)OC2=C1C=CC(=C2)C(=O)C(C)=C
1388 0 RXUABHQYCPXRAS-UHFFFAOYSA-N COc1ccc2NC(=O)C3=C(OC(C)(C)CC3)c2c1
1389 0 SETGNIQLYMGVGH-UHFFFAOYSA-N OC(=O)C1=CC=CC=C1CN1CCCCC1
1390 0 IWRMDFLLLVJBBU-UHFFFAOYSA-N CC1=CC(=C(C=O)C=C1)C1=CC=CC=C1C=O
1391 0 ASLVGNYURDNGMH-UHFFFAOYSA-N CC(=O)N1C(CO)CC2=C(C)C=C(C)C=C12
1392 0 MCILWQJVQABHJC-UHFFFAOYSA-N COC(=O)C1=C(C=CC(=C1)N(C)C)[N+]([O-])=O
1393 0 ASOZNHXQXAVKKS-UHFFFAOYSA-N CCC(C)OC(=O)COC1=CC=CC2=CC=CN=C12
1394 0 LAJUHUABUUJXLU-UHFFFAOYSA-N CCN(CC)[Si](C)(C)C1=CC=C(Cl)C=C1
1395 0 MYUIJNIBKDAJPL-UHFFFAOYSA-N CC1=CC=C(O1)N(CC=C)C(=O)C1=CC=CC=C1
1396 0 SLFXZJQCKKOIHO-UHFFFAOYSA-N CC(C)(C)OC(=O)NC1=CC=C(O1)C1=CC=CC=C1
1397 0 DQJDENIUNDLKNR-UHFFFAOYSA-N CC1=CC=C(C=C1)C(=O)N(O)C1=CC=CC(C)=C1
1398 0 BTUAGFOIXNSRQC-AYVAYHFYSA-N CC(O)C(O)C=CC=Cc1ncccc1C
1399 0 WQXMYFFEVKIQHU-UHFFFAOYSA-N CCOC(=O)CC1=CC(=C(N)C=C1)[N+]([O-])=O
1400 0 HDVMJEKNULKPRQ-QMMMGPOBSA-N COc1cccc2C(=O)C3=C(Nc12)O[C@@H](C)C3(C)C
1401 0 HDAVBVTVMRHOEP-UHFFFAOYSA-N CNC(=O)OC1=CC=CC(NC(=O)OC)=C1
1402 0 YCSFHZULIQOJOK-UHFFFAOYSA-N COC1=C(OC)C=C2C(C=CC3=C2C=NCC3)=C1
1403 0 YANAJRNCOKSHSQ-UHFFFAOYSA-N COC1=CC=C(C=C1OC)C(O)C1=C(C)C=CC=N1
1404 0 QXWDPVJOMNVPNG-UHFFFAOYSA-N C[P+](CC=C)(C1=CC=CC=C1)C1=CC=CC=C1
1405 0 HRNDMRGKNJWGIL-UHFFFAOYSA-N CN1CCCC(O)(C1)C(=O)C1=CC=CC=C1
1406 0 WTCRIRBUUAZWIF-UHFFFAOYSA-N CN1CCC(O)(CC1)C(=O)C1=CC=CC=C1
1407 0 PQBONSOONZAEAH-UHFFFAOYSA-N NC(=N)N1CCNC2=CC=C(Cl)C=C2C1
1408 0 UYTHWQMJKBSROW-UHFFFAOYSA-N NC(CC1=CC=C2OCOC2=C1)C1=CC=CC=C1
1409 0 MDUFKGRSLMVNCE-UHFFFAOYSA-N CCNC1=C(C=CC(=C1)C(=O)OC)[N+]([O-])=O
1410 0 UIXWGRXBYZGOQK-UHFFFAOYSA-N OC(=O)C1=CC=CC(CN2CCCCC2)=C1
1411 0 DTRLZILYDPUEQG-UHFFFAOYSA-N CC1=C(F)C=CC(=C1)C(=O)CCCC(O)=O
1412 0 BLPUOQGPBJPXRL-UHFFFAOYSA-N O=C(C=Cc1ccc2OCOc2c1)N3CCCCC3
1413 0 HDVMJEKNULKPRQ-MRVPVSSYSA-N COc1cccc2C(=O)C3=C(Nc12)O[C@H](C)C3(C)C
1414 0 IXJZHHIRKAETJB-UHFFFAOYSA-N CCCCCOC1=CC=C(C=C1)C(=O)C1=NC=CO1
1415 0 HUDQRZXOWPVVDO-UHFFFAOYSA-N CC1=C(F)C=C(C=C1)C(=O)CCCC(O)=O
1416 0 JPJMJONIHWUMRZ-UHFFFAOYSA-N OC(=O)CCCCC(=O)C1=CC=CC=C1F
1417 0 UHAIYWHYNNTGTL-UHFFFAOYSA-N CC(C)(CC(=O)C1=CC(F)=CC=C1)C(O)=O
1418 0 WMDPIZGDPAHEAY-UHFFFAOYSA-N CCOC(=O)CCC(=O)C1=CC(F)=CC=C1
1419 0 NIHGNYNVGSYZIG-UHFFFAOYSA-N CCOC(=O)CCC(=O)C1=CC=CC=C1F
1420 0 HCWQGDLBIKOJPM-UHFFFAOYSA-N CCSC1=C(OC)C=C(CCN)C(OC)=C1
1421 0 BOXQVEQTPQDDIT-UHFFFAOYSA-N COC(=O)C1=CC(=CC=C1)C1CCNCC1
1422 0 UIMABWPROCVOIO-UHFFFAOYSA-N COC1=CC(OC)=C2CCC3=NC(=O)CCC3C2=C1
1423 0 CFWCYJBZDBUGNX-RWKJKKPOSA-N CCC=CC=C[C@@]1(C)OC2=C(C(=O)NC(=C2)C)C1=O
1424 0 CXRAXLPNZRZNHP-UHFFFAOYSA-N COCc1ccc(C=O)n1CCc2ccc(O)cc2
1425 0 SISQCPXIGGNBPX-UHFFFAOYSA-N Cc1cc2ccc3cc(O)ccc3c2cc1O
1426 0 WBPQJTBOQCCTFX-UHFFFAOYSA-N COC1=CC2=C(OC=C2CCN(C)C)C=C1
1427 0 BWJAQVSVFPHGSU-UHFFFAOYSA-N CN(C)CCOC(=O)C=Cc1ccccc1
1428 0 UAKMDQSVMDEEGX-GFCCVEGCSA-N CC(C)(O)[C@H](O)Cc1ccc2cc[nH]c2c1
1429 0 JEAKICNMCJBNSA-UHFFFAOYSA-N CC(=O)OCC=CC#CC#Cc1ccccc1
1430 0 MXTMEKGZEDTXFY-QMMMGPOBSA-N COc1cccc2C3=C(C(=O)Nc12)C(C)(C)C(C)O3
1431 0 CZLUQUGZYVHBAL-UHFFFAOYSA-N COc1c2C=CC(C)(C)Oc2nc3ccccc13
1432 0 XRNLYXKYODGLMI-UHFFFAOYSA-N CC(C)(C)OC(=O)N1CCC(O)C(F)C1
1433 0 FZPLYFQLNOVYNL-UHFFFAOYSA-N CC1=CC2=C(C=C1)N(C=C2C=O)C(=O)OC(C)(C)C
1434 0 OMUFPIBMLHSVAQ-UHFFFAOYSA-N CC1=CC2=C(C=C1)C(C=O)=CN2C(=O)OC(C)(C)C
1435 0 FWPJROWZWYJFIG-UHFFFAOYSA-N CC1=C2N(C=C(C=O)C2=CC=C1)C(=O)OC(C)(C)C
1436 0 HJBYQUJNOUQHCM-UHFFFAOYSA-N OCC(NC(=O)NC1=CC=CC=C1)C(O)=O
1437 0 HJBYQUJNOUQHCM-UHFFFAOYSA-N OCC(NC(=O)NC1=CC=CC=C1)C(O)=O
1438 0 GKSBLGJAXZOORS-UHFFFAOYSA-N COC(=O)C1=CC=C(C=C1)C1CCNCC1
1439 0 JOGHAZMIPHVCQX-UHFFFAOYSA-N FC(F)(F)C1=CC=CC(OCC2CCCNC2)=C1
1440 0 WMPHKVGGCCEZHM-UHFFFAOYSA-N FC(F)(F)C1=CC=CC(OCC2CCCCN2)=C1
1441 0 JGIVRLDNRBEOHY-UHFFFAOYSA-N C(C1CCCNC1)C1=CC=C2OCOC2=C1
1442 0 NNQFBMDJWJUGQO-UHFFFAOYSA-N CCOC(=O)C1=CC(B(O)O)=C(OC)C=C1
1443 0 KJVPNIFNXDECMJ-UHFFFAOYSA-N CCOC(=O)COC1=CC=CC(=C1)B(O)O
1444 0 UIXWGRXBYZGOQK-UHFFFAOYSA-N OC(=O)C1=CC=CC(CN2CCCCC2)=C1
1445 0 HGCSHWVOIUCAJN-UHFFFAOYSA-N OC(=O)C1CCCN(CC2=CC=CC=C2)C1
1446 0 UYIOITAGWJIBKY-UHFFFAOYSA-N CO[Si](OC)(OC)C=CC(C)(C)OCCC#N
1447 0 RGIQXIQVDYOOJQ-UHFFFAOYSA-N COC1=CC=CC(NC(=O)OC(C)(C)C)=C1F
1448 0 ICAXYTLHINMBNG-UHFFFAOYSA-N CCN(CC)C1=CC2=C(C=C1)C(C)=C(C=O)C(=O)O2
1449 0 YIOZHBVIUYOSFP-LLVKDONJSA-N CC(C)(O)C(CO)c1c[nH]c2ccccc12
1450 0 JPRWHAIHJJJQTF-GFCCVEGCSA-N CC(C)(O)C(O)Cc1c[nH]c2ccccc12
1451 0 IZJPLPBBDJDCEZ-UHFFFAOYSA-N O=CNCC1=CC=C(OCC2=CC=CC=C2)C=C1
1452 0 WOVBIPZPGKBQFZ-UHFFFAOYSA-N CCCC1=CC(=O)c2ccccc2N1COC(=O)C
1453 0 BMKCDDFQEGYEJC-UHFFFAOYSA-N CC(CC1=CC=C2OCOC2=C1)NCC=C
1454 0 CLDFZDCZPCIBKO-UHFFFAOYSA-N CC1(C)OB(OC1(C)C)C1=C(F)N=C(F)C=C1
1455 0 GHCDJBVCFINEBQ-ZDUSSCGKSA-N C=CC(C1=CC(=O)C=CC1=O)c2ccccc2
1456 0 SMTCEKUITUZDPM-UHFFFAOYSA-N NC(CC(O)=O)CC1=CC=C(C=C1)[N+]([O-])=O
1457 0 INYAECKOEPKSDF-UHFFFAOYSA-N OC(=O)C1(CCC2=CC=CC=C2)CCCN1
1458 0 IMLACNKYARHFMP-UHFFFAOYSA-N CC1=CC=CC=C1CC1(CCCN1)C(O)=O
1459 0 VVINXXDRWMSRRT-UHFFFAOYSA-N CC1=CC(CC2(CCCN2)C(O)=O)=CC=C1
1460 0 YFGASWJWPJLFPJ-UHFFFAOYSA-N CCCCNC1=NC(NC2CC2)=NC(Cl)=N1
1461 0 JMYLVZGGEKBZAB-UHFFFAOYSA-N COC1=CC=CC(C(=O)NC2=CC=CC=C2)=C1C
1462 0 DOEHGANMBXMZDY-UHFFFAOYSA-N COC1=CC(C)=CC(=C1NC(C)=O)[N+]([O-])=O
1463 0 ZMVSVQMWFTZSJQ-UHFFFAOYSA-N OC(=O)C1CCN(CC2=CC=CC=C2)CC1
1464 0 YISHZKQUAALBTH-UHFFFAOYSA-N CC(=O)NC(C(N)=O)C1=CC(O)=C(O)C=C1
1465 0 BPLPQINMCJLMDY-UHFFFAOYSA-N CCN1CCCC2=C(C=CC(OC)=C2)C1=O
1466 0 QZDZVZYFGAXQRH-UHFFFAOYSA-N COc1cc2[nH]c3cccc(OC)c3c2cc1C
1467 0 PSCZENYAMBWONI-UHFFFAOYSA-N CCC1=NC(C)=C(O)C(C(N)=O)=C1C(O)=O
1468 0 FZAKOAFETOZBLC-UHFFFAOYSA-N CC(C)(C)OC(=O)N1CCC(F)C(O)C1
1469 0 OJTJIYMTGJBBSE-UHFFFAOYSA-N CCCCS(=O)(=O)N1CCCCCC1
1470 0 KJSHXBOKHSXLJP-UHFFFAOYSA-N CCOC(=O)C1=C(OC)C=C(C=C1)B(O)O
1471 0 XBGBWHPPZYSGNM-UHFFFAOYSA-N CCNC(=S)NC1=CC=CC(=C1)B(O)O
1472 0 CBDGXXNRURJOEV-UHFFFAOYSA-N CC(C)(C)OC(=O)NCC1=CC=C(O1)B(O)O
1473 0 FUGGRIAHIVRPNM-UHFFFAOYSA-N CC1(C)OB(OC1(C)C)C1=CC(F)=NC(F)=C1
1474 0 FDXHDTIKCTZVEG-UHFFFAOYSA-N CCN(C)C(=O)OC1=CC=C(C=C1)[N+]([O-])=O
1475 0 JHRCMLWHFCYKJY-UHFFFAOYSA-N FC(F)(F)C1=CC=C2C(CCC22CCCN2)=C1
1476 0 CXOHGKIQVOXBJE-UHFFFAOYSA-N COC1=C(NC(=O)C2=CC=CC=C2)C=CC(C)=C1
1477 0 OSFFIGWRPWPBRL-UHFFFAOYSA-N CC1(C)OB(OC1(C)C)C1=C(F)C=NC=C1F
1478 0 LAZFCCLGTKLHOX-QPUBEDRZSA-N CC(=O)OCC=C/C#CC#CC#CC=C/C=C
1479 0 YAMDNBNPGRWGIW-UHFFFAOYSA-N CC1(C)OB(OC1(C)C)C1=CC(F)=CN=C1F
1480 0 SIMUFYNZEAJCIK-UHFFFAOYSA-N FC(F)(F)C1=CC(OCCN2CCCC2)=CC=C1
1481 0 HBYOKPONWLKKRI-GUOLPTJISA-N CCC1(SC(=O)C(=C1O)C)C=C(/C)C=C
1482 0 BORCTBAENJKAED-OAHLLOKOSA-N COCC(OC)C#CC#CC#CC#CC#CC
1483 0 CJZICAWJGHHGAR-VYUIOLGVSA-N CC12CC=C3NC(=O)CCC3C1CCC2=O
1484 0 LAZFCCLGTKLHOX-KWMHSKHQSA-N CC(=O)OCC=CC#CC#CC#CC=C/C=C
1485 0 SINQQIYBRFZEIU-DUMNWFOQSA-N COc1cc(C=CC2CCCN2)ccc1O
1486 0 OYGWMFMSZPRSPD-LBPRGKRZSA-N COc1c2CC(Oc2nc3ccccc13)C(C)(C)O
1487 0 BWJAQVSVFPHGSU-CMDGGOBGSA-N CN(C)CCOC(=O)C=Cc1ccccc1
1488 0 JJFGJQNWIJPCAN-AJOOJNDDSA-N CC=CC=CC=C(/C)C=CC(=C1/C(=O)CNC1=O)O
1489 0 BOWHMVWINBRMRI-UHFFFAOYSA-N COc1cc2[nH]c3c(OC)cccc3c2cc1C
1490 0 QQROVYAHMDWCQN-UHFFFAOYSA-N CC(=O)NC1=CC=CC(=C1)C1=CC(C)=C(O)C=C1
1491 0 DUPZVSFBCBKRQU-UHFFFAOYSA-N CC(=O)NC1=CC=CC(=C1)C1=CC(O)=C(C)C=C1
1492 0 BZWFCEPQWGMJII-UHFFFAOYSA-N CC(=O)NC1=CC=CC(=C1)C1=CC(O)=CC(C)=C1
1493 0 ONUQUZSJRGABNW-UHFFFAOYSA-N CNC(=O)C1=CC=CC(=C1)C1=CC(C)=C(O)C=C1
1494 0 DZLROJADSPZVPH-UHFFFAOYSA-N CNC(=O)C1=CC=CC(=C1)C1=CC(O)=C(C)C=C1
1495 0 HPEJTAXCJJNFQK-UHFFFAOYSA-N CNC(=O)C1=CC=CC(=C1)C1=CC(O)=CC(C)=C1
1496 0 LAZFCCLGTKLHOX-XIIOSWEISA-N CC(=O)OCC=CC#CC#CC#CC=CC=C
1497 0 GZBGZFKNOCVESD-QMMMGPOBSA-N COc1cc2CC(C)N=C(C)c2c(OC)c1
1498 0 BUYBHBORFUJCKY-UHFFFAOYSA-N COc1ccc(CCC(=O)n2cccc2)cc1OC
1499 0 OWXOPPOUUFQEPB-UHFFFAOYSA-N C=Cc1ccc(OC(=O)c2ccccc2)cc1
1500 0 CHFLECGFLPRCNV-GFCCVEGCSA-N CN1C(=O)C2=C(OC(C2)C(C)(C)O)c3ccccc13
1501 0 LOKFUBTWUGZRLA-UHFFFAOYSA-N CCOC1=CC=C(NC(=O)C2=CC=CC=C2)C=C1
1502 0 LRMCTXDLWPUNPF-UHFFFAOYSA-N OCC1CCC(=O)N(CC2=CC=CC=C2)C1
1503 0 SJBHZKYCMDHQEF-UHFFFAOYSA-N CC(C)(C)OC(=O)N1C2C(CC3=CC=CC=C23)C1=O
1504 0 SBPRAVICAMGXQI-UHFFFAOYSA-N CC1=CC=C(CC2(CCCN2)C(O)=O)C=C1
1505 0 VNZJHRDRAFSPLZ-UHFFFAOYSA-N CC1(C)OB(OC1(C)C)C1=CC(F)=C(F)N=C1
1506 0 NDHVOUMIKBJAQL-LBPRGKRZSA-N CN(C)CCCC1OC(=O)c2ccccc12
1507 0 PVKYTSAWARCJBA-UHFFFAOYSA-N COC(=O)C1=C(C)C=C(C=C1)C1=CC=CC=C1N
1508 0 PBHVLJGBLGLONL-UHFFFAOYSA-N CCOC(=O)C1CNC(C1)C1=CC=CC=C1
1509 0 QQQNPVHFBDPNNA-UHFFFAOYSA-N OC(=O)C=CC1=CC(=CC=C1)C1=CC=CC=C1
1510 0 UEEHKOIVROOWTK-UHFFFAOYSA-N CCC1CC(=O)C=CN1C(=O)OCC1=CC=CC=C1
1511 0 GQOYTLSXYGUTRW-UHFFFAOYSA-N COC1=CC=CC(N2CCC(=O)CC2)=C1C
1512 0 YYMGTHCCSSYQLC-UHFFFAOYSA-N CC12CC1(CNC2)C1=CC=C(C=C1)C(F)(F)F
1513 0 PDPVFYDNNMTBKX-UHFFFAOYSA-N COC(=C)C1=C(C(OC)=NC(C)=C1)[N+]([O-])=O
1514 0 FMTYFFUHYLYKLH-UHFFFAOYSA-N CCOC(=O)C1CN(CC2=CC=CC=C2)C1
1515 0 CIEZKBUYAMSZBS-UHFFFAOYSA-N COC(=O)C1=CC=CC(CN2CCCC2)=C1
1516 0 YSFOUANMZAMCHB-UHFFFAOYSA-N CC(C)(C)OC(=O)NCC1=NC(=CO1)C(N)=O
1517 0 CHFLECGFLPRCNV-LBPRGKRZSA-N CN1C(=O)C2=C(OC(C2)C(C)(C)O)c3ccccc13
1518 0 KNZNTGQWPJPJNW-UHFFFAOYSA-N CC(C)(C)OC(=O)NCC1=C(F)C=C(O)C=C1
1519 0 GWEOSAXOQYMOHS-UHFFFAOYSA-N COC1=CC=C(C=C1)C#CC1=CC(O)=CC=C1
1520 0 CPOOXOFSHDSLKO-UHFFFAOYSA-N COC1=CC(OC2=CC=CC(=C2)C#C)=CC=C1
1521 0 HXOLTKGSYIFEBZ-UHFFFAOYSA-N CC1=CC(C)=NC(\N=C(/N)NC2=CC=C(F)C=C2)=N1
1522 0 IPDLDVFWPDVWQN-UHFFFAOYSA-N C1COC2(O1)C=CC1=CC=CC3=C1C2=CC=C3
1523 0 LXNVQGBXSRKLSX-UHFFFAOYSA-N COC(=O)C(N)CC1=CC=CC(=C1)[N+]([O-])=O
1524 0 FBLXVRUJNOWDFB-UHFFFAOYSA-N Cc1coc2cc(C)c3ccc(C=O)c3cc12
1525 0 HSMBNBOVMGGQSS-UHFFFAOYSA-N CCOC(=O)C(CC(F)F)C(=O)OCC
1526 0 LSCIFEZASZDKDE-UHFFFAOYSA-N CC(C)(C)OC(=O)C1=NC(=CS1)C(C)(C)C
1527 0 BFBLDGVIAUUPRX-UHFFFAOYSA-N CC1=CC(=CC=C1)C(=O)OC1CCNCC1
1528 0 BJWQPTYUJPHCFC-UHFFFAOYSA-N CC(C)C=CC(=O)N1C(COC1=O)C1=CC=CC=C1
1529 0 FQBSMBSGHNHLMH-UHFFFAOYSA-N CC1=CC=C(C=C1)C(=O)OC1CCNCC1
1530 0 HLEUISXCWOXDRB-UHFFFAOYSA-N FC1(F)CN(C1)C(C1=CC=CC=C1)C1=CC=CC=C1
1531 0 XMRJBDQTEFAUIH-UHFFFAOYSA-N COC1=CC=C(C(N)C2=CC=C(O)C=C2)C(OC)=C1
1532 0 KPURDRXLOMYQAS-UHFFFAOYSA-N O=C1OCC1(C1=CC=CC=C1)C1=CC=CC=C1
1533 0 MLHNZPWDMUISKQ-UHFFFAOYSA-N COC(=O)C1=CC(N)=C(C=C1N)C(=O)OC
1534 0 MWLLMSGFYMZFKW-UHFFFAOYSA-N CCCC(=O)OCCP(=O)(OC)OC
1535 0 PBUHKEBDDBMDRY-UHFFFAOYSA-N CC1=CC=CC=C1N(O)C(=O)C1=CC=CC=C1C
1536 0 PHMGNXVYCKXTSI-UHFFFAOYSA-N CC(=CC1=CC=C(C=C1)C(C)(C)C)[N+]([O-])=O
1537 0 SDDJQTFBVACQMN-UHFFFAOYSA-N CCCCOC(=O)COC1=CC=CC2=C1N=CC=C2
1538 0 SEFDLRRKWPJXIR-UHFFFAOYSA-N OC(=O)C=CC1=CC=CC=C1C1=CC=CC=C1
1539 0 SSVCJXZKDWCWOG-UHFFFAOYSA-N O=C(OC=CC1=CC=CC=C1)C1=CC=CC=C1
1540 0 UVAZUTYKYQTABP-UHFFFAOYSA-N CC(=O)ON(CC=C1CCC2=CC=CC=C12)C(C)=O
1541 0 YRNIBQDJARMFGO-UHFFFAOYSA-N COC1=CC=C(C=C1)C(N=C=O)C(C)(C)C
1542 0 MKLPONAXNFOVBB-UHFFFAOYSA-N Cc1coc2C(=O)c3cccc(C)c3C(=C)c12
1543 0 MOWWNCUQNURBRK-UHFFFAOYSA-N ClCC[N+]12CC[N+](CCCl)(CC1)C2
1544 0 MOWWNCUQNURBRK-UHFFFAOYSA-N ClCC[N+]12CC[N+](CCCl)(CC1)C2
1545 0 RODDXFUFVYPFST-UHFFFAOYSA-N CCN1C(=O)C(C(=O)C1=O)C1=C(C)C=C(C)C=C1C
1546 0 MOWWNCUQNURBRK-UHFFFAOYSA-N ClCC[N+]12CC[N+](CCCl)(CC1)C2
1547 0 YWTMFFRGSWLYEQ-UHFFFAOYSA-N CC(=O)C1=CC=CC=C1OC1CCNCC1
1548 0 LWSPKWCJDGNMFD-UHFFFAOYSA-N CCC(C1C(=O)C=C(C)N(O)C1=O)C1=CC=CC=C1
1549 0 DLBMEYXSOBNHDT-UHFFFAOYSA-N CCOC(=O)C1CCCC1=NC(=O)C1=CC=CC=C1
1550 0 FSGDPJNAUMMOFD-UHFFFAOYSA-N CCCC1=CC(OC)=C(C=S)C=C1OC
1551 0 UKDGMCVWUBALEW-UHFFFAOYSA-N O=C(OCC1=CC=CC=C1)N1CC2CC(=O)CC2C1
1552 0 BGOLGQDGFQTAEX-UHFFFAOYSA-N C(N1C=C2C=CC3=CC=CC=C3[N+]2=C1)C1=CC=CC=C1
1553 0 WSEDPTKTCQEKIK-UHFFFAOYSA-N N1N=NC(=N1)C1=CC=CC(=N1)C1=CC=CC=N1
1554 0 PBNUFSQWIOLKRQ-UHFFFAOYSA-N OC(CC1=CC(F)=CC=C1)C1CCC(=O)O1
1555 0 WNCIPIOGTZEGJI-UHFFFAOYSA-N CC1=CC=CC=C1C=NC(=O)OC(C)(C)C
1556 0 HIBLEXFOYWGUER-UHFFFAOYSA-N NC1CCC2=CC(O)=C(O)C3=C2C1CCC3
1557 0 QEIAMQRBDMKVCU-UHFFFAOYSA-N OB(O)C1=CN=C(C=C1)N1CCSCC1
1558 0 MAEJSKNQRWXBQM-UHFFFAOYSA-N NC1=C(C=NN1C1=CC=CC2=C1N=CN2)C#N
1559 0 SGFSPEHQIATLLK-UHFFFAOYSA-N COC(=O)C1=C(C=C(C=C1)N(C)C)[N+]([O-])=O
1560 0 QXSQMKZLDWVUPQ-UHFFFAOYSA-N CNC1=NC=CN2C(=CN=C12)C1=CN=C(N)N=C1
1561 0 GVHKTYQSYDVVHC-UHFFFAOYSA-N CN1CCC(=CC1)C1=CC=C(C=C1)C(F)(F)F
1562 0 AJAALYNHBPCKTL-UHFFFAOYSA-N COC(=O)C=CCCNCC1=CC=CC=C1
1563 0 DWGJDUGVGKBCGA-LBPRGKRZSA-N CN1C(=O)C2=C(OC(C)(C)C(O)C2)c3ccccc13
1564 0 KNYCVXCCPQABPQ-UHFFFAOYSA-N CCCCOC1=CC2=C(NC(=O)CC2)C=C1
1565 0 TXVUDADHCCUPHQ-UHFFFAOYSA-N COC(=O)C1CCN(CC1)C1=CC=CC=C1
1566 0 VBNMQAAVTMCEGO-UHFFFAOYSA-N OC1=CC2=C(OC3(CCNCC3)CC2)C=C1
1567 0 SQJURFQZMPUMRB-LBPRGKRZSA-N COc1c2CC(O)C(C)(C)Oc2nc3ccccc13
1568 0 QHJMMGUDIYSLIX-UHFFFAOYSA-N CN1CCC(=CC1)C1=CC(=CC=C1)C(F)(F)F
1569 0 ZJFHJUDKVDBIMU-UHFFFAOYSA-N C=CCN(CC1=CC=CC=C1)C(=O)C1=CC=CO1
1570 0 OEEPFYFKBOUIEZ-UHFFFAOYSA-N OC(=O)C(c1cscc1)C1CCCCC1
1571 0 ITAIDFOIVHSPNR-UHFFFAOYSA-N CC(C)=CC(=O)NCCC1=CC=C(O)C=C1
1572 0 PETQZHVMSJIWTG-UHFFFAOYSA-N FC(F)(F)OC1=CC=CC(NCC2CCCC2)=C1
1573 0 RVZUZZGEMCWTQH-UHFFFAOYSA-N C(NC1=CC2=C(OCO2)C=C1)C1CCCC1
1574 0 WISKJGHGZIMGIV-UHFFFAOYSA-N FC(F)(F)OC1=CC=C(NCC2CCCC2)C=C1
1575 0 ALMVUZIIWQGOCG-UHFFFAOYSA-N CC1=C(C)C=C(CSCCC(O)=O)C=C1
1576 0 XUXXTNCOBGMUPT-UHFFFAOYSA-N CN(C(=O)OC1=CC=CC=C1)C1=CC=C(C)C=C1
1577 0 UVWCXSFRGNXNGL-UHFFFAOYSA-N COC1=CC(F)=C2CCCC(=O)C2=C1OC
1578 0 RGZQQRNPSMIUHN-UHFFFAOYSA-N CCOC(=O)C(=C)CN(C)C1=CC=CC=C1
1579 0 NBEDEECEPHSICV-UHFFFAOYSA-N CC1=CC(C)=C(C(=O)CS(C)=O)C(C)=C1
1580 0 NRRBJOVIYKOYOP-UHFFFAOYSA-N CCOC(=O)C1OC1(C)C1=CC=CC=C1F
1581 0 PUPWRKQSVGUBQS-UHFFFAOYSA-N CC1(C(O)=O)C2=CC=CC=C2C2=CC=CC=C12
1582 0 PLNDMCCIVDQBFD-UHFFFAOYSA-N CCOC(=O)C=CCNCC1=CC=CC=C1
1583 0 YHLPSSWCPPYPDC-UHFFFAOYSA-N CC1CN(CC(C)O1)C(=O)C1=CC=CC=C1
1584 0 GCNWYKGSIZBJOY-UHFFFAOYSA-N O=C1OC(CC=C1)C1=CC=CC2=CC=CC=C12
1585 0 VBTXLGYYXJYHTC-UHFFFAOYSA-N COC1=CC2=CC=C(C=C2C=C1)C(C)COC(N)=O
1586 0 IPSKQZDHKNNTOI-UHFFFAOYSA-N OCCCOC1=CC=CC(=C1)C1=NCCC1
1587 0 IRTVCVLFDCUEHH-UHFFFAOYSA-N CC(C)(C)OC(=O)COC1=CC=CC2=C1N=CC=C2
1588 0 YEYOCDJGWJBOAZ-UHFFFAOYSA-N CCOC(=O)C=C(N(C)C)C1=CC=CC=C1
1589 0 NREJJSGJYLCPKQ-UHFFFAOYSA-N COC(=O)C1=NN(C=C1N)C(=O)OC(C)(C)C
1590 0 OAOMWGQNDGXGJR-UHFFFAOYSA-N CCOC(=O)CC(C)=NC1=CC=CC(C)=C1
1591 0 BLBHAAHASZMYPI-UHFFFAOYSA-N O=C(OCC1=CC=CC=C1)C1CCNCC1
1592 0 PQKVVIFCNGXJEH-UHFFFAOYSA-N CCOC(=O)CC1CCCC2=NC=CC=C12
1593 0 PWOXXNYVVFGLQD-UHFFFAOYSA-N CN(C)C1=CC=C(C=C1)C(=O)OCCC=C
1594 0 ONSLAKZHKJHODY-UHFFFAOYSA-N O=S1(=O)CC23CC=CCC2(C1)CC=CC3
1595 0 PADIGTVKRHMMIP-UHFFFAOYSA-N CCCCCS(=O)(=O)C1=CC=C(CN)C=C1
1596 0 KXIZFLVMGLPPED-UHFFFAOYSA-N OCCNC(=O)C(=O)NC1=CC=C(O)C=C1
1597 0 JGLLZWBBGQKLKV-UHFFFAOYSA-N COC(=O)CC(N)C1=CC=C(C=C1)[N+]([O-])=O
1598 0 HXJQPOSPRKZPGS-UHFFFAOYSA-N COC1=CC(C=CC2=CC=NC=C2)=CC(OC)=C1
1599 0 HWPFBQFWMVYFFC-UHFFFAOYSA-N CCOC(=O)C=CC1=CC=C(CCN)C=C1
1600 0 AIPQXKFIDCNWBA-UHFFFAOYSA-N CCCCCC1=CC=C(S1)C=CC(O)=O
1601 0 CCDBIRFUIYJZGX-UHFFFAOYSA-N COCCSC1=CC=C(CC(C)=O)C=C1
1602 0 VYUIWLMJPDHWQQ-UHFFFAOYSA-N COC(=O)C1CNCCC1C1=CC=CC=C1
1603 0 HLGUTEDXNDCAFY-UHFFFAOYSA-N COC(=O)C1=CC(NC2=CC=C(C)C=C2)=CC=C1
1604 0 UFVCBMRFYFPGDX-UHFFFAOYSA-N CCCCN1C(=O)COC2=C1C=C(C)C=C2
1605 0 DJAOQKVGOGZYLH-UHFFFAOYSA-N CON(C)CCC(=O)C=CC1=CC=CC=C1
1606 0 ONMLMKCBTGAYBP-UHFFFAOYSA-N CC1=CC(OC2CCCCC2)=NC=C1C=O
1607 0 CZTSLFPZVAJWIW-UHFFFAOYSA-N CC1(C)CNCC2=CC3=C(OCCO3)C=C12
1608 0 MCIQHCXPHBZEEV-UHFFFAOYSA-N COC(=O)C1=C2C(CNCC2(C)C)=CC=C1
1609 0 MCIQHCXPHBZEEV-UHFFFAOYSA-N COC(=O)C1=C2C(CNCC2(C)C)=CC=C1
1610 0 ULHZBWVANZNSPH-UHFFFAOYSA-N COC(=O)C1=CC2=C(CNCC2(C)C)C=C1
1611 0 ULHZBWVANZNSPH-UHFFFAOYSA-N COC(=O)C1=CC2=C(CNCC2(C)C)C=C1
1612 0 FSAJTDDFQDJQIP-UHFFFAOYSA-N COC(=O)C1=CC2=C(C=C1)C(C)(C)CNC2
1613 0 FSAJTDDFQDJQIP-UHFFFAOYSA-N COC(=O)C1=CC2=C(C=C1)C(C)(C)CNC2
1614 0 ABAKCQGVRNKARJ-UHFFFAOYSA-N COC(=O)C1=C2CNCC(C)(C)C2=CC=C1
1615 0 ABAKCQGVRNKARJ-UHFFFAOYSA-N COC(=O)C1=C2CNCC(C)(C)C2=CC=C1
1616 0 NZZIMKJIVMHWJC-UHFFFAOYSA-N O=C(CC(=O)C1=CC=CC=C1)C1=CC=CC=C1
1617 0 BALMVCDPQXYJDF-UHFFFAOYSA-N CCN(CC)C(=O)C1=C(C=CC=C1OC)C(=O)C#C
1618 0 PMYBBBROJPQQQV-UHFFFAOYSA-N COCCCNC1=NC(NC(C)C)=NC(Cl)=N1
1619 0 WMHQYBKUMGBZIO-UHFFFAOYSA-N CCOC(OCC)[SiH2]CCCNC=O
1620 0 ZMXFHFXBXBQKOI-UHFFFAOYSA-N CNC(=O)OC1=CC=CC=C1OC(=O)NC
1621 0 VQHNGQGZYXEHEN-UHFFFAOYSA-N OCC1=C(O)C(S)=CC(=C1)C1CCCC1
1622 0 RGACAHIUSJQKRU-UHFFFAOYSA-N COC1=CC(O)=CC2=C1C(=O)C1=C(CCCC1)N2C
1623 0 MCYRIXYRMSXYRE-UHFFFAOYSA-N COC1=CC2=C(C(O)=C1)C(=O)C1=C(CCCC1)N2C
1624 0 GYXFNLLSYVOYEY-UHFFFAOYSA-N CCOC(=O)C(C#N)=C1CC(C)CC(C)=C1
1625 0 LNIDIUHTSMPHDR-UHFFFAOYSA-N ONC(=O)CCCC=CCC1=CC=CC=C1
1626 0 JAYUWMIZBATUMT-UHFFFAOYSA-N OC(=O)CNC(=O)C(CS)CC1CCCCC1
1627 0 LFXWQQMTXOYYRV-UHFFFAOYSA-N CCC1=NCCC2=CC(OC)=C(OC)C=C12
1628 0 KMPWKTCYEYTMTC-UHFFFAOYSA-N CC(C)C1=CC=CC(N=C=O)(C(C)C)C1=O
1629 0 BUAKLLBIHXLDDA-UHFFFAOYSA-N CCCCNC1=NC2=NC=CN2C(Cl)=C1
1630 0 KUPSGKRDVMPAAQ-UHFFFAOYSA-N CC(C)CNC1=NC2=NC=CN2C(Cl)=C1
1631 0 UMFRCALEUHQXLY-UHFFFAOYSA-N CCC(C)NC1=NC2=NC=CN2C(Cl)=C1
1632 0 BGSVDSRIOVWHAR-UHFFFAOYSA-N CCN(CC)C1=NC2=NC=CN2C(Cl)=C1
1633 0 CAVOTMATYIIINA-UHFFFAOYSA-N COC(=O)C1=C(OC=N1)C1=CC=C(C=C1)C(C)(C)C
1634 0 LYGMWXVYIDHBIT-UHFFFAOYSA-N COC1=C(CC2OC2(C)C)C(=O)NC2=CC=CC=C12
1635 0 HCZVMFWUOMLCDX-UHFFFAOYSA-N O=C1CC(=CC=CC2=CC=CC=C2)C=CC1=O
1636 0 KEZVWGWAARKLSK-UHFFFAOYSA-N CSCOC(=O)CCCC1=CC=CC=C1
1637 0 ZANBAKQNILHYRA-UHFFFAOYSA-N CCOC1=CC=C(C=CC(C)N=O)C(C)=C1
1638 0 CUUPLGHBUVKIFA-UHFFFAOYSA-N CC(=O)NCC(O)COc1cccc2ccccc12
1639 0 FTCOOFPNIPYKKK-UHFFFAOYSA-N OCC1OC(CC1O)N1C(=O)NC(=O)C(C1N)C
1640 0 OFOJRUYCTFPFJK-UHFFFAOYSA-N O=C(C1=C(C)OCCC1)NC1=CC=CCC1
1641 0 XRSNZNGBNUEJPK-UHFFFAOYSA-N CCCCOC(=O)C=CC1=CC=C(N)C=C1
1642 0 NHLOLCRVNNRMQZ-UHFFFAOYSA-N CCCCOC(=S)NCCCOCC
1643 0 VJOGOPNHMOYQRI-UHFFFAOYSA-N NC1=NC(=O)C2N(CCC#N)CN(CCC#N)C2=N1
1644 0 ZPGOZHNYHGNNNV-UHFFFAOYSA-N O=C1C=CC(=O)N(CC2CO2)N1CC1CO1
1645 0 TZNBAUJHAPHHMH-UHFFFAOYSA-N COC1=CC=C(NC2=CC(OC)=C(OC)C=C2)C=C1
1646 0 RMVLXSOMIDHPCH-UHFFFAOYSA-N CC(C)OC(=O)NC1=CC=CC=C1[N+]([O-])=O
1647 0 DHMBXJMAVQCVQG-UHFFFAOYSA-N CCOC(=O)C(C=CC(=O)C1=CC=CC=C1)C(C)=N
1648 0 OMUMBTJAKYTTIG-UHFFFAOYSA-N O=C(C1=C(C)OCCC1)NC1=CCCC=C1
1649 0 XGSYJRULXDMTGH-UHFFFAOYSA-N OC(O)C1=C2C=CC=CC2=CC2=CC=CC=C12
1650 0 KDJXPULLPOTGSV-UHFFFAOYSA-O C(C1CC1)[PH+](C1=CC=CC=C1)C1=CC=CC=C1
1651 0 SYLKAWXCUDFUOB-UHFFFAOYSA-N CC1=CC=C(CSCCCC(O)=O)C=C1
1652 0 LWWZEDLIUJDIEM-UHFFFAOYSA-N O=C(C1=C(C)OCCC1)NC1CC=CC=C1
1653 0 VLIBXAJSMACMBW-UHFFFAOYSA-N CCCCN(C(=O)C(F)(F)F)C1=CC=C(C)C=C1
1654 0 PMFKKCAEFKYYRT-UHFFFAOYSA-N CCC1CN(CC2=CC=C(OC)C=C2)C1=O
1655 0 XIBREQUJLDTZCC-UHFFFAOYSA-N CC[P+]1(CC)C2=CC=CC=C2C2=CC=CC=C12
1656 0 OWLFEQWAPYOAMR-UHFFFAOYSA-N C[Si](C)(C#C)[Si](C)(C)[Si](C)(C)C#C
1657 0 BKSGKBIXWNMAAU-UHFFFAOYSA-N CC1OCCCC1C(=O)Nc1ccccc1
1658 0 OHWMTRWFCYVALB-UHFFFAOYSA-N CC(C)C(C1=CC=C(C=C1)[N+]([O-])=O)[N+]([O-])=O
1659 0 IRUAGTQZWKLLHV-UHFFFAOYSA-N COC(=O)C1=CC=CC(C)=C1C1=CC=C(N)C=C1
1660 0 HIAUIYRMLFNITQ-UHFFFAOYSA-N CC(C)(C)CC=[Si](Cl)C1=CC=CC=C1
1661 0 HFJWTKUCJDFCCX-UHFFFAOYSA-N COCCNC(=O)C1=NC=CC(=C1)C(O)=O
1662 0 BMJYOERTQWADOU-GCSGCOTJSA-N CC=C/C(=C/C1(C)SC(=C(C1=O)C)O)/C
1663 0 FQCKCPNWUUFKJW-UHFFFAOYSA-N CN(C)C1=CC=C(C=C1)C(O)C1=CC=C(O)C=C1O
1664 0 IGGNAAWBMGZKLR-UHFFFAOYSA-N CCCC(=O)OC(C)SC1=CC=CC=C1
1665 0 VGXAQDDHGMCDMA-SOFGYWHQSA-N CC(=C)/C(=C/C1(C)SC(=C(C1=O)C)O)/C
1666 0 MCCCPVDZNJNACZ-UHFFFAOYSA-N FC(F)(F)C1=CC=CC(C=C2CCNCC2)=C1
1667 0 YVSQFTQVWRZYDZ-UHFFFAOYSA-N CCCN=C1COC2=CC=C(OC)C=C2C1
1668 0 RMCHNOHUOKGIGG-UHFFFAOYSA-N CC1=CC=C(C=C1)C(=O)N(O)CC1=CC=CC=C1
1669 0 AYNSUHAWUUCODD-UHFFFAOYSA-N CN1C(=O)CCC1(O)CCC1=CC=CC=C1
1670 0 ROQSRMZGKNNYKC-UHFFFAOYSA-N C=CC(=C(C1(C)SC(=C(C1=O)C)O)C)C
1671 0 BPXXZGBDTIXHQR-UHFFFAOYSA-N CCOC(C)(OCC)SC1=CC=CC=C1N
1672 0 NKZWYOPXJUVSIP-UHFFFAOYSA-N CON=C(OCC1=CC=CC=C1)C1=CC=CC=C1
1673 0 BJWQPTYUJPHCFC-UHFFFAOYSA-N CC(C)C=CC(=O)N1C(COC1=O)C1=CC=CC=C1
1674 0 AMEQINUANFMCTD-UHFFFAOYSA-N OC1=C(C=O)C=C(C=CC2=CC=CC=C2)C=C1
1675 0 PDEQJPRAXZRIRV-UHFFFAOYSA-N CCCC(O)C=CS(=O)C1=CC=CC=C1
1676 0 BTRUSQKJKCUBFE-UHFFFAOYSA-N C1COC2(CC=CN3CC4=CC=CC=C4C=C23)O1
1677 0 ZVMRTKKRLFMLMG-UHFFFAOYSA-N CC1(O)C(=O)C2=CC=CC=C2C2=CC=CC=C12
1678 0 LVQGJSZLQRRLSO-UHFFFAOYSA-N CCCC=CC(=O)N1C(COC1=O)C1=CC=CC=C1
1679 0 CAEBOXXSNLHVPU-UHFFFAOYSA-N CCN(CC)C(=O)OC=CC1=CC=CC=C1
1680 0 UKEDIBFBOAMHLZ-UHFFFAOYSA-N COC1=C(OC)C=C(C=C1)C1(CC1)C=NC
1681 0 TWZGYFZAIOLNLT-UHFFFAOYSA-N CC1OC(CCC1O)SC1=CC=CC=C1
1682 0 LHVJNQKVDNNJET-UHFFFAOYSA-N CC(C)CC1COC(=N1)C1C=CC=CC1=O
1683 0 BGWKULMLUIUPKY-UHFFFAOYSA-N OCC(NC(=O)C1CCCN1)C(=O)NCC(O)=O
1684 0 HZWQLRTZRCEFOL-UHFFFAOYSA-N COC1=CC=C(C=C1)C(=O)C(C)=CN(C)C
1685 0 HCWQGDLBIKOJPM-UHFFFAOYSA-N CCSC1=C(OC)C=C(CCN)C(OC)=C1
1686 0 YKUGADFHBPXKFO-UHFFFAOYSA-N OC1=CC=CC=C1CCC(=O)N1CCCC1
1687 0 LYFQLOKGTKRSOY-UHFFFAOYSA-N CCN(C(C)CC1=CC=CC=C1)C(=O)C(F)(F)F
1688 0 XLPRNQSHDDIIGZ-UHFFFAOYSA-N CC12CC(ON1OCCC2)C1=CC=CC=C1
1689 0 QHANRHXBHGBIRT-UHFFFAOYSA-N CC1=CC=C(C=C1)N1N=NC2=C(N)N=C(N)N=C12
1690 0 BSLQUSFFJRZNQR-UHFFFAOYSA-N CCC(C)C1COC(=N1)C1C=CC=CC1=O
1691 0 XXOXWWZPWNURNH-UHFFFAOYSA-N CCC1=CC=CC(CC)=C1N1COCC1=O
1692 0 VBKBPKQFPBNSKY-UHFFFAOYSA-N CC1=CC=C(CCOC(=O)C2=CN=CC=C2)C=C1
1693 0 UUUDOHJJUVLDNF-BQYQJAHWSA-N C=C/C(=C/C1(C)SC(=C(C1=O)C)OC)/C
1694 0 NUGVFEZFAAGPMS-UHFFFAOYSA-N CC(=O)CC1(CC=C)C(=O)NC(=O)NC1=O
1695 0 SGQUOXMFBQTHNP-UHFFFAOYSA-N Cc1ccc2c(c1)cc1c(c2)ccc(c1O)O
1696 0 AGOIPCRJPMYPFB-UHFFFAOYSA-N CCOP(=O)(CC1COCO1)OCC
1697 0 RMBPTVIYXVYWGR-UHFFFAOYSA-N CC(C)OCCOCCOCC(Cl)=O
1698 0 XSGDRPIIYQYJNM-UHFFFAOYSA-N CC(=CC1=CC=CC=C1)C(=O)N1CCCC1C(O)=O
1699 0 JOASNRSEXQTXIU-UHFFFAOYSA-N CC(O)CN=C(CC(C)=O)C1=CC=CC=C1
1700 0 WSTYRKXMCORNAE-UHFFFAOYSA-N CC1=CC=C2OC(=C(O)C2=C1)C1=CC=CC=C1
1701 0 OTJHQIXZNZLQEJ-UHFFFAOYSA-N COC1OC11C2=CC=CC=C2C2=CC=CC=C12
1702 0 QBBRWASJLNUJSZ-UHFFFAOYSA-N OC1CN(C1)C1=NC(=CO1)C(=O)OCC=C
1703 0 JBDFPNCYHRVXTG-UHFFFAOYSA-N CCOC(=O)C=CC1=C(F)C=C(OC)C=C1
1704 0 XCSQMXKRJUCAIW-UHFFFAOYSA-N CC(C)(C)N(O)C(=O)C=CC1=CC=CC=C1
1705 0 VFDPUXGTLQMNPL-UHFFFAOYSA-N CC1=CC=CC(C)=C1N(O)C(=O)C1=CC=CC=C1
1706 0 XVKQARWCCDRSHV-UHFFFAOYSA-N Cc1ccc2c(c1)cc1c(c2)c(O)c(cc1)O
1707 0 FKKLZVVHXASIAQ-UHFFFAOYSA-N CC(NC(C)=O)C(=O)CCC1=CC=CC=C1
1708 0 FKKLZVVHXASIAQ-UHFFFAOYSA-N CC(NC(C)=O)C(=O)CCC1=CC=CC=C1
1709 0 OSOJJKZDZDPLSA-UHFFFAOYSA-N CCOC(=O)C=CC(N)CC1=CC=CC=C1
1710 0 IZDOKASXSVYSQR-UHFFFAOYSA-N FC(F)(F)CN1CCC(=CC1)C1=CC=CC=C1
1711 0 COXCIELUYNAMIH-UHFFFAOYSA-N CC(C)=CCOC(=O)NCC1=CC=CC=C1
1712 0 XKJCATMPXSVENT-UHFFFAOYSA-N Oc1c(O)ccc2c1cc1cccc(c1c2)C
1713 0 VJYGGUKBWWOXAB-UHFFFAOYSA-N Oc1ccc2c(c1O)cc1c(c2)cccc1C
1714 0 ZJJSVYWLRROKFL-UHFFFAOYSA-N Cc1c2ccccc2cc2c1ccc(c2O)O
1715 0 AOYBAIRBWRZUHW-UHFFFAOYSA-N COC1=CC=CC2=CC=C3C=C(O)C=CC3=C12
1716 0 IRWICDFJOGFETP-UHFFFAOYSA-N COC1=CC2=CC=C3C=CC=C(O)C3=C2C=C1
1717 0 PIUQGGBIOFWOHI-UHFFFAOYSA-N COC1=CC=C2C(C=CC3=CC(O)=CC=C23)=C1
1718 0 FXRBNBHCEMRUHG-UHFFFAOYSA-N O=C(OCCN1CCOCC1)C1=CC=C(C=C1)C#C
1719 0 XAMPAJGRTMCETN-UHFFFAOYSA-N [H]C12CC([H])(C=C1)C1=C2C(O)=C(O)C2=CC=CC=C12
1720 0 WLKIFDHRENTGKP-UHFFFAOYSA-N CC(=O)CC(C)=NC(CO)C1=CC=CC=C1
1721 0 RLCNQTMQGDYITJ-UHFFFAOYSA-N NC1=CC(=CC(=C1)C(O)=O)C(=O)NCCO
1722 0 GSDKHYHKKWUDHF-UHFFFAOYSA-N CCOC(=O)C1=CC=CC=C1CC1=C(C)ON=C1C
1723 0 YQDUEBIRYXINDL-UHFFFAOYSA-N CC(C)CC1N=C(OC1=O)C1=CC=CC=C1C(C)=O
1724 0 VLTJYQMMBMZGBY-UHFFFAOYSA-N COC1=CC(OC)=C2C(NC3=C2CC(C)CC3=O)=C1
1725 0 XFCSAMNCAFEUNY-UHFFFAOYSA-N Oc1c(O)ccc2c1c(C)c1c(c2)cccc1
1726 0 WJYWDGOXVSVUTC-UHFFFAOYSA-N Oc1cc(C)c2c(c1O)cc1c(c2)cccc1
1727 0 GJXMLDGIQZHXEB-UHFFFAOYSA-N COC1=CC=C(C=C1)C(C)=CCN1C(=O)CCC1=O
1728 0 PWBCYCJUBGHCDU-UHFFFAOYSA-N Oc1c(C)cc2c(c1O)cc1c(c2)cccc1
1729 0 KUXCXOAHZGFMKE-UHFFFAOYSA-N CCOC(C)OCCOP1OCCO1
1730 0 XECKXIOQDQLSBL-UHFFFAOYSA-N OC1(CC(=O)C2=CC=CC=C12)C1=CC=CC=C1
1731 0 FMTAKCZILDZTDP-UHFFFAOYSA-N CCCC(OC(C)=O)P(=O)(OC)OC
1732 0 YHLPSSWCPPYPDC-UHFFFAOYSA-N CC1CN(CC(C)O1)C(=O)C1=CC=CC=C1
1733 0 MSBOWUQTVLDHLC-UHFFFAOYSA-N O=NC1CCCCC1OCC1=CC=CC=C1
1734 0 VLLJMZYFMKVMJC-UHFFFAOYSA-N COC(CC(=O)CC(C)=N)C1=CC=CC=C1
1735 0 YWCKPMBTGZTANW-UHFFFAOYSA-N COc1ccc2c(c1O)cc1c(c2)cccc1
1736 0 ONMRBFXIBFVABW-UHFFFAOYSA-N CCC(=Cc1cccc(c1O)O)c1ccncc1
1737 0 WFZIZOUTSAEZOK-UHFFFAOYSA-N COC(=O)C=CCN(C)CC1=CC=CC=C1
1738 0 YUXNBRQJYQYUSR-UHFFFAOYSA-N OC(=O)C1CCCN1CCC1=CC=CC=C1
1739 0 SMEHODBXKAEFNP-UHFFFAOYSA-N CN1CCC(C(C1)C(O)=O)C1=CC=CC=C1
1740 0 RNINLBJZPZFZCQ-UHFFFAOYSA-N C(CC1=CC=C2OCOC2=C1)N1CCCC1
1741 0 GYODBUZGFGJVTO-UHFFFAOYSA-N [O-][N+](=O)C1C(=O)C=C2CCCCCN2C1=O
1742 0 JDKNTQHHQKVLFK-UHFFFAOYSA-N C=CC1=CC=C(C=C1)C(=O)C=CC1=CC=CO1
1743 0 QEQWLGBCGUHEMX-UHFFFAOYSA-N NC1=C(C=C2C=CC=NC2=N1)C1=NC=NC=N1
1744 0 AMVIMCQTQIDXCK-UHFFFAOYSA-N CCOC(=O)C1=CC2=C(C=C1)N(CC)CC2
1745 0 KZBJYJDQBAUVOS-UHFFFAOYSA-N COC1=CC=CC=C1C(=CN(C)C)C(C)=O
1746 0 NAFMRLKCDXBBHQ-UHFFFAOYSA-N [O-][N+](=O)C1=CC=C(O1)C=CN1CCOCC1
1747 0 HWAJWOHMCSVAHR-UHFFFAOYSA-N CCC(=Cc1c(O)cccc1O)c1ccncc1
1748 0 DLHOPWPSYAVGPL-UHFFFAOYSA-N COC(=O)C1=C(C(=O)OC)C(C)=NN1C=C
1749 0 APZPOWCFXJCSFA-UHFFFAOYSA-N COC(=O)C(C(=O)OC)C1=NC(C)=NC=C1
1750 0 XWVHMWTTWQKXKN-UHFFFAOYSA-N COC(=O)NC1=CC=CC(CNC(O)=O)=C1
1751 0 NDQNFMCABDXCLX-UHFFFAOYSA-N CON(C(C)=O)C1=CC=CC=C1C1=CC=CC=C1
1752 0 BNNMGCRKVQYXJM-UHFFFAOYSA-N CC1(C)CCC(O)(NC1=O)C1=CC=CC=C1
1753 0 SNFRZFDLQQAMHE-UHFFFAOYSA-N CCCC1=C(F)C2=C(C=CC(F)=C2F)C=C1
1754 0 OHTPGRJELODFQN-UHFFFAOYSA-N CC1=CC2(CC(C)(C)C1=CC#N)OCCO2
1755 0 JPRALHVQQJEQNA-UHFFFAOYSA-N CCOC(=O)CC(C)=NC1=CC=CC=C1C
1756 0 ZIGHJGFCELHEMS-UHFFFAOYSA-N CC(C)COC(=O)COC1=CC=CC2=C1N=CC=C2
1757 0 ZDVSDDYLDNVGBC-UHFFFAOYSA-N CCOC(=O)C(C)(C)OC1=CC=CC2=C1N=CC=C2
1758 0 XUAZKEMYGCCVOC-UHFFFAOYSA-N CC=NC(=O)OC1=CC=C(C=C1C)C(C)C
1759 0 SHWSZTXIRREMJV-UHFFFAOYSA-N CCC=NC(=O)OC1=C(C)C=CC(C)=C1C
1760 0 TYFWQWJUQMRHSV-UHFFFAOYSA-N CCC1=CC(OC(=O)N=CC)=CC(CC)=C1
1761 0 WRLOUIPMBZUSPK-UHFFFAOYSA-N CC=NC(=O)OC1=CC(C)=CC(=C1)C(C)C
1762 0 XUUJFXUEZHJTNU-UHFFFAOYSA-N CC(C)C=NC(=O)OC1=CC=C(C)C(C)=C1
1763 0 GQUYKBOTGHDEIC-UHFFFAOYSA-N CCCC=NC(=O)OC1=CC=C(C)C(C)=C1
1764 0 VARCZEUJWJPNJF-UHFFFAOYSA-N CCC=NC(=O)OC1=CC=CC(=C1)C(C)C
1765 0 HAOWWKACZCNGBM-UHFFFAOYSA-N CCC=NC(=O)OC1=CC=CC=C1C(C)C
1766 0 CXDOSVYHEDTIIN-UHFFFAOYSA-N CC(C)C=NC(=O)OC1=CC=CC2=CC=CC=C12
1767 0 UADHUKUAYASZCA-UHFFFAOYSA-N CCCC=NC(=O)OC1=CC=CC2=CC=CC=C12
1768 0 LHGMREUTGXFTJE-UHFFFAOYSA-N CCCCC(=O)CC=NC1=C(O)C=CC=C1
1769 0 YTZGZVFHEDBDGW-UHFFFAOYSA-N CC(C)CC(=O)CC=NC1=C(O)C=CC=C1
1770 0 SOMJIFQOIDBKSH-UHFFFAOYSA-N NC(=O)CCC(NO)C(=O)N1CCCC1C(O)=O
1771 0 SOHLBBHKJISGCU-UHFFFAOYSA-N OC1=CC2=C(OCC(=C2)C2=CC=CC=C2)C=C1
1772 0 RTZCGMQBIRBCHE-UHFFFAOYSA-N OC1=CC2=C(CCC3NCCCC23)C(O)=C1
1773 0 AJDJKLYQCVMUAY-UHFFFAOYSA-N FC(F)(F)C1=CCC2N=C3CCCCC3C2=C1
1774 0 UWSLPNWPRYFAMX-UHFFFAOYSA-N CC(=O)OC1C2=CC=CC=C2C2=CC=CC=C12
1775 0 LQMQHOFUGFBBIE-UHFFFAOYSA-N COC(=O)CC(C)=NCCC1=CC=CC=C1
1776 0 OGXBVBBMMWSZJO-UHFFFAOYSA-N CCOC(=O)N(CC1=CC=CC=C1)C1CC1
1777 0 DHHBDLYHGDGFTE-UHFFFAOYSA-N CCCCC1=CC(=NO1)C1=CC=C(C=C1)C(=O)OC
1778 0 GPIDTKZSQKSXJN-UHFFFAOYSA-N CCC(=Cc1ccccc1O)C1=CC=NC2C1O2
1779 0 ILCLKKHIQPWPAG-UHFFFAOYSA-N CCC=CC1=NC2=C(CC(C)(C)CC2=O)O1
1780 0 WDZAKURDTBXLAQ-UHFFFAOYSA-N CCOC(C)=NOC1=CC=C(C=C1)[N+]([O-])=O
1781 0 LWBFIZBQVRDUMY-UHFFFAOYSA-N COC1=CC=CC=C1C(=O)O[Si](C)(C)C
1782 0 BSDZHHBEWZWKAA-UHFFFAOYSA-N CC(=O)NCCCC(=O)CC1=CC=CC=C1
1783 0 KUZKUOBZUIVMTI-UHFFFAOYSA-N CN(C)C(=O)CCC1=CC=CC=C1C(C)=O
1784 0 DWAMWDRRVIUCTE-UHFFFAOYSA-N CC(C)=CCOC1=CC(OCC#N)=C(C=C1)C(C)=O
1785 0 KQORHZLBZAIDMH-UHFFFAOYSA-N CSC1=CC=C(CCCCC(O)=O)C=C1
1786 0 WHIZQTAHYFEOHW-UHFFFAOYSA-N CC1=CC(OC1=O)C1=CC=CC2=CC=CC=C12
1787 0 WHIZQTAHYFEOHW-UHFFFAOYSA-N CC1=CC(OC1=O)C1=CC=CC2=CC=CC=C12
1788 0 HFNMCIUYEWXKFZ-UHFFFAOYSA-N OC1=CC=C(C=C1)C1CN(CC=C)CCO1
1789 0 HFNMCIUYEWXKFZ-UHFFFAOYSA-N OC1=CC=C(C=C1)C1CN(CC=C)CCO1
1790 0 YMCYVTHFTYULFT-UHFFFAOYSA-N CCC(=Cc1ccccc1O)C12C=CN=CC2O1
1791 0 FLLAOLGEPZPDGF-UHFFFAOYSA-N CC(C)OC(=O)NC1=CC(=CC=C1)[N+]([O-])=O
1792 0 JLGSDLHKUSNMBE-UHFFFAOYSA-N CCOC1=C(C=CC=C1)N=C(C)CC(C)=O
1793 0 VWVLICDKOMHISU-UHFFFAOYSA-N COC(=O)N1CCCC1(C)C1=CC=CC=C1
1794 0 KHRVUZIMWBAKKS-UHFFFAOYSA-N COC(=O)C(C)(C)C=NCC1=CC=CC=C1
1795 0 NNMCREYSTWVJSU-UHFFFAOYSA-N CC1=CC(C)=C(C=CS(C)(=O)=O)C(C)=C1
1796 0 XTTOAWXRERHQLU-UHFFFAOYSA-N CCCC=CC(=O)N1C(COC1=S)C(C)C
1797 0 SDEWFXCPSZMILH-UHFFFAOYSA-N CCOC(=O)C1=CC2=C(C=CC(OC)=C2)N1CC=C
1798 0 ONXLHMQSJSJEBO-UHFFFAOYSA-N CC#CCN(O)C(C)CC1=CC=CC(O)=C1
1799 0 MZBRCNYCXAJZQH-UHFFFAOYSA-N NCCC=C(C1=CC=C(F)C=C1)C1=CC=C(F)C=C1
1800 0 SUARPMCZQPQKJP-UHFFFAOYSA-N OC1=CC=C(C=C1)C1=CC=C(OCC#C)C=C1
1801 0 HHSBLXZDFSDREE-UHFFFAOYSA-N CCC(=CC1=C(O)C2C(C=C1)O2)c1ccncc1
1802 0 WKXMTRIRYCOKAU-UHFFFAOYSA-N COC1=CC=C(C=[N+]([O-])C2=CC=C(C)C=C2)C=C1
1803 0 IAADLLOAPQCFLZ-UHFFFAOYSA-N CC1=C(C)C(C)=C2C[O+]([O-])SCC2=C1C
1804 0 DHKVLYMIYTWYIY-UHFFFAOYSA-N CCCCOCC(O)CN1C(=O)NC(=O)NC1=O
1805 0 XGURMINPWJHSKX-UHFFFAOYSA-N CCC(C)OC(=O)NNS(=O)(=O)CC
1806 0 QPTCCQCEJAXJLT-UHFFFAOYSA-N CCCCCC(CC(=O)SCCN)O
1807 0 AZTPEIGJTKLSNC-UHFFFAOYSA-N CC1=NOC(=C1C(=O)OC(C)(C)C)C1=CC=CC=C1
1808 0 ANAGOKKUCSJNAT-UHFFFAOYSA-N CCOC(=O)C(CC)=NC1=CC=C(C)C=C1
1809 0 ZQBLQLOUQLCSLR-UHFFFAOYSA-N Oc1ccc(cc1O)CNCCC1=CC#CC=C1
1810 0 QJMZEVRTTTWUPH-UHFFFAOYSA-N CCOC(=O)C=CC1=CC(=CN1C)[N+]([O-])=O
1811 0 OOIOWBYJOYOIJR-UHFFFAOYSA-N CC1=CC=C(C=C1)C(=O)CC(=N)CCCO
1812 0 CBDDXKFZUZIZBD-UHFFFAOYSA-N O=C1CC=C(C=CC2=CC=CC=C2)C=CC1=O
1813 0 RGIZTSOFIVJUAO-UHFFFAOYSA-N CC1=CC=C(CN2CCCC2C(O)=O)C=C1
1814 0 RGIZTSOFIVJUAO-UHFFFAOYSA-N CC1=CC=C(CN2CCCC2C(O)=O)C=C1
1815 0 OOGSTMZEFCOALO-UHFFFAOYSA-N COc1ccc(cc1)C(C(c1ccc(cc1)O)N)O
1816 0 HMMKNNFZSSJGNC-UHFFFAOYSA-N CC(C)(C)OC(=O)N1CCC(F)(CO)C1
1817 0 NFXAXMOAVPLEBH-UHFFFAOYSA-N COC1=CC=C(C=C1OC)C(C#N)C(C)C
1818 0 COBYBOVXXDQRAU-UHFFFAOYSA-N COC1=CC(SC)=C(OC)C=C1CC(C)N
1819 0 VQXCRJICWWMTJH-UHFFFAOYSA-N O=C1OC(CC2=CC=CC=C2)C2=CC=CC=C12
1820 0 QJZHQJPHPSYDCR-UHFFFAOYSA-N CN(C)C(=O)OCC1=CC=C(C=C1)N(=O)=O
1821 0 KRMOVEALQYDCFT-UHFFFAOYSA-N CN(C)C(=O)OCC1=CC(=CC=C1)N(=O)=O
1822 0 TVCZNTMDIWWQLE-UHFFFAOYSA-N CCCNC(=O)C=CC1=CC=C(O1)[N+]([O-])=O
1823 0 FCOTXDSQWWDSPX-UHFFFAOYSA-N CCOC(=O)C1=C(N=CC=N1)C(=O)OCC
1824 0 APOAEUBPCAZTDV-UHFFFAOYSA-N CC(C)NC(=O)C=CC1=CC=C(O1)[N+]([O-])=O
1825 0 FDKSXAIIKRASPS-UHFFFAOYSA-N COc1ccc(cc1)C(C(c1ccc(cc1)O)O)N
1826 0 PYWLBQPICCQJFF-UHFFFAOYSA-N CC1=CN(C2CC(O)C(CN)O2)C(=O)NC1=O
1827 0 IPYICOAKAYVGRU-UHFFFAOYSA-N OCC1OC(CC1O)NC=C(C(=NC(=O)O)N)C
1828 0 IUPQNTVJUFOXAX-UHFFFAOYSA-N O=C(COC1=CC=CC=C1)N1CCCCC1
1829 0 ICUVFRMNYZDTHC-UHFFFAOYSA-N OCC1OC(CC1O)N(C(=O)O)C=C(C(=N)N)C
1830 0 UMZMKHZCCKXMHC-UHFFFAOYSA-N OCC1OC(CC1O)N(C(=O)N)C=C(C(=O)N)C
1831 0 STHFBOLGZOSPHU-UHFFFAOYSA-N Cc1cccc(c1)c1ccc(cc1)N(C(=O)C)O
1832 0 ONANVXNRBSERDF-UHFFFAOYSA-N Cc1ccc(cc1)c1ccc(cc1)N(C(=O)C)O
1833 0 YRDADDRVBROUPJ-UHFFFAOYSA-N CN(CC1=CC=CC=C1)C(=O)OC1=CC=CC=C1
1834 0 OVEUFHOBGCSKSH-UHFFFAOYSA-N CC1=CC=CC=C1N(CC1CO1)CC1CO1
1835 0 JUZYLGFFGJODLJ-UHFFFAOYSA-N CC(=O)N(c1ccc(cc1)c1ccccc1C)O
1836 0 NVJLNRAGYVIRFG-UHFFFAOYSA-N CC1C(=O)SC(C)(CC=C(C)C=C)C1=O
1837 0 CRRFAAGSMNENPB-UHFFFAOYSA-N CC(=O)N(c1ccc(c(c1)C)c1ccccc1)O
1838 0 NZZIMKJIVMHWJC-UHFFFAOYSA-N O=C(CC(=O)C1=CC=CC=C1)C1=CC=CC=C1
1839 0 VZWCCPAVZNSCEO-UHFFFAOYSA-N CCC=CCCOC(=O)C1=CC=CC=C1N
1840 0 LFKRMSIDNYTTMQ-UHFFFAOYSA-N C(N1CCOCC1)C1=CC(OC2=CC=CC=C2)=CO1
1841 0 ZGKIDZIIXGVOIQ-UHFFFAOYSA-N OC1=CC=C2C3OCCNC3CCCC2=C1
1842 0 GGBNYUVTPJJNRX-UHFFFAOYSA-N CCOC(=O)C1(CC1CN)C1=CC=CC=C1
1843 0 ZOTQMAVJUAGCKD-UHFFFAOYSA-N COC1=C(OC)C=C2C(C)=NC(C)CC2=C1
1844 0 RBTXAAXXHNIAES-UHFFFAOYSA-N FC1COC(OCc2ccccc2)C2OC12
1845 0 VEWOYXQXQHNACI-UHFFFAOYSA-N CCOC1CCC(=O)N1CC1=CC=CC=C1
1846 0 BLHCSPJFRTXGPE-UHFFFAOYSA-N CC(=O)N(c1ccc(cc1C)c1ccccc1)O
1847 0 MMYFIBLDUCPCFQ-UHFFFAOYSA-N CCC1(SC(=O)C(C)C1=O)C=C(C)C=C
1848 0 NYNNNLKULLEUGZ-UHFFFAOYSA-N C=CC=C(C1CCc2c(C1)ccc(c2)O)NC(=O)O
1849 0 LQQCVZUWEMLEGT-UHFFFAOYSA-N CNC(=O)OC1=CC=CC=C1C1CCCC1
1850 0 RYZSMAUXHZCBGM-UHFFFAOYSA-N CN(C)C1=CC=C(CC2CCOC2=O)C=C1
1851 0 SMJFHPOAVXAXDR-UHFFFAOYSA-N CC(O)CC(C=C)C1C(=O)N=C(O)C2=CC=CC=C12
1852 0 PNLKYZVGQWCHBH-UHFFFAOYSA-N OC(=N)NC(CC1=CC=C(O)C=C1)C(O)=O
1853 0 WLBOKVAHWFVTCP-UHFFFAOYSA-N O=C1C2CCN(CC2)C1CC1=CC2=C(OCO2)C=C1
1854 0 GADBWSAMUVMXIT-UHFFFAOYSA-N CN1CC2CCC3=C(C=CC(O)=C3O)C2C1
1855 0 KSQWAFPOZRQKCX-UHFFFAOYSA-N CCC(=C)C(=O)C1=CC2=C(C=C1)N(C)C(=O)C(C)O2
1856 0 JXVNFKLKUISLOI-UHFFFAOYSA-N O=C1Oc2c(C)c(O)ccc2C(C1N)(N)O
1857 0 JOJZKTVVECVFML-UHFFFAOYSA-N OC1=C(C)C2(C(C=C1)C(=C(C(=O)O2)N)O)N
1858 0 ROMJDXPPIZDMLO-UHFFFAOYSA-N CC(C)SC1=CC=C(C=C1)C(C)C(O)=O
1859 0 RMIQGRJJCNFRRU-UHFFFAOYSA-N O=C(OCC1=CC=CC=C1)N1C2CCC1CC(=O)C2
1860 0 ZROVRFKCUNXEBM-UHFFFAOYSA-N CC(C)N1CCC2=CC3=C(OCO3)C=C2C1
1861 0 NZZIMKJIVMHWJC-UHFFFAOYSA-N O=C(CC(=O)C1=CC=CC=C1)C1=CC=CC=C1
1862 0 CXSXILBTKXFXIV-UHFFFAOYSA-N NC1=C(N=CN1CC1=CC=CC=C1)C1=NNN=N1
1863 0 BZLYUDJOVAMKIB-UHFFFAOYSA-N O=C(c1ccccc1)C(=Cc1ccccc1)O
1864 0 GGUBFICZYGKNTD-UHFFFAOYSA-N CCOC(=O)CP(=O)(OCC)OCC
1865 0 IZZLBKSVDHDIMQ-UHFFFAOYSA-N CC(CC1=CC(=CC=C1)C(F)(F)F)NCC#C
1866 0 VDJCYVYVTWEIPD-UHFFFAOYSA-N COC1=CC=CC2=C1CC(CC2)N=C(C)O
1867 0 FDMDFGIHEKPQTE-UHFFFAOYSA-N COC1=C(OC(C)OC2=CC=CC=C2)C=CC(N)=C1
1868 0 LAGKSIPNDVEMLM-UHFFFAOYSA-N COC1=C(OCC(O)C2=CC=CC=C2)C=CC(N)=C1
1869 0 YAKWALCQEUSXFG-UHFFFAOYSA-N CN(CC(C)(C)C=O)C(=O)C1=CC=CC=C1
1870 0 JCSNHEYOIASGKU-UHFFFAOYSA-N CC1=CN2C3CC(OC2=NC1=O)C(CO)O3
1871 0 GDWFCUOFVSNTTG-UHFFFAOYSA-N COC(=O)C1CCN(CC2=CC=CC=C2)C1
1872 0 RZCYUOWKJNUVBF-UHFFFAOYSA-N OC(=CC(=O)c1ccccc1)c1ccccc1
1873 0 VNKQXJJJVFNSIV-UHFFFAOYSA-N O=P(NC1=CC=CC=N1)(N1CC1)N1CC1
1874 0 JCMQWYCAGCCUFB-UHFFFAOYSA-N O=C(C1CC2=CC=CC=C2OC1=O)N1CCCCC1
1875 0 CUUPLGHBUVKIFA-UHFFFAOYSA-N CC(=O)NCC(O)COc1cccc2ccccc12
1876 0 DGYMUJFBJOIXMY-UHFFFAOYSA-N CCCCC(O)=NC1=CC=CC(=C1C)C(F)(F)F
1877 0 LZEPVVDVBJUKSG-UHFFFAOYSA-N C1OC2=CC=CC=C2C2OC3=CC=CC=C3C12
1878 0 UDOOPSJCRMKSGL-UHFFFAOYSA-N O=C(c1ccccc1)C=Cc1ccccc1O
1879 0 LIOWNAOLAQKDHP-UHFFFAOYSA-N CNCC=C(C1=CC(F)=CC=C1)C1=CC(F)=CC=C1
1880 0 MRUPEFLVOCRKBY-UHFFFAOYSA-N CCC(O)=NC(C)CC1=CC(=CC=C1)C(F)(F)F
1881 0 PIXDKMMAYYXXGM-UHFFFAOYSA-N O=C1CC2=CC=CC=C2C(O1)C1=CC=CC=C1
1882 0 LUNCUCCYIKPZIY-UHFFFAOYSA-N CN(C)CCOC(=O)COC1=CC=C(F)C=C1
1883 0 GHCDJBVCFINEBQ-UHFFFAOYSA-N C=CC(C1=CC=CC=C1)C1=CC(=O)C=CC1=O
1884 0 RAJCKCXFLPVSEW-UHFFFAOYSA-N O=C(C12C=CC=CC2O1)C=Cc1ccccc1
1885 0 XQWZFMGUVCMODB-UHFFFAOYSA-N O=C(C1=CC=CC2C1O2)C=Cc1ccccc1
1886 0 KPBGZJBRWUVQCZ-UHFFFAOYSA-N CN=C(O)OC1=CC=CC2=C1CC(C)(C)C2
1887 0 IDIRTTAQNFQRRD-UHFFFAOYSA-N NC1=C[N+](COCN2C=CC(=CN=O)C=C2)=CC=C1
1888 0 GKSBLGJAXZOORS-UHFFFAOYSA-N COC(=O)C1=CC=C(C=C1)C1CCNCC1
1889 0 HCXFHZDGSINAEM-UHFFFAOYSA-N O=C(C1=CC2C(C=C1)O2)C=Cc1ccccc1
1890 0 FOBXNGRQPJUTNJ-UHFFFAOYSA-N CCOC(=O)CNC1=CC(=CC=C1)[N+]([O-])=O
1891 0 ZJSORJPYCPRKMN-UHFFFAOYSA-N CCOC(=O)CNC1=CC=C(C=C1)[N+]([O-])=O
1892 0 CNRJHNUKTBRUGP-UHFFFAOYSA-N CCOCC(=O)P(=O)(OCC)OCC
1893 0 LIGPOLGDSMDKPB-UHFFFAOYSA-N COC1=CC=C(C=C1)N(C(C)=O)C1=CC=CC=C1
1894 0 GBKMKXPHHSCXQQ-UHFFFAOYSA-N COC(=O)CN=C(O)C1=C(O)C(N)=CC=C1
1895 0 DZRUWBABCQULJK-UHFFFAOYSA-N C(C1COC2=CC=CC=C2O1)N1CCCC1
1896 0 SRTBCRNLZAAOTK-UHFFFAOYSA-N NC(C(CC(O)=O)C1=CN=CC=C1)C(O)=O
1897 0 PNWXFZWRLOIYSY-UHFFFAOYSA-N NCCC1=CC=C(OC(=O)C2=CC=CC=C2)C=C1
1898 0 QIDGRRHSXLNOCV-UHFFFAOYSA-N COC1=C(OC)C=C2C=C(CC(O)=NC)C=CC2=C1
1899 0 XKHCMIIHHYEMJN-UHFFFAOYSA-N N1N=C(N=C1C1=NC=NC=C1)C1=CC=NC=C1
1900 0 DFEAUNLCJKOORV-UHFFFAOYSA-N CC#CNC(C)CC1=CC(=CC=C1)C(F)(F)F
1901 0 OAWLMYIJZBBZTP-UHFFFAOYSA-N CC1=CN(C2CC3OCC3O2)C(=O)N=C1O
1902 0 KNVMZIVKMCQNMZ-UHFFFAOYSA-N O=C(c1ccccc1)C=CC12C=CC=CC2O1
1903 0 UMIIDKVLOKIHQN-UHFFFAOYSA-N O=C(c1ccccc1)C=CC1=CC=CC2C1O2
1904 0 QAKNRGSEJPUFDI-UHFFFAOYSA-N NC1(CCCCC1C1=CC=CC=C1)C(O)=O
1905 0 WCIUBICGXUKIJP-UHFFFAOYSA-N O=C(CC1=CC=CC2=CC=CC=C12)OCC#C
1906 0 WGZYMAVQZOPSBA-UHFFFAOYSA-N O=C(C=CC=CC1=CC=CC=C1)C1=CC=CO1
1907 0 ALLZXTRYDMOPJG-UHFFFAOYSA-N O=C(c1ccccc1)C=CC1=CC2C(C=C1)O2
1908 0 NRSKFBXGJXDGQD-UHFFFAOYSA-N CC1=CC=CC=C1C(O)=NCC1CCCO1
1909 0 VEAXDBKPLRSNBZ-UHFFFAOYSA-N CCC1COC(CC2=CC=C(OC)C=C2)=N1
1910 0 NBFNGRDFKUJVIN-UHFFFAOYSA-N O=C(Oc1ccccc1)C=Cc1ccccc1
1911 0 ASJZPQFCFNYJJX-UHFFFAOYSA-N COC(=O)NC1=CC=C(NC(=O)OC)C=C1
1912 0 UCJXADGXNWEUQA-UHFFFAOYSA-N OC1CC2=CC=CC=C2C1N1CCOCC1
1913 0 LXWREXKYHMWQRO-UHFFFAOYSA-N NC1(CCCC1)C(=O)OCC1=CC=CC=C1
1914 0 CKVUVGOMTCBGOW-UHFFFAOYSA-N Oc1ccc2c(c1)OC(CC2N)c1ccccc1
1915 0 GJQFJYAVSJYAOW-UHFFFAOYSA-N OC(OC1=CC=CC=C1)=NC1CCCCC1
1916 0 CNUYOVRFIDRKKB-UHFFFAOYSA-N CCC1(C=C(OC)C(=O)N(C)C1=O)C1=CC=CC=C1
1917 0 VUICSPKQAQGLBU-UHFFFAOYSA-N CC(OC(=O)C1=CN=CC=C1)C1=CC=C(C)C=C1
1918 0 IVURNAYIUXKZSY-UHFFFAOYSA-N O=C1C2=C(C3CCC2C3)C(=O)C2=CC=CC=C12
1919 0 PGKPDEIKVDIQSC-UHFFFAOYSA-N COCC(N(c1c(C)csc1C)C(=O)C)C
1920 0 CCORSZAIAKMZRE-UHFFFAOYSA-N OC(=O)c1cccc2=CCC3C(=c12)C=CC=C3
1921 0 RLEPGBMNDCFEOI-UHFFFAOYSA-N COC1=CC2=C(C=C1)C1=CC=CC=C1C1OC21
1922 0 VBFSDDWVQQYEKG-UHFFFAOYSA-N COC1=CC2=C(C=C1)C1OC1C1=CC=CC=C21
1923 0 WIAJZPQJRIFRGV-UHFFFAOYSA-N CCC1(CCC(O)=N1)C1=CC=C(OC)C=C1
1924 0 QCDNKTUDCWNUDS-UHFFFAOYSA-N CN=C(O)OCC1=CC(C)=CC(C)=C1C1=CC=CO1
1925 0 NKIHGXCMBGSSBT-UHFFFAOYSA-N OC(=O)c1cccc2c1c1CCC=Cc1cc2
1926 0 WAEYOUUNCPIGRE-UHFFFAOYSA-N OC(=O)c1cccc2c1c1C=CCCc1cc2
1927 0 COBYBOVXXDQRAU-UHFFFAOYSA-N COC1=CC(SC)=C(OC)C=C1CC(C)N
1928 0 HYLCRKVCRPLFRE-UHFFFAOYSA-N OC(=NC1CCCCC1)C1=CC=CC=C1O
1929 0 FGXVEFBZEIUCGV-UHFFFAOYSA-N OC1=NC(=O)N=C(O)C1(CC=C)CC1CO1
1930 0 UDDZGMHLYQJILD-UHFFFAOYSA-N OC(=O)C1=CC=CC2=CC=C3C(C12)C=CC=C3
1931 0 MDUJXZYSSKDEAE-UHFFFAOYSA-N CN1CC(C)(O)C(=O)CC1c1ccccc1
1932 0 JFWCBGMWRXJFDF-UHFFFAOYSA-N NCC(OC(=O)C1=CC=CC=C1)C1=CC=CC=C1
1933 0 WUUFNZNTHNHUAL-UHFFFAOYSA-N OC(=O)CC1=CC=C(C=C1)N1CCCCC1
1934 0 CPILQTRVXXWKTM-UHFFFAOYSA-N OC(=O)C1=CC=CC2C1=c1ccccc1=CC2
1935 0 APOLXXDVSYJAGV-UHFFFAOYSA-N OC(=O)C1CC=Cc2c1c1ccccc1cc2
1936 0 MCJHMWKWSAFWHH-UHFFFAOYSA-N OC(=O)C1=CCCc2c1c1ccccc1cc2
1937 0 UUVVYALPBAPFFX-UHFFFAOYSA-N CCCC(C(=O)OC(=O)C(CN=C(C=O)O)N)N
1938 0 RUPZWPDUIMGBAS-UHFFFAOYSA-N FC1=CC=C(C=C1)C1CCCNC2=CC(F)=CC=C12
1939 0 KTOLZWNZUUAEKK-UHFFFAOYSA-N O=NC(=CC=C(C1=CCCN1C)C(=O)O)O
1940 0 UOIPFPSGIAWJAQ-UHFFFAOYSA-N CCOC1=C(C=C(NC(C)=O)C=C1)[N+]([O-])=O
1941 0 GCNSHAQTYKVLHX-UHFFFAOYSA-N O=S(=O)(C1CCCCC1)C1=CC=CC=C1
1942 0 ITBIONVQXMUSAI-UHFFFAOYSA-N CN1CCC(CC1)OC(=O)c1ccccc1
1943 0 WOKUPSHQZZGLLC-UHFFFAOYSA-N O=CC=C(C1=CCCN1C)C(=NC(=O)O)O
1944 0 IBNKFKLIUOMAQB-UHFFFAOYSA-N CN1CCCCC(C2=CC(O)=CC=C2)C1=O
1945 0 DSCBNRKPZTXASX-UHFFFAOYSA-N CCCC1(CC(C)OC1=O)C1=CC=CC=N1
1946 0 DYBBJMHFHMUXOT-UHFFFAOYSA-N CC(C)C1(CC(C)OC1=O)C1=CC=CC=N1
1947 0 SKERWNIJEZZECH-UHFFFAOYSA-N CCCCCCNS(=O)(=O)C1=CC=CC=C1
1948 0 LNELMECWNWZMFL-UHFFFAOYSA-N CC(C)N1CCOC(C1=O)C1=CC=CC=C1
1949 0 HUPKGVIVTBASQC-UHFFFAOYSA-N CN1C2=C(CC(O)C(C)(C)O2)C(=O)C2=CC=CC=C12
1950 0 NEJIKZHUEMMAEF-UHFFFAOYSA-N CCCC[Si](C)(C)N(C)C(=O)C(F)(F)F
1951 0 OTQSDHIAFZIEJV-UHFFFAOYSA-N CC1(C)CC(NCC2=CC=CC=C2)C(=O)O1
1952 0 SPQLKZCQNLPYMW-UHFFFAOYSA-N CN1C2=CC=CC=C2C2=NN3C=NN=C3N=C12
1953 0 ZEFQETIGOMAQDT-UHFFFAOYSA-N CCC(=O)C1=CC=C(C=C1)N1CCOCC1
1954 0 GQUWSNDODZTHKC-UHFFFAOYSA-N COC1=CC(CC(C)N)=C(SC)C=C1OC
1955 0 BEMIKIUJWHLJTP-UHFFFAOYSA-N COC1=CC(OC)=C(SC)C=C1CC(C)N
1956 0 KDQRIFZRBIPQEW-UHFFFAOYSA-N COC1=CC(C)=C(OC)C2=C1CC(N)C=C2
1957 0 VUICSPKQAQGLBU-UHFFFAOYSA-N CC(OC(=O)C1=CN=CC=C1)C1=CC=C(C)C=C1
1958 0 OXSKDKWXVKZOAT-UHFFFAOYSA-N OC1=CC2=C(C=C1)C=CC(O)=C2CN1CCOCC1
1959 0 TXIFNAIHABCDSX-UHFFFAOYSA-N CCC1=CC=CC(C)=C1N=C(O)CC(C)=O
1960 0 HGCVTPAJCGQGDN-UHFFFAOYSA-N CC1(C)COC(=N1)C1=CC=CC2=C1C1OC2C=C1
1961 0 QLCLKEPRVBUJHX-UHFFFAOYSA-N CC(=O)NC1=CC=C(OCC2=CC=CC=C2)C=C1
1962 0 KCUOCZMIUOXXQT-UHFFFAOYSA-N C1CN(CCO1)C1COC2=CC=CC=C2C1
1963 0 KFBWXGFNPBKEDP-UHFFFAOYSA-N CC1CNCCC1(C(O)=O)C1=CC=CC=C1
1964 0 CQBDDBLIDNKCRV-UHFFFAOYSA-N C1OC2(CNCC1O2)C1=CC=C2C=CC=CC2=C1
1965 0 FKQMAHYGKQICJL-UHFFFAOYSA-N C1OC2(CNCC1O2)C1=CC=CC2=CC=CC=C12
1966 0 UFJQDXKKUXQRHW-UHFFFAOYSA-N CCN=C1NC(NC(Cl)=N1)=NC1CCCC1
1967 0 IKLXPBDCWTZFQJ-UHFFFAOYSA-N COP(=O)(CCCOCC1CO1)OC
1968 0 PKRAUMGVQZMFDE-UHFFFAOYSA-N O=C(CC#N)OCCCCOC(=O)CC#N
1969 0 RTZCGMQBIRBCHE-UHFFFAOYSA-N OC1=CC2=C(CCC3NCCCC23)C(O)=C1
1970 0 TURWWHYDLHIZPC-UHFFFAOYSA-N CC1=C(CC=C)COC11C(O)=NC2=CC=CC=C12
1971 0 MDUJXZYSSKDEAE-UHFFFAOYSA-N CN1CC(C)(O)C(=O)CC1c1ccccc1
1972 0 LRWPFOMYTLAVKX-UHFFFAOYSA-N OC(=O)N=C(C=CC(=O)C1=CCCN1C)O
1973 0 PQMKLNJTOGOBOB-UHFFFAOYSA-N O=NC(=C(C1=CCCN1C)C=CC(=O)O)O
1974 0 ZLAZQGTZGKUJHJ-UHFFFAOYSA-N CNC(=O)OC1=CC(C)=C(C(C)=C1)[N+]([O-])=O
1975 0 SULWXTNBHYLEDG-UHFFFAOYSA-N NCCC(=O)c1c(NC=O)ccc(c1O)O
1976 0 HSEYLQIDVLJVQJ-UHFFFAOYSA-N NCCC(=O)c1cc(O)cc(c1NC=O)O
1977 0 BIDDLDNGQCUOJQ-UHFFFAOYSA-N OC(=O)C(=CC1=CC=CC=C1)C1=CC=CC=C1
1978 0 JNPCNNHEDWACTD-UHFFFAOYSA-N O=CNc1ccc(cc1C(=O)C(CN)O)O
1979 0 LTQPIJILKWWUAK-UHFFFAOYSA-N CNC(=O)OC1=CC2=C(CC(C)(C)C2)C=C1
1980 0 ROVWVYMZURZPNP-UHFFFAOYSA-N COC1=CC2=C(C=C1)C(=O)C(C)(C)CN2C
1981 0 FCNGYVHWRGIPFH-UHFFFAOYSA-N COC1=CC=C(CC2=NC(C)(C)CO2)C=C1
1982 0 GDBQBQLTUSNRBO-UHFFFAOYSA-N CCOC(=O)CNC1=CC=CC=C1[N+]([O-])=O
1983 0 AEPQXGFMAZTUEA-UHFFFAOYSA-N CC1=C(C)C(=C(C)C(C)=C1[N+]([O-])=O)[N+]([O-])=O
1984 0 ULZWPHJMDIQJOB-UHFFFAOYSA-N NCCC(=O)c1cc(O)c(cc1NC=O)O
1985 0 YAKALAHWNXQWCR-UHFFFAOYSA-N COC1=CC=CC=C1NC(=O)C1=CC=CC=C1C
1986 0 LJMVTPBWTFUZHV-UHFFFAOYSA-N NCCC(=O)c1cc(O)ccc1NC(=O)O
1987 0 YSEUKWUDSZBMMK-UHFFFAOYSA-N O=CC1=CC=CC=C1CC(=O)C1=CC=CC=C1
1988 0 KRPQXXOLTXLPES-UHFFFAOYSA-N CNC(=O)OC1=CC=CC=C1NC(=O)OC
1989 0 LINRRADDWJYPHU-UHFFFAOYSA-N CN1CCc2c3CCCc3c(O)c(O)c2C1
1990 0 QYEWGTGFLILZOS-UHFFFAOYSA-N COC1=CC=C(C=C1)C(=O)N1CCCCC1
1991 0 KZNJARARCAJVIN-UHFFFAOYSA-N CN1CCc2c(O)c(O)c3CCCc3c2C1
1992 0 GLNCHDFSAZGPHT-UHFFFAOYSA-N NC(CC(=O)c1cc(O)ccc1NC=O)O
1993 0 CXUALEMNOCCUTK-UHFFFAOYSA-N COC(=O)P(=O)(OC(C)C)OC(C)C
1994 0 VCQORVWKVLGSFC-UHFFFAOYSA-N NCCC(=O)C12OC1C(=CC=C2NC=O)O
1995 0 CHFLECGFLPRCNV-UHFFFAOYSA-N CN1C(=O)C2=C(OC(C2)C(C)(C)O)c2ccccc12
