# Supplementary material for: Ion mobility collision cross-section atlas for known and unknown metabolite annotation in untargeted metabolomics
Source: Nat Commun. 2020 Aug 28;11:4334. doi: 10.1038/s41467-020-18171-8 (PMC7455731; doi:10.1038/s41467-020-18171-8)
Supplement: Supplementary file 8 — Supplementary Data 5 [file 41467_2020_18171_MOESM8_ESM.zip › 01_positive_mode/L0805/cfmid_pred_spec.msp]

Name: +ve in-silico MS/MS by CFM-ID for DFPAKSUCGFBDDF-UHFFFAOYSA-N
ID: DFPAKSUCGFBDDF-UHFFFAOYSA-N
Comment: Energy0
Num peaks: 6
79.01784114 0.5245939976
80.04947561 0.6567040806
96.04439023 0.7717730671
105.0447246 1.617593945
106.0287402 45.72265849
123.0552893 49.10773854

Name: +ve in-silico MS/MS by CFM-ID for DFPAKSUCGFBDDF-UHFFFAOYSA-N
ID: DFPAKSUCGFBDDF-UHFFFAOYSA-N
Comment: Energy1
Num peaks: 6
79.01784114 4.028860052
80.04947561 14.64657025
96.04439023 1.667577166
105.0447246 2.839153737
106.0287402 56.4413813
123.0552893 8.721472071

Name: +ve in-silico MS/MS by CFM-ID for DFPAKSUCGFBDDF-UHFFFAOYSA-N
ID: DFPAKSUCGFBDDF-UHFFFAOYSA-N
Comment: Energy2
Num peaks: 10
39.02292652 12.15917475
50.00252542 2.928440582
51.02292652 6.12255092
52.01817548 11.48803874
54.03382555 6.793844847
63.02292652 2.136918711
79.01784114 8.846235048
80.04947561 4.880323162
105.0447246 3.573105559
106.0287402 21.68518794

Name: +ve in-silico MS/MS by CFM-ID for IBBMAWULFFBRKK-UHFFFAOYSA-N
ID: IBBMAWULFFBRKK-UHFFFAOYSA-N
Comment: Energy0
Num peaks: 6
44.0130901 0.2580644597
53.03857658 0.1861640095
80.04947561 1.095555695
105.0447246 2.058751406
106.0287402 28.83771671
123.0552893 66.60835104

Name: +ve in-silico MS/MS by CFM-ID for IBBMAWULFFBRKK-UHFFFAOYSA-N
ID: IBBMAWULFFBRKK-UHFFFAOYSA-N
Comment: Energy1
Num peaks: 6
79.01784114 1.929366283
80.04947561 9.541666972
92.0130901 2.556855485
105.0447246 4.457016938
106.0287402 44.82770146
123.0552893 22.17468256

Name: +ve in-silico MS/MS by CFM-ID for IBBMAWULFFBRKK-UHFFFAOYSA-N
ID: IBBMAWULFFBRKK-UHFFFAOYSA-N
Comment: Energy2
Num peaks: 13
39.02292652 3.473960521
40.01817548 3.665611996
44.0130901 3.592009097
49.00727645 4.668201681
51.02292652 16.99853172
52.01817548 4.573612882
53.03857658 14.06025311
63.02292652 3.660022123
64.01817548 3.410254715
80.04947561 6.033216432
105.0447246 4.990299145
106.0287402 9.282446437
123.0552893 3.552201577

Name: +ve in-silico MS/MS by CFM-ID for VFQXVTODMYMSMJ-UHFFFAOYSA-N
ID: VFQXVTODMYMSMJ-UHFFFAOYSA-N
Comment: Energy0
Num peaks: 6
80.04947561 0.9812049452
89.00219107 0.777503266
96.04439023 0.6906030027
105.0447246 1.573330379
106.0287402 45.99846286
123.0552893 48.36489812

Name: +ve in-silico MS/MS by CFM-ID for VFQXVTODMYMSMJ-UHFFFAOYSA-N
ID: VFQXVTODMYMSMJ-UHFFFAOYSA-N
Comment: Energy1
Num peaks: 6
79.01784114 2.312985643
80.04947561 7.644523885
89.00219107 2.003251532
105.0447246 3.057940305
106.0287402 66.90624821
123.0552893 10.7147463

Name: +ve in-silico MS/MS by CFM-ID for VFQXVTODMYMSMJ-UHFFFAOYSA-N
ID: VFQXVTODMYMSMJ-UHFFFAOYSA-N
Comment: Energy2
Num peaks: 11
40.01817548 3.26298531
51.02292652 5.367902889
52.01817548 8.334285445
54.03382555 4.014903071
63.02292652 2.890216932
64.01817548 4.615503198
79.01784114 9.219520288
80.04947561 2.808386605
89.00219107 6.540034882
105.0447246 5.105658595
106.0287402 28.58256161

Name: +ve in-silico MS/MS by CFM-ID for ZHCKPJGJQOPTLB-UHFFFAOYSA-N
ID: ZHCKPJGJQOPTLB-UHFFFAOYSA-N
Comment: Energy0
Num peaks: 6
81.04472458 1.780643737
95.06037464 5.087313043
105.0447246 4.715324198
112.0393049 0.8396098174
123.0552893 33.64984357
141.0658539 49.5054986

Name: +ve in-silico MS/MS by CFM-ID for ZHCKPJGJQOPTLB-UHFFFAOYSA-N
ID: ZHCKPJGJQOPTLB-UHFFFAOYSA-N
Comment: Energy1
Num peaks: 6
81.04472458 15.31477329
95.06037464 12.141182
105.0447246 7.418093888
114.0549549 2.886472834
123.0552893 26.31629892
141.0658539 22.36726831

Name: +ve in-silico MS/MS by CFM-ID for ZHCKPJGJQOPTLB-UHFFFAOYSA-N
ID: ZHCKPJGJQOPTLB-UHFFFAOYSA-N
Comment: Energy2
Num peaks: 20
15.02292652 2.597176442
39.02292652 5.165815841
40.01817548 1.858367073
41.00219107 3.862074144
41.03857658 1.316633024
42.03382555 3.179688447
52.01817548 17.2001189
53.01342445 2.14987134
54.03382555 4.01427201
59.01275576 4.303203247
68.04947561 4.248133172
68.99710569 1.572834959
71.01275576 4.5374833
79.02907452 2.698016145
81.04472458 6.962925861
82.02874017 1.224912471
83.01275576 2.661932362
85.02840582 1.531034004
95.06037464 8.590223434
96.04439023 1.318202413

Name: +ve in-silico MS/MS by CFM-ID for IMAGWKUTFZRWSB-HWKANZROSA-N
ID: IMAGWKUTFZRWSB-HWKANZROSA-N
Comment: Energy0
Num peaks: 6
29.00219107 3.294954313
57.04472458 2.732510272
58.02874017 2.270290724
73.0396392 13.82904168
73.07602471 15.90968748
101.0709393 47.24460215

Name: +ve in-silico MS/MS by CFM-ID for IMAGWKUTFZRWSB-HWKANZROSA-N
ID: IMAGWKUTFZRWSB-HWKANZROSA-N
Comment: Energy1
Num peaks: 7
42.03382555 4.843959508
44.04947561 4.440464016
45.04472458 15.06471163
57.04472458 6.489203318
58.02874017 2.580416732
73.0396392 2.56513928
73.07602471 46.34944055

Name: +ve in-silico MS/MS by CFM-ID for IMAGWKUTFZRWSB-HWKANZROSA-N
ID: IMAGWKUTFZRWSB-HWKANZROSA-N
Comment: Energy2
Num peaks: 13
15.02292652 5.881554572
25.00727645 2.273346901
27.02292652 2.482733663
29.00219107 16.57909864
30.03382555 2.045591775
40.01817548 1.986324449
42.03382555 10.37556215
44.04947561 6.119297875
45.04472458 4.791696322
57.04472458 9.394514943
58.02874017 4.242047567
73.0396392 12.05163984
73.07602471 2.795017179

Name: +ve in-silico MS/MS by CFM-ID for ZXRVKCBLGJOCEE-UHFFFAOYSA-N
ID: ZXRVKCBLGJOCEE-UHFFFAOYSA-N
Comment: Energy0
Num peaks: 6
106.0287402 2.927021406
108.0443902 4.366758364
110.0600403 2.41601528
112.0393049 4.611919745
124.0393049 18.07023469
141.0658539 58.59273045

Name: +ve in-silico MS/MS by CFM-ID for ZXRVKCBLGJOCEE-UHFFFAOYSA-N
ID: ZXRVKCBLGJOCEE-UHFFFAOYSA-N
Comment: Energy1
Num peaks: 9
69.0334912 2.433802207
96.04439023 3.978935665
97.02840582 2.044414768
98.02365479 3.954284787
98.0600403 8.630052503
106.0287402 6.600658616
112.0393049 8.28448062
124.0393049 26.43992602
141.0658539 18.15601937

Name: +ve in-silico MS/MS by CFM-ID for ZXRVKCBLGJOCEE-UHFFFAOYSA-N
ID: ZXRVKCBLGJOCEE-UHFFFAOYSA-N
Comment: Energy2
Num peaks: 17
39.02292652 9.222401649
42.03382555 1.761353349
52.01817548 2.703833031
53.00219107 2.498159625
54.03382555 1.848236033
55.01784114 1.589883825
56.04947561 5.388849281
65.00219107 3.421983545
65.03857658 1.629343945
67.01784114 5.258514828
68.04947561 1.578626224
80.04947561 21.28631476
82.06512568 5.361925547
92.04947561 5.219616812
93.0334912 2.817409859
108.0443902 5.499135344
110.0600403 4.252405611

Name: +ve in-silico MS/MS by CFM-ID for ZZGANZXITREHOP-UHFFFAOYSA-N
ID: ZZGANZXITREHOP-UHFFFAOYSA-N
Comment: Energy0
Num peaks: 6
49.00727645 1.812695991
63.02292652 1.895903282
91.05422664 2.842234337
115.0542266 1.10304532
125.0385766 3.671093357
141.0698767 86.31289467

Name: +ve in-silico MS/MS by CFM-ID for ZZGANZXITREHOP-UHFFFAOYSA-N
ID: ZZGANZXITREHOP-UHFFFAOYSA-N
Comment: Energy1
Num peaks: 6
49.00727645 8.367313632
63.02292652 7.582699798
91.05422664 18.09987748
101.0385766 2.979408981
125.0385766 7.15230003
141.0698767 47.13685606

Name: +ve in-silico MS/MS by CFM-ID for ZZGANZXITREHOP-UHFFFAOYSA-N
ID: ZZGANZXITREHOP-UHFFFAOYSA-N
Comment: Energy2
Num peaks: 7
49.00727645 18.84803182
63.02292652 11.09670353
65.03857658 4.727411586
75.02292652 5.400448739
91.05422664 28.54860622
101.0385766 6.744224401
125.0385766 4.820062582

Name: +ve in-silico MS/MS by CFM-ID for ACPMYIIORVILBG-UHFFFAOYSA-N
ID: ACPMYIIORVILBG-UHFFFAOYSA-N
Comment: Energy0
Num peaks: 6
39.02292652 0.9979731163
63.02292652 1.319141785
91.05422664 0.882604997
101.0385766 1.049440105
115.0542266 1.185508033
141.0698767 91.76183589

Name: +ve in-silico MS/MS by CFM-ID for ACPMYIIORVILBG-UHFFFAOYSA-N
ID: ACPMYIIORVILBG-UHFFFAOYSA-N
Comment: Energy1
Num peaks: 6
39.02292652 5.98187131
49.00727645 4.141518243
63.02292652 5.275709558
91.05422664 3.451438235
101.0385766 6.094644146
141.0698767 62.04335096

Name: +ve in-silico MS/MS by CFM-ID for ACPMYIIORVILBG-UHFFFAOYSA-N
ID: ACPMYIIORVILBG-UHFFFAOYSA-N
Comment: Energy2
Num peaks: 8
39.02292652 19.10096798
49.00727645 22.47887824
63.02292652 9.108736984
75.02292652 4.301051113
91.05422664 3.850984576
101.0385766 15.16251523
115.0542266 3.436158945
125.0385766 5.351694006

Name: +ve in-silico MS/MS by CFM-ID for WNYADZVDBIBLJJ-UHFFFAOYSA-N
ID: WNYADZVDBIBLJJ-UHFFFAOYSA-N
Comment: Energy0
Num peaks: 6
19.01784114 4.75750307
29.99744004 1.862918023
55.05422664 1.470862405
70.06512568 4.703914387
83.06037464 4.52311709
101.0709393 78.49003106

Name: +ve in-silico MS/MS by CFM-ID for WNYADZVDBIBLJJ-UHFFFAOYSA-N
ID: WNYADZVDBIBLJJ-UHFFFAOYSA-N
Comment: Energy1
Num peaks: 6
39.02292652 5.337995525
41.03857658 5.525349235
43.05422664 5.424217688
70.06512568 25.04025471
83.06037464 11.75486028
101.0709393 28.76548674

Name: +ve in-silico MS/MS by CFM-ID for WNYADZVDBIBLJJ-UHFFFAOYSA-N
ID: WNYADZVDBIBLJJ-UHFFFAOYSA-N
Comment: Energy2
Num peaks: 11
19.01784114 2.395603139
29.99744004 2.702809897
39.02292652 6.003039841
41.03857658 13.98885583
43.05422664 17.95899326
45.00833907 2.348931981
53.03857658 5.061228655
55.05422664 7.766421891
57.06987671 3.528166462
68.04947561 1.661035355
70.06512568 17.49378583

Name: +ve in-silico MS/MS by CFM-ID for ZCKYOWGFRHAZIQ-UHFFFAOYSA-N
ID: ZCKYOWGFRHAZIQ-UHFFFAOYSA-N
Comment: Energy0
Num peaks: 6
95.06037464 9.891200285
105.0447246 4.109689047
106.0287402 1.617653042
123.0552893 29.25602188
124.0393049 2.716854693
141.0658539 42.9272836

Name: +ve in-silico MS/MS by CFM-ID for ZCKYOWGFRHAZIQ-UHFFFAOYSA-N
ID: ZCKYOWGFRHAZIQ-UHFFFAOYSA-N
Comment: Energy1
Num peaks: 9
68.04947561 4.314054265
81.04472458 5.756361545
95.06037464 25.74592811
97.02840582 3.499896149
105.0447246 5.097565088
112.0393049 2.245376182
114.0549549 4.043660783
123.0552893 17.00831594
141.0658539 13.32843821

Name: +ve in-silico MS/MS by CFM-ID for ZCKYOWGFRHAZIQ-UHFFFAOYSA-N
ID: ZCKYOWGFRHAZIQ-UHFFFAOYSA-N
Comment: Energy2
Num peaks: 26
15.02292652 1.423878018
27.02292652 1.692211195
39.02292652 3.611299741
40.01817548 1.068265325
41.00219107 4.389308552
41.03857658 0.9933292997
43.01784114 2.003425808
49.00727645 3.384124963
51.02292652 1.883693946
52.01817548 5.481330838
53.03857658 4.140354849
54.03382555 6.569066974
59.01275576 4.124206603
66.03382555 3.378861303
68.04947561 5.988111481
68.99710569 1.230611858
73.02840582 1.144217353
76.01817548 2.09809413
78.03382555 2.782766532
79.02907452 4.75324451
80.04947561 3.57245268
81.04472458 4.196718296
85.02840582 2.044426452
93.04472458 1.664847214
95.06037464 4.794441278
97.02840582 1.745214078

Name: +ve in-silico MS/MS by CFM-ID for JSDBKAHWADVXFU-UHFFFAOYSA-N
ID: JSDBKAHWADVXFU-UHFFFAOYSA-N
Comment: Energy0
Num peaks: 6
82.02874017 2.484395548
84.04439023 1.795903465
109.0396392 4.328539956
111.0552893 2.797911022
113.0709393 7.615610388
141.0658539 75.56564211

Name: +ve in-silico MS/MS by CFM-ID for JSDBKAHWADVXFU-UHFFFAOYSA-N
ID: JSDBKAHWADVXFU-UHFFFAOYSA-N
Comment: Energy1
Num peaks: 8
42.03382555 3.235739744
53.00219107 9.169310657
56.04947561 10.2236487
82.02874017 9.402697672
84.04439023 15.39199607
86.0600403 5.003705655
113.0709393 5.26018426
141.0658539 22.48501363

Name: +ve in-silico MS/MS by CFM-ID for JSDBKAHWADVXFU-UHFFFAOYSA-N
ID: JSDBKAHWADVXFU-UHFFFAOYSA-N
Comment: Energy2
Num peaks: 18
15.02292652 1.624604948
25.00727645 2.303138514
30.03382555 2.477022911
41.00219107 1.659809359
42.03382555 5.146672646
44.04947561 1.857278523
52.01817548 2.257494107
53.00219107 5.479112683
54.03382555 13.03897937
55.01784114 4.227105741
56.0130901 2.149478977
56.04947561 13.48493727
58.02874017 6.310043699
80.0130901 2.208260462
82.02874017 5.801474807
84.04439023 5.687224761
99.05528926 2.410731047
113.0709393 2.075284919

Name: +ve in-silico MS/MS by CFM-ID for UJCGYTCAMOHYCG-UHFFFAOYSA-N
ID: UJCGYTCAMOHYCG-UHFFFAOYSA-N
Comment: Energy0
Num peaks: 6
94.02874017 0.6495862593
95.06037464 3.388920068
105.0447246 9.354706686
112.0393049 0.7366564511
123.0552893 57.35937768
141.0658539 24.43956744

Name: +ve in-silico MS/MS by CFM-ID for UJCGYTCAMOHYCG-UHFFFAOYSA-N
ID: UJCGYTCAMOHYCG-UHFFFAOYSA-N
Comment: Energy1
Num peaks: 7
81.04472458 15.7620915
82.02874017 3.485078718
95.06037464 8.410490842
98.02365479 3.586252771
105.0447246 8.466794278
123.0552893 28.55940909
141.0658539 12.83796859

Name: +ve in-silico MS/MS by CFM-ID for UJCGYTCAMOHYCG-UHFFFAOYSA-N
ID: UJCGYTCAMOHYCG-UHFFFAOYSA-N
Comment: Energy2
Num peaks: 23
15.02292652 2.402811317
25.00727645 2.682314595
39.02292652 3.128639719
41.00219107 1.448261136
52.01817548 4.123095795
54.03382555 3.249192327
55.01784114 2.171693384
59.01275576 4.03119982
66.03382555 12.66700642
67.01784114 1.977978468
68.04947561 5.530711187
68.99710569 1.644960578
71.01275576 5.451567002
79.02907452 1.733545835
81.04472458 4.154687337
82.02874017 1.544712178
83.01275576 2.852803309
94.02874017 3.919734371
95.06037464 6.017407627
96.04439023 2.723390016
105.0447246 2.568405277
112.0393049 1.573639967
123.0552893 3.226284493

Name: +ve in-silico MS/MS by CFM-ID for DBZAKQWXICEWNW-UHFFFAOYSA-N
ID: DBZAKQWXICEWNW-UHFFFAOYSA-N
Comment: Energy0
Num peaks: 6
54.03382555 0.2368190764
78.03382555 0.186393903
96.04439023 1.40323204
105.0447246 28.81935606
107.0239891 1.560678781
123.0552893 66.23755823

Name: +ve in-silico MS/MS by CFM-ID for DBZAKQWXICEWNW-UHFFFAOYSA-N
ID: DBZAKQWXICEWNW-UHFFFAOYSA-N
Comment: Energy1
Num peaks: 6
64.01817548 3.473386123
81.04472458 3.847437028
82.02874017 4.789502266
96.04439023 2.664567354
105.0447246 34.68765932
123.0552893 38.39120804

Name: +ve in-silico MS/MS by CFM-ID for DBZAKQWXICEWNW-UHFFFAOYSA-N
ID: DBZAKQWXICEWNW-UHFFFAOYSA-N
Comment: Energy2
Num peaks: 11
40.01817548 28.72999295
49.00727645 3.367491924
51.02292652 6.627289587
52.01817548 4.615130427
53.03857658 7.763213301
54.03382555 4.380239627
77.01342445 2.967952302
78.03382555 3.522937513
79.02907452 3.291405773
88.01817548 3.766997908
105.0447246 11.37890372

Name: +ve in-silico MS/MS by CFM-ID for IMAGWKUTFZRWSB-HYXAFXHYSA-N
ID: IMAGWKUTFZRWSB-HYXAFXHYSA-N
Comment: Energy0
Num peaks: 6
29.00219107 3.294954313
57.04472458 2.732510272
58.02874017 2.270290724
73.0396392 13.82904168
73.07602471 15.90968748
101.0709393 47.24460215

Name: +ve in-silico MS/MS by CFM-ID for IMAGWKUTFZRWSB-HYXAFXHYSA-N
ID: IMAGWKUTFZRWSB-HYXAFXHYSA-N
Comment: Energy1
Num peaks: 7
42.03382555 4.843959508
44.04947561 4.440464016
45.04472458 15.06471163
57.04472458 6.489203318
58.02874017 2.580416732
73.0396392 2.56513928
73.07602471 46.34944055

Name: +ve in-silico MS/MS by CFM-ID for IMAGWKUTFZRWSB-HYXAFXHYSA-N
ID: IMAGWKUTFZRWSB-HYXAFXHYSA-N
Comment: Energy2
Num peaks: 13
15.02292652 5.881554572
25.00727645 2.273346901
27.02292652 2.482733663
29.00219107 16.57909864
30.03382555 2.045591775
40.01817548 1.986324449
42.03382555 10.37556215
44.04947561 6.119297875
45.04472458 4.791696322
57.04472458 9.394514943
58.02874017 4.242047567
73.0396392 12.05163984
73.07602471 2.795017179

Name: +ve in-silico MS/MS by CFM-ID for XTXXOHPHLNROBN-UHFFFAOYSA-N
ID: XTXXOHPHLNROBN-UHFFFAOYSA-N
Comment: Energy0
Num peaks: 6
44.0130901 0.1652094201
98.0600403 0.1663520861
113.0709393 0.3665726311
123.0552893 3.479675474
125.0345538 0.1132545158
141.0658539 94.79314852

Name: +ve in-silico MS/MS by CFM-ID for XTXXOHPHLNROBN-UHFFFAOYSA-N
ID: XTXXOHPHLNROBN-UHFFFAOYSA-N
Comment: Energy1
Num peaks: 6
85.0396392 0.9057765756
87.05528926 0.6862781598
99.05528926 1.162806809
113.0709393 10.44752318
123.0552893 5.54520468
141.0658539 75.25185837

Name: +ve in-silico MS/MS by CFM-ID for XTXXOHPHLNROBN-UHFFFAOYSA-N
ID: XTXXOHPHLNROBN-UHFFFAOYSA-N
Comment: Energy2
Num peaks: 24
27.02292652 1.570990012
39.02292652 6.748695008
40.01817548 2.061090393
41.00219107 1.301093695
41.03857658 9.579244885
42.03382555 4.515963873
43.01784114 1.443829707
44.0130901 1.628562053
54.03382555 1.71075835
55.01784114 3.937879164
57.0334912 4.028283327
58.02874017 1.893992032
60.04439023 2.132956289
82.02874017 4.924712258
83.02398914 2.190323578
85.0396392 1.892765747
95.06037464 1.704024025
96.04439023 3.372961002
97.0396392 2.640005096
98.0600403 1.349669402
111.0552893 1.379368849
113.0709393 3.852940217
123.0552893 11.38124164
141.0658539 3.418467901

Name: +ve in-silico MS/MS by CFM-ID for BUEVWAFZUBVVQZ-UHFFFAOYSA-N
ID: BUEVWAFZUBVVQZ-UHFFFAOYSA-N
Comment: Energy0
Num peaks: 6
94.02874017 0.5817246848
96.04439023 0.7250068961
113.0709393 0.7807773947
123.0552893 0.6139801149
124.0393049 41.54444396
141.0658539 53.90131264

Name: +ve in-silico MS/MS by CFM-ID for BUEVWAFZUBVVQZ-UHFFFAOYSA-N
ID: BUEVWAFZUBVVQZ-UHFFFAOYSA-N
Comment: Energy1
Num peaks: 6
94.02874017 4.871628894
96.04439023 6.466146863
111.0552893 3.289875473
113.0709393 3.198422858
124.0393049 30.52411399
141.0658539 32.7848258

Name: +ve in-silico MS/MS by CFM-ID for BUEVWAFZUBVVQZ-UHFFFAOYSA-N
ID: BUEVWAFZUBVVQZ-UHFFFAOYSA-N
Comment: Energy2
Num peaks: 21
39.02292652 1.067449001
40.01817548 4.703598359
42.03382555 1.86299057
50.00252542 1.401352518
52.01817548 1.428706278
56.04947561 1.581539833
64.01817548 4.003612114
65.00219107 1.380164256
65.01342445 3.743744146
66.03382555 5.868109506
67.01784114 1.495865538
68.04947561 2.829620678
81.04472458 4.072297306
82.02874017 2.88447019
83.06037464 2.036435244
92.0130901 1.535038257
94.02874017 10.84440508
95.06037464 1.083163071
96.04439023 20.14854518
113.0709393 1.257782049
124.0393049 5.387571837

Name: +ve in-silico MS/MS by CFM-ID for YICRPEGTQDSFEX-UHFFFAOYSA-N
ID: YICRPEGTQDSFEX-UHFFFAOYSA-N
Comment: Energy0
Num peaks: 6
47.04914126 0.9180269728
69.04472458 77.64160161
73.02840582 0.5875592451
95.02398914 7.135786741
113.0345538 1.296853473
141.0658539 9.780532586

Name: +ve in-silico MS/MS by CFM-ID for YICRPEGTQDSFEX-UHFFFAOYSA-N
ID: YICRPEGTQDSFEX-UHFFFAOYSA-N
Comment: Energy1
Num peaks: 6
40.01817548 9.083981376
42.03382555 12.02757028
69.04472458 62.20687761
73.02840582 0.9154566287
95.02398914 8.376418689
141.0658539 0.8498025938

Name: +ve in-silico MS/MS by CFM-ID for YICRPEGTQDSFEX-UHFFFAOYSA-N
ID: YICRPEGTQDSFEX-UHFFFAOYSA-N
Comment: Energy2
Num peaks: 6
40.01817548 21.88108334
42.03382555 22.28940049
43.02907452 0.9168186618
52.01817548 11.33215488
53.01342445 3.953049424
69.04472458 35.70651784

Name: +ve in-silico MS/MS by CFM-ID for TWDNHYHSCMSARQ-FNORWQNLSA-N
ID: TWDNHYHSCMSARQ-FNORWQNLSA-N
Comment: Energy0
Num peaks: 6
39.02292652 0.9736673151
51.02292652 0.9649457036
63.02292652 0.9666075832
77.03857658 0.9598022955
115.0542266 0.999663645
141.0698767 87.61967759

Name: +ve in-silico MS/MS by CFM-ID for TWDNHYHSCMSARQ-FNORWQNLSA-N
ID: TWDNHYHSCMSARQ-FNORWQNLSA-N
Comment: Energy1
Num peaks: 9
39.02292652 4.997887398
49.00727645 3.097618085
51.02292652 4.927639019
63.02292652 4.863299101
73.00727645 2.923406964
77.03857658 4.714779413
89.03857658 4.370578242
101.0385766 4.616543835
141.0698767 46.26300842

Name: +ve in-silico MS/MS by CFM-ID for TWDNHYHSCMSARQ-FNORWQNLSA-N
ID: TWDNHYHSCMSARQ-FNORWQNLSA-N
Comment: Energy2
Num peaks: 10
39.02292652 12.15743431
49.00727645 14.35278687
51.02292652 12.80776579
63.02292652 9.79271579
73.00727645 7.29695953
75.02292652 5.74992449
77.03857658 5.864783846
87.02292652 5.421128431
97.00727645 4.645009472
101.0385766 3.360358546

Name: +ve in-silico MS/MS by CFM-ID for TWDNHYHSCMSARQ-ALCCZGGFSA-N
ID: TWDNHYHSCMSARQ-ALCCZGGFSA-N
Comment: Energy0
Num peaks: 6
39.02292652 0.9736673151
51.02292652 0.9649457036
63.02292652 0.9666075832
77.03857658 0.9598022955
115.0542266 0.999663645
141.0698767 87.61967759

Name: +ve in-silico MS/MS by CFM-ID for TWDNHYHSCMSARQ-ALCCZGGFSA-N
ID: TWDNHYHSCMSARQ-ALCCZGGFSA-N
Comment: Energy1
Num peaks: 9
39.02292652 4.997887398
49.00727645 3.097618085
51.02292652 4.927639019
63.02292652 4.863299101
73.00727645 2.923406964
77.03857658 4.714779413
89.03857658 4.370578242
101.0385766 4.616543835
141.0698767 46.26300842

Name: +ve in-silico MS/MS by CFM-ID for TWDNHYHSCMSARQ-ALCCZGGFSA-N
ID: TWDNHYHSCMSARQ-ALCCZGGFSA-N
Comment: Energy2
Num peaks: 10
39.02292652 12.15743431
49.00727645 14.35278687
51.02292652 12.80776579
63.02292652 9.79271579
73.00727645 7.29695953
75.02292652 5.74992449
77.03857658 5.864783846
87.02292652 5.421128431
97.00727645 4.645009472
101.0385766 3.360358546

Name: +ve in-silico MS/MS by CFM-ID for CJFONSDZKXEVTQ-XQRVVYSFSA-N
ID: CJFONSDZKXEVTQ-XQRVVYSFSA-N
Comment: Energy0
Num peaks: 6
41.03857658 0.9373221015
75.02292652 0.93631014
87.02292652 0.9376328849
111.0229265 2.449980126
113.0385766 1.914861051
141.0698767 84.45142488

Name: +ve in-silico MS/MS by CFM-ID for CJFONSDZKXEVTQ-XQRVVYSFSA-N
ID: CJFONSDZKXEVTQ-XQRVVYSFSA-N
Comment: Energy1
Num peaks: 10
39.02292652 2.745458698
41.03857658 4.675359994
51.02292652 2.732492435
53.03857658 4.676759385
65.03857658 4.580898221
73.00727645 2.782682875
75.02292652 4.685555982
87.02292652 4.691224979
99.02292652 4.602644207
141.0698767 44.36870264

Name: +ve in-silico MS/MS by CFM-ID for CJFONSDZKXEVTQ-XQRVVYSFSA-N
ID: CJFONSDZKXEVTQ-XQRVVYSFSA-N
Comment: Energy2
Num peaks: 11
39.02292652 6.813832959
41.03857658 8.696534265
49.00727645 13.12975121
51.02292652 6.496678304
53.03857658 8.218845565
63.02292652 5.732976878
65.03857658 5.668407052
73.00727645 7.434837012
75.02292652 7.350754043
87.02292652 8.668805645
97.00727645 5.324232257

Name: +ve in-silico MS/MS by CFM-ID for RCXVEBQHGUTAAY-SCSAIBSYSA-N
ID: RCXVEBQHGUTAAY-SCSAIBSYSA-N
Comment: Energy0
Num peaks: 6
95.06037464 21.44890634
97.07602471 0.9941405924
106.0287402 0.3297950443
123.0552893 27.47482344
124.0393049 1.178258392
141.0658539 45.8110928

Name: +ve in-silico MS/MS by CFM-ID for RCXVEBQHGUTAAY-SCSAIBSYSA-N
ID: RCXVEBQHGUTAAY-SCSAIBSYSA-N
Comment: Energy1
Num peaks: 6
80.04947561 2.023479146
95.06037464 50.79944208
97.07602471 1.854748752
123.0552893 15.49540042
124.0393049 2.886495005
141.0658539 13.23933887

Name: +ve in-silico MS/MS by CFM-ID for RCXVEBQHGUTAAY-SCSAIBSYSA-N
ID: RCXVEBQHGUTAAY-SCSAIBSYSA-N
Comment: Energy2
Num peaks: 20
25.00727645 2.812660757
39.02292652 6.697080237
40.01817548 1.652479351
41.03857658 4.027743286
42.03382555 2.075573629
49.00727645 4.7024921
51.02292652 3.232823492
52.01817548 1.940153252
53.03857658 5.217083099
54.03382555 2.678121779
57.04472458 1.80497461
66.03382555 1.827785243
67.02907452 12.69739522
68.04947561 2.580298003
69.04472458 4.276132753
71.06037464 3.915813126
80.04947561 2.424179239
81.04472458 3.067976827
95.06037464 12.01402548
123.0552893 1.699801865

Name: +ve in-silico MS/MS by CFM-ID for DAPBKYPJIFAAOX-UHFFFAOYSA-N
ID: DAPBKYPJIFAAOX-UHFFFAOYSA-N
Comment: Energy0
Num peaks: 6
59.01275576 1.944938874
105.0447246 5.927454701
109.0396392 6.271974201
123.0552893 29.67391643
124.0393049 3.604668715
141.0658539 41.64608348

Name: +ve in-silico MS/MS by CFM-ID for DAPBKYPJIFAAOX-UHFFFAOYSA-N
ID: DAPBKYPJIFAAOX-UHFFFAOYSA-N
Comment: Energy1
Num peaks: 10
59.01275576 2.054522029
81.04472458 2.848252659
93.04472458 2.455628502
96.04439023 2.07130692
97.02840582 5.269737845
105.0447246 10.67602824
109.0396392 3.908554444
114.0549549 6.140123109
123.0552893 26.06222513
141.0658539 19.7252719

Name: +ve in-silico MS/MS by CFM-ID for DAPBKYPJIFAAOX-UHFFFAOYSA-N
ID: DAPBKYPJIFAAOX-UHFFFAOYSA-N
Comment: Energy2
Num peaks: 28
29.00219107 1.287953381
39.02292652 1.889186388
40.01817548 3.47206957
41.00219107 6.901465136
43.01784114 3.280377722
52.01817548 5.06050273
53.00219107 1.317801288
54.03382555 3.363923993
56.99710569 3.31236657
59.01275576 9.84237476
66.03382555 1.467419147
67.01784114 1.711186404
68.0130901 1.784159348
68.04947561 1.316984584
69.0334912 1.29969091
79.02907452 2.811199234
81.04472458 5.704734698
82.02874017 2.725746873
85.02840582 1.225284207
91.02907452 1.790806529
93.04472458 3.27363228
94.02874017 1.822325794
96.04439023 2.210076389
97.02840582 1.283817827
105.0447246 3.957251431
106.0287402 2.402385221
109.0396392 1.397129473
123.0552893 2.23284223

Name: +ve in-silico MS/MS by CFM-ID for CJFONSDZKXEVTQ-UHFFFAOYSA-N
ID: CJFONSDZKXEVTQ-UHFFFAOYSA-N
Comment: Energy0
Num peaks: 6
41.03857658 0.9373221015
75.02292652 0.93631014
87.02292652 0.9376328849
111.0229265 2.449980126
113.0385766 1.914861051
141.0698767 84.45142488

Name: +ve in-silico MS/MS by CFM-ID for CJFONSDZKXEVTQ-UHFFFAOYSA-N
ID: CJFONSDZKXEVTQ-UHFFFAOYSA-N
Comment: Energy1
Num peaks: 10
39.02292652 2.745458698
41.03857658 4.675359994
51.02292652 2.732492435
53.03857658 4.676759385
65.03857658 4.580898221
73.00727645 2.782682875
75.02292652 4.685555982
87.02292652 4.691224979
99.02292652 4.602644207
141.0698767 44.36870264

Name: +ve in-silico MS/MS by CFM-ID for CJFONSDZKXEVTQ-UHFFFAOYSA-N
ID: CJFONSDZKXEVTQ-UHFFFAOYSA-N
Comment: Energy2
Num peaks: 11
39.02292652 6.813832959
41.03857658 8.696534265
49.00727645 13.12975121
51.02292652 6.496678304
53.03857658 8.218845565
63.02292652 5.732976878
65.03857658 5.668407052
73.00727645 7.434837012
75.02292652 7.350754043
87.02292652 8.668805645
97.00727645 5.324232257

Name: +ve in-silico MS/MS by CFM-ID for IMAGWKUTFZRWSB-UHFFFAOYSA-N
ID: IMAGWKUTFZRWSB-UHFFFAOYSA-N
Comment: Energy0
Num peaks: 6
29.00219107 3.294954313
57.04472458 2.732510272
58.02874017 2.270290724
73.0396392 13.82904168
73.07602471 15.90968748
101.0709393 47.24460215

Name: +ve in-silico MS/MS by CFM-ID for IMAGWKUTFZRWSB-UHFFFAOYSA-N
ID: IMAGWKUTFZRWSB-UHFFFAOYSA-N
Comment: Energy1
Num peaks: 7
42.03382555 4.843959508
44.04947561 4.440464016
45.04472458 15.06471163
57.04472458 6.489203318
58.02874017 2.580416732
73.0396392 2.56513928
73.07602471 46.34944055

Name: +ve in-silico MS/MS by CFM-ID for IMAGWKUTFZRWSB-UHFFFAOYSA-N
ID: IMAGWKUTFZRWSB-UHFFFAOYSA-N
Comment: Energy2
Num peaks: 13
15.02292652 5.881554572
25.00727645 2.273346901
27.02292652 2.482733663
29.00219107 16.57909864
30.03382555 2.045591775
40.01817548 1.986324449
42.03382555 10.37556215
44.04947561 6.119297875
45.04472458 4.791696322
57.04472458 9.394514943
58.02874017 4.242047567
73.0396392 12.05163984
73.07602471 2.795017179

Name: +ve in-silico MS/MS by CFM-ID for TWDNHYHSCMSARQ-UHFFFAOYSA-N
ID: TWDNHYHSCMSARQ-UHFFFAOYSA-N
Comment: Energy0
Num peaks: 6
39.02292652 0.9736673151
51.02292652 0.9649457036
63.02292652 0.9666075832
77.03857658 0.9598022955
115.0542266 0.999663645
141.0698767 87.61967759

Name: +ve in-silico MS/MS by CFM-ID for TWDNHYHSCMSARQ-UHFFFAOYSA-N
ID: TWDNHYHSCMSARQ-UHFFFAOYSA-N
Comment: Energy1
Num peaks: 9
39.02292652 4.997887398
49.00727645 3.097618085
51.02292652 4.927639019
63.02292652 4.863299101
73.00727645 2.923406964
77.03857658 4.714779413
89.03857658 4.370578242
101.0385766 4.616543835
141.0698767 46.26300842

Name: +ve in-silico MS/MS by CFM-ID for TWDNHYHSCMSARQ-UHFFFAOYSA-N
ID: TWDNHYHSCMSARQ-UHFFFAOYSA-N
Comment: Energy2
Num peaks: 10
39.02292652 12.15743431
49.00727645 14.35278687
51.02292652 12.80776579
63.02292652 9.79271579
73.00727645 7.29695953
75.02292652 5.74992449
77.03857658 5.864783846
87.02292652 5.421128431
97.00727645 4.645009472
101.0385766 3.360358546

Name: +ve in-silico MS/MS by CFM-ID for KPLDRYODCDLNHB-UHFFFAOYSA-N
ID: KPLDRYODCDLNHB-UHFFFAOYSA-N
Comment: Energy0
Num peaks: 6
109.0396392 4.490548348
111.0552893 2.670996791
113.0345538 6.384645548
113.0709393 7.076092951
123.0552893 3.258665995
141.0658539 64.10378191

Name: +ve in-silico MS/MS by CFM-ID for KPLDRYODCDLNHB-UHFFFAOYSA-N
ID: KPLDRYODCDLNHB-UHFFFAOYSA-N
Comment: Energy1
Num peaks: 13
44.04947561 2.986199378
53.00219107 3.62278163
56.04947561 3.611073827
68.0130901 5.322906162
70.02874017 6.162772807
70.06512568 5.141842009
84.00800472 4.395518346
96.04439023 2.017938345
98.0600403 3.066202796
113.0345538 13.44380946
113.0709393 5.261826139
123.0552893 3.533155082
141.0658539 22.75772763

Name: +ve in-silico MS/MS by CFM-ID for KPLDRYODCDLNHB-UHFFFAOYSA-N
ID: KPLDRYODCDLNHB-UHFFFAOYSA-N
Comment: Energy2
Num peaks: 20
25.00727645 1.543442508
29.03857658 2.341745863
40.01817548 3.118124474
42.03382555 6.790026959
44.0130901 1.575112052
44.04947561 15.46730431
52.01817548 1.982518471
53.00219107 2.387840448
54.03382555 2.614478517
56.04947561 1.824190422
68.0130901 9.745645197
68.04947561 3.013254103
70.02874017 5.433766834
70.06512568 3.791207985
71.02398914 1.862886843
72.04439023 1.478796966
83.02398914 4.15578789
85.0396392 4.954032479
97.0396392 4.427067474
113.0345538 1.657563438

Name: +ve in-silico MS/MS by CFM-ID for VSFNAZLYGOOSEY-UHFFFAOYSA-N
ID: VSFNAZLYGOOSEY-UHFFFAOYSA-N
Comment: Energy0
Num peaks: 6
69.04472458 2.538668051
73.02840582 2.583229862
95.06037464 4.130081289
105.0447246 8.69190443
123.0552893 52.89659048
141.0658539 22.27890063

Name: +ve in-silico MS/MS by CFM-ID for VSFNAZLYGOOSEY-UHFFFAOYSA-N
ID: VSFNAZLYGOOSEY-UHFFFAOYSA-N
Comment: Energy1
Num peaks: 9
40.01817548 3.467551703
55.01784114 4.95859693
69.04472458 14.87981778
73.02840582 8.1432329
81.04472458 13.35245907
95.06037464 9.044052993
105.0447246 5.004519986
123.0552893 16.94809612
141.0658539 7.660395763

Name: +ve in-silico MS/MS by CFM-ID for VSFNAZLYGOOSEY-UHFFFAOYSA-N
ID: VSFNAZLYGOOSEY-UHFFFAOYSA-N
Comment: Energy2
Num peaks: 14
25.00727645 1.300527366
27.02292652 11.73968185
29.03857658 3.267571259
40.01817548 6.615466405
42.03382555 8.289020924
52.01817548 8.073764601
54.03382555 4.506708076
55.01784114 3.497583368
56.04947561 1.723341092
69.04472458 16.57671568
71.01275576 1.778618867
73.02840582 9.809428433
81.04472458 2.027993215
95.06037464 1.490173541

Name: +ve in-silico MS/MS by CFM-ID for CJFONSDZKXEVTQ-GQCTYLIASA-N
ID: CJFONSDZKXEVTQ-GQCTYLIASA-N
Comment: Energy0
Num peaks: 6
41.03857658 0.9373221015
75.02292652 0.93631014
87.02292652 0.9376328849
111.0229265 2.449980126
113.0385766 1.914861051
141.0698767 84.45142488

Name: +ve in-silico MS/MS by CFM-ID for CJFONSDZKXEVTQ-GQCTYLIASA-N
ID: CJFONSDZKXEVTQ-GQCTYLIASA-N
Comment: Energy1
Num peaks: 10
39.02292652 2.745458698
41.03857658 4.675359994
51.02292652 2.732492435
53.03857658 4.676759385
65.03857658 4.580898221
73.00727645 2.782682875
75.02292652 4.685555982
87.02292652 4.691224979
99.02292652 4.602644207
141.0698767 44.36870264

Name: +ve in-silico MS/MS by CFM-ID for CJFONSDZKXEVTQ-GQCTYLIASA-N
ID: CJFONSDZKXEVTQ-GQCTYLIASA-N
Comment: Energy2
Num peaks: 11
39.02292652 6.813832959
41.03857658 8.696534265
49.00727645 13.12975121
51.02292652 6.496678304
53.03857658 8.218845565
63.02292652 5.732976878
65.03857658 5.668407052
73.00727645 7.434837012
75.02292652 7.350754043
87.02292652 8.668805645
97.00727645 5.324232257

Name: +ve in-silico MS/MS by CFM-ID for OBENGAMZEGRSIC-UHFFFAOYSA-N
ID: OBENGAMZEGRSIC-UHFFFAOYSA-N
Comment: Energy0
Num peaks: 6
15.02292652 2.46675448
61.01064758 4.974998417
70.99499752 4.141771795
89.0055622 43.19942054
90.00081117 3.677227481
106.0321113 34.16775751

Name: +ve in-silico MS/MS by CFM-ID for OBENGAMZEGRSIC-UHFFFAOYSA-N
ID: OBENGAMZEGRSIC-UHFFFAOYSA-N
Comment: Energy1
Num peaks: 7
41.00219107 5.009984716
43.01784114 3.730526317
45.0334912 3.93428651
61.01064758 11.19765532
63.02629764 12.63067213
89.0055622 35.18968214
106.0321113 9.270226375

Name: +ve in-silico MS/MS by CFM-ID for OBENGAMZEGRSIC-UHFFFAOYSA-N
ID: OBENGAMZEGRSIC-UHFFFAOYSA-N
Comment: Energy2
Num peaks: 10
15.02292652 9.325259572
42.03382555 4.294161755
44.97934745 5.231824724
46.99499752 5.349006777
61.01064758 13.62241941
70.99499752 18.05161962
71.99024648 4.511890082
72.97426207 7.192233225
89.0055622 8.7582925
90.00081117 4.790729413

Name: +ve in-silico MS/MS by CFM-ID for MQCKNQNMTHMDTE-UHFFFAOYSA-N
ID: MQCKNQNMTHMDTE-UHFFFAOYSA-N
Comment: Energy0
Num peaks: 6
93.04472458 0.7371863164
95.06037464 20.28135714
97.07602471 0.9775969789
100.0393049 0.7580407811
123.0552893 25.99372124
141.0658539 43.23487314

Name: +ve in-silico MS/MS by CFM-ID for MQCKNQNMTHMDTE-UHFFFAOYSA-N
ID: MQCKNQNMTHMDTE-UHFFFAOYSA-N
Comment: Energy1
Num peaks: 6
54.03382555 4.713385363
57.04472458 2.519044189
95.06037464 47.86786091
100.0393049 2.293559334
123.0552893 14.26170302
141.0658539 12.17159806

Name: +ve in-silico MS/MS by CFM-ID for MQCKNQNMTHMDTE-UHFFFAOYSA-N
ID: MQCKNQNMTHMDTE-UHFFFAOYSA-N
Comment: Energy2
Num peaks: 14
15.02292652 3.327169015
25.00727645 2.596005544
26.00252542 3.118507788
27.02292652 6.718773325
28.01817548 2.439719461
40.01817548 5.88401947
42.03382555 17.55154891
44.04947561 12.61046298
46.06512568 4.07131999
52.01817548 6.923040014
54.03382555 8.461267183
67.02907452 2.973359079
68.04947561 1.926865787
69.04472458 2.648379095

Name: +ve in-silico MS/MS by CFM-ID for ZIFPXEHKVLRCCT-UHFFFAOYSA-N
ID: ZIFPXEHKVLRCCT-UHFFFAOYSA-N
Comment: Energy0
Num peaks: 6
64.01817548 0.8811314299
95.06037464 5.98214023
106.0287402 7.194551863
123.0552893 16.0859255
124.0393049 31.44941044
141.0658539 33.05257692

Name: +ve in-silico MS/MS by CFM-ID for ZIFPXEHKVLRCCT-UHFFFAOYSA-N
ID: ZIFPXEHKVLRCCT-UHFFFAOYSA-N
Comment: Energy1
Num peaks: 11
49.00727645 2.304578508
51.02292652 7.884562258
53.03857658 5.764075187
66.03382555 5.571416164
68.04947561 7.301265378
70.06512568 2.864354882
95.06037464 6.715170022
106.0287402 7.068923135
123.0552893 7.580970516
124.0393049 18.46477276
141.0658539 9.53009577

Name: +ve in-silico MS/MS by CFM-ID for ZIFPXEHKVLRCCT-UHFFFAOYSA-N
ID: ZIFPXEHKVLRCCT-UHFFFAOYSA-N
Comment: Energy2
Num peaks: 18
25.00727645 1.905458331
39.02292652 9.564231621
40.01817548 2.6470241
41.03857658 1.898105221
42.03382555 1.802715893
50.00252542 3.987790186
51.02292652 3.988796972
52.01817548 6.439941359
53.03857658 3.569166796
54.03382555 11.83583346
56.04947561 2.448829019
64.01817548 15.28948524
68.04947561 2.268266103
80.04947561 3.355175344
81.04472458 2.495076198
95.06037464 2.332163457
106.0287402 1.989462279
124.0393049 2.498122853

Name: +ve in-silico MS/MS by CFM-ID for IJQOFUGNANKUQY-UHFFFAOYSA-N
ID: IJQOFUGNANKUQY-UHFFFAOYSA-N
Comment: Energy0
Num peaks: 6
95.06037464 17.12213008
97.07602471 0.7363566187
106.0287402 3.759385377
123.0552893 6.260096621
124.0393049 32.53286436
141.0658539 34.48312616

Name: +ve in-silico MS/MS by CFM-ID for IJQOFUGNANKUQY-UHFFFAOYSA-N
ID: IJQOFUGNANKUQY-UHFFFAOYSA-N
Comment: Energy1
Num peaks: 6
80.04947561 2.695927286
95.06037464 38.05276837
106.0287402 4.764827047
123.0552893 3.964827113
124.0393049 23.47435041
141.0658539 9.735545364

Name: +ve in-silico MS/MS by CFM-ID for IJQOFUGNANKUQY-UHFFFAOYSA-N
ID: IJQOFUGNANKUQY-UHFFFAOYSA-N
Comment: Energy2
Num peaks: 17
39.02292652 4.435069
40.01817548 13.85076265
42.03382555 1.735227057
44.04947561 2.885726498
49.00727645 4.701534249
51.02292652 5.144609089
52.01817548 10.00053519
53.03857658 3.701608622
54.03382555 7.165568212
55.02907452 1.59485521
66.03382555 3.571583683
68.04947561 3.731183564
80.04947561 5.580409763
95.06037464 4.167447663
98.02365479 1.796816035
106.0287402 1.98057641
124.0393049 4.982711502

Name: +ve in-silico MS/MS by CFM-ID for XBWVUQGPHUFJJY-UHFFFAOYSA-N
ID: XBWVUQGPHUFJJY-UHFFFAOYSA-N
Comment: Energy0
Num peaks: 6
59.01275576 0.8633473672
81.04472458 1.247664763
95.06037464 6.49658076
105.0447246 8.041924364
123.0552893 49.31325438
141.0658539 21.01346303

Name: +ve in-silico MS/MS by CFM-ID for XBWVUQGPHUFJJY-UHFFFAOYSA-N
ID: XBWVUQGPHUFJJY-UHFFFAOYSA-N
Comment: Energy1
Num peaks: 11
68.04947561 2.806398312
79.02907452 3.256026511
81.04472458 7.134181448
95.06037464 19.58211692
96.04439023 3.029003343
97.02840582 3.485796632
97.07602471 1.648286664
105.0447246 6.617616282
114.0549549 2.988719448
123.0552893 21.27705294
141.0658539 8.913666891

Name: +ve in-silico MS/MS by CFM-ID for XBWVUQGPHUFJJY-UHFFFAOYSA-N
ID: XBWVUQGPHUFJJY-UHFFFAOYSA-N
Comment: Energy2
Num peaks: 27
25.00727645 1.620666755
39.02292652 6.031561951
40.01817548 4.716709725
41.00219107 3.664483272
41.03857658 4.925524971
42.03382555 1.444555919
50.00252542 1.487318286
52.01817548 14.93407094
53.03857658 2.307345996
54.03382555 6.976231336
59.01275576 1.769616317
65.00219107 1.232565772
66.03382555 2.813161525
67.01784114 1.327633788
68.04947561 1.628502066
69.0334912 1.446751315
69.04472458 3.852012518
71.01275576 1.704399605
79.02907452 4.55404402
80.0130901 0.9107165387
80.04947561 1.381671132
81.04472458 2.060146193
82.02874017 1.725768661
83.01275576 1.90903857
95.06037464 1.776085722
96.04439023 0.9201057507
97.02840582 0.9728783472

Name: +ve in-silico MS/MS by CFM-ID for QVQXHDNXHCQUTI-UHFFFAOYSA-N
ID: QVQXHDNXHCQUTI-UHFFFAOYSA-N
Comment: Energy0
Num peaks: 6
59.01275576 0.8652492367
81.04472458 1.238374361
95.06037464 6.47251366
105.0447246 8.019535072
123.0552893 49.28727159
141.0658539 21.07473352

Name: +ve in-silico MS/MS by CFM-ID for QVQXHDNXHCQUTI-UHFFFAOYSA-N
ID: QVQXHDNXHCQUTI-UHFFFAOYSA-N
Comment: Energy1
Num peaks: 12
54.03382555 1.770896529
66.03382555 2.328818471
79.02907452 3.165224941
81.04472458 6.293989769
94.02874017 2.495942707
95.01275576 4.157963144
95.06037464 18.98666064
97.07602471 1.691796159
105.0447246 6.441600864
112.0393049 3.852181942
123.0552893 20.7531374
141.0658539 8.721631026

Name: +ve in-silico MS/MS by CFM-ID for QVQXHDNXHCQUTI-UHFFFAOYSA-N
ID: QVQXHDNXHCQUTI-UHFFFAOYSA-N
Comment: Energy2
Num peaks: 28
25.00727645 1.889081105
39.02292652 5.24635291
40.01817548 4.858361899
41.00219107 3.565552539
41.03857658 2.350452757
42.03382555 1.299569097
50.00252542 1.878063294
51.02292652 3.312573202
52.01817548 14.13457869
54.03382555 7.366349606
59.01275576 1.689193032
66.03382555 3.44317849
67.01784114 3.54766163
68.04947561 0.8735331646
69.04472458 3.611427241
71.01275576 1.638324237
79.01784114 0.8000652429
79.02907452 4.397441639
80.0130901 0.8967751787
80.04947561 1.558661078
81.04472458 1.682676267
82.02874017 1.644448402
83.01275576 2.488673714
85.02840582 1.053589808
94.02874017 0.9188416425
95.01275576 1.385236087
95.06037464 1.747065358
98.02365479 0.844386253

Name: +ve in-silico MS/MS by CFM-ID for HWDWTJGEKNDFGO-UHFFFAOYSA-N
ID: HWDWTJGEKNDFGO-UHFFFAOYSA-N
Comment: Energy0
Num peaks: 6
57.0334912 2.551827217
68.0130901 1.785538273
83.02398914 1.865378523
85.0396392 62.29770458
123.0552893 2.17473758
141.0658539 20.36818866

Name: +ve in-silico MS/MS by CFM-ID for HWDWTJGEKNDFGO-UHFFFAOYSA-N
ID: HWDWTJGEKNDFGO-UHFFFAOYSA-N
Comment: Energy1
Num peaks: 6
29.03857658 2.511941623
56.0130901 22.5104164
57.0334912 3.884142162
58.02874017 25.72927932
85.0396392 28.94254685
141.0658539 2.249697137

Name: +ve in-silico MS/MS by CFM-ID for HWDWTJGEKNDFGO-UHFFFAOYSA-N
ID: HWDWTJGEKNDFGO-UHFFFAOYSA-N
Comment: Energy2
Num peaks: 8
44.0130901 2.837665941
53.99744004 7.409067786
55.02907452 6.907455402
56.0130901 25.56069213
57.04472458 4.903728652
58.02874017 21.19825119
68.0130901 6.923382434
85.0396392 7.035681475

Name: +ve in-silico MS/MS by CFM-ID for LVQBGRDGGVFUMW-UHFFFAOYSA-N
ID: LVQBGRDGGVFUMW-UHFFFAOYSA-N
Comment: Energy0
Num peaks: 6
57.0334912 2.087379809
68.0130901 2.518668074
83.02398914 1.90024843
85.0396392 75.88492582
123.0552893 1.269613272
141.0658539 9.030157536

Name: +ve in-silico MS/MS by CFM-ID for LVQBGRDGGVFUMW-UHFFFAOYSA-N
ID: LVQBGRDGGVFUMW-UHFFFAOYSA-N
Comment: Energy1
Num peaks: 6
29.03857658 2.710472503
56.0130901 26.42085628
57.0334912 2.441049938
58.02874017 23.29453144
85.0396392 24.8302832
141.0658539 3.119838749

Name: +ve in-silico MS/MS by CFM-ID for LVQBGRDGGVFUMW-UHFFFAOYSA-N
ID: LVQBGRDGGVFUMW-UHFFFAOYSA-N
Comment: Energy2
Num peaks: 11
26.00252542 2.442910473
28.01817548 2.278686886
40.01817548 2.818097012
44.0130901 2.771992189
53.99744004 7.830522928
55.02907452 5.530577883
56.0130901 22.87058263
57.04472458 4.318509714
58.02874017 18.4128545
68.0130901 6.759132042
85.0396392 5.943607035

Name: +ve in-silico MS/MS by CFM-ID for NHGBXEUZMXOLFU-UHFFFAOYSA-N
ID: NHGBXEUZMXOLFU-UHFFFAOYSA-N
Comment: Energy0
Num peaks: 6
57.0334912 2.182074483
68.0130901 1.735935588
83.02398914 1.863864849
85.0396392 76.09270102
123.0552893 1.385970742
141.0658539 8.830245277

Name: +ve in-silico MS/MS by CFM-ID for NHGBXEUZMXOLFU-UHFFFAOYSA-N
ID: NHGBXEUZMXOLFU-UHFFFAOYSA-N
Comment: Energy1
Num peaks: 7
29.03857658 3.28473219
40.01817548 3.233241861
55.02907452 10.45816423
57.0334912 3.456258695
57.04472458 18.23137586
85.0396392 40.07112456
141.0658539 3.697690652

Name: +ve in-silico MS/MS by CFM-ID for NHGBXEUZMXOLFU-UHFFFAOYSA-N
ID: NHGBXEUZMXOLFU-UHFFFAOYSA-N
Comment: Energy2
Num peaks: 7
40.01817548 18.50102335
42.03382555 9.943402566
44.0130901 5.850026923
55.02907452 18.1606187
57.04472458 12.91295495
68.0130901 8.639069155
85.0396392 6.978413111

Name: +ve in-silico MS/MS by CFM-ID for PYMTYFYXMLQUDU-UHFFFAOYSA-N
ID: PYMTYFYXMLQUDU-UHFFFAOYSA-N
Comment: Energy0
Num peaks: 6
45.0334912 1.049438878
69.04472458 52.26749084
73.02840582 2.223398136
95.02398914 0.9942461984
123.0552893 3.733607597
141.0658539 37.45167751

Name: +ve in-silico MS/MS by CFM-ID for PYMTYFYXMLQUDU-UHFFFAOYSA-N
ID: PYMTYFYXMLQUDU-UHFFFAOYSA-N
Comment: Energy1
Num peaks: 6
40.01817548 8.933100093
42.03382555 12.21016127
45.0334912 1.863789032
69.04472458 66.25642387
123.0552893 2.043668541
141.0658539 2.446017708

Name: +ve in-silico MS/MS by CFM-ID for PYMTYFYXMLQUDU-UHFFFAOYSA-N
ID: PYMTYFYXMLQUDU-UHFFFAOYSA-N
Comment: Energy2
Num peaks: 6
40.01817548 20.8767427
42.03382555 22.17686748
52.01817548 10.33007596
53.01342445 3.618298653
69.04472458 34.2269163
72.04439023 1.139212739

Name: +ve in-silico MS/MS by CFM-ID for GFHYQJHBCGTDDM-UHFFFAOYSA-N
ID: GFHYQJHBCGTDDM-UHFFFAOYSA-N
Comment: Energy0
Num peaks: 6
45.0334912 0.7906454921
55.01784114 0.6183680031
69.04472458 62.78665427
73.02840582 1.771133025
123.0552893 15.21158342
141.0658539 15.23008865

Name: +ve in-silico MS/MS by CFM-ID for GFHYQJHBCGTDDM-UHFFFAOYSA-N
ID: GFHYQJHBCGTDDM-UHFFFAOYSA-N
Comment: Energy1
Num peaks: 6
40.01817548 7.754558225
42.03382555 10.34634404
45.0334912 2.291003631
69.04472458 62.04122127
95.02398914 3.765571139
123.0552893 3.839570485

Name: +ve in-silico MS/MS by CFM-ID for GFHYQJHBCGTDDM-UHFFFAOYSA-N
ID: GFHYQJHBCGTDDM-UHFFFAOYSA-N
Comment: Energy2
Num peaks: 6
25.00727645 1.076602661
40.01817548 19.17627867
42.03382555 20.18294043
52.01817548 9.241652804
53.01342445 3.2263951
69.04472458 35.09405192

Name: +ve in-silico MS/MS by CFM-ID for GMCZYJYPTHOURY-UHFFFAOYSA-N
ID: GMCZYJYPTHOURY-UHFFFAOYSA-N
Comment: Energy0
Num peaks: 6
29.03857658 0.4597712706
57.0334912 2.140289874
83.02398914 1.993552519
85.0396392 83.37569706
123.0552893 0.6133940628
141.0658539 9.483294705

Name: +ve in-silico MS/MS by CFM-ID for GMCZYJYPTHOURY-UHFFFAOYSA-N
ID: GMCZYJYPTHOURY-UHFFFAOYSA-N
Comment: Energy1
Num peaks: 6
29.03857658 2.866547546
57.0334912 2.154145876
58.02874017 2.277658392
83.02398914 1.489909456
85.0396392 80.64662595
141.0658539 4.682880449

Name: +ve in-silico MS/MS by CFM-ID for GMCZYJYPTHOURY-UHFFFAOYSA-N
ID: GMCZYJYPTHOURY-UHFFFAOYSA-N
Comment: Energy2
Num peaks: 6
43.02907452 10.37012285
57.0334912 2.14335566
58.02874017 4.587698864
68.0130901 6.376049552
83.02398914 4.050769443
85.0396392 64.77901454

Name: +ve in-silico MS/MS by CFM-ID for RIDVPVAOHVMBBM-UHFFFAOYSA-N
ID: RIDVPVAOHVMBBM-UHFFFAOYSA-N
Comment: Energy0
Num peaks: 6
53.00219107 0.2770357576
55.01784114 3.078765647
69.04472458 70.57516385
95.02398914 0.5753257598
105.0447246 1.096412049
123.0552893 22.67695623

Name: +ve in-silico MS/MS by CFM-ID for RIDVPVAOHVMBBM-UHFFFAOYSA-N
ID: RIDVPVAOHVMBBM-UHFFFAOYSA-N
Comment: Energy1
Num peaks: 6
27.02292652 1.025975621
40.01817548 9.335508297
42.03382555 12.69821892
55.01784114 4.339072679
69.04472458 65.27920252
123.0552893 2.706216812

Name: +ve in-silico MS/MS by CFM-ID for RIDVPVAOHVMBBM-UHFFFAOYSA-N
ID: RIDVPVAOHVMBBM-UHFFFAOYSA-N
Comment: Energy2
Num peaks: 6
40.01817548 20.87191307
42.03382555 22.26742558
52.01817548 10.51252085
53.01342445 3.594024287
55.01784114 2.166581574
69.04472458 32.08081289

Name: +ve in-silico MS/MS by CFM-ID for ZXSBDSGRQIWJPM-UHFFFAOYSA-N
ID: ZXSBDSGRQIWJPM-UHFFFAOYSA-N
Comment: Energy0
Num peaks: 6
34.99499752 1.116233364
46.06512568 2.828519436
60.97426207 4.512340111
72.04439023 2.406954317
88.02154661 3.604419213
106.0321113 83.42675834

Name: +ve in-silico MS/MS by CFM-ID for ZXSBDSGRQIWJPM-UHFFFAOYSA-N
ID: ZXSBDSGRQIWJPM-UHFFFAOYSA-N
Comment: Energy1
Num peaks: 6
44.04947561 2.696421473
46.06512568 17.52819449
60.97426207 4.834167068
72.04439023 28.92369271
88.02154661 7.654090562
106.0321113 33.80186771

Name: +ve in-silico MS/MS by CFM-ID for ZXSBDSGRQIWJPM-UHFFFAOYSA-N
ID: ZXSBDSGRQIWJPM-UHFFFAOYSA-N
Comment: Energy2
Num peaks: 6
15.02292652 17.04126747
44.97934745 6.836896993
60.97426207 13.64655024
72.04439023 8.525975674
88.02154661 30.86092875
106.0321113 7.030801997

Name: +ve in-silico MS/MS by CFM-ID for FLEYOQDGUUJNHI-UHFFFAOYSA-N
ID: FLEYOQDGUUJNHI-UHFFFAOYSA-N
Comment: Energy0
Num peaks: 6
84.04439023 5.45573426
85.0396392 1.230598453
109.0396392 2.776451314
114.0549549 0.8920634257
123.0552893 3.775202732
141.0658539 79.15063551

Name: +ve in-silico MS/MS by CFM-ID for FLEYOQDGUUJNHI-UHFFFAOYSA-N
ID: FLEYOQDGUUJNHI-UHFFFAOYSA-N
Comment: Energy1
Num peaks: 9
15.02292652 2.978110396
39.02292652 2.862561488
54.03382555 5.052930848
82.02874017 4.092767707
84.04439023 7.305982416
109.0396392 17.31806521
123.0552893 5.417342735
125.0345538 4.277997592
141.0658539 32.28129131

Name: +ve in-silico MS/MS by CFM-ID for FLEYOQDGUUJNHI-UHFFFAOYSA-N
ID: FLEYOQDGUUJNHI-UHFFFAOYSA-N
Comment: Energy2
Num peaks: 24
26.00252542 1.84491226
27.02292652 1.503981437
39.02292652 7.908932298
40.01817548 2.755065996
41.03857658 2.469767205
44.0130901 1.220848458
50.00252542 2.43421665
52.01817548 3.809738674
53.01342445 1.777379979
54.03382555 9.757663574
56.04947561 3.981816937
58.02874017 4.057446076
66.03382555 10.79738375
68.0130901 1.335769559
68.04947561 2.987555374
69.00833907 1.133567535
69.0334912 2.95434905
79.02907452 1.087572127
80.0130901 1.728081327
82.02874017 2.87439099
84.04439023 5.40419987
93.04472458 1.822483377
109.0396392 1.455415841
123.0552893 3.576785409

Name: +ve in-silico MS/MS by CFM-ID for ZAWBBZKACNNPCJ-UHFFFAOYSA-N
ID: ZAWBBZKACNNPCJ-UHFFFAOYSA-N
Comment: Energy0
Num peaks: 6
91.02907452 1.455237894
93.04472458 4.623232022
95.06037464 2.077402288
105.0447246 32.22174726
106.0287402 4.590612465
123.0552893 49.01946

Name: +ve in-silico MS/MS by CFM-ID for ZAWBBZKACNNPCJ-UHFFFAOYSA-N
ID: ZAWBBZKACNNPCJ-UHFFFAOYSA-N
Comment: Energy1
Num peaks: 7
79.01784114 7.32606409
81.04472458 3.369165546
93.04472458 3.82733272
94.02874017 2.904332099
96.04439023 8.554890196
105.0447246 28.35710385
123.0552893 28.17980977

Name: +ve in-silico MS/MS by CFM-ID for ZAWBBZKACNNPCJ-UHFFFAOYSA-N
ID: ZAWBBZKACNNPCJ-UHFFFAOYSA-N
Comment: Energy2
Num peaks: 22
25.00727645 3.420258962
39.02292652 1.862680965
41.00219107 5.163228344
49.00727645 2.938636028
50.00252542 3.006241128
51.02292652 5.704698194
52.01817548 7.055148817
55.01784114 5.466092737
63.02292652 3.263303657
64.01817548 4.478900488
65.00219107 2.240180209
66.03382555 3.998072179
67.01784114 2.237523612
76.01817548 3.571547101
77.00219107 2.083586612
78.03382555 6.438228486
79.01784114 3.124767976
79.02907452 2.717244234
81.04472458 1.877568197
91.02907452 2.458632769
93.04472458 3.711170814
105.0447246 4.935040519

Name: +ve in-silico MS/MS by CFM-ID for OWZRRFCGWTXNTM-UHFFFAOYSA-N
ID: OWZRRFCGWTXNTM-UHFFFAOYSA-N
Comment: Energy0
Num peaks: 6
93.04472458 1.248584795
95.06037464 13.35982749
106.0287402 1.194240131
123.0552893 16.76648012
124.0393049 7.528102852
141.0658539 52.03068153

Name: +ve in-silico MS/MS by CFM-ID for OWZRRFCGWTXNTM-UHFFFAOYSA-N
ID: OWZRRFCGWTXNTM-UHFFFAOYSA-N
Comment: Energy1
Num peaks: 7
68.04947561 4.148759283
95.06037464 17.10683277
97.02840582 6.278852571
97.07602471 4.960033404
114.0549549 8.400614662
123.0552893 22.32373686
141.0658539 18.47347109

Name: +ve in-silico MS/MS by CFM-ID for OWZRRFCGWTXNTM-UHFFFAOYSA-N
ID: OWZRRFCGWTXNTM-UHFFFAOYSA-N
Comment: Energy2
Num peaks: 18
27.02292652 2.848320365
39.02292652 2.560179488
41.03857658 1.668421774
49.00727645 5.928996983
50.00252542 2.154922583
51.02292652 3.545795273
52.01817548 4.766589683
53.03857658 5.50985566
54.03382555 6.306352408
66.03382555 8.326894308
68.04947561 6.643073229
73.02840582 1.479206321
78.03382555 3.681298647
79.02907452 4.625353986
80.04947561 7.108302579
93.04472458 3.931849717
95.06037464 7.613818819
97.07602471 1.439826202

Name: +ve in-silico MS/MS by CFM-ID for ATTZFOQANXUZIP-UHFFFAOYSA-N
ID: ATTZFOQANXUZIP-UHFFFAOYSA-N
Comment: Energy0
Num peaks: 6
98.02365479 1.564942763
100.0393049 2.050927533
115.0502039 0.9029886557
123.0552893 41.97007421
124.0393049 0.8865721587
141.0658539 44.64943615

Name: +ve in-silico MS/MS by CFM-ID for ATTZFOQANXUZIP-UHFFFAOYSA-N
ID: ATTZFOQANXUZIP-UHFFFAOYSA-N
Comment: Energy1
Num peaks: 12
80.04947561 2.666465652
82.02874017 3.379627301
83.01275576 2.602885356
94.02874017 1.426011683
96.04439023 4.250901912
98.02365479 3.557029511
100.0393049 2.487452891
111.0552893 8.853507412
114.0549549 1.261016642
123.0552893 36.57053457
124.0393049 1.310370238
141.0658539 12.56957209

Name: +ve in-silico MS/MS by CFM-ID for ATTZFOQANXUZIP-UHFFFAOYSA-N
ID: ATTZFOQANXUZIP-UHFFFAOYSA-N
Comment: Energy2
Num peaks: 23
42.03382555 3.457398017
44.04947561 1.772428889
52.01817548 2.82634106
53.01342445 2.076672969
54.03382555 2.813195437
55.01784114 2.36229882
57.04472458 8.891721532
65.99744004 2.25599075
68.0130901 2.352592754
69.04472458 5.114060054
70.02874017 2.214012532
80.0130901 3.917529805
82.02874017 8.081793979
83.01275576 5.06645203
83.02398914 2.174087169
95.02398914 4.132184943
96.00800472 1.782076703
97.0396392 5.683924897
98.02365479 3.410174561
100.0393049 1.674963953
105.0447246 1.515243323
107.0239891 2.938412333
123.0552893 4.2269423

Name: +ve in-silico MS/MS by CFM-ID for SMSMRXVPKAZRNY-UHFFFAOYSA-N
ID: SMSMRXVPKAZRNY-UHFFFAOYSA-N
Comment: Energy0
Num peaks: 6
39.02292652 1.92531479
56.04947561 26.28134523
58.06512568 2.242974067
67.01784114 2.049729762
84.04439023 21.97142467
101.0709393 38.62343328

Name: +ve in-silico MS/MS by CFM-ID for SMSMRXVPKAZRNY-UHFFFAOYSA-N
ID: SMSMRXVPKAZRNY-UHFFFAOYSA-N
Comment: Energy1
Num peaks: 6
39.02292652 13.02729647
56.04947561 35.93846814
58.06512568 4.177878809
67.01784114 4.470775315
84.04439023 15.50280653
101.0709393 7.825806761

Name: +ve in-silico MS/MS by CFM-ID for SMSMRXVPKAZRNY-UHFFFAOYSA-N
ID: SMSMRXVPKAZRNY-UHFFFAOYSA-N
Comment: Energy2
Num peaks: 11
27.02292652 6.793394341
28.01817548 3.345191795
30.03382555 2.749177906
39.02292652 14.86386669
40.01817548 6.925451554
42.03382555 5.241048088
54.03382555 2.836745589
56.04947561 28.30883043
58.06512568 2.88883089
84.04439023 2.870060147
85.0396392 4.370963388

Name: +ve in-silico MS/MS by CFM-ID for XKXMMLXCXCSKIH-UHFFFAOYSA-N
ID: XKXMMLXCXCSKIH-UHFFFAOYSA-N
Comment: Energy0
Num peaks: 6
61.00841932 8.779365656
70.99276926 4.546550517
86.02365479 5.097828359
88.01931836 3.854366267
89.00333394 34.45718474
106.029883 38.01485957

Name: +ve in-silico MS/MS by CFM-ID for XKXMMLXCXCSKIH-UHFFFAOYSA-N
ID: XKXMMLXCXCSKIH-UHFFFAOYSA-N
Comment: Energy1
Num peaks: 6
61.00841932 3.724515938
70.99276926 7.037553852
86.02365479 4.408789889
88.01931836 7.077930441
89.00333394 52.44401629
106.029883 15.46875345

Name: +ve in-silico MS/MS by CFM-ID for XKXMMLXCXCSKIH-UHFFFAOYSA-N
ID: XKXMMLXCXCSKIH-UHFFFAOYSA-N
Comment: Energy2
Num peaks: 9
33.0135047 5.29694941
41.00219107 4.051420184
42.99785464 14.35407414
44.0130901 8.812494233
45.0135047 17.49553506
61.00841932 13.18520438
68.0130901 5.398347195
70.99276926 5.810874012
88.01931836 6.146760634

Name: +ve in-silico MS/MS by CFM-ID for IVIMDFQSIKREQL-UHFFFAOYSA-N
ID: IVIMDFQSIKREQL-UHFFFAOYSA-N
Comment: Energy0
Num peaks: 6
30.03382555 4.169179534
44.04947561 10.17349199
76.02154661 11.52826141
78.03719668 18.97800116
89.0055622 8.486540976
106.0321113 29.54837183

Name: +ve in-silico MS/MS by CFM-ID for IVIMDFQSIKREQL-UHFFFAOYSA-N
ID: IVIMDFQSIKREQL-UHFFFAOYSA-N
Comment: Energy1
Num peaks: 10
44.04947561 29.12205344
46.06512568 7.28324386
61.01064758 3.061805516
62.98991214 4.867280269
76.02154661 2.943943826
77.0055622 2.801019042
78.03719668 8.503245593
88.02154661 4.923198697
89.0055622 8.025790199
106.0321113 11.17716813

Name: +ve in-silico MS/MS by CFM-ID for IVIMDFQSIKREQL-UHFFFAOYSA-N
ID: IVIMDFQSIKREQL-UHFFFAOYSA-N
Comment: Energy2
Num peaks: 10
15.02292652 2.801882377
27.02292652 8.036725969
29.03857658 3.016954189
30.03382555 4.773320972
42.03382555 4.749805873
44.04947561 27.40800114
46.06512568 10.03347079
58.99499752 7.98496545
61.01064758 6.240688928
62.98991214 5.000602562

Name: +ve in-silico MS/MS by CFM-ID for NWUTZAVMDAGNIG-UHFFFAOYSA-N
ID: NWUTZAVMDAGNIG-UHFFFAOYSA-N
Comment: Energy0
Num peaks: 6
98.0600403 10.57229667
109.0396392 3.825467836
111.0552893 3.667234939
113.0709393 3.592485248
123.0552893 3.546604658
141.0658539 68.89839883

Name: +ve in-silico MS/MS by CFM-ID for NWUTZAVMDAGNIG-UHFFFAOYSA-N
ID: NWUTZAVMDAGNIG-UHFFFAOYSA-N
Comment: Energy1
Num peaks: 11
39.02292652 3.535970371
54.03382555 5.540394223
56.04947561 3.221897722
84.04439023 2.93040385
86.0600403 3.909676366
96.04439023 3.812975326
98.0600403 17.61616765
109.0396392 5.145168267
113.0709393 4.326430205
123.0552893 5.661787813
141.0658539 25.939279

Name: +ve in-silico MS/MS by CFM-ID for NWUTZAVMDAGNIG-UHFFFAOYSA-N
ID: NWUTZAVMDAGNIG-UHFFFAOYSA-N
Comment: Energy2
Num peaks: 19
39.02292652 3.660022641
44.0130901 1.604454725
50.00252542 1.691734384
52.01817548 4.442562301
54.03382555 17.01349227
56.04947561 5.131338542
58.02874017 4.082123492
66.03382555 13.4162708
68.04947561 3.864656775
79.02907452 2.386294918
81.04472458 6.824569027
82.02874017 2.175853149
83.02398914 1.44939713
96.04439023 2.026640146
97.0396392 1.882315587
98.0600403 3.27869616
109.0396392 2.538910447
111.0552893 2.229508494
113.0709393 1.384141681

Name: +ve in-silico MS/MS by CFM-ID for KKCWBKUOPJMUQV-UHFFFAOYSA-N
ID: KKCWBKUOPJMUQV-UHFFFAOYSA-N
Comment: Energy0
Num peaks: 6
56.04947561 19.42023851
58.06512568 0.9226502898
66.03382555 0.9207150416
83.06037464 1.628844598
84.04439023 22.66139838
101.0709393 51.43741076

Name: +ve in-silico MS/MS by CFM-ID for KKCWBKUOPJMUQV-UHFFFAOYSA-N
ID: KKCWBKUOPJMUQV-UHFFFAOYSA-N
Comment: Energy1
Num peaks: 6
39.02292652 2.344087514
56.04947561 52.83325695
58.06512568 6.856843835
66.03382555 2.670669066
84.04439023 17.90981002
101.0709393 7.84344108

Name: +ve in-silico MS/MS by CFM-ID for KKCWBKUOPJMUQV-UHFFFAOYSA-N
ID: KKCWBKUOPJMUQV-UHFFFAOYSA-N
Comment: Energy2
Num peaks: 6
39.02292652 4.378419275
41.00219107 3.636191715
42.03382555 10.39764944
54.03382555 3.58009795
56.04947561 52.31047953
60.04439023 6.980979929

Name: +ve in-silico MS/MS by CFM-ID for PZVLJGKJIMBYNP-UHFFFAOYSA-N
ID: PZVLJGKJIMBYNP-UHFFFAOYSA-N
Comment: Energy0
Num peaks: 6
96.04439023 15.2692553
98.0600403 3.099818108
111.0552893 3.102980346
113.0709393 3.342361864
123.0552893 3.937122357
141.0658539 60.59841127

Name: +ve in-silico MS/MS by CFM-ID for PZVLJGKJIMBYNP-UHFFFAOYSA-N
ID: PZVLJGKJIMBYNP-UHFFFAOYSA-N
Comment: Energy1
Num peaks: 9
53.03857658 10.6814146
68.04947561 1.87041387
70.06512568 12.51561507
81.0334912 4.444495983
96.04439023 4.413179387
98.0600403 10.44221338
113.0709393 4.393311384
123.0552893 7.648835358
141.0658539 25.39904437

Name: +ve in-silico MS/MS by CFM-ID for PZVLJGKJIMBYNP-UHFFFAOYSA-N
ID: PZVLJGKJIMBYNP-UHFFFAOYSA-N
Comment: Energy2
Num peaks: 19
42.03382555 2.490921813
44.0130901 1.995943607
51.02292652 4.239832659
53.03857658 23.1375578
54.03382555 2.045759262
66.03382555 2.299388106
68.04947561 14.39210203
70.06512568 7.3738947
80.04947561 1.927556138
81.0334912 1.706810898
82.02874017 1.976759617
94.02874017 1.925024213
95.02398914 2.313111924
95.06037464 1.304801109
96.04439023 3.907392721
97.0396392 3.204364851
111.0552893 2.217356232
113.0709393 1.381139636
123.0552893 1.336162185

Name: +ve in-silico MS/MS by CFM-ID for HGWABUZZJBOQDS-UHFFFAOYSA-N
ID: HGWABUZZJBOQDS-UHFFFAOYSA-N
Comment: Energy0
Num peaks: 6
60.04439023 0.5058353294
69.04472458 0.8721368256
70.02874017 0.5664554204
83.06037464 36.96325535
84.04439023 1.166853726
101.0709393 55.58347181

Name: +ve in-silico MS/MS by CFM-ID for HGWABUZZJBOQDS-UHFFFAOYSA-N
ID: HGWABUZZJBOQDS-UHFFFAOYSA-N
Comment: Energy1
Num peaks: 6
56.04947561 10.29127025
57.0334912 3.624396939
72.04439023 3.721749923
74.0600403 6.498801255
83.06037464 41.49706053
101.0709393 18.36390109

Name: +ve in-silico MS/MS by CFM-ID for HGWABUZZJBOQDS-UHFFFAOYSA-N
ID: HGWABUZZJBOQDS-UHFFFAOYSA-N
Comment: Energy2
Num peaks: 15
28.01817548 3.613138224
40.01817548 6.60766105
41.03857658 2.767083853
42.03382555 26.88888152
43.02907452 3.124576147
44.04947561 1.390913331
52.01817548 1.452594584
54.03382555 5.080208171
55.02907452 1.63410673
56.04947561 9.038917307
57.0334912 1.705500591
57.04472458 2.11663641
66.03382555 4.73582587
69.04472458 2.526298348
83.06037464 8.425790833

Name: +ve in-silico MS/MS by CFM-ID for QJGRRRJDIHSHEH-UHFFFAOYSA-N
ID: QJGRRRJDIHSHEH-UHFFFAOYSA-N
Comment: Energy0
Num peaks: 6
56.0130901 1.624936671
58.02874017 0.7375583404
69.04472458 0.8607030009
83.06037464 36.74382191
84.04439023 1.276568292
101.0709393 54.90150859

Name: +ve in-silico MS/MS by CFM-ID for QJGRRRJDIHSHEH-UHFFFAOYSA-N
ID: QJGRRRJDIHSHEH-UHFFFAOYSA-N
Comment: Energy1
Num peaks: 6
54.03382555 4.447891366
55.01784114 6.504725059
56.04947561 3.823549405
72.04439023 9.172366327
83.06037464 42.555713
101.0709393 18.84710268

Name: +ve in-silico MS/MS by CFM-ID for QJGRRRJDIHSHEH-UHFFFAOYSA-N
ID: QJGRRRJDIHSHEH-UHFFFAOYSA-N
Comment: Energy2
Num peaks: 17
26.00252542 2.459328915
28.01817548 2.954070209
39.02292652 2.899560177
40.01817548 8.713859998
41.03857658 1.721010187
42.03382555 17.63015831
52.01817548 2.424532604
54.03382555 8.388774009
55.01784114 2.838942578
56.0130901 1.954576977
56.04947561 6.065887858
57.04472458 3.151995728
58.02874017 2.48315589
66.03382555 4.953719518
69.04472458 2.171689242
83.06037464 8.306350025
84.04439023 1.664843201

Name: +ve in-silico MS/MS by CFM-ID for NQPJDJVGBDHCAD-UHFFFAOYSA-N
ID: NQPJDJVGBDHCAD-UHFFFAOYSA-N
Comment: Energy0
Num peaks: 6
44.04947561 3.785329034
58.06512568 1.928448779
72.04439023 2.019418063
73.07602471 1.907319346
83.06037464 1.368021631
101.0709393 81.92551476

Name: +ve in-silico MS/MS by CFM-ID for NQPJDJVGBDHCAD-UHFFFAOYSA-N
ID: NQPJDJVGBDHCAD-UHFFFAOYSA-N
Comment: Energy1
Num peaks: 6
41.03857658 13.53411208
44.04947561 11.3775335
56.04947561 9.676751575
58.06512568 10.84846371
73.07602471 10.13748949
101.0709393 31.87947742

Name: +ve in-silico MS/MS by CFM-ID for NQPJDJVGBDHCAD-UHFFFAOYSA-N
ID: NQPJDJVGBDHCAD-UHFFFAOYSA-N
Comment: Energy2
Num peaks: 15
25.00727645 5.607107347
27.02292652 1.791597335
28.01817548 2.123591121
39.02292652 2.517210883
41.03857658 24.25556291
42.03382555 7.753627642
44.0130901 4.459451671
44.04947561 11.47386249
46.06512568 1.727895291
56.04947561 6.990524067
57.04472458 3.053955272
73.0396392 1.90389764
73.07602471 2.595458144
83.06037464 3.202971096
101.0709393 1.546513724

Name: +ve in-silico MS/MS by CFM-ID for ZHIQGHXDBNQDAU-UHFFFAOYSA-N
ID: ZHIQGHXDBNQDAU-UHFFFAOYSA-N
Comment: Energy0
Num peaks: 6
94.02874017 0.7750994255
96.04439023 0.9639571873
113.0709393 1.050191316
123.0552893 0.5692018892
124.0393049 42.49080654
141.0658539 49.91078504

Name: +ve in-silico MS/MS by CFM-ID for ZHIQGHXDBNQDAU-UHFFFAOYSA-N
ID: ZHIQGHXDBNQDAU-UHFFFAOYSA-N
Comment: Energy1
Num peaks: 6
94.02874017 4.296743748
96.04439023 8.184317699
111.0552893 1.219487761
113.0709393 1.310659418
124.0393049 48.59992073
141.0658539 30.00563124

Name: +ve in-silico MS/MS by CFM-ID for ZHIQGHXDBNQDAU-UHFFFAOYSA-N
ID: ZHIQGHXDBNQDAU-UHFFFAOYSA-N
Comment: Energy2
Num peaks: 24
40.01817548 3.404056072
41.00219107 1.340651861
42.03382555 2.943475658
43.01784114 2.068257666
46.06512568 2.492458552
50.00252542 1.831183435
53.00219107 2.382895058
54.03382555 1.517451661
55.01784114 2.397954465
65.99744004 1.566980805
66.03382555 3.634890318
68.04947561 2.728216793
70.02874017 1.349221505
77.01342445 1.218558337
82.02874017 1.890601291
83.06037464 2.014994642
85.07602471 1.348468862
92.0130901 5.337075246
94.02874017 10.08193345
95.06037464 3.558711484
96.04439023 18.28945891
109.0396392 1.503713728
113.0709393 1.974992436
124.0393049 4.156476911

Name: +ve in-silico MS/MS by CFM-ID for JLSJEUQOXVVCPN-UHFFFAOYSA-N
ID: JLSJEUQOXVVCPN-UHFFFAOYSA-N
Comment: Energy0
Num peaks: 6
55.01784114 7.347540818
61.01064758 2.972310666
70.99499752 5.319078861
72.04439023 9.600961252
89.0055622 36.45714269
106.0321113 30.30445653

Name: +ve in-silico MS/MS by CFM-ID for JLSJEUQOXVVCPN-UHFFFAOYSA-N
ID: JLSJEUQOXVVCPN-UHFFFAOYSA-N
Comment: Energy1
Num peaks: 6
55.01784114 14.60366342
61.01064758 10.99621006
70.99499752 10.9511393
88.02154661 4.505749829
89.0055622 32.44771207
106.0321113 7.882647598

Name: +ve in-silico MS/MS by CFM-ID for JLSJEUQOXVVCPN-UHFFFAOYSA-N
ID: JLSJEUQOXVVCPN-UHFFFAOYSA-N
Comment: Energy2
Num peaks: 12
27.02292652 11.1348986
29.03857658 3.729618606
42.03382555 2.575573358
44.97934745 6.488803437
46.99499752 5.680715037
54.03382555 7.332870467
55.01784114 12.75969449
58.02874017 3.063071973
61.01064758 7.598942144
70.99499752 2.058399995
72.04439023 16.15823345
89.0055622 2.687313626

Name: +ve in-silico MS/MS by CFM-ID for MPBQASXMZXJSCV-UHFFFAOYSA-N
ID: MPBQASXMZXJSCV-UHFFFAOYSA-N
Comment: Energy0
Num peaks: 6
106.0287402 3.759262103
108.0443902 3.092275117
110.0236548 2.475407428
123.0552893 5.81985343
124.0393049 22.77076625
141.0658539 49.99115618

Name: +ve in-silico MS/MS by CFM-ID for MPBQASXMZXJSCV-UHFFFAOYSA-N
ID: MPBQASXMZXJSCV-UHFFFAOYSA-N
Comment: Energy1
Num peaks: 16
30.03382555 1.722248925
58.02874017 1.234146236
67.01784114 5.016053765
69.0334912 2.454384706
81.0334912 2.198035827
84.04439023 1.337267233
92.99710569 1.407908787
94.02874017 2.593486423
95.01275576 1.722584592
96.04439023 2.599399636
98.0600403 4.045249464
106.0287402 4.357817392
107.0127558 3.615656919
110.0236548 11.58887716
124.0393049 24.59013665
141.0658539 9.534585134

Name: +ve in-silico MS/MS by CFM-ID for MPBQASXMZXJSCV-UHFFFAOYSA-N
ID: MPBQASXMZXJSCV-UHFFFAOYSA-N
Comment: Energy2
Num peaks: 24
25.00727645 1.342886242
27.02292652 1.512692304
39.02292652 1.703544152
40.01817548 5.393855262
42.03382555 9.67445058
51.02292652 2.815412432
56.0130901 3.92704827
63.02292652 1.636464952
65.00219107 1.848842318
65.03857658 3.326890335
67.01784114 3.123012063
78.03382555 2.445354658
79.01784114 6.772588629
80.04947561 8.637773891
82.02874017 1.33231709
82.06512568 1.854726761
90.03382555 3.256071258
91.01784114 2.786981937
92.04947561 1.732196879
93.0334912 7.073387641
94.02874017 2.610687223
106.0287402 2.50114226
108.0443902 1.979011348
110.0600403 1.496467613

Name: +ve in-silico MS/MS by CFM-ID for NUMGEFUQOAQRLR-UHFFFAOYSA-N
ID: NUMGEFUQOAQRLR-UHFFFAOYSA-N
Comment: Energy0
Num peaks: 6
80.04947561 3.062704041
96.04439023 4.393609889
98.0600403 22.82849219
112.0393049 5.888363557
124.0393049 9.027962125
141.0658539 36.6353997

Name: +ve in-silico MS/MS by CFM-ID for NUMGEFUQOAQRLR-UHFFFAOYSA-N
ID: NUMGEFUQOAQRLR-UHFFFAOYSA-N
Comment: Energy1
Num peaks: 9
80.04947561 6.334654263
82.06512568 2.10324582
96.04439023 11.37457277
98.02365479 2.072133224
98.0600403 24.31242592
106.0287402 2.087469889
123.0552893 2.128782452
124.0393049 8.201110604
141.0658539 22.50116462

Name: +ve in-silico MS/MS by CFM-ID for NUMGEFUQOAQRLR-UHFFFAOYSA-N
ID: NUMGEFUQOAQRLR-UHFFFAOYSA-N
Comment: Energy2
Num peaks: 16
39.02292652 26.5766559
41.03857658 8.778712111
43.05422664 9.690268767
51.02292652 2.113869609
52.01817548 1.666225805
53.03857658 1.992920229
54.03382555 1.808674893
56.0130901 1.936699981
56.04947561 1.163156098
65.03857658 1.915908762
67.01784114 2.785215305
80.04947561 12.36329866
81.0334912 1.346770328
82.06512568 2.552445286
96.04439023 1.477345226
98.0600403 2.245482638

Name: +ve in-silico MS/MS by CFM-ID for UJCYIQDCUVFMQJ-UHFFFAOYSA-N
ID: UJCYIQDCUVFMQJ-UHFFFAOYSA-N
Comment: Energy0
Num peaks: 6
42.99785464 2.977275905
60.02440374 21.44293705
70.00875367 2.01886741
88.01931836 18.00440444
89.00333394 9.289481042
106.029883 40.23276375

Name: +ve in-silico MS/MS by CFM-ID for UJCYIQDCUVFMQJ-UHFFFAOYSA-N
ID: UJCYIQDCUVFMQJ-UHFFFAOYSA-N
Comment: Energy1
Num peaks: 7
26.00252542 7.810124399
42.99785464 7.762071264
60.02440374 18.11841226
62.0400538 4.931379019
68.99710569 7.174946706
89.00333394 18.49834865
106.029883 16.87612689

Name: +ve in-silico MS/MS by CFM-ID for UJCYIQDCUVFMQJ-UHFFFAOYSA-N
ID: UJCYIQDCUVFMQJ-UHFFFAOYSA-N
Comment: Energy2
Num peaks: 6
40.01817548 5.289475211
42.99785464 48.31187493
45.0135047 8.486993423
58.00875367 4.374594688
60.02440374 14.82078013
89.00333394 5.101009374

Name: +ve in-silico MS/MS by CFM-ID for BKDBMWAWHFDJEX-UHFFFAOYSA-N
ID: BKDBMWAWHFDJEX-UHFFFAOYSA-N
Comment: Energy0
Num peaks: 6
93.0334912 1.248880006
108.0443902 8.53894347
110.0600403 5.168406174
123.0552893 3.792858214
124.0393049 20.54622782
141.0658539 53.79651963

Name: +ve in-silico MS/MS by CFM-ID for BKDBMWAWHFDJEX-UHFFFAOYSA-N
ID: BKDBMWAWHFDJEX-UHFFFAOYSA-N
Comment: Energy1
Num peaks: 12
39.02292652 3.163888052
51.02292652 2.532673988
70.02874017 1.944279268
79.01784114 4.100414014
80.04947561 6.470070478
81.0334912 4.596935595
94.02874017 2.920878587
96.04439023 5.909243661
98.0600403 11.3611564
123.0552893 7.340261835
124.0393049 22.49523521
141.0658539 7.528247856

Name: +ve in-silico MS/MS by CFM-ID for BKDBMWAWHFDJEX-UHFFFAOYSA-N
ID: BKDBMWAWHFDJEX-UHFFFAOYSA-N
Comment: Energy2
Num peaks: 15
25.00727645 1.715772298
39.02292652 11.86469028
41.03857658 5.761117732
51.02292652 2.572024994
63.02292652 3.124887269
65.03857658 24.26715357
67.05422664 3.450527901
68.0130901 5.251514736
70.02874017 3.127113768
90.03382555 1.468384902
92.04947561 4.19460744
93.0334912 4.402942964
94.02874017 1.612319329
108.0443902 5.450024498
110.0600403 2.035281609

Name: +ve in-silico MS/MS by CFM-ID for ZUSPPFMYIUQBKY-UHFFFAOYSA-N
ID: ZUSPPFMYIUQBKY-UHFFFAOYSA-N
Comment: Energy0
Num peaks: 6
97.02840582 3.195129673
98.02365479 2.796913732
123.0552893 11.39042092
124.0393049 1.543140602
125.0345538 2.223415087
141.0658539 70.72487409

Name: +ve in-silico MS/MS by CFM-ID for ZUSPPFMYIUQBKY-UHFFFAOYSA-N
ID: ZUSPPFMYIUQBKY-UHFFFAOYSA-N
Comment: Energy1
Num peaks: 10
40.01817548 2.032410924
65.00219107 6.032778638
66.03382555 1.993138036
67.01784114 7.013385665
82.02874017 17.69271962
84.04439023 8.92342039
111.0552893 2.814910939
113.0709393 6.540513976
123.0552893 7.843242882
141.0658539 20.60527469

Name: +ve in-silico MS/MS by CFM-ID for ZUSPPFMYIUQBKY-UHFFFAOYSA-N
ID: ZUSPPFMYIUQBKY-UHFFFAOYSA-N
Comment: Energy2
Num peaks: 30
15.02292652 1.523100057
25.00727645 1.069088851
27.02292652 3.365824978
29.00219107 3.624578682
30.03382555 1.391099146
40.01817548 11.81703664
41.00219107 2.742757469
42.03382555 12.24909128
43.01784114 1.008856374
44.04947561 6.415329956
46.06512568 1.115267198
58.02874017 1.407557955
67.01784114 4.409475599
67.02907452 1.549813087
68.0130901 1.155058889
68.99710569 1.040896083
69.0334912 1.99131983
69.04472458 1.357400797
71.01275576 1.904811376
73.0396392 1.257527433
79.01784114 1.464124935
80.0130901 1.180393087
81.0334912 2.340393305
82.02874017 2.431757179
95.01275576 1.183646579
95.06037464 3.235970986
97.02840582 1.419852549
98.02365479 1.746578273
123.0552893 2.244105193
125.0345538 1.039028461

Name: +ve in-silico MS/MS by CFM-ID for JFGXRDGYMLGBBB-UHFFFAOYSA-N
ID: JFGXRDGYMLGBBB-UHFFFAOYSA-N
Comment: Energy0
Num peaks: 6
54.03382555 0.8878359825
56.04947561 19.84659193
58.06512568 1.57298112
67.01784114 3.170696977
84.04439023 24.44778354
101.0709393 48.9740249

Name: +ve in-silico MS/MS by CFM-ID for JFGXRDGYMLGBBB-UHFFFAOYSA-N
ID: JFGXRDGYMLGBBB-UHFFFAOYSA-N
Comment: Energy1
Num peaks: 6
41.03857658 3.385826307
56.04947561 54.11479993
58.06512568 8.51189946
67.01784114 6.434753347
84.04439023 19.66010841
101.0709393 3.767875569

Name: +ve in-silico MS/MS by CFM-ID for JFGXRDGYMLGBBB-UHFFFAOYSA-N
ID: JFGXRDGYMLGBBB-UHFFFAOYSA-N
Comment: Energy2
Num peaks: 6
29.03857658 4.827637811
41.03857658 7.00004302
54.03382555 5.597387428
56.04947561 52.82915401
67.01784114 8.112296135
84.04439023 8.355002352

Name: +ve in-silico MS/MS by CFM-ID for WULXTWPZBYGXST-UHFFFAOYSA-N
ID: WULXTWPZBYGXST-UHFFFAOYSA-N
Comment: Energy0
Num peaks: 6
96.04439023 5.59494159
98.0600403 2.073936457
106.0287402 2.497745535
123.0552893 2.85802906
124.0393049 38.78006586
141.0658539 42.76863485

Name: +ve in-silico MS/MS by CFM-ID for WULXTWPZBYGXST-UHFFFAOYSA-N
ID: WULXTWPZBYGXST-UHFFFAOYSA-N
Comment: Energy1
Num peaks: 11
68.04947561 1.410299245
70.02874017 2.717241667
70.06512568 1.356063686
82.02874017 2.012552206
96.04439023 17.46223156
98.0600403 8.983701634
106.0287402 6.491385453
113.0709393 3.466681299
123.0552893 2.285428023
124.0393049 28.95568269
141.0658539 4.960795976

Name: +ve in-silico MS/MS by CFM-ID for WULXTWPZBYGXST-UHFFFAOYSA-N
ID: WULXTWPZBYGXST-UHFFFAOYSA-N
Comment: Energy2
Num peaks: 22
39.02292652 6.744960736
41.03857658 10.96438818
51.02292652 1.512791475
52.01817548 1.902656118
53.03857658 4.262003849
54.03382555 2.624736485
67.01784114 1.88040429
68.0130901 2.083784753
68.04947561 2.923448097
69.0334912 3.421605456
70.02874017 3.636026913
79.01784114 1.915700329
80.04947561 3.133390693
81.0334912 4.237071459
82.02874017 1.871170282
85.0396392 1.775073981
94.02874017 1.274418914
96.04439023 14.17337445
98.0600403 1.322762384
106.0287402 3.753907029
123.0552893 1.278120961
124.0393049 3.962113978

Name: +ve in-silico MS/MS by CFM-ID for IIDONYMEGWHGRU-UHFFFAOYSA-N
ID: IIDONYMEGWHGRU-UHFFFAOYSA-N
Comment: Energy0
Num peaks: 6
96.04439023 2.652084683
98.0600403 2.359336303
109.0396392 4.487899059
111.0552893 2.934042454
113.0709393 6.793603287
141.0658539 71.87929474

Name: +ve in-silico MS/MS by CFM-ID for IIDONYMEGWHGRU-UHFFFAOYSA-N
ID: IIDONYMEGWHGRU-UHFFFAOYSA-N
Comment: Energy1
Num peaks: 12
39.02292652 11.5071811
54.03382555 3.667166411
56.04947561 12.24986485
58.02874017 2.828151751
82.02874017 5.273287727
84.04439023 12.52988459
86.0600403 4.166975588
96.04439023 2.850751878
98.0600403 2.715489515
112.0393049 2.269945476
113.0709393 3.595488541
141.0658539 17.98471877

Name: +ve in-silico MS/MS by CFM-ID for IIDONYMEGWHGRU-UHFFFAOYSA-N
ID: IIDONYMEGWHGRU-UHFFFAOYSA-N
Comment: Energy2
Num peaks: 15
27.02292652 1.499647926
39.02292652 8.505035932
40.01817548 2.070430972
50.00252542 1.271650875
52.01817548 5.924804066
54.03382555 24.35906436
56.04947561 18.26487558
66.03382555 2.019444991
68.04947561 2.465369639
69.0334912 1.539559603
80.0130901 2.510541647
82.02874017 3.139563632
84.04439023 3.347440554
96.04439023 2.529145123
113.0709393 1.42890133

Name: +ve in-silico MS/MS by CFM-ID for GKMIDMKPBOUSBQ-UHFFFAOYSA-N
ID: GKMIDMKPBOUSBQ-UHFFFAOYSA-N
Comment: Energy0
Num peaks: 6
84.04439023 5.233967045
98.0600403 1.553428724
111.0552893 3.207090034
113.0709393 7.976761087
123.0552893 2.213633386
141.0658539 71.82285304

Name: +ve in-silico MS/MS by CFM-ID for GKMIDMKPBOUSBQ-UHFFFAOYSA-N
ID: GKMIDMKPBOUSBQ-UHFFFAOYSA-N
Comment: Energy1
Num peaks: 12
39.02292652 6.659102931
42.03382555 2.343188398
44.0130901 6.189390258
68.04947561 2.765599279
70.06512568 13.13643635
84.04439023 3.632698205
96.04439023 2.860228003
98.02365479 7.150647225
98.0600403 5.171088999
113.0709393 5.047013455
123.0552893 1.974364401
141.0658539 23.35760843

Name: +ve in-silico MS/MS by CFM-ID for GKMIDMKPBOUSBQ-UHFFFAOYSA-N
ID: GKMIDMKPBOUSBQ-UHFFFAOYSA-N
Comment: Energy2
Num peaks: 17
39.02292652 7.944968975
41.03857658 3.876233053
42.03382555 4.309685429
44.0130901 2.256136157
44.04947561 1.639522872
66.03382555 4.726332244
68.04947561 16.75128158
69.0334912 3.668072942
70.06512568 11.345373
84.04439023 8.811479211
86.0600403 1.841440765
95.06037464 1.535023142
96.04439023 3.586257356
97.0396392 2.08241766
111.0552893 1.543762851
113.0709393 3.334612504
123.0552893 1.721833404

Name: +ve in-silico MS/MS by CFM-ID for PHPLUSPWELBVHD-UHFFFAOYSA-N
ID: PHPLUSPWELBVHD-UHFFFAOYSA-N
Comment: Energy0
Num peaks: 6
58.00875367 2.868856898
60.02440374 51.29628764
62.0400538 3.674321663
88.01931836 4.912511752
89.00333394 5.795713216
106.029883 22.48356087

Name: +ve in-silico MS/MS by CFM-ID for PHPLUSPWELBVHD-UHFFFAOYSA-N
ID: PHPLUSPWELBVHD-UHFFFAOYSA-N
Comment: Energy1
Num peaks: 6
42.99785464 7.63808704
60.02440374 60.91032795
62.0400538 4.071660689
88.01931836 4.886902552
89.00333394 3.1215781
106.029883 9.904071529

Name: +ve in-silico MS/MS by CFM-ID for PHPLUSPWELBVHD-UHFFFAOYSA-N
ID: PHPLUSPWELBVHD-UHFFFAOYSA-N
Comment: Energy2
Num peaks: 6
40.01817548 11.50449223
42.03382555 4.328333185
42.99785464 26.46880009
45.0135047 5.816456323
58.00875367 10.45141105
60.02440374 30.52238928

Name: +ve in-silico MS/MS by CFM-ID for QXMVNYWJKMCABD-VURMDHGXSA-N
ID: QXMVNYWJKMCABD-VURMDHGXSA-N
Comment: Energy0
Num peaks: 6
34.02874017 0.1410066543
94.02874017 0.2882398854
108.0443902 24.53350374
110.0600403 3.040938783
123.0552893 0.6104234813
141.0658539 70.61438647

Name: +ve in-silico MS/MS by CFM-ID for QXMVNYWJKMCABD-VURMDHGXSA-N
ID: QXMVNYWJKMCABD-VURMDHGXSA-N
Comment: Energy1
Num peaks: 6
44.0130901 3.207111481
82.02874017 2.902890282
108.0443902 29.69271146
110.0600403 5.080556914
123.0552893 5.312268872
141.0658539 36.34829811

Name: +ve in-silico MS/MS by CFM-ID for QXMVNYWJKMCABD-VURMDHGXSA-N
ID: QXMVNYWJKMCABD-VURMDHGXSA-N
Comment: Energy2
Num peaks: 15
51.02292652 2.194356554
63.02292652 8.330161498
65.03857658 2.586522434
68.0130901 4.093753138
70.02874017 7.003274369
76.01817548 4.039192996
78.03382555 5.376664807
80.0130901 2.486262725
80.04947561 2.184264576
82.02874017 4.771380424
94.02874017 12.17945277
96.04439023 5.077504172
108.0443902 14.54641037
123.0552893 3.27965027
141.0658539 2.862491782

Name: +ve in-silico MS/MS by CFM-ID for JNUHXLGXSGJHDT-UHFFFAOYSA-N
ID: JNUHXLGXSGJHDT-UHFFFAOYSA-N
Comment: Energy0
Num peaks: 6
95.06037464 7.708605611
97.07602471 1.289676493
105.0447246 1.694174117
123.0552893 38.03037379
124.0393049 2.93677493
141.0658539 44.33472536

Name: +ve in-silico MS/MS by CFM-ID for JNUHXLGXSGJHDT-UHFFFAOYSA-N
ID: JNUHXLGXSGJHDT-UHFFFAOYSA-N
Comment: Energy1
Num peaks: 9
51.02292652 3.128918833
53.03857658 5.504438976
80.04947561 3.237506926
95.06037464 27.34791988
97.07602471 13.49138716
105.0447246 2.487845206
123.0552893 16.76312885
124.0393049 3.749677471
141.0658539 6.219334093

Name: +ve in-silico MS/MS by CFM-ID for JNUHXLGXSGJHDT-UHFFFAOYSA-N
ID: JNUHXLGXSGJHDT-UHFFFAOYSA-N
Comment: Energy2
Num peaks: 24
25.00727645 2.576305873
39.02292652 11.8094835
40.01817548 1.444226367
41.03857658 3.584427773
42.03382555 2.029917916
43.02907452 1.450674335
51.02292652 3.803141507
52.01817548 2.787375979
53.03857658 3.573014503
54.03382555 1.277052705
55.02907452 3.36439492
65.01342445 0.9726282734
67.02907452 4.93372043
68.04947561 2.507638881
69.04472458 4.266907613
80.04947561 3.729495179
95.06037464 7.377124322
96.04439023 2.096662429
97.0396392 1.270191003
97.07602471 1.626825923
105.0447246 3.055063744
106.0287402 4.054184659
123.0552893 5.43180203
124.0393049 1.348095157

Name: +ve in-silico MS/MS by CFM-ID for WAQTZAKORKOKQL-UHFFFAOYSA-N
ID: WAQTZAKORKOKQL-UHFFFAOYSA-N
Comment: Energy0
Num peaks: 6
32.0130901 0.3094569159
96.04439023 0.3411338207
108.0443902 5.279738629
110.0600403 0.938444832
123.0552893 6.293954995
141.0658539 86.1856713

Name: +ve in-silico MS/MS by CFM-ID for WAQTZAKORKOKQL-UHFFFAOYSA-N
ID: WAQTZAKORKOKQL-UHFFFAOYSA-N
Comment: Energy1
Num peaks: 6
44.0130901 3.157816158
82.02874017 2.803535661
108.0443902 26.39813532
110.0600403 5.890816259
123.0552893 16.04762024
141.0658539 33.97601122

Name: +ve in-silico MS/MS by CFM-ID for WAQTZAKORKOKQL-UHFFFAOYSA-N
ID: WAQTZAKORKOKQL-UHFFFAOYSA-N
Comment: Energy2
Num peaks: 14
40.01817548 1.568283775
42.03382555 2.144803498
65.03857658 4.566443329
66.03382555 1.563448517
68.0130901 1.98801824
70.02874017 4.951750647
78.03382555 4.389059873
80.04947561 10.02622408
82.02874017 2.80212909
92.0130901 2.388969487
94.02874017 3.165337494
96.04439023 21.26854486
108.0443902 2.076976592
123.0552893 17.66621503

Name: +ve in-silico MS/MS by CFM-ID for GUKKGBSNKJVHDK-UHFFFAOYSA-N
ID: GUKKGBSNKJVHDK-UHFFFAOYSA-N
Comment: Energy0
Num peaks: 6
39.02292652 4.28482421
56.04947561 21.09687514
58.06512568 1.390981693
67.01784114 3.774909012
84.04439023 23.45291386
101.0709393 39.78441868

Name: +ve in-silico MS/MS by CFM-ID for GUKKGBSNKJVHDK-UHFFFAOYSA-N
ID: GUKKGBSNKJVHDK-UHFFFAOYSA-N
Comment: Energy1
Num peaks: 6
39.02292652 29.93728101
41.03857658 3.377177058
56.04947561 26.35614552
67.01784114 7.479570507
84.04439023 13.43462186
101.0709393 6.249737034

Name: +ve in-silico MS/MS by CFM-ID for GUKKGBSNKJVHDK-UHFFFAOYSA-N
ID: GUKKGBSNKJVHDK-UHFFFAOYSA-N
Comment: Energy2
Num peaks: 9
25.00727645 3.768898372
27.02292652 4.786397935
29.03857658 2.82941982
39.02292652 37.25463969
40.01817548 2.930680625
41.03857658 6.251441523
54.03382555 2.994428973
56.04947561 16.59982446
84.04439023 3.989809437

Name: +ve in-silico MS/MS by CFM-ID for YDBVCFUMMUNSRW-UHFFFAOYSA-N
ID: YDBVCFUMMUNSRW-UHFFFAOYSA-N
Comment: Energy0
Num peaks: 6
55.01784114 2.095201037
58.99499752 1.220360859
61.01064758 5.410827631
88.02154661 2.39784691
89.0055622 52.83058271
106.0321113 32.38002003

Name: +ve in-silico MS/MS by CFM-ID for YDBVCFUMMUNSRW-UHFFFAOYSA-N
ID: YDBVCFUMMUNSRW-UHFFFAOYSA-N
Comment: Energy1
Num peaks: 6
55.01784114 11.02537184
61.01064758 15.032456
63.02629764 6.446489097
72.97426207 2.902071554
89.0055622 46.33719559
106.0321113 10.34467002

Name: +ve in-silico MS/MS by CFM-ID for YDBVCFUMMUNSRW-UHFFFAOYSA-N
ID: YDBVCFUMMUNSRW-UHFFFAOYSA-N
Comment: Energy2
Num peaks: 8
54.03382555 8.150564562
55.01784114 17.07798366
58.99499752 4.530737609
61.01064758 12.58576865
72.04439023 4.447311766
72.97426207 9.540194468
88.02154661 8.012291652
89.0055622 17.41078756

Name: +ve in-silico MS/MS by CFM-ID for VKVWAFROUNMREZ-UHFFFAOYSA-N
ID: VKVWAFROUNMREZ-UHFFFAOYSA-N
Comment: Energy0
Num peaks: 6
81.04472458 1.711451662
94.02874017 1.03002409
95.06037464 0.8929655892
96.04439023 0.6794740929
105.0447246 36.60188799
123.0552893 57.64132783

Name: +ve in-silico MS/MS by CFM-ID for VKVWAFROUNMREZ-UHFFFAOYSA-N
ID: VKVWAFROUNMREZ-UHFFFAOYSA-N
Comment: Energy1
Num peaks: 6
65.00219107 7.417622855
78.03382555 6.67580192
81.04472458 9.42645645
96.04439023 10.69613315
105.0447246 24.06658652
123.0552893 26.35270401

Name: +ve in-silico MS/MS by CFM-ID for VKVWAFROUNMREZ-UHFFFAOYSA-N
ID: VKVWAFROUNMREZ-UHFFFAOYSA-N
Comment: Energy2
Num peaks: 17
41.00219107 2.62397346
42.03382555 4.703784573
49.00727645 8.079312408
51.02292652 5.075223293
52.01817548 10.26520386
53.00219107 6.736968706
53.01342445 1.709454228
53.03857658 1.54150245
54.03382555 2.587827214
65.00219107 5.200370979
67.01784114 2.80136962
78.03382555 5.353902826
79.02907452 2.536978584
80.0130901 2.63314341
81.04472458 6.151255331
96.04439023 2.040015241
105.0447246 11.43387663

Name: +ve in-silico MS/MS by CFM-ID for YEYXIIROIDAVME-UHFFFAOYSA-N
ID: YEYXIIROIDAVME-UHFFFAOYSA-N
Comment: Energy0
Num peaks: 6
66.03382555 14.17434469
95.06037464 32.44240876
106.0287402 3.723152645
123.0552893 4.833704616
124.0393049 7.560205035
141.0658539 23.6813288

Name: +ve in-silico MS/MS by CFM-ID for YEYXIIROIDAVME-UHFFFAOYSA-N
ID: YEYXIIROIDAVME-UHFFFAOYSA-N
Comment: Energy1
Num peaks: 7
66.03382555 17.59069912
68.04947561 6.218252306
78.03382555 15.81995988
80.04947561 1.779294897
95.06037464 34.58639698
110.0236548 2.344205476
141.0658539 3.21727194

Name: +ve in-silico MS/MS by CFM-ID for YEYXIIROIDAVME-UHFFFAOYSA-N
ID: YEYXIIROIDAVME-UHFFFAOYSA-N
Comment: Energy2
Num peaks: 6
39.02292652 17.02832367
50.00252542 8.320618874
52.01817548 5.352541637
66.03382555 39.71235925
68.04947561 11.57201987
78.03382555 1.963005557

Name: +ve in-silico MS/MS by CFM-ID for UZGUXLBVUDQNDI-UHFFFAOYSA-N
ID: UZGUXLBVUDQNDI-UHFFFAOYSA-N
Comment: Energy0
Num peaks: 6
59.01275576 1.606232212
84.00800472 1.281975783
95.06037464 5.03533289
105.0447246 4.644329154
123.0552893 33.20936969
141.0658539 48.96250745

Name: +ve in-silico MS/MS by CFM-ID for UZGUXLBVUDQNDI-UHFFFAOYSA-N
ID: UZGUXLBVUDQNDI-UHFFFAOYSA-N
Comment: Energy1
Num peaks: 7
81.04472458 4.105084522
83.01275576 3.554154391
95.06037464 12.47757528
105.0447246 7.292491827
114.0549549 3.630564286
123.0552893 26.41864582
141.0658539 23.02861818

Name: +ve in-silico MS/MS by CFM-ID for UZGUXLBVUDQNDI-UHFFFAOYSA-N
ID: UZGUXLBVUDQNDI-UHFFFAOYSA-N
Comment: Energy2
Num peaks: 19
15.02292652 2.038195294
25.00727645 2.683405061
39.02292652 4.860044631
40.01817548 9.792991942
41.00219107 2.655080791
42.03382555 1.91082997
44.04947561 5.188465296
52.01817548 8.399772402
53.01342445 1.604706736
54.03382555 3.485037945
59.01275576 7.286601428
65.99744004 5.889688674
68.04947561 2.523243637
68.99710569 4.520337321
71.01275576 2.025970021
81.04472458 5.402521955
83.01275576 1.994907244
84.00800472 4.762432945
95.06037464 3.442892907

Name: +ve in-silico MS/MS by CFM-ID for QLOJECALRBHPIP-UHFFFAOYSA-N
ID: QLOJECALRBHPIP-UHFFFAOYSA-N
Comment: Energy0
Num peaks: 6
43.01784114 1.747732526
93.04472458 5.222918625
95.06037464 2.348449139
105.0447246 17.65481375
106.0287402 5.211712258
123.0552893 58.11449962

Name: +ve in-silico MS/MS by CFM-ID for QLOJECALRBHPIP-UHFFFAOYSA-N
ID: QLOJECALRBHPIP-UHFFFAOYSA-N
Comment: Energy1
Num peaks: 6
79.01784114 8.238006824
93.04472458 4.286578627
94.02874017 3.300740501
96.04439023 9.922302706
105.0447246 21.29242508
123.0552893 33.13208473

Name: +ve in-silico MS/MS by CFM-ID for QLOJECALRBHPIP-UHFFFAOYSA-N
ID: QLOJECALRBHPIP-UHFFFAOYSA-N
Comment: Energy2
Num peaks: 22
25.00727645 3.659269368
39.02292652 1.89158242
41.00219107 3.105530291
43.01784114 5.655549088
49.00727645 2.764914744
50.00252542 2.994050273
51.02292652 4.826604754
52.01817548 10.52761963
54.03382555 2.492550189
55.01784114 4.029351075
65.00219107 2.283896956
66.03382555 3.861060524
67.01784114 2.30716905
76.01817548 1.892618799
77.00219107 1.952586482
78.03382555 4.244483577
79.01784114 2.955695934
79.02907452 7.610550501
81.04472458 3.061926801
91.02907452 2.381904233
93.04472458 3.591906044
105.0447246 2.656837277

Name: +ve in-silico MS/MS by CFM-ID for CURCXTFZSFUUQT-UHFFFAOYSA-N
ID: CURCXTFZSFUUQT-UHFFFAOYSA-N
Comment: Energy0
Num peaks: 6
91.02907452 5.572012988
109.0396392 36.95687695
111.0552893 3.804344469
113.0709393 1.86487219
123.0552893 3.867750026
141.0658539 37.88596174

Name: +ve in-silico MS/MS by CFM-ID for CURCXTFZSFUUQT-UHFFFAOYSA-N
ID: CURCXTFZSFUUQT-UHFFFAOYSA-N
Comment: Energy1
Num peaks: 8
81.04472458 5.19015636
82.02874017 3.45471783
91.02907452 6.287403909
97.02840582 5.908828814
109.0396392 22.35108236
114.0549549 7.442736074
123.0552893 5.494003587
141.0658539 24.776818

Name: +ve in-silico MS/MS by CFM-ID for CURCXTFZSFUUQT-UHFFFAOYSA-N
ID: CURCXTFZSFUUQT-UHFFFAOYSA-N
Comment: Energy2
Num peaks: 27
15.02292652 1.666358516
25.00727645 1.276606225
29.00219107 1.974700137
39.02292652 2.16290249
40.01817548 5.507049998
42.03382555 1.65417967
43.01784114 1.389106341
52.01817548 7.234525763
54.03382555 4.471855341
55.01784114 2.501156303
59.01275576 4.38758514
66.03382555 1.861647322
67.01784114 3.542245343
68.0130901 3.73033058
69.04472458 1.095192829
73.02840582 2.307470686
79.02907452 3.351669178
80.0130901 1.697904262
81.04472458 10.11810943
82.02874017 4.301185874
85.02840582 1.252757469
91.02907452 3.400019217
92.0130901 1.115540113
93.04472458 2.111373418
96.04439023 1.408629731
97.02840582 1.134366492
109.0396392 3.685875505

Name: +ve in-silico MS/MS by CFM-ID for QLVBJTSPNINTCG-UHFFFAOYSA-N
ID: QLVBJTSPNINTCG-UHFFFAOYSA-N
Comment: Energy0
Num peaks: 6
43.01784114 8.079823411
81.04472458 13.17474931
99.05528926 2.700247511
123.0552893 2.670185318
124.0393049 7.024917681
141.0658539 55.52358116

Name: +ve in-silico MS/MS by CFM-ID for QLVBJTSPNINTCG-UHFFFAOYSA-N
ID: QLVBJTSPNINTCG-UHFFFAOYSA-N
Comment: Energy1
Num peaks: 8
43.01784114 18.69624959
54.03382555 5.217134472
79.02907452 3.088753234
81.04472458 30.27154621
97.02840582 4.44741188
114.0549549 5.314355813
123.0552893 3.445939509
141.0658539 10.7679222

Name: +ve in-silico MS/MS by CFM-ID for QLVBJTSPNINTCG-UHFFFAOYSA-N
ID: QLVBJTSPNINTCG-UHFFFAOYSA-N
Comment: Energy2
Num peaks: 19
15.02292652 1.149439673
25.00727645 4.554287187
27.02292652 2.635661903
29.03857658 1.290416695
39.02292652 2.667373176
40.01817548 7.582793139
41.00219107 2.499275393
42.03382555 1.476693445
43.01784114 10.12090035
44.04947561 1.748730893
45.0334912 2.862427413
47.04914126 1.294120271
52.01817548 6.92585325
54.03382555 7.441181508
55.02907452 1.598894143
68.04947561 3.264114632
79.02907452 2.30120616
81.04472458 18.13288995
82.02874017 1.181142592

Name: +ve in-silico MS/MS by CFM-ID for NYSWLCINOIJLNV-UHFFFAOYSA-N
ID: NYSWLCINOIJLNV-UHFFFAOYSA-N
Comment: Energy0
Num peaks: 9
78.03382555 1.921280774
79.01784114 2.752896839
96.04439023 14.6811369
106.0287402 3.389142706
107.0127558 2.456704305
111.0552893 2.43134754
123.0552893 9.572439751
124.0393049 16.03419314
141.0658539 28.60927307

Name: +ve in-silico MS/MS by CFM-ID for NYSWLCINOIJLNV-UHFFFAOYSA-N
ID: NYSWLCINOIJLNV-UHFFFAOYSA-N
Comment: Energy1
Num peaks: 12
67.01784114 1.825749653
78.03382555 4.496062268
79.01784114 20.27552408
80.04947561 3.110001052
81.0334912 2.280647697
96.04439023 19.00326319
98.0600403 2.30487385
106.0287402 4.607494185
107.0127558 4.801447162
123.0552893 3.540050668
124.0393049 9.178887857
141.0658539 4.643533802

Name: +ve in-silico MS/MS by CFM-ID for NYSWLCINOIJLNV-UHFFFAOYSA-N
ID: NYSWLCINOIJLNV-UHFFFAOYSA-N
Comment: Energy2
Num peaks: 27
25.00727645 2.160643933
28.01817548 1.640093522
39.02292652 5.113638643
40.01817548 1.277644597
41.00219107 1.846852524
43.01784114 1.714276438
49.00727645 1.40230595
50.00252542 1.524912631
51.02292652 1.300607998
52.01817548 3.076466262
53.00219107 3.643493913
54.03382555 8.495256704
55.01784114 5.987399706
65.00219107 4.363438933
66.03382555 9.364987316
67.01784114 3.267193191
68.0130901 1.50202581
68.04947561 3.109238367
69.0334912 1.835653093
71.02398914 1.448809564
78.03382555 1.570223012
79.01784114 4.632163559
80.04947561 2.052595227
82.02874017 1.656621052
94.02874017 2.462949555
96.04439023 3.125884832
106.0287402 1.276573756

Name: +ve in-silico MS/MS by CFM-ID for YRNIQASZWVFCJP-UHFFFAOYSA-N
ID: YRNIQASZWVFCJP-UHFFFAOYSA-N
Comment: Energy0
Num peaks: 6
58.99499752 1.159170625
61.01064758 31.40269677
63.02629764 41.64335285
78.00081117 2.844207871
89.0055622 4.778689805
106.0321113 14.21812676

Name: +ve in-silico MS/MS by CFM-ID for YRNIQASZWVFCJP-UHFFFAOYSA-N
ID: YRNIQASZWVFCJP-UHFFFAOYSA-N
Comment: Energy1
Num peaks: 6
29.03857658 12.86934322
44.0130901 6.017831871
61.01064758 7.977018221
63.02629764 26.09924151
89.0055622 15.94446337
106.0321113 13.55019993

Name: +ve in-silico MS/MS by CFM-ID for YRNIQASZWVFCJP-UHFFFAOYSA-N
ID: YRNIQASZWVFCJP-UHFFFAOYSA-N
Comment: Energy2
Num peaks: 6
15.02292652 2.139329315
27.02292652 3.733045096
29.03857658 5.058192428
44.97934745 2.767066033
61.01064758 46.962236
63.02629764 23.4618759

Name: +ve in-silico MS/MS by CFM-ID for OHNQSBVGKWIIST-UHFFFAOYSA-N
ID: OHNQSBVGKWIIST-UHFFFAOYSA-N
Comment: Energy0
Num peaks: 6
95.06037464 8.417530962
106.0287402 9.142318856
114.0549549 2.123854439
123.0552893 18.71316629
124.0393049 24.41637841
141.0658539 24.83716337

Name: +ve in-silico MS/MS by CFM-ID for OHNQSBVGKWIIST-UHFFFAOYSA-N
ID: OHNQSBVGKWIIST-UHFFFAOYSA-N
Comment: Energy1
Num peaks: 14
52.01817548 2.055542672
54.03382555 1.614207026
67.02907452 2.747646574
68.04947561 1.470249448
80.04947561 4.557474161
95.06037464 12.57964011
96.04439023 1.549750625
97.07602471 2.972315231
105.0447246 1.564242678
106.0287402 13.85346486
114.0549549 1.726262678
123.0552893 12.90426901
124.0393049 14.68793869
141.0658539 6.601970315

Name: +ve in-silico MS/MS by CFM-ID for OHNQSBVGKWIIST-UHFFFAOYSA-N
ID: OHNQSBVGKWIIST-UHFFFAOYSA-N
Comment: Energy2
Num peaks: 21
25.00727645 2.178542396
27.02292652 1.233938806
39.02292652 3.819275927
40.01817548 18.98799295
41.03857658 1.56518205
42.03382555 9.414105297
44.04947561 6.893678556
46.06512568 3.803985051
52.01817548 4.884993873
54.03382555 3.512064458
56.04947561 1.375573607
66.03382555 2.268246907
68.04947561 5.013064863
80.04947561 3.141594327
82.02874017 1.146010503
83.01275576 1.743801199
96.00800472 1.253689388
96.04439023 1.714720518
97.02840582 2.659072621
106.0287402 2.298591768
124.0393049 1.127183175

Name: +ve in-silico MS/MS by CFM-ID for UERQOELMEBUZKR-UHFFFAOYSA-N
ID: UERQOELMEBUZKR-UHFFFAOYSA-N
Comment: Energy0
Num peaks: 6
93.04472458 0.8448849947
95.06037464 23.4289041
97.07602471 1.14285717
123.0552893 9.779571682
124.0393049 0.7931791326
141.0658539 54.51728898

Name: +ve in-silico MS/MS by CFM-ID for UERQOELMEBUZKR-UHFFFAOYSA-N
ID: UERQOELMEBUZKR-UHFFFAOYSA-N
Comment: Energy1
Num peaks: 6
54.03382555 2.734661252
57.04472458 2.732806601
95.06037464 52.34597354
97.07602471 2.149997063
123.0552893 6.799424688
141.0658539 14.99868602

Name: +ve in-silico MS/MS by CFM-ID for UERQOELMEBUZKR-UHFFFAOYSA-N
ID: UERQOELMEBUZKR-UHFFFAOYSA-N
Comment: Energy2
Num peaks: 19
15.02292652 1.797499405
27.02292652 1.484609001
29.03857658 2.132134848
30.03382555 2.625291753
40.01817548 1.527591544
42.03382555 3.425273054
44.04947561 2.412658095
46.06512568 15.19626035
52.01817548 16.13058408
54.03382555 8.988405961
66.03382555 2.954498487
67.02907452 5.020285823
68.04947561 1.528647848
69.04472458 5.676680241
71.06037464 1.144444286
80.04947561 2.722112726
83.01275576 1.541986169
95.06037464 2.98865365
100.0393049 1.165150565

Name: +ve in-silico MS/MS by CFM-ID for KLWYPRNPRNPORS-UHFFFAOYSA-N
ID: KLWYPRNPRNPORS-UHFFFAOYSA-N
Comment: Energy0
Num peaks: 6
95.02398914 11.35614524
110.0236548 1.327568861
113.0345538 6.063575117
123.0552893 2.12926158
124.0393049 2.39213013
141.0658539 66.8358297

Name: +ve in-silico MS/MS by CFM-ID for KLWYPRNPRNPORS-UHFFFAOYSA-N
ID: KLWYPRNPRNPORS-UHFFFAOYSA-N
Comment: Energy1
Num peaks: 9
47.04914126 6.37843112
68.0130901 7.848782162
95.01275576 2.119969345
95.02398914 19.76620643
97.02840582 4.763153844
112.0393049 9.060706951
113.0345538 3.993757265
114.0549549 8.050607528
141.0658539 18.91424746

Name: +ve in-silico MS/MS by CFM-ID for KLWYPRNPRNPORS-UHFFFAOYSA-N
ID: KLWYPRNPRNPORS-UHFFFAOYSA-N
Comment: Energy2
Num peaks: 17
26.00252542 3.208202324
28.01817548 7.336080921
40.01817548 3.533033549
42.03382555 4.669113724
43.02907452 2.784097567
45.04472458 7.66844843
47.06037464 2.084640885
52.01817548 3.132779945
53.01342445 8.392958799
54.03382555 2.713605465
55.02907452 19.29317102
56.04947561 1.357042255
57.04472458 6.702306212
68.0130901 1.546056843
69.04472458 1.580909138
71.06037464 1.328385368
95.02398914 3.118623611

Name: +ve in-silico MS/MS by CFM-ID for UUEZMFJKFJEZTG-UHFFFAOYSA-N
ID: UUEZMFJKFJEZTG-UHFFFAOYSA-N
Comment: Energy0
Num peaks: 6
44.97934745 2.976812784
46.99499752 9.706132729
77.0055622 3.658897066
88.02154661 3.791305337
90.00081117 3.123329348
106.0321113 62.7826028

Name: +ve in-silico MS/MS by CFM-ID for UUEZMFJKFJEZTG-UHFFFAOYSA-N
ID: UUEZMFJKFJEZTG-UHFFFAOYSA-N
Comment: Energy1
Num peaks: 6
32.04947561 2.586302433
61.01064758 10.15685316
76.02154661 29.48375412
78.03719668 19.56884145
88.02154661 4.90819556
106.0321113 19.52960296

Name: +ve in-silico MS/MS by CFM-ID for UUEZMFJKFJEZTG-UHFFFAOYSA-N
ID: UUEZMFJKFJEZTG-UHFFFAOYSA-N
Comment: Energy2
Num peaks: 12
28.01817548 2.832754042
42.03382555 5.806604947
44.97934745 10.19748047
46.02874017 3.005409771
46.99499752 31.02584203
49.01064758 3.899781195
58.02874017 2.48841984
58.99499752 7.283050334
61.01064758 4.971166178
62.00589655 3.917703815
76.02154661 2.036984227
88.02154661 2.740890996

Name: +ve in-silico MS/MS by CFM-ID for DKBHZOAJEBBPPM-UHFFFAOYSA-N
ID: DKBHZOAJEBBPPM-UHFFFAOYSA-N
Comment: Energy0
Num peaks: 6
30.03382555 1.918344554
62.00589655 1.571024991
76.02154661 10.18291158
78.03719668 8.802778935
88.02154661 3.703050693
106.0321113 62.28869524

Name: +ve in-silico MS/MS by CFM-ID for DKBHZOAJEBBPPM-UHFFFAOYSA-N
ID: DKBHZOAJEBBPPM-UHFFFAOYSA-N
Comment: Energy1
Num peaks: 7
44.04947561 3.660137575
60.04439023 5.356496548
76.02154661 3.459145788
78.03719668 10.39902895
88.02154661 17.75856743
90.00081117 3.836237146
106.0321113 38.0227456

Name: +ve in-silico MS/MS by CFM-ID for DKBHZOAJEBBPPM-UHFFFAOYSA-N
ID: DKBHZOAJEBBPPM-UHFFFAOYSA-N
Comment: Energy2
Num peaks: 12
15.02292652 5.189968639
28.01817548 3.984163132
30.03382555 9.491256835
42.03382555 17.73754231
44.04947561 9.284373951
44.97934745 3.775812801
46.06512568 2.650528672
46.99499752 4.09894001
59.99024648 2.810942948
62.00589655 7.679601586
76.02154661 8.014845754
78.03719668 5.910999187

Name: +ve in-silico MS/MS by CFM-ID for QQZVYINTKUPKGJ-UHFFFAOYSA-N
ID: QQZVYINTKUPKGJ-UHFFFAOYSA-N
Comment: Energy0
Num peaks: 6
61.01064758 8.227754823
63.02629764 1.982214747
76.02154661 9.081801588
78.03719668 8.656112122
88.02154661 3.438088086
106.0321113 58.81943229

Name: +ve in-silico MS/MS by CFM-ID for QQZVYINTKUPKGJ-UHFFFAOYSA-N
ID: QQZVYINTKUPKGJ-UHFFFAOYSA-N
Comment: Energy1
Num peaks: 6
42.03382555 5.391751178
44.04947561 9.807347078
58.99499752 7.034790361
76.02154661 32.9356507
78.03719668 18.26690098
106.0321113 11.58023388

Name: +ve in-silico MS/MS by CFM-ID for QQZVYINTKUPKGJ-UHFFFAOYSA-N
ID: QQZVYINTKUPKGJ-UHFFFAOYSA-N
Comment: Energy2
Num peaks: 14
15.02292652 3.567225113
27.02292652 3.909482362
28.01817548 2.192580767
29.03857658 2.747546928
42.03382555 8.735801545
44.04947561 9.891684122
44.97934745 3.357815955
46.99499752 2.901335814
58.99499752 11.64650231
61.01064758 16.17267122
63.02629764 6.278354309
76.02154661 3.930668176
78.03719668 2.745973966
88.02154661 2.632557379

Name: +ve in-silico MS/MS by CFM-ID for QZWXQEMGXBLVOX-UHFFFAOYSA-N
ID: QZWXQEMGXBLVOX-UHFFFAOYSA-N
Comment: Energy0
Num peaks: 7
29.00219107 4.100628178
31.01784114 12.93250181
74.98991214 9.82955944
77.0055622 30.26953062
79.02121226 3.719427489
90.00081117 3.136046675
106.0321113 17.40087966

Name: +ve in-silico MS/MS by CFM-ID for QZWXQEMGXBLVOX-UHFFFAOYSA-N
ID: QZWXQEMGXBLVOX-UHFFFAOYSA-N
Comment: Energy1
Num peaks: 9
42.03382555 2.222441841
44.04947561 2.262609219
58.02874017 2.210684781
60.04439023 5.651835485
61.01064758 14.57395379
62.00589655 5.331186719
76.02154661 2.285722364
88.02154661 12.90125528
106.0321113 33.20900819

Name: +ve in-silico MS/MS by CFM-ID for QZWXQEMGXBLVOX-UHFFFAOYSA-N
ID: QZWXQEMGXBLVOX-UHFFFAOYSA-N
Comment: Energy2
Num peaks: 15
15.02292652 2.595301678
28.01817548 2.520649203
29.00219107 6.67220906
30.03382555 4.291302223
31.01784114 19.04605076
44.97934745 4.347594917
46.99499752 4.391729409
58.02874017 3.213927142
59.99024648 3.497527223
60.04439023 4.55989198
62.00589655 8.051573934
74.00589655 3.059617384
74.98991214 4.531207363
76.02154661 2.949154888
77.0055622 8.157124014

Name: +ve in-silico MS/MS by CFM-ID for KZPUZEPLLNUDDZ-UHFFFAOYSA-N
ID: KZPUZEPLLNUDDZ-UHFFFAOYSA-N
Comment: Energy0
Num peaks: 6
54.03382555 0.3359605355
56.04947561 0.5977362525
58.06512568 0.6740891245
77.0055622 0.647438466
88.02154661 2.228790275
106.0321113 93.20858448

Name: +ve in-silico MS/MS by CFM-ID for KZPUZEPLLNUDDZ-UHFFFAOYSA-N
ID: KZPUZEPLLNUDDZ-UHFFFAOYSA-N
Comment: Energy1
Num peaks: 6
42.03382555 3.116607128
44.04947561 13.36678126
74.98991214 3.938224897
77.0055622 7.383606177
89.0055622 7.561785977
106.0321113 50.32979591

Name: +ve in-silico MS/MS by CFM-ID for KZPUZEPLLNUDDZ-UHFFFAOYSA-N
ID: KZPUZEPLLNUDDZ-UHFFFAOYSA-N
Comment: Energy2
Num peaks: 16
15.02292652 6.124382792
27.02292652 4.762578233
29.03857658 3.119154299
30.03382555 4.00345377
42.03382555 9.178636066
44.04947561 2.682417292
54.03382555 3.261195977
56.04947561 7.14556519
58.06512568 6.82684849
60.97426207 9.561734674
61.01064758 2.846377952
62.98991214 3.583730308
65.0055622 2.360570088
77.0055622 2.612287049
88.02154661 7.735641784
106.0321113 4.644629891

Name: +ve in-silico MS/MS by CFM-ID for REQVVIWKODSIFG-UHFFFAOYSA-N
ID: REQVVIWKODSIFG-UHFFFAOYSA-N
Comment: Energy0
Num peaks: 6
58.99499752 3.061968348
74.98991214 16.88167098
77.0055622 22.28661121
88.02154661 3.144655705
89.0055622 4.140340793
106.0321113 32.48871008

Name: +ve in-silico MS/MS by CFM-ID for REQVVIWKODSIFG-UHFFFAOYSA-N
ID: REQVVIWKODSIFG-UHFFFAOYSA-N
Comment: Energy1
Num peaks: 9
30.03382555 3.684596551
43.01784114 13.55551863
44.97934745 2.261486579
45.0334912 2.086564709
58.99499752 5.04436301
74.98991214 15.15923663
77.0055622 25.83149725
89.0055622 6.518259273
106.0321113 6.440325311

Name: +ve in-silico MS/MS by CFM-ID for REQVVIWKODSIFG-UHFFFAOYSA-N
ID: REQVVIWKODSIFG-UHFFFAOYSA-N
Comment: Energy2
Num peaks: 14
25.00727645 2.221653921
29.00219107 3.215610353
43.01784114 4.24188178
44.97934745 4.180579866
46.99499752 7.713072516
56.97934745 12.3774805
58.99499752 15.95937631
61.01064758 9.525678309
64.02154661 4.051109996
70.99499752 3.750344081
74.98991214 5.613804785
76.02154661 3.937250074
77.0055622 1.93934396
88.02154661 2.525809257

Name: +ve in-silico MS/MS by CFM-ID for XYQXWKVEWUWWOY-UHFFFAOYSA-N
ID: XYQXWKVEWUWWOY-UHFFFAOYSA-N
Comment: Energy0
Num peaks: 6
19.01784114 3.523000328
41.03857658 26.55940508
61.0396392 3.245078668
70.06512568 2.545986598
83.06037464 3.175048014
101.0709393 51.3335482

Name: +ve in-silico MS/MS by CFM-ID for XYQXWKVEWUWWOY-UHFFFAOYSA-N
ID: XYQXWKVEWUWWOY-UHFFFAOYSA-N
Comment: Energy1
Num peaks: 6
39.02292652 4.591356069
41.03857658 48.86759486
61.0396392 5.431150134
70.06512568 7.492822714
83.06037464 5.340486886
101.0709393 12.32754103

Name: +ve in-silico MS/MS by CFM-ID for XYQXWKVEWUWWOY-UHFFFAOYSA-N
ID: XYQXWKVEWUWWOY-UHFFFAOYSA-N
Comment: Energy2
Num peaks: 6
15.02292652 3.090354935
25.00727645 14.85729302
39.02292652 5.026300729
41.03857658 58.4912883
43.05422664 2.24715952
45.00833907 1.703758935

Name: +ve in-silico MS/MS by CFM-ID for NJFWHEXLXWMGGT-UHFFFAOYSA-N
ID: NJFWHEXLXWMGGT-UHFFFAOYSA-N
Comment: Energy0
Num peaks: 6
96.04439023 0.9196290838
97.0396392 0.9862496383
98.0600403 2.439264187
111.0552893 2.212982246
123.0552893 21.80366271
141.0658539 64.88915931

Name: +ve in-silico MS/MS by CFM-ID for NJFWHEXLXWMGGT-UHFFFAOYSA-N
ID: NJFWHEXLXWMGGT-UHFFFAOYSA-N
Comment: Energy1
Num peaks: 12
58.02874017 2.240989626
67.01784114 2.450778629
70.02874017 2.904747457
82.02874017 6.312281233
84.04439023 1.711118551
95.06037464 2.202541349
96.04439023 6.515930237
97.0396392 4.36441599
111.0552893 4.421616061
113.0709393 12.19344343
123.0552893 16.74947039
141.0658539 18.40509704

Name: +ve in-silico MS/MS by CFM-ID for NJFWHEXLXWMGGT-UHFFFAOYSA-N
ID: NJFWHEXLXWMGGT-UHFFFAOYSA-N
Comment: Energy2
Num peaks: 31
25.00727645 1.166065142
29.00219107 1.451384995
39.02292652 1.859460496
40.01817548 2.608127867
42.03382555 5.759511176
43.01784114 2.552792629
52.01817548 1.367703533
53.00219107 1.948437776
53.03857658 0.9837102104
54.03382555 1.469488944
55.01784114 3.176816036
65.00219107 4.089411662
65.99744004 1.158180444
66.03382555 2.520923813
67.01784114 6.626137155
68.0130901 3.145347241
68.04947561 4.600121666
69.0334912 3.232806677
69.04472458 1.723063824
70.02874017 1.527052508
80.04947561 1.886960561
82.02874017 7.100352427
83.06037464 2.622969833
84.04439023 1.923293953
94.02874017 1.647788309
95.06037464 2.150664341
96.04439023 2.712870142
97.0396392 2.087137085
98.0600403 1.887564939
111.0552893 1.828737718
123.0552893 2.084657661

Name: +ve in-silico MS/MS by CFM-ID for IBYPQRHLAOFKJB-UHFFFAOYSA-N
ID: IBYPQRHLAOFKJB-UHFFFAOYSA-N
Comment: Energy0
Num peaks: 6
111.0552893 1.883340419
112.0393049 0.6919654942
114.0549549 1.162059686
123.0552893 21.92746392
125.0345538 0.6697237046
141.0658539 67.19618535

Name: +ve in-silico MS/MS by CFM-ID for IBYPQRHLAOFKJB-UHFFFAOYSA-N
ID: IBYPQRHLAOFKJB-UHFFFAOYSA-N
Comment: Energy1
Num peaks: 12
43.01784114 3.075655859
55.01784114 1.799676367
56.0130901 2.669255797
70.02874017 2.291557692
97.0396392 13.20601706
98.02365479 3.147178308
99.05528926 2.968009697
111.0552893 2.770959312
113.0709393 1.819993119
114.0549549 1.788584131
123.0552893 18.80302308
141.0658539 25.74965206

Name: +ve in-silico MS/MS by CFM-ID for IBYPQRHLAOFKJB-UHFFFAOYSA-N
ID: IBYPQRHLAOFKJB-UHFFFAOYSA-N
Comment: Energy2
Num peaks: 17
28.01817548 2.058407021
29.00219107 2.563406276
42.03382555 3.36400842
43.01784114 2.343859502
52.01817548 13.74405486
53.00219107 7.848098436
54.03382555 5.79726888
55.01784114 12.57674865
56.04947561 1.62425198
57.0334912 1.543398594
65.99744004 1.854419822
66.03382555 5.704701419
68.0130901 3.253819542
70.02874017 1.75986978
80.0130901 7.523971574
82.02874017 4.726373787
84.04439023 2.10337475

Name: +ve in-silico MS/MS by CFM-ID for LVZQFKXXEXNFLL-UHFFFAOYSA-N
ID: LVZQFKXXEXNFLL-UHFFFAOYSA-N
Comment: Energy0
Num peaks: 6
81.04472458 3.680231943
105.0447246 3.087731317
111.0552893 2.141455446
112.0393049 1.111198255
123.0552893 22.07307037
141.0658539 62.09925073

Name: +ve in-silico MS/MS by CFM-ID for LVZQFKXXEXNFLL-UHFFFAOYSA-N
ID: LVZQFKXXEXNFLL-UHFFFAOYSA-N
Comment: Energy1
Num peaks: 6
81.04472458 15.11537316
83.06037464 3.628423187
105.0447246 8.446384467
114.0549549 2.163030252
123.0552893 24.96657515
141.0658539 29.13430846

Name: +ve in-silico MS/MS by CFM-ID for LVZQFKXXEXNFLL-UHFFFAOYSA-N
ID: LVZQFKXXEXNFLL-UHFFFAOYSA-N
Comment: Energy2
Num peaks: 16
15.02292652 1.170092308
40.01817548 2.095116668
42.03382555 8.27502107
52.01817548 22.44529616
53.01342445 3.235535284
54.03382555 5.647879507
58.06512568 1.291064179
59.01275576 1.131732126
69.04472458 1.086103911
80.0130901 1.275723371
81.04472458 22.51596656
82.02874017 1.412804582
83.06037464 2.674816523
96.04439023 1.40789392
105.0447246 2.922359853
123.0552893 2.157097377

Name: +ve in-silico MS/MS by CFM-ID for PRXZAACYVSNVIV-UHFFFAOYSA-N
ID: PRXZAACYVSNVIV-UHFFFAOYSA-N
Comment: Energy0
Num peaks: 6
93.04472458 9.879284356
94.02874017 2.144587382
95.06037464 2.85642858
111.0552893 55.11882869
123.0552893 7.659816299
141.0658539 14.72723105

Name: +ve in-silico MS/MS by CFM-ID for PRXZAACYVSNVIV-UHFFFAOYSA-N
ID: PRXZAACYVSNVIV-UHFFFAOYSA-N
Comment: Energy1
Num peaks: 6
82.02874017 4.892021304
84.04439023 6.974703969
93.04472458 16.88868945
95.06037464 2.4535228
111.0552893 52.84491143
123.0552893 2.26887192

Name: +ve in-silico MS/MS by CFM-ID for PRXZAACYVSNVIV-UHFFFAOYSA-N
ID: PRXZAACYVSNVIV-UHFFFAOYSA-N
Comment: Energy2
Num peaks: 17
43.01784114 2.01982901
52.01817548 2.338125341
53.00219107 1.919338826
55.01784114 2.090188608
57.0334912 1.947475384
65.99744004 1.991980885
67.01784114 3.118222293
70.02874017 3.363863082
79.02907452 8.396594498
80.0130901 2.508449461
81.04472458 8.472377122
82.02874017 5.152804255
84.04439023 3.698228037
93.04472458 14.86202198
94.02874017 10.53466077
95.06037464 2.051530294
111.0552893 6.239452851

Name: +ve in-silico MS/MS by CFM-ID for ONRIOIXNJDCKFR-UHFFFAOYSA-N
ID: ONRIOIXNJDCKFR-UHFFFAOYSA-N
Comment: Energy0
Num peaks: 6
97.0396392 0.7762133224
111.0552893 0.5268141738
114.0549549 1.074360052
123.0552893 20.80806826
125.0345538 1.360302825
141.0658539 72.37377515

Name: +ve in-silico MS/MS by CFM-ID for ONRIOIXNJDCKFR-UHFFFAOYSA-N
ID: ONRIOIXNJDCKFR-UHFFFAOYSA-N
Comment: Energy1
Num peaks: 6
43.01784114 9.489569752
45.0334912 10.25935922
97.0396392 3.778398784
114.0549549 4.486704633
123.0552893 22.51880974
141.0658539 35.09090926

Name: +ve in-silico MS/MS by CFM-ID for ONRIOIXNJDCKFR-UHFFFAOYSA-N
ID: ONRIOIXNJDCKFR-UHFFFAOYSA-N
Comment: Energy2
Num peaks: 9
15.02292652 11.29650432
26.00252542 6.273441991
29.00219107 3.73449668
42.03382555 41.32939896
43.01784114 2.329258376
53.01342445 4.13901152
55.02907452 3.371114101
97.0396392 3.157100497
123.0552893 5.517684931

Name: +ve in-silico MS/MS by CFM-ID for SALQMMXSINGXMI-UHFFFAOYSA-N
ID: SALQMMXSINGXMI-UHFFFAOYSA-N
Comment: Energy0
Num peaks: 6
29.99744004 0.1154287144
70.02874017 0.1028368525
92.0130901 0.3397972207
94.02874017 0.5540304477
96.04439023 1.285305525
123.0552893 97.07535912

Name: +ve in-silico MS/MS by CFM-ID for SALQMMXSINGXMI-UHFFFAOYSA-N
ID: SALQMMXSINGXMI-UHFFFAOYSA-N
Comment: Energy1
Num peaks: 6
68.04947561 1.121686453
80.0130901 0.7971530251
94.02874017 0.9827407442
95.02398914 1.153504542
96.04439023 2.580785336
123.0552893 87.14057069

Name: +ve in-silico MS/MS by CFM-ID for SALQMMXSINGXMI-UHFFFAOYSA-N
ID: SALQMMXSINGXMI-UHFFFAOYSA-N
Comment: Energy2
Num peaks: 8
63.02292652 10.47041743
76.01817548 3.659310295
78.03382555 21.55903036
80.0130901 3.552747769
92.0130901 10.87953439
94.02874017 10.45330499
96.04439023 12.43730716
123.0552893 7.564825694

Name: +ve in-silico MS/MS by CFM-ID for UHKRHNIGJXUSMF-UHFFFAOYSA-N
ID: UHKRHNIGJXUSMF-UHFFFAOYSA-N
Comment: Energy0
Num peaks: 6
56.0130901 2.565959172
110.0236548 4.492677099
112.0393049 7.698722637
113.0345538 6.183112737
114.0549549 5.859209684
141.0658539 53.40308604

Name: +ve in-silico MS/MS by CFM-ID for UHKRHNIGJXUSMF-UHFFFAOYSA-N
ID: UHKRHNIGJXUSMF-UHFFFAOYSA-N
Comment: Energy1
Num peaks: 16
43.02907452 4.862518581
55.02907452 1.991611051
57.0334912 1.945240375
67.02907452 9.520667087
69.0334912 3.420647335
85.0396392 1.702171884
86.0600403 2.212076064
96.04439023 2.003026584
97.0396392 4.538538942
109.0396392 2.478920218
111.0552893 2.140217081
113.0345538 5.398790748
113.0709393 23.71091092
114.0549549 1.737209592
123.0552893 2.067128251
141.0658539 11.26246943

Name: +ve in-silico MS/MS by CFM-ID for UHKRHNIGJXUSMF-UHFFFAOYSA-N
ID: UHKRHNIGJXUSMF-UHFFFAOYSA-N
Comment: Energy2
Num peaks: 22
26.00252542 2.005239081
28.01817548 3.621882897
29.00219107 1.763373052
29.03857658 1.163155382
40.01817548 1.881395996
42.03382555 2.855540996
43.02907452 3.185224913
44.0130901 3.829489443
52.01817548 1.76115377
53.01342445 2.164141845
55.02907452 25.06701299
56.0130901 8.223618819
57.04472458 4.678686815
58.02874017 1.075558062
61.07602471 1.60200007
65.99744004 0.9981468875
68.0130901 5.253782318
71.02398914 1.189116385
83.02398914 3.592403517
84.00800472 1.808310289
85.0396392 1.474921854
97.0396392 1.619562329

Name: +ve in-silico MS/MS by CFM-ID for DDAMMZKSIIBCBP-UHFFFAOYSA-N
ID: DDAMMZKSIIBCBP-UHFFFAOYSA-N
Comment: Energy0
Num peaks: 6
21.0135047 0.4706488596
68.99466108 1.980577581
71.06037464 1.049491559
98.02121018 0.2497478389
121.0571811 2.409136796
141.0634093 92.24860902

Name: +ve in-silico MS/MS by CFM-ID for DDAMMZKSIIBCBP-UHFFFAOYSA-N
ID: DDAMMZKSIIBCBP-UHFFFAOYSA-N
Comment: Energy1
Num peaks: 6
21.0135047 3.902746999
44.04947561 8.111883328
71.06037464 11.37976074
121.0571811 2.453791295
124.0368602 1.418177056
141.0634093 65.59974473

Name: +ve in-silico MS/MS by CFM-ID for DDAMMZKSIIBCBP-UHFFFAOYSA-N
ID: DDAMMZKSIIBCBP-UHFFFAOYSA-N
Comment: Energy2
Num peaks: 15
28.01817548 3.833876656
42.03382555 4.056700045
44.04947561 9.445495987
46.06512568 7.038063644
57.04472458 2.234390658
68.99466108 6.683141533
71.06037464 3.897742023
75.99933186 2.411491052
78.01498192 9.84543977
83.01031114 8.701922713
96.00556011 2.886908945
98.02121018 9.692421462
100.0368602 1.8062638
121.0571811 5.658447548
141.0634093 1.994129874

Name: +ve in-silico MS/MS by CFM-ID for JTPZTKBRUCILQD-UHFFFAOYSA-N
ID: JTPZTKBRUCILQD-UHFFFAOYSA-N
Comment: Energy0
Num peaks: 6
42.03382555 0.4668731812
44.04947561 2.154216898
46.06512568 0.4313505012
73.07602471 1.463901761
83.06037464 1.492130068
101.0709393 90.93970434

Name: +ve in-silico MS/MS by CFM-ID for JTPZTKBRUCILQD-UHFFFAOYSA-N
ID: JTPZTKBRUCILQD-UHFFFAOYSA-N
Comment: Energy1
Num peaks: 6
42.03382555 5.338017299
44.04947561 17.74818312
46.06512568 3.279967222
58.06512568 5.773858739
73.07602471 11.11477902
101.0709393 44.31261785

Name: +ve in-silico MS/MS by CFM-ID for JTPZTKBRUCILQD-UHFFFAOYSA-N
ID: JTPZTKBRUCILQD-UHFFFAOYSA-N
Comment: Energy2
Num peaks: 11
15.02292652 7.424928033
28.01817548 3.44837563
30.03382555 3.825648873
42.03382555 13.98610989
44.04947561 23.63576619
46.06512568 10.01794121
56.04947561 5.506670856
57.04472458 2.133480396
73.07602471 2.297803474
83.06037464 5.992344408
101.0709393 2.104813616

Name: +ve in-silico MS/MS by CFM-ID for JFYKIEHOOZWARC-UHFFFAOYSA-N
ID: JFYKIEHOOZWARC-UHFFFAOYSA-N
Comment: Energy0
Num peaks: 6
41.03857658 3.899391203
69.0334912 23.50993499
71.04914126 1.394167837
83.06037464 1.530901696
84.04439023 1.16240416
101.0709393 65.62581658

Name: +ve in-silico MS/MS by CFM-ID for JFYKIEHOOZWARC-UHFFFAOYSA-N
ID: JFYKIEHOOZWARC-UHFFFAOYSA-N
Comment: Energy1
Num peaks: 6
41.03857658 8.07759546
51.02292652 5.539891814
69.0334912 41.34639586
71.04914126 2.648367372
83.06037464 6.105893925
101.0709393 27.62489479

Name: +ve in-silico MS/MS by CFM-ID for JFYKIEHOOZWARC-UHFFFAOYSA-N
ID: JFYKIEHOOZWARC-UHFFFAOYSA-N
Comment: Energy2
Num peaks: 6
25.00727645 3.632647299
41.03857658 64.08740213
43.05422664 4.731618248
51.02292652 4.782904873
53.03857658 1.770523977
69.0334912 6.545989927

Name: +ve in-silico MS/MS by CFM-ID for OKKDJPCAKBHZBZ-UHFFFAOYSA-N
ID: OKKDJPCAKBHZBZ-UHFFFAOYSA-N
Comment: Energy0
Num peaks: 6
82.02874017 1.981376135
84.04439023 2.189355631
109.0396392 13.16616243
111.0552893 3.16682255
113.0709393 7.204740584
141.0658539 64.95737226

Name: +ve in-silico MS/MS by CFM-ID for OKKDJPCAKBHZBZ-UHFFFAOYSA-N
ID: OKKDJPCAKBHZBZ-UHFFFAOYSA-N
Comment: Energy1
Num peaks: 11
42.03382555 3.966614536
52.01817548 3.610319339
56.04947561 2.363269301
69.0334912 3.048745283
82.02874017 4.13761382
84.04439023 6.198116624
98.02365479 3.061757003
98.0600403 11.44850262
109.0396392 16.08511211
113.0709393 4.880549452
141.0658539 22.68592019

Name: +ve in-silico MS/MS by CFM-ID for OKKDJPCAKBHZBZ-UHFFFAOYSA-N
ID: OKKDJPCAKBHZBZ-UHFFFAOYSA-N
Comment: Energy2
Num peaks: 19
15.02292652 1.642579051
25.00727645 1.287708152
30.03382555 2.554132262
39.02292652 1.537969647
40.01817548 2.115158053
42.03382555 3.990605158
52.01817548 8.93935572
54.03382555 14.77270296
56.0130901 1.918084193
56.04947561 8.966530828
58.02874017 8.097243095
58.06512568 1.254029415
69.0334912 3.731667569
81.04472458 5.94418385
82.02874017 4.617654067
84.04439023 3.635255687
97.0396392 1.353851849
109.0396392 2.055807856
113.0709393 2.12791318

Name: +ve in-silico MS/MS by CFM-ID for JIPJFJUUKIUJRN-UHFFFAOYSA-N
ID: JIPJFJUUKIUJRN-UHFFFAOYSA-N
Comment: Energy0
Num peaks: 6
82.02874017 2.008235717
97.02840582 5.135261429
109.0396392 21.71079826
110.0236548 10.52020424
112.0393049 5.852710813
141.0658539 37.81136468

Name: +ve in-silico MS/MS by CFM-ID for JIPJFJUUKIUJRN-UHFFFAOYSA-N
ID: JIPJFJUUKIUJRN-UHFFFAOYSA-N
Comment: Energy1
Num peaks: 13
52.01817548 7.166458057
53.00219107 4.469868078
55.01784114 2.931369211
70.02874017 2.709241444
80.0130901 5.762303285
82.02874017 4.207781342
84.04439023 7.473213535
97.02840582 2.320772726
109.0396392 20.49120102
110.0236548 2.052649927
112.0393049 2.833882891
113.0709393 4.258343688
141.0658539 14.76359059

Name: +ve in-silico MS/MS by CFM-ID for JIPJFJUUKIUJRN-UHFFFAOYSA-N
ID: JIPJFJUUKIUJRN-UHFFFAOYSA-N
Comment: Energy2
Num peaks: 23
25.00727645 1.636862898
30.03382555 1.176871413
40.01817548 14.6844519
41.00219107 4.588706575
43.01784114 1.223834839
52.01817548 2.551230234
53.00219107 5.032073561
55.01784114 4.796330156
56.0130901 2.961090253
58.02874017 3.608605624
65.00219107 4.768915582
67.01784114 9.015674585
69.0334912 3.671790887
70.02874017 1.070179642
72.04439023 1.619541197
79.01784114 0.99890086
80.0130901 3.426502338
82.02874017 3.364260387
84.04439023 1.850114634
87.05528926 2.446755576
95.01275576 0.9739265624
97.02840582 1.892446843
109.0396392 3.310756353

Name: +ve in-silico MS/MS by CFM-ID for ZQOOYBLMYCOHSK-UHFFFAOYSA-N
ID: ZQOOYBLMYCOHSK-UHFFFAOYSA-N
Comment: Energy0
Num peaks: 6
25.00727645 0.2232377403
49.00727645 1.449794107
91.05422664 0.3630355588
115.0542266 0.1606777185
125.0385766 0.7913728015
141.0698767 96.44824225

Name: +ve in-silico MS/MS by CFM-ID for ZQOOYBLMYCOHSK-UHFFFAOYSA-N
ID: ZQOOYBLMYCOHSK-UHFFFAOYSA-N
Comment: Energy1
Num peaks: 6
25.00727645 0.7471136158
49.00727645 13.87864806
91.05422664 15.10136888
115.0542266 1.247971292
125.0385766 1.52799113
141.0698767 65.31044868

Name: +ve in-silico MS/MS by CFM-ID for ZQOOYBLMYCOHSK-UHFFFAOYSA-N
ID: ZQOOYBLMYCOHSK-UHFFFAOYSA-N
Comment: Energy2
Num peaks: 6
49.00727645 44.24385489
75.02292652 2.966260184
91.05422664 5.825015621
115.0542266 3.138188005
125.0385766 19.01424344
141.0698767 8.970176235

Name: +ve in-silico MS/MS by CFM-ID for IRUMCECKYNIRSZ-UHFFFAOYSA-N
ID: IRUMCECKYNIRSZ-UHFFFAOYSA-N
Comment: Energy0
Num peaks: 6
25.00727645 0.2411442939
49.00727645 0.7576675985
91.05422664 0.2390545464
115.0542266 0.1601528986
125.0385766 0.7966764554
141.0698767 97.23720525

Name: +ve in-silico MS/MS by CFM-ID for IRUMCECKYNIRSZ-UHFFFAOYSA-N
ID: IRUMCECKYNIRSZ-UHFFFAOYSA-N
Comment: Energy1
Num peaks: 6
25.00727645 1.983213407
49.00727645 4.795043292
91.05422664 8.106251713
115.0542266 1.456706983
125.0385766 1.812342921
141.0698767 79.53042845

Name: +ve in-silico MS/MS by CFM-ID for IRUMCECKYNIRSZ-UHFFFAOYSA-N
ID: IRUMCECKYNIRSZ-UHFFFAOYSA-N
Comment: Energy2
Num peaks: 6
39.02292652 2.988507265
49.00727645 41.22719043
91.05422664 5.558941094
115.0542266 3.733376676
125.0385766 21.31679133
141.0698767 10.60192513

Name: +ve in-silico MS/MS by CFM-ID for NXMFJCRMSDRXLD-UHFFFAOYSA-N
ID: NXMFJCRMSDRXLD-UHFFFAOYSA-N
Comment: Energy0
Num peaks: 6
67.02907452 0.181008722
95.06037464 0.6457779073
96.04439023 0.8145582979
105.0447246 9.828913346
106.0287402 4.891785071
123.0552893 82.18231175

Name: +ve in-silico MS/MS by CFM-ID for NXMFJCRMSDRXLD-UHFFFAOYSA-N
ID: NXMFJCRMSDRXLD-UHFFFAOYSA-N
Comment: Energy1
Num peaks: 6
79.01784114 2.761603969
95.06037464 11.69893538
96.04439023 1.747614943
105.0447246 12.20204159
106.0287402 15.83944433
123.0552893 39.66994893

Name: +ve in-silico MS/MS by CFM-ID for NXMFJCRMSDRXLD-UHFFFAOYSA-N
ID: NXMFJCRMSDRXLD-UHFFFAOYSA-N
Comment: Energy2
Num peaks: 21
25.00727645 2.045054571
28.01817548 1.556103618
29.00219107 2.255647721
39.02292652 6.920759575
40.01817548 2.594569051
42.03382555 2.010823667
43.02907452 1.659401449
50.00252542 2.073982103
52.01817548 9.033721797
53.03857658 1.845923089
54.03382555 3.900036982
65.01342445 4.599779153
66.03382555 2.510888145
67.02907452 8.305115856
69.04472458 2.110672434
78.03382555 3.928681066
79.01784114 3.308108074
95.06037464 3.850876855
96.04439023 1.480321562
105.0447246 9.706732351
106.0287402 5.760161069

Name: +ve in-silico MS/MS by CFM-ID for NRIUQHNTFFNDMW-UHFFFAOYSA-N
ID: NRIUQHNTFFNDMW-UHFFFAOYSA-N
Comment: Energy0
Num peaks: 6
29.03857658 1.583923801
79.02907452 1.672939516
95.06037464 14.54417127
105.0447246 1.115545087
123.0552893 27.85035829
141.0658539 49.14807717

Name: +ve in-silico MS/MS by CFM-ID for NRIUQHNTFFNDMW-UHFFFAOYSA-N
ID: NRIUQHNTFFNDMW-UHFFFAOYSA-N
Comment: Energy1
Num peaks: 6
68.04947561 2.437388031
95.06037464 29.26020134
97.07602471 4.145445458
105.0447246 2.403384259
123.0552893 21.21058431
141.0658539 22.76298349

Name: +ve in-silico MS/MS by CFM-ID for NRIUQHNTFFNDMW-UHFFFAOYSA-N
ID: NRIUQHNTFFNDMW-UHFFFAOYSA-N
Comment: Energy2
Num peaks: 11
29.03857658 3.843217319
39.02292652 3.874880869
40.01817548 8.207023022
42.03382555 1.601196131
52.01817548 18.0990034
53.01342445 1.660140216
54.03382555 7.776558637
56.04947561 8.413320861
79.02907452 21.17325533
81.04472458 4.449666123
95.06037464 1.631423321

Name: +ve in-silico MS/MS by CFM-ID for QVXKYDAPVGBFJJ-UHFFFAOYSA-N
ID: QVXKYDAPVGBFJJ-UHFFFAOYSA-N
Comment: Energy0
Num peaks: 6
95.06037464 8.765099273
106.0287402 0.4023888666
123.0552893 31.76386747
124.0393049 1.08890318
125.0345538 0.762610005
141.0658539 54.93268768

Name: +ve in-silico MS/MS by CFM-ID for QVXKYDAPVGBFJJ-UHFFFAOYSA-N
ID: QVXKYDAPVGBFJJ-UHFFFAOYSA-N
Comment: Energy1
Num peaks: 6
95.06037464 18.52260415
97.07602471 1.615478947
98.02365479 1.461530193
100.0393049 2.134698438
123.0552893 31.09290595
141.0658539 31.09032489

Name: +ve in-silico MS/MS by CFM-ID for QVXKYDAPVGBFJJ-UHFFFAOYSA-N
ID: QVXKYDAPVGBFJJ-UHFFFAOYSA-N
Comment: Energy2
Num peaks: 13
40.01817548 27.33233206
44.04947561 3.681036669
52.01817548 5.64387816
54.03382555 3.619518421
67.02907452 4.220039557
69.04472458 1.802578447
79.02907452 7.122939317
80.04947561 5.114190807
81.04472458 11.46817603
82.02874017 2.261971847
83.01275576 3.33209305
95.06037464 3.84763381
123.0552893 1.674610599

Name: +ve in-silico MS/MS by CFM-ID for KAHLAAFLYJDGFP-UHFFFAOYSA-N
ID: KAHLAAFLYJDGFP-UHFFFAOYSA-N
Comment: Energy0
Num peaks: 6
26.00252542 6.401223448
40.01817548 11.98966596
57.04472458 15.29001437
85.02840582 6.741920177
123.0552893 17.9219528
141.0658539 23.49517381

Name: +ve in-silico MS/MS by CFM-ID for KAHLAAFLYJDGFP-UHFFFAOYSA-N
ID: KAHLAAFLYJDGFP-UHFFFAOYSA-N
Comment: Energy1
Num peaks: 8
26.00252542 16.1411705
40.01817548 24.04128539
57.04472458 19.58117211
67.01784114 6.299314332
83.02398914 2.8793204
85.02840582 5.129718982
123.0552893 3.742685029
141.0658539 3.073168672

Name: +ve in-silico MS/MS by CFM-ID for KAHLAAFLYJDGFP-UHFFFAOYSA-N
ID: KAHLAAFLYJDGFP-UHFFFAOYSA-N
Comment: Energy2
Num peaks: 8
26.00252542 12.19118446
39.02292652 4.38276137
40.01817548 37.95077997
41.03857658 2.364002556
55.02907452 3.588459143
57.0334912 2.453658864
57.04472458 9.491945829
67.01784114 8.581264796

Name: +ve in-silico MS/MS by CFM-ID for IWELDVXSEVIIGI-UHFFFAOYSA-N
ID: IWELDVXSEVIIGI-UHFFFAOYSA-N
Comment: Energy0
Num peaks: 6
44.04947561 4.629478491
58.02874017 2.748647487
70.02874017 1.606667407
72.04439023 7.619849872
73.07602471 1.31430878
101.0709393 74.13056979

Name: +ve in-silico MS/MS by CFM-ID for IWELDVXSEVIIGI-UHFFFAOYSA-N
ID: IWELDVXSEVIIGI-UHFFFAOYSA-N
Comment: Energy1
Num peaks: 6
44.04947561 4.002126294
56.0130901 3.771321676
58.02874017 15.53227878
72.04439023 5.797158519
73.07602471 8.207493309
101.0709393 43.34240736

Name: +ve in-silico MS/MS by CFM-ID for IWELDVXSEVIIGI-UHFFFAOYSA-N
ID: IWELDVXSEVIIGI-UHFFFAOYSA-N
Comment: Energy2
Num peaks: 11
27.02292652 2.361013149
28.01817548 7.840291776
30.03382555 3.621419477
40.01817548 6.356608131
41.00219107 3.685867808
42.03382555 17.89583696
44.04947561 20.78404498
46.06512568 2.855737611
56.0130901 3.457549116
56.04947561 3.204795306
58.02874017 8.442442317

Name: +ve in-silico MS/MS by CFM-ID for UNZGHNGMTZCQKA-UHFFFAOYSA-N
ID: UNZGHNGMTZCQKA-UHFFFAOYSA-N
Comment: Energy0
Num peaks: 6
60.04439023 5.167190836
99.05528926 2.656806215
109.0396392 2.553275861
113.0709393 1.628578245
123.0552893 12.00463372
141.0658539 65.93400856

Name: +ve in-silico MS/MS by CFM-ID for UNZGHNGMTZCQKA-UHFFFAOYSA-N
ID: UNZGHNGMTZCQKA-UHFFFAOYSA-N
Comment: Energy1
Num peaks: 10
56.04947561 6.350770082
58.02874017 2.843949591
67.01784114 4.428866415
82.02874017 3.526628346
84.04439023 12.41219957
98.0600403 1.95655389
109.0396392 6.916269258
113.0709393 1.753033794
123.0552893 12.17417063
141.0658539 28.69631451

Name: +ve in-silico MS/MS by CFM-ID for UNZGHNGMTZCQKA-UHFFFAOYSA-N
ID: UNZGHNGMTZCQKA-UHFFFAOYSA-N
Comment: Energy2
Num peaks: 26
27.02292652 2.131215944
39.02292652 3.930178268
40.01817548 8.825359401
41.03857658 1.657139713
42.03382555 5.957037264
43.05422664 1.268243183
44.04947561 2.672297395
56.0130901 1.87895895
56.04947561 11.78418414
58.02874017 3.037761112
65.00219107 1.453290231
66.03382555 1.597701724
67.01784114 2.259232885
67.02907452 3.408142098
68.0130901 1.432115226
68.04947561 1.361968819
69.00833907 2.450792901
71.02398914 2.063814147
73.0396392 2.093066486
81.04472458 4.834654682
82.02874017 3.881177095
83.02398914 2.558015711
84.04439023 1.475987572
97.00325369 1.402930727
99.01890376 1.635273184
123.0552893 3.468304453

Name: +ve in-silico MS/MS by CFM-ID for VKYFYFKZVDRIQF-UHFFFAOYSA-N
ID: VKYFYFKZVDRIQF-UHFFFAOYSA-N
Comment: Energy0
Num peaks: 6
72.04439023 0.9988284924
100.0393049 0.9082337316
115.0502039 1.47025856
123.0552893 1.122505804
125.0345538 0.8412732912
141.0658539 88.47873225

Name: +ve in-silico MS/MS by CFM-ID for VKYFYFKZVDRIQF-UHFFFAOYSA-N
ID: VKYFYFKZVDRIQF-UHFFFAOYSA-N
Comment: Energy1
Num peaks: 8
44.04947561 4.662246435
55.01784114 3.482503978
57.04472458 11.18125105
72.04439023 4.843365766
98.0600403 9.756165712
100.0393049 2.783555752
125.0345538 2.884884237
141.0658539 41.95341636

Name: +ve in-silico MS/MS by CFM-ID for VKYFYFKZVDRIQF-UHFFFAOYSA-N
ID: VKYFYFKZVDRIQF-UHFFFAOYSA-N
Comment: Energy2
Num peaks: 21
15.02292652 2.41672138
27.02292652 2.786639005
39.02292652 1.843629491
40.01817548 7.532653887
42.03382555 7.692102645
44.04947561 4.922462947
55.01784114 3.335118522
56.04947561 2.645093792
57.04472458 17.18654675
59.06037464 2.606123017
68.0130901 1.732155534
69.00833907 1.730464397
70.02874017 3.712450269
82.02874017 1.48902362
83.02398914 4.383599788
98.02365479 3.660874461
113.0345538 2.551601327
115.0502039 1.826256507
123.0552893 2.927207702
125.0345538 2.067157089
141.0658539 1.758604352

Name: +ve in-silico MS/MS by CFM-ID for ILOQJTLRHGYIOU-UHFFFAOYSA-N
ID: ILOQJTLRHGYIOU-UHFFFAOYSA-N
Comment: Energy0
Num peaks: 6
53.03857658 1.298325398
68.04947561 3.733940526
70.06512568 44.31440563
113.0709393 2.238087605
123.0552893 1.247241669
141.0658539 44.82540839

Name: +ve in-silico MS/MS by CFM-ID for ILOQJTLRHGYIOU-UHFFFAOYSA-N
ID: ILOQJTLRHGYIOU-UHFFFAOYSA-N
Comment: Energy1
Num peaks: 6
43.05422664 1.901391658
53.03857658 6.999186499
68.04947561 6.755790182
70.06512568 73.57143274
98.0600403 1.867360041
141.0658539 3.360977621

Name: +ve in-silico MS/MS by CFM-ID for ILOQJTLRHGYIOU-UHFFFAOYSA-N
ID: ILOQJTLRHGYIOU-UHFFFAOYSA-N
Comment: Energy2
Num peaks: 6
41.03857658 4.686865947
43.05422664 10.14853435
53.03857658 31.9989879
55.05422664 3.525360008
68.04947561 11.94580148
70.06512568 31.77478918

Name: +ve in-silico MS/MS by CFM-ID for HFGBMQRXXRZDGD-UHFFFAOYSA-N
ID: HFGBMQRXXRZDGD-UHFFFAOYSA-N
Comment: Energy0
Num peaks: 6
70.06512568 3.685097483
98.0600403 10.15119689
99.05528926 3.522811912
113.0709393 3.439332583
123.0552893 3.021386446
141.0658539 58.16587916

Name: +ve in-silico MS/MS by CFM-ID for HFGBMQRXXRZDGD-UHFFFAOYSA-N
ID: HFGBMQRXXRZDGD-UHFFFAOYSA-N
Comment: Energy1
Num peaks: 9
53.03857658 7.406492826
56.04947561 1.713833596
70.06512568 17.36839893
81.0334912 1.885557981
96.04439023 4.662895643
98.0600403 7.362110296
113.0709393 7.773921744
123.0552893 4.692750527
141.0658539 27.91217799

Name: +ve in-silico MS/MS by CFM-ID for HFGBMQRXXRZDGD-UHFFFAOYSA-N
ID: HFGBMQRXXRZDGD-UHFFFAOYSA-N
Comment: Energy2
Num peaks: 14
29.03857658 1.641785436
39.02292652 12.78030494
40.01817548 2.739528211
42.03382555 1.792115476
44.0130901 1.983736098
51.02292652 6.018445188
53.03857658 25.42450227
54.03382555 5.136901908
55.05422664 1.378946131
56.04947561 1.812638385
66.03382555 1.206791824
68.04947561 5.413121449
70.06512568 12.0845336
123.0552893 1.451701798

Name: +ve in-silico MS/MS by CFM-ID for JTMOTKXYVAQITD-UHFFFAOYSA-N
ID: JTMOTKXYVAQITD-UHFFFAOYSA-N
Comment: Energy0
Num peaks: 6
82.02874017 3.230621694
109.0396392 33.4462055
111.0552893 2.696100826
112.0393049 4.218798556
114.0549549 8.762677681
141.0658539 34.46102486

Name: +ve in-silico MS/MS by CFM-ID for JTMOTKXYVAQITD-UHFFFAOYSA-N
ID: JTMOTKXYVAQITD-UHFFFAOYSA-N
Comment: Energy1
Num peaks: 8
52.01817548 2.889061069
59.04914126 9.666796642
81.0334912 3.067407482
81.04472458 4.280933823
82.02874017 2.440004395
109.0396392 40.60122115
111.0552893 5.320693826
141.0658539 12.94131536

Name: +ve in-silico MS/MS by CFM-ID for JTMOTKXYVAQITD-UHFFFAOYSA-N
ID: JTMOTKXYVAQITD-UHFFFAOYSA-N
Comment: Energy2
Num peaks: 17
26.00252542 2.048554639
40.01817548 18.29092758
43.02907452 2.670146874
53.01342445 2.196068941
53.99744004 2.594161093
55.02907452 4.314774681
56.0130901 3.440565685
57.0334912 2.062419778
58.02874017 8.962669688
70.02874017 2.935200522
79.01784114 1.841415244
81.0334912 8.728422576
81.04472458 3.676751517
82.02874017 2.409569099
85.0396392 6.367609086
87.05528926 1.844445974
109.0396392 6.274586348

Name: +ve in-silico MS/MS by CFM-ID for FPSPPRZKBUVEJQ-UHFFFAOYSA-N
ID: FPSPPRZKBUVEJQ-UHFFFAOYSA-N
Comment: Energy0
Num peaks: 6
82.02874017 5.792217976
85.0396392 3.160766591
109.0396392 6.867663578
112.0393049 5.975197639
114.0549549 27.76428918
141.0658539 44.72259314

Name: +ve in-silico MS/MS by CFM-ID for FPSPPRZKBUVEJQ-UHFFFAOYSA-N
ID: FPSPPRZKBUVEJQ-UHFFFAOYSA-N
Comment: Energy1
Num peaks: 6
82.02874017 9.405417381
84.04439023 1.331713091
109.0396392 22.65511809
112.0393049 2.046584685
114.0549549 10.4239138
141.0658539 42.97432044

Name: +ve in-silico MS/MS by CFM-ID for FPSPPRZKBUVEJQ-UHFFFAOYSA-N
ID: FPSPPRZKBUVEJQ-UHFFFAOYSA-N
Comment: Energy2
Num peaks: 12
43.02907452 2.7165193
53.01342445 10.72416113
55.01784114 3.137312367
55.02907452 3.372483437
56.0130901 4.335279039
57.04472458 2.355677285
58.02874017 11.54633257
82.02874017 25.2238911
84.04439023 6.382246991
85.0396392 5.154458721
109.0396392 2.873719166
114.0549549 3.747061133

Name: +ve in-silico MS/MS by CFM-ID for BFXDIKXJMJCBPS-UHFFFAOYSA-N
ID: BFXDIKXJMJCBPS-UHFFFAOYSA-N
Comment: Energy0
Num peaks: 6
58.02874017 1.346405292
113.0345538 2.648989861
115.0502039 1.305087487
123.0552893 5.707283392
124.0393049 13.44424091
141.0658539 66.3373107

Name: +ve in-silico MS/MS by CFM-ID for BFXDIKXJMJCBPS-UHFFFAOYSA-N
ID: BFXDIKXJMJCBPS-UHFFFAOYSA-N
Comment: Energy1
Num peaks: 8
54.03382555 2.407316917
70.02874017 2.051529401
72.04439023 2.25232733
98.0600403 11.91479498
113.0345538 8.328136025
113.0709393 3.408004889
123.0552893 17.43040293
141.0658539 33.54410643

Name: +ve in-silico MS/MS by CFM-ID for BFXDIKXJMJCBPS-UHFFFAOYSA-N
ID: BFXDIKXJMJCBPS-UHFFFAOYSA-N
Comment: Energy2
Num peaks: 27
27.02292652 1.661813775
29.00219107 1.127495384
29.01342445 1.505130611
29.03857658 1.819813318
40.01817548 2.865294728
41.00219107 2.004243622
45.0334912 1.024668159
53.00219107 0.9693651456
57.00833907 17.582589
58.02874017 1.319669091
59.02398914 1.783610919
59.04914126 1.640469604
67.01784114 1.23641543
69.00833907 13.17288933
71.02398914 1.159863976
82.02874017 1.235169558
85.0396392 3.079698155
87.01890376 1.000416543
87.05528926 6.39420129
95.02398914 1.17067424
96.00800472 1.303513441
97.0396392 3.678501364
98.02365479 1.067899119
99.01890376 1.626306533
111.0189038 1.510150501
113.0345538 2.300748859
115.0502039 4.917251947

Name: +ve in-silico MS/MS by CFM-ID for CLMGCKCDSPUQEE-UHFFFAOYSA-N
ID: CLMGCKCDSPUQEE-UHFFFAOYSA-N
Comment: Energy0
Num peaks: 6
41.03857658 5.931161533
44.0130901 1.815887466
56.04947561 1.651611613
58.06512568 22.00085382
84.04439023 13.25379574
101.0709393 51.83737609

Name: +ve in-silico MS/MS by CFM-ID for CLMGCKCDSPUQEE-UHFFFAOYSA-N
ID: CLMGCKCDSPUQEE-UHFFFAOYSA-N
Comment: Energy1
Num peaks: 6
41.03857658 16.0122957
44.0130901 3.806871385
58.06512568 32.69824453
61.0396392 4.363084387
84.04439023 23.77717818
101.0709393 13.19915424

Name: +ve in-silico MS/MS by CFM-ID for CLMGCKCDSPUQEE-UHFFFAOYSA-N
ID: CLMGCKCDSPUQEE-UHFFFAOYSA-N
Comment: Energy2
Num peaks: 6
25.00727645 2.432093431
41.03857658 57.33110452
44.0130901 11.70615299
56.04947561 4.928802064
58.06512568 4.213720946
61.0396392 6.949583058

Name: +ve in-silico MS/MS by CFM-ID for KKKKCPPTESQGQH-UHFFFAOYSA-N
ID: KKKKCPPTESQGQH-UHFFFAOYSA-N
Comment: Energy0
Num peaks: 6
70.02874017 3.237633024
72.04439023 0.7386640036
99.05528926 0.1171546899
124.0393049 2.04844351
125.0345538 0.7295665565
141.0658539 92.08944703

Name: +ve in-silico MS/MS by CFM-ID for KKKKCPPTESQGQH-UHFFFAOYSA-N
ID: KKKKCPPTESQGQH-UHFFFAOYSA-N
Comment: Energy1
Num peaks: 6
42.03382555 3.263436668
70.02874017 14.74161618
72.04439023 3.394029283
84.04439023 3.314059937
112.0393049 5.365146419
141.0658539 51.73759324

Name: +ve in-silico MS/MS by CFM-ID for KKKKCPPTESQGQH-UHFFFAOYSA-N
ID: KKKKCPPTESQGQH-UHFFFAOYSA-N
Comment: Energy2
Num peaks: 12
25.00727645 1.771792743
26.00252542 5.927717843
40.01817548 4.266099456
42.03382555 9.806865652
52.01817548 2.586273133
55.01784114 3.079279187
56.0130901 8.91250298
58.02874017 2.03148515
70.02874017 30.53962425
72.04439023 6.960973993
82.02874017 2.428721585
84.04439023 3.407904488

Name: +ve in-silico MS/MS by CFM-ID for OEICGMPRFOJHKO-UHFFFAOYSA-N
ID: OEICGMPRFOJHKO-UHFFFAOYSA-N
Comment: Energy0
Num peaks: 6
65.01342445 3.161059335
67.02907452 1.655214221
77.01342445 11.17326822
95.02398914 3.006157561
106.0287402 8.037313962
123.0552893 67.35748718

Name: +ve in-silico MS/MS by CFM-ID for OEICGMPRFOJHKO-UHFFFAOYSA-N
ID: OEICGMPRFOJHKO-UHFFFAOYSA-N
Comment: Energy1
Num peaks: 8
50.00252542 6.480293375
65.01342445 13.06304725
77.01342445 18.24304883
92.0130901 6.531574615
95.02398914 4.01147372
96.04439023 5.219225518
106.0287402 7.935601145
123.0552893 19.86085569

Name: +ve in-silico MS/MS by CFM-ID for OEICGMPRFOJHKO-UHFFFAOYSA-N
ID: OEICGMPRFOJHKO-UHFFFAOYSA-N
Comment: Energy2
Num peaks: 6
50.00252542 36.46108406
52.01817548 3.39112649
65.01342445 17.90544452
67.02907452 3.521637692
77.01342445 21.73428207
79.02907452 3.676518355

Name: +ve in-silico MS/MS by CFM-ID for XLODQMWVLLTHRG-UHFFFAOYSA-N
ID: XLODQMWVLLTHRG-UHFFFAOYSA-N
Comment: Energy0
Num peaks: 6
105.0447246 1.504479502
109.0396392 0.8461908845
123.0552893 38.70803914
124.0393049 1.420525461
125.0345538 1.145191323
141.0658539 49.06389494

Name: +ve in-silico MS/MS by CFM-ID for XLODQMWVLLTHRG-UHFFFAOYSA-N
ID: XLODQMWVLLTHRG-UHFFFAOYSA-N
Comment: Energy1
Num peaks: 12
39.02292652 2.200912588
42.03382555 2.160532889
58.02874017 1.176021144
82.02874017 1.248855088
95.04914126 1.171237434
95.06037464 3.591763712
105.0447246 7.804890155
109.0396392 4.756264945
111.0552893 1.71000762
113.0709393 4.149730354
123.0552893 35.76274732
141.0658539 14.99606171

Name: +ve in-silico MS/MS by CFM-ID for XLODQMWVLLTHRG-UHFFFAOYSA-N
ID: XLODQMWVLLTHRG-UHFFFAOYSA-N
Comment: Energy2
Num peaks: 25
27.02292652 1.926853144
31.01784114 1.938969902
39.02292652 1.192110491
40.01817548 9.702926915
41.00219107 15.10525086
42.03382555 4.196220087
43.01784114 2.797361132
45.0334912 4.552961954
53.01342445 3.248992737
55.02907452 2.594073326
56.04947561 1.279477371
57.04472458 1.216144899
58.02874017 1.204510912
69.04472458 3.541721819
71.02398914 1.283692429
73.0396392 1.14990698
79.02907452 3.271044806
80.0130901 1.367949895
81.04472458 3.778256642
82.02874017 2.090479954
84.00800472 1.717617088
95.02398914 2.537405205
105.0447246 1.946959073
107.0239891 3.474861246
123.0552893 3.699987092

Name: +ve in-silico MS/MS by CFM-ID for NRQFTZRQIUUWCH-UHFFFAOYSA-N
ID: NRQFTZRQIUUWCH-UHFFFAOYSA-N
Comment: Energy0
Num peaks: 6
26.00252542 0.7171869403
90.03382555 0.866936499
92.04947561 0.4571107548
96.04439023 0.4704846772
105.0447246 0.2755649749
123.0552893 96.30601778

Name: +ve in-silico MS/MS by CFM-ID for NRQFTZRQIUUWCH-UHFFFAOYSA-N
ID: NRQFTZRQIUUWCH-UHFFFAOYSA-N
Comment: Energy1
Num peaks: 6
26.00252542 3.770019041
76.01817548 4.094168891
78.03382555 15.2816296
80.04947561 8.199557754
96.04439023 7.388068293
123.0552893 44.78496621

Name: +ve in-silico MS/MS by CFM-ID for NRQFTZRQIUUWCH-UHFFFAOYSA-N
ID: NRQFTZRQIUUWCH-UHFFFAOYSA-N
Comment: Energy2
Num peaks: 10
26.00252542 5.273224427
39.02292652 7.162875123
50.00252542 8.198553422
55.05422664 10.06661649
65.03857658 8.939518225
74.00252542 9.746439889
76.01817548 7.562631699
90.03382555 12.21806928
92.04947561 8.936120685
105.0447246 3.80213609

Name: +ve in-silico MS/MS by CFM-ID for WYVJDRGXWOXCCH-UHFFFAOYSA-N
ID: WYVJDRGXWOXCCH-UHFFFAOYSA-N
Comment: Energy0
Num peaks: 6
44.0130901 2.023771445
59.06037464 1.62463885
83.06037464 5.88020906
84.04439023 11.5830349
85.0396392 1.628903663
101.0709393 66.55964576

Name: +ve in-silico MS/MS by CFM-ID for WYVJDRGXWOXCCH-UHFFFAOYSA-N
ID: WYVJDRGXWOXCCH-UHFFFAOYSA-N
Comment: Energy1
Num peaks: 6
58.02874017 5.170286979
67.01784114 1.865269994
83.06037464 20.6051066
84.04439023 6.998748931
85.0396392 2.176316855
101.0709393 45.97737645

Name: +ve in-silico MS/MS by CFM-ID for WYVJDRGXWOXCCH-UHFFFAOYSA-N
ID: WYVJDRGXWOXCCH-UHFFFAOYSA-N
Comment: Energy2
Num peaks: 22
15.02292652 3.454693845
25.00727645 1.933326092
27.02292652 2.429331661
29.01342445 1.799093475
31.02907452 3.783447561
39.02292652 2.77003833
40.01817548 3.716728159
41.03857658 8.991137661
42.03382555 13.33940148
43.02907452 4.322655264
43.05422664 3.936087131
44.0130901 3.379436987
56.04947561 2.497557691
57.04472458 3.392753531
58.02874017 2.513285192
59.02398914 3.647282001
59.06037464 2.049948985
66.03382555 2.28839982
67.01784114 2.938360025
68.0130901 1.786969745
84.04439023 3.871098953
85.0396392 2.802087661

Name: +ve in-silico MS/MS by CFM-ID for QPCKXALBLLVOLL-UHFFFAOYSA-N
ID: QPCKXALBLLVOLL-UHFFFAOYSA-N
Comment: Energy0
Num peaks: 6
39.02292652 0.9258453067
63.02292652 1.272531741
101.0385766 1.256369312
115.0542266 2.103173208
125.0385766 3.653159265
141.0698767 87.38461767

Name: +ve in-silico MS/MS by CFM-ID for QPCKXALBLLVOLL-UHFFFAOYSA-N
ID: QPCKXALBLLVOLL-UHFFFAOYSA-N
Comment: Energy1
Num peaks: 6
39.02292652 9.307989906
49.00727645 3.756878175
63.02292652 4.758776547
101.0385766 5.914539603
125.0385766 7.791195184
141.0698767 53.48913061

Name: +ve in-silico MS/MS by CFM-ID for QPCKXALBLLVOLL-UHFFFAOYSA-N
ID: QPCKXALBLLVOLL-UHFFFAOYSA-N
Comment: Energy2
Num peaks: 8
39.02292652 16.92054464
49.00727645 21.86737867
63.02292652 8.717573593
75.02292652 3.475523843
91.05422664 3.47462711
101.0385766 12.23923326
115.0542266 6.664023768
125.0385766 6.902230428

Name: +ve in-silico MS/MS by CFM-ID for CMUOJBJRZUHRMU-UHFFFAOYSA-N
ID: CMUOJBJRZUHRMU-UHFFFAOYSA-N
Comment: Energy0
Num peaks: 6
44.0130901 4.637474591
45.00833907 0.6115871665
63.01890376 22.69698093
88.01415272 4.34103157
88.99816831 27.2698794
106.0247174 38.89404741

Name: +ve in-silico MS/MS by CFM-ID for CMUOJBJRZUHRMU-UHFFFAOYSA-N
ID: CMUOJBJRZUHRMU-UHFFFAOYSA-N
Comment: Energy1
Num peaks: 6
44.0130901 6.926895326
45.99235466 3.889580944
63.01890376 41.55241663
88.01415272 13.9068484
88.99816831 18.78888825
106.0247174 9.420125741

Name: +ve in-silico MS/MS by CFM-ID for CMUOJBJRZUHRMU-UHFFFAOYSA-N
ID: CMUOJBJRZUHRMU-UHFFFAOYSA-N
Comment: Energy2
Num peaks: 6
44.0130901 14.21236452
45.00833907 8.946682574
45.99235466 7.277451727
63.01890376 12.92821797
88.01415272 12.70264642
88.99816831 31.19944772

Name: +ve in-silico MS/MS by CFM-ID for ZJULPBMTEMGRNC-UHFFFAOYSA-N
ID: ZJULPBMTEMGRNC-UHFFFAOYSA-N
Comment: Energy0
Num peaks: 6
33.0334912 0.6800458245
69.04472458 3.078353766
71.06037464 0.5918214117
73.07602471 0.8399374552
84.04439023 1.060063304
101.0709393 90.99647894

Name: +ve in-silico MS/MS by CFM-ID for ZJULPBMTEMGRNC-UHFFFAOYSA-N
ID: ZJULPBMTEMGRNC-UHFFFAOYSA-N
Comment: Energy1
Num peaks: 6
15.02292652 3.933768845
42.03382555 4.351283988
44.04947561 3.154991071
69.04472458 28.36212617
85.0396392 4.986992628
101.0709393 50.39482418

Name: +ve in-silico MS/MS by CFM-ID for ZJULPBMTEMGRNC-UHFFFAOYSA-N
ID: ZJULPBMTEMGRNC-UHFFFAOYSA-N
Comment: Energy2
Num peaks: 13
25.00727645 2.338654406
28.01817548 3.582627092
40.01817548 6.48897116
42.03382555 18.14856699
44.04947561 8.280922667
46.06512568 2.959790356
56.04947561 3.380729409
57.04472458 4.712625123
58.02874017 4.341725005
69.04472458 10.46211369
71.06037464 4.225272746
73.07602471 5.916744119
101.0709393 5.940629961

Name: +ve in-silico MS/MS by CFM-ID for QHWUAGOQTZKGMF-UHFFFAOYSA-N
ID: QHWUAGOQTZKGMF-UHFFFAOYSA-N
Comment: Energy0
Num peaks: 6
41.03857658 6.667428747
101.0345538 4.790730964
113.0709393 2.232852369
123.0552893 1.736951138
125.0345538 1.713528396
141.0658539 74.67259959

Name: +ve in-silico MS/MS by CFM-ID for QHWUAGOQTZKGMF-UHFFFAOYSA-N
ID: QHWUAGOQTZKGMF-UHFFFAOYSA-N
Comment: Energy1
Num peaks: 12
39.02292652 1.629538607
41.03857658 6.159473969
56.0130901 1.813455155
56.04947561 8.624659312
58.02874017 8.518847461
98.0600403 1.628299497
101.0345538 11.12246498
113.0345538 6.601938956
113.0709393 3.243194945
115.0502039 2.15835724
125.0345538 3.933839408
141.0658539 26.11041548

Name: +ve in-silico MS/MS by CFM-ID for QHWUAGOQTZKGMF-UHFFFAOYSA-N
ID: QHWUAGOQTZKGMF-UHFFFAOYSA-N
Comment: Energy2
Num peaks: 11
25.00727645 10.89678345
30.03382555 2.699839601
39.02292652 8.081390583
41.03857658 34.75009645
56.04947561 2.086977009
58.02874017 4.460541091
71.02398914 2.622830207
83.02398914 7.005080893
84.00800472 2.198075864
99.01890376 2.188394804
101.0345538 4.002696201

Name: +ve in-silico MS/MS by CFM-ID for WXMWRXPTIYBGKW-UHFFFAOYSA-N
ID: WXMWRXPTIYBGKW-UHFFFAOYSA-N
Comment: Energy0
Num peaks: 6
15.02292652 0.7053299671
94.06512568 9.574462318
110.0236548 1.39772103
112.0393049 1.291910205
123.0552893 2.249961907
141.0658539 82.84990617

Name: +ve in-silico MS/MS by CFM-ID for WXMWRXPTIYBGKW-UHFFFAOYSA-N
ID: WXMWRXPTIYBGKW-UHFFFAOYSA-N
Comment: Energy1
Num peaks: 6
51.02292652 1.322186255
94.06512568 38.73113102
98.02365479 1.746739166
100.0393049 1.364166173
123.0552893 26.79904304
141.0658539 20.83400779

Name: +ve in-silico MS/MS by CFM-ID for WXMWRXPTIYBGKW-UHFFFAOYSA-N
ID: WXMWRXPTIYBGKW-UHFFFAOYSA-N
Comment: Energy2
Num peaks: 19
15.02292652 2.414054449
25.00727645 1.874409391
27.02292652 5.224670783
49.00727645 2.367326981
51.02292652 6.275314982
53.03857658 2.168652011
65.03857658 5.341699861
67.05422664 2.382019841
78.03382555 1.880797329
80.0130901 2.124198506
82.02874017 14.31988449
94.02874017 2.124796271
94.06512568 2.688610896
96.04439023 3.999121554
98.02365479 7.53683927
100.0393049 5.586791874
110.0236548 6.24296296
112.0393049 4.729840445
125.0345538 2.230499289

Name: +ve in-silico MS/MS by CFM-ID for GCSJLQSCSDMKTP-UHFFFAOYSA-N
ID: GCSJLQSCSDMKTP-UHFFFAOYSA-N
Comment: Energy0
Num peaks: 6
15.02292652 0.4032317392
27.02292652 1.054181222
29.03857658 0.4439672582
71.03115317 0.4205486939
75.0624533 0.640461475
101.0781034 96.63299835

Name: +ve in-silico MS/MS by CFM-ID for GCSJLQSCSDMKTP-UHFFFAOYSA-N
ID: GCSJLQSCSDMKTP-UHFFFAOYSA-N
Comment: Energy1
Num peaks: 6
15.02292652 8.588816518
71.03115317 5.598526217
73.04680324 4.840806735
75.0624533 9.635139076
85.04680324 5.596735212
101.0781034 59.01728814

Name: +ve in-silico MS/MS by CFM-ID for GCSJLQSCSDMKTP-UHFFFAOYSA-N
ID: GCSJLQSCSDMKTP-UHFFFAOYSA-N
Comment: Energy2
Num peaks: 6
15.02292652 7.046008147
27.02292652 17.04637602
29.03857658 2.559225479
73.04680324 2.099585614
85.04680324 2.458988782
101.0781034 65.00309886

Name: +ve in-silico MS/MS by CFM-ID for ZIDDXOARAORYJR-UHFFFAOYSA-N
ID: ZIDDXOARAORYJR-UHFFFAOYSA-N
Comment: Energy0
Num peaks: 6
66.03382555 2.066186097
68.04947561 4.023010901
70.06512568 23.52016599
113.0709393 2.720568267
123.0552893 2.044260541
141.0658539 61.86445802

Name: +ve in-silico MS/MS by CFM-ID for ZIDDXOARAORYJR-UHFFFAOYSA-N
ID: ZIDDXOARAORYJR-UHFFFAOYSA-N
Comment: Energy1
Num peaks: 6
39.02292652 4.673605099
43.05422664 8.167492184
68.04947561 7.029664491
70.06512568 48.73119108
98.0600403 3.812382755
141.0658539 13.65825279

Name: +ve in-silico MS/MS by CFM-ID for ZIDDXOARAORYJR-UHFFFAOYSA-N
ID: ZIDDXOARAORYJR-UHFFFAOYSA-N
Comment: Energy2
Num peaks: 6
43.05422664 13.21565434
52.01817548 5.382492879
54.03382555 23.29633921
66.03382555 6.423800126
68.04947561 14.00834189
70.06512568 23.17703293

Name: +ve in-silico MS/MS by CFM-ID for DMWVTIOJQSCRDS-UHFFFAOYSA-N
ID: DMWVTIOJQSCRDS-UHFFFAOYSA-N
Comment: Energy0
Num peaks: 6
43.02907452 2.10221151
47.06037464 1.591544765
69.04472458 9.994268093
71.06037464 3.778833774
84.04439023 2.602399894
101.0709393 70.86837499

Name: +ve in-silico MS/MS by CFM-ID for DMWVTIOJQSCRDS-UHFFFAOYSA-N
ID: DMWVTIOJQSCRDS-UHFFFAOYSA-N
Comment: Energy1
Num peaks: 6
33.0334912 2.778477812
42.03382555 11.99499689
69.04472458 24.21270924
71.06037464 17.84698051
73.07602471 2.321407472
101.0709393 25.12031078

Name: +ve in-silico MS/MS by CFM-ID for DMWVTIOJQSCRDS-UHFFFAOYSA-N
ID: DMWVTIOJQSCRDS-UHFFFAOYSA-N
Comment: Energy2
Num peaks: 18
15.02292652 2.620161178
26.00252542 1.794849562
27.02292652 4.321402183
28.01817548 3.039027829
29.01342445 2.166472953
30.03382555 1.716057194
40.01817548 4.17988867
41.03857658 1.396761366
42.03382555 9.058754549
43.02907452 15.20750145
45.04472458 2.716248387
47.06037464 6.626516745
54.03382555 1.83854906
55.02907452 6.232263475
57.04472458 9.434011773
58.02874017 1.929569182
69.04472458 4.732459155
71.06037464 1.486747515

Name: +ve in-silico MS/MS by CFM-ID for OVBFMUAFNIIQAL-UHFFFAOYSA-N
ID: OVBFMUAFNIIQAL-UHFFFAOYSA-N
Comment: Energy0
Num peaks: 6
85.07602471 15.97897032
96.04439023 3.02929778
98.0600403 5.656297338
111.0552893 7.104494933
113.0709393 34.80885391
141.0658539 18.92747233

Name: +ve in-silico MS/MS by CFM-ID for OVBFMUAFNIIQAL-UHFFFAOYSA-N
ID: OVBFMUAFNIIQAL-UHFFFAOYSA-N
Comment: Energy1
Num peaks: 7
44.0130901 4.619784471
55.05422664 6.068738027
70.06512568 6.388054621
85.07602471 29.2005792
96.04439023 8.28882714
98.0600403 6.60909108
113.0709393 21.49594902

Name: +ve in-silico MS/MS by CFM-ID for OVBFMUAFNIIQAL-UHFFFAOYSA-N
ID: OVBFMUAFNIIQAL-UHFFFAOYSA-N
Comment: Energy2
Num peaks: 15
29.00219107 1.700206407
39.02292652 2.951211192
41.03857658 5.779789494
43.05422664 1.80646025
44.0130901 8.532977708
53.03857658 5.236493338
55.05422664 5.326432115
56.0130901 7.607724057
56.04947561 1.87021396
68.04947561 3.107632762
70.06512568 15.60716518
83.06037464 2.352800565
84.04439023 1.441140178
85.07602471 15.34341659
98.0600403 2.167015126

Name: +ve in-silico MS/MS by CFM-ID for AFSJSMGLWQBMPX-UHFFFAOYSA-N
ID: AFSJSMGLWQBMPX-UHFFFAOYSA-N
Comment: Energy0
Num peaks: 6
52.01817548 0.9862929192
66.03382555 17.50047854
70.02874017 1.031974219
83.06037464 50.10227045
84.04439023 7.860483389
101.0709393 19.7256038

Name: +ve in-silico MS/MS by CFM-ID for AFSJSMGLWQBMPX-UHFFFAOYSA-N
ID: AFSJSMGLWQBMPX-UHFFFAOYSA-N
Comment: Energy1
Num peaks: 6
52.01817548 2.407778677
66.03382555 42.52464735
67.01784114 2.688089856
83.06037464 21.14053086
84.04439023 16.43650376
101.0709393 5.816445447

Name: +ve in-silico MS/MS by CFM-ID for AFSJSMGLWQBMPX-UHFFFAOYSA-N
ID: AFSJSMGLWQBMPX-UHFFFAOYSA-N
Comment: Energy2
Num peaks: 6
40.01817548 8.61556875
42.03382555 4.226750416
52.01817548 15.32309594
54.03382555 6.295679746
66.03382555 36.99683364
83.06037464 11.69141942

Name: +ve in-silico MS/MS by CFM-ID for FTSKLNSVINAQGJ-UHFFFAOYSA-N
ID: FTSKLNSVINAQGJ-UHFFFAOYSA-N
Comment: Energy0
Num peaks: 6
81.04472458 1.004328962
96.04439023 0.6915514628
105.0447246 28.45668377
106.0287402 1.16182152
107.0239891 1.523147107
123.0552893 65.06102395

Name: +ve in-silico MS/MS by CFM-ID for FTSKLNSVINAQGJ-UHFFFAOYSA-N
ID: FTSKLNSVINAQGJ-UHFFFAOYSA-N
Comment: Energy1
Num peaks: 6
77.03857658 2.755190045
81.04472458 2.387609977
88.01817548 2.188168489
96.04439023 4.820473571
105.0447246 33.62416347
123.0552893 39.47799626

Name: +ve in-silico MS/MS by CFM-ID for FTSKLNSVINAQGJ-UHFFFAOYSA-N
ID: FTSKLNSVINAQGJ-UHFFFAOYSA-N
Comment: Energy2
Num peaks: 14
25.00727645 1.789029447
50.00252542 2.347968189
52.01817548 5.313614106
53.01342445 4.758341698
54.03382555 2.968181126
55.02907452 2.174989581
75.02292652 3.042962923
76.01817548 1.766458813
77.03857658 12.83922217
78.03382555 4.49544601
79.02907452 2.714363981
88.01817548 3.355461677
105.0447246 29.50926169
107.0239891 4.59562717

Name: +ve in-silico MS/MS by CFM-ID for PBHBUSKTICFKNG-UHFFFAOYSA-N
ID: PBHBUSKTICFKNG-UHFFFAOYSA-N
Comment: Energy0
Num peaks: 6
15.02292652 0.8877743069
55.01784114 1.200035465
98.02365479 17.3412025
100.0393049 1.787313117
125.0345538 3.951430396
141.0658539 71.78600141

Name: +ve in-silico MS/MS by CFM-ID for PBHBUSKTICFKNG-UHFFFAOYSA-N
ID: PBHBUSKTICFKNG-UHFFFAOYSA-N
Comment: Energy1
Num peaks: 6
15.02292652 1.080583083
44.04947561 4.376626787
59.06037464 3.444563847
98.02365479 4.478399902
113.0709393 9.977189778
141.0658539 69.87514865

Name: +ve in-silico MS/MS by CFM-ID for PBHBUSKTICFKNG-UHFFFAOYSA-N
ID: PBHBUSKTICFKNG-UHFFFAOYSA-N
Comment: Energy2
Num peaks: 10
25.00727645 3.164683483
27.02292652 4.163299876
41.00219107 3.194405035
53.00219107 3.997439903
55.01784114 11.27797434
59.06037464 5.889183805
68.0130901 9.257913784
70.02874017 11.21360083
98.02365479 27.01293509
100.0393049 3.983443491

Name: +ve in-silico MS/MS by CFM-ID for NVNHMFPQJGRVCX-UHFFFAOYSA-N
ID: NVNHMFPQJGRVCX-UHFFFAOYSA-N
Comment: Energy0
Num peaks: 6
15.02292652 1.63897121
45.00833907 4.936733728
59.02398914 4.850700644
61.0396392 39.82928946
72.04439023 4.127340949
101.0709393 38.26397923

Name: +ve in-silico MS/MS by CFM-ID for NVNHMFPQJGRVCX-UHFFFAOYSA-N
ID: NVNHMFPQJGRVCX-UHFFFAOYSA-N
Comment: Energy1
Num peaks: 8
28.01817548 3.133932391
43.02907452 4.865365402
45.00833907 5.491625326
61.0396392 38.23166469
70.02874017 2.563699764
72.04439023 5.869939683
83.06037464 5.754509196
101.0709393 15.6317678

Name: +ve in-silico MS/MS by CFM-ID for NVNHMFPQJGRVCX-UHFFFAOYSA-N
ID: NVNHMFPQJGRVCX-UHFFFAOYSA-N
Comment: Energy2
Num peaks: 9
15.02292652 13.1432196
28.01817548 2.695552483
41.03857658 5.070208177
43.02907452 5.129690749
45.00833907 13.61392842
56.04947561 4.128848003
59.02398914 9.292139859
61.0396392 9.443494153
72.04439023 18.37800779

Name: +ve in-silico MS/MS by CFM-ID for JKZWEWZMYSBQME-UHFFFAOYSA-N
ID: JKZWEWZMYSBQME-UHFFFAOYSA-N
Comment: Energy0
Num peaks: 6
59.06037464 9.072836788
70.02874017 1.24595966
83.06037464 6.095382034
84.04439023 2.496136301
85.0396392 1.88089057
101.0709393 69.33237611

Name: +ve in-silico MS/MS by CFM-ID for JKZWEWZMYSBQME-UHFFFAOYSA-N
ID: JKZWEWZMYSBQME-UHFFFAOYSA-N
Comment: Energy1
Num peaks: 6
42.03382555 5.6884018
58.02874017 32.02207246
58.06512568 10.82980124
72.04439023 2.112545118
83.06037464 8.516353822
101.0709393 22.98690019

Name: +ve in-silico MS/MS by CFM-ID for JKZWEWZMYSBQME-UHFFFAOYSA-N
ID: JKZWEWZMYSBQME-UHFFFAOYSA-N
Comment: Energy2
Num peaks: 23
15.02292652 4.343027427
25.00727645 1.870057561
27.02292652 3.300541594
29.03857658 4.407933104
30.03382555 3.074568228
39.02292652 2.678977407
40.01817548 1.644647933
41.03857658 1.405787613
42.03382555 10.77570289
43.02907452 3.244077331
45.04472458 2.209165445
54.03382555 1.731435604
55.01784114 4.417712445
56.04947561 6.086654357
57.0334912 3.877667212
57.04472458 1.751124313
58.02874017 1.400741885
58.06512568 3.870204586
59.06037464 10.62712881
70.02874017 1.858325186
73.07602471 1.624057888
83.06037464 2.414859974
85.0396392 2.727549934

Name: +ve in-silico MS/MS by CFM-ID for XVRRTSAWVKTSSW-UHFFFAOYSA-N
ID: XVRRTSAWVKTSSW-UHFFFAOYSA-N
Comment: Energy0
Num peaks: 6
43.02907452 2.576519004
45.04472458 5.548617466
47.06037464 2.295585827
58.06512568 2.952651903
84.04439023 15.44873152
101.0709393 58.12126894

Name: +ve in-silico MS/MS by CFM-ID for XVRRTSAWVKTSSW-UHFFFAOYSA-N
ID: XVRRTSAWVKTSSW-UHFFFAOYSA-N
Comment: Energy1
Num peaks: 7
41.03857658 6.608855356
55.01784114 5.441574871
56.04947561 2.819419603
58.06512568 7.426114797
72.04439023 12.16980968
83.06037464 7.590209028
101.0709393 40.58699795

Name: +ve in-silico MS/MS by CFM-ID for XVRRTSAWVKTSSW-UHFFFAOYSA-N
ID: XVRRTSAWVKTSSW-UHFFFAOYSA-N
Comment: Energy2
Num peaks: 17
27.02292652 4.122780149
28.01817548 2.091499815
29.01342445 2.574868877
29.03857658 3.043145306
31.02907452 4.742340921
39.02292652 3.769363427
41.03857658 16.13001554
42.03382555 3.785496714
43.02907452 8.467415185
43.05422664 2.471629699
45.04472458 7.714258972
47.06037464 4.02574608
54.03382555 2.319133027
56.04947561 5.22854378
58.06512568 5.146391234
66.03382555 1.870570329
84.04439023 3.391019401

Name: +ve in-silico MS/MS by CFM-ID for YQQFFTNDQFUNHB-UHFFFAOYSA-N
ID: YQQFFTNDQFUNHB-UHFFFAOYSA-N
Comment: Energy0
Num peaks: 6
41.03857658 2.77882997
43.05422664 4.787271446
45.06987671 2.564223382
73.04680324 0.8913541553
75.0624533 1.185275529
101.0781034 85.66663282

Name: +ve in-silico MS/MS by CFM-ID for YQQFFTNDQFUNHB-UHFFFAOYSA-N
ID: YQQFFTNDQFUNHB-UHFFFAOYSA-N
Comment: Energy1
Num peaks: 6
15.02292652 23.70689565
41.03857658 1.987971482
43.05422664 2.844831365
69.01550311 2.250578081
85.04680324 14.35531004
101.0781034 49.8265143

Name: +ve in-silico MS/MS by CFM-ID for YQQFFTNDQFUNHB-UHFFFAOYSA-N
ID: YQQFFTNDQFUNHB-UHFFFAOYSA-N
Comment: Energy2
Num peaks: 6
15.02292652 3.438737933
41.03857658 26.32371151
43.05422664 34.05018716
45.06987671 12.22154264
73.04680324 3.840644017
75.0624533 5.795296805

Name: +ve in-silico MS/MS by CFM-ID for DPYROBMRMXHROQ-UHFFFAOYSA-N
ID: DPYROBMRMXHROQ-UHFFFAOYSA-N
Comment: Energy0
Num peaks: 6
110.0236548 0.4455766233
112.0393049 0.3327517383
114.0549549 0.482289169
123.0552893 1.835439425
124.0393049 14.66606989
141.0658539 80.84228419

Name: +ve in-silico MS/MS by CFM-ID for DPYROBMRMXHROQ-UHFFFAOYSA-N
ID: DPYROBMRMXHROQ-UHFFFAOYSA-N
Comment: Energy1
Num peaks: 6
96.04439023 1.577698605
113.0709393 1.48425803
114.0549549 2.133368645
123.0552893 5.261815438
124.0393049 14.21551871
141.0658539 61.98512076

Name: +ve in-silico MS/MS by CFM-ID for DPYROBMRMXHROQ-UHFFFAOYSA-N
ID: DPYROBMRMXHROQ-UHFFFAOYSA-N
Comment: Energy2
Num peaks: 28
40.01817548 9.273308123
41.00219107 1.321807092
42.03382555 5.842530893
43.01784114 2.422411219
44.04947561 1.280959105
46.06512568 2.838686369
50.00252542 1.740166052
52.01817548 1.538264827
53.99744004 2.272587539
54.03382555 2.520869897
56.0130901 1.562586748
65.01342445 5.581868856
67.01784114 2.381820736
67.02907452 1.729533363
69.04472458 1.919416336
70.02874017 1.524314013
77.99744004 2.088485787
80.0130901 1.437207196
82.02874017 3.137935078
94.02874017 2.794926865
95.01275576 1.367909626
95.06037464 1.617071426
96.04439023 6.343468496
97.02840582 2.06564467
123.0552893 2.741008939
124.0393049 7.745372449
125.0345538 1.41588061
141.0658539 2.261058199

Name: +ve in-silico MS/MS by CFM-ID for DRNBMZDLYPBIHO-UHFFFAOYSA-N
ID: DRNBMZDLYPBIHO-UHFFFAOYSA-N
Comment: Energy0
Num peaks: 6
15.02292652 0.7053848985
68.99710569 0.3130851163
96.00800472 0.3427789738
97.07602471 2.619935578
125.0345538 0.5590332214
141.0658539 94.49459913

Name: +ve in-silico MS/MS by CFM-ID for DRNBMZDLYPBIHO-UHFFFAOYSA-N
ID: DRNBMZDLYPBIHO-UHFFFAOYSA-N
Comment: Energy1
Num peaks: 6
42.03382555 3.110511488
54.03382555 20.45663886
68.99710569 3.78666051
98.02365479 20.91360624
100.0393049 11.58407783
141.0658539 27.22513604

Name: +ve in-silico MS/MS by CFM-ID for DRNBMZDLYPBIHO-UHFFFAOYSA-N
ID: DRNBMZDLYPBIHO-UHFFFAOYSA-N
Comment: Energy2
Num peaks: 13
15.02292652 3.395746699
25.00727645 3.609981657
42.03382555 4.083519573
52.01817548 3.336923466
54.03382555 14.43560218
56.04947561 5.034840208
68.99710569 14.4732669
71.06037464 3.665775924
82.02874017 3.313909007
84.00800472 13.57415003
96.00800472 3.281898143
98.02365479 3.560777678
100.0393049 4.683356535

Name: +ve in-silico MS/MS by CFM-ID for AQVWVFMAJAIJFG-UHFFFAOYSA-N
ID: AQVWVFMAJAIJFG-UHFFFAOYSA-N
Comment: Energy0
Num peaks: 6
61.06479133 1.433916422
62.99960423 1.736208833
77.01525429 11.70737833
87.08044139 9.256555552
95.02581898 2.540744453
123.0571191 64.87814209

Name: +ve in-silico MS/MS by CFM-ID for AQVWVFMAJAIJFG-UHFFFAOYSA-N
ID: AQVWVFMAJAIJFG-UHFFFAOYSA-N
Comment: Energy1
Num peaks: 6
41.03857658 12.76353732
47.04914126 6.576363988
77.01525429 32.09518358
87.08044139 7.277661862
95.02581898 3.862926235
123.0571191 23.02625828

Name: +ve in-silico MS/MS by CFM-ID for AQVWVFMAJAIJFG-UHFFFAOYSA-N
ID: AQVWVFMAJAIJFG-UHFFFAOYSA-N
Comment: Energy2
Num peaks: 13
15.02292652 5.081326809
27.02292652 4.661839549
29.03857658 5.984109773
41.03857658 14.65107339
43.05422664 3.506822733
45.0334912 2.961088497
47.04914126 2.714650689
59.04914126 6.635026186
60.98395416 6.363342635
61.06479133 3.579040551
62.99960423 8.955774567
65.01525429 2.7651137
77.01525429 13.7250003

Name: +ve in-silico MS/MS by CFM-ID for OPHDLZVKBSREQV-UHFFFAOYSA-N
ID: OPHDLZVKBSREQV-UHFFFAOYSA-N
Comment: Energy0
Num peaks: 6
29.03857658 2.164842901
98.0600403 0.5905296713
99.05528926 0.6134418107
123.0552893 2.832813147
125.0345538 0.478117508
141.0658539 89.63107804

Name: +ve in-silico MS/MS by CFM-ID for OPHDLZVKBSREQV-UHFFFAOYSA-N
ID: OPHDLZVKBSREQV-UHFFFAOYSA-N
Comment: Energy1
Num peaks: 7
29.03857658 3.015709641
56.04947561 3.033102451
58.02874017 2.698478666
71.06037464 11.38787552
113.0709393 2.54361293
123.0552893 5.475977045
141.0658539 52.33391658

Name: +ve in-silico MS/MS by CFM-ID for OPHDLZVKBSREQV-UHFFFAOYSA-N
ID: OPHDLZVKBSREQV-UHFFFAOYSA-N
Comment: Energy2
Num peaks: 21
29.03857658 6.924944846
39.02292652 3.149662002
40.01817548 3.479911001
41.00219107 2.711908209
42.03382555 1.807382244
43.01784114 1.511860202
54.03382555 6.853361924
56.04947561 10.99884519
57.04472458 1.404330228
58.02874017 1.721282743
67.02907452 3.972699868
69.04472458 4.874760468
70.02874017 1.920774249
71.06037464 12.12271663
73.07602471 1.583731853
82.02874017 1.370565158
83.02398914 2.326739645
84.00800472 1.587722081
123.0552893 3.319082034
125.0345538 4.747294744
141.0658539 1.816657202

Name: +ve in-silico MS/MS by CFM-ID for UZKADDSUUBRMKO-UHFFFAOYSA-N
ID: UZKADDSUUBRMKO-UHFFFAOYSA-N
Comment: Energy0
Num peaks: 6
43.01784114 0.2923903492
81.04472458 0.489534106
96.04439023 1.681117333
105.0447246 28.67100281
107.0239891 1.547987106
123.0552893 65.53800858

Name: +ve in-silico MS/MS by CFM-ID for UZKADDSUUBRMKO-UHFFFAOYSA-N
ID: UZKADDSUUBRMKO-UHFFFAOYSA-N
Comment: Energy1
Num peaks: 6
52.01817548 3.61914561
78.03382555 5.6736146
81.04472458 2.611021626
96.04439023 19.37488277
105.0447246 28.1515274
123.0552893 28.57057917

Name: +ve in-silico MS/MS by CFM-ID for UZKADDSUUBRMKO-UHFFFAOYSA-N
ID: UZKADDSUUBRMKO-UHFFFAOYSA-N
Comment: Energy2
Num peaks: 13
25.00727645 1.924743957
39.02292652 4.107215841
40.01817548 1.773805866
51.02292652 3.900430833
52.01817548 6.659243659
53.01342445 1.96240569
53.03857658 6.499442704
54.03382555 8.620114624
63.02292652 4.617197434
76.01817548 1.700681945
78.03382555 6.792144441
105.0447246 26.44003928
107.0239891 5.746895575

Name: +ve in-silico MS/MS by CFM-ID for CUYZUESBPHQWRI-UHFFFAOYSA-N
ID: CUYZUESBPHQWRI-UHFFFAOYSA-N
Comment: Energy0
Num peaks: 6
15.02292652 0.9647768601
43.01784114 1.966618979
82.02874017 6.426654084
99.05528926 60.50682821
125.0345538 1.622077999
141.0658539 24.60150397

Name: +ve in-silico MS/MS by CFM-ID for CUYZUESBPHQWRI-UHFFFAOYSA-N
ID: CUYZUESBPHQWRI-UHFFFAOYSA-N
Comment: Energy1
Num peaks: 6
40.01817548 0.9768904716
43.01784114 0.941362165
43.05422664 0.9707732755
82.02874017 35.18507481
99.05528926 53.25521548
141.0658539 1.865335439

Name: +ve in-silico MS/MS by CFM-ID for CUYZUESBPHQWRI-UHFFFAOYSA-N
ID: CUYZUESBPHQWRI-UHFFFAOYSA-N
Comment: Energy2
Num peaks: 15
39.02292652 4.645802867
40.01817548 10.34853921
41.00219107 3.505377774
41.03857658 2.754601142
42.03382555 2.508592763
43.01784114 4.435666648
44.04947561 3.464957977
49.00727645 3.308781646
51.02292652 3.998932765
66.03382555 4.707199226
68.04947561 12.96523857
71.02398914 1.903197735
73.0396392 2.710943965
82.02874017 9.312906845
99.05528926 9.938903053

Name: +ve in-silico MS/MS by CFM-ID for IODFUQIUARVWJV-UHFFFAOYSA-N
ID: IODFUQIUARVWJV-UHFFFAOYSA-N
Comment: Energy0
Num peaks: 6
62.99960423 1.705449295
65.01525429 2.707714351
69.06987671 5.321078751
87.08044139 2.659762178
105.0465544 59.39612252
123.0571191 21.59339802

Name: +ve in-silico MS/MS by CFM-ID for IODFUQIUARVWJV-UHFFFAOYSA-N
ID: IODFUQIUARVWJV-UHFFFAOYSA-N
Comment: Energy1
Num peaks: 6
62.99960423 5.315739005
65.01525429 15.79568279
69.06987671 18.60921975
87.08044139 3.427285515
105.0465544 35.34420956
123.0571191 11.85851573

Name: +ve in-silico MS/MS by CFM-ID for IODFUQIUARVWJV-UHFFFAOYSA-N
ID: IODFUQIUARVWJV-UHFFFAOYSA-N
Comment: Energy2
Num peaks: 8
41.03857658 17.29342541
43.05422664 9.779685792
55.05422664 4.660019954
59.04914126 4.890208893
62.99960423 5.197594532
69.06987671 18.61250501
89.01525429 11.5720871
105.0465544 9.784682649

Name: +ve in-silico MS/MS by CFM-ID for UHYNYIGCGVDBTC-UHFFFAOYSA-N
ID: UHYNYIGCGVDBTC-UHFFFAOYSA-N
Comment: Energy0
Num peaks: 6
71.06037464 1.428112184
95.02398914 10.79282539
113.0345538 6.432877912
123.0552893 2.23114351
124.0393049 3.299767223
141.0658539 67.96291589

Name: +ve in-silico MS/MS by CFM-ID for UHYNYIGCGVDBTC-UHFFFAOYSA-N
ID: UHYNYIGCGVDBTC-UHFFFAOYSA-N
Comment: Energy1
Num peaks: 6
40.01817548 3.0224896
42.03382555 3.502653717
47.04914126 22.43359806
95.02398914 11.42647449
113.0345538 7.928606175
141.0658539 36.57746139

Name: +ve in-silico MS/MS by CFM-ID for UHYNYIGCGVDBTC-UHFFFAOYSA-N
ID: UHYNYIGCGVDBTC-UHFFFAOYSA-N
Comment: Energy2
Num peaks: 9
25.00727645 5.518285477
26.00252542 5.10548051
40.01817548 28.89419466
42.03382555 22.72090986
44.04947561 2.352724487
46.06512568 7.769471502
52.01817548 3.025453897
53.01342445 2.465895093
55.02907452 2.61000587

Name: +ve in-silico MS/MS by CFM-ID for MENQOXBTQWXPJA-UHFFFAOYSA-N
ID: MENQOXBTQWXPJA-UHFFFAOYSA-N
Comment: Energy0
Num peaks: 6
69.04472458 8.068088142
73.02840582 1.785997008
81.04472458 9.165691357
109.0396392 15.62398405
111.0552893 1.560517646
141.0658539 56.70468745

Name: +ve in-silico MS/MS by CFM-ID for MENQOXBTQWXPJA-UHFFFAOYSA-N
ID: MENQOXBTQWXPJA-UHFFFAOYSA-N
Comment: Energy1
Num peaks: 6
40.01817548 5.67159675
69.04472458 39.32994156
73.02840582 11.31926709
81.04472458 7.642017897
109.0396392 8.879659709
141.0658539 9.217099491

Name: +ve in-silico MS/MS by CFM-ID for MENQOXBTQWXPJA-UHFFFAOYSA-N
ID: MENQOXBTQWXPJA-UHFFFAOYSA-N
Comment: Energy2
Num peaks: 9
40.01817548 11.19172918
42.03382555 12.47292367
52.01817548 18.64617448
53.01342445 2.365863461
54.03382555 2.420865631
56.0130901 2.38818678
69.04472458 24.26064678
70.02874017 1.82875388
81.04472458 5.017403011

Name: +ve in-silico MS/MS by CFM-ID for FSMHDKRQCDWWGZ-UHFFFAOYSA-N
ID: FSMHDKRQCDWWGZ-UHFFFAOYSA-N
Comment: Energy0
Num peaks: 6
95.02398914 1.205890733
95.06037464 8.134698533
105.0447246 1.129244362
113.0345538 3.419530864
123.0552893 28.78314027
141.0658539 52.10808649

Name: +ve in-silico MS/MS by CFM-ID for FSMHDKRQCDWWGZ-UHFFFAOYSA-N
ID: FSMHDKRQCDWWGZ-UHFFFAOYSA-N
Comment: Energy1
Num peaks: 11
40.01817548 4.885179728
68.04947561 6.691298323
95.02398914 2.609695627
95.06037464 10.35531
96.04439023 2.054301034
105.0447246 1.922058175
113.0345538 4.023589396
114.0549549 3.793258031
123.0552893 18.04522704
125.0345538 6.237380308
141.0658539 20.93400642

Name: +ve in-silico MS/MS by CFM-ID for FSMHDKRQCDWWGZ-UHFFFAOYSA-N
ID: FSMHDKRQCDWWGZ-UHFFFAOYSA-N
Comment: Energy2
Num peaks: 20
15.02292652 3.174668858
25.00727645 2.220522919
29.03857658 11.59253808
30.03382555 1.432912768
40.01817548 4.960037514
42.03382555 9.461967423
43.02907452 1.312856873
44.04947561 4.955240234
46.06512568 19.77933572
52.01817548 2.990774406
53.01342445 1.672986751
54.03382555 2.128539086
68.04947561 2.607049052
69.04472458 1.74180496
71.01275576 1.332491549
95.02398914 2.135495882
95.06037464 2.46276465
96.00800472 1.887895173
98.02365479 1.500402344
115.0502039 1.186853019

Name: +ve in-silico MS/MS by CFM-ID for COTYNDRSENVEFI-UHFFFAOYSA-N
ID: COTYNDRSENVEFI-UHFFFAOYSA-N
Comment: Energy0
Num peaks: 6
81.04472458 1.221211842
94.02874017 0.9812231608
96.04439023 3.171383268
105.0447246 11.97621828
107.0239891 3.510192139
123.0552893 77.55795506

Name: +ve in-silico MS/MS by CFM-ID for COTYNDRSENVEFI-UHFFFAOYSA-N
ID: COTYNDRSENVEFI-UHFFFAOYSA-N
Comment: Energy1
Num peaks: 6
54.03382555 3.079397979
81.04472458 13.88554835
94.02874017 3.56464347
96.04439023 23.62279167
105.0447246 10.25560929
123.0552893 31.66702382

Name: +ve in-silico MS/MS by CFM-ID for COTYNDRSENVEFI-UHFFFAOYSA-N
ID: COTYNDRSENVEFI-UHFFFAOYSA-N
Comment: Energy2
Num peaks: 12
25.00727645 4.273680161
41.00219107 3.014384125
43.01784114 4.737555778
51.02292652 2.644526864
53.01342445 3.044612058
76.01817548 2.977007265
78.03382555 6.928651948
80.0130901 8.095277692
81.04472458 4.335694885
105.0447246 23.5223094
107.0239891 14.71667986
123.0552893 2.637985066

Name: +ve in-silico MS/MS by CFM-ID for YRKRPSDCHZQNDF-UHFFFAOYSA-N
ID: YRKRPSDCHZQNDF-UHFFFAOYSA-N
Comment: Energy0
Num peaks: 6
93.04472458 1.126438013
95.02398914 3.508584709
95.06037464 23.37107535
113.0345538 10.16013595
123.0552893 20.12697879
141.0658539 35.86806889

Name: +ve in-silico MS/MS by CFM-ID for YRKRPSDCHZQNDF-UHFFFAOYSA-N
ID: YRKRPSDCHZQNDF-UHFFFAOYSA-N
Comment: Energy1
Num peaks: 8
69.04472458 5.052813343
86.02365479 3.687776991
95.02398914 7.372808159
95.06037464 31.8478075
113.0345538 10.37899701
123.0552893 9.094673583
125.0345538 3.462673646
141.0658539 9.50814661

Name: +ve in-silico MS/MS by CFM-ID for YRKRPSDCHZQNDF-UHFFFAOYSA-N
ID: YRKRPSDCHZQNDF-UHFFFAOYSA-N
Comment: Energy2
Num peaks: 20
29.03857658 1.948399697
39.02292652 3.7535649
40.01817548 3.905448314
42.03382555 6.135877475
44.04947561 5.2658732
52.01817548 2.775818448
53.01342445 5.414188067
54.03382555 2.164519987
55.02907452 2.050927468
68.04947561 2.163185143
69.04472458 5.211311565
71.06037464 2.296275031
79.02907452 8.75238693
81.04472458 2.086241505
93.04472458 1.708606456
95.02398914 7.227685183
95.06037464 7.843652654
96.00800472 5.115660901
113.0345538 2.736125193
125.0345538 1.669029773

Name: +ve in-silico MS/MS by CFM-ID for QQWHPPCKIBOLLX-UHFFFAOYSA-N
ID: QQWHPPCKIBOLLX-UHFFFAOYSA-N
Comment: Energy0
Num peaks: 6
39.02292652 0.2389989771
41.03857658 0.2491244421
98.0600403 0.5473370337
110.0600403 3.874026065
123.0552893 0.4339057334
141.0658539 93.91873776

Name: +ve in-silico MS/MS by CFM-ID for QQWHPPCKIBOLLX-UHFFFAOYSA-N
ID: QQWHPPCKIBOLLX-UHFFFAOYSA-N
Comment: Energy1
Num peaks: 6
39.02292652 4.33214561
70.02874017 6.877382778
72.04439023 3.032797791
98.0600403 2.165081807
123.0552893 2.256560477
141.0658539 72.06080115

Name: +ve in-silico MS/MS by CFM-ID for QQWHPPCKIBOLLX-UHFFFAOYSA-N
ID: QQWHPPCKIBOLLX-UHFFFAOYSA-N
Comment: Energy2
Num peaks: 9
25.00727645 3.490152509
39.02292652 18.96896437
41.03857658 12.52040482
43.05422664 4.909240549
58.02874017 2.446073831
70.02874017 16.93781723
110.0600403 11.13126776
123.0552893 4.949391107
141.0658539 5.310645616

Name: +ve in-silico MS/MS by CFM-ID for ATTAZAQLJCJGFQ-UHFFFAOYSA-N
ID: ATTAZAQLJCJGFQ-UHFFFAOYSA-N
Comment: Energy0
Num peaks: 6
105.0447246 0.8739693292
113.0709393 0.9267013499
123.0552893 28.0844414
124.0393049 0.9326535616
125.0345538 1.683850589
141.0658539 63.30932248

Name: +ve in-silico MS/MS by CFM-ID for ATTAZAQLJCJGFQ-UHFFFAOYSA-N
ID: ATTAZAQLJCJGFQ-UHFFFAOYSA-N
Comment: Energy1
Num peaks: 8
44.04947561 9.030147834
80.04947561 2.51852897
81.0334912 2.588401514
96.04439023 4.271552145
98.0600403 7.425571199
113.0709393 6.225147001
123.0552893 25.13628896
141.0658539 24.28329244

Name: +ve in-silico MS/MS by CFM-ID for ATTAZAQLJCJGFQ-UHFFFAOYSA-N
ID: ATTAZAQLJCJGFQ-UHFFFAOYSA-N
Comment: Energy2
Num peaks: 17
15.02292652 2.237247888
27.02292652 3.3078402
28.01817548 2.272769952
39.02292652 3.600260512
40.01817548 9.402212362
42.03382555 11.13897691
44.04947561 11.62997861
54.03382555 3.287104398
80.04947561 4.173931509
95.06037464 2.139477869
96.04439023 2.536888373
97.0396392 2.366958942
105.0447246 5.741360151
106.0287402 3.335731624
107.0239891 2.990099585
123.0552893 8.48407966
125.0345538 1.894957398

Name: +ve in-silico MS/MS by CFM-ID for QRWZFUBHOQWUGH-UHFFFAOYSA-N
ID: QRWZFUBHOQWUGH-UHFFFAOYSA-N
Comment: Energy0
Num peaks: 6
95.06037464 8.522302123
97.02840582 0.3910908938
98.02365479 0.2426044299
123.0552893 31.72401934
125.0345538 1.743870593
141.0658539 54.6607991

Name: +ve in-silico MS/MS by CFM-ID for QRWZFUBHOQWUGH-UHFFFAOYSA-N
ID: QRWZFUBHOQWUGH-UHFFFAOYSA-N
Comment: Energy1
Num peaks: 6
54.03382555 3.902338077
95.06037464 17.09192345
96.04439023 1.482660604
123.0552893 30.59517072
125.0345538 1.265673142
141.0658539 32.80123535

Name: +ve in-silico MS/MS by CFM-ID for QRWZFUBHOQWUGH-UHFFFAOYSA-N
ID: QRWZFUBHOQWUGH-UHFFFAOYSA-N
Comment: Energy2
Num peaks: 23
15.02292652 1.59243393
27.02292652 1.453816238
28.01817548 3.057466948
30.03382555 2.318599907
39.02292652 3.108405582
40.01817548 4.140811758
42.03382555 6.760171156
44.04947561 3.304873791
51.02292652 7.740758809
53.03857658 3.127570815
54.03382555 4.095303515
56.04947561 2.192552019
66.03382555 4.619632913
68.04947561 1.369153769
69.04472458 1.687370268
71.01275576 1.507150361
79.02907452 4.179832049
81.04472458 1.891288867
95.06037464 9.026100859
96.00800472 2.094971242
98.02365479 3.807186366
123.0552893 4.564435284
125.0345538 2.736233515

Name: +ve in-silico MS/MS by CFM-ID for AUHRREWMYVOMRT-UHFFFAOYSA-N
ID: AUHRREWMYVOMRT-UHFFFAOYSA-N
Comment: Energy0
Num peaks: 6
73.0396392 2.097192625
81.0334912 4.598078297
96.04439023 2.447859695
98.0600403 41.72197094
124.0393049 9.65574183
141.0658539 33.47195057

Name: +ve in-silico MS/MS by CFM-ID for AUHRREWMYVOMRT-UHFFFAOYSA-N
ID: AUHRREWMYVOMRT-UHFFFAOYSA-N
Comment: Energy1
Num peaks: 8
44.0130901 2.119048717
68.04947561 2.259162926
70.06512568 3.301624506
81.0334912 20.22665249
96.04439023 2.277064039
98.0600403 32.51648068
124.0393049 12.89226745
141.0658539 5.376083249

Name: +ve in-silico MS/MS by CFM-ID for AUHRREWMYVOMRT-UHFFFAOYSA-N
ID: AUHRREWMYVOMRT-UHFFFAOYSA-N
Comment: Energy2
Num peaks: 14
39.02292652 6.973449721
44.0130901 9.24365973
49.00727645 4.941497819
51.02292652 5.500598279
53.03857658 7.053116747
55.01784114 1.774585886
56.0130901 2.895974434
63.02292652 1.949617246
66.03382555 4.080335633
68.04947561 6.335130166
70.06512568 2.245499448
73.0396392 4.573647409
81.0334912 20.64132742
98.0600403 3.340786158

Name: +ve in-silico MS/MS by CFM-ID for IDGRFJQRPSMHHP-UHFFFAOYSA-N
ID: IDGRFJQRPSMHHP-UHFFFAOYSA-N
Comment: Energy0
Num peaks: 6
81.04472458 3.106235942
109.0396392 23.77799255
113.0709393 1.758951132
123.0552893 1.924515339
124.0393049 2.795927419
141.0658539 60.8209047

Name: +ve in-silico MS/MS by CFM-ID for IDGRFJQRPSMHHP-UHFFFAOYSA-N
ID: IDGRFJQRPSMHHP-UHFFFAOYSA-N
Comment: Energy1
Num peaks: 7
52.01817548 3.499095633
81.04472458 7.10322767
82.02874017 3.683751998
109.0396392 22.86968629
111.0552893 2.667859817
114.0549549 5.311857591
141.0658539 35.60994626

Name: +ve in-silico MS/MS by CFM-ID for IDGRFJQRPSMHHP-UHFFFAOYSA-N
ID: IDGRFJQRPSMHHP-UHFFFAOYSA-N
Comment: Energy2
Num peaks: 15
15.02292652 2.371359294
25.00727645 3.289413799
26.00252542 3.49928076
39.02292652 2.265132306
40.01817548 15.99349249
42.03382555 19.70468952
43.02907452 2.41675958
52.01817548 2.182079222
53.01342445 1.804727811
54.03382555 4.337504217
65.01342445 9.918243797
66.03382555 2.526680224
67.02907452 3.003826342
69.04472458 2.84023489
81.04472458 5.040014507

Name: +ve in-silico MS/MS by CFM-ID for PXRXGHUTKHXUGF-UHFFFAOYSA-N
ID: PXRXGHUTKHXUGF-UHFFFAOYSA-N
Comment: Energy0
Num peaks: 6
66.03382555 0.5070640546
95.06037464 26.23242486
97.07602471 0.7735560273
123.0552893 25.78083313
125.0345538 0.6454144788
141.0658539 42.84490635

Name: +ve in-silico MS/MS by CFM-ID for PXRXGHUTKHXUGF-UHFFFAOYSA-N
ID: PXRXGHUTKHXUGF-UHFFFAOYSA-N
Comment: Energy1
Num peaks: 6
66.03382555 4.002192306
68.04947561 4.723946423
95.06037464 38.9175116
123.0552893 15.05866535
125.0345538 6.652687396
141.0658539 13.32536999

Name: +ve in-silico MS/MS by CFM-ID for PXRXGHUTKHXUGF-UHFFFAOYSA-N
ID: PXRXGHUTKHXUGF-UHFFFAOYSA-N
Comment: Energy2
Num peaks: 19
25.00727645 1.940885903
39.02292652 9.169282137
41.03857658 9.669877101
43.05422664 2.370397524
51.02292652 6.812155238
52.01817548 2.250656214
53.03857658 3.74548427
54.03382555 1.637774118
55.02907452 1.779999344
66.03382555 6.413483623
68.04947561 7.244108458
69.04472458 2.175228523
70.06512568 1.453669299
71.06037464 2.187831017
79.02907452 1.852293817
81.04472458 3.477960395
95.06037464 10.68690929
123.0552893 2.530251836
125.0345538 3.006568747

Name: +ve in-silico MS/MS by CFM-ID for JCDHBXYIWAUNSH-UHFFFAOYSA-N
ID: JCDHBXYIWAUNSH-UHFFFAOYSA-N
Comment: Energy0
Num peaks: 6
33.0334912 0.5661211247
109.0396392 13.4593626
111.0552893 4.157097258
113.0709393 1.330751321
114.0549549 0.7109255222
141.0658539 76.04134704

Name: +ve in-silico MS/MS by CFM-ID for JCDHBXYIWAUNSH-UHFFFAOYSA-N
ID: JCDHBXYIWAUNSH-UHFFFAOYSA-N
Comment: Energy1
Num peaks: 6
81.04472458 4.308407695
82.02874017 3.643336985
109.0396392 36.66794787
111.0552893 15.73681518
114.0549549 2.987572942
141.0658539 21.15334743

Name: +ve in-silico MS/MS by CFM-ID for JCDHBXYIWAUNSH-UHFFFAOYSA-N
ID: JCDHBXYIWAUNSH-UHFFFAOYSA-N
Comment: Energy2
Num peaks: 17
26.00252542 5.399777998
39.02292652 3.968457481
40.01817548 2.42765891
44.0130901 2.136749796
52.01817548 5.430739891
53.01342445 2.464597744
54.03382555 2.315574577
56.0130901 5.031271745
58.02874017 14.09970245
60.04439023 5.50021047
65.01342445 3.071846218
67.02907452 4.022771157
81.04472458 4.038384545
82.02874017 5.615063936
109.0396392 8.484719711
111.0552893 4.376228667
125.0345538 2.182840958

Name: +ve in-silico MS/MS by CFM-ID for DCBJCKDOZLTTDW-UHFFFAOYSA-N
ID: DCBJCKDOZLTTDW-UHFFFAOYSA-N
Comment: Energy0
Num peaks: 6
59.04914126 1.729900758
69.06987671 3.334123275
87.08044139 5.18968861
91.03090436 3.117258237
105.0465544 38.56435451
123.0571191 38.65871834

Name: +ve in-silico MS/MS by CFM-ID for DCBJCKDOZLTTDW-UHFFFAOYSA-N
ID: DCBJCKDOZLTTDW-UHFFFAOYSA-N
Comment: Energy1
Num peaks: 6
55.05422664 2.367589843
69.06987671 18.47304789
87.08044139 5.891714992
91.03090436 2.255511525
105.0465544 38.07015123
123.0571191 19.09897267

Name: +ve in-silico MS/MS by CFM-ID for DCBJCKDOZLTTDW-UHFFFAOYSA-N
ID: DCBJCKDOZLTTDW-UHFFFAOYSA-N
Comment: Energy2
Num peaks: 12
27.02292652 3.640069875
29.03857658 2.162230373
41.03857658 25.82599459
43.05422664 14.63223285
55.05422664 7.472113508
57.06987671 2.756298112
59.04914126 4.201052758
62.99960423 4.186143884
69.06987671 6.814285763
77.01525429 3.373453234
91.03090436 2.158014776
105.0465544 4.418808577

Name: +ve in-silico MS/MS by CFM-ID for FYWSABALQBFSCW-UHFFFAOYSA-N
ID: FYWSABALQBFSCW-UHFFFAOYSA-N
Comment: Energy0
Num peaks: 6
95.06037464 9.172495095
110.0236548 0.7114552113
112.0393049 0.68922616
123.0552893 30.86932185
125.0345538 0.7050555305
141.0658539 53.61628127

Name: +ve in-silico MS/MS by CFM-ID for FYWSABALQBFSCW-UHFFFAOYSA-N
ID: FYWSABALQBFSCW-UHFFFAOYSA-N
Comment: Energy1
Num peaks: 8
39.02292652 8.453591451
54.03382555 33.60935913
56.04947561 7.202834011
68.04947561 4.935061299
86.02365479 5.18472176
95.06037464 4.705032142
123.0552893 10.29180987
141.0658539 9.019280931

Name: +ve in-silico MS/MS by CFM-ID for FYWSABALQBFSCW-UHFFFAOYSA-N
ID: FYWSABALQBFSCW-UHFFFAOYSA-N
Comment: Energy2
Num peaks: 23
26.00252542 1.427763961
28.01817548 2.171063051
39.02292652 14.089209
41.03857658 2.027535299
50.00252542 3.1857361
52.01817548 6.867396236
54.03382555 3.272599973
55.02907452 3.512593985
66.03382555 10.89525994
67.01784114 2.362270054
68.04947561 6.079918955
79.02907452 3.920058576
81.04472458 1.432538314
83.01275576 2.72981312
85.02840582 1.99188427
94.02874017 2.594722394
95.06037464 2.591989277
96.04439023 2.493614144
98.02365479 1.523505799
110.0236548 1.307760715
112.0393049 1.274290429
114.0549549 1.379617189
123.0552893 1.768582505

Name: +ve in-silico MS/MS by CFM-ID for URZZLPLGTZFNST-UHFFFAOYSA-N
ID: URZZLPLGTZFNST-UHFFFAOYSA-N
Comment: Energy0
Num peaks: 6
95.06037464 24.51742921
105.0447246 1.003458383
123.0552893 24.42826748
124.0393049 1.47159953
125.0345538 1.197397044
141.0658539 41.72174504

Name: +ve in-silico MS/MS by CFM-ID for URZZLPLGTZFNST-UHFFFAOYSA-N
ID: URZZLPLGTZFNST-UHFFFAOYSA-N
Comment: Energy1
Num peaks: 9
53.03857658 4.266171651
54.03382555 1.81176784
65.03857658 2.477147806
78.03382555 1.739938234
79.02907452 3.154732657
95.06037464 41.60818094
97.07602471 2.709959016
123.0552893 12.28069213
141.0658539 10.62877386

Name: +ve in-silico MS/MS by CFM-ID for URZZLPLGTZFNST-UHFFFAOYSA-N
ID: URZZLPLGTZFNST-UHFFFAOYSA-N
Comment: Energy2
Num peaks: 19
25.00727645 1.435011732
27.02292652 2.350655279
39.02292652 2.271950786
49.00727645 1.549165576
51.02292652 8.134264573
52.01817548 4.932559537
53.01342445 2.466229777
53.03857658 10.24099103
54.03382555 4.605410804
55.02907452 4.404063081
65.03857658 4.093668048
68.04947561 2.023884687
70.06512568 1.572013885
79.02907452 17.22847454
81.04472458 2.117511702
95.06037464 4.612208455
107.0239891 2.799020667
123.0552893 2.140286189
125.0345538 1.892497169

Name: +ve in-silico MS/MS by CFM-ID for DKLNXONACKSAQI-UHFFFAOYSA-N
ID: DKLNXONACKSAQI-UHFFFAOYSA-N
Comment: Energy0
Num peaks: 6
59.01275576 1.650879328
95.06037464 21.22454281
97.07602471 2.070339346
123.0552893 15.86798476
125.0345538 0.5630341067
141.0658539 55.35319294

Name: +ve in-silico MS/MS by CFM-ID for DKLNXONACKSAQI-UHFFFAOYSA-N
ID: DKLNXONACKSAQI-UHFFFAOYSA-N
Comment: Energy1
Num peaks: 6
54.03382555 2.183023995
59.01275576 15.18030174
95.06037464 28.56528291
100.0393049 1.94532259
123.0552893 17.78631296
141.0658539 17.43527407

Name: +ve in-silico MS/MS by CFM-ID for DKLNXONACKSAQI-UHFFFAOYSA-N
ID: DKLNXONACKSAQI-UHFFFAOYSA-N
Comment: Energy2
Num peaks: 22
27.02292652 1.265656781
28.01817548 2.110100852
40.01817548 12.9260811
42.03382555 12.4449677
44.04947561 2.424109707
52.01817548 2.238227482
53.01342445 1.490499704
54.03382555 2.319231739
55.02907452 3.362056272
56.0130901 1.571737326
58.02874017 1.774309985
59.01275576 3.969905357
66.03382555 1.263403278
67.02907452 2.757638092
68.04947561 5.177934827
69.04472458 3.573900192
74.02365479 2.119230216
81.04472458 6.353875984
95.06037464 6.145425381
97.0396392 1.49222929
107.0239891 1.311913764
123.0552893 1.961751114

Name: +ve in-silico MS/MS by CFM-ID for RLXBOUUYEFOFSW-UHFFFAOYSA-N
ID: RLXBOUUYEFOFSW-UHFFFAOYSA-N
Comment: Energy0
Num peaks: 6
95.02398914 0.3161094816
97.0396392 0.5465923989
99.05528926 0.2223501856
123.0552893 1.843089004
124.0393049 14.64395524
141.0658539 81.22682457

Name: +ve in-silico MS/MS by CFM-ID for RLXBOUUYEFOFSW-UHFFFAOYSA-N
ID: RLXBOUUYEFOFSW-UHFFFAOYSA-N
Comment: Energy1
Num peaks: 6
94.02874017 1.684486744
96.04439023 1.558538685
111.0552893 1.793908946
123.0552893 5.877944464
124.0393049 14.36271703
141.0658539 65.67031192

Name: +ve in-silico MS/MS by CFM-ID for RLXBOUUYEFOFSW-UHFFFAOYSA-N
ID: RLXBOUUYEFOFSW-UHFFFAOYSA-N
Comment: Energy2
Num peaks: 23
28.01817548 2.605528886
40.01817548 3.101241088
42.03382555 5.549894235
53.99744004 4.337899313
56.0130901 2.089732579
65.99744004 1.617447659
68.0130901 1.241954725
70.02874017 3.545565596
77.01342445 7.819875025
77.99744004 4.495477148
79.02907452 1.689927172
80.0130901 2.281810289
81.04472458 1.583106842
82.02874017 5.02478116
94.02874017 4.939769129
95.02398914 3.695857025
95.06037464 2.150940016
96.04439023 9.496588781
97.0396392 2.367926146
99.05528926 1.233843966
123.0552893 2.523751796
124.0393049 5.24894973
141.0658539 2.013538235

Name: +ve in-silico MS/MS by CFM-ID for GHJOYRMAYLLOIO-UHFFFAOYSA-N
ID: GHJOYRMAYLLOIO-UHFFFAOYSA-N
Comment: Energy0
Num peaks: 6
80.0130901 1.443040044
82.02874017 1.416261217
123.0552893 2.005507189
124.0393049 41.8071627
125.0345538 1.855135424
141.0658539 47.57001855

Name: +ve in-silico MS/MS by CFM-ID for GHJOYRMAYLLOIO-UHFFFAOYSA-N
ID: GHJOYRMAYLLOIO-UHFFFAOYSA-N
Comment: Energy1
Num peaks: 6
96.04439023 5.653839698
98.0600403 10.16954868
123.0552893 2.502393931
124.0393049 55.07817641
125.0345538 1.8179375
141.0658539 8.527732213

Name: +ve in-silico MS/MS by CFM-ID for GHJOYRMAYLLOIO-UHFFFAOYSA-N
ID: GHJOYRMAYLLOIO-UHFFFAOYSA-N
Comment: Energy2
Num peaks: 16
39.02292652 3.295119785
40.01817548 6.977239626
65.03857658 7.479407444
80.0130901 16.13293719
80.04947561 1.571925768
82.02874017 12.88309428
90.03382555 2.162709589
91.01784114 1.677463657
93.0334912 2.459774052
94.02874017 5.223814171
106.0287402 5.523969246
107.0239891 1.858245649
110.0600403 1.8889926
123.0552893 3.412054684
124.0393049 3.919247735
125.0345538 4.366614508

Name: +ve in-silico MS/MS by CFM-ID for DLNFJABTPWKYMG-UHFFFAOYSA-N
ID: DLNFJABTPWKYMG-UHFFFAOYSA-N
Comment: Energy0
Num peaks: 6
42.03382555 2.415459912
98.0600403 4.313921585
113.0345538 3.233488365
113.0709393 3.595742345
123.0552893 1.267944153
141.0658539 74.73833878

Name: +ve in-silico MS/MS by CFM-ID for DLNFJABTPWKYMG-UHFFFAOYSA-N
ID: DLNFJABTPWKYMG-UHFFFAOYSA-N
Comment: Energy1
Num peaks: 10
40.01817548 2.072004627
42.03382555 14.50933391
67.02907452 3.30232999
70.02874017 2.315223993
86.0600403 8.440388689
96.04439023 2.880714579
98.0600403 8.460886467
113.0345538 5.878380836
113.0709393 5.86545526
141.0658539 28.06021503

Name: +ve in-silico MS/MS by CFM-ID for DLNFJABTPWKYMG-UHFFFAOYSA-N
ID: DLNFJABTPWKYMG-UHFFFAOYSA-N
Comment: Energy2
Num peaks: 18
15.02292652 2.10458716
25.00727645 4.775294209
26.00252542 3.192941959
27.02292652 2.48801737
29.03857658 1.28447106
40.01817548 11.47977773
42.03382555 34.02710377
44.04947561 4.287776413
46.06512568 1.201926465
54.03382555 1.127852063
57.0334912 1.084163079
67.02907452 2.300783949
70.02874017 1.393445521
71.02398914 1.818549891
82.02874017 1.017226017
97.0396392 3.01850479
99.05528926 1.259560053
113.0345538 2.526756366

Name: +ve in-silico MS/MS by CFM-ID for BXXOXFNLGLMZSO-UHFFFAOYSA-N
ID: BXXOXFNLGLMZSO-UHFFFAOYSA-N
Comment: Energy0
Num peaks: 6
93.04472458 1.487180181
95.02398914 4.564850432
95.06037464 8.472607028
113.0345538 9.891427683
123.0552893 30.36458981
141.0658539 36.18082107

Name: +ve in-silico MS/MS by CFM-ID for BXXOXFNLGLMZSO-UHFFFAOYSA-N
ID: BXXOXFNLGLMZSO-UHFFFAOYSA-N
Comment: Energy1
Num peaks: 15
40.01817548 4.015433868
65.99744004 7.614735374
68.0130901 6.978754627
68.04947561 6.01886893
68.99710569 3.669820985
70.02874017 3.994325137
84.00800472 17.26506086
95.02398914 4.14100429
95.06037464 7.762617757
96.04439023 2.991887653
97.07602471 4.414165458
113.0345538 3.583218459
114.0549549 2.859102044
123.0552893 4.12966904
141.0658539 3.054950282

Name: +ve in-silico MS/MS by CFM-ID for BXXOXFNLGLMZSO-UHFFFAOYSA-N
ID: BXXOXFNLGLMZSO-UHFFFAOYSA-N
Comment: Energy2
Num peaks: 22
25.00727645 3.475727027
29.03857658 1.639689697
39.02292652 3.7851006
40.01817548 8.504911858
42.03382555 4.59583328
44.04947561 5.453983837
52.01817548 3.339221197
54.03382555 1.917791084
56.04947561 1.585074385
65.99744004 1.287149149
68.0130901 5.241954436
68.04947561 1.349840462
68.99710569 4.994074402
69.04472458 6.807381307
71.01275576 1.499297894
71.06037464 1.977103931
81.04472458 1.64092309
84.00800472 2.073285892
86.02365479 3.149479551
93.04472458 4.109601522
95.02398914 6.959626056
95.06037464 4.903837859

Name: +ve in-silico MS/MS by CFM-ID for CAZPRAORHCOIHC-UHFFFAOYSA-N
ID: CAZPRAORHCOIHC-UHFFFAOYSA-N
Comment: Energy0
Num peaks: 6
55.05422664 0.595623152
87.08044139 11.34833872
91.03090436 1.308773119
93.04655442 0.8095901062
105.0465544 41.16154783
123.0571191 42.37061371

Name: +ve in-silico MS/MS by CFM-ID for CAZPRAORHCOIHC-UHFFFAOYSA-N
ID: CAZPRAORHCOIHC-UHFFFAOYSA-N
Comment: Energy1
Num peaks: 6
55.05422664 1.710742555
87.08044139 9.524341864
91.03090436 1.399186649
93.04655442 2.144016331
105.0465544 60.03686654
123.0571191 18.26213956

Name: +ve in-silico MS/MS by CFM-ID for CAZPRAORHCOIHC-UHFFFAOYSA-N
ID: CAZPRAORHCOIHC-UHFFFAOYSA-N
Comment: Energy2
Num peaks: 6
55.05422664 19.823869
57.06987671 5.573361551
71.04914126 6.024651233
87.08044139 9.019114429
89.01525429 21.89251591
105.0465544 18.9039703

Name: +ve in-silico MS/MS by CFM-ID for QSTMEFBMAAWLLV-UHFFFAOYSA-N
ID: QSTMEFBMAAWLLV-UHFFFAOYSA-N
Comment: Energy0
Num peaks: 6
69.04472458 7.849809248
73.02840582 1.318298796
95.06037464 3.809812734
105.0447246 8.265162587
123.0552893 50.79685999
141.0658539 21.72020895

Name: +ve in-silico MS/MS by CFM-ID for QSTMEFBMAAWLLV-UHFFFAOYSA-N
ID: QSTMEFBMAAWLLV-UHFFFAOYSA-N
Comment: Energy1
Num peaks: 11
40.01817548 34.64498238
42.03382555 9.30733415
55.01784114 3.560981484
68.04947561 3.232671663
69.04472458 2.927913845
73.02840582 6.131776852
95.06037464 4.082156444
96.04439023 4.75651883
114.0549549 3.724637003
123.0552893 6.597861294
141.0658539 3.371289932

Name: +ve in-silico MS/MS by CFM-ID for QSTMEFBMAAWLLV-UHFFFAOYSA-N
ID: QSTMEFBMAAWLLV-UHFFFAOYSA-N
Comment: Energy2
Num peaks: 12
27.02292652 11.63578704
29.03857658 3.499568548
39.02292652 5.644626171
40.01817548 7.869124736
41.03857658 3.803236104
42.03382555 5.5433414
52.01817548 8.408863159
54.03382555 2.872570572
55.01784114 3.640643453
69.04472458 17.94455891
73.02840582 7.005663084
95.06037464 2.560093345

Name: +ve in-silico MS/MS by CFM-ID for LWHAOTMEDNFAEN-UHFFFAOYSA-N
ID: LWHAOTMEDNFAEN-UHFFFAOYSA-N
Comment: Energy0
Num peaks: 6
43.05422664 0.3436926363
68.04947561 5.602590097
70.02874017 0.3126697966
83.06037464 1.955502778
84.04439023 0.6238534513
101.0709393 89.14024711

Name: +ve in-silico MS/MS by CFM-ID for LWHAOTMEDNFAEN-UHFFFAOYSA-N
ID: LWHAOTMEDNFAEN-UHFFFAOYSA-N
Comment: Energy1
Num peaks: 7
41.03857658 2.300130198
43.05422664 1.917960039
68.04947561 40.2431611
83.06037464 10.49797425
84.04439023 4.888557635
85.0396392 2.318215496
101.0709393 18.43286379

Name: +ve in-silico MS/MS by CFM-ID for LWHAOTMEDNFAEN-UHFFFAOYSA-N
ID: LWHAOTMEDNFAEN-UHFFFAOYSA-N
Comment: Energy2
Num peaks: 16
25.00727645 2.055491155
27.02292652 3.183952628
39.02292652 3.875776825
40.01817548 2.06409831
41.03857658 15.30659601
43.05422664 7.407637933
54.03382555 2.349923828
56.0130901 3.798378028
56.04947561 7.285665849
57.04472458 7.832221838
58.02874017 1.753467886
68.04947561 3.21203637
73.0396392 1.961911799
75.05528926 2.387531114
83.06037464 13.77845204
101.0709393 3.25225281

Name: +ve in-silico MS/MS by CFM-ID for SKTIXLZNJZTGRT-UHFFFAOYSA-N
ID: SKTIXLZNJZTGRT-UHFFFAOYSA-N
Comment: Energy0
Num peaks: 6
94.02874017 1.869678195
95.06037464 7.226885018
97.02840582 2.351193757
110.0236548 1.526847468
123.0552893 35.88108501
141.0658539 41.65750308

Name: +ve in-silico MS/MS by CFM-ID for SKTIXLZNJZTGRT-UHFFFAOYSA-N
ID: SKTIXLZNJZTGRT-UHFFFAOYSA-N
Comment: Energy1
Num peaks: 6
56.04947561 16.73181706
68.04947561 5.449644507
95.06037464 25.16911985
97.07602471 11.25884237
123.0552893 16.35391877
141.0658539 5.20177038

Name: +ve in-silico MS/MS by CFM-ID for SKTIXLZNJZTGRT-UHFFFAOYSA-N
ID: SKTIXLZNJZTGRT-UHFFFAOYSA-N
Comment: Energy2
Num peaks: 26
15.02292652 1.104967224
39.02292652 1.198026538
40.01817548 3.551099349
42.03382555 1.657459963
51.02292652 9.150696593
52.01817548 1.279360544
53.03857658 2.453270635
54.03382555 1.491317449
55.02907452 4.73064056
57.04472458 2.188073778
66.03382555 6.447551352
68.0130901 2.894366788
68.04947561 3.575995722
68.99710569 1.535092737
69.04472458 1.572926456
71.06037464 3.102553474
79.01784114 1.23681365
79.02907452 1.190194012
81.0334912 1.973345333
81.04472458 4.551461748
84.00800472 1.559552994
94.02874017 5.468335565
95.06037464 5.509348773
96.00800472 1.352515622
96.04439023 5.32905974
123.0552893 3.946100483

Name: +ve in-silico MS/MS by CFM-ID for YALJPBXSARRWTA-UHFFFAOYSA-N
ID: YALJPBXSARRWTA-UHFFFAOYSA-N
Comment: Energy0
Num peaks: 6
51.02292652 1.072738079
95.06037464 7.333641799
97.02840582 2.335103346
123.0552893 37.72597116
125.0345538 2.143163836
141.0658539 41.78297745

Name: +ve in-silico MS/MS by CFM-ID for YALJPBXSARRWTA-UHFFFAOYSA-N
ID: YALJPBXSARRWTA-UHFFFAOYSA-N
Comment: Energy1
Num peaks: 6
54.03382555 6.337320568
82.02874017 5.041382315
95.06037464 30.26072197
97.07602471 13.94156614
123.0552893 19.76433209
141.0658539 7.123607573

Name: +ve in-silico MS/MS by CFM-ID for YALJPBXSARRWTA-UHFFFAOYSA-N
ID: YALJPBXSARRWTA-UHFFFAOYSA-N
Comment: Energy2
Num peaks: 22
40.01817548 2.853786695
42.03382555 5.126394176
51.02292652 10.02190456
53.03857658 3.162121898
54.03382555 4.190846293
67.02907452 2.472031116
68.99710569 2.24411962
69.04472458 1.609955214
71.01275576 1.849020921
71.06037464 1.912901605
79.01784114 1.964947952
79.02907452 5.368497171
80.0130901 1.731819287
81.0334912 3.085108414
81.04472458 7.695530271
82.02874017 3.687379278
84.00800472 1.98182937
95.06037464 8.612263774
98.02365479 1.464861777
107.0239891 2.741314219
123.0552893 5.80130151
125.0345538 1.430172927

Name: +ve in-silico MS/MS by CFM-ID for FMNOKALUNSAMRW-UHFFFAOYSA-N
ID: FMNOKALUNSAMRW-UHFFFAOYSA-N
Comment: Energy0
Num peaks: 6
56.04947561 2.201926998
66.03382555 5.761537609
67.01784114 11.2709619
83.06037464 1.982321428
84.04439023 55.78865082
101.0709393 19.70558012

Name: +ve in-silico MS/MS by CFM-ID for FMNOKALUNSAMRW-UHFFFAOYSA-N
ID: FMNOKALUNSAMRW-UHFFFAOYSA-N
Comment: Energy1
Num peaks: 6
41.03857658 5.092173727
42.03382555 3.733166445
56.04947561 5.160990368
66.03382555 13.51309255
67.01784114 19.96775132
84.04439023 39.0348789

Name: +ve in-silico MS/MS by CFM-ID for FMNOKALUNSAMRW-UHFFFAOYSA-N
ID: FMNOKALUNSAMRW-UHFFFAOYSA-N
Comment: Energy2
Num peaks: 8
39.02292652 7.626593658
40.01817548 6.417971466
41.03857658 21.99302648
56.04947561 15.38575494
66.03382555 7.022077913
67.01784114 8.745910888
68.0130901 5.358372777
84.04439023 11.41873357

Name: +ve in-silico MS/MS by CFM-ID for ZFQJEDANHVDMLS-UHFFFAOYSA-N
ID: ZFQJEDANHVDMLS-UHFFFAOYSA-N
Comment: Energy0
Num peaks: 6
81.0334912 2.097354705
109.0284058 24.22523496
111.0440559 1.38623486
123.0552893 1.598624441
124.0393049 1.151395466
141.0658539 64.30025314

Name: +ve in-silico MS/MS by CFM-ID for ZFQJEDANHVDMLS-UHFFFAOYSA-N
ID: ZFQJEDANHVDMLS-UHFFFAOYSA-N
Comment: Energy1
Num peaks: 11
55.01784114 1.251866131
81.0334912 3.773036193
83.04914126 1.416371284
109.0284058 33.6555246
109.0396392 3.818224411
111.0440559 1.940982327
111.0552893 1.758659182
113.0709393 6.596125208
123.0552893 4.95168137
125.0345538 2.448223531
141.0658539 18.66863209

Name: +ve in-silico MS/MS by CFM-ID for ZFQJEDANHVDMLS-UHFFFAOYSA-N
ID: ZFQJEDANHVDMLS-UHFFFAOYSA-N
Comment: Energy2
Num peaks: 26
27.02292652 1.37359737
29.00219107 1.250514226
39.02292652 3.190931578
41.00219107 2.445593962
43.01784114 2.744861877
49.00727645 2.992962437
51.02292652 8.324167764
53.00219107 1.034080761
53.03857658 7.078198036
55.01784114 2.401867624
55.02907452 1.568779424
57.00833907 1.49532443
57.0334912 0.8810248716
58.02874017 0.8971255369
59.02398914 5.04167768
63.02292652 1.051686898
65.00219107 5.120929258
67.01784114 2.709686121
69.0334912 1.378924146
71.02398914 0.9880818321
79.01784114 2.320780408
81.0334912 13.5345295
83.04914126 1.176077379
93.0334912 2.00747104
109.0284058 6.045609615
124.0393049 0.9568270197

Name: +ve in-silico MS/MS by CFM-ID for FTZHODMUSZODBY-UHFFFAOYSA-N
ID: FTZHODMUSZODBY-UHFFFAOYSA-N
Comment: Energy0
Num peaks: 6
52.01817548 0.9923847809
95.06037464 10.09196816
97.07602471 1.478791864
113.0345538 1.861831617
123.0552893 20.32376056
141.0658539 60.30033668

Name: +ve in-silico MS/MS by CFM-ID for FTZHODMUSZODBY-UHFFFAOYSA-N
ID: FTZHODMUSZODBY-UHFFFAOYSA-N
Comment: Energy1
Num peaks: 9
56.04947561 2.005781445
70.06512568 5.102816908
95.02398914 2.582552269
95.06037464 13.90661206
100.0393049 5.528361314
113.0345538 12.97102864
123.0552893 6.98420495
125.0345538 2.307034845
141.0658539 30.28588733

Name: +ve in-silico MS/MS by CFM-ID for FTZHODMUSZODBY-UHFFFAOYSA-N
ID: FTZHODMUSZODBY-UHFFFAOYSA-N
Comment: Energy2
Num peaks: 10
25.00727645 3.774088772
26.00252542 4.325555156
29.03857658 3.111406568
40.01817548 19.46816327
42.03382555 20.74245279
44.04947561 2.968647298
52.01817548 12.55463446
54.03382555 3.105262287
56.04947561 6.148320653
95.02398914 3.872282308

Name: +ve in-silico MS/MS by CFM-ID for AKDPLDCXQNEMCL-UHFFFAOYSA-N
ID: AKDPLDCXQNEMCL-UHFFFAOYSA-N
Comment: Energy0
Num peaks: 6
15.02292652 0.6355777264
81.04472458 6.041113575
109.0396392 24.41718365
111.0552893 1.677171626
113.0709393 1.793609571
141.0658539 62.61670345

Name: +ve in-silico MS/MS by CFM-ID for AKDPLDCXQNEMCL-UHFFFAOYSA-N
ID: AKDPLDCXQNEMCL-UHFFFAOYSA-N
Comment: Energy1
Num peaks: 7
68.0130901 5.931474032
81.04472458 8.414390721
98.02365479 11.54157081
100.0393049 2.731484654
109.0396392 18.6748761
114.0549549 2.461924366
141.0658539 31.19428051

Name: +ve in-silico MS/MS by CFM-ID for AKDPLDCXQNEMCL-UHFFFAOYSA-N
ID: AKDPLDCXQNEMCL-UHFFFAOYSA-N
Comment: Energy2
Num peaks: 19
15.02292652 4.802969883
26.00252542 2.284818782
28.01817548 2.876146146
40.01817548 5.789697681
42.03382555 11.86378628
43.02907452 4.296290709
44.04947561 3.201071548
52.01817548 5.526386966
53.01342445 7.740934473
54.03382555 3.174509511
55.02907452 2.791053384
59.06037464 2.211814859
68.0130901 1.913599568
69.04472458 5.675631869
80.0130901 2.579680835
81.04472458 8.522868255
82.02874017 1.489790891
83.01275576 2.419442129
109.0396392 2.154562018

Name: +ve in-silico MS/MS by CFM-ID for GFEZEVUIYRGWNU-UHFFFAOYSA-N
ID: GFEZEVUIYRGWNU-UHFFFAOYSA-N
Comment: Energy0
Num peaks: 6
81.04472458 3.570990809
109.0396392 22.85514922
123.0552893 1.895352819
124.0393049 3.239706075
125.0345538 1.755274952
141.0658539 59.3989114

Name: +ve in-silico MS/MS by CFM-ID for GFEZEVUIYRGWNU-UHFFFAOYSA-N
ID: GFEZEVUIYRGWNU-UHFFFAOYSA-N
Comment: Energy1
Num peaks: 8
51.02292652 1.914487601
56.04947561 2.93188292
81.04472458 21.16716727
100.0393049 2.602501426
109.0396392 17.79629371
111.0552893 2.116035369
125.0345538 6.286861606
141.0658539 25.74024418

Name: +ve in-silico MS/MS by CFM-ID for GFEZEVUIYRGWNU-UHFFFAOYSA-N
ID: GFEZEVUIYRGWNU-UHFFFAOYSA-N
Comment: Energy2
Num peaks: 20
15.02292652 2.367544858
27.02292652 1.711416458
39.02292652 4.724077007
40.01817548 3.018120861
41.03857658 2.723179459
42.03382555 7.72310902
51.02292652 5.916815682
53.01342445 3.084987984
53.03857658 1.846810013
55.02907452 4.13699856
56.04947561 2.719216446
59.06037464 3.506919696
66.03382555 4.655927995
79.02907452 3.46213063
81.04472458 16.65582356
93.04472458 2.198552109
95.02398914 1.740159803
96.04439023 1.546076045
109.0396392 4.896752969
125.0345538 2.357094723

Name: +ve in-silico MS/MS by CFM-ID for GTPZHMGXKZIHKW-UHFFFAOYSA-N
ID: GTPZHMGXKZIHKW-UHFFFAOYSA-N
Comment: Energy0
Num peaks: 6
50.00252542 0.4964694845
95.06037464 0.4680859659
96.04439023 1.246979721
105.0447246 7.252033961
106.0287402 33.07100828
123.0552893 54.28499038

Name: +ve in-silico MS/MS by CFM-ID for GTPZHMGXKZIHKW-UHFFFAOYSA-N
ID: GTPZHMGXKZIHKW-UHFFFAOYSA-N
Comment: Energy1
Num peaks: 6
79.01784114 2.01769591
95.06037464 8.915591778
96.04439023 6.926710109
105.0447246 9.784784771
106.0287402 27.16748212
123.0552893 27.75681469

Name: +ve in-silico MS/MS by CFM-ID for GTPZHMGXKZIHKW-UHFFFAOYSA-N
ID: GTPZHMGXKZIHKW-UHFFFAOYSA-N
Comment: Energy2
Num peaks: 12
39.02292652 10.5332731
40.01817548 2.002789242
50.00252542 7.570165442
52.01817548 12.61499196
54.03382555 7.248733403
66.03382555 2.470628879
78.03382555 4.325680685
79.01784114 7.509297761
80.0130901 2.215787924
95.06037464 2.025084535
105.0447246 7.290708196
106.0287402 14.46665056

Name: +ve in-silico MS/MS by CFM-ID for NDEGFXFYOKVWAK-UHFFFAOYSA-N
ID: NDEGFXFYOKVWAK-UHFFFAOYSA-N
Comment: Energy0
Num peaks: 6
79.01784114 0.3455468973
89.00219107 0.7692703693
96.04439023 1.546511679
105.0447246 6.33357959
106.0287402 42.39348852
123.0552893 45.34433537

Name: +ve in-silico MS/MS by CFM-ID for NDEGFXFYOKVWAK-UHFFFAOYSA-N
ID: NDEGFXFYOKVWAK-UHFFFAOYSA-N
Comment: Energy1
Num peaks: 6
95.06037464 3.509823025
96.04439023 3.381878211
105.0447246 8.267317531
106.0287402 47.42441686
107.0239891 2.027407143
123.0552893 21.98317444

Name: +ve in-silico MS/MS by CFM-ID for NDEGFXFYOKVWAK-UHFFFAOYSA-N
ID: NDEGFXFYOKVWAK-UHFFFAOYSA-N
Comment: Energy2
Num peaks: 18
25.00727645 3.730862411
40.01817548 6.242102825
41.00219107 1.403637492
42.03382555 6.347395234
44.04947561 3.358819429
49.00727645 2.076797272
51.02292652 1.745409847
52.01817548 9.244932963
53.03857658 2.017185466
54.03382555 4.032669003
64.01817548 2.881033494
65.00219107 2.732608918
66.03382555 2.850404927
79.01784114 7.646941509
89.00219107 4.388002116
96.04439023 1.564636786
105.0447246 4.227951516
106.0287402 14.11341811

Name: +ve in-silico MS/MS by CFM-ID for FWJRSOGVYOIVOC-UHFFFAOYSA-N
ID: FWJRSOGVYOIVOC-UHFFFAOYSA-N
Comment: Energy0
Num peaks: 6
41.03857658 0.8510375187
55.05422664 3.826094507
57.06987671 1.809186622
59.02988619 1.997241368
83.0662717 0.8351641279
101.0768364 88.59275272

Name: +ve in-silico MS/MS by CFM-ID for FWJRSOGVYOIVOC-UHFFFAOYSA-N
ID: FWJRSOGVYOIVOC-UHFFFAOYSA-N
Comment: Energy1
Num peaks: 6
55.05422664 7.233400893
57.06987671 5.777950904
61.04553625 10.21704658
65.05570701 10.23666429
83.0662717 30.37974534
101.0768364 23.09419024

Name: +ve in-silico MS/MS by CFM-ID for FWJRSOGVYOIVOC-UHFFFAOYSA-N
ID: FWJRSOGVYOIVOC-UHFFFAOYSA-N
Comment: Energy2
Num peaks: 6
39.02292652 7.58560103
41.03857658 22.61959735
55.05422664 33.58883754
57.06987671 8.126283869
85.04553625 7.236244028
101.0768364 6.234971269

Name: +ve in-silico MS/MS by CFM-ID for KZPZTVKOJSKVBV-UHFFFAOYSA-N
ID: KZPZTVKOJSKVBV-UHFFFAOYSA-N
Comment: Energy0
Num peaks: 6
81.04472458 11.17646018
109.0396392 23.00067239
111.0552893 1.565682251
112.0393049 1.060540322
113.0709393 1.683734394
141.0658539 57.65064934

Name: +ve in-silico MS/MS by CFM-ID for KZPZTVKOJSKVBV-UHFFFAOYSA-N
ID: KZPZTVKOJSKVBV-UHFFFAOYSA-N
Comment: Energy1
Num peaks: 6
42.03382555 4.248561466
81.04472458 10.78331684
82.02874017 9.990256919
109.0396392 16.13367287
114.0549549 9.348590105
141.0658539 32.67429085

Name: +ve in-silico MS/MS by CFM-ID for KZPZTVKOJSKVBV-UHFFFAOYSA-N
ID: KZPZTVKOJSKVBV-UHFFFAOYSA-N
Comment: Energy2
Num peaks: 12
15.02292652 4.132152163
42.03382555 23.2069417
43.02907452 4.0201658
52.01817548 10.40854337
53.01342445 7.427040276
54.03382555 4.339075124
55.02907452 2.623184268
58.06512568 2.04771358
59.06037464 2.047893757
69.04472458 10.13073574
81.04472458 9.12184521
82.02874017 1.911250196

Name: +ve in-silico MS/MS by CFM-ID for IUAQIXZAUVAZNV-UHFFFAOYSA-N
ID: IUAQIXZAUVAZNV-UHFFFAOYSA-N
Comment: Energy0
Num peaks: 6
86.0600403 3.611022764
110.0236548 2.091312586
112.0393049 3.184926097
114.0549549 15.87478866
124.0393049 1.631995156
141.0658539 60.8198624

Name: +ve in-silico MS/MS by CFM-ID for IUAQIXZAUVAZNV-UHFFFAOYSA-N
ID: IUAQIXZAUVAZNV-UHFFFAOYSA-N
Comment: Energy1
Num peaks: 9
41.03857658 8.69185937
43.02907452 3.729344133
43.05422664 10.22100239
69.0334912 6.322153841
86.0600403 11.21549198
97.02840582 1.856084153
113.0345538 17.49142004
114.0549549 2.513738402
141.0658539 19.79098722

Name: +ve in-silico MS/MS by CFM-ID for IUAQIXZAUVAZNV-UHFFFAOYSA-N
ID: IUAQIXZAUVAZNV-UHFFFAOYSA-N
Comment: Energy2
Num peaks: 10
27.02292652 1.853667764
39.02292652 8.412314467
41.03857658 22.23708196
43.02907452 4.238622051
43.05422664 33.09969618
45.06987671 3.701611583
55.05422664 2.084461339
56.0130901 1.655489378
69.00833907 1.749920901
69.0334912 1.97915107

Name: +ve in-silico MS/MS by CFM-ID for NBLIVFMKDQOTHN-UHFFFAOYSA-N
ID: NBLIVFMKDQOTHN-UHFFFAOYSA-N
Comment: Energy0
Num peaks: 6
92.04947561 0.6871920656
96.04439023 0.5451860579
105.0447246 0.8152117585
106.0287402 0.4006845918
107.0239891 3.10708823
123.0552893 92.85392933

Name: +ve in-silico MS/MS by CFM-ID for NBLIVFMKDQOTHN-UHFFFAOYSA-N
ID: NBLIVFMKDQOTHN-UHFFFAOYSA-N
Comment: Energy1
Num peaks: 6
64.01817548 2.677041245
82.02874017 4.264473519
96.04439023 8.620488928
106.0287402 4.443896063
107.0239891 7.753810877
123.0552893 58.86809415

Name: +ve in-silico MS/MS by CFM-ID for NBLIVFMKDQOTHN-UHFFFAOYSA-N
ID: NBLIVFMKDQOTHN-UHFFFAOYSA-N
Comment: Energy2
Num peaks: 12
39.02292652 3.186741099
50.00252542 2.469797921
64.01817548 16.41027856
65.03857658 3.132309925
66.03382555 2.803934445
75.02292652 2.589994644
76.01817548 14.97699448
89.01342445 2.458003502
90.03382555 6.806660749
92.04947561 6.308740103
105.0447246 8.809173844
107.0239891 12.14140655

Name: +ve in-silico MS/MS by CFM-ID for IOOWDXMXZBYKLR-UHFFFAOYSA-N
ID: IOOWDXMXZBYKLR-UHFFFAOYSA-N
Comment: Energy0
Num peaks: 6
95.06037464 5.977779964
97.07602471 1.110405244
105.0447246 1.717628062
111.0440559 1.431050867
123.0552893 38.52320587
141.0658539 44.85734529

Name: +ve in-silico MS/MS by CFM-ID for IOOWDXMXZBYKLR-UHFFFAOYSA-N
ID: IOOWDXMXZBYKLR-UHFFFAOYSA-N
Comment: Energy1
Num peaks: 6
65.03857658 3.373489086
79.02907452 10.61168602
95.06037464 24.65465628
97.07602471 18.16225241
123.0552893 18.69293293
141.0658539 6.048513704

Name: +ve in-silico MS/MS by CFM-ID for IOOWDXMXZBYKLR-UHFFFAOYSA-N
ID: IOOWDXMXZBYKLR-UHFFFAOYSA-N
Comment: Energy2
Num peaks: 13
40.01817548 2.663323518
53.01342445 2.912657148
55.02907452 2.117958651
65.03857658 8.128519838
79.02907452 21.87746505
81.04472458 3.669834856
82.02874017 2.981451151
93.0334912 2.831302963
95.04914126 2.472388052
95.06037464 4.095465497
105.0447246 6.531590892
107.0239891 9.209419928
123.0552893 11.41843802

Name: +ve in-silico MS/MS by CFM-ID for ODVRLSOMTXGTMX-UHFFFAOYSA-N
ID: ODVRLSOMTXGTMX-UHFFFAOYSA-N
Comment: Energy0
Num peaks: 6
44.04947561 13.10986222
98.02365479 1.687688314
110.0236548 2.733727816
123.0552893 2.059029539
124.0393049 16.23796764
141.0658539 59.1579003

Name: +ve in-silico MS/MS by CFM-ID for ODVRLSOMTXGTMX-UHFFFAOYSA-N
ID: ODVRLSOMTXGTMX-UHFFFAOYSA-N
Comment: Energy1
Num peaks: 6
44.04947561 19.7745601
59.06037464 3.079538616
110.0236548 16.3288554
112.0393049 2.577421821
124.0393049 26.51860786
141.0658539 14.53299624

Name: +ve in-silico MS/MS by CFM-ID for ODVRLSOMTXGTMX-UHFFFAOYSA-N
ID: ODVRLSOMTXGTMX-UHFFFAOYSA-N
Comment: Energy2
Num peaks: 12
15.02292652 1.965197514
27.02292652 8.726696622
40.01817548 2.055286229
42.03382555 7.656475201
44.04947561 34.56071212
59.06037464 4.547386368
68.0130901 2.497796826
70.02874017 3.343531264
82.02874017 1.981426362
98.02365479 9.298075183
110.0236548 2.025289377
124.0393049 2.952886904

Name: +ve in-silico MS/MS by CFM-ID for FGHNMXOIUOHESH-UHFFFAOYSA-N
ID: FGHNMXOIUOHESH-UHFFFAOYSA-N
Comment: Energy0
Num peaks: 6
15.02292652 3.625189225
110.0236548 3.861911317
113.0709393 0.9288227498
123.0552893 3.448965056
125.0345538 2.911326138
141.0658539 81.91956042

Name: +ve in-silico MS/MS by CFM-ID for FGHNMXOIUOHESH-UHFFFAOYSA-N
ID: FGHNMXOIUOHESH-UHFFFAOYSA-N
Comment: Energy1
Num peaks: 14
41.00219107 2.500930652
42.03382555 13.2390825
44.04947561 5.264369594
54.03382555 3.483236295
70.02874017 7.997956815
72.04439023 7.37624068
74.0600403 2.506685856
83.06037464 3.153162516
85.07602471 2.21489197
98.02365479 4.526902024
100.0393049 10.25891087
110.0236548 2.55288256
123.0552893 2.419963924
141.0658539 14.35227848

Name: +ve in-silico MS/MS by CFM-ID for FGHNMXOIUOHESH-UHFFFAOYSA-N
ID: FGHNMXOIUOHESH-UHFFFAOYSA-N
Comment: Energy2
Num peaks: 20
15.02292652 10.76099523
41.00219107 1.98335669
42.03382555 10.99728537
44.04947561 2.101971034
52.01817548 3.034704344
54.03382555 10.32554659
56.04947561 3.548706947
67.02907452 1.746561121
68.0130901 2.363926689
69.04472458 2.046332863
70.02874017 4.892362559
79.02907452 1.882222309
81.04472458 2.096746429
83.06037464 4.753066415
94.02874017 2.202830685
105.0447246 2.956552579
110.0236548 1.946116751
123.0552893 2.818659782
125.0345538 5.450915472
141.0658539 2.134074428

Name: +ve in-silico MS/MS by CFM-ID for RRRBNCDKPVHUNU-UHFFFAOYSA-N
ID: RRRBNCDKPVHUNU-UHFFFAOYSA-N
Comment: Energy0
Num peaks: 6
36.98395416 0.9482727919
48.98395416 2.141574699
57.06987671 35.86907516
59.08552677 3.725626843
81.01016891 0.5768710409
123.0571191 54.17278958

Name: +ve in-silico MS/MS by CFM-ID for RRRBNCDKPVHUNU-UHFFFAOYSA-N
ID: RRRBNCDKPVHUNU-UHFFFAOYSA-N
Comment: Energy1
Num peaks: 6
43.05422664 5.343041336
45.06987671 3.670899236
57.06987671 37.93703321
64.97886878 3.299889414
66.99451885 6.509670348
123.0571191 34.58038888

Name: +ve in-silico MS/MS by CFM-ID for RRRBNCDKPVHUNU-UHFFFAOYSA-N
ID: RRRBNCDKPVHUNU-UHFFFAOYSA-N
Comment: Energy2
Num peaks: 6
15.02292652 0.8897987999
41.03857658 13.39648918
43.05422664 3.50046694
48.98395416 2.741403709
57.06987671 66.00165976
59.08552677 8.293424638

Name: +ve in-silico MS/MS by CFM-ID for QQDAHIFJAGPFAF-UHFFFAOYSA-N
ID: QQDAHIFJAGPFAF-UHFFFAOYSA-N
Comment: Energy0
Num peaks: 6
31.01784114 0.9719770256
33.0334912 3.629569592
91.03072793 2.765653882
93.04637799 1.813623574
107.0256425 6.478686647
123.0569427 81.52622874

Name: +ve in-silico MS/MS by CFM-ID for QQDAHIFJAGPFAF-UHFFFAOYSA-N
ID: QQDAHIFJAGPFAF-UHFFFAOYSA-N
Comment: Energy1
Num peaks: 9
29.03857658 8.42335861
62.9994278 4.755870093
78.99434242 6.307426456
91.03072793 6.696723054
93.00999248 10.28550085
93.04637799 4.02604882
95.02564255 8.467431362
107.0256425 7.016462861
123.0569427 26.50128713

Name: +ve in-silico MS/MS by CFM-ID for QQDAHIFJAGPFAF-UHFFFAOYSA-N
ID: QQDAHIFJAGPFAF-UHFFFAOYSA-N
Comment: Energy2
Num peaks: 11
15.02292652 6.954144409
29.03857658 5.853310076
31.01784114 15.85028964
33.0334912 13.66024383
62.9994278 3.723070022
77.01507786 5.125738747
90.99434242 6.572973554
91.03072793 4.821221353
93.04637799 3.402697178
107.0256425 11.1909618
123.0569427 4.682728042

Name: +ve in-silico MS/MS by CFM-ID for IJBONYUNKRDIFC-UHFFFAOYSA-N
ID: IJBONYUNKRDIFC-UHFFFAOYSA-N
Comment: Energy0
Num peaks: 6
80.0130901 0.9624688314
82.02874017 1.655296617
93.04472458 3.003878822
95.06037464 0.9787557528
105.0447246 9.648760493
123.0552893 80.15288711

Name: +ve in-silico MS/MS by CFM-ID for IJBONYUNKRDIFC-UHFFFAOYSA-N
ID: IJBONYUNKRDIFC-UHFFFAOYSA-N
Comment: Energy1
Num peaks: 6
66.03382555 3.543584744
82.02874017 4.077554676
93.04472458 12.89878065
95.06037464 26.11477716
105.0447246 9.670926892
123.0552893 26.82413524

Name: +ve in-silico MS/MS by CFM-ID for IJBONYUNKRDIFC-UHFFFAOYSA-N
ID: IJBONYUNKRDIFC-UHFFFAOYSA-N
Comment: Energy2
Num peaks: 15
42.03382555 3.073947413
50.00252542 3.74638813
52.01817548 17.33713195
53.00219107 2.063753457
54.03382555 4.672718053
65.01342445 4.450047611
67.02907452 6.742260704
69.04472458 2.144838204
78.03382555 3.43172359
79.02907452 3.320616261
80.0130901 4.98871683
82.02874017 4.416957274
93.04472458 6.891156295
95.06037464 2.033973781
105.0447246 11.09397553

Name: +ve in-silico MS/MS by CFM-ID for FCLZSYLOQPRJMS-UHFFFAOYSA-N
ID: FCLZSYLOQPRJMS-UHFFFAOYSA-N
Comment: Energy0
Num peaks: 6
58.02874017 0.8152090058
70.02874017 1.731594082
109.0396392 7.085530941
113.0709393 0.538383973
114.0549549 2.630730757
141.0658539 84.57897744

Name: +ve in-silico MS/MS by CFM-ID for FCLZSYLOQPRJMS-UHFFFAOYSA-N
ID: FCLZSYLOQPRJMS-UHFFFAOYSA-N
Comment: Energy1
Num peaks: 6
40.01817548 2.450016585
52.01817548 1.061520181
70.02874017 11.45007439
109.0396392 21.21451381
111.0552893 2.00476534
141.0658539 53.68545018

Name: +ve in-silico MS/MS by CFM-ID for FCLZSYLOQPRJMS-UHFFFAOYSA-N
ID: FCLZSYLOQPRJMS-UHFFFAOYSA-N
Comment: Energy2
Num peaks: 6
15.02292652 2.342609282
26.00252542 8.744030604
40.01817548 47.35659777
42.03382555 9.857911569
53.99744004 4.228768586
70.02874017 17.43258483

Name: +ve in-silico MS/MS by CFM-ID for MUEOQEUSJMFYHV-UHFFFAOYSA-N
ID: MUEOQEUSJMFYHV-UHFFFAOYSA-N
Comment: Energy0
Num peaks: 6
15.02292652 0.4251946406
95.06037464 10.04927789
97.07602471 0.346375043
123.0552893 21.66236643
124.0393049 34.00564564
141.0658539 31.93893369

Name: +ve in-silico MS/MS by CFM-ID for MUEOQEUSJMFYHV-UHFFFAOYSA-N
ID: MUEOQEUSJMFYHV-UHFFFAOYSA-N
Comment: Energy1
Num peaks: 6
54.03382555 2.418971025
80.04947561 1.732896451
95.06037464 28.55222025
123.0552893 15.93619473
124.0393049 34.10180671
141.0658539 12.18696591

Name: +ve in-silico MS/MS by CFM-ID for MUEOQEUSJMFYHV-UHFFFAOYSA-N
ID: MUEOQEUSJMFYHV-UHFFFAOYSA-N
Comment: Energy2
Num peaks: 14
39.02292652 9.751791617
40.01817548 4.221312497
42.03382555 4.402210051
44.04947561 2.70584401
52.01817548 10.52431339
54.03382555 6.207067396
56.04947561 16.76851913
66.03382555 3.469508713
80.04947561 3.316828385
83.01275576 2.843998914
95.01275576 3.368635604
95.06037464 2.507558545
97.02840582 5.85211376
124.0393049 5.47249703

Name: +ve in-silico MS/MS by CFM-ID for IFXPRADXZJOPEQ-UHFFFAOYSA-N
ID: IFXPRADXZJOPEQ-UHFFFAOYSA-N
Comment: Energy0
Num peaks: 6
81.04472458 6.319543975
109.0396392 22.44368086
113.0709393 1.590839823
123.0552893 1.854485864
124.0393049 2.723677449
141.0658539 57.64659079

Name: +ve in-silico MS/MS by CFM-ID for IFXPRADXZJOPEQ-UHFFFAOYSA-N
ID: IFXPRADXZJOPEQ-UHFFFAOYSA-N
Comment: Energy1
Num peaks: 7
39.02292652 5.516312845
54.03382555 23.19170075
56.04947561 4.984092315
81.04472458 11.85352957
109.0396392 13.18911002
114.0549549 4.373769808
141.0658539 17.42034577

Name: +ve in-silico MS/MS by CFM-ID for IFXPRADXZJOPEQ-UHFFFAOYSA-N
ID: IFXPRADXZJOPEQ-UHFFFAOYSA-N
Comment: Energy2
Num peaks: 21
25.00727645 2.130480764
26.00252542 1.780137607
27.02292652 2.282678814
39.02292652 9.603735673
40.01817548 1.634068384
41.03857658 2.782882984
43.02907452 3.831941854
45.04472458 2.78829327
50.00252542 6.405605168
52.01817548 10.77315558
54.03382555 6.343995727
56.04947561 2.479473679
66.03382555 4.832487729
67.01784114 1.363863259
67.02907452 2.653169562
79.02907452 1.668080442
81.04472458 9.854433859
82.02874017 1.7644723
93.04472458 1.621775245
94.02874017 1.47614437
109.0396392 2.914986297

Name: +ve in-silico MS/MS by CFM-ID for JOGZTNKUYDJSDD-UHFFFAOYSA-N
ID: JOGZTNKUYDJSDD-UHFFFAOYSA-N
Comment: Energy0
Num peaks: 6
39.02292652 5.313336209
47.04914126 5.547441069
69.04472458 18.4388655
95.02398914 11.56885527
113.0345538 5.632082296
141.0658539 38.62286492

Name: +ve in-silico MS/MS by CFM-ID for JOGZTNKUYDJSDD-UHFFFAOYSA-N
ID: JOGZTNKUYDJSDD-UHFFFAOYSA-N
Comment: Energy1
Num peaks: 8
40.01817548 37.11217844
42.03382555 13.18922443
47.01275576 2.68593933
47.04914126 6.417914264
69.04472458 11.88559297
73.02840582 4.516262246
113.0345538 2.749064815
141.0658539 3.505610471

Name: +ve in-silico MS/MS by CFM-ID for JOGZTNKUYDJSDD-UHFFFAOYSA-N
ID: JOGZTNKUYDJSDD-UHFFFAOYSA-N
Comment: Energy2
Num peaks: 9
29.03857658 1.773405727
39.02292652 14.43369719
40.01817548 13.36583203
41.03857658 6.248295449
42.03382555 7.711763021
52.01817548 17.33881809
68.0130901 2.184656195
69.04472458 16.24541748
95.02398914 2.340837542

Name: +ve in-silico MS/MS by CFM-ID for CAMDHKGJRSRSJR-UHFFFAOYSA-N
ID: CAMDHKGJRSRSJR-UHFFFAOYSA-N
Comment: Energy0
Num peaks: 6
99.05528926 1.787050995
113.0345538 5.670193051
114.0549549 1.603529749
123.0552893 2.390253244
124.0393049 1.759915266
141.0658539 72.89671902

Name: +ve in-silico MS/MS by CFM-ID for CAMDHKGJRSRSJR-UHFFFAOYSA-N
ID: CAMDHKGJRSRSJR-UHFFFAOYSA-N
Comment: Energy1
Num peaks: 9
29.03857658 4.27031952
40.01817548 2.318887724
50.00252542 2.671429547
53.00219107 7.080103259
68.0130901 12.55027999
70.02874017 11.00305107
113.0345538 15.18571348
123.0552893 2.93989086
141.0658539 24.1203819

Name: +ve in-silico MS/MS by CFM-ID for CAMDHKGJRSRSJR-UHFFFAOYSA-N
ID: CAMDHKGJRSRSJR-UHFFFAOYSA-N
Comment: Energy2
Num peaks: 25
25.00727645 3.474533498
26.00252542 6.059253905
27.02292652 1.604540699
29.03857658 1.678702134
40.01817548 9.849123146
42.03382555 11.89628534
44.0130901 2.910020098
44.04947561 1.577659188
46.06512568 1.519695003
50.00252542 1.46678406
52.01817548 1.579432928
53.00219107 3.239013389
55.01784114 1.961547643
55.02907452 1.471922633
56.0130901 1.070589907
65.99744004 2.926589456
68.0130901 6.903401062
70.02874017 4.67559397
72.04439023 4.462559292
83.02398914 2.393719052
85.0396392 1.552335606
87.05528926 1.076201823
97.0396392 1.724032538
99.05528926 1.773669264
123.0552893 1.183794632

Name: +ve in-silico MS/MS by CFM-ID for NOCSAAHHSOQRCI-UHFFFAOYSA-N
ID: NOCSAAHHSOQRCI-UHFFFAOYSA-N
Comment: Energy0
Num peaks: 6
29.00219107 0.7415615281
95.06037464 81.54073197
96.04439023 0.2100650111
105.0447246 0.3932758401
106.0287402 0.1541093775
123.0552893 16.07837697

Name: +ve in-silico MS/MS by CFM-ID for NOCSAAHHSOQRCI-UHFFFAOYSA-N
ID: NOCSAAHHSOQRCI-UHFFFAOYSA-N
Comment: Energy1
Num peaks: 6
29.00219107 1.256581926
66.03382555 2.236396559
68.04947561 2.010799955
78.03382555 5.300070818
95.06037464 77.25303081
123.0552893 3.597942935

Name: +ve in-silico MS/MS by CFM-ID for NOCSAAHHSOQRCI-UHFFFAOYSA-N
ID: NOCSAAHHSOQRCI-UHFFFAOYSA-N
Comment: Energy2
Num peaks: 8
41.03857658 4.04153516
53.03857658 3.971423716
66.03382555 7.908610252
67.02907452 3.273798701
68.04947561 5.214853169
78.03382555 7.885761338
79.02907452 3.723500638
95.06037464 44.31773175

Name: +ve in-silico MS/MS by CFM-ID for CBKFHSNATJJWQK-UHFFFAOYSA-N
ID: CBKFHSNATJJWQK-UHFFFAOYSA-N
Comment: Energy0
Num peaks: 6
29.00219107 1.887618873
94.02874017 0.8722989387
95.06037464 46.49581654
96.04439023 1.706860209
106.0287402 1.247049628
123.0552893 41.77534393

Name: +ve in-silico MS/MS by CFM-ID for CBKFHSNATJJWQK-UHFFFAOYSA-N
ID: CBKFHSNATJJWQK-UHFFFAOYSA-N
Comment: Energy1
Num peaks: 7
29.00219107 3.279150539
68.04947561 3.341873761
80.04947561 3.433498976
94.02874017 2.749924495
95.06037464 40.16957446
96.04439023 2.830379327
123.0552893 25.25848535

Name: +ve in-silico MS/MS by CFM-ID for CBKFHSNATJJWQK-UHFFFAOYSA-N
ID: CBKFHSNATJJWQK-UHFFFAOYSA-N
Comment: Energy2
Num peaks: 14
29.00219107 6.272666556
39.02292652 4.720684281
40.01817548 5.116185366
41.03857658 2.258402205
42.03382555 5.183272247
44.0130901 4.062525378
51.02292652 8.284803829
52.01817548 4.072848773
54.03382555 5.196488641
63.02292652 4.242817251
66.03382555 7.29026496
68.04947561 5.916549014
80.04947561 7.181101954
95.06037464 11.463481

Name: +ve in-silico MS/MS by CFM-ID for XNAVAYQRQMXQGS-UHFFFAOYSA-N
ID: XNAVAYQRQMXQGS-UHFFFAOYSA-N
Comment: Energy0
Num peaks: 6
29.00219107 4.737743592
57.00833907 2.781196794
58.06512568 7.772284872
59.02398914 31.77639007
73.07602471 9.498030794
101.0709393 31.83942349

Name: +ve in-silico MS/MS by CFM-ID for XNAVAYQRQMXQGS-UHFFFAOYSA-N
ID: XNAVAYQRQMXQGS-UHFFFAOYSA-N
Comment: Energy1
Num peaks: 7
31.02907452 3.517223073
56.04947561 5.141547441
58.06512568 5.151501761
59.02398914 26.36458143
71.06037464 3.061719414
73.07602471 32.5264918
101.0709393 5.635305472

Name: +ve in-silico MS/MS by CFM-ID for XNAVAYQRQMXQGS-UHFFFAOYSA-N
ID: XNAVAYQRQMXQGS-UHFFFAOYSA-N
Comment: Energy2
Num peaks: 10
29.00219107 13.30497239
29.01342445 6.155147391
41.03857658 10.49278654
42.03382555 6.956207972
43.05422664 3.928752293
56.04947561 3.09408344
57.00833907 3.141598411
57.04472458 4.275583467
58.06512568 19.50966446
59.02398914 9.192794701

Name: +ve in-silico MS/MS by CFM-ID for GKMDPPXBCLAACF-UHFFFAOYSA-N
ID: GKMDPPXBCLAACF-UHFFFAOYSA-N
Comment: Energy0
Num peaks: 6
33.04472458 1.263594769
109.0284058 17.45024859
111.0440559 1.486216489
123.0552893 5.341189919
124.0393049 1.164152149
141.0658539 67.69370729

Name: +ve in-silico MS/MS by CFM-ID for GKMDPPXBCLAACF-UHFFFAOYSA-N
ID: GKMDPPXBCLAACF-UHFFFAOYSA-N
Comment: Energy1
Num peaks: 10
33.04472458 2.067889381
53.03857658 1.987533675
81.0334912 5.570668835
93.0334912 2.350228267
99.05528926 1.759676194
109.0284058 34.27757458
111.0440559 3.595187736
113.0597059 3.662750043
123.0552893 7.300027765
141.0658539 19.18589846

Name: +ve in-silico MS/MS by CFM-ID for GKMDPPXBCLAACF-UHFFFAOYSA-N
ID: GKMDPPXBCLAACF-UHFFFAOYSA-N
Comment: Energy2
Num peaks: 17
25.00727645 2.28877003
29.00219107 1.027447504
31.02907452 1.187098126
33.04472458 1.508917823
39.02292652 5.797225406
41.03857658 3.173613972
49.00727645 12.35690742
51.02292652 17.26658425
53.00219107 2.089192747
53.03857658 13.81908024
55.01784114 1.640845161
55.05422664 1.073579225
59.02398914 4.730654779
67.01784114 2.859225188
69.0334912 3.482856348
81.0334912 5.105085304
123.0552893 1.055600858

Name: +ve in-silico MS/MS by CFM-ID for KTLIMPGQZDZPSB-UHFFFAOYSA-N
ID: KTLIMPGQZDZPSB-UHFFFAOYSA-N
Comment: Energy0
Num peaks: 6
19.01784114 1.610850204
29.03857658 3.259106941
95.02564255 1.554410918
105.046378 1.072814451
107.0256425 1.160530175
123.0569427 88.52650184

Name: +ve in-silico MS/MS by CFM-ID for KTLIMPGQZDZPSB-UHFFFAOYSA-N
ID: KTLIMPGQZDZPSB-UHFFFAOYSA-N
Comment: Energy1
Num peaks: 8
29.03857658 4.648317504
77.01507786 7.260659834
78.99434242 3.84246172
79.03072793 5.281925373
93.00999248 20.22720891
95.02564255 25.49135765
97.04129261 6.357247264
123.0569427 7.257128117

Name: +ve in-silico MS/MS by CFM-ID for KTLIMPGQZDZPSB-UHFFFAOYSA-N
ID: KTLIMPGQZDZPSB-UHFFFAOYSA-N
Comment: Energy2
Num peaks: 10
19.01784114 5.871341755
27.02292652 6.066356943
29.03857658 29.79033788
31.05422664 5.376089622
93.00999248 5.413520866
95.02564255 6.990661793
97.04129261 8.100371822
105.046378 3.827466659
107.0256425 4.122608048
123.0569427 6.317072532

Name: +ve in-silico MS/MS by CFM-ID for WCQYJWRMYFJLRQ-UHFFFAOYSA-N
ID: WCQYJWRMYFJLRQ-UHFFFAOYSA-N
Comment: Energy0
Num peaks: 6
93.04472458 1.216474727
95.06037464 25.07092124
105.0447246 0.9447775955
123.0552893 23.31744519
124.0393049 2.355001068
141.0658539 40.54918375

Name: +ve in-silico MS/MS by CFM-ID for WCQYJWRMYFJLRQ-UHFFFAOYSA-N
ID: WCQYJWRMYFJLRQ-UHFFFAOYSA-N
Comment: Energy1
Num peaks: 8
65.03857658 2.52028888
78.03382555 1.901149244
79.02907452 3.402410401
95.06037464 40.32446203
97.07602471 2.285829729
105.0447246 1.762657465
123.0552893 14.7008343
141.0658539 14.5380565

Name: +ve in-silico MS/MS by CFM-ID for WCQYJWRMYFJLRQ-UHFFFAOYSA-N
ID: WCQYJWRMYFJLRQ-UHFFFAOYSA-N
Comment: Energy2
Num peaks: 23
29.03857658 1.485833517
39.02292652 3.306482557
40.01817548 2.519959793
41.03857658 13.43199048
42.03382555 1.884924003
43.05422664 1.169313139
51.02292652 4.216602951
52.01817548 2.764100277
53.01342445 1.357449559
53.03857658 4.953601224
65.03857658 5.572067933
67.02907452 1.664563899
67.05422664 1.875240091
68.04947561 2.742326608
69.04472458 3.297471774
70.06512568 1.178616234
71.06037464 1.504774563
78.03382555 2.976555239
79.02907452 4.762639524
80.04947561 5.603510785
93.04472458 1.819714266
95.06037464 8.420322793
123.0552893 1.728857506

Name: +ve in-silico MS/MS by CFM-ID for JZWDFOAFMVOQKR-UHFFFAOYSA-N
ID: JZWDFOAFMVOQKR-UHFFFAOYSA-N
Comment: Energy0
Num peaks: 6
53.03857658 1.290647334
59.01275576 2.438295892
95.06037464 5.367411094
123.0552893 18.35692433
125.0345538 1.613538259
141.0658539 66.5206387

Name: +ve in-silico MS/MS by CFM-ID for JZWDFOAFMVOQKR-UHFFFAOYSA-N
ID: JZWDFOAFMVOQKR-UHFFFAOYSA-N
Comment: Energy1
Num peaks: 6
56.04947561 7.190332072
59.01275576 16.95690853
81.04472458 2.333550689
95.06037464 5.34358203
123.0552893 22.86977221
141.0658539 25.75612394

Name: +ve in-silico MS/MS by CFM-ID for JZWDFOAFMVOQKR-UHFFFAOYSA-N
ID: JZWDFOAFMVOQKR-UHFFFAOYSA-N
Comment: Energy2
Num peaks: 21
15.02292652 1.938869616
27.02292652 2.140505425
39.02292652 3.487007293
40.01817548 4.463763401
41.00219107 2.524923308
44.04947561 2.483391042
49.00727645 4.109876193
51.02292652 3.855946304
53.03857658 7.753272841
54.03382555 3.317991913
55.05422664 3.589327464
56.04947561 1.812020134
59.01275576 7.468687259
74.02365479 3.711063997
81.04472458 5.329356059
95.06037464 5.314856543
98.02365479 2.012648802
105.0447246 2.060532003
107.0239891 4.371792489
123.0552893 5.407976476
125.0345538 4.243556543

Name: +ve in-silico MS/MS by CFM-ID for RDKTVWKDRQZGNY-UHFFFAOYSA-N
ID: RDKTVWKDRQZGNY-UHFFFAOYSA-N
Comment: Energy0
Num peaks: 6
32.0130901 1.546625094
58.02874017 2.590434259
72.04439023 14.75236383
75.02629764 6.499871631
88.02154661 2.762122289
106.0321113 64.50603775

Name: +ve in-silico MS/MS by CFM-ID for RDKTVWKDRQZGNY-UHFFFAOYSA-N
ID: RDKTVWKDRQZGNY-UHFFFAOYSA-N
Comment: Energy1
Num peaks: 6
41.03857658 14.28323961
72.04439023 12.42280431
73.01064758 6.155486367
75.02629764 23.77024599
88.02154661 8.454342432
106.0321113 19.78219009

Name: +ve in-silico MS/MS by CFM-ID for RDKTVWKDRQZGNY-UHFFFAOYSA-N
ID: RDKTVWKDRQZGNY-UHFFFAOYSA-N
Comment: Energy2
Num peaks: 14
29.99744004 2.938350674
32.0130901 5.649540746
40.01817548 2.806708222
41.03857658 9.66867725
42.03382555 4.864660837
46.99499752 4.267854945
56.0130901 6.517604999
58.02874017 2.785181081
58.99499752 4.391471622
70.99499752 3.95865639
71.99024648 3.250085849
72.04439023 18.6800447
75.02629764 4.80868738
88.02154661 6.488934623

Name: +ve in-silico MS/MS by CFM-ID for YKOWXBXTHFPZKV-UHFFFAOYSA-N
ID: YKOWXBXTHFPZKV-UHFFFAOYSA-N
Comment: Energy0
Num peaks: 6
49.00727645 1.336761673
63.02292652 0.3089360393
91.05422664 1.467947818
115.0542266 1.465642593
125.0385766 0.5483045311
141.0698767 93.15335913

Name: +ve in-silico MS/MS by CFM-ID for YKOWXBXTHFPZKV-UHFFFAOYSA-N
ID: YKOWXBXTHFPZKV-UHFFFAOYSA-N
Comment: Energy1
Num peaks: 6
49.00727645 5.652096425
63.02292652 1.521441126
91.05422664 9.970730199
115.0542266 4.23040028
125.0385766 1.48690918
141.0698767 67.1974239

Name: +ve in-silico MS/MS by CFM-ID for YKOWXBXTHFPZKV-UHFFFAOYSA-N
ID: YKOWXBXTHFPZKV-UHFFFAOYSA-N
Comment: Energy2
Num peaks: 10
49.00727645 17.2832774
63.02292652 6.021800866
65.03857658 5.571127974
73.00727645 3.051472765
75.02292652 10.69739693
91.05422664 22.08415943
111.0229265 3.152503437
115.0542266 5.652505021
125.0385766 5.924586221
141.0698767 3.357114286

Name: +ve in-silico MS/MS by CFM-ID for WYCQFCGAORZRDX-UHFFFAOYSA-N
ID: WYCQFCGAORZRDX-UHFFFAOYSA-N
Comment: Energy0
Num peaks: 6
66.03382555 0.7244408056
95.06037464 24.69219862
97.07602471 0.7135815696
123.0552893 26.20124557
125.0345538 1.482050125
141.0658539 43.55465373

Name: +ve in-silico MS/MS by CFM-ID for WYCQFCGAORZRDX-UHFFFAOYSA-N
ID: WYCQFCGAORZRDX-UHFFFAOYSA-N
Comment: Energy1
Num peaks: 8
52.01817548 17.84054774
54.03382555 19.64992757
82.02874017 5.222516252
95.06037464 14.42544658
98.02365479 9.599998333
100.0393049 3.797620221
123.0552893 6.701390809
141.0658539 5.956166954

Name: +ve in-silico MS/MS by CFM-ID for WYCQFCGAORZRDX-UHFFFAOYSA-N
ID: WYCQFCGAORZRDX-UHFFFAOYSA-N
Comment: Energy2
Num peaks: 13
25.00727645 2.252180036
39.02292652 18.37975707
41.03857658 16.07164557
43.05422664 2.865274862
52.01817548 5.281006837
54.03382555 5.039729031
66.03382555 4.310787944
68.04947561 6.094590301
79.02907452 4.752678442
81.04472458 2.941998161
95.06037464 6.212801276
123.0552893 3.188246526
125.0345538 2.946904415

Name: +ve in-silico MS/MS by CFM-ID for FCUDOROFFCNCNP-UHFFFAOYSA-N
ID: FCUDOROFFCNCNP-UHFFFAOYSA-N
Comment: Energy0
Num peaks: 6
52.01817548 0.6408204906
59.01275576 2.512946858
95.06037464 5.474204311
114.0549549 0.8237669121
123.0552893 18.53942994
141.0658539 67.23191909

Name: +ve in-silico MS/MS by CFM-ID for FCUDOROFFCNCNP-UHFFFAOYSA-N
ID: FCUDOROFFCNCNP-UHFFFAOYSA-N
Comment: Energy1
Num peaks: 6
39.02292652 12.39157803
52.01817548 3.996732987
54.03382555 48.43783794
56.04947561 8.421734016
59.01275576 5.291906788
141.0658539 3.331423522

Name: +ve in-silico MS/MS by CFM-ID for FCUDOROFFCNCNP-UHFFFAOYSA-N
ID: FCUDOROFFCNCNP-UHFFFAOYSA-N
Comment: Energy2
Num peaks: 19
27.02292652 1.602166099
28.01817548 1.374420134
39.02292652 10.11235633
41.00219107 1.759405336
41.03857658 5.49208359
50.00252542 3.299726292
52.01817548 6.692766433
54.03382555 7.22553834
55.05422664 1.880639752
56.04947561 3.008632184
59.01275576 8.589851781
66.03382555 3.054470002
68.04947561 5.983478546
74.02365479 7.724589313
81.04472458 3.404941866
95.06037464 3.066770336
96.04439023 2.003312797
114.0549549 2.118012963
123.0552893 2.869699229

Name: +ve in-silico MS/MS by CFM-ID for JBYVNJSQTCGHEU-UHFFFAOYSA-N
ID: JBYVNJSQTCGHEU-UHFFFAOYSA-N
Comment: Energy0
Num peaks: 6
31.01784114 0.6554879713
69.04472458 2.991230941
71.06037464 0.8092900277
73.07602471 1.33470698
83.06037464 11.4296287
101.0709393 80.51687174

Name: +ve in-silico MS/MS by CFM-ID for JBYVNJSQTCGHEU-UHFFFAOYSA-N
ID: JBYVNJSQTCGHEU-UHFFFAOYSA-N
Comment: Energy1
Num peaks: 6
42.03382555 3.900741651
44.04947561 2.69797256
69.04472458 10.83223244
71.06037464 2.168500195
83.06037464 14.90573847
101.0709393 55.50565238

Name: +ve in-silico MS/MS by CFM-ID for JBYVNJSQTCGHEU-UHFFFAOYSA-N
ID: JBYVNJSQTCGHEU-UHFFFAOYSA-N
Comment: Energy2
Num peaks: 13
27.02292652 2.771894737
28.01817548 3.146871224
40.01817548 9.052193081
42.03382555 20.3566551
44.04947561 10.42883342
46.06512568 2.709078059
55.02907452 2.895268853
56.04947561 2.251840587
57.04472458 5.382065125
59.06037464 2.737750811
69.04472458 4.620556564
73.07602471 2.425881637
83.06037464 11.83765092

Name: +ve in-silico MS/MS by CFM-ID for CECCPWAWRYFLOA-UHFFFAOYSA-N
ID: CECCPWAWRYFLOA-UHFFFAOYSA-N
Comment: Energy0
Num peaks: 6
81.04472458 1.376721574
100.0393049 1.38340345
109.0396392 23.98592623
111.0552893 1.592497343
113.0709393 1.766338076
141.0658539 61.91630512

Name: +ve in-silico MS/MS by CFM-ID for CECCPWAWRYFLOA-UHFFFAOYSA-N
ID: CECCPWAWRYFLOA-UHFFFAOYSA-N
Comment: Energy1
Num peaks: 7
40.01817548 7.200677242
54.03382555 3.836821504
81.04472458 3.406578892
82.02874017 5.550639058
109.0396392 19.82927356
114.0549549 7.40914863
141.0658539 34.11915889

Name: +ve in-silico MS/MS by CFM-ID for CECCPWAWRYFLOA-UHFFFAOYSA-N
ID: CECCPWAWRYFLOA-UHFFFAOYSA-N
Comment: Energy2
Num peaks: 23
15.02292652 2.670592092
25.00727645 3.299488148
26.00252542 2.409568011
28.01817548 4.173487394
30.03382555 3.556373284
39.02292652 1.654351869
40.01817548 6.239283205
42.03382555 9.381032314
43.02907452 3.088254584
50.00252542 1.377246458
52.01817548 7.445373825
53.00219107 1.842743144
54.03382555 4.958340036
55.02907452 3.485069769
57.04472458 1.344038558
59.06037464 4.838743874
80.0130901 4.490526373
81.04472458 4.121949953
82.02874017 4.016337549
83.01275576 1.700471143
95.02398914 1.193418804
97.02840582 1.384763326
109.0396392 2.274149819

Name: +ve in-silico MS/MS by CFM-ID for WUUOFOYBXXQAGD-UHFFFAOYSA-N
ID: WUUOFOYBXXQAGD-UHFFFAOYSA-N
Comment: Energy0
Num peaks: 6
81.04472458 3.648755273
109.0396392 23.55974029
111.0552893 1.373181742
113.0709393 1.6759372
125.0345538 1.988599563
141.0658539 62.09989687

Name: +ve in-silico MS/MS by CFM-ID for WUUOFOYBXXQAGD-UHFFFAOYSA-N
ID: WUUOFOYBXXQAGD-UHFFFAOYSA-N
Comment: Energy1
Num peaks: 6
40.01817548 4.903085921
56.04947561 7.177198958
81.04472458 17.75922476
100.0393049 6.479897998
109.0396392 18.34160644
141.0658539 25.71039368

Name: +ve in-silico MS/MS by CFM-ID for WUUOFOYBXXQAGD-UHFFFAOYSA-N
ID: WUUOFOYBXXQAGD-UHFFFAOYSA-N
Comment: Energy2
Num peaks: 20
15.02292652 2.6470319
25.00727645 1.46515747
27.02292652 1.484070641
30.03382555 1.34379042
39.02292652 3.580618014
40.01817548 3.246772934
42.03382555 6.19256404
43.02907452 3.757459626
52.01817548 4.338525154
53.01342445 2.003166577
54.03382555 10.50055442
56.04947561 3.155972562
59.06037464 6.947513936
66.03382555 1.819089418
67.01784114 1.398700442
69.04472458 1.676975575
81.04472458 14.92193031
95.02398914 3.728595557
109.0396392 5.121294211
125.0345538 1.776346633

Name: +ve in-silico MS/MS by CFM-ID for ZRXVSPAUYVSVNR-UHFFFAOYSA-N
ID: ZRXVSPAUYVSVNR-UHFFFAOYSA-N
Comment: Energy0
Num peaks: 6
53.03857658 1.285225297
59.01275576 1.904230997
95.06037464 5.385622431
112.0393049 0.4924937893
123.0552893 18.63453926
141.0658539 67.51193492

Name: +ve in-silico MS/MS by CFM-ID for ZRXVSPAUYVSVNR-UHFFFAOYSA-N
ID: ZRXVSPAUYVSVNR-UHFFFAOYSA-N
Comment: Energy1
Num peaks: 9
40.01817548 6.697447695
42.03382555 2.745024634
59.01275576 23.48798191
95.06037464 3.753436318
107.0239891 3.495025389
114.0549549 3.42012391
123.0552893 13.64489945
125.0345538 8.763200069
141.0658539 15.88684391

Name: +ve in-silico MS/MS by CFM-ID for ZRXVSPAUYVSVNR-UHFFFAOYSA-N
ID: ZRXVSPAUYVSVNR-UHFFFAOYSA-N
Comment: Energy2
Num peaks: 23
25.00727645 2.180368701
28.01817548 1.613007129
39.02292652 5.3120575
40.01817548 3.022622004
41.00219107 1.781731988
41.03857658 4.772666394
49.00727645 3.629692737
51.02292652 3.492257698
53.03857658 6.61198989
55.05422664 3.474639122
56.0130901 1.564572743
59.01275576 4.871839579
66.03382555 2.032766414
68.04947561 6.327548962
74.02365479 5.910654193
81.04472458 3.35000894
95.06037464 4.628659108
96.04439023 1.448721791
105.0447246 2.059711942
107.0239891 2.987979287
114.0549549 1.341647826
123.0552893 5.267140549
125.0345538 3.39756439

Name: +ve in-silico MS/MS by CFM-ID for ZPEFUABIKZOZPV-UHFFFAOYSA-N
ID: ZPEFUABIKZOZPV-UHFFFAOYSA-N
Comment: Energy0
Num peaks: 6
48.98395416 2.328268786
61.06479133 10.56559517
62.99960423 12.36589488
81.01016891 8.517254069
87.08044139 1.610874804
123.0571191 58.94305814

Name: +ve in-silico MS/MS by CFM-ID for ZPEFUABIKZOZPV-UHFFFAOYSA-N
ID: ZPEFUABIKZOZPV-UHFFFAOYSA-N
Comment: Energy1
Num peaks: 6
43.05422664 4.55750082
45.0334912 9.298381626
61.06479133 5.177255066
62.99960423 6.304515818
81.01016891 33.81542546
123.0571191 27.00513691

Name: +ve in-silico MS/MS by CFM-ID for ZPEFUABIKZOZPV-UHFFFAOYSA-N
ID: ZPEFUABIKZOZPV-UHFFFAOYSA-N
Comment: Energy2
Num peaks: 6
27.02292652 4.461054004
41.03857658 4.448900366
43.05422664 24.95184633
59.04914126 3.609331199
61.06479133 10.76275528
62.99960423 34.46814304

Name: +ve in-silico MS/MS by CFM-ID for XJQYKJSNFJINFY-UHFFFAOYSA-N
ID: XJQYKJSNFJINFY-UHFFFAOYSA-N
Comment: Energy0
Num peaks: 6
41.03857658 4.40384242
68.04947561 2.056321062
70.06512568 22.51203279
83.06037464 8.796467504
84.04439023 4.145404975
101.0709393 54.54158748

Name: +ve in-silico MS/MS by CFM-ID for XJQYKJSNFJINFY-UHFFFAOYSA-N
ID: XJQYKJSNFJINFY-UHFFFAOYSA-N
Comment: Energy1
Num peaks: 6
41.03857658 7.757373612
53.03857658 9.260204683
70.06512568 34.85935744
83.06037464 26.53294344
84.04439023 3.45279683
101.0709393 8.881321915

Name: +ve in-silico MS/MS by CFM-ID for XJQYKJSNFJINFY-UHFFFAOYSA-N
ID: XJQYKJSNFJINFY-UHFFFAOYSA-N
Comment: Energy2
Num peaks: 6
25.00727645 4.789587743
41.03857658 54.84563897
43.05422664 5.728951306
53.03857658 4.641497433
70.06512568 4.19444989
83.06037464 14.14437988

Name: +ve in-silico MS/MS by CFM-ID for HGQQQXMARFJNCP-UHFFFAOYSA-N
ID: HGQQQXMARFJNCP-UHFFFAOYSA-N
Comment: Energy0
Num peaks: 6
81.04472458 5.299250294
109.0396392 19.21546481
112.0393049 3.11859452
114.0549549 2.212182349
125.0345538 1.917822837
141.0658539 57.21717556

Name: +ve in-silico MS/MS by CFM-ID for HGQQQXMARFJNCP-UHFFFAOYSA-N
ID: HGQQQXMARFJNCP-UHFFFAOYSA-N
Comment: Energy1
Num peaks: 10
54.03382555 3.385172626
68.0130901 11.12370949
70.02874017 3.998941672
80.0130901 4.043269586
82.02874017 4.804466379
83.01275576 8.052238322
98.02365479 29.86121225
100.0393049 3.495158914
114.0549549 6.917297104
141.0658539 5.579563515

Name: +ve in-silico MS/MS by CFM-ID for HGQQQXMARFJNCP-UHFFFAOYSA-N
ID: HGQQQXMARFJNCP-UHFFFAOYSA-N
Comment: Energy2
Num peaks: 21
25.00727645 3.649130214
39.02292652 5.153899801
40.01817548 7.564961778
42.03382555 3.860866881
43.02907452 1.288730701
52.01817548 7.260488221
53.00219107 2.029091775
54.03382555 6.925131726
55.02907452 1.63869702
59.06037464 2.226764547
65.99744004 1.486013674
68.0130901 3.644159512
80.0130901 4.263020992
81.04472458 9.401581559
82.02874017 6.639582927
83.01275576 3.329926854
83.06037464 2.362312796
85.02840582 1.499415677
95.02398914 2.703061451
98.02365479 1.735625197
109.0396392 2.242909634

Name: +ve in-silico MS/MS by CFM-ID for RCXVEBQHGUTAAY-UHFFFAOYSA-N
ID: RCXVEBQHGUTAAY-UHFFFAOYSA-N
Comment: Energy0
Num peaks: 6
95.06037464 20.7249901
97.07602471 0.9786268142
106.0287402 0.4031464274
123.0552893 26.49627031
124.0393049 4.747305078
141.0658539 43.68269903

Name: +ve in-silico MS/MS by CFM-ID for RCXVEBQHGUTAAY-UHFFFAOYSA-N
ID: RCXVEBQHGUTAAY-UHFFFAOYSA-N
Comment: Energy1
Num peaks: 6
68.04947561 2.758249614
95.06037464 46.87347278
106.0287402 1.975664716
123.0552893 13.74904085
124.0393049 9.751595056
141.0658539 11.82997176

Name: +ve in-silico MS/MS by CFM-ID for RCXVEBQHGUTAAY-UHFFFAOYSA-N
ID: RCXVEBQHGUTAAY-UHFFFAOYSA-N
Comment: Energy2
Num peaks: 20
25.00727645 3.227804127
39.02292652 6.102972335
40.01817548 2.975636435
41.03857658 3.66851845
42.03382555 3.209620229
49.00727645 4.209360147
50.00252542 2.773701078
51.02292652 3.017389962
52.01817548 1.983710836
53.03857658 5.322793524
54.03382555 2.170812944
55.05422664 1.632168561
57.04472458 1.692068794
64.01817548 4.717401758
67.02907452 11.02625005
69.04472458 3.649624109
71.06037464 4.693483884
81.04472458 2.713157472
95.06037464 10.59329679
123.0552893 1.460482733

Name: +ve in-silico MS/MS by CFM-ID for AWGUXDHXIOVZAE-UHFFFAOYSA-N
ID: AWGUXDHXIOVZAE-UHFFFAOYSA-N
Comment: Energy0
Num peaks: 6
80.04947561 2.834567609
92.04947561 1.631951416
94.06512568 12.45649684
123.0552893 6.784271594
124.0393049 1.576466534
141.0658539 67.79658629

Name: +ve in-silico MS/MS by CFM-ID for AWGUXDHXIOVZAE-UHFFFAOYSA-N
ID: AWGUXDHXIOVZAE-UHFFFAOYSA-N
Comment: Energy1
Num peaks: 8
41.03857658 2.500594046
80.04947561 7.671621093
92.04947561 7.167711828
94.06512568 36.11957352
105.0447246 5.428188046
114.0549549 1.984962792
123.0552893 12.31769691
141.0658539 7.211282356

Name: +ve in-silico MS/MS by CFM-ID for AWGUXDHXIOVZAE-UHFFFAOYSA-N
ID: AWGUXDHXIOVZAE-UHFFFAOYSA-N
Comment: Energy2
Num peaks: 18
39.02292652 6.144066603
45.99235466 2.502039132
49.00727645 2.633022133
51.02292652 6.959288369
52.01817548 1.4423019
53.03857658 9.131713453
54.03382555 2.033097716
63.02292652 4.965611016
65.03857658 1.246126525
67.05422664 1.553452064
70.02874017 1.393870257
74.02365479 2.042558547
78.03382555 3.951238309
80.04947561 26.11324094
86.02365479 1.877435627
94.06512568 3.994278508
96.04439023 1.328322821
123.0552893 1.451118631

Name: +ve in-silico MS/MS by CFM-ID for PWZUZQNZVZKCBI-UHFFFAOYSA-N
ID: PWZUZQNZVZKCBI-UHFFFAOYSA-N
Comment: Energy0
Num peaks: 6
34.99499752 2.312844217
47.04914126 15.82746501
59.99024648 11.13506764
78.00081117 1.224342775
89.0055622 3.810476657
106.0321113 59.73093621

Name: +ve in-silico MS/MS by CFM-ID for PWZUZQNZVZKCBI-UHFFFAOYSA-N
ID: PWZUZQNZVZKCBI-UHFFFAOYSA-N
Comment: Energy1
Num peaks: 6
47.04914126 7.808714066
59.99024648 11.50668227
62.98991214 5.42351121
78.00081117 27.27926714
89.0055622 12.85293277
106.0321113 18.20290634

Name: +ve in-silico MS/MS by CFM-ID for PWZUZQNZVZKCBI-UHFFFAOYSA-N
ID: PWZUZQNZVZKCBI-UHFFFAOYSA-N
Comment: Energy2
Num peaks: 8
27.02292652 1.928765664
29.03857658 8.611823487
34.99499752 2.50717661
44.97934745 3.818889641
47.04914126 7.346536621
59.99024648 48.30063947
62.00589655 3.744871346
64.02154661 5.110316201

Name: +ve in-silico MS/MS by CFM-ID for YFFLGIURMDTYPE-UHFFFAOYSA-N
ID: YFFLGIURMDTYPE-UHFFFAOYSA-N
Comment: Energy0
Num peaks: 6
15.02292652 0.7721487869
39.02292652 2.352206108
101.0385766 2.287598775
115.0542266 4.51138453
125.0385766 2.210473104
141.0698767 86.29231101

Name: +ve in-silico MS/MS by CFM-ID for YFFLGIURMDTYPE-UHFFFAOYSA-N
ID: YFFLGIURMDTYPE-UHFFFAOYSA-N
Comment: Energy1
Num peaks: 6
25.00727645 1.776910056
39.02292652 9.012778944
101.0385766 5.963151686
115.0542266 21.44445054
125.0385766 8.021245622
141.0698767 46.91409158

Name: +ve in-silico MS/MS by CFM-ID for YFFLGIURMDTYPE-UHFFFAOYSA-N
ID: YFFLGIURMDTYPE-UHFFFAOYSA-N
Comment: Energy2
Num peaks: 9
39.02292652 20.36204821
49.00727645 5.188225365
73.00727645 4.637992593
75.02292652 5.83255952
87.02292652 3.818159949
99.02292652 4.152197635
101.0385766 21.52124331
115.0542266 8.501292797
125.0385766 7.701847799

Name: +ve in-silico MS/MS by CFM-ID for OCUWGDBSGJMUNG-UHFFFAOYSA-N
ID: OCUWGDBSGJMUNG-UHFFFAOYSA-N
Comment: Energy0
Num peaks: 6
82.02874017 1.532937145
84.04439023 2.3543068
111.0552893 2.79224949
113.0709393 8.583246181
123.0552893 3.731980268
141.0658539 73.85416574

Name: +ve in-silico MS/MS by CFM-ID for OCUWGDBSGJMUNG-UHFFFAOYSA-N
ID: OCUWGDBSGJMUNG-UHFFFAOYSA-N
Comment: Energy1
Num peaks: 12
39.02292652 3.150942675
56.04947561 3.211391122
67.01784114 8.618068821
70.06512568 3.495936101
82.02874017 6.399591682
84.04439023 12.66248297
96.04439023 2.509917271
98.0600403 3.570347265
110.0236548 2.378872529
113.0709393 5.694485435
123.0552893 3.86027977
141.0658539 25.55255827

Name: +ve in-silico MS/MS by CFM-ID for OCUWGDBSGJMUNG-UHFFFAOYSA-N
ID: OCUWGDBSGJMUNG-UHFFFAOYSA-N
Comment: Energy2
Num peaks: 21
28.01817548 1.57878539
30.03382555 2.849951501
39.02292652 6.93998558
41.03857658 2.777496955
44.0130901 3.037916867
54.03382555 5.186370699
56.04947561 2.286526184
58.02874017 2.096805063
67.01784114 1.602618792
68.0130901 1.240245511
68.04947561 9.982325989
70.06512568 9.91770933
73.0396392 3.175551491
82.02874017 8.603517898
84.04439023 5.065480659
95.06037464 2.036772326
96.04439023 1.874095188
97.0396392 3.141965814
99.05528926 1.760872598
113.0709393 3.503848764
123.0552893 1.439307142

Name: +ve in-silico MS/MS by CFM-ID for XPYAYXNALNEZPD-UHFFFAOYSA-N
ID: XPYAYXNALNEZPD-UHFFFAOYSA-N
Comment: Energy0
Num peaks: 6
39.02292652 0.908771124
63.02292652 1.248406879
101.0385766 1.23217889
115.0542266 5.332159802
125.0385766 2.136089991
141.0698767 85.1215474

Name: +ve in-silico MS/MS by CFM-ID for XPYAYXNALNEZPD-UHFFFAOYSA-N
ID: XPYAYXNALNEZPD-UHFFFAOYSA-N
Comment: Energy1
Num peaks: 6
39.02292652 7.526873661
63.02292652 3.872046437
101.0385766 4.767800023
115.0542266 23.09790452
125.0385766 7.119411721
141.0698767 39.38697666

Name: +ve in-silico MS/MS by CFM-ID for XPYAYXNALNEZPD-UHFFFAOYSA-N
ID: XPYAYXNALNEZPD-UHFFFAOYSA-N
Comment: Energy2
Num peaks: 9
39.02292652 17.60036705
49.00727645 22.6782003
63.02292652 8.730798737
73.00727645 2.816518644
75.02292652 3.609002044
91.05422664 3.661502706
101.0385766 12.70391441
115.0542266 5.154044629
125.0385766 5.77385372

Name: +ve in-silico MS/MS by CFM-ID for WJYMBVJBSFMDLE-UHFFFAOYSA-N
ID: WJYMBVJBSFMDLE-UHFFFAOYSA-N
Comment: Energy0
Num peaks: 6
56.0130901 2.053829844
58.02874017 3.603888151
59.06037464 30.94481359
71.06037464 5.442565258
83.06037464 2.111703372
101.0709393 49.28678463

Name: +ve in-silico MS/MS by CFM-ID for WJYMBVJBSFMDLE-UHFFFAOYSA-N
ID: WJYMBVJBSFMDLE-UHFFFAOYSA-N
Comment: Energy1
Num peaks: 7
41.00219107 5.534622856
44.04947561 7.224229547
56.0130901 5.538479145
59.06037464 27.89522905
71.06037464 8.995201446
83.06037464 5.875135235
101.0709393 23.36734129

Name: +ve in-silico MS/MS by CFM-ID for WJYMBVJBSFMDLE-UHFFFAOYSA-N
ID: WJYMBVJBSFMDLE-UHFFFAOYSA-N
Comment: Energy2
Num peaks: 7
15.02292652 5.73173988
40.01817548 2.620465936
42.03382555 3.611859701
43.02907452 8.59360977
56.0130901 2.382959675
59.06037464 55.34258754
71.06037464 2.670343473

Name: +ve in-silico MS/MS by CFM-ID for GCSJLQSCSDMKTP-UHFFFAOYSA-N
ID: GCSJLQSCSDMKTP-UHFFFAOYSA-N
Comment: Energy0
Num peaks: 6
15.02292652 0.4032317392
27.02292652 1.054181222
29.03857658 0.4439672582
71.03115317 0.4205486939
75.0624533 0.640461475
101.0781034 96.63299835

Name: +ve in-silico MS/MS by CFM-ID for GCSJLQSCSDMKTP-UHFFFAOYSA-N
ID: GCSJLQSCSDMKTP-UHFFFAOYSA-N
Comment: Energy1
Num peaks: 6
15.02292652 8.588816518
71.03115317 5.598526217
73.04680324 4.840806735
75.0624533 9.635139076
85.04680324 5.596735212
101.0781034 59.01728814

Name: +ve in-silico MS/MS by CFM-ID for GCSJLQSCSDMKTP-UHFFFAOYSA-N
ID: GCSJLQSCSDMKTP-UHFFFAOYSA-N
Comment: Energy2
Num peaks: 6
15.02292652 7.046008147
27.02292652 17.04637602
29.03857658 2.559225479
73.04680324 2.099585614
85.04680324 2.458988782
101.0781034 65.00309886

Name: +ve in-silico MS/MS by CFM-ID for BZNNJHVBWNILDD-UHFFFAOYSA-N
ID: BZNNJHVBWNILDD-UHFFFAOYSA-N
Comment: Energy0
Num peaks: 6
56.04947561 3.98061634
99.05528926 1.928880486
109.0396392 2.772421509
113.0709393 1.53536646
123.0552893 2.60259942
141.0658539 80.53368016

Name: +ve in-silico MS/MS by CFM-ID for BZNNJHVBWNILDD-UHFFFAOYSA-N
ID: BZNNJHVBWNILDD-UHFFFAOYSA-N
Comment: Energy1
Num peaks: 7
56.04947561 16.09927191
67.01784114 4.31426293
84.04439023 11.73883989
109.0396392 17.32032481
123.0552893 2.990557605
125.0345538 3.813216821
141.0658539 24.52760291

Name: +ve in-silico MS/MS by CFM-ID for BZNNJHVBWNILDD-UHFFFAOYSA-N
ID: BZNNJHVBWNILDD-UHFFFAOYSA-N
Comment: Energy2
Num peaks: 10
15.02292652 1.232549549
39.02292652 19.92209845
40.01817548 8.653551449
42.03382555 2.490633985
56.04947561 39.34950796
58.02874017 1.360892179
67.02907452 2.206085973
69.00833907 1.57831855
123.0552893 1.581984927
125.0345538 2.054345533

Name: +ve in-silico MS/MS by CFM-ID for SZTJCIYEOQYVED-UHFFFAOYSA-N
ID: SZTJCIYEOQYVED-UHFFFAOYSA-N
Comment: Energy0
Num peaks: 6
15.02292652 3.36397419
41.03857658 2.787267494
43.05422664 16.56087511
45.06987671 7.236889194
95.02564255 5.11798361
123.0569427 59.44190913

Name: +ve in-silico MS/MS by CFM-ID for SZTJCIYEOQYVED-UHFFFAOYSA-N
ID: SZTJCIYEOQYVED-UHFFFAOYSA-N
Comment: Energy1
Num peaks: 8
41.03857658 9.904831914
43.05422664 16.99490508
45.06987671 5.213803595
78.99434242 10.11721646
95.02564255 6.432660563
105.046378 7.449392431
107.0256425 5.202997469
123.0569427 21.70507748

Name: +ve in-silico MS/MS by CFM-ID for SZTJCIYEOQYVED-UHFFFAOYSA-N
ID: SZTJCIYEOQYVED-UHFFFAOYSA-N
Comment: Energy2
Num peaks: 6
15.02292652 7.589307789
27.02292652 3.282066087
41.03857658 8.010078739
43.05422664 48.80031488
45.06987671 15.10149078
78.99434242 3.329809012

Name: +ve in-silico MS/MS by CFM-ID for MYIIANKSAVUJNS-UHFFFAOYSA-N
ID: MYIIANKSAVUJNS-UHFFFAOYSA-N
Comment: Energy0
Num peaks: 6
55.05422664 0.3852985619
84.04439023 0.575857986
108.0443902 0.7325869328
110.0600403 3.769890148
123.0552893 0.4212728414
141.0658539 91.46373974

Name: +ve in-silico MS/MS by CFM-ID for MYIIANKSAVUJNS-UHFFFAOYSA-N
ID: MYIIANKSAVUJNS-UHFFFAOYSA-N
Comment: Energy1
Num peaks: 6
53.03857658 6.143828452
55.05422664 2.854806291
56.0130901 3.147094482
84.04439023 8.064872656
86.0600403 8.121504555
141.0658539 53.39175648

Name: +ve in-silico MS/MS by CFM-ID for MYIIANKSAVUJNS-UHFFFAOYSA-N
ID: MYIIANKSAVUJNS-UHFFFAOYSA-N
Comment: Energy2
Num peaks: 13
27.02292652 2.906520892
39.02292652 3.793965493
49.00727645 10.50124956
51.02292652 13.5203515
53.03857658 11.73460352
55.05422664 7.22414701
56.0130901 5.809487038
57.06987671 2.670792838
58.02874017 7.086498139
82.02874017 2.542827348
84.04439023 6.666164046
110.0600403 4.220690133
115.0502039 2.427087609

Name: +ve in-silico MS/MS by CFM-ID for IPEZLDLJNUPTMI-UHFFFAOYSA-N
ID: IPEZLDLJNUPTMI-UHFFFAOYSA-N
Comment: Energy0
Num peaks: 6
64.01817548 1.229819576
66.03382555 1.524134709
68.04947561 0.2643624632
96.04439023 0.7450516565
106.0287402 5.962188171
123.0552893 89.53608795

Name: +ve in-silico MS/MS by CFM-ID for IPEZLDLJNUPTMI-UHFFFAOYSA-N
ID: IPEZLDLJNUPTMI-UHFFFAOYSA-N
Comment: Energy1
Num peaks: 9
40.01817548 2.793366277
64.01817548 3.33715866
66.03382555 2.501178977
68.04947561 3.335086227
79.01784114 4.081682558
80.04947561 2.401924725
96.04439023 18.83282548
106.0287402 23.30194059
123.0552893 21.70655716

Name: +ve in-silico MS/MS by CFM-ID for IPEZLDLJNUPTMI-UHFFFAOYSA-N
ID: IPEZLDLJNUPTMI-UHFFFAOYSA-N
Comment: Energy2
Num peaks: 7
39.02292652 19.65061004
40.01817548 3.137653446
49.00727645 4.612023056
50.00252542 10.05703588
64.01817548 26.13325561
66.03382555 13.41374722
106.0287402 3.18620146

Name: +ve in-silico MS/MS by CFM-ID for AIBYYQLJOMFINU-UHFFFAOYSA-N
ID: AIBYYQLJOMFINU-UHFFFAOYSA-N
Comment: Energy0
Num peaks: 6
28.01817548 0.09639483389
30.03382555 0.6134808107
94.02874017 0.1260654684
96.04439023 0.1330761272
106.0287402 13.72597621
123.0552893 84.78867115

Name: +ve in-silico MS/MS by CFM-ID for AIBYYQLJOMFINU-UHFFFAOYSA-N
ID: AIBYYQLJOMFINU-UHFFFAOYSA-N
Comment: Energy1
Num peaks: 6
30.03382555 2.556492555
64.01817548 1.894868886
66.03382555 0.8174045461
82.02874017 0.9431499799
106.0287402 45.09329053
123.0552893 43.67053281

Name: +ve in-silico MS/MS by CFM-ID for AIBYYQLJOMFINU-UHFFFAOYSA-N
ID: AIBYYQLJOMFINU-UHFFFAOYSA-N
Comment: Energy2
Num peaks: 11
30.03382555 3.44777755
49.00727645 9.17460602
50.00252542 3.468914423
51.02292652 4.084844699
52.01817548 3.046085074
54.03382555 5.917416765
64.01817548 17.23196213
80.0130901 3.675049094
88.01817548 4.454961951
106.0287402 24.4951172
123.0552893 3.662543441

Name: +ve in-silico MS/MS by CFM-ID for NEFNOUUWYACOKP-UHFFFAOYSA-N
ID: NEFNOUUWYACOKP-UHFFFAOYSA-N
Comment: Energy0
Num peaks: 6
36.98395416 1.040584686
48.98395416 2.329412522
57.06987671 28.69748818
59.08552677 2.745693645
66.99451885 0.9503608928
123.0571191 60.20736502

Name: +ve in-silico MS/MS by CFM-ID for NEFNOUUWYACOKP-UHFFFAOYSA-N
ID: NEFNOUUWYACOKP-UHFFFAOYSA-N
Comment: Energy1
Num peaks: 6
43.05422664 1.677188829
48.98395416 2.349466442
57.06987671 40.73543802
64.97886878 2.900465636
66.99451885 13.55289752
123.0571191 28.85132621

Name: +ve in-silico MS/MS by CFM-ID for NEFNOUUWYACOKP-UHFFFAOYSA-N
ID: NEFNOUUWYACOKP-UHFFFAOYSA-N
Comment: Energy2
Num peaks: 6
41.03857658 18.31622112
43.05422664 7.360566776
45.06987671 2.02728522
48.98395416 4.275464886
57.06987671 47.43720478
59.08552677 6.23512669

Name: +ve in-silico MS/MS by CFM-ID for KQVWFBVPBAQTES-UHFFFAOYSA-N
ID: KQVWFBVPBAQTES-UHFFFAOYSA-N
Comment: Energy0
Num peaks: 6
41.03857658 2.676531185
59.02988619 0.9999368969
73.04553625 0.7641539833
75.04405588 0.8030920871
85.04553625 2.95845608
101.0768364 83.25433621

Name: +ve in-silico MS/MS by CFM-ID for KQVWFBVPBAQTES-UHFFFAOYSA-N
ID: KQVWFBVPBAQTES-UHFFFAOYSA-N
Comment: Energy1
Num peaks: 6
39.02292652 9.161365922
41.03857658 21.47184364
57.0334912 23.6558982
59.04914126 16.13675368
75.04405588 4.376317645
101.0768364 9.53649876

Name: +ve in-silico MS/MS by CFM-ID for KQVWFBVPBAQTES-UHFFFAOYSA-N
ID: KQVWFBVPBAQTES-UHFFFAOYSA-N
Comment: Energy2
Num peaks: 15
15.02292652 4.203006681
25.00727645 4.342532937
25.02440688 2.561832584
27.04005695 4.576585252
39.02292652 4.425271005
41.0193215 3.532763928
41.03857658 21.4739215
43.03497157 10.42630316
45.05062163 4.259926097
55.03497157 2.5904717
57.0334912 2.289467088
59.02988619 6.568729846
73.04553625 4.118138407
85.04553625 2.537090728
101.0768364 2.694022568

Name: +ve in-silico MS/MS by CFM-ID for ARGGKVFNNQUZPX-UHFFFAOYSA-N
ID: ARGGKVFNNQUZPX-UHFFFAOYSA-N
Comment: Energy0
Num peaks: 6
82.02874017 0.1320829459
94.02874017 0.07446337706
95.02398914 0.05854642621
96.04439023 0.4528979376
107.0239891 0.09985236327
123.0552893 99.11833579

Name: +ve in-silico MS/MS by CFM-ID for ARGGKVFNNQUZPX-UHFFFAOYSA-N
ID: ARGGKVFNNQUZPX-UHFFFAOYSA-N
Comment: Energy1
Num peaks: 6
69.04472458 0.827722369
81.04472458 2.912003667
93.04472458 0.9678357877
95.06037464 6.170884252
96.04439023 1.539628711
123.0552893 84.96162809

Name: +ve in-silico MS/MS by CFM-ID for ARGGKVFNNQUZPX-UHFFFAOYSA-N
ID: ARGGKVFNNQUZPX-UHFFFAOYSA-N
Comment: Energy2
Num peaks: 15
26.00252542 3.893250196
40.01817548 3.505998834
41.00219107 4.413584641
42.03382555 16.44380012
52.01817548 3.930431572
53.01342445 4.044583513
55.01784114 3.382930559
69.04472458 4.702716549
78.03382555 2.97238634
82.02874017 4.536555132
94.02874017 2.071560373
95.02398914 3.415099094
96.04439023 9.576393769
107.0239891 3.379386025
123.0552893 11.16944982

Name: +ve in-silico MS/MS by CFM-ID for JHJLETSOSKVZGF-UHFFFAOYSA-N
ID: JHJLETSOSKVZGF-UHFFFAOYSA-N
Comment: Energy0
Num peaks: 6
59.02915477 1.730932508
71.02915477 0.5862576243
73.04480483 0.8389914533
81.06987671 12.83925685
85.04480483 0.757875005
101.076105 79.96789175

Name: +ve in-silico MS/MS by CFM-ID for JHJLETSOSKVZGF-UHFFFAOYSA-N
ID: JHJLETSOSKVZGF-UHFFFAOYSA-N
Comment: Energy1
Num peaks: 6
39.02292652 1.746810093
41.03857658 1.925707879
43.05422664 1.617377954
59.02915477 5.16398445
81.06987671 11.57607947
101.076105 67.15603294

Name: +ve in-silico MS/MS by CFM-ID for JHJLETSOSKVZGF-UHFFFAOYSA-N
ID: JHJLETSOSKVZGF-UHFFFAOYSA-N
Comment: Energy2
Num peaks: 13
39.02292652 8.931537857
41.03857658 12.55959214
42.99785464 4.374341276
43.05422664 5.472720536
51.02292652 6.028721672
53.03857658 8.723881818
55.05422664 5.850789561
57.0135047 5.707019162
59.02915477 4.749539415
65.03857658 3.419910241
71.02915477 3.816604567
81.06987671 9.965201115
85.04480483 3.010860875

Name: +ve in-silico MS/MS by CFM-ID for FKDQPCXDUWTSBX-UHFFFAOYSA-N
ID: FKDQPCXDUWTSBX-UHFFFAOYSA-N
Comment: Energy0
Num peaks: 6
40.01817548 14.83766021
57.04472458 2.599762565
74.0600403 3.046694593
83.06037464 11.66768397
84.04439023 4.543957977
101.0709393 53.07540043

Name: +ve in-silico MS/MS by CFM-ID for FKDQPCXDUWTSBX-UHFFFAOYSA-N
ID: FKDQPCXDUWTSBX-UHFFFAOYSA-N
Comment: Energy1
Num peaks: 8
40.01817548 39.98064277
45.0334912 4.258478244
57.04472458 3.485959974
70.02874017 2.896109542
74.0600403 4.366469506
83.06037464 12.00156445
84.04439023 4.116502616
101.0709393 11.29777715

Name: +ve in-silico MS/MS by CFM-ID for FKDQPCXDUWTSBX-UHFFFAOYSA-N
ID: FKDQPCXDUWTSBX-UHFFFAOYSA-N
Comment: Energy2
Num peaks: 7
26.00252542 4.489220784
28.01817548 2.14786708
40.01817548 57.29494447
42.03382555 5.559305232
45.0334912 5.151116239
56.04947561 2.110889574
57.04472458 4.140491207

Name: +ve in-silico MS/MS by CFM-ID for FIRMRKTYBGULCU-UHFFFAOYSA-N
ID: FIRMRKTYBGULCU-UHFFFAOYSA-N
Comment: Energy0
Num peaks: 6
53.03857658 2.06334014
70.06512568 6.227205055
98.0600403 7.564891248
113.0709393 4.378460213
123.0552893 2.151101944
141.0658539 70.50546654

Name: +ve in-silico MS/MS by CFM-ID for FIRMRKTYBGULCU-UHFFFAOYSA-N
ID: FIRMRKTYBGULCU-UHFFFAOYSA-N
Comment: Energy1
Num peaks: 6
53.03857658 12.54134229
70.06512568 23.77719034
81.0334912 7.107706251
98.0600403 13.53617406
113.0709393 5.069347442
141.0658539 20.41792837

Name: +ve in-silico MS/MS by CFM-ID for FIRMRKTYBGULCU-UHFFFAOYSA-N
ID: FIRMRKTYBGULCU-UHFFFAOYSA-N
Comment: Energy2
Num peaks: 6
43.05422664 4.920962191
53.03857658 47.08130793
55.05422664 2.682451419
68.04947561 9.843498008
70.06512568 15.94349971
123.0552893 2.069655462

Name: +ve in-silico MS/MS by CFM-ID for HESZXGSSISDCNI-UHFFFAOYSA-N
ID: HESZXGSSISDCNI-UHFFFAOYSA-N
Comment: Energy0
Num peaks: 6
15.02292652 0.6901464246
81.04472458 0.2039902923
97.07602471 5.203770185
115.0502039 0.2010715059
123.0552893 1.171547713
141.0658539 91.83217732

Name: +ve in-silico MS/MS by CFM-ID for HESZXGSSISDCNI-UHFFFAOYSA-N
ID: HESZXGSSISDCNI-UHFFFAOYSA-N
Comment: Energy1
Num peaks: 6
52.01817548 3.258680606
54.03382555 13.59425149
56.04947561 25.5630939
97.07602471 2.306167938
123.0552893 1.608242013
141.0658539 46.75820596

Name: +ve in-silico MS/MS by CFM-ID for HESZXGSSISDCNI-UHFFFAOYSA-N
ID: HESZXGSSISDCNI-UHFFFAOYSA-N
Comment: Energy2
Num peaks: 12
15.02292652 4.054992168
25.00727645 4.159291633
27.02292652 6.935000482
40.01817548 5.030797718
42.03382555 3.261834012
52.01817548 6.014823881
54.03382555 24.56680185
56.04947561 10.44967047
72.00800472 4.111422973
81.04472458 6.957027119
86.02365479 3.515454626
97.07602471 2.950747512

Name: +ve in-silico MS/MS by CFM-ID for SXDQVXFVMMLCCV-UHFFFAOYSA-N
ID: SXDQVXFVMMLCCV-UHFFFAOYSA-N
Comment: Energy0
Num peaks: 6
81.04472458 4.163862172
91.02907452 5.536944111
109.0396392 36.04991085
111.0552893 3.704338493
123.0552893 3.80657382
141.0658539 36.12247549

Name: +ve in-silico MS/MS by CFM-ID for SXDQVXFVMMLCCV-UHFFFAOYSA-N
ID: SXDQVXFVMMLCCV-UHFFFAOYSA-N
Comment: Energy1
Num peaks: 6
81.04472458 22.82556863
83.06037464 7.623640183
91.02907452 5.60625944
109.0396392 19.81606084
123.0552893 5.027048042
141.0658539 21.88696571

Name: +ve in-silico MS/MS by CFM-ID for SXDQVXFVMMLCCV-UHFFFAOYSA-N
ID: SXDQVXFVMMLCCV-UHFFFAOYSA-N
Comment: Energy2
Num peaks: 16
25.00727645 2.626294499
40.01817548 17.79904319
41.00219107 3.321456052
42.03382555 11.59082256
53.01342445 1.963818256
55.01784114 2.82643357
55.02907452 3.964700463
57.04472458 1.703624139
66.03382555 1.740065975
73.02840582 2.378808664
79.02907452 6.653314044
81.04472458 10.97814175
83.06037464 3.354984639
91.02907452 3.7788565
93.04472458 1.944378214
109.0396392 3.853215308

Name: +ve in-silico MS/MS by CFM-ID for FQQWXFXYHVZVIH-UHFFFAOYSA-N
ID: FQQWXFXYHVZVIH-UHFFFAOYSA-N
Comment: Energy0
Num peaks: 6
41.03857658 2.52969359
55.05422664 2.428141705
59.02988619 1.664058086
61.04553625 3.138777017
83.0662717 0.8163308555
101.0768364 87.24864377

Name: +ve in-silico MS/MS by CFM-ID for FQQWXFXYHVZVIH-UHFFFAOYSA-N
ID: FQQWXFXYHVZVIH-UHFFFAOYSA-N
Comment: Energy1
Num peaks: 6
55.05422664 8.244649462
59.02988619 2.645788563
61.04553625 5.186905368
65.05570701 10.94476369
83.0662717 34.03199129
101.0768364 27.1675787

Name: +ve in-silico MS/MS by CFM-ID for FQQWXFXYHVZVIH-UHFFFAOYSA-N
ID: FQQWXFXYHVZVIH-UHFFFAOYSA-N
Comment: Energy2
Num peaks: 6
15.02292652 4.149189562
41.03857658 46.63933738
55.05422664 13.42494615
59.02988619 9.25346197
85.04553625 4.108386464
101.0768364 4.013643173

Name: +ve in-silico MS/MS by CFM-ID for XCTNQPYJQUEHLF-UHFFFAOYSA-N
ID: XCTNQPYJQUEHLF-UHFFFAOYSA-N
Comment: Energy0
Num peaks: 6
30.03382555 0.5606781073
94.02874017 0.2687780036
96.04439023 1.494668306
105.0447246 0.1721593211
106.0287402 21.4739682
123.0552893 75.02765765

Name: +ve in-silico MS/MS by CFM-ID for XCTNQPYJQUEHLF-UHFFFAOYSA-N
ID: XCTNQPYJQUEHLF-UHFFFAOYSA-N
Comment: Energy1
Num peaks: 8
50.00252542 1.979323842
52.01817548 2.378605245
54.03382555 8.289706609
70.02874017 2.012274624
94.02874017 2.034150388
96.04439023 6.00901589
106.0287402 37.64552904
123.0552893 20.90820076

Name: +ve in-silico MS/MS by CFM-ID for XCTNQPYJQUEHLF-UHFFFAOYSA-N
ID: XCTNQPYJQUEHLF-UHFFFAOYSA-N
Comment: Energy2
Num peaks: 13
30.03382555 2.333516175
39.02292652 3.305337745
40.01817548 8.84812598
50.00252542 8.132795986
52.01817548 13.34970283
54.03382555 2.104836096
66.03382555 3.261002875
68.04947561 2.202738325
74.00252542 3.330104457
76.01817548 6.606116727
78.03382555 10.14792324
96.04439023 3.084630901
106.0287402 15.16122097

Name: +ve in-silico MS/MS by CFM-ID for OBCUGZUJWKHNHA-UHFFFAOYSA-N
ID: OBCUGZUJWKHNHA-UHFFFAOYSA-N
Comment: Energy0
Num peaks: 6
82.06512568 0.6856716163
97.07602471 3.416168962
108.0443902 28.74994248
110.0600403 26.90139146
123.0552893 1.809928871
141.0658539 36.43821927

Name: +ve in-silico MS/MS by CFM-ID for OBCUGZUJWKHNHA-UHFFFAOYSA-N
ID: OBCUGZUJWKHNHA-UHFFFAOYSA-N
Comment: Energy1
Num peaks: 6
51.02292652 7.485633901
53.03857658 5.528382314
55.05422664 35.35415003
82.06512568 7.765011462
123.0552893 5.199702694
141.0658539 22.16312828

Name: +ve in-silico MS/MS by CFM-ID for OBCUGZUJWKHNHA-UHFFFAOYSA-N
ID: OBCUGZUJWKHNHA-UHFFFAOYSA-N
Comment: Energy2
Num peaks: 15
39.02292652 2.384464606
41.03857658 17.61914011
43.05422664 10.95314174
53.03857658 1.874254942
55.05422664 3.838085624
66.03382555 6.341871143
67.05422664 3.743645344
68.0130901 2.078524358
68.04947561 4.145436344
69.06987671 3.39681894
80.04947561 2.788877023
82.02874017 3.359053331
82.06512568 7.90495248
108.0443902 5.962183558
110.0600403 4.742035673

Name: +ve in-silico MS/MS by CFM-ID for WGNFKZUVNNARMQ-UHFFFAOYSA-N
ID: WGNFKZUVNNARMQ-UHFFFAOYSA-N
Comment: Energy0
Num peaks: 6
98.0600403 2.16514991
111.0440559 1.369447652
123.0552893 10.50996455
124.0393049 10.30580194
125.0345538 3.954641296
141.0658539 58.54352341

Name: +ve in-silico MS/MS by CFM-ID for WGNFKZUVNNARMQ-UHFFFAOYSA-N
ID: WGNFKZUVNNARMQ-UHFFFAOYSA-N
Comment: Energy1
Num peaks: 13
57.0334912 2.515496694
80.04947561 2.037145177
81.00833907 3.913287806
81.0334912 3.686549252
81.04472458 3.239914645
82.02874017 1.480950129
83.02398914 5.961312991
97.0396392 2.147013317
98.0600403 8.363890324
99.05528926 15.64885929
123.0552893 9.802453162
125.0345538 1.574613732
141.0658539 20.05442615

Name: +ve in-silico MS/MS by CFM-ID for WGNFKZUVNNARMQ-UHFFFAOYSA-N
ID: WGNFKZUVNNARMQ-UHFFFAOYSA-N
Comment: Energy2
Num peaks: 17
15.02292652 1.682937554
27.02292652 3.277181989
29.01342445 2.258443757
39.02292652 3.389862022
40.01817548 14.55889761
53.01342445 7.29930948
55.02907452 15.65003529
57.00833907 2.153542817
57.04472458 7.62152057
65.03857658 2.753067988
67.01784114 1.838033819
67.05422664 2.857325527
80.04947561 4.736836586
81.0334912 3.05734326
82.02874017 3.870628439
106.0287402 1.747154327
107.0239891 1.685799062

Name: +ve in-silico MS/MS by CFM-ID for GVJDNLMVTHMJJO-UHFFFAOYSA-N
ID: GVJDNLMVTHMJJO-UHFFFAOYSA-N
Comment: Energy0
Num peaks: 6
53.03857658 2.075355624
55.05422664 2.647082769
68.04947561 4.132540923
96.04439023 8.779964228
106.0287402 1.747287803
123.0552893 76.20216407

Name: +ve in-silico MS/MS by CFM-ID for GVJDNLMVTHMJJO-UHFFFAOYSA-N
ID: GVJDNLMVTHMJJO-UHFFFAOYSA-N
Comment: Energy1
Num peaks: 6
53.03857658 4.883939412
68.04947561 15.70641547
79.01784114 6.218716931
96.04439023 26.4518767
106.0287402 3.913563122
123.0552893 28.35812408

Name: +ve in-silico MS/MS by CFM-ID for GVJDNLMVTHMJJO-UHFFFAOYSA-N
ID: GVJDNLMVTHMJJO-UHFFFAOYSA-N
Comment: Energy2
Num peaks: 9
39.02292652 3.358842288
41.03857658 2.6979262
53.03857658 9.778709915
55.05422664 15.98874186
68.04947561 29.5534333
69.00833907 8.324477726
78.03382555 2.288639367
79.01784114 3.349921127
105.0447246 5.897757729

Name: +ve in-silico MS/MS by CFM-ID for FUYGCKPWPICJEY-UHFFFAOYSA-N
ID: FUYGCKPWPICJEY-UHFFFAOYSA-N
Comment: Energy0
Num peaks: 6
69.05062163 3.70671744
71.02988619 4.877750105
71.0662717 3.322172582
73.04553625 24.58818593
73.08192176 1.368619441
101.0768364 54.07960217

Name: +ve in-silico MS/MS by CFM-ID for FUYGCKPWPICJEY-UHFFFAOYSA-N
ID: FUYGCKPWPICJEY-UHFFFAOYSA-N
Comment: Energy1
Num peaks: 6
29.03857658 4.317948553
45.0334912 5.094047027
61.02840582 5.117874301
71.02988619 13.34054961
73.04553625 11.9608753
101.0768364 42.46655376

Name: +ve in-silico MS/MS by CFM-ID for FUYGCKPWPICJEY-UHFFFAOYSA-N
ID: FUYGCKPWPICJEY-UHFFFAOYSA-N
Comment: Energy2
Num peaks: 17
15.02292652 3.434954202
27.00367144 3.304579968
29.03857658 5.315272745
39.04005695 2.023483307
41.0193215 2.858444215
41.05570701 6.560949192
43.03497157 5.963341132
45.05062163 2.389664442
55.03497157 4.301219542
57.01423612 2.248293487
57.05062163 4.804523584
59.0662717 3.241374122
71.02988619 7.789934233
71.0662717 2.39130436
73.04553625 17.75520777
85.04553625 3.138073833
101.0768364 2.695693051

Name: +ve in-silico MS/MS by CFM-ID for BPUMCLWQANDPRH-UHFFFAOYSA-N
ID: BPUMCLWQANDPRH-UHFFFAOYSA-N
Comment: Energy0
Num peaks: 6
41.03857658 4.426403727
53.03857658 8.481234413
59.01275576 2.916853302
83.06037464 17.55138542
109.0396392 8.236615209
141.0658539 41.61156222

Name: +ve in-silico MS/MS by CFM-ID for BPUMCLWQANDPRH-UHFFFAOYSA-N
ID: BPUMCLWQANDPRH-UHFFFAOYSA-N
Comment: Energy1
Num peaks: 12
49.00727645 2.607481088
51.02292652 3.300609192
52.01817548 3.097094509
54.03382555 9.078164537
56.04947561 2.613697054
59.01275576 13.02165166
66.03382555 4.403295233
68.04947561 3.670145874
81.04472458 2.666170543
83.06037464 22.49600574
109.0396392 5.784901507
141.0658539 8.605798932

Name: +ve in-silico MS/MS by CFM-ID for BPUMCLWQANDPRH-UHFFFAOYSA-N
ID: BPUMCLWQANDPRH-UHFFFAOYSA-N
Comment: Energy2
Num peaks: 13
25.00727645 5.695202408
27.02292652 4.229659665
39.02292652 10.30112004
40.01817548 3.881373712
41.03857658 6.545058887
42.03382555 4.136399847
51.02292652 2.756943308
53.03857658 8.485979237
55.05422664 3.789769351
57.04472458 3.472382295
66.03382555 12.41298095
81.04472458 2.935299302
83.06037464 11.68524533

Name: +ve in-silico MS/MS by CFM-ID for QNJCRBZVUFRESB-UHFFFAOYSA-N
ID: QNJCRBZVUFRESB-UHFFFAOYSA-N
Comment: Energy0
Num peaks: 6
64.01817548 0.1258365053
68.04947561 0.1156935066
96.04439023 0.1582240125
105.0447246 6.43961636
106.0287402 43.86497858
123.0552893 48.18648494

Name: +ve in-silico MS/MS by CFM-ID for QNJCRBZVUFRESB-UHFFFAOYSA-N
ID: QNJCRBZVUFRESB-UHFFFAOYSA-N
Comment: Energy1
Num peaks: 6
51.02292652 3.011987491
92.0130901 2.407822355
96.04439023 2.268341459
105.0447246 7.806343208
106.0287402 44.01030078
123.0552893 21.84546578

Name: +ve in-silico MS/MS by CFM-ID for QNJCRBZVUFRESB-UHFFFAOYSA-N
ID: QNJCRBZVUFRESB-UHFFFAOYSA-N
Comment: Energy2
Num peaks: 14
39.02292652 5.507476926
40.01817548 2.944978096
49.00727645 2.634143444
50.00252542 5.25696838
51.02292652 4.35787088
52.01817548 4.447241192
54.03382555 5.588489423
64.01817548 25.04075686
77.01342445 4.728083741
78.03382555 2.254839829
79.02907452 2.485812307
81.04472458 2.795874002
105.0447246 4.840188259
106.0287402 9.087458412

Name: +ve in-silico MS/MS by CFM-ID for KFFCQFVBMFBZAG-UHFFFAOYSA-N
ID: KFFCQFVBMFBZAG-UHFFFAOYSA-N
Comment: Energy0
Num peaks: 6
58.02874017 1.367833486
77.03857658 2.419899871
79.05422664 3.376103838
108.0443902 1.256352354
110.0600403 7.762625844
141.0658539 79.42195609

Name: +ve in-silico MS/MS by CFM-ID for KFFCQFVBMFBZAG-UHFFFAOYSA-N
ID: KFFCQFVBMFBZAG-UHFFFAOYSA-N
Comment: Energy1
Num peaks: 6
39.02292652 4.489107135
77.03857658 3.664643578
79.05422664 20.37812709
81.06987671 31.17969339
123.0552893 3.473589162
141.0658539 17.0012193

Name: +ve in-silico MS/MS by CFM-ID for KFFCQFVBMFBZAG-UHFFFAOYSA-N
ID: KFFCQFVBMFBZAG-UHFFFAOYSA-N
Comment: Energy2
Num peaks: 17
15.02292652 2.54343295
25.00727645 2.076880266
27.02292652 4.498595163
39.02292652 5.739342115
40.01817548 4.968939904
42.03382555 2.998431998
49.00727645 3.824856442
51.02292652 5.347543262
53.03857658 13.40085408
56.0130901 5.488475837
58.02874017 6.527466319
70.02874017 2.373498473
77.03857658 7.080451644
79.05422664 7.164063477
82.02874017 2.2823598
94.02874017 1.959553241
110.0600403 3.514505477

Name: +ve in-silico MS/MS by CFM-ID for ATBHGARWDHRIBJ-UHFFFAOYSA-N
ID: ATBHGARWDHRIBJ-UHFFFAOYSA-N
Comment: Energy0
Num peaks: 6
26.00252542 0.2872400668
90.03382555 1.058984571
92.04947561 1.077999213
96.04439023 0.8177407968
105.0447246 0.5628779185
123.0552893 95.44150568

Name: +ve in-silico MS/MS by CFM-ID for ATBHGARWDHRIBJ-UHFFFAOYSA-N
ID: ATBHGARWDHRIBJ-UHFFFAOYSA-N
Comment: Energy1
Num peaks: 7
50.00252542 2.687690683
54.03382555 3.437089675
66.03382555 2.483869682
80.04947561 7.339664652
96.04439023 17.96925994
105.0447246 5.318325495
123.0552893 41.95124843

Name: +ve in-silico MS/MS by CFM-ID for ATBHGARWDHRIBJ-UHFFFAOYSA-N
ID: ATBHGARWDHRIBJ-UHFFFAOYSA-N
Comment: Energy2
Num peaks: 13
27.02292652 5.631796787
39.02292652 9.64500603
40.01817548 2.936109791
50.00252542 11.43597874
52.01817548 10.76461834
54.03382555 13.93538083
56.04947561 8.849799359
65.03857658 2.615128846
76.01817548 3.168907305
90.03382555 3.605848877
92.04947561 3.407094713
105.0447246 2.144654572
123.0552893 2.466329254

Name: +ve in-silico MS/MS by CFM-ID for VPJDULFXCAQHRC-UHFFFAOYSA-N
ID: VPJDULFXCAQHRC-UHFFFAOYSA-N
Comment: Energy0
Num peaks: 6
41.03857658 13.41279414
56.04947561 2.07521293
58.06512568 35.01953714
61.0396392 3.491892177
84.04439023 8.415959976
101.0709393 29.9660897

Name: +ve in-silico MS/MS by CFM-ID for VPJDULFXCAQHRC-UHFFFAOYSA-N
ID: VPJDULFXCAQHRC-UHFFFAOYSA-N
Comment: Energy1
Num peaks: 6
41.03857658 37.58364619
44.0130901 4.192484397
58.06512568 25.94517714
61.0396392 6.504900463
84.04439023 9.153628165
101.0709393 4.891377874

Name: +ve in-silico MS/MS by CFM-ID for VPJDULFXCAQHRC-UHFFFAOYSA-N
ID: VPJDULFXCAQHRC-UHFFFAOYSA-N
Comment: Energy2
Num peaks: 6
15.02292652 3.012544395
25.00727645 9.006519672
39.02292652 10.18900991
41.03857658 54.89386237
44.0130901 6.722550721
61.0396392 5.505584826

Name: +ve in-silico MS/MS by CFM-ID for HEHAQSPPEDVSHC-UHFFFAOYSA-N
ID: HEHAQSPPEDVSHC-UHFFFAOYSA-N
Comment: Energy0
Num peaks: 6
81.04472458 6.008060633
83.06037464 0.6887174266
109.0396392 15.8590723
111.0552893 2.24721778
113.0709393 1.097793859
141.0658539 70.66491743

Name: +ve in-silico MS/MS by CFM-ID for HEHAQSPPEDVSHC-UHFFFAOYSA-N
ID: HEHAQSPPEDVSHC-UHFFFAOYSA-N
Comment: Energy1
Num peaks: 6
42.03382555 3.848992654
56.04947561 3.188656141
81.04472458 4.2459975
100.0393049 18.88779029
109.0396392 9.181149296
141.0658539 40.88184047

Name: +ve in-silico MS/MS by CFM-ID for HEHAQSPPEDVSHC-UHFFFAOYSA-N
ID: HEHAQSPPEDVSHC-UHFFFAOYSA-N
Comment: Energy2
Num peaks: 9
15.02292652 2.50494404
25.00727645 5.557905229
26.00252542 3.184537165
40.01817548 20.69560566
42.03382555 32.13704372
52.01817548 4.138905314
54.03382555 7.850274111
56.04947561 2.958322337
81.04472458 2.126703781

Name: +ve in-silico MS/MS by CFM-ID for RVXDLYGAXANRRN-RWPVZYMPSA-N
ID: RVXDLYGAXANRRN-RWPVZYMPSA-N
Comment: Energy0
Num peaks: 6
58.02874017 2.355426625
65.00219107 1.490471254
69.0334912 7.011555952
82.02874017 4.44171715
124.0393049 54.00480406
141.0658539 20.95850695

Name: +ve in-silico MS/MS by CFM-ID for RVXDLYGAXANRRN-RWPVZYMPSA-N
ID: RVXDLYGAXANRRN-RWPVZYMPSA-N
Comment: Energy1
Num peaks: 13
40.01817548 8.212744442
42.03382555 16.40940065
55.01784114 6.77394859
57.0334912 3.198438527
65.00219107 2.555631409
69.0334912 5.911047481
71.04914126 2.514232031
81.04472458 2.143572058
82.02874017 7.323885702
111.0440559 2.019385542
111.0552893 2.864758145
113.0597059 2.086391144
141.0658539 18.49602154

Name: +ve in-silico MS/MS by CFM-ID for RVXDLYGAXANRRN-RWPVZYMPSA-N
ID: RVXDLYGAXANRRN-RWPVZYMPSA-N
Comment: Energy2
Num peaks: 10
25.00727645 4.615794187
27.02292652 15.93208318
41.00219107 5.058844524
43.01784114 10.43458481
55.01784114 2.411229206
58.02874017 11.18612927
59.01275576 2.372962472
65.00219107 11.52375557
69.0334912 12.59247742
82.02874017 5.166731378

Name: +ve in-silico MS/MS by CFM-ID for APVQNDRXQVWGKX-UHFFFAOYSA-N
ID: APVQNDRXQVWGKX-UHFFFAOYSA-N
Comment: Energy0
Num peaks: 6
29.99744004 0.07126527697
51.02292652 0.03097314431
96.04439023 0.05751715672
97.0396392 0.06092488367
107.0239891 0.1326477391
123.0552893 99.39521148

Name: +ve in-silico MS/MS by CFM-ID for APVQNDRXQVWGKX-UHFFFAOYSA-N
ID: APVQNDRXQVWGKX-UHFFFAOYSA-N
Comment: Energy1
Num peaks: 6
63.02292652 2.396747419
80.04947561 3.241146424
95.02398914 1.114920919
96.04439023 0.9144037541
97.0396392 0.9675918635
123.0552893 83.29658182

Name: +ve in-silico MS/MS by CFM-ID for APVQNDRXQVWGKX-UHFFFAOYSA-N
ID: APVQNDRXQVWGKX-UHFFFAOYSA-N
Comment: Energy2
Num peaks: 12
39.02292652 3.41408956
41.03857658 2.784087824
49.00727645 9.720126258
51.02292652 17.94803498
53.03857658 11.16806765
55.05422664 2.708154338
64.01817548 1.59705965
78.03382555 1.662303471
80.0130901 2.944337648
97.0396392 2.374520945
107.0239891 3.327589432
123.0552893 20.56027949

Name: +ve in-silico MS/MS by CFM-ID for XPNZGIMXJHFEAQ-UHFFFAOYSA-N
ID: XPNZGIMXJHFEAQ-UHFFFAOYSA-N
Comment: Energy0
Num peaks: 6
79.01784114 1.776318039
96.04439023 4.546459021
107.0127558 3.523047227
123.0552893 1.380641848
124.0393049 38.98828311
141.0658539 47.34292139

Name: +ve in-silico MS/MS by CFM-ID for XPNZGIMXJHFEAQ-UHFFFAOYSA-N
ID: XPNZGIMXJHFEAQ-UHFFFAOYSA-N
Comment: Energy1
Num peaks: 6
79.01784114 11.30437908
81.0334912 5.106236153
96.04439023 8.639913305
107.0127558 16.58741576
124.0393049 31.67114933
141.0658539 8.936348841

Name: +ve in-silico MS/MS by CFM-ID for XPNZGIMXJHFEAQ-UHFFFAOYSA-N
ID: XPNZGIMXJHFEAQ-UHFFFAOYSA-N
Comment: Energy2
Num peaks: 11
41.00219107 2.709407004
53.03857658 8.801795205
58.02874017 5.273182439
68.0130901 5.933069207
79.01784114 19.97679387
80.04947561 2.850289661
81.0334912 6.082929295
96.04439023 14.22075287
106.0287402 2.114578641
107.0127558 4.23085596
124.0393049 7.960696367

Name: +ve in-silico MS/MS by CFM-ID for RHGOJWJGIVFLJF-UHFFFAOYSA-N
ID: RHGOJWJGIVFLJF-UHFFFAOYSA-N
Comment: Energy0
Num peaks: 6
40.01817548 2.408807979
56.0130901 1.070966125
58.02874017 2.988957738
84.04439023 2.483785954
114.0549549 1.935168671
141.0658539 84.61777134

Name: +ve in-silico MS/MS by CFM-ID for RHGOJWJGIVFLJF-UHFFFAOYSA-N
ID: RHGOJWJGIVFLJF-UHFFFAOYSA-N
Comment: Energy1
Num peaks: 6
15.02292652 0.7306193776
109.0396392 13.27318308
111.0552893 2.776506999
114.0549549 1.303905835
125.0345538 1.200951147
141.0658539 76.02550175

Name: +ve in-silico MS/MS by CFM-ID for RHGOJWJGIVFLJF-UHFFFAOYSA-N
ID: RHGOJWJGIVFLJF-UHFFFAOYSA-N
Comment: Energy2
Num peaks: 6
26.00252542 1.797737562
40.01817548 88.48162654
53.01342445 1.463411779
55.02907452 1.280839878
56.0130901 1.19446771
58.02874017 2.081457878

Name: +ve in-silico MS/MS by CFM-ID for IMULTGIDITYKPB-UHFFFAOYSA-N
ID: IMULTGIDITYKPB-UHFFFAOYSA-N
Comment: Energy0
Num peaks: 6
36.98395416 2.86862735
43.05422664 13.59237897
61.06479133 2.226678348
62.99960423 3.167394081
81.01016891 1.143463668
123.0571191 72.8311554

Name: +ve in-silico MS/MS by CFM-ID for IMULTGIDITYKPB-UHFFFAOYSA-N
ID: IMULTGIDITYKPB-UHFFFAOYSA-N
Comment: Energy1
Num peaks: 6
43.05422664 49.66393422
61.06479133 9.693771893
62.99960423 1.942572615
78.99451885 1.217089116
81.01016891 6.543590401
123.0571191 25.07525103

Name: +ve in-silico MS/MS by CFM-ID for IMULTGIDITYKPB-UHFFFAOYSA-N
ID: IMULTGIDITYKPB-UHFFFAOYSA-N
Comment: Energy2
Num peaks: 6
27.02292652 3.388371084
29.03857658 2.41341807
36.98395416 2.498799136
43.05422664 64.36524731
45.06987671 4.798360606
62.99960423 8.208100852

Name: +ve in-silico MS/MS by CFM-ID for KZQIDLFHPVGZQN-UHFFFAOYSA-N
ID: KZQIDLFHPVGZQN-UHFFFAOYSA-N
Comment: Energy0
Num peaks: 6
29.00219107 2.292416746
44.0130901 1.65236483
46.06512568 1.002408382
71.06037464 1.237978345
73.07602471 41.39758452
101.0709393 48.47568685

Name: +ve in-silico MS/MS by CFM-ID for KZQIDLFHPVGZQN-UHFFFAOYSA-N
ID: KZQIDLFHPVGZQN-UHFFFAOYSA-N
Comment: Energy1
Num peaks: 6
29.00219107 2.31144251
46.06512568 3.340504461
56.0130901 5.559653913
57.04472458 32.41425326
73.07602471 44.14505477
101.0709393 2.330609725

Name: +ve in-silico MS/MS by CFM-ID for KZQIDLFHPVGZQN-UHFFFAOYSA-N
ID: KZQIDLFHPVGZQN-UHFFFAOYSA-N
Comment: Energy2
Num peaks: 7
15.02292652 8.173735943
29.00219107 6.427609218
44.0130901 7.140993365
46.06512568 5.061416724
57.04472458 22.04346494
58.06512568 6.477683889
73.07602471 26.7861895

Name: +ve in-silico MS/MS by CFM-ID for XUDUGRDTYFBMTQ-UHFFFAOYSA-N
ID: XUDUGRDTYFBMTQ-UHFFFAOYSA-N
Comment: Energy0
Num peaks: 6
55.05422664 2.650180679
87.08044139 9.810281638
91.03090436 20.59388386
93.04655442 4.503181051
107.025819 1.761574104
123.0571191 52.6974479

Name: +ve in-silico MS/MS by CFM-ID for XUDUGRDTYFBMTQ-UHFFFAOYSA-N
ID: XUDUGRDTYFBMTQ-UHFFFAOYSA-N
Comment: Energy1
Num peaks: 6
55.05422664 11.67173422
57.06987671 3.087483375
61.06479133 2.811530903
87.08044139 9.978913547
91.03090436 23.76443725
123.0571191 35.31770679

Name: +ve in-silico MS/MS by CFM-ID for XUDUGRDTYFBMTQ-UHFFFAOYSA-N
ID: XUDUGRDTYFBMTQ-UHFFFAOYSA-N
Comment: Energy2
Num peaks: 12
15.02292652 3.419998823
41.03857658 5.76705453
45.0334912 13.68616902
47.04914126 5.063517552
55.05422664 14.46107955
57.06987671 4.856682248
60.98395416 4.80833294
62.99960423 4.89171321
71.04914126 3.046324724
74.99960423 8.398175767
77.01525429 6.342300726
91.03090436 5.805038481

Name: +ve in-silico MS/MS by CFM-ID for YNDAMDVOGKACTP-UHFFFAOYSA-N
ID: YNDAMDVOGKACTP-UHFFFAOYSA-N
Comment: Energy0
Num peaks: 6
58.06512568 1.032267467
72.04439023 1.511945062
75.05528926 0.7324932858
83.06037464 1.083710424
84.04439023 15.33354406
101.0709393 76.63427467

Name: +ve in-silico MS/MS by CFM-ID for YNDAMDVOGKACTP-UHFFFAOYSA-N
ID: YNDAMDVOGKACTP-UHFFFAOYSA-N
Comment: Energy1
Num peaks: 6
42.03382555 1.70838552
44.04947561 4.539184761
56.04947561 9.497158186
73.07602471 16.94527184
84.04439023 17.15397035
101.0709393 34.70271301

Name: +ve in-silico MS/MS by CFM-ID for YNDAMDVOGKACTP-UHFFFAOYSA-N
ID: YNDAMDVOGKACTP-UHFFFAOYSA-N
Comment: Energy2
Num peaks: 15
39.02292652 5.117618351
40.01817548 2.340153852
41.03857658 11.05861065
42.03382555 7.750682085
44.04947561 4.4177779
53.00219107 2.13391485
54.03382555 2.678154167
55.01784114 4.537678644
56.04947561 14.86223763
58.06512568 2.262039229
67.01784114 2.727038078
70.02874017 2.007346939
72.04439023 2.714351588
83.06037464 2.859569367
84.04439023 12.7054336

Name: +ve in-silico MS/MS by CFM-ID for LSROBYZLBGODRN-UHFFFAOYSA-N
ID: LSROBYZLBGODRN-UHFFFAOYSA-N
Comment: Energy0
Num peaks: 6
43.05422664 1.388692994
69.0334912 0.8914176195
71.04914126 0.720195043
83.06037464 2.123832754
84.04439023 0.7262360782
101.0709393 88.05925604

Name: +ve in-silico MS/MS by CFM-ID for LSROBYZLBGODRN-UHFFFAOYSA-N
ID: LSROBYZLBGODRN-UHFFFAOYSA-N
Comment: Energy1
Num peaks: 7
41.03857658 5.563180615
43.05422664 4.899653638
55.01784114 2.920471691
73.07602471 14.59820923
83.06037464 4.418673017
84.04439023 4.0193594
101.0709393 46.29712691

Name: +ve in-silico MS/MS by CFM-ID for LSROBYZLBGODRN-UHFFFAOYSA-N
ID: LSROBYZLBGODRN-UHFFFAOYSA-N
Comment: Energy2
Num peaks: 20
15.02292652 1.627595379
25.00727645 4.340476625
27.02292652 6.287037632
29.03857658 1.419856607
31.02907452 4.598141688
39.02292652 7.108722557
41.03857658 11.15893711
43.02907452 3.257683023
43.05422664 14.98816396
45.04472458 3.080624241
45.06987671 2.238315706
47.06037464 3.657176619
53.03857658 1.230582828
55.01784114 2.087777564
55.05422664 1.262878888
56.04947561 1.942348879
57.0334912 2.32095466
57.04472458 2.58414464
83.06037464 2.464453165
84.04439023 3.041216475

Name: +ve in-silico MS/MS by CFM-ID for HDFOIDAYIKWZGX-UHFFFAOYSA-N
ID: HDFOIDAYIKWZGX-UHFFFAOYSA-N
Comment: Energy0
Num peaks: 6
29.03857658 1.371968061
31.01784114 1.911399577
87.03581331 1.299704157
91.03072793 1.178823922
105.046378 18.88185482
123.0569427 70.18545525

Name: +ve in-silico MS/MS by CFM-ID for HDFOIDAYIKWZGX-UHFFFAOYSA-N
ID: HDFOIDAYIKWZGX-UHFFFAOYSA-N
Comment: Energy1
Num peaks: 10
61.02016324 4.225247104
63.03581331 7.292207011
73.02016324 5.081113751
75.03581331 15.56370882
77.05146337 10.47963436
87.03581331 5.50193687
91.03072793 7.927845142
93.04637799 7.50295147
105.046378 12.81591237
123.0569427 5.725707867

Name: +ve in-silico MS/MS by CFM-ID for HDFOIDAYIKWZGX-UHFFFAOYSA-N
ID: HDFOIDAYIKWZGX-UHFFFAOYSA-N
Comment: Energy2
Num peaks: 11
29.03857658 9.394776503
31.01784114 13.27154716
73.02016324 4.200123485
74.9994278 3.550000713
75.03581331 5.282236235
77.01507786 5.419085673
77.05146337 2.710143271
87.03581331 13.19422061
89.01507786 3.942658475
105.046378 18.2720804
123.0569427 2.687374941

Name: +ve in-silico MS/MS by CFM-ID for SJOVULDVRPDANF-UHFFFAOYSA-N
ID: SJOVULDVRPDANF-UHFFFAOYSA-N
Comment: Energy0
Num peaks: 6
15.02292652 0.6626901142
36.98395416 0.6346283144
87.08044139 0.6213572994
91.03090436 11.71674996
93.04655442 1.378368409
123.0571191 83.02359657

Name: +ve in-silico MS/MS by CFM-ID for SJOVULDVRPDANF-UHFFFAOYSA-N
ID: SJOVULDVRPDANF-UHFFFAOYSA-N
Comment: Energy1
Num peaks: 6
43.05422664 2.663811014
45.06987671 4.095774035
87.08044139 3.257147877
91.03090436 9.134051641
107.025819 1.374063413
123.0571191 75.30646754

Name: +ve in-silico MS/MS by CFM-ID for SJOVULDVRPDANF-UHFFFAOYSA-N
ID: SJOVULDVRPDANF-UHFFFAOYSA-N
Comment: Energy2
Num peaks: 8
15.02292652 3.142769665
41.03857658 2.662665674
43.05422664 4.286962268
55.05422664 26.91120443
57.06987671 7.842307963
74.99960423 10.60278724
91.03090436 22.99250355
93.04655442 3.974702156

Name: +ve in-silico MS/MS by CFM-ID for CRMIQSQQCPLMIJ-UHFFFAOYSA-N
ID: CRMIQSQQCPLMIJ-UHFFFAOYSA-N
Comment: Energy0
Num peaks: 6
81.04472458 2.743014691
109.0396392 19.144164
111.0440559 2.068068838
111.0552893 1.963554043
124.0393049 6.887833781
141.0658539 55.91331321

Name: +ve in-silico MS/MS by CFM-ID for CRMIQSQQCPLMIJ-UHFFFAOYSA-N
ID: CRMIQSQQCPLMIJ-UHFFFAOYSA-N
Comment: Energy1
Num peaks: 13
42.03382555 2.358685529
51.02292652 5.16589413
66.03382555 1.425788219
69.04472458 3.619636274
79.02907452 2.007008319
81.04472458 23.42251809
83.06037464 7.351087909
98.02365479 1.978982691
109.0396392 11.30100936
111.0440559 2.003101227
123.0552893 2.342985609
124.0393049 2.72875964
141.0658539 14.77928852

Name: +ve in-silico MS/MS by CFM-ID for CRMIQSQQCPLMIJ-UHFFFAOYSA-N
ID: CRMIQSQQCPLMIJ-UHFFFAOYSA-N
Comment: Energy2
Num peaks: 23
27.02292652 1.377692791
39.02292652 1.162318668
40.01817548 4.356366514
42.03382555 3.182259642
43.02907452 4.864605646
45.04472458 1.264474621
49.00727645 1.396226788
51.02292652 8.523793375
53.01342445 2.150092861
53.03857658 2.351854407
55.02907452 2.639402805
64.01817548 2.001018533
66.03382555 5.050036472
68.0130901 5.057581829
79.01784114 1.384155507
79.02907452 8.409094415
81.04472458 11.76110563
83.06037464 2.142424807
93.04472458 1.908667657
94.02874017 1.732059084
95.02398914 2.252612427
109.0396392 4.053941586
125.0345538 1.391733773

Name: +ve in-silico MS/MS by CFM-ID for URKYFRSLKUNMFG-UHFFFAOYSA-N
ID: URKYFRSLKUNMFG-UHFFFAOYSA-N
Comment: Energy0
Num peaks: 6
42.03382555 0.8078974675
57.0334912 1.082083243
58.06512568 1.065171469
83.06037464 2.62708487
84.04439023 10.75597681
101.0709393 80.00170881

Name: +ve in-silico MS/MS by CFM-ID for URKYFRSLKUNMFG-UHFFFAOYSA-N
ID: URKYFRSLKUNMFG-UHFFFAOYSA-N
Comment: Energy1
Num peaks: 6
45.04472458 1.528312873
56.04947561 5.099615259
73.07602471 4.484872498
83.06037464 3.674831895
84.04439023 44.55522941
101.0709393 26.83792644

Name: +ve in-silico MS/MS by CFM-ID for URKYFRSLKUNMFG-UHFFFAOYSA-N
ID: URKYFRSLKUNMFG-UHFFFAOYSA-N
Comment: Energy2
Num peaks: 15
25.00727645 3.74217937
27.02292652 2.417058754
39.02292652 7.218433186
40.01817548 2.679636039
41.03857658 12.38994657
42.03382555 18.50533143
43.02907452 1.407760846
47.06037464 4.83204336
54.03382555 2.069610341
55.01784114 3.523190471
56.04947561 5.893258403
57.0334912 5.636957012
67.01784114 1.500149391
83.06037464 1.595644823
84.04439023 7.041332631

Name: +ve in-silico MS/MS by CFM-ID for OPSKQGQJCODPET-UHFFFAOYSA-N
ID: OPSKQGQJCODPET-UHFFFAOYSA-N
Comment: Energy0
Num peaks: 6
15.02292652 0.5782659085
79.02907452 0.1870184593
95.06037464 4.199104213
123.0552893 33.94721394
125.0345538 0.3348694185
141.0658539 59.5800397

Name: +ve in-silico MS/MS by CFM-ID for OPSKQGQJCODPET-UHFFFAOYSA-N
ID: OPSKQGQJCODPET-UHFFFAOYSA-N
Comment: Energy1
Num peaks: 6
68.04947561 2.296989696
82.02874017 2.585109694
95.06037464 9.444225119
114.0549549 3.253408654
123.0552893 33.9664614
141.0658539 37.8083614

Name: +ve in-silico MS/MS by CFM-ID for OPSKQGQJCODPET-UHFFFAOYSA-N
ID: OPSKQGQJCODPET-UHFFFAOYSA-N
Comment: Energy2
Num peaks: 19
15.02292652 1.850399885
25.00727645 1.545442196
27.02292652 6.310740233
28.01817548 1.619615875
39.02292652 5.413894687
40.01817548 17.04159335
41.03857658 1.593548321
52.01817548 6.775592318
53.01342445 4.047017691
54.03382555 4.95957743
56.04947561 1.426708979
68.04947561 2.433588955
79.02907452 12.37786117
81.04472458 2.773504058
83.01275576 2.98072623
85.02840582 1.365884499
94.02874017 1.793011193
95.06037464 2.852358288
123.0552893 1.791392752

Name: +ve in-silico MS/MS by CFM-ID for FRBFPGNUTPJOHJ-UHFFFAOYSA-N
ID: FRBFPGNUTPJOHJ-UHFFFAOYSA-N
Comment: Energy0
Num peaks: 6
19.01784114 0.7768177709
85.0396392 0.3844469833
100.0393049 2.560157262
113.0709393 1.653641488
123.0552893 0.5437683903
141.0658539 92.93887612

Name: +ve in-silico MS/MS by CFM-ID for FRBFPGNUTPJOHJ-UHFFFAOYSA-N
ID: FRBFPGNUTPJOHJ-UHFFFAOYSA-N
Comment: Energy1
Num peaks: 7
56.04947561 22.6891268
66.03382555 3.538497123
71.04914126 6.003042213
81.0334912 3.445645386
96.04439023 5.660811216
98.0600403 16.67754862
141.0658539 24.54760316

Name: +ve in-silico MS/MS by CFM-ID for FRBFPGNUTPJOHJ-UHFFFAOYSA-N
ID: FRBFPGNUTPJOHJ-UHFFFAOYSA-N
Comment: Energy2
Num peaks: 18
25.00727645 3.011026636
40.01817548 7.559048144
42.03382555 9.850593394
57.0334912 2.997390604
66.03382555 4.663587533
67.02907452 5.377845735
68.04947561 1.947832869
69.04472458 2.325530868
70.02874017 7.645189835
72.04439023 3.09207138
80.04947561 2.013191013
82.02874017 3.425888365
85.0396392 9.392377802
87.05528926 1.558742208
95.06037464 3.988605115
100.0393049 7.571048011
113.0709393 2.735983324
141.0658539 1.902324484

Name: +ve in-silico MS/MS by CFM-ID for GFXLXTHHSKPEGU-UHFFFAOYSA-N
ID: GFXLXTHHSKPEGU-UHFFFAOYSA-N
Comment: Energy0
Num peaks: 6
95.06037464 10.84273791
97.07602471 12.06745307
111.0440559 1.578732524
113.0597059 1.748641251
124.0393049 8.90049958
141.0658539 53.45780736

Name: +ve in-silico MS/MS by CFM-ID for GFXLXTHHSKPEGU-UHFFFAOYSA-N
ID: GFXLXTHHSKPEGU-UHFFFAOYSA-N
Comment: Energy1
Num peaks: 8
44.0130901 3.456648638
67.05422664 4.383545617
80.04947561 6.79968728
96.04439023 5.586725587
98.0600403 7.991799009
113.0709393 5.155095779
123.0552893 11.04308772
141.0658539 37.02155303

Name: +ve in-silico MS/MS by CFM-ID for GFXLXTHHSKPEGU-UHFFFAOYSA-N
ID: GFXLXTHHSKPEGU-UHFFFAOYSA-N
Comment: Energy2
Num peaks: 14
29.01342445 3.926423359
44.0130901 2.791462436
53.03857658 4.661727395
55.05422664 19.23897088
57.00833907 5.621586563
59.02398914 4.664191872
67.05422664 8.671516435
69.06987671 7.074900328
71.06037464 2.563233248
78.03382555 5.638073411
80.04947561 2.526798528
81.04472458 3.286934332
95.06037464 5.202601647
97.07602471 6.358018241

Name: +ve in-silico MS/MS by CFM-ID for OATUOZRGCOGQQF-UHFFFAOYSA-N
ID: OATUOZRGCOGQQF-UHFFFAOYSA-N
Comment: Energy0
Num peaks: 6
43.05422664 2.797857013
45.06987671 1.814322566
69.06987671 2.228089602
87.08044139 3.1757655
105.0465544 24.19759167
123.0571191 60.70848092

Name: +ve in-silico MS/MS by CFM-ID for OATUOZRGCOGQQF-UHFFFAOYSA-N
ID: OATUOZRGCOGQQF-UHFFFAOYSA-N
Comment: Energy1
Num peaks: 6
43.05422664 9.264139414
45.06987671 9.113558586
69.06987671 7.682187792
87.08044139 10.04351946
105.0465544 9.65828729
123.0571191 43.65675702

Name: +ve in-silico MS/MS by CFM-ID for OATUOZRGCOGQQF-UHFFFAOYSA-N
ID: OATUOZRGCOGQQF-UHFFFAOYSA-N
Comment: Energy2
Num peaks: 7
41.03857658 5.916971481
43.05422664 25.52045304
45.06987671 13.27198273
55.05422664 6.543016286
69.06987671 14.35187096
89.01525429 6.840316582
105.0465544 7.691244873

Name: +ve in-silico MS/MS by CFM-ID for PPSCFPAFAMAAHE-UHFFFAOYSA-N
ID: PPSCFPAFAMAAHE-UHFFFAOYSA-N
Comment: Energy0
Num peaks: 6
80.04947561 0.0002434029456
95.06037464 0.001006827984
105.0447246 0.00767576707
106.0287402 0.001732636162
123.0552893 1.303232652
141.0658539 98.68599029

Name: +ve in-silico MS/MS by CFM-ID for PPSCFPAFAMAAHE-UHFFFAOYSA-N
ID: PPSCFPAFAMAAHE-UHFFFAOYSA-N
Comment: Energy1
Num peaks: 6
80.04947561 0.01886647879
96.04439023 0.01995472043
105.0447246 0.02195372747
106.0287402 0.002584020369
123.0552893 2.471182488
141.0658539 97.4627387

Name: +ve in-silico MS/MS by CFM-ID for PPSCFPAFAMAAHE-UHFFFAOYSA-N
ID: PPSCFPAFAMAAHE-UHFFFAOYSA-N
Comment: Energy2
Num peaks: 6
80.04947561 4.426286743
95.06037464 3.587555236
105.0447246 6.400873156
106.0287402 2.554813359
123.0552893 45.9313376
141.0658539 36.24799974

Name: +ve in-silico MS/MS by CFM-ID for FGZHEMUBCFDEDD-UHFFFAOYSA-N
ID: FGZHEMUBCFDEDD-UHFFFAOYSA-N
Comment: Energy0
Num peaks: 6
45.0334912 0.4363614249
69.04472458 48.84542825
73.02840582 1.98780827
95.02398914 1.31204594
109.0396392 1.710914909
141.0658539 42.40489375

Name: +ve in-silico MS/MS by CFM-ID for FGZHEMUBCFDEDD-UHFFFAOYSA-N
ID: FGZHEMUBCFDEDD-UHFFFAOYSA-N
Comment: Energy1
Num peaks: 6
40.01817548 9.039227337
42.03382555 12.20431003
69.04472458 64.0780501
73.02840582 2.747505057
109.0396392 2.833533555
141.0658539 2.540308519

Name: +ve in-silico MS/MS by CFM-ID for FGZHEMUBCFDEDD-UHFFFAOYSA-N
ID: FGZHEMUBCFDEDD-UHFFFAOYSA-N
Comment: Energy2
Num peaks: 6
40.01817548 21.43056545
42.03382555 22.26391298
45.0334912 1.178319983
52.01817548 10.35183669
53.01342445 3.625920749
69.04472458 33.34071763

Name: +ve in-silico MS/MS by CFM-ID for OJRHUICOVVSGSY-UHFFFAOYSA-N
ID: OJRHUICOVVSGSY-UHFFFAOYSA-N
Comment: Energy0
Num peaks: 6
69.06987671 2.975611018
81.01016891 3.692648933
87.08044139 3.584427372
91.03090436 5.739751726
105.0465544 26.68193213
123.0571191 49.8613966

Name: +ve in-silico MS/MS by CFM-ID for OJRHUICOVVSGSY-UHFFFAOYSA-N
ID: OJRHUICOVVSGSY-UHFFFAOYSA-N
Comment: Energy1
Num peaks: 6
43.05422664 6.59672959
45.06987671 6.028358114
69.06987671 5.998576626
81.01016891 4.882726254
105.0465544 20.59958388
123.0571191 41.73787873

Name: +ve in-silico MS/MS by CFM-ID for OJRHUICOVVSGSY-UHFFFAOYSA-N
ID: OJRHUICOVVSGSY-UHFFFAOYSA-N
Comment: Energy2
Num peaks: 9
41.03857658 5.283090648
43.05422664 4.944921958
55.05422664 12.1389123
57.06987671 2.952784623
69.06987671 19.33679177
74.99960423 3.920554055
89.01525429 13.53476919
91.03090436 6.209618908
105.0465544 12.93491117

Name: +ve in-silico MS/MS by CFM-ID for XKFDUYKXNYZXQR-UHFFFAOYSA-N
ID: XKFDUYKXNYZXQR-UHFFFAOYSA-N
Comment: Energy0
Num peaks: 6
57.0334912 1.427920143
83.02398914 2.068424773
97.0396392 3.764197681
115.0502039 9.493165663
123.0552893 31.96846743
141.0658539 40.61612743

Name: +ve in-silico MS/MS by CFM-ID for XKFDUYKXNYZXQR-UHFFFAOYSA-N
ID: XKFDUYKXNYZXQR-UHFFFAOYSA-N
Comment: Energy1
Num peaks: 9
43.01784114 2.75839354
57.0334912 2.4800431
69.0334912 2.308322839
82.02874017 3.1038234
83.02398914 10.9616464
98.02365479 2.625692913
100.0393049 6.43371677
123.0552893 30.44200732
141.0658539 21.00290251

Name: +ve in-silico MS/MS by CFM-ID for XKFDUYKXNYZXQR-UHFFFAOYSA-N
ID: XKFDUYKXNYZXQR-UHFFFAOYSA-N
Comment: Energy2
Num peaks: 22
25.00727645 2.385010343
39.02292652 9.566162222
40.01817548 2.748440341
41.00219107 2.63958456
43.01784114 1.761641427
49.00727645 3.726695453
51.02292652 2.33416425
52.01817548 1.797499899
57.00833907 7.625475593
57.0334912 6.280719878
64.01817548 2.593426779
66.03382555 2.238445547
68.04947561 5.198879893
69.0334912 2.410746157
82.02874017 8.872916727
83.02398914 3.680242243
84.04439023 1.928402317
90.03382555 1.495112441
97.0396392 5.011567342
100.0393049 1.849387201
105.0447246 2.706581521
123.0552893 2.082130795

Name: +ve in-silico MS/MS by CFM-ID for JZDZFCHYDRLYQQ-UHFFFAOYSA-N
ID: JZDZFCHYDRLYQQ-UHFFFAOYSA-N
Comment: Energy0
Num peaks: 6
83.02398914 1.859617655
106.0287402 6.196270215
123.0552893 24.04556571
124.0393049 26.45315611
125.0345538 1.259685128
141.0658539 32.54685318

Name: +ve in-silico MS/MS by CFM-ID for JZDZFCHYDRLYQQ-UHFFFAOYSA-N
ID: JZDZFCHYDRLYQQ-UHFFFAOYSA-N
Comment: Energy1
Num peaks: 8
40.01817548 7.411855508
64.01817548 9.157616129
69.0334912 2.548191297
82.02874017 14.02331291
105.0447246 5.624530246
106.0287402 2.410951083
123.0552893 24.40915289
141.0658539 14.70914152

Name: +ve in-silico MS/MS by CFM-ID for JZDZFCHYDRLYQQ-UHFFFAOYSA-N
ID: JZDZFCHYDRLYQQ-UHFFFAOYSA-N
Comment: Energy2
Num peaks: 17
25.00727645 2.813525733
27.02292652 5.979178438
39.02292652 1.868758193
41.00219107 2.594934341
49.00727645 4.881706769
51.02292652 15.45322497
53.03857658 12.40275812
55.01784114 6.038605534
55.02907452 2.106484292
57.0334912 1.76682644
65.99744004 2.634209673
69.0334912 4.639270556
71.04914126 1.851609512
82.02874017 3.781515803
83.02398914 2.793327521
106.0287402 6.842046965
124.0393049 1.742693945

Name: +ve in-silico MS/MS by CFM-ID for IOAUNAAAGUTYQF-UHFFFAOYSA-N
ID: IOAUNAAAGUTYQF-UHFFFAOYSA-N
Comment: Energy0
Num peaks: 6
70.02874017 1.165094818
109.0396392 5.347236353
111.0552893 1.402570597
112.0393049 3.18597654
114.0549549 6.381349776
141.0658539 77.87131332

Name: +ve in-silico MS/MS by CFM-ID for IOAUNAAAGUTYQF-UHFFFAOYSA-N
ID: IOAUNAAAGUTYQF-UHFFFAOYSA-N
Comment: Energy1
Num peaks: 9
45.0334912 5.785738707
55.01784114 5.105111317
70.02874017 3.049486446
81.04472458 2.588015375
82.02874017 2.683138655
109.0396392 15.29221195
111.0552893 7.369822635
114.0549549 3.697912524
141.0658539 35.96273438

Name: +ve in-silico MS/MS by CFM-ID for IOAUNAAAGUTYQF-UHFFFAOYSA-N
ID: IOAUNAAAGUTYQF-UHFFFAOYSA-N
Comment: Energy2
Num peaks: 19
15.02292652 1.846494681
26.00252542 2.216929678
28.01817548 2.418565925
29.01342445 3.495960203
40.01817548 22.85225079
53.01342445 5.609909009
53.99744004 1.889493298
55.01784114 3.835296643
55.02907452 8.143968151
56.0130901 3.907209825
57.04472458 5.706714012
70.02874017 3.016064607
81.04472458 1.769463632
82.02874017 2.161106853
83.02398914 1.695173413
85.0396392 2.649108361
109.0396392 3.384434874
111.0552893 2.343319001
125.0345538 1.801338121

Name: +ve in-silico MS/MS by CFM-ID for RCXKAZTUHNPFCV-UHFFFAOYSA-N
ID: RCXKAZTUHNPFCV-UHFFFAOYSA-N
Comment: Energy0
Num peaks: 6
29.03857658 0.2624888275
95.02398914 0.1561721163
105.0447246 0.1510031865
106.0287402 5.777523402
107.0239891 0.1302225331
123.0552893 92.9154706

Name: +ve in-silico MS/MS by CFM-ID for RCXKAZTUHNPFCV-UHFFFAOYSA-N
ID: RCXKAZTUHNPFCV-UHFFFAOYSA-N
Comment: Energy1
Num peaks: 6
26.00252542 7.103825331
65.01342445 5.871120041
81.00833907 4.577803437
105.0447246 4.925153897
106.0287402 12.35080456
123.0552893 45.48741719

Name: +ve in-silico MS/MS by CFM-ID for RCXKAZTUHNPFCV-UHFFFAOYSA-N
ID: RCXKAZTUHNPFCV-UHFFFAOYSA-N
Comment: Energy2
Num peaks: 11
27.02292652 3.526226368
29.03857658 5.164665836
39.02292652 7.415191243
41.03857658 7.614049037
43.05422664 11.46390793
50.00252542 4.167178752
65.01342445 6.41794023
67.02907452 6.764039043
106.0287402 8.444643716
107.0239891 5.924438885
123.0552893 13.74839807

Name: +ve in-silico MS/MS by CFM-ID for CIACLSGBPZWWNK-UHFFFAOYSA-N
ID: CIACLSGBPZWWNK-UHFFFAOYSA-N
Comment: Energy0
Num peaks: 6
34.9683041 0.8421129334
36.98395416 1.633365915
48.98395416 1.560089001
57.06987671 3.175138833
66.99451885 15.66921921
123.0571191 74.46286054

Name: +ve in-silico MS/MS by CFM-ID for CIACLSGBPZWWNK-UHFFFAOYSA-N
ID: CIACLSGBPZWWNK-UHFFFAOYSA-N
Comment: Energy1
Num peaks: 6
31.01784114 0.8330101531
48.98395416 2.295957924
57.06987671 3.210560082
64.97886878 4.41881099
66.99451885 76.15454836
123.0571191 10.38365992

Name: +ve in-silico MS/MS by CFM-ID for CIACLSGBPZWWNK-UHFFFAOYSA-N
ID: CIACLSGBPZWWNK-UHFFFAOYSA-N
Comment: Energy2
Num peaks: 10
34.9683041 4.942775991
41.03857658 9.798217006
48.98395416 14.48404218
55.05422664 6.522056447
57.0334912 4.652635141
57.06987671 16.6152103
64.97886878 3.951639756
66.99451885 12.11746735
73.06479133 6.731753217
107.025819 4.067948287

Name: +ve in-silico MS/MS by CFM-ID for OWEWIKNIHIRNLV-UHFFFAOYSA-N
ID: OWEWIKNIHIRNLV-UHFFFAOYSA-N
Comment: Energy0
Num peaks: 6
19.01784114 0.7401448883
92.04947561 0.9022310078
94.06512568 9.52296973
114.0549549 0.8012869452
123.0552893 2.306751914
141.0658539 84.47256406

Name: +ve in-silico MS/MS by CFM-ID for OWEWIKNIHIRNLV-UHFFFAOYSA-N
ID: OWEWIKNIHIRNLV-UHFFFAOYSA-N
Comment: Energy1
Num peaks: 6
77.03857658 4.086504671
92.04947561 6.149578577
94.06512568 27.1348822
114.0549549 4.432946557
123.0552893 21.59464371
141.0658539 17.90126112

Name: +ve in-silico MS/MS by CFM-ID for OWEWIKNIHIRNLV-UHFFFAOYSA-N
ID: OWEWIKNIHIRNLV-UHFFFAOYSA-N
Comment: Energy2
Num peaks: 20
25.00727645 1.556416781
39.02292652 5.133213091
40.01817548 2.161433799
41.03857658 9.024105306
42.03382555 1.824589613
43.05422664 3.618063442
44.04947561 2.992979948
55.05422664 3.706510069
66.03382555 4.016536006
67.05422664 2.612425686
68.04947561 1.561045166
77.03857658 2.196626247
83.02398914 2.179012063
94.06512568 7.781010457
97.0396392 9.172632611
99.01890376 1.911885274
115.0502039 5.139814472
123.0552893 6.312823493
125.0345538 2.704245811
141.0658539 4.778256816

Name: +ve in-silico MS/MS by CFM-ID for PGVUKMGRWXZNSD-UHFFFAOYSA-N
ID: PGVUKMGRWXZNSD-UHFFFAOYSA-N
Comment: Energy0
Num peaks: 6
80.04947561 3.952210444
93.0334912 2.980227024
108.0443902 3.111848242
109.0396392 4.924949325
110.0600403 66.4298099
141.0658539 4.511952562

Name: +ve in-silico MS/MS by CFM-ID for PGVUKMGRWXZNSD-UHFFFAOYSA-N
ID: PGVUKMGRWXZNSD-UHFFFAOYSA-N
Comment: Energy1
Num peaks: 8
39.02292652 2.08802278
49.00727645 5.808346157
53.03857658 14.37204215
55.05422664 18.56409413
65.03857658 2.613162402
109.0396392 22.5788609
123.0552893 3.780265661
141.0658539 12.01234692

Name: +ve in-silico MS/MS by CFM-ID for PGVUKMGRWXZNSD-UHFFFAOYSA-N
ID: PGVUKMGRWXZNSD-UHFFFAOYSA-N
Comment: Energy2
Num peaks: 15
39.02292652 7.668643111
41.03857658 1.81404444
51.02292652 1.789029084
53.03857658 12.69013456
55.05422664 1.82190271
56.0130901 6.133153039
58.02874017 14.5914879
60.04439023 2.114054217
65.03857658 6.684112364
76.01817548 1.625483995
78.03382555 8.479771978
80.04947561 7.413629136
82.06512568 1.535537786
93.0334912 2.604045664
110.0600403 4.384277083

Name: +ve in-silico MS/MS by CFM-ID for MGSUZKWFACFSDH-UHFFFAOYSA-N
ID: MGSUZKWFACFSDH-UHFFFAOYSA-N
Comment: Energy0
Num peaks: 6
105.0447246 2.119601811
109.0396392 2.003962377
123.0552893 31.92695098
124.0393049 0.8918336497
125.0345538 1.280301886
141.0658539 56.39893553

Name: +ve in-silico MS/MS by CFM-ID for MGSUZKWFACFSDH-UHFFFAOYSA-N
ID: MGSUZKWFACFSDH-UHFFFAOYSA-N
Comment: Energy1
Num peaks: 11
64.01817548 2.992849493
66.03382555 3.378260496
67.01784114 7.132280578
68.04947561 3.22794291
82.02874017 4.492335656
84.04439023 10.0850103
97.0396392 3.18563923
105.0447246 2.791130661
109.0396392 3.523344193
123.0552893 22.32831069
141.0658539 19.56233517

Name: +ve in-silico MS/MS by CFM-ID for MGSUZKWFACFSDH-UHFFFAOYSA-N
ID: MGSUZKWFACFSDH-UHFFFAOYSA-N
Comment: Energy2
Num peaks: 25
26.00252542 3.592752477
28.01817548 2.164918518
40.01817548 1.948686011
53.01342445 4.686048975
53.99744004 1.45415891
55.02907452 1.926546719
64.01817548 1.672897928
66.03382555 7.89532821
67.01784114 2.34359085
68.04947561 6.925015127
77.01342445 2.428993268
79.02907452 5.286583767
81.04472458 7.055319466
82.02874017 1.354020545
83.02398914 2.382459938
84.04439023 1.975330136
91.02907452 2.15538113
93.04472458 1.586698486
95.02398914 1.379825404
95.06037464 1.819659867
97.0396392 2.503444741
105.0447246 6.914366955
106.0287402 3.383499579
107.0239891 1.244825928
123.0552893 4.183778064

Name: +ve in-silico MS/MS by CFM-ID for HEKIBZBEXRTFRP-UHFFFAOYSA-N
ID: HEKIBZBEXRTFRP-UHFFFAOYSA-N
Comment: Energy0
Num peaks: 6
56.04947561 2.800992225
58.02874017 3.834843367
58.06512568 16.17902829
73.07602471 8.06862411
84.04439023 5.7422108
101.0709393 53.55420999

Name: +ve in-silico MS/MS by CFM-ID for HEKIBZBEXRTFRP-UHFFFAOYSA-N
ID: HEKIBZBEXRTFRP-UHFFFAOYSA-N
Comment: Energy1
Num peaks: 8
41.03857658 5.131994027
44.04947561 5.73640238
56.04947561 17.28732439
58.06512568 10.37744258
72.04439023 3.729398764
73.07602471 20.31880672
84.04439023 5.881989478
101.0709393 13.9289946

Name: +ve in-silico MS/MS by CFM-ID for HEKIBZBEXRTFRP-UHFFFAOYSA-N
ID: HEKIBZBEXRTFRP-UHFFFAOYSA-N
Comment: Energy2
Num peaks: 12
27.02292652 2.952439069
28.01817548 3.894317886
39.02292652 2.273353456
40.01817548 4.8412425
41.03857658 12.31407482
42.03382555 16.13022086
44.0130901 2.355272863
44.04947561 3.908461706
54.03382555 3.259720959
56.04947561 12.54449083
58.02874017 3.369739244
58.06512568 12.63605214

Name: +ve in-silico MS/MS by CFM-ID for JIMSBKAHGYGPLD-UHFFFAOYSA-N
ID: JIMSBKAHGYGPLD-UHFFFAOYSA-N
Comment: Energy0
Num peaks: 6
58.06512568 0.7270264354
67.01784114 0.738525127
72.04439023 0.6127135035
83.06037464 1.816863914
84.04439023 44.31454457
101.0709393 47.7374354

Name: +ve in-silico MS/MS by CFM-ID for JIMSBKAHGYGPLD-UHFFFAOYSA-N
ID: JIMSBKAHGYGPLD-UHFFFAOYSA-N
Comment: Energy1
Num peaks: 6
44.04947561 1.533739127
56.04947561 7.004264003
73.07602471 5.68900201
83.06037464 3.645104388
84.04439023 48.37394258
101.0709393 22.73640658

Name: +ve in-silico MS/MS by CFM-ID for JIMSBKAHGYGPLD-UHFFFAOYSA-N
ID: JIMSBKAHGYGPLD-UHFFFAOYSA-N
Comment: Energy2
Num peaks: 12
27.02292652 7.325471196
39.02292652 5.026213625
40.01817548 5.939726074
41.03857658 7.558845881
42.03382555 8.222024589
44.04947561 12.87462503
46.06512568 5.554475489
55.01784114 2.388715135
56.04947561 9.451754341
58.06512568 3.292421892
67.01784114 2.810578757
84.04439023 9.739106153

Name: +ve in-silico MS/MS by CFM-ID for GCSJLQSCSDMKTP-UHFFFAOYSA-N
ID: GCSJLQSCSDMKTP-UHFFFAOYSA-N
Comment: Energy0
Num peaks: 6
15.02292652 0.4032317392
27.02292652 1.054181222
29.03857658 0.4439672582
71.03115317 0.4205486939
75.0624533 0.640461475
101.0781034 96.63299835

Name: +ve in-silico MS/MS by CFM-ID for GCSJLQSCSDMKTP-UHFFFAOYSA-N
ID: GCSJLQSCSDMKTP-UHFFFAOYSA-N
Comment: Energy1
Num peaks: 6
15.02292652 8.588816518
71.03115317 5.598526217
73.04680324 4.840806735
75.0624533 9.635139076
85.04680324 5.596735212
101.0781034 59.01728814

Name: +ve in-silico MS/MS by CFM-ID for GCSJLQSCSDMKTP-UHFFFAOYSA-N
ID: GCSJLQSCSDMKTP-UHFFFAOYSA-N
Comment: Energy2
Num peaks: 6
15.02292652 7.046008147
27.02292652 17.04637602
29.03857658 2.559225479
73.04680324 2.099585614
85.04680324 2.458988782
101.0781034 65.00309886

Name: +ve in-silico MS/MS by CFM-ID for GAODUOUIWBJNQQ-UHFFFAOYSA-N
ID: GAODUOUIWBJNQQ-UHFFFAOYSA-N
Comment: Energy0
Num peaks: 6
95.04914126 1.298265427
106.0287402 2.209523327
109.0396392 24.70767185
123.0552893 23.02875603
124.0393049 4.259255522
141.0658539 35.02937942

Name: +ve in-silico MS/MS by CFM-ID for GAODUOUIWBJNQQ-UHFFFAOYSA-N
ID: GAODUOUIWBJNQQ-UHFFFAOYSA-N
Comment: Energy1
Num peaks: 10
51.02292652 1.877950211
52.01817548 2.747098497
81.0334912 1.669887342
93.04472458 7.619505565
95.06037464 1.678460146
106.0287402 1.651325516
109.0396392 25.38890524
111.0552893 1.652043323
123.0552893 24.03613408
141.0658539 11.83592324

Name: +ve in-silico MS/MS by CFM-ID for GAODUOUIWBJNQQ-UHFFFAOYSA-N
ID: GAODUOUIWBJNQQ-UHFFFAOYSA-N
Comment: Energy2
Num peaks: 21
25.00727645 1.508362358
39.02292652 4.275736136
40.01817548 3.964041644
43.01784114 1.66464552
52.01817548 2.732163277
58.02874017 1.086417067
79.01784114 1.649358076
81.0334912 8.023281411
81.04472458 3.648935884
82.02874017 2.418973043
83.02398914 1.076961627
92.0130901 1.310583729
93.0334912 2.991265562
93.04472458 10.59190791
94.02874017 1.104177031
95.04914126 11.47658624
95.06037464 2.336412917
106.0287402 1.41398222
107.0239891 1.023017875
109.0396392 10.85154461
123.0552893 5.610830839

Name: +ve in-silico MS/MS by CFM-ID for GDENSQSVDRFGSZ-UHFFFAOYSA-N
ID: GDENSQSVDRFGSZ-UHFFFAOYSA-N
Comment: Energy0
Num peaks: 6
29.00219107 2.068907438
44.04947561 3.985699591
61.01064758 9.996906963
72.04439023 2.631927396
78.03719668 45.4327612
106.0321113 25.64317866

Name: +ve in-silico MS/MS by CFM-ID for GDENSQSVDRFGSZ-UHFFFAOYSA-N
ID: GDENSQSVDRFGSZ-UHFFFAOYSA-N
Comment: Energy1
Num peaks: 6
29.00219107 2.361836821
44.04947561 12.02287732
61.01064758 23.33661633
72.04439023 2.560283429
78.03719668 38.23292046
106.0321113 8.467669058

Name: +ve in-silico MS/MS by CFM-ID for GDENSQSVDRFGSZ-UHFFFAOYSA-N
ID: GDENSQSVDRFGSZ-UHFFFAOYSA-N
Comment: Energy2
Num peaks: 9
15.02292652 4.190726499
27.02292652 6.310890673
29.00219107 5.770298252
42.03382555 2.611394163
44.04947561 13.55607747
44.97934745 2.86859963
58.99499752 3.8634509
61.01064758 39.96725052
78.03719668 3.451572658

Name: +ve in-silico MS/MS by CFM-ID for RMPDSRDWNMVNNJ-UHFFFAOYSA-N
ID: RMPDSRDWNMVNNJ-UHFFFAOYSA-N
Comment: Energy0
Num peaks: 6
61.06479133 1.998636745
69.06987671 3.327239924
87.08044139 5.379594785
91.03090436 3.495963568
105.0465544 37.11349788
123.0571191 40.74172789

Name: +ve in-silico MS/MS by CFM-ID for RMPDSRDWNMVNNJ-UHFFFAOYSA-N
ID: RMPDSRDWNMVNNJ-UHFFFAOYSA-N
Comment: Energy1
Num peaks: 6
62.99960423 6.626647553
65.01525429 3.601072982
69.06987671 17.47855167
87.08044139 4.758981053
105.0465544 35.87592197
123.0571191 15.06460546

Name: +ve in-silico MS/MS by CFM-ID for RMPDSRDWNMVNNJ-UHFFFAOYSA-N
ID: RMPDSRDWNMVNNJ-UHFFFAOYSA-N
Comment: Energy2
Num peaks: 10
41.03857658 12.53604204
43.05422664 9.990874826
48.98395416 2.131931122
55.05422664 16.41571418
57.06987671 5.331768008
62.99960423 1.95017335
69.06987671 12.45741258
89.01525429 7.675711827
91.03090436 3.616478296
105.0465544 8.704370373

Name: +ve in-silico MS/MS by CFM-ID for CBZAWTCKVPZIOB-UHFFFAOYSA-N
ID: CBZAWTCKVPZIOB-UHFFFAOYSA-N
Comment: Energy0
Num peaks: 6
57.04472458 2.852613276
70.02874017 5.835158779
72.04439023 11.78301712
74.0600403 8.068439107
83.06037464 7.441810138
101.0709393 48.26352765

Name: +ve in-silico MS/MS by CFM-ID for CBZAWTCKVPZIOB-UHFFFAOYSA-N
ID: CBZAWTCKVPZIOB-UHFFFAOYSA-N
Comment: Energy1
Num peaks: 9
56.04947561 5.029761707
57.0334912 9.787423892
60.04439023 3.997396987
71.06037464 3.508039545
72.04439023 7.654293599
74.0600403 15.89765828
83.06037464 10.2240312
84.04439023 2.761150389
101.0709393 23.78614009

Name: +ve in-silico MS/MS by CFM-ID for CBZAWTCKVPZIOB-UHFFFAOYSA-N
ID: CBZAWTCKVPZIOB-UHFFFAOYSA-N
Comment: Energy2
Num peaks: 21
15.02292652 1.420251185
26.00252542 1.426393189
27.02292652 1.64136141
28.01817548 2.89212442
40.01817548 2.496825881
41.03857658 2.150457496
42.03382555 13.22779807
43.01784114 1.360266748
43.02907452 7.808671315
44.04947561 4.847493712
54.03382555 4.679266088
55.01784114 3.618703161
55.02907452 3.343339537
56.0130901 2.61170006
56.04947561 7.632706986
57.0334912 3.614480861
57.04472458 4.66696921
58.02874017 2.939633109
72.04439023 3.582761347
74.0600403 1.995399698
83.06037464 3.091820616

Name: +ve in-silico MS/MS by CFM-ID for QNSCYRVSSVHBQJ-UHFFFAOYSA-N
ID: QNSCYRVSSVHBQJ-UHFFFAOYSA-N
Comment: Energy0
Num peaks: 6
84.04439023 1.100506149
109.0396392 11.92384347
111.0552893 1.164711584
113.0709393 1.522969269
123.0552893 9.585018313
141.0658539 65.55529455

Name: +ve in-silico MS/MS by CFM-ID for QNSCYRVSSVHBQJ-UHFFFAOYSA-N
ID: QNSCYRVSSVHBQJ-UHFFFAOYSA-N
Comment: Energy1
Num peaks: 8
52.01817548 3.161082024
58.02874017 2.486762753
82.02874017 5.30593293
84.04439023 8.657342039
109.0396392 25.02682659
114.0549549 2.429827176
123.0552893 7.294770023
141.0658539 27.26804296

Name: +ve in-silico MS/MS by CFM-ID for QNSCYRVSSVHBQJ-UHFFFAOYSA-N
ID: QNSCYRVSSVHBQJ-UHFFFAOYSA-N
Comment: Energy2
Num peaks: 20
25.00727645 1.411129638
26.00252542 2.338296658
28.01817548 1.453565574
40.01817548 8.846138808
42.03382555 3.822562113
50.00252542 2.232264755
52.01817548 21.44842456
54.03382555 8.684074738
56.04947561 2.021063692
58.02874017 3.795926714
65.01342445 1.540775037
67.02907452 1.734733971
69.0334912 2.357935982
80.0130901 1.545110354
82.02874017 5.025945452
83.02398914 2.423879556
84.04439023 4.894634033
93.04472458 2.374932131
97.0396392 1.843243333
123.0552893 1.331573799

Name: +ve in-silico MS/MS by CFM-ID for KRNOSRXHDMVKAR-UHFFFAOYSA-N
ID: KRNOSRXHDMVKAR-UHFFFAOYSA-N
Comment: Energy0
Num peaks: 6
56.0130901 1.074253497
85.07602471 1.243339682
86.0600403 0.9287891319
113.0345538 2.581848467
113.0709393 2.029285364
141.0658539 81.88940342

Name: +ve in-silico MS/MS by CFM-ID for KRNOSRXHDMVKAR-UHFFFAOYSA-N
ID: KRNOSRXHDMVKAR-UHFFFAOYSA-N
Comment: Energy1
Num peaks: 8
29.03857658 2.255758295
58.06512568 7.335665995
84.00800472 2.413582694
85.07602471 6.873171994
113.0345538 6.203809807
113.0709393 8.030450765
125.0345538 3.19862054
141.0658539 45.52039636

Name: +ve in-silico MS/MS by CFM-ID for KRNOSRXHDMVKAR-UHFFFAOYSA-N
ID: KRNOSRXHDMVKAR-UHFFFAOYSA-N
Comment: Energy2
Num peaks: 20
26.00252542 3.366484015
27.02292652 1.879188429
28.01817548 3.3318972
29.03857658 5.367035139
40.01817548 10.99701233
42.03382555 14.58396258
44.04947561 4.712629321
54.03382555 2.184855307
56.0130901 2.631583258
56.04947561 6.203936291
57.04472458 2.302141183
58.02874017 1.954661858
58.06512568 4.555921717
68.04947561 1.912968482
70.02874017 3.306588831
70.06512568 3.64655328
72.04439023 1.305170225
82.02874017 1.293842874
83.06037464 1.765903574
85.07602471 3.272218633

Name: +ve in-silico MS/MS by CFM-ID for OYTBFGDMOREDSZ-UHFFFAOYSA-N
ID: OYTBFGDMOREDSZ-UHFFFAOYSA-N
Comment: Energy0
Num peaks: 6
61.04480483 1.606968621
73.04480483 1.356876465
75.0604549 1.389798258
81.06987671 3.899754345
85.04480483 1.158407266
101.076105 86.27981149

Name: +ve in-silico MS/MS by CFM-ID for OYTBFGDMOREDSZ-UHFFFAOYSA-N
ID: OYTBFGDMOREDSZ-UHFFFAOYSA-N
Comment: Energy1
Num peaks: 6
41.03857658 3.954966287
59.02915477 4.895745807
61.04480483 4.453238401
81.06987671 3.008943632
85.04480483 1.941762816
101.076105 71.27032148

Name: +ve in-silico MS/MS by CFM-ID for OYTBFGDMOREDSZ-UHFFFAOYSA-N
ID: OYTBFGDMOREDSZ-UHFFFAOYSA-N
Comment: Energy2
Num peaks: 11
39.02292652 13.91381784
41.03857658 19.59142556
51.02292652 2.495974218
53.03857658 9.058514199
55.05422664 10.79230546
57.0135047 3.633122384
59.02915477 6.069746076
61.04480483 3.320216572
73.04480483 3.477902157
81.06987671 5.611030991
85.04480483 2.95682848

Name: +ve in-silico MS/MS by CFM-ID for WPPRAPIAKXDXIP-UHFFFAOYSA-N
ID: WPPRAPIAKXDXIP-UHFFFAOYSA-N
Comment: Energy0
Num peaks: 6
81.04472458 10.89263861
109.0396392 22.20561952
111.0552893 1.460178004
113.0709393 1.642833041
123.0552893 1.802313175
141.0658539 55.52324173

Name: +ve in-silico MS/MS by CFM-ID for WPPRAPIAKXDXIP-UHFFFAOYSA-N
ID: WPPRAPIAKXDXIP-UHFFFAOYSA-N
Comment: Energy1
Num peaks: 8
54.03382555 7.975429191
56.04947561 4.179029884
81.04472458 11.35800273
100.0393049 2.715049582
109.0396392 20.90093577
111.0552893 2.563612515
123.0552893 2.148069778
141.0658539 30.22295061

Name: +ve in-silico MS/MS by CFM-ID for WPPRAPIAKXDXIP-UHFFFAOYSA-N
ID: WPPRAPIAKXDXIP-UHFFFAOYSA-N
Comment: Energy2
Num peaks: 16
15.02292652 1.991306797
27.02292652 2.731905399
28.01817548 3.567976126
30.03382555 1.851487175
40.01817548 5.656855481
42.03382555 7.994847996
44.04947561 5.519497989
52.01817548 3.580675968
53.01342445 13.29211014
55.02907452 6.348812739
59.06037464 1.404810225
66.03382555 2.025636301
69.04472458 13.55351893
79.02907452 1.721847738
81.04472458 8.46957217
109.0396392 1.44189239

Name: +ve in-silico MS/MS by CFM-ID for FGLLXHJCGHJSFS-UHFFFAOYSA-N
ID: FGLLXHJCGHJSFS-UHFFFAOYSA-N
Comment: Energy0
Num peaks: 6
15.02292652 1.725855048
43.01784114 4.036783649
82.02874017 4.199642808
99.05528926 24.26138304
123.0552893 1.111609428
141.0658539 59.41160188

Name: +ve in-silico MS/MS by CFM-ID for FGLLXHJCGHJSFS-UHFFFAOYSA-N
ID: FGLLXHJCGHJSFS-UHFFFAOYSA-N
Comment: Energy1
Num peaks: 6
43.01784114 4.61821784
72.04439023 3.799104935
82.02874017 15.60719177
99.05528926 29.21254636
123.0552893 4.957684879
141.0658539 23.16942253

Name: +ve in-silico MS/MS by CFM-ID for FGLLXHJCGHJSFS-UHFFFAOYSA-N
ID: FGLLXHJCGHJSFS-UHFFFAOYSA-N
Comment: Energy2
Num peaks: 16
15.02292652 3.645035357
25.00727645 5.765883132
40.01817548 5.618866944
41.00219107 9.142515837
42.03382555 4.988093491
43.01784114 10.99402956
49.00727645 4.439996846
51.02292652 5.513875252
55.02907452 1.588288429
56.0130901 2.763940565
64.01817548 3.482964925
66.03382555 2.035655305
68.04947561 4.642991474
82.02874017 12.07820104
97.0396392 1.670459559
99.05528926 2.536772453

Name: +ve in-silico MS/MS by CFM-ID for YWCIPKNVYCZDOZ-UHFFFAOYSA-N
ID: YWCIPKNVYCZDOZ-UHFFFAOYSA-N
Comment: Energy0
Num peaks: 6
44.0130901 3.617526248
81.0334912 1.098211677
96.04439023 1.262926482
98.0600403 36.60953589
124.0393049 6.24770337
141.0658539 47.55664084

Name: +ve in-silico MS/MS by CFM-ID for YWCIPKNVYCZDOZ-UHFFFAOYSA-N
ID: YWCIPKNVYCZDOZ-UHFFFAOYSA-N
Comment: Energy1
Num peaks: 6
44.0130901 1.338804709
49.00727645 1.988248835
81.0334912 28.22821872
98.0600403 30.77509972
124.0393049 10.34086367
141.0658539 21.85890601

Name: +ve in-silico MS/MS by CFM-ID for YWCIPKNVYCZDOZ-UHFFFAOYSA-N
ID: YWCIPKNVYCZDOZ-UHFFFAOYSA-N
Comment: Energy2
Num peaks: 10
26.00252542 3.135094519
43.02907452 6.207881716
44.0130901 21.58931271
51.02292652 2.506163099
61.0396392 5.276700899
67.05422664 17.45210475
80.04947561 6.924599243
82.02874017 2.983220012
96.04439023 4.670316212
98.0600403 9.595726636

Name: +ve in-silico MS/MS by CFM-ID for OFWNXQTUFOMTBC-UHFFFAOYSA-N
ID: OFWNXQTUFOMTBC-UHFFFAOYSA-N
Comment: Energy0
Num peaks: 6
15.02292652 0.328359698
44.04947561 0.2295296504
53.00219107 0.3991200972
123.0552893 0.1680680468
125.0345538 0.2012772922
141.0658539 97.73885807

Name: +ve in-silico MS/MS by CFM-ID for OFWNXQTUFOMTBC-UHFFFAOYSA-N
ID: OFWNXQTUFOMTBC-UHFFFAOYSA-N
Comment: Energy1
Num peaks: 6
25.00727645 3.035988822
41.00219107 1.793061776
44.04947561 1.470304603
53.00219107 52.38479627
55.01784114 29.50297412
141.0658539 5.379436805

Name: +ve in-silico MS/MS by CFM-ID for OFWNXQTUFOMTBC-UHFFFAOYSA-N
ID: OFWNXQTUFOMTBC-UHFFFAOYSA-N
Comment: Energy2
Num peaks: 15
15.02292652 4.191771566
25.00727645 5.621062677
41.00219107 2.570177066
44.04947561 2.376880023
53.00219107 15.33585231
55.01784114 9.794981114
57.04472458 2.735323007
68.99710569 2.434021854
69.04472458 11.01153591
71.01275576 5.198141145
71.06037464 2.08780877
72.04439023 3.499794712
73.07602471 2.193844982
123.0552893 4.730299034
141.0658539 6.481055179

Name: +ve in-silico MS/MS by CFM-ID for DTVBTIGDUNXNHZ-UHFFFAOYSA-N
ID: DTVBTIGDUNXNHZ-UHFFFAOYSA-N
Comment: Energy0
Num peaks: 6
29.01342445 1.875136523
55.02907452 2.995118181
69.04472458 16.53464994
71.06037464 2.074809064
73.06479133 4.012344604
101.0709393 66.33271045

Name: +ve in-silico MS/MS by CFM-ID for DTVBTIGDUNXNHZ-UHFFFAOYSA-N
ID: DTVBTIGDUNXNHZ-UHFFFAOYSA-N
Comment: Energy1
Num peaks: 7
41.03857658 8.518057954
55.02907452 7.578203502
69.0334912 15.49652
69.04472458 16.8619358
71.04914126 9.66801901
73.06479133 12.41991458
101.0709393 16.06034485

Name: +ve in-silico MS/MS by CFM-ID for DTVBTIGDUNXNHZ-UHFFFAOYSA-N
ID: DTVBTIGDUNXNHZ-UHFFFAOYSA-N
Comment: Energy2
Num peaks: 8
15.02292652 3.538983982
27.02292652 4.726150055
29.01342445 7.04379678
41.03857658 14.32206951
55.02907452 16.59321424
56.04947561 8.118540565
69.04472458 20.55920218
71.06037464 5.907928158

Name: +ve in-silico MS/MS by CFM-ID for JUPFEWGPEBACJP-UHFFFAOYSA-N
ID: JUPFEWGPEBACJP-UHFFFAOYSA-N
Comment: Energy0
Num peaks: 6
82.02874017 0.8141568357
93.04472458 3.354970388
96.04439023 1.149965115
105.0447246 9.418059285
107.0239891 0.3532720222
123.0552893 81.52523777

Name: +ve in-silico MS/MS by CFM-ID for JUPFEWGPEBACJP-UHFFFAOYSA-N
ID: JUPFEWGPEBACJP-UHFFFAOYSA-N
Comment: Energy1
Num peaks: 8
53.00219107 3.346895752
68.0130901 4.791054555
70.02874017 2.297694898
93.04472458 14.0435524
95.06037464 5.150586428
96.04439023 3.103502991
105.0447246 11.96383112
123.0552893 36.72786217

Name: +ve in-silico MS/MS by CFM-ID for JUPFEWGPEBACJP-UHFFFAOYSA-N
ID: JUPFEWGPEBACJP-UHFFFAOYSA-N
Comment: Energy2
Num peaks: 16
25.00727645 2.109522394
26.00252542 3.196248455
27.02292652 3.033224873
28.01817548 3.525912003
39.02292652 5.84051653
40.01817548 5.517474407
41.03857658 2.095690141
50.00252542 2.501762883
52.01817548 13.23551502
53.01342445 1.591254263
54.03382555 21.71497413
56.04947561 2.980140447
81.04472458 3.900357784
93.04472458 3.003327383
105.0447246 5.263624003
107.0239891 1.993491031

Name: +ve in-silico MS/MS by CFM-ID for YTFCTGPQUINBIT-UHFFFAOYSA-N
ID: YTFCTGPQUINBIT-UHFFFAOYSA-N
Comment: Energy0
Num peaks: 6
15.02292652 0.7871285143
48.04439023 2.072996911
58.99499752 6.040437093
61.01064758 0.4537651252
90.00081117 2.046086396
106.0321113 87.20202457

Name: +ve in-silico MS/MS by CFM-ID for YTFCTGPQUINBIT-UHFFFAOYSA-N
ID: YTFCTGPQUINBIT-UHFFFAOYSA-N
Comment: Energy1
Num peaks: 6
15.02292652 1.645470494
48.04439023 4.339550665
58.99499752 4.826379281
72.04439023 12.84046084
88.02154661 4.187760636
106.0321113 67.83385054

Name: +ve in-silico MS/MS by CFM-ID for YTFCTGPQUINBIT-UHFFFAOYSA-N
ID: YTFCTGPQUINBIT-UHFFFAOYSA-N
Comment: Energy2
Num peaks: 7
15.02292652 15.43385055
56.0130901 3.412230287
58.99499752 17.71661519
72.04439023 12.18226493
88.02154661 3.838010795
90.00081117 17.34055307
106.0321113 11.89892141

Name: +ve in-silico MS/MS by CFM-ID for QPVFIUWVJFFMGQ-UHFFFAOYSA-N
ID: QPVFIUWVJFFMGQ-UHFFFAOYSA-N
Comment: Energy0
Num peaks: 6
84.04439023 1.857751743
85.0396392 1.516480496
109.0396392 3.697213551
112.0393049 1.65495536
114.0549549 12.96147966
141.0658539 69.84664892

Name: +ve in-silico MS/MS by CFM-ID for QPVFIUWVJFFMGQ-UHFFFAOYSA-N
ID: QPVFIUWVJFFMGQ-UHFFFAOYSA-N
Comment: Energy1
Num peaks: 7
45.0334912 5.572224124
82.02874017 7.714900086
84.04439023 4.212809529
109.0396392 21.68593701
111.0552893 13.45234585
114.0549549 6.923096725
141.0658539 23.72605268

Name: +ve in-silico MS/MS by CFM-ID for QPVFIUWVJFFMGQ-UHFFFAOYSA-N
ID: QPVFIUWVJFFMGQ-UHFFFAOYSA-N
Comment: Energy2
Num peaks: 13
26.00252542 4.320040521
28.01817548 6.043304839
43.02907452 1.856506999
52.01817548 1.588819797
53.01342445 16.36195395
55.02907452 21.06164033
57.04472458 10.19357934
58.02874017 1.644931543
70.02874017 1.549669976
81.04472458 1.99998007
82.02874017 6.452954806
84.04439023 4.660337483
85.0396392 3.64446921

Name: +ve in-silico MS/MS by CFM-ID for DFEPPZJIIBICKG-UHFFFAOYSA-N
ID: DFEPPZJIIBICKG-UHFFFAOYSA-N
Comment: Energy0
Num peaks: 6
51.02292652 5.806433413
53.03857658 5.326808974
68.04947561 44.76858557
70.06512568 11.3687302
84.04439023 5.755525786
101.0709393 20.71062841

Name: +ve in-silico MS/MS by CFM-ID for DFEPPZJIIBICKG-UHFFFAOYSA-N
ID: DFEPPZJIIBICKG-UHFFFAOYSA-N
Comment: Energy1
Num peaks: 7
40.01817548 3.517003388
51.02292652 15.57299188
53.03857658 14.5838026
68.04947561 33.81108627
70.06512568 3.136232016
84.04439023 7.258465439
101.0709393 4.633029234

Name: +ve in-silico MS/MS by CFM-ID for DFEPPZJIIBICKG-UHFFFAOYSA-N
ID: DFEPPZJIIBICKG-UHFFFAOYSA-N
Comment: Energy2
Num peaks: 10
25.00727645 3.644252545
27.02292652 3.615356674
39.02292652 6.426186429
40.01817548 8.205069944
41.03857658 16.96018194
42.03382555 4.558992055
51.02292652 14.00930508
53.03857658 5.106077342
54.03382555 7.095038035
68.04947561 10.40539745

Name: +ve in-silico MS/MS by CFM-ID for WFKVRCILUKAVTF-UHFFFAOYSA-N
ID: WFKVRCILUKAVTF-UHFFFAOYSA-N
Comment: Energy0
Num peaks: 6
41.03857658 3.896969742
51.02292652 4.144188448
69.0334912 29.25613106
83.06037464 4.126379111
85.0396392 3.432645063
101.0709393 45.80865349

Name: +ve in-silico MS/MS by CFM-ID for WFKVRCILUKAVTF-UHFFFAOYSA-N
ID: WFKVRCILUKAVTF-UHFFFAOYSA-N
Comment: Energy1
Num peaks: 8
33.04472458 1.900952739
41.03857658 8.777587462
51.02292652 8.129229166
53.03857658 2.829235798
69.0334912 26.86163794
83.06037464 9.412682011
85.0396392 4.284032082
101.0709393 19.22105352

Name: +ve in-silico MS/MS by CFM-ID for WFKVRCILUKAVTF-UHFFFAOYSA-N
ID: WFKVRCILUKAVTF-UHFFFAOYSA-N
Comment: Energy2
Num peaks: 10
15.02292652 3.286985524
25.00727645 9.567239489
27.02292652 4.593867605
39.02292652 4.633484594
41.03857658 47.26076256
43.05422664 2.647385716
51.02292652 2.062951589
55.01784114 2.443786134
59.02398914 3.313961918
69.0334912 2.154344471

Name: +ve in-silico MS/MS by CFM-ID for OGSXCPFDMJGEDQ-UHFFFAOYSA-N
ID: OGSXCPFDMJGEDQ-UHFFFAOYSA-N
Comment: Energy0
Num peaks: 6
15.02292652 0.6137627344
109.0396392 25.93483454
111.0552893 1.729638671
113.0709393 1.860017886
124.0393049 1.208985094
141.0658539 67.02421988

Name: +ve in-silico MS/MS by CFM-ID for OGSXCPFDMJGEDQ-UHFFFAOYSA-N
ID: OGSXCPFDMJGEDQ-UHFFFAOYSA-N
Comment: Energy1
Num peaks: 7
39.02292652 4.738368179
41.03857658 4.634648441
67.01784114 4.730360032
97.02840582 11.87913144
99.04405588 13.64104489
109.0396392 18.90978644
141.0658539 22.80683938

Name: +ve in-silico MS/MS by CFM-ID for OGSXCPFDMJGEDQ-UHFFFAOYSA-N
ID: OGSXCPFDMJGEDQ-UHFFFAOYSA-N
Comment: Energy2
Num peaks: 11
29.01342445 2.227919655
39.02292652 13.69065184
40.01817548 3.869837415
41.03857658 14.33425879
42.03382555 15.24128465
43.02907452 3.276689234
52.01817548 2.378480171
53.01342445 3.844089258
55.02907452 16.17033718
59.06037464 2.985005901
94.02874017 2.162561404

Name: +ve in-silico MS/MS by CFM-ID for UHRTYUGYLBQVFQ-UHFFFAOYSA-N
ID: UHRTYUGYLBQVFQ-UHFFFAOYSA-N
Comment: Energy0
Num peaks: 6
53.01342445 1.871178298
55.02907452 0.810362252
64.01817548 2.480092365
96.04439023 0.649518163
106.0287402 0.7503353508
123.0552893 90.98761267

Name: +ve in-silico MS/MS by CFM-ID for UHRTYUGYLBQVFQ-UHFFFAOYSA-N
ID: UHRTYUGYLBQVFQ-UHFFFAOYSA-N
Comment: Energy1
Num peaks: 6
26.00252542 6.478949493
40.01817548 7.352412293
64.01817548 13.83508556
81.04472458 2.263278345
96.04439023 12.04081243
123.0552893 40.54823398

Name: +ve in-silico MS/MS by CFM-ID for UHRTYUGYLBQVFQ-UHFFFAOYSA-N
ID: UHRTYUGYLBQVFQ-UHFFFAOYSA-N
Comment: Energy2
Num peaks: 6
26.00252542 1.448036076
40.01817548 3.288440948
53.01342445 3.443933814
55.02907452 1.830348195
64.01817548 85.49387353
82.02874017 0.608567091

Name: +ve in-silico MS/MS by CFM-ID for BBERXJJYPMNVAI-UHFFFAOYSA-N
ID: BBERXJJYPMNVAI-UHFFFAOYSA-N
Comment: Energy0
Num peaks: 6
58.02874017 0.3759174887
109.0396392 7.408661467
111.0552893 0.4647240753
113.0709393 0.5566746603
114.0549549 0.7971452108
141.0658539 88.72289083

Name: +ve in-silico MS/MS by CFM-ID for BBERXJJYPMNVAI-UHFFFAOYSA-N
ID: BBERXJJYPMNVAI-UHFFFAOYSA-N
Comment: Energy1
Num peaks: 6
70.02874017 7.174069433
72.04439023 4.402798442
82.02874017 3.858347063
109.0396392 18.42989553
114.0549549 5.463409685
141.0658539 45.29575743

Name: +ve in-silico MS/MS by CFM-ID for BBERXJJYPMNVAI-UHFFFAOYSA-N
ID: BBERXJJYPMNVAI-UHFFFAOYSA-N
Comment: Energy2
Num peaks: 15
26.00252542 6.428450697
40.01817548 17.21691915
42.03382555 4.483567709
53.01342445 3.053219117
56.0130901 2.694042573
57.0334912 2.282673034
58.02874017 6.60313332
67.02907452 4.056748723
70.02874017 3.453728796
81.04472458 1.832639925
82.02874017 10.0354165
97.0396392 3.154729227
109.0396392 11.61770329
111.0552893 2.795487628
113.0709393 2.052197654

Name: +ve in-silico MS/MS by CFM-ID for LMQNJOUKPHWTCP-UHFFFAOYSA-N
ID: LMQNJOUKPHWTCP-UHFFFAOYSA-N
Comment: Energy0
Num peaks: 6
81.0334912 1.374529036
93.04472458 1.850697222
94.02874017 0.8567502325
96.04439023 3.739700223
105.0447246 19.42184306
123.0552893 66.53346209

Name: +ve in-silico MS/MS by CFM-ID for LMQNJOUKPHWTCP-UHFFFAOYSA-N
ID: LMQNJOUKPHWTCP-UHFFFAOYSA-N
Comment: Energy1
Num peaks: 9
52.01817548 4.295859506
78.03382555 3.649514816
79.01784114 5.687437173
93.04472458 2.380270421
94.02874017 3.918662011
96.04439023 22.20499422
105.0447246 15.39625467
106.0287402 2.459461287
123.0552893 22.26437634

Name: +ve in-silico MS/MS by CFM-ID for LMQNJOUKPHWTCP-UHFFFAOYSA-N
ID: LMQNJOUKPHWTCP-UHFFFAOYSA-N
Comment: Energy2
Num peaks: 27
25.00727645 2.056175856
29.00219107 2.664803178
39.02292652 3.19585631
40.01817548 3.00485988
43.01784114 2.856070663
49.00727645 1.588128746
51.02292652 6.04336624
52.01817548 4.247080901
53.00219107 2.38383976
53.01342445 1.221290441
53.03857658 1.555613622
54.03382555 4.461081441
55.01784114 4.680955642
63.02292652 2.113912515
65.00219107 2.141203654
66.03382555 2.673700467
67.01784114 1.496396529
76.01817548 1.354411397
77.00219107 3.040488929
78.03382555 3.669230917
79.01784114 1.996234058
81.0334912 1.441388211
81.04472458 2.583780111
93.04472458 7.258611446
96.04439023 1.454267201
105.0447246 7.937370821
123.0552893 1.344930515

Name: +ve in-silico MS/MS by CFM-ID for NOGWCEWHRRVCQY-UHFFFAOYSA-N
ID: NOGWCEWHRRVCQY-UHFFFAOYSA-N
Comment: Energy0
Num peaks: 6
55.01784114 2.610640478
69.04472458 1.426622514
85.0396392 1.92928906
87.05528926 79.39575562
123.0552893 0.794526186
141.0658539 9.244481093

Name: +ve in-silico MS/MS by CFM-ID for NOGWCEWHRRVCQY-UHFFFAOYSA-N
ID: NOGWCEWHRRVCQY-UHFFFAOYSA-N
Comment: Energy1
Num peaks: 6
55.01784114 5.738415913
59.06037464 7.218006569
69.04472458 3.822642305
84.04439023 8.038849689
87.05528926 54.22705353
141.0658539 3.510156024

Name: +ve in-silico MS/MS by CFM-ID for NOGWCEWHRRVCQY-UHFFFAOYSA-N
ID: NOGWCEWHRRVCQY-UHFFFAOYSA-N
Comment: Energy2
Num peaks: 8
42.03382555 3.25806913
44.04947561 8.486343231
55.01784114 3.362702688
57.04472458 7.197728383
59.06037464 8.761193181
69.04472458 13.37356057
70.02874017 14.15240234
87.05528926 23.77169753

Name: +ve in-silico MS/MS by CFM-ID for GNKLHFAUAHJWPW-UHFFFAOYSA-N
ID: GNKLHFAUAHJWPW-UHFFFAOYSA-N
Comment: Energy0
Num peaks: 6
99.05528926 2.249363733
109.0396392 23.02229592
111.0552893 3.266894653
113.0709393 2.455675137
114.0549549 3.200983087
141.0658539 54.1363898

Name: +ve in-silico MS/MS by CFM-ID for GNKLHFAUAHJWPW-UHFFFAOYSA-N
ID: GNKLHFAUAHJWPW-UHFFFAOYSA-N
Comment: Energy1
Num peaks: 10
70.02874017 2.948085068
82.02874017 3.682652328
86.0600403 4.615259548
97.02840582 1.962365829
109.0396392 31.3218577
111.0552893 4.625974854
113.0709393 3.691896678
114.0549549 6.68182112
123.0552893 2.425862019
141.0658539 19.91184248

Name: +ve in-silico MS/MS by CFM-ID for GNKLHFAUAHJWPW-UHFFFAOYSA-N
ID: GNKLHFAUAHJWPW-UHFFFAOYSA-N
Comment: Energy2
Num peaks: 17
15.02292652 1.275114951
26.00252542 3.005899118
40.01817548 1.678830968
41.03857658 2.311838494
43.02907452 4.654338418
45.0334912 2.874722411
53.01342445 1.613347909
55.01784114 1.166467162
56.04947561 1.266025983
57.0334912 1.479722648
58.06512568 1.170695688
67.02907452 12.09737692
69.00833907 36.30400143
82.02874017 2.012843069
86.0600403 1.492396657
93.04472458 2.58029682
109.0396392 3.94474821

Name: +ve in-silico MS/MS by CFM-ID for QXDVIFCTZBKLMY-UHFFFAOYSA-N
ID: QXDVIFCTZBKLMY-UHFFFAOYSA-N
Comment: Energy0
Num peaks: 6
79.02907452 0.5879793139
95.06037464 11.10605363
105.0447246 1.162268215
113.0345538 1.808463146
123.0552893 29.22424804
141.0658539 52.03391046

Name: +ve in-silico MS/MS by CFM-ID for QXDVIFCTZBKLMY-UHFFFAOYSA-N
ID: QXDVIFCTZBKLMY-UHFFFAOYSA-N
Comment: Energy1
Num peaks: 11
40.01817548 2.490524048
44.04947561 7.360517415
46.06512568 8.217196309
65.99744004 2.496106215
68.0130901 2.888236668
84.00800472 6.692243881
95.02398914 4.026700253
95.06037464 13.45004482
113.0345538 5.840973219
123.0552893 12.32869963
141.0658539 15.54633416

Name: +ve in-silico MS/MS by CFM-ID for QXDVIFCTZBKLMY-UHFFFAOYSA-N
ID: QXDVIFCTZBKLMY-UHFFFAOYSA-N
Comment: Energy2
Num peaks: 17
15.02292652 1.864275694
26.00252542 3.942312348
27.02292652 2.470536564
28.01817548 6.617157577
29.03857658 8.438154406
40.01817548 5.285247352
42.03382555 4.457302153
44.04947561 3.7838574
46.06512568 4.974365849
52.01817548 10.87316933
53.01342445 3.592053726
54.03382555 1.885300594
56.04947561 11.43228523
67.02907452 1.500422009
68.0130901 1.52738071
68.99710569 1.547800941
79.02907452 6.504691655

Name: +ve in-silico MS/MS by CFM-ID for QXDVIFCTZBKLMY-UHFFFAOYSA-N
ID: QXDVIFCTZBKLMY-UHFFFAOYSA-N
Comment: Energy0
Num peaks: 6
79.02907452 0.5879793139
95.06037464 11.10605363
105.0447246 1.162268215
113.0345538 1.808463146
123.0552893 29.22424804
141.0658539 52.03391046

Name: +ve in-silico MS/MS by CFM-ID for QXDVIFCTZBKLMY-UHFFFAOYSA-N
ID: QXDVIFCTZBKLMY-UHFFFAOYSA-N
Comment: Energy1
Num peaks: 11
40.01817548 2.490524048
44.04947561 7.360517415
46.06512568 8.217196309
65.99744004 2.496106215
68.0130901 2.888236668
84.00800472 6.692243881
95.02398914 4.026700253
95.06037464 13.45004482
113.0345538 5.840973219
123.0552893 12.32869963
141.0658539 15.54633416

Name: +ve in-silico MS/MS by CFM-ID for QXDVIFCTZBKLMY-UHFFFAOYSA-N
ID: QXDVIFCTZBKLMY-UHFFFAOYSA-N
Comment: Energy2
Num peaks: 17
15.02292652 1.864275694
26.00252542 3.942312348
27.02292652 2.470536564
28.01817548 6.617157577
29.03857658 8.438154406
40.01817548 5.285247352
42.03382555 4.457302153
44.04947561 3.7838574
46.06512568 4.974365849
52.01817548 10.87316933
53.01342445 3.592053726
54.03382555 1.885300594
56.04947561 11.43228523
67.02907452 1.500422009
68.0130901 1.52738071
68.99710569 1.547800941
79.02907452 6.504691655

Name: +ve in-silico MS/MS by CFM-ID for FSRLLJVJCVKHQI-UHFFFAOYSA-N
ID: FSRLLJVJCVKHQI-UHFFFAOYSA-N
Comment: Energy0
Num peaks: 6
26.00252542 0.6288378519
66.03382555 2.213220167
69.04472458 2.027211484
83.06037464 37.65754523
84.04439023 4.98144988
101.0709393 50.53900831

Name: +ve in-silico MS/MS by CFM-ID for FSRLLJVJCVKHQI-UHFFFAOYSA-N
ID: FSRLLJVJCVKHQI-UHFFFAOYSA-N
Comment: Energy1
Num peaks: 9
26.00252542 4.189533679
52.01817548 3.003083093
56.04947561 14.49796224
66.03382555 5.091223524
69.04472458 11.52393778
70.02874017 10.98780813
71.06037464 4.560769773
74.0600403 10.11473349
83.06037464 16.25655572

Name: +ve in-silico MS/MS by CFM-ID for FSRLLJVJCVKHQI-UHFFFAOYSA-N
ID: FSRLLJVJCVKHQI-UHFFFAOYSA-N
Comment: Energy2
Num peaks: 6
26.00252542 6.322104186
52.01817548 6.026185562
66.03382555 21.49933422
67.02907452 22.86752245
69.04472458 4.351976066
83.06037464 19.45414092

Name: +ve in-silico MS/MS by CFM-ID for IWFYWGOLMZIBQB-UHFFFAOYSA-N
ID: IWFYWGOLMZIBQB-UHFFFAOYSA-N
Comment: Energy0
Num peaks: 6
93.0334912 1.444631019
94.02874017 3.062677812
96.04439023 4.280601122
105.0447246 11.00880653
107.0239891 3.161695163
123.0552893 71.35744452

Name: +ve in-silico MS/MS by CFM-ID for IWFYWGOLMZIBQB-UHFFFAOYSA-N
ID: IWFYWGOLMZIBQB-UHFFFAOYSA-N
Comment: Energy1
Num peaks: 8
57.0334912 2.567769159
81.04472458 3.091805903
93.0334912 5.684369385
95.04914126 5.89172551
96.04439023 16.28602352
105.0447246 10.12249835
106.0287402 2.517446594
123.0552893 34.34333643

Name: +ve in-silico MS/MS by CFM-ID for IWFYWGOLMZIBQB-UHFFFAOYSA-N
ID: IWFYWGOLMZIBQB-UHFFFAOYSA-N
Comment: Energy2
Num peaks: 22
39.02292652 2.056203775
40.01817548 3.66182722
43.01784114 2.267925588
49.00727645 2.141636054
51.02292652 4.407175591
52.01817548 2.021317694
53.01342445 1.722590581
53.03857658 2.740888717
63.02292652 2.567604004
67.01784114 2.08693514
75.02292652 3.067351718
76.01817548 4.296394587
77.03857658 4.593744497
78.03382555 8.74499607
79.01784114 2.832564103
80.0130901 3.908269851
81.04472458 1.673305674
94.02874017 1.807718029
96.04439023 2.619308426
105.0447246 12.38354308
107.0239891 8.15911819
123.0552893 1.779637544

Name: +ve in-silico MS/MS by CFM-ID for DTUGMGNAGQFFQL-UHFFFAOYSA-N
ID: DTUGMGNAGQFFQL-UHFFFAOYSA-N
Comment: Energy0
Num peaks: 6
49.00727645 1.335345104
91.05422664 1.462998192
113.0385766 0.3711511213
115.0542266 1.747867515
125.0385766 0.6808863046
141.0698767 92.7278497

Name: +ve in-silico MS/MS by CFM-ID for DTUGMGNAGQFFQL-UHFFFAOYSA-N
ID: DTUGMGNAGQFFQL-UHFFFAOYSA-N
Comment: Energy1
Num peaks: 6
49.00727645 5.714786608
91.05422664 9.754973586
113.0385766 1.882465886
115.0542266 5.358697995
125.0385766 1.891822236
141.0698767 65.0871706

Name: +ve in-silico MS/MS by CFM-ID for DTUGMGNAGQFFQL-UHFFFAOYSA-N
ID: DTUGMGNAGQFFQL-UHFFFAOYSA-N
Comment: Energy2
Num peaks: 10
49.00727645 17.13782073
51.02292652 3.363446229
63.02292652 6.563302354
65.03857658 5.446371034
75.02292652 10.94441568
91.05422664 19.64575877
111.0229265 3.400631877
115.0542266 5.553688657
125.0385766 5.968213645
141.0698767 2.844885107

Name: +ve in-silico MS/MS by CFM-ID for XJLCHQONYWJGCK-UHFFFAOYSA-N
ID: XJLCHQONYWJGCK-UHFFFAOYSA-N
Comment: Energy0
Num peaks: 7
43.01784114 8.850617197
59.06037464 4.297068792
98.02365479 4.713269724
99.05528926 4.817917193
113.0709393 5.272567351
123.0552893 5.730591302
141.0658539 48.95399991

Name: +ve in-silico MS/MS by CFM-ID for XJLCHQONYWJGCK-UHFFFAOYSA-N
ID: XJLCHQONYWJGCK-UHFFFAOYSA-N
Comment: Energy1
Num peaks: 13
29.00219107 2.639672458
41.00219107 3.606619146
43.01784114 2.575927522
53.00219107 8.114637999
56.99710569 6.737481719
59.01275576 2.431507132
59.06037464 2.470461011
71.01275576 25.83173648
71.06037464 3.003049265
83.06037464 3.40097805
85.07602471 2.790310174
113.0709393 9.458789993
141.0658539 8.558055246

Name: +ve in-silico MS/MS by CFM-ID for XJLCHQONYWJGCK-UHFFFAOYSA-N
ID: XJLCHQONYWJGCK-UHFFFAOYSA-N
Comment: Energy2
Num peaks: 15
15.02292652 4.328701397
25.00727645 5.705923415
27.02292652 3.046496662
40.01817548 5.272477591
41.00219107 12.16416264
42.03382555 5.7459066
43.01784114 8.916705582
44.04947561 2.821913137
53.00219107 3.594877229
53.99744004 3.016509405
56.99710569 7.110151705
59.06037464 9.861662585
71.06037464 2.870379454
83.06037464 4.019875223
85.07602471 3.289431747

Name: +ve in-silico MS/MS by CFM-ID for PFVVNVIRRYQZLM-UHFFFAOYSA-N
ID: PFVVNVIRRYQZLM-UHFFFAOYSA-N
Comment: Energy0
Num peaks: 6
93.04472458 0.4317157879
105.0447246 5.221061609
109.0396392 5.221262607
123.0552893 31.24641427
124.0393049 0.4536743045
141.0658539 54.49403553

Name: +ve in-silico MS/MS by CFM-ID for PFVVNVIRRYQZLM-UHFFFAOYSA-N
ID: PFVVNVIRRYQZLM-UHFFFAOYSA-N
Comment: Energy1
Num peaks: 6
93.04472458 3.281651968
95.04914126 1.296865287
105.0447246 15.8564969
109.0396392 6.490353223
123.0552893 34.38630278
141.0658539 22.19453237

Name: +ve in-silico MS/MS by CFM-ID for PFVVNVIRRYQZLM-UHFFFAOYSA-N
ID: PFVVNVIRRYQZLM-UHFFFAOYSA-N
Comment: Energy2
Num peaks: 16
25.00727645 1.199852439
29.01342445 1.42385229
40.01817548 1.221568368
41.00219107 1.341366181
43.01784114 2.814159692
51.02292652 1.225738657
52.01817548 1.236082571
53.01342445 2.884098432
81.04472458 2.431923567
82.02874017 1.749806153
93.04472458 12.31422532
95.06037464 3.306361098
105.0447246 25.24639237
106.0287402 1.222081493
109.0396392 7.414369345
123.0552893 13.32079096

Name: +ve in-silico MS/MS by CFM-ID for RBBJGTYVUQPXLR-UHFFFAOYSA-N
ID: RBBJGTYVUQPXLR-UHFFFAOYSA-N
Comment: Energy0
Num peaks: 6
56.04947561 7.322292205
84.04439023 2.189333768
98.0600403 2.297387253
112.0393049 1.189444836
113.0709393 4.388626584
141.0658539 75.18154939

Name: +ve in-silico MS/MS by CFM-ID for RBBJGTYVUQPXLR-UHFFFAOYSA-N
ID: RBBJGTYVUQPXLR-UHFFFAOYSA-N
Comment: Energy1
Num peaks: 8
56.04947561 5.607768022
82.02874017 3.235077491
84.04439023 4.676004139
98.0600403 4.20157335
112.0393049 2.337681744
113.0709393 10.08550681
123.0552893 2.119374589
141.0658539 47.94327476

Name: +ve in-silico MS/MS by CFM-ID for RBBJGTYVUQPXLR-UHFFFAOYSA-N
ID: RBBJGTYVUQPXLR-UHFFFAOYSA-N
Comment: Energy2
Num peaks: 10
28.01817548 4.775721388
29.00219107 2.564911251
30.03382555 2.9289527
40.01817548 4.211990998
41.00219107 2.667351623
41.03857658 4.959132108
54.03382555 14.81514402
56.0130901 6.700157259
56.04947561 27.59348972
58.02874017 9.324887579

Name: +ve in-silico MS/MS by CFM-ID for RLXBOUUYEFOFSW-UHFFFAOYSA-N
ID: RLXBOUUYEFOFSW-UHFFFAOYSA-N
Comment: Energy0
Num peaks: 6
95.02398914 0.3161094816
97.0396392 0.5465923989
99.05528926 0.2223501856
123.0552893 1.843089004
124.0393049 14.64395524
141.0658539 81.22682457

Name: +ve in-silico MS/MS by CFM-ID for RLXBOUUYEFOFSW-UHFFFAOYSA-N
ID: RLXBOUUYEFOFSW-UHFFFAOYSA-N
Comment: Energy1
Num peaks: 6
94.02874017 1.684486744
96.04439023 1.558538685
111.0552893 1.793908946
123.0552893 5.877944464
124.0393049 14.36271703
141.0658539 65.67031192

Name: +ve in-silico MS/MS by CFM-ID for RLXBOUUYEFOFSW-UHFFFAOYSA-N
ID: RLXBOUUYEFOFSW-UHFFFAOYSA-N
Comment: Energy2
Num peaks: 23
28.01817548 2.605528886
40.01817548 3.101241088
42.03382555 5.549894235
53.99744004 4.337899313
56.0130901 2.089732579
65.99744004 1.617447659
68.0130901 1.241954725
70.02874017 3.545565596
77.01342445 7.819875025
77.99744004 4.495477148
79.02907452 1.689927172
80.0130901 2.281810289
81.04472458 1.583106842
82.02874017 5.02478116
94.02874017 4.939769129
95.02398914 3.695857025
95.06037464 2.150940016
96.04439023 9.496588781
97.0396392 2.367926146
99.05528926 1.233843966
123.0552893 2.523751796
124.0393049 5.24894973
141.0658539 2.013538235

Name: +ve in-silico MS/MS by CFM-ID for ODVRLSOMTXGTMX-UHFFFAOYSA-N
ID: ODVRLSOMTXGTMX-UHFFFAOYSA-N
Comment: Energy0
Num peaks: 6
44.04947561 13.10986222
98.02365479 1.687688314
110.0236548 2.733727816
123.0552893 2.059029539
124.0393049 16.23796764
141.0658539 59.1579003

Name: +ve in-silico MS/MS by CFM-ID for ODVRLSOMTXGTMX-UHFFFAOYSA-N
ID: ODVRLSOMTXGTMX-UHFFFAOYSA-N
Comment: Energy1
Num peaks: 6
44.04947561 19.7745601
59.06037464 3.079538616
110.0236548 16.3288554
112.0393049 2.577421821
124.0393049 26.51860786
141.0658539 14.53299624

Name: +ve in-silico MS/MS by CFM-ID for ODVRLSOMTXGTMX-UHFFFAOYSA-N
ID: ODVRLSOMTXGTMX-UHFFFAOYSA-N
Comment: Energy2
Num peaks: 12
15.02292652 1.965197514
27.02292652 8.726696622
40.01817548 2.055286229
42.03382555 7.656475201
44.04947561 34.56071212
59.06037464 4.547386368
68.0130901 2.497796826
70.02874017 3.343531264
82.02874017 1.981426362
98.02365479 9.298075183
110.0236548 2.025289377
124.0393049 2.952886904

Name: +ve in-silico MS/MS by CFM-ID for MIUALDDWOKMYDA-UHFFFAOYSA-N
ID: MIUALDDWOKMYDA-UHFFFAOYSA-N
Comment: Energy0
Num peaks: 6
55.05422664 1.418151835
57.06987671 0.8768822446
73.04553625 0.5723040747
75.06118632 0.4369496955
83.0662717 0.9969116333
101.0768364 94.58360004

Name: +ve in-silico MS/MS by CFM-ID for MIUALDDWOKMYDA-UHFFFAOYSA-N
ID: MIUALDDWOKMYDA-UHFFFAOYSA-N
Comment: Energy1
Num peaks: 6
55.05422664 3.481453392
57.06987671 4.073269642
59.02988619 3.98361669
65.05570701 30.75619272
83.0662717 38.34573832
101.0768364 12.59243572

Name: +ve in-silico MS/MS by CFM-ID for MIUALDDWOKMYDA-UHFFFAOYSA-N
ID: MIUALDDWOKMYDA-UHFFFAOYSA-N
Comment: Energy2
Num peaks: 6
41.03857658 6.693680505
55.05422664 29.27898399
57.06987671 8.611981823
73.04553625 5.382990755
85.04553625 5.206803052
101.0768364 25.1336556

Name: +ve in-silico MS/MS by CFM-ID for WYVJDRGXWOXCCH-UHFFFAOYSA-N
ID: WYVJDRGXWOXCCH-UHFFFAOYSA-N
Comment: Energy0
Num peaks: 6
44.0130901 2.023771445
59.06037464 1.62463885
83.06037464 5.88020906
84.04439023 11.5830349
85.0396392 1.628903663
101.0709393 66.55964576

Name: +ve in-silico MS/MS by CFM-ID for WYVJDRGXWOXCCH-UHFFFAOYSA-N
ID: WYVJDRGXWOXCCH-UHFFFAOYSA-N
Comment: Energy1
Num peaks: 6
58.02874017 5.170286979
67.01784114 1.865269994
83.06037464 20.6051066
84.04439023 6.998748931
85.0396392 2.176316855
101.0709393 45.97737645

Name: +ve in-silico MS/MS by CFM-ID for WYVJDRGXWOXCCH-UHFFFAOYSA-N
ID: WYVJDRGXWOXCCH-UHFFFAOYSA-N
Comment: Energy2
Num peaks: 22
15.02292652 3.454693845
25.00727645 1.933326092
27.02292652 2.429331661
29.01342445 1.799093475
31.02907452 3.783447561
39.02292652 2.77003833
40.01817548 3.716728159
41.03857658 8.991137661
42.03382555 13.33940148
43.02907452 4.322655264
43.05422664 3.936087131
44.0130901 3.379436987
56.04947561 2.497557691
57.04472458 3.392753531
58.02874017 2.513285192
59.02398914 3.647282001
59.06037464 2.049948985
66.03382555 2.28839982
67.01784114 2.938360025
68.0130901 1.786969745
84.04439023 3.871098953
85.0396392 2.802087661

Name: +ve in-silico MS/MS by CFM-ID for OTSUEZKWAUCIHN-UHFFFAOYSA-N
ID: OTSUEZKWAUCIHN-UHFFFAOYSA-N
Comment: Energy0
Num peaks: 6
41.03857658 4.415269782
82.02874017 1.308451237
97.0396392 10.95182076
99.05528926 9.356890341
123.0552893 9.160794573
141.0658539 57.336422

Name: +ve in-silico MS/MS by CFM-ID for OTSUEZKWAUCIHN-UHFFFAOYSA-N
ID: OTSUEZKWAUCIHN-UHFFFAOYSA-N
Comment: Energy1
Num peaks: 8
41.03857658 11.07448681
43.05422664 4.393768426
53.03857658 6.466026942
82.02874017 10.98719286
84.04439023 21.53662336
86.0600403 4.009311808
123.0552893 5.973311924
141.0658539 16.46167834

Name: +ve in-silico MS/MS by CFM-ID for OTSUEZKWAUCIHN-UHFFFAOYSA-N
ID: OTSUEZKWAUCIHN-UHFFFAOYSA-N
Comment: Energy2
Num peaks: 7
41.03857658 53.67464859
43.05422664 4.149006295
53.03857658 5.471359053
66.03382555 6.582016787
68.04947561 3.591285349
82.02874017 3.887936111
97.0396392 2.662741519

Name: +ve in-silico MS/MS by CFM-ID for BIFKSWDIQROCGX-UHFFFAOYSA-N
ID: BIFKSWDIQROCGX-UHFFFAOYSA-N
Comment: Energy0
Num peaks: 6
39.02292652 1.331602085
69.04472458 2.384269822
73.02840582 1.093233165
95.06037464 12.5329192
123.0552893 28.6294472
141.0658539 49.42966284

Name: +ve in-silico MS/MS by CFM-ID for BIFKSWDIQROCGX-UHFFFAOYSA-N
ID: BIFKSWDIQROCGX-UHFFFAOYSA-N
Comment: Energy1
Num peaks: 8
40.01817548 43.10092718
42.03382555 10.31215406
68.04947561 6.7860115
69.04472458 6.01519841
95.06037464 4.145299149
114.0549549 4.226336415
123.0552893 3.520223555
141.0658539 4.259908774

Name: +ve in-silico MS/MS by CFM-ID for BIFKSWDIQROCGX-UHFFFAOYSA-N
ID: BIFKSWDIQROCGX-UHFFFAOYSA-N
Comment: Energy2
Num peaks: 14
25.00727645 2.121780298
27.02292652 5.476474126
39.02292652 5.689356394
40.01817548 8.988893092
41.03857658 4.953368034
42.03382555 8.977492065
52.01817548 6.596927504
54.03382555 3.554043506
68.04947561 4.695610922
69.04472458 16.14626685
73.02840582 2.904152815
88.03930485 2.196049839
95.06037464 7.023763483
123.0552893 2.128285586

Name: +ve in-silico MS/MS by CFM-ID for VALZSZJVEFACEZ-UHFFFAOYSA-N
ID: VALZSZJVEFACEZ-UHFFFAOYSA-N
Comment: Energy0
Num peaks: 6
56.04947561 3.924783356
58.06512568 0.9316305094
66.03382555 1.943542584
83.06037464 1.48489234
84.04439023 43.46056163
101.0709393 46.92266952

Name: +ve in-silico MS/MS by CFM-ID for VALZSZJVEFACEZ-UHFFFAOYSA-N
ID: VALZSZJVEFACEZ-UHFFFAOYSA-N
Comment: Energy1
Num peaks: 6
55.01784114 4.472434999
56.04947561 15.19066309
57.0334912 3.299868875
58.06512568 35.59381182
66.03382555 3.425788682
84.04439023 19.51397884

Name: +ve in-silico MS/MS by CFM-ID for VALZSZJVEFACEZ-UHFFFAOYSA-N
ID: VALZSZJVEFACEZ-UHFFFAOYSA-N
Comment: Energy2
Num peaks: 6
41.03857658 2.991710465
54.03382555 12.31979482
56.04947561 39.23581822
58.06512568 7.03310511
66.03382555 8.027934463
84.04439023 13.42901505

Name: +ve in-silico MS/MS by CFM-ID for LOESLMDNPQYFOG-UHFFFAOYSA-N
ID: LOESLMDNPQYFOG-UHFFFAOYSA-N
Comment: Energy0
Num peaks: 6
59.01275576 1.677805823
93.04472458 0.7774749328
95.06037464 7.224029339
105.0447246 8.953199923
123.0552893 54.32656046
141.0658539 22.77626057

Name: +ve in-silico MS/MS by CFM-ID for LOESLMDNPQYFOG-UHFFFAOYSA-N
ID: LOESLMDNPQYFOG-UHFFFAOYSA-N
Comment: Energy1
Num peaks: 6
81.04472458 4.63099475
95.06037464 28.74968197
97.07602471 2.407305853
105.0447246 9.175632529
123.0552893 29.43336625
141.0658539 12.2860207

Name: +ve in-silico MS/MS by CFM-ID for LOESLMDNPQYFOG-UHFFFAOYSA-N
ID: LOESLMDNPQYFOG-UHFFFAOYSA-N
Comment: Energy2
Num peaks: 23
15.02292652 2.853800662
25.00727645 1.607484639
27.02292652 3.582247512
39.02292652 2.160123519
40.01817548 8.847740184
41.00219107 2.873064456
41.03857658 1.666794295
42.03382555 12.63583386
43.01784114 4.260590856
44.04947561 2.109817224
46.06512568 2.147384756
54.03382555 3.818226893
55.01784114 1.489362852
55.02907452 1.408730188
59.01275576 6.512854175
73.02840582 1.722921815
76.01817548 1.264559239
79.02907452 3.35437397
81.04472458 1.399001363
93.04472458 2.141918168
95.06037464 8.278393763
105.0447246 1.866666239
123.0552893 2.272994153

Name: +ve in-silico MS/MS by CFM-ID for BMNPVMQSUPTGFD-UHFFFAOYSA-N
ID: BMNPVMQSUPTGFD-UHFFFAOYSA-N
Comment: Energy0
Num peaks: 6
69.04472458 0.1559826927
95.06037464 0.6052578565
96.04439023 0.3861676459
105.0447246 9.652001141
106.0287402 7.81036449
123.0552893 80.10037383

Name: +ve in-silico MS/MS by CFM-ID for BMNPVMQSUPTGFD-UHFFFAOYSA-N
ID: BMNPVMQSUPTGFD-UHFFFAOYSA-N
Comment: Energy1
Num peaks: 6
79.01784114 1.672780392
81.0334912 1.111315144
95.06037464 4.882837826
105.0447246 12.79160229
106.0287402 29.27890293
123.0552893 39.75050138

Name: +ve in-silico MS/MS by CFM-ID for BMNPVMQSUPTGFD-UHFFFAOYSA-N
ID: BMNPVMQSUPTGFD-UHFFFAOYSA-N
Comment: Energy2
Num peaks: 19
39.02292652 3.162467777
49.00727645 1.510344412
50.00252542 3.318373721
51.02292652 2.652127412
52.01817548 5.414082063
53.00219107 1.504956242
53.03857658 3.804683691
54.03382555 2.471786478
66.03382555 1.265474393
67.02907452 2.230196268
69.04472458 2.309984213
78.03382555 4.400768422
79.01784114 2.341535434
79.02907452 2.153957609
95.06037464 6.580739028
105.0447246 22.51067222
106.0287402 8.654416512
107.0239891 1.237955377
123.0552893 3.560550141

Name: +ve in-silico MS/MS by CFM-ID for MJWMSFLDPWTOSC-UHFFFAOYSA-N
ID: MJWMSFLDPWTOSC-UHFFFAOYSA-N
Comment: Energy0
Num peaks: 6
95.06037464 8.614099056
110.0236548 0.7295414437
112.0393049 1.321066083
114.0549549 0.6002298909
123.0552893 31.34185331
141.0658539 54.27590413

Name: +ve in-silico MS/MS by CFM-ID for MJWMSFLDPWTOSC-UHFFFAOYSA-N
ID: MJWMSFLDPWTOSC-UHFFFAOYSA-N
Comment: Energy1
Num peaks: 6
52.01817548 3.261664773
56.04947561 5.934570306
95.06037464 14.93912348
98.02365479 2.57570352
123.0552893 26.11248494
141.0658539 28.01735486

Name: +ve in-silico MS/MS by CFM-ID for MJWMSFLDPWTOSC-UHFFFAOYSA-N
ID: MJWMSFLDPWTOSC-UHFFFAOYSA-N
Comment: Energy2
Num peaks: 19
15.02292652 2.138125645
25.00727645 1.988767529
27.02292652 5.631927703
39.02292652 4.137122101
40.01817548 1.563818331
42.03382555 2.010937735
52.01817548 10.11222289
53.01342445 3.359162037
54.03382555 4.981403244
55.02907452 2.075751451
56.04947561 3.985534541
66.03382555 10.92330097
68.04947561 5.309646681
79.02907452 10.44193814
81.04472458 4.029013935
83.01275576 2.129269237
85.02840582 1.714967552
94.02874017 2.026964766
95.06037464 2.278969787

Name: +ve in-silico MS/MS by CFM-ID for FEYHSDCDUQBOSR-UHFFFAOYSA-N
ID: FEYHSDCDUQBOSR-UHFFFAOYSA-N
Comment: Energy0
Num peaks: 6
39.02292652 0.03545540421
51.02292652 0.04622255708
101.0385766 0.07091080842
115.0542266 0.06704594663
125.0385766 0.2794349416
141.0698767 99.45516021

Name: +ve in-silico MS/MS by CFM-ID for FEYHSDCDUQBOSR-UHFFFAOYSA-N
ID: FEYHSDCDUQBOSR-UHFFFAOYSA-N
Comment: Energy1
Num peaks: 6
51.02292652 0.2073422065
101.0385766 0.2776780809
113.0385766 0.8904063605
115.0542266 2.16953827
125.0385766 0.6000656788
141.0698767 95.53253894

Name: +ve in-silico MS/MS by CFM-ID for FEYHSDCDUQBOSR-UHFFFAOYSA-N
ID: FEYHSDCDUQBOSR-UHFFFAOYSA-N
Comment: Energy2
Num peaks: 6
51.02292652 1.529179541
101.0385766 2.159521835
113.0385766 2.80906558
115.0542266 5.454878016
125.0385766 46.13086113
141.0698767 38.94462653

Name: +ve in-silico MS/MS by CFM-ID for CWKJBVWFCPINDG-UHFFFAOYSA-N
ID: CWKJBVWFCPINDG-UHFFFAOYSA-N
Comment: Energy0
Num peaks: 6
32.0130901 0.07078886246
34.02874017 0.1415590265
108.0443902 24.68186642
110.0600403 3.050993275
123.0552893 0.6190744934
141.0658539 70.99438974

Name: +ve in-silico MS/MS by CFM-ID for CWKJBVWFCPINDG-UHFFFAOYSA-N
ID: CWKJBVWFCPINDG-UHFFFAOYSA-N
Comment: Energy1
Num peaks: 6
94.02874017 1.257830886
108.0443902 36.1166977
110.0600403 5.31326015
123.0552893 6.481345282
125.0345538 2.318249539
141.0658539 43.40334109

Name: +ve in-silico MS/MS by CFM-ID for CWKJBVWFCPINDG-UHFFFAOYSA-N
ID: CWKJBVWFCPINDG-UHFFFAOYSA-N
Comment: Energy2
Num peaks: 10
39.02292652 3.375508173
51.02292652 4.471280795
63.02292652 9.998722378
65.03857658 3.948898267
82.02874017 3.241163243
94.02874017 3.850935415
96.04439023 4.696125523
108.0443902 29.62735708
123.0552893 11.57042389
141.0658539 6.529731044

Name: +ve in-silico MS/MS by CFM-ID for RWAOPZVGICHCOI-UHFFFAOYSA-N
ID: RWAOPZVGICHCOI-UHFFFAOYSA-N
Comment: Energy0
Num peaks: 6
110.0236548 0.8430944956
113.0709393 0.5059743056
114.0549549 1.998744572
123.0552893 2.563375991
124.0393049 20.84223253
141.0658539 69.61329793

Name: +ve in-silico MS/MS by CFM-ID for RWAOPZVGICHCOI-UHFFFAOYSA-N
ID: RWAOPZVGICHCOI-UHFFFAOYSA-N
Comment: Energy1
Num peaks: 9
82.02874017 3.390907046
84.04439023 1.567204546
96.04439023 1.863618041
111.0552893 1.503770674
112.0393049 3.052556438
114.0549549 2.79120292
123.0552893 5.933875766
124.0393049 16.30425735
141.0658539 43.68638549

Name: +ve in-silico MS/MS by CFM-ID for RWAOPZVGICHCOI-UHFFFAOYSA-N
ID: RWAOPZVGICHCOI-UHFFFAOYSA-N
Comment: Energy2
Num peaks: 31
28.01817548 1.34367313
40.01817548 2.749088304
42.03382555 2.434910052
50.00252542 1.708843383
52.01817548 2.194506462
53.00219107 1.241685355
53.99744004 2.05311272
54.03382555 4.672149929
55.01784114 3.774333795
56.0130901 4.094667406
58.02874017 1.843739626
64.01817548 1.0408347
65.00219107 1.032924517
65.01342445 1.169299408
66.03382555 2.652500227
67.01784114 2.849806892
68.0130901 1.141071833
69.04472458 1.361950385
70.02874017 1.490865095
80.0130901 6.226428711
82.02874017 6.891276916
84.04439023 2.431104147
91.02907452 1.523344422
93.04472458 1.441554062
94.02874017 2.403929833
95.06037464 4.061237413
96.04439023 5.311055061
97.02840582 1.670518636
113.0709393 1.570182748
123.0552893 1.34729077
124.0393049 3.92365462

Name: +ve in-silico MS/MS by CFM-ID for QEKQJFRPPXTQSM-UHFFFAOYSA-N
ID: QEKQJFRPPXTQSM-UHFFFAOYSA-N
Comment: Energy0
Num peaks: 6
55.05422664 1.955204955
59.04914126 2.279658531
87.08044139 6.904264258
91.03090436 22.31798618
93.04655442 6.378315252
123.0571191 51.97075919

Name: +ve in-silico MS/MS by CFM-ID for QEKQJFRPPXTQSM-UHFFFAOYSA-N
ID: QEKQJFRPPXTQSM-UHFFFAOYSA-N
Comment: Energy1
Num peaks: 6
55.05422664 9.979399531
57.06987671 3.861975308
87.08044139 10.17955026
91.03090436 24.83063001
93.04655442 3.233923678
123.0571191 34.4543618

Name: +ve in-silico MS/MS by CFM-ID for QEKQJFRPPXTQSM-UHFFFAOYSA-N
ID: QEKQJFRPPXTQSM-UHFFFAOYSA-N
Comment: Energy2
Num peaks: 16
15.02292652 3.325081152
27.02292652 4.990487164
29.03857658 5.251504998
43.01784114 2.675504489
45.0334912 6.327757607
48.98395416 2.0542042
55.05422664 9.383740479
57.06987671 4.892636687
59.04914126 11.7977963
61.06479133 4.477234243
62.99960423 8.471153265
65.01525429 5.279329736
74.99960423 3.504836958
87.08044139 2.243066734
89.01525429 2.051811875
91.03090436 5.257182116

Name: +ve in-silico MS/MS by CFM-ID for WJUHYXHQRFJCBI-UHFFFAOYSA-N
ID: WJUHYXHQRFJCBI-UHFFFAOYSA-N
Comment: Energy0
Num peaks: 6
69.04472458 3.929947657
73.02840582 2.340242029
81.04472458 2.164174779
109.0396392 17.15890246
111.0552893 1.719424294
141.0658539 64.01948355

Name: +ve in-silico MS/MS by CFM-ID for WJUHYXHQRFJCBI-UHFFFAOYSA-N
ID: WJUHYXHQRFJCBI-UHFFFAOYSA-N
Comment: Energy1
Num peaks: 6
40.01817548 43.82847865
42.03382555 13.61622876
69.04472458 4.052807293
73.02840582 6.715369758
114.0549549 6.625707447
141.0658539 5.219682031

Name: +ve in-silico MS/MS by CFM-ID for WJUHYXHQRFJCBI-UHFFFAOYSA-N
ID: WJUHYXHQRFJCBI-UHFFFAOYSA-N
Comment: Energy2
Num peaks: 16
39.02292652 7.436455091
40.01817548 11.33105916
41.03857658 5.165235545
42.03382555 7.691043501
52.01817548 10.4047511
54.03382555 3.588353952
55.01784114 1.486694311
56.0130901 2.033326706
69.04472458 14.28657937
73.02840582 3.002353982
81.04472458 3.736610365
82.02874017 2.038460404
88.03930485 1.613148992
91.02907452 1.849505022
93.04472458 1.414081491
109.0396392 3.837288746

Name: +ve in-silico MS/MS by CFM-ID for NGMZATOLCPDHHH-UHFFFAOYSA-N
ID: NGMZATOLCPDHHH-UHFFFAOYSA-N
Comment: Energy0
Num peaks: 6
29.03857658 0.6676307573
31.05422664 0.8244644378
43.05422664 0.6313055899
55.05422664 1.221036223
71.08552677 79.03391265
123.0571191 14.86452405

Name: +ve in-silico MS/MS by CFM-ID for NGMZATOLCPDHHH-UHFFFAOYSA-N
ID: NGMZATOLCPDHHH-UHFFFAOYSA-N
Comment: Energy1
Num peaks: 6
31.05422664 1.475408917
41.03857658 2.114108771
45.06987671 2.713300867
55.05422664 7.623979669
71.08552677 78.95271549
123.0571191 2.336860953

Name: +ve in-silico MS/MS by CFM-ID for NGMZATOLCPDHHH-UHFFFAOYSA-N
ID: NGMZATOLCPDHHH-UHFFFAOYSA-N
Comment: Energy2
Num peaks: 6
27.02292652 2.825764462
29.03857658 3.338252068
41.03857658 6.938404855
43.05422664 4.121413894
55.05422664 46.4003866
71.08552677 29.17962192

Name: +ve in-silico MS/MS by CFM-ID for BOTPEONKTLJMSH-UHFFFAOYSA-N
ID: BOTPEONKTLJMSH-UHFFFAOYSA-N
Comment: Energy0
Num peaks: 6
58.02874017 1.274339515
72.04439023 13.60821998
76.02154661 4.810557748
88.02154661 7.181311835
89.0055622 3.907733533
106.0321113 61.68043611

Name: +ve in-silico MS/MS by CFM-ID for BOTPEONKTLJMSH-UHFFFAOYSA-N
ID: BOTPEONKTLJMSH-UHFFFAOYSA-N
Comment: Energy1
Num peaks: 7
55.01784114 3.909188185
58.02874017 5.872446894
72.04439023 14.2784554
76.02154661 14.79555254
88.02154661 9.510101416
89.0055622 3.462876171
106.0321113 29.27027077

Name: +ve in-silico MS/MS by CFM-ID for BOTPEONKTLJMSH-UHFFFAOYSA-N
ID: BOTPEONKTLJMSH-UHFFFAOYSA-N
Comment: Energy2
Num peaks: 12
42.03382555 10.84639669
44.04947561 4.237256844
44.97934745 4.944330998
46.99499752 7.71376013
49.01064758 3.445671116
55.01784114 15.5315864
58.99499752 8.263662076
70.99499752 7.2317563
72.04439023 8.319910248
76.02154661 4.125164996
88.02154661 3.092805105
89.0055622 3.747801677

Name: +ve in-silico MS/MS by CFM-ID for HABIAKDIZVCTLU-UHFFFAOYSA-N
ID: HABIAKDIZVCTLU-UHFFFAOYSA-N
Comment: Energy0
Num peaks: 6
55.01784114 2.64786254
58.02874017 3.497369661
59.06037464 3.024221343
70.02874017 4.045684822
72.04439023 16.79616837
101.0709393 54.36014477

Name: +ve in-silico MS/MS by CFM-ID for HABIAKDIZVCTLU-UHFFFAOYSA-N
ID: HABIAKDIZVCTLU-UHFFFAOYSA-N
Comment: Energy1
Num peaks: 8
44.04947561 3.883507477
55.01784114 14.47895426
58.02874017 4.484943455
72.04439023 22.79081522
73.07602471 3.692929722
83.06037464 3.239661471
84.04439023 3.755979987
101.0709393 26.33221327

Name: +ve in-silico MS/MS by CFM-ID for HABIAKDIZVCTLU-UHFFFAOYSA-N
ID: HABIAKDIZVCTLU-UHFFFAOYSA-N
Comment: Energy2
Num peaks: 20
15.02292652 1.768679105
27.02292652 2.825655917
28.01817548 4.028097615
29.00219107 1.62551978
30.03382555 2.74461204
42.03382555 17.09248177
43.02907452 2.817282625
44.04947561 10.04791786
45.04472458 4.580255915
53.00219107 1.862576359
54.03382555 3.317586639
55.01784114 7.445604616
56.0130901 2.992664188
56.04947561 3.057015457
57.0334912 2.182824703
57.04472458 2.23597038
58.02874017 2.121600426
59.06037464 1.897039501
70.02874017 1.771578277
72.04439023 3.723499842

Name: +ve in-silico MS/MS by CFM-ID for JBDABLGMUHPFOL-UHFFFAOYSA-N
ID: JBDABLGMUHPFOL-UHFFFAOYSA-N
Comment: Energy0
Num peaks: 6
15.02292652 1.579800136
109.0396392 9.275993576
111.0552893 2.347353417
113.0709393 2.425173879
123.0552893 4.547784825
141.0658539 67.77354639

Name: +ve in-silico MS/MS by CFM-ID for JBDABLGMUHPFOL-UHFFFAOYSA-N
ID: JBDABLGMUHPFOL-UHFFFAOYSA-N
Comment: Energy1
Num peaks: 12
27.02292652 1.986583114
43.01784114 2.254239022
57.0334912 2.798655693
58.02874017 5.614462024
83.02398914 2.661399219
99.05528926 2.99769859
109.0396392 3.620825431
111.0552893 12.15425363
113.0709393 6.451159498
123.0552893 17.06596663
124.0393049 3.21342035
141.0658539 20.15147391

Name: +ve in-silico MS/MS by CFM-ID for JBDABLGMUHPFOL-UHFFFAOYSA-N
ID: JBDABLGMUHPFOL-UHFFFAOYSA-N
Comment: Energy2
Num peaks: 27
15.02292652 2.866228753
25.00727645 8.016408305
27.02292652 2.195054947
39.02292652 4.449063539
40.01817548 1.982063407
41.03857658 1.023133395
42.03382555 4.451303664
43.01784114 10.89539045
44.04947561 1.048544225
45.0334912 1.021503586
56.0130901 1.761045457
57.0334912 2.554366453
58.02874017 7.210958433
65.00219107 2.26977619
66.03382555 2.129298084
67.01784114 3.345773653
68.0130901 1.609639971
69.0334912 3.205112529
70.02874017 1.246136256
71.02398914 2.396479617
73.0396392 2.322173456
81.04472458 1.276830115
82.02874017 2.835102274
83.02398914 2.842507036
97.0396392 2.045612449
99.05528926 1.135485189
109.0396392 2.490375466

Name: +ve in-silico MS/MS by CFM-ID for XMDZSQGDOLXEQU-UHFFFAOYSA-N
ID: XMDZSQGDOLXEQU-UHFFFAOYSA-N
Comment: Energy0
Num peaks: 6
74.02365479 2.280748491
95.06037464 15.39721486
106.0287402 2.554784679
123.0552893 23.97307311
124.0393049 8.547189361
141.0658539 40.6374568

Name: +ve in-silico MS/MS by CFM-ID for XMDZSQGDOLXEQU-UHFFFAOYSA-N
ID: XMDZSQGDOLXEQU-UHFFFAOYSA-N
Comment: Energy1
Num peaks: 10
66.03382555 5.867074678
68.04947561 4.259052679
74.02365479 4.260048169
78.03382555 7.018167019
95.06037464 26.9282684
106.0287402 3.158401812
114.0549549 3.319970238
123.0552893 10.94181174
124.0393049 5.873396052
141.0658539 9.592033058

Name: +ve in-silico MS/MS by CFM-ID for XMDZSQGDOLXEQU-UHFFFAOYSA-N
ID: XMDZSQGDOLXEQU-UHFFFAOYSA-N
Comment: Energy2
Num peaks: 16
28.01817548 3.225400298
39.02292652 8.753608412
40.01817548 4.811789095
41.03857658 5.090415059
42.03382555 1.831313738
44.04947561 2.05085432
51.02292652 8.416164725
52.01817548 1.668117545
53.03857658 2.729689313
54.03382555 2.562070338
66.03382555 6.021790188
68.04947561 19.28235134
70.06512568 2.603133849
78.03382555 5.423271278
80.04947561 2.110209536
95.06037464 4.189530899

Name: +ve in-silico MS/MS by CFM-ID for LVGVZXUNHWRPEP-UHFFFAOYSA-N
ID: LVGVZXUNHWRPEP-UHFFFAOYSA-N
Comment: Energy0
Num peaks: 6
25.00727645 0.2193721566
75.02292652 0.1763471272
113.0385766 0.3095989707
115.0542266 3.423209049
125.0385766 0.6307128718
141.0698767 93.71167934

Name: +ve in-silico MS/MS by CFM-ID for LVGVZXUNHWRPEP-UHFFFAOYSA-N
ID: LVGVZXUNHWRPEP-UHFFFAOYSA-N
Comment: Energy1
Num peaks: 6
25.00727645 0.8489129241
99.02292652 0.7800202218
113.0385766 1.263329322
115.0542266 11.86072243
125.0385766 2.211460344
141.0698767 77.24090371

Name: +ve in-silico MS/MS by CFM-ID for LVGVZXUNHWRPEP-UHFFFAOYSA-N
ID: LVGVZXUNHWRPEP-UHFFFAOYSA-N
Comment: Energy2
Num peaks: 10
49.00727645 8.039508236
51.02292652 3.823224432
63.02292652 5.023261913
73.00727645 9.794533317
75.02292652 4.422308692
89.03857658 4.047202186
99.02292652 7.968313805
115.0542266 16.98820472
125.0385766 12.48076648
141.0698767 7.722382882

Name: +ve in-silico MS/MS by CFM-ID for HYAYPDUDDXSFBY-UHFFFAOYSA-N
ID: HYAYPDUDDXSFBY-UHFFFAOYSA-N
Comment: Energy0
Num peaks: 6
55.05422664 1.234860646
89.07093933 1.498355683
113.0709393 1.758195635
123.0552893 0.6650603618
124.0393049 1.621326578
141.0658539 87.54479805

Name: +ve in-silico MS/MS by CFM-ID for HYAYPDUDDXSFBY-UHFFFAOYSA-N
ID: HYAYPDUDDXSFBY-UHFFFAOYSA-N
Comment: Energy1
Num peaks: 6
49.00727645 2.727521308
53.03857658 4.215782806
55.05422664 5.438300012
113.0709393 5.731978012
124.0393049 4.129749139
141.0658539 59.66108038

Name: +ve in-silico MS/MS by CFM-ID for HYAYPDUDDXSFBY-UHFFFAOYSA-N
ID: HYAYPDUDDXSFBY-UHFFFAOYSA-N
Comment: Energy2
Num peaks: 7
25.00727645 5.034587497
27.02292652 4.167599771
39.02292652 15.29721577
49.00727645 10.08229802
51.02292652 13.54283638
53.03857658 16.80236855
55.05422664 18.19819337

Name: +ve in-silico MS/MS by CFM-ID for XRDABWBYKZICRF-UHFFFAOYSA-N
ID: XRDABWBYKZICRF-UHFFFAOYSA-N
Comment: Energy0
Num peaks: 6
87.05528926 0.3250939107
93.04472458 0.2819263705
99.04405588 0.5637190141
109.0396392 2.662147711
123.0552893 37.54126371
141.0658539 55.60676264

Name: +ve in-silico MS/MS by CFM-ID for XRDABWBYKZICRF-UHFFFAOYSA-N
ID: XRDABWBYKZICRF-UHFFFAOYSA-N
Comment: Energy1
Num peaks: 6
82.02874017 5.15369038
96.04439023 3.87445602
109.0396392 5.056232069
114.0549549 2.711407071
123.0552893 45.39315697
141.0658539 20.23797739

Name: +ve in-silico MS/MS by CFM-ID for XRDABWBYKZICRF-UHFFFAOYSA-N
ID: XRDABWBYKZICRF-UHFFFAOYSA-N
Comment: Energy2
Num peaks: 19
40.01817548 3.156002078
43.01784114 1.940977073
43.02907452 3.28692214
52.01817548 2.229533666
53.01342445 3.743388285
58.02874017 2.35887861
65.01342445 3.567570089
67.01784114 2.02016388
67.02907452 9.432582926
69.04472458 2.04056953
81.00833907 1.536349423
81.0334912 2.524371472
82.02874017 1.48815539
93.04472458 14.62065249
95.06037464 3.950640746
106.0287402 2.65037926
107.0239891 1.510116187
109.0396392 4.806353729
123.0552893 13.73979386

Name: +ve in-silico MS/MS by CFM-ID for WHTULVNQGYJCSG-UHFFFAOYSA-N
ID: WHTULVNQGYJCSG-UHFFFAOYSA-N
Comment: Energy0
Num peaks: 6
27.02292652 0.7636778109
55.05422664 5.780432485
57.06987671 2.509634389
59.02988619 1.066946654
85.04553625 6.130613643
101.0768364 78.7483969

Name: +ve in-silico MS/MS by CFM-ID for WHTULVNQGYJCSG-UHFFFAOYSA-N
ID: WHTULVNQGYJCSG-UHFFFAOYSA-N
Comment: Energy1
Num peaks: 6
55.05422664 10.05964247
57.06987671 7.03557599
65.05570701 10.14586695
83.0662717 30.9965374
85.04553625 5.396042055
101.0768364 24.30428792

Name: +ve in-silico MS/MS by CFM-ID for WHTULVNQGYJCSG-UHFFFAOYSA-N
ID: WHTULVNQGYJCSG-UHFFFAOYSA-N
Comment: Energy2
Num peaks: 7
27.02292652 5.578705008
39.02292652 5.629678819
41.03857658 26.67467405
55.05422664 16.37713077
57.06987671 3.714745706
59.02988619 14.42459237
85.04553625 7.866167156

Name: +ve in-silico MS/MS by CFM-ID for KAXILSKFDQXZPP-UHFFFAOYSA-N
ID: KAXILSKFDQXZPP-UHFFFAOYSA-N
Comment: Energy0
Num peaks: 6
19.01784114 4.32700294
42.03382555 2.295793643
70.06512568 4.041708273
73.0396392 10.54815218
83.06037464 3.877440999
101.0709393 67.6108881

Name: +ve in-silico MS/MS by CFM-ID for KAXILSKFDQXZPP-UHFFFAOYSA-N
ID: KAXILSKFDQXZPP-UHFFFAOYSA-N
Comment: Energy1
Num peaks: 6
29.03857658 8.474843919
42.03382555 7.556018507
70.06512568 17.87286502
73.0396392 15.39517363
83.06037464 8.248370589
101.0709393 23.221506

Name: +ve in-silico MS/MS by CFM-ID for KAXILSKFDQXZPP-UHFFFAOYSA-N
ID: KAXILSKFDQXZPP-UHFFFAOYSA-N
Comment: Energy2
Num peaks: 8
19.01784114 3.067925039
29.03857658 8.614325094
29.99744004 3.493815465
40.01817548 3.530998015
42.03382555 39.80137323
44.04947561 5.552409109
54.03382555 5.381598547
70.06512568 11.39334799

Name: +ve in-silico MS/MS by CFM-ID for CCNYTXBSVIPUCQ-UHFFFAOYSA-N
ID: CCNYTXBSVIPUCQ-UHFFFAOYSA-N
Comment: Energy0
Num peaks: 6
69.06987671 3.665551218
77.01525429 2.203964949
79.03090436 1.956643794
87.08044139 5.15450125
105.0465544 23.1191313
123.0571191 58.41309341

Name: +ve in-silico MS/MS by CFM-ID for CCNYTXBSVIPUCQ-UHFFFAOYSA-N
ID: CCNYTXBSVIPUCQ-UHFFFAOYSA-N
Comment: Energy1
Num peaks: 6
34.9683041 1.516843389
69.06987671 10.38456758
87.08044139 12.22910267
105.0465544 12.53664799
107.025819 1.260265103
123.0571191 58.05135139

Name: +ve in-silico MS/MS by CFM-ID for CCNYTXBSVIPUCQ-UHFFFAOYSA-N
ID: CCNYTXBSVIPUCQ-UHFFFAOYSA-N
Comment: Energy2
Num peaks: 8
69.06987671 26.82296142
71.04914126 5.996111365
74.99960423 2.904296868
77.01525429 6.282345517
87.08044139 3.76470904
89.01525429 23.17069364
105.0465544 9.968477958
107.025819 3.3017266

Name: +ve in-silico MS/MS by CFM-ID for YYHQXKBKFKTDMP-UHFFFAOYSA-N
ID: YYHQXKBKFKTDMP-UHFFFAOYSA-N
Comment: Energy0
Num peaks: 6
62.99960423 2.576177533
65.01525429 2.57398293
69.06987671 5.569634523
87.08044139 2.075841158
105.0465544 49.5529956
123.0571191 32.42149301

Name: +ve in-silico MS/MS by CFM-ID for YYHQXKBKFKTDMP-UHFFFAOYSA-N
ID: YYHQXKBKFKTDMP-UHFFFAOYSA-N
Comment: Energy1
Num peaks: 6
62.99960423 0.7522180904
65.01525429 1.202931122
69.06987671 8.203073466
87.08044139 4.854383191
105.0465544 23.62614657
123.0571191 57.36111536

Name: +ve in-silico MS/MS by CFM-ID for YYHQXKBKFKTDMP-UHFFFAOYSA-N
ID: YYHQXKBKFKTDMP-UHFFFAOYSA-N
Comment: Energy2
Num peaks: 6
41.03857658 4.07655232
60.98395416 1.689905656
62.99960423 3.516943327
69.06987671 22.62736197
89.01525429 45.23882173
105.0465544 13.92751867

Name: +ve in-silico MS/MS by CFM-ID for AWDNCVJVQYZMTL-UHFFFAOYSA-N
ID: AWDNCVJVQYZMTL-UHFFFAOYSA-N
Comment: Energy0
Num peaks: 6
42.03382555 1.759362618
44.04947561 15.05949166
58.02874017 1.246519672
70.02874017 27.72353015
83.06037464 0.9125821861
101.0709393 49.55620242

Name: +ve in-silico MS/MS by CFM-ID for AWDNCVJVQYZMTL-UHFFFAOYSA-N
ID: AWDNCVJVQYZMTL-UHFFFAOYSA-N
Comment: Energy1
Num peaks: 6
27.02292652 1.399989195
42.03382555 6.9499229
44.04947561 42.46501487
58.02874017 7.088199337
70.02874017 24.89635133
101.0709393 11.45382249

Name: +ve in-silico MS/MS by CFM-ID for AWDNCVJVQYZMTL-UHFFFAOYSA-N
ID: AWDNCVJVQYZMTL-UHFFFAOYSA-N
Comment: Energy2
Num peaks: 6
15.02292652 4.51355406
27.02292652 11.82738913
42.03382555 22.71435241
44.04947561 49.73818054
58.02874017 2.508073498
70.02874017 2.380033208

Name: +ve in-silico MS/MS by CFM-ID for OPKGSXZJDAALJL-UHFFFAOYSA-N
ID: OPKGSXZJDAALJL-UHFFFAOYSA-N
Comment: Energy0
Num peaks: 6
93.04472458 11.31691154
95.06037464 0.6517692793
105.0447246 8.748935223
106.0287402 1.030878623
107.0239891 1.759351559
123.0552893 73.85951299

Name: +ve in-silico MS/MS by CFM-ID for OPKGSXZJDAALJL-UHFFFAOYSA-N
ID: OPKGSXZJDAALJL-UHFFFAOYSA-N
Comment: Energy1
Num peaks: 6
65.03857658 2.640895581
93.04472458 19.63153387
95.04914126 2.290094272
95.06037464 2.782194027
105.0447246 12.30863559
123.0552893 43.49704394

Name: +ve in-silico MS/MS by CFM-ID for OPKGSXZJDAALJL-UHFFFAOYSA-N
ID: OPKGSXZJDAALJL-UHFFFAOYSA-N
Comment: Energy2
Num peaks: 21
27.02292652 1.241464657
39.02292652 1.702014639
40.01817548 1.741801323
42.03382555 1.579701956
51.02292652 2.379461248
52.01817548 3.882127807
53.01342445 4.165373179
53.03857658 2.753218734
63.02292652 2.601596423
65.03857658 8.278801255
66.03382555 2.143259576
68.04947561 1.226242126
69.04472458 1.513808773
76.01817548 2.002631208
77.03857658 3.808465851
80.0130901 1.35014542
89.99744004 1.753634805
93.04472458 16.25603983
105.0447246 8.512388244
107.0239891 9.574495967
123.0552893 1.647099882

Name: +ve in-silico MS/MS by CFM-ID for BPUSNJCNNXCJDT-UHFFFAOYSA-N
ID: BPUSNJCNNXCJDT-UHFFFAOYSA-N
Comment: Energy0
Num peaks: 6
44.04947561 0.4099348573
70.02874017 1.053103226
72.04439023 0.7583553158
113.0709393 0.7904596921
123.0552893 1.243217734
141.0658539 92.89630007

Name: +ve in-silico MS/MS by CFM-ID for BPUSNJCNNXCJDT-UHFFFAOYSA-N
ID: BPUSNJCNNXCJDT-UHFFFAOYSA-N
Comment: Energy1
Num peaks: 7
40.01817548 1.973272281
44.04947561 9.809998095
55.01784114 2.067200969
85.0396392 2.326985257
98.0600403 8.750559439
113.0709393 13.22601468
141.0658539 43.26075452

Name: +ve in-silico MS/MS by CFM-ID for BPUSNJCNNXCJDT-UHFFFAOYSA-N
ID: BPUSNJCNNXCJDT-UHFFFAOYSA-N
Comment: Energy2
Num peaks: 12
27.02292652 2.77551681
40.01817548 7.029798166
42.03382555 20.87108038
44.0130901 1.878269657
44.04947561 17.39337635
52.01817548 2.40619771
54.03382555 4.539359542
55.01784114 2.457329407
56.04947561 2.387093522
68.0130901 2.892462327
70.02874017 12.26592017
72.04439023 3.996243119

Name: +ve in-silico MS/MS by CFM-ID for XSTKTHZGDAEENU-UHFFFAOYSA-N
ID: XSTKTHZGDAEENU-UHFFFAOYSA-N
Comment: Energy0
Num peaks: 6
39.02292652 1.091723045
55.01784114 14.86767816
69.04472458 27.67565225
96.04439023 1.243965855
105.0447246 1.332590139
123.0552893 46.4442931

Name: +ve in-silico MS/MS by CFM-ID for XSTKTHZGDAEENU-UHFFFAOYSA-N
ID: XSTKTHZGDAEENU-UHFFFAOYSA-N
Comment: Energy1
Num peaks: 6
27.02292652 2.08890792
40.01817548 37.97901496
42.03382555 22.14542741
55.01784114 10.13244286
69.04472458 17.98260044
123.0552893 3.416980688

Name: +ve in-silico MS/MS by CFM-ID for XSTKTHZGDAEENU-UHFFFAOYSA-N
ID: XSTKTHZGDAEENU-UHFFFAOYSA-N
Comment: Energy2
Num peaks: 8
27.02292652 7.873859483
39.02292652 5.237909625
40.01817548 10.08630099
41.03857658 3.846121336
42.03382555 7.577746182
52.01817548 12.56661902
55.01784114 25.77223232
69.04472458 10.00362142

Name: +ve in-silico MS/MS by CFM-ID for AIBYYQLJOMFINU-UHFFFAOYSA-N
ID: AIBYYQLJOMFINU-UHFFFAOYSA-N
Comment: Energy0
Num peaks: 6
28.01817548 0.09639483389
30.03382555 0.6134808107
94.02874017 0.1260654684
96.04439023 0.1330761272
106.0287402 13.72597621
123.0552893 84.78867115

Name: +ve in-silico MS/MS by CFM-ID for AIBYYQLJOMFINU-UHFFFAOYSA-N
ID: AIBYYQLJOMFINU-UHFFFAOYSA-N
Comment: Energy1
Num peaks: 6
30.03382555 2.556492555
64.01817548 1.894868886
66.03382555 0.8174045461
82.02874017 0.9431499799
106.0287402 45.09329053
123.0552893 43.67053281

Name: +ve in-silico MS/MS by CFM-ID for AIBYYQLJOMFINU-UHFFFAOYSA-N
ID: AIBYYQLJOMFINU-UHFFFAOYSA-N
Comment: Energy2
Num peaks: 11
30.03382555 3.44777755
49.00727645 9.17460602
50.00252542 3.468914423
51.02292652 4.084844699
52.01817548 3.046085074
54.03382555 5.917416765
64.01817548 17.23196213
80.0130901 3.675049094
88.01817548 4.454961951
106.0287402 24.4951172
123.0552893 3.662543441

Name: +ve in-silico MS/MS by CFM-ID for XCTNQPYJQUEHLF-UHFFFAOYSA-N
ID: XCTNQPYJQUEHLF-UHFFFAOYSA-N
Comment: Energy0
Num peaks: 6
30.03382555 0.5606781073
94.02874017 0.2687780036
96.04439023 1.494668306
105.0447246 0.1721593211
106.0287402 21.4739682
123.0552893 75.02765765

Name: +ve in-silico MS/MS by CFM-ID for XCTNQPYJQUEHLF-UHFFFAOYSA-N
ID: XCTNQPYJQUEHLF-UHFFFAOYSA-N
Comment: Energy1
Num peaks: 8
50.00252542 1.979323842
52.01817548 2.378605245
54.03382555 8.289706609
70.02874017 2.012274624
94.02874017 2.034150388
96.04439023 6.00901589
106.0287402 37.64552904
123.0552893 20.90820076

Name: +ve in-silico MS/MS by CFM-ID for XCTNQPYJQUEHLF-UHFFFAOYSA-N
ID: XCTNQPYJQUEHLF-UHFFFAOYSA-N
Comment: Energy2
Num peaks: 13
30.03382555 2.333516175
39.02292652 3.305337745
40.01817548 8.84812598
50.00252542 8.132795986
52.01817548 13.34970283
54.03382555 2.104836096
66.03382555 3.261002875
68.04947561 2.202738325
74.00252542 3.330104457
76.01817548 6.606116727
78.03382555 10.14792324
96.04439023 3.084630901
106.0287402 15.16122097

Name: +ve in-silico MS/MS by CFM-ID for SZLRQSBIYPFIKJ-UHFFFAOYSA-N
ID: SZLRQSBIYPFIKJ-UHFFFAOYSA-N
Comment: Energy0
Num peaks: 6
43.01784114 1.769081501
93.04472458 1.764439479
96.04439023 0.6488387908
105.0447246 20.76661544
106.0287402 0.4445433641
123.0552893 72.01506824

Name: +ve in-silico MS/MS by CFM-ID for SZLRQSBIYPFIKJ-UHFFFAOYSA-N
ID: SZLRQSBIYPFIKJ-UHFFFAOYSA-N
Comment: Energy1
Num peaks: 8
43.01784114 3.082233714
92.0130901 2.344247395
93.04472458 6.184027411
94.02874017 3.124933915
95.06037464 7.220751017
96.04439023 2.378840407
105.0447246 22.05764875
123.0552893 35.44708433

Name: +ve in-silico MS/MS by CFM-ID for SZLRQSBIYPFIKJ-UHFFFAOYSA-N
ID: SZLRQSBIYPFIKJ-UHFFFAOYSA-N
Comment: Energy2
Num peaks: 18
25.00727645 4.874504854
29.00219107 5.245200734
39.02292652 8.683679404
40.01817548 3.814452815
42.03382555 2.09069731
43.01784114 5.74423339
50.00252542 3.708498085
52.01817548 8.446691206
53.00219107 1.393538131
54.03382555 6.330773718
55.01784114 4.266217002
66.03382555 2.223849499
67.02907452 1.730646365
70.02874017 2.685246899
78.03382555 1.726919179
93.04472458 5.435897755
105.0447246 10.80139755
123.0552893 1.631072089

Name: +ve in-silico MS/MS by CFM-ID for YNDAMDVOGKACTP-UHFFFAOYSA-N
ID: YNDAMDVOGKACTP-UHFFFAOYSA-N
Comment: Energy0
Num peaks: 6
58.06512568 1.032267467
72.04439023 1.511945062
75.05528926 0.7324932858
83.06037464 1.083710424
84.04439023 15.33354406
101.0709393 76.63427467

Name: +ve in-silico MS/MS by CFM-ID for YNDAMDVOGKACTP-UHFFFAOYSA-N
ID: YNDAMDVOGKACTP-UHFFFAOYSA-N
Comment: Energy1
Num peaks: 6
42.03382555 1.70838552
44.04947561 4.539184761
56.04947561 9.497158186
73.07602471 16.94527184
84.04439023 17.15397035
101.0709393 34.70271301

Name: +ve in-silico MS/MS by CFM-ID for YNDAMDVOGKACTP-UHFFFAOYSA-N
ID: YNDAMDVOGKACTP-UHFFFAOYSA-N
Comment: Energy2
Num peaks: 15
39.02292652 5.117618351
40.01817548 2.340153852
41.03857658 11.05861065
42.03382555 7.750682085
44.04947561 4.4177779
53.00219107 2.13391485
54.03382555 2.678154167
55.01784114 4.537678644
56.04947561 14.86223763
58.06512568 2.262039229
67.01784114 2.727038078
70.02874017 2.007346939
72.04439023 2.714351588
83.06037464 2.859569367
84.04439023 12.7054336

Name: +ve in-silico MS/MS by CFM-ID for LSROBYZLBGODRN-UHFFFAOYSA-N
ID: LSROBYZLBGODRN-UHFFFAOYSA-N
Comment: Energy0
Num peaks: 6
43.05422664 1.388692994
69.0334912 0.8914176195
71.04914126 0.720195043
83.06037464 2.123832754
84.04439023 0.7262360782
101.0709393 88.05925604

Name: +ve in-silico MS/MS by CFM-ID for LSROBYZLBGODRN-UHFFFAOYSA-N
ID: LSROBYZLBGODRN-UHFFFAOYSA-N
Comment: Energy1
Num peaks: 7
41.03857658 5.563180615
43.05422664 4.899653638
55.01784114 2.920471691
73.07602471 14.59820923
83.06037464 4.418673017
84.04439023 4.0193594
101.0709393 46.29712691

Name: +ve in-silico MS/MS by CFM-ID for LSROBYZLBGODRN-UHFFFAOYSA-N
ID: LSROBYZLBGODRN-UHFFFAOYSA-N
Comment: Energy2
Num peaks: 20
15.02292652 1.627595379
25.00727645 4.340476625
27.02292652 6.287037632
29.03857658 1.419856607
31.02907452 4.598141688
39.02292652 7.108722557
41.03857658 11.15893711
43.02907452 3.257683023
43.05422664 14.98816396
45.04472458 3.080624241
45.06987671 2.238315706
47.06037464 3.657176619
53.03857658 1.230582828
55.01784114 2.087777564
55.05422664 1.262878888
56.04947561 1.942348879
57.0334912 2.32095466
57.04472458 2.58414464
83.06037464 2.464453165
84.04439023 3.041216475

Name: +ve in-silico MS/MS by CFM-ID for UFXYYTWJETZVHG-UHFFFAOYSA-N
ID: UFXYYTWJETZVHG-UHFFFAOYSA-N
Comment: Energy0
Num peaks: 6
85.07602471 17.97438131
96.04439023 5.365601558
98.0600403 6.035148123
111.0552893 7.026032986
113.0709393 40.99858061
141.0658539 10.67198879

Name: +ve in-silico MS/MS by CFM-ID for UFXYYTWJETZVHG-UHFFFAOYSA-N
ID: UFXYYTWJETZVHG-UHFFFAOYSA-N
Comment: Energy1
Num peaks: 7
44.0130901 5.407373597
55.05422664 6.568192956
70.06512568 6.0149449
85.07602471 23.53105248
96.04439023 12.33924088
98.0600403 7.150050045
113.0709393 23.35674437

Name: +ve in-silico MS/MS by CFM-ID for UFXYYTWJETZVHG-UHFFFAOYSA-N
ID: UFXYYTWJETZVHG-UHFFFAOYSA-N
Comment: Energy2
Num peaks: 14
41.03857658 2.062582216
44.0130901 9.298724119
53.03857658 7.152794289
55.05422664 6.548080046
56.0130901 3.298218046
68.04947561 3.927629148
70.02874017 2.634744048
70.06512568 17.05508252
82.02874017 2.755091305
83.06037464 1.83331139
84.04439023 1.383881849
85.07602471 18.27392938
96.04439023 2.127641933
98.0600403 2.622987516

Name: +ve in-silico MS/MS by CFM-ID for KPDTTZWHFZUVCL-UHFFFAOYSA-N
ID: KPDTTZWHFZUVCL-UHFFFAOYSA-N
Comment: Energy0
Num peaks: 6
41.03857658 8.951242175
44.0130901 3.509725885
70.06512568 14.09556339
101.0345538 7.162218514
113.0709393 2.247248731
141.0658539 53.64573092

Name: +ve in-silico MS/MS by CFM-ID for KPDTTZWHFZUVCL-UHFFFAOYSA-N
ID: KPDTTZWHFZUVCL-UHFFFAOYSA-N
Comment: Energy1
Num peaks: 6
41.03857658 23.25489125
42.03382555 2.828749002
54.03382555 2.95274801
66.03382555 2.527534605
68.04947561 5.374181527
70.06512568 44.24640712

Name: +ve in-silico MS/MS by CFM-ID for KPDTTZWHFZUVCL-UHFFFAOYSA-N
ID: KPDTTZWHFZUVCL-UHFFFAOYSA-N
Comment: Energy2
Num peaks: 11
25.00727645 7.967123557
39.02292652 5.928288081
41.03857658 38.16730512
44.0130901 4.352199934
54.03382555 3.08318701
56.0130901 3.82818212
58.02874017 1.987032573
70.06512568 1.913000344
71.02398914 2.181804885
83.02398914 7.515688251
101.0345538 4.241857274

Name: +ve in-silico MS/MS by CFM-ID for BXHGNAADUUXBKK-UHFFFAOYSA-N
ID: BXHGNAADUUXBKK-UHFFFAOYSA-N
Comment: Energy0
Num peaks: 6
93.04472458 5.749591342
95.06037464 0.5112967423
96.04439023 0.8070841075
97.0396392 0.8472190127
107.0239891 0.8393260087
123.0552893 87.61338664

Name: +ve in-silico MS/MS by CFM-ID for BXHGNAADUUXBKK-UHFFFAOYSA-N
ID: BXHGNAADUUXBKK-UHFFFAOYSA-N
Comment: Energy1
Num peaks: 6
66.03382555 3.622764698
82.02874017 3.772059745
93.04472458 27.98754745
94.02874017 3.235615331
96.04439023 2.73121887
123.0552893 40.43736684

Name: +ve in-silico MS/MS by CFM-ID for BXHGNAADUUXBKK-UHFFFAOYSA-N
ID: BXHGNAADUUXBKK-UHFFFAOYSA-N
Comment: Energy2
Num peaks: 18
25.00727645 1.62039837
27.02292652 6.178700417
40.01817548 4.419280517
42.03382555 9.633517092
44.04947561 3.2275035
52.01817548 11.50827309
54.03382555 2.581160689
65.01342445 6.132548757
66.03382555 5.176000078
67.02907452 5.092438999
68.04947561 5.815641605
69.04472458 1.459295627
71.06037464 1.820973688
78.03382555 1.474346376
80.0130901 2.259287985
82.02874017 1.807597339
93.04472458 7.947071792
107.0239891 2.070341026

Name: +ve in-silico MS/MS by CFM-ID for HYZXDNKDMWICDW-UHFFFAOYSA-N
ID: HYZXDNKDMWICDW-UHFFFAOYSA-N
Comment: Energy0
Num peaks: 6
67.02907452 0.6386681996
95.06037464 0.9716090266
96.04439023 1.312320432
97.0396392 0.5819141812
106.0287402 8.205580592
123.0552893 86.05612169

Name: +ve in-silico MS/MS by CFM-ID for HYZXDNKDMWICDW-UHFFFAOYSA-N
ID: HYZXDNKDMWICDW-UHFFFAOYSA-N
Comment: Energy1
Num peaks: 6
79.01784114 1.71178785
81.0334912 1.470119837
89.00219107 1.49782411
95.06037464 2.933596661
106.0287402 34.24206925
123.0552893 49.88861265

Name: +ve in-silico MS/MS by CFM-ID for HYZXDNKDMWICDW-UHFFFAOYSA-N
ID: HYZXDNKDMWICDW-UHFFFAOYSA-N
Comment: Energy2
Num peaks: 21
25.00727645 3.697945697
40.01817548 11.33008753
42.03382555 9.49160017
44.04947561 4.280020463
52.01817548 3.780726851
53.00219107 2.464496271
55.01784114 1.300609185
64.01817548 4.079648493
65.00219107 1.400793072
65.01342445 2.196323149
66.03382555 1.348640769
67.02907452 10.14979749
69.04472458 2.070256261
71.06037464 3.080984348
79.01784114 2.439058735
81.04472458 1.792380275
95.06037464 2.396909718
96.04439023 1.475197799
97.0396392 1.755140643
106.0287402 7.25732682
123.0552893 2.950002535

Name: +ve in-silico MS/MS by CFM-ID for ODVRLSOMTXGTMX-UHFFFAOYSA-N
ID: ODVRLSOMTXGTMX-UHFFFAOYSA-N
Comment: Energy0
Num peaks: 6
44.04947561 13.10986222
98.02365479 1.687688314
110.0236548 2.733727816
123.0552893 2.059029539
124.0393049 16.23796764
141.0658539 59.1579003

Name: +ve in-silico MS/MS by CFM-ID for ODVRLSOMTXGTMX-UHFFFAOYSA-N
ID: ODVRLSOMTXGTMX-UHFFFAOYSA-N
Comment: Energy1
Num peaks: 6
44.04947561 19.7745601
59.06037464 3.079538616
110.0236548 16.3288554
112.0393049 2.577421821
124.0393049 26.51860786
141.0658539 14.53299624

Name: +ve in-silico MS/MS by CFM-ID for ODVRLSOMTXGTMX-UHFFFAOYSA-N
ID: ODVRLSOMTXGTMX-UHFFFAOYSA-N
Comment: Energy2
Num peaks: 12
15.02292652 1.965197514
27.02292652 8.726696622
40.01817548 2.055286229
42.03382555 7.656475201
44.04947561 34.56071212
59.06037464 4.547386368
68.0130901 2.497796826
70.02874017 3.343531264
82.02874017 1.981426362
98.02365479 9.298075183
110.0236548 2.025289377
124.0393049 2.952886904

Name: +ve in-silico MS/MS by CFM-ID for NLLAFZNIRAPTBK-UHFFFAOYSA-N
ID: NLLAFZNIRAPTBK-UHFFFAOYSA-N
Comment: Energy0
Num peaks: 6
80.0130901 0.7052887694
82.02874017 1.246074217
93.04472458 2.100605556
96.04439023 1.077223825
105.0447246 9.46514638
123.0552893 82.15300326

Name: +ve in-silico MS/MS by CFM-ID for NLLAFZNIRAPTBK-UHFFFAOYSA-N
ID: NLLAFZNIRAPTBK-UHFFFAOYSA-N
Comment: Energy1
Num peaks: 6
82.02874017 5.009132364
93.04472458 8.029848217
95.06037464 1.93945075
96.04439023 3.149077575
105.0447246 14.9294204
123.0552893 52.3298691

Name: +ve in-silico MS/MS by CFM-ID for NLLAFZNIRAPTBK-UHFFFAOYSA-N
ID: NLLAFZNIRAPTBK-UHFFFAOYSA-N
Comment: Energy2
Num peaks: 23
26.00252542 3.681169123
27.02292652 3.673619091
28.01817548 1.66442115
39.02292652 3.266356267
40.01817548 12.98732648
42.03382555 4.831708398
51.02292652 1.880506475
52.01817548 10.06635796
53.03857658 2.529329246
54.03382555 3.694973242
55.02907452 2.737710357
56.0130901 1.771935944
56.04947561 1.488542494
64.01817548 2.732900456
65.00219107 1.615044257
66.03382555 5.77460438
68.04947561 2.750072226
77.01342445 1.830698868
80.0130901 2.463814515
81.04472458 1.725665917
93.04472458 2.440846113
105.0447246 3.093088371
107.0239891 1.711562498

Name: +ve in-silico MS/MS by CFM-ID for JZRHJXNIMHYZRW-UHFFFAOYSA-N
ID: JZRHJXNIMHYZRW-UHFFFAOYSA-N
Comment: Energy0
Num peaks: 6
68.04947561 0.4641367166
93.04472458 3.614049539
94.02874017 0.3992542141
96.04439023 1.539637434
107.0239891 0.4211749366
123.0552893 90.44446164

Name: +ve in-silico MS/MS by CFM-ID for JZRHJXNIMHYZRW-UHFFFAOYSA-N
ID: JZRHJXNIMHYZRW-UHFFFAOYSA-N
Comment: Energy1
Num peaks: 6
39.02292652 2.195396095
53.00219107 1.767419319
93.04472458 19.64140518
95.06037464 7.19433856
96.04439023 1.757988453
123.0552893 54.56767044

Name: +ve in-silico MS/MS by CFM-ID for JZRHJXNIMHYZRW-UHFFFAOYSA-N
ID: JZRHJXNIMHYZRW-UHFFFAOYSA-N
Comment: Energy2
Num peaks: 17
25.00727645 2.441327517
26.00252542 2.827048182
27.02292652 2.101220679
39.02292652 10.52958913
40.01817548 8.242941482
41.03857658 5.09011825
42.03382555 14.32526858
52.01817548 7.441917679
53.00219107 2.244202468
53.01342445 2.002082383
54.03382555 3.30857492
55.01784114 2.331691735
56.04947561 2.219542933
66.03382555 4.96299755
68.04947561 3.025725719
93.04472458 4.026072579
107.0239891 3.090715192

Name: +ve in-silico MS/MS by CFM-ID for XLNKVHCLFOZQJJ-UHFFFAOYSA-N
ID: XLNKVHCLFOZQJJ-UHFFFAOYSA-N
Comment: Energy0
Num peaks: 6
84.04439023 0.264213954
85.02840582 0.360119362
105.0447246 5.448046982
109.0396392 0.8978111502
123.0552893 32.63883377
141.0658539 56.97923489

Name: +ve in-silico MS/MS by CFM-ID for XLNKVHCLFOZQJJ-UHFFFAOYSA-N
ID: XLNKVHCLFOZQJJ-UHFFFAOYSA-N
Comment: Energy1
Num peaks: 6
82.02874017 1.520724488
96.04439023 0.9985842108
105.0447246 20.0076568
109.0396392 1.416669999
123.0552893 42.52085369
141.0658539 26.96182682

Name: +ve in-silico MS/MS by CFM-ID for XLNKVHCLFOZQJJ-UHFFFAOYSA-N
ID: XLNKVHCLFOZQJJ-UHFFFAOYSA-N
Comment: Energy2
Num peaks: 23
40.01817548 8.093401182
42.03382555 3.801733978
52.01817548 4.401784945
54.03382555 1.054273418
55.01784114 1.161180585
55.02907452 1.519855998
56.0130901 1.306836469
58.02874017 1.6846503
64.01817548 5.416112852
65.00219107 1.351696142
66.03382555 7.256669258
67.01784114 1.620623821
68.04947561 2.311451673
69.0334912 3.075632458
71.04914126 1.527918229
82.02874017 3.476320826
93.04472458 3.386445388
95.06037464 1.189381549
96.04439023 1.474241591
97.0396392 4.134358838
105.0447246 12.24016235
109.0396392 1.860280004
123.0552893 7.1377251

Name: +ve in-silico MS/MS by CFM-ID for YOFXFEFEHOILIF-UHFFFAOYSA-N
ID: YOFXFEFEHOILIF-UHFFFAOYSA-N
Comment: Energy0
Num peaks: 6
81.04472458 4.568348114
95.06037464 6.365588802
105.0447246 7.797774922
123.0552893 47.19258841
124.0393049 2.378761997
141.0658539 19.70454918

Name: +ve in-silico MS/MS by CFM-ID for YOFXFEFEHOILIF-UHFFFAOYSA-N
ID: YOFXFEFEHOILIF-UHFFFAOYSA-N
Comment: Energy1
Num peaks: 19
50.00252542 1.635729357
52.01817548 3.501226149
54.03382555 2.333240434
64.01817548 1.436483486
66.03382555 5.409763607
68.04947561 4.517247689
69.0334912 1.074831511
81.04472458 2.937947235
92.0130901 1.052484362
94.02874017 2.829110556
95.01275576 2.518751455
95.06037464 6.7966778
96.04439023 9.147925756
97.02840582 8.551537732
105.0447246 2.502474431
112.0393049 6.911468878
114.0549549 7.605802778
123.0552893 7.452567183
141.0658539 2.734394585

Name: +ve in-silico MS/MS by CFM-ID for YOFXFEFEHOILIF-UHFFFAOYSA-N
ID: YOFXFEFEHOILIF-UHFFFAOYSA-N
Comment: Energy2
Num peaks: 23
27.02292652 5.401197924
39.02292652 5.470830763
41.00219107 1.593806776
41.03857658 1.930640909
43.01784114 1.807413982
50.00252542 1.424723265
52.01817548 8.171772264
53.00219107 1.401549913
53.03857658 3.403459357
54.03382555 10.03268591
55.01784114 1.418869179
59.01275576 2.297264147
65.03857658 3.552717073
66.03382555 2.459081178
68.04947561 4.441187573
68.99710569 3.178456968
73.02840582 1.865738262
79.02907452 6.691294036
80.04947561 1.986811961
81.04472458 5.279668476
93.04472458 1.905601839
95.06037464 4.066504813
96.04439023 1.171867196

Name: +ve in-silico MS/MS by CFM-ID for VWSUUXABFFFLAH-UHFFFAOYSA-N
ID: VWSUUXABFFFLAH-UHFFFAOYSA-N
Comment: Energy0
Num peaks: 6
99.02292652 0.718793251
101.0385766 0.3736369747
113.0385766 0.5026298526
115.0542266 3.452151316
125.0385766 0.5672704362
141.0698767 92.58873005

Name: +ve in-silico MS/MS by CFM-ID for VWSUUXABFFFLAH-UHFFFAOYSA-N
ID: VWSUUXABFFFLAH-UHFFFAOYSA-N
Comment: Energy1
Num peaks: 6
75.02292652 1.659153573
99.02292652 2.095434864
113.0385766 2.007552311
115.0542266 10.7111826
125.0385766 1.96111895
141.0698767 70.88291464

Name: +ve in-silico MS/MS by CFM-ID for VWSUUXABFFFLAH-UHFFFAOYSA-N
ID: VWSUUXABFFFLAH-UHFFFAOYSA-N
Comment: Energy2
Num peaks: 12
49.00727645 10.5331084
63.02292652 6.391251618
73.00727645 6.040826594
75.02292652 6.062643748
87.02292652 5.196187972
89.03857658 5.097036675
97.00727645 6.247447405
99.02292652 11.37558859
101.0385766 3.089560746
115.0542266 10.71321159
125.0385766 7.15494517
141.0698767 4.637096097

Name: +ve in-silico MS/MS by CFM-ID for PVYFVVBEULXWGL-UHFFFAOYSA-N
ID: PVYFVVBEULXWGL-UHFFFAOYSA-N
Comment: Energy0
Num peaks: 6
65.03857658 0.5660646325
89.03857658 0.4430816435
113.0385766 0.2675683715
115.0542266 3.205371926
125.0385766 0.6239112244
141.0698767 92.94126387

Name: +ve in-silico MS/MS by CFM-ID for PVYFVVBEULXWGL-UHFFFAOYSA-N
ID: PVYFVVBEULXWGL-UHFFFAOYSA-N
Comment: Energy1
Num peaks: 6
89.03857658 1.240561969
99.02292652 1.151027316
113.0385766 1.492416343
115.0542266 10.81288938
125.0385766 2.118368932
141.0698767 75.25393487

Name: +ve in-silico MS/MS by CFM-ID for PVYFVVBEULXWGL-UHFFFAOYSA-N
ID: PVYFVVBEULXWGL-UHFFFAOYSA-N
Comment: Energy2
Num peaks: 11
49.00727645 10.69663122
51.02292652 4.709698667
65.03857658 5.623151175
73.00727645 6.514814596
75.02292652 3.77643159
87.02292652 6.410678403
89.03857658 4.263921321
99.02292652 7.980135386
115.0542266 14.2603449
125.0385766 11.02861106
141.0698767 6.856884331

Name: +ve in-silico MS/MS by CFM-ID for XUSKPMMPOGGMKA-UHFFFAOYSA-N
ID: XUSKPMMPOGGMKA-UHFFFAOYSA-N
Comment: Energy0
Num peaks: 6
95.06037464 7.013728387
105.0447246 1.535096322
106.0287402 1.509500296
123.0552893 34.35536606
124.0393049 5.364070732
141.0658539 39.88999013

Name: +ve in-silico MS/MS by CFM-ID for XUSKPMMPOGGMKA-UHFFFAOYSA-N
ID: XUSKPMMPOGGMKA-UHFFFAOYSA-N
Comment: Energy1
Num peaks: 13
65.03857658 3.938718429
67.05422664 1.366561039
78.03382555 1.631132206
79.02907452 3.756980969
80.04947561 1.492464885
81.04472458 1.511444539
91.02907452 1.658116426
93.04472458 2.110660584
95.06037464 25.46198772
97.07602471 13.65062128
105.0447246 2.246431966
123.0552893 15.36155991
141.0658539 5.872047533

Name: +ve in-silico MS/MS by CFM-ID for XUSKPMMPOGGMKA-UHFFFAOYSA-N
ID: XUSKPMMPOGGMKA-UHFFFAOYSA-N
Comment: Energy2
Num peaks: 27
29.01342445 0.9510288431
29.03857658 1.123680893
31.02907452 1.348511373
39.02292652 4.818825456
40.01817548 4.512539571
41.03857658 13.44523262
42.03382555 2.067405998
43.02907452 3.47042056
43.05422664 2.390959445
45.04472458 1.869417671
47.06037464 3.467228815
52.01817548 2.577086725
54.03382555 1.441000352
65.03857658 4.553121902
67.02907452 4.19677265
68.0130901 2.184941603
69.04472458 2.843592598
71.06037464 2.892558155
78.03382555 1.218454129
79.02907452 4.193415466
80.04947561 3.887893685
93.04472458 1.934144346
95.02398914 1.089660095
95.06037464 3.561699752
105.0447246 1.258568563
106.0287402 1.158868625
123.0552893 2.155078563

Name: +ve in-silico MS/MS by CFM-ID for FHARGMSSJPHLMO-UHFFFAOYSA-N
ID: FHARGMSSJPHLMO-UHFFFAOYSA-N
Comment: Energy0
Num peaks: 6
59.01275576 1.754048609
95.06037464 20.40223742
97.07602471 2.008027053
100.0393049 0.9155333954
123.0552893 15.51358429
141.0658539 53.45647596

Name: +ve in-silico MS/MS by CFM-ID for FHARGMSSJPHLMO-UHFFFAOYSA-N
ID: FHARGMSSJPHLMO-UHFFFAOYSA-N
Comment: Energy1
Num peaks: 11
39.02292652 2.633307434
52.01817548 4.771580773
54.03382555 19.42554886
59.01275576 12.91526222
66.03382555 2.590794724
81.04472458 2.455591032
95.06037464 14.22431275
96.04439023 1.783426601
114.0549549 1.479293218
123.0552893 9.176161715
141.0658539 9.836002758

Name: +ve in-silico MS/MS by CFM-ID for FHARGMSSJPHLMO-UHFFFAOYSA-N
ID: FHARGMSSJPHLMO-UHFFFAOYSA-N
Comment: Energy2
Num peaks: 19
25.00727645 1.776821408
28.01817548 1.132836443
39.02292652 10.04988186
40.01817548 2.248952905
41.03857658 10.92474519
42.03382555 1.912039941
52.01817548 2.225800253
54.03382555 5.136543538
55.02907452 2.544529194
59.01275576 5.365687082
68.04947561 2.297811492
69.04472458 11.49507306
74.02365479 3.192240035
81.04472458 3.205467488
88.03930485 1.914427626
95.06037464 6.995429502
97.0396392 4.032952752
115.0502039 1.708106769
123.0552893 2.343145548

Name: +ve in-silico MS/MS by CFM-ID for OBPDHHJZPOGJPO-UHFFFAOYSA-N
ID: OBPDHHJZPOGJPO-UHFFFAOYSA-N
Comment: Energy0
Num peaks: 6
29.00219107 0.6967280146
93.04472458 3.169896566
95.06037464 0.8525141736
96.04439023 0.6961607744
105.0447246 4.300207836
123.0552893 87.44643094

Name: +ve in-silico MS/MS by CFM-ID for OBPDHHJZPOGJPO-UHFFFAOYSA-N
ID: OBPDHHJZPOGJPO-UHFFFAOYSA-N
Comment: Energy1
Num peaks: 6
39.02292652 3.503793705
66.03382555 5.440825582
68.04947561 10.61302093
93.04472458 8.70754976
105.0447246 4.804718227
123.0552893 47.42430649

Name: +ve in-silico MS/MS by CFM-ID for OBPDHHJZPOGJPO-UHFFFAOYSA-N
ID: OBPDHHJZPOGJPO-UHFFFAOYSA-N
Comment: Energy2
Num peaks: 13
26.00252542 1.904916783
39.02292652 11.80829427
41.03857658 1.927129361
50.00252542 6.600653256
52.01817548 7.215163811
54.03382555 7.692785918
66.03382555 12.09747063
68.04947561 8.274409058
78.03382555 2.057763549
79.02907452 3.03572495
81.04472458 2.877201728
93.04472458 4.642483781
105.0447246 11.22688212

Name: +ve in-silico MS/MS by CFM-ID for MGIKMFCKRKDEIK-UHFFFAOYSA-N
ID: MGIKMFCKRKDEIK-UHFFFAOYSA-N
Comment: Energy0
Num peaks: 6
59.01275576 2.837642649
95.06037464 4.631188131
97.07602471 0.8068863499
105.0447246 9.305160475
123.0552893 56.49140506
141.0658539 23.70304767

Name: +ve in-silico MS/MS by CFM-ID for MGIKMFCKRKDEIK-UHFFFAOYSA-N
ID: MGIKMFCKRKDEIK-UHFFFAOYSA-N
Comment: Energy1
Num peaks: 6
81.04472458 6.232514101
95.06037464 35.3358385
97.07602471 13.87667303
105.0447246 5.964070719
123.0552893 17.65832177
141.0658539 6.406185527

Name: +ve in-silico MS/MS by CFM-ID for MGIKMFCKRKDEIK-UHFFFAOYSA-N
ID: MGIKMFCKRKDEIK-UHFFFAOYSA-N
Comment: Energy2
Num peaks: 20
15.02292652 2.890400291
25.00727645 3.23852384
40.01817548 9.270284561
41.00219107 4.131732161
42.03382555 12.1578858
44.04947561 2.034591154
46.06512568 1.804637308
52.01817548 1.978285174
54.03382555 5.731891821
56.04947561 3.294866807
59.01275576 7.147052179
66.03382555 3.735863554
68.0130901 1.447562297
68.04947561 2.07793056
71.01275576 2.09879003
81.04472458 4.604420929
94.02874017 1.576464783
95.06037464 4.369371865
105.0447246 2.955766234
123.0552893 3.864176034

Name: +ve in-silico MS/MS by CFM-ID for VALZSZJVEFACEZ-UHFFFAOYSA-N
ID: VALZSZJVEFACEZ-UHFFFAOYSA-N
Comment: Energy0
Num peaks: 6
56.04947561 3.924783356
58.06512568 0.9316305094
66.03382555 1.943542584
83.06037464 1.48489234
84.04439023 43.46056163
101.0709393 46.92266952

Name: +ve in-silico MS/MS by CFM-ID for VALZSZJVEFACEZ-UHFFFAOYSA-N
ID: VALZSZJVEFACEZ-UHFFFAOYSA-N
Comment: Energy1
Num peaks: 6
55.01784114 4.472434999
56.04947561 15.19066309
57.0334912 3.299868875
58.06512568 35.59381182
66.03382555 3.425788682
84.04439023 19.51397884

Name: +ve in-silico MS/MS by CFM-ID for VALZSZJVEFACEZ-UHFFFAOYSA-N
ID: VALZSZJVEFACEZ-UHFFFAOYSA-N
Comment: Energy2
Num peaks: 6
41.03857658 2.991710465
54.03382555 12.31979482
56.04947561 39.23581822
58.06512568 7.03310511
66.03382555 8.027934463
84.04439023 13.42901505

Name: +ve in-silico MS/MS by CFM-ID for PXYOOBSFOBZSBX-UHFFFAOYSA-N
ID: PXYOOBSFOBZSBX-UHFFFAOYSA-N
Comment: Energy0
Num peaks: 6
29.00219107 0.1104189431
81.0334912 0.09855815385
95.06037464 0.5233937784
96.04439023 0.2440842394
106.0287402 8.423937351
123.0552893 89.71101281

Name: +ve in-silico MS/MS by CFM-ID for PXYOOBSFOBZSBX-UHFFFAOYSA-N
ID: PXYOOBSFOBZSBX-UHFFFAOYSA-N
Comment: Energy1
Num peaks: 6
51.02292652 1.249011868
66.03382555 0.9612330319
68.04947561 0.969737407
95.06037464 3.670765658
106.0287402 31.85599211
123.0552893 54.10690935

Name: +ve in-silico MS/MS by CFM-ID for PXYOOBSFOBZSBX-UHFFFAOYSA-N
ID: PXYOOBSFOBZSBX-UHFFFAOYSA-N
Comment: Energy2
Num peaks: 20
25.00727645 1.333087073
29.00219107 1.600399655
39.02292652 12.41890051
40.01817548 1.941371467
41.03857658 4.385207587
42.03382555 1.368724991
43.02907452 1.261920865
49.00727645 3.84195406
51.02292652 6.276196873
52.01817548 2.928209724
64.01817548 8.550994617
66.03382555 2.697831128
67.02907452 3.270994243
68.04947561 6.00479612
69.04472458 1.450863747
71.06037464 1.610662875
81.04472458 3.665087049
95.06037464 3.22303555
106.0287402 7.975168277
123.0552893 4.469831545

Name: +ve in-silico MS/MS by CFM-ID for RPGPPCHMKDWLRT-UHFFFAOYSA-N
ID: RPGPPCHMKDWLRT-UHFFFAOYSA-N
Comment: Energy0
Num peaks: 6
26.00252542 1.586257613
69.04472458 23.96022317
71.06037464 3.260009445
73.07602471 2.244330546
84.04439023 5.911425739
101.0709393 57.4459295

Name: +ve in-silico MS/MS by CFM-ID for RPGPPCHMKDWLRT-UHFFFAOYSA-N
ID: RPGPPCHMKDWLRT-UHFFFAOYSA-N
Comment: Energy1
Num peaks: 9
26.00252542 8.964661462
52.01817548 5.174291889
55.02907452 4.419634657
69.04472458 21.83828039
70.02874017 4.844831275
71.06037464 3.259905832
74.0600403 10.74376265
84.04439023 7.320245548
101.0709393 14.34598071

Name: +ve in-silico MS/MS by CFM-ID for RPGPPCHMKDWLRT-UHFFFAOYSA-N
ID: RPGPPCHMKDWLRT-UHFFFAOYSA-N
Comment: Energy2
Num peaks: 8
26.00252542 12.99887494
45.0334912 5.236666298
52.01817548 22.6974852
54.03382555 5.615915554
55.02907452 5.913626116
56.04947561 6.864333064
69.04472458 18.38442465
73.07602471 2.939062402

Name: +ve in-silico MS/MS by CFM-ID for JKZWEWZMYSBQME-UHFFFAOYSA-N
ID: JKZWEWZMYSBQME-UHFFFAOYSA-N
Comment: Energy0
Num peaks: 6
59.06037464 9.072836788
70.02874017 1.24595966
83.06037464 6.095382034
84.04439023 2.496136301
85.0396392 1.88089057
101.0709393 69.33237611

Name: +ve in-silico MS/MS by CFM-ID for JKZWEWZMYSBQME-UHFFFAOYSA-N
ID: JKZWEWZMYSBQME-UHFFFAOYSA-N
Comment: Energy1
Num peaks: 6
42.03382555 5.6884018
58.02874017 32.02207246
58.06512568 10.82980124
72.04439023 2.112545118
83.06037464 8.516353822
101.0709393 22.98690019

Name: +ve in-silico MS/MS by CFM-ID for JKZWEWZMYSBQME-UHFFFAOYSA-N
ID: JKZWEWZMYSBQME-UHFFFAOYSA-N
Comment: Energy2
Num peaks: 23
15.02292652 4.343027427
25.00727645 1.870057561
27.02292652 3.300541594
29.03857658 4.407933104
30.03382555 3.074568228
39.02292652 2.678977407
40.01817548 1.644647933
41.03857658 1.405787613
42.03382555 10.77570289
43.02907452 3.244077331
45.04472458 2.209165445
54.03382555 1.731435604
55.01784114 4.417712445
56.04947561 6.086654357
57.0334912 3.877667212
57.04472458 1.751124313
58.02874017 1.400741885
58.06512568 3.870204586
59.06037464 10.62712881
70.02874017 1.858325186
73.07602471 1.624057888
83.06037464 2.414859974
85.0396392 2.727549934

Name: +ve in-silico MS/MS by CFM-ID for CNUNPQXDDJYAEE-UHFFFAOYSA-N
ID: CNUNPQXDDJYAEE-UHFFFAOYSA-N
Comment: Energy0
Num peaks: 6
70.02874017 0.5985945317
109.0396392 5.780313175
114.0549549 2.080577833
123.0552893 34.4583023
124.0393049 0.7239040488
141.0658539 51.10911543

Name: +ve in-silico MS/MS by CFM-ID for CNUNPQXDDJYAEE-UHFFFAOYSA-N
ID: CNUNPQXDDJYAEE-UHFFFAOYSA-N
Comment: Energy1
Num peaks: 6
70.02874017 4.398888715
93.04472458 2.575646361
109.0396392 11.46332401
111.0552893 1.820244889
123.0552893 44.81005334
141.0658539 19.18746065

Name: +ve in-silico MS/MS by CFM-ID for CNUNPQXDDJYAEE-UHFFFAOYSA-N
ID: CNUNPQXDDJYAEE-UHFFFAOYSA-N
Comment: Energy2
Num peaks: 18
26.00252542 2.00122706
40.01817548 12.3861553
42.03382555 1.995206566
52.01817548 9.221123066
53.00219107 6.203637656
53.01342445 1.420326171
54.03382555 9.304387059
55.01784114 1.539759609
67.02907452 2.267450135
70.02874017 9.557341724
72.04439023 1.652595188
79.02907452 1.421478933
82.02874017 1.374408315
93.04472458 6.836064797
95.06037464 1.81301331
96.04439023 3.718788799
109.0396392 3.818533505
123.0552893 4.013948684

Name: +ve in-silico MS/MS by CFM-ID for REHULLSUCXLKLA-UHFFFAOYSA-N
ID: REHULLSUCXLKLA-UHFFFAOYSA-N
Comment: Energy0
Num peaks: 6
60.04439023 4.032351736
97.0396392 0.7518818232
99.05528926 1.928291033
109.0396392 2.368576389
123.0552893 35.25500717
141.0658539 47.11042209

Name: +ve in-silico MS/MS by CFM-ID for REHULLSUCXLKLA-UHFFFAOYSA-N
ID: REHULLSUCXLKLA-UHFFFAOYSA-N
Comment: Energy1
Num peaks: 6
42.03382555 2.462800305
82.02874017 4.315462096
100.0393049 2.635096046
109.0396392 5.412964491
123.0552893 49.65776444
141.0658539 18.00138696

Name: +ve in-silico MS/MS by CFM-ID for REHULLSUCXLKLA-UHFFFAOYSA-N
ID: REHULLSUCXLKLA-UHFFFAOYSA-N
Comment: Energy2
Num peaks: 16
15.02292652 1.777163073
40.01817548 8.296183196
42.03382555 7.7347829
55.01784114 1.243494534
56.04947561 1.665681585
57.04472458 7.941070681
65.99744004 1.568398148
68.0130901 1.827206862
70.02874017 1.916283509
72.04439023 2.552426057
81.04472458 8.40701132
82.02874017 3.32211087
83.02398914 22.87315541
93.04472458 1.684970204
109.0396392 2.061182125
123.0552893 6.228994747

Name: +ve in-silico MS/MS by CFM-ID for VFYTYIOYCWGXQW-UHFFFAOYSA-N
ID: VFYTYIOYCWGXQW-UHFFFAOYSA-N
Comment: Energy0
Num peaks: 6
95.02398914 1.01545861
97.0396392 9.402169799
109.0396392 1.882207602
111.0552893 2.456570292
123.0552893 19.39366442
141.0658539 58.09913046

Name: +ve in-silico MS/MS by CFM-ID for VFYTYIOYCWGXQW-UHFFFAOYSA-N
ID: VFYTYIOYCWGXQW-UHFFFAOYSA-N
Comment: Energy1
Num peaks: 8
40.01817548 2.353351911
50.00252542 14.68136056
53.00219107 11.17678369
55.01784114 5.33398279
65.99744004 4.041433817
68.0130901 33.02618091
70.02874017 6.008967332
72.04439023 4.273448638

Name: +ve in-silico MS/MS by CFM-ID for VFYTYIOYCWGXQW-UHFFFAOYSA-N
ID: VFYTYIOYCWGXQW-UHFFFAOYSA-N
Comment: Energy2
Num peaks: 20
40.01817548 2.061267306
42.03382555 2.088863333
45.0334912 1.445098798
52.01817548 1.813919098
53.00219107 2.174584219
55.01784114 1.751924575
60.04439023 1.78719755
65.99744004 6.226477549
68.0130901 3.944939825
69.0334912 2.130362738
69.04472458 8.570899513
70.02874017 3.306766069
79.02907452 13.00642171
80.0130901 5.86932522
81.04472458 5.207010792
91.02907452 1.409977491
93.04472458 3.001461679
95.02398914 3.385767679
95.06037464 4.021578885
97.0396392 7.36817274

Name: +ve in-silico MS/MS by CFM-ID for VUIHTBYGRDVRDE-UHFFFAOYSA-N
ID: VUIHTBYGRDVRDE-UHFFFAOYSA-N
Comment: Energy0
Num peaks: 6
51.02292652 6.861089296
53.03857658 6.597403867
68.04947561 49.97518658
70.06512568 16.41445999
84.04439023 3.066480193
101.0709393 12.46789523

Name: +ve in-silico MS/MS by CFM-ID for VUIHTBYGRDVRDE-UHFFFAOYSA-N
ID: VUIHTBYGRDVRDE-UHFFFAOYSA-N
Comment: Energy1
Num peaks: 6
51.02292652 16.99604799
53.03857658 18.80291005
68.04947561 35.06072196
70.06512568 5.498844538
84.04439023 6.217156923
101.0709393 4.626959818

Name: +ve in-silico MS/MS by CFM-ID for VUIHTBYGRDVRDE-UHFFFAOYSA-N
ID: VUIHTBYGRDVRDE-UHFFFAOYSA-N
Comment: Energy2
Num peaks: 10
25.00727645 3.495164516
26.00252542 2.73982364
39.02292652 3.913268955
40.01817548 5.697578959
41.03857658 16.95598074
42.03382555 3.399128603
51.02292652 16.69344051
52.01817548 9.380930075
53.03857658 7.186643531
68.04947561 12.24488626

Name: +ve in-silico MS/MS by CFM-ID for HSJXQOXHEQKTEM-UHFFFAOYSA-N
ID: HSJXQOXHEQKTEM-UHFFFAOYSA-N
Comment: Energy0
Num peaks: 6
44.0130901 5.752800133
58.02874017 7.632743515
75.02629764 13.21909713
88.02154661 5.858529622
90.00081117 4.807355022
106.0321113 46.88245659

Name: +ve in-silico MS/MS by CFM-ID for HSJXQOXHEQKTEM-UHFFFAOYSA-N
ID: HSJXQOXHEQKTEM-UHFFFAOYSA-N
Comment: Energy1
Num peaks: 10
27.02292652 3.390642945
44.0130901 2.302316378
49.01064758 3.754775495
58.02874017 6.416709613
61.01064758 5.490126942
63.02629764 4.302784085
73.01064758 3.390940172
75.02629764 40.7114865
88.02154661 4.106206872
106.0321113 6.19773114

Name: +ve in-silico MS/MS by CFM-ID for HSJXQOXHEQKTEM-UHFFFAOYSA-N
ID: HSJXQOXHEQKTEM-UHFFFAOYSA-N
Comment: Energy2
Num peaks: 16
15.02292652 8.542300619
28.01817548 3.829836981
29.99744004 4.506883944
32.0130901 4.513657872
40.01817548 6.110815759
42.03382555 7.803691006
44.0130901 7.861788733
46.02874017 2.893354704
46.99499752 2.715991683
58.02874017 6.60036261
58.99499752 5.392367371
70.99499752 2.737525475
71.99024648 2.860368129
75.02629764 7.596236768
88.02154661 2.739982587
90.00081117 3.370249186

Name: +ve in-silico MS/MS by CFM-ID for ZXSFKTYTKYOPDU-UHFFFAOYSA-N
ID: ZXSFKTYTKYOPDU-UHFFFAOYSA-N
Comment: Energy0
Num peaks: 6
15.02292652 2.881696942
32.0130901 3.212433056
58.02874017 3.391229963
75.02629764 5.709989852
90.00081117 3.105012329
106.0321113 72.38384447

Name: +ve in-silico MS/MS by CFM-ID for ZXSFKTYTKYOPDU-UHFFFAOYSA-N
ID: ZXSFKTYTKYOPDU-UHFFFAOYSA-N
Comment: Energy1
Num peaks: 7
40.01817548 4.108538457
49.01064758 3.851226825
58.02874017 27.95636279
73.01064758 3.629255068
75.02629764 30.08668566
88.02154661 2.637425578
106.0321113 9.78501299

Name: +ve in-silico MS/MS by CFM-ID for ZXSFKTYTKYOPDU-UHFFFAOYSA-N
ID: ZXSFKTYTKYOPDU-UHFFFAOYSA-N
Comment: Energy2
Num peaks: 13
15.02292652 21.55734929
29.99744004 4.870648074
32.0130901 5.167747181
40.01817548 4.150046039
42.03382555 6.977584665
58.02874017 5.633438474
58.99499752 2.333332425
60.04439023 2.642267746
70.99499752 2.747826632
75.02629764 3.380667655
88.02154661 5.509640368
90.00081117 11.22667923
106.0321113 3.922182139

Name: +ve in-silico MS/MS by CFM-ID for JIMSBKAHGYGPLD-UHFFFAOYSA-N
ID: JIMSBKAHGYGPLD-UHFFFAOYSA-N
Comment: Energy0
Num peaks: 6
58.06512568 0.7270264354
67.01784114 0.738525127
72.04439023 0.6127135035
83.06037464 1.816863914
84.04439023 44.31454457
101.0709393 47.7374354

Name: +ve in-silico MS/MS by CFM-ID for JIMSBKAHGYGPLD-UHFFFAOYSA-N
ID: JIMSBKAHGYGPLD-UHFFFAOYSA-N
Comment: Energy1
Num peaks: 6
44.04947561 1.533739127
56.04947561 7.004264003
73.07602471 5.68900201
83.06037464 3.645104388
84.04439023 48.37394258
101.0709393 22.73640658

Name: +ve in-silico MS/MS by CFM-ID for JIMSBKAHGYGPLD-UHFFFAOYSA-N
ID: JIMSBKAHGYGPLD-UHFFFAOYSA-N
Comment: Energy2
Num peaks: 12
27.02292652 7.325471196
39.02292652 5.026213625
40.01817548 5.939726074
41.03857658 7.558845881
42.03382555 8.222024589
44.04947561 12.87462503
46.06512568 5.554475489
55.01784114 2.388715135
56.04947561 9.451754341
58.06512568 3.292421892
67.01784114 2.810578757
84.04439023 9.739106153

Name: +ve in-silico MS/MS by CFM-ID for PRSLZFDVLMBABM-UHFFFAOYSA-N
ID: PRSLZFDVLMBABM-UHFFFAOYSA-N
Comment: Energy0
Num peaks: 6
79.02907452 0.9293108844
93.04472458 2.558651033
95.06037464 0.8231071981
97.0396392 17.01578289
105.0447246 8.152416352
123.0552893 64.10509291

Name: +ve in-silico MS/MS by CFM-ID for PRSLZFDVLMBABM-UHFFFAOYSA-N
ID: PRSLZFDVLMBABM-UHFFFAOYSA-N
Comment: Energy1
Num peaks: 7
50.00252542 15.52439139
53.00219107 11.7505465
55.01784114 5.665048274
65.99744004 4.213952477
68.0130901 34.13938714
70.02874017 6.673325469
72.04439023 4.025611879

Name: +ve in-silico MS/MS by CFM-ID for PRSLZFDVLMBABM-UHFFFAOYSA-N
ID: PRSLZFDVLMBABM-UHFFFAOYSA-N
Comment: Energy2
Num peaks: 19
25.00727645 3.043214384
27.02292652 2.587525857
39.02292652 5.874764451
40.01817548 4.870935349
42.03382555 7.736761645
50.00252542 2.460188796
52.01817548 6.102913211
53.00219107 3.607773401
54.03382555 4.150861922
55.01784114 2.628256377
65.99744004 7.933838035
68.0130901 2.306812756
69.04472458 5.458585528
70.02874017 2.148788406
79.02907452 7.006745064
80.0130901 3.320314301
91.02907452 2.755488011
93.04472458 4.058697396
97.0396392 3.276991712

Name: +ve in-silico MS/MS by CFM-ID for PGFKSKNXDXPOPA-UHFFFAOYSA-N
ID: PGFKSKNXDXPOPA-UHFFFAOYSA-N
Comment: Energy0
Num peaks: 6
31.01784114 1.287570669
41.03857658 3.448691803
109.0396392 5.932391373
123.0552893 4.074482228
124.0393049 1.456749863
141.0658539 74.17759205

Name: +ve in-silico MS/MS by CFM-ID for PGFKSKNXDXPOPA-UHFFFAOYSA-N
ID: PGFKSKNXDXPOPA-UHFFFAOYSA-N
Comment: Energy1
Num peaks: 8
31.01784114 6.091529767
33.0334912 3.213317219
41.03857658 11.92388519
109.0396392 12.99257402
111.0552893 2.474085192
123.0552893 11.63353831
124.0393049 1.72500625
141.0658539 31.59251821

Name: +ve in-silico MS/MS by CFM-ID for PGFKSKNXDXPOPA-UHFFFAOYSA-N
ID: PGFKSKNXDXPOPA-UHFFFAOYSA-N
Comment: Energy2
Num peaks: 8
41.03857658 40.88091745
51.02292652 5.401026031
53.03857658 7.322178046
55.05422664 3.391667664
66.03382555 12.4472788
68.04947561 4.278773528
80.0130901 3.722571538
97.0396392 3.817299653

Name: +ve in-silico MS/MS by CFM-ID for FPEUENMSBVHCSB-UHFFFAOYSA-N
ID: FPEUENMSBVHCSB-UHFFFAOYSA-N
Comment: Energy0
Num peaks: 6
58.02874017 1.843449883
96.04439023 43.60261504
98.0600403 4.273189698
123.0552893 1.591287956
124.0393049 12.552907
141.0658539 32.80897201

Name: +ve in-silico MS/MS by CFM-ID for FPEUENMSBVHCSB-UHFFFAOYSA-N
ID: FPEUENMSBVHCSB-UHFFFAOYSA-N
Comment: Energy1
Num peaks: 6
44.04947561 2.347338012
68.04947561 6.442186513
70.06512568 2.244075353
96.04439023 62.04499213
98.0600403 6.690228317
124.0393049 4.578305873

Name: +ve in-silico MS/MS by CFM-ID for FPEUENMSBVHCSB-UHFFFAOYSA-N
ID: FPEUENMSBVHCSB-UHFFFAOYSA-N
Comment: Energy2
Num peaks: 16
39.02292652 6.186882061
40.01817548 2.884603746
41.00219107 2.971760751
41.03857658 7.416209237
42.03382555 4.761695986
54.03382555 2.04652082
55.01784114 2.448796789
56.0130901 2.234592184
58.02874017 11.03263583
67.01784114 3.915967437
68.04947561 3.742000731
69.0334912 5.230016242
73.0396392 2.451302862
80.04947561 3.073709486
82.02874017 2.780163469
96.04439023 18.82074868

Name: +ve in-silico MS/MS by CFM-ID for ZJULPBMTEMGRNC-UHFFFAOYSA-N
ID: ZJULPBMTEMGRNC-UHFFFAOYSA-N
Comment: Energy0
Num peaks: 6
33.0334912 0.6800458245
69.04472458 3.078353766
71.06037464 0.5918214117
73.07602471 0.8399374552
84.04439023 1.060063304
101.0709393 90.99647894

Name: +ve in-silico MS/MS by CFM-ID for ZJULPBMTEMGRNC-UHFFFAOYSA-N
ID: ZJULPBMTEMGRNC-UHFFFAOYSA-N
Comment: Energy1
Num peaks: 6
15.02292652 3.933768845
42.03382555 4.351283988
44.04947561 3.154991071
69.04472458 28.36212617
85.0396392 4.986992628
101.0709393 50.39482418

Name: +ve in-silico MS/MS by CFM-ID for ZJULPBMTEMGRNC-UHFFFAOYSA-N
ID: ZJULPBMTEMGRNC-UHFFFAOYSA-N
Comment: Energy2
Num peaks: 13
25.00727645 2.338654406
28.01817548 3.582627092
40.01817548 6.48897116
42.03382555 18.14856699
44.04947561 8.280922667
46.06512568 2.959790356
56.04947561 3.380729409
57.04472458 4.712625123
58.02874017 4.341725005
69.04472458 10.46211369
71.06037464 4.225272746
73.07602471 5.916744119
101.0709393 5.940629961

Name: +ve in-silico MS/MS by CFM-ID for MENQOXBTQWXPJA-UHFFFAOYSA-N
ID: MENQOXBTQWXPJA-UHFFFAOYSA-N
Comment: Energy0
Num peaks: 6
69.04472458 8.068088142
73.02840582 1.785997008
81.04472458 9.165691357
109.0396392 15.62398405
111.0552893 1.560517646
141.0658539 56.70468745

Name: +ve in-silico MS/MS by CFM-ID for MENQOXBTQWXPJA-UHFFFAOYSA-N
ID: MENQOXBTQWXPJA-UHFFFAOYSA-N
Comment: Energy1
Num peaks: 6
40.01817548 5.67159675
69.04472458 39.32994156
73.02840582 11.31926709
81.04472458 7.642017897
109.0396392 8.879659709
141.0658539 9.217099491

Name: +ve in-silico MS/MS by CFM-ID for MENQOXBTQWXPJA-UHFFFAOYSA-N
ID: MENQOXBTQWXPJA-UHFFFAOYSA-N
Comment: Energy2
Num peaks: 9
40.01817548 11.19172918
42.03382555 12.47292367
52.01817548 18.64617448
53.01342445 2.365863461
54.03382555 2.420865631
56.0130901 2.38818678
69.04472458 24.26064678
70.02874017 1.82875388
81.04472458 5.017403011

Name: +ve in-silico MS/MS by CFM-ID for NDEGFXFYOKVWAK-UHFFFAOYSA-N
ID: NDEGFXFYOKVWAK-UHFFFAOYSA-N
Comment: Energy0
Num peaks: 6
79.01784114 0.3455468973
89.00219107 0.7692703693
96.04439023 1.546511679
105.0447246 6.33357959
106.0287402 42.39348852
123.0552893 45.34433537

Name: +ve in-silico MS/MS by CFM-ID for NDEGFXFYOKVWAK-UHFFFAOYSA-N
ID: NDEGFXFYOKVWAK-UHFFFAOYSA-N
Comment: Energy1
Num peaks: 6
95.06037464 3.509823025
96.04439023 3.381878211
105.0447246 8.267317531
106.0287402 47.42441686
107.0239891 2.027407143
123.0552893 21.98317444

Name: +ve in-silico MS/MS by CFM-ID for NDEGFXFYOKVWAK-UHFFFAOYSA-N
ID: NDEGFXFYOKVWAK-UHFFFAOYSA-N
Comment: Energy2
Num peaks: 18
25.00727645 3.730862411
40.01817548 6.242102825
41.00219107 1.403637492
42.03382555 6.347395234
44.04947561 3.358819429
49.00727645 2.076797272
51.02292652 1.745409847
52.01817548 9.244932963
53.03857658 2.017185466
54.03382555 4.032669003
64.01817548 2.881033494
65.00219107 2.732608918
66.03382555 2.850404927
79.01784114 7.646941509
89.00219107 4.388002116
96.04439023 1.564636786
105.0447246 4.227951516
106.0287402 14.11341811

Name: +ve in-silico MS/MS by CFM-ID for XPWBJOAKJXVYGW-UHFFFAOYSA-N
ID: XPWBJOAKJXVYGW-UHFFFAOYSA-N
Comment: Energy0
Num peaks: 6
39.02292652 0.3074529383
111.0229265 0.3335967748
113.0385766 0.6326614497
115.0542266 2.87529647
125.0385766 0.4139790959
141.0698767 93.90879646

Name: +ve in-silico MS/MS by CFM-ID for XPWBJOAKJXVYGW-UHFFFAOYSA-N
ID: XPWBJOAKJXVYGW-UHFFFAOYSA-N
Comment: Energy1
Num peaks: 6
39.02292652 1.404017865
73.00727645 1.331052292
75.02292652 2.155316005
111.0229265 1.672747793
115.0542266 9.518768115
141.0698767 74.12996021

Name: +ve in-silico MS/MS by CFM-ID for XPWBJOAKJXVYGW-UHFFFAOYSA-N
ID: XPWBJOAKJXVYGW-UHFFFAOYSA-N
Comment: Energy2
Num peaks: 12
39.02292652 6.470059292
49.00727645 5.787506972
63.02292652 4.970410809
73.00727645 9.356527078
75.02292652 6.823374202
87.02292652 7.913458792
89.03857658 4.159513477
99.02292652 7.929129885
111.0229265 6.913151255
115.0542266 9.096568855
125.0385766 7.72091038
141.0698767 6.662635713

Name: +ve in-silico MS/MS by CFM-ID for TYNKSNSSWJVOBT-UHFFFAOYSA-N
ID: TYNKSNSSWJVOBT-UHFFFAOYSA-N
Comment: Energy0
Num peaks: 6
25.00727645 0.223215206
89.03857658 0.2477821366
91.05422664 0.1390876481
115.0542266 1.834967755
125.0385766 0.6982329699
141.0698767 96.34642429

Name: +ve in-silico MS/MS by CFM-ID for TYNKSNSSWJVOBT-UHFFFAOYSA-N
ID: TYNKSNSSWJVOBT-UHFFFAOYSA-N
Comment: Energy1
Num peaks: 6
49.00727645 1.345384377
89.03857658 2.186500813
99.02292652 0.9710204581
115.0542266 6.606359984
125.0385766 4.104060515
141.0698767 79.76514929

Name: +ve in-silico MS/MS by CFM-ID for TYNKSNSSWJVOBT-UHFFFAOYSA-N
ID: TYNKSNSSWJVOBT-UHFFFAOYSA-N
Comment: Energy2
Num peaks: 8
49.00727645 10.49355231
73.00727645 4.832987674
75.02292652 5.625972142
89.03857658 7.795701435
99.02292652 5.005461014
115.0542266 13.2452429
125.0385766 17.83308583
141.0698767 16.45252727

Name: +ve in-silico MS/MS by CFM-ID for TXGWYYUSTYMEOH-UHFFFAOYSA-N
ID: TXGWYYUSTYMEOH-UHFFFAOYSA-N
Comment: Energy0
Num peaks: 6
49.00727645 1.344090468
91.05422664 1.45629986
99.02292652 0.2001241565
115.0542266 1.145271766
125.0385766 0.7117872699
141.0698767 93.81783131

Name: +ve in-silico MS/MS by CFM-ID for TXGWYYUSTYMEOH-UHFFFAOYSA-N
ID: TXGWYYUSTYMEOH-UHFFFAOYSA-N
Comment: Energy1
Num peaks: 6
49.00727645 5.843497015
91.05422664 10.1107658
113.0385766 1.474925647
115.0542266 2.460403942
125.0385766 2.517567793
141.0698767 69.75828197

Name: +ve in-silico MS/MS by CFM-ID for TXGWYYUSTYMEOH-UHFFFAOYSA-N
ID: TXGWYYUSTYMEOH-UHFFFAOYSA-N
Comment: Energy2
Num peaks: 9
49.00727645 17.95296481
51.02292652 4.010938694
63.02292652 5.748189184
65.03857658 6.317613692
73.00727645 4.126302438
75.02292652 4.340524182
91.05422664 26.3867647
115.0542266 6.216199151
125.0385766 7.178197469

Name: +ve in-silico MS/MS by CFM-ID for GACYUQTWMKASGC-UHFFFAOYSA-N
ID: GACYUQTWMKASGC-UHFFFAOYSA-N
Comment: Energy0
Num peaks: 7
56.0130901 4.727188659
82.02874017 6.328185432
97.02840582 2.383984851
110.0236548 12.06478039
112.0393049 16.63270467
114.0549549 19.38367636
141.0658539 19.6627968

Name: +ve in-silico MS/MS by CFM-ID for GACYUQTWMKASGC-UHFFFAOYSA-N
ID: GACYUQTWMKASGC-UHFFFAOYSA-N
Comment: Energy1
Num peaks: 11
41.00219107 1.5682973
57.0334912 2.284111819
68.0130901 3.222775781
97.02840582 3.554315544
112.0393049 4.332407585
113.0345538 9.802554997
113.0709393 1.418599301
114.0549549 10.41772592
123.0552893 4.459873844
124.0393049 3.002106437
141.0658539 36.48158482

Name: +ve in-silico MS/MS by CFM-ID for GACYUQTWMKASGC-UHFFFAOYSA-N
ID: GACYUQTWMKASGC-UHFFFAOYSA-N
Comment: Energy2
Num peaks: 23
26.00252542 1.705089207
28.01817548 2.627755685
29.00219107 5.625637933
41.00219107 1.529437112
43.02907452 5.491225606
44.0130901 1.508039076
53.01342445 2.049426566
55.01784114 2.060340595
55.02907452 2.881473047
56.0130901 18.80002531
58.02874017 2.220968467
65.99744004 2.161250244
68.0130901 12.15786614
69.0334912 1.214888287
70.02874017 3.272252721
71.02398914 1.362953071
72.04439023 2.507827566
82.02874017 3.055126808
84.00800472 1.352544917
86.02365479 1.519670758
96.04439023 1.929635388
99.05528926 1.325883317
114.0549549 1.827323262

Name: +ve in-silico MS/MS by CFM-ID for GHQZKQMJKVWETQ-UHFFFAOYSA-N
ID: GHQZKQMJKVWETQ-UHFFFAOYSA-N
Comment: Energy0
Num peaks: 6
56.0130901 2.071871175
85.0396392 2.428001693
109.0396392 1.957129866
112.0393049 23.4314009
114.0549549 21.43594484
141.0658539 38.74434929

Name: +ve in-silico MS/MS by CFM-ID for GHQZKQMJKVWETQ-UHFFFAOYSA-N
ID: GHQZKQMJKVWETQ-UHFFFAOYSA-N
Comment: Energy1
Num peaks: 8
55.01784114 2.068813633
69.0334912 3.171919364
84.04439023 3.16089161
109.0396392 7.697322989
112.0393049 3.765751237
114.0549549 14.61141989
125.0345538 2.953759187
141.0658539 43.38909905

Name: +ve in-silico MS/MS by CFM-ID for GHQZKQMJKVWETQ-UHFFFAOYSA-N
ID: GHQZKQMJKVWETQ-UHFFFAOYSA-N
Comment: Energy2
Num peaks: 18
26.00252542 1.21677133
28.01817548 3.603899323
29.00219107 3.450216484
43.02907452 5.250878987
44.0130901 1.335511887
45.0334912 1.719534101
53.01342445 5.283345689
55.01784114 1.251713083
55.02907452 13.67988451
56.0130901 13.90019367
57.04472458 2.662760659
58.02874017 10.17955402
69.00833907 2.56252383
69.0334912 1.242716457
82.02874017 2.519336938
84.04439023 1.828028108
85.0396392 7.6355119
114.0549549 1.263581908

Name: +ve in-silico MS/MS by CFM-ID for GZIRFTYIJXLCPT-UHFFFAOYSA-N
ID: GZIRFTYIJXLCPT-UHFFFAOYSA-N
Comment: Energy0
Num peaks: 6
44.04947561 0.563015376
109.0396392 4.452650828
111.0552893 0.6847053064
113.0709393 0.9684284483
123.0552893 41.23304518
141.0658539 47.89822521

Name: +ve in-silico MS/MS by CFM-ID for GZIRFTYIJXLCPT-UHFFFAOYSA-N
ID: GZIRFTYIJXLCPT-UHFFFAOYSA-N
Comment: Energy1
Num peaks: 8
66.03382555 2.805973629
68.04947561 1.901583401
82.02874017 3.436149702
84.04439023 3.751389587
96.04439023 3.039566651
109.0396392 8.557855205
123.0552893 42.67274002
141.0658539 15.49047023

Name: +ve in-silico MS/MS by CFM-ID for GZIRFTYIJXLCPT-UHFFFAOYSA-N
ID: GZIRFTYIJXLCPT-UHFFFAOYSA-N
Comment: Energy2
Num peaks: 21
25.00727645 1.347097662
40.01817548 10.99767435
42.03382555 8.073061094
44.04947561 4.591544199
46.06512568 2.313465126
52.01817548 4.492200245
54.03382555 2.723638725
58.02874017 1.52734663
64.01817548 1.831592522
65.01342445 2.238170048
66.03382555 7.464734761
67.02907452 1.247002783
68.04947561 7.20092058
80.0130901 1.231805796
81.04472458 3.4251847
82.02874017 1.985991483
93.04472458 5.785769428
95.06037464 2.221950298
97.0396392 1.828958783
109.0396392 1.846341613
123.0552893 5.838088549

Name: +ve in-silico MS/MS by CFM-ID for GRSJMFISJQLQJR-UHFFFAOYSA-N
ID: GRSJMFISJQLQJR-UHFFFAOYSA-N
Comment: Energy0
[truncated: 124,628 more chars]
