# Supplementary material for: Ion mobility collision cross-section atlas for known and unknown metabolite annotation in untargeted metabolomics
Source: Nat Commun. 2020 Aug 28;11:4334. doi: 10.1038/s41467-020-18171-8 (PMC7455731; doi:10.1038/s41467-020-18171-8)
Supplement: Supplementary file 8 — Supplementary Data 5 [file 41467_2020_18171_MOESM8_ESM.zip › 01_positive_mode/L0805/cfmid_result.txt]

1 0.53333333 DFPAKSUCGFBDDF-UHFFFAOYSA-N C1=CC(=CN=C1)C(=O)N
2 0.53333333 IBBMAWULFFBRKK-UHFFFAOYSA-N C1=CC=NC(=C1)C(=O)N
3 0.53333333 VFQXVTODMYMSMJ-UHFFFAOYSA-N C1=CN=CC=C1C(=O)N
4 0.53333333 GVJDNLMVTHMJJO-UHFFFAOYSA-N O=C1N=CN=C2CCC12
5 0.53333333 VLUMANQVGQVMLD-UHFFFAOYSA-N C1ON=CN2C=CC=C12
6 0.53333333 OVXGURQHDBLCBY-UHFFFAOYSA-N O=NCC1=CC=NC=C1
7 0.53333333 PNIOJTCWUNJKMY-UHFFFAOYSA-N C=CC1=CC(=O)N=NC1
8 0.53333333 TVAJEWOTKKZOMZ-UHFFFAOYSA-N N=CC1C=CC=NC1=O
9 0.53333333 TVAJEWOTKKZOMZ-UHFFFAOYSA-N N=CC1C=CC=NC1=O
10 0.44444444 NYSWLCINOIJLNV-UHFFFAOYSA-N O=CC=CC=C(C(=O)N)N
11 0.4 SZLRQSBIYPFIKJ-UHFFFAOYSA-N O=CCC1=NC=CC=N1
12 0.4 FTSKLNSVINAQGJ-UHFFFAOYSA-N CC(=O)C1=NN=CC=C1
13 0.4 DBZAKQWXICEWNW-UHFFFAOYSA-N CC(=O)C1=CN=CC=N1
14 0.4 JCYNQTKDMQIYBZ-UHFFFAOYSA-N OCC1=NN=C(O1)C1CC1
15 0.4 ZMDXRGOZLRLRQN-UHFFFAOYSA-N OC(=O)C1CC(CN1)C#N
16 0.4 FOZRSOMUHZTLDK-UHFFFAOYSA-N NC(=O)C=CC=CC#N
17 0.4 ZMDXRGOZLRLRQN-UHFFFAOYSA-N OC(=O)C1CC(CN1)C#N
18 0.4 ZNJOXIDAHQYCKK-UHFFFAOYSA-N CC1=CC(N)=C(N1)C(O)=O
19 0.4 NZNHTKNELYIQNB-UHFFFAOYSA-N O=NCC1=CC=CC=N1
20 0.4 XGQSFBWDCHPCOD-UHFFFAOYSA-N O=C1CN2C=CC=C2N1
21 0.4 APVQNDRXQVWGKX-UHFFFAOYSA-N NC1=CC=CC=C1N=O
22 0.4 UHRTYUGYLBQVFQ-UHFFFAOYSA-N CC1=NC(C#N)=C(C)O1
23 0.4 AIBYYQLJOMFINU-UHFFFAOYSA-N NCC1=CC=C(O1)C#N
24 0.4 XCTNQPYJQUEHLF-UHFFFAOYSA-N NCC1=CC(=CO1)C#N
25 0.4 QNJCRBZVUFRESB-UHFFFAOYSA-N NC1=C(C=O)N=CC=C1
26 0.4 UGICTLUNXXOGOG-UHFFFAOYSA-N C1C=NC2=COC=CN12
27 0.4 PPSCFPAFAMAAHE-UHFFFAOYSA-N [H]C12CCC([H])(NC1=O)C(=O)N2
28 0.4 WULXTWPZBYGXST-UHFFFAOYSA-N O=C1CCC(=CN1)C(=O)N
29 0.4 CBKFHSNATJJWQK-UHFFFAOYSA-N O=CNC1=CN=CC=C1
30 0.4 IPEZLDLJNUPTMI-UHFFFAOYSA-N CC1=COC(N)=C1C#N
31 0.4 RZZFMAIDUJWWBU-UHFFFAOYSA-N O=NC=C1C=CCC=N1
32 0.4 AIBYYQLJOMFINU-UHFFFAOYSA-N NCC1=CC=C(O1)C#N
33 0.4 SGJHWYHFLOCBOH-UHFFFAOYSA-N C1ON=C2C=CC=CN12
34 0.4 PXYOOBSFOBZSBX-UHFFFAOYSA-N NC1=CC=CC(C=O)=N1
35 0.4 GTPZHMGXKZIHKW-UHFFFAOYSA-N NC1=C(C=O)C=NC=C1
36 0.4 NDEGFXFYOKVWAK-UHFFFAOYSA-N NC1=C(C=O)C=CN=C1
37 0.4 KCSJZTIJVFFNRL-UHFFFAOYSA-N O=NCC1=CN=CC=C1
38 0.4 NDEGFXFYOKVWAK-UHFFFAOYSA-N NC1=C(C=O)C=CN=C1
39 0.4 NBLIVFMKDQOTHN-UHFFFAOYSA-N CC1=C(C#N)C(C)=NO1
40 0.4 GTPZHMGXKZIHKW-UHFFFAOYSA-N NC1=C(C=O)C=NC=C1
41 0.4 BMNPVMQSUPTGFD-UHFFFAOYSA-N NC1=NC=C(C=O)C=C1
42 0.4 HYZXDNKDMWICDW-UHFFFAOYSA-N NC1=NC=CC(C=O)=C1
43 0.4 HKJIRNPYHWSGFJ-UHFFFAOYSA-N N#CCC1OC1CC#N
44 0.4 JRWANILWXCXQHH-UHFFFAOYSA-N N=CC1C=CN=CC1=O
45 0.4 NXMFJCRMSDRXLD-UHFFFAOYSA-N NC1=C(C=O)C=CC=N1
46 0.4 XEOAXRGDZBHHJU-UHFFFAOYSA-N C1ON=CC2=CC=CN12
47 0.4 JDLXCIXVOCNMRJ-UHFFFAOYSA-N CCC1=NOC(=C1)C#N
48 0.4 CEIUTFUKFMYGCK-UHFFFAOYSA-N C1OC=C2N=CC=CN12
49 0.4 XCTNQPYJQUEHLF-UHFFFAOYSA-N NCC1=CC(=CO1)C#N
50 0.4 NZNHTKNELYIQNB-UHFFFAOYSA-N O=NCC1=CC=CC=N1
51 0.4 NOCSAAHHSOQRCI-UHFFFAOYSA-N O=CNC1=CC=CC=N1
52 0.26666667 XRPSAWUREIUTBI-UHFFFAOYSA-N CCC1C=NC(=O)NC1=O
53 0.26666667 PZVLJGKJIMBYNP-UHFFFAOYSA-N O=c1nc(O)[nH]c(c1C)C
54 0.26666667 HHZWZUYYKHIVIP-UHFFFAOYSA-N O=C1ON=C2CNCCC12
55 0.26666667 QLFHLLQTPRTMLL-UHFFFAOYSA-N CC1=C(C)C(O)=NN=C1O
56 0.26666667 SPZUXKZZYDALEY-UHFFFAOYSA-N CC(=O)C1=NC=CC=N1
57 0.26666667 ZHIQGHXDBNQDAU-UHFFFAOYSA-N Nc1cc(O)c(cc1N)O
58 0.26666667 MPBQASXMZXJSCV-UHFFFAOYSA-N NCc1o[nH]c(=O)c1C=C
59 0.26666667 NUMGEFUQOAQRLR-UHFFFAOYSA-N C1CNC=C2C1C(=O)NO2
60 0.26666667 XSTKTHZGDAEENU-UHFFFAOYSA-N C=CC(=O)N1C=CC=N1
61 0.26666667 DFEPPZJIIBICKG-UHFFFAOYSA-N NOCCCC#N
62 0.26666667 JUPFEWGPEBACJP-UHFFFAOYSA-N CC1=CN=C(C=O)C=N1
63 0.26666667 BUEVWAFZUBVVQZ-UHFFFAOYSA-N Nc1cc(N)c(O)c(O)c1
64 0.26666667 JZDZFCHYDRLYQQ-UHFFFAOYSA-N CC(=O)CC1=NN=C(C)O1
65 0.26666667 GDENSQSVDRFGSZ-UHFFFAOYSA-N SCCNC=O
66 0.26666667 RCXKAZTUHNPFCV-UHFFFAOYSA-N CCC1OC1(C#N)C#N
67 0.26666667 ZCKYOWGFRHAZIQ-UHFFFAOYSA-N C1=C(NC=N1)CCC(=O)O
68 0.26666667 YALJPBXSARRWTA-UHFFFAOYSA-N CN1C=C(C(O)=O)C(C)=N1
69 0.26666667 OSFGXXQBAFWTTB-UHFFFAOYSA-N C1OC=C2C=CN=CN12
70 0.26666667 WAQTZAKORKOKQL-UHFFFAOYSA-N ON=C1CCC(=NO)C=C1
71 0.26666667 SAMGSNPKYYTBHJ-UHFFFAOYSA-N C1C=C2OC=CN2C=N1
72 0.26666667 JZWDFOAFMVOQKR-UHFFFAOYSA-N CC1=NN(CC(O)=O)C=C1
73 0.26666667 VKVWAFROUNMREZ-UHFFFAOYSA-N Cn1cc(nc1)C#CO
74 0.26666667 YEYXIIROIDAVME-UHFFFAOYSA-N NC(C(=O)O)CC(=C)C#N
75 0.26666667 FTZHODMUSZODBY-UHFFFAOYSA-N CCN1C=CN=C1C(O)=O
76 0.26666667 QLOJECALRBHPIP-UHFFFAOYSA-N O=CC=Cc1c[nH]cn1
77 0.26666667 RCXVEBQHGUTAAY-SCSAIBSYSA-N OC(=O)C1CC=CC(=N)N1
78 0.26666667 SQTUNWBZTJEWBZ-UHFFFAOYSA-N N=C1CC(=N)C(=O)C=C1
79 0.26666667 LHOGTZIQXXGGAW-UHFFFAOYSA-N C1OC=CN2C=CN=C12
80 0.26666667 LMQNJOUKPHWTCP-UHFFFAOYSA-N O=CCC1=NC=NC=C1
81 0.26666667 OHNQSBVGKWIIST-UHFFFAOYSA-N OC(=O)C1C=CN=CC1N
82 0.26666667 OBPDHHJZPOGJPO-UHFFFAOYSA-N CC1=CN=C(C=O)N=C1
83 0.26666667 GRSJMFISJQLQJR-UHFFFAOYSA-N NC(=O)C12CC1(C2)C(N)=O
84 0.26666667 SXXLKZCNJHJYFL-UHFFFAOYSA-N O=C1NOC2=C1CNCC2
85 0.26666667 DKBHZOAJEBBPPM-UHFFFAOYSA-N OC1CNCS1
86 0.26666667 QQZVYINTKUPKGJ-UHFFFAOYSA-N OC1NCCS1
87 0.26666667 UZKADDSUUBRMKO-UHFFFAOYSA-N CC(=O)C1=NC=NC=C1
88 0.26666667 FCUDOROFFCNCNP-UHFFFAOYSA-N CC1=CN(CC(O)=O)N=C1
89 0.26666667 XUSKPMMPOGGMKA-UHFFFAOYSA-N CCC1=C(C=NN1)C(O)=O
90 0.26666667 ZIFPXEHKVLRCCT-UHFFFAOYSA-N OC(=O)C1N=CC=CC1N
91 0.26666667 NJFWHEXLXWMGGT-UHFFFAOYSA-N Cn1cc(nc1O)CC=O
92 0.26666667 OPKGSXZJDAALJL-UHFFFAOYSA-N CC1=NN=C(C=O)C=C1
93 0.26666667 ARGGKVFNNQUZPX-UHFFFAOYSA-N O=C1CCN2C=NC=C12
94 0.26666667 XMDZSQGDOLXEQU-UHFFFAOYSA-N NC(C(O)=O)C1=CC=CN1
95 0.26666667 IJQOFUGNANKUQY-UHFFFAOYSA-N NC1CC=C(N=C1)C(=O)O
96 0.26666667 SALQMMXSINGXMI-UHFFFAOYSA-N NC1=CC=C(C=C1)N=O
97 0.26666667 UNWFRHOXJBTDAH-UHFFFAOYSA-N CC1C(C)=NC(=O)NC1=O
98 0.26666667 COTYNDRSENVEFI-UHFFFAOYSA-N CC(=O)C1=CN=CN=C1
99 0.26666667 JZRHJXNIMHYZRW-UHFFFAOYSA-N CC1=CN=CC(C=O)=N1
100 0.26666667 NLLAFZNIRAPTBK-UHFFFAOYSA-N CC1=NC=CN=C1C=O
101 0.26666667 FSGWYZFYHBOVBD-UHFFFAOYSA-N COC1=NC(=O)C=C(N)C1
102 0.26666667 GCOWMCRWBMQFAR-UHFFFAOYSA-N CC1=NC2=C(N1)C=CO2
103 0.26666667 ARGGKVFNNQUZPX-UHFFFAOYSA-N O=C1CCN2C=NC=C12
104 0.26666667 RGFNVZJLVFUSIX-UHFFFAOYSA-N C1OC=CC2=CN=CN12
105 0.26666667 ZRXVSPAUYVSVNR-UHFFFAOYSA-N CC1=CC=NN1CC(O)=O
106 0.26666667 FIRMRKTYBGULCU-UHFFFAOYSA-N O=C1NC2CCC2C(=O)N1
107 0.26666667 QVXKYDAPVGBFJJ-UHFFFAOYSA-N CC1=NC(C(O)=O)=C(C)N1
108 0.26666667 XPNZGIMXJHFEAQ-UHFFFAOYSA-N NC(=O)C1=C(CC1)C(N)=O
109 0.26666667 PIPALTPIFNYWTO-UHFFFAOYSA-N C1N=CN2C=COC=C12
110 0.26666667 ATBHGARWDHRIBJ-UHFFFAOYSA-N CC1(C=CC=[N+]1[O-])C#N
111 0.26666667 GAODUOUIWBJNQQ-UHFFFAOYSA-N COC1=NN=C(CO)C=C1
112 0.26666667 ILOQJTLRHGYIOU-UHFFFAOYSA-N O=C1NC(=O)C2(CCC2)N1
113 0.26666667 IWFYWGOLMZIBQB-UHFFFAOYSA-N CC(=O)C1=CN=NC=C1
114 0.26666667 BXHGNAADUUXBKK-UHFFFAOYSA-N CC1=NC=CC(C=O)=N1
115 0.26666667 RCXVEBQHGUTAAY-UHFFFAOYSA-N NC1=NC(CC=C1)C(O)=O
116 0.26666667 VUIHTBYGRDVRDE-UHFFFAOYSA-N CC(CC#N)ON
117 0.26666667 AWGUXDHXIOVZAE-UHFFFAOYSA-N [O-][N+](=O)CCC1=CC=CN1
118 0.26666667 ZJBKWMBWNZIYGU-UHFFFAOYSA-N COC1=C(NC=C1)C#N
119 0.26666667 OEICGMPRFOJHKO-UHFFFAOYSA-N CCOC=C(C#N)C#N
120 0.26666667 ZAWBBZKACNNPCJ-UHFFFAOYSA-N OC#CCc1c[nH]cn1
121 0.26666667 NRQFTZRQIUUWCH-UHFFFAOYSA-N CC1=CN(O)C(=C1)C#N
122 0.26666667 OWZRRFCGWTXNTM-UHFFFAOYSA-N CC(c1c[nH]cn1)C(=O)O
123 0.26666667 RVLVZVMYWUQNIN-UHFFFAOYSA-N O=CC=CN1CC1C#N
124 0.26666667 IVIMDFQSIKREQL-UHFFFAOYSA-N NCCSC=O
125 0.26666667 FPEUENMSBVHCSB-UHFFFAOYSA-N NC(=O)CN1CC=CC1=O
126 0.13333333 ZHCKPJGJQOPTLB-UHFFFAOYSA-N CN1C=C(N=C1)CC(=O)O
127 0.13333333 KOOMFXGDLMRWSN-UHFFFAOYSA-N O=NNC1=CC=CC=C1
128 0.13333333 ZXRVKCBLGJOCEE-UHFFFAOYSA-N C1CNCC2=C1C(=O)NO2
129 0.13333333 YDUGWJMUYOGFLN-UHFFFAOYSA-N FCCCCC#C
130 0.13333333 XHASFFFAJKWKON-UHFFFAOYSA-N COCP(C)(C)=O
131 0.13333333 YIZNYMADIRZRAL-UHFFFAOYSA-N CC(C)OP(C)O
132 0.13333333 UYQNAXVUQCFHSN-UHFFFAOYSA-N CC(O)=NC1=CC(C)=NO1
133 0.13333333 UJCGYTCAMOHYCG-UHFFFAOYSA-N CN1C=NC=C1CC(O)=O
134 0.13333333 SFWQHFXRVMKCLS-UHFFFAOYSA-N CC(N1C=CN=C1)C(O)=O
135 0.13333333 XTXXOHPHLNROBN-UHFFFAOYSA-N O=C1CN2C(CCC2=O)N1
136 0.13333333 MBIWZFFGQVBEMH-UHFFFAOYSA-N CC1C=NC(=O)N(C)C1=O
137 0.13333333 TWDNHYHSCMSARQ-FNORWQNLSA-N CC#CC#CC#CC=CC=C
138 0.13333333 TWDNHYHSCMSARQ-ALCCZGGFSA-N CC#CC#CC#CC=C/C=C
139 0.13333333 QSFBKMIIBTZYSF-UHFFFAOYSA-N CN=C(O)C#CC(O)=NC
140 0.13333333 DAPBKYPJIFAAOX-UHFFFAOYSA-N OCC(=O)Cc1c[nH]cn1
141 0.13333333 SVBAXOMBCLPUQH-UHFFFAOYSA-N COC1=NC(O)=C(N)C=C1
142 0.13333333 BHDSGQOSIWVMJW-UHFFFAOYSA-N CCCOCCCl
143 0.13333333 TWDNHYHSCMSARQ-UHFFFAOYSA-N CC#CC#CC#CC=CC=C
144 0.13333333 KPLDRYODCDLNHB-UHFFFAOYSA-N CCN1C=CC(=O)NC1=O
145 0.13333333 VSFNAZLYGOOSEY-UHFFFAOYSA-N OC(=O)CCn1ccnc1
146 0.13333333 NIGRYTMLDFIWIN-UHFFFAOYSA-N CCN1C(=O)CC=NC1=O
147 0.13333333 OBENGAMZEGRSIC-UHFFFAOYSA-N CSCC(=O)N
148 0.13333333 MQCKNQNMTHMDTE-UHFFFAOYSA-N OC(=O)C1C=CN=C(N1)C
149 0.13333333 XBWVUQGPHUFJJY-UHFFFAOYSA-N OC(=O)C=CC1CNC=N1
150 0.13333333 QVQXHDNXHCQUTI-UHFFFAOYSA-N OC(=O)C=CC1=CNCN1
151 0.13333333 HWDWTJGEKNDFGO-UHFFFAOYSA-N CCC(=O)n1cnc(c1)O
152 0.13333333 LVQBGRDGGVFUMW-UHFFFAOYSA-N CCC(=O)n1cncc1O
153 0.13333333 NHGBXEUZMXOLFU-UHFFFAOYSA-N CCC(=O)n1ccnc1O
154 0.13333333 PYMTYFYXMLQUDU-UHFFFAOYSA-N CC(C(=O)n1cncc1)O
155 0.13333333 GFHYQJHBCGTDDM-UHFFFAOYSA-N OCCC(=O)n1cncc1
156 0.13333333 GMCZYJYPTHOURY-UHFFFAOYSA-N CCC(=O)N1C=NC2C1O2
157 0.13333333 RIDVPVAOHVMBBM-UHFFFAOYSA-N C=CC(=O)n1cncc1
158 0.13333333 ZXSBDSGRQIWJPM-UHFFFAOYSA-N CN(C(=O)S)C
159 0.13333333 FLEYOQDGUUJNHI-UHFFFAOYSA-N COc1ncc(c(n1)O)C
160 0.13333333 ATTZFOQANXUZIP-UHFFFAOYSA-N Cc1ncc(c(=O)[nH]1)CO
161 0.13333333 XKXMMLXCXCSKIH-UHFFFAOYSA-N NC(=O)C(=O)CF
162 0.13333333 NWUTZAVMDAGNIG-UHFFFAOYSA-N COc1nc(O)ncc1C
163 0.13333333 JLSJEUQOXVVCPN-UHFFFAOYSA-N NC(=O)CCS
164 0.13333333 UJCYIQDCUVFMQJ-UHFFFAOYSA-N NC=C(C(=O)O)F
165 0.13333333 BKDBMWAWHFDJEX-UHFFFAOYSA-N ON1CC=CC(=C1)C(=N)O
166 0.13333333 ZUSPPFMYIUQBKY-UHFFFAOYSA-N O=Cc1c(C)nn(c1O)C
167 0.13333333 IIDONYMEGWHGRU-UHFFFAOYSA-N Cn1c(=O)c(C)c[nH]c1=O
168 0.13333333 GKMIDMKPBOUSBQ-UHFFFAOYSA-N Cc1cn(C)c(=O)[nH]c1=O
169 0.13333333 PHPLUSPWELBVHD-UHFFFAOYSA-N NC(=CF)C(=O)O
170 0.13333333 QXMVNYWJKMCABD-VURMDHGXSA-N ONC1C=C/C(=N/O)/C=C1
171 0.13333333 JNUHXLGXSGJHDT-UHFFFAOYSA-N OC(=O)C1C=CC=NC1N
172 0.13333333 YDBVCFUMMUNSRW-UHFFFAOYSA-N CC(C(=O)N)S
173 0.13333333 UZGUXLBVUDQNDI-UHFFFAOYSA-N CN1CC(=CC(=O)O)N=C1
174 0.13333333 CURCXTFZSFUUQT-UHFFFAOYSA-N COC(=O)Cc1c[nH]cn1
175 0.13333333 QLVBJTSPNINTCG-UHFFFAOYSA-N C(c1c[nH]cn1)OCC=O
176 0.13333333 YRNIQASZWVFCJP-UHFFFAOYSA-N CCSC(=O)N
177 0.13333333 UERQOELMEBUZKR-UHFFFAOYSA-N CC1=NC(=CCN1)C(=O)O
178 0.13333333 KLWYPRNPRNPORS-UHFFFAOYSA-N CCOC(=O)c1cnc[nH]1
179 0.13333333 UUEZMFJKFJEZTG-UHFFFAOYSA-N OC1CSCN1
180 0.13333333 KZPUZEPLLNUDDZ-UHFFFAOYSA-N O=S1CNCC1
181 0.13333333 REQVVIWKODSIFG-UHFFFAOYSA-N NCSCC=O
182 0.13333333 IBYPQRHLAOFKJB-UHFFFAOYSA-N Cn1cnc(c1O)CC=O
183 0.13333333 LVZQFKXXEXNFLL-UHFFFAOYSA-N Cn1cc(nc1)C(C=O)O
184 0.13333333 PRXZAACYVSNVIV-UHFFFAOYSA-N OCn1cc(nc1)CC=O
185 0.13333333 ONRIOIXNJDCKFR-UHFFFAOYSA-N CN1C=NC2(C1O2)CC=O
186 0.13333333 NRIUQHNTFFNDMW-UHFFFAOYSA-N CCC1=NC=C(N1)C(O)=O
187 0.13333333 KAHLAAFLYJDGFP-UHFFFAOYSA-N CC(=O)CC(=O)NCC#N
188 0.13333333 UNZGHNGMTZCQKA-UHFFFAOYSA-N CC1=NC(CO)=NC(=O)C1
189 0.13333333 VKYFYFKZVDRIQF-UHFFFAOYSA-N CC1C(=O)NC(C)=NC1=O
190 0.13333333 HFGBMQRXXRZDGD-UHFFFAOYSA-N CCC1=NC(=O)NC(=O)C1
191 0.13333333 BFXDIKXJMJCBPS-UHFFFAOYSA-N CCOC1C=CC(=O)N=N1
192 0.13333333 XLODQMWVLLTHRG-UHFFFAOYSA-N CC1=CC(=O)C(CO)N=N1
193 0.13333333 CMUOJBJRZUHRMU-UHFFFAOYSA-N NC(=O)N[N+]([O-])=O
194 0.13333333 QHWUAGOQTZKGMF-UHFFFAOYSA-N C=CCN1C(=O)CNC1=O
195 0.13333333 WXMWRXPTIYBGKW-UHFFFAOYSA-N CN1C=CC(=C1C)[N+]([O-])=O
196 0.13333333 ZIDDXOARAORYJR-UHFFFAOYSA-N CC(C)C1=NC(=O)NC1=O
197 0.13333333 OVBFMUAFNIIQAL-UHFFFAOYSA-N O=C=NCCCCN=C=O
198 0.13333333 AFSJSMGLWQBMPX-UHFFFAOYSA-N NCC(O)CC#N
199 0.13333333 DPYROBMRMXHROQ-UHFFFAOYSA-N NC1=CC(N)=C(O)C=C1O
200 0.13333333 AQVWVFMAJAIJFG-UHFFFAOYSA-N CCOCCCCl
201 0.13333333 OPHDLZVKBSREQV-UHFFFAOYSA-N CCC1=NC(=O)CC(=O)N1
202 0.13333333 IODFUQIUARVWJV-UHFFFAOYSA-N CC(C)(O)CCCl
203 0.13333333 UHYNYIGCGVDBTC-UHFFFAOYSA-N CCOC(=O)C1=NC=CN1
204 0.13333333 FSMHDKRQCDWWGZ-UHFFFAOYSA-N CCN1N=CC=C1C(O)=O
205 0.13333333 YRKRPSDCHZQNDF-UHFFFAOYSA-N CCN1C=CC(=N1)C(O)=O
206 0.13333333 QQWHPPCKIBOLLX-UHFFFAOYSA-N CC1=C[N+](=O)C(C)=CN1[O-]
207 0.13333333 ATTAZAQLJCJGFQ-UHFFFAOYSA-N CC1NC(=O)N=C1C(C)=O
208 0.13333333 QRWZFUBHOQWUGH-UHFFFAOYSA-N CN1N=C(C)C=C1C(O)=O
209 0.13333333 AUHRREWMYVOMRT-UHFFFAOYSA-N NC(=O)NCC1=CC=CO1
210 0.13333333 IDGRFJQRPSMHHP-UHFFFAOYSA-N COC(=O)C1=C(C)NC=N1
211 0.13333333 PXRXGHUTKHXUGF-UHFFFAOYSA-N CN1N=C(C=C1C)C(O)=O
212 0.13333333 DCBJCKDOZLTTDW-UHFFFAOYSA-N OCCCCCCl
213 0.13333333 FYWSABALQBFSCW-UHFFFAOYSA-N CN1N=CC(C)=C1C(O)=O
214 0.13333333 URZZLPLGTZFNST-UHFFFAOYSA-N CC1=C(C)C(=NN1)C(O)=O
215 0.13333333 DKLNXONACKSAQI-UHFFFAOYSA-N CC1=NC=CN1CC(O)=O
216 0.13333333 RLXBOUUYEFOFSW-UHFFFAOYSA-N NC1=CC(O)=C(N)C=C1O
217 0.13333333 GHJOYRMAYLLOIO-UHFFFAOYSA-N CC1=C(C(N)=O)C(C)=NO1
218 0.13333333 DLNFJABTPWKYMG-UHFFFAOYSA-N CCOC1=NC(=O)N=CC1
219 0.13333333 BXXOXFNLGLMZSO-UHFFFAOYSA-N CCN1C=C(C=N1)C(O)=O
220 0.13333333 CAZPRAORHCOIHC-UHFFFAOYSA-N CC(C)(CO)CCl
221 0.13333333 QSTMEFBMAAWLLV-UHFFFAOYSA-N OC(=O)CCN1C=CC=N1
222 0.13333333 SKTIXLZNJZTGRT-UHFFFAOYSA-N CN1N=CC(C(O)=O)=C1C
223 0.13333333 ZFQJEDANHVDMLS-UHFFFAOYSA-N CC1=C(C=CO1)C(=O)NN
224 0.13333333 GFEZEVUIYRGWNU-UHFFFAOYSA-N COC(=O)C1=NNC(C)=C1
225 0.13333333 IOOWDXMXZBYKLR-UHFFFAOYSA-N CC1=C(C(O)=O)C(C)=NN1
226 0.13333333 ODVRLSOMTXGTMX-UHFFFAOYSA-N NCCN1C(=O)C=CC1=O
227 0.13333333 FGHNMXOIUOHESH-UHFFFAOYSA-N CNC1C(=O)C(=O)C1=NC
228 0.13333333 RRRBNCDKPVHUNU-UHFFFAOYSA-N CC(C)COCCl
229 0.13333333 QQDAHIFJAGPFAF-UHFFFAOYSA-N CCP(OC)OC
230 0.13333333 IJBONYUNKRDIFC-UHFFFAOYSA-N CC1=NC=C(C=O)C=N1
231 0.13333333 MUEOQEUSJMFYHV-UHFFFAOYSA-N CN1C=C(N)C=C1C(O)=O
232 0.13333333 IFXPRADXZJOPEQ-UHFFFAOYSA-N COC(=O)C1=C(C)C=NN1
233 0.13333333 CAMDHKGJRSRSJR-UHFFFAOYSA-N CCOC1=NC=CC(=O)N1
234 0.13333333 GKMDPPXBCLAACF-UHFFFAOYSA-N CC1=CC=C(O1)C(=O)NN
235 0.13333333 KTLIMPGQZDZPSB-UHFFFAOYSA-N CCP(O)(=O)CC
236 0.13333333 WCQYJWRMYFJLRQ-UHFFFAOYSA-N CCC1=CC(=NN1)C(O)=O
237 0.13333333 RDKTVWKDRQZGNY-UHFFFAOYSA-N CC(CS)N=O
238 0.13333333 WYCQFCGAORZRDX-UHFFFAOYSA-N CN1C=C(C)C(=N1)C(O)=O
239 0.13333333 ZPEFUABIKZOZPV-UHFFFAOYSA-N CC(C)OCCCl
240 0.13333333 PWZUZQNZVZKCBI-UHFFFAOYSA-N CCOC(N)=S
241 0.13333333 OCUWGDBSGJMUNG-UHFFFAOYSA-N CN1C(C)=CC(=O)NC1=O
242 0.13333333 BZNNJHVBWNILDD-UHFFFAOYSA-N COC1=NC(=O)CC(C)=N1
243 0.13333333 SZTJCIYEOQYVED-UHFFFAOYSA-N CCCP(C)(O)=O
244 0.13333333 MYIIANKSAVUJNS-UHFFFAOYSA-N CC1=C(C)[N+](=O)C=CN1[O-]
245 0.13333333 NEFNOUUWYACOKP-UHFFFAOYSA-N CCCCOCCl
246 0.13333333 HESZXGSSISDCNI-UHFFFAOYSA-N CN1C=C[N+](C)=C1C([O-])=O
247 0.13333333 SXDQVXFVMMLCCV-UHFFFAOYSA-N COC(=O)CC1=NC=CN1
248 0.13333333 OBCUGZUJWKHNHA-UHFFFAOYSA-N [O-]C1=C2CCCC[N+]2=NO1
249 0.13333333 WGNFKZUVNNARMQ-UHFFFAOYSA-N CC(=O)C1C(C)=NNC1=O
250 0.13333333 BPUMCLWQANDPRH-UHFFFAOYSA-N COC(=O)N1CC=CC=N1
251 0.13333333 IMULTGIDITYKPB-UHFFFAOYSA-N CCCOC(C)Cl
252 0.13333333 XUDUGRDTYFBMTQ-UHFFFAOYSA-N COCCC(C)Cl
253 0.13333333 HDFOIDAYIKWZGX-UHFFFAOYSA-N CCP(CO)CO
254 0.13333333 SJOVULDVRPDANF-UHFFFAOYSA-N COC(Cl)C(C)C
255 0.13333333 OPSKQGQJCODPET-UHFFFAOYSA-N CN1C=NC(C)=C1C(O)=O
256 0.13333333 FRBFPGNUTPJOHJ-UHFFFAOYSA-N COC1=C[N+]([O-])=CC(N)=C1
257 0.13333333 OATUOZRGCOGQQF-UHFFFAOYSA-N CC(C)C(O)CCl
258 0.13333333 OJRHUICOVVSGSY-UHFFFAOYSA-N CC(C)C(Cl)CO
259 0.13333333 XKFDUYKXNYZXQR-UHFFFAOYSA-N CC(=O)CC1=NC(C)=NO1
260 0.13333333 CIACLSGBPZWWNK-UHFFFAOYSA-N CC(C)(C)OCCl
261 0.13333333 OWEWIKNIHIRNLV-UHFFFAOYSA-N [O-][N+](=O)C1(CCCC1)C#N
262 0.13333333 PGVUKMGRWXZNSD-UHFFFAOYSA-N COC1=N[N+]([O-])=C(C)C=C1
263 0.13333333 MGSUZKWFACFSDH-UHFFFAOYSA-N CC(=O)C1=CN=C(CO)N1
264 0.13333333 RMPDSRDWNMVNNJ-UHFFFAOYSA-N CC(CO)CCCl
265 0.13333333 QNSCYRVSSVHBQJ-UHFFFAOYSA-N COC1=NC(CO)=NC=C1
266 0.13333333 WPPRAPIAKXDXIP-UHFFFAOYSA-N COC(=O)C1=CN=C(C)N1
267 0.13333333 FGLLXHJCGHJSFS-UHFFFAOYSA-N CC(=O)NC1=C(C)ON=C1
268 0.13333333 YWCIPKNVYCZDOZ-UHFFFAOYSA-N [H]C12CC([H])(C=C1)N(O2)C(N)=O
269 0.13333333 OFWNXQTUFOMTBC-UHFFFAOYSA-N CN(C)C1=NC(=O)C=CO1
270 0.13333333 YTFCTGPQUINBIT-UHFFFAOYSA-N CN(O)C(C)=S
271 0.13333333 WFKVRCILUKAVTF-UHFFFAOYSA-N NNC(=O)CC=C
272 0.13333333 NOGWCEWHRRVCQY-UHFFFAOYSA-N C=CC(=O)N1CCNC1=O
273 0.13333333 QXDVIFCTZBKLMY-UHFFFAOYSA-N CCN1C=NC=C1C(O)=O
274 0.13333333 QXDVIFCTZBKLMY-UHFFFAOYSA-N CCN1C=NC=C1C(O)=O
275 0.13333333 PFVVNVIRRYQZLM-UHFFFAOYSA-N OCC1=NN=C(CO)C=C1
276 0.13333333 RLXBOUUYEFOFSW-UHFFFAOYSA-N NC1=CC(O)=C(N)C=C1O
277 0.13333333 ODVRLSOMTXGTMX-UHFFFAOYSA-N NCCN1C(=O)C=CC1=O
278 0.13333333 OTSUEZKWAUCIHN-UHFFFAOYSA-N OCC1=NOC(=N1)C1CC1
279 0.13333333 BIFKSWDIQROCGX-UHFFFAOYSA-N CC(N1C=CC=N1)C(O)=O
280 0.13333333 LOESLMDNPQYFOG-UHFFFAOYSA-N OC(=O)CCC1=NC=CN1
281 0.13333333 MJWMSFLDPWTOSC-UHFFFAOYSA-N CN1C=NC(C(O)=O)=C1C
282 0.13333333 FEYHSDCDUQBOSR-UHFFFAOYSA-N C1C2=CC=C3C1=CC=CC=C23
283 0.13333333 CWKJBVWFCPINDG-UHFFFAOYSA-N ONC1=CC(NO)=CC=C1
284 0.13333333 RWAOPZVGICHCOI-UHFFFAOYSA-N NC1=C(O)C(N)=C(O)C=C1
285 0.13333333 QEKQJFRPPXTQSM-UHFFFAOYSA-N COC(C)CCCl
286 0.13333333 NGMZATOLCPDHHH-UHFFFAOYSA-N CCC(C)(C)OCl
287 0.13333333 BOTPEONKTLJMSH-UHFFFAOYSA-N NC(CS)C=O
288 0.13333333 JBDABLGMUHPFOL-UHFFFAOYSA-N CC1=NC(CC2CO2)=NO1
289 0.13333333 HYAYPDUDDXSFBY-UHFFFAOYSA-N CC1=C(C)C(=O)N(N)C1=O
290 0.13333333 XRDABWBYKZICRF-UHFFFAOYSA-N OCC1=CC(CO)=NC=N1
291 0.13333333 CCNYTXBSVIPUCQ-UHFFFAOYSA-N CC(O)C(C)(C)Cl
292 0.13333333 YYHQXKBKFKTDMP-UHFFFAOYSA-N CC(Cl)C(C)(C)O
293 0.13333333 BPUSNJCNNXCJDT-UHFFFAOYSA-N CC1NC(=O)C(C)=NC1=O
294 0.13333333 UFXYYTWJETZVHG-UHFFFAOYSA-N CC(CCN=C=O)N=C=O
295 0.13333333 ODVRLSOMTXGTMX-UHFFFAOYSA-N NCCN1C(=O)C=CC1=O
296 0.13333333 XLNKVHCLFOZQJJ-UHFFFAOYSA-N OCC1=NC=CN=C1CO
297 0.13333333 YOFXFEFEHOILIF-UHFFFAOYSA-N OC(=O)CCC1=CNN=C1
298 0.13333333 FHARGMSSJPHLMO-UHFFFAOYSA-N OC(=O)CN1CN=CC=C1
299 0.13333333 MGIKMFCKRKDEIK-UHFFFAOYSA-N CN1C=CN=C1CC(O)=O
300 0.13333333 CNUNPQXDDJYAEE-UHFFFAOYSA-N COC1=NC=C(CO)N=C1
301 0.13333333 REHULLSUCXLKLA-UHFFFAOYSA-N CC1=NC(=O)CC(CO)=N1
302 0.13333333 VFYTYIOYCWGXQW-UHFFFAOYSA-N OCCN1C=C(C=O)C=N1
303 0.13333333 HSJXQOXHEQKTEM-UHFFFAOYSA-N CSCCN=O
304 0.13333333 ZXSFKTYTKYOPDU-UHFFFAOYSA-N CSC(C)N=O
305 0.13333333 PRSLZFDVLMBABM-UHFFFAOYSA-N C=CN1C=C(C=O)C=N1
306 0.13333333 PGFKSKNXDXPOPA-UHFFFAOYSA-N OCC1=NC(=NO1)C1CC1
307 0.13333333 GZIRFTYIJXLCPT-UHFFFAOYSA-N OCC1=NC(CO)=NC=C1
308 0.13333333 SAPGQBDYPMMHDA-UHFFFAOYSA-N C1OC2=CN=CN2C=C1
309 0.13333333 KHOQCZPNBLWKJM-UHFFFAOYSA-N C1C=NOC2=CC=CN12
310 0.13333333 KHOQCZPNBLWKJM-UHFFFAOYSA-N C1C=NOC2=CC=CN12
311 0.13333333 USIRRCCEHGBRRA-UHFFFAOYSA-N C1OC=CC2=NC=CN12
312 0.13333333 NHUJJUNCSFRDIR-UHFFFAOYSA-N COC(=O)C1=NC=C(C)N1
313 0.13333333 SJVZSBBKSXLNOR-UHFFFAOYSA-N CC1=C(C=C(N)N1)C(O)=O
314 0.13333333 FVEJYPFCFIOGTI-UHFFFAOYSA-N NC1=NC(CC1=C)C(O)=O
315 0.13333333 KETPEUBJWVYNQH-UHFFFAOYSA-N COC1=CNCC(=N)C1=O
316 0.13333333 LOESLMDNPQYFOG-UHFFFAOYSA-N OC(=O)CCC1=NC=CN1
317 0.13333333 KUCMGXWLFCRZEF-UHFFFAOYSA-N CC=CC=CCF
318 0.13333333 UQFCFPLMDJGELA-UHFFFAOYSA-N CCC1=CN=C(N1)C(O)=O
319 0.13333333 GVRTXPZZVIUMNN-UHFFFAOYSA-N CC1=NC(=O)C(N)C(=O)C1
320 0.13333333 BWDQQALBJCTLRJ-UHFFFAOYSA-N C1C2=CC=C1C1=CC=CC=C21
321 0.13333333 UFGLSUVQFZLTJW-UHFFFAOYSA-N C1C=COC2=NC=CN12
322 0.13333333 VVUHAYHZWVSEOT-UHFFFAOYSA-N CC(C)C1=NOC(C=O)=N1
323 0.13333333 DFLRARJQZRCCKN-UHFFFAOYSA-N COCCCCCl
324 0.13333333 DCBJCKDOZLTTDW-UHFFFAOYSA-N OCCCCCCl
325 0.13333333 YZKUZIWUAXUCNC-UHFFFAOYSA-N CN1C(=O)CC(C)=NC1=O
326 0.13333333 CAZPRAORHCOIHC-UHFFFAOYSA-N CC(C)(CO)CCl
327 0.13333333 LWLAPDUEXHDCAE-UHFFFAOYSA-N CC(C)(C)C(O)Cl
328 0.13333333 CYSHNHHUIJDRHY-UHFFFAOYSA-N CN1C=CCC(=C1)[N+]([O-])=O
329 0.13333333 ICPPYSZSZYEIBE-UHFFFAOYSA-N COCC(C)(C)Cl
330 0.13333333 PHOLXMKOIBAQOE-UHFFFAOYSA-N CC(Cl)CCCO
331 0.13333333 YUWWOMKVPZHPQI-UHFFFAOYSA-N CNC(=O)SC
332 0.13333333 QGKVXABSCOHTLN-UHFFFAOYSA-N [O-][N+]1=C2CCCCC2=NO1
333 0.13333333 MIKQGVZYIUNHMZ-UHFFFAOYSA-N O=C1CCN2CCC(=O)N12
334 0.13333333 FLSMMDCDBMBKCE-UHFFFAOYSA-N CC(O)CCCCl
335 0.13333333 CAZPRAORHCOIHC-UHFFFAOYSA-N CC(C)(CO)CCl
336 0.13333333 NDHODEMEMYFXCG-UHFFFAOYSA-N COC1=NC(=O)N=CC1C
337 0.13333333 DGPMVVLTZSLVPR-UHFFFAOYSA-N O=NN(CC#C)CC#C
338 0.13333333 KTLIMPGQZDZPSB-UHFFFAOYSA-N CCP(O)(=O)CC
339 0.13333333 SHKRKDNBUOUWRB-UHFFFAOYSA-N C1C2=CC3=CC=CC=C3C=C12
340 0.13333333 RBFOFWDEFDASDA-UHFFFAOYSA-N COC(C)C(C)Cl
341 0.13333333 DPYROBMRMXHROQ-UHFFFAOYSA-N NC1=CC(N)=C(O)C=C1O
342 0.13333333 BNLDPNJJBKXKAJ-UHFFFAOYSA-N OC1=CC=C(C=C1)N=N
343 0.13333333 DZOWYKFQSIAYCW-UHFFFAOYSA-N NC1ONCC=C1
344 0.13333333 MBFXKQNDKGMHIY-UHFFFAOYSA-N COC(S)=NC
345 0.13333333 GGQQANJFYSLXPI-UHFFFAOYSA-N CSNC(C)=O
346 0.13333333 KOOMFXGDLMRWSN-UHFFFAOYSA-N O=NNC1=CC=CC=C1
347 0.13333333 CLHGAFMJSNFVRM-UHFFFAOYSA-N OC1=NC(=O)N2CCCC12
348 0.125 XJLCHQONYWJGCK-UHFFFAOYSA-N CN(C)N=C1CC(=O)C1=O
349 0.125 QZWXQEMGXBLVOX-UHFFFAOYSA-N C1NCSCO1
350 0.11764706 KRTMBUHOZLOJGH-UHFFFAOYSA-N CCC(=O)C1C=NNC1=O
351 0 ACPMYIIORVILBG-UHFFFAOYSA-N CC#CC#CC1=CC=CC=C1
352 0 WNYADZVDBIBLJJ-UHFFFAOYSA-N C1CCN(C1)N=O
353 0 JSDBKAHWADVXFU-UHFFFAOYSA-N CN1C=CC(=O)N(C)C1=O
354 0 IMAGWKUTFZRWSB-HYXAFXHYSA-N C\C=N/N(C)C=O
355 0 YICRPEGTQDSFEX-UHFFFAOYSA-N CCOC(=O)n1ccnc1
356 0 CJFONSDZKXEVTQ-XQRVVYSFSA-N CC=C/C#CC#CC#CC=C
357 0 CJFONSDZKXEVTQ-UHFFFAOYSA-N CC=CC#CC#CC#CC=C
358 0 IMAGWKUTFZRWSB-UHFFFAOYSA-N CC=NN(C)C=O
359 0 CJFONSDZKXEVTQ-GQCTYLIASA-N CC=CC#CC#CC#CC=C
360 0 RPGPPCHMKDWLRT-UHFFFAOYSA-N COCC(N)C#N
361 0 JKZWEWZMYSBQME-UHFFFAOYSA-N CN1CCC(=O)N1
362 0 FSRLLJVJCVKHQI-UHFFFAOYSA-N CC(N)(CO)C#N
363 0 FQQWXFXYHVZVIH-UHFFFAOYSA-N CC(=C)CB(O)O
364 0 DTUGMGNAGQFFQL-UHFFFAOYSA-N CC1=CC=CC=C1C#CC#C
365 0 JOGZTNKUYDJSDD-UHFFFAOYSA-N CCOC(=O)N1C=CC=N1
366 0 RHGOJWJGIVFLJF-UHFFFAOYSA-N COC1=NC=CN=C1OC
367 0 JIMSBKAHGYGPLD-UHFFFAOYSA-N NC1CNC(=O)C1
368 0 RBBJGTYVUQPXLR-UHFFFAOYSA-N O=C1CNC(=O)C2(CC2)N1
369 0 RVXDLYGAXANRRN-RWPVZYMPSA-N C\C1=N\N=C(C)/O\C=C/O1
370 0 FCLZSYLOQPRJMS-UHFFFAOYSA-N COC1=CN=CC(OC)=N1
371 0 ZJULPBMTEMGRNC-UHFFFAOYSA-N COC1=NCCN1
372 0 MENQOXBTQWXPJA-UHFFFAOYSA-N COC(=O)CN1C=CN=C1
373 0 IUAQIXZAUVAZNV-UHFFFAOYSA-N CCC1C(=O)NC=NC1=O
374 0 XPWBJOAKJXVYGW-UHFFFAOYSA-N CC1=C(C=CC=C1C#C)C#C
375 0 TYNKSNSSWJVOBT-UHFFFAOYSA-N CC1=CC(=CC(=C1)C#C)C#C
376 0 TXGWYYUSTYMEOH-UHFFFAOYSA-N CC1=CC(=CC=C1)C#CC#C
377 0 GACYUQTWMKASGC-UHFFFAOYSA-N CCOC1=CC(=O)NC=N1
378 0 KZPZTVKOJSKVBV-UHFFFAOYSA-N COC(=O)C1=CN(C)C=N1
379 0 GFXLXTHHSKPEGU-UHFFFAOYSA-N CC1(CC1)C1OC(=O)N=N1
380 0 FWJRSOGVYOIVOC-UHFFFAOYSA-N CC(C)=CB(O)O
381 0 QEFMSOXMGVLACO-UHFFFAOYSA-N CNC(=O)C1=CC(C)=NO1
382 0 AKDPLDCXQNEMCL-UHFFFAOYSA-N COC(=O)C1=CN=CN1C
383 0 FMNOKALUNSAMRW-UHFFFAOYSA-N CC(=N)CC(N)=O
384 0 LWHAOTMEDNFAEN-UHFFFAOYSA-N ONC1=NCCC1
385 0 MIUALDDWOKMYDA-UHFFFAOYSA-N OB(O)C1CCC1
386 0 JCDHBXYIWAUNSH-UHFFFAOYSA-N COC1=CN=C(OC)N=C1
387 0 MENQOXBTQWXPJA-UHFFFAOYSA-N COC(=O)CN1C=CN=C1
388 0 WYVJDRGXWOXCCH-UHFFFAOYSA-N CC1CC(=O)NN1
389 0 CUYZUESBPHQWRI-UHFFFAOYSA-N CC(=O)NC1=NOC(C)=C1
390 0 CBZAWTCKVPZIOB-UHFFFAOYSA-N OC1CCN=CN1
391 0 DRNBMZDLYPBIHO-UHFFFAOYSA-N CN1C=[N+](C)C=C1C([O-])=O
392 0 YNDAMDVOGKACTP-UHFFFAOYSA-N NC1CCNC1=O
393 0 YQQFFTNDQFUNHB-UHFFFAOYSA-N C[Si]1(C)CCC1
394 0 XVRRTSAWVKTSSW-UHFFFAOYSA-N CC1CNNC1=O
395 0 VALZSZJVEFACEZ-UHFFFAOYSA-N NC(=O)C1CNC1
396 0 KRNOSRXHDMVKAR-UHFFFAOYSA-N CCN1CC=NC(=O)C1=O
397 0 FKDQPCXDUWTSBX-UHFFFAOYSA-N OCCNCC#N
398 0 JKZWEWZMYSBQME-UHFFFAOYSA-N CN1CCC(=O)N1
399 0 NVNHMFPQJGRVCX-UHFFFAOYSA-N CN=[N+]([O-])C(C)=C
400 0 PBHBUSKTICFKNG-UHFFFAOYSA-N CN(C)N1C(=O)C=CC1=O
401 0 DMWVTIOJQSCRDS-UHFFFAOYSA-N COC1CN=NC1
402 0 OYTBFGDMOREDSZ-UHFFFAOYSA-N FC1CCCC=C1
403 0 IOAUNAAAGUTYQF-UHFFFAOYSA-N COC1=CN=NC=C1OC
404 0 GCSJLQSCSDMKTP-UHFFFAOYSA-N C[Si](C)(C)C=C
405 0 KKDBUAXGGKQJNY-UHFFFAOYSA-N CCC=CB(O)O
406 0 CCXHEPSOPWJNJB-UHFFFAOYSA-N CC=C(C)B(O)O
407 0 ZJULPBMTEMGRNC-UHFFFAOYSA-N COC1=NCCN1
408 0 KZQIDLFHPVGZQN-UHFFFAOYSA-N CN(C)C=NC=O
409 0 QPCKXALBLLVOLL-UHFFFAOYSA-N C#CCC#CC1=CC=CC=C1
410 0 WYVJDRGXWOXCCH-UHFFFAOYSA-N CC1CC(=O)NN1
411 0 XVRRTSAWVKTSSW-UHFFFAOYSA-N CC1CNNC1=O
412 0 KKKKCPPTESQGQH-UHFFFAOYSA-N C1CN=C(O1)C1=NCCO1
413 0 FUNSGISOADJTMF-UHFFFAOYSA-N O=NC1CCCN1
414 0 LFNFPUOSCSLGMP-UHFFFAOYSA-N CC1NCNC1=O
415 0 LEAXWZCHESTEQJ-UHFFFAOYSA-N CC(=O)N=C1CCNC1=O
416 0 CRMIQSQQCPLMIJ-UHFFFAOYSA-N COC(=O)C1=C(C)NN=C1
417 0 LSROBYZLBGODRN-UHFFFAOYSA-N NN1CCCC1=O
418 0 WJUHYXHQRFJCBI-UHFFFAOYSA-N COC(=O)CN1C=CC=N1
419 0 DTVBTIGDUNXNHZ-UHFFFAOYSA-N COCC(C)=[N+]=[N-]
420 0 CLMGCKCDSPUQEE-UHFFFAOYSA-N NC(=O)NC1CC1
421 0 FPSPPRZKBUVEJQ-UHFFFAOYSA-N COC1=CC(OC)=NC=N1
422 0 JTMOTKXYVAQITD-UHFFFAOYSA-N COC1=CC(OC)=NN=C1
423 0 IWELDVXSEVIIGI-UHFFFAOYSA-N O=C1CNCCN1
424 0 IRUMCECKYNIRSZ-UHFFFAOYSA-N C=C=C1C=C2C=CC=CC2=C1
425 0 ZQOOYBLMYCOHSK-UHFFFAOYSA-N C#CC1=CC2=CC=CC=C2C1
426 0 KKDBUAXGGKQJNY-UHFFFAOYSA-N CCC=CB(O)O
427 0 AZYDJKDNXTVUFL-UHFFFAOYSA-N CCOC1CC(=NO1)C#N
428 0 SBWCARQXLPGQNH-UHFFFAOYSA-N C[SiH]1CCCC1
429 0 HEHAQSPPEDVSHC-UHFFFAOYSA-N COC(=O)C1=NC=CN1C
430 0 QWFPMSZIDJUPMZ-UHFFFAOYSA-N OB1CCCCO1
431 0 JIMSBKAHGYGPLD-UHFFFAOYSA-N NC1CNC(=O)C1
432 0 YNDAMDVOGKACTP-UHFFFAOYSA-N NC1CCNC1=O
433 0 PWUKDSUWEHKITI-UHFFFAOYSA-N COC1=NC=C[N+]([O-])=C1C
434 0 JIPJFJUUKIUJRN-UHFFFAOYSA-N COC1=NN(C)C(=O)C=C1
435 0 XOBUVRCCYJYVJL-UHFFFAOYSA-N CN1CC(N)C1=O
436 0 HABIAKDIZVCTLU-UHFFFAOYSA-N O=C1CCNCN1
437 0 ZEMWJLLFDYXXFB-UHFFFAOYSA-N CC1NC(=O)C(=O)N=C1C
438 0 OKKDJPCAKBHZBZ-UHFFFAOYSA-N COC1=NC(=O)N(C)C=C1
439 0 FGZHEMUBCFDEDD-UHFFFAOYSA-N COCC(=O)N1C=CN=C1
440 0 JFYKIEHOOZWARC-UHFFFAOYSA-N NNC(=O)C1CC1
441 0 JHJLETSOSKVZGF-UHFFFAOYSA-N FC1=CCCCC1
442 0 LCNNGCJAGGIIFN-UHFFFAOYSA-N CC(=O)CC=NN
443 0 LVGVZXUNHWRPEP-UHFFFAOYSA-N CC1=C(C#C)C(=CC=C1)C#C
444 0 QPVFIUWVJFFMGQ-UHFFFAOYSA-N COC1=CN=CN=C1OC
445 0 VPJDULFXCAQHRC-UHFFFAOYSA-N NC(=O)NCC=C
446 0 VSDLHTGAQLJQDK-UHFFFAOYSA-N C1=CC23C=CC=C2C=CC=C13
447 0 WHTULVNQGYJCSG-UHFFFAOYSA-N OB(O)CCC=C
448 0 KAXILSKFDQXZPP-UHFFFAOYSA-N CCN(C=C)N=O
449 0 QCPJAMYIEDXXBO-UHFFFAOYSA-N NC(N)=NN=C1N=NN=N1
450 0 HRRZTBKBJIARQR-UHFFFAOYSA-N CC1(C)CC[SiH2]1
451 0 VMNDCBPWBMKDBI-UHFFFAOYSA-N C1CC[SiH2]CC1
452 0 URKYFRSLKUNMFG-UHFFFAOYSA-N NC1CCC(=O)N1
453 0 OGSXCPFDMJGEDQ-UHFFFAOYSA-N COC(=O)C1=CC=CN1N
454 0 JTPZTKBRUCILQD-UHFFFAOYSA-N CN1CCNC1=O
455 0 UWKIKPQRGNYZPW-UHFFFAOYSA-N FC1CC1C1CC1
456 0 QINXPBNWPQKMRO-UHFFFAOYSA-N FC1(CC1)C1CC1
457 0 AWDNCVJVQYZMTL-UHFFFAOYSA-N CNC(=O)N1CC1
458 0 ZTFTVJBYCJNEGJ-UHFFFAOYSA-N C[SiH](C)CC=C
459 0 KQVWFBVPBAQTES-UHFFFAOYSA-N CB1OCCCO1
460 0 KFFCQFVBMFBZAG-UHFFFAOYSA-N CC1=CC=C(C)[N+](=O)N1[O-]
461 0 DDAMMZKSIIBCBP-UHFFFAOYSA-N FC(F)(F)C1NCCN1
462 0 IMAGWKUTFZRWSB-HWKANZROSA-N C/C=N/N(C)C=O
463 0 GCSJLQSCSDMKTP-UHFFFAOYSA-N C[Si](C)(C)C=C
464 0 UHKRHNIGJXUSMF-UHFFFAOYSA-N CCOC1=CN=CNC1=O
465 0 WJYMBVJBSFMDLE-UHFFFAOYSA-N CN(C)N=CC=O
466 0 DWEQVNFWAKJCEY-UHFFFAOYSA-N CC1CNC(=O)N1
467 0 XPYAYXNALNEZPD-UHFFFAOYSA-N C=C=CC#CC1=CC=CC=C1
468 0 YFFLGIURMDTYPE-UHFFFAOYSA-N C=C=CC1=CC=CC=C1C#C
469 0 YNDAMDVOGKACTP-UHFFFAOYSA-N NC1CCNC1=O
470 0 ZTFTVJBYCJNEGJ-UHFFFAOYSA-N C[SiH](C)CC=C
471 0 LSROBYZLBGODRN-UHFFFAOYSA-N NN1CCCC1=O
472 0 XYQXWKVEWUWWOY-UHFFFAOYSA-N CN(N=O)C=CC
473 0 BBERXJJYPMNVAI-UHFFFAOYSA-N COC1=CN=C(OC)C=N1
474 0 ZZGANZXITREHOP-UHFFFAOYSA-N C#CC#CCC1=CC=CC=C1
475 0 GUKKGBSNKJVHDK-UHFFFAOYSA-N CC=C(C(=O)N)N
476 0 KPDTTZWHFZUVCL-UHFFFAOYSA-N C=CCN1CC(=O)NC1=O
477 0 HGQQQXMARFJNCP-UHFFFAOYSA-N COC(=O)C1=CN(C)N=C1
478 0 XJQYKJSNFJINFY-UHFFFAOYSA-N NC(N=O)C1CC1
479 0 FUYGCKPWPICJEY-UHFFFAOYSA-N CCB1OCCO1
480 0 JFGXRDGYMLGBBB-UHFFFAOYSA-N NC(=O)C1(N)CC1
481 0 KEVRHVMWBKFGLO-UHFFFAOYSA-N COC1=NC(OC)=NC=C1
482 0 KRQWFVYRQYTWRH-UHFFFAOYSA-N CC(=O)NC1=NC(C)=CO1
483 0 WUUOFOYBXXQAGD-UHFFFAOYSA-N COC(=O)C1=NN(C)C=C1
484 0 CECCPWAWRYFLOA-UHFFFAOYSA-N COC(=O)C1=CC=NN1C
485 0 HEKIBZBEXRTFRP-UHFFFAOYSA-N CC1NC(=O)C1N
486 0 NQPJDJVGBDHCAD-UHFFFAOYSA-N O=C1NCCCN1
487 0 KACZQOKEFKFNDB-UHFFFAOYSA-N CCOC(=O)C1=CNN=C1
488 0 QJGRRRJDIHSHEH-UHFFFAOYSA-N OCC1=CNCN1
489 0 GNKLHFAUAHJWPW-UHFFFAOYSA-N COCC1=NC=NC(=O)C1
490 0 MFCHWYSOGVAXNC-UHFFFAOYSA-N CN(CN=O)C=C
491 0 VWSUUXABFFFLAH-UHFFFAOYSA-N CC1=C(C=CC(=C1)C#C)C#C
492 0 PVYFVVBEULXWGL-UHFFFAOYSA-N CC1=CC(C#C)=C(C=C1)C#C
493 0 HGWABUZZJBOQDS-UHFFFAOYSA-N OCC1CN=CN1
494 0 JBYVNJSQTCGHEU-UHFFFAOYSA-N OCC1=NCCN1
495 0 JIMSBKAHGYGPLD-UHFFFAOYSA-N NC1CNC(=O)C1
496 0 YKOWXBXTHFPZKV-UHFFFAOYSA-N CC1=CC=C(C=C1)C#CC#C
497 0 GCSJLQSCSDMKTP-UHFFFAOYSA-N C[Si](C)(C)C=C
498 0 KKCWBKUOPJMUQV-UHFFFAOYSA-N NC(=O)C1CCN1
499 0 VALZSZJVEFACEZ-UHFFFAOYSA-N NC(=O)C1CNC1
500 0 SMSMRXVPKAZRNY-UHFFFAOYSA-N NC(C(=O)N)C=C
501 0 OWSNZTOUPZXKPJ-UHFFFAOYSA-N CN(CC=C)N=O
502 0 HKQOBAGKDBSVEQ-UHFFFAOYSA-N COC1=NN=C(OC)C=C1
503 0 XNAVAYQRQMXQGS-UHFFFAOYSA-N CC(C)N=NC=O
504 0 GHQZKQMJKVWETQ-UHFFFAOYSA-N COC1=C(C)C(=O)NC=N1
