# Supplementary material for: Ion mobility collision cross-section atlas for known and unknown metabolite annotation in untargeted metabolomics
Source: Nat Commun. 2020 Aug 28;11:4334. doi: 10.1038/s41467-020-18171-8 (PMC7455731; doi:10.1038/s41467-020-18171-8)
Supplement: Supplementary file 8 — Supplementary Data 5 [file 41467_2020_18171_MOESM8_ESM.zip › 01_positive_mode/L0807/cfmid_pred_spec.msp]

Name: +ve in-silico MS/MS by CFM-ID for MVPPADPHJFYWMZ-UHFFFAOYSA-N
ID: MVPPADPHJFYWMZ-UHFFFAOYSA-N
Comment: Energy0
Num peaks: 6
34.9683041 0.1867493027
63.02292652 0.06281382961
84.98395416 0.1790850123
86.99960423 0.1483237679
96.98395416 0.2357573312
113.0152543 98.93148086

Name: +ve in-silico MS/MS by CFM-ID for MVPPADPHJFYWMZ-UHFFFAOYSA-N
ID: MVPPADPHJFYWMZ-UHFFFAOYSA-N
Comment: Energy1
Num peaks: 6
51.02292652 0.7578334953
63.02292652 0.6412207194
84.98395416 0.655904695
86.99960423 0.9085800713
96.98395416 1.190796185
113.0152543 94.00303158

Name: +ve in-silico MS/MS by CFM-ID for MVPPADPHJFYWMZ-UHFFFAOYSA-N
ID: MVPPADPHJFYWMZ-UHFFFAOYSA-N
Comment: Energy2
Num peaks: 6
49.00727645 7.329512905
51.02292652 7.71898038
53.03857658 6.689685543
63.02292652 11.6828087
96.98395416 14.86428655
113.0152543 32.64314421

Name: +ve in-silico MS/MS by CFM-ID for XRECTZIEBJDKEO-UHFFFAOYSA-N
ID: XRECTZIEBJDKEO-UHFFFAOYSA-N
Comment: Energy0
Num peaks: 6
75.03530277 1.097414316
87.03530277 1.441951247
101.0145673 0.8666951104
103.0302174 2.755188664
113.0145673 3.185019618
130.0411164 87.53583747

Name: +ve in-silico MS/MS by CFM-ID for XRECTZIEBJDKEO-UHFFFAOYSA-N
ID: XRECTZIEBJDKEO-UHFFFAOYSA-N
Comment: Energy1
Num peaks: 6
44.0130901 2.97567669
86.00366829 3.819849466
87.03530277 3.767803151
102.0462018 13.46577755
113.0145673 3.692202365
130.0411164 56.65445905

Name: +ve in-silico MS/MS by CFM-ID for XRECTZIEBJDKEO-UHFFFAOYSA-N
ID: XRECTZIEBJDKEO-UHFFFAOYSA-N
Comment: Energy2
Num peaks: 14
26.00252542 8.20727004
28.01817548 3.928011564
42.99785464 1.930115955
43.02907452 31.483247
45.04472458 6.566982492
58.00875367 8.175475687
60.02440374 2.253486386
67.02907452 1.852396907
70.00875367 2.81497511
75.03530277 4.602453575
82.03997355 1.889592096
85.0196527 3.553142077
93.00833907 2.176135474
113.0145673 2.183178682

Name: +ve in-silico MS/MS by CFM-ID for XNPMXMIWHVZGMJ-UHFFFAOYSA-N
ID: XNPMXMIWHVZGMJ-UHFFFAOYSA-N
Comment: Energy0
Num peaks: 6
26.00252542 0.7559556442
52.01817548 0.04550325964
53.01342445 0.03388312643
78.03382555 0.1048445585
113.0134245 0.2287282449
130.0399735 98.73299348

Name: +ve in-silico MS/MS by CFM-ID for XNPMXMIWHVZGMJ-UHFFFAOYSA-N
ID: XNPMXMIWHVZGMJ-UHFFFAOYSA-N
Comment: Energy1
Num peaks: 6
26.00252542 3.514089184
74.00252542 0.6871362067
76.01817548 1.426983051
78.03382555 1.809666984
113.0134245 1.913453676
130.0399735 89.42663269

Name: +ve in-silico MS/MS by CFM-ID for XNPMXMIWHVZGMJ-UHFFFAOYSA-N
ID: XNPMXMIWHVZGMJ-UHFFFAOYSA-N
Comment: Energy2
Num peaks: 7
26.00252542 17.6030199
50.00252542 5.867958793
51.02292652 7.568233646
52.01817548 5.788927996
78.03382555 13.61185101
113.0134245 7.620420678
130.0399735 27.07859315

Name: +ve in-silico MS/MS by CFM-ID for WQMAANNAZKNUDL-UHFFFAOYSA-N
ID: WQMAANNAZKNUDL-UHFFFAOYSA-N
Comment: Energy0
Num peaks: 6
15.02292652 1.208447386
46.06512568 2.171718531
62.99960423 3.829805869
72.08077574 3.521458138
92.02615332 1.153396338
108.0574535 84.94398162

Name: +ve in-silico MS/MS by CFM-ID for WQMAANNAZKNUDL-UHFFFAOYSA-N
ID: WQMAANNAZKNUDL-UHFFFAOYSA-N
Comment: Energy1
Num peaks: 6
46.06512568 3.237383348
58.06512568 5.936932175
62.99960423 26.333107
72.08077574 9.290617845
92.02615332 2.212088909
108.0574535 45.44764504

Name: +ve in-silico MS/MS by CFM-ID for WQMAANNAZKNUDL-UHFFFAOYSA-N
ID: WQMAANNAZKNUDL-UHFFFAOYSA-N
Comment: Energy2
Num peaks: 9
15.02292652 9.265553298
30.03382555 3.373204217
44.04947561 4.456479491
46.06512568 8.466307097
48.98395416 7.187001422
56.04947561 4.271889033
58.06512568 3.193244175
62.99960423 27.11656603
72.08077574 13.62698684

Name: +ve in-silico MS/MS by CFM-ID for PCTFGHRZTSBGOM-UHFFFAOYSA-N
ID: PCTFGHRZTSBGOM-UHFFFAOYSA-N
Comment: Energy0
Num peaks: 6
77.05095283 2.827937746
105.0458675 2.699100622
128.0454529 2.245512043
130.0411164 2.59385653
131.025132 3.263647979
148.0516811 77.27459253

Name: +ve in-silico MS/MS by CFM-ID for PCTFGHRZTSBGOM-UHFFFAOYSA-N
ID: PCTFGHRZTSBGOM-UHFFFAOYSA-N
Comment: Energy1
Num peaks: 8
76.01931836 9.70132623
77.05095283 18.12964338
105.0458675 2.233631847
120.0567665 6.474259074
128.0454529 5.981596612
130.0411164 2.109206286
131.025132 10.46890485
148.0516811 25.71626672

Name: +ve in-silico MS/MS by CFM-ID for PCTFGHRZTSBGOM-UHFFFAOYSA-N
ID: PCTFGHRZTSBGOM-UHFFFAOYSA-N
Comment: Energy2
Num peaks: 8
28.01817548 5.923325086
43.02907452 15.42934805
45.04472458 23.25951561
57.04472458 7.451634805
60.02440374 8.776256493
62.0400538 3.022945411
75.03530277 8.516362397
77.05095283 8.118685606

Name: +ve in-silico MS/MS by CFM-ID for NHYRSTJZWJTSAS-UHFFFAOYSA-N
ID: NHYRSTJZWJTSAS-UHFFFAOYSA-N
Comment: Energy0
Num peaks: 6
94.06512568 9.542420788
98.99960423 0.3904173706
101.0152543 0.5456351084
103.0309044 1.669614747
113.0152543 31.28503318
130.0418034 53.6239733

Name: +ve in-silico MS/MS by CFM-ID for NHYRSTJZWJTSAS-UHFFFAOYSA-N
ID: NHYRSTJZWJTSAS-UHFFFAOYSA-N
Comment: Energy1
Num peaks: 6
52.01817548 6.484280993
54.03382555 1.449353517
72.98395416 1.717400644
94.06512568 7.356231769
113.0152543 29.50017409
130.0418034 39.26788765

Name: +ve in-silico MS/MS by CFM-ID for NHYRSTJZWJTSAS-UHFFFAOYSA-N
ID: NHYRSTJZWJTSAS-UHFFFAOYSA-N
Comment: Energy2
Num peaks: 23
25.00727645 1.91718312
39.02292652 6.640169086
40.01817548 2.639176898
42.03382555 2.279955248
44.04947561 2.049224927
49.00727645 2.915242681
51.02292652 3.495885889
52.01817548 2.269784463
53.03857658 2.1237144
54.03382555 3.127399414
58.9683041 2.546030366
60.98395416 2.914433748
63.02292652 2.917583686
65.03857658 3.868625426
67.05422664 6.564452033
72.98395416 5.178136666
74.99960423 3.419088754
84.98395416 2.901791911
86.99960423 5.873103913
94.06512568 2.589248097
96.98395416 2.184306946
103.0309044 2.616929415
113.0152543 7.370026374

Name: +ve in-silico MS/MS by CFM-ID for PRYOGUNTLHQPTO-UHFFFAOYSA-N
ID: PRYOGUNTLHQPTO-UHFFFAOYSA-N
Comment: Energy0
Num peaks: 6
77.01525429 0.4360789847
94.06512568 0.7080160307
98.99960423 0.4477699327
101.0152543 0.9069468994
113.0152543 34.10466519
130.0418034 60.44917862

Name: +ve in-silico MS/MS by CFM-ID for PRYOGUNTLHQPTO-UHFFFAOYSA-N
ID: PRYOGUNTLHQPTO-UHFFFAOYSA-N
Comment: Energy1
Num peaks: 6
39.02292652 1.191756898
52.01817548 1.857012103
54.03382555 6.767309563
94.06512568 1.285640931
113.0152543 32.39557215
130.0418034 43.46311054

Name: +ve in-silico MS/MS by CFM-ID for PRYOGUNTLHQPTO-UHFFFAOYSA-N
ID: PRYOGUNTLHQPTO-UHFFFAOYSA-N
Comment: Energy2
Num peaks: 20
39.02292652 6.53860545
42.03382555 1.827046868
51.02292652 3.158865452
52.01817548 5.773753947
53.03857658 2.367297182
54.03382555 2.040853842
58.9683041 3.269733346
60.98395416 2.181380859
62.99960423 2.076581233
63.02292652 1.982862903
65.03857658 2.839055998
72.98395416 15.4682902
74.99960423 2.386979336
77.01525429 1.765365407
84.98395416 5.24597719
86.99960423 5.290364407
96.98395416 2.083922112
98.99960423 3.523174715
101.0152543 4.129484643
113.0152543 7.487308595

Name: +ve in-silico MS/MS by CFM-ID for GYOJBRAKHORMEJ-UHFFFAOYSA-N
ID: GYOJBRAKHORMEJ-UHFFFAOYSA-N
Comment: Energy0
Num peaks: 6
94.06512568 0.7040968113
98.99960423 0.4528746273
101.0152543 0.6320174272
103.0309044 1.888509066
113.0152543 33.62040621
130.0418034 59.37052565

Name: +ve in-silico MS/MS by CFM-ID for GYOJBRAKHORMEJ-UHFFFAOYSA-N
ID: GYOJBRAKHORMEJ-UHFFFAOYSA-N
Comment: Energy1
Num peaks: 6
52.01817548 6.676161139
54.03382555 1.453581947
72.98395416 1.810447574
103.0309044 1.637896519
113.0152543 31.65660782
130.0418034 42.17585723

Name: +ve in-silico MS/MS by CFM-ID for GYOJBRAKHORMEJ-UHFFFAOYSA-N
ID: GYOJBRAKHORMEJ-UHFFFAOYSA-N
Comment: Energy2
Num peaks: 22
25.00727645 2.216274668
39.02292652 6.298870235
40.01817548 2.577830166
42.03382555 1.826534655
44.04947561 1.850750923
49.00727645 1.736240288
51.02292652 2.421347423
52.01817548 2.553031144
53.03857658 2.437835972
54.03382555 2.381964649
58.9683041 2.855103613
60.98395416 4.727444399
63.02292652 1.706805904
65.03857658 1.680861991
67.05422664 2.720491509
72.98395416 7.015731579
74.99960423 7.127884871
84.98395416 4.950543678
86.99960423 5.264159002
96.98395416 4.752063624
103.0309044 2.976233598
113.0152543 7.971577859

Name: +ve in-silico MS/MS by CFM-ID for LGFBVFFBJBSDGC-UHFFFAOYSA-N
ID: LGFBVFFBJBSDGC-UHFFFAOYSA-N
Comment: Energy0
Num peaks: 6
40.01817548 0.3417751112
67.02907452 1.152464573
79.02907452 1.882282115
81.04472458 5.211805754
91.02907452 1.046272695
108.0556236 88.04818724

Name: +ve in-silico MS/MS by CFM-ID for LGFBVFFBJBSDGC-UHFFFAOYSA-N
ID: LGFBVFFBJBSDGC-UHFFFAOYSA-N
Comment: Energy1
Num peaks: 6
50.00252542 10.07427803
52.01817548 4.969100102
67.02907452 4.865407644
79.02907452 3.97731623
81.04472458 21.50191359
108.0556236 42.36350292

Name: +ve in-silico MS/MS by CFM-ID for LGFBVFFBJBSDGC-UHFFFAOYSA-N
ID: LGFBVFFBJBSDGC-UHFFFAOYSA-N
Comment: Energy2
Num peaks: 9
26.00252542 3.542112374
40.01817548 9.096442796
50.00252542 28.59281624
52.01817548 8.123488461
53.01342445 6.033234455
65.01342445 7.376021208
67.02907452 10.70501831
80.02432348 2.706713405
81.04472458 4.411732369

Name: +ve in-silico MS/MS by CFM-ID for PVIIYDZRGAVROQ-UHFFFAOYSA-N
ID: PVIIYDZRGAVROQ-UHFFFAOYSA-N
Comment: Energy0
Num peaks: 6
65.01342445 0.2650574813
67.02907452 1.983807213
79.02907452 1.007181252
81.04472458 7.084249887
91.02907452 0.5652244262
108.0556236 87.34641571

Name: +ve in-silico MS/MS by CFM-ID for PVIIYDZRGAVROQ-UHFFFAOYSA-N
ID: PVIIYDZRGAVROQ-UHFFFAOYSA-N
Comment: Energy1
Num peaks: 6
50.00252542 9.357571481
52.01817548 4.018795157
65.01342445 4.029806214
67.02907452 12.36732201
81.04472458 21.74073853
108.0556236 36.36297264

Name: +ve in-silico MS/MS by CFM-ID for PVIIYDZRGAVROQ-UHFFFAOYSA-N
ID: PVIIYDZRGAVROQ-UHFFFAOYSA-N
Comment: Energy2
Num peaks: 10
40.01817548 6.121144583
42.03382555 3.343785307
50.00252542 25.16663639
52.01817548 8.461645096
53.01342445 3.107848308
54.03382555 3.314797178
55.02907452 3.868413316
65.01342445 11.4328416
67.02907452 11.96447388
81.04472458 5.513500022

Name: +ve in-silico MS/MS by CFM-ID for BJYCVJLYCVYJQT-UHFFFAOYSA-N
ID: BJYCVJLYCVYJQT-UHFFFAOYSA-N
Comment: Energy0
Num peaks: 6
65.01342445 0.6620802062
67.02907452 1.340894904
79.02907452 0.8450184629
81.04472458 3.811185306
91.02907452 1.052205297
108.0556236 89.60464241

Name: +ve in-silico MS/MS by CFM-ID for BJYCVJLYCVYJQT-UHFFFAOYSA-N
ID: BJYCVJLYCVYJQT-UHFFFAOYSA-N
Comment: Energy1
Num peaks: 6
26.00252542 5.399908995
52.01817548 6.68821352
54.03382555 5.718328465
67.02907452 6.374365104
81.04472458 27.21995149
108.0556236 38.95006068

Name: +ve in-silico MS/MS by CFM-ID for BJYCVJLYCVYJQT-UHFFFAOYSA-N
ID: BJYCVJLYCVYJQT-UHFFFAOYSA-N
Comment: Energy2
Num peaks: 9
26.00252542 10.38234451
40.01817548 20.90114756
42.03382555 3.741964327
50.00252542 10.19940981
52.01817548 5.759920204
54.03382555 7.575515896
65.01342445 10.88396447
67.02907452 8.263136886
81.04472458 3.684433224

Name: +ve in-silico MS/MS by CFM-ID for CKMRQPQTHYMMPY-UHFFFAOYSA-N
ID: CKMRQPQTHYMMPY-UHFFFAOYSA-N
Comment: Energy0
Num peaks: 6
29.03857658 5.878487706
46.06512568 3.716547352
62.99960423 4.265229452
72.08077574 3.193105563
80.02615332 3.177460712
108.0574535 75.68122585

Name: +ve in-silico MS/MS by CFM-ID for CKMRQPQTHYMMPY-UHFFFAOYSA-N
ID: CKMRQPQTHYMMPY-UHFFFAOYSA-N
Comment: Energy1
Num peaks: 6
29.03857658 8.309547653
46.06512568 15.42935096
62.99960423 10.95903649
72.08077574 7.708231128
80.02615332 6.407467687
108.0574535 38.87705664

Name: +ve in-silico MS/MS by CFM-ID for CKMRQPQTHYMMPY-UHFFFAOYSA-N
ID: CKMRQPQTHYMMPY-UHFFFAOYSA-N
Comment: Energy2
Num peaks: 6
27.02292652 6.282469411
29.03857658 21.22057684
44.04947561 4.027883731
46.06512568 12.61513397
48.98395416 3.929359585
62.99960423 35.84256998

Name: +ve in-silico MS/MS by CFM-ID for IYNKONFGPZNETL-UHFFFAOYSA-N
ID: IYNKONFGPZNETL-UHFFFAOYSA-N
Comment: Energy0
Num peaks: 6
15.02292652 1.467954188
28.01817548 0.2356214972
59.99024648 0.2919766845
88.02154661 0.7046996717
103.0324456 2.753883895
130.0433447 93.54603482

Name: +ve in-silico MS/MS by CFM-ID for IYNKONFGPZNETL-UHFFFAOYSA-N
ID: IYNKONFGPZNETL-UHFFFAOYSA-N
Comment: Energy1
Num peaks: 6
15.02292652 1.94009862
72.98549545 3.486840437
87.00114552 2.355945532
88.02154661 33.58702134
89.01679558 1.765438295
130.0433447 50.1884367

Name: +ve in-silico MS/MS by CFM-ID for IYNKONFGPZNETL-UHFFFAOYSA-N
ID: IYNKONFGPZNETL-UHFFFAOYSA-N
Comment: Energy2
Num peaks: 7
15.02292652 12.85234708
26.00252542 4.07014317
44.97934745 5.506034615
59.99024648 22.53108523
69.04472458 7.905927489
88.02154661 7.015868015
103.0324456 22.34101409

Name: +ve in-silico MS/MS by CFM-ID for VUNVTLJGLXPICU-UHFFFAOYSA-N
ID: VUNVTLJGLXPICU-UHFFFAOYSA-N
Comment: Energy0
Num peaks: 6
26.00252542 3.939861629
28.01817548 10.55482084
71.99024648 5.742269965
74.00589655 41.28695152
103.0324456 5.518815043
130.0433447 14.16994841

Name: +ve in-silico MS/MS by CFM-ID for VUNVTLJGLXPICU-UHFFFAOYSA-N
ID: VUNVTLJGLXPICU-UHFFFAOYSA-N
Comment: Energy1
Num peaks: 6
56.97934745 6.727825861
69.97459642 19.3656314
71.99024648 24.73760773
74.00589655 13.1397498
76.02154661 8.21553818
130.0433447 12.57957369

Name: +ve in-silico MS/MS by CFM-ID for VUNVTLJGLXPICU-UHFFFAOYSA-N
ID: VUNVTLJGLXPICU-UHFFFAOYSA-N
Comment: Energy2
Num peaks: 9
15.02292652 7.142218904
26.00252542 10.38471878
28.01817548 16.96299818
44.97934745 8.706980911
55.02907452 4.479218703
56.97934745 5.454566499
69.97459642 6.327709335
71.99024648 12.33624326
74.00589655 10.4078305

Name: +ve in-silico MS/MS by CFM-ID for FXORLBINBKQITQ-UHFFFAOYSA-N
ID: FXORLBINBKQITQ-UHFFFAOYSA-N
Comment: Energy0
Num peaks: 6
40.01817548 0.6867382844
42.03382555 2.046499772
54.03382555 6.139873238
69.04472458 0.6389879004
86.00589655 0.6180255109
113.0167956 87.59338257

Name: +ve in-silico MS/MS by CFM-ID for FXORLBINBKQITQ-UHFFFAOYSA-N
ID: FXORLBINBKQITQ-UHFFFAOYSA-N
Comment: Energy1
Num peaks: 6
42.03382555 25.85677421
54.03382555 11.82549641
83.99024648 3.835840208
86.00589655 12.02915896
95.99024648 6.147184116
113.0167956 29.10698636

Name: +ve in-silico MS/MS by CFM-ID for FXORLBINBKQITQ-UHFFFAOYSA-N
ID: FXORLBINBKQITQ-UHFFFAOYSA-N
Comment: Energy2
Num peaks: 9
25.00727645 4.305795587
27.02292652 9.20953585
40.01817548 11.33819023
42.03382555 12.13646108
50.00252542 4.449494372
52.01817548 6.523986113
54.03382555 25.67251657
59.99024648 3.785416752
69.04472458 4.88503514

Name: +ve in-silico MS/MS by CFM-ID for ICIFXJCUANDOQN-UHFFFAOYSA-N
ID: ICIFXJCUANDOQN-UHFFFAOYSA-N
Comment: Energy0
Num peaks: 6
19.01784114 1.645389645
77.01507786 1.643983638
79.03072793 1.856139324
90.04671234 2.736819209
91.03072793 15.34228435
108.057277 72.23937455

Name: +ve in-silico MS/MS by CFM-ID for ICIFXJCUANDOQN-UHFFFAOYSA-N
ID: ICIFXJCUANDOQN-UHFFFAOYSA-N
Comment: Energy1
Num peaks: 9
15.02292652 6.585741491
28.01817548 4.632606774
30.03382555 9.404767426
73.02016324 7.460253499
77.01507786 4.49086605
79.03072793 4.070914035
90.04671234 14.08995108
91.03072793 24.14212993
108.057277 9.054177873

Name: +ve in-silico MS/MS by CFM-ID for ICIFXJCUANDOQN-UHFFFAOYSA-N
ID: ICIFXJCUANDOQN-UHFFFAOYSA-N
Comment: Energy2
Num peaks: 9
15.02292652 4.560107962
19.01784114 7.249635537
30.03382555 6.779131436
77.01507786 9.455654788
79.03072793 4.869756241
90.04671234 4.750765104
91.03072793 31.76809978
92.02597689 6.217311788
108.057277 5.24336222

Name: +ve in-silico MS/MS by CFM-ID for YUENFBIGWWZQGS-UHFFFAOYSA-N
ID: YUENFBIGWWZQGS-UHFFFAOYSA-N
Comment: Energy0
Num peaks: 6
41.03857658 9.827443365
58.06512568 17.20610114
62.99960423 3.6515107
90.99451885 11.88963904
112.0756904 5.485583197
148.0523681 35.80474055

Name: +ve in-silico MS/MS by CFM-ID for YUENFBIGWWZQGS-UHFFFAOYSA-N
ID: YUENFBIGWWZQGS-UHFFFAOYSA-N
Comment: Energy1
Num peaks: 7
41.03857658 32.32670596
55.01784114 4.11406844
58.06512568 23.2929476
62.99960423 4.293155612
72.98395416 2.793473745
90.99451885 9.823471718
148.0523681 5.167465182

Name: +ve in-silico MS/MS by CFM-ID for YUENFBIGWWZQGS-UHFFFAOYSA-N
ID: YUENFBIGWWZQGS-UHFFFAOYSA-N
Comment: Energy2
Num peaks: 11
15.02292652 2.030366023
25.00727645 5.675717905
27.02292652 2.503679876
39.02292652 3.730010652
41.03857658 44.38708394
42.03382555 2.117341578
55.01784114 2.057644129
58.06512568 3.506904097
62.99960423 9.78863987
72.98395416 1.804679477
90.99451885 3.048502718

Name: +ve in-silico MS/MS by CFM-ID for BIFDXOOJPDHKJH-UHFFFAOYSA-N
ID: BIFDXOOJPDHKJH-UHFFFAOYSA-N
Comment: Energy0
Num peaks: 6
69.06987671 4.147700714
82.06512568 1.09845904
84.08077574 6.830644578
112.0756904 5.535172116
130.0418034 1.590905401
148.0523681 70.80678029

Name: +ve in-silico MS/MS by CFM-ID for BIFDXOOJPDHKJH-UHFFFAOYSA-N
ID: BIFDXOOJPDHKJH-UHFFFAOYSA-N
Comment: Energy1
Num peaks: 6
69.06987671 3.808270183
84.08077574 10.32869832
91.98976782 6.320648542
106.0054179 1.88018943
112.0756904 7.884005495
148.0523681 55.16521202

Name: +ve in-silico MS/MS by CFM-ID for BIFDXOOJPDHKJH-UHFFFAOYSA-N
ID: BIFDXOOJPDHKJH-UHFFFAOYSA-N
Comment: Energy2
Num peaks: 18
39.02292652 4.298965014
40.01817548 1.154581783
41.03857658 9.776262703
42.03382555 2.012911018
43.05422664 6.800050942
44.04947561 1.589438736
53.03857658 5.027644639
54.03382555 1.149358143
55.05422664 5.69480605
56.04947561 3.920034043
57.06987671 6.341994699
58.06512568 3.375082538
62.96321872 1.999216171
67.05422664 3.091317382
69.06987671 10.82613275
75.9948532 1.725088322
84.08077574 10.42405519
91.98976782 1.450312877

Name: +ve in-silico MS/MS by CFM-ID for VALSWZGKGWLKDT-UHFFFAOYSA-N
ID: VALSWZGKGWLKDT-UHFFFAOYSA-N
Comment: Energy0
Num peaks: 6
44.0130901 0.1483660115
51.02292652 0.1298259032
53.03857658 0.2359235894
121.0396392 0.2775829848
131.0239891 0.2565245957
148.0505382 98.20671838

Name: +ve in-silico MS/MS by CFM-ID for VALSWZGKGWLKDT-UHFFFAOYSA-N
ID: VALSWZGKGWLKDT-UHFFFAOYSA-N
Comment: Energy1
Num peaks: 6
74.00252542 2.30456874
76.01817548 2.556364769
78.03382555 2.713082768
105.0447246 47.28513143
117.0083391 2.534174812
148.0505382 25.81507614

Name: +ve in-silico MS/MS by CFM-ID for VALSWZGKGWLKDT-UHFFFAOYSA-N
ID: VALSWZGKGWLKDT-UHFFFAOYSA-N
Comment: Energy2
Num peaks: 19
26.00252542 2.288739713
39.02292652 3.649635027
40.01817548 3.860336494
43.02907452 2.067309473
44.0130901 3.120056152
49.00727645 4.418459654
50.00252542 1.570497813
51.02292652 16.08621907
52.01817548 3.480055345
53.03857658 14.63957882
64.01817548 3.102930099
78.03382555 1.493583194
92.04947561 3.312939475
94.02874017 1.436428582
105.0447246 2.054052287
106.0287402 5.450729936
120.0556236 1.910280609
131.0239891 1.343176268
148.0505382 4.955348647

Name: +ve in-silico MS/MS by CFM-ID for ZAAIEOSUVDRLGD-UHFFFAOYSA-N
ID: ZAAIEOSUVDRLGD-UHFFFAOYSA-N
Comment: Energy0
Num peaks: 6
44.0130901 0.2618037587
51.02292652 0.2009802916
53.03857658 0.4081157861
94.02874017 0.2513736989
121.0396392 53.26024926
148.0505382 44.56498341

Name: +ve in-silico MS/MS by CFM-ID for ZAAIEOSUVDRLGD-UHFFFAOYSA-N
ID: ZAAIEOSUVDRLGD-UHFFFAOYSA-N
Comment: Energy1
Num peaks: 6
92.04947561 8.706704564
117.0083391 2.761169964
119.0239891 3.803801917
121.0396392 4.91885703
131.0239891 2.749824867
148.0505382 63.93054235

Name: +ve in-silico MS/MS by CFM-ID for ZAAIEOSUVDRLGD-UHFFFAOYSA-N
ID: ZAAIEOSUVDRLGD-UHFFFAOYSA-N
Comment: Energy2
Num peaks: 8
51.02292652 4.637571067
53.03857658 7.572797041
63.02292652 2.524342776
92.0130901 8.856772324
92.04947561 4.70095894
94.02874017 26.79906736
104.0130901 4.115310572
121.0396392 20.90260286

Name: +ve in-silico MS/MS by CFM-ID for VIVZBHPSVXFBQP-UHFFFAOYSA-N
ID: VIVZBHPSVXFBQP-UHFFFAOYSA-N
Comment: Energy0
Num peaks: 6
56.04947561 0.8456954149
84.08077574 2.298261062
112.0756904 2.037598396
130.0418034 5.997552565
131.025819 2.322518809
148.0523681 78.65776004

Name: +ve in-silico MS/MS by CFM-ID for VIVZBHPSVXFBQP-UHFFFAOYSA-N
ID: VIVZBHPSVXFBQP-UHFFFAOYSA-N
Comment: Energy1
Num peaks: 9
44.04947561 2.938376024
53.03857658 2.374158751
55.05422664 4.155566832
57.06987671 4.590530328
84.08077574 14.6120539
106.0054179 2.596629573
120.0210679 1.467712986
130.0418034 10.15708542
148.0523681 37.20860782

Name: +ve in-silico MS/MS by CFM-ID for VIVZBHPSVXFBQP-UHFFFAOYSA-N
ID: VIVZBHPSVXFBQP-UHFFFAOYSA-N
Comment: Energy2
Num peaks: 27
27.02292652 1.793447869
39.02292652 5.891411152
41.03857658 7.618792109
42.03382555 4.078415682
43.05422664 3.980010681
44.04947561 4.504671355
53.03857658 2.547691485
54.03382555 4.242600222
55.05422664 2.408977082
56.04947561 7.73178741
57.06987671 1.955296022
58.06512568 2.499977199
58.9683041 1.884953464
60.08077574 1.535861337
60.98395416 1.528430317
67.05422664 0.9999545689
68.04947561 1.175808294
70.06512568 1.294361341
76.97886878 2.087911596
82.06512568 1.734599559
84.08077574 8.519212161
85.97920313 1.503036635
91.98976782 3.334318014
103.9897678 1.657251411
118.0054179 1.069706124
130.0418034 1.336263125
132.0210679 1.116701072

Name: +ve in-silico MS/MS by CFM-ID for GBJBEFBZPYUYIV-UHFFFAOYSA-N
ID: GBJBEFBZPYUYIV-UHFFFAOYSA-N
Comment: Energy0
Num peaks: 6
46.00875367 0.8010031281
71.02398914 0.5635422452
103.0302174 0.3136129752
112.0305517 2.074923416
113.0145673 28.67260228
130.0411164 66.77674488

Name: +ve in-silico MS/MS by CFM-ID for GBJBEFBZPYUYIV-UHFFFAOYSA-N
ID: GBJBEFBZPYUYIV-UHFFFAOYSA-N
Comment: Energy1
Num peaks: 6
44.0130901 2.642383365
86.00366829 5.131650612
87.03530277 9.128397463
112.0305517 5.397178785
113.0145673 46.73336397
130.0411164 24.96353557

Name: +ve in-silico MS/MS by CFM-ID for GBJBEFBZPYUYIV-UHFFFAOYSA-N
ID: GBJBEFBZPYUYIV-UHFFFAOYSA-N
Comment: Energy2
Num peaks: 6
26.00252542 19.67048167
46.00875367 62.14668633
53.99744004 2.273578578
60.02440374 1.701950984
71.02398914 1.780071674
86.00366829 2.028670515

Name: +ve in-silico MS/MS by CFM-ID for HNKMOYMFMZSZGT-UHFFFAOYSA-N
ID: HNKMOYMFMZSZGT-UHFFFAOYSA-N
Comment: Energy0
Num peaks: 6
26.00252542 1.997196179
43.02907452 10.77301301
106.0287402 14.4990719
121.0396392 1.114316709
130.0399735 0.9387791551
148.0505382 68.10269121

Name: +ve in-silico MS/MS by CFM-ID for HNKMOYMFMZSZGT-UHFFFAOYSA-N
ID: HNKMOYMFMZSZGT-UHFFFAOYSA-N
Comment: Energy1
Num peaks: 6
26.00252542 3.64431506
43.02907452 32.19335124
80.04947561 4.042118927
106.0287402 31.7295001
121.0396392 2.301852342
148.0505382 13.90226693

Name: +ve in-silico MS/MS by CFM-ID for HNKMOYMFMZSZGT-UHFFFAOYSA-N
ID: HNKMOYMFMZSZGT-UHFFFAOYSA-N
Comment: Energy2
Num peaks: 9
26.00252542 12.25936785
39.02292652 7.524527492
43.02907452 17.87360563
51.02292652 4.033609659
52.01817548 7.60289878
63.02292652 3.282327845
79.01784114 7.175846777
80.04947561 6.256998585
106.0287402 16.97161484

Name: +ve in-silico MS/MS by CFM-ID for LTDJOMDRXDKIEF-UHFFFAOYSA-N
ID: LTDJOMDRXDKIEF-UHFFFAOYSA-N
Comment: Energy0
Num peaks: 6
103.0309044 12.33221548
105.0465544 2.108914884
112.0756904 1.301136605
120.0210679 1.531533294
131.025819 12.97106487
148.0523681 65.67230579

Name: +ve in-silico MS/MS by CFM-ID for LTDJOMDRXDKIEF-UHFFFAOYSA-N
ID: LTDJOMDRXDKIEF-UHFFFAOYSA-N
Comment: Energy1
Num peaks: 6
95.04914126 2.708643576
103.0309044 4.121410493
105.0465544 1.99634622
113.0152543 2.204509782
131.025819 49.21148649
148.0523681 31.85601032

Name: +ve in-silico MS/MS by CFM-ID for LTDJOMDRXDKIEF-UHFFFAOYSA-N
ID: LTDJOMDRXDKIEF-UHFFFAOYSA-N
Comment: Energy2
Num peaks: 13
39.02292652 5.764433163
41.03857658 6.622555368
43.05422664 7.394399102
67.05422664 9.745910599
69.06987671 2.609999837
74.99960423 8.2996725
77.01525429 3.276666503
86.99960423 5.531129262
89.01525429 2.930906278
101.0152543 2.660823695
103.0309044 21.17953674
105.0465544 1.94919897
131.025819 2.933332196

Name: +ve in-silico MS/MS by CFM-ID for NDXGCVGKTPQXFA-UHFFFAOYSA-N
ID: NDXGCVGKTPQXFA-UHFFFAOYSA-N
Comment: Energy0
Num peaks: 6
91.03090436 2.217967936
112.0756904 4.147868951
119.025819 2.960456787
130.0418034 1.223012033
131.025819 1.561716296
148.0523681 73.90186963

Name: +ve in-silico MS/MS by CFM-ID for NDXGCVGKTPQXFA-UHFFFAOYSA-N
ID: NDXGCVGKTPQXFA-UHFFFAOYSA-N
Comment: Energy1
Num peaks: 6
91.03090436 2.346004532
103.0309044 9.142814303
105.0465544 3.529914818
112.0756904 6.252696221
120.0574535 13.02131852
148.0523681 50.06012433

Name: +ve in-silico MS/MS by CFM-ID for NDXGCVGKTPQXFA-UHFFFAOYSA-N
ID: NDXGCVGKTPQXFA-UHFFFAOYSA-N
Comment: Energy2
Num peaks: 16
27.02292652 2.592766318
29.03857658 1.531882705
39.02292652 5.422939256
41.03857658 13.52218383
43.05422664 10.5814282
44.04947561 2.82840624
45.06987671 1.60345108
53.03857658 2.688093506
55.05422664 14.14807607
60.98395416 3.075023661
62.99960423 1.824361607
74.99960423 5.795159724
77.01525429 4.197336972
89.01525429 5.831478398
91.03090436 3.91526059
103.0309044 1.430468838

Name: +ve in-silico MS/MS by CFM-ID for FWSRCDSXGQQRPG-UHFFFAOYSA-N
ID: FWSRCDSXGQQRPG-UHFFFAOYSA-N
Comment: Energy0
Num peaks: 6
46.00875367 1.04115594
60.02440374 2.419699339
88.01931836 1.585698011
102.0462018 0.894720343
113.0145673 1.487754455
130.0411164 88.19914151

Name: +ve in-silico MS/MS by CFM-ID for FWSRCDSXGQQRPG-UHFFFAOYSA-N
ID: FWSRCDSXGQQRPG-UHFFFAOYSA-N
Comment: Energy1
Num peaks: 6
60.02440374 15.6003099
70.00875367 1.862558763
85.0196527 5.52706811
87.03530277 6.399860384
102.0462018 15.4423992
130.0411164 45.84061365

Name: +ve in-silico MS/MS by CFM-ID for FWSRCDSXGQQRPG-UHFFFAOYSA-N
ID: FWSRCDSXGQQRPG-UHFFFAOYSA-N
Comment: Energy2
Num peaks: 12
26.00252542 5.507845033
40.01817548 9.025983051
42.03382555 3.099634304
42.99785464 3.067618336
45.0135047 2.927993711
46.00875367 14.49453065
57.04472458 11.80951559
60.02440374 19.3674398
62.0400538 3.447171659
70.00875367 3.043217845
87.03530277 3.648276257
102.0462018 3.319064592

Name: +ve in-silico MS/MS by CFM-ID for YFUCPLPDBPZLGK-UHFFFAOYSA-N
ID: YFUCPLPDBPZLGK-UHFFFAOYSA-N
Comment: Energy0
Num peaks: 6
26.00252542 6.146684514
40.01817548 26.47648831
42.03382555 2.588323389
71.99024648 2.085883527
95.99024648 7.49444932
113.0167956 52.52954291

Name: +ve in-silico MS/MS by CFM-ID for YFUCPLPDBPZLGK-UHFFFAOYSA-N
ID: YFUCPLPDBPZLGK-UHFFFAOYSA-N
Comment: Energy1
Num peaks: 6
40.01817548 28.71912661
42.03382555 5.381377384
69.97459642 4.376027328
71.99024648 21.86685897
95.99024648 5.377395286
113.0167956 27.41311581

Name: +ve in-silico MS/MS by CFM-ID for YFUCPLPDBPZLGK-UHFFFAOYSA-N
ID: YFUCPLPDBPZLGK-UHFFFAOYSA-N
Comment: Energy2
Num peaks: 6
26.00252542 14.63807053
40.01817548 53.04044842
42.03382555 7.666045898
69.97459642 4.355272867
71.99024648 10.22465452
95.99024648 2.751261712

Name: +ve in-silico MS/MS by CFM-ID for AGFLIUIEUMXSEY-UHFFFAOYSA-N
ID: AGFLIUIEUMXSEY-UHFFFAOYSA-N
Comment: Energy0
Num peaks: 6
39.02292652 0.1370525359
119.0239891 0.2164102253
120.0556236 0.2977820777
121.0396392 0.5161941568
122.0348882 0.2480792564
148.0505382 98.25392233

Name: +ve in-silico MS/MS by CFM-ID for AGFLIUIEUMXSEY-UHFFFAOYSA-N
ID: AGFLIUIEUMXSEY-UHFFFAOYSA-N
Comment: Energy1
Num peaks: 6
68.0130901 2.065112669
81.04472458 0.6345601298
119.0239891 0.836860667
120.0556236 3.044296583
121.0396392 1.527031128
148.0505382 88.30630212

Name: +ve in-silico MS/MS by CFM-ID for AGFLIUIEUMXSEY-UHFFFAOYSA-N
ID: AGFLIUIEUMXSEY-UHFFFAOYSA-N
Comment: Energy2
Num peaks: 12
40.01817548 2.468651679
52.01817548 2.506226185
53.01342445 6.341970913
54.03382555 2.66834904
55.02907452 1.918370869
79.02907452 18.52699301
91.02907452 2.580211149
95.02398914 7.292948423
106.0399735 28.53657628
119.0239891 2.076304774
121.0396392 1.836024761
122.0348882 4.453098148

Name: +ve in-silico MS/MS by CFM-ID for SMSBRGXJBHXFMW-UHFFFAOYSA-N
ID: SMSBRGXJBHXFMW-UHFFFAOYSA-N
Comment: Energy0
Num peaks: 6
26.00252542 2.663083902
28.01817548 0.1839165913
52.01817548 0.1666431824
56.04947561 0.4976359228
81.04472458 2.408656521
108.0556236 93.43415531

Name: +ve in-silico MS/MS by CFM-ID for SMSBRGXJBHXFMW-UHFFFAOYSA-N
ID: SMSBRGXJBHXFMW-UHFFFAOYSA-N
Comment: Energy1
Num peaks: 6
26.00252542 6.758659727
39.02292652 2.617551026
54.03382555 3.87905936
56.04947561 6.625139459
81.04472458 11.78947745
108.0556236 59.11928843

Name: +ve in-silico MS/MS by CFM-ID for SMSBRGXJBHXFMW-UHFFFAOYSA-N
ID: SMSBRGXJBHXFMW-UHFFFAOYSA-N
Comment: Energy2
Num peaks: 9
26.00252542 8.554828886
27.02292652 4.268717395
39.02292652 17.66009901
40.01817548 7.991267335
42.03382555 3.794749957
50.00252542 5.444843633
52.01817548 5.497846486
54.03382555 9.717377801
56.04947561 20.34386752

Name: +ve in-silico MS/MS by CFM-ID for DQZBHUXBFNBJLX-UHFFFAOYSA-N
ID: DQZBHUXBFNBJLX-UHFFFAOYSA-N
Comment: Energy0
Num peaks: 6
64.01817548 0.5703324603
77.01342445 0.5081825349
79.02907452 1.112184303
81.04472458 2.211489192
91.02907452 25.74632248
108.0556236 68.36050347

Name: +ve in-silico MS/MS by CFM-ID for DQZBHUXBFNBJLX-UHFFFAOYSA-N
ID: DQZBHUXBFNBJLX-UHFFFAOYSA-N
Comment: Energy1
Num peaks: 6
54.03382555 0.9354766149
64.01817548 7.863460014
79.02907452 5.994160818
81.04472458 10.02828728
91.02907452 51.06701596
108.0556236 20.17542858

Name: +ve in-silico MS/MS by CFM-ID for DQZBHUXBFNBJLX-UHFFFAOYSA-N
ID: DQZBHUXBFNBJLX-UHFFFAOYSA-N
Comment: Energy2
Num peaks: 9
39.02292652 3.400198946
40.01817548 9.405321499
50.00252542 11.17465822
52.01817548 9.929967531
54.03382555 7.510887023
64.01817548 14.415085
79.02907452 3.771153967
81.04472458 7.703839736
91.02907452 13.90357715

Name: +ve in-silico MS/MS by CFM-ID for DVEIDGKSJOJJJU-UHFFFAOYSA-N
ID: DVEIDGKSJOJJJU-UHFFFAOYSA-N
Comment: Energy0
Num peaks: 6
29.00219107 1.644370386
44.0130901 0.07300821185
105.0447246 0.05244281411
120.0443902 2.130913765
120.0556236 55.19773225
148.0505382 40.84529315

Name: +ve in-silico MS/MS by CFM-ID for DVEIDGKSJOJJJU-UHFFFAOYSA-N
ID: DVEIDGKSJOJJJU-UHFFFAOYSA-N
Comment: Energy1
Num peaks: 6
29.00219107 1.405594929
49.00727645 1.419901036
51.02292652 3.472150314
94.03997355 0.9168769074
120.0556236 74.45821857
148.0505382 16.10041017

Name: +ve in-silico MS/MS by CFM-ID for DVEIDGKSJOJJJU-UHFFFAOYSA-N
ID: DVEIDGKSJOJJJU-UHFFFAOYSA-N
Comment: Energy2
Num peaks: 6
29.00219107 6.53327
49.00727645 4.418269592
51.02292652 7.406632496
104.0243235 4.563395509
120.0443902 6.605263533
120.0556236 55.73804064

Name: +ve in-silico MS/MS by CFM-ID for QMOPAFMMLWUTKI-UHFFFAOYSA-N
ID: QMOPAFMMLWUTKI-UHFFFAOYSA-N
Comment: Energy0
Num peaks: 6
105.0447246 0.2256665508
107.0239891 0.6093174237
119.0239891 0.3484342206
120.0556236 0.2226889358
121.0396392 9.464013081
148.0505382 88.37875323

Name: +ve in-silico MS/MS by CFM-ID for QMOPAFMMLWUTKI-UHFFFAOYSA-N
ID: QMOPAFMMLWUTKI-UHFFFAOYSA-N
Comment: Energy1
Num peaks: 6
43.02907452 1.00416788
106.0287402 0.6685315181
120.0556236 5.209985234
121.0396392 17.80133636
132.0192381 2.929559727
148.0505382 68.75981893

Name: +ve in-silico MS/MS by CFM-ID for QMOPAFMMLWUTKI-UHFFFAOYSA-N
ID: QMOPAFMMLWUTKI-UHFFFAOYSA-N
Comment: Energy2
Num peaks: 20
39.02292652 1.360625147
40.01817548 3.050089892
42.03382555 1.882707604
43.02907452 1.611617412
52.01817548 7.252601305
54.03382555 1.596475608
66.03382555 3.632543776
67.01784114 2.416996181
67.02907452 3.009602141
78.03382555 1.552132625
80.0130901 8.352527455
92.0130901 2.637009978
93.04472458 3.399335266
94.02874017 6.115814077
105.0447246 2.509936828
107.0239891 2.608268151
119.0239891 1.349129367
120.0556236 4.157291049
121.0396392 18.68077368
148.0505382 3.52187307

Name: +ve in-silico MS/MS by CFM-ID for AYHPZVWSPSNAJX-UHFFFAOYSA-N
ID: AYHPZVWSPSNAJX-UHFFFAOYSA-N
Comment: Energy0
Num peaks: 6
29.00219107 0.700807138
120.0556236 0.855933198
121.0396392 3.194214322
130.0399735 4.330673856
131.0239891 1.680987438
148.0505382 88.13724708

Name: +ve in-silico MS/MS by CFM-ID for AYHPZVWSPSNAJX-UHFFFAOYSA-N
ID: AYHPZVWSPSNAJX-UHFFFAOYSA-N
Comment: Energy1
Num peaks: 6
29.00219107 1.094378952
120.0556236 2.924731808
121.0396392 6.113014635
130.0399735 7.258407345
131.0239891 1.535135221
148.0505382 77.86806871

Name: +ve in-silico MS/MS by CFM-ID for AYHPZVWSPSNAJX-UHFFFAOYSA-N
ID: AYHPZVWSPSNAJX-UHFFFAOYSA-N
Comment: Energy2
Num peaks: 11
29.00219107 4.571278662
40.01817548 2.698867273
52.01817548 6.490017261
54.03382555 2.301314623
66.03382555 5.356805169
103.0290745 8.499065804
120.0556236 3.017499628
121.0396392 5.115179961
130.0399735 36.07662442
131.0239891 2.669087195
148.0505382 4.702825154

Name: +ve in-silico MS/MS by CFM-ID for RADMRAMXLLLVGG-UHFFFAOYSA-N
ID: RADMRAMXLLLVGG-UHFFFAOYSA-N
Comment: Energy0
Num peaks: 6
43.02907452 0.1051066395
107.0239891 0.3643902974
121.0396392 8.074535601
122.0348882 0.1465568581
131.0239891 1.780389819
148.0505382 89.18236883

Name: +ve in-silico MS/MS by CFM-ID for RADMRAMXLLLVGG-UHFFFAOYSA-N
ID: RADMRAMXLLLVGG-UHFFFAOYSA-N
Comment: Energy1
Num peaks: 6
94.02874017 0.8372055098
119.0239891 2.065156653
120.0556236 1.681483009
121.0396392 25.95861138
131.0239891 4.578545112
148.0505382 61.23078121

Name: +ve in-silico MS/MS by CFM-ID for RADMRAMXLLLVGG-UHFFFAOYSA-N
ID: RADMRAMXLLLVGG-UHFFFAOYSA-N
Comment: Energy2
Num peaks: 15
43.02907452 3.92961825
52.01817548 11.30354398
54.03382555 5.787688845
66.03382555 3.159053303
67.02907452 4.309469192
77.01342445 1.845901555
79.02907452 3.091860381
80.0130901 4.38243193
93.04472458 2.171128626
94.02874017 1.773440097
105.0447246 2.359465163
120.0556236 2.521102104
121.0396392 25.63701388
131.0239891 3.999642406
148.0505382 4.966202794

Name: +ve in-silico MS/MS by CFM-ID for VLJMOPCEBPOBBD-UHFFFAOYSA-N
ID: VLJMOPCEBPOBBD-UHFFFAOYSA-N
Comment: Energy0
Num peaks: 6
29.00219107 0.712776843
120.0556236 0.8788399721
121.0396392 2.645469951
130.0399735 4.406602069
131.0239891 0.3671838184
148.0505382 90.16977693

Name: +ve in-silico MS/MS by CFM-ID for VLJMOPCEBPOBBD-UHFFFAOYSA-N
ID: VLJMOPCEBPOBBD-UHFFFAOYSA-N
Comment: Energy1
Num peaks: 6
117.0083391 2.218102228
119.0239891 3.905172023
120.0556236 2.618625243
121.0396392 6.681546301
130.0399735 6.783136311
148.0505382 72.13091534

Name: +ve in-silico MS/MS by CFM-ID for VLJMOPCEBPOBBD-UHFFFAOYSA-N
ID: VLJMOPCEBPOBBD-UHFFFAOYSA-N
Comment: Energy2
Num peaks: 13
29.00219107 3.627053323
50.00252542 6.176173289
52.01817548 6.514147226
54.03382555 7.302659612
64.01817548 4.483291351
66.03382555 5.597890552
79.02907452 2.723792732
103.0290745 7.137980159
120.0556236 2.508829433
121.0396392 3.214360763
130.0399735 26.04027906
131.0239891 2.122025327
148.0505382 3.160436162

Name: +ve in-silico MS/MS by CFM-ID for FSKYZRCACCHDGR-UHFFFAOYSA-N
ID: FSKYZRCACCHDGR-UHFFFAOYSA-N
Comment: Energy0
Num peaks: 6
105.0447246 0.1064004746
106.0287402 0.05755477405
119.0239891 0.05691326222
120.0556236 0.3313467849
121.0396392 10.80320344
148.0505382 88.44335933

Name: +ve in-silico MS/MS by CFM-ID for FSKYZRCACCHDGR-UHFFFAOYSA-N
ID: FSKYZRCACCHDGR-UHFFFAOYSA-N
Comment: Energy1
Num peaks: 6
93.04472458 0.6932929909
106.0287402 0.9326883352
119.0239891 1.782226637
120.0556236 5.733530187
121.0396392 14.66074473
148.0505382 73.0449036

Name: +ve in-silico MS/MS by CFM-ID for FSKYZRCACCHDGR-UHFFFAOYSA-N
ID: FSKYZRCACCHDGR-UHFFFAOYSA-N
Comment: Energy2
Num peaks: 11
52.01817548 5.822719879
54.03382555 2.386290737
64.01817548 6.347608171
66.03382555 5.521248153
77.01342445 5.523574018
78.03382555 7.65479875
79.02907452 13.76248924
93.04472458 2.809488914
94.02874017 4.787698113
105.0447246 12.0061679
121.0396392 14.02313394

Name: +ve in-silico MS/MS by CFM-ID for DTWZAGQENHHNKG-UHFFFAOYSA-N
ID: DTWZAGQENHHNKG-UHFFFAOYSA-N
Comment: Energy0
Num peaks: 6
103.0542266 0.4350256647
104.0494756 0.1736905846
120.0244037 0.07101655002
121.0448048 0.4528031358
122.0400538 0.192222592
148.0557039 98.57418871

Name: +ve in-silico MS/MS by CFM-ID for DTWZAGQENHHNKG-UHFFFAOYSA-N
ID: DTWZAGQENHHNKG-UHFFFAOYSA-N
Comment: Energy1
Num peaks: 6
103.0542266 1.77741573
104.0494756 0.9384695228
120.0244037 1.116307034
121.0448048 1.224126816
122.0400538 2.520131111
148.0557039 91.61516672

Name: +ve in-silico MS/MS by CFM-ID for DTWZAGQENHHNKG-UHFFFAOYSA-N
ID: DTWZAGQENHHNKG-UHFFFAOYSA-N
Comment: Energy2
Num peaks: 8
49.00727645 7.359661328
51.02292652 4.389341244
101.0385766 5.302371864
103.0542266 13.06886098
120.0244037 4.531665092
121.0448048 12.73550298
122.0400538 8.73123849
148.0557039 24.03992399

Name: +ve in-silico MS/MS by CFM-ID for VFFQGPWQVYUFLV-UHFFFAOYSA-N
ID: VFFQGPWQVYUFLV-UHFFFAOYSA-N
Comment: Energy0
Num peaks: 6
51.02292652 0.2701023755
104.0494756 0.948365987
120.0244037 0.1224804761
121.0448048 1.134533935
122.0400538 0.2277747595
148.0557039 97.14149461

Name: +ve in-silico MS/MS by CFM-ID for VFFQGPWQVYUFLV-UHFFFAOYSA-N
ID: VFFQGPWQVYUFLV-UHFFFAOYSA-N
Comment: Energy1
Num peaks: 6
51.02292652 0.3246019499
104.0494756 0.297450941
120.0244037 0.5505559113
121.0448048 5.497621858
122.0400538 2.064788041
148.0557039 90.8079903

Name: +ve in-silico MS/MS by CFM-ID for VFFQGPWQVYUFLV-UHFFFAOYSA-N
ID: VFFQGPWQVYUFLV-UHFFFAOYSA-N
Comment: Energy2
Num peaks: 7
49.00727645 5.359118073
51.02292652 8.4693577
104.0494756 14.26417428
120.0244037 5.953308759
121.0448048 9.571873756
122.0400538 9.849391028
148.0557039 26.85195039

Name: +ve in-silico MS/MS by CFM-ID for UTYDSRLFMRPPHP-UHFFFAOYSA-N
ID: UTYDSRLFMRPPHP-UHFFFAOYSA-N
Comment: Energy0
Num peaks: 6
44.0130901 0.1633272353
106.0287402 0.2131445724
119.0239891 0.6879726645
121.0396392 1.337094667
131.0239891 2.400547072
148.0505382 94.33307872

Name: +ve in-silico MS/MS by CFM-ID for UTYDSRLFMRPPHP-UHFFFAOYSA-N
ID: UTYDSRLFMRPPHP-UHFFFAOYSA-N
Comment: Energy1
Num peaks: 6
52.01817548 2.267932355
92.04947561 4.637946931
105.0447246 25.39880389
119.0239891 2.738317797
131.0239891 4.939128391
148.0505382 47.73874827

Name: +ve in-silico MS/MS by CFM-ID for UTYDSRLFMRPPHP-UHFFFAOYSA-N
ID: UTYDSRLFMRPPHP-UHFFFAOYSA-N
Comment: Energy2
Num peaks: 19
26.00252542 2.451318337
40.01817548 4.385486071
43.02907452 3.557888792
44.0130901 2.700263357
49.00727645 2.538324721
51.02292652 3.489267312
52.01817548 7.462483441
64.01817548 4.035541194
79.01784114 4.174267847
89.00219107 2.995530592
92.04947561 3.590888579
94.02874017 3.49035934
103.0290745 2.566221027
106.0287402 14.60310309
119.0239891 4.45631152
120.0556236 2.873943839
121.0396392 2.866619663
131.0239891 2.963243208
148.0505382 5.3742895

Name: +ve in-silico MS/MS by CFM-ID for MHHOMHMNIRXARC-UHFFFAOYSA-N
ID: MHHOMHMNIRXARC-UHFFFAOYSA-N
Comment: Energy0
Num peaks: 6
105.0447246 4.545347645
119.0239891 0.1850820541
120.0556236 0.2480795281
121.0396392 2.321133368
131.0239891 0.3805272602
148.0505382 92.12970323

Name: +ve in-silico MS/MS by CFM-ID for MHHOMHMNIRXARC-UHFFFAOYSA-N
ID: MHHOMHMNIRXARC-UHFFFAOYSA-N
Comment: Energy1
Num peaks: 6
105.0447246 10.68831784
119.0239891 1.366931262
120.0556236 9.211483908
121.0396392 3.362153205
131.0239891 1.933448562
148.0505382 68.87940336

Name: +ve in-silico MS/MS by CFM-ID for MHHOMHMNIRXARC-UHFFFAOYSA-N
ID: MHHOMHMNIRXARC-UHFFFAOYSA-N
Comment: Energy2
Num peaks: 15
39.02292652 2.112024148
49.00727645 3.601615763
52.01817548 2.960783338
53.03857658 3.057453867
64.01817548 2.998878745
66.03382555 3.876883549
76.01817548 4.1181094
78.03382555 10.62929712
93.04472458 5.087693245
103.0290745 2.059077223
105.0447246 15.10160649
120.0556236 4.203275373
121.0396392 6.853114754
131.0239891 7.974736982
148.0505382 5.831369171

Name: +ve in-silico MS/MS by CFM-ID for XFFUBBGUJSBONN-UHFFFAOYSA-N
ID: XFFUBBGUJSBONN-UHFFFAOYSA-N
Comment: Energy0
Num peaks: 6
34.9683041 5.572644895
51.9948532 9.528583751
57.06987671 3.595776117
72.08077574 2.096661313
92.02615332 1.448446287
108.0574535 77.48241634

Name: +ve in-silico MS/MS by CFM-ID for XFFUBBGUJSBONN-UHFFFAOYSA-N
ID: XFFUBBGUJSBONN-UHFFFAOYSA-N
Comment: Energy1
Num peaks: 6
41.03857658 1.393684589
51.9948532 9.883366262
57.06987671 12.26224069
72.08077574 3.7933478
92.02615332 17.04400714
108.0574535 53.61919939

Name: +ve in-silico MS/MS by CFM-ID for XFFUBBGUJSBONN-UHFFFAOYSA-N
ID: XFFUBBGUJSBONN-UHFFFAOYSA-N
Comment: Energy2
Num peaks: 7
34.9683041 27.32515047
41.03857658 6.295384315
56.04947561 9.944084888
57.06987671 7.581734198
72.08077574 11.63329049
75.9948532 8.18357126
92.02615332 14.52562359

Name: +ve in-silico MS/MS by CFM-ID for GEKUKMUPPVBEAZ-UHFFFAOYSA-N
ID: GEKUKMUPPVBEAZ-UHFFFAOYSA-N
Comment: Energy0
Num peaks: 6
42.99785464 5.530837898
45.0135047 1.994635708
46.00875367 1.370335969
60.02440374 1.91741853
88.01931836 2.570869561
130.0411164 80.62601114

Name: +ve in-silico MS/MS by CFM-ID for GEKUKMUPPVBEAZ-UHFFFAOYSA-N
ID: GEKUKMUPPVBEAZ-UHFFFAOYSA-N
Comment: Energy1
Num peaks: 6
60.02440374 15.54498355
70.99276926 4.001559612
86.00366829 1.814838088
88.01931836 15.234031
102.0462018 5.09497182
130.0411164 45.54936327

Name: +ve in-silico MS/MS by CFM-ID for GEKUKMUPPVBEAZ-UHFFFAOYSA-N
ID: GEKUKMUPPVBEAZ-UHFFFAOYSA-N
Comment: Energy2
Num peaks: 10
26.00252542 11.95549085
42.99785464 8.240065877
43.02907452 15.66069488
45.0135047 6.404524483
46.00875367 15.12857421
60.02440374 10.12302044
68.0130901 2.482125309
70.00875367 3.690021254
86.00366829 4.297531856
88.01931836 3.982422629

Name: +ve in-silico MS/MS by CFM-ID for NYICOQQINJBNFV-UHFFFAOYSA-N
ID: NYICOQQINJBNFV-UHFFFAOYSA-N
Comment: Energy0
Num peaks: 6
58.00875367 0.8338155337
86.00366829 0.948019393
101.0145673 1.021417924
103.0302174 14.94516248
113.0145673 1.288027934
130.0411164 75.86779822

Name: +ve in-silico MS/MS by CFM-ID for NYICOQQINJBNFV-UHFFFAOYSA-N
ID: NYICOQQINJBNFV-UHFFFAOYSA-N
Comment: Energy1
Num peaks: 6
43.02907452 5.604363607
60.02440374 4.29287864
75.03530277 5.405537202
88.01931836 3.411441808
102.0462018 17.05877165
130.0411164 46.90770527

Name: +ve in-silico MS/MS by CFM-ID for NYICOQQINJBNFV-UHFFFAOYSA-N
ID: NYICOQQINJBNFV-UHFFFAOYSA-N
Comment: Energy2
Num peaks: 13
26.00252542 2.954740381
40.01817548 2.385597555
42.03382555 6.771218889
42.99785464 5.690762571
43.02907452 10.09353441
45.0135047 7.758968215
53.01342445 3.069130069
58.00875367 14.5704033
60.02440374 11.45713131
62.0400538 6.58304199
68.02432348 2.444179198
75.03530277 4.606851676
103.0302174 3.522666332

Name: +ve in-silico MS/MS by CFM-ID for XVUCNHZJVVTNAU-UHFFFAOYSA-N
ID: XVUCNHZJVVTNAU-UHFFFAOYSA-N
Comment: Energy0
Num peaks: 6
29.03857658 3.214196251
83.99024648 1.636172421
88.02154661 6.406981483
102.0371967 3.073095771
113.0167956 2.568001071
130.0433447 74.23130417

Name: +ve in-silico MS/MS by CFM-ID for XVUCNHZJVVTNAU-UHFFFAOYSA-N
ID: XVUCNHZJVVTNAU-UHFFFAOYSA-N
Comment: Energy1
Num peaks: 6
41.03857658 2.838864376
96.05562361 6.911397313
98.00589655 2.25796653
102.0371967 4.088882254
113.0167956 26.00748559
130.0433447 38.92061756

Name: +ve in-silico MS/MS by CFM-ID for XVUCNHZJVVTNAU-UHFFFAOYSA-N
ID: XVUCNHZJVVTNAU-UHFFFAOYSA-N
Comment: Energy2
Num peaks: 14
25.00727645 2.116995199
27.02292652 1.965393499
29.03857658 12.4361987
54.03382555 3.73942623
56.02432348 1.684765261
59.99024648 10.48960713
62.00589655 2.416968623
68.97934745 1.7562214
70.99499752 14.09473763
77.01679558 2.412560452
79.03244564 2.295891243
83.99024648 7.376015465
86.00589655 2.863709508
88.02154661 16.01801595

Name: +ve in-silico MS/MS by CFM-ID for SBHYNBAKHDSUKT-UHFFFAOYSA-N
ID: SBHYNBAKHDSUKT-UHFFFAOYSA-N
Comment: Energy0
Num peaks: 6
76.01817548 0.7176703583
78.03382555 3.025397397
80.04947561 1.449988469
81.04472458 2.899857891
91.02907452 10.15690164
108.0556236 80.48400258

Name: +ve in-silico MS/MS by CFM-ID for SBHYNBAKHDSUKT-UHFFFAOYSA-N
ID: SBHYNBAKHDSUKT-UHFFFAOYSA-N
Comment: Energy1
Num peaks: 6
76.01817548 4.687220648
78.03382555 6.736534788
80.04947561 3.656200237
81.04472458 20.09637225
91.02907452 8.169836478
108.0556236 39.84385413

Name: +ve in-silico MS/MS by CFM-ID for SBHYNBAKHDSUKT-UHFFFAOYSA-N
ID: SBHYNBAKHDSUKT-UHFFFAOYSA-N
Comment: Energy2
Num peaks: 11
25.00727645 2.691287847
39.02292652 9.574301915
40.01817548 7.83033076
49.00727645 3.036703604
50.00252542 7.381446709
51.02292652 7.200479341
64.01817548 15.87401322
65.01342445 4.855278375
79.02907452 4.440235695
81.04472458 10.88669128
91.02907452 7.337545293

Name: +ve in-silico MS/MS by CFM-ID for YXSPRXDRLVSOEZ-UHFFFAOYSA-N
ID: YXSPRXDRLVSOEZ-UHFFFAOYSA-N
Comment: Energy0
Num peaks: 6
66.01050326 1.11660736
108.0210679 1.491385742
112.0756904 3.75594388
120.0574535 1.504090111
130.0418034 2.577991415
148.0523681 78.13089191

Name: +ve in-silico MS/MS by CFM-ID for YXSPRXDRLVSOEZ-UHFFFAOYSA-N
ID: YXSPRXDRLVSOEZ-UHFFFAOYSA-N
Comment: Energy1
Num peaks: 10
55.05422664 10.26885747
57.06987671 2.496054012
63.9948532 2.494322141
87.9948532 1.779669307
92.02615332 4.34404239
98.0600403 4.031040329
112.0756904 9.986195197
116.0261533 2.418414725
120.0574535 21.04528002
148.0523681 22.88225184

Name: +ve in-silico MS/MS by CFM-ID for YXSPRXDRLVSOEZ-UHFFFAOYSA-N
ID: YXSPRXDRLVSOEZ-UHFFFAOYSA-N
Comment: Energy2
Num peaks: 20
34.9683041 1.349357143
41.03857658 1.819731747
44.04947561 3.18398921
48.98395416 2.003435533
53.03857658 3.315920423
55.05422664 7.435700454
56.04947561 1.390444945
57.06987671 3.887258998
58.02874017 1.24094941
61.97920313 6.93425784
63.9948532 19.61567632
66.01050326 11.27225991
70.06512568 3.998468838
75.9948532 1.198614105
84.08077574 1.865204748
90.01050326 2.613446258
92.02615332 1.568942472
98.0600403 1.102573145
104.0261533 2.958906148
120.0574535 1.885950959

Name: +ve in-silico MS/MS by CFM-ID for XDBHWPLGGBLUHH-UHFFFAOYSA-N
ID: XDBHWPLGGBLUHH-UHFFFAOYSA-N
Comment: Energy0
Num peaks: 6
26.00252542 0.151667162
45.01423612 0.2143345281
78.03382555 0.1485960404
104.0494756 0.891136825
130.0458706 1.030981538
148.0564353 96.88198791

Name: +ve in-silico MS/MS by CFM-ID for XDBHWPLGGBLUHH-UHFFFAOYSA-N
ID: XDBHWPLGGBLUHH-UHFFFAOYSA-N
Comment: Energy1
Num peaks: 6
19.01784114 0.5519622804
76.01817548 0.5195859144
78.03382555 0.5118976761
104.0494756 4.218873942
130.0458706 76.95973184
148.0564353 13.92751022

Name: +ve in-silico MS/MS by CFM-ID for XDBHWPLGGBLUHH-UHFFFAOYSA-N
ID: XDBHWPLGGBLUHH-UHFFFAOYSA-N
Comment: Energy2
Num peaks: 10
39.02292652 10.00902512
50.00252542 5.010745906
51.02292652 4.265869568
52.01817548 2.20008117
76.01817548 7.49638569
78.03382555 6.400097226
95.02988619 2.616172777
104.0494756 7.06758899
132.0251352 4.421808422
148.0564353 31.3596531

Name: +ve in-silico MS/MS by CFM-ID for CEBAHYWORUOILU-UHFFFAOYSA-N
ID: CEBAHYWORUOILU-UHFFFAOYSA-N
Comment: Energy0
Num peaks: 6
26.00252542 0.1518371987
45.01423612 0.2145757806
78.03382555 0.1316795705
104.0494756 0.8926447307
130.0458706 1.032242924
148.0564353 97.02723012

Name: +ve in-silico MS/MS by CFM-ID for CEBAHYWORUOILU-UHFFFAOYSA-N
ID: CEBAHYWORUOILU-UHFFFAOYSA-N
Comment: Energy1
Num peaks: 6
19.01784114 0.5504247235
41.0193215 1.65322449
59.02988619 1.305328676
104.0494756 4.242046457
130.0458706 75.7544614
148.0564353 13.86653639

Name: +ve in-silico MS/MS by CFM-ID for CEBAHYWORUOILU-UHFFFAOYSA-N
ID: CEBAHYWORUOILU-UHFFFAOYSA-N
Comment: Energy2
Num peaks: 8
40.01817548 3.700294508
50.00252542 3.894803498
76.01817548 4.670488323
78.03382555 4.555216549
88.01817548 25.63991907
104.0494756 6.634011842
107.0298862 4.80565293
148.0564353 26.93029062

Name: +ve in-silico MS/MS by CFM-ID for NPLZNDDFVCGRAG-UHFFFAOYSA-N
ID: NPLZNDDFVCGRAG-UHFFFAOYSA-N
Comment: Energy0
Num peaks: 6
26.00252542 0.6721382338
45.01423612 0.2140252066
104.0494756 0.8897835262
122.0407852 0.1751931722
130.0458706 1.028665914
148.0564353 96.69581869

Name: +ve in-silico MS/MS by CFM-ID for NPLZNDDFVCGRAG-UHFFFAOYSA-N
ID: NPLZNDDFVCGRAG-UHFFFAOYSA-N
Comment: Energy1
Num peaks: 6
19.01784114 0.5504353969
41.0193215 0.4214926515
59.02988619 0.7486468619
104.0494756 4.19066837
130.0458706 76.20396553
148.0564353 13.8669594

Name: +ve in-silico MS/MS by CFM-ID for NPLZNDDFVCGRAG-UHFFFAOYSA-N
ID: NPLZNDDFVCGRAG-UHFFFAOYSA-N
Comment: Energy2
Num peaks: 10
26.00252542 9.076732541
49.00727645 4.094317408
51.02292652 4.811349631
53.03857658 3.1910973
76.01817548 2.795496179
88.01817548 8.485137615
104.0494756 7.554934741
120.0251352 2.833614417
122.0407852 4.036096415
148.0564353 34.09303263

Name: +ve in-silico MS/MS by CFM-ID for VMSZFGJMDPANBP-UHFFFAOYSA-N
ID: VMSZFGJMDPANBP-UHFFFAOYSA-N
Comment: Energy0
Num peaks: 6
18.03382555 0.6783643773
27.02292652 0.7704545595
29.03857658 4.006870058
113.0167956 7.164039091
114.0120445 0.4269287573
130.0433447 83.8596575

Name: +ve in-silico MS/MS by CFM-ID for VMSZFGJMDPANBP-UHFFFAOYSA-N
ID: VMSZFGJMDPANBP-UHFFFAOYSA-N
Comment: Energy1
Num peaks: 7
29.03857658 3.461138916
41.03857658 4.87993979
69.04472458 3.645639984
71.06037464 4.38898954
86.00589655 13.28496015
113.0167956 32.16078356
130.0433447 18.8798883

Name: +ve in-silico MS/MS by CFM-ID for VMSZFGJMDPANBP-UHFFFAOYSA-N
ID: VMSZFGJMDPANBP-UHFFFAOYSA-N
Comment: Energy2
Num peaks: 20
27.02292652 2.646565845
28.01817548 2.569556692
29.03857658 12.19370397
39.02292652 8.067965279
40.01817548 6.670229439
41.03857658 8.395445122
43.02907452 5.374763803
45.04472458 2.595774329
52.01817548 2.908931212
54.03382555 4.806584468
56.04947561 8.219938865
58.06512568 1.716643047
81.04472458 1.642976891
83.06037464 2.004342655
86.00589655 2.015945593
87.00114552 2.018378132
96.05562361 1.875333733
103.0324456 1.876199985
113.0167956 1.541377195
114.0120445 1.61463277

Name: +ve in-silico MS/MS by CFM-ID for SDJOUGYEUFYPLL-UHFFFAOYSA-N
ID: SDJOUGYEUFYPLL-UHFFFAOYSA-N
Comment: Energy0
Num peaks: 6
29.01342445 3.247982037
44.02432348 0.8635669825
105.0334912 2.094136891
120.0443902 41.24578594
120.0556236 0.6632902604
148.0505382 50.68302913

Name: +ve in-silico MS/MS by CFM-ID for SDJOUGYEUFYPLL-UHFFFAOYSA-N
ID: SDJOUGYEUFYPLL-UHFFFAOYSA-N
Comment: Energy1
Num peaks: 6
79.01784114 2.210448054
93.0334912 2.415451914
105.0334912 23.43081558
120.0443902 25.57269419
120.0556236 2.189095022
148.0505382 30.92027458

Name: +ve in-silico MS/MS by CFM-ID for SDJOUGYEUFYPLL-UHFFFAOYSA-N
ID: SDJOUGYEUFYPLL-UHFFFAOYSA-N
Comment: Energy2
Num peaks: 12
29.01342445 3.854088856
63.02292652 6.252144761
66.03382555 3.986915941
68.04947561 1.872577684
76.01817548 6.959074214
78.03382555 8.970327291
79.01784114 2.035848645
89.00219107 5.856539019
91.01784114 6.206265771
93.0334912 10.93640409
105.0334912 3.757431331
120.0443902 20.15249632

Name: +ve in-silico MS/MS by CFM-ID for HLAGQMFURMNTLW-UHFFFAOYSA-N
ID: HLAGQMFURMNTLW-UHFFFAOYSA-N
Comment: Energy0
Num peaks: 6
76.01817548 0.2798664952
78.03382555 0.590289405
101.0134245 0.4214165006
103.0290745 1.335673065
113.0134245 0.5842835834
130.0399735 96.29242125

Name: +ve in-silico MS/MS by CFM-ID for HLAGQMFURMNTLW-UHFFFAOYSA-N
ID: HLAGQMFURMNTLW-UHFFFAOYSA-N
Comment: Energy1
Num peaks: 6
76.01817548 1.553758132
89.01342445 1.518899709
101.0134245 9.088636505
103.0290745 10.29201245
113.0134245 4.310447887
130.0399735 69.85362723

Name: +ve in-silico MS/MS by CFM-ID for HLAGQMFURMNTLW-UHFFFAOYSA-N
ID: HLAGQMFURMNTLW-UHFFFAOYSA-N
Comment: Energy2
Num peaks: 8
50.00252542 7.319116608
52.01817548 5.3967238
76.01817548 24.00003298
78.03382555 4.263105732
101.0134245 10.44592113
103.0290745 16.54672745
113.0134245 6.938314949
130.0399735 6.587801859

Name: +ve in-silico MS/MS by CFM-ID for KVTUSMPNLUCCQO-UHFFFAOYSA-N
ID: KVTUSMPNLUCCQO-UHFFFAOYSA-N
Comment: Energy0
Num peaks: 6
63.00408289 5.801664768
65.01973296 21.75282417
79.03538302 1.864838869
88.05570386 5.566669613
91.03538302 4.117639823
108.0619321 56.70839788

Name: +ve in-silico MS/MS by CFM-ID for KVTUSMPNLUCCQO-UHFFFAOYSA-N
ID: KVTUSMPNLUCCQO-UHFFFAOYSA-N
Comment: Energy1
Num peaks: 6
79.03538302 4.974010615
81.05103308 2.953609573
88.05570386 3.451442678
91.03538302 2.091742494
92.03063199 0.8996410136
108.0619321 82.19459624

Name: +ve in-silico MS/MS by CFM-ID for KVTUSMPNLUCCQO-UHFFFAOYSA-N
ID: KVTUSMPNLUCCQO-UHFFFAOYSA-N
Comment: Energy2
Num peaks: 6
42.99785464 6.152130579
45.0135047 19.30708758
59.02915477 3.810406767
63.00408289 16.42879774
65.01973296 30.06228166
67.03538302 4.571117344

Name: +ve in-silico MS/MS by CFM-ID for LAKVILSENFFPRR-UHFFFAOYSA-N
ID: LAKVILSENFFPRR-UHFFFAOYSA-N
Comment: Energy0
Num peaks: 6
15.02292652 0.4698907109
26.00252542 0.1289175548
52.01817548 0.1029170707
79.02907452 1.390505179
81.04472458 5.509677909
108.0556236 92.13154925

Name: +ve in-silico MS/MS by CFM-ID for LAKVILSENFFPRR-UHFFFAOYSA-N
ID: LAKVILSENFFPRR-UHFFFAOYSA-N
Comment: Energy1
Num peaks: 6
50.00252542 12.43384125
52.01817548 2.97958887
54.03382555 9.883112099
79.02907452 2.099129038
81.04472458 24.51429036
108.0556236 41.72319463

Name: +ve in-silico MS/MS by CFM-ID for LAKVILSENFFPRR-UHFFFAOYSA-N
ID: LAKVILSENFFPRR-UHFFFAOYSA-N
Comment: Energy2
Num peaks: 8
15.02292652 4.785039244
40.01817548 10.82623209
42.03382555 10.01367342
50.00252542 9.21625193
52.01817548 13.58832936
54.03382555 6.250252462
67.02907452 9.20502554
81.04472458 17.37602905

Name: +ve in-silico MS/MS by CFM-ID for VRBIIAGKRWHJQE-UHFFFAOYSA-N
ID: VRBIIAGKRWHJQE-UHFFFAOYSA-N
Comment: Energy0
Num peaks: 6
15.02292652 0.7069641942
26.00252542 0.07212278838
79.02907452 0.1333134517
81.04472458 3.656443598
92.02432348 0.1755308216
108.0556236 94.92426854

Name: +ve in-silico MS/MS by CFM-ID for VRBIIAGKRWHJQE-UHFFFAOYSA-N
ID: VRBIIAGKRWHJQE-UHFFFAOYSA-N
Comment: Energy1
Num peaks: 6
40.01817548 2.820754393
50.00252542 12.06108099
65.01342445 26.62830937
67.02907452 8.029233684
81.04472458 14.78867553
108.0556236 28.22211007

Name: +ve in-silico MS/MS by CFM-ID for VRBIIAGKRWHJQE-UHFFFAOYSA-N
ID: VRBIIAGKRWHJQE-UHFFFAOYSA-N
Comment: Energy2
Num peaks: 6
40.01817548 17.15908603
50.00252542 22.63597344
52.01817548 6.339855291
65.01342445 26.47667281
67.02907452 8.881750826
81.04472458 5.824271609

Name: +ve in-silico MS/MS by CFM-ID for PHXHRAOVMXOPIC-UHFFFAOYSA-N
ID: PHXHRAOVMXOPIC-UHFFFAOYSA-N
Comment: Energy0
Num peaks: 6
84.08077574 1.410127585
112.0756904 6.068408744
120.0210679 1.338085496
130.0418034 7.571120859
131.025819 2.129648498
148.0523681 76.00590523

Name: +ve in-silico MS/MS by CFM-ID for PHXHRAOVMXOPIC-UHFFFAOYSA-N
ID: PHXHRAOVMXOPIC-UHFFFAOYSA-N
Comment: Energy1
Num peaks: 8
44.04947561 3.385864523
56.04947561 12.25173994
58.06512568 7.165128651
84.08077574 5.886520368
112.0756904 3.460942163
130.0418034 8.819407396
131.025819 3.64345555
148.0523681 36.28894814

Name: +ve in-silico MS/MS by CFM-ID for PHXHRAOVMXOPIC-UHFFFAOYSA-N
ID: PHXHRAOVMXOPIC-UHFFFAOYSA-N
Comment: Energy2
Num peaks: 31
27.02292652 1.754786514
29.03857658 1.056250292
34.9683041 1.415184428
42.03382555 2.565578995
44.04947561 4.578406453
52.01817548 1.000294833
54.03382555 1.674302219
56.04947561 7.121567159
58.06512568 3.548466676
58.9683041 2.546406493
60.08077574 0.9746628329
60.98395416 3.017046711
69.0334912 1.436469462
70.06512568 1.782571924
72.98395416 0.950868744
74.99960423 1.053048963
76.97886878 2.168318672
78.99451885 1.096245633
81.01016891 0.9980157574
82.06512568 3.165053747
84.08077574 9.449199463
88.97886878 1.24107943
89.01525429 1.252501424
94.06512568 5.257101488
102.9945188 2.387515334
105.0101689 1.081443652
112.0756904 5.811001609
113.0152543 2.671298624
130.0418034 5.345630661
131.025819 1.165461967
148.0523681 1.273005812

Name: +ve in-silico MS/MS by CFM-ID for CWLYHDWHNFLUEI-UHFFFAOYSA-N
ID: CWLYHDWHNFLUEI-UHFFFAOYSA-N
Comment: Energy0
Num peaks: 6
48.98395416 0.8480191623
62.99960423 1.785068435
86.0600403 1.279927258
112.0756904 3.522846865
130.0418034 2.716768212
148.0523681 85.01291773

Name: +ve in-silico MS/MS by CFM-ID for CWLYHDWHNFLUEI-UHFFFAOYSA-N
ID: CWLYHDWHNFLUEI-UHFFFAOYSA-N
Comment: Energy1
Num peaks: 10
41.03857658 4.226730992
58.06512568 1.6913367
62.99960423 16.91292817
78.01050326 2.398972423
86.0600403 6.415837212
92.02615332 2.907411611
98.0600403 3.753580914
112.0756904 5.705039103
120.0574535 9.535450101
148.0523681 26.80164792

Name: +ve in-silico MS/MS by CFM-ID for CWLYHDWHNFLUEI-UHFFFAOYSA-N
ID: CWLYHDWHNFLUEI-UHFFFAOYSA-N
Comment: Energy2
Num peaks: 21
27.02292652 3.029555222
34.9683041 1.468551651
36.98395416 1.616760723
39.02292652 1.988148774
41.03857658 4.136698556
42.03382555 1.520891669
43.05422664 4.242268488
48.98395416 3.118084148
56.04947561 1.503328139
57.0334912 1.764786048
58.06512568 2.12660628
60.98395416 3.164025508
62.99960423 26.30868768
68.04947561 3.297571938
70.06512568 1.634302874
73.97920313 1.80910104
78.01050326 8.670380543
84.04439023 1.796531425
86.0600403 4.267029684
92.02615332 1.099854491
112.0756904 2.524981057

Name: +ve in-silico MS/MS by CFM-ID for RQWVGKPEPRSZHO-UHFFFAOYSA-N
ID: RQWVGKPEPRSZHO-UHFFFAOYSA-N
Comment: Energy0
Num peaks: 6
34.99499752 1.18792361
96.05562361 0.9482118217
101.0167956 1.554941869
102.0120445 6.276569172
103.0324456 1.232697003
130.0433447 84.82277443

Name: +ve in-silico MS/MS by CFM-ID for RQWVGKPEPRSZHO-UHFFFAOYSA-N
ID: RQWVGKPEPRSZHO-UHFFFAOYSA-N
Comment: Energy1
Num peaks: 6
44.04947561 2.942458037
101.0167956 2.486871793
102.0120445 32.39863525
103.0324456 4.364301837
114.0120445 2.822746265
130.0433447 39.77995541

Name: +ve in-silico MS/MS by CFM-ID for RQWVGKPEPRSZHO-UHFFFAOYSA-N
ID: RQWVGKPEPRSZHO-UHFFFAOYSA-N
Comment: Energy2
Num peaks: 14
27.02292652 2.09384626
29.03857658 2.621110078
42.03382555 1.582707568
43.02907452 23.66594543
44.04947561 4.063244242
44.97934745 6.184429264
59.99024648 1.58254799
70.03997355 3.366389355
71.99024648 4.21290975
74.00589655 1.731393448
87.00114552 6.373856177
99.99639448 2.363196043
101.0167956 2.565271506
102.0120445 17.62455419

Name: +ve in-silico MS/MS by CFM-ID for CTTPIBYOHFTPEB-UHFFFAOYSA-N
ID: CTTPIBYOHFTPEB-UHFFFAOYSA-N
Comment: Energy0
Num peaks: 6
54.03382555 3.421934894
83.99024648 3.326008443
85.01064758 1.011613287
86.00589655 1.210215647
95.99024648 1.20663978
113.0167956 86.28198713

Name: +ve in-silico MS/MS by CFM-ID for CTTPIBYOHFTPEB-UHFFFAOYSA-N
ID: CTTPIBYOHFTPEB-UHFFFAOYSA-N
Comment: Energy1
Num peaks: 6
51.02292652 5.772749357
80.97934745 4.701925596
82.99499752 21.06243936
83.99024648 7.722973459
85.01064758 22.98116766
113.0167956 18.47140902

Name: +ve in-silico MS/MS by CFM-ID for CTTPIBYOHFTPEB-UHFFFAOYSA-N
ID: CTTPIBYOHFTPEB-UHFFFAOYSA-N
Comment: Energy2
Num peaks: 17
25.00727645 5.57915428
39.02292652 7.652678298
41.03857658 3.000762029
43.02907452 3.963487781
44.97934745 2.759633947
51.02292652 4.846067338
54.03382555 9.254337836
56.97934745 8.385366367
59.99024648 3.01930862
68.97934745 3.858795186
72.98549545 2.558936988
82.99499752 6.960168211
83.99024648 3.880837971
84.98549545 3.397689097
85.01064758 4.890913894
87.00114552 3.014344406
113.0167956 3.010274474

Name: +ve in-silico MS/MS by CFM-ID for OWTQLHQOGZTHRW-UHFFFAOYSA-N
ID: OWTQLHQOGZTHRW-UHFFFAOYSA-N
Comment: Energy0
Num peaks: 6
39.02292652 7.34237291
54.03382555 1.403466997
66.03382555 1.231298576
81.04472458 3.543160378
92.02432348 1.048317576
108.0556236 81.40461026

Name: +ve in-silico MS/MS by CFM-ID for OWTQLHQOGZTHRW-UHFFFAOYSA-N
ID: OWTQLHQOGZTHRW-UHFFFAOYSA-N
Comment: Energy1
Num peaks: 6
25.00727645 2.611994427
39.02292652 22.66840471
50.00252542 2.662642288
54.03382555 6.102359984
66.03382555 58.56548811
81.04472458 2.681283994

Name: +ve in-silico MS/MS by CFM-ID for OWTQLHQOGZTHRW-UHFFFAOYSA-N
ID: OWTQLHQOGZTHRW-UHFFFAOYSA-N
Comment: Energy2
Num peaks: 7
25.00727645 8.448136086
28.01817548 2.781828425
39.02292652 28.7482089
40.01817548 4.886529438
52.01817548 6.044091693
54.03382555 25.67069863
56.04947561 4.535304502

Name: +ve in-silico MS/MS by CFM-ID for ULVFTZMJJZZYFB-UHFFFAOYSA-N
ID: ULVFTZMJJZZYFB-UHFFFAOYSA-N
Comment: Energy0
Num peaks: 6
40.01817548 1.023961883
42.03382555 5.028288116
62.00589655 1.019800653
71.99024648 1.156379503
86.00589655 1.729436879
113.0167956 85.35325059

Name: +ve in-silico MS/MS by CFM-ID for ULVFTZMJJZZYFB-UHFFFAOYSA-N
ID: ULVFTZMJJZZYFB-UHFFFAOYSA-N
Comment: Energy1
Num peaks: 6
42.03382555 5.958449722
54.03382555 5.681276242
56.97934745 11.01178377
71.99024648 17.46431621
86.00589655 17.28601689
113.0167956 23.65483385

Name: +ve in-silico MS/MS by CFM-ID for ULVFTZMJJZZYFB-UHFFFAOYSA-N
ID: ULVFTZMJJZZYFB-UHFFFAOYSA-N
Comment: Energy2
Num peaks: 7
25.00727645 6.138584653
26.00252542 4.674860208
40.01817548 22.68084451
42.03382555 34.34446176
44.97934745 4.014820182
56.97934745 6.048758329
58.99499752 2.805175638

Name: +ve in-silico MS/MS by CFM-ID for HLSHKIBATYEGMR-UHFFFAOYSA-N
ID: HLSHKIBATYEGMR-UHFFFAOYSA-N
Comment: Energy0
Num peaks: 6
26.00252542 0.5678011072
96.04439023 0.3004530028
105.0447246 0.6718925327
130.0399735 1.637807027
131.0239891 46.55335239
148.0505382 49.6698289

Name: +ve in-silico MS/MS by CFM-ID for HLSHKIBATYEGMR-UHFFFAOYSA-N
ID: HLSHKIBATYEGMR-UHFFFAOYSA-N
Comment: Energy1
Num peaks: 6
64.01817548 2.173317661
104.0130901 5.872635601
105.0447246 13.61249979
130.0399735 2.963630231
131.0239891 54.07281012
148.0505382 9.128674273

Name: +ve in-silico MS/MS by CFM-ID for HLSHKIBATYEGMR-UHFFFAOYSA-N
ID: HLSHKIBATYEGMR-UHFFFAOYSA-N
Comment: Energy2
Num peaks: 11
26.00252542 10.70591315
40.01817548 4.154805012
50.00252542 2.13458254
51.02292652 3.796098056
52.01817548 3.049253593
64.01817548 3.138390672
77.01342445 3.227890266
79.01784114 5.610859557
105.0447246 5.319152922
130.0399735 5.148397821
131.0239891 33.77952944

Name: +ve in-silico MS/MS by CFM-ID for GUZLXOPGBKIZDI-UHFFFAOYSA-N
ID: GUZLXOPGBKIZDI-UHFFFAOYSA-N
Comment: Energy0
Num peaks: 6
47.04914126 2.957788616
102.9943424 5.866706724
120.0208915 25.86621974
122.0365416 3.376095734
131.0256425 9.178608533
148.0521916 32.951077

Name: +ve in-silico MS/MS by CFM-ID for GUZLXOPGBKIZDI-UHFFFAOYSA-N
ID: GUZLXOPGBKIZDI-UHFFFAOYSA-N
Comment: Energy1
Num peaks: 11
25.00727645 1.837043276
26.00252542 2.375492205
29.03857658 5.132049808
40.01817548 34.85522667
42.03382555 18.28593237
78.99434242 1.946494106
81.00999248 3.765489172
102.0103268 1.99697217
102.9943424 2.143068691
107.0256425 4.284155738
120.0208915 4.667457246

Name: +ve in-silico MS/MS by CFM-ID for GUZLXOPGBKIZDI-UHFFFAOYSA-N
ID: GUZLXOPGBKIZDI-UHFFFAOYSA-N
Comment: Energy2
Num peaks: 18
15.02292652 4.925669229
26.00252542 5.782698137
27.02292652 2.394711574
29.03857658 7.487399376
40.01817548 5.715930008
41.00219107 2.562051094
42.03382555 3.178633575
43.01784114 2.898638566
44.04947561 2.146182259
45.0334912 3.931992813
47.04914126 7.161517236
76.97869235 3.622577008
78.99434242 4.357253704
93.00999248 2.827966519
102.9943424 10.45015669
105.0099925 7.45213269
118.0052415 1.498452977
120.0208915 2.078382143

Name: +ve in-silico MS/MS by CFM-ID for BLJFHNQORZOJQD-UHFFFAOYSA-N
ID: BLJFHNQORZOJQD-UHFFFAOYSA-N
Comment: Energy0
Num peaks: 8
29.00219107 4.283835767
44.0130901 2.563877477
59.02398914 3.131168128
61.0396392 14.50118487
88.02154661 10.41836397
102.9960601 4.684561302
120.0589947 9.118385489
148.0539094 31.4841862

Name: +ve in-silico MS/MS by CFM-ID for BLJFHNQORZOJQD-UHFFFAOYSA-N
ID: BLJFHNQORZOJQD-UHFFFAOYSA-N
Comment: Energy1
Num peaks: 15
29.03857658 3.404904611
44.0130901 5.779221339
46.02874017 3.569892318
46.06512568 4.943979009
59.99024648 1.721527015
61.0396392 3.044611337
75.00114552 4.212900992
88.02154661 17.55990556
90.01204455 3.884793453
92.02769461 2.094941931
102.9960601 5.709659574
103.0324456 2.906183229
120.0226092 3.089166953
120.0589947 14.36093861
148.0539094 3.721648958

Name: +ve in-silico MS/MS by CFM-ID for BLJFHNQORZOJQD-UHFFFAOYSA-N
ID: BLJFHNQORZOJQD-UHFFFAOYSA-N
Comment: Energy2
Num peaks: 18
27.02292652 1.743653455
29.00219107 11.40864915
29.01342445 2.670092527
29.03857658 5.380368121
31.02907452 5.492969742
43.02907452 10.02771089
44.0130901 4.554550263
44.04947561 1.30064116
44.97934745 3.660289673
46.02874017 1.854587005
46.06512568 2.937588499
48.04439023 2.021746972
59.02398914 4.589691276
59.99024648 5.272627402
61.0396392 8.444296702
75.00114552 3.50642639
88.02154661 3.863285775
102.9960601 1.508687232

Name: +ve in-silico MS/MS by CFM-ID for KXZWTXSSTDYZED-UHFFFAOYSA-N
ID: KXZWTXSSTDYZED-UHFFFAOYSA-N
Comment: Energy0
Num peaks: 6
60.02440374 2.761273859
75.03530277 3.410296591
87.03530277 1.748020744
103.0302174 6.293070201
113.0145673 1.656334145
130.0411164 79.14219734

Name: +ve in-silico MS/MS by CFM-ID for KXZWTXSSTDYZED-UHFFFAOYSA-N
ID: KXZWTXSSTDYZED-UHFFFAOYSA-N
Comment: Energy1
Num peaks: 6
44.0130901 10.19280481
60.02440374 15.89576314
87.03530277 3.356785835
88.01931836 1.70336867
102.0462018 7.38169848
130.0411164 47.17293542

Name: +ve in-silico MS/MS by CFM-ID for KXZWTXSSTDYZED-UHFFFAOYSA-N
ID: KXZWTXSSTDYZED-UHFFFAOYSA-N
Comment: Energy2
Num peaks: 9
26.00252542 6.776089034
28.01817548 2.992506811
42.99785464 3.565623987
43.02907452 20.11813653
45.0135047 2.29237788
45.04472458 20.8819782
58.00875367 8.476243515
60.02440374 6.062229924
75.03530277 10.31781676

Name: +ve in-silico MS/MS by CFM-ID for OHIHIWANQNOGGT-UHFFFAOYSA-N
ID: OHIHIWANQNOGGT-UHFFFAOYSA-N
Comment: Energy0
Num peaks: 6
52.01817548 0.1777629738
53.01342445 1.724423917
55.02907452 3.600478554
83.99024648 1.031861219
86.00589655 3.660773829
113.0167956 89.13719371

Name: +ve in-silico MS/MS by CFM-ID for OHIHIWANQNOGGT-UHFFFAOYSA-N
ID: OHIHIWANQNOGGT-UHFFFAOYSA-N
Comment: Energy1
Num peaks: 6
56.97934745 3.75150721
58.99499752 2.622639034
71.99024648 4.753941133
83.99024648 7.65916283
86.00589655 27.66803227
113.0167956 48.01476874

Name: +ve in-silico MS/MS by CFM-ID for OHIHIWANQNOGGT-UHFFFAOYSA-N
ID: OHIHIWANQNOGGT-UHFFFAOYSA-N
Comment: Energy2
Num peaks: 6
52.01817548 6.350772598
53.01342445 16.63604416
55.02907452 49.40190464
56.97934745 3.754276963
58.99499752 3.383393482
86.00589655 3.815421843

Name: +ve in-silico MS/MS by CFM-ID for PEEXBRLULOKKGS-UHFFFAOYSA-N
ID: PEEXBRLULOKKGS-UHFFFAOYSA-N
Comment: Energy0
Num peaks: 6
41.03857658 6.051325727
58.06512568 15.41791671
62.99960423 4.229082485
90.99451885 9.828743797
112.0756904 6.90404885
148.0523681 46.70496095

Name: +ve in-silico MS/MS by CFM-ID for PEEXBRLULOKKGS-UHFFFAOYSA-N
ID: PEEXBRLULOKKGS-UHFFFAOYSA-N
Comment: Energy1
Num peaks: 6
41.03857658 17.60688814
55.01784114 5.255405073
58.06512568 27.03353302
62.99960423 6.566706478
90.99451885 12.12118955
148.0523681 11.57790954

Name: +ve in-silico MS/MS by CFM-ID for PEEXBRLULOKKGS-UHFFFAOYSA-N
ID: PEEXBRLULOKKGS-UHFFFAOYSA-N
Comment: Energy2
Num peaks: 9
27.02292652 2.395788176
41.03857658 44.10156282
48.98395416 2.384339421
55.01784114 2.701484254
56.04947561 5.083472581
58.06512568 6.319616413
62.99960423 14.05724243
72.98395416 2.253823856
90.99451885 2.728699218

Name: +ve in-silico MS/MS by CFM-ID for BGUPRRQAXWBIHS-UHFFFAOYSA-N
ID: BGUPRRQAXWBIHS-UHFFFAOYSA-N
Comment: Energy0
Num peaks: 6
106.0287402 1.316271109
118.0287402 1.562103502
120.0443902 1.25933193
121.0396392 5.3113842
131.0239891 6.546274493
148.0505382 79.59071169

Name: +ve in-silico MS/MS by CFM-ID for BGUPRRQAXWBIHS-UHFFFAOYSA-N
ID: BGUPRRQAXWBIHS-UHFFFAOYSA-N
Comment: Energy1
Num peaks: 7
42.03382555 10.0986416
93.04472458 11.77122656
120.0443902 3.744937586
120.0556236 6.97668288
121.0396392 10.83198478
131.0239891 3.469818601
148.0505382 33.7177049

Name: +ve in-silico MS/MS by CFM-ID for BGUPRRQAXWBIHS-UHFFFAOYSA-N
ID: BGUPRRQAXWBIHS-UHFFFAOYSA-N
Comment: Energy2
Num peaks: 24
25.00727645 3.792835061
39.02292652 3.580328228
40.01817548 2.048094444
49.00727645 3.535226505
50.00252542 2.690844607
51.02292652 8.426189836
52.01817548 2.919790988
63.02292652 4.207515207
65.03857658 2.167635711
65.99744004 1.515416217
66.03382555 5.42625744
76.01817548 2.328439034
78.03382555 1.721021322
79.01784114 2.211458724
80.0130901 1.88729579
93.04472458 10.34118079
103.0290745 3.588252901
105.0447246 1.665951072
106.0287402 3.309762274
107.0239891 1.606125458
120.0556236 1.588247746
121.0396392 4.256962857
131.0239891 3.544923805
148.0505382 1.710521383

Name: +ve in-silico MS/MS by CFM-ID for FRAIYLKFCUNCMU-UHFFFAOYSA-N
ID: FRAIYLKFCUNCMU-UHFFFAOYSA-N
Comment: Energy0
Num peaks: 6
105.0083391 0.6163421356
117.0447246 10.58569925
119.0239891 0.9753868351
121.0396392 4.538596446
131.0239891 4.515775527
148.0505382 75.95275011

Name: +ve in-silico MS/MS by CFM-ID for FRAIYLKFCUNCMU-UHFFFAOYSA-N
ID: FRAIYLKFCUNCMU-UHFFFAOYSA-N
Comment: Energy1
Num peaks: 6
80.04947561 8.967058278
117.0447246 26.20111287
119.0239891 1.650363802
121.0396392 11.04003295
131.0239891 7.021930305
148.0505382 31.55560585

Name: +ve in-silico MS/MS by CFM-ID for FRAIYLKFCUNCMU-UHFFFAOYSA-N
ID: FRAIYLKFCUNCMU-UHFFFAOYSA-N
Comment: Energy2
Num peaks: 21
26.00252542 3.301916422
40.01817548 2.676605506
49.00727645 2.906983217
51.02292652 6.191196119
52.01817548 5.535332228
53.03857658 3.571618475
54.03382555 2.502735717
63.02292652 2.388217535
64.01817548 3.301799293
66.03382555 3.64374646
69.00833907 3.83606797
80.04947561 4.974520449
90.03382555 3.632920001
93.00833907 3.306438479
103.0290745 2.968607102
105.0083391 4.483960531
117.0447246 5.069252091
119.0239891 4.481344231
121.0396392 5.494347834
131.0239891 3.070465744
148.0505382 2.820552325

Name: +ve in-silico MS/MS by CFM-ID for YEYYVEJZJDFREI-UHFFFAOYSA-N
ID: YEYYVEJZJDFREI-UHFFFAOYSA-N
Comment: Energy0
Num peaks: 6
29.00219107 0.1252594347
95.02398914 0.09518924851
119.0239891 0.1573460275
120.0556236 1.140564649
121.0396392 1.239818676
148.0505382 97.00083646

Name: +ve in-silico MS/MS by CFM-ID for YEYYVEJZJDFREI-UHFFFAOYSA-N
ID: YEYYVEJZJDFREI-UHFFFAOYSA-N
Comment: Energy1
Num peaks: 6
68.0130901 3.028197002
91.02907452 2.510772758
93.04472458 3.673256361
120.0556236 36.60821394
121.0396392 7.899387194
148.0505382 40.86603454

Name: +ve in-silico MS/MS by CFM-ID for YEYYVEJZJDFREI-UHFFFAOYSA-N
ID: YEYYVEJZJDFREI-UHFFFAOYSA-N
Comment: Energy2
Num peaks: 15
29.00219107 4.198043888
40.01817548 7.222989547
50.00252542 4.331994612
52.01817548 4.25806282
53.00219107 1.731842526
54.03382555 4.617257513
65.99744004 3.789980125
80.0130901 2.175091418
91.02907452 5.01358403
95.02398914 14.06400462
119.0239891 2.430604585
120.0556236 10.7311497
121.0396392 7.82419836
122.0348882 2.206660778
148.0505382 6.66219572

Name: +ve in-silico MS/MS by CFM-ID for ZNKJYZHZWALQNX-UHFFFAOYSA-N
ID: ZNKJYZHZWALQNX-UHFFFAOYSA-N
Comment: Energy0
Num peaks: 6
19.01784114 4.232502478
48.98395416 5.526813303
77.03971945 3.113087145
93.01016891 5.405155205
95.00583248 20.13566955
113.0163972 51.20796443

Name: +ve in-silico MS/MS by CFM-ID for ZNKJYZHZWALQNX-UHFFFAOYSA-N
ID: ZNKJYZHZWALQNX-UHFFFAOYSA-N
Comment: Energy1
Num peaks: 6
57.0334912 5.032946138
59.02915477 4.040370467
77.03971945 14.64004406
93.01016891 9.918762971
95.00583248 9.014293282
113.0163972 50.83132038

Name: +ve in-silico MS/MS by CFM-ID for ZNKJYZHZWALQNX-UHFFFAOYSA-N
ID: ZNKJYZHZWALQNX-UHFFFAOYSA-N
Comment: Energy2
Num peaks: 7
33.0135047 8.092514253
45.0135047 6.658968895
48.98395416 29.56864349
50.99960423 6.154396824
59.02915477 15.96152219
74.99960423 6.783098717
95.00583248 9.235664998

Name: +ve in-silico MS/MS by CFM-ID for KQULXIRGBBDZKY-UHFFFAOYSA-N
ID: KQULXIRGBBDZKY-UHFFFAOYSA-N
Comment: Energy0
Num peaks: 6
26.00252542 3.760357451
39.02292652 1.207216113
40.01817548 15.02638397
81.04472458 0.9496580134
91.02907452 6.300944536
108.0556236 70.85973957

Name: +ve in-silico MS/MS by CFM-ID for KQULXIRGBBDZKY-UHFFFAOYSA-N
ID: KQULXIRGBBDZKY-UHFFFAOYSA-N
Comment: Energy1
Num peaks: 6
26.00252542 11.00663718
40.01817548 28.50992929
42.03382555 14.76144416
81.04472458 13.09510309
91.02907452 5.89393903
108.0556236 12.12025425

Name: +ve in-silico MS/MS by CFM-ID for KQULXIRGBBDZKY-UHFFFAOYSA-N
ID: KQULXIRGBBDZKY-UHFFFAOYSA-N
Comment: Energy2
Num peaks: 6
26.00252542 10.41844741
39.02292652 3.020691224
40.01817548 67.78202554
42.03382555 2.083202879
55.02907452 4.226037913
91.02907452 3.048376175

Name: +ve in-silico MS/MS by CFM-ID for QKCNMYZGZIKYHA-UHFFFAOYSA-N
ID: QKCNMYZGZIKYHA-UHFFFAOYSA-N
Comment: Energy0
Num peaks: 6
34.99499752 0.7051562204
71.06037464 1.482251203
96.05562361 1.078556816
98.00589655 1.256859219
113.0167956 4.47268598
130.0433447 85.82302295

Name: +ve in-silico MS/MS by CFM-ID for QKCNMYZGZIKYHA-UHFFFAOYSA-N
ID: QKCNMYZGZIKYHA-UHFFFAOYSA-N
Comment: Energy1
Num peaks: 6
29.03857658 2.870538907
41.03857658 3.20070985
43.05422664 3.379459843
96.05562361 4.089293576
113.0167956 9.858741507
130.0433447 64.74919148

Name: +ve in-silico MS/MS by CFM-ID for QKCNMYZGZIKYHA-UHFFFAOYSA-N
ID: QKCNMYZGZIKYHA-UHFFFAOYSA-N
Comment: Energy2
Num peaks: 17
27.02292652 1.459456751
29.03857658 4.699779863
39.02292652 9.087646564
40.01817548 4.546927324
41.03857658 7.873630397
43.05422664 4.236935095
44.97934745 8.860299269
54.03382555 5.52385783
56.04947561 6.880772138
59.99024648 4.266541755
62.00589655 1.699434676
66.03382555 1.419794739
67.02907452 1.301067359
69.04472458 3.033898377
71.06037464 10.08816109
98.00589655 2.594692383
113.0167956 3.286200146

Name: +ve in-silico MS/MS by CFM-ID for UEMNUBZZTWYSEI-UHFFFAOYSA-N
ID: UEMNUBZZTWYSEI-UHFFFAOYSA-N
Comment: Energy0
Num peaks: 6
26.00252542 0.1508945963
39.02292652 0.1535397213
64.01817548 0.1316075729
76.01817548 0.5678512082
78.03382555 0.3371758666
108.0556236 98.27215204

Name: +ve in-silico MS/MS by CFM-ID for UEMNUBZZTWYSEI-UHFFFAOYSA-N
ID: UEMNUBZZTWYSEI-UHFFFAOYSA-N
Comment: Energy1
Num peaks: 6
39.02292652 0.7902634366
49.00727645 12.72911004
50.00252542 0.7817437086
64.01817548 39.09626445
66.03382555 33.73411047
108.0556236 9.519980248

Name: +ve in-silico MS/MS by CFM-ID for UEMNUBZZTWYSEI-UHFFFAOYSA-N
ID: UEMNUBZZTWYSEI-UHFFFAOYSA-N
Comment: Energy2
Num peaks: 10
26.00252542 3.906662072
39.02292652 10.5236187
41.03857658 4.547448947
50.00252542 6.78345615
51.02292652 7.564449624
52.01817548 4.898264881
64.01817548 19.46667851
76.01817548 10.7101197
78.03382555 7.274031647
108.0556236 4.972780461

Name: +ve in-silico MS/MS by CFM-ID for WDHAAJIGSXNPFO-UHFFFAOYSA-N
ID: WDHAAJIGSXNPFO-UHFFFAOYSA-N
Comment: Energy0
Num peaks: 6
105.0447246 0.1225437637
106.0399735 0.4037607533
120.0556236 0.190760318
121.0396392 8.293297726
131.0239891 0.4414971893
148.0505382 90.16994129

Name: +ve in-silico MS/MS by CFM-ID for WDHAAJIGSXNPFO-UHFFFAOYSA-N
ID: WDHAAJIGSXNPFO-UHFFFAOYSA-N
Comment: Energy1
Num peaks: 6
93.04472458 2.148698012
105.0447246 2.066156944
120.0556236 8.662832381
121.0396392 21.30275873
131.0239891 2.659615234
148.0505382 56.48726972

Name: +ve in-silico MS/MS by CFM-ID for WDHAAJIGSXNPFO-UHFFFAOYSA-N
ID: WDHAAJIGSXNPFO-UHFFFAOYSA-N
Comment: Energy2
Num peaks: 15
39.02292652 4.601950385
66.03382555 3.178976405
78.03382555 6.068184166
79.02907452 4.442642602
91.02907452 1.902314848
93.04472458 10.20439589
103.0290745 7.914575655
105.0447246 3.008686606
106.0287402 4.954967992
106.0399735 7.573218332
118.0399735 4.228365386
120.0556236 8.789266724
121.0396392 6.51693893
131.0239891 2.42192822
148.0505382 4.204451588

Name: +ve in-silico MS/MS by CFM-ID for PUYNQOJTVAIGAA-UHFFFAOYSA-N
ID: PUYNQOJTVAIGAA-UHFFFAOYSA-N
Comment: Energy0
Num peaks: 6
94.03997355 0.04315490166
106.0287402 7.326101341
120.0443902 1.021349373
120.0556236 0.152705348
131.0239891 0.4683199327
148.0505382 90.77315824

Name: +ve in-silico MS/MS by CFM-ID for PUYNQOJTVAIGAA-UHFFFAOYSA-N
ID: PUYNQOJTVAIGAA-UHFFFAOYSA-N
Comment: Energy1
Num peaks: 6
77.00219107 2.079629771
79.01784114 3.462770619
106.0287402 2.342526946
120.0443902 1.750735611
120.0556236 2.214584192
148.0505382 81.57236586

Name: +ve in-silico MS/MS by CFM-ID for PUYNQOJTVAIGAA-UHFFFAOYSA-N
ID: PUYNQOJTVAIGAA-UHFFFAOYSA-N
Comment: Energy2
Num peaks: 13
39.02292652 5.455673828
40.01817548 2.165998244
49.00727645 18.63738189
51.02292652 16.33607169
52.01817548 3.79723628
63.02292652 1.865801656
64.01817548 5.398485401
65.03857658 1.810417267
79.01784114 1.952235398
92.02432348 1.516376459
106.0287402 18.62357937
120.0443902 2.197939345
148.0505382 1.541407758

Name: +ve in-silico MS/MS by CFM-ID for LVPIFYYRWKTPQY-UHFFFAOYSA-N
ID: LVPIFYYRWKTPQY-UHFFFAOYSA-N
Comment: Energy0
Num peaks: 6
31.01784114 0.7646196833
48.98395416 1.678362475
55.05422664 1.106587817
112.0756904 0.9178596286
131.025819 4.355757273
148.0523681 84.51450523

Name: +ve in-silico MS/MS by CFM-ID for LVPIFYYRWKTPQY-UHFFFAOYSA-N
ID: LVPIFYYRWKTPQY-UHFFFAOYSA-N
Comment: Energy1
Num peaks: 6
48.98395416 1.891491139
55.05422664 15.52112372
72.08077574 9.197912729
112.0756904 5.094314709
132.0210679 7.810266899
148.0523681 46.7693844

Name: +ve in-silico MS/MS by CFM-ID for LVPIFYYRWKTPQY-UHFFFAOYSA-N
ID: LVPIFYYRWKTPQY-UHFFFAOYSA-N
Comment: Energy2
Num peaks: 17
39.02292652 13.34984658
40.01817548 2.588409517
42.03382555 2.297314788
44.04947561 1.91996616
48.98395416 3.403793611
55.05422664 26.24086181
56.04947561 3.487254343
58.06512568 2.108361172
58.9683041 2.026458478
60.98395416 6.41232514
62.99960423 3.656119787
73.97920313 1.829810602
74.96321872 1.919980128
75.9948532 3.082681557
78.01050326 3.454849554
96.04439023 1.76948759
112.0756904 2.07216198

Name: +ve in-silico MS/MS by CFM-ID for DTAPWKGEDZQFBL-UHFFFAOYSA-N
ID: DTAPWKGEDZQFBL-UHFFFAOYSA-N
Comment: Energy0
Num peaks: 6
26.00252542 0.0665208147
28.01817548 0.1456316511
106.0287402 0.1142625487
120.0556236 0.1585613197
121.0396392 4.024570028
148.0505382 95.39509223

Name: +ve in-silico MS/MS by CFM-ID for DTAPWKGEDZQFBL-UHFFFAOYSA-N
ID: DTAPWKGEDZQFBL-UHFFFAOYSA-N
Comment: Energy1
Num peaks: 6
15.02292652 1.847667106
106.0287402 14.42902369
120.0556236 2.088052299
121.0396392 8.305498245
122.0348882 0.9952059954
148.0505382 69.80527988

Name: +ve in-silico MS/MS by CFM-ID for DTAPWKGEDZQFBL-UHFFFAOYSA-N
ID: DTAPWKGEDZQFBL-UHFFFAOYSA-N
Comment: Energy2
Num peaks: 10
26.00252542 2.983155753
28.01817548 2.535291473
39.02292652 6.456811833
41.03857658 6.44887558
43.02907452 9.756187433
64.01817548 4.448566274
66.03382555 14.17523541
120.0556236 2.132948998
121.0396392 23.54139246
148.0505382 8.339751645

Name: +ve in-silico MS/MS by CFM-ID for KMBKSONQNYUEPD-UHFFFAOYSA-N
ID: KMBKSONQNYUEPD-UHFFFAOYSA-N
Comment: Energy0
Num peaks: 6
80.0130901 0.2340466889
91.02907452 0.2084327211
93.04472458 0.2856845456
120.0556236 0.8368561599
131.0239891 0.2305928296
148.0505382 97.91278462

Name: +ve in-silico MS/MS by CFM-ID for KMBKSONQNYUEPD-UHFFFAOYSA-N
ID: KMBKSONQNYUEPD-UHFFFAOYSA-N
Comment: Energy1
Num peaks: 6
41.00219107 0.1789883824
93.04472458 0.2509178029
107.0239891 0.1275518629
120.0556236 6.214164518
122.0348882 0.3857302094
148.0505382 92.67476094

Name: +ve in-silico MS/MS by CFM-ID for KMBKSONQNYUEPD-UHFFFAOYSA-N
ID: KMBKSONQNYUEPD-UHFFFAOYSA-N
Comment: Energy2
Num peaks: 12
40.01817548 20.81476112
42.03382555 10.51722667
50.00252542 6.34085637
52.01817548 10.49125483
79.02907452 3.212000929
80.0130901 2.442710172
91.02907452 7.627378672
93.04472458 7.309717307
96.05562361 2.937715404
103.0290745 2.863280905
107.0239891 2.336542378
148.0505382 3.301766172

Name: +ve in-silico MS/MS by CFM-ID for NHTBGGLIHGSCFA-UHFFFAOYSA-N
ID: NHTBGGLIHGSCFA-UHFFFAOYSA-N
Comment: Energy0
Num peaks: 6
29.01342445 3.265304984
44.02432348 0.8687118578
105.0334912 2.108260933
120.0443902 41.50113132
120.0556236 0.3710666246
148.0505382 51.10992974

Name: +ve in-silico MS/MS by CFM-ID for NHTBGGLIHGSCFA-UHFFFAOYSA-N
ID: NHTBGGLIHGSCFA-UHFFFAOYSA-N
Comment: Energy1
Num peaks: 6
49.00727645 3.244901959
51.02292652 8.258840976
105.0334912 21.90762331
120.0443902 22.98923199
120.0556236 4.273177882
148.0505382 26.60417785

Name: +ve in-silico MS/MS by CFM-ID for NHTBGGLIHGSCFA-UHFFFAOYSA-N
ID: NHTBGGLIHGSCFA-UHFFFAOYSA-N
Comment: Energy2
Num peaks: 18
29.01342445 4.01806162
39.02292652 2.050520626
40.01817548 1.732876395
44.04947561 1.646464249
49.00727645 6.063542098
51.02292652 8.419731935
53.03857658 4.723228698
63.02292652 4.096349597
64.01817548 3.004853091
66.03382555 1.980491638
74.00252542 7.870151837
76.01817548 2.388958162
78.03382555 4.006924698
89.00219107 1.628083462
91.01784114 1.702628928
93.0334912 1.746832416
105.0334912 4.72353899
120.0443902 19.094954

Name: +ve in-silico MS/MS by CFM-ID for CYJLXWRCXRILFI-UHFFFAOYSA-N
ID: CYJLXWRCXRILFI-UHFFFAOYSA-N
Comment: Energy0
Num peaks: 6
29.01342445 1.165377383
105.0447246 2.086304989
120.0443902 0.9971408872
121.0396392 2.628123703
131.0239891 6.338740146
148.0505382 83.40532026

Name: +ve in-silico MS/MS by CFM-ID for CYJLXWRCXRILFI-UHFFFAOYSA-N
ID: CYJLXWRCXRILFI-UHFFFAOYSA-N
Comment: Energy1
Num peaks: 6
51.02292652 2.866054755
92.04947561 13.50299617
105.0447246 10.75500386
120.0443902 4.297401021
121.0396392 6.474809619
148.0505382 43.42421104

Name: +ve in-silico MS/MS by CFM-ID for CYJLXWRCXRILFI-UHFFFAOYSA-N
ID: CYJLXWRCXRILFI-UHFFFAOYSA-N
Comment: Energy2
Num peaks: 10
39.02292652 7.507877241
49.00727645 7.165669815
51.02292652 13.46237082
52.01817548 4.031511692
63.02292652 13.29876934
64.01817548 4.6538433
65.03857658 3.998021795
80.04947561 17.54166548
92.04947561 6.949942546
118.0287402 2.269170537

Name: +ve in-silico MS/MS by CFM-ID for VUHMRVLSRIYKKU-UHFFFAOYSA-N
ID: VUHMRVLSRIYKKU-UHFFFAOYSA-N
Comment: Energy0
Num peaks: 6
15.02292652 0.7003833266
26.00252542 2.670015928
56.04947561 0.124621507
79.02907452 0.09268163252
81.04472458 2.450344213
108.0556236 93.65809446

Name: +ve in-silico MS/MS by CFM-ID for VUHMRVLSRIYKKU-UHFFFAOYSA-N
ID: VUHMRVLSRIYKKU-UHFFFAOYSA-N
Comment: Energy1
Num peaks: 6
26.00252542 7.340023794
40.01817548 2.743697166
56.04947561 3.700750277
67.02907452 24.77167714
81.04472458 9.715816385
108.0556236 45.51769496

Name: +ve in-silico MS/MS by CFM-ID for VUHMRVLSRIYKKU-UHFFFAOYSA-N
ID: VUHMRVLSRIYKKU-UHFFFAOYSA-N
Comment: Energy2
Num peaks: 10
15.02292652 4.53673873
26.00252542 13.31206271
40.01817548 16.67130161
42.03382555 8.443806466
53.01342445 11.83395283
54.03382555 5.454555143
55.02907452 6.110473616
56.04947561 6.773585149
67.02907452 4.137351792
81.04472458 4.443002816

Name: +ve in-silico MS/MS by CFM-ID for GJBWJHRJXRTAIC-UHFFFAOYSA-N
ID: GJBWJHRJXRTAIC-UHFFFAOYSA-N
Comment: Energy0
Num peaks: 6
80.02432348 0.1495919033
105.0334912 0.6066090182
120.0443902 2.01184163
120.0556236 0.9688925433
130.0399735 10.13780629
148.0505382 85.48678571

Name: +ve in-silico MS/MS by CFM-ID for GJBWJHRJXRTAIC-UHFFFAOYSA-N
ID: GJBWJHRJXRTAIC-UHFFFAOYSA-N
Comment: Energy1
Num peaks: 6
79.01784114 3.200611433
105.0334912 10.69994121
120.0443902 8.821037403
120.0556236 3.109996025
130.0399735 15.34228469
148.0505382 50.60267987

Name: +ve in-silico MS/MS by CFM-ID for GJBWJHRJXRTAIC-UHFFFAOYSA-N
ID: GJBWJHRJXRTAIC-UHFFFAOYSA-N
Comment: Energy2
Num peaks: 16
39.02292652 2.71095293
49.00727645 3.742151111
50.00252542 1.818775884
51.02292652 3.056145899
52.01817548 4.530010383
63.02292652 9.173687009
64.01817548 2.6778511
65.00219107 3.719899549
76.01817548 2.955579668
77.00219107 2.727694594
79.01784114 3.871042746
89.00219107 2.099662098
93.0334912 1.936696813
105.0334912 16.70177736
120.0443902 6.463248922
130.0399735 12.8919707

Name: +ve in-silico MS/MS by CFM-ID for BPPLZEYBPSFHTO-UHFFFAOYSA-N
ID: BPPLZEYBPSFHTO-UHFFFAOYSA-N
Comment: Energy0
Num peaks: 7
30.03382555 10.02839151
56.97934745 4.832586338
74.00589655 22.35922348
87.00114552 5.663301912
89.01679558 20.46618244
113.0167956 5.6930648
130.0433447 15.69760743

Name: +ve in-silico MS/MS by CFM-ID for BPPLZEYBPSFHTO-UHFFFAOYSA-N
ID: BPPLZEYBPSFHTO-UHFFFAOYSA-N
Comment: Energy1
Num peaks: 12
30.03382555 2.645608872
42.03382555 2.4786728
53.01342445 2.11066154
55.02907452 7.887373657
70.03997355 2.510130542
74.00589655 2.032206045
79.02907452 2.433524704
96.05562361 10.20431018
99.00114552 2.664720945
102.0371967 1.633544049
113.0167956 20.15364174
130.0433447 23.4963543

Name: +ve in-silico MS/MS by CFM-ID for BPPLZEYBPSFHTO-UHFFFAOYSA-N
ID: BPPLZEYBPSFHTO-UHFFFAOYSA-N
Comment: Energy2
Num peaks: 10
15.02292652 6.407849067
30.03382555 13.35747515
40.01817548 7.822353184
42.03382555 4.39343444
55.02907452 9.054058088
56.97934745 12.45190192
71.99024648 4.726167974
74.00589655 11.47276972
87.00114552 3.801006977
89.01679558 7.214347679

Name: +ve in-silico MS/MS by CFM-ID for ZPGCVVBPGQJSPX-UHFFFAOYSA-N
ID: ZPGCVVBPGQJSPX-UHFFFAOYSA-N
Comment: Energy0
Num peaks: 6
26.00252542 6.186337986
40.01817548 7.3920782
67.02907452 1.477095696
81.04472458 1.046394287
91.02907452 6.593311573
108.0556236 76.41433589

Name: +ve in-silico MS/MS by CFM-ID for ZPGCVVBPGQJSPX-UHFFFAOYSA-N
ID: ZPGCVVBPGQJSPX-UHFFFAOYSA-N
Comment: Energy1
Num peaks: 6
26.00252542 8.559406543
40.01817548 53.48042401
55.02907452 1.233808047
81.04472458 18.9669583
91.02907452 4.92261507
108.0556236 9.985985746

Name: +ve in-silico MS/MS by CFM-ID for ZPGCVVBPGQJSPX-UHFFFAOYSA-N
ID: ZPGCVVBPGQJSPX-UHFFFAOYSA-N
Comment: Energy2
Num peaks: 6
26.00252542 26.02225276
40.01817548 40.7643241
42.03382555 6.04431848
55.02907452 5.435666527
67.02907452 6.551639848
91.02907452 4.064596663

Name: +ve in-silico MS/MS by CFM-ID for CCTAFPNIKKIEAW-UHFFFAOYSA-N
ID: CCTAFPNIKKIEAW-UHFFFAOYSA-N
Comment: Energy0
Num peaks: 6
29.01342445 0.2184525766
39.02292652 0.06486918778
79.02907452 0.07997766393
80.04947561 0.3287068927
81.04472458 0.3278508342
108.0556236 98.6575634

Name: +ve in-silico MS/MS by CFM-ID for CCTAFPNIKKIEAW-UHFFFAOYSA-N
ID: CCTAFPNIKKIEAW-UHFFFAOYSA-N
Comment: Energy1
Num peaks: 6
51.02292652 2.329485669
53.03857658 4.65320103
77.01342445 2.081385672
80.04947561 1.945563086
91.02907452 3.1906606
108.0556236 71.19533359

Name: +ve in-silico MS/MS by CFM-ID for CCTAFPNIKKIEAW-UHFFFAOYSA-N
ID: CCTAFPNIKKIEAW-UHFFFAOYSA-N
Comment: Energy2
Num peaks: 12
29.01342445 2.442030003
39.02292652 7.004631857
49.00727645 2.640686045
51.02292652 10.06034353
53.03857658 5.725236299
55.02907452 3.699933945
64.01817548 7.459252326
77.01342445 3.564537404
79.02907452 4.943364555
80.04947561 2.505009138
81.04472458 13.84120279
108.0556236 17.51196028

Name: +ve in-silico MS/MS by CFM-ID for YXHPFSCDWSLLRT-UHFFFAOYSA-N
ID: YXHPFSCDWSLLRT-UHFFFAOYSA-N
Comment: Energy0
Num peaks: 6
50.00252542 0.2368718869
52.01817548 0.2067707001
76.01817548 0.2497924342
78.03382555 0.5945879032
103.0290745 0.2729857509
130.0399735 98.06720342

Name: +ve in-silico MS/MS by CFM-ID for YXHPFSCDWSLLRT-UHFFFAOYSA-N
ID: YXHPFSCDWSLLRT-UHFFFAOYSA-N
Comment: Energy1
Num peaks: 6
26.00252542 0.7644208244
64.01817548 0.8834541476
76.01817548 1.271118572
101.0134245 4.096107521
103.0290745 9.395484883
130.0399735 79.76287287

Name: +ve in-silico MS/MS by CFM-ID for YXHPFSCDWSLLRT-UHFFFAOYSA-N
ID: YXHPFSCDWSLLRT-UHFFFAOYSA-N
Comment: Energy2
Num peaks: 8
50.00252542 20.08497662
51.02292652 5.677359383
52.01817548 11.75014104
76.01817548 10.62603171
78.03382555 7.376911958
101.0134245 5.339525832
103.0290745 8.122353034
130.0399735 15.41244478

Name: +ve in-silico MS/MS by CFM-ID for QXTRPGAMVIONMK-UHFFFAOYSA-N
ID: QXTRPGAMVIONMK-UHFFFAOYSA-N
Comment: Energy0
Num peaks: 6
29.03857658 3.135395022
83.99024648 1.434240519
86.00589655 2.094269607
88.02154661 6.88447118
113.0167956 2.451389948
130.0433447 71.99345644

Name: +ve in-silico MS/MS by CFM-ID for QXTRPGAMVIONMK-UHFFFAOYSA-N
ID: QXTRPGAMVIONMK-UHFFFAOYSA-N
Comment: Energy1
Num peaks: 10
41.03857658 3.645126194
54.03382555 4.199991377
62.00589655 3.24096793
73.01064758 2.163721254
88.02154661 3.275349827
96.05562361 1.955373192
100.0215466 7.340772059
103.0324456 2.257656511
113.0167956 23.01172086
130.0433447 29.30889724

Name: +ve in-silico MS/MS by CFM-ID for QXTRPGAMVIONMK-UHFFFAOYSA-N
ID: QXTRPGAMVIONMK-UHFFFAOYSA-N
Comment: Energy2
Num peaks: 14
25.00727645 1.544576282
28.01817548 2.166417975
29.03857658 8.294924701
45.04472458 2.693119907
54.03382555 15.07445669
56.02432348 6.23576198
59.99024648 2.238954608
62.07127368 3.304556605
68.97934745 4.154195512
70.99499752 13.46498266
73.01064758 3.365210027
83.99024648 4.500237818
86.00589655 4.063211977
88.02154661 10.20734806

Name: +ve in-silico MS/MS by CFM-ID for RKKYEDCQIRHWPA-UHFFFAOYSA-N
ID: RKKYEDCQIRHWPA-UHFFFAOYSA-N
Comment: Energy0
Num peaks: 6
59.99024648 0.6336729324
62.00589655 0.320374508
73.01064758 0.6279303881
103.0324456 0.3368121592
113.0167956 0.934788226
130.0433447 95.38556355

Name: +ve in-silico MS/MS by CFM-ID for RKKYEDCQIRHWPA-UHFFFAOYSA-N
ID: RKKYEDCQIRHWPA-UHFFFAOYSA-N
Comment: Energy1
Num peaks: 6
71.06037464 3.95881718
84.05562361 3.610640744
86.07127368 2.158843448
103.0324456 4.394509501
113.0167956 9.100353134
130.0433447 59.94447537

Name: +ve in-silico MS/MS by CFM-ID for RKKYEDCQIRHWPA-UHFFFAOYSA-N
ID: RKKYEDCQIRHWPA-UHFFFAOYSA-N
Comment: Energy2
Num peaks: 23
25.00727645 2.034626841
26.00252542 2.359694516
27.02292652 2.755405505
28.01817548 1.98543451
31.02907452 1.708180223
39.02292652 8.885710784
40.01817548 3.8334455
41.03857658 5.054531076
42.03382555 2.723802608
44.97934745 1.72712402
53.01342445 2.066249472
56.97934745 4.391363761
57.04472458 2.32738602
59.99024648 4.725455381
62.00589655 1.736405161
67.02907452 2.068014209
68.97934745 1.760689263
69.04472458 2.837296685
70.99499752 2.858778028
73.01064758 4.578887205
86.00589655 3.109790903
113.0167956 14.110827
130.0433447 1.972970013

Name: +ve in-silico MS/MS by CFM-ID for NGRDUEODFBERIZ-UHFFFAOYSA-N
ID: NGRDUEODFBERIZ-UHFFFAOYSA-N
Comment: Energy0
Num peaks: 6
39.02292652 0.7975299159
41.03857658 1.738999025
42.03382555 0.9064911058
56.04947561 0.858774031
96.05562361 1.01097661
130.0433447 90.49273917

Name: +ve in-silico MS/MS by CFM-ID for NGRDUEODFBERIZ-UHFFFAOYSA-N
ID: NGRDUEODFBERIZ-UHFFFAOYSA-N
Comment: Energy1
Num peaks: 6
39.02292652 4.387788603
41.03857658 11.72277401
43.05422664 6.291262074
71.06037464 8.249579351
113.0167956 11.84410227
130.0433447 41.24674734

Name: +ve in-silico MS/MS by CFM-ID for NGRDUEODFBERIZ-UHFFFAOYSA-N
ID: NGRDUEODFBERIZ-UHFFFAOYSA-N
Comment: Energy2
Num peaks: 14
15.02292652 2.497535033
25.00727645 3.845956527
26.00252542 2.492176377
29.01342445 2.224409161
31.02907452 2.899928544
39.02292652 7.17751541
40.01817548 11.54357365
41.03857658 7.608276727
42.03382555 13.36608709
43.02907452 7.479327849
43.05422664 2.706958339
45.04472458 9.068855398
47.06037464 2.995194026
56.04947561 6.195821909

Name: +ve in-silico MS/MS by CFM-ID for KOZFRFYHVGCQGN-UHFFFAOYSA-N
ID: KOZFRFYHVGCQGN-UHFFFAOYSA-N
Comment: Energy0
Num peaks: 6
29.01342445 1.170085816
80.04947561 1.18709014
120.0443902 1.006107566
121.0396392 1.945372908
131.0239891 7.966649277
148.0505382 83.86174033

Name: +ve in-silico MS/MS by CFM-ID for KOZFRFYHVGCQGN-UHFFFAOYSA-N
ID: KOZFRFYHVGCQGN-UHFFFAOYSA-N
Comment: Energy1
Num peaks: 6
92.04947561 3.756811225
105.0447246 3.499354156
120.0443902 5.290688164
121.0396392 11.59740953
131.0239891 4.963297677
148.0505382 57.16354092

Name: +ve in-silico MS/MS by CFM-ID for KOZFRFYHVGCQGN-UHFFFAOYSA-N
ID: KOZFRFYHVGCQGN-UHFFFAOYSA-N
Comment: Energy2
Num peaks: 7
39.02292652 8.284081976
49.00727645 6.428491329
51.02292652 12.05481127
52.01817548 4.706616497
63.02292652 22.37304231
80.04947561 25.59114567
92.04947561 4.176089429

Name: +ve in-silico MS/MS by CFM-ID for WOAYNQSKBWWBAX-UHFFFAOYSA-N
ID: WOAYNQSKBWWBAX-UHFFFAOYSA-N
Comment: Energy0
Num peaks: 6
92.0130901 0.01775043452
92.04947561 0.07913690782
94.02874017 0.215802186
105.0447246 0.03745764462
121.0396392 24.00104483
148.0505382 75.58406388

Name: +ve in-silico MS/MS by CFM-ID for WOAYNQSKBWWBAX-UHFFFAOYSA-N
ID: WOAYNQSKBWWBAX-UHFFFAOYSA-N
Comment: Energy1
Num peaks: 6
78.03382555 0.4582012341
92.04947561 1.641216292
103.0290745 0.1944050053
105.0447246 17.42510729
121.0396392 4.096501193
148.0505382 75.11536694

Name: +ve in-silico MS/MS by CFM-ID for WOAYNQSKBWWBAX-UHFFFAOYSA-N
ID: WOAYNQSKBWWBAX-UHFFFAOYSA-N
Comment: Energy2
Num peaks: 7
49.00727645 3.185539446
65.03857658 24.34052902
92.04947561 23.31537094
94.02874017 4.038648511
103.0290745 4.104942011
121.0396392 12.93988913
148.0505382 10.97132428

Name: +ve in-silico MS/MS by CFM-ID for ABSHJWZFDFHKRH-UHFFFAOYSA-N
ID: ABSHJWZFDFHKRH-UHFFFAOYSA-N
Comment: Energy0
Num peaks: 6
54.03382555 3.491572307
70.99499752 5.481207849
86.00589655 28.33779013
88.02154661 22.25251945
113.0167956 10.92469762
130.0433447 15.84428258

Name: +ve in-silico MS/MS by CFM-ID for ABSHJWZFDFHKRH-UHFFFAOYSA-N
ID: ABSHJWZFDFHKRH-UHFFFAOYSA-N
Comment: Energy1
Num peaks: 7
52.01817548 3.575423544
54.03382555 43.15017661
70.99499752 6.434127651
77.01679558 5.802519466
86.00589655 4.165712536
88.02154661 4.268533968
113.0167956 13.90931154

Name: +ve in-silico MS/MS by CFM-ID for ABSHJWZFDFHKRH-UHFFFAOYSA-N
ID: ABSHJWZFDFHKRH-UHFFFAOYSA-N
Comment: Energy2
Num peaks: 12
25.00727645 4.1355263
27.02292652 5.664668128
40.01817548 10.3065761
42.03382555 4.092573029
52.01817548 8.880165614
54.03382555 22.59118573
58.99499752 2.560198769
59.99024648 3.46510975
68.97934745 6.26839685
70.99499752 3.731956173
77.01679558 2.570685568
86.00589655 6.134222806

Name: +ve in-silico MS/MS by CFM-ID for QIWOJYNLTZKTRW-UHFFFAOYSA-N
ID: QIWOJYNLTZKTRW-UHFFFAOYSA-N
Comment: Energy0
Num peaks: 6
26.00252542 0.270237772
42.03382555 0.3856345715
81.04472458 0.3326917131
91.02907452 55.75600448
92.02432348 0.9360656349
108.0556236 41.63021235

Name: +ve in-silico MS/MS by CFM-ID for QIWOJYNLTZKTRW-UHFFFAOYSA-N
ID: QIWOJYNLTZKTRW-UHFFFAOYSA-N
Comment: Energy1
Num peaks: 6
50.00252542 9.354777857
64.01817548 9.336014021
67.02907452 8.962613215
81.04472458 14.09933939
91.02907452 35.13969388
108.0556236 12.32778683

Name: +ve in-silico MS/MS by CFM-ID for QIWOJYNLTZKTRW-UHFFFAOYSA-N
ID: QIWOJYNLTZKTRW-UHFFFAOYSA-N
Comment: Energy2
Num peaks: 6
25.00727645 3.075318131
26.00252542 6.941951054
64.01817548 7.385466596
65.01342445 11.65756376
91.02907452 49.04348807
92.02432348 12.09327228

Name: +ve in-silico MS/MS by CFM-ID for LJFVWCXGXQGNJU-UHFFFAOYSA-N
ID: LJFVWCXGXQGNJU-UHFFFAOYSA-N
Comment: Energy0
Num peaks: 6
42.03382555 1.426020787
103.0290745 1.172370146
106.0287402 1.581806068
121.0396392 6.376801557
131.0239891 3.348581498
148.0505382 83.32020868

Name: +ve in-silico MS/MS by CFM-ID for LJFVWCXGXQGNJU-UHFFFAOYSA-N
ID: LJFVWCXGXQGNJU-UHFFFAOYSA-N
Comment: Energy1
Num peaks: 6
42.03382555 6.039244863
66.03382555 3.275401088
93.04472458 12.89284079
121.0396392 32.04752944
131.0239891 2.535007173
148.0505382 32.12024755

Name: +ve in-silico MS/MS by CFM-ID for LJFVWCXGXQGNJU-UHFFFAOYSA-N
ID: LJFVWCXGXQGNJU-UHFFFAOYSA-N
Comment: Energy2
Num peaks: 15
40.01817548 5.30974408
42.03382555 3.665431559
49.00727645 4.800805579
51.02292652 6.833879497
66.03382555 4.816123258
67.02907452 2.549555907
76.01817548 3.473790035
78.03382555 3.3221872
93.04472458 16.32347312
103.0290745 10.72486913
105.0447246 6.527005438
106.0287402 3.062237223
121.0396392 3.728151487
131.0239891 2.79963484
148.0505382 2.225673676

Name: +ve in-silico MS/MS by CFM-ID for PZJNMFYUWBZULM-UHFFFAOYSA-N
ID: PZJNMFYUWBZULM-UHFFFAOYSA-N
Comment: Energy0
Num peaks: 6
49.00727645 7.779301452
51.02292652 3.811987818
64.01817548 1.285759305
66.03382555 3.200537061
87.00114552 0.7863652776
113.0167956 80.4702388

Name: +ve in-silico MS/MS by CFM-ID for PZJNMFYUWBZULM-UHFFFAOYSA-N
ID: PZJNMFYUWBZULM-UHFFFAOYSA-N
Comment: Energy1
Num peaks: 6
49.00727645 7.512861434
51.02292652 8.486844425
64.01817548 6.307669415
66.03382555 17.04984363
87.00114552 3.138215545
113.0167956 49.95170374

Name: +ve in-silico MS/MS by CFM-ID for PZJNMFYUWBZULM-UHFFFAOYSA-N
ID: PZJNMFYUWBZULM-UHFFFAOYSA-N
Comment: Energy2
Num peaks: 6
25.00727645 4.848317922
39.02292652 12.43840991
49.00727645 48.6430658
51.02292652 14.30722078
64.01817548 3.220823692
66.03382555 2.989521467

Name: +ve in-silico MS/MS by CFM-ID for CZYATLREQUGMIQ-UHFFFAOYSA-N
ID: CZYATLREQUGMIQ-UHFFFAOYSA-N
Comment: Energy0
Num peaks: 6
48.98395416 0.8691326865
62.99960423 1.57390507
68.04947561 1.580346347
80.04947561 0.6613657009
94.06512568 3.687685176
130.0418034 89.17274574

Name: +ve in-silico MS/MS by CFM-ID for CZYATLREQUGMIQ-UHFFFAOYSA-N
ID: CZYATLREQUGMIQ-UHFFFAOYSA-N
Comment: Energy1
Num peaks: 6
41.03857658 1.789866891
62.99960423 21.58139844
68.04947561 9.979119402
80.04947561 5.652099098
94.06512568 8.794292843
130.0418034 42.7287576

Name: +ve in-silico MS/MS by CFM-ID for CZYATLREQUGMIQ-UHFFFAOYSA-N
ID: CZYATLREQUGMIQ-UHFFFAOYSA-N
Comment: Energy2
Num peaks: 11
27.02292652 2.32092273
39.02292652 10.64988964
41.03857658 9.234188892
45.06987671 1.840351996
48.98395416 4.117229088
51.02292652 6.602574981
53.03857658 3.09482835
60.98395416 2.780478978
62.99960423 18.00750549
68.04947561 17.64095
94.06512568 4.948154095

Name: +ve in-silico MS/MS by CFM-ID for OEOOQMSPHMFXJL-UHFFFAOYSA-N
ID: OEOOQMSPHMFXJL-UHFFFAOYSA-N
Comment: Energy0
Num peaks: 6
44.04947561 1.118724565
55.05422664 3.37996587
72.08077574 6.406078738
77.01525429 0.8133452191
91.03090436 38.19002707
108.0574535 46.20976662

Name: +ve in-silico MS/MS by CFM-ID for OEOOQMSPHMFXJL-UHFFFAOYSA-N
ID: OEOOQMSPHMFXJL-UHFFFAOYSA-N
Comment: Energy1
Num peaks: 6
41.03857658 1.82217066
55.05422664 19.84868793
72.08077574 7.154229581
77.01525429 1.285338509
91.03090436 40.18174475
108.0574535 23.26479408

Name: +ve in-silico MS/MS by CFM-ID for OEOOQMSPHMFXJL-UHFFFAOYSA-N
ID: OEOOQMSPHMFXJL-UHFFFAOYSA-N
Comment: Energy2
Num peaks: 9
27.02292652 10.00625237
29.03857658 4.24166684
41.03857658 10.92101818
44.04947561 7.642183055
46.06512568 3.805718405
55.05422664 23.78329124
62.99960423 5.540637423
72.08077574 4.789474594
91.03090436 10.68843238

Name: +ve in-silico MS/MS by CFM-ID for IUBUPGSNVZBXNK-UHFFFAOYSA-N
ID: IUBUPGSNVZBXNK-UHFFFAOYSA-N
Comment: Energy0
Num peaks: 6
15.02292652 1.830947447
17.03857658 0.6404054131
99.00114552 8.12715513
101.0167956 0.9410034973
114.0120445 0.8961715833
130.0433447 84.79930809

Name: +ve in-silico MS/MS by CFM-ID for IUBUPGSNVZBXNK-UHFFFAOYSA-N
ID: IUBUPGSNVZBXNK-UHFFFAOYSA-N
Comment: Energy1
Num peaks: 6
57.04472458 8.712346705
69.97459642 3.732944498
71.99024648 12.40496487
99.00114552 42.94325634
101.0167956 2.175896654
130.0433447 16.93052547

Name: +ve in-silico MS/MS by CFM-ID for IUBUPGSNVZBXNK-UHFFFAOYSA-N
ID: IUBUPGSNVZBXNK-UHFFFAOYSA-N
Comment: Energy2
Num peaks: 16
15.02292652 10.01710124
25.00727645 3.713839442
26.00252542 2.157043332
27.02292652 2.071641247
40.01817548 6.981263265
42.03382555 21.31396361
45.97459642 3.813143361
47.99024648 1.980106224
52.01817548 1.81080792
57.04472458 1.782739787
71.99024648 6.933971594
72.98549545 4.614682915
83.06037464 1.894466308
87.00114552 2.811061809
89.01679558 4.452106255
99.00114552 4.229321654

Name: +ve in-silico MS/MS by CFM-ID for YQJOMGUGBDEONW-UHFFFAOYSA-N
ID: YQJOMGUGBDEONW-UHFFFAOYSA-N
Comment: Energy0
Num peaks: 6
26.00252542 0.793023739
105.0447246 0.5329405427
121.0396392 0.6796062807
130.0399735 1.627295506
131.0239891 46.26168315
148.0505382 49.31073188

Name: +ve in-silico MS/MS by CFM-ID for YQJOMGUGBDEONW-UHFFFAOYSA-N
ID: YQJOMGUGBDEONW-UHFFFAOYSA-N
Comment: Energy1
Num peaks: 6
76.01817548 2.887044604
78.03382555 2.929957809
104.0130901 8.50943303
105.0447246 15.6751455
131.0239891 47.23422286
148.0505382 7.804319185

Name: +ve in-silico MS/MS by CFM-ID for YQJOMGUGBDEONW-UHFFFAOYSA-N
ID: YQJOMGUGBDEONW-UHFFFAOYSA-N
Comment: Energy2
Num peaks: 11
26.00252542 7.490914379
40.01817548 27.19837136
50.00252542 2.757185841
52.01817548 3.823489513
53.01342445 3.765232311
76.01817548 5.764128527
77.01342445 6.646251197
94.02874017 2.871220527
104.0130901 7.281507857
130.0399735 2.985521881
131.0239891 11.88132241

Name: +ve in-silico MS/MS by CFM-ID for PFKPTCLDFSITFB-UHFFFAOYSA-N
ID: PFKPTCLDFSITFB-UHFFFAOYSA-N
Comment: Energy0
Num peaks: 6
44.0130901 0.3236712323
105.0447246 1.147503002
121.0396392 0.1673497386
130.0399735 2.076363931
131.0239891 28.79274125
148.0505382 66.85277719

Name: +ve in-silico MS/MS by CFM-ID for PFKPTCLDFSITFB-UHFFFAOYSA-N
ID: PFKPTCLDFSITFB-UHFFFAOYSA-N
Comment: Energy1
Num peaks: 6
76.01817548 3.351512905
78.03382555 2.151989017
105.0447246 9.196670345
130.0399735 4.762728154
131.0239891 44.31390775
148.0505382 22.89944479

Name: +ve in-silico MS/MS by CFM-ID for PFKPTCLDFSITFB-UHFFFAOYSA-N
ID: PFKPTCLDFSITFB-UHFFFAOYSA-N
Comment: Energy2
Num peaks: 14
40.01817548 3.829021376
44.0130901 3.822329372
50.00252542 7.144168038
51.02292652 3.031199091
52.01817548 7.518830557
64.01817548 3.565794565
76.01817548 13.04707698
78.03382555 7.451755693
89.01342445 3.636599627
103.0290745 2.213361563
105.0447246 5.678917054
130.0399735 6.401136541
131.0239891 9.322266061
148.0505382 4.243396425

Name: +ve in-silico MS/MS by CFM-ID for AXKCEYUUYMERRO-UHFFFAOYSA-N
ID: AXKCEYUUYMERRO-UHFFFAOYSA-N
Comment: Energy0
Num peaks: 6
43.02907452 0.07368478063
106.0287402 0.3102213403
119.0239891 0.4010103616
121.0396392 1.667389367
131.0239891 0.677482188
148.0505382 96.61141437

Name: +ve in-silico MS/MS by CFM-ID for AXKCEYUUYMERRO-UHFFFAOYSA-N
ID: AXKCEYUUYMERRO-UHFFFAOYSA-N
Comment: Energy1
Num peaks: 6
43.02907452 4.11915101
105.0447246 4.851553181
106.0287402 8.013838716
119.0239891 2.097870137
121.0396392 3.688072505
148.0505382 69.59607946

Name: +ve in-silico MS/MS by CFM-ID for AXKCEYUUYMERRO-UHFFFAOYSA-N
ID: AXKCEYUUYMERRO-UHFFFAOYSA-N
Comment: Energy2
Num peaks: 12
39.02292652 2.550689495
43.02907452 2.043739648
49.00727645 9.544674538
51.02292652 28.34303093
52.01817548 3.918981822
53.03857658 3.739775677
63.02292652 7.800081835
64.01817548 2.353210004
80.04947561 13.11035285
105.0447246 2.001699722
121.0396392 4.171698123
148.0505382 2.376115494

Name: +ve in-silico MS/MS by CFM-ID for UOQLZFAAFSUXFE-UHFFFAOYSA-N
ID: UOQLZFAAFSUXFE-UHFFFAOYSA-N
Comment: Energy0
Num peaks: 6
54.03382555 0.7399974482
56.04947561 0.7634003484
64.01817548 0.4176506776
81.04472458 6.216676569
91.02907452 0.3961807791
108.0556236 90.23879927

Name: +ve in-silico MS/MS by CFM-ID for UOQLZFAAFSUXFE-UHFFFAOYSA-N
ID: UOQLZFAAFSUXFE-UHFFFAOYSA-N
Comment: Energy1
Num peaks: 6
56.04947561 3.268346649
64.01817548 4.594806511
67.02907452 12.49396368
81.04472458 10.39040356
91.02907452 3.113399893
108.0556236 52.9626548

Name: +ve in-silico MS/MS by CFM-ID for UOQLZFAAFSUXFE-UHFFFAOYSA-N
ID: UOQLZFAAFSUXFE-UHFFFAOYSA-N
Comment: Energy2
Num peaks: 12
15.02292652 3.685506523
30.03382555 3.887579405
39.02292652 3.428631795
40.01817548 7.964687686
50.00252542 5.296721377
52.01817548 5.071009237
54.03382555 12.3157899
56.04947561 13.49232102
64.01817548 12.63099171
66.03382555 3.059953059
81.04472458 8.141403964
108.0556236 3.817371171

Name: +ve in-silico MS/MS by CFM-ID for NIBQNKBEGIMBSV-UHFFFAOYSA-N
ID: NIBQNKBEGIMBSV-UHFFFAOYSA-N
Comment: Energy0
Num peaks: 6
52.01817548 0.3901001671
66.03382555 1.027585066
77.01342445 2.591861185
79.02907452 1.332203726
81.04472458 5.820117932
108.0556236 87.94141109

Name: +ve in-silico MS/MS by CFM-ID for NIBQNKBEGIMBSV-UHFFFAOYSA-N
ID: NIBQNKBEGIMBSV-UHFFFAOYSA-N
Comment: Energy1
Num peaks: 6
50.00252542 9.9725475
54.03382555 7.423876765
65.01342445 40.96701576
67.02907452 7.615725131
81.04472458 11.00062292
108.0556236 14.91060852

Name: +ve in-silico MS/MS by CFM-ID for NIBQNKBEGIMBSV-UHFFFAOYSA-N
ID: NIBQNKBEGIMBSV-UHFFFAOYSA-N
Comment: Energy2
Num peaks: 8
25.00727645 6.875701055
39.02292652 3.851188329
50.00252542 22.90420686
52.01817548 18.95607135
54.03382555 5.757320072
65.01342445 11.11502324
67.02907452 4.208075818
81.04472458 8.865044437

Name: +ve in-silico MS/MS by CFM-ID for YGYBHCFFNOCFGN-UHFFFAOYSA-N
ID: YGYBHCFFNOCFGN-UHFFFAOYSA-N
Comment: Energy0
Num peaks: 6
42.03382555 1.361217264
77.01342445 30.90137783
79.02907452 5.64598052
81.04472458 5.406717896
92.02432348 1.235201325
108.0556236 52.74835229

Name: +ve in-silico MS/MS by CFM-ID for YGYBHCFFNOCFGN-UHFFFAOYSA-N
ID: YGYBHCFFNOCFGN-UHFFFAOYSA-N
Comment: Energy1
Num peaks: 6
50.00252542 6.794673737
52.01817548 7.56852086
65.01342445 12.8498696
77.01342445 40.124652
79.02907452 6.54277493
81.04472458 11.98126409

Name: +ve in-silico MS/MS by CFM-ID for YGYBHCFFNOCFGN-UHFFFAOYSA-N
ID: YGYBHCFFNOCFGN-UHFFFAOYSA-N
Comment: Energy2
Num peaks: 7
15.02292652 5.171575427
26.00252542 5.976849152
42.03382555 12.16518249
52.01817548 12.03929923
65.01342445 10.32711547
77.01342445 25.22368153
79.02907452 10.82226027

Name: +ve in-silico MS/MS by CFM-ID for BNZPFJBUHRBLNB-UHFFFAOYSA-N
ID: BNZPFJBUHRBLNB-UHFFFAOYSA-N
Comment: Energy0
Num peaks: 6
26.00252542 0.02212978289
28.01817548 0.07011635267
104.0494756 3.863752324
121.0396392 5.597569867
122.0348882 0.0212851506
148.0505382 90.40714122

Name: +ve in-silico MS/MS by CFM-ID for BNZPFJBUHRBLNB-UHFFFAOYSA-N
ID: BNZPFJBUHRBLNB-UHFFFAOYSA-N
Comment: Energy1
Num peaks: 6
29.99744004 1.270638889
49.00727645 0.5449762458
104.0494756 2.427981077
121.0396392 8.624503973
122.0348882 1.027549626
148.0505382 84.58163156

Name: +ve in-silico MS/MS by CFM-ID for BNZPFJBUHRBLNB-UHFFFAOYSA-N
ID: BNZPFJBUHRBLNB-UHFFFAOYSA-N
Comment: Energy2
Num peaks: 7
49.00727645 6.236727689
53.03857658 3.679715285
63.02292652 3.683806355
78.03382555 5.580221566
104.0494756 38.13713511
121.0396392 17.19383717
148.0505382 6.592680372

Name: +ve in-silico MS/MS by CFM-ID for LRJIFGKTBBJNIA-UHFFFAOYSA-N
ID: LRJIFGKTBBJNIA-UHFFFAOYSA-N
Comment: Energy0
Num peaks: 6
34.9683041 2.697363443
43.05422664 2.163321572
57.06987671 25.47720097
63.9948532 1.167547044
72.08077574 1.55281065
108.0574535 63.81112121

Name: +ve in-silico MS/MS by CFM-ID for LRJIFGKTBBJNIA-UHFFFAOYSA-N
ID: LRJIFGKTBBJNIA-UHFFFAOYSA-N
Comment: Energy1
Num peaks: 6
41.03857658 1.653452151
43.05422664 1.801078343
57.06987671 74.61357458
63.9948532 3.093171902
72.08077574 1.861649054
108.0574535 11.70133916

Name: +ve in-silico MS/MS by CFM-ID for LRJIFGKTBBJNIA-UHFFFAOYSA-N
ID: LRJIFGKTBBJNIA-UHFFFAOYSA-N
Comment: Energy2
Num peaks: 6
34.9683041 9.972872882
41.03857658 10.31667576
43.05422664 27.15868276
45.06987671 5.732331812
57.06987671 24.75478055
63.9948532 5.979164611

Name: +ve in-silico MS/MS by CFM-ID for BLQDNNNNBDFXES-UHFFFAOYSA-N
ID: BLQDNNNNBDFXES-UHFFFAOYSA-N
Comment: Energy0
Num peaks: 6
44.04947561 4.350242395
77.01525429 6.29872422
105.0101689 1.239460327
112.0756904 2.808163305
122.036718 1.190454089
148.0523681 80.0306785

Name: +ve in-silico MS/MS by CFM-ID for BLQDNNNNBDFXES-UHFFFAOYSA-N
ID: BLQDNNNNBDFXES-UHFFFAOYSA-N
Comment: Energy1
Num peaks: 6
44.04947561 10.73071208
69.0334912 3.306884027
77.01525429 7.758051238
105.0101689 14.55509633
112.0756904 7.837729371
148.0523681 41.22433822

Name: +ve in-silico MS/MS by CFM-ID for BLQDNNNNBDFXES-UHFFFAOYSA-N
ID: BLQDNNNNBDFXES-UHFFFAOYSA-N
Comment: Energy2
Num peaks: 9
41.03857658 15.73007851
42.03382555 5.038185487
43.05422664 3.286311541
44.04947561 10.96209841
60.98395416 3.301179812
69.0334912 4.368423906
74.99960423 3.707080006
77.01525429 29.60834303
105.0101689 6.088211847

Name: +ve in-silico MS/MS by CFM-ID for IXGNAIZOGQXFBG-UHFFFAOYSA-N
ID: IXGNAIZOGQXFBG-UHFFFAOYSA-N
Comment: Energy0
Num peaks: 6
52.01817548 0.6602001134
68.0130901 0.1182921785
119.0239891 0.6617001643
120.0556236 0.09216630238
121.0396392 1.187597687
148.0505382 97.04410236

Name: +ve in-silico MS/MS by CFM-ID for IXGNAIZOGQXFBG-UHFFFAOYSA-N
ID: IXGNAIZOGQXFBG-UHFFFAOYSA-N
Comment: Energy1
Num peaks: 6
105.0447246 5.948001922
118.0399735 0.2373028144
120.0556236 10.89542236
121.0396392 1.347655559
122.0348882 0.199177193
148.0505382 80.51058199

Name: +ve in-silico MS/MS by CFM-ID for IXGNAIZOGQXFBG-UHFFFAOYSA-N
ID: IXGNAIZOGQXFBG-UHFFFAOYSA-N
Comment: Energy2
Num peaks: 13
25.00727645 5.186375361
42.03382555 2.387473593
50.00252542 5.510600294
52.01817548 21.14245814
65.99744004 2.487150718
68.0130901 8.517246292
70.02874017 3.416222738
93.04472458 2.303948691
118.0399735 2.514410941
119.0239891 3.976674478
120.0556236 7.495971714
121.0396392 5.939700895
148.0505382 9.464877027

Name: +ve in-silico MS/MS by CFM-ID for DGDZFKPPKUMSNR-UHFFFAOYSA-N
ID: DGDZFKPPKUMSNR-UHFFFAOYSA-N
Comment: Energy0
Num peaks: 6
68.0130901 0.03802912949
119.0239891 0.218715392
120.0556236 0.09272939511
121.0396392 0.4389999191
122.0348882 0.1921084463
148.0505382 98.91703077

Name: +ve in-silico MS/MS by CFM-ID for DGDZFKPPKUMSNR-UHFFFAOYSA-N
ID: DGDZFKPPKUMSNR-UHFFFAOYSA-N
Comment: Energy1
Num peaks: 6
53.00219107 0.6284475764
105.0447246 5.536709542
119.0239891 0.7924669198
120.0556236 23.57056748
121.0396392 1.305229201
148.0505382 65.01527369

Name: +ve in-silico MS/MS by CFM-ID for DGDZFKPPKUMSNR-UHFFFAOYSA-N
ID: DGDZFKPPKUMSNR-UHFFFAOYSA-N
Comment: Energy2
Num peaks: 19
25.00727645 1.495489262
40.01817548 3.036948549
52.01817548 4.531778148
53.00219107 3.307373193
65.01342445 1.837640041
67.02907452 2.537635175
68.0130901 9.049105203
69.04472458 2.754444858
70.02874017 6.383552675
79.02907452 5.07231504
93.00833907 1.646115657
93.04472458 1.619671024
95.02398914 2.286494852
105.0447246 1.67076479
119.0239891 9.954761848
120.0556236 4.024223344
121.0396392 7.217278088
122.0348882 6.666421106
148.0505382 6.273857815

Name: +ve in-silico MS/MS by CFM-ID for BJFDSFMBTOAUNE-UHFFFAOYSA-N
ID: BJFDSFMBTOAUNE-UHFFFAOYSA-N
Comment: Energy0
Num peaks: 6
49.00727645 1.319965116
51.02292652 3.700746334
53.03857658 1.69612703
63.02292652 0.9972279574
77.03857658 11.07856163
113.0152543 74.78265443

Name: +ve in-silico MS/MS by CFM-ID for BJFDSFMBTOAUNE-UHFFFAOYSA-N
ID: BJFDSFMBTOAUNE-UHFFFAOYSA-N
Comment: Energy1
Num peaks: 6
39.02292652 5.283105517
51.02292652 2.418901935
63.02292652 2.325252862
72.98395416 5.283105517
77.03857658 21.0482527
113.0152543 52.51393446

Name: +ve in-silico MS/MS by CFM-ID for BJFDSFMBTOAUNE-UHFFFAOYSA-N
ID: BJFDSFMBTOAUNE-UHFFFAOYSA-N
Comment: Energy2
Num peaks: 6
39.02292652 7.949563274
49.00727645 16.37839949
51.02292652 30.49681361
53.03857658 7.287727834
72.98395416 7.949563274
77.03857658 10.5233205

Name: +ve in-silico MS/MS by CFM-ID for NKVWYPNKYBUNLO-UHFFFAOYSA-N
ID: NKVWYPNKYBUNLO-UHFFFAOYSA-N
Comment: Energy0
Num peaks: 6
34.9683041 3.794855577
67.05422664 1.239352484
79.05422664 4.181472301
94.06512568 1.292681696
114.0105033 0.5502305397
130.0418034 88.1496537

Name: +ve in-silico MS/MS by CFM-ID for NKVWYPNKYBUNLO-UHFFFAOYSA-N
ID: NKVWYPNKYBUNLO-UHFFFAOYSA-N
Comment: Energy1
Num peaks: 6
67.05422664 10.23030371
69.06987671 2.380861506
79.05422664 4.075352185
94.06512568 5.781547609
114.0105033 2.380232753
130.0418034 71.28951555

Name: +ve in-silico MS/MS by CFM-ID for NKVWYPNKYBUNLO-UHFFFAOYSA-N
ID: NKVWYPNKYBUNLO-UHFFFAOYSA-N
Comment: Energy2
Num peaks: 7
34.9683041 14.9730258
39.02292652 6.535390274
51.02292652 4.441113211
53.03857658 5.34422534
67.05422664 17.37899578
79.05422664 17.49621637
94.06512568 14.09104103

Name: +ve in-silico MS/MS by CFM-ID for WMZMVWZFGUVSTA-UHFFFAOYSA-N
ID: WMZMVWZFGUVSTA-UHFFFAOYSA-N
Comment: Energy0
Num peaks: 6
52.01817548 0.3574198365
64.01817548 0.4011937905
77.01342445 0.4867618136
79.02907452 1.232262143
81.04472458 2.341202482
108.0556236 94.05290247

Name: +ve in-silico MS/MS by CFM-ID for WMZMVWZFGUVSTA-UHFFFAOYSA-N
ID: WMZMVWZFGUVSTA-UHFFFAOYSA-N
Comment: Energy1
Num peaks: 6
54.03382555 4.375405352
64.01817548 7.702950772
77.01342445 11.18250923
79.02907452 16.16102589
81.04472458 18.77691417
108.0556236 32.98487843

Name: +ve in-silico MS/MS by CFM-ID for WMZMVWZFGUVSTA-UHFFFAOYSA-N
ID: WMZMVWZFGUVSTA-UHFFFAOYSA-N
Comment: Energy2
Num peaks: 8
25.00727645 6.518681574
40.01817548 5.160829873
50.00252542 17.12240155
52.01817548 23.25502999
54.03382555 6.114717594
64.01817548 8.947565524
79.02907452 7.62262261
81.04472458 5.501724296

Name: +ve in-silico MS/MS by CFM-ID for KGCASACLSNTYGM-UHFFFAOYSA-N
ID: KGCASACLSNTYGM-UHFFFAOYSA-N
Comment: Energy0
Num peaks: 6
105.0447246 0.2533402312
118.0399735 0.06792863945
120.0556236 0.2050400966
121.0396392 0.3952372534
131.0239891 0.9119621395
148.0505382 98.00412952

Name: +ve in-silico MS/MS by CFM-ID for KGCASACLSNTYGM-UHFFFAOYSA-N
ID: KGCASACLSNTYGM-UHFFFAOYSA-N
Comment: Energy1
Num peaks: 6
103.0290745 1.272501537
105.0447246 3.007055926
120.0556236 11.67500406
121.0396392 2.178961855
131.0239891 2.892477084
148.0505382 75.94661078

Name: +ve in-silico MS/MS by CFM-ID for KGCASACLSNTYGM-UHFFFAOYSA-N
ID: KGCASACLSNTYGM-UHFFFAOYSA-N
Comment: Energy2
Num peaks: 21
39.02292652 6.15347034
40.01817548 3.234195335
51.02292652 2.593752516
52.01817548 5.221660814
54.03382555 1.987060571
64.01817548 2.225837751
65.01342445 6.324192999
66.03382555 8.272060669
67.02907452 2.582098574
68.04947561 2.235231707
69.04472458 2.066425901
79.01784114 2.728421187
93.04472458 2.007136258
96.04439023 3.675816871
103.0290745 4.047218119
105.0447246 2.919271294
118.0399735 2.264804526
120.0556236 7.316706117
121.0396392 2.147038527
131.0239891 5.796370484
148.0505382 4.787703978

Name: +ve in-silico MS/MS by CFM-ID for YRMUDLNBQQJBDC-UHFFFAOYSA-N
ID: YRMUDLNBQQJBDC-UHFFFAOYSA-N
Comment: Energy0
Num peaks: 6
103.9897678 1.983615889
106.0054179 3.419290439
108.0210679 3.046187024
112.0756904 1.962115537
130.0418034 5.790828815
148.0523681 74.94694107

Name: +ve in-silico MS/MS by CFM-ID for YRMUDLNBQQJBDC-UHFFFAOYSA-N
ID: YRMUDLNBQQJBDC-UHFFFAOYSA-N
Comment: Energy1
Num peaks: 14
39.02292652 2.2826905
41.03857658 9.455860752
43.05422664 4.331609679
45.06987671 1.464560661
56.04947561 2.370946533
57.06987671 1.259463551
58.06512568 7.22663499
84.08077574 12.83874315
90.99451885 1.268155665
106.0054179 2.486825538
119.025819 1.987354746
130.0418034 6.487752234
132.0210679 1.372825916
148.0523681 26.00117867

Name: +ve in-silico MS/MS by CFM-ID for YRMUDLNBQQJBDC-UHFFFAOYSA-N
ID: YRMUDLNBQQJBDC-UHFFFAOYSA-N
Comment: Energy2
Num peaks: 28
15.02292652 6.414857259
28.01817548 1.071518749
30.03382555 3.33912253
41.03857658 1.981244913
42.03382555 8.162693186
43.05422664 1.394322523
44.04947561 3.111671303
55.05422664 1.451908548
56.04947561 2.195884398
57.06987671 2.547709069
60.08077574 1.165891268
60.98395416 1.194854063
62.96321872 1.772356478
68.04947561 5.747074981
76.97886878 3.241356471
78.99451885 1.411096266
84.08077574 3.94765592
85.97920313 1.757837904
89.97411775 3.064220975
90.01050326 5.610325166
91.98976782 4.470981598
103.9897678 2.33919025
104.0261533 0.9440145424
106.0054179 3.349112683
108.0210679 2.819095241
114.0105033 1.483695461
130.0418034 1.632206717
132.0210679 3.10232549

Name: +ve in-silico MS/MS by CFM-ID for YRMUDLNBQQJBDC-UHFFFAOYSA-N
ID: YRMUDLNBQQJBDC-UHFFFAOYSA-N
Comment: Energy0
Num peaks: 6
103.9897678 1.983615889
106.0054179 3.419290439
108.0210679 3.046187024
112.0756904 1.962115537
130.0418034 5.790828815
148.0523681 74.94694107

Name: +ve in-silico MS/MS by CFM-ID for YRMUDLNBQQJBDC-UHFFFAOYSA-N
ID: YRMUDLNBQQJBDC-UHFFFAOYSA-N
Comment: Energy1
Num peaks: 14
39.02292652 2.2826905
41.03857658 9.455860752
43.05422664 4.331609679
45.06987671 1.464560661
56.04947561 2.370946533
57.06987671 1.259463551
58.06512568 7.22663499
84.08077574 12.83874315
90.99451885 1.268155665
106.0054179 2.486825538
119.025819 1.987354746
130.0418034 6.487752234
132.0210679 1.372825916
148.0523681 26.00117867

Name: +ve in-silico MS/MS by CFM-ID for YRMUDLNBQQJBDC-UHFFFAOYSA-N
ID: YRMUDLNBQQJBDC-UHFFFAOYSA-N
Comment: Energy2
Num peaks: 28
15.02292652 6.414857259
28.01817548 1.071518749
30.03382555 3.33912253
41.03857658 1.981244913
42.03382555 8.162693186
43.05422664 1.394322523
44.04947561 3.111671303
55.05422664 1.451908548
56.04947561 2.195884398
57.06987671 2.547709069
60.08077574 1.165891268
60.98395416 1.194854063
62.96321872 1.772356478
68.04947561 5.747074981
76.97886878 3.241356471
78.99451885 1.411096266
84.08077574 3.94765592
85.97920313 1.757837904
89.97411775 3.064220975
90.01050326 5.610325166
91.98976782 4.470981598
103.9897678 2.33919025
104.0261533 0.9440145424
106.0054179 3.349112683
108.0210679 2.819095241
114.0105033 1.483695461
130.0418034 1.632206717
132.0210679 3.10232549

Name: +ve in-silico MS/MS by CFM-ID for FTYAMGYSJHEZQA-UHFFFAOYSA-N
ID: FTYAMGYSJHEZQA-UHFFFAOYSA-N
Comment: Energy0
Num peaks: 6
119.0239891 0.1911685966
120.0556236 0.2959683607
121.0396392 0.9149960917
122.0348882 0.08043942139
131.0239891 0.8505776849
148.0505382 97.39431602

Name: +ve in-silico MS/MS by CFM-ID for FTYAMGYSJHEZQA-UHFFFAOYSA-N
ID: FTYAMGYSJHEZQA-UHFFFAOYSA-N
Comment: Energy1
Num peaks: 6
50.00252542 0.4898440672
68.0130901 2.540155618
81.04472458 1.618325188
120.0556236 3.077024557
121.0396392 2.74113487
148.0505382 86.46357415

Name: +ve in-silico MS/MS by CFM-ID for FTYAMGYSJHEZQA-UHFFFAOYSA-N
ID: FTYAMGYSJHEZQA-UHFFFAOYSA-N
Comment: Energy2
Num peaks: 17
28.01817548 1.869097792
40.01817548 13.4383131
52.01817548 8.485349795
53.01342445 6.723037148
54.03382555 2.586166862
55.02907452 1.915615317
65.99744004 1.752081028
79.02907452 9.815109811
80.02432348 3.543103216
91.02907452 3.182483791
95.02398914 3.45613677
106.0399735 7.274303756
107.0239891 5.413412216
119.0239891 2.785497229
121.0396392 4.21853332
131.0239891 2.67493739
148.0505382 2.269709653

Name: +ve in-silico MS/MS by CFM-ID for LVTCDKQQMHVIFU-UHFFFAOYSA-N
ID: LVTCDKQQMHVIFU-UHFFFAOYSA-N
Comment: Energy0
Num peaks: 10
41.03857658 3.569053235
58.06512568 1.771221124
88.03106227 5.037753027
102.0103268 1.66433075
104.0259769 3.430373286
116.0259769 12.23546487
118.041627 26.04932912
120.057277 7.43800818
132.0208915 1.620361911
148.0521916 17.58773836

Name: +ve in-silico MS/MS by CFM-ID for LVTCDKQQMHVIFU-UHFFFAOYSA-N
ID: LVTCDKQQMHVIFU-UHFFFAOYSA-N
Comment: Energy1
Num peaks: 6
41.03857658 73.42392661
43.05422664 5.530464807
58.06512568 4.880460301
90.99434242 5.124148553
106.0052415 1.75060944
108.0208915 1.633600584

Name: +ve in-silico MS/MS by CFM-ID for LVTCDKQQMHVIFU-UHFFFAOYSA-N
ID: LVTCDKQQMHVIFU-UHFFFAOYSA-N
Comment: Energy2
Num peaks: 16
25.00727645 4.556242978
27.02292652 6.13894271
39.02292652 3.968986793
41.03857658 23.92497629
43.05422664 2.396995817
56.04947561 1.609683679
58.06512568 1.769705683
61.9790267 5.228548229
75.99467677 9.007209028
78.01032683 2.771294503
86.01541221 2.129442189
88.03106227 5.004254175
90.01032683 2.38286693
102.0103268 3.015371023
104.0259769 4.563427261
118.041627 1.956886749

Name: +ve in-silico MS/MS by CFM-ID for PYEFXDHWXVOHHX-UHFFFAOYSA-N
ID: PYEFXDHWXVOHHX-UHFFFAOYSA-N
Comment: Energy0
Num peaks: 6
40.01817548 0.7136255631
67.02907452 0.2591371417
74.00252542 1.431211219
81.04472458 0.8575073845
91.02907452 61.37655559
108.0556236 34.66801849

Name: +ve in-silico MS/MS by CFM-ID for PYEFXDHWXVOHHX-UHFFFAOYSA-N
ID: PYEFXDHWXVOHHX-UHFFFAOYSA-N
Comment: Energy1
Num peaks: 6
50.00252542 2.368701823
67.02907452 3.284176239
74.00252542 29.54445092
81.04472458 1.901368235
91.02907452 44.89538461
108.0556236 12.22620057

Name: +ve in-silico MS/MS by CFM-ID for PYEFXDHWXVOHHX-UHFFFAOYSA-N
ID: PYEFXDHWXVOHHX-UHFFFAOYSA-N
Comment: Energy2
Num peaks: 6
40.01817548 20.24581067
50.00252542 9.26867971
64.01817548 11.33469292
74.00252542 17.89238319
81.04472458 4.423536936
91.02907452 23.13441269

Name: +ve in-silico MS/MS by CFM-ID for VIVZBHPSVXFBQP-UHFFFAOYSA-N
ID: VIVZBHPSVXFBQP-UHFFFAOYSA-N
Comment: Energy0
Num peaks: 6
56.04947561 0.8456954149
84.08077574 2.298261062
112.0756904 2.037598396
130.0418034 5.997552565
131.025819 2.322518809
148.0523681 78.65776004

Name: +ve in-silico MS/MS by CFM-ID for VIVZBHPSVXFBQP-UHFFFAOYSA-N
ID: VIVZBHPSVXFBQP-UHFFFAOYSA-N
Comment: Energy1
Num peaks: 9
44.04947561 2.938376024
53.03857658 2.374158751
55.05422664 4.155566832
57.06987671 4.590530328
84.08077574 14.6120539
106.0054179 2.596629573
120.0210679 1.467712986
130.0418034 10.15708542
148.0523681 37.20860782

Name: +ve in-silico MS/MS by CFM-ID for VIVZBHPSVXFBQP-UHFFFAOYSA-N
ID: VIVZBHPSVXFBQP-UHFFFAOYSA-N
Comment: Energy2
Num peaks: 27
27.02292652 1.793447869
39.02292652 5.891411152
41.03857658 7.618792109
42.03382555 4.078415682
43.05422664 3.980010681
44.04947561 4.504671355
53.03857658 2.547691485
54.03382555 4.242600222
55.05422664 2.408977082
56.04947561 7.73178741
57.06987671 1.955296022
58.06512568 2.499977199
58.9683041 1.884953464
60.08077574 1.535861337
60.98395416 1.528430317
67.05422664 0.9999545689
68.04947561 1.175808294
70.06512568 1.294361341
76.97886878 2.087911596
82.06512568 1.734599559
84.08077574 8.519212161
85.97920313 1.503036635
91.98976782 3.334318014
103.9897678 1.657251411
118.0054179 1.069706124
130.0418034 1.336263125
132.0210679 1.116701072

Name: +ve in-silico MS/MS by CFM-ID for BHNQYDGVMUREET-UHFFFAOYSA-N
ID: BHNQYDGVMUREET-UHFFFAOYSA-N
Comment: Energy0
Num peaks: 6
88.02154661 11.66904546
116.0164612 21.43496692
118.0321113 0.7966520548
130.0433447 1.432220525
131.0273603 1.075387161
148.0539094 55.24264519

Name: +ve in-silico MS/MS by CFM-ID for BHNQYDGVMUREET-UHFFFAOYSA-N
ID: BHNQYDGVMUREET-UHFFFAOYSA-N
Comment: Energy1
Num peaks: 11
33.04472458 1.390512026
56.0130901 2.023441313
88.02154661 13.83807094
88.05053823 5.874986378
98.00589655 2.427979353
102.0661883 2.568236961
116.0164612 21.4870016
118.0321113 2.598366537
130.0433447 3.550937465
131.0273603 1.603922639
148.0539094 23.97610834

Name: +ve in-silico MS/MS by CFM-ID for BHNQYDGVMUREET-UHFFFAOYSA-N
ID: BHNQYDGVMUREET-UHFFFAOYSA-N
Comment: Energy2
Num peaks: 17
26.00252542 1.43524426
28.01817548 11.286387
41.00219107 3.112795021
42.03382555 17.0502855
44.04947561 1.912035729
46.99499752 1.307154233
53.01342445 1.32466694
55.02907452 1.219060731
56.0130901 3.282838999
56.97934745 3.600838549
57.04472458 1.322992486
58.99499752 3.626268219
61.01064758 8.719886745
71.02398914 2.734874091
71.99024648 4.594730508
74.00589655 1.107894995
88.02154661 12.48840351

Name: +ve in-silico MS/MS by CFM-ID for LTCGVFYSBYYWLO-UHFFFAOYSA-N
ID: LTCGVFYSBYYWLO-UHFFFAOYSA-N
Comment: Energy0
Num peaks: 6
31.01784114 1.785246344
77.03971945 1.796924038
80.99018242 4.939438367
93.01016891 3.236789012
95.00583248 28.63142435
113.0163972 51.47047941

Name: +ve in-silico MS/MS by CFM-ID for LTCGVFYSBYYWLO-UHFFFAOYSA-N
ID: LTCGVFYSBYYWLO-UHFFFAOYSA-N
Comment: Energy1
Num peaks: 6
34.9683041 5.677733186
59.02915477 2.722036444
77.03971945 2.329273518
93.01016891 2.93104154
95.00583248 26.26438986
113.0163972 49.31372873

Name: +ve in-silico MS/MS by CFM-ID for LTCGVFYSBYYWLO-UHFFFAOYSA-N
ID: LTCGVFYSBYYWLO-UHFFFAOYSA-N
Comment: Energy2
Num peaks: 10
31.01784114 9.320131268
34.9683041 3.443009688
36.98395416 4.458758279
45.0135047 8.254661935
59.02915477 24.44051096
60.98395416 3.930398377
74.99960423 6.793181586
78.97453235 5.556397824
80.99018242 5.557014132
95.00583248 9.987207457

Name: +ve in-silico MS/MS by CFM-ID for DBYUKQUPBGKQQH-UHFFFAOYSA-N
ID: DBYUKQUPBGKQQH-UHFFFAOYSA-N
Comment: Energy0
Num peaks: 6
59.02915477 1.64567378
77.03971945 3.780633321
80.99018242 3.043123502
93.01016891 4.265969262
95.00583248 28.83530357
113.0163972 51.81229929

Name: +ve in-silico MS/MS by CFM-ID for DBYUKQUPBGKQQH-UHFFFAOYSA-N
ID: DBYUKQUPBGKQQH-UHFFFAOYSA-N
Comment: Energy1
Num peaks: 6
59.02915477 3.357475023
77.03971945 5.261603054
80.99018242 3.88256924
93.01016891 4.11127605
95.00583248 23.46759022
113.0163972 45.05818333

Name: +ve in-silico MS/MS by CFM-ID for DBYUKQUPBGKQQH-UHFFFAOYSA-N
ID: DBYUKQUPBGKQQH-UHFFFAOYSA-N
Comment: Energy2
Num peaks: 9
31.01784114 5.353622651
45.0135047 5.264164832
57.0334912 3.469578222
59.02915477 23.51034957
60.98395416 3.643057783
74.99960423 17.93917743
78.97453235 5.627731817
80.99018242 3.944485836
95.00583248 11.99978373

Name: +ve in-silico MS/MS by CFM-ID for BOIZRKNKILSBTB-UHFFFAOYSA-N
ID: BOIZRKNKILSBTB-UHFFFAOYSA-N
Comment: Energy0
Num peaks: 6
26.00252542 0.3897720477
40.01817548 4.163633282
79.02907452 0.165788193
81.04472458 0.9177404611
91.02907452 23.42443303
108.0556236 70.56393027

Name: +ve in-silico MS/MS by CFM-ID for BOIZRKNKILSBTB-UHFFFAOYSA-N
ID: BOIZRKNKILSBTB-UHFFFAOYSA-N
Comment: Energy1
Num peaks: 6
40.01817548 8.428592516
54.03382555 0.9462779766
67.02907452 0.8719668992
81.04472458 2.561156449
91.02907452 58.76445518
108.0556236 23.99524632

Name: +ve in-silico MS/MS by CFM-ID for BOIZRKNKILSBTB-UHFFFAOYSA-N
ID: BOIZRKNKILSBTB-UHFFFAOYSA-N
Comment: Energy2
Num peaks: 8
25.00727645 3.177795869
26.00252542 3.652158916
40.01817548 43.09262069
42.03382555 9.813895216
50.00252542 5.179964423
65.01342445 3.360681744
81.04472458 3.07837916
91.02907452 10.99066839

Name: +ve in-silico MS/MS by CFM-ID for GSBGWLFUGNVIFB-UHFFFAOYSA-N
ID: GSBGWLFUGNVIFB-UHFFFAOYSA-N
Comment: Energy0
Num peaks: 6
15.02292652 0.3601893451
80.02432348 0.2857429814
81.04472458 4.755760723
82.03997355 0.6547009518
91.02907452 0.5200471838
108.0556236 92.50669717

Name: +ve in-silico MS/MS by CFM-ID for GSBGWLFUGNVIFB-UHFFFAOYSA-N
ID: GSBGWLFUGNVIFB-UHFFFAOYSA-N
Comment: Energy1
Num peaks: 6
50.00252542 4.913400826
65.01342445 2.994394777
67.02907452 7.479486544
81.04472458 22.60408764
91.02907452 2.15358268
108.0556236 48.85210966

Name: +ve in-silico MS/MS by CFM-ID for GSBGWLFUGNVIFB-UHFFFAOYSA-N
ID: GSBGWLFUGNVIFB-UHFFFAOYSA-N
Comment: Energy2
Num peaks: 8
26.00252542 4.29668222
40.01817548 8.735815444
50.00252542 23.87736521
53.01342445 6.058659949
55.02907452 5.170355181
65.01342445 11.61719844
67.02907452 13.99272263
81.04472458 6.433867028

Name: +ve in-silico MS/MS by CFM-ID for WZJVQMNCLMJULR-UHFFFAOYSA-N
ID: WZJVQMNCLMJULR-UHFFFAOYSA-N
Comment: Energy0
Num peaks: 6
63.00408289 3.220789212
65.01973296 6.913783063
88.05570386 2.537178918
91.03538302 9.292355918
92.03063199 2.747759203
108.0619321 72.25407217

Name: +ve in-silico MS/MS by CFM-ID for WZJVQMNCLMJULR-UHFFFAOYSA-N
ID: WZJVQMNCLMJULR-UHFFFAOYSA-N
Comment: Energy1
Num peaks: 6
56.04947561 3.473341715
65.01973296 4.200393258
67.03538302 5.233572249
91.03538302 7.74955432
92.03063199 4.459679867
108.0619321 71.6211603

Name: +ve in-silico MS/MS by CFM-ID for WZJVQMNCLMJULR-UHFFFAOYSA-N
ID: WZJVQMNCLMJULR-UHFFFAOYSA-N
Comment: Energy2
Num peaks: 7
45.0135047 7.404652287
63.00408289 15.07347895
65.01973296 25.16863044
71.02915477 10.64739937
75.00408289 10.25856447
91.03538302 7.552139069
92.03063199 5.060628414

Name: +ve in-silico MS/MS by CFM-ID for UHPIOPMELXIDLL-UHFFFAOYSA-N
ID: UHPIOPMELXIDLL-UHFFFAOYSA-N
Comment: Energy0
Num peaks: 6
77.01342445 0.1765850962
79.02907452 0.09877455527
101.0134245 0.6026979565
103.0290745 0.9439073403
114.0086734 0.1430818223
130.0399735 97.93219664

Name: +ve in-silico MS/MS by CFM-ID for UHPIOPMELXIDLL-UHFFFAOYSA-N
ID: UHPIOPMELXIDLL-UHFFFAOYSA-N
Comment: Energy1
Num peaks: 6
50.00252542 1.345036734
76.01817548 1.426179258
77.01342445 0.901406053
101.0134245 4.306048737
103.0290745 9.782073211
130.0399735 78.83255107

Name: +ve in-silico MS/MS by CFM-ID for UHPIOPMELXIDLL-UHFFFAOYSA-N
ID: UHPIOPMELXIDLL-UHFFFAOYSA-N
Comment: Energy2
Num peaks: 6
50.00252542 14.35294525
52.01817548 5.921675179
76.01817548 11.71115435
101.0134245 14.0218164
103.0290745 13.56524479
130.0399735 23.43718555

Name: +ve in-silico MS/MS by CFM-ID for QLTUPLHGMRZXEO-UHFFFAOYSA-N
ID: QLTUPLHGMRZXEO-UHFFFAOYSA-N
Comment: Energy0
Num peaks: 6
44.02432348 0.06175964976
105.0334912 0.6118136317
120.0443902 2.032088259
120.0556236 0.5426306785
130.0399735 10.20897467
148.0505382 86.28154523

Name: +ve in-silico MS/MS by CFM-ID for QLTUPLHGMRZXEO-UHFFFAOYSA-N
ID: QLTUPLHGMRZXEO-UHFFFAOYSA-N
Comment: Energy1
Num peaks: 6
43.01784114 5.110788126
105.0334912 9.644105776
120.0443902 7.877265866
120.0556236 5.953018969
130.0399735 13.90107115
148.0505382 43.97581356

Name: +ve in-silico MS/MS by CFM-ID for QLTUPLHGMRZXEO-UHFFFAOYSA-N
ID: QLTUPLHGMRZXEO-UHFFFAOYSA-N
Comment: Energy2
Num peaks: 15
39.02292652 4.377994498
49.00727645 4.94726735
51.02292652 4.046345506
52.01817548 3.147313684
63.02292652 5.733766566
64.01817548 2.424300063
66.03382555 1.625536481
76.01817548 1.637046392
77.00219107 4.958087138
79.01784114 4.088491149
89.00219107 3.102612975
93.0334912 3.107454343
105.0334912 17.39562974
120.0443902 7.114955763
130.0399735 13.13051401

Name: +ve in-silico MS/MS by CFM-ID for WWWMWOWPAWAERK-UHFFFAOYSA-N
ID: WWWMWOWPAWAERK-UHFFFAOYSA-N
Comment: Energy0
Num peaks: 6
26.00252542 0.004472895579
27.02292652 0.004885771778
81.04472458 0.01542877145
82.03997355 0.06824331041
91.02907452 0.01456865959
108.0556236 99.88680861

Name: +ve in-silico MS/MS by CFM-ID for WWWMWOWPAWAERK-UHFFFAOYSA-N
ID: WWWMWOWPAWAERK-UHFFFAOYSA-N
Comment: Energy1
Num peaks: 6
25.00727645 0.09693302897
40.01817548 0.04295308896
81.04472458 0.5081921768
82.03997355 0.6743492466
91.02907452 0.8797640922
108.0556236 97.74397872

Name: +ve in-silico MS/MS by CFM-ID for WWWMWOWPAWAERK-UHFFFAOYSA-N
ID: WWWMWOWPAWAERK-UHFFFAOYSA-N
Comment: Energy2
Num peaks: 6
40.01817548 9.043264287
65.01342445 5.414255367
81.04472458 3.156209764
82.03997355 11.15450632
91.02907452 15.59509991
108.0556236 50.73883573

Name: +ve in-silico MS/MS by CFM-ID for BJPFFMZIQGNKKA-UHFFFAOYSA-N
ID: BJPFFMZIQGNKKA-UHFFFAOYSA-N
Comment: Energy0
Num peaks: 6
39.02292652 0.4074908139
41.03857658 0.2727315441
119.0239891 0.2158781646
120.0556236 0.3439836456
121.0396392 0.4313605769
148.0505382 98.05411737

Name: +ve in-silico MS/MS by CFM-ID for BJPFFMZIQGNKKA-UHFFFAOYSA-N
ID: BJPFFMZIQGNKKA-UHFFFAOYSA-N
Comment: Energy1
Num peaks: 6
53.00219107 0.4687326821
91.02907452 0.3887362003
119.0239891 0.8805846365
120.0556236 10.42767943
121.0396392 1.3450933
148.0505382 84.05620571

Name: +ve in-silico MS/MS by CFM-ID for BJPFFMZIQGNKKA-UHFFFAOYSA-N
ID: BJPFFMZIQGNKKA-UHFFFAOYSA-N
Comment: Energy2
Num peaks: 14
25.00727645 4.610442216
39.02292652 7.207989929
41.03857658 13.52668201
52.01817548 7.49641851
53.01342445 5.038253468
54.03382555 6.55908234
79.02907452 3.875434293
91.02907452 6.092096666
95.02398914 5.663163914
119.0239891 6.409673966
120.0556236 2.798036458
121.0396392 4.894898589
122.0348882 3.413002447
148.0505382 5.053767252

Name: +ve in-silico MS/MS by CFM-ID for VEDCCIDFYGVJCE-UHFFFAOYSA-N
ID: VEDCCIDFYGVJCE-UHFFFAOYSA-N
Comment: Energy0
Num peaks: 6
51.02292652 0.0539137691
120.0192381 0.09200726053
120.0556236 2.169323223
121.0396392 0.2268894918
122.0348882 0.1795951812
148.0505382 97.17716917

Name: +ve in-silico MS/MS by CFM-ID for VEDCCIDFYGVJCE-UHFFFAOYSA-N
ID: VEDCCIDFYGVJCE-UHFFFAOYSA-N
Comment: Energy1
Num peaks: 6
53.99744004 1.485780606
103.0290745 0.3509535071
120.0556236 17.27049194
121.0396392 0.9316584563
122.0348882 0.4628816803
148.0505382 77.6349618

Name: +ve in-silico MS/MS by CFM-ID for VEDCCIDFYGVJCE-UHFFFAOYSA-N
ID: VEDCCIDFYGVJCE-UHFFFAOYSA-N
Comment: Energy2
Num peaks: 15
26.00252542 1.670610021
41.03857658 2.940419291
50.00252542 1.939581517
51.02292652 11.92668767
52.01817548 2.225537892
53.03857658 6.802080046
67.02907452 2.336931696
92.02432348 2.937926529
93.04472458 5.314504852
94.03997355 5.008645001
103.0290745 3.450162814
120.0192381 3.960576236
120.0556236 23.42559163
122.0348882 3.02631977
148.0505382 4.507903201

Name: +ve in-silico MS/MS by CFM-ID for SVHWTDURKINMBA-UHFFFAOYSA-N
ID: SVHWTDURKINMBA-UHFFFAOYSA-N
Comment: Energy0
Num peaks: 6
92.04947561 3.653861041
105.0447246 0.9812241484
120.0443902 0.4219932866
121.0396392 0.6614645791
131.0239891 4.110700924
148.0505382 88.79310921

Name: +ve in-silico MS/MS by CFM-ID for SVHWTDURKINMBA-UHFFFAOYSA-N
ID: SVHWTDURKINMBA-UHFFFAOYSA-N
Comment: Energy1
Num peaks: 6
51.02292652 3.35015349
80.04947561 6.251476898
105.0447246 7.921776887
120.0443902 4.262693689
121.0396392 4.105379671
148.0505382 61.60186234

Name: +ve in-silico MS/MS by CFM-ID for SVHWTDURKINMBA-UHFFFAOYSA-N
ID: SVHWTDURKINMBA-UHFFFAOYSA-N
Comment: Energy2
Num peaks: 9
39.02292652 2.797823808
49.00727645 6.271347749
51.02292652 16.21987362
52.01817548 3.930372692
63.02292652 7.437532837
64.01817548 5.234522378
65.03857658 17.24538521
80.04947561 8.659465916
92.04947561 12.40372429

Name: +ve in-silico MS/MS by CFM-ID for LHYFQSZSVODPSE-UHFFFAOYSA-N
ID: LHYFQSZSVODPSE-UHFFFAOYSA-N
Comment: Energy0
Num peaks: 6
27.00367144 0.5148749175
91.05422664 1.00547417
117.0506216 91.17986086
120.0443902 1.185643877
130.0458706 0.625223241
148.0564353 4.015260498

Name: +ve in-silico MS/MS by CFM-ID for LHYFQSZSVODPSE-UHFFFAOYSA-N
ID: LHYFQSZSVODPSE-UHFFFAOYSA-N
Comment: Energy1
Num peaks: 6
45.01423612 11.93647991
91.05422664 12.00359264
104.0494756 23.18614693
105.0506216 7.850800299
117.0506216 6.07570451
148.0564353 29.76748597

Name: +ve in-silico MS/MS by CFM-ID for LHYFQSZSVODPSE-UHFFFAOYSA-N
ID: LHYFQSZSVODPSE-UHFFFAOYSA-N
Comment: Energy2
Num peaks: 6
73.00727645 20.34903493
75.02292652 25.7789067
91.03497157 1.680424169
91.05422664 1.668007664
117.0506216 35.19602782
120.0443902 1.851441983

Name: +ve in-silico MS/MS by CFM-ID for WSAIKWBIEKCYFN-UHFFFAOYSA-N
ID: WSAIKWBIEKCYFN-UHFFFAOYSA-N
Comment: Energy0
Num peaks: 6
44.97934745 1.41785907
71.06037464 1.520852209
96.05562361 1.120069711
113.0167956 1.706888982
114.0120445 1.504091059
130.0433447 87.74982266

Name: +ve in-silico MS/MS by CFM-ID for WSAIKWBIEKCYFN-UHFFFAOYSA-N
ID: WSAIKWBIEKCYFN-UHFFFAOYSA-N
Comment: Energy1
Num peaks: 6
52.01817548 4.211404374
54.03382555 17.95060795
71.06037464 4.122142923
96.05562361 2.81356545
113.0167956 10.96278389
130.0433447 41.91105264

Name: +ve in-silico MS/MS by CFM-ID for WSAIKWBIEKCYFN-UHFFFAOYSA-N
ID: WSAIKWBIEKCYFN-UHFFFAOYSA-N
Comment: Energy2
Num peaks: 17
15.02292652 3.989329597
25.00727645 4.634790474
26.00252542 2.509688098
27.02292652 3.238514776
30.03382555 3.05570702
40.01817548 3.535006806
42.03382555 18.01850594
43.02907452 4.241179429
44.04947561 3.237801272
44.97934745 9.226546836
45.04472458 4.845209985
46.06512568 2.28260625
54.03382555 2.208900214
59.99024648 5.88023189
71.06037464 5.358240065
79.03244564 2.14476286
83.99024648 2.454540025

Name: +ve in-silico MS/MS by CFM-ID for IGBOXGVHHSLXPE-UHFFFAOYSA-N
ID: IGBOXGVHHSLXPE-UHFFFAOYSA-N
Comment: Energy0
Num peaks: 6
52.01817548 0.75973778
78.03382555 2.473126022
80.04947561 1.016359353
81.04472458 2.082080785
91.02907452 29.29879132
108.0556236 61.66914234

Name: +ve in-silico MS/MS by CFM-ID for IGBOXGVHHSLXPE-UHFFFAOYSA-N
ID: IGBOXGVHHSLXPE-UHFFFAOYSA-N
Comment: Energy1
Num peaks: 7
42.03382555 5.009732891
64.01817548 5.406319052
74.00252542 7.154588302
81.04472458 7.906191799
91.02907452 37.84498906
92.02432348 4.606372763
108.0556236 15.36659876

Name: +ve in-silico MS/MS by CFM-ID for IGBOXGVHHSLXPE-UHFFFAOYSA-N
ID: IGBOXGVHHSLXPE-UHFFFAOYSA-N
Comment: Energy2
Num peaks: 11
25.00727645 3.210862719
39.02292652 7.07664685
40.01817548 6.510713859
50.00252542 6.237873344
51.02292652 4.257470469
52.01817548 10.17302398
63.02292652 3.621980905
64.01817548 10.87376023
74.00252542 6.893275499
81.04472458 8.609377651
91.02907452 13.7636151

Name: +ve in-silico MS/MS by CFM-ID for VTRGMFPXUFRLKC-UHFFFAOYSA-N
ID: VTRGMFPXUFRLKC-UHFFFAOYSA-N
Comment: Energy0
Num peaks: 6
15.02292652 0.3771346337
26.00252542 0.3461737905
81.04472458 0.296690681
82.03997355 0.1423161802
91.02907452 0.1106665527
108.0556236 98.37046069

Name: +ve in-silico MS/MS by CFM-ID for VTRGMFPXUFRLKC-UHFFFAOYSA-N
ID: VTRGMFPXUFRLKC-UHFFFAOYSA-N
Comment: Energy1
Num peaks: 6
26.00252542 3.794235579
43.02907452 9.953309743
66.03382555 4.686890394
67.02907452 19.99124264
81.04472458 2.144312346
108.0556236 51.88890378

Name: +ve in-silico MS/MS by CFM-ID for VTRGMFPXUFRLKC-UHFFFAOYSA-N
ID: VTRGMFPXUFRLKC-UHFFFAOYSA-N
Comment: Energy2
Num peaks: 12
25.00727645 5.91738538
26.00252542 9.302457058
27.02292652 3.931955502
40.01817548 11.26226398
42.03382555 10.29805348
43.02907452 9.961608667
52.01817548 11.9384823
53.01342445 4.530214579
54.03382555 5.29998483
55.02907452 3.625819101
56.04947561 3.757039019
108.0556236 3.29975747

Name: +ve in-silico MS/MS by CFM-ID for DMSSTTLDFWKBSX-UHFFFAOYSA-N
ID: DMSSTTLDFWKBSX-UHFFFAOYSA-N
Comment: Energy0
Num peaks: 6
44.02432348 0.1248001582
105.0334912 1.090833069
120.0443902 30.52613648
120.0556236 0.8918607997
132.0192381 0.07414285827
148.0505382 67.04191367

Name: +ve in-silico MS/MS by CFM-ID for DMSSTTLDFWKBSX-UHFFFAOYSA-N
ID: DMSSTTLDFWKBSX-UHFFFAOYSA-N
Comment: Energy1
Num peaks: 6
49.00727645 6.395866718
51.02292652 17.96392891
105.0334912 18.25292055
120.0443902 6.81874888
122.0348882 1.316078563
148.0505382 45.50933116

Name: +ve in-silico MS/MS by CFM-ID for DMSSTTLDFWKBSX-UHFFFAOYSA-N
ID: DMSSTTLDFWKBSX-UHFFFAOYSA-N
Comment: Energy2
Num peaks: 10
49.00727645 3.636872156
51.02292652 4.779868561
53.03857658 2.587031986
63.02292652 14.77363413
65.03857658 14.84264423
94.03997355 1.649371131
104.0243235 3.303481478
105.0334912 2.677888788
120.0443902 7.549888098
120.0556236 24.92469946

Name: +ve in-silico MS/MS by CFM-ID for NOWRGSYRDSGFHT-UHFFFAOYSA-N
ID: NOWRGSYRDSGFHT-UHFFFAOYSA-N
Comment: Energy0
Num peaks: 6
29.00219107 0.1186704723
96.05562361 0.1854330286
120.0556236 0.5620422096
121.0396392 0.1131539317
122.0348882 0.2721670377
148.0505382 98.42114943

Name: +ve in-silico MS/MS by CFM-ID for NOWRGSYRDSGFHT-UHFFFAOYSA-N
ID: NOWRGSYRDSGFHT-UHFFFAOYSA-N
Comment: Energy1
Num peaks: 6
41.00219107 0.9707093233
93.04472458 0.7553101413
107.0239891 1.139452303
120.0556236 5.574421449
122.0348882 0.9022593231
148.0505382 88.25222073

Name: +ve in-silico MS/MS by CFM-ID for NOWRGSYRDSGFHT-UHFFFAOYSA-N
ID: NOWRGSYRDSGFHT-UHFFFAOYSA-N
Comment: Energy2
Num peaks: 19
25.00727645 1.924820936
29.00219107 1.552873592
40.01817548 9.191020755
41.00219107 1.884862421
42.03382555 7.700468834
52.01817548 2.63568885
65.00219107 3.588224807
65.01342445 2.740910906
67.02907452 3.285203845
69.04472458 8.993855303
91.02907452 5.43933606
93.04472458 2.993696955
96.05562361 5.92762025
104.0243235 1.475840868
106.0399735 6.085759819
120.0556236 2.643732632
122.0348882 2.542176491
131.0239891 7.321089556
148.0505382 3.169508872

Name: +ve in-silico MS/MS by CFM-ID for UOKUAYFZVFKNIE-UHFFFAOYSA-N
ID: UOKUAYFZVFKNIE-UHFFFAOYSA-N
Comment: Energy0
Num peaks: 6
30.03382555 1.990530624
81.04472458 0.993265669
83.06037464 1.021656945
113.0167956 32.95504824
114.0120445 1.797689473
130.0433447 57.05830751

Name: +ve in-silico MS/MS by CFM-ID for UOKUAYFZVFKNIE-UHFFFAOYSA-N
ID: UOKUAYFZVFKNIE-UHFFFAOYSA-N
Comment: Energy1
Num peaks: 9
44.04947561 11.4735814
51.02292652 2.937916531
53.03857658 2.878346865
55.02907452 6.717157452
68.04947561 2.505989557
99.00114552 15.03589364
101.0167956 11.99694868
113.0167956 18.26423173
130.0433447 8.446986435

Name: +ve in-silico MS/MS by CFM-ID for UOKUAYFZVFKNIE-UHFFFAOYSA-N
ID: UOKUAYFZVFKNIE-UHFFFAOYSA-N
Comment: Energy2
Num peaks: 12
25.00727645 5.986362746
27.02292652 30.41993027
28.01817548 4.36035015
30.03382555 5.232227052
42.03382555 4.514112321
49.00727645 2.555196293
53.03857658 5.166269674
65.01342445 2.85552227
66.03382555 9.046022584
67.02907452 2.436681471
113.0167956 5.199419945
114.0120445 2.508787996

Name: +ve in-silico MS/MS by CFM-ID for QMGYOQXVUMVWGT-UHFFFAOYSA-N
ID: QMGYOQXVUMVWGT-UHFFFAOYSA-N
Comment: Energy0
Num peaks: 6
103.0290745 0.1875080851
119.0239891 0.824937283
120.0556236 0.5109306029
121.0396392 7.536371051
130.0399735 9.725408732
148.0505382 80.96285379

Name: +ve in-silico MS/MS by CFM-ID for QMGYOQXVUMVWGT-UHFFFAOYSA-N
ID: QMGYOQXVUMVWGT-UHFFFAOYSA-N
Comment: Energy1
Num peaks: 6
94.02874017 2.222901242
119.0239891 3.338985987
120.0556236 6.180347728
121.0396392 22.42699254
130.0399735 14.24212347
148.0505382 46.10362472

Name: +ve in-silico MS/MS by CFM-ID for QMGYOQXVUMVWGT-UHFFFAOYSA-N
ID: QMGYOQXVUMVWGT-UHFFFAOYSA-N
Comment: Energy2
Num peaks: 10
78.03382555 4.440224306
92.0130901 1.901051743
93.04472458 2.201632879
94.02874017 4.312091161
103.0290745 9.447891496
106.0287402 6.337216861
119.0239891 5.197029334
121.0396392 9.271244315
130.0399735 33.34231343
148.0505382 5.122013105

Name: +ve in-silico MS/MS by CFM-ID for OEOOQMSPHMFXJL-UHFFFAOYSA-N
ID: OEOOQMSPHMFXJL-UHFFFAOYSA-N
Comment: Energy0
Num peaks: 6
44.04947561 1.118724565
55.05422664 3.37996587
72.08077574 6.406078738
77.01525429 0.8133452191
91.03090436 38.19002707
108.0574535 46.20976662

Name: +ve in-silico MS/MS by CFM-ID for OEOOQMSPHMFXJL-UHFFFAOYSA-N
ID: OEOOQMSPHMFXJL-UHFFFAOYSA-N
Comment: Energy1
Num peaks: 6
41.03857658 1.82217066
55.05422664 19.84868793
72.08077574 7.154229581
77.01525429 1.285338509
91.03090436 40.18174475
108.0574535 23.26479408

Name: +ve in-silico MS/MS by CFM-ID for OEOOQMSPHMFXJL-UHFFFAOYSA-N
ID: OEOOQMSPHMFXJL-UHFFFAOYSA-N
Comment: Energy2
Num peaks: 9
27.02292652 10.00625237
29.03857658 4.24166684
41.03857658 10.92101818
44.04947561 7.642183055
46.06512568 3.805718405
55.05422664 23.78329124
62.99960423 5.540637423
72.08077574 4.789474594
91.03090436 10.68843238

Name: +ve in-silico MS/MS by CFM-ID for OTQFXPKHUSVOLY-UHFFFAOYSA-N
ID: OTQFXPKHUSVOLY-UHFFFAOYSA-N
Comment: Energy0
Num peaks: 6
103.0309044 4.928337196
105.0465544 5.165199624
112.0756904 3.774037971
118.0418034 7.153271046
120.0574535 46.10382707
148.0523681 17.02313129

Name: +ve in-silico MS/MS by CFM-ID for OTQFXPKHUSVOLY-UHFFFAOYSA-N
ID: OTQFXPKHUSVOLY-UHFFFAOYSA-N
Comment: Energy1
Num peaks: 7
44.0130901 2.688065505
69.06987671 6.02090262
84.08077574 4.420889624
103.0309044 20.61458898
105.0465544 8.398414155
120.0574535 35.6291381
148.0523681 3.486699337

Name: +ve in-silico MS/MS by CFM-ID for OTQFXPKHUSVOLY-UHFFFAOYSA-N
ID: OTQFXPKHUSVOLY-UHFFFAOYSA-N
Comment: Energy2
Num peaks: 20
39.02292652 2.049776803
41.03857658 11.59155043
42.03382555 1.853627479
43.05422664 7.766307999
44.0130901 2.696291745
55.05422664 2.919427358
56.0130901 2.143247058
56.04947561 10.18245072
58.06512568 3.620809265
60.98395416 2.251740562
62.99960423 3.602441105
69.06987671 4.019855547
74.99960423 3.045782519
77.01525429 3.966135038
84.08077574 5.683994931
89.01525429 1.5499854
91.03090436 3.932854617
103.0309044 2.89179401
105.0465544 2.845507806
120.0574535 2.134740432

Name: +ve in-silico MS/MS by CFM-ID for LOKDVMWTEJZRAV-UHFFFAOYSA-N
ID: LOKDVMWTEJZRAV-UHFFFAOYSA-N
Comment: Energy0
Num peaks: 6
59.99024648 2.936490309
62.00589655 0.9723203504
64.02154661 3.164916761
103.0324456 5.07729319
113.0167956 16.85705149
130.0433447 67.33558864

Name: +ve in-silico MS/MS by CFM-ID for LOKDVMWTEJZRAV-UHFFFAOYSA-N
ID: LOKDVMWTEJZRAV-UHFFFAOYSA-N
Comment: Energy1
Num peaks: 6
42.03382555 2.811373302
86.00589655 8.22355871
101.0167956 7.36747321
103.0324456 5.272874467
113.0167956 43.35527965
130.0433447 21.29078968

Name: +ve in-silico MS/MS by CFM-ID for LOKDVMWTEJZRAV-UHFFFAOYSA-N
ID: LOKDVMWTEJZRAV-UHFFFAOYSA-N
Comment: Energy2
Num peaks: 10
40.01817548 3.426007836
42.03382555 5.66557791
44.97934745 4.692646403
46.99499752 2.179877508
59.99024648 31.09795166
62.00589655 6.193833065
64.02154661 9.880203925
69.04472458 2.304432748
86.00589655 13.00561262
103.0324456 3.287131748

Name: +ve in-silico MS/MS by CFM-ID for NPBDQUSJACEGDI-UHFFFAOYSA-N
ID: NPBDQUSJACEGDI-UHFFFAOYSA-N
Comment: Energy0
Num peaks: 6
15.02292652 2.534250689
58.03997355 1.494578995
82.03997355 6.06568182
113.0167956 21.51080893
114.0120445 2.733645669
130.0433447 59.12403678

Name: +ve in-silico MS/MS by CFM-ID for NPBDQUSJACEGDI-UHFFFAOYSA-N
ID: NPBDQUSJACEGDI-UHFFFAOYSA-N
Comment: Energy1
Num peaks: 7
69.04472458 3.131880147
82.03997355 29.86976427
95.99024648 4.777221815
100.0215466 4.080058513
113.0167956 24.32345216
114.0120445 2.195453559
130.0433447 13.77607474

Name: +ve in-silico MS/MS by CFM-ID for NPBDQUSJACEGDI-UHFFFAOYSA-N
ID: NPBDQUSJACEGDI-UHFFFAOYSA-N
Comment: Energy2
Num peaks: 20
15.02292652 4.868738207
25.00727645 2.205725347
28.01817548 7.023702296
40.01817548 8.057562159
42.03382555 5.739191746
43.02907452 4.639235647
52.01817548 2.077157621
53.01342445 1.295877711
54.03382555 3.562613723
56.02432348 6.656372016
56.97934745 3.654498255
57.04472458 4.603490195
58.03997355 11.60370445
59.06037464 1.660209592
60.05562361 2.916051493
73.01064758 1.661855469
82.03997355 2.052633541
85.01064758 1.436548746
86.00589655 2.251821441
113.0167956 2.133331724

Name: +ve in-silico MS/MS by CFM-ID for ACZFNCWQAZKTPL-UHFFFAOYSA-N
ID: ACZFNCWQAZKTPL-UHFFFAOYSA-N
Comment: Energy0
Num peaks: 6
15.02292652 0.3538095016
18.03382555 0.2350436989
88.02154661 1.34417599
103.0324456 0.3618158203
113.0167956 12.32438387
130.0433447 84.14963139

Name: +ve in-silico MS/MS by CFM-ID for ACZFNCWQAZKTPL-UHFFFAOYSA-N
ID: ACZFNCWQAZKTPL-UHFFFAOYSA-N
Comment: Energy1
Num peaks: 6
58.99499752 6.458130715
61.01064758 3.146517556
86.00589655 4.752459638
103.0324456 7.082865759
113.0167956 25.09562838
130.0433447 41.26587088

Name: +ve in-silico MS/MS by CFM-ID for ACZFNCWQAZKTPL-UHFFFAOYSA-N
ID: ACZFNCWQAZKTPL-UHFFFAOYSA-N
Comment: Energy2
Num peaks: 16
15.02292652 2.010278687
27.02292652 1.817317215
28.01817548 2.065343653
52.01817548 4.42778002
54.03382555 20.34715718
58.99499752 5.079103488
59.99024648 3.54319532
61.01064758 3.900689411
69.04472458 3.576306914
71.99024648 2.06876284
83.99024648 3.378282198
86.00589655 6.433665658
87.00114552 2.035122759
88.02154661 8.357613313
103.0324456 1.492597986
113.0167956 10.75316059

Name: +ve in-silico MS/MS by CFM-ID for HLAMOBDUIXITIY-UHFFFAOYSA-N
ID: HLAMOBDUIXITIY-UHFFFAOYSA-N
Comment: Energy0
Num peaks: 6
55.05422664 2.836076524
72.08077574 9.704441183
77.01525429 5.057076125
78.01050326 1.028032422
91.03090436 14.55775184
108.0574535 63.06841848

Name: +ve in-silico MS/MS by CFM-ID for HLAMOBDUIXITIY-UHFFFAOYSA-N
ID: HLAMOBDUIXITIY-UHFFFAOYSA-N
Comment: Energy1
Num peaks: 6
41.03857658 0.8013692227
55.05422664 19.88654504
72.08077574 7.922052035
77.01525429 1.798126343
91.03090436 30.86441715
108.0574535 34.09541114

Name: +ve in-silico MS/MS by CFM-ID for HLAMOBDUIXITIY-UHFFFAOYSA-N
ID: HLAMOBDUIXITIY-UHFFFAOYSA-N
Comment: Energy2
Num peaks: 10
15.02292652 2.095064535
29.03857658 2.295720836
41.03857658 14.23577766
43.05422664 3.473597868
55.05422664 24.93055522
60.98395416 5.241234787
72.08077574 4.169229841
74.99960423 7.126442043
77.01525429 9.376043471
91.03090436 8.856982989

Name: +ve in-silico MS/MS by CFM-ID for MNVFGVVCVJVSNV-UHFFFAOYSA-N
ID: MNVFGVVCVJVSNV-UHFFFAOYSA-N
Comment: Energy0
Num peaks: 6
74.99960423 2.274028727
77.01525429 2.848767273
112.0756904 10.84964417
119.025819 2.74151556
130.0418034 2.132495849
148.0523681 65.64726804

Name: +ve in-silico MS/MS by CFM-ID for MNVFGVVCVJVSNV-UHFFFAOYSA-N
ID: MNVFGVVCVJVSNV-UHFFFAOYSA-N
Comment: Energy1
Num peaks: 8
55.01784114 2.720168809
91.03090436 4.292116523
103.0309044 7.277142278
105.0465544 3.388048907
112.0756904 7.651425895
120.0574535 9.08162513
130.0418034 4.819125019
148.0523681 41.45338944

Name: +ve in-silico MS/MS by CFM-ID for MNVFGVVCVJVSNV-UHFFFAOYSA-N
ID: MNVFGVVCVJVSNV-UHFFFAOYSA-N
Comment: Energy2
Num peaks: 24
15.02292652 1.614601822
39.02292652 5.033455565
41.03857658 6.631565831
42.03382555 1.202601433
43.05422664 1.085637596
44.04947561 2.725514315
51.02292652 1.345411491
53.03857658 2.798546731
55.05422664 4.806496057
57.06987671 3.457502636
58.9683041 3.687134486
60.98395416 4.471846155
62.99960423 1.518312966
65.01525429 1.020859208
69.06987671 1.102205442
72.04439023 1.203796762
72.98395416 1.895040031
74.99960423 15.41586935
77.01525429 8.873654796
79.03090436 1.669086386
89.01525429 4.46878603
91.03090436 1.638370224
103.0309044 1.737817031
132.0210679 0.9391120591

Name: +ve in-silico MS/MS by CFM-ID for YZPWGDDACXZRFI-UHFFFAOYSA-N
ID: YZPWGDDACXZRFI-UHFFFAOYSA-N
Comment: Energy0
Num peaks: 6
52.01817548 0.2233330377
104.0494756 0.131592477
119.0291548 0.5185244876
121.0448048 3.367363415
122.0400538 0.8459974005
148.0557039 94.79721405

Name: +ve in-silico MS/MS by CFM-ID for YZPWGDDACXZRFI-UHFFFAOYSA-N
ID: YZPWGDDACXZRFI-UHFFFAOYSA-N
Comment: Energy1
Num peaks: 6
52.01817548 0.4982997049
104.0494756 0.2168646
119.0291548 1.90093451
121.0448048 11.62962864
122.0400538 0.9597476827
148.0557039 84.17468505

Name: +ve in-silico MS/MS by CFM-ID for YZPWGDDACXZRFI-UHFFFAOYSA-N
ID: YZPWGDDACXZRFI-UHFFFAOYSA-N
Comment: Energy2
Num peaks: 8
75.02292652 4.538171017
77.03857658 5.227629206
101.0385766 5.567130208
102.0338255 4.021614859
104.0494756 5.489775539
119.0291548 11.23538323
121.0448048 28.77280338
148.0557039 15.25241242

Name: +ve in-silico MS/MS by CFM-ID for MVVLUJLORMBHLN-UHFFFAOYSA-N
ID: MVVLUJLORMBHLN-UHFFFAOYSA-N
Comment: Energy0
Num peaks: 6
52.01817548 0.06429028397
104.0494756 0.2080651891
119.0291548 0.5216870163
121.0448048 3.386609013
122.0400538 0.08641514645
148.0557039 95.66036743

Name: +ve in-silico MS/MS by CFM-ID for MVVLUJLORMBHLN-UHFFFAOYSA-N
ID: MVVLUJLORMBHLN-UHFFFAOYSA-N
Comment: Energy1
Num peaks: 6
52.01817548 0.3263617429
104.0494756 0.7134458572
119.0291548 1.899171444
121.0448048 11.60817416
122.0400538 0.6187192433
148.0557039 84.32811086

Name: +ve in-silico MS/MS by CFM-ID for MVVLUJLORMBHLN-UHFFFAOYSA-N
ID: MVVLUJLORMBHLN-UHFFFAOYSA-N
Comment: Energy2
Num peaks: 7
77.03857658 3.193569364
95.02915477 3.764067078
101.0385766 6.408215556
104.0494756 6.152579485
119.0291548 13.2832901
121.0448048 31.73517794
148.0557039 18.24067421

Name: +ve in-silico MS/MS by CFM-ID for DPYMRUOGINZSQM-UHFFFAOYSA-N
ID: DPYMRUOGINZSQM-UHFFFAOYSA-N
Comment: Energy0
Num peaks: 6
31.01784114 2.323471953
63.02629764 1.751420402
77.04194771 3.734087112
89.04194771 11.2066852
91.02121226 5.935266889
107.0525124 70.56484611

Name: +ve in-silico MS/MS by CFM-ID for DPYMRUOGINZSQM-UHFFFAOYSA-N
ID: DPYMRUOGINZSQM-UHFFFAOYSA-N
Comment: Energy1
Num peaks: 6
45.0334912 22.12454702
47.04914126 11.66365782
63.02629764 13.56125883
77.04194771 3.817495216
89.04194771 9.192914914
107.0525124 25.53705252

Name: +ve in-silico MS/MS by CFM-ID for DPYMRUOGINZSQM-UHFFFAOYSA-N
ID: DPYMRUOGINZSQM-UHFFFAOYSA-N
Comment: Energy2
Num peaks: 8
15.02292652 8.331440617
31.01784114 11.03304646
61.01064758 12.65489044
63.02629764 9.390075685
73.01064758 17.03848247
77.04194771 3.729966572
89.04194771 12.22699914
91.02121226 7.736116632

Name: +ve in-silico MS/MS by CFM-ID for IAAQUOVTPAMQCR-UHFFFAOYSA-N
ID: IAAQUOVTPAMQCR-UHFFFAOYSA-N
Comment: Energy0
Num peaks: 6
78.03382555 0.1437588409
105.0447246 14.82189237
119.0239891 0.3523545428
120.0556236 0.8019999698
121.0396392 1.928285402
148.0505382 81.61047608

Name: +ve in-silico MS/MS by CFM-ID for IAAQUOVTPAMQCR-UHFFFAOYSA-N
ID: IAAQUOVTPAMQCR-UHFFFAOYSA-N
Comment: Energy1
Num peaks: 6
93.04472458 0.5589880266
105.0447246 6.879133506
119.0239891 2.163928827
120.0556236 15.01374652
121.0396392 4.772621438
148.0505382 67.43079567

Name: +ve in-silico MS/MS by CFM-ID for IAAQUOVTPAMQCR-UHFFFAOYSA-N
ID: IAAQUOVTPAMQCR-UHFFFAOYSA-N
Comment: Energy2
Num peaks: 19
26.00252542 1.52304585
40.01817548 5.447474202
52.01817548 2.258700591
54.03382555 1.610018663
65.99744004 2.142088072
68.0130901 7.119864079
76.01817548 2.678410522
78.03382555 7.556013542
91.02907452 2.653079497
92.0130901 2.131421166
93.04472458 7.513483924
94.02874017 7.555880526
103.0290745 1.397121571
104.0130901 1.876592922
105.0447246 6.42645071
119.0239891 3.128572855
120.0556236 5.455042922
121.0396392 10.00491042
148.0505382 2.643934079

Name: +ve in-silico MS/MS by CFM-ID for ZAIPLVJZDVWXMC-UHFFFAOYSA-N
ID: ZAIPLVJZDVWXMC-UHFFFAOYSA-N
Comment: Energy0
Num peaks: 6
42.03382555 3.345834617
44.97934745 0.6697773041
71.99024648 1.041058435
88.02154661 0.6937533268
114.0120445 0.868001759
130.0433447 91.87247576

Name: +ve in-silico MS/MS by CFM-ID for ZAIPLVJZDVWXMC-UHFFFAOYSA-N
ID: ZAIPLVJZDVWXMC-UHFFFAOYSA-N
Comment: Energy1
Num peaks: 6
42.03382555 4.176923326
44.04947561 3.493326831
86.07127368 3.098370803
87.00114552 14.25313213
103.0324456 5.420326452
130.0433447 53.41019647

Name: +ve in-silico MS/MS by CFM-ID for ZAIPLVJZDVWXMC-UHFFFAOYSA-N
ID: ZAIPLVJZDVWXMC-UHFFFAOYSA-N
Comment: Energy2
Num peaks: 6
15.02292652 6.145866479
42.03382555 47.03179755
43.02907452 11.91435265
44.97934745 8.461078981
71.99024648 3.437032748
88.02154661 6.989247124

Name: +ve in-silico MS/MS by CFM-ID for KODWZZOTTOSNLW-UHFFFAOYSA-N
ID: KODWZZOTTOSNLW-UHFFFAOYSA-N
Comment: Energy0
Num peaks: 6
64.01817548 0.1488045755
77.01342445 0.2035036625
79.02907452 0.1948113697
81.04472458 2.089880581
91.02907452 4.281293142
108.0556236 92.62708963

Name: +ve in-silico MS/MS by CFM-ID for KODWZZOTTOSNLW-UHFFFAOYSA-N
ID: KODWZZOTTOSNLW-UHFFFAOYSA-N
Comment: Energy1
Num peaks: 6
40.01817548 1.683837148
54.03382555 1.923769625
64.01817548 10.30864047
79.02907452 4.485311503
81.04472458 22.46513767
108.0556236 51.32007463

Name: +ve in-silico MS/MS by CFM-ID for KODWZZOTTOSNLW-UHFFFAOYSA-N
ID: KODWZZOTTOSNLW-UHFFFAOYSA-N
Comment: Energy2
Num peaks: 9
26.00252542 5.889754862
39.02292652 2.799348845
40.01817548 9.023665793
54.03382555 3.696091332
64.01817548 29.34708521
67.02907452 2.605094122
81.04472458 11.82678838
91.02907452 12.11231139
108.0556236 3.546975069

Name: +ve in-silico MS/MS by CFM-ID for CVJYWSNWPKHDOJ-UHFFFAOYSA-N
ID: CVJYWSNWPKHDOJ-UHFFFAOYSA-N
Comment: Energy0
Num peaks: 6
55.02907452 2.116236153
58.99499752 0.8510451895
71.99024648 0.85534148
83.99024648 4.124479001
86.00589655 8.511434917
113.0167956 80.91558878

Name: +ve in-silico MS/MS by CFM-ID for CVJYWSNWPKHDOJ-UHFFFAOYSA-N
ID: CVJYWSNWPKHDOJ-UHFFFAOYSA-N
Comment: Energy1
Num peaks: 6
56.97934745 6.20024412
69.97459642 2.269084772
71.99024648 46.22266001
83.99024648 5.70158964
86.00589655 15.30341876
113.0167956 19.33144836

Name: +ve in-silico MS/MS by CFM-ID for CVJYWSNWPKHDOJ-UHFFFAOYSA-N
ID: CVJYWSNWPKHDOJ-UHFFFAOYSA-N
Comment: Energy2
Num peaks: 6
25.00727645 6.887897697
52.01817548 4.312483864
53.01342445 6.347871691
55.02907452 46.50695816
56.97934745 10.24348125
58.99499752 9.615854311

Name: +ve in-silico MS/MS by CFM-ID for RYCXPGJXZUNFOB-UHFFFAOYSA-N
ID: RYCXPGJXZUNFOB-UHFFFAOYSA-N
Comment: Energy0
Num peaks: 6
106.0287402 1.27048557
120.0443902 1.241986427
120.0556236 1.152125088
121.0396392 10.45383541
131.0239891 6.139106159
148.0505382 75.81892287

Name: +ve in-silico MS/MS by CFM-ID for RYCXPGJXZUNFOB-UHFFFAOYSA-N
ID: RYCXPGJXZUNFOB-UHFFFAOYSA-N
Comment: Energy1
Num peaks: 6
93.04472458 17.73907131
120.0443902 4.261712345
120.0556236 6.748143422
121.0396392 14.60801053
131.0239891 3.694801692
148.0505382 35.22360279

Name: +ve in-silico MS/MS by CFM-ID for RYCXPGJXZUNFOB-UHFFFAOYSA-N
ID: RYCXPGJXZUNFOB-UHFFFAOYSA-N
Comment: Energy2
Num peaks: 17
39.02292652 4.838156266
40.01817548 4.310926945
49.00727645 5.381319216
51.02292652 8.340336153
52.01817548 3.750288904
64.01817548 8.205538185
65.00219107 1.371326554
65.03857658 2.600700506
66.03382555 12.99431097
76.01817548 3.085415804
77.00219107 1.398088739
93.04472458 11.69936117
94.02874017 1.627196572
103.0290745 2.094476874
106.0287402 2.492452337
121.0396392 3.637340198
131.0239891 3.091275266

Name: +ve in-silico MS/MS by CFM-ID for DBYBYEVXVNDJKO-UHFFFAOYSA-N
ID: DBYBYEVXVNDJKO-UHFFFAOYSA-N
Comment: Energy0
Num peaks: 6
28.01817548 0.01523285549
29.99744004 0.3078117147
53.03857658 0.02058315081
80.04947561 0.02883906274
121.0396392 0.7578821968
148.0505382 98.81259606

Name: +ve in-silico MS/MS by CFM-ID for DBYBYEVXVNDJKO-UHFFFAOYSA-N
ID: DBYBYEVXVNDJKO-UHFFFAOYSA-N
Comment: Energy1
Num peaks: 6
25.00727645 0.6025681055
51.02292652 0.3417481808
69.00833907 2.191783254
121.0396392 6.644677633
122.0348882 0.2848670923
148.0505382 88.38225897

Name: +ve in-silico MS/MS by CFM-ID for DBYBYEVXVNDJKO-UHFFFAOYSA-N
ID: DBYBYEVXVNDJKO-UHFFFAOYSA-N
Comment: Energy2
Num peaks: 8
26.00252542 2.502331132
29.99744004 7.41723155
51.02292652 4.480350939
53.03857658 5.162881594
69.00833907 5.510034932
80.04947561 8.547103083
121.0396392 9.184854662
148.0505382 38.00400012

Name: +ve in-silico MS/MS by CFM-ID for ALLJCJZVQMDEHE-UHFFFAOYSA-N
ID: ALLJCJZVQMDEHE-UHFFFAOYSA-N
Comment: Energy0
Num peaks: 6
102.0338255 0.07664748546
104.0494756 0.3646699552
119.0291548 0.5206688865
121.0448048 3.378955609
122.0400538 0.07993681194
148.0557039 95.45233056

Name: +ve in-silico MS/MS by CFM-ID for ALLJCJZVQMDEHE-UHFFFAOYSA-N
ID: ALLJCJZVQMDEHE-UHFFFAOYSA-N
Comment: Energy1
Num peaks: 6
52.01817548 0.3254202647
104.0494756 0.91890336
119.0291548 1.888291146
121.0448048 11.54336328
122.0400538 0.6802576513
148.0557039 83.99919714

Name: +ve in-silico MS/MS by CFM-ID for ALLJCJZVQMDEHE-UHFFFAOYSA-N
ID: ALLJCJZVQMDEHE-UHFFFAOYSA-N
Comment: Energy2
Num peaks: 8
75.02292652 4.237094278
77.03857658 4.754552884
95.02915477 3.849955209
101.0385766 5.540940249
104.0494756 8.122151204
119.0291548 11.41023318
121.0448048 28.3525492
148.0557039 16.26715952

Name: +ve in-silico MS/MS by CFM-ID for QLHYVFSGYNVMPW-UHFFFAOYSA-N
ID: QLHYVFSGYNVMPW-UHFFFAOYSA-N
Comment: Energy0
Num peaks: 6
15.02292652 2.194337398
72.08077574 7.813632267
77.01525429 26.49505037
79.03090436 2.224402187
92.02615332 2.35377675
108.0574535 52.69338623

Name: +ve in-silico MS/MS by CFM-ID for QLHYVFSGYNVMPW-UHFFFAOYSA-N
ID: QLHYVFSGYNVMPW-UHFFFAOYSA-N
Comment: Energy1
Num peaks: 6
41.03857658 15.69319563
44.04947561 2.646321769
72.08077574 8.483676024
77.01525429 33.11299928
79.03090436 2.25384311
108.0574535 28.03635589

Name: +ve in-silico MS/MS by CFM-ID for QLHYVFSGYNVMPW-UHFFFAOYSA-N
ID: QLHYVFSGYNVMPW-UHFFFAOYSA-N
Comment: Energy2
Num peaks: 11
15.02292652 8.633215125
27.02292652 3.880991855
41.03857658 24.45061403
43.05422664 6.172587347
44.04947561 4.529857838
48.98395416 3.369455715
56.04947561 4.678469349
62.99960423 2.274001721
72.08077574 5.815444791
74.99960423 2.423817597
77.01525429 14.91821464

Name: +ve in-silico MS/MS by CFM-ID for AGLYMVXBRCWJCF-UHFFFAOYSA-N
ID: AGLYMVXBRCWJCF-UHFFFAOYSA-N
Comment: Energy0
Num peaks: 6
106.0054179 2.379437013
112.0756904 3.785769937
120.0574535 2.626747494
130.0418034 2.481527834
131.025819 2.142481821
148.0523681 75.27602402

Name: +ve in-silico MS/MS by CFM-ID for AGLYMVXBRCWJCF-UHFFFAOYSA-N
ID: AGLYMVXBRCWJCF-UHFFFAOYSA-N
Comment: Energy1
Num peaks: 6
103.0309044 6.74172245
105.0465544 1.524565597
112.0756904 3.362675631
120.0574535 23.21307524
130.0418034 5.590041068
148.0523681 43.40729648

Name: +ve in-silico MS/MS by CFM-ID for AGLYMVXBRCWJCF-UHFFFAOYSA-N
ID: AGLYMVXBRCWJCF-UHFFFAOYSA-N
Comment: Energy2
Num peaks: 13
27.02292652 1.486061236
39.02292652 1.959268516
41.03857658 16.82004867
43.05422664 9.370182479
45.06987671 1.174042039
53.03857658 3.303605468
55.05422664 7.904567848
57.06987671 25.67477299
59.08552677 1.198436734
75.9948532 3.135461926
78.01050326 5.583923036
89.01525429 1.373675055
90.01050326 1.112336162

Name: +ve in-silico MS/MS by CFM-ID for VGJSESNRQXAFHQ-UHFFFAOYSA-N
ID: VGJSESNRQXAFHQ-UHFFFAOYSA-N
Comment: Energy0
Num peaks: 6
26.00252542 0.5624403295
105.0447246 1.002084944
121.0396392 0.6612582095
130.0399735 1.604211683
131.0239891 46.00116084
148.0505382 48.60252226

Name: +ve in-silico MS/MS by CFM-ID for VGJSESNRQXAFHQ-UHFFFAOYSA-N
ID: VGJSESNRQXAFHQ-UHFFFAOYSA-N
Comment: Energy1
Num peaks: 6
104.0130901 9.618745931
105.0447246 5.916424784
119.0239891 1.672830428
130.0399735 2.858107257
131.0239891 56.63485595
148.0505382 10.07609461

Name: +ve in-silico MS/MS by CFM-ID for VGJSESNRQXAFHQ-UHFFFAOYSA-N
ID: VGJSESNRQXAFHQ-UHFFFAOYSA-N
Comment: Energy2
Num peaks: 15
26.00252542 6.916351259
40.01817548 8.368380018
50.00252542 7.079965744
51.02292652 2.639756442
52.01817548 7.275697476
76.01817548 7.24183821
77.01342445 2.749090319
79.01784114 2.968656574
88.01817548 1.964378185
104.0130901 6.938438542
113.0134245 2.016566991
113.99744 2.581449325
121.0396392 2.25273407
130.0399735 2.818074486
131.0239891 16.98305871

Name: +ve in-silico MS/MS by CFM-ID for AXYHVVSEWSUNAI-UHFFFAOYSA-N
ID: AXYHVVSEWSUNAI-UHFFFAOYSA-N
Comment: Energy0
Num peaks: 6
59.99024648 0.2977532195
86.00589655 0.3783086232
99.00114552 0.3266066999
103.0324456 1.815113099
113.0167956 35.20806356
130.0433447 59.05915394

Name: +ve in-silico MS/MS by CFM-ID for AXYHVVSEWSUNAI-UHFFFAOYSA-N
ID: AXYHVVSEWSUNAI-UHFFFAOYSA-N
Comment: Energy1
Num peaks: 6
42.03382555 1.429890229
57.04472458 1.648132111
86.00589655 4.680990093
103.0324456 1.781760062
113.0167956 60.4151633
130.0433447 16.020053

Name: +ve in-silico MS/MS by CFM-ID for AXYHVVSEWSUNAI-UHFFFAOYSA-N
ID: AXYHVVSEWSUNAI-UHFFFAOYSA-N
Comment: Energy2
Num peaks: 12
40.01817548 15.25585643
42.03382555 7.463167116
52.01817548 4.50069881
54.03382555 4.007343992
55.02907452 2.434266311
57.04472458 1.455073781
59.99024648 3.586272019
67.02907452 2.183814451
69.04472458 5.466674237
86.00589655 17.26147163
103.0324456 1.778477475
113.0167956 15.3093278

Name: +ve in-silico MS/MS by CFM-ID for HGUUICKROVJTES-UHFFFAOYSA-N
ID: HGUUICKROVJTES-UHFFFAOYSA-N
Comment: Energy0
Num peaks: 6
50.00252542 0.1528190572
52.01817548 0.1444166764
77.01342445 0.3013504278
79.02907452 0.2346409112
81.04472458 3.680328975
108.0556236 94.75104244

Name: +ve in-silico MS/MS by CFM-ID for HGUUICKROVJTES-UHFFFAOYSA-N
ID: HGUUICKROVJTES-UHFFFAOYSA-N
Comment: Energy1
Num peaks: 6
50.00252542 2.432698854
64.01817548 8.833678013
79.02907452 5.945735935
81.04472458 30.36757685
91.02907452 3.273184239
108.0556236 36.92416414

Name: +ve in-silico MS/MS by CFM-ID for HGUUICKROVJTES-UHFFFAOYSA-N
ID: HGUUICKROVJTES-UHFFFAOYSA-N
Comment: Energy2
Num peaks: 8
25.00727645 3.451725293
40.01817548 2.827202153
50.00252542 15.2656471
52.01817548 14.85279451
54.03382555 13.31126451
64.01817548 11.1877327
65.01342445 6.262264566
81.04472458 15.50031443

Name: +ve in-silico MS/MS by CFM-ID for RKATWUBDSJHPEV-UHFFFAOYSA-N
ID: RKATWUBDSJHPEV-UHFFFAOYSA-N
Comment: Energy0
Num peaks: 6
63.00408289 2.036526528
65.01973296 8.330629363
71.02915477 1.090061603
88.05570386 3.526855892
91.03538302 29.38814222
108.0619321 53.44238286

Name: +ve in-silico MS/MS by CFM-ID for RKATWUBDSJHPEV-UHFFFAOYSA-N
ID: RKATWUBDSJHPEV-UHFFFAOYSA-N
Comment: Energy1
Num peaks: 6
42.03382555 7.90210115
44.04947561 5.789089861
79.03538302 2.569084099
91.03538302 31.59455616
92.03063199 2.299498843
108.0619321 41.22491077

Name: +ve in-silico MS/MS by CFM-ID for RKATWUBDSJHPEV-UHFFFAOYSA-N
ID: RKATWUBDSJHPEV-UHFFFAOYSA-N
Comment: Energy2
Num peaks: 6
45.0135047 12.83405962
63.00408289 14.58542384
65.01973296 33.37644079
67.03538302 3.47106692
71.02915477 10.37322394
91.03538302 6.411988503

Name: +ve in-silico MS/MS by CFM-ID for RKATWUBDSJHPEV-UHFFFAOYSA-N
ID: RKATWUBDSJHPEV-UHFFFAOYSA-N
Comment: Energy0
Num peaks: 6
63.00408289 2.036526528
65.01973296 8.330629363
71.02915477 1.090061603
88.05570386 3.526855892
91.03538302 29.38814222
108.0619321 53.44238286

Name: +ve in-silico MS/MS by CFM-ID for RKATWUBDSJHPEV-UHFFFAOYSA-N
ID: RKATWUBDSJHPEV-UHFFFAOYSA-N
Comment: Energy1
Num peaks: 6
42.03382555 7.90210115
44.04947561 5.789089861
79.03538302 2.569084099
91.03538302 31.59455616
92.03063199 2.299498843
108.0619321 41.22491077

Name: +ve in-silico MS/MS by CFM-ID for RKATWUBDSJHPEV-UHFFFAOYSA-N
ID: RKATWUBDSJHPEV-UHFFFAOYSA-N
Comment: Energy2
Num peaks: 6
45.0135047 12.83405962
63.00408289 14.58542384
65.01973296 33.37644079
67.03538302 3.47106692
71.02915477 10.37322394
91.03538302 6.411988503

Name: +ve in-silico MS/MS by CFM-ID for VLIVAHJJXAHKFO-UHFFFAOYSA-N
ID: VLIVAHJJXAHKFO-UHFFFAOYSA-N
Comment: Energy0
Num peaks: 6
18.03382555 1.433733276
55.05422664 1.599434822
58.06512568 1.048971618
72.08077574 11.4537133
91.03090436 15.52688517
108.0574535 66.62514697

Name: +ve in-silico MS/MS by CFM-ID for VLIVAHJJXAHKFO-UHFFFAOYSA-N
ID: VLIVAHJJXAHKFO-UHFFFAOYSA-N
Comment: Energy1
Num peaks: 6
55.05422664 4.462699067
58.06512568 5.771341821
72.08077574 22.97912407
91.03090436 10.08996604
92.02615332 4.214549333
108.0574535 47.74930159

Name: +ve in-silico MS/MS by CFM-ID for VLIVAHJJXAHKFO-UHFFFAOYSA-N
ID: VLIVAHJJXAHKFO-UHFFFAOYSA-N
Comment: Energy2
Num peaks: 6
41.03857658 6.890046164
55.05422664 29.38174568
56.04947561 7.631828292
72.08077574 6.804870829
74.99960423 21.17323024
91.03090436 16.50702997

Name: +ve in-silico MS/MS by CFM-ID for BIAGWQYHUNVQCD-UHFFFAOYSA-N
ID: BIAGWQYHUNVQCD-UHFFFAOYSA-N
Comment: Energy0
Num peaks: 6
26.00252542 1.971970055
43.02907452 10.63821898
106.0287402 14.16242182
121.0396392 1.00186052
131.0239891 1.78487985
148.0505382 66.93550116

Name: +ve in-silico MS/MS by CFM-ID for BIAGWQYHUNVQCD-UHFFFAOYSA-N
ID: BIAGWQYHUNVQCD-UHFFFAOYSA-N
Comment: Energy1
Num peaks: 6
26.00252542 3.873632193
43.02907452 32.60875415
80.04947561 1.963857947
106.0287402 34.55018099
131.0239891 2.232003984
148.0505382 15.38854796

Name: +ve in-silico MS/MS by CFM-ID for BIAGWQYHUNVQCD-UHFFFAOYSA-N
ID: BIAGWQYHUNVQCD-UHFFFAOYSA-N
Comment: Energy2
Num peaks: 9
26.00252542 12.7134657
43.02907452 19.6475908
51.02292652 3.43358522
52.01817548 5.928672351
63.02292652 3.355353818
79.01784114 6.976156209
80.04947561 4.7799928
89.00219107 5.205833818
106.0287402 19.92021435

Name: +ve in-silico MS/MS by CFM-ID for NJSQADKUMGVESS-UHFFFAOYSA-N
ID: NJSQADKUMGVESS-UHFFFAOYSA-N
Comment: Energy0
Num peaks: 6
15.02292652 1.730155735
84.08077574 1.509953772
112.0756904 2.03928031
122.036718 1.743548266
130.0418034 6.144265182
148.0523681 80.12563917

Name: +ve in-silico MS/MS by CFM-ID for NJSQADKUMGVESS-UHFFFAOYSA-N
ID: NJSQADKUMGVESS-UHFFFAOYSA-N
Comment: Energy1
Num peaks: 6
42.03382555 1.89988593
44.04947561 5.496252987
58.06512568 1.781006576
84.08077574 23.68664575
130.0418034 11.20041202
148.0523681 40.1527527

Name: +ve in-silico MS/MS by CFM-ID for NJSQADKUMGVESS-UHFFFAOYSA-N
ID: NJSQADKUMGVESS-UHFFFAOYSA-N
Comment: Energy2
Num peaks: 27
15.02292652 7.509920351
26.00252542 1.192518384
30.03382555 2.006209209
39.02292652 1.798765472
41.03857658 5.168358085
42.03382555 3.974959444
43.05422664 1.939413296
44.04947561 7.482739566
46.06512568 2.986518447
55.05422664 2.712911796
56.04947561 1.501246315
57.06987671 1.740575821
58.06512568 1.730241982
60.08077574 1.499700908
60.98395416 1.176225539
62.96321872 1.600565906
68.04947561 4.300891508
70.06512568 1.632125361
76.97886878 1.523583245
84.08077574 3.701447984
103.9897678 1.604124308
104.0261533 6.873600566
106.0054179 4.721874184
114.0105033 1.489176615
122.036718 3.395839938
130.0418034 1.573287743
132.0210679 3.619793728

Name: +ve in-silico MS/MS by CFM-ID for UZPBYSYBUVXNOO-UHFFFAOYSA-N
ID: UZPBYSYBUVXNOO-UHFFFAOYSA-N
Comment: Energy0
Num peaks: 6
103.0290745 0.03784957817
107.0239891 0.4922499888
121.0396392 0.6367811852
122.0348882 0.06950427636
131.0239891 0.4606651591
148.0505382 98.15497976

Name: +ve in-silico MS/MS by CFM-ID for UZPBYSYBUVXNOO-UHFFFAOYSA-N
ID: UZPBYSYBUVXNOO-UHFFFAOYSA-N
Comment: Energy1
Num peaks: 6
103.0290745 2.408913932
106.0399735 3.794189591
107.0239891 3.52843395
120.0556236 9.523476023
121.0396392 14.9472042
148.0505382 56.4694416

Name: +ve in-silico MS/MS by CFM-ID for UZPBYSYBUVXNOO-UHFFFAOYSA-N
ID: UZPBYSYBUVXNOO-UHFFFAOYSA-N
Comment: Energy2
Num peaks: 16
40.01817548 7.28199674
41.00219107 1.58967778
42.03382555 2.685891536
52.01817548 12.15288169
53.00219107 3.530697036
53.01342445 2.169980495
54.03382555 1.295226018
64.01817548 9.86076331
66.03382555 3.01050177
79.01784114 3.97936433
81.04472458 10.56079751
96.04439023 5.47960241
107.0239891 3.792366644
121.0396392 2.133986728
131.0239891 4.68332622
148.0505382 5.903755219

Name: +ve in-silico MS/MS by CFM-ID for BXTJOIPPXNTCIH-UHFFFAOYSA-N
ID: BXTJOIPPXNTCIH-UHFFFAOYSA-N
Comment: Energy0
Num peaks: 6
93.04472458 0.8054020789
105.0447246 0.7924848131
119.0239891 0.5373942016
121.0396392 4.287997521
131.0239891 2.665448698
148.0505382 89.80719014

Name: +ve in-silico MS/MS by CFM-ID for BXTJOIPPXNTCIH-UHFFFAOYSA-N
ID: BXTJOIPPXNTCIH-UHFFFAOYSA-N
Comment: Energy1
Num peaks: 6
42.03382555 1.80736959
93.04472458 26.12936466
120.0556236 3.617531871
121.0396392 11.04978744
131.0239891 1.746602667
148.0505382 45.45424982

Name: +ve in-silico MS/MS by CFM-ID for BXTJOIPPXNTCIH-UHFFFAOYSA-N
ID: BXTJOIPPXNTCIH-UHFFFAOYSA-N
Comment: Energy2
Num peaks: 17
39.02292652 2.730846575
40.01817548 7.33322699
42.03382555 2.208889398
50.00252542 5.370959569
51.02292652 2.662974203
52.01817548 17.26558401
54.03382555 2.202793403
64.01817548 3.122389962
66.03382555 8.217001723
76.01817548 2.965047185
77.99744004 2.134666974
93.04472458 9.766474618
103.0290745 2.728066726
105.0447246 3.072435116
121.0396392 3.809360887
131.0239891 3.318706976
148.0505382 2.279287593

Name: +ve in-silico MS/MS by CFM-ID for KVTUSMPNLUCCQO-UHFFFAOYSA-N
ID: KVTUSMPNLUCCQO-UHFFFAOYSA-N
Comment: Energy0
Num peaks: 6
63.00408289 5.801664768
65.01973296 21.75282417
79.03538302 1.864838869
88.05570386 5.566669613
91.03538302 4.117639823
108.0619321 56.70839788

Name: +ve in-silico MS/MS by CFM-ID for KVTUSMPNLUCCQO-UHFFFAOYSA-N
ID: KVTUSMPNLUCCQO-UHFFFAOYSA-N
Comment: Energy1
Num peaks: 6
79.03538302 4.974010615
81.05103308 2.953609573
88.05570386 3.451442678
91.03538302 2.091742494
92.03063199 0.8996410136
108.0619321 82.19459624

Name: +ve in-silico MS/MS by CFM-ID for KVTUSMPNLUCCQO-UHFFFAOYSA-N
ID: KVTUSMPNLUCCQO-UHFFFAOYSA-N
Comment: Energy2
Num peaks: 6
42.99785464 6.152130579
45.0135047 19.30708758
59.02915477 3.810406767
63.00408289 16.42879774
65.01973296 30.06228166
67.03538302 4.571117344

Name: +ve in-silico MS/MS by CFM-ID for AAQUCBIWXJSBEU-UHFFFAOYSA-N
ID: AAQUCBIWXJSBEU-UHFFFAOYSA-N
Comment: Energy0
Num peaks: 6
52.01817548 0.1190345108
104.0494756 0.05747480251
119.0291548 0.4443540056
121.0448048 2.953673152
122.0400538 0.1678231469
148.0557039 96.18092379

Name: +ve in-silico MS/MS by CFM-ID for AAQUCBIWXJSBEU-UHFFFAOYSA-N
ID: AAQUCBIWXJSBEU-UHFFFAOYSA-N
Comment: Energy1
Num peaks: 6
52.01817548 0.4795011261
104.0494756 0.0976869651
119.0291548 0.618952558
121.0448048 8.97556769
122.0400538 1.040125931
148.0557039 88.35877335

Name: +ve in-silico MS/MS by CFM-ID for AAQUCBIWXJSBEU-UHFFFAOYSA-N
ID: AAQUCBIWXJSBEU-UHFFFAOYSA-N
Comment: Energy2
Num peaks: 7
77.03857658 3.785681131
102.0338255 3.253984384
104.0494756 4.653804606
119.0291548 5.043934429
121.0448048 30.74987648
122.0400538 3.765672079
148.0557039 29.21399154

Name: +ve in-silico MS/MS by CFM-ID for XTBXUVDOFGVBLP-UHFFFAOYSA-N
ID: XTBXUVDOFGVBLP-UHFFFAOYSA-N
Comment: Energy0
Num peaks: 6
56.04947561 1.301080775
78.03382555 0.2956731343
79.02907452 0.2132966922
81.04472458 6.054430915
91.02907452 3.360844663
108.0556236 87.6962179

Name: +ve in-silico MS/MS by CFM-ID for XTBXUVDOFGVBLP-UHFFFAOYSA-N
ID: XTBXUVDOFGVBLP-UHFFFAOYSA-N
Comment: Energy1
Num peaks: 6
67.02907452 3.798034877
76.01817548 5.642982978
78.03382555 10.56269431
81.04472458 8.489960944
92.02432348 19.92151242
108.0556236 36.10816079

Name: +ve in-silico MS/MS by CFM-ID for XTBXUVDOFGVBLP-UHFFFAOYSA-N
ID: XTBXUVDOFGVBLP-UHFFFAOYSA-N
Comment: Energy2
Num peaks: 11
26.00252542 2.676148849
39.02292652 14.45065545
40.01817548 9.96464438
50.00252542 4.101098639
51.02292652 4.200148444
53.03857658 2.34621651
56.04947561 20.11076486
74.00252542 3.532777291
81.04472458 8.055490653
91.02907452 9.042442721
108.0556236 3.14820916

Name: +ve in-silico MS/MS by CFM-ID for BTYRJKJTVTYFFR-UHFFFAOYSA-N
ID: BTYRJKJTVTYFFR-UHFFFAOYSA-N
Comment: Energy0
Num peaks: 6
93.04472458 11.36674308
119.0239891 0.9278832424
121.0396392 4.724193884
131.0239891 0.1755294171
132.0192381 0.5430970871
148.0505382 81.52513076

Name: +ve in-silico MS/MS by CFM-ID for BTYRJKJTVTYFFR-UHFFFAOYSA-N
ID: BTYRJKJTVTYFFR-UHFFFAOYSA-N
Comment: Energy1
Num peaks: 6
96.04439023 3.149880728
119.0239891 1.105980546
120.0556236 2.200056838
121.0396392 17.99294111
131.0239891 1.471669102
148.0505382 69.01246127

Name: +ve in-silico MS/MS by CFM-ID for BTYRJKJTVTYFFR-UHFFFAOYSA-N
ID: BTYRJKJTVTYFFR-UHFFFAOYSA-N
Comment: Energy2
Num peaks: 10
39.02292652 3.488999662
40.01817548 4.72257962
42.03382555 10.52133936
52.01817548 17.54374455
64.01817548 3.603102631
66.03382555 16.89507185
76.01817548 3.033810843
79.02907452 2.282328113
81.04472458 2.427366907
93.04472458 16.14003603

Name: +ve in-silico MS/MS by CFM-ID for OTHSPEYWICMAEN-UHFFFAOYSA-N
ID: OTHSPEYWICMAEN-UHFFFAOYSA-N
Comment: Energy0
Num peaks: 6
25.00727645 0.2318680441
52.01817548 0.2886111715
93.04472458 1.15770161
106.0399735 0.684137198
121.0396392 24.2338014
148.0505382 72.14875992

Name: +ve in-silico MS/MS by CFM-ID for OTHSPEYWICMAEN-UHFFFAOYSA-N
ID: OTHSPEYWICMAEN-UHFFFAOYSA-N
Comment: Energy1
Num peaks: 6
25.00727645 2.934479544
27.02292652 1.387335439
66.03382555 5.231972393
93.04472458 4.704967269
121.0396392 29.89918776
148.0505382 49.21214529

Name: +ve in-silico MS/MS by CFM-ID for OTHSPEYWICMAEN-UHFFFAOYSA-N
ID: OTHSPEYWICMAEN-UHFFFAOYSA-N
Comment: Energy2
Num peaks: 9
25.00727645 2.681767052
27.02292652 2.426352369
52.01817548 7.320580523
66.03382555 39.71060348
67.02907452 5.273519289
79.02907452 2.821095828
93.04472458 15.98969613
106.0399735 2.783456761
121.0396392 2.281383116

Name: +ve in-silico MS/MS by CFM-ID for WEWCTIXBOAKXTL-UHFFFAOYSA-N
ID: WEWCTIXBOAKXTL-UHFFFAOYSA-N
Comment: Energy0
Num peaks: 6
53.01342445 2.179549934
55.02907452 7.848774876
58.99499752 1.397578207
83.99024648 0.9992074997
86.00589655 6.227314837
113.0167956 79.86715412

Name: +ve in-silico MS/MS by CFM-ID for WEWCTIXBOAKXTL-UHFFFAOYSA-N
ID: WEWCTIXBOAKXTL-UHFFFAOYSA-N
Comment: Energy1
Num peaks: 6
56.97934745 4.778206038
58.99499752 6.342287494
71.99024648 16.71968328
83.99024648 4.97325434
86.00589655 30.23283811
113.0167956 30.107625

Name: +ve in-silico MS/MS by CFM-ID for WEWCTIXBOAKXTL-UHFFFAOYSA-N
ID: WEWCTIXBOAKXTL-UHFFFAOYSA-N
Comment: Energy2
Num peaks: 6
25.00727645 4.054072588
28.01817548 2.65129482
53.01342445 18.40518142
55.02907452 51.65910887
56.97934745 6.458767026
58.99499752 5.583001075

Name: +ve in-silico MS/MS by CFM-ID for SHQVWBZVMFPCFZ-UHFFFAOYSA-N
ID: SHQVWBZVMFPCFZ-UHFFFAOYSA-N
Comment: Energy0
Num peaks: 6
39.02292652 6.105194741
41.03857658 1.338546589
50.00252542 0.3432113204
94.02874017 0.5102734913
121.0396392 49.28091616
148.0505382 41.16725805

Name: +ve in-silico MS/MS by CFM-ID for SHQVWBZVMFPCFZ-UHFFFAOYSA-N
ID: SHQVWBZVMFPCFZ-UHFFFAOYSA-N
Comment: Energy1
Num peaks: 6
39.02292652 46.6727966
41.03857658 1.819843705
50.00252542 0.9637724961
52.01817548 1.415031222
121.0396392 17.87407628
148.0505382 28.50599056

Name: +ve in-silico MS/MS by CFM-ID for SHQVWBZVMFPCFZ-UHFFFAOYSA-N
ID: SHQVWBZVMFPCFZ-UHFFFAOYSA-N
Comment: Energy2
Num peaks: 10
26.00252542 1.914389932
39.02292652 22.23432063
40.01817548 2.027555455
41.03857658 22.83286676
50.00252542 14.0285483
52.01817548 5.231136415
54.03382555 1.910476593
81.04472458 2.296819063
94.02874017 3.440573502
121.0396392 5.840835816

Name: +ve in-silico MS/MS by CFM-ID for UDMDKDZRMHNJMI-UHFFFAOYSA-N
ID: UDMDKDZRMHNJMI-UHFFFAOYSA-N
Comment: Energy0
Num peaks: 6
39.02292652 1.904843369
41.03857658 0.2730293836
52.01817548 0.192433571
118.0399735 0.4091673361
121.0396392 17.34147911
148.0505382 78.76430878

Name: +ve in-silico MS/MS by CFM-ID for UDMDKDZRMHNJMI-UHFFFAOYSA-N
ID: UDMDKDZRMHNJMI-UHFFFAOYSA-N
Comment: Energy1
Num peaks: 6
39.02292652 5.063228412
50.00252542 0.8143338264
52.01817548 2.419428048
121.0396392 5.274065414
122.0348882 2.700139529
148.0505382 79.10819478

Name: +ve in-silico MS/MS by CFM-ID for UDMDKDZRMHNJMI-UHFFFAOYSA-N
ID: UDMDKDZRMHNJMI-UHFFFAOYSA-N
Comment: Energy2
Num peaks: 13
39.02292652 7.71164423
40.01817548 8.897524827
50.00252542 1.921156808
52.01817548 16.99822136
53.01342445 6.372244185
54.03382555 6.411650343
55.02907452 2.168599235
69.04472458 7.603413805
81.04472458 7.914926529
91.02907452 2.895419345
97.0396392 3.961432962
118.0399735 3.226011956
121.0396392 4.415575386

Name: +ve in-silico MS/MS by CFM-ID for UPIRAMLPAZOTDN-UHFFFAOYSA-N
ID: UPIRAMLPAZOTDN-UHFFFAOYSA-N
Comment: Energy0
Num peaks: 6
66.03382555 0.1832845011
93.04472458 2.957803282
106.0399735 0.5908244849
120.0556236 0.7699337608
121.0396392 6.238826386
148.0505382 88.63129491

Name: +ve in-silico MS/MS by CFM-ID for UPIRAMLPAZOTDN-UHFFFAOYSA-N
ID: UPIRAMLPAZOTDN-UHFFFAOYSA-N
Comment: Energy1
Num peaks: 6
66.03382555 2.101851574
93.04472458 5.986136778
106.0399735 3.513519176
107.0239891 1.944097825
121.0396392 12.32584989
148.0505382 69.84138154

Name: +ve in-silico MS/MS by CFM-ID for UPIRAMLPAZOTDN-UHFFFAOYSA-N
ID: UPIRAMLPAZOTDN-UHFFFAOYSA-N
Comment: Energy2
Num peaks: 6
52.01817548 2.179811093
53.01342445 2.752349083
66.03382555 37.05645575
79.02907452 5.50807433
93.04472458 25.93628069
106.0399735 7.909739693

Name: +ve in-silico MS/MS by CFM-ID for YHFSCMKEELMKBS-UHFFFAOYSA-N
ID: YHFSCMKEELMKBS-UHFFFAOYSA-N
Comment: Energy0
Num peaks: 6
48.98395416 2.120020019
55.05422664 1.591269308
72.08077574 14.29401861
112.0756904 1.554035531
130.0418034 1.23954041
148.0523681 74.76099994

Name: +ve in-silico MS/MS by CFM-ID for YHFSCMKEELMKBS-UHFFFAOYSA-N
ID: YHFSCMKEELMKBS-UHFFFAOYSA-N
Comment: Energy1
Num peaks: 6
55.05422664 4.512243756
56.04947561 11.13938671
72.08077574 24.72601411
76.97886878 11.51925709
112.0756904 4.471175925
148.0523681 25.5646385

Name: +ve in-silico MS/MS by CFM-ID for YHFSCMKEELMKBS-UHFFFAOYSA-N
ID: YHFSCMKEELMKBS-UHFFFAOYSA-N
Comment: Energy2
Num peaks: 7
43.05422664 3.013280968
48.98395416 3.830633039
54.03382555 7.147948767
55.05422664 19.73571931
56.04947561 29.12307082
70.06512568 4.11097775
72.08077574 15.15995126

Name: +ve in-silico MS/MS by CFM-ID for VILHVNRQIADSEZ-UHFFFAOYSA-N
ID: VILHVNRQIADSEZ-UHFFFAOYSA-N
Comment: Energy0
Num peaks: 6
106.0287402 3.732819518
120.0443902 0.6108727579
120.0556236 0.9996924386
121.0396392 3.80957191
122.0348882 0.5812402686
148.0505382 89.26735379

Name: +ve in-silico MS/MS by CFM-ID for VILHVNRQIADSEZ-UHFFFAOYSA-N
ID: VILHVNRQIADSEZ-UHFFFAOYSA-N
Comment: Energy1
Num peaks: 6
15.02292652 0.5946300227
41.00219107 0.4469311634
92.02432348 0.4043337065
120.0556236 4.571228207
121.0396392 9.381128047
148.0505382 82.96274628

Name: +ve in-silico MS/MS by CFM-ID for VILHVNRQIADSEZ-UHFFFAOYSA-N
ID: VILHVNRQIADSEZ-UHFFFAOYSA-N
Comment: Energy2
Num peaks: 22
40.01817548 3.581488717
41.00219107 1.607402763
42.03382555 1.517164128
51.02292652 2.354891217
52.01817548 7.651229327
55.02907452 1.825269836
64.01817548 3.070245724
65.00219107 1.495370626
78.03382555 1.377469833
79.01784114 14.00281393
80.0130901 3.562157353
80.02432348 1.544999788
89.00219107 2.726623802
92.0130901 2.100637023
92.02432348 2.802010053
93.0334912 1.357484886
94.02874017 3.024394458
95.02398914 2.971871366
106.0287402 13.7856783
120.0443902 1.763573537
121.0396392 4.867814524
122.0348882 1.321744395

Name: +ve in-silico MS/MS by CFM-ID for SYLGZKAGHAOGFM-UHFFFAOYSA-N
ID: SYLGZKAGHAOGFM-UHFFFAOYSA-N
Comment: Energy0
Num peaks: 6
26.00252542 0.06635633782
28.01817548 0.1450086084
106.0287402 0.1137417272
120.0556236 0.6887234399
121.0396392 4.006077644
148.0505382 94.84905119

Name: +ve in-silico MS/MS by CFM-ID for SYLGZKAGHAOGFM-UHFFFAOYSA-N
ID: SYLGZKAGHAOGFM-UHFFFAOYSA-N
Comment: Energy1
Num peaks: 6
41.00219107 0.9718207232
106.0287402 13.71828295
106.0399735 1.195728363
120.0556236 7.677711172
121.0396392 7.791409769
148.0505382 65.8058149

Name: +ve in-silico MS/MS by CFM-ID for SYLGZKAGHAOGFM-UHFFFAOYSA-N
ID: SYLGZKAGHAOGFM-UHFFFAOYSA-N
Comment: Energy2
Num peaks: 13
26.00252542 2.926459799
28.01817548 2.190267223
43.02907452 8.791886693
52.01817548 3.444816549
65.00219107 1.824638403
67.02907452 2.75221506
69.0334912 2.501119556
92.02432348 2.396008207
94.02874017 2.384607379
104.0130901 2.538629223
120.0556236 14.39215226
121.0396392 27.92062284
148.0505382 6.55352647

Name: +ve in-silico MS/MS by CFM-ID for JDKQVARUFORQMC-UHFFFAOYSA-N
ID: JDKQVARUFORQMC-UHFFFAOYSA-N
Comment: Energy0
Num peaks: 6
52.01817548 0.9714147704
54.03382555 1.691441961
117.0083391 0.1392861001
119.0239891 0.6451417047
121.0396392 1.152538802
148.0505382 94.88350637

Name: +ve in-silico MS/MS by CFM-ID for JDKQVARUFORQMC-UHFFFAOYSA-N
ID: JDKQVARUFORQMC-UHFFFAOYSA-N
Comment: Energy1
Num peaks: 6
15.02292652 1.483715104
107.0239891 0.2216686809
120.0556236 3.550514823
121.0396392 1.437197127
122.0348882 0.1221139465
148.0505382 92.23690667

Name: +ve in-silico MS/MS by CFM-ID for JDKQVARUFORQMC-UHFFFAOYSA-N
ID: JDKQVARUFORQMC-UHFFFAOYSA-N
Comment: Energy2
Num peaks: 13
25.00727645 6.709164285
26.00252542 3.280142471
27.02292652 2.00487059
50.00252542 2.341914584
52.01817548 16.08216463
54.03382555 20.34439694
78.03382555 7.704506218
79.02907452 6.092245611
106.0399735 6.393551869
119.0239891 1.81108686
121.0396392 3.197570318
122.0348882 1.830453229
148.0505382 3.566107747

Name: +ve in-silico MS/MS by CFM-ID for MAWQVLVONXDRCC-UHFFFAOYSA-N
ID: MAWQVLVONXDRCC-UHFFFAOYSA-N
Comment: Energy0
Num peaks: 6
52.01817548 0.2335300273
54.03382555 0.346053249
119.0239891 1.774797653
120.0556236 0.7038164839
121.0396392 3.436481948
148.0505382 92.59592569

Name: +ve in-silico MS/MS by CFM-ID for MAWQVLVONXDRCC-UHFFFAOYSA-N
ID: MAWQVLVONXDRCC-UHFFFAOYSA-N
Comment: Energy1
Num peaks: 6
15.02292652 1.047823899
54.03382555 1.731238166
68.0130901 0.8742199161
120.0556236 19.84829106
122.0348882 1.037066485
148.0505382 71.74829524

Name: +ve in-silico MS/MS by CFM-ID for MAWQVLVONXDRCC-UHFFFAOYSA-N
ID: MAWQVLVONXDRCC-UHFFFAOYSA-N
Comment: Energy2
Num peaks: 18
29.00219107 3.349505353
40.01817548 3.904400318
52.01817548 2.985314209
53.00219107 5.145040073
54.03382555 2.685013767
65.99744004 5.773316397
68.0130901 2.200063565
79.01784114 3.724927647
91.01784114 2.23178006
91.02907452 7.536199972
92.0130901 2.377346341
93.04472458 2.617924148
94.02874017 3.360963177
103.0290745 8.808557008
119.0239891 6.536591824
120.0556236 4.345988204
121.0396392 11.66078726
148.0505382 2.381094644

Name: +ve in-silico MS/MS by CFM-ID for BHNQYDGVMUREET-UHFFFAOYSA-N
ID: BHNQYDGVMUREET-UHFFFAOYSA-N
Comment: Energy0
Num peaks: 6
88.02154661 11.66904546
116.0164612 21.43496692
118.0321113 0.7966520548
130.0433447 1.432220525
131.0273603 1.075387161
148.0539094 55.24264519

Name: +ve in-silico MS/MS by CFM-ID for BHNQYDGVMUREET-UHFFFAOYSA-N
ID: BHNQYDGVMUREET-UHFFFAOYSA-N
Comment: Energy1
Num peaks: 11
33.04472458 1.390512026
56.0130901 2.023441313
88.02154661 13.83807094
88.05053823 5.874986378
98.00589655 2.427979353
102.0661883 2.568236961
116.0164612 21.4870016
118.0321113 2.598366537
130.0433447 3.550937465
131.0273603 1.603922639
148.0539094 23.97610834

Name: +ve in-silico MS/MS by CFM-ID for BHNQYDGVMUREET-UHFFFAOYSA-N
ID: BHNQYDGVMUREET-UHFFFAOYSA-N
Comment: Energy2
Num peaks: 17
26.00252542 1.43524426
28.01817548 11.286387
41.00219107 3.112795021
42.03382555 17.0502855
44.04947561 1.912035729
46.99499752 1.307154233
53.01342445 1.32466694
55.02907452 1.219060731
56.0130901 3.282838999
56.97934745 3.600838549
57.04472458 1.322992486
58.99499752 3.626268219
61.01064758 8.719886745
71.02398914 2.734874091
71.99024648 4.594730508
74.00589655 1.107894995
88.02154661 12.48840351

Name: +ve in-silico MS/MS by CFM-ID for UGSCKFDDKHSKQV-UHFFFAOYSA-N
ID: UGSCKFDDKHSKQV-UHFFFAOYSA-N
Comment: Energy0
Num peaks: 6
15.02292652 2.871313758
103.0324456 3.614959103
105.0117102 2.770633427
120.0589947 47.0450808
131.0273603 9.097193188
148.0539094 16.33654701

Name: +ve in-silico MS/MS by CFM-ID for UGSCKFDDKHSKQV-UHFFFAOYSA-N
ID: UGSCKFDDKHSKQV-UHFFFAOYSA-N
Comment: Energy1
Num peaks: 11
44.04947561 9.319882428
59.06037464 10.82497102
59.99024648 5.187573072
61.07602471 6.04470006
77.01679558 2.582191919
89.01679558 5.991799995
89.07093933 2.758957734
103.0324456 8.780720902
104.0276946 9.535720369
105.0117102 3.775547136
120.0589947 15.33123912

Name: +ve in-silico MS/MS by CFM-ID for UGSCKFDDKHSKQV-UHFFFAOYSA-N
ID: UGSCKFDDKHSKQV-UHFFFAOYSA-N
Comment: Energy2
Num peaks: 10
15.02292652 5.001504743
42.03382555 4.771488125
44.04947561 24.93347634
59.99024648 14.00768871
87.00114552 3.87694629
87.9851611 3.679467532
89.01679558 3.735185257
103.0324456 9.530911318
104.0276946 5.589404112
120.0589947 5.643385186

Name: +ve in-silico MS/MS by CFM-ID for FCZIBQRXUIDWOO-UHFFFAOYSA-N
ID: FCZIBQRXUIDWOO-UHFFFAOYSA-N
Comment: Energy0
Num peaks: 6
49.00727645 0.000912222728
92.0130901 0.002936897489
94.02874017 0.01286397589
117.0447246 1.320792856
121.0396392 0.4984586215
148.0505382 98.16373455

Name: +ve in-silico MS/MS by CFM-ID for FCZIBQRXUIDWOO-UHFFFAOYSA-N
ID: FCZIBQRXUIDWOO-UHFFFAOYSA-N
Comment: Energy1
Num peaks: 6
49.00727645 0.002036914566
92.0130901 0.1658679375
94.02874017 1.967980887
117.0447246 0.4811027966
121.0396392 16.73262007
148.0505382 80.65025682

Name: +ve in-silico MS/MS by CFM-ID for FCZIBQRXUIDWOO-UHFFFAOYSA-N
ID: FCZIBQRXUIDWOO-UHFFFAOYSA-N
Comment: Energy2
Num peaks: 6
49.00727645 55.34282541
91.02907452 1.980833032
94.02874017 2.469331818
117.0447246 33.95140333
121.0396392 2.874927213
148.0505382 2.103823041

Name: +ve in-silico MS/MS by CFM-ID for MTDWSQWDDAVUTG-UHFFFAOYSA-N
ID: MTDWSQWDDAVUTG-UHFFFAOYSA-N
Comment: Energy0
Num peaks: 6
92.0130901 0.0003279084935
94.02874017 0.002894840195
95.02398914 0.0001960127951
120.0556236 0.007882791332
121.0396392 0.3069905587
148.0505382 99.68167703

Name: +ve in-silico MS/MS by CFM-ID for MTDWSQWDDAVUTG-UHFFFAOYSA-N
ID: MTDWSQWDDAVUTG-UHFFFAOYSA-N
Comment: Energy1
Num peaks: 6
52.01817548 0.009972016549
93.04472458 0.02514257085
94.02874017 0.3468126931
120.0556236 0.8487298996
121.0396392 2.9553781
148.0505382 95.80532367

Name: +ve in-silico MS/MS by CFM-ID for MTDWSQWDDAVUTG-UHFFFAOYSA-N
ID: MTDWSQWDDAVUTG-UHFFFAOYSA-N
Comment: Energy2
Num peaks: 6
52.01817548 1.952830023
92.0130901 2.5859927
94.02874017 12.30102879
120.0556236 2.460862454
121.0396392 44.29011383
148.0505382 33.69070382

Name: +ve in-silico MS/MS by CFM-ID for HQBKQOCULQMAIZ-UHFFFAOYSA-N
ID: HQBKQOCULQMAIZ-UHFFFAOYSA-N
Comment: Energy0
Num peaks: 6
25.00727645 0.003697285142
27.02292652 0.004677670384
40.01817548 0.001614905635
70.02874017 0.0001522480669
122.0348882 0.03810051366
148.0505382 99.95164623

Name: +ve in-silico MS/MS by CFM-ID for HQBKQOCULQMAIZ-UHFFFAOYSA-N
ID: HQBKQOCULQMAIZ-UHFFFAOYSA-N
Comment: Energy1
Num peaks: 6
25.00727645 0.04479555934
27.02292652 0.02513506323
40.01817548 0.08888854207
95.02398914 0.01610968866
122.0348882 0.4907139645
148.0505382 99.3167127

Name: +ve in-silico MS/MS by CFM-ID for HQBKQOCULQMAIZ-UHFFFAOYSA-N
ID: HQBKQOCULQMAIZ-UHFFFAOYSA-N
Comment: Energy2
Num peaks: 6
25.00727645 0.2940898824
40.01817548 19.52463806
70.02874017 4.741724543
95.02398914 2.461354901
122.0348882 11.46015419
148.0505382 61.21750024

Name: +ve in-silico MS/MS by CFM-ID for MDTMXENHTWSSGH-UHFFFAOYSA-N
ID: MDTMXENHTWSSGH-UHFFFAOYSA-N
Comment: Energy0
Num peaks: 6
25.00727645 0.002691948505
26.00252542 0.002778638633
120.0556236 0.0626736297
121.0396392 0.2258816855
130.0399735 0.006000290291
148.0505382 99.6977438

Name: +ve in-silico MS/MS by CFM-ID for MDTMXENHTWSSGH-UHFFFAOYSA-N
ID: MDTMXENHTWSSGH-UHFFFAOYSA-N
Comment: Energy1
Num peaks: 6
40.01817548 0.3894522393
52.01817548 0.4442433629
120.0556236 0.7553616646
121.0396392 10.28710761
130.0399735 0.4328655407
148.0505382 86.9499

Name: +ve in-silico MS/MS by CFM-ID for MDTMXENHTWSSGH-UHFFFAOYSA-N
ID: MDTMXENHTWSSGH-UHFFFAOYSA-N
Comment: Energy2
Num peaks: 6
26.00252542 1.914195783
79.02907452 3.472209579
120.0556236 6.966707712
121.0396392 3.311163779
130.0399735 4.744412287
148.0505382 71.5564669

Name: +ve in-silico MS/MS by CFM-ID for YJBCAVPRXDSHGZ-UHFFFAOYSA-N
ID: YJBCAVPRXDSHGZ-UHFFFAOYSA-N
Comment: Energy0
Num peaks: 6
107.0239891 0.06600050353
119.0239891 0.192933695
120.0556236 0.3458095022
121.0396392 0.4517776787
122.0348882 0.08085629365
148.0505382 98.69693272

Name: +ve in-silico MS/MS by CFM-ID for YJBCAVPRXDSHGZ-UHFFFAOYSA-N
ID: YJBCAVPRXDSHGZ-UHFFFAOYSA-N
Comment: Energy1
Num peaks: 6
29.00219107 0.3408053871
95.02398914 0.4454006033
107.0239891 0.2899043774
120.0556236 10.95307886
121.0396392 0.4113084794
148.0505382 86.5267573

Name: +ve in-silico MS/MS by CFM-ID for YJBCAVPRXDSHGZ-UHFFFAOYSA-N
ID: YJBCAVPRXDSHGZ-UHFFFAOYSA-N
Comment: Energy2
Num peaks: 14
28.01817548 2.35695037
40.01817548 7.900517183
52.01817548 6.804448024
53.01342445 6.604308758
54.03382555 5.699184602
79.02907452 8.936661526
80.02432348 3.933928737
91.02907452 5.169878284
95.02398914 4.568670504
107.0239891 10.5339208
119.0239891 5.599525114
120.0556236 2.661111004
121.0396392 4.506887908
148.0505382 6.034117619

Name: +ve in-silico MS/MS by CFM-ID for UEMNUBZZTWYSEI-UHFFFAOYSA-N
ID: UEMNUBZZTWYSEI-UHFFFAOYSA-N
Comment: Energy0
Num peaks: 6
26.00252542 0.1508945963
39.02292652 0.1535397213
64.01817548 0.1316075729
76.01817548 0.5678512082
78.03382555 0.3371758666
108.0556236 98.27215204

Name: +ve in-silico MS/MS by CFM-ID for UEMNUBZZTWYSEI-UHFFFAOYSA-N
ID: UEMNUBZZTWYSEI-UHFFFAOYSA-N
Comment: Energy1
Num peaks: 6
39.02292652 0.7902634366
49.00727645 12.72911004
50.00252542 0.7817437086
64.01817548 39.09626445
66.03382555 33.73411047
108.0556236 9.519980248

Name: +ve in-silico MS/MS by CFM-ID for UEMNUBZZTWYSEI-UHFFFAOYSA-N
ID: UEMNUBZZTWYSEI-UHFFFAOYSA-N
Comment: Energy2
Num peaks: 10
26.00252542 3.906662072
39.02292652 10.5236187
41.03857658 4.547448947
50.00252542 6.78345615
51.02292652 7.564449624
52.01817548 4.898264881
64.01817548 19.46667851
76.01817548 10.7101197
78.03382555 7.274031647
108.0556236 4.972780461

Name: +ve in-silico MS/MS by CFM-ID for PHFTVEADDMICLE-UHFFFAOYSA-N
ID: PHFTVEADDMICLE-UHFFFAOYSA-N
Comment: Energy0
Num peaks: 6
47.02915477 0.9817544706
77.01973296 0.5296639638
79.03538302 2.890986499
88.05570386 2.698846237
91.03538302 5.747721193
108.0619321 84.46055307

Name: +ve in-silico MS/MS by CFM-ID for PHFTVEADDMICLE-UHFFFAOYSA-N
ID: PHFTVEADDMICLE-UHFFFAOYSA-N
Comment: Energy1
Num peaks: 6
18.99785464 0.5217340232
74.0400538 0.814645929
88.05570386 1.963057131
91.03538302 2.381402005
92.03063199 0.4135586846
108.0619321 91.71770296

Name: +ve in-silico MS/MS by CFM-ID for PHFTVEADDMICLE-UHFFFAOYSA-N
ID: PHFTVEADDMICLE-UHFFFAOYSA-N
Comment: Energy2
Num peaks: 12
27.02292652 3.288851626
45.0135047 9.843828293
47.02915477 8.526453652
57.0135047 2.888076874
59.02915477 7.391449501
61.04480483 2.511657272
68.04947561 4.269580996
71.02915477 12.82151771
79.03538302 3.456646972
88.05570386 8.29934444
91.03538302 12.56817518
108.0619321 4.641996221

Name: +ve in-silico MS/MS by CFM-ID for RNAAXKYOTPSFGV-UHFFFAOYSA-N
ID: RNAAXKYOTPSFGV-UHFFFAOYSA-N
Comment: Energy0
Num peaks: 6
52.01817548 0.1336897363
104.0494756 0.04339005418
119.0291548 0.7809957633
121.0448048 2.900542839
122.0400538 0.1290387299
148.0557039 95.91169764

Name: +ve in-silico MS/MS by CFM-ID for RNAAXKYOTPSFGV-UHFFFAOYSA-N
ID: RNAAXKYOTPSFGV-UHFFFAOYSA-N
Comment: Energy1
Num peaks: 6
102.0338255 0.4036648609
104.0494756 0.4009258743
119.0291548 0.6677752035
121.0448048 2.081298951
122.0400538 1.901498249
148.0557039 94.09057266

Name: +ve in-silico MS/MS by CFM-ID for RNAAXKYOTPSFGV-UHFFFAOYSA-N
ID: RNAAXKYOTPSFGV-UHFFFAOYSA-N
Comment: Energy2
Num peaks: 8
73.00727645 4.019195938
75.02292652 7.337460936
77.03857658 3.538381305
101.0385766 8.614646281
119.0291548 11.77979793
121.0448048 21.26087133
122.0400538 5.109875562
148.0557039 20.10520438

Name: +ve in-silico MS/MS by CFM-ID for RMDCSDVIVXJELQ-UHFFFAOYSA-N
ID: RMDCSDVIVXJELQ-UHFFFAOYSA-N
Comment: Energy0
Num peaks: 6
69.0135047 0.1010510852
104.0494756 0.08572762866
119.0291548 0.7180387657
121.0448048 2.114420937
122.0400538 0.09185945617
148.0557039 96.66449231

Name: +ve in-silico MS/MS by CFM-ID for RMDCSDVIVXJELQ-UHFFFAOYSA-N
ID: RMDCSDVIVXJELQ-UHFFFAOYSA-N
Comment: Energy1
Num peaks: 6
102.0338255 0.1085793218
104.0494756 0.586406943
119.0291548 2.725000403
121.0448048 4.807026404
122.0400538 1.280180495
148.0557039 90.06248887

Name: +ve in-silico MS/MS by CFM-ID for RMDCSDVIVXJELQ-UHFFFAOYSA-N
ID: RMDCSDVIVXJELQ-UHFFFAOYSA-N
Comment: Energy2
Num peaks: 8
49.00727645 3.026373812
97.04480483 4.800608434
101.0385766 7.528705449
104.0494756 3.345544671
119.0291548 14.53836075
121.0448048 17.76694928
122.0400538 5.624720663
148.0557039 23.90264849

Name: +ve in-silico MS/MS by CFM-ID for JGAQLFTWGFGENK-UHFFFAOYSA-N
ID: JGAQLFTWGFGENK-UHFFFAOYSA-N
Comment: Energy0
Num peaks: 6
94.06512568 13.08224764
101.0152543 1.888781524
102.0105033 1.057527525
113.0152543 2.304800417
114.0105033 1.241722735
130.0418034 76.25889126

Name: +ve in-silico MS/MS by CFM-ID for JGAQLFTWGFGENK-UHFFFAOYSA-N
ID: JGAQLFTWGFGENK-UHFFFAOYSA-N
Comment: Energy1
Num peaks: 6
41.03857658 10.82157848
67.05422664 2.687213434
94.06512568 15.23470605
103.0309044 6.554427886
113.0152543 3.140061135
130.0418034 43.64491365

Name: +ve in-silico MS/MS by CFM-ID for JGAQLFTWGFGENK-UHFFFAOYSA-N
ID: JGAQLFTWGFGENK-UHFFFAOYSA-N
Comment: Energy2
Num peaks: 20
41.03857658 1.70603837
43.05422664 1.485094644
51.02292652 1.805991784
53.03857658 1.577239788
60.98395416 1.472562894
62.99960423 2.663537184
63.02292652 1.448040083
65.03857658 3.862408498
67.05422664 5.456247782
68.04947561 2.704783713
74.99960423 7.295024314
77.01525429 1.727806279
77.03857658 3.424633244
78.03382555 12.99843097
85.97920313 2.231314977
86.99960423 1.963683659
87.9948532 2.412952836
94.06512568 14.32247999
102.0105033 1.977027754
114.0105033 7.748158721

Name: +ve in-silico MS/MS by CFM-ID for LBSCCOWPQDRZAC-UHFFFAOYSA-N
ID: LBSCCOWPQDRZAC-UHFFFAOYSA-N
Comment: Energy0
Num peaks: 6
53.03857658 0.0976030477
78.03382555 0.1779592095
79.02907452 0.09243392332
80.04947561 0.5318116516
81.04472458 2.328711484
108.0556236 96.64343533

Name: +ve in-silico MS/MS by CFM-ID for LBSCCOWPQDRZAC-UHFFFAOYSA-N
ID: LBSCCOWPQDRZAC-UHFFFAOYSA-N
Comment: Energy1
Num peaks: 6
28.01817548 4.270745059
78.03382555 5.610221309
80.04947561 8.7605759
81.04472458 8.506121449
82.03997355 1.194817339
108.0556236 67.17328242

Name: +ve in-silico MS/MS by CFM-ID for LBSCCOWPQDRZAC-UHFFFAOYSA-N
ID: LBSCCOWPQDRZAC-UHFFFAOYSA-N
Comment: Energy2
Num peaks: 6
28.01817548 3.089441823
53.03857658 11.53027426
78.03382555 16.13669317
80.04947561 20.42396898
81.04472458 17.70174527
108.0556236 23.66761214

Name: +ve in-silico MS/MS by CFM-ID for GKUORMZUZQIKEB-UHFFFAOYSA-N
ID: GKUORMZUZQIKEB-UHFFFAOYSA-N
Comment: Energy0
Num peaks: 6
70.00875367 0.4129242396
101.0385766 0.2405917921
121.0448048 10.4644138
128.0494756 6.108193281
132.0244037 0.2416640928
148.0557039 80.56090097

Name: +ve in-silico MS/MS by CFM-ID for GKUORMZUZQIKEB-UHFFFAOYSA-N
ID: GKUORMZUZQIKEB-UHFFFAOYSA-N
Comment: Energy1
Num peaks: 6
70.00875367 6.524465049
120.0244037 1.497527038
121.0448048 4.81753333
122.0400538 1.096952535
128.0494756 7.529954597
148.0557039 69.32843715

Name: +ve in-silico MS/MS by CFM-ID for GKUORMZUZQIKEB-UHFFFAOYSA-N
ID: GKUORMZUZQIKEB-UHFFFAOYSA-N
Comment: Energy2
Num peaks: 17
26.00252542 1.837012595
42.99785464 2.351136582
49.00727645 7.413857814
50.00252542 5.171798406
51.02292652 4.303593558
53.03857658 2.12739819
63.02292652 2.827038921
69.0135047 1.411562035
70.00875367 2.654000198
93.0135047 1.827118281
95.02915477 2.837595649
101.0385766 12.3589064
105.0135047 2.161301415
121.0448048 21.11444241
128.0494756 6.665003049
132.0244037 1.474676009
148.0557039 2.171108552

Name: +ve in-silico MS/MS by CFM-ID for JPTRJSDQFDECPM-UHFFFAOYSA-N
ID: JPTRJSDQFDECPM-UHFFFAOYSA-N
Comment: Energy0
Num peaks: 6
79.02907452 0.5160674265
118.0399735 0.3089568462
120.0556236 1.685579169
121.0396392 3.731416311
130.0399735 1.187932591
148.0505382 92.12242564

Name: +ve in-silico MS/MS by CFM-ID for JPTRJSDQFDECPM-UHFFFAOYSA-N
ID: JPTRJSDQFDECPM-UHFFFAOYSA-N
Comment: Energy1
Num peaks: 6
105.0447246 3.601844798
106.0287402 20.19311872
120.0556236 6.427916606
121.0396392 8.345340391
130.0399735 2.488590884
148.0505382 50.76662052

Name: +ve in-silico MS/MS by CFM-ID for JPTRJSDQFDECPM-UHFFFAOYSA-N
ID: JPTRJSDQFDECPM-UHFFFAOYSA-N
Comment: Energy2
Num peaks: 17
39.02292652 3.454657134
41.03857658 4.311225258
43.02907452 2.841158343
51.02292652 4.780822561
52.01817548 3.102870563
53.03857658 6.3813879
66.03382555 4.620551875
68.04947561 2.570041474
78.03382555 2.500798283
79.02907452 8.559227189
93.04472458 3.589679262
104.0243235 2.531841786
118.0399735 2.304323849
120.0556236 6.913992323
121.0396392 3.561284681
130.0399735 16.05461125
148.0505382 3.085951633

Name: +ve in-silico MS/MS by CFM-ID for FCTKKVJFTOQIOV-UHFFFAOYSA-N
ID: FCTKKVJFTOQIOV-UHFFFAOYSA-N
Comment: Energy0
Num peaks: 6
76.01817548 0.1655078782
90.03382555 0.2909618774
104.0494756 0.1874300123
117.0447246 80.19667038
121.0396392 2.389122615
148.0505382 16.30540972

Name: +ve in-silico MS/MS by CFM-ID for FCTKKVJFTOQIOV-UHFFFAOYSA-N
ID: FCTKKVJFTOQIOV-UHFFFAOYSA-N
Comment: Energy1
Num peaks: 6
92.04947561 2.143542019
104.0494756 9.225364418
105.0447246 9.062782202
117.0447246 1.948667758
121.0396392 13.5806679
148.0505382 58.89656488

Name: +ve in-silico MS/MS by CFM-ID for FCTKKVJFTOQIOV-UHFFFAOYSA-N
ID: FCTKKVJFTOQIOV-UHFFFAOYSA-N
Comment: Energy2
Num peaks: 6
49.00727645 5.048280278
51.02292652 4.167401025
76.01817548 12.88349317
90.03382555 8.64405518
91.02907452 3.458973061
117.0447246 47.33066897

Name: +ve in-silico MS/MS by CFM-ID for SSBBGSDJXLQWRY-UHFFFAOYSA-N
ID: SSBBGSDJXLQWRY-UHFFFAOYSA-N
Comment: Energy0
Num peaks: 6
88.01817548 0.1791218994
90.03382555 0.5344799341
104.0494756 0.1892539054
117.0447246 80.75707711
121.0396392 1.396903305
148.0505382 16.55187126

Name: +ve in-silico MS/MS by CFM-ID for SSBBGSDJXLQWRY-UHFFFAOYSA-N
ID: SSBBGSDJXLQWRY-UHFFFAOYSA-N
Comment: Energy1
Num peaks: 6
92.04947561 8.420509794
104.0494756 8.823832505
105.0447246 7.94382212
117.0447246 1.858821322
121.0396392 11.94436555
148.0505382 55.40587117

Name: +ve in-silico MS/MS by CFM-ID for SSBBGSDJXLQWRY-UHFFFAOYSA-N
ID: SSBBGSDJXLQWRY-UHFFFAOYSA-N
Comment: Energy2
Num peaks: 6
64.01817548 5.142898997
66.03382555 8.391348599
76.01817548 8.932238306
88.01817548 8.245495109
90.03382555 15.19463615
117.0447246 42.59662291

Name: +ve in-silico MS/MS by CFM-ID for KBETXIZWPFSKGM-UHFFFAOYSA-N
ID: KBETXIZWPFSKGM-UHFFFAOYSA-N
Comment: Energy0
Num peaks: 6
63.02292652 0.07189441531
88.01817548 0.0483220198
90.03382555 0.2495412066
105.0447246 0.1921828404
117.0447246 21.11244063
148.0505382 78.22887668

Name: +ve in-silico MS/MS by CFM-ID for KBETXIZWPFSKGM-UHFFFAOYSA-N
ID: KBETXIZWPFSKGM-UHFFFAOYSA-N
Comment: Energy1
Num peaks: 6
78.03382555 1.702259764
93.04472458 5.290249278
103.0290745 1.870614759
105.0447246 26.55315877
117.0447246 2.563385558
148.0505382 58.19980213

Name: +ve in-silico MS/MS by CFM-ID for KBETXIZWPFSKGM-UHFFFAOYSA-N
ID: KBETXIZWPFSKGM-UHFFFAOYSA-N
Comment: Energy2
Num peaks: 6
51.02292652 2.541146865
63.02292652 48.19673836
75.02292652 5.854741365
88.01817548 1.883438932
90.03382555 8.01826571
117.0447246 26.07660566

Name: +ve in-silico MS/MS by CFM-ID for NVDCMJREDAYLMP-UHFFFAOYSA-N
ID: NVDCMJREDAYLMP-UHFFFAOYSA-N
Comment: Energy0
Num peaks: 6
48.98395416 3.07368758
59.02915477 2.175219801
77.03971945 4.950624814
93.01016891 18.67544201
95.00583248 33.26022586
113.0163972 28.8985412

Name: +ve in-silico MS/MS by CFM-ID for NVDCMJREDAYLMP-UHFFFAOYSA-N
ID: NVDCMJREDAYLMP-UHFFFAOYSA-N
Comment: Energy1
Num peaks: 6
57.0334912 5.853492882
59.02915477 6.934073926
77.03971945 12.44411438
93.01016891 12.72050012
95.00583248 16.39756258
113.0163972 34.7751585

Name: +ve in-silico MS/MS by CFM-ID for NVDCMJREDAYLMP-UHFFFAOYSA-N
ID: NVDCMJREDAYLMP-UHFFFAOYSA-N
Comment: Energy2
Num peaks: 11
15.02292652 3.681375985
45.0135047 2.859514309
48.98395416 22.3527104
49.00841932 5.496881418
50.99960423 5.283692584
57.0334912 4.369174706
59.02915477 12.48419412
62.99960423 8.644978859
74.99960423 4.776807358
77.03971945 5.341479058
95.00583248 6.984415552

Name: +ve in-silico MS/MS by CFM-ID for ALJUMASAQKRVRM-UHFFFAOYSA-N
ID: ALJUMASAQKRVRM-UHFFFAOYSA-N
Comment: Energy0
Num peaks: 6
64.01817548 0.1146089679
101.0134245 0.5979519894
102.0086734 0.1300049082
103.0290745 2.330070594
104.0243235 0.135464603
130.0399735 96.43066858

Name: +ve in-silico MS/MS by CFM-ID for ALJUMASAQKRVRM-UHFFFAOYSA-N
ID: ALJUMASAQKRVRM-UHFFFAOYSA-N
Comment: Energy1
Num peaks: 6
50.00252542 0.9797046871
76.01817548 2.083436967
77.01342445 0.9566618358
101.0134245 4.276484327
103.0290745 13.25766349
130.0399735 74.391438

Name: +ve in-silico MS/MS by CFM-ID for ALJUMASAQKRVRM-UHFFFAOYSA-N
ID: ALJUMASAQKRVRM-UHFFFAOYSA-N
Comment: Energy2
Num peaks: 6
50.00252542 6.460048714
52.01817548 8.63114527
76.01817548 17.34460053
101.0134245 14.20090819
103.0290745 19.89102884
130.0399735 13.71875711

Name: +ve in-silico MS/MS by CFM-ID for FXORLBINBKQITQ-UHFFFAOYSA-N
ID: FXORLBINBKQITQ-UHFFFAOYSA-N
Comment: Energy0
Num peaks: 6
40.01817548 0.6867382844
42.03382555 2.046499772
54.03382555 6.139873238
69.04472458 0.6389879004
86.00589655 0.6180255109
113.0167956 87.59338257

Name: +ve in-silico MS/MS by CFM-ID for FXORLBINBKQITQ-UHFFFAOYSA-N
ID: FXORLBINBKQITQ-UHFFFAOYSA-N
Comment: Energy1
Num peaks: 6
42.03382555 25.85677421
54.03382555 11.82549641
83.99024648 3.835840208
86.00589655 12.02915896
95.99024648 6.147184116
113.0167956 29.10698636

Name: +ve in-silico MS/MS by CFM-ID for FXORLBINBKQITQ-UHFFFAOYSA-N
ID: FXORLBINBKQITQ-UHFFFAOYSA-N
Comment: Energy2
Num peaks: 9
25.00727645 4.305795587
27.02292652 9.20953585
40.01817548 11.33819023
42.03382555 12.13646108
50.00252542 4.449494372
52.01817548 6.523986113
54.03382555 25.67251657
59.99024648 3.785416752
69.04472458 4.88503514

Name: +ve in-silico MS/MS by CFM-ID for QRIKRRBHLQQKMP-UHFFFAOYSA-N
ID: QRIKRRBHLQQKMP-UHFFFAOYSA-N
Comment: Energy0
Num peaks: 7
86.98991214 3.883866081
89.0055622 4.772657707
104.0164612 20.70350127
106.0321113 17.33459089
113.0167956 3.096011887
131.0273603 19.91901135
148.0539094 11.16294247

Name: +ve in-silico MS/MS by CFM-ID for QRIKRRBHLQQKMP-UHFFFAOYSA-N
ID: QRIKRRBHLQQKMP-UHFFFAOYSA-N
Comment: Energy1
Num peaks: 13
27.02292652 2.002881239
54.03382555 3.575169009
55.01784114 24.99812786
72.04439023 16.59313654
77.01679558 6.701674402
88.02154661 2.000595402
89.0055622 3.665003235
103.0324456 2.483631525
104.0164612 2.216468041
106.0321113 3.388503899
113.0167956 2.777871156
114.0008112 2.118809979
131.0273603 8.79173761

Name: +ve in-silico MS/MS by CFM-ID for QRIKRRBHLQQKMP-UHFFFAOYSA-N
ID: QRIKRRBHLQQKMP-UHFFFAOYSA-N
Comment: Energy2
Num peaks: 20
27.02292652 4.634166414
29.03857658 1.984849209
44.97934745 2.694797879
46.99499752 1.623242338
54.03382555 5.135935656
55.01784114 6.546876446
58.02874017 1.826645882
58.99499752 4.862889946
59.99024648 3.369043984
61.01064758 3.79828847
70.02874017 6.482875263
71.99024648 2.211325666
72.04439023 14.4948567
77.01679558 3.74338045
79.03244564 2.277713391
86.00589655 2.453201415
86.98991214 1.886686636
88.02154661 2.36358254
89.01679558 2.424771611
104.0164612 5.647821471

Name: +ve in-silico MS/MS by CFM-ID for FXORLBINBKQITQ-UHFFFAOYSA-N
ID: FXORLBINBKQITQ-UHFFFAOYSA-N
Comment: Energy0
Num peaks: 6
40.01817548 0.6867382844
42.03382555 2.046499772
54.03382555 6.139873238
69.04472458 0.6389879004
86.00589655 0.6180255109
113.0167956 87.59338257

Name: +ve in-silico MS/MS by CFM-ID for FXORLBINBKQITQ-UHFFFAOYSA-N
ID: FXORLBINBKQITQ-UHFFFAOYSA-N
Comment: Energy1
Num peaks: 6
42.03382555 25.85677421
54.03382555 11.82549641
83.99024648 3.835840208
86.00589655 12.02915896
95.99024648 6.147184116
113.0167956 29.10698636

Name: +ve in-silico MS/MS by CFM-ID for FXORLBINBKQITQ-UHFFFAOYSA-N
ID: FXORLBINBKQITQ-UHFFFAOYSA-N
Comment: Energy2
Num peaks: 9
25.00727645 4.305795587
27.02292652 9.20953585
40.01817548 11.33819023
42.03382555 12.13646108
50.00252542 4.449494372
52.01817548 6.523986113
54.03382555 25.67251657
59.99024648 3.785416752
69.04472458 4.88503514

Name: +ve in-silico MS/MS by CFM-ID for VFFQGPWQVYUFLV-UHFFFAOYSA-N
ID: VFFQGPWQVYUFLV-UHFFFAOYSA-N
Comment: Energy0
Num peaks: 6
51.02292652 0.2701023755
104.0494756 0.948365987
120.0244037 0.1224804761
121.0448048 1.134533935
122.0400538 0.2277747595
148.0557039 97.14149461

Name: +ve in-silico MS/MS by CFM-ID for VFFQGPWQVYUFLV-UHFFFAOYSA-N
ID: VFFQGPWQVYUFLV-UHFFFAOYSA-N
Comment: Energy1
Num peaks: 6
51.02292652 0.3246019499
104.0494756 0.297450941
120.0244037 0.5505559113
121.0448048 5.497621858
122.0400538 2.064788041
148.0557039 90.8079903

Name: +ve in-silico MS/MS by CFM-ID for VFFQGPWQVYUFLV-UHFFFAOYSA-N
ID: VFFQGPWQVYUFLV-UHFFFAOYSA-N
Comment: Energy2
Num peaks: 7
49.00727645 5.359118073
51.02292652 8.4693577
104.0494756 14.26417428
120.0244037 5.953308759
121.0448048 9.571873756
122.0400538 9.849391028
148.0557039 26.85195039

Name: +ve in-silico MS/MS by CFM-ID for QIQSNPVWNYKNFW-UHFFFAOYSA-N
ID: QIQSNPVWNYKNFW-UHFFFAOYSA-N
Comment: Energy0
Num peaks: 6
29.00219107 0.1261808317
53.00219107 0.08107563226
55.01784114 0.08091996206
94.03997355 0.08184828264
120.0556236 1.151668508
148.0505382 98.27571411

Name: +ve in-silico MS/MS by CFM-ID for QIQSNPVWNYKNFW-UHFFFAOYSA-N
ID: QIQSNPVWNYKNFW-UHFFFAOYSA-N
Comment: Energy1
Num peaks: 6
91.02907452 1.349590586
93.04472458 0.5277540392
107.0239891 0.7060331279
120.0556236 45.29632501
121.0396392 1.312979245
148.0505382 48.45060693

Name: +ve in-silico MS/MS by CFM-ID for QIQSNPVWNYKNFW-UHFFFAOYSA-N
ID: QIQSNPVWNYKNFW-UHFFFAOYSA-N
Comment: Energy2
Num peaks: 13
25.00727645 4.572043518
29.00219107 4.859365266
39.02292652 2.436130359
40.01817548 4.621639012
42.03382555 7.135602707
53.00219107 10.53214946
55.01784114 6.037224945
69.04472458 3.798376074
94.03997355 6.4544995
96.05562361 2.602494107
120.0556236 14.91122531
122.0348882 4.225472073
148.0505382 8.471659158

Name: +ve in-silico MS/MS by CFM-ID for INXAQTGUMZSHQY-UHFFFAOYSA-N
ID: INXAQTGUMZSHQY-UHFFFAOYSA-N
Comment: Energy0
Num peaks: 6
118.0287402 3.876479094
120.0443902 0.9770685754
120.0556236 0.5604118104
121.0396392 0.5586132505
130.0399735 9.517082363
148.0505382 83.75036353

Name: +ve in-silico MS/MS by CFM-ID for INXAQTGUMZSHQY-UHFFFAOYSA-N
ID: INXAQTGUMZSHQY-UHFFFAOYSA-N
Comment: Energy1
Num peaks: 6
118.0287402 6.291734481
120.0443902 3.245592334
120.0556236 3.783235738
130.0399735 16.45225623
131.0239891 1.641588653
148.0505382 59.55177933

Name: +ve in-silico MS/MS by CFM-ID for INXAQTGUMZSHQY-UHFFFAOYSA-N
ID: INXAQTGUMZSHQY-UHFFFAOYSA-N
Comment: Energy2
Num peaks: 24
39.02292652 4.554690618
40.01817548 1.667872719
41.03857658 1.487903489
64.01817548 1.370448593
66.03382555 1.482853601
77.00219107 1.363595197
77.99744004 1.820965822
79.02907452 3.212082918
80.0130901 3.782563804
91.01784114 8.191420706
91.02907452 2.588038331
93.0334912 1.5996572
95.02398914 2.16981827
102.0338255 10.73831083
103.0290745 2.563821088
104.0130901 1.436729852
104.0243235 1.520321161
106.0399735 1.484906031
117.0083391 1.596142077
118.0287402 8.53047315
120.0443902 2.039390471
121.0396392 4.009889705
130.0399735 8.676749043
148.0505382 3.049159502

Name: +ve in-silico MS/MS by CFM-ID for MQSNOUMRWQLOGV-UHFFFAOYSA-N
ID: MQSNOUMRWQLOGV-UHFFFAOYSA-N
Comment: Energy0
Num peaks: 6
120.0443902 0.7767786994
120.0556236 0.6244452371
121.0396392 0.2908968921
130.0399735 9.943690646
131.0239891 4.470970033
148.0505382 83.27257454

Name: +ve in-silico MS/MS by CFM-ID for MQSNOUMRWQLOGV-UHFFFAOYSA-N
ID: MQSNOUMRWQLOGV-UHFFFAOYSA-N
Comment: Energy1
Num peaks: 6
80.0130901 4.443709811
120.0556236 6.769783915
121.0396392 2.712261839
130.0399735 17.24616347
131.0239891 1.307349058
148.0505382 59.50959828

Name: +ve in-silico MS/MS by CFM-ID for MQSNOUMRWQLOGV-UHFFFAOYSA-N
ID: MQSNOUMRWQLOGV-UHFFFAOYSA-N
Comment: Energy2
Num peaks: 16
50.00252542 3.829019974
52.01817548 3.097906065
77.01342445 3.042688407
79.02907452 6.121821861
80.0130901 2.812892405
92.04947561 3.132395702
93.0334912 2.074172873
94.02874017 1.826136994
103.0290745 2.317187357
104.0130901 2.735042396
106.0287402 2.466017377
120.0443902 5.917299309
120.0556236 4.094001433
130.0399735 19.89703032
131.0239891 15.93776099
148.0505382 1.931597979

Name: +ve in-silico MS/MS by CFM-ID for IZCUJTLKJPQFSY-UHFFFAOYSA-N
ID: IZCUJTLKJPQFSY-UHFFFAOYSA-N
Comment: Energy0
Num peaks: 6
51.02292652 0.1151702299
104.0494756 0.03486282786
120.0244037 0.04928353949
121.0448048 1.811960922
122.0400538 0.1502495623
148.0557039 97.75050704

Name: +ve in-silico MS/MS by CFM-ID for IZCUJTLKJPQFSY-UHFFFAOYSA-N
ID: IZCUJTLKJPQFSY-UHFFFAOYSA-N
Comment: Energy1
Num peaks: 6
51.02292652 0.1342409765
104.0494756 0.07555347168
120.0244037 0.6156624993
121.0448048 3.918042008
122.0400538 2.026468465
148.0557039 92.99064373

Name: +ve in-silico MS/MS by CFM-ID for IZCUJTLKJPQFSY-UHFFFAOYSA-N
ID: IZCUJTLKJPQFSY-UHFFFAOYSA-N
Comment: Energy2
Num peaks: 6
51.02292652 5.919619014
104.0494756 7.738443305
120.0244037 5.007030498
121.0448048 8.699657924
122.0400538 10.9749001
148.0557039 45.67920529

Name: +ve in-silico MS/MS by CFM-ID for NECBMBRAYJLMMF-UHFFFAOYSA-N
ID: NECBMBRAYJLMMF-UHFFFAOYSA-N
Comment: Energy0
Num peaks: 6
70.03997355 0.8705448013
78.03496842 0.8743004664
86.03488817 1.404480733
103.0302174 1.419586098
113.0145673 2.479003623
130.0411164 87.1187756

Name: +ve in-silico MS/MS by CFM-ID for NECBMBRAYJLMMF-UHFFFAOYSA-N
ID: NECBMBRAYJLMMF-UHFFFAOYSA-N
Comment: Energy1
Num peaks: 6
43.02907452 3.072460005
60.02440374 5.794409274
85.0196527 3.511721055
102.0462018 36.42885102
113.0145673 3.434827365
130.0411164 31.66007638

Name: +ve in-silico MS/MS by CFM-ID for NECBMBRAYJLMMF-UHFFFAOYSA-N
ID: NECBMBRAYJLMMF-UHFFFAOYSA-N
Comment: Energy2
Num peaks: 16
26.00252542 2.611699705
28.01817548 3.508725901
42.99785464 6.034432836
43.02907452 9.451055323
44.0130901 8.07870586
53.01342445 5.758617287
58.00875367 7.355940639
58.99276926 2.31194035
60.02440374 2.671297838
69.00833907 2.603811587
70.03997355 10.80787777
83.02398914 2.132659527
85.0196527 4.449213691
86.03488817 7.404267617
100.0305517 2.60122494
113.0145673 2.984372029

Name: +ve in-silico MS/MS by CFM-ID for GHFGOVUYCKZOJH-UHFFFAOYSA-N
ID: GHFGOVUYCKZOJH-UHFFFAOYSA-N
Comment: Energy0
Num peaks: 6
76.01817548 0.2000881153
77.01342445 0.08137343971
78.03382555 0.3344702343
101.0134245 0.4260633061
103.0290745 1.340899342
130.0399735 97.3974028

Name: +ve in-silico MS/MS by CFM-ID for GHFGOVUYCKZOJH-UHFFFAOYSA-N
ID: GHFGOVUYCKZOJH-UHFFFAOYSA-N
Comment: Energy1
Num peaks: 6
76.01817548 2.991672683
77.01342445 1.541709459
78.03382555 1.194906827
101.0134245 9.522264222
103.0290745 10.11461473
130.0399735 71.57431713

Name: +ve in-silico MS/MS by CFM-ID for GHFGOVUYCKZOJH-UHFFFAOYSA-N
ID: GHFGOVUYCKZOJH-UHFFFAOYSA-N
Comment: Energy2
Num peaks: 8
50.00252542 7.418562013
76.01817548 26.0585587
77.01342445 6.783448747
78.03382555 3.485340804
79.02907452 3.424804269
101.0134245 12.75251654
103.0290745 15.23669772
130.0399735 5.992624003

Name: +ve in-silico MS/MS by CFM-ID for NJUPKURMXHOQRY-UHFFFAOYSA-N
ID: NJUPKURMXHOQRY-UHFFFAOYSA-N
Comment: Energy0
Num peaks: 6
69.01423612 1.199299922
102.0338255 4.544801992
104.0494756 1.456068256
119.0298862 1.243581487
121.0455363 2.221587954
148.0564353 85.64819244

Name: +ve in-silico MS/MS by CFM-ID for NJUPKURMXHOQRY-UHFFFAOYSA-N
ID: NJUPKURMXHOQRY-UHFFFAOYSA-N
Comment: Energy1
Num peaks: 6
102.0338255 10.81414274
104.0494756 5.700237511
119.0298862 3.704410028
121.0455363 5.532866959
130.0458706 13.94806917
148.0564353 43.44156655

Name: +ve in-silico MS/MS by CFM-ID for NJUPKURMXHOQRY-UHFFFAOYSA-N
ID: NJUPKURMXHOQRY-UHFFFAOYSA-N
Comment: Energy2
Num peaks: 12
25.00727645 3.159289555
49.00727645 10.87853149
51.02292652 8.609616136
52.01817548 2.153870524
69.01423612 21.176138
75.02292652 8.474383175
93.01423612 5.655934211
95.02988619 2.000365317
102.0338255 9.966327849
119.0298862 3.174235586
121.0455363 3.382757361
148.0564353 2.546095904

Name: +ve in-silico MS/MS by CFM-ID for OYNLPFVUFOSEOV-UHFFFAOYSA-N
ID: OYNLPFVUFOSEOV-UHFFFAOYSA-N
Comment: Energy0
Num peaks: 6
53.03857658 0.002711647003
104.0494756 7.17726767
105.0447246 0.04598722609
120.0443902 2.155511391
122.0348882 0.02964248919
148.0505382 90.57548647

Name: +ve in-silico MS/MS by CFM-ID for OYNLPFVUFOSEOV-UHFFFAOYSA-N
ID: OYNLPFVUFOSEOV-UHFFFAOYSA-N
Comment: Energy1
Num peaks: 6
49.00727645 8.601623999
73.00727645 1.190626612
77.03857658 3.258029397
78.03382555 1.03679603
104.0494756 64.00174046
148.0505382 18.01614921

Name: +ve in-silico MS/MS by CFM-ID for OYNLPFVUFOSEOV-UHFFFAOYSA-N
ID: OYNLPFVUFOSEOV-UHFFFAOYSA-N
Comment: Energy2
Num peaks: 6
49.00727645 3.842377653
53.03857658 5.825906615
73.00727645 8.667540787
75.02292652 13.49992465
77.03857658 11.20054798
104.0494756 40.57437501

Name: +ve in-silico MS/MS by CFM-ID for PHFTVEADDMICLE-UHFFFAOYSA-N
ID: PHFTVEADDMICLE-UHFFFAOYSA-N
Comment: Energy0
Num peaks: 6
47.02915477 0.9817544706
77.01973296 0.5296639638
79.03538302 2.890986499
88.05570386 2.698846237
91.03538302 5.747721193
108.0619321 84.46055307

Name: +ve in-silico MS/MS by CFM-ID for PHFTVEADDMICLE-UHFFFAOYSA-N
ID: PHFTVEADDMICLE-UHFFFAOYSA-N
Comment: Energy1
Num peaks: 6
18.99785464 0.5217340232
74.0400538 0.814645929
88.05570386 1.963057131
91.03538302 2.381402005
92.03063199 0.4135586846
108.0619321 91.71770296

Name: +ve in-silico MS/MS by CFM-ID for PHFTVEADDMICLE-UHFFFAOYSA-N
ID: PHFTVEADDMICLE-UHFFFAOYSA-N
Comment: Energy2
Num peaks: 12
27.02292652 3.288851626
45.0135047 9.843828293
47.02915477 8.526453652
57.0135047 2.888076874
59.02915477 7.391449501
61.04480483 2.511657272
68.04947561 4.269580996
71.02915477 12.82151771
79.03538302 3.456646972
88.05570386 8.29934444
91.03538302 12.56817518
108.0619321 4.641996221

Name: +ve in-silico MS/MS by CFM-ID for NJECHCNAUQPZMJ-UHFFFAOYSA-N
ID: NJECHCNAUQPZMJ-UHFFFAOYSA-N
Comment: Energy0
Num peaks: 6
120.0443902 0.4001710679
120.0556236 0.4820406251
121.0396392 8.598497166
130.0399735 9.111528895
131.0239891 7.06777468
148.0505382 73.92869067

Name: +ve in-silico MS/MS by CFM-ID for NJECHCNAUQPZMJ-UHFFFAOYSA-N
ID: NJECHCNAUQPZMJ-UHFFFAOYSA-N
Comment: Energy1
Num peaks: 6
41.00219107 7.733831809
43.01784114 29.62549164
120.0556236 4.669798012
121.0396392 3.787335632
130.0399735 11.6770718
148.0505382 34.13977789

Name: +ve in-silico MS/MS by CFM-ID for NJECHCNAUQPZMJ-UHFFFAOYSA-N
ID: NJECHCNAUQPZMJ-UHFFFAOYSA-N
Comment: Energy2
Num peaks: 16
26.00252542 2.161026227
40.01817548 12.97269117
52.01817548 6.483726253
69.04472458 1.779592735
77.01342445 2.153863762
79.01784114 1.500849444
91.02907452 5.819280589
93.0334912 1.80755546
93.04472458 1.561704253
103.0290745 1.595850838
104.0130901 4.53307082
120.0443902 1.23305205
121.0396392 8.734863193
130.0399735 19.22600903
131.0239891 7.225857394
148.0505382 1.577164471

Name: +ve in-silico MS/MS by CFM-ID for SRCTYSHBUFUPHW-UHFFFAOYSA-N
ID: SRCTYSHBUFUPHW-UHFFFAOYSA-N
Comment: Energy0
Num peaks: 6
79.02907452 0.220730501
103.0290745 0.4763417558
121.0396392 3.277004988
130.0399735 28.56542105
132.0192381 1.540909699
148.0505382 64.89868549

Name: +ve in-silico MS/MS by CFM-ID for SRCTYSHBUFUPHW-UHFFFAOYSA-N
ID: SRCTYSHBUFUPHW-UHFFFAOYSA-N
Comment: Energy1
Num peaks: 6
50.00252542 3.06211569
103.0290745 5.3117119
106.0399735 3.71281068
121.0396392 12.78497955
130.0399735 31.87900369
148.0505382 32.10146119

Name: +ve in-silico MS/MS by CFM-ID for SRCTYSHBUFUPHW-UHFFFAOYSA-N
ID: SRCTYSHBUFUPHW-UHFFFAOYSA-N
Comment: Energy2
Num peaks: 11
40.01817548 11.99242454
49.00727645 4.935205797
50.00252542 4.580482352
51.02292652 10.8691685
52.01817548 8.267263584
65.01342445 5.586086719
79.02907452 4.507972615
103.0290745 5.95169639
121.0396392 2.829073572
130.0399735 19.22759415
132.0192381 3.277252624

Name: +ve in-silico MS/MS by CFM-ID for YKQLPIXFNRXRDD-UHFFFAOYSA-N
ID: YKQLPIXFNRXRDD-UHFFFAOYSA-N
Comment: Energy0
Num peaks: 6
102.0338255 4.365694866
104.0494756 0.6507378181
119.0298862 0.769550372
121.0455363 1.001854649
130.0458706 0.9571143208
148.0564353 89.93771411

Name: +ve in-silico MS/MS by CFM-ID for YKQLPIXFNRXRDD-UHFFFAOYSA-N
ID: YKQLPIXFNRXRDD-UHFFFAOYSA-N
Comment: Energy1
Num peaks: 6
78.03382555 1.778468459
102.0338255 9.108315707
103.0349716 1.827216693
104.0494756 5.092768871
130.0458706 61.97953014
148.0564353 11.73778451

Name: +ve in-silico MS/MS by CFM-ID for YKQLPIXFNRXRDD-UHFFFAOYSA-N
ID: YKQLPIXFNRXRDD-UHFFFAOYSA-N
Comment: Energy2
Num peaks: 9
25.00727645 3.252783869
49.00727645 15.40111779
51.02292652 7.474960278
73.00727645 3.080721033
75.02292652 12.55342257
76.01817548 2.73011658
102.0338255 25.84529011
104.0494756 3.783482001
148.0564353 7.161540143

Name: +ve in-silico MS/MS by CFM-ID for NLXGQEJKDMXLBG-UHFFFAOYSA-N
ID: NLXGQEJKDMXLBG-UHFFFAOYSA-N
Comment: Energy0
Num peaks: 6
52.01817548 4.177459156
54.03382555 13.72126525
59.99024648 3.279285056
69.04472458 12.93519101
95.99024648 16.02290364
113.0167956 42.71644484

Name: +ve in-silico MS/MS by CFM-ID for NLXGQEJKDMXLBG-UHFFFAOYSA-N
ID: NLXGQEJKDMXLBG-UHFFFAOYSA-N
Comment: Energy1
Num peaks: 6
52.01817548 9.21834351
54.03382555 24.09662759
69.04472458 12.08624654
79.02907452 4.362195328
95.99024648 25.38543316
113.0167956 6.788125822

Name: +ve in-silico MS/MS by CFM-ID for NLXGQEJKDMXLBG-UHFFFAOYSA-N
ID: NLXGQEJKDMXLBG-UHFFFAOYSA-N
Comment: Energy2
Num peaks: 7
25.00727645 5.765161778
27.02292652 8.939198786
40.01817548 6.577886705
50.00252542 4.695659378
52.01817548 18.01963223
54.03382555 32.61535572
59.99024648 4.586996543

Name: +ve in-silico MS/MS by CFM-ID for FCWAYYDINOPRFJ-UHFFFAOYSA-N
ID: FCWAYYDINOPRFJ-UHFFFAOYSA-N
Comment: Energy0
Num peaks: 6
34.9683041 1.309336769
57.06987671 1.490568102
71.08552677 1.448985294
106.0054179 1.909237487
130.0418034 2.659693665
148.0523681 81.64666086

Name: +ve in-silico MS/MS by CFM-ID for FCWAYYDINOPRFJ-UHFFFAOYSA-N
ID: FCWAYYDINOPRFJ-UHFFFAOYSA-N
Comment: Energy1
Num peaks: 9
55.05422664 2.719892234
57.06987671 2.63785764
63.9948532 1.864952861
69.06987671 7.30018417
71.08552677 3.683288879
112.0756904 2.298454364
120.0574535 9.795993236
130.0418034 5.393142508
148.0523681 44.66433851

Name: +ve in-silico MS/MS by CFM-ID for FCWAYYDINOPRFJ-UHFFFAOYSA-N
ID: FCWAYYDINOPRFJ-UHFFFAOYSA-N
Comment: Energy2
Num peaks: 13
34.9683041 1.490013989
39.02292652 4.264309662
41.03857658 12.28236163
43.05422664 2.043900508
53.03857658 1.070605761
55.05422664 14.6359787
57.06987671 25.72293605
67.05422664 1.301836178
69.06987671 2.416883181
71.08552677 1.395816824
75.9948532 3.27486155
78.01050326 9.071207588
106.0054179 1.187647856

Name: +ve in-silico MS/MS by CFM-ID for VCYGGHIDKYQIRH-UHFFFAOYSA-N
ID: VCYGGHIDKYQIRH-UHFFFAOYSA-N
Comment: Energy0
Num peaks: 6
90.03382555 0.6852004377
92.04947561 0.1027806617
104.0494756 0.1359104615
117.0447246 75.56628851
121.0396392 8.381209298
148.0505382 14.81704601

Name: +ve in-silico MS/MS by CFM-ID for VCYGGHIDKYQIRH-UHFFFAOYSA-N
ID: VCYGGHIDKYQIRH-UHFFFAOYSA-N
Comment: Energy1
Num peaks: 6
103.0290745 1.143858515
104.0494756 5.507865792
105.0447246 8.66174916
117.0447246 2.01892549
121.0396392 14.31882845
148.0505382 64.84025297

Name: +ve in-silico MS/MS by CFM-ID for VCYGGHIDKYQIRH-UHFFFAOYSA-N
ID: VCYGGHIDKYQIRH-UHFFFAOYSA-N
Comment: Energy2
Num peaks: 9
40.01817548 10.51094382
42.03382555 5.649453713
49.00727645 4.263396307
51.02292652 3.446794271
65.03857658 5.59055421
66.03382555 3.646177201
77.01342445 2.805910555
90.03382555 21.62597178
117.0447246 25.26112973

Name: +ve in-silico MS/MS by CFM-ID for HBFJNZBYSXSNHZ-UHFFFAOYSA-N
ID: HBFJNZBYSXSNHZ-UHFFFAOYSA-N
Comment: Energy0
Num peaks: 6
88.01817548 0.1602700204
90.03382555 0.8587462515
104.0494756 0.2989851404
117.0447246 44.44368592
121.0396392 5.855104675
148.0505382 47.82665163

Name: +ve in-silico MS/MS by CFM-ID for HBFJNZBYSXSNHZ-UHFFFAOYSA-N
ID: HBFJNZBYSXSNHZ-UHFFFAOYSA-N
Comment: Energy1
Num peaks: 6
29.99744004 1.540127723
92.04947561 2.079939319
104.0494756 5.347407793
105.0447246 10.90214687
121.0396392 12.51724011
148.0505382 62.26814547

Name: +ve in-silico MS/MS by CFM-ID for HBFJNZBYSXSNHZ-UHFFFAOYSA-N
ID: HBFJNZBYSXSNHZ-UHFFFAOYSA-N
Comment: Energy2
Num peaks: 8
64.01817548 5.021637948
66.03382555 9.895442519
74.00252542 12.34711597
76.01817548 6.08777064
88.01817548 8.306432473
90.03382555 21.51589234
100.0181755 2.931607614
117.0447246 16.25429511

Name: +ve in-silico MS/MS by CFM-ID for AAOSLLBWWRKJIR-UHFFFAOYSA-N
ID: AAOSLLBWWRKJIR-UHFFFAOYSA-N
Comment: Energy0
Num peaks: 6
48.98395416 2.134207145
72.08077574 14.80428045
76.97886878 1.256069184
112.0756904 1.563650905
130.0418034 1.243284056
148.0523681 75.36011508

Name: +ve in-silico MS/MS by CFM-ID for AAOSLLBWWRKJIR-UHFFFAOYSA-N
ID: AAOSLLBWWRKJIR-UHFFFAOYSA-N
Comment: Energy1
Num peaks: 6
70.06512568 3.382722822
72.08077574 37.83839147
76.97886878 12.22962145
98.0600403 1.972815863
112.0756904 4.810204577
148.0523681 28.0918827

Name: +ve in-silico MS/MS by CFM-ID for AAOSLLBWWRKJIR-UHFFFAOYSA-N
ID: AAOSLLBWWRKJIR-UHFFFAOYSA-N
Comment: Energy2
Num peaks: 10
41.03857658 10.2788493
43.05422664 18.14571967
45.06987671 4.590598413
48.98395416 4.226959448
55.05422664 11.57161634
56.04947561 2.507788516
58.9683041 2.423401402
70.06512568 6.095532251
72.08077574 19.08205214
76.97886878 2.715916002

Name: +ve in-silico MS/MS by CFM-ID for DPYMRUOGINZSQM-UHFFFAOYSA-N
ID: DPYMRUOGINZSQM-UHFFFAOYSA-N
Comment: Energy0
Num peaks: 6
31.01784114 2.323471953
63.02629764 1.751420402
77.04194771 3.734087112
89.04194771 11.2066852
91.02121226 5.935266889
107.0525124 70.56484611

Name: +ve in-silico MS/MS by CFM-ID for DPYMRUOGINZSQM-UHFFFAOYSA-N
ID: DPYMRUOGINZSQM-UHFFFAOYSA-N
Comment: Energy1
Num peaks: 6
45.0334912 22.12454702
47.04914126 11.66365782
63.02629764 13.56125883
77.04194771 3.817495216
89.04194771 9.192914914
107.0525124 25.53705252

Name: +ve in-silico MS/MS by CFM-ID for DPYMRUOGINZSQM-UHFFFAOYSA-N
ID: DPYMRUOGINZSQM-UHFFFAOYSA-N
Comment: Energy2
Num peaks: 8
15.02292652 8.331440617
31.01784114 11.03304646
61.01064758 12.65489044
63.02629764 9.390075685
73.01064758 17.03848247
77.04194771 3.729966572
89.04194771 12.22699914
91.02121226 7.736116632

Name: +ve in-silico MS/MS by CFM-ID for IOVAEPYUPBLCKS-UHFFFAOYSA-N
ID: IOVAEPYUPBLCKS-UHFFFAOYSA-N
Comment: Energy0
Num peaks: 6
57.04472458 3.07292652
74.00589655 3.561085004
99.00114552 1.690331055
101.0167956 3.028769108
103.0324456 25.40012065
130.0433447 56.45598987

Name: +ve in-silico MS/MS by CFM-ID for IOVAEPYUPBLCKS-UHFFFAOYSA-N
ID: IOVAEPYUPBLCKS-UHFFFAOYSA-N
Comment: Energy1
Num peaks: 6
42.03382555 2.042545
57.04472458 11.07597925
59.06037464 3.606457587
78.03719668 1.539735173
103.0324456 7.289611315
130.0433447 59.51287553

Name: +ve in-silico MS/MS by CFM-ID for IOVAEPYUPBLCKS-UHFFFAOYSA-N
ID: IOVAEPYUPBLCKS-UHFFFAOYSA-N
Comment: Energy2
Num peaks: 10
15.02292652 14.14003166
28.01817548 4.880149263
42.03382555 8.809903553
43.02907452 11.12986162
55.02907452 5.002389543
57.04472458 13.97685022
59.06037464 4.07703046
71.99024648 5.260610178
74.00589655 9.862560516
103.0324456 6.514819101

Name: +ve in-silico MS/MS by CFM-ID for RBIMSIJWXIIZEV-UHFFFAOYSA-N
ID: RBIMSIJWXIIZEV-UHFFFAOYSA-N
Comment: Energy0
Num peaks: 6
29.03857658 1.901138818
58.06512568 1.714449445
72.08077574 3.95552702
80.02615332 3.60386859
92.02615332 0.6603765433
108.0574535 85.9883983

Name: +ve in-silico MS/MS by CFM-ID for RBIMSIJWXIIZEV-UHFFFAOYSA-N
ID: RBIMSIJWXIIZEV-UHFFFAOYSA-N
Comment: Energy1
Num peaks: 6
29.03857658 13.54236827
58.06512568 9.049350069
72.08077574 15.56101374
80.02615332 6.062540841
92.02615332 3.299755022
108.0574535 42.21384603

Name: +ve in-silico MS/MS by CFM-ID for RBIMSIJWXIIZEV-UHFFFAOYSA-N
ID: RBIMSIJWXIIZEV-UHFFFAOYSA-N
Comment: Energy2
Num peaks: 10
15.02292652 3.232328397
27.02292652 3.780745847
29.03857658 18.01969784
42.03382555 9.648801306
44.04947561 4.681720195
56.04947561 3.986425657
58.06512568 15.97196295
63.9948532 5.202641439
72.08077574 13.80005294
80.02615332 4.128507191

Name: +ve in-silico MS/MS by CFM-ID for ZNKJYZHZWALQNX-UHFFFAOYSA-N
ID: ZNKJYZHZWALQNX-UHFFFAOYSA-N
Comment: Energy0
Num peaks: 6
19.01784114 4.232502478
48.98395416 5.526813303
77.03971945 3.113087145
93.01016891 5.405155205
95.00583248 20.13566955
113.0163972 51.20796443

Name: +ve in-silico MS/MS by CFM-ID for ZNKJYZHZWALQNX-UHFFFAOYSA-N
ID: ZNKJYZHZWALQNX-UHFFFAOYSA-N
Comment: Energy1
Num peaks: 6
57.0334912 5.032946138
59.02915477 4.040370467
77.03971945 14.64004406
93.01016891 9.918762971
95.00583248 9.014293282
113.0163972 50.83132038

Name: +ve in-silico MS/MS by CFM-ID for ZNKJYZHZWALQNX-UHFFFAOYSA-N
ID: ZNKJYZHZWALQNX-UHFFFAOYSA-N
Comment: Energy2
Num peaks: 7
33.0135047 8.092514253
45.0135047 6.658968895
48.98395416 29.56864349
50.99960423 6.154396824
59.02915477 15.96152219
74.99960423 6.783098717
95.00583248 9.235664998

Name: +ve in-silico MS/MS by CFM-ID for LTCGVFYSBYYWLO-UHFFFAOYSA-N
ID: LTCGVFYSBYYWLO-UHFFFAOYSA-N
Comment: Energy0
Num peaks: 6
31.01784114 1.785246344
77.03971945 1.796924038
80.99018242 4.939438367
93.01016891 3.236789012
95.00583248 28.63142435
113.0163972 51.47047941

Name: +ve in-silico MS/MS by CFM-ID for LTCGVFYSBYYWLO-UHFFFAOYSA-N
ID: LTCGVFYSBYYWLO-UHFFFAOYSA-N
Comment: Energy1
Num peaks: 6
34.9683041 5.677733186
59.02915477 2.722036444
77.03971945 2.329273518
93.01016891 2.93104154
95.00583248 26.26438986
113.0163972 49.31372873

Name: +ve in-silico MS/MS by CFM-ID for LTCGVFYSBYYWLO-UHFFFAOYSA-N
ID: LTCGVFYSBYYWLO-UHFFFAOYSA-N
Comment: Energy2
Num peaks: 10
31.01784114 9.320131268
34.9683041 3.443009688
36.98395416 4.458758279
45.0135047 8.254661935
59.02915477 24.44051096
60.98395416 3.930398377
74.99960423 6.793181586
78.97453235 5.556397824
80.99018242 5.557014132
95.00583248 9.987207457

Name: +ve in-silico MS/MS by CFM-ID for GPKUICFDWYEPTK-UHFFFAOYSA-N
ID: GPKUICFDWYEPTK-UHFFFAOYSA-N
Comment: Energy0
Num peaks: 6
63.02292652 0.4891796237
78.04640161 1.318798526
79.05422664 1.473855478
81.0334912 0.7380692066
83.04914126 0.4208076448
108.0569663 90.3342721

Name: +ve in-silico MS/MS by CFM-ID for GPKUICFDWYEPTK-UHFFFAOYSA-N
ID: GPKUICFDWYEPTK-UHFFFAOYSA-N
Comment: Energy1
Num peaks: 6
50.01510148 1.963343736
51.02292652 2.41172645
79.05422664 4.710510127
80.02566617 1.906418425
93.0334912 1.285804366
108.0569663 68.9468605

Name: +ve in-silico MS/MS by CFM-ID for GPKUICFDWYEPTK-UHFFFAOYSA-N
ID: GPKUICFDWYEPTK-UHFFFAOYSA-N
Comment: Energy2
Num peaks: 11
39.02292652 7.058473552
47.99945142 5.37234014
49.00727645 7.958602156
50.01510148 4.71288767
51.02292652 6.799278588
52.03075155 4.527011302
62.01510148 3.742623471
63.02292652 16.03945746
64.03075155 4.072321123
65.03857658 15.2223486
78.04640161 5.299313753

Name: +ve in-silico MS/MS by CFM-ID for QWVXTXMTRMFWGC-UHFFFAOYSA-N
ID: QWVXTXMTRMFWGC-UHFFFAOYSA-N
Comment: Energy0
Num peaks: 6
43.01784114 4.649460804
60.04439023 2.374050989
89.01525429 11.5035358
106.0418034 30.83442482
132.0210679 1.723350905
148.0523681 37.55272684

Name: +ve in-silico MS/MS by CFM-ID for QWVXTXMTRMFWGC-UHFFFAOYSA-N
ID: QWVXTXMTRMFWGC-UHFFFAOYSA-N
Comment: Energy1
Num peaks: 6
43.01784114 2.618714408
53.03857658 3.001220557
70.06512568 3.718614653
89.01525429 38.32442045
106.0418034 34.27295121
148.0523681 6.056373472

Name: +ve in-silico MS/MS by CFM-ID for QWVXTXMTRMFWGC-UHFFFAOYSA-N
ID: QWVXTXMTRMFWGC-UHFFFAOYSA-N
Comment: Energy2
Num peaks: 14
15.02292652 2.317753738
25.00727645 2.950483429
41.00219107 2.660000961
43.01784114 9.603526674
53.03857658 9.338129578
58.9683041 2.724431848
60.04439023 2.010288833
60.98395416 2.092549967
62.99960423 1.869631504
72.04439023 2.414541155
72.98395416 15.19779974
74.99960423 2.466301638
89.01525429 21.09313677
90.01050326 3.672201548

Name: +ve in-silico MS/MS by CFM-ID for XKEBMWRWBWRQAO-UHFFFAOYSA-N
ID: XKEBMWRWBWRQAO-UHFFFAOYSA-N
Comment: Energy0
Num peaks: 6
43.02907452 0.2814281249
94.02874017 0.09905296548
119.0239891 0.1812309056
121.0396392 7.080499806
131.0239891 0.3699207826
148.0505382 91.66217539

Name: +ve in-silico MS/MS by CFM-ID for XKEBMWRWBWRQAO-UHFFFAOYSA-N
ID: XKEBMWRWBWRQAO-UHFFFAOYSA-N
Comment: Energy1
Num peaks: 6
43.02907452 1.985047388
119.0239891 1.343733919
120.0556236 1.786799185
121.0396392 21.24120452
131.0239891 1.846079277
148.0505382 66.68254259

Name: +ve in-silico MS/MS by CFM-ID for XKEBMWRWBWRQAO-UHFFFAOYSA-N
ID: XKEBMWRWBWRQAO-UHFFFAOYSA-N
Comment: Energy2
Num peaks: 16
39.02292652 1.458103668
43.02907452 7.495474707
50.00252542 2.591447753
52.01817548 6.411793192
54.03382555 1.245917549
65.01342445 13.42758442
66.03382555 1.488768743
67.02907452 7.336845154
92.0130901 2.238626799
94.02874017 8.223280601
104.0130901 3.613638832
105.0447246 1.481492139
120.0556236 1.383921965
121.0396392 16.41055286
131.0239891 2.789684732
148.0505382 2.749770815

Name: +ve in-silico MS/MS by CFM-ID for QIWYQFKQYWOBID-UHFFFAOYSA-N
ID: QIWYQFKQYWOBID-UHFFFAOYSA-N
Comment: Energy0
Num peaks: 6
34.99499752 1.127689853
74.00589655 1.37802096
96.05562361 1.034912578
99.00114552 8.195078689
101.0167956 0.8434109592
130.0433447 82.17419091

Name: +ve in-silico MS/MS by CFM-ID for QIWYQFKQYWOBID-UHFFFAOYSA-N
ID: QIWYQFKQYWOBID-UHFFFAOYSA-N
Comment: Energy1
Num peaks: 6
52.01817548 5.388036894
54.03382555 17.93941159
71.06037464 10.58532398
96.05562361 4.401424076
99.00114552 18.46527078
130.0433447 29.21069568

Name: +ve in-silico MS/MS by CFM-ID for QIWYQFKQYWOBID-UHFFFAOYSA-N
ID: QIWYQFKQYWOBID-UHFFFAOYSA-N
Comment: Energy2
Num peaks: 20
15.02292652 5.693987435
30.03382555 2.539225019
40.01817548 2.475945821
42.03382555 4.304264913
43.02907452 2.54815894
44.97934745 10.28007394
52.01817548 2.289228897
54.03382555 3.412188553
55.02907452 7.454577226
57.04472458 5.150908213
59.99024648 6.085840899
62.00589655 2.380970369
69.04472458 2.539335782
71.06037464 2.591535498
71.99024648 4.155207786
74.00589655 6.853895561
76.02154661 2.326207769
79.03244564 2.428714795
87.00114552 2.22273334
99.00114552 3.390768555

Name: +ve in-silico MS/MS by CFM-ID for CVWUWVDEUBMAHS-UHFFFAOYSA-N
ID: CVWUWVDEUBMAHS-UHFFFAOYSA-N
Comment: Energy0
Num peaks: 6
69.00833907 4.729143424
99.01890376 14.8350771
101.0233204 4.041677649
101.0345538 2.857808269
112.0029193 2.929439734
129.0294684 61.29408323

Name: +ve in-silico MS/MS by CFM-ID for CVWUWVDEUBMAHS-UHFFFAOYSA-N
ID: CVWUWVDEUBMAHS-UHFFFAOYSA-N
Comment: Energy1
Num peaks: 10
43.02907452 5.730590668
53.01342445 4.214725428
83.01275576 6.264502506
83.02398914 5.244450373
99.01890376 10.17891778
101.0233204 12.05929034
101.0345538 3.650103322
111.0189038 15.89362536
112.0029193 5.816624211
129.0294684 12.60732425

Name: +ve in-silico MS/MS by CFM-ID for CVWUWVDEUBMAHS-UHFFFAOYSA-N
ID: CVWUWVDEUBMAHS-UHFFFAOYSA-N
Comment: Energy2
Num peaks: 9
29.01342445 2.331487494
41.00219107 6.96403428
43.02907452 13.6871077
53.01342445 4.621236009
56.99710569 2.097021535
59.01275576 4.316618757
69.00833907 41.10211621
71.02398914 3.005942367
81.00833907 2.315495162

Name: +ve in-silico MS/MS by CFM-ID for IIYWDRMGBBSUQS-KTKRTIGZSA-N
ID: IIYWDRMGBBSUQS-KTKRTIGZSA-N
Comment: Energy0
Num peaks: 6
26.00252542 3.85374842
51.02292652 0.01472450542
63.02292652 0.03550723323
70.00358804 5.668838029
122.0348882 0.02778212186
148.0505382 90.37417189

Name: +ve in-silico MS/MS by CFM-ID for IIYWDRMGBBSUQS-KTKRTIGZSA-N
ID: IIYWDRMGBBSUQS-KTKRTIGZSA-N
Comment: Energy1
Num peaks: 6
26.00252542 21.10914975
49.00727645 1.119454523
51.02292652 4.145619563
53.03857658 1.811679895
122.0348882 1.155544878
148.0505382 67.62723503

Name: +ve in-silico MS/MS by CFM-ID for IIYWDRMGBBSUQS-KTKRTIGZSA-N
ID: IIYWDRMGBBSUQS-KTKRTIGZSA-N
Comment: Energy2
Num peaks: 6
26.00252542 41.29537606
49.00727645 4.089142971
51.02292652 4.715987504
63.02292652 5.818298678
70.00358804 29.00733504
148.0505382 8.527251019

Name: +ve in-silico MS/MS by CFM-ID for PINNQKFNRKECFX-UHFFFAOYSA-N
ID: PINNQKFNRKECFX-UHFFFAOYSA-N
Comment: Energy0
Num peaks: 6
74.00589655 2.578896594
98.00589655 5.694597594
99.00114552 1.664807296
100.0215466 8.699185834
102.0371967 54.07439164
130.0433447 16.57468385

Name: +ve in-silico MS/MS by CFM-ID for PINNQKFNRKECFX-UHFFFAOYSA-N
ID: PINNQKFNRKECFX-UHFFFAOYSA-N
Comment: Energy1
Num peaks: 7
29.03857658 5.563073003
44.04947561 1.796013161
59.99024648 6.161415383
62.00589655 2.05210856
88.02154661 35.08437866
102.0120445 17.00143969
130.0433447 13.37284501

Name: +ve in-silico MS/MS by CFM-ID for PINNQKFNRKECFX-UHFFFAOYSA-N
ID: PINNQKFNRKECFX-UHFFFAOYSA-N
Comment: Energy2
Num peaks: 20
26.00252542 1.33982441
27.02292652 5.163583114
29.01342445 1.930666078
29.03857658 11.245461
44.97934745 6.065284784
46.99499752 2.745865359
56.02432348 2.176140018
56.04947561 4.116471277
59.99024648 8.171754158
64.02154661 1.307913528
71.99024648 2.8561598
74.00589655 9.589341566
83.99024648 2.111414732
84.05562361 1.78437328
86.00589655 1.35719224
98.00589655 1.680987482
99.00114552 4.488096015
101.0167956 1.242887452
102.0371967 9.363042575
103.0324456 1.324441848

Name: +ve in-silico MS/MS by CFM-ID for CETJAMWDGXFQPB-UHFFFAOYSA-N
ID: CETJAMWDGXFQPB-UHFFFAOYSA-N
Comment: Energy0
Num peaks: 6
56.04947561 9.286358925
58.06512568 3.126376248
72.98395416 4.853280259
74.99960423 17.82868229
106.0054179 3.438635484
148.0523681 45.17738639

Name: +ve in-silico MS/MS by CFM-ID for CETJAMWDGXFQPB-UHFFFAOYSA-N
ID: CETJAMWDGXFQPB-UHFFFAOYSA-N
Comment: Energy1
Num peaks: 9
39.02292652 5.091971863
41.03857658 11.458224
56.04947561 9.286229696
60.98395416 2.780451606
72.98395416 11.16683522
74.99960423 24.6570127
106.0054179 4.334932849
108.0210679 3.401694746
148.0523681 7.834219425

Name: +ve in-silico MS/MS by CFM-ID for CETJAMWDGXFQPB-UHFFFAOYSA-N
ID: CETJAMWDGXFQPB-UHFFFAOYSA-N
Comment: Energy2
Num peaks: 9
15.02292652 4.213530024
39.02292652 12.07835774
40.01817548 10.15420648
41.03857658 3.892115077
56.04947561 32.80970186
58.06512568 5.971571878
60.08077574 3.979724298
72.98395416 4.286005112
74.99960423 6.077444236

Name: +ve in-silico MS/MS by CFM-ID for ICIFXJCUANDOQN-UHFFFAOYSA-N
ID: ICIFXJCUANDOQN-UHFFFAOYSA-N
Comment: Energy0
Num peaks: 6
19.01784114 1.645389645
77.01507786 1.643983638
79.03072793 1.856139324
90.04671234 2.736819209
91.03072793 15.34228435
108.057277 72.23937455

Name: +ve in-silico MS/MS by CFM-ID for ICIFXJCUANDOQN-UHFFFAOYSA-N
ID: ICIFXJCUANDOQN-UHFFFAOYSA-N
Comment: Energy1
Num peaks: 9
15.02292652 6.585741491
28.01817548 4.632606774
30.03382555 9.404767426
73.02016324 7.460253499
77.01507786 4.49086605
79.03072793 4.070914035
90.04671234 14.08995108
91.03072793 24.14212993
108.057277 9.054177873

Name: +ve in-silico MS/MS by CFM-ID for ICIFXJCUANDOQN-UHFFFAOYSA-N
ID: ICIFXJCUANDOQN-UHFFFAOYSA-N
Comment: Energy2
Num peaks: 9
15.02292652 4.560107962
19.01784114 7.249635537
30.03382555 6.779131436
77.01507786 9.455654788
79.03072793 4.869756241
90.04671234 4.750765104
91.03072793 31.76809978
92.02597689 6.217311788
108.057277 5.24336222

Name: +ve in-silico MS/MS by CFM-ID for OQVOOXKRUPWNKO-UHFFFAOYSA-N
ID: OQVOOXKRUPWNKO-UHFFFAOYSA-N
Comment: Energy0
Num peaks: 8
89.97394132 4.83779197
91.98959139 2.288585928
102.0103268 2.497525346
120.0208915 21.47070195
121.0412926 11.5762617
122.0365416 3.059495416
131.0256425 4.884853641
148.0521916 31.4624655

Name: +ve in-silico MS/MS by CFM-ID for OQVOOXKRUPWNKO-UHFFFAOYSA-N
ID: OQVOOXKRUPWNKO-UHFFFAOYSA-N
Comment: Energy1
Num peaks: 14
26.00252542 15.97627916
27.02292652 2.539734614
28.01817548 2.038288705
29.03857658 11.66475212
47.04914126 3.694268173
89.97394132 2.070377606
91.98959139 7.53091871
93.00999248 2.092051545
95.02564255 4.029519802
102.9943424 3.379111003
120.0208915 11.09130748
121.0412926 2.627487841
131.0256425 7.235064874
148.0521916 5.634534416

Name: +ve in-silico MS/MS by CFM-ID for OQVOOXKRUPWNKO-UHFFFAOYSA-N
ID: OQVOOXKRUPWNKO-UHFFFAOYSA-N
Comment: Energy2
Num peaks: 17
15.02292652 2.94743411
27.02292652 2.375758376
29.03857658 9.989643014
45.0334912 2.121854439
47.04914126 6.421190476
73.9790267 3.204164817
74.9994278 4.300167809
77.01507786 7.007869947
79.03072793 1.807352615
88.97869235 2.778587372
89.97394132 5.840123507
90.99434242 5.608566336
91.98959139 2.399933871
93.00999248 10.7329481
95.02564255 3.421327733
102.0103268 2.124413526
121.0412926 7.115512012

Name: +ve in-silico MS/MS by CFM-ID for IWTDSJVXBQXLLR-UHFFFAOYSA-N
ID: IWTDSJVXBQXLLR-UHFFFAOYSA-N
Comment: Energy0
Num peaks: 6
19.01784114 0.5204852173
106.0054179 0.5652291205
112.0756904 12.54673834
117.0465544 1.653371058
130.0418034 3.092887407
148.0523681 76.70027098

Name: +ve in-silico MS/MS by CFM-ID for IWTDSJVXBQXLLR-UHFFFAOYSA-N
ID: IWTDSJVXBQXLLR-UHFFFAOYSA-N
Comment: Energy1
Num peaks: 18
39.02292652 1.151921341
41.03857658 1.918022644
43.05422664 1.927150405
70.02874017 2.155350417
72.04439023 1.770331123
77.01525429 2.781754719
81.06987671 1.982018096
84.04439023 1.408058199
86.0600403 0.8978784677
94.06512568 2.167968953
98.0600403 1.92238142
105.0465544 4.595199345
106.0054179 1.466319995
112.0756904 7.78324336
115.0309044 1.867140655
117.0465544 4.616166632
130.0418034 10.94596872
148.0523681 29.46034911

Name: +ve in-silico MS/MS by CFM-ID for IWTDSJVXBQXLLR-UHFFFAOYSA-N
ID: IWTDSJVXBQXLLR-UHFFFAOYSA-N
Comment: Energy2
Num peaks: 31
39.02292652 3.280373483
41.03857658 7.895518823
43.05422664 4.171574061
53.03857658 2.022164991
54.03382555 1.653846797
55.05422664 3.290918221
57.06987671 1.224527958
68.04947561 1.298837594
70.02874017 2.84076022
72.04439023 2.113665073
72.98395416 1.893073793
74.99960423 2.619634993
77.01525429 1.346746213
79.05422664 1.033813798
81.06987671 2.800096147
82.02874017 1.071142526
84.04439023 1.806810906
86.0600403 0.9061525328
89.01525429 1.84066868
90.01050326 3.443263558
94.06512568 1.623265947
96.04439023 1.603620808
102.0105033 1.287956843
103.0309044 1.75424222
103.9897678 4.415667436
104.0261533 1.591123453
106.0054179 1.282316119
112.0756904 3.334294585
118.0054179 1.853215698
130.0418034 2.46940538
132.0210679 2.211120226

Name: +ve in-silico MS/MS by CFM-ID for GZIRWFBHMQNZSK-UHFFFAOYSA-N
ID: GZIRWFBHMQNZSK-UHFFFAOYSA-N
Comment: Energy0
Num peaks: 6
26.00252542 2.105765882
28.01817548 5.427184818
30.03382555 7.335980861
71.99024648 20.71396799
86.00589655 1.663897099
130.0433447 56.36883394

Name: +ve in-silico MS/MS by CFM-ID for GZIRWFBHMQNZSK-UHFFFAOYSA-N
ID: GZIRWFBHMQNZSK-UHFFFAOYSA-N
Comment: Energy1
Num peaks: 6
56.97934745 10.34702468
71.99024648 8.067684064
86.00589655 9.712626182
113.0167956 1.026335161
114.0120445 2.119379589
130.0433447 62.53623163

Name: +ve in-silico MS/MS by CFM-ID for GZIRWFBHMQNZSK-UHFFFAOYSA-N
ID: GZIRWFBHMQNZSK-UHFFFAOYSA-N
Comment: Energy2
Num peaks: 7
26.00252542 4.762872065
28.01817548 8.723817182
30.03382555 33.14993679
42.03382555 5.831557864
44.97934745 3.565141672
56.97934745 12.39660963
71.99024648 14.16788892

Name: +ve in-silico MS/MS by CFM-ID for UPNMLCWVYZINGJ-UHFFFAOYSA-N
ID: UPNMLCWVYZINGJ-UHFFFAOYSA-N
Comment: Energy0
Num peaks: 6
15.02292652 2.919538927
26.00252542 2.775019443
82.03997355 1.333320145
88.02154661 3.819370681
114.0120445 4.247535364
130.0433447 79.7028429

Name: +ve in-silico MS/MS by CFM-ID for UPNMLCWVYZINGJ-UHFFFAOYSA-N
ID: UPNMLCWVYZINGJ-UHFFFAOYSA-N
Comment: Energy1
Num peaks: 6
40.01817548 2.867513078
42.03382555 2.791203218
82.03997355 3.555551428
86.00589655 39.26353417
88.02154661 8.128344275
130.0433447 26.96888835

Name: +ve in-silico MS/MS by CFM-ID for UPNMLCWVYZINGJ-UHFFFAOYSA-N
ID: UPNMLCWVYZINGJ-UHFFFAOYSA-N
Comment: Energy2
Num peaks: 15
15.02292652 9.179138506
26.00252542 10.75231804
28.01817548 3.033769578
29.01342445 2.845021026
30.03382555 7.563326514
40.01817548 11.9224018
42.03382555 3.31425929
43.02907452 5.413191847
54.03382555 2.226544398
70.99499752 1.995714055
71.99024648 5.211264926
73.01064758 2.252373732
86.00589655 3.805851564
88.02154661 5.97717209
114.0120445 4.513561895

Name: +ve in-silico MS/MS by CFM-ID for MFGQIJCMHXZHHP-UHFFFAOYSA-N
ID: MFGQIJCMHXZHHP-UHFFFAOYSA-N
Comment: Energy0
Num peaks: 6
25.00727645 0.0107058392
40.01817548 0.07466957526
79.02907452 0.003096665104
81.04472458 0.02275915794
91.02907452 0.2048893448
108.0556236 99.6785817

Name: +ve in-silico MS/MS by CFM-ID for MFGQIJCMHXZHHP-UHFFFAOYSA-N
ID: MFGQIJCMHXZHHP-UHFFFAOYSA-N
Comment: Energy1
Num peaks: 6
25.00727645 0.07627565171
79.02907452 5.386880528
81.04472458 9.106162559
82.03997355 0.2921627786
91.02907452 0.8300240578
108.0556236 84.10828715

Name: +ve in-silico MS/MS by CFM-ID for MFGQIJCMHXZHHP-UHFFFAOYSA-N
ID: MFGQIJCMHXZHHP-UHFFFAOYSA-N
Comment: Energy2
Num peaks: 6
15.02292652 2.657434678
25.00727645 3.179154189
40.01817548 37.92803485
81.04472458 4.321691516
91.02907452 12.97217091
108.0556236 28.44859922

Name: +ve in-silico MS/MS by CFM-ID for LEOIIUMNVNRPNW-UHFFFAOYSA-N
ID: LEOIIUMNVNRPNW-UHFFFAOYSA-N
Comment: Energy0
Num peaks: 6
21.0135047 0.9560886439
76.97869235 2.096838246
93.00999248 19.93156408
95.00565605 2.82364622
96.98492061 31.31055944
113.0162207 39.1959461

Name: +ve in-silico MS/MS by CFM-ID for LEOIIUMNVNRPNW-UHFFFAOYSA-N
ID: LEOIIUMNVNRPNW-UHFFFAOYSA-N
Comment: Energy1
Num peaks: 6
18.99785464 11.22841012
21.0135047 7.946116235
93.00999248 4.197347613
95.00565605 5.870095809
96.98492061 20.64768686
113.0162207 35.48559756

Name: +ve in-silico MS/MS by CFM-ID for LEOIIUMNVNRPNW-UHFFFAOYSA-N
ID: LEOIIUMNVNRPNW-UHFFFAOYSA-N
Comment: Energy2
Num peaks: 6
15.02292652 7.342073806
18.99785464 5.03341861
21.0135047 3.346835127
76.97869235 33.33207182
93.00999248 10.83243214
96.98492061 27.21074211

Name: +ve in-silico MS/MS by CFM-ID for BJRWMMHTDVXOJK-UHFFFAOYSA-N
ID: BJRWMMHTDVXOJK-UHFFFAOYSA-N
Comment: Energy0
Num peaks: 6
26.00252542 3.855692972
28.01817548 9.753256866
30.03382555 24.70798189
42.03382555 3.620493744
114.0120445 4.177214803
130.0433447 45.57103794

Name: +ve in-silico MS/MS by CFM-ID for BJRWMMHTDVXOJK-UHFFFAOYSA-N
ID: BJRWMMHTDVXOJK-UHFFFAOYSA-N
Comment: Energy1
Num peaks: 7
42.03382555 4.188669195
54.03382555 11.18328218
70.99499752 3.785060481
82.03997355 12.84473949
100.0215466 6.72656912
102.0371967 19.3941205
130.0433447 23.84174464

Name: +ve in-silico MS/MS by CFM-ID for BJRWMMHTDVXOJK-UHFFFAOYSA-N
ID: BJRWMMHTDVXOJK-UHFFFAOYSA-N
Comment: Energy2
Num peaks: 6
15.02292652 3.343048565
26.00252542 4.855443821
28.01817548 5.188763797
30.03382555 46.27281001
40.01817548 2.864630983
42.03382555 17.9404041

Name: +ve in-silico MS/MS by CFM-ID for YGAFBOIEHARROZ-UHFFFAOYSA-N
ID: YGAFBOIEHARROZ-UHFFFAOYSA-N
Comment: Energy0
Num peaks: 6
70.06512568 7.887829988
94.06512568 1.038870558
98.0600403 1.498833144
112.0756904 3.801199194
130.0418034 15.39770817
148.0523681 63.49875408

Name: +ve in-silico MS/MS by CFM-ID for YGAFBOIEHARROZ-UHFFFAOYSA-N
ID: YGAFBOIEHARROZ-UHFFFAOYSA-N
Comment: Energy1
Num peaks: 8
39.02292652 2.390969533
56.04947561 2.894585547
70.06512568 12.20986866
76.97886878 2.690313173
94.06512568 4.584271901
112.0756904 10.45717761
130.0418034 3.831415762
148.0523681 41.2035313

Name: +ve in-silico MS/MS by CFM-ID for YGAFBOIEHARROZ-UHFFFAOYSA-N
ID: YGAFBOIEHARROZ-UHFFFAOYSA-N
Comment: Energy2
Num peaks: 14
39.02292652 2.303308934
41.03857658 8.197624082
42.03382555 3.507938513
43.05422664 8.008009884
51.02292652 1.977433751
53.03857658 8.103249826
54.03382555 1.781491549
55.05422664 2.500086067
68.04947561 4.382741478
70.06512568 30.34988582
72.08077574 2.19906946
72.98395416 2.08542889
74.99960423 2.114730872
94.06512568 2.509661302

Name: +ve in-silico MS/MS by CFM-ID for FGJLZXYPDQONEB-UHFFFAOYSA-N
ID: FGJLZXYPDQONEB-UHFFFAOYSA-N
Comment: Energy0
Num peaks: 6
42.03382555 0.8055532119
87.00114552 1.205885712
89.01679558 0.6899850612
96.05562361 1.040883148
114.0120445 0.9442722315
130.0433447 93.41186357

Name: +ve in-silico MS/MS by CFM-ID for FGJLZXYPDQONEB-UHFFFAOYSA-N
ID: FGJLZXYPDQONEB-UHFFFAOYSA-N
Comment: Energy1
Num peaks: 6
42.03382555 23.71424917
44.04947561 3.232117894
96.05562361 1.742554813
99.00114552 3.071579268
101.0167956 2.034385421
130.0433447 53.63037714

Name: +ve in-silico MS/MS by CFM-ID for FGJLZXYPDQONEB-UHFFFAOYSA-N
ID: FGJLZXYPDQONEB-UHFFFAOYSA-N
Comment: Energy2
Num peaks: 15
15.02292652 3.541123838
25.00727645 2.264265435
27.02292652 2.077592827
29.03857658 4.53808918
40.01817548 3.819085726
42.03382555 15.45714365
44.04947561 3.349719456
55.02907452 2.500559599
58.06512568 2.385103059
59.99024648 3.813614726
71.99024648 6.111139634
87.00114552 16.56504169
89.01679558 7.83571625
96.05562361 2.961832632
114.0120445 3.413576868

Name: +ve in-silico MS/MS by CFM-ID for RNAAXKYOTPSFGV-UHFFFAOYSA-N
ID: RNAAXKYOTPSFGV-UHFFFAOYSA-N
Comment: Energy0
Num peaks: 6
52.01817548 0.1336897363
104.0494756 0.04339005418
119.0291548 0.7809957633
121.0448048 2.900542839
122.0400538 0.1290387299
148.0557039 95.91169764

Name: +ve in-silico MS/MS by CFM-ID for RNAAXKYOTPSFGV-UHFFFAOYSA-N
ID: RNAAXKYOTPSFGV-UHFFFAOYSA-N
Comment: Energy1
Num peaks: 6
102.0338255 0.4036648609
104.0494756 0.4009258743
119.0291548 0.6677752035
121.0448048 2.081298951
122.0400538 1.901498249
148.0557039 94.09057266

Name: +ve in-silico MS/MS by CFM-ID for RNAAXKYOTPSFGV-UHFFFAOYSA-N
ID: RNAAXKYOTPSFGV-UHFFFAOYSA-N
Comment: Energy2
Num peaks: 8
73.00727645 4.019195938
75.02292652 7.337460936
77.03857658 3.538381305
101.0385766 8.614646281
119.0291548 11.77979793
121.0448048 21.26087133
122.0400538 5.109875562
148.0557039 20.10520438

Name: +ve in-silico MS/MS by CFM-ID for WMFXCDGQRHJFKL-UHFFFAOYSA-N
ID: WMFXCDGQRHJFKL-UHFFFAOYSA-N
Comment: Energy0
Num peaks: 6
50.00252542 0.06227324503
52.01817548 0.2074752006
119.0291548 0.7189242398
121.0448048 2.120768327
122.0400538 0.1962476031
148.0557039 96.49760273

Name: +ve in-silico MS/MS by CFM-ID for WMFXCDGQRHJFKL-UHFFFAOYSA-N
ID: WMFXCDGQRHJFKL-UHFFFAOYSA-N
Comment: Energy1
Num peaks: 6
52.01817548 0.1003118739
104.0494756 0.09986498928
119.0291548 2.741312541
121.0448048 4.859871967
122.0400538 1.437449797
148.0557039 90.35873651

Name: +ve in-silico MS/MS by CFM-ID for WMFXCDGQRHJFKL-UHFFFAOYSA-N
ID: WMFXCDGQRHJFKL-UHFFFAOYSA-N
Comment: Energy2
Num peaks: 8
75.02292652 2.338852264
101.0385766 7.670860236
102.0338255 2.905301134
104.0494756 4.167104445
119.0291548 15.02543563
121.0448048 17.93863604
122.0400538 5.980182984
148.0557039 23.98804275

Name: +ve in-silico MS/MS by CFM-ID for IZCUJTLKJPQFSY-UHFFFAOYSA-N
ID: IZCUJTLKJPQFSY-UHFFFAOYSA-N
Comment: Energy0
Num peaks: 6
51.02292652 0.1151702299
104.0494756 0.03486282786
120.0244037 0.04928353949
121.0448048 1.811960922
122.0400538 0.1502495623
148.0557039 97.75050704

Name: +ve in-silico MS/MS by CFM-ID for IZCUJTLKJPQFSY-UHFFFAOYSA-N
ID: IZCUJTLKJPQFSY-UHFFFAOYSA-N
Comment: Energy1
Num peaks: 6
51.02292652 0.1342409765
104.0494756 0.07555347168
120.0244037 0.6156624993
121.0448048 3.918042008
122.0400538 2.026468465
148.0557039 92.99064373

Name: +ve in-silico MS/MS by CFM-ID for IZCUJTLKJPQFSY-UHFFFAOYSA-N
ID: IZCUJTLKJPQFSY-UHFFFAOYSA-N
Comment: Energy2
Num peaks: 6
51.02292652 5.919619014
104.0494756 7.738443305
120.0244037 5.007030498
121.0448048 8.699657924
122.0400538 10.9749001
148.0557039 45.67920529

Name: +ve in-silico MS/MS by CFM-ID for RMDCSDVIVXJELQ-UHFFFAOYSA-N
ID: RMDCSDVIVXJELQ-UHFFFAOYSA-N
Comment: Energy0
Num peaks: 6
69.0135047 0.1010510852
104.0494756 0.08572762866
119.0291548 0.7180387657
121.0448048 2.114420937
122.0400538 0.09185945617
148.0557039 96.66449231

Name: +ve in-silico MS/MS by CFM-ID for RMDCSDVIVXJELQ-UHFFFAOYSA-N
ID: RMDCSDVIVXJELQ-UHFFFAOYSA-N
Comment: Energy1
Num peaks: 6
102.0338255 0.1085793218
104.0494756 0.586406943
119.0291548 2.725000403
121.0448048 4.807026404
122.0400538 1.280180495
148.0557039 90.06248887

Name: +ve in-silico MS/MS by CFM-ID for RMDCSDVIVXJELQ-UHFFFAOYSA-N
ID: RMDCSDVIVXJELQ-UHFFFAOYSA-N
Comment: Energy2
Num peaks: 8
49.00727645 3.026373812
97.04480483 4.800608434
101.0385766 7.528705449
104.0494756 3.345544671
119.0291548 14.53836075
121.0448048 17.76694928
122.0400538 5.624720663
148.0557039 23.90264849

Name: +ve in-silico MS/MS by CFM-ID for UFIGOYSEDNHKGT-UHFFFAOYSA-N
ID: UFIGOYSEDNHKGT-UHFFFAOYSA-N
Comment: Energy0
Num peaks: 6
51.02292652 0.05092155606
70.00875367 0.07339581936
104.0494756 0.4025966516
121.0448048 0.307268351
122.0400538 0.1073097732
148.0557039 98.94812412

Name: +ve in-silico MS/MS by CFM-ID for UFIGOYSEDNHKGT-UHFFFAOYSA-N
ID: UFIGOYSEDNHKGT-UHFFFAOYSA-N
Comment: Energy1
Num peaks: 6
18.99785464 0.2283094979
104.0494756 0.3050150169
120.0244037 0.8739542961
121.0448048 1.206761219
122.0400538 2.018092399
148.0557039 95.09650395

Name: +ve in-silico MS/MS by CFM-ID for UFIGOYSEDNHKGT-UHFFFAOYSA-N
ID: UFIGOYSEDNHKGT-UHFFFAOYSA-N
Comment: Energy2
Num peaks: 7
49.00727645 5.300581102
51.02292652 4.223847834
104.0494756 13.20387288
120.0244037 5.49068114
121.0448048 5.13138261
122.0400538 10.05951436
148.0557039 38.42185368

Name: +ve in-silico MS/MS by CFM-ID for XUIRHRWOJCYEDJ-UHFFFAOYSA-N
ID: XUIRHRWOJCYEDJ-UHFFFAOYSA-N
Comment: Energy0
Num peaks: 6
102.0338255 0.1570431288
104.0494756 0.4253741588
119.0291548 0.7166135719
121.0448048 2.114173067
122.0400538 0.0845121557
148.0557039 96.24704155

Name: +ve in-silico MS/MS by CFM-ID for XUIRHRWOJCYEDJ-UHFFFAOYSA-N
ID: XUIRHRWOJCYEDJ-UHFFFAOYSA-N
Comment: Energy1
Num peaks: 6
102.0338255 0.604530792
104.0494756 1.176774807
119.0291548 2.691403627
121.0448048 4.752367087
122.0400538 1.47589324
148.0557039 88.80545201

Name: +ve in-silico MS/MS by CFM-ID for XUIRHRWOJCYEDJ-UHFFFAOYSA-N
ID: XUIRHRWOJCYEDJ-UHFFFAOYSA-N
Comment: Energy2
Num peaks: 9
49.00727645 3.06304775
75.02292652 2.920218568
97.04480483 4.619483398
101.0385766 7.431232125
104.0494756 7.635061937
119.0291548 14.07810024
121.0448048 16.09555238
122.0400538 5.45888636
148.0557039 20.37284491

Name: +ve in-silico MS/MS by CFM-ID for WKTRMACWCCVROF-UHFFFAOYSA-N
ID: WKTRMACWCCVROF-UHFFFAOYSA-N
Comment: Energy0
Num peaks: 6
39.02292652 0.5337913816
44.0130901 0.1651877531
106.0287402 0.2178793608
119.0239891 0.7830923446
121.0396392 1.500249439
148.0505382 95.77260344

Name: +ve in-silico MS/MS by CFM-ID for WKTRMACWCCVROF-UHFFFAOYSA-N
ID: WKTRMACWCCVROF-UHFFFAOYSA-N
Comment: Energy1
Num peaks: 6
78.03382555 2.4778197
92.04947561 4.289371415
105.0447246 22.68444099
119.0239891 4.037950437
121.0396392 6.228620311
148.0505382 42.75589912

Name: +ve in-silico MS/MS by CFM-ID for WKTRMACWCCVROF-UHFFFAOYSA-N
ID: WKTRMACWCCVROF-UHFFFAOYSA-N
Comment: Energy2
Num peaks: 18
26.00252542 2.383405484
39.02292652 14.44385156
43.02907452 3.009530831
44.0130901 2.279436773
49.00727645 2.086282486
50.00252542 3.055793796
51.02292652 3.083324466
52.01817548 9.084098671
54.03382555 2.838207538
79.01784114 4.148390585
92.04947561 3.025502979
93.00833907 3.437174368
94.02874017 3.556482654
106.0287402 11.75692479
119.0239891 4.21362479
120.0556236 2.589340977
121.0396392 2.659575812
148.0505382 4.07524061

Name: +ve in-silico MS/MS by CFM-ID for DPYMRUOGINZSQM-UHFFFAOYSA-N
ID: DPYMRUOGINZSQM-UHFFFAOYSA-N
Comment: Energy0
Num peaks: 6
31.01784114 2.323471953
63.02629764 1.751420402
77.04194771 3.734087112
89.04194771 11.2066852
91.02121226 5.935266889
107.0525124 70.56484611

Name: +ve in-silico MS/MS by CFM-ID for DPYMRUOGINZSQM-UHFFFAOYSA-N
ID: DPYMRUOGINZSQM-UHFFFAOYSA-N
Comment: Energy1
Num peaks: 6
45.0334912 22.12454702
47.04914126 11.66365782
63.02629764 13.56125883
77.04194771 3.817495216
89.04194771 9.192914914
107.0525124 25.53705252

Name: +ve in-silico MS/MS by CFM-ID for DPYMRUOGINZSQM-UHFFFAOYSA-N
ID: DPYMRUOGINZSQM-UHFFFAOYSA-N
Comment: Energy2
Num peaks: 8
15.02292652 8.331440617
31.01784114 11.03304646
61.01064758 12.65489044
63.02629764 9.390075685
73.01064758 17.03848247
77.04194771 3.729966572
89.04194771 12.22699914
91.02121226 7.736116632

Name: +ve in-silico MS/MS by CFM-ID for FZSSHQHTQKYNQL-UHFFFAOYSA-N
ID: FZSSHQHTQKYNQL-UHFFFAOYSA-N
Comment: Energy0
Num peaks: 6
94.02874017 0.3653809755
120.0556236 0.6762318302
121.0396392 0.3327581459
130.0399735 10.28928676
131.0239891 0.414432296
148.0505382 87.31674943

Name: +ve in-silico MS/MS by CFM-ID for FZSSHQHTQKYNQL-UHFFFAOYSA-N
ID: FZSSHQHTQKYNQL-UHFFFAOYSA-N
Comment: Energy1
Num peaks: 6
94.02874017 3.925725563
119.0239891 4.766594963
120.0556236 13.74997642
121.0396392 11.65936051
130.0399735 13.62194493
148.0505382 44.18752282

Name: +ve in-silico MS/MS by CFM-ID for FZSSHQHTQKYNQL-UHFFFAOYSA-N
ID: FZSSHQHTQKYNQL-UHFFFAOYSA-N
Comment: Energy2
Num peaks: 15
29.00219107 2.287762814
40.01817548 3.77204612
42.03382555 2.688694118
52.01817548 3.43024401
53.00219107 2.108497459
55.02907452 2.267870963
64.01817548 2.488639199
67.01784114 3.692984131
78.03382555 15.29812253
81.04472458 2.134892766
94.02874017 18.42004018
103.0290745 8.499750337
107.0239891 4.116275387
120.0556236 3.169882405
130.0399735 7.298783477

Name: +ve in-silico MS/MS by CFM-ID for HEMUPBRNDLMSNI-UHFFFAOYSA-N
ID: HEMUPBRNDLMSNI-UHFFFAOYSA-N
Comment: Energy0
Num peaks: 6
31.02907452 1.207527188
98.00589655 8.978105389
100.0215466 0.9326120962
113.0167956 0.3816348993
114.0120445 0.3614460866
130.0433447 86.29207465

Name: +ve in-silico MS/MS by CFM-ID for HEMUPBRNDLMSNI-UHFFFAOYSA-N
ID: HEMUPBRNDLMSNI-UHFFFAOYSA-N
Comment: Energy1
Num peaks: 6
84.05562361 1.785727905
98.00589655 34.63468684
100.0215466 3.905232522
102.0371967 3.727609709
113.0167956 4.617780677
130.0433447 36.36849821

Name: +ve in-silico MS/MS by CFM-ID for HEMUPBRNDLMSNI-UHFFFAOYSA-N
ID: HEMUPBRNDLMSNI-UHFFFAOYSA-N
Comment: Energy2
Num peaks: 20
25.00727645 2.440069737
27.02292652 1.726301421
31.02907452 4.693390687
39.02292652 6.914356556
40.01817548 2.855665801
41.03857658 5.334975789
42.03382555 2.335234097
56.97934745 2.531739435
58.99499752 3.706253543
68.97934745 3.200689899
70.99499752 5.708049117
71.99024648 1.797139403
72.98549545 4.583806634
73.01064758 2.800918626
86.00589655 2.06805728
88.02154661 1.667397416
98.00589655 12.35644309
113.0167956 1.83873734
114.0120445 8.529459465
130.0433447 2.924693201

Name: +ve in-silico MS/MS by CFM-ID for ZNKJYZHZWALQNX-UHFFFAOYSA-N
ID: ZNKJYZHZWALQNX-UHFFFAOYSA-N
Comment: Energy0
Num peaks: 6
19.01784114 4.232502478
48.98395416 5.526813303
77.03971945 3.113087145
93.01016891 5.405155205
95.00583248 20.13566955
113.0163972 51.20796443

Name: +ve in-silico MS/MS by CFM-ID for ZNKJYZHZWALQNX-UHFFFAOYSA-N
ID: ZNKJYZHZWALQNX-UHFFFAOYSA-N
Comment: Energy1
Num peaks: 6
57.0334912 5.032946138
59.02915477 4.040370467
77.03971945 14.64004406
93.01016891 9.918762971
95.00583248 9.014293282
113.0163972 50.83132038

Name: +ve in-silico MS/MS by CFM-ID for ZNKJYZHZWALQNX-UHFFFAOYSA-N
ID: ZNKJYZHZWALQNX-UHFFFAOYSA-N
Comment: Energy2
Num peaks: 7
33.0135047 8.092514253
45.0135047 6.658968895
48.98395416 29.56864349
50.99960423 6.154396824
59.02915477 15.96152219
74.99960423 6.783098717
95.00583248 9.235664998

Name: +ve in-silico MS/MS by CFM-ID for PHXHRAOVMXOPIC-UHFFFAOYSA-N
ID: PHXHRAOVMXOPIC-UHFFFAOYSA-N
Comment: Energy0
Num peaks: 6
84.08077574 1.410127585
112.0756904 6.068408744
120.0210679 1.338085496
130.0418034 7.571120859
131.025819 2.129648498
148.0523681 76.00590523

Name: +ve in-silico MS/MS by CFM-ID for PHXHRAOVMXOPIC-UHFFFAOYSA-N
ID: PHXHRAOVMXOPIC-UHFFFAOYSA-N
Comment: Energy1
Num peaks: 8
44.04947561 3.385864523
56.04947561 12.25173994
58.06512568 7.165128651
84.08077574 5.886520368
112.0756904 3.460942163
130.0418034 8.819407396
131.025819 3.64345555
148.0523681 36.28894814

Name: +ve in-silico MS/MS by CFM-ID for PHXHRAOVMXOPIC-UHFFFAOYSA-N
ID: PHXHRAOVMXOPIC-UHFFFAOYSA-N
Comment: Energy2
Num peaks: 31
27.02292652 1.754786514
29.03857658 1.056250292
34.9683041 1.415184428
42.03382555 2.565578995
44.04947561 4.578406453
52.01817548 1.000294833
54.03382555 1.674302219
56.04947561 7.121567159
58.06512568 3.548466676
58.9683041 2.546406493
60.08077574 0.9746628329
60.98395416 3.017046711
69.0334912 1.436469462
70.06512568 1.782571924
72.98395416 0.950868744
74.99960423 1.053048963
76.97886878 2.168318672
78.99451885 1.096245633
81.01016891 0.9980157574
82.06512568 3.165053747
84.08077574 9.449199463
88.97886878 1.24107943
89.01525429 1.252501424
94.06512568 5.257101488
102.9945188 2.387515334
105.0101689 1.081443652
112.0756904 5.811001609
113.0152543 2.671298624
130.0418034 5.345630661
131.025819 1.165461967
148.0523681 1.273005812

Name: +ve in-silico MS/MS by CFM-ID for TYDFLVGVWMSQAC-UHFFFAOYSA-N
ID: TYDFLVGVWMSQAC-UHFFFAOYSA-N
Comment: Energy0
Num peaks: 6
29.03857658 1.502674185
34.9683041 3.668207703
72.08077574 1.177068527
80.02615332 9.239145536
92.02615332 0.4861335808
108.0574535 82.16073705

Name: +ve in-silico MS/MS by CFM-ID for TYDFLVGVWMSQAC-UHFFFAOYSA-N
ID: TYDFLVGVWMSQAC-UHFFFAOYSA-N
Comment: Energy1
Num peaks: 6
29.03857658 5.652305993
44.04947561 7.279283792
72.08077574 4.162840602
80.02615332 17.98695576
92.02615332 2.632341355
108.0574535 58.92027868

Name: +ve in-silico MS/MS by CFM-ID for TYDFLVGVWMSQAC-UHFFFAOYSA-N
ID: TYDFLVGVWMSQAC-UHFFFAOYSA-N
Comment: Energy2
Num peaks: 7
29.03857658 17.12343993
34.9683041 15.52408501
44.04947561 25.93636282
63.9948532 3.827088384
72.08077574 6.966151856
80.02615332 7.982692717
92.02615332 5.193225311

Name: +ve in-silico MS/MS by CFM-ID for NLEPLDKPYLYCSY-UHFFFAOYSA-N
ID: NLEPLDKPYLYCSY-UHFFFAOYSA-N
Comment: Energy0
Num peaks: 6
70.00875367 0.08107152019
101.0385766 0.1002612953
103.0542266 0.3830921397
104.0494756 0.09466564217
122.0400538 0.1129812085
148.0557039 99.07850874

Name: +ve in-silico MS/MS by CFM-ID for NLEPLDKPYLYCSY-UHFFFAOYSA-N
ID: NLEPLDKPYLYCSY-UHFFFAOYSA-N
Comment: Energy1
Num peaks: 6
18.99785464 0.3523240424
103.0542266 0.8973536697
104.0494756 0.7207496885
120.0244037 0.8711182237
122.0400538 2.117038188
148.0557039 94.74197463

Name: +ve in-silico MS/MS by CFM-ID for NLEPLDKPYLYCSY-UHFFFAOYSA-N
ID: NLEPLDKPYLYCSY-UHFFFAOYSA-N
Comment: Energy2
Num peaks: 6
49.00727645 9.177384728
51.02292652 5.639917973
101.0385766 5.290950547
103.0542266 10.24608346
122.0400538 9.498349282
148.0557039 40.53761831

Name: +ve in-silico MS/MS by CFM-ID for PJHUABJTDFXYRQ-UHFFFAOYSA-N
ID: PJHUABJTDFXYRQ-UHFFFAOYSA-N
Comment: Energy0
Num peaks: 6
39.02292652 0.09566708779
44.02432348 1.126567763
70.00358804 0.4380768851
105.0334912 17.86233174
122.0348882 0.07929865711
148.0505382 80.20403672

Name: +ve in-silico MS/MS by CFM-ID for PJHUABJTDFXYRQ-UHFFFAOYSA-N
ID: PJHUABJTDFXYRQ-UHFFFAOYSA-N
Comment: Energy1
Num peaks: 6
44.02432348 4.012203514
51.02292652 1.383467039
105.0334912 38.95916524
120.0192381 0.373468291
122.0348882 0.8687052513
148.0505382 52.57072107

Name: +ve in-silico MS/MS by CFM-ID for PJHUABJTDFXYRQ-UHFFFAOYSA-N
ID: PJHUABJTDFXYRQ-UHFFFAOYSA-N
Comment: Energy2
Num peaks: 6
39.02292652 4.563723235
49.00727645 13.85124799
51.02292652 12.82752595
63.02292652 15.30040481
79.01784114 3.677345525
105.0334912 38.13287981

Name: +ve in-silico MS/MS by CFM-ID for MHGGQXIPBPGZFB-UHFFFAOYSA-N
ID: MHGGQXIPBPGZFB-UHFFFAOYSA-N
Comment: Energy0
Num peaks: 6
43.02907452 1.858086627
46.99499752 4.910211402
49.01064758 3.686131785
88.02154661 7.394889062
101.0167956 1.57903182
130.0433447 75.97377739

Name: +ve in-silico MS/MS by CFM-ID for MHGGQXIPBPGZFB-UHFFFAOYSA-N
ID: MHGGQXIPBPGZFB-UHFFFAOYSA-N
Comment: Energy1
Num peaks: 8
26.00252542 12.98645368
43.02907452 17.68151701
46.99499752 3.691190525
82.03997355 11.95309418
88.02154661 13.73265488
99.00114552 3.071605987
103.0324456 2.665117657
130.0433447 15.97188366

Name: +ve in-silico MS/MS by CFM-ID for MHGGQXIPBPGZFB-UHFFFAOYSA-N
ID: MHGGQXIPBPGZFB-UHFFFAOYSA-N
Comment: Energy2
Num peaks: 10
26.00252542 10.0217913
42.03382555 3.232992968
43.02907452 11.69984327
46.99499752 13.92638388
49.01064758 3.141590812
61.01064758 4.862726156
71.99024648 5.952947553
88.02154661 18.8260762
99.00114552 3.680003257
101.0167956 5.063372615
