# Supplementary material for: Ion mobility collision cross-section atlas for known and unknown metabolite annotation in untargeted metabolomics
Source: Nat Commun. 2020 Aug 28;11:4334. doi: 10.1038/s41467-020-18171-8 (PMC7455731; doi:10.1038/s41467-020-18171-8)
Supplement: Supplementary file 8 — Supplementary Data 5 [file 41467_2020_18171_MOESM8_ESM.zip › 01_positive_mode/L0807/cfmid_result.txt]

1 0.38095238 KXZWTXSSTDYZED-UHFFFAOYSA-N NC1=NC(=O)N=CC1F
2 0.38095238 NYICOQQINJBNFV-UHFFFAOYSA-N NC1=NC=NC(=O)C1F
3 0.38095238 GBJBEFBZPYUYIV-UHFFFAOYSA-N NC(=O)C1=C(F)NC=N1
4 0.38095238 FWSRCDSXGQQRPG-UHFFFAOYSA-N NC1=NC(=O)N=C(F)C1
5 0.28571429 XRECTZIEBJDKEO-UHFFFAOYSA-N NC1=C(F)C=NC(=O)N1
6 0.28571429 GEKUKMUPPVBEAZ-UHFFFAOYSA-N NC1=NC(=O)CC(F)=N1
7 0.28571429 QXTRPGAMVIONMK-UHFFFAOYSA-N CCC1=NNC(=N)S1
8 0.28571429 ABSHJWZFDFHKRH-UHFFFAOYSA-N NC(=N)SCCC#N
9 0.28571429 AXYHVVSEWSUNAI-UHFFFAOYSA-N NCC1=CSC(N)=N1
10 0.19047619 NHYRSTJZWJTSAS-UHFFFAOYSA-N ClC1CC=C(C=C1)N
11 0.19047619 PRYOGUNTLHQPTO-UHFFFAOYSA-N NC1CC=C(C=C1)Cl
12 0.19047619 GYOJBRAKHORMEJ-UHFFFAOYSA-N NC1=CC=C(CC1)Cl
13 0.19047619 WSAIKWBIEKCYFN-UHFFFAOYSA-N CN1NC(=S)N=C1C
14 0.19047619 UOKUAYFZVFKNIE-UHFFFAOYSA-N CC1=C(CN)SN=N1
15 0.19047619 XVUCNHZJVVTNAU-UHFFFAOYSA-N CCC1SC(=N)N=N1
16 0.19047619 FXORLBINBKQITQ-UHFFFAOYSA-N S=C1N=CCC=N1
17 0.19047619 HEMUPBRNDLMSNI-UHFFFAOYSA-N CC1=CSC(NN)=N1
18 0.19047619 GZIRWFBHMQNZSK-UHFFFAOYSA-N CN1N=[N+](C)C=C1[S-]
19 0.19047619 NECBMBRAYJLMMF-UHFFFAOYSA-N NC1=NC=C(F)C(=O)N1
20 0.19047619 FXORLBINBKQITQ-UHFFFAOYSA-N S=C1N=CCC=N1
21 0.19047619 FXORLBINBKQITQ-UHFFFAOYSA-N S=C1N=CCC=N1
22 0.19047619 OHIHIWANQNOGGT-UHFFFAOYSA-N SC1=CN=CN=C1
23 0.19047619 VMSZFGJMDPANBP-UHFFFAOYSA-N CCC1=NSC(N)=N1
24 0.19047619 JGAQLFTWGFGENK-UHFFFAOYSA-N CC(Cl)C1=CC=CN1
25 0.19047619 HLAGQMFURMNTLW-UHFFFAOYSA-N N#CC1=CC(=NC=C1)C#N
26 0.19047619 XNPMXMIWHVZGMJ-UHFFFAOYSA-N N#Cc1cccc(n1)C#N
27 0.19047619 WEWCTIXBOAKXTL-UHFFFAOYSA-N S=C1CN=CN=C1
28 0.19047619 NPBDQUSJACEGDI-UHFFFAOYSA-N CSC1=NNC(N)=C1
29 0.19047619 QKCNMYZGZIKYHA-UHFFFAOYSA-N CCC1=NC(=S)NN1
30 0.19047619 RKKYEDCQIRHWPA-UHFFFAOYSA-N CC1=CSC(=N)N1N
31 0.19047619 LOKDVMWTEJZRAV-UHFFFAOYSA-N CC1=C(N)SC(N)=N1
32 0.19047619 CTTPIBYOHFTPEB-UHFFFAOYSA-N S=C1C=CCN=N1
33 0.19047619 CVJYWSNWPKHDOJ-UHFFFAOYSA-N S=C1C=NCN=C1
34 0.19047619 ULVFTZMJJZZYFB-UHFFFAOYSA-N S=C1C=NCC=N1
35 0.19047619 ACZFNCWQAZKTPL-UHFFFAOYSA-N CC1=C(N)N=C(N)S1
36 0.18181818 BPPLZEYBPSFHTO-UHFFFAOYSA-N CC1=NN=C(CN)S1
37 0.095238095 VGJSESNRQXAFHQ-UHFFFAOYSA-N NC(=O)C1=CC(=NC=C1)C#N
38 0.095238095 PCTFGHRZTSBGOM-UHFFFAOYSA-N O=C1NC(N)C(C(=O)N1)F
39 0.095238095 LGFBVFFBJBSDGC-UHFFFAOYSA-N C1NC=C(N=C1)C#N
40 0.095238095 PVIIYDZRGAVROQ-UHFFFAOYSA-N C1NC(=CN=C1)C#N
41 0.095238095 BJYCVJLYCVYJQT-UHFFFAOYSA-N C1C(N=CC=N1)C#N
42 0.095238095 UFIGOYSEDNHKGT-UHFFFAOYSA-N FC1=CC2=CC=CC=C2N=C1
43 0.095238095 IYNKONFGPZNETL-UHFFFAOYSA-N CN(C)c1nncs1
44 0.095238095 VUNVTLJGLXPICU-UHFFFAOYSA-N CN1N=CC(=S)N1C
45 0.095238095 FZSSHQHTQKYNQL-UHFFFAOYSA-N O=CC1=CNC2=NC=CN=C12
46 0.095238095 ZNKJYZHZWALQNX-UHFFFAOYSA-N OC(CF)CCl
47 0.095238095 BIFDXOOJPDHKJH-UHFFFAOYSA-N ClC(=O)N1CCCCC1
48 0.095238095 PZJNMFYUWBZULM-UHFFFAOYSA-N C=CC1=NSN=C1
49 0.095238095 CZYATLREQUGMIQ-UHFFFAOYSA-N ClCCN1C=CC=C1
50 0.095238095 VIVZBHPSVXFBQP-UHFFFAOYSA-N ClC(=O)C1CCCCN1
51 0.095238095 HNKMOYMFMZSZGT-UHFFFAOYSA-N O=C(NC#N)C1=CN=CC=C1
52 0.095238095 PHXHRAOVMXOPIC-UHFFFAOYSA-N ClC(=O)C1CCNCC1
53 0.095238095 NDXGCVGKTPQXFA-UHFFFAOYSA-N ClC1CCCCNC1=O
54 0.095238095 YFUCPLPDBPZLGK-UHFFFAOYSA-N N#CCSCC#N
55 0.095238095 IUBUPGSNVZBXNK-UHFFFAOYSA-N CNC1=NC(C)=NS1
56 0.095238095 YQJOMGUGBDEONW-UHFFFAOYSA-N NC(=O)C1=C(N=CC=C1)C#N
57 0.095238095 PFKPTCLDFSITFB-UHFFFAOYSA-N NC(=O)C1=C(C=CC=N1)C#N
58 0.095238095 NLEPLDKPYLYCSY-UHFFFAOYSA-N FC1=NC2=CC=CC=C2C=C1
59 0.095238095 MHGGQXIPBPGZFB-UHFFFAOYSA-N CS\C(NC#N)=N/C
60 0.095238095 AYHPZVWSPSNAJX-UHFFFAOYSA-N O=CC1=NC2=C(N1)C=NC=C2
61 0.095238095 BJFDSFMBTOAUNE-UHFFFAOYSA-N CC#CC#CCCl
62 0.095238095 VLJMOPCEBPOBBD-UHFFFAOYSA-N O=CC1=NC2=C(N1)C=CC=N2
63 0.095238095 MVPPADPHJFYWMZ-UHFFFAOYSA-N C1=CC=C(C=C1)Cl
64 0.095238095 NKVWYPNKYBUNLO-UHFFFAOYSA-N [H]C12CN(Cl)C([H])(C1)C=C2
65 0.095238095 YRMUDLNBQQJBDC-UHFFFAOYSA-N CC1CC(N1C)C(Cl)=O
66 0.095238095 YRMUDLNBQQJBDC-UHFFFAOYSA-N CC1CC(N1C)C(Cl)=O
67 0.095238095 PYEFXDHWXVOHHX-UHFFFAOYSA-N N=C(CC#N)CC#N
68 0.095238095 VIVZBHPSVXFBQP-UHFFFAOYSA-N ClC(=O)C1CCCCN1
69 0.095238095 BHNQYDGVMUREET-UHFFFAOYSA-N NNC(=O)C1CSCN1
70 0.095238095 YXSPRXDRLVSOEZ-UHFFFAOYSA-N CC1CCC(=O)N1CCl
71 0.095238095 XDBHWPLGGBLUHH-UHFFFAOYSA-N OB(O)C1=CC(=CC=C1)C#N
72 0.095238095 CEBAHYWORUOILU-UHFFFAOYSA-N OB(O)C1=CC=C(C=C1)C#N
73 0.095238095 NPLZNDDFVCGRAG-UHFFFAOYSA-N OB(O)C1=CC=CC=C1C#N
74 0.095238095 LTCGVFYSBYYWLO-UHFFFAOYSA-N OCC(Cl)CF
75 0.095238095 DBYUKQUPBGKQQH-UHFFFAOYSA-N OCC(F)CCl
76 0.095238095 ZNKJYZHZWALQNX-UHFFFAOYSA-N OC(CF)CCl
77 0.095238095 UHPIOPMELXIDLL-UHFFFAOYSA-N N#CC1=CC(=CN=C1)C#N
78 0.095238095 QLTUPLHGMRZXEO-UHFFFAOYSA-N O=CC1=CC=CC2=NNN=C12
79 0.095238095 PHXHRAOVMXOPIC-UHFFFAOYSA-N ClC(=O)C1CCNCC1
80 0.095238095 CWLYHDWHNFLUEI-UHFFFAOYSA-N ClCCN1CCCC1=O
81 0.095238095 RQWVGKPEPRSZHO-UHFFFAOYSA-N CCN1CN=NC1=S
82 0.095238095 LHYFQSZSVODPSE-UHFFFAOYSA-N OB1ON=CC2=CC=CC=C12
83 0.095238095 HLSHKIBATYEGMR-UHFFFAOYSA-N NC(=O)C1=CN=C(C=C1)C#N
84 0.095238095 QMGYOQXVUMVWGT-UHFFFAOYSA-N O=CC1=CNC2=NC=NC=C12
85 0.095238095 MNVFGVVCVJVSNV-UHFFFAOYSA-N ClC1CCNC(=O)CC1
86 0.095238095 ZAIPLVJZDVWXMC-UHFFFAOYSA-N CN1C=[N+](C)C([S-])=N1
87 0.095238095 AGLYMVXBRCWJCF-UHFFFAOYSA-N ClC1CCCCC(=O)N1
88 0.095238095 NJSQADKUMGVESS-UHFFFAOYSA-N CN1CCCC1C(Cl)=O
89 0.095238095 YHFSCMKEELMKBS-UHFFFAOYSA-N CC1(C)CN1C(=O)CCl
90 0.095238095 BHNQYDGVMUREET-UHFFFAOYSA-N NNC(=O)C1CSCN1
91 0.095238095 MDTMXENHTWSSGH-UHFFFAOYSA-N O1C=CN2C=NC=C3C=NC123
92 0.095238095 RMDCSDVIVXJELQ-UHFFFAOYSA-N FC1=CC2=C(C=C1)N=CC=C2
93 0.095238095 GKUORMZUZQIKEB-UHFFFAOYSA-N FC(=CC1=CC=CC=C1)C#N
94 0.095238095 JPTRJSDQFDECPM-UHFFFAOYSA-N CC1=CC2=NC=NC2=NC1=O
95 0.095238095 NVDCMJREDAYLMP-UHFFFAOYSA-N OC(F)CCCl
96 0.095238095 ZNKJYZHZWALQNX-UHFFFAOYSA-N OC(CF)CCl
97 0.095238095 ALJUMASAQKRVRM-UHFFFAOYSA-N N#CC1=C(C=NC=C1)C#N
98 0.095238095 INXAQTGUMZSHQY-UHFFFAOYSA-N O=CC1=C2C=CC=NC2=NN1
99 0.095238095 MQSNOUMRWQLOGV-UHFFFAOYSA-N O=CC1=CC2=C(NN=C2)N=C1
100 0.095238095 GHFGOVUYCKZOJH-UHFFFAOYSA-N N#CC1=C(N=CC=C1)C#N
101 0.095238095 NJECHCNAUQPZMJ-UHFFFAOYSA-N O=CC1=C2NN=CC2=NC=C1
102 0.095238095 SRCTYSHBUFUPHW-UHFFFAOYSA-N CC(=O)C1=NC=C(N=C1)C#N
103 0.095238095 YKQLPIXFNRXRDD-UHFFFAOYSA-N OB(O)C1=CC(=CN=C1)C#C
104 0.095238095 NLXGQEJKDMXLBG-UHFFFAOYSA-N S=C=NCCC#N
105 0.095238095 FCWAYYDINOPRFJ-UHFFFAOYSA-N ClN1CCCCCC1=O
106 0.095238095 AAOSLLBWWRKJIR-UHFFFAOYSA-N ClCC(=O)N1CCCC1
107 0.095238095 IOVAEPYUPBLCKS-UHFFFAOYSA-N CN1C=NN(C)C1=S
108 0.095238095 LTCGVFYSBYYWLO-UHFFFAOYSA-N OCC(Cl)CF
109 0.095238095 QIWYQFKQYWOBID-UHFFFAOYSA-N CNC1=NC(=S)NC1
110 0.095238095 CVWUWVDEUBMAHS-UHFFFAOYSA-N COC(=O)C(=O)C[N+]#N
111 0.095238095 PINNQKFNRKECFX-UHFFFAOYSA-N CCNC1=NN=CS1
112 0.095238095 IWTDSJVXBQXLLR-UHFFFAOYSA-N ClC1CCCCC1N=O
113 0.095238095 UPNMLCWVYZINGJ-UHFFFAOYSA-N CSC1=CN=NN1C
114 0.095238095 GJBWJHRJXRTAIC-UHFFFAOYSA-N O=CC1=CC2=NNN=C2C=C1
115 0.095238095 LEOIIUMNVNRPNW-UHFFFAOYSA-N COP(C)(F)=O
116 0.095238095 ZPGCVVBPGQJSPX-UHFFFAOYSA-N N#CCN1C=CN=C1
117 0.095238095 BJRWMMHTDVXOJK-UHFFFAOYSA-N CSC1=CN(C)N=N1
118 0.095238095 YXHPFSCDWSLLRT-UHFFFAOYSA-N N#CC1=CN=C(C=C1)C#N
119 0.095238095 NGRDUEODFBERIZ-UHFFFAOYSA-N CC1=NC(=S)N(N)C1
120 0.095238095 YGAFBOIEHARROZ-UHFFFAOYSA-N ClCC(=O)C1CCCN1
121 0.095238095 FGJLZXYPDQONEB-UHFFFAOYSA-N CC1N=NC(=S)N1C
122 0.095238095 RMDCSDVIVXJELQ-UHFFFAOYSA-N FC1=CC2=C(C=C1)N=CC=C2
123 0.090909091 QRIKRRBHLQQKMP-UHFFFAOYSA-N NC(=O)CCSC(N)=N
124 0 CKMRQPQTHYMMPY-UHFFFAOYSA-N ClCCNCC
125 0 ICIFXJCUANDOQN-UHFFFAOYSA-N CP(C)(=O)CN
126 0 YUENFBIGWWZQGS-UHFFFAOYSA-N ClCCC(=O)NCC=C
127 0 VALSWZGKGWLKDT-UHFFFAOYSA-N O1C=NN=C1C1=CC=CC=N1
128 0 ZAAIEOSUVDRLGD-UHFFFAOYSA-N O1C=NC(=N1)C1=CC=CC=N1
129 0 LTDJOMDRXDKIEF-UHFFFAOYSA-N NC(=O)C1(Cl)CCCC1
130 0 AGFLIUIEUMXSEY-UHFFFAOYSA-N O=CC1=CN=C2N=CC=CN12
131 0 SMSBRGXJBHXFMW-UHFFFAOYSA-N CC1=CN=C(N1)C#N
132 0 DQZBHUXBFNBJLX-UHFFFAOYSA-N N#CCC1=CN=CN1
133 0 DVEIDGKSJOJJJU-UHFFFAOYSA-N O=CN1N=NC2=CC=CC=C12
134 0 QMOPAFMMLWUTKI-UHFFFAOYSA-N O=C1N=CNC2=C1C=CN=C2
135 0 RADMRAMXLLLVGG-UHFFFAOYSA-N O=C1N=CNC2=C1C=NC=C2
136 0 DTWZAGQENHHNKG-UHFFFAOYSA-N FC1=CC2=CC=CC=C2C=N1
137 0 VFFQGPWQVYUFLV-UHFFFAOYSA-N FC1=CN=CC2=CC=CC=C12
138 0 UTYDSRLFMRPPHP-UHFFFAOYSA-N O1C=NN=C1C1=CC=NC=C1
139 0 MHHOMHMNIRXARC-UHFFFAOYSA-N O=C1NC2=C(C=CC=N2)C=N1
140 0 XFFUBBGUJSBONN-UHFFFAOYSA-N CC(C)(C)NCl
141 0 SBHYNBAKHDSUKT-UHFFFAOYSA-N CC1=C(C=NN1)C#N
142 0 TVHCOONJANFIDC-UHFFFAOYSA-N COC1=CC=[C-]C=C1
143 0 SDJOUGYEUFYPLL-UHFFFAOYSA-N [N-]=[N+]=NC1=CC=C(C=O)C=C1
144 0 KVTUSMPNLUCCQO-UHFFFAOYSA-N FC1(F)CCNC1
145 0 LAKVILSENFFPRR-UHFFFAOYSA-N CN1C=NC(=C1)C#N
146 0 VRBIIAGKRWHJQE-UHFFFAOYSA-N CN1C=NC=C1C#N
147 0 OWTQLHQOGZTHRW-UHFFFAOYSA-N C#CCN1C=NC=N1
148 0 GUZLXOPGBKIZDI-UHFFFAOYSA-N CCOP(C)(=O)CC#N
149 0 BLJFHNQORZOJQD-UHFFFAOYSA-N CCNC(=S)NNC=O
150 0 CQHJAFWLRWJYGU-UHFFFAOYSA-N COC1=C[C-]=CC=C1
151 0 TVHCOONJANFIDC-UHFFFAOYSA-N COC1=CC=[C-]C=C1
152 0 MLRIPAZSHFAHMC-UHFFFAOYSA-N COC1=[C-]C=CC=C1
153 0 CQHJAFWLRWJYGU-UHFFFAOYSA-N COC1=C[C-]=CC=C1
154 0 FSKYZRCACCHDGR-UHFFFAOYSA-N O=C1N=CNC2=C1N=CC=C2
155 0 PEEXBRLULOKKGS-UHFFFAOYSA-N ClCCC(=O)NC1CC1
156 0 MLRIPAZSHFAHMC-UHFFFAOYSA-N COC1=[C-]C=CC=C1
157 0 BGUPRRQAXWBIHS-UHFFFAOYSA-N O=C1N=CCC2=NN=CC=C12
158 0 FRAIYLKFCUNCMU-UHFFFAOYSA-N O=NC(C#N)=C1CC=NC=C1
159 0 YEYYVEJZJDFREI-UHFFFAOYSA-N O=CC1=C2N=CC=CN2N=C1
160 0 KQULXIRGBBDZKY-UHFFFAOYSA-N N#CCN1C=CC=N1
161 0 UEMNUBZZTWYSEI-UHFFFAOYSA-N NN1C=CC=C1C#N
162 0 WDHAAJIGSXNPFO-UHFFFAOYSA-N O=C1NC2=NC=NC=C2C=C1
163 0 PUYNQOJTVAIGAA-UHFFFAOYSA-N O=CC1=CC=CC2=CN=NN12
164 0 LVPIFYYRWKTPQY-UHFFFAOYSA-N CC1(C)COC(CCl)=N1
165 0 MLRIPAZSHFAHMC-UHFFFAOYSA-N COC1=[C-]C=CC=C1
166 0 DTAPWKGEDZQFBL-UHFFFAOYSA-N O=CC1=CC=CC2=NC=NN12
167 0 KMBKSONQNYUEPD-UHFFFAOYSA-N O=CC1=NN2C=CN=C2C=C1
168 0 NHTBGGLIHGSCFA-UHFFFAOYSA-N [N-]=[N+]=NC1=CC=CC=C1C=O
169 0 TVHCOONJANFIDC-UHFFFAOYSA-N COC1=CC=[C-]C=C1
170 0 CYJLXWRCXRILFI-UHFFFAOYSA-N O=C1N=NCC2=CN=CC=C12
171 0 VUHMRVLSRIYKKU-UHFFFAOYSA-N CN1C=CN=C1C#N
172 0 CQHJAFWLRWJYGU-UHFFFAOYSA-N COC1=C[C-]=CC=C1
173 0 MLRIPAZSHFAHMC-UHFFFAOYSA-N COC1=[C-]C=CC=C1
174 0 JQEVQHDUSXJRPG-UHFFFAOYSA-N CC(=O)[C-]1C=CC=C1
175 0 TVHCOONJANFIDC-UHFFFAOYSA-N COC1=CC=[C-]C=C1
176 0 TVHCOONJANFIDC-UHFFFAOYSA-N COC1=CC=[C-]C=C1
177 0 TVHCOONJANFIDC-UHFFFAOYSA-N COC1=CC=[C-]C=C1
178 0 CCTAFPNIKKIEAW-UHFFFAOYSA-N N=NC1=CC=CC=N1
179 0 KOZFRFYHVGCQGN-UHFFFAOYSA-N O=C1N=NCC2=CC=NC=C12
180 0 WOAYNQSKBWWBAX-UHFFFAOYSA-N [O-][N+]1=CN=C2N=CC=CC2=C1
181 0 TVHCOONJANFIDC-UHFFFAOYSA-N COC1=CC=[C-]C=C1
182 0 QIWOJYNLTZKTRW-UHFFFAOYSA-N CC(=N)C(C#N)C#N
183 0 TVHCOONJANFIDC-UHFFFAOYSA-N COC1=CC=[C-]C=C1
184 0 LJFVWCXGXQGNJU-UHFFFAOYSA-N O=C1N=CCC2=NC=NC=C12
185 0 OEOOQMSPHMFXJL-UHFFFAOYSA-N NCCCCCl
186 0 AXKCEYUUYMERRO-UHFFFAOYSA-N NC1=NC(=O)C2=C1N=CC=C2
187 0 UOQLZFAAFSUXFE-UHFFFAOYSA-N CN1C=CC(=N1)C#N
188 0 BXTJOIPPXNTCIH-UHFFFAOYSA-N O=C1N=CCC2=C1N=CC=N2
189 0 KVTUSMPNLUCCQO-UHFFFAOYSA-N FC1(F)CCNC1
190 0 AAQUCBIWXJSBEU-UHFFFAOYSA-N FC1=CC=CC2=C1C=NC=C2
191 0 XTBXUVDOFGVBLP-UHFFFAOYSA-N CC1=CC(=NN1)C#N
192 0 BTYRJKJTVTYFFR-UHFFFAOYSA-N O=C1C=NC=C2N=CCN=C12
193 0 OTHSPEYWICMAEN-UHFFFAOYSA-N O1C=CN=CC2=CN=CN=C12
194 0 DGDZFKPPKUMSNR-UHFFFAOYSA-N O=C1C=CN2C=CC=NC2=N1
195 0 SHQVWBZVMFPCFZ-UHFFFAOYSA-N O1C=CC=NC2=CN=CN=C12
196 0 UDMDKDZRMHNJMI-UHFFFAOYSA-N O1C=CC=NC2=NC=NC=C12
197 0 UPIRAMLPAZOTDN-UHFFFAOYSA-N O1C=CN=C2N=CN=CC2=C1
198 0 IGBOXGVHHSLXPE-UHFFFAOYSA-N N#CCC1=CC=NN1
199 0 VILHVNRQIADSEZ-UHFFFAOYSA-N O=CC1=CC2=NN=CN2C=C1
200 0 SYLGZKAGHAOGFM-UHFFFAOYSA-N O=CC1=CN2N=CN=C2C=C1
201 0 JDKQVARUFORQMC-UHFFFAOYSA-N O=CC1=CN=C2C=CC=NN12
202 0 MAWQVLVONXDRCC-UHFFFAOYSA-N O=CC1=C2C=CC=NN2N=C1
203 0 VTRGMFPXUFRLKC-UHFFFAOYSA-N CC1=NC=CN1C#N
204 0 UGSCKFDDKHSKQV-UHFFFAOYSA-N CNCN(C=O)C(N)=S
205 0 FCZIBQRXUIDWOO-UHFFFAOYSA-N C1N2C=NC1=C1C=NOC1=C2
206 0 MTDWSQWDDAVUTG-UHFFFAOYSA-N C1N2C=NC1=C1N=COC1=C2
207 0 HQBKQOCULQMAIZ-UHFFFAOYSA-N C1C2=CN3C=CN=C3C1=NO2
208 0 XIDSMTYOVGGMAH-UHFFFAOYSA-N OCC1=[C-]C=CC=C1
209 0 YJBCAVPRXDSHGZ-UHFFFAOYSA-N O=CC1=CN2C=CN=CC2=N1
210 0 UEMNUBZZTWYSEI-UHFFFAOYSA-N NN1C=CC=C1C#N
211 0 PHFTVEADDMICLE-UHFFFAOYSA-N FC1CNCC1F
212 0 RNAAXKYOTPSFGV-UHFFFAOYSA-N FC1=CC=CC2=C1N=CC=C2
213 0 DMSSTTLDFWKBSX-UHFFFAOYSA-N O=C1N=NNC2=C1C=CC=C2
214 0 IXGNAIZOGQXFBG-UHFFFAOYSA-N O=C1C=CN2N=CC=CC2=N1
215 0 LBSCCOWPQDRZAC-UHFFFAOYSA-N C1N=NC2C=CC2=N1
216 0 NOWRGSYRDSGFHT-UHFFFAOYSA-N O=CC1=NC2=NC=CN2C=C1
217 0 BOIZRKNKILSBTB-UHFFFAOYSA-N N#CCC1=NC=CN1
218 0 FCTKKVJFTOQIOV-UHFFFAOYSA-N [O-][N+]1=NC=C2C=NC=CC2=C1
219 0 SSBBGSDJXLQWRY-UHFFFAOYSA-N [O-][N+]1=NC=C2C=CN=CC2=C1
220 0 KBETXIZWPFSKGM-UHFFFAOYSA-N [O-][N+]1=CC2=CN=NC=C2C=C1
221 0 BJPFFMZIQGNKKA-UHFFFAOYSA-N O=CC1=CN2C=CC=NC2=N1
222 0 OEOOQMSPHMFXJL-UHFFFAOYSA-N NCCCCCl
223 0 BLQDNNNNBDFXES-UHFFFAOYSA-N CC(C)(Cl)C(=O)N1CC1
224 0 WQMAANNAZKNUDL-UHFFFAOYSA-N CN(C)CCCl
225 0 LRJIFGKTBBJNIA-UHFFFAOYSA-N CCCCNCl
226 0 TVHCOONJANFIDC-UHFFFAOYSA-N COC1=CC=[C-]C=C1
227 0 VFFQGPWQVYUFLV-UHFFFAOYSA-N FC1=CN=CC2=CC=CC=C12
228 0 TVHCOONJANFIDC-UHFFFAOYSA-N COC1=CC=[C-]C=C1
229 0 QIQSNPVWNYKNFW-UHFFFAOYSA-N O=CC1=CN2C=CN=C2N=C1
230 0 OTQFXPKHUSVOLY-UHFFFAOYSA-N ClCCCCCN=C=O
231 0 LVTCDKQQMHVIFU-UHFFFAOYSA-N C=CCNP1OCCO1
232 0 IZCUJTLKJPQFSY-UHFFFAOYSA-N FC1=CC=NC2=CC=CC=C12
233 0 BNZPFJBUHRBLNB-UHFFFAOYSA-N [O-][N+]1=NC=NC2=CC=CC=C12
234 0 FTYAMGYSJHEZQA-UHFFFAOYSA-N O=CC1=CN=C2C=NC=CN12
235 0 NJUPKURMXHOQRY-UHFFFAOYSA-N OB(O)C#CC1=CN=CC=C1
236 0 OYNLPFVUFOSEOV-UHFFFAOYSA-N [O-][N+]1=CC2=CC=CC=C2N=N1
237 0 PHFTVEADDMICLE-UHFFFAOYSA-N FC1CNCC1F
238 0 KGCASACLSNTYGM-UHFFFAOYSA-N O=C1NC2=NC=CN=C2C=C1
239 0 HLAMOBDUIXITIY-UHFFFAOYSA-N CCC(Cl)CN
240 0 VEDCCIDFYGVJCE-UHFFFAOYSA-N N=C1N=C2C=CC=CN2C1=O
241 0 YZPWGDDACXZRFI-UHFFFAOYSA-N FC1=CC=CC2=C1C=CN=C2
242 0 MVVLUJLORMBHLN-UHFFFAOYSA-N FC1=CC2=C(C=CN=C2)C=C1
243 0 MLRIPAZSHFAHMC-UHFFFAOYSA-N COC1=[C-]C=CC=C1
244 0 VCYGGHIDKYQIRH-UHFFFAOYSA-N [O-][N+]1=NC=C2N=CC=CC2=C1
245 0 HBFJNZBYSXSNHZ-UHFFFAOYSA-N [O-][N+]1=NC=C2C=CC=NC2=C1
246 0 DPYMRUOGINZSQM-UHFFFAOYSA-N C[S+](C)CCO
247 0 CQHJAFWLRWJYGU-UHFFFAOYSA-N COC1=C[C-]=CC=C1
248 0 DPYMRUOGINZSQM-UHFFFAOYSA-N C[S+](C)CCO
249 0 IAAQUOVTPAMQCR-UHFFFAOYSA-N O=C1NC2=C(C=N1)N=CC=C2
250 0 RBIMSIJWXIIZEV-UHFFFAOYSA-N CCN(C)CCl
251 0 MLRIPAZSHFAHMC-UHFFFAOYSA-N COC1=[C-]C=CC=C1
252 0 SVHWTDURKINMBA-UHFFFAOYSA-N O=C1N=NCC2=C1N=CC=C2
253 0 GPKUICFDWYEPTK-UHFFFAOYSA-N COC1=CC=[C]C=C1
254 0 QWVXTXMTRMFWGC-UHFFFAOYSA-N CC(Cl)=CCNC(C)=O
255 0 XKEBMWRWBWRQAO-UHFFFAOYSA-N O=C1N=CNC2=C1C=CC=N2
256 0 KODWZZOTTOSNLW-UHFFFAOYSA-N CC1=C(N=CN1)C#N
257 0 WMZMVWZFGUVSTA-UHFFFAOYSA-N CN1N=CC=C1C#N
258 0 IIYWDRMGBBSUQS-KTKRTIGZSA-N O=N(=NC#N)C1=CC=CC=C1
259 0 RYCXPGJXZUNFOB-UHFFFAOYSA-N O=C1N=CCC2=CN=NC=C12
260 0 CETJAMWDGXFQPB-UHFFFAOYSA-N CC(C)=NOCC=CCl
261 0 ICIFXJCUANDOQN-UHFFFAOYSA-N CP(C)(=O)CN
262 0 OQVOOXKRUPWNKO-UHFFFAOYSA-N CCOP(OCC)C#N
263 0 DBYBYEVXVNDJKO-UHFFFAOYSA-N O=NC1=C2C=CC=CN2N=C1
264 0 YGYBHCFFNOCFGN-UHFFFAOYSA-N CN=CC(C#N)C#N
265 0 ALLJCJZVQMDEHE-UHFFFAOYSA-N FC1=CC2=C(C=C1)C=NC=C2
266 0 MFGQIJCMHXZHHP-UHFFFAOYSA-N N1C=CC2=NC=CN12
267 0 QLHYVFSGYNVMPW-UHFFFAOYSA-N CNCCCCl
268 0 WWWMWOWPAWAERK-UHFFFAOYSA-N N1C=CN2C=CN=C12
269 0 WZJVQMNCLMJULR-UHFFFAOYSA-N CC1(N)CC1(F)F
270 0 TVHCOONJANFIDC-UHFFFAOYSA-N COC1=CC=[C-]C=C1
271 0 RNAAXKYOTPSFGV-UHFFFAOYSA-N FC1=CC=CC2=C1N=CC=C2
272 0 WMFXCDGQRHJFKL-UHFFFAOYSA-N FC1=CC=CC2=C1C=CC=N2
273 0 IZCUJTLKJPQFSY-UHFFFAOYSA-N FC1=CC=NC2=CC=CC=C12
274 0 HGUUICKROVJTES-UHFFFAOYSA-N NC1=C(C=CN1)C#N
275 0 RKATWUBDSJHPEV-UHFFFAOYSA-N NC1CC(F)(F)C1
276 0 XUIRHRWOJCYEDJ-UHFFFAOYSA-N FC1=CC2=C(C=CC=N2)C=C1
277 0 WKTRMACWCCVROF-UHFFFAOYSA-N O1C=NN=C1C1=CN=CC=C1
278 0 DPYMRUOGINZSQM-UHFFFAOYSA-N C[S+](C)CCO
279 0 RKATWUBDSJHPEV-UHFFFAOYSA-N NC1CC(F)(F)C1
280 0 NIBQNKBEGIMBSV-UHFFFAOYSA-N CN1C=C(C=N1)C#N
281 0 VLIVAHJJXAHKFO-UHFFFAOYSA-N CC(C)(N)CCl
282 0 BIAGWQYHUNVQCD-UHFFFAOYSA-N O=C(NC#N)C1=CC=NC=C1
283 0 TYDFLVGVWMSQAC-UHFFFAOYSA-N CCN(Cl)CC
284 0 GSBGWLFUGNVIFB-UHFFFAOYSA-N CC1=NC=C(N1)C#N
285 0 PJHUABJTDFXYRQ-UHFFFAOYSA-N [N-]=[N+]=NC(=O)C1=CC=CC=C1
286 0 UZPBYSYBUVXNOO-UHFFFAOYSA-N O=C1CC=NC2=C1N=CC=N2
