# Supplementary material for: Ion mobility collision cross-section atlas for known and unknown metabolite annotation in untargeted metabolomics
Source: Nat Commun. 2020 Aug 28;11:4334. doi: 10.1038/s41467-020-18171-8 (PMC7455731; doi:10.1038/s41467-020-18171-8)
Supplement: Supplementary file 8 — Supplementary Data 5 [file 41467_2020_18171_MOESM8_ESM.zip › 01_positive_mode/L0808/cfmid_pred_spec.msp]

Name: +ve in-silico MS/MS by CFM-ID for XOFYZVNMUHMLCC-ZPOLXVRWSA-N
ID: XOFYZVNMUHMLCC-ZPOLXVRWSA-N
Comment: Energy0
Num peaks: 18
59.01275576 0.9781668961
119.0491413 1.203169553
121.0647913 1.168452878
281.1536063 1.636970577
283.1692564 0.8248728683
297.148521 1.570373864
299.164171 6.829399387
301.1798211 1.32878083
305.1747357 0.9481949
315.1590856 1.152362958
317.1747357 2.166764617
323.164171 3.95828849
327.1590856 3.063069547
329.1747357 1.583525318
331.1903858 2.118441379
341.1747357 19.87030262
343.1540003 1.287863842
359.1853004 28.43091434

Name: +ve in-silico MS/MS by CFM-ID for XOFYZVNMUHMLCC-ZPOLXVRWSA-N
ID: XOFYZVNMUHMLCC-ZPOLXVRWSA-N
Comment: Energy1
Num peaks: 31
59.01275576 1.934729608
105.0334912 1.202930691
107.0491413 1.253336298
119.0491413 0.9316557248
121.0647913 1.194943293
133.0647913 0.9997930054
135.0804414 1.242746178
161.0960915 1.020898915
171.1015708 1.023657486
203.1066561 0.9722946851
243.1379563 1.287801178
255.1743418 1.000678376
257.1536063 1.355098976
267.1379563 1.866204625
269.1536063 1.225568056
271.1692564 2.930860605
273.1849065 1.419924481
281.1536063 1.87721198
283.1692564 0.9459091507
299.164171 2.703781119
301.1434356 1.274443962
301.1798211 1.108537986
305.1747357 1.26835586
315.1590856 0.9885157485
317.1747357 1.813713949
323.164171 4.568600384
327.1590856 2.025942835
329.1747357 2.014712484
331.1903858 3.844733043
341.1747357 7.701765751
359.1853004 4.194853374

Name: +ve in-silico MS/MS by CFM-ID for XOFYZVNMUHMLCC-ZPOLXVRWSA-N
ID: XOFYZVNMUHMLCC-ZPOLXVRWSA-N
Comment: Energy2
Num peaks: 31
39.02292652 1.281325099
51.02292652 1.710246839
65.03857658 1.90404693
79.05422664 1.802938843
105.0334912 3.132653861
119.0491413 2.698338436
121.0647913 1.191910086
131.0491413 3.877346113
133.0647913 1.962220737
157.0647913 2.143168532
161.0960915 1.229466219
223.1117415 1.047857161
225.1273916 1.789069626
231.1379563 1.079692582
237.1273916 2.003752299
243.1379563 1.029755848
243.1743418 2.474951114
251.1430416 1.465110296
253.1586917 1.710456406
255.1743418 2.402174303
257.1536063 1.082145488
257.1899918 1.85283747
271.1692564 1.46615163
279.1379563 1.100870795
281.1536063 1.696623514
283.1692564 2.169599116
305.1747357 1.013472065
315.1590856 1.760916421
317.1747357 1.977590361
331.1903858 1.282580622
343.1540003 1.430252411

Name: +ve in-silico MS/MS by CFM-ID for BQBCCTYBKVNOPS-ZRRPUCMRSA-N
ID: BQBCCTYBKVNOPS-ZRRPUCMRSA-N
Comment: Energy0
Num peaks: 31
43.01784114 2.094752523
55.05422664 0.9097412858
61.02840582 0.625022285
65.03857658 0.6241776516
67.05422664 1.290181467
69.06987671 0.9553271656
73.02840582 1.235517828
107.0855268 1.348749095
109.1011768 0.9286955553
121.1011768 1.29416769
207.1379563 1.347658194
241.0706646 0.8201877343
255.1379563 0.8790702563
257.1536063 2.156556916
267.0863146 0.7470439513
269.1019647 0.6460090856
273.148521 1.364546781
275.164171 2.155887359
291.1590856 1.82832483
293.1747357 0.7000861992
299.164171 1.092293798
303.1590856 1.913788543
305.1019647 0.6549955715
307.1176147 1.341768733
315.1590856 2.964646771
317.1747357 16.28618481
333.1332648 2.165143617
335.1489149 1.410956529
335.1853004 10.23021953
359.1853004 2.761292998
377.1958651 13.64269012

Name: +ve in-silico MS/MS by CFM-ID for BQBCCTYBKVNOPS-ZRRPUCMRSA-N
ID: BQBCCTYBKVNOPS-ZRRPUCMRSA-N
Comment: Energy1
Num peaks: 31
43.01784114 1.237834348
55.05422664 2.239741944
65.03857658 2.01879948
67.05422664 1.84303088
83.01275576 1.472167304
85.02840582 11.20717869
87.04405588 3.908223091
105.0698767 1.501624826
107.0855268 1.070356491
119.0855268 0.8612667138
121.1011768 2.954201448
147.1168269 1.433913042
181.0495352 1.159535504
183.0651853 0.9921114837
195.0651853 0.8469660229
207.1379563 1.017728439
231.1379563 2.568549413
241.0706646 1.023667828
249.1121354 1.150520959
255.1379563 1.233381024
257.1536063 2.631812785
275.164171 3.66023106
287.1277855 1.086042119
289.1434356 0.8639876207
291.1590856 1.280735437
293.1747357 1.529365265
315.1590856 1.462575158
317.1747357 8.275133265
335.1853004 2.666697755
359.1853004 1.268031186
377.1958651 0.8914264803

Name: +ve in-silico MS/MS by CFM-ID for BQBCCTYBKVNOPS-ZRRPUCMRSA-N
ID: BQBCCTYBKVNOPS-ZRRPUCMRSA-N
Comment: Energy2
Num peaks: 31
43.01784114 2.44296537
55.05422664 5.596416657
65.03857658 2.564254541
67.05422664 2.178650497
73.02840582 5.797269765
85.02840582 1.36534302
105.0698767 1.203231343
107.0855268 2.19354368
119.0855268 1.203621103
121.1011768 1.833671556
147.1168269 1.05874972
149.132477 1.546263886
169.0495352 1.033852966
181.0495352 2.511467523
199.0600999 1.073850631
205.1223062 1.153541997
231.1379563 1.226543396
235.0964854 1.739649745
241.0706646 1.652368814
249.1121354 1.384303302
255.1379563 1.57725004
257.1536063 2.014679831
273.148521 1.15404673
275.164171 3.433835189
279.1227001 1.080981502
291.1590856 1.894574794
303.1590856 1.18059126
315.1590856 2.039938259
317.1747357 1.033986355
359.1853004 1.235289238
361.1645649 1.230874872

Name: +ve in-silico MS/MS by CFM-ID for SLMFJWTXIZCNBN-UBWHGVKJSA-N
ID: SLMFJWTXIZCNBN-UBWHGVKJSA-N
Comment: Energy0
Num peaks: 23
43.05422664 2.123877405
55.05422664 1.12880838
57.06987671 1.865185164
67.05422664 0.8534904399
69.06987671 1.257771972
137.0597059 1.618526672
139.075356 0.8600202818
165.0546206 1.003758739
175.075356 5.698715494
177.0910061 2.712936458
179.1066561 1.865867173
181.1223062 1.39554832
183.1379563 1.187883478
185.1536063 1.198927544
195.1015708 1.14665253
209.1172208 1.476753362
315.1227001 0.8872421468
317.1747357 1.469004667
327.1590856 2.775102227
329.1747357 1.280152817
341.1747357 6.865398727
343.1540003 1.301458707
359.1853004 38.73881624

Name: +ve in-silico MS/MS by CFM-ID for SLMFJWTXIZCNBN-UBWHGVKJSA-N
ID: SLMFJWTXIZCNBN-UBWHGVKJSA-N
Comment: Energy1
Num peaks: 31
39.02292652 1.131551433
41.03857658 1.903182738
43.05422664 5.889558032
51.02292652 3.22416625
53.03857658 1.645208149
55.05422664 2.844073073
57.06987671 2.517004901
59.08552677 1.817380333
67.05422664 0.9656712363
81.0334912 0.9441277748
95.04914126 0.9321982153
97.06479133 1.1437109
113.0960915 0.8249367596
167.0702706 1.120948726
175.075356 3.759760864
177.0910061 3.090526047
179.1066561 0.94009042
181.1223062 0.9033973077
221.1172208 1.958207349
247.0964854 1.169214802
261.1121354 1.072616629
263.1277855 2.015055695
275.1277855 1.547683537
315.1227001 0.8370798744
315.1590856 1.320162555
327.1590856 3.829843684
329.1747357 1.17008968
331.1903858 0.9944883527
341.1747357 3.354108612
343.1540003 1.347514079
359.1853004 7.989616387

Name: +ve in-silico MS/MS by CFM-ID for SLMFJWTXIZCNBN-UBWHGVKJSA-N
ID: SLMFJWTXIZCNBN-UBWHGVKJSA-N
Comment: Energy2
Num peaks: 31
39.02292652 4.34019571
41.03857658 3.684052309
43.05422664 2.526625698
51.02292652 2.127348845
53.03857658 2.730937744
55.05422664 1.191707997
57.06987671 2.948271322
63.02292652 4.276314967
65.03857658 4.696168902
67.05422664 1.649820378
69.06987671 2.218229117
79.01784114 1.034599125
89.03857658 1.153105789
91.05422664 1.603450544
119.0491413 1.021691892
137.0597059 4.671981868
147.0804414 2.786927787
151.075356 1.56609439
153.0546206 1.82033732
155.0702706 1.029357923
155.1066561 1.406071732
159.0440559 2.042420722
163.075356 0.9829590073
165.0910061 1.691052754
167.1066561 1.316607139
169.1223062 0.9675704141
175.075356 5.556703072
205.0859207 0.9482553458
327.1590856 1.229716574
329.1747357 1.019118772
343.1540003 1.924613149

Name: +ve in-silico MS/MS by CFM-ID for GESOKLRVLMVNMO-WCAPFRRUSA-N
ID: GESOKLRVLMVNMO-WCAPFRRUSA-N
Comment: Energy0
Num peaks: 15
221.0808353 1.701212854
277.1434356 1.663826399
299.164171 1.811459988
315.1590856 1.358968697
317.1747357 8.802241337
331.1903858 2.870393262
333.2060358 2.684635695
341.1747357 2.511413905
345.1696503 1.610200375
347.1853004 2.062610283
349.1645649 1.747212643
349.2009504 3.751145918
351.180215 2.860174468
359.1853004 14.8760396
377.1958651 30.31061568

Name: +ve in-silico MS/MS by CFM-ID for GESOKLRVLMVNMO-WCAPFRRUSA-N
ID: GESOKLRVLMVNMO-WCAPFRRUSA-N
Comment: Energy1
Num peaks: 31
43.05422664 0.8885388591
141.0910061 1.143739239
205.1223062 1.545986779
273.1121354 0.8012783071
275.1277855 1.951568505
277.1434356 2.790476609
279.1590856 1.259881417
283.1903858 0.8103973003
299.164171 1.497196905
301.1434356 1.180772328
303.1590856 1.575438798
305.1747357 2.410841463
307.1903858 1.826767694
313.1798211 0.7467267898
315.1590856 3.741778513
317.1747357 4.006903712
319.1903858 1.20076223
321.2060358 2.046857372
329.1747357 2.091809198
331.1540003 0.8474192666
331.1903858 3.482147539
333.1696503 2.617562995
333.2060358 2.997572297
335.1853004 3.303127592
341.1747357 2.84824197
345.1696503 2.811146607
347.1853004 4.972743292
349.2009504 9.021562838
359.1853004 6.899792736
361.1645649 0.7486995302
377.1958651 4.873349722

Name: +ve in-silico MS/MS by CFM-ID for GESOKLRVLMVNMO-WCAPFRRUSA-N
ID: GESOKLRVLMVNMO-WCAPFRRUSA-N
Comment: Energy2
Num peaks: 31
39.02292652 3.72853189
41.03857658 1.239546618
51.02292652 4.653088886
53.03857658 3.869260864
55.05422664 2.496065099
81.06987671 4.409280109
83.08552677 1.090794734
93.06987671 2.22683582
95.08552677 3.416779206
97.10117684 1.874563102
151.075356 0.956890743
163.075356 2.503783589
203.1066561 2.354054741
205.1223062 1.874749922
233.1172208 1.116621741
277.1434356 3.527247984
279.1590856 2.061837143
281.1747357 0.8578633795
283.1903858 0.9426917196
299.164171 1.246959771
303.1590856 1.092644217
305.1747357 0.9591284213
307.1903858 1.39751251
313.1798211 1.082972863
321.2060358 1.091119878
329.1747357 1.355578293
341.1747357 2.00664184
345.1696503 1.382420377
347.1853004 1.683757059
359.1853004 0.9934503513
361.1645649 1.99812175

Name: +ve in-silico MS/MS by CFM-ID for QOLRPJXGRXMWJL-NVLSRCHWSA-N
ID: QOLRPJXGRXMWJL-NVLSRCHWSA-N
Comment: Energy0
Num peaks: 11
141.1022395 3.731067231
159.1128041 7.03685385
161.0920687 2.108611135
177.1233688 2.481898433
301.1870317 3.597004172
302.1710473 11.72586092
303.1550629 1.942858518
306.1659619 2.30999719
319.1975964 21.09382518
320.181612 9.014778411
337.2081611 16.64174039

Name: +ve in-silico MS/MS by CFM-ID for QOLRPJXGRXMWJL-NVLSRCHWSA-N
ID: QOLRPJXGRXMWJL-NVLSRCHWSA-N
Comment: Energy1
Num peaks: 15
30.03382555 1.868332113
141.1022395 4.239726482
142.086255 1.382564946
143.1178895 1.752253827
144.0655196 3.630873979
159.1128041 30.34499235
161.0920687 4.590270178
161.1284542 1.591478298
177.1233688 8.05042962
301.1870317 3.349367926
302.1710473 8.913134371
303.1550629 1.381156234
319.1975964 6.139720371
320.181612 2.212300764
337.2081611 1.692725631

Name: +ve in-silico MS/MS by CFM-ID for QOLRPJXGRXMWJL-NVLSRCHWSA-N
ID: QOLRPJXGRXMWJL-NVLSRCHWSA-N
Comment: Energy2
Num peaks: 31
15.02292652 0.8464100292
40.01817548 2.020042976
42.03382555 5.424555552
44.04947561 4.744201715
46.06512568 1.26994046
70.02874017 0.8897592301
72.04439023 4.80311069
74.0600403 3.789765396
86.0600403 1.436485783
102.0549549 1.066605602
115.0865894 1.651461613
116.070605 2.577006441
117.1022395 1.120578355
128.070605 1.018538996
129.1022395 2.481175089
130.086255 1.964381932
141.1022395 2.121515375
142.086255 1.713381834
143.1178895 1.882696375
144.0655196 1.279447919
145.0971541 2.085094352
146.0811697 1.656266571
147.1128041 1.6806161
159.1128041 4.023136009
161.0920687 3.527208726
162.0760843 0.8608279414
177.1233688 4.471571072
232.165568 0.876349603
278.1710473 1.028586447
301.1870317 0.8676293917
302.1710473 1.468290751

Name: +ve in-silico MS/MS by CFM-ID for XUQWWIFROYJHCU-FJNAKSJRSA-N
ID: XUQWWIFROYJHCU-FJNAKSJRSA-N
Comment: Energy0
Num peaks: 14
59.01275576 0.8723508307
297.148521 1.050027452
299.164171 5.134424289
301.1798211 1.295293945
315.1590856 0.9945209106
317.1747357 4.107703189
327.1590856 1.57753198
329.1747357 0.9347102729
341.1747357 9.204393155
345.1696503 2.254263709
347.1853004 1.769433346
349.2009504 1.03041548
359.1853004 30.59227341
377.1958651 19.27062089

Name: +ve in-silico MS/MS by CFM-ID for XUQWWIFROYJHCU-FJNAKSJRSA-N
ID: XUQWWIFROYJHCU-FJNAKSJRSA-N
Comment: Energy1
Num peaks: 31
59.01275576 1.880575486
107.0491413 1.094611517
109.0647913 1.048263843
121.0647913 0.8334935012
123.0804414 1.136165155
135.0804414 0.9104984334
137.0960915 1.048263843
171.0651853 0.7598121138
239.1066561 0.8722853034
255.1379563 0.7768551906
261.148521 0.8956369397
265.1798211 0.847213417
273.1849065 0.7441229143
275.164171 0.8016806813
279.1954711 0.8804994621
289.1798211 1.062401199
299.164171 3.71151495
301.1798211 1.3122547
315.1590856 0.8596188968
317.1747357 2.285000984
321.1696503 0.7977355269
327.1590856 1.475532068
329.1747357 1.274702332
331.1903858 1.977560597
335.1853004 0.8514563494
341.1747357 9.138383622
345.1696503 1.596379558
347.1853004 1.679445123
349.2009504 3.303569589
359.1853004 9.67218382
377.1958651 3.33077277

Name: +ve in-silico MS/MS by CFM-ID for XUQWWIFROYJHCU-FJNAKSJRSA-N
ID: XUQWWIFROYJHCU-FJNAKSJRSA-N
Comment: Energy2
Num peaks: 31
39.02292652 2.098119142
51.02292652 1.133634542
53.03857658 1.339688924
105.0334912 1.38870944
107.0491413 1.326929452
109.0647913 1.0177959
121.0647913 0.9906644342
123.0804414 1.317657869
133.0647913 1.08788871
135.0804414 1.039533258
137.0960915 1.0177959
239.1066561 1.264825794
247.1328709 2.748649136
253.1223062 1.506481214
255.1379563 1.003611172
257.1536063 1.245600928
269.1536063 3.582656358
271.1692564 2.34802238
273.1849065 3.104524316
275.2005565 2.010100329
285.148521 1.006496946
297.148521 2.527349367
299.164171 3.218315836
301.1798211 2.71874278
315.1590856 1.117673287
317.1747357 0.9629956755
327.1590856 0.8878706218
341.1747357 1.533875366
345.1696503 1.41765905
347.1853004 1.956803777
361.1645649 0.8846978686

Name: +ve in-silico MS/MS by CFM-ID for HCOZRFYGIFMIEX-UHFFFAOYSA-N
ID: HCOZRFYGIFMIEX-UHFFFAOYSA-N
Comment: Energy0
Num peaks: 20
109.0284058 1.356658814
111.0440559 2.28942012
123.0440559 1.637285485
137.0233204 6.012208011
137.0597059 0.5867479844
139.0389705 0.5888508606
151.0389705 0.6205744434
151.075356 0.5828104797
165.0910061 0.5780417523
179.1066561 0.5897852338
193.1223062 0.5897852338
207.1379563 1.154583384
221.1536063 1.698060928
235.1328709 1.347063908
247.1328709 0.5543039292
249.148521 3.282315977
329.1747357 0.5572795686
331.1903858 1.790183686
341.1747357 10.21331056
359.1853004 44.33875504

Name: +ve in-silico MS/MS by CFM-ID for HCOZRFYGIFMIEX-UHFFFAOYSA-N
ID: HCOZRFYGIFMIEX-UHFFFAOYSA-N
Comment: Energy1
Num peaks: 31
109.0284058 1.322148978
111.0440559 1.269421731
121.0284058 2.557605191
123.0440559 3.00608268
133.0284058 0.8283837542
135.0440559 0.6854083519
137.0233204 21.36618242
137.0597059 0.8302497482
139.0389705 1.415435497
143.0702706 0.8478831533
145.0859207 0.8151384921
147.0440559 0.7585585827
151.0389705 1.0948999
151.075356 0.811746543
161.0597059 0.6894334108
165.0546206 0.8234015108
165.0910061 0.9026677158
179.1066561 1.068492582
189.0910061 0.6791149408
193.1223062 1.068492582
203.1066561 0.9771070293
205.1223062 1.493685197
207.1379563 2.45957521
221.1536063 2.517965834
231.1379563 1.151943766
235.1328709 1.292996226
249.148521 3.655428871
329.1747357 1.752111948
331.1903858 1.957420249
341.1747357 2.914064286
359.1853004 4.370701934

Name: +ve in-silico MS/MS by CFM-ID for HCOZRFYGIFMIEX-UHFFFAOYSA-N
ID: HCOZRFYGIFMIEX-UHFFFAOYSA-N
Comment: Energy2
Num peaks: 31
39.02292652 1.098162655
41.03857658 1.848328518
65.00219107 1.09355926
65.03857658 0.8242095348
67.01784114 1.193806886
75.02292652 0.8156151927
81.0334912 1.03973896
92.99710569 1.142958157
95.01275576 1.141463521
97.10117684 1.281044904
109.0284058 3.249670584
111.0440559 2.481352475
121.0284058 2.107717509
123.0440559 5.366676883
125.0597059 0.794741489
133.0284058 0.9815920453
135.0440559 0.9957516023
137.0233204 19.31979609
161.0597059 0.8462402631
163.075356 0.8674445435
175.075356 0.8540646713
177.0910061 0.8674445435
179.1066561 1.412355396
189.0910061 0.8696978082
191.1066561 0.8674445435
193.1223062 1.412355396
205.1223062 1.206923553
219.1379563 1.503566042
245.1172208 1.206705402
331.1903858 1.266826711
341.1747357 2.184055481

Name: +ve in-silico MS/MS by CFM-ID for FBTYOQIYBULKEH-UHFFFAOYSA-N
ID: FBTYOQIYBULKEH-UHFFFAOYSA-N
Comment: Energy0
Num peaks: 12
93.04472458 2.826879061
110.0712737 13.57838625
130.0651257 7.722430651
138.0661883 6.915215729
159.0916748 1.690094385
187.0865894 1.86901732
205.0971541 2.892860426
296.1505866 7.299700275
307.1189521 1.483112969
324.1455012 10.22616461
325.1295168 6.021383987
342.1560659 18.88143372

Name: +ve in-silico MS/MS by CFM-ID for FBTYOQIYBULKEH-UHFFFAOYSA-N
ID: FBTYOQIYBULKEH-UHFFFAOYSA-N
Comment: Energy1
Num peaks: 18
81.04472458 2.057682081
83.06037464 2.782061031
93.04472458 16.06743568
110.0712737 17.1030682
121.0396392 2.038019321
130.0651257 5.014441888
138.0661883 4.164254776
142.0651257 1.31044456
157.0760247 3.277486518
159.0916748 8.459882975
187.0865894 2.754062041
205.0971541 2.938293257
279.1240375 1.426032777
296.1505866 3.961151805
298.1186178 1.388650563
324.1455012 1.785894173
325.1295168 1.491797088
342.1560659 2.101170976

Name: +ve in-silico MS/MS by CFM-ID for FBTYOQIYBULKEH-UHFFFAOYSA-N
ID: FBTYOQIYBULKEH-UHFFFAOYSA-N
Comment: Energy2
Num peaks: 28
42.03382555 0.8472376468
54.03382555 1.233677979
64.01817548 2.928324452
66.03382555 1.324173931
67.02907452 0.9565461309
68.04947561 2.30476035
69.04472458 1.537197247
79.02907452 1.782805172
81.04472458 7.222484954
83.06037464 5.542545209
91.02907452 1.440725223
93.04472458 11.1631974
95.06037464 2.563120462
99.09167477 0.7227992588
101.0385766 1.74957656
103.0542266 3.426225854
104.0243235 1.619629617
104.0494756 0.8835588862
108.0556236 0.8328314188
110.0712737 7.704623383
121.0396392 1.186699409
128.0494756 2.077706625
130.0651257 9.540802843
132.0807757 2.866517818
138.0661883 0.7942640887
142.0651257 2.220219947
157.0760247 1.611629781
159.0916748 2.210396223

Name: +ve in-silico MS/MS by CFM-ID for KBUBZAMBIVEFEI-UHFFFAOYSA-N
ID: KBUBZAMBIVEFEI-UHFFFAOYSA-N
Comment: Energy0
Num peaks: 12
110.0712737 1.771090168
138.0661883 1.989916812
142.0651257 2.834821783
156.076753 3.175914032
159.0916748 14.72572734
187.0865894 7.354982116
279.1240375 1.542676221
296.1505866 7.818333033
307.1189521 1.579386916
324.1455012 10.99780055
325.1295168 6.59206427
342.1560659 20.75537375

Name: +ve in-silico MS/MS by CFM-ID for KBUBZAMBIVEFEI-UHFFFAOYSA-N
ID: KBUBZAMBIVEFEI-UHFFFAOYSA-N
Comment: Energy1
Num peaks: 20
81.04472458 2.304882682
93.04472458 1.359808133
108.0556236 3.352464007
110.0712737 8.680882356
127.0502039 1.142650621
130.0651257 1.81514496
138.0661883 2.835205046
139.0502039 1.153307598
142.0651257 17.27594604
144.0807757 1.079698473
156.076753 3.000547871
159.0916748 18.18546964
170.0600403 2.06905621
187.0865894 4.366993501
279.1240375 1.461197773
296.1505866 4.094187388
315.1451669 1.389315043
324.1455012 1.787948232
325.1295168 1.502645939
342.1560659 2.179236284

Name: +ve in-silico MS/MS by CFM-ID for KBUBZAMBIVEFEI-UHFFFAOYSA-N
ID: KBUBZAMBIVEFEI-UHFFFAOYSA-N
Comment: Energy2
Num peaks: 30
40.01817548 2.751606965
42.03382555 1.454343881
54.03382555 1.061425198
66.03382555 0.624020924
81.04472458 2.210378454
93.04472458 2.875139946
101.0385766 0.7961559099
103.0290745 0.5640161761
103.0542266 1.632343796
108.0556236 3.014145651
110.0712737 2.457607624
118.0651257 1.726526335
128.0494756 2.074227492
130.0651257 14.7926675
132.0807757 6.04872609
136.0505382 0.9603523113
139.0502039 0.8726464188
140.0494756 1.044613154
142.0651257 13.35562259
144.0807757 1.84346785
146.0964258 0.5650394923
153.0447246 1.619977833
155.0603746 1.205259813
157.0760247 1.043443114
159.0916748 9.91961963
161.1073248 0.6386508402
170.0600403 0.811144546
179.0927374 0.7632372458
187.0865894 0.8530207606
279.1240375 0.6169800706

Name: +ve in-silico MS/MS by CFM-ID for KXLBWJRELYDBOS-UHFFFAOYSA-N
ID: KXLBWJRELYDBOS-UHFFFAOYSA-N
Comment: Energy0
Num peaks: 12
43.05422664 1.758853251
55.05422664 3.748513235
69.06987671 2.14075917
71.04914126 1.842600933
287.1277855 3.905817939
289.1434356 1.340989768
303.1227001 2.410950461
315.1227001 8.280027601
317.1383502 4.493500162
331.1540003 1.789776178
341.1747357 12.17718261
359.1853004 36.69946401

Name: +ve in-silico MS/MS by CFM-ID for KXLBWJRELYDBOS-UHFFFAOYSA-N
ID: KXLBWJRELYDBOS-UHFFFAOYSA-N
Comment: Energy1
Num peaks: 27
29.03857658 1.214306904
43.05422664 4.377868703
53.03857658 1.439758131
55.05422664 11.6483054
57.06987671 1.010496129
65.03857658 0.9221565822
67.05422664 1.297866681
69.06987671 6.847830919
71.04914126 4.225311612
257.0444498 1.997441932
259.0600999 2.957576046
261.0757499 1.480018497
273.0757499 1.18717868
285.1121354 1.469719294
287.1277855 1.552716507
297.1121354 2.708430824
299.1277855 1.46715689
303.1227001 3.827124349
313.1798211 0.9968006986
315.1227001 9.310603934
317.1383502 2.396688414
319.1540003 1.544255955
329.1383502 0.9724130091
331.1540003 0.9713053146
331.1903858 3.122415316
341.1747357 4.206030621
359.1853004 4.962979175

Name: +ve in-silico MS/MS by CFM-ID for KXLBWJRELYDBOS-UHFFFAOYSA-N
ID: KXLBWJRELYDBOS-UHFFFAOYSA-N
Comment: Energy2
Num peaks: 31
39.02292652 1.341009951
41.03857658 1.511513234
43.05422664 5.779505592
51.02292652 2.173311301
53.03857658 2.206689502
55.05422664 11.73002652
57.06987671 1.137327049
65.03857658 4.418353168
67.01784114 1.001726022
67.05422664 2.321979301
69.06987671 3.590669524
217.0495352 1.013627302
229.0495352 1.24597538
229.1223062 1.739188147
231.0651853 3.608770881
243.0651853 1.068417323
255.1015708 1.261354745
257.0444498 1.721394088
259.0600999 2.593302127
261.0757499 1.164424729
269.1172208 1.28371913
271.1328709 1.52650637
273.0757499 1.050186696
285.1121354 1.497480599
287.1277855 1.197330286
297.1121354 1.191960443
299.1277855 1.554503604
317.1747357 1.093910967
319.1540003 1.070248922
341.1747357 1.333029759
343.1540003 1.869158761

Name: +ve in-silico MS/MS by CFM-ID for XXKNHBAFFJINCK-YVMONPNESA-N
ID: XXKNHBAFFJINCK-YVMONPNESA-N
Comment: Energy0
Num peaks: 30
57.06987671 0.7514525731
71.08552677 1.080973139
99.08044139 1.199526697
197.0597059 1.354365865
199.075356 2.141102341
201.0910061 3.329895503
203.1066561 1.50839602
205.1223062 1.447028934
207.1379563 1.275899765
209.1536063 1.326841378
213.0546206 0.946382784
215.0702706 0.9379070857
217.0859207 3.181588266
219.1015708 10.04473642
221.1172208 1.435528966
223.1328709 0.8634419485
225.148521 0.9033288207
259.0964854 2.596179615
261.1121354 0.9769712455
287.0914 2.278564805
287.1277855 0.8382543571
311.164171 0.765365907
313.1798211 2.471709236
315.1954711 2.140690067
323.164171 0.8161919019
329.1383502 0.864423392
331.1540003 0.8685017888
331.1903858 1.732386071
341.1747357 8.369007607
359.1853004 21.80977732

Name: +ve in-silico MS/MS by CFM-ID for XXKNHBAFFJINCK-YVMONPNESA-N
ID: XXKNHBAFFJINCK-YVMONPNESA-N
Comment: Energy1
Num peaks: 31
43.05422664 1.044161509
49.00727645 1.117511946
53.03857658 0.9361377051
55.05422664 1.694054497
57.06987671 3.505480735
71.08552677 2.62357543
99.08044139 2.408690698
119.0491413 0.9649488162
121.0647913 1.614461868
191.0338851 1.299148697
197.0597059 1.224567997
199.075356 1.229598382
201.0910061 1.161703664
209.1536063 1.077461739
221.0444498 0.9264908921
259.0964854 0.9182717197
261.1121354 1.352824921
263.1277855 1.199002409
269.0808353 2.523500431
271.0964854 2.165877997
287.0914 6.867859784
289.1070501 1.634773312
291.1227001 0.9610696538
293.1383502 1.968691819
301.1070501 1.333361992
303.1227001 1.049449658
315.1227001 1.338258133
317.1383502 1.053296857
331.1903858 2.201091619
341.1747357 4.302518395
359.1853004 3.534342219

Name: +ve in-silico MS/MS by CFM-ID for XXKNHBAFFJINCK-YVMONPNESA-N
ID: XXKNHBAFFJINCK-YVMONPNESA-N
Comment: Energy2
Num peaks: 31
39.02292652 1.680630769
41.03857658 3.106743101
43.05422664 1.375332375
49.00727645 1.120727495
53.03857658 2.236727756
55.05422664 2.127734994
57.06987671 1.053460267
63.02292652 1.910851272
71.08552677 1.112455834
95.04914126 0.9905611135
97.06479133 0.873083273
117.0334912 3.050853181
143.0491413 4.959246337
145.0647913 2.742771506
149.0597059 1.161058755
149.0960915 2.404313159
177.0910061 1.541880347
187.1117415 0.9897431926
199.075356 1.363890837
201.0910061 0.9785762647
203.1066561 2.808526109
205.1223062 1.033496046
207.1379563 1.063206307
209.1536063 0.9639537969
213.0546206 0.9100903891
213.0910061 1.596169215
215.0702706 1.646630037
215.1066561 3.812826457
217.0859207 1.384127052
219.1015708 3.451943915
315.1227001 1.163199503

Name: +ve in-silico MS/MS by CFM-ID for LBJNLIBZUVWVTE-UHFFFAOYSA-N
ID: LBJNLIBZUVWVTE-UHFFFAOYSA-N
Comment: Energy0
Num peaks: 7
329.1747357 2.37556739
331.1903858 4.523278416
333.2060358 5.20851725
335.1489149 3.438658152
349.2009504 7.945882568
359.1853004 4.476744286
377.1958651 53.94654639

Name: +ve in-silico MS/MS by CFM-ID for LBJNLIBZUVWVTE-UHFFFAOYSA-N
ID: LBJNLIBZUVWVTE-UHFFFAOYSA-N
Comment: Energy1
Num peaks: 31
43.05422664 3.792451723
55.05422664 2.475050329
57.06987671 1.307930303
69.06987671 1.323094822
83.08552677 1.464895825
85.10117684 1.407945103
113.0597059 1.470034501
165.0546206 2.649112378
165.0910061 1.09707853
167.0702706 3.321210297
209.0808353 0.9929784624
211.0964854 1.366071091
263.1277855 1.342743452
291.0863146 1.274173888
293.1019647 1.270877966
307.1176147 0.9257829754
321.1332648 0.9370435163
321.2060358 1.479217728
329.1747357 1.790679446
331.1540003 1.173282403
331.1903858 1.275328729
333.1332648 0.9718360801
333.1696503 1.716646749
333.2060358 1.177019274
335.1489149 2.125477158
345.1696503 2.944959939
347.1853004 4.437650002
349.2009504 10.22382701
359.1853004 3.657619779
361.1645649 1.152410271
377.1958651 9.12426813

Name: +ve in-silico MS/MS by CFM-ID for LBJNLIBZUVWVTE-UHFFFAOYSA-N
ID: LBJNLIBZUVWVTE-UHFFFAOYSA-N
Comment: Energy2
Num peaks: 31
41.03857658 1.65426508
45.0334912 2.290286615
53.03857658 0.9954386909
55.01784114 1.519448088
55.05422664 6.252331383
57.0334912 1.376546145
57.06987671 2.664945016
67.05422664 1.123552013
69.06987671 1.651772717
107.0855268 2.13877344
111.1168269 1.009626924
113.0597059 1.787617918
119.0855268 1.622783833
121.1011768 3.023020595
123.1168269 4.789661868
179.0702706 1.663900716
209.1172208 1.099375821
231.1015708 1.469835618
233.1172208 2.029157905
249.1121354 1.261677808
263.1277855 2.618239009
275.164171 0.9277461921
313.1798211 2.597822246
315.1590856 1.098831788
333.1332648 1.009520358
345.1696503 1.643413027
347.1489149 1.153775706
347.1853004 1.189539603
349.1645649 1.195496182
359.1853004 1.827694504
361.1645649 2.912352563

Name: +ve in-silico MS/MS by CFM-ID for UNNZZQOFLFJJJZ-UHFFFAOYSA-N
ID: UNNZZQOFLFJJJZ-UHFFFAOYSA-N
Comment: Energy0
Num peaks: 18
47.04914126 5.832390758
73.02840582 2.633379358
107.0491413 1.825908839
120.0443902 1.371597867
122.0600403 3.87697857
124.0756904 1.624031401
147.0651853 2.494995236
150.0549549 2.01997825
166.0498695 1.195936717
178.086255 5.494347424
196.0968197 17.54967372
252.1230345 2.222273194
253.1070501 4.263137046
270.1335992 4.722205824
296.1128637 3.94725072
314.1234284 1.589367392
324.1441638 5.819516175
342.1547285 12.53082561

Name: +ve in-silico MS/MS by CFM-ID for UNNZZQOFLFJJJZ-UHFFFAOYSA-N
ID: UNNZZQOFLFJJJZ-UHFFFAOYSA-N
Comment: Energy1
Num peaks: 18
47.04914126 6.406805801
73.02840582 2.970201857
105.0334912 2.790455584
106.0651257 2.678927545
107.0491413 2.246190447
122.0600403 13.27061826
124.0756904 1.684054567
129.0546206 1.230681231
147.0651853 3.964853158
150.0549549 4.372852334
152.070605 4.275397447
166.0498695 3.8616891
168.0655196 11.83708169
178.086255 3.675115378
196.0968197 10.7839069
253.1070501 1.86954743
270.1335992 1.319105506
296.1128637 1.820873581

Name: +ve in-silico MS/MS by CFM-ID for UNNZZQOFLFJJJZ-UHFFFAOYSA-N
ID: UNNZZQOFLFJJJZ-UHFFFAOYSA-N
Comment: Energy2
Num peaks: 31
29.03857658 0.6603746275
47.04914126 1.63367065
55.01784114 0.5672170698
57.0334912 0.5621845902
73.02840582 1.302658573
75.04405588 0.609743761
85.02840582 1.016977008
87.04405588 1.295161246
89.05970595 0.6733523163
91.05422664 0.6244820921
94.06512568 0.8000127094
95.04914126 1.180543289
104.0494756 0.591532532
105.0334912 4.272729495
106.0651257 2.29655679
107.0491413 12.1092728
108.0807757 0.979024315
109.0647913 2.090488503
120.0443902 4.710565803
122.0600403 19.33774814
124.0756904 5.939712466
129.0546206 0.8430284143
131.0702706 1.036374389
147.0651853 2.835257448
150.0549549 2.336140209
152.070605 0.7352966636
178.086255 1.29798393
196.0968197 2.048101917
252.1230345 1.916183537
253.1070501 1.683323851
324.1441638 1.003079046

Name: +ve in-silico MS/MS by CFM-ID for FLFMHVIZGHIVEJ-UHFFFAOYSA-N
ID: FLFMHVIZGHIVEJ-UHFFFAOYSA-N
Comment: Energy0
Num peaks: 10
55.05422664 3.677286814
69.06987671 2.113649791
71.04914126 6.178443948
287.1277855 3.299537259
303.1227001 2.389046312
315.1227001 6.969947255
317.1383502 5.742885209
319.1540003 1.693257575
341.1747357 12.19740618
359.1853004 36.54321994

Name: +ve in-silico MS/MS by CFM-ID for FLFMHVIZGHIVEJ-UHFFFAOYSA-N
ID: FLFMHVIZGHIVEJ-UHFFFAOYSA-N
Comment: Energy1
Num peaks: 24
39.02292652 1.651287117
41.03857658 1.139905737
43.05422664 3.51829974
55.05422664 12.44862339
57.06987671 1.057180084
65.03857658 1.10580923
67.05422664 1.479773483
69.06987671 7.399280517
71.04914126 10.75065624
259.0600999 1.150135744
285.1121354 1.92508894
297.1121354 1.211869113
299.164171 1.110683818
301.1070501 1.254504569
303.1227001 4.869430658
313.1798211 1.216603386
315.1227001 4.204131416
315.1954711 1.439054842
317.1383502 2.805283969
319.1540003 1.447920069
329.1747357 1.202261039
331.1903858 4.02277626
341.1747357 5.702735541
359.1853004 6.533316115

Name: +ve in-silico MS/MS by CFM-ID for FLFMHVIZGHIVEJ-UHFFFAOYSA-N
ID: FLFMHVIZGHIVEJ-UHFFFAOYSA-N
Comment: Energy2
Num peaks: 31
39.02292652 2.123086306
41.03857658 2.834797899
43.05422664 4.018394477
51.02292652 1.844084428
53.03857658 1.944517384
55.01784114 2.132245314
55.05422664 12.39629925
57.06987671 1.474274409
65.03857658 4.423206377
67.05422664 2.296672228
69.0334912 1.483404269
69.06987671 3.389344896
71.04914126 7.710075419
71.08552677 0.8040208767
217.0495352 0.9334315947
227.1066561 1.031614792
229.0495352 1.594645414
229.1223062 1.973529836
231.0651853 3.300019908
233.0808353 0.8295499116
243.0651853 0.9471695873
259.0600999 1.213531363
269.1172208 1.179019769
285.1121354 1.637138672
313.1798211 0.8327300624
315.1954711 1.25685643
317.1747357 1.262372904
323.164171 1.166970524
331.1903858 0.9512037032
341.1747357 1.718631158
343.1540003 2.332002997

Name: +ve in-silico MS/MS by CFM-ID for HDHKEYMZRICGLG-UHFFFAOYSA-N
ID: HDHKEYMZRICGLG-UHFFFAOYSA-N
Comment: Energy0
Num peaks: 12
43.05422664 1.762741867
55.05422664 3.758727883
69.06987671 2.140431964
71.04914126 1.851933318
287.1277855 3.913266216
289.1434356 1.343897782
303.1227001 2.415959875
315.1227001 8.304595246
317.1383502 4.503213272
331.1540003 1.793538955
341.1747357 12.07631072
359.1853004 36.8115455

Name: +ve in-silico MS/MS by CFM-ID for HDHKEYMZRICGLG-UHFFFAOYSA-N
ID: HDHKEYMZRICGLG-UHFFFAOYSA-N
Comment: Energy1
Num peaks: 28
29.03857658 1.208729548
43.05422664 4.356680893
53.03857658 1.434038417
55.05422664 11.60376373
57.06987671 1.005411598
65.03857658 0.9155846096
67.05422664 1.300235997
69.06987671 6.80241528
71.04914126 4.214889739
257.0444498 1.983590304
259.0600999 2.936615591
261.0757499 1.469331532
273.0757499 1.181266605
285.1121354 1.459171623
287.1277855 1.544367999
297.1121354 2.689597583
299.1277855 1.461384271
303.1227001 3.796835856
313.1798211 0.9924060763
315.1227001 9.242270696
317.1383502 2.384719648
319.1540003 1.5366906
329.1383502 0.9678926722
329.1747357 1.069308382
331.1540003 0.966790127
331.1903858 3.170460628
341.1747357 4.07055314
359.1853004 4.924001717

Name: +ve in-silico MS/MS by CFM-ID for HDHKEYMZRICGLG-UHFFFAOYSA-N
ID: HDHKEYMZRICGLG-UHFFFAOYSA-N
Comment: Energy2
Num peaks: 31
39.02292652 1.346618412
41.03857658 1.520714933
43.05422664 5.819619279
51.02292652 2.185651664
53.03857658 2.213547173
55.05422664 11.89318313
57.06987671 1.145390814
65.03857658 4.017652218
67.05422664 2.51622191
69.06987671 3.422188246
71.04914126 1.118437076
229.0495352 1.208304734
229.1223062 1.525303282
231.0651853 3.550265703
243.0651853 1.055718188
243.1015708 1.582831555
255.1015708 1.459800321
257.0444498 1.751048733
259.0600999 2.606014884
261.0757499 1.145133674
269.1172208 2.195479373
271.1328709 1.536258171
273.0757499 1.062720283
285.1121354 1.488987579
287.1277855 1.198936923
297.1121354 1.219697698
299.1277855 1.559325682
317.1747357 1.097345102
319.1540003 1.073611012
331.1903858 1.205018336
343.1540003 1.875026646

Name: +ve in-silico MS/MS by CFM-ID for CKRHSGZMMGXRKZ-UHFFFAOYSA-N
ID: CKRHSGZMMGXRKZ-UHFFFAOYSA-N
Comment: Energy0
Num peaks: 17
167.1066561 1.102649264
209.0808353 1.467140736
211.0964854 1.12605953
289.1434356 1.58686962
299.164171 2.061810666
315.1590856 1.609578807
317.1747357 8.585285706
329.1747357 1.191181603
331.1903858 2.883671796
333.2060358 2.697656163
341.1747357 3.102217358
345.1696503 1.660484684
347.1853004 1.932916323
349.2009504 2.633027142
359.1853004 16.22924992
361.1645649 1.296890897
377.1958651 29.45684696

Name: +ve in-silico MS/MS by CFM-ID for CKRHSGZMMGXRKZ-UHFFFAOYSA-N
ID: CKRHSGZMMGXRKZ-UHFFFAOYSA-N
Comment: Energy1
Num peaks: 31
153.0910061 1.13488771
217.1223062 1.568826843
263.1277855 0.9561479798
265.1434356 1.429360498
287.1277855 1.437191856
289.1434356 1.405071435
291.1590856 2.031785805
293.1747357 1.618040334
297.148521 1.559220011
297.2060358 0.7723655441
299.164171 2.547848426
307.1903858 0.9599907893
311.164171 0.9288160677
313.1798211 1.181232111
315.1590856 3.842121046
315.1954711 0.831048617
317.1747357 5.001288215
319.1903858 0.9099668253
321.2060358 1.265221771
329.1747357 2.587167726
331.1903858 3.697237801
333.1696503 2.042025303
333.2060358 3.155940561
335.1853004 3.130473852
341.1747357 3.830697945
345.1696503 2.300421112
347.1853004 3.713069388
349.2009504 7.026770911
359.1853004 6.472348765
361.1645649 1.1236188
377.1958651 4.553298841

Name: +ve in-silico MS/MS by CFM-ID for CKRHSGZMMGXRKZ-UHFFFAOYSA-N
ID: CKRHSGZMMGXRKZ-UHFFFAOYSA-N
Comment: Energy2
Num peaks: 31
49.00727645 1.533822909
51.02292652 5.368003127
53.03857658 5.678768675
55.05422664 3.448312145
79.05422664 1.468181788
81.06987671 4.200863087
83.08552677 1.848132561
109.0284058 1.022030278
135.0440559 1.495439196
149.0597059 2.374777671
151.075356 1.902111082
155.1066561 0.8602256103
163.075356 1.069934
165.0910061 1.554752594
167.1066561 0.8901973938
175.075356 2.46329541
197.1172208 0.9302858299
215.1066561 1.689823753
217.1223062 1.178625972
289.1434356 2.455581278
289.1798211 1.017119925
313.1798211 0.9918744806
315.1954711 0.849881556
317.1747357 1.620169864
321.2060358 1.026213866
329.1747357 0.8731790047
331.1903858 0.9150735241
341.1747357 1.58301146
345.1696503 1.298143636
347.1853004 1.338293327
361.1645649 2.208785131

Name: +ve in-silico MS/MS by CFM-ID for SEKYBDYVXDAYPY-ASPHUSNLSA-N
ID: SEKYBDYVXDAYPY-ASPHUSNLSA-N
Comment: Energy0
Num peaks: 19
59.01275576 1.104447974
119.0491413 0.8938283212
121.0647913 0.9208041167
287.164171 0.8219624213
297.148521 1.255290754
299.164171 6.671481021
301.1798211 2.126146787
315.1590856 0.9686575204
317.1747357 4.340430005
319.1903858 1.380737808
327.1590856 1.512617043
335.1853004 0.7958476648
341.1747357 9.866711451
345.1696503 1.713477945
347.1853004 0.872292028
349.2009504 0.786688694
359.1853004 26.26116691
361.1645649 0.8332008431
377.1958651 17.28121527

Name: +ve in-silico MS/MS by CFM-ID for SEKYBDYVXDAYPY-ASPHUSNLSA-N
ID: SEKYBDYVXDAYPY-ASPHUSNLSA-N
Comment: Energy1
Num peaks: 31
41.00219107 1.955893823
43.01784114 0.8875610109
59.01275576 12.86828431
61.02840582 3.156856308
105.0334912 0.8290314367
107.0491413 0.9848792819
121.0647913 0.9438310334
135.0804414 0.9679544951
159.0804414 1.049408057
161.0960915 1.430441073
237.1273916 1.566427763
239.1430416 1.486781695
243.1743418 0.7190449975
245.1899918 0.7148912734
247.2056419 0.7232538394
255.1379563 1.04931081
257.1536063 0.8125416958
259.1692564 0.7112845523
263.2005565 0.7345039486
299.164171 2.784145346
301.1798211 1.596007318
317.1747357 1.58473013
327.1590856 0.9427654731
331.1540003 0.8623508086
333.1696503 0.7738723009
341.1747357 8.096845504
345.1696503 1.292950415
347.1853004 1.620507372
349.2009504 1.640678805
359.1853004 7.473365273
377.1958651 2.539274971

Name: +ve in-silico MS/MS by CFM-ID for SEKYBDYVXDAYPY-ASPHUSNLSA-N
ID: SEKYBDYVXDAYPY-ASPHUSNLSA-N
Comment: Energy2
Num peaks: 31
39.02292652 1.068331619
41.00219107 0.9761802395
43.01784114 1.20583774
51.02292652 2.286324104
59.01275576 3.601089273
105.0334912 2.274354981
119.0491413 2.390240769
121.0647913 1.090988413
131.0491413 3.489038271
133.0647913 1.634759774
157.0647913 2.247092596
225.1273916 1.823757904
227.1430416 1.12464724
239.1430416 1.341260471
241.1223062 1.024614225
243.1379563 1.87982421
249.148521 0.9835953781
257.1536063 1.12376097
267.1379563 1.621122359
269.1536063 1.908955389
271.1692564 2.024289671
273.1849065 1.640241619
297.148521 1.463030111
299.164171 1.752346598
301.1798211 2.559696239
317.1747357 1.251891468
331.1540003 1.271912853
341.1747357 1.945533359
345.1696503 1.002036056
347.1853004 1.033208517
361.1645649 1.0798675

Name: +ve in-silico MS/MS by CFM-ID for ORWYKNVPHGVFKH-UHFFFAOYSA-N
ID: ORWYKNVPHGVFKH-UHFFFAOYSA-N
Comment: Energy0
Num peaks: 27
55.05422664 2.983144613
57.06987671 0.643767734
69.06987671 1.75018667
109.0284058 1.384856844
121.0284058 0.7301786128
139.0389705 1.288832891
149.0597059 1.065796154
151.075356 0.6894415043
167.0702706 1.044933691
191.1066561 0.7730062681
205.1223062 1.894603305
219.1379563 0.9668769737
271.0964854 0.6106174369
283.0964854 0.6007218418
285.1121354 1.429021393
297.1121354 0.8781078286
299.1277855 0.8166370818
303.1227001 1.557861659
309.148521 0.876307525
315.1227001 2.438722257
317.1383502 2.26498668
323.164171 0.9101587841
327.1590856 1.553557492
329.1747357 0.6183623641
331.1903858 0.7868843921
341.1747357 25.77781353
359.1853004 24.08737278

Name: +ve in-silico MS/MS by CFM-ID for ORWYKNVPHGVFKH-UHFFFAOYSA-N
ID: ORWYKNVPHGVFKH-UHFFFAOYSA-N
Comment: Energy1
Num peaks: 31
39.02292652 1.428827079
55.05422664 9.107849928
69.06987671 5.467208022
109.0284058 2.859660759
111.0440559 2.198203828
121.0284058 2.295213309
123.0440559 1.03535132
135.0076704 1.087452901
135.0440559 1.267793236
137.0233204 0.8636979205
139.0389705 2.437371935
149.0597059 2.867848769
153.0546206 0.8955161444
163.075356 0.8006110898
167.0702706 1.785163144
187.075356 1.127829258
201.0910061 1.672279571
203.1066561 1.165916557
205.1223062 2.580527242
219.1379563 1.513120812
283.0964854 1.290806779
285.1121354 2.60563072
303.1227001 2.551792648
309.148521 0.8891264058
311.164171 1.475579217
313.1798211 2.397241108
327.1590856 1.211656314
329.1747357 1.083371776
331.1903858 1.032470671
341.1747357 5.143846605
359.1853004 3.599813487

Name: +ve in-silico MS/MS by CFM-ID for ORWYKNVPHGVFKH-UHFFFAOYSA-N
ID: ORWYKNVPHGVFKH-UHFFFAOYSA-N
Comment: Energy2
Num peaks: 31
39.02292652 0.7610391576
49.00727645 1.085228518
51.02292652 1.110569752
53.03857658 1.827915973
55.05422664 11.45631758
57.06987671 0.8125861905
65.03857658 3.569716952
67.05422664 1.741944926
69.06987671 3.030899122
71.08552677 0.7703353188
79.01784114 1.100922322
81.0334912 1.178849046
109.0284058 4.097194991
111.0440559 1.433537808
121.0284058 2.235096172
135.0440559 2.986724891
139.0389705 2.455600091
147.0440559 1.365465543
149.0597059 3.09602979
151.075356 1.37326255
161.0597059 1.384908429
163.075356 1.88575508
221.1536063 0.7364670101
271.0964854 0.8271240647
283.0964854 0.9540512317
285.1121354 0.9301993264
309.148521 1.377999849
311.164171 1.196338794
313.1798211 1.360855195
323.164171 1.69527878
325.1434356 1.395477784

Name: +ve in-silico MS/MS by CFM-ID for YYCPXVRHQUEVAW-CQSZACIVSA-N
ID: YYCPXVRHQUEVAW-CQSZACIVSA-N
Comment: Energy0
Num peaks: 6
135.0665226 4.481908376
223.1117415 4.322731235
327.160423 3.33875001
342.1600887 8.336853003
343.1553376 2.027372735
359.1866378 57.88429341

Name: +ve in-silico MS/MS by CFM-ID for YYCPXVRHQUEVAW-CQSZACIVSA-N
ID: YYCPXVRHQUEVAW-CQSZACIVSA-N
Comment: Energy1
Num peaks: 29
79.05422664 0.6164363446
91.05422664 1.545712542
120.0556236 0.801395381
123.0665226 1.00072154
125.0821727 1.357643895
135.0665226 13.9298458
137.0821727 1.161384471
147.0665226 1.666435832
158.0712737 0.6097360376
171.0665226 0.5794785938
173.0821727 1.182464714
175.0978228 2.075751902
183.0804414 2.751862088
185.0960915 1.255747219
193.1011768 0.5809579583
207.0804414 1.930456107
209.0960915 1.970764853
211.1117415 2.44709626
223.1117415 11.82050424
264.1131385 0.5966278417
279.1240375 0.9032273992
281.1396876 1.703584323
315.1491896 0.7531232505
315.160423 1.013462189
317.1648397 1.553009425
327.160423 2.088070952
342.1600887 8.979588443
343.1553376 1.749737722
359.1866378 11.39783679

Name: +ve in-silico MS/MS by CFM-ID for YYCPXVRHQUEVAW-CQSZACIVSA-N
ID: YYCPXVRHQUEVAW-CQSZACIVSA-N
Comment: Energy2
Num peaks: 31
43.02907452 0.9522389063
49.00727645 2.084275057
79.05422664 1.823582026
91.05422664 2.586000592
93.04472458 1.789115541
101.0385766 1.244564624
103.0542266 0.904952704
108.0556236 3.254290797
118.0399735 1.592364767
120.0556236 2.396931788
121.0508726 1.046752224
123.0665226 1.469744756
135.0665226 7.413591523
139.0542266 1.119488163
147.0665226 1.293090201
165.0698767 2.257542005
167.0855268 2.09136595
173.0821727 0.8874960127
177.0698767 1.234939671
179.0855268 1.194897051
183.0804414 1.072116122
193.1011768 2.411625289
207.0804414 3.119328598
223.1117415 3.538306747
233.0960915 0.9534709459
273.1273916 2.311212972
299.1291229 1.219605631
315.1491896 1.203204232
315.160423 1.319371405
342.1600887 1.056647606
343.1553376 2.437676793

Name: +ve in-silico MS/MS by CFM-ID for JPENSYBRTSIYGO-AWEZNQCLSA-N
ID: JPENSYBRTSIYGO-AWEZNQCLSA-N
Comment: Energy0
Num peaks: 7
135.0665226 4.407930015
223.1117415 4.225682925
281.1396876 2.325501052
327.160423 3.229755301
342.1600887 8.0885883
343.1553376 2.139239304
359.1866378 56.23902461

Name: +ve in-silico MS/MS by CFM-ID for JPENSYBRTSIYGO-AWEZNQCLSA-N
ID: JPENSYBRTSIYGO-AWEZNQCLSA-N
Comment: Energy1
Num peaks: 26
79.05422664 0.6230302244
120.0556236 0.8132946723
123.0665226 1.017874512
125.0821727 1.38174146
131.0491413 0.7170204775
135.0665226 14.07867603
137.0821727 1.182082097
147.0665226 1.695485829
158.0712737 0.6190217557
173.0821727 1.195124697
175.0978228 2.113229926
183.0804414 2.799552607
185.0960915 1.323596254
207.0804414 1.969287279
209.0960915 1.881750876
211.1117415 2.505717063
223.1117415 12.19380624
279.1240375 1.415824402
281.1396876 2.212678947
301.144773 1.011337208
315.1491896 0.8770328856
317.1648397 1.581551091
327.160423 2.116829113
342.1600887 9.15707204
343.1553376 1.955204729
359.1866378 11.71593791

Name: +ve in-silico MS/MS by CFM-ID for JPENSYBRTSIYGO-AWEZNQCLSA-N
ID: JPENSYBRTSIYGO-AWEZNQCLSA-N
Comment: Energy2
Num peaks: 31
43.02907452 1.022985126
49.00727645 1.925083924
66.03382555 0.8578982493
93.04472458 1.812326669
101.0385766 2.128235113
108.0556236 3.307369235
118.0399735 1.613023345
120.0556236 2.457381325
121.0508726 1.234346071
123.0665226 1.484716507
131.0491413 1.706161948
135.0665226 6.019796031
147.0665226 1.310326022
167.0855268 2.821507007
177.0698767 1.219889818
179.0855268 1.613596432
181.1011768 0.9520551463
183.0804414 1.343470014
193.1011768 2.517976537
195.0804414 0.8573143692
197.0821727 1.251791876
207.0804414 3.249103247
223.1117415 3.663106933
233.0960915 1.415755277
273.1273916 1.92105771
301.144773 1.524977409
303.160423 1.887549612
315.1491896 1.360563291
316.1444386 0.8202753527
342.1600887 1.083048534
343.1553376 2.780410848

Name: +ve in-silico MS/MS by CFM-ID for BPNUQXPIQBZCMR-IBGZPJMESA-N
ID: BPNUQXPIQBZCMR-IBGZPJMESA-N
Comment: Energy0
Num peaks: 10
91.05422664 2.566860262
117.0698767 1.585346045
134.0964258 5.038877483
201.1022395 1.321759723
206.0712737 1.535537685
208.0869237 11.74434178
267.1240375 1.608128561
329.1648397 1.901664007
342.1600887 12.64393577
359.1866378 40.22695119

Name: +ve in-silico MS/MS by CFM-ID for BPNUQXPIQBZCMR-IBGZPJMESA-N
ID: BPNUQXPIQBZCMR-IBGZPJMESA-N
Comment: Energy1
Num peaks: 19
91.05422664 2.781601421
93.06987671 1.060699426
103.0542266 2.465405108
117.0698767 11.04916009
119.0855268 0.8713255083
120.0807757 1.817086589
132.0807757 0.9740812219
134.0964258 10.48964091
180.0807757 0.8775957667
181.0760247 1.065144883
206.0712737 4.516337949
208.0869237 27.27804982
210.1025738 1.637754651
226.0974884 1.799076645
267.1240375 1.669587621
332.1757387 0.9991999488
342.1600887 3.31032559
343.1553376 0.8064809611
359.1866378 5.158394594

Name: +ve in-silico MS/MS by CFM-ID for BPNUQXPIQBZCMR-IBGZPJMESA-N
ID: BPNUQXPIQBZCMR-IBGZPJMESA-N
Comment: Energy2
Num peaks: 31
49.00727645 0.9553803362
56.04947561 0.9184946355
63.02292652 0.8360522708
65.03857658 1.25264989
79.05422664 0.8731966292
91.05422664 10.12876231
93.06987671 4.418113535
97.10117684 1.059971637
99.1168269 1.059971637
103.0542266 1.030476163
115.0542266 1.186705747
117.0698767 7.9669693
119.0855268 1.418762964
129.0447246 1.952333183
131.0603746 2.933913028
134.0964258 2.585313227
153.0447246 1.003835803
155.0603746 3.377799061
157.0760247 1.125599328
169.0760247 1.979750286
177.0447246 1.562294202
178.0651257 1.045176398
180.0807757 1.009260185
181.0760247 1.13756353
195.0916748 1.527218336
206.0712737 2.570535964
208.0869237 10.64702136
210.1025738 1.510736692
214.1338739 0.9227824615
226.0974884 1.0324981
343.1553376 0.9527808617

Name: +ve in-silico MS/MS by CFM-ID for BJZZDOLVVLWFHN-UHFFFAOYSA-N
ID: BJZZDOLVVLWFHN-UHFFFAOYSA-N
Comment: Energy0
Num peaks: 6
95.01275576 2.222907756
105.0698767 5.803971562
188.143376 1.875961801
281.1760731 1.825130963
283.1917232 42.1959331
377.1972025 27.83702855

Name: +ve in-silico MS/MS by CFM-ID for BJZZDOLVVLWFHN-UHFFFAOYSA-N
ID: BJZZDOLVVLWFHN-UHFFFAOYSA-N
Comment: Energy1
Num peaks: 25
79.05422664 0.79419996
91.05422664 1.134669374
95.01275576 1.713076565
96.05562361 0.8285802508
105.0698767 15.27790946
164.1182239 0.5508098912
177.1134728 6.108660139
187.0978228 2.578628891
188.143376 2.537334821
189.1134728 0.8686887211
190.0611029 1.498437416
191.1291229 4.807587063
227.154275 1.464461108
242.1651741 1.015696156
243.1240375 1.140084866
254.1651741 0.7272050041
256.1080531 0.8897109767
281.1760731 1.200519493
283.1917232 22.35824118
285.1346022 2.327939369
345.1709877 1.755927231
347.1866378 0.8937533889
349.2022878 2.131867106
359.1866378 0.6632752019
377.1972025 4.763517174

Name: +ve in-silico MS/MS by CFM-ID for BJZZDOLVVLWFHN-UHFFFAOYSA-N
ID: BJZZDOLVVLWFHN-UHFFFAOYSA-N
Comment: Energy2
Num peaks: 31
39.02292652 1.081116735
40.01817548 2.016428772
42.03382555 0.9236000682
79.05422664 1.170944932
91.05422664 3.49518574
93.06987671 0.7877378447
96.05562361 1.277434924
103.0542266 1.787129239
105.0698767 14.89106042
116.0494756 0.7398519659
148.1120759 0.7910016004
150.1025738 0.9425657459
164.1182239 0.7855673854
177.1134728 10.27060116
179.1291229 0.9176343598
186.1277259 0.7066901493
187.0978228 0.9680398031
188.143376 5.529584585
189.1134728 1.41175882
191.1291229 1.657596485
203.154275 1.929633091
205.1083875 0.6902313941
223.1229749 1.247365735
227.154275 2.132801458
240.149524 3.215610921
242.1651741 6.248966708
254.1651741 0.8397016067
255.160423 1.805676352
256.1808241 0.694864738
266.1651741 0.7314716922
283.1917232 1.423884063

Name: +ve in-silico MS/MS by CFM-ID for RECBFDWSXWAXHY-IAGOWNOFSA-N
ID: RECBFDWSXWAXHY-IAGOWNOFSA-N
Comment: Energy0
Num peaks: 18
39.02292652 1.002275275
96.05562361 2.485081235
103.0542266 1.454033902
105.0698767 5.877825627
108.0556236 1.586184799
123.0804414 1.690889872
149.0597059 1.483084579
166.0775019 1.18297852
168.093152 2.400274555
182.1088021 1.361535386
209.1197011 1.625633682
211.1353512 11.33873886
237.1146157 12.00674976
241.1459158 1.015351255
255.1251804 2.807076894
264.1394335 4.13061358
339.1815524 1.066734959
359.1877806 26.24860677

Name: +ve in-silico MS/MS by CFM-ID for RECBFDWSXWAXHY-IAGOWNOFSA-N
ID: RECBFDWSXWAXHY-IAGOWNOFSA-N
Comment: Energy1
Num peaks: 16
96.05562361 4.94665873
103.0542266 1.212272389
105.0698767 22.00376351
114.0713539 6.305329165
116.087004 9.149932593
123.0804414 1.362432039
142.0662685 7.083848963
149.0597059 1.540070859
158.0611832 1.258782529
194.1088021 1.101439995
209.1197011 2.287958274
211.1353512 6.02409369
237.1146157 8.48479438
255.1251804 1.071257468
264.1394335 3.418821064
359.1877806 3.215479551

Name: +ve in-silico MS/MS by CFM-ID for RECBFDWSXWAXHY-IAGOWNOFSA-N
ID: RECBFDWSXWAXHY-IAGOWNOFSA-N
Comment: Energy2
Num peaks: 31
39.02292652 0.8455532742
41.03857658 0.8474021354
45.0135047 1.65371169
47.02915477 0.8701865686
69.04472458 0.8499181795
71.02915477 1.090279485
73.04480483 1.445925443
79.02907452 1.623600514
87.0604549 1.855911751
91.05422664 1.099761957
96.05562361 19.82593705
98.07127368 0.8357486485
103.0542266 1.214010543
105.0698767 3.031629381
108.0556236 1.522631466
112.0557039 4.721757745
114.0713539 6.087792552
116.087004 7.56625718
118.1026541 1.516239644
131.097903 0.8445389049
150.1025738 1.551618016
152.0618519 0.7583588898
166.0775019 1.801210332
168.093152 1.870852671
180.093152 1.053011608
182.1088021 1.201256516
191.1291229 1.121941716
194.1088021 1.237172472
203.0727509 0.7690327346
209.1197011 1.008370586
211.1353512 1.850820299

Name: +ve in-silico MS/MS by CFM-ID for FXFDGQFKQWWWJW-UHFFFAOYSA-N
ID: FXFDGQFKQWWWJW-UHFFFAOYSA-N
Comment: Energy0
Num peaks: 27
47.04914126 2.185258766
85.10117684 0.9250183576
87.04405588 0.7015780009
99.1168269 1.388699256
123.0440559 0.5852170853
123.0804414 0.5631396463
125.0960915 0.5854443448
127.1117415 3.383050251
163.0389705 1.152882607
165.0546206 0.6192348902
207.0651853 0.6010734482
209.0808353 2.908734438
211.0964854 1.091829082
231.1379563 0.5482823971
237.0757499 2.881113474
247.1328709 1.544773094
249.148521 4.91764177
251.164171 1.212582177
263.164171 2.77346298
273.148521 1.470261467
291.1590856 8.689496216
301.1798211 0.5769530056
305.1747357 1.673531544
309.1696503 2.62498812
319.1903858 7.99049249
321.1696503 0.617333936
337.2009504 25.91863931

Name: +ve in-silico MS/MS by CFM-ID for FXFDGQFKQWWWJW-UHFFFAOYSA-N
ID: FXFDGQFKQWWWJW-UHFFFAOYSA-N
Comment: Energy1
Num peaks: 31
41.03857658 0.8975697497
43.05422664 1.34779116
47.04914126 5.909554464
57.06987671 1.193290345
71.08552677 1.095386303
81.06987671 0.8758132909
83.08552677 1.403855063
85.10117684 3.884834587
99.1168269 3.037550288
109.1011768 1.232362295
127.1117415 5.707951265
149.0233204 2.935075501
151.0389705 1.893440089
163.0389705 2.404303917
165.0546206 1.758918802
191.0338851 1.420199515
193.0495352 2.322684261
211.0600999 0.9307097127
219.0651853 1.415103801
221.0808353 0.8541414034
231.1379563 0.8682746879
237.0757499 5.381982818
247.1328709 1.095180981
249.148521 2.584752276
251.0914 1.086491574
263.164171 3.016824119
273.148521 2.160037492
291.1590856 5.097306945
305.1747357 0.9038545903
319.1903858 2.078235401
337.2009504 2.983519469

Name: +ve in-silico MS/MS by CFM-ID for FXFDGQFKQWWWJW-UHFFFAOYSA-N
ID: FXFDGQFKQWWWJW-UHFFFAOYSA-N
Comment: Energy2
Num peaks: 31
39.02292652 1.302334589
41.03857658 3.613575726
43.05422664 4.399566784
47.04914126 1.111145499
55.05422664 1.845765063
57.06987671 2.58130037
69.06987671 1.179822141
71.08552677 1.677946165
81.06987671 0.9908481065
85.10117684 1.657885449
97.10117684 0.8808865426
99.1168269 2.762081724
107.0855268 1.223488958
123.0440559 4.466178786
123.0804414 1.419112888
125.0960915 1.710845835
127.1117415 3.088823011
137.0597059 4.085368822
139.075356 1.998853695
149.0233204 2.499334637
151.0389705 2.337559038
163.0389705 5.939939253
165.0546206 3.156824381
167.0702706 1.268917678
191.0702706 1.014987277
205.0859207 1.058569479
219.1015708 1.058569479
231.1379563 1.965673381
237.0757499 0.8889613166
245.1536063 0.9498779209
247.1328709 1.123356558

Name: +ve in-silico MS/MS by CFM-ID for DLJITFFQRIHLKS-CZFMHFDVSA-N
ID: DLJITFFQRIHLKS-CZFMHFDVSA-N
Comment: Energy0
Num peaks: 14
121.0647913 0.7811386896
123.0804414 1.228422621
297.148521 1.84881109
299.164171 0.99963895
313.1434356 1.183580788
315.1590856 2.665673386
317.1747357 1.821303519
323.164171 5.05208054
327.1590856 0.7787785289
329.1747357 1.886808381
331.1903858 1.40559542
341.1747357 22.79634561
343.1540003 3.046358375
359.1853004 35.07910607

Name: +ve in-silico MS/MS by CFM-ID for DLJITFFQRIHLKS-CZFMHFDVSA-N
ID: DLJITFFQRIHLKS-CZFMHFDVSA-N
Comment: Energy1
Num peaks: 31
121.0647913 1.098110083
123.0804414 1.114337616
149.0597059 1.394263589
151.075356 1.225202003
165.0910061 1.036162081
167.0702706 1.138211797
187.075356 2.140623045
189.0910061 0.9913169153
205.0859207 0.9813832356
215.1066561 0.9286028459
253.1223062 2.043295107
255.1379563 1.424999648
257.1172208 1.132142011
257.1536063 1.022083598
269.1536063 1.13870691
271.0964854 0.9813237441
277.1434356 1.624421058
297.148521 1.375594763
299.164171 1.333146317
311.164171 0.9067437457
313.1434356 1.115144249
315.1590856 3.032292479
317.1747357 1.162594739
323.164171 5.397192449
329.1383502 1.44475278
329.1747357 1.95394959
331.1903858 4.144129397
333.1696503 1.66793904
341.1747357 7.248107616
343.1540003 1.323819009
359.1853004 4.402056133

Name: +ve in-silico MS/MS by CFM-ID for DLJITFFQRIHLKS-CZFMHFDVSA-N
ID: DLJITFFQRIHLKS-CZFMHFDVSA-N
Comment: Energy2
Num peaks: 31
39.02292652 2.508511587
51.02292652 2.177689323
57.0334912 1.287387313
103.0542266 2.01970738
119.0491413 3.773249532
121.0647913 2.207916243
123.0804414 2.05697122
129.1273916 0.9394359509
133.0647913 1.717433142
147.0804414 2.134409234
165.0910061 0.9736646504
183.0804414 0.818436308
191.1066561 0.9234598049
197.0960915 1.321506012
249.1273916 1.232211121
255.1379563 1.058282916
257.1172208 0.9070422559
267.1379563 1.287545637
269.1536063 3.072569428
275.2005565 0.9839805031
279.1379563 1.902932841
281.1536063 1.721582277
297.148521 2.352562025
299.164171 1.100857543
311.164171 2.456652191
313.1434356 1.19940571
313.1798211 1.506347799
317.1747357 1.116613815
323.164171 2.863682796
325.1434356 0.9123247211
343.1540003 2.027594859

Name: +ve in-silico MS/MS by CFM-ID for YPQNDHHCUQGPFN-GETUCHRZSA-N
ID: YPQNDHHCUQGPFN-GETUCHRZSA-N
Comment: Energy0
Num peaks: 27
51.02292652 1.49136505
53.03857658 1.890452927
55.05422664 6.173492332
57.06987671 6.501262105
59.08552677 2.396131465
137.0597059 1.064525873
181.0859207 1.324446199
187.075356 1.021161024
189.0910061 1.793123385
191.1066561 2.69354651
193.1223062 1.176827024
195.1015708 1.324446199
195.1379563 0.9207724782
201.0910061 1.033741976
203.1066561 1.834194786
205.1223062 2.741876468
207.1379563 1.11797795
209.1172208 0.8193738185
209.1536063 0.8354376053
211.1692564 0.9770668691
221.1172208 0.8549182837
223.1328709 1.035987277
327.1590856 2.59654235
329.1747357 1.412036083
331.1903858 0.9181068792
341.1747357 0.8053190255
359.1853004 33.84276942

Name: +ve in-silico MS/MS by CFM-ID for YPQNDHHCUQGPFN-GETUCHRZSA-N
ID: YPQNDHHCUQGPFN-GETUCHRZSA-N
Comment: Energy1
Num peaks: 31
53.03857658 5.739266943
55.05422664 4.443751356
57.06987671 0.9982465559
59.08552677 1.046328876
123.0440559 1.040657203
135.0440559 3.299568767
137.0597059 2.336175197
151.0389705 1.859404769
151.075356 1.0428678
153.0546206 1.396742273
165.0546206 1.88269551
167.0702706 2.388491009
187.075356 1.028943877
189.0910061 2.469482693
191.1066561 2.387716917
203.0702706 0.9539175658
203.1066561 2.682952176
205.1223062 2.448841286
207.1015708 2.849046627
209.1172208 2.234197876
217.0859207 1.204387239
219.1015708 1.098389526
221.1172208 4.771681858
223.1328709 2.643007845
235.1328709 2.482850801
315.1590856 1.804932267
327.1590856 3.819374212
329.1747357 2.882667465
331.1903858 1.471050931
341.1747357 1.261223322
359.1853004 6.973420227

Name: +ve in-silico MS/MS by CFM-ID for YPQNDHHCUQGPFN-GETUCHRZSA-N
ID: YPQNDHHCUQGPFN-GETUCHRZSA-N
Comment: Energy2
Num peaks: 31
41.03857658 0.9665861674
51.02292652 2.175700318
53.03857658 12.07773613
55.05422664 6.376765447
57.06987671 3.022938127
59.08552677 1.278725352
65.03857658 2.971238334
67.05422664 0.7911756653
69.06987671 3.481561933
91.05422664 1.478635414
109.0647913 0.9912450579
123.0440559 3.379785473
135.0440559 3.341371745
137.0597059 6.333015631
139.075356 1.798835086
141.0910061 1.293576528
143.1066561 0.9895548277
151.075356 2.326136368
157.1223062 0.8241933955
159.0440559 0.8026132178
163.075356 0.8490367304
177.0910061 0.9090311233
179.1066561 1.031085381
187.075356 1.009817336
193.1223062 1.106022994
271.1328709 1.037037271
285.148521 0.7816342206
315.1590856 0.7906133723
327.1590856 1.820384712
329.1747357 1.337323696
343.1540003 2.254162096

Name: +ve in-silico MS/MS by CFM-ID for QAEMYCJMFNDALC-PXARDIRTSA-N
ID: QAEMYCJMFNDALC-PXARDIRTSA-N
Comment: Energy0
Num peaks: 28
41.03857658 0.9137548373
137.0597059 2.637529345
165.0546206 3.416255426
165.0910061 0.7814223512
193.0859207 1.527356518
193.1223062 1.927685511
221.1172208 2.295723009
243.1015708 0.8593510135
245.1172208 1.824485865
247.1328709 1.681112763
261.148521 0.6883618132
287.1277855 0.6301575728
289.1434356 0.7786180865
301.1434356 0.5819973055
309.148521 0.6323172513
313.1434356 1.190709409
315.1590856 1.633182861
317.1383502 0.838651851
323.164171 1.167618998
325.1434356 0.6098011217
327.1590856 6.590160582
329.1747357 2.896236786
331.1540003 1.162732577
331.1903858 0.6589439419
333.1696503 1.149541226
341.1747357 9.392799075
343.1540003 3.286919033
359.1853004 28.65075246

Name: +ve in-silico MS/MS by CFM-ID for QAEMYCJMFNDALC-PXARDIRTSA-N
ID: QAEMYCJMFNDALC-PXARDIRTSA-N
Comment: Energy1
Num peaks: 31
41.03857658 2.709687709
53.00219107 1.54546371
53.03857658 0.9735148135
55.01784114 1.012642668
137.0597059 3.531046342
161.0597059 1.194250143
163.075356 1.522792976
165.0546206 10.27313579
165.0910061 1.359538557
167.1066561 1.577617272
189.0546206 1.179789217
191.0702706 2.568518067
193.0859207 2.707769754
193.1223062 1.739473134
221.1172208 2.991421522
243.1015708 1.087890626
245.1172208 1.55864892
247.1328709 1.36373142
285.1121354 1.321592069
299.1277855 0.9296669336
301.1434356 1.281509655
303.1590856 0.9287200141
315.1590856 1.258329809
317.1383502 1.022272695
319.1540003 1.04108317
327.1590856 3.269300174
329.1747357 1.506759995
331.1903858 2.133754866
341.1747357 2.612502273
343.1540003 1.848745162
359.1853004 3.440184029

Name: +ve in-silico MS/MS by CFM-ID for QAEMYCJMFNDALC-PXARDIRTSA-N
ID: QAEMYCJMFNDALC-PXARDIRTSA-N
Comment: Energy2
Num peaks: 31
39.02292652 1.257010986
41.03857658 1.862291456
51.02292652 0.9054599349
53.03857658 2.140427509
77.03857658 1.143049966
79.05422664 1.578370568
81.06987671 2.179519352
83.08552677 1.134637859
105.0334912 3.251744353
107.0491413 2.187717044
109.0647913 3.130962433
111.0804414 1.428195093
123.0804414 0.9404374551
137.0597059 7.622797353
149.0960915 0.9244864291
165.0546206 9.193893325
177.0910061 1.463813811
205.0859207 1.693508518
227.1066561 0.902783327
243.1015708 1.044802639
257.1172208 1.647296559
259.1328709 2.574350761
261.148521 1.581953511
289.1434356 0.9137608278
299.1277855 1.070801674
315.1590856 0.99968202
317.1383502 0.873012777
327.1590856 1.189732968
329.1747357 1.558427604
333.1696503 0.8739613422
343.1540003 1.671368587

Name: +ve in-silico MS/MS by CFM-ID for WJQQGLCBGRPHBP-MCLXKJNDSA-N
ID: WJQQGLCBGRPHBP-MCLXKJNDSA-N
Comment: Energy0
Num peaks: 31
41.00219107 0.5441010043
43.01784114 2.189013316
45.0334912 0.6192892795
57.06987671 1.299157773
61.02840582 0.5349893174
73.02840582 1.310909068
75.04405588 0.589879011
83.04914126 1.000478194
85.06479133 9.18186761
143.0491413 0.8000112037
145.0647913 0.7147269434
197.0960915 0.5237827629
237.0910061 0.6736124168
239.1066561 1.947463803
241.1223062 0.6936456382
253.1223062 0.532355245
255.1015708 0.8916225779
257.1172208 4.874766969
271.1328709 0.7569452872
275.1277855 1.318835796
281.1536063 2.230958682
297.148521 0.5472028779
299.164171 5.096401051
313.1434356 1.278910961
315.1590856 0.7743077083
317.1747357 1.894431987
323.164171 0.9239193093
327.1590856 1.58326493
329.1747357 0.5658380571
341.1747357 14.51370566
359.1853004 14.57085823

Name: +ve in-silico MS/MS by CFM-ID for WJQQGLCBGRPHBP-MCLXKJNDSA-N
ID: WJQQGLCBGRPHBP-MCLXKJNDSA-N
Comment: Energy1
Num peaks: 31
29.03857658 1.717503369
43.01784114 0.9614634854
53.03857658 0.7483738065
57.06987671 4.874534766
59.04914126 0.7418880841
61.02840582 1.088302568
67.05422664 0.7591585467
69.0334912 0.7833727632
85.06479133 9.622983296
113.0597059 0.8486726651
123.0229265 0.7835181443
125.0385766 1.169465758
141.0334912 0.9176377756
143.0491413 1.375095694
169.0647913 0.7592546301
171.0804414 0.78089674
197.0960915 1.190641518
199.1117415 1.018548307
201.1121354 0.7181607937
215.1066561 0.8306706141
239.1066561 2.759173554
241.1223062 0.9373512687
257.1172208 3.610802484
275.1277855 0.7207194985
281.1536063 4.097874816
299.164171 5.446309907
313.1434356 1.334430729
317.1747357 0.9432545886
323.164171 0.9926589712
341.1747357 3.594680212
359.1853004 1.398066078

Name: +ve in-silico MS/MS by CFM-ID for WJQQGLCBGRPHBP-MCLXKJNDSA-N
ID: WJQQGLCBGRPHBP-MCLXKJNDSA-N
Comment: Energy2
Num peaks: 31
25.00727645 0.9605572951
27.02292652 1.173321594
29.03857658 0.8519411174
39.02292652 1.228521545
41.03857658 1.019095564
43.01784114 2.09924989
49.00727645 1.466537087
51.02292652 1.058603833
53.03857658 0.8685706328
55.01784114 1.222244724
55.05422664 4.008545222
57.0334912 1.719840621
57.06987671 7.448350956
59.08552677 0.8890387948
67.05422664 1.296588408
69.0334912 2.190444278
73.00727645 1.633778293
73.02840582 1.486511048
81.0334912 0.9862436918
83.04914126 0.8489134385
85.06479133 13.86019021
99.02292652 1.562440133
125.0385766 0.9124425089
127.0542266 1.229970343
139.0542266 0.8840452647
213.0910061 1.111870372
215.1066561 1.112493696
237.0910061 1.021834257
241.1223062 0.8750355655
255.1379563 0.9534772332
257.1172208 1.660678244

Name: +ve in-silico MS/MS by CFM-ID for IJCGYKJLAZFDNU-MHZFIPTOSA-N
ID: IJCGYKJLAZFDNU-MHZFIPTOSA-N
Comment: Energy0
Num peaks: 18
43.01784114 1.587745476
43.05422664 2.507329537
69.0334912 1.182723422
71.04914126 12.52734896
169.1223062 0.9076897138
247.1328709 1.231429848
275.1277855 0.8593265914
277.1434356 0.9618706843
287.1277855 1.44878763
289.1434356 6.906808549
291.1590856 0.8760500991
307.1540003 1.917385408
315.1590856 1.256691582
317.1747357 7.281310738
335.1853004 10.34379807
359.1853004 4.888437901
361.1645649 0.9759049965
377.1958651 22.46241063

Name: +ve in-silico MS/MS by CFM-ID for IJCGYKJLAZFDNU-MHZFIPTOSA-N
ID: IJCGYKJLAZFDNU-MHZFIPTOSA-N
Comment: Energy1
Num peaks: 31
39.02292652 1.68523291
41.03857658 0.8901300159
43.01784114 1.043164923
43.05422664 9.196674179
45.06987671 0.9520883934
51.02292652 0.8131453587
71.04914126 12.67211059
81.0334912 0.9302891262
109.0284058 5.223236828
167.1066561 1.128892835
195.1015708 1.140988312
229.1223062 0.933679763
231.1379563 1.022043856
247.1328709 2.224795982
263.1277855 0.9640530744
265.1434356 1.032887494
271.1328709 0.8328350723
273.1121354 0.9148124356
275.1277855 0.8172854391
277.1434356 0.9148602509
287.1277855 1.180974945
289.1434356 4.755924171
307.1903858 1.111530494
317.1747357 4.332696648
335.1853004 2.971562666
345.1696503 0.9151550582
347.1853004 1.039130716
349.2009504 2.029416457
359.1853004 1.628237572
361.1645649 1.012344945
377.1958651 1.841774102

Name: +ve in-silico MS/MS by CFM-ID for IJCGYKJLAZFDNU-MHZFIPTOSA-N
ID: IJCGYKJLAZFDNU-MHZFIPTOSA-N
Comment: Energy2
Num peaks: 31
25.00727645 0.7423162983
39.02292652 0.6683923805
41.03857658 4.021273151
43.01784114 1.347233442
43.05422664 6.638255797
51.02292652 6.041559473
53.03857658 1.445693423
55.01784114 3.126753606
55.05422664 1.207167955
57.06987671 1.710863468
67.05422664 0.9644261404
69.0334912 1.173690814
69.06987671 1.620136683
71.04914126 22.32582692
167.1066561 0.7046608216
189.0910061 1.171103983
195.1015708 0.8833183629
209.1172208 0.8702983631
217.1223062 0.7319036682
235.1328709 1.069032936
245.1172208 0.9043046848
247.1328709 1.769744953
263.1277855 1.751072854
275.1277855 1.080173967
279.1590856 1.185724061
281.1747357 0.6614626254
287.1277855 1.128701753
291.1590856 0.8061876194
347.1853004 0.7800996601
349.1645649 0.7220490143
361.1645649 1.030753704

Name: +ve in-silico MS/MS by CFM-ID for DHGLNRXWEAGABF-UHFFFAOYSA-N
ID: DHGLNRXWEAGABF-UHFFFAOYSA-N
Comment: Energy0
Num peaks: 10
55.05422664 3.683076337
69.06987671 2.10019288
71.04914126 6.213975216
287.1277855 3.302255096
303.1227001 2.395193574
315.1227001 6.977236771
317.1383502 5.747501724
319.1540003 1.694635119
341.1747357 12.09840017
359.1853004 36.58498124

Name: +ve in-silico MS/MS by CFM-ID for DHGLNRXWEAGABF-UHFFFAOYSA-N
ID: DHGLNRXWEAGABF-UHFFFAOYSA-N
Comment: Energy1
Num peaks: 25
39.02292652 1.589306368
41.03857658 1.061572354
43.05422664 3.494444125
55.05422664 12.35291767
57.06987671 1.046619014
65.03857658 1.094831127
67.05422664 1.469667736
69.06987671 7.185271579
71.04914126 10.73546998
259.0600999 1.146838529
285.1121354 1.926883604
297.1121354 1.202093337
299.164171 1.183037123
301.1070501 1.240686592
303.1227001 4.841818341
313.1798211 1.205195805
315.1227001 4.156422826
315.1954711 1.424695634
317.1383502 2.775884196
319.1540003 1.432204187
329.1747357 1.253060363
331.1903858 4.051616193
341.1747357 5.550639986
343.1540003 1.026553029
359.1853004 6.425284944

Name: +ve in-silico MS/MS by CFM-ID for DHGLNRXWEAGABF-UHFFFAOYSA-N
ID: DHGLNRXWEAGABF-UHFFFAOYSA-N
Comment: Energy2
Num peaks: 31
39.02292652 2.006470675
41.03857658 2.722199857
43.05422664 4.314397411
49.00727645 0.7974410539
51.02292652 1.855867413
53.03857658 1.952498646
55.01784114 2.140973064
55.05422664 12.67621609
57.06987671 1.480381176
65.03857658 3.961592824
67.05422664 2.489209796
69.0334912 1.496229576
69.06987671 3.174829344
71.04914126 8.338215827
71.08552677 0.8073975346
217.0495352 0.9372523358
229.0495352 1.615833443
229.1223062 1.45689154
231.0651853 3.345747774
233.0808353 0.8472265805
243.0651853 0.951046561
243.1015708 1.689691302
259.0600999 1.248889465
269.1172208 2.236144413
285.1121354 1.663906848
313.1798211 0.8361685803
315.1954711 1.262072245
317.1747357 1.267611612
323.164171 1.171747191
331.1903858 1.407740294
343.1540003 2.341680551

Name: +ve in-silico MS/MS by CFM-ID for AIHACJYGATZDDL-ZEEYSJMWSA-N
ID: AIHACJYGATZDDL-ZEEYSJMWSA-N
Comment: Energy0
Num peaks: 17
91.01784114 1.127895797
93.0334912 2.696018944
95.01275576 0.9518806035
97.02840582 2.303651925
249.148521 1.699547473
251.164171 4.797383989
253.1798211 6.242961017
305.1383502 1.007579928
309.1696503 2.185238849
329.1747357 0.936975023
331.1903858 2.218685863
333.2060358 2.19528969
347.1853004 1.163961999
349.2009504 1.265146445
359.1853004 10.11911518
361.1645649 2.010925282
377.1958651 37.63956572

Name: +ve in-silico MS/MS by CFM-ID for AIHACJYGATZDDL-ZEEYSJMWSA-N
ID: AIHACJYGATZDDL-ZEEYSJMWSA-N
Comment: Energy1
Num peaks: 31
41.03857658 1.26609093
69.0334912 0.9833186362
81.0334912 2.355107045
91.01784114 2.047532939
93.0334912 2.365641462
95.01275576 1.436847254
97.02840582 1.863698037
99.08044139 1.259279013
101.0960915 1.486838828
151.0389705 1.16659716
231.1379563 1.163790365
233.1172208 1.152404563
237.148521 1.011739201
239.164171 1.341206544
247.1328709 1.586749551
249.148521 1.227272284
251.164171 1.720805948
253.1798211 1.688069588
265.1798211 1.165619617
291.1590856 1.077722987
309.1696503 2.340217074
311.164171 1.342138862
329.1747357 1.596908376
331.1903858 2.488033796
333.2060358 1.67450019
345.1696503 3.028189864
347.1853004 1.342438568
349.2009504 3.282158266
359.1853004 6.734460359
361.1645649 2.194580642
377.1958651 8.86493533

Name: +ve in-silico MS/MS by CFM-ID for AIHACJYGATZDDL-ZEEYSJMWSA-N
ID: AIHACJYGATZDDL-ZEEYSJMWSA-N
Comment: Energy2
Num peaks: 31
39.02292652 1.139339417
41.03857658 1.54931753
49.00727645 1.992629619
51.02292652 1.988188317
53.03857658 2.960699637
55.05422664 3.448305826
65.03857658 1.912071185
67.05422664 4.245481537
69.06987671 5.083095529
81.0334912 3.782248012
83.04914126 1.264163603
85.06479133 1.235835627
91.01784114 4.122880065
93.0334912 0.9846922038
97.02840582 1.091210692
197.1172208 1.770208518
217.1223062 0.9793437815
221.1536063 1.471896558
223.1328709 1.706295858
225.148521 2.571233482
227.164171 1.07793064
231.1379563 1.490567395
233.1172208 2.2860927
235.1692564 1.192213655
237.148521 1.384010829
247.1328709 2.143139813
249.148521 2.923523765
251.164171 2.542469652
263.164171 1.145414487
275.1277855 0.9241596914
347.1853004 1.23454421

Name: +ve in-silico MS/MS by CFM-ID for KAQREUHMTOCSOV-APMMZXSISA-N
ID: KAQREUHMTOCSOV-APMMZXSISA-N
Comment: Energy0
Num peaks: 21
81.0334912 3.132240273
95.04914126 1.076646927
263.1277855 0.8454061754
269.1536063 1.464972854
277.1434356 1.945840534
285.148521 1.114705121
291.1590856 0.7237763101
297.148521 1.803415982
299.164171 6.45636871
301.1798211 7.783124626
311.164171 0.7973522231
313.1434356 1.199190044
313.1798211 1.721690795
315.1590856 2.997769723
315.1954711 1.708691498
327.1590856 10.23271262
329.1747357 3.279748499
331.1903858 1.020361073
341.1747357 2.852669093
343.1540003 1.000733088
359.1853004 27.08455298

Name: +ve in-silico MS/MS by CFM-ID for KAQREUHMTOCSOV-APMMZXSISA-N
ID: KAQREUHMTOCSOV-APMMZXSISA-N
Comment: Energy1
Num peaks: 31
39.02292652 1.00392819
81.0334912 9.378875826
95.04914126 1.670156725
121.0647913 2.375622169
163.075356 0.8653766764
215.1066561 1.884399062
217.1223062 1.552669835
229.1223062 0.9782703858
231.1379563 1.409320408
233.1536063 1.001417632
259.0964854 0.9966187562
269.1536063 2.202984084
273.1121354 1.328206421
275.1277855 0.9026550904
277.1434356 2.843826528
283.1692564 1.160715629
285.148521 1.079053443
289.1434356 1.196892748
291.1590856 1.64135729
297.148521 1.011197441
299.164171 3.128288912
301.1798211 1.826678499
311.164171 1.559131765
313.1798211 1.091686148
315.1954711 1.231160425
327.1590856 4.093297224
329.1747357 1.642803429
331.1903858 3.711538393
341.1747357 2.888791393
343.1540003 1.289680823
359.1853004 3.649666235

Name: +ve in-silico MS/MS by CFM-ID for KAQREUHMTOCSOV-APMMZXSISA-N
ID: KAQREUHMTOCSOV-APMMZXSISA-N
Comment: Energy2
Num peaks: 31
39.02292652 1.510856764
49.00727645 1.558249412
51.02292652 1.075371136
53.03857658 0.9756905364
81.0334912 7.475316349
91.05422664 0.8467031177
103.0542266 1.380430886
105.0698767 2.017749234
119.0491413 1.601803236
121.0647913 3.30531509
203.1066561 2.352523797
211.1117415 1.315517554
213.1273916 2.31915878
215.1066561 2.754154973
217.1223062 3.917246878
219.1379563 1.33580543
227.1430416 1.817999461
229.1223062 2.090758441
231.1379563 1.827117539
237.1273916 1.496564587
239.1430416 1.999210848
241.1586917 2.659726771
253.1223062 1.518660211
255.1379563 3.335079493
257.1536063 2.425561843
269.1536063 3.848025198
283.1692564 1.555564623
285.148521 1.788706111
301.1798211 1.596488726
329.1747357 1.425706392
331.1540003 0.915456748

Name: +ve in-silico MS/MS by CFM-ID for XOZIZCAYPORZCT-RXYDEIHYSA-N
ID: XOZIZCAYPORZCT-RXYDEIHYSA-N
Comment: Energy0
Num peaks: 16
43.01784114 1.936678276
61.02840582 1.431482966
233.1536063 2.052610433
235.1692564 2.570672577
247.1692564 2.26868653
249.1849065 0.9925057458
251.164171 2.80781488
253.1798211 0.9115676399
265.1798211 1.553553636
275.164171 1.883279049
277.1798211 12.98093269
291.1590856 0.8410111272
295.1903858 25.64460279
319.1903858 2.347056893
321.1696503 1.207543464
337.2009504 18.98826502

Name: +ve in-silico MS/MS by CFM-ID for XOZIZCAYPORZCT-RXYDEIHYSA-N
ID: XOZIZCAYPORZCT-RXYDEIHYSA-N
Comment: Energy1
Num peaks: 31
43.01784114 1.887269474
43.05422664 0.9413619756
55.05422664 0.8588627731
61.02840582 3.184318378
71.08552677 0.9359109892
123.1168269 0.9673218183
125.0233204 0.8560947399
127.0389705 0.7838353451
173.132477 0.8597275382
175.148127 0.7949520967
187.148127 0.9913792238
189.1637771 1.740093738
191.1794272 1.242358636
193.1586917 0.9930603651
207.1743418 1.773551564
215.1430416 1.161980695
217.1586917 1.453429214
231.1379563 4.449696508
233.1536063 4.118566615
235.1692564 5.757628989
245.1536063 2.005084093
247.1692564 3.002657831
249.1849065 1.719656532
253.1798211 2.232694515
259.1692564 0.7881673814
275.164171 1.062051502
277.1798211 14.51852435
295.1903858 5.236424638
319.1903858 1.487172447
321.1696503 0.7731722479
337.2009504 2.123738335

Name: +ve in-silico MS/MS by CFM-ID for XOZIZCAYPORZCT-RXYDEIHYSA-N
ID: XOZIZCAYPORZCT-RXYDEIHYSA-N
Comment: Energy2
Num peaks: 31
41.03857658 1.24360466
43.01784114 1.93100572
43.05422664 1.16308641
55.05422664 2.019846199
57.06987671 1.183285711
61.02840582 2.694030028
81.06987671 1.500188234
83.01275576 1.237778832
83.08552677 1.260006174
85.02840582 1.141894213
85.10117684 1.183285711
121.1011768 3.056146651
123.1168269 3.385855799
173.132477 1.60804402
175.148127 1.327682848
193.1586917 1.580743478
205.1586917 2.208895466
209.1536063 1.284244377
215.1430416 1.96093354
217.1586917 1.41356695
223.1692564 2.936086607
231.1379563 1.664428962
233.1536063 2.545258817
235.1692564 4.426878344
245.1536063 2.105116961
247.1692564 1.12475168
251.164171 1.611935264
261.148521 1.379590921
277.1798211 1.34199839
293.1383502 1.184221135
321.1696503 1.871442592

Name: +ve in-silico MS/MS by CFM-ID for RYSCENLRCNILSK-WAXPSYRMSA-N
ID: RYSCENLRCNILSK-WAXPSYRMSA-N
Comment: Energy0
Num peaks: 15
43.01784114 1.839698347
61.02840582 1.249466887
231.1379563 1.292702522
233.1536063 5.009199649
235.1692564 6.855013168
247.1692564 2.168355627
249.1849065 0.9142552279
251.164171 2.599808233
263.164171 0.9104821341
265.1798211 1.64668424
275.164171 1.910036577
277.1798211 11.76588112
295.1903858 22.96121946
319.1903858 2.223721125
337.2009504 17.16302055

Name: +ve in-silico MS/MS by CFM-ID for RYSCENLRCNILSK-WAXPSYRMSA-N
ID: RYSCENLRCNILSK-WAXPSYRMSA-N
Comment: Energy1
Num peaks: 31
43.01784114 1.694502997
55.05422664 1.290068972
57.06987671 1.087647692
61.02840582 3.421011913
175.148127 1.121799725
189.1637771 1.637936493
191.1430416 0.8980419155
191.1794272 1.094239901
193.1586917 0.9670178187
205.1586917 1.071491975
207.1379563 2.578683095
207.1743418 1.582370198
209.1536063 0.8112017767
215.1430416 1.053014447
217.1586917 1.250791356
231.1379563 1.471537626
233.1536063 2.460174627
235.1328709 0.8166875703
235.1692564 3.847622026
237.148521 0.8312044388
245.1536063 2.146479511
247.1692564 2.61439715
249.1849065 1.83554838
253.1798211 1.943658918
261.148521 0.9943055597
265.1798211 1.216689619
275.164171 1.542378862
277.1798211 12.97521793
295.1903858 4.697267072
319.1903858 1.488976014
337.2009504 2.04481106

Name: +ve in-silico MS/MS by CFM-ID for RYSCENLRCNILSK-WAXPSYRMSA-N
ID: RYSCENLRCNILSK-WAXPSYRMSA-N
Comment: Energy2
Num peaks: 31
39.02292652 1.347698317
43.01784114 1.421442868
49.00727645 1.255582179
55.05422664 3.068777075
61.02840582 2.025050541
69.06987671 1.282363388
71.08552677 1.7889131
91.05422664 1.911751675
93.06987671 1.957068224
123.0804414 1.11980557
131.0855268 1.964015638
133.1011768 1.870587771
135.1168269 1.755081604
147.1168269 2.209187413
149.132477 1.395968334
159.1168269 2.356533522
161.132477 2.275568512
163.148127 1.668243296
165.1273916 1.096747725
175.148127 1.324347306
177.1273916 1.090695631
191.1430416 1.628105168
193.1586917 3.19678633
205.1586917 2.123264021
223.1692564 1.88830909
231.1379563 2.241772246
233.1536063 2.541562044
235.1692564 3.513490264
245.1536063 1.653545285
261.148521 1.086414929
275.164171 1.422078064

Name: +ve in-silico MS/MS by CFM-ID for SBGBAZQAEOWGFT-HNNXBMFYSA-N
ID: SBGBAZQAEOWGFT-HNNXBMFYSA-N
Comment: Energy0
Num peaks: 6
309.148521 0.9613225946
311.164171 0.7956614197
323.164171 1.107014913
327.1590856 1.416744557
341.1747357 48.8334599
359.1853004 43.00141057

Name: +ve in-silico MS/MS by CFM-ID for SBGBAZQAEOWGFT-HNNXBMFYSA-N
ID: SBGBAZQAEOWGFT-HNNXBMFYSA-N
Comment: Energy1
Num peaks: 8
309.148521 2.811451342
311.164171 4.666917802
313.1798211 10.17077726
327.1590856 2.768375365
329.1747357 3.660885697
331.1903858 4.331779545
341.1747357 31.8213922
359.1853004 22.16488807

Name: +ve in-silico MS/MS by CFM-ID for SBGBAZQAEOWGFT-HNNXBMFYSA-N
ID: SBGBAZQAEOWGFT-HNNXBMFYSA-N
Comment: Energy2
Num peaks: 23
227.1430416 1.54460287
239.1066561 3.050497018
243.1379563 1.582622521
251.1066561 5.916995778
253.1223062 2.900903009
255.1379563 4.300595989
257.1536063 2.379987286
269.1536063 1.416726565
271.1328709 2.654810761
283.1328709 1.658753903
285.148521 3.214120846
287.164171 2.154735697
295.1328709 4.700607152
297.148521 5.173608988
299.164171 3.070095202
309.148521 5.522210137
311.164171 5.398652439
313.1434356 1.934878234
313.1798211 6.037682806
315.1590856 4.084472846
323.164171 3.42556614
325.1434356 5.425374572
341.1747357 3.255184313

Name: +ve in-silico MS/MS by CFM-ID for IFSIOERCQSNVPY-UNRRZMGNSA-N
ID: IFSIOERCQSNVPY-UNRRZMGNSA-N
Comment: Energy0
Num peaks: 8
233.1536063 1.985688093
235.1692564 2.35660006
259.1692564 4.578102296
275.164171 2.236472624
277.1798211 18.265848
295.1903858 20.64118036
319.1903858 7.448683076
337.2009504 24.22235929

Name: +ve in-silico MS/MS by CFM-ID for IFSIOERCQSNVPY-UNRRZMGNSA-N
ID: IFSIOERCQSNVPY-UNRRZMGNSA-N
Comment: Energy1
Num peaks: 27
43.01784114 2.294343594
61.02840582 0.7690528013
161.132477 0.7214100915
177.0910061 0.8096866269
179.1066561 0.7488678582
201.1273916 0.5718425871
215.1430416 1.017357981
217.1223062 0.7364992542
217.1586917 1.130927544
219.1379563 1.670791083
221.1536063 1.378768729
223.1692564 0.7899393689
233.1536063 1.964858962
235.1692564 4.968941834
251.164171 1.867657725
253.1798211 4.319364163
257.1536063 1.206749332
259.1692564 7.29115337
261.148521 0.8072067619
265.1798211 0.9420076845
275.164171 2.04381571
277.1798211 21.34545963
295.1903858 11.47742886
301.1798211 0.8943960808
319.1903858 3.751277141
321.1696503 0.5745322146
337.2009504 4.448660753

Name: +ve in-silico MS/MS by CFM-ID for IFSIOERCQSNVPY-UNRRZMGNSA-N
ID: IFSIOERCQSNVPY-UNRRZMGNSA-N
Comment: Energy2
Num peaks: 31
43.01784114 3.684261741
61.02840582 0.8223536237
103.0542266 1.089133415
145.1011768 2.119735094
147.1168269 2.421627478
149.132477 1.368090646
159.1168269 1.970692025
161.132477 1.820550477
163.148127 1.218157314
189.1273916 1.859160833
191.1430416 2.951723039
193.1586917 2.402477216
201.1273916 2.061302876
203.1430416 1.808995578
205.1586917 1.456967855
215.1430416 2.677426735
217.1586917 1.786460148
219.1379563 2.852073765
221.1536063 1.794354599
223.1692564 3.331492902
233.1536063 5.190310996
235.1692564 6.550523003
247.1692564 1.746510929
249.148521 0.8416554668
251.164171 4.879808393
257.1536063 1.352238236
259.1692564 1.799473623
265.1798211 1.286400378
277.1798211 4.341523232
291.1590856 0.9636314099
321.1696503 1.973096887

Name: +ve in-silico MS/MS by CFM-ID for QHESFLLVIBCLKF-LZLVWJQASA-N
ID: QHESFLLVIBCLKF-LZLVWJQASA-N
Comment: Energy0
Num peaks: 24
41.03857658 2.11725559
123.0440559 1.027177496
135.0440559 1.899982119
145.0284058 2.686868696
147.0440559 2.263463454
151.075356 2.086732901
171.0440559 0.8436714089
173.0597059 1.287669791
175.075356 2.022230867
181.1223062 0.8425825431
183.1015708 1.722644674
183.1379563 0.8425825431
185.1172208 1.07433617
211.1328709 0.8901582944
223.1328709 0.9234158826
317.1383502 1.250600418
327.1590856 0.9836608319
329.1747357 4.130153659
331.1540003 1.055688401
331.1903858 0.8299367126
333.1696503 1.431242211
341.1747357 2.421201093
343.1540003 4.454401857
359.1853004 41.49091223

Name: +ve in-silico MS/MS by CFM-ID for QHESFLLVIBCLKF-LZLVWJQASA-N
ID: QHESFLLVIBCLKF-LZLVWJQASA-N
Comment: Energy1
Num peaks: 31
39.02292652 1.263111601
41.03857658 6.448840017
53.03857658 1.426942167
135.0440559 1.296384791
145.0284058 7.817732433
147.0440559 5.407769782
149.0597059 1.788758407
151.075356 0.8562416221
171.0440559 1.121564425
173.0597059 7.548300938
175.075356 5.845538105
177.0910061 1.209361256
179.1066561 0.7181624982
181.0859207 1.236636679
181.1223062 1.045077359
183.1015708 1.643861821
183.1379563 1.045077359
191.1066561 0.7781717715
193.1223062 1.057349468
207.1015708 1.004942747
209.1172208 1.370714757
211.1328709 1.221326505
223.1328709 8.014891634
317.1383502 0.9174071121
319.1540003 1.170092837
327.1590856 1.429278829
329.1747357 3.287119951
331.1903858 1.356277324
341.1747357 1.296584784
343.1540003 1.896014645
359.1853004 4.4813862

Name: +ve in-silico MS/MS by CFM-ID for QHESFLLVIBCLKF-LZLVWJQASA-N
ID: QHESFLLVIBCLKF-LZLVWJQASA-N
Comment: Energy2
Num peaks: 31
25.00727645 0.930833064
39.02292652 4.435731869
41.03857658 5.307294355
43.05422664 0.7323987171
49.00727645 7.327406426
51.02292652 1.724964778
53.03857658 1.444837527
55.01784114 1.334201907
55.05422664 1.588369882
63.02292652 0.9377103314
67.05422664 0.9959687798
77.03857658 1.105526156
79.05422664 0.7798482313
91.05422664 1.047540247
101.0385766 7.214413737
103.0542266 2.490001704
105.0334912 0.882579762
105.0698767 3.085333042
107.0855268 0.8017461343
117.0334912 1.52087946
119.0491413 3.582400926
121.0647913 3.504166557
135.0440559 1.457058384
145.0284058 8.523730139
147.0440559 1.334779943
149.0597059 0.8419303485
151.075356 1.805690177
153.0910061 1.109902598
155.1066561 1.014517109
221.1172208 0.7394930546
315.1590856 1.121244899

Name: +ve in-silico MS/MS by CFM-ID for ASBSHOMCYZRGRD-AWEZNQCLSA-N
ID: ASBSHOMCYZRGRD-AWEZNQCLSA-N
Comment: Energy0
Num peaks: 13
41.03857658 1.606112682
123.0440559 2.66857795
137.0597059 1.583827901
163.075356 1.546816828
165.0910061 7.809287003
177.0910061 2.140524301
183.1015708 1.781435027
195.1015708 3.695566947
221.1172208 2.544237749
327.1590856 2.185577125
329.1747357 1.337060038
343.1540003 4.75860638
359.1853004 46.88942468

Name: +ve in-silico MS/MS by CFM-ID for ASBSHOMCYZRGRD-AWEZNQCLSA-N
ID: ASBSHOMCYZRGRD-AWEZNQCLSA-N
Comment: Energy1
Num peaks: 31
39.02292652 1.347526475
41.03857658 3.865991388
95.04914126 0.6808489909
121.0647913 0.8726224907
123.0440559 3.146851956
125.0597059 1.012292419
133.0647913 1.678021275
135.0804414 2.560578408
137.0597059 1.124425602
137.0960915 4.037098583
149.0597059 0.6393391239
153.0910061 1.233027876
161.0597059 2.388064219
163.075356 6.448057296
165.0910061 18.83578546
167.1066561 2.000231528
169.1223062 2.824668756
177.0910061 1.095807328
179.0702706 1.052119728
183.1015708 0.7749944128
195.1015708 6.735230989
221.1172208 1.128505607
235.1328709 0.9704436389
315.1227001 0.8170859041
315.1590856 0.6874833251
317.1383502 0.646084758
327.1590856 1.843581831
329.1747357 1.690738066
331.1903858 1.097396891
343.1540003 1.935148159
359.1853004 4.909527115

Name: +ve in-silico MS/MS by CFM-ID for ASBSHOMCYZRGRD-AWEZNQCLSA-N
ID: ASBSHOMCYZRGRD-AWEZNQCLSA-N
Comment: Energy2
Num peaks: 31
39.02292652 2.188317541
41.03857658 2.879333197
51.02292652 1.242536967
63.02292652 1.904701494
65.03857658 2.567639003
89.03857658 1.10006989
91.05422664 1.207558988
93.06987671 2.37089559
107.0491413 0.9910501524
109.0284058 1.147046256
121.0647913 1.172553753
123.0440559 4.437697914
125.0597059 1.144388347
137.0597059 3.626831968
137.0960915 1.027268504
147.0804414 1.088359383
151.075356 1.146351262
159.0440559 1.665730586
161.0597059 2.240250393
163.075356 2.780422153
165.0910061 6.766982666
167.0702706 1.719884838
177.0546206 1.656360543
177.0910061 5.451235416
179.0702706 1.51753868
181.0859207 1.699228188
183.1015708 1.025459056
195.1015708 2.047461453
327.1590856 0.9376339941
329.1747357 1.157825152
343.1540003 1.480139999

Name: +ve in-silico MS/MS by CFM-ID for RNXGMPDMYPADJI-UUZSYRILSA-N
ID: RNXGMPDMYPADJI-UUZSYRILSA-N
Comment: Energy0
Num peaks: 31
55.05422664 1.216509335
67.05422664 0.8008737184
69.06987671 1.179623046
83.08552677 0.6341108632
87.04405588 1.039166064
107.0855268 1.190766539
109.1011768 3.571442387
111.1168269 3.141342574
119.0855268 0.9071318178
123.1168269 4.135818297
125.132477 1.705872387
155.0702706 0.614451746
157.0859207 0.7651047545
225.0757499 0.776295966
227.0914 0.9802948193
267.1227001 0.7541016525
277.1798211 1.157991499
281.1383502 0.7254878209
287.164171 0.6415393617
289.1798211 0.812685053
291.1954711 1.510288614
293.1383502 2.643047369
293.2111212 1.815690547
295.1540003 2.693397903
297.1696503 0.6862252055
301.1798211 1.731648379
305.1747357 0.7951957773
307.1903858 0.7699414017
309.2060358 1.394861916
319.1903858 12.98675769
337.2009504 25.34850713

Name: +ve in-silico MS/MS by CFM-ID for RNXGMPDMYPADJI-UUZSYRILSA-N
ID: RNXGMPDMYPADJI-UUZSYRILSA-N
Comment: Energy1
Num peaks: 31
39.02292652 1.237405305
55.05422664 3.568564606
67.05422664 1.508656853
69.06987671 2.887633643
81.06987671 0.9517860591
83.08552677 1.261214013
107.0855268 2.613712955
109.1011768 3.774270514
111.1168269 1.055863831
133.1011768 0.9575343355
135.1168269 1.786331727
151.0389705 0.8282352154
153.0546206 1.57074793
195.0651853 2.172624897
197.0808353 0.7986130059
207.1379563 0.9675343454
213.0757499 3.207399102
225.0757499 0.9648990453
227.0914 0.9870840466
247.1328709 1.091917392
249.148521 0.8228163093
259.1692564 1.314984303
265.1070501 0.8187056691
267.1227001 1.125428123
281.1383502 1.131892807
289.1798211 1.086587122
293.2111212 1.404089421
301.1798211 1.96398918
309.2060358 2.213730799
319.1903858 4.443442594
337.2009504 3.47754917

Name: +ve in-silico MS/MS by CFM-ID for RNXGMPDMYPADJI-UUZSYRILSA-N
ID: RNXGMPDMYPADJI-UUZSYRILSA-N
Comment: Energy2
Num peaks: 31
39.02292652 1.561949767
41.03857658 1.190112236
49.00727645 2.507000056
51.02292652 2.119475336
53.03857658 2.635145239
55.01784114 2.271640938
55.05422664 9.796167633
57.0334912 0.9931344764
57.06987671 1.622369344
65.03857658 3.450741881
67.05422664 6.737367231
69.06987671 4.699332433
79.05422664 1.642759796
81.06987671 1.789406589
83.08552677 0.8316399691
107.0855268 0.9248912343
109.1011768 2.01981156
119.0855268 4.418493519
123.0440559 0.9562166581
123.1168269 2.00177407
127.148127 0.8106285682
133.1011768 0.6461097031
139.075356 0.816361415
143.0702706 0.6670705792
143.1794272 0.7574685666
159.1168269 0.8339234783
161.132477 0.7745543995
207.1379563 0.8248738411
247.1328709 1.119188698
259.1692564 0.7756356118
321.1696503 1.24836165

Name: +ve in-silico MS/MS by CFM-ID for GTPIPDMTEBZKCI-ZMOMAAQPSA-N
ID: GTPIPDMTEBZKCI-ZMOMAAQPSA-N
Comment: Energy0
Num peaks: 12
135.0440559 3.415081383
161.0597059 1.313868938
163.075356 2.522998185
165.0910061 1.245220016
191.1066561 1.224329486
223.1328709 2.036293596
235.1328709 1.238760406
237.148521 2.96227705
327.1590856 9.450855487
329.1747357 7.821115846
331.1903858 2.250752741
359.1853004 45.36411757

Name: +ve in-silico MS/MS by CFM-ID for GTPIPDMTEBZKCI-ZMOMAAQPSA-N
ID: GTPIPDMTEBZKCI-ZMOMAAQPSA-N
Comment: Energy1
Num peaks: 31
107.0491413 1.418261698
135.0440559 6.071615892
135.0804414 1.108245895
137.0597059 1.614718168
159.0440559 3.222854553
161.0597059 5.504795928
163.075356 4.04125858
165.0910061 1.503009996
167.0702706 2.297333685
191.0702706 2.541580265
191.1066561 1.447600489
193.0859207 2.192633945
193.1223062 1.041866595
195.1015708 1.141670993
197.1172208 1.041228142
205.1223062 1.188193993
207.1379563 0.9529109119
219.1015708 1.724411019
221.1172208 1.19821844
223.1328709 2.277788962
233.1172208 1.302898815
235.1328709 2.652273872
237.148521 3.929421021
299.164171 0.835357329
315.1590856 0.9461311805
327.1590856 4.56831041
329.1747357 5.783679373
331.1903858 2.914750869
341.1747357 0.7423134446
343.1540003 1.529905124
359.1853004 8.453373763

Name: +ve in-silico MS/MS by CFM-ID for GTPIPDMTEBZKCI-ZMOMAAQPSA-N
ID: GTPIPDMTEBZKCI-ZMOMAAQPSA-N
Comment: Energy2
Num peaks: 31
53.03857658 2.087903712
55.05422664 2.891982699
63.02292652 1.049011344
67.05422664 2.20741708
69.06987671 2.091858554
81.06987671 1.094206509
115.0542266 3.737631726
117.0698767 4.192197331
123.0440559 1.082552237
131.0491413 1.840902875
133.0647913 1.556889303
135.0440559 2.769720848
137.0597059 1.656875341
161.0597059 3.14255957
163.075356 1.372980632
167.0702706 1.257063046
189.0910061 1.361928725
191.1066561 1.281097538
193.1223062 1.096294113
271.1328709 1.56404909
273.148521 1.90580775
281.1536063 1.500016994
285.148521 2.637722123
287.164171 1.850130006
299.164171 1.180832462
313.1798211 1.153098445
315.1590856 1.869602609
327.1590856 2.099461199
329.1747357 3.976326237
341.1747357 1.300703611
343.1540003 3.541128621

Name: +ve in-silico MS/MS by CFM-ID for JVYCDFJBIOIPDL-IBEHDNSVSA-N
ID: JVYCDFJBIOIPDL-IBEHDNSVSA-N
Comment: Energy0
Num peaks: 12
43.01784114 3.054707603
120.0807757 1.626119409
136.0756904 7.919585435
138.0913404 1.675176801
162.0913404 6.374838036
163.0600999 2.265482235
180.1019051 19.2183176
282.1335992 6.113133435
283.1176147 2.853646074
300.1441638 8.448869666
324.1441638 8.348494691
342.1547285 12.99344777

Name: +ve in-silico MS/MS by CFM-ID for JVYCDFJBIOIPDL-IBEHDNSVSA-N
ID: JVYCDFJBIOIPDL-IBEHDNSVSA-N
Comment: Energy1
Num peaks: 13
43.01784114 1.695146392
119.0491413 6.084309233
120.0807757 4.929680612
121.0647913 2.828646173
136.0756904 24.49396851
138.0913404 7.456576171
145.0495352 1.997478388
162.0913404 4.370927506
163.0600999 3.05573319
180.1019051 11.45731412
282.1335992 5.9427851
283.1176147 2.591028939
300.1441638 3.255288623

Name: +ve in-silico MS/MS by CFM-ID for JVYCDFJBIOIPDL-IBEHDNSVSA-N
ID: JVYCDFJBIOIPDL-IBEHDNSVSA-N
Comment: Energy2
Num peaks: 31
41.00219107 0.8197435397
43.01784114 5.782828409
45.0334912 0.9474710825
58.02874017 0.7417034096
59.01275576 0.6262080072
60.04439023 3.141581142
72.04439023 0.7677847665
87.00767038 0.8067579901
89.02332044 0.7219591609
95.04914126 1.84787678
101.0233204 0.6365284068
103.0389705 0.6522594454
103.0542266 0.6514862362
105.0334912 2.619417495
107.0491413 2.481320345
108.0807757 0.9631604289
119.0491413 3.808444196
120.0807757 2.514415257
121.0647913 9.568694799
123.0804414 1.296707309
134.0600403 1.286104489
136.0756904 13.69938196
138.0913404 2.333889786
145.0495352 1.487434648
147.0651853 1.453076161
162.0913404 2.957972385
163.0600999 1.497377941
180.1019051 5.467899514
210.1124698 0.7405467027
250.1073844 0.7485325403
282.1335992 1.987170266

Name: +ve in-silico MS/MS by CFM-ID for XCUVROVGTPLMKE-HGBJFUDNSA-N
ID: XCUVROVGTPLMKE-HGBJFUDNSA-N
Comment: Energy0
Num peaks: 15
55.05422664 1.891222267
57.0334912 1.486802009
59.04914126 1.486852943
81.0334912 1.054617651
83.04914126 4.659157615
101.0597059 5.005110041
217.1223062 1.077573737
219.1379563 6.924719073
237.148521 6.088839493
245.1536063 2.990370163
273.1849065 1.479249977
279.1590856 1.409259592
301.1798211 3.919468172
319.1903858 28.69023606
337.2009504 12.10966741

Name: +ve in-silico MS/MS by CFM-ID for XCUVROVGTPLMKE-HGBJFUDNSA-N
ID: XCUVROVGTPLMKE-HGBJFUDNSA-N
Comment: Energy1
Num peaks: 30
41.03857658 0.8814369144
43.01784114 0.8547267051
55.05422664 1.29039117
57.0334912 0.8533367831
59.04914126 2.406958245
73.06479133 1.851411289
81.0334912 0.8345014986
83.04914126 8.772229222
85.06479133 1.220717475
101.0597059 6.519106423
145.1011768 2.608332547
147.1168269 1.265923092
149.132477 2.588001051
161.0960915 3.380256968
163.1117415 0.9322993748
165.1273916 3.877374055
193.1586917 0.8522368626
219.1379563 8.035233913
237.148521 6.788438709
243.1379563 1.790173699
245.1536063 3.751652491
247.1692564 0.9280358952
249.1849065 3.061296666
271.1692564 1.316536927
273.1849065 1.015073301
275.2005565 0.7988121647
279.1590856 0.7977802874
301.1798211 2.550377342
319.1903858 6.221109808
337.2009504 2.520294386

Name: +ve in-silico MS/MS by CFM-ID for XCUVROVGTPLMKE-HGBJFUDNSA-N
ID: XCUVROVGTPLMKE-HGBJFUDNSA-N
Comment: Energy2
Num peaks: 31
39.02292652 4.76677165
41.03857658 2.350113182
43.05422664 1.108274126
53.00219107 2.817669793
55.05422664 7.753598184
57.0334912 6.325065093
57.06987671 1.621583444
59.04914126 2.724951661
59.08552677 1.128095729
73.06479133 1.473592195
81.0334912 1.496870765
83.04914126 5.555976428
85.06479133 1.188771763
101.0597059 4.234379152
143.0855268 2.482352153
145.1011768 1.551521528
147.1168269 1.744879534
159.0804414 1.440351609
161.0960915 2.742932365
163.1117415 2.053318503
165.1273916 1.916786845
167.1430416 1.059167077
191.1430416 1.119750177
217.1223062 1.092767125
219.1379563 6.503962557
237.148521 4.288337694
243.1379563 1.67061637
245.1536063 1.274696304
275.2005565 1.135075767
301.1798211 1.289366356
303.1590856 1.382343271

Name: +ve in-silico MS/MS by CFM-ID for GLAKPVBGRORKPC-XCZSLDLOSA-N
ID: GLAKPVBGRORKPC-XCZSLDLOSA-N
Comment: Energy0
Num peaks: 15
43.05422664 2.776413078
69.0334912 2.647033027
71.04914126 27.34365779
89.05970595 5.149253819
219.1379563 1.903469114
249.148521 6.667090623
261.148521 1.077125928
265.1798211 2.602121172
267.1590856 1.548185523
283.1903858 1.116189693
291.1954711 1.247266748
293.2111212 1.305130396
319.1903858 2.598212431
321.1696503 1.067115676
337.2009504 21.38452242

Name: +ve in-silico MS/MS by CFM-ID for GLAKPVBGRORKPC-XCZSLDLOSA-N
ID: GLAKPVBGRORKPC-XCZSLDLOSA-N
Comment: Energy1
Num peaks: 27
39.02292652 2.228085267
41.03857658 1.184706787
43.05422664 9.959591711
45.06987671 1.042968426
55.01784114 1.792857727
71.04914126 25.8735687
89.05970595 2.198097519
147.1168269 0.8211488839
149.132477 1.194107793
175.1117415 0.9527559119
177.1273916 3.154329181
179.1430416 1.957989999
191.1066561 1.030652263
193.1223062 1.399068593
197.1536063 1.030838901
201.1273916 0.9190612389
203.1066561 0.8649191087
205.1223062 1.118275541
205.1586917 1.320096013
207.1379563 0.9529117753
217.1223062 2.152158389
219.1379563 3.649725883
221.1536063 3.891605091
223.1692564 0.8819922279
249.148521 6.046433229
319.1903858 1.06896409
337.2009504 1.618585166

Name: +ve in-silico MS/MS by CFM-ID for GLAKPVBGRORKPC-XCZSLDLOSA-N
ID: GLAKPVBGRORKPC-XCZSLDLOSA-N
Comment: Energy2
Num peaks: 31
41.03857658 4.580807705
43.05422664 7.100837044
49.00727645 1.39636181
55.01784114 3.258252744
55.05422664 1.426609683
69.0334912 1.444016199
71.04914126 12.13518394
119.0855268 3.13687371
121.1011768 3.018868893
123.1168269 1.364559068
133.1011768 1.44851619
135.1168269 1.702305767
147.1168269 1.16316321
149.132477 1.214003151
165.1273916 0.9822630736
175.1117415 3.590656146
177.1273916 1.96566947
179.1430416 3.061004008
189.0910061 0.7787576787
191.1066561 2.346126128
193.1223062 1.681610274
195.1379563 1.195446332
205.1223062 2.292969011
205.1586917 1.665373275
207.1379563 1.44174844
217.1223062 0.867847421
219.1379563 1.506575448
221.1536063 1.607935708
233.1172208 0.9014192567
233.1536063 0.8202752462
321.1696503 0.9082179653

Name: +ve in-silico MS/MS by CFM-ID for JLJFWAYSYTWGHT-PJYSTPTMSA-N
ID: JLJFWAYSYTWGHT-PJYSTPTMSA-N
Comment: Energy0
Num peaks: 6
139.148127 1.196823704
151.148127 1.589739069
301.1798211 1.39972109
319.1903858 18.9289716
321.1696503 1.119527004
337.2009504 55.94771548

Name: +ve in-silico MS/MS by CFM-ID for JLJFWAYSYTWGHT-PJYSTPTMSA-N
ID: JLJFWAYSYTWGHT-PJYSTPTMSA-N
Comment: Energy1
Num peaks: 31
41.03857658 1.734381821
43.05422664 1.176575391
55.05422664 1.699307529
57.06987671 1.745713073
67.05422664 1.273927332
69.06987671 1.754445673
71.08552677 1.932038411
81.06987671 1.239576206
83.08552677 2.470117038
85.10117684 1.349969733
123.1168269 2.720814604
125.132477 3.593623386
133.1011768 1.392270615
135.1168269 1.664148211
137.132477 2.891240333
139.148127 4.325963335
149.132477 1.105318449
151.148127 1.948438374
153.1637771 1.19527005
183.0287997 1.239890375
185.0444498 1.600546174
253.1070501 1.457138673
267.1227001 1.458806801
281.1383502 1.147072846
293.1383502 1.077488324
295.1540003 1.731611403
301.1798211 3.702991773
309.2060358 3.404156842
319.1903858 11.40008244
321.1696503 1.258848157
337.2009504 12.77779271

Name: +ve in-silico MS/MS by CFM-ID for JLJFWAYSYTWGHT-PJYSTPTMSA-N
ID: JLJFWAYSYTWGHT-PJYSTPTMSA-N
Comment: Energy2
Num peaks: 31
39.02292652 2.086863159
41.00219107 1.226783475
41.03857658 3.709973989
43.05422664 1.785360491
51.02292652 1.903004129
53.03857658 1.860407805
55.05422664 7.891982422
57.06987671 5.075843873
65.03857658 5.603491214
67.05422664 5.044902676
69.06987671 3.622500236
71.08552677 2.95950413
79.05422664 2.837557991
81.06987671 5.683090028
83.08552677 2.923726461
93.06987671 0.9127161282
95.08552677 1.784020056
109.1011768 1.259156803
121.1011768 3.757964156
123.1168269 0.9980379787
125.132477 0.9220365123
133.1011768 1.048359124
149.132477 1.778011062
151.148127 1.488790986
153.1637771 1.810092742
277.1798211 1.173032121
301.1798211 1.688657942
307.1540003 1.48368878
309.1696503 1.609435436
319.1903858 1.196160659
321.1696503 2.851285792

Name: +ve in-silico MS/MS by CFM-ID for GESOKLRVLMVNMO-GQAJYNGHSA-N
ID: GESOKLRVLMVNMO-GQAJYNGHSA-N
Comment: Energy0
Num peaks: 15
221.0808353 1.693499511
277.1434356 1.662722639
299.164171 1.812846575
315.1590856 1.35475057
317.1747357 8.746085989
331.1903858 2.857379166
333.2060358 2.672211242
341.1747357 2.433757928
345.1696503 1.602931221
347.1853004 2.053135569
349.1645649 1.738731819
349.2009504 3.733008584
351.180215 2.845762301
359.1853004 14.86258863
377.1958651 30.108815

Name: +ve in-silico MS/MS by CFM-ID for GESOKLRVLMVNMO-GQAJYNGHSA-N
ID: GESOKLRVLMVNMO-GQAJYNGHSA-N
Comment: Energy1
Num peaks: 31
43.05422664 0.8880982003
141.0910061 1.143172017
205.1223062 1.580238743
273.1121354 0.8033292042
275.1277855 1.950551157
277.1434356 2.840216132
279.1590856 1.259222323
283.1903858 0.8099953948
299.164171 1.544066356
301.1434356 1.186359486
303.1590856 1.574649271
305.1747357 2.409607758
307.1903858 1.825929633
313.1798211 0.7464131536
315.1590856 3.755297789
317.1747357 3.998654751
319.1903858 1.200195068
321.2060358 2.045980542
329.1747357 2.090794462
331.1540003 0.8469990006
331.1903858 3.480491021
333.1696503 2.616178917
333.2060358 2.995984668
335.1853004 3.301337935
341.1747357 2.706931442
345.1696503 2.809752457
347.1853004 4.970209632
349.2009504 9.016488623
359.1853004 6.985288498
361.1645649 0.7483282229
377.1958651 4.869256826

Name: +ve in-silico MS/MS by CFM-ID for GESOKLRVLMVNMO-GQAJYNGHSA-N
ID: GESOKLRVLMVNMO-GQAJYNGHSA-N
Comment: Energy2
Num peaks: 31
39.02292652 3.843897393
41.03857658 1.22339779
51.02292652 4.23254647
53.03857658 3.675666591
55.05422664 2.266161423
81.06987671 4.491363137
83.08552677 1.105633604
93.06987671 2.415622294
95.08552677 3.580923172
97.10117684 1.892037445
139.075356 0.9892612779
151.075356 0.9540097589
163.075356 2.751742521
203.1066561 1.698739377
205.1223062 2.006741858
229.1434356 1.307716041
233.1172208 1.102167898
277.1434356 3.531074989
279.1590856 2.034973425
299.164171 1.27753691
303.1590856 1.0780788
305.1747357 0.9464204822
307.1903858 1.37924843
313.1798211 1.06895458
321.2060358 1.076893177
329.1747357 1.337929924
341.1747357 1.886179802
345.1696503 1.364344135
347.1853004 1.661630483
359.1853004 1.014295384
361.1645649 1.971994725

Name: +ve in-silico MS/MS by CFM-ID for FNZIZWQXFYAOOE-LJQANCHMSA-N
ID: FNZIZWQXFYAOOE-LJQANCHMSA-N
Comment: Energy0
Num peaks: 23
15.02292652 0.6903285823
43.01784114 1.86677986
61.02840582 0.7580687561
107.0491413 1.376711258
109.0284058 1.205855278
121.0284058 0.5990197309
121.0647913 0.5332438643
123.0440559 2.548284396
125.0597059 0.705823229
135.0804414 0.8683050998
137.0597059 0.8115364046
149.0960915 0.7882315487
235.1328709 0.6256811446
249.148521 1.068660477
251.1277855 1.003699636
265.1434356 1.068660477
297.148521 1.761724095
299.164171 10.22343448
317.1747357 14.44048549
329.1747357 0.6538325085
331.1903858 1.63817662
341.1747357 3.451243997
359.1853004 31.6874202

Name: +ve in-silico MS/MS by CFM-ID for FNZIZWQXFYAOOE-LJQANCHMSA-N
ID: FNZIZWQXFYAOOE-LJQANCHMSA-N
Comment: Energy1
Num peaks: 31
43.01784114 1.295148823
95.04914126 1.169459796
105.0334912 1.364068165
107.0491413 3.067881028
109.0284058 1.180724899
121.0284058 1.648288582
121.0647913 1.148502052
123.0440559 4.111235028
131.0491413 1.041859348
133.0647913 1.147768725
135.0804414 2.257599642
137.0597059 0.9965480069
149.0597059 0.9379675806
149.0960915 0.9679337012
161.0960915 1.035483714
209.0808353 1.380429331
221.1172208 1.894334803
223.1328709 1.147643563
249.148521 1.386926312
251.1277855 1.290980054
265.1434356 1.386926312
271.1692564 1.429836595
287.164171 1.378004428
289.1798211 1.522903099
297.148521 1.748208574
299.164171 7.453258191
317.1747357 5.311477101
329.1747357 1.997342447
331.1903858 2.352141612
341.1747357 1.882714311
359.1853004 3.637516025

Name: +ve in-silico MS/MS by CFM-ID for FNZIZWQXFYAOOE-LJQANCHMSA-N
ID: FNZIZWQXFYAOOE-LJQANCHMSA-N
Comment: Energy2
Num peaks: 31
39.02292652 1.517209905
41.03857658 1.897289726
65.03857658 1.406133235
75.02292652 1.605837918
77.03857658 1.072600917
93.0334912 1.019858602
95.04914126 1.248886869
105.0334912 1.610707687
107.0491413 2.166745133
109.0284058 1.053209177
109.0647913 0.977119549
121.0284058 1.341841494
123.0440559 4.494000158
125.0597059 1.267795987
131.0491413 1.122006806
135.0440559 1.075707772
135.0804414 1.083010042
137.0597059 1.291119505
189.0910061 1.449803889
191.1066561 0.9786146556
193.1223062 1.296905074
195.1015708 1.088815541
207.1379563 1.187614164
209.1172208 1.33202517
223.1328709 1.513621031
297.148521 2.893271137
299.164171 2.035193955
313.1434356 1.014385186
315.1590856 1.004077537
331.1903858 1.844258741
341.1747357 2.698366596

Name: +ve in-silico MS/MS by CFM-ID for ILGDWQQRRLHSBQ-GZERIQKPSA-N
ID: ILGDWQQRRLHSBQ-GZERIQKPSA-N
Comment: Energy0
Num peaks: 31
25.00727645 0.4627414681
44.99710569 0.5233558048
53.00219107 0.6825118856
55.05422664 1.472174275
81.0334912 0.9692945515
83.04914126 9.946820097
205.1223062 1.017371109
219.1379563 0.4505803927
221.1536063 0.6034945871
249.148521 0.6106162163
257.1172208 0.9763937745
259.1328709 2.907973535
261.148521 0.8977596981
263.1277855 0.6639542217
263.164171 0.4640289712
265.1434356 0.9198749653
275.1277855 0.8297591448
277.1434356 5.415164248
285.148521 2.89580241
287.164171 0.8386950576
295.1540003 1.257732482
301.1434356 1.695156525
303.1590856 5.04515307
305.1747357 1.304368843
307.1903858 0.5406035919
341.1747357 0.689469831
347.1489149 0.4735409827
349.1645649 0.9261400146
359.1853004 17.84394063
361.1645649 0.9084705659
377.1958651 15.7820845

Name: +ve in-silico MS/MS by CFM-ID for ILGDWQQRRLHSBQ-GZERIQKPSA-N
ID: ILGDWQQRRLHSBQ-GZERIQKPSA-N
Comment: Energy1
Num peaks: 31
25.00727645 1.479049795
27.02292652 2.791784216
29.03857658 0.7910232189
51.02292652 1.293180717
53.00219107 4.289308759
53.03857658 0.9960978591
55.01784114 1.206847206
55.05422664 5.278201608
57.0334912 2.784305522
65.03857658 0.9428066723
83.04914126 9.106900928
165.0910061 0.724041734
207.0651853 0.8450503081
217.0859207 0.8218234336
219.1015708 0.8737956071
221.1172208 0.9710357424
229.1223062 0.7569963931
233.0808353 1.119475301
233.1536063 0.9372329953
235.0964854 0.7478973407
237.1121354 0.8312597346
239.1277855 0.7425618567
259.1328709 3.732430325
261.148521 0.770581404
277.1434356 5.093010891
289.1798211 0.7993774945
303.1590856 0.798265317
311.164171 0.9100157723
341.1747357 1.280594098
359.1853004 3.430737182
377.1958651 1.912709516

Name: +ve in-silico MS/MS by CFM-ID for ILGDWQQRRLHSBQ-GZERIQKPSA-N
ID: ILGDWQQRRLHSBQ-GZERIQKPSA-N
Comment: Energy2
Num peaks: 31
25.00727645 1.045926562
27.02292652 1.182438735
29.03857658 0.6458704481
39.02292652 0.7948046349
41.03857658 1.021542332
49.00727645 6.648772544
51.02292652 2.074097671
53.03857658 4.966638797
55.05422664 8.826091743
57.06987671 1.92821244
65.03857658 1.405718024
67.01784114 1.125707359
79.01784114 0.6303610942
81.06987671 0.7177290403
83.04914126 13.24523402
107.0855268 2.3549153
109.1011768 3.131365531
121.1011768 0.6535295434
163.075356 1.073185959
191.1066561 1.014048942
193.1223062 0.6222148069
217.0859207 0.9911653329
219.1015708 0.9560814674
221.1172208 0.6611953829
241.1434356 0.6512412615
247.1328709 1.189013308
249.1121354 0.8714896314
257.1172208 0.9086293723
261.148521 0.6882401641
277.1434356 1.508010181
361.1645649 1.025479198

Name: +ve in-silico MS/MS by CFM-ID for KHDXGUSMYNJVGD-IXVYEQEWSA-N
ID: KHDXGUSMYNJVGD-IXVYEQEWSA-N
Comment: Energy0
Num peaks: 10
43.05422664 3.31806535
69.0334912 1.50904208
71.04914126 15.95917071
249.148521 10.19165688
261.148521 1.465015233
265.1798211 2.783448535
267.1590856 2.891423566
283.1903858 1.809662195
319.1903858 2.639204881
337.2009504 37.73757444

Name: +ve in-silico MS/MS by CFM-ID for KHDXGUSMYNJVGD-IXVYEQEWSA-N
ID: KHDXGUSMYNJVGD-IXVYEQEWSA-N
Comment: Energy1
Num peaks: 27
39.02292652 2.564370376
41.03857658 1.550335235
43.05422664 16.08834768
45.06987671 1.540985635
55.01784114 1.114247125
69.0334912 0.9295992892
71.04914126 19.70574331
95.01275576 1.174697815
109.0284058 1.299198184
125.0960915 1.018418813
139.1117415 1.079910263
175.1117415 0.9831697396
177.1273916 1.561110667
179.1430416 1.564087205
235.1328709 1.845170931
237.148521 2.379670662
239.164171 2.828783917
247.1328709 0.9928986538
249.148521 2.506192099
261.148521 2.168819618
263.164171 1.750432801
265.1798211 1.612548008
267.1590856 1.165918315
309.2060358 1.281849597
319.1903858 2.548662386
321.1696503 1.128491963
337.2009504 5.751190467

Name: +ve in-silico MS/MS by CFM-ID for KHDXGUSMYNJVGD-IXVYEQEWSA-N
ID: KHDXGUSMYNJVGD-IXVYEQEWSA-N
Comment: Energy2
Num peaks: 18
27.02292652 1.07774031
39.02292652 1.651827149
41.03857658 10.35469342
43.05422664 15.37201908
45.06987671 1.070890108
55.01784114 6.366258984
55.05422664 3.047345108
57.06987671 2.058736488
69.0334912 2.297834828
71.04914126 21.4428959
71.08552677 1.063416715
175.1117415 3.696953543
177.1273916 2.177138748
179.1430416 2.510244385
191.1066561 1.754541496
193.1223062 1.62856857
195.1379563 1.31347807
249.148521 1.564250855

Name: +ve in-silico MS/MS by CFM-ID for JIIBFBCZVCMEEF-ZADXBUJMSA-N
ID: JIIBFBCZVCMEEF-ZADXBUJMSA-N
Comment: Energy0
Num peaks: 22
43.01784114 1.668793906
55.05422664 0.712923539
57.06987671 0.5907983064
61.02840582 0.7258942225
87.04405588 1.79823437
193.1223062 0.7239795955
205.1223062 0.6390043958
207.1379563 1.068393417
233.1536063 1.137422828
235.1692564 1.592647372
249.148521 0.9386353634
251.1277855 0.6662944108
251.164171 2.05767887
259.1692564 1.105268014
275.164171 2.526679495
277.1798211 13.68990219
293.1383502 0.9715724572
295.1540003 1.890982389
295.1903858 18.60809142
319.1903858 6.670313752
321.1696503 0.8300104986
337.2009504 19.94692539

Name: +ve in-silico MS/MS by CFM-ID for JIIBFBCZVCMEEF-ZADXBUJMSA-N
ID: JIIBFBCZVCMEEF-ZADXBUJMSA-N
Comment: Energy1
Num peaks: 31
43.01784114 1.386535735
43.05422664 0.8170411186
55.05422664 2.596664041
57.06987671 2.303014822
61.02840582 1.114156586
87.04405588 1.926895738
101.0597059 0.9439829898
191.1066561 0.9115146442
193.1223062 1.201341776
205.1223062 1.720177611
207.1379563 1.753880038
217.1586917 0.871516396
233.1172208 1.126984595
233.1536063 1.226321428
235.1328709 1.166221536
235.1692564 3.631860794
237.148521 1.449585355
245.1536063 1.076610028
249.148521 0.8827119598
251.164171 1.899824669
253.1434356 1.02368429
253.1798211 3.173184965
259.1692564 1.790972388
275.164171 2.231517193
277.1798211 9.77814808
291.1590856 0.9744949707
293.1383502 0.8960913611
295.1903858 6.606916769
319.1903858 3.064343142
321.1696503 0.8142517403
337.2009504 2.172193077

Name: +ve in-silico MS/MS by CFM-ID for JIIBFBCZVCMEEF-ZADXBUJMSA-N
ID: JIIBFBCZVCMEEF-ZADXBUJMSA-N
Comment: Energy2
Num peaks: 31
39.02292652 1.093402067
41.00219107 0.8335929232
43.01784114 2.429088529
45.0334912 2.309034932
55.05422664 4.289925626
57.06987671 1.429769641
59.04914126 1.670528296
61.02840582 1.41632098
67.05422664 3.473173542
71.08552677 0.8777767597
83.01275576 2.764946144
85.02840582 1.06482587
87.04405588 9.966779522
89.05970595 0.9702621051
101.0597059 1.019231946
145.1011768 1.601774969
191.1066561 1.233126707
193.1223062 1.85083517
205.1223062 1.282712721
207.1379563 2.195419266
223.1692564 1.162381141
233.1536063 1.015303902
235.1692564 1.952294876
249.148521 1.45395961
251.164171 2.580288145
275.164171 1.331302481
277.1798211 1.401599947
291.1590856 0.8325298859
293.1747357 1.239793222
319.1903858 1.039097775
321.1696503 1.051870009

Name: +ve in-silico MS/MS by CFM-ID for XXKNHBAFFJINCK-RVEJDSBJSA-N
ID: XXKNHBAFFJINCK-RVEJDSBJSA-N
Comment: Energy0
Num peaks: 30
57.06987671 0.7514525731
71.08552677 1.080973139
99.08044139 1.199526697
197.0597059 1.354365865
199.075356 2.141102341
201.0910061 3.329895503
203.1066561 1.50839602
205.1223062 1.447028934
207.1379563 1.275899765
209.1536063 1.326841378
213.0546206 0.946382784
215.0702706 0.9379070857
217.0859207 3.181588266
219.1015708 10.04473642
221.1172208 1.435528966
223.1328709 0.8634419485
225.148521 0.9033288207
259.0964854 2.596179615
261.1121354 0.9769712455
287.0914 2.278564805
287.1277855 0.8382543571
311.164171 0.765365907
313.1798211 2.471709236
315.1954711 2.140690067
323.164171 0.8161919019
329.1383502 0.864423392
331.1540003 0.8685017888
331.1903858 1.732386071
341.1747357 8.369007607
359.1853004 21.80977732

Name: +ve in-silico MS/MS by CFM-ID for XXKNHBAFFJINCK-RVEJDSBJSA-N
ID: XXKNHBAFFJINCK-RVEJDSBJSA-N
Comment: Energy1
Num peaks: 31
43.05422664 1.044161509
49.00727645 1.117511946
53.03857658 0.9361377051
55.05422664 1.694054497
57.06987671 3.505480735
71.08552677 2.62357543
99.08044139 2.408690698
119.0491413 0.9649488162
121.0647913 1.614461868
191.0338851 1.299148697
197.0597059 1.224567997
199.075356 1.229598382
201.0910061 1.161703664
209.1536063 1.077461739
221.0444498 0.9264908921
259.0964854 0.9182717197
261.1121354 1.352824921
263.1277855 1.199002409
269.0808353 2.523500431
271.0964854 2.165877997
287.0914 6.867859784
289.1070501 1.634773312
291.1227001 0.9610696538
293.1383502 1.968691819
301.1070501 1.333361992
303.1227001 1.049449658
315.1227001 1.338258133
317.1383502 1.053296857
331.1903858 2.201091619
341.1747357 4.302518395
359.1853004 3.534342219

Name: +ve in-silico MS/MS by CFM-ID for XXKNHBAFFJINCK-RVEJDSBJSA-N
ID: XXKNHBAFFJINCK-RVEJDSBJSA-N
Comment: Energy2
Num peaks: 31
39.02292652 1.680630769
41.03857658 3.106743101
43.05422664 1.375332375
49.00727645 1.120727495
53.03857658 2.236727756
55.05422664 2.127734994
57.06987671 1.053460267
63.02292652 1.910851272
71.08552677 1.112455834
95.04914126 0.9905611135
97.06479133 0.873083273
117.0334912 3.050853181
143.0491413 4.959246337
145.0647913 2.742771506
149.0597059 1.161058755
149.0960915 2.404313159
177.0910061 1.541880347
187.1117415 0.9897431926
199.075356 1.363890837
201.0910061 0.9785762647
203.1066561 2.808526109
205.1223062 1.033496046
207.1379563 1.063206307
209.1536063 0.9639537969
213.0546206 0.9100903891
213.0910061 1.596169215
215.0702706 1.646630037
215.1066561 3.812826457
217.0859207 1.384127052
219.1015708 3.451943915
315.1227001 1.163199503

Name: +ve in-silico MS/MS by CFM-ID for IUERDUXXUQLZOY-CYDSUDJKSA-N
ID: IUERDUXXUQLZOY-CYDSUDJKSA-N
Comment: Energy0
Num peaks: 8
299.164171 1.699147147
317.1747357 1.899954542
329.1747357 4.7799605
331.1903858 2.516088465
345.1696503 14.5500696
347.1853004 2.735282475
359.1853004 9.660800275
377.1958651 42.86217634

Name: +ve in-silico MS/MS by CFM-ID for IUERDUXXUQLZOY-CYDSUDJKSA-N
ID: IUERDUXXUQLZOY-CYDSUDJKSA-N
Comment: Energy1
Num peaks: 31
97.02840582 1.887386232
125.0597059 1.349850047
151.075356 1.309027257
165.0910061 0.8108585233
179.1066561 1.320658256
207.1379563 1.270682796
221.1172208 1.03361802
235.1692564 1.057443341
249.148521 0.844346217
251.1277855 1.46459398
253.1434356 2.447626384
277.1434356 0.7982707571
279.1590856 1.178322793
281.1747357 2.160358651
299.164171 2.265185985
301.1798211 1.94375469
315.1590856 1.246017926
317.1747357 2.78908973
319.1903858 1.004801325
327.1590856 1.26692466
329.1747357 5.007367483
331.1903858 4.891886728
333.2060358 1.125366542
345.1696503 5.939106016
347.1853004 5.53404503
349.1645649 1.007473816
349.2009504 3.699765341
351.180215 0.7563455823
359.1853004 6.617583406
361.1645649 1.623940394
377.1958651 4.928803036

Name: +ve in-silico MS/MS by CFM-ID for IUERDUXXUQLZOY-CYDSUDJKSA-N
ID: IUERDUXXUQLZOY-CYDSUDJKSA-N
Comment: Energy2
Num peaks: 31
39.02292652 1.17347649
41.03857658 3.596349221
51.02292652 2.345521116
53.03857658 3.721513501
67.05422664 0.9393189726
81.06987671 1.351287274
167.0702706 1.913300043
195.1015708 2.13393614
213.1121354 1.151200179
221.1172208 2.843402799
249.148521 3.067736003
251.164171 1.532756207
271.1692564 0.8950301063
287.164171 2.297273068
297.148521 0.9069788902
299.164171 3.624555711
301.1798211 2.667050543
303.1227001 1.373217684
315.1590856 1.613641473
317.1747357 0.9994424929
319.1903858 0.8312450349
327.1590856 1.299116496
329.1747357 2.889975588
335.1489149 0.8982349388
345.1696503 1.318515228
347.1489149 2.3353258
349.1645649 1.192853893
349.2009504 0.825691094
351.180215 1.444310453
359.1853004 1.231313489
361.1645649 2.148386674

Name: +ve in-silico MS/MS by CFM-ID for SHDASTAWVAKOSS-GQANSBOFSA-N
ID: SHDASTAWVAKOSS-GQANSBOFSA-N
Comment: Energy0
Num peaks: 14
137.0597059 3.71100052
151.075356 1.028738459
163.075356 1.625762765
177.0910061 2.314921548
203.1066561 1.57970599
221.1172208 1.769453766
233.1172208 0.9540445234
251.1277855 1.03719604
309.148521 1.766879599
311.164171 1.088496931
323.164171 11.27496388
327.1590856 1.770285604
341.1747357 31.98093374
359.1853004 18.4581129

Name: +ve in-silico MS/MS by CFM-ID for SHDASTAWVAKOSS-GQANSBOFSA-N
ID: SHDASTAWVAKOSS-GQANSBOFSA-N
Comment: Energy1
Num peaks: 31
107.0491413 2.979274104
109.0647913 0.9697862618
121.0647913 1.322395205
135.0440559 1.726162622
137.0597059 6.584409554
151.075356 2.416195924
161.0597059 1.770534128
163.075356 3.898185898
175.075356 2.961395578
177.0910061 6.937102308
179.1066561 1.668540153
187.075356 1.803787132
189.0910061 1.596621659
191.0702706 1.151296042
191.1066561 0.9803767823
195.1015708 0.8245773072
201.0910061 1.777778504
203.1066561 3.175671814
205.0859207 0.8790828215
205.1223062 1.359592559
207.1015708 0.8254571152
219.1015708 1.02324423
221.1172208 1.714979617
233.1172208 2.243188924
251.1277855 1.364643244
309.148521 1.984281321
311.164171 1.654763231
323.164171 7.258062038
327.1590856 1.293768694
341.1747357 10.55996918
359.1853004 3.197549233

Name: +ve in-silico MS/MS by CFM-ID for SHDASTAWVAKOSS-GQANSBOFSA-N
ID: SHDASTAWVAKOSS-GQANSBOFSA-N
Comment: Energy2
Num peaks: 31
57.0334912 1.117366567
71.04914126 1.244013049
93.0334912 1.891212238
101.0597059 1.041875953
107.0491413 3.541637841
121.0647913 1.369009
131.0491413 1.281944403
133.0647913 1.524751707
135.0440559 1.384009706
137.0597059 4.128435675
151.075356 1.00145114
161.0597059 2.149817816
163.075356 4.778395226
165.0910061 1.209259382
175.075356 2.375441678
177.0910061 2.954155316
179.1066561 1.249297288
189.0910061 2.292745159
191.1066561 2.260023009
199.075356 0.9834748502
201.0910061 2.181572717
203.1066561 2.71946636
205.1223062 1.847069014
231.1015708 1.422960886
233.1172208 1.599280399
295.1328709 0.9531781889
297.148521 1.458126339
309.148521 3.346899803
311.164171 2.499080613
323.164171 1.180184086
325.1434356 2.879002129

Name: +ve in-silico MS/MS by CFM-ID for MOOAAMZCSPTBDJ-DHYWQGECSA-N
ID: MOOAAMZCSPTBDJ-DHYWQGECSA-N
Comment: Energy0
Num peaks: 19
57.06987671 1.734753014
83.04914126 1.277776371
85.06479133 11.7663983
203.1066561 1.228446444
243.1015708 1.270321327
257.1172208 1.445762849
273.1121354 1.443927463
275.1277855 13.5476441
301.1434356 1.184791458
303.1590856 1.050383432
305.1747357 2.810841431
323.1853004 1.282492466
331.1903858 1.308688331
333.2060358 1.439967277
345.1696503 3.960029089
347.1853004 1.586517105
349.2009504 1.060446192
359.1853004 6.141293559
377.1958651 24.65658706

Name: +ve in-silico MS/MS by CFM-ID for MOOAAMZCSPTBDJ-DHYWQGECSA-N
ID: MOOAAMZCSPTBDJ-DHYWQGECSA-N
Comment: Energy1
Num peaks: 28
29.03857658 2.321126527
53.03857658 1.224878473
55.05422664 1.106013877
57.06987671 7.652920624
59.04914126 1.083777696
67.05422664 1.126384516
85.06479133 10.75031216
201.0910061 1.664089681
203.1066561 5.744633219
205.1223062 5.616692163
221.1172208 1.042991565
227.1066561 1.278140073
229.1223062 1.125034948
231.1379563 3.152557948
243.1015708 1.471729488
245.1172208 2.088303776
247.1328709 1.235284669
257.1172208 2.966302101
259.1328709 1.563169205
275.1277855 13.45533877
301.1434356 1.091624754
303.1590856 1.066930513
305.1747357 1.43377032
345.1696503 1.170116064
349.2009504 1.00020872
359.1853004 2.592741078
361.1645649 1.022268006
377.1958651 3.638178333

Name: +ve in-silico MS/MS by CFM-ID for MOOAAMZCSPTBDJ-DHYWQGECSA-N
ID: MOOAAMZCSPTBDJ-DHYWQGECSA-N
Comment: Energy2
Num peaks: 29
27.02292652 1.852992067
29.03857658 1.375202408
41.03857658 1.875028736
53.03857658 1.320273117
55.05422664 7.075350003
57.06987671 12.83953757
59.08552677 1.432220269
67.05422664 1.476268668
69.0334912 2.140607722
79.01784114 0.7946572326
81.0334912 0.8334370444
83.04914126 0.8379515271
85.06479133 9.278360556
187.075356 1.02546029
201.0910061 5.52393143
203.1066561 3.91394507
205.1223062 6.825943906
207.1379563 0.9713968091
221.1172208 2.2219688
229.1223062 0.9479317646
231.1379563 2.887037371
243.1015708 1.648204018
245.1172208 1.33795056
247.1328709 1.391742088
257.1172208 2.305699994
259.0964854 1.100154673
259.1328709 2.026995093
261.1121354 0.90493084
275.1277855 2.114628067

Name: +ve in-silico MS/MS by CFM-ID for QNKSEHIPPBVETG-MZTJMCQTSA-N
ID: QNKSEHIPPBVETG-MZTJMCQTSA-N
Comment: Energy0
Num peaks: 9
299.164171 7.08774092
301.1798211 1.418745697
309.148521 1.369143094
313.1798211 2.049190728
327.1590856 15.89377662
329.1747357 3.231249339
341.1747357 4.542706953
343.1540003 1.412813038
359.1853004 44.05682279

Name: +ve in-silico MS/MS by CFM-ID for QNKSEHIPPBVETG-MZTJMCQTSA-N
ID: QNKSEHIPPBVETG-MZTJMCQTSA-N
Comment: Energy1
Num peaks: 31
81.0334912 1.219263433
93.0334912 0.8747187889
95.04914126 1.369856472
109.0647913 1.88552411
133.0647913 1.826884389
135.0804414 0.9595861798
147.0804414 1.050746371
161.0960915 1.731215566
163.1117415 1.15356033
219.1015708 0.892686561
233.1172208 1.970433883
249.1121354 1.777181606
251.1277855 1.689631511
261.1121354 1.544464119
263.1277855 2.777056313
265.1434356 4.398754053
291.1590856 3.329477442
299.164171 1.445683418
311.164171 0.9713836135
313.1798211 1.056605549
315.1227001 0.9800944474
315.1954711 1.020706532
317.1383502 1.164543864
327.1590856 5.837428498
329.1747357 1.602521953
331.1540003 1.448440032
331.1903858 3.253935061
333.1696503 1.01470983
341.1747357 4.036115702
343.1540003 2.897837463
359.1853004 7.898884278

Name: +ve in-silico MS/MS by CFM-ID for QNKSEHIPPBVETG-MZTJMCQTSA-N
ID: QNKSEHIPPBVETG-MZTJMCQTSA-N
Comment: Energy2
Num peaks: 31
39.02292652 1.93357126
41.03857658 1.611943343
53.03857658 1.613933743
65.03857658 4.406741135
67.05422664 2.167953583
69.06987671 1.128845054
79.05422664 1.069580092
93.06987671 2.375211106
131.0491413 1.182116721
191.1066561 1.16456251
205.1223062 2.448272439
207.1379563 1.647162915
219.1015708 1.944521281
229.1223062 3.026583032
231.1379563 1.838319644
233.1172208 3.240533463
233.1536063 1.387139756
241.1586917 1.924510691
247.1328709 1.006370431
255.1743418 2.450941953
257.1172208 2.21440479
261.148521 2.499087784
269.1536063 3.724969731
273.148521 1.125640144
283.1692564 1.210106923
287.1277855 1.595912148
311.164171 1.27491893
315.1227001 1.051220863
329.1383502 1.164860325
331.1540003 1.267519074
343.1540003 1.457648099

Name: +ve in-silico MS/MS by CFM-ID for SRUYLAHMRWFSDS-DEFXREPVSA-N
ID: SRUYLAHMRWFSDS-DEFXREPVSA-N
Comment: Energy0
Num peaks: 17
59.01275576 1.107999121
123.0804414 1.179190029
299.164171 1.686155684
301.1798211 0.7780526712
307.1540003 0.7161612145
315.1590856 1.694008295
317.1747357 7.45448542
319.1903858 1.538312535
329.1747357 1.061280529
335.1853004 0.7559229555
341.1747357 2.460908199
345.1696503 3.218252672
347.1853004 1.363554538
349.2009504 0.921092805
359.1853004 20.09543333
361.1645649 0.7779711126
377.1958651 33.8778193

Name: +ve in-silico MS/MS by CFM-ID for SRUYLAHMRWFSDS-DEFXREPVSA-N
ID: SRUYLAHMRWFSDS-DEFXREPVSA-N
Comment: Energy1
Num peaks: 31
59.01275576 2.315407091
107.0491413 1.39569507
109.0647913 1.078996588
121.0647913 1.061740412
123.0804414 1.243998335
135.0804414 1.12540159
137.0960915 1.323582383
247.1328709 1.061875214
259.1328709 0.8470114078
261.148521 1.555886221
275.164171 1.477355479
289.1798211 0.9257789861
299.164171 2.204104267
301.1798211 1.20247624
315.1954711 1.109020317
317.1747357 2.694550406
319.1540003 1.28544471
319.1903858 1.09293774
321.1696503 1.315396421
329.1747357 1.337721323
331.1540003 1.085819387
331.1903858 3.044696693
333.1696503 1.082727722
333.2060358 1.014281735
335.1853004 1.266760153
341.1747357 3.840489335
345.1696503 1.875298299
347.1853004 1.956356274
349.2009504 3.736880836
359.1853004 9.937654706
377.1958651 5.031837508

Name: +ve in-silico MS/MS by CFM-ID for SRUYLAHMRWFSDS-DEFXREPVSA-N
ID: SRUYLAHMRWFSDS-DEFXREPVSA-N
Comment: Energy2
Num peaks: 31
39.02292652 2.319395192
41.00219107 1.428831836
51.02292652 2.069078076
53.00219107 1.313757501
53.03857658 2.02711595
59.01275576 1.904363239
65.03857658 1.131824268
91.05422664 1.484101935
105.0334912 1.601216601
105.0698767 1.032037955
107.0491413 1.375839207
133.0647913 1.029070724
135.1168269 1.149380123
137.0960915 1.337420478
143.0855268 1.095886159
163.1117415 1.140192335
245.1172208 1.294616173
247.1328709 4.42685679
249.148521 1.024027133
257.1172208 1.082822436
261.148521 2.665221424
269.1536063 1.019453662
273.1849065 1.191594699
275.164171 2.412454014
285.148521 1.068048882
289.1798211 1.030073178
299.164171 2.467230293
301.1798211 3.356226443
341.1747357 1.134331776
347.1853004 1.322211004
361.1645649 1.294479016

Name: +ve in-silico MS/MS by CFM-ID for RCAKXKBFFJMSBP-IIRXGPNXSA-N
ID: RCAKXKBFFJMSBP-IIRXGPNXSA-N
Comment: Energy0
Num peaks: 18
29.00219107 0.692339925
47.01275576 0.7516705606
51.02292652 0.8987062974
53.03857658 1.68789553
55.05422664 1.909893708
113.0597059 0.9072385571
123.1168269 1.79023104
313.1798211 2.19304801
315.1954711 0.6857449092
329.1747357 1.063566612
331.1903858 12.40894788
341.1747357 1.854113068
345.1696503 0.9476953161
347.1853004 1.424152368
349.2009504 21.32238862
359.1853004 11.73452781
361.1645649 0.8020946285
377.1958651 16.93839058

Name: +ve in-silico MS/MS by CFM-ID for RCAKXKBFFJMSBP-IIRXGPNXSA-N
ID: RCAKXKBFFJMSBP-IIRXGPNXSA-N
Comment: Energy1
Num peaks: 31
29.00219107 1.514280122
47.01275576 0.937656546
51.02292652 1.494692167
53.03857658 3.067848011
55.05422664 3.820489104
57.06987671 1.55821824
69.06987671 0.8335311769
83.08552677 1.517504597
111.0440559 1.401661466
113.0597059 1.241754228
123.1168269 1.31011615
125.132477 1.171363234
237.148521 1.070274909
261.1121354 0.8235243559
263.1277855 1.432591688
265.1434356 1.370667086
293.1383502 0.9968811662
307.1540003 1.435374067
313.1798211 2.911771513
315.1227001 1.163242277
315.1954711 0.9362812223
319.1903858 0.9445988484
331.1903858 8.052344524
333.1332648 1.808866404
335.1489149 2.202248301
341.1747357 3.251822543
345.1696503 0.9215527569
347.1853004 2.522041806
349.2009504 8.070573207
359.1853004 6.463766512
377.1958651 4.116113618

Name: +ve in-silico MS/MS by CFM-ID for RCAKXKBFFJMSBP-IIRXGPNXSA-N
ID: RCAKXKBFFJMSBP-IIRXGPNXSA-N
Comment: Energy2
Num peaks: 31
39.02292652 1.896475993
41.03857658 0.8860940094
51.02292652 16.02885979
53.03857658 9.241508844
55.05422664 6.797028761
57.06987671 1.898421343
67.05422664 1.68593012
81.06987671 1.686895062
83.04914126 0.8186446296
83.08552677 1.270352088
95.04914126 0.7744131712
111.0440559 0.8670649536
121.1011768 1.494619088
123.1168269 4.113296184
125.132477 0.7367329157
135.1168269 0.9335271506
137.132477 1.055470148
153.1273916 0.8706697915
209.1536063 0.9703486646
237.148521 1.414383922
263.1277855 0.8231083473
265.1070501 1.040180481
289.1798211 0.8364377356
291.1954711 1.092694198
307.1540003 1.26776104
311.164171 0.8565992785
315.1954711 0.8324629308
331.1903858 1.906466293
347.1489149 0.7559402631
347.1853004 0.9026268974
361.1645649 1.439467503

Name: +ve in-silico MS/MS by CFM-ID for YFAZZIGYKCIRKY-ZHJQRIIBSA-N
ID: YFAZZIGYKCIRKY-ZHJQRIIBSA-N
Comment: Energy0
Num peaks: 31
55.05422664 2.892992116
81.0334912 0.9873451619
83.04914126 11.07623189
99.04405588 3.422549044
151.0389705 1.098518133
153.0546206 0.9567934655
177.0546206 0.7600029906
179.0702706 0.6556703532
231.1379563 1.022409755
233.1536063 0.84636104
257.1172208 1.295309849
259.1328709 6.597746411
261.148521 0.830489367
277.1434356 1.798185369
289.1070501 1.038208958
299.1277855 1.258892655
301.1434356 0.9649068988
303.1227001 0.7703404267
303.1590856 1.442799842
305.1747357 0.6762143031
307.1903858 2.101730047
315.1227001 2.1111492
317.1383502 2.24550944
319.1540003 0.6387008903
327.1590856 0.7716037402
329.1383502 0.7593714404
331.1540003 1.493729607
333.1696503 0.7632864552
341.1747357 7.12375942
343.1540003 1.149113325
359.1853004 20.54480307

Name: +ve in-silico MS/MS by CFM-ID for YFAZZIGYKCIRKY-ZHJQRIIBSA-N
ID: YFAZZIGYKCIRKY-ZHJQRIIBSA-N
Comment: Energy1
Num peaks: 31
25.00727645 1.42787116
27.02292652 2.609230144
39.02292652 1.128511098
51.02292652 0.9298354343
55.01784114 1.198965063
55.05422664 8.718856856
57.0334912 1.173138006
57.06987671 1.091260104
65.03857658 0.9407448162
83.04914126 11.71753126
99.04405588 1.1778942
107.0855268 0.9655237407
137.0597059 0.9582951026
151.0389705 1.910080871
153.0546206 1.865060946
191.0702706 2.56512506
207.1379563 1.139608633
215.1066561 0.9880895925
231.1379563 0.847362964
241.1223062 1.331677054
257.1172208 1.108128456
259.1328709 4.842588133
289.1070501 1.157090725
303.1227001 0.8779269416
327.1590856 1.062818414
329.1383502 0.9644558035
331.1903858 1.721034618
333.1696503 1.222638429
341.1747357 2.324991677
343.1540003 1.115981762
359.1853004 1.934498134

Name: +ve in-silico MS/MS by CFM-ID for YFAZZIGYKCIRKY-ZHJQRIIBSA-N
ID: YFAZZIGYKCIRKY-ZHJQRIIBSA-N
Comment: Energy2
Num peaks: 31
25.00727645 1.255087064
27.02292652 1.420883098
29.03857658 0.7556359526
39.02292652 1.525683205
51.02292652 1.044084053
53.03857658 5.40632401
55.01784114 0.6911430104
55.05422664 11.64806584
57.06987671 1.530118649
65.03857658 1.599347728
67.01784114 1.344032181
69.0334912 1.323310382
71.04914126 0.9135869288
79.01784114 0.9094335169
81.0334912 1.077487418
83.04914126 18.79004854
99.04405588 3.134156394
119.0855268 1.812859611
133.1011768 0.9995300127
135.0804414 0.7398504806
137.0960915 0.7565060726
149.0597059 1.141116029
163.075356 0.7508708786
175.0389705 0.7221610919
191.0702706 1.761481661
231.1379563 1.302638581
259.1328709 0.8966802141
261.148521 0.8284918169
293.1383502 0.8183937853
305.1747357 0.7583859272
343.1540003 1.737168923

Name: +ve in-silico MS/MS by CFM-ID for FBDAERVDYDGZHU-CHNSCGDPSA-N
ID: FBDAERVDYDGZHU-CHNSCGDPSA-N
Comment: Energy0
Num peaks: 14
57.0334912 2.347270901
59.04914126 3.6138847
61.06479133 1.389429441
71.08552677 1.466007988
165.1273916 2.319961505
167.1430416 3.575274849
317.1383502 1.571194647
327.1590856 1.101794808
329.1383502 1.09177731
331.1540003 4.565279151
333.1696503 1.291852344
341.1747357 7.361903584
343.1540003 1.648531333
359.1853004 47.74151609

Name: +ve in-silico MS/MS by CFM-ID for FBDAERVDYDGZHU-CHNSCGDPSA-N
ID: FBDAERVDYDGZHU-CHNSCGDPSA-N
Comment: Energy1
Num peaks: 31
55.05422664 2.16527776
57.06987671 1.877830787
59.04914126 1.261902666
69.06987671 1.832419185
71.08552677 2.06042512
83.08552677 2.02410999
85.10117684 1.265949508
111.0440559 1.221866707
121.1011768 1.66453216
123.1168269 1.570013447
125.132477 1.299032562
165.0546206 1.422786184
193.0495352 1.040421965
247.1328709 1.332616116
261.148521 0.9897214421
289.1070501 1.235030624
301.1434356 2.144158657
303.1590856 3.518576306
313.1434356 1.732607446
315.1227001 1.603156469
315.1590856 3.182632026
317.1383502 4.198545281
327.1590856 1.395355872
329.1383502 2.872087573
329.1747357 1.927928954
331.1540003 9.169394354
331.1903858 4.274364852
333.1696503 1.570777813
341.1747357 2.98750854
343.1540003 1.171351008
359.1853004 7.837712513

Name: +ve in-silico MS/MS by CFM-ID for FBDAERVDYDGZHU-CHNSCGDPSA-N
ID: FBDAERVDYDGZHU-CHNSCGDPSA-N
Comment: Energy2
Num peaks: 31
39.02292652 2.050359915
41.03857658 2.32620098
43.05422664 3.533834727
55.05422664 5.105561193
57.06987671 1.680640509
67.05422664 1.526425969
69.06987671 3.139755944
71.08552677 1.899089219
81.06987671 2.742033482
83.08552677 2.125773021
121.1011768 1.082928146
123.1168269 1.240594542
125.132477 1.282058942
135.1168269 1.628623846
163.1117415 1.100604515
165.0182351 1.448981554
257.1172208 1.23179598
259.1328709 1.453066227
261.148521 2.627738634
269.1172208 1.057912312
287.164171 1.562111492
289.1070501 1.573672279
299.1277855 1.368415737
301.1434356 2.551358726
303.1227001 2.716813825
303.1590856 1.203973981
313.1434356 2.368133391
315.1590856 5.530385537
317.1383502 3.868808739
331.1540003 1.213844687
343.1540003 1.475298798

Name: +ve in-silico MS/MS by CFM-ID for OAHJZEWASFRGKJ-CHWSQXEVSA-N
ID: OAHJZEWASFRGKJ-CHWSQXEVSA-N
Comment: Energy0
Num peaks: 16
139.0389705 2.389179234
153.0546206 5.498111641
155.0702706 1.669780625
167.0702706 3.18307159
181.0859207 1.525676351
195.1015708 1.523879333
209.1172208 2.013259957
221.1172208 1.304982361
223.1328709 4.685961458
225.148521 1.753939504
237.148521 2.733968017
239.164171 1.092315331
345.1696503 2.433144945
347.1853004 1.960586588
349.2009504 2.391215305
377.1958651 44.07601309

Name: +ve in-silico MS/MS by CFM-ID for OAHJZEWASFRGKJ-CHWSQXEVSA-N
ID: OAHJZEWASFRGKJ-CHWSQXEVSA-N
Comment: Energy1
Num peaks: 31
53.03857658 1.073129182
67.05422664 1.658916957
69.06987671 1.51049836
137.0233204 1.648405476
139.0389705 3.387383796
151.0389705 1.209790537
153.0546206 7.744666155
155.0702706 0.8531115631
165.0546206 1.043417803
167.0702706 4.228444393
177.0546206 1.935331502
179.0702706 2.365936733
181.0859207 1.570603488
191.0702706 1.981680458
193.0859207 2.208095891
195.1015708 1.241707887
205.0859207 1.346979813
207.1015708 0.895062849
209.1172208 1.816304919
219.1015708 2.134683123
221.1172208 1.686934369
223.1328709 4.41393585
225.148521 1.100925562
233.1172208 0.9015910033
235.1328709 0.888029081
237.148521 2.753556377
317.1747357 1.085021938
345.1696503 4.152294804
347.1853004 4.723678465
349.2009504 4.200488576
377.1958651 5.504732509

Name: +ve in-silico MS/MS by CFM-ID for OAHJZEWASFRGKJ-CHWSQXEVSA-N
ID: OAHJZEWASFRGKJ-CHWSQXEVSA-N
Comment: Energy2
Num peaks: 31
41.03857658 1.312207576
53.03857658 2.326051889
55.05422664 3.046663515
57.06987671 1.405689999
67.05422664 3.249373982
69.06987671 4.656573624
71.08552677 0.9411999048
79.01784114 1.677893175
81.0334912 2.148808362
83.04914126 0.9388434919
95.04914126 1.612306462
109.0284058 1.072475878
123.0440559 1.19413758
137.0233204 2.999147623
139.0389705 4.702312153
151.0389705 0.9722433438
153.0546206 5.888021793
167.0702706 1.407879466
225.148521 1.235573745
245.1172208 1.224450473
247.1328709 1.743946792
261.148521 2.501950901
273.148521 1.881063163
287.164171 2.651226046
303.1590856 1.243778984
305.1747357 1.444694722
345.1696503 2.347819618
347.1853004 2.140042139
349.2009504 1.388514283
359.1853004 1.755523349
361.1645649 3.635739135

Name: +ve in-silico MS/MS by CFM-ID for GPTWGKVTHRFAFX-VKCRYBOWSA-N
ID: GPTWGKVTHRFAFX-VKCRYBOWSA-N
Comment: Energy0
Num peaks: 11
267.1379563 2.134939099
271.1328709 1.485208742
281.1536063 6.959098746
299.164171 3.825823937
309.148521 6.590957678
311.164171 1.469197008
327.1590856 12.17649415
329.1747357 1.556590261
341.1747357 21.5291099
343.1540003 1.124760665
359.1853004 21.19290662

Name: +ve in-silico MS/MS by CFM-ID for GPTWGKVTHRFAFX-VKCRYBOWSA-N
ID: GPTWGKVTHRFAFX-VKCRYBOWSA-N
Comment: Energy1
Num peaks: 31
107.0491413 1.129923384
115.0542266 2.131876696
117.0698767 3.558450513
119.0855268 1.116791729
121.1011768 1.395212546
165.0546206 1.895377185
169.1011768 0.7923072418
189.0910061 1.000369527
215.1066561 0.896862267
217.1223062 1.3855543
227.1066561 1.154536194
229.1223062 0.9978626407
231.1379563 0.8571715829
237.0757499 0.8050103242
239.1430416 1.147507398
241.1223062 0.883789227
255.1379563 0.8503712372
267.1379563 1.978141835
269.1536063 0.9060166574
281.1536063 6.553052655
283.1692564 1.36205448
297.148521 1.148403961
299.1277855 0.8020261186
299.164171 3.602683692
309.148521 5.539092425
311.164171 1.803254484
323.164171 2.064049756
327.1590856 5.854302554
341.1747357 7.219281034
343.1540003 1.017233232
359.1853004 4.718602

Name: +ve in-silico MS/MS by CFM-ID for GPTWGKVTHRFAFX-VKCRYBOWSA-N
ID: GPTWGKVTHRFAFX-VKCRYBOWSA-N
Comment: Energy2
Num peaks: 31
91.05422664 0.8891605092
107.0491413 3.713408267
115.0542266 5.951197322
117.0698767 2.468530284
119.0855268 0.9549520606
121.1011768 0.7975099738
127.0542266 1.026583466
131.0855268 1.118539538
153.0698767 1.248346628
155.0855268 0.8584315687
169.1011768 2.696110898
179.0702706 0.9359915387
179.0855268 1.085351316
183.0804414 0.7248084841
183.1168269 1.150306561
185.0960915 1.037031283
199.1117415 0.9285085593
211.1117415 1.975591974
239.1430416 12.55870756
241.1223062 1.212431427
247.1692564 0.9261367552
251.1066561 0.7556058693
255.1379563 3.493670334
267.1379563 7.947395868
269.1536063 1.977097134
279.1379563 0.8887703064
281.1536063 5.325431573
283.1692564 1.365981081
309.148521 1.023466507
313.1798211 0.7420429359
343.1540003 1.63865396

Name: +ve in-silico MS/MS by CFM-ID for AIHACJYGATZDDL-CNGPBWMGSA-N
ID: AIHACJYGATZDDL-CNGPBWMGSA-N
Comment: Energy0
Num peaks: 17
91.01784114 1.127895797
93.0334912 2.696018944
95.01275576 0.9518806035
97.02840582 2.303651925
249.148521 1.699547473
251.164171 4.797383989
253.1798211 6.242961017
305.1383502 1.007579928
309.1696503 2.185238849
329.1747357 0.936975023
331.1903858 2.218685863
333.2060358 2.19528969
347.1853004 1.163961999
349.2009504 1.265146445
359.1853004 10.11911518
361.1645649 2.010925282
377.1958651 37.63956572

Name: +ve in-silico MS/MS by CFM-ID for AIHACJYGATZDDL-CNGPBWMGSA-N
ID: AIHACJYGATZDDL-CNGPBWMGSA-N
Comment: Energy1
Num peaks: 31
41.03857658 1.26609093
69.0334912 0.9833186362
81.0334912 2.355107045
91.01784114 2.047532939
93.0334912 2.365641462
95.01275576 1.436847254
97.02840582 1.863698037
99.08044139 1.259279013
101.0960915 1.486838828
151.0389705 1.16659716
231.1379563 1.163790365
233.1172208 1.152404563
237.148521 1.011739201
239.164171 1.341206544
247.1328709 1.586749551
249.148521 1.227272284
251.164171 1.720805948
253.1798211 1.688069588
265.1798211 1.165619617
291.1590856 1.077722987
309.1696503 2.340217074
311.164171 1.342138862
329.1747357 1.596908376
331.1903858 2.488033796
333.2060358 1.67450019
345.1696503 3.028189864
347.1853004 1.342438568
349.2009504 3.282158266
359.1853004 6.734460359
361.1645649 2.194580642
377.1958651 8.86493533

Name: +ve in-silico MS/MS by CFM-ID for AIHACJYGATZDDL-CNGPBWMGSA-N
ID: AIHACJYGATZDDL-CNGPBWMGSA-N
Comment: Energy2
Num peaks: 31
39.02292652 1.139339417
41.03857658 1.54931753
49.00727645 1.992629619
51.02292652 1.988188317
53.03857658 2.960699637
55.05422664 3.448305826
65.03857658 1.912071185
67.05422664 4.245481537
69.06987671 5.083095529
81.0334912 3.782248012
83.04914126 1.264163603
85.06479133 1.235835627
91.01784114 4.122880065
93.0334912 0.9846922038
97.02840582 1.091210692
197.1172208 1.770208518
217.1223062 0.9793437815
221.1536063 1.471896558
223.1328709 1.706295858
225.148521 2.571233482
227.164171 1.07793064
231.1379563 1.490567395
233.1172208 2.2860927
235.1692564 1.192213655
237.148521 1.384010829
247.1328709 2.143139813
249.148521 2.923523765
251.164171 2.542469652
263.164171 1.145414487
275.1277855 0.9241596914
347.1853004 1.23454421

Name: +ve in-silico MS/MS by CFM-ID for WMDIAAUGKNWXHK-GEVYMXDOSA-N
ID: WMDIAAUGKNWXHK-GEVYMXDOSA-N
Comment: Energy0
Num peaks: 31
55.05422664 1.210123932
69.06987671 6.393111324
115.0389705 0.8697018714
139.0389705 1.085963121
141.0546206 1.9510045
143.0702706 0.9442302437
155.0702706 0.830207885
167.0702706 1.19200857
169.0859207 0.9621222641
177.0910061 0.8818333821
187.075356 1.03660234
189.0910061 2.071543066
191.1066561 0.8820071921
203.1066561 0.9411481785
213.0910061 0.9132116518
215.1066561 1.301751157
217.1223062 1.244510026
241.1223062 1.43283935
243.1379563 3.256406148
245.1536063 1.254520115
273.1121354 1.710833625
291.1227001 2.305302097
299.164171 1.437285188
313.1434356 1.049371213
317.1383502 0.8504725745
327.1590856 11.82386183
329.1747357 3.122636057
331.1903858 1.370695061
341.1747357 1.239639148
343.1540003 0.842610774
359.1853004 22.51602699

Name: +ve in-silico MS/MS by CFM-ID for WMDIAAUGKNWXHK-GEVYMXDOSA-N
ID: WMDIAAUGKNWXHK-GEVYMXDOSA-N
Comment: Energy1
Num peaks: 31
39.02292652 2.74535753
41.03857658 3.499715731
53.03857658 1.653578082
67.05422664 1.510052711
69.06987671 17.7410659
111.0440559 1.009774659
139.0389705 1.702724959
141.0546206 0.992015142
165.0546206 1.179589035
167.0702706 0.972505551
171.0440559 1.039352476
173.0597059 2.366373363
175.075356 1.884230529
177.0910061 1.232539563
187.075356 3.182662313
189.0910061 2.145355839
191.1066561 1.124532066
203.1066561 1.197790273
213.0910061 1.094992831
213.1273916 1.252187218
239.1066561 1.666507585
241.1223062 2.374850233
243.1379563 3.478240891
245.1536063 1.275965604
291.1227001 1.215497005
299.164171 1.09453074
319.1540003 1.147525436
327.1590856 2.240577268
329.1747357 0.9671703745
341.1747357 1.170785376
359.1853004 2.265309805

Name: +ve in-silico MS/MS by CFM-ID for WMDIAAUGKNWXHK-GEVYMXDOSA-N
ID: WMDIAAUGKNWXHK-GEVYMXDOSA-N
Comment: Energy2
Num peaks: 31
39.02292652 0.9849186124
41.03857658 1.26076312
51.02292652 1.247474323
53.03857658 3.912089294
55.05422664 7.697268044
57.06987671 1.106921753
65.03857658 1.380009147
67.05422664 1.029497063
69.06987671 12.02593116
95.04914126 1.6277926
109.0284058 1.331392456
111.0440559 3.297171043
121.0647913 0.9730147258
123.0440559 1.01058912
135.0440559 0.9316933611
137.0597059 2.543759861
155.0491413 1.625921232
157.0647913 1.602668753
173.0597059 1.204980368
175.075356 1.980277644
187.075356 1.019759521
189.0910061 1.035782689
213.0910061 2.6896665
229.0859207 2.504536779
241.1223062 1.327927834
267.1379563 4.215220069
297.148521 1.015728853
329.1747357 1.169935956
331.1903858 1.120025003
341.1747357 0.9113514065
343.1540003 1.004964622

Name: +ve in-silico MS/MS by CFM-ID for NJZFDQRQCKAWQT-PXIJXODZSA-N
ID: NJZFDQRQCKAWQT-PXIJXODZSA-N
Comment: Energy0
Num peaks: 20
137.0597059 2.214692601
151.0389705 1.755171765
151.075356 2.662768361
153.0910061 0.8483559745
177.0910061 0.9689712506
179.1066561 1.860018918
181.1223062 0.9214701634
189.0910061 1.096335212
203.1066561 1.404401635
207.1015708 1.082537193
207.1379563 0.7919965921
219.1379563 0.8966165345
221.1172208 1.487989867
237.148521 1.268334227
309.148521 1.051947657
311.164171 1.892629888
327.1590856 1.482279781
329.1747357 2.824765645
341.1747357 26.65407978
359.1853004 27.30140411

Name: +ve in-silico MS/MS by CFM-ID for NJZFDQRQCKAWQT-PXIJXODZSA-N
ID: NJZFDQRQCKAWQT-PXIJXODZSA-N
Comment: Energy1
Num peaks: 31
123.0440559 1.987030454
137.0597059 3.999788471
151.0389705 3.220741603
151.075356 5.633210589
159.0440559 1.322640857
161.0597059 0.9783103667
175.0389705 2.059639082
175.075356 2.680473853
177.0546206 1.439312367
177.0910061 4.20872353
179.1066561 3.636318282
181.1223062 0.9327227082
187.075356 1.291875783
189.0910061 1.445966049
201.0910061 0.9668130457
203.0702706 0.8247709679
203.1066561 2.743336168
205.1223062 1.22231238
207.1015708 1.258643206
207.1379563 1.630786846
209.1536063 0.889330941
219.1379563 1.797922508
221.1172208 2.116882074
237.148521 1.60783868
309.148521 1.191750861
311.164171 1.668148489
313.1798211 2.030740874
327.1590856 1.362082978
329.1747357 1.892500379
341.1747357 7.609217746
359.1853004 5.60032653

Name: +ve in-silico MS/MS by CFM-ID for NJZFDQRQCKAWQT-PXIJXODZSA-N
ID: NJZFDQRQCKAWQT-PXIJXODZSA-N
Comment: Energy2
Num peaks: 31
39.02292652 0.9660774449
53.03857658 2.190003583
55.05422664 3.03432206
67.05422664 2.073535136
69.06987671 1.527953765
89.03857658 1.306065356
105.0334912 1.823792023
107.0491413 1.294575679
121.0284058 1.224890404
123.0440559 1.59424015
135.0440559 1.04816609
137.0597059 4.377786856
151.0389705 1.520779165
151.075356 1.415897092
165.0910061 1.156369194
177.0910061 2.838966668
179.1066561 1.124526893
187.075356 1.032586079
189.0910061 1.066647064
201.0910061 1.094589747
203.1066561 1.504932444
205.1223062 1.115737083
217.1223062 1.810393311
229.1223062 1.007089011
255.1379563 1.087449337
271.1328709 1.538384654
295.1692564 2.281088662
309.148521 1.710653031
311.164171 4.713831133
313.1798211 2.003542166
325.1434356 2.728278118

Name: +ve in-silico MS/MS by CFM-ID for NQAAQLICCMNEOE-WJFTUGDTSA-N
ID: NQAAQLICCMNEOE-WJFTUGDTSA-N
Comment: Energy0
Num peaks: 31
15.02292652 0.5140620223
43.01784114 1.504405615
57.0334912 0.6388550426
61.02840582 1.005217863
85.10117684 0.6924411368
93.0334912 0.6208038468
99.1168269 1.751810057
105.0334912 0.5217459149
111.1168269 1.063664549
127.1117415 0.460747146
129.1273916 3.661649945
147.0440559 0.4786557532
155.1066561 0.4713938452
159.1379563 0.9620820869
165.0546206 0.4835005843
177.0546206 1.361100698
207.0651853 1.372340925
237.0757499 0.5995499702
257.1536063 0.8087216183
259.1692564 2.444694982
267.1590856 0.4271020021
275.164171 1.147609923
277.1798211 10.59912798
279.1590856 0.5740817968
295.1903858 9.042751914
301.1798211 1.601882351
307.1540003 1.239984838
309.1696503 1.382140612
319.1903858 11.10811607
321.1696503 0.426257924
337.2009504 21.16237549

Name: +ve in-silico MS/MS by CFM-ID for NQAAQLICCMNEOE-WJFTUGDTSA-N
ID: NQAAQLICCMNEOE-WJFTUGDTSA-N
Comment: Energy1
Num peaks: 31
41.03857658 1.199090424
43.01784114 1.064145179
43.05422664 1.264372972
55.05422664 1.168672215
57.0334912 1.245127737
57.06987671 1.096819219
71.08552677 0.816039898
83.08552677 0.9683405079
85.10117684 1.709875746
93.0334912 1.540062457
95.08552677 1.013270245
97.10117684 1.984949293
99.1168269 8.554672297
101.132477 2.635548863
105.0334912 2.278605667
107.0127558 1.232501909
107.0491413 1.04451864
111.1168269 2.098311492
117.0334912 3.540521445
119.0491413 0.853410779
129.1273916 2.37527165
135.0440559 0.7864086994
159.0440559 0.9428831536
177.0546206 4.843648979
207.0651853 1.23496866
259.1692564 0.8331329425
277.1798211 4.344077943
295.1903858 2.628774936
301.1798211 0.8437245988
319.1903858 3.023315315
337.2009504 1.899251204

Name: +ve in-silico MS/MS by CFM-ID for NQAAQLICCMNEOE-WJFTUGDTSA-N
ID: NQAAQLICCMNEOE-WJFTUGDTSA-N
Comment: Energy2
Num peaks: 31
39.02292652 1.583722845
41.03857658 4.651382325
43.01784114 1.391685653
43.05422664 4.951290957
53.03857658 0.9170189735
55.05422664 3.213375408
57.06987671 2.64427332
69.06987671 1.031535305
71.08552677 1.406105252
83.08552677 1.361650798
85.10117684 1.774230616
95.08552677 1.237215177
97.10117684 0.9583338516
99.1168269 3.339219352
101.132477 1.142762371
107.0127558 2.703827317
107.0855268 0.9291800368
111.1168269 1.2480598
113.132477 1.013548658
117.0334912 2.570265421
119.0491413 1.519930994
121.0284058 1.017095165
129.1273916 2.401521395
135.0440559 1.109870817
159.0440559 0.9552647185
161.0597059 1.143614026
165.0546206 1.15650297
237.148521 1.23895311
259.1692564 0.9286966719
265.1070501 0.9281689633
277.1798211 1.637035218

Name: +ve in-silico MS/MS by CFM-ID for YPQNDHHCUQGPFN-VMNLXKDOSA-N
ID: YPQNDHHCUQGPFN-VMNLXKDOSA-N
Comment: Energy0
Num peaks: 27
51.02292652 1.49136505
53.03857658 1.890452927
55.05422664 6.173492332
57.06987671 6.501262105
59.08552677 2.396131465
137.0597059 1.064525873
181.0859207 1.324446199
187.075356 1.021161024
189.0910061 1.793123385
191.1066561 2.69354651
193.1223062 1.176827024
195.1015708 1.324446199
195.1379563 0.9207724782
201.0910061 1.033741976
203.1066561 1.834194786
205.1223062 2.741876468
207.1379563 1.11797795
209.1172208 0.8193738185
209.1536063 0.8354376053
211.1692564 0.9770668691
221.1172208 0.8549182837
223.1328709 1.035987277
327.1590856 2.59654235
329.1747357 1.412036083
331.1903858 0.9181068792
341.1747357 0.8053190255
359.1853004 33.84276942

Name: +ve in-silico MS/MS by CFM-ID for YPQNDHHCUQGPFN-VMNLXKDOSA-N
ID: YPQNDHHCUQGPFN-VMNLXKDOSA-N
Comment: Energy1
Num peaks: 31
53.03857658 5.739266943
55.05422664 4.443751356
57.06987671 0.9982465559
59.08552677 1.046328876
123.0440559 1.040657203
135.0440559 3.299568767
137.0597059 2.336175197
151.0389705 1.859404769
151.075356 1.0428678
153.0546206 1.396742273
165.0546206 1.88269551
167.0702706 2.388491009
187.075356 1.028943877
189.0910061 2.469482693
191.1066561 2.387716917
203.0702706 0.9539175658
203.1066561 2.682952176
205.1223062 2.448841286
207.1015708 2.849046627
209.1172208 2.234197876
217.0859207 1.204387239
219.1015708 1.098389526
221.1172208 4.771681858
223.1328709 2.643007845
235.1328709 2.482850801
315.1590856 1.804932267
327.1590856 3.819374212
329.1747357 2.882667465
331.1903858 1.471050931
341.1747357 1.261223322
359.1853004 6.973420227

Name: +ve in-silico MS/MS by CFM-ID for YPQNDHHCUQGPFN-VMNLXKDOSA-N
ID: YPQNDHHCUQGPFN-VMNLXKDOSA-N
Comment: Energy2
Num peaks: 31
41.03857658 0.9665861674
51.02292652 2.175700318
53.03857658 12.07773613
55.05422664 6.376765447
57.06987671 3.022938127
59.08552677 1.278725352
65.03857658 2.971238334
67.05422664 0.7911756653
69.06987671 3.481561933
91.05422664 1.478635414
109.0647913 0.9912450579
123.0440559 3.379785473
135.0440559 3.341371745
137.0597059 6.333015631
139.075356 1.798835086
141.0910061 1.293576528
143.1066561 0.9895548277
151.075356 2.326136368
157.1223062 0.8241933955
159.0440559 0.8026132178
163.075356 0.8490367304
177.0910061 0.9090311233
179.1066561 1.031085381
187.075356 1.009817336
193.1223062 1.106022994
271.1328709 1.037037271
285.148521 0.7816342206
315.1590856 0.7906133723
327.1590856 1.820384712
329.1747357 1.337323696
343.1540003 2.254162096

Name: +ve in-silico MS/MS by CFM-ID for ANFKYIPIGTUHKD-YCXYWVQESA-N
ID: ANFKYIPIGTUHKD-YCXYWVQESA-N
Comment: Energy0
Num peaks: 27
15.02292652 0.526320347
43.01784114 1.512898983
55.05422664 0.5613895301
61.02840582 0.9493368149
69.0334912 0.7801219633
95.01275576 7.506568487
109.0284058 0.5692241607
163.075356 0.5600397547
197.1172208 0.5629001911
231.1379563 0.7300207903
245.1536063 0.5833528568
249.148521 1.442169321
263.164171 2.023763467
273.148521 0.5753581812
279.1379563 0.6957682325
281.1536063 3.17153937
287.1277855 0.5559016925
291.1590856 1.447988008
297.148521 1.014605385
299.164171 8.838010874
305.1383502 0.5629001911
315.1590856 0.5096922751
317.1747357 9.703241926
323.164171 1.068284032
341.1747357 10.16879008
343.1540003 1.450943043
359.1853004 21.93343159

Name: +ve in-silico MS/MS by CFM-ID for ANFKYIPIGTUHKD-YCXYWVQESA-N
ID: ANFKYIPIGTUHKD-YCXYWVQESA-N
Comment: Energy1
Num peaks: 31
43.01784114 0.8853586718
69.0334912 0.7732235191
95.01275576 23.24861002
97.02840582 0.7371305234
109.0284058 0.7810201149
121.0284058 0.7586633175
123.0440559 0.6931257174
217.1223062 0.9091908822
229.1223062 0.9505572913
231.1379563 1.589403213
237.148521 0.8435933002
245.1172208 1.089221054
245.1536063 1.300709064
247.1328709 1.435568689
249.148521 2.123703438
263.164171 2.593654309
273.148521 2.880676522
281.1536063 1.766317235
287.164171 1.267261942
289.1434356 0.9777510542
291.1590856 2.829824462
299.1277855 0.7238434645
299.164171 3.678721764
317.1747357 2.638754783
323.164171 0.8973601919
327.1590856 1.686291164
329.1747357 1.211798675
331.1903858 1.930419212
341.1747357 2.380073955
343.1540003 1.552224744
359.1853004 1.764296821

Name: +ve in-silico MS/MS by CFM-ID for ANFKYIPIGTUHKD-YCXYWVQESA-N
ID: ANFKYIPIGTUHKD-YCXYWVQESA-N
Comment: Energy2
Num peaks: 31
39.02292652 0.8463183919
41.00219107 2.360621402
43.01784114 1.292215176
53.00219107 0.9872421915
65.00219107 0.7215280473
67.01784114 0.7625768964
69.0334912 1.386275966
81.0334912 0.7474815695
95.01275576 26.36065139
179.0702706 0.7912431891
187.1117415 1.687532262
189.1273916 1.075055689
201.1273916 1.251072628
203.1430416 1.667524129
207.1379563 0.9893771467
215.1066561 0.7161622468
217.1223062 0.7049206306
219.1379563 1.196006793
221.1536063 1.905750164
229.1223062 1.15585913
231.1379563 1.25845273
243.1379563 0.9532059417
245.1536063 0.8768176617
249.148521 0.859121707
261.148521 0.8108908872
283.1328709 0.894340214
299.164171 1.0404118
315.1590856 1.054088817
329.1747357 0.7788139912
331.1540003 0.8751005864
343.1540003 1.52439083

Name: +ve in-silico MS/MS by CFM-ID for DOJDRAWSRCBQPL-IBGZPJMESA-N
ID: DOJDRAWSRCBQPL-IBGZPJMESA-N
Comment: Energy0
Num peaks: 23
107.0491413 2.137380595
121.0647913 1.414686906
123.0440559 1.166756326
131.0491413 0.6779455799
137.0597059 2.566829346
145.0284058 1.04667365
147.0440559 1.237828254
149.0597059 4.55050915
151.075356 0.9801703932
163.075356 1.236681535
165.0910061 0.8394383829
191.0702706 0.6786570757
195.1015708 2.830281039
209.1172208 1.247886785
235.1328709 1.239887272
237.1121354 1.1194761
251.1277855 0.7459294274
265.1434356 1.116537467
327.1590856 7.254292727
329.1747357 3.241807396
331.1903858 1.792239768
341.1747357 7.464680258
359.1853004 33.41999103

Name: +ve in-silico MS/MS by CFM-ID for DOJDRAWSRCBQPL-IBGZPJMESA-N
ID: DOJDRAWSRCBQPL-IBGZPJMESA-N
Comment: Energy1
Num peaks: 31
55.01784114 1.002895007
105.0334912 2.006109523
107.0491413 6.084552512
109.0647913 1.619041009
121.0647913 3.78773295
123.0440559 1.062233505
131.0491413 3.016146938
135.0440559 1.465740203
137.0597059 3.714178721
145.0284058 1.073835916
147.0440559 1.695455282
149.0597059 8.908260084
151.075356 1.491338874
163.075356 1.263899783
165.0910061 1.958485617
195.1015708 2.353632697
207.1015708 1.345013857
209.1172208 1.441257444
219.1015708 1.335416727
221.1172208 0.9867264474
233.1172208 1.582038616
235.1328709 1.42138762
237.1121354 1.976907501
251.1277855 1.016251618
265.1434356 1.16065672
315.1590856 0.916893357
327.1590856 2.523688966
329.1747357 2.698850455
331.1903858 2.326945171
341.1747357 1.968953015
359.1853004 3.809000914

Name: +ve in-silico MS/MS by CFM-ID for DOJDRAWSRCBQPL-IBGZPJMESA-N
ID: DOJDRAWSRCBQPL-IBGZPJMESA-N
Comment: Energy2
Num peaks: 31
41.00219107 0.9113209507
65.03857658 0.9875229757
75.02292652 1.154240602
77.03857658 1.285130116
79.05422664 2.114196917
91.05422664 1.051184574
93.06987671 1.056615621
105.0334912 2.505900084
107.0491413 3.45038106
117.0334912 1.101508989
119.0491413 1.802150094
121.0647913 1.980825224
123.0440559 3.223174953
135.0440559 2.661349066
137.0597059 5.480675227
145.0284058 0.985905766
149.0597059 2.721575312
151.075356 1.185743575
161.0597059 0.9649942308
163.075356 1.848417676
165.0910061 1.491291792
177.0910061 1.174786969
181.0859207 1.036408291
195.1015708 1.409656132
205.0859207 1.09570866
233.1172208 1.146462404
327.1590856 0.989138529
329.1747357 1.551939607
331.1903858 1.512337064
341.1747357 1.424986472
343.1540003 0.9593932354

Name: +ve in-silico MS/MS by CFM-ID for VSLKGPYHLGIYBG-ZUHYYECNSA-N
ID: VSLKGPYHLGIYBG-ZUHYYECNSA-N
Comment: Energy0
Num peaks: 17
43.05422664 2.373588819
69.0334912 1.122649627
71.04914126 11.70026897
229.1223062 1.059968526
231.1379563 3.171337467
233.1536063 0.9984959386
249.148521 6.132918253
267.1590856 1.443987149
273.1849065 2.344317822
275.2005565 1.472215191
279.1954711 1.02034231
289.1798211 1.092285834
291.1954711 1.68881874
293.2111212 2.05347967
301.1798211 1.301796644
319.1903858 21.06478675
337.2009504 20.03886269

Name: +ve in-silico MS/MS by CFM-ID for VSLKGPYHLGIYBG-ZUHYYECNSA-N
ID: VSLKGPYHLGIYBG-ZUHYYECNSA-N
Comment: Energy1
Num peaks: 31
39.02292652 1.992379558
41.03857658 1.162923226
43.05422664 10.0589952
45.06987671 1.167825734
55.01784114 0.8543073279
55.05422664 0.8537513987
71.04914126 12.28820235
119.0855268 1.687538594
121.1011768 1.290389416
123.1168269 1.309168114
125.132477 1.483423732
135.0804414 0.9804632404
137.0960915 1.223688231
139.1117415 0.8751341215
141.1273916 1.463762413
143.1430416 1.078128499
217.1223062 1.175288081
221.1536063 0.9627468355
229.1223062 0.8850813696
231.1379563 4.694036151
233.1536063 1.214599487
247.1328709 0.9555862293
249.148521 6.937147307
251.164171 1.132111983
267.1590856 0.8242107426
279.1590856 0.909836633
301.1798211 1.378144054
309.2060358 0.8952937493
319.1903858 5.045195576
321.1696503 1.059414842
337.2009504 3.085859206

Name: +ve in-silico MS/MS by CFM-ID for VSLKGPYHLGIYBG-ZUHYYECNSA-N
ID: VSLKGPYHLGIYBG-ZUHYYECNSA-N
Comment: Energy2
Num peaks: 31
39.02292652 3.37792326
41.03857658 4.96550289
43.05422664 7.272692861
51.02292652 0.9135801862
53.03857658 1.375704679
55.01784114 3.909744122
55.05422664 3.070880434
57.06987671 0.8839640544
65.03857658 2.280012146
67.05422664 1.773089456
69.0334912 2.342624216
69.06987671 1.550554825
71.04914126 12.81168517
81.06987671 1.620090855
83.08552677 1.247221308
109.1011768 1.230081473
119.0855268 1.185429686
123.1168269 1.591955343
135.0804414 1.222860491
137.0960915 3.30851226
139.1117415 0.8420024723
179.1430416 1.162613211
205.1586917 0.81881043
217.1223062 0.975128481
219.1379563 1.017250328
221.1536063 1.074971872
229.1223062 1.264131781
233.1536063 1.050868217
247.1328709 0.8406069219
249.148521 1.836305028
321.1696503 0.9782879002

Name: +ve in-silico MS/MS by CFM-ID for WHHWCIFCUMPODM-CTODKZQXSA-N
ID: WHHWCIFCUMPODM-CTODKZQXSA-N
Comment: Energy0
Num peaks: 10
41.03857658 1.051966345
309.148521 1.153266001
315.1590856 1.357373415
323.164171 1.751488903
325.1434356 2.033494293
327.1590856 1.681147649
333.1696503 1.040429663
341.1747357 35.69109089
343.1540003 3.150244666
359.1853004 31.11019562

Name: +ve in-silico MS/MS by CFM-ID for WHHWCIFCUMPODM-CTODKZQXSA-N
ID: WHHWCIFCUMPODM-CTODKZQXSA-N
Comment: Energy1
Num peaks: 31
41.03857658 4.330567501
137.0597059 1.788809545
151.075356 2.341213889
155.1066561 1.11016102
157.1223062 1.040942317
159.0440559 2.433005756
161.0597059 3.367488341
163.075356 1.403000635
165.0910061 1.514047999
175.075356 1.262293251
177.0910061 1.522632095
179.0702706 0.9842592378
181.0859207 2.099985017
203.1066561 1.158098947
221.1172208 0.988806685
297.1121354 1.162315915
297.148521 0.9127240659
299.1277855 1.476789369
301.1434356 1.847443093
309.148521 2.45447208
311.164171 1.119755493
315.1590856 1.883056395
317.1383502 1.118114826
323.164171 2.574240055
325.1434356 2.91278048
327.1590856 2.478689746
329.1747357 1.022865146
331.1903858 1.559160335
341.1747357 11.00403874
343.1540003 2.70056395
359.1853004 8.322115759

Name: +ve in-silico MS/MS by CFM-ID for WHHWCIFCUMPODM-CTODKZQXSA-N
ID: WHHWCIFCUMPODM-CTODKZQXSA-N
Comment: Energy2
Num peaks: 31
39.02292652 1.673150361
41.00219107 1.037149122
41.03857658 3.552678714
49.00727645 1.221515192
55.01784114 1.498447268
57.0334912 1.246483438
59.04914126 1.546043193
63.02292652 4.416605408
65.03857658 1.766894731
67.05422664 1.15126251
137.0597059 3.057349334
159.0440559 1.193671226
165.0910061 4.0847041
167.1066561 1.967163386
177.0910061 1.011901686
253.1223062 1.032948191
255.1379563 1.23520917
267.1379563 1.39081114
269.1536063 1.365325719
271.1692564 1.508580925
297.1121354 1.076657109
297.148521 1.120511135
299.1277855 2.452414192
301.1434356 1.430543629
309.148521 2.552065962
311.164171 2.215701345
313.1434356 1.763314911
315.1590856 1.502698218
317.1383502 1.529799893
325.1434356 4.939852466
343.1540003 1.315175131

Name: +ve in-silico MS/MS by CFM-ID for NZQHXYMRHKCZAP-RBZFPXEDSA-N
ID: NZQHXYMRHKCZAP-RBZFPXEDSA-N
Comment: Energy0
Num peaks: 17
41.03857658 1.295647618
137.0597059 1.151856331
163.075356 0.9629577515
167.0702706 1.747166241
177.0910061 1.508367419
179.1066561 0.939529603
191.1066561 1.963217614
195.1015708 1.148493177
203.1066561 1.004899823
221.1172208 1.42121001
309.148521 1.198192097
311.164171 0.9342954878
325.1434356 1.865005478
327.1590856 1.658473608
341.1747357 29.60039122
343.1540003 3.198684698
359.1853004 29.23843897

Name: +ve in-silico MS/MS by CFM-ID for NZQHXYMRHKCZAP-RBZFPXEDSA-N
ID: NZQHXYMRHKCZAP-RBZFPXEDSA-N
Comment: Energy1
Num peaks: 31
41.03857658 2.509890309
137.0597059 3.599232209
139.075356 1.254672641
159.0440559 1.548975778
161.0597059 2.348039946
163.075356 1.735974513
165.0910061 1.397737406
167.0702706 4.439853141
175.075356 1.93774976
177.0910061 3.010271131
179.1066561 1.043232486
189.0910061 1.034595132
191.0702706 1.372554692
191.1066561 2.928677332
193.0859207 2.171103057
193.1223062 0.9780840914
195.1015708 2.379045958
203.1066561 1.59465982
221.1172208 1.586287577
301.1434356 1.100335111
309.148521 2.072765405
311.164171 2.500985411
313.1798211 2.570390142
315.1590856 0.952232464
325.1434356 2.215110189
327.1590856 1.812933778
329.1747357 1.522973459
331.1903858 1.390814497
341.1747357 7.006152086
343.1540003 1.804693062
359.1853004 5.059070518

Name: +ve in-silico MS/MS by CFM-ID for NZQHXYMRHKCZAP-RBZFPXEDSA-N
ID: NZQHXYMRHKCZAP-RBZFPXEDSA-N
Comment: Energy2
Num peaks: 31
39.02292652 1.76727935
41.03857658 2.074934325
51.02292652 1.231764322
53.03857658 1.208130032
65.03857658 1.615957768
115.0542266 1.23680995
123.0440559 1.316908211
137.0597059 4.24434599
145.0647913 0.996064329
147.0440559 1.366358461
149.0597059 2.932149198
151.075356 1.017387467
175.075356 1.466811008
177.0910061 1.851294695
191.1066561 1.595836497
201.0910061 1.992111486
203.1066561 1.321706852
207.1015708 3.08293919
241.0859207 1.025204075
253.1223062 1.081043555
267.1379563 1.412875747
269.1536063 0.9689233553
285.148521 1.164868436
297.148521 1.212921701
299.1277855 1.896089341
301.1434356 1.372501711
309.148521 3.177581166
311.164171 2.609540488
313.1434356 1.277429065
325.1434356 5.665784633
343.1540003 1.79004225

Name: +ve in-silico MS/MS by CFM-ID for XVJNAEOCXFSHRU-TZFBGNBJSA-N
ID: XVJNAEOCXFSHRU-TZFBGNBJSA-N
Comment: Energy0
Num peaks: 14
75.08044139 0.9211928698
207.1015708 0.9537359435
245.1172208 1.728162571
247.1692564 1.696907414
261.148521 2.322899681
263.1277855 9.94469619
263.164171 1.174297451
265.1798211 4.687148261
281.1383502 8.402986556
291.1954711 1.026429893
293.2111212 1.025249861
309.2060358 1.201462836
319.1903858 8.364055706
337.2009504 36.89826907

Name: +ve in-silico MS/MS by CFM-ID for XVJNAEOCXFSHRU-TZFBGNBJSA-N
ID: XVJNAEOCXFSHRU-TZFBGNBJSA-N
Comment: Energy1
Num peaks: 29
57.06987671 1.777447287
75.08044139 2.69262611
123.0804414 0.7232136943
191.1066561 1.588084865
207.1015708 2.697699649
209.1172208 0.8474211849
211.1328709 1.920594385
233.1172208 1.337871824
235.1328709 1.011567521
237.148521 2.238066276
245.1172208 1.151060431
245.1536063 1.004801409
247.1692564 2.428157257
253.1434356 2.030391561
261.148521 1.060185756
263.1277855 15.91988858
265.1798211 0.8095898822
271.1692564 1.228887286
273.1849065 0.6857898228
281.1383502 15.51431979
289.1798211 0.9128767151
291.1954711 0.6876407947
293.2111212 1.025655962
301.1798211 1.008254647
307.1903858 0.6891615023
309.2060358 1.88684771
319.1903858 5.101003986
321.1696503 1.179796276
337.2009504 8.958278772

Name: +ve in-silico MS/MS by CFM-ID for XVJNAEOCXFSHRU-TZFBGNBJSA-N
ID: XVJNAEOCXFSHRU-TZFBGNBJSA-N
Comment: Energy2
Num peaks: 31
39.02292652 2.230689329
41.00219107 1.509632173
41.03857658 2.668443066
51.02292652 1.227890139
53.03857658 2.793138492
55.01784114 2.214476459
55.05422664 1.116007981
57.0334912 1.224282552
57.06987671 2.653274886
73.06479133 1.352619818
75.08044139 2.963248163
87.08044139 1.758316588
95.01275576 1.48324092
97.02840582 1.746136435
121.0647913 2.313060751
123.0804414 4.591323277
153.0910061 1.714574177
163.075356 1.254687802
167.1066561 1.614229041
181.1223062 1.440325704
189.0910061 1.466048673
191.1066561 1.342346878
193.1223062 1.655442699
197.0808353 1.137029263
205.0859207 2.0195355
207.1015708 1.809737172
209.1172208 1.374432034
211.1328709 1.268591954
235.1328709 1.160574053
245.1172208 1.728070011
263.1277855 4.269877659

Name: +ve in-silico MS/MS by CFM-ID for NJZFDQRQCKAWQT-HKZYLEAXSA-N
ID: NJZFDQRQCKAWQT-HKZYLEAXSA-N
Comment: Energy0
Num peaks: 20
137.0597059 2.214692601
151.0389705 1.755171765
151.075356 2.662768361
153.0910061 0.8483559745
177.0910061 0.9689712506
179.1066561 1.860018918
181.1223062 0.9214701634
189.0910061 1.096335212
203.1066561 1.404401635
207.1015708 1.082537193
207.1379563 0.7919965921
219.1379563 0.8966165345
221.1172208 1.487989867
237.148521 1.268334227
309.148521 1.051947657
311.164171 1.892629888
327.1590856 1.482279781
329.1747357 2.824765645
341.1747357 26.65407978
359.1853004 27.30140411

Name: +ve in-silico MS/MS by CFM-ID for NJZFDQRQCKAWQT-HKZYLEAXSA-N
ID: NJZFDQRQCKAWQT-HKZYLEAXSA-N
Comment: Energy1
Num peaks: 31
123.0440559 1.987030454
137.0597059 3.999788471
151.0389705 3.220741603
151.075356 5.633210589
159.0440559 1.322640857
161.0597059 0.9783103667
175.0389705 2.059639082
175.075356 2.680473853
177.0546206 1.439312367
177.0910061 4.20872353
179.1066561 3.636318282
181.1223062 0.9327227082
187.075356 1.291875783
189.0910061 1.445966049
201.0910061 0.9668130457
203.0702706 0.8247709679
203.1066561 2.743336168
205.1223062 1.22231238
207.1015708 1.258643206
207.1379563 1.630786846
209.1536063 0.889330941
219.1379563 1.797922508
221.1172208 2.116882074
237.148521 1.60783868
309.148521 1.191750861
311.164171 1.668148489
313.1798211 2.030740874
327.1590856 1.362082978
329.1747357 1.892500379
341.1747357 7.609217746
359.1853004 5.60032653

Name: +ve in-silico MS/MS by CFM-ID for NJZFDQRQCKAWQT-HKZYLEAXSA-N
ID: NJZFDQRQCKAWQT-HKZYLEAXSA-N
Comment: Energy2
Num peaks: 31
39.02292652 0.9660774449
53.03857658 2.190003583
55.05422664 3.03432206
67.05422664 2.073535136
69.06987671 1.527953765
89.03857658 1.306065356
105.0334912 1.823792023
107.0491413 1.294575679
121.0284058 1.224890404
123.0440559 1.59424015
135.0440559 1.04816609
137.0597059 4.377786856
151.0389705 1.520779165
151.075356 1.415897092
165.0910061 1.156369194
177.0910061 2.838966668
179.1066561 1.124526893
187.075356 1.032586079
189.0910061 1.066647064
201.0910061 1.094589747
203.1066561 1.504932444
205.1223062 1.115737083
217.1223062 1.810393311
229.1223062 1.007089011
255.1379563 1.087449337
271.1328709 1.538384654
295.1692564 2.281088662
309.148521 1.710653031
311.164171 4.713831133
313.1798211 2.003542166
325.1434356 2.728278118

Name: +ve in-silico MS/MS by CFM-ID for TYSPCPWTSAFCRA-WJFTUGDTSA-N
ID: TYSPCPWTSAFCRA-WJFTUGDTSA-N
Comment: Energy0
Num peaks: 31
15.02292652 0.5251218504
43.01784114 1.504512229
57.0334912 0.6011254311
61.02840582 1.046189499
85.10117684 0.6754730711
93.0334912 0.6595052857
99.1168269 1.696008518
105.0334912 0.8841719929
111.1168269 0.4623237002
117.0334912 0.4541406702
129.1273916 1.556969406
135.0440559 1.680885565
189.0546206 0.5210691276
191.0702706 0.5808325408
197.1172208 0.4889950696
201.148521 0.9739749007
207.0651853 1.174784926
237.0757499 0.6124490356
257.1536063 0.637555565
259.1692564 3.420822158
267.1590856 0.4516740057
275.164171 0.4944978741
277.1798211 9.045320028
279.1590856 0.5881026358
295.1903858 8.937879005
301.1798211 1.543525252
307.1540003 1.26666259
309.1696503 1.411876785
319.1903858 12.69391359
321.1696503 0.4354286839
337.2009504 21.85773096

Name: +ve in-silico MS/MS by CFM-ID for TYSPCPWTSAFCRA-WJFTUGDTSA-N
ID: TYSPCPWTSAFCRA-WJFTUGDTSA-N
Comment: Energy1
Num peaks: 31
41.03857658 1.234109319
43.01784114 0.9363233036
43.05422664 1.27060636
49.00727645 0.992954038
55.05422664 1.202386994
57.0334912 1.390843866
57.06987671 1.084374264
65.00219107 1.179780214
77.00219107 1.4440587
83.08552677 0.9871048983
85.10117684 1.748891124
93.0334912 1.642885594
95.08552677 1.030957964
97.10117684 1.983432102
99.1168269 8.805851826
101.132477 2.634604439
103.0178411 0.8395811756
105.0334912 5.270928775
107.0491413 1.619239299
111.1168269 1.317859672
117.0334912 1.688934026
129.1273916 1.220834528
135.0440559 3.68996835
183.1379563 0.9495780969
201.148521 0.8243528871
259.1692564 0.9038103926
277.1798211 3.582711691
281.1747357 0.8787013702
295.1903858 2.70397875
319.1903858 3.248605822
337.2009504 2.098160697

Name: +ve in-silico MS/MS by CFM-ID for TYSPCPWTSAFCRA-WJFTUGDTSA-N
ID: TYSPCPWTSAFCRA-WJFTUGDTSA-N
Comment: Energy2
Num peaks: 31
39.02292652 1.584142692
41.03857658 4.446413114
43.01784114 1.217623737
43.05422664 4.364002428
49.00727645 1.344439003
53.00219107 0.9267190566
55.05422664 3.016618972
57.06987671 1.861916059
61.02840582 3.336527837
73.02840582 1.945030379
77.00219107 2.119398842
79.01784114 0.9304770577
85.10117684 1.339280348
93.0334912 1.139715748
95.08552677 1.74758431
97.10117684 1.171942415
99.1168269 3.45982654
101.132477 0.9981421086
105.0334912 1.282410156
111.1168269 1.030965648
129.1273916 1.331459792
135.0440559 1.013303024
139.0389705 1.728142559
141.1273916 1.432196465
143.1430416 1.156113882
149.0597059 1.290154559
183.1379563 0.9990470448
191.0702706 1.407412738
257.1536063 1.082667325
259.1692564 1.534000715
277.1798211 2.003503864

Name: +ve in-silico MS/MS by CFM-ID for HFPCDKQMYPUXGW-AIIIWRRKSA-N
ID: HFPCDKQMYPUXGW-AIIIWRRKSA-N
Comment: Energy0
Num peaks: 13
43.01784114 1.748474814
43.05422664 2.648658933
69.0334912 1.297108567
71.04914126 13.16921977
247.1328709 1.457066762
287.1277855 1.532428849
289.1434356 7.751170158
307.1540003 2.06866119
315.1590856 1.317050322
317.1747357 7.96535405
335.1853004 11.64993168
359.1853004 2.656848343
377.1958651 25.50767398

Name: +ve in-silico MS/MS by CFM-ID for HFPCDKQMYPUXGW-AIIIWRRKSA-N
ID: HFPCDKQMYPUXGW-AIIIWRRKSA-N
Comment: Energy1
Num peaks: 31
39.02292652 1.466156909
41.03857658 0.922294991
43.01784114 1.149979491
43.05422664 9.257737688
51.02292652 0.9168553485
55.01784114 1.126423217
71.04914126 12.24151745
81.0334912 2.103368545
107.0491413 1.249584187
119.0491413 1.95831551
123.0804414 1.634879365
135.0440559 1.408176425
141.0910061 1.244338241
179.0702706 0.9961600105
181.0859207 2.138859292
183.1015708 1.530517083
227.1066561 0.9396743067
229.1223062 1.002975668
233.1172208 1.226244627
247.1328709 2.311354
249.1121354 0.8782161785
271.1328709 1.361640581
277.1434356 0.920077229
287.1277855 0.8966628882
289.1434356 5.504419151
317.1747357 4.019952145
335.1853004 2.838470898
349.2009504 0.8870752839
359.1853004 2.235654429
361.1645649 1.043137432
377.1958651 2.083545712

Name: +ve in-silico MS/MS by CFM-ID for HFPCDKQMYPUXGW-AIIIWRRKSA-N
ID: HFPCDKQMYPUXGW-AIIIWRRKSA-N
Comment: Energy2
Num peaks: 31
15.02292652 1.02867896
25.00727645 0.8156800747
27.02292652 0.9211947845
39.02292652 0.9641683726
41.00219107 1.157888656
41.03857658 5.879786626
43.01784114 2.947522285
43.05422664 7.636148031
45.0334912 0.7491527053
51.02292652 2.259213151
53.03857658 0.7314905342
55.01784114 4.090331894
55.05422664 1.173146112
57.06987671 1.151909432
61.02840582 1.22029138
69.0334912 2.691720649
71.04914126 19.48300373
73.06479133 0.933420389
81.0334912 0.8101154637
83.01275576 2.939387001
91.07535601 0.749128274
107.0491413 1.168405649
227.1066561 1.26467767
229.1223062 0.7213875561
245.1172208 1.212461568
247.1328709 3.650101388
261.1121354 0.86133465
263.1277855 2.566216092
287.1277855 0.759006716
289.1434356 1.090663977
361.1645649 1.224093559

Name: +ve in-silico MS/MS by CFM-ID for YFAZZIGYKCIRKY-RORWEDLISA-N
ID: YFAZZIGYKCIRKY-RORWEDLISA-N
Comment: Energy0
Num peaks: 31
55.05422664 2.892992116
81.0334912 0.9873451619
83.04914126 11.07623189
99.04405588 3.422549044
151.0389705 1.098518133
153.0546206 0.9567934655
177.0546206 0.7600029906
179.0702706 0.6556703532
231.1379563 1.022409755
233.1536063 0.84636104
257.1172208 1.295309849
259.1328709 6.597746411
261.148521 0.830489367
277.1434356 1.798185369
289.1070501 1.038208958
299.1277855 1.258892655
301.1434356 0.9649068988
303.1227001 0.7703404267
303.1590856 1.442799842
305.1747357 0.6762143031
307.1903858 2.101730047
315.1227001 2.1111492
317.1383502 2.24550944
319.1540003 0.6387008903
327.1590856 0.7716037402
329.1383502 0.7593714404
331.1540003 1.493729607
333.1696503 0.7632864552
341.1747357 7.12375942
343.1540003 1.149113325
359.1853004 20.54480307

Name: +ve in-silico MS/MS by CFM-ID for YFAZZIGYKCIRKY-RORWEDLISA-N
ID: YFAZZIGYKCIRKY-RORWEDLISA-N
Comment: Energy1
Num peaks: 31
25.00727645 1.42787116
27.02292652 2.609230144
39.02292652 1.128511098
51.02292652 0.9298354343
55.01784114 1.198965063
55.05422664 8.718856856
57.0334912 1.173138006
57.06987671 1.091260104
65.03857658 0.9407448162
83.04914126 11.71753126
99.04405588 1.1778942
107.0855268 0.9655237407
137.0597059 0.9582951026
151.0389705 1.910080871
153.0546206 1.865060946
191.0702706 2.56512506
207.1379563 1.139608633
215.1066561 0.9880895925
231.1379563 0.847362964
241.1223062 1.331677054
257.1172208 1.108128456
259.1328709 4.842588133
289.1070501 1.157090725
303.1227001 0.8779269416
327.1590856 1.062818414
329.1383502 0.9644558035
331.1903858 1.721034618
333.1696503 1.222638429
341.1747357 2.324991677
343.1540003 1.115981762
359.1853004 1.934498134

Name: +ve in-silico MS/MS by CFM-ID for YFAZZIGYKCIRKY-RORWEDLISA-N
ID: YFAZZIGYKCIRKY-RORWEDLISA-N
Comment: Energy2
Num peaks: 31
25.00727645 1.255087064
27.02292652 1.420883098
29.03857658 0.7556359526
39.02292652 1.525683205
51.02292652 1.044084053
53.03857658 5.40632401
55.01784114 0.6911430104
55.05422664 11.64806584
57.06987671 1.530118649
65.03857658 1.599347728
67.01784114 1.344032181
69.0334912 1.323310382
71.04914126 0.9135869288
79.01784114 0.9094335169
81.0334912 1.077487418
83.04914126 18.79004854
99.04405588 3.134156394
119.0855268 1.812859611
133.1011768 0.9995300127
135.0804414 0.7398504806
137.0960915 0.7565060726
149.0597059 1.141116029
163.075356 0.7508708786
175.0389705 0.7221610919
191.0702706 1.761481661
231.1379563 1.302638581
259.1328709 0.8966802141
261.148521 0.8284918169
293.1383502 0.8183937853
305.1747357 0.7583859272
343.1540003 1.737168923

Name: +ve in-silico MS/MS by CFM-ID for BCHHPSBWEQCAPG-JFSRIYKDSA-N
ID: BCHHPSBWEQCAPG-JFSRIYKDSA-N
Comment: Energy0
Num peaks: 17
59.01275576 0.8329035528
107.0491413 0.808716263
297.148521 1.002084247
299.164171 4.906319444
301.1798211 1.270723818
315.1590856 1.137867875
317.1747357 4.04976417
319.1903858 0.8040254588
327.1590856 1.476407292
333.1696503 0.8028279031
335.1853004 0.7905685864
341.1747357 9.437103439
345.1696503 2.202899698
347.1853004 1.571417974
349.2009504 1.473964152
359.1853004 29.50810512
377.1958651 18.02872431

Name: +ve in-silico MS/MS by CFM-ID for BCHHPSBWEQCAPG-JFSRIYKDSA-N
ID: BCHHPSBWEQCAPG-JFSRIYKDSA-N
Comment: Energy1
Num peaks: 31
59.01275576 1.642958419
67.01784114 1.370591146
105.0334912 0.826192487
107.0491413 1.136234057
157.0859207 0.8181652733
171.1015708 1.063864045
267.1379563 1.130508059
269.1536063 0.9203840529
271.1692564 0.900619701
273.1849065 1.223067993
275.2005565 0.831666874
285.148521 0.9335669527
289.1798211 2.002356385
291.1954711 0.772331013
299.164171 3.127423936
301.1798211 1.158966724
305.1383502 0.785572827
315.1590856 0.8917663928
317.1747357 2.005926776
327.1590856 1.792564694
329.1747357 1.212172092
331.1540003 1.018937701
331.1903858 2.448106529
333.1696503 0.8246683624
335.1853004 0.862912498
341.1747357 7.824836938
345.1696503 1.464286121
347.1853004 1.584508997
349.2009504 4.566322085
359.1853004 8.000409827
377.1958651 2.691687565

Name: +ve in-silico MS/MS by CFM-ID for BCHHPSBWEQCAPG-JFSRIYKDSA-N
ID: BCHHPSBWEQCAPG-JFSRIYKDSA-N
Comment: Energy2
Num peaks: 31
51.02292652 2.017763981
53.03857658 1.521011147
65.03857658 1.614743564
79.05422664 1.721306545
105.0334912 2.97215246
107.0491413 1.1035143
133.0647913 1.402058146
175.075356 1.533469347
243.1379563 1.370075859
245.1536063 0.9700265267
255.1379563 2.194394864
257.1536063 2.909400371
261.1849065 1.272192092
269.1536063 3.028565253
271.1692564 2.31195313
273.1849065 3.037110773
275.2005565 1.928611842
289.1798211 1.269693568
297.148521 2.186117923
299.164171 3.022189039
301.1798211 2.365048717
313.1434356 0.8529911228
315.1590856 1.394459118
317.1747357 1.269288524
327.1590856 1.000821608
329.1747357 1.175591985
331.1540003 1.140063121
331.1903858 1.288513789
341.1747357 1.207483556
345.1696503 1.315138181
347.1853004 2.014450169

Name: +ve in-silico MS/MS by CFM-ID for ARPWINJFGMKMTO-WRWDFIOQSA-N
ID: ARPWINJFGMKMTO-WRWDFIOQSA-N
Comment: Energy0
Num peaks: 9
41.03857658 1.275861356
335.1489149 1.189319936
345.1696503 2.905161324
347.1853004 5.338478161
349.2009504 1.162374825
351.180215 1.522258497
359.1853004 12.80975935
361.1645649 5.138337663
377.1958651 49.77978646

Name: +ve in-silico MS/MS by CFM-ID for ARPWINJFGMKMTO-WRWDFIOQSA-N
ID: ARPWINJFGMKMTO-WRWDFIOQSA-N
Comment: Energy1
Num peaks: 31
39.02292652 0.9655671885
41.03857658 4.442550611
135.0440559 5.286339231
137.0597059 3.22908463
139.075356 2.448206287
141.0910061 2.186505352
159.0440559 5.417888719
161.0597059 5.084111588
163.075356 1.668211757
165.0910061 1.774770943
167.1066561 1.439904439
169.1223062 1.455451912
193.0859207 1.589037308
209.0808353 0.950394496
211.0964854 1.229550582
213.1121354 1.465965212
215.1277855 1.670327834
239.1277855 0.9498451214
255.1590856 1.252559739
327.1590856 0.9783672147
329.1747357 1.2491761
331.1903858 1.852881537
335.1489149 1.054977954
337.1645649 1.085397333
343.1540003 1.304458397
345.1696503 2.721979915
347.1853004 4.829957105
349.2009504 1.79477852
359.1853004 5.404944168
361.1645649 3.34906611
377.1958651 8.826735951

Name: +ve in-silico MS/MS by CFM-ID for ARPWINJFGMKMTO-WRWDFIOQSA-N
ID: ARPWINJFGMKMTO-WRWDFIOQSA-N
Comment: Energy2
Num peaks: 31
25.00727645 0.978894956
39.02292652 2.523875809
41.03857658 4.225091691
49.00727645 1.331629672
63.02292652 3.069432945
91.05422664 3.443056331
93.06987671 1.972713151
95.08552677 1.06305865
105.0334912 3.127393263
107.0491413 5.775544008
115.0542266 3.103936874
117.0698767 1.728357071
123.0440559 0.9711614841
133.0647913 1.46754406
135.0440559 7.120800707
137.0597059 4.662341951
139.075356 2.179758053
141.0910061 1.209264197
159.0440559 2.005449172
161.0597059 0.992898778
169.1223062 1.260861948
273.148521 0.9877252342
327.1590856 1.580507268
329.1747357 1.781308273
331.1903858 1.704418437
333.1696503 1.183060581
335.1489149 1.470532178
343.1540003 1.875796818
345.1696503 1.044018645
349.1645649 1.539645474
361.1645649 1.746053418

Name: +ve in-silico MS/MS by CFM-ID for UGNBFLDDUQOMHC-SJWWMCPXSA-N
ID: UGNBFLDDUQOMHC-SJWWMCPXSA-N
Comment: Energy0
Num peaks: 26
39.02292652 3.149377001
41.03857658 2.122908325
43.05422664 1.50882215
53.00219107 0.5782477814
55.05422664 2.653676427
65.03857658 1.243068343
81.0334912 1.3256505
83.04914126 9.178989371
205.1223062 0.697322438
257.1172208 0.8373000667
259.1328709 2.633764839
263.1277855 0.6028838346
265.1434356 0.8443633454
275.1277855 0.916001583
277.1434356 6.614812917
285.148521 2.647235496
287.164171 0.8229297066
295.1540003 3.433922091
301.1434356 1.361334104
303.1590856 4.361306498
305.1747357 1.049863775
335.1489149 1.160064769
341.1747357 1.505210378
359.1853004 15.69870955
361.1645649 0.6607703362
377.1958651 12.8551973

Name: +ve in-silico MS/MS by CFM-ID for UGNBFLDDUQOMHC-SJWWMCPXSA-N
ID: UGNBFLDDUQOMHC-SJWWMCPXSA-N
Comment: Energy1
Num peaks: 31
39.02292652 18.83831101
41.03857658 14.23791609
43.01784114 0.6041449599
43.05422664 3.069310914
45.06987671 2.131952974
53.00219107 2.607038872
55.01784114 0.5440533314
55.05422664 3.201263359
57.0334912 1.58793005
65.03857658 1.261896608
81.0334912 0.4969404416
83.04914126 4.625164949
217.0859207 0.5249341561
219.1015708 0.6087783569
221.1172208 0.7105151097
231.1015708 0.4659236171
233.0808353 0.8778210832
235.0964854 0.5011572973
237.1121354 0.4923342513
239.1277855 0.5346052581
259.1328709 2.73451804
265.1434356 0.5683078248
275.1277855 0.585408306
277.1434356 7.027777282
289.1798211 0.6460135485
295.1540003 2.25320591
311.164171 0.5824495689
333.2060358 0.4759417569
341.1747357 0.8903483214
359.1853004 1.813125347
377.1958651 0.8941458302

Name: +ve in-silico MS/MS by CFM-ID for UGNBFLDDUQOMHC-SJWWMCPXSA-N
ID: UGNBFLDDUQOMHC-SJWWMCPXSA-N
Comment: Energy2
Num peaks: 31
39.02292652 11.07595625
41.03857658 6.650579794
43.05422664 1.062285426
49.00727645 6.116071702
51.02292652 1.836238302
53.03857658 0.6841368588
55.05422664 6.744114466
57.06987671 1.445162627
65.03857658 0.8384833278
79.05422664 1.023782682
81.06987671 0.6934039594
83.04914126 4.717795322
93.06987671 1.105846341
107.0855268 1.986547463
109.1011768 2.089464669
163.075356 1.676706598
191.1066561 1.054081702
217.0859207 1.029555364
219.1015708 1.297253606
221.1172208 1.485991385
223.1328709 0.6621661529
247.1328709 1.304238598
249.1121354 1.009876584
257.1172208 0.9656196068
265.1434356 0.7623679224
273.1121354 0.6517012403
275.1277855 1.21676501
277.1434356 2.110304901
289.1798211 0.6340229532
343.1540003 0.8912242999
361.1645649 0.7434084508

Name: +ve in-silico MS/MS by CFM-ID for QJSXPJCSCZFGGZ-SJWKDOTJSA-N
ID: QJSXPJCSCZFGGZ-SJWKDOTJSA-N
Comment: Energy0
Num peaks: 25
69.0334912 0.7096218012
95.04914126 1.730083016
109.0647913 2.98909528
249.1121354 0.6400966264
255.1743418 0.9702354706
263.1277855 1.430631721
265.1434356 0.7215672273
281.1536063 1.019589204
283.1692564 0.8569055919
291.1590856 1.119751846
295.1692564 0.6940953951
297.148521 1.996204343
299.164171 3.304512735
301.1798211 6.533683824
311.164171 1.894452654
313.1434356 1.117610239
313.1798211 9.356454027
315.1590856 2.313784586
315.1954711 3.089540317
323.164171 0.8574770698
327.1590856 1.134745653
329.1747357 1.844108359
341.1747357 9.147605892
343.1540003 1.122068644
359.1853004 23.99121783

Name: +ve in-silico MS/MS by CFM-ID for QJSXPJCSCZFGGZ-SJWKDOTJSA-N
ID: QJSXPJCSCZFGGZ-SJWKDOTJSA-N
Comment: Energy1
Num peaks: 31
69.0334912 1.061319024
91.01784114 1.431479934
93.0334912 1.21356294
95.04914126 2.597514258
109.0647913 4.421923686
191.1066561 0.8869664907
201.0910061 1.027640074
203.1066561 1.226924648
217.1223062 1.388580779
229.1223062 0.9833718444
245.1536063 2.062256927
251.1430416 1.363715397
255.1743418 1.417860161
263.1277855 1.527960858
269.1899918 1.228204072
283.1692564 1.461343469
287.1277855 1.144810757
289.1434356 1.396031689
291.1590856 1.237192408
299.164171 0.9501686154
301.1798211 1.188365006
311.164171 1.975158009
313.1798211 6.538631151
315.1954711 3.089153757
323.164171 0.919063435
327.1590856 1.249435988
329.1747357 1.231122704
331.1903858 2.442526627
341.1747357 4.367230118
343.1540003 2.036478223
359.1853004 3.260485084

Name: +ve in-silico MS/MS by CFM-ID for QJSXPJCSCZFGGZ-SJWKDOTJSA-N
ID: QJSXPJCSCZFGGZ-SJWKDOTJSA-N
Comment: Energy2
Num peaks: 31
39.02292652 1.39103985
41.03857658 1.246299448
49.00727645 2.524580904
51.02292652 1.383987791
53.03857658 1.948451492
55.05422664 1.928440801
65.03857658 1.915887863
67.05422664 1.858566621
95.04914126 1.557733895
103.0542266 2.109520426
105.0698767 2.384451082
107.0491413 1.894310786
109.0647913 3.308363739
111.0804414 1.250336385
131.0855268 1.432056379
133.1011768 2.419450566
191.1066561 1.465408787
201.0910061 1.265568002
203.1066561 1.606104591
205.1223062 1.209917451
217.1223062 1.21430482
229.1223062 2.671168128
231.1379563 1.364471751
245.1536063 2.050691538
255.1379563 3.070870943
255.1743418 2.316686215
257.1536063 2.218452229
269.1899918 1.60019281
329.1383502 1.187103483
329.1747357 1.259028377
343.1540003 1.689648087

Name: +ve in-silico MS/MS by CFM-ID for DSIKSJZZYCHEKA-BQYQJAHWSA-N
ID: DSIKSJZZYCHEKA-BQYQJAHWSA-N
Comment: Energy0
Num peaks: 21
55.05422664 2.511309183
57.06987671 1.344967987
67.05422664 1.973668785
73.06479133 1.712324408
75.08044139 0.9192061718
85.06479133 1.314481625
285.1121354 3.055024469
299.1277855 0.971650363
299.164171 4.113553531
301.1070501 2.678131711
301.1434356 1.145546043
303.1227001 4.511807695
309.148521 1.36955483
311.164171 1.424970171
313.1798211 5.559253388
317.1383502 1.297971016
319.1540003 1.265210951
323.164171 2.380386194
327.1590856 2.3292117
341.1747357 15.80634006
359.1853004 23.11427479

Name: +ve in-silico MS/MS by CFM-ID for DSIKSJZZYCHEKA-BQYQJAHWSA-N
ID: DSIKSJZZYCHEKA-BQYQJAHWSA-N
Comment: Energy1
Num peaks: 31
55.01784114 1.36496849
55.05422664 3.66147128
57.06987671 0.9383405693
59.01275576 0.8264366337
65.03857658 1.022573689
67.05422664 6.523582103
73.02840582 2.586161816
73.06479133 2.869012603
85.06479133 1.202091786
243.1015708 1.01842673
257.1172208 3.385826645
259.1328709 2.104701492
273.1121354 1.547411371
283.0964854 1.188862868
285.0757499 0.9701041148
285.1121354 3.237599891
299.1277855 1.166466371
299.164171 3.383161282
301.1070501 7.987496457
301.1434356 0.8186407231
303.1227001 3.672413456
309.148521 0.8277750323
311.164171 1.145333575
313.1798211 6.07338959
315.1227001 0.8272439147
317.1383502 1.707765965
323.164171 1.292307452
327.1590856 1.230936136
341.1747357 4.137304264
343.1540003 0.9732092021
359.1853004 3.29203335

Name: +ve in-silico MS/MS by CFM-ID for DSIKSJZZYCHEKA-BQYQJAHWSA-N
ID: DSIKSJZZYCHEKA-BQYQJAHWSA-N
Comment: Energy2
Num peaks: 31
27.02292652 2.029856268
39.02292652 1.126727515
51.02292652 1.089391543
55.05422664 5.669772324
57.06987671 1.785085069
65.03857658 3.278320088
67.05422664 5.28588158
68.99710569 3.071481556
69.06987671 1.83368724
73.02840582 1.07888509
85.06479133 0.8864121035
92.99710569 1.104415047
109.0647913 0.8862220122
215.0702706 0.9463652448
229.0859207 1.028781632
233.0808353 1.400527562
241.1223062 1.145851983
243.1015708 2.281305111
245.1172208 1.46776708
257.1172208 5.245127931
259.1328709 2.352397406
267.1379563 2.29764687
269.1536063 1.195414596
273.1121354 1.892441638
281.1536063 1.705229552
283.1328709 1.427948662
299.164171 1.169650094
301.1434356 1.285974501
311.164171 2.514647255
325.1434356 1.201908562
343.1540003 1.394088505

Name: +ve in-silico MS/MS by CFM-ID for WLTATNKUESCCJM-LHXNCXNZSA-N
ID: WLTATNKUESCCJM-LHXNCXNZSA-N
Comment: Energy0
Num peaks: 24
87.08044139 1.288193513
99.08044139 0.883292433
109.1011768 1.032660977
135.1168269 0.8624386896
137.0960915 1.022780586
139.1117415 3.880317616
141.1273916 3.181827875
153.1273916 0.8966650782
167.1430416 4.193129648
175.0389705 3.248173931
193.0495352 3.32731298
219.0651853 0.9178625555
259.0964854 1.005197915
271.0964854 2.992053491
273.1121354 2.81250341
285.1121354 0.719670892
287.1277855 0.7346192523
309.148521 0.7934080387
327.1590856 12.10217582
329.1747357 3.736736239
331.1903858 0.8565134655
341.1747357 2.987195189
343.1540003 0.8638195481
359.1853004 26.3210273

Name: +ve in-silico MS/MS by CFM-ID for WLTATNKUESCCJM-LHXNCXNZSA-N
ID: WLTATNKUESCCJM-LHXNCXNZSA-N
Comment: Energy1
Num peaks: 31
51.02292652 1.11052588
53.03857658 1.488265678
65.03857658 0.9232392278
67.05422664 1.362285532
69.06987671 1.620136779
73.06479133 1.432320987
81.06987671 2.942811232
87.08044139 1.819883315
99.08044139 1.815007251
109.1011768 1.19773174
135.1168269 1.828932559
137.0960915 1.23064118
137.132477 3.562447039
139.1117415 2.884553382
139.148127 0.9263082763
165.1273916 0.9701342212
167.1430416 7.783820308
175.0389705 4.163366106
193.0495352 4.414229991
243.0651853 0.8839167969
257.0808353 0.9645307238
259.0964854 1.780333275
271.0964854 3.475686262
299.164171 1.096581593
315.1590856 1.804725066
327.1590856 4.109857742
329.1747357 1.277788682
331.1903858 2.616523658
341.1747357 1.155775087
343.1540003 1.013932673
359.1853004 3.980346267

Name: +ve in-silico MS/MS by CFM-ID for WLTATNKUESCCJM-LHXNCXNZSA-N
ID: WLTATNKUESCCJM-LHXNCXNZSA-N
Comment: Energy2
Num peaks: 31
39.02292652 1.397116468
51.02292652 1.846922722
53.03857658 4.522826578
55.05422664 3.341474582
65.03857658 2.085577461
67.05422664 4.883244891
69.06987671 2.024625197
71.04914126 1.483950383
73.06479133 2.154558918
79.05422664 2.082321078
81.06987671 3.614493631
87.08044139 0.8789269286
99.08044139 1.148978283
107.0855268 0.914575701
109.1011768 2.469762794
121.1011768 1.484774831
131.0491413 1.111817094
135.0440559 0.8554974913
135.1168269 1.234132115
137.132477 1.209105922
139.1117415 1.326836568
167.1430416 1.094155473
175.0389705 7.703673669
177.0182351 0.871067672
177.0546206 1.480613302
193.0495352 3.227949224
231.1015708 0.8971189119
285.1121354 0.8934280732
287.1277855 0.9701023258
327.1590856 0.8907580529
343.1540003 2.05487251

Name: +ve in-silico MS/MS by CFM-ID for UKAITEKDMBYUMB-SXYQHQHJSA-N
ID: UKAITEKDMBYUMB-SXYQHQHJSA-N
Comment: Energy0
Num peaks: 19
41.03857658 2.299335025
137.0597059 1.29344594
153.0910061 1.968479309
175.075356 1.674952117
177.0910061 2.513566254
183.1379563 0.9332137284
185.1536063 0.915335133
195.1015708 1.285603334
199.0964854 1.665139254
201.1121354 1.152083909
227.1277855 0.8663071349
335.1489149 1.267942543
345.1696503 3.504240785
347.1853004 1.679315442
349.1645649 0.9288942918
351.180215 1.16120762
359.1853004 3.379386857
361.1645649 5.116548123
377.1958651 46.69606044

Name: +ve in-silico MS/MS by CFM-ID for UKAITEKDMBYUMB-SXYQHQHJSA-N
ID: UKAITEKDMBYUMB-SXYQHQHJSA-N
Comment: Energy1
Num peaks: 31
39.02292652 1.057363297
41.03857658 7.850847575
137.0597059 1.462588002
145.0647913 1.61670457
147.0804414 0.8325542224
151.075356 2.709573175
155.1066561 0.8167263071
165.0546206 0.8362393108
167.0702706 1.459511879
175.075356 10.07250102
177.0910061 8.204351833
179.0702706 0.845949987
179.1066561 1.655693039
181.0859207 1.19200497
183.1015708 0.8637006887
183.1379563 1.627656082
185.1536063 1.500769824
199.0964854 1.459095325
207.1015708 1.352296671
209.1172208 0.9179350641
225.1121354 1.3988192
227.1277855 1.364623986
239.1277855 2.336119975
319.1540003 1.161168318
333.1696503 2.080366006
345.1696503 2.599361444
347.1853004 0.8207071826
349.1645649 0.8631646743
359.1853004 1.677948581
361.1645649 2.928115625
377.1958651 7.613731372

Name: +ve in-silico MS/MS by CFM-ID for UKAITEKDMBYUMB-SXYQHQHJSA-N
ID: UKAITEKDMBYUMB-SXYQHQHJSA-N
Comment: Energy2
Num peaks: 31
39.02292652 2.217069381
41.03857658 4.463023902
49.00727645 1.290297725
55.05422664 2.201789968
63.02292652 1.875401754
65.03857658 1.116266568
67.05422664 1.643415146
91.05422664 1.069158241
107.0491413 1.614958227
109.0647913 2.868580466
121.0647913 3.006165162
135.0440559 0.9024122052
135.0804414 1.185892549
137.0597059 10.79204205
139.075356 3.055922233
141.0910061 2.877147302
151.075356 3.41523016
153.0910061 5.415799538
155.1066561 1.682131317
157.1223062 1.774838451
169.0859207 0.9258844021
175.075356 1.273397207
183.1015708 0.9741772197
183.1379563 1.02984847
275.1277855 1.169480979
289.1434356 0.8511778274
317.1383502 1.113865236
319.1540003 1.130972907
333.1696503 1.253926793
347.1853004 1.077175611
359.1853004 1.280905139

Name: +ve in-silico MS/MS by CFM-ID for MTBGAAUKKFQUTN-VKXHCMQHSA-N
ID: MTBGAAUKKFQUTN-VKXHCMQHSA-N
Comment: Energy0
Num peaks: 6
143.0702706 0.5650199972
293.1747357 0.5360399795
301.1798211 23.71455474
307.1903858 0.617852536
319.1903858 41.83506338
337.2009504 19.40114501

Name: +ve in-silico MS/MS by CFM-ID for MTBGAAUKKFQUTN-VKXHCMQHSA-N
ID: MTBGAAUKKFQUTN-VKXHCMQHSA-N
Comment: Energy1
Num peaks: 31
53.00219107 1.091946853
55.01784114 1.062879616
91.05422664 1.026625003
93.06987671 0.6957500205
107.0491413 0.6692651832
109.0647913 1.798420753
111.0804414 0.72736839
113.0597059 0.6855909013
117.0698767 0.6841736627
119.0855268 0.9896870523
137.0960915 0.7398853522
139.1117415 0.8493014641
205.0859207 0.736092066
223.0964854 1.316755626
245.1172208 0.9865473761
259.1328709 1.691376476
261.148521 1.394575658
263.1277855 0.6925939027
265.1434356 1.014388916
273.148521 1.716385876
275.164171 1.129231186
277.1434356 1.234932922
279.1590856 1.542669082
287.164171 1.040770042
291.1590856 1.12154755
293.1747357 1.142924537
301.1798211 17.76819744
307.1903858 0.921634969
309.2060358 0.8672132734
319.1903858 17.43753134
337.2009504 5.694299233

Name: +ve in-silico MS/MS by CFM-ID for MTBGAAUKKFQUTN-VKXHCMQHSA-N
ID: MTBGAAUKKFQUTN-VKXHCMQHSA-N
Comment: Energy2
Num peaks: 31
39.02292652 1.792435847
41.03857658 1.562722723
51.02292652 1.557515029
53.00219107 2.651646878
53.03857658 1.069373096
55.05422664 1.517401547
91.05422664 1.546711832
93.0334912 2.045882472
93.06987671 1.665750845
95.08552677 1.18859937
107.0491413 1.093447295
117.0698767 1.029754555
119.0855268 0.9566993129
125.0597059 1.155710514
177.1273916 1.217088501
205.1223062 1.123449889
245.1172208 1.905727159
247.1328709 1.593415614
259.1328709 2.615971766
261.148521 2.2331631
273.148521 2.91567075
275.164171 2.524793112
287.164171 1.826459116
289.1798211 2.521836971
291.1590856 1.101487083
291.1954711 1.396068558
293.1747357 1.134636197
295.1903858 1.026791532
301.1798211 7.524632631
319.1903858 1.39980592
321.1696503 1.273338179

Name: +ve in-silico MS/MS by CFM-ID for YPQNDHHCUQGPFN-IRTBSJMASA-N
ID: YPQNDHHCUQGPFN-IRTBSJMASA-N
Comment: Energy0
Num peaks: 27
51.02292652 1.49136505
53.03857658 1.890452927
55.05422664 6.173492332
57.06987671 6.501262105
59.08552677 2.396131465
137.0597059 1.064525873
181.0859207 1.324446199
187.075356 1.021161024
189.0910061 1.793123385
191.1066561 2.69354651
193.1223062 1.176827024
195.1015708 1.324446199
195.1379563 0.9207724782
201.0910061 1.033741976
203.1066561 1.834194786
205.1223062 2.741876468
207.1379563 1.11797795
209.1172208 0.8193738185
209.1536063 0.8354376053
211.1692564 0.9770668691
221.1172208 0.8549182837
223.1328709 1.035987277
327.1590856 2.59654235
329.1747357 1.412036083
331.1903858 0.9181068792
341.1747357 0.8053190255
359.1853004 33.84276942

Name: +ve in-silico MS/MS by CFM-ID for YPQNDHHCUQGPFN-IRTBSJMASA-N
ID: YPQNDHHCUQGPFN-IRTBSJMASA-N
Comment: Energy1
Num peaks: 31
53.03857658 5.739266943
55.05422664 4.443751356
57.06987671 0.9982465559
59.08552677 1.046328876
123.0440559 1.040657203
135.0440559 3.299568767
137.0597059 2.336175197
151.0389705 1.859404769
151.075356 1.0428678
153.0546206 1.396742273
165.0546206 1.88269551
167.0702706 2.388491009
187.075356 1.028943877
189.0910061 2.469482693
191.1066561 2.387716917
203.0702706 0.9539175658
203.1066561 2.682952176
205.1223062 2.448841286
207.1015708 2.849046627
209.1172208 2.234197876
217.0859207 1.204387239
219.1015708 1.098389526
221.1172208 4.771681858
223.1328709 2.643007845
235.1328709 2.482850801
315.1590856 1.804932267
327.1590856 3.819374212
329.1747357 2.882667465
331.1903858 1.471050931
341.1747357 1.261223322
359.1853004 6.973420227

Name: +ve in-silico MS/MS by CFM-ID for YPQNDHHCUQGPFN-IRTBSJMASA-N
ID: YPQNDHHCUQGPFN-IRTBSJMASA-N
Comment: Energy2
Num peaks: 31
41.03857658 0.9665861674
51.02292652 2.175700318
53.03857658 12.07773613
55.05422664 6.376765447
57.06987671 3.022938127
59.08552677 1.278725352
65.03857658 2.971238334
67.05422664 0.7911756653
69.06987671 3.481561933
91.05422664 1.478635414
109.0647913 0.9912450579
123.0440559 3.379785473
135.0440559 3.341371745
137.0597059 6.333015631
139.075356 1.798835086
141.0910061 1.293576528
143.1066561 0.9895548277
151.075356 2.326136368
157.1223062 0.8241933955
159.0440559 0.8026132178
163.075356 0.8490367304
177.0910061 0.9090311233
179.1066561 1.031085381
187.075356 1.009817336
193.1223062 1.106022994
271.1328709 1.037037271
285.148521 0.7816342206
315.1590856 0.7906133723
327.1590856 1.820384712
329.1747357 1.337323696
343.1540003 2.254162096

Name: +ve in-silico MS/MS by CFM-ID for YUJJRLGZGFGAMM-POGZOPGASA-N
ID: YUJJRLGZGFGAMM-POGZOPGASA-N
Comment: Energy0
Num peaks: 6
55.05422664 2.83375022
57.06987671 36.77284581
261.148521 2.333831287
263.164171 6.808625178
319.1903858 4.643301036
337.2009504 30.38182497

Name: +ve in-silico MS/MS by CFM-ID for YUJJRLGZGFGAMM-POGZOPGASA-N
ID: YUJJRLGZGFGAMM-POGZOPGASA-N
Comment: Energy1
Num peaks: 15
39.02292652 1.429466444
41.03857658 1.567205518
43.05422664 1.771702595
53.00219107 5.441491759
55.05422664 1.802790166
57.0334912 2.800259542
57.06987671 40.60491641
75.08044139 2.07389482
245.1172208 1.452959706
261.148521 1.912468571
263.1277855 2.8868192
263.164171 3.5432389
267.1954711 3.193406912
319.1903858 5.594809447
337.2009504 4.031543844

Name: +ve in-silico MS/MS by CFM-ID for YUJJRLGZGFGAMM-POGZOPGASA-N
ID: YUJJRLGZGFGAMM-POGZOPGASA-N
Comment: Energy2
Num peaks: 8
41.03857658 10.25069812
55.05422664 4.12081021
57.06987671 53.44546825
59.08552677 2.01559076
189.0910061 2.741085082
191.1066561 3.51136878
193.1223062 2.34773367
263.1277855 2.174802245

Name: +ve in-silico MS/MS by CFM-ID for KGDBNDDWKNDHSU-HKZYLEAXSA-N
ID: KGDBNDDWKNDHSU-HKZYLEAXSA-N
Comment: Energy0
Num peaks: 8
299.1277855 3.126312354
301.1434356 2.98476571
309.148521 1.152701758
311.164171 2.127774679
327.1590856 3.104332363
329.1747357 4.027131929
341.1747357 29.43064477
359.1853004 34.92590477

Name: +ve in-silico MS/MS by CFM-ID for KGDBNDDWKNDHSU-HKZYLEAXSA-N
ID: KGDBNDDWKNDHSU-HKZYLEAXSA-N
Comment: Energy1
Num peaks: 31
41.03857658 1.150940116
55.01784114 1.580493458
57.0334912 0.7298494247
59.04914126 1.162001602
67.05422664 1.108744265
69.06987671 1.272864869
87.08044139 0.7223013375
137.0597059 1.764994049
201.0910061 0.8766152402
203.1066561 1.649526196
217.1223062 1.046965939
219.1379563 1.668967274
221.1172208 0.9279732044
237.148521 0.9416292583
271.0964854 1.951741162
271.1328709 0.9794638898
297.1121354 0.9555782126
297.148521 1.441213852
299.1277855 3.443103646
301.1434356 2.531386152
309.148521 2.174071176
311.164171 3.085863343
313.1798211 4.876116776
315.1590856 0.9020851274
325.1434356 1.453872266
327.1590856 3.105466306
329.1747357 3.422745351
331.1903858 0.9706971377
341.1747357 20.05946069
343.1540003 1.590276504
359.1853004 9.237920829

Name: +ve in-silico MS/MS by CFM-ID for KGDBNDDWKNDHSU-HKZYLEAXSA-N
ID: KGDBNDDWKNDHSU-HKZYLEAXSA-N
Comment: Energy2
Num peaks: 31
55.05422664 0.9722768689
201.0910061 1.553544904
213.0910061 1.085487016
215.1066561 1.343635867
217.1223062 2.41853345
219.1379563 1.03484556
225.0910061 1.121210099
227.1066561 0.9242054456
229.1223062 1.761793826
241.1223062 0.9012604962
243.1379563 1.345066357
251.1066561 2.560170486
253.1223062 2.395533728
255.1379563 1.796301381
267.1379563 1.105412737
271.1328709 1.431222948
273.148521 1.298439869
285.1121354 1.354902058
293.1536063 1.532805708
295.1692564 4.372691442
297.148521 1.772041916
299.164171 0.9814379289
309.148521 3.452992212
311.164171 8.193416102
313.1798211 2.407960891
315.1590856 1.936815384
325.1434356 4.823101202
327.1590856 2.691526809
329.1747357 1.665043686
341.1747357 1.482452928
343.1540003 2.357718249

Name: +ve in-silico MS/MS by CFM-ID for ANNDQWYMQQILCQ-RNBOIIRMSA-N
ID: ANNDQWYMQQILCQ-RNBOIIRMSA-N
Comment: Energy0
Num peaks: 12
181.1223062 1.165517633
313.1798211 1.803057262
315.1590856 2.262566263
315.1954711 1.83682274
329.1747357 1.206581205
331.1903858 1.961118252
333.1696503 2.060416243
333.2060358 1.999460378
341.1747357 4.916927808
349.2009504 1.287645438
359.1853004 32.82255828
377.1958651 26.69182311

Name: +ve in-silico MS/MS by CFM-ID for ANNDQWYMQQILCQ-RNBOIIRMSA-N
ID: ANNDQWYMQQILCQ-RNBOIIRMSA-N
Comment: Energy1
Num peaks: 30
55.05422664 1.621486128
57.06987671 0.8616263876
149.0597059 0.7444749523
181.1223062 1.151903548
283.1328709 1.691844877
285.148521 2.069198253
297.148521 4.500242558
299.164171 2.812315492
301.1434356 1.075984816
301.1798211 3.715906751
303.1590856 2.724498898
311.164171 0.7683743742
313.1434356 0.7176254789
313.1798211 1.073029203
315.1590856 3.868766627
315.1954711 0.8382289914
317.1747357 3.68150492
319.1903858 1.558712706
327.1590856 1.382100191
331.1540003 1.354832963
331.1903858 1.872681656
333.1696503 2.116291665
333.2060358 1.027849817
341.1747357 5.445427418
345.1696503 2.073584633
347.1853004 2.580475542
349.2009504 3.880939133
359.1853004 14.06082757
361.1645649 0.7904062761
377.1958651 8.135342856

Name: +ve in-silico MS/MS by CFM-ID for ANNDQWYMQQILCQ-RNBOIIRMSA-N
ID: ANNDQWYMQQILCQ-RNBOIIRMSA-N
Comment: Energy2
Num peaks: 31
39.02292652 1.040068902
55.05422664 5.184690303
57.06987671 1.129623893
79.05422664 4.010262871
107.0855268 2.745005343
109.1011768 1.420004425
121.1011768 0.9321219275
131.0491413 1.605975706
135.0804414 3.451868684
137.0960915 1.359206275
139.1117415 1.788556472
149.0597059 1.527365493
179.1066561 3.687651485
193.1223062 0.9652001722
197.1536063 1.667752036
257.1536063 1.351273143
259.1692564 1.303566274
283.1328709 1.148618244
285.148521 2.458652797
287.164171 1.180376957
289.1798211 1.783100624
303.1590856 1.670825287
305.1747357 1.120816473
313.1434356 2.437098508
315.1590856 4.119925571
315.1954711 1.296638712
327.1590856 1.484663587
329.1747357 1.03328234
331.1540003 1.043342894
333.1696503 1.213333288
341.1747357 1.235527045

Name: +ve in-silico MS/MS by CFM-ID for FVOYNDPUIIJRIA-SPLOXXLWSA-N
ID: FVOYNDPUIIJRIA-SPLOXXLWSA-N
Comment: Energy0
Num peaks: 26
41.03857658 1.051059502
49.00727645 1.147795193
51.02292652 1.140663802
53.00219107 0.6517433357
53.03857658 0.947636552
55.05422664 2.594387688
83.01275576 1.244734375
85.02840582 5.63618237
123.0440559 1.954654611
137.0597059 2.310954215
165.0910061 0.923398278
193.0859207 0.8141173194
221.1172208 1.292181763
235.1328709 2.345182742
237.148521 0.93355411
303.1590856 1.113183617
317.1383502 0.9265132596
319.1540003 0.6566222729
327.1590856 2.732073965
329.1747357 1.5852852
331.1540003 0.653606067
331.1903858 1.199900484
333.1696503 0.7545418365
341.1747357 6.716709521
343.1540003 4.043526531
359.1853004 35.13526306

Name: +ve in-silico MS/MS by CFM-ID for FVOYNDPUIIJRIA-SPLOXXLWSA-N
ID: FVOYNDPUIIJRIA-SPLOXXLWSA-N
Comment: Energy1
Num peaks: 31
41.03857658 2.594627964
49.00727645 3.929963718
51.02292652 1.441443408
53.03857658 1.718969777
55.05422664 2.409712398
57.06987671 1.249959837
65.03857658 1.131542728
79.01784114 1.354657515
93.0334912 1.170639825
95.04914126 1.336946737
123.0440559 2.074960261
135.0440559 1.115796118
137.0597059 3.085751924
165.0910061 2.286559191
193.0859207 1.194751257
207.1015708 2.647823383
209.1172208 1.104228232
217.0859207 1.524376884
219.1015708 1.408796698
221.1172208 1.651065309
223.1328709 1.119612079
235.1328709 2.518418101
271.1328709 1.130069606
273.148521 1.706216842
275.1277855 1.380441798
327.1590856 2.734376943
329.1747357 2.253959287
331.1903858 2.282861756
341.1747357 1.713644206
343.1540003 2.480481777
359.1853004 3.489537812

Name: +ve in-silico MS/MS by CFM-ID for FVOYNDPUIIJRIA-SPLOXXLWSA-N
ID: FVOYNDPUIIJRIA-SPLOXXLWSA-N
Comment: Energy2
Num peaks: 31
39.02292652 3.064606307
41.03857658 2.212081277
43.05422664 0.8641166637
45.0334912 0.7363383098
47.04914126 0.7743295714
49.00727645 8.075151048
51.02292652 4.382979497
53.00219107 3.957619006
53.03857658 3.014382105
55.01784114 2.545061331
55.05422664 6.581566321
57.0334912 1.252937293
57.06987671 0.8243693297
59.08552677 1.082210738
63.02292652 3.98627021
65.03857658 4.487661838
67.05422664 1.530313414
77.00219107 1.038266782
83.01275576 0.6736358206
85.02840582 3.782744268
93.0334912 3.941077124
95.04914126 1.465085039
123.0440559 1.441155998
135.0440559 1.09008664
137.0597059 1.565324453
177.0910061 1.585754725
271.1328709 1.0287536
327.1590856 1.429035191
329.1747357 1.329562532
331.1903858 0.8265652776
343.1540003 1.979969258

Name: +ve in-silico MS/MS by CFM-ID for NTNQZUHITULFHO-VRKVZYRASA-N
ID: NTNQZUHITULFHO-VRKVZYRASA-N
Comment: Energy0
Num peaks: 10
41.03857658 1.305835234
123.0440559 1.750628879
335.1489149 1.248788418
345.1696503 2.842975084
347.1853004 1.493383062
349.1645649 1.306693298
351.180215 1.642701544
359.1853004 13.34537976
361.1645649 5.459895115
377.1958651 50.74793337

Name: +ve in-silico MS/MS by CFM-ID for NTNQZUHITULFHO-VRKVZYRASA-N
ID: NTNQZUHITULFHO-VRKVZYRASA-N
Comment: Energy1
Num peaks: 31
41.03857658 4.240667636
109.0647913 1.125471384
123.0440559 2.715822837
137.0597059 4.538682631
139.075356 2.24076055
141.0910061 1.855034454
143.1066561 1.680460977
161.0597059 4.610357613
163.075356 4.384483077
165.0910061 1.526221187
167.1066561 1.117728826
169.1223062 1.094932459
171.1379563 1.041462629
191.0702706 1.235917146
209.0808353 1.118230133
211.0964854 1.338294714
213.1121354 1.729073429
253.1434356 1.143159381
327.1590856 1.422033233
329.1747357 1.090490784
331.1903858 1.164790897
333.1696503 1.106457583
337.1645649 1.011635382
343.1540003 1.066795889
345.1696503 2.852312818
347.1853004 2.18944732
349.1645649 1.043990837
349.2009504 2.395124776
359.1853004 5.014882937
361.1645649 2.865968838
377.1958651 7.682485761

Name: +ve in-silico MS/MS by CFM-ID for NTNQZUHITULFHO-VRKVZYRASA-N
ID: NTNQZUHITULFHO-VRKVZYRASA-N
Comment: Energy2
Num peaks: 31
25.00727645 1.253852115
39.02292652 2.404947589
41.03857658 4.58634459
63.02292652 2.573005992
65.03857658 1.652543475
67.05422664 2.504510564
95.04914126 0.9639915949
109.0647913 1.866889504
121.0284058 1.044919981
121.0647913 1.084959495
123.0440559 6.178298355
125.0597059 1.528374851
137.0597059 8.404402366
139.075356 3.733012278
141.0910061 1.816176717
143.1066561 1.411261326
145.0284058 1.283518599
151.075356 1.029858451
161.0597059 1.583293193
163.075356 1.057365884
171.1379563 0.9855340729
305.1747357 1.677062163
317.1383502 1.214798694
319.1540003 0.9667605403
327.1590856 2.188291805
329.1747357 1.832660204
335.1489149 1.622269484
343.1540003 1.913263043
345.1696503 0.9695995358
349.1645649 1.891953928
361.1645649 1.846249025

Name: +ve in-silico MS/MS by CFM-ID for GESOKLRVLMVNMO-BLCZWMFJSA-N
ID: GESOKLRVLMVNMO-BLCZWMFJSA-N
Comment: Energy0
Num peaks: 15
221.0808353 1.693499511
277.1434356 1.662722639
299.164171 1.812846575
315.1590856 1.35475057
317.1747357 8.746085989
331.1903858 2.857379166
333.2060358 2.672211242
341.1747357 2.433757928
345.1696503 1.602931221
347.1853004 2.053135569
349.1645649 1.738731819
349.2009504 3.733008584
351.180215 2.845762301
359.1853004 14.86258863
377.1958651 30.108815

Name: +ve in-silico MS/MS by CFM-ID for GESOKLRVLMVNMO-BLCZWMFJSA-N
ID: GESOKLRVLMVNMO-BLCZWMFJSA-N
Comment: Energy1
Num peaks: 31
43.05422664 0.8880982003
141.0910061 1.143172017
205.1223062 1.580238743
273.1121354 0.8033292042
275.1277855 1.950551157
277.1434356 2.840216132
279.1590856 1.259222323
283.1903858 0.8099953948
299.164171 1.544066356
301.1434356 1.186359486
303.1590856 1.574649271
305.1747357 2.409607758
307.1903858 1.825929633
313.1798211 0.7464131536
315.1590856 3.755297789
317.1747357 3.998654751
319.1903858 1.200195068
321.2060358 2.045980542
329.1747357 2.090794462
331.1540003 0.8469990006
331.1903858 3.480491021
333.1696503 2.616178917
333.2060358 2.995984668
335.1853004 3.301337935
341.1747357 2.706931442
345.1696503 2.809752457
347.1853004 4.970209632
349.2009504 9.016488623
359.1853004 6.985288498
361.1645649 0.7483282229
377.1958651 4.869256826

Name: +ve in-silico MS/MS by CFM-ID for GESOKLRVLMVNMO-BLCZWMFJSA-N
ID: GESOKLRVLMVNMO-BLCZWMFJSA-N
Comment: Energy2
Num peaks: 31
39.02292652 3.843897393
41.03857658 1.22339779
51.02292652 4.23254647
53.03857658 3.675666591
55.05422664 2.266161423
81.06987671 4.491363137
83.08552677 1.105633604
93.06987671 2.415622294
95.08552677 3.580923172
97.10117684 1.892037445
139.075356 0.9892612779
151.075356 0.9540097589
163.075356 2.751742521
203.1066561 1.698739377
205.1223062 2.006741858
229.1434356 1.307716041
233.1172208 1.102167898
277.1434356 3.531074989
279.1590856 2.034973425
299.164171 1.27753691
303.1590856 1.0780788
305.1747357 0.9464204822
307.1903858 1.37924843
313.1798211 1.06895458
321.2060358 1.076893177
329.1747357 1.337929924
341.1747357 1.886179802
345.1696503 1.364344135
347.1853004 1.661630483
359.1853004 1.014295384
361.1645649 1.971994725

Name: +ve in-silico MS/MS by CFM-ID for QAEMYCJMFNDALC-IVZHQMGZSA-N
ID: QAEMYCJMFNDALC-IVZHQMGZSA-N
Comment: Energy0
Num peaks: 28
41.03857658 0.9137548373
137.0597059 2.637529345
165.0546206 3.416255426
165.0910061 0.7814223512
193.0859207 1.527356518
193.1223062 1.927685511
221.1172208 2.295723009
243.1015708 0.8593510135
245.1172208 1.824485865
247.1328709 1.681112763
261.148521 0.6883618132
287.1277855 0.6301575728
289.1434356 0.7786180865
301.1434356 0.5819973055
309.148521 0.6323172513
313.1434356 1.190709409
315.1590856 1.633182861
317.1383502 0.838651851
323.164171 1.167618998
325.1434356 0.6098011217
327.1590856 6.590160582
329.1747357 2.896236786
331.1540003 1.162732577
331.1903858 0.6589439419
333.1696503 1.149541226
341.1747357 9.392799075
343.1540003 3.286919033
359.1853004 28.65075246

Name: +ve in-silico MS/MS by CFM-ID for QAEMYCJMFNDALC-IVZHQMGZSA-N
ID: QAEMYCJMFNDALC-IVZHQMGZSA-N
Comment: Energy1
Num peaks: 31
41.03857658 2.709687709
53.00219107 1.54546371
53.03857658 0.9735148135
55.01784114 1.012642668
137.0597059 3.531046342
161.0597059 1.194250143
163.075356 1.522792976
165.0546206 10.27313579
165.0910061 1.359538557
167.1066561 1.577617272
189.0546206 1.179789217
191.0702706 2.568518067
193.0859207 2.707769754
193.1223062 1.739473134
221.1172208 2.991421522
243.1015708 1.087890626
245.1172208 1.55864892
247.1328709 1.36373142
285.1121354 1.321592069
299.1277855 0.9296669336
301.1434356 1.281509655
303.1590856 0.9287200141
315.1590856 1.258329809
317.1383502 1.022272695
319.1540003 1.04108317
327.1590856 3.269300174
329.1747357 1.506759995
331.1903858 2.133754866
341.1747357 2.612502273
343.1540003 1.848745162
359.1853004 3.440184029

Name: +ve in-silico MS/MS by CFM-ID for QAEMYCJMFNDALC-IVZHQMGZSA-N
ID: QAEMYCJMFNDALC-IVZHQMGZSA-N
Comment: Energy2
Num peaks: 31
39.02292652 1.257010986
41.03857658 1.862291456
51.02292652 0.9054599349
53.03857658 2.140427509
77.03857658 1.143049966
79.05422664 1.578370568
81.06987671 2.179519352
83.08552677 1.134637859
105.0334912 3.251744353
107.0491413 2.187717044
109.0647913 3.130962433
111.0804414 1.428195093
123.0804414 0.9404374551
137.0597059 7.622797353
149.0960915 0.9244864291
165.0546206 9.193893325
177.0910061 1.463813811
205.0859207 1.693508518
227.1066561 0.902783327
243.1015708 1.044802639
257.1172208 1.647296559
259.1328709 2.574350761
261.148521 1.581953511
289.1434356 0.9137608278
299.1277855 1.070801674
315.1590856 0.99968202
317.1383502 0.873012777
327.1590856 1.189732968
329.1747357 1.558427604
333.1696503 0.8739613422
343.1540003 1.671368587

Name: +ve in-silico MS/MS by CFM-ID for DEWFEGAYVMERFF-YWMUFLPLSA-N
ID: DEWFEGAYVMERFF-YWMUFLPLSA-N
Comment: Energy0
Num peaks: 8
299.164171 1.275160196
317.1747357 8.270269058
319.1903858 1.547479244
335.1489149 3.306729947
345.1696503 13.34193484
347.1853004 2.001154298
359.1853004 10.07415151
377.1958651 41.00595757

Name: +ve in-silico MS/MS by CFM-ID for DEWFEGAYVMERFF-YWMUFLPLSA-N
ID: DEWFEGAYVMERFF-YWMUFLPLSA-N
Comment: Energy1
Num peaks: 31
43.05422664 1.602281129
55.05422664 1.462871004
57.06987671 0.8811666945
83.08552677 0.9935067521
149.0597059 1.407147385
151.075356 2.339128783
167.1066561 1.219893227
169.1223062 1.388876968
179.0702706 1.057437565
181.0859207 1.464230084
197.1172208 1.001792784
207.0651853 0.948988631
209.0808353 1.635474492
273.1121354 2.650529083
287.164171 3.560332093
289.1798211 2.104789664
299.164171 1.273107505
305.1383502 1.392141674
307.1540003 1.376204953
315.1590856 1.114567375
317.1747357 4.892160496
319.1903858 1.472327153
327.1590856 0.8798564222
331.1903858 1.024848865
333.1332648 1.239858167
335.1489149 2.911690286
345.1696503 3.775569684
347.1853004 5.159899399
349.2009504 6.76111426
359.1853004 3.692976693
377.1958651 4.400754326

Name: +ve in-silico MS/MS by CFM-ID for DEWFEGAYVMERFF-YWMUFLPLSA-N
ID: DEWFEGAYVMERFF-YWMUFLPLSA-N
Comment: Energy2
Num peaks: 31
41.03857658 1.207601397
55.05422664 4.881998243
57.06987671 3.52942221
69.06987671 1.51066994
83.08552677 0.9989035856
89.03857658 0.9866020565
91.05422664 0.9660228839
107.0855268 1.172143219
109.1011768 0.9961623523
111.1168269 1.189728146
135.0804414 1.615537784
139.1117415 1.56866573
147.0440559 2.74454365
149.0597059 2.253604828
151.075356 0.9734542083
163.075356 0.9956581474
203.1066561 1.192393737
233.0808353 1.800867221
237.1121354 1.167082105
255.1379563 1.690463892
259.1692564 4.273740951
261.1849065 1.192318934
287.164171 8.431339692
289.1798211 2.551543282
299.164171 4.152243651
301.1434356 1.239650972
301.1798211 2.044485091
317.1747357 1.558358294
321.2060358 1.235490024
329.1747357 1.826899751
361.1645649 1.287350389

Name: +ve in-silico MS/MS by CFM-ID for WJNZGUAPRXHHKP-NTOJFBDHSA-N
ID: WJNZGUAPRXHHKP-NTOJFBDHSA-N
Comment: Energy0
Num peaks: 19
43.05422664 2.337196498
69.0334912 1.120953236
71.04914126 11.74530079
81.06987671 0.8875252354
229.1223062 1.021928125
231.1379563 3.138910354
233.1536063 0.9856277874
245.1536063 1.97645438
247.1328709 0.9435406245
249.148521 6.083879342
263.164171 1.528197817
267.1590856 1.555341709
273.1849065 0.9777101695
291.1954711 1.257109481
293.2111212 1.147147824
301.1798211 1.286413713
319.1903858 20.95580527
321.1696503 1.019321265
337.2009504 20.15684589

Name: +ve in-silico MS/MS by CFM-ID for WJNZGUAPRXHHKP-NTOJFBDHSA-N
ID: WJNZGUAPRXHHKP-NTOJFBDHSA-N
Comment: Energy1
Num peaks: 31
39.02292652 1.792815305
41.03857658 1.007875337
43.05422664 9.454893031
45.06987671 1.047572123
51.02292652 1.032988287
53.03857658 1.277295924
55.01784114 0.9564955074
71.04914126 12.46414969
79.05422664 1.33816248
81.06987671 1.330481768
97.02840582 0.8115741481
147.0804414 1.091233034
151.1117415 2.131471593
175.1117415 1.593004033
177.1273916 1.188298407
179.1430416 1.506250987
205.1586917 0.9042003509
217.1223062 1.257092873
219.1379563 0.9031631957
231.1379563 2.711275218
233.1536063 0.8278022696
237.148521 1.009192098
243.1379563 1.168044636
245.1536063 1.900054207
249.148521 4.611003121
249.1849065 1.555296507
267.1590856 0.8450484841
271.1692564 0.9817027131
301.1798211 1.163360023
319.1903858 3.94909107
337.2009504 2.711426397

Name: +ve in-silico MS/MS by CFM-ID for WJNZGUAPRXHHKP-NTOJFBDHSA-N
ID: WJNZGUAPRXHHKP-NTOJFBDHSA-N
Comment: Energy2
Num peaks: 31
27.02292652 0.7086724867
39.02292652 1.426981936
41.03857658 5.440165833
43.05422664 7.9425229
49.00727645 1.276981218
51.02292652 2.916892529
53.00219107 1.400468728
53.03857658 2.697534928
55.01784114 4.314111361
55.05422664 1.798595382
57.06987671 0.9058105122
59.08552677 0.6792041917
69.0334912 1.321806713
71.04914126 18.37632823
77.03857658 3.319683034
79.05422664 1.774244979
81.06987671 1.812982603
85.10117684 1.09494521
107.0855268 1.444579614
147.0804414 0.9210074669
177.0910061 0.7797554018
177.1273916 1.010520482
179.1066561 1.323901615
195.1015708 0.7488707081
217.1223062 0.630989685
219.1379563 0.7606808768
229.1223062 0.8069769093
231.1379563 0.6467273284
233.1536063 1.186929417
249.148521 1.609470119
321.1696503 0.7880710548

Name: +ve in-silico MS/MS by CFM-ID for FSDMYBGAIBCOBH-ZMOMAAQPSA-N
ID: FSDMYBGAIBCOBH-ZMOMAAQPSA-N
Comment: Energy0
Num peaks: 17
135.0440559 2.729828213
137.0597059 2.044606651
163.075356 1.826186164
165.0910061 1.001403666
167.0702706 1.78281364
203.1066561 1.52135505
205.1223062 1.424119533
219.1379563 1.36927111
221.1172208 1.613360477
223.1328709 1.361289065
237.148521 1.533023776
309.148521 1.073559636
311.164171 1.921027168
327.1590856 1.500461858
329.1747357 2.859307638
341.1747357 27.27593947
359.1853004 27.76591652

Name: +ve in-silico MS/MS by CFM-ID for FSDMYBGAIBCOBH-ZMOMAAQPSA-N
ID: FSDMYBGAIBCOBH-ZMOMAAQPSA-N
Comment: Energy1
Num peaks: 31
107.0491413 1.261925911
135.0440559 5.236054214
135.0804414 0.9095129135
137.0597059 4.290133112
139.075356 1.004952414
159.0440559 2.742952784
161.0597059 4.513967596
163.075356 2.826541796
165.0910061 0.9231554414
167.0702706 3.602381237
175.075356 1.235641019
177.0910061 0.9887297258
191.0702706 1.97055951
191.1066561 1.783895614
193.0859207 1.445458517
193.1223062 1.199645872
201.0910061 1.098041117
203.1066561 3.043185724
205.1223062 2.088161846
219.1015708 1.118531305
219.1379563 2.334229416
221.1172208 2.237400308
223.1328709 1.560140036
237.148521 2.256535082
309.148521 1.203696641
311.164171 1.671587778
313.1798211 2.037150844
327.1590856 1.378827374
329.1747357 1.915439523
341.1747357 7.725390619
359.1853004 5.705032551

Name: +ve in-silico MS/MS by CFM-ID for FSDMYBGAIBCOBH-ZMOMAAQPSA-N
ID: FSDMYBGAIBCOBH-ZMOMAAQPSA-N
Comment: Energy2
Num peaks: 31
53.03857658 2.291889059
55.05422664 2.34915049
63.02292652 0.9376031301
67.05422664 1.758401724
69.06987671 1.639388871
107.0491413 1.126271933
115.0542266 2.636149293
117.0698767 2.704672312
123.0440559 1.951853176
133.0647913 1.287510618
135.0440559 2.654438848
137.0597059 4.295735441
161.0597059 2.4114197
163.075356 1.009121878
167.0702706 1.635613772
177.0910061 0.8870135783
193.1223062 0.9567896991
201.0910061 1.313053118
203.1066561 2.036744668
205.1223062 1.843573516
229.1223062 0.9529113403
255.1379563 1.031626197
271.1328709 1.070044385
295.1692564 1.853798144
297.148521 0.9562056561
297.1849065 0.8834590405
309.148521 1.742692196
311.164171 4.62052774
313.1798211 1.968350969
325.1434356 2.779356267
343.1540003 1.151536194

Name: +ve in-silico MS/MS by CFM-ID for WKQCYNCZDDJXEK-CODJSHPISA-N
ID: WKQCYNCZDDJXEK-CODJSHPISA-N
Comment: Energy0
Num peaks: 15
209.0808353 1.498037214
211.0964854 1.178509694
299.164171 1.850444801
315.1590856 1.238045451
317.1747357 8.639882301
331.1903858 2.992917638
333.2060358 2.757398166
335.1853004 1.28540926
341.1747357 2.447072961
345.1696503 2.255498342
347.1853004 3.244348748
349.2009504 4.133393838
359.1853004 15.10864449
361.1645649 1.31160655
377.1958651 31.11331631

Name: +ve in-silico MS/MS by CFM-ID for WKQCYNCZDDJXEK-CODJSHPISA-N
ID: WKQCYNCZDDJXEK-CODJSHPISA-N
Comment: Energy1
Num peaks: 31
85.02840582 0.9869625067
87.04405588 0.7011152932
151.075356 0.7552529485
153.0910061 1.200892383
217.1223062 1.487068827
225.1121354 0.6801837511
263.1277855 1.258116776
265.1434356 1.514834847
287.1277855 1.16073578
289.1434356 1.749354202
289.1798211 0.7789552846
291.1590856 1.392458763
293.1747357 1.5597652
299.164171 1.861755963
305.1747357 0.8215526217
315.1590856 3.782929815
317.1747357 3.365672927
319.1903858 1.181526351
321.2060358 2.082569749
329.1747357 1.8069307
331.1903858 3.884678597
333.1696503 1.63979644
333.2060358 3.163253069
335.1853004 1.573688076
341.1747357 2.5196137
345.1696503 3.51167719
347.1853004 5.70321052
349.2009504 9.809233317
359.1853004 6.685046117
361.1645649 0.9020347542
377.1958651 4.936528968

Name: +ve in-silico MS/MS by CFM-ID for WKQCYNCZDDJXEK-CODJSHPISA-N
ID: WKQCYNCZDDJXEK-CODJSHPISA-N
Comment: Energy2
Num peaks: 31
51.02292652 7.966277872
53.03857658 5.433520282
55.05422664 3.280604922
79.05422664 1.353631861
81.06987671 4.290589251
83.08552677 0.9034383724
135.0440559 1.337237173
149.0597059 1.453457311
151.075356 3.31680492
155.1066561 1.012553843
161.0597059 0.870280073
163.075356 0.7937064144
165.0910061 1.80682797
167.1066561 2.197626687
175.075356 1.38452683
203.1066561 0.9668692748
205.1223062 1.090780456
215.1066561 0.8828371228
217.1223062 2.47946588
223.0964854 0.9797039179
245.1536063 1.317889878
259.1692564 1.416164128
299.164171 0.7827822431
313.1798211 0.9958725524
321.2060358 1.198964707
331.1903858 1.121205477
335.1853004 1.30701576
341.1747357 1.34046749
345.1696503 2.140954312
347.1853004 2.213444687
361.1645649 2.250815154

Name: +ve in-silico MS/MS by CFM-ID for GRVKDXCMPKWIPB-CYOCZRGGSA-N
ID: GRVKDXCMPKWIPB-CYOCZRGGSA-N
Comment: Energy0
Num peaks: 6
327.1590856 2.431110595
341.1747357 2.091088097
345.1696503 13.92292707
347.1853004 3.345268812
359.1853004 16.59072937
377.1958651 45.1063316

Name: +ve in-silico MS/MS by CFM-ID for GRVKDXCMPKWIPB-CYOCZRGGSA-N
ID: GRVKDXCMPKWIPB-CYOCZRGGSA-N
Comment: Energy1
Num peaks: 31
45.0334912 1.004114442
53.00219107 1.692337102
55.01784114 3.51032667
55.05422664 1.246051152
57.0334912 1.074669136
57.06987671 1.218768521
59.04914126 1.785939058
61.06479133 1.260474602
65.03857658 2.230869111
67.05422664 1.846585909
69.06987671 1.445867301
95.04914126 1.159307027
277.1070501 1.086806235
281.1383502 1.213833395
287.1277855 1.81541045
289.1434356 1.408424338
291.1590856 1.042736184
307.1176147 1.07282646
309.1332648 1.481818796
317.1383502 1.116253166
319.1176147 1.397020267
323.1853004 1.047397607
327.1590856 3.505010081
329.1747357 2.199693082
341.1747357 2.984517091
345.1696503 8.109304431
347.1853004 1.286545537
349.2009504 2.919945068
359.1853004 9.977630553
361.1645649 1.157802099
377.1958651 12.14950509

Name: +ve in-silico MS/MS by CFM-ID for GRVKDXCMPKWIPB-CYOCZRGGSA-N
ID: GRVKDXCMPKWIPB-CYOCZRGGSA-N
Comment: Energy2
Num peaks: 31
31.01784114 1.003219222
41.00219107 1.705222326
45.0334912 3.856819198
47.04914126 2.456412152
51.02292652 2.11577462
53.00219107 1.659495262
55.01784114 2.337348693
55.05422664 4.312118153
57.06987671 3.343128513
65.03857658 1.244441388
67.05422664 3.687169482
69.06987671 1.621188784
79.05422664 1.167556466
81.0334912 1.068543786
131.0491413 1.69007363
249.1121354 2.977369324
269.1172208 1.019467349
271.1328709 1.433954013
277.1070501 1.754539581
279.1227001 1.725426366
291.1590856 1.36794968
303.1590856 1.005482229
317.1747357 1.10576045
327.1590856 2.642989091
329.1747357 3.893405495
331.1540003 1.259218472
341.1747357 2.699666716
345.1696503 1.159226302
349.2009504 1.357432515
359.1853004 1.195665845
361.1645649 2.753726854

Name: +ve in-silico MS/MS by CFM-ID for ILGDWQQRRLHSBQ-UGPMKWKOSA-N
ID: ILGDWQQRRLHSBQ-UGPMKWKOSA-N
Comment: Energy0
Num peaks: 31
25.00727645 0.4627414681
44.99710569 0.5233558048
53.00219107 0.6825118856
55.05422664 1.472174275
81.0334912 0.9692945515
83.04914126 9.946820097
205.1223062 1.017371109
219.1379563 0.4505803927
221.1536063 0.6034945871
249.148521 0.6106162163
257.1172208 0.9763937745
259.1328709 2.907973535
261.148521 0.8977596981
263.1277855 0.6639542217
263.164171 0.4640289712
265.1434356 0.9198749653
275.1277855 0.8297591448
277.1434356 5.415164248
285.148521 2.89580241
287.164171 0.8386950576
295.1540003 1.257732482
301.1434356 1.695156525
303.1590856 5.04515307
305.1747357 1.304368843
307.1903858 0.5406035919
341.1747357 0.689469831
347.1489149 0.4735409827
349.1645649 0.9261400146
359.1853004 17.84394063
361.1645649 0.9084705659
377.1958651 15.7820845

Name: +ve in-silico MS/MS by CFM-ID for ILGDWQQRRLHSBQ-UGPMKWKOSA-N
ID: ILGDWQQRRLHSBQ-UGPMKWKOSA-N
Comment: Energy1
Num peaks: 31
25.00727645 1.479049795
27.02292652 2.791784216
29.03857658 0.7910232189
51.02292652 1.293180717
53.00219107 4.289308759
53.03857658 0.9960978591
55.01784114 1.206847206
55.05422664 5.278201608
57.0334912 2.784305522
65.03857658 0.9428066723
83.04914126 9.106900928
165.0910061 0.724041734
207.0651853 0.8450503081
217.0859207 0.8218234336
219.1015708 0.8737956071
221.1172208 0.9710357424
229.1223062 0.7569963931
233.0808353 1.119475301
233.1536063 0.9372329953
235.0964854 0.7478973407
237.1121354 0.8312597346
239.1277855 0.7425618567
259.1328709 3.732430325
261.148521 0.770581404
277.1434356 5.093010891
289.1798211 0.7993774945
303.1590856 0.798265317
311.164171 0.9100157723
341.1747357 1.280594098
359.1853004 3.430737182
377.1958651 1.912709516

Name: +ve in-silico MS/MS by CFM-ID for ILGDWQQRRLHSBQ-UGPMKWKOSA-N
ID: ILGDWQQRRLHSBQ-UGPMKWKOSA-N
Comment: Energy2
Num peaks: 31
25.00727645 1.045926562
27.02292652 1.182438735
29.03857658 0.6458704481
39.02292652 0.7948046349
41.03857658 1.021542332
49.00727645 6.648772544
51.02292652 2.074097671
53.03857658 4.966638797
55.05422664 8.826091743
57.06987671 1.92821244
65.03857658 1.405718024
67.01784114 1.125707359
79.01784114 0.6303610942
81.06987671 0.7177290403
83.04914126 13.24523402
107.0855268 2.3549153
109.1011768 3.131365531
121.1011768 0.6535295434
163.075356 1.073185959
191.1066561 1.014048942
193.1223062 0.6222148069
217.0859207 0.9911653329
219.1015708 0.9560814674
221.1172208 0.6611953829
241.1434356 0.6512412615
247.1328709 1.189013308
249.1121354 0.8714896314
257.1172208 0.9086293723
261.148521 0.6882401641
277.1434356 1.508010181
361.1645649 1.025479198

Name: +ve in-silico MS/MS by CFM-ID for XOZIZCAYPORZCT-BCDMZGRMSA-N
ID: XOZIZCAYPORZCT-BCDMZGRMSA-N
Comment: Energy0
Num peaks: 16
43.01784114 1.936678276
61.02840582 1.431482966
233.1536063 2.052610433
235.1692564 2.570672577
247.1692564 2.26868653
249.1849065 0.9925057458
251.164171 2.80781488
253.1798211 0.9115676399
265.1798211 1.553553636
275.164171 1.883279049
277.1798211 12.98093269
291.1590856 0.8410111272
295.1903858 25.64460279
319.1903858 2.347056893
321.1696503 1.207543464
337.2009504 18.98826502

Name: +ve in-silico MS/MS by CFM-ID for XOZIZCAYPORZCT-BCDMZGRMSA-N
ID: XOZIZCAYPORZCT-BCDMZGRMSA-N
Comment: Energy1
Num peaks: 31
43.01784114 1.887269474
43.05422664 0.9413619756
55.05422664 0.8588627731
61.02840582 3.184318378
71.08552677 0.9359109892
123.1168269 0.9673218183
125.0233204 0.8560947399
127.0389705 0.7838353451
173.132477 0.8597275382
175.148127 0.7949520967
187.148127 0.9913792238
189.1637771 1.740093738
191.1794272 1.242358636
193.1586917 0.9930603651
207.1743418 1.773551564
215.1430416 1.161980695
217.1586917 1.453429214
231.1379563 4.449696508
233.1536063 4.118566615
235.1692564 5.757628989
245.1536063 2.005084093
247.1692564 3.002657831
249.1849065 1.719656532
253.1798211 2.232694515
259.1692564 0.7881673814
275.164171 1.062051502
277.1798211 14.51852435
295.1903858 5.236424638
319.1903858 1.487172447
321.1696503 0.7731722479
337.2009504 2.123738335

Name: +ve in-silico MS/MS by CFM-ID for XOZIZCAYPORZCT-BCDMZGRMSA-N
ID: XOZIZCAYPORZCT-BCDMZGRMSA-N
Comment: Energy2
Num peaks: 31
41.03857658 1.24360466
43.01784114 1.93100572
43.05422664 1.16308641
55.05422664 2.019846199
57.06987671 1.183285711
61.02840582 2.694030028
81.06987671 1.500188234
83.01275576 1.237778832
83.08552677 1.260006174
85.02840582 1.141894213
85.10117684 1.183285711
121.1011768 3.056146651
123.1168269 3.385855799
173.132477 1.60804402
175.148127 1.327682848
193.1586917 1.580743478
205.1586917 2.208895466
209.1536063 1.284244377
215.1430416 1.96093354
217.1586917 1.41356695
223.1692564 2.936086607
231.1379563 1.664428962
233.1536063 2.545258817
235.1692564 4.426878344
245.1536063 2.105116961
247.1692564 1.12475168
251.164171 1.611935264
261.148521 1.379590921
277.1798211 1.34199839
293.1383502 1.184221135
321.1696503 1.871442592

Name: +ve in-silico MS/MS by CFM-ID for YYEUHNBQISBESB-VMTAUAMDSA-N
ID: YYEUHNBQISBESB-VMTAUAMDSA-N
Comment: Energy0
Num peaks: 15
41.03857658 2.392980038
53.03857658 1.331222505
55.05422664 2.171889587
65.03857658 0.9981548865
67.05422664 1.484852341
177.0910061 1.284790548
221.1172208 0.8749196329
323.164171 0.936285097
327.1590856 2.446137751
329.1747357 1.267039235
331.1540003 1.157328462
333.1696503 1.058313393
341.1747357 15.77983428
343.1540003 4.20393546
359.1853004 43.05498783

Name: +ve in-silico MS/MS by CFM-ID for YYEUHNBQISBESB-VMTAUAMDSA-N
ID: YYEUHNBQISBESB-VMTAUAMDSA-N
Comment: Energy1
Num peaks: 31
39.02292652 1.881162314
41.03857658 6.201629999
49.00727645 3.563585255
51.02292652 1.770021796
53.03857658 3.185286633
55.05422664 2.673810231
57.06987671 1.802873653
79.01784114 1.024159211
137.0597059 1.664763875
151.075356 2.149000894
155.1066561 1.038911338
157.1223062 1.065049694
161.0597059 1.805057523
175.075356 1.814074988
177.0910061 1.561903256
179.1066561 1.742934385
221.1172208 1.050089168
275.1277855 1.023303299
277.1434356 0.9329214503
301.1434356 1.266660256
309.148521 1.422212003
315.1590856 1.395085235
323.164171 1.8242032
325.1434356 1.623960875
327.1590856 2.554017475
329.1747357 0.9786454114
331.1540003 1.042650079
331.1903858 1.483144495
341.1747357 6.619857904
343.1540003 2.815349687
359.1853004 7.879070741

Name: +ve in-silico MS/MS by CFM-ID for YYEUHNBQISBESB-VMTAUAMDSA-N
ID: YYEUHNBQISBESB-VMTAUAMDSA-N
Comment: Energy2
Num peaks: 31
39.02292652 5.015599306
41.03857658 6.133155765
43.05422664 0.9809875822
49.00727645 3.057543809
51.02292652 4.959016892
53.03857658 3.79688447
55.05422664 4.958458798
59.08552677 0.9980027529
63.02292652 6.596849048
65.03857658 3.371088035
67.05422664 2.555475758
71.08552677 1.156509915
73.10117684 1.234046972
137.0597059 3.189047
139.075356 1.13124741
147.0804414 1.262904985
157.1223062 1.077127875
165.0910061 1.108210441
167.1066561 1.332793649
169.1223062 1.032039652
175.075356 2.299521992
177.0910061 1.343051905
179.1066561 0.9832153383
183.1379563 0.845087847
185.1536063 1.253256755
299.1277855 1.202118301
309.148521 1.386485224
325.1434356 1.953101997
329.1747357 1.304063035
331.1540003 0.9865052912
343.1540003 0.9515749285

Name: +ve in-silico MS/MS by CFM-ID for NAKRLIWTMZZVMO-XJFPAQNLSA-N
ID: NAKRLIWTMZZVMO-XJFPAQNLSA-N
Comment: Energy0
Num peaks: 18
55.05422664 0.7790643421
57.06987671 2.137360164
113.0597059 1.198873974
297.148521 0.7917529768
299.164171 1.291091096
315.1227001 0.9043420512
315.1590856 2.134140068
317.1383502 0.9902770049
317.1747357 1.295291946
333.1696503 0.7641570344
335.1489149 1.741185833
341.1747357 5.426424231
345.1696503 1.514116568
347.1853004 1.144249836
349.2009504 1.253561378
359.1853004 32.0733675
361.1645649 0.8188912666
377.1958651 24.37943744

Name: +ve in-silico MS/MS by CFM-ID for NAKRLIWTMZZVMO-XJFPAQNLSA-N
ID: NAKRLIWTMZZVMO-XJFPAQNLSA-N
Comment: Energy1
Num peaks: 31
43.05422664 2.888941855
55.05422664 1.958477854
57.06987671 1.775822108
59.08552677 1.921757495
111.0440559 1.172837043
113.0597059 1.271984995
245.1172208 0.9127894779
261.1121354 1.322950801
263.1277855 1.082678433
265.1434356 1.116067761
283.1328709 1.642161811
285.148521 1.923797473
289.1070501 0.961664958
297.148521 4.412221684
299.164171 3.296445131
301.1434356 1.104364371
301.1798211 2.152161224
303.1590856 2.505416248
315.1590856 4.356223564
317.1747357 4.042479693
319.1903858 1.090274464
327.1590856 1.20967684
331.1903858 0.9461937186
333.1696503 1.454722441
335.1489149 1.156551509
341.1747357 4.413699349
345.1696503 1.262068115
347.1853004 1.472744376
349.2009504 2.267927688
359.1853004 8.341762463
377.1958651 4.357433445

Name: +ve in-silico MS/MS by CFM-ID for NAKRLIWTMZZVMO-XJFPAQNLSA-N
ID: NAKRLIWTMZZVMO-XJFPAQNLSA-N
Comment: Energy2
Num peaks: 31
39.02292652 1.474356932
41.03857658 6.221518611
43.05422664 1.072236928
53.00219107 0.8229164418
55.05422664 6.230856685
57.06987671 12.39660302
81.0334912 2.699654431
83.04914126 1.121367104
93.06987671 1.262015784
107.0855268 1.582994327
113.0597059 1.090640271
137.0960915 1.141495226
159.0804414 1.22637839
161.0960915 1.246750184
189.0546206 0.8641629138
189.0910061 1.159628998
191.1066561 1.901238593
233.1172208 1.096239759
245.1172208 1.120901798
247.1328709 0.874487525
261.1121354 2.484937175
283.1328709 0.9755711737
285.148521 1.926596156
299.164171 0.8071645223
303.1954711 0.8890662296
315.1590856 1.989267039
327.1590856 0.7847960603
329.1747357 1.372763375
341.1747357 1.536351454
347.1853004 1.060467063
361.1645649 1.268093664

Name: +ve in-silico MS/MS by CFM-ID for UEYXHFVQQGVQGL-QDFMSXHXSA-N
ID: UEYXHFVQQGVQGL-QDFMSXHXSA-N
Comment: Energy0
Num peaks: 12
41.03857658 2.784589028
69.0334912 13.69768627
289.1434356 1.430734906
291.1590856 8.125306869
301.1434356 2.761449228
303.1590856 10.37277945
305.1747357 2.322834188
309.1696503 2.225720299
331.1540003 1.736714515
349.1645649 7.922566483
359.1853004 2.284661551
377.1958651 25.72103881

Name: +ve in-silico MS/MS by CFM-ID for UEYXHFVQQGVQGL-QDFMSXHXSA-N
ID: UEYXHFVQQGVQGL-QDFMSXHXSA-N
Comment: Energy1
Num peaks: 31
39.02292652 1.728303411
41.03857658 10.69027808
43.05422664 0.9787483187
47.04914126 2.906498911
53.00219107 5.191584946
55.01784114 1.480157189
55.05422664 0.7817903895
57.0334912 2.361482668
69.0334912 14.21747285
95.01275576 1.125427521
121.0647913 0.9379454918
123.0804414 2.177208743
125.0960915 1.163959288
139.0389705 0.8851032219
167.0702706 1.810550378
243.1379563 0.7197939398
247.1692564 0.8153694434
251.0914 0.7895369421
265.1434356 1.259560672
273.148521 1.342623353
289.1434356 0.9593301118
291.1590856 5.850588086
303.1590856 1.122809758
307.1903858 0.8630703194
309.1696503 1.226973758
329.1747357 0.7340024451
331.1540003 1.609835642
331.1903858 0.7881123736
359.1853004 3.301082611
361.1645649 0.9665382473
377.1958651 2.568348978

Name: +ve in-silico MS/MS by CFM-ID for UEYXHFVQQGVQGL-QDFMSXHXSA-N
ID: UEYXHFVQQGVQGL-QDFMSXHXSA-N
Comment: Energy2
Num peaks: 31
15.02292652 0.6300709868
25.00727645 0.750288484
39.02292652 7.425305502
41.03857658 12.10818904
43.05422664 0.8071534841
51.02292652 0.834070537
53.00219107 3.342066662
55.05422664 3.17820948
57.06987671 1.055298256
67.01784114 1.621479859
69.0334912 23.23085655
71.04914126 0.5872862938
99.04405588 0.9936721259
123.0804414 1.356080276
151.1117415 1.758687563
163.075356 2.597598979
233.1172208 0.8397563833
235.1328709 0.6456632652
237.148521 0.7657761558
245.1172208 0.7456602164
247.1328709 1.199886863
259.0964854 0.5848496922
261.1121354 0.8407825817
263.1277855 4.26147829
265.1434356 0.7980895713
275.1277855 0.7185385869
279.1227001 2.01300851
281.1383502 0.7889081899
291.1590856 0.926086204
331.1540003 0.5772429309
361.1645649 1.06990737

Name: +ve in-silico MS/MS by CFM-ID for UUAPDEPTAVUZJC-OAQYLSRUSA-N
ID: UUAPDEPTAVUZJC-OAQYLSRUSA-N
Comment: Energy0
Num peaks: 15
71.08552677 1.260037988
127.075356 2.972269846
151.1117415 2.809793747
153.1273916 2.457346902
203.1066561 0.957702404
205.1223062 1.271204717
315.1227001 1.654876489
317.1383502 3.571384744
323.164171 1.638672675
327.1590856 1.357031227
329.1747357 1.104717548
331.1903858 1.718260624
341.1747357 15.89468162
343.1540003 1.493273968
359.1853004 39.90086899

Name: +ve in-silico MS/MS by CFM-ID for UUAPDEPTAVUZJC-OAQYLSRUSA-N
ID: UUAPDEPTAVUZJC-OAQYLSRUSA-N
Comment: Energy1
Num peaks: 31
39.02292652 1.097779558
41.03857658 1.028307551
43.05422664 3.380732125
55.05422664 2.400051696
57.06987671 3.162776504
65.03857658 1.246241614
67.05422664 1.309537803
69.06987671 1.587742422
71.08552677 1.672813531
81.0334912 1.731790481
83.04914126 1.143169515
83.08552677 1.713612413
85.10117684 1.07567883
121.1011768 2.386417194
123.1168269 1.758286723
125.0597059 2.103765357
127.075356 1.548048265
203.1066561 1.197983899
231.1015708 4.337720126
233.1172208 2.709462952
275.0914 1.062117403
275.1277855 1.419395117
315.1227001 1.521871823
317.1383502 3.120135567
323.164171 1.450290481
327.1590856 2.093264833
329.1747357 2.217983539
331.1903858 4.929549889
341.1747357 7.726713896
343.1540003 1.410753521
359.1853004 7.671624159

Name: +ve in-silico MS/MS by CFM-ID for UUAPDEPTAVUZJC-OAQYLSRUSA-N
ID: UUAPDEPTAVUZJC-OAQYLSRUSA-N
Comment: Energy2
Num peaks: 31
39.02292652 1.901073939
41.03857658 5.941607105
53.00219107 1.521847335
55.05422664 6.56961047
57.06987671 5.466554973
65.03857658 2.054497901
67.05422664 3.999716559
69.06987671 2.955656621
81.06987671 2.538876263
83.08552677 1.618566903
95.04914126 3.573743313
97.06479133 1.295980144
123.1168269 1.308973538
125.132477 1.192981844
127.075356 1.21931496
151.1117415 2.220202102
153.1273916 2.281842533
163.1117415 0.9791519129
179.1066561 1.01330283
203.1066561 1.952869887
231.1015708 2.228587085
233.1172208 2.24426078
261.1121354 1.156078546
299.164171 1.484836825
301.1798211 1.26554984
315.1227001 1.078029323
317.1383502 0.9787029118
329.1383502 1.203060766
329.1747357 0.9456235468
331.1540003 1.287699519
343.1540003 3.432808289

Name: +ve in-silico MS/MS by CFM-ID for GESOKLRVLMVNMO-CZDKIBKJSA-N
ID: GESOKLRVLMVNMO-CZDKIBKJSA-N
Comment: Energy0
Num peaks: 15
221.0808353 1.693499511
277.1434356 1.662722639
299.164171 1.812846575
315.1590856 1.35475057
317.1747357 8.746085989
331.1903858 2.857379166
333.2060358 2.672211242
341.1747357 2.433757928
345.1696503 1.602931221
347.1853004 2.053135569
349.1645649 1.738731819
349.2009504 3.733008584
351.180215 2.845762301
359.1853004 14.86258863
377.1958651 30.108815

Name: +ve in-silico MS/MS by CFM-ID for GESOKLRVLMVNMO-CZDKIBKJSA-N
ID: GESOKLRVLMVNMO-CZDKIBKJSA-N
Comment: Energy1
Num peaks: 31
43.05422664 0.8880982003
141.0910061 1.143172017
205.1223062 1.580238743
273.1121354 0.8033292042
275.1277855 1.950551157
277.1434356 2.840216132
279.1590856 1.259222323
283.1903858 0.8099953948
299.164171 1.544066356
301.1434356 1.186359486
303.1590856 1.574649271
305.1747357 2.409607758
307.1903858 1.825929633
313.1798211 0.7464131536
315.1590856 3.755297789
317.1747357 3.998654751
319.1903858 1.200195068
321.2060358 2.045980542
329.1747357 2.090794462
331.1540003 0.8469990006
331.1903858 3.480491021
333.1696503 2.616178917
333.2060358 2.995984668
335.1853004 3.301337935
341.1747357 2.706931442
345.1696503 2.809752457
347.1853004 4.970209632
349.2009504 9.016488623
359.1853004 6.985288498
361.1645649 0.7483282229
377.1958651 4.869256826

Name: +ve in-silico MS/MS by CFM-ID for GESOKLRVLMVNMO-CZDKIBKJSA-N
ID: GESOKLRVLMVNMO-CZDKIBKJSA-N
Comment: Energy2
Num peaks: 31
39.02292652 3.843897393
41.03857658 1.22339779
51.02292652 4.23254647
53.03857658 3.675666591
55.05422664 2.266161423
81.06987671 4.491363137
83.08552677 1.105633604
93.06987671 2.415622294
95.08552677 3.580923172
97.10117684 1.892037445
139.075356 0.9892612779
151.075356 0.9540097589
163.075356 2.751742521
203.1066561 1.698739377
205.1223062 2.006741858
229.1434356 1.307716041
233.1172208 1.102167898
277.1434356 3.531074989
279.1590856 2.034973425
299.164171 1.27753691
303.1590856 1.0780788
305.1747357 0.9464204822
307.1903858 1.37924843
313.1798211 1.06895458
321.2060358 1.076893177
329.1747357 1.337929924
341.1747357 1.886179802
345.1696503 1.364344135
347.1853004 1.661630483
359.1853004 1.014295384
361.1645649 1.971994725

Name: +ve in-silico MS/MS by CFM-ID for QNORHADVEHJLEG-YNAITPLOSA-N
ID: QNORHADVEHJLEG-YNAITPLOSA-N
Comment: Energy0
Num peaks: 6
331.1540003 4.30179374
337.1645649 3.470833333
341.1747357 2.343128661
349.1645649 5.3120385
359.1853004 18.53127825
377.1958651 51.41581643

Name: +ve in-silico MS/MS by CFM-ID for QNORHADVEHJLEG-YNAITPLOSA-N
ID: QNORHADVEHJLEG-YNAITPLOSA-N
Comment: Energy1
Num peaks: 12
313.1434356 2.16884079
315.1227001 3.508824137
331.1540003 7.803344579
333.1332648 4.78472214
333.1696503 1.832017425
335.1489149 2.619738109
337.1645649 3.263939458
341.1747357 4.219712938
349.1645649 7.194292072
359.1853004 16.40946677
361.1645649 1.755364528
377.1958651 24.5932218

Name: +ve in-silico MS/MS by CFM-ID for QNORHADVEHJLEG-YNAITPLOSA-N
ID: QNORHADVEHJLEG-YNAITPLOSA-N
Comment: Energy2
Num peaks: 18
29.03857658 2.640451489
47.04914126 1.542051088
287.164171 2.760587827
305.1747357 1.550094463
313.1434356 11.86845701
315.1227001 2.10569751
315.1590856 10.36564455
315.1954711 1.370047248
317.1383502 1.472908516
317.1747357 3.513806235
329.1383502 2.313220496
331.1540003 19.33567535
333.1332648 1.286884379
333.1696503 7.675769238
341.1747357 4.381190066
343.1540003 2.010647118
349.1645649 2.142747779
359.1853004 2.192230485

Name: +ve in-silico MS/MS by CFM-ID for BRSFRAPHIHWJKB-ARWYLSQWSA-N
ID: BRSFRAPHIHWJKB-ARWYLSQWSA-N
Comment: Energy0
Num peaks: 13
81.0334912 3.688962837
95.04914126 2.029479339
277.1434356 2.589512068
299.164171 3.090930771
311.164171 3.161323725
313.1434356 1.439970076
313.1798211 1.733896724
315.1590856 3.581610599
327.1590856 11.98707381
329.1747357 3.821945835
341.1747357 4.14751471
343.1540003 1.506164372
359.1853004 37.41322436

Name: +ve in-silico MS/MS by CFM-ID for BRSFRAPHIHWJKB-ARWYLSQWSA-N
ID: BRSFRAPHIHWJKB-ARWYLSQWSA-N
Comment: Energy1
Num peaks: 31
81.0334912 11.33746758
83.04914126 0.8449558196
95.04914126 5.710237721
215.1066561 0.9775265137
217.1223062 1.675010082
229.1223062 1.142898896
231.1379563 2.114090303
243.1015708 0.9897739103
243.1379563 0.8703161474
245.1172208 0.9840253483
259.1328709 1.232996967
269.1536063 1.709249571
273.1121354 1.731201027
275.1277855 1.004746123
277.1434356 4.366042026
281.1536063 1.57834425
287.1277855 1.069166397
289.1434356 1.486720533
291.1590856 2.035123709
299.164171 2.729847082
311.164171 2.831890434
313.1434356 0.8615688193
313.1798211 2.860293809
315.1590856 0.8331445918
315.1954711 1.415682251
327.1590856 5.403567631
329.1747357 1.925179263
331.1903858 2.935940267
341.1747357 4.334434742
343.1540003 1.499847365
359.1853004 5.430913944

Name: +ve in-silico MS/MS by CFM-ID for BRSFRAPHIHWJKB-ARWYLSQWSA-N
ID: BRSFRAPHIHWJKB-ARWYLSQWSA-N
Comment: Energy2
Num peaks: 31
39.02292652 2.467403304
41.03857658 2.110471725
49.00727645 5.34608204
51.02292652 2.333542724
53.03857658 2.536761176
55.05422664 2.901004999
81.0334912 8.264917519
91.01784114 3.199803347
95.04914126 1.628507821
203.1066561 3.338441755
215.1066561 2.679072017
217.1223062 7.428172029
229.1223062 1.182091756
231.1379563 3.480781616
243.1015708 1.377835533
243.1379563 1.048682686
245.1172208 1.385758565
253.1223062 3.278586935
253.1586917 1.015154889
255.1379563 1.464670772
257.1536063 1.549817855
269.1536063 2.548026659
281.1172208 1.49407604
281.1536063 1.752166
283.1328709 1.086964235
285.148521 2.936525703
297.148521 1.13489707
329.1383502 1.305666626
331.1540003 1.589260001
333.1696503 0.9516560136
343.1540003 1.503464911

Name: +ve in-silico MS/MS by CFM-ID for OCIBRRBOOBNKJY-CQVBDWECSA-N
ID: OCIBRRBOOBNKJY-CQVBDWECSA-N
Comment: Energy0
Num peaks: 21
167.1066561 2.636764747
169.1223062 1.385982857
177.0910061 0.9698513516
179.1066561 1.930298131
181.1223062 3.170738746
283.1328709 1.363965696
285.148521 1.747061563
297.148521 0.8363598003
301.1434356 2.511638237
303.1590856 4.286179611
315.1590856 1.898819743
315.1954711 1.324434408
329.1747357 0.8678624284
331.1903858 1.048119442
333.1696503 1.656460369
341.1747357 3.800090161
345.1696503 1.954120886
347.1853004 1.162219976
359.1853004 24.83008816
361.1645649 0.8701518285
377.1958651 20.27962035

Name: +ve in-silico MS/MS by CFM-ID for OCIBRRBOOBNKJY-CQVBDWECSA-N
ID: OCIBRRBOOBNKJY-CQVBDWECSA-N
Comment: Energy1
Num peaks: 31
167.1066561 1.106773004
179.1066561 0.9139151511
181.1223062 2.757564875
183.1379563 1.032435603
235.0964854 0.8261891998
283.1328709 2.371790269
285.148521 1.498300862
297.148521 3.240116693
299.164171 2.133708821
301.1434356 1.698612138
301.1798211 2.782332599
303.1590856 1.541651107
311.164171 1.195978761
313.1798211 1.950104372
315.1590856 3.061899598
315.1954711 1.552206369
317.1747357 2.727042908
319.1903858 1.594801771
327.1590856 1.01568815
329.1747357 0.9778365783
331.1540003 1.101876415
331.1903858 2.571766671
333.1696503 1.524723552
333.2060358 2.390485207
341.1747357 4.057104977
345.1696503 1.970242056
347.1853004 2.477723643
349.2009504 2.758141969
359.1853004 9.529925842
361.1645649 1.036987102
377.1958651 5.371599708

Name: +ve in-silico MS/MS by CFM-ID for OCIBRRBOOBNKJY-CQVBDWECSA-N
ID: OCIBRRBOOBNKJY-CQVBDWECSA-N
Comment: Energy2
Num peaks: 31
39.02292652 2.66523589
41.03857658 1.829499447
51.02292652 1.506967172
53.03857658 3.308463491
65.03857658 1.859118575
67.05422664 2.593314687
91.05422664 3.953721402
93.06987671 4.056036475
95.08552677 2.456374316
97.06479133 1.108465836
105.0698767 4.306701776
107.0855268 3.506557491
109.1011768 1.635928504
121.0647913 1.754181104
123.0804414 2.501696159
125.0960915 1.996079857
131.0491413 1.004788101
135.0804414 2.073451304
137.0960915 1.989756202
139.1117415 1.402420155
149.0597059 1.713720658
167.1066561 1.265014085
177.0910061 1.297411332
179.1066561 1.202572669
181.1223062 1.220430543
183.1379563 1.046604606
285.148521 1.215368182
315.1590856 1.567694463
327.1590856 1.189577557
345.1696503 1.012888824
347.1853004 1.31729741

Name: +ve in-silico MS/MS by CFM-ID for ICYZJIFZEACARX-OAQYLSRUSA-N
ID: ICYZJIFZEACARX-OAQYLSRUSA-N
Comment: Energy0
Num peaks: 8
71.08552677 1.634178967
151.1117415 1.432042946
153.1273916 1.961088514
317.1383502 2.651127905
319.1540003 3.976390159
341.1747357 9.185890426
343.1540003 2.390427983
359.1853004 57.67457337

Name: +ve in-silico MS/MS by CFM-ID for ICYZJIFZEACARX-OAQYLSRUSA-N
ID: ICYZJIFZEACARX-OAQYLSRUSA-N
Comment: Energy1
Num peaks: 31
41.03857658 4.367731652
57.06987671 1.988327307
69.06987671 2.055877277
71.08552677 2.051291016
83.08552677 2.185060284
85.10117684 1.179261485
121.1011768 2.594058713
123.1168269 2.375364738
125.0597059 1.756265227
125.132477 1.303219341
151.1117415 0.9980925724
153.1273916 1.658726571
177.0546206 1.24070819
179.0702706 2.447256639
181.1223062 1.04577357
205.0495352 1.217700219
207.0651853 2.782065725
233.1172208 1.817377853
273.0757499 0.7356179616
275.0914 1.3008482
301.1798211 0.7837813985
303.1227001 0.9967191212
315.1227001 2.086099266
317.1383502 2.503042615
319.1540003 1.701632224
327.1590856 2.344798047
329.1747357 3.630063602
331.1903858 8.40972688
341.1747357 4.509818504
343.1540003 2.259464496
359.1853004 10.66378609

Name: +ve in-silico MS/MS by CFM-ID for ICYZJIFZEACARX-OAQYLSRUSA-N
ID: ICYZJIFZEACARX-OAQYLSRUSA-N
Comment: Energy2
Num peaks: 31
39.02292652 2.360992724
41.03857658 2.690598086
53.03857658 1.956650882
55.05422664 5.722269834
57.06987671 2.165911754
65.03857658 2.387482865
67.05422664 2.180727206
69.06987671 3.363900386
71.08552677 1.350852298
81.06987671 2.253358599
83.08552677 1.719926394
123.1168269 1.223205887
125.0597059 1.13978649
125.132477 1.676618535
149.0960915 1.098919609
153.1273916 1.626906872
177.0546206 1.46756756
201.0546206 2.978986254
203.0702706 1.635980413
203.1066561 2.038596813
207.1015708 1.170940746
233.1172208 1.922812364
287.164171 1.400852793
301.1798211 1.35174027
317.1383502 2.017435053
327.1590856 1.535475706
329.1383502 1.375156704
329.1747357 1.359937281
331.1540003 2.420111884
341.1747357 2.585691736
343.1540003 5.48990975

Name: +ve in-silico MS/MS by CFM-ID for CGPVZAXPDUNVCK-QWJHBKARSA-N
ID: CGPVZAXPDUNVCK-QWJHBKARSA-N
Comment: Energy0
Num peaks: 8
317.1383502 1.416546663
327.1590856 3.375661837
329.1747357 1.671249573
331.1540003 1.693402434
333.1696503 1.952732177
341.1747357 13.23306774
343.1540003 5.50727005
359.1853004 51.15594758

Name: +ve in-silico MS/MS by CFM-ID for CGPVZAXPDUNVCK-QWJHBKARSA-N
ID: CGPVZAXPDUNVCK-QWJHBKARSA-N
Comment: Energy1
Num peaks: 31
39.02292652 1.065263503
41.03857658 5.283223895
137.0597059 1.91844561
151.075356 2.736355352
155.1066561 1.278122373
157.1223062 1.256513569
161.0597059 1.231285737
175.0389705 0.9505263488
175.075356 1.440330233
177.0546206 1.613451249
177.0910061 1.668066492
179.0702706 1.600981453
179.1066561 0.9862010236
181.0859207 2.747559028
221.1172208 1.762905917
301.1434356 1.827079233
315.1227001 1.459592494
315.1590856 1.8755831
317.1383502 1.948838461
319.1540003 1.774279462
323.164171 0.923738408
325.1434356 1.151023415
327.1590856 5.110586996
329.1383502 0.9248816415
329.1747357 2.970300659
331.1540003 1.578384916
331.1903858 1.779546398
333.1696503 1.035580764
341.1747357 5.858750368
343.1540003 4.931663826
359.1853004 11.24431979

Name: +ve in-silico MS/MS by CFM-ID for CGPVZAXPDUNVCK-QWJHBKARSA-N
ID: CGPVZAXPDUNVCK-QWJHBKARSA-N
Comment: Energy2
Num peaks: 31
39.02292652 1.946184992
41.03857658 4.570212478
43.01784114 1.413549941
49.00727645 4.381123379
51.02292652 1.986418939
53.03857658 0.9204135043
55.05422664 4.281050614
57.0334912 1.310484232
61.06479133 0.9770384748
63.02292652 3.937795051
67.05422664 1.007036269
137.0597059 3.076535113
139.075356 1.105631111
147.0804414 0.9061574395
151.075356 0.9292469339
157.1223062 0.9789636651
165.0910061 3.03277801
167.1066561 1.252651216
253.1223062 1.589045355
269.1172208 0.9936365518
273.148521 0.9528418786
287.164171 1.472154005
299.1277855 2.263970777
301.1434356 1.954799098
303.1590856 0.9292293068
313.1434356 1.072111995
315.1590856 2.098193055
317.1383502 2.136075059
327.1590856 3.311475026
329.1747357 2.466125088
343.1540003 4.618843569

Name: +ve in-silico MS/MS by CFM-ID for BTVAZXUVOABVDM-CNMWIUBYSA-N
ID: BTVAZXUVOABVDM-CNMWIUBYSA-N
Comment: Energy0
Num peaks: 15
43.01784114 2.750981109
177.1273916 1.733666815
215.1430416 1.421146186
217.1586917 3.810115874
235.1328709 1.561410617
237.148521 1.822139701
239.164171 1.303261583
247.1692564 1.622593466
259.1692564 1.746319791
275.164171 3.156930966
277.1798211 26.5522333
295.1903858 4.841182994
305.1747357 3.741165438
319.1903858 3.896819279
337.2009504 20.95655623

Name: +ve in-silico MS/MS by CFM-ID for BTVAZXUVOABVDM-CNMWIUBYSA-N
ID: BTVAZXUVOABVDM-CNMWIUBYSA-N
Comment: Energy1
Num peaks: 29
43.01784114 1.758282141
61.02840582 1.487985101
99.04405588 1.017703378
177.1273916 2.218149883
179.1430416 0.6861327104
207.1379563 0.8340838863
215.1430416 1.637604239
217.1586917 4.81560086
233.1172208 3.157942265
233.1536063 0.9192810064
235.1328709 1.506238552
235.1692564 3.057147518
237.148521 1.704744917
245.1536063 1.317399415
247.1692564 4.124119586
249.1849065 1.678742101
259.1328709 0.6758159113
259.1692564 5.519227616
261.148521 4.353887683
275.164171 0.9405859907
277.1798211 20.00129848
295.1903858 2.884058764
303.1590856 2.104473418
305.1747357 0.8131975656
307.1903858 1.31454759
309.2060358 0.6815507079
319.1903858 3.991658492
321.1696503 3.069754366
337.2009504 2.222311008

Name: +ve in-silico MS/MS by CFM-ID for BTVAZXUVOABVDM-CNMWIUBYSA-N
ID: BTVAZXUVOABVDM-CNMWIUBYSA-N
Comment: Energy2
Num peaks: 31
41.00219107 1.141711807
43.01784114 3.83516598
57.0334912 0.8928651808
67.05422664 2.172629688
69.06987671 0.9603410456
73.02840582 1.526958081
75.04405588 1.210948023
81.06987671 2.104102522
83.08552677 1.577943021
95.08552677 1.47644495
97.10117684 1.642001854
175.1117415 2.157336276
177.1273916 2.26356525
179.1430416 0.9074028496
193.1223062 1.168532729
197.0808353 0.9875860016
201.1273916 2.092471302
203.1430416 5.284910614
205.1223062 1.446170714
207.1379563 2.349131176
209.1536063 1.026676689
215.1430416 8.008683699
217.1586917 7.505168969
233.1536063 1.325174958
235.1692564 3.014554753
245.1536063 1.958600499
247.1692564 3.206782051
259.1692564 1.272583641
261.148521 1.026497903
277.1798211 3.818996717
321.1696503 1.440551354

Name: +ve in-silico MS/MS by CFM-ID for CBAPLTCHHBGQDY-NJJMGCRASA-N
ID: CBAPLTCHHBGQDY-NJJMGCRASA-N
Comment: Energy0
Num peaks: 14
55.05422664 1.912518704
81.0334912 1.321577225
83.04914126 13.1055819
275.1277855 1.59976423
277.1434356 9.54407202
295.1540003 2.540608281
301.1434356 2.366235227
303.1590856 10.46676952
305.1747357 2.473047828
307.1903858 1.042354397
349.1645649 1.399671382
359.1853004 2.505761181
361.1645649 1.250723056
377.1958651 29.33911949

Name: +ve in-silico MS/MS by CFM-ID for CBAPLTCHHBGQDY-NJJMGCRASA-N
ID: CBAPLTCHHBGQDY-NJJMGCRASA-N
Comment: Energy1
Num peaks: 31
25.00727645 1.777398674
27.02292652 3.228061838
29.03857658 0.9736210849
39.02292652 1.020617758
51.02292652 1.501160625
53.00219107 5.515847425
53.03857658 1.176332906
55.01784114 2.140295854
55.05422664 6.611749918
57.0334912 3.416807992
65.03857658 1.19567164
83.04914126 11.12157586
121.0647913 0.9757961918
123.0804414 2.136780465
125.0233204 1.533051872
125.0960915 1.224806661
153.0546206 1.543002457
207.1379563 0.8819157309
229.1223062 1.070822097
233.1536063 1.5634371
251.0914 0.8467962983
259.1328709 1.764773744
261.148521 1.135987867
277.1434356 7.372794655
295.1540003 1.721310432
303.1590856 1.077903338
307.1903858 1.022814746
329.1747357 0.9147730984
331.1903858 0.8277857581
359.1853004 3.010471145
377.1958651 2.786114549

Name: +ve in-silico MS/MS by CFM-ID for CBAPLTCHHBGQDY-NJJMGCRASA-N
ID: CBAPLTCHHBGQDY-NJJMGCRASA-N
Comment: Energy2
Num peaks: 31
25.00727645 2.502007615
27.02292652 2.480565046
29.03857658 1.2764439
39.02292652 2.742034325
41.03857658 1.894544554
49.00727645 0.7943163261
51.02292652 2.380381868
53.00219107 1.039303031
53.03857658 7.847220984
55.01784114 1.109300448
55.05422664 15.22555612
57.0334912 0.8054472476
57.06987671 1.643551308
65.03857658 2.486935105
67.01784114 2.234866309
67.05422664 1.01251199
79.01784114 0.7720804685
81.0334912 0.92940193
83.04914126 13.4466426
123.0804414 1.412510583
151.1117415 2.493531596
163.075356 2.983730457
203.1066561 1.323022078
205.1223062 0.9908283912
207.1379563 0.843455087
223.1328709 1.257678574
261.1121354 0.8621433401
263.1277855 1.127152739
277.1434356 1.335000656
279.1227001 0.8964418788
361.1645649 1.225473997

Name: +ve in-silico MS/MS by CFM-ID for XHTHGRNWGBDAAM-ABNNWSJISA-N
ID: XHTHGRNWGBDAAM-ABNNWSJISA-N
Comment: Energy0
Num peaks: 14
43.01784114 1.641041895
43.05422664 2.627442505
69.0334912 1.234624522
71.04914126 12.92523832
247.1328709 1.398074661
287.1277855 1.416240774
289.1434356 7.105713522
307.1540003 1.98501563
315.1590856 1.24667238
317.1747357 7.675465153
335.1853004 11.07828297
359.1853004 5.128399221
361.1645649 1.014862548
377.1958651 23.84482033

Name: +ve in-silico MS/MS by CFM-ID for XHTHGRNWGBDAAM-ABNNWSJISA-N
ID: XHTHGRNWGBDAAM-ABNNWSJISA-N
Comment: Energy1
Num peaks: 31
39.02292652 1.746643682
41.03857658 2.206385867
43.01784114 1.138587821
43.05422664 9.603233258
45.06987671 0.8445696674
71.04914126 13.27805315
81.0334912 0.9958221691
109.0284058 4.779415472
111.0440559 0.7461206133
219.0651853 0.9709183729
225.148521 0.877989046
227.1066561 0.8234800989
229.1223062 0.9866741892
231.1379563 1.176765265
247.1328709 2.477070782
263.1277855 0.8426806893
265.1434356 1.074139014
271.1328709 0.8211257825
287.1277855 0.9690217659
289.1434356 4.541918298
299.164171 0.7664452373
305.1747357 0.7884726529
307.1540003 0.6712787862
307.1903858 0.696091173
317.1747357 4.957523494
335.1853004 3.444801585
345.1696503 0.8064930189
349.2009504 1.471736501
359.1853004 1.749418701
361.1645649 1.135168362
377.1958651 2.040150134

Name: +ve in-silico MS/MS by CFM-ID for XHTHGRNWGBDAAM-ABNNWSJISA-N
ID: XHTHGRNWGBDAAM-ABNNWSJISA-N
Comment: Energy2
Num peaks: 31
25.00727645 0.7711897464
27.02292652 0.6590663483
39.02292652 0.6597754982
41.03857658 6.394500094
43.01784114 1.205643387
43.05422664 8.07268626
51.02292652 1.865992688
55.01784114 3.877005258
55.05422664 1.648812942
57.06987671 0.8031441102
65.03857658 1.912198051
69.0334912 1.72472322
71.04914126 22.44162733
79.05422664 1.462805856
105.0698767 1.328520982
109.1011768 0.6391708661
179.0702706 1.107042559
195.1379563 0.7690990198
217.1223062 0.6325092109
223.0964854 0.7423775098
229.1223062 0.6346436068
233.0808353 0.974938828
245.1172208 1.161908144
247.1328709 3.427203049
263.1277855 2.054914522
265.1434356 0.6588054059
305.1383502 0.7476252883
317.1747357 0.6492199672
323.1853004 0.7347827013
347.1853004 0.8881550254
361.1645649 1.360766046

Name: +ve in-silico MS/MS by CFM-ID for RQSVDMLEQSPRMK-LJQANCHMSA-N
ID: RQSVDMLEQSPRMK-LJQANCHMSA-N
Comment: Energy0
Num peaks: 19
41.03857658 1.077570423
43.05422664 1.622455763
57.06987671 3.579825299
67.05422664 1.750997299
83.04914126 1.644026498
85.06479133 11.93556738
109.0284058 1.047045374
183.1379563 1.539300631
249.148521 1.387882135
255.1015708 1.345433423
257.1172208 8.40797932
275.1277855 6.541523836
289.1070501 1.119612059
303.1227001 0.7389136325
315.1227001 3.171137111
317.1383502 3.800820068
319.1540003 0.9460928323
341.1747357 4.547354838
359.1853004 24.14812809

Name: +ve in-silico MS/MS by CFM-ID for RQSVDMLEQSPRMK-LJQANCHMSA-N
ID: RQSVDMLEQSPRMK-LJQANCHMSA-N
Comment: Energy1
Num peaks: 30
39.02292652 4.110924533
41.03857658 4.071873998
43.05422664 11.64473592
45.0334912 1.386969895
45.06987671 3.065813676
55.05422664 1.122649129
57.06987671 6.261051859
67.05422664 2.32717124
69.06987671 1.499260862
79.05422664 1.022233863
81.06987671 2.97553519
83.04914126 0.83546937
83.08552677 2.118244133
85.06479133 8.311998102
97.06479133 1.248554595
99.08044139 0.8333611421
187.0389705 1.484759044
189.0546206 2.386956929
203.0338851 1.169844739
205.0495352 1.580516074
247.1328709 0.7832896654
257.1172208 5.752886929
275.1277855 4.725818575
289.1070501 1.408657572
327.1590856 0.790255219
329.1747357 0.9643944147
331.1903858 1.587449197
341.1747357 1.515070234
343.1540003 0.8258020286
359.1853004 2.205562254

Name: +ve in-silico MS/MS by CFM-ID for RQSVDMLEQSPRMK-LJQANCHMSA-N
ID: RQSVDMLEQSPRMK-LJQANCHMSA-N
Comment: Energy2
Num peaks: 31
39.02292652 1.478480121
41.03857658 7.01534185
43.05422664 4.187010302
45.06987671 1.207024421
55.05422664 4.173737946
57.06987671 12.34694909
59.08552677 0.9790619992
67.05422664 1.441209269
69.06987671 1.261782474
81.0334912 1.093025419
83.08552677 1.093582976
85.06479133 5.611255721
99.08044139 1.246416974
131.0127558 0.8485084364
145.0647913 1.204782195
147.0804414 1.066943501
149.0960915 1.974754884
161.0597059 1.337065354
163.075356 1.159607014
165.0910061 4.550521986
175.0389705 1.902111337
181.0859207 1.03237611
187.0389705 1.74678502
189.0546206 3.241154394
205.0495352 1.705199479
219.0651853 0.8641304462
257.1172208 2.527151125
301.1070501 0.9270036855
329.1747357 0.8762021015
331.1903858 1.379050701
343.1540003 1.375729758

Name: +ve in-silico MS/MS by CFM-ID for YPQNDHHCUQGPFN-QVEMZERUSA-N
ID: YPQNDHHCUQGPFN-QVEMZERUSA-N
Comment: Energy0
Num peaks: 27
51.02292652 1.49136505
53.03857658 1.890452927
55.05422664 6.173492332
57.06987671 6.501262105
59.08552677 2.396131465
137.0597059 1.064525873
181.0859207 1.324446199
187.075356 1.021161024
189.0910061 1.793123385
191.1066561 2.69354651
193.1223062 1.176827024
195.1015708 1.324446199
195.1379563 0.9207724782
201.0910061 1.033741976
203.1066561 1.834194786
205.1223062 2.741876468
207.1379563 1.11797795
209.1172208 0.8193738185
209.1536063 0.8354376053
211.1692564 0.9770668691
221.1172208 0.8549182837
223.1328709 1.035987277
327.1590856 2.59654235
329.1747357 1.412036083
331.1903858 0.9181068792
341.1747357 0.8053190255
359.1853004 33.84276942

Name: +ve in-silico MS/MS by CFM-ID for YPQNDHHCUQGPFN-QVEMZERUSA-N
ID: YPQNDHHCUQGPFN-QVEMZERUSA-N
Comment: Energy1
Num peaks: 31
53.03857658 5.739266943
55.05422664 4.443751356
57.06987671 0.9982465559
59.08552677 1.046328876
123.0440559 1.040657203
135.0440559 3.299568767
137.0597059 2.336175197
151.0389705 1.859404769
151.075356 1.0428678
153.0546206 1.396742273
165.0546206 1.88269551
167.0702706 2.388491009
187.075356 1.028943877
189.0910061 2.469482693
191.1066561 2.387716917
203.0702706 0.9539175658
203.1066561 2.682952176
205.1223062 2.448841286
207.1015708 2.849046627
209.1172208 2.234197876
217.0859207 1.204387239
219.1015708 1.098389526
221.1172208 4.771681858
223.1328709 2.643007845
235.1328709 2.482850801
315.1590856 1.804932267
327.1590856 3.819374212
329.1747357 2.882667465
331.1903858 1.471050931
341.1747357 1.261223322
359.1853004 6.973420227

Name: +ve in-silico MS/MS by CFM-ID for YPQNDHHCUQGPFN-QVEMZERUSA-N
ID: YPQNDHHCUQGPFN-QVEMZERUSA-N
Comment: Energy2
Num peaks: 31
41.03857658 0.9665861674
51.02292652 2.175700318
53.03857658 12.07773613
55.05422664 6.376765447
57.06987671 3.022938127
59.08552677 1.278725352
65.03857658 2.971238334
67.05422664 0.7911756653
69.06987671 3.481561933
91.05422664 1.478635414
109.0647913 0.9912450579
123.0440559 3.379785473
135.0440559 3.341371745
137.0597059 6.333015631
139.075356 1.798835086
141.0910061 1.293576528
143.1066561 0.9895548277
151.075356 2.326136368
157.1223062 0.8241933955
159.0440559 0.8026132178
163.075356 0.8490367304
177.0910061 0.9090311233
179.1066561 1.031085381
187.075356 1.009817336
193.1223062 1.106022994
271.1328709 1.037037271
285.148521 0.7816342206
315.1590856 0.7906133723
327.1590856 1.820384712
329.1747357 1.337323696
343.1540003 2.254162096

Name: +ve in-silico MS/MS by CFM-ID for LEMIBGJUUNCMCQ-UBLJSVCISA-N
ID: LEMIBGJUUNCMCQ-UBLJSVCISA-N
Comment: Energy0
Num peaks: 31
41.00219107 0.6966353931
43.01784114 2.127063008
55.05422664 2.368897397
59.01275576 0.8366516226
69.06987671 1.427589248
97.02840582 0.5414576517
99.04405588 0.790446115
101.0597059 1.653692339
113.0597059 1.929195744
127.075356 1.149223076
227.1066561 0.561025809
243.1015708 0.6361887106
245.1172208 1.036420192
253.1586917 0.9272237864
257.1172208 1.677870327
259.1328709 1.222408867
281.1536063 3.927432644
287.164171 0.7514652531
297.1121354 0.7823881979
297.148521 3.932311414
299.1277855 0.5547553219
299.164171 12.31276985
303.1227001 0.9635009362
311.164171 0.5407273015
313.1798211 3.552634364
315.1227001 1.448007114
317.1383502 1.536417086
317.1747357 1.730846048
323.164171 2.429615209
341.1747357 11.21445614
359.1853004 14.36830372

Name: +ve in-silico MS/MS by CFM-ID for LEMIBGJUUNCMCQ-UBLJSVCISA-N
ID: LEMIBGJUUNCMCQ-UBLJSVCISA-N
Comment: Energy1
Num peaks: 31
39.02292652 1.163706995
43.01784114 1.090262188
55.05422664 7.94857373
65.03857658 0.8337737167
67.05422664 1.294281487
69.06987671 3.548462437
71.01275576 0.8128415603
97.02840582 0.9893274706
113.0597059 4.844130754
127.075356 2.164996282
197.0960915 0.9207246105
199.1117415 1.77031057
227.0702706 0.8810755847
227.1066561 0.8676638541
241.0859207 2.524585495
243.1015708 1.798100067
245.1172208 1.670214763
253.1586917 2.511388322
255.1015708 1.200816444
257.1172208 2.919123724
281.1536063 3.415124086
283.1328709 1.273078646
285.1121354 0.8086208251
297.148521 1.739587358
299.164171 8.521265767
303.1227001 1.335562586
313.1798211 2.850777141
317.1747357 1.176822146
323.164171 1.079651177
341.1747357 2.375356457
359.1853004 1.435177522

Name: +ve in-silico MS/MS by CFM-ID for LEMIBGJUUNCMCQ-UBLJSVCISA-N
ID: LEMIBGJUUNCMCQ-UBLJSVCISA-N
Comment: Energy2
Num peaks: 31
25.00727645 1.320108863
39.02292652 1.676159559
41.00219107 1.188503
41.03857658 1.009968118
43.01784114 3.135377928
53.03857658 1.913672799
55.05422664 9.126222819
57.06987671 1.053211038
65.03857658 4.284105885
67.05422664 3.905872147
69.06987671 3.234544443
71.04914126 1.232093214
113.0597059 2.890536526
123.0440559 1.210067165
125.0597059 0.8754541017
127.075356 1.138445503
185.0960915 1.016538432
187.0389705 0.9725267555
197.0960915 1.13700123
199.1117415 2.870202935
201.1273916 0.8267502609
237.1273916 1.032925752
239.1430416 2.191114259
241.0859207 3.158498117
243.1015708 2.286398367
253.1586917 3.695435231
257.1172208 2.548541527
283.1328709 1.00919237
285.148521 1.077843584
287.164171 1.492339279
311.164171 1.382632144

Name: +ve in-silico MS/MS by CFM-ID for BQKSKQIZKSAQEI-JQLAPQIMSA-N
ID: BQKSKQIZKSAQEI-JQLAPQIMSA-N
Comment: Energy0
Num peaks: 22
55.05422664 1.029648485
57.06987671 13.60169117
235.1328709 1.001263254
237.148521 0.8860497477
239.164171 0.6545897757
241.1798211 0.5921733728
245.1172208 3.594883728
247.1328709 0.8519086887
247.1692564 1.846779013
261.148521 1.141121019
263.1277855 5.024905591
263.164171 1.527489093
265.1434356 0.7321111175
265.1798211 2.560625233
273.1849065 0.9664072474
283.1903858 0.582635308
291.1954711 1.195113403
293.2111212 1.03336323
301.1798211 2.659895584
309.2060358 0.7944843838
319.1903858 20.61223381
337.2009504 17.68900129

Name: +ve in-silico MS/MS by CFM-ID for BQKSKQIZKSAQEI-JQLAPQIMSA-N
ID: BQKSKQIZKSAQEI-JQLAPQIMSA-N
Comment: Energy1
Num peaks: 31
39.02292652 0.9932899238
41.03857658 0.9737100698
43.05422664 1.728177822
45.06987671 1.102013898
55.05422664 0.9778099037
57.06987671 14.21953208
121.0647913 1.188096203
139.075356 0.9949913923
141.0910061 1.154698589
191.1066561 1.250885091
193.1223062 1.086185775
245.1172208 2.380002765
245.1536063 1.781472324
247.1328709 1.329143541
247.1692564 3.603220135
249.1849065 0.9722863121
261.148521 2.997731982
263.1277855 3.17732666
263.164171 2.087265031
265.1798211 2.356064198
267.1954711 1.067586184
271.1692564 1.369222017
273.1849065 1.064959331
275.2005565 0.9436733929
291.1954711 1.590917838
293.2111212 1.344682687
301.1798211 2.902107851
307.1903858 1.039395835
309.2060358 2.29220183
319.1903858 7.275243736
337.2009504 4.521473491

Name: +ve in-silico MS/MS by CFM-ID for BQKSKQIZKSAQEI-JQLAPQIMSA-N
ID: BQKSKQIZKSAQEI-JQLAPQIMSA-N
Comment: Energy2
Num peaks: 31
15.02292652 0.8938146317
39.02292652 1.293791395
41.03857658 4.179337907
43.05422664 2.269559001
49.00727645 0.5426686356
51.02292652 1.758877011
53.03857658 1.837038537
55.01784114 0.7343672745
55.05422664 1.380738941
57.06987671 37.51339814
65.03857658 0.7453034313
67.05422664 1.087701804
69.06987671 1.431182104
79.01784114 0.5748671868
83.08552677 0.7497223436
95.01275576 0.702903134
137.0960915 0.6912144535
153.0910061 0.7034144994
163.075356 1.804395789
167.1066561 0.6366044468
191.1066561 1.675871286
193.1223062 1.288300486
207.1015708 0.5507642978
217.0859207 0.6053246507
219.1379563 0.6537202465
245.1172208 0.8046702023
247.1328709 0.8167912515
261.1121354 0.6410878964
263.1277855 1.951187349
265.1798211 0.5986826951
321.1696503 0.7091600757

Name: +ve in-silico MS/MS by CFM-ID for YPQNDHHCUQGPFN-GQSHPZAJSA-N
ID: YPQNDHHCUQGPFN-GQSHPZAJSA-N
Comment: Energy0
Num peaks: 27
51.02292652 1.49136505
53.03857658 1.890452927
55.05422664 6.173492332
57.06987671 6.501262105
59.08552677 2.396131465
137.0597059 1.064525873
181.0859207 1.324446199
187.075356 1.021161024
189.0910061 1.793123385
191.1066561 2.69354651
193.1223062 1.176827024
195.1015708 1.324446199
195.1379563 0.9207724782
201.0910061 1.033741976
203.1066561 1.834194786
205.1223062 2.741876468
207.1379563 1.11797795
209.1172208 0.8193738185
209.1536063 0.8354376053
211.1692564 0.9770668691
221.1172208 0.8549182837
223.1328709 1.035987277
327.1590856 2.59654235
329.1747357 1.412036083
331.1903858 0.9181068792
341.1747357 0.8053190255
359.1853004 33.84276942

Name: +ve in-silico MS/MS by CFM-ID for YPQNDHHCUQGPFN-GQSHPZAJSA-N
ID: YPQNDHHCUQGPFN-GQSHPZAJSA-N
Comment: Energy1
Num peaks: 31
53.03857658 5.739266943
55.05422664 4.443751356
57.06987671 0.9982465559
59.08552677 1.046328876
123.0440559 1.040657203
135.0440559 3.299568767
137.0597059 2.336175197
151.0389705 1.859404769
151.075356 1.0428678
153.0546206 1.396742273
165.0546206 1.88269551
167.0702706 2.388491009
187.075356 1.028943877
189.0910061 2.469482693
191.1066561 2.387716917
203.0702706 0.9539175658
203.1066561 2.682952176
205.1223062 2.448841286
207.1015708 2.849046627
209.1172208 2.234197876
217.0859207 1.204387239
219.1015708 1.098389526
221.1172208 4.771681858
223.1328709 2.643007845
235.1328709 2.482850801
315.1590856 1.804932267
327.1590856 3.819374212
329.1747357 2.882667465
331.1903858 1.471050931
341.1747357 1.261223322
359.1853004 6.973420227

Name: +ve in-silico MS/MS by CFM-ID for YPQNDHHCUQGPFN-GQSHPZAJSA-N
ID: YPQNDHHCUQGPFN-GQSHPZAJSA-N
Comment: Energy2
Num peaks: 31
41.03857658 0.9665861674
51.02292652 2.175700318
53.03857658 12.07773613
55.05422664 6.376765447
57.06987671 3.022938127
59.08552677 1.278725352
65.03857658 2.971238334
67.05422664 0.7911756653
69.06987671 3.481561933
91.05422664 1.478635414
109.0647913 0.9912450579
123.0440559 3.379785473
135.0440559 3.341371745
137.0597059 6.333015631
139.075356 1.798835086
141.0910061 1.293576528
143.1066561 0.9895548277
151.075356 2.326136368
157.1223062 0.8241933955
159.0440559 0.8026132178
163.075356 0.8490367304
177.0910061 0.9090311233
179.1066561 1.031085381
187.075356 1.009817336
193.1223062 1.106022994
271.1328709 1.037037271
285.148521 0.7816342206
315.1590856 0.7906133723
327.1590856 1.820384712
329.1747357 1.337323696
343.1540003 2.254162096

Name: +ve in-silico MS/MS by CFM-ID for CEYZNONDZLXUNG-WIRSXHRWSA-N
ID: CEYZNONDZLXUNG-WIRSXHRWSA-N
Comment: Energy0
Num peaks: 11
311.164171 2.113173303
313.1798211 3.606913136
315.1227001 1.204364389
315.1954711 4.137078126
317.1383502 3.477074284
323.164171 1.285622199
327.1590856 2.015417268
329.1747357 2.801392352
331.1903858 8.967617671
341.1747357 10.59731698
359.1853004 40.24879231

Name: +ve in-silico MS/MS by CFM-ID for CEYZNONDZLXUNG-WIRSXHRWSA-N
ID: CEYZNONDZLXUNG-WIRSXHRWSA-N
Comment: Energy1
Num peaks: 31
43.05422664 1.677450523
55.05422664 2.609391326
57.06987671 1.626578367
67.05422664 1.485834522
69.06987671 0.9042240807
83.08552677 1.066127385
85.10117684 0.9585579831
147.0440559 1.036242943
149.0597059 1.494261928
233.1172208 1.057757072
235.1328709 1.343971304
245.1172208 1.579307004
247.1328709 1.020716413
273.0757499 1.0192983
275.0914 1.152261872
289.1070501 1.020953244
289.1434356 2.47016103
301.1070501 1.23801513
303.1227001 1.048091466
303.1954711 2.398433376
311.164171 1.77463905
313.1798211 1.768652803
315.1227001 1.776473796
315.1954711 1.096668294
317.1383502 4.244119941
323.164171 1.120307598
327.1590856 2.650260343
329.1747357 3.93974613
331.1903858 9.91911745
341.1747357 5.389593576
359.1853004 5.657521723

Name: +ve in-silico MS/MS by CFM-ID for CEYZNONDZLXUNG-WIRSXHRWSA-N
ID: CEYZNONDZLXUNG-WIRSXHRWSA-N
Comment: Energy2
Num peaks: 31
41.03857658 1.63869003
55.05422664 9.776233722
57.06987671 7.231680079
65.03857658 2.035993433
67.05422664 5.372195728
69.06987671 2.645266416
81.06987671 1.138075178
89.03857658 0.9198215657
91.05422664 1.072376198
95.04914126 1.01763786
97.06479133 0.9285098636
107.0855268 1.776042413
121.1011768 4.076518849
123.1168269 2.84664122
161.0597059 0.8752349105
165.0910061 1.000270767
201.1273916 1.104104053
207.1015708 1.12133648
211.1328709 1.097760812
233.1172208 0.9272374067
247.1328709 0.8756602164
273.0757499 1.281429851
279.1227001 0.8802156241
287.2005565 1.40645359
303.1954711 1.079011195
313.1798211 0.8883830917
315.1590856 1.440606276
323.164171 1.134561279
327.1590856 1.810425776
329.1747357 3.463980121
343.1540003 2.759936999

Name: +ve in-silico MS/MS by CFM-ID for QNORHADVEHJLEG-XPRNVYOUSA-N
ID: QNORHADVEHJLEG-XPRNVYOUSA-N
Comment: Energy0
Num peaks: 6
331.1540003 4.30179374
337.1645649 3.470833333
341.1747357 2.343128661
349.1645649 5.3120385
359.1853004 18.53127825
377.1958651 51.41581643

Name: +ve in-silico MS/MS by CFM-ID for QNORHADVEHJLEG-XPRNVYOUSA-N
ID: QNORHADVEHJLEG-XPRNVYOUSA-N
Comment: Energy1
Num peaks: 12
313.1434356 2.16884079
315.1227001 3.508824137
331.1540003 7.803344579
333.1332648 4.78472214
333.1696503 1.832017425
335.1489149 2.619738109
337.1645649 3.263939458
341.1747357 4.219712938
349.1645649 7.194292072
359.1853004 16.40946677
361.1645649 1.755364528
377.1958651 24.5932218

Name: +ve in-silico MS/MS by CFM-ID for QNORHADVEHJLEG-XPRNVYOUSA-N
ID: QNORHADVEHJLEG-XPRNVYOUSA-N
Comment: Energy2
Num peaks: 18
29.03857658 2.640451489
47.04914126 1.542051088
287.164171 2.760587827
305.1747357 1.550094463
313.1434356 11.86845701
315.1227001 2.10569751
315.1590856 10.36564455
315.1954711 1.370047248
317.1383502 1.472908516
317.1747357 3.513806235
329.1383502 2.313220496
331.1540003 19.33567535
333.1332648 1.286884379
333.1696503 7.675769238
341.1747357 4.381190066
343.1540003 2.010647118
349.1645649 2.142747779
359.1853004 2.192230485

Name: +ve in-silico MS/MS by CFM-ID for CLIPYJQRTQNGAM-DYIPZHMLSA-N
ID: CLIPYJQRTQNGAM-DYIPZHMLSA-N
Comment: Energy0
Num peaks: 11
43.01784114 1.668253746
235.1692564 1.310804938
251.164171 1.540555504
257.1536063 1.902127238
259.1692564 5.655167874
275.164171 1.921044632
277.1798211 17.04229625
295.1903858 14.02203196
301.1798211 1.692498132
319.1903858 18.1399422
337.2009504 16.21357873

Name: +ve in-silico MS/MS by CFM-ID for CLIPYJQRTQNGAM-DYIPZHMLSA-N
ID: CLIPYJQRTQNGAM-DYIPZHMLSA-N
Comment: Energy1
Num peaks: 31
43.01784114 1.354261669
55.05422664 1.527939095
107.0855268 1.249718477
109.1011768 1.767152561
123.0804414 1.162314547
127.1117415 2.36404452
145.0647913 1.525060258
147.0804414 0.9451962431
149.0960915 1.183370963
151.1117415 1.199985007
165.0910061 4.59323868
167.1066561 3.826040855
169.1223062 2.534436672
171.1379563 1.228268694
173.1536063 1.317147988
187.075356 2.642846923
189.0910061 1.547592487
193.1223062 1.062560165
205.0859207 1.157191654
207.1015708 1.116144926
209.1172208 0.9761815093
235.1692564 2.319901843
253.1798211 1.699491716
257.1536063 1.047609228
259.1692564 5.301000028
275.164171 1.034471303
277.1798211 12.85470165
295.1903858 4.583292158
301.1798211 0.9179034968
319.1903858 3.286108777
337.2009504 1.893735933

Name: +ve in-silico MS/MS by CFM-ID for CLIPYJQRTQNGAM-DYIPZHMLSA-N
ID: CLIPYJQRTQNGAM-DYIPZHMLSA-N
Comment: Energy2
Num peaks: 31
43.01784114 2.494040182
55.05422664 1.209645637
57.06987671 1.20801199
71.08552677 1.607488858
95.08552677 1.525972162
97.10117684 2.002398738
133.0647913 1.495072238
145.0647913 1.295634631
149.0960915 1.260554169
167.1066561 3.162576587
175.1117415 1.476021899
177.1273916 1.60790875
179.1430416 1.668125482
187.075356 1.188090536
189.1273916 1.403276251
191.1430416 2.862496648
193.1586917 1.656631736
205.1586917 2.068241078
209.1536063 1.220779468
223.1692564 4.06563021
231.1379563 1.286624763
233.1536063 2.276533815
235.1692564 3.407715684
247.1692564 2.225573925
249.148521 1.369307212
251.164171 2.487923864
257.1536063 1.455106832
259.1692564 1.283188549
275.164171 1.328661091
277.1798211 3.656767037
321.1696503 1.16668646

Name: +ve in-silico MS/MS by CFM-ID for FOKMFIBQVFELAP-UHFFFAOYSA-N
ID: FOKMFIBQVFELAP-UHFFFAOYSA-N
Comment: Energy0
Num peaks: 15
57.06987671 1.288582385
71.08552677 1.202961319
151.075356 4.74891638
153.0910061 1.247675593
161.0960915 1.793426137
163.1117415 10.77066899
177.0546206 1.354371053
179.0702706 12.35928189
181.1223062 3.103451105
301.1070501 1.086207318
315.1227001 1.493319251
329.1383502 1.112784565
331.1540003 1.23641996
341.1747357 3.752175015
359.1853004 33.58113546

Name: +ve in-silico MS/MS by CFM-ID for FOKMFIBQVFELAP-UHFFFAOYSA-N
ID: FOKMFIBQVFELAP-UHFFFAOYSA-N
Comment: Energy1
Num peaks: 31
39.02292652 1.053401738
41.03857658 1.26200554
43.05422664 2.319118448
53.03857658 1.125290995
55.05422664 1.106054364
57.06987671 3.156743223
67.05422664 0.7055682227
69.06987671 0.9630002427
71.08552677 2.184252237
107.0491413 1.827652376
121.0647913 1.125305826
135.1168269 2.385885344
147.0440559 1.357447349
151.075356 4.079791154
153.0910061 0.771846212
161.0597059 2.330224155
161.0960915 1.8254288
163.1117415 13.70784761
177.0546206 0.8663232028
179.0702706 11.57048005
181.1223062 2.099435679
287.0914 1.192465212
301.1070501 1.910755374
315.1227001 1.732766994
315.1590856 0.8379615412
329.1383502 0.8298691154
329.1747357 1.078015012
331.1903858 1.100566793
341.1747357 2.579787935
343.1540003 0.7258741176
359.1853004 5.244611517

Name: +ve in-silico MS/MS by CFM-ID for FOKMFIBQVFELAP-UHFFFAOYSA-N
ID: FOKMFIBQVFELAP-UHFFFAOYSA-N
Comment: Energy2
Num peaks: 31
39.02292652 2.481975723
41.03857658 3.345879751
43.05422664 4.46729784
53.03857658 2.147341221
55.05422664 2.283172443
57.06987671 3.60257861
65.03857658 1.01199197
67.05422664 1.671505409
69.06987671 1.062063293
71.08552677 0.9038145091
79.05422664 1.202337704
81.06987671 1.215980779
89.03857658 1.018163415
105.0334912 2.807430036
107.0491413 7.333907841
109.0647913 2.946058193
111.0804414 0.9769119269
121.0647913 1.992664602
123.0440559 1.366362156
133.0647913 1.823877649
135.1168269 1.120618453
137.0233204 2.736540655
137.0597059 1.491548624
147.0440559 1.014096202
149.0597059 0.9545642049
151.075356 3.423348873
161.0597059 1.903314914
161.0960915 1.006997163
163.075356 1.308185832
179.0702706 3.572907164
343.1540003 0.9342705355

Name: +ve in-silico MS/MS by CFM-ID for QHLOLFAIJRCECK-JGRMJRGVSA-N
ID: QHLOLFAIJRCECK-JGRMJRGVSA-N
Comment: Energy0
Num peaks: 12
153.0546206 1.066888397
165.0546206 1.271898685
167.0702706 1.469384528
205.1223062 1.421213956
223.1328709 1.565449056
289.1070501 1.605238193
327.1590856 2.704122677
329.1747357 1.439943241
331.1540003 1.292845663
341.1747357 0.9446027527
343.1540003 1.474450565
359.1853004 64.17957716

Name: +ve in-silico MS/MS by CFM-ID for QHLOLFAIJRCECK-JGRMJRGVSA-N
ID: QHLOLFAIJRCECK-JGRMJRGVSA-N
Comment: Energy1
Num peaks: 31
53.03857658 1.494650446
55.05422664 1.675103528
57.06987671 1.297931237
67.05422664 1.220200206
69.06987671 1.421487012
123.0440559 1.283142871
135.0440559 1.895065031
137.0597059 2.155369079
153.0546206 1.313268412
165.0546206 4.314389087
165.0910061 1.228364647
167.0702706 5.614224444
189.0910061 1.242510558
191.1066561 1.945282125
193.1223062 1.662486184
195.1015708 1.880848171
205.1223062 1.570311428
223.1328709 1.559830988
237.148521 1.44828395
289.1070501 2.039711729
299.164171 1.581684454
303.1227001 1.719052076
315.1227001 1.554500589
317.1383502 2.033573293
327.1590856 4.699455221
329.1383502 1.287906785
329.1747357 5.093615386
331.1540003 2.775824536
331.1903858 3.692756896
343.1540003 1.510971887
359.1853004 8.623721045

Name: +ve in-silico MS/MS by CFM-ID for QHLOLFAIJRCECK-JGRMJRGVSA-N
ID: QHLOLFAIJRCECK-JGRMJRGVSA-N
Comment: Energy2
Num peaks: 31
53.03857658 3.467550864
55.05422664 2.351955261
67.05422664 2.832045983
95.04914126 1.793745225
135.0440559 2.494525612
137.0597059 1.760781629
149.0597059 1.51409318
153.0546206 2.916347197
155.0702706 1.069611502
161.0597059 2.942748085
165.0546206 3.35991456
167.0702706 1.589755414
173.1172208 1.467899256
177.0910061 1.669701534
191.0702706 1.003529431
193.0859207 1.137443974
205.1223062 0.9761207388
229.1223062 2.141742374
255.1379563 2.574116364
269.1172208 1.354081248
271.1328709 1.76415955
283.1328709 1.015311187
285.148521 1.942958996
287.164171 1.120694345
317.1383502 1.960165201
327.1590856 2.583417502
329.1383502 1.214382149
329.1747357 2.1505711
331.1540003 1.462221306
341.1747357 1.638110734
343.1540003 5.014758611

Name: +ve in-silico MS/MS by CFM-ID for AXDVKAQGXXYSTO-UAJHZCRISA-N
ID: AXDVKAQGXXYSTO-UAJHZCRISA-N
Comment: Energy0
Num peaks: 31
93.0334912 1.407930943
97.02840582 1.244602942
99.08044139 0.891241598
151.0389705 0.8969185327
207.1379563 1.712764139
209.1536063 1.245208005
223.1328709 3.621381262
225.148521 2.072248281
227.164171 0.8057068177
231.1379563 1.006371528
233.1536063 1.225651358
235.1692564 1.116675367
251.164171 1.107777594
253.1798211 1.605714813
291.1590856 1.285911529
299.164171 2.680682283
313.1798211 1.400443056
315.1954711 0.7720752994
317.1383502 1.103446017
317.1747357 0.7664644826
327.1590856 3.436745861
329.1747357 1.297635939
331.1540003 1.038374647
331.1903858 1.210655616
333.1696503 0.8518243316
341.1747357 1.981435653
345.1696503 3.120427398
347.1853004 0.736069269
359.1853004 24.32391151
361.1645649 0.7829077325
377.1958651 9.473678365

Name: +ve in-silico MS/MS by CFM-ID for AXDVKAQGXXYSTO-UAJHZCRISA-N
ID: AXDVKAQGXXYSTO-UAJHZCRISA-N
Comment: Energy1
Num peaks: 31
59.04914126 0.9295455576
81.06987671 0.9021830897
91.01784114 0.9470266711
93.0334912 1.031562245
99.08044139 1.225311373
101.0960915 1.135776851
195.1379563 1.345381245
205.1223062 3.655685091
207.1379563 3.362718148
209.1536063 1.178062334
217.1223062 1.000128074
223.1328709 1.555613295
225.148521 1.312526817
231.1379563 1.250960462
243.1015708 0.9783316574
257.1172208 1.072458557
291.1590856 1.548289889
299.164171 2.632523191
311.164171 1.365532134
313.1798211 1.050323261
315.1954711 0.9398034712
317.1383502 2.00108841
327.1590856 3.402520461
329.1747357 1.200119603
331.1903858 2.024929226
341.1747357 1.974567199
345.1696503 1.772810226
349.2009504 0.9764054102
359.1853004 5.57879785
361.1645649 0.9166349102
377.1958651 1.840085836

Name: +ve in-silico MS/MS by CFM-ID for AXDVKAQGXXYSTO-UAJHZCRISA-N
ID: AXDVKAQGXXYSTO-UAJHZCRISA-N
Comment: Energy2
Num peaks: 31
41.03857658 1.338149776
49.00727645 1.361869162
53.03857658 1.626659632
81.0334912 1.232265965
81.06987671 1.030369264
91.01784114 2.28369543
99.08044139 2.613472186
109.0647913 1.266569637
137.0960915 0.9588304611
139.1117415 0.9342404021
165.1273916 3.062988647
189.1273916 2.544660147
193.1223062 1.17348636
193.1586917 1.288069955
195.1379563 1.703267787
205.1223062 0.9180508621
217.1223062 1.644203112
221.1536063 2.378921065
231.1379563 2.131944215
233.1536063 0.9171152091
235.1692564 1.861278412
243.1015708 1.113740461
249.148521 2.759137769
257.1172208 2.127114573
259.1328709 1.234616609
271.1328709 1.483333565
285.148521 0.9998082779
287.1277855 1.378675065
299.164171 2.84912389
301.1798211 1.039735865
315.1954711 0.9345968049

Name: +ve in-silico MS/MS by CFM-ID for PNSUUEHWQPPUSI-KJAKLXJXSA-N
ID: PNSUUEHWQPPUSI-KJAKLXJXSA-N
Comment: Energy0
Num peaks: 6
333.1332648 2.263817014
335.1489149 2.308905275
337.1645649 6.446033171
359.1853004 17.17704463
361.1645649 2.016390342
377.1958651 56.82672808

Name: +ve in-silico MS/MS by CFM-ID for PNSUUEHWQPPUSI-KJAKLXJXSA-N
ID: PNSUUEHWQPPUSI-KJAKLXJXSA-N
Comment: Energy1
Num peaks: 14
39.02292652 4.717187011
41.03857658 6.784483676
43.05422664 3.439382191
53.03857658 4.025188596
55.05422664 3.136604894
315.1227001 3.970464787
317.1383502 3.134906189
319.1540003 4.566982561
333.1332648 6.813638286
335.1489149 3.655952577
337.1645649 10.7582822
341.1747357 2.524236141
359.1853004 11.3063619
377.1958651 13.50300741

Name: +ve in-silico MS/MS by CFM-ID for PNSUUEHWQPPUSI-KJAKLXJXSA-N
ID: PNSUUEHWQPPUSI-KJAKLXJXSA-N
Comment: Energy2
Num peaks: 11
25.00727645 3.403482671
27.02292652 4.849787231
39.02292652 5.16556131
41.03857658 2.786163808
43.05422664 2.042498922
49.00727645 3.728975814
51.02292652 28.40022922
53.03857658 12.55080645
55.05422664 11.60238417
57.06987671 2.836982799
69.06987671 2.87627097

Name: +ve in-silico MS/MS by CFM-ID for CTNJQMRGPONFBS-DENIDVDHSA-N
ID: CTNJQMRGPONFBS-DENIDVDHSA-N
Comment: Energy0
Num peaks: 28
41.03857658 1.062938708
43.05422664 1.231320914
57.06987671 2.755507748
67.05422664 1.198018328
81.0334912 0.9104423618
83.04914126 1.899173497
85.06479133 8.220747583
99.04405588 0.6301177005
137.0597059 1.085828871
151.075356 2.048282703
153.0910061 0.728764498
165.0910061 0.6357104926
175.075356 1.679019097
177.0910061 12.8865585
181.0859207 0.7428445067
183.1015708 5.673409935
201.1121354 1.439699242
227.1277855 0.9288589998
239.1277855 0.6634447013
273.1121354 1.171585677
275.1277855 9.963229783
277.1434356 0.6506327416
293.1383502 1.117075243
335.1489149 1.038317192
345.1696503 0.9919083695
349.1645649 0.8482765623
359.1853004 2.512053093
377.1958651 15.76778921

Name: +ve in-silico MS/MS by CFM-ID for CTNJQMRGPONFBS-DENIDVDHSA-N
ID: CTNJQMRGPONFBS-DENIDVDHSA-N
Comment: Energy1
Num peaks: 29
25.00727645 1.096880118
27.02292652 2.045765673
39.02292652 4.074133746
41.03857658 3.704315089
43.05422664 7.93253802
45.0334912 0.8761915407
45.06987671 2.195259159
53.03857658 2.000380969
55.05422664 0.8644110836
57.06987671 4.43952903
67.05422664 1.461614458
83.04914126 2.298628623
85.06479133 5.080594559
99.04405588 0.8227575058
101.0597059 0.7424222278
133.0647913 0.9923510838
137.0597059 1.529016361
147.0804414 1.175750634
151.075356 1.287387181
161.0597059 0.7527521518
175.075356 1.398150016
177.0910061 22.65208103
183.1015708 1.859729934
247.0964854 0.7636730031
275.1277855 4.835630326
293.1383502 0.9486864688
345.1696503 0.7781122067
359.1853004 0.6556956218
377.1958651 1.124784969

Name: +ve in-silico MS/MS by CFM-ID for CTNJQMRGPONFBS-DENIDVDHSA-N
ID: CTNJQMRGPONFBS-DENIDVDHSA-N
Comment: Energy2
Num peaks: 31
39.02292652 2.374702238
41.03857658 8.923619614
43.05422664 3.541564915
45.06987671 1.277148734
53.03857658 8.324429992
55.05422664 3.118242296
57.06987671 10.32374886
59.08552677 1.027171943
65.03857658 0.8753777776
69.0334912 0.8555983399
79.01784114 1.570787227
81.0334912 1.954545904
83.04914126 3.53222761
85.06479133 3.80962385
99.04405588 1.63523272
121.0647913 0.6721468889
125.0597059 1.064322364
137.0597059 1.985227417
151.075356 1.502108612
161.0597059 1.038263375
163.075356 2.098863
165.0910061 0.9371694124
175.075356 0.8634715778
177.0910061 4.575595577
183.1015708 1.10137595
235.0964854 0.6030922314
237.1121354 0.5977768174
275.1277855 0.8998455362
345.1696503 0.9353656289
347.1853004 0.7206137791
361.1645649 1.685264296

Name: +ve in-silico MS/MS by CFM-ID for CRSACJNXOSEYLN-UQLQBKHNSA-N
ID: CRSACJNXOSEYLN-UQLQBKHNSA-N
Comment: Energy0
Num peaks: 24
91.01784114 1.00122816
93.0334912 2.368973099
95.01275576 0.8255137629
97.02840582 2.100585209
203.1430416 1.000146421
229.1223062 0.8325387702
231.1379563 1.647430006
233.1536063 3.891700345
235.1692564 5.174816575
259.1328709 0.8483714517
261.148521 0.7721618431
287.1277855 0.8844667555
291.1590856 2.107723446
299.164171 2.772233636
309.148521 0.8309439371
311.164171 0.8552213986
313.1798211 1.856588135
315.1954711 1.870727625
327.1590856 10.30140382
329.1747357 2.220676219
331.1903858 1.515876255
341.1747357 3.1158113
343.1540003 1.293868948
359.1853004 30.21044312

Name: +ve in-silico MS/MS by CFM-ID for CRSACJNXOSEYLN-UQLQBKHNSA-N
ID: CRSACJNXOSEYLN-UQLQBKHNSA-N
Comment: Energy1
Num peaks: 31
81.0334912 1.665014806
91.01784114 1.545810466
93.0334912 1.723990266
95.01275576 1.101625508
97.02840582 1.444603875
99.08044139 1.055373026
101.0960915 1.056514862
171.1168269 0.9101806478
199.1117415 0.9671039694
221.1536063 1.082496865
223.1692564 0.9523019549
229.0859207 0.9700879635
229.1223062 1.11434323
231.1379563 1.500112404
233.1536063 1.097663643
235.1692564 1.042438001
257.1172208 1.196650279
269.1536063 1.047617435
283.1692564 1.165090202
291.1590856 2.111114243
299.164171 2.929306185
311.164171 1.799629048
313.1798211 1.340220749
315.1954711 1.248772465
317.1383502 0.9125203854
327.1590856 5.117267902
329.1747357 1.224201534
331.1903858 3.013405046
341.1747357 3.676307045
343.1540003 1.857834631
359.1853004 5.120556119

Name: +ve in-silico MS/MS by CFM-ID for CRSACJNXOSEYLN-UQLQBKHNSA-N
ID: CRSACJNXOSEYLN-UQLQBKHNSA-N
Comment: Energy2
Num peaks: 31
41.03857658 1.160780576
49.00727645 1.242255433
53.03857658 1.111937964
55.05422664 1.15028042
81.0334912 2.207783959
83.04914126 0.9152974312
85.06479133 0.9560741879
91.01784114 3.268675407
103.0542266 1.945459619
105.0698767 2.824539526
131.0855268 2.751389946
133.1011768 1.401324464
147.1168269 1.735476353
149.0960915 1.40504957
171.1168269 5.386931701
173.132477 1.687491013
175.148127 2.527053523
189.1273916 1.12304066
199.1117415 2.256190458
201.1273916 0.9487872198
203.1430416 3.390877231
221.1536063 0.8887431276
229.1223062 1.978808905
231.1379563 4.887404945
261.148521 0.9590902275
263.164171 0.9640529196
271.1328709 1.322608962
283.1692564 1.014818474
329.1383502 1.177512186
331.1540003 0.9908006957
343.1540003 1.258918543

Name: +ve in-silico MS/MS by CFM-ID for LRHXPNHCPURRDF-OROLVADBSA-N
ID: LRHXPNHCPURRDF-OROLVADBSA-N
Comment: Energy0
Num peaks: 29
55.05422664 0.748626185
69.06987671 0.7474058712
73.02840582 0.7906341626
107.0855268 0.7719214976
109.1011768 2.167803276
111.1168269 1.92112976
123.1168269 0.9342244317
135.1168269 0.6616512234
153.1273916 1.624234207
195.0651853 0.9534524343
213.0757499 0.6539239514
243.1379563 0.7305264536
245.1536063 2.400807955
247.1692564 0.8080326279
259.1692564 1.677963703
263.1277855 0.85709531
263.164171 1.619677764
277.1798211 0.8457130188
287.164171 8.079740899
289.1798211 2.572186153
291.1954711 0.8433591246
293.1383502 0.8979065963
295.1540003 0.8372570497
301.1798211 10.15533894
305.1747357 7.235668525
307.1903858 1.238197716
309.2060358 0.7979654769
319.1903858 18.33668252
337.2009504 8.546883437

Name: +ve in-silico MS/MS by CFM-ID for LRHXPNHCPURRDF-OROLVADBSA-N
ID: LRHXPNHCPURRDF-OROLVADBSA-N
Comment: Energy1
Num peaks: 31
39.02292652 0.9642306021
55.05422664 2.721118102
67.05422664 0.9003261504
69.06987671 2.099791499
73.02840582 3.952792097
83.08552677 0.7894406118
107.0855268 2.270241038
109.1011768 2.892813702
111.1168269 0.8429870536
123.1168269 3.048937339
135.1168269 1.497638555
153.0546206 0.9223279743
153.1273916 1.644449109
167.0702706 0.885363594
183.0651853 0.8633316087
195.0651853 4.190929053
197.0808353 0.9154425765
213.0757499 1.749731079
245.1536063 1.134465945
249.1121354 1.278528331
259.1692564 2.653695856
263.1277855 1.2679172
277.1798211 1.141765597
279.1590856 1.000543831
287.164171 2.436193261
289.1798211 1.229017589
301.1798211 5.547237353
305.1747357 1.496517817
309.2060358 0.98158381
319.1903858 4.997910322
337.2009504 1.631574673

Name: +ve in-silico MS/MS by CFM-ID for LRHXPNHCPURRDF-OROLVADBSA-N
ID: LRHXPNHCPURRDF-OROLVADBSA-N
Comment: Energy2
Num peaks: 31
39.02292652 1.124071224
41.03857658 1.239902685
51.02292652 1.275702341
53.03857658 1.955523661
55.05422664 6.082568188
65.03857658 1.5133856
67.05422664 3.125414803
69.0334912 0.9796058603
69.06987671 2.641795789
107.0855268 1.261992514
109.1011768 4.882154294
111.1168269 1.356234893
123.0440559 1.598039888
123.1168269 1.213676283
151.0389705 1.294284381
153.0546206 4.137890823
193.0859207 2.42192242
195.0651853 1.353578226
207.1015708 1.713251882
207.1379563 1.390890268
221.1172208 1.807687257
221.1536063 1.110368811
247.1692564 1.031691935
251.164171 1.010906092
257.1536063 1.48278108
259.1692564 3.096485675
261.1849065 1.758087661
275.164171 1.367104927
289.1798211 1.435724616
301.1798211 0.9700775564
309.2060358 0.9505305847

Name: +ve in-silico MS/MS by CFM-ID for UFRLMTUHNLTWIZ-UGPMKWKOSA-N
ID: UFRLMTUHNLTWIZ-UGPMKWKOSA-N
Comment: Energy0
Num peaks: 22
53.00219107 0.7157931915
55.05422664 1.452028327
81.0334912 1.134939128
83.04914126 10.51420334
257.1172208 1.037995249
259.1328709 3.121835613
261.148521 0.9672487861
275.1277855 0.8798539972
277.1434356 5.805090831
285.148521 2.999875031
287.164171 1.088886878
295.1540003 1.481497185
301.1434356 1.791045246
303.1590856 5.365690739
305.1747357 1.363067937
341.1747357 0.7118311691
347.1489149 0.7122373046
347.1853004 0.6754866858
349.1645649 1.127322999
359.1853004 19.32501651
361.1645649 0.8061311511
377.1958651 17.15647424

Name: +ve in-silico MS/MS by CFM-ID for UFRLMTUHNLTWIZ-UGPMKWKOSA-N
ID: UFRLMTUHNLTWIZ-UGPMKWKOSA-N
Comment: Energy1
Num peaks: 31
25.00727645 1.507722263
27.02292652 2.809150629
29.03857658 0.8041985457
51.02292652 1.018778998
53.00219107 4.260227863
53.03857658 0.91680042
55.05422664 5.118578268
57.0334912 2.750007501
65.03857658 1.631301229
81.0334912 0.8110681648
83.04914126 10.0193867
105.0698767 0.8604511725
125.0233204 1.268419984
127.0389705 0.8307138405
147.0804414 1.03669035
151.1117415 0.7826490903
229.1223062 1.134313309
259.1328709 3.675740072
261.148521 0.8003790107
277.1434356 5.04952704
289.1070501 0.8233341242
289.1798211 0.8115023499
295.1540003 0.9137294506
303.1590856 0.7910136999
311.164171 0.9486360646
317.1383502 1.235506546
333.1696503 0.8866531485
341.1747357 1.161983615
349.2009504 0.8733403014
359.1853004 3.476496512
377.1958651 1.971173028

Name: +ve in-silico MS/MS by CFM-ID for UFRLMTUHNLTWIZ-UGPMKWKOSA-N
ID: UFRLMTUHNLTWIZ-UGPMKWKOSA-N
Comment: Energy2
Num peaks: 31
25.00727645 1.397466141
27.02292652 1.579270121
29.03857658 0.861556432
39.02292652 0.995497813
51.02292652 2.0462284
53.03857658 6.130616819
55.05422664 10.24057224
57.06987671 0.9316758564
65.03857658 2.088623383
67.01784114 1.501023653
67.05422664 1.109597224
79.01784114 0.8468335274
81.0334912 1.409849143
83.04914126 12.56418877
103.0542266 0.9447759521
107.0855268 0.8762906067
109.1011768 1.182200272
117.0698767 0.8212783221
121.1011768 1.53938586
123.0804414 0.7453787789
137.0960915 1.593965757
139.1117415 1.133584937
147.0804414 3.788293455
151.1117415 3.554383529
163.075356 2.527935763
229.1223062 1.22392503
277.1434356 1.089629048
317.1383502 0.7788102689
319.1540003 0.7666740713
343.1540003 0.9058422896
361.1645649 0.9508571405

Name: +ve in-silico MS/MS by CFM-ID for VNUOQDKYXMTUDP-HNNXBMFYSA-N
ID: VNUOQDKYXMTUDP-HNNXBMFYSA-N
Comment: Energy0
Num peaks: 21
109.0284058 0.9727003886
111.0440559 1.417071013
123.0440559 1.124643807
127.0389705 2.426919936
137.0233204 2.001895979
139.0389705 0.569916122
153.0182351 0.6537556105
155.0338851 2.320961864
207.1379563 0.8612954155
221.1536063 1.324467131
231.1379563 0.8048582761
245.1172208 0.9063356282
247.1328709 1.100319916
249.148521 6.797829795
251.164171 0.5607438754
253.1434356 0.6073933889
267.1590856 0.5919006498
341.1747357 5.457905787
349.2009504 0.5862458904
359.1853004 27.94981713
377.1958651 21.26939322

Name: +ve in-silico MS/MS by CFM-ID for VNUOQDKYXMTUDP-HNNXBMFYSA-N
ID: VNUOQDKYXMTUDP-HNNXBMFYSA-N
Comment: Energy1
Num peaks: 31
83.01275576 0.8280430735
109.0284058 0.9285595395
121.0284058 1.054570666
123.0440559 2.387186621
137.0233204 7.777704246
137.0597059 0.959080595
139.0389705 2.256012973
151.0389705 0.6949963368
151.075356 0.959080595
153.0182351 1.543132666
155.0338851 6.89966027
165.0910061 0.959080595
179.1066561 0.959080595
193.1223062 0.959080595
203.1066561 0.8031119792
205.1223062 1.267806968
207.1379563 2.384912183
221.1536063 2.815582106
231.1379563 1.196953755
235.1328709 0.9308763984
247.1328709 0.7384594674
249.148521 5.521995461
253.1434356 0.8307703277
289.1434356 0.6380348732
329.1747357 0.8052763416
331.1903858 1.425377355
341.1747357 3.01700511
347.1853004 0.7717872851
349.2009504 0.8296218142
359.1853004 5.015330223
377.1958651 2.605811274

Name: +ve in-silico MS/MS by CFM-ID for VNUOQDKYXMTUDP-HNNXBMFYSA-N
ID: VNUOQDKYXMTUDP-HNNXBMFYSA-N
Comment: Energy2
Num peaks: 31
41.00219107 2.540500617
43.01784114 1.494053756
53.00219107 1.302586767
68.99710569 1.015990923
83.01275576 3.743393074
85.02840582 1.318730759
111.0440559 1.51780895
123.0440559 4.820987589
123.0804414 0.8809064639
127.0389705 1.523148014
135.0440559 0.8414429871
137.0233204 3.713866187
137.0597059 1.370020195
139.0389705 1.770869825
149.0597059 0.8414429871
151.075356 1.370020195
155.0338851 5.534235152
165.0910061 1.370020195
179.1066561 1.370020195
191.1066561 0.8414429871
193.1223062 1.370020195
203.1066561 1.375684053
205.1223062 1.157845303
221.1172208 0.949178911
221.1536063 1.166808983
229.1223062 1.490440831
233.1536063 0.9286767625
245.1172208 1.345718725
247.1328709 1.560981767
249.148521 1.222362561
341.1747357 1.58220757

Name: +ve in-silico MS/MS by CFM-ID for WWIJLRGEJWUHJF-NMRRPLHHSA-N
ID: WWIJLRGEJWUHJF-NMRRPLHHSA-N
Comment: Energy0
Num peaks: 9
95.04914126 1.509642464
299.164171 4.13462766
315.1954711 1.534259745
327.1590856 15.79881657
329.1747357 2.5538171
331.1903858 2.175222358
341.1747357 3.274577543
343.1540003 1.596912458
359.1853004 48.72646257

Name: +ve in-silico MS/MS by CFM-ID for WWIJLRGEJWUHJF-NMRRPLHHSA-N
ID: WWIJLRGEJWUHJF-NMRRPLHHSA-N
Comment: Energy1
Num peaks: 31
39.02292652 1.039624207
41.03857658 1.840626309
93.0334912 0.9742129892
95.04914126 1.65231485
101.0597059 0.8783743851
229.0859207 1.718089354
231.1015708 0.8703889234
243.1015708 0.919300953
257.1172208 1.619275756
259.1328709 1.005985775
263.1277855 0.7517859092
265.1434356 0.7613901356
269.1536063 0.9801428255
271.1328709 1.002661189
281.1536063 0.8232525566
283.1692564 1.694196627
291.1590856 1.196235412
299.164171 5.710330058
309.148521 1.205334852
311.164171 2.772261518
313.1798211 1.63473741
315.1954711 1.880972391
327.1590856 8.74041809
329.1383502 0.7395203641
329.1747357 1.604381034
331.1540003 1.703720491
331.1903858 5.74210321
333.1696503 1.407207455
341.1747357 4.888600222
343.1540003 3.067166735
359.1853004 11.81417853

Name: +ve in-silico MS/MS by CFM-ID for WWIJLRGEJWUHJF-NMRRPLHHSA-N
ID: WWIJLRGEJWUHJF-NMRRPLHHSA-N
Comment: Energy2
Num peaks: 31
39.02292652 3.892175591
41.03857658 6.716324311
43.05422664 1.413969966
49.00727645 0.9552819254
55.01784114 1.563207828
65.03857658 2.449758797
69.0334912 1.385995722
71.04914126 1.157905813
95.04914126 1.544537224
203.1066561 2.838001962
229.0859207 3.454050317
243.1015708 1.811301228
245.1172208 1.028903601
253.1223062 0.9503285645
255.1015708 1.890124072
255.1743418 1.416089423
257.1172208 2.530688458
259.1328709 1.385188296
269.1536063 3.141635668
271.1328709 2.59381027
271.1692564 1.338635042
273.148521 1.154948584
283.1328709 1.855823365
283.1692564 2.457689764
299.164171 2.237173896
311.164171 2.686303656
329.1383502 1.11769681
331.1540003 1.870292169
331.1903858 1.031989957
333.1696503 1.890352292
343.1540003 2.342539388

Name: +ve in-silico MS/MS by CFM-ID for OELMAFBLFOKZJD-IRXDYDNUSA-N
ID: OELMAFBLFOKZJD-IRXDYDNUSA-N
Comment: Energy0
Num peaks: 7
123.0440559 1.307736458
137.0597059 2.583193498
151.075356 1.212121858
181.0859207 1.198772161
341.1747357 10.50777404
359.1853004 28.24516701
377.1958651 35.05282052

Name: +ve in-silico MS/MS by CFM-ID for OELMAFBLFOKZJD-IRXDYDNUSA-N
ID: OELMAFBLFOKZJD-IRXDYDNUSA-N
Comment: Energy1
Num peaks: 31
109.0647913 1.027947689
123.0440559 1.610220475
135.0440559 2.222119762
137.0597059 5.319625435
149.0597059 1.396199481
151.075356 3.520792732
153.0910061 1.923771848
161.0597059 0.9586248094
163.075356 3.494247853
165.0910061 0.9810410596
175.075356 1.232599174
177.0910061 2.337689181
179.0702706 1.029173052
179.1066561 2.056834966
181.0859207 3.20800857
195.1015708 1.150448569
207.1015708 1.754346394
219.1015708 1.087538654
221.1172208 2.185249037
225.1121354 0.8898702613
235.1328709 2.093855013
239.1277855 0.925298943
253.1434356 1.217516802
327.1590856 1.267997133
329.1747357 2.217712074
331.1903858 2.952397584
341.1747357 3.863769041
345.1696503 1.076530377
347.1853004 1.368370273
359.1853004 8.13352936
377.1958651 8.186505426

Name: +ve in-silico MS/MS by CFM-ID for OELMAFBLFOKZJD-IRXDYDNUSA-N
ID: OELMAFBLFOKZJD-IRXDYDNUSA-N
Comment: Energy2
Num peaks: 31
49.00727645 1.283475502
65.03857658 1.360102903
75.02292652 3.105691303
105.0334912 1.767100507
107.0491413 2.1956874
123.0440559 3.391133945
135.0440559 2.894580363
137.0597059 5.093019043
147.0440559 1.132650752
149.0597059 1.519063146
151.075356 2.204144838
159.0440559 1.306871306
161.0597059 1.853923514
163.075356 1.52698919
173.0597059 1.66651387
175.075356 1.604377288
177.0910061 2.93866197
179.1066561 1.916948461
207.1015708 2.082961523
217.0859207 1.188495611
219.1015708 1.786270131
221.1172208 3.338153807
223.1328709 1.240484003
231.1015708 1.149036476
233.1172208 1.609253772
235.1328709 2.276462174
283.1328709 1.320619327
285.148521 1.051485357
327.1590856 1.055202263
341.1747357 1.91529984
343.1540003 1.541305193

Name: +ve in-silico MS/MS by CFM-ID for YYNHEPWGKCPFEP-FYACIYIBSA-N
ID: YYNHEPWGKCPFEP-FYACIYIBSA-N
Comment: Energy0
Num peaks: 22
41.03857658 1.104755645
43.05422664 1.553182601
57.06987671 3.504725885
67.05422664 1.401037285
83.04914126 1.574879728
85.06479133 10.39258407
203.1066561 1.118204448
243.1015708 1.17871139
257.1172208 1.34846052
273.1121354 1.315558232
275.1277855 12.60684779
293.1383502 1.328105603
301.1434356 1.18659162
305.1747357 2.436900637
323.1853004 1.146691477
331.1903858 1.179023917
333.2060358 1.258357903
335.1489149 1.358484569
345.1696503 3.52122569
347.1853004 1.617214029
359.1853004 7.133851163
377.1958651 21.66481077

Name: +ve in-silico MS/MS by CFM-ID for YYNHEPWGKCPFEP-FYACIYIBSA-N
ID: YYNHEPWGKCPFEP-FYACIYIBSA-N
Comment: Energy1
Num peaks: 25
39.02292652 4.368249709
41.03857658 4.603392937
43.05422664 12.41544312
45.0334912 1.260925711
45.06987671 3.186465795
57.06987671 6.841368752
67.05422664 2.013849254
85.06479133 8.758387257
201.0910061 1.299785064
203.1066561 4.411863957
205.1223062 2.592935546
219.1015708 1.024562007
223.1328709 1.560026493
227.1066561 0.991647132
229.1223062 0.8913395214
231.1379563 1.744319406
243.1015708 1.131012611
245.1172208 1.734973075
247.1328709 0.9925058453
257.1172208 2.295135802
259.1328709 1.028646334
275.1277855 9.806949302
293.1383502 1.414167098
359.1853004 1.897835642
377.1958651 2.329433907

Name: +ve in-silico MS/MS by CFM-ID for YYNHEPWGKCPFEP-FYACIYIBSA-N
ID: YYNHEPWGKCPFEP-FYACIYIBSA-N
Comment: Energy2
Num peaks: 23
39.02292652 2.393725724
41.03857658 12.39094164
43.05422664 5.250017424
45.06987671 1.864953001
55.05422664 2.630747863
57.06987671 12.64403959
59.08552677 1.549987376
85.06479133 3.774695467
187.075356 1.372655527
201.0910061 6.24259801
203.1066561 3.92795134
205.1223062 4.965718772
221.1172208 1.11050026
229.1223062 1.195498179
231.1379563 2.843517076
243.1015708 1.795992166
245.1172208 1.592787018
247.1328709 1.492394163
257.1172208 2.522866007
259.0964854 1.198971127
259.1328709 2.305608965
261.1121354 1.722389441
275.1277855 3.51561332

Name: +ve in-silico MS/MS by CFM-ID for FCZKZHGNJNETSF-YTZRTTPESA-N
ID: FCZKZHGNJNETSF-YTZRTTPESA-N
Comment: Energy0
Num peaks: 31
43.01784114 0.6239416532
55.05422664 0.6755064263
57.06987671 1.343382976
71.01275576 1.448215127
71.08552677 1.434366947
73.02840582 2.259264573
73.10117684 0.7077766556
99.1168269 0.6572116185
109.1011768 2.52388774
111.1168269 4.130040703
113.132477 2.076064796
115.148127 1.15775664
137.132477 0.8319261992
223.0600999 3.489852783
225.0757499 2.012410527
227.0914 0.9961784259
235.1692564 0.9499147746
265.1070501 0.9582951096
273.1849065 1.501806475
279.1227001 1.02680923
281.1383502 0.7127384832
281.1747357 1.114582227
289.1798211 0.8379086956
291.1954711 2.709421526
293.2111212 2.0892283
301.1798211 1.564896737
309.1696503 1.0117368
309.2060358 0.6207378707
319.1903858 11.32698231
321.1696503 0.6847062743
337.2009504 25.00214422

Name: +ve in-silico MS/MS by CFM-ID for FCZKZHGNJNETSF-YTZRTTPESA-N
ID: FCZKZHGNJNETSF-YTZRTTPESA-N
Comment: Energy1
Num peaks: 31
53.03857658 1.26349369
55.05422664 2.765854068
57.06987671 2.30209055
67.05422664 2.42742617
69.06987671 1.547225073
71.08552677 2.861659218
93.06987671 1.464693967
95.08552677 1.06927151
97.10117684 0.9849995057
109.1011768 5.046710643
111.0076704 1.956663718
111.1168269 4.301371692
113.132477 1.911214693
137.132477 1.617350775
139.148127 1.601126996
149.132477 1.285602281
151.148127 0.989250268
205.0495352 2.533859566
211.0600999 0.8874057492
223.0600999 3.11964562
225.0757499 1.969970481
265.1070501 1.057808123
277.1434356 0.8825079395
279.1227001 1.179123266
279.1590856 1.026794546
281.1747357 1.005029038
301.1798211 1.41158091
307.1903858 1.415749389
309.2060358 1.171185
319.1903858 5.041785962
337.2009504 2.903036544

Name: +ve in-silico MS/MS by CFM-ID for FCZKZHGNJNETSF-YTZRTTPESA-N
ID: FCZKZHGNJNETSF-YTZRTTPESA-N
Comment: Energy2
Num peaks: 31
53.00219107 1.479015275
53.03857658 1.813153854
55.01784114 1.302840729
55.05422664 8.088879967
57.0334912 1.402897973
57.06987671 6.601889482
65.03857658 0.9090755092
67.01784114 1.307496842
67.05422664 1.604227836
69.06987671 0.9031150622
79.05422664 1.161141828
81.06987671 0.943453731
93.06987671 1.227142062
97.10117684 1.150029686
109.1011768 1.960049
111.0076704 1.376911648
125.0233204 1.026096354
137.132477 0.9157482233
163.148127 0.9756350136
173.132477 0.9569617592
207.0651853 1.777987799
219.1015708 0.9746859458
235.1692564 5.476591997
247.0964854 0.907274141
247.1328709 1.36776133
261.148521 1.164013014
265.1798211 1.090029876
273.1849065 1.013724273
301.1798211 0.9311374143
319.1903858 0.8848540283
321.1696503 0.8868326082

Name: +ve in-silico MS/MS by CFM-ID for UVTPQKQQVDZGPK-BWUVGHTGSA-N
ID: UVTPQKQQVDZGPK-BWUVGHTGSA-N
Comment: Energy0
Num peaks: 18
153.0910061 2.770733423
155.1066561 1.471598506
163.075356 1.425177747
165.0910061 2.225405901
167.1066561 3.259283701
301.1798211 0.9481954507
315.1590856 3.515952351
317.1747357 5.618463014
319.1903858 2.180755693
329.1747357 3.132494265
331.1903858 2.831650942
333.2060358 1.557289477
345.1696503 7.179606436
347.1853004 3.602160265
349.2009504 1.13043345
359.1853004 8.708033826
361.1645649 1.078640486
377.1958651 27.3676278

Name: +ve in-silico MS/MS by CFM-ID for UVTPQKQQVDZGPK-BWUVGHTGSA-N
ID: UVTPQKQQVDZGPK-BWUVGHTGSA-N
Comment: Energy1
Num peaks: 31
101.0597059 0.7998963003
107.0855268 0.9352687364
153.0910061 1.094751765
163.075356 1.130879495
165.0910061 1.259756841
167.1066561 2.617019131
169.1223062 0.9287200643
247.0964854 0.7977796732
249.1121354 1.400181047
263.1277855 0.8241258713
275.1277855 0.7977796732
277.1434356 1.275822396
297.148521 0.8444905003
299.164171 0.9688855824
301.1798211 1.58022509
313.1798211 1.161830033
315.1590856 2.677218941
315.1954711 1.508515423
317.1383502 0.8345357787
317.1747357 2.359224846
319.1903858 2.540441415
329.1747357 5.8157258
331.1903858 7.595183638
333.2060358 4.052037315
341.1747357 1.225283491
345.1696503 2.761557822
347.1853004 3.20274537
349.2009504 3.260651012
359.1853004 7.68247245
361.1645649 1.32524396
377.1958651 6.47940767

Name: +ve in-silico MS/MS by CFM-ID for UVTPQKQQVDZGPK-BWUVGHTGSA-N
ID: UVTPQKQQVDZGPK-BWUVGHTGSA-N
Comment: Energy2
Num peaks: 31
39.02292652 2.178444483
41.03857658 2.292872455
51.02292652 1.360425182
53.03857658 1.844640836
55.05422664 0.9196420029
65.03857658 1.873605446
67.05422664 2.233188005
69.06987671 0.7987096476
91.05422664 4.888319391
93.06987671 6.222520399
95.08552677 5.977707158
105.0698767 5.404505409
107.0855268 5.734007047
109.1011768 3.384596932
133.0647913 0.7450001182
163.075356 4.719572736
165.0910061 3.023951057
167.1066561 1.316754525
169.1223062 0.8523044821
193.0859207 0.7177869333
247.0964854 0.6778175704
259.1692564 1.635165699
271.1328709 1.169928813
273.148521 2.14557449
275.1277855 0.6778175704
299.1277855 0.7433459356
301.1798211 1.557637904
319.1540003 1.358305481
321.1696503 0.9862551219
347.1853004 0.9339549542
361.1645649 0.7102489813

Name: +ve in-silico MS/MS by CFM-ID for DOYNORUEQQEQAA-ZUHYYECNSA-N
ID: DOYNORUEQQEQAA-ZUHYYECNSA-N
Comment: Energy0
Num peaks: 20
43.05422664 2.382455835
69.0334912 1.104114508
71.04914126 11.79185822
205.1223062 0.7969436342
209.1536063 0.8782912525
229.1223062 1.032548495
231.1379563 3.095608893
233.1536063 1.037057475
247.1328709 0.9462480322
249.148521 5.952176376
267.1590856 1.414573509
273.1849065 1.899302233
275.2005565 1.3990293
279.1954711 1.006696344
289.1798211 1.124847118
291.1954711 1.663918283
293.2111212 2.015269343
301.1798211 1.268292631
319.1903858 20.46966616
337.2009504 19.47383428

Name: +ve in-silico MS/MS by CFM-ID for DOYNORUEQQEQAA-ZUHYYECNSA-N
ID: DOYNORUEQQEQAA-ZUHYYECNSA-N
Comment: Energy1
Num peaks: 31
39.02292652 2.143964753
41.03857658 2.061705305
43.05422664 10.62807121
45.06987671 1.417729714
55.01784114 0.8294764481
57.06987671 0.7432995282
69.06987671 0.7587722687
71.04914126 13.96199934
123.1168269 1.030202903
191.1066561 1.01450415
193.1223062 0.7195625131
205.1223062 0.862077086
207.1379563 0.8542823978
219.1379563 0.7800512863
221.1536063 1.023682636
229.1223062 0.8410321973
231.1379563 4.609512273
233.1536063 1.232607782
239.164171 0.7178831797
247.1328709 0.898801155
249.148521 6.625715132
251.164171 1.137905067
267.1590856 0.800505624
271.1692564 0.9157709591
287.164171 0.6776979149
301.1798211 1.366576721
307.1903858 0.694468944
309.2060358 1.135934705
319.1903858 4.979618091
321.1696503 1.026307705
337.2009504 2.995667132

Name: +ve in-silico MS/MS by CFM-ID for DOYNORUEQQEQAA-ZUHYYECNSA-N
ID: DOYNORUEQQEQAA-ZUHYYECNSA-N
Comment: Energy2
Num peaks: 31
27.02292652 0.6029834449
39.02292652 1.488292208
41.03857658 6.777208629
43.05422664 8.826123012
53.00219107 0.7237494341
53.03857658 0.74179664
55.01784114 3.959356799
55.05422664 2.560272545
57.06987671 1.997871295
69.0334912 1.542882397
71.04914126 25.32137555
119.0855268 0.9724933076
123.1168269 0.7875958195
135.0804414 0.9183484966
163.075356 0.6695300185
165.0910061 0.5860863298
191.1066561 0.8481483798
191.1430416 0.7659725489
205.1223062 1.074220918
205.1586917 0.9549591096
207.1379563 1.152510834
219.1379563 1.961125643
221.1536063 0.830916643
229.1223062 0.7463627416
231.1379563 0.6011197942
233.1536063 1.01607506
247.1328709 0.727174305
249.148521 1.533688414
307.1540003 0.6585039591
309.1696503 0.9240389659
321.1696503 0.8358469262

Name: +ve in-silico MS/MS by CFM-ID for UBPUNFUWMTUHAR-DBQJYMKTSA-N
ID: UBPUNFUWMTUHAR-DBQJYMKTSA-N
Comment: Energy0
Num peaks: 28
29.00219107 0.580990252
47.01275576 0.5455101291
51.02292652 0.7169276844
53.03857658 1.345449178
55.05422664 1.532627256
113.0597059 1.082089923
165.0910061 0.5312315574
167.1066561 1.384311173
169.1223062 0.7071919115
177.0546206 0.8045138656
179.0702706 1.251875511
197.1172208 0.6954495994
199.1328709 0.4732256039
235.1328709 0.4851054476
237.148521 0.7206234888
291.1590856 0.7272470697
311.164171 0.9719669212
313.1798211 2.379320915
315.1954711 0.8988665615
319.1903858 0.8742384307
329.1747357 1.551992657
331.1903858 13.78635637
341.1747357 3.763351336
345.1696503 0.9185225357
347.1853004 1.160715555
349.2009504 13.56714682
359.1853004 16.15706867
377.1958651 10.6379947

Name: +ve in-silico MS/MS by CFM-ID for UBPUNFUWMTUHAR-DBQJYMKTSA-N
ID: UBPUNFUWMTUHAR-DBQJYMKTSA-N
Comment: Energy1
Num peaks: 31
29.00219107 1.227153139
47.01275576 0.9803829406
51.02292652 1.189655789
53.03857658 2.417540969
55.05422664 2.127520053
113.0597059 0.8682309885
249.1121354 0.8688149166
261.1121354 0.8546156092
263.1277855 1.38627321
265.1434356 0.8410141835
269.1172208 1.542539887
271.1328709 1.532176884
273.148521 0.7971931891
287.1277855 1.224957091
289.1434356 1.536526669
291.1590856 1.399440972
301.1798211 0.8229956507
311.164171 0.9324966709
313.1798211 4.342373855
315.1227001 1.06843337
315.1954711 1.444983555
319.1903858 2.45345898
329.1747357 1.370321375
331.1903858 9.45196297
335.1489149 0.7585463153
341.1747357 3.840430736
345.1696503 1.104299669
347.1853004 2.047577001
349.2009504 5.665613983
359.1853004 5.62748813
377.1958651 2.364889178

Name: +ve in-silico MS/MS by CFM-ID for UBPUNFUWMTUHAR-DBQJYMKTSA-N
ID: UBPUNFUWMTUHAR-DBQJYMKTSA-N
Comment: Energy2
Num peaks: 31
39.02292652 1.305450399
51.02292652 16.12803397
53.03857658 9.425680242
55.05422664 8.215731718
57.06987671 1.199419567
83.08552677 1.458590791
95.04914126 0.7555344904
123.1168269 0.8714091932
141.1273916 1.095015254
151.1117415 1.136709517
167.1430416 0.6656315501
179.1066561 0.6313080482
191.1430416 0.7939637783
209.1536063 0.8454076855
219.1379563 1.474437828
237.148521 1.315894355
257.1172208 0.6673272057
259.1328709 0.6289172838
261.1121354 0.7085593148
273.148521 0.6999587442
287.164171 0.9072654464
295.1903858 0.6782730456
297.148521 0.8216084521
299.164171 0.8356363578
301.1798211 0.6861479685
315.1954711 0.9877435549
319.1903858 1.617194402
329.1747357 1.23979494
331.1903858 1.868933706
345.1696503 0.9186330136
361.1645649 0.6338571596

Name: +ve in-silico MS/MS by CFM-ID for CCRPRTUMLVVFRR-RNEDXHKXSA-N
ID: CCRPRTUMLVVFRR-RNEDXHKXSA-N
Comment: Energy0
Num peaks: 20
95.01275576 2.366063807
97.02840582 3.733775098
167.1066561 0.7384156322
193.0859207 0.7554550082
259.1328709 1.142509023
283.1692564 0.8337912175
285.148521 0.6474698266
287.1277855 0.9206105061
291.1590856 2.208277162
299.164171 3.053389176
309.148521 0.9595029058
311.164171 1.20781991
313.1798211 2.878592627
315.1954711 2.712444083
327.1590856 11.44137901
329.1747357 2.502032842
331.1903858 1.712876896
341.1747357 4.45842683
343.1540003 1.80486054
359.1853004 33.98948596

Name: +ve in-silico MS/MS by CFM-ID for CCRPRTUMLVVFRR-RNEDXHKXSA-N
ID: CCRPRTUMLVVFRR-RNEDXHKXSA-N
Comment: Energy1
Num peaks: 31
39.02292652 0.9662478023
81.0334912 4.719516406
83.04914126 0.9083026355
93.0334912 2.237550719
95.01275576 1.117504994
97.02840582 1.330683046
193.0859207 0.9384401739
219.1379563 1.090077669
221.1536063 1.076577275
231.1379563 1.421627582
235.1692564 1.157993971
245.1172208 1.411489999
247.1328709 2.09387655
247.1692564 1.408613073
259.1328709 1.310717996
261.148521 1.995720131
263.164171 1.080897298
269.1536063 1.014700133
273.148521 0.9097213689
283.1692564 1.404659791
291.1590856 1.823830414
299.164171 3.018413236
311.164171 1.682345753
313.1798211 1.815970455
315.1954711 1.863258
327.1590856 5.155541563
329.1747357 1.681402475
331.1903858 4.16195337
341.1747357 3.913476199
343.1540003 1.759610033
359.1853004 4.803824469

Name: +ve in-silico MS/MS by CFM-ID for CCRPRTUMLVVFRR-RNEDXHKXSA-N
ID: CCRPRTUMLVVFRR-RNEDXHKXSA-N
Comment: Energy2
Num peaks: 31
81.0334912 4.727369702
93.06987671 1.167742271
95.01275576 1.719169158
95.08552677 1.386722548
97.02840582 2.577457031
107.0855268 1.918782056
117.0698767 1.190918037
119.0491413 0.9746545605
121.1011768 1.035336419
135.1168269 1.782990428
149.0960915 1.42671889
157.1011768 1.032883432
159.1168269 1.432696647
161.132477 1.912853481
175.075356 1.708136852
189.1273916 2.063777498
231.1379563 5.321136554
233.1536063 2.742096003
235.1692564 1.039998707
255.1743418 1.25402456
257.1172208 1.466634289
259.1328709 3.120655773
261.148521 1.037709272
271.1328709 1.399592244
283.1328709 1.293039463
283.1692564 1.307378465
329.1383502 1.504927687
329.1747357 1.407520256
331.1540003 1.098786478
341.1747357 1.671122785
343.1540003 1.56759542

Name: +ve in-silico MS/MS by CFM-ID for ZGHOATLFXGBJGZ-UONOGXRCSA-N
ID: ZGHOATLFXGBJGZ-UONOGXRCSA-N
Comment: Energy0
Num peaks: 17
135.0440559 3.257786519
137.0597059 1.147950608
153.0546206 2.443205907
163.075356 1.487712113
167.0702706 3.244228252
191.1066561 2.049639018
195.1015708 1.542824905
197.1172208 1.030562248
205.1223062 2.720343744
207.1379563 1.110513007
223.1328709 2.043337413
237.148521 2.721305152
327.1590856 2.808662332
329.1747357 5.234323844
331.1903858 1.652611929
343.1540003 1.160675721
359.1853004 45.1284207

Name: +ve in-silico MS/MS by CFM-ID for ZGHOATLFXGBJGZ-UONOGXRCSA-N
ID: ZGHOATLFXGBJGZ-UONOGXRCSA-N
Comment: Energy1
Num peaks: 31
53.03857658 1.003507528
67.05422664 2.147942051
69.06987671 1.29708429
107.0491413 1.314043002
135.0440559 5.812909823
137.0597059 1.114066405
153.0546206 4.058633774
159.0440559 2.182936299
161.0597059 2.86634213
163.075356 1.442537111
167.0702706 6.598529367
187.075356 1.855456755
189.0910061 1.12058959
191.0702706 2.263546068
191.1066561 2.070140043
193.0859207 2.772853152
195.1015708 1.823673698
197.1172208 0.9119831405
201.0910061 0.9605238077
205.1223062 3.212441314
219.1015708 1.500930178
221.1172208 0.977654441
223.1328709 2.140700437
235.1328709 0.91911823
237.148521 3.346775436
315.1590856 1.281728677
327.1590856 2.543682252
329.1747357 4.190863491
331.1903858 1.465820106
343.1540003 1.352193936
359.1853004 7.256655036

Name: +ve in-silico MS/MS by CFM-ID for ZGHOATLFXGBJGZ-UONOGXRCSA-N
ID: ZGHOATLFXGBJGZ-UONOGXRCSA-N
Comment: Energy2
Num peaks: 31
39.02292652 1.188860559
53.03857658 2.139791671
55.05422664 1.884266237
67.05422664 3.441289881
69.06987671 2.212448514
81.06987671 1.01997878
109.0284058 0.9846377651
115.0542266 1.121906716
117.0698767 1.599250532
123.0440559 2.098182564
133.0647913 0.9695340519
135.0440559 2.650300313
137.0597059 1.156529033
145.1011768 1.961626605
153.0546206 5.367425894
159.1168269 1.589961149
167.0702706 2.632870776
193.1223062 0.9544901792
229.1223062 1.828322797
247.1328709 1.047502838
255.1379563 1.877035028
271.1328709 2.898048578
273.148521 1.81010429
287.164171 1.012404916
313.1434356 1.581887354
313.1798211 1.017032144
315.1590856 1.900415881
327.1590856 2.919893607
329.1747357 5.276772536
341.1747357 1.193713929
343.1540003 4.023242209

Name: +ve in-silico MS/MS by CFM-ID for DEWFEGAYVMERFF-XERREHJYSA-N
ID: DEWFEGAYVMERFF-XERREHJYSA-N
Comment: Energy0
Num peaks: 8
299.164171 1.275160196
317.1747357 8.270269058
319.1903858 1.547479244
335.1489149 3.306729947
345.1696503 13.34193484
347.1853004 2.001154298
359.1853004 10.07415151
377.1958651 41.00595757

Name: +ve in-silico MS/MS by CFM-ID for DEWFEGAYVMERFF-XERREHJYSA-N
ID: DEWFEGAYVMERFF-XERREHJYSA-N
Comment: Energy1
Num peaks: 31
43.05422664 1.602281129
55.05422664 1.462871004
57.06987671 0.8811666945
83.08552677 0.9935067521
149.0597059 1.407147385
151.075356 2.339128783
167.1066561 1.219893227
169.1223062 1.388876968
179.0702706 1.057437565
181.0859207 1.464230084
197.1172208 1.001792784
207.0651853 0.948988631
209.0808353 1.635474492
273.1121354 2.650529083
287.164171 3.560332093
289.1798211 2.104789664
299.164171 1.273107505
305.1383502 1.392141674
307.1540003 1.376204953
315.1590856 1.114567375
317.1747357 4.892160496
319.1903858 1.472327153
327.1590856 0.8798564222
331.1903858 1.024848865
333.1332648 1.239858167
335.1489149 2.911690286
345.1696503 3.775569684
347.1853004 5.159899399
349.2009504 6.76111426
359.1853004 3.692976693
377.1958651 4.400754326

Name: +ve in-silico MS/MS by CFM-ID for DEWFEGAYVMERFF-XERREHJYSA-N
ID: DEWFEGAYVMERFF-XERREHJYSA-N
Comment: Energy2
Num peaks: 31
41.03857658 1.207601397
55.05422664 4.881998243
57.06987671 3.52942221
69.06987671 1.51066994
83.08552677 0.9989035856
89.03857658 0.9866020565
91.05422664 0.9660228839
107.0855268 1.172143219
109.1011768 0.9961623523
111.1168269 1.189728146
135.0804414 1.615537784
139.1117415 1.56866573
147.0440559 2.74454365
149.0597059 2.253604828
151.075356 0.9734542083
163.075356 0.9956581474
203.1066561 1.192393737
233.0808353 1.800867221
237.1121354 1.167082105
255.1379563 1.690463892
259.1692564 4.273740951
261.1849065 1.192318934
287.164171 8.431339692
289.1798211 2.551543282
299.164171 4.152243651
301.1434356 1.239650972
301.1798211 2.044485091
317.1747357 1.558358294
321.2060358 1.235490024
329.1747357 1.826899751
361.1645649 1.287350389

Name: +ve in-silico MS/MS by CFM-ID for ARPWINJFGMKMTO-LSBKNMPISA-N
ID: ARPWINJFGMKMTO-LSBKNMPISA-N
Comment: Energy0
Num peaks: 9
41.03857658 1.275861356
335.1489149 1.189319936
345.1696503 2.905161324
347.1853004 5.338478161
349.2009504 1.162374825
351.180215 1.522258497
359.1853004 12.80975935
361.1645649 5.138337663
377.1958651 49.77978646

Name: +ve in-silico MS/MS by CFM-ID for ARPWINJFGMKMTO-LSBKNMPISA-N
ID: ARPWINJFGMKMTO-LSBKNMPISA-N
Comment: Energy1
Num peaks: 31
39.02292652 0.9655671885
41.03857658 4.442550611
135.0440559 5.286339231
137.0597059 3.22908463
139.075356 2.448206287
141.0910061 2.186505352
159.0440559 5.417888719
161.0597059 5.084111588
163.075356 1.668211757
165.0910061 1.774770943
167.1066561 1.439904439
169.1223062 1.455451912
193.0859207 1.589037308
209.0808353 0.950394496
211.0964854 1.229550582
213.1121354 1.465965212
215.1277855 1.670327834
239.1277855 0.9498451214
255.1590856 1.252559739
327.1590856 0.9783672147
329.1747357 1.2491761
331.1903858 1.852881537
335.1489149 1.054977954
337.1645649 1.085397333
343.1540003 1.304458397
345.1696503 2.721979915
347.1853004 4.829957105
349.2009504 1.79477852
359.1853004 5.404944168
361.1645649 3.34906611
377.1958651 8.826735951

Name: +ve in-silico MS/MS by CFM-ID for ARPWINJFGMKMTO-LSBKNMPISA-N
ID: ARPWINJFGMKMTO-LSBKNMPISA-N
Comment: Energy2
Num peaks: 31
25.00727645 0.978894956
39.02292652 2.523875809
41.03857658 4.225091691
49.00727645 1.331629672
63.02292652 3.069432945
91.05422664 3.443056331
93.06987671 1.972713151
95.08552677 1.06305865
105.0334912 3.127393263
107.0491413 5.775544008
115.0542266 3.103936874
117.0698767 1.728357071
123.0440559 0.9711614841
133.0647913 1.46754406
135.0440559 7.120800707
137.0597059 4.662341951
139.075356 2.179758053
141.0910061 1.209264197
159.0440559 2.005449172
161.0597059 0.992898778
169.1223062 1.260861948
273.148521 0.9877252342
327.1590856 1.580507268
329.1747357 1.781308273
331.1903858 1.704418437
333.1696503 1.183060581
335.1489149 1.470532178
343.1540003 1.875796818
345.1696503 1.044018645
349.1645649 1.539645474
361.1645649 1.746053418

Name: +ve in-silico MS/MS by CFM-ID for BQBCCTYBKVNOPS-UYSBAHHDSA-N
ID: BQBCCTYBKVNOPS-UYSBAHHDSA-N
Comment: Energy0
Num peaks: 31
43.01784114 1.403433811
55.05422664 0.9189433806
65.03857658 0.6305940492
67.05422664 1.303395607
69.06987671 0.9652493515
73.02840582 1.247964035
105.0698767 0.6187790029
107.0855268 1.36256447
109.1011768 0.938373274
121.1011768 1.307532616
207.1379563 1.36194222
241.0706646 0.8292336031
255.1379563 0.8884042149
257.1536063 2.180205491
267.0863146 0.7547232811
269.1019647 0.6526443481
273.148521 1.376230848
275.164171 2.177843338
291.1590856 1.845555686
293.1747357 0.7071108026
299.164171 1.104375372
303.1590856 1.933916681
305.1019647 0.6617852902
307.1176147 1.355712868
315.1590856 2.995209811
317.1747357 16.49749418
333.1332648 2.18747555
335.1489149 1.426795573
335.1853004 10.34852035
359.1853004 2.78965468
377.1958651 13.86391965

Name: +ve in-silico MS/MS by CFM-ID for BQBCCTYBKVNOPS-UYSBAHHDSA-N
ID: BQBCCTYBKVNOPS-UYSBAHHDSA-N
Comment: Energy1
Num peaks: 31
43.01784114 1.27051084
55.05422664 2.239832208
65.03857658 2.018860644
67.05422664 1.843089576
83.01275576 1.472188184
85.02840582 11.20774987
87.04405588 3.908300009
105.0698767 1.501657045
107.0855268 1.070386303
119.0855268 0.8612901551
121.1011768 2.954273598
147.1168269 1.434018749
181.0495352 1.159548631
183.0651853 0.9920927666
195.0651853 0.8468924014
207.1379563 1.01777881
231.1379563 2.568082049
241.0706646 1.023760765
249.1121354 1.150523452
255.1379563 1.233293402
257.1536063 2.631509626
275.164171 3.660195947
287.1277855 1.086128019
289.1434356 0.8640568083
291.1590856 1.280835074
293.1747357 1.529482359
315.1590856 1.462696157
317.1747357 8.275234046
335.1853004 2.666968009
359.1853004 1.268132729
377.1958651 0.8915579156

Name: +ve in-silico MS/MS by CFM-ID for BQBCCTYBKVNOPS-UYSBAHHDSA-N
ID: BQBCCTYBKVNOPS-UYSBAHHDSA-N
Comment: Energy2
Num peaks: 31
43.01784114 2.286772748
55.05422664 5.613057209
65.03857658 2.571903165
67.05422664 2.185192457
73.02840582 5.814435045
85.02840582 1.369390711
105.0698767 1.20687098
107.0855268 2.2001622
119.0855268 1.207251355
121.1011768 1.83928662
147.1168269 1.061873245
149.132477 1.550825677
169.0495352 1.036913863
181.0495352 2.519041068
199.0600999 1.077018708
205.1223062 1.156966445
231.1379563 1.230220972
235.0964854 1.744893338
241.0706646 1.657340826
249.1121354 1.388485595
255.1379563 1.582144047
257.1536063 2.020937908
273.148521 1.157554655
275.164171 3.444500936
279.1227001 1.084170616
291.1590856 1.900184234
303.1590856 1.184163399
315.1590856 2.04602823
317.1747357 1.037479894
359.1853004 1.238958127
361.1645649 1.23453065

Name: +ve in-silico MS/MS by CFM-ID for PCYSFZDXGZBRMA-KUNMCDETSA-N
ID: PCYSFZDXGZBRMA-KUNMCDETSA-N
Comment: Energy0
Num peaks: 27
91.01784114 0.9714717397
93.0334912 2.292686219
95.01275576 0.7775546579
97.02840582 1.951422274
99.08044139 0.7438719388
101.0960915 0.7046824094
111.0440559 0.7268283441
203.1430416 0.9520106653
229.1223062 0.6748214055
231.1379563 1.566844929
233.1536063 3.721330506
235.1692564 4.893569088
259.1328709 1.386016011
261.148521 1.028683631
287.1277855 0.8502166859
291.1590856 2.032406492
299.164171 2.675139416
309.148521 0.8230125365
311.164171 0.8309350699
313.1798211 1.791315294
315.1954711 1.804263614
327.1590856 10.00613542
329.1747357 2.143489498
331.1903858 1.483455074
341.1747357 3.008005405
343.1540003 1.486476251
359.1853004 28.68837771

Name: +ve in-silico MS/MS by CFM-ID for PCYSFZDXGZBRMA-KUNMCDETSA-N
ID: PCYSFZDXGZBRMA-KUNMCDETSA-N
Comment: Energy1
Num peaks: 31
39.02292652 0.9249163078
55.05422664 0.9619457997
81.0334912 1.720560999
91.01784114 1.47933531
93.0334912 1.627795829
95.01275576 1.081129786
97.02840582 1.230685558
99.08044139 0.9930093498
101.0960915 0.995081823
219.1379563 0.9796132718
221.1536063 1.021325705
231.1379563 1.362093963
233.1536063 1.000996894
245.1172208 1.360854334
247.1328709 1.674647931
259.1328709 1.281675595
261.148521 2.079018293
269.1536063 0.9972626254
273.148521 0.961515249
283.1692564 1.124673793
291.1590856 1.981680624
299.164171 2.664918047
311.164171 1.76057099
313.1798211 1.26195719
315.1954711 1.166114601
327.1590856 4.76385591
329.1747357 1.153317671
331.1903858 2.926191676
341.1747357 3.466043083
343.1540003 1.797004405
359.1853004 4.640136766

Name: +ve in-silico MS/MS by CFM-ID for PCYSFZDXGZBRMA-KUNMCDETSA-N
ID: PCYSFZDXGZBRMA-KUNMCDETSA-N
Comment: Energy2
Num peaks: 31
49.00727645 1.214572075
53.03857658 1.215382827
55.05422664 1.344444632
81.0334912 2.220198804
91.01784114 3.457387699
119.0855268 2.410158082
121.1011768 3.32232998
133.1011768 1.124577917
135.1168269 0.9557514677
147.1168269 2.080547411
149.0960915 1.373738384
149.132477 3.423694795
171.1168269 5.244263418
173.132477 1.361390634
175.148127 2.089841753
177.0910061 1.575323675
177.1273916 1.207517812
179.1066561 1.210963183
199.1117415 2.229883176
203.1430416 2.756934235
205.1223062 1.102078245
219.1379563 0.9763939934
229.1223062 1.327929613
231.1379563 4.407154118
257.1172208 1.028731135
261.148521 1.029110361
263.164171 1.100976013
283.1692564 1.041505369
329.1383502 1.182744541
331.1540003 1.028545911
343.1540003 1.097251627

Name: +ve in-silico MS/MS by CFM-ID for CKRHSGZMMGXRKZ-FPWAFXQNSA-N
ID: CKRHSGZMMGXRKZ-FPWAFXQNSA-N
Comment: Energy0
Num peaks: 17
167.1066561 1.102649264
209.0808353 1.467140736
211.0964854 1.12605953
289.1434356 1.58686962
299.164171 2.061810666
315.1590856 1.609578807
317.1747357 8.585285706
329.1747357 1.191181603
331.1903858 2.883671796
333.2060358 2.697656163
341.1747357 3.102217358
345.1696503 1.660484684
347.1853004 1.932916323
349.2009504 2.633027142
359.1853004 16.22924992
361.1645649 1.296890897
377.1958651 29.45684696

Name: +ve in-silico MS/MS by CFM-ID for CKRHSGZMMGXRKZ-FPWAFXQNSA-N
ID: CKRHSGZMMGXRKZ-FPWAFXQNSA-N
Comment: Energy1
Num peaks: 31
153.0910061 1.13488771
217.1223062 1.568826843
263.1277855 0.9561479798
265.1434356 1.429360498
287.1277855 1.437191856
289.1434356 1.405071435
291.1590856 2.031785805
293.1747357 1.618040334
297.148521 1.559220011
297.2060358 0.7723655441
299.164171 2.547848426
307.1903858 0.9599907893
311.164171 0.9288160677
313.1798211 1.181232111
315.1590856 3.842121046
315.1954711 0.831048617
317.1747357 5.001288215
319.1903858 0.9099668253
321.2060358 1.265221771
329.1747357 2.587167726
331.1903858 3.697237801
333.1696503 2.042025303
333.2060358 3.155940561
335.1853004 3.130473852
341.1747357 3.830697945
345.1696503 2.300421112
347.1853004 3.713069388
349.2009504 7.026770911
359.1853004 6.472348765
361.1645649 1.1236188
377.1958651 4.553298841

Name: +ve in-silico MS/MS by CFM-ID for CKRHSGZMMGXRKZ-FPWAFXQNSA-N
ID: CKRHSGZMMGXRKZ-FPWAFXQNSA-N
Comment: Energy2
Num peaks: 31
49.00727645 1.533822909
51.02292652 5.368003127
53.03857658 5.678768675
55.05422664 3.448312145
79.05422664 1.468181788
81.06987671 4.200863087
83.08552677 1.848132561
109.0284058 1.022030278
135.0440559 1.495439196
149.0597059 2.374777671
151.075356 1.902111082
155.1066561 0.8602256103
163.075356 1.069934
165.0910061 1.554752594
167.1066561 0.8901973938
175.075356 2.46329541
197.1172208 0.9302858299
215.1066561 1.689823753
217.1223062 1.178625972
289.1434356 2.455581278
289.1798211 1.017119925
313.1798211 0.9918744806
315.1954711 0.849881556
317.1747357 1.620169864
321.2060358 1.026213866
329.1747357 0.8731790047
331.1903858 0.9150735241
341.1747357 1.58301146
345.1696503 1.298143636
347.1853004 1.338293327
361.1645649 2.208785131

Name: +ve in-silico MS/MS by CFM-ID for OFNYKPBYAASVJA-YCXYWVQESA-N
ID: OFNYKPBYAASVJA-YCXYWVQESA-N
Comment: Energy0
Num peaks: 29
15.02292652 0.5401184784
43.01784114 1.552515146
55.05422664 0.5761167632
61.02840582 0.9749627181
69.0334912 0.8032959533
95.01275576 7.812005977
97.02840582 0.5018469011
109.0284058 0.5844329769
163.075356 0.5582098075
197.1172208 0.5094352583
203.1430416 0.5690427749
219.1379563 0.4896097681
247.1328709 0.5473150016
249.148521 1.639114933
263.164171 2.258057967
273.148521 0.4746341905
281.1536063 0.8718088029
287.1277855 0.5806268815
289.1434356 0.5085261604
291.1590856 1.583610079
297.148521 1.389145036
299.164171 10.02162843
305.1383502 0.5776573079
317.1747357 10.28160003
323.164171 0.6650745047
329.1747357 0.6194132356
341.1747357 8.357539476
343.1540003 1.488981289
359.1853004 22.80978373

Name: +ve in-silico MS/MS by CFM-ID for OFNYKPBYAASVJA-YCXYWVQESA-N
ID: OFNYKPBYAASVJA-YCXYWVQESA-N
Comment: Energy1
Num peaks: 31
43.01784114 0.8875982144
69.0334912 0.7832081906
95.01275576 24.18110018
97.02840582 0.7485699448
109.0284058 0.7830608367
121.0284058 0.7369166249
221.1536063 0.8441785669
229.1223062 0.7928278981
231.1379563 1.083640956
235.1328709 0.8185538911
237.148521 0.8457365766
245.1172208 1.174500692
247.1328709 1.615268213
249.148521 2.603244131
263.164171 3.157360958
273.148521 2.155067149
287.164171 0.9332096944
289.1434356 1.258593276
289.1798211 0.7012127116
291.1590856 3.17591865
299.1277855 0.7461647261
299.164171 2.941746523
305.1747357 0.7077457921
313.1434356 0.6765845416
317.1747357 2.830433571
327.1590856 1.929687774
329.1747357 1.24524757
331.1903858 2.155315995
341.1747357 2.085039756
343.1540003 1.556168405
359.1853004 1.772328108

Name: +ve in-silico MS/MS by CFM-ID for OFNYKPBYAASVJA-YCXYWVQESA-N
ID: OFNYKPBYAASVJA-YCXYWVQESA-N
Comment: Energy2
Num peaks: 31
39.02292652 0.8362463395
41.00219107 2.347674935
43.01784114 1.276806256
53.00219107 0.9755233848
67.01784114 0.7535249218
69.0334912 1.365226041
95.01275576 27.02438057
155.1066561 0.7750412402
179.0702706 0.7817859448
181.0859207 0.7489531078
187.1117415 1.847365611
189.1273916 1.14836083
201.1273916 1.289395075
203.1430416 1.722641239
207.1015708 0.7817859448
207.1379563 1.036845002
209.1172208 0.7489531078
219.1379563 1.171109662
221.1536063 2.283588277
229.1223062 1.004137544
235.1328709 0.7614230946
245.1172208 0.8182200162
249.148521 0.8583171878
261.148521 1.034128003
287.1277855 0.965367845
289.1434356 0.8448524487
299.164171 1.026321961
313.1434356 0.8183185936
315.1590856 0.8639909873
331.1540003 0.7518311125
343.1540003 1.506170722

Name: +ve in-silico MS/MS by CFM-ID for YYNHEPWGKCPFEP-BGZOURQVSA-N
ID: YYNHEPWGKCPFEP-BGZOURQVSA-N
Comment: Energy0
Num peaks: 22
41.03857658 1.104755645
43.05422664 1.553182601
57.06987671 3.504725885
67.05422664 1.401037285
83.04914126 1.574879728
85.06479133 10.39258407
203.1066561 1.118204448
243.1015708 1.17871139
257.1172208 1.34846052
273.1121354 1.315558232
275.1277855 12.60684779
293.1383502 1.328105603
301.1434356 1.18659162
305.1747357 2.436900637
323.1853004 1.146691477
331.1903858 1.179023917
333.2060358 1.258357903
335.1489149 1.358484569
345.1696503 3.52122569
347.1853004 1.617214029
359.1853004 7.133851163
377.1958651 21.66481077

Name: +ve in-silico MS/MS by CFM-ID for YYNHEPWGKCPFEP-BGZOURQVSA-N
ID: YYNHEPWGKCPFEP-BGZOURQVSA-N
Comment: Energy1
Num peaks: 25
39.02292652 4.368249709
41.03857658 4.603392937
43.05422664 12.41544312
45.0334912 1.260925711
45.06987671 3.186465795
57.06987671 6.841368752
67.05422664 2.013849254
85.06479133 8.758387257
201.0910061 1.299785064
203.1066561 4.411863957
205.1223062 2.592935546
219.1015708 1.024562007
223.1328709 1.560026493
227.1066561 0.991647132
229.1223062 0.8913395214
231.1379563 1.744319406
243.1015708 1.131012611
245.1172208 1.734973075
247.1328709 0.9925058453
257.1172208 2.295135802
259.1328709 1.028646334
275.1277855 9.806949302
293.1383502 1.414167098
359.1853004 1.897835642
377.1958651 2.329433907

Name: +ve in-silico MS/MS by CFM-ID for YYNHEPWGKCPFEP-BGZOURQVSA-N
ID: YYNHEPWGKCPFEP-BGZOURQVSA-N
Comment: Energy2
Num peaks: 23
39.02292652 2.393725724
41.03857658 12.39094164
43.05422664 5.250017424
45.06987671 1.864953001
55.05422664 2.630747863
57.06987671 12.64403959
59.08552677 1.549987376
85.06479133 3.774695467
187.075356 1.372655527
201.0910061 6.24259801
203.1066561 3.92795134
205.1223062 4.965718772
221.1172208 1.11050026
229.1223062 1.195498179
231.1379563 2.843517076
243.1015708 1.795992166
245.1172208 1.592787018
247.1328709 1.492394163
257.1172208 2.522866007
259.0964854 1.198971127
259.1328709 2.305608965
261.1121354 1.722389441
275.1277855 3.51561332

Name: +ve in-silico MS/MS by CFM-ID for NISVZEWKUNUGQQ-QZTJIDSGSA-N
ID: NISVZEWKUNUGQQ-QZTJIDSGSA-N
Comment: Energy0
Num peaks: 6
75.04405588 5.526067188
285.148521 7.297425545
303.1590856 6.024795351
341.1747357 2.504389664
359.1853004 12.58712908
377.1958651 47.15154517

Name: +ve in-silico MS/MS by CFM-ID for NISVZEWKUNUGQQ-QZTJIDSGSA-N
ID: NISVZEWKUNUGQQ-QZTJIDSGSA-N
Comment: Energy1
Num peaks: 16
55.01784114 0.9082094905
57.0334912 7.091925049
59.04914126 2.130217409
73.02840582 1.739393498
75.04405588 14.34082937
167.0702706 1.106929971
209.1172208 1.355939705
267.1379563 2.107215644
285.148521 9.336877397
287.164171 1.566218707
303.1590856 3.955856877
315.1590856 1.172748429
341.1747357 9.094647919
345.1696503 1.02137164
359.1853004 12.50346343
377.1958651 11.01415216

Name: +ve in-silico MS/MS by CFM-ID for NISVZEWKUNUGQQ-QZTJIDSGSA-N
ID: NISVZEWKUNUGQQ-QZTJIDSGSA-N
Comment: Energy2
Num peaks: 28
31.01784114 1.086476031
43.01784114 1.619924318
45.0334912 1.386755312
53.00219107 0.8952807486
55.01784114 1.143594693
56.99710569 0.8568250042
57.0334912 7.497625559
59.04914126 2.164252007
61.02840582 2.106112061
75.04405588 6.947764965
135.0804414 1.196231163
199.1117415 3.247333995
211.1117415 7.146789852
213.1273916 1.004250528
227.1066561 12.61835074
229.1223062 1.256373608
241.1223062 6.21807078
257.1536063 1.00116292
269.1536063 0.8965822665
271.1328709 1.811546573
283.1328709 1.100010092
285.148521 10.26622753
291.1954711 0.8322385612
299.164171 1.685176614
301.1798211 0.9998687023
303.1590856 0.9865889459
307.1903858 0.9943537931
361.1645649 1.253561993

Name: +ve in-silico MS/MS by CFM-ID for OELMAFBLFOKZJD-IAGOWNOFSA-N
ID: OELMAFBLFOKZJD-IAGOWNOFSA-N
Comment: Energy0
Num peaks: 7
123.0440559 1.307736458
137.0597059 2.583193498
151.075356 1.212121858
181.0859207 1.198772161
341.1747357 10.50777404
359.1853004 28.24516701
377.1958651 35.05282052

Name: +ve in-silico MS/MS by CFM-ID for OELMAFBLFOKZJD-IAGOWNOFSA-N
ID: OELMAFBLFOKZJD-IAGOWNOFSA-N
Comment: Energy1
Num peaks: 31
109.0647913 1.027947689
123.0440559 1.610220475
135.0440559 2.222119762
137.0597059 5.319625435
149.0597059 1.396199481
151.075356 3.520792732
153.0910061 1.923771848
161.0597059 0.9586248094
163.075356 3.494247853
165.0910061 0.9810410596
175.075356 1.232599174
177.0910061 2.337689181
179.0702706 1.029173052
179.1066561 2.056834966
181.0859207 3.20800857
195.1015708 1.150448569
207.1015708 1.754346394
219.1015708 1.087538654
221.1172208 2.185249037
225.1121354 0.8898702613
235.1328709 2.093855013
239.1277855 0.925298943
253.1434356 1.217516802
327.1590856 1.267997133
329.1747357 2.217712074
331.1903858 2.952397584
341.1747357 3.863769041
345.1696503 1.076530377
347.1853004 1.368370273
359.1853004 8.13352936
377.1958651 8.186505426

Name: +ve in-silico MS/MS by CFM-ID for OELMAFBLFOKZJD-IAGOWNOFSA-N
ID: OELMAFBLFOKZJD-IAGOWNOFSA-N
Comment: Energy2
Num peaks: 31
49.00727645 1.283475502
65.03857658 1.360102903
75.02292652 3.105691303
105.0334912 1.767100507
107.0491413 2.1956874
123.0440559 3.391133945
135.0440559 2.894580363
137.0597059 5.093019043
147.0440559 1.132650752
149.0597059 1.519063146
151.075356 2.204144838
159.0440559 1.306871306
161.0597059 1.853923514
163.075356 1.52698919
173.0597059 1.66651387
175.075356 1.604377288
177.0910061 2.93866197
179.1066561 1.916948461
207.1015708 2.082961523
217.0859207 1.188495611
219.1015708 1.786270131
221.1172208 3.338153807
223.1328709 1.240484003
231.1015708 1.149036476
233.1172208 1.609253772
235.1328709 2.276462174
283.1328709 1.320619327
285.148521 1.051485357
327.1590856 1.055202263
341.1747357 1.91529984
343.1540003 1.541305193

Name: +ve in-silico MS/MS by CFM-ID for HDJDRGQCGAWPGK-KUSHCJQLSA-N
ID: HDJDRGQCGAWPGK-KUSHCJQLSA-N
Comment: Energy0
Num peaks: 29
91.05422664 1.663921205
93.06987671 0.4087463089
103.0542266 0.6135371314
115.0542266 0.5156765206
123.0440559 0.4033805794
129.0698767 0.4791504804
131.0491413 0.4284677715
133.0647913 1.344374087
137.0597059 0.49573314
167.0702706 0.500004373
173.0960915 0.422016911
193.0859207 0.9833076695
207.1015708 0.7836750943
211.0964854 0.8793228433
243.1379563 0.6867235229
249.1121354 0.4286279373
269.1536063 0.6197965496
271.1692564 0.4354324326
281.1536063 4.470072014
295.1692564 1.146837244
297.148521 1.931914085
297.1849065 1.039201914
299.164171 3.080626586
311.164171 0.4058957045
313.1798211 0.7593413872
315.1954711 0.7023218462
323.164171 22.38534209
341.1747357 23.89949122
359.1853004 8.298146247

Name: +ve in-silico MS/MS by CFM-ID for HDJDRGQCGAWPGK-KUSHCJQLSA-N
ID: HDJDRGQCGAWPGK-KUSHCJQLSA-N
Comment: Energy1
Num peaks: 31
39.02292652 1.357986791
41.03857658 1.078533127
91.05422664 1.622982598
103.0542266 1.688207904
115.0542266 1.386021689
123.0440559 1.005096434
129.0698767 1.056154029
131.0491413 0.967829538
131.0855268 1.008587622
133.0647913 1.605673687
139.075356 0.9479074946
159.0804414 1.385366733
193.0859207 1.37806094
207.1015708 1.23597262
209.1172208 1.222761231
227.1066561 0.8995242617
229.1223062 1.30085962
253.1223062 3.025239825
255.1379563 3.496356028
257.1536063 1.537126881
267.1379563 1.073120744
269.1536063 2.547924427
273.148521 0.8950866911
281.1536063 2.2823095
295.1692564 0.9626152382
297.1849065 1.276691162
299.164171 1.230691948
313.1798211 1.753542987
323.164171 5.32077882
331.1903858 1.005414893
341.1747357 3.396876792

Name: +ve in-silico MS/MS by CFM-ID for HDJDRGQCGAWPGK-KUSHCJQLSA-N
ID: HDJDRGQCGAWPGK-KUSHCJQLSA-N
Comment: Energy2
Num peaks: 31
39.02292652 4.176620056
41.03857658 4.152276173
49.00727645 1.811226761
65.00219107 1.046319924
79.05422664 0.9324867126
91.05422664 4.075544033
101.0385766 1.577600225
103.0542266 3.759289492
105.0698767 0.7710546367
115.0542266 0.8932789852
129.0698767 1.558935735
133.0647913 0.7746719084
139.075356 1.037875218
163.075356 1.022395445
173.0960915 1.193821508
191.0702706 1.215993933
193.0859207 1.121905367
207.1015708 1.767483102
209.1172208 0.9829914079
229.1223062 1.536249668
231.1379563 1.599042936
239.1066561 0.8513904378
243.1379563 1.416069162
249.1121354 0.9343497796
257.1536063 1.631529758
267.1379563 1.45830531
269.1536063 1.973562823
271.1692564 2.076181526
295.1692564 0.8154703042
297.1849065 1.768591662
323.164171 2.415022141

Name: +ve in-silico MS/MS by CFM-ID for ULXVHDBQEPWLDR-OUAFOFNUSA-N
ID: ULXVHDBQEPWLDR-OUAFOFNUSA-N
Comment: Energy0
Num peaks: 6
341.1747357 6.141727631
345.1696503 1.467908663
347.1853004 1.676388979
359.1853004 17.64340132
361.1645649 4.927109511
377.1958651 48.48145158

Name: +ve in-silico MS/MS by CFM-ID for ULXVHDBQEPWLDR-OUAFOFNUSA-N
ID: ULXVHDBQEPWLDR-OUAFOFNUSA-N
Comment: Energy1
Num peaks: 28
123.0440559 1.257837751
125.0597059 1.417478193
127.075356 0.7926735884
135.0804414 1.059995333
139.075356 1.052159923
141.0910061 1.612839605
153.0910061 0.9694972433
155.1066561 1.103421554
221.0808353 1.022679456
223.0964854 1.400530734
235.0964854 1.647762672
237.1121354 2.014944134
247.0964854 2.129258933
249.1121354 1.397923075
287.1277855 2.031566982
289.1434356 2.327535645
301.1434356 2.355190949
303.1590856 1.854689476
315.1590856 1.630437052
331.1903858 1.747255403
341.1747357 9.010833294
343.1540003 1.784397606
345.1696503 1.504879573
347.1853004 1.553935911
349.2009504 2.175696023
359.1853004 14.55821525
361.1645649 3.542625056
377.1958651 15.33181725

Name: +ve in-silico MS/MS by CFM-ID for ULXVHDBQEPWLDR-OUAFOFNUSA-N
ID: ULXVHDBQEPWLDR-OUAFOFNUSA-N
Comment: Energy2
Num peaks: 31
39.02292652 1.162970541
49.00727645 1.330492829
51.02292652 2.943453284
53.03857658 1.734642324
63.02292652 1.0810759
65.03857658 4.494398554
67.05422664 2.377677474
79.05422664 4.750782598
91.05422664 1.176199781
93.06987671 2.729439297
107.0491413 1.790949143
109.0647913 1.526301635
111.0804414 1.373477478
133.0647913 1.246153812
155.1066561 1.163127493
221.0808353 2.775390828
235.0964854 2.389443537
237.1121354 1.451700032
247.0964854 2.12612468
249.1121354 1.694181304
287.1277855 1.742665979
301.1434356 2.613487076
303.1590856 1.248303339
307.1903858 1.212037942
315.1590856 1.076325071
327.1590856 1.111285387
329.1747357 1.517511729
341.1747357 2.035108047
343.1540003 2.318450499
359.1853004 1.234480779
361.1645649 1.247773752

Name: +ve in-silico MS/MS by CFM-ID for LLWAIJLNXRKXTQ-JSTLXOBDSA-N
ID: LLWAIJLNXRKXTQ-JSTLXOBDSA-N
Comment: Energy0
Num peaks: 14
43.01784114 1.883377923
147.1168269 1.857521753
191.1430416 3.121210381
193.1586917 1.665149801
219.1379563 1.465132272
233.1536063 1.616623087
235.1692564 2.631432075
251.164171 1.337470327
259.1692564 1.391081907
275.164171 1.968676696
277.1798211 16.56900021
295.1903858 18.83226068
319.1903858 4.591003773
337.2009504 21.24372285

Name: +ve in-silico MS/MS by CFM-ID for LLWAIJLNXRKXTQ-JSTLXOBDSA-N
ID: LLWAIJLNXRKXTQ-JSTLXOBDSA-N
Comment: Energy1
Num peaks: 27
43.01784114 2.096507649
61.02840582 0.8241629718
143.0855268 2.537557034
145.1011768 3.235040549
147.1168269 6.080134009
149.132477 3.21109341
151.148127 2.997713153
153.1637771 2.921095503
157.1011768 0.8029077485
191.1430416 1.147230392
219.1379563 1.128023765
233.1536063 1.934130932
235.1692564 3.775030471
251.164171 3.044092893
253.1798211 5.540045904
259.1692564 1.006552382
261.148521 0.7422137208
265.1798211 0.8339401219
275.164171 1.009107541
277.1798211 11.32261079
291.1590856 0.8931007632
293.1747357 0.80918488
295.1540003 0.7662304469
295.1903858 13.0344536
319.1903858 3.230240194
321.1696503 1.171664061
337.2009504 4.336382859

Name: +ve in-silico MS/MS by CFM-ID for LLWAIJLNXRKXTQ-JSTLXOBDSA-N
ID: LLWAIJLNXRKXTQ-JSTLXOBDSA-N
Comment: Energy2
Num peaks: 31
43.01784114 2.659831409
53.03857658 1.85041087
55.05422664 1.695173875
65.03857658 1.303230179
67.05422664 4.32449377
69.06987671 1.512249631
81.06987671 2.021408234
83.08552677 1.586388365
95.08552677 1.953981771
105.0698767 1.238237086
121.1011768 1.862233231
143.0855268 1.551687177
145.1011768 4.599528748
147.1168269 6.301571774
149.132477 3.62820965
151.148127 2.789110774
153.1637771 2.347661555
157.1011768 2.174027318
159.1168269 1.819786149
161.132477 2.459195487
191.1430416 1.165973393
205.1586917 2.694824974
215.1430416 1.408174443
217.1586917 1.327131916
233.1536063 2.083775599
235.1692564 4.575095803
251.164171 2.267452179
277.1798211 2.455070223
293.1747357 1.246968193
319.1903858 1.104224948
321.1696503 1.855486306

Name: +ve in-silico MS/MS by CFM-ID for MOOAAMZCSPTBDJ-BFYROVGASA-N
ID: MOOAAMZCSPTBDJ-BFYROVGASA-N
Comment: Energy0
Num peaks: 19
57.06987671 1.734753014
83.04914126 1.277776371
85.06479133 11.7663983
203.1066561 1.228446444
243.1015708 1.270321327
257.1172208 1.445762849
273.1121354 1.443927463
275.1277855 13.5476441
301.1434356 1.184791458
303.1590856 1.050383432
305.1747357 2.810841431
323.1853004 1.282492466
331.1903858 1.308688331
333.2060358 1.439967277
345.1696503 3.960029089
347.1853004 1.586517105
349.2009504 1.060446192
359.1853004 6.141293559
377.1958651 24.65658706

Name: +ve in-silico MS/MS by CFM-ID for MOOAAMZCSPTBDJ-BFYROVGASA-N
ID: MOOAAMZCSPTBDJ-BFYROVGASA-N
Comment: Energy1
Num peaks: 28
29.03857658 2.321126527
53.03857658 1.224878473
55.05422664 1.106013877
57.06987671 7.652920624
59.04914126 1.083777696
67.05422664 1.126384516
85.06479133 10.75031216
201.0910061 1.664089681
203.1066561 5.744633219
205.1223062 5.616692163
221.1172208 1.042991565
227.1066561 1.278140073
229.1223062 1.125034948
231.1379563 3.152557948
243.1015708 1.471729488
245.1172208 2.088303776
247.1328709 1.235284669
257.1172208 2.966302101
259.1328709 1.563169205
275.1277855 13.45533877
301.1434356 1.091624754
303.1590856 1.066930513
305.1747357 1.43377032
345.1696503 1.170116064
349.2009504 1.00020872
359.1853004 2.592741078
361.1645649 1.022268006
377.1958651 3.638178333

Name: +ve in-silico MS/MS by CFM-ID for MOOAAMZCSPTBDJ-BFYROVGASA-N
ID: MOOAAMZCSPTBDJ-BFYROVGASA-N
Comment: Energy2
Num peaks: 29
27.02292652 1.852992067
29.03857658 1.375202408
41.03857658 1.875028736
53.03857658 1.320273117
55.05422664 7.075350003
57.06987671 12.83953757
59.08552677 1.432220269
67.05422664 1.476268668
69.0334912 2.140607722
79.01784114 0.7946572326
81.0334912 0.8334370444
83.04914126 0.8379515271
85.06479133 9.278360556
187.075356 1.02546029
201.0910061 5.52393143
203.1066561 3.91394507
205.1223062 6.825943906
207.1379563 0.9713968091
221.1172208 2.2219688
229.1223062 0.9479317646
231.1379563 2.887037371
243.1015708 1.648204018
245.1172208 1.33795056
247.1328709 1.391742088
257.1172208 2.305699994
259.0964854 1.100154673
259.1328709 2.026995093
261.1121354 0.90493084
275.1277855 2.114628067

Name: +ve in-silico MS/MS by CFM-ID for ZOWUCBLBJJSKFF-KAKPMPKCSA-N
ID: ZOWUCBLBJJSKFF-KAKPMPKCSA-N
Comment: Energy0
Num peaks: 12
47.01275576 1.040930782
285.148521 1.418765374
287.164171 2.70262684
329.1747357 2.24057793
331.1903858 3.455686555
333.2060358 3.615012087
341.1747357 1.033758954
345.1696503 1.198230794
349.2009504 1.985959701
359.1853004 13.25687104
361.1645649 1.322723373
377.1958651 47.4801455

Name: +ve in-silico MS/MS by CFM-ID for ZOWUCBLBJJSKFF-KAKPMPKCSA-N
ID: ZOWUCBLBJJSKFF-KAKPMPKCSA-N
Comment: Energy1
Num peaks: 31
55.05422664 1.993001156
57.06987671 0.9485583017
133.0647913 1.319529923
161.0597059 1.146783233
195.1015708 0.92041945
197.1172208 1.689296411
215.1277855 0.8328705637
271.1692564 1.628800327
285.148521 1.822829882
287.164171 2.371885352
289.1798211 3.23610704
297.148521 1.177409313
299.164171 1.319297009
301.1798211 2.037025437
305.1019647 0.8802434214
307.1176147 0.8887068996
315.1590856 1.841508689
315.1954711 1.394905283
317.1747357 2.653768171
319.1903858 1.802476378
321.1332648 1.260059945
329.1747357 3.246101311
331.1903858 4.680004484
333.2060358 3.23661789
341.1747357 1.957134724
345.1696503 1.774397346
347.1853004 2.046730377
349.2009504 4.577554362
359.1853004 10.85872998
361.1645649 1.860388938
377.1958651 11.66592605

Name: +ve in-silico MS/MS by CFM-ID for ZOWUCBLBJJSKFF-KAKPMPKCSA-N
ID: ZOWUCBLBJJSKFF-KAKPMPKCSA-N
Comment: Energy2
Num peaks: 31
39.02292652 1.396373016
55.05422664 6.227081736
57.06987671 0.9037185816
79.05422664 3.939167392
81.06987671 0.9300793127
83.08552677 0.9106380119
107.0855268 3.092350676
109.1011768 4.233188306
131.0491413 1.580461905
133.0647913 3.036479707
203.0702706 1.465661827
233.1536063 0.9073693421
239.1430416 1.044900197
241.1586917 3.251757959
243.1743418 4.222114052
267.1379563 1.193417016
269.1536063 1.356302074
271.1692564 2.596606282
277.1798211 0.950554511
285.148521 3.082443586
287.164171 2.158656328
289.1798211 1.085937449
295.1903858 1.238740155
299.164171 0.8322222263
315.1954711 1.159252402
319.1540003 1.483610403
341.1747357 0.8141884493
347.1489149 1.245513894
349.1645649 1.873354413
349.2009504 1.10546597
361.1645649 2.538442806

Name: +ve in-silico MS/MS by CFM-ID for QOOLUDONRDSQAX-IRXDYDNUSA-N
ID: QOOLUDONRDSQAX-IRXDYDNUSA-N
Comment: Energy0
Num peaks: 18
123.0440559 1.595735649
137.0597059 5.199559684
139.075356 1.290782062
151.075356 3.59068116
207.1015708 1.029755871
219.1015708 1.066126996
221.1172208 2.300949909
223.1328709 1.134968798
235.1328709 1.273370815
239.1277855 1.595866559
253.1434356 1.145689495
327.1590856 1.69241981
329.1747357 1.153393384
341.1747357 7.660640982
345.1696503 2.345163827
347.1853004 1.21902511
359.1853004 27.62138155
377.1958651 17.97394251

Name: +ve in-silico MS/MS by CFM-ID for QOOLUDONRDSQAX-IRXDYDNUSA-N
ID: QOOLUDONRDSQAX-IRXDYDNUSA-N
Comment: Energy1
Num peaks: 31
123.0440559 2.037778869
135.0440559 1.059346304
137.0597059 6.556273323
151.075356 5.094810157
159.0440559 1.069838285
161.0597059 1.417976796
163.075356 2.108237786
165.0910061 1.076666852
175.075356 1.3808989
177.0546206 1.290206846
177.0910061 1.690687197
179.0702706 1.89693737
179.1066561 1.020807055
191.0702706 2.121839167
193.0859207 1.98669508
205.0859207 1.211905596
207.1015708 1.429525947
219.1015708 2.240854657
221.1172208 3.731393876
223.1328709 1.024024602
233.1172208 1.02862121
235.1328709 2.314732576
239.1277855 1.278677211
253.1434356 0.9870447979
327.1590856 2.724065403
329.1747357 3.170486026
331.1903858 2.057742247
341.1747357 6.58126723
345.1696503 1.424875034
359.1853004 8.964993113
377.1958651 2.146604559

Name: +ve in-silico MS/MS by CFM-ID for QOOLUDONRDSQAX-IRXDYDNUSA-N
ID: QOOLUDONRDSQAX-IRXDYDNUSA-N
Comment: Energy2
Num peaks: 31
51.02292652 0.9666336445
65.03857658 1.04483832
93.0334912 1.351350717
95.04914126 0.9690654357
105.0334912 1.697447055
107.0491413 2.556966225
121.0647913 1.039034756
123.0440559 3.462857961
135.0440559 2.466253894
137.0597059 7.596252452
149.0597059 0.8598249414
151.075356 3.650139534
163.075356 1.971398392
165.0910061 1.050303375
177.0910061 0.9342441005
179.1066561 1.098069274
205.0859207 1.370875887
207.1015708 2.399478093
219.1015708 2.862591371
221.1172208 3.714120286
223.1328709 1.637626144
233.1172208 1.487737652
235.1328709 1.33949532
237.148521 0.8453459058
263.1277855 0.8395213613
283.1328709 0.9703672288
327.1590856 4.007169888
329.1747357 3.307147734
333.1696503 1.004043362
341.1747357 1.803252842
343.1540003 3.005864633

Name: +ve in-silico MS/MS by CFM-ID for RCAKXKBFFJMSBP-ZDQWLJBVSA-N
ID: RCAKXKBFFJMSBP-ZDQWLJBVSA-N
Comment: Energy0
Num peaks: 18
29.00219107 0.692339925
47.01275576 0.7516705606
51.02292652 0.8987062974
53.03857658 1.68789553
55.05422664 1.909893708
113.0597059 0.9072385571
123.1168269 1.79023104
313.1798211 2.19304801
315.1954711 0.6857449092
329.1747357 1.063566612
331.1903858 12.40894788
341.1747357 1.854113068
345.1696503 0.9476953161
347.1853004 1.424152368
349.2009504 21.32238862
359.1853004 11.73452781
361.1645649 0.8020946285
377.1958651 16.93839058

Name: +ve in-silico MS/MS by CFM-ID for RCAKXKBFFJMSBP-ZDQWLJBVSA-N
ID: RCAKXKBFFJMSBP-ZDQWLJBVSA-N
Comment: Energy1
Num peaks: 31
29.00219107 1.514280122
47.01275576 0.937656546
51.02292652 1.494692167
53.03857658 3.067848011
55.05422664 3.820489104
57.06987671 1.55821824
69.06987671 0.8335311769
83.08552677 1.517504597
111.0440559 1.401661466
113.0597059 1.241754228
123.1168269 1.31011615
125.132477 1.171363234
237.148521 1.070274909
261.1121354 0.8235243559
263.1277855 1.432591688
265.1434356 1.370667086
293.1383502 0.9968811662
307.1540003 1.435374067
313.1798211 2.911771513
315.1227001 1.163242277
315.1954711 0.9362812223
319.1903858 0.9445988484
331.1903858 8.052344524
333.1332648 1.808866404
335.1489149 2.202248301
341.1747357 3.251822543
345.1696503 0.9215527569
347.1853004 2.522041806
349.2009504 8.070573207
359.1853004 6.463766512
377.1958651 4.116113618

Name: +ve in-silico MS/MS by CFM-ID for RCAKXKBFFJMSBP-ZDQWLJBVSA-N
ID: RCAKXKBFFJMSBP-ZDQWLJBVSA-N
Comment: Energy2
Num peaks: 31
39.02292652 1.896475993
41.03857658 0.8860940094
51.02292652 16.02885979
53.03857658 9.241508844
55.05422664 6.797028761
57.06987671 1.898421343
67.05422664 1.68593012
81.06987671 1.686895062
83.04914126 0.8186446296
83.08552677 1.270352088
95.04914126 0.7744131712
111.0440559 0.8670649536
121.1011768 1.494619088
123.1168269 4.113296184
125.132477 0.7367329157
135.1168269 0.9335271506
137.132477 1.055470148
153.1273916 0.8706697915
209.1536063 0.9703486646
237.148521 1.414383922
263.1277855 0.8231083473
265.1070501 1.040180481
289.1798211 0.8364377356
291.1954711 1.092694198
307.1540003 1.26776104
311.164171 0.8565992785
315.1954711 0.8324629308
331.1903858 1.906466293
347.1489149 0.7559402631
347.1853004 0.9026268974
361.1645649 1.439467503

Name: +ve in-silico MS/MS by CFM-ID for SDDRXWBBAHXQBA-YOTWYOACSA-N
ID: SDDRXWBBAHXQBA-YOTWYOACSA-N
Comment: Energy0
Num peaks: 10
53.03857658 6.953287576
55.05422664 10.09503544
57.06987671 3.960147162
59.08552677 1.784249997
69.06987671 3.15111282
97.06479133 10.37483993
245.1172208 9.124210015
263.1277855 7.632754894
341.1747357 4.183869835
359.1853004 23.53588512

Name: +ve in-silico MS/MS by CFM-ID for SDDRXWBBAHXQBA-YOTWYOACSA-N
ID: SDDRXWBBAHXQBA-YOTWYOACSA-N
Comment: Energy1
Num peaks: 16
53.03857658 17.03595689
55.05422664 21.28900811
57.06987671 5.265572187
59.08552677 2.143736868
69.06987671 3.860134903
79.05422664 1.800507902
81.0334912 0.9774899559
97.06479133 5.122198233
227.1066561 1.643346284
233.1172208 1.080529226
243.1015708 0.9605204489
245.1172208 7.695226087
263.1277855 7.23882095
331.1903858 1.24120158
341.1747357 1.517095063
359.1853004 1.561196481

Name: +ve in-silico MS/MS by CFM-ID for SDDRXWBBAHXQBA-YOTWYOACSA-N
ID: SDDRXWBBAHXQBA-YOTWYOACSA-N
Comment: Energy2
Num peaks: 31
39.02292652 3.482786209
41.03857658 3.229478836
51.02292652 2.632083076
53.03857658 17.3544973
55.05422664 17.27176003
57.06987671 3.778498802
59.08552677 1.161878567
65.03857658 0.7367407649
67.01784114 0.5860910701
67.05422664 1.128871346
69.06987671 4.208013383
79.05422664 0.6631224413
81.0334912 0.94451607
95.04914126 1.93279873
97.06479133 1.281670655
111.0440559 1.885479499
121.0284058 1.361327846
127.075356 0.6243271942
133.0647913 0.7196054266
135.0804414 1.588867432
151.075356 1.890724987
165.0910061 1.085622525
203.0702706 0.8606640949
233.1172208 0.8655036882
243.1015708 0.7010985264
245.1172208 2.036328671
259.0964854 0.599561776
303.1227001 0.5957205517
327.1590856 0.6262918302
329.1383502 0.9036794399
343.1540003 1.43087849

Name: +ve in-silico MS/MS by CFM-ID for IHVPTRBJWKUCFE-QBCQSLFDSA-N
ID: IHVPTRBJWKUCFE-QBCQSLFDSA-N
Comment: Energy0
Num peaks: 6
221.1172208 0.8187378779
223.1328709 0.5226107592
301.1798211 29.22558593
305.1747357 0.5694955416
319.1903858 37.60488583
337.2009504 17.12564441

Name: +ve in-silico MS/MS by CFM-ID for IHVPTRBJWKUCFE-QBCQSLFDSA-N
ID: IHVPTRBJWKUCFE-QBCQSLFDSA-N
Comment: Energy1
Num peaks: 31
39.02292652 0.6615938342
127.075356 0.7163863166
129.0910061 1.212495947
147.0804414 1.162511924
149.0597059 0.7754379231
149.0960915 0.834880296
151.1117415 0.7008704427
163.075356 0.7515948218
163.1117415 0.7562252115
165.0910061 0.9492911401
167.0702706 1.554513736
169.0859207 0.6936677597
181.1223062 0.744765501
195.1015708 0.6966836754
209.1172208 0.9041202327
221.1172208 0.8014953313
229.1223062 0.9790713871
243.1379563 0.9324806315
257.1536063 0.681999182
259.1328709 1.896488639
261.148521 1.128538054
263.164171 1.373807391
277.1798211 0.6978576749
279.1590856 0.9870688549
287.164171 0.7708376994
291.1954711 3.185269039
301.1798211 21.6712469
307.1903858 1.139298382
309.2060358 2.974429855
319.1903858 14.54469541
337.2009504 4.435745982

Name: +ve in-silico MS/MS by CFM-ID for IHVPTRBJWKUCFE-QBCQSLFDSA-N
ID: IHVPTRBJWKUCFE-QBCQSLFDSA-N
Comment: Energy2
Num peaks: 31
53.03857658 2.138787365
65.03857658 1.712830247
67.05422664 2.061620113
125.0597059 1.696067002
129.0910061 1.077321179
147.0804414 3.115932803
149.0597059 1.306518879
149.0960915 1.484069795
151.075356 1.011070407
161.0960915 1.954406302
163.1117415 1.582076531
189.0910061 1.414125234
195.1015708 1.432023049
203.1066561 1.10126828
205.1223062 1.555031176
209.1172208 1.885658002
221.1172208 1.01951477
223.1328709 1.607337365
243.1379563 2.327788114
245.1536063 1.155119437
257.1536063 1.752541594
259.1692564 2.501720747
275.164171 1.341693722
277.1798211 1.006590811
291.1590856 1.155751213
291.1954711 1.880872911
301.1798211 10.96125031
305.1747357 1.104800312
307.1903858 1.150857723
319.1903858 1.409512113
321.1696503 1.450375548

Name: +ve in-silico MS/MS by CFM-ID for MCCDONDJMCBPNA-NXPHAWEXSA-N
ID: MCCDONDJMCBPNA-NXPHAWEXSA-N
Comment: Energy0
Num peaks: 7
73.02840582 1.164484598
163.0600999 1.875302227
192.1019051 22.86043866
194.1175552 1.694251888
306.1335992 1.048607419
324.1441638 17.29674543
342.1547285 34.76849205

Name: +ve in-silico MS/MS by CFM-ID for MCCDONDJMCBPNA-NXPHAWEXSA-N
ID: MCCDONDJMCBPNA-NXPHAWEXSA-N
Comment: Energy1
Num peaks: 26
55.01784114 0.689673438
70.06512568 0.8344144684
73.02840582 0.9124104642
75.04405588 0.6186238599
123.0440559 0.5873850718
145.0495352 0.9819661855
149.0597059 1.202939517
151.075356 1.251553938
160.0756904 0.5766854219
162.0913404 1.617846999
163.0600999 1.781869171
163.075356 2.998844838
164.1069905 8.022970601
165.0910061 4.035137218
166.086255 0.7214511048
174.0913404 0.8395519466
192.1019051 28.06983763
194.1175552 1.052701082
198.1488553 0.6016079762
200.1645054 0.6892180374
296.1492492 2.467793514
306.1335992 1.188130232
312.1441638 1.86394516
314.1598139 2.141670052
324.1441638 7.620292699
342.1547285 7.032862346

Name: +ve in-silico MS/MS by CFM-ID for MCCDONDJMCBPNA-NXPHAWEXSA-N
ID: MCCDONDJMCBPNA-NXPHAWEXSA-N
Comment: Energy2
Num peaks: 31
55.01784114 1.133162598
56.04947561 3.030158196
73.02840582 1.551009063
87.04405588 1.254334121
120.0807757 1.150789283
121.0284058 2.924042602
123.0440559 4.461117464
132.0807757 1.167047864
134.0964258 1.647642434
135.0440559 2.643756783
136.1120759 1.15754776
137.0597059 2.286231903
145.0495352 1.107700749
149.0597059 1.726058015
151.075356 1.766885809
162.0549549 1.099911675
162.0913404 1.256390415
163.075356 2.878633787
164.070605 2.181226164
164.1069905 1.605587067
165.0910061 2.881610463
166.086255 1.299135094
174.0913404 2.246046552
176.070605 3.161062618
178.086255 1.076530911
180.1019051 1.712394694
192.1019051 11.39131363
194.1175552 1.371976852
198.1488553 1.494636867
200.1645054 1.515497483
282.1335992 1.245589381

Name: +ve in-silico MS/MS by CFM-ID for SVEJFWCDTHHUNF-OKYOBFRVSA-N
ID: SVEJFWCDTHHUNF-OKYOBFRVSA-N
Comment: Energy0
Num peaks: 14
43.01784114 2.615751464
215.1430416 0.9213691282
217.1586917 2.158569037
233.1536063 2.779374975
235.1692564 2.278210914
259.1692564 2.103812466
275.164171 3.274382829
277.1798211 22.97257898
293.1747357 0.8703570896
295.1540003 0.8417522135
295.1903858 11.93404512
319.1903858 6.450631253
321.1696503 0.7584745447
337.2009504 20.3181779

Name: +ve in-silico MS/MS by CFM-ID for SVEJFWCDTHHUNF-OKYOBFRVSA-N
ID: SVEJFWCDTHHUNF-OKYOBFRVSA-N
Comment: Energy1
Num peaks: 31
43.01784114 1.460278559
43.05422664 0.8773508497
55.05422664 1.197543402
57.06987671 1.741654606
61.02840582 1.193200928
71.08552677 0.9461970321
121.0647913 1.04749321
149.0960915 1.508267815
179.0702706 1.071069558
193.1223062 1.204120818
195.1015708 1.289672956
207.1015708 1.736052939
209.1172208 0.9462717004
215.1430416 1.159472635
217.1586917 2.431390835
233.1172208 1.434587314
233.1536063 1.564404174
235.1328709 1.361764543
235.1692564 5.020575755
237.148521 1.086267333
249.1849065 1.766581575
253.1434356 0.9429888802
253.1798211 1.202303295
259.1692564 2.802427335
265.1798211 0.9561632223
275.164171 2.29153127
277.1798211 14.12084786
295.1903858 4.904339823
309.2060358 1.068541628
319.1903858 2.39800174
337.2009504 2.033738566

Name: +ve in-silico MS/MS by CFM-ID for SVEJFWCDTHHUNF-OKYOBFRVSA-N
ID: SVEJFWCDTHHUNF-OKYOBFRVSA-N
Comment: Energy2
Num peaks: 31
39.02292652 1.755773857
43.01784114 1.739749857
55.05422664 6.710062222
57.06987671 2.012413035
65.03857658 1.066701242
67.05422664 2.060770444
69.06987671 1.159079308
71.08552677 1.264620739
83.08552677 1.694528984
113.0597059 1.138048634
121.0647913 2.503684419
123.0440559 1.106775833
139.075356 1.231789748
149.0960915 2.320458672
153.0910061 1.248366759
187.1328709 0.9864582097
195.1379563 1.146867173
197.1536063 1.187483384
205.1586917 2.342220036
209.1536063 1.294771939
215.1430416 2.259744194
217.1586917 1.425511165
233.1536063 2.376240581
235.1692564 4.587661366
253.1434356 1.460534978
261.148521 1.843359388
267.1590856 1.088312794
275.164171 1.541819397
277.1798211 2.0369149
291.1590856 1.509456146
293.1747357 1.541670789

Name: +ve in-silico MS/MS by CFM-ID for NULOMFVDECMMAM-KHEZDBPNSA-N
ID: NULOMFVDECMMAM-KHEZDBPNSA-N
Comment: Energy0
Num peaks: 11
43.01784114 1.958142055
233.1536063 1.371168549
235.1692564 1.814039077
251.164171 1.927712083
265.1798211 1.714195079
275.164171 2.648838155
277.1798211 15.51000697
295.1903858 21.39734284
305.1747357 4.091693979
319.1903858 4.435109998
337.2009504 23.63091295

Name: +ve in-silico MS/MS by CFM-ID for NULOMFVDECMMAM-KHEZDBPNSA-N
ID: NULOMFVDECMMAM-KHEZDBPNSA-N
Comment: Energy1
Num peaks: 31
43.01784114 1.930488427
61.02840582 0.7801070997
93.06987671 0.7763374398
109.0647913 0.7630421909
121.0647913 0.8484017387
181.0859207 0.7597491421
183.1015708 0.8497353574
215.1430416 1.129852184
217.1586917 1.190424578
233.1536063 1.23718308
235.1328709 0.9907044363
235.1692564 4.638984364
247.1692564 2.713649014
249.148521 0.7699021908
249.1849065 0.9083366328
251.164171 1.811992492
253.1798211 3.77251896
259.1328709 0.7753336501
259.1692564 3.184285788
261.148521 3.153007141
265.1798211 3.522590574
275.164171 1.253967247
277.1798211 12.76275576
295.1903858 8.566405001
303.1590856 2.430722819
305.1747357 0.8901757582
307.1903858 1.643215158
309.2060358 0.803061094
319.1903858 4.943892474
321.1696503 3.541296634
337.2009504 2.819114463

Name: +ve in-silico MS/MS by CFM-ID for NULOMFVDECMMAM-KHEZDBPNSA-N
ID: NULOMFVDECMMAM-KHEZDBPNSA-N
Comment: Energy2
Num peaks: 31
43.01784114 2.54049712
51.02292652 2.066044533
53.03857658 1.368105599
91.05422664 1.106464136
123.0440559 1.749725636
141.0910061 1.56377258
165.0910061 1.903666046
177.1273916 1.316687916
179.0702706 0.9963691316
179.1066561 1.598067491
181.0859207 1.981616838
191.1066561 1.005778244
193.1223062 2.892936781
195.1379563 3.704441764
205.1223062 1.843709419
205.1586917 1.863637427
207.1015708 1.647577198
207.1379563 2.761983763
209.1536063 2.012994984
211.1328709 1.135137676
215.1430416 1.754878814
219.1379563 1.059332734
221.1536063 1.447755624
223.1692564 3.93689246
233.1536063 3.74332126
235.1692564 4.303133633
249.148521 1.562888269
251.164171 4.198593776
265.1798211 1.943552309
277.1798211 1.996444733
321.1696503 1.637313065

Name: +ve in-silico MS/MS by CFM-ID for JDMDKFIKZIBCPI-NYAWVVEMSA-N
ID: JDMDKFIKZIBCPI-NYAWVVEMSA-N
Comment: Energy0
Num peaks: 7
57.06987671 12.72814046
245.1172208 4.883755119
247.1692564 2.678557711
263.1277855 4.307312775
301.1798211 13.02258049
319.1903858 28.65334617
337.2009504 15.87248939

Name: +ve in-silico MS/MS by CFM-ID for JDMDKFIKZIBCPI-NYAWVVEMSA-N
ID: JDMDKFIKZIBCPI-NYAWVVEMSA-N
Comment: Energy1
Num peaks: 19
43.05422664 1.916107919
45.06987671 1.365951747
55.05422664 1.499928239
57.06987671 14.32546239
245.1172208 4.043834003
245.1536063 3.163245193
247.1328709 1.844594104
247.1692564 7.612421382
249.1849065 2.14627188
261.148521 2.425159001
263.1277855 3.985925151
271.1692564 2.261816113
273.1849065 1.741791234
275.2005565 1.89068045
291.1954711 1.419711012
293.2111212 1.324229474
301.1798211 8.642844356
319.1903858 13.19173535
337.2009504 5.687440847

Name: +ve in-silico MS/MS by CFM-ID for JDMDKFIKZIBCPI-NYAWVVEMSA-N
ID: JDMDKFIKZIBCPI-NYAWVVEMSA-N
Comment: Energy2
Num peaks: 13
15.02292652 1.702001571
41.03857658 6.278662769
55.05422664 3.082826666
57.06987671 47.56512598
59.08552677 1.746649343
189.0910061 2.086706002
193.1223062 2.924510115
219.1379563 1.301793279
245.1172208 5.269305885
245.1536063 1.361484555
247.1328709 1.348999868
263.1277855 4.586904033
301.1798211 1.680471792

Name: +ve in-silico MS/MS by CFM-ID for GZYILNTUJVIQHX-NVRABZTHSA-N
ID: GZYILNTUJVIQHX-NVRABZTHSA-N
Comment: Energy0
Num peaks: 31
41.00219107 0.570974717
41.03857658 0.8021889468
43.01784114 2.115984058
43.05422664 1.123831701
45.0334912 0.6110262828
57.06987671 2.477625765
67.05422664 1.201332042
73.02840582 1.178137529
75.04405588 0.5438953515
83.04914126 1.274715524
85.06479133 8.554155451
143.0491413 0.7427797899
145.0647913 0.6649447952
237.0910061 0.5910799058
239.1066561 1.800065012
241.1223062 0.6000340807
255.1015708 0.9470391808
257.1172208 6.078017803
271.1328709 0.7085309461
275.1277855 3.264838092
281.1536063 2.023430085
299.1277855 0.6365527002
299.164171 4.356647216
313.1434356 0.7933866159
315.1590856 0.7625134894
317.1383502 0.8155385204
317.1747357 1.65462163
323.164171 1.393942649
327.1590856 1.277220351
341.1747357 13.71058836
359.1853004 12.30858902

Name: +ve in-silico MS/MS by CFM-ID for GZYILNTUJVIQHX-NVRABZTHSA-N
ID: GZYILNTUJVIQHX-NVRABZTHSA-N
Comment: Energy1
Num peaks: 31
39.02292652 3.197647092
41.03857658 2.874921952
43.01784114 1.085623782
43.05422664 7.734804506
45.0334912 1.062634369
45.06987671 2.243523564
57.06987671 4.117912485
61.02840582 0.8482033817
67.05422664 1.44164728
83.04914126 0.6634401956
85.06479133 6.603099935
125.0385766 0.988471866
143.0491413 1.173196917
169.0647913 0.6911264609
171.0804414 0.7149698201
197.0960915 0.9741616909
199.1117415 0.646766043
213.0910061 0.8728260659
215.1066561 2.198650665
217.1223062 0.7333326775
239.1066561 2.420456029
255.1015708 0.6720671042
257.1172208 6.82617216
275.1277855 2.172009169
281.1536063 2.713917585
299.1277855 0.7601505562
299.164171 3.723341997
317.1747357 0.6941663523
323.164171 0.7026278503
341.1747357 2.740418801
359.1853004 0.9341752762

Name: +ve in-silico MS/MS by CFM-ID for GZYILNTUJVIQHX-NVRABZTHSA-N
ID: GZYILNTUJVIQHX-NVRABZTHSA-N
Comment: Energy2
Num peaks: 31
39.02292652 2.182432528
41.03857658 4.432073734
43.01784114 2.337253501
43.05422664 2.351633856
45.06987671 0.9444419239
49.00727645 1.493512809
55.01784114 0.8361876879
55.05422664 1.242648849
57.0334912 1.332921628
57.06987671 5.591541728
69.0334912 0.8761930187
73.00727645 1.584976668
73.02840582 1.403054298
75.04405588 1.095931646
85.06479133 2.583727777
99.02292652 1.205720251
125.0385766 1.475798378
127.0542266 1.254695609
139.0542266 0.9040710474
143.0491413 0.9415149305
143.0702706 1.301416949
213.0910061 1.143373238
215.1066561 1.773997344
217.0859207 0.8062388364
231.1015708 1.081975245
237.0910061 1.045017136
241.1223062 0.896994059
243.1015708 1.073837682
255.1015708 1.42407094
255.1379563 1.486341647
257.1172208 2.9372091

Name: +ve in-silico MS/MS by CFM-ID for JOYRWDFJPHYGNB-XTHUBGHQSA-N
ID: JOYRWDFJPHYGNB-XTHUBGHQSA-N
Comment: Energy0
Num peaks: 20
15.02292652 0.7032249599
43.01784114 1.902184545
61.02840582 0.7727538874
153.0546206 0.8264702485
155.1066561 0.6995838618
207.1015708 0.797885527
207.1379563 0.7325998772
245.1172208 1.050838518
257.1172208 0.6519753301
259.1328709 0.9316044741
269.1536063 0.6909090258
271.1692564 0.6165964652
281.1536063 0.9314908751
287.164171 1.094909405
297.148521 1.768146488
299.164171 10.55532168
317.1747357 14.35233854
323.164171 0.631813599
341.1747357 8.296117008
359.1853004 32.56644018

Name: +ve in-silico MS/MS by CFM-ID for JOYRWDFJPHYGNB-XTHUBGHQSA-N
ID: JOYRWDFJPHYGNB-XTHUBGHQSA-N
Comment: Energy1
Num peaks: 31
43.01784114 1.513015545
61.02840582 0.8903406053
147.1168269 0.9596272398
151.0389705 1.258560298
153.0546206 1.580668699
161.132477 0.857919062
167.0702706 0.9691660912
191.0702706 0.8695449527
193.0859207 1.021280624
203.0702706 1.149449387
205.1223062 1.352829301
207.1379563 1.188909537
217.0859207 1.503949844
219.1015708 1.041922318
219.1379563 1.137832684
221.1536063 1.29019009
241.0859207 0.9182724357
243.1015708 1.397079101
245.1172208 0.966907342
255.1015708 0.9343432174
257.1172208 1.63283492
259.1328709 0.8761419722
281.1536063 2.428341046
283.1328709 0.9225478886
287.164171 1.776132205
289.1798211 1.157986642
297.148521 1.85529585
299.164171 11.57490446
317.1747357 7.351157202
341.1747357 4.227005546
359.1853004 4.74760765

Name: +ve in-silico MS/MS by CFM-ID for JOYRWDFJPHYGNB-XTHUBGHQSA-N
ID: JOYRWDFJPHYGNB-XTHUBGHQSA-N
Comment: Energy2
Num peaks: 31
39.02292652 1.397460376
41.03857658 2.995611495
51.02292652 1.314668796
79.05422664 1.139622299
91.05422664 1.147967106
103.0542266 1.347647572
105.0698767 1.456423375
119.0855268 1.450719748
145.1011768 1.312173879
147.1168269 2.862592098
163.0389705 1.662562157
189.0546206 1.41271685
191.0702706 1.346463515
193.0859207 1.143714608
199.075356 1.015372915
199.1117415 1.263365623
205.1223062 1.510299596
213.1273916 1.618838928
215.1430416 1.784541373
225.0910061 1.051711006
239.1066561 1.405605638
239.1430416 1.26481148
241.0859207 1.596311179
241.1586917 1.366482412
243.1015708 2.52812965
243.1379563 1.155170315
267.1379563 1.341497997
269.1536063 1.472725604
287.164171 1.110873228
297.148521 1.445165067
299.164171 1.224032825

Name: +ve in-silico MS/MS by CFM-ID for PCYSFZDXGZBRMA-WWTSBNGPSA-N
ID: PCYSFZDXGZBRMA-WWTSBNGPSA-N
Comment: Energy0
Num peaks: 27
91.01784114 0.9714717397
93.0334912 2.292686219
95.01275576 0.7775546579
97.02840582 1.951422274
99.08044139 0.7438719388
101.0960915 0.7046824094
111.0440559 0.7268283441
203.1430416 0.9520106653
229.1223062 0.6748214055
231.1379563 1.566844929
233.1536063 3.721330506
235.1692564 4.893569088
259.1328709 1.386016011
261.148521 1.028683631
287.1277855 0.8502166859
291.1590856 2.032406492
299.164171 2.675139416
309.148521 0.8230125365
311.164171 0.8309350699
313.1798211 1.791315294
315.1954711 1.804263614
327.1590856 10.00613542
329.1747357 2.143489498
331.1903858 1.483455074
341.1747357 3.008005405
343.1540003 1.486476251
359.1853004 28.68837771

Name: +ve in-silico MS/MS by CFM-ID for PCYSFZDXGZBRMA-WWTSBNGPSA-N
ID: PCYSFZDXGZBRMA-WWTSBNGPSA-N
Comment: Energy1
Num peaks: 31
39.02292652 0.9249163078
55.05422664 0.9619457997
81.0334912 1.720560999
91.01784114 1.47933531
93.0334912 1.627795829
95.01275576 1.081129786
97.02840582 1.230685558
99.08044139 0.9930093498
101.0960915 0.995081823
219.1379563 0.9796132718
221.1536063 1.021325705
231.1379563 1.362093963
233.1536063 1.000996894
245.1172208 1.360854334
247.1328709 1.674647931
259.1328709 1.281675595
261.148521 2.079018293
269.1536063 0.9972626254
273.148521 0.961515249
283.1692564 1.124673793
291.1590856 1.981680624
299.164171 2.664918047
311.164171 1.76057099
313.1798211 1.26195719
315.1954711 1.166114601
327.1590856 4.76385591
329.1747357 1.153317671
331.1903858 2.926191676
341.1747357 3.466043083
343.1540003 1.797004405
359.1853004 4.640136766

Name: +ve in-silico MS/MS by CFM-ID for PCYSFZDXGZBRMA-WWTSBNGPSA-N
ID: PCYSFZDXGZBRMA-WWTSBNGPSA-N
Comment: Energy2
Num peaks: 31
49.00727645 1.214572075
53.03857658 1.215382827
55.05422664 1.344444632
81.0334912 2.220198804
91.01784114 3.457387699
119.0855268 2.410158082
121.1011768 3.32232998
133.1011768 1.124577917
135.1168269 0.9557514677
147.1168269 2.080547411
149.0960915 1.373738384
149.132477 3.423694795
171.1168269 5.244263418
173.132477 1.361390634
175.148127 2.089841753
177.0910061 1.575323675
177.1273916 1.207517812
179.1066561 1.210963183
199.1117415 2.229883176
203.1430416 2.756934235
205.1223062 1.102078245
219.1379563 0.9763939934
229.1223062 1.327929613
231.1379563 4.407154118
257.1172208 1.028731135
261.148521 1.029110361
263.164171 1.100976013
283.1692564 1.041505369
329.1383502 1.182744541
331.1540003 1.028545911
343.1540003 1.097251627

Name: +ve in-silico MS/MS by CFM-ID for KEVCQSXXJWIVSR-DYIPZHMLSA-N
ID: KEVCQSXXJWIVSR-DYIPZHMLSA-N
Comment: Energy0
Num peaks: 11
43.01784114 1.662885321
235.1692564 1.279556787
251.164171 1.563967905
257.1536063 1.88240977
259.1692564 5.542652815
275.164171 1.910970649
277.1798211 16.79803078
295.1903858 13.88783144
301.1798211 1.666172171
319.1903858 17.91971677
337.2009504 16.15982996

Name: +ve in-silico MS/MS by CFM-ID for KEVCQSXXJWIVSR-DYIPZHMLSA-N
ID: KEVCQSXXJWIVSR-DYIPZHMLSA-N
Comment: Energy1
Num peaks: 31
43.01784114 1.843143186
51.02292652 0.628955836
53.03857658 0.6812068374
57.06987671 0.6798578704
61.02840582 0.8716540338
109.0284058 0.9869420375
111.0440559 0.8051277208
147.0804414 0.5676323383
165.0910061 0.6779773583
167.1066561 1.02755533
169.1223062 0.7071518846
181.1223062 1.021795266
183.1379563 0.7124537661
189.0910061 0.5744199714
205.1223062 0.6986605876
215.1430416 1.043451489
217.1586917 1.144675417
225.148521 0.6490657039
233.1536063 1.00223796
235.1692564 3.913186928
251.164171 1.294010134
253.1798211 2.682174964
257.1536063 1.903066913
259.1692564 9.554074031
265.1798211 0.8973935579
275.164171 1.785427925
277.1798211 21.0615036
295.1903858 7.096745665
301.1798211 1.227277569
319.1903858 5.108726
337.2009504 2.856137784

Name: +ve in-silico MS/MS by CFM-ID for KEVCQSXXJWIVSR-DYIPZHMLSA-N
ID: KEVCQSXXJWIVSR-DYIPZHMLSA-N
Comment: Energy2
Num peaks: 31
43.01784114 2.366097263
55.05422664 1.94835868
57.06987671 2.466453684
97.10117684 1.34586192
135.0804414 1.64986143
163.1117415 1.394863425
175.1117415 1.916309774
177.1273916 1.842975611
179.1430416 1.582022128
181.1223062 1.590795787
189.1273916 2.349183754
191.1430416 2.90847154
193.1586917 1.819374109
201.0910061 1.800946057
203.1430416 1.129421321
205.1223062 1.360878351
205.1586917 2.250472541
209.1536063 1.557748427
219.1015708 1.682315972
223.1692564 4.300043195
231.1379563 1.332419196
233.1536063 2.23353469
235.1692564 3.277583061
247.1692564 2.428330685
249.148521 1.409898266
251.164171 2.455937936
257.1536063 2.084924608
259.1692564 1.249212146
265.1798211 1.093942232
275.164171 1.43181992
277.1798211 3.563432333

Name: +ve in-silico MS/MS by CFM-ID for NPOXQTDQWIYLML-YMUSBNEKSA-N
ID: NPOXQTDQWIYLML-YMUSBNEKSA-N
Comment: Energy0
Num peaks: 29
55.05422664 1.3301221
81.0334912 0.9575223918
83.04914126 9.327915702
95.01275576 2.747765597
99.04405588 1.906214367
257.1172208 0.8345880361
259.1328709 2.551429172
261.148521 0.8669975601
275.1277855 0.7431936593
277.1434356 5.055557328
285.148521 2.423651119
287.164171 0.7067205229
295.1540003 1.177924233
301.1434356 1.853884814
303.1590856 4.242567784
305.1747357 0.893183879
313.1798211 0.7945148215
327.1590856 2.154395739
329.1747357 1.075645455
331.1903858 1.310920212
333.2060358 0.8914908352
341.1747357 1.018227056
345.1696503 2.527243137
347.1853004 0.9218897641
349.1645649 0.9964185767
349.2009504 0.6541472704
359.1853004 15.5523698
361.1645649 0.6549861217
377.1958651 14.11884468

Name: +ve in-silico MS/MS by CFM-ID for NPOXQTDQWIYLML-YMUSBNEKSA-N
ID: NPOXQTDQWIYLML-YMUSBNEKSA-N
Comment: Energy1
Num peaks: 31
25.00727645 1.543438619
27.02292652 2.741410292
51.02292652 0.9640424508
53.03857658 1.022875025
55.05422664 5.753237469
57.0334912 0.9110659037
65.03857658 0.8446100689
83.04914126 10.32452506
163.075356 0.7490036884
203.1066561 1.487294591
205.1223062 1.639581555
207.1379563 2.913206446
223.1328709 0.9121223172
247.1328709 0.7883257417
249.148521 0.7219451342
259.1328709 3.214984961
275.164171 1.255445783
277.1434356 4.186001932
285.148521 2.792869307
287.164171 1.471013868
289.1798211 5.434786698
301.1434356 1.460101234
303.1590856 4.193567587
305.1747357 1.290415958
307.1903858 3.816281778
311.164171 0.7556283316
327.1590856 0.7838306488
329.1747357 0.7641920684
341.1747357 0.8774616973
359.1853004 2.702931073
377.1958651 1.325235476

Name: +ve in-silico MS/MS by CFM-ID for NPOXQTDQWIYLML-YMUSBNEKSA-N
ID: NPOXQTDQWIYLML-YMUSBNEKSA-N
Comment: Energy2
Num peaks: 31
25.00727645 1.246032453
27.02292652 1.386848874
29.03857658 0.7719806862
39.02292652 1.310413544
41.03857658 1.535017234
49.00727645 1.579981941
51.02292652 3.876917982
53.00219107 0.8046236773
53.03857658 6.529605159
55.05422664 10.3537365
57.06987671 2.156438542
65.03857658 1.774509972
67.01784114 1.345189374
79.01784114 0.7840464512
81.0334912 1.09418198
83.04914126 11.76286887
95.01275576 9.616906195
163.0389705 1.052075142
163.075356 1.00165937
191.0702706 0.6886579449
191.1066561 0.6897796379
203.1066561 0.8102334539
205.1223062 0.753164794
219.1015708 0.8983381671
223.1328709 0.7444059009
247.1328709 0.8433940635
249.148521 0.9310664136
259.1328709 0.715357656
261.148521 1.387823108
277.1434356 1.583295911
361.1645649 1.083719219

Name: +ve in-silico MS/MS by CFM-ID for ITAFFLUPVGOBTE-QKVFXAPYSA-N
ID: ITAFFLUPVGOBTE-QKVFXAPYSA-N
Comment: Energy0
Num peaks: 23
59.01275576 0.6759042211
69.06987671 0.8882831538
99.04405588 1.048686838
101.0597059 0.7223778047
167.1066561 1.033614054
169.1223062 1.988378778
303.1590856 0.5909872526
315.1227001 0.7844511886
315.1590856 1.005466498
317.1383502 1.413802482
317.1747357 4.347460656
319.1540003 1.277816431
329.1747357 0.9168565926
331.1903858 5.510712773
333.1332648 1.513456938
333.2060358 0.677032243
335.1489149 2.237260553
337.1645649 1.690291893
341.1747357 5.931775809
343.1540003 0.5765908924
359.1853004 20.14983691
361.1645649 0.8601476087
377.1958651 24.64348781

Name: +ve in-silico MS/MS by CFM-ID for ITAFFLUPVGOBTE-QKVFXAPYSA-N
ID: ITAFFLUPVGOBTE-QKVFXAPYSA-N
Comment: Energy1
Num peaks: 31
43.05422664 1.996734217
55.05422664 1.192130509
65.03857658 1.166572423
67.05422664 1.594900744
69.06987671 1.372840466
95.04914126 1.057787958
99.04405588 0.9943894275
101.0597059 1.15674956
123.1168269 1.019439123
169.1223062 1.3872897
181.0859207 1.750605618
209.0808353 1.088302996
223.0964854 2.811708627
289.1434356 1.098264339
301.1434356 0.9874152574
303.1590856 1.154733662
303.1954711 1.262926084
315.1227001 1.212944714
317.1383502 1.055374407
317.1747357 2.811152441
329.1747357 1.454603528
331.1903858 5.566277913
333.1332648 1.148236084
333.2060358 1.070678978
335.1489149 1.318107311
341.1747357 2.054067073
347.1853004 1.133954335
349.2009504 2.225644681
359.1853004 4.5227611
361.1645649 0.9648555491
377.1958651 2.976530693

Name: +ve in-silico MS/MS by CFM-ID for ITAFFLUPVGOBTE-QKVFXAPYSA-N
ID: ITAFFLUPVGOBTE-QKVFXAPYSA-N
Comment: Energy2
Num peaks: 31
39.02292652 1.525522534
41.00219107 1.151491121
41.03857658 1.482230944
43.05422664 1.05457556
51.02292652 1.166021815
53.03857658 1.738650743
55.05422664 3.267637698
57.06987671 1.447859741
59.01275576 1.259334742
65.03857658 2.625643188
67.05422664 1.915549249
79.01784114 0.9703036679
95.08552677 1.047434349
97.10117684 1.160324549
99.04405588 1.614751161
107.0855268 2.415361523
109.1011768 2.399095895
111.1168269 2.733924036
121.1011768 1.104201592
123.1168269 2.074536498
133.0647913 1.334153439
219.1015708 1.195854485
235.1328709 1.588856747
259.0964854 1.324829619
277.1434356 1.252395227
301.1434356 1.771164089
329.1747357 1.917110121
333.2060358 1.007424809
341.1747357 1.161484969
343.1540003 1.45029303
361.1645649 1.309561733

Name: +ve in-silico MS/MS by CFM-ID for OPPJRRHVTZBWTQ-NHEMCHMRSA-N
ID: OPPJRRHVTZBWTQ-NHEMCHMRSA-N
Comment: Energy0
Num peaks: 17
43.01784114 1.662055774
43.05422664 2.646751146
69.0334912 1.248506045
71.04914126 13.03841566
247.1328709 1.167053423
287.1277855 1.192139436
289.1434356 6.4963265
301.1434356 1.14711463
305.1747357 2.02017758
307.1540003 1.743929606
315.1590856 1.071241542
317.1747357 6.855011487
331.1903858 1.459212614
333.2060358 1.31945363
335.1853004 10.11630487
359.1853004 3.426850828
377.1958651 23.80439379

Name: +ve in-silico MS/MS by CFM-ID for OPPJRRHVTZBWTQ-NHEMCHMRSA-N
ID: OPPJRRHVTZBWTQ-NHEMCHMRSA-N
Comment: Energy1
Num peaks: 29
39.02292652 1.93093212
41.03857658 1.18537757
43.01784114 1.451741066
43.05422664 12.29232866
45.06987671 1.238313371
71.04914126 14.48423105
215.1066561 0.8628575692
217.1223062 2.960376674
219.1379563 1.656470575
227.1066561 1.010333404
229.1223062 1.12520359
231.1379563 1.143771502
243.1379563 1.130100002
245.1536063 4.191585495
247.1328709 2.209539583
247.1692564 0.9082517901
261.148521 2.096856469
265.1798211 1.977912848
287.1277855 1.23879603
289.1434356 5.845431522
301.1434356 1.998809193
303.1590856 1.072974977
305.1747357 0.9420688196
317.1747357 5.464957008
329.1747357 0.8361982591
335.1853004 3.417112099
359.1853004 2.049507085
361.1645649 0.9405847332
377.1958651 2.938910151

Name: +ve in-silico MS/MS by CFM-ID for OPPJRRHVTZBWTQ-NHEMCHMRSA-N
ID: OPPJRRHVTZBWTQ-NHEMCHMRSA-N
Comment: Energy2
Num peaks: 22
25.00727645 1.078884906
39.02292652 1.017263052
41.03857658 7.739314819
43.01784114 1.633975775
43.05422664 12.29955047
45.06987671 1.005791322
55.01784114 5.633448679
55.05422664 1.118656619
69.0334912 3.017209402
71.04914126 23.71691389
215.1066561 1.429960156
217.1223062 0.969450603
219.1379563 1.00025664
227.1066561 1.747078066
229.1223062 1.714753156
245.1172208 2.430031733
245.1536063 1.055996721
247.1328709 5.119696185
263.1277855 3.191880289
289.1434356 1.196863478
317.1747357 0.9784946651
361.1645649 1.163833918

Name: +ve in-silico MS/MS by CFM-ID for HASMLVTVIYIQNF-QWLXMNPYSA-N
ID: HASMLVTVIYIQNF-QWLXMNPYSA-N
Comment: Energy0
Num peaks: 23
43.01784114 1.337637413
61.02840582 0.8453555959
69.0334912 0.6410869049
95.01275576 6.440943518
109.0284058 0.5057102979
215.1277855 0.4464638153
229.1223062 0.7039342057
249.148521 0.9445635211
263.164171 1.229731376
267.1590856 0.9509657223
281.1747357 1.333715377
291.1590856 0.9492355566
297.148521 1.161483555
299.164171 4.438775482
309.1696503 0.9961379251
315.1590856 0.8739987718
317.1747357 8.513882823
335.1853004 6.721706422
341.1747357 5.038704325
347.1853004 0.4782073558
359.1853004 19.4175433
361.1645649 0.9580702806
377.1958651 15.35574409

Name: +ve in-silico MS/MS by CFM-ID for HASMLVTVIYIQNF-QWLXMNPYSA-N
ID: HASMLVTVIYIQNF-QWLXMNPYSA-N
Comment: Energy1
Num peaks: 31
43.01784114 0.8280030125
69.0334912 0.6720552234
95.01275576 20.43181761
97.02840582 0.8599956527
109.0284058 0.7855457605
121.0284058 0.6266870632
247.1328709 1.420878945
249.148521 1.968430947
261.148521 0.9735612981
263.164171 2.203992093
265.1434356 0.8693025128
267.1590856 1.169190936
281.1747357 1.297984504
289.1434356 0.7544591057
291.1590856 4.468865958
299.164171 2.522875497
305.1747357 1.201810967
307.1540003 0.5717066356
309.1696503 1.889478685
317.1383502 0.6182321787
317.1747357 5.794918821
331.1903858 1.648739123
333.1696503 0.579671077
335.1853004 1.708095107
341.1747357 3.570285568
345.1696503 1.371416666
347.1853004 1.038618041
349.2009504 0.9694824036
359.1853004 4.803452027
361.1645649 1.125076292
377.1958651 1.32794104

Name: +ve in-silico MS/MS by CFM-ID for HASMLVTVIYIQNF-QWLXMNPYSA-N
ID: HASMLVTVIYIQNF-QWLXMNPYSA-N
Comment: Energy2
Num peaks: 31
39.02292652 0.7807040758
41.00219107 2.177951529
43.01784114 1.086247497
53.00219107 0.9108870236
67.01784114 0.703597765
69.0334912 1.152642482
95.01275576 22.16792939
97.02840582 0.8618877508
205.1223062 1.317881433
207.1379563 0.9489906928
219.1379563 1.370522288
221.1536063 1.846241924
225.148521 0.8324643098
235.1328709 0.7465831047
237.148521 1.275137921
239.164171 1.669645697
247.1328709 1.272518767
249.148521 1.174568122
259.1328709 0.7126417464
261.148521 1.730098006
263.164171 1.35968602
265.1798211 1.001662649
267.1590856 0.7271123314
289.1434356 0.7606605861
297.148521 0.7042433478
299.164171 1.206195527
315.1590856 0.8166069359
317.1747357 1.858061636
333.1696503 0.9720368354
349.1645649 0.7016942816
361.1645649 1.266037759

Name: +ve in-silico MS/MS by CFM-ID for LZFNODUPBCDICZ-RHCHPXTOSA-N
ID: LZFNODUPBCDICZ-RHCHPXTOSA-N
Comment: Energy0
Num peaks: 8
69.06987671 1.642046883
149.0960915 1.437119867
151.1117415 1.968318643
315.1227001 1.601108284
317.1383502 3.788259621
341.1747357 9.31566883
343.1540003 2.582265069
359.1853004 57.97288823

Name: +ve in-silico MS/MS by CFM-ID for LZFNODUPBCDICZ-RHCHPXTOSA-N
ID: LZFNODUPBCDICZ-RHCHPXTOSA-N
Comment: Energy1
Num peaks: 31
43.05422664 4.028201188
53.03857658 2.547082718
65.03857658 0.9485001002
67.05422664 2.174195614
69.06987671 2.076015976
81.06987671 2.097392557
83.08552677 1.108194351
117.0698767 1.986948921
119.0855268 2.457752544
121.1011768 2.199894108
123.1168269 1.291476691
127.075356 1.806039279
149.0960915 0.9934638725
151.1117415 1.643709352
179.0702706 1.09025022
179.1066561 1.036350633
181.0859207 2.58525367
205.0495352 0.897642676
207.0651853 1.292438313
209.0808353 2.650526737
231.1015708 1.716809429
275.0914 0.7545850973
277.1070501 1.289126915
305.1383502 0.7802140915
317.1383502 1.523046234
327.1590856 2.404909451
329.1747357 3.644662348
331.1903858 8.299782757
341.1747357 4.50874243
343.1540003 2.021314795
359.1853004 10.50991392

Name: +ve in-silico MS/MS by CFM-ID for LZFNODUPBCDICZ-RHCHPXTOSA-N
ID: LZFNODUPBCDICZ-RHCHPXTOSA-N
Comment: Energy2
Num peaks: 31
39.02292652 2.503713397
41.03857658 2.205029746
43.05422664 0.9177106828
51.02292652 7.753213338
53.03857658 7.475626704
55.05422664 1.769940851
57.06987671 1.361963642
65.03857658 2.712808879
67.05422664 4.117395404
69.06987671 1.686848505
79.05422664 2.519574571
81.06987671 1.780220134
97.06479133 0.955521411
117.0698767 1.34458614
123.1168269 1.430229026
127.075356 1.180144841
147.0804414 0.9368111258
151.1117415 1.387320488
201.0910061 1.805136613
203.0702706 1.422066647
205.0859207 2.056522538
207.0651853 0.9164978657
209.1172208 2.19963215
231.1015708 2.299955112
287.164171 1.187489275
327.1590856 1.518241155
329.1383502 1.114642159
329.1747357 1.161678805
331.1540003 1.157522331
341.1747357 3.650531563
343.1540003 5.860683497

Name: +ve in-silico MS/MS by CFM-ID for WDAMTPQABGTUDL-ZSEKCTLFSA-N
ID: WDAMTPQABGTUDL-ZSEKCTLFSA-N
Comment: Energy0
Num peaks: 19
73.02840582 0.8477007754
77.05970595 1.124061944
151.1117415 1.377801477
153.1273916 2.317737135
273.1121354 0.796157095
287.1277855 0.9932659142
289.1434356 0.9484829901
301.1434356 0.8460124786
303.1590856 1.708237063
313.1798211 1.484801366
315.1590856 0.9714509376
315.1954711 1.319022841
317.1747357 0.8986310262
327.1590856 2.55839384
329.1747357 2.077267
331.1903858 2.061616308
341.1747357 10.12870496
343.1540003 1.771073172
359.1853004 46.06118235

Name: +ve in-silico MS/MS by CFM-ID for WDAMTPQABGTUDL-ZSEKCTLFSA-N
ID: WDAMTPQABGTUDL-ZSEKCTLFSA-N
Comment: Energy1
Num peaks: 31
137.0960915 1.096333348
139.1117415 2.449035164
153.1273916 1.933321617
163.075356 1.515892012
165.1273916 1.008812003
167.1430416 1.936414523
193.0495352 1.417859155
207.0651853 1.324451094
221.0808353 0.9759497719
245.1536063 1.038704917
259.0964854 1.645530651
273.1849065 1.599550417
285.148521 1.312386622
287.1277855 1.568559095
287.164171 1.973574181
287.2005565 0.8978508884
297.148521 1.226312087
299.1277855 1.064955177
299.164171 2.671635256
301.1798211 5.998483557
311.164171 1.275473957
313.1798211 3.989100098
315.1590856 1.777908789
315.1954711 3.328025491
327.1590856 1.740541292
329.1747357 3.256098872
331.1540003 1.037698901
331.1903858 5.917745835
341.1747357 3.01044363
343.1540003 1.424880357
359.1853004 2.988548015

Name: +ve in-silico MS/MS by CFM-ID for WDAMTPQABGTUDL-ZSEKCTLFSA-N
ID: WDAMTPQABGTUDL-ZSEKCTLFSA-N
Comment: Energy2
Num peaks: 31
41.00219107 1.19052476
43.01784114 0.9498848162
45.0334912 2.682998099
51.02292652 3.523562306
53.03857658 1.448371199
57.06987671 2.541913003
65.03857658 1.84770436
68.99710569 3.05383265
77.05970595 1.536188765
83.08552677 0.9411679659
163.1117415 1.442065121
187.1117415 1.81606549
227.1066561 1.238374389
229.1223062 1.1102461
231.1379563 1.752014167
243.1379563 3.130223372
245.1536063 3.883070443
257.0808353 1.107911931
259.0964854 2.271048299
259.1692564 1.921046677
273.1121354 1.529299324
273.1849065 1.40344814
287.164171 1.167640284
299.1277855 1.128960749
313.1434356 2.24924331
315.1590856 2.273301411
327.1590856 1.64384795
329.1747357 1.614919051
331.1903858 1.23426209
341.1747357 1.625341201
343.1540003 3.004840991

Name: +ve in-silico MS/MS by CFM-ID for ULXVHDBQEPWLDR-PPUWAGDWSA-N
ID: ULXVHDBQEPWLDR-PPUWAGDWSA-N
Comment: Energy0
Num peaks: 6
341.1747357 6.141727631
345.1696503 1.467908663
347.1853004 1.676388979
359.1853004 17.64340132
361.1645649 4.927109511
377.1958651 48.48145158

Name: +ve in-silico MS/MS by CFM-ID for ULXVHDBQEPWLDR-PPUWAGDWSA-N
ID: ULXVHDBQEPWLDR-PPUWAGDWSA-N
Comment: Energy1
Num peaks: 28
123.0440559 1.257837751
125.0597059 1.417478193
127.075356 0.7926735884
135.0804414 1.059995333
139.075356 1.052159923
141.0910061 1.612839605
153.0910061 0.9694972433
155.1066561 1.103421554
221.0808353 1.022679456
223.0964854 1.400530734
235.0964854 1.647762672
237.1121354 2.014944134
247.0964854 2.129258933
249.1121354 1.397923075
287.1277855 2.031566982
289.1434356 2.327535645
301.1434356 2.355190949
303.1590856 1.854689476
315.1590856 1.630437052
331.1903858 1.747255403
341.1747357 9.010833294
343.1540003 1.784397606
345.1696503 1.504879573
347.1853004 1.553935911
349.2009504 2.175696023
359.1853004 14.55821525
361.1645649 3.542625056
377.1958651 15.33181725

Name: +ve in-silico MS/MS by CFM-ID for ULXVHDBQEPWLDR-PPUWAGDWSA-N
ID: ULXVHDBQEPWLDR-PPUWAGDWSA-N
Comment: Energy2
Num peaks: 31
39.02292652 1.162970541
49.00727645 1.330492829
51.02292652 2.943453284
53.03857658 1.734642324
63.02292652 1.0810759
65.03857658 4.494398554
67.05422664 2.377677474
79.05422664 4.750782598
91.05422664 1.176199781
93.06987671 2.729439297
107.0491413 1.790949143
109.0647913 1.526301635
111.0804414 1.373477478
133.0647913 1.246153812
155.1066561 1.163127493
221.0808353 2.775390828
235.0964854 2.389443537
237.1121354 1.451700032
247.0964854 2.12612468
249.1121354 1.694181304
287.1277855 1.742665979
301.1434356 2.613487076
303.1590856 1.248303339
307.1903858 1.212037942
315.1590856 1.076325071
327.1590856 1.111285387
329.1747357 1.517511729
341.1747357 2.035108047
343.1540003 2.318450499
359.1853004 1.234480779
361.1645649 1.247773752

Name: +ve in-silico MS/MS by CFM-ID for WBRQQRMCYXDWBZ-XGEKYGNZSA-N
ID: WBRQQRMCYXDWBZ-XGEKYGNZSA-N
Comment: Energy0
Num peaks: 21
55.05422664 1.758885052
81.0334912 1.173169777
83.04914126 12.70117183
275.1277855 1.431889065
277.1434356 7.442593664
279.1590856 0.9301716785
295.1540003 2.19934651
301.1434356 1.179430749
303.1590856 1.035573385
305.1747357 2.083047334
323.1853004 0.8212540681
329.1747357 0.891779974
331.1903858 1.474653687
333.2060358 1.695214854
345.1696503 4.390394319
347.1853004 1.765019072
349.1645649 1.237881189
349.2009504 1.221795511
359.1853004 7.023859853
361.1645649 1.100931826
377.1958651 27.12920479

Name: +ve in-silico MS/MS by CFM-ID for WBRQQRMCYXDWBZ-XGEKYGNZSA-N
ID: WBRQQRMCYXDWBZ-XGEKYGNZSA-N
Comment: Energy1
Num peaks: 31
25.00727645 1.828659431
27.02292652 3.243738625
29.03857658 1.043193241
51.02292652 1.263810004
53.03857658 1.049085708
55.01784114 0.8999305048
55.05422664 6.87424974
57.0334912 0.9644002653
65.03857658 1.223118322
83.04914126 12.79572286
95.01275576 1.058234638
187.075356 1.59986741
191.1066561 1.907706417
205.1223062 2.342411546
207.1379563 2.164167314
233.1536063 1.81402378
245.1172208 1.015074761
259.1328709 1.067477501
261.148521 0.8778481168
277.1434356 5.936143345
295.1540003 1.334878025
301.1434356 1.523718749
303.1590856 1.150124853
305.1747357 0.9942375748
329.1747357 0.9898429653
333.2060358 1.022947245
345.1696503 1.06835286
349.2009504 1.412929408
359.1853004 2.811881903
361.1645649 1.107935325
377.1958651 3.152262624

Name: +ve in-silico MS/MS by CFM-ID for WBRQQRMCYXDWBZ-XGEKYGNZSA-N
ID: WBRQQRMCYXDWBZ-XGEKYGNZSA-N
Comment: Energy2
Num peaks: 31
25.00727645 1.948219311
27.02292652 1.868171493
29.03857658 1.076017777
39.02292652 1.56512884
49.00727645 0.7333226593
51.02292652 1.649893433
53.03857658 6.685007613
55.01784114 0.7567722456
55.05422664 12.10972576
57.06987671 1.317732962
65.03857658 2.18948926
67.01784114 1.867383445
67.05422664 0.7487693794
81.0334912 0.7005346821
83.04914126 18.46066266
155.1066561 0.7527349706
181.1223062 1.360757986
187.075356 1.926779863
191.1066561 1.592204278
203.1066561 0.9503366532
205.1223062 1.056833826
207.1379563 1.339572409
219.1015708 0.6793527802
221.1172208 1.135893328
233.1172208 0.8289981888
233.1536063 0.8829269232
263.1277855 1.185167214
265.1434356 0.9473754801
277.1434356 1.550789045
279.1590856 0.7980928454
361.1645649 1.403153394

Name: +ve in-silico MS/MS by CFM-ID for NULOMFVDECMMAM-GDWHUGQFSA-N
ID: NULOMFVDECMMAM-GDWHUGQFSA-N
Comment: Energy0
Num peaks: 11
43.01784114 1.958142055
233.1536063 1.371168549
235.1692564 1.814039077
251.164171 1.927712083
265.1798211 1.714195079
275.164171 2.648838155
277.1798211 15.51000697
295.1903858 21.39734284
305.1747357 4.091693979
319.1903858 4.435109998
337.2009504 23.63091295

Name: +ve in-silico MS/MS by CFM-ID for NULOMFVDECMMAM-GDWHUGQFSA-N
ID: NULOMFVDECMMAM-GDWHUGQFSA-N
Comment: Energy1
Num peaks: 31
43.01784114 1.930488427
61.02840582 0.7801070997
93.06987671 0.7763374398
109.0647913 0.7630421909
121.0647913 0.8484017387
181.0859207 0.7597491421
183.1015708 0.8497353574
215.1430416 1.129852184
217.1586917 1.190424578
233.1536063 1.23718308
235.1328709 0.9907044363
235.1692564 4.638984364
247.1692564 2.713649014
249.148521 0.7699021908
249.1849065 0.9083366328
251.164171 1.811992492
253.1798211 3.77251896
259.1328709 0.7753336501
259.1692564 3.184285788
261.148521 3.153007141
265.1798211 3.522590574
275.164171 1.253967247
277.1798211 12.76275576
295.1903858 8.566405001
303.1590856 2.430722819
305.1747357 0.8901757582
307.1903858 1.643215158
309.2060358 0.803061094
319.1903858 4.943892474
321.1696503 3.541296634
337.2009504 2.819114463

Name: +ve in-silico MS/MS by CFM-ID for NULOMFVDECMMAM-GDWHUGQFSA-N
ID: NULOMFVDECMMAM-GDWHUGQFSA-N
Comment: Energy2
Num peaks: 31
43.01784114 2.54049712
51.02292652 2.066044533
53.03857658 1.368105599
91.05422664 1.106464136
123.0440559 1.749725636
141.0910061 1.56377258
165.0910061 1.903666046
177.1273916 1.316687916
179.0702706 0.9963691316
179.1066561 1.598067491
181.0859207 1.981616838
191.1066561 1.005778244
193.1223062 2.892936781
195.1379563 3.704441764
205.1223062 1.843709419
205.1586917 1.863637427
207.1015708 1.647577198
207.1379563 2.761983763
209.1536063 2.012994984
211.1328709 1.135137676
215.1430416 1.754878814
219.1379563 1.059332734
221.1536063 1.447755624
223.1692564 3.93689246
233.1536063 3.74332126
235.1692564 4.303133633
249.148521 1.562888269
251.164171 4.198593776
265.1798211 1.943552309
277.1798211 1.996444733
321.1696503 1.637313065

Name: +ve in-silico MS/MS by CFM-ID for TVMGRNMQXZMSKO-FKNQFZBNSA-N
ID: TVMGRNMQXZMSKO-FKNQFZBNSA-N
Comment: Energy0
Num peaks: 31
59.04914126 1.023802533
91.01784114 0.6196815371
93.0334912 1.446494733
97.02840582 1.29015697
99.08044139 0.7649184678
221.1536063 1.05675739
249.148521 0.6114417085
251.164171 1.424173477
253.1798211 1.875437299
285.148521 1.26610263
287.1277855 1.823445513
289.1434356 0.7840904146
291.1590856 0.7845258585
299.164171 0.6542485925
301.1798211 0.6848653622
303.1590856 2.15401058
309.1696503 0.8526164975
317.1383502 3.432721324
317.1747357 0.5936991251
319.1540003 2.254258151
321.1696503 0.5814522906
327.1590856 5.820258859
329.1747357 2.178527631
331.1903858 1.427408266
333.2060358 0.7344403769
341.1747357 1.31270193
345.1696503 11.30659539
347.1853004 2.093303077
349.2009504 1.270302025
359.1853004 12.373696
377.1958651 11.21988217

Name: +ve in-silico MS/MS by CFM-ID for TVMGRNMQXZMSKO-FKNQFZBNSA-N
ID: TVMGRNMQXZMSKO-FKNQFZBNSA-N
Comment: Energy1
Num peaks: 31
55.01784114 1.474640205
57.0334912 0.901364882
69.0334912 1.394304441
87.04405588 1.025700069
91.01784114 1.044690312
93.0334912 1.084776061
97.02840582 0.9215410389
99.08044139 1.044130577
217.1223062 0.9218321495
231.1379563 1.039584464
285.148521 2.682070623
287.1277855 1.443182448
291.1590856 1.028618685
299.164171 2.161468331
301.1798211 0.9191483198
303.1590856 1.809229357
311.164171 1.002564998
317.1383502 2.449845947
317.1747357 1.531514487
319.1540003 0.8971195512
321.1696503 1.203044194
327.1590856 2.537076707
329.1747357 1.919796569
331.1903858 2.278043386
341.1747357 1.658210328
345.1696503 3.132112226
347.1853004 1.108083513
349.2009504 1.287711478
359.1853004 5.732477458
361.1645649 1.075746603
377.1958651 1.879985961

Name: +ve in-silico MS/MS by CFM-ID for TVMGRNMQXZMSKO-FKNQFZBNSA-N
ID: TVMGRNMQXZMSKO-FKNQFZBNSA-N
Comment: Energy2
Num peaks: 31
39.02292652 0.842708327
41.03857658 0.9487522194
49.00727645 1.088915659
53.03857658 1.489320532
55.05422664 1.034070738
69.0334912 1.564412528
81.0334912 0.7709482216
91.01784114 2.680496189
139.075356 1.284062157
161.0960915 1.211918997
167.1066561 1.284062157
175.1117415 5.565243658
177.1273916 1.713834825
179.1430416 1.790464787
189.1273916 1.317488444
193.1223062 1.927080169
195.1379563 1.507578355
207.1379563 1.428011512
217.1223062 1.214881806
219.1379563 1.141864296
221.1536063 2.956727725
231.1379563 1.410263269
233.1172208 1.674883635
235.1692564 1.28887345
249.148521 1.914194559
261.1121354 1.006662479
275.1277855 1.635973575
289.1434356 0.909584583
293.1383502 0.801808619
301.1798211 1.219616529
331.1903858 0.8252652311

Name: +ve in-silico MS/MS by CFM-ID for PGKIVNNPCDKGEQ-YWORBFDRSA-N
ID: PGKIVNNPCDKGEQ-YWORBFDRSA-N
Comment: Energy0
Num peaks: 17
57.06987671 1.875349196
83.04914126 2.420747673
85.06479133 12.93806509
103.075356 1.014829102
139.075356 0.9034027314
175.075356 1.167509891
251.1277855 1.720163728
263.1277855 0.9547447688
273.1121354 1.125891955
275.1277855 9.261815138
277.1434356 8.278667337
293.1383502 2.377394936
347.1489149 1.121833917
349.1645649 2.315345712
359.1853004 1.990402772
361.1645649 1.037356253
377.1958651 29.61745008

Name: +ve in-silico MS/MS by CFM-ID for PGKIVNNPCDKGEQ-YWORBFDRSA-N
ID: PGKIVNNPCDKGEQ-YWORBFDRSA-N
Comment: Energy1
Num peaks: 31
29.03857658 2.614240064
53.03857658 1.419735768
55.05422664 2.047685008
57.06987671 7.417733486
59.04914126 1.070229883
67.05422664 1.151670952
83.04914126 3.427842124
85.06479133 13.36287533
163.075356 2.128558225
165.0910061 1.944941266
167.1066561 1.086882788
177.0910061 1.702757381
193.0859207 1.130246071
233.0808353 1.212338208
235.0964854 0.9283524417
247.0964854 1.146993352
249.1121354 0.9667081598
251.1277855 1.506828685
261.1121354 1.779841456
263.1277855 1.929627968
265.1434356 1.388603335
267.1590856 1.255621305
275.1277855 2.461369225
277.1434356 9.318478422
293.1383502 1.378996806
347.1489149 1.008724328
349.1645649 1.187546793
351.180215 0.9697611309
359.1853004 1.555732811
361.1645649 1.064831766
377.1958651 3.217507388

Name: +ve in-silico MS/MS by CFM-ID for PGKIVNNPCDKGEQ-YWORBFDRSA-N
ID: PGKIVNNPCDKGEQ-YWORBFDRSA-N
Comment: Energy2
Num peaks: 31
25.00727645 0.9667896655
27.02292652 1.867646515
29.03857658 1.321361659
41.03857658 1.539559416
53.03857658 3.465901231
55.01784114 0.7080796101
55.05422664 8.760381016
57.0334912 0.6406955413
57.06987671 12.43760196
59.08552677 1.266299665
67.05422664 1.95857451
69.0334912 2.839957123
79.01784114 0.6440021341
81.0334912 0.9087097756
83.04914126 9.264285729
85.06479133 12.62389566
121.0647913 1.254807522
137.0597059 1.052455515
151.075356 1.646660953
153.0546206 1.086161046
163.075356 0.8823968636
167.0702706 1.290601141
175.075356 1.434703591
177.0910061 1.822422012
179.1066561 0.6485674438
193.0859207 1.879036565
221.1172208 0.6101343934
279.1590856 1.298246831
281.1747357 1.284097926
291.1227001 0.8826586093
361.1645649 2.019603877

Name: +ve in-silico MS/MS by CFM-ID for PEZOMNLHRUVLDV-AUUYWEPGSA-N
ID: PEZOMNLHRUVLDV-AUUYWEPGSA-N
Comment: Energy0
Num peaks: 21
55.05422664 2.218323722
57.06987671 2.191740057
83.04914126 1.236438422
85.06479133 12.76239509
109.0284058 1.140463716
183.1379563 1.845057051
249.148521 1.744139039
255.1015708 1.52655577
257.1172208 8.753463255
259.1328709 0.7424520386
275.1277855 2.392268516
289.1070501 1.33256022
303.1227001 0.7692524007
315.1227001 3.033311556
317.1383502 2.824525038
319.1540003 0.7670347429
331.1540003 0.8546739701
331.1903858 0.802456929
341.1747357 2.89743372
343.1540003 0.9262564638
359.1853004 29.46038827

Name: +ve in-silico MS/MS by CFM-ID for PEZOMNLHRUVLDV-AUUYWEPGSA-N
ID: PEZOMNLHRUVLDV-AUUYWEPGSA-N
Comment: Energy1
Num peaks: 31
29.03857658 2.483951047
39.02292652 1.36473347
53.03857658 1.286728282
55.01784114 0.7984617542
55.05422664 6.371319892
57.06987671 8.540669263
59.04914126 1.137051855
59.08552677 0.7426096449
67.05422664 1.342958317
69.06987671 1.378751909
79.05422664 1.38422114
81.06987671 3.81786205
83.08552677 2.928028866
85.06479133 11.65229575
183.1379563 1.075767151
187.0389705 1.969727951
189.0546206 3.545610072
215.0702706 1.041061901
249.148521 0.8998203034
257.1172208 6.216467105
275.1277855 1.502255031
289.1070501 2.537320893
303.1227001 1.144654595
319.1540003 0.6844513327
327.1590856 1.051215315
329.1747357 1.2828592
331.1540003 0.9031520591
331.1903858 2.212234776
341.1747357 2.220886516
343.1540003 1.474967324
359.1853004 3.631833653

Name: +ve in-silico MS/MS by CFM-ID for PEZOMNLHRUVLDV-AUUYWEPGSA-N
ID: PEZOMNLHRUVLDV-AUUYWEPGSA-N
Comment: Energy2
Num peaks: 31
27.02292652 1.316530209
29.03857658 1.079853883
39.02292652 0.7667836445
41.03857658 1.519162909
53.03857658 1.512884187
55.05422664 9.458915704
57.06987671 12.89902885
59.08552677 1.10425832
65.03857658 0.8196089528
67.05422664 2.016778664
69.0334912 2.466059073
69.06987671 1.595763956
81.0334912 1.390424468
81.06987671 0.9928010553
83.08552677 1.475914467
85.06479133 13.76393504
145.0647913 1.00276008
147.0804414 1.148607486
149.0960915 2.376622315
165.0910061 2.840862903
175.0389705 0.9998403553
177.0546206 1.003048237
181.0859207 0.9373064278
187.0389705 1.505001483
189.0546206 2.849621543
257.1172208 0.7835853578
273.1121354 0.7655019225
329.1747357 0.810775784
331.1903858 1.276086474
341.1747357 0.8516060415
343.1540003 1.323442591

Name: +ve in-silico MS/MS by CFM-ID for YPQNDHHCUQGPFN-WGOZBUGNSA-N
ID: YPQNDHHCUQGPFN-WGOZBUGNSA-N
Comment: Energy0
Num peaks: 27
51.02292652 1.49136505
53.03857658 1.890452927
55.05422664 6.173492332
57.06987671 6.501262105
59.08552677 2.396131465
137.0597059 1.064525873
181.0859207 1.324446199
187.075356 1.021161024
189.0910061 1.793123385
191.1066561 2.69354651
193.1223062 1.176827024
195.1015708 1.324446199
195.1379563 0.9207724782
201.0910061 1.033741976
203.1066561 1.834194786
205.1223062 2.741876468
207.1379563 1.11797795
209.1172208 0.8193738185
209.1536063 0.8354376053
211.1692564 0.9770668691
221.1172208 0.8549182837
223.1328709 1.035987277
327.1590856 2.59654235
329.1747357 1.412036083
331.1903858 0.9181068792
341.1747357 0.8053190255
359.1853004 33.84276942

Name: +ve in-silico MS/MS by CFM-ID for YPQNDHHCUQGPFN-WGOZBUGNSA-N
ID: YPQNDHHCUQGPFN-WGOZBUGNSA-N
Comment: Energy1
Num peaks: 31
53.03857658 5.739266943
55.05422664 4.443751356
57.06987671 0.9982465559
59.08552677 1.046328876
123.0440559 1.040657203
135.0440559 3.299568767
137.0597059 2.336175197
151.0389705 1.859404769
151.075356 1.0428678
153.0546206 1.396742273
165.0546206 1.88269551
167.0702706 2.388491009
187.075356 1.028943877
189.0910061 2.469482693
191.1066561 2.387716917
203.0702706 0.9539175658
203.1066561 2.682952176
205.1223062 2.448841286
207.1015708 2.849046627
209.1172208 2.234197876
217.0859207 1.204387239
219.1015708 1.098389526
221.1172208 4.771681858
223.1328709 2.643007845
235.1328709 2.482850801
315.1590856 1.804932267
327.1590856 3.819374212
329.1747357 2.882667465
331.1903858 1.471050931
341.1747357 1.261223322
359.1853004 6.973420227

Name: +ve in-silico MS/MS by CFM-ID for YPQNDHHCUQGPFN-WGOZBUGNSA-N
ID: YPQNDHHCUQGPFN-WGOZBUGNSA-N
Comment: Energy2
Num peaks: 31
41.03857658 0.9665861674
51.02292652 2.175700318
53.03857658 12.07773613
55.05422664 6.376765447
57.06987671 3.022938127
59.08552677 1.278725352
65.03857658 2.971238334
67.05422664 0.7911756653
69.06987671 3.481561933
91.05422664 1.478635414
109.0647913 0.9912450579
123.0440559 3.379785473
135.0440559 3.341371745
137.0597059 6.333015631
139.075356 1.798835086
141.0910061 1.293576528
143.1066561 0.9895548277
151.075356 2.326136368
157.1223062 0.8241933955
159.0440559 0.8026132178
163.075356 0.8490367304
177.0910061 0.9090311233
179.1066561 1.031085381
187.075356 1.009817336
193.1223062 1.106022994
271.1328709 1.037037271
285.148521 0.7816342206
315.1590856 0.7906133723
327.1590856 1.820384712
329.1747357 1.337323696
343.1540003 2.254162096

Name: +ve in-silico MS/MS by CFM-ID for RYSCENLRCNILSK-RDHIYWLCSA-N
ID: RYSCENLRCNILSK-RDHIYWLCSA-N
Comment: Energy0
Num peaks: 15
43.01784114 1.839698347
61.02840582 1.249466887
231.1379563 1.292702522
233.1536063 5.009199649
235.1692564 6.855013168
247.1692564 2.168355627
249.1849065 0.9142552279
251.164171 2.599808233
263.164171 0.9104821341
265.1798211 1.64668424
275.164171 1.910036577
277.1798211 11.76588112
295.1903858 22.96121946
319.1903858 2.223721125
337.2009504 17.16302055

Name: +ve in-silico MS/MS by CFM-ID for RYSCENLRCNILSK-RDHIYWLCSA-N
ID: RYSCENLRCNILSK-RDHIYWLCSA-N
Comment: Energy1
Num peaks: 31
43.01784114 1.694502997
55.05422664 1.290068972
57.06987671 1.087647692
61.02840582 3.421011913
175.148127 1.121799725
189.1637771 1.637936493
191.1430416 0.8980419155
191.1794272 1.094239901
193.1586917 0.9670178187
205.1586917 1.071491975
207.1379563 2.578683095
207.1743418 1.582370198
209.1536063 0.8112017767
215.1430416 1.053014447
217.1586917 1.250791356
231.1379563 1.471537626
233.1536063 2.460174627
235.1328709 0.8166875703
235.1692564 3.847622026
237.148521 0.8312044388
245.1536063 2.146479511
247.1692564 2.61439715
249.1849065 1.83554838
253.1798211 1.943658918
261.148521 0.9943055597
265.1798211 1.216689619
275.164171 1.542378862
277.1798211 12.97521793
295.1903858 4.697267072
319.1903858 1.488976014
337.2009504 2.04481106

Name: +ve in-silico MS/MS by CFM-ID for RYSCENLRCNILSK-RDHIYWLCSA-N
ID: RYSCENLRCNILSK-RDHIYWLCSA-N
Comment: Energy2
Num peaks: 31
39.02292652 1.347698317
43.01784114 1.421442868
49.00727645 1.255582179
55.05422664 3.068777075
61.02840582 2.025050541
69.06987671 1.282363388
71.08552677 1.7889131
91.05422664 1.911751675
93.06987671 1.957068224
123.0804414 1.11980557
131.0855268 1.964015638
133.1011768 1.870587771
135.1168269 1.755081604
147.1168269 2.209187413
149.132477 1.395968334
159.1168269 2.356533522
161.132477 2.275568512
163.148127 1.668243296
165.1273916 1.096747725
175.148127 1.324347306
177.1273916 1.090695631
191.1430416 1.628105168
193.1586917 3.19678633
205.1586917 2.123264021
223.1692564 1.88830909
231.1379563 2.241772246
233.1536063 2.541562044
235.1692564 3.513490264
245.1536063 1.653545285
261.148521 1.086414929
275.164171 1.422078064

Name: +ve in-silico MS/MS by CFM-ID for ULXVHDBQEPWLDR-RSWOKULTSA-N
ID: ULXVHDBQEPWLDR-RSWOKULTSA-N
Comment: Energy0
Num peaks: 6
341.1747357 6.141727631
345.1696503 1.467908663
347.1853004 1.676388979
359.1853004 17.64340132
361.1645649 4.927109511
377.1958651 48.48145158

Name: +ve in-silico MS/MS by CFM-ID for ULXVHDBQEPWLDR-RSWOKULTSA-N
ID: ULXVHDBQEPWLDR-RSWOKULTSA-N
Comment: Energy1
Num peaks: 28
123.0440559 1.257837751
125.0597059 1.417478193
127.075356 0.7926735884
135.0804414 1.059995333
139.075356 1.052159923
141.0910061 1.612839605
153.0910061 0.9694972433
155.1066561 1.103421554
221.0808353 1.022679456
223.0964854 1.400530734
235.0964854 1.647762672
237.1121354 2.014944134
247.0964854 2.129258933
249.1121354 1.397923075
287.1277855 2.031566982
289.1434356 2.327535645
301.1434356 2.355190949
303.1590856 1.854689476
315.1590856 1.630437052
331.1903858 1.747255403
341.1747357 9.010833294
343.1540003 1.784397606
345.1696503 1.504879573
347.1853004 1.553935911
349.2009504 2.175696023
359.1853004 14.55821525
361.1645649 3.542625056
377.1958651 15.33181725

Name: +ve in-silico MS/MS by CFM-ID for ULXVHDBQEPWLDR-RSWOKULTSA-N
ID: ULXVHDBQEPWLDR-RSWOKULTSA-N
Comment: Energy2
Num peaks: 31
39.02292652 1.162970541
49.00727645 1.330492829
51.02292652 2.943453284
53.03857658 1.734642324
63.02292652 1.0810759
65.03857658 4.494398554
67.05422664 2.377677474
79.05422664 4.750782598
91.05422664 1.176199781
93.06987671 2.729439297
107.0491413 1.790949143
109.0647913 1.526301635
111.0804414 1.373477478
133.0647913 1.246153812
155.1066561 1.163127493
221.0808353 2.775390828
235.0964854 2.389443537
237.1121354 1.451700032
247.0964854 2.12612468
249.1121354 1.694181304
287.1277855 1.742665979
301.1434356 2.613487076
303.1590856 1.248303339
307.1903858 1.212037942
315.1590856 1.076325071
327.1590856 1.111285387
329.1747357 1.517511729
341.1747357 2.035108047
343.1540003 2.318450499
359.1853004 1.234480779
361.1645649 1.247773752

Name: +ve in-silico MS/MS by CFM-ID for NUDWCJJMQATDKB-NPNYKPOCSA-N
ID: NUDWCJJMQATDKB-NPNYKPOCSA-N
Comment: Energy0
Num peaks: 16
41.03857658 1.489513703
137.0597059 2.553140744
147.0804414 2.395503804
165.0910061 4.933793989
167.0702706 3.196441957
191.1066561 2.188087438
195.1015708 5.839373647
213.1121354 1.303503555
317.1383502 1.206162974
327.1590856 2.907173633
329.1383502 2.095788499
329.1747357 1.303975205
331.1540003 1.179003981
341.1747357 4.236517556
343.1540003 1.123742001
359.1853004 42.89933469

Name: +ve in-silico MS/MS by CFM-ID for NUDWCJJMQATDKB-NPNYKPOCSA-N
ID: NUDWCJJMQATDKB-NPNYKPOCSA-N
Comment: Energy1
Num peaks: 31
39.02292652 0.9718907502
41.03857658 3.061224876
123.0440559 0.949153553
131.0491413 0.7453697628
135.0804414 0.8188211662
137.0597059 5.330217439
139.075356 3.659264535
139.1117415 1.163235538
145.0647913 0.823905296
147.0804414 3.813212219
149.0597059 1.573045764
151.075356 0.8621980802
163.075356 0.8998032022
165.0910061 8.904813644
167.0702706 1.347727652
175.075356 1.019897296
177.0910061 1.165573177
191.1066561 4.470849791
193.0859207 3.822225225
195.1015708 11.60010153
221.1172208 0.9499301148
301.1434356 1.068610202
315.1227001 0.7804705255
315.1590856 1.532283305
317.1383502 0.7089863946
327.1590856 3.009280367
329.1747357 0.8450889165
331.1540003 0.6791295879
341.1747357 1.260563681
343.1540003 1.183914415
359.1853004 5.917732431

Name: +ve in-silico MS/MS by CFM-ID for NUDWCJJMQATDKB-NPNYKPOCSA-N
ID: NUDWCJJMQATDKB-NPNYKPOCSA-N
Comment: Energy2
Num peaks: 31
39.02292652 1.997776449
41.03857658 3.03082402
49.00727645 0.9827624222
51.02292652 1.380718093
63.02292652 1.972656934
89.03857658 0.9287671534
91.05422664 1.833678975
[truncated: 1,720,163 more chars]
