# Supplementary material for: Ion mobility collision cross-section atlas for known and unknown metabolite annotation in untargeted metabolomics
Source: Nat Commun. 2020 Aug 28;11:4334. doi: 10.1038/s41467-020-18171-8 (PMC7455731; doi:10.1038/s41467-020-18171-8)
Supplement: Supplementary file 8 — Supplementary Data 5 [file 41467_2020_18171_MOESM8_ESM.zip › 01_positive_mode/L0808/cfmid_result.txt]

1 0.12444444 HDJDRGQCGAWPGK-KUSHCJQLSA-N OC(CC=CC1CC=CC(=O)O1)CC(O)CC(O)C=Cc2ccccc2
2 0.12334802 WJQQGLCBGRPHBP-CJQMHHEBSA-N CCC(C)C(=O)OC(CCOC(=O)C)C=CC=CC#CC#CC=CCO
3 0.12334802 DDFHOCXBYLSKJN-ASKXDLKRSA-N C=CC=CCC1=C(C)C(CC1=O)OC(=O)C1C(C1(C)C)/C=C(/C(=O)O)\C
4 0.12334802 WJQQGLCBGRPHBP-MCLXKJNDSA-N CCC(C)C(=O)OC(CCOC(=O)C)C=CC=C/C#CC#CC=CCO
5 0.12334802 DDNRIRYGPSWEPM-UHFFFAOYSA-N CC(=CC=CC(=CC(=O)O)C)C=CC1=C(C)C(=O)C(CC1(C)C)C(=O)O
6 0.12334802 WJQQGLCBGRPHBP-PCACALPASA-N CC[C@@H](C)C(=O)O[C@H](CCOC(=O)C)C=CC=C/C#CC#CC=CCO
7 0.11453744 GZYILNTUJVIQHX-NVRABZTHSA-N CC(C)CC(=O)OC(CCOC(=O)C)C=CC=CC#CC#CC=CCO
8 0.11453744 SGSXFJAYZWFUMX-ASKXDLKRSA-N CC=CCC1=C(C)C(CC1=O)OC(=O)C1C(C1(C)C)/C=C(/OC(=O)OC)\C
9 0.10909091 SPOFCJGDQFNXJW-UHFFFAOYSA-N O=C1CCC2(C(=C1)CCC(C2)C1CC2C(=CC(=O)O2)C1(C)CC(=O)O)C
10 0.10619469 VPRGCYOOKMUZRP-UHFFFAOYSA-N COc1cc(CCC(C(C(=O)O)CCCc2ccccc2)O)ccc1O
11 0.10572687 CVYZDNUXYSYJGC-UHFFFAOYSA-N CC(=CCOC1=C2CCOC2=CC2C1C=CC(=O)O2)CC(C=C(C)C)O
12 0.098214286 CTNJQMRGPONFBS-DENIDVDHSA-N COc1ccc(C=CCOC(=O)C(=C/C)COC(=O)CC(C)C)cc1OC
13 0.0969163 LXQVFVFIKOLMRO-ASKXDLKRSA-N CC=CCC1=C(C)C(CC(=O)O1)OC(=O)C1C(C1(C)C)/C=C(/C(=O)OC)\C
14 0.0969163 CCNHKXLKKBZNHJ-ASKXDLKRSA-N CC=CCC1=C(C)C(=CC1=O)OC(=O)C1C(C1(C)C)/C=C(/C(=O)OC)\C
15 0.0969163 LEMIBGJUUNCMCQ-UBLJSVCISA-N CC(=CCc1cc(C=C/C(=O)O)cc(CC=C(C)/COC(=O)C)c1O)C
16 0.0969163 TXLFZPIPVJNPJZ-IBQONNODSA-N OCC=CCC1=C(C)C(CC1=O)OC(=O)C1C(C1(C)C)/C=C(/C(=O)OC)\C
17 0.0969163 LEMIBGJUUNCMCQ-RIIBEOAISA-N CC(=CCc1cc(C=CC(=O)O)cc(CC=C(C)/COC(=O)C)c1O)C
18 0.0969163 QNFSDNVMRHBAPF-VVQZTGQSSA-N CC=CCC1=C(CO)C(CC1=O)OC(=O)C1C(C1(C)C)/C=C(/C(=O)OC)\C
19 0.0969163 LEMIBGJUUNCMCQ-VRYGHZKGSA-N CC(=CCc1cc(C=CC(=O)O)cc(CC=C(/C)COC(=O)C)c1O)C
20 0.090497738 QJSXPJCSCZFGGZ-SJWKDOTJSA-N CC(CC1(C(C)CCC23COC(=O)C2=CCCC13)C(=O)O)c4cocc4
21 0.089686099 XCMHGEPTMOLNOI-UHFFFAOYSA-N COc1cc(ccc1O)CC(C(CCCCc1ccccc1)O)C(=O)O
22 0.088105727 DUGQSOHJEGYKQW-UHFFFAOYSA-N CC=CCC1=C(C)C(CC1=O)OC(=O)C1=C(C1(C)C)C=C(C(=O)OC)C
23 0.088105727 VSKNFLHKAFMWKA-ORZNJCBMSA-N COC(=O)/C(=C/C1C(C1(C)C)C(=O)OC1CC(=O)C(=C1C)CC(=CC)O)/C
24 0.088105727 ZNAWAMOCHHCFBW-MKPLHHOSSA-N COC(=O)/C(=C/C1C(C1(C)C)C(=O)OC1CC(=O)C(=C1C)CC=C(O)C)/C
25 0.079295154 JJVPUVOOBYYCMA-VVQZTGQSSA-N OCOC(=O)/C(=C/C1C(C1(C)C)C(=O)OC1CC(=O)C(=C1C)CC=CC)/C
26 0.079295154 PBAPSSSUWZYWKR-UHFFFAOYSA-N C#COC=CC(=COC(=O)C)C(OC(=O)C)CC=C(C=CC=C(C)C)C
27 0.079295154 LNMALFOFYPOAFU-UHFFFAOYSA-N CC=CCC1=C(C)C(CC1=O)OC(=O)C1C(C1(C)C)C1OC1(C)C(=O)OC
28 0.079295154 DDAKXIFMLXFRQN-UHFFFAOYSA-N C#COC=C(C(OC(=O)C)CC=C(C=CC=C(C)C)C)C=COC(=O)C
29 0.079295154 NHYOKZDQNYRWBD-FLZOFNJXSA-N CC=CCC1=C(C)C(C(C1=O)O)OC(=O)C1C(C1(C)C)/C=C(/C(=O)OC)\C
30 0.079295154 GEINEOVBOZBCQA-ASKXDLKRSA-N CC=CCC12OC2(C)C(CC1=O)OC(=O)C1C(C1(C)C)/C=C(/C(=O)OC)\C
31 0.079295154 GPRYBZRGRMPREQ-ASKXDLKRSA-N CC=CCOC1=C(C)C(CC1=O)OC(=O)C1C(C1(C)C)/C=C(/C(=O)OC)\C
32 0.079295154 ZOSIIUBKDUIVOU-MVOABLDTSA-N CC=CC(C1=C(C)C(CC1=O)OC(=O)C1C(C1(C)C)/C=C(/C(=O)OC)\C)O
33 0.079295154 IMZOQOIOEYUXRV-UHFFFAOYSA-N CC=CCC1=C(C)C(CC1=O)OC(=O)C1C(C1(C)C)C(=C(C(=O)OC)C)O
34 0.079295154 HMNGMVSMOKIVJZ-JXMROGBWSA-N COC(=O)/C(=C/C1C(C1(C)C)C(=O)OC1CC(=O)C(=C1C)CC1OC1C)/C
35 0.075117371 CTLKKCNATSUKLR-UHFFFAOYSA-N OCC(=O)C1CCC2C31CC(OC3O)C1C2C=CC2=CC(=O)CCC12C
36 0.074418605 JYKVYFGSDSRNBA-UHFFFAOYSA-N OCC(=O)C1=CCC2C31CC(OC3O)C1C2CCC2=CC(=O)CCC12C
37 0.074074074 FMFLPOLVWWPIPP-NHCUHLMSSA-N CC(=O)O[C@H](CCc1ccc(O)cc1)C[C@H](O)CCc2ccc(O)cc2
38 0.074074074 IMGWHJQPOSALIR-UHFFFAOYSA-N OCC(=O)C1CCC2C31CC(OC3O)C1C2CCC2=CC(=O)C=CC12C
39 0.074074074 DAXDHAYLRBOKOG-UHFFFAOYSA-N CC(=O)OC12C=CC(=O)C=C2C(CC2C1CCC1(C2CCC1)C)C(=O)O
40 0.073732719 RIPDZKCUAKRGFN-YOWZCIBASA-N CCC(=CC(=O)OC1CC(=C2C(C3OC(=O)C(C)C13)C(=CC2=O)C)C)C
41 0.073732719 CCMDWHSDBMNTRR-UHFFFAOYSA-N O=CC=C1C(=CC(=O)O)CCC2C1C(OC)CC1(C2CCC1(O)C#C)C
42 0.073394495 YCPTXRGSPTXLBF-OSDQMXDVSA-N COc1cc(CC=COC(=O)C(=C/C)C)cc(OC)c1OC(=O)CC(C)C
43 0.073059361 IIHKVYHERFPDQO-MYHKYFONSA-N COc1cc(c(OC(=O)C(=CC)C)cc1C)C2(COC(=O)CC(C)C)CO2
44 0.073059361 SLMFJWTXIZCNBN-UHFFFAOYSA-N CCCC1=CC2(OC)C(=CC1=O)OC(C2C)c1ccc(c(c1)OC)OC
45 0.073059361 SLMFJWTXIZCNBN-UBWHGVKJSA-N CCCC1=C[C@@]2([C@@H]([C@H](OC2=CC1=O)C3=CC(=C(C=C3)OC)OC)C)OC
46 0.071748879 ANFKYIPIGTUHKD-YCXYWVQESA-N CC(=O)OC1C(O)CC2(C)C(CC(=O)c3cocc3)C(=C)CCC2C1=C
47 0.070484581 WGQUSSMUJJAKRC-UHFFFAOYSA-N CCOC1=C(OCCCOCCCOC2=CC=CC=C2)C=CC(C=O)=C1
48 0.070484581 GFQVGSSXZPLBDH-UHFFFAOYSA-N C=CC(C1=CC2C=C3CC(OC3=CC2OC1=O)C(OC(=O)C)(C)C)(C)C
49 0.070484581 GOYCTRMVTOTXSN-QMZRTGRCSA-N CCC(=CC(=O)OC1CC=C2CC3(O)OC(=O)C(=C3C(O)C2(C)C1C)C)C
50 0.070484581 GAMABRVOGCXAOC-UHFFFAOYSA-N C=CCC1=CC2(OC)C(=CC1=O)OC(C2C)C1=CC(C(C=C1)OC)OC
51 0.070484581 BMQZOIDGWAYMGY-UHFFFAOYSA-N C#COC(C(=COC(=O)C)C=COC(=O)C)CC=C(C=CC=C(C)C)C
52 0.070484581 CIEFTNBIFHQZMY-PWXIVOMCSA-N CC(=CC=C/C(=C/C(C(CC(O)C)O)O)/C)C=C(C=CC(=O)O)C
53 0.070484581 INCNWKZUKOJACC-KADDQXNUSA-N CC(=CC#CC(=CC[C@H](OC(=O)C)C(=C/COC(=O)C)COC(=O)C)C)C
54 0.070484581 SLVCPKCSMBAJHJ-VBKFSLOCSA-N CCC/C(=C/C1(OC)C(=C)OC(C1C)c1ccc(c(c1)OC)OC)/C(=O)O
55 0.070484581 ADHZXVLXHVDKDO-GCLMQBLOSA-N CC=CCC1=C(C)C(CC1=O)OC(=O)C1C(C1(C)C)/C=C(/C(=O)OC)\CO
56 0.070484581 WMDIAAUGKNWXHK-GEVYMXDOSA-N COC=C(/C(=CC=Cc1ccc(OCC=C(C)C)c(O)c1)/C)C(=O)OC
57 0.070484581 JKMYEISOPRDLST-VVQZTGQSSA-N CC=CCC1=C(C)C(CC1=O)OC(=O)C1C(C1(C)CO)/C=C(/C(=O)OC)\C
58 0.070484581 JLBDKVBTMNMIOI-UHFFFAOYSA-N C=CCC1=CC2(OC)C(=CC1=O)OC(C2C)C1C=CC(=C(C1)OC)OC
59 0.070484581 DQVOIGICMVSHCZ-ASKXDLKRSA-N CC=CCC1=C(C)C(COC1=O)OC(=O)C1C(C1(C)C)/C=C(/C(=O)OC)\C
60 0.0657277 NECYZFRKTWYGPO-OQBWYENPSA-N COc1ccc(C=CCC(CO)C(O)c2ccc(OC)c(OC)c2)cc1
61 0.065420561 HTYXAPAQQDASHU-UHFFFAOYSA-N COC1=CC2=CC(=O)C3C(C2(CC1)C)CCC1(C3CC(C1=O)C(=O)O)C
62 0.065420561 KITJCEPEVHTNTF-UHFFFAOYSA-N O=CC(=O)C1CCC2C31CC(OC3O)C1C2CCC2=CC(=O)CCC12C
63 0.065116279 UPHAKVJYOJZMPK-UHFFFAOYSA-N O=C1CCC2(C(=C1)CCC(C2C(=O)O)C1CC2C(=CC(=O)O2)C1(C)C)C
64 0.065116279 WBGSUKKLVZCXGH-UHFFFAOYSA-N CC1=CC=C(COCOCOCOCOCOCC2=CC=C(C)C=C2)C=C1
65 0.064516129 GUVCRXBHWKCCKP-UHFFFAOYSA-N C=CC(c1cc2C=C3CC(OC3Cc2oc1=O)C(OC(=O)C)(C)C)(C)C
66 0.064516129 DSIKSJZZYCHEKA-FPLPWBNLSA-N COc1c(CCC(=O)O)c2OC(C)(C)C=Cc2c(OC)c1C=C/C(=C)C
67 0.064516129 DSIKSJZZYCHEKA-BQYQJAHWSA-N COc1c(CCC(=O)O)c2OC(C)(C)C=Cc2c(OC)c1C=CC(=C)C
68 0.063926941 PMYKSXATZNTMII-UHFFFAOYSA-N COC1=C2C(=CC(C1CC=C(C)C)O)OC(=O)C1C2OC2C1CCC(C2)O
69 0.063926941 FNZIZWQXFYAOOE-LJQANCHMSA-N CC(=O)OC(CCCCc1ccc(O)cc1)CCc2ccc(O)c(O)c2
70 0.063926941 FNZIZWQXFYAOOE-IBGZPJMESA-N CC(=O)OC(CCCCc1ccc(O)cc1)CCc2ccc(O)c(O)c2
71 0.063636364 KAYANHOBOQVVAA-UHFFFAOYSA-N C=CCC1=CC2(OC)C(CC1=O)OC(C2C)c1ccc(c(c1)OC)OC
72 0.063348416 ITVXSMSJHHTPKW-UHFFFAOYSA-N COC1=CC(CCC(=O)C=CCCc2ccc(c(c2)OC)O)CC=C1O
73 0.063348416 BRDGMDAUXBJNTE-UHFFFAOYSA-N COC1CC(=CC=C1O)CCC(=O)C=CCCc1ccc(c(c1)OC)O
74 0.063348416 OUDLVVLAZXEHCL-UHFFFAOYSA-N COC1=CC(=CCC1O)CCC(=O)C=CCCc1ccc(c(c1)OC)O
75 0.063063063 ZHKGDYOMVCJXAU-UHFFFAOYSA-N CC1=C(CC=C)C(=O)CC1OC(=O)C1C(C(O)C(C)(C)O)C1(C)C
76 0.063063063 UGYABJJRAGDWQV-UHFFFAOYSA-N COC1=CC(CCC(=O)CC(CCc2ccc(c(c2)OC)O)O)CC=C1O
77 0.062780269 INKXLUCOLPIGKA-UHFFFAOYSA-N CCCC=CC1(OC)C(=CC(=O)O)OC(C1C)c1ccc(c(c1)OC)OC
78 0.0625 KTNMBAZWLYXFOB-UHFFFAOYSA-N OCC(=CCCC(=CCc1c(C)c(O)c(c(c1O)OC)OC)C)C
79 0.0625 YKOIHNCIYJHUKC-UHFFFAOYSA-N COC1=CC=CC=C1OCCOCCOCCOCCOC1=CC=CC=C1
80 0.062222222 OFNYKPBYAASVJA-YCXYWVQESA-N CC(=O)OC1CC2(C)C(CC(=O)c3cocc3)C(=C)CCC2C(=C)C1O
81 0.061946903 NXOFXBZFPGDEMO-UHFFFAOYSA-N CCCC1=CC(OC)(C(=CC1=O)O)C(C(c1ccc(c(c1)OC)OC)O)C
82 0.061674009 ORYCIYOFCLNCPQ-UHFFFAOYSA-N C=CC(C1Cc2cc3CC(Oc3cc2OC1=O)C(OC(=O)C)(C)C)(C)C
83 0.061674009 PIUXTSGZQPPMCV-UHFFFAOYSA-N C=CCC1=CC2(OC)C(=CC1=O)OC(C2C)C1=CC(=C(CC1)OC)OC
84 0.061674009 BQBCCTYBKVNOPS-UYSBAHHDSA-N CC(=CC=CC(=CCC(OC(=O)C)C(=C/OC(=O)C)C=COC(=O)C)C)C
85 0.057692308 VRFILUQTHBVBQY-UHFFFAOYSA-N OC(=O)CCC1(C)C(=C)CCC2C1C(=O)CC1(C2CC2C1=CC(=O)O2)C
86 0.057692308 UOUOKIOHKUBCHM-UHFFFAOYSA-N CC1=C(C)C(C)=C(CSCCSCC2=C(C)C(C)=C(C)C=C2)C=C1
87 0.057692308 XRSAJJUTLUKSAQ-UHFFFAOYSA-N CCC1(C)C(=CC(=O)O)CCC2C1C(=O)CC1(C2CC2C1=CC(=O)O2)C
88 0.057416268 SVWHUAGYVUWJEF-PMACEKPBSA-N OC(CCc1ccc(O)cc1)CC(=O)CC(O)CCc2ccc(O)cc2
89 0.057416268 JSWDRYOTZRWEQU-UHFFFAOYSA-N OCC(=O)C1=CCC2C1(C=O)CC(O)C1C2CCC2=CC(=O)CCC12C
90 0.056872038 YYEUHNBQISBESB-VMTAUAMDSA-N COc1ccc(cc1OC)C2C(C)C3(OC)C=C(CC=C)C(=O)C2C3O
91 0.056872038 AYWYRFAPXIHLER-UHFFFAOYSA-N OCC(=O)C1CCC2C1(C=O)CC(O)C1C2CCC2=CC(=O)C=CC12C
92 0.056338028 YJOWVTQEFLBQGA-UHFFFAOYSA-N CCCC1C(=O)C=C2C(C1O)(OC)C(C)C(O2)c1ccc(c(c1)OC)OC
93 0.056338028 WFFSJFFZKKRVOE-UHFFFAOYSA-N OCC(=O)C1(O)CCC2C1(C)CC(O)C1C2C=CC2=CC(=O)C=CC12C
94 0.056074766 OKNNTPJBKBRSIB-UHFFFAOYSA-N O=CC(=O)C1(O)CCC2C1(C)CC(O)C1C2CCC2=CC(=O)C=CC12C
95 0.055813953 RVLTYMRCDSPYSX-UHFFFAOYSA-N OCC(=O)C1(O)CCC2C1(C)CC(=O)C1=C2CCC2=CC(=O)CCC12C
96 0.055813953 NIHYNKVGLAPKGU-UHFFFAOYSA-N C=CCC1CC2(OC)C(=CC1=O)OC(C2C)c1ccc(c(c1)OC)OC
97 0.055555556 PEINFHWRNKAGFZ-UHFFFAOYSA-N OCC(=O)C1(O)CCC2C1(C)CC(=O)C1C2C=CC2=CC(=O)CCC12C
98 0.055299539 VQIPYXRPAXNXNV-UHFFFAOYSA-N CCCC1=CC2(OC)C(C)C(OC2(CC1=O)O)c1ccc(c(c1)OC)OC
99 0.054794521 IBRMCVLCVHLSFC-UHFFFAOYSA-N COC1CC2(C)C(C3C1C(=C(C=O)CC3)C=CC(=O)O)CCC2(O)C#C
100 0.054298643 MJUMFEKXAKKKNL-UHFFFAOYSA-N COc1ccc(cc1O)C1OC(C(C1C)C)c1ccc(c(c1)OC)OC
101 0.054298643 IPKBQDXGKFHOKJ-UHFFFAOYSA-N COC1=CC(CCC(CC(=O)CCc2ccc(c(c2)OC)O)O)CC=C1O
102 0.053811659 YPQNDHHCUQGPFN-WVGOSAFVSA-N COc1ccc(cc1OC)C2OC(C(C)C2C)c3ccc(O)c(OC)c3
103 0.053811659 YPQNDHHCUQGPFN-UHFFFAOYSA-N COc1cc(ccc1OC)C1OC(C(C1C)C)c1ccc(c(c1)OC)O
104 0.053811659 YPQNDHHCUQGPFN-BKOMJCAWSA-N COc1ccc(cc1OC)C2OC(C(C)C2C)c3ccc(O)c(OC)c3
105 0.053811659 YPQNDHHCUQGPFN-GQSHPZAJSA-N COc1ccc(cc1OC)C2OC(C(C)C2C)c3ccc(O)c(OC)c3
106 0.053811659 BJSUZKPVEKXSBN-UHFFFAOYSA-N COC1CC(=CC=C1O)CCC(CC(=O)CCc1ccc(c(c1)OC)O)O
107 0.053811659 XQVPBUBWCLXSPP-UHFFFAOYSA-N COC1CC(=CC=C1O)CCC(=O)CC(CCc1ccc(c(c1)OC)O)O
108 0.053811659 YPQNDHHCUQGPFN-VMNLXKDOSA-N COc1ccc(cc1OC)C2OC(C(C)C2C)c3ccc(O)c(OC)c3
109 0.053811659 YPQNDHHCUQGPFN-QVEMZERUSA-N COc1ccc(cc1OC)C2OC(C(C)C2C)c3ccc(O)c(OC)c3
110 0.053811659 LWWKRRPNDFSENZ-CTNGQTDRSA-N CCCCCCCC(=O)C1=C2C=C3C=C(C)OC=C3C(O)C2(C)OC1=O
111 0.053811659 YPQNDHHCUQGPFN-IRTBSJMASA-N COc1ccc(cc1OC)C2OC(C(C)C2C)c3ccc(O)c(OC)c3
112 0.053811659 YPQNDHHCUQGPFN-YVACJMOASA-N COc1ccc(cc1OC)[C@@H]2O[C@@H]([C@H](C)[C@@H]2C)c3ccc(O)c(OC)c3
113 0.053811659 YPQNDHHCUQGPFN-WGOZBUGNSA-N COc1ccc(cc1OC)C2OC(C(C)C2C)c3ccc(O)c(OC)c3
114 0.053811659 YPQNDHHCUQGPFN-GETUCHRZSA-N COc1ccc(cc1OC)C2OC(C(C)C2C)c3ccc(O)c(OC)c3
115 0.053571429 FSMLDRBOZFZXTK-UHFFFAOYSA-N CCCCCC(=O)OCC(O)CCCCOC1=CC=CC(C=O)=C1
116 0.053571429 FSMLDRBOZFZXTK-UHFFFAOYSA-N CCCCCC(=O)OCC(O)CCCCOC1=CC=CC(C=O)=C1
117 0.053571429 UDPOYGABQYSIDP-QGZVFWFLSA-N COC(=O)C=C(C)CCC(C)(C)C(=O)[C@H]1Cc2c(C)cccc2C(=O)O1
118 0.052863436 XZNSTIQKLTYQRE-UHFFFAOYSA-N COC1=C(OC)C(=O)C(CCCCC#CCCCC#CCO)=C(C)C1=O
119 0.052863436 BQBCCTYBKVNOPS-ZRRPUCMRSA-N CC(=C/C=C/C(=C/CC(/C(=C\OC(=O)C)/C=C/OC(=O)C)OC(=O)C)/C)C
120 0.052863436 FTCLHBFLKDGHPB-UHFFFAOYSA-N OCCOCCOCCOCCOCCOCCOC1=CC=C(F)C=C1
121 0.052863436 BQBCCTYBKVNOPS-UHFFFAOYSA-N CC(=CCC(C(=COC(=O)C)C=COC(=O)C)OC(=O)C)C=CC=C(C)C
122 0.048543689 UJGYCMXEWQSNGP-UHFFFAOYSA-N CC1=CC(C)=C(C)C(CSCCSCC2=CC(C)=CC(C)=C2C)=C1
123 0.048543689 SDDRXWBBAHXQBA-YOTWYOACSA-N CCC(=CC(=O)OC1c2c(C)coc2C(=O)C34OC3CCC(C)C14C)C
124 0.048076923 DWVCBDMIODDKDN-UHFFFAOYSA-N OCC(=O)C1CCC2C1(C=O)CC(O)C1C2C=CC2=CC(=O)CCC12C
125 0.048076923 YFMIQLVZQGXKBH-UHFFFAOYSA-N CC1=CC=C(CCC(=O)CCC(=O)CCC(=O)CCC2=CC=C(C)O2)O1
126 0.04784689 ZCUZNMDQUYJHCB-UHFFFAOYSA-N O=CC(=O)C1CCC2C1(C=O)CC(O)C1C2CCC2=CC(=O)CCC12C
127 0.04784689 FCNKNQPEOFYNPP-UHFFFAOYSA-N OCC(=O)C1(O)CCC2C1(C)CC(O)C1=C2CCC2=CC(=O)C=CC12C
128 0.04784689 ASBSHOMCYZRGRD-AWEZNQCLSA-N COc1cc(CC(C)Oc2c(OC)cc(CC=C)cc2OC)ccc1O
129 0.047619048 PKDJMPVIHUUZRY-UHFFFAOYSA-N C#CC1(O)CCC2C1(C)CCC1C2CCC2=CC(=O)C(CC12O)C(=O)O
130 0.047619048 ZGRIGWMNPYVKSU-UHFFFAOYSA-N CC(CC(=O)OC1=C(O)C2(C3(C1=O)CC(C(C3CC2=O)(C)C)C(=C)C)O)C
131 0.047619048 SHDASTAWVAKOSS-GQANSBOFSA-N COc1ccc(cc1)C(O)C(CO)CC=Cc2ccc(OC)c(OC)c2
132 0.047619048 COAXRJHVPKBMJS-UHFFFAOYSA-N OC(CC#CCOC1CCCCO1)CC#CCOC1CCCCO1
133 0.047393365 AXACFIUVLOCHOV-UHFFFAOYSA-N C=CC1(C)CCC2C(=CC3C4C2(C)CC(C(=O)O)C(=O)C4(C(=O)O3)C)C1
134 0.047393365 YLVLVYAYLOVKLT-UHFFFAOYSA-N OC(=O)CC1(O)CCC2C1(C)CCC(=O)C2CCc1c(C)ccc(c1O)O
135 0.047393365 ZZAZUUTVAXRFKE-KRQWXQIGSA-N COC1OC(CC2(C)CC=C/C=C(/C(=O)O)C(=C)CCC12)c3cocc3
136 0.047393365 ZZAZUUTVAXRFKE-MFGUQWCFSA-N COC1OC(CC2(C)CC=C/C=C(/C(=O)O)C(=C)CCC12)c3cocc3
137 0.047169811 NONFZPSUEXXTLT-UPVAZSFVSA-N COC1=CC(C)C2CC3OC(=O)CC4C(=CC(=O)C(C34C)C2(C)C1=O)C
138 0.047169811 HEOFBSZBJUOVBA-MWSVELABSA-N COc1cc(OC(C)C(O)c2ccc(OC)c(OC)c2)cc(C=CC)c1
139 0.047169811 NONFZPSUEXXTLT-NXOGBDMJSA-N COC1=CC(C)C2CC3OC(=O)CC4C(=CC(=O)C(C34C)C2(C)C1=O)C
140 0.046948357 NZQHXYMRHKCZAP-RBZFPXEDSA-N COc1cc(CC=C)cc(C(C)C(O)c2ccc(OC)c(OC)c2)c1O
141 0.046948357 DCIGWTVUCHHACB-UHFFFAOYSA-N C=CC(c1cc2CC3CC(OC3=Cc2oc1=O)C(OC(=O)C)(C)C)(C)C
142 0.046948357 PGKIVNNPCDKGEQ-YWORBFDRSA-N CCC(C)C(=O)Oc1c(OC)cc(CC=COC(=O)C(=C/C)C)cc1OC
143 0.046948357 ZGWWHCZIDCVAIW-UHFFFAOYSA-N COC1=CC=CC(C(=O)CCCCC2OCC(C)(C)CO2)=C1OC
144 0.046728972 XOFYZVNMUHMLCC-ZPOLXVRWSA-N C[C@]12CC(=O)[C@H]3[C@H]([C@@H]1CC[C@@]2(C(=O)CO)O)CCC4=CC(=O)C=C[C@]34C
145 0.046728972 RECBFDWSXWAXHY-IAGOWNOFSA-N CC1=CC=C(COC(=O)N2CC[C@H](CNC3=NC=CC=N3)[C@H](F)C2)C=C1
146 0.046728972 RZRFSLAANRQLEF-UHFFFAOYSA-N O=CC(C1(O)CCC2C1(C)CC(=O)C1C2CCC2=CC(=O)C=CC12C)O
147 0.046728972 CENRHDKKNWUPJP-UHFFFAOYSA-N COC1=CC(OC)=C(C=C1)C(=O)CCCCC1OCC(C)(C)CO1
148 0.046728972 XOFYZVNMUHMLCC-UHFFFAOYSA-N OCC(=O)C1(O)CCC2C1(C)CC(=O)C1C2CCC2=CC(=O)C=CC12C
149 0.046511628 SLLVZIASLMAKIK-UHFFFAOYSA-N COC1=CC(C(=O)CCCCC2OCC(C)(C)CO2)=C(OC)C=C1
150 0.046511628 UKAITEKDMBYUMB-SXYQHQHJSA-N COC1CC2(CC=C)C(C)C(OC2(O)C3OC13)c4ccc(OC)c(OC)c4
151 0.046511628 RQSVDMLEQSPRMK-IBGZPJMESA-N CC(C)CC(=O)O[C@@H](CC=C(C)C)c1coc(c1)c2cc(O)ccc2O
152 0.046511628 RQSVDMLEQSPRMK-LJQANCHMSA-N CC(C)CC(=O)OC(CC=C(C)C)c1coc(c1)c2cc(O)ccc2O
153 0.046296296 KFMNCNJSZCXIMA-GBPQLKSLSA-N COC1CC2(CC=C)C(C)C(OC2=CC1=O)c3ccc(OC)c(OC)c3
154 0.046296296 MBPUAEYVBPFEQK-UHFFFAOYSA-N CC=C1C2CC(C3C(C1=O)(C2)C(=O)OCC13CCCC2(C1C(O)OC2)C)O
155 0.046296296 FVZOWYAGOBUKNQ-UHFFFAOYSA-N OCC(=O)C1(O)CCC2C1(C)CC(=O)C1C2CC=C2C1(C)C=CC(=O)C2
156 0.046296296 NJZFDQRQCKAWQT-PXIJXODZSA-N COc1ccc(CC(C)C(C)C(O)c2ccc3OCOc3c2)cc1OC
157 0.046296296 NJZFDQRQCKAWQT-HKZYLEAXSA-N COc1ccc(CC(C)C(C)C(O)c2ccc3OCOc3c2)cc1OC
158 0.046296296 OCQCAQDYCZPMJZ-UHFFFAOYSA-N COc1c(O)c(CC=C(COCC=C(C)C)C)c(c(c1OC)O)C
159 0.046296296 KFMNCNJSZCXIMA-SRXWUYEGSA-N COC1CC2(CC=C)C(C)C(OC2=CC1=O)c3ccc(OC)c(OC)c3
160 0.046082949 ALQPMUIWSLPVGP-UHFFFAOYSA-N OCC(=O)OC1CCC2C31CC(OC3O)C1C2CCC2=CC(=O)CCC12C
161 0.04587156 GDTYAKOWSRAEOJ-UHFFFAOYSA-N CCCCOCCOCCOCc1cc2OCOc2cc1C=CC
162 0.04587156 YYNHEPWGKCPFEP-FYACIYIBSA-N COC1CCC(=CC2OC(=O)C(=C)C2CC(=O)C1=C)COC(=O)CC(C)C
163 0.04587156 YYNHEPWGKCPFEP-BGZOURQVSA-N COC1CCC(=CC2OC(=O)C(=C)C2CC(=O)C1=C)COC(=O)CC(C)C
164 0.04587156 XGGCXDZIGAYDLY-GIUOSPMZSA-N COC(=O)C1(C)CCCC2(C=O)C(CC(=O)c3cocc3)C(=C)CCC12
165 0.0456621 DOJDRAWSRCBQPL-LJQANCHMSA-N COC(CCc1ccc(O)c(OC)c1)CC(=O)CCc2ccc(O)cc2
166 0.0456621 QLYBPFUPYOITBJ-UHFFFAOYSA-N CCCCC(CC)C(=O)OCCOCCOC(=O)C1=CC=CC=C1
167 0.0456621 OGKLPFXNFUTXOR-UHFFFAOYSA-N CCCCOCCOCCOCC1=CC2=C(OCO2)C=C1CC=C
168 0.0456621 DOJDRAWSRCBQPL-IBGZPJMESA-N COC(CCc1ccc(O)c(OC)c1)CC(=O)CCc2ccc(O)cc2
169 0.0456621 HLPXMGYELYMAQM-LJQANCHMSA-N CC(=O)O[C@H](CCCCc1ccc(O)c(O)c1)CCc2ccc(O)cc2
170 0.045454545 MYQZSORIFSIBSE-UHFFFAOYSA-N CC=CCC(C(c1c(=O)[nH]c(c(c1O)OC)OC)(CC(=O)O)O)C
171 0.045454545 CXIYIPQOUATKKT-UHFFFAOYSA-N COC1=CC(=CCC1O)CCC(=O)CC(CCc1ccc(c(c1)OC)O)O
172 0.045454545 BSJWWFOCKDBNFO-UHFFFAOYSA-N COC1=CC(=CCC1O)CCC(CC(=O)CCc1ccc(c(c1)OC)O)O
173 0.045248869 UPXSDQCFMZJQBP-UHFFFAOYSA-N COc1c(O)c(CC=C(CCC(=C(C)C)O)C)c(c(c1OC)O)C
174 0.045248869 OMPPECPUEUBWPV-UHFFFAOYSA-N OCC(=O)C1(O)CCC2C1(C)CC(O)C1C2C=C(C2=CC(=O)CCC12C)O
175 0.045045045 FRJUAHMCMUPARH-CUCDBKBVSA-N COC1=CC2(CC=C)C(C)C(OC2CC1=O)c3ccc(OC)c(OC)c3
176 0.045045045 FVOYNDPUIIJRIA-SPLOXXLWSA-N COC1=CC(=O)C(=CC1(OC)C(C)Cc2ccc(O)c(OC)c2)CC=C
177 0.045045045 FVOYNDPUIIJRIA-SZNDQCEHSA-N COC1=CC(=O)C(=CC1(OC)C(C)Cc2ccc(O)c(OC)c2)CC=C
178 0.045045045 OCRAQNVURJBSLH-UHFFFAOYSA-N COC1=CC(CCC=CC(=O)CCc2ccc(c(c2)OC)O)CC=C1O
179 0.044843049 ORWYKNVPHGVFKH-UHFFFAOYSA-N COC1=C(CCC(O)C2=CC(O)=C(O)C=C2)C=CC(O)=C1CC=C(C)C
180 0.044843049 UGNLOVDMSCOXKM-BQYQJAHWSA-N OCC(=O)C1(O)CCC2C1(C)CC(=O)C1C2CCC(=C)C1(C)/C=C/C(=O)O
181 0.044843049 MVMZNVKHBHEZNF-UHFFFAOYSA-N COC1CC(=CC=C1O)CCC=CC(=O)CCc1ccc(c(c1)OC)O
182 0.044843049 WQUXELFVANWATP-UHFFFAOYSA-N COc1c(O)c(CC=C(C(CC=C(C)C)O)C)c(c(c1OC)O)C
183 0.044642857 UBPUNFUWMTUHAR-DBQJYMKTSA-N CC1CC12C(O)C(=O)C3=C(CC(O)C4C(C)(C)C(CCC34C)OC=O)C2=O
184 0.044444444 LHXIWIPXYXQBOU-QWLXMNPYSA-N CC(=O)OCC1C(O)C(O)CC2(C)C1CCC(=C)C2CC(=O)c3cocc3
185 0.044052863 RNXGMPDMYPADJI-JJRQFJOQSA-N COC1CC(=O)C2(CC1O)CC(=O)OC2C=C(/C)CCC=C(C)C
186 0.044052863 RNXGMPDMYPADJI-UUZSYRILSA-N COC1CC(=O)C2(CC1O)CC(=O)OC2C=C(/C)CCC=C(C)C
187 0.044052863 GEGIBBKVMQHLHM-UHFFFAOYSA-N CC=C(C(=O)C(=C(C(=O)O)OC)OC)CC=C(CCC=C(C)C)C
188 0.044052863 GSJFCYKEBKYYLA-UHFFFAOYSA-N COC=C(C(=O)C(=C(C(=O)O)C)CC=C(CCC=C(C)C)C)OC
189 0.044052863 DZCIVAYBRJTJDL-UHFFFAOYSA-N COC(=C(C(=O)O)OC)C(=O)C(=CCC=C(CCC=C(C)C)C)C
190 0.03960396 CMVUZTOUJSFFNK-UHFFFAOYSA-N C(CC1=CC(OC2=CC=CC=C2)=CC=C1)NC1=C2C=CC=CC2=NC=N1
191 0.039408867 WAGKQSPHYKFOAE-UHFFFAOYSA-N OC(=O)C=C1C(O)CC2C1(C)CC(=O)C1C2CCC2=CC(=O)CCC12C
192 0.039408867 QRTIBKBSMMKMRR-UHFFFAOYSA-N COC1=CC=C(C=C1)[Si](C)(C)CCCC1=CC(OC2=CC=CC=C2)=CC=C1
193 0.039215686 QJHRLBHCKZRXOO-UHFFFAOYSA-N CCCCN(CCC1=CC=CC=C1Cl)C(=O)NC1=C(C)C=C(C)C=C1
194 0.039215686 AAITZHHOQFFSBY-UHFFFAOYSA-N CCCCN(CCC1=CC(Cl)=CC=C1)C(=O)NC1=C(C)C=C(C)C=C1
195 0.039215686 OLPSTMRIUIPCBD-UHFFFAOYSA-N O=C1OC2C(=C1)C1(C(C2)C2CCC3(C(C2C(=O)C1)(C)CCC(=O)C3)O)C
196 0.039215686 ATJCQYDMICDADR-UHFFFAOYSA-N CCCCN(CCC1=CC=C(Cl)C=C1)C(=O)NC1=C(C)C=C(C)C=C1
197 0.03902439 PUQIZADYWPPMCP-UHFFFAOYSA-N CC1=CC(C)=C(CSCCSCC2=C(C)C=C(C)C=C2C)C(C)=C1
198 0.038834951 DTISKKWRXFPVPT-UHFFFAOYSA-N C#CC1(O)CCC2C1(C)CCC1C2CC(C2=CC(=O)CCC12O)C(=O)O
199 0.038647343 GPTWGKVTHRFAFX-VKCRYBOWSA-N COC(=O)C1C2C(=C3CCC4CC13CC4=C)C=CC(O)C2(C)C(=O)OC
200 0.038647343 MQEUTRGOTKQOBL-IKPCXWSHSA-N COC(=O)[C@]1(C)CC[C@@H]2C[C@]23[C@@H]1[C@H](O)[C@@H](O)c4c(C=C)c(C)cc(O)c34
201 0.038461538 NBLIPZBCGXIEFO-UHFFFAOYSA-N OCC(COc1ccc(cc1)C(c1ccc(cc1)OCC1CO1)(C)C)O
202 0.038461538 USJJKJYVBSEDNP-UHFFFAOYSA-N OCC(=O)C1(O)CCC2(C1(C)CC(O)C1C2CCC2=CC(=O)C=CC12C)O
203 0.038277512 MABTYSTXQLOOCI-UHFFFAOYSA-N CC12CC(O)C3C(CCC4=CC(=O)C=CC34C)C1CCC2(O)C(O)C(O)=O
204 0.038277512 XEJXOPHCPYYGSS-UHFFFAOYSA-N O=C1C=CC2(C(=C1)CCC1C2C(O)CC2(C1CCC2(O)C(=O)C(O)O)C)C
205 0.038277512 YCPUZTTVLRRFGS-UHFFFAOYSA-N O=C1CCC2(C(=C1)CCC1C2C2OC(C3(C2)C1CCC3C(=O)C(O)O)O)C
206 0.038095238 DLJITFFQRIHLKS-CZFMHFDVSA-N CC(=O)C1=CCC2C3=CCC4=CC(O)C(O)C(O)C4(C)C3CC(=O)C12C
207 0.038095238 FFSIDOQAXLVUTD-UHFFFAOYSA-N CC(C)CSCCN1C(C)=CC(=O)N(CCSCC(C)C)C1=O
208 0.038095238 OPZCFLNYUILNSD-UHFFFAOYSA-N OCOC(=O)C1(O)CCC2C1(C)CC(O)C1C2CCC2=CC(=O)C=CC12C
209 0.038095238 HWOXGDKTRZYALJ-UHFFFAOYSA-N COc1cc(CCC=CC(CCc2ccc(c(c2)OC)O)O)ccc1O
210 0.038095238 FFSIDOQAXLVUTD-UHFFFAOYSA-N CC(C)CSCCN1C(C)=CC(=O)N(CCSCC(C)C)C1=O
211 0.037914692 XCUVROVGTPLMKE-HGBJFUDNSA-N CC1C2C(CC(=CCCC=CC2OC1=O)C)OC(=O)CC(C)(C)O
212 0.037914692 FFKKTMPNDLGMPX-IERDGZPVSA-N CCCCO[C@H]([C@H](CO)c1ccc(O)c(OC)c1)c2ccc(O)c(OC)c2
213 0.037914692 ISTWWFHRVAZARK-UHFFFAOYSA-N CCCCCc1cc(O)cc(O)c1C(=O)Oc2cc(O)cc(CCC)c2
214 0.037914692 MQYORWYYLYHKLB-UHFFFAOYSA-N CCCCC1C(N(Cl)C(CC1=O)C1=CC=CC=C1)C1=CC=CC=C1
215 0.037914692 UWQAGEKVHIFTRM-SPLOXXLWSA-N COc1ccc(cc1OC)[C@H](O)[C@@H](C)Oc2ccc(CC=C)cc2OC
216 0.037914692 COFRSKIXSCGYPB-UHFFFAOYSA-N CC(C)(C)[Si](OCC(F)CCC=O)(C1=CC=CC=C1)C1=CC=CC=C1
217 0.037735849 NUDWCJJMQATDKB-GJXMQXPMSA-N COc1ccc(cc1OC)[C@@H](O)[C@@H](C)Oc2ccc(C=CC)cc2OC
218 0.037735849 NUDWCJJMQATDKB-NPNYKPOCSA-N COc1ccc(cc1OC)C(O)C(C)Oc2ccc(C=CC)cc2OC
219 0.037735849 VCWSXNWPSKMVSN-YRNVUSSQSA-N C/C/1=C\C2OC(=O)C(=C)C2C(OC(=O)C(=C(C)C)C)CC2(C(CC1O)O2)C
220 0.037735849 HKWCQJNGYYDHTF-UHFFFAOYSA-N COC1=CC(=CC(OC)=C1)C(=O)CCCCC1OCC(C)(C)CO1
221 0.037735849 IMWXIHWCYYMLDU-UHFFFAOYSA-N COC1=C(OC)C=C(C=C1)C(=O)CCCCC1OCC(C)(C)CO1
222 0.037735849 NUDWCJJMQATDKB-WUFITARHSA-N COc1ccc(cc1OC)C(O)C(C)Oc2ccc(C=CC)cc2OC
223 0.037558685 FSDMYBGAIBCOBH-HKZYLEAXSA-N COc1ccc(cc1OC)C(O)C(C)C(C)Cc2ccc3OCOc3c2
224 0.037558685 NERYWSRTSQACFD-UHFFFAOYSA-N COCC(C(Cc1ccc(c(c1)OC)O)CO)Cc1ccc(c(c1)OC)O
225 0.037558685 NFLVFQBADBISHN-AKYAAYAESA-N OCC(=C(C)C)C(=O)OC1CC(=CCC(/C(=C/C2C1C(=C)C(=O)O2)/C)O)C
226 0.037558685 FSDMYBGAIBCOBH-ZMOMAAQPSA-N COc1ccc(cc1OC)C(O)C(C)C(C)Cc2ccc3OCOc3c2
227 0.037383178 KGIQEHDHURJEOX-UHFFFAOYSA-N C=CCC1=CC2(OC)C(=CC1O)OC(C2C)c1ccc(c(c1)OC)OC
228 0.037383178 XCMBSKCLDDUGOR-YOEHRIQHSA-N COc1ccc(CC(C)C(CO)Cc2ccc3OCOc3c2)cc1OC
229 0.037209302 YUHZDHUSHZVNPU-UHFFFAOYSA-N O=C1OC2C(C1C)C(OC(=O)C(=C(C)C)C)C1(C(C(C2O)C)C=CC1=O)C
230 0.037209302 DEPUIESZVUFRJC-UHFFFAOYSA-N COc1c(O)c(OCC=C(CCC=C(C)C)C)c(c(c1OC)O)C
231 0.037037037 JOYRWDFJPHYGNB-XTHUBGHQSA-N CC1CC2C3CC45C(CC(CC4=O)OC5=O)CC3C=CC2C1OC(=O)C
232 0.037037037 NUADKMXSGRUIPF-WQPBDQAGSA-N COc1cc(CO)c(CO)c(O)c1CC=C(/C)CC(O)C=C(C)C
233 0.036866359 UCMHXCKGRXVSBJ-LLUPQEGFSA-N COC1CC(=CC2(OC)C(C)C(OC12O)c3ccc(O)c(OC)c3)CC=C
234 0.036866359 KAQREUHMTOCSOV-APMMZXSISA-N COC(=O)C1CCC23COC(=O)C2=CCCC3C1(C)CCc4cocc4
235 0.036866359 DFFUFEDIOACXMS-UHFFFAOYSA-N OCC(=O)C1(O)COCC2C1(C)CC(O)C1C2CCC2=CC(=O)C=CC12C
236 0.036866359 CUUZXBSFRDQOGI-UHFFFAOYSA-N COc1c(O)c(CC=C(OCCC=C(C)C)C)c(c(c1OC)O)C
237 0.036866359 PEZOMNLHRUVLDV-AUUYWEPGSA-N CCC(C)C(=O)OC(CC=C(C)C)c1coc(c1)c2cc(O)ccc2O
238 0.036697248 CMSKGERBSREOQK-UHFFFAOYSA-N COc1c(O)c(CC(=C(CCC=C(C)C)C)O)c(c(c1OC)O)C
239 0.03652968 GGXOIBMRZCAASH-UHFFFAOYSA-N CCCCCCCCS(=O)C(CC1=CC2(C(C=C1)(O)OCO2)O)C
240 0.03652968 NZSMXISVRWHNDC-QWLXMNPYSA-N CC(=O)OC1CC2(C)C(CCC(=C)C2CC(=O)c3cocc3)C(CO)C1O
241 0.03652968 WFOFJESSUMSVRA-ZRDIBKRKSA-N COc1c(O)c(C(/C=C(/CCC=C(C)C)\C)O)c(c(c1OC)O)C
242 0.036363636 RLOXNCZVTMZVET-UHFFFAOYSA-N COc1ccc(CCCCC(=O)CCc2ccc(O)c(OC)c2O)cc1
243 0.036199095 DYCNCDSAKKSSLF-UHFFFAOYSA-N OC(=O)OCCC1C2CCC3=CC(=O)CCC3(C2CCC1(C)O)C
244 0.036199095 VHMUMRFACKCRGO-UHFFFAOYSA-N CCCCC(CC)COCC1COC(O1)C1=CC=C2OCOC2=C1
245 0.036199095 ARCCOKZNYPBCIR-UHFFFAOYSA-N CC(=CCC12OC2(C)C(=O)C2=CC(C(C=C2C1=O)O)O)CCC=C(C)C
246 0.036036036 NUQYHSPBNPCTMI-UHFFFAOYSA-N COc1c(O)c(CC=C(CC(C=C(C)C)O)C)c(c(c1OC)O)C
247 0.035874439 DTUNXJRSMOTKGD-QGZVFWFLSA-N CCCCCC(CC(=O)CCc1ccc(O)c(OC)c1)OC(=O)C
248 0.035874439 DTUNXJRSMOTKGD-KRWDZBQOSA-N CCCCCC(CC(=O)CCc1ccc(O)c(OC)c1)OC(=O)C
249 0.035714286 QAEMYCJMFNDALC-IVZHQMGZSA-N COC1CC(CC=C)(C(C)C(=O)c2ccc(OC)c(OC)c2)C(=O)C=C1
250 0.035714286 QAEMYCJMFNDALC-PXARDIRTSA-N COC1CC(CC=C)(C(C)C(=O)c2ccc(OC)c(OC)c2)C(=O)C=C1
251 0.035714286 SOFBPMULDJOALM-TUWZWUIJSA-N CO[C@@H]1CC(=O)c2c3O[C@H](C)[C@](C)([C@H](O)CC=C(C)C)c3c(O)cc2[C@H]1O
252 0.035714286 QYPHCWXMSGJZAH-UHFFFAOYSA-N OCC(=CCc1c(C)c(O)c(c(c1O)OC)OC)CCC=C(C)C
253 0.035714286 COIZRIHFOLCWCP-OAQYLSRUSA-N COC1=C(C(=O)C(C)C)C(=O)C2=C(OC(C)(CCC=C(C)C)C=C2)C1=O
254 0.035714286 HONSAQSVZXOATB-UHFFFAOYSA-N CCOC(=O)C(=CC1=CC(OCCCOC)=C(OC)C=C1)C(C)C
255 0.035555556 NPOXQTDQWIYLML-YMUSBNEKSA-N COC1C2=C(C)C(=O)OC2=CC3(O)CCC(OC(=O)C(=C/C)C)C(C)C13C
256 0.03539823 XXKNHBAFFJINCK-RVEJDSBJSA-N CCCCCC(=O)C1C2CC3=C(COC(=C3)C=CC)C(=O)C2(C)OC1=O
257 0.03539823 RIFCMNAQMNUNKD-ASTDHERZSA-N CC(C)C(=O)OC1C2C(CC(=C1C(C)CCCO)C)OC(=O)C2=C
258 0.03539823 XXKNHBAFFJINCK-YVMONPNESA-N CCCCCC(=O)C1C2CC3=C(COC(\C=C/C)=C3)C(=O)C2(C)OC1=O
259 0.03539823 XXKNHBAFFJINCK-UHFFFAOYSA-N CCCCCC(=O)C1C2CC3=C(COC(C=CC)=C3)C(=O)C2(C)OC1=O
260 0.03539823 XXKNHBAFFJINCK-KQHVIKOWSA-N CCCCCC(=O)C1C2CC3=C(COC(=C3)C=CC)C(=O)C2(C)OC1=O
261 0.035242291 IGRHUKPXXSRJKO-UHFFFAOYSA-N COC=C(C(=O)C(=C(C(=O)O)CC=C(CCC=C(C)C)C)C)OC
262 0.035242291 NXALUSITLRHXJO-UHFFFAOYSA-N OCC(=O)C1(O)CCC(C1(C)CC(=O)O)C1CCC2=CC(=O)C=CC2(C1)C
263 0.035242291 FCZKZHGNJNETSF-YTZRTTPESA-N CCC(C)CC(C)C=CC1C=CC(O)C(O)C12C(O)C(=C)OC2=O
264 0.02970297 BFGJQYRIUUQYOI-UHFFFAOYSA-N CC1=CC=C(COC2(C3=CC=CC=C3C3=CC=CC=C23)[Si](C)(C)C)C=C1
265 0.02970297 UYVADVRXEPQYAH-UHFFFAOYSA-N OC1(CCN(CC2CC2c2ccccc2)CC1)c1ccc(Cl)cc1
266 0.02970297 PGRKHVWXPSPXSH-UHFFFAOYSA-N CC1C=C2C3(C1)OC(=C(C3=O)C)CC(C=C(C(C(=C2)C)O)C(=O)O)(C)C
267 0.02970297 GHOCTDNJVCUINC-UHFFFAOYSA-N CC1C=C2C(C1)C(=O)C1(C)C(=O)CC(C1C(C(=O)C(=C2)C)C(=O)O)(C)C
268 0.02970297 FPVFRVTYMUBKBT-UHFFFAOYSA-N CC(=O)C1=C(CC[Si](C)(C)C2=CC=CC=C2)C=CC=C1C1=CC=CC=C1
269 0.02970297 VMXRCFNCBUCFDX-UHFFFAOYSA-N CC1(C)CC2=C(CC(C)(C)S1)C1=C2CC(C)(C)SC(C)(C)C1
270 0.029268293 MFFNBOPWXQHZSB-UHFFFAOYSA-N CC1=C(C)C(C)=C(SSC2=C(C)C(C)=C(C)C(C)=C2C)C(C)=C1C
271 0.029268293 QGOSIVIFCBWUBP-BUUSDRKJSA-N CCOC(=O)C1C2C3(C)C=CCC2(OC3=O)C4CCC5(O)CC14CC5=C
272 0.029126214 FLFMHVIZGHIVEJ-UHFFFAOYSA-N CCCC1=CC(=O)OC2=C1C(O)=C(CC=C(C)C)C(O)=C2C(=O)C(C)C
273 0.029126214 BPNUQXPIQBZCMR-UHFFFAOYSA-N CC1=C2C=C(C=CC2=NN1)C1=CC(OCC(N)CC2=CC=CC=C2)=CN=C1
274 0.029126214 BPNUQXPIQBZCMR-IBGZPJMESA-N [H][C@@](N)(COC1=CC(=CN=C1)C1=CC=C2NN=C(C)C2=C1)CC1=CC=CC=C1
275 0.029126214 DHGLNRXWEAGABF-UHFFFAOYSA-N CCCC1=CC(=O)Oc2c(CC=C(C)C)c(O)c(C(=O)C(C)C)c(O)c12
276 0.028985507 YYFGIYLRKQVDNI-UHFFFAOYSA-N O=C1C=CC2(C(=C1)CCC1C32OC3CC2(C1CC(C2(O)C(=O)C)O)C)C
277 0.028985507 QLDNJJIJTOLKBJ-UHFFFAOYSA-N COC1=C(OC)C=C(C=C1)C1CCCC(O1)C1=CC(OC)=C(OC)C=C1
278 0.028985507 ZAPBETYRWNYQAI-UHFFFAOYSA-N CC(=CC(=O)C1=C(O)C2(C3(C1=O)CC(C(C3CC2=O)(C)C)C(=C)C)O)C
279 0.028985507 QBPSIRQLJGVVFL-UHFFFAOYSA-N O=C(C(C)C)OC1C2=C(OC3C2(C)O3)CC2(C1(C)C(C)CCC2)O
280 0.028985507 CEYZNONDZLXUNG-NYUBLWNDSA-N COC1C2OC(=O)C3(CCCC(C)(C)C23)C4=C1C=C(C(C)C)C(=O)C4=O
281 0.028985507 CEYZNONDZLXUNG-WIRSXHRWSA-N COC1C2OC(=O)C3(CCCC(C)(C)C23)C4=C1C=C(C(C)C)C(=O)C4=O
282 0.028985507 MYWAUUXTLMUWCV-UHFFFAOYSA-N O=CC12CC(O)C3C(C1CCC2C(=O)C(O)O)CCC1=CC(=O)CCC31C
283 0.028846154 HZXIUHDRJSZYDO-UHFFFAOYSA-N OC(=N)C1CCCN1C(=O)C(CC1=CN=CN1)\N=C(/O)C1CCCC(O)=N1
284 0.028846154 KXLBWJRELYDBOS-UHFFFAOYSA-N CCCC(=O)C1=C(O)C(CC=C(C)C)=C(O)C2=C1OC(=O)C=C2CCC
285 0.028846154 BVVWAWJYLRHQBY-UHFFFAOYSA-N O=C1C=CC2(C(=C1)CCC1=C2C(O)CC2(C1CC(C2(O)C(=O)C)O)C)C
286 0.028846154 HDHKEYMZRICGLG-UHFFFAOYSA-N CCCC(=O)C1=C(O)C(CC=C(C)C)=C2OC(=O)C=C(CCC)C2=C1O
287 0.028846154 FHAKYUNXMDKVMW-UHFFFAOYSA-N CC(CC(=O)C1=C(O)C2(C3(C1=O)C=C(C(C3CC2=O)(C)C)C(=C)C)O)C
288 0.028846154 KWAAHZPMHHQPBT-UHFFFAOYSA-N CC(CC(=O)C1=C(O)C2(C3(C1=O)CC(C(C3=CC2=O)(C)C)C(=C)C)O)C
289 0.028846154 NCMYLTGVLYXOTO-UHFFFAOYSA-N OCOC(=O)C1CCC2C1(C=O)CC(O)C1C2CCC2=CC(=O)CCC12C
290 0.028846154 YVCVHGRNXPPDDG-JIQQZBSHSA-N CC=C(C)/C(=O)O[C@@H]1[C@H]2CCC[C@@H]3C(=O)O[C@@](C)(c4c(C)coc14)[C@@]23C
291 0.028846154 JXNDBODTZUIQEF-UHFFFAOYSA-N OCCOCCN1CCN(CC1)C(c1ccc(cc1)Cl)C1CC=CC=C1
292 0.028708134 LUERTSKEFYQLBF-MQJDWESPSA-N COc1c(O)c(CC(C)O)c(O)c2C(=O)C=C3C(=C(C)CCC3(C)c12)C
293 0.028708134 WQMGIEOKPKMWEY-UHFFFAOYSA-N OCC(=O)C1(O)CCC2C1(C)CC1OC31C2CCC1=CC(=O)C=CC31C
294 0.028708134 BRSFRAPHIHWJKB-ARWYLSQWSA-N COC(=O)C12CC13CCC(C)C4(CCc5cocc5)C(O)OC(C=C2)C34
295 0.028708134 JWMGOXWGUGZTBS-UHFFFAOYSA-N OCC(=O)C1CCC2C1(C=O)CC(=O)C1C2CCC2=CC(=O)CCC12C
296 0.028708134 HFPCDKQMYPUXGW-AIIIWRRKSA-N CC(C)C(=O)OC1c2c(C)coc2CC34OC3CC(OC(=O)C)C(C)C14C
297 0.028708134 UMBLBOZEWNDFPY-UHFFFAOYSA-N OCCOCCN1CCN(CC1)C(c1ccc(cc1)Cl)C1=CC=CCC1
298 0.028571429 BIBHEBYWKXWXEH-UHFFFAOYSA-N OCC(=O)C1(O)CCC2C1(C)CC(=O)C1C2C(O)CC2=CC(=O)CCC12C
299 0.028571429 UKKVDIJVXWVBMF-UHFFFAOYSA-N CC(=O)OCC12CC(C)(C)CCC1OC(=O)C13C2C(O)CC(C1)C(=C)C3=O
300 0.028571429 NZSSCWAYKSQUBU-UHFFFAOYSA-N CCCC1=CC=C(OC(C)C(=O)C2=CC=C(OC)C(OC)=C2)C(OC)=C1
301 0.028571429 XUWSPWRQVUFURM-UHFFFAOYSA-N OC(=O)CCC1(O)C2CCC3=CC(=O)CCC3(C2CCC1(C)O)C
302 0.028571429 DQIDKQMVNPIORJ-UHFFFAOYSA-N OC(=O)CC1(O)CCC2(C(C1CCc1c(C)ccc(c1O)O)CCC2=O)C
303 0.028571429 MFQLBVZPSRALON-UHFFFAOYSA-N OC(=O)CCC1C2CCC3=CC(=O)CCC3(C2COCC1(C)O)C
304 0.028571429 BSVVKCYFWUIZLC-ABNNWSJISA-N CC(C)C(=O)OC1c2c(C)coc2C(=O)C3C(CCC(C)C13C)OC(=O)C
305 0.028571429 XHTHGRNWGBDAAM-ABNNWSJISA-N CC(C)C(=O)OC1CCC(C)C2(C)C(OC(=O)C)c3c(C)coc3C(=O)C12
306 0.028436019 CFQIZAGZKVOQSC-UHFFFAOYSA-N OCC(=O)C1CCC2(C31CC(OC3O)C1C2CCC2=CC(=O)CCC12C)O
307 0.028436019 AKSGGSDMSDQYKC-UHFFFAOYSA-N OCOC(=O)C1(O)CCC2C1(C)CC(=O)C1C2CCC2=CC(=O)CCC12C
308 0.028436019 KRYRRFNDDQVTMM-UHFFFAOYSA-N OCC(=O)OC1CCC2C1(C=O)CC(O)C1C2CCC2=CC(=O)CCC12C
309 0.028436019 FOKMFIBQVFELAP-UHFFFAOYSA-N CCCCCc1cc(O)cc(OC(=O)c2c(O)cc(O)cc2CCC)c1
310 0.028436019 DPTHHOFZFCFPCR-UHFFFAOYSA-N COC1=CC2(C(C=C1)(O)C1CCC3(C(C1CC2)CC(C3O)O)C)O
311 0.028436019 PXWVUVOKSNIQAN-UHFFFAOYSA-N CCOC(=O)C(CC1C(C)ON(CC)C1=O)(NC(C)=O)C(=O)OCC
312 0.028436019 JGZFGGLBLRHNTR-UHFFFAOYSA-N COC1=C(OC)C=C(CC1)C1OCCCc2c(C1CO)cc(O)c(c2)OC
313 0.028436019 YRLPIFOGCBUSPJ-NPNYKPOCSA-N COC(C(C)Oc1ccc(C=CC)cc1OC)c2ccc(O)c(OC)c2
314 0.028301887 GTHXYIWTBWKLFR-UHFFFAOYSA-N COC1C=CC(=CC1OC)C1OCCCc2c(C1CO)cc(O)c(c2)OC
315 0.028301887 DJLICGGNASJAQR-UHFFFAOYSA-N O=CC(=O)C1(O)CCC2C1(C)CC(=O)C1C2CCC2=CC(=O)CCC12C
316 0.028169014 IVIOCNUIBXTJCP-AZKPVJIOSA-N COC(=O)C1(CCc2cocc2)C(C)CCC3(C=O)C1CC(=O)C=C3C
317 0.028169014 OPPJRRHVTZBWTQ-NHEMCHMRSA-N CC(C)C(=O)OC1CC(=CCC(OC(=O)C)C(=C/C2OC(=O)C(=C)C12)C)C
318 0.028169014 OPPJRRHVTZBWTQ-IUWJMTMHSA-N CC(C)C(=O)OC1CC(=CCC(OC(=O)C)C(=C/C2OC(=O)C(=C)C12)C)C
319 0.028037383 NAKRLIWTMZZVMO-XJFPAQNLSA-N COC1OCC23CCCC1(C)C2CC(O)C4=C3C(=O)C(=C(C(C)C)C4=O)O
320 0.028037383 GICOKPZJQNLKEO-CIPMFUOKSA-N OCC(=C(CO)C)C(=O)OC1CC(=CCC/C(=C/C2C1C(=C)C(=O)O2)/C)C
321 0.028037383 RZJOFXMIAWFHBO-UHFFFAOYSA-N OCC(=O)C1(O)CCC2C1(C)CC(O)C1C2CCC2=C(C(=O)C=CC12C)O
322 0.028037383 MWNKZXPDVFFATH-KRWDZBQOSA-N COc1ccc(C[C@@H](CO)Oc2ccc(CCCO)cc2OC)cc1OC
323 0.028037383 RCAKXKBFFJMSBP-IIRXGPNXSA-N CC1CC12C(O)C(=O)C3=C(C(OC=O)C(O)C4C(C)(C)CCCC34C)C2=O
324 0.028037383 RCAKXKBFFJMSBP-ZDQWLJBVSA-N CC1CC12C(O)C(=O)C3=C(C(OC=O)C(O)C4C(C)(C)CCCC34C)C2=O
325 0.028037383 IJCGYKJLAZFDNU-MHZFIPTOSA-N CC(C)C(=O)OC1c2c(C)coc2C(=O)C3CCC(OC(=O)C)C(C)C13C
326 0.028037383 GEBSUJHFARTCMC-RVDMUPIBSA-N COc1cc2C=CC(=O)Oc2c(OC)c1OCC=C(/C)CCC=C(C)C
327 0.028037383 QKZXNLBOZCVJSG-UHFFFAOYSA-N CC(=CCC12OC2(C)C(=O)C2=CC=CC(C2(C1=O)O)O)CCC=C(C)C
328 0.028037383 JGKPXPYEUIADBB-UHFFFAOYSA-N CC(=CCC12OC2(C)C(=O)C2(C(=CC=CC2O)C1=O)O)CCC=C(C)C
329 0.028037383 UVTPQKQQVDZGPK-BWUVGHTGSA-N COC1CC2CC3(C1C4(CCCC5(C)COC(O)C45)COC3=O)C(=O)C2=C
330 0.028037383 DJBUMCKMTXJTIR-UHFFFAOYSA-N CC(C)C1C(=O)C(=O)C2=C(C(OC=O)C(O)C3C(C)(C)CCCC23C)C1=O
331 0.028037383 WPILTVDZIBGSCA-UHFFFAOYSA-N CC(=CC(=O)OC1C2C(C)C(=O)OC2C(C(C2C1(C)C(=O)C(=C2)C)C)O)C
332 0.028037383 UVTPQKQQVDZGPK-UHFFFAOYSA-N COC1CC2CC3(C1C1(CCCC4(C1C(O)OC4)C)COC3=O)C(=O)C2=C
333 0.027906977 AWZZTWUOVGMGDK-UHFFFAOYSA-N COC1=C(OC)C(=C(C2(C1(O)O2)CC=C(CCC=C(C)C)C)C)O
334 0.027906977 JINVWXUBTZESSO-UHFFFAOYSA-N CC(=CC(=O)OC1C2C(C)C(=O)OC2C(C(C2C1(C)C(=O)C=C2C)C)O)C
335 0.027906977 LOCQAMXOGCEPEK-UHFFFAOYSA-N COc1c(O)c(CC=C(CCC2OC2(C)C)C)c(c(c1OC)O)C
336 0.027906977 KFEREIITRAJIGE-UHFFFAOYSA-N OCC(=O)C1(O)CCC2C1(C)CC(=O)C1C2CCC2=CC(=O)OCCC12C
337 0.027906977 XCGQTXNBQRQBLL-UHFFFAOYSA-N OCC(C(Cc1ccc(c(c1)OC)O)CO)Cc1cc(OC)c(cc1C)O
338 0.027906977 MOOAAMZCSPTBDJ-BFYROVGASA-N CCC(C)C(=O)OCC1=C/C2OC(=O)C(=C)C2CC(=O)C(=C)C(CC1)OC
339 0.027906977 WJNZGUAPRXHHKP-NTOJFBDHSA-N CC(C)C(=O)OC1CC(C)(O)C2CC=C(C)C2C3OC(=O)C(C)C13
340 0.027906977 VUIRTWBHRGHKNG-UHFFFAOYSA-N CCOC(=O)C(CCCCN1CCOC1=O)(NC(C)=O)C(=O)OCC
341 0.027906977 WUQMNKXKEHKUCA-UHFFFAOYSA-N OCC(C(Cc1ccc(c(c1)OC)O)CO)Cc1ccc(c(c1C)OC)O
342 0.027906977 MOOAAMZCSPTBDJ-DHYWQGECSA-N CCC(C)C(=O)OCC1=C/C2OC(=O)C(=C)C2CC(=O)C(=C)C(CC1)OC
343 0.027777778 QZMGWKYDRYCVCR-KSZKVXGTSA-N CC(C)C(=O)OC1C2C(CC(=C3CCC(OC(=O)C)C13C)C)OC(=O)C2=C
344 0.027777778 OQKBYAXJSKINPZ-UHFFFAOYSA-N COC1C2OC(=O)C(C2C(C2(C(C1C)C=CC2=O)C)OC(=O)C=C(C)C)C
345 0.027777778 CCRPRTUMLVVFRR-BPERIUBUSA-N COC(=O)C1=CCCC2C3(C)CC(OC(=O)C3CCC12C)c4cocc4
346 0.027777778 IOQQTTLXCIGHQO-OAXZFORRSA-N CC1CCC(C(OC(=O)C)C2=C(CC(=O)C)C(=O)CC12)C(=C)COC(=O)C
347 0.027777778 OMNZZWDXPDXHHJ-FPOVZHCZSA-N CC(=O)OC1OC(=O)c2ccc(c(C(=O)C)c12)C3(C)CCCC(C)(C)C3
348 0.027777778 CCRPRTUMLVVFRR-RNEDXHKXSA-N COC(=O)C1=CCCC2C3(C)CC(OC(=O)C3CCC12C)c4cocc4
349 0.027777778 OMNZZWDXPDXHHJ-CTNGQTDRSA-N CC(=O)OC1OC(=O)c2ccc(c(C(=O)C)c12)C3(C)CCCC(C)(C)C3
350 0.027777778 JQUSQOWNZATYDU-UHFFFAOYSA-N OC(=O)COCC1C2CCC3=CC(=O)CCC3(C2CCC1(C)O)C
351 0.02764977 OMNZZWDXPDXHHJ-UHFFFAOYSA-N CC(=O)OC1OC(=O)C2=C1C(C(C)=O)=C(C=C2)C1(C)CCCC(C)(C)C1
352 0.02764977 BMLWBFBVQSQQHL-UHFFFAOYSA-N COC1=C(OC)C2(C(C(=C1O)CC=C(CCC=C(C)C)C)(O2)C)O
353 0.02764977 GGQHYUUBROJHJO-UHFFFAOYSA-N CCCCCC=CC(CC(=O)O)(CCc1ccc(c(c1)OC)O)O
354 0.02764977 CFCFGGJJANBRMU-UHFFFAOYSA-N OCC1(O)CCC2C(C1CCC(=O)O)CCC1=CC(=O)CCC21C
355 0.027522936 JIIBFBCZVCMEEF-PMAPJHRTSA-N CC(C)C1CC(OC(=O)C)C(=C)C2CC(=O)C(C(C)OC(=O)C)C12
356 0.027522936 JIIBFBCZVCMEEF-BJXVFLOBSA-N CC(C)[C@@H]1C[C@H](OC(=O)C)C(=C)[C@@H]2CC(=O)[C@H]([C@H](C)OC(=O)C)[C@@H]12
357 0.027522936 JIIBFBCZVCMEEF-ZADXBUJMSA-N CC(C)C1CC(OC(=O)C)C(=C)C2CC(=O)C(C(C)OC(=O)C)C12
358 0.02739726 NYSFQARLDYWGHP-RKHQSJOUSA-N CC(C)C(=O)C1OC(=O)C2(CC1C(=C)C)CC3C(C)(C)OC(=O)C3(C)C2=O
359 0.02739726 NYSFQARLDYWGHP-WQHXYKAISA-N CC(C)C(=O)C1OC(=O)C2(CC1C(=C)C)CC3C(C)(C)OC(=O)C3(C)C2=O
360 0.02739726 ITAFFLUPVGOBTE-QKVFXAPYSA-N COc1c(O)c2c(C(=O)CC(C(=C)C)C2(C)CCC(=O)O)c(O)c1C(C)C
361 0.02739726 HASMLVTVIYIQNF-QWLXMNPYSA-N CC(=O)OC1C(O)CC2(C)C(CCC(=C)C2CC(=O)c3cocc3)C1CO
362 0.027272727 MZDIBCZGUFAVJD-UHFFFAOYSA-N COC12OC2(OC)C(=C(C(=C1O)CC=C(CCC=C(C)C)C)C)O
363 0.027272727 IFTPCEZKXPYXGZ-UHFFFAOYSA-N CCCCCCCCS(=O)C(CC1(O)C=CC2=C(C1O)OCO2)C
364 0.027272727 UHXWDPXQZDGBNG-UHFFFAOYSA-N CCCCCCCCS(=O)C(CC1=CC2=C(C(C1O)O)OCO2)C
365 0.027272727 MOEQXPXHNUDSFZ-UHFFFAOYSA-N COC1=C(OC)C(=O)C(C(C1=O)(O)CC=C(CCC=C(C)C)C)C
366 0.027272727 OAZMFYYPYOKKSZ-UHFFFAOYSA-N OCC(=O)C1(O)CCC2C1(C)CC(=O)C1C2CCC(=CC(=O)O)C1(C)C=C
367 0.027272727 YZXRJSDKRGDFFQ-UHFFFAOYSA-N COC1=C(OC)C(=O)C(C(C1=O)CC=C(CCC=C(C)C)C)(C)O
368 0.027149321 WZCWQUPNPBJVFL-LOYFWHQGSA-N CC1=C/C2OC(=O)C(=C)C2C(CC(=CCC1)C)OCC(=O)C(=CCO)CO
369 0.027149321 GASYPFKIEDVIQG-UHFFFAOYSA-N COC1=CC(=CCC1O)CCC=CC(=O)CCc1ccc(c(c1)OC)O
370 0.027027027 UGNBFLDDUQOMHC-SJWWMCPXSA-N COC12CC3=CCC(OC(=O)C=C(C)C)C(C)C3(C)C(O)C1=C(C)C(=O)O2
371 0.027027027 NGPTWMZMECMCMC-HINRZXSKSA-N COC(=O)C1(C)CCC(=O)C(=C1C=CC(=CC(O)CC(C)O)C)C
372 0.02690583 RGZDSRRDRQIAFS-UHFFFAOYSA-N CC(=O)OC1OC(=O)C2=C1C(C(C)=O)=C(CC1CCCC(C)(C)C1)C=C2
373 0.026785714 VIDSZMOFGOTKFA-UHFFFAOYSA-N OCc1c(CC=C(CCC=C(C)C)C)c(O)c(c(c1O)OC)OC
374 0.026666667 LOLYQEAZYCYWBK-UHFFFAOYSA-N CCCCC=CC=CC=CCCCCC(=O)C(C(=O)O)CC(=O)O
375 0.026666667 LRHXPNHCPURRDF-OROLVADBSA-N COC(=O)CC1(CC(O)C=CC1=O)C(O)C=C(/C)CCC=C(C)C
376 0.026548673 GAQKUQJSKBSIIT-UHFFFAOYSA-N OCOc1c(O)c(C)c(c(c1OC)O)CC=C(CCC=C(C)C)C
377 0.026548673 HWARKDSHBACDJP-UHFFFAOYSA-N OCOc1c(O)c(CC=C(CCC=C(C)C)C)c(c(c1OC)O)C
378 0.026431718 YFAZZIGYKCIRKY-ZHJQRIIBSA-N COC1=C(C)C(=O)C=C(C(=C)C(CC=C(C)C)OC(=O)C(=C/C)C)C1=O
379 0.026431718 YFAZZIGYKCIRKY-RORWEDLISA-N COC1=C(C)C(=O)C=C(C(=C)C(CC=C(C)C)OC(=O)C(=CC)C)C1=O
380 0.026431718 QYWXJIDFECGTPE-UHFFFAOYSA-N CCCCC=CC=CC=CCCCC(C(=O)CCC(=O)O)C(=O)O
381 0.026431718 ZBHKXTDPNIXWJA-UHFFFAOYSA-N COC1C(=O)C(=C(C(=O)C1(O)OC)C)CC=C(CCC=C(C)C)C
382 0.026431718 ZLJKHGXRIYAEES-UHFFFAOYSA-N CCC=CCC1C(CCCCCC(=O)CC(=O)C(=O)O)CCC1=O
383 0.026431718 YFAZZIGYKCIRKY-SFHVURJKSA-N COC1=C(C)C(=O)C=C(C(=C)[C@H](CC=C(C)C)OC(=O)C(=CC)C)C1=O
384 0.026431718 ZUPUJVSNHUSKHX-UHFFFAOYSA-N COC1C(=O)C(=C(C(=O)C1(O)OC)CC=C(CCC=C(C)C)C)C
385 0.01980198 FUZVMZFXKNHVJY-UHFFFAOYSA-N CN(C)C1=CC=C(C=C1)C1=NC2=CC=CC=C2C(OC2=CC=CC=C2)=N1
386 0.01980198 QYYLCBSAFXYCKC-UHFFFAOYSA-N COC1=C(C=C2C=NC(NC3=CC=CC=C3)=NC2=C1)C1=CC=CC=C1C
387 0.01980198 PQZIOEUUUCRAFA-UHFFFAOYSA-N O=C(C=CC1=CC=CC=C1)N=C(NC1=CC=CC=C1)NC1=CC=CC=C1
388 0.01980198 GHSSKLIKSJXMME-UHFFFAOYSA-N NCC1OC(C(O)C1O)N1C=NC2=C1NC=NC2NCC1=CC=CC=C1
389 0.01980198 VAKMIMHMGGTQGI-UHFFFAOYSA-N COC1=CC=C(C=C1)C1=C(N=C(N=N1)N1CCCCC1)C1=CC=C(OC)C=C1
390 0.01980198 YUJJRLGZGFGAMM-YRGVVPAESA-N CC(C)COC12CC3(C)OC3CCC4(C)OC4CC1=C(C)C(=O)O2
391 0.01980198 YUJJRLGZGFGAMM-POGZOPGASA-N CC(C)COC12CC3(C)OC3CCC4(C)OC4CC1=C(C)C(=O)O2
392 0.01980198 SBGBAZQAEOWGFT-UHFFFAOYSA-N COC1=C(O)C2=CC(=C1OC)C1=C(O)C=CC(CCC(O)CCCC2)=C1
393 0.01980198 FSBPCZWNLMRHIE-UHFFFAOYSA-N CC1=NC2=C(C=CC(NC(=O)C3=CC=CC=C3)=C2)N1CC1=CC=CC=C1
394 0.01980198 AJVUXJDDFHDCSA-UHFFFAOYSA-N CC1C=C2C(C1)C(=O)C1(C)C(=O)C(C(C1CC(=O)C(=C2)C)(C)C)C(=O)O
395 0.01980198 BECBKJSFVHDWON-UHFFFAOYSA-N COC1=CC=C(CN(CCN(C)C)C2=NC=NC3=CC=CC=C23)C=C1
396 0.01980198 BWVSXJCXZQBCNI-UHFFFAOYSA-N CC(C)(C)C1=CC=C(O)C(=C1)N=NC1=CC=C(C=C1)N=NC1=CC=CC=C1
397 0.01980198 KWHBBPPIXVFBRM-UHFFFAOYSA-N C(CCCCSCC1=CC=CC=C1)CCCSCC1=CC=CC=C1
398 0.01980198 SBGBAZQAEOWGFT-HNNXBMFYSA-N COc1c(O)c2CCCCC(O)CCc3ccc(O)c(c3)c(c2)c1OC
399 0.01980198 DEEJVIOMUWUQFR-UHFFFAOYSA-N CC1=CC=C(C=C1)C1=C(N=C(N=N1)N1CCC(=O)CC1)C1=CC=C(C)C=C1
400 0.01980198 CLGGBMPZKJODJD-UHFFFAOYSA-N C[N+]12CC(CCC1)C(C2)OC(=O)C(C1=CC=CC=C1)C1=CC=CC=C1
401 0.01980198 ZMJGZTMIJPXXQS-UHFFFAOYSA-N C=C[Si](OCC1CCCO1)(OCC1CCCO1)OCC1CCCO1
402 0.01980198 SBGBAZQAEOWGFT-OAHLLOKOSA-N COc1c(O)c2CCCCC(O)CCc3ccc(O)c(c3)c(c2)c1OC
403 0.01980198 YKQRTNMWEYQWFA-UHFFFAOYSA-N C[N+]12CCC(CC1)C(C2)OC(=O)C(C1=CC=CC=C1)C1=CC=CC=C1
404 0.019704433 FPXYVFQXMVNGKZ-LQWHRVPQSA-N COc1c(O)c(cc2C(=O)C3OC(=O)C4(CCCC(C)(C)C34)c12)C(C)C
405 0.019704433 CDVKOEFRUXYGAX-UHFFFAOYSA-N CN(CC1=CC=CC=C1)N=NC1=CC=CC=C1C(=O)NCC1=CC=CC=C1
406 0.019704433 JWKLKVSBAUXWEZ-UHFFFAOYSA-N CC1=CC=CC=C1OCCCCN1CCN(CC1)C1=CC=C(Cl)C=C1
407 0.019704433 IMEIOGCBZDDUQZ-UHFFFAOYSA-N O=C(OC[N+]12CCC(CC1)CC2)C(C1=CC=CC=C1)C1=CC=CC=C1
408 0.019704433 CSIDIQBMLHZWOF-UHFFFAOYSA-N CCC1=CC=C(C=C1)[Si](C)(C)COCC1=CC(OC2=CC=CC=C2)=CC=C1
409 0.019704433 AUBBTJZRJRFGME-UHFFFAOYSA-N CC(C)(C)[Si](OCC1=CC=C(CO)C=C1)(C1=CC=CC=C1)C1=CC=CC=C1
410 0.019607843 UWOPDYJNSOCJTR-RXGDZLCRSA-N CC(C)COC1CC2(C)CCC(O)(O2)C(=C/C3OC(=O)C(=C)C13)C
411 0.019607843 RQCXMNZFLACVHY-UHFFFAOYSA-N CCC(=O)C1(CCN(CCCN(C)C)CC1)C1=CC=C(Cl)C=C1
412 0.019607843 LZFNODUPBCDICZ-RHCHPXTOSA-N COc1c(O)c2c(C(=O)C(=C3C4(C)CC4CCC23C)O)c(O)c1C(C)C
413 0.019607843 CWLPGZXZTUXPIT-UHFFFAOYSA-N CCC(=O)C1(CCN(CCCN(C)C)CC1)c1cccc(Cl)c1
414 0.019607843 QPNKTWIRIPZALI-UHFFFAOYSA-N O=C(C(C)C)OC1c2c(C)coc2CC2(C1(C)C(C)COCC2)O
415 0.019607843 IFCDLHABYWRYSO-UHFFFAOYSA-N CC(C)(C)OO[Si](CC=C)(OOC(C)(C)C)OOC(C)(C)C
416 0.019607843 AMFZHKPIXJORQY-UHFFFAOYSA-N CN(C)CCCCN=C(O)C1=CC=CC2=C(N)C3=CC=CC=C3N=C12
417 0.019512195 YIQQRVKZQFGMNS-PWTHRWOZSA-N CC=C(C)/C(=O)OC1CC2(C)OC(=CC2=O)C(=C/C3CC(=O)C(C)C13)C
418 0.019512195 OSNWMPCAULHRHY-UHFFFAOYSA-N CN1CCCN(CCOC(C2=CC=CC=C2)C2=CC(Cl)=CC=C2)CC1
419 0.019512195 BUJDIALPLOVNDE-UHFFFAOYSA-N [H]C12CC3([H])CC([H])(C1)CC(C2)(C3)C(=O)COC(=O)C1=CC(OC)=C(OC)C=C1
420 0.019512195 KFHJMBNSYWZTFL-FXZCQDAKSA-N COc1cc2C3C(O)CC4(C)C(CC(O)C4(O)C#C)C3CCc2cc1O
421 0.019417476 PISVQOQYIVIAHW-LLFOCZAFSA-N COC1(OC2CC3(C)OC(=CC3=O)C(C)CC4OC(=O)C1(C)C24)C(=C/C)C
422 0.019417476 NKJMXOYGEFDTHG-UHFFFAOYSA-N C=C1CC23CC1CCC2C12C(C3(C(O)O)C(=O)O)C(C)(CCC1)C(=O)OC2
423 0.019417476 KHDXGUSMYNJVGD-IXVYEQEWSA-N CC(C)C(=O)OC1C2OC(=O)C(=C)C2CC3OC1(C)CCCC3C
424 0.019417476 MJDTVTPKPJEGEH-UHFFFAOYSA-N CN1CCCN(CCOC(C2=CC=CC=C2)C2=CC=CC=C2Cl)CC1
425 0.019417476 WHHWCIFCUMPODM-CTODKZQXSA-N COC1=CC2(CC=C)C(C)C(C(C2O)C1=O)c3ccc(OC)c(OC)c3
426 0.019417476 ASPJGRZKLXJRAU-UHFFFAOYSA-N OCC(=O)OC1(O)CCC2C1(C)CC(O)C1C2CCC2=CC(=O)C=CC12C
427 0.019323671 ZFIFSIDYWCMAQF-UHFFFAOYSA-N CCO\C(O)=N\C1C=C\C(NC1=N)=N\C(CC1=CC=CC=C1)C1=CC=CC=C1
428 0.019323671 JEVIATZDURMDSQ-UHFFFAOYSA-N OC(=O)CC1(O)C=CC2(C(=C1)CCC1C2C(O)CC2(C1CCC(=O)O2)C)C
429 0.019323671 ACUCKKWRSOUQON-UHFFFAOYSA-N O=C1CCC2(C(=C1)CCC1C2C(=O)CC2(C1CC1C2(O)CC(=O)O1)C)C
430 0.019323671 FJGLAGDWQCPZQJ-UHFFFAOYSA-N CC(COC(=O)C1=C(O)C2(C3(C1=O)CC(C(C3CC2=O)(C)C)C(=C)C)O)C
431 0.019323671 KIVCMHJKLQHCCI-UHFFFAOYSA-N OCCCCCCSC(C1=CC=CC=C1)(C1=CC=CC=C1)C1=CC=CC=C1
432 0.019230769 GTPIPDMTEBZKCI-ZMOMAAQPSA-N COC(C(C)C(C)Cc1ccc2OCOc2c1)c3ccc(O)c(OC)c3
433 0.019230769 FEEXNTPKSSCEGB-UHFFFAOYSA-N OCOC(=O)C1CCC2C31CC(OC3O)C1C2CCC2=CC(=O)CCC12C
434 0.019230769 JKMXDCXIFDAEJT-UHFFFAOYSA-N CCCc1cc(OC)cc(OC(=O)c2c(O)cc(OC)cc2CCC)c1
435 0.019230769 GJIDPWBARSOWCZ-PDOGPFKTSA-N CCOC12CC3CCC4OC4(C)C3(C)C(OC(=O)C(=C)C)C1=C(C)C(=O)O2
436 0.019230769 CJSLOIFJIIJRDN-UHFFFAOYSA-N OCC(=O)C1CCC2C1(C=O)CC(O)C1C2(O)CCC2=CC(=O)CCC12C
437 0.019230769 GTPIPDMTEBZKCI-QTCYRWPVSA-N CO[C@@H]([C@H](C)[C@@H](C)Cc1ccc2OCOc2c1)c3ccc(O)c(OC)c3
438 0.019230769 QZPLZWGJJDWSGU-UHFFFAOYSA-N OC(=O)CC1(O)C=CC2(C(=C1)CCC1C2CCC2(C1C(O)CC(=O)O2)C)C
439 0.019230769 PSHPEMQHJSNDHT-UHFFFAOYSA-N OCC(=O)C1(O)CCC2C1(CO)CC(O)C1C2CCC2=CC(=O)C=CC12C
440 0.019230769 RUHWYODMRHDUMI-UHFFFAOYSA-N CC(=O)NCCCNC(=S)NC(C1=CC=CC=C1)C1=CC=CC=C1
441 0.019230769 UEYXHFVQQGVQGL-QDFMSXHXSA-N CCOC12CC34OC3CCC(C)C4(C)C(OC(=O)C(=C)C)C1=C(C)C(=O)O2
442 0.019138756 MAJQSVZNDPPKAN-XFXZXTDPSA-N CCOC12/C=C(/C)\CC(C3C(C(O2)C(C1)C)OC(=O)C3=C)OC(=O)C(=C)C
443 0.019138756 ODCOMBWWEOTNLA-UHFFFAOYSA-N OCC(=O)C1CCC2C31CC(OC3O)C1C2(O)CCC2=CC(=O)CCC12C
444 0.019138756 VJUYNIYLOFZWOT-UHFFFAOYSA-N CCOC12CC(C)CC(C3C(C(O2)C(=C1)C)OC(=O)C3=C)OC(=O)C(=C)C
445 0.019138756 MEPHDTQXKXOOHZ-UHFFFAOYSA-N O=C1CCC2(C(=C1)CCC1C2C(=O)CC2(C1CCC2(O)C(=O)C(O)O)C)C
446 0.019138756 KXJMCBPBFCAMJZ-UHFFFAOYSA-N OCCOCCN1CCN(CC1)C(c1ccc(cc1)Cl)C1=CCCC=C1
447 0.019138756 NGWUIPXEUXRBNV-UHFFFAOYSA-N CC1(C)OOC1(C)CC(COC(O)=N)(CC1(C)OOC1(C)C)OC(O)=N
448 0.019138756 OHIJSTMVWRQRIP-UHFFFAOYSA-N OC(=O)CCC1C2CCC3=CC(=O)CCC3(C2CC(C1(C)O)O)C
449 0.019138756 WTLZXEDTQALITG-UHFFFAOYSA-N OC(=O)CCC1C2CCC3=C(O)C(=O)CCC3(C2CCC1(C)O)C
450 0.019138756 YOFLZAGJNOWXFT-UHFFFAOYSA-N OCC(=O)C1(O)CC(C2C1(C)CC(O)C1C2CCC2=CC(=O)C=CC12C)O
451 0.019138756 XWJPDIFTWAMFRJ-XFXZXTDPSA-N CCOC12/C=C(/C)\CC(C3C(C(O2)C(=C1)C)OC(=O)C3C)OC(=O)C(=C)C
452 0.019047619 YNDNIOSARUSJBC-UHFFFAOYSA-N OCC(=O)C1CC(C2C31CC(OC3O)C1C2CCC2=CC(=O)CCC12C)O
453 0.019047619 VUZMWEOAZFSLMT-UHFFFAOYSA-N CC=C(C(=O)OC1CC(=CCC(C(=C(C2C1C(=C)C(=O)O2)C)C)O)C)CO
454 0.019047619 REKGWKCPLJWJJW-UHFFFAOYSA-N CC(CC(=O)C1=C(O)C2(C3(C1=O)CC(C(C3(CC2=O)O)(C)C)C(=C)C)O)C
455 0.019047619 YRANAJWOIWUDMB-UHFFFAOYSA-N CC1CCNC1C(=O)\N=C(/O)C(CC1C=NC=N1)\N=C(/O)C1CCC(O)=N1
456 0.019047619 CBAPLTCHHBGQDY-NJJMGCRASA-N COC12CC34OC3CCC(C)C4(C)C(OC(=O)C(=C/C)C)C1=C(C)C(=O)O2
457 0.019047619 IXMFXNDPKMTYAI-UHFFFAOYSA-N CCN(CCN=C(O)C1=CC=CC=C1)C1=CC=C(C=C(C#N)C#N)C(C)=C1
458 0.019047619 HTCALOJCZMTXSI-UHFFFAOYSA-N OCC(=O)C1(O)CCC2C1(C)CC(=O)C1C2(O)CCC2=CC(=O)CCC12C
459 0.019047619 MXAGCNDUEYTGPZ-CSYSXAAASA-N CC(C)COC1CC2(C)C(O)CC(O)C(=C)C2C3OC(=O)C(=C)C13
460 0.019047619 JYTLJXXQCSMDJX-UHFFFAOYSA-N CC(C)(C)[Si](OCCC=C(F)CO)(C1=CC=CC=C1)C1=CC=CC=C1
461 0.019047619 GEOHKKVNXDYCNZ-UHFFFAOYSA-N COc1cc(CCCCC(=O)CCc2ccc(O)c(OC)c2)ccc1O
462 0.019047619 MGJHZCFXMBQEPA-UHFFFAOYSA-N OCC(=O)C1CCC2C31CC(OC3O)C1C2CCC2=CC(=O)CC(C12C)O
463 0.019047619 QSNIIGWTYHBSCU-UHFFFAOYSA-N OCC(=O)C1CCC2C31CC(OC3O)C1C2CCC2=CC(=O)OCCC12C
464 0.019047619 LJWYZJJEVKFYBW-XFXZXTDPSA-N CCOC12/C=C(/C)\CC(C3C(C(O2)C(=C1)C)OC(=O)C3=C)OC(=O)C(C)C
465 0.019047619 VFSWZHFGLPSJGS-SCAIIGNPSA-N CC=C(C(=O)OC1CC(=C(C)CC(/C(=C/C2C1C(=C)C(=O)O2)/C)O)C)CO
466 0.018957346 ZYWOQMBSFYPXSL-UHFFFAOYSA-N CC(CC(=O)C1=C(O)C2(C3(C1=O)CC(C(C3C(C2=O)O)(C)C)C(=C)C)O)C
467 0.018957346 QOAYCIIRDMSSBZ-UHFFFAOYSA-N OCC1(C)C(CC23C1CC(=O)C3(O)C(=C(C2=O)C(=O)CC(C)C)O)C(=C)C
468 0.018957346 IDTCGADOYRIRKB-UHFFFAOYSA-N OCC(=O)C1(O)CCC2C1(C)CC(O)C1C2CCC2=CC(=O)C(=CC12C)O
469 0.018957346 AODHFQRQWZHMNG-PMRINFJGSA-N CC=C(C(=O)OC1CC(=CCC(/C(=C/C2C1C(=CC)C(=O)O2)/C)O)C)CO
470 0.018957346 GLAKPVBGRORKPC-XCZSLDLOSA-N CC(C)C(=O)OC1OCCC2C(C)CC3OC(=O)C(=C)C3CC12C
471 0.018957346 BGJGLNAAXQXFPI-UHFFFAOYSA-N OCC(=O)C1CCC2C31CC(OC3O)C1C2CCC2=C(C(=O)CCC12C)O
472 0.018957346 XWUVFEHDUPVYQR-UHFFFAOYSA-N CC(CC(=O)C1=C(O)C2(C3(C1=O)CC(C(C3COC2=O)(C)C)C(=C)C)O)C
473 0.018957346 GOPCZWRLDDSXEY-UHFFFAOYSA-N CC=C(C(=O)OC1CC2(C)OC2CC(C(=C(C2C1C(=C)C(=O)O2)C)C)O)C
474 0.018957346 CDBDCELYPXDNKH-WPQWLTCXSA-N CC=C(C)/C(=O)OC1CC2(C)OC2CC(O)C3(C)CC3C4OC(=O)C(=C)C14
475 0.018867925 MYENTZNPMCQBJM-SVQDEPHSSA-N CC=C(C(=O)OC1CC2(C)OC2CC(/C(=C/C2C1C(=CC)C(=O)O2)/C)O)C
476 0.018867925 QUNYBXGHAHOFCC-UHFFFAOYSA-N OCC(=C)C1CC23C(C1(C)C)CC(=O)C3(O)C(=C(C2=O)C(=O)CC(C)C)O
477 0.018867925 OPOJGIWNEMTACA-UHFFFAOYSA-N OCC(=O)C1(O)CCC2C1(C)CC(=O)C1C2CCC2=CC(=O)C(CC12C)O
478 0.018779343 CTTPWOVDUKGWSY-UHFFFAOYSA-N CCC1(COCCCCCCOC2=CC=C(C=C2)C(O)=O)COC1
479 0.018779343 GOTGCHMNWASVBT-UHFFFAOYSA-N CC(CC(=O)C1=C(O)C2(C3(C1=O)CC(C(C3CC(=O)O2)(C)C)C(=C)C)O)C
480 0.018779343 VSLKGPYHLGIYBG-ZUHYYECNSA-N CC(C)C(=O)OC1C2C(O)CCC(C)C2(C)CC13C(=C)COC3=O
481 0.018779343 DOFWBTCEUKQXQF-WGEWRFFWSA-N COC1CC2OC2(C)CC(C2C(/C=C\1/C)OC(=O)C2=C)OC(=O)C(=CC)C
482 0.018779343 TUNLWSVOCBZUEF-UHFFFAOYSA-N OCC(CC(=O)C1=C(O)C2(C3(C1=O)CC(C(C3CC2=O)(C)C)C(=C)C)O)C
483 0.018779343 ZRIRBBKQVZECOM-UHFFFAOYSA-N COC1=C(OC)CC(C=C1)C1OCCCc2c(C1CO)cc(O)c(c2)OC
484 0.018779343 ZGHOATLFXGBJGZ-KGLIPLIRSA-N COc1cc(CC(C)C(C)Cc2ccc3OCOc3c2)cc(O)c1OC
485 0.018779343 ZGHOATLFXGBJGZ-UONOGXRCSA-N COc1cc(CC(C)C(C)Cc2ccc3OCOc3c2)cc(O)c1OC
486 0.018691589 QOOLUDONRDSQAX-IRXDYDNUSA-N COc1ccc(CC(CO)C(CO)Cc2ccc(O)c(OC)c2)cc1OC
487 0.018691589 BYOWTKZMTADAJC-UHFFFAOYSA-N OCC=C(C(=O)OC1CC(=CCCC(=C(C2C1C(=C)C(=O)O2)C)C)C)CO
488 0.018691589 YRQALOCMXKRBSX-UHFFFAOYSA-N CC(CC(=O)C1=C(O)C2(C3(C1=O)CC(C(C3CC2=O)(C)C)C1(C)CO1)O)C
489 0.018691589 QOOLUDONRDSQAX-UHFFFAOYSA-N OCC(C(Cc1ccc(c(c1)OC)O)CO)Cc1ccc(c(c1)OC)OC
490 0.018691589 ZNYFEYRLMRFWAN-YWUZZQLBSA-N OCC=C(C(=O)OC1CC(=C(C)CC/C(=C/C2C1C(=C)C(=O)O2)/C)C)CO
491 0.018604651 JVWNVAPCQDGECT-UHFFFAOYSA-N OCC(=O)C1(O)CCC2C1(C)CC(=O)C1C2CCC2=C(C(=O)CCC12C)O
492 0.018604651 SEKYBDYVXDAYPY-ASPHUSNLSA-N C[C@@]12C[C@@H](O)C3C(CCC4=CC(=O)C=C[C@@]34C)C1C[C@H](O)[C@@]2(O)C(=O)CO
493 0.018604651 WYASXSLEWSEGLL-UHFFFAOYSA-N OCC(C(Cc1ccc(c(c1)OC)O)CO)Cc1cc(C)c(c(c1)OC)O
494 0.018604651 VFSGHVJSKXXQCR-UHFFFAOYSA-N OCC(=O)C1COCC2C31CC(OC3O)C1C2CCC2=CC(=O)CCC12C
495 0.018604651 SEKYBDYVXDAYPY-UHFFFAOYSA-N OCC(=O)C1(O)C(O)CC2C1(C)CC(O)C1C2CCC2=CC(=O)C=CC12C
496 0.018518519 LTCVUXZBLDKVRI-YPTTVGNFSA-N OCC=C(C(=O)OC1CC(=CCC/C(=C/C2C1C(=CC)C(=O)O2)/C)C)CO
497 0.018518519 XQUSRLBRUBZJOL-UHFFFAOYSA-N COc1c(O)c(CC2OC2(C)CCC=C(C)C)c(c(c1OC)O)C
498 0.018518519 DOYNORUEQQEQAA-ZUHYYECNSA-N CC(C)C(=O)OC1CCC(C)C2(C)CC3(C(O)C12)C(=C)COC3=O
499 0.018518519 JGXSTIBDGUYFCJ-UHFFFAOYSA-N CCOC(=O)C(CCCCCOC1=CC=C(C)C=C1)C(=O)OCC
500 0.018518519 HCOZRFYGIFMIEX-UHFFFAOYSA-N OC1=CC=CC(O)=C1C(=O)CCCCCCCCC1=CC(O)=C(O)C=C1
501 0.01843318 OCIBRRBOOBNKJY-YHDMYULQSA-N COC1OCC2(C)CCCC3(COC(=O)C45CC(CC(O)C34)C(=C)C5=O)C12
502 0.01843318 WBRQQRMCYXDWBZ-XGEKYGNZSA-N COC1CC(=O)C2(C)C(OC(=O)C(=C/C)C)C3C(CC(C)C12)OC(=O)C3=C
503 0.01843318 OCIBRRBOOBNKJY-CQVBDWECSA-N COC1OCC2(C)CCCC3(COC(=O)C45CC(CC(O)C34)C(=C)C5=O)C12
504 0.01843318 OCIBRRBOOBNKJY-UHFFFAOYSA-N COC1OCC2(C1C1(CCC2)COC(=O)C23C1C(O)CC(C2)C(=C)C3=O)C
505 0.018348624 BQKSKQIZKSAQEI-PENRQTSMSA-N CC(C)COC1CC2(C)C(O)CC(=O)C(C)C2C3OC(=O)C(=C)C13
506 0.018348624 BQKSKQIZKSAQEI-JQLAPQIMSA-N CC(C)COC1CC2(C)C(O)CC(=O)C(C)C2C3OC(=O)C(=C)C13
507 0.018348624 UFRLMTUHNLTWIZ-UGPMKWKOSA-N COC12CC3=CCC(O)C(C)C3(C)C(OC(=O)C(=C/C)C)C1=C(C)C(=O)O2
508 0.01826484 KMJIBJZHUZVXRL-FOUMXNLPSA-N CCC(C)CC(C)C=CC1C=CC(O)C2OC3(C)OC(=O)C12C3O
509 0.01826484 ORFIHVBBFZYQHQ-UHFFFAOYSA-N COC1=C(OC)C(=O)C(=O)C(CCCCCC2CCCCC2)C1=O
510 0.018181818 QHESFLLVIBCLKF-LZLVWJQASA-N COC12OC(Cc3ccc4OCOc4c3)C(C)C1(CC=C)CC=CC2O
511 0.018181818 CRSACJNXOSEYLN-UQLQBKHNSA-N COC(=O)C1(C)CCCC2=C1CCC(C)C23CC(OC3=O)c4cocc4
512 0.018181818 CRSACJNXOSEYLN-GJBMWOIVSA-N COC(=O)[C@]1(C)CCCC2=C1CC[C@@H](C)[C@]23C[C@H](OC3=O)c4cocc4
513 0.018099548 JRQDYPIKIKUZEG-PMNOLIPYSA-N COC1C(O)C2C(=C)C(C)CCC2(C)C3=C1C(=O)C(=C(O)C3=O)CC(C)O
514 0.01793722 PCYSFZDXGZBRMA-LHPBXRBSSA-N COC(=O)C1=CCCC2C1(C)CCC(C)C23CC(OC3=O)c4cocc4
515 0.01793722 PCYSFZDXGZBRMA-KUNMCDETSA-N COC(=O)C1=CCCC2C1(C)CCC(C)C23CC(OC3=O)c4cocc4
516 0.01793722 FXFDGQFKQWWWJW-UHFFFAOYSA-N CCCCCCCC(=O)c1c(O)cc(OC)cc1CC(=O)OCC
517 0.01793722 FSECOBQIZKZTOO-UHFFFAOYSA-N C=CCC1(CC(OC)C=CC1=O)C(C(c1cc(O)c(c(c1)OC)OC)O)C
518 0.01793722 PCYSFZDXGZBRMA-UHFFFAOYSA-N COC(=O)C1=CCCC2C3(CC(OC3=O)C3=COC=C3)C(C)CCC12C
519 0.01793722 PCYSFZDXGZBRMA-WWTSBNGPSA-N COC(=O)C1=CCCC2C1(C)CCC(C)C23CC(OC3=O)c4cocc4
520 0.01793722 PCYSFZDXGZBRMA-YPULMROTSA-N COC(=O)C1=CCCC2C1(C)CCC(C)C23CC(OC3=O)c4cocc4
521 0.017857143 PLLOFOCXOKHNQR-UHFFFAOYSA-N C=CCC1(CC(OC)C=CC1=O)C(C(c1cc(OC)c(c(c1)OC)O)O)C
522 0.017777778 ZCJFTNUEUAISRV-UHFFFAOYSA-N CCCCCCOCCOCCOCCOCCOP(O)(O)=O
523 0.017777778 KVKRTHRXHVCLRA-JVAYOBBHSA-N CO[C@@H]1OC[C@@]23[C@H](O)C[C@@H](C)[C@]4(C[C@H](OC4=O)c5cocc5)[C@H]2CCC[C@@H]13
524 0.017699115 PRSQOZKCWFGGER-UGPMKWKOSA-N COC1C2=C(C)C(=O)OC2(O)C=C3CCC(OC(=O)C(=C/C)C)C(C)C13C
525 0.017699115 NTVGAZSRHRLWNQ-UHFFFAOYSA-N OC(=O)CC(C(=CCC1C(=C)CCCC1(C)C)C=COC(=O)C)O
526 0.017621145 ILGDWQQRRLHSBQ-UGPMKWKOSA-N COC12CC3=CCC(OC(=O)C(=C/C)C)C(C)C3(C)C(O)C1=C(C)C(=O)O2
527 0.017621145 ILGDWQQRRLHSBQ-GZERIQKPSA-N COC12CC3=CCC(OC(=O)C(=CC)C)C(C)C3(C)C(O)C1=C(C)C(=O)O2
528 0.017621145 NQAAQLICCMNEOE-WJFTUGDTSA-N CCCCCCCC(O)C(O)C(OC(=O)C)C#CC#CC(O)C=C
529 0.017621145 TYSPCPWTSAFCRA-WJFTUGDTSA-N CCCCCCCC(O)C(OC(=O)C)C(O)C#CC#CC(O)C=C
530 0.0099009901 DTJLMSIVALLRGD-UHFFFAOYSA-N CC(C(=O)OC1c2c(C)coc2CC2(C1(C)C(C)(O)CCC2)O)C
531 0.0099009901 SMAKDFFPSWNZHK-UHFFFAOYSA-N N#CC1=C(N=C(C=C1C1=CC=CC=C1)C1=CC=CC=C1)N1CCOCC1
532 0.0099009901 PWRPMHRULNGYQL-UHFFFAOYSA-N CN1C2=C(C(NC1=O)C1=CC(C)=C(C)C=C1C)C(=O)N(CC1=CC=CC=N1)C2
533 0.0099009901 GUKJVYYFDJSXAW-UHFFFAOYSA-N O=C(CC1=NC2=C(NC(C1)C1=CC=CC=C1)N=CC=C2)C1=CC=CC=C1
534 0.0099009901 YYCPXVRHQUEVAW-CQSZACIVSA-N [H][C@@](C)(C#CC1=C(N)N=C(N)N=C1C)C1=CC(OC)=C(C=C1)C1=CC=CC=C1
535 0.0099009901 YHJJDADAXDUMLI-UHFFFAOYSA-N OCCN1C(=NC(=C1C1=CC=NC=C1)C1=CC=CC=C1)C1=CC=CC=C1
536 0.0099009901 BJZZDOLVVLWFHN-UHFFFAOYSA-N O=C(N(C1CCN(CCC2=CC=CC=C2)CC1)C1=NC=CN=C1)C1=CC=CO1
537 0.0099009901 NDQRSYJSJLBCEJ-UHFFFAOYSA-N COC1=CN=CC(=C1)C1=CC(NCC2=CC3=CC=CC=C3C=C2)=CN=C1
538 0.0099009901 GWVQGVCXFNYGFP-UHFFFAOYSA-N CCNC(=O)C1OC(C(O)C1O)N1C=NC2=C(NC3CCCC3)N=CN=C12
539 0.0099009901 HTVHTRWLBOLTDS-UHFFFAOYSA-N OCC1=CN(N=N1)C(C1=CC=CC=C1)(C1=CC=CC=C1)C1=CC=CC=C1
540 0.0099009901 CZUAPWVOPHMTIT-UHFFFAOYSA-N CC(C)(C)C(=C1SC1(C1=CC=CC=C1)C1=CC=CC=C1)C(C)(C)C
541 0.0099009901 HPMJAINRTYXXSH-UHFFFAOYSA-N CC(C)(C)C1(SC1=C(C1=CC=CC=C1)C1=CC=CC=C1)C(C)(C)C
542 0.0099009901 DXUUYHZVOHFXIH-UHFFFAOYSA-N O=CC=C1COC(=O)C(C)(O)C(C(C(=O)OC2C1NCC2)C)(C)O
543 0.0099009901 QFUYWQPDFLHXSV-INIZCTEOSA-N COc1ccc2CCC(O)CCCCc3ccc(Oc1c2)c(OC)c3O
544 0.0099009901 LRWDAMJBXPXHOY-UHFFFAOYSA-N CC1NCCN(C1)c1cc2c(c(c1F)C)c(=O)c(cn2C1CC1)C(=O)N
545 0.0099009901 BXSJOGGESHCUII-UHFFFAOYSA-N OC1CC(C)C2(C(C1)(O)Cc1c(C2OC(=O)C(C)C)c(co1)C)C
546 0.0099009901 LTWKPRXZVFKURO-UHFFFAOYSA-N CC1=CC=C(NC(=O)NC2=CC=CC=C2C2=CC3=CC=CC=C3N2)C=C1
547 0.0099009901 QFUYWQPDFLHXSV-MRXNPFEDSA-N COc1ccc2CCC(O)CCCCc3ccc(Oc1c2)c(OC)c3O
548 0.0099009901 SOUJCKYZZXJAFK-UHFFFAOYSA-N CCCNC1=CC=C(C=C1)C1=NN=C(O1)C1=CC=C(NCCC)C=C1
549 0.0099009901 MWWANQZDRNAWLY-UHFFFAOYSA-N COC1=CC=C(C=C1)N(C)C1=NC(=NC2=CC=CC=C12)C1=CC=CC=C1
550 0.0099009901 RODDBVSQAQDYQS-UHFFFAOYSA-N COC1=CC=C(C=C1)C1=NN(N(N1)C1=CC=C(C)C=C1)C1=CC=C(C)C=C1
551 0.0099009901 LNTITJIZEPCAHQ-UHFFFAOYSA-N O=C(C(C)C)OC1c2c(C)coc2C(C2(C1(C)C(C)CCC2)O)O
552 0.0099009901 OTZXIBYDGUAZEW-UHFFFAOYSA-N OCC12C(C)CCCC2(O)Cc2c(C1OC(=O)C(C)C)c(C)co2
553 0.0099009901 HTPZNULHOTXURU-UHFFFAOYSA-N S=C(CC1=NN(C2=C1CCCC2)C1=CC=CC=C1)N1CCOCC1
554 0.0099009901 TTYQEWVLLMJFAO-UHFFFAOYSA-N C[Si](C)(OCC=C)C(C1=CC=CC=C1)(C1=CC=CC=C1)C1=CC=CC=C1
555 0.0099009901 MJUCSKQJICGEEH-UHFFFAOYSA-N CCOC1=C(OCC)C=C(C#C[Si](C)(C)C)C(=C1)C#C[Si](C)(C)C
556 0.0099009901 JCBNYRMDZOPOEH-UHFFFAOYSA-N OC1=NC(NC1(C1=CC=CC=C1)C1=CC=CC=C1)=NCC1=CC=CC=C1
557 0.0099009901 XJAGCMDWTWIOBB-UHFFFAOYSA-N OC(=NCC1CC(NC2=C(N1)C=CC=N2)C1=CC=CC=C1)C1=CC=CC=C1
558 0.0099009901 OCAXFDULERPAJM-UHFFFAOYSA-N CN1C2CCC1CC(C2)OC(C1=CC=CC=C1)C1=CC=C(Cl)C=C1
559 0.0099009901 OCAXFDULERPAJM-UHFFFAOYSA-N CN1C2CCC1CC(C2)OC(C1=CC=CC=C1)C1=CC=C(Cl)C=C1
560 0.0099009901 JWGFACYJMYKNMF-UHFFFAOYSA-N CC1NCCN(C1)c1cc2N(C3CC3)C(N)C(C(=O)c2c(c1F)C)C(=O)O
561 0.0099009901 GJLXTRGRYOIXGS-UHFFFAOYSA-N CC1NCCN(C1)C1(N)C=c2c(=C(C1F)C)c(=O)c(cn2C1CC1)C(=O)O
562 0.0099009901 SKQUVSXNFDZXJA-UHFFFAOYSA-N CN1c2cccnc2N(CCCN2CCCC2)c2ccccc2C1=O
563 0.0099009901 NEYKKHVRIMBQAX-UHFFFAOYSA-N CCN(CC)CC1=NC2=C(C=C(N)C=C2)C(=O)N1C1=CC=CC=C1C
564 0.0099009901 NXGATSPLCSOVRH-UHFFFAOYSA-N CN1C2=C(N(CC(O)CF)C(=N2)N2CCOCC2)C(=O)N(C)C1=O
565 0.0099009901 NIMQVHDXSYNJJX-UHFFFAOYSA-N OCC1OC(CC1O)N1C=NC2=C(NCC3=CC=CC=C3)N=CN=C12
566 0.0099009901 VBJOJOJOHCKBLS-UHFFFAOYSA-N [O-][N+](=O)C1=CC=C(C=C1)N1N=NC(CN2CCOCC2)C1N1CCOCC1
567 0.0099009901 YCAKFTKTKQFREU-UHFFFAOYSA-N OCc1coc2c1C(OC(=O)C(C)C)C1(C(C2)(O)CCCC1C)C
568 0.0098522167 OELMAFBLFOKZJD-IRXDYDNUSA-N COc1cc(CCC(O)CC(O)CCc2ccc(O)c(OC)c2)ccc1O
569 0.0098522167 MVMWQCAWLKAOFA-MXYBICSBSA-N CC1(C)CC[C@@H](O)C2=C1C(=O)[C@H](O)[C@]3(O)C[C@](C)(CC[C@]23O)C=C
570 0.0098522167 NDOXXNRGRVISHK-UHFFFAOYSA-N C(COC1=CC2=CC=CC=C2C=C1)CC1=NN=NN1C1CCCCC1
571 0.0098522167 JPENSYBRTSIYGO-AWEZNQCLSA-N [H][C@](C)(C#CC1=C(C)N=C(N)N=C1N)C1=CC(OC)=CC(=C1)C1=CC=CC=C1
572 0.0098522167 FNXWDMLQFVZMRQ-UHFFFAOYSA-N CC(C)(C)OC(=O)NCC1=NC(Cl)=C(NC(=O)C(C)(C)C)C=C1
573 0.0098522167 BIKMZEIXPVOHDI-UHFFFAOYSA-N O=C(C(C)C)OC1c2c(C)coc2CC2(C1(C)C(C)C(O)CC2)O
574 0.0098522167 OELMAFBLFOKZJD-UHFFFAOYSA-N COc1cc(CCC(CC(CCc2ccc(c(c2)OC)O)O)O)ccc1O
575 0.0098522167 JDMDKFIKZIBCPI-NYAWVVEMSA-N CC(C)COC1CC(=C)C(O)CC(O)C(=CC2OC(=O)C(=C)C12)C
576 0.0098522167 WCFHMLPRRBYPPH-UHFFFAOYSA-N CC1=CC=C(N\C(NC(=O)NC2=CC=CC=C2)=N\CC2=CC=CC=C2)C=C1
577 0.0098522167 OELMAFBLFOKZJD-CALCHBBNSA-N COc1cc(CCC(O)CC(O)CCc2ccc(O)c(OC)c2)ccc1O
578 0.0098522167 OELMAFBLFOKZJD-IAGOWNOFSA-N COc1cc(CCC(O)CC(O)CCc2ccc(O)c(OC)c2)ccc1O
579 0.0098522167 LBKBXGQCVFAVKA-UHFFFAOYSA-N OCC1CCCC2(C1(C)C(OC(=O)C(C)C)c1c(C)coc1C2)O
580 0.0098522167 KSCWWKNWPIHSNJ-UHFFFAOYSA-N OC(=O)C1C2C(C3C41CC(=C)C(C4)(O)CC3)(CCCC2(C)C(=O)O)C(=O)C
581 0.0098522167 DETHMTXELOERDU-UHFFFAOYSA-N O=C(C(C)C)OC1c2c(C)coc2CC2(C1(C)C(C)CCOC2)O
582 0.0098522167 CJPOKJBCXIFZOY-UHFFFAOYSA-N CC=C1CC23CC1(O)CCC3C1(C(C2C(=O)O)C(C)(CCC1)C(=O)O)C=O
583 0.0098039216 UQNWJOAOIGWKES-UHFFFAOYSA-N OCC(C(=O)OC1c2c(C)coc2CC2(C1(C)C(C)CCC2)O)C
584 0.0098039216 UGECSZYHUIYJTJ-UHFFFAOYSA-N O=C(CC1=CC=CC=C1)N1CCN(CC1)C1=CC=C(C=C1)C1CCC(=O)N=N1
585 0.0098039216 KXHYVYNCHTUHNN-UHFFFAOYSA-N CC(CC(=O)C12OC2(O)C2(C3(C1=O)CC(C(C3CC2=O)(C)C)C(=C)C)O)C
586 0.0098039216 QLWKXHVBCICFIH-JVMXXWMSSA-N COC1C2OC(=O)C3(CCCC(C)(C)C23)c4c(O)c(O)c(cc14)C(C)CO
587 0.0098039216 YYCZVYPNJAEDRE-UHFFFAOYSA-N O=C(C(C)C)OC1c2c(C)coc2CC2(C1(C)C(C)CCC2O)O
588 0.0098039216 HKTVQEBPEIOEEP-UHFFFAOYSA-N O=C(C(C)C)OC1C2(C)C(C)CCCC2(O)CC23C1(O2)C(=CO3)C
589 0.0098039216 CTIJBJGJPNIKSG-UHFFFAOYSA-N COC1=CC2=C(CC1O)C(CO)C(OCCC2)c1ccc(c(c1)OC)OC
590 0.0098039216 VNNMIBXMLYBKCC-UHFFFAOYSA-N CCC(CC)(COC1=NN2N=C(C)N=C2C=C1C)CS(N)(=O)=O
591 0.0098039216 RMHBXBITHZWHFO-UHFFFAOYSA-N OCC1C2C=C(O)C(=CC2CCCOC1c1ccc(c(c1)OC)OC)OC
592 0.0098039216 UJZRENCFQMDGBH-UHFFFAOYSA-N O=C(C(C)C)OC1c2c(oc(c2C)O)CC2(C1(C)C(C)CCC2)O
593 0.0098039216 SHIWNQQDWRLEBV-UHFFFAOYSA-N CC=C1C2CCC3C(C1=O)(C2)C(=O)OC1C23COC(C2C(C(C1)O)(C)C)O
594 0.0098039216 KAQYKOQGWAAKFU-UHFFFAOYSA-N COc1c2N(C=C(C(c2cc(c1N1CCNC(C1)C)F)N)C(=O)O)C1CC1
595 0.0098039216 KGDBNDDWKNDHSU-HKZYLEAXSA-N COc1ccc(cc1OC)C(C(C)C(C)CO)c2ccc3OCOc3c2
596 0.0098039216 IVPDEPJTXZGQDQ-ISRQIGLJSA-N CC(C)C1C(CC(=C/CCC(=CC1OC(=O)C)C)C=O)OC(=O)C
597 0.0098039216 AQLORRKZIIQLRQ-UHFFFAOYSA-N CN(CC1=CC=CC=C1)C1=CC=C(C=C1)N=NC1=CC=C(NC(C)=O)C=C1
598 0.0098039216 RDYCVUNQBCWGOT-MGZBKCODSA-N CC(C)COC1CC2(C)OC2CC(O)C(=C/C3OC(=O)C(=C)C13)C
599 0.0098039216 QLWKXHVBCICFIH-GMDILPPDSA-N COC1C2OC(=O)C3(CCCC(C)(C)C23)c4c(O)c(O)c(cc14)C(C)CO
600 0.0098039216 KGDBNDDWKNDHSU-QTCYRWPVSA-N COc1ccc(cc1OC)C(C(C)C(C)CO)c2ccc3OCOc3c2
601 0.0098039216 BLAIXCDGEBHIHW-UHFFFAOYSA-N CC1NCCN(C1)C1=C(F)C(C2C(=C1)N(C=C(C2=O)C(=O)O)C1CC1)(C)N
602 0.0097560976 LUZUVQLPHNDBBF-ZUQJMZMUSA-N CC(=O)OC1CCC2(C)C3(C)CC=C(CO)C(C3OC(=O)C)C12C
603 0.0097560976 ARPWINJFGMKMTO-HFCKHCKESA-N COC1CC2(CC=C)C(C)C(c3ccc4OCOc4c3)C(OC)(C1O)C2O
604 0.0097560976 MSJLBWFPPVZCMI-UHFFFAOYSA-N OC(=O)CC(C1C2CCC3=CC(=O)CCC3(C2CCC1(C)O)C)O
605 0.0097560976 QNKSEHIPPBVETG-MZTJMCQTSA-N COC(=O)C12CCCC3(COC1=O)C4Cc5occc5C(C)C4CCC23
606 0.0097560976 ARPWINJFGMKMTO-UHFFFAOYSA-N COC1CC2(CC=C)C(C)C(C3=CC=C4OCOC4=C3)C(OC)(C2O)C1O
607 0.0097560976 WWIJLRGEJWUHJF-NMRRPLHHSA-N COC(=O)C1(C)CCCC23C1CCC4C(C)c5ccoc5C(OC2=O)C34
608 0.0097560976 ARPWINJFGMKMTO-WRWDFIOQSA-N COC1CC2(CC=C)C(C)C(c3ccc4OCOc4c3)C(OC)(C1O)C2O
609 0.0097560976 BXONPVFFLSXRNL-UHFFFAOYSA-N CNC1CC(N)C(C(C1O)O)OC1OC(CN)C(C(C1N)O)O
610 0.0097560976 AHTXWNUOBLNUKS-UHFFFAOYSA-N CNC1CC(N)C(C(C1OC1OC(CN)C(C(C1N)O)O)O)O
611 0.0097560976 ARPWINJFGMKMTO-LSBKNMPISA-N COC1CC2(CC=C)C(C)C(c3ccc4OCOc4c3)C(OC)(C1O)C2O
612 0.0097560976 VFZDPUNVNSYMIY-UHFFFAOYSA-N OCC(=O)C12CCC3C2(C)CC(O1)(O)C1C3CCC2=CC(=O)C=CC12C
613 0.0097087379 KAJBOHNIQJSNAS-UHFFFAOYSA-N OCC(=O)C1(O)CCC2C1(C)CC(O)C1C2CCC2=CC(=O)C=CC12CO
614 0.0097087379 NTQWEHFZPNATIB-UHFFFAOYSA-N OC(=O)CCC1C2COCC3=CC(=O)CCC3(C2CCC1(C)O)C
615 0.0097087379 YYFSUBVWSPZRAH-UHFFFAOYSA-N COC(=O)C1C2C(C3C41CC(=C)C(C4)(O)CC3)(C=O)CCCC2(C)C(=O)O
616 0.0097087379 SESMAHNLSVKCJZ-UHFFFAOYSA-N CC(=C)C1CC23C(C1(C)C)CC(=O)C3(O)C(=C(C2=O)C(=O)CC(O)(C)C)O
617 0.0097087379 NTAVJHMYMVOUAP-UHFFFAOYSA-N C=C1CC23CC1CCC3C1(C(C2C(=O)O)C(C)(C(=O)O)C(CC1)O)C(=O)C
618 0.0097087379 PPPDLGOWUQWSNL-UHFFFAOYSA-N CC1=CC(NC(=O)NCCCCN2N=C(C=CC2=O)C2=CC=CC=C2)=CC=C1
619 0.0097087379 RCYASJWKLIJCBG-UHFFFAOYSA-N OCC(=O)C1(O)CCC2C1(C)CC(O)C1C2(O)CCC2=CC(=O)C=CC12C
620 0.0097087379 VLZQBBJZJDKZOX-UHFFFAOYSA-N OC(=O)C1C(=O)C2=C(C3(C1C(C)(C)CCC3)C)C(=O)C1C(C2)(O1)C(O)(C)C
621 0.0097087379 KLNRIHDHGODFEU-UHFFFAOYSA-N CC=C1CC23CC1CCC3C1(C(C2C(=O)O)C(C)(C(=O)O)C(CC1)O)C=O
622 0.0097087379 UMFNCSLCTNICJZ-UHFFFAOYSA-N COC1OCC23C1C(C)(C)C(O)CC2OC(=O)C12C3CCC(C1)C(=C)C2=O
623 0.0097087379 QPMVBJJJTCPRFH-UHFFFAOYSA-N COC(=O)C1(C)CCCC2(C1C(C(=O)O)C13C2CCC(C3)(C(=C)C1)O)C=O
624 0.0097087379 PQIWTXFABNFTPU-UHFFFAOYSA-N CCCCCCNC(=O)N1CCN(CC1)C1=CC=C(C2=NON=C12)[N+]([O-])=O
625 0.0097087379 JYSMJRPERVTRSP-IECRSODLSA-N C[C@@H]1[C@H](C[C@@H]2[C@H](OC(=O)C)C3=C(C)[C@@H](O)C[C@]13C2(C)C)OC(=O)C
626 0.0097087379 QHKHPJONUMIFBQ-UHFFFAOYSA-N CCCOC(=O)C1C(C)Cc2c(C1C(=O)OCCC)cc1c(c2C)OCO1
627 0.0097087379 DJLHRAHTTSWYAW-UHFFFAOYSA-N O=C(N1CCCC1C(=O)N)C(NC(=O)C1CCC(=O)N1C)Cc1[nH]cnc1
628 0.0097087379 WULWDKXUHKIGSZ-CQZKYOERSA-N CCC(C)COC1CC2OC2CC(O)C(=C/C3OC(=O)C(=C)C13)C
629 0.0097087379 BNYPFMSDIMJRBL-UHFFFAOYSA-N OC(=O)CCC1C2CCC3=CC(=O)C(CC3(C2CCC1(C)O)C)O
630 0.0097087379 KWESJIGPSYSYMZ-UHFFFAOYSA-N OCC(=O)C1(O)CCC2C1(C)CC(O)C1C2CCC2=CC(=O)C3C(C12C)O3
631 0.0097087379 IIDBOOYTZBNAEW-UHFFFAOYSA-N CC(OC1=CC=CC(=C1)C(F)(F)F)C(=O)OC1CC(C)CC(C)(C)C1
632 0.0097087379 NTNQZUHITULFHO-VRKVZYRASA-N COC1CC2(CC=C)C(C)C(c3ccc(OC)c(O)c3)C(OC)(C2O)C1=O
633 0.0097087379 JUMLFYZLJFHKSW-UHFFFAOYSA-N OCC1C2=C(CCCOC1c1ccc(c(c1)OC)OC)CC(C(=C2)O)OC
634 0.0097087379 VQQKOAMQWJZRHV-UHFFFAOYSA-N CC1CN(CC(O)=N)CCN1\C(O)=N\CN1C=NC2=CC=CC=C2C1=O
635 0.0097087379 LHQWRQQWVGGNKW-UHFFFAOYSA-N CCCOC(=O)C1C(C)Cc2c(C1C(=O)OCCC)c(C)c1c(c2)OCO1
636 0.0096618357 OPKZBJRGPVMQNF-JVMXXWMSSA-N CO[C@@H]1[C@H]2OC(=O)[C@@]3(C[C@@H](O)CC(C)(C)[C@H]23)c4c(O)c(O)c(cc14)C(C)C
637 0.0096618357 WAVVDIDBPZSJEM-UHFFFAOYSA-N COC1C(OC2=CC(CC(=C2C1=O)O)(N)O)C1CCC(C(C1)O)O
638 0.0096618357 QOLRPJXGRXMWJL-NVLSRCHWSA-N CN[C@H]1[C@@H](C[C@@H]([C@H]([C@@H]1O)O[C@@H]2[C@@H]([C@H]([C@@H]([C@H](O2)CN)O)O)N)N)O
639 0.0096618357 KBQLLRAPAIXGAR-JAOLZEGWSA-N CC(=O)OC1CC2C(OC(=O)C)C3(C)CCC(C)(C)C3C2(O)C1=C
640 0.0096618357 ZDBNJWDSTCLETE-UHFFFAOYSA-N OCC(=O)C1(O)CCC2C1(C)CC(O)C1C2C(O)CC2=CC(=O)C=CC12C
641 0.0096618357 NULOMFVDECMMAM-GDWHUGQFSA-N CC(=O)OC1CCC2(C)C3(C)CCC4(CO4)C(C3OC(=O)C)C12C
642 0.0096618357 ADCSCSZPCHUQAF-UHFFFAOYSA-N CCOC1=CC=C(C=C1OC)C(O)C(CO)C1=CC=C(OCC)C(OC)=C1
643 0.0096618357 CLIPYJQRTQNGAM-DYIPZHMLSA-N CC(=O)OC1CC2CC3(C)C(CC(C)(C)C3C2(O)C1=C)OC(=O)C
644 0.0096618357 QOLRPJXGRXMWJL-UHFFFAOYSA-N NCC1OC(OC2C(N)CC(C(C2O)NC)O)C(C(C1O)O)N
645 0.0096618357 LJLAEZBPAANDEF-UJYBSYEXSA-N COC(=O)C1(CCCC2(C=O)C3Cc4occc4C(C)C3CCC12)C=O
646 0.0096618357 YQWKBZIGFXAHMU-UHFFFAOYSA-N O=CC12CCCC(C2C(C23C1CCC(C3)(C(=C)C2)OC)C(=O)O)(C)C(=O)O
647 0.0096618357 NULOMFVDECMMAM-KHEZDBPNSA-N CC(=O)OC1CCC2(C)C3(C)CCC4(CO4)C(C3OC(=O)C)C12C
648 0.0096618357 KEVCQSXXJWIVSR-DYIPZHMLSA-N CC(=O)OC1CC2CC3(C)CC(OC(=O)C)C(C)(C)C3C2(O)C1=C
649 0.0096618357 GUUHWLMICKVEML-UHFFFAOYSA-N CCOC(=O)C12C(C)C(C)OC1(NC(=O)C=C2C(=O)OC)OCC
650 0.0096618357 MJYABJMCWXOKNM-UHFFFAOYSA-N CNCC1OC(OC2C(N)CC(C(C2O)O)N)C(C(C1O)O)N
651 0.0096618357 CUDFIXBYMDJBQT-UHFFFAOYSA-N CCN(CC)CCNC(=O)C1=CC(Cl)=C(NC(C)=O)C=C1OC
652 0.0096153846 GRVNJOGSEQKVQW-UHFFFAOYSA-N O=C1CCC(N1)C(=O)NC(C(=O)N1CCCC1C(=O)N)Cc1cncn1C
653 0.0096153846 OWOVHXOCWCFWTF-UHFFFAOYSA-N OCC(=O)C1CCC2C31CC(OC3O)C1C2CCC2=CC(=O)CCC12CO
654 0.0096153846 WDHBIKWXJDCNFL-UHFFFAOYSA-N OCC(=O)C1CCC2C31CC(OC3O)C1C2C(O)CC2=CC(=O)CCC12C
655 0.0096153846 JVYCDFJBIOIPDL-IBEHDNSVSA-N CC(=O)NCCc1ccc(OC2OC(CO)C(O)C(O)C2O)cc1
656 0.0096153846 IWTYAVJLOSUEAH-UHFFFAOYSA-N NC(=O)C1CCCCN1C(=O)C(CC1=CN=CN1)NC(=O)C1CCC(=O)N1
657 0.0096153846 LJGWPGVRXUUNAG-UHFFFAOYSA-N OCC(=O)C1(O)CCC2C1(C)CC(O)C1C2CC(C2=CC(=O)C=CC12C)O
658 0.0096153846 PTNLXXMWPQGHNG-UHFFFAOYSA-N CC(CC(=O)C1=C(O)C2(C3(C1=O)CC(C(C3CC2=O)(C)C)(O)C(=C)C)O)C
659 0.0096153846 GKIZTJXKCSCQAZ-UHFFFAOYSA-N COC(=O)C1C2C(C3C41CC(C(=C)C4)CC3)(C=O)CCC(C2(C)C(=O)O)O
660 0.0096153846 FBTYOQIYBULKEH-UHFFFAOYSA-N NC(CC1=CN=CN1)C(=O)NC(CC1=CNC2=CC=CC=C12)C(O)=O
661 0.0096153846 IWTYAVJLOSUEAH-UHFFFAOYSA-N NC(=O)C1CCCCN1C(=O)C(CC1=CN=CN1)NC(=O)C1CCC(=O)N1
662 0.0096153846 IGNGVQVCABEXQS-UHFFFAOYSA-N CCC1(CC)CC2=CC=CC=C2[Si](O1)(C1=CC=CC=C1)C1=CC=CC=C1
663 0.0096153846 ANNDQWYMQQILCQ-RNBOIIRMSA-N COC1OCC23C(CCC(C)(C)C12)OC(=O)C45CC(CC(O)C34)C(=C)C5=O
664 0.0096153846 SMNRLOJWNAOPGO-UHFFFAOYSA-N OCC(=O)C1(O)CCC2C1(C)CC(=O)C1C2CCC2(C1(C)C=CC(=O)C2)O
665 0.0096153846 OBKCMFWLBLZKSM-UHFFFAOYSA-N OCC(=O)C1(O)CCC2(C1(C)CC(=O)C1C2CCC2=CC(=O)CCC12C)O
666 0.0096153846 ANNDQWYMQQILCQ-FZPABTQSSA-N COC1OCC23C(CCC(C)(C)C12)OC(=O)C45CC(CC(O)C34)C(=C)C5=O
667 0.0096153846 JXZZCWUPVQTNER-UHFFFAOYSA-N COC(=O)C1(C)C(O)CCC2(C1C(C(=O)O)C13C2CCC(C3)C(=C)C1)C=O
668 0.0096153846 SCTHKZFDTGMAQE-UHFFFAOYSA-N CC1(CCCN1C(=O)C(CC1=CN=CN1)NC(=O)C1CCC(=O)N1)C(N)=O
669 0.0096153846 ANNDQWYMQQILCQ-UHFFFAOYSA-N COC1OCC23C1C(C)(C)CCC2OC(=O)C12CC(CC(O)C31)C(=C)C2=O
670 0.0096153846 SYIDODIQWWZCSI-UHFFFAOYSA-N OCC(=O)C1CC(C2C1(C=O)CC(O)C1C2CCC2=CC(=O)CCC12C)O
671 0.009569378 DDEUNGFPPAOFJN-UHFFFAOYSA-N CC(CC(=O)C1=C(O)C2(C3(C1=O)C(O)C(C(C3CC2=O)(C)C)C(=C)C)O)C
672 0.009569378 UVXSDSSIBFAFKG-UHFFFAOYSA-N OCC(=O)C1CCC2C31CC(OC3O)C1C2CCC2=CC(=O)C(CC12C)O
673 0.009569378 FKJHSMOZNXEJMW-GULRWJKZSA-N CCO[C@@H]1O[C@H](OC(=O)C)[C@@H]2[C@@H]([C@@H]3[C@H](CC[C@@]24CO4)C3(C)C)C1=C
674 0.009569378 QZNJEYJYVAPNHP-UHFFFAOYSA-N OC(=O)C=CC1C(O)CCC2C1CCC1(C2CCC1OC(=O)C)C
675 0.009569378 LBMPMEXNJZNTKE-UHFFFAOYSA-N COC1CCC2(C(C1(C)C(=O)O)C(C(=O)O)C13C2CCC(C3)C(=C)C1)C=O
676 0.009569378 XNMMRCGXQITAPJ-UHFFFAOYSA-N COC1=CC(C)C2C(C1=O)(C)C1C(O)C(O)C(C3C1(C(C2)OC#C3)C)(C)O
677 0.009569378 HQQJHLGPWYXZPH-UHFFFAOYSA-N OCC(=O)C1CCC2C31C(O)OC(C3O)C1C2CCC2=CC(=O)CCC12C
678 0.009569378 WWQKORKMICDQRF-UHFFFAOYSA-N OCCOCCN1CCN(CC1)C(c1ccccc1)C1CC=C(C=C1)Cl
679 0.009569378 IFEWIMGGAXQAKZ-UHFFFAOYSA-N O=C1CC2C(C)(C)CCCC2(C2=C1C(C(=O)O)C1(C(C2=O)O1)C(O)(C)C)C
680 0.009569378 KSTHUWWXQDWENS-UHFFFAOYSA-N OCCOCCN1CCN(CC1)C(c1ccccc1)C1=CC=C(CC1)Cl
681 0.009569378 DGMIIHQTEVSKJO-UHFFFAOYSA-N COC1=CC(C)C2C(C1=O)(C)C1C3OC4(C1(C(C2)OC(=O)C4)C)C(C3O)C
682 0.009569378 VWVDDEYTPACLOE-UHFFFAOYSA-N OCC(=O)C1CCC2C1(C=O)CC(O)C1C2CCC2=CC(=O)OCCC12C
683 0.009569378 XQXJAHNULHZAGB-UHFFFAOYSA-N OCC(=O)C1CCC2C31CC(OC3O)C1C2CC(C2=CC(=O)CCC12C)O
684 0.0095238095 VEFZLUCJNOJAGR-SEDUGSJDSA-N COc1cc(ccc1O)C2C(C)C(C)Cc3cc(OC)c(O)c(OC)c23
685 0.0095238095 LHBVKISPNCKWHZ-UHFFFAOYSA-N OCC(=O)C1C(O)CC2C31CC(OC3O)C1C2CCC2=CC(=O)CCC12C
686 0.0095238095 FPBPJDZBZWQFFU-UHFFFAOYSA-N OCC(=O)C1CCC2C1(C=O)C(O)C(O)C1C2CCC2=CC(=O)CCC12C
687 0.0095238095 XVNIWWTZHLCRBE-UHFFFAOYSA-N OCC(=O)C1CCC2C31CC(OC3O)C1C2COCC2=CC(=O)CCC12C
688 0.0095238095 XUQWWIFROYJHCU-FJNAKSJRSA-N [H][C@@]12CC[C@@](O)(C(=O)CO)[C@]1(C[C@H](O)[C@@]1([H])[C@@]2([H])CCC2=CC(=O)CC[C@]12C)C=O
689 0.0095238095 DDVVXOKUZMNEAW-FMBBDSOGSA-N COC1CC2C3(C)CCCC2(C(O)OC3)C4=C1C(=O)C(=C(O)C4=O)C(C)C
690 0.0095238095 SVEJFWCDTHHUNF-OKYOBFRVSA-N CC(C)C1CCC2(COC(=O)C)CC(=O)C=C(C)C2C1OC(=O)C
691 0.0095238095 BLGCDSYSCCNYBN-UHFFFAOYSA-N OCC(=O)C1(O)CCC2C1(C)CC(O)C1C2CCC2=CC(=O)C=C(C12C)O
692 0.0095238095 ZYXBTJKXTHXJTO-UHFFFAOYSA-N OCC(=O)C1CCC2C1(CC(O)C1C2CCC2=CC(=O)CCC12C)C(=O)O
693 0.0095238095 XUQWWIFROYJHCU-UHFFFAOYSA-N OCC(=O)C1(O)CCC2C1(C=O)CC(O)C1C2CCC2=CC(=O)CCC12C
694 0.0095238095 RKGHNMKIVBJAIW-UHFFFAOYSA-N OCC(=O)C1(O)CCC2C1(C)CC(=O)C1(C2CCC2=CC(=O)CCC12C)O
695 0.0095238095 FBDAERVDYDGZHU-CHNSCGDPSA-N COC1=C2C(C)(C)CCCC2(C)c3c(O)c4OC(C)Cc4c(O)c3C1=O
696 0.0095238095 FGEPVZUHIBNNQX-UHFFFAOYSA-N O=C1OC2CC3C(C)C=C(C(=O)C3(C3C2(C(C1)C(C)C1C3OCO1)C)C)O
697 0.0095238095 CRGRCHLIVSPUMX-UHFFFAOYSA-N OCC(=O)C1(O)CC(C2C1(C)CC(=O)C1C2CCC2=CC(=O)CCC12C)O
698 0.0095238095 BWAFOKWXGDOVFA-LSTDLKDCSA-N CC(=O)OCC1C(=CCC2C(C)(C)CC(CC12C)OC(=O)C)C=O
699 0.0095238095 LLWAIJLNXRKXTQ-JSTLXOBDSA-N CC(=O)OC1C(OC(=O)C)C(C)(O)C2C1C(=C)CCC3C2C3(C)C
700 0.009478673 YMQCIRDJBMTBSG-UHFFFAOYSA-N OCC(=O)C1(O)CCC2C1(C)CC(=O)C1C2CCC2=CC(=O)CCC12CO
701 0.009478673 QXIRQEYFDVIBTN-UHFFFAOYSA-N CNC(=O)C1CCCN1C(=O)C(Cc1cnc[nH]1)NC(=O)C1CCC(=O)N1
702 0.009478673 RYSCENLRCNILSK-WAXPSYRMSA-N CC(=O)OC1CCC(C)(C)C2CC=C3COC(OC(=O)C)C3C12C
703 0.009478673 RIOCYCICIJXBMO-UHFFFAOYSA-N OCC(=O)C1(O)C(O)CC2C1(C)CC(O)C1=C2CCC2=CC(=O)CCC12C
704 0.009478673 QQOVFOJJOXRGOK-UHFFFAOYSA-N CN1C=NC=C1CC(N)C(=O)N1CCCC1C(=O)\N=C(/O)C1CCC(O)=N1
705 0.009478673 PBGMJEFISXYLCY-UHFFFAOYSA-N CN1C=NC(CC(N)C(=O)N2CCCC2C(=O)\N=C(/O)C2CCC(O)=N2)=C1
706 0.009478673 RYSCENLRCNILSK-RDHIYWLCSA-N CC(=O)OC1CCC(C)(C)C2CC=C3COC(OC(=O)C)C3C12C
707 0.009478673 BKGSLHITHNFWNV-UHFFFAOYSA-N OCC(=O)C1(O)CCC2C1(C)CC(O)C1C2COCC2=CC(=O)C=CC12C
708 0.009478673 UUAPDEPTAVUZJC-OAQYLSRUSA-N COC1=C(C(C)C)C(=O)C2=C(C1=O)C3(C)CCCC(C)(C)C3=C(O)C2=O
709 0.009478673 BTVAZXUVOABVDM-CNMWIUBYSA-N CC(=O)OCC1C(C2C(CCC13CO3)C2(C)C)C(=C)COC(=O)C
710 0.009478673 PWWSQELAGGBBIR-UHFFFAOYSA-N CC(=O)OC1CCC2C1(C)CCC1C2CCC2C1C(O)CC(=O)O2
711 0.009478673 LEMZVWALEBSDMO-UHFFFAOYSA-N OCCOCCN1CCN(CC1)C(c1ccccc1)C1=CCC(C=C1)Cl
712 0.009478673 OJGXSPXNGOVDNO-ZWKOTPCHSA-N COc1cc(CC[C@@H](O)C[C@@H](O)CCc2ccc(O)cc2)cc(OC)c1O
713 0.0094339623 YEIADPUXRRUQBV-UHFFFAOYSA-N OCC(=O)C1(O)CCC2C1(C)CC(O)C1C2CC(=O)C2=CC(=O)CCC12C
714 0.0094339623 PVAMZADGFNYSBS-UHFFFAOYSA-N CC(C(C(=O)C1=C(O)C2(C3(C1=O)CC(C(C3CC2=O)(C)C)C(=C)C)O)O)C
715 0.0094339623 XOZIZCAYPORZCT-RXYDEIHYSA-N CC(=O)OC1CC2C(C)(C)CCCC2(C)C3C(OC(=O)C)OC=C13
716 0.0094339623 WHHISEKDAVJGTM-UHFFFAOYSA-N OCC(=O)C1COCC2C1(C=O)CC(O)C1C2CCC2=CC(=O)CCC12C
717 0.0094339623 XOZIZCAYPORZCT-BCDMZGRMSA-N CC(=O)OC1CC2C(C)(C)CCCC2(C)C3C(OC(=O)C)OC=C13
718 0.0094339623 SRUYLAHMRWFSDS-UHFFFAOYSA-N OCC(=O)C1(O)CCC2C31CC(OC3O)C1C2CCC2=CC(=O)CCC12C
719 0.0094339623 MGJBPXTUVVESMJ-UHFFFAOYSA-N OCC(=O)C1(O)C(O)CC2C1(C)CC1OC31C2CCC1=CC(=O)CCC31C
720 0.0093896714 HZMJAXVHYVNKRC-UHFFFAOYSA-N OC=C1CC2(C)C(C(C1=O)C(=O)O)CCC1C2CCC2(C1CCC(=O)O2)C
721 0.0093896714 BCHHPSBWEQCAPG-JFSRIYKDSA-N CC12CCC(=O)C=C1C(O)CC3C4CCC(O)(C(=O)CO)C4(C)CC(=O)C23
722 0.0093896714 JPYYREWAGJVKFA-UHFFFAOYSA-N OCC(=O)C1(O)CCC2C1(C)COC(=O)C1C2CCC2=CC(=O)CCC12C
723 0.0093896714 BCHHPSBWEQCAPG-UHFFFAOYSA-N OCC(=O)C1(O)CCC2C1(C)CC(=O)C1C2CC(C2=CC(=O)CCC12C)O
724 0.0093896714 HNRSPLCLWIDTLI-UHFFFAOYSA-N OCC(=O)C1(O)CCC2C1(C)CC(=O)C1C2CCC2=CC(=O)CC(C12C)O
725 0.0093896714 AWQPJJXFSMPFLG-UHFFFAOYSA-N OCC(=O)C1(O)CCC2C1(C)CC(=O)OC1C2CCC2=CC(=O)CCC12C
726 0.0093896714 SRUYLAHMRWFSDS-DEFXREPVSA-N CC12CCC(=O)C=C1CCC3C4CCC(O)(C(=O)CO)C45CC(OC5O)C23
727 0.0093896714 STQZLTSXUWDKIY-UHFFFAOYSA-N OCC(=O)C1(O)CCC2C1(C)CC(=O)C1C2COCC2=CC(=O)CCC12C
728 0.0093896714 SIURLYKKRDGFKL-UHFFFAOYSA-N OCC(=O)C1(O)CCC2C1(C)C(O)C(O)C1C2CCC2=CC(=O)C=CC12C
729 0.0093896714 BCHHPSBWEQCAPG-GCVFNWPRSA-N CC12CCC(=O)C=C1C(O)CC3C4CCC(O)(C(=O)CO)C4(C)CC(=O)C23
730 0.0093023256 ZLSKHTUVIBMBNO-UHFFFAOYSA-N NCC(OC1C(N)CC(C(C1O)NC)O)OC(C(C=O)O)CN
731 0.0093023256 GVBDDZNAFQDZPW-UHFFFAOYSA-N OCC(COC(=O)CCN1CC1)(COC(=O)C=C)COC(=O)C=C
732 0.0093023256 WDAMTPQABGTUDL-ZSEKCTLFSA-N COc1c(O)c2c(CCC3C(C)(C)C(=O)CCC23C)c4C(=O)OCCc14
733 0.0092592593 GKOQLKJPOZCMBN-UHFFFAOYSA-N CCCCCCCCCCCCCCCCC(Cl)(Cl)C=O
734 0.0092592593 UNTAGUUZSASFSV-JYKJYERCSA-N COC1CC=C(C)CC(C2C(/C=C\1/C)OC(=O)C2=C)OC(=O)C(=CC)CO
735 0.0092165899 CJAJEZSCULAKCB-UHFFFAOYSA-N CCCCCCCCCCCCCCC(C(O)=O)S(O)(=O)=O
736 0.0092165899 OTWFEXKPUVHGDY-UCTUDUNKSA-N COCC(=CCO)C(=O)OC1CC(=CCC/C(=C/C2C1C(=C)C(=O)O2)/C)C
737 0.0092165899 PDDQOPSHCYJCNP-STRKUORWSA-N CC1(COC(=O)CCC(=O)O)CCCC2(C)C3CCC(=O)C=C3C(=O)CC12
738 0.0092165899 CJAJEZSCULAKCB-UHFFFAOYSA-N CCCCCCCCCCCCCCC(C(O)=O)S(O)(=O)=O
739 0.0092165899 OTWFEXKPUVHGDY-UZCYICRFSA-N COCC(=C/CO)C(=O)OC1CC(=CCCC(=CC2OC(=O)C(=C)C12)C)C
740 0.0092165899 MMYDZCVHOJMQLM-UHFFFAOYSA-N CCCCCCCCCCCCN=C1C(Cl)C(=O)C(=O)C2=CC=CN=C12
741 0.0092165899 FLMBIJPYWUHLEX-BGNSOXABSA-N COCC(=CC)C(=O)OC1CC(=CCC(/C(=C/C2C1C(=C)C(=O)O2)/C)O)C
742 0.0091743119 ARVGLJBJNQVNTK-UHFFFAOYSA-N CCOC(=O)COC(=O)NCCCCCCNC(=O)OCC(=O)OCC
743 0.0091743119 AHBZLJFHPXSDJZ-UCTUDUNKSA-N COCC=C(C(=O)OC1CC(=CCC/C(=C/C2C1C(=C)C(=O)O2)/C)C)CO
744 0.0091324201 DGXNORYLNOBGEV-QKVFXAPYSA-N COC(=O)CCC1(C)C(CC(=O)c2c(O)c(C(C)C)c(O)c(O)c12)C(=C)C
745 0.0091324201 OHUWJIVNYZYXDZ-UHFFFAOYSA-N CCCCCCCCCCCCCCOC(=O)CS(O)(=O)=O
746 0.0090909091 WLTATNKUESCCJM-LHXNCXNZSA-N COc1c(OCC=C(/C)CC=CC(C)(C)OC)ccc2C=CC(=O)Oc12
747 0.0090497738 CWHZKXCUCPKTIN-UHFFFAOYSA-N OCC(=O)C1(O)CCC(C1(C)C)C1CCC2=CC(=O)C=CC2(C1C(=O)O)C
748 0.0090497738 SUPRLOYYPNFRNB-IQEJOYMASA-N CO[C@H]1O[C@@H]2C[C@@H](C)[C@]3(C[C@H](OC3=O)c4cocc4)[C@H]5CCC[C@H]1[C@]25CO
749 0.009009009 ZPYVZANUMSDENH-UHFFFAOYSA-N OC1CCC2C1(C)CCC1C2CCC2C1CCC(C2)OS(=O)(=O)O
750 0.0089285714 ADLFDNOTASDSPT-UHFFFAOYSA-N CCCCCCCCCCCCCC(=O)OCCS(O)(=O)=O
751 0.0088888889 NWTCBWDIPOKYAO-UHFFFAOYSA-N COC1=C(OC)C(=O)C(CCCCCCCCCC=O)=C(C)C1=O
752 0.0088495575 OVZSWULBIUXYRY-UHFFFAOYSA-N OC1CCC2C(C1)CCC1C2CCC2(C1CCC2OS(=O)(=O)O)C
753 0.0088105727 AXDVKAQGXXYSTO-UAJHZCRISA-N COC(=O)C1CCCC(=C2/CC(OC2=O)c3cocc3)C1(C)CCC(C)O
754 0.0088105727 AYPWQBGGCFOXOX-JTZWULFTSA-N CCCCCC[C@@H](C)C=C(/C)[C@H]1OC(=O)C(=C[C@@H]1O)C=CC(=O)O
755 0.0088105727 JIEAIWBXHHLQAC-FXTWSLHSSA-N CCCCCC[C@@H](C)C=C(/C)[C@H](O)[C@@H]1OC(=O)C(=C1)C=CC(=O)O
756 0 UNZYHCJVLIBLEH-BVIFKLCGSA-N COC(=O)CCC1C2(CCC3=CCOC3=O)C(C)CCC1(OC2=O)C(=C)C
757 0 XAVWKOCZAFFPBV-OYCYINBGSA-N COC1=CCC2CC3OC(O)CC4C(=C(OC)C(=O)C(C34C)C2(C)C1=O)C
758 0 SIOFDMQCUDVJKM-RYIRWXKESA-N COC1C(C)C2=CC(=O)OC3CC4CC=C(OC)C(=O)C4(C)C(C1O)C23C
759 0 SBXDFSOQLLIJIX-UHFFFAOYSA-N OCC(=O)C1CCC2C1(C=O)CC(O)C1(C2CCC2=CC(=O)CCC12C)O
760 0 UYMPLBNDXUODHC-UHFFFAOYSA-N OCC(=O)C1CCC2(C1(C=O)CC(O)C1C2CCC2=CC(=O)CCC12C)O
761 0 IETHCQWBNIXBDQ-UHFFFAOYSA-N OCC(=O)C1CCC2C1(C=O)CC(O)C1C2CCC2=CC(=O)COCC12C
762 0 HRDJABQQTTUDKU-UHFFFAOYSA-N OCC(=O)C1CCC2C1(C=O)CC(O)C1C2COCC2=CC(=O)CCC12C
763 0 CKRHSGZMMGXRKZ-FPWAFXQNSA-N COC1=CC(C)C2CC3OC(=O)CC4C(=C)C(O)C(O)C(C34C)C2(C)C1=O
764 0 XAGXFPWQFKYLOZ-UHFFFAOYSA-N OCC(=O)C1CCC2C1(C=O)CC(O)C1C2CCC23C1(C)CCC(=O)C3O2
765 0 WXQRRMUVWRWGSW-UHFFFAOYSA-N O=C1C=CC2(C(=C1)CCC1C2(O)C(O)CC2(C1CC(C2(O)C(=O)C)O)C)C
766 0 LXGGKRQZMMIKOH-UHFFFAOYSA-N OCC(=O)C1CCC2C1(C=O)CC(O)C1C2CCC2=CC(=O)C(CC12C)O
767 0 VFAPTLAYGIEZEF-UHFFFAOYSA-N CC(=O)OC1=CC(=CCCC2(C(C(C1C(C)C)OC(=O)C)O2)C)C
768 0 HKBCMOYQSJOZOQ-UHFFFAOYSA-N COC(=O)C1(C)CCCC2(C1C(O)C(=O)C1C2CCC(=O)C1C)C
769 0 WVBZOKCBLSRGKH-UHFFFAOYSA-N OCC(=O)C1CCC2C1(C=O)CC(O)C1C2CCC2=C(C(=O)CCC12C)O
770 0 XXAGGBKFYRBDBT-UHFFFAOYSA-N OCC(=O)C1CCC2C1(C=O)CC(O)C1C2CCC2=CC(=O)CCC12CO
771 0 OADUENJGXSAAII-UHFFFAOYSA-N OCC(=O)C1CCC2C1(C=O)CC(O)C1C2CCC2=CC(=O)CC(C12C)O
772 0 PUFYSBPINLCDCJ-UHFFFAOYSA-N OCC(=O)C1CCC2C1(C=O)CC(O)C1C2CC(C2=CC(=O)CCC12C)O
773 0 ZMFDDYODSBCBBC-UHFFFAOYSA-N OCC(=O)C1CCC2C1(C=O)CC(O)C1C2C(O)CC2=CC(=O)CCC12C
774 0 MEUOKPNQQVXIQZ-FIMQDFCFSA-N CC(=O)OC1CC(=C/C=C/C2(C(C(C1C(C)C)OC(=O)C)O2)C)C
775 0 ZIIXWSQVKMTRFT-UHFFFAOYSA-N OCC(=O)C1C(O)CC2C1(C=O)CC(O)C1C2CCC2=CC(=O)CCC12C
776 0 NEJQIOLUWGJKFE-UHFFFAOYSA-N O=C(C(O)(C)C)OC1c2c(C)coc2CC2(C1(C)C(C)CCC2)O
777 0 TUWRTXJGLZCWDQ-UHFFFAOYSA-N OC(=O)CCC1C(C)(O)CCC2C1(O)CCC1=CC(=O)CCC21C
778 0 HAUBHCMLQYUSQL-UHFFFAOYSA-N OC(=O)CCC1C2CCC3=CC(=O)CCC3(C2(O)CCC1(C)O)C
779 0 SMPFFFZRTDDDKK-UHFFFAOYSA-N CC1CCN(C(C1CCOP(=O)(O)O)C)Cc1cnc([nH]c1=N)C
780 0 KQHYNHGRTUJPOR-UHFFFAOYSA-N CC1CN(Cc2cnc([nH]c2=N)C)C(C(C1)CCOP(=O)(O)O)C
781 0 QQHRCDVEUHJEAI-UHFFFAOYSA-N O=C(CN1CCC(CC1)c1ccccc1)NCN1C=Nc2ccccc2C1=O
782 0 UBOUSGVXVUUZMD-UHFFFAOYSA-N CN1CCN(CC1)C(=O)CCN1C(=O)C2=CC=CC=C2N=C1C1=CC=CC=C1
783 0 YDAXTCGACADAPH-UHFFFAOYSA-N OC(=N)CCC1=CC=C(C=C1)N=C1C2=CC=CC=C2NC2=CC=CC=C12
784 0 LBRHJTCPPZIPJU-UHFFFAOYSA-N O=C(NC1CCN(CC2=CNC3=CC=CC=C23)CC1)NC(=O)C1=CC=CC=C1
785 0 UDSZFLPWKSJOIB-UHFFFAOYSA-N CC1CCC(C(N1Cc1cnc([nH]c1=N)C)C)CCOP(=O)(O)O
786 0 PHIJMIUVLAIXCN-UHFFFAOYSA-N CC1C(CCCN1Cc1cnc(n(c1=N)C)C)CCOP(=O)(O)O
787 0 WIZZWASVZIUMIX-UHFFFAOYSA-N NC1CC(N)C(C(C1OC1OC(C(N)C)C(C(C1N)O)O)O)O
788 0 QACVMOHIHXGYLO-UHFFFAOYSA-N CCOC(=O)NC1=NC(N)=C2N=C(CNC2=C1)C1=CC(OC)=CC=C1
789 0 DNVPMVJYQWFBIK-UHFFFAOYSA-N CCOC(=O)NC1=NC(N)=C2N=C(CNC2=C1)C1=CC=C(OC)C=C1
790 0 JVOORZCMMWOBIP-UHFFFAOYSA-N CCCCCCC(=O)C1=C(CCC)C(OC)=C(OC)C2=C1OCO2
791 0 BSANINPSAVRRBQ-UHFFFAOYSA-N CN1CC(CCC(C#N)C(N)=O)CC2C1Cc1c[nH]c3cccc2c13
792 0 CVEJSHZPRMTEAO-UHFFFAOYSA-N CCN(CC)CCNC(=O)C1=CC=CC2=C(N)C3=CC=CC=C3N=C12
793 0 PHPZVFGFDCPSHG-UHFFFAOYSA-N OCC(=O)C1CCC2C31CC(OC3O)C1(C2CCC2=CC(=O)CCC12C)O
794 0 AXKCZGIBVNCQJN-UHFFFAOYSA-N CN(C)CCN(C)CC(=O)N1C2=CC=CC=C2SC2=CC=CC=C12
795 0 DEQYZIOXHGXZIX-UHFFFAOYSA-N OC(=O)CCC1C2CCC3=CC(=O)OCCC3(C2CCC1(C)O)C
796 0 PKUYZMYEHWGCMG-UHFFFAOYSA-N CC1=CC=NC(NC(C2=CC=CC=C2)C2=CC=C3C=CC=NC3=C2O)=C1
797 0 FSBMYEOYEGGIOO-UHFFFAOYSA-N OC(=O)CCC1C2CCC3=CC(=O)COCC3(C2CCC1(C)O)C
798 0 HWRAWHUGKNZBHK-UHFFFAOYSA-N CN(C1=NC(C(=O)N1)(C1=CC=CC=C1)C1=CC=CC=C1)C1=CC=CC=C1
799 0 FAXXFFPOCNWZPU-UHFFFAOYSA-N CCN(CC)C1=CC(C)=C(C=C1)N1C(C)=NC2=C(C=CC(N)=C2)C1=O
800 0 URGJPLNKVOKLDD-UHFFFAOYSA-N OCC(=O)C1CCC2C31CC(OC3O)C1C2CCC2=CC(=O)COCC12C
801 0 MTODIXDHKFPWBF-UHFFFAOYSA-N OC(=O)CCC1C2CCC34C(C2CCC1(C)O)(C)CCC(=O)C4O3
802 0 SXSZDKWRRCVTKA-UHFFFAOYSA-N OCC(=O)C1CCC2C31CC(OC3O)C1C2CCC23C1(C)CCC(=O)C3O2
803 0 IDZLVOGHOOGFMK-UHFFFAOYSA-N OCC(=O)C1(O)CCC2C1(C)CC(O)C1C2CCC23C1(C)C=CC(=O)C3O2
804 0 PQCVMZLKMPHEJJ-UHFFFAOYSA-N CCN(CC)CCNC1=C2C(=O)C3=CC=CC=C3SC2=C(N)C=C1
805 0 RMCVOCSDTGVPPK-UHFFFAOYSA-N OC(=O)C(CC1C2CCC3=CC(=O)CCC3(C2CCC1(C)O)C)O
806 0 JWSYRAOIYYVZLG-UHFFFAOYSA-N CN(C)C(C)=NC1=CC=C2C(=O)C3=CC(=CC=C3C(=O)C2=C1)N=C(C)N(C)C
807 0 QFIBIAVGRCUEAX-UHFFFAOYSA-N OCC(=O)C1(O)CCC2C1(C)CC(O)C1(C2CCC2=CC(=O)C=CC12C)O
808 0 UOODUUDTEGPHOA-UHFFFAOYSA-N NCC1OC(OC2C(N)CC(C(C2OC)O)N)C(C(C1O)O)N
809 0 GJFCAYFWCNOHCA-UHFFFAOYSA-N O=C1C2(CCCC11N=NCC1C1=CC=CC=C1)N=NCC2C1=CC=CC=C1
810 0 DTDXAOMAXIGTTL-UHFFFAOYSA-N [H]C12CC[N+](CC1)(CC2OC(C)=O)C(C1=CC=CC=C1)C1=CC=CC=C1
811 0 JCCCGTZVJVHMNZ-UHFFFAOYSA-N O=C1CCC2(C(C1)(O)C(O)CC1C2CCC2(C1CCC(=O)O2)C)C
812 0 AWYXZNPCKJOGEN-UHFFFAOYSA-N CC1=NC2=C(C=C1)C1=C(C=C2)N=C2CCCC(=O)C2C1C1=NC=CC=C1
813 0 HWIIIZAAXGKURG-UHFFFAOYSA-N NCC1OC(OC2C(N)CC(C(C2O)OC)N)C(C(C1O)O)N
814 0 MAFSAGGROYFGDK-UHFFFAOYSA-N NCC1OC(OC2C(N)CC(C(C2O)O)N)C(C(C1O)O)NC
815 0 MBCXYMHJZHVECL-UHFFFAOYSA-N NCC1OC(OC2C(N)CC(C(C2O)O)N)C(C(C1O)OC)N
816 0 MQSKXDGVLLTXDW-UHFFFAOYSA-N NCC1OC(OC2C(N)CC(C(C2O)O)N)C(C(C1OC)O)N
817 0 IKQGVVPZEURWHH-UHFFFAOYSA-N OC(=O)CCC1C2C(O)CC3=CC(=O)CCC3(C2CCC1(C)O)C
818 0 MCPTUOMSLUEKNA-UHFFFAOYSA-N COC1=C(OC)C(=CC=C1)C(NC(=O)OC(C)(C)C)C(O)C(O)=O
819 0 SSHWDGQNMYHLBV-UHFFFAOYSA-N COC1=CC=C(C=C1OC)C(NC(=O)OC(C)(C)C)C(O)C(O)=O
820 0 YVEASTJAAFHWES-UHFFFAOYSA-N COC1=CC(=CC(OC)=C1)C(NC(=O)OC(C)(C)C)C(O)C(O)=O
821 0 GXMKZUCXDPFOQX-UHFFFAOYSA-N OCC12CCC(=O)C=C1CCC1C2CCC(C1CCC(=O)O)(C)O
822 0 FRYYVYIAUVHRFM-UHFFFAOYSA-N OC(=O)CCC1C2CCC3=CC(=O)CC(C3(C2CCC1(C)O)C)O
823 0 NIYNMELIQIMNCL-UHFFFAOYSA-N COC1=CC(C)C2C(C1=O)(C)C1C(O)C(O)C(C3=CC(=O)OC(C2)C13C)C
824 0 LZCGANIDYBOLRF-UHFFFAOYSA-N COC1=CC(C)C2C(C1=O)(C)C1C(O)C(O)C(C3(C1(C(C2)OC#C3)C)O)C
825 0 JMAHSHHOGIVVGY-UHFFFAOYSA-N CCCN(CCC)C(=O)C1=C(C)N2C=C(N=C2S1)C1=CC=CC=C1
826 0 BZMQGRFTTXNJOB-UHFFFAOYSA-N OC(=O)CC1(O)C(=CCCC(=C)C2C(C1OC(=O)C)C(C2)(C)C)C
827 0 IHAPAKJWMJVXDM-UHFFFAOYSA-N CC(c1nc(sc1C(=O)N)N1CCC(CC1)C1CCNCC1)C
828 0 ZPRNDDAPNJAFFM-UHFFFAOYSA-N OC(=O)CCC1C2CCC3=CC(=O)CCC3(C2C(CC1(C)O)O)C
829 0 BFGSCICBZOPICD-UHFFFAOYSA-N C(CN1CCCCC1)N1C(N=CC2=CC=C3OCOC3=C2)=NC2=CC=CC=C12
830 0 DQOFIDMVWBZJGL-UHFFFAOYSA-N COC1=CC=C(C=C1)C1=NC(=C(N1C)C1=CC=NC=C1)C1=CC=CC=C1
831 0 GRUIIAQNNWQJPW-UHFFFAOYSA-N CN1CCN(CC(C2=CC(Cl)=CC=C2)C2(O)CCCCC2)CC1
832 0 JTNFVLFCBVYMBK-UHFFFAOYSA-N COC1(O)C=CC2=C(C1O)CCC1C2CCC2(C1CC(C2O)O)C
833 0 AZEROKRLLWBBAK-UHFFFAOYSA-N CC(C)(C)CC(C)(C)C1=CC=C(OCCOCCS(O)(=O)=O)C=C1
834 0 GXNFLJCHXOAUAM-UHFFFAOYSA-N CCC1(C)C2CCC3(C(C2CC(C1=CC(=O)O)O)CCC(=O)O3)C
835 0 YOYVCMGPLGSAGI-UHFFFAOYSA-N COC1=CC2=C(C(C1O)O)C1C(CC2)C2CC(C(C2(CC1)C)O)O
836 0 DUIUZMOERALNGY-UHFFFAOYSA-N OC(=O)CCC1(C)C2CCC3(C(C2CC(C1=C)O)CCC(=O)O3)C
837 0 BVUQNOULQKWWBK-UHFFFAOYSA-N OC(=O)CCC1C2CC(O)C3=CC(=O)CCC3(C2CCC1(C)O)C
838 0 WKWNPZTXDATHMV-UHFFFAOYSA-N COC1CCCCCc2cc(O)cc(c2C(=O)OC(CCC1)C)O
839 0 ZOIYDULGILECSU-UHFFFAOYSA-N COc1cc2CCCCCC(O)CCCC(OC(=O)c2c(c1)O)C
840 0 WXUWOACRYZHYQL-UHFFFAOYSA-N CCCCCCCCCCSC1OC(CO)C(O)C(O)C1O
841 0 XIMOZTIBKXMZKJ-UHFFFAOYSA-N COc1cc(O)cc2c1C(=O)OC(C)CCCC(CCCCC2)O
842 0 UFLBSWBIGVRLKL-UHFFFAOYSA-N OC1CCCCCc2c(C)c(O)cc(c2C(=O)OC(CCC1)C)O
843 0 WGCKEVDKYAWWFQ-FSGNFSFESA-N COC12CC3C(O)C4(C(O)CC5C(C)(CCCC5(CO1)C24)C=O)C(=O)C3=C
844 0 CDNVBXHRFPHUBD-UHFFFAOYSA-N OC1CCCCCc2cc(O)c(c(c2C(=O)OC(CCC1)C)O)C
845 0 LPANKMZPLUXQMZ-UHFFFAOYSA-N COC1=C(C)C2CC(O)OC3C2(C(C1=O)C1(C)C(C3)C(C)C=C(C1=O)O)C
846 0 GPLIHWZSJUNOTI-UHFFFAOYSA-N COC1=NC=NC2=C1N=C1CC(C)(C)CC(=NC3CCCCC3)C1S2
847 0 UQLKUPDSEFJXKU-UHFFFAOYSA-N COC1=CC(C)C2C(C1=O)(C)C1C(=O)C(=C(C3C1(C(C2)OC(C3)O)C)C)O
848 0 CHPCZEGFGYGHOJ-UHFFFAOYSA-N CCCCCCCC1(C(=O)NC2=CC=C(Cl)C=C12)C1=CC=CC=C1
849 0 CHFJDKJVFNSTFK-UHFFFAOYSA-N [O-][N+](=NC1=CC=CC=C1N1CCCC1)C1=CC=CC=C1N1CCCC1
850 0 METCZOHMWLJDQD-NLHYBUFHSA-N COC1=CC(C)C2CC3OC(=O)CC4C(C)C(O)C(=O)C(C34C)C2(C)C1=O
851 0 BSZYOOYQXQHYBP-UHFFFAOYSA-N O=CCC(C1CC2OC(=O)CC3C2(C(C1(C)C=O)C(=O)C(=C3C)OC)C)C
852 0 MOABKSJYMYPMMN-UHFFFAOYSA-N CC(C)(C)B(Cl)C(B(Cl)C(C)(C)C)=C([Si](C)(C)C)[Si](C)(C)C
853 0 GESOKLRVLMVNMO-UHFFFAOYSA-N COC1=C(C)C2CC(=O)OC3C2(C(C1=O)C1(C)C(C3)C(C)CC(C1=O)O)C
854 0 IBALQPBIWZLHPR-SJEMMDPOSA-N CC(=O)OC1CCC(C)(C)C2(O)CC(O)C3C(Cc4occc4C3=O)C12C
855 0 AWJHPJVXBOBAPP-UHFFFAOYSA-N COC1=C(C)C2C#COC3C2(C(C1=O)C1(C)C(C3)C(C)CC(C1=O)O)C
856 0 VSFJVDBNVAQRNI-UHFFFAOYSA-N O=C(NCCCCCN1N=C(C=CC1=O)C1=CC=CC=C1)NC1=CC=CC=C1
857 0 UNNMYMCEXFMOMG-UHFFFAOYSA-N COC1=C(C)C2CC(=O)OC3C2(C(C1=O)C1(C)C(C3)C(C)CC(=O)C1O)C
858 0 UATGHCFIVBFESJ-UHFFFAOYSA-N COC1C(=C2CC(=O)OC3C2(C(C1=O)C1(C)C(C3)C(C)CC(C1=O)O)C)C
859 0 IXHGZGNYWVAHTA-UHFFFAOYSA-N COC1C(=C)C2CC(=O)OC3C2(C(C1=O)C1(C)C(C3)C(C)CC(C1=O)O)C
860 0 HQPDEDHWFATLCJ-UHFFFAOYSA-N O=C1CCC(N1)C(=O)N(C(C(=O)N1CCCC1C(=O)N)Cc1[nH]cnc1)C
861 0 GGBHPAMHSGCGQH-UHFFFAOYSA-N CC(=O)C1=CC=C(NC(C2=NC3=CC=CC=C3N2)C2=CC=CC=C2)C=C1
862 0 METCZOHMWLJDQD-UHFFFAOYSA-N COC1=CC(C)C2C(C1=O)(C)C1C(=O)C(O)C(C3C1(C(C2)OC(=O)C3)C)C
863 0 WKQCYNCZDDJXEK-UHFFFAOYSA-N COC1=CC(C)C2C(C1=O)(C)C1C(O)C(=O)C(C3C1(C(C2)OC(=O)C3)C)C
864 0 HWQBFEJPEFFVEQ-UHFFFAOYSA-N COC1=CC(=C2C(C1=O)(C)C1C(O)C(O)C(C3C1(C(C2)OC(=O)C3)C)C)C
865 0 SHNNVIDPHZEMPC-UHFFFAOYSA-N COC1=CC(=C)C2C(C1=O)(C)C1C(O)C(O)C(C3C1(C(C2)OC(=O)C3)C)C
866 0 ULXVHDBQEPWLDR-KGRLHAKYSA-N CC12OCC3OC(=O)C4CC=C5CC(O)C(O)CC5(C)C4CCC(=CO1)C23
867 0 CAZVKRFMNWVPQT-UHFFFAOYSA-N COC1=CC(C)C2C(C1=O)(C)C1C(=C(O)C(C3C1(C(C2)OC(=O)C3)C)C)O
868 0 GESOKLRVLMVNMO-WCAPFRRUSA-N C[C@@H]1C[C@@H](C(=O)[C@]2([C@H]1C[C@@H]3[C@@]4([C@@H]2C(=O)C(=C([C@@H]4CC(=O)O3)C)OC)C)C)O
869 0 KBWOTHNYUHKJBD-UHFFFAOYSA-N COC1=CC2=C(C=C1)N=C(C=C2C)N1N=C(C)C2=C1C1=CC=CC=C1C2
870 0 KBUBZAMBIVEFEI-UHFFFAOYSA-N NC(CC1=CNC2=C1C=CC=C2)C(=O)NC(CC1=CN=CN1)C(O)=O
871 0 LBJNLIBZUVWVTE-UHFFFAOYSA-N COC1C2OC(=O)C3(CCCC(C)(C)C23)C2=C1C(O)=C(C(C)C)C(O)=C2O
872 0 WTKTVGJZPASPEI-UHFFFAOYSA-N CN1N=C(C(OC2=CC=C(N)C=C2)=C1C1=CC=CC=C1)C1=CC=CC=C1
873 0 XCUMSNPHSUGHKU-UHFFFAOYSA-N CCCCCCCCOC1=CC(O)=C(C=C1)C(=O)C1=C(O)C=C(O)C=C1
874 0 JZXLPYCALZPFRY-UHFFFAOYSA-N COC1=C(OC)C=C2C(CC[N+](C)=C2CC2=CC=C(C=C2)[N+]([O-])=O)=C1
875 0 UNNZZQOFLFJJJZ-UHFFFAOYSA-N CCOC(=O)NCC1=CC=C(OC2OC(C)C(O)C(O)C2O)C=C1
876 0 CKRHSGZMMGXRKZ-UHFFFAOYSA-N COC1=CC(C)C2CC3OC(=O)CC4C(=C)C(O)C(O)C(C34C)C2(C)C1=O
877 0 AIHACJYGATZDDL-ZEEYSJMWSA-N COC12CC(C)C3(CC(OC3=O)c4cocc4)C5CCC(O1)C(C)(O)C25C
878 0 MCCDONDJMCBPNA-PABSMWASSA-N CC1N(CC2(O)OCC(O)C(O)C2O)CCc3cc(O)c(O)cc13
879 0 WKQCYNCZDDJXEK-RKDOZKMISA-N COC1=CC(C)C2CC3OC(=O)CC4C(C)C(=O)C(O)C(C34C)C2(C)C1=O
880 0 IFSIOERCQSNVPY-UNRRZMGNSA-N CC(=O)OC1C(O)CC2(C)C3C4CC2(C(OC(=O)C)C34C)C1(C)C
881 0 MCPTUOMSLUEKNA-UHFFFAOYSA-N COC1=C(OC)C(=CC=C1)C(NC(=O)OC(C)(C)C)C(O)C(O)=O
882 0 SSHWDGQNMYHLBV-UHFFFAOYSA-N COC1=CC=C(C=C1OC)C(NC(=O)OC(C)(C)C)C(O)C(O)=O
883 0 YVEASTJAAFHWES-UHFFFAOYSA-N COC1=CC(=CC(OC)=C1)C(NC(=O)OC(C)(C)C)C(O)C(O)=O
884 0 DFTDGVOITFRICZ-UHFFFAOYSA-N NC1=NC(=O)C(CCCCCC(=O)C2=NC3=C(O2)C=CC=C3)C(=N)N1
885 0 JLJFWAYSYTWGHT-PJYSTPTMSA-N CC1(C)CCCC2(C)C1CCC34CC(=O)C(O)(C3)C(O)C(=O)C24O
886 0 WVMWXBCLQVGKOW-UHFFFAOYSA-N CC1=CC2=NC=NN2N=C1OCC(C)(C)CCCCS(N)(=O)=O
887 0 AGTZPSPEBPBUFS-UHFFFAOYSA-N CCC(CC)(CCS(N)(=O)=O)COC1=NN2N=CN=C2C=C1C
888 0 MEQITBVYLVEZNJ-UHFFFAOYSA-N CC1=CC2=NC=NN2N=C1OCCCC(C)(C)CCS(N)(=O)=O
889 0 GESOKLRVLMVNMO-GQAJYNGHSA-N COC1=C(C)C2CC(=O)OC3CC4C(C)CC(O)C(=O)C4(C)C(C1=O)C23C
890 0 PGMZSVUUNSGEQP-UHFFFAOYSA-N CCC(CC)(COC1=NN2N=C(C)N=C2C(C)=C1)CS(N)(=O)=O
891 0 IUERDUXXUQLZOY-CYDSUDJKSA-N COC(=O)C12CCCC3(C(O)OC1)C2CCC4C(C)c5ccoc5C(O)C34
892 0 LIMFBRBDXDPURF-UHFFFAOYSA-N [H]C12CC3([H])CC([H])(C1)CC(C2)(C3)C1=CSC(=N1)N(CCN(C)C)C(=O)C(N)=O
893 0 RIRHQMRDJRZIFE-UHFFFAOYSA-N O=C1OC2COCN3C2C(=CC3)COC(=O)C(C(C1C)(C)O)(C)O
894 0 HYJVJRUXRDRLNM-UHFFFAOYSA-N O=C1OC2CCN3C2C2(COC(=O)C(C(C1C)(C)O)(C)O)OC2C3
895 0 LIRSUEYSWRCMAD-UHFFFAOYSA-N CC1C=CC2=CCCCC2C1CCC1CC(O)C(C(O1)O)C(=O)O
896 0 SSGQWECMUVPJNV-UHFFFAOYSA-N COC1=CC=C(C=CC2=CC=CC(C=CC3=CC=C(OC)C=C3)=[N+]2C)C=C1
897 0 OAHJZEWASFRGKJ-CHWSQXEVSA-N COc1cc(CC(C)C(C)Cc2cc(OC)c(O)c(OC)c2)cc(O)c1O
898 0 QENFXLYICWFNMJ-UHFFFAOYSA-N CC1=CN=C(NC(=O)N(C2CCCCC2)C2CCC(N)CC2)S1
899 0 RPWGNQVSQQXVJP-UHFFFAOYSA-N CC(C)OC1=NC2=C(N=C(C=C2)C2=CC=C(F)C=C2)C(OC(C)C)=N1
900 0 MIPAHUDFHBZYPF-UHFFFAOYSA-N COC1CC2OC(=O)C34C(C52C(C1(C)C)C(O)OC5)CCC(C3)C(=C)C4=O
901 0 AIHACJYGATZDDL-CNGPBWMGSA-N COC12CC(C)C3(CC(OC3=O)c4cocc4)C5CCC(O1)C(C)(O)C25C
902 0 XVJNAEOCXFSHRU-TZFBGNBJSA-N CC(C)(C)OC1C2C(OC(=O)C2=C)C(O)C3(C)C4CCC(C)(O4)C13
903 0 MTBGAAUKKFQUTN-VKXHCMQHSA-N CC12CCC(O)CC1=CCC3(O)C2CC(O)C4(C)C(=O)CCC34O
904 0 ZDUZYDDAHVZGCI-UHFFFAOYSA-N CN(C)CCNC(=O)c1nccc2c(C)c3n(C)c4ccc(O)cc4c3cc12
905 0 GESOKLRVLMVNMO-BLCZWMFJSA-N COC1=C(C)C2CC(=O)OC3CC4C(C)CC(O)C(=O)C4(C)C(C1=O)C23C
906 0 DEWFEGAYVMERFF-YWMUFLPLSA-N COC(=O)C12CCCC(C)(C)C1C(=O)C(O)c3cc(C(C)C)c(O)c(O)c23
907 0 REINYWRAXSPVIS-UHFFFAOYSA-N CCOC(=O)CN(CCN(CC(=O)OCC)CC(=O)OCC)CC(O)=O
908 0 OEDVZYKCNVQWEL-UHFFFAOYSA-N CC1CN(CC(C)N1)c1nc2N(C=C(C(O)=O)C(=O)c2cc1F)C(C)(C)C
909 0 OVHAOWSQROVGGI-UHFFFAOYSA-N CCN1CCN(CC1)C1=C(F)C=C2C(=O)C(=CN(C2=N1)C(C)(C)C)C(O)=O
910 0 VNMRSHLEBBOVMK-UHFFFAOYSA-N CC(=O)OC1C2=C(C)C(CC32C(C1CCC3C)(C)C)(O)CC(=O)O
911 0 HTEZHPOKGJQCMQ-UHFFFAOYSA-N OC(=O)CCC1(C)C(=C)CC(C2C1CCC1(C2CCC(=O)O1)C)O
912 0 YWGWLDUTPWDDIY-UHFFFAOYSA-N CCC1(C)C(=CC(=O)O)CC(C2C1CCC1(C2CCC(=O)O1)C)O
913 0 UCGZTGHAZBOYJN-UHFFFAOYSA-N CCN(CC)CC(=O)NC1=CC2=C(C=C1)N(C)C1=CC=CC=C1S2
914 0 LEDZXVXWZWOUFN-UHFFFAOYSA-N O=C1CCC2(C(C1)(O)CC(C1C2CCC2(C1CCC(=O)O2)C)O)C
915 0 HTLTZICARNIEJA-UHFFFAOYSA-N CCP(CC)(=N[Si](C)(C)C)N([Si](C)(C)C)[Si](C)(C)C
916 0 ZLENIXBPHVHSSG-UHFFFAOYSA-N CCCCCCCOC1=CC=C(C=C1)N1C=C2C=CC(Cl)=CC2=C1
917 0 JQWOMUOYSBTFKJ-UHFFFAOYSA-N OC1C=C(CCC(C(C)(C)C)(Cn2cncn2)O)C=CC1(O)Cl
918 0 GWNVUMGNWBKCFJ-UHFFFAOYSA-N CN(C)C(=O)C1=CC=C(NC2=C3C=CC=CC3=NC3=CC=CC=C23)C=C1
919 0 METCZOHMWLJDQD-JWLDMVDISA-N COC1=CC(C)C2CC3OC(=O)CC4C(C)C(O)C(=O)C(C34C)C2(C)C1=O
920 0 GNNROCKXSQUIEI-UHFFFAOYSA-N ClC1=CC=C(C(C1O)O)CCC(C(C)(C)C)(Cn1cncn1)O
921 0 QHUUJQAJWLTLCZ-UHFFFAOYSA-N ClC1=CC(C(C=C1)(O)CCC(C(C)(C)C)(Cn1cncn1)O)O
922 0 WKQCYNCZDDJXEK-CODJSHPISA-N COC1=CC(C)C2CC3OC(=O)CC4C(C)C(=O)C(O)C(C34C)C2(C)C1=O
923 0 GRVKDXCMPKWIPB-CYOCZRGGSA-N COCC1C2CCC3C45COC(O)(C(O)C4C(C)(C)C=CC5=O)C3(C2)C1=O
924 0 FRQKUCGVEWDQAQ-UHFFFAOYSA-N O=C(NC1=CC=C(C=C1)C1CC(N=N1)C1=CC=CC=C1)C1=CC=CC=C1
925 0 GESOKLRVLMVNMO-CZDKIBKJSA-N COC1=C(C)C2CC(=O)OC3CC4C(C)CC(O)C(=O)C4(C)C(C1=O)C23C
926 0 QNORHADVEHJLEG-UHRALLNKSA-N CCOC1CC(=O)CC(CC=C/2C(O)C(CC(=C/C1=O)C)OC2=O)C(=C)C
927 0 NJVRXPKRTJKFCO-JLNATWFSSA-N COC1OC(O)C23C(CCC(C)(C)C12)OC(=O)C45CC(CCC34)C(=C)C5=O
928 0 QLALOENNQPQQDI-UHFFFAOYSA-N OCC1(O)C(=O)OCC2=CCN3C2C(OC(=O)C(C1(C)O)C)CC3
929 0 KLVGEWPQJQDAEJ-UHFFFAOYSA-N OCC1(O)C(C)C(=O)OC2CCN3C2C(=CC3)COC(=O)C1(C)O
930 0 QNORHADVEHJLEG-YNAITPLOSA-N CCOC1CC(=O)CC(CC=C/2C(O)C(CC(=C/C1=O)C)OC2=O)C(=C)C
931 0 ICYZJIFZEACARX-OAQYLSRUSA-N COc1c(O)c2c(C(=O)C(=C3C(C)(C)CCCC23C)O)c(O)c1C(=C)C
932 0 AJLSYLHAFPGFNX-UHFFFAOYSA-N COC1=CC(=CC=C1)C1=C(C2=CC(OC)=CC=C2)[N+](C)(C)C2=CC=CC=C12
933 0 SSGQWECMUVPJNV-UHFFFAOYSA-N COC1=CC=C(C=CC2=CC=CC(C=CC3=CC=C(OC)C=C3)=[N+]2C)C=C1
934 0 CGPVZAXPDUNVCK-QWJHBKARSA-N COC1=CC2(CC=C)C(C)C(C(C1O)C2=O)c3ccc(OC)c(OC)c3
935 0 JBNZREGDQQKEBZ-UHFFFAOYSA-N OCC1C(=O)OC2CCN3C2C(=CC3)COC(=O)C(C1(C)O)(C)O
936 0 RAKPXSQERZLTBD-UHFFFAOYSA-N OC1=C2COC(=O)C(C)(O)C(C(C(=O)OC3C2N(C1)CC3)C)(C)O
937 0 RCISAMDHQOFOIR-LAJNKCICSA-N COc1c(O)c2c(C(=O)CC3C(C)(C)CCCC23C=O)c(O)c1C(C)(C)O
938 0 HRFOFUYBEQXOMR-UHFFFAOYSA-N CCN(C)C1=CC=C(C=C1)C1=NN=C(O1)C1=CC=C(C=C1)N(C)CC
939 0 CASWIYQEXZNPOB-UHFFFAOYSA-N COC1=C(OC)C(C(C(=C1)C(=O)OC1CC2CCC(C1)N2O)O)O
940 0 HTPNYOFHXBNQAU-UHFFFAOYSA-N COC1=C(OC)C=CC(C1O)(O)C(=O)OC1CC2CCC(C1)N2O
941 0 YPQOLUGHCAWRBO-SZHMCISUSA-N COC(CO)C(=C)C(=O)OC1CC(=CCCC(=CC2OC(=O)C(=C)C12)C)C
942 0 PJSQQDZTXDREEW-UHFFFAOYSA-N COC1(O)C=C(C=CC1(O)OC)C(=O)OC1CC2CCC(C1)N2O
943 0 AJVPXTDATDHHLT-UHFFFAOYSA-N OC1C=C2C3N1CCC3OC(=O)C(C(C(C(=O)OC2)(C)O)(C)O)C
944 0 UHXIDWSFCZKPAM-UHFFFAOYSA-N CCCCCCC(C(=O)OCC(CC)CCCC)S(O)(=O)=O
945 0 QNORHADVEHJLEG-XPRNVYOUSA-N CCOC1CC(=O)CC(CC=C/2C(O)C(CC(=CC1=O)C)OC2=O)C(=C)C
946 0 QHLOLFAIJRCECK-JGRMJRGVSA-N COc1cc2CC(C)C(C)C(c3cc(OC)c(O)c(OC)c3)c2cc1O
947 0 WOEUXLAVBCZVMS-UHFFFAOYSA-N O=C1OC2CC(N3C2C(=CC3)COC(=O)C(C(C1C)(C)O)(C)O)O
948 0 OQVZXEGWVBLGNO-UHFFFAOYSA-N OCC(=O)C1(O)CCC2C1(C)C(O)C(=O)C1C2CCC2=CC(=O)CCC12C
949 0 CEUQHWSIXGFNGI-UHFFFAOYSA-N CC12CCC3C(CCC(CC(O)=O)C3(C)CC(O)=O)C1CCC2=O
950 0 RFIWTIKRYXGCOQ-UHFFFAOYSA-N CC1SC2=NN=CN2N=C1C1C=C(C(=O)C(=C1)C(C)(C)C)C(C)(C)C
951 0 PNSUUEHWQPPUSI-KJAKLXJXSA-N CC(C1OC(=O)CC2(O)OC(CC(=C)C2C)C3OC3CC(=O)C=C1)C(=C)C
952 0 MVBWIWYQJBGLCS-UHFFFAOYSA-N OCC(=O)C1(O)C(O)CC2C1(C)CC(=O)C1C2CCC2=CC(=O)CCC12C
953 0 VNUOQDKYXMTUDP-HNNXBMFYSA-N OC1CC(=C(C(=O)CCCCCCCCc2ccc(O)c(O)c2)C(=O)C1)O
954 0 DTXPQWHAEILBLI-UHFFFAOYSA-N C(OC1=CC=C(C=C1)C1=NCCN1)C=CCOC1=CC=C(C=C1)C1=NCCN1
955 0 FPYGQPQXGSIDSF-UHFFFAOYSA-N OCC(=O)C1(O)CCC2C1(CO)CC(=O)C1C2CCC2=CC(=O)CCC12C
956 0 KBIWTDJCDSXDCG-UHFFFAOYSA-N CN(C)CCOC12CCC(C3=CC=CC=C13)C1=C2C(C)=CC(Cl)=C1
957 0 QWWHEXFNWMKGIL-UHFFFAOYSA-N CNCC1CCN(C1)C1=C(F)C=C2C(=O)C(=CN(C2=N1)C(C)(C)C)C(O)=O
958 0 ATSNBKVIGTXETC-UHFFFAOYSA-N CCC1CN(CCN1)C1=C(F)C=C2C(=O)C(=CN(C2=N1)C(C)(C)C)C(O)=O
959 0 HIVJZCBYCPLYFE-UHFFFAOYSA-N CN1CCC(CC1)C1CC2=CC=CC=C2C1(O)C1=CC=C(Cl)C=C1
960 0 DEWFEGAYVMERFF-XERREHJYSA-N COC(=O)C12CCCC(C)(C)C1C(=O)C(O)c3cc(C(C)C)c(O)c(O)c23
961 0 FEJWNSGKHNGHOR-UHFFFAOYSA-N CN(CCCCN(C)P(=O)(N1CC1)N1CC1)P(=O)(N1CC1)N1CC1
962 0 ANBZNKWMGKVRPV-UHFFFAOYSA-N CN1CCN(CC1)C(=O)CCCC1=CC(Cl)=C(C=C1)C(C)(C)C
963 0 LIDMGPSVNUQTLK-UHFFFAOYSA-N OCC(=O)C1(O)CCC2C1(C)CC(=O)C1C2CCC23C1(C)CCC(=O)C3O2
964 0 UJLIOSPTKQFNIO-UHFFFAOYSA-N OC1CN2C3C1OC(=O)C(C)C(C)(O)C(C(=O)OCC3=CC2)(C)O
965 0 OEUBPCYCGXKUOI-UHFFFAOYSA-N OCC(=O)C1(O)CCC2C1(C)CC(=O)C1C2CCC2=CC(=O)COCC12C
966 0 NISVZEWKUNUGQQ-QZTJIDSGSA-N CC(C)(c1ccc(OCC(O)CO)cc1)c2ccc(OCC(O)CO)cc2
967 0 ULXVHDBQEPWLDR-OUAFOFNUSA-N CC12OCC3OC(=O)C4CC=C5CC(O)C(O)CC5(C)C4CCC(=CO1)C23
968 0 LHVAZUAALQTANZ-UHFFFAOYSA-N CC1C(=O)OC2CCN3(=O)CC=C(COC(=O)C(C)(O)C1(C)O)C23
969 0 MDKDOQLLSBBELT-UHFFFAOYSA-N OCC(=O)C1(O)COCC2C1(C)CC(=O)C1C2CCC2=CC(=O)CCC12C
970 0 NISVZEWKUNUGQQ-UHFFFAOYSA-N CC(C)(C1=CC=C(OCC(O)CO)C=C1)C1=CC=C(OCC(O)CO)C=C1
971 0 NTZMDEFHXCZNNC-UHFFFAOYSA-N O=C1C2CCNCC=C1COC(=O)C(C(C(C(=O)O2)C)(C)O)(C)O
972 0 ZOWUCBLBJJSKFF-KAKPMPKCSA-N COC1OC(O)C2C(C)(C)CCC3OC(=O)C45CC(CCC4C123)C(=C)C5=O
973 0 IHVPTRBJWKUCFE-QBCQSLFDSA-N CC12CC(O)C(O)CC1C(=O)C=C3C2CCC4(C)C(O)CCC34O
974 0 UPYMCEHJCPVDSR-KUJFETMESA-N CC1CCC2OC23CCC(OC(=O)C)C(OC(=O)C)C(=CC13C)C
975 0 MCCDONDJMCBPNA-NXPHAWEXSA-N CC1N(CC2(O)OCC(O)C(O)C2O)CCc3cc(O)c(O)cc13
976 0 ULXVHDBQEPWLDR-PPUWAGDWSA-N CC12OCC3OC(=O)C4CC=C5CC(O)C(O)CC5(C)C4CCC(=CO1)C23
977 0 YECJQOQUADLSMJ-UHFFFAOYSA-N OCC(=O)OC1(O)CCC2C1(C)CC(=O)C1C2CCC2=CC(=O)CCC12C
978 0 YDAXTCGACADAPH-UHFFFAOYSA-N OC(=N)CCC1=CC=C(C=C1)N=C1C2=CC=CC=C2NC2=CC=CC=C12
979 0 TVMGRNMQXZMSKO-FKNQFZBNSA-N COC(=O)CCC1C(=C(/C)CO)CCC(C)C12CC(OC2=O)c3cocc3
980 0 QHGPEARIDZUVJD-UHFFFAOYSA-N O=CCC1OC(=O)C(C)C(C)(O)C(C(=O)OCC2=CCNC12)(C)O
981 0 ULXVHDBQEPWLDR-RSWOKULTSA-N CC12OCC3OC(=O)C4CC=C5CC(O)C(O)CC5(C)C4CCC(=CO1)C23
982 0 BOWOHQHIYFGIPV-UHFFFAOYSA-N CC(CC1=C(OCCOCCS(O)(=O)=O)C=CC=C1)CC(C)(C)C
983 0 ROGUKVYXYSEBFT-UHFFFAOYSA-N O=CC(=O)C1(O)CCC2C1(C)CC(O)C1C2CC(C2=CC(=O)CCC12C)O
984 0 YHEIHLVIKSTGJE-UHFFFAOYSA-N CCN(CC)S(=O)(=O)NC1CC2C(CC3=CNC4=CC=CC2=C34)N(C)C1
985 0 FECDFCIHAIMIQC-UHFFFAOYSA-N CC1CCCC(C)N1N=C(S)C1=C(C)N(C)N(C1=O)C1=CC=CC=C1
986 0 WKQUEMVLENNTJC-UHFFFAOYSA-N CC1=C(NC(C2=CC=CC=C2)C2=C(O)C3=C(C=CC=N3)C=C2)N=CC=C1
987 0 VUNAPZBJNFALSC-UHFFFAOYSA-N CN1C=C2CC3C(CC(CC(C#N)C(O)=N)CN3C)C3=C2C1=CC=C3
988 0 QWLGLRAGSFVBDI-OYUDYFSCSA-N CC(=O)C(=O)C1(C)CCC2C(C)(C)C(=O)CCC2(C)C1CC(=O)O
989 0 QHLOLFAIJRCECK-PVUDRZGPSA-N COc1cc2C[C@H](C)[C@H](C)[C@@H](c3cc(OC)c(O)c(OC)c3)c2cc1O
990 0 YRMBNQKXFWQWGR-UHFFFAOYSA-N CSC1=CC2=C(C=C1)N(CCN(C)C)C(=O)C1=CC=CC=C1N2C
991 0 PKBFEZYKAXTJNJ-ZKYUUJBMSA-N CCOC(=O)C1=CC[C@@H](CC(=O)C[C@H]2O[C@@](C)(CC(=O)C1)CC2=O)C(=C)C
992 0 MJAHQBSZAYUSFL-MKGFCTCPSA-N CC1(C)[C@@H]2C[C@@H]3CCCN3[C@@H](C#N)[C@@]24C[C@]5(OC(=O)N4)C1=Nc6ccccc56
993 0 IULNRTXGLGQYFK-UGFMTUKNSA-N COc1c(O)c2c(C(=O)C[C@@H]3[C@]4(C)CCC[C@]23CO[C@@H]4O)c(O)c1C(C)C
994 0 MKLQDQUHRCAKKI-UHFFFAOYSA-N CN1CC(CC(C#N)C(O)=N)CC2C1CC1=C(C)NC3=CC=CC2=C13
995 0 LTBLNYVCKORKRK-KAMYIIQDSA-N CCCCCCCCCCC(=CC(=O)c1c(O)cc(O)cc1O)O
996 0 GRVKDXCMPKWIPB-UTPWSMFYSA-N COCC1C2CCC3C45COC(O)(C(O)C4C(C)(C)C=CC5=O)C3(C2)C1=O
997 0 OICMZFRKMZWKTB-UHFFFAOYSA-N CCOCC(CN=C(O)NC1=CC=C(Cl)C=C1)N1CCOCC1
998 0 VUOAKPMTWRKOCA-UHFFFAOYSA-N CCOCC(CN=C(O)NC1=CC=CC(Cl)=C1)N1CCOCC1
999 0 SAGIQTCWCKNJPN-UHFFFAOYSA-N CCCc1cc(OC)c(Oc2cc(CCCO)cc(OC)c2O)c(OC)c1
1000 0 YCJWRISPOLNUMU-UHFFFAOYSA-N CCN(CC)CCCN1C(C)=NC2=C(SC3=C2C(C)=CC(C)=N3)C1=O
1001 0 JTJFUDHKPWGQGT-CTNGQTDRSA-N COc1c(O)c2c(C(=O)C(=O)C3C(C)(C)CCCC23CO)c(O)c1C(C)C
1002 0 LBJNLIBZUVWVTE-NYUBLWNDSA-N COC1C2OC(=O)C3(CCCC(C)(C)C23)c4c(O)c(O)c(C(C)C)c(O)c14
1003 0 YKUJZZHGTWVWHA-SVBHMRACSA-N COC12CC3OC3(C(C)C)C(O)C14OC4CC5C6=C(CCC25C)C(=O)OC6
1004 0 UNNZZQOFLFJJJZ-NBUQLFNLSA-N CCOC(=O)NCc1ccc(OC2OC(C)C(O)C(O)C2O)cc1
1005 0 YCDOREPSVLDWPJ-UHFFFAOYSA-N O=C1N(C2=CC=CC=C2)C2=C(C=CC=N2)C2=C1N(CC1CCCCC1)C=N2
