# Supplementary material for: Ion mobility collision cross-section atlas for known and unknown metabolite annotation in untargeted metabolomics
Source: Nat Commun. 2020 Aug 28;11:4334. doi: 10.1038/s41467-020-18171-8 (PMC7455731; doi:10.1038/s41467-020-18171-8)
Supplement: Supplementary file 8 — Supplementary Data 5 [file 41467_2020_18171_MOESM8_ESM.zip › 01_positive_mode/L0812/cfmid_pred_spec.msp]

Name: +ve in-silico MS/MS by CFM-ID for WQZGKKKJIJFFOK-GASJEMHNSA-N
ID: WQZGKKKJIJFFOK-GASJEMHNSA-N
Comment: Energy0
Num peaks: 6
73.02840582 1.498184417
103.0389705 1.772250108
133.0495352 1.890320456
145.0495352 4.134792388
163.0600999 28.73545974
181.0706646 45.88647501

Name: +ve in-silico MS/MS by CFM-ID for WQZGKKKJIJFFOK-GASJEMHNSA-N
ID: WQZGKKKJIJFFOK-GASJEMHNSA-N
Comment: Energy1
Num peaks: 8
43.01784114 5.78129331
45.0334912 3.700270538
59.01275576 3.259083766
61.02840582 2.306424301
145.0495352 13.0520879
151.0600999 2.266096436
163.0600999 31.079766
181.0706646 18.87446829

Name: +ve in-silico MS/MS by CFM-ID for WQZGKKKJIJFFOK-GASJEMHNSA-N
ID: WQZGKKKJIJFFOK-GASJEMHNSA-N
Comment: Energy2
Num peaks: 23
31.01784114 2.076404541
41.00219107 1.395482789
43.01784114 8.48571328
45.0334912 7.002990745
47.01275576 2.427709174
47.04914126 1.210910326
55.01784114 1.38884455
59.01275576 6.650495016
61.02840582 6.941486127
71.01275576 2.128803034
73.02840582 4.716927885
75.04405588 4.17965328
85.02840582 1.432095501
87.00767038 2.085909446
89.02332044 4.259267849
91.0389705 6.736349298
93.05462057 1.183771384
101.0233204 1.896454329
103.0389705 3.939150423
105.0546206 2.23459444
117.0546206 1.282784659
145.0495352 4.802377503
163.0600999 1.74052995

Name: +ve in-silico MS/MS by CFM-ID for RFSUNEUAIZKAJO-VRPWFDPXSA-N
ID: RFSUNEUAIZKAJO-VRPWFDPXSA-N
Comment: Energy0
Num peaks: 6
73.02840582 3.323848652
85.02840582 2.867885356
103.0389705 3.857051565
145.0495352 1.980293523
163.0600999 18.69757936
181.0706646 50.20065305

Name: +ve in-silico MS/MS by CFM-ID for RFSUNEUAIZKAJO-VRPWFDPXSA-N
ID: RFSUNEUAIZKAJO-VRPWFDPXSA-N
Comment: Energy1
Num peaks: 10
43.01784114 4.920242763
45.0334912 3.055173516
47.04914126 2.129683346
55.01784114 2.233722317
73.02840582 3.934069044
75.04405588 2.476418416
103.0389705 1.447372332
145.0495352 11.53037875
163.0600999 29.39975555
181.0706646 19.44023297

Name: +ve in-silico MS/MS by CFM-ID for RFSUNEUAIZKAJO-VRPWFDPXSA-N
ID: RFSUNEUAIZKAJO-VRPWFDPXSA-N
Comment: Energy2
Num peaks: 22
27.02292652 2.038599465
29.00219107 2.775274851
31.01784114 6.132301701
41.00219107 1.73870275
43.01784114 11.93179621
45.0334912 7.609256617
47.04914126 4.69181438
55.01784114 2.124107558
59.01275576 3.077655724
59.04914126 1.842274798
61.02840582 3.520139652
71.01275576 3.02362886
73.02840582 4.303033501
75.04405588 1.709233022
85.02840582 2.54436779
87.00767038 2.530246993
87.04405588 3.250399609
89.02332044 3.102437792
89.05970595 2.750626973
91.0389705 5.401740219
145.0495352 2.800772239
163.0600999 1.504589999

Name: +ve in-silico MS/MS by CFM-ID for WQZGKKKJIJFFOK-SVZMEOIVSA-N
ID: WQZGKKKJIJFFOK-SVZMEOIVSA-N
Comment: Energy0
Num peaks: 6
73.02840582 1.498184417
103.0389705 1.772250108
133.0495352 1.890320456
145.0495352 4.134792388
163.0600999 28.73545974
181.0706646 45.88647501

Name: +ve in-silico MS/MS by CFM-ID for WQZGKKKJIJFFOK-SVZMEOIVSA-N
ID: WQZGKKKJIJFFOK-SVZMEOIVSA-N
Comment: Energy1
Num peaks: 8
43.01784114 5.78129331
45.0334912 3.700270538
59.01275576 3.259083766
61.02840582 2.306424301
145.0495352 13.0520879
151.0600999 2.266096436
163.0600999 31.079766
181.0706646 18.87446829

Name: +ve in-silico MS/MS by CFM-ID for WQZGKKKJIJFFOK-SVZMEOIVSA-N
ID: WQZGKKKJIJFFOK-SVZMEOIVSA-N
Comment: Energy2
Num peaks: 23
31.01784114 2.076404541
41.00219107 1.395482789
43.01784114 8.48571328
45.0334912 7.002990745
47.01275576 2.427709174
47.04914126 1.210910326
55.01784114 1.38884455
59.01275576 6.650495016
61.02840582 6.941486127
71.01275576 2.128803034
73.02840582 4.716927885
75.04405588 4.17965328
85.02840582 1.432095501
87.00767038 2.085909446
89.02332044 4.259267849
91.0389705 6.736349298
93.05462057 1.183771384
101.0233204 1.896454329
103.0389705 3.939150423
105.0546206 2.23459444
117.0546206 1.282784659
145.0495352 4.802377503
163.0600999 1.74052995

Name: +ve in-silico MS/MS by CFM-ID for CDAISMWEOUEBRE-UHFFFAOYSA-N
ID: CDAISMWEOUEBRE-UHFFFAOYSA-N
Comment: Energy0
Num peaks: 6
119.0338851 0.09617866953
145.0495352 0.1679247793
149.0444498 0.06660339032
151.0600999 0.101278794
163.0600999 4.09478103
181.0706646 95.13454347

Name: +ve in-silico MS/MS by CFM-ID for CDAISMWEOUEBRE-UHFFFAOYSA-N
ID: CDAISMWEOUEBRE-UHFFFAOYSA-N
Comment: Energy1
Num peaks: 6
59.01275576 1.223559704
61.02840582 1.14826973
63.04405588 0.5503478642
145.0495352 0.7602284726
163.0600999 7.652053748
181.0706646 84.91009022

Name: +ve in-silico MS/MS by CFM-ID for CDAISMWEOUEBRE-UHFFFAOYSA-N
ID: CDAISMWEOUEBRE-UHFFFAOYSA-N
Comment: Energy2
Num peaks: 11
41.00219107 8.789522432
43.01784114 5.139874502
59.01275576 11.7341846
61.02840582 5.481937298
71.01275576 5.481326653
89.02332044 3.845204022
101.0233204 4.312036729
119.0338851 4.154521853
145.0495352 7.20657604
163.0600999 13.84124785
181.0706646 11.77522863

Name: +ve in-silico MS/MS by CFM-ID for WQZGKKKJIJFFOK-QTVWNMPRSA-N
ID: WQZGKKKJIJFFOK-QTVWNMPRSA-N
Comment: Energy0
Num peaks: 6
73.02840582 1.498184417
103.0389705 1.772250108
133.0495352 1.890320456
145.0495352 4.134792388
163.0600999 28.73545974
181.0706646 45.88647501

Name: +ve in-silico MS/MS by CFM-ID for WQZGKKKJIJFFOK-QTVWNMPRSA-N
ID: WQZGKKKJIJFFOK-QTVWNMPRSA-N
Comment: Energy1
Num peaks: 8
43.01784114 5.78129331
45.0334912 3.700270538
59.01275576 3.259083766
61.02840582 2.306424301
145.0495352 13.0520879
151.0600999 2.266096436
163.0600999 31.079766
181.0706646 18.87446829

Name: +ve in-silico MS/MS by CFM-ID for WQZGKKKJIJFFOK-QTVWNMPRSA-N
ID: WQZGKKKJIJFFOK-QTVWNMPRSA-N
Comment: Energy2
Num peaks: 23
31.01784114 2.076404541
41.00219107 1.395482789
43.01784114 8.48571328
45.0334912 7.002990745
47.01275576 2.427709174
47.04914126 1.210910326
55.01784114 1.38884455
59.01275576 6.650495016
61.02840582 6.941486127
71.01275576 2.128803034
73.02840582 4.716927885
75.04405588 4.17965328
85.02840582 1.432095501
87.00767038 2.085909446
89.02332044 4.259267849
91.0389705 6.736349298
93.05462057 1.183771384
101.0233204 1.896454329
103.0389705 3.939150423
105.0546206 2.23459444
117.0546206 1.282784659
145.0495352 4.802377503
163.0600999 1.74052995

Name: +ve in-silico MS/MS by CFM-ID for WQZGKKKJIJFFOK-VFUOTHLCSA-N
ID: WQZGKKKJIJFFOK-VFUOTHLCSA-N
Comment: Energy0
Num peaks: 6
73.02840582 1.498184417
103.0389705 1.772250108
133.0495352 1.890320456
145.0495352 4.134792388
163.0600999 28.73545974
181.0706646 45.88647501

Name: +ve in-silico MS/MS by CFM-ID for WQZGKKKJIJFFOK-VFUOTHLCSA-N
ID: WQZGKKKJIJFFOK-VFUOTHLCSA-N
Comment: Energy1
Num peaks: 8
43.01784114 5.78129331
45.0334912 3.700270538
59.01275576 3.259083766
61.02840582 2.306424301
145.0495352 13.0520879
151.0600999 2.266096436
163.0600999 31.079766
181.0706646 18.87446829

Name: +ve in-silico MS/MS by CFM-ID for WQZGKKKJIJFFOK-VFUOTHLCSA-N
ID: WQZGKKKJIJFFOK-VFUOTHLCSA-N
Comment: Energy2
Num peaks: 23
31.01784114 2.076404541
41.00219107 1.395482789
43.01784114 8.48571328
45.0334912 7.002990745
47.01275576 2.427709174
47.04914126 1.210910326
55.01784114 1.38884455
59.01275576 6.650495016
61.02840582 6.941486127
71.01275576 2.128803034
73.02840582 4.716927885
75.04405588 4.17965328
85.02840582 1.432095501
87.00767038 2.085909446
89.02332044 4.259267849
91.0389705 6.736349298
93.05462057 1.183771384
101.0233204 1.896454329
103.0389705 3.939150423
105.0546206 2.23459444
117.0546206 1.282784659
145.0495352 4.802377503
163.0600999 1.74052995

Name: +ve in-silico MS/MS by CFM-ID for LKDRXBCSQODPBY-AMVSKUEXSA-N
ID: LKDRXBCSQODPBY-AMVSKUEXSA-N
Comment: Energy0
Num peaks: 6
31.01784114 1.644975393
73.02840582 1.566007931
103.0389705 1.144214352
145.0495352 3.332467894
163.0600999 26.06912432
181.0706646 51.71366812

Name: +ve in-silico MS/MS by CFM-ID for LKDRXBCSQODPBY-AMVSKUEXSA-N
ID: LKDRXBCSQODPBY-AMVSKUEXSA-N
Comment: Energy1
Num peaks: 7
31.01784114 1.823843373
59.01275576 2.129585294
73.02840582 2.514266866
75.04405588 1.67705051
145.0495352 13.72305364
163.0600999 34.03673722
181.0706646 25.43858553

Name: +ve in-silico MS/MS by CFM-ID for LKDRXBCSQODPBY-AMVSKUEXSA-N
ID: LKDRXBCSQODPBY-AMVSKUEXSA-N
Comment: Energy2
Num peaks: 19
29.00219107 2.991130788
31.01784114 9.009584053
43.01784114 1.737786183
55.01784114 3.714432905
57.0334912 1.665590737
59.01275576 6.695531952
59.04914126 2.008764482
61.02840582 9.354908553
71.01275576 5.227668229
73.02840582 7.397460763
75.04405588 8.085920818
85.02840582 1.551405083
87.04405588 1.650821546
89.02332044 6.394434953
91.0389705 3.563363761
93.05462057 1.645642203
103.0389705 2.426963742
105.0546206 1.843340609
145.0495352 3.705814401

Name: +ve in-silico MS/MS by CFM-ID for WQZGKKKJIJFFOK-DVKNGEFBSA-N
ID: WQZGKKKJIJFFOK-DVKNGEFBSA-N
Comment: Energy0
Num peaks: 6
73.02840582 1.498184417
103.0389705 1.772250108
133.0495352 1.890320456
145.0495352 4.134792388
163.0600999 28.73545974
181.0706646 45.88647501

Name: +ve in-silico MS/MS by CFM-ID for WQZGKKKJIJFFOK-DVKNGEFBSA-N
ID: WQZGKKKJIJFFOK-DVKNGEFBSA-N
Comment: Energy1
Num peaks: 8
43.01784114 5.78129331
45.0334912 3.700270538
59.01275576 3.259083766
61.02840582 2.306424301
145.0495352 13.0520879
151.0600999 2.266096436
163.0600999 31.079766
181.0706646 18.87446829

Name: +ve in-silico MS/MS by CFM-ID for WQZGKKKJIJFFOK-DVKNGEFBSA-N
ID: WQZGKKKJIJFFOK-DVKNGEFBSA-N
Comment: Energy2
Num peaks: 23
31.01784114 2.076404541
41.00219107 1.395482789
43.01784114 8.48571328
45.0334912 7.002990745
47.01275576 2.427709174
47.04914126 1.210910326
55.01784114 1.38884455
59.01275576 6.650495016
61.02840582 6.941486127
71.01275576 2.128803034
73.02840582 4.716927885
75.04405588 4.17965328
85.02840582 1.432095501
87.00767038 2.085909446
89.02332044 4.259267849
91.0389705 6.736349298
93.05462057 1.183771384
101.0233204 1.896454329
103.0389705 3.939150423
105.0546206 2.23459444
117.0546206 1.282784659
145.0495352 4.802377503
163.0600999 1.74052995

Name: +ve in-silico MS/MS by CFM-ID for DGEZNRSVGBDHLK-UHFFFAOYSA-N
ID: DGEZNRSVGBDHLK-UHFFFAOYSA-N
Comment: Energy0
Num peaks: 6
52.01817548 0.03088593076
130.0651257 0.08828617587
152.0494756 1.052466842
154.0651257 3.05762092
155.0603746 0.07736621947
181.0760247 95.61512967

Name: +ve in-silico MS/MS by CFM-ID for DGEZNRSVGBDHLK-UHFFFAOYSA-N
ID: DGEZNRSVGBDHLK-UHFFFAOYSA-N
Comment: Energy1
Num peaks: 6
125.0385766 0.08992761511
127.0542266 0.1107818144
152.0494756 3.77473032
154.0651257 8.25466006
155.0603746 1.116349017
181.0760247 86.34950986

Name: +ve in-silico MS/MS by CFM-ID for DGEZNRSVGBDHLK-UHFFFAOYSA-N
ID: DGEZNRSVGBDHLK-UHFFFAOYSA-N
Comment: Energy2
Num peaks: 7
101.0385766 7.127987327
125.0385766 4.920871741
127.0542266 4.947626794
130.0651257 10.40468183
152.0494756 15.01736047
154.0651257 22.46262305
181.0760247 16.78243628

Name: +ve in-silico MS/MS by CFM-ID for WQZGKKKJIJFFOK-KNZZERQRSA-N
ID: WQZGKKKJIJFFOK-KNZZERQRSA-N
Comment: Energy0
Num peaks: 6
73.02840582 1.498184417
103.0389705 1.772250108
133.0495352 1.890320456
145.0495352 4.134792388
163.0600999 28.73545974
181.0706646 45.88647501

Name: +ve in-silico MS/MS by CFM-ID for WQZGKKKJIJFFOK-KNZZERQRSA-N
ID: WQZGKKKJIJFFOK-KNZZERQRSA-N
Comment: Energy1
Num peaks: 8
43.01784114 5.78129331
45.0334912 3.700270538
59.01275576 3.259083766
61.02840582 2.306424301
145.0495352 13.0520879
151.0600999 2.266096436
163.0600999 31.079766
181.0706646 18.87446829

Name: +ve in-silico MS/MS by CFM-ID for WQZGKKKJIJFFOK-KNZZERQRSA-N
ID: WQZGKKKJIJFFOK-KNZZERQRSA-N
Comment: Energy2
Num peaks: 23
31.01784114 2.076404541
41.00219107 1.395482789
43.01784114 8.48571328
45.0334912 7.002990745
47.01275576 2.427709174
47.04914126 1.210910326
55.01784114 1.38884455
59.01275576 6.650495016
61.02840582 6.941486127
71.01275576 2.128803034
73.02840582 4.716927885
75.04405588 4.17965328
85.02840582 1.432095501
87.00767038 2.085909446
89.02332044 4.259267849
91.0389705 6.736349298
93.05462057 1.183771384
101.0233204 1.896454329
103.0389705 3.939150423
105.0546206 2.23459444
117.0546206 1.282784659
145.0495352 4.802377503
163.0600999 1.74052995

Name: +ve in-silico MS/MS by CFM-ID for WQZGKKKJIJFFOK-UHFFFAOYSA-N
ID: WQZGKKKJIJFFOK-UHFFFAOYSA-N
Comment: Energy0
Num peaks: 6
73.02840582 1.498184417
103.0389705 1.772250108
133.0495352 1.890320456
145.0495352 4.134792388
163.0600999 28.73545974
181.0706646 45.88647501

Name: +ve in-silico MS/MS by CFM-ID for WQZGKKKJIJFFOK-UHFFFAOYSA-N
ID: WQZGKKKJIJFFOK-UHFFFAOYSA-N
Comment: Energy1
Num peaks: 8
43.01784114 5.78129331
45.0334912 3.700270538
59.01275576 3.259083766
61.02840582 2.306424301
145.0495352 13.0520879
151.0600999 2.266096436
163.0600999 31.079766
181.0706646 18.87446829

Name: +ve in-silico MS/MS by CFM-ID for WQZGKKKJIJFFOK-UHFFFAOYSA-N
ID: WQZGKKKJIJFFOK-UHFFFAOYSA-N
Comment: Energy2
Num peaks: 23
31.01784114 2.076404541
41.00219107 1.395482789
43.01784114 8.48571328
45.0334912 7.002990745
47.01275576 2.427709174
47.04914126 1.210910326
55.01784114 1.38884455
59.01275576 6.650495016
61.02840582 6.941486127
71.01275576 2.128803034
73.02840582 4.716927885
75.04405588 4.17965328
85.02840582 1.432095501
87.00767038 2.085909446
89.02332044 4.259267849
91.0389705 6.736349298
93.05462057 1.183771384
101.0233204 1.896454329
103.0389705 3.939150423
105.0546206 2.23459444
117.0546206 1.282784659
145.0495352 4.802377503
163.0600999 1.74052995

Name: +ve in-silico MS/MS by CFM-ID for LKDRXBCSQODPBY-IANNHFEVSA-N
ID: LKDRXBCSQODPBY-IANNHFEVSA-N
Comment: Energy0
Num peaks: 6
31.01784114 1.644975393
73.02840582 1.566007931
103.0389705 1.144214352
145.0495352 3.332467894
163.0600999 26.06912432
181.0706646 51.71366812

Name: +ve in-silico MS/MS by CFM-ID for LKDRXBCSQODPBY-IANNHFEVSA-N
ID: LKDRXBCSQODPBY-IANNHFEVSA-N
Comment: Energy1
Num peaks: 7
31.01784114 1.823843373
59.01275576 2.129585294
73.02840582 2.514266866
75.04405588 1.67705051
145.0495352 13.72305364
163.0600999 34.03673722
181.0706646 25.43858553

Name: +ve in-silico MS/MS by CFM-ID for LKDRXBCSQODPBY-IANNHFEVSA-N
ID: LKDRXBCSQODPBY-IANNHFEVSA-N
Comment: Energy2
Num peaks: 19
29.00219107 2.991130788
31.01784114 9.009584053
43.01784114 1.737786183
55.01784114 3.714432905
57.0334912 1.665590737
59.01275576 6.695531952
59.04914126 2.008764482
61.02840582 9.354908553
71.01275576 5.227668229
73.02840582 7.397460763
75.04405588 8.085920818
85.02840582 1.551405083
87.04405588 1.650821546
89.02332044 6.394434953
91.0389705 3.563363761
93.05462057 1.645642203
103.0389705 2.426963742
105.0546206 1.843340609
145.0495352 3.705814401

Name: +ve in-silico MS/MS by CFM-ID for LKDRXBCSQODPBY-OEXCPVAWSA-N
ID: LKDRXBCSQODPBY-OEXCPVAWSA-N
Comment: Energy0
Num peaks: 6
31.01784114 1.644975393
73.02840582 1.566007931
103.0389705 1.144214352
145.0495352 3.332467894
163.0600999 26.06912432
181.0706646 51.71366812

Name: +ve in-silico MS/MS by CFM-ID for LKDRXBCSQODPBY-OEXCPVAWSA-N
ID: LKDRXBCSQODPBY-OEXCPVAWSA-N
Comment: Energy1
Num peaks: 7
31.01784114 1.823843373
59.01275576 2.129585294
73.02840582 2.514266866
75.04405588 1.67705051
145.0495352 13.72305364
163.0600999 34.03673722
181.0706646 25.43858553

Name: +ve in-silico MS/MS by CFM-ID for LKDRXBCSQODPBY-OEXCPVAWSA-N
ID: LKDRXBCSQODPBY-OEXCPVAWSA-N
Comment: Energy2
Num peaks: 19
29.00219107 2.991130788
31.01784114 9.009584053
43.01784114 1.737786183
55.01784114 3.714432905
57.0334912 1.665590737
59.01275576 6.695531952
59.04914126 2.008764482
61.02840582 9.354908553
71.01275576 5.227668229
73.02840582 7.397460763
75.04405588 8.085920818
85.02840582 1.551405083
87.04405588 1.650821546
89.02332044 6.394434953
91.0389705 3.563363761
93.05462057 1.645642203
103.0389705 2.426963742
105.0546206 1.843340609
145.0495352 3.705814401

Name: +ve in-silico MS/MS by CFM-ID for WQZGKKKJIJFFOK-PQMKYFCFSA-N
ID: WQZGKKKJIJFFOK-PQMKYFCFSA-N
Comment: Energy0
Num peaks: 6
73.02840582 1.498184417
103.0389705 1.772250108
133.0495352 1.890320456
145.0495352 4.134792388
163.0600999 28.73545974
181.0706646 45.88647501

Name: +ve in-silico MS/MS by CFM-ID for WQZGKKKJIJFFOK-PQMKYFCFSA-N
ID: WQZGKKKJIJFFOK-PQMKYFCFSA-N
Comment: Energy1
Num peaks: 8
43.01784114 5.78129331
45.0334912 3.700270538
59.01275576 3.259083766
61.02840582 2.306424301
145.0495352 13.0520879
151.0600999 2.266096436
163.0600999 31.079766
181.0706646 18.87446829

Name: +ve in-silico MS/MS by CFM-ID for WQZGKKKJIJFFOK-PQMKYFCFSA-N
ID: WQZGKKKJIJFFOK-PQMKYFCFSA-N
Comment: Energy2
Num peaks: 23
31.01784114 2.076404541
41.00219107 1.395482789
43.01784114 8.48571328
45.0334912 7.002990745
47.01275576 2.427709174
47.04914126 1.210910326
55.01784114 1.38884455
59.01275576 6.650495016
61.02840582 6.941486127
71.01275576 2.128803034
73.02840582 4.716927885
75.04405588 4.17965328
85.02840582 1.432095501
87.00767038 2.085909446
89.02332044 4.259267849
91.0389705 6.736349298
93.05462057 1.183771384
101.0233204 1.896454329
103.0389705 3.939150423
105.0546206 2.23459444
117.0546206 1.282784659
145.0495352 4.802377503
163.0600999 1.74052995

Name: +ve in-silico MS/MS by CFM-ID for WQZGKKKJIJFFOK-FPRJBGLDSA-N
ID: WQZGKKKJIJFFOK-FPRJBGLDSA-N
Comment: Energy0
Num peaks: 6
73.02840582 1.498184417
103.0389705 1.772250108
133.0495352 1.890320456
145.0495352 4.134792388
163.0600999 28.73545974
181.0706646 45.88647501

Name: +ve in-silico MS/MS by CFM-ID for WQZGKKKJIJFFOK-FPRJBGLDSA-N
ID: WQZGKKKJIJFFOK-FPRJBGLDSA-N
Comment: Energy1
Num peaks: 8
43.01784114 5.78129331
45.0334912 3.700270538
59.01275576 3.259083766
61.02840582 2.306424301
145.0495352 13.0520879
151.0600999 2.266096436
163.0600999 31.079766
181.0706646 18.87446829

Name: +ve in-silico MS/MS by CFM-ID for WQZGKKKJIJFFOK-FPRJBGLDSA-N
ID: WQZGKKKJIJFFOK-FPRJBGLDSA-N
Comment: Energy2
Num peaks: 23
31.01784114 2.076404541
41.00219107 1.395482789
43.01784114 8.48571328
45.0334912 7.002990745
47.01275576 2.427709174
47.04914126 1.210910326
55.01784114 1.38884455
59.01275576 6.650495016
61.02840582 6.941486127
71.01275576 2.128803034
73.02840582 4.716927885
75.04405588 4.17965328
85.02840582 1.432095501
87.00767038 2.085909446
89.02332044 4.259267849
91.0389705 6.736349298
93.05462057 1.183771384
101.0233204 1.896454329
103.0389705 3.939150423
105.0546206 2.23459444
117.0546206 1.282784659
145.0495352 4.802377503
163.0600999 1.74052995

Name: +ve in-silico MS/MS by CFM-ID for WQZGKKKJIJFFOK-PHYPRBDBSA-N
ID: WQZGKKKJIJFFOK-PHYPRBDBSA-N
Comment: Energy0
Num peaks: 6
73.02840582 1.498184417
103.0389705 1.772250108
133.0495352 1.890320456
145.0495352 4.134792388
163.0600999 28.73545974
181.0706646 45.88647501

Name: +ve in-silico MS/MS by CFM-ID for WQZGKKKJIJFFOK-PHYPRBDBSA-N
ID: WQZGKKKJIJFFOK-PHYPRBDBSA-N
Comment: Energy1
Num peaks: 8
43.01784114 5.78129331
45.0334912 3.700270538
59.01275576 3.259083766
61.02840582 2.306424301
145.0495352 13.0520879
151.0600999 2.266096436
163.0600999 31.079766
181.0706646 18.87446829

Name: +ve in-silico MS/MS by CFM-ID for WQZGKKKJIJFFOK-PHYPRBDBSA-N
ID: WQZGKKKJIJFFOK-PHYPRBDBSA-N
Comment: Energy2
Num peaks: 23
31.01784114 2.076404541
41.00219107 1.395482789
43.01784114 8.48571328
45.0334912 7.002990745
47.01275576 2.427709174
47.04914126 1.210910326
55.01784114 1.38884455
59.01275576 6.650495016
61.02840582 6.941486127
71.01275576 2.128803034
73.02840582 4.716927885
75.04405588 4.17965328
85.02840582 1.432095501
87.00767038 2.085909446
89.02332044 4.259267849
91.0389705 6.736349298
93.05462057 1.183771384
101.0233204 1.896454329
103.0389705 3.939150423
105.0546206 2.23459444
117.0546206 1.282784659
145.0495352 4.802377503
163.0600999 1.74052995

Name: +ve in-silico MS/MS by CFM-ID for BJHIKXHVCXFQLS-PYWDMBMJSA-N
ID: BJHIKXHVCXFQLS-PYWDMBMJSA-N
Comment: Energy0
Num peaks: 6
61.02840582 7.319275524
89.02332044 6.474684177
119.0338851 3.696772864
145.0495352 3.922057555
163.0600999 17.61892816
181.0706646 47.35425951

Name: +ve in-silico MS/MS by CFM-ID for BJHIKXHVCXFQLS-PYWDMBMJSA-N
ID: BJHIKXHVCXFQLS-PYWDMBMJSA-N
Comment: Energy1
Num peaks: 10
43.01784114 3.772424752
45.0334912 4.652848021
61.02840582 26.74188767
63.04405588 10.22439155
71.01275576 7.549258202
89.02332044 9.607310419
91.0389705 3.412414251
145.0495352 4.003557876
163.0600999 5.745058077
181.0706646 6.295175084

Name: +ve in-silico MS/MS by CFM-ID for BJHIKXHVCXFQLS-PYWDMBMJSA-N
ID: BJHIKXHVCXFQLS-PYWDMBMJSA-N
Comment: Energy2
Num peaks: 10
29.00219107 3.045629371
31.01784114 5.999064198
43.01784114 9.487607889
45.0334912 9.866868827
59.01275576 11.22415623
61.02840582 21.10749723
63.04405588 4.027814587
71.01275576 7.497888996
73.02840582 4.771124428
89.02332044 5.041362933

Name: +ve in-silico MS/MS by CFM-ID for WQZGKKKJIJFFOK-IVMDWMLBSA-N
ID: WQZGKKKJIJFFOK-IVMDWMLBSA-N
Comment: Energy0
Num peaks: 6
73.02840582 1.498184417
103.0389705 1.772250108
133.0495352 1.890320456
145.0495352 4.134792388
163.0600999 28.73545974
181.0706646 45.88647501

Name: +ve in-silico MS/MS by CFM-ID for WQZGKKKJIJFFOK-IVMDWMLBSA-N
ID: WQZGKKKJIJFFOK-IVMDWMLBSA-N
Comment: Energy1
Num peaks: 8
43.01784114 5.78129331
45.0334912 3.700270538
59.01275576 3.259083766
61.02840582 2.306424301
145.0495352 13.0520879
151.0600999 2.266096436
163.0600999 31.079766
181.0706646 18.87446829

Name: +ve in-silico MS/MS by CFM-ID for WQZGKKKJIJFFOK-IVMDWMLBSA-N
ID: WQZGKKKJIJFFOK-IVMDWMLBSA-N
Comment: Energy2
Num peaks: 23
31.01784114 2.076404541
41.00219107 1.395482789
43.01784114 8.48571328
45.0334912 7.002990745
47.01275576 2.427709174
47.04914126 1.210910326
55.01784114 1.38884455
59.01275576 6.650495016
61.02840582 6.941486127
71.01275576 2.128803034
73.02840582 4.716927885
75.04405588 4.17965328
85.02840582 1.432095501
87.00767038 2.085909446
89.02332044 4.259267849
91.0389705 6.736349298
93.05462057 1.183771384
101.0233204 1.896454329
103.0389705 3.939150423
105.0546206 2.23459444
117.0546206 1.282784659
145.0495352 4.802377503
163.0600999 1.74052995

Name: +ve in-silico MS/MS by CFM-ID for GZCGUPFRVQAUEE-KCDKBNATSA-N
ID: GZCGUPFRVQAUEE-KCDKBNATSA-N
Comment: Energy0
Num peaks: 6
61.02840582 7.263683785
89.02332044 6.329454658
119.0338851 3.744113085
145.0495352 4.005424452
163.0600999 18.52778431
181.0706646 46.22454621

Name: +ve in-silico MS/MS by CFM-ID for GZCGUPFRVQAUEE-KCDKBNATSA-N
ID: GZCGUPFRVQAUEE-KCDKBNATSA-N
Comment: Energy1
Num peaks: 10
45.0334912 4.101008465
59.01275576 3.573471231
61.02840582 27.77001429
63.04405588 10.46182356
71.01275576 6.452626731
89.02332044 11.01880855
91.0389705 3.237505807
119.0338851 3.248288504
163.0600999 4.79782757
181.0706646 6.758322368

Name: +ve in-silico MS/MS by CFM-ID for GZCGUPFRVQAUEE-KCDKBNATSA-N
ID: GZCGUPFRVQAUEE-KCDKBNATSA-N
Comment: Energy2
Num peaks: 10
29.00219107 3.37408636
31.01784114 5.855881612
43.01784114 9.932812743
45.0334912 9.664136208
59.01275576 11.30210865
61.02840582 21.56601513
63.04405588 3.751653209
71.01275576 7.180152642
73.02840582 5.087604707
89.02332044 4.819703004

Name: +ve in-silico MS/MS by CFM-ID for NBFWIISVIFCMDK-MGCNEYSASA-N
ID: NBFWIISVIFCMDK-MGCNEYSASA-N
Comment: Energy0
Num peaks: 9
75.00767038 4.973023064
75.04405588 4.151641933
105.0182351 3.097324026
105.0546206 3.602840271
117.0546206 3.192263305
135.0651853 4.263941062
145.0495352 9.486749067
163.0600999 25.96244293
181.0706646 22.05614466

Name: +ve in-silico MS/MS by CFM-ID for NBFWIISVIFCMDK-MGCNEYSASA-N
ID: NBFWIISVIFCMDK-MGCNEYSASA-N
Comment: Energy1
Num peaks: 16
57.0334912 5.119623821
59.01275576 6.576509732
75.00767038 6.266704273
75.04405588 7.562131136
77.02332044 2.546470586
87.00767038 4.517644198
87.04405588 9.597735211
89.02332044 2.64541533
89.05970595 2.664456427
105.0182351 4.658526925
105.0546206 6.311590918
117.0546206 4.078274688
135.0651853 2.429914528
145.0495352 6.603562827
163.0600999 6.353503554
181.0706646 2.924363528

Name: +ve in-silico MS/MS by CFM-ID for NBFWIISVIFCMDK-MGCNEYSASA-N
ID: NBFWIISVIFCMDK-MGCNEYSASA-N
Comment: Energy2
Num peaks: 17
29.00219107 3.719181739
45.0334912 2.883858749
55.01784114 2.755261432
56.99710569 5.585384602
57.0334912 9.652800925
59.01275576 10.56216746
59.04914126 4.748991062
61.02840582 4.361361129
75.00767038 8.464802688
75.04405588 3.179028872
87.00767038 4.659204104
87.04405588 4.92830036
89.02332044 3.692193236
89.05970595 3.275680103
105.0182351 2.761215564
117.0546206 2.136051254
145.0495352 2.971690464

Name: +ve in-silico MS/MS by CFM-ID for RFSUNEUAIZKAJO-NSHGFSBMSA-N
ID: RFSUNEUAIZKAJO-NSHGFSBMSA-N
Comment: Energy0
Num peaks: 6
73.02840582 3.323848652
85.02840582 2.867885356
103.0389705 3.857051565
145.0495352 1.980293523
163.0600999 18.69757936
181.0706646 50.20065305

Name: +ve in-silico MS/MS by CFM-ID for RFSUNEUAIZKAJO-NSHGFSBMSA-N
ID: RFSUNEUAIZKAJO-NSHGFSBMSA-N
Comment: Energy1
Num peaks: 10
43.01784114 4.920242763
45.0334912 3.055173516
47.04914126 2.129683346
55.01784114 2.233722317
73.02840582 3.934069044
75.04405588 2.476418416
103.0389705 1.447372332
145.0495352 11.53037875
163.0600999 29.39975555
181.0706646 19.44023297

Name: +ve in-silico MS/MS by CFM-ID for RFSUNEUAIZKAJO-NSHGFSBMSA-N
ID: RFSUNEUAIZKAJO-NSHGFSBMSA-N
Comment: Energy2
Num peaks: 22
27.02292652 2.038599465
29.00219107 2.775274851
31.01784114 6.132301701
41.00219107 1.73870275
43.01784114 11.93179621
45.0334912 7.609256617
47.04914126 4.69181438
55.01784114 2.124107558
59.01275576 3.077655724
59.04914126 1.842274798
61.02840582 3.520139652
71.01275576 3.02362886
73.02840582 4.303033501
75.04405588 1.709233022
85.02840582 2.54436779
87.00767038 2.530246993
87.04405588 3.250399609
89.02332044 3.102437792
89.05970595 2.750626973
91.0389705 5.401740219
145.0495352 2.800772239
163.0600999 1.504589999

Name: +ve in-silico MS/MS by CFM-ID for NBFWIISVIFCMDK-RSJOWCBRSA-N
ID: NBFWIISVIFCMDK-RSJOWCBRSA-N
Comment: Energy0
Num peaks: 9
75.00767038 4.973023064
75.04405588 4.151641933
105.0182351 3.097324026
105.0546206 3.602840271
117.0546206 3.192263305
135.0651853 4.263941062
145.0495352 9.486749067
163.0600999 25.96244293
181.0706646 22.05614466

Name: +ve in-silico MS/MS by CFM-ID for NBFWIISVIFCMDK-RSJOWCBRSA-N
ID: NBFWIISVIFCMDK-RSJOWCBRSA-N
Comment: Energy1
Num peaks: 16
57.0334912 5.119623821
59.01275576 6.576509732
75.00767038 6.266704273
75.04405588 7.562131136
77.02332044 2.546470586
87.00767038 4.517644198
87.04405588 9.597735211
89.02332044 2.64541533
89.05970595 2.664456427
105.0182351 4.658526925
105.0546206 6.311590918
117.0546206 4.078274688
135.0651853 2.429914528
145.0495352 6.603562827
163.0600999 6.353503554
181.0706646 2.924363528

Name: +ve in-silico MS/MS by CFM-ID for NBFWIISVIFCMDK-RSJOWCBRSA-N
ID: NBFWIISVIFCMDK-RSJOWCBRSA-N
Comment: Energy2
Num peaks: 17
29.00219107 3.719181739
45.0334912 2.883858749
55.01784114 2.755261432
56.99710569 5.585384602
57.0334912 9.652800925
59.01275576 10.56216746
59.04914126 4.748991062
61.02840582 4.361361129
75.00767038 8.464802688
75.04405588 3.179028872
87.00767038 4.659204104
87.04405588 4.92830036
89.02332044 3.692193236
89.05970595 3.275680103
105.0182351 2.761215564
117.0546206 2.136051254
145.0495352 2.971690464

Name: +ve in-silico MS/MS by CFM-ID for WQZGKKKJIJFFOK-DHVFOXMCSA-N
ID: WQZGKKKJIJFFOK-DHVFOXMCSA-N
Comment: Energy0
Num peaks: 6
73.02840582 1.498184417
103.0389705 1.772250108
133.0495352 1.890320456
145.0495352 4.134792388
163.0600999 28.73545974
181.0706646 45.88647501

Name: +ve in-silico MS/MS by CFM-ID for WQZGKKKJIJFFOK-DHVFOXMCSA-N
ID: WQZGKKKJIJFFOK-DHVFOXMCSA-N
Comment: Energy1
Num peaks: 8
43.01784114 5.78129331
45.0334912 3.700270538
59.01275576 3.259083766
61.02840582 2.306424301
145.0495352 13.0520879
151.0600999 2.266096436
163.0600999 31.079766
181.0706646 18.87446829

Name: +ve in-silico MS/MS by CFM-ID for WQZGKKKJIJFFOK-DHVFOXMCSA-N
ID: WQZGKKKJIJFFOK-DHVFOXMCSA-N
Comment: Energy2
Num peaks: 23
31.01784114 2.076404541
41.00219107 1.395482789
43.01784114 8.48571328
45.0334912 7.002990745
47.01275576 2.427709174
47.04914126 1.210910326
55.01784114 1.38884455
59.01275576 6.650495016
61.02840582 6.941486127
71.01275576 2.128803034
73.02840582 4.716927885
75.04405588 4.17965328
85.02840582 1.432095501
87.00767038 2.085909446
89.02332044 4.259267849
91.0389705 6.736349298
93.05462057 1.183771384
101.0233204 1.896454329
103.0389705 3.939150423
105.0546206 2.23459444
117.0546206 1.282784659
145.0495352 4.802377503
163.0600999 1.74052995

Name: +ve in-silico MS/MS by CFM-ID for LPZIZDWZKIXVRZ-DUVQVXGLSA-N
ID: LPZIZDWZKIXVRZ-DUVQVXGLSA-N
Comment: Energy0
Num peaks: 6
73.02840582 2.725692764
89.02332044 3.092774457
91.0389705 2.088580383
145.0495352 6.128675486
163.0600999 28.27301179
181.0706646 40.48826225

Name: +ve in-silico MS/MS by CFM-ID for LPZIZDWZKIXVRZ-DUVQVXGLSA-N
ID: LPZIZDWZKIXVRZ-DUVQVXGLSA-N
Comment: Energy1
Num peaks: 6
133.0495352 1.542681178
135.0651853 2.228513872
145.0495352 20.35617025
151.0600999 2.561065087
163.0600999 37.26439332
181.0706646 20.35272695

Name: +ve in-silico MS/MS by CFM-ID for LPZIZDWZKIXVRZ-DUVQVXGLSA-N
ID: LPZIZDWZKIXVRZ-DUVQVXGLSA-N
Comment: Energy2
Num peaks: 17
29.00219107 2.41151799
31.01784114 4.719266019
41.00219107 1.847356752
43.01784114 3.033174855
45.0334912 4.085846333
47.01275576 4.674349427
55.01784114 2.421235397
59.01275576 6.976302611
61.02840582 12.53788316
71.01275576 5.254689564
73.02840582 6.590596457
75.04405588 7.941373813
87.00767038 1.522899941
89.02332044 9.051855232
91.0389705 3.555302355
119.0338851 1.725116606
145.0495352 2.476543668

Name: +ve in-silico MS/MS by CFM-ID for NBFWIISVIFCMDK-QMKXCQHVSA-N
ID: NBFWIISVIFCMDK-QMKXCQHVSA-N
Comment: Energy0
Num peaks: 9
75.00767038 4.973023064
75.04405588 4.151641933
105.0182351 3.097324026
105.0546206 3.602840271
117.0546206 3.192263305
135.0651853 4.263941062
145.0495352 9.486749067
163.0600999 25.96244293
181.0706646 22.05614466

Name: +ve in-silico MS/MS by CFM-ID for NBFWIISVIFCMDK-QMKXCQHVSA-N
ID: NBFWIISVIFCMDK-QMKXCQHVSA-N
Comment: Energy1
Num peaks: 16
57.0334912 5.119623821
59.01275576 6.576509732
75.00767038 6.266704273
75.04405588 7.562131136
77.02332044 2.546470586
87.00767038 4.517644198
87.04405588 9.597735211
89.02332044 2.64541533
89.05970595 2.664456427
105.0182351 4.658526925
105.0546206 6.311590918
117.0546206 4.078274688
135.0651853 2.429914528
145.0495352 6.603562827
163.0600999 6.353503554
181.0706646 2.924363528

Name: +ve in-silico MS/MS by CFM-ID for NBFWIISVIFCMDK-QMKXCQHVSA-N
ID: NBFWIISVIFCMDK-QMKXCQHVSA-N
Comment: Energy2
Num peaks: 17
29.00219107 3.719181739
45.0334912 2.883858749
55.01784114 2.755261432
56.99710569 5.585384602
57.0334912 9.652800925
59.01275576 10.56216746
59.04914126 4.748991062
61.02840582 4.361361129
75.00767038 8.464802688
75.04405588 3.179028872
87.00767038 4.659204104
87.04405588 4.92830036
89.02332044 3.692193236
89.05970595 3.275680103
105.0182351 2.761215564
117.0546206 2.136051254
145.0495352 2.971690464

Name: +ve in-silico MS/MS by CFM-ID for WQZGKKKJIJFFOK-RWOPYEJCSA-N
ID: WQZGKKKJIJFFOK-RWOPYEJCSA-N
Comment: Energy0
Num peaks: 6
73.02840582 1.498184417
103.0389705 1.772250108
133.0495352 1.890320456
145.0495352 4.134792388
163.0600999 28.73545974
181.0706646 45.88647501

Name: +ve in-silico MS/MS by CFM-ID for WQZGKKKJIJFFOK-RWOPYEJCSA-N
ID: WQZGKKKJIJFFOK-RWOPYEJCSA-N
Comment: Energy1
Num peaks: 8
43.01784114 5.78129331
45.0334912 3.700270538
59.01275576 3.259083766
61.02840582 2.306424301
145.0495352 13.0520879
151.0600999 2.266096436
163.0600999 31.079766
181.0706646 18.87446829

Name: +ve in-silico MS/MS by CFM-ID for WQZGKKKJIJFFOK-RWOPYEJCSA-N
ID: WQZGKKKJIJFFOK-RWOPYEJCSA-N
Comment: Energy2
Num peaks: 23
31.01784114 2.076404541
41.00219107 1.395482789
43.01784114 8.48571328
45.0334912 7.002990745
47.01275576 2.427709174
47.04914126 1.210910326
55.01784114 1.38884455
59.01275576 6.650495016
61.02840582 6.941486127
71.01275576 2.128803034
73.02840582 4.716927885
75.04405588 4.17965328
85.02840582 1.432095501
87.00767038 2.085909446
89.02332044 4.259267849
91.0389705 6.736349298
93.05462057 1.183771384
101.0233204 1.896454329
103.0389705 3.939150423
105.0546206 2.23459444
117.0546206 1.282784659
145.0495352 4.802377503
163.0600999 1.74052995

Name: +ve in-silico MS/MS by CFM-ID for RFSUNEUAIZKAJO-ARQDHWQXSA-N
ID: RFSUNEUAIZKAJO-ARQDHWQXSA-N
Comment: Energy0
Num peaks: 6
73.02840582 3.323848652
85.02840582 2.867885356
103.0389705 3.857051565
145.0495352 1.980293523
163.0600999 18.69757936
181.0706646 50.20065305

Name: +ve in-silico MS/MS by CFM-ID for RFSUNEUAIZKAJO-ARQDHWQXSA-N
ID: RFSUNEUAIZKAJO-ARQDHWQXSA-N
Comment: Energy1
Num peaks: 10
43.01784114 4.920242763
45.0334912 3.055173516
47.04914126 2.129683346
55.01784114 2.233722317
73.02840582 3.934069044
75.04405588 2.476418416
103.0389705 1.447372332
145.0495352 11.53037875
163.0600999 29.39975555
181.0706646 19.44023297

Name: +ve in-silico MS/MS by CFM-ID for RFSUNEUAIZKAJO-ARQDHWQXSA-N
ID: RFSUNEUAIZKAJO-ARQDHWQXSA-N
Comment: Energy2
Num peaks: 22
27.02292652 2.038599465
29.00219107 2.775274851
31.01784114 6.132301701
41.00219107 1.73870275
43.01784114 11.93179621
45.0334912 7.609256617
47.04914126 4.69181438
55.01784114 2.124107558
59.01275576 3.077655724
59.04914126 1.842274798
61.02840582 3.520139652
71.01275576 3.02362886
73.02840582 4.303033501
75.04405588 1.709233022
85.02840582 2.54436779
87.00767038 2.530246993
87.04405588 3.250399609
89.02332044 3.102437792
89.05970595 2.750626973
91.0389705 5.401740219
145.0495352 2.800772239
163.0600999 1.504589999

Name: +ve in-silico MS/MS by CFM-ID for PALQXFMLVVWXFD-KODRXGBYSA-N
ID: PALQXFMLVVWXFD-KODRXGBYSA-N
Comment: Energy0
Num peaks: 8
59.01275576 3.979506566
61.02840582 6.114408553
89.02332044 3.212425295
119.0338851 2.291687757
121.0495352 2.677420417
145.0495352 12.30080641
163.0600999 27.42372082
181.0706646 22.49235489

Name: +ve in-silico MS/MS by CFM-ID for PALQXFMLVVWXFD-KODRXGBYSA-N
ID: PALQXFMLVVWXFD-KODRXGBYSA-N
Comment: Energy1
Num peaks: 13
43.01784114 5.15842569
45.0334912 3.756369164
59.01275576 7.80776742
61.02840582 23.15314359
63.04405588 7.505820396
71.01275576 3.080894917
73.02840582 3.32717173
101.0233204 2.830537873
103.0389705 4.170339998
117.0546206 3.440770885
121.0495352 3.605195786
145.0495352 7.426169859
163.0600999 6.725972428

Name: +ve in-silico MS/MS by CFM-ID for PALQXFMLVVWXFD-KODRXGBYSA-N
ID: PALQXFMLVVWXFD-KODRXGBYSA-N
Comment: Energy2
Num peaks: 11
31.01784114 3.138384423
41.00219107 6.221392693
43.01784114 15.21769331
45.0334912 7.808968139
59.01275576 8.000488636
61.02840582 14.96036774
63.04405588 3.316835405
71.01275576 9.078041454
73.02840582 6.085327573
89.02332044 3.884132967
145.0495352 2.57315834

Name: +ve in-silico MS/MS by CFM-ID for LKDRXBCSQODPBY-VRPWFDPXSA-N
ID: LKDRXBCSQODPBY-VRPWFDPXSA-N
Comment: Energy0
Num peaks: 6
31.01784114 1.644975393
73.02840582 1.566007931
103.0389705 1.144214352
145.0495352 3.332467894
163.0600999 26.06912432
181.0706646 51.71366812

Name: +ve in-silico MS/MS by CFM-ID for LKDRXBCSQODPBY-VRPWFDPXSA-N
ID: LKDRXBCSQODPBY-VRPWFDPXSA-N
Comment: Energy1
Num peaks: 7
31.01784114 1.823843373
59.01275576 2.129585294
73.02840582 2.514266866
75.04405588 1.67705051
145.0495352 13.72305364
163.0600999 34.03673722
181.0706646 25.43858553

Name: +ve in-silico MS/MS by CFM-ID for LKDRXBCSQODPBY-VRPWFDPXSA-N
ID: LKDRXBCSQODPBY-VRPWFDPXSA-N
Comment: Energy2
Num peaks: 19
29.00219107 2.991130788
31.01784114 9.009584053
43.01784114 1.737786183
55.01784114 3.714432905
57.0334912 1.665590737
59.01275576 6.695531952
59.04914126 2.008764482
61.02840582 9.354908553
71.01275576 5.227668229
73.02840582 7.397460763
75.04405588 8.085920818
85.02840582 1.551405083
87.04405588 1.650821546
89.02332044 6.394434953
91.0389705 3.563363761
93.05462057 1.645642203
103.0389705 2.426963742
105.0546206 1.843340609
145.0495352 3.705814401

Name: +ve in-silico MS/MS by CFM-ID for CDAISMWEOUEBRE-UHFFFAOYSA-N
ID: CDAISMWEOUEBRE-UHFFFAOYSA-N
Comment: Energy0
Num peaks: 6
119.0338851 0.09617866953
145.0495352 0.1679247793
149.0444498 0.06660339032
151.0600999 0.101278794
163.0600999 4.09478103
181.0706646 95.13454347

Name: +ve in-silico MS/MS by CFM-ID for CDAISMWEOUEBRE-UHFFFAOYSA-N
ID: CDAISMWEOUEBRE-UHFFFAOYSA-N
Comment: Energy1
Num peaks: 6
59.01275576 1.223559704
61.02840582 1.14826973
63.04405588 0.5503478642
145.0495352 0.7602284726
163.0600999 7.652053748
181.0706646 84.91009022

Name: +ve in-silico MS/MS by CFM-ID for CDAISMWEOUEBRE-UHFFFAOYSA-N
ID: CDAISMWEOUEBRE-UHFFFAOYSA-N
Comment: Energy2
Num peaks: 11
41.00219107 8.789522432
43.01784114 5.139874502
59.01275576 11.7341846
61.02840582 5.481937298
71.01275576 5.481326653
89.02332044 3.845204022
101.0233204 4.312036729
119.0338851 4.154521853
145.0495352 7.20657604
163.0600999 13.84124785
181.0706646 11.77522863

Name: +ve in-silico MS/MS by CFM-ID for CDAISMWEOUEBRE-UHFFFAOYSA-N
ID: CDAISMWEOUEBRE-UHFFFAOYSA-N
Comment: Energy0
Num peaks: 6
119.0338851 0.09617866953
145.0495352 0.1679247793
149.0444498 0.06660339032
151.0600999 0.101278794
163.0600999 4.09478103
181.0706646 95.13454347

Name: +ve in-silico MS/MS by CFM-ID for CDAISMWEOUEBRE-UHFFFAOYSA-N
ID: CDAISMWEOUEBRE-UHFFFAOYSA-N
Comment: Energy1
Num peaks: 6
59.01275576 1.223559704
61.02840582 1.14826973
63.04405588 0.5503478642
145.0495352 0.7602284726
163.0600999 7.652053748
181.0706646 84.91009022

Name: +ve in-silico MS/MS by CFM-ID for CDAISMWEOUEBRE-UHFFFAOYSA-N
ID: CDAISMWEOUEBRE-UHFFFAOYSA-N
Comment: Energy2
Num peaks: 11
41.00219107 8.789522432
43.01784114 5.139874502
59.01275576 11.7341846
61.02840582 5.481937298
71.01275576 5.481326653
89.02332044 3.845204022
101.0233204 4.312036729
119.0338851 4.154521853
145.0495352 7.20657604
163.0600999 13.84124785
181.0706646 11.77522863

Name: +ve in-silico MS/MS by CFM-ID for CDAISMWEOUEBRE-UHFFFAOYSA-N
ID: CDAISMWEOUEBRE-UHFFFAOYSA-N
Comment: Energy0
Num peaks: 6
119.0338851 0.09617866953
145.0495352 0.1679247793
149.0444498 0.06660339032
151.0600999 0.101278794
163.0600999 4.09478103
181.0706646 95.13454347

Name: +ve in-silico MS/MS by CFM-ID for CDAISMWEOUEBRE-UHFFFAOYSA-N
ID: CDAISMWEOUEBRE-UHFFFAOYSA-N
Comment: Energy1
Num peaks: 6
59.01275576 1.223559704
61.02840582 1.14826973
63.04405588 0.5503478642
145.0495352 0.7602284726
163.0600999 7.652053748
181.0706646 84.91009022

Name: +ve in-silico MS/MS by CFM-ID for CDAISMWEOUEBRE-UHFFFAOYSA-N
ID: CDAISMWEOUEBRE-UHFFFAOYSA-N
Comment: Energy2
Num peaks: 11
41.00219107 8.789522432
43.01784114 5.139874502
59.01275576 11.7341846
61.02840582 5.481937298
71.01275576 5.481326653
89.02332044 3.845204022
101.0233204 4.312036729
119.0338851 4.154521853
145.0495352 7.20657604
163.0600999 13.84124785
181.0706646 11.77522863

Name: +ve in-silico MS/MS by CFM-ID for WQZGKKKJIJFFOK-RSVSWTKNSA-N
ID: WQZGKKKJIJFFOK-RSVSWTKNSA-N
Comment: Energy0
Num peaks: 6
73.02840582 1.498184417
103.0389705 1.772250108
133.0495352 1.890320456
145.0495352 4.134792388
163.0600999 28.73545974
181.0706646 45.88647501

Name: +ve in-silico MS/MS by CFM-ID for WQZGKKKJIJFFOK-RSVSWTKNSA-N
ID: WQZGKKKJIJFFOK-RSVSWTKNSA-N
Comment: Energy1
Num peaks: 8
43.01784114 5.78129331
45.0334912 3.700270538
59.01275576 3.259083766
61.02840582 2.306424301
145.0495352 13.0520879
151.0600999 2.266096436
163.0600999 31.079766
181.0706646 18.87446829

Name: +ve in-silico MS/MS by CFM-ID for WQZGKKKJIJFFOK-RSVSWTKNSA-N
ID: WQZGKKKJIJFFOK-RSVSWTKNSA-N
Comment: Energy2
Num peaks: 23
31.01784114 2.076404541
41.00219107 1.395482789
43.01784114 8.48571328
45.0334912 7.002990745
47.01275576 2.427709174
47.04914126 1.210910326
55.01784114 1.38884455
59.01275576 6.650495016
61.02840582 6.941486127
71.01275576 2.128803034
73.02840582 4.716927885
75.04405588 4.17965328
85.02840582 1.432095501
87.00767038 2.085909446
89.02332044 4.259267849
91.0389705 6.736349298
93.05462057 1.183771384
101.0233204 1.896454329
103.0389705 3.939150423
105.0546206 2.23459444
117.0546206 1.282784659
145.0495352 4.802377503
163.0600999 1.74052995

Name: +ve in-silico MS/MS by CFM-ID for WQZGKKKJIJFFOK-CBPJZXOFSA-N
ID: WQZGKKKJIJFFOK-CBPJZXOFSA-N
Comment: Energy0
Num peaks: 6
73.02840582 1.498184417
103.0389705 1.772250108
133.0495352 1.890320456
145.0495352 4.134792388
163.0600999 28.73545974
181.0706646 45.88647501

Name: +ve in-silico MS/MS by CFM-ID for WQZGKKKJIJFFOK-CBPJZXOFSA-N
ID: WQZGKKKJIJFFOK-CBPJZXOFSA-N
Comment: Energy1
Num peaks: 8
43.01784114 5.78129331
45.0334912 3.700270538
59.01275576 3.259083766
61.02840582 2.306424301
145.0495352 13.0520879
151.0600999 2.266096436
163.0600999 31.079766
181.0706646 18.87446829

Name: +ve in-silico MS/MS by CFM-ID for WQZGKKKJIJFFOK-CBPJZXOFSA-N
ID: WQZGKKKJIJFFOK-CBPJZXOFSA-N
Comment: Energy2
Num peaks: 23
31.01784114 2.076404541
41.00219107 1.395482789
43.01784114 8.48571328
45.0334912 7.002990745
47.01275576 2.427709174
47.04914126 1.210910326
55.01784114 1.38884455
59.01275576 6.650495016
61.02840582 6.941486127
71.01275576 2.128803034
73.02840582 4.716927885
75.04405588 4.17965328
85.02840582 1.432095501
87.00767038 2.085909446
89.02332044 4.259267849
91.0389705 6.736349298
93.05462057 1.183771384
101.0233204 1.896454329
103.0389705 3.939150423
105.0546206 2.23459444
117.0546206 1.282784659
145.0495352 4.802377503
163.0600999 1.74052995

Name: +ve in-silico MS/MS by CFM-ID for WQZGKKKJIJFFOK-YIDFTEPTSA-N
ID: WQZGKKKJIJFFOK-YIDFTEPTSA-N
Comment: Energy0
Num peaks: 6
73.02840582 1.498184417
103.0389705 1.772250108
133.0495352 1.890320456
145.0495352 4.134792388
163.0600999 28.73545974
181.0706646 45.88647501

Name: +ve in-silico MS/MS by CFM-ID for WQZGKKKJIJFFOK-YIDFTEPTSA-N
ID: WQZGKKKJIJFFOK-YIDFTEPTSA-N
Comment: Energy1
Num peaks: 8
43.01784114 5.78129331
45.0334912 3.700270538
59.01275576 3.259083766
61.02840582 2.306424301
145.0495352 13.0520879
151.0600999 2.266096436
163.0600999 31.079766
181.0706646 18.87446829

Name: +ve in-silico MS/MS by CFM-ID for WQZGKKKJIJFFOK-YIDFTEPTSA-N
ID: WQZGKKKJIJFFOK-YIDFTEPTSA-N
Comment: Energy2
Num peaks: 23
31.01784114 2.076404541
41.00219107 1.395482789
43.01784114 8.48571328
45.0334912 7.002990745
47.01275576 2.427709174
47.04914126 1.210910326
55.01784114 1.38884455
59.01275576 6.650495016
61.02840582 6.941486127
71.01275576 2.128803034
73.02840582 4.716927885
75.04405588 4.17965328
85.02840582 1.432095501
87.00767038 2.085909446
89.02332044 4.259267849
91.0389705 6.736349298
93.05462057 1.183771384
101.0233204 1.896454329
103.0389705 3.939150423
105.0546206 2.23459444
117.0546206 1.282784659
145.0495352 4.802377503
163.0600999 1.74052995

Name: +ve in-silico MS/MS by CFM-ID for WQZGKKKJIJFFOK-WHZQZERISA-N
ID: WQZGKKKJIJFFOK-WHZQZERISA-N
Comment: Energy0
Num peaks: 6
73.02840582 1.498184417
103.0389705 1.772250108
133.0495352 1.890320456
145.0495352 4.134792388
163.0600999 28.73545974
181.0706646 45.88647501

Name: +ve in-silico MS/MS by CFM-ID for WQZGKKKJIJFFOK-WHZQZERISA-N
ID: WQZGKKKJIJFFOK-WHZQZERISA-N
Comment: Energy1
Num peaks: 8
43.01784114 5.78129331
45.0334912 3.700270538
59.01275576 3.259083766
61.02840582 2.306424301
145.0495352 13.0520879
151.0600999 2.266096436
163.0600999 31.079766
181.0706646 18.87446829

Name: +ve in-silico MS/MS by CFM-ID for WQZGKKKJIJFFOK-WHZQZERISA-N
ID: WQZGKKKJIJFFOK-WHZQZERISA-N
Comment: Energy2
Num peaks: 23
31.01784114 2.076404541
41.00219107 1.395482789
43.01784114 8.48571328
45.0334912 7.002990745
47.01275576 2.427709174
47.04914126 1.210910326
55.01784114 1.38884455
59.01275576 6.650495016
61.02840582 6.941486127
71.01275576 2.128803034
73.02840582 4.716927885
75.04405588 4.17965328
85.02840582 1.432095501
87.00767038 2.085909446
89.02332044 4.259267849
91.0389705 6.736349298
93.05462057 1.183771384
101.0233204 1.896454329
103.0389705 3.939150423
105.0546206 2.23459444
117.0546206 1.282784659
145.0495352 4.802377503
163.0600999 1.74052995

Name: +ve in-silico MS/MS by CFM-ID for LKDRXBCSQODPBY-JDJSBBGDSA-N
ID: LKDRXBCSQODPBY-JDJSBBGDSA-N
Comment: Energy0
Num peaks: 6
31.01784114 1.644975393
73.02840582 1.566007931
103.0389705 1.144214352
145.0495352 3.332467894
163.0600999 26.06912432
181.0706646 51.71366812

Name: +ve in-silico MS/MS by CFM-ID for LKDRXBCSQODPBY-JDJSBBGDSA-N
ID: LKDRXBCSQODPBY-JDJSBBGDSA-N
Comment: Energy1
Num peaks: 7
31.01784114 1.823843373
59.01275576 2.129585294
73.02840582 2.514266866
75.04405588 1.67705051
145.0495352 13.72305364
163.0600999 34.03673722
181.0706646 25.43858553

Name: +ve in-silico MS/MS by CFM-ID for LKDRXBCSQODPBY-JDJSBBGDSA-N
ID: LKDRXBCSQODPBY-JDJSBBGDSA-N
Comment: Energy2
Num peaks: 19
29.00219107 2.991130788
31.01784114 9.009584053
43.01784114 1.737786183
55.01784114 3.714432905
57.0334912 1.665590737
59.01275576 6.695531952
59.04914126 2.008764482
61.02840582 9.354908553
71.01275576 5.227668229
73.02840582 7.397460763
75.04405588 8.085920818
85.02840582 1.551405083
87.04405588 1.650821546
89.02332044 6.394434953
91.0389705 3.563363761
93.05462057 1.645642203
103.0389705 2.426963742
105.0546206 1.843340609
145.0495352 3.705814401

Name: +ve in-silico MS/MS by CFM-ID for ZFXYFBGIUFBOJW-UHFFFAOYSA-N
ID: ZFXYFBGIUFBOJW-UHFFFAOYSA-N
Comment: Energy0
Num peaks: 6
122.0348882 0.6753362602
124.0505382 3.798746088
153.0770873 0.4208350946
163.0614373 0.9238487305
165.0407018 0.7829545957
181.0720019 91.75450085

Name: +ve in-silico MS/MS by CFM-ID for ZFXYFBGIUFBOJW-UHFFFAOYSA-N
ID: ZFXYFBGIUFBOJW-UHFFFAOYSA-N
Comment: Energy1
Num peaks: 6
96.05562361 8.348227148
122.0348882 4.29063219
124.0505382 25.97626984
126.0661883 4.063522101
154.0611029 6.164250822
181.0720019 34.14621395

Name: +ve in-silico MS/MS by CFM-ID for ZFXYFBGIUFBOJW-UHFFFAOYSA-N
ID: ZFXYFBGIUFBOJW-UHFFFAOYSA-N
Comment: Energy2
Num peaks: 16
40.01817548 3.159166092
42.03382555 7.823422678
52.01817548 5.460359992
53.01342445 5.255204033
55.02907452 5.27191
58.02874017 3.366570449
69.04472458 8.960233751
94.03997355 3.80228791
95.02398914 5.598994589
96.05562361 15.04671023
97.0396392 5.698981575
108.0556236 2.52109047
110.0348882 1.644973843
122.0348882 1.621619434
124.0505382 4.02929064
126.0661883 1.771596686

Name: +ve in-silico MS/MS by CFM-ID for YAPQBXQYLJRXSA-UHFFFAOYSA-N
ID: YAPQBXQYLJRXSA-UHFFFAOYSA-N
Comment: Energy0
Num peaks: 6
15.02292652 0.685907026
124.0505382 1.835091526
138.0661883 1.268669834
153.0770873 0.4197151148
163.0614373 2.728639766
181.0720019 91.20942752

Name: +ve in-silico MS/MS by CFM-ID for YAPQBXQYLJRXSA-UHFFFAOYSA-N
ID: YAPQBXQYLJRXSA-UHFFFAOYSA-N
Comment: Energy1
Num peaks: 6
81.04472458 4.99550115
110.0712737 13.5573703
124.0505382 8.093610881
138.0661883 9.859814137
140.0454529 4.995630609
181.0720019 40.22965139

Name: +ve in-silico MS/MS by CFM-ID for YAPQBXQYLJRXSA-UHFFFAOYSA-N
ID: YAPQBXQYLJRXSA-UHFFFAOYSA-N
Comment: Energy2
Num peaks: 22
40.01817548 4.751200056
42.03382555 8.276637699
44.0130901 1.312789607
52.01817548 1.287967801
53.01342445 7.443412666
54.03382555 8.687022182
55.02907452 3.656529352
56.04947561 2.770754413
57.04472458 1.218554063
69.04472458 2.398026873
81.04472458 9.973940823
83.02398914 3.328665084
83.06037464 6.643838738
97.0396392 2.745643137
108.0556236 4.036753018
109.0032537 1.659356239
110.0712737 2.936918402
111.0552893 1.058493566
124.0505382 2.368586658
136.0505382 1.721123151
152.0454529 1.036877382
163.0614373 1.16382503

Name: +ve in-silico MS/MS by CFM-ID for LPZIZDWZKIXVRZ-KVTDHHQDSA-N
ID: LPZIZDWZKIXVRZ-KVTDHHQDSA-N
Comment: Energy0
Num peaks: 6
73.02840582 2.725692764
89.02332044 3.092774457
91.0389705 2.088580383
145.0495352 6.128675486
163.0600999 28.27301179
181.0706646 40.48826225

Name: +ve in-silico MS/MS by CFM-ID for LPZIZDWZKIXVRZ-KVTDHHQDSA-N
ID: LPZIZDWZKIXVRZ-KVTDHHQDSA-N
Comment: Energy1
Num peaks: 6
133.0495352 1.542681178
135.0651853 2.228513872
145.0495352 20.35617025
151.0600999 2.561065087
163.0600999 37.26439332
181.0706646 20.35272695

Name: +ve in-silico MS/MS by CFM-ID for LPZIZDWZKIXVRZ-KVTDHHQDSA-N
ID: LPZIZDWZKIXVRZ-KVTDHHQDSA-N
Comment: Energy2
Num peaks: 17
29.00219107 2.41151799
31.01784114 4.719266019
41.00219107 1.847356752
43.01784114 3.033174855
45.0334912 4.085846333
47.01275576 4.674349427
55.01784114 2.421235397
59.01275576 6.976302611
61.02840582 12.53788316
71.01275576 5.254689564
73.02840582 6.590596457
75.04405588 7.941373813
87.00767038 1.522899941
89.02332044 9.051855232
91.0389705 3.555302355
119.0338851 1.725116606
145.0495352 2.476543668

Name: +ve in-silico MS/MS by CFM-ID for LKDRXBCSQODPBY-BGPJRJDNSA-N
ID: LKDRXBCSQODPBY-BGPJRJDNSA-N
Comment: Energy0
Num peaks: 6
31.01784114 1.644975393
73.02840582 1.566007931
103.0389705 1.144214352
145.0495352 3.332467894
163.0600999 26.06912432
181.0706646 51.71366812

Name: +ve in-silico MS/MS by CFM-ID for LKDRXBCSQODPBY-BGPJRJDNSA-N
ID: LKDRXBCSQODPBY-BGPJRJDNSA-N
Comment: Energy1
Num peaks: 7
31.01784114 1.823843373
59.01275576 2.129585294
73.02840582 2.514266866
75.04405588 1.67705051
145.0495352 13.72305364
163.0600999 34.03673722
181.0706646 25.43858553

Name: +ve in-silico MS/MS by CFM-ID for LKDRXBCSQODPBY-BGPJRJDNSA-N
ID: LKDRXBCSQODPBY-BGPJRJDNSA-N
Comment: Energy2
Num peaks: 19
29.00219107 2.991130788
31.01784114 9.009584053
43.01784114 1.737786183
55.01784114 3.714432905
57.0334912 1.665590737
59.01275576 6.695531952
59.04914126 2.008764482
61.02840582 9.354908553
71.01275576 5.227668229
73.02840582 7.397460763
75.04405588 8.085920818
85.02840582 1.551405083
87.04405588 1.650821546
89.02332044 6.394434953
91.0389705 3.563363761
93.05462057 1.645642203
103.0389705 2.426963742
105.0546206 1.843340609
145.0495352 3.705814401

Name: +ve in-silico MS/MS by CFM-ID for RYFOJXFXERAMLS-UHFFFAOYSA-N
ID: RYFOJXFXERAMLS-UHFFFAOYSA-N
Comment: Energy0
Num peaks: 6
104.0494756 0.8749189729
116.0494756 0.9823728272
128.0494756 1.492542801
130.0651257 2.452333472
132.0807757 2.870151355
159.0916748 87.82583524

Name: +ve in-silico MS/MS by CFM-ID for RYFOJXFXERAMLS-UHFFFAOYSA-N
ID: RYFOJXFXERAMLS-UHFFFAOYSA-N
Comment: Energy1
Num peaks: 6
80.04947561 6.315283725
128.0494756 3.696524827
130.0651257 7.02605597
132.0807757 13.23469871
143.0603746 2.934677144
159.0916748 55.11217742

Name: +ve in-silico MS/MS by CFM-ID for RYFOJXFXERAMLS-UHFFFAOYSA-N
ID: RYFOJXFXERAMLS-UHFFFAOYSA-N
Comment: Energy2
Num peaks: 22
15.02292652 2.397797492
39.02292652 3.70425678
49.00727645 2.883833416
51.02292652 5.712841342
53.03857658 3.047899734
63.02292652 3.544334637
65.03857658 1.942089929
75.02292652 4.472241363
77.03857658 3.997882338
80.04947561 5.918789553
89.03857658 4.402339043
92.04947561 2.756408094
101.0385766 3.783166849
102.0338255 3.026577629
103.0542266 3.261340301
104.0494756 6.01897309
106.0651257 2.593399483
116.0494756 5.047805279
118.0651257 1.874125655
128.0494756 3.043058132
130.0651257 4.0800557
132.0807757 3.134471227

Name: +ve in-silico MS/MS by CFM-ID for BJHIKXHVCXFQLS-UYFOZJQFSA-N
ID: BJHIKXHVCXFQLS-UYFOZJQFSA-N
Comment: Energy0
Num peaks: 6
61.02840582 7.319275524
89.02332044 6.474684177
119.0338851 3.696772864
145.0495352 3.922057555
163.0600999 17.61892816
181.0706646 47.35425951

Name: +ve in-silico MS/MS by CFM-ID for BJHIKXHVCXFQLS-UYFOZJQFSA-N
ID: BJHIKXHVCXFQLS-UYFOZJQFSA-N
Comment: Energy1
Num peaks: 10
43.01784114 3.772424752
45.0334912 4.652848021
61.02840582 26.74188767
63.04405588 10.22439155
71.01275576 7.549258202
89.02332044 9.607310419
91.0389705 3.412414251
145.0495352 4.003557876
163.0600999 5.745058077
181.0706646 6.295175084

Name: +ve in-silico MS/MS by CFM-ID for BJHIKXHVCXFQLS-UYFOZJQFSA-N
ID: BJHIKXHVCXFQLS-UYFOZJQFSA-N
Comment: Energy2
Num peaks: 10
29.00219107 3.045629371
31.01784114 5.999064198
43.01784114 9.487607889
45.0334912 9.866868827
59.01275576 11.22415623
61.02840582 21.10749723
63.04405588 4.027814587
71.01275576 7.497888996
73.02840582 4.771124428
89.02332044 5.041362933

Name: +ve in-silico MS/MS by CFM-ID for QUNWUDVFRNGTCO-UHFFFAOYSA-N
ID: QUNWUDVFRNGTCO-UHFFFAOYSA-N
Comment: Energy0
Num peaks: 6
15.02292652 0.6015652443
136.0505382 1.404226723
138.0661883 14.56063042
154.0611029 1.453809412
163.0614373 2.117066887
181.0720019 76.25095516

Name: +ve in-silico MS/MS by CFM-ID for QUNWUDVFRNGTCO-UHFFFAOYSA-N
ID: QUNWUDVFRNGTCO-UHFFFAOYSA-N
Comment: Energy1
Num peaks: 6
96.05562361 8.612714728
122.0348882 8.043195884
124.0505382 36.8922208
126.0661883 3.148353424
140.0454529 3.059368282
181.0720019 21.0836579

Name: +ve in-silico MS/MS by CFM-ID for QUNWUDVFRNGTCO-UHFFFAOYSA-N
ID: QUNWUDVFRNGTCO-UHFFFAOYSA-N
Comment: Energy2
Num peaks: 19
15.02292652 1.322076709
40.01817548 2.835335155
42.03382555 8.96013593
44.04947561 2.987690167
53.01342445 5.117525357
55.02907452 2.95426442
57.04472458 1.816460104
68.0130901 2.068942836
69.04472458 6.883887115
70.02874017 2.579370664
81.04472458 3.951548811
95.02398914 3.326560443
96.05562361 16.09273772
97.0396392 3.268109924
108.0556236 3.136918636
110.0348882 2.561920457
122.0348882 7.101247537
124.0505382 2.302505534
126.0661883 1.596193386

Name: +ve in-silico MS/MS by CFM-ID for UBUCNCOMADRQHX-UHFFFAOYSA-N
ID: UBUCNCOMADRQHX-UHFFFAOYSA-N
Comment: Energy0
Num peaks: 6
29.99744004 2.184134279
65.03857658 0.065654891
79.05422664 0.07192273532
121.0396392 0.1129656105
183.0552893 0.1443308876
199.0865894 97.25549523

Name: +ve in-silico MS/MS by CFM-ID for UBUCNCOMADRQHX-UHFFFAOYSA-N
ID: UBUCNCOMADRQHX-UHFFFAOYSA-N
Comment: Energy1
Num peaks: 6
29.99744004 4.815948217
51.02292652 2.3654334
79.05422664 2.353094425
121.0396392 0.962104465
171.0552893 1.097474898
199.0865894 81.9702045

Name: +ve in-silico MS/MS by CFM-ID for UBUCNCOMADRQHX-UHFFFAOYSA-N
ID: UBUCNCOMADRQHX-UHFFFAOYSA-N
Comment: Energy2
Num peaks: 8
29.99744004 28.76725398
51.02292652 5.045279002
63.02292652 5.543964849
65.03857658 9.362475433
79.05422664 2.721778176
121.0396392 3.414058337
183.0552893 5.233035029
199.0865894 22.48295487

Name: +ve in-silico MS/MS by CFM-ID for RYHIWGGIKINYKX-NYYWCZLTSA-N
ID: RYHIWGGIKINYKX-NYYWCZLTSA-N
Comment: Energy0
Num peaks: 12
93.04472458 1.089254035
103.0290745 1.421634576
105.0447246 2.505484059
131.0603746 1.178285457
143.0491413 2.914711319
156.0443902 1.081718293
157.0760247 1.163182251
158.0600403 3.628983687
171.0916748 1.285905841
172.0756904 2.069594212
181.0760247 8.77346809
199.0865894 53.70751368

Name: +ve in-silico MS/MS by CFM-ID for RYHIWGGIKINYKX-NYYWCZLTSA-N
ID: RYHIWGGIKINYKX-NYYWCZLTSA-N
Comment: Energy1
Num peaks: 31
42.03382555 1.330149664
49.00727645 0.9355615744
53.00219107 0.9213033317
55.01784114 0.9256757709
79.01784114 2.647231698
81.0334912 2.286985483
93.04472458 1.609016384
103.0290745 2.642408828
105.0334912 5.853361547
105.0447246 3.022206115
117.0447246 1.952705829
119.0603746 1.984496282
127.0290745 1.534502832
129.0334912 2.706412351
129.0447246 2.183235927
131.0491413 3.117920461
131.0603746 1.593168135
141.0334912 4.753025931
141.0447246 1.011946716
143.0491413 2.498514388
143.0603746 0.9092969029
145.0760247 1.98435891
156.0443902 3.140341841
157.0760247 1.214755632
158.0600403 5.739331279
170.0600403 1.650962026
171.0916748 1.743142659
172.0756904 3.07956496
181.0760247 3.499966022
182.0600403 1.137056095
199.0865894 10.05907545

Name: +ve in-silico MS/MS by CFM-ID for RYHIWGGIKINYKX-NYYWCZLTSA-N
ID: RYHIWGGIKINYKX-NYYWCZLTSA-N
Comment: Energy2
Num peaks: 31
25.00727645 1.737069497
40.01817548 5.183958514
42.03382555 3.781687414
49.00727645 3.49966485
50.00252542 0.8948591404
51.02292652 2.731844414
52.01817548 9.04828385
53.00219107 1.021378911
53.03857658 2.007176376
54.03382555 3.500780941
63.02292652 2.275043861
66.03382555 0.9901172336
73.00727645 1.00395826
75.02292652 2.54900896
77.00219107 2.575937451
77.03857658 3.09414059
78.03382555 1.089681368
79.01784114 3.487103472
104.0494756 2.191101598
105.0334912 2.825235378
119.0491413 1.319424902
127.0542266 1.649473303
129.0334912 2.230115177
130.0651257 1.250865021
141.0334912 1.047795506
143.0491413 1.212718271
143.0603746 1.348229319
156.0443902 1.45832805
157.0760247 1.58984387
169.0760247 1.333085495
182.0600403 0.8949224836

Name: +ve in-silico MS/MS by CFM-ID for WQZGKKKJIJFFOK-QRXFDPRISA-N
ID: WQZGKKKJIJFFOK-QRXFDPRISA-N
Comment: Energy0
Num peaks: 6
73.02840582 1.498184417
103.0389705 1.772250108
133.0495352 1.890320456
145.0495352 4.134792388
163.0600999 28.73545974
181.0706646 45.88647501

Name: +ve in-silico MS/MS by CFM-ID for WQZGKKKJIJFFOK-QRXFDPRISA-N
ID: WQZGKKKJIJFFOK-QRXFDPRISA-N
Comment: Energy1
Num peaks: 8
43.01784114 5.78129331
45.0334912 3.700270538
59.01275576 3.259083766
61.02840582 2.306424301
145.0495352 13.0520879
151.0600999 2.266096436
163.0600999 31.079766
181.0706646 18.87446829

Name: +ve in-silico MS/MS by CFM-ID for WQZGKKKJIJFFOK-QRXFDPRISA-N
ID: WQZGKKKJIJFFOK-QRXFDPRISA-N
Comment: Energy2
Num peaks: 23
31.01784114 2.076404541
41.00219107 1.395482789
43.01784114 8.48571328
45.0334912 7.002990745
47.01275576 2.427709174
47.04914126 1.210910326
55.01784114 1.38884455
59.01275576 6.650495016
61.02840582 6.941486127
71.01275576 2.128803034
73.02840582 4.716927885
75.04405588 4.17965328
85.02840582 1.432095501
87.00767038 2.085909446
89.02332044 4.259267849
91.0389705 6.736349298
93.05462057 1.183771384
101.0233204 1.896454329
103.0389705 3.939150423
105.0546206 2.23459444
117.0546206 1.282784659
145.0495352 4.802377503
163.0600999 1.74052995

Name: +ve in-silico MS/MS by CFM-ID for POQOTWQIYYNXAT-UHFFFAOYSA-N
ID: POQOTWQIYYNXAT-UHFFFAOYSA-N
Comment: Energy0
Num peaks: 6
43.01784114 3.653362311
156.076753 4.871560003
157.0720019 20.61849942
181.0720019 2.220399651
182.0560175 3.180444653
199.0825666 49.85923884

Name: +ve in-silico MS/MS by CFM-ID for POQOTWQIYYNXAT-UHFFFAOYSA-N
ID: POQOTWQIYYNXAT-UHFFFAOYSA-N
Comment: Energy1
Num peaks: 21
43.01784114 3.021287071
56.0130901 5.820979383
58.02874017 1.496528018
70.02874017 1.288775595
83.02398914 1.216553245
97.0396392 1.234524367
98.02365479 6.556108738
98.03488817 2.619826486
100.0505382 4.963247797
112.0505382 1.358744735
114.0661883 2.169886602
125.0345538 1.551237184
140.0454529 7.988508669
141.0407018 1.82887736
142.0611029 11.06254174
144.076753 1.788608213
156.076753 1.512419127
157.0720019 11.00471476
181.0720019 1.557713928
182.0560175 1.573113024
199.0825666 8.720223242

Name: +ve in-silico MS/MS by CFM-ID for POQOTWQIYYNXAT-UHFFFAOYSA-N
ID: POQOTWQIYYNXAT-UHFFFAOYSA-N
Comment: Energy2
Num peaks: 20
26.00252542 2.081915421
28.01817548 1.921134268
41.00219107 1.751488139
43.01784114 8.853463232
43.02907452 19.4286389
45.04472458 8.531403432
58.02874017 2.037936596
69.00833907 1.342808395
70.02874017 3.745244362
71.02398914 2.930748594
72.05562361 1.718670171
83.02398914 2.89794903
96.0192381 1.428690241
97.0396392 5.057402477
99.05528926 1.271181276
100.0505382 2.050785264
112.0505382 4.803924809
114.0661883 5.710937786
126.0661883 1.334630366
140.0454529 1.69343242

Name: +ve in-silico MS/MS by CFM-ID for XERJKGMBORTKEO-VZUCSPMQSA-N
ID: XERJKGMBORTKEO-VZUCSPMQSA-N
Comment: Energy0
Num peaks: 10
46.06512568 16.53738753
72.04439023 2.876739109
83.02398914 2.684183578
89.07093933 8.248187373
111.0189038 13.68781118
128.0454529 10.5024121
154.0247174 2.616179372
167.0563519 2.833808017
169.0720019 2.566645658
199.0825666 19.75487718

Name: +ve in-silico MS/MS by CFM-ID for XERJKGMBORTKEO-VZUCSPMQSA-N
ID: XERJKGMBORTKEO-VZUCSPMQSA-N
Comment: Energy1
Num peaks: 14
26.00252542 2.781627537
29.03857658 1.325036207
44.0130901 1.524413395
46.06512568 21.74187554
53.01342445 9.587926294
55.02907452 2.509190064
72.04439023 4.862481564
81.00833907 2.354426783
83.02398914 11.91616742
85.0396392 2.677791774
89.07093933 9.31243696
98.03488817 1.676527367
111.0189038 4.478001066
128.0454529 4.479340813

Name: +ve in-silico MS/MS by CFM-ID for XERJKGMBORTKEO-VZUCSPMQSA-N
ID: XERJKGMBORTKEO-VZUCSPMQSA-N
Comment: Energy2
Num peaks: 15
15.02292652 2.114125441
29.03857658 6.672496642
30.03382555 1.914776036
31.01784114 3.927928036
44.0130901 2.486927979
44.04947561 5.000377854
46.06512568 17.57121681
53.01342445 6.582530498
55.02907452 1.510605852
72.04439023 2.75878089
81.00833907 7.486219836
83.02398914 8.148237316
89.07093933 2.566474934
98.03488817 7.563780883
111.0189038 4.849679428

Name: +ve in-silico MS/MS by CFM-ID for JTSBGMZPPPULTA-UHFFFAOYSA-N
ID: JTSBGMZPPPULTA-UHFFFAOYSA-N
Comment: Energy0
Num peaks: 6
79.05422664 1.543220244
95.04914126 1.348972675
105.0447246 5.355785272
121.0396392 3.210777753
171.0916748 1.554227107
199.0865894 80.84071187

Name: +ve in-silico MS/MS by CFM-ID for JTSBGMZPPPULTA-UHFFFAOYSA-N
ID: JTSBGMZPPPULTA-UHFFFAOYSA-N
Comment: Energy1
Num peaks: 14
49.00727645 1.722192422
51.02292652 3.457214111
53.00219107 5.709940523
55.01784114 4.336544889
63.02292652 1.95102993
65.03857658 3.20138045
67.05422664 6.074870345
69.0334912 2.359845946
77.00219107 1.942273322
79.01784114 5.118241674
81.0334912 5.523681974
119.0603746 3.295239742
171.0916748 3.652669603
199.0865894 31.94827677

Name: +ve in-silico MS/MS by CFM-ID for JTSBGMZPPPULTA-UHFFFAOYSA-N
ID: JTSBGMZPPPULTA-UHFFFAOYSA-N
Comment: Energy2
Num peaks: 18
25.00727645 4.380381607
39.02292652 5.608096088
51.02292652 1.616292014
52.01817548 1.634251611
53.00219107 2.896432613
63.02292652 13.08219915
65.03857658 7.535694276
67.02907452 2.257634058
67.05422664 1.952789586
77.00219107 1.660703943
79.01784114 7.787906023
79.05422664 4.444537378
81.0334912 3.357356872
94.06512568 1.866970123
105.0447246 9.352806427
107.0603746 6.032180178
143.0603746 3.806634266
145.0760247 1.842411481

Name: +ve in-silico MS/MS by CFM-ID for KQSABULTKYLFEV-UHFFFAOYSA-N
ID: KQSABULTKYLFEV-UHFFFAOYSA-N
Comment: Energy0
Num peaks: 6
104.0494756 0.1836169593
106.0651257 0.5063895812
128.0494756 0.2914706343
130.0651257 0.4098710048
132.0807757 0.8167325971
159.0916748 97.12649372

Name: +ve in-silico MS/MS by CFM-ID for KQSABULTKYLFEV-UHFFFAOYSA-N
ID: KQSABULTKYLFEV-UHFFFAOYSA-N
Comment: Energy1
Num peaks: 6
116.0494756 0.8808881611
118.0651257 0.8179128188
130.0651257 0.9691742533
132.0807757 2.941118664
133.0760247 1.016296134
159.0916748 88.45360424

Name: +ve in-silico MS/MS by CFM-ID for KQSABULTKYLFEV-UHFFFAOYSA-N
ID: KQSABULTKYLFEV-UHFFFAOYSA-N
Comment: Energy2
Num peaks: 14
39.02292652 6.485853762
41.03857658 3.360038877
53.03857658 2.783510034
77.03857658 2.409677581
101.0385766 10.55137423
103.0542266 9.423666472
104.0494756 2.443376892
106.0651257 2.085599319
115.0542266 7.548459694
116.0494756 4.786775281
128.0494756 5.816029237
130.0651257 6.363211677
132.0807757 11.86313187
159.0916748 5.365475925

Name: +ve in-silico MS/MS by CFM-ID for OIJHFHYPXWSVPF-UHFFFAOYSA-N
ID: OIJHFHYPXWSVPF-UHFFFAOYSA-N
Comment: Energy0
Num peaks: 6
65.03857658 0.1708635538
79.05422664 0.1533876295
94.02874017 0.1647656856
121.0396392 0.1407128672
183.0552893 0.1790203301
199.0865894 97.63402514

Name: +ve in-silico MS/MS by CFM-ID for OIJHFHYPXWSVPF-UHFFFAOYSA-N
ID: OIJHFHYPXWSVPF-UHFFFAOYSA-N
Comment: Energy1
Num peaks: 6
121.0396392 1.633760098
144.0807757 1.186708707
171.0552893 1.780354482
173.0709393 1.049159829
183.0552893 0.888809997
199.0865894 82.8322411

Name: +ve in-silico MS/MS by CFM-ID for OIJHFHYPXWSVPF-UHFFFAOYSA-N
ID: OIJHFHYPXWSVPF-UHFFFAOYSA-N
Comment: Energy2
Num peaks: 19
39.02292652 3.099193488
49.00727645 2.59864543
51.02292652 9.225976479
53.03857658 2.439226456
63.02292652 10.41922482
65.03857658 5.647651246
67.05422664 5.725757335
78.03382555 4.983184272
79.05422664 3.114136052
80.0130901 2.86202153
92.0130901 4.913651126
94.02874017 4.962182508
96.04439023 2.850046204
121.0396392 2.643228552
154.0651257 1.409216137
171.0552893 1.733624021
173.0709393 2.062930725
183.0552893 2.237197219
199.0865894 7.421091057

Name: +ve in-silico MS/MS by CFM-ID for CDAISMWEOUEBRE-UHFFFAOYSA-N
ID: CDAISMWEOUEBRE-UHFFFAOYSA-N
Comment: Energy0
Num peaks: 6
119.0338851 0.09617866953
145.0495352 0.1679247793
149.0444498 0.06660339032
151.0600999 0.101278794
163.0600999 4.09478103
181.0706646 95.13454347

Name: +ve in-silico MS/MS by CFM-ID for CDAISMWEOUEBRE-UHFFFAOYSA-N
ID: CDAISMWEOUEBRE-UHFFFAOYSA-N
Comment: Energy1
Num peaks: 6
59.01275576 1.223559704
61.02840582 1.14826973
63.04405588 0.5503478642
145.0495352 0.7602284726
163.0600999 7.652053748
181.0706646 84.91009022

Name: +ve in-silico MS/MS by CFM-ID for CDAISMWEOUEBRE-UHFFFAOYSA-N
ID: CDAISMWEOUEBRE-UHFFFAOYSA-N
Comment: Energy2
Num peaks: 11
41.00219107 8.789522432
43.01784114 5.139874502
59.01275576 11.7341846
61.02840582 5.481937298
71.01275576 5.481326653
89.02332044 3.845204022
101.0233204 4.312036729
119.0338851 4.154521853
145.0495352 7.20657604
163.0600999 13.84124785
181.0706646 11.77522863

Name: +ve in-silico MS/MS by CFM-ID for WQZGKKKJIJFFOK-VSOAQEOCSA-N
ID: WQZGKKKJIJFFOK-VSOAQEOCSA-N
Comment: Energy0
Num peaks: 6
73.02840582 1.498184417
103.0389705 1.772250108
133.0495352 1.890320456
145.0495352 4.134792388
163.0600999 28.73545974
181.0706646 45.88647501

Name: +ve in-silico MS/MS by CFM-ID for WQZGKKKJIJFFOK-VSOAQEOCSA-N
ID: WQZGKKKJIJFFOK-VSOAQEOCSA-N
Comment: Energy1
Num peaks: 8
43.01784114 5.78129331
45.0334912 3.700270538
59.01275576 3.259083766
61.02840582 2.306424301
145.0495352 13.0520879
151.0600999 2.266096436
163.0600999 31.079766
181.0706646 18.87446829

Name: +ve in-silico MS/MS by CFM-ID for WQZGKKKJIJFFOK-VSOAQEOCSA-N
ID: WQZGKKKJIJFFOK-VSOAQEOCSA-N
Comment: Energy2
Num peaks: 23
31.01784114 2.076404541
41.00219107 1.395482789
43.01784114 8.48571328
45.0334912 7.002990745
47.01275576 2.427709174
47.04914126 1.210910326
55.01784114 1.38884455
59.01275576 6.650495016
61.02840582 6.941486127
71.01275576 2.128803034
73.02840582 4.716927885
75.04405588 4.17965328
85.02840582 1.432095501
87.00767038 2.085909446
89.02332044 4.259267849
91.0389705 6.736349298
93.05462057 1.183771384
101.0233204 1.896454329
103.0389705 3.939150423
105.0546206 2.23459444
117.0546206 1.282784659
145.0495352 4.802377503
163.0600999 1.74052995

Name: +ve in-silico MS/MS by CFM-ID for WQZGKKKJIJFFOK-ZNVMLXAYSA-N
ID: WQZGKKKJIJFFOK-ZNVMLXAYSA-N
Comment: Energy0
Num peaks: 6
73.02840582 1.498184417
103.0389705 1.772250108
133.0495352 1.890320456
145.0495352 4.134792388
163.0600999 28.73545974
181.0706646 45.88647501

Name: +ve in-silico MS/MS by CFM-ID for WQZGKKKJIJFFOK-ZNVMLXAYSA-N
ID: WQZGKKKJIJFFOK-ZNVMLXAYSA-N
Comment: Energy1
Num peaks: 8
43.01784114 5.78129331
45.0334912 3.700270538
59.01275576 3.259083766
61.02840582 2.306424301
145.0495352 13.0520879
151.0600999 2.266096436
163.0600999 31.079766
181.0706646 18.87446829

Name: +ve in-silico MS/MS by CFM-ID for WQZGKKKJIJFFOK-ZNVMLXAYSA-N
ID: WQZGKKKJIJFFOK-ZNVMLXAYSA-N
Comment: Energy2
Num peaks: 23
31.01784114 2.076404541
41.00219107 1.395482789
43.01784114 8.48571328
45.0334912 7.002990745
47.01275576 2.427709174
47.04914126 1.210910326
55.01784114 1.38884455
59.01275576 6.650495016
61.02840582 6.941486127
71.01275576 2.128803034
73.02840582 4.716927885
75.04405588 4.17965328
85.02840582 1.432095501
87.00767038 2.085909446
89.02332044 4.259267849
91.0389705 6.736349298
93.05462057 1.183771384
101.0233204 1.896454329
103.0389705 3.939150423
105.0546206 2.23459444
117.0546206 1.282784659
145.0495352 4.802377503
163.0600999 1.74052995

Name: +ve in-silico MS/MS by CFM-ID for AVVWPBAENSWJCB-RSVSWTKNSA-N
ID: AVVWPBAENSWJCB-RSVSWTKNSA-N
Comment: Energy0
Num peaks: 10
61.02840582 3.713245618
73.02840582 2.249552944
85.02840582 2.55075613
103.0389705 4.057404283
119.0338851 2.221380853
121.0495352 2.192923872
133.0495352 2.686129961
145.0495352 5.282439108
163.0600999 24.39136479
181.0706646 31.5792241

Name: +ve in-silico MS/MS by CFM-ID for AVVWPBAENSWJCB-RSVSWTKNSA-N
ID: AVVWPBAENSWJCB-RSVSWTKNSA-N
Comment: Energy1
Num peaks: 12
43.01784114 3.554428518
45.0334912 3.236522941
61.02840582 10.03648841
63.04405588 6.15721344
73.02840582 1.516433734
101.0233204 3.607016094
103.0389705 2.192316149
119.0338851 5.248859338
121.0495352 1.824054433
145.0495352 11.66058361
163.0600999 20.84751247
181.0706646 11.2287547

Name: +ve in-silico MS/MS by CFM-ID for AVVWPBAENSWJCB-RSVSWTKNSA-N
ID: AVVWPBAENSWJCB-RSVSWTKNSA-N
Comment: Energy2
Num peaks: 16
31.01784114 2.393147727
43.01784114 6.211556588
45.0334912 5.319549788
55.01784114 8.904166049
57.0334912 9.313163743
59.01275576 2.759278296
59.04914126 11.44723883
61.02840582 7.142385315
63.04405588 2.569348796
71.01275576 1.605910694
73.02840582 8.369438896
75.04405588 3.079454484
101.0233204 2.442666314
103.0389705 5.583566066
105.0546206 1.849650036
145.0495352 1.888892601

Name: +ve in-silico MS/MS by CFM-ID for PCNDJXKNXGMECE-UHFFFAOYSA-N
ID: PCNDJXKNXGMECE-UHFFFAOYSA-N
Comment: Energy0
Num peaks: 6
49.00727645 0.005169562665
51.02292652 0.01587246928
131.0603746 0.0004406545763
153.0447246 0.005653603366
155.0603746 0.06216657362
181.0760247 99.91064199

Name: +ve in-silico MS/MS by CFM-ID for PCNDJXKNXGMECE-UHFFFAOYSA-N
ID: PCNDJXKNXGMECE-UHFFFAOYSA-N
Comment: Energy1
Num peaks: 6
49.00727645 0.04036486492
51.02292652 0.3416700303
131.0603746 0.01753947149
153.0447246 0.3522342996
155.0603746 1.132129827
181.0760247 98.112918

Name: +ve in-silico MS/MS by CFM-ID for PCNDJXKNXGMECE-UHFFFAOYSA-N
ID: PCNDJXKNXGMECE-UHFFFAOYSA-N
Comment: Energy2
Num peaks: 6
49.00727645 10.85445919
51.02292652 18.44017856
131.0603746 2.08732768
153.0447246 1.74083161
155.0603746 7.399500395
181.0760247 58.70314432

Name: +ve in-silico MS/MS by CFM-ID for BJHIKXHVCXFQLS-LFRDXLMFSA-N
ID: BJHIKXHVCXFQLS-LFRDXLMFSA-N
Comment: Energy0
Num peaks: 6
61.02840582 7.319275524
89.02332044 6.474684177
119.0338851 3.696772864
145.0495352 3.922057555
163.0600999 17.61892816
181.0706646 47.35425951

Name: +ve in-silico MS/MS by CFM-ID for BJHIKXHVCXFQLS-LFRDXLMFSA-N
ID: BJHIKXHVCXFQLS-LFRDXLMFSA-N
Comment: Energy1
Num peaks: 10
43.01784114 3.772424752
45.0334912 4.652848021
61.02840582 26.74188767
63.04405588 10.22439155
71.01275576 7.549258202
89.02332044 9.607310419
91.0389705 3.412414251
145.0495352 4.003557876
163.0600999 5.745058077
181.0706646 6.295175084

Name: +ve in-silico MS/MS by CFM-ID for BJHIKXHVCXFQLS-LFRDXLMFSA-N
ID: BJHIKXHVCXFQLS-LFRDXLMFSA-N
Comment: Energy2
Num peaks: 10
29.00219107 3.045629371
31.01784114 5.999064198
43.01784114 9.487607889
45.0334912 9.866868827
59.01275576 11.22415623
61.02840582 21.10749723
63.04405588 4.027814587
71.01275576 7.497888996
73.02840582 4.771124428
89.02332044 5.041362933

Name: +ve in-silico MS/MS by CFM-ID for CDAISMWEOUEBRE-GPIVLXJGSA-N
ID: CDAISMWEOUEBRE-GPIVLXJGSA-N
Comment: Energy0
Num peaks: 6
119.0338851 0.09617866953
145.0495352 0.1679247793
149.0444498 0.06660339032
151.0600999 0.101278794
163.0600999 4.09478103
181.0706646 95.13454347

Name: +ve in-silico MS/MS by CFM-ID for CDAISMWEOUEBRE-GPIVLXJGSA-N
ID: CDAISMWEOUEBRE-GPIVLXJGSA-N
Comment: Energy1
Num peaks: 6
59.01275576 1.223559704
61.02840582 1.14826973
63.04405588 0.5503478642
145.0495352 0.7602284726
163.0600999 7.652053748
181.0706646 84.91009022

Name: +ve in-silico MS/MS by CFM-ID for CDAISMWEOUEBRE-GPIVLXJGSA-N
ID: CDAISMWEOUEBRE-GPIVLXJGSA-N
Comment: Energy2
Num peaks: 11
41.00219107 8.789522432
43.01784114 5.139874502
59.01275576 11.7341846
61.02840582 5.481937298
71.01275576 5.481326653
89.02332044 3.845204022
101.0233204 4.312036729
119.0338851 4.154521853
145.0495352 7.20657604
163.0600999 13.84124785
181.0706646 11.77522863

Name: +ve in-silico MS/MS by CFM-ID for YGMNHEPVTNXLLS-VAYJURFESA-N
ID: YGMNHEPVTNXLLS-VAYJURFESA-N
Comment: Energy0
Num peaks: 11
71.01275576 1.883020258
73.02840582 2.350057285
75.00767038 4.476511967
89.02332044 2.232492851
91.0389705 2.206871164
105.0546206 2.021928124
117.0546206 4.583809133
135.0651853 7.562125771
145.0495352 11.71931861
163.0600999 25.83471753
181.0706646 16.56967298

Name: +ve in-silico MS/MS by CFM-ID for YGMNHEPVTNXLLS-VAYJURFESA-N
ID: YGMNHEPVTNXLLS-VAYJURFESA-N
Comment: Energy1
Num peaks: 14
43.01784114 4.801585864
45.0334912 3.401698767
71.01275576 7.098500261
73.02840582 9.034601668
75.00767038 3.398657066
87.04405588 7.090123924
89.02332044 7.955046382
91.0389705 5.729406288
105.0546206 4.061033285
117.0546206 5.512996438
135.0651853 3.705698374
145.0495352 8.533059432
163.0600999 8.086723432
181.0706646 2.773824782

Name: +ve in-silico MS/MS by CFM-ID for YGMNHEPVTNXLLS-VAYJURFESA-N
ID: YGMNHEPVTNXLLS-VAYJURFESA-N
Comment: Energy2
Num peaks: 17
29.00219107 2.574247955
31.01784114 3.015052475
43.01784114 9.428037207
45.0334912 7.37101372
59.01275576 2.764567019
61.02840582 5.082467852
71.01275576 5.05609084
73.02840582 10.15175029
75.00767038 4.198928574
75.04405588 4.049291271
85.02840582 3.003117804
87.04405588 6.692499467
89.02332044 2.939023905
89.05970595 5.223702591
103.0389705 2.48497792
117.0546206 3.521811402
145.0495352 3.234922302

Name: +ve in-silico MS/MS by CFM-ID for WQZGKKKJIJFFOK-HOWGCPQDSA-N
ID: WQZGKKKJIJFFOK-HOWGCPQDSA-N
Comment: Energy0
Num peaks: 6
73.02840582 1.431855646
103.0389705 1.712566461
133.0495352 1.909584009
145.0495352 4.163309886
163.0600999 29.0293649
181.0706646 46.50645089

Name: +ve in-silico MS/MS by CFM-ID for WQZGKKKJIJFFOK-HOWGCPQDSA-N
ID: WQZGKKKJIJFFOK-HOWGCPQDSA-N
Comment: Energy1
Num peaks: 8
43.01784114 5.626365683
45.0334912 3.424224741
59.01275576 1.397116428
73.02840582 1.920767248
145.0495352 13.31276261
151.0600999 2.359622449
163.0600999 32.26844624
181.0706646 19.93438741

Name: +ve in-silico MS/MS by CFM-ID for WQZGKKKJIJFFOK-HOWGCPQDSA-N
ID: WQZGKKKJIJFFOK-HOWGCPQDSA-N
Comment: Energy2
Num peaks: 24
27.02292652 1.285711128
31.01784114 1.470789197
41.00219107 1.435578969
43.01784114 10.25685689
45.0334912 9.206881144
47.01275576 2.742751893
47.04914126 1.387306198
55.01784114 2.228586971
57.0334912 1.79346006
59.01275576 4.490287641
61.02840582 4.570683861
71.01275576 1.38530639
73.02840582 3.40409719
75.04405588 4.552216522
85.02840582 1.632330327
87.00767038 2.384686966
89.02332044 3.605024629
91.0389705 6.811365512
93.05462057 1.33239491
101.0233204 1.782500157
103.0389705 3.206512909
117.0546206 1.467702369
145.0495352 5.498708085
163.0600999 2.069065352

Name: +ve in-silico MS/MS by CFM-ID for BJHIKXHVCXFQLS-PQLUHFTBSA-N
ID: BJHIKXHVCXFQLS-PQLUHFTBSA-N
Comment: Energy0
Num peaks: 6
61.02840582 6.868125182
89.02332044 6.523386718
119.0338851 3.67809551
145.0495352 4.315098229
163.0600999 17.73295837
181.0706646 46.41472639

Name: +ve in-silico MS/MS by CFM-ID for BJHIKXHVCXFQLS-PQLUHFTBSA-N
ID: BJHIKXHVCXFQLS-PQLUHFTBSA-N
Comment: Energy1
Num peaks: 10
43.01784114 4.955040627
45.0334912 4.050339932
59.01275576 4.559669606
61.02840582 24.90712694
63.04405588 10.17438554
71.01275576 6.420086239
73.02840582 4.187291806
89.02332044 10.10586608
163.0600999 5.505197841
181.0706646 6.343716708

Name: +ve in-silico MS/MS by CFM-ID for BJHIKXHVCXFQLS-PQLUHFTBSA-N
ID: BJHIKXHVCXFQLS-PQLUHFTBSA-N
Comment: Energy2
Num peaks: 11
31.01784114 5.214884638
41.00219107 3.259818703
43.01784114 11.36744817
45.0334912 9.078836122
59.01275576 12.30191347
61.02840582 17.02255155
63.04405588 4.314441576
71.01275576 6.090655221
73.02840582 5.552854342
75.04405588 2.907616853
89.02332044 5.690416481

Name: +ve in-silico MS/MS by CFM-ID for CDAISMWEOUEBRE-CDRYSYESSA-N
ID: CDAISMWEOUEBRE-CDRYSYESSA-N
Comment: Energy0
Num peaks: 6
119.0338851 0.09617866953
145.0495352 0.1679247793
149.0444498 0.06660339032
151.0600999 0.101278794
163.0600999 4.09478103
181.0706646 95.13454347

Name: +ve in-silico MS/MS by CFM-ID for CDAISMWEOUEBRE-CDRYSYESSA-N
ID: CDAISMWEOUEBRE-CDRYSYESSA-N
Comment: Energy1
Num peaks: 6
59.01275576 1.223559704
61.02840582 1.14826973
63.04405588 0.5503478642
145.0495352 0.7602284726
163.0600999 7.652053748
181.0706646 84.91009022

Name: +ve in-silico MS/MS by CFM-ID for CDAISMWEOUEBRE-CDRYSYESSA-N
ID: CDAISMWEOUEBRE-CDRYSYESSA-N
Comment: Energy2
Num peaks: 11
41.00219107 8.789522432
43.01784114 5.139874502
59.01275576 11.7341846
61.02840582 5.481937298
71.01275576 5.481326653
89.02332044 3.845204022
101.0233204 4.312036729
119.0338851 4.154521853
145.0495352 7.20657604
163.0600999 13.84124785
181.0706646 11.77522863

Name: +ve in-silico MS/MS by CFM-ID for YNKQTALYBHMWCC-UHFFFAOYSA-N
ID: YNKQTALYBHMWCC-UHFFFAOYSA-N
Comment: Energy0
Num peaks: 6
145.0522153 1.404633296
146.0600403 4.517894417
163.0627799 27.78361854
164.070605 43.76341855
166.0498695 1.169074236
181.0733446 15.24229019

Name: +ve in-silico MS/MS by CFM-ID for YNKQTALYBHMWCC-UHFFFAOYSA-N
ID: YNKQTALYBHMWCC-UHFFFAOYSA-N
Comment: Energy1
Num peaks: 11
121.0284058 5.546348576
134.0600403 3.940186757
135.0678653 1.842732337
136.0756904 10.77728914
138.0549549 1.828077396
145.0522153 1.94343848
146.0600403 5.219164704
148.0393049 2.197575867
163.0627799 7.954450943
164.070605 38.49299849
166.0498695 1.502053905

Name: +ve in-silico MS/MS by CFM-ID for YNKQTALYBHMWCC-UHFFFAOYSA-N
ID: YNKQTALYBHMWCC-UHFFFAOYSA-N
Comment: Energy2
Num peaks: 31
56.04947561 1.013167526
95.01275576 1.670159734
106.0651257 1.205446934
109.0284058 1.705297934
109.0522153 1.031110281
119.0365652 1.07200142
120.0443902 3.136174953
121.0284058 2.173074573
121.0522153 1.541138449
122.0362309 1.511679372
122.0600403 6.093137691
123.0440559 1.343049919
131.0365652 1.64668611
132.0443902 2.360967157
133.0284058 1.876418285
133.0522153 1.426416126
134.0600403 5.597927994
135.0440559 2.95587656
135.0678653 3.067789108
136.0393049 1.133779557
136.0518809 1.503283172
136.0756904 5.118965426
137.0471299 0.9715864823
137.0597059 1.226126225
138.0549549 1.602172858
145.0522153 1.281294647
146.0600403 8.017705723
148.0393049 5.375387311
163.0627799 1.520411995
164.070605 2.547087713
166.0498695 0.9933249639

Name: +ve in-silico MS/MS by CFM-ID for KEQUNHIAUQQPAC-UHFFFAOYSA-N
ID: KEQUNHIAUQQPAC-UHFFFAOYSA-N
Comment: Energy0
Num peaks: 7
73.02840582 2.384686753
89.02332044 2.469277915
103.0389705 7.144728828
105.0546206 2.337602765
107.0338851 4.469440575
163.0600999 8.005046511
181.0706646 54.38573574

Name: +ve in-silico MS/MS by CFM-ID for KEQUNHIAUQQPAC-UHFFFAOYSA-N
ID: KEQUNHIAUQQPAC-UHFFFAOYSA-N
Comment: Energy1
Num peaks: 6
55.01784114 14.06983861
57.0334912 9.824513471
73.02840582 25.83506156
75.04405588 15.47932883
163.0600999 6.972379429
181.0706646 11.53447912

Name: +ve in-silico MS/MS by CFM-ID for KEQUNHIAUQQPAC-UHFFFAOYSA-N
ID: KEQUNHIAUQQPAC-UHFFFAOYSA-N
Comment: Energy2
Num peaks: 13
29.00219107 8.494398966
31.01784114 16.32350796
33.0334912 3.812093309
55.01784114 2.95455573
57.0334912 4.920218235
59.04914126 2.644915637
71.01275576 3.96660068
73.02840582 5.83731699
75.04405588 10.14260638
87.00767038 2.527659166
89.02332044 7.942008627
91.0389705 9.914159645
107.0338851 2.394628101

Name: +ve in-silico MS/MS by CFM-ID for SATMZMMKDDTOSQ-UHFFFAOYSA-N
ID: SATMZMMKDDTOSQ-UHFFFAOYSA-N
Comment: Energy0
Num peaks: 6
156.0443902 1.046707167
158.0600403 1.665247535
172.0756904 2.821413146
181.0760247 1.975058245
182.0600403 1.637574854
199.0865894 86.31871565

Name: +ve in-silico MS/MS by CFM-ID for SATMZMMKDDTOSQ-UHFFFAOYSA-N
ID: SATMZMMKDDTOSQ-UHFFFAOYSA-N
Comment: Energy1
Num peaks: 6
169.0760247 2.729196132
170.0600403 2.726449624
171.0916748 3.146949046
172.0756904 6.323145768
181.0760247 3.395375372
199.0865894 64.59390646

Name: +ve in-silico MS/MS by CFM-ID for SATMZMMKDDTOSQ-UHFFFAOYSA-N
ID: SATMZMMKDDTOSQ-UHFFFAOYSA-N
Comment: Energy2
Num peaks: 24
102.0338255 2.008045883
104.0494756 1.530584241
114.0338255 1.888971883
116.0494756 4.613869764
126.0338255 4.011257064
128.0494756 6.638316792
129.0447246 1.697687262
130.0651257 6.174601175
140.0494756 6.029672292
142.0651257 1.544080249
144.0807757 1.640100858
153.0447246 2.964891708
154.0287402 4.62938257
154.0651257 4.286196833
155.0603746 6.4818908
156.0443902 5.758233322
157.0760247 1.544177552
158.0600403 3.304572439
167.0603746 1.596876912
170.0600403 1.601629524
171.0916748 2.171974188
172.0756904 2.117748863
181.0760247 3.479921462
183.0552893 3.515938329

Name: +ve in-silico MS/MS by CFM-ID for CDAISMWEOUEBRE-SHFUYGGZSA-N
ID: CDAISMWEOUEBRE-SHFUYGGZSA-N
Comment: Energy0
Num peaks: 6
119.0338851 0.09617866953
145.0495352 0.1679247793
149.0444498 0.06660339032
151.0600999 0.101278794
163.0600999 4.09478103
181.0706646 95.13454347

Name: +ve in-silico MS/MS by CFM-ID for CDAISMWEOUEBRE-SHFUYGGZSA-N
ID: CDAISMWEOUEBRE-SHFUYGGZSA-N
Comment: Energy1
Num peaks: 6
59.01275576 1.223559704
61.02840582 1.14826973
63.04405588 0.5503478642
145.0495352 0.7602284726
163.0600999 7.652053748
181.0706646 84.91009022

Name: +ve in-silico MS/MS by CFM-ID for CDAISMWEOUEBRE-SHFUYGGZSA-N
ID: CDAISMWEOUEBRE-SHFUYGGZSA-N
Comment: Energy2
Num peaks: 11
41.00219107 8.789522432
43.01784114 5.139874502
59.01275576 11.7341846
61.02840582 5.481937298
71.01275576 5.481326653
89.02332044 3.845204022
101.0233204 4.312036729
119.0338851 4.154521853
145.0495352 7.20657604
163.0600999 13.84124785
181.0706646 11.77522863

Name: +ve in-silico MS/MS by CFM-ID for TYHZEKKOYBCAAL-UHFFFAOYSA-N
ID: TYHZEKKOYBCAAL-UHFFFAOYSA-N
Comment: Energy0
Num peaks: 6
19.01784114 0.7291494882
166.0651257 2.912903714
168.0807757 8.699534505
173.0709393 0.5175814672
181.0760247 0.5172294688
199.0865894 85.34339874

Name: +ve in-silico MS/MS by CFM-ID for TYHZEKKOYBCAAL-UHFFFAOYSA-N
ID: TYHZEKKOYBCAAL-UHFFFAOYSA-N
Comment: Energy1
Num peaks: 6
142.0651257 5.509312522
144.0807757 5.031492197
156.0807757 15.98299058
168.0807757 2.021899653
181.0760247 6.19730224
199.0865894 54.08778268

Name: +ve in-silico MS/MS by CFM-ID for TYHZEKKOYBCAAL-UHFFFAOYSA-N
ID: TYHZEKKOYBCAAL-UHFFFAOYSA-N
Comment: Energy2
Num peaks: 8
115.0542266 3.570095366
128.0494756 3.342327673
140.0494756 13.36794625
142.0651257 4.790882746
151.0542266 4.498280809
152.0494756 17.56083203
166.0651257 17.98281156
168.0807757 15.28410324

Name: +ve in-silico MS/MS by CFM-ID for IUNKNKANRUMCNL-UHFFFAOYSA-N
ID: IUNKNKANRUMCNL-UHFFFAOYSA-N
Comment: Energy0
Num peaks: 8
67.05422664 3.107066314
81.0334912 5.470734655
85.06479133 7.155046827
113.0055622 4.460879679
115.0212123 9.462674227
117.0368623 7.733531006
181.0681625 18.353776
199.0787271 24.26029007

Name: +ve in-silico MS/MS by CFM-ID for IUNKNKANRUMCNL-UHFFFAOYSA-N
ID: IUNKNKANRUMCNL-UHFFFAOYSA-N
Comment: Energy1
Num peaks: 15
39.02292652 1.68556583
41.03857658 2.04646704
57.0334912 2.733896116
67.05422664 3.848804595
81.0334912 9.270941821
83.04914126 3.375620862
85.06479133 3.88308157
99.02629764 3.102265332
110.9899121 4.057223172
113.0055622 11.90659437
115.0212123 17.22729333
117.0368623 3.564871679
141.0368623 2.571181001
181.0681625 6.504003043
199.0787271 5.150595397

Name: +ve in-silico MS/MS by CFM-ID for IUNKNKANRUMCNL-UHFFFAOYSA-N
ID: IUNKNKANRUMCNL-UHFFFAOYSA-N
Comment: Energy2
Num peaks: 17
41.03857658 1.574272778
56.97934745 5.060367237
57.0334912 1.351161571
58.99499752 3.934039755
59.04914126 1.368376716
67.05422664 2.246358064
73.01064758 7.796669851
75.02629764 3.941488007
81.0334912 3.910538115
83.04914126 8.262840542
85.01064758 1.924724242
97.01064758 4.06210214
99.02629764 18.03492797
101.0055622 6.325418536
113.0055622 2.483559062
115.0212123 2.515680554
117.0368623 5.809263024

Name: +ve in-silico MS/MS by CFM-ID for XWCBQDPCEYHYRB-UHFFFAOYSA-N
ID: XWCBQDPCEYHYRB-UHFFFAOYSA-N
Comment: Energy0
Num peaks: 6
43.01784114 3.754279743
140.0454529 2.484648599
157.0720019 21.24763067
181.0720019 2.499426425
182.0560175 2.464120659
199.0825666 52.44437648

Name: +ve in-silico MS/MS by CFM-ID for XWCBQDPCEYHYRB-UHFFFAOYSA-N
ID: XWCBQDPCEYHYRB-UHFFFAOYSA-N
Comment: Energy1
Num peaks: 24
43.01784114 3.386881599
44.0130901 2.406426985
56.0130901 2.309437421
57.04472458 1.875451006
70.02874017 1.247802735
97.0396392 3.362981391
98.02365479 2.107877441
100.0505382 1.110832956
112.0505382 1.416485309
114.0661883 1.323298264
128.0818384 2.170047482
139.0614373 1.235079486
140.0454529 6.866912338
141.0407018 4.152873974
142.0611029 2.206728339
154.0611029 1.622929113
156.076753 3.05455261
157.0720019 15.80275482
168.0403675 1.697646935
171.087652 1.774855822
181.0720019 2.847003546
182.0560175 1.980087732
183.0512665 1.143767551
199.0825666 13.73230688

Name: +ve in-silico MS/MS by CFM-ID for XWCBQDPCEYHYRB-UHFFFAOYSA-N
ID: XWCBQDPCEYHYRB-UHFFFAOYSA-N
Comment: Energy2
Num peaks: 28
15.02292652 4.07619406
25.00727645 0.8962068282
28.01817548 1.695882614
40.01817548 3.492565799
41.00219107 1.874273679
42.03382555 0.9854831847
43.01784114 9.040966909
44.0130901 1.106440919
53.01342445 2.493549369
55.02907452 1.772575286
57.04472458 11.25811181
59.06037464 2.139011825
60.04439023 1.768734054
70.02874017 1.41858298
71.02398914 1.003594654
82.03997355 0.9695632666
83.02398914 5.258284929
84.05562361 0.9171227734
85.0396392 2.313783094
97.0396392 7.154780787
98.03488817 3.477765519
99.05528926 1.343873801
100.0505382 7.161870588
126.0661883 3.389237955
128.0818384 0.8145761517
138.0298028 0.9248565212
142.0611029 1.082568004
154.0611029 0.7960627923

Name: +ve in-silico MS/MS by CFM-ID for WQZGKKKJIJFFOK-GKFJPSPNSA-N
ID: WQZGKKKJIJFFOK-GKFJPSPNSA-N
Comment: Energy0
Num peaks: 6
73.02840582 1.431855646
103.0389705 1.712566461
133.0495352 1.909584009
145.0495352 4.163309886
163.0600999 29.0293649
181.0706646 46.50645089

Name: +ve in-silico MS/MS by CFM-ID for WQZGKKKJIJFFOK-GKFJPSPNSA-N
ID: WQZGKKKJIJFFOK-GKFJPSPNSA-N
Comment: Energy1
Num peaks: 8
43.01784114 5.626365683
45.0334912 3.424224741
59.01275576 1.397116428
73.02840582 1.920767248
145.0495352 13.31276261
151.0600999 2.359622449
163.0600999 32.26844624
181.0706646 19.93438741

Name: +ve in-silico MS/MS by CFM-ID for WQZGKKKJIJFFOK-GKFJPSPNSA-N
ID: WQZGKKKJIJFFOK-GKFJPSPNSA-N
Comment: Energy2
Num peaks: 24
27.02292652 1.285711128
31.01784114 1.470789197
41.00219107 1.435578969
43.01784114 10.25685689
45.0334912 9.206881144
47.01275576 2.742751893
47.04914126 1.387306198
55.01784114 2.228586971
57.0334912 1.79346006
59.01275576 4.490287641
61.02840582 4.570683861
71.01275576 1.38530639
73.02840582 3.40409719
75.04405588 4.552216522
85.02840582 1.632330327
87.00767038 2.384686966
89.02332044 3.605024629
91.0389705 6.811365512
93.05462057 1.33239491
101.0233204 1.782500157
103.0389705 3.206512909
117.0546206 1.467702369
145.0495352 5.498708085
163.0600999 2.069065352

Name: +ve in-silico MS/MS by CFM-ID for CDAISMWEOUEBRE-GNIYUCBRSA-N
ID: CDAISMWEOUEBRE-GNIYUCBRSA-N
Comment: Energy0
Num peaks: 6
119.0338851 0.09617866953
145.0495352 0.1679247793
149.0444498 0.06660339032
151.0600999 0.101278794
163.0600999 4.09478103
181.0706646 95.13454347

Name: +ve in-silico MS/MS by CFM-ID for CDAISMWEOUEBRE-GNIYUCBRSA-N
ID: CDAISMWEOUEBRE-GNIYUCBRSA-N
Comment: Energy1
Num peaks: 6
59.01275576 1.223559704
61.02840582 1.14826973
63.04405588 0.5503478642
145.0495352 0.7602284726
163.0600999 7.652053748
181.0706646 84.91009022

Name: +ve in-silico MS/MS by CFM-ID for CDAISMWEOUEBRE-GNIYUCBRSA-N
ID: CDAISMWEOUEBRE-GNIYUCBRSA-N
Comment: Energy2
Num peaks: 11
41.00219107 8.789522432
43.01784114 5.139874502
59.01275576 11.7341846
61.02840582 5.481937298
71.01275576 5.481326653
89.02332044 3.845204022
101.0233204 4.312036729
119.0338851 4.154521853
145.0495352 7.20657604
163.0600999 13.84124785
181.0706646 11.77522863

Name: +ve in-silico MS/MS by CFM-ID for WQZGKKKJIJFFOK-QZABAPFNSA-N
ID: WQZGKKKJIJFFOK-QZABAPFNSA-N
Comment: Energy0
Num peaks: 6
73.02840582 1.421771324
103.0389705 1.770242038
133.0495352 1.9054819
145.0495352 4.16522672
163.0600999 28.98732703
181.0706646 46.36231172

Name: +ve in-silico MS/MS by CFM-ID for WQZGKKKJIJFFOK-QZABAPFNSA-N
ID: WQZGKKKJIJFFOK-QZABAPFNSA-N
Comment: Energy1
Num peaks: 8
43.01784114 5.588415724
45.0334912 3.461360078
59.01275576 1.532728388
73.02840582 1.963607213
145.0495352 13.57047265
151.0600999 2.370450743
163.0600999 32.64418928
181.0706646 20.05775236

Name: +ve in-silico MS/MS by CFM-ID for WQZGKKKJIJFFOK-QZABAPFNSA-N
ID: WQZGKKKJIJFFOK-QZABAPFNSA-N
Comment: Energy2
Num peaks: 24
27.02292652 1.217761135
31.01784114 1.398670864
41.00219107 1.283130294
43.01784114 8.327652037
45.0334912 6.958537824
47.01275576 2.596961076
47.04914126 1.326001127
55.01784114 2.110805873
57.0334912 1.698675473
59.01275576 6.002993731
61.02840582 6.35953546
71.01275576 1.320110145
73.02840582 3.186692264
75.04405588 3.6436519
85.02840582 1.546061466
87.00767038 2.205473077
89.02332044 4.05407167
91.0389705 6.428105352
101.0233204 2.353517054
103.0389705 4.78237822
105.0546206 2.636047429
117.0546206 1.435453307
145.0495352 5.304609883
163.0600999 1.944744154

Name: +ve in-silico MS/MS by CFM-ID for GZCGUPFRVQAUEE-KVTDHHQDSA-N
ID: GZCGUPFRVQAUEE-KVTDHHQDSA-N
Comment: Energy0
Num peaks: 6
61.02840582 6.964087035
89.02332044 6.660122727
119.0338851 3.784113143
145.0495352 4.263672605
163.0600999 17.97352443
181.0706646 46.41472639

Name: +ve in-silico MS/MS by CFM-ID for GZCGUPFRVQAUEE-KVTDHHQDSA-N
ID: GZCGUPFRVQAUEE-KVTDHHQDSA-N
Comment: Energy1
Num peaks: 10
43.01784114 3.832194021
45.0334912 4.284738804
59.01275576 4.966473621
61.02840582 26.23468578
63.04405588 9.506848906
71.01275576 4.402569827
73.02840582 5.103899787
89.02332044 11.99194918
163.0600999 5.772899636
181.0706646 6.343716708

Name: +ve in-silico MS/MS by CFM-ID for GZCGUPFRVQAUEE-KVTDHHQDSA-N
ID: GZCGUPFRVQAUEE-KVTDHHQDSA-N
Comment: Energy2
Num peaks: 10
31.01784114 5.876977482
41.00219107 2.490628701
43.01784114 9.416106608
45.0334912 9.568266084
59.01275576 12.84864917
61.02840582 19.58580336
63.04405588 2.987866516
71.01275576 6.599473978
73.02840582 6.457351646
89.02332044 5.775321902

Name: +ve in-silico MS/MS by CFM-ID for RFSUNEUAIZKAJO-UHFFFAOYSA-N
ID: RFSUNEUAIZKAJO-UHFFFAOYSA-N
Comment: Energy0
Num peaks: 6
73.02840582 3.214526582
85.02840582 2.873147268
103.0389705 3.916224028
145.0495352 2.005460289
163.0600999 18.87205794
181.0706646 50.38503542

Name: +ve in-silico MS/MS by CFM-ID for RFSUNEUAIZKAJO-UHFFFAOYSA-N
ID: RFSUNEUAIZKAJO-UHFFFAOYSA-N
Comment: Energy1
Num peaks: 10
43.01784114 4.644243556
45.0334912 3.202973954
47.04914126 2.199915761
55.01784114 3.079421536
59.04914126 1.615098677
73.02840582 3.325353229
75.04405588 2.244907879
145.0495352 11.45093799
163.0600999 29.11389487
181.0706646 19.20000482

Name: +ve in-silico MS/MS by CFM-ID for RFSUNEUAIZKAJO-UHFFFAOYSA-N
ID: RFSUNEUAIZKAJO-UHFFFAOYSA-N
Comment: Energy2
Num peaks: 23
27.02292652 1.97308054
29.00219107 2.244075409
31.01784114 7.030927981
43.01784114 9.678204222
45.0334912 7.136373743
47.04914126 4.832678079
55.01784114 2.758936475
59.01275576 3.425087393
59.04914126 2.029209411
61.02840582 4.19473984
71.01275576 2.88294475
73.02840582 3.943817267
85.02840582 2.462593883
87.00767038 2.346273965
87.04405588 3.145934415
89.02332044 2.659166709
89.05970595 2.662224064
91.0389705 4.679240357
93.05462057 1.738130534
103.0389705 1.912304675
105.0546206 2.37691938
121.0495352 1.668210264
145.0495352 2.66176903

Name: +ve in-silico MS/MS by CFM-ID for CDAISMWEOUEBRE-NIPYSYMMSA-N
ID: CDAISMWEOUEBRE-NIPYSYMMSA-N
Comment: Energy0
Num peaks: 6
119.0338851 0.09617866953
145.0495352 0.1679247793
149.0444498 0.06660339032
151.0600999 0.101278794
163.0600999 4.09478103
181.0706646 95.13454347

Name: +ve in-silico MS/MS by CFM-ID for CDAISMWEOUEBRE-NIPYSYMMSA-N
ID: CDAISMWEOUEBRE-NIPYSYMMSA-N
Comment: Energy1
Num peaks: 6
59.01275576 1.223559704
61.02840582 1.14826973
63.04405588 0.5503478642
145.0495352 0.7602284726
163.0600999 7.652053748
181.0706646 84.91009022

Name: +ve in-silico MS/MS by CFM-ID for CDAISMWEOUEBRE-NIPYSYMMSA-N
ID: CDAISMWEOUEBRE-NIPYSYMMSA-N
Comment: Energy2
Num peaks: 11
41.00219107 8.789522432
43.01784114 5.139874502
59.01275576 11.7341846
61.02840582 5.481937298
71.01275576 5.481326653
89.02332044 3.845204022
101.0233204 4.312036729
119.0338851 4.154521853
145.0495352 7.20657604
163.0600999 13.84124785
181.0706646 11.77522863

Name: +ve in-silico MS/MS by CFM-ID for CDAISMWEOUEBRE-DCLYFUHFSA-N
ID: CDAISMWEOUEBRE-DCLYFUHFSA-N
Comment: Energy0
Num peaks: 6
119.0338851 0.09617866953
145.0495352 0.1679247793
149.0444498 0.06660339032
151.0600999 0.101278794
163.0600999 4.09478103
181.0706646 95.13454347

Name: +ve in-silico MS/MS by CFM-ID for CDAISMWEOUEBRE-DCLYFUHFSA-N
ID: CDAISMWEOUEBRE-DCLYFUHFSA-N
Comment: Energy1
Num peaks: 6
59.01275576 1.223559704
61.02840582 1.14826973
63.04405588 0.5503478642
145.0495352 0.7602284726
163.0600999 7.652053748
181.0706646 84.91009022

Name: +ve in-silico MS/MS by CFM-ID for CDAISMWEOUEBRE-DCLYFUHFSA-N
ID: CDAISMWEOUEBRE-DCLYFUHFSA-N
Comment: Energy2
Num peaks: 11
41.00219107 8.789522432
43.01784114 5.139874502
59.01275576 11.7341846
61.02840582 5.481937298
71.01275576 5.481326653
89.02332044 3.845204022
101.0233204 4.312036729
119.0338851 4.154521853
145.0495352 7.20657604
163.0600999 13.84124785
181.0706646 11.77522863

Name: +ve in-silico MS/MS by CFM-ID for CDAISMWEOUEBRE-LKPKBOIGSA-N
ID: CDAISMWEOUEBRE-LKPKBOIGSA-N
Comment: Energy0
Num peaks: 6
119.0338851 0.09617866953
145.0495352 0.1679247793
149.0444498 0.06660339032
151.0600999 0.101278794
163.0600999 4.09478103
181.0706646 95.13454347

Name: +ve in-silico MS/MS by CFM-ID for CDAISMWEOUEBRE-LKPKBOIGSA-N
ID: CDAISMWEOUEBRE-LKPKBOIGSA-N
Comment: Energy1
Num peaks: 6
59.01275576 1.223559704
61.02840582 1.14826973
63.04405588 0.5503478642
145.0495352 0.7602284726
163.0600999 7.652053748
181.0706646 84.91009022

Name: +ve in-silico MS/MS by CFM-ID for CDAISMWEOUEBRE-LKPKBOIGSA-N
ID: CDAISMWEOUEBRE-LKPKBOIGSA-N
Comment: Energy2
Num peaks: 11
41.00219107 8.789522432
43.01784114 5.139874502
59.01275576 11.7341846
61.02840582 5.481937298
71.01275576 5.481326653
89.02332044 3.845204022
101.0233204 4.312036729
119.0338851 4.154521853
145.0495352 7.20657604
163.0600999 13.84124785
181.0706646 11.77522863

Name: +ve in-silico MS/MS by CFM-ID for CDAISMWEOUEBRE-JMVOWJSSSA-N
ID: CDAISMWEOUEBRE-JMVOWJSSSA-N
Comment: Energy0
Num peaks: 6
119.0338851 0.09617866953
145.0495352 0.1679247793
149.0444498 0.06660339032
151.0600999 0.101278794
163.0600999 4.09478103
181.0706646 95.13454347

Name: +ve in-silico MS/MS by CFM-ID for CDAISMWEOUEBRE-JMVOWJSSSA-N
ID: CDAISMWEOUEBRE-JMVOWJSSSA-N
Comment: Energy1
Num peaks: 6
59.01275576 1.223559704
61.02840582 1.14826973
63.04405588 0.5503478642
145.0495352 0.7602284726
163.0600999 7.652053748
181.0706646 84.91009022

Name: +ve in-silico MS/MS by CFM-ID for CDAISMWEOUEBRE-JMVOWJSSSA-N
ID: CDAISMWEOUEBRE-JMVOWJSSSA-N
Comment: Energy2
Num peaks: 11
41.00219107 8.789522432
43.01784114 5.139874502
59.01275576 11.7341846
61.02840582 5.481937298
71.01275576 5.481326653
89.02332044 3.845204022
101.0233204 4.312036729
119.0338851 4.154521853
145.0495352 7.20657604
163.0600999 13.84124785
181.0706646 11.77522863

Name: +ve in-silico MS/MS by CFM-ID for CDAISMWEOUEBRE-OQYPVSDDSA-N
ID: CDAISMWEOUEBRE-OQYPVSDDSA-N
Comment: Energy0
Num peaks: 6
119.0338851 0.09617866953
145.0495352 0.1679247793
149.0444498 0.06660339032
151.0600999 0.101278794
163.0600999 4.09478103
181.0706646 95.13454347

Name: +ve in-silico MS/MS by CFM-ID for CDAISMWEOUEBRE-OQYPVSDDSA-N
ID: CDAISMWEOUEBRE-OQYPVSDDSA-N
Comment: Energy1
Num peaks: 6
59.01275576 1.223559704
61.02840582 1.14826973
63.04405588 0.5503478642
145.0495352 0.7602284726
163.0600999 7.652053748
181.0706646 84.91009022

Name: +ve in-silico MS/MS by CFM-ID for CDAISMWEOUEBRE-OQYPVSDDSA-N
ID: CDAISMWEOUEBRE-OQYPVSDDSA-N
Comment: Energy2
Num peaks: 11
41.00219107 8.789522432
43.01784114 5.139874502
59.01275576 11.7341846
61.02840582 5.481937298
71.01275576 5.481326653
89.02332044 3.845204022
101.0233204 4.312036729
119.0338851 4.154521853
145.0495352 7.20657604
163.0600999 13.84124785
181.0706646 11.77522863

Name: +ve in-silico MS/MS by CFM-ID for NBFWIISVIFCMDK-UHFFFAOYSA-N
ID: NBFWIISVIFCMDK-UHFFFAOYSA-N
Comment: Energy0
Num peaks: 9
75.00767038 4.973023064
75.04405588 4.152048469
105.0182351 3.097324026
105.0546206 3.603095436
117.0546206 3.192263305
135.0651853 4.264183018
145.0495352 9.490499176
163.0600999 25.96920829
181.0706646 22.05614466

Name: +ve in-silico MS/MS by CFM-ID for NBFWIISVIFCMDK-UHFFFAOYSA-N
ID: NBFWIISVIFCMDK-UHFFFAOYSA-N
Comment: Energy1
Num peaks: 16
57.0334912 5.119623821
59.01275576 6.578602503
75.00767038 6.266704273
75.04405588 7.563435649
77.02332044 2.546470586
87.00767038 4.517780113
87.04405588 9.597735211
89.02332044 2.646719843
89.05970595 2.664456427
105.0182351 4.658526925
105.0546206 6.312054898
117.0546206 4.078274688
135.0651853 2.430033906
145.0495352 6.612459165
163.0600999 6.35596585
181.0706646 2.924363528

Name: +ve in-silico MS/MS by CFM-ID for NBFWIISVIFCMDK-UHFFFAOYSA-N
ID: NBFWIISVIFCMDK-UHFFFAOYSA-N
Comment: Energy2
Num peaks: 17
29.00219107 3.719181739
45.0334912 2.884111273
55.01784114 2.755261432
56.99710569 5.585885725
57.0334912 9.652800925
59.01275576 10.56435219
59.04914126 4.748991062
61.02840582 4.362352115
75.00767038 8.464802688
75.04405588 3.180540763
87.00767038 4.659574742
87.04405588 4.92830036
89.02332044 3.693705127
89.05970595 3.275680103
105.0182351 2.761215564
117.0546206 2.136051254
145.0495352 2.972818759

Name: +ve in-silico MS/MS by CFM-ID for GZCGUPFRVQAUEE-SLPGGIOYSA-N
ID: GZCGUPFRVQAUEE-SLPGGIOYSA-N
Comment: Energy0
Num peaks: 6
61.02840582 6.964087035
89.02332044 6.660122727
119.0338851 3.784113143
145.0495352 4.263672605
163.0600999 17.97352443
181.0706646 46.41472639

Name: +ve in-silico MS/MS by CFM-ID for GZCGUPFRVQAUEE-SLPGGIOYSA-N
ID: GZCGUPFRVQAUEE-SLPGGIOYSA-N
Comment: Energy1
Num peaks: 10
43.01784114 3.832194021
45.0334912 4.284738804
59.01275576 4.966473621
61.02840582 26.23468578
63.04405588 9.506848906
71.01275576 4.402569827
73.02840582 5.103899787
89.02332044 11.99194918
163.0600999 5.772899636
181.0706646 6.343716708

Name: +ve in-silico MS/MS by CFM-ID for GZCGUPFRVQAUEE-SLPGGIOYSA-N
ID: GZCGUPFRVQAUEE-SLPGGIOYSA-N
Comment: Energy2
Num peaks: 10
31.01784114 5.876977482
41.00219107 2.490628701
43.01784114 9.416106608
45.0334912 9.568266084
59.01275576 12.84864917
61.02840582 19.58580336
63.04405588 2.987866516
71.01275576 6.599473978
73.02840582 6.457351646
89.02332044 5.775321902

Name: +ve in-silico MS/MS by CFM-ID for PQCAUHUKTBHUSA-UHFFFAOYSA-N
ID: PQCAUHUKTBHUSA-UHFFFAOYSA-N
Comment: Energy0
Num peaks: 6
19.01784114 0.8170786664
45.99235466 0.1232280819
91.02907452 0.006760648241
93.04472458 0.004829788418
146.0348882 2.556527156
164.0454529 96.48737322

Name: +ve in-silico MS/MS by CFM-ID for PQCAUHUKTBHUSA-UHFFFAOYSA-N
ID: PQCAUHUKTBHUSA-UHFFFAOYSA-N
Comment: Energy1
Num peaks: 6
19.01784114 0.7932988435
49.00727645 0.4494402066
77.99744004 1.615587002
96.00800472 4.942171428
146.0348882 47.16537906
164.0454529 44.07755013

Name: +ve in-silico MS/MS by CFM-ID for PQCAUHUKTBHUSA-UHFFFAOYSA-N
ID: PQCAUHUKTBHUSA-UHFFFAOYSA-N
Comment: Energy2
Num peaks: 6
19.01784114 5.067602128
45.99235466 1.918629783
91.02907452 9.167975061
93.04472458 2.067426213
146.0348882 38.20134961
164.0454529 35.14446721

Name: +ve in-silico MS/MS by CFM-ID for LKDRXBCSQODPBY-FSIIMWSLSA-N
ID: LKDRXBCSQODPBY-FSIIMWSLSA-N
Comment: Energy0
Num peaks: 6
31.01784114 1.650113222
73.02840582 1.551270523
103.0389705 1.152794585
145.0495352 3.341308704
163.0600999 26.22885571
181.0706646 52.23367355

Name: +ve in-silico MS/MS by CFM-ID for LKDRXBCSQODPBY-FSIIMWSLSA-N
ID: LKDRXBCSQODPBY-FSIIMWSLSA-N
Comment: Energy1
Num peaks: 6
31.01784114 1.842084555
73.02840582 2.571947926
75.04405588 1.850318406
145.0495352 13.83753802
163.0600999 34.46966804
181.0706646 25.8667618

Name: +ve in-silico MS/MS by CFM-ID for LKDRXBCSQODPBY-FSIIMWSLSA-N
ID: LKDRXBCSQODPBY-FSIIMWSLSA-N
Comment: Energy2
Num peaks: 23
15.02292652 1.418435613
29.00219107 1.475108519
31.01784114 7.388601921
41.00219107 1.880662326
43.01784114 2.425352639
55.01784114 5.147249695
57.0334912 2.267374048
59.01275576 7.016877654
59.04914126 2.732126119
61.02840582 8.377617581
71.01275576 1.851436577
73.02840582 6.080572278
75.04405588 2.230540049
85.02840582 2.165834897
87.04405588 2.344587454
89.02332044 4.391501237
91.0389705 3.76465585
101.0233204 2.476302278
103.0389705 3.365459045
105.0546206 2.670497153
119.0338851 2.098968289
145.0495352 5.0567064
163.0600999 2.303045358

Name: +ve in-silico MS/MS by CFM-ID for YGMNHEPVTNXLLS-MROZADKFSA-N
ID: YGMNHEPVTNXLLS-MROZADKFSA-N
Comment: Energy0
Num peaks: 11
71.01275576 1.81410717
73.02840582 2.299916511
75.00767038 4.476511967
89.02332044 2.232751472
91.0389705 2.202794268
105.0546206 2.010537087
117.0546206 4.578206782
135.0651853 7.530559811
145.0495352 11.41907146
163.0600999 25.49974464
181.0706646 16.56967298

Name: +ve in-silico MS/MS by CFM-ID for YGMNHEPVTNXLLS-MROZADKFSA-N
ID: YGMNHEPVTNXLLS-MROZADKFSA-N
Comment: Energy1
Num peaks: 14
43.01784114 4.707865385
45.0334912 3.422302813
71.01275576 6.952675494
73.02840582 8.900501431
75.00767038 3.398657066
87.04405588 7.090123924
89.02332044 7.944625135
91.0389705 5.69850917
105.0546206 4.048586265
117.0546206 5.516812672
135.0651853 3.697654004
145.0495352 8.251864121
163.0600999 7.972623979
181.0706646 2.773824782

Name: +ve in-silico MS/MS by CFM-ID for YGMNHEPVTNXLLS-MROZADKFSA-N
ID: YGMNHEPVTNXLLS-MROZADKFSA-N
Comment: Energy2
Num peaks: 17
29.00219107 2.633530565
31.01784114 3.394535729
43.01784114 8.901483277
45.0334912 7.432128819
59.01275576 3.135680001
61.02840582 5.130992088
71.01275576 4.988697279
73.02840582 10.05523954
75.00767038 4.198928574
75.04405588 4.048935048
85.02840582 3.003117804
87.04405588 6.692499467
89.02332044 2.92445388
89.05970595 5.223702591
103.0389705 2.472740634
117.0546206 3.525251119
145.0495352 3.214001666

Name: +ve in-silico MS/MS by CFM-ID for ORZRMRUXSPNQQL-UHFFFAOYSA-N
ID: ORZRMRUXSPNQQL-UHFFFAOYSA-N
Comment: Energy0
Num peaks: 6
19.01784114 0.81591009
45.99235466 0.2598560347
103.0290745 0.0163852504
138.0298028 0.01778154318
146.0348882 2.552693503
164.0454529 96.30285961

Name: +ve in-silico MS/MS by CFM-ID for ORZRMRUXSPNQQL-UHFFFAOYSA-N
ID: ORZRMRUXSPNQQL-UHFFFAOYSA-N
Comment: Energy1
Num peaks: 6
19.01784114 0.8431570781
91.02907452 0.1475360567
93.04472458 0.1371213885
138.0298028 0.1223123965
146.0348882 50.36419266
164.0454529 48.07511534

Name: +ve in-silico MS/MS by CFM-ID for ORZRMRUXSPNQQL-UHFFFAOYSA-N
ID: ORZRMRUXSPNQQL-UHFFFAOYSA-N
Comment: Energy2
Num peaks: 6
19.01784114 4.466788995
91.02907452 10.39069332
93.04472458 4.541737826
103.0290745 5.79682677
146.0348882 32.88576141
164.0454529 29.19737808

Name: +ve in-silico MS/MS by CFM-ID for RFSUNEUAIZKAJO-AZGQCCRYSA-N
ID: RFSUNEUAIZKAJO-AZGQCCRYSA-N
Comment: Energy0
Num peaks: 6
73.02840582 3.214526582
85.02840582 2.873147268
103.0389705 3.916224028
145.0495352 2.005460289
163.0600999 18.87205794
181.0706646 50.38503542

Name: +ve in-silico MS/MS by CFM-ID for RFSUNEUAIZKAJO-AZGQCCRYSA-N
ID: RFSUNEUAIZKAJO-AZGQCCRYSA-N
Comment: Energy1
Num peaks: 10
43.01784114 4.644243556
45.0334912 3.202973954
47.04914126 2.199915761
55.01784114 3.079421536
59.04914126 1.615098677
73.02840582 3.325353229
75.04405588 2.244907879
145.0495352 11.45093799
163.0600999 29.11389487
181.0706646 19.20000482

Name: +ve in-silico MS/MS by CFM-ID for RFSUNEUAIZKAJO-AZGQCCRYSA-N
ID: RFSUNEUAIZKAJO-AZGQCCRYSA-N
Comment: Energy2
Num peaks: 23
27.02292652 1.97308054
29.00219107 2.244075409
31.01784114 7.030927981
43.01784114 9.678204222
45.0334912 7.136373743
47.04914126 4.832678079
55.01784114 2.758936475
59.01275576 3.425087393
59.04914126 2.029209411
61.02840582 4.19473984
71.01275576 2.88294475
73.02840582 3.943817267
85.02840582 2.462593883
87.00767038 2.346273965
87.04405588 3.145934415
89.02332044 2.659166709
89.05970595 2.662224064
91.0389705 4.679240357
93.05462057 1.738130534
103.0389705 1.912304675
105.0546206 2.37691938
121.0495352 1.668210264
145.0495352 2.66176903

Name: +ve in-silico MS/MS by CFM-ID for WSGURAYTCUVDQL-UHFFFAOYSA-N
ID: WSGURAYTCUVDQL-UHFFFAOYSA-N
Comment: Energy0
Num peaks: 6
19.01784114 0.8159778098
45.99235466 0.2598776026
91.02907452 0.01806305021
103.0290745 0.02068517527
146.0348882 2.552852132
164.0454529 96.31355068

Name: +ve in-silico MS/MS by CFM-ID for WSGURAYTCUVDQL-UHFFFAOYSA-N
ID: WSGURAYTCUVDQL-UHFFFAOYSA-N
Comment: Energy1
Num peaks: 6
19.01784114 0.8415177266
103.0290745 0.1674938359
120.0192381 0.1362646181
138.0298028 0.2305691714
146.0348882 50.24253543
164.0454529 47.94251767

Name: +ve in-silico MS/MS by CFM-ID for WSGURAYTCUVDQL-UHFFFAOYSA-N
ID: WSGURAYTCUVDQL-UHFFFAOYSA-N
Comment: Energy2
Num peaks: 6
19.01784114 4.621129124
45.99235466 2.75018903
91.02907452 5.490749149
103.0290745 9.160474257
146.0348882 33.77536767
164.0454529 30.70015487

Name: +ve in-silico MS/MS by CFM-ID for KKKDZZRICRFGSD-UHFFFAOYSA-N
ID: KKKDZZRICRFGSD-UHFFFAOYSA-N
Comment: Energy0
Num peaks: 6
81.04472458 0.9580637323
91.05422664 17.8415722
118.0651257 1.428213013
133.0760247 0.1615510849
143.0603746 0.3563679116
159.0916748 77.84005714

Name: +ve in-silico MS/MS by CFM-ID for KKKDZZRICRFGSD-UHFFFAOYSA-N
ID: KKKDZZRICRFGSD-UHFFFAOYSA-N
Comment: Energy1
Num peaks: 6
40.01817548 3.697122052
81.04472458 2.909432158
91.05422664 48.82875136
106.0651257 2.053382193
132.0807757 6.984530756
159.0916748 26.96637353

Name: +ve in-silico MS/MS by CFM-ID for KKKDZZRICRFGSD-UHFFFAOYSA-N
ID: KKKDZZRICRFGSD-UHFFFAOYSA-N
Comment: Energy2
Num peaks: 7
40.01817548 3.040290051
42.03382555 2.924036001
63.02292652 2.56426055
65.03857658 6.356799352
75.02292652 5.087160819
91.05422664 57.14231879
106.0651257 2.976765342

Name: +ve in-silico MS/MS by CFM-ID for GZCGUPFRVQAUEE-VANKVMQKSA-N
ID: GZCGUPFRVQAUEE-VANKVMQKSA-N
Comment: Energy0
Num peaks: 6
61.02840582 6.911724379
89.02332044 6.660122727
119.0338851 3.784113143
145.0495352 4.263672605
163.0600999 17.97352443
181.0706646 46.41472639

Name: +ve in-silico MS/MS by CFM-ID for GZCGUPFRVQAUEE-VANKVMQKSA-N
ID: GZCGUPFRVQAUEE-VANKVMQKSA-N
Comment: Energy1
Num peaks: 10
43.01784114 5.037403968
45.0334912 4.06432119
59.01275576 5.080731082
61.02840582 25.20537586
63.04405588 9.724160896
71.01275576 4.402569827
73.02840582 5.103899787
89.02332044 11.99194918
163.0600999 5.772899636
181.0706646 6.343716708

Name: +ve in-silico MS/MS by CFM-ID for GZCGUPFRVQAUEE-VANKVMQKSA-N
ID: GZCGUPFRVQAUEE-VANKVMQKSA-N
Comment: Energy2
Num peaks: 10
31.01784114 5.060060459
41.00219107 2.974395687
43.01784114 11.38308258
45.0334912 9.077269457
59.01275576 12.56010867
61.02840582 17.84210205
63.04405588 3.393700182
71.01275576 6.599473978
73.02840582 6.457351646
89.02332044 5.775321902

Name: +ve in-silico MS/MS by CFM-ID for IOTWPQUPONPIDO-UHFFFAOYSA-N
ID: IOTWPQUPONPIDO-UHFFFAOYSA-N
Comment: Energy0
Num peaks: 6
138.0661883 3.373937094
150.0298028 0.3645711682
152.0454529 2.202617736
154.0611029 11.24988475
163.0614373 2.154287897
181.0720019 77.94030576

Name: +ve in-silico MS/MS by CFM-ID for IOTWPQUPONPIDO-UHFFFAOYSA-N
ID: IOTWPQUPONPIDO-UHFFFAOYSA-N
Comment: Energy1
Num peaks: 7
96.05562361 7.451233711
97.0396392 3.085578061
124.0505382 27.91323571
126.0661883 14.9748567
138.0298028 1.963868962
153.0770873 5.426746984
181.0720019 19.99830415

Name: +ve in-silico MS/MS by CFM-ID for IOTWPQUPONPIDO-UHFFFAOYSA-N
ID: IOTWPQUPONPIDO-UHFFFAOYSA-N
Comment: Energy2
Num peaks: 23
42.03382555 7.298963425
43.02907452 3.134366274
53.01342445 3.963508749
55.02907452 7.184563499
65.99744004 2.23947857
68.0130901 1.329190682
69.04472458 7.193183683
79.02907452 2.894325169
81.04472458 5.389931796
83.02398914 2.65814873
83.06037464 2.530445572
95.02398914 2.80627632
96.0192381 1.242578837
97.0396392 8.54884256
99.05528926 1.537907817
108.0556236 3.972417287
109.0032537 1.307263994
109.0396392 1.420287305
110.0348882 4.291880398
111.0552893 1.32710754
124.0505382 3.195313999
126.0661883 2.812359478
138.0298028 1.740824078

Name: +ve in-silico MS/MS by CFM-ID for ZGVNGXVNRCEBDS-HSUXUTPPSA-N
ID: ZGVNGXVNRCEBDS-HSUXUTPPSA-N
Comment: Energy0
Num peaks: 6
61.02840582 6.212042459
89.02332044 15.59171676
119.0338851 6.089177796
145.0495352 5.935668431
163.0600999 20.45841341
181.0706646 25.91527961

Name: +ve in-silico MS/MS by CFM-ID for ZGVNGXVNRCEBDS-HSUXUTPPSA-N
ID: ZGVNGXVNRCEBDS-HSUXUTPPSA-N
Comment: Energy1
Num peaks: 10
43.01784114 4.218771034
61.02840582 21.27931421
71.01275576 7.618639719
73.02840582 10.00251315
89.02332044 7.498713587
91.0389705 5.434393731
119.0338851 4.887144315
145.0495352 6.545232618
163.0600999 9.343915519
181.0706646 4.817529237

Name: +ve in-silico MS/MS by CFM-ID for ZGVNGXVNRCEBDS-HSUXUTPPSA-N
ID: ZGVNGXVNRCEBDS-HSUXUTPPSA-N
Comment: Energy2
Num peaks: 11
29.00219107 2.772775267
31.01784114 6.005232324
43.01784114 8.596351409
45.0334912 6.222129626
59.01275576 5.63111376
61.02840582 10.42106098
71.01275576 14.38239324
73.02840582 11.85718992
89.02332044 9.242614089
91.0389705 3.142195218
101.0233204 3.013484244

Name: +ve in-silico MS/MS by CFM-ID for RQLKZZBMSWQOQJ-UHFFFAOYSA-N
ID: RQLKZZBMSWQOQJ-UHFFFAOYSA-N
Comment: Energy0
Num peaks: 6
142.0651257 0.5681126245
171.0916748 0.6064855771
172.0756904 3.543897134
173.0709393 0.4990645478
182.0600403 1.170842435
199.0865894 91.12186765

Name: +ve in-silico MS/MS by CFM-ID for RQLKZZBMSWQOQJ-UHFFFAOYSA-N
ID: RQLKZZBMSWQOQJ-UHFFFAOYSA-N
Comment: Energy1
Num peaks: 6
169.0760247 1.322976661
172.0756904 5.878558754
173.0709393 1.828618639
182.0600403 0.8664791508
183.0552893 2.449228192
199.0865894 81.57859534

Name: +ve in-silico MS/MS by CFM-ID for RQLKZZBMSWQOQJ-UHFFFAOYSA-N
ID: RQLKZZBMSWQOQJ-UHFFFAOYSA-N
Comment: Energy2
Num peaks: 17
101.0385766 3.159421258
103.0542266 1.883180978
116.0494756 2.379808995
118.0651257 8.251187758
128.0494756 22.64184176
140.0494756 2.026717225
142.0651257 8.621340407
152.0494756 2.15152131
153.0447246 2.612882359
154.0651257 4.447899547
155.0603746 6.197844712
169.0760247 2.735910024
171.0916748 3.304300116
172.0756904 3.249178776
182.0600403 1.888794053
183.0552893 2.858791875
199.0865894 1.86783193

Name: +ve in-silico MS/MS by CFM-ID for NXMXDZRVKSPFRC-UHFFFAOYSA-N
ID: NXMXDZRVKSPFRC-UHFFFAOYSA-N
Comment: Energy0
Num peaks: 6
124.0505382 0.4962848362
152.0454529 2.497256503
154.0611029 11.06709848
163.0614373 1.15833176
165.0407018 0.3416495065
181.0720019 83.74870621

Name: +ve in-silico MS/MS by CFM-ID for NXMXDZRVKSPFRC-UHFFFAOYSA-N
ID: NXMXDZRVKSPFRC-UHFFFAOYSA-N
Comment: Energy1
Num peaks: 7
96.05562361 9.485627941
97.0396392 3.064037721
124.0505382 17.99910783
126.0661883 15.5391178
153.0770873 6.251472936
154.0611029 6.656036639
181.0720019 24.00635939

Name: +ve in-silico MS/MS by CFM-ID for NXMXDZRVKSPFRC-UHFFFAOYSA-N
ID: NXMXDZRVKSPFRC-UHFFFAOYSA-N
Comment: Energy2
Num peaks: 19
42.03382555 1.790109458
53.01342445 4.097344527
55.02907452 9.141219463
56.04947561 1.566438257
57.04472458 12.26718783
68.0130901 2.812588284
69.04472458 2.917538473
71.06037464 2.046101135
79.02907452 2.851700133
81.04472458 5.338263966
83.06037464 3.638965336
95.02398914 3.433795033
97.0396392 13.68833432
99.05528926 3.03967392
108.0556236 2.208869859
109.0396392 1.827457989
124.0505382 3.753083431
126.0661883 1.905971654
154.0611029 1.800475264

Name: +ve in-silico MS/MS by CFM-ID for AZHUOPNKXMFIAA-PKNBQFBNSA-N
ID: AZHUOPNKXMFIAA-PKNBQFBNSA-N
Comment: Energy0
Num peaks: 6
15.02292652 0.732252743
104.0494756 0.6455196582
106.0651257 0.9113953974
128.0494756 1.79598537
130.0651257 2.554375353
159.0916748 91.07941467

Name: +ve in-silico MS/MS by CFM-ID for AZHUOPNKXMFIAA-PKNBQFBNSA-N
ID: AZHUOPNKXMFIAA-PKNBQFBNSA-N
Comment: Energy1
Num peaks: 6
118.0651257 1.601255082
128.0494756 4.346054842
130.0651257 3.539595808
132.0807757 3.242550417
133.0760247 1.70673124
159.0916748 81.01776913

Name: +ve in-silico MS/MS by CFM-ID for AZHUOPNKXMFIAA-PKNBQFBNSA-N
ID: AZHUOPNKXMFIAA-PKNBQFBNSA-N
Comment: Energy2
Num peaks: 21
15.02292652 3.651798191
49.00727645 2.676059121
50.00252542 2.82997149
51.02292652 2.509298876
52.01817548 3.80974409
54.03382555 2.274111412
56.04947561 2.035922034
79.05422664 3.319731715
81.06987671 2.079774599
83.08552677 2.253082658
101.0385766 5.686405233
102.0338255 2.188467635
104.0494756 7.915498634
106.0651257 6.431502996
118.0651257 2.495713883
128.0494756 9.247034345
130.0651257 8.142856118
131.0603746 2.093357594
132.0807757 3.306397033
133.0760247 3.297396524
159.0916748 2.432891338

Name: +ve in-silico MS/MS by CFM-ID for NBFWIISVIFCMDK-NEEWWZBLSA-N
ID: NBFWIISVIFCMDK-NEEWWZBLSA-N
Comment: Energy0
Num peaks: 9
75.00767038 4.973023064
75.04405588 4.151641933
105.0182351 3.097324026
105.0546206 3.602840271
117.0546206 3.192263305
135.0651853 4.263941062
145.0495352 9.486749067
163.0600999 25.96244293
181.0706646 22.05614466

Name: +ve in-silico MS/MS by CFM-ID for NBFWIISVIFCMDK-NEEWWZBLSA-N
ID: NBFWIISVIFCMDK-NEEWWZBLSA-N
Comment: Energy1
Num peaks: 16
57.0334912 5.119623821
59.01275576 6.576509732
75.00767038 6.266704273
75.04405588 7.562131136
77.02332044 2.546470586
87.00767038 4.517644198
87.04405588 9.597735211
89.02332044 2.64541533
89.05970595 2.664456427
105.0182351 4.658526925
105.0546206 6.311590918
117.0546206 4.078274688
135.0651853 2.429914528
145.0495352 6.603562827
163.0600999 6.353503554
181.0706646 2.924363528

Name: +ve in-silico MS/MS by CFM-ID for NBFWIISVIFCMDK-NEEWWZBLSA-N
ID: NBFWIISVIFCMDK-NEEWWZBLSA-N
Comment: Energy2
Num peaks: 17
29.00219107 3.719181739
45.0334912 2.883858749
55.01784114 2.755261432
56.99710569 5.585384602
57.0334912 9.652800925
59.01275576 10.56216746
59.04914126 4.748991062
61.02840582 4.361361129
75.00767038 8.464802688
75.04405588 3.179028872
87.00767038 4.659204104
87.04405588 4.92830036
89.02332044 3.692193236
89.05970595 3.275680103
105.0182351 2.761215564
117.0546206 2.136051254
145.0495352 2.971690464

Name: +ve in-silico MS/MS by CFM-ID for LHQKZRJESIWELY-UHFFFAOYSA-N
ID: LHQKZRJESIWELY-UHFFFAOYSA-N
Comment: Energy0
Num peaks: 6
168.0443902 1.31464149
170.0600403 0.8966942769
172.0756904 0.4082008283
181.0760247 0.7095565003
183.0552893 0.3482720587
199.0865894 95.3151809

Name: +ve in-silico MS/MS by CFM-ID for LHQKZRJESIWELY-UHFFFAOYSA-N
ID: LHQKZRJESIWELY-UHFFFAOYSA-N
Comment: Energy1
Num peaks: 6
171.0552893 3.319613237
171.0916748 1.719686416
173.0709393 14.67697462
181.0760247 2.626672424
183.0552893 1.885009119
199.0865894 68.26453009

Name: +ve in-silico MS/MS by CFM-ID for LHQKZRJESIWELY-UHFFFAOYSA-N
ID: LHQKZRJESIWELY-UHFFFAOYSA-N
Comment: Energy2
Num peaks: 23
39.02292652 1.322364866
49.00727645 7.42704841
51.02292652 4.68876348
53.03857658 2.759925109
54.03382555 4.509537681
91.05422664 1.263233726
142.0651257 1.676331508
144.0443902 1.528186136
144.0807757 1.746944712
146.0600403 1.183677638
152.0494756 2.248492195
154.0651257 3.119469688
155.0491413 1.167431274
156.0443902 3.979563434
168.0443902 5.784343384
169.0396392 1.266945316
170.0600403 3.861812559
171.0552893 2.860678174
172.0756904 2.360477503
173.0709393 3.172955554
181.0760247 8.575957402
183.0552893 9.508079335
199.0865894 4.869272398

Name: +ve in-silico MS/MS by CFM-ID for IFFHOISHOWGDDA-YFKPBYRVSA-N
ID: IFFHOISHOWGDDA-YFKPBYRVSA-N
Comment: Energy0
Num peaks: 6
89.01525429 3.659290855
118.0418034 34.20679475
129.0101689 3.862829416
146.036718 5.099054834
147.0207336 8.231451399
164.0472827 26.68336271

Name: +ve in-silico MS/MS by CFM-ID for IFFHOISHOWGDDA-YFKPBYRVSA-N
ID: IFFHOISHOWGDDA-YFKPBYRVSA-N
Comment: Energy1
Num peaks: 8
82.06512568 8.626395426
89.01525429 4.955966505
91.03090436 1.667773646
101.0152543 18.16103921
118.0418034 40.63763775
146.036718 1.729419521
147.0207336 1.934085871
164.0472827 3.922760644

Name: +ve in-silico MS/MS by CFM-ID for IFFHOISHOWGDDA-YFKPBYRVSA-N
ID: IFFHOISHOWGDDA-YFKPBYRVSA-N
Comment: Energy2
Num peaks: 19
28.01817548 3.395146245
40.01817548 2.461358148
42.03382555 15.8334867
44.04947561 1.816426672
53.03857658 2.774745269
56.04947561 2.808280618
58.9683041 2.107010151
60.98395416 4.066647961
72.98395416 3.275343646
74.99960423 8.033797819
82.06512568 4.495295123
86.99960423 2.512908264
88.03930485 2.17534758
89.01525429 10.79275385
91.03090436 2.265183807
101.0152543 3.32629986
102.0105033 2.354761816
104.0261533 2.333049556
118.0418034 3.710343454

Name: +ve in-silico MS/MS by CFM-ID for LPZIZDWZKIXVRZ-ARQDHWQXSA-N
ID: LPZIZDWZKIXVRZ-ARQDHWQXSA-N
Comment: Energy0
Num peaks: 6
73.02840582 2.721827117
89.02332044 2.84690945
145.0495352 6.159501738
149.0444498 1.865772939
163.0600999 28.51665417
181.0706646 40.97665665

Name: +ve in-silico MS/MS by CFM-ID for LPZIZDWZKIXVRZ-ARQDHWQXSA-N
ID: LPZIZDWZKIXVRZ-ARQDHWQXSA-N
Comment: Energy1
Num peaks: 6
133.0495352 1.511381757
135.0651853 2.183419739
145.0495352 20.0942173
151.0600999 2.504812625
163.0600999 36.44544404
181.0706646 19.7107865

Name: +ve in-silico MS/MS by CFM-ID for LPZIZDWZKIXVRZ-ARQDHWQXSA-N
ID: LPZIZDWZKIXVRZ-ARQDHWQXSA-N
Comment: Energy2
Num peaks: 19
29.00219107 1.84981851
31.01784114 2.633714287
41.00219107 1.909595265
43.01784114 3.171567008
44.99710569 1.853060452
45.0334912 4.400730313
47.01275576 6.022684349
55.01784114 3.111234672
59.01275576 6.482705208
61.02840582 12.89199543
71.01275576 3.448091867
73.02840582 5.966077043
75.04405588 4.708579905
87.00767038 1.846803181
89.02332044 8.80033469
91.0389705 3.681136451
93.05462057 1.970923454
119.0338851 2.230109857
145.0495352 3.040639385

Name: +ve in-silico MS/MS by CFM-ID for WQZGKKKJIJFFOK-HGVZOGFYSA-N
ID: WQZGKKKJIJFFOK-HGVZOGFYSA-N
Comment: Energy0
Num peaks: 6
73.02840582 1.431855646
103.0389705 1.712566461
133.0495352 1.909584009
145.0495352 4.163309886
163.0600999 29.0293649
181.0706646 46.50645089

Name: +ve in-silico MS/MS by CFM-ID for WQZGKKKJIJFFOK-HGVZOGFYSA-N
ID: WQZGKKKJIJFFOK-HGVZOGFYSA-N
Comment: Energy1
Num peaks: 8
43.01784114 5.626365683
45.0334912 3.424224741
59.01275576 1.397116428
73.02840582 1.920767248
145.0495352 13.31276261
151.0600999 2.359622449
163.0600999 32.26844624
181.0706646 19.93438741

Name: +ve in-silico MS/MS by CFM-ID for WQZGKKKJIJFFOK-HGVZOGFYSA-N
ID: WQZGKKKJIJFFOK-HGVZOGFYSA-N
Comment: Energy2
Num peaks: 24
27.02292652 1.285711128
31.01784114 1.470789197
41.00219107 1.435578969
43.01784114 10.25685689
45.0334912 9.206881144
47.01275576 2.742751893
47.04914126 1.387306198
55.01784114 2.228586971
57.0334912 1.79346006
59.01275576 4.490287641
61.02840582 4.570683861
71.01275576 1.38530639
73.02840582 3.40409719
75.04405588 4.552216522
85.02840582 1.632330327
87.00767038 2.384686966
89.02332044 3.605024629
91.0389705 6.811365512
93.05462057 1.33239491
101.0233204 1.782500157
103.0389705 3.206512909
117.0546206 1.467702369
145.0495352 5.498708085
163.0600999 2.069065352

Name: +ve in-silico MS/MS by CFM-ID for LKDRXBCSQODPBY-ARQDHWQXSA-N
ID: LKDRXBCSQODPBY-ARQDHWQXSA-N
Comment: Energy0
Num peaks: 6
31.01784114 1.650113222
73.02840582 1.551270523
103.0389705 1.152794585
145.0495352 3.341308704
163.0600999 26.22885571
181.0706646 52.23367355

Name: +ve in-silico MS/MS by CFM-ID for LKDRXBCSQODPBY-ARQDHWQXSA-N
ID: LKDRXBCSQODPBY-ARQDHWQXSA-N
Comment: Energy1
Num peaks: 6
31.01784114 1.842084555
73.02840582 2.571947926
75.04405588 1.850318406
145.0495352 13.83753802
163.0600999 34.46966804
181.0706646 25.8667618

Name: +ve in-silico MS/MS by CFM-ID for LKDRXBCSQODPBY-ARQDHWQXSA-N
ID: LKDRXBCSQODPBY-ARQDHWQXSA-N
Comment: Energy2
Num peaks: 23
15.02292652 1.418435613
29.00219107 1.475108519
31.01784114 7.388601921
41.00219107 1.880662326
43.01784114 2.425352639
55.01784114 5.147249695
57.0334912 2.267374048
59.01275576 7.016877654
59.04914126 2.732126119
61.02840582 8.377617581
71.01275576 1.851436577
73.02840582 6.080572278
75.04405588 2.230540049
85.02840582 2.165834897
87.04405588 2.344587454
89.02332044 4.391501237
91.0389705 3.76465585
101.0233204 2.476302278
103.0389705 3.365459045
105.0546206 2.670497153
119.0338851 2.098968289
145.0495352 5.0567064
163.0600999 2.303045358

Name: +ve in-silico MS/MS by CFM-ID for LKDRXBCSQODPBY-MOJAZDJTSA-N
ID: LKDRXBCSQODPBY-MOJAZDJTSA-N
Comment: Energy0
Num peaks: 6
31.01784114 1.650113222
73.02840582 1.551270523
103.0389705 1.152794585
145.0495352 3.341308704
163.0600999 26.22885571
181.0706646 52.23367355

Name: +ve in-silico MS/MS by CFM-ID for LKDRXBCSQODPBY-MOJAZDJTSA-N
ID: LKDRXBCSQODPBY-MOJAZDJTSA-N
Comment: Energy1
Num peaks: 6
31.01784114 1.842084555
73.02840582 2.571947926
75.04405588 1.850318406
145.0495352 13.83753802
163.0600999 34.46966804
181.0706646 25.8667618

Name: +ve in-silico MS/MS by CFM-ID for LKDRXBCSQODPBY-MOJAZDJTSA-N
ID: LKDRXBCSQODPBY-MOJAZDJTSA-N
Comment: Energy2
Num peaks: 23
15.02292652 1.418435613
29.00219107 1.475108519
31.01784114 7.388601921
41.00219107 1.880662326
43.01784114 2.425352639
55.01784114 5.147249695
57.0334912 2.267374048
59.01275576 7.016877654
59.04914126 2.732126119
61.02840582 8.377617581
71.01275576 1.851436577
73.02840582 6.080572278
75.04405588 2.230540049
85.02840582 2.165834897
87.04405588 2.344587454
89.02332044 4.391501237
91.0389705 3.76465585
101.0233204 2.476302278
103.0389705 3.365459045
105.0546206 2.670497153
119.0338851 2.098968289
145.0495352 5.0567064
163.0600999 2.303045358

Name: +ve in-silico MS/MS by CFM-ID for XYPBCJAAZHARHU-UHFFFAOYSA-N
ID: XYPBCJAAZHARHU-UHFFFAOYSA-N
Comment: Energy0
Num peaks: 6
138.0661883 0.9160668818
152.0454529 1.257376187
154.0611029 4.547441094
163.0614373 2.672530079
165.0407018 0.3564114528
181.0720019 88.66234036

Name: +ve in-silico MS/MS by CFM-ID for XYPBCJAAZHARHU-UHFFFAOYSA-N
ID: XYPBCJAAZHARHU-UHFFFAOYSA-N
Comment: Energy1
Num peaks: 6
96.05562361 12.23712308
124.0505382 24.0869927
126.0661883 15.50189883
153.0770873 5.495047911
154.0611029 4.098310996
181.0720019 19.19679515

Name: +ve in-silico MS/MS by CFM-ID for XYPBCJAAZHARHU-UHFFFAOYSA-N
ID: XYPBCJAAZHARHU-UHFFFAOYSA-N
Comment: Energy2
Num peaks: 20
40.01817548 5.996769309
42.03382555 13.61899811
44.04947561 1.666277814
53.01342445 3.344364172
54.03382555 5.157262374
55.02907452 3.559638394
57.04472458 4.831734116
68.0130901 2.973776143
69.04472458 3.884488204
70.02874017 3.045766053
71.06037464 2.003749681
81.04472458 3.739102628
83.02398914 5.211839114
97.0396392 6.13862854
99.05528926 2.981437091
109.0396392 1.930803144
111.0552893 2.2022597
124.0505382 3.858919198
136.0505382 2.662416725
163.0614373 1.475902353

Name: +ve in-silico MS/MS by CFM-ID for VDYFFXPVIBDLOT-UHFFFAOYSA-N
ID: VDYFFXPVIBDLOT-UHFFFAOYSA-N
Comment: Energy0
Num peaks: 6
15.02292652 0.3680933955
118.0651257 0.8665045226
133.0760247 0.46362806
142.0651257 0.7756778892
143.0603746 1.753370168
159.0916748 95.23781441

Name: +ve in-silico MS/MS by CFM-ID for VDYFFXPVIBDLOT-UHFFFAOYSA-N
ID: VDYFFXPVIBDLOT-UHFFFAOYSA-N
Comment: Energy1
Num peaks: 6
116.0494756 2.106340865
118.0651257 9.393049381
133.0760247 2.512287416
142.0651257 4.082444093
143.0603746 3.389292938
159.0916748 75.9158483

Name: +ve in-silico MS/MS by CFM-ID for VDYFFXPVIBDLOT-UHFFFAOYSA-N
ID: VDYFFXPVIBDLOT-UHFFFAOYSA-N
Comment: Energy2
Num peaks: 10
87.02292652 1.416760008
89.03857658 1.373571247
101.0385766 9.065723968
116.0494756 7.84397104
117.0447246 2.756856187
118.0651257 8.540901733
133.0760247 4.061739284
142.0651257 8.209877933
143.0603746 33.69126134
159.0916748 3.434795477

Name: +ve in-silico MS/MS by CFM-ID for BJHIKXHVCXFQLS-OTWZMJIISA-N
ID: BJHIKXHVCXFQLS-OTWZMJIISA-N
Comment: Energy0
Num peaks: 6
61.02840582 6.868125182
89.02332044 6.523386718
119.0338851 3.67809551
145.0495352 4.315098229
163.0600999 17.73295837
181.0706646 46.41472639

Name: +ve in-silico MS/MS by CFM-ID for BJHIKXHVCXFQLS-OTWZMJIISA-N
ID: BJHIKXHVCXFQLS-OTWZMJIISA-N
Comment: Energy1
Num peaks: 10
43.01784114 4.955040627
45.0334912 4.050339932
59.01275576 4.559669606
61.02840582 24.90712694
63.04405588 10.17438554
71.01275576 6.420086239
73.02840582 4.187291806
89.02332044 10.10586608
163.0600999 5.505197841
181.0706646 6.343716708

Name: +ve in-silico MS/MS by CFM-ID for BJHIKXHVCXFQLS-OTWZMJIISA-N
ID: BJHIKXHVCXFQLS-OTWZMJIISA-N
Comment: Energy2
Num peaks: 11
31.01784114 5.214884638
41.00219107 3.259818703
43.01784114 11.36744817
45.0334912 9.078836122
59.01275576 12.30191347
61.02840582 17.02255155
63.04405588 4.314441576
71.01275576 6.090655221
73.02840582 5.552854342
75.04405588 2.907616853
89.02332044 5.690416481

Name: +ve in-silico MS/MS by CFM-ID for OIKFIPOMXWTXJJ-UHFFFAOYSA-N
ID: OIKFIPOMXWTXJJ-UHFFFAOYSA-N
Comment: Energy0
Num peaks: 6
158.0600403 1.462234975
169.0760247 1.268586728
172.0756904 4.528356367
182.0600403 1.674678297
183.0552893 0.6829936622
199.0865894 88.25260122

Name: +ve in-silico MS/MS by CFM-ID for OIKFIPOMXWTXJJ-UHFFFAOYSA-N
ID: OIKFIPOMXWTXJJ-UHFFFAOYSA-N
Comment: Energy1
Num peaks: 6
143.0603746 0.8649626444
169.0760247 1.290713063
172.0756904 9.221993415
182.0600403 1.481983658
183.0552893 4.60957613
199.0865894 76.944028

Name: +ve in-silico MS/MS by CFM-ID for OIKFIPOMXWTXJJ-UHFFFAOYSA-N
ID: OIKFIPOMXWTXJJ-UHFFFAOYSA-N
Comment: Energy2
Num peaks: 18
15.02292652 2.461975222
102.0338255 3.269354683
128.0494756 12.42135179
129.0447246 4.042564633
140.0494756 2.400596092
141.0447246 2.164699006
142.0651257 3.72303415
143.0603746 3.857877129
152.0494756 2.699049955
153.0447246 7.334865597
155.0603746 6.591514298
156.0443902 5.144964222
158.0600403 5.910971279
169.0760247 3.480639341
172.0756904 5.05383907
182.0600403 2.172325294
183.0552893 5.68932205
199.0865894 1.976538008

Name: +ve in-silico MS/MS by CFM-ID for WQZGKKKJIJFFOK-UKFBFLRUSA-N
ID: WQZGKKKJIJFFOK-UKFBFLRUSA-N
Comment: Energy0
Num peaks: 6
73.02840582 1.431855646
103.0389705 1.712566461
133.0495352 1.909584009
145.0495352 4.163309886
163.0600999 29.0293649
181.0706646 46.50645089

Name: +ve in-silico MS/MS by CFM-ID for WQZGKKKJIJFFOK-UKFBFLRUSA-N
ID: WQZGKKKJIJFFOK-UKFBFLRUSA-N
Comment: Energy1
Num peaks: 8
43.01784114 5.626365683
45.0334912 3.424224741
59.01275576 1.397116428
73.02840582 1.920767248
145.0495352 13.31276261
151.0600999 2.359622449
163.0600999 32.26844624
181.0706646 19.93438741

Name: +ve in-silico MS/MS by CFM-ID for WQZGKKKJIJFFOK-UKFBFLRUSA-N
ID: WQZGKKKJIJFFOK-UKFBFLRUSA-N
Comment: Energy2
Num peaks: 24
27.02292652 1.285711128
31.01784114 1.470789197
41.00219107 1.435578969
43.01784114 10.25685689
45.0334912 9.206881144
47.01275576 2.742751893
47.04914126 1.387306198
55.01784114 2.228586971
57.0334912 1.79346006
59.01275576 4.490287641
61.02840582 4.570683861
71.01275576 1.38530639
73.02840582 3.40409719
75.04405588 4.552216522
85.02840582 1.632330327
87.00767038 2.384686966
89.02332044 3.605024629
91.0389705 6.811365512
93.05462057 1.33239491
101.0233204 1.782500157
103.0389705 3.206512909
117.0546206 1.467702369
145.0495352 5.498708085
163.0600999 2.069065352

Name: +ve in-silico MS/MS by CFM-ID for RFSUNEUAIZKAJO-UNTFVMJOSA-N
ID: RFSUNEUAIZKAJO-UNTFVMJOSA-N
Comment: Energy0
Num peaks: 6
73.02840582 3.214526582
85.02840582 2.873147268
103.0389705 3.916224028
145.0495352 2.005460289
163.0600999 18.87205794
181.0706646 50.38503542

Name: +ve in-silico MS/MS by CFM-ID for RFSUNEUAIZKAJO-UNTFVMJOSA-N
ID: RFSUNEUAIZKAJO-UNTFVMJOSA-N
Comment: Energy1
Num peaks: 10
43.01784114 4.644243556
45.0334912 3.202973954
47.04914126 2.199915761
55.01784114 3.079421536
59.04914126 1.615098677
73.02840582 3.325353229
75.04405588 2.244907879
145.0495352 11.45093799
163.0600999 29.11389487
181.0706646 19.20000482

Name: +ve in-silico MS/MS by CFM-ID for RFSUNEUAIZKAJO-UNTFVMJOSA-N
ID: RFSUNEUAIZKAJO-UNTFVMJOSA-N
Comment: Energy2
Num peaks: 23
27.02292652 1.97308054
29.00219107 2.244075409
31.01784114 7.030927981
43.01784114 9.678204222
45.0334912 7.136373743
47.04914126 4.832678079
55.01784114 2.758936475
59.01275576 3.425087393
59.04914126 2.029209411
61.02840582 4.19473984
71.01275576 2.88294475
73.02840582 3.943817267
85.02840582 2.462593883
87.00767038 2.346273965
87.04405588 3.145934415
89.02332044 2.659166709
89.05970595 2.662224064
91.0389705 4.679240357
93.05462057 1.738130534
103.0389705 1.912304675
105.0546206 2.37691938
121.0495352 1.668210264
145.0495352 2.66176903

Name: +ve in-silico MS/MS by CFM-ID for LMDPJJFWLNRVEH-UHFFFAOYSA-N
ID: LMDPJJFWLNRVEH-UHFFFAOYSA-N
Comment: Energy0
Num peaks: 6
158.0600403 1.46162861
169.0760247 1.26770373
172.0756904 4.533783597
182.0600403 1.672913563
183.0552893 0.7270230656
199.0865894 88.24102494

Name: +ve in-silico MS/MS by CFM-ID for LMDPJJFWLNRVEH-UHFFFAOYSA-N
ID: LMDPJJFWLNRVEH-UHFFFAOYSA-N
Comment: Energy1
Num peaks: 6
141.0447246 1.356303944
143.0603746 1.336528956
172.0756904 9.007782092
182.0600403 1.435334076
183.0552893 4.464927058
199.0865894 74.30695321

Name: +ve in-silico MS/MS by CFM-ID for LMDPJJFWLNRVEH-UHFFFAOYSA-N
ID: LMDPJJFWLNRVEH-UHFFFAOYSA-N
Comment: Energy2
Num peaks: 18
15.02292652 1.864786275
102.0338255 5.363249077
116.0494756 4.645847514
126.0338255 1.787389623
128.0494756 8.751534238
129.0447246 3.757076178
131.0603746 3.838496751
140.0494756 1.955736532
141.0447246 4.259500459
142.0651257 3.748372336
143.0603746 7.474298762
152.0494756 2.212026539
153.0447246 7.268585882
155.0603746 5.555780233
158.0600403 4.582615227
169.0760247 2.947021746
172.0756904 5.18311551
183.0552893 6.026915391

Name: +ve in-silico MS/MS by CFM-ID for WQZGKKKJIJFFOK-URLGYRAOSA-N
ID: WQZGKKKJIJFFOK-URLGYRAOSA-N
Comment: Energy0
Num peaks: 6
73.02840582 1.431855646
103.0389705 1.712566461
133.0495352 1.909584009
145.0495352 4.163309886
163.0600999 29.0293649
181.0706646 46.50645089

Name: +ve in-silico MS/MS by CFM-ID for WQZGKKKJIJFFOK-URLGYRAOSA-N
ID: WQZGKKKJIJFFOK-URLGYRAOSA-N
Comment: Energy1
Num peaks: 8
43.01784114 5.626365683
45.0334912 3.424224741
59.01275576 1.397116428
73.02840582 1.920767248
145.0495352 13.31276261
151.0600999 2.359622449
163.0600999 32.26844624
181.0706646 19.93438741

Name: +ve in-silico MS/MS by CFM-ID for WQZGKKKJIJFFOK-URLGYRAOSA-N
ID: WQZGKKKJIJFFOK-URLGYRAOSA-N
Comment: Energy2
Num peaks: 24
27.02292652 1.285711128
31.01784114 1.470789197
41.00219107 1.435578969
43.01784114 10.25685689
45.0334912 9.206881144
47.01275576 2.742751893
47.04914126 1.387306198
55.01784114 2.228586971
57.0334912 1.79346006
59.01275576 4.490287641
61.02840582 4.570683861
71.01275576 1.38530639
73.02840582 3.40409719
75.04405588 4.552216522
85.02840582 1.632330327
87.00767038 2.384686966
89.02332044 3.605024629
91.0389705 6.811365512
93.05462057 1.33239491
101.0233204 1.782500157
103.0389705 3.206512909
117.0546206 1.467702369
145.0495352 5.498708085
163.0600999 2.069065352

Name: +ve in-silico MS/MS by CFM-ID for AVAZRPNRSUVNKU-PSRSYCBASA-N
ID: AVAZRPNRSUVNKU-PSRSYCBASA-N
Comment: Energy0
Num peaks: 6
89.01525429 3.623552401
118.0418034 33.88440215
129.0101689 3.837602627
146.036718 5.07295329
147.0207336 8.138230883
164.0472827 26.30519382

Name: +ve in-silico MS/MS by CFM-ID for AVAZRPNRSUVNKU-PSRSYCBASA-N
ID: AVAZRPNRSUVNKU-PSRSYCBASA-N
Comment: Energy1
Num peaks: 7
82.06512568 8.672783563
89.01525429 4.944326201
101.0152543 18.24584345
118.0418034 40.85317027
146.036718 1.745659704
147.0207336 1.936429842
164.0472827 3.940296234

Name: +ve in-silico MS/MS by CFM-ID for AVAZRPNRSUVNKU-PSRSYCBASA-N
ID: AVAZRPNRSUVNKU-PSRSYCBASA-N
Comment: Energy2
Num peaks: 20
28.01817548 3.200784419
40.01817548 2.351553115
42.03382555 15.04827126
44.04947561 1.889615391
53.03857658 2.516312847
56.04947561 1.565918419
58.9683041 2.861836681
60.98395416 1.697328511
62.99960423 1.070952252
72.98395416 4.20660346
74.99960423 6.381852565
82.06512568 4.228782483
86.99960423 2.45190805
88.03930485 2.215140863
89.01525429 10.28493553
91.03090436 2.646947903
101.0152543 3.113314235
102.0105033 8.611306974
104.0261533 1.016552892
118.0418034 3.434277472

Name: +ve in-silico MS/MS by CFM-ID for SGOVJIDEXZEOTB-XINAWCOVSA-N
ID: SGOVJIDEXZEOTB-XINAWCOVSA-N
Comment: Energy0
Num peaks: 12
61.02840582 4.349919739
75.04405588 2.251731975
87.00767038 2.8354174
89.02332044 1.760560358
105.0182351 8.002460254
117.0546206 6.53470975
119.0338851 2.186399861
135.0651853 7.562662769
145.0495352 8.051134494
149.0444498 1.862143402
163.0600999 17.93540143
181.0706646 17.6223079

Name: +ve in-silico MS/MS by CFM-ID for SGOVJIDEXZEOTB-XINAWCOVSA-N
ID: SGOVJIDEXZEOTB-XINAWCOVSA-N
Comment: Energy1
Num peaks: 14
57.0334912 12.29241241
59.01275576 2.451382751
59.04914126 4.881987915
61.02840582 9.963463539
73.02840582 3.277045161
75.04405588 13.6291368
77.05970595 2.960257869
87.00767038 3.372321315
89.02332044 2.03507748
105.0182351 2.614317778
117.0546206 4.934215714
145.0495352 9.82623908
163.0600999 6.449994026
181.0706646 2.177796756

Name: +ve in-silico MS/MS by CFM-ID for SGOVJIDEXZEOTB-XINAWCOVSA-N
ID: SGOVJIDEXZEOTB-XINAWCOVSA-N
Comment: Energy2
Num peaks: 18
31.01784114 2.984001945
41.00219107 3.412679516
43.01784114 5.891143948
45.0334912 5.570483224
57.0334912 4.058927932
59.01275576 6.481779777
59.04914126 3.95647024
61.02840582 7.193861818
73.02840582 5.807256462
75.04405588 2.956811609
87.00767038 5.3419964
89.02332044 4.54175768
91.0389705 1.706606579
103.0389705 4.967134027
105.0182351 3.45855526
117.0546206 5.598525529
131.0338851 2.135185454
145.0495352 5.077123814

Name: +ve in-silico MS/MS by CFM-ID for RFSUNEUAIZKAJO-ZXXMMSQZSA-N
ID: RFSUNEUAIZKAJO-ZXXMMSQZSA-N
Comment: Energy0
Num peaks: 6
73.02840582 3.214526582
85.02840582 2.873147268
103.0389705 3.916224028
145.0495352 2.005460289
163.0600999 18.87205794
181.0706646 50.38503542

Name: +ve in-silico MS/MS by CFM-ID for RFSUNEUAIZKAJO-ZXXMMSQZSA-N
ID: RFSUNEUAIZKAJO-ZXXMMSQZSA-N
Comment: Energy1
Num peaks: 10
43.01784114 4.644243556
45.0334912 3.202973954
47.04914126 2.199915761
55.01784114 3.079421536
59.04914126 1.615098677
73.02840582 3.325353229
75.04405588 2.244907879
145.0495352 11.45093799
163.0600999 29.11389487
181.0706646 19.20000482

Name: +ve in-silico MS/MS by CFM-ID for RFSUNEUAIZKAJO-ZXXMMSQZSA-N
ID: RFSUNEUAIZKAJO-ZXXMMSQZSA-N
Comment: Energy2
Num peaks: 23
27.02292652 1.97308054
29.00219107 2.244075409
31.01784114 7.030927981
43.01784114 9.678204222
45.0334912 7.136373743
47.04914126 4.832678079
55.01784114 2.758936475
59.01275576 3.425087393
59.04914126 2.029209411
61.02840582 4.19473984
71.01275576 2.88294475
73.02840582 3.943817267
85.02840582 2.462593883
87.00767038 2.346273965
87.04405588 3.145934415
89.02332044 2.659166709
89.05970595 2.662224064
91.0389705 4.679240357
93.05462057 1.738130534
103.0389705 1.912304675
105.0546206 2.37691938
121.0495352 1.668210264
145.0495352 2.66176903

Name: +ve in-silico MS/MS by CFM-ID for BTWMZZKELDKPQU-UHFFFAOYSA-N
ID: BTWMZZKELDKPQU-UHFFFAOYSA-N
Comment: Energy0
Num peaks: 6
156.0443902 0.8775596796
158.0600403 1.782851862
170.0600403 1.013072695
172.0756904 2.955939434
182.0600403 1.723314959
199.0865894 90.41984743

Name: +ve in-silico MS/MS by CFM-ID for BTWMZZKELDKPQU-UHFFFAOYSA-N
ID: BTWMZZKELDKPQU-UHFFFAOYSA-N
Comment: Energy1
Num peaks: 6
168.0807757 1.663815707
170.0600403 3.354389903
172.0756904 7.339556779
173.0709393 2.151300043
181.0760247 6.129939511
199.0865894 74.55466032

Name: +ve in-silico MS/MS by CFM-ID for BTWMZZKELDKPQU-UHFFFAOYSA-N
ID: BTWMZZKELDKPQU-UHFFFAOYSA-N
Comment: Energy2
Num peaks: 12
125.0385766 9.500178844
127.0542266 15.46795212
140.0494756 4.601529047
141.0698767 7.88250547
142.0651257 3.424130165
151.0542266 5.977971359
156.0443902 4.581840342
158.0600403 4.527401418
168.0807757 12.18822177
170.0600403 4.554749482
172.0756904 3.843420764
181.0760247 3.634877134

Name: +ve in-silico MS/MS by CFM-ID for JWILWRLEBBNTFH-UOWFLXDJSA-N
ID: JWILWRLEBBNTFH-UOWFLXDJSA-N
Comment: Energy0
Num peaks: 8
61.02840582 5.255014676
89.02332044 6.390824279
91.0389705 6.031734611
119.0338851 2.538740543
145.0495352 4.688082832
149.0444498 9.622432865
163.0600999 20.02037186
181.0706646 25.63137588

Name: +ve in-silico MS/MS by CFM-ID for JWILWRLEBBNTFH-UOWFLXDJSA-N
ID: JWILWRLEBBNTFH-UOWFLXDJSA-N
Comment: Energy1
Num peaks: 13
43.01784114 2.957269207
45.0334912 3.111727881
59.01275576 3.979708917
61.02840582 18.99717557
63.04405588 7.410496169
73.02840582 7.791464869
75.04405588 2.599252089
89.02332044 7.306567301
91.0389705 13.24058316
103.0389705 2.296962843
145.0495352 3.451714872
163.0600999 5.450898196
181.0706646 3.179302588

Name: +ve in-silico MS/MS by CFM-ID for JWILWRLEBBNTFH-UOWFLXDJSA-N
ID: JWILWRLEBBNTFH-UOWFLXDJSA-N
Comment: Energy2
Num peaks: 14
29.00219107 3.412286769
31.01784114 3.332091328
33.0334912 2.780137822
43.01784114 5.961512735
45.0334912 6.524654004
59.01275576 15.68761082
61.02840582 16.08759115
63.04405588 3.402972026
71.01275576 2.79000365
73.02840582 5.71492368
75.04405588 4.046408947
89.02332044 5.722679135
91.0389705 2.503125922
103.0389705 4.000807874

Name: +ve in-silico MS/MS by CFM-ID for AVVWPBAENSWJCB-SXUWKVJYSA-N
ID: AVVWPBAENSWJCB-SXUWKVJYSA-N
Comment: Energy0
Num peaks: 10
61.02840582 3.7068795
73.02840582 2.251570095
85.02840582 2.550990564
103.0389705 4.041734554
119.0338851 2.249601427
121.0495352 2.210388296
133.0495352 2.713306347
145.0495352 5.300802769
163.0600999 24.44706953
181.0706646 31.5850291

Name: +ve in-silico MS/MS by CFM-ID for AVVWPBAENSWJCB-SXUWKVJYSA-N
ID: AVVWPBAENSWJCB-SXUWKVJYSA-N
Comment: Energy1
Num peaks: 12
43.01784114 3.932020929
45.0334912 3.101797881
59.04914126 1.507341961
61.02840582 9.578858364
63.04405588 6.233716142
101.0233204 3.592024732
103.0389705 2.185906715
119.0338851 5.210243855
121.0495352 1.807261156
145.0495352 11.64183872
163.0600999 20.70816234
181.0706646 11.10856637

Name: +ve in-silico MS/MS by CFM-ID for AVVWPBAENSWJCB-SXUWKVJYSA-N
ID: AVVWPBAENSWJCB-SXUWKVJYSA-N
Comment: Energy2
Num peaks: 16
31.01784114 2.35492438
43.01784114 6.772914748
45.0334912 5.12206166
55.01784114 8.899121737
57.0334912 9.30788773
59.01275576 2.644463008
59.04914126 11.44075384
61.02840582 6.614652648
63.04405588 2.633916256
71.01275576 1.574480369
73.02840582 8.368330857
75.04405588 3.077702426
101.0233204 2.215388269
103.0389705 5.857718577
105.0546206 1.888358282
145.0495352 1.888168585

Name: +ve in-silico MS/MS by CFM-ID for LKDRXBCSQODPBY-JGWLITMVSA-N
ID: LKDRXBCSQODPBY-JGWLITMVSA-N
Comment: Energy0
Num peaks: 6
31.01784114 1.650113222
73.02840582 1.551270523
103.0389705 1.152794585
145.0495352 3.341308704
163.0600999 26.22885571
181.0706646 52.23367355

Name: +ve in-silico MS/MS by CFM-ID for LKDRXBCSQODPBY-JGWLITMVSA-N
ID: LKDRXBCSQODPBY-JGWLITMVSA-N
Comment: Energy1
Num peaks: 6
31.01784114 1.842084555
73.02840582 2.571947926
75.04405588 1.850318406
145.0495352 13.83753802
163.0600999 34.46966804
181.0706646 25.8667618

Name: +ve in-silico MS/MS by CFM-ID for LKDRXBCSQODPBY-JGWLITMVSA-N
ID: LKDRXBCSQODPBY-JGWLITMVSA-N
Comment: Energy2
Num peaks: 23
15.02292652 1.418435613
29.00219107 1.475108519
31.01784114 7.388601921
41.00219107 1.880662326
43.01784114 2.425352639
55.01784114 5.147249695
57.0334912 2.267374048
59.01275576 7.016877654
59.04914126 2.732126119
61.02840582 8.377617581
71.01275576 1.851436577
73.02840582 6.080572278
75.04405588 2.230540049
85.02840582 2.165834897
87.04405588 2.344587454
89.02332044 4.391501237
91.0389705 3.76465585
101.0233204 2.476302278
103.0389705 3.365459045
105.0546206 2.670497153
119.0338851 2.098968289
145.0495352 5.0567064
163.0600999 2.303045358

Name: +ve in-silico MS/MS by CFM-ID for WQZGKKKJIJFFOK-QYESYBIKSA-N
ID: WQZGKKKJIJFFOK-QYESYBIKSA-N
Comment: Energy0
Num peaks: 6
73.02840582 1.431855646
103.0389705 1.712566461
133.0495352 1.909584009
145.0495352 4.163309886
163.0600999 29.0293649
181.0706646 46.50645089

Name: +ve in-silico MS/MS by CFM-ID for WQZGKKKJIJFFOK-QYESYBIKSA-N
ID: WQZGKKKJIJFFOK-QYESYBIKSA-N
Comment: Energy1
Num peaks: 8
43.01784114 5.626365683
45.0334912 3.424224741
59.01275576 1.397116428
73.02840582 1.920767248
145.0495352 13.31276261
151.0600999 2.359622449
163.0600999 32.26844624
181.0706646 19.93438741

Name: +ve in-silico MS/MS by CFM-ID for WQZGKKKJIJFFOK-QYESYBIKSA-N
ID: WQZGKKKJIJFFOK-QYESYBIKSA-N
Comment: Energy2
Num peaks: 24
27.02292652 1.285711128
31.01784114 1.470789197
41.00219107 1.435578969
43.01784114 10.25685689
45.0334912 9.206881144
47.01275576 2.742751893
47.04914126 1.387306198
55.01784114 2.228586971
57.0334912 1.79346006
59.01275576 4.490287641
61.02840582 4.570683861
71.01275576 1.38530639
73.02840582 3.40409719
75.04405588 4.552216522
85.02840582 1.632330327
87.00767038 2.384686966
89.02332044 3.605024629
91.0389705 6.811365512
93.05462057 1.33239491
101.0233204 1.782500157
103.0389705 3.206512909
117.0546206 1.467702369
145.0495352 5.498708085
163.0600999 2.069065352

Name: +ve in-silico MS/MS by CFM-ID for QQWKIYSNDOXBOU-ARQDHWQXSA-N
ID: QQWKIYSNDOXBOU-ARQDHWQXSA-N
Comment: Energy0
Num peaks: 7
73.02840582 3.799058261
115.0389705 2.378449172
133.0495352 3.124181465
145.0495352 5.206817318
149.0444498 1.804159991
163.0600999 22.84060659
181.0706646 41.58984014

Name: +ve in-silico MS/MS by CFM-ID for QQWKIYSNDOXBOU-ARQDHWQXSA-N
ID: QQWKIYSNDOXBOU-ARQDHWQXSA-N
Comment: Energy1
Num peaks: 7
43.01784114 1.406751415
135.0651853 2.276436861
145.0495352 21.64305954
151.0600999 1.868123692
153.0757499 1.533735727
163.0600999 33.89140982
181.0706646 17.51691116

Name: +ve in-silico MS/MS by CFM-ID for QQWKIYSNDOXBOU-ARQDHWQXSA-N
ID: QQWKIYSNDOXBOU-ARQDHWQXSA-N
Comment: Energy2
Num peaks: 23
31.01784114 2.118070841
41.00219107 2.279674681
43.01784114 8.309356857
45.0334912 10.66023731
47.01275576 3.363694275
47.04914126 2.009947858
59.01275576 2.938320419
61.02840582 2.806443045
63.04405588 1.867813179
71.01275576 3.543622198
73.02840582 4.329340017
75.04405588 2.802268795
87.00767038 2.560783251
89.02332044 5.148861725
91.0389705 5.798486873
93.05462057 2.006585386
115.0389705 1.564644768
117.0182351 1.682821099
117.0546206 1.952684461
119.0338851 1.972153244
121.0495352 4.853766098
131.0338851 1.916459815
145.0495352 3.805027184

Name: +ve in-silico MS/MS by CFM-ID for GZCGUPFRVQAUEE-AZGQCCRYSA-N
ID: GZCGUPFRVQAUEE-AZGQCCRYSA-N
Comment: Energy0
Num peaks: 6
61.02840582 6.911724379
89.02332044 6.660122727
119.0338851 3.784113143
145.0495352 4.263672605
163.0600999 17.97352443
181.0706646 46.41472639

Name: +ve in-silico MS/MS by CFM-ID for GZCGUPFRVQAUEE-AZGQCCRYSA-N
ID: GZCGUPFRVQAUEE-AZGQCCRYSA-N
Comment: Energy1
Num peaks: 10
43.01784114 5.037403968
45.0334912 4.06432119
59.01275576 5.080731082
61.02840582 25.20537586
63.04405588 9.724160896
71.01275576 4.402569827
73.02840582 5.103899787
89.02332044 11.99194918
163.0600999 5.772899636
181.0706646 6.343716708

Name: +ve in-silico MS/MS by CFM-ID for GZCGUPFRVQAUEE-AZGQCCRYSA-N
ID: GZCGUPFRVQAUEE-AZGQCCRYSA-N
Comment: Energy2
Num peaks: 10
31.01784114 5.060060459
41.00219107 2.974395687
43.01784114 11.38308258
45.0334912 9.077269457
59.01275576 12.56010867
61.02840582 17.84210205
63.04405588 3.393700182
71.01275576 6.599473978
73.02840582 6.457351646
89.02332044 5.775321902

Name: +ve in-silico MS/MS by CFM-ID for BJHIKXHVCXFQLS-FUTKDDECSA-N
ID: BJHIKXHVCXFQLS-FUTKDDECSA-N
Comment: Energy0
Num peaks: 6
61.02840582 6.868125182
89.02332044 6.523386718
119.0338851 3.67809551
145.0495352 4.315098229
163.0600999 17.73295837
181.0706646 46.41472639

Name: +ve in-silico MS/MS by CFM-ID for BJHIKXHVCXFQLS-FUTKDDECSA-N
ID: BJHIKXHVCXFQLS-FUTKDDECSA-N
Comment: Energy1
Num peaks: 10
43.01784114 4.955040627
45.0334912 4.050339932
59.01275576 4.559669606
61.02840582 24.90712694
63.04405588 10.17438554
71.01275576 6.420086239
73.02840582 4.187291806
89.02332044 10.10586608
163.0600999 5.505197841
181.0706646 6.343716708

Name: +ve in-silico MS/MS by CFM-ID for BJHIKXHVCXFQLS-FUTKDDECSA-N
ID: BJHIKXHVCXFQLS-FUTKDDECSA-N
Comment: Energy2
Num peaks: 11
31.01784114 5.214884638
41.00219107 3.259818703
43.01784114 11.36744817
45.0334912 9.078836122
59.01275576 12.30191347
61.02840582 17.02255155
63.04405588 4.314441576
71.01275576 6.090655221
73.02840582 5.552854342
75.04405588 2.907616853
89.02332044 5.690416481

Name: +ve in-silico MS/MS by CFM-ID for LKDRXBCSQODPBY-KVTDHHQDSA-N
ID: LKDRXBCSQODPBY-KVTDHHQDSA-N
Comment: Energy0
Num peaks: 6
31.01784114 1.650113222
73.02840582 1.551270523
103.0389705 1.152794585
145.0495352 3.341308704
163.0600999 26.22885571
181.0706646 52.23367355

Name: +ve in-silico MS/MS by CFM-ID for LKDRXBCSQODPBY-KVTDHHQDSA-N
ID: LKDRXBCSQODPBY-KVTDHHQDSA-N
Comment: Energy1
Num peaks: 6
31.01784114 1.842084555
73.02840582 2.571947926
75.04405588 1.850318406
145.0495352 13.83753802
163.0600999 34.46966804
181.0706646 25.8667618

Name: +ve in-silico MS/MS by CFM-ID for LKDRXBCSQODPBY-KVTDHHQDSA-N
ID: LKDRXBCSQODPBY-KVTDHHQDSA-N
Comment: Energy2
Num peaks: 23
15.02292652 1.418435613
29.00219107 1.475108519
31.01784114 7.388601921
41.00219107 1.880662326
43.01784114 2.425352639
55.01784114 5.147249695
57.0334912 2.267374048
59.01275576 7.016877654
59.04914126 2.732126119
61.02840582 8.377617581
71.01275576 1.851436577
73.02840582 6.080572278
75.04405588 2.230540049
85.02840582 2.165834897
87.04405588 2.344587454
89.02332044 4.391501237
91.0389705 3.76465585
101.0233204 2.476302278
103.0389705 3.365459045
105.0546206 2.670497153
119.0338851 2.098968289
145.0495352 5.0567064
163.0600999 2.303045358

Name: +ve in-silico MS/MS by CFM-ID for GZCGUPFRVQAUEE-JGWLITMVSA-N
ID: GZCGUPFRVQAUEE-JGWLITMVSA-N
Comment: Energy0
Num peaks: 6
61.02840582 6.911724379
89.02332044 6.660122727
119.0338851 3.784113143
145.0495352 4.263672605
163.0600999 17.97352443
181.0706646 46.41472639

Name: +ve in-silico MS/MS by CFM-ID for GZCGUPFRVQAUEE-JGWLITMVSA-N
ID: GZCGUPFRVQAUEE-JGWLITMVSA-N
Comment: Energy1
Num peaks: 10
43.01784114 5.037403968
45.0334912 4.06432119
59.01275576 5.080731082
61.02840582 25.20537586
63.04405588 9.724160896
71.01275576 4.402569827
73.02840582 5.103899787
89.02332044 11.99194918
163.0600999 5.772899636
181.0706646 6.343716708

Name: +ve in-silico MS/MS by CFM-ID for GZCGUPFRVQAUEE-JGWLITMVSA-N
ID: GZCGUPFRVQAUEE-JGWLITMVSA-N
Comment: Energy2
Num peaks: 10
31.01784114 5.060060459
41.00219107 2.974395687
43.01784114 11.38308258
45.0334912 9.077269457
59.01275576 12.56010867
61.02840582 17.84210205
63.04405588 3.393700182
71.01275576 6.599473978
73.02840582 6.457351646
89.02332044 5.775321902

Name: +ve in-silico MS/MS by CFM-ID for WZJPGCHCOHYLMB-UHFFFAOYSA-N
ID: WZJPGCHCOHYLMB-UHFFFAOYSA-N
Comment: Energy0
Num peaks: 6
15.02292652 0.6117621556
82.02874017 1.819021477
140.0494756 0.4012532496
158.0600403 0.430792757
182.0600403 0.6689164663
199.0865894 93.92341232

Name: +ve in-silico MS/MS by CFM-ID for WZJPGCHCOHYLMB-UHFFFAOYSA-N
ID: WZJPGCHCOHYLMB-UHFFFAOYSA-N
Comment: Energy1
Num peaks: 6
140.0494756 12.04867073
168.0443902 5.171056196
170.0600403 5.158569676
172.0756904 10.64059237
173.0709393 4.754715277
199.0865894 42.93909284

Name: +ve in-silico MS/MS by CFM-ID for WZJPGCHCOHYLMB-UHFFFAOYSA-N
ID: WZJPGCHCOHYLMB-UHFFFAOYSA-N
Comment: Energy2
Num peaks: 18
40.01817548 1.627812821
55.01784114 1.888180015
56.0130901 1.771793613
64.01817548 4.295282995
65.00219107 1.284363754
82.02874017 17.59892869
90.03382555 1.381554885
114.0338255 1.304372543
128.0494756 5.912098865
130.0651257 1.265496036
140.0494756 29.10015421
144.0443902 1.356123453
153.0447246 1.55335345
155.0603746 1.985816033
158.0600403 1.992117556
171.0552893 1.308417101
173.0709393 1.229505555
183.0552893 3.863245796

Name: +ve in-silico MS/MS by CFM-ID for LKDRXBCSQODPBY-UNTFVMJOSA-N
ID: LKDRXBCSQODPBY-UNTFVMJOSA-N
Comment: Energy0
Num peaks: 6
31.01784114 1.650113222
73.02840582 1.551270523
103.0389705 1.152794585
145.0495352 3.341308704
163.0600999 26.22885571
181.0706646 52.23367355

Name: +ve in-silico MS/MS by CFM-ID for LKDRXBCSQODPBY-UNTFVMJOSA-N
ID: LKDRXBCSQODPBY-UNTFVMJOSA-N
Comment: Energy1
Num peaks: 6
31.01784114 1.842084555
73.02840582 2.571947926
75.04405588 1.850318406
145.0495352 13.83753802
163.0600999 34.46966804
181.0706646 25.8667618

Name: +ve in-silico MS/MS by CFM-ID for LKDRXBCSQODPBY-UNTFVMJOSA-N
ID: LKDRXBCSQODPBY-UNTFVMJOSA-N
Comment: Energy2
Num peaks: 23
15.02292652 1.418435613
29.00219107 1.475108519
31.01784114 7.388601921
41.00219107 1.880662326
43.01784114 2.425352639
55.01784114 5.147249695
57.0334912 2.267374048
59.01275576 7.016877654
59.04914126 2.732126119
61.02840582 8.377617581
71.01275576 1.851436577
73.02840582 6.080572278
75.04405588 2.230540049
85.02840582 2.165834897
87.04405588 2.344587454
89.02332044 4.391501237
91.0389705 3.76465585
101.0233204 2.476302278
103.0389705 3.365459045
105.0546206 2.670497153
119.0338851 2.098968289
145.0495352 5.0567064
163.0600999 2.303045358

Name: +ve in-silico MS/MS by CFM-ID for QMMOFTKCULGVPS-UHFFFAOYSA-N
ID: QMMOFTKCULGVPS-UHFFFAOYSA-N
Comment: Energy0
Num peaks: 6
156.0443902 1.054372197
158.0600403 1.665078868
172.0756904 2.816852279
181.0760247 1.973621295
182.0600403 1.637252395
199.0865894 86.24550365

Name: +ve in-silico MS/MS by CFM-ID for QMMOFTKCULGVPS-UHFFFAOYSA-N
ID: QMMOFTKCULGVPS-UHFFFAOYSA-N
Comment: Energy1
Num peaks: 6
157.0760247 2.232924124
170.0600403 2.823474734
171.0916748 3.219147772
172.0756904 6.556015716
181.0760247 3.491507438
199.0865894 66.78140284

Name: +ve in-silico MS/MS by CFM-ID for QMMOFTKCULGVPS-UHFFFAOYSA-N
ID: QMMOFTKCULGVPS-UHFFFAOYSA-N
Comment: Energy2
Num peaks: 23
116.0494756 3.183752128
126.0338255 4.117035043
128.0494756 6.550723502
130.0651257 4.227302094
140.0494756 6.170986047
142.0651257 2.475782594
143.0603746 1.979436561
144.0443902 1.637380443
144.0807757 1.805383707
153.0447246 2.005387808
154.0287402 5.201536939
154.0651257 3.614977391
155.0603746 5.936544066
156.0443902 9.307370744
158.0600403 3.915722108
167.0603746 1.918709265
169.0760247 1.48773616
170.0600403 1.829958676
171.0916748 2.412184267
172.0756904 2.214146038
181.0760247 3.507177986
182.0600403 1.485627461
183.0552893 3.511773875

Name: +ve in-silico MS/MS by CFM-ID for AVVWPBAENSWJCB-YJRYQGEOSA-N
ID: AVVWPBAENSWJCB-YJRYQGEOSA-N
Comment: Energy0
Num peaks: 10
61.02840582 3.7068795
73.02840582 2.251570095
85.02840582 2.550990564
103.0389705 4.041734554
119.0338851 2.249601427
121.0495352 2.210388296
133.0495352 2.713306347
145.0495352 5.300802769
163.0600999 24.44706953
181.0706646 31.5850291

Name: +ve in-silico MS/MS by CFM-ID for AVVWPBAENSWJCB-YJRYQGEOSA-N
ID: AVVWPBAENSWJCB-YJRYQGEOSA-N
Comment: Energy1
Num peaks: 12
43.01784114 3.932020929
45.0334912 3.101797881
59.04914126 1.507341961
61.02840582 9.578858364
63.04405588 6.233716142
101.0233204 3.592024732
103.0389705 2.185906715
119.0338851 5.210243855
121.0495352 1.807261156
145.0495352 11.64183872
163.0600999 20.70816234
181.0706646 11.10856637

Name: +ve in-silico MS/MS by CFM-ID for AVVWPBAENSWJCB-YJRYQGEOSA-N
ID: AVVWPBAENSWJCB-YJRYQGEOSA-N
Comment: Energy2
Num peaks: 16
31.01784114 2.35492438
43.01784114 6.772914748
45.0334912 5.12206166
55.01784114 8.899121737
57.0334912 9.30788773
59.01275576 2.644463008
59.04914126 11.44075384
61.02840582 6.614652648
63.04405588 2.633916256
71.01275576 1.574480369
73.02840582 8.368330857
75.04405588 3.077702426
101.0233204 2.215388269
103.0389705 5.857718577
105.0546206 1.888358282
145.0495352 1.888168585

Name: +ve in-silico MS/MS by CFM-ID for ZOIDRBRDMLNQCF-UHFFFAOYSA-N
ID: ZOIDRBRDMLNQCF-UHFFFAOYSA-N
Comment: Energy0
Num peaks: 6
124.0505382 0.3278657309
152.0454529 1.694641291
154.0611029 4.141886367
163.0614373 1.489528162
165.0407018 0.5312884483
181.0720019 90.7249217

Name: +ve in-silico MS/MS by CFM-ID for ZOIDRBRDMLNQCF-UHFFFAOYSA-N
ID: ZOIDRBRDMLNQCF-UHFFFAOYSA-N
Comment: Energy1
Num peaks: 6
96.05562361 3.100410693
124.0505382 11.39908146
138.0298028 4.864225775
138.0661883 4.598973481
153.0770873 11.07763533
181.0720019 47.14265783

Name: +ve in-silico MS/MS by CFM-ID for ZOIDRBRDMLNQCF-UHFFFAOYSA-N
ID: ZOIDRBRDMLNQCF-UHFFFAOYSA-N
Comment: Energy2
Num peaks: 16
42.03382555 5.65317369
53.01342445 3.507624447
55.02907452 9.188185603
57.04472458 1.686923123
58.02874017 1.302819249
65.99744004 1.903885709
67.02907452 4.834955838
69.04472458 17.63015253
71.06037464 8.671599315
81.00833907 1.884327319
83.02398914 1.58765832
97.0396392 6.058442697
108.0556236 3.071199967
110.0348882 7.865980397
124.0505382 3.06491462
126.0661883 2.786742119

Name: +ve in-silico MS/MS by CFM-ID for XULYGFMRZJHJSA-UNTFVMJOSA-N
ID: XULYGFMRZJHJSA-UNTFVMJOSA-N
Comment: Energy0
Num peaks: 6
89.02332044 4.090542845
91.0389705 2.519291714
103.0389705 1.815015836
145.0495352 2.148043279
163.0600999 20.80942324
181.0706646 54.98765571

Name: +ve in-silico MS/MS by CFM-ID for XULYGFMRZJHJSA-UNTFVMJOSA-N
ID: XULYGFMRZJHJSA-UNTFVMJOSA-N
Comment: Energy1
Num peaks: 6
133.0495352 1.697776569
135.0651853 2.333547978
145.0495352 9.94333767
151.0600999 2.916358906
163.0600999 38.52458045
181.0706646 27.91454263

Name: +ve in-silico MS/MS by CFM-ID for XULYGFMRZJHJSA-UNTFVMJOSA-N
ID: XULYGFMRZJHJSA-UNTFVMJOSA-N
Comment: Energy2
Num peaks: 20
29.00219107 3.339733148
31.01784114 4.569527195
41.00219107 2.026574816
43.01784114 3.514163428
44.99710569 2.169322662
45.0334912 4.824335541
47.01275576 6.851647407
56.99710569 1.753476993
59.01275576 6.034759758
61.02840582 13.6094894
71.01275576 3.118017074
73.02840582 3.362247455
75.04405588 5.640311792
85.02840582 1.9456486
87.00767038 1.74973845
89.02332044 6.542339902
91.0389705 2.745011418
93.05462057 1.900328359
103.0389705 3.156085478
145.0495352 2.318409212

Name: +ve in-silico MS/MS by CFM-ID for WQZGKKKJIJFFOK-YDMGZANHSA-N
ID: WQZGKKKJIJFFOK-YDMGZANHSA-N
Comment: Energy0
Num peaks: 6
73.02840582 1.431855646
103.0389705 1.712566461
133.0495352 1.909584009
145.0495352 4.163309886
163.0600999 29.0293649
181.0706646 46.50645089

Name: +ve in-silico MS/MS by CFM-ID for WQZGKKKJIJFFOK-YDMGZANHSA-N
ID: WQZGKKKJIJFFOK-YDMGZANHSA-N
Comment: Energy1
Num peaks: 8
43.01784114 5.626365683
45.0334912 3.424224741
59.01275576 1.397116428
73.02840582 1.920767248
145.0495352 13.31276261
151.0600999 2.359622449
163.0600999 32.26844624
181.0706646 19.93438741

Name: +ve in-silico MS/MS by CFM-ID for WQZGKKKJIJFFOK-YDMGZANHSA-N
ID: WQZGKKKJIJFFOK-YDMGZANHSA-N
Comment: Energy2
Num peaks: 24
27.02292652 1.285711128
31.01784114 1.470789197
41.00219107 1.435578969
43.01784114 10.25685689
45.0334912 9.206881144
47.01275576 2.742751893
47.04914126 1.387306198
55.01784114 2.228586971
57.0334912 1.79346006
59.01275576 4.490287641
61.02840582 4.570683861
71.01275576 1.38530639
73.02840582 3.40409719
75.04405588 4.552216522
85.02840582 1.632330327
87.00767038 2.384686966
89.02332044 3.605024629
91.0389705 6.811365512
93.05462057 1.33239491
101.0233204 1.782500157
103.0389705 3.206512909
117.0546206 1.467702369
145.0495352 5.498708085
163.0600999 2.069065352

Name: +ve in-silico MS/MS by CFM-ID for PALQXFMLVVWXFD-ALEPSDHESA-N
ID: PALQXFMLVVWXFD-ALEPSDHESA-N
Comment: Energy0
Num peaks: 8
59.01275576 4.067491977
61.02840582 6.138095736
89.02332044 3.208035644
119.0338851 2.283372226
121.0495352 2.594814352
145.0495352 12.30080641
163.0600999 27.42372082
181.0706646 22.49235489

Name: +ve in-silico MS/MS by CFM-ID for PALQXFMLVVWXFD-ALEPSDHESA-N
ID: PALQXFMLVVWXFD-ALEPSDHESA-N
Comment: Energy1
Num peaks: 13
43.01784114 5.179467913
45.0334912 3.774453647
59.01275576 9.196698826
61.02840582 22.66754012
63.04405588 7.232994293
71.01275576 3.080894917
73.02840582 3.361776246
101.0233204 2.861189197
103.0389705 3.931244469
117.0546206 3.440770885
121.0495352 3.374968774
145.0495352 7.426169859
163.0600999 6.725972428

Name: +ve in-silico MS/MS by CFM-ID for PALQXFMLVVWXFD-ALEPSDHESA-N
ID: PALQXFMLVVWXFD-ALEPSDHESA-N
Comment: Energy2
Num peaks: 11
31.01784114 3.064521013
41.00219107 6.248993187
43.01784114 15.19629543
45.0334912 7.848175214
59.01275576 8.478254127
61.02840582 14.72949477
63.04405588 3.028678627
71.01275576 9.078041454
73.02840582 6.030211536
89.02332044 3.886391305
145.0495352 2.57315834

Name: +ve in-silico MS/MS by CFM-ID for XKCXIUDPGSNQIQ-UHFFFAOYSA-N
ID: XKCXIUDPGSNQIQ-UHFFFAOYSA-N
Comment: Energy0
Num peaks: 6
128.0494756 0.6210746664
142.0651257 0.3838903067
154.0651257 0.4153115448
181.0760247 37.78185583
182.0600403 1.229332431
199.0865894 56.7115906

Name: +ve in-silico MS/MS by CFM-ID for XKCXIUDPGSNQIQ-UHFFFAOYSA-N
ID: XKCXIUDPGSNQIQ-UHFFFAOYSA-N
Comment: Energy1
Num peaks: 6
154.0651257 2.45446392
168.0443902 1.193647556
172.0756904 2.453433951
181.0760247 58.70562683
182.0600403 1.58914671
199.0865894 24.66729593

Name: +ve in-silico MS/MS by CFM-ID for XKCXIUDPGSNQIQ-UHFFFAOYSA-N
ID: XKCXIUDPGSNQIQ-UHFFFAOYSA-N
Comment: Energy2
Num peaks: 14
40.01817548 2.705317989
126.0338255 1.549934186
127.0542266 1.872883568
128.0494756 9.640967338
130.0651257 2.617019701
140.0494756 18.90332186
142.0651257 4.152043503
152.0494756 3.485985892
153.0447246 2.656062866
154.0651257 8.199215463
155.0603746 3.254184124
164.0494756 3.361819345
181.0760247 17.31956933
182.0600403 1.740010425

Name: +ve in-silico MS/MS by CFM-ID for GZCGUPFRVQAUEE-DPYQTVNSSA-N
ID: GZCGUPFRVQAUEE-DPYQTVNSSA-N
Comment: Energy0
Num peaks: 6
61.02840582 6.911724379
89.02332044 6.660122727
119.0338851 3.784113143
145.0495352 4.263672605
163.0600999 17.97352443
181.0706646 46.41472639

Name: +ve in-silico MS/MS by CFM-ID for GZCGUPFRVQAUEE-DPYQTVNSSA-N
ID: GZCGUPFRVQAUEE-DPYQTVNSSA-N
Comment: Energy1
Num peaks: 10
43.01784114 5.037403968
45.0334912 4.06432119
59.01275576 5.080731082
61.02840582 25.20537586
63.04405588 9.724160896
71.01275576 4.402569827
73.02840582 5.103899787
89.02332044 11.99194918
163.0600999 5.772899636
181.0706646 6.343716708

Name: +ve in-silico MS/MS by CFM-ID for GZCGUPFRVQAUEE-DPYQTVNSSA-N
ID: GZCGUPFRVQAUEE-DPYQTVNSSA-N
Comment: Energy2
Num peaks: 10
31.01784114 5.060060459
41.00219107 2.974395687
43.01784114 11.38308258
45.0334912 9.077269457
59.01275576 12.56010867
61.02840582 17.84210205
63.04405588 3.393700182
71.01275576 6.599473978
73.02840582 6.457351646
89.02332044 5.775321902

Name: +ve in-silico MS/MS by CFM-ID for AVVWPBAENSWJCB-HGVZOGFYSA-N
ID: AVVWPBAENSWJCB-HGVZOGFYSA-N
Comment: Energy0
Num peaks: 10
61.02840582 3.7068795
73.02840582 2.251570095
85.02840582 2.550990564
103.0389705 4.041734554
119.0338851 2.249601427
121.0495352 2.210388296
133.0495352 2.713306347
145.0495352 5.300802769
163.0600999 24.44706953
181.0706646 31.5850291

Name: +ve in-silico MS/MS by CFM-ID for AVVWPBAENSWJCB-HGVZOGFYSA-N
ID: AVVWPBAENSWJCB-HGVZOGFYSA-N
Comment: Energy1
Num peaks: 12
43.01784114 3.932020929
45.0334912 3.101797881
59.04914126 1.507341961
61.02840582 9.578858364
63.04405588 6.233716142
101.0233204 3.592024732
103.0389705 2.185906715
119.0338851 5.210243855
121.0495352 1.807261156
145.0495352 11.64183872
163.0600999 20.70816234
181.0706646 11.10856637

Name: +ve in-silico MS/MS by CFM-ID for AVVWPBAENSWJCB-HGVZOGFYSA-N
ID: AVVWPBAENSWJCB-HGVZOGFYSA-N
Comment: Energy2
Num peaks: 16
31.01784114 2.35492438
43.01784114 6.772914748
45.0334912 5.12206166
55.01784114 8.899121737
57.0334912 9.30788773
59.01275576 2.644463008
59.04914126 11.44075384
61.02840582 6.614652648
63.04405588 2.633916256
71.01275576 1.574480369
73.02840582 8.368330857
75.04405588 3.077702426
101.0233204 2.215388269
103.0389705 5.857718577
105.0546206 1.888358282
145.0495352 1.888168585

Name: +ve in-silico MS/MS by CFM-ID for BEYOBVMPDRKTNR-UHFFFAOYSA-N
ID: BEYOBVMPDRKTNR-UHFFFAOYSA-N
Comment: Energy0
Num peaks: 6
79.05422664 1.606072376
95.04914126 1.586967756
105.0447246 3.407259299
121.0396392 3.36941638
171.0916748 1.056895663
199.0865894 85.99976218

Name: +ve in-silico MS/MS by CFM-ID for BEYOBVMPDRKTNR-UHFFFAOYSA-N
ID: BEYOBVMPDRKTNR-UHFFFAOYSA-N
Comment: Energy1
Num peaks: 13
41.03857658 1.345987058
49.00727645 1.524626518
51.02292652 4.022633844
53.03857658 1.274555078
63.02292652 1.885762256
65.03857658 4.037750046
67.01784114 1.335204178
67.05422664 7.99818617
81.0334912 3.711309779
169.0760247 2.00136987
171.0552893 1.346060592
171.0916748 2.516382957
199.0865894 48.1782719

Name: +ve in-silico MS/MS by CFM-ID for BEYOBVMPDRKTNR-UHFFFAOYSA-N
ID: BEYOBVMPDRKTNR-UHFFFAOYSA-N
Comment: Energy2
Num peaks: 16
25.00727645 1.847447577
39.02292652 3.029325442
49.00727645 2.069990967
51.02292652 5.075396878
63.02292652 14.21771837
65.03857658 9.707618256
67.05422664 3.881958553
77.00219107 2.764232363
79.01784114 3.644121431
79.05422664 6.280510508
81.0334912 3.74961844
91.02907452 2.473229743
93.04472458 5.768569537
95.04914126 2.131683833
105.0447246 10.07854192
121.0396392 3.593226109

Name: +ve in-silico MS/MS by CFM-ID for KDRIJZGITDLHEC-UHFFFAOYSA-N
ID: KDRIJZGITDLHEC-UHFFFAOYSA-N
Comment: Energy0
Num peaks: 6
39.02292652 0.006662156109
51.02292652 0.004697060922
63.02292652 0.1204908635
105.0447246 0.003465444187
155.0603746 0.05273498806
181.0760247 99.80238544

Name: +ve in-silico MS/MS by CFM-ID for KDRIJZGITDLHEC-UHFFFAOYSA-N
ID: KDRIJZGITDLHEC-UHFFFAOYSA-N
Comment: Energy1
Num peaks: 6
39.02292652 0.822678896
49.00727645 2.217514199
51.02292652 5.181591899
63.02292652 1.703327838
155.0603746 1.016792174
181.0760247 87.98138775

Name: +ve in-silico MS/MS by CFM-ID for KDRIJZGITDLHEC-UHFFFAOYSA-N
ID: KDRIJZGITDLHEC-UHFFFAOYSA-N
Comment: Energy2
Num peaks: 6
49.00727645 5.178602505
51.02292652 7.676675196
63.02292652 38.01530708
105.0447246 1.549528328
155.0603746 3.875463232
181.0760247 39.43211861

Name: +ve in-silico MS/MS by CFM-ID for VCVAKYAAHLHCKO-UHFFFAOYSA-N
ID: VCVAKYAAHLHCKO-UHFFFAOYSA-N
Comment: Energy0
Num peaks: 6
74.99960423 2.235680543
88.03930485 3.226107858
104.0261533 6.676334486
132.0210679 15.63038158
147.0207336 14.31383921
164.0472827 41.07860199

Name: +ve in-silico MS/MS by CFM-ID for VCVAKYAAHLHCKO-UHFFFAOYSA-N
ID: VCVAKYAAHLHCKO-UHFFFAOYSA-N
Comment: Energy1
Num peaks: 8
68.04947561 5.912762513
74.99960423 4.463552219
86.99960423 13.48331598
88.03930485 3.00075377
104.0261533 32.69003274
132.0210679 6.485598457
147.0207336 4.502654083
164.0472827 10.22297954

Name: +ve in-silico MS/MS by CFM-ID for VCVAKYAAHLHCKO-UHFFFAOYSA-N
ID: VCVAKYAAHLHCKO-UHFFFAOYSA-N
Comment: Energy2
Num peaks: 21
15.02292652 1.011124473
28.01817548 3.415839693
34.9683041 2.397056002
39.02292652 3.942399451
41.03857658 1.023537506
42.03382555 1.458107287
58.02874017 1.134575513
58.9683041 5.623374746
59.01275576 1.198096278
60.98395416 7.973884581
68.04947561 4.595279641
74.99960423 20.88736436
77.01525429 2.374757323
85.97920313 1.360081782
86.99960423 4.444970195
87.9948532 2.85958531
90.01050326 2.422624839
102.0105033 1.493727628
104.0261533 8.485346366
118.0054179 1.010708895
132.0210679 1.576568095

Name: +ve in-silico MS/MS by CFM-ID for HZFFLNZBFZCLNR-UHFFFAOYSA-N
ID: HZFFLNZBFZCLNR-UHFFFAOYSA-N
Comment: Energy0
Num peaks: 7
74.02365479 2.14805203
101.0152543 3.512490251
118.0418034 33.37800617
129.0101689 3.705760858
146.036718 4.839379794
147.0207336 7.907056466
164.0472827 25.61550962

Name: +ve in-silico MS/MS by CFM-ID for HZFFLNZBFZCLNR-UHFFFAOYSA-N
ID: HZFFLNZBFZCLNR-UHFFFAOYSA-N
Comment: Energy1
Num peaks: 7
82.06512568 3.06781865
89.01525429 2.978036818
101.0152543 21.14112663
118.0418034 46.0254109
146.036718 1.817120534
147.0207336 2.04545332
164.0472827 4.061859574

Name: +ve in-silico MS/MS by CFM-ID for HZFFLNZBFZCLNR-UHFFFAOYSA-N
ID: HZFFLNZBFZCLNR-UHFFFAOYSA-N
Comment: Energy2
Num peaks: 17
15.02292652 1.355385986
25.00727645 1.81875465
27.02292652 1.578290017
28.01817548 2.820807925
39.02292652 4.51271983
53.03857658 3.61929255
58.9683041 2.874298391
60.98395416 4.464630178
72.98395416 12.31873561
74.99960423 20.84299837
77.01525429 2.287553996
82.06512568 2.249237058
86.99960423 2.080051344
89.01525429 7.471468255
90.01050326 5.637335203
101.0152543 2.253136636
118.0418034 2.225222587

Name: +ve in-silico MS/MS by CFM-ID for ONIILGGYLAPLKE-UHFFFAOYSA-N
ID: ONIILGGYLAPLKE-UHFFFAOYSA-N
Comment: Energy0
Num peaks: 6
86.99960423 2.589672376
114.9945188 4.098647607
118.0418034 17.70842441
133.0050835 10.73333088
146.036718 7.27287862
164.0472827 40.78596045

Name: +ve in-silico MS/MS by CFM-ID for ONIILGGYLAPLKE-UHFFFAOYSA-N
ID: ONIILGGYLAPLKE-UHFFFAOYSA-N
Comment: Energy1
Num peaks: 8
74.99960423 3.156700232
82.06512568 6.958189906
86.99960423 7.248768731
89.01525429 2.74841458
118.0418034 38.4637704
133.0050835 2.293511071
146.036718 5.524338169
164.0472827 14.38395586

Name: +ve in-silico MS/MS by CFM-ID for ONIILGGYLAPLKE-UHFFFAOYSA-N
ID: ONIILGGYLAPLKE-UHFFFAOYSA-N
Comment: Energy2
Num peaks: 16
15.02292652 4.666489274
34.9683041 1.541101631
39.02292652 2.578820414
42.03382555 3.573863752
56.04947561 1.641834668
58.9683041 4.040100097
60.98395416 7.038646221
74.99960423 11.36076444
77.01525429 1.737209853
82.06512568 4.69229203
86.99960423 11.85126753
89.01525429 5.253565325
102.0105033 8.801540809
104.0261533 4.958504317
118.0418034 5.117997817
148.0159826 1.427047982

Name: +ve in-silico MS/MS by CFM-ID for UFXJZJBUZVZCCZ-UHFFFAOYSA-N
ID: UFXJZJBUZVZCCZ-UHFFFAOYSA-N
Comment: Energy0
Num peaks: 7
101.0233204 3.835683804
103.0389705 5.269310758
119.0338851 8.085787839
121.0495352 17.40982001
145.0495352 6.259525352
163.0600999 20.36035093
181.0706646 20.42474511

Name: +ve in-silico MS/MS by CFM-ID for UFXJZJBUZVZCCZ-UHFFFAOYSA-N
ID: UFXJZJBUZVZCCZ-UHFFFAOYSA-N
Comment: Energy1
Num peaks: 9
43.01784114 4.722968322
45.0334912 3.804954686
59.01275576 21.29021807
61.02840582 22.62784309
63.04405588 8.820278656
101.0233204 3.205811825
103.0389705 7.261347019
121.0495352 5.690381317
163.0600999 3.005128308

Name: +ve in-silico MS/MS by CFM-ID for UFXJZJBUZVZCCZ-UHFFFAOYSA-N
ID: UFXJZJBUZVZCCZ-UHFFFAOYSA-N
Comment: Energy2
Num peaks: 15
31.01784114 2.580685697
41.00219107 3.54700805
43.01784114 5.55040842
45.0334912 4.434666682
59.01275576 10.33879693
61.02840582 12.63653832
63.04405588 2.078057045
73.02840582 4.300818436
75.04405588 2.208732277
89.02332044 2.150868857
101.0233204 9.881624811
103.0389705 11.2772897
117.0546206 4.068663408
119.0338851 1.990378219
145.0495352 4.508975441

Name: +ve in-silico MS/MS by CFM-ID for WPFHGTIDLDLQGV-UHFFFAOYSA-N
ID: WPFHGTIDLDLQGV-UHFFFAOYSA-N
Comment: Energy0
Num peaks: 6
69.0334912 4.549000285
87.04405588 3.558406335
133.0495352 3.375122367
145.0495352 6.323634585
163.0600999 25.6246617
181.0706646 37.26568226

Name: +ve in-silico MS/MS by CFM-ID for WPFHGTIDLDLQGV-UHFFFAOYSA-N
ID: WPFHGTIDLDLQGV-UHFFFAOYSA-N
Comment: Energy1
Num peaks: 12
43.01784114 2.300924333
47.04914126 2.677105307
55.01784114 3.991883355
69.0334912 1.83161585
73.02840582 2.770331145
73.06479133 2.442016357
75.04405588 2.380732192
115.0389705 6.703680661
133.0495352 7.416740546
145.0495352 13.54317535
163.0600999 23.05588733
181.0706646 12.67008785

Name: +ve in-silico MS/MS by CFM-ID for WPFHGTIDLDLQGV-UHFFFAOYSA-N
ID: WPFHGTIDLDLQGV-UHFFFAOYSA-N
Comment: Energy2
Num peaks: 22
31.01784114 2.125486106
43.01784114 4.600539183
45.0334912 6.81264894
47.01275576 2.483925404
47.04914126 2.016313269
55.01784114 3.065451675
69.0334912 4.08621539
71.01275576 1.827111419
71.04914126 3.1888145
73.02840582 4.873083044
73.06479133 4.330382909
75.04405588 2.139541485
85.02840582 1.72142687
87.04405588 5.199914953
89.05970595 7.538454553
101.0233204 1.863335118
103.0389705 2.281606116
115.0389705 6.644152092
117.0546206 3.113108281
133.0495352 2.331827573
145.0495352 5.676887216
163.0600999 2.209947034

Name: +ve in-silico MS/MS by CFM-ID for HNFPLPRYQGGLBO-UHFFFAOYSA-N
ID: HNFPLPRYQGGLBO-UHFFFAOYSA-N
Comment: Energy0
Num peaks: 6
73.02840582 1.386264622
87.04405588 1.258023484
133.0495352 3.406387943
145.0495352 9.514695389
163.0600999 31.62644509
181.0706646 39.18273496

Name: +ve in-silico MS/MS by CFM-ID for HNFPLPRYQGGLBO-UHFFFAOYSA-N
ID: HNFPLPRYQGGLBO-UHFFFAOYSA-N
Comment: Energy1
Num peaks: 11
55.01784114 1.675904773
69.0334912 1.932232274
73.02840582 3.301213175
75.04405588 2.418690968
89.05970595 1.750667914
115.0389705 5.953554117
133.0495352 8.660782716
135.0651853 1.310697228
145.0495352 14.51678554
163.0600999 24.89970908
181.0706646 14.5370722

Name: +ve in-silico MS/MS by CFM-ID for HNFPLPRYQGGLBO-UHFFFAOYSA-N
ID: HNFPLPRYQGGLBO-UHFFFAOYSA-N
Comment: Energy2
Num peaks: 24
31.01784114 1.381306637
41.00219107 2.260689317
43.01784114 6.81825156
45.0334912 3.753005102
47.01275576 2.831556746
55.01784114 4.695826691
57.0334912 2.551771536
59.01275576 2.205564895
61.02840582 3.657840137
69.0334912 1.365922175
71.01275576 2.76722943
73.02840582 6.991320141
75.04405588 2.33188995
85.02840582 1.365559954
87.04405588 3.166079243
89.02332044 4.066453991
89.05970595 3.117096759
91.0389705 2.003329326
103.0389705 1.85200935
115.0389705 5.90069764
117.0546206 3.332775964
133.0495352 1.588704456
145.0495352 8.102432524
163.0600999 2.74008481

Name: +ve in-silico MS/MS by CFM-ID for XGXBDWXEAPEVKB-UHFFFAOYSA-N
ID: XGXBDWXEAPEVKB-UHFFFAOYSA-N
Comment: Energy0
Num peaks: 6
101.0233204 1.519885299
115.0389705 1.309124723
133.0495352 1.679982165
145.0495352 10.64140959
163.0600999 41.14027496
181.0706646 32.7398694

Name: +ve in-silico MS/MS by CFM-ID for XGXBDWXEAPEVKB-UHFFFAOYSA-N
ID: XGXBDWXEAPEVKB-UHFFFAOYSA-N
Comment: Energy1
Num peaks: 10
45.0334912 1.940611497
59.01275576 3.3865996
61.02840582 2.157339975
73.02840582 3.535394568
75.04405588 2.580497466
115.0389705 5.056174554
133.0495352 6.167460896
145.0495352 14.48987592
163.0600999 29.21335513
181.0706646 12.64637048

Name: +ve in-silico MS/MS by CFM-ID for XGXBDWXEAPEVKB-UHFFFAOYSA-N
ID: XGXBDWXEAPEVKB-UHFFFAOYSA-N
Comment: Energy2
Num peaks: 21
41.00219107 4.635073208
43.01784114 6.698289384
45.0334912 5.69539462
55.01784114 2.785267951
57.0334912 5.199261165
59.01275576 8.432664955
59.04914126 2.113643748
61.02840582 5.506257954
71.01275576 2.416441944
73.02840582 4.763396847
75.04405588 5.143159449
77.02332044 1.798438771
89.02332044 2.208734644
101.0233204 3.194037665
103.0389705 1.783253082
107.0338851 2.475704457
115.0389705 3.651578289
117.0546206 2.433585699
119.0338851 2.146020025
145.0495352 5.924933902
163.0600999 2.34715172

Name: +ve in-silico MS/MS by CFM-ID for HWXHTWXQHAYDMR-UHFFFAOYSA-N
ID: HWXHTWXQHAYDMR-UHFFFAOYSA-N
Comment: Energy0
Num peaks: 6
124.0505382 3.225443397
139.0614373 5.925696795
153.0770873 3.978206694
155.0927374 60.0590953
181.0720019 1.549615072
199.0825666 15.6652785

Name: +ve in-silico MS/MS by CFM-ID for HWXHTWXQHAYDMR-UHFFFAOYSA-N
ID: HWXHTWXQHAYDMR-UHFFFAOYSA-N
Comment: Energy1
Num peaks: 6
96.05562361 3.624748508
98.07127368 3.281374971
123.0665226 7.1482255
124.0505382 5.122940011
139.0614373 23.25511334
155.0927374 40.53790353

Name: +ve in-silico MS/MS by CFM-ID for HWXHTWXQHAYDMR-UHFFFAOYSA-N
ID: HWXHTWXQHAYDMR-UHFFFAOYSA-N
Comment: Energy2
Num peaks: 18
55.02907452 2.110702357
57.04472458 2.98044294
58.02874017 1.87485586
70.03997355 2.259895197
81.04472458 3.064004867
96.05562361 2.112437392
98.07127368 1.290839384
99.05528926 10.33354423
101.0709393 1.58354664
111.0665226 1.313660755
114.0661883 1.39960195
123.0665226 2.486201953
124.0505382 3.813178841
127.0614373 8.041564434
129.0770873 7.248077336
138.0661883 7.895931859
139.0614373 16.93937982
155.0927374 4.109449277

Name: +ve in-silico MS/MS by CFM-ID for NQBSMYPCYYTVKG-UHFFFAOYSA-N
ID: NQBSMYPCYYTVKG-UHFFFAOYSA-N
Comment: Energy0
Num peaks: 6
73.02840582 2.094156555
103.0389705 2.202270985
145.0495352 3.067378526
149.0444498 2.188344817
163.0600999 28.82227016
181.0706646 42.46056791

Name: +ve in-silico MS/MS by CFM-ID for NQBSMYPCYYTVKG-UHFFFAOYSA-N
ID: NQBSMYPCYYTVKG-UHFFFAOYSA-N
Comment: Energy1
Num peaks: 12
33.0334912 3.333125284
73.02840582 2.996576719
75.04405588 1.785075194
115.0389705 1.183917569
131.0338851 1.216314562
133.0495352 1.58771066
145.0495352 8.400240275
149.0444498 3.661536145
151.0600999 2.17550249
153.0757499 1.244202188
163.0600999 29.87291184
181.0706646 23.39775924

Name: +ve in-silico MS/MS by CFM-ID for NQBSMYPCYYTVKG-UHFFFAOYSA-N
ID: NQBSMYPCYYTVKG-UHFFFAOYSA-N
Comment: Energy2
Num peaks: 22
29.00219107 2.784496388
43.01784114 2.860992304
44.99710569 3.243032197
45.0334912 12.109206
47.01275576 5.662301869
47.04914126 1.35942972
49.02840582 1.41322541
57.0334912 1.756247373
59.01275576 7.561484971
61.02840582 8.478275183
63.04405588 1.342664003
73.02840582 4.715405066
75.04405588 4.538192043
89.02332044 2.55360088
91.0389705 1.646497804
103.0389705 3.291111072
105.0546206 1.397894351
115.0389705 1.340902553
117.0546206 2.95953002
133.0495352 3.173694834
145.0495352 4.058147873
163.0600999 1.863663909

Name: +ve in-silico MS/MS by CFM-ID for WZUXFQFMTOPQBC-UHFFFAOYSA-N
ID: WZUXFQFMTOPQBC-UHFFFAOYSA-N
Comment: Energy0
Num peaks: 6
170.0600403 0.5663677685
172.0756904 2.274971358
181.0760247 1.990334786
182.0600403 1.86786557
183.0552893 0.6021265537
199.0865894 90.24924285

Name: +ve in-silico MS/MS by CFM-ID for WZUXFQFMTOPQBC-UHFFFAOYSA-N
ID: WZUXFQFMTOPQBC-UHFFFAOYSA-N
Comment: Energy1
Num peaks: 6
172.0756904 3.680195735
173.0709393 1.866613168
181.0760247 6.39003176
182.0600403 3.58258678
183.0552893 1.722365092
199.0865894 71.33984442

Name: +ve in-silico MS/MS by CFM-ID for WZUXFQFMTOPQBC-UHFFFAOYSA-N
ID: WZUXFQFMTOPQBC-UHFFFAOYSA-N
Comment: Energy2
Num peaks: 26
26.00252542 1.36910732
27.02292652 1.366690703
52.01817548 2.123337312
53.99744004 1.607713935
56.0130901 1.251000111
125.0385766 1.582066972
127.0542266 2.453484319
128.0494756 7.25452155
140.0494756 10.13625166
142.0651257 9.012755831
144.0443902 1.146767734
144.0807757 4.579774792
154.0651257 3.073814181
155.0603746 1.968676358
156.0443902 2.312136076
158.0600403 1.865622637
164.0494756 1.396143777
166.0287402 1.205346588
170.0600403 1.159895226
171.0552893 1.431388459
172.0756904 2.038600901
173.0709393 2.448602264
181.0760247 4.192382517
182.0600403 4.51275845
183.0552893 7.363491871
199.0865894 1.853782083

Name: +ve in-silico MS/MS by CFM-ID for WJXXXRCZSANDIZ-UHFFFAOYSA-N
ID: WJXXXRCZSANDIZ-UHFFFAOYSA-N
Comment: Energy0
Num peaks: 6
156.0443902 1.052380133
158.0600403 1.675963474
172.0756904 2.840314333
181.0760247 1.985551955
182.0600403 1.646212696
199.0865894 86.88970178

Name: +ve in-silico MS/MS by CFM-ID for WJXXXRCZSANDIZ-UHFFFAOYSA-N
ID: WJXXXRCZSANDIZ-UHFFFAOYSA-N
Comment: Energy1
Num peaks: 6
169.0760247 2.716408029
170.0600403 2.817068771
171.0916748 3.245298105
172.0756904 6.574211264
181.0760247 3.508150553
199.0865894 67.05730188

Name: +ve in-silico MS/MS by CFM-ID for WJXXXRCZSANDIZ-UHFFFAOYSA-N
ID: WJXXXRCZSANDIZ-UHFFFAOYSA-N
Comment: Energy2
Num peaks: 27
39.02292652 1.86489435
41.03857658 2.811399717
114.0338255 1.968031147
116.0494756 2.655053838
126.0338255 3.999375427
128.0494756 5.07771076
129.0447246 4.080347833
130.0651257 3.962848122
131.0603746 1.506916455
140.0494756 5.729860627
142.0651257 1.299095731
144.0443902 1.414064521
144.0807757 1.614588196
153.0447246 2.832268707
154.0287402 4.900299676
154.0651257 4.014232927
155.0603746 4.734570765
156.0443902 6.028556224
158.0600403 3.502887686
164.0494756 1.279529223
167.0603746 1.635352364
170.0600403 1.645164654
171.0916748 1.922901046
172.0756904 2.241450586
181.0760247 3.53590663
182.0600403 1.33550107
183.0552893 3.625496131

Name: +ve in-silico MS/MS by CFM-ID for FQLGCNFXJPRFNZ-UHFFFAOYSA-N
ID: FQLGCNFXJPRFNZ-UHFFFAOYSA-N
Comment: Energy0
Num peaks: 6
140.0494756 3.177675462
156.0807757 1.018627396
181.0760247 11.0742203
182.0600403 1.226742499
183.0552893 0.5576828715
199.0865894 80.70195795

Name: +ve in-silico MS/MS by CFM-ID for FQLGCNFXJPRFNZ-UHFFFAOYSA-N
ID: FQLGCNFXJPRFNZ-UHFFFAOYSA-N
Comment: Energy1
Num peaks: 6
154.0651257 2.466470837
156.0807757 1.706507818
171.0916748 3.341577298
181.0760247 21.78378813
183.0552893 1.464562881
199.0865894 58.14562502

Name: +ve in-silico MS/MS by CFM-ID for FQLGCNFXJPRFNZ-UHFFFAOYSA-N
ID: FQLGCNFXJPRFNZ-UHFFFAOYSA-N
Comment: Energy2
Num peaks: 10
114.0338255 2.741266558
128.0494756 4.032059961
130.0651257 2.402548849
140.0494756 43.20813084
152.0494756 4.506962338
154.0651257 12.0793592
155.0603746 2.316112506
156.0807757 2.067845631
181.0760247 4.182945858
183.0552893 2.550869976

Name: +ve in-silico MS/MS by CFM-ID for WEOMVPQBFHNFJG-UHFFFAOYSA-N
ID: WEOMVPQBFHNFJG-UHFFFAOYSA-N
Comment: Energy0
Num peaks: 7
39.02292652 5.308062061
41.03857658 15.17422751
43.05422664 31.64644108
45.06987671 3.513592455
163.0630907 6.190775133
164.0471063 4.393521598
181.0736554 14.50824125

Name: +ve in-silico MS/MS by CFM-ID for WEOMVPQBFHNFJG-UHFFFAOYSA-N
ID: WEOMVPQBFHNFJG-UHFFFAOYSA-N
Comment: Energy1
Num peaks: 18
18.03382555 2.418798163
39.02292652 2.325378243
41.03857658 10.00040637
43.05422664 5.081007405
45.0334912 9.793826834
57.0334912 2.698431412
59.04914126 3.537867769
60.04439023 2.415332929
70.06512568 1.849564838
84.08077574 1.98836394
88.07569036 1.822990338
102.0913404 5.173077648
120.0208915 4.157645871
137.0474406 2.468140548
146.0365416 3.907271156
163.0630907 8.012321714
164.0471063 9.044010986
181.0736554 4.898717941

Name: +ve in-silico MS/MS by CFM-ID for WEOMVPQBFHNFJG-UHFFFAOYSA-N
ID: WEOMVPQBFHNFJG-UHFFFAOYSA-N
Comment: Energy2
Num peaks: 12
15.02292652 2.437992254
25.00727645 4.420595087
27.02292652 6.373118022
39.02292652 6.733147116
41.03857658 18.65008949
43.05422664 23.34731623
45.06987671 4.804178857
60.04439023 3.474417103
88.07569036 3.701802254
105.0212259 1.608570495
107.0368759 1.987736589
123.0317905 3.936011234

Name: +ve in-silico MS/MS by CFM-ID for WIQNOTHBRQZHAO-UHFFFAOYSA-N
ID: WIQNOTHBRQZHAO-UHFFFAOYSA-N
Comment: Energy0
Num peaks: 7
59.01275576 15.63965688
77.02332044 9.301673381
87.04405588 5.47270231
105.0546206 20.03862587
123.0651853 7.810330049
163.0600999 10.13654891
181.0706646 12.18109317

Name: +ve in-silico MS/MS by CFM-ID for WIQNOTHBRQZHAO-UHFFFAOYSA-N
ID: WIQNOTHBRQZHAO-UHFFFAOYSA-N
Comment: Energy1
Num peaks: 10
45.0334912 2.944125585
57.0334912 2.7152601
59.01275576 16.62931025
77.02332044 6.324576249
87.04405588 13.71918683
89.05970595 2.545107947
105.0546206 14.51768414
145.0495352 6.880004442
163.0600999 10.15890798
181.0706646 5.191650909

Name: +ve in-silico MS/MS by CFM-ID for WIQNOTHBRQZHAO-UHFFFAOYSA-N
ID: WIQNOTHBRQZHAO-UHFFFAOYSA-N
Comment: Energy2
Num peaks: 14
31.01784114 3.617469527
41.00219107 2.412268812
43.01784114 2.604556795
45.0334912 4.357542466
47.01275576 3.455842114
57.0334912 1.913224151
59.01275576 19.22723271
75.04405588 2.597545183
77.02332044 5.104472158
85.02840582 1.427683775
87.04405588 4.181354854
101.0233204 2.716739525
103.0389705 2.37205063
105.0546206 25.10354167

Name: +ve in-silico MS/MS by CFM-ID for XFELLILBJUVQDE-UHFFFAOYSA-N
ID: XFELLILBJUVQDE-UHFFFAOYSA-N
Comment: Energy0
Num peaks: 6
128.0494756 1.398576281
130.0651257 2.399849582
132.0807757 3.272336929
142.0651257 22.60718715
143.0603746 1.738155954
159.0916748 62.33430523

Name: +ve in-silico MS/MS by CFM-ID for XFELLILBJUVQDE-UHFFFAOYSA-N
ID: XFELLILBJUVQDE-UHFFFAOYSA-N
Comment: Energy1
Num peaks: 7
115.0542266 2.403693152
128.0494756 8.035777776
130.0651257 2.57026156
132.0807757 7.6983263
142.0651257 43.38857565
143.0603746 2.161127491
159.0916748 15.80588989

Name: +ve in-silico MS/MS by CFM-ID for XFELLILBJUVQDE-UHFFFAOYSA-N
ID: XFELLILBJUVQDE-UHFFFAOYSA-N
Comment: Energy2
Num peaks: 27
39.02292652 6.121969752
40.01817548 5.273809002
41.03857658 2.126822682
49.00727645 6.984517671
50.00252542 1.979934902
51.02292652 5.234937426
52.01817548 1.368105775
53.03857658 2.302338367
64.01817548 6.882647678
66.03382555 1.793595831
76.01817548 1.906789401
78.03382555 3.107283974
79.05422664 2.113943525
90.03382555 3.20874397
92.04947561 4.223650432
102.0338255 1.741030499
103.0542266 2.162057536
104.0494756 1.504631256
105.0698767 1.258433344
106.0651257 2.260483217
115.0542266 2.511496926
116.0494756 2.866692671
117.0447246 1.653304019
128.0494756 2.038775194
132.0807757 2.844197596
142.0651257 2.906216618
143.0603746 1.81916821

Name: +ve in-silico MS/MS by CFM-ID for VEFPNGKEPJQVGN-UHFFFAOYSA-N
ID: VEFPNGKEPJQVGN-UHFFFAOYSA-N
Comment: Energy0
Num peaks: 6
128.0494756 1.373824481
130.0651257 2.387236329
132.0807757 3.248069088
142.0651257 22.52823341
143.0603746 1.651068447
159.0916748 62.06643204

Name: +ve in-silico MS/MS by CFM-ID for VEFPNGKEPJQVGN-UHFFFAOYSA-N
ID: VEFPNGKEPJQVGN-UHFFFAOYSA-N
Comment: Energy1
Num peaks: 10
94.06512568 4.300289988
103.0290745 1.756613277
115.0542266 2.14164371
117.0447246 1.435592306
128.0494756 7.201634611
130.0651257 2.321472687
132.0807757 6.885673872
142.0651257 39.11787069
143.0603746 1.838022245
159.0916748 13.84823833

Name: +ve in-silico MS/MS by CFM-ID for VEFPNGKEPJQVGN-UHFFFAOYSA-N
ID: VEFPNGKEPJQVGN-UHFFFAOYSA-N
Comment: Energy2
Num peaks: 25
39.02292652 8.964066924
40.01817548 4.0384281
41.03857658 2.508831917
49.00727645 8.55478367
50.00252542 2.313823321
51.02292652 4.908674203
52.01817548 1.726249353
53.03857658 2.879877452
54.03382555 2.418377938
64.01817548 9.214063727
65.03857658 1.559269931
66.03382555 3.675820034
76.01817548 1.808664815
78.03382555 3.66110001
79.05422664 2.991685577
80.04947561 1.386481027
81.06987671 1.232507245
90.03382555 4.232187839
92.04947561 3.362009538
104.0494756 1.231444595
106.0651257 1.240251838
116.0494756 1.40855795
132.0807757 1.520237888
142.0651257 2.017917558
143.0603746 1.303678776

Name: +ve in-silico MS/MS by CFM-ID for DTPDWEQVJIWLIR-UHFFFAOYSA-N
ID: DTPDWEQVJIWLIR-UHFFFAOYSA-N
Comment: Energy0
Num peaks: 6
40.01817548 0.9335799201
119.0603746 1.137590349
130.0651257 1.516741094
132.0807757 2.857348537
142.0651257 22.57515587
159.0916748 66.48481608

Name: +ve in-silico MS/MS by CFM-ID for DTPDWEQVJIWLIR-UHFFFAOYSA-N
ID: DTPDWEQVJIWLIR-UHFFFAOYSA-N
Comment: Energy1
Num peaks: 6
115.0542266 2.510179063
128.0494756 7.327518447
130.0651257 2.291473275
132.0807757 7.977050639
142.0651257 43.82607649
159.0916748 16.52887638

Name: +ve in-silico MS/MS by CFM-ID for DTPDWEQVJIWLIR-UHFFFAOYSA-N
ID: DTPDWEQVJIWLIR-UHFFFAOYSA-N
Comment: Energy2
Num peaks: 27
39.02292652 4.417246405
40.01817548 8.420534416
49.00727645 1.697663884
50.00252542 1.590793374
51.02292652 2.210177396
53.03857658 1.963480741
64.01817548 1.660736925
78.03382555 4.440933783
90.03382555 4.240176204
92.04947561 3.956323262
102.0338255 7.46401168
103.0290745 2.194130237
103.0542266 1.831588164
104.0494756 2.590800784
105.0698767 1.447102704
106.0651257 1.463593947
115.0542266 1.690802355
116.0494756 4.25031175
117.0447246 2.665387629
118.0651257 1.777554012
119.0603746 1.52809361
128.0494756 1.466508035
129.0447246 1.586520607
130.0651257 2.061741513
132.0807757 5.114266827
142.0651257 5.620475796
143.0603746 2.088935835

Name: +ve in-silico MS/MS by CFM-ID for QXXISAGAORFKJO-UHFFFAOYSA-N
ID: QXXISAGAORFKJO-UHFFFAOYSA-N
Comment: Energy0
Num peaks: 6
40.01817548 1.057785724
128.0494756 0.5327588514
130.0651257 2.052790817
132.0807757 2.745363127
142.0651257 23.03887378
159.0916748 67.90186075

Name: +ve in-silico MS/MS by CFM-ID for QXXISAGAORFKJO-UHFFFAOYSA-N
ID: QXXISAGAORFKJO-UHFFFAOYSA-N
Comment: Energy1
Num peaks: 6
118.0651257 1.821690444
128.0494756 7.374999973
130.0651257 4.812296552
132.0807757 6.434281739
142.0651257 47.67777408
159.0916748 17.25785319

Name: +ve in-silico MS/MS by CFM-ID for QXXISAGAORFKJO-UHFFFAOYSA-N
ID: QXXISAGAORFKJO-UHFFFAOYSA-N
Comment: Energy2
Num peaks: 23
26.00252542 1.641341454
39.02292652 2.578653816
40.01817548 4.79586356
49.00727645 6.522595124
50.00252542 3.727038001
52.01817548 2.891476096
63.02292652 1.382225226
64.01817548 1.651024518
65.03857658 1.352402624
79.05422664 1.826734361
91.05422664 1.845882908
101.0385766 5.70603346
103.0542266 7.424360861
104.0494756 2.563684277
105.0698767 5.408773847
106.0651257 1.752809175
115.0542266 4.979078385
116.0494756 2.064523365
128.0494756 3.363708803
130.0651257 3.595682427
132.0807757 5.064794206
142.0651257 6.558129571
143.0603746 1.585749928

Name: +ve in-silico MS/MS by CFM-ID for WSKVLAIWRJQLRK-UHFFFAOYSA-N
ID: WSKVLAIWRJQLRK-UHFFFAOYSA-N
Comment: Energy0
Num peaks: 6
136.0505382 1.585165953
138.0661883 6.897803557
140.0454529 1.682512788
163.0614373 2.037622466
164.0454529 4.560775822
181.0720019 72.00092571

Name: +ve in-silico MS/MS by CFM-ID for WSKVLAIWRJQLRK-UHFFFAOYSA-N
ID: WSKVLAIWRJQLRK-UHFFFAOYSA-N
Comment: Energy1
Num peaks: 17
25.00727645 2.507763735
52.01817548 3.635691931
58.02874017 2.239577044
79.02907452 1.713483247
80.0130901 14.12809212
82.02874017 1.894885109
96.05562361 2.578753325
107.0239891 4.799768141
122.0348882 5.314635613
124.0505382 16.62194
126.0661883 2.720947356
137.0345538 1.723009767
138.0661883 2.203357454
140.0454529 1.908563548
153.0770873 1.746550374
164.0454529 2.429744627
181.0720019 13.37923705

Name: +ve in-silico MS/MS by CFM-ID for WSKVLAIWRJQLRK-UHFFFAOYSA-N
ID: WSKVLAIWRJQLRK-UHFFFAOYSA-N
Comment: Energy2
Num peaks: 17
25.00727645 4.017692994
26.00252542 4.422738289
28.01817548 2.624601603
42.03382555 1.785541333
43.02907452 17.9389223
45.04472458 8.771649208
52.01817548 6.511668705
54.03382555 1.483555242
58.02874017 2.069237062
69.00833907 1.485483836
71.02398914 3.446476672
79.02907452 6.925443448
81.04472458 1.584922549
83.02398914 2.108367484
94.03997355 6.090259839
96.05562361 8.352604979
122.0348882 1.459093842

Name: +ve in-silico MS/MS by CFM-ID for CRNPVKXNKYLEEF-UHFFFAOYSA-N
ID: CRNPVKXNKYLEEF-UHFFFAOYSA-N
Comment: Energy0
Num peaks: 10
71.01275576 2.113025697
73.02840582 1.927296197
75.00767038 4.68980135
89.02332044 2.269951873
91.0389705 2.317519011
115.0389705 4.137375375
133.0495352 7.696364562
145.0495352 12.51101027
163.0600999 25.15592079
181.0706646 17.23143018

Name: +ve in-silico MS/MS by CFM-ID for CRNPVKXNKYLEEF-UHFFFAOYSA-N
ID: CRNPVKXNKYLEEF-UHFFFAOYSA-N
Comment: Energy1
Num peaks: 15
41.00219107 3.135378322
43.01784114 3.134447378
71.01275576 7.770338047
73.02840582 8.356676081
75.00767038 3.398304033
75.04405588 2.271348109
87.04405588 6.841555008
89.02332044 6.844558762
91.0389705 6.059566105
105.0546206 3.846520756
115.0389705 4.758841029
133.0495352 3.41065329
145.0495352 10.73390466
163.0600999 8.118716559
181.0706646 2.640779182

Name: +ve in-silico MS/MS by CFM-ID for CRNPVKXNKYLEEF-UHFFFAOYSA-N
ID: CRNPVKXNKYLEEF-UHFFFAOYSA-N
Comment: Energy2
Num peaks: 18
31.01784114 2.846223374
41.00219107 5.360103918
43.01784114 7.274310021
45.0334912 5.186186266
59.01275576 2.689975596
61.02840582 5.78606584
71.01275576 6.249036669
73.02840582 9.033527155
75.00767038 5.128247334
75.04405588 3.306578046
85.02840582 3.076569789
87.04405588 6.86768155
89.02332044 3.093868701
89.05970595 5.362283665
101.0233204 2.607007419
103.0389705 2.370248882
115.0389705 2.536710336
145.0495352 3.033736759

Name: +ve in-silico MS/MS by CFM-ID for YGMNHEPVTNXLLS-UHFFFAOYSA-N
ID: YGMNHEPVTNXLLS-UHFFFAOYSA-N
Comment: Energy0
Num peaks: 10
61.02840582 2.023527323
75.00767038 4.612014288
89.02332044 2.32449634
91.0389705 2.441639883
105.0546206 2.128293073
117.0546206 4.672201565
135.0651853 8.271091044
145.0495352 11.56057211
163.0600999 23.12668563
181.0706646 19.13670019

Name: +ve in-silico MS/MS by CFM-ID for YGMNHEPVTNXLLS-UHFFFAOYSA-N
ID: YGMNHEPVTNXLLS-UHFFFAOYSA-N
Comment: Energy1
Num peaks: 14
43.01784114 4.918883415
45.0334912 3.480992744
71.01275576 6.276772017
73.02840582 7.621129437
75.00767038 3.323487278
87.04405588 7.23132549
89.02332044 7.751066724
91.0389705 6.235040132
105.0546206 4.160025228
117.0546206 5.578279116
135.0651853 3.813469812
145.0495352 9.811036377
163.0600999 7.558180654
181.0706646 2.915275507

Name: +ve in-silico MS/MS by CFM-ID for YGMNHEPVTNXLLS-UHFFFAOYSA-N
ID: YGMNHEPVTNXLLS-UHFFFAOYSA-N
Comment: Energy2
Num peaks: 17
29.00219107 2.385232987
31.01784114 3.011110701
43.01784114 9.620607901
45.0334912 7.571887022
56.99710569 2.634677811
59.01275576 2.718336916
61.02840582 5.612779946
71.01275576 4.769589991
73.02840582 9.74479918
75.00767038 3.869847396
75.04405588 4.292868968
85.02840582 3.092001425
87.04405588 6.885350233
89.02332044 2.90195861
89.05970595 5.373560093
117.0546206 3.607314313
145.0495352 2.963729872

Name: +ve in-silico MS/MS by CFM-ID for KDLWVYJOFARPRV-UHFFFAOYSA-N
ID: KDLWVYJOFARPRV-UHFFFAOYSA-N
Comment: Energy0
Num peaks: 6
93.04472458 1.541626683
105.0447246 2.064990532
158.0600403 2.038993837
172.0756904 2.637915108
181.0760247 1.774012072
199.0865894 74.47359515

Name: +ve in-silico MS/MS by CFM-ID for KDLWVYJOFARPRV-UHFFFAOYSA-N
ID: KDLWVYJOFARPRV-UHFFFAOYSA-N
Comment: Energy1
Num peaks: 14
93.04472458 1.596289101
103.0290745 2.289246441
105.0334912 17.63921381
105.0447246 6.640492561
143.0491413 2.112688182
155.0603746 1.664573211
157.0760247 1.668310738
158.0600403 2.70173554
169.0760247 1.645252664
170.0600403 1.603723788
171.0916748 1.963367083
172.0756904 2.769893998
181.0760247 2.11706336
199.0865894 33.84806392

Name: +ve in-silico MS/MS by CFM-ID for KDLWVYJOFARPRV-UHFFFAOYSA-N
ID: KDLWVYJOFARPRV-UHFFFAOYSA-N
Comment: Energy2
Num peaks: 31
39.02292652 1.15792764
40.01817548 3.646461741
42.03382555 0.9606426863
49.00727645 3.127245061
50.00252542 1.558662826
51.02292652 3.140947707
52.01817548 6.747851315
54.03382555 1.734925469
63.02292652 2.278353959
65.03857658 1.293899715
66.03382555 2.058337578
75.02292652 2.580441117
77.03857658 4.099827088
79.01784114 1.050834862
91.05422664 1.198552423
93.04472458 1.842952891
101.0385766 1.56910258
103.0290745 2.720289742
105.0334912 8.250809688
105.0447246 1.92793818
115.0542266 1.349356366
119.0491413 1.67960311
127.0290745 1.127748982
129.0334912 0.9419440665
130.0651257 1.32001633
131.0491413 2.545422359
141.0334912 1.755754436
143.0491413 2.122833913
156.0443902 1.035648364
169.0396392 1.035006609
181.0760247 1.055344923

Name: +ve in-silico MS/MS by CFM-ID for JKIAQWMSGAOABR-UHFFFAOYSA-N
ID: JKIAQWMSGAOABR-UHFFFAOYSA-N
Comment: Energy0
Num peaks: 6
43.01784114 2.477374179
61.02840582 14.80744416
63.04405588 3.238725697
145.0495352 4.707654141
163.0600999 23.10924727
181.0706646 33.1980079

Name: +ve in-silico MS/MS by CFM-ID for JKIAQWMSGAOABR-UHFFFAOYSA-N
ID: JKIAQWMSGAOABR-UHFFFAOYSA-N
Comment: Energy1
Num peaks: 6
43.01784114 8.94532899
61.02840582 24.69321015
63.04405588 6.552991934
145.0495352 10.5410585
163.0600999 20.28020252
181.0706646 11.84700359

Name: +ve in-silico MS/MS by CFM-ID for JKIAQWMSGAOABR-UHFFFAOYSA-N
ID: JKIAQWMSGAOABR-UHFFFAOYSA-N
Comment: Energy2
Num peaks: 13
31.01784114 4.645044608
43.01784114 15.57117907
45.0334912 16.20219708
55.01784114 1.984003023
59.01275576 2.999899172
61.02840582 14.49517418
63.04405588 6.262048009
71.01275576 2.089513484
73.02840582 3.247877132
75.04405588 4.082333319
101.0233204 2.274967455
103.0389705 4.479995915
145.0495352 2.143224455

Name: +ve in-silico MS/MS by CFM-ID for SOHXCTUEBOGGCN-UHFFFAOYSA-N
ID: SOHXCTUEBOGGCN-UHFFFAOYSA-N
Comment: Energy0
Num peaks: 6
124.0505382 6.317033143
126.0298028 3.398199666
142.0611029 41.00817769
168.0403675 13.4714347
181.0720019 3.673220701
199.0825666 20.21689797

Name: +ve in-silico MS/MS by CFM-ID for SOHXCTUEBOGGCN-UHFFFAOYSA-N
ID: SOHXCTUEBOGGCN-UHFFFAOYSA-N
Comment: Energy1
Num peaks: 8
45.04472458 9.605869681
94.03997355 2.626788358
98.02365479 2.852500043
113.0345538 4.404752239
124.0505382 12.39090847
126.0298028 9.261365649
142.0611029 36.66630008
168.0403675 3.140940966

Name: +ve in-silico MS/MS by CFM-ID for SOHXCTUEBOGGCN-UHFFFAOYSA-N
ID: SOHXCTUEBOGGCN-UHFFFAOYSA-N
Comment: Energy2
Num peaks: 16
43.02907452 3.957304948
45.04472458 16.54769519
47.06037464 4.393575944
53.01342445 4.532433222
55.02907452 6.439575102
57.04472458 2.708376715
69.04472458 3.226123737
71.06037464 3.241307784
80.02432348 1.94920949
82.03997355 4.180424066
94.03997355 7.323960058
96.05562361 1.924920064
124.0505382 3.882369183
125.0345538 3.180409444
126.0298028 10.95977931
142.0611029 3.297199113

Name: +ve in-silico MS/MS by CFM-ID for SJPRFYMJZVUSEC-UHFFFAOYSA-N
ID: SJPRFYMJZVUSEC-UHFFFAOYSA-N
Comment: Energy0
Num peaks: 6
76.03930485 2.45233245
124.0505382 14.48733166
139.0614373 5.868403234
153.0770873 3.087697801
155.0927374 39.0940824
199.0825666 21.0821214

Name: +ve in-silico MS/MS by CFM-ID for SJPRFYMJZVUSEC-UHFFFAOYSA-N
ID: SJPRFYMJZVUSEC-UHFFFAOYSA-N
Comment: Energy1
Num peaks: 13
30.03382555 3.141116958
54.03382555 3.350063543
58.02874017 2.7435448
69.04472458 5.0550831
76.03930485 3.906840725
96.05562361 15.84802543
98.07127368 4.442898521
124.0505382 9.103185398
126.0661883 6.354921334
139.0614373 4.954893802
153.0770873 2.233110945
155.0927374 17.29243174
199.0825666 3.152035533

Name: +ve in-silico MS/MS by CFM-ID for SJPRFYMJZVUSEC-UHFFFAOYSA-N
ID: SJPRFYMJZVUSEC-UHFFFAOYSA-N
Comment: Energy2
Num peaks: 22
15.02292652 1.722159993
28.01817548 2.004949483
30.03382555 2.04919895
42.03382555 1.780333917
44.99710569 2.192327333
45.04472458 1.268886482
53.01342445 3.532369591
55.02907452 4.234175553
57.04472458 6.856446058
58.02874017 3.200689886
59.06037464 3.598361504
69.04472458 6.635964609
71.06037464 1.86049477
85.0396392 1.596852482
96.05562361 5.180437115
99.05528926 2.025821003
122.0348882 1.843613132
124.0505382 11.90217262
128.0818384 1.387021418
137.0821727 2.18618879
139.0614373 11.34038852
155.0927374 2.063413784

Name: +ve in-silico MS/MS by CFM-ID for HAXOVKYBYLXHFJ-UHFFFAOYSA-N
ID: HAXOVKYBYLXHFJ-UHFFFAOYSA-N
Comment: Energy0
Num peaks: 6
124.0505382 8.765487158
139.0614373 11.56672035
153.0770873 2.667904037
155.0927374 58.16756022
168.0403675 4.302975565
199.0825666 4.948819588

Name: +ve in-silico MS/MS by CFM-ID for HAXOVKYBYLXHFJ-UHFFFAOYSA-N
ID: HAXOVKYBYLXHFJ-UHFFFAOYSA-N
Comment: Energy1
Num peaks: 8
94.03997355 6.244907277
96.05562361 7.005460807
113.0709393 2.833320372
124.0505382 10.15894305
126.0661883 7.45247418
128.0818384 2.931341876
139.0614373 12.44670734
155.0927374 32.79942374

Name: +ve in-silico MS/MS by CFM-ID for HAXOVKYBYLXHFJ-UHFFFAOYSA-N
ID: HAXOVKYBYLXHFJ-UHFFFAOYSA-N
Comment: Energy2
Num peaks: 15
53.01342445 3.742353999
55.02907452 8.506085345
57.04472458 1.930684173
69.04472458 4.131899566
71.06037464 3.643581603
85.0396392 1.376774285
94.03997355 13.89037888
96.05562361 8.030109989
97.0396392 1.63899197
101.0709393 1.302971711
124.0505382 9.493017004
137.0821727 2.653472828
138.0661883 1.508971337
139.0614373 15.73573926
155.0927374 2.561101134

Name: +ve in-silico MS/MS by CFM-ID for CZKPFHOQEXLLAE-UHFFFAOYSA-N
ID: CZKPFHOQEXLLAE-UHFFFAOYSA-N
Comment: Energy0
Num peaks: 6
76.03930485 2.057865053
98.07127368 24.20079158
124.0505382 12.87443759
153.0770873 1.623134891
155.0927374 31.83089849
199.0825666 15.92044055

Name: +ve in-silico MS/MS by CFM-ID for CZKPFHOQEXLLAE-UHFFFAOYSA-N
ID: CZKPFHOQEXLLAE-UHFFFAOYSA-N
Comment: Energy1
Num peaks: 6
58.02874017 3.038613763
96.05562361 2.543971127
98.07127368 59.74092636
124.0505382 5.423921594
139.0614373 3.277469633
155.0927374 10.92597289

Name: +ve in-silico MS/MS by CFM-ID for CZKPFHOQEXLLAE-UHFFFAOYSA-N
ID: CZKPFHOQEXLLAE-UHFFFAOYSA-N
Comment: Energy2
Num peaks: 12
28.01817548 2.994510466
42.03382555 3.83449798
43.02907452 3.283775285
44.04947561 2.872837012
45.04472458 3.266025451
58.02874017 2.49339807
69.04472458 3.562368192
81.04472458 2.934006154
82.03997355 11.98821015
96.05562361 7.761232136
98.07127368 31.98227866
124.0505382 3.186518304

Name: +ve in-silico MS/MS by CFM-ID for RCLGZQLVORGKRX-UHFFFAOYSA-N
ID: RCLGZQLVORGKRX-UHFFFAOYSA-N
Comment: Energy0
Num peaks: 6
54.03382555 0.6977340038
125.0385766 0.7886179946
127.0542266 0.7844384874
140.0494756 2.146029411
154.0651257 2.99924469
181.0760247 87.30885893

Name: +ve in-silico MS/MS by CFM-ID for RCLGZQLVORGKRX-UHFFFAOYSA-N
ID: RCLGZQLVORGKRX-UHFFFAOYSA-N
Comment: Energy1
Num peaks: 6
103.0290745 3.582494429
125.0385766 3.21239477
140.0494756 4.664131971
152.0494756 2.057251137
154.0651257 5.016257279
181.0760247 67.41279457

Name: +ve in-silico MS/MS by CFM-ID for RCLGZQLVORGKRX-UHFFFAOYSA-N
ID: RCLGZQLVORGKRX-UHFFFAOYSA-N
Comment: Energy2
Num peaks: 22
25.00727645 1.566303594
40.01817548 2.667018276
49.00727645 5.704474686
51.02292652 4.392633456
52.01817548 9.392679797
53.01342445 2.085010852
54.03382555 3.306106533
73.00727645 1.332861652
75.02292652 1.523016215
76.01817548 1.26700756
99.02292652 1.523620141
101.0385766 13.02336482
103.0290745 3.834409544
115.0542266 3.37839905
125.0385766 7.763941889
127.0542266 4.171987562
128.0494756 2.972723735
140.0494756 3.397746546
152.0494756 1.597111863
154.0651257 2.734756681
155.0603746 2.113666244
181.0760247 1.295234073

Name: +ve in-silico MS/MS by CFM-ID for WFFTZLRZZKXHJW-UHFFFAOYSA-N
ID: WFFTZLRZZKXHJW-UHFFFAOYSA-N
Comment: Energy0
Num peaks: 9
61.02840582 5.179158835
77.02332044 4.630948137
89.02332044 2.917732134
91.0389705 4.441099933
121.0495352 4.249438406
151.0600999 4.648667424
163.0600999 6.571228822
181.0706646 29.98573099
199.0812292 18.15170073

Name: +ve in-silico MS/MS by CFM-ID for WFFTZLRZZKXHJW-UHFFFAOYSA-N
ID: WFFTZLRZZKXHJW-UHFFFAOYSA-N
Comment: Energy1
Num peaks: 14
43.01784114 2.691962032
59.01275576 6.20190887
61.02840582 16.93559894
63.04405588 6.842867065
73.02840582 4.720938648
77.02332044 4.813760507
89.02332044 5.826137399
91.0389705 6.812689958
103.0389705 4.80937884
107.0338851 3.747446023
121.0495352 5.451344038
133.0495352 2.361244343
163.0600999 3.453658037
181.0706646 5.478980878

Name: +ve in-silico MS/MS by CFM-ID for WFFTZLRZZKXHJW-UHFFFAOYSA-N
ID: WFFTZLRZZKXHJW-UHFFFAOYSA-N
Comment: Energy2
Num peaks: 13
29.00219107 3.830061572
31.01784114 4.172086211
43.01784114 6.597865095
45.0334912 5.265148372
59.01275576 9.694169723
61.02840582 17.78310519
63.04405588 3.512363651
73.02840582 6.047488302
75.04405588 3.735301718
77.02332044 7.535833325
89.02332044 4.839640058
91.0389705 5.984274134
107.0338851 2.404667112

Name: +ve in-silico MS/MS by CFM-ID for YNLUOXLGFYRYJB-UHFFFAOYSA-N
ID: YNLUOXLGFYRYJB-UHFFFAOYSA-N
Comment: Energy0
Num peaks: 6
119.0338851 1.892177217
121.0495352 1.263032514
133.0495352 1.263118691
145.0495352 6.471364873
163.0600999 43.80865217
181.0706646 34.60370019

Name: +ve in-silico MS/MS by CFM-ID for YNLUOXLGFYRYJB-UHFFFAOYSA-N
ID: YNLUOXLGFYRYJB-UHFFFAOYSA-N
Comment: Energy1
Num peaks: 9
43.01784114 2.280202228
59.01275576 2.524642086
61.02840582 2.162589725
73.02840582 2.156705666
115.0389705 3.651840235
133.0495352 8.904693621
145.0495352 11.65393444
163.0600999 31.7171152
181.0706646 15.20976926

Name: +ve in-silico MS/MS by CFM-ID for YNLUOXLGFYRYJB-UHFFFAOYSA-N
ID: YNLUOXLGFYRYJB-UHFFFAOYSA-N
Comment: Energy2
Num peaks: 21
43.01784114 1.606670058
56.99710569 1.629621784
59.01275576 6.672077134
61.02840582 6.616048304
71.01275576 2.781724487
73.02840582 6.649536925
75.04405588 9.47870446
77.02332044 1.895998693
87.00767038 2.08109638
89.02332044 5.719423399
91.0389705 5.956416903
93.05462057 1.738595925
101.0233204 4.883922824
103.0389705 5.842120573
105.0546206 2.681687405
107.0338851 1.929258722
115.0389705 1.937065837
119.0338851 4.153702126
121.0495352 2.078148555
145.0495352 3.121374712
163.0600999 1.658482897

Name: +ve in-silico MS/MS by CFM-ID for JXJZDJGBBUNEJJ-UHFFFAOYSA-N
ID: JXJZDJGBBUNEJJ-UHFFFAOYSA-N
Comment: Energy0
Num peaks: 9
15.02292652 2.256219061
101.0709393 7.535808411
103.0865894 3.385239518
107.0256425 2.350515741
119.0256425 2.894375241
136.0521916 14.77064076
147.0205572 2.663696105
164.0471063 16.84587075
181.0736554 29.07028093

Name: +ve in-silico MS/MS by CFM-ID for JXJZDJGBBUNEJJ-UHFFFAOYSA-N
ID: JXJZDJGBBUNEJJ-UHFFFAOYSA-N
Comment: Energy1
Num peaks: 18
54.03382555 3.1931239
56.04947561 4.428026645
58.06512568 2.375793196
60.08077574 1.553412056
78.99434242 5.213959196
81.00999248 1.963739013
84.04439023 2.213234553
99.05528926 1.590438901
101.0709393 2.345234734
107.0256425 2.437566719
119.0256425 16.64060034
121.0412926 1.771232877
136.0521916 15.52846085
138.0678417 1.86833189
146.0365416 1.775141039
147.0205572 3.735313335
164.0471063 7.472297788
181.0736554 4.019499229

Name: +ve in-silico MS/MS by CFM-ID for JXJZDJGBBUNEJJ-UHFFFAOYSA-N
ID: JXJZDJGBBUNEJJ-UHFFFAOYSA-N
Comment: Energy2
Num peaks: 19
15.02292652 6.346064073
27.02292652 1.63902958
29.03857658 4.020010818
42.03382555 1.385518477
54.03382555 1.963326349
56.04947561 20.25465241
58.06512568 14.48167801
60.08077574 1.108077079
78.99434242 3.30716412
81.00999248 1.586091151
84.04439023 4.381015963
86.0600403 3.078984653
93.00999248 2.792976323
101.0709393 1.621465555
105.0099925 1.221469713
107.0256425 5.03383023
109.0412926 2.762721202
119.0256425 2.206654099
136.0521916 1.180243916

Name: +ve in-silico MS/MS by CFM-ID for DSDXEMKVZZBAKV-UHFFFAOYSA-N
ID: DSDXEMKVZZBAKV-UHFFFAOYSA-N
Comment: Energy0
Num peaks: 6
140.0494756 1.598933541
156.0807757 1.030224571
181.0760247 11.20999103
182.0600403 1.309261342
183.0552893 0.9287082637
199.0865894 81.95932301

Name: +ve in-silico MS/MS by CFM-ID for DSDXEMKVZZBAKV-UHFFFAOYSA-N
ID: DSDXEMKVZZBAKV-UHFFFAOYSA-N
Comment: Energy1
Num peaks: 6
156.0443902 2.398306592
158.0600403 3.903845798
181.0760247 20.76671256
182.0600403 2.253619301
183.0552893 2.453042906
199.0865894 56.49260408

Name: +ve in-silico MS/MS by CFM-ID for DSDXEMKVZZBAKV-UHFFFAOYSA-N
ID: DSDXEMKVZZBAKV-UHFFFAOYSA-N
Comment: Energy2
Num peaks: 13
128.0494756 3.261174073
130.0651257 5.524503799
140.0494756 27.93679474
152.0494756 3.069463434
153.0447246 2.762371343
154.0651257 7.84271834
155.0603746 6.547160273
156.0443902 1.657256946
156.0807757 3.180932643
164.0494756 2.617655022
171.0916748 1.446022044
181.0760247 7.940074074
183.0552893 7.524560517

Name: +ve in-silico MS/MS by CFM-ID for NHGURDSIZSTGGF-UHFFFAOYSA-N
ID: NHGURDSIZSTGGF-UHFFFAOYSA-N
Comment: Energy0
Num peaks: 6
92.04947561 0.7506598341
104.0494756 0.9863337984
128.0494756 0.80520743
130.0651257 2.691596498
142.0651257 2.377414543
159.0916748 87.00301698

Name: +ve in-silico MS/MS by CFM-ID for NHGURDSIZSTGGF-UHFFFAOYSA-N
ID: NHGURDSIZSTGGF-UHFFFAOYSA-N
Comment: Energy1
Num peaks: 6
51.02292652 2.418925827
92.04947561 2.757209658
128.0494756 3.477209541
130.0651257 6.751738633
142.0651257 3.435708985
159.0916748 61.8059187

Name: +ve in-silico MS/MS by CFM-ID for NHGURDSIZSTGGF-UHFFFAOYSA-N
ID: NHGURDSIZSTGGF-UHFFFAOYSA-N
Comment: Energy2
Num peaks: 19
39.02292652 5.312181695
41.03857658 1.237008387
49.00727645 7.618269849
51.02292652 6.553872304
52.01817548 1.843129052
53.03857658 4.22092615
55.05422664 1.408518884
63.02292652 4.565635398
65.03857658 2.566614845
75.02292652 7.560454751
77.03857658 1.148870235
80.04947561 1.860973932
92.04947561 12.3492847
102.0338255 11.68112035
104.0494756 3.291647868
116.0494756 1.482438361
128.0494756 2.116071674
130.0651257 1.827624518
142.0651257 1.864856205

Name: +ve in-silico MS/MS by CFM-ID for DBXKJGIKEDHVLW-UHFFFAOYSA-N
ID: DBXKJGIKEDHVLW-UHFFFAOYSA-N
Comment: Energy0
Num peaks: 6
106.0651257 0.9826319395
116.0494756 0.6260897381
130.0651257 0.8028401939
132.0807757 2.672539427
142.0651257 2.435381644
159.0916748 86.57456037

Name: +ve in-silico MS/MS by CFM-ID for DBXKJGIKEDHVLW-UHFFFAOYSA-N
ID: DBXKJGIKEDHVLW-UHFFFAOYSA-N
Comment: Energy1
Num peaks: 6
51.02292652 2.418586952
92.04947561 3.342289049
130.0651257 3.511815944
132.0807757 6.577362851
142.0651257 2.785160513
159.0916748 62.48783438

Name: +ve in-silico MS/MS by CFM-ID for DBXKJGIKEDHVLW-UHFFFAOYSA-N
ID: DBXKJGIKEDHVLW-UHFFFAOYSA-N
Comment: Energy2
Num peaks: 18
39.02292652 5.243361675
41.03857658 2.671100056
49.00727645 7.162392706
51.02292652 6.444442776
53.03857658 7.299121132
54.03382555 2.296220642
63.02292652 4.025871734
65.03857658 4.162512664
66.03382555 1.95673363
77.03857658 5.055155588
80.04947561 1.707153026
92.04947561 9.810461428
94.06512568 5.559006409
102.0338255 1.913152915
104.0494756 7.767136158
106.0651257 3.206555019
116.0494756 2.187296049
130.0651257 1.926229936

Name: +ve in-silico MS/MS by CFM-ID for JBUATYZOKUOOOJ-UHFFFAOYSA-N
ID: JBUATYZOKUOOOJ-UHFFFAOYSA-N
Comment: Energy0
Num peaks: 6
104.0494756 0.9895381655
118.0651257 1.658862566
130.0651257 0.799770145
132.0807757 2.679909665
142.0651257 2.437158343
159.0916748 86.76697415

Name: +ve in-silico MS/MS by CFM-ID for JBUATYZOKUOOOJ-UHFFFAOYSA-N
ID: JBUATYZOKUOOOJ-UHFFFAOYSA-N
Comment: Energy1
Num peaks: 6
92.04947561 2.72788101
128.0494756 2.202010088
130.0651257 3.493467745
132.0807757 6.706755407
142.0651257 2.831442901
159.0916748 62.50977327

Name: +ve in-silico MS/MS by CFM-ID for JBUATYZOKUOOOJ-UHFFFAOYSA-N
ID: JBUATYZOKUOOOJ-UHFFFAOYSA-N
Comment: Energy2
Num peaks: 21
39.02292652 5.598895558
41.03857658 1.390845227
49.00727645 3.549822853
51.02292652 3.272880402
52.01817548 1.962083617
53.03857658 7.517334779
55.05422664 3.045785611
63.02292652 4.464994695
65.03857658 2.341946319
75.02292652 7.805731386
77.03857658 1.497723322
80.04947561 1.893988279
89.03857658 1.284314843
91.05422664 1.310368542
92.04947561 11.85113329
102.0338255 10.33796975
104.0494756 3.955659452
116.0494756 3.142198237
118.0651257 1.538480745
130.0651257 1.816113153
132.0807757 1.606540987

Name: +ve in-silico MS/MS by CFM-ID for VXLHSCARPLIDSK-UHFFFAOYSA-N
ID: VXLHSCARPLIDSK-UHFFFAOYSA-N
Comment: Energy0
Num peaks: 6
139.0502039 0.6268011302
145.0508726 0.7345627379
146.0348882 0.7215070909
163.0614373 46.71541275
164.0454529 1.628182684
181.0720019 47.79315511

Name: +ve in-silico MS/MS by CFM-ID for VXLHSCARPLIDSK-UHFFFAOYSA-N
ID: VXLHSCARPLIDSK-UHFFFAOYSA-N
Comment: Energy1
Num peaks: 6
145.0508726 2.669447439
146.0348882 1.834469867
151.0614373 2.408597944
163.0614373 60.72567573
164.0454529 1.747589877
181.0720019 18.26206955

Name: +ve in-silico MS/MS by CFM-ID for VXLHSCARPLIDSK-UHFFFAOYSA-N
ID: VXLHSCARPLIDSK-UHFFFAOYSA-N
Comment: Energy2
Num peaks: 17
43.02907452 3.15688805
93.04472458 2.162551774
94.02874017 1.746008483
95.06037464 5.695736252
107.0239891 2.035425969
109.0396392 1.51702474
118.0399735 1.634188608
119.0239891 1.491405598
120.0556236 1.807237254
121.0396392 9.076795043
135.0189038 1.919735232
135.0665226 2.298084082
136.0505382 5.510139764
145.0508726 14.07208458
146.0348882 8.929493486
163.0614373 15.59034354
164.0454529 2.123709184

Name: +ve in-silico MS/MS by CFM-ID for AVVWPBAENSWJCB-UHFFFAOYSA-N
ID: AVVWPBAENSWJCB-UHFFFAOYSA-N
Comment: Energy0
Num peaks: 10
61.02840582 3.706264974
73.02840582 2.251570095
85.02840582 2.550990564
103.0389705 4.00995433
119.0338851 2.232212693
121.0495352 2.23846896
133.0495352 2.713306347
145.0495352 5.300802769
163.0600999 24.44706953
181.0706646 31.5850291

Name: +ve in-silico MS/MS by CFM-ID for AVVWPBAENSWJCB-UHFFFAOYSA-N
ID: AVVWPBAENSWJCB-UHFFFAOYSA-N
Comment: Energy1
Num peaks: 12
43.01784114 3.932020929
45.0334912 3.101797881
59.04914126 1.507341961
61.02840582 9.578727496
63.04405588 6.233585274
101.0233204 3.586308924
103.0389705 2.191841796
119.0338851 5.21318774
121.0495352 1.804359602
145.0495352 11.64183872
163.0600999 20.70816234
181.0706646 11.10856637

Name: +ve in-silico MS/MS by CFM-ID for AVVWPBAENSWJCB-UHFFFAOYSA-N
ID: AVVWPBAENSWJCB-UHFFFAOYSA-N
Comment: Energy2
Num peaks: 16
31.01784114 2.35492438
43.01784114 6.772914748
45.0334912 5.12206166
55.01784114 8.899121737
57.0334912 9.30788773
59.01275576 2.658660836
59.04914126 11.44075384
61.02840582 6.550918584
63.04405588 2.570182192
71.01275576 1.574480369
73.02840582 8.368330857
75.04405588 3.077702426
101.0233204 2.282957253
103.0389705 5.740882767
105.0546206 2.068157712
145.0495352 1.888168585

Name: +ve in-silico MS/MS by CFM-ID for NBFFJXUGAXMALI-UHFFFAOYSA-N
ID: NBFFJXUGAXMALI-UHFFFAOYSA-N
Comment: Energy0
Num peaks: 6
128.0494756 1.451308956
130.0651257 1.484135209
132.0807757 0.3030698155
142.0651257 44.26989977
143.0603746 0.234999147
159.0916748 51.07236461

Name: +ve in-silico MS/MS by CFM-ID for NBFFJXUGAXMALI-UHFFFAOYSA-N
ID: NBFFJXUGAXMALI-UHFFFAOYSA-N
Comment: Energy1
Num peaks: 6
115.0542266 2.368109034
128.0494756 4.527929476
130.0651257 2.623189145
132.0807757 4.784214523
142.0651257 55.91919434
159.0916748 22.38921816

Name: +ve in-silico MS/MS by CFM-ID for NBFFJXUGAXMALI-UHFFFAOYSA-N
ID: NBFFJXUGAXMALI-UHFFFAOYSA-N
Comment: Energy2
Num peaks: 15
40.01817548 3.357320613
42.03382555 1.643263636
49.00727645 3.082337421
52.01817548 2.459430134
64.01817548 1.655571472
101.0385766 5.010256293
102.0338255 2.371129479
115.0542266 11.67280452
116.0494756 4.025577508
126.0338255 3.328888662
128.0494756 6.910360424
130.0651257 3.488717185
132.0807757 1.745102616
142.0651257 28.41002602
143.0603746 2.089766183

Name: +ve in-silico MS/MS by CFM-ID for QDTPDIZRIHSVSG-UHFFFAOYSA-N
ID: QDTPDIZRIHSVSG-UHFFFAOYSA-N
Comment: Energy0
Num peaks: 8
73.02840582 3.596452747
101.0233204 3.280450217
117.0546206 7.707755642
119.0338851 4.698676056
135.0651853 5.601959217
145.0495352 11.23834909
163.0600999 26.86612967
181.0706646 18.19698283

Name: +ve in-silico MS/MS by CFM-ID for QDTPDIZRIHSVSG-UHFFFAOYSA-N
ID: QDTPDIZRIHSVSG-UHFFFAOYSA-N
Comment: Energy1
Num peaks: 9
43.01784114 12.53871379
45.0334912 4.846671649
71.01275576 13.61038558
73.02840582 16.28844451
89.02332044 8.522614323
91.0389705 8.273041923
117.0546206 4.663684699
145.0495352 7.125526747
163.0600999 5.624300526

Name: +ve in-silico MS/MS by CFM-ID for QDTPDIZRIHSVSG-UHFFFAOYSA-N
ID: QDTPDIZRIHSVSG-UHFFFAOYSA-N
Comment: Energy2
Num peaks: 12
31.01784114 2.390822853
43.01784114 7.500036702
45.0334912 4.642236831
61.02840582 5.211533096
71.01275576 3.676351152
73.02840582 18.24677967
75.04405588 5.241176118
101.0233204 8.887576201
103.0389705 6.482659718
117.0546206 10.43526189
119.0702706 2.840149143
145.0495352 6.420718409

Name: +ve in-silico MS/MS by CFM-ID for NTNWKDHZTDQSST-UHFFFAOYSA-N
ID: NTNWKDHZTDQSST-UHFFFAOYSA-N
Comment: Energy0
Num peaks: 6
119.0603746 0.181648449
128.0494756 0.2561974469
130.0651257 0.3893995154
132.0807757 0.8795734934
143.0603746 0.3324978583
159.0916748 96.44645285

Name: +ve in-silico MS/MS by CFM-ID for NTNWKDHZTDQSST-UHFFFAOYSA-N
ID: NTNWKDHZTDQSST-UHFFFAOYSA-N
Comment: Energy1
Num peaks: 6
130.0651257 1.679154723
131.0603746 2.038880477
132.0807757 1.990564582
133.0760247 2.31548547
143.0603746 2.22562352
159.0916748 79.25454433

Name: +ve in-silico MS/MS by CFM-ID for NTNWKDHZTDQSST-UHFFFAOYSA-N
ID: NTNWKDHZTDQSST-UHFFFAOYSA-N
Comment: Energy2
Num peaks: 20
49.00727645 1.858376049
50.00252542 2.463140321
51.02292652 1.967140076
52.01817548 1.771477933
91.05422664 3.393106043
101.0385766 11.12791078
103.0542266 5.153810019
104.0494756 2.679467643
105.0698767 1.553541597
106.0651257 1.43990989
107.0855268 1.648670878
115.0542266 7.615061205
116.0494756 6.926427485
128.0494756 3.89989322
130.0651257 5.353142473
131.0603746 3.369189075
132.0807757 6.541466079
133.0760247 1.99877576
143.0603746 6.929467773
159.0916748 3.727881523

Name: +ve in-silico MS/MS by CFM-ID for XHJFXYZUCBTEKE-UHFFFAOYSA-N
ID: XHJFXYZUCBTEKE-UHFFFAOYSA-N
Comment: Energy0
Num peaks: 6
114.0661883 1.563581347
156.076753 5.249632706
171.087652 1.222442102
181.0720019 3.619885189
183.0512665 0.5940347224
199.0825666 84.83806755

Name: +ve in-silico MS/MS by CFM-ID for XHJFXYZUCBTEKE-UHFFFAOYSA-N
ID: XHJFXYZUCBTEKE-UHFFFAOYSA-N
Comment: Energy1
Num peaks: 13
42.03382555 1.44512032
57.04472458 2.066923831
70.02874017 2.271218314
99.05528926 4.630079992
114.0661883 9.820529973
125.0345538 3.476529751
140.0454529 2.81977698
142.0611029 14.80946614
144.076753 2.264765436
156.076753 8.139538396
171.087652 5.79124043
181.0720019 1.608215285
199.0825666 20.92135496

Name: +ve in-silico MS/MS by CFM-ID for XHJFXYZUCBTEKE-UHFFFAOYSA-N
ID: XHJFXYZUCBTEKE-UHFFFAOYSA-N
Comment: Energy2
Num peaks: 19
40.01817548 1.683546264
42.03382555 16.66005096
43.02907452 9.538935168
44.04947561 8.343160188
57.04472458 1.320931244
59.06037464 1.786121192
71.06037464 4.076994306
83.02398914 1.208499031
85.0396392 1.3644949
87.05528926 1.522460277
96.05562361 3.375344189
97.0396392 6.575268775
99.05528926 1.603181886
112.0505382 6.996598072
114.0661883 8.393147844
124.0505382 1.273723458
126.0661883 1.31394706
142.0611029 1.748334427
181.0720019 1.87088419

Name: +ve in-silico MS/MS by CFM-ID for MUVWSHUHOHVPET-UHFFFAOYSA-N
ID: MUVWSHUHOHVPET-UHFFFAOYSA-N
Comment: Energy0
Num peaks: 6
155.0603746 0.1631909322
157.0760247 0.2261849541
171.0916748 0.1276171129
181.0760247 2.191623546
183.0552893 0.3403928463
199.0865894 96.54409425

Name: +ve in-silico MS/MS by CFM-ID for MUVWSHUHOHVPET-UHFFFAOYSA-N
ID: MUVWSHUHOHVPET-UHFFFAOYSA-N
Comment: Energy1
Num peaks: 6
157.0760247 1.825671799
169.0760247 2.973339316
171.0916748 3.592416215
173.0709393 1.69259424
181.0760247 4.081619124
199.0865894 79.12704743

Name: +ve in-silico MS/MS by CFM-ID for MUVWSHUHOHVPET-UHFFFAOYSA-N
ID: MUVWSHUHOHVPET-UHFFFAOYSA-N
Comment: Energy2
Num peaks: 16
49.00727645 6.439377859
51.02292652 7.280864199
53.03857658 3.718721818
104.0494756 2.214150714
116.0494756 5.50088539
118.0651257 2.328548939
128.0494756 2.929353647
130.0651257 3.878389529
155.0603746 8.237588557
157.0760247 3.18483143
167.0603746 3.194018017
171.0916748 5.221589846
173.0709393 2.400519639
181.0760247 15.08592125
183.0552893 4.94078195
199.0865894 3.978651766

Name: +ve in-silico MS/MS by CFM-ID for AOOQLSRUJMAFLZ-UHFFFAOYSA-N
ID: AOOQLSRUJMAFLZ-UHFFFAOYSA-N
Comment: Energy0
Num peaks: 6
82.06512568 3.371881576
84.08077574 19.19849113
86.0964258 2.651915839
99.09167477 12.83789114
101.1073248 46.74587619
103.1229749 6.303267743

Name: +ve in-silico MS/MS by CFM-ID for AOOQLSRUJMAFLZ-UHFFFAOYSA-N
ID: AOOQLSRUJMAFLZ-UHFFFAOYSA-N
Comment: Energy1
Num peaks: 6
82.06512568 5.215908879
84.08077574 31.73559141
86.0964258 7.359149217
99.09167477 8.666062592
101.1073248 24.14556036
103.1229749 6.222476233

Name: +ve in-silico MS/MS by CFM-ID for AOOQLSRUJMAFLZ-UHFFFAOYSA-N
ID: AOOQLSRUJMAFLZ-UHFFFAOYSA-N
Comment: Energy2
Num peaks: 9
44.04947561 8.646119786
56.04947561 6.204476776
58.06512568 11.03664521
70.06512568 5.660017616
72.08077574 3.401132535
82.06512568 3.722547712
84.08077574 28.71041682
86.0964258 5.163216716
101.1073248 8.381769811

Name: +ve in-silico MS/MS by CFM-ID for DACNFQAXWSXPRW-UHFFFAOYSA-N
ID: DACNFQAXWSXPRW-UHFFFAOYSA-N
Comment: Energy0
Num peaks: 6
157.0760247 0.08982195475
171.0552893 0.07990481766
173.0709393 0.1214737432
181.0760247 2.118915238
183.0552893 0.271529199
199.0865894 96.92768393

Name: +ve in-silico MS/MS by CFM-ID for DACNFQAXWSXPRW-UHFFFAOYSA-N
ID: DACNFQAXWSXPRW-UHFFFAOYSA-N
Comment: Energy1
Num peaks: 6
67.01784114 1.483653431
169.0760247 1.245147361
171.0552893 1.464040623
173.0709393 2.380981452
181.0760247 6.981818804
199.0865894 79.02598119

Name: +ve in-silico MS/MS by CFM-ID for DACNFQAXWSXPRW-UHFFFAOYSA-N
ID: DACNFQAXWSXPRW-UHFFFAOYSA-N
Comment: Energy2
Num peaks: 16
39.02292652 3.739974152
41.03857658 2.540920892
49.00727645 5.890153449
51.02292652 8.610308288
53.03857658 4.790421245
104.0494756 10.33857952
153.0447246 2.583138943
155.0603746 3.658948485
157.0760247 2.444311727
167.0603746 2.060234114
171.0552893 2.115565507
171.0916748 1.92084387
173.0709393 3.532233702
181.0760247 12.24093893
183.0552893 7.435693536
199.0865894 6.408928068

Name: +ve in-silico MS/MS by CFM-ID for VXYUOAZLTSOXFI-UHFFFAOYSA-N
ID: VXYUOAZLTSOXFI-UHFFFAOYSA-N
Comment: Energy0
Num peaks: 6
156.0443902 1.067649787
158.0600403 1.682446546
172.0756904 2.843811414
181.0760247 1.918122422
182.0600403 1.650669986
199.0865894 87.14024097

Name: +ve in-silico MS/MS by CFM-ID for VXYUOAZLTSOXFI-UHFFFAOYSA-N
ID: VXYUOAZLTSOXFI-UHFFFAOYSA-N
Comment: Energy1
Num peaks: 6
169.0760247 3.204574327
170.0600403 2.608807389
171.0916748 3.222488853
172.0756904 5.982268483
181.0760247 5.639407999
199.0865894 61.4681028

Name: +ve in-silico MS/MS by CFM-ID for VXYUOAZLTSOXFI-UHFFFAOYSA-N
ID: VXYUOAZLTSOXFI-UHFFFAOYSA-N
Comment: Energy2
Num peaks: 25
39.02292652 2.538982378
102.0338255 1.326162497
114.0338255 3.018180335
116.0494756 2.730242787
126.0338255 2.176780463
128.0494756 3.963177254
129.0447246 3.711508027
130.0651257 2.914056159
140.0494756 4.848765146
141.0447246 1.386920076
142.0651257 1.169157664
144.0443902 2.071519717
153.0447246 2.33130016
154.0287402 6.965769373
154.0651257 2.616291994
155.0603746 2.897274207
156.0443902 11.78871252
158.0600403 5.343597004
164.0494756 1.423774837
170.0600403 2.430755319
172.0756904 2.964249433
181.0760247 2.951432921
182.0600403 2.004792672
183.0552893 3.900524505
199.0865894 1.516373146

Name: +ve in-silico MS/MS by CFM-ID for BNBZJJFGUBTWQQ-UHFFFAOYSA-N
ID: BNBZJJFGUBTWQQ-UHFFFAOYSA-N
Comment: Energy0
Num peaks: 6
42.03382555 0.3744151288
171.0552893 0.8964763717
172.0756904 0.5521540229
173.0709393 0.8037614055
182.0600403 0.7412376864
199.0865894 94.83891079

Name: +ve in-silico MS/MS by CFM-ID for BNBZJJFGUBTWQQ-UHFFFAOYSA-N
ID: BNBZJJFGUBTWQQ-UHFFFAOYSA-N
Comment: Energy1
Num peaks: 6
42.03382555 2.894670591
52.01817548 4.017277209
54.03382555 11.58590765
173.0709393 3.19060344
181.0760247 2.960878408
199.0865894 62.40022675

Name: +ve in-silico MS/MS by CFM-ID for BNBZJJFGUBTWQQ-UHFFFAOYSA-N
ID: BNBZJJFGUBTWQQ-UHFFFAOYSA-N
Comment: Energy2
Num peaks: 15
25.00727645 2.965477334
26.00252542 2.804301777
27.02292652 4.338406445
40.01817548 15.27701767
42.03382555 18.26446699
44.04947561 7.114186322
49.00727645 3.597020976
51.02292652 3.173809571
156.0443902 3.16229291
158.0600403 3.618983517
170.0600403 4.541446356
172.0756904 3.02980667
173.0709393 2.40636504
183.0552893 3.008298874
199.0865894 4.749467669

Name: +ve in-silico MS/MS by CFM-ID for PFMACFYXTXWCPY-UHFFFAOYSA-N
ID: PFMACFYXTXWCPY-UHFFFAOYSA-N
Comment: Energy0
Num peaks: 6
107.0603746 1.778414696
158.0600403 1.022259757
170.0600403 0.9932167271
172.0756904 2.890890762
182.0600403 1.695185862
199.0865894 88.30154865

Name: +ve in-silico MS/MS by CFM-ID for PFMACFYXTXWCPY-UHFFFAOYSA-N
ID: PFMACFYXTXWCPY-UHFFFAOYSA-N
Comment: Energy1
Num peaks: 6
107.0603746 4.167614065
168.0443902 1.945722968
170.0600403 3.007743668
172.0756904 6.488524544
181.0760247 5.93142757
199.0865894 63.99093431

Name: +ve in-silico MS/MS by CFM-ID for PFMACFYXTXWCPY-UHFFFAOYSA-N
ID: PFMACFYXTXWCPY-UHFFFAOYSA-N
Comment: Energy2
Num peaks: 19
39.02292652 4.385598775
40.01817548 4.42379732
49.00727645 3.597730379
50.00252542 2.686599149
51.02292652 5.38517368
52.01817548 2.236142126
54.03382555 1.859436283
64.01817548 6.067165012
66.03382555 5.771369032
76.01817548 2.21353508
78.03382555 7.808762969
80.04947561 6.603670441
90.03382555 2.259915871
105.0447246 9.937285408
107.0603746 6.944932686
156.0443902 3.383802466
158.0600403 2.219843789
170.0600403 1.597757303
172.0756904 1.927495773

Name: +ve in-silico MS/MS by CFM-ID for FNHQVYVYFONTOS-UHFFFAOYSA-N
ID: FNHQVYVYFONTOS-UHFFFAOYSA-N
Comment: Energy0
Num peaks: 6
42.03382555 0.653787592
140.0494756 2.126055755
142.0651257 0.8637227095
157.0760247 0.7059234059
182.0600403 1.481861093
199.0865894 91.70504009

Name: +ve in-silico MS/MS by CFM-ID for FNHQVYVYFONTOS-UHFFFAOYSA-N
ID: FNHQVYVYFONTOS-UHFFFAOYSA-N
Comment: Energy1
Num peaks: 6
142.0651257 2.402445078
173.0709393 2.585931016
181.0760247 6.536882896
182.0600403 2.999820162
183.0552893 1.758265728
199.0865894 75.77404084

Name: +ve in-silico MS/MS by CFM-ID for FNHQVYVYFONTOS-UHFFFAOYSA-N
ID: FNHQVYVYFONTOS-UHFFFAOYSA-N
Comment: Energy2
Num peaks: 6
90.03382555 2.732395685
114.0338255 4.097231241
125.0385766 7.450404831
140.0494756 43.17515435
142.0651257 21.5121546
183.0552893 3.551683316

Name: +ve in-silico MS/MS by CFM-ID for IUWIERDRRGVILC-UHFFFAOYSA-N
ID: IUWIERDRRGVILC-UHFFFAOYSA-N
Comment: Energy0
Num peaks: 6
156.0443902 1.048086448
158.0600403 1.643525684
172.0756904 2.794012024
181.0760247 1.825906905
182.0600403 2.691527274
199.0865894 85.57495993

Name: +ve in-silico MS/MS by CFM-ID for IUWIERDRRGVILC-UHFFFAOYSA-N
ID: IUWIERDRRGVILC-UHFFFAOYSA-N
Comment: Energy1
Num peaks: 6
129.0447246 3.625462677
131.0603746 4.021761153
172.0756904 5.044182097
181.0760247 14.24295393
182.0600403 2.830285336
199.0865894 51.8357965

Name: +ve in-silico MS/MS by CFM-ID for IUWIERDRRGVILC-UHFFFAOYSA-N
ID: IUWIERDRRGVILC-UHFFFAOYSA-N
Comment: Energy2
Num peaks: 20
40.01817548 1.186749998
90.03382555 8.409209278
92.04947561 1.67964869
102.0338255 10.96060491
104.0494756 4.919465994
114.0338255 3.545211849
116.0494756 6.658568178
126.0338255 1.446207167
128.0494756 1.178753655
129.0447246 8.09898779
131.0603746 5.321158724
140.0494756 2.098727871
142.0287402 2.502092278
143.0603746 4.383177259
154.0287402 4.320752304
155.0603746 1.666049894
156.0443902 4.953687859
158.0600403 1.805278659
182.0600403 1.623438517
183.0552893 3.272034528

Name: +ve in-silico MS/MS by CFM-ID for IDIAORNSBWDMLT-UHFFFAOYSA-N
ID: IDIAORNSBWDMLT-UHFFFAOYSA-N
Comment: Energy0
Num peaks: 6
156.0443902 1.065566913
158.0600403 1.687882688
170.0600403 0.981177258
172.0756904 2.857410529
182.0600403 1.990333694
199.0865894 87.45820294

Name: +ve in-silico MS/MS by CFM-ID for IDIAORNSBWDMLT-UHFFFAOYSA-N
ID: IDIAORNSBWDMLT-UHFFFAOYSA-N
Comment: Energy1
Num peaks: 7
129.0447246 3.463182959
143.0603746 9.935679349
155.0603746 8.903007295
157.0760247 10.135308
172.0756904 3.690628824
181.0760247 6.618370597
199.0865894 37.41209564

Name: +ve in-silico MS/MS by CFM-ID for IDIAORNSBWDMLT-UHFFFAOYSA-N
ID: IDIAORNSBWDMLT-UHFFFAOYSA-N
Comment: Energy2
Num peaks: 18
90.03382555 9.57217054
92.04947561 2.109910574
102.0338255 10.45556005
104.0494756 5.655312253
114.0338255 4.407941336
116.0494756 7.149056781
128.0494756 1.380205301
129.0447246 7.763481939
131.0603746 5.520848281
142.0287402 2.936711315
143.0603746 3.543738316
144.0443902 1.351931043
154.0287402 4.610866351
155.0603746 1.660272426
156.0443902 5.670810792
158.0600403 2.317151988
182.0600403 1.457024826
183.0552893 3.634448785

Name: +ve in-silico MS/MS by CFM-ID for CPJNLDZEPRNGKX-UHFFFAOYSA-N
ID: CPJNLDZEPRNGKX-UHFFFAOYSA-N
Comment: Energy0
Num peaks: 6
125.0345538 2.922152336
138.0661883 4.076077478
156.076753 28.41791237
181.0720019 6.605363667
182.0560175 21.25336668
199.0825666 28.4554998

Name: +ve in-silico MS/MS by CFM-ID for CPJNLDZEPRNGKX-UHFFFAOYSA-N
ID: CPJNLDZEPRNGKX-UHFFFAOYSA-N
Comment: Energy1
Num peaks: 8
57.04472458 1.713957732
59.06037464 7.205389738
98.02365479 2.135859522
125.0345538 4.658874303
138.0661883 9.617568197
140.0454529 18.65023202
156.076753 31.35712838
182.0560175 5.756939971

Name: +ve in-silico MS/MS by CFM-ID for CPJNLDZEPRNGKX-UHFFFAOYSA-N
ID: CPJNLDZEPRNGKX-UHFFFAOYSA-N
Comment: Energy2
Num peaks: 20
15.02292652 3.445367049
28.01817548 1.480814683
30.03382555 1.34514272
42.03382555 8.769274683
43.02907452 7.67106093
53.01342445 12.27677168
55.02907452 9.394830897
57.04472458 3.064582558
59.06037464 7.026676336
71.06037464 1.326918801
84.00800472 1.270192902
96.00800472 2.523525593
96.05562361 2.192270019
98.02365479 1.467387313
98.03488817 1.88130828
108.0556236 1.4303789
113.0345538 1.362948744
125.0345538 4.739343505
127.0502039 2.398691784
140.0454529 5.179716708

Name: +ve in-silico MS/MS by CFM-ID for BCFQLJFGMUXHBS-UHFFFAOYSA-N
ID: BCFQLJFGMUXHBS-UHFFFAOYSA-N
Comment: Energy0
Num peaks: 6
44.99710569 2.732065971
138.0661883 17.77943933
139.0614373 3.557769202
153.0770873 2.830086422
155.0927374 36.92193154
199.0825666 23.32714306

Name: +ve in-silico MS/MS by CFM-ID for BCFQLJFGMUXHBS-UHFFFAOYSA-N
ID: BCFQLJFGMUXHBS-UHFFFAOYSA-N
Comment: Energy1
Num peaks: 20
44.0130901 2.73442375
44.99710569 1.61253693
54.03382555 2.471704186
59.06037464 1.101944572
62.02365479 9.903703694
83.06037464 8.265248918
85.0396392 1.070783111
110.0712737 10.45907084
112.0505382 3.494717311
112.0869237 1.538239607
124.0505382 2.09798369
137.0821727 1.697093595
138.0661883 10.60401717
139.0614373 4.262204764
153.0770873 1.24714129
155.0927374 9.616628212
156.0403675 1.674033538
158.0560175 1.092381292
168.0403675 1.59750536
199.0825666 4.514944805

Name: +ve in-silico MS/MS by CFM-ID for BCFQLJFGMUXHBS-UHFFFAOYSA-N
ID: BCFQLJFGMUXHBS-UHFFFAOYSA-N
Comment: Energy2
Num peaks: 20
15.02292652 1.574042423
42.03382555 6.315760596
44.0130901 1.083492691
44.99710569 5.059648636
53.01342445 5.06434398
55.02907452 4.645595534
59.06037464 1.69858398
69.04472458 12.7416337
71.06037464 7.453927571
81.04472458 1.233018707
85.0396392 3.295145644
96.05562361 1.902431987
109.0396392 3.14428769
110.0712737 1.645421495
124.0505382 4.023532719
136.0505382 1.418138623
137.0821727 1.611298262
138.0661883 3.775291014
139.0614373 11.17591369
155.0927374 1.913415217

Name: +ve in-silico MS/MS by CFM-ID for XENSOGIXJMZUDA-UHFFFAOYSA-N
ID: XENSOGIXJMZUDA-UHFFFAOYSA-N
Comment: Energy0
Num peaks: 6
124.0505382 3.039206116
138.0661883 5.60532724
139.0614373 7.514602986
155.0927374 61.57945596
181.0720019 6.11616029
199.0825666 4.987181891

Name: +ve in-silico MS/MS by CFM-ID for XENSOGIXJMZUDA-UHFFFAOYSA-N
ID: XENSOGIXJMZUDA-UHFFFAOYSA-N
Comment: Energy1
Num peaks: 9
99.05528926 2.328026759
110.0712737 4.329812155
112.0505382 2.880994694
124.0505382 3.523386225
137.0821727 6.799142607
138.0661883 16.9404513
139.0614373 16.13149522
155.0927374 26.0578114
181.0720019 2.725087383

Name: +ve in-silico MS/MS by CFM-ID for XENSOGIXJMZUDA-UHFFFAOYSA-N
ID: XENSOGIXJMZUDA-UHFFFAOYSA-N
Comment: Energy2
Num peaks: 14
44.04947561 1.991533043
53.01342445 1.960677102
58.02874017 1.963623053
69.04472458 3.087086453
71.06037464 6.442533255
85.0396392 3.804269153
96.05562361 2.284967556
101.0709393 2.729729388
108.0556236 4.753460766
124.0505382 11.88599834
137.0821727 3.400611055
138.0661883 2.386889225
139.0614373 29.30018189
155.0927374 4.487822838

Name: +ve in-silico MS/MS by CFM-ID for APXLKTKNHYOFDE-UHFFFAOYSA-N
ID: APXLKTKNHYOFDE-UHFFFAOYSA-N
Comment: Energy0
Num peaks: 6
81.04472458 3.022080194
96.05562361 4.1483296
112.0869237 37.34042774
138.0661883 20.77708729
155.0927374 12.78528486
199.0825666 13.55665527

Name: +ve in-silico MS/MS by CFM-ID for APXLKTKNHYOFDE-UHFFFAOYSA-N
ID: APXLKTKNHYOFDE-UHFFFAOYSA-N
Comment: Energy1
Num peaks: 7
54.03382555 2.68903717
81.04472458 6.535287668
85.07602471 13.57358977
96.05562361 18.92738187
112.0869237 31.11753697
138.0661883 4.88176708
155.0927374 2.541969829

Name: +ve in-silico MS/MS by CFM-ID for APXLKTKNHYOFDE-UHFFFAOYSA-N
ID: APXLKTKNHYOFDE-UHFFFAOYSA-N
Comment: Energy2
Num peaks: 12
42.03382555 5.905586294
57.04472458 3.021519752
58.06512568 3.427123186
59.06037464 3.122743451
69.04472458 4.158787306
71.06037464 6.365425524
81.04472458 15.98913162
83.06037464 2.379810827
96.05562361 24.82653381
110.0712737 4.666386471
112.0869237 5.562077936
138.0661883 2.057838998

Name: +ve in-silico MS/MS by CFM-ID for FZBOKZQISYZZSY-UHFFFAOYSA-N
ID: FZBOKZQISYZZSY-UHFFFAOYSA-N
Comment: Energy0
Num peaks: 8
87.00767038 3.884619629
89.02332044 2.842421299
105.0182351 10.8906166
117.0546206 6.322991053
135.0651853 7.683978214
145.0495352 6.641419154
163.0600999 21.38964427
181.0706646 21.76793701

Name: +ve in-silico MS/MS by CFM-ID for FZBOKZQISYZZSY-UHFFFAOYSA-N
ID: FZBOKZQISYZZSY-UHFFFAOYSA-N
Comment: Energy1
Num peaks: 12
57.0334912 9.569540459
59.01275576 3.463853438
59.04914126 3.864119888
75.04405588 15.385363
77.05970595 3.304643173
87.00767038 6.700785384
89.02332044 6.146291704
105.0182351 4.503194188
117.0546206 3.879634228
145.0495352 11.12976265
163.0600999 10.69862989
181.0706646 4.24282866

Name: +ve in-silico MS/MS by CFM-ID for FZBOKZQISYZZSY-UHFFFAOYSA-N
ID: FZBOKZQISYZZSY-UHFFFAOYSA-N
Comment: Energy2
Num peaks: 12
29.00219107 1.850039321
31.01784114 3.992669777
57.0334912 2.083392794
59.01275576 12.51005119
61.02840582 5.157607773
87.00767038 16.23532382
89.02332044 15.87008897
91.0389705 2.877360685
105.0182351 8.970873163
107.0338851 2.64955735
117.0546206 4.219049435
145.0495352 4.080563368

Name: +ve in-silico MS/MS by CFM-ID for XSQJVUIPZBTGAH-UHFFFAOYSA-N
ID: XSQJVUIPZBTGAH-UHFFFAOYSA-N
Comment: Energy0
Num peaks: 10
75.00767038 5.006136989
75.04405588 3.947566271
87.04405588 2.094097693
105.0182351 2.989792192
105.0546206 3.375339719
115.0389705 2.539255839
133.0495352 3.944820653
145.0495352 10.3864608
163.0600999 28.13125439
181.0706646 19.59325561

Name: +ve in-silico MS/MS by CFM-ID for XSQJVUIPZBTGAH-UHFFFAOYSA-N
ID: XSQJVUIPZBTGAH-UHFFFAOYSA-N
Comment: Energy1
Num peaks: 17
56.99710569 5.201557714
57.0334912 4.777099522
59.01275576 4.142975251
75.00767038 6.336687235
75.04405588 7.280950211
77.02332044 2.256261516
87.00767038 5.370968557
87.04405588 8.991100572
89.02332044 2.838046986
89.05970595 2.504480911
105.0182351 3.990728874
105.0546206 5.908883102
115.0389705 3.162318172
133.0495352 2.210077685
145.0495352 7.407283266
163.0600999 6.900844624
181.0706646 2.617450063

Name: +ve in-silico MS/MS by CFM-ID for XSQJVUIPZBTGAH-UHFFFAOYSA-N
ID: XSQJVUIPZBTGAH-UHFFFAOYSA-N
Comment: Energy2
Num peaks: 18
45.0334912 2.905150389
47.01275576 2.085500344
55.01784114 2.720120637
56.99710569 8.576383849
57.0334912 9.523200068
59.01275576 8.628260885
59.04914126 4.689115172
61.02840582 2.953401418
75.00767038 10.67335144
75.04405588 3.389742905
77.02332044 2.028637735
85.02840582 1.904328536
87.00767038 3.952868765
87.04405588 4.85912101
89.02332044 3.8916028
89.05970595 3.230603115
105.0182351 2.760978334
145.0495352 2.697986425

Name: +ve in-silico MS/MS by CFM-ID for GAFFOJNLJZRWLQ-UHFFFAOYSA-N
ID: GAFFOJNLJZRWLQ-UHFFFAOYSA-N
Comment: Energy0
Num peaks: 9
102.9848268 4.49300687
104.0164612 6.293311498
120.0113759 6.018743968
122.0270259 8.096183818
128.0276946 3.744980177
129.0117102 10.23790163
146.0382593 23.56498873
147.0222749 7.892332284
164.048824 10.43196285

Name: +ve in-silico MS/MS by CFM-ID for GAFFOJNLJZRWLQ-UHFFFAOYSA-N
ID: GAFFOJNLJZRWLQ-UHFFFAOYSA-N
Comment: Energy1
Num peaks: 8
42.03382555 1.893634613
70.02874017 8.616684515
71.01275576 34.42185812
77.01679558 2.78931791
88.03930485 18.44325027
129.0117102 8.280046613
146.0382593 2.184739317
147.0222749 5.200953861

Name: +ve in-silico MS/MS by CFM-ID for GAFFOJNLJZRWLQ-UHFFFAOYSA-N
ID: GAFFOJNLJZRWLQ-UHFFFAOYSA-N
Comment: Energy2
Num peaks: 20
15.02292652 4.543637418
41.00219107 4.121976507
42.03382555 8.095409663
43.01784114 5.47900629
44.04947561 2.378670855
59.01275576 11.88097783
59.99024648 2.465550813
61.02840582 2.996613113
70.02874017 3.521810328
71.01275576 7.287254056
74.00589655 1.717660306
77.01679558 4.510050548
84.98549545 1.325868923
88.03930485 1.954384789
101.0167956 4.055274054
102.0120445 3.80532796
102.9848268 4.065131236
103.0324456 1.369947366
105.0004768 2.560902731
129.0117102 2.627794596

Name: +ve in-silico MS/MS by CFM-ID for PJQROYOHSLQWBP-UHFFFAOYSA-N
ID: PJQROYOHSLQWBP-UHFFFAOYSA-N
Comment: Energy0
Num peaks: 7
44.99710569 5.269435472
108.0556236 4.575878378
138.0661883 7.849056431
154.0611029 4.348179058
155.0927374 26.19726681
182.0560175 11.46103919
199.0825666 23.80074714

Name: +ve in-silico MS/MS by CFM-ID for PJQROYOHSLQWBP-UHFFFAOYSA-N
ID: PJQROYOHSLQWBP-UHFFFAOYSA-N
Comment: Energy1
Num peaks: 15
62.02365479 2.479879843
108.0556236 5.033097781
110.0712737 16.83390633
121.0396392 1.528483255
126.0661883 2.513555674
136.0505382 1.492216525
137.0821727 1.459703383
138.0661883 12.64488699
154.0611029 10.43442198
155.0451185 2.581954057
155.0927374 7.837184252
172.0716676 1.59455997
181.0720019 2.278249275
182.0560175 7.112095361
199.0825666 5.010236265

Name: +ve in-silico MS/MS by CFM-ID for PJQROYOHSLQWBP-UHFFFAOYSA-N
ID: PJQROYOHSLQWBP-UHFFFAOYSA-N
Comment: Energy2
Num peaks: 25
44.0130901 1.012484419
44.99710569 10.14831848
58.02874017 0.9776298768
73.0396392 2.058419569
81.04472458 3.422023498
87.05528926 1.198399082
91.02907452 0.7107189336
93.04472458 5.818083551
95.06037464 0.8797740995
99.05528926 0.9543070708
108.0556236 19.20101598
110.0712737 9.89122173
111.0552893 2.026429391
112.0505382 0.6945652981
112.0869237 0.8161257929
113.0709393 0.922520921
114.0661883 1.969237078
121.0396392 0.9430381305
126.0661883 2.683950514
128.0818384 1.21964362
136.0505382 1.262283251
137.0821727 1.31146567
138.0661883 7.482985663
139.0502039 0.8241917011
155.0927374 2.097320738

Name: +ve in-silico MS/MS by CFM-ID for CUWQQBKIZVPCNL-UHFFFAOYSA-N
ID: CUWQQBKIZVPCNL-UHFFFAOYSA-N
Comment: Energy0
Num peaks: 6
42.03382555 0.3939535836
128.0494756 1.46137104
130.0651257 0.6498597918
132.0807757 0.4575013743
142.0651257 44.33593783
159.0916748 51.09137197

Name: +ve in-silico MS/MS by CFM-ID for CUWQQBKIZVPCNL-UHFFFAOYSA-N
ID: CUWQQBKIZVPCNL-UHFFFAOYSA-N
Comment: Energy1
Num peaks: 6
118.0651257 2.391363762
128.0494756 4.093259996
130.0651257 2.410665537
132.0807757 2.871986304
142.0651257 56.85967008
159.0916748 22.66188474

Name: +ve in-silico MS/MS by CFM-ID for CUWQQBKIZVPCNL-UHFFFAOYSA-N
ID: CUWQQBKIZVPCNL-UHFFFAOYSA-N
Comment: Energy2
Num peaks: 16
25.00727645 2.459079055
42.03382555 2.002984541
50.00252542 1.972130371
90.03382555 1.685924887
101.0385766 6.261035763
102.0338255 2.140538135
114.0338255 1.730468255
115.0542266 10.77702457
116.0494756 4.190707606
118.0651257 1.873683481
126.0338255 3.610166976
128.0494756 5.941589781
130.0651257 2.791682529
132.0807757 1.701589651
142.0651257 30.43948943
143.0603746 1.915103952

Name: +ve in-silico MS/MS by CFM-ID for NAPDOWNULRULLI-UHFFFAOYSA-N
ID: NAPDOWNULRULLI-UHFFFAOYSA-N
Comment: Energy0
Num peaks: 6
79.05422664 0.2395754718
81.04472458 0.4057212346
91.05422664 2.180886817
142.0651257 0.4074673757
143.0603746 0.4150950327
159.0916748 93.3307906

Name: +ve in-silico MS/MS by CFM-ID for NAPDOWNULRULLI-UHFFFAOYSA-N
ID: NAPDOWNULRULLI-UHFFFAOYSA-N
Comment: Energy1
Num peaks: 6
79.05422664 1.874139549
91.05422664 14.29285135
105.0698767 1.809611293
118.0651257 1.693680857
133.0760247 1.631549926
159.0916748 60.31440692

Name: +ve in-silico MS/MS by CFM-ID for NAPDOWNULRULLI-UHFFFAOYSA-N
ID: NAPDOWNULRULLI-UHFFFAOYSA-N
Comment: Energy2
Num peaks: 19
25.00727645 2.198133286
40.01817548 9.342372169
42.03382555 8.911381434
49.00727645 3.500026079
51.02292652 2.537975503
63.02292652 2.563610193
65.03857658 3.237115373
75.02292652 1.956580774
79.05422664 3.943528678
91.05422664 23.39779921
101.0385766 1.7714869
103.0290745 2.057156219
103.0542266 2.163890147
105.0698767 2.640842529
116.0494756 2.836615629
118.0651257 2.243222087
131.0603746 1.379251437
133.0760247 2.301845255
143.0603746 2.255491439

Name: +ve in-silico MS/MS by CFM-ID for PGBPKWWZWTXCHU-UHFFFAOYSA-N
ID: PGBPKWWZWTXCHU-UHFFFAOYSA-N
Comment: Energy0
Num peaks: 6
124.0505382 5.645686788
125.0345538 6.398617372
142.0611029 37.75556774
168.0403675 5.776520121
181.0720019 4.794915526
199.0825666 26.47714353

Name: +ve in-silico MS/MS by CFM-ID for PGBPKWWZWTXCHU-UHFFFAOYSA-N
ID: PGBPKWWZWTXCHU-UHFFFAOYSA-N
Comment: Energy1
Num peaks: 10
58.02874017 4.657531742
59.06037464 1.785740963
96.05562361 1.510643938
124.0505382 11.02502849
125.0345538 5.470806832
126.0298028 13.18508718
126.0661883 1.743396389
140.0454529 1.777640566
142.0611029 35.20181926
168.0403675 4.086030901

Name: +ve in-silico MS/MS by CFM-ID for PGBPKWWZWTXCHU-UHFFFAOYSA-N
ID: PGBPKWWZWTXCHU-UHFFFAOYSA-N
Comment: Energy2
Num peaks: 19
15.02292652 1.977061633
42.03382555 3.955701603
43.02907452 2.44650859
53.01342445 8.971976729
55.02907452 8.780191918
57.04472458 2.485276081
58.02874017 2.80366385
80.02432348 2.39992959
82.03997355 9.188243159
84.00800472 3.339775888
86.02365479 4.498433454
96.00800472 3.062341047
98.02365479 2.018355782
101.0345538 3.782847115
113.0345538 4.132812116
124.0505382 3.544725053
125.0345538 4.606212759
126.0298028 6.137501486
142.0611029 2.936686196

Name: +ve in-silico MS/MS by CFM-ID for QKQIPMPYDSILPF-UHFFFAOYSA-N
ID: QKQIPMPYDSILPF-UHFFFAOYSA-N
Comment: Energy0
Num peaks: 6
76.03930485 2.518045296
124.0505382 14.7371781
139.0614373 3.57977799
153.0770873 3.185806823
155.0927374 41.76685931
199.0825666 21.87774665

Name: +ve in-silico MS/MS by CFM-ID for QKQIPMPYDSILPF-UHFFFAOYSA-N
ID: QKQIPMPYDSILPF-UHFFFAOYSA-N
Comment: Energy1
Num peaks: 11
30.03382555 3.202867211
58.02874017 2.752203968
69.04472458 10.92076768
76.03930485 3.741020395
96.05562361 20.26868163
112.0505382 3.042659946
124.0505382 7.208868653
139.0614373 6.889142586
153.0770873 2.383413062
155.0927374 17.75107472
199.0825666 3.348065851

Name: +ve in-silico MS/MS by CFM-ID for QKQIPMPYDSILPF-UHFFFAOYSA-N
ID: QKQIPMPYDSILPF-UHFFFAOYSA-N
Comment: Energy2
Num peaks: 20
28.01817548 2.631151861
30.03382555 2.137732009
42.03382555 2.631065501
43.02907452 4.198434916
44.99710569 2.246262793
53.01342445 10.63553272
55.02907452 7.90481653
57.04472458 4.696042987
58.02874017 2.483782079
70.02874017 1.846904145
80.02432348 1.526811893
96.05562361 5.071129959
99.05528926 4.740716796
124.0505382 9.993298007
126.0661883 1.464564389
128.0818384 1.645628948
137.0821727 2.322120711
138.0661883 1.878413152
139.0614373 9.007727524
155.0927374 2.197961487

Name: +ve in-silico MS/MS by CFM-ID for KKFKEIOBNLOELC-UHFFFAOYSA-N
ID: KKFKEIOBNLOELC-UHFFFAOYSA-N
Comment: Energy0
Num peaks: 6
124.0505382 7.123266199
138.0661883 2.747530003
139.0614373 6.536730009
155.0927374 59.36670456
168.0403675 6.135233017
199.0825666 7.167580467

Name: +ve in-silico MS/MS by CFM-ID for KKFKEIOBNLOELC-UHFFFAOYSA-N
ID: KKFKEIOBNLOELC-UHFFFAOYSA-N
Comment: Energy1
Num peaks: 13
58.02874017 1.428921236
96.05562361 7.573260419
99.05528926 2.454368699
112.0505382 5.013765558
113.0345538 2.6316222
124.0505382 6.380232759
126.0661883 2.89829291
138.0661883 2.601332667
139.0614373 14.29877066
140.0454529 2.615902617
153.0770873 1.578221433
155.0927374 29.88274258
199.0825666 1.578566375

Name: +ve in-silico MS/MS by CFM-ID for KKFKEIOBNLOELC-UHFFFAOYSA-N
ID: KKFKEIOBNLOELC-UHFFFAOYSA-N
Comment: Energy2
Num peaks: 18
42.03382555 4.127176656
43.02907452 3.073425199
53.01342445 5.538611445
55.02907452 2.352422857
57.04472458 4.249783728
72.04439023 3.04342836
81.04472458 6.583573062
82.03997355 2.077871073
86.07127368 4.67351605
96.05562361 9.961027821
97.0396392 2.377575757
98.07127368 1.461636448
99.05528926 2.525671533
124.0505382 6.653186214
137.0821727 2.875286697
138.0661883 3.100616766
139.0614373 12.70271126
155.0927374 2.943713745

Name: +ve in-silico MS/MS by CFM-ID for DJTOZARVMASNGS-UHFFFAOYSA-N
ID: DJTOZARVMASNGS-UHFFFAOYSA-N
Comment: Energy0
Num peaks: 6
76.03930485 4.582426713
81.04472458 6.426504341
98.07127368 17.29330849
102.0185694 3.991299001
155.0927374 34.18944269
199.0825666 15.84836769

Name: +ve in-silico MS/MS by CFM-ID for DJTOZARVMASNGS-UHFFFAOYSA-N
ID: DJTOZARVMASNGS-UHFFFAOYSA-N
Comment: Energy1
Num peaks: 10
30.03382555 3.992436709
58.02874017 7.049556283
76.03930485 7.977062657
81.04472458 4.571528796
98.07127368 25.44208216
124.0505382 3.36194924
126.0661883 9.023987423
128.0818384 6.488530296
139.0614373 4.893470508
155.0927374 8.082944619

Name: +ve in-silico MS/MS by CFM-ID for DJTOZARVMASNGS-UHFFFAOYSA-N
ID: DJTOZARVMASNGS-UHFFFAOYSA-N
Comment: Energy2
Num peaks: 18
28.01817548 2.955666382
30.03382555 2.067347357
42.03382555 4.73331682
44.99710569 1.899326279
52.01817548 4.560369171
53.01342445 1.304976158
56.0130901 2.986378616
57.04472458 2.100636257
58.02874017 5.468317926
69.04472458 1.295221423
76.03930485 1.366580376
81.04472458 13.25747056
82.03997355 3.292283999
96.05562361 2.067595201
98.07127368 25.96060399
124.0505382 1.75699736
126.0661883 1.274546456
139.0614373 1.73613846

Name: +ve in-silico MS/MS by CFM-ID for JWMNOQFKWAIJKZ-UHFFFAOYSA-N
ID: JWMNOQFKWAIJKZ-UHFFFAOYSA-N
Comment: Energy0
Num peaks: 10
39.02292652 7.360878518
41.03857658 16.51026685
43.05422664 18.91303074
44.04947561 2.448860394
45.06987671 4.692237943
60.04439023 2.468350324
62.0600403 7.192248346
149.0474406 2.301663561
163.0630907 5.815325848
181.0736554 13.45783089

Name: +ve in-silico MS/MS by CFM-ID for JWMNOQFKWAIJKZ-UHFFFAOYSA-N
ID: JWMNOQFKWAIJKZ-UHFFFAOYSA-N
Comment: Energy1
Num peaks: 10
41.03857658 5.109452752
44.04947561 24.50174227
45.0334912 7.047758738
56.04947561 1.981713196
57.0334912 4.341711132
58.06512568 2.246176503
59.04914126 7.511501833
60.04439023 3.601934676
62.0600403 19.21242775
120.0208915 5.994777068

Name: +ve in-silico MS/MS by CFM-ID for JWMNOQFKWAIJKZ-UHFFFAOYSA-N
ID: JWMNOQFKWAIJKZ-UHFFFAOYSA-N
Comment: Energy2
Num peaks: 14
15.02292652 2.011497236
25.00727645 4.274812468
27.02292652 4.255964075
29.03857658 1.629169095
39.02292652 7.870443714
41.03857658 17.19536981
42.03382555 3.460195722
43.05422664 15.12928096
44.04947561 9.36840081
45.0334912 1.849413646
45.06987671 5.421712702
60.04439023 3.406190384
62.0600403 3.024017616
123.0317905 1.470244695

Name: +ve in-silico MS/MS by CFM-ID for SQVLGUPUTLPOAE-UHFFFAOYSA-N
ID: SQVLGUPUTLPOAE-UHFFFAOYSA-N
Comment: Energy0
Num peaks: 6
129.0447246 0.1949233636
131.0603746 2.08942357
159.0552893 0.1429119406
173.0709393 0.2150196464
183.0552893 0.2900960452
199.0865894 96.34235164

Name: +ve in-silico MS/MS by CFM-ID for SQVLGUPUTLPOAE-UHFFFAOYSA-N
ID: SQVLGUPUTLPOAE-UHFFFAOYSA-N
Comment: Energy1
Num peaks: 6
106.0651257 2.393500209
167.0603746 2.395162455
171.0916748 9.377230085
173.0709393 3.173781713
183.0552893 2.676827043
199.0865894 68.26512215

Name: +ve in-silico MS/MS by CFM-ID for SQVLGUPUTLPOAE-UHFFFAOYSA-N
ID: SQVLGUPUTLPOAE-UHFFFAOYSA-N
Comment: Energy2
Num peaks: 17
39.02292652 2.230865272
41.03857658 2.396609147
49.00727645 2.147313059
51.02292652 2.32386615
65.03857658 2.303344411
69.0334912 1.959898954
75.02292652 2.129409395
77.03857658 6.951699499
79.05422664 11.65717593
103.0290745 2.219292555
104.0494756 4.896966648
106.0651257 12.65684405
129.0447246 5.603591965
131.0603746 15.1476449
153.0447246 2.922324311
167.0603746 2.018923205
169.0760247 1.571876378

Name: +ve in-silico MS/MS by CFM-ID for JKILJLJVYYELDG-UHFFFAOYSA-N
ID: JKILJLJVYYELDG-UHFFFAOYSA-N
Comment: Energy0
Num peaks: 6
129.0447246 0.1952629666
131.0603746 2.095046903
167.0603746 0.1350095169
173.0709393 0.1848951063
183.0552893 0.2899606502
199.0865894 96.55109597

Name: +ve in-silico MS/MS by CFM-ID for JKILJLJVYYELDG-UHFFFAOYSA-N
ID: JKILJLJVYYELDG-UHFFFAOYSA-N
Comment: Energy1
Num peaks: 6
106.0651257 2.460205436
167.0603746 2.434171411
171.0916748 9.510677951
173.0709393 2.402500397
183.0552893 2.719850787
199.0865894 69.7993003

Name: +ve in-silico MS/MS by CFM-ID for JKILJLJVYYELDG-UHFFFAOYSA-N
ID: JKILJLJVYYELDG-UHFFFAOYSA-N
Comment: Energy2
Num peaks: 16
39.02292652 2.653415081
49.00727645 1.844375325
51.02292652 2.138861922
63.02292652 2.697439162
65.03857658 2.858467401
69.0334912 1.996073436
77.03857658 4.443998877
79.05422664 14.13455916
90.03382555 1.499402881
104.0494756 3.838107213
106.0651257 14.62666202
129.0447246 5.861965831
131.0603746 15.44017545
153.0447246 3.001924903
167.0603746 2.054324953
169.0760247 1.791637069

Name: +ve in-silico MS/MS by CFM-ID for YVQCETOZYJRBBS-UHFFFAOYSA-N
ID: YVQCETOZYJRBBS-UHFFFAOYSA-N
Comment: Energy0
Num peaks: 6
15.02292652 0.7075734647
39.02292652 1.486531667
131.0603746 2.072275296
173.0709393 0.1332719746
183.0552893 0.1156135234
199.0865894 95.06333081

Name: +ve in-silico MS/MS by CFM-ID for YVQCETOZYJRBBS-UHFFFAOYSA-N
ID: YVQCETOZYJRBBS-UHFFFAOYSA-N
Comment: Energy1
Num peaks: 6
131.0603746 2.092964994
155.0603746 2.203697976
169.0760247 2.190491725
171.0916748 8.63360868
183.0552893 2.414725938
199.0865894 75.15919053

Name: +ve in-silico MS/MS by CFM-ID for YVQCETOZYJRBBS-UHFFFAOYSA-N
ID: YVQCETOZYJRBBS-UHFFFAOYSA-N
Comment: Energy2
Num peaks: 15
15.02292652 2.267358637
39.02292652 17.59733885
41.03857658 2.445573028
49.00727645 3.467576378
51.02292652 3.991436853
63.02292652 3.18704823
79.05422664 3.413134951
81.0334912 1.842396324
104.0494756 5.978649367
106.0651257 5.506852763
131.0603746 20.73289497
140.0494756 4.048271388
169.0760247 1.896990395
170.0600403 2.455847195
199.0865894 1.929693937

Name: +ve in-silico MS/MS by CFM-ID for ZYTLYQSGNUSOAK-UHFFFAOYSA-N
ID: ZYTLYQSGNUSOAK-UHFFFAOYSA-N
Comment: Energy0
Num peaks: 6
49.00727645 0.4193718813
51.02292652 0.6692329561
53.03857658 1.485021285
81.0334912 0.4289841424
182.0600403 0.5649862014
199.0865894 95.36459249

Name: +ve in-silico MS/MS by CFM-ID for ZYTLYQSGNUSOAK-UHFFFAOYSA-N
ID: ZYTLYQSGNUSOAK-UHFFFAOYSA-N
Comment: Energy1
Num peaks: 6
39.02292652 4.581775559
81.0334912 5.471041421
169.0760247 1.931740142
171.0916748 8.690264367
173.0709393 2.549126686
199.0865894 66.97058195

Name: +ve in-silico MS/MS by CFM-ID for ZYTLYQSGNUSOAK-UHFFFAOYSA-N
ID: ZYTLYQSGNUSOAK-UHFFFAOYSA-N
Comment: Energy2
Num peaks: 10
39.02292652 4.024165153
41.03857658 2.564687641
49.00727645 12.53695082
51.02292652 7.710974769
53.03857658 19.39560068
55.05422664 2.443691408
81.0334912 18.84718097
153.0447246 5.359453998
169.0760247 2.822350499
182.0600403 5.730601382

Name: +ve in-silico MS/MS by CFM-ID for KEMWBOXXFQLDHK-UHFFFAOYSA-N
ID: KEMWBOXXFQLDHK-UHFFFAOYSA-N
Comment: Energy0
Num peaks: 6
81.0334912 0.5356280799
159.0552893 0.3640039707
167.0603746 0.1353319442
173.0709393 0.1918547707
183.0552893 0.3297752217
199.0865894 97.92946585

Name: +ve in-silico MS/MS by CFM-ID for KEMWBOXXFQLDHK-UHFFFAOYSA-N
ID: KEMWBOXXFQLDHK-UHFFFAOYSA-N
Comment: Energy1
Num peaks: 6
39.02292652 4.523483296
167.0603746 2.310374892
171.0916748 8.935179339
173.0709393 3.904728914
183.0552893 3.079440258
199.0865894 66.05243119

Name: +ve in-silico MS/MS by CFM-ID for KEMWBOXXFQLDHK-UHFFFAOYSA-N
ID: KEMWBOXXFQLDHK-UHFFFAOYSA-N
Comment: Energy2
Num peaks: 12
39.02292652 6.289296718
41.03857658 5.219495678
49.00727645 8.222522133
51.02292652 11.99882409
53.03857658 7.187226273
55.05422664 4.915549595
69.0334912 2.464979251
81.0334912 17.42763366
141.0447246 3.928763993
167.0603746 2.853261323
169.0760247 3.615900053
199.0865894 5.983422657

Name: +ve in-silico MS/MS by CFM-ID for XPVISBVAODMRKL-UHFFFAOYSA-N
ID: XPVISBVAODMRKL-UHFFFAOYSA-N
Comment: Energy0
Num peaks: 7
87.05528926 10.61880341
125.0345538 4.59502936
154.0611029 14.18203962
171.087652 3.011404042
181.0720019 2.925109055
182.0560175 16.7346361
199.0825666 30.55757347

Name: +ve in-silico MS/MS by CFM-ID for XPVISBVAODMRKL-UHFFFAOYSA-N
ID: XPVISBVAODMRKL-UHFFFAOYSA-N
Comment: Energy1
Num peaks: 12
42.03382555 2.72978862
53.00219107 2.232727729
68.0130901 4.143459347
70.02874017 9.493142778
73.0396392 1.859794973
113.0345538 3.845408913
125.0345538 35.326012
127.0502039 2.582267059
154.0611029 10.00031702
156.076753 3.84903704
182.0560175 3.783630447
199.0825666 1.689275004

Name: +ve in-silico MS/MS by CFM-ID for XPVISBVAODMRKL-UHFFFAOYSA-N
ID: XPVISBVAODMRKL-UHFFFAOYSA-N
Comment: Energy2
Num peaks: 13
40.01817548 4.382219533
42.03382555 21.84341319
44.04947561 3.621986027
53.00219107 1.820697896
68.0130901 3.399130514
69.04472458 2.198831779
70.02874017 14.69290678
85.0396392 2.873764144
87.05528926 13.71337652
97.0396392 5.131040627
102.0661883 2.618536163
113.0345538 2.382784585
125.0345538 2.219303017

Name: +ve in-silico MS/MS by CFM-ID for ULZZEBVSTIBFGE-UHFFFAOYSA-N
ID: ULZZEBVSTIBFGE-UHFFFAOYSA-N
Comment: Energy0
Num peaks: 6
31.01784114 5.63759973
49.02840582 20.2870725
133.0495352 24.52395385
151.0600999 19.68433559
163.0600999 7.365948808
181.0706646 9.995571739

Name: +ve in-silico MS/MS by CFM-ID for ULZZEBVSTIBFGE-UHFFFAOYSA-N
ID: ULZZEBVSTIBFGE-UHFFFAOYSA-N
Comment: Energy1
Num peaks: 6
31.01784114 7.353709907
49.02840582 51.31328408
133.0495352 10.70717708
151.0600999 2.930575174
163.0600999 6.423469909
181.0706646 4.247628086

Name: +ve in-silico MS/MS by CFM-ID for ULZZEBVSTIBFGE-UHFFFAOYSA-N
ID: ULZZEBVSTIBFGE-UHFFFAOYSA-N
Comment: Energy2
Num peaks: 16
31.01784114 16.4741218
43.01784114 1.842779191
47.01275576 4.447374645
49.02840582 15.76342623
59.01275576 1.833484031
61.02840582 2.842957356
71.01275576 2.090181839
73.02840582 7.435627725
75.04405588 2.266176644
89.02332044 3.593666968
91.0389705 2.833366564
115.0389705 2.179251624
117.0546206 4.037530333
131.0338851 1.349947497
133.0495352 10.09051772
135.0651853 1.894149463

Name: +ve in-silico MS/MS by CFM-ID for JBJLGGRLNFPHKF-UHFFFAOYSA-N
ID: JBJLGGRLNFPHKF-UHFFFAOYSA-N
Comment: Energy0
Num peaks: 7
87.05528926 12.92024468
113.0345538 3.747048967
125.0345538 4.322373889
154.0611029 13.24947545
171.087652 3.388711395
182.0560175 15.57479206
199.0825666 28.16598016

Name: +ve in-silico MS/MS by CFM-ID for JBJLGGRLNFPHKF-UHFFFAOYSA-N
ID: JBJLGGRLNFPHKF-UHFFFAOYSA-N
Comment: Energy1
Num peaks: 13
42.03382555 2.894680636
70.02874017 5.219847047
73.0396392 1.848733712
82.02874017 2.79789811
84.00800472 2.156690359
87.05528926 4.856778746
113.0345538 3.659243848
125.0345538 35.26684599
127.0502039 2.676183954
154.0611029 9.699744699
156.076753 3.86645009
182.0560175 3.718238133
199.0825666 1.599833624

Name: +ve in-silico MS/MS by CFM-ID for JBJLGGRLNFPHKF-UHFFFAOYSA-N
ID: JBJLGGRLNFPHKF-UHFFFAOYSA-N
Comment: Energy2
Num peaks: 12
40.01817548 2.175215891
42.03382555 17.79612052
44.04947561 3.130029921
68.0130901 4.418703039
69.04472458 2.157292617
70.02874017 13.87712883
83.02398914 4.226175054
85.0396392 4.006055234
87.05528926 15.32787621
97.0396392 7.143297628
113.0345538 4.05562492
125.0345538 2.076376353

Name: +ve in-silico MS/MS by CFM-ID for VSIHQVZIDQLXFD-UHFFFAOYSA-N
ID: VSIHQVZIDQLXFD-UHFFFAOYSA-N
Comment: Energy0
Num peaks: 6
96.05562361 4.195847844
113.0821727 33.54605727
124.0505382 2.913520902
141.0770873 14.78284935
142.0611029 9.272963945
159.087652 23.79229748

Name: +ve in-silico MS/MS by CFM-ID for VSIHQVZIDQLXFD-UHFFFAOYSA-N
ID: VSIHQVZIDQLXFD-UHFFFAOYSA-N
Comment: Energy1
Num peaks: 6
84.05562361 5.49451208
86.07127368 5.31033331
96.05562361 21.1451018
113.0821727 41.99331819
141.0770873 4.311931461
159.087652 3.695821841

Name: +ve in-silico MS/MS by CFM-ID for VSIHQVZIDQLXFD-UHFFFAOYSA-N
ID: VSIHQVZIDQLXFD-UHFFFAOYSA-N
Comment: Energy2
Num peaks: 18
27.02292652 1.507414834
28.01817548 1.92458419
42.03382555 5.487561529
43.02907452 10.20052468
44.04947561 2.444485386
45.04472458 2.61325204
54.03382555 4.300257682
56.04947561 7.281357215
58.06512568 2.982048131
69.04472458 2.258534867
71.06037464 2.52679945
82.03997355 4.642920183
83.06037464 2.104057676
84.05562361 13.43050517
86.07127368 4.968119722
96.05562361 4.387022492
98.07127368 2.346773657
113.0821727 4.944576807

Name: +ve in-silico MS/MS by CFM-ID for YXDCMROWWXWXBB-UHFFFAOYSA-N
ID: YXDCMROWWXWXBB-UHFFFAOYSA-N
Comment: Energy0
Num peaks: 6
96.05562361 4.090353421
113.0821727 36.95693701
124.0505382 4.11772851
141.0770873 5.389325755
142.0611029 9.191061909
159.087652 28.11911645

Name: +ve in-silico MS/MS by CFM-ID for YXDCMROWWXWXBB-UHFFFAOYSA-N
ID: YXDCMROWWXWXBB-UHFFFAOYSA-N
Comment: Energy1
Num peaks: 6
84.05562361 6.441954878
86.07127368 5.031595279
96.05562361 21.57241253
113.0821727 42.81907193
142.0611029 2.524587164
159.087652 4.012897325

Name: +ve in-silico MS/MS by CFM-ID for YXDCMROWWXWXBB-UHFFFAOYSA-N
ID: YXDCMROWWXWXBB-UHFFFAOYSA-N
Comment: Energy2
Num peaks: 17
27.02292652 1.98906521
28.01817548 1.756997425
40.01817548 8.491253947
42.03382555 3.121907569
43.02907452 1.88775987
44.04947561 2.182774821
45.04472458 3.147589909
54.03382555 8.579902826
56.04947561 7.719198242
69.04472458 6.708722291
82.03997355 3.309983022
83.06037464 1.906189994
84.05562361 15.45430101
86.07127368 3.351592218
96.05562361 4.667803564
98.07127368 3.158382962
113.0821727 4.095126754

Name: +ve in-silico MS/MS by CFM-ID for SVTZMYUNOZYOCM-UHFFFAOYSA-N
ID: SVTZMYUNOZYOCM-UHFFFAOYSA-N
Comment: Energy0
Num peaks: 6
104.0494756 1.493480818
118.0651257 1.391840972
130.0651257 2.007920058
132.0807757 5.129877832
142.0651257 6.397377029
159.0916748 73.73035192

Name: +ve in-silico MS/MS by CFM-ID for SVTZMYUNOZYOCM-UHFFFAOYSA-N
ID: SVTZMYUNOZYOCM-UHFFFAOYSA-N
Comment: Energy1
Num peaks: 11
53.03857658 2.355787538
80.04947561 2.751125618
92.04947561 4.813399371
102.0338255 2.175938793
105.0447246 4.891904947
128.0494756 4.623383637
130.0651257 6.004313263
132.0807757 9.645105558
142.0651257 10.35556791
143.0603746 2.673401034
159.0916748 31.1972147

Name: +ve in-silico MS/MS by CFM-ID for SVTZMYUNOZYOCM-UHFFFAOYSA-N
ID: SVTZMYUNOZYOCM-UHFFFAOYSA-N
Comment: Energy2
Num peaks: 21
39.02292652 7.74806683
49.00727645 6.56826229
51.02292652 6.257844054
52.01817548 1.371690973
53.03857658 11.7661503
55.05422664 5.898698326
63.02292652 3.005718004
65.03857658 4.656888288
77.03857658 2.395064109
78.03382555 2.079515834
80.04947561 3.991997571
92.04947561 7.485287654
102.0338255 3.734139658
104.0494756 2.447734121
106.0651257 1.587338313
116.0494756 2.122705541
118.0651257 1.814663743
119.0603746 1.23317273
130.0651257 1.83285936
132.0807757 1.756032216
133.0760247 1.31860758

Name: +ve in-silico MS/MS by CFM-ID for CUYIXKNFXYPGPQ-UHFFFAOYSA-N
ID: CUYIXKNFXYPGPQ-UHFFFAOYSA-N
Comment: Energy0
Num peaks: 6
104.0494756 1.312480828
128.0494756 1.817458205
130.0651257 6.129496544
132.0807757 4.032882137
142.0651257 6.192313097
159.0916748 70.66261563

Name: +ve in-silico MS/MS by CFM-ID for CUYIXKNFXYPGPQ-UHFFFAOYSA-N
ID: CUYIXKNFXYPGPQ-UHFFFAOYSA-N
Comment: Energy1
Num peaks: 11
53.03857658 2.290338215
55.05422664 1.826585319
80.04947561 2.682309086
92.04947561 4.628967593
105.0447246 4.752639658
128.0494756 6.148721574
130.0651257 6.795160992
132.0807757 10.40217502
142.0651257 9.737833386
143.0603746 2.530567271
159.0916748 29.30695642

Name: +ve in-silico MS/MS by CFM-ID for CUYIXKNFXYPGPQ-UHFFFAOYSA-N
ID: CUYIXKNFXYPGPQ-UHFFFAOYSA-N
Comment: Energy2
Num peaks: 21
39.02292652 8.479298008
49.00727645 7.031723082
51.02292652 7.077080937
52.01817548 1.962778481
53.03857658 11.32178764
55.05422664 4.882097728
63.02292652 2.543431367
65.03857658 4.710885847
75.02292652 1.937331629
76.01817548 1.829512871
77.03857658 1.663708154
78.03382555 1.516727167
80.04947561 3.728172217
92.04947561 7.595666311
102.0338255 3.597119979
104.0494756 2.553923032
105.0447246 1.664839482
116.0494756 1.753112598
118.0651257 1.640575935
130.0651257 1.942368709
132.0807757 1.442719784

Name: +ve in-silico MS/MS by CFM-ID for UGMWRMKFDFNIMW-UHFFFAOYSA-N
ID: UGMWRMKFDFNIMW-UHFFFAOYSA-N
Comment: Energy0
Num peaks: 6
104.0494756 1.349500111
128.0494756 1.312839262
130.0651257 4.317914445
132.0807757 2.159608347
142.0651257 5.206892373
159.0916748 74.30467383

Name: +ve in-silico MS/MS by CFM-ID for UGMWRMKFDFNIMW-UHFFFAOYSA-N
ID: UGMWRMKFDFNIMW-UHFFFAOYSA-N
Comment: Energy1
Num peaks: 12
51.02292652 4.610567923
53.03857658 1.861193667
55.05422664 2.497931066
92.04947561 4.860325255
102.0338255 1.950072934
105.0447246 2.023527107
128.0494756 4.965504919
130.0651257 6.879903338
132.0807757 7.599875301
142.0651257 10.21389248
143.0603746 2.607122407
159.0916748 30.64075409

Name: +ve in-silico MS/MS by CFM-ID for UGMWRMKFDFNIMW-UHFFFAOYSA-N
ID: UGMWRMKFDFNIMW-UHFFFAOYSA-N
Comment: Energy2
Num peaks: 21
39.02292652 7.123439832
49.00727645 21.50451479
51.02292652 6.515447703
52.01817548 1.30575885
53.03857658 4.398401446
55.05422664 4.595944647
63.02292652 1.885481381
65.03857658 4.032042264
75.02292652 2.367332263
77.03857658 1.871313469
80.04947561 1.491922053
92.04947561 6.939052024
102.0338255 4.166779334
104.0494756 1.871860927
105.0447246 1.822626163
116.0494756 1.479303365
118.0651257 1.432002626
128.0494756 1.400860102
130.0651257 1.67993008
131.0603746 1.336218732
133.0760247 1.61449287

Name: +ve in-silico MS/MS by CFM-ID for UFSULUFJYJFZSD-UHFFFAOYSA-N
ID: UFSULUFJYJFZSD-UHFFFAOYSA-N
Comment: Energy0
Num peaks: 10
31.01784114 2.348087086
49.02840582 6.808978346
75.04405588 3.27193565
115.0389705 4.878605383
133.0495352 27.14432185
135.0651853 1.930823733
145.0495352 1.927674033
151.0600999 15.2819445
163.0600999 8.323289605
181.0706646 8.91418605

Name: +ve in-silico MS/MS by CFM-ID for UFSULUFJYJFZSD-UHFFFAOYSA-N
ID: UFSULUFJYJFZSD-UHFFFAOYSA-N
Comment: Energy1
Num peaks: 16
31.01784114 2.530788758
49.02840582 14.58487392
56.99710569 3.551627568
57.0334912 6.932712464
59.01275576 2.438974687
59.04914126 2.258009854
75.04405588 11.04507923
77.02332044 2.036599097
77.05970595 1.950350096
87.04405588 1.99685037
105.0182351 3.741667089
115.0389705 7.077495565
133.0495352 8.194073429
145.0495352 3.230971812
163.0600999 5.480211995
181.0706646 3.136789185

Name: +ve in-silico MS/MS by CFM-ID for UFSULUFJYJFZSD-UHFFFAOYSA-N
ID: UFSULUFJYJFZSD-UHFFFAOYSA-N
Comment: Energy2
Num peaks: 18
31.01784114 9.939621735
44.99710569 6.803955476
45.0334912 1.872476844
47.01275576 5.06631394
49.02840582 13.74242735
56.99710569 1.864714945
57.0334912 3.473550114
59.01275576 4.077136775
59.04914126 2.237163629
75.00767038 6.358590982
75.04405588 3.156937772
77.02332044 2.693346038
87.04405588 2.626512908
89.02332044 1.507210736
115.0389705 2.213638829
117.0546206 1.967066709
133.0495352 9.13192754
135.0651853 2.448171888

Name: +ve in-silico MS/MS by CFM-ID for NSHQOFYXNBNQAJ-UHFFFAOYSA-N
ID: NSHQOFYXNBNQAJ-UHFFFAOYSA-N
Comment: Energy0
Num peaks: 8
101.0233204 5.340021244
103.0389705 2.610891533
117.0546206 4.668046861
119.0338851 9.8535744
135.0651853 7.033236255
145.0495352 3.111238527
163.0600999 17.34510374
181.0706646 30.5176704

Name: +ve in-silico MS/MS by CFM-ID for NSHQOFYXNBNQAJ-UHFFFAOYSA-N
ID: NSHQOFYXNBNQAJ-UHFFFAOYSA-N
Comment: Energy1
Num peaks: 6
43.01784114 6.648386994
45.0334912 7.926370375
61.02840582 39.63857251
63.04405588 13.43770487
145.0495352 5.531374652
163.0600999 7.404328169

Name: +ve in-silico MS/MS by CFM-ID for NSHQOFYXNBNQAJ-UHFFFAOYSA-N
ID: NSHQOFYXNBNQAJ-UHFFFAOYSA-N
Comment: Energy2
Num peaks: 14
31.01784114 2.118583335
41.00219107 2.062391599
43.01784114 7.329576895
45.0334912 10.25190137
61.02840582 7.240057755
63.04405588 2.566467036
73.02840582 3.803221117
101.0233204 13.40482574
103.0389705 11.63969962
105.0546206 4.164663522
117.0546206 5.035463269
119.0338851 3.321596607
145.0495352 6.207440029
163.0600999 2.255297021

Name: +ve in-silico MS/MS by CFM-ID for TUVWGCULVQCEHJ-UHFFFAOYSA-N
ID: TUVWGCULVQCEHJ-UHFFFAOYSA-N
Comment: Energy0
Num peaks: 6
138.0661883 1.562702389
146.0348882 0.7772831252
150.0298028 1.767110136
163.0614373 1.463707931
164.0454529 44.92121906
181.0720019 46.58705115

Name: +ve in-silico MS/MS by CFM-ID for TUVWGCULVQCEHJ-UHFFFAOYSA-N
ID: TUVWGCULVQCEHJ-UHFFFAOYSA-N
Comment: Energy1
Num peaks: 7
121.0396392 6.600539889
138.0661883 3.699106257
150.0298028 5.033737045
152.0454529 6.739062678
154.0611029 4.662134333
164.0454529 45.90012415
181.0720019 8.931823338

Name: +ve in-silico MS/MS by CFM-ID for TUVWGCULVQCEHJ-UHFFFAOYSA-N
ID: TUVWGCULVQCEHJ-UHFFFAOYSA-N
Comment: Energy2
Num peaks: 19
50.00252542 3.459493299
52.01817548 1.697429698
77.99744004 1.454972021
93.04472458 6.134804821
107.0239891 1.9846039
108.0556236 1.677024711
109.0396392 1.374023397
110.0712737 1.863083902
119.0239891 3.754002984
121.0396392 16.75693584
134.0348882 2.051709941
135.0189038 1.528228323
136.0505382 7.342601359
137.0345538 5.098993266
146.0348882 6.378666179
147.0189038 3.434986068
150.0298028 1.841708923
163.0614373 1.924690689
164.0454529 11.2647699

Name: +ve in-silico MS/MS by CFM-ID for YLQKZINKGRUGCG-UHFFFAOYSA-N
ID: YLQKZINKGRUGCG-UHFFFAOYSA-N
Comment: Energy0
Num peaks: 9
59.01275576 3.845916007
77.02332044 2.332547012
87.04405588 2.422064271
105.0546206 5.521907405
119.0338851 2.76410953
121.0495352 2.106842302
145.0495352 5.82070301
163.0600999 21.99472312
181.0706646 35.24171064

Name: +ve in-silico MS/MS by CFM-ID for YLQKZINKGRUGCG-UHFFFAOYSA-N
ID: YLQKZINKGRUGCG-UHFFFAOYSA-N
Comment: Energy1
Num peaks: 14
43.01784114 5.309664793
45.0334912 3.446094488
59.01275576 7.597044579
61.02840582 4.012953486
77.02332044 4.17313398
87.04405588 3.8965097
101.0233204 2.955050971
103.0389705 4.466655579
105.0546206 3.928748275
119.0338851 6.067973547
121.0495352 3.788802083
145.0495352 11.62618976
163.0600999 14.46248702
181.0706646 7.105237911

Name: +ve in-silico MS/MS by CFM-ID for YLQKZINKGRUGCG-UHFFFAOYSA-N
ID: YLQKZINKGRUGCG-UHFFFAOYSA-N
Comment: Energy2
Num peaks: 16
41.00219107 3.728769493
43.01784114 5.504719566
45.0334912 7.739476443
56.99710569 1.986807852
59.01275576 12.12312233
61.02840582 10.69235466
63.04405588 4.670441458
73.02840582 2.494261119
75.04405588 2.407997038
77.02332044 3.64428852
87.04405588 4.215341259
89.05970595 3.717612965
101.0233204 5.644042521
103.0389705 8.535144649
105.0546206 1.926852193
145.0495352 1.914473895

Name: +ve in-silico MS/MS by CFM-ID for LKDRXBCSQODPBY-UHFFFAOYSA-N
ID: LKDRXBCSQODPBY-UHFFFAOYSA-N
Comment: Energy0
Num peaks: 6
31.01784114 1.650113222
73.02840582 1.551270523
103.0389705 1.152794585
145.0495352 3.341308704
163.0600999 26.22885571
181.0706646 52.23367355

Name: +ve in-silico MS/MS by CFM-ID for LKDRXBCSQODPBY-UHFFFAOYSA-N
ID: LKDRXBCSQODPBY-UHFFFAOYSA-N
Comment: Energy1
Num peaks: 6
31.01784114 1.842084555
73.02840582 2.571947926
75.04405588 1.850318406
145.0495352 13.83753802
163.0600999 34.46966804
181.0706646 25.8667618

Name: +ve in-silico MS/MS by CFM-ID for LKDRXBCSQODPBY-UHFFFAOYSA-N
ID: LKDRXBCSQODPBY-UHFFFAOYSA-N
Comment: Energy2
Num peaks: 23
15.02292652 1.418435613
29.00219107 1.475108519
31.01784114 7.388601921
41.00219107 1.880662326
43.01784114 2.425352639
55.01784114 5.147249695
57.0334912 2.267374048
59.01275576 7.016877654
59.04914126 2.732126119
61.02840582 8.377617581
71.01275576 1.851436577
73.02840582 6.080572278
75.04405588 2.230540049
85.02840582 2.165834897
87.04405588 2.344587454
89.02332044 4.391501237
91.0389705 3.76465585
101.0233204 2.476302278
103.0389705 3.365459045
105.0546206 2.670497153
119.0338851 2.098968289
145.0495352 5.0567064
163.0600999 2.303045358

Name: +ve in-silico MS/MS by CFM-ID for GQVVPEYNJAWLHQ-UHFFFAOYSA-N
ID: GQVVPEYNJAWLHQ-UHFFFAOYSA-N
Comment: Energy0
Num peaks: 6
142.0611029 0.5816251356
156.076753 0.9669230129
171.087652 1.298010948
181.0720019 4.098541419
183.0512665 0.3667563485
199.0825666 90.62259147

Name: +ve in-silico MS/MS by CFM-ID for GQVVPEYNJAWLHQ-UHFFFAOYSA-N
ID: GQVVPEYNJAWLHQ-UHFFFAOYSA-N
Comment: Energy1
Num peaks: 14
42.03382555 1.995714141
71.06037464 2.595547542
85.0396392 4.611205504
85.07602471 2.538699379
97.0396392 2.066848267
99.05528926 2.072344605
125.0345538 2.16889044
128.0818384 13.70999934
140.0454529 2.915775254
142.0611029 15.57673663
144.076753 1.998851824
156.076753 2.59288075
171.087652 5.72733207
199.0825666 20.81585993

Name: +ve in-silico MS/MS by CFM-ID for GQVVPEYNJAWLHQ-UHFFFAOYSA-N
ID: GQVVPEYNJAWLHQ-UHFFFAOYSA-N
Comment: Energy2
Num peaks: 22
40.01817548 1.209133253
42.03382555 18.68233557
44.04947561 6.631844581
56.04947561 2.500137482
57.04472458 3.567563542
58.02874017 1.034276621
69.04472458 1.320323958
70.02874017 1.726818706
71.06037464 2.741001121
72.04439023 1.149430823
73.07602471 1.373186372
81.04472458 1.895817639
83.06037464 3.84286554
85.0396392 5.518489289
85.07602471 2.615535177
97.0396392 9.400901272
99.05528926 5.705628022
101.0709393 2.748586073
126.0661883 2.469743017
128.0818384 2.062499809
142.0611029 1.288439293
181.0720019 1.391716855

Name: +ve in-silico MS/MS by CFM-ID for LGKDQQWLOMSKCS-UHFFFAOYSA-N
ID: LGKDQQWLOMSKCS-UHFFFAOYSA-N
Comment: Energy0
Num peaks: 6
42.03382555 0.5594609092
125.0385766 0.2668190288
128.0494756 0.7206018006
130.0651257 0.3665767651
142.0651257 44.65783718
159.0916748 52.11540715

Name: +ve in-silico MS/MS by CFM-ID for LGKDQQWLOMSKCS-UHFFFAOYSA-N
ID: LGKDQQWLOMSKCS-UHFFFAOYSA-N
Comment: Energy1
Num peaks: 6
91.05422664 3.4163534
106.0651257 1.360065583
125.0385766 1.608898701
128.0494756 1.29694585
142.0651257 58.51901993
159.0916748 24.88362325

Name: +ve in-silico MS/MS by CFM-ID for LGKDQQWLOMSKCS-UHFFFAOYSA-N
ID: LGKDQQWLOMSKCS-UHFFFAOYSA-N
Comment: Energy2
Num peaks: 11
25.00727645 6.356806858
42.03382555 3.57538931
50.00252542 2.781145664
91.05422664 4.447426217
102.0338255 2.584020475
116.0494756 5.147812765
125.0385766 8.675026495
126.0338255 4.327529369
128.0494756 7.586932085
130.0651257 3.182713668
142.0651257 31.40627958

Name: +ve in-silico MS/MS by CFM-ID for JWILWRLEBBNTFH-UHFFFAOYSA-N
ID: JWILWRLEBBNTFH-UHFFFAOYSA-N
Comment: Energy0
Num peaks: 8
61.02840582 5.420234281
89.02332044 6.509483367
91.0389705 5.794513442
119.0338851 2.532133894
145.0495352 4.687840935
149.0444498 9.422914806
163.0600999 20.02408483
181.0706646 25.64344756

Name: +ve in-silico MS/MS by CFM-ID for JWILWRLEBBNTFH-UHFFFAOYSA-N
ID: JWILWRLEBBNTFH-UHFFFAOYSA-N
Comment: Energy1
Num peaks: 12
43.01784114 3.807205578
45.0334912 2.973047382
59.01275576 4.22569929
61.02840582 18.14651207
63.04405588 7.167872271
73.02840582 10.13698015
75.04405588 2.845268475
89.02332044 7.160406057
91.0389705 11.74597988
145.0495352 3.4472744
163.0600999 5.442530082
181.0706646 3.174477369

Name: +ve in-silico MS/MS by CFM-ID for JWILWRLEBBNTFH-UHFFFAOYSA-N
ID: JWILWRLEBBNTFH-UHFFFAOYSA-N
Comment: Energy2
Num peaks: 14
29.00219107 5.43017005
31.01784114 4.362197332
33.0334912 2.221185099
43.01784114 7.121510293
45.0334912 6.216833542
59.01275576 14.7127754
61.02840582 14.2787032
63.04405588 3.168711504
71.01275576 2.696609498
73.02840582 6.281068609
75.04405588 4.11729741
89.02332044 5.174839425
91.0389705 2.323023382
103.0389705 4.040866365

Name: +ve in-silico MS/MS by CFM-ID for PRDVIZXPGNYSLK-UHFFFAOYSA-N
ID: PRDVIZXPGNYSLK-UHFFFAOYSA-N
Comment: Energy0
Num peaks: 8
61.02840582 5.405068051
89.02332044 4.699810503
91.0389705 2.674075959
119.0338851 2.376366742
145.0495352 6.820542424
149.0444498 4.074728855
163.0600999 25.90878691
181.0706646 30.01507971

Name: +ve in-silico MS/MS by CFM-ID for PRDVIZXPGNYSLK-UHFFFAOYSA-N
ID: PRDVIZXPGNYSLK-UHFFFAOYSA-N
Comment: Energy1
Num peaks: 14
43.01784114 4.343477252
45.0334912 3.438771513
59.01275576 2.756945802
61.02840582 19.43892616
63.04405588 8.098059745
73.02840582 6.403592135
75.04405588 2.14109123
89.02332044 7.079457255
91.0389705 5.933145099
101.0233204 2.120292786
135.0651853 2.371275596
145.0495352 5.978565097
163.0600999 7.749543868
181.0706646 3.965742793

Name: +ve in-silico MS/MS by CFM-ID for PRDVIZXPGNYSLK-UHFFFAOYSA-N
ID: PRDVIZXPGNYSLK-UHFFFAOYSA-N
Comment: Energy2
Num peaks: 14
31.01784114 3.211236002
41.00219107 2.009748496
43.01784114 7.365975114
44.99710569 2.803071859
45.0334912 9.315281458
59.01275576 8.348670855
61.02840582 9.988578859
63.04405588 2.119541802
71.01275576 4.974955839
73.02840582 8.693074115
75.00767038 3.25040808
75.04405588 4.291421629
89.02332044 8.553939216
91.0389705 5.277693428

Name: +ve in-silico MS/MS by CFM-ID for MTSLUFCNMSRWMP-UHFFFAOYSA-N
ID: MTSLUFCNMSRWMP-UHFFFAOYSA-N
Comment: Energy0
Num peaks: 7
61.02840582 3.49792944
75.00767038 3.914142641
117.0546206 2.608983922
135.0651853 5.664725889
145.0495352 8.623024531
163.0600999 29.8757838
181.0706646 26.49377185

Name: +ve in-silico MS/MS by CFM-ID for MTSLUFCNMSRWMP-UHFFFAOYSA-N
ID: MTSLUFCNMSRWMP-UHFFFAOYSA-N
Comment: Energy1
Num peaks: 16
61.02840582 5.893250824
63.04405588 3.887169456
73.02840582 2.60585333
75.00767038 2.319009933
75.04405588 2.513769186
87.04405588 8.45426768
89.05970595 2.789507576
103.0389705 2.091207366
105.0546206 11.03529028
107.0702706 1.952995108
117.0546206 5.63233458
119.0338851 2.075254394
135.0651853 4.33702874
145.0495352 10.00461692
163.0600999 11.68364502
181.0706646 4.614797282

Name: +ve in-silico MS/MS by CFM-ID for MTSLUFCNMSRWMP-UHFFFAOYSA-N
ID: MTSLUFCNMSRWMP-UHFFFAOYSA-N
Comment: Energy2
Num peaks: 18
29.00219107 3.129463869
31.01784114 3.366991458
43.01784114 5.059427009
45.0334912 11.66091746
56.99710569 3.45967526
59.01275576 5.904164667
61.02840582 7.828475979
63.04405588 2.266765886
73.02840582 4.832485618
75.00767038 5.750459714
75.04405588 4.802116274
77.02332044 1.816037139
87.04405588 3.837717617
89.05970595 5.110209831
103.0389705 4.697865857
105.0546206 2.153594256
117.0546206 2.274694194
145.0495352 2.91378049

Name: +ve in-silico MS/MS by CFM-ID for XFIALPMPGRPCHC-UHFFFAOYSA-N
ID: XFIALPMPGRPCHC-UHFFFAOYSA-N
Comment: Energy0
Num peaks: 9
75.00767038 5.278737702
75.04405588 5.423145757
77.05970595 2.241250724
105.0546206 5.444458048
135.0651853 5.73245183
145.0495352 5.742665402
149.0444498 2.966036823
163.0600999 22.55008316
181.0706646 25.69960036

Name: +ve in-silico MS/MS by CFM-ID for XFIALPMPGRPCHC-UHFFFAOYSA-N
ID: XFIALPMPGRPCHC-UHFFFAOYSA-N
Comment: Energy1
Num peaks: 16
45.0334912 2.261915229
56.99710569 1.787370911
57.0334912 1.760491083
59.01275576 4.42817995
75.00767038 7.039868587
75.04405588 13.20965637
77.02332044 2.804598934
77.05970595 6.109104319
87.04405588 3.249591667
105.0546206 10.70703784
107.0702706 2.248943583
117.0546206 4.41712398
135.0651853 3.932085772
145.0495352 5.331196224
163.0600999 7.272452698
181.0706646 3.692869368

Name: +ve in-silico MS/MS by CFM-ID for XFIALPMPGRPCHC-UHFFFAOYSA-N
ID: XFIALPMPGRPCHC-UHFFFAOYSA-N
Comment: Energy2
Num peaks: 14
29.00219107 2.893050115
33.0334912 1.541504637
43.01784114 2.843639123
45.0334912 18.67223884
47.04914126 4.246368468
56.99710569 3.943507724
57.0334912 5.350030123
59.01275576 5.447526332
59.04914126 10.89105317
61.02840582 5.053315216
73.02840582 2.126837618
75.00767038 4.670252214
75.04405588 8.388895281
77.05970595 4.776759972

Name: +ve in-silico MS/MS by CFM-ID for DJQLRCBUDAKBFO-UHFFFAOYSA-N
ID: DJQLRCBUDAKBFO-UHFFFAOYSA-N
Comment: Energy0
Num peaks: 10
45.0334912 2.220151186
75.00767038 5.092753961
75.04405588 4.946951847
105.0182351 2.004084841
105.0546206 4.86073774
117.0546206 2.165151459
135.0651853 5.721915847
145.0495352 6.48630795
163.0600999 23.89107604
181.0706646 24.38773479

Name: +ve in-silico MS/MS by CFM-ID for DJQLRCBUDAKBFO-UHFFFAOYSA-N
ID: DJQLRCBUDAKBFO-UHFFFAOYSA-N
Comment: Energy1
Num peaks: 18
45.0334912 3.401700656
57.0334912 2.371190391
59.01275576 5.101761114
59.04914126 2.590768357
73.02840582 2.158595403
75.00767038 5.944434289
75.04405588 16.91845977
77.02332044 2.3291526
77.05970595 6.619543612
87.00767038 1.828101502
87.04405588 3.727966142
89.05970595 1.740498138
105.0546206 8.465766658
117.0546206 2.792255595
135.0651853 3.098195501
145.0495352 4.053563766
163.0600999 5.163886114
181.0706646 2.88046126

Name: +ve in-silico MS/MS by CFM-ID for DJQLRCBUDAKBFO-UHFFFAOYSA-N
ID: DJQLRCBUDAKBFO-UHFFFAOYSA-N
Comment: Energy2
Num peaks: 17
15.02292652 1.855159974
29.00219107 5.317745818
31.01784114 3.560778141
33.0334912 1.481469066
45.0334912 19.05959304
47.04914126 7.654723722
56.99710569 4.861029047
57.0334912 3.027659794
59.01275576 7.750776556
59.04914126 4.190666937
61.02840582 3.645032342
73.02840582 1.751610169
75.00767038 6.415981022
75.04405588 5.499445
77.02332044 1.627674081
87.00767038 1.810182369
89.02332044 1.918063978

Name: +ve in-silico MS/MS by CFM-ID for PALQXFMLVVWXFD-UHFFFAOYSA-N
ID: PALQXFMLVVWXFD-UHFFFAOYSA-N
Comment: Energy0
Num peaks: 8
59.01275576 4.067491977
61.02840582 6.138095736
89.02332044 3.208035644
119.0338851 2.283372226
121.0495352 2.594814352
145.0495352 12.30080641
163.0600999 27.42372082
181.0706646 22.49235489

Name: +ve in-silico MS/MS by CFM-ID for PALQXFMLVVWXFD-UHFFFAOYSA-N
ID: PALQXFMLVVWXFD-UHFFFAOYSA-N
Comment: Energy1
Num peaks: 13
43.01784114 5.179467913
45.0334912 3.774453647
59.01275576 9.196698826
61.02840582 22.66754012
63.04405588 7.232994293
71.01275576 3.080894917
73.02840582 3.361776246
101.0233204 2.861189197
103.0389705 3.931244469
117.0546206 3.440770885
121.0495352 3.374968774
145.0495352 7.426169859
163.0600999 6.725972428

Name: +ve in-silico MS/MS by CFM-ID for PALQXFMLVVWXFD-UHFFFAOYSA-N
ID: PALQXFMLVVWXFD-UHFFFAOYSA-N
Comment: Energy2
Num peaks: 11
31.01784114 3.064521013
41.00219107 6.248993187
43.01784114 15.19629543
45.0334912 7.848175214
59.01275576 8.478254127
61.02840582 14.72949477
63.04405588 3.028678627
71.01275576 9.078041454
73.02840582 6.030211536
89.02332044 3.886391305
145.0495352 2.57315834

Name: +ve in-silico MS/MS by CFM-ID for MDFCCQJYAFOBNO-UHFFFAOYSA-N
ID: MDFCCQJYAFOBNO-UHFFFAOYSA-N
Comment: Energy0
Num peaks: 6
74.02365479 3.795002001
153.0770873 15.70004629
164.0454529 5.329299725
181.0720019 10.10522802
182.0560175 13.026124
199.0825666 34.82558965

Name: +ve in-silico MS/MS by CFM-ID for MDFCCQJYAFOBNO-UHFFFAOYSA-N
ID: MDFCCQJYAFOBNO-UHFFFAOYSA-N
Comment: Energy1
Num peaks: 14
67.02907452 1.837775122
74.02365479 2.732502231
124.0505382 4.562354144
126.0661883 3.054547099
135.0665226 6.316337858
136.0505382 12.41536486
137.0821727 1.468021734
138.0661883 1.550404186
153.0770873 27.17360997
155.0927374 1.929666268
164.0454529 2.679381828
181.0720019 3.8969808
182.0560175 4.995716121
199.0825666 6.030000346

Name: +ve in-silico MS/MS by CFM-ID for MDFCCQJYAFOBNO-UHFFFAOYSA-N
ID: MDFCCQJYAFOBNO-UHFFFAOYSA-N
Comment: Energy2
Num peaks: 31
26.00252542 0.9679476965
28.01817548 15.72965854
30.03382555 2.364260186
40.01817548 2.811559151
42.03382555 3.286851805
43.02907452 4.050589588
45.04472458 0.9605679463
55.02907452 0.6724213613
56.0130901 1.834499186
58.02874017 3.30807268
59.01275576 0.7597127193
60.04439023 1.265613288
67.02907452 6.065806789
69.04472458 1.980759873
71.06037464 1.412139068
74.02365479 5.668299185
79.02907452 0.9050926224
81.04472458 1.143391895
96.05562361 0.8417954464
97.0396392 0.7392515208
100.0869237 1.056090268
124.0505382 1.827845404
133.0508726 0.9684493782
135.0665226 8.621411304
136.0505382 2.313701311
137.0821727 2.548777939
138.0661883 1.36825428
154.0611029 1.000731201
155.0563519 0.9041620428
164.0454529 1.71832506
182.0560175 0.7423903043

Name: +ve in-silico MS/MS by CFM-ID for ZVDDBYOQFIKABP-UHFFFAOYSA-N
ID: ZVDDBYOQFIKABP-UHFFFAOYSA-N
Comment: Energy0
Num peaks: 6
136.0505382 4.370267912
153.0770873 33.42282493
164.0454529 4.175926208
181.0720019 6.345018083
182.0560175 10.12368854
199.0825666 26.05180095

Name: +ve in-silico MS/MS by CFM-ID for ZVDDBYOQFIKABP-UHFFFAOYSA-N
ID: ZVDDBYOQFIKABP-UHFFFAOYSA-N
Comment: Energy1
Num peaks: 12
42.03382555 2.557797885
44.04947561 2.075052917
110.0348882 1.636208798
124.0505382 7.655769171
126.0661883 3.877943481
135.0665226 2.863466532
136.0505382 16.83105819
153.0770873 33.30438519
164.0454529 1.433574835
181.0720019 1.850894109
182.0560175 2.798514266
199.0825666 3.243198449

Name: +ve in-silico MS/MS by CFM-ID for ZVDDBYOQFIKABP-UHFFFAOYSA-N
ID: ZVDDBYOQFIKABP-UHFFFAOYSA-N
Comment: Energy2
Num peaks: 31
26.00252542 0.9808253526
28.01817548 1.917980708
40.01817548 2.652855928
42.03382555 5.119717455
43.02907452 7.428363256
44.04947561 2.191808427
45.04472458 2.198847565
54.03382555 1.868848061
55.02907452 2.824752489
58.02874017 1.217053145
69.04472458 1.647128561
70.03997355 3.352893163
82.03997355 4.159103674
83.02398914 2.07461387
85.0396392 2.083430951
94.03997355 1.517797949
97.0396392 2.252363586
107.0239891 2.122558875
108.0556236 2.279601789
109.0396392 1.292821217
111.0665226 1.306965232
122.0348882 1.017578455
123.0665226 2.165307494
124.0505382 5.926559479
126.0661883 1.864699733
133.0508726 1.176021062
135.0665226 6.066894801
136.0505382 3.108306642
137.0821727 1.50505278
138.0661883 2.107891283
153.0770873 1.274864712

Name: +ve in-silico MS/MS by CFM-ID for UCPOCVCUTZYYEB-UHFFFAOYSA-N
ID: UCPOCVCUTZYYEB-UHFFFAOYSA-N
Comment: Energy0
Num peaks: 6
136.0505382 4.455168767
153.0770873 29.42667
164.0454529 3.210499621
181.0720019 16.48553755
182.0560175 9.537019544
199.0825666 20.66612126

Name: +ve in-silico MS/MS by CFM-ID for UCPOCVCUTZYYEB-UHFFFAOYSA-N
ID: UCPOCVCUTZYYEB-UHFFFAOYSA-N
Comment: Energy1
Num peaks: 8
111.0552893 2.655214896
124.0505382 8.026778296
135.0665226 2.761679514
136.0505382 18.95465443
153.0770873 36.66218067
181.0720019 5.244150601
182.0560175 2.898976427
199.0825666 3.031854728

Name: +ve in-silico MS/MS by CFM-ID for UCPOCVCUTZYYEB-UHFFFAOYSA-N
ID: UCPOCVCUTZYYEB-UHFFFAOYSA-N
Comment: Energy2
Num peaks: 30
28.01817548 2.846980481
39.02292652 2.47610298
40.01817548 5.417915162
42.03382555 1.860362631
43.02907452 8.193377465
45.04472458 5.821179379
54.03382555 0.6898760038
64.01817548 2.756471451
66.03382555 0.6843626105
68.04947561 1.33207682
69.04472458 1.595128692
81.04472458 0.9332292095
82.02874017 1.485381887
82.03997355 9.595991238
83.06037464 1.21762103
96.00800472 0.6874399876
107.0239891 1.565779485
108.0556236 1.178693045
109.0396392 1.401322011
111.0552893 1.154916246
111.0665226 2.643500325
123.0665226 0.7350397819
124.0505382 9.125071913
125.0821727 1.010229666
126.0661883 1.509319649
135.0665226 3.958144941
136.0505382 3.723246854
137.0821727 0.7002343597
138.0661883 2.109765474
153.0770873 2.145926977

Name: +ve in-silico MS/MS by CFM-ID for IPZXZBOASUCXBI-UHFFFAOYSA-N
ID: IPZXZBOASUCXBI-UHFFFAOYSA-N
Comment: Energy0
Num peaks: 6
136.0505382 4.39607675
153.0770873 34.61168501
164.0454529 3.98765721
181.0720019 5.375307228
182.0560175 10.36207277
199.0825666 27.51067866

Name: +ve in-silico MS/MS by CFM-ID for IPZXZBOASUCXBI-UHFFFAOYSA-N
ID: IPZXZBOASUCXBI-UHFFFAOYSA-N
Comment: Energy1
Num peaks: 13
40.01817548 4.779122578
42.03382555 12.2769358
44.04947561 7.314709128
74.02365479 5.00830998
88.03930485 2.633998746
110.0348882 3.477778086
111.0552893 2.785786807
124.0505382 3.481583158
126.0661883 1.846934558
136.0505382 10.97483763
153.0770873 22.22622108
182.0560175 2.070456051
199.0825666 2.41508248

Name: +ve in-silico MS/MS by CFM-ID for IPZXZBOASUCXBI-UHFFFAOYSA-N
ID: IPZXZBOASUCXBI-UHFFFAOYSA-N
Comment: Energy2
Num peaks: 13
28.01817548 5.074025466
40.01817548 3.11466141
42.03382555 19.74481135
43.02907452 15.89028527
44.04947561 13.54156258
45.04472458 3.980442219
47.06037464 1.399317458
70.03997355 1.484259216
110.0348882 5.397633039
124.0505382 3.232086806
136.0505382 4.226313918
138.0661883 1.791126423
153.0770873 2.20766425

Name: +ve in-silico MS/MS by CFM-ID for WUNBZOLKOWDBAY-UHFFFAOYSA-N
ID: WUNBZOLKOWDBAY-UHFFFAOYSA-N
Comment: Energy0
Num peaks: 6
108.0556236 4.639981092
153.0770873 10.14566208
166.0611029 8.854245924
181.0720019 8.386267008
182.0560175 3.687082124
199.0825666 46.52555182

Name: +ve in-silico MS/MS by CFM-ID for WUNBZOLKOWDBAY-UHFFFAOYSA-N
ID: WUNBZOLKOWDBAY-UHFFFAOYSA-N
Comment: Energy1
Num peaks: 16
66.03382555 1.382649286
81.04472458 1.910134054
108.0556236 20.0917506
110.0712737 4.302979634
111.0552893 1.395239236
120.0556236 8.348238304
122.0712737 4.764135533
126.0661883 1.522969427
135.0665226 1.901571763
136.0505382 1.269208439
153.0770873 18.97426471
157.0607686 1.514609765
166.0611029 2.370212371
181.0720019 3.223071758
182.0560175 2.386792927
199.0825666 5.756504388

Name: +ve in-silico MS/MS by CFM-ID for WUNBZOLKOWDBAY-UHFFFAOYSA-N
ID: WUNBZOLKOWDBAY-UHFFFAOYSA-N
Comment: Energy2
Num peaks: 24
39.02292652 1.883442029
40.01817548 4.383474732
42.03382555 2.061752363
43.02907452 2.927780903
49.00727645 1.081841543
51.02292652 1.599793655
56.04947561 1.009219888
58.02874017 1.424860204
66.03382555 1.096004643
67.02907452 3.300568355
81.04472458 14.04981451
82.03997355 2.475508949
91.02907452 7.036661962
93.04472458 5.434805577
95.06037464 1.682633839
108.0556236 19.32248845
110.0712737 1.501529413
120.0556236 1.617824119
124.0505382 1.141341155
128.0342195 0.7474048635
135.0665226 1.90922381
136.0505382 1.112853029
138.0661883 0.8800459274
155.0451185 0.8918635237

Name: +ve in-silico MS/MS by CFM-ID for FLNZEQIWGXSTTI-UHFFFAOYSA-N
ID: FLNZEQIWGXSTTI-UHFFFAOYSA-N
Comment: Energy0
Num peaks: 6
29.03857658 0.6403559802
46.06512568 1.007571048
114.0298028 6.433334388
131.0563519 11.939655
141.0770873 3.573694174
159.087652 72.34703006

Name: +ve in-silico MS/MS by CFM-ID for FLNZEQIWGXSTTI-UHFFFAOYSA-N
ID: FLNZEQIWGXSTTI-UHFFFAOYSA-N
Comment: Energy1
Num peaks: 11
29.03857658 1.932336187
71.06037464 3.824630543
84.05562361 5.595793279
86.03488817 2.620067271
86.07127368 6.801517985
113.0457872 2.071346129
114.0298028 5.897084875
114.0661883 2.827173667
131.0563519 24.22566481
141.0770873 4.201228723
159.087652 20.03148042

Name: +ve in-silico MS/MS by CFM-ID for FLNZEQIWGXSTTI-UHFFFAOYSA-N
ID: FLNZEQIWGXSTTI-UHFFFAOYSA-N
Comment: Energy2
Num peaks: 14
26.00252542 1.615520781
29.03857658 3.197055676
43.02907452 4.130837629
44.0130901 12.89448708
46.02874017 6.452354291
46.06512568 1.648081571
69.00833907 1.44812058
71.02398914 2.064836315
86.03488817 1.663775933
89.03455382 1.732170538
113.0457872 17.37838169
114.0298028 15.32710245
131.0563519 10.22800915
133.0720019 1.486778535

Name: +ve in-silico MS/MS by CFM-ID for PJULHGWQNLHOOG-UHFFFAOYSA-N
ID: PJULHGWQNLHOOG-UHFFFAOYSA-N
Comment: Energy0
Num peaks: 6
29.03857658 3.133942024
46.06512568 1.003652771
114.0298028 6.572054826
131.0563519 4.521972929
141.0770873 3.768266054
159.087652 77.02621912

Name: +ve in-silico MS/MS by CFM-ID for PJULHGWQNLHOOG-UHFFFAOYSA-N
ID: PJULHGWQNLHOOG-UHFFFAOYSA-N
Comment: Energy1
Num peaks: 13
29.03857658 7.623795573
46.06512568 1.813666703
73.07602471 2.857788495
86.03488817 1.786612743
86.07127368 5.579418658
87.01890376 1.70914632
88.08692374 5.976643975
114.0298028 5.256164943
114.0661883 2.143008676
116.0818384 2.695175457
131.0563519 17.14333965
141.0770873 4.373118874
159.087652 21.61040011

Name: +ve in-silico MS/MS by CFM-ID for PJULHGWQNLHOOG-UHFFFAOYSA-N
ID: PJULHGWQNLHOOG-UHFFFAOYSA-N
Comment: Energy2
Num peaks: 16
26.00252542 2.392970795
27.02292652 3.953350658
29.03857658 9.973996503
43.02907452 5.172900325
44.0130901 11.61347999
46.02874017 5.106887709
46.06512568 2.637273655
71.02398914 2.249767711
86.03488817 1.516930111
87.01890376 2.355180972
98.03488817 2.164921927
113.0457872 6.630014062
114.0298028 18.0104818
118.0611029 1.727583227
129.0407018 1.606175605
131.0563519 4.160285832

Name: +ve in-silico MS/MS by CFM-ID for KIQNWEUZBQTSLQ-UHFFFAOYSA-N
ID: KIQNWEUZBQTSLQ-UHFFFAOYSA-N
Comment: Energy0
Num peaks: 6
118.0399735 4.866942581
135.0665226 36.49743913
146.0348882 4.146689155
163.0614373 5.566039846
164.0454529 10.90774067
181.0720019 27.7571235

Name: +ve in-silico MS/MS by CFM-ID for KIQNWEUZBQTSLQ-UHFFFAOYSA-N
ID: KIQNWEUZBQTSLQ-UHFFFAOYSA-N
Comment: Energy1
Num peaks: 6
93.04472458 3.096881211
108.0556236 6.669959684
118.0399735 22.43567895
135.0665226 42.16814851
164.0454529 3.566364248
181.0720019 3.691876427

Name: +ve in-silico MS/MS by CFM-ID for KIQNWEUZBQTSLQ-UHFFFAOYSA-N
ID: KIQNWEUZBQTSLQ-UHFFFAOYSA-N
Comment: Energy2
Num peaks: 20
28.01817548 1.160059229
40.01817548 6.88170556
42.03382555 1.581897583
43.02907452 1.729561061
52.01817548 1.519343489
64.01817548 1.299428997
66.03382555 2.244459804
67.02907452 5.860484577
69.04472458 1.816135756
78.03382555 1.27569949
81.04472458 4.284973544
93.04472458 2.281057559
106.0399735 4.704530904
108.0556236 9.418482923
109.0508726 2.192998841
110.0236548 1.658346944
118.0399735 13.61410739
120.0556236 7.681613197
133.0508726 2.829754821
135.0665226 6.660492921

Name: +ve in-silico MS/MS by CFM-ID for GCRLLIOSBLPBPI-UHFFFAOYSA-N
ID: GCRLLIOSBLPBPI-UHFFFAOYSA-N
Comment: Energy0
Num peaks: 7
106.0418034 4.680271773
118.0418034 7.518246263
135.0683525 12.96174546
146.036718 3.938594973
163.0632671 4.550416591
164.0472827 22.31460127
181.0738318 24.4289495

Name: +ve in-silico MS/MS by CFM-ID for GCRLLIOSBLPBPI-UHFFFAOYSA-N
ID: GCRLLIOSBLPBPI-UHFFFAOYSA-N
Comment: Energy1
Num peaks: 10
89.01525429 4.319208764
99.09167477 5.518000598
106.0418034 4.258133668
118.0418034 13.79328946
128.070605 6.169755046
135.0683525 12.68902826
146.036718 3.5589589
163.0632671 3.491784574
164.0472827 17.51144546
181.0738318 9.256505603

Name: +ve in-silico MS/MS by CFM-ID for GCRLLIOSBLPBPI-UHFFFAOYSA-N
ID: GCRLLIOSBLPBPI-UHFFFAOYSA-N
Comment: Energy2
Num peaks: 19
27.02292652 2.662374968
42.03382555 2.984773039
44.04947561 13.34294893
46.06512568 3.886732632
60.98395416 1.279400281
62.99960423 3.395020938
70.06512568 4.884881244
72.08077574 1.377680459
74.99960423 2.515785014
75.9948532 3.632349155
77.01525429 1.299652585
86.99960423 1.961746861
89.01525429 14.19465453
90.01050326 1.392894455
91.03090436 2.08237729
99.09167477 3.029614608
104.0261533 2.625789414
106.0418034 5.741765001
118.0418034 8.091900153

Name: +ve in-silico MS/MS by CFM-ID for RLROUWLMRSSOCK-UHFFFAOYSA-N
ID: RLROUWLMRSSOCK-UHFFFAOYSA-N
Comment: Energy0
Num peaks: 9
99.09167477 2.790504737
106.0418034 2.888899211
118.0418034 6.995824264
135.0683525 25.70709777
145.0971541 3.299603983
146.036718 3.646664575
163.0632671 4.077453587
164.0472827 11.39435579
181.0738318 21.65028386

Name: +ve in-silico MS/MS by CFM-ID for RLROUWLMRSSOCK-UHFFFAOYSA-N
ID: RLROUWLMRSSOCK-UHFFFAOYSA-N
Comment: Energy1
Num peaks: 8
99.09167477 12.14904823
106.0418034 3.0885924
118.0418034 26.58756466
120.0574535 1.643999287
128.070605 3.048409233
135.0683525 26.0457427
164.0472827 4.532548668
181.0738318 3.129781104

Name: +ve in-silico MS/MS by CFM-ID for RLROUWLMRSSOCK-UHFFFAOYSA-N
ID: RLROUWLMRSSOCK-UHFFFAOYSA-N
Comment: Energy2
Num peaks: 23
28.01817548 1.605412615
42.03382555 9.92664607
44.04947561 3.463587627
56.04947561 2.225578354
60.98395416 2.407559248
70.06512568 2.468672655
72.08077574 1.384051466
74.99960423 3.546842109
77.01525429 1.423454394
78.01050326 4.243406425
88.03930485 2.867051395
89.01525429 3.0455689
91.03090436 1.165212006
92.02615332 1.255238867
99.09167477 7.024424691
101.1073248 1.157164518
104.0261533 8.430129554
106.0418034 5.276565137
108.0574535 1.113503088
118.0418034 11.54165046
120.0574535 1.544222022
128.070605 1.550152236
135.0683525 1.441760062

Name: +ve in-silico MS/MS by CFM-ID for CTUOCDWIJIRYGL-UHFFFAOYSA-N
ID: CTUOCDWIJIRYGL-UHFFFAOYSA-N
Comment: Energy0
Num peaks: 10
45.97459642 2.117577742
47.99024648 9.168158424
72.04439023 4.87342197
100.0393049 3.771020779
115.0502039 9.847939891
117.0658539 3.210529496
119.0273603 9.999193101
146.0382593 6.448241251
147.0222749 11.29091515
164.048824 21.23850923

Name: +ve in-silico MS/MS by CFM-ID for CTUOCDWIJIRYGL-UHFFFAOYSA-N
ID: CTUOCDWIJIRYGL-UHFFFAOYSA-N
Comment: Energy1
Num peaks: 18
42.03382555 2.622176097
47.99024648 1.841581083
70.02874017 3.45462301
72.04439023 18.73357516
87.05528926 3.218678597
97.0396392 1.818895299
99.05528926 3.249665665
100.0393049 6.476517603
101.0167956 2.164747589
102.0008112 8.265933068
115.0502039 3.756278369
117.0658539 3.666886903
119.0273603 8.132785205
129.0117102 2.453204323
129.9957258 1.736055223
146.0382593 3.151433553
147.0222749 3.820349421
164.048824 2.246090581

Name: +ve in-silico MS/MS by CFM-ID for CTUOCDWIJIRYGL-UHFFFAOYSA-N
ID: CTUOCDWIJIRYGL-UHFFFAOYSA-N
Comment: Energy2
Num peaks: 17
40.01817548 2.178354337
42.03382555 15.44257663
43.01784114 1.539356053
44.04947561 5.948240301
45.97459642 1.81988784
47.99024648 9.035577125
70.02874017 13.20945684
72.04439023 8.01858976
74.00589655 1.897123864
75.9851611 1.316144547
85.0396392 1.268053577
87.05528926 6.249935317
100.0393049 1.56266631
101.0167956 3.927191891
102.0008112 3.046406955
119.0273603 1.926092414
129.0117102 1.736581465

Name: +ve in-silico MS/MS by CFM-ID for XERJKGMBORTKEO-UHFFFAOYSA-N
ID: XERJKGMBORTKEO-UHFFFAOYSA-N
Comment: Energy0
Num peaks: 10
46.06512568 16.53738753
72.04439023 2.876739109
83.02398914 2.684183578
89.07093933 8.248187373
111.0189038 13.68781118
128.0454529 10.5024121
154.0247174 2.616179372
167.0563519 2.833808017
169.0720019 2.566645658
199.0825666 19.75487718

Name: +ve in-silico MS/MS by CFM-ID for XERJKGMBORTKEO-UHFFFAOYSA-N
ID: XERJKGMBORTKEO-UHFFFAOYSA-N
Comment: Energy1
Num peaks: 14
26.00252542 2.781627537
29.03857658 1.325036207
44.0130901 1.524413395
46.06512568 21.74187554
53.01342445 9.587926294
55.02907452 2.509190064
72.04439023 4.862481564
81.00833907 2.354426783
83.02398914 11.91616742
85.0396392 2.677791774
89.07093933 9.31243696
98.03488817 1.676527367
111.0189038 4.478001066
128.0454529 4.479340813

Name: +ve in-silico MS/MS by CFM-ID for XERJKGMBORTKEO-UHFFFAOYSA-N
ID: XERJKGMBORTKEO-UHFFFAOYSA-N
Comment: Energy2
Num peaks: 15
15.02292652 2.114125441
29.03857658 6.672496642
30.03382555 1.914776036
31.01784114 3.927928036
44.0130901 2.486927979
44.04947561 5.000377854
46.06512568 17.57121681
53.01342445 6.582530498
55.02907452 1.510605852
72.04439023 2.75878089
81.00833907 7.486219836
83.02398914 8.148237316
89.07093933 2.566474934
98.03488817 7.563780883
111.0189038 4.849679428

Name: +ve in-silico MS/MS by CFM-ID for GZCGUPFRVQAUEE-UHFFFAOYSA-N
ID: GZCGUPFRVQAUEE-UHFFFAOYSA-N
Comment: Energy0
Num peaks: 6
61.02840582 7.132096349
89.02332044 6.483283221
119.0338851 3.755397448
145.0495352 3.579544521
163.0600999 18.16018858
181.0706646 46.41472639

Name: +ve in-silico MS/MS by CFM-ID for GZCGUPFRVQAUEE-UHFFFAOYSA-N
ID: GZCGUPFRVQAUEE-UHFFFAOYSA-N
Comment: Energy1
Num peaks: 10
43.01784114 4.218735493
45.0334912 3.752806879
59.01275576 4.538287762
61.02840582 25.42271542
63.04405588 9.972864395
71.01275576 6.395238314
73.02840582 3.984455096
89.02332044 11.16236642
163.0600999 5.83013234
181.0706646 6.343716708

Name: +ve in-silico MS/MS by CFM-ID for GZCGUPFRVQAUEE-UHFFFAOYSA-N
ID: GZCGUPFRVQAUEE-UHFFFAOYSA-N
Comment: Energy2
Num peaks: 10
31.01784114 5.138892163
41.00219107 3.556905007
43.01784114 11.27140443
45.0334912 8.42427116
59.01275576 11.80210716
61.02840582 18.56269077
63.04405588 3.660321408
71.01275576 7.032256402
73.02840582 5.694476692
89.02332044 5.593634805

Name: +ve in-silico MS/MS by CFM-ID for DWPCKYTWUYRLRQ-UHFFFAOYSA-N
ID: DWPCKYTWUYRLRQ-UHFFFAOYSA-N
Comment: Energy0
Num peaks: 9
43.01784114 2.000664268
73.02840582 4.133920565
77.02332044 4.782443537
103.0389705 3.24236381
115.0389705 2.631726589
133.0495352 4.47841383
145.0495352 10.59442189
163.0600999 29.13018162
181.0706646 19.31735009

Name: +ve in-silico MS/MS by CFM-ID for DWPCKYTWUYRLRQ-UHFFFAOYSA-N
ID: DWPCKYTWUYRLRQ-UHFFFAOYSA-N
Comment: Energy1
Num peaks: 15
43.01784114 16.52031373
45.0334912 16.53121794
59.01275576 4.511240138
61.02840582 3.019254967
73.02840582 3.650859108
77.02332044 5.008070941
79.0389705 1.749309253
85.02840582 6.058953851
87.04405588 2.194189941
103.0389705 4.297339494
115.0389705 2.747800015
133.0495352 2.317908838
145.0495352 4.839931427
163.0600999 5.491128888
181.0706646 2.064956749

Name: +ve in-silico MS/MS by CFM-ID for DWPCKYTWUYRLRQ-UHFFFAOYSA-N
ID: DWPCKYTWUYRLRQ-UHFFFAOYSA-N
Comment: Energy2
Num peaks: 18
25.00727645 1.996978443
27.02292652 2.641962339
29.00219107 6.313092579
43.01784114 6.796430424
45.0334912 7.348807228
47.01275576 1.599362414
55.01784114 6.553970857
57.0334912 2.940815597
59.01275576 8.355267984
61.02840582 8.252498242
73.02840582 7.302331624
77.02332044 7.498271165
85.02840582 3.285330002
87.04405588 2.461657501
89.02332044 2.380967912
91.0389705 1.578571707
115.0389705 1.585327145
145.0495352 1.815818153

Name: +ve in-silico MS/MS by CFM-ID for JJDKCHBQWVTFBN-UHFFFAOYSA-N
ID: JJDKCHBQWVTFBN-UHFFFAOYSA-N
Comment: Energy0
Num peaks: 6
79.05422664 1.617690338
95.04914126 1.608483258
105.0447246 3.440891887
121.0396392 3.40506583
183.0552893 0.442631847
199.0865894 87.0450282

Name: +ve in-silico MS/MS by CFM-ID for JJDKCHBQWVTFBN-UHFFFAOYSA-N
ID: JJDKCHBQWVTFBN-UHFFFAOYSA-N
Comment: Energy1
Num peaks: 11
39.02292652 2.969275266
41.03857658 3.829356093
49.00727645 2.181469364
51.02292652 4.193117703
63.02292652 2.321958664
65.00219107 2.360723736
65.03857658 4.150020618
67.01784114 6.767200336
69.0334912 2.796256228
169.0760247 2.239380102
199.0865894 47.7063093

Name: +ve in-silico MS/MS by CFM-ID for JJDKCHBQWVTFBN-UHFFFAOYSA-N
ID: JJDKCHBQWVTFBN-UHFFFAOYSA-N
Comment: Energy2
Num peaks: 12
39.02292652 3.50654712
49.00727645 5.159652418
51.02292652 9.173904
63.02292652 12.54972427
65.03857658 9.671352446
79.02907452 2.18781675
79.05422664 6.196694139
93.04472458 6.526528173
105.0447246 13.24238336
107.0603746 3.047686565
121.0396392 3.512902163
153.0447246 7.316111745

Name: +ve in-silico MS/MS by CFM-ID for PEXGTUZWTLMFID-UHFFFAOYSA-N
ID: PEXGTUZWTLMFID-UHFFFAOYSA-N
Comment: Energy0
Num peaks: 6
79.05422664 1.676498577
95.04914126 0.5653018637
105.0447246 0.7232955745
121.0396392 3.546575261
183.0552893 0.4598304988
199.0865894 91.59538206

Name: +ve in-silico MS/MS by CFM-ID for PEXGTUZWTLMFID-UHFFFAOYSA-N
ID: PEXGTUZWTLMFID-UHFFFAOYSA-N
Comment: Energy1
Num peaks: 11
39.02292652 2.424409125
49.00727645 4.106656215
51.02292652 7.212226946
53.03857658 5.03526175
55.05422664 4.107991206
63.02292652 2.437158677
65.03857658 2.886255344
67.05422664 5.467213458
81.0334912 14.92704853
169.0760247 2.956030035
199.0865894 28.45898556

Name: +ve in-silico MS/MS by CFM-ID for PEXGTUZWTLMFID-UHFFFAOYSA-N
ID: PEXGTUZWTLMFID-UHFFFAOYSA-N
Comment: Energy2
Num peaks: 17
39.02292652 6.188912149
41.03857658 1.129140517
49.00727645 4.38940027
51.02292652 7.290927231
53.03857658 2.61202121
63.02292652 9.903941519
65.03857658 11.73831108
67.02907452 1.42676839
67.05422664 4.613759419
79.05422664 9.116693189
93.04472458 3.109916667
95.04914126 1.916161334
105.0447246 4.284175243
121.0396392 8.396800581
153.0447246 1.533210999
173.0709393 1.410659624
199.0865894 1.660992947

Name: +ve in-silico MS/MS by CFM-ID for BJHIKXHVCXFQLS-UHFFFAOYSA-N
ID: BJHIKXHVCXFQLS-UHFFFAOYSA-N
Comment: Energy0
Num peaks: 6
61.02840582 7.327883822
89.02332044 6.774845154
119.0338851 3.798707637
145.0495352 3.082563947
163.0600999 16.03146178
181.0706646 49.12069163

Name: +ve in-silico MS/MS by CFM-ID for BJHIKXHVCXFQLS-UHFFFAOYSA-N
ID: BJHIKXHVCXFQLS-UHFFFAOYSA-N
Comment: Energy1
Num peaks: 10
43.01784114 5.020029357
45.0334912 4.335900606
59.01275576 3.934719121
61.02840582 24.61746018
63.04405588 10.23938471
71.01275576 6.632815032
73.02840582 3.800480508
89.02332044 9.787898667
163.0600999 6.275661119
181.0706646 6.021671233

Name: +ve in-silico MS/MS by CFM-ID for BJHIKXHVCXFQLS-UHFFFAOYSA-N
ID: BJHIKXHVCXFQLS-UHFFFAOYSA-N
Comment: Energy2
Num peaks: 10
31.01784114 5.358084739
41.00219107 3.250018253
43.01784114 11.09225245
45.0334912 8.764374414
59.01275576 11.61253942
61.02840582 18.06086734
63.04405588 4.592595388
71.01275576 6.962537049
73.02840582 5.252686733
89.02332044 5.709713683

Name: +ve in-silico MS/MS by CFM-ID for SPQQCWTVNLRQDA-UHFFFAOYSA-N
ID: SPQQCWTVNLRQDA-UHFFFAOYSA-N
Comment: Energy0
Num peaks: 6
79.05422664 1.381004213
93.0334912 14.15815149
105.0447246 2.875022948
107.0603746 6.353786388
121.0396392 2.796954586
199.0865894 68.57056886

Name: +ve in-silico MS/MS by CFM-ID for SPQQCWTVNLRQDA-UHFFFAOYSA-N
ID: SPQQCWTVNLRQDA-UHFFFAOYSA-N
Comment: Energy1
Num peaks: 11
49.00727645 1.251643191
51.02292652 3.218116426
55.01784114 1.444651236
57.0334912 1.547995589
65.03857658 3.419290326
67.01784114 2.008990421
67.05422664 6.722487101
81.0334912 1.576007931
93.0334912 17.20680895
119.0603746 3.475956436
199.0865894 38.55010126

Name: +ve in-silico MS/MS by CFM-ID for SPQQCWTVNLRQDA-UHFFFAOYSA-N
ID: SPQQCWTVNLRQDA-UHFFFAOYSA-N
Comment: Energy2
Num peaks: 13
39.02292652 3.067788246
49.00727645 4.463790769
51.02292652 8.21186196
53.01342445 2.038564244
63.02292652 4.882477227
65.00219107 4.840162823
65.03857658 5.554265421
67.01784114 18.84439837
79.05422664 3.246332896
93.0334912 14.96735371
105.0447246 5.310824438
107.0603746 3.470496786
129.0447246 2.071688476

Name: +ve in-silico MS/MS by CFM-ID for QIXJISSPXZJMSO-UHFFFAOYSA-N
ID: QIXJISSPXZJMSO-UHFFFAOYSA-N
Comment: Energy0
Num peaks: 6
79.05422664 1.532722155
93.0334912 3.769206441
105.0447246 3.078397916
107.0603746 5.767089504
121.0396392 3.167859902
199.0865894 79.38941092

Name: +ve in-silico MS/MS by CFM-ID for QIXJISSPXZJMSO-UHFFFAOYSA-N
ID: QIXJISSPXZJMSO-UHFFFAOYSA-N
Comment: Energy1
Num peaks: 15
39.02292652 1.34194439
49.00727645 1.226887556
51.02292652 4.203140821
55.01784114 5.117420262
65.03857658 3.224043641
67.01784114 1.513197361
67.05422664 5.745793704
69.0334912 1.385762737
81.0334912 1.18595985
93.0334912 6.733303274
119.0603746 7.014010339
143.0603746 7.600806097
155.0603746 2.530437542
157.0760247 2.016559709
199.0865894 30.15280995

Name: +ve in-silico MS/MS by CFM-ID for QIXJISSPXZJMSO-UHFFFAOYSA-N
ID: QIXJISSPXZJMSO-UHFFFAOYSA-N
Comment: Energy2
Num peaks: 14
25.00727645 2.774461501
39.02292652 3.794750737
49.00727645 2.645167219
51.02292652 11.67777794
53.01342445 4.086301701
63.02292652 8.710806885
65.03857658 11.42233067
79.05422664 5.072639027
93.0334912 2.848712793
105.0447246 12.73240698
107.0603746 8.193514289
129.0447246 3.518908997
131.0603746 2.163476551
143.0603746 1.692105494

Name: +ve in-silico MS/MS by CFM-ID for DLDSKQBLIRCHOJ-BUHFOSPRSA-N
ID: DLDSKQBLIRCHOJ-BUHFOSPRSA-N
Comment: Energy0
Num peaks: 6
79.05422664 1.566739954
93.0334912 2.259272252
105.0447246 1.115532535
107.0603746 9.325639001
121.0396392 3.227990236
199.0865894 81.08815584

Name: +ve in-silico MS/MS by CFM-ID for DLDSKQBLIRCHOJ-BUHFOSPRSA-N
ID: DLDSKQBLIRCHOJ-BUHFOSPRSA-N
Comment: Energy1
Num peaks: 6
39.02292652 11.5727715
51.02292652 6.347660279
53.03857658 4.508215345
65.03857658 3.642694818
93.0334912 12.16455746
199.0865894 43.23116277

Name: +ve in-silico MS/MS by CFM-ID for DLDSKQBLIRCHOJ-BUHFOSPRSA-N
ID: DLDSKQBLIRCHOJ-BUHFOSPRSA-N
Comment: Energy2
Num peaks: 10
39.02292652 5.481386502
49.00727645 5.062999707
51.02292652 14.55873932
53.03857658 3.770332121
63.02292652 8.350708988
65.03857658 12.52800861
79.05422664 6.440349196
93.0334912 7.219966738
107.0603746 10.00412333
121.0396392 7.107052073

Name: +ve in-silico MS/MS by CFM-ID for DWJZKGYQNOQQEZ-UHFFFAOYSA-N
ID: DWJZKGYQNOQQEZ-UHFFFAOYSA-N
Comment: Energy0
Num peaks: 6
61.02840582 7.29043737
91.0389705 6.222509247
119.0338851 3.804290878
145.0495352 4.650522886
163.0600999 17.3828983
181.0706646 46.53803688

Name: +ve in-silico MS/MS by CFM-ID for DWJZKGYQNOQQEZ-UHFFFAOYSA-N
ID: DWJZKGYQNOQQEZ-UHFFFAOYSA-N
Comment: Energy1
Num peaks: 10
43.01784114 4.938861826
45.0334912 4.004973864
61.02840582 26.07191432
63.04405588 11.06070673
73.02840582 7.30526301
91.0389705 9.845159154
119.0338851 3.071059216
145.0495352 3.599356315
163.0600999 5.758055741
181.0706646 6.194198461

Name: +ve in-silico MS/MS by CFM-ID for DWJZKGYQNOQQEZ-UHFFFAOYSA-N
ID: DWJZKGYQNOQQEZ-UHFFFAOYSA-N
Comment: Energy2
Num peaks: 11
31.01784114 4.982633361
41.00219107 3.120594019
43.01784114 11.15855231
45.0334912 8.903421299
59.01275576 5.253395939
61.02840582 21.13217063
63.04405588 6.544864271
71.01275576 3.085021834
73.02840582 9.182654674
75.04405588 4.75820351
91.0389705 4.099857913

Name: +ve in-silico MS/MS by CFM-ID for ZGVNGXVNRCEBDS-UHFFFAOYSA-N
ID: ZGVNGXVNRCEBDS-UHFFFAOYSA-N
Comment: Energy0
Num peaks: 7
61.02840582 6.52986469
89.02332044 16.25999224
91.0389705 2.85009271
119.0338851 6.156486402
145.0495352 4.339782015
163.0600999 20.06202353
181.0706646 26.19822123

Name: +ve in-silico MS/MS by CFM-ID for ZGVNGXVNRCEBDS-UHFFFAOYSA-N
ID: ZGVNGXVNRCEBDS-UHFFFAOYSA-N
Comment: Energy1
Num peaks: 10
43.01784114 4.528000148
61.02840582 22.12802208
71.01275576 5.589554381
73.02840582 9.319888037
89.02332044 8.659989786
91.0389705 6.530897317
119.0338851 5.103803891
145.0495352 4.696584132
163.0600999 8.339316183
181.0706646 5.354721914

Name: +ve in-silico MS/MS by CFM-ID for ZGVNGXVNRCEBDS-UHFFFAOYSA-N
ID: ZGVNGXVNRCEBDS-UHFFFAOYSA-N
Comment: Energy2
Num peaks: 11
29.00219107 2.915043717
31.01784114 4.058309508
43.01784114 8.788438066
45.0334912 6.363721938
59.01275576 7.759082721
61.02840582 13.6351091
71.01275576 10.43550357
73.02840582 10.56128546
89.02332044 11.50512095
91.0389705 3.457512235
103.0389705 2.551825051

Name: +ve in-silico MS/MS by CFM-ID for LPZIZDWZKIXVRZ-UHFFFAOYSA-N
ID: LPZIZDWZKIXVRZ-UHFFFAOYSA-N
Comment: Energy0
Num peaks: 6
73.02840582 2.721827117
89.02332044 2.84690945
145.0495352 6.159501738
149.0444498 1.865772939
163.0600999 28.51665417
181.0706646 40.97665665

Name: +ve in-silico MS/MS by CFM-ID for LPZIZDWZKIXVRZ-UHFFFAOYSA-N
ID: LPZIZDWZKIXVRZ-UHFFFAOYSA-N
Comment: Energy1
Num peaks: 6
133.0495352 1.511381757
135.0651853 2.183419739
145.0495352 20.0942173
151.0600999 2.504812625
163.0600999 36.44544404
181.0706646 19.7107865

Name: +ve in-silico MS/MS by CFM-ID for LPZIZDWZKIXVRZ-UHFFFAOYSA-N
ID: LPZIZDWZKIXVRZ-UHFFFAOYSA-N
Comment: Energy2
Num peaks: 19
29.00219107 1.84981851
31.01784114 2.633714287
41.00219107 1.909595265
43.01784114 3.171567008
44.99710569 1.853060452
45.0334912 4.400730313
47.01275576 6.022684349
55.01784114 3.111234672
59.01275576 6.482705208
61.02840582 12.89199543
71.01275576 3.448091867
73.02840582 5.966077043
75.04405588 4.708579905
87.00767038 1.846803181
89.02332044 8.80033469
91.0389705 3.681136451
93.05462057 1.970923454
119.0338851 2.230109857
145.0495352 3.040639385

Name: +ve in-silico MS/MS by CFM-ID for JCPIFOIPSXNRBF-UHFFFAOYSA-N
ID: JCPIFOIPSXNRBF-UHFFFAOYSA-N
Comment: Energy0
Num peaks: 6
115.0389705 3.444678003
121.0131497 3.365120122
123.0287997 3.299695557
133.0495352 10.4673933
163.0600999 18.48496998
181.0706646 47.33222069

Name: +ve in-silico MS/MS by CFM-ID for JCPIFOIPSXNRBF-UHFFFAOYSA-N
ID: JCPIFOIPSXNRBF-UHFFFAOYSA-N
Comment: Energy1
Num peaks: 8
41.03857658 3.487183534
59.04914126 30.79419229
61.06479133 9.433456418
105.0182351 7.790858389
123.0287997 5.713930864
145.0495352 3.045131394
163.0600999 11.13779797
181.0706646 8.74146689

Name: +ve in-silico MS/MS by CFM-ID for JCPIFOIPSXNRBF-UHFFFAOYSA-N
ID: JCPIFOIPSXNRBF-UHFFFAOYSA-N
Comment: Energy2
Num peaks: 12
39.02292652 7.941253685
41.03857658 7.704376217
43.05422664 4.122732652
57.0334912 7.01822308
59.04914126 8.579309849
103.002585 3.340810175
105.0182351 5.51887654
115.0389705 6.288629378
117.0546206 8.342103097
119.0702706 2.824914779
145.0495352 10.94086514
163.0600999 8.695422355

Name: +ve in-silico MS/MS by CFM-ID for SOQSYPXEUMFRPU-UHFFFAOYSA-N
ID: SOQSYPXEUMFRPU-UHFFFAOYSA-N
Comment: Energy0
Num peaks: 6
91.05422664 0.434672236
118.0651257 1.172176572
132.0807757 1.932813627
142.0651257 0.9563047685
143.0603746 0.8686598216
159.0916748 93.25963574

Name: +ve in-silico MS/MS by CFM-ID for SOQSYPXEUMFRPU-UHFFFAOYSA-N
ID: SOQSYPXEUMFRPU-UHFFFAOYSA-N
Comment: Energy1
Num peaks: 6
91.05422664 1.162216883
118.0651257 1.277804638
132.0807757 2.89275225
133.0760247 2.47983479
143.0603746 2.792614143
159.0916748 82.68336057

Name: +ve in-silico MS/MS by CFM-ID for SOQSYPXEUMFRPU-UHFFFAOYSA-N
ID: SOQSYPXEUMFRPU-UHFFFAOYSA-N
Comment: Energy2
Num peaks: 15
49.00727645 3.246959418
65.03857658 3.681831565
77.03857658 1.689239843
91.05422664 15.88251645
102.0338255 2.723215937
104.0494756 1.860803712
106.0651257 1.808610572
118.0651257 10.52479133
119.0603746 2.482132624
130.0651257 1.88102798
132.0807757 2.900976811
133.0760247 1.946728503
142.0651257 2.579639063
143.0603746 23.40751162
159.0916748 4.416538883

Name: +ve in-silico MS/MS by CFM-ID for HBJPJUGOYJOSLR-UHFFFAOYSA-N
ID: HBJPJUGOYJOSLR-UHFFFAOYSA-N
Comment: Energy0
Num peaks: 6
66.03382555 0.1053443948
106.0651257 0.136947765
115.0542266 0.07277205921
130.0651257 0.7329748721
132.0807757 1.260175792
159.0916748 97.54191467

Name: +ve in-silico MS/MS by CFM-ID for HBJPJUGOYJOSLR-UHFFFAOYSA-N
ID: HBJPJUGOYJOSLR-UHFFFAOYSA-N
Comment: Energy1
Num peaks: 6
115.0542266 0.8766523842
116.0494756 0.6910594942
130.0651257 1.497187687
132.0807757 4.568848359
143.0603746 0.7836858864
159.0916748 88.8900657

Name: +ve in-silico MS/MS by CFM-ID for HBJPJUGOYJOSLR-UHFFFAOYSA-N
ID: HBJPJUGOYJOSLR-UHFFFAOYSA-N
Comment: Energy2
Num peaks: 9
89.03857658 2.130485836
103.0542266 25.0818132
105.0698767 3.090338833
106.0651257 2.432064815
115.0542266 12.77263587
116.0494756 4.666554426
130.0651257 10.06600289
132.0807757 16.87990818
159.0916748 4.499264346

Name: +ve in-silico MS/MS by CFM-ID for XTBLDMQMUSHDEN-UHFFFAOYSA-N
ID: XTBLDMQMUSHDEN-UHFFFAOYSA-N
Comment: Energy0
Num peaks: 6
128.0494756 0.1447788078
130.0651257 0.2574608586
132.0807757 0.4112582833
133.0760247 0.1458629472
143.0603746 0.2006029062
159.0916748 97.84662814

Name: +ve in-silico MS/MS by CFM-ID for XTBLDMQMUSHDEN-UHFFFAOYSA-N
ID: XTBLDMQMUSHDEN-UHFFFAOYSA-N
Comment: Energy1
Num peaks: 6
116.0494756 0.7558828974
130.0651257 0.9058232811
132.0807757 1.285661788
133.0760247 1.507584289
143.0603746 1.546010616
159.0916748 88.2478076

Name: +ve in-silico MS/MS by CFM-ID for XTBLDMQMUSHDEN-UHFFFAOYSA-N
ID: XTBLDMQMUSHDEN-UHFFFAOYSA-N
Comment: Energy2
Num peaks: 17
49.00727645 3.794092323
91.05422664 3.521459436
102.0338255 1.800911237
103.0542266 8.855921261
104.0494756 2.583864109
105.0698767 2.174127169
107.0855268 2.366814251
115.0542266 5.709730203
116.0494756 8.382093695
128.0494756 4.698805741
129.0447246 1.766653472
130.0651257 6.998020231
131.0603746 1.577671362
132.0807757 7.373634213
133.0760247 3.357838009
143.0603746 7.630169772
159.0916748 8.550612203

Name: +ve in-silico MS/MS by CFM-ID for FPUHXOALOZPZQS-UHFFFAOYSA-O
ID: FPUHXOALOZPZQS-UHFFFAOYSA-O
Comment: Energy0
Num peaks: 6
29.01342445 7.285470965
108.0192381 0.0623158734
121.0144871 0.04624534284
135.0301371 2.522215182
136.0253861 4.239169259
163.0362851 85.76993631

Name: +ve in-silico MS/MS by CFM-ID for FPUHXOALOZPZQS-UHFFFAOYSA-O
ID: FPUHXOALOZPZQS-UHFFFAOYSA-O
Comment: Energy1
Num peaks: 6
43.02907452 1.273604696
54.00867342 0.7491711549
108.0192381 2.048958244
135.0301371 49.79476271
136.0253861 3.297728673
163.0362851 40.28650331

Name: +ve in-silico MS/MS by CFM-ID for FPUHXOALOZPZQS-UHFFFAOYSA-O
ID: FPUHXOALOZPZQS-UHFFFAOYSA-O
Comment: Energy2
Num peaks: 7
29.01342445 18.66111914
43.02907452 5.948808877
81.01957245 8.960132237
95.03522252 9.215411758
108.0192381 7.373345756
108.0304715 10.79509097
136.0253861 21.63955155

Name: +ve in-silico MS/MS by CFM-ID for KFJDQPJLANOOOB-UHFFFAOYSA-N
ID: KFJDQPJLANOOOB-UHFFFAOYSA-N
Comment: Energy0
Num peaks: 6
80.02432348 0.01098306796
120.0556236 1.4181289
138.0298028 0.01108132472
146.0348882 46.07095289
148.0141527 0.02367597166
164.0454529 52.41582989

Name: +ve in-silico MS/MS by CFM-ID for KFJDQPJLANOOOB-UHFFFAOYSA-N
ID: KFJDQPJLANOOOB-UHFFFAOYSA-N
Comment: Energy1
Num peaks: 6
41.00219107 1.917521477
59.01275576 2.993212421
92.02432348 0.7520918916
120.0556236 11.75839141
146.0348882 57.13021879
164.0454529 21.5696406

Name: +ve in-silico MS/MS by CFM-ID for KFJDQPJLANOOOB-UHFFFAOYSA-N
ID: KFJDQPJLANOOOB-UHFFFAOYSA-N
Comment: Energy2
Num peaks: 7
49.00727645 4.75386214
51.02292652 5.916425197
77.00219107 10.22700266
80.02432348 7.647454205
92.02432348 9.372769484
104.0243235 7.408024582
146.0348882 36.00720926

Name: +ve in-silico MS/MS by CFM-ID for PQXPAFTXDVNANI-UHFFFAOYSA-N
ID: PQXPAFTXDVNANI-UHFFFAOYSA-N
Comment: Energy0
Num peaks: 6
104.0243235 0.1605555928
107.0127558 0.05465828487
109.0284058 0.178819086
120.0556236 2.671637767
146.0348882 45.33683924
164.0454529 51.35950234

Name: +ve in-silico MS/MS by CFM-ID for PQXPAFTXDVNANI-UHFFFAOYSA-N
ID: PQXPAFTXDVNANI-UHFFFAOYSA-N
Comment: Energy1
Num peaks: 6
91.01784114 1.63027075
95.01275576 1.364805841
109.0284058 1.404068752
120.0556236 6.633882871
146.0348882 57.03180875
164.0454529 22.58359207

Name: +ve in-silico MS/MS by CFM-ID for PQXPAFTXDVNANI-UHFFFAOYSA-N
ID: PQXPAFTXDVNANI-UHFFFAOYSA-N
Comment: Energy2
Num peaks: 7
63.02292652 13.85175268
65.03857658 5.016300325
89.00219107 5.454932615
91.01784114 15.75154938
104.0243235 11.44579809
120.0556236 4.998575404
146.0348882 24.09191894

Name: +ve in-silico MS/MS by CFM-ID for ASVSCPGASITWDJ-UHFFFAOYSA-N
ID: ASVSCPGASITWDJ-UHFFFAOYSA-N
Comment: Energy0
Num peaks: 6
29.03857658 2.239341271
104.0494756 0.3952174689
132.0807757 0.6948425522
142.0651257 0.7693837685
143.0603746 0.6690987546
159.0916748 93.8557283

Name: +ve in-silico MS/MS by CFM-ID for ASVSCPGASITWDJ-UHFFFAOYSA-N
ID: ASVSCPGASITWDJ-UHFFFAOYSA-N
Comment: Energy1
Num peaks: 6
29.03857658 3.615551825
104.0494756 3.144515735
132.0807757 5.518090619
142.0651257 3.907634414
143.0603746 2.82267581
159.0916748 70.89386573

Name: +ve in-silico MS/MS by CFM-ID for ASVSCPGASITWDJ-UHFFFAOYSA-N
ID: ASVSCPGASITWDJ-UHFFFAOYSA-N
Comment: Energy2
Num peaks: 20
29.03857658 7.411542872
39.02292652 4.960059353
41.03857658 3.464610548
73.00727645 1.524051278
75.02292652 1.66122211
77.03857658 1.965004435
79.05422664 1.913226318
91.05422664 6.670557436
92.04947561 3.229449448
104.0494756 5.26843021
106.0651257 1.619428141
116.0494756 2.107806633
117.0447246 2.437154284
119.0603746 1.463492872
131.0603746 2.065247685
132.0807757 2.156984633
133.0760247 3.358820039
142.0651257 8.342686699
143.0603746 15.09141173
159.0916748 3.444309214

Name: +ve in-silico MS/MS by CFM-ID for CPBYHTDUBNSBQM-UHFFFAOYSA-N
ID: CPBYHTDUBNSBQM-UHFFFAOYSA-N
Comment: Energy0
Num peaks: 6
128.0494756 0.6779464011
142.0651257 0.4317161563
172.0756904 0.4350869894
181.0760247 38.24669105
182.0600403 1.310483793
199.0865894 56.54895963

Name: +ve in-silico MS/MS by CFM-ID for CPBYHTDUBNSBQM-UHFFFAOYSA-N
ID: CPBYHTDUBNSBQM-UHFFFAOYSA-N
Comment: Energy1
Num peaks: 6
142.0651257 1.548427638
155.0603746 1.62270685
157.0760247 1.497916684
181.0760247 60.67856923
182.0600403 1.694195576
199.0865894 24.85418568

Name: +ve in-silico MS/MS by CFM-ID for CPBYHTDUBNSBQM-UHFFFAOYSA-N
ID: CPBYHTDUBNSBQM-UHFFFAOYSA-N
Comment: Energy2
Num peaks: 11
101.0385766 5.242853253
127.0542266 1.674410024
128.0494756 12.05093728
130.0651257 3.471387033
142.0651257 8.349412511
152.0494756 3.269559946
153.0447246 4.954128236
154.0651257 7.890790747
155.0603746 7.963681311
181.0760247 24.28684307
182.0600403 1.808978484

Name: +ve in-silico MS/MS by CFM-ID for COCFIBRMFPWUDW-UHFFFAOYSA-N
ID: COCFIBRMFPWUDW-UHFFFAOYSA-N
Comment: Energy0
Num peaks: 6
101.0385766 0.3334944071
118.0651257 1.215478137
125.0385766 0.3745229017
132.0807757 0.1476521268
142.0651257 35.87653599
159.0916748 61.58442823

Name: +ve in-silico MS/MS by CFM-ID for COCFIBRMFPWUDW-UHFFFAOYSA-N
ID: COCFIBRMFPWUDW-UHFFFAOYSA-N
Comment: Energy1
Num peaks: 6
116.0494756 1.126604557
118.0651257 2.210972576
132.0807757 1.37404302
133.0760247 1.464474163
142.0651257 40.7027736
159.0916748 49.49857136

Name: +ve in-silico MS/MS by CFM-ID for COCFIBRMFPWUDW-UHFFFAOYSA-N
ID: COCFIBRMFPWUDW-UHFFFAOYSA-N
Comment: Energy2
Num peaks: 6
101.0385766 23.48156631
116.0494756 7.338463147
118.0651257 4.436643839
125.0385766 8.351715765
132.0807757 2.84620844
142.0651257 36.61143618

Name: +ve in-silico MS/MS by CFM-ID for SRKQWNFPTBNUKE-UHFFFAOYSA-N
ID: SRKQWNFPTBNUKE-UHFFFAOYSA-N
Comment: Energy0
Num peaks: 6
63.01890376 1.478165186
75.01890376 1.869278015
77.03455382 1.868128602
88.01415272 26.51322787
117.0407018 5.863534218
164.0414301 58.34905933

Name: +ve in-silico MS/MS by CFM-ID for SRKQWNFPTBNUKE-UHFFFAOYSA-N
ID: SRKQWNFPTBNUKE-UHFFFAOYSA-N
Comment: Energy1
Num peaks: 6
45.99235466 24.66888178
70.00358804 2.905530343
77.03455382 9.158866936
88.01415272 12.39884854
102.0298028 7.670945464
164.0414301 25.03880154

Name: +ve in-silico MS/MS by CFM-ID for SRKQWNFPTBNUKE-UHFFFAOYSA-N
ID: SRKQWNFPTBNUKE-UHFFFAOYSA-N
Comment: Energy2
Num peaks: 7
45.99235466 10.6810678
65.03455382 3.127021142
70.00358804 7.128770371
70.03997355 15.87616519
75.01890376 3.427390313
88.01415272 34.54275939
117.0407018 6.186261089

Name: +ve in-silico MS/MS by CFM-ID for GIPOQOUSJKAZMC-UHFFFAOYSA-N
ID: GIPOQOUSJKAZMC-UHFFFAOYSA-N
Comment: Energy0
Num peaks: 6
49.00727645 0.4466412214
51.02292652 0.3610310763
53.03857658 1.759950423
55.05422664 0.5279137317
132.0807757 0.7224111632
159.0916748 94.68629371

Name: +ve in-silico MS/MS by CFM-ID for GIPOQOUSJKAZMC-UHFFFAOYSA-N
ID: GIPOQOUSJKAZMC-UHFFFAOYSA-N
Comment: Energy1
Num peaks: 6
40.01817548 10.53090348
42.03382555 4.325488962
132.0807757 11.42179216
133.0760247 1.995018497
143.0603746 21.32197385
159.0916748 40.39299849

Name: +ve in-silico MS/MS by CFM-ID for GIPOQOUSJKAZMC-UHFFFAOYSA-N
ID: GIPOQOUSJKAZMC-UHFFFAOYSA-N
Comment: Energy2
Num peaks: 17
25.00727645 2.756959115
39.02292652 4.939743926
40.01817548 3.20447735
41.03857658 2.968630261
49.00727645 6.218481034
51.02292652 5.227895141
53.03857658 7.569090645
55.05422664 4.384354765
63.02292652 4.192935419
65.03857658 3.087342607
79.05422664 2.082043213
81.04472458 3.761061874
94.06512568 1.924448071
116.0494756 8.549993955
132.0807757 11.61923963
143.0603746 1.975456549
159.0916748 5.997658227

Name: +ve in-silico MS/MS by CFM-ID for HSNQIVHKBYDSND-UHFFFAOYSA-N
ID: HSNQIVHKBYDSND-UHFFFAOYSA-N
Comment: Energy0
Num peaks: 6
155.0491413 7.766554478
168.0443902 0.787950017
181.0760247 2.04213747
182.0600403 1.146523799
183.0552893 0.8854392244
199.0865894 84.65243262

Name: +ve in-silico MS/MS by CFM-ID for HSNQIVHKBYDSND-UHFFFAOYSA-N
ID: HSNQIVHKBYDSND-UHFFFAOYSA-N
Comment: Energy1
Num peaks: 6
142.0651257 4.916127351
168.0443902 2.376452127
170.0600403 8.228518866
171.0916748 8.551057443
181.0760247 4.994149082
199.0865894 54.51135423

Name: +ve in-silico MS/MS by CFM-ID for HSNQIVHKBYDSND-UHFFFAOYSA-N
ID: HSNQIVHKBYDSND-UHFFFAOYSA-N
Comment: Energy2
Num peaks: 18
41.00219107 1.746919753
49.00727645 2.228038809
103.0542266 1.607978765
127.0542266 20.39144059
129.0334912 2.383991881
130.0651257 1.771726358
139.0542266 7.290227257
141.0334912 2.142097159
142.0651257 3.909307649
152.0494756 2.01235336
154.0651257 2.310303599
155.0491413 13.21385173
157.0647913 3.081110217
168.0443902 3.366511053
170.0600403 1.760700107
181.0760247 4.643668853
183.0552893 3.916739022
199.0865894 2.5857864

Name: +ve in-silico MS/MS by CFM-ID for HSJBGIMFXZFGQR-UHFFFAOYSA-N
ID: HSJBGIMFXZFGQR-UHFFFAOYSA-N
Comment: Energy0
Num peaks: 6
104.0494756 0.4294409663
128.0494756 0.9821446955
130.0651257 4.49649171
132.0807757 0.9686502102
142.0651257 26.71452328
159.0916748 64.01308833

Name: +ve in-silico MS/MS by CFM-ID for HSJBGIMFXZFGQR-UHFFFAOYSA-N
ID: HSJBGIMFXZFGQR-UHFFFAOYSA-N
Comment: Energy1
Num peaks: 6
115.0542266 6.35265181
116.0494756 6.478540059
130.0651257 18.09564571
132.0807757 4.535077829
142.0651257 34.80706182
159.0916748 13.94125472

Name: +ve in-silico MS/MS by CFM-ID for HSJBGIMFXZFGQR-UHFFFAOYSA-N
ID: HSJBGIMFXZFGQR-UHFFFAOYSA-N
Comment: Energy2
Num peaks: 23
49.00727645 2.061173151
51.02292652 1.800682331
54.03382555 1.625912578
56.04947561 1.541525002
66.03382555 2.174864703
75.02292652 2.102806373
76.01817548 3.533692051
88.01817548 2.157219791
90.03382555 1.686149691
92.04947561 1.788714039
103.0542266 3.004852814
104.0494756 4.59809127
105.0698767 1.737633568
106.0651257 1.97086984
114.0338255 1.186495613
115.0542266 5.61861721
116.0494756 6.181646253
118.0651257 2.072962508
128.0494756 5.808250388
130.0651257 8.178056562
132.0807757 3.035960501
142.0651257 15.40259264
159.0916748 1.621490536

Name: +ve in-silico MS/MS by CFM-ID for FZNZPUAQZNGWLV-UHFFFAOYSA-N
ID: FZNZPUAQZNGWLV-UHFFFAOYSA-N
Comment: Energy0
Num peaks: 6
157.0760247 2.159244397
171.0916748 1.782923793
181.0760247 2.657799345
182.0600403 4.015541263
183.0552893 1.05634794
199.0865894 82.06134057

Name: +ve in-silico MS/MS by CFM-ID for FZNZPUAQZNGWLV-UHFFFAOYSA-N
ID: FZNZPUAQZNGWLV-UHFFFAOYSA-N
Comment: Energy1
Num peaks: 7
130.0651257 2.558273883
156.0443902 2.944788253
158.0600403 3.949383785
171.0916748 9.252259209
181.0760247 5.776291022
182.0600403 2.582422627
199.0865894 54.63829475

Name: +ve in-silico MS/MS by CFM-ID for FZNZPUAQZNGWLV-UHFFFAOYSA-N
ID: FZNZPUAQZNGWLV-UHFFFAOYSA-N
Comment: Energy2
Num peaks: 17
40.01817548 1.967013492
91.05422664 2.304666474
104.0494756 1.620443504
115.0542266 2.126270606
128.0494756 18.12493971
130.0651257 12.34889941
140.0494756 7.07240007
152.0494756 3.445386363
154.0651257 5.696568571
155.0603746 3.342851714
156.0443902 2.822046545
164.0494756 2.115115282
169.0760247 1.799905159
171.0916748 3.823861622
173.0709393 1.485283728
181.0760247 2.058848206
183.0552893 9.071247604

Name: +ve in-silico MS/MS by CFM-ID for MRYQKDNKMRKXJQ-UHFFFAOYSA-N
ID: MRYQKDNKMRKXJQ-UHFFFAOYSA-N
Comment: Energy0
Num peaks: 6
154.0611029 3.224505575
155.0563519 2.394209289
169.0720019 2.396755619
171.087652 41.71652274
181.0720019 2.035042476
199.0825666 39.76973011

Name: +ve in-silico MS/MS by CFM-ID for MRYQKDNKMRKXJQ-UHFFFAOYSA-N
ID: MRYQKDNKMRKXJQ-UHFFFAOYSA-N
Comment: Energy1
Num peaks: 18
29.00219107 2.145367603
56.0130901 1.588093813
58.02874017 1.626903171
83.02398914 1.518841006
84.00800472 1.758771418
86.07127368 2.026792416
87.05528926 2.888646382
97.0396392 1.956433494
112.0505382 2.370281792
114.0661883 6.190520743
115.0502039 3.283679332
140.0454529 2.575221919
142.0611029 5.269399432
154.0611029 8.98448972
155.0563519 6.405231261
171.087652 16.65575831
181.0720019 2.072394067
199.0825666 11.10411297

Name: +ve in-silico MS/MS by CFM-ID for MRYQKDNKMRKXJQ-UHFFFAOYSA-N
ID: MRYQKDNKMRKXJQ-UHFFFAOYSA-N
Comment: Energy2
Num peaks: 17
15.02292652 3.694819664
28.01817548 2.820498628
29.00219107 2.799331273
40.01817548 4.167574835
42.03382555 2.508903741
43.02907452 3.077885582
53.01342445 3.14610411
55.02907452 16.73823169
57.04472458 20.98649352
58.02874017 2.05070346
59.06037464 3.198733377
69.04472458 1.761723324
83.02398914 3.224347555
85.0396392 2.268198302
112.0505382 3.136536426
114.0661883 3.31309887
155.0563519 2.086770863

Name: +ve in-silico MS/MS by CFM-ID for RUFZNDNBXKOZQV-UHFFFAOYSA-N
ID: RUFZNDNBXKOZQV-UHFFFAOYSA-N
Comment: Energy0
Num peaks: 6
27.02292652 0.01960035789
119.0603746 0.02638413743
131.0603746 0.1048267736
133.0760247 0.1661126848
143.0603746 0.1969338389
159.0916748 99.36899898

Name: +ve in-silico MS/MS by CFM-ID for RUFZNDNBXKOZQV-UHFFFAOYSA-N
ID: RUFZNDNBXKOZQV-UHFFFAOYSA-N
Comment: Energy1
Num peaks: 6
41.03857658 0.3182237135
51.02292652 0.3258761144
131.0603746 2.476728162
133.0760247 1.665100122
143.0603746 3.966404078
159.0916748 90.61455702

Name: +ve in-silico MS/MS by CFM-ID for RUFZNDNBXKOZQV-UHFFFAOYSA-N
ID: RUFZNDNBXKOZQV-UHFFFAOYSA-N
Comment: Energy2
Num peaks: 9
41.03857658 4.256943674
51.02292652 7.026350168
53.03857658 6.269046697
107.0603746 5.076650186
116.0494756 8.600358448
131.0603746 9.145108716
133.0760247 18.73156442
143.0603746 13.95742655
159.0916748 7.990297097

Name: +ve in-silico MS/MS by CFM-ID for PJVWPGGKILHMKW-UHFFFAOYSA-N
ID: PJVWPGGKILHMKW-UHFFFAOYSA-N
Comment: Energy0
Num peaks: 6
65.03857658 0.5067308837
80.04947561 0.8506183795
92.04947561 27.35497735
130.0651257 1.285672844
132.0807757 2.425329053
159.0916748 65.42530059

Name: +ve in-silico MS/MS by CFM-ID for PJVWPGGKILHMKW-UHFFFAOYSA-N
ID: PJVWPGGKILHMKW-UHFFFAOYSA-N
Comment: Energy1
Num peaks: 6
65.03857658 3.906594957
92.04947561 54.48330524
128.0494756 1.995423751
130.0651257 3.85616183
132.0807757 3.686025805
159.0916748 20.15864312

Name: +ve in-silico MS/MS by CFM-ID for PJVWPGGKILHMKW-UHFFFAOYSA-N
ID: PJVWPGGKILHMKW-UHFFFAOYSA-N
Comment: Energy2
Num peaks: 6
39.02292652 3.568238332
51.02292652 6.567905257
63.02292652 3.697477903
65.03857658 26.58090291
76.01817548 4.666888906
92.04947561 36.93970611

Name: +ve in-silico MS/MS by CFM-ID for KQIDQFHIEFDWPM-UHFFFAOYSA-N
ID: KQIDQFHIEFDWPM-UHFFFAOYSA-N
Comment: Energy0
Num peaks: 6
106.0651257 0.4048475717
115.0542266 0.6329454919
130.0651257 0.632461628
132.0807757 1.619983839
142.0651257 35.07108118
159.0916748 59.63208013

Name: +ve in-silico MS/MS by CFM-ID for KQIDQFHIEFDWPM-UHFFFAOYSA-N
ID: KQIDQFHIEFDWPM-UHFFFAOYSA-N
Comment: Energy1
Num peaks: 6
128.0494756 1.527796745
130.0651257 2.359569955
132.0807757 4.465753041
133.0760247 1.61776108
142.0651257 38.45108598
159.0916748 44.90656254

Name: +ve in-silico MS/MS by CFM-ID for KQIDQFHIEFDWPM-UHFFFAOYSA-N
ID: KQIDQFHIEFDWPM-UHFFFAOYSA-N
Comment: Energy2
Num peaks: 16
49.00727645 5.558603839
53.03857658 1.827263544
75.02292652 2.675686626
77.03857658 3.283828723
79.05422664 3.177197808
91.05422664 6.744824095
102.0338255 1.809443508
103.0542266 1.946960824
104.0494756 4.335878046
106.0651257 1.817523116
115.0542266 13.92375656
116.0494756 5.52107199
128.0494756 1.926122696
130.0651257 2.239555494
132.0807757 2.701781047
142.0651257 22.08691363

Name: +ve in-silico MS/MS by CFM-ID for UVZREUINHSHHQE-UHFFFAOYSA-N
ID: UVZREUINHSHHQE-UHFFFAOYSA-N
Comment: Energy0
Num peaks: 6
106.0651257 0.4089169689
115.0542266 0.6397750649
130.0651257 0.5077946356
132.0807757 1.647834991
142.0651257 35.39669838
159.0916748 60.3414509

Name: +ve in-silico MS/MS by CFM-ID for UVZREUINHSHHQE-UHFFFAOYSA-N
ID: UVZREUINHSHHQE-UHFFFAOYSA-N
Comment: Energy1
Num peaks: 6
118.0651257 1.301018286
130.0651257 1.681658918
132.0807757 4.707578942
133.0760247 1.756352366
142.0651257 39.54113947
159.0916748 46.34670912

Name: +ve in-silico MS/MS by CFM-ID for UVZREUINHSHHQE-UHFFFAOYSA-N
ID: UVZREUINHSHHQE-UHFFFAOYSA-N
Comment: Energy2
Num peaks: 9
79.05422664 4.970218721
91.05422664 9.491238628
103.0542266 2.594267725
105.0698767 1.943701522
106.0651257 3.016805997
115.0542266 19.35898634
116.0494756 4.555895798
132.0807757 4.508485002
142.0651257 31.11968914

Name: +ve in-silico MS/MS by CFM-ID for NMZFYSUKQWEIBV-UHFFFAOYSA-N
ID: NMZFYSUKQWEIBV-UHFFFAOYSA-N
Comment: Energy0
Num peaks: 6
57.06987671 13.64976796
75.08044139 2.335506512
97.01064758 4.840996449
125.0055622 14.49827185
181.0681625 4.387967134
199.0787271 41.93925684

Name: +ve in-silico MS/MS by CFM-ID for NMZFYSUKQWEIBV-UHFFFAOYSA-N
ID: NMZFYSUKQWEIBV-UHFFFAOYSA-N
Comment: Energy1
Num peaks: 9
55.05422664 2.405416769
57.06987671 34.69131494
75.08044139 4.576514679
85.01064758 1.514649444
97.01064758 10.48057315
106.9949975 5.003098753
125.0055622 14.65899539
155.1066561 1.555427519
199.0787271 5.793130478

Name: +ve in-silico MS/MS by CFM-ID for NMZFYSUKQWEIBV-UHFFFAOYSA-N
ID: NMZFYSUKQWEIBV-UHFFFAOYSA-N
Comment: Energy2
Num peaks: 15
25.00727645 2.504125926
39.02292652 5.967156645
41.03857658 6.070322613
43.05422664 3.017809443
45.06987671 1.058024847
51.02292652 8.290587945
53.03857658 3.813717708
55.05422664 4.046580053
57.06987671 16.11984748
65.00219107 4.036303315
67.01784114 2.996719177
85.01064758 4.874715472
89.04194771 1.588737427
97.01064758 14.01118281
125.0055622 2.124623285

Name: +ve in-silico MS/MS by CFM-ID for DEPSFIADZHYHQA-UHFFFAOYSA-N
ID: DEPSFIADZHYHQA-UHFFFAOYSA-N
Comment: Energy0
Num peaks: 6
55.05422664 2.889246249
57.06987671 31.59430304
97.01064758 4.042389339
125.0055622 11.87679486
181.0681625 3.481543224
199.0787271 32.68455305

Name: +ve in-silico MS/MS by CFM-ID for DEPSFIADZHYHQA-UHFFFAOYSA-N
ID: DEPSFIADZHYHQA-UHFFFAOYSA-N
Comment: Energy1
Num peaks: 7
55.05422664 2.23208318
57.06987671 43.77758804
75.08044139 3.632430393
97.01064758 9.19792699
106.9949975 4.543883719
125.0055622 12.67835653
199.0787271 4.778477854

Name: +ve in-silico MS/MS by CFM-ID for DEPSFIADZHYHQA-UHFFFAOYSA-N
ID: DEPSFIADZHYHQA-UHFFFAOYSA-N
Comment: Energy2
Num peaks: 10
25.00727645 2.874118736
39.02292652 5.362470611
41.03857658 7.129296745
51.02292652 5.008408757
55.05422664 4.708739379
57.06987671 33.56720158
65.00219107 3.683224056
67.01784114 2.471453848
85.01064758 4.444347688
97.01064758 11.05198113

Name: +ve in-silico MS/MS by CFM-ID for PVNRECFECOZUEX-UHFFFAOYSA-N
ID: PVNRECFECOZUEX-UHFFFAOYSA-N
Comment: Energy0
Num peaks: 7
56.97934745 7.538818273
61.01064758 13.52319617
63.02629764 16.24696566
137.0597059 3.395593196
171.047427 3.514227903
181.0681625 9.184646879
199.0787271 28.73302139

Name: +ve in-silico MS/MS by CFM-ID for PVNRECFECOZUEX-UHFFFAOYSA-N
ID: PVNRECFECOZUEX-UHFFFAOYSA-N
Comment: Energy1
Num peaks: 29
29.03857658 4.280205094
39.02292652 0.8946245203
53.00219107 1.23969888
55.01784114 2.936620688
58.99499752 0.8724456002
61.01064758 5.078316038
63.02629764 11.31714681
69.0334912 1.114995547
81.0334912 2.210725437
83.04914126 1.180811017
95.04914126 2.252491127
103.0212123 1.352659799
107.0491413 1.033012561
109.0647913 2.749268368
113.0055622 0.8818672901
115.0212123 1.265590863
117.0368623 2.49314946
119.0491413 2.473923937
121.0647913 1.733182793
131.0525124 1.014840692
137.0597059 8.052690551
139.075356 0.9723798723
153.0368623 1.319816747
167.0525124 1.589332458
169.0681625 0.8382455164
171.047427 2.346276662
171.0838125 2.712966142
181.0681625 7.24002402
199.0787271 6.901306985

Name: +ve in-silico MS/MS by CFM-ID for PVNRECFECOZUEX-UHFFFAOYSA-N
ID: PVNRECFECOZUEX-UHFFFAOYSA-N
Comment: Energy2
Num peaks: 15
15.02292652 1.4195517
27.02292652 1.879190686
29.03857658 1.969003767
39.02292652 1.607118593
41.03857658 1.822610812
44.97934745 1.407814354
56.97934745 22.43129501
58.99499752 2.76854555
61.01064758 27.55433622
63.02629764 12.11360287
65.03857658 0.8818835124
69.0334912 0.9721152203
81.0334912 1.091056682
93.0334912 1.235878129
109.0647913 1.201126286

Name: +ve in-silico MS/MS by CFM-ID for SLVAAKBEZYSRJE-UHFFFAOYSA-N
ID: SLVAAKBEZYSRJE-UHFFFAOYSA-N
Comment: Energy0
Num peaks: 6
15.02292652 2.791549942
77.0055622 3.663367289
105.0698767 3.991266704
137.0419477 9.490046728
139.0575978 38.86616829
181.0681625 27.54306809

Name: +ve in-silico MS/MS by CFM-ID for SLVAAKBEZYSRJE-UHFFFAOYSA-N
ID: SLVAAKBEZYSRJE-UHFFFAOYSA-N
Comment: Energy1
Num peaks: 10
43.01784114 1.672657582
74.98991214 3.565546291
77.0055622 3.046743919
103.0542266 4.321475148
105.0698767 15.48273969
139.0575978 1.513342952
141.0368623 1.335274055
163.0575978 15.7111212
165.0368623 2.952185031
181.0681625 30.71921247

Name: +ve in-silico MS/MS by CFM-ID for SLVAAKBEZYSRJE-UHFFFAOYSA-N
ID: SLVAAKBEZYSRJE-UHFFFAOYSA-N
Comment: Energy2
Num peaks: 28
15.02292652 2.31047808
39.02292652 1.514421894
41.03857658 2.095203098
49.00727645 1.508152929
51.02292652 4.761022629
53.03857658 3.70268026
55.05422664 2.160335868
56.97934745 1.71826811
58.99499752 1.938676418
77.0055622 1.248282463
79.05422664 2.153759469
80.97934745 2.397294375
82.99499752 1.732738579
89.03857658 2.301053429
91.05422664 3.106728796
92.97934745 1.339685047
93.06987671 8.016878823
94.99499752 1.780769719
95.08552677 1.689855248
97.01064758 2.177139241
103.0542266 2.59406758
105.0698767 8.781910104
109.0106476 3.497764074
111.0262976 3.591656406
121.0106476 2.4117765
123.0262976 3.007763112
137.0419477 4.01370239
139.0575978 2.978253848

Name: +ve in-silico MS/MS by CFM-ID for QJACRCAPQIYMIH-UHFFFAOYSA-N
ID: QJACRCAPQIYMIH-UHFFFAOYSA-N
Comment: Energy0
Num peaks: 6
72.98395416 1.672555449
74.99960423 2.013041591
90.99451885 6.671000152
118.9894335 2.906045739
146.036718 28.46373124
164.0472827 47.73651962

Name: +ve in-silico MS/MS by CFM-ID for QJACRCAPQIYMIH-UHFFFAOYSA-N
ID: QJACRCAPQIYMIH-UHFFFAOYSA-N
Comment: Energy1
Num peaks: 7
46.06512568 7.105585536
72.04439023 3.543584255
90.99451885 3.151210402
118.9894335 10.38590693
128.070605 4.471720842
146.036718 8.634172793
164.0472827 44.37952423

Name: +ve in-silico MS/MS by CFM-ID for QJACRCAPQIYMIH-UHFFFAOYSA-N
ID: QJACRCAPQIYMIH-UHFFFAOYSA-N
Comment: Energy2
Num peaks: 6
15.02292652 3.886867777
72.04439023 3.051752742
72.98395416 47.19841424
74.96321872 2.038021677
74.99960423 19.73528059
90.99451885 9.073861092

Name: +ve in-silico MS/MS by CFM-ID for LZIJKEIPCFEOLH-UHFFFAOYSA-N
ID: LZIJKEIPCFEOLH-UHFFFAOYSA-N
Comment: Energy0
Num peaks: 6
79.05422664 0.8103990154
95.06037464 21.67825546
105.0334912 15.51152756
172.0756904 0.6412591717
181.0760247 0.8567499891
199.0865894 58.87875305

Name: +ve in-silico MS/MS by CFM-ID for LZIJKEIPCFEOLH-UHFFFAOYSA-N
ID: LZIJKEIPCFEOLH-UHFFFAOYSA-N
Comment: Energy1
Num peaks: 6
66.03382555 1.202121576
78.03382555 2.405754108
79.05422664 2.175070982
95.06037464 41.94272313
105.0334912 26.24635832
199.0865894 14.30991152

Name: +ve in-silico MS/MS by CFM-ID for LZIJKEIPCFEOLH-UHFFFAOYSA-N
ID: LZIJKEIPCFEOLH-UHFFFAOYSA-N
Comment: Energy2
Num peaks: 10
39.02292652 2.829784466
49.00727645 7.497978709
51.02292652 7.192389
63.02292652 8.371425548
66.03382555 3.462612767
78.03382555 3.160403738
79.05422664 5.934502625
95.06037464 19.07013388
105.0334912 20.29983401
181.0760247 2.526130611

Name: +ve in-silico MS/MS by CFM-ID for FCTZHFATVFONMW-UHFFFAOYSA-N
ID: FCTZHFATVFONMW-UHFFFAOYSA-N
Comment: Energy0
Num peaks: 6
94.06512568 4.282421016
106.0287402 20.83888494
172.0756904 0.9956351318
181.0760247 0.9260980292
182.0600403 1.790904199
199.0865894 67.74489709

Name: +ve in-silico MS/MS by CFM-ID for FCTZHFATVFONMW-UHFFFAOYSA-N
ID: FCTZHFATVFONMW-UHFFFAOYSA-N
Comment: Energy1
Num peaks: 6
79.01784114 1.954020599
80.04947561 2.386744666
94.06512568 5.343562393
106.0287402 54.97776925
182.0600403 2.617675813
199.0865894 20.53063117

Name: +ve in-silico MS/MS by CFM-ID for FCTZHFATVFONMW-UHFFFAOYSA-N
ID: FCTZHFATVFONMW-UHFFFAOYSA-N
Comment: Energy2
Num peaks: 10
40.01817548 2.218351124
51.02292652 3.09731142
52.01817548 8.458320457
63.02292652 3.595457494
64.01817548 3.894802179
79.01784114 11.63560916
80.0130901 2.799594778
80.04947561 3.607277775
89.00219107 8.79294254
106.0287402 33.35853194

Name: +ve in-silico MS/MS by CFM-ID for CWHPJNSEKBIFIY-UHFFFAOYSA-N
ID: CWHPJNSEKBIFIY-UHFFFAOYSA-N
Comment: Energy0
Num peaks: 6
152.0818384 11.90125847
164.0454529 1.409722888
171.0512665 1.839377253
181.0720019 7.69943783
182.0560175 21.2679417
199.0825666 49.38336745

Name: +ve in-silico MS/MS by CFM-ID for CWHPJNSEKBIFIY-UHFFFAOYSA-N
ID: CWHPJNSEKBIFIY-UHFFFAOYSA-N
Comment: Energy1
Num peaks: 13
124.0505382 2.248981059
135.0552893 4.694811063
138.0661883 2.300753895
152.0818384 11.3831874
154.0247174 2.840873188
154.0611029 8.712106077
156.076753 2.72223768
163.0614373 10.64522501
164.0454529 4.144817608
171.0512665 2.913144833
181.0720019 10.3221237
182.0560175 11.78407556
199.0825666 6.323676786

Name: +ve in-silico MS/MS by CFM-ID for CWHPJNSEKBIFIY-UHFFFAOYSA-N
ID: CWHPJNSEKBIFIY-UHFFFAOYSA-N
Comment: Energy2
Num peaks: 31
15.02292652 0.9448112172
29.03857658 1.260503338
40.01817548 6.838467721
42.03382555 8.01515479
44.0130901 0.8362463669
44.04947561 2.477331848
57.00833907 3.407588656
57.04472458 1.529073286
59.02398914 2.288667881
61.0396392 1.13770135
66.03382555 2.534067161
68.04947561 2.163547154
73.00325369 4.190438038
75.01890376 3.026515152
77.03455382 1.018285994
79.05020388 0.9001605288
81.00833907 0.8698542825
81.04472458 1.649250849
83.02398914 0.8428141282
99.01890376 3.511709425
107.0603746 2.207761138
122.0348882 3.871156058
124.0505382 2.577868831
126.0298028 1.250216211
140.0454529 2.46656746
153.0407018 6.477741773
154.0247174 1.280822612
155.0563519 4.640749205
163.0614373 1.641645643
171.0512665 2.103430068
181.0720019 2.060073112

Name: +ve in-silico MS/MS by CFM-ID for MUCGJNAFMUMTRQ-UHFFFAOYSA-N
ID: MUCGJNAFMUMTRQ-UHFFFAOYSA-N
Comment: Energy0
Num peaks: 6
137.0457872 8.597071272
149.0457872 1.386017269
154.0611029 3.463552594
163.0614373 15.6968702
164.0454529 0.8612862131
181.0720019 66.22613993

Name: +ve in-silico MS/MS by CFM-ID for MUCGJNAFMUMTRQ-UHFFFAOYSA-N
ID: MUCGJNAFMUMTRQ-UHFFFAOYSA-N
Comment: Energy1
Num peaks: 13
43.02907452 1.818780752
45.0334912 3.592406475
60.04439023 2.08953888
94.03997355 1.577806701
109.0508726 1.950444436
122.0348882 1.868553379
126.0661883 3.433037569
137.0457872 33.58776013
138.0661883 1.904718081
153.0770873 3.191743125
154.0611029 3.040332877
163.0614373 11.49612378
181.0720019 10.48468263

Name: +ve in-silico MS/MS by CFM-ID for MUCGJNAFMUMTRQ-UHFFFAOYSA-N
ID: MUCGJNAFMUMTRQ-UHFFFAOYSA-N
Comment: Energy2
Num peaks: 13
42.03382555 3.891655394
69.04472458 4.234738263
82.03997355 4.12784432
94.03997355 9.686642343
95.02398914 6.326283081
107.0239891 13.54011324
108.0192381 2.624474993
109.0396392 4.590230258
110.0348882 4.811015729
120.0192381 2.241787971
121.0508726 2.329904857
122.0348882 2.83053031
137.0457872 19.01582072

Name: +ve in-silico MS/MS by CFM-ID for OOFALYNXLLKGDF-UHFFFAOYSA-N
ID: OOFALYNXLLKGDF-UHFFFAOYSA-N
Comment: Energy0
Num peaks: 6
46.99499752 1.940649715
91.05422664 3.977510207
107.0491413 2.281841187
121.0647913 3.241271917
151.0575978 1.79909405
181.0681625 74.03043825

Name: +ve in-silico MS/MS by CFM-ID for OOFALYNXLLKGDF-UHFFFAOYSA-N
ID: OOFALYNXLLKGDF-UHFFFAOYSA-N
Comment: Energy1
Num peaks: 15
61.01064758 2.571272061
65.03857658 2.810939242
73.01064758 2.081492422
75.02629764 3.825256248
79.05422664 2.660393468
91.05422664 1.951409402
105.0334912 1.728875356
105.0698767 1.899895144
107.0491413 12.41731404
119.0491413 1.951508935
135.0262976 12.64770712
137.0419477 21.21859042
151.0575978 1.698295201
153.0368623 1.908495784
181.0681625 10.22547541

Name: +ve in-silico MS/MS by CFM-ID for OOFALYNXLLKGDF-UHFFFAOYSA-N
ID: OOFALYNXLLKGDF-UHFFFAOYSA-N
Comment: Energy2
Num peaks: 20
39.02292652 1.382027726
51.02292652 1.478569193
63.02292652 1.906327045
65.03857658 4.010453344
75.02292652 4.401481271
77.03857658 1.443728764
79.05422664 7.741439767
89.03857658 2.741983336
91.05422664 19.48787358
93.06987671 6.021978954
95.08552677 3.738455342
105.0334912 2.136731047
105.0698767 6.453384783
107.0491413 2.035847241
107.0855268 1.355646963
119.0491413 2.189951201
121.0106476 2.573373943
121.0647913 3.036858992
135.0262976 2.895987154
137.0419477 3.788620407

Name: +ve in-silico MS/MS by CFM-ID for VCKHUKYVNQGELA-UHFFFAOYSA-N
ID: VCKHUKYVNQGELA-UHFFFAOYSA-N
Comment: Energy0
Num peaks: 6
31.02907452 0.3548807865
134.0236548 1.005512729
135.0189038 0.7733670005
137.0345538 2.225798044
147.0189038 1.830253994
164.0454529 92.68131918

Name: +ve in-silico MS/MS by CFM-ID for VCKHUKYVNQGELA-UHFFFAOYSA-N
ID: VCKHUKYVNQGELA-UHFFFAOYSA-N
Comment: Energy1
Num peaks: 6
106.0287402 4.822337916
135.0189038 3.604788378
136.0393049 3.347240757
137.0345538 12.44282644
147.0189038 3.76482534
164.0454529 53.48100285

Name: +ve in-silico MS/MS by CFM-ID for VCKHUKYVNQGELA-UHFFFAOYSA-N
ID: VCKHUKYVNQGELA-UHFFFAOYSA-N
Comment: Energy2
Num peaks: 13
39.02292652 3.964575794
40.01817548 4.100278798
49.00727645 4.955770002
51.02292652 12.27823732
52.01817548 3.486479294
54.03382555 2.746926825
63.02292652 14.5040733
64.01817548 1.855797857
79.01784114 2.138891517
80.04947561 18.04553279
106.0287402 8.705791026
137.0345538 1.883765776
164.0454529 2.596281176

Name: +ve in-silico MS/MS by CFM-ID for DGYYSFOHNFAMAB-UHFFFAOYSA-N
ID: DGYYSFOHNFAMAB-UHFFFAOYSA-N
Comment: Energy0
Num peaks: 6
136.0505382 0.9117421235
138.0661883 5.764942436
153.0407018 5.187791382
163.0614373 2.438774423
164.0454529 1.064181784
181.0720019 81.11481957

Name: +ve in-silico MS/MS by CFM-ID for DGYYSFOHNFAMAB-UHFFFAOYSA-N
ID: DGYYSFOHNFAMAB-UHFFFAOYSA-N
Comment: Energy1
Num peaks: 7
108.0192381 3.697568636
110.0348882 5.733725201
110.0712737 4.895198167
135.0301371 2.379473207
138.0661883 13.97175166
153.0407018 27.87997737
181.0720019 21.76155705

Name: +ve in-silico MS/MS by CFM-ID for DGYYSFOHNFAMAB-UHFFFAOYSA-N
ID: DGYYSFOHNFAMAB-UHFFFAOYSA-N
Comment: Energy2
Num peaks: 26
40.01817548 2.100830798
42.03382555 1.182763481
44.0130901 1.30157312
53.01342445 1.34180349
55.02907452 1.834408891
67.02907452 1.194997692
68.04947561 1.320640907
69.04472458 1.971642665
71.06037464 1.125237302
79.02907452 1.398617433
81.04472458 1.55028691
82.03997355 13.72403434
83.06037464 1.495365272
93.04472458 4.892477075
108.0192381 7.842421811
108.0556236 1.138223947
110.0348882 7.792879178
110.0712737 2.359767833
122.0348882 1.840161202
125.0457872 2.492429888
135.0301371 6.913713936
136.0141527 1.726731281
137.0457872 4.127305835
138.0298028 1.11636389
153.0407018 5.296899414
165.0407018 1.3934132

Name: +ve in-silico MS/MS by CFM-ID for JAFZFVHQPVIUAW-UHFFFAOYSA-N
ID: JAFZFVHQPVIUAW-UHFFFAOYSA-N
Comment: Energy0
Num peaks: 6
19.01784114 0.7975771331
26.00252542 2.689879649
45.99235466 0.1208340107
91.02907452 0.1150786186
146.0348882 2.475096979
164.0454529 93.41603941

Name: +ve in-silico MS/MS by CFM-ID for JAFZFVHQPVIUAW-UHFFFAOYSA-N
ID: JAFZFVHQPVIUAW-UHFFFAOYSA-N
Comment: Energy1
Num peaks: 6
19.01784114 0.7952982024
26.00252542 4.305957147
67.02907452 0.7240316132
110.0236548 0.580433895
146.0348882 45.63182758
164.0454529 44.23642301

Name: +ve in-silico MS/MS by CFM-ID for JAFZFVHQPVIUAW-UHFFFAOYSA-N
ID: JAFZFVHQPVIUAW-UHFFFAOYSA-N
Comment: Energy2
Num peaks: 12
19.01784114 2.016256496
26.00252542 32.50875461
39.02292652 4.346534236
49.00727645 3.811268028
51.02292652 5.626905386
89.01342445 2.521313381
91.02907452 6.010832539
94.02874017 2.866098815
96.00800472 1.844352718
112.0393049 2.429677751
146.0348882 8.697697847
164.0454529 8.46877844

Name: +ve in-silico MS/MS by CFM-ID for LOVKAXWPSDVFJO-UHFFFAOYSA-N
ID: LOVKAXWPSDVFJO-UHFFFAOYSA-N
Comment: Energy0
Num peaks: 6
115.0542266 0.847384029
128.0494756 0.4250369042
130.0651257 1.201415219
132.0807757 2.287134898
142.0651257 44.72373863
159.0916748 48.646596

Name: +ve in-silico MS/MS by CFM-ID for LOVKAXWPSDVFJO-UHFFFAOYSA-N
ID: LOVKAXWPSDVFJO-UHFFFAOYSA-N
Comment: Energy1
Num peaks: 6
115.0542266 1.475853484
128.0494756 1.229166697
130.0651257 1.849661744
132.0807757 3.524680105
142.0651257 58.17429007
159.0916748 28.83757394

Name: +ve in-silico MS/MS by CFM-ID for LOVKAXWPSDVFJO-UHFFFAOYSA-N
ID: LOVKAXWPSDVFJO-UHFFFAOYSA-N
Comment: Energy2
Num peaks: 18
39.02292652 2.154766987
49.00727645 5.892666062
51.02292652 2.391516807
53.03857658 1.920150472
75.02292652 2.802405238
77.03857658 3.17485612
79.05422664 3.184342915
91.05422664 5.857964287
92.04947561 2.056557772
102.0338255 1.804459094
103.0542266 3.127146028
104.0494756 5.059431059
115.0542266 12.54667361
116.0494756 2.631306998
128.0494756 1.948238698
130.0651257 3.658068695
132.0807757 2.756149073
142.0651257 17.85272122

Name: +ve in-silico MS/MS by CFM-ID for LAKQBTPNPXHTNB-UHFFFAOYSA-N
ID: LAKQBTPNPXHTNB-UHFFFAOYSA-N
Comment: Energy0
Num peaks: 6
107.0603746 0.08568496908
132.0807757 0.716797688
133.0760247 0.2444283434
142.0651257 8.483598211
143.0603746 0.1080904414
159.0916748 89.92410309

Name: +ve in-silico MS/MS by CFM-ID for LAKQBTPNPXHTNB-UHFFFAOYSA-N
ID: LAKQBTPNPXHTNB-UHFFFAOYSA-N
Comment: Energy1
Num peaks: 6
117.0698767 1.514524674
132.0807757 2.048546569
133.0760247 2.729309285
142.0651257 36.41915284
143.0603746 0.7375960912
159.0916748 54.39030849

Name: +ve in-silico MS/MS by CFM-ID for LAKQBTPNPXHTNB-UHFFFAOYSA-N
ID: LAKQBTPNPXHTNB-UHFFFAOYSA-N
Comment: Energy2
Num peaks: 11
49.00727645 2.443834688
101.0385766 4.835308152
103.0542266 3.48413948
105.0698767 4.947048779
116.0494756 5.476313008
131.0603746 2.432911696
132.0807757 8.617084988
133.0760247 5.925979591
142.0651257 25.76718792
143.0603746 7.947570748
159.0916748 9.67230778

Name: +ve in-silico MS/MS by CFM-ID for RUOALUMSEJAWFX-UHFFFAOYSA-N
ID: RUOALUMSEJAWFX-UHFFFAOYSA-N
Comment: Energy0
Num peaks: 6
106.0287402 5.325621548
120.0443902 2.150366335
172.0756904 2.125183823
181.0760247 10.55539556
182.0600403 3.573168932
199.0865894 68.71772933

Name: +ve in-silico MS/MS by CFM-ID for RUOALUMSEJAWFX-UHFFFAOYSA-N
ID: RUOALUMSEJAWFX-UHFFFAOYSA-N
Comment: Energy1
Num peaks: 7
80.04947561 2.184368121
106.0287402 46.3215645
120.0443902 5.174383775
170.0600403 2.034818943
181.0760247 5.60597539
182.0600403 3.314565153
199.0865894 15.57574436

Name: +ve in-silico MS/MS by CFM-ID for RUOALUMSEJAWFX-UHFFFAOYSA-N
ID: RUOALUMSEJAWFX-UHFFFAOYSA-N
Comment: Energy2
Num peaks: 13
40.01817548 1.772852223
51.02292652 2.589964077
52.01817548 7.029131096
64.01817548 3.144952974
65.00219107 1.655334678
79.01784114 10.79033949
80.0130901 2.561158076
89.00219107 9.071661362
92.04947561 3.217440484
102.0338255 2.695230425
106.0287402 31.57865371
164.0494756 2.156250403
181.0760247 1.818653449

Name: +ve in-silico MS/MS by CFM-ID for FLFVIUINVVIJPA-UHFFFAOYSA-N
ID: FLFVIUINVVIJPA-UHFFFAOYSA-N
Comment: Energy0
Num peaks: 6
92.04947561 5.775466758
106.0287402 12.79803185
120.0443902 1.56092896
172.0756904 3.058140129
181.0760247 10.14920987
199.0865894 61.65949605

Name: +ve in-silico MS/MS by CFM-ID for FLFVIUINVVIJPA-UHFFFAOYSA-N
ID: FLFVIUINVVIJPA-UHFFFAOYSA-N
Comment: Energy1
Num peaks: 7
92.04947561 10.23411023
106.0287402 47.50367232
120.0443902 3.957775029
170.0600403 2.65035404
172.0756904 2.79916188
181.0760247 4.893613286
199.0865894 10.30136425

Name: +ve in-silico MS/MS by CFM-ID for FLFVIUINVVIJPA-UHFFFAOYSA-N
ID: FLFVIUINVVIJPA-UHFFFAOYSA-N
Comment: Energy2
Num peaks: 12
39.02292652 6.870180786
50.00252542 2.12142481
51.02292652 1.993489936
52.01817548 8.834566096
65.03857658 6.972815302
79.01784114 10.06522506
80.0130901 1.949708164
92.04947561 10.04153994
102.0338255 2.675773944
106.0287402 25.72439244
120.0443902 1.672563823
181.0760247 2.551717357

Name: +ve in-silico MS/MS by CFM-ID for OXLZUJWXKPXEPF-UHFFFAOYSA-N
ID: OXLZUJWXKPXEPF-UHFFFAOYSA-N
Comment: Energy0
Num peaks: 6
106.0287402 0.7680960836
120.0443902 1.54948711
172.0756904 1.453819173
181.0760247 8.733590227
182.0600403 2.482849033
199.0865894 80.46428778

Name: +ve in-silico MS/MS by CFM-ID for OXLZUJWXKPXEPF-UHFFFAOYSA-N
ID: OXLZUJWXKPXEPF-UHFFFAOYSA-N
Comment: Energy1
Num peaks: 11
51.02292652 1.990261567
80.04947561 3.07227544
92.04947561 3.607640905
106.0287402 4.567505427
120.0443902 3.675846195
168.0443902 3.128743419
170.0600403 2.371968596
172.0756904 2.421333906
181.0760247 14.21682517
182.0600403 4.445207
199.0865894 38.10962831

Name: +ve in-silico MS/MS by CFM-ID for OXLZUJWXKPXEPF-UHFFFAOYSA-N
ID: OXLZUJWXKPXEPF-UHFFFAOYSA-N
Comment: Energy2
Num peaks: 23
39.02292652 1.440628659
49.00727645 4.522126684
51.02292652 9.758449317
52.01817548 2.930946354
53.03857658 2.338768393
63.02292652 2.778241208
64.01817548 1.182196876
65.03857658 2.779329426
75.02292652 1.513900353
80.04947561 4.396729595
89.00219107 1.878195593
92.04947561 8.614205519
93.0334912 1.106505539
102.0338255 6.489418546
106.0287402 6.73157458
116.0494756 1.238886492
118.0287402 1.004208469
120.0443902 4.583194452
132.0443902 1.755223653
154.0651257 1.965258358
164.0494756 3.676365205
173.0709393 0.9981211355
181.0760247 6.640398351

Name: +ve in-silico MS/MS by CFM-ID for SSGWVSXDZMOXDW-UHFFFAOYSA-N
ID: SSGWVSXDZMOXDW-UHFFFAOYSA-N
Comment: Energy0
Num peaks: 6
121.0317769 4.10506581
141.0004768 11.53410661
143.0161269 10.93615305
149.0630771 0.9143169631
181.0681625 1.122546435
199.0787271 63.61399983

Name: +ve in-silico MS/MS by CFM-ID for SSGWVSXDZMOXDW-UHFFFAOYSA-N
ID: SSGWVSXDZMOXDW-UHFFFAOYSA-N
Comment: Energy1
Num peaks: 10
43.05422664 6.085858816
49.00727645 1.843865574
55.05422664 2.02711096
57.06987671 18.54939891
79.05422664 1.682526059
121.0317769 2.899517852
141.0004768 8.725222484
143.0161269 6.080395918
157.0317769 2.25934042
199.0787271 30.36387492

Name: +ve in-silico MS/MS by CFM-ID for SSGWVSXDZMOXDW-UHFFFAOYSA-N
ID: SSGWVSXDZMOXDW-UHFFFAOYSA-N
Comment: Energy2
Num peaks: 14
39.02292652 3.846288024
41.03857658 3.628632264
49.00727645 1.78466395
51.02292652 11.20116668
53.03857658 3.912018209
57.06987671 6.978174167
63.02292652 11.4877749
65.03857658 16.3004351
67.05422664 7.640536892
71.08552677 1.707667768
79.05422664 4.30877015
129.0004768 1.827973029
141.0004768 4.236142294
143.0161269 2.419308745

Name: +ve in-silico MS/MS by CFM-ID for YYTLTLHPVWCTLU-UHFFFAOYSA-N
ID: YYTLTLHPVWCTLU-UHFFFAOYSA-N
Comment: Energy0
Num peaks: 6
77.01525429 2.115355905
88.03930485 1.350207174
104.0261533 2.434822064
106.0418034 13.89173968
128.070605 4.899905231
164.0472827 64.78002714

Name: +ve in-silico MS/MS by CFM-ID for YYTLTLHPVWCTLU-UHFFFAOYSA-N
ID: YYTLTLHPVWCTLU-UHFFFAOYSA-N
Comment: Energy1
Num peaks: 9
77.01525429 3.56419779
86.02365479 2.542270102
88.03930485 15.22275023
100.0393049 2.47390351
106.0418034 2.924378642
120.0574535 4.158506264
128.070605 12.19301139
136.0523681 3.94517476
164.0472827 34.55006265

Name: +ve in-silico MS/MS by CFM-ID for YYTLTLHPVWCTLU-UHFFFAOYSA-N
ID: YYTLTLHPVWCTLU-UHFFFAOYSA-N
Comment: Energy2
Num peaks: 18
34.9683041 1.511370446
36.98395416 2.286308689
39.02292652 2.416275079
41.03857658 8.370406273
42.03382555 1.502925522
43.05422664 1.377001449
59.01275576 1.147696965
60.98395416 4.182641493
62.99960423 3.694374556
70.02874017 3.002369342
70.06512568 2.196808363
74.99960423 4.87475737
77.01525429 30.4595523
86.02365479 2.137214809
88.03930485 4.353824756
90.01050326 2.171530543
92.02615332 2.493362544
106.0418034 1.884713402

Name: +ve in-silico MS/MS by CFM-ID for AMQQWFLSHDKPPI-UHFFFAOYSA-N
ID: AMQQWFLSHDKPPI-UHFFFAOYSA-N
Comment: Energy0
Num peaks: 6
53.03857658 3.625598881
71.04914126 8.805128043
79.05422664 1.925382174
111.0262976 11.92978145
163.0575978 26.65211698
181.0681625 33.53020507

Name: +ve in-silico MS/MS by CFM-ID for AMQQWFLSHDKPPI-UHFFFAOYSA-N
ID: AMQQWFLSHDKPPI-UHFFFAOYSA-N
Comment: Energy1
Num peaks: 10
53.03857658 7.338136669
57.0334912 4.787591918
69.0334912 2.947684827
71.04914126 7.899868688
85.01064758 4.305796681
103.0212123 4.910494289
111.0262976 19.22913076
123.0262976 2.379865456
163.0575978 15.78228161
181.0681625 11.31767647

Name: +ve in-silico MS/MS by CFM-ID for AMQQWFLSHDKPPI-UHFFFAOYSA-N
ID: AMQQWFLSHDKPPI-UHFFFAOYSA-N
Comment: Energy2
Num peaks: 18
39.02292652 2.47447316
41.03857658 1.56688524
51.02292652 3.311846143
53.03857658 13.11372476
63.02292652 3.478112378
65.03857658 10.51881741
67.01784114 2.221856295
67.05422664 4.245805852
71.04914126 3.182315362
79.05422664 2.234340537
80.97934745 2.476612989
82.99499752 5.122164149
85.01064758 4.310032101
94.99499752 2.437822857
97.01064758 1.6729907
98.98991214 2.618599629
111.0262976 13.96371464
113.0419477 1.418187128

Name: +ve in-silico MS/MS by CFM-ID for XNFWRFPWBZBKIW-UHFFFAOYSA-N
ID: XNFWRFPWBZBKIW-UHFFFAOYSA-N
Comment: Energy0
Num peaks: 6
26.00252542 0.1322358378
115.0542266 0.1349834926
130.0651257 0.1152787981
132.0807757 0.6936582973
142.0651257 27.33335915
159.0916748 71.50529367

Name: +ve in-silico MS/MS by CFM-ID for XNFWRFPWBZBKIW-UHFFFAOYSA-N
ID: XNFWRFPWBZBKIW-UHFFFAOYSA-N
Comment: Energy1
Num peaks: 6
115.0542266 2.480024893
128.0494756 10.07388146
130.0651257 2.066687391
132.0807757 3.063042555
142.0651257 51.45652194
159.0916748 28.42669444

Name: +ve in-silico MS/MS by CFM-ID for XNFWRFPWBZBKIW-UHFFFAOYSA-N
ID: XNFWRFPWBZBKIW-UHFFFAOYSA-N
Comment: Energy2
Num peaks: 7
40.01817548 13.05705568
64.01817548 6.888560563
115.0542266 8.491769021
116.0494756 5.246915567
132.0807757 6.850063629
142.0651257 33.73288762
159.0916748 10.93073662

Name: +ve in-silico MS/MS by CFM-ID for NEWFQHAOPHWBPR-UHFFFAOYSA-N
ID: NEWFQHAOPHWBPR-UHFFFAOYSA-N
Comment: Energy0
Num peaks: 6
99.05528926 7.059318615
109.0396392 4.209283342
127.0502039 35.37590103
129.0658539 1.97982638
141.0770873 3.878699682
159.087652 34.53571473

Name: +ve in-silico MS/MS by CFM-ID for NEWFQHAOPHWBPR-UHFFFAOYSA-N
ID: NEWFQHAOPHWBPR-UHFFFAOYSA-N
Comment: Energy1
Num peaks: 20
33.04472458 1.467609707
53.00219107 1.525247887
55.01784114 1.568566944
69.0334912 2.133570459
73.0396392 1.688052371
75.05528926 2.610457215
85.0396392 1.895434783
87.05528926 2.717878765
95.01275576 1.945917543
97.02840582 2.411691204
99.04405588 2.007189753
99.05528926 8.468904652
101.0709393 1.351386469
109.0396392 5.238310208
111.0552893 4.037454505
127.0502039 21.50954721
129.0658539 1.752026545
131.081504 1.669320671
141.0770873 6.078063847
159.087652 8.514249339

Name: +ve in-silico MS/MS by CFM-ID for NEWFQHAOPHWBPR-UHFFFAOYSA-N
ID: NEWFQHAOPHWBPR-UHFFFAOYSA-N
Comment: Energy2
Num peaks: 12
27.02292652 1.656572487
39.02292652 29.30500272
41.03857658 19.33983852
43.05422664 3.947879423
59.02398914 3.331366669
67.01784114 2.440141471
69.0334912 6.591284148
81.04472458 1.471026173
82.02874017 1.713457148
83.06037464 1.927851416
84.04439023 1.99880175
99.05528926 7.590577077

Name: +ve in-silico MS/MS by CFM-ID for XJHPDOAHPIXTPH-UHFFFAOYSA-N
ID: XJHPDOAHPIXTPH-UHFFFAOYSA-N
Comment: Energy0
Num peaks: 6
68.99466108 1.975390093
69.04472458 1.282142491
137.0321092 0.413953702
144.03678 2.412866835
147.0164591 0.4191917147
164.0430082 91.96861279

Name: +ve in-silico MS/MS by CFM-ID for XJHPDOAHPIXTPH-UHFFFAOYSA-N
ID: XJHPDOAHPIXTPH-UHFFFAOYSA-N
Comment: Energy1
Num peaks: 6
52.01817548 4.581292061
65.01342445 2.446295691
67.02907452 7.482095826
69.04472458 13.28932903
147.0164591 9.249214757
164.0430082 49.74093836

Name: +ve in-silico MS/MS by CFM-ID for XJHPDOAHPIXTPH-UHFFFAOYSA-N
ID: XJHPDOAHPIXTPH-UHFFFAOYSA-N
Comment: Energy2
Num peaks: 10
40.01817548 10.2192895
42.03382555 7.015198366
50.00252542 3.535625037
52.01817548 11.56413852
65.01342445 4.655863997
67.02907452 12.60152822
68.99466108 4.882358955
69.04472458 17.06972697
96.00556011 4.453991461
144.03678 6.457376857

Name: +ve in-silico MS/MS by CFM-ID for FTWKCPDQGHRTGD-UHFFFAOYSA-N
ID: FTWKCPDQGHRTGD-UHFFFAOYSA-N
Comment: Energy0
Num peaks: 6
26.00252542 0.1322219996
115.0542266 0.1345789408
130.0651257 0.1151449268
132.0807757 0.6924912101
142.0651257 27.31548208
159.0916748 71.50529367

Name: +ve in-silico MS/MS by CFM-ID for FTWKCPDQGHRTGD-UHFFFAOYSA-N
ID: FTWKCPDQGHRTGD-UHFFFAOYSA-N
Comment: Energy1
Num peaks: 6
115.0542266 2.497011137
128.0494756 10.08144929
130.0651257 2.02904915
132.0807757 3.056577899
142.0651257 51.90007983
159.0916748 28.42669444

Name: +ve in-silico MS/MS by CFM-ID for FTWKCPDQGHRTGD-UHFFFAOYSA-N
ID: FTWKCPDQGHRTGD-UHFFFAOYSA-N
Comment: Energy2
Num peaks: 6
40.01817548 12.20402381
64.01817548 7.093771634
115.0542266 8.659391859
116.0494756 7.084126406
142.0651257 34.87801314
159.0916748 10.93073662

Name: +ve in-silico MS/MS by CFM-ID for KSTYFPHNAZISJF-UHFFFAOYSA-N
ID: KSTYFPHNAZISJF-UHFFFAOYSA-N
Comment: Energy0
Num peaks: 6
91.02907452 2.916240747
107.0491413 2.953673585
133.0647913 1.3903582
167.0603746 4.157267256
172.0756904 2.337249297
199.0865894 74.42375728

Name: +ve in-silico MS/MS by CFM-ID for KSTYFPHNAZISJF-UHFFFAOYSA-N
ID: KSTYFPHNAZISJF-UHFFFAOYSA-N
Comment: Energy1
Num peaks: 10
89.01342445 3.34201534
91.02907452 5.472719359
107.0491413 6.385951342
131.0491413 2.601809679
133.0647913 5.751374243
141.0447246 1.97821567
167.0603746 5.337224706
172.0756904 15.88045544
183.0552893 1.997962008
199.0865894 32.56421756

Name: +ve in-silico MS/MS by CFM-ID for KSTYFPHNAZISJF-UHFFFAOYSA-N
ID: KSTYFPHNAZISJF-UHFFFAOYSA-N
Comment: Energy2
Num peaks: 26
15.02292652 1.172934102
39.02292652 1.778599349
49.00727645 3.331492703
51.02292652 3.82346882
63.02292652 2.678419613
64.01817548 3.119766614
65.01342445 8.231101511
65.03857658 1.372489688
75.02292652 1.39646131
89.01342445 10.56504242
91.02907452 5.30178572
101.0385766 2.654684198
103.0542266 2.603419271
105.0447246 1.01790292
107.0491413 1.915356408
115.0290745 4.427607513
117.0447246 1.098714414
131.0491413 1.306212922
139.0290745 2.950663982
141.0447246 3.671076846
143.0603746 1.775118586
145.0760247 1.376912081
155.0603746 2.798626511
167.0603746 5.409049353
169.0760247 1.641999422
183.0552893 3.477026729

Name: +ve in-silico MS/MS by CFM-ID for LCLMCAQMRSYSBG-UHFFFAOYSA-N
ID: LCLMCAQMRSYSBG-UHFFFAOYSA-N
Comment: Energy0
Num peaks: 6
65.01342445 1.028147728
89.01342445 0.4962119321
91.05422664 1.126063078
153.0447246 0.5610920324
154.0651257 2.78385295
181.0760247 90.17919434

Name: +ve in-silico MS/MS by CFM-ID for LCLMCAQMRSYSBG-UHFFFAOYSA-N
ID: LCLMCAQMRSYSBG-UHFFFAOYSA-N
Comment: Energy1
Num peaks: 7
77.01342445 5.633577936
91.05422664 3.085593358
101.0385766 2.316818494
103.0542266 4.192931555
153.0447246 2.437680134
154.0651257 19.34218882
181.0760247 43.02428479

Name: +ve in-silico MS/MS by CFM-ID for LCLMCAQMRSYSBG-UHFFFAOYSA-N
ID: LCLMCAQMRSYSBG-UHFFFAOYSA-N
Comment: Energy2
Num peaks: 19
49.00727645 3.350353946
50.00252542 6.869716131
51.02292652 2.513690834
65.01342445 4.219748012
75.02292652 2.409828401
77.01342445 5.007922426
79.02907452 2.135541499
79.05422664 3.798235399
89.01342445 5.127011908
91.05422664 3.578593938
101.0134245 7.497851379
101.0385766 6.764567357
103.0290745 3.240849751
103.0542266 4.933453472
153.0447246 5.531445482
154.0651257 2.17959086
155.0603746 4.094586498
165.0447246 5.779172349
181.0760247 2.208821231

Name: +ve in-silico MS/MS by CFM-ID for JOAAHJHQXOCSAW-UHFFFAOYSA-N
ID: JOAAHJHQXOCSAW-UHFFFAOYSA-N
Comment: Energy0
Num peaks: 6
105.0698767 0.4312966969
118.0651257 1.780234975
132.0807757 1.856160544
142.0651257 0.9567229095
143.0603746 0.4211267747
159.0916748 92.98295755

Name: +ve in-silico MS/MS by CFM-ID for JOAAHJHQXOCSAW-UHFFFAOYSA-N
ID: JOAAHJHQXOCSAW-UHFFFAOYSA-N
Comment: Energy1
Num peaks: 6
103.0542266 1.722371587
105.0698767 1.107353477
132.0807757 2.764494009
133.0760247 2.153155553
143.0603746 1.327677182
159.0916748 86.27335155

Name: +ve in-silico MS/MS by CFM-ID for JOAAHJHQXOCSAW-UHFFFAOYSA-N
ID: JOAAHJHQXOCSAW-UHFFFAOYSA-N
Comment: Energy2
Num peaks: 17
40.01817548 1.467998226
51.02292652 1.592688412
65.03857658 1.827291659
77.03857658 1.611003482
91.05422664 7.335590367
92.04947561 1.524983165
103.0542266 11.35659376
105.0698767 8.077620321
106.0651257 2.140396452
107.0855268 2.53234761
118.0651257 6.205372044
130.0651257 2.426210198
132.0807757 4.864316043
133.0760247 7.999857696
142.0651257 4.538122654
143.0603746 8.421089189
159.0916748 6.864896219

Name: +ve in-silico MS/MS by CFM-ID for OPTQXLHGCVADGW-UHFFFAOYSA-N
ID: OPTQXLHGCVADGW-UHFFFAOYSA-N
Comment: Energy0
Num peaks: 6
54.03382555 1.627020639
68.04947561 1.198531023
139.0502039 1.752096779
154.0611029 4.299644659
164.0454529 23.40067951
181.0720019 56.776971

Name: +ve in-silico MS/MS by CFM-ID for OPTQXLHGCVADGW-UHFFFAOYSA-N
ID: OPTQXLHGCVADGW-UHFFFAOYSA-N
Comment: Energy1
Num peaks: 16
40.01817548 2.337153932
49.00727645 2.041987629
51.02292652 1.962963423
54.03382555 1.904880535
66.03382555 4.164735174
68.04947561 4.189902254
94.02874017 7.733265483
111.0552893 7.908352624
122.0236548 2.161024771
128.0454529 3.212867463
139.0502039 1.766127234
147.0189038 2.499530855
150.0298028 2.949475046
154.0611029 2.235882231
164.0454529 26.30764932
181.0720019 8.249868378

Name: +ve in-silico MS/MS by CFM-ID for OPTQXLHGCVADGW-UHFFFAOYSA-N
ID: OPTQXLHGCVADGW-UHFFFAOYSA-N
Comment: Energy2
Num peaks: 21
25.00727645 1.619161189
26.00252542 1.979716208
27.02292652 1.340272548
39.02292652 3.603273072
40.01817548 7.913492194
41.03857658 9.029175784
42.03382555 1.884322876
43.02907452 2.210901754
43.05422664 4.093906263
49.00727645 4.978211184
50.00252542 3.447880534
51.02292652 6.600829562
52.01817548 2.492139438
53.03857658 2.857006838
54.03382555 2.600740807
64.01817548 5.898704914
66.03382555 7.039662918
68.04947561 6.397152236
86.03488817 2.087113345
137.0345538 1.719944294
140.0454529 1.451003632

Name: +ve in-silico MS/MS by CFM-ID for MXCQTVVLMDJMCC-UHFFFAOYSA-N
ID: MXCQTVVLMDJMCC-UHFFFAOYSA-N
Comment: Energy0
Num peaks: 7
58.02874017 4.801690743
125.0345538 12.50418107
142.0611029 16.21936898
156.076753 5.439537057
168.0403675 6.690139962
181.0720019 1.772570237
199.0825666 33.67358694

Name: +ve in-silico MS/MS by CFM-ID for MXCQTVVLMDJMCC-UHFFFAOYSA-N
ID: MXCQTVVLMDJMCC-UHFFFAOYSA-N
Comment: Energy1
Num peaks: 18
32.04947561 3.790969018
54.03382555 2.485811649
58.02874017 8.110707371
70.02874017 1.443914296
71.06037464 1.278103361
75.05528926 2.507595775
82.02874017 1.154092644
97.0396392 1.828699539
99.05528926 3.438554496
113.0345538 3.271706904
124.0505382 1.202925583
125.0345538 23.34992612
128.0818384 1.845952421
140.0454529 1.561111007
142.0611029 11.59155322
156.076753 1.593093986
168.0403675 6.096032198
199.0825666 3.877545381

Name: +ve in-silico MS/MS by CFM-ID for MXCQTVVLMDJMCC-UHFFFAOYSA-N
ID: MXCQTVVLMDJMCC-UHFFFAOYSA-N
Comment: Energy2
Num peaks: 24
15.02292652 1.14804111
29.00219107 1.066615008
30.03382555 1.032577693
44.04947561 3.30096328
50.00252542 1.004527111
52.01817548 1.990351962
54.03382555 4.896595221
58.02874017 6.602268298
71.02398914 1.581598277
71.06037464 3.199767802
73.0396392 1.479754596
75.05528926 1.139667677
80.0130901 1.187490648
82.02874017 4.656051196
87.05528926 0.9281154335
97.0396392 5.6892259
99.05528926 1.184065257
107.0239891 4.070360992
109.0396392 1.532703135
123.0189038 3.409848553
124.0505382 2.863744961
125.0345538 23.8049954
127.0502039 0.9182916561
142.0611029 1.796502348

Name: +ve in-silico MS/MS by CFM-ID for ZTJZTVPSXBCELG-UHFFFAOYSA-N
ID: ZTJZTVPSXBCELG-UHFFFAOYSA-N
Comment: Energy0
Num peaks: 7
58.02874017 3.874546297
110.0348882 4.491313839
125.0345538 5.601146517
142.0611029 33.89562111
167.0563519 8.045514403
168.0403675 5.029188567
199.0825666 22.19764909

Name: +ve in-silico MS/MS by CFM-ID for ZTJZTVPSXBCELG-UHFFFAOYSA-N
ID: ZTJZTVPSXBCELG-UHFFFAOYSA-N
Comment: Energy1
Num peaks: 11
32.04947561 2.232692054
45.04472458 5.66956374
58.02874017 5.868912297
75.05528926 2.340277653
110.0348882 10.23661339
112.0505382 2.752657851
124.0505382 3.624713459
125.0345538 5.805074287
126.0298028 2.665305318
142.0611029 36.91818812
168.0403675 3.079709089

Name: +ve in-silico MS/MS by CFM-ID for ZTJZTVPSXBCELG-UHFFFAOYSA-N
ID: ZTJZTVPSXBCELG-UHFFFAOYSA-N
Comment: Energy2
Num peaks: 19
42.03382555 2.827821818
43.02907452 7.464696091
45.04472458 9.975653737
53.01342445 7.830096674
55.02907452 3.306627125
57.04472458 2.875040714
58.02874017 3.82038515
68.02432348 4.450109949
70.03997355 3.784757939
82.03997355 4.436953475
84.00800472 1.208025269
95.02398914 2.277258943
98.02365479 4.784990717
100.0393049 1.368850145
110.0348882 4.71757061
124.0505382 1.728148269
125.0345538 8.131528931
126.0298028 2.845260974
142.0611029 2.458299589

Name: +ve in-silico MS/MS by CFM-ID for WYDBFRQNRYIZSL-UHFFFAOYSA-N
ID: WYDBFRQNRYIZSL-UHFFFAOYSA-N
Comment: Energy0
Num peaks: 6
39.02292652 0.02119092966
45.99235466 0.0444952644
49.00727645 0.001861263206
51.02292652 0.009201929312
138.0298028 0.0399991916
164.0454529 99.88081209

Name: +ve in-silico MS/MS by CFM-ID for WYDBFRQNRYIZSL-UHFFFAOYSA-N
ID: WYDBFRQNRYIZSL-UHFFFAOYSA-N
Comment: Energy1
Num peaks: 6
45.99235466 0.39018564
91.02907452 0.1399931569
114.0298028 0.01333130851
120.0192381 0.1924992311
138.0298028 0.8701623081
164.0454529 98.35467459

Name: +ve in-silico MS/MS by CFM-ID for WYDBFRQNRYIZSL-UHFFFAOYSA-N
ID: WYDBFRQNRYIZSL-UHFFFAOYSA-N
Comment: Energy2
Num peaks: 6
51.02292652 8.367011406
52.01817548 4.094642771
91.02907452 3.744859181
120.0192381 13.88854081
138.0298028 23.27808319
164.0454529 35.61196298

Name: +ve in-silico MS/MS by CFM-ID for KMIPKBXMAWLHDX-UHFFFAOYSA-N
ID: KMIPKBXMAWLHDX-UHFFFAOYSA-N
Comment: Energy0
Num peaks: 6
19.01784114 0.6687671956
152.0818384 2.193566125
171.0512665 8.35621167
181.0720019 1.882208056
182.0560175 10.70095374
199.0825666 70.7908007

Name: +ve in-silico MS/MS by CFM-ID for KMIPKBXMAWLHDX-UHFFFAOYSA-N
ID: KMIPKBXMAWLHDX-UHFFFAOYSA-N
Comment: Energy1
Num peaks: 10
126.0661883 3.3682105
135.0552893 3.668776704
150.0661883 5.517723497
152.0818384 15.41200488
163.0614373 3.810708106
164.0454529 3.060524308
171.0512665 6.908869666
181.0720019 13.36236022
182.0560175 11.89435159
199.0825666 15.62073856

Name: +ve in-silico MS/MS by CFM-ID for KMIPKBXMAWLHDX-UHFFFAOYSA-N
ID: KMIPKBXMAWLHDX-UHFFFAOYSA-N
Comment: Energy2
Num peaks: 31
29.03857658 2.470905965
40.01817548 1.62816381
42.03382555 1.111750706
45.99235466 2.694741968
67.02907452 4.433555294
69.00833907 0.9365601191
71.02398914 1.100669678
82.03997355 1.243800107
83.02398914 0.8704137557
85.0396392 0.931527706
87.01890376 5.022474732
111.0189038 2.271134829
111.0552893 1.458990239
112.0141527 0.6904298671
113.0345538 1.448731256
113.0457872 0.8311653695
116.0342195 0.7452598843
129.0294684 1.791470322
129.0407018 2.064915977
137.0457872 4.417231367
138.0298028 0.8190140413
139.0614373 2.122048236
140.0454529 2.366571183
153.0407018 15.47626283
154.0247174 2.340155666
155.0199664 1.095041105
155.0563519 4.583778044
156.0403675 3.147232191
165.0294684 0.6944213004
171.0512665 5.612560427
182.0560175 2.058238116

Name: +ve in-silico MS/MS by CFM-ID for FHABJCOKDOJSHP-UHFFFAOYSA-N
ID: FHABJCOKDOJSHP-UHFFFAOYSA-N
Comment: Energy0
Num peaks: 6
91.02907452 2.948113989
107.0491413 2.986973423
133.0647913 1.406826347
167.0603746 4.203866059
172.0756904 2.363673903
199.0865894 75.57162743

Name: +ve in-silico MS/MS by CFM-ID for FHABJCOKDOJSHP-UHFFFAOYSA-N
ID: FHABJCOKDOJSHP-UHFFFAOYSA-N
Comment: Energy1
Num peaks: 8
89.01342445 3.450383115
91.02907452 5.696350101
107.0491413 6.684974762
131.0491413 2.745743676
133.0647913 6.089331643
167.0603746 5.616799796
172.0756904 16.85022171
199.0865894 34.75570512

Name: +ve in-silico MS/MS by CFM-ID for FHABJCOKDOJSHP-UHFFFAOYSA-N
ID: FHABJCOKDOJSHP-UHFFFAOYSA-N
Comment: Energy2
Num peaks: 25
15.02292652 1.379073066
49.00727645 2.597080453
51.02292652 2.202580631
63.02292652 4.430152752
64.01817548 3.579944975
65.01342445 8.018021155
65.03857658 1.476362803
75.02292652 1.06702614
87.02292652 1.300577438
89.01342445 10.62951017
91.02907452 5.20083226
101.0385766 3.178804948
103.0542266 3.231927707
107.0491413 2.270853241
115.0290745 1.969231137
128.0494756 1.357678567
131.0491413 1.562249259
139.0290745 1.423598407
141.0447246 4.680244187
143.0603746 1.168666069
153.0447246 2.947257066
155.0603746 2.72230135
167.0603746 6.527658167
169.0760247 2.084964237
183.0552893 3.279225088

Name: +ve in-silico MS/MS by CFM-ID for ZBGAUULEZSORND-UHFFFAOYSA-N
ID: ZBGAUULEZSORND-UHFFFAOYSA-N
Comment: Energy0
Num peaks: 6
108.0556236 0.9375154209
137.0345538 0.638593131
152.0454529 1.793827617
154.0611029 18.511856
163.0614373 0.5901219642
181.0720019 75.15662375

Name: +ve in-silico MS/MS by CFM-ID for ZBGAUULEZSORND-UHFFFAOYSA-N
ID: ZBGAUULEZSORND-UHFFFAOYSA-N
Comment: Energy1
Num peaks: 10
96.05562361 3.210219664
108.0556236 3.042874673
122.0348882 4.797601788
123.0665226 7.840557124
124.0505382 7.45332595
151.0614373 3.960850612
153.0770873 4.25195778
154.0611029 10.68075566
163.0614373 3.147890794
181.0720019 33.83735414

Name: +ve in-silico MS/MS by CFM-ID for ZBGAUULEZSORND-UHFFFAOYSA-N
ID: ZBGAUULEZSORND-UHFFFAOYSA-N
Comment: Energy2
Num peaks: 14
40.01817548 3.487615116
52.01817548 3.339591066
53.01342445 1.390157864
54.03382555 5.247979462
55.02907452 1.66693437
67.02907452 9.226095671
69.04472458 6.513106431
79.02907452 17.32422856
80.02432348 3.51086267
81.04472458 9.20847861
96.05562361 9.271652993
106.0399735 2.471840769
108.0556236 6.380458943
123.0665226 1.665822955

Name: +ve in-silico MS/MS by CFM-ID for JQPYINKVAWEQDQ-UHFFFAOYSA-N
ID: JQPYINKVAWEQDQ-UHFFFAOYSA-N
Comment: Energy0
Num peaks: 6
121.0396392 0.8129506809
135.0189038 0.190360489
137.0345538 1.750075213
138.0298028 0.06075884905
147.0189038 1.204231542
164.0454529 95.84454624

Name: +ve in-silico MS/MS by CFM-ID for JQPYINKVAWEQDQ-UHFFFAOYSA-N
ID: JQPYINKVAWEQDQ-UHFFFAOYSA-N
Comment: Energy1
Num peaks: 6
121.0396392 24.24755533
135.0189038 1.287135042
137.0345538 1.438775254
138.0298028 0.8869933574
147.0189038 3.101427856
164.0454529 65.19597963

Name: +ve in-silico MS/MS by CFM-ID for JQPYINKVAWEQDQ-UHFFFAOYSA-N
ID: JQPYINKVAWEQDQ-UHFFFAOYSA-N
Comment: Energy2
Num peaks: 16
39.02292652 2.615329998
50.00252542 3.915487194
51.02292652 1.937075608
52.01817548 9.230909069
65.01342445 7.112024254
66.03382555 2.956691545
67.02907452 4.106835708
93.00833907 2.251175108
94.02874017 5.954953211
104.0130901 3.144587584
109.0396392 2.56869785
119.0239891 2.367925693
121.0396392 11.33591608
137.0345538 5.221938357
147.0189038 8.463128446
164.0454529 7.268838606

Name: +ve in-silico MS/MS by CFM-ID for JEUCELAYWFREBV-UHFFFAOYSA-N
ID: JEUCELAYWFREBV-UHFFFAOYSA-N
Comment: Energy0
Num peaks: 6
26.00252542 1.970815867
43.01784114 1.381058128
157.0760247 22.61039775
181.0760247 1.337214553
183.0552893 1.054054702
199.0865894 68.42594426

Name: +ve in-silico MS/MS by CFM-ID for JEUCELAYWFREBV-UHFFFAOYSA-N
ID: JEUCELAYWFREBV-UHFFFAOYSA-N
Comment: Energy1
Num peaks: 6
26.00252542 2.887386428
43.01784114 2.040358888
130.0651257 15.43679666
157.0760247 24.28167475
172.0756904 24.5211391
199.0865894 22.13079894

Name: +ve in-silico MS/MS by CFM-ID for JEUCELAYWFREBV-UHFFFAOYSA-N
ID: JEUCELAYWFREBV-UHFFFAOYSA-N
Comment: Energy2
Num peaks: 18
15.02292652 2.237463668
25.00727645 3.111040666
26.00252542 11.26705604
40.01817548 2.037777973
41.00219107 2.814711869
43.01784114 5.551512199
50.00252542 2.813264397
77.01342445 1.991167129
101.0385766 4.1807184
103.0542266 7.524252329
130.0651257 1.952815401
131.0603746 1.974859808
140.0494756 6.50539569
141.0447246 3.526150865
155.0603746 5.385670011
157.0760247 12.72297643
181.0760247 2.617337272
183.0552893 2.149833406

Name: +ve in-silico MS/MS by CFM-ID for BUNCZBIAEHQTPX-UHFFFAOYSA-N
ID: BUNCZBIAEHQTPX-UHFFFAOYSA-N
Comment: Energy0
Num peaks: 6
103.0542266 0.4541879539
107.0491413 0.354833237
135.0262976 0.4569620892
137.0419477 0.8269802855
163.0575978 47.49560548
181.0681625 46.02856562

Name: +ve in-silico MS/MS by CFM-ID for BUNCZBIAEHQTPX-UHFFFAOYSA-N
ID: BUNCZBIAEHQTPX-UHFFFAOYSA-N
Comment: Energy1
Num peaks: 11
61.01064758 16.12072614
75.02629764 3.426465888
103.0542266 3.155308096
135.0262976 5.173770035
135.0804414 1.338099321
137.0419477 5.14456216
151.0575978 6.18929973
153.0732478 2.810527889
163.0575978 14.58230651
165.0368623 1.453719155
181.0681625 20.70745639

Name: +ve in-silico MS/MS by CFM-ID for BUNCZBIAEHQTPX-UHFFFAOYSA-N
ID: BUNCZBIAEHQTPX-UHFFFAOYSA-N
Comment: Energy2
Num peaks: 18
39.02292652 1.298228431
49.00727645 2.78383173
51.02292652 1.422908943
61.01064758 1.080758323
63.02292652 1.118690993
70.99499752 1.242277333
91.05422664 4.929457568
101.0385766 3.923480169
103.0542266 24.82195719
105.0698767 5.150225161
115.0542266 1.78315779
117.0698767 4.08568701
119.0855268 1.657800021
129.0698767 1.180996118
135.0262976 3.044031728
137.0419477 4.002178321
147.0262976 4.048235587
163.0575978 13.41026253

Name: +ve in-silico MS/MS by CFM-ID for MNNWQAIAFUMNOS-UHFFFAOYSA-N
ID: MNNWQAIAFUMNOS-UHFFFAOYSA-N
Comment: Energy0
Num peaks: 6
121.0396392 1.052664387
123.0189038 0.6759875054
135.0189038 0.3647290459
137.0345538 4.614440256
147.0189038 0.7879498965
164.0454529 91.9381838

Name: +ve in-silico MS/MS by CFM-ID for MNNWQAIAFUMNOS-UHFFFAOYSA-N
ID: MNNWQAIAFUMNOS-UHFFFAOYSA-N
Comment: Energy1
Num peaks: 6
94.02874017 0.6503019923
121.0396392 20.71350217
137.0345538 6.971282148
147.0189038 1.312679032
148.0141527 2.901723477
164.0454529 64.17622212

Name: +ve in-silico MS/MS by CFM-ID for MNNWQAIAFUMNOS-UHFFFAOYSA-N
ID: MNNWQAIAFUMNOS-UHFFFAOYSA-N
Comment: Energy2
Num peaks: 16
52.01817548 2.647853904
65.99744004 2.564520494
66.03382555 11.76263198
80.0130901 7.35027169
92.0130901 1.825684325
94.02874017 4.785068266
95.02398914 3.055972045
109.0396392 3.128268135
120.0080047 2.110853922
121.0396392 8.988579297
123.0189038 5.603469945
135.0189038 2.131944678
137.0345538 12.04587143
147.0189038 2.609596661
148.0141527 2.130738754
164.0454529 8.406150143

Name: +ve in-silico MS/MS by CFM-ID for VHJTYBBMITYNSU-UHFFFAOYSA-N
ID: VHJTYBBMITYNSU-UHFFFAOYSA-N
Comment: Energy0
Num peaks: 6
43.01784114 1.954945656
121.0508726 1.698425269
122.0348882 5.895058606
139.0614373 53.62810287
164.0454529 9.851224445
181.0720019 21.58248948

Name: +ve in-silico MS/MS by CFM-ID for VHJTYBBMITYNSU-UHFFFAOYSA-N
ID: VHJTYBBMITYNSU-UHFFFAOYSA-N
Comment: Energy1
Num peaks: 6
112.0505382 2.409952539
121.0508726 9.545630862
122.0348882 25.20696683
136.0505382 3.001638733
139.0614373 38.31487324
164.0454529 2.894101461

Name: +ve in-silico MS/MS by CFM-ID for VHJTYBBMITYNSU-UHFFFAOYSA-N
ID: VHJTYBBMITYNSU-UHFFFAOYSA-N
Comment: Energy2
Num peaks: 19
15.02292652 1.767065755
25.00727645 1.744442029
40.01817548 2.815062397
41.00219107 2.905469306
42.03382555 3.006479682
43.01784114 6.076531322
43.02907452 1.554239205
53.01342445 9.08381535
55.02907452 6.583051925
65.01342445 7.543314081
67.02907452 8.137689257
69.04472458 3.307151446
83.02398914 2.618911143
85.0396392 2.9059678
98.03488817 2.734903937
109.0396392 3.882781103
121.0508726 3.416788072
122.0348882 4.364972665
139.0614373 5.899494149

Name: +ve in-silico MS/MS by CFM-ID for BVPOIBVHGHIKHN-UHFFFAOYSA-N
ID: BVPOIBVHGHIKHN-UHFFFAOYSA-N
Comment: Energy0
Num peaks: 6
19.01784114 0.3909466132
115.0309044 0.4932451417
117.0465544 4.154378641
128.070605 0.7828362796
146.036718 1.391142339
164.0472827 90.30615824

Name: +ve in-silico MS/MS by CFM-ID for BVPOIBVHGHIKHN-UHFFFAOYSA-N
ID: BVPOIBVHGHIKHN-UHFFFAOYSA-N
Comment: Energy1
Num peaks: 6
43.05422664 2.33678573
115.0309044 5.210394029
117.0465544 10.22195326
122.0003325 1.912857029
146.036718 29.905842
164.0472827 31.97085017

Name: +ve in-silico MS/MS by CFM-ID for BVPOIBVHGHIKHN-UHFFFAOYSA-N
ID: BVPOIBVHGHIKHN-UHFFFAOYSA-N
Comment: Energy2
Num peaks: 23
39.02292652 3.313447004
41.03857658 6.881218461
43.05422664 3.291041364
53.03857658 5.026653236
55.05422664 16.05674439
57.06987671 8.014337264
67.05422664 1.445660999
69.06987671 3.070974657
74.99960423 1.410776456
77.01525429 1.53476332
81.06987671 1.369667203
89.01525429 2.252933515
91.98976782 1.215884641
94.00541788 1.354728897
106.0054179 4.536945069
107.9846824 1.607605657
117.0465544 2.695101305
124.0159826 3.102968856
134.0003325 2.475747044
136.0159826 1.572236678
146.036718 1.225244201
148.0159826 5.319111196
164.0472827 2.158542449

Name: +ve in-silico MS/MS by CFM-ID for BBTGWRLIETYEJO-UHFFFAOYSA-N
ID: BBTGWRLIETYEJO-UHFFFAOYSA-N
Comment: Energy0
Num peaks: 6
95.06037464 4.119086914
105.0334912 21.14090641
170.0600403 1.21763344
172.0756904 2.750883213
181.0760247 0.9176124994
199.0865894 65.38381364

Name: +ve in-silico MS/MS by CFM-ID for BBTGWRLIETYEJO-UHFFFAOYSA-N
ID: BBTGWRLIETYEJO-UHFFFAOYSA-N
Comment: Energy1
Num peaks: 6
79.05422664 2.721783697
95.06037464 4.695688817
105.0334912 56.98816898
170.0600403 2.737258872
172.0756904 2.337127734
199.0865894 19.90370297

Name: +ve in-silico MS/MS by CFM-ID for BBTGWRLIETYEJO-UHFFFAOYSA-N
ID: BBTGWRLIETYEJO-UHFFFAOYSA-N
Comment: Energy2
Num peaks: 6
39.02292652 3.319053409
49.00727645 11.36243984
51.02292652 11.37034296
63.02292652 12.00144059
79.05422664 7.26855234
105.0334912 34.98096919

Name: +ve in-silico MS/MS by CFM-ID for KJYWHLYEROGTCD-UHFFFAOYSA-N
ID: KJYWHLYEROGTCD-UHFFFAOYSA-N
Comment: Energy0
Num peaks: 6
77.01342445 3.973171449
153.0447246 6.364910835
171.0552893 7.00688819
172.0756904 2.792355543
182.0600403 7.265055332
199.0865894 58.63132927

Name: +ve in-silico MS/MS by CFM-ID for KJYWHLYEROGTCD-UHFFFAOYSA-N
ID: KJYWHLYEROGTCD-UHFFFAOYSA-N
Comment: Energy1
Num peaks: 13
50.00252542 2.791050589
77.01342445 9.438121523
117.0334912 4.071903408
119.0491413 2.624876315
121.0647913 4.856423907
133.0647913 2.825923379
153.0447246 9.415790514
155.0491413 1.714955379
168.0443902 5.574787922
171.0552893 6.670538202
172.0756904 6.256777144
182.0600403 8.339103951
199.0865894 16.05644109

Name: +ve in-silico MS/MS by CFM-ID for KJYWHLYEROGTCD-UHFFFAOYSA-N
ID: KJYWHLYEROGTCD-UHFFFAOYSA-N
Comment: Energy2
Num peaks: 28
29.03857658 1.267368499
49.00727645 2.177406322
50.00252542 4.404486324
51.02292652 2.120124776
63.02292652 5.439247466
65.01342445 3.836966204
65.03857658 4.259085626
77.01342445 10.21655783
79.05422664 1.162655834
95.04914126 1.253957474
101.0134245 1.675753635
105.0334912 3.192655285
114.0338255 1.242169332
119.0491413 1.132596456
121.0647913 1.318963714
127.0290745 2.841874346
128.0494756 1.241102612
137.0134245 1.251473138
139.0290745 1.689058955
141.0447246 1.618322105
142.0287402 3.368697023
143.0603746 1.844977529
144.0443902 1.488793478
153.0447246 13.71555006
155.0603746 2.055996911
156.0443902 1.056019272
169.0396392 1.243527484
171.0552893 2.238613231

Name: +ve in-silico MS/MS by CFM-ID for RIKPUSJJGKVYNI-UHFFFAOYSA-N
ID: RIKPUSJJGKVYNI-UHFFFAOYSA-N
Comment: Energy0
Num peaks: 6
125.0457872 2.207264276
153.0407018 18.47286223
167.0451185 3.68302346
171.0512665 4.862762474
181.0720019 2.241595227
199.0825666 53.68807239

Name: +ve in-silico MS/MS by CFM-ID for RIKPUSJJGKVYNI-UHFFFAOYSA-N
ID: RIKPUSJJGKVYNI-UHFFFAOYSA-N
Comment: Energy1
Num peaks: 28
47.04914126 1.661277273
60.05562361 0.8567119006
68.0130901 1.276321104
82.03997355 1.4868687
97.02840582 2.140634482
97.0396392 0.9556686096
98.03488817 0.7585278595
109.0508726 0.8504098271
110.0348882 2.691053051
123.0189038 2.117803116
124.0393049 4.607147545
125.0233204 1.40254658
125.0345538 0.847083094
125.0457872 7.77186314
126.0298028 0.8082185588
127.0614373 7.994386549
131.0927374 1.450933317
135.0301371 1.5170626
140.0342195 3.210265012
141.0294684 1.498177867
142.0498695 1.610945025
153.0407018 11.00573463
156.076753 1.32262486
167.0451185 8.754701641
171.0512665 1.19412674
181.0720019 1.599221517
182.0560175 1.14321293
199.0825666 7.938046182

Name: +ve in-silico MS/MS by CFM-ID for RIKPUSJJGKVYNI-UHFFFAOYSA-N
ID: RIKPUSJJGKVYNI-UHFFFAOYSA-N
Comment: Energy2
Num peaks: 31
26.00252542 1.281183641
28.01817548 3.184219034
29.00219107 0.802545245
31.02907452 1.539518455
33.04472458 0.9119589879
44.0130901 4.149399337
46.02874017 2.604911863
48.04439023 2.044285348
54.00867342 9.186274045
55.02907452 0.8571532263
56.02432348 1.934054201
58.03997355 4.936110365
65.99744004 2.258597614
69.00833907 1.035612142
70.03997355 1.892985654
71.03522252 5.213811432
73.05087258 3.91638908
82.03997355 0.8258940128
83.03522252 1.515235347
85.05087258 9.480481142
96.00800472 0.803256887
97.01448707 4.098639835
97.02840582 0.8233165172
99.03013714 1.618233474
109.0508726 0.8534112327
111.0301371 1.642588189
125.0457872 0.8530673688
135.0301371 1.665374969
137.0457872 1.804000598
138.0298028 0.8184422934
153.0407018 2.142463178

Name: +ve in-silico MS/MS by CFM-ID for FLJBOKYSKRYNLW-UHFFFAOYSA-N
ID: FLJBOKYSKRYNLW-UHFFFAOYSA-N
Comment: Energy0
Num peaks: 6
119.0239891 2.019080349
136.0505382 10.24296184
147.0189038 2.786746167
163.0614373 2.140707406
164.0454529 46.30996064
181.0720019 32.12279882

Name: +ve in-silico MS/MS by CFM-ID for FLJBOKYSKRYNLW-UHFFFAOYSA-N
ID: FLJBOKYSKRYNLW-UHFFFAOYSA-N
Comment: Energy1
Num peaks: 9
93.04472458 3.57614339
94.02874017 3.872345199
119.0239891 11.09995936
121.0396392 6.787081308
136.0505382 16.13319878
138.0661883 8.411724638
147.0189038 8.100158756
164.0454529 22.01933073
181.0720019 2.939958424

Name: +ve in-silico MS/MS by CFM-ID for FLJBOKYSKRYNLW-UHFFFAOYSA-N
ID: FLJBOKYSKRYNLW-UHFFFAOYSA-N
Comment: Energy2
Num peaks: 14
42.03382555 2.773922458
44.0130901 1.513765361
52.01817548 2.804861088
93.04472458 15.01575786
95.02398914 10.6335387
108.0192381 2.206136621
110.0348882 5.761247849
119.0239891 12.21205613
120.0556236 3.096756477
121.0396392 5.955409325
136.0505382 12.94381395
138.0298028 1.518395792
146.0348882 1.566495759
164.0454529 3.327926069

Name: +ve in-silico MS/MS by CFM-ID for LFZCNPNMQPPMRK-UHFFFAOYSA-N
ID: LFZCNPNMQPPMRK-UHFFFAOYSA-N
Comment: Energy0
Num peaks: 6
129.0447246 0.1013032267
131.0603746 0.3217734915
132.0807757 0.2818929575
133.0760247 0.1317177327
143.0603746 0.1401640716
159.0916748 98.85360923

Name: +ve in-silico MS/MS by CFM-ID for LFZCNPNMQPPMRK-UHFFFAOYSA-N
ID: LFZCNPNMQPPMRK-UHFFFAOYSA-N
Comment: Energy1
Num peaks: 6
41.03857658 0.3973772349
131.0603746 4.231348351
132.0807757 2.859955812
133.0760247 1.204497938
143.0603746 0.9560011027
159.0916748 89.62027081

Name: +ve in-silico MS/MS by CFM-ID for LFZCNPNMQPPMRK-UHFFFAOYSA-N
ID: LFZCNPNMQPPMRK-UHFFFAOYSA-N
Comment: Energy2
Num peaks: 12
41.03857658 7.450811307
51.02292652 1.986959003
104.0494756 3.286052702
105.0447246 1.981181106
115.0290745 1.830389608
119.0603746 4.126123567
129.0447246 9.008896036
131.0603746 17.73784543
132.0807757 3.036436487
133.0760247 9.736675829
143.0603746 10.97434288
159.0916748 9.124332425

Name: +ve in-silico MS/MS by CFM-ID for HJQPPUDHZGUYSC-UHFFFAOYSA-N
ID: HJQPPUDHZGUYSC-UHFFFAOYSA-N
Comment: Energy0
Num peaks: 6
60.08077574 7.465364747
140.0090673 14.59038673
152.0818384 11.55834722
157.0356164 9.128981396
181.0720019 5.957308522
199.0825666 43.87113485

Name: +ve in-silico MS/MS by CFM-ID for HJQPPUDHZGUYSC-UHFFFAOYSA-N
ID: HJQPPUDHZGUYSC-UHFFFAOYSA-N
Comment: Energy1
Num peaks: 13
43.05422664 1.934392713
60.08077574 12.35313537
96.0192381 2.955529501
114.0298028 5.310697089
125.0709393 3.106513158
139.0250518 2.353102686
140.0090673 13.49702555
152.0818384 10.87662735
157.0356164 5.960853882
163.0614373 6.723415857
172.0716676 3.890780211
181.0720019 6.805327936
199.0825666 4.858786881

Name: +ve in-silico MS/MS by CFM-ID for HJQPPUDHZGUYSC-UHFFFAOYSA-N
ID: HJQPPUDHZGUYSC-UHFFFAOYSA-N
Comment: Energy2
Num peaks: 19
41.03857658 1.771404778
42.03382555 1.486672028
43.05422664 8.342525484
44.0130901 1.548226227
44.04947561 4.271031741
57.00833907 2.186983044
58.06512568 5.347045725
60.08077574 6.478317655
64.03930485 1.231584151
68.0130901 1.727093084
73.00325369 8.583465741
96.0192381 2.907127126
98.03488817 1.663909938
124.0141527 3.970677329
139.0250518 5.051936062
140.0090673 18.35378592
141.0407018 2.909479619
163.0614373 1.171409784
181.0720019 1.380341418

Name: +ve in-silico MS/MS by CFM-ID for WAEYKNPYYAGOCA-UHFFFAOYSA-N
ID: WAEYKNPYYAGOCA-UHFFFAOYSA-N
Comment: Energy0
Num peaks: 6
116.0494756 0.5973516511
118.0651257 1.508231951
132.0807757 3.865385433
142.0651257 3.475063833
143.0603746 1.27154177
159.0916748 87.92302238

Name: +ve in-silico MS/MS by CFM-ID for WAEYKNPYYAGOCA-UHFFFAOYSA-N
ID: WAEYKNPYYAGOCA-UHFFFAOYSA-N
Comment: Energy1
Num peaks: 6
116.0494756 2.565173347
132.0807757 15.58742944
133.0760247 2.40252397
142.0651257 8.483399731
143.0603746 3.121773826
159.0916748 58.89967946

Name: +ve in-silico MS/MS by CFM-ID for WAEYKNPYYAGOCA-UHFFFAOYSA-N
ID: WAEYKNPYYAGOCA-UHFFFAOYSA-N
Comment: Energy2
Num peaks: 13
75.02292652 3.063555574
89.03857658 5.221726151
91.05422664 5.938616699
92.04947561 1.605742927
102.0338255 2.401364296
115.0542266 2.092851846
116.0494756 13.9307487
117.0447246 2.359658964
118.0651257 5.848514226
132.0807757 7.769537264
142.0651257 6.468481719
143.0603746 21.16870464
159.0916748 2.665362548

Name: +ve in-silico MS/MS by CFM-ID for CTVJVGOUKSPYST-UHFFFAOYSA-N
ID: CTVJVGOUKSPYST-UHFFFAOYSA-N
Comment: Energy0
Num peaks: 6
101.0385766 0.2577487454
103.0542266 0.2106704801
152.0494756 1.259811245
154.0651257 2.009641866
165.0447246 0.548751163
181.0760247 93.38719083

Name: +ve in-silico MS/MS by CFM-ID for CTVJVGOUKSPYST-UHFFFAOYSA-N
ID: CTVJVGOUKSPYST-UHFFFAOYSA-N
Comment: Energy1
Num peaks: 6
101.0385766 1.550817523
152.0494756 5.74938158
153.0447246 1.488318792
154.0651257 12.51843768
165.0447246 3.075315113
181.0760247 64.03097576

Name: +ve in-silico MS/MS by CFM-ID for CTVJVGOUKSPYST-UHFFFAOYSA-N
ID: CTVJVGOUKSPYST-UHFFFAOYSA-N
Comment: Energy2
Num peaks: 17
49.00727645 5.415770131
50.00252542 7.806829998
51.02292652 2.465604572
52.01817548 7.4719294
63.02292652 1.8130777
76.01817548 1.895181567
101.0385766 12.92823291
103.0542266 6.246453457
127.0290745 1.566363597
127.0542266 4.822694004
128.0494756 4.305930764
152.0494756 6.470558623
153.0447246 2.548392157
154.0651257 6.134927973
155.0603746 1.790396318
165.0447246 3.856924522
181.0760247 3.743989564

Name: +ve in-silico MS/MS by CFM-ID for RSLTWBYDRVPLDX-UHFFFAOYSA-N
ID: RSLTWBYDRVPLDX-UHFFFAOYSA-N
Comment: Energy0
Num peaks: 6
111.0262976 1.658917249
139.0575978 2.363070001
153.0732478 6.092600189
163.0575978 7.245392556
181.0681625 45.50268183
199.0787271 20.08756849

Name: +ve in-silico MS/MS by CFM-ID for RSLTWBYDRVPLDX-UHFFFAOYSA-N
ID: RSLTWBYDRVPLDX-UHFFFAOYSA-N
Comment: Energy1
Num peaks: 27
53.00219107 1.240369522
53.03857658 0.7709810916
55.01784114 1.61440681
68.99710569 0.820456501
73.02840582 2.136500261
77.03857658 0.7592874408
93.06987671 2.15029669
101.0597059 0.8215293348
109.0106476 0.9456480727
111.0262976 0.994058773
119.0491413 1.562969175
121.0647913 0.8013705126
123.0262976 3.204112804
123.0804414 1.283180489
125.0419477 3.932699631
127.0575978 0.9488892937
137.0419477 4.585487257
137.0597059 2.589505671
139.0575978 5.540004741
141.0910061 1.250889452
151.0575978 1.005271073
153.0732478 12.92426331
155.0888979 1.567892846
163.0575978 3.802544673
165.0368623 2.737793092
181.0681625 13.59857889
199.0787271 6.593723924

Name: +ve in-silico MS/MS by CFM-ID for RSLTWBYDRVPLDX-UHFFFAOYSA-N
ID: RSLTWBYDRVPLDX-UHFFFAOYSA-N
Comment: Energy2
Num peaks: 31
25.00727645 1.022730118
27.02292652 4.866916345
29.03857658 0.9132017472
39.02292652 1.19486411
41.03857658 3.872848086
49.00727645 3.036428572
51.02292652 2.64983301
53.00219107 1.244516555
53.03857658 1.87611038
55.01784114 1.316036034
59.01275576 1.444209733
63.02292652 1.663972615
65.03857658 1.729168692
68.99710569 2.318767409
71.01275576 0.952202536
73.02840582 1.529509917
77.03857658 3.115354502
79.05422664 2.138457154
81.06987671 0.8520867048
93.06987671 2.91299583
109.0106476 5.572281306
111.0262976 8.496507903
113.0419477 1.31734476
121.0106476 3.623374073
123.0262976 5.392627337
125.0419477 1.968752675
135.0262976 1.319079458
137.0419477 5.792839689
139.0575978 2.325925729
153.0732478 1.316313295
165.0368623 1.006359425

Name: +ve in-silico MS/MS by CFM-ID for DJOVLQDMLRNQMS-UHFFFAOYSA-N
ID: DJOVLQDMLRNQMS-UHFFFAOYSA-N
Comment: Energy0
Num peaks: 6
73.06479133 3.940206835
125.0055622 2.090497313
127.0212123 2.471396899
167.0525124 2.784836834
181.0681625 37.82842944
199.0787271 33.33476012

Name: +ve in-silico MS/MS by CFM-ID for DJOVLQDMLRNQMS-UHFFFAOYSA-N
ID: DJOVLQDMLRNQMS-UHFFFAOYSA-N
Comment: Energy1
Num peaks: 17
41.03857658 4.763133312
43.05422664 2.27101401
55.05422664 2.52481598
57.06987671 3.068563557
59.04914126 2.510658752
67.05422664 1.206856254
71.04914126 1.406152243
73.06479133 2.373627423
79.05422664 1.271297193
125.0055622 2.568823419
127.0212123 4.207390841
139.0212123 1.812819939
141.0368623 3.344019335
153.0368623 2.116296122
167.0525124 2.032887467
181.0681625 30.15887701
199.0787271 13.48388448

Name: +ve in-silico MS/MS by CFM-ID for DJOVLQDMLRNQMS-UHFFFAOYSA-N
ID: DJOVLQDMLRNQMS-UHFFFAOYSA-N
Comment: Energy2
Num peaks: 23
39.02292652 3.111350179
41.03857658 11.36547826
43.05422664 5.76716703
45.06987671 1.386231969
51.02292652 3.834517532
53.03857658 3.926767302
55.05422664 8.243709134
57.06987671 9.32399709
59.04914126 1.138640413
63.02292652 4.063182462
65.03857658 4.810097493
67.01784114 1.075926257
67.05422664 2.340756096
69.0334912 1.057989178
73.06479133 2.276904855
79.05422664 6.655338354
101.0055622 1.122763705
125.0055622 1.127280771
127.0212123 1.290314489
137.0419477 2.142319309
151.0575978 1.599592177
163.0575978 1.413716681
181.0681625 1.340311324

Name: +ve in-silico MS/MS by CFM-ID for HNJPCUHAXSZEBZ-UHFFFAOYSA-N
ID: HNJPCUHAXSZEBZ-UHFFFAOYSA-N
Comment: Energy0
Num peaks: 6
77.01342445 2.568425351
153.0447246 6.558244204
171.0552893 7.245418631
172.0756904 2.900387213
182.0600403 7.470842432
199.0865894 60.97476662

Name: +ve in-silico MS/MS by CFM-ID for HNJPCUHAXSZEBZ-UHFFFAOYSA-N
ID: HNJPCUHAXSZEBZ-UHFFFAOYSA-N
Comment: Energy1
Num peaks: 22
50.00252542 2.936606417
51.02292652 0.8738646415
77.01342445 7.056306875
91.02907452 1.429915522
95.04914126 0.9710640952
117.0334912 2.040752362
119.0491413 1.507490465
121.0647913 3.355415305
127.0290745 1.04007174
131.0491413 1.1809605
133.0647913 2.802342848
141.0447246 1.065815994
145.0760247 1.119747243
146.0600403 1.007703995
153.0447246 8.824381838
155.0491413 1.576079607
168.0443902 4.968805388
170.0600403 1.271270026
171.0552893 6.119111534
172.0756904 5.865717133
182.0600403 7.746375041
199.0865894 15.33580043

Name: +ve in-silico MS/MS by CFM-ID for HNJPCUHAXSZEBZ-UHFFFAOYSA-N
ID: HNJPCUHAXSZEBZ-UHFFFAOYSA-N
Comment: Energy2
Num peaks: 30
29.03857658 1.10582219
39.02292652 1.474619866
49.00727645 3.843086114
50.00252542 6.76723487
51.02292652 2.180465292
52.01817548 0.8903231678
63.02292652 2.736575155
65.01342445 4.895990998
65.03857658 2.431902019
77.01342445 10.31995432
79.02907452 1.398192506
79.05422664 0.72233988
89.01342445 2.706732472
91.02907452 1.84333904
101.0134245 1.540753657
103.0290745 0.9445552153
105.0334912 2.539313646
114.0338255 1.014489971
125.0134245 3.53778529
127.0290745 2.839112388
128.0494756 1.313378713
137.0134245 1.649584949
141.0447246 0.9137590837
142.0287402 2.102616796
143.0603746 2.30802263
144.0443902 1.043174665
153.0447246 11.33947137
155.0603746 1.839130336
171.0552893 1.421558944
183.0552893 1.025030293

Name: +ve in-silico MS/MS by CFM-ID for PILPIITVELSUBH-UHFFFAOYSA-N
ID: PILPIITVELSUBH-UHFFFAOYSA-N
Comment: Energy0
Num peaks: 6
106.0651257 0.6859881021
115.0542266 0.6318076202
130.0651257 0.6319985778
132.0807757 1.616966548
142.0651257 34.99875132
159.0916748 59.45743355

Name: +ve in-silico MS/MS by CFM-ID for PILPIITVELSUBH-UHFFFAOYSA-N
ID: PILPIITVELSUBH-UHFFFAOYSA-N
Comment: Energy1
Num peaks: 6
128.0494756 1.533838545
130.0651257 2.368453626
132.0807757 4.540918455
133.0760247 1.413043587
142.0651257 38.88761907
159.0916748 45.11154008

Name: +ve in-silico MS/MS by CFM-ID for PILPIITVELSUBH-UHFFFAOYSA-N
ID: PILPIITVELSUBH-UHFFFAOYSA-N
Comment: Energy2
Num peaks: 16
49.00727645 5.361647925
51.02292652 1.842265237
53.03857658 2.523423247
75.02292652 2.501292005
77.03857658 3.075498568
79.05422664 3.00070945
91.05422664 6.931685093
102.0338255 3.055080189
104.0494756 4.41176597
106.0651257 2.814545246
115.0542266 14.06076822
116.0494756 3.241333273
128.0494756 1.870728913
130.0651257 2.05720607
132.0807757 2.625147215
142.0651257 22.44745774

Name: +ve in-silico MS/MS by CFM-ID for JDANZQPMEFJIRO-UHFFFAOYSA-N
ID: JDANZQPMEFJIRO-UHFFFAOYSA-N
Comment: Energy0
Num peaks: 6
26.00252542 0.7063901776
103.0542266 0.7177757653
105.0698767 1.840423908
131.0603746 0.7217512702
143.0603746 0.471363432
159.0916748 92.72622034

Name: +ve in-silico MS/MS by CFM-ID for JDANZQPMEFJIRO-UHFFFAOYSA-N
ID: JDANZQPMEFJIRO-UHFFFAOYSA-N
Comment: Energy1
Num peaks: 6
26.00252542 2.484241901
55.02907452 2.520382015
117.0698767 11.53646381
131.0603746 2.087812182
143.0603746 2.286621688
159.0916748 64.07767967

Name: +ve in-silico MS/MS by CFM-ID for JDANZQPMEFJIRO-UHFFFAOYSA-N
ID: JDANZQPMEFJIRO-UHFFFAOYSA-N
Comment: Energy2
Num peaks: 19
26.00252542 11.94803341
43.02907452 4.011776155
53.01342445 2.866542449
55.02907452 6.212120982
57.04472458 5.592244975
63.02292652 2.587493781
67.02907452 1.910722012
79.05422664 2.960731318
89.03857658 1.554258941
91.05422664 6.809241249
101.0385766 2.452950811
103.0542266 7.906840881
105.0698767 7.096997612
107.0855268 2.642809883
117.0698767 2.226717591
129.0447246 1.937480894
131.0603746 3.980013992
133.0760247 3.250374171
143.0603746 3.535423907

Name: +ve in-silico MS/MS by CFM-ID for UCFQUXCWBZEQRS-UHFFFAOYSA-N
ID: UCFQUXCWBZEQRS-UHFFFAOYSA-N
Comment: Energy0
Num peaks: 6
26.00252542 0.6589790255
39.02292652 0.5774139815
79.05422664 0.5059296496
91.05422664 7.005016795
93.04472458 0.9322295394
199.0865894 85.72365828

Name: +ve in-silico MS/MS by CFM-ID for UCFQUXCWBZEQRS-UHFFFAOYSA-N
ID: UCFQUXCWBZEQRS-UHFFFAOYSA-N
Comment: Energy1
Num peaks: 7
64.01817548 9.322925145
66.03382555 3.966099136
74.00252542 4.234736522
76.01817548 5.21772324
78.03382555 6.449922579
91.05422664 41.99625053
199.0865894 9.125143507

Name: +ve in-silico MS/MS by CFM-ID for UCFQUXCWBZEQRS-UHFFFAOYSA-N
ID: UCFQUXCWBZEQRS-UHFFFAOYSA-N
Comment: Energy2
Num peaks: 14
26.00252542 2.911380046
39.02292652 5.914730814
41.03857658 3.99929294
49.00727645 4.73770805
50.00252542 3.05200727
51.02292652 6.917937863
63.02292652 6.114450968
65.03857658 4.936550932
74.00252542 5.409204502
75.02292652 2.553613987
76.01817548 6.740916678
79.05422664 3.567960466
91.05422664 20.86883275
93.04472458 3.03655007

Name: +ve in-silico MS/MS by CFM-ID for RGUJNWDINNXJGV-UHFFFAOYSA-N
ID: RGUJNWDINNXJGV-UHFFFAOYSA-N
Comment: Energy0
Num peaks: 6
29.01342445 0.4328883859
57.00833907 0.7791427433
59.02398914 0.8773861953
108.0443902 0.4447818477
120.0556236 15.47365874
164.0454529 79.4884622

Name: +ve in-silico MS/MS by CFM-ID for RGUJNWDINNXJGV-UHFFFAOYSA-N
ID: RGUJNWDINNXJGV-UHFFFAOYSA-N
Comment: Energy1
Num peaks: 6
133.0032537 3.564605541
135.0189038 2.219547146
136.0505382 5.548179668
137.0345538 3.272721627
146.0348882 31.35333322
164.0454529 35.22635908

Name: +ve in-silico MS/MS by CFM-ID for RGUJNWDINNXJGV-UHFFFAOYSA-N
ID: RGUJNWDINNXJGV-UHFFFAOYSA-N
Comment: Energy2
Num peaks: 9
51.02292652 3.940849846
53.03857658 5.732832055
57.00833907 3.476474523
59.02398914 3.557547679
91.02907452 7.075643739
92.04947561 18.39559912
93.04472458 20.8818128
103.0290745 3.249003224
120.0556236 16.56576355

Name: +ve in-silico MS/MS by CFM-ID for JLHJMAPTGYSCRN-UHFFFAOYSA-N
ID: JLHJMAPTGYSCRN-UHFFFAOYSA-N
Comment: Energy0
Num peaks: 6
133.1011768 5.764292492
135.1168269 1.492125663
141.0004768 2.427756689
143.0161269 5.13903044
181.0681625 6.109676292
199.0787271 75.16986032

Name: +ve in-silico MS/MS by CFM-ID for JLHJMAPTGYSCRN-UHFFFAOYSA-N
ID: JLHJMAPTGYSCRN-UHFFFAOYSA-N
Comment: Energy1
Num peaks: 6
107.0855268 3.343451866
133.1011768 30.83993526
135.1168269 4.947461661
141.0004768 4.574911904
143.0161269 5.421881776
199.0787271 33.77853535

Name: +ve in-silico MS/MS by CFM-ID for JLHJMAPTGYSCRN-UHFFFAOYSA-N
ID: JLHJMAPTGYSCRN-UHFFFAOYSA-N
Comment: Energy2
Num peaks: 12
49.00727645 4.178953539
51.02292652 4.283582984
63.02292652 5.313463179
81.06987671 4.699455125
105.0698767 5.321688599
107.0855268 9.168051311
109.1011768 3.651414803
117.0698767 6.347081353
119.0855268 10.4203497
121.1011768 9.360428227
133.1011768 13.67792673
135.1168269 3.959492199

Name: +ve in-silico MS/MS by CFM-ID for DXHSGLFIHQQUIN-UHFFFAOYSA-N
ID: DXHSGLFIHQQUIN-UHFFFAOYSA-N
Comment: Energy0
Num peaks: 6
54.03382555 8.753462652
128.0454529 2.896554691
134.0712737 8.26683162
154.0611029 2.070701138
163.0614373 7.580851453
181.0720019 64.55983432

Name: +ve in-silico MS/MS by CFM-ID for DXHSGLFIHQQUIN-UHFFFAOYSA-N
ID: DXHSGLFIHQQUIN-UHFFFAOYSA-N
Comment: Energy1
Num peaks: 9
40.01817548 2.141720046
54.03382555 11.82223156
81.04472458 3.918121482
128.0454529 7.168557951
134.0712737 10.3890023
145.0508726 14.61159044
154.0611029 2.913720313
163.0614373 16.20500886
181.0720019 12.79610593

Name: +ve in-silico MS/MS by CFM-ID for DXHSGLFIHQQUIN-UHFFFAOYSA-N
ID: DXHSGLFIHQQUIN-UHFFFAOYSA-N
Comment: Energy2
Num peaks: 19
25.00727645 2.002079885
26.00252542 1.433723528
27.02292652 4.686812313
40.01817548 5.382926511
42.03382555 1.109308722
50.00252542 1.108460366
52.01817548 4.757011842
54.03382555 24.71765459
57.04472458 1.854301685
65.01342445 0.9930257932
79.02907452 2.882902466
81.04472458 2.523070139
100.0141527 1.71861082
108.0192381 1.247690201
110.0348882 12.29354795
111.0189038 2.625661534
112.0505382 2.935249548
126.0298028 2.079346858
128.0454529 4.225229675

Name: +ve in-silico MS/MS by CFM-ID for ZOCPZEKRQREXFZ-UHFFFAOYSA-N
ID: ZOCPZEKRQREXFZ-UHFFFAOYSA-N
Comment: Energy0
Num peaks: 6
45.99235466 0.2660724903
91.02907452 0.1499615625
93.04472458 0.04639440561
138.0298028 0.05653528199
148.0141527 0.05783503073
164.0454529 99.3265427

Name: +ve in-silico MS/MS by CFM-ID for ZOCPZEKRQREXFZ-UHFFFAOYSA-N
ID: ZOCPZEKRQREXFZ-UHFFFAOYSA-N
Comment: Energy1
Num peaks: 6
91.02907452 0.4329482349
96.00800472 0.6151252232
130.003588 0.3885768406
138.0298028 1.047540675
148.0141527 1.517765753
164.0454529 94.43167992

Name: +ve in-silico MS/MS by CFM-ID for ZOCPZEKRQREXFZ-UHFFFAOYSA-N
ID: ZOCPZEKRQREXFZ-UHFFFAOYSA-N
Comment: Energy2
Num peaks: 10
45.99235466 2.833183192
51.02292652 4.585440841
65.01342445 6.931461245
77.01342445 3.072704231
89.01342445 6.410513938
91.02907452 21.74398654
93.04472458 5.340893595
98.02365479 3.002925236
138.0298028 3.07460781
164.0454529 25.20877789

Name: +ve in-silico MS/MS by CFM-ID for VXRWCMGYLGCAOZ-UHFFFAOYSA-N
ID: VXRWCMGYLGCAOZ-UHFFFAOYSA-N
Comment: Energy0
Num peaks: 6
106.0287402 5.547360711
120.0443902 1.295597705
172.0756904 2.382788983
181.0760247 11.0325301
182.0600403 1.867218089
199.0865894 71.63093179

Name: +ve in-silico MS/MS by CFM-ID for VXRWCMGYLGCAOZ-UHFFFAOYSA-N
ID: VXRWCMGYLGCAOZ-UHFFFAOYSA-N
Comment: Energy1
Num peaks: 8
79.01784114 2.467484197
92.04947561 1.809973533
106.0287402 45.36901422
120.0443902 5.180433758
170.0600403 2.447285584
172.0756904 2.851482066
181.0760247 5.667856046
199.0865894 15.48578008

Name: +ve in-silico MS/MS by CFM-ID for VXRWCMGYLGCAOZ-UHFFFAOYSA-N
ID: VXRWCMGYLGCAOZ-UHFFFAOYSA-N
Comment: Energy2
Num peaks: 13
39.02292652 7.974138291
50.00252542 2.370442254
51.02292652 2.767525109
52.01817548 10.76636942
79.01784114 12.30332925
80.0130901 2.351461273
89.99744004 1.496467844
92.04947561 3.213375024
102.0338255 2.56359072
106.0287402 30.05695315
120.0443902 1.597217241
154.0651257 1.333231074
181.0760247 1.743531498

Name: +ve in-silico MS/MS by CFM-ID for DWLVOLHIRQSGOK-UHFFFAOYSA-N
ID: DWLVOLHIRQSGOK-UHFFFAOYSA-N
Comment: Energy0
Num peaks: 6
115.0542266 0.1841740819
132.0807757 1.09523428
133.0760247 0.2044132907
142.0651257 5.274319089
143.0603746 0.3127894242
159.0916748 91.65074623

Name: +ve in-silico MS/MS by CFM-ID for DWLVOLHIRQSGOK-UHFFFAOYSA-N
ID: DWLVOLHIRQSGOK-UHFFFAOYSA-N
Comment: Energy1
Num peaks: 6
115.0542266 1.978566933
132.0807757 3.731008089
133.0760247 1.918928015
142.0651257 20.59047842
143.0603746 1.699154978
159.0916748 61.21013875

Name: +ve in-silico MS/MS by CFM-ID for DWLVOLHIRQSGOK-UHFFFAOYSA-N
ID: DWLVOLHIRQSGOK-UHFFFAOYSA-N
Comment: Energy2
Num peaks: 16
49.00727645 2.041970522
79.05422664 2.072987599
89.03857658 1.959109123
91.05422664 2.333884382
101.0385766 3.697526977
103.0542266 3.864233811
105.0698767 4.838232473
115.0542266 7.013728776
116.0494756 4.70194941
129.0447246 2.299242369
131.0603746 3.44895061
132.0807757 4.564377615
133.0760247 3.166065435
142.0651257 21.58457544
143.0603746 10.04688128
159.0916748 3.978670091

Name: +ve in-silico MS/MS by CFM-ID for GHGDMYPURSIGNB-UHFFFAOYSA-N
ID: GHGDMYPURSIGNB-UHFFFAOYSA-N
Comment: Energy0
Num peaks: 6
39.02292652 0.3349760568
120.0556236 0.8264328505
135.0189038 0.1476213843
137.0345538 0.2680148351
146.0348882 35.51658183
164.0454529 62.70451431

Name: +ve in-silico MS/MS by CFM-ID for GHGDMYPURSIGNB-UHFFFAOYSA-N
ID: GHGDMYPURSIGNB-UHFFFAOYSA-N
Comment: Energy1
Num peaks: 6
119.0239891 1.329560443
120.0556236 6.677063685
135.0189038 0.5151118646
137.0345538 0.8399148591
146.0348882 43.65551358
164.0454529 45.66349665

Name: +ve in-silico MS/MS by CFM-ID for GHGDMYPURSIGNB-UHFFFAOYSA-N
ID: GHGDMYPURSIGNB-UHFFFAOYSA-N
Comment: Energy2
Num peaks: 11
39.02292652 9.383120159
52.01817548 9.81549024
91.02907452 11.17022802
104.0243235 4.357146227
119.0239891 9.424055014
120.0192381 3.639509738
120.0556236 6.386440989
135.0189038 4.179533074
137.0345538 3.199519218
146.0348882 17.29253509
164.0454529 3.336705403

Name: +ve in-silico MS/MS by CFM-ID for KUMOLBPEBPTWQC-UHFFFAOYSA-N
ID: KUMOLBPEBPTWQC-UHFFFAOYSA-N
Comment: Energy0
Num peaks: 6
103.0212123 1.794298318
137.0419477 10.10876379
139.0575978 6.00347046
163.0575978 27.0432362
165.0368623 4.476149596
181.0681625 38.33570458

Name: +ve in-silico MS/MS by CFM-ID for KUMOLBPEBPTWQC-UHFFFAOYSA-N
ID: KUMOLBPEBPTWQC-UHFFFAOYSA-N
Comment: Energy1
Num peaks: 9
79.05422664 9.316743617
103.0212123 5.456752505
115.0542266 2.72403822
133.0647913 3.588902027
135.0804414 1.855393938
137.0419477 2.193609385
163.0575978 15.4214427
165.0368623 2.318173367
181.0681625 37.79912814

Name: +ve in-silico MS/MS by CFM-ID for KUMOLBPEBPTWQC-UHFFFAOYSA-N
ID: KUMOLBPEBPTWQC-UHFFFAOYSA-N
Comment: Energy2
Num peaks: 15
15.02292652 4.738203016
43.01784114 1.713701716
46.99499752 1.480321813
79.05422664 5.697510937
85.01064758 12.09632659
86.98991214 2.523186235
91.05422664 3.388987597
93.06987671 2.486277988
117.0698767 3.399261554
121.0106476 6.622095424
123.0262976 6.642739164
137.0419477 12.99091397
147.0262976 9.867357079
163.0575978 5.245812309
165.0368623 2.147775554

Name: +ve in-silico MS/MS by CFM-ID for WBGLCACGJWHOHF-UHFFFAOYSA-N
ID: WBGLCACGJWHOHF-UHFFFAOYSA-N
Comment: Energy0
Num peaks: 6
91.05422664 2.020402242
129.0698767 1.99880283
131.0855268 2.508384007
144.0807757 3.838723372
172.0756904 8.390323129
199.0865894 73.03794532

Name: +ve in-silico MS/MS by CFM-ID for WBGLCACGJWHOHF-UHFFFAOYSA-N
ID: WBGLCACGJWHOHF-UHFFFAOYSA-N
Comment: Energy1
Num peaks: 11
91.05422664 7.968382913
103.0542266 2.163020382
121.0396392 3.457358745
129.0698767 3.882560193
144.0807757 10.01432283
155.0491413 4.918078088
156.0807757 1.907233495
171.0916748 1.665753221
172.0756904 20.53455947
182.0600403 3.279645053
199.0865894 21.72477716

Name: +ve in-silico MS/MS by CFM-ID for WBGLCACGJWHOHF-UHFFFAOYSA-N
ID: WBGLCACGJWHOHF-UHFFFAOYSA-N
Comment: Energy2
Num peaks: 30
39.02292652 6.545052426
40.01817548 1.30232944
41.03857658 1.753208387
42.03382555 1.223778549
43.02907452 1.221971248
49.00727645 1.337216223
51.02292652 3.467741504
53.01342445 2.125558347
53.03857658 1.61633798
69.00833907 7.17049233
75.02292652 1.153145095
79.05422664 1.572907755
91.05422664 7.153246262
101.0385766 1.505950614
103.0542266 5.261223406
107.0239891 1.522119638
115.0542266 4.381134287
117.0698767 1.630401166
118.0651257 1.966172801
128.0494756 1.4019904
129.0447246 1.144852389
129.0698767 4.198007407
131.0855268 3.496565452
144.0807757 4.742976071
154.0651257 1.150710705
155.0491413 1.931749031
171.0552893 1.234675168
181.0760247 3.354355119
182.0600403 1.31382136
183.0552893 2.158231439

Name: +ve in-silico MS/MS by CFM-ID for CBTWZSITICYTDZ-UHFFFAOYSA-N
ID: CBTWZSITICYTDZ-UHFFFAOYSA-N
Comment: Energy0
Num peaks: 6
43.01784114 4.016643365
86.0600403 2.037010794
140.0454529 10.10883496
157.0720019 24.51521096
181.0720019 13.37991044
199.0825666 26.85360337

Name: +ve in-silico MS/MS by CFM-ID for CBTWZSITICYTDZ-UHFFFAOYSA-N
ID: CBTWZSITICYTDZ-UHFFFAOYSA-N
Comment: Energy1
Num peaks: 14
43.01784114 1.991028613
44.04947561 3.300930219
86.0600403 2.392627412
93.04472458 1.965016789
108.0556236 2.257664371
110.0712737 7.990737974
114.0298028 16.30488246
139.0614373 1.685305894
140.0454529 12.65787416
152.0818384 4.033589313
157.0720019 16.63009128
163.0614373 2.098598532
181.0720019 4.592379329
199.0825666 2.550335358

Name: +ve in-silico MS/MS by CFM-ID for CBTWZSITICYTDZ-UHFFFAOYSA-N
ID: CBTWZSITICYTDZ-UHFFFAOYSA-N
Comment: Energy2
Num peaks: 17
25.00727645 2.032110571
40.01817548 4.398692643
41.00219107 1.415781133
42.03382555 9.566041701
43.01784114 6.843802333
44.04947561 4.21066421
60.04439023 2.84746462
75.01890376 1.430292186
86.0600403 1.663907905
96.0192381 13.84282809
98.03488817 4.286322338
110.0348882 1.886088146
112.0505382 1.367818717
114.0298028 18.93255681
122.0348882 1.573072429
139.0614373 1.44782911
140.0454529 3.59793268

Name: +ve in-silico MS/MS by CFM-ID for RXKKXLMQEKQPNB-UHFFFAOYSA-N
ID: RXKKXLMQEKQPNB-UHFFFAOYSA-N
Comment: Energy0
Num peaks: 6
133.0647913 7.736514536
135.0804414 2.928788226
137.0419477 2.253772664
163.0575978 9.230231784
165.0368623 9.674618143
181.0681625 59.49998885

Name: +ve in-silico MS/MS by CFM-ID for RXKKXLMQEKQPNB-UHFFFAOYSA-N
ID: RXKKXLMQEKQPNB-UHFFFAOYSA-N
Comment: Energy1
Num peaks: 9
65.03857658 2.081939941
115.0542266 2.597978032
133.0647913 13.26389746
135.0804414 2.817160141
137.0960915 1.810916231
155.0525124 1.694195893
163.0575978 10.76015591
165.0368623 4.016274627
181.0681625 41.19238912

Name: +ve in-silico MS/MS by CFM-ID for RXKKXLMQEKQPNB-UHFFFAOYSA-N
ID: RXKKXLMQEKQPNB-UHFFFAOYSA-N
Comment: Energy2
Num peaks: 26
15.02292652 4.287182128
39.02292652 1.768055762
46.99499752 1.264903505
49.00727645 1.639009238
65.03857658 5.794518281
70.99499752 1.762966686
91.05422664 2.223847815
92.97934745 1.917738987
94.99499752 2.297921381
97.01064758 1.560781497
103.0542266 1.132181818
109.0106476 3.047188557
115.0542266 1.772747592
117.0698767 2.140750214
119.0491413 1.271525803
121.0106476 7.765410303
121.0647913 1.346018086
123.0262976 5.090688774
133.0647913 1.494143399
137.0055622 2.143653255
137.0419477 4.587609791
139.0212123 3.343987563
147.0262976 5.644227973
149.0055622 4.335405348
163.0575978 2.619248224
165.0368623 8.347001354

Name: +ve in-silico MS/MS by CFM-ID for WJFCMLXARVNIJC-UHFFFAOYSA-N
ID: WJFCMLXARVNIJC-UHFFFAOYSA-N
Comment: Energy0
Num peaks: 6
15.02292652 0.7072731646
26.00252542 0.5756825232
52.01817548 2.720585412
108.0807757 3.758849445
132.0807757 7.289614428
159.0916748 82.83867721

Name: +ve in-silico MS/MS by CFM-ID for WJFCMLXARVNIJC-UHFFFAOYSA-N
ID: WJFCMLXARVNIJC-UHFFFAOYSA-N
Comment: Energy1
Num peaks: 6
25.00727645 1.553461485
26.00252542 1.859355421
52.01817548 52.68546558
108.0807757 2.35789127
132.0807757 20.45726243
159.0916748 15.61979107

Name: +ve in-silico MS/MS by CFM-ID for WJFCMLXARVNIJC-UHFFFAOYSA-N
ID: WJFCMLXARVNIJC-UHFFFAOYSA-N
Comment: Energy2
Num peaks: 16
15.02292652 4.150590149
25.00727645 3.263626023
26.00252542 3.12719292
50.00252542 5.388233038
51.02292652 5.296513934
52.01817548 18.43843385
54.03382555 2.106513103
63.02292652 4.130574162
65.03857658 4.870588109
67.05422664 1.968619494
79.05422664 4.613472639
92.04947561 2.053239976
106.0651257 5.08321584
108.0807757 9.734948438
132.0807757 4.711654733
143.0603746 2.472131466

Name: +ve in-silico MS/MS by CFM-ID for SPKCEACOZLCRSV-UHFFFAOYSA-N
ID: SPKCEACOZLCRSV-UHFFFAOYSA-N
Comment: Energy0
Num peaks: 6
102.0338255 1.320024066
140.0494756 0.9442385505
152.0494756 0.6662771619
154.0651257 1.31193199
164.0494756 2.36100595
181.0760247 92.22181591

Name: +ve in-silico MS/MS by CFM-ID for SPKCEACOZLCRSV-UHFFFAOYSA-N
ID: SPKCEACOZLCRSV-UHFFFAOYSA-N
Comment: Energy1
Num peaks: 6
102.0338255 5.890142727
152.0494756 3.75529019
154.0651257 3.535759349
155.0603746 1.354253257
164.0494756 7.088747851
181.0760247 72.88864188

Name: +ve in-silico MS/MS by CFM-ID for SPKCEACOZLCRSV-UHFFFAOYSA-N
ID: SPKCEACOZLCRSV-UHFFFAOYSA-N
Comment: Energy2
Num peaks: 12
49.00727645 5.586428283
52.01817548 3.16928851
75.02292652 5.39025696
102.0338255 21.07406282
126.0338255 9.097125277
128.0494756 3.125567048
130.0651257 3.000374226
140.0494756 3.420514763
152.0494756 4.738933912
154.0651257 5.813734297
164.0494756 6.156295309
181.0760247 9.891324541

Name: +ve in-silico MS/MS by CFM-ID for XTBLDMQMUSHDEN-UHFFFAOYSA-N
ID: XTBLDMQMUSHDEN-UHFFFAOYSA-N
Comment: Energy0
Num peaks: 6
128.0494756 0.1447788078
130.0651257 0.2574608586
132.0807757 0.4112582833
133.0760247 0.1458629472
143.0603746 0.2006029062
159.0916748 97.84662814

Name: +ve in-silico MS/MS by CFM-ID for XTBLDMQMUSHDEN-UHFFFAOYSA-N
ID: XTBLDMQMUSHDEN-UHFFFAOYSA-N
Comment: Energy1
Num peaks: 6
116.0494756 0.7558828974
130.0651257 0.9058232811
132.0807757 1.285661788
133.0760247 1.507584289
143.0603746 1.546010616
159.0916748 88.2478076

Name: +ve in-silico MS/MS by CFM-ID for XTBLDMQMUSHDEN-UHFFFAOYSA-N
ID: XTBLDMQMUSHDEN-UHFFFAOYSA-N
Comment: Energy2
Num peaks: 17
49.00727645 3.794092323
91.05422664 3.521459436
102.0338255 1.800911237
103.0542266 8.855921261
104.0494756 2.583864109
105.0698767 2.174127169
107.0855268 2.366814251
115.0542266 5.709730203
116.0494756 8.382093695
128.0494756 4.698805741
129.0447246 1.766653472
130.0651257 6.998020231
131.0603746 1.577671362
132.0807757 7.373634213
133.0760247 3.357838009
143.0603746 7.630169772
159.0916748 8.550612203

Name: +ve in-silico MS/MS by CFM-ID for NULBTCZOVCOUFF-UHFFFAOYSA-N
ID: NULBTCZOVCOUFF-UHFFFAOYSA-N
Comment: Energy0
Num peaks: 6
55.05422664 0.8463279148
157.0760247 0.3404876419
171.0916748 0.2761122664
173.0709393 0.2614669904
181.0760247 2.974078269
199.0865894 94.03738175

Name: +ve in-silico MS/MS by CFM-ID for NULBTCZOVCOUFF-UHFFFAOYSA-N
ID: NULBTCZOVCOUFF-UHFFFAOYSA-N
Comment: Energy1
Num peaks: 6
55.05422664 17.3970814
131.0603746 5.035596598
159.0552893 5.287578772
171.0916748 9.699991175
181.0760247 2.9131815
199.0865894 49.89460854

Name: +ve in-silico MS/MS by CFM-ID for NULBTCZOVCOUFF-UHFFFAOYSA-N
ID: NULBTCZOVCOUFF-UHFFFAOYSA-N
Comment: Energy2
Num peaks: 9
39.02292652 14.6477607
41.03857658 9.680678203
55.05422664 25.10860398
129.0447246 4.15383515
131.0603746 16.63903599
155.0603746 3.400200753
171.0916748 1.960046295
181.0760247 3.159179911
183.0552893 2.12631488

Name: +ve in-silico MS/MS by CFM-ID for TYOXIFXYEIILLY-UHFFFAOYSA-N
ID: TYOXIFXYEIILLY-UHFFFAOYSA-N
Comment: Energy0
Num peaks: 6
79.05422664 0.1675855957
81.04472458 0.2114296179
131.0603746 0.134150155
142.0651257 1.079545572
143.0603746 0.3255612615
159.0916748 97.13711348

Name: +ve in-silico MS/MS by CFM-ID for TYOXIFXYEIILLY-UHFFFAOYSA-N
ID: TYOXIFXYEIILLY-UHFFFAOYSA-N
Comment: Energy1
Num peaks: 6
91.05422664 2.221730467
131.0603746 1.532056429
133.0760247 1.568971143
142.0651257 1.578777237
143.0603746 1.741290825
159.0916748 81.70413813

Name: +ve in-silico MS/MS by CFM-ID for TYOXIFXYEIILLY-UHFFFAOYSA-N
ID: TYOXIFXYEIILLY-UHFFFAOYSA-N
Comment: Energy2
Num peaks: 20
27.02292652 1.634166763
[truncated: 863,643 more chars]
