# Supplementary material for: Ion mobility collision cross-section atlas for known and unknown metabolite annotation in untargeted metabolomics
Source: Nat Commun. 2020 Aug 28;11:4334. doi: 10.1038/s41467-020-18171-8 (PMC7455731; doi:10.1038/s41467-020-18171-8)
Supplement: Supplementary file 8 — Supplementary Data 5 [file 41467_2020_18171_MOESM8_ESM.zip › 01_positive_mode/L0812/cfmid_result.txt]

1 0.24 NA O=C1NC(Cc2cnc[nH]2)C(=O)N1
2 0.24 ZFXYFBGIUFBOJW-UHFFFAOYSA-N CN1C2=C(C(=O)N(C1=O)C)NC=N2
3 0.24 KOAORHALPPJMNF-UHFFFAOYSA-N CC1=NN=C(O1)C1=C(N)OC(C)=N1
4 0.16 XKZALMBJTMJPFU-UHFFFAOYSA-N CN1C=NC2=C1NC(=O)N(C)C2=O
5 0.16 DRCBQOFOFJGWGA-UHFFFAOYSA-N OC(=O)C1=CN=C2NN=CC2=C1
6 0.16 NXMXDZRVKSPFRC-UHFFFAOYSA-N CN1C(=O)N(C)C2=C1NC=NC2=O
7 0.16 PMVNCSJILAJACU-UHFFFAOYSA-N CN1C2=C(NC(C)=N2)C(=O)NC1=O
8 0.16 UTCPXICNROSCSK-UHFFFAOYSA-N COC1=NC2=C(C=NN2)C(OC)=N1
9 0.16 PQXPAFTXDVNANI-UHFFFAOYSA-N OC(=O)C1=CC=C(C=C1)N=[N+]=[N-]
10 0.16 MXVBLGMQEKMVJQ-UHFFFAOYSA-N CN1N(C)C(=O)C2=C(NC=N2)C1=O
11 0.16 XVGXMXZUJNAGFZ-UHFFFAOYSA-N O=C(C=CC1=CC=CC=C1)N1C=CN=C1
12 0.16 HWXHTWXQHAYDMR-UHFFFAOYSA-N COc1nc(nc(n1)C)N(C(=O)O)C
13 0.16 DIXAOARKHXXOIF-UHFFFAOYSA-N C[Si]1(C)COC2=CC=CC=C2O1
14 0.16 TVZCEGXLLVFRAJ-UHFFFAOYSA-N OCCN1N=CC2=C1N=CC(=O)N2
15 0.16 XENSOGIXJMZUDA-UHFFFAOYSA-N OC(=O)N(c1ncn(c1C(=O)N)C)C
16 0.16 APXLKTKNHYOFDE-UHFFFAOYSA-N CN(c1cn(cn1)C)C(=O)NC(=O)O
17 0.16 BJLDFRKSDBEREC-UHFFFAOYSA-N NC(=O)C1=C2CNC(=O)CN2C=N1
18 0.16 FKHAHNSKRYEMMY-UHFFFAOYSA-N CCN1N=C(C)C(=C1C(N)=O)[N+]([O-])=O
19 0.16 XUEDKGRNRHTVOD-UHFFFAOYSA-N O=C(C=CN1C=CN=C1)C1=CC=CC=C1
20 0.16 HGMICOAUKQSYPC-UHFFFAOYSA-N CN1C(O)C(=O)NC2=C1C=NC=N2
21 0.16 WUNBZOLKOWDBAY-UHFFFAOYSA-N ONC(C(=O)O)Cc1ccnc(n1)N
22 0.16 PGBPKWWZWTXCHU-UHFFFAOYSA-N CNC(=O)Nc1ncn(c1C(=O)O)C
23 0.16 HEOWZFHIJSYJIC-UHFFFAOYSA-N CN1C=NC2=C1N(C)C(=O)NC2=O
24 0.16 KDLWVYJOFARPRV-UHFFFAOYSA-N Oc1ccc(cc1)C=Cc1cnccn1
25 0.16 DXHSGLFIHQQUIN-UHFFFAOYSA-N CC1=NC(=CN1CCC#N)[N+]([O-])=O
26 0.16 SOHXCTUEBOGGCN-UHFFFAOYSA-N CN(c1nc[nH]c1C(=O)O)C(=O)NC
27 0.16 OPTQXLHGCVADGW-UHFFFAOYSA-N NC1=NC(=O)C(CCC#N)C(=O)N1
28 0.16 PRTFLKXSYUGRCK-UHFFFAOYSA-N COC1=NC2=C(NC=N2)C(OC)=N1
29 0.16 RCLGZQLVORGKRX-UHFFFAOYSA-N c1cnc(cn1)C=CC1=CC#CC=C1
30 0.16 UTWRGCLFZOWWSI-UHFFFAOYSA-N O=CC1=CN(CCC#N)C2=CC=CC=C12
31 0.16 YCEKCTUKFCMUPE-UHFFFAOYSA-N CN1C2=NC=NC2C(=O)N(C)C1=O
32 0.16 MFDOMAUESJOOMR-UHFFFAOYSA-N CC(C(C#N)C#N)C(=O)C1=CC=CC=C1
33 0.16 YCEKCTUKFCMUPE-UHFFFAOYSA-N CN1C2=NC=NC2C(=O)N(C)C1=O
34 0.16 ZBGAUULEZSORND-UHFFFAOYSA-N CN1C(=O)C(O)NC2=NC=NC=C12
35 0.16 ZOIDRBRDMLNQCF-UHFFFAOYSA-N CN1C=NC2=C(NC(=O)N2C)C1=O
36 0.16 YAPQBXQYLJRXSA-UHFFFAOYSA-N CN1C=NC2=C1C(=O)NC(=O)N2C
37 0.16 JCBWQNLTYXTHBZ-UHFFFAOYSA-N OC(=O)C1=CC=CC=C1N=[N+]=[N-]
38 0.16 VSIHQVZIDQLXFD-UHFFFAOYSA-N OC(=O)C(CC1NN=CN1)N
39 0.16 YXDCMROWWXWXBB-UHFFFAOYSA-N NC(C(=O)O)CC1=NNCN1
40 0.16 NGCDCGBCKUTWHN-UHFFFAOYSA-N NC1=NC(CC2=C1N=CN2)C(O)=O
41 0.16 AQQUNJMVAKJGKR-UHFFFAOYSA-N CN1C=CC(=N1)C1=CC=CC=C1
42 0.16 VHJTYBBMITYNSU-UHFFFAOYSA-N CC(=O)NC1=NC=CN=C1C(N)=O
43 0.16 YCEKCTUKFCMUPE-UHFFFAOYSA-N CN1C2=NC=NC2C(=O)N(C)C1=O
44 0.14814815 IKJPTXAYTDPHML-UHFFFAOYSA-N CN=C(O)CN1C(C)=CN=C1N(=O)=O
45 0.13333333 AUARUCAREKTRCL-UHFFFAOYSA-N NC(CCCN=[N+]=[N-])C(O)=O
46 0.12903226 RYHIWGGIKINYKX-NYYWCZLTSA-N C1=CC(=O)C=CC1=C/C=C/2\C=NC=CN2
47 0.12121212 MHJYCTILLAGANJ-UHFFFAOYSA-N CCNC(=O)C(=NOC(=O)NC)C#N
48 0.08 WQZGKKKJIJFFOK-GASJEMHNSA-N C([C@@H]1[C@H]([C@@H]([C@H](C(O1)O)O)O)O)O
49 0.08 RFSUNEUAIZKAJO-VRPWFDPXSA-N C([C@@H]1[C@H]([C@@H](C(O1)(CO)O)O)O)O
50 0.08 WQZGKKKJIJFFOK-SVZMEOIVSA-N C([C@@H]1[C@@H]([C@@H]([C@H](C(O1)O)O)O)O)O
51 0.08 CDAISMWEOUEBRE-UHFFFAOYSA-N C1(C(C(C(C(C1O)O)O)O)O)O
52 0.08 WQZGKKKJIJFFOK-QTVWNMPRSA-N C([C@@H]1[C@H]([C@@H]([C@@H](C(O1)O)O)O)O)O
53 0.08 WQZGKKKJIJFFOK-VFUOTHLCSA-N C([C@@H]1[C@H]([C@@H]([C@H]([C@@H](O1)O)O)O)O)O
54 0.08 LKDRXBCSQODPBY-AMVSKUEXSA-N C1[C@@H]([C@H]([C@@H](C(O1)(CO)O)O)O)O
55 0.08 WQZGKKKJIJFFOK-DVKNGEFBSA-N C([C@@H]1[C@H]([C@@H]([C@H]([C@H](O1)O)O)O)O)O
56 0.08 DGEZNRSVGBDHLK-UHFFFAOYSA-N C1=CC2=C(C3=C(C=CC=N3)C=C2)N=C1
57 0.08 WQZGKKKJIJFFOK-KNZZERQRSA-N C([C@@H]1C(C(C(C(O1)O)O)O)O)O
58 0.08 WQZGKKKJIJFFOK-UHFFFAOYSA-N C(C1C(C(C(C(O1)O)O)O)O)O
59 0.08 LKDRXBCSQODPBY-IANNHFEVSA-N C1[C@H]([C@@H]([C@H](C(O1)(CO)O)O)O)O
60 0.08 LKDRXBCSQODPBY-OEXCPVAWSA-N C1[C@H]([C@@H]([C@@H](C(O1)(CO)O)O)O)O
61 0.08 WQZGKKKJIJFFOK-PQMKYFCFSA-N C([C@@H]1[C@H]([C@@H]([C@@H]([C@H](O1)O)O)O)O)O
62 0.08 WQZGKKKJIJFFOK-FPRJBGLDSA-N C([C@@H]1[C@@H]([C@@H]([C@H]([C@@H](O1)O)O)O)O)O
63 0.08 WQZGKKKJIJFFOK-PHYPRBDBSA-N C([C@@H]1[C@@H]([C@@H]([C@H]([C@H](O1)O)O)O)O)O
64 0.08 BJHIKXHVCXFQLS-PYWDMBMJSA-N C([C@H]([C@@H]([C@H](C(=O)CO)O)O)O)O
65 0.08 WQZGKKKJIJFFOK-IVMDWMLBSA-N C([C@@H]1[C@H]([C@H]([C@H](C(O1)O)O)O)O)O
66 0.08 GZCGUPFRVQAUEE-KCDKBNATSA-N C([C@H]([C@@H]([C@@H]([C@H](C=O)O)O)O)O)O
67 0.08 MRLZQHOUZHSQIG-UHFFFAOYSA-N CC(C)[Si](P)(P)C(C)C
68 0.08 RFSUNEUAIZKAJO-NSHGFSBMSA-N C([C@H]1[C@@H]([C@H](C(O1)(CO)O)O)O)O
69 0.08 LFMKBFXGJISSID-UHFFFAOYSA-N NC1=NC=C(C=C1)C(=O)C1=CC=CC=C1
70 0.08 WQZGKKKJIJFFOK-DHVFOXMCSA-N C([C@H]1[C@H]([C@H]([C@@H](C(O1)O)O)O)O)O
71 0.08 LPZIZDWZKIXVRZ-DUVQVXGLSA-N C1[C@H]([C@H]([C@@](C(O1)O)(CO)O)O)O
72 0.08 CXKVSEWPNCOXRI-UHFFFAOYSA-N C1=CC2=CC3=C(C=CN=C3)C=C2C=N1
73 0.08 WQZGKKKJIJFFOK-RWOPYEJCSA-N C([C@@H]1[C@H]([C@@H]([C@@H]([C@@H](O1)O)O)O)O)O
74 0.08 RFSUNEUAIZKAJO-ARQDHWQXSA-N C([C@@H]1[C@H]([C@@H]([C@](O1)(CO)O)O)O)O
75 0.08 URUZXOFZRRVKCM-UHFFFAOYSA-N CC(=O)C1=NC(=NC=C1)C1=CC=CC=C1
76 0.08 LKDRXBCSQODPBY-VRPWFDPXSA-N C1[C@H]([C@H]([C@@H](C(O1)(CO)O)O)O)O
77 0.08 CDAISMWEOUEBRE-UHFFFAOYSA-N C1(C(C(C(C(C1O)O)O)O)O)O
78 0.08 CDAISMWEOUEBRE-UHFFFAOYSA-N C1(C(C(C(C(C1O)O)O)O)O)O
79 0.08 CDAISMWEOUEBRE-UHFFFAOYSA-N C1(C(C(C(C(C1O)O)O)O)O)O
80 0.08 WQZGKKKJIJFFOK-RSVSWTKNSA-N C([C@@H]1[C@H]([C@H]([C@@H](C(O1)O)O)O)O)O
81 0.08 WQZGKKKJIJFFOK-CBPJZXOFSA-N C([C@@H]1[C@@H]([C@H]([C@H](C(O1)O)O)O)O)O
82 0.08 WQZGKKKJIJFFOK-YIDFTEPTSA-N C([C@@H]1[C@@H]([C@H]([C@@H](C(O1)O)O)O)O)O
83 0.08 WQZGKKKJIJFFOK-WHZQZERISA-N C([C@@H]1[C@@H]([C@@H]([C@@H](C(O1)O)O)O)O)O
84 0.08 LKDRXBCSQODPBY-JDJSBBGDSA-N C1[C@H]([C@H]([C@H](C(O1)(CO)O)O)O)O
85 0.08 LPZIZDWZKIXVRZ-KVTDHHQDSA-N C1[C@H]([C@H]([C@@]([C@@H](O1)O)(CO)O)O)O
86 0.08 LKDRXBCSQODPBY-BGPJRJDNSA-N C1[C@@H]([C@H]([C@@H]([C@](O1)(CO)O)O)O)O
87 0.08 DIBLUACIGIQQDP-UHFFFAOYSA-N CC1=CC=C(C=C1)C(=O)C1=NC=CN=C1
88 0.08 BJHIKXHVCXFQLS-UYFOZJQFSA-N C([C@H]([C@H]([C@@H](C(=O)CO)O)O)O)O
89 0.08 QUNWUDVFRNGTCO-UHFFFAOYSA-N CN1C=NC2=C1C(=O)N(C(=O)N2)C
90 0.08 CPIYSASZEVJPDB-UHFFFAOYSA-N OCCNC(=O)NC1C=CC(=O)N=N1
91 0.08 WQZGKKKJIJFFOK-QRXFDPRISA-N C([C@H]1[C@H]([C@@H]([C@@H](C(O1)O)O)O)O)O
92 0.08 POQOTWQIYYNXAT-UHFFFAOYSA-N CC(=O)NC1=C(NC(=O)N(C1=O)C)N
93 0.08 XSZCIVZKFLWXKW-UHFFFAOYSA-N OCC1=NN2C(=C1)C=CC1=CC=CC=C21
94 0.08 DTSWXVGCDJGVML-UHFFFAOYSA-N OCC1=NN2C=CC3=CC=CC=C3C2=C1
95 0.08 LXIFNIINMQAXLY-UHFFFAOYSA-N OCC1=NN2C=C3C=CC=CC3=CC2=C1
96 0.08 OWSRHZPVPADKSQ-UHFFFAOYSA-N CC(C)C(=O)C1=CC=C(S)C=C1
97 0.08 CDAISMWEOUEBRE-UHFFFAOYSA-N C1(C(C(C(C(C1O)O)O)O)O)O
98 0.08 WQZGKKKJIJFFOK-VSOAQEOCSA-N C([C@H]1[C@@H]([C@@H]([C@H](C(O1)O)O)O)O)O
99 0.08 WQZGKKKJIJFFOK-ZNVMLXAYSA-N C([C@H]1[C@H]([C@@H]([C@H](C(O1)O)O)O)O)O
100 0.08 YKVYOBIJIBNJSI-UHFFFAOYSA-N CC(O)C(=C)SC1=CC=CC=C1
101 0.08 PCNDJXKNXGMECE-UHFFFAOYSA-N C1=CC=C2C(=C1)N=C3C=CC=CC3=N2
102 0.08 BJHIKXHVCXFQLS-LFRDXLMFSA-N C([C@@H]([C@H]([C@H](C(=O)CO)O)O)O)O
103 0.08 CDAISMWEOUEBRE-GPIVLXJGSA-N O[C@H]1[C@H](O)[C@@H](O)[C@H](O)[C@H](O)[C@@H]1O
104 0.08 JPOWTJSZXZZJEL-UHFFFAOYSA-N CC1=CC=C2C=CC=CC2N=N1
105 0.08 WQZGKKKJIJFFOK-HOWGCPQDSA-N [H][C@@]1(CO)OC(O)[C@@]([H])(O)[C@@]([H])(O)[C@@]1([H])O
106 0.08 BJHIKXHVCXFQLS-PQLUHFTBSA-N OC[C@@H](O)[C@H](O)[C@H](O)C(=O)CO
107 0.08 CDAISMWEOUEBRE-CDRYSYESSA-N O[C@H]1[C@H](O)[C@@H](O)[C@H](O)[C@@H](O)[C@@H]1O
108 0.08 YNKQTALYBHMWCC-UHFFFAOYSA-N CN1CC(O)C2=C1C=C(O)C([O])=C2
109 0.08 YRWAJSRWWMEMFC-UHFFFAOYSA-N CS(=O)CCCOC1=CC=CC=C1
110 0.08 SATMZMMKDDTOSQ-UHFFFAOYSA-N CC1=C2NC3=C(C=CC(O)=C3)C2=CC=N1
111 0.08 CDAISMWEOUEBRE-SHFUYGGZSA-N O[C@H]1[C@H](O)[C@@H](O)[C@H](O)[C@H](O)[C@H]1O
112 0.08 TYHZEKKOYBCAAL-UHFFFAOYSA-N CC1=N(=O)C=CC2=C1NC1=C2C=CC=C1
113 0.08 RWHQTVGMBMVWPC-UHFFFAOYSA-N CC(C)(C)S(=O)C1=CC=C(O)C=C1
114 0.08 XWCBQDPCEYHYRB-UHFFFAOYSA-N CN1C(=O)NC(=O)C(NC(C)=O)=C1N
115 0.08 WQZGKKKJIJFFOK-GKFJPSPNSA-N OC[C@@H]1O[C@@H](O)[C@@H](O)[C@@H](O)[C@H]1O
116 0.08 CDAISMWEOUEBRE-GNIYUCBRSA-N O[C@H]1[C@H](O)[C@@H](O)[C@@H](O)[C@H](O)[C@H]1O
117 0.08 WQZGKKKJIJFFOK-QZABAPFNSA-N [H][C@@]1(O)O[C@]([H])(CO)[C@@]([H])(O)[C@@]([H])(O)[C@@]1([H])O
118 0.08 GZCGUPFRVQAUEE-KVTDHHQDSA-N [H][C@@](O)(CO)[C@@]([H])(O)[C@]([H])(O)[C@]([H])(O)C=O
119 0.08 RFSUNEUAIZKAJO-UHFFFAOYSA-N OCC1OC(O)(CO)C(O)C1O
120 0.08 CDAISMWEOUEBRE-NIPYSYMMSA-N O[C@H]1[C@H](O)[C@@H](O)[C@@H](O)[C@@H](O)[C@H]1O
121 0.08 CDAISMWEOUEBRE-DCLYFUHFSA-N O[C@H]1[C@@H](O)[C@@H](O)[C@H](O)[C@H](O)[C@@H]1O
122 0.08 CDAISMWEOUEBRE-LKPKBOIGSA-N O[C@H]1[C@@H](O)[C@H](O)[C@H](O)[C@@H](O)[C@@H]1O
123 0.08 CDAISMWEOUEBRE-JMVOWJSSSA-N O[C@@H]1[C@H](O)[C@H](O)[C@H](O)[C@H](O)[C@@H]1O
124 0.08 CDAISMWEOUEBRE-OQYPVSDDSA-N O[C@H]1[C@@H](O)[C@@H](O)[C@@H](O)[C@H](O)[C@@H]1O
125 0.08 LCGGZWDDXGLOAO-UHFFFAOYSA-N C1=CC=C2N=C3C=CN=CC3=CC2=C1
126 0.08 GZCGUPFRVQAUEE-SLPGGIOYSA-N [H][C@@](O)(CO)[C@@]([H])(O)[C@]([H])(O)[C@@]([H])(O)C=O
127 0.08 PQCAUHUKTBHUSA-UHFFFAOYSA-N O=N(=O)C1=CC=CC2=CNN=C12
128 0.08 LKDRXBCSQODPBY-FSIIMWSLSA-N OC[C@]1(O)OC[C@H](O)[C@@H](O)[C@@H]1O
129 0.08 FMBKXKZEXQCCFM-UHFFFAOYSA-N NC1=NC(=CN=C1)C(F)(F)F
130 0.08 RJXLUGSJEMSDPK-UHFFFAOYSA-N CC1=NN(C=C1)C1=CC=CC=C1
131 0.08 RFSUNEUAIZKAJO-AZGQCCRYSA-N OC[C@@H]1O[C@@](O)(CO)[C@H](O)[C@H]1O
132 0.08 ZSNUPFREOOEHDI-UHFFFAOYSA-N N#CC1=C(C=CC=N1)C1=CC=CC=C1
133 0.08 KKKDZZRICRFGSD-UHFFFAOYSA-N C(N1C=CN=C1)C1=CC=CC=C1
134 0.08 GZCGUPFRVQAUEE-VANKVMQKSA-N OC[C@H](O)[C@H](O)[C@@H](O)[C@H](O)C=O
135 0.08 IOTWPQUPONPIDO-UHFFFAOYSA-N CN1C=NC2=C(N(C)C(=O)N2)C1=O
136 0.08 ZGVNGXVNRCEBDS-HSUXUTPPSA-N OCC(O)C(O)C(O)(CO)C=O
137 0.08 RYFZDEIJXAESAA-UHFFFAOYSA-N CSC1=CC=C(CC(C)=O)C=C1
138 0.08 FKNZEIXOZQWDQX-UHFFFAOYSA-N [H]C12CCC([H])(C=C1)C(S2)C(=O)OCC
139 0.08 FPOGOSXDTNBXOU-UHFFFAOYSA-N CC1=CC(=O)N=C2N1CC1=CC=CC=C21
140 0.08 LHQKZRJESIWELY-UHFFFAOYSA-N CC1=CNN2C(=O)c3ccccc3C=C12
141 0.08 NIFWDEYDGSTTOM-UHFFFAOYSA-N COC1=CC(OC)=NC(NC#N)=N1
142 0.08 LPZIZDWZKIXVRZ-ARQDHWQXSA-N OCC1(O)C(O)OCC(O)C1O
143 0.08 WQZGKKKJIJFFOK-HGVZOGFYSA-N OCC1OC(O)C(O)C(O)C1O
144 0.08 LKDRXBCSQODPBY-ARQDHWQXSA-N OCC1(O)OCC(O)C(O)C1O
145 0.08 LKDRXBCSQODPBY-MOJAZDJTSA-N OCC1(O)OCC(O)C(O)C1O
146 0.08 XYPBCJAAZHARHU-UHFFFAOYSA-N CN1C=NC(=O)C2=C1NC(=O)N2C
147 0.08 ZYPYCOBBCUKALX-UHFFFAOYSA-N OC(=O)C1=C2C=CC=NN2N=C1
148 0.08 BJHIKXHVCXFQLS-OTWZMJIISA-N OCC(O)C(O)C(O)C(=O)CO
149 0.08 XQVRAYQCZQDPJL-UHFFFAOYSA-N COC1=CC=CC=C1C1=CNC=C1C#N
150 0.08 WQZGKKKJIJFFOK-UKFBFLRUSA-N OCC1OC(O)C(O)C(O)C1O
151 0.08 RFSUNEUAIZKAJO-UNTFVMJOSA-N OCC1OC(O)(CO)C(O)C1O
152 0.08 VDMHAMDKIRNVFK-UHFFFAOYSA-N O=C1CCC2=C(N1)C1=CC=CC=C1C=N2
153 0.08 WQZGKKKJIJFFOK-URLGYRAOSA-N OCC1OC(O)C(O)C(O)C1O
154 0.08 BLIBZMNMODMUGU-UHFFFAOYSA-N C=C1CCN2C1=NC1=CC=CC=C1C2=O
155 0.08 VKQJGEYCDYGMME-UHFFFAOYSA-N NC(=O)NC1=C(N=CC=C1)C(N)=O
156 0.08 RFSUNEUAIZKAJO-ZXXMMSQZSA-N OCC1OC(O)(CO)C(O)C1O
157 0.08 KYCYKXQXFWNAOM-UHFFFAOYSA-N COC1=CC=C(C=C1)S(=O)C(C)C
158 0.08 RALBLXHAMFTZGW-UHFFFAOYSA-N OCCC(=C)SC1=CC=CC=C1
159 0.08 LWDXILFPCHCUNV-UHFFFAOYSA-N C1=CC=C2N=C3C=NC=CC3=CC2=C1
160 0.08 LKDRXBCSQODPBY-JGWLITMVSA-N OCC1(O)OCC(O)C(O)C1O
161 0.08 WQZGKKKJIJFFOK-QYESYBIKSA-N OCC1OC(O)C(O)C(O)C1O
162 0.08 JEZCQKKWTIYYMX-UHFFFAOYSA-N OCC1=NC2=CC=CC3=C2C(N1)=CC=C3
163 0.08 GZCGUPFRVQAUEE-AZGQCCRYSA-N OCC(O)C(O)C(O)C(O)C=O
164 0.08 BJHIKXHVCXFQLS-FUTKDDECSA-N OCC(O)C(O)C(O)C(=O)CO
165 0.08 LKDRXBCSQODPBY-KVTDHHQDSA-N OCC1(O)OCC(O)C(O)C1O
166 0.08 GZCGUPFRVQAUEE-JGWLITMVSA-N OCC(O)C(O)C(O)C(O)C=O
167 0.08 RHZVMRZLWGSBJS-UHFFFAOYSA-N NC(N)=NC1=CC=CC=C1[N+]([O-])=O
168 0.08 LKDRXBCSQODPBY-UNTFVMJOSA-N OCC1(O)OCC(O)C(O)C1O
169 0.08 QMMOFTKCULGVPS-UHFFFAOYSA-N Cc1nccc2c3cc(O)ccc3[nH]c12
170 0.08 PFJLRBLSBTUQSP-UHFFFAOYSA-N CC1=CC=C(SCCC=O)C=C1
171 0.08 XULYGFMRZJHJSA-UNTFVMJOSA-N OCC1(O)C(O)COC(O)C1O
172 0.08 WQZGKKKJIJFFOK-YDMGZANHSA-N OCC1OC(O)C(O)C(O)C1O
173 0.08 UFKAACYLUOQSFH-UHFFFAOYSA-N OC(=O)C1=C2C=CC=NC2=NN1
174 0.08 XKCXIUDPGSNQIQ-UHFFFAOYSA-N OCc1nccc2c3ccccc3[nH]c12
175 0.08 GZCGUPFRVQAUEE-DPYQTVNSSA-N OCC(O)C(O)C(O)C(O)C=O
176 0.08 AVPDSPWNGLTXGM-UHFFFAOYSA-N CN1B(Cl)N(C)C2=CC=CC=C12
177 0.08 PTEKZHCNANAZOD-UHFFFAOYSA-N COC1(OC)OOC1(OC)OC
178 0.08 KDRIJZGITDLHEC-UHFFFAOYSA-N c1ccc(cc1)N=NC1=CC#CC=C1
179 0.08 LOOGTXVQDBMCOL-UHFFFAOYSA-N NC1=CN=C(N=C1)C(F)(F)F
180 0.08 HIDCSGWNAIRKSA-UHFFFAOYSA-N O=C1CN=CN2C(=O)C=CN=C12
181 0.08 XQMZVQDXIBHYIG-UHFFFAOYSA-N COC(=O)NC1=NC(OC)=NC(C)=N1
182 0.08 MUCGJNAFMUMTRQ-UHFFFAOYSA-N OCCN1N=CC2C1=NC=NC2=O
183 0.08 WPFHGTIDLDLQGV-UHFFFAOYSA-N OCC1OC(CC1O)(O)C(O)O
184 0.08 HNFPLPRYQGGLBO-UHFFFAOYSA-N OC1COC(CC1O)(O)C(O)O
185 0.08 XGXBDWXEAPEVKB-UHFFFAOYSA-N OC1CC(O)C(C(O1)C(O)O)O
186 0.08 NQBSMYPCYYTVKG-UHFFFAOYSA-N COC1OC(O)C(C(C1O)O)O
187 0.08 WZUXFQFMTOPQBC-UHFFFAOYSA-N Oc1cnc(c2c1c1ccccc1[nH]2)C
188 0.08 WJXXXRCZSANDIZ-UHFFFAOYSA-N Cc1nccc2c1[nH]c1c2c(O)ccc1
189 0.08 FQLGCNFXJPRFNZ-UHFFFAOYSA-N Oc1nc(C)c2c(c1)c1ccccc1[nH]2
190 0.08 TUKHXQBFKGWFDK-UHFFFAOYSA-N CCCN1C(=O)NC(=N)C(N=O)C1=O
191 0.08 CKHFVEBVLURQEM-UHFFFAOYSA-N CN1C(CO)=CN=C(NC(N)=O)C1=O
192 0.08 RSEGQFJHLGTSKG-UHFFFAOYSA-N CSCOCC1=CC=C(CO)C=C1
193 0.08 XHMHRIIIJSLEMM-UHFFFAOYSA-N C1=CC=C2C(=C1)C=NC1=C2C=CC=N1
194 0.08 FDTQHWPGDMVMPG-UHFFFAOYSA-N CC1=CC=C(C=C1)S(=O)CCCO
195 0.08 GGSXLODPAXFIMA-UHFFFAOYSA-N CSC1=C(O)C(C)=C(C)C(O)=C1C
196 0.08 WSKVLAIWRJQLRK-UHFFFAOYSA-N C#CNc1c(N)[nH]c(=O)n(c1=O)C
197 0.08 PUURTKAUMQUJAC-UHFFFAOYSA-N CCC1(C)COC(=O)N1Cl
198 0.08 YTYAHYYZHBLHOI-UHFFFAOYSA-N CC1=CC(=CC=C1)S(=O)CC=C
199 0.08 JKIAQWMSGAOABR-UHFFFAOYSA-N OCC(C1(O)OCC(C1O)O)O
200 0.08 SJPRFYMJZVUSEC-UHFFFAOYSA-N CN(C(=O)O)C(=O)c1c(NC)nc[nH]1
201 0.08 HAXOVKYBYLXHFJ-UHFFFAOYSA-N CNC(=O)c1[nH]cnc1N(C(=O)O)C
202 0.08 CZKPFHOQEXLLAE-UHFFFAOYSA-N CN(c1c[nH]cn1)C(=O)N(C(=O)O)C
203 0.08 NKMMJBMWTNPJCV-UHFFFAOYSA-N NC(=O)C1=CN=CC(=C1)C1=CC=CC=C1
204 0.08 YNLUOXLGFYRYJB-UHFFFAOYSA-N OC(C1OCC(C(C1O)O)O)O
205 0.08 OMGNZARIYYEAGI-UHFFFAOYSA-N CN1C=C(C(=O)NN)C(=O)N(C)C1=O
206 0.08 DSDXEMKVZZBAKV-UHFFFAOYSA-N Oc1nc(C)c2c(c1)[nH]c1c2cccc1
207 0.08 WIEZPBWPZXXZBM-UHFFFAOYSA-N OOC1(O)CCC(O)(CC1)OO
208 0.08 ZHIFOTWXGZPWDH-UHFFFAOYSA-N CC(=O)C1=CC=CC(=N1)C1=CC=CC=N1
209 0.08 KKWIVMCCCHOXGV-UHFFFAOYSA-N CCN1C(=O)NC2=C(NC=N2)C1=O
210 0.08 VXLHSCARPLIDSK-UHFFFAOYSA-N OCc1c[nH]c2c1c(O)nc(=N)[nH]2
211 0.08 OEOQYHINYSQQOO-UHFFFAOYSA-N CCCC1=C(C(=NN1)C(N)=O)[N+]([O-])=O
212 0.08 VLXSSSFLMFXUJQ-UHFFFAOYSA-N N#CC1=C(N=CC=C1)C1=CC=CC=C1
213 0.08 LBKMEMRXNQXYQP-UHFFFAOYSA-N OC(=O)C1=NN2C=CC=CC2=N1
214 0.08 LTRDTHLAKOBLDW-UHFFFAOYSA-N CC(C)C1=CC=C(C=C1)S(C)(=O)=O
215 0.08 XHJFXYZUCBTEKE-UHFFFAOYSA-N CN1C(=O)NC2C(C1=O)N(C)C(=O)N2
216 0.08 MUVWSHUHOHVPET-UHFFFAOYSA-N Oc1ccc2c(c1)[nH]c1c([nH]2)cccc1
217 0.08 CYVFXIYZFGGRCV-UHFFFAOYSA-N CC(O)CCC1=CC=C(S1)C(C)=O
218 0.08 DACNFQAXWSXPRW-UHFFFAOYSA-N Oc1cccc2c1[nH]c1ccccc1[nH]2
219 0.08 VXYUOAZLTSOXFI-UHFFFAOYSA-N Oc1cccc2c1[nH]c1c2ccnc1C
220 0.08 BNBZJJFGUBTWQQ-UHFFFAOYSA-N CC1=NC=CC23C1(Nc1c3cccc1)O2
221 0.08 GDASVOXREDJRGF-UHFFFAOYSA-N OC(=O)C1=CN2N=CC=C2N=C1
222 0.08 FNHQVYVYFONTOS-UHFFFAOYSA-N CC1=NC2OC2c2c1[nH]c1c2cccc1
223 0.08 IUWIERDRRGVILC-UHFFFAOYSA-N Cc1nccc2c1[nH]c1c2C2OC2C=C1
224 0.08 MUXPIKKNIKZVHU-UHFFFAOYSA-N NC1=C(N=CC=C1)C(=O)C1=CC=CC=C1
225 0.08 CPJNLDZEPRNGKX-UHFFFAOYSA-N NC(=O)N(c1ncn(c1C(=O)O)C)C
226 0.08 ZKZZBAZZYPBJTP-UHFFFAOYSA-N CN1N=C(C)C2C1=NC(=O)NC2=O
227 0.08 IYBPVVJLAMZRLN-UHFFFAOYSA-N CC1=CC=CC=C1SCC1CO1
228 0.08 ASFHULVYZOPONC-UHFFFAOYSA-N CC1(C)CC2=C(S1)C(O)=CC=C2
229 0.08 LOUJGBYVUXRAEE-UHFFFAOYSA-N CCOC(=N)C1=NC=C(N1C)[N+]([O-])=O
230 0.08 IUDNBXUYNBXGNT-UHFFFAOYSA-N CN1C(C)=NC2=C1NC(=O)NC2=O
231 0.08 CUWQQBKIZVPCNL-UHFFFAOYSA-N NC=Cc1c[nH]c2c1cccc2
232 0.08 NAPDOWNULRULLI-UHFFFAOYSA-N c1ccc(cc1)Cc1ncc[nH]1
233 0.08 QKQIPMPYDSILPF-UHFFFAOYSA-N CN(C(=O)O)C(=O)c1c(N)ncn1C
234 0.08 KKFKEIOBNLOELC-UHFFFAOYSA-N CNC(=O)c1c(ncn1C)NC(=O)O
235 0.08 DJTOZARVMASNGS-UHFFFAOYSA-N CN(C(=O)O)C(=O)Nc1cn(cn1)C
236 0.08 JJBYIQPAELFTOD-UHFFFAOYSA-N NC(N)=NC1=CC(=CC=C1)[N+]([O-])=O
237 0.08 NRVIZYWYHXROKA-UHFFFAOYSA-N OC(=O)C1=NC2=C(NC=N2)C=C1
238 0.08 SASWVNNGUJRLDK-UHFFFAOYSA-N C=CC1=CC=C(C=C(C#N)C#N)C=C1
239 0.08 FCEUOTOBJMBWHC-UHFFFAOYSA-N C1=CC=C2C(C=CC3=C2C=CN=N3)=C1
240 0.08 FMOKHNPUXVSZTG-UHFFFAOYSA-N NC(=O)C1=CC=CC2=NON=C12
241 0.08 BMWYMEQOMFGKSN-UHFFFAOYSA-N C1=CC=C2C=C3N=NC=CC3=CC2=C1
242 0.08 BIQRPLMAKJWHIH-UHFFFAOYSA-N OC(=O)C1=NC2=C(N1)C=CC=N2
243 0.08 ULZZEBVSTIBFGE-UHFFFAOYSA-N OCOC1OCC(C(C1O)O)O
244 0.08 KGTKPTLTHPOSPZ-UHFFFAOYSA-N O=CCC1=CC=C(C=C1)C1=NC=CC=N1
245 0.08 KWFYIQGRVUQDQJ-UHFFFAOYSA-N O=CCC1=CC(=CC=C1)C1=NC=CC=N1
246 0.08 KNYFJKORPUITSG-UHFFFAOYSA-N C1=CC2=CC3=C(C=NC=C3)C=C2C=N1
247 0.08 NYQXIOZBHWFCBU-UHFFFAOYSA-N O=C(NC1=CC=CC=C1)C1=CN=CC=C1
248 0.08 FXAHFMUJKAFEDO-UHFFFAOYSA-N CC(C)N1C=C(C(N)=O)C(=N1)[N+]([O-])=O
249 0.08 OBUQICZSPJTRQI-UHFFFAOYSA-N CCCCSC1=CC(O)=CC(O)=C1
250 0.08 TUVWGCULVQCEHJ-UHFFFAOYSA-N NCc1c[nH]c2c1c(=O)[nH]c(=O)[nH]2
251 0.08 YYUHEGMACRELPY-UHFFFAOYSA-N OC(=O)C1=CN2N=CN=C2C=C1
252 0.08 LKDRXBCSQODPBY-UHFFFAOYSA-N OCC1(O)OCC(C(C1O)O)O
253 0.08 GQVVPEYNJAWLHQ-UHFFFAOYSA-N CN1C(=O)NC(=O)C2C1NC(=O)N2C
254 0.08 LGKDQQWLOMSKCS-UHFFFAOYSA-N NC=Cc1cc2c([nH]1)cccc2
255 0.08 UTWVZRFJFAVPIU-UHFFFAOYSA-N CC1(CCO)OCCC2=C1C=CS2
256 0.08 JHVRUEHWCGLJPP-UHFFFAOYSA-N OCC1(CCOCC1)C1=CC=CS1
257 0.08 FMUDSGYMKCHPKF-UHFFFAOYSA-N CCC1=CC=CC2=C1N=CC(C#N)C2=O
258 0.08 NQRYNPBNAPGHHL-UHFFFAOYSA-N CCC1=CC=C2N=CC(C#N)C(=O)C2=C1
259 0.08 RRMBURAUBFTQEY-UHFFFAOYSA-N OC(=O)CCCCCC1=CSC=C1
260 0.08 TXKPSXSPBNZDFD-UHFFFAOYSA-N O=C(C1CCCC1)C1=CSC=C1
261 0.08 MDFCCQJYAFOBNO-UHFFFAOYSA-N NC(C(=O)O)C(c1ccnc(n1)N)O
262 0.08 ZVDDBYOQFIKABP-UHFFFAOYSA-N NC(C(=O)O)Cc1nc(N)ncc1O
263 0.08 UCPOCVCUTZYYEB-UHFFFAOYSA-N OC(=O)C(Cc1cc(O)nc(n1)N)N
264 0.08 IPZXZBOASUCXBI-UHFFFAOYSA-N NC(C(=O)O)CC12OC1C=NC(=N2)N
265 0.08 QODAPABTZAYCQC-UHFFFAOYSA-N O=C(CCCC#N)C1=CC=C(C=C1)C#N
266 0.08 YNEOODHLLFNBGN-UHFFFAOYSA-N O=C(CCCC#N)C1=CC=CC(=C1)C#N
267 0.08 KIQNWEUZBQTSLQ-UHFFFAOYSA-N NC(=Cc1ccnc(n1)N)C(=O)O
268 0.08 FUCMHLJTAARKKY-UHFFFAOYSA-N OC(=O)C1=CN2C=NC=CC2=N1
269 0.08 SOOODXKZMQDMRB-UHFFFAOYSA-N N#CCCOC1=CC=CC2=C1N=CC=C2
270 0.08 KPMCRUWWEQPEIG-UHFFFAOYSA-N OC(=O)C1(O)CCC(F)(F)CC1
271 0.08 GWQOULMRAFJVRD-UHFFFAOYSA-N OC(=O)C1=CN2C=NN=C2C=C1
272 0.08 GZCGUPFRVQAUEE-UHFFFAOYSA-N OCC(C(C(C(C=O)O)O)O)O
273 0.08 XCPNOSQOUQOJHX-UHFFFAOYSA-N C(N1C=NC2=CC=CC=C12)C1=COC=C1
274 0.08 CUCLBEHYQYXMQA-UHFFFAOYSA-N CC1=CC=CC2=NC3=C(C=C(O)C=C3)N12
275 0.08 JBYBOTHKIAAKRE-UHFFFAOYSA-N C1C2=C3C=C4NC=NC4=CC3=C1C=C2
276 0.08 BJHIKXHVCXFQLS-UHFFFAOYSA-N OCC(C(C(C(=O)CO)O)O)O
277 0.08 XOOXYWYHKWKSJI-UHFFFAOYSA-N CN(C)N=NC1=NOC(C)=C1C(O)=O
278 0.08 VIAMPZCLDPKGQI-UHFFFAOYSA-N C1C=C2ON=CN2C2=C1C=NO2
279 0.08 ZTOUDONFJQUGFQ-UHFFFAOYSA-N OP(O)(=O)CN1CCNCC1
280 0.08 DWJZKGYQNOQQEZ-UHFFFAOYSA-N OCC(C(=O)C(C(CO)O)O)O
281 0.08 BJZOVSMHEPOYEU-UHFFFAOYSA-N COC1NC2=NC=NC=C2NC1=O
282 0.08 LPZIZDWZKIXVRZ-UHFFFAOYSA-N OCC1(O)C(O)OCC(C1O)O
283 0.08 JCPIFOIPSXNRBF-UHFFFAOYSA-N OC(C(C(O)(C)C)(C(=O)O)O)O
284 0.08 MYYGVHLIIVDANU-UHFFFAOYSA-N OC(=O)C1=NC=CC2=C1N=CN2
285 0.08 HWKMLDIVLBCTEH-UHFFFAOYSA-N OCC1=CC2=C(N1)C1=C(C=CC=N1)C=C2
286 0.08 HHZKYTGSMOMGOQ-UHFFFAOYSA-N OC(=O)C1=CC2=CN=CN=C2N1
287 0.08 RXZZQEFTZIHXRI-UHFFFAOYSA-N [O-][N+](=O)C1=CN2C=CN=C2C=C1
288 0.08 KFJDQPJLANOOOB-UHFFFAOYSA-N OC(=O)C1=CC=CC2=C1N=NN2
289 0.08 JEFULTKTESMWLS-UHFFFAOYSA-N OC(=O)C1=NNC2=C1C=NC=C2
290 0.08 CPBYHTDUBNSBQM-UHFFFAOYSA-N OCC1=CC2=C(NC3=CC=CC=C23)C=N1
291 0.08 PPRYSAUYXNANHF-UHFFFAOYSA-N [O-][N+](=O)C1=NC2=C(C=CN2)C=C1
292 0.08 YKOPYJAVFLNYGZ-UHFFFAOYSA-N OC(=O)C1=CC2=NC=NN2C=C1
293 0.08 QDZQGBUZFAVGIW-UHFFFAOYSA-N OC(=O)C1=NNC2=C1C=CN=C2
294 0.08 HSNQIVHKBYDSND-UHFFFAOYSA-N CN1N=C2C(CC3=CC=CC=C23)=CC1=O
295 0.08 LPDGYFFMCHPGRE-UHFFFAOYSA-N Cn1ccnc1-c1cc2ccccc2o1
296 0.08 FZNZPUAQZNGWLV-UHFFFAOYSA-N CC1=NC(=O)C=C2Nc3ccccc3C12
297 0.08 MRYQKDNKMRKXJQ-UHFFFAOYSA-N CN1C(=N)C(NC=O)C(=O)N(C)C1=O
298 0.08 PQRBGLYZJRHKSB-UHFFFAOYSA-N COC1=CC=C(C=CSC)C=C1
299 0.08 IHNRJEWDKLBZAA-UHFFFAOYSA-N CC1=CC(=NC=C1[N+]([O-])=O)C(N)=N
300 0.08 IURIEMCQEMNBGT-UHFFFAOYSA-N CC1=NC(=CC=C1[N+]([O-])=O)C(N)=N
301 0.08 DDYGWEZVMVUBOZ-UHFFFAOYSA-N NC(=O)C1=CC=CC(=N1)C1=CC=CC=C1
302 0.08 NMZFYSUKQWEIBV-UHFFFAOYSA-N CCCCOC(=O)CC1=CSC=C1
303 0.08 DEPSFIADZHYHQA-UHFFFAOYSA-N CC(C)COC(=O)CC1=CSC=C1
304 0.08 WRLYIQAOCZDXFP-UHFFFAOYSA-N OC(=O)C1=NC=CN2C=CN=C12
305 0.08 SLVAAKBEZYSRJE-UHFFFAOYSA-N CCC1=CC=CC=C1SC(C)=O
306 0.08 MNIKDKWDJXTNON-UHFFFAOYSA-N CCC1=NC2=C(N1)C(=O)NC(=O)N2
307 0.08 LZIJKEIPCFEOLH-UHFFFAOYSA-N O=C(NC1=CC=CC=N1)C1=CC=CC=C1
308 0.08 FCTZHFATVFONMW-UHFFFAOYSA-N O=C(NC1=CC=CC=C1)C1=CC=NC=C1
309 0.08 CWHPJNSEKBIFIY-UHFFFAOYSA-N CCN1C(C)=NC(=C1C(N)=O)[N+]([O-])=O
310 0.08 TYWHSGIYNMFJBG-UHFFFAOYSA-N NC(N)=NC1=CC=C(C=C1)[N+]([O-])=O
311 0.08 OOFALYNXLLKGDF-UHFFFAOYSA-N CC1=CC2=C(OCCSC2)C=C1
312 0.08 UFMCVNANGCVBSA-UHFFFAOYSA-N CN1N=C(CO)C2C1=NC=NC2=O
313 0.08 DGYYSFOHNFAMAB-UHFFFAOYSA-N CCN1C=NC2=C1NC(=O)NC2=O
314 0.08 REDKIZXYXHVUHF-UHFFFAOYSA-N COC1=CC=CC(=C1)C1=CNC=C1C#N
315 0.08 SIPXRBLFWCFUIE-UHFFFAOYSA-N CC(C)SC1=CC=C(C=O)C=C1
316 0.08 VFDLRSKUCVWEKV-UHFFFAOYSA-N C1C=C2N3C(C=C12)=NC1=CC=CC=C31
317 0.08 RUOALUMSEJAWFX-UHFFFAOYSA-N O=C(CC1=CC=CC=N1)C1=CC=NC=C1
318 0.08 FLFVIUINVVIJPA-UHFFFAOYSA-N O=C(CC1=CN=CC=C1)C1=CN=CC=C1
319 0.08 OXLZUJWXKPXEPF-UHFFFAOYSA-N O=C(CC1=CC=CC=N1)C1=CC=CC=N1
320 0.08 SSGWVSXDZMOXDW-UHFFFAOYSA-N CCCCS(=O)(=O)C1=CC=CC=C1
321 0.08 YLIIJLOMXNLUQE-UHFFFAOYSA-N C1=NC2=CC=CC3=CC=CC=C3C2=N1
322 0.08 AMQQWFLSHDKPPI-UHFFFAOYSA-N CC(=O)CCSC1=CC=CC=C1
323 0.08 CSVBAOOXLRAOLW-UHFFFAOYSA-N OC(=O)C1=C2C=CNC2=NC=N1
324 0.08 PSULVWVAFBHGQB-UHFFFAOYSA-N OC(=O)C1=CNC2=NC=NC=C12
325 0.08 XJHPDOAHPIXTPH-UHFFFAOYSA-N NC1=NC(=NC=C1)C(F)(F)F
326 0.08 KCHKSYJWFMYPID-UHFFFAOYSA-N OC(=O)C1=CC2=NN=CN2C=C1
327 0.08 UYHAIJBBDSCNPI-UHFFFAOYSA-N OCC1(O)COC(CO)(CO)O1
328 0.08 LCLMCAQMRSYSBG-UHFFFAOYSA-N N#CC(C#N)=C1CCC2=CC=CC=C12
329 0.08 KTUIIRADQCEICZ-UHFFFAOYSA-N CCOC(=O)C1=C(C)SC(C)=C1C
330 0.08 GUMNWRMUBOJYLH-UHFFFAOYSA-N OC(=O)C1=CC=C2C=NC=NN12
331 0.08 LFNRXFWPMHLOIZ-UHFFFAOYSA-N CC(C)C1=CC(=NO1)C(=O)N=[N+]=[N-]
332 0.08 ARXLDZDVKAODES-UHFFFAOYSA-N CCSCC(O)CSCC
333 0.08 KMIPKBXMAWLHDX-UHFFFAOYSA-N CCOC1=CC(N)=NC(N)=C1[N+]([O-])=O
334 0.08 WPZXOYUWWTZHFO-UHFFFAOYSA-N NC1=NN=C(C=C1)C(F)(F)F
335 0.08 XPCWMOLJBSFYFP-UHFFFAOYSA-N CC(OC1=CC=CC2=CC=CN=C12)C#N
336 0.08 JEUCELAYWFREBV-UHFFFAOYSA-N CC(=O)N1C(C=CC2=CC=CC=C12)C#N
337 0.08 BUNCZBIAEHQTPX-UHFFFAOYSA-N OC1CSCCC2=CC=CC=C12
338 0.08 MATZGJYIYWTVMO-UHFFFAOYSA-N NC(N=N)C1=CC=C(C=C1)[N+]([O-])=O
339 0.08 NYQXIOZBHWFCBU-UHFFFAOYSA-N O=C(NC1=CC=CC=C1)C1=CN=CC=C1
340 0.08 BBTGWRLIETYEJO-UHFFFAOYSA-N O=C(NC1=CN=CC=C1)C1=CC=CC=C1
341 0.08 KDZOHLVVUNZUQC-UHFFFAOYSA-N OC(=O)C1=C2C=NC=CN2N=C1
342 0.08 RIKPUSJJGKVYNI-UHFFFAOYSA-N CCOC(=O)C1=CN=C(NN)NC1=O
343 0.08 FLJBOKYSKRYNLW-UHFFFAOYSA-N CC1=NC=C(C(N)=O)C(=N1)C(N)=O
344 0.08 VATYKCRPUNUKSE-UHFFFAOYSA-N OC(=O)C1=CC2=C(C=NN2)N=C1
345 0.08 HJQPPUDHZGUYSC-UHFFFAOYSA-N CC(C)NC(=O)C1=C(N=CN1)[N+]([O-])=O
346 0.08 FCXABZBOKVTKBK-UHFFFAOYSA-N N=C1C=CC=C2C3=CC=CC=C3N=C12
347 0.08 CTVJVGOUKSPYST-UHFFFAOYSA-N N#CC1=CC(=CN=C1)C1=CC=CC=C1
348 0.08 RSLTWBYDRVPLDX-UHFFFAOYSA-N CC1=CC(CCCC(O)=O)=C(C)S1
349 0.08 DJOVLQDMLRNQMS-UHFFFAOYSA-N OCCCCS(=O)C1=CC=CC=C1
350 0.08 MFFPTWKSDYAIDC-UHFFFAOYSA-N CC=CC(=O)C1=C(C)SC(C)=C1
351 0.08 JNMIVXXVNIVRGC-UHFFFAOYSA-N OCCN1N=CC2=C1C(=O)N=CN2
352 0.08 VFYWQXFIYKXCIW-UHFFFAOYSA-N C1=CC2=NC3=CC=CC=C3N=CC2=C1
353 0.08 UCFQUXCWBZEQRS-UHFFFAOYSA-N N#CC1=CC=CN1OCC1=CC=CC=C1
354 0.08 RGUJNWDINNXJGV-UHFFFAOYSA-N O=C1OC(N=N1)C1=CC=CC=N1
355 0.08 JLHJMAPTGYSCRN-UHFFFAOYSA-N CC(C)(C)C1=CC=C(C=C1)S(O)=O
356 0.08 ZOCPZEKRQREXFZ-UHFFFAOYSA-N [O-][N+](=O)C1=CC=CC(=C1)C1N=N1
357 0.08 VXRWCMGYLGCAOZ-UHFFFAOYSA-N O=C(CC1=CC=CC=N1)C1=CN=CC=C1
358 0.08 MFPLNQVEJKPCCB-UHFFFAOYSA-N OC(=O)C1=NC2=C(NN=C2)C=C1
359 0.08 GHGDMYPURSIGNB-UHFFFAOYSA-N OC(=O)C1=CN2C=CC=NC2=N1
360 0.08 KUMOLBPEBPTWQC-UHFFFAOYSA-N CSC(C(C)=O)C1=CC=CC=C1
361 0.08 OAQMLQAXJBDDDJ-UHFFFAOYSA-N OC(=O)C1=NC=C2C=NNC2=C1
362 0.08 CBTWZSITICYTDZ-UHFFFAOYSA-N CC(=O)NCCN1C=CN=C1[N+]([O-])=O
363 0.08 RXKKXLMQEKQPNB-UHFFFAOYSA-N CSC1=C(C=C(C)C=C1)C(C)=O
364 0.08 IQSZUJYEMBUVRR-UHFFFAOYSA-N CCCCC1=CC=CC=C1S(O)=O
365 0.08 SPKCEACOZLCRSV-UHFFFAOYSA-N C1=CC(=CC=N1)C#CC1=CC=NC=C1
366 0.08 ZNAJBXHTYIBHBQ-UHFFFAOYSA-N CCCC1=CC(CO)=C(O)C(S)=C1
367 0.08 NULBTCZOVCOUFF-UHFFFAOYSA-N CC1=CC(=O)N2C(C1)=NC1=CC=CC=C21
368 0.08 TYOXIFXYEIILLY-UHFFFAOYSA-N CC1=CNC(=N1)C1=CC=CC=C1
369 0.08 LSRYJJKAHRQBCG-UHFFFAOYSA-N CC1=NC(=O)C=C2C1NC1=C2C=CC=C1
370 0.08 IZHSRVUULNQUGL-UHFFFAOYSA-N OCC1=NC2=CC3=CC=CC=C3C=C2N1
371 0.08 CRWQKDHYIRALAA-UHFFFAOYSA-N OCC1=NC2=C(N1)C=CC1=CC=CC=C21
372 0.08 OETQCLHKWUINEL-UHFFFAOYSA-N O=S1CCCCC2=CC=CC=C12
373 0.08 KAFZCUFUJCWFTO-UHFFFAOYSA-N OC1CCCSC2=CC=CC=C12
374 0.08 UNOFDDWNSZBSRB-UHFFFAOYSA-N CC(C)C1=CC(CO)=C(O)C(S)=C1
375 0.08 OTUCSVCIIQRSNG-UHFFFAOYSA-N CCN1C2=C(NC=N2)C(=O)NC1=O
376 0.08 NIFCQJMXJDJZPB-UHFFFAOYSA-N NC(=O)C1=C2NC(=O)CCN2C=N1
377 0.08 STOFDPRYPBZFMM-UHFFFAOYSA-N C1COC(C1)SC1=CC=CC=C1
378 0.08 RWQJVRUZIOLMGE-UHFFFAOYSA-N CC1=CC(C(N)=O)=C(N=N1)C(N)=O
379 0.08 HUDUGAFSLWBJOZ-UHFFFAOYSA-N N\C(N[N+]([O-])=O)=N/C1=CC=CC=C1
380 0.08 SCOGTOQCTLHQIN-UHFFFAOYSA-N OCCCCC#CC1=CC=CS1
381 0.08 OPQIJJIIYSMPOE-UHFFFAOYSA-N C1=CC=C(N=C1)C#CC1=CC=CC=N1
382 0.08 RFGXNUXNXWMFRQ-UHFFFAOYSA-N C1=CC2=CC3=C(C=C2N=C1)N=CC=C3
383 0.08 GUQDJIHRTZKYDT-UHFFFAOYSA-N CCCC=CC1=CC=C(S1)C=O
384 0.08 BBGQKCGYUMKLJV-UHFFFAOYSA-N OCC=CCSC1=CC=CC=C1
385 0.08 CSGXOOKAYHOMNI-UHFFFAOYSA-N N#CC1=C2CC=CCC2=C(C=C1)C#N
386 0.08 LKZHCGARVWEMLK-UHFFFAOYSA-N CON=C(C#N)C(=O)N(C)CC#N
387 0.08 IFLYPDSBWRMDKG-UHFFFAOYSA-N CC(=O)ON=C(N)C1=NC=CN=C1
388 0.08 CONMFQGRYDVJRS-UHFFFAOYSA-N CC1=CC(=CC=C1)N1C=CN=C1
389 0.08 WUYTZBFFXRNJSB-UHFFFAOYSA-N O=C(CC1=NC=CN=C1)C1=CC=CC=C1
390 0.08 ZMYLJZXLHPOVJV-UHFFFAOYSA-N C=CCCS(=O)C1=CC=CC=C1
391 0.08 YTUIXXYRESZOKC-UHFFFAOYSA-N CCOC(=O)N1N=CC(C#N)=C1N
392 0.08 DIGXFRGGMHHNDK-UHFFFAOYSA-N CC(C)CCOC(=O)C1=CC=CS1
393 0.08 VTSJEUVPFFSEBN-UHFFFAOYSA-N CC1=CC(C)=C(C(C)=C1)S(C)(=O)=O
394 0.08 MNGYXDOGPIDUNU-UHFFFAOYSA-N [O-][N+](=O)C1=CC=C(C=[N+]=[N-])C=C1
395 0.08 NLDFYTXSKOMASR-UHFFFAOYSA-N CC(SC1=CC=CC=C1)C(C)=O
396 0.08 CUSDNDXVBDKEDY-UHFFFAOYSA-N CCCCS(=O)C1=CC=CC=C1O
397 0.08 HDXZHJHCRBMRQH-UHFFFAOYSA-N CC1=CN=C(C=C1)C1=NC=C(C=O)C=C1
398 0.08 MGHNIEBKCGQEST-UHFFFAOYSA-N CC1NC=CC2=C3C(=CC=CC3=O)N=C12
399 0.08 DCXUMIPCJIGNQW-UHFFFAOYSA-N N=CCC1=CNC2=CC=CC=C12
400 0.08 HREUGOAZLRNTEM-UHFFFAOYSA-N C(C1=CN=CN1)C1=CC=CC=C1
401 0.08 LUMMTRCHDHANBK-UHFFFAOYSA-N CN1C(=O)N=C(N)C(NC(C)=O)C1=O
402 0.08 PHMIILSQQVFWKC-UHFFFAOYSA-N CC1=NC=C(N1)C1=CC=CC=C1
403 0.08 YESZJRASHAAFQD-UHFFFAOYSA-N C1=CC=C2C(=C1)N=CC1=C2C=CC=N1
404 0.08 ZGEPURVLQPMQKC-UHFFFAOYSA-N [O-][N+](=CC1=CN=CC=C1)C1=CC=CC=C1
405 0.08 ZTCJWOFMAWQWRD-UHFFFAOYSA-N O=C1NC2=C(NC1=O)N=CC=C2
406 0.08 QHRSESMSOJZMCO-UHFFFAOYSA-N CC1=CC(=NN1)C1=CC=CC=C1
407 0.08 WDPPWUGVMFHJPV-UHFFFAOYSA-N CNP1N(C)P(NC)N1C
408 0.08 RXZZQEFTZIHXRI-UHFFFAOYSA-N [O-][N+](=O)C1=CN2C=CN=C2C=C1
409 0.08 XVFWLINMZWDPFX-UHFFFAOYSA-N C[Si](C)(C)C1=CC(=O)C=CC1=O
410 0.08 ZZTFQOIZJMYIIL-UHFFFAOYSA-N C1=CC=C2C(C=CC3=NC=NC=C23)=C1
411 0.08 PQIUGRLKNKSKTC-UHFFFAOYSA-N C1=CC=C2C(C=CC3=CN=CN=C23)=C1
412 0.08 CYZQUDGGSNLUBU-UHFFFAOYSA-N C1=CC=C2C(C=CC3=CN=NC=C23)=C1
413 0.08 DMMLYDCVMZEUMT-UHFFFAOYSA-N C1=CC=C2C(C=CC3=C2N=NC=C3)=C1
414 0.08 VXEVXBMHURSJRW-UHFFFAOYSA-N N#CC1=CC(=NC=C1)C1=CC=CC=C1
415 0.08 ZPMPFQRHANXIPF-UHFFFAOYSA-N COC1=CC(C)=C(C(C)=C1)S(C)=O
416 0.08 DZPAOAZDQHZRGG-UHFFFAOYSA-N OC(=O)C1=NN2C=CC=NC2=C1
417 0.08 FFVZARAUVKUVRN-UHFFFAOYSA-N NC1=CC=C(C=C1)C(=O)C1=CC=NC=C1
418 0.08 HCGFVYNZIXVWST-UHFFFAOYSA-N CCOC(=O)NC1=C(NC=N1)C#N
419 0.08 WUECABRAWUKURJ-UHFFFAOYSA-N CC1=C(C(=O)CC#N)C2=CC=CC=C2N1
420 0.08 SMWDBXBOXHLGSR-UHFFFAOYSA-N CN1C(=O)NC2=CC=CC3=C2C1=CC=C3
421 0.08 MBPWPKALLCRCBL-UHFFFAOYSA-N C\N=N\NC1=CC(=CC=C1)[N+]([O-])=O
422 0.08 XTLWCVOSWCIKQY-UHFFFAOYSA-N C\N=N\NC1=CC=CC=C1[N+]([O-])=O
423 0.08 LZIJKEIPCFEOLH-UHFFFAOYSA-N O=C(NC1=CC=CC=N1)C1=CC=CC=C1
424 0.08 TYBDOHPQDOTAGR-UHFFFAOYSA-N OCN1C2=CC=CC=C2C2=C1C=NC=C2
425 0.08 KYKQVLBOPNFHSV-UHFFFAOYSA-N CC1=C(N=CN1)C1=CC=CC=C1
426 0.08 ZPQOTLVDSWYQKF-UHFFFAOYSA-N COC(=O)[SiH](C)C1=CC=CC=C1
427 0.08 NXUUXBZRCPNIBU-UHFFFAOYSA-N CN(C)C(=O)CN1C=CN=C1[N+]([O-])=O
428 0.08 FOMAKWRPGGQFNG-UHFFFAOYSA-N N#CC1=NC=C(C=C1)C1=CC=CC=C1
429 0.08 BOGTWUZVXONQNY-UHFFFAOYSA-N CCC1=CN=C(N1CC(N)=O)[N+]([O-])=O
430 0.08 BENLIWZFQMPORL-UHFFFAOYSA-N CC(NO[Si](C)(C)C)C#N
431 0.08 KCHQRQGIVMYPMQ-UHFFFAOYSA-N OCC1CCC2=CC=CC=C2S1
432 0.08 DATYUTWESAKQQM-UHFFFAOYSA-N C1=CC2=C(C=CC3=C2C=CC=N3)N=C1
433 0.08 GJSLIWQSMSAADF-UHFFFAOYSA-N N#CC1=CC=C(C=C1)C1=CN=CC=C1
434 0.08 HNYVPKNVKSTVJO-UHFFFAOYSA-N OC(=O)C1=C2N=CC=CN2N=C1
435 0.08 TXLINXBIWJYFNR-UHFFFAOYSA-N N#CC1=NC=CC(=C1)C1=CC=CC=C1
436 0.08 YUFRAQHYKKPYLH-UHFFFAOYSA-N C1=CC=C2C(C=CC3=NC=CN=C23)=C1
437 0.08 XVYZQAWBUIUEBR-UHFFFAOYSA-N N#CC1=C(OCC2=CC=CC=C2)C=CN1
438 0.08 UJVAQKVQMGTCNU-UHFFFAOYSA-N CC(C)N1C=C(C#N)C(=N1)[N+]([O-])=O
439 0.08 CPSJESPPLDGVKH-UHFFFAOYSA-N CCCN1C=C(C#N)C(=N1)[N+]([O-])=O
440 0.08 NIPNIFCGXGMQSB-UHFFFAOYSA-N CCP(O)(=O)C(N)CC(N)=O
441 0.08 RFGXNUXNXWMFRQ-UHFFFAOYSA-N C1=CC2=CC3=C(C=C2N=C1)N=CC=C3
442 0.08 WEWXXYDHYCDEKY-UHFFFAOYSA-N NC1=CC=CC=C1C(=O)C1=CC=CC=N1
443 0.08 GIOAPPKSEWCXJI-UHFFFAOYSA-N CCC1=CC=C2C(=O)C(C=NC2=C1)C#N
444 0.08 KSXRUTOEIGCNSN-UHFFFAOYSA-N CN1C=NC=C1C1=CC=CC=C1
445 0.08 BJDUPABHTHYHEX-UHFFFAOYSA-N O=C(CC1=NC=NC=C1)C1=CC=CC=C1
446 0.08 BDNQAFNZYVRBAC-UHFFFAOYSA-N N#CC1=NC(=CC=C1)C1=CC=CC=C1
447 0.08 KYIHRAMFHZATSZ-UHFFFAOYSA-N O=C1N=C2OCCN2C=C1C#N
448 0.08 PIFDNAHSPLEPLV-UHFFFAOYSA-N O=C1C=CC(C=CC2=CC=CC=C2)N=N1
449 0.08 SZJAXFYFRGJCCV-UHFFFAOYSA-N CC(C)(SC1=CC=CC=C1)C=O
450 0.08 RRWWVHHCAGDAIW-UHFFFAOYSA-N CC1=NC(=NC=C1C=O)C1=CC=CC=C1
451 0.08 ROVXLAIMTUZWME-UHFFFAOYSA-N CCOCC(O)SC1=CC=CC=C1
452 0.08 VNCVKBPQHJPKEY-UHFFFAOYSA-N OC(CSC1=CC=CC=C1)C=C
453 0.08 CYDGCRNQPJVYSN-UHFFFAOYSA-N CC(=O)CSC1=CC=C(C)C=C1
454 0.08 DFZGYLRHISVANA-UHFFFAOYSA-N CS(=O)CC(=C)C1=CC=CC=C1
455 0.08 NZNZLZHODKMNGS-UHFFFAOYSA-N CC1=CC=C(SC(O)CCO)C=C1
456 0.08 FBQKFJPGEBLWRN-UHFFFAOYSA-N [O-][N+]1=CC=CC=C1N=CC1=CC=CC=C1
457 0.08 DNONJLXXOZWTCK-UHFFFAOYSA-N N#CC(C#N)=C1CC2=CC=CC=C2C1
458 0.08 QBRPZPMUPUEMJJ-UHFFFAOYSA-N O=C1C=NC=CC1C=NC1=CC=CC=C1
459 0.08 XPAZGLFMMUODDK-UHFFFAOYSA-N [O-][N+](=O)C1=CC2=C(NC=N2)C=C1
460 0.08 CEZJOKOKGRAPMR-UHFFFAOYSA-N OC(=O)C1=C2NC=NC2=NC=C1
461 0.08 AJCSVUVYIMRJCB-UHFFFAOYSA-N C1=CC2=C(N=C1)C1=C(C=CN=C1)C=C2
462 0.08 FWFFAPUCWSBYPQ-UHFFFAOYSA-N C=CCOC(C=C)C1=CC=CS1
463 0.08 AKQAJYLKBCWJBV-UHFFFAOYSA-N C(N1C=CC=N1)C1=CC=CC=C1
464 0.08 KBGMFNJPFDAEML-UHFFFAOYSA-N NC(N=N)C1=CC=CC(=C1)[N+]([O-])=O
465 0.08 KSXRUTOEIGCNSN-UHFFFAOYSA-N CN1C=NC=C1C1=CC=CC=C1
466 0.08 TVGLXIOBLGVPNM-UHFFFAOYSA-N O=C1C=C2CCC3=CC=CC=C3C2N=N1
467 0.08 QCOJPGJASADAIQ-UHFFFAOYSA-N CCC(=O)SC1=CC=C(C)C=C1
468 0.08 HSQDWKSXSIUOJC-UHFFFAOYSA-N C1=CC=C(C=C1)C#CC1=CN=CN=C1
469 0.08 GDISDVBCNPLSDU-UHFFFAOYSA-N C1=CC2=CC3=C(C=CC=N3)C=C2N=C1
470 0.08 WXVLJADKIVDHJA-UHFFFAOYSA-N CN(C=O)C1C(=N)NC(=O)N(C)C1=O
471 0.08 SBAHYXDFKPUPNL-UHFFFAOYSA-N C1COS(C1)=CC1=CC=CC=C1
472 0.08 ADHPAHRITFHGGD-UHFFFAOYSA-N CC1=CN(N=C1)C1=CC=CC=C1
473 0.08 KINQZTCWWGMDOS-UHFFFAOYSA-N C1=CC=C2N=C3C=CC=NC3=CC2=C1
474 0.08 HXWVLRDWEFAVAH-UHFFFAOYSA-N O=CCCC1=CNC2=C1C=C(C=C2)C#N
475 0.08 MNOOHKFTAFVQPJ-UHFFFAOYSA-N OCCOC1=NC=NC2=C1NC=N2
476 0.08 XPAZGLFMMUODDK-UHFFFAOYSA-N [O-][N+](=O)C1=CC2=C(NC=N2)C=C1
477 0.08 ADNDITFFQYRIMW-UHFFFAOYSA-N CCOC=CSC1=CC=CC=C1
478 0.08 CYKZZSFJVCWECT-UHFFFAOYSA-N CC1=Nc2nc(CO)nn2C(=O)C1
479 0.08 ZOESYPWVCKOZBH-UHFFFAOYSA-N OC(=O)C1=CC2=C(N=CN2)N=C1
480 0.08 YNJQEBCSNJSSET-UHFFFAOYSA-N C1=CC(=CN=C1)C#CC1=CN=CC=C1
481 0.08 CFHTWASQSHGZPE-UHFFFAOYSA-N CN=C1C(N=O)C(=O)N(C)C(=O)N1C
482 0.08 HPCQCKWZXMMZFL-UHFFFAOYSA-N [N-]=[N+]=NCC1CN(CC#C)C(=O)O1
483 0.08 FBZXDBABGRSQEX-UHFFFAOYSA-N CC=CCS(=O)C1=CC=CC=C1
484 0.08 UNWQUUBIQZRTQJ-UHFFFAOYSA-N O=C1OC(N=N1)C1=CC=NC=C1
485 0.08 ACKSTMUOXBUQHJ-UHFFFAOYSA-N N#CC1=C(C=CN=C1)C1=CC=CC=C1
486 0.08 BQOCYDLOAKZPQE-UHFFFAOYSA-N N#CC(=CC=CC1=CC=CC=C1)C#N
487 0.08 JNXHWZHCSSQBRN-UHFFFAOYSA-N OC(=O)C1=CNC2=NC=CN=C12
488 0.08 WPBPRKVFOBUUDD-UHFFFAOYSA-N CN(C=O)C1C(=O)NC(=O)N(C)C1=N
489 0.08 GUOVBFFLXKJFEE-UHFFFAOYSA-N OC(=O)C1=CC=C2N=NNC2=C1
490 0.08 XPAZGLFMMUODDK-UHFFFAOYSA-N [O-][N+](=O)C1=CC2=C(NC=N2)C=C1
491 0.08 MZCIOVREOSPTOI-UHFFFAOYSA-N O=C1C=CC(C=NC2=CC=CC=N2)C=C1
492 0.08 IKYAJDOSWUATPI-UHFFFAOYSA-N CO[Si](C)(CCCS)OC
493 0.08 BBGQKCGYUMKLJV-UHFFFAOYSA-N OCC=CCSC1=CC=CC=C1
494 0.08 IXADDFRHAWPXPL-UHFFFAOYSA-N CSC1C(O)CC2=CC=CC=C12
495 0.08 OPQIJJIIYSMPOE-UHFFFAOYSA-N C1=CC=C(N=C1)C#CC1=CC=CC=N1
496 0.08 IMCBPLIREFBOKS-UHFFFAOYSA-N CCSC(=O)CC1=CC=CC=C1
497 0.08 BLPOWCHYQBILIK-UHFFFAOYSA-N OCC(O)C(O)(CO)C(O)C=O
498 0.08 UYFWIPFJCSHGKX-UHFFFAOYSA-N OCC(O)COOOCC(O)CO
499 0.08 YEDAXYCLTUUWOY-UHFFFAOYSA-N CC1=CC=CC=C1C1=NC=C(C=O)C=N1
500 0.08 CCMRFUCSFRRPNT-UHFFFAOYSA-N N#CC1=CC=C(C=C1)C1=CC=CC=N1
501 0.08 GVBHRBMWXDCRHZ-UHFFFAOYSA-N O=C(NC1=CC=CC=C1)C1=CC=CC=N1
502 0.08 NEGQLPJPJBIFCM-UHFFFAOYSA-N O=C1OC(N=N1)C1=CN=CC=C1
503 0.08 BJEDAGITLDRWJW-UHFFFAOYSA-N O=S1CCC(C1)C1=CC=CC=C1
504 0.08 DXVRXYKJPYFGNE-UHFFFAOYSA-N O=S1(=O)CCC2C1C1CCC2C=C1
505 0.08 QHRSESMSOJZMCO-UHFFFAOYSA-N CC1=CC(=NN1)C1=CC=CC=C1
506 0.08 VTJXIIQGZTWFHT-UHFFFAOYSA-N CC1=NC=CC2=C3C=CC(=O)C=C3NC12
507 0.08 XPAZGLFMMUODDK-UHFFFAOYSA-N [O-][N+](=O)C1=CC2=C(NC=N2)C=C1
508 0.08 DUVRJGHTIVORLW-UHFFFAOYSA-N CCO[Si](C)(CS)OCC
509 0.08 NLHYNCJBWXKZGP-UHFFFAOYSA-N CN1N=CC=C1C1=CC=CC=C1
510 0.08 OQJQPIWVCBJVAZ-UHFFFAOYSA-N CN1C=CN=C1C1=CC=CC=C1
511 0.08 ABRQSAMTUHCYEW-UHFFFAOYSA-N OCCN1C=NC2=C1N=CN=C2O
512 0.08 HFXZKXUTGGFDBZ-UHFFFAOYSA-N CCC1=NC2=CC=C(C=C2C(=O)C1)C#N
513 0.08 ILFTUQCCIXBMTD-UHFFFAOYSA-N CC1=CC=C(C=C1)C1OCCS1
514 0.08 HQAMJDIBKAKYMU-UHFFFAOYSA-N OCC1OC(O)C(CO)OC1O
515 0.08 RQXYJBJCQSECMR-UHFFFAOYSA-N C#CC1=CN=C(C=C1)C1=CC=CC=N1
516 0.08 KHNNSMFTHAZLKZ-UHFFFAOYSA-N OC(=O)C1=NN2C=CN=C2C=C1
517 0.08 UQBGQOPOORVIID-UHFFFAOYSA-N CC1C(=N)C2=C(C=CC=C2)C1=N
518 0.08 ONVUCPOYNIOJFY-UHFFFAOYSA-N OC(=O)C1=CN2N=CC=CC2=N1
519 0.08 UNWQUUBIQZRTQJ-UHFFFAOYSA-N O=C1OC(N=N1)C1=CC=NC=C1
520 0.08 LLORIHYRZAAAMG-UHFFFAOYSA-N CCOC1=NN2C=NN=C2C(=O)C1
521 0.08 VTJXIIQGZTWFHT-UHFFFAOYSA-N CC1=NC=CC2=C3C=CC(=O)C=C3NC12
522 0.08 JCRRNNFJKJUYLQ-UHFFFAOYSA-N CN1C=[N+](C)C2=C1N=C([O-])N=C2O
523 0.08 WMOWOFZBSGDDLY-UHFFFAOYSA-N NC(=N)C1=CC(=C(N)C=C1)[N+]([O-])=O
524 0.08 SQTKLANYSYZUQC-UHFFFAOYSA-N CC1=CC=CC=C1SCC(O)CO
525 0.08 VXZROHSBOPRPGT-UHFFFAOYSA-N CC1=CC=C(SCC(O)CO)C=C1
526 0.08 OEDSJMUPYHBZAL-UHFFFAOYSA-N CC1=CC(C=C(C#N)C#N)=CC(C)=C1O
527 0.08 PBUKQHRHRDFQOD-UHFFFAOYSA-N NC1C(N)=NC(=O)N(CC#C)C1=O
528 0.08 BDSNQOSDUXHMCI-UHFFFAOYSA-N C\N=N\NC1=CC=C(C=C1)[N+]([O-])=O
529 0.08 QEIXSXWGXSQULN-UHFFFAOYSA-N CN1N=CC2=C1NC(=O)N(C)C2=O
530 0.08 IFQWVWJLSNFCEG-UHFFFAOYSA-N CC(=C)CS(=O)C1=CC=CC=C1
531 0.08 SWJXWSAKHXBQSY-UHFFFAOYSA-N C1=CC=C2C(=C1)N=NC1=CC=CC=C21
532 0.08 LFVGJPZLPJBICF-UHFFFAOYSA-N CC1=CC=C(C=C1)S(=O)CC=C
533 0.08 QBSNMPRRAPQQJL-UHFFFAOYSA-N CC(C)C(=O)SC1=CC=CC=C1
534 0.08 RXZBJAFUEJZTTP-UHFFFAOYSA-N O=C1C=CC(C=C1)=NC=C1CC=NC=C1
535 0.08 BJVCSICIEDHBNI-UHFFFAOYSA-N C1=CC=C2N=C3N=CC=CC3=CC2=C1
536 0.08 CNJYZHYDDJHXGK-UHFFFAOYSA-N CC(SC(C)=O)C1=CC=CC=C1
537 0.08 VTJXIIQGZTWFHT-UHFFFAOYSA-N CC1=NC=CC2=C3C=CC(=O)C=C3NC12
538 0.08 WLKYODIBWNIWDK-UHFFFAOYSA-N NC1=C(C=CC(=C1)[N+]([O-])=O)C#N
539 0.08 SQTJSTOICUKRNI-UHFFFAOYSA-N COC1=C(C=C(C)N=N1)N(C)N(=O)=O
540 0.08 XPAZGLFMMUODDK-UHFFFAOYSA-N [O-][N+](=O)C1=CC2=C(NC=N2)C=C1
541 0.08 UGPQFYISFDNTAZ-UHFFFAOYSA-N CC(C)SC1=CC=CC=C1C=O
542 0.08 CJEYBMPPRUWCNL-UHFFFAOYSA-N OC1=NC(=O)N=NC1N1CCOCC1
543 0.08 PNWVOLKZHJEWQU-UHFFFAOYSA-N O=C(NC1=CC=NC=C1)C1=CC=CC=C1
544 0.08 TYWHSGIYNMFJBG-UHFFFAOYSA-N NC(N)=NC1=CC=C(C=C1)[N+]([O-])=O
545 0.08 ZPQOYNVVVBDKJN-UHFFFAOYSA-N O=C1C=CC(C=C1)=NCC1=NC=CC=C1
546 0.08 FAKYNVGUWKZRSQ-UHFFFAOYSA-N CN1C(C)=NC2=C1C(=O)NC(=O)N2
547 0.08 LDGJGEVXDOFJDD-UHFFFAOYSA-N OCC(=C)CSC1=CC=CC=C1
548 0.08 ZEYZEQCIYXNGDV-UHFFFAOYSA-N OCC1=NC(CO)=C2NC=NC2=N1
549 0.08 INMIPMLIYKQQID-UHFFFAOYSA-N [O-][N+](=O)C1=CN=C2NC=CC2=C1
550 0.08 DEYRHVXROOCCEO-UHFFFAOYSA-N CCC(=O)C(C#N)C1=CC=C(C=C1)C#N
551 0.08 HBBKKZVRZMEYOS-UHFFFAOYSA-N C1=CC2=C(N=C1)C1=C(C=C2)C=NC=C1
552 0.08 DLHAWERXBUJHNY-UHFFFAOYSA-N C(C1=CNN=C1)C1=CC=CC=C1
553 0.08 WXEOPBYWJZTKGV-UHFFFAOYSA-N NC1=C(C=CN=C1)C(=O)C1=CC=CC=C1
554 0.08 ZHIDQFRKHDCRKN-UHFFFAOYSA-N CC(=O)SCC1=CC=C(C)C=C1
555 0.08 HUHQUPBNZHSHLW-UHFFFAOYSA-N O=C1C=CC=CC1=NCC1=NC=CC=C1
556 0.08 MCHNIYXMYVAENI-UHFFFAOYSA-N CCCC1OC2=CC=CC=C2S1
557 0.08 MDDNPVRZRKHKPM-UHFFFAOYSA-N CN1CC2=CC3=CC=CC=C3N=C2C1=O
558 0.08 ASZHUODKMNJAIR-UHFFFAOYSA-N CCC(=O)CSC1=CC=CC=C1
559 0.08 OIEDQMIEPJIRFT-UHFFFAOYSA-N CC(=O)CSCC1=CC=CC=C1
560 0.08 UYWWFGQSFIGAKY-UHFFFAOYSA-N CC1=CC(=O)NC2=C1NC1=CC=CC=C21
561 0.08 SXDQTEKLRHIZQY-UHFFFAOYSA-N CC1=CN2C=C(N=C2C=C1)C1=CC=CO1
562 0.08 YESZJRASHAAFQD-UHFFFAOYSA-N C1=CC=C2C(=C1)N=CC1=C2C=CC=N1
563 0.08 SVIGPKJAOCDUCY-UHFFFAOYSA-N CCCCCC1=CC=C(S1)C(O)=O
564 0.08 BYXCINYJZUMIJI-UHFFFAOYSA-N C1=CC=C2C(=C1)C=NC1=C2C=NC=C1
565 0.08 XKEGLCXDDCXTKZ-UHFFFAOYSA-N C1=CC=C2C(=C1)C=NC1=C2N=CC=C1
566 0.08 OZXZPRUEOCYRPT-UHFFFAOYSA-N C1=CC=C2C(=C1)C=NC1=C2C=CN=C1
567 0.08 PDKIEXZTWRWGIV-UHFFFAOYSA-N CC1=CCN=NC2=CC=CC=C12
568 0.08 SEYPDLZKHODFFO-UHFFFAOYSA-N O=S(CC1CC1)C1=CC=CC=C1
569 0.08 HZXJBCVANGLSGC-UHFFFAOYSA-N OC(=O)C1=CN=C2N=CC=CN12
570 0.08 YRYMPRYDPCHFTE-UHFFFAOYSA-N CC(=O)C1=C(CC#N)NC2=CC=CC=C12
571 0.08 IWMCUKMWPSVNTH-UHFFFAOYSA-N CC(=O)C1=NC=NC(=C1)C1=CC=CC=C1
572 0.08 DXWXJWBEPBDZMZ-UHFFFAOYSA-N C1=CC=C2C(=C1)N=CC1=C2N=CC=C1
573 0.08 FRIKWYMXIUDUFM-UHFFFAOYSA-N CSCC(=O)C1=CC=C(C)C=C1
574 0.08 KPAPDFOTQNAQCH-UHFFFAOYSA-N C1=CC=C2C(=C1)N=CC1=C2C=NC=C1
575 0.08 OSRYUVXCTNUGRM-UHFFFAOYSA-N N#CC1=CN=C(C=C1)C1=CC=CC=C1
576 0.08 OXEBRWPMXQZTFF-UHFFFAOYSA-N [O-][N+](=O)C1=CC=CC(C=[N+]=[N-])=C1
577 0.08 XMHFECXPWICLHO-UHFFFAOYSA-N CN1C=C(C(=O)CC#N)C2=CC=CC=C12
578 0.08 DZZLDPXPPHQPEZ-UHFFFAOYSA-N N#CCCN=CC1=CC=CC=C1
579 0.08 IKRDEPCCFVVMMO-UHFFFAOYSA-N O=C1CC2=NCCN=C2C2=CC=CC=C12
580 0.08 BWZXHIVCSLMGNR-UHFFFAOYSA-N COC1(CC1)SC1=CC=CC=C1
581 0.08 YNDZVQSCSZBSOZ-UHFFFAOYSA-N [N-]=[N+]=C(C1CC1)C1=CC=CC=C1
582 0.08 KVRLBPBHYUWTAR-UHFFFAOYSA-N OC(=O)C1=CN2C=CN=CC2=N1
583 0.08 KROYVOKHXIFHMV-UHFFFAOYSA-N NC1=C(C=CC=N1)C(=O)C1=CC=CC=C1
584 0.08 LKTWGIIIVOSLTM-UHFFFAOYSA-N CCOC(=S)C1=CC=CC(C)=C1
585 0.08 YMRMWSXLJHDGQT-UHFFFAOYSA-N C1=CC=C2C=C3C=NN=CC3=CC2=C1
586 0.08 NEJMFSBXFBFELK-UHFFFAOYSA-N [O-][N+](=O)C1=CC=CC2=C1N=CN2
587 0.08 XEMRLVBSKVCUDL-UHFFFAOYSA-N C1=CC=C2C=C3N=CC=NC3=CC2=C1
588 0.08 BMAAWDDOSMIOJL-UHFFFAOYSA-N CN1C(C#N)C1C1=CC=CC=C1
589 0.08 LGRNSAZQPNGTBN-UHFFFAOYSA-N O=C(CC1=NC=CC=N1)C1=CC=CC=C1
590 0.08 QYRDMMPTTNOOMH-UHFFFAOYSA-N C1=CC=C2C(=C1)N=CC1=C2C=CN=C1
591 0.076923077 MTSLUFCNMSRWMP-UHFFFAOYSA-N OCC(C(C(C(=O)O)O)OC)O
592 0.076923077 GCRLLIOSBLPBPI-UHFFFAOYSA-N NC(C(=O)O)C(CCCN)Cl
593 0.076923077 QQWKIYSNDOXBOU-ARQDHWQXSA-N OCC1OC(O)C(O)(CO)C1O
594 0.076923077 QDPAYJLQJSJXFU-UHFFFAOYSA-N CC1=CC=CC=C1SCCC=O
595 0.076923077 UFXJZJBUZVZCCZ-UHFFFAOYSA-N OCC(C(CC(=O)O)(CO)O)O
596 0.076923077 IAJVECTYOITICG-UHFFFAOYSA-N COC1=CC=C(SCC=C)C=C1
597 0.076923077 WIQNOTHBRQZHAO-UHFFFAOYSA-N OCC(=O)OC(C(C(O)C)O)O
598 0.076923077 OOXBYABVFZABII-UHFFFAOYSA-N CC(O)=NN=C(O)C1=CN=CC=N1
599 0.076923077 QZCLZVACBCSMFG-UHFFFAOYSA-N OCCOCCSC1=CC=CC=C1
600 0.076923077 YPACPXJQEYROHD-UHFFFAOYSA-N CCCSC(=O)C1=CC=CC=C1
601 0.076923077 WEOMVPQBFHNFJG-UHFFFAOYSA-N NP1(=O)OCCCN1CCO
602 0.076923077 IOWKFCMNPGDQAB-UHFFFAOYSA-N CC(=O)ON\C=N\C1=NC=NC=C1
603 0.076923077 KEQUNHIAUQQPAC-UHFFFAOYSA-N OCC1(O)COC(O)(CO)CO1
604 0.076923077 PVNRECFECOZUEX-UHFFFAOYSA-N CCSC(=O)CCCC1=CC=CO1
605 0.076923077 BKJQAGIBHYUVQV-UHFFFAOYSA-N CCOP(C)(=O)OCC#N
606 0.076923077 GNRVUGPMGSRMGP-UHFFFAOYSA-N O=C1CCCC(=O)C1C1CCCS1
607 0.076923077 QXDGNQKDVQSGLZ-UHFFFAOYSA-N CCCC(=O)C=CC1=CSC=C1
608 0.076923077 PJQROYOHSLQWBP-UHFFFAOYSA-N NC(=O)C(NC(=O)O)Cc1cnc[nH]1
609 0.076923077 FAPUEVHXPHSHFV-UHFFFAOYSA-N CCCC1=CC(=NO1)C(=O)N=[N+]=[N-]
610 0.076923077 MXCQTVVLMDJMCC-UHFFFAOYSA-N CNC(=O)NCC1C=NC(=O)NC1=O
611 0.076923077 BENOXDOOIIEDRZ-UHFFFAOYSA-N OCC(=O)C(O)C(O)(CO)CO
612 0.076923077 ZDKFRXWHVPOLJJ-UHFFFAOYSA-N COC1=CC=CC=C1SCC=C
613 0.076923077 YSATXIMUWIWYDM-UHFFFAOYSA-N OCC(O)CSCC1=CC=CC=C1
614 0.076923077 IOYZHTDTSREIIH-UHFFFAOYSA-N CC(CC(C)=O)SC1=C(C)OC=C1
615 0.076923077 HVQYODLLQPXQEB-UHFFFAOYSA-N CCC(=O)SCC1=CC=CC=C1
616 0.076923077 XPVISBVAODMRKL-UHFFFAOYSA-N NC(C(=O)N)Cn1c(=O)cc[nH]c1=O
617 0.076923077 AKTDPEIKNZLVBS-UHFFFAOYSA-N CC(=O)C(C)=CC1=C(C)C=CS1
618 0.076923077 ZGVNGXVNRCEBDS-UHFFFAOYSA-N OCC(C(C(C=O)(CO)O)O)O
619 0.074074074 PLBHSRRXVHKUPG-UHFFFAOYSA-N OCCSC=CC1=CC=CC=C1
620 0.074074074 HHPVHYLSYAEJCO-UHFFFAOYSA-N CC1(C)COP(=O)(NN)OC1
621 0.074074074 LJUZDAUFZODJIJ-UHFFFAOYSA-N CN(P1OCCO1)C(C)=O
622 0.074074074 PALQXFMLVVWXFD-KODRXGBYSA-N C([C@H]([C@@H]([C@@H](CO)O)O)O)C(=O)O
623 0.074074074 LRZBHAVLGXJXRZ-UHFFFAOYSA-N CC(C)NC(=O)ON=C(C#N)C(N)=O
624 0.074074074 MKNMAERGHGGRSK-UHFFFAOYSA-N O=CC1=CC=C(S1)C1CCCC1
625 0.074074074 FZBOKZQISYZZSY-UHFFFAOYSA-N OCC(C(C(O)C)O)(C(=O)O)O
626 0.074074074 PALQXFMLVVWXFD-UHFFFAOYSA-N OCC(C(C(CC(=O)O)O)O)O
627 0.074074074 IUNKNKANRUMCNL-UHFFFAOYSA-N CC(CC(C)=O)SCC1=CC=CO1
628 0.074074074 JWILWRLEBBNTFH-UOWFLXDJSA-N COC(=O)C(O)C(O)C(O)CO
629 0.074074074 PALQXFMLVVWXFD-ALEPSDHESA-N OCC(O)C(O)C(O)CC(=O)O
630 0.074074074 QBTYPRSJJIFNHV-UHFFFAOYSA-N CCOC(=O)CCCC1=CSC=C1
631 0.074074074 NSHQOFYXNBNQAJ-UHFFFAOYSA-N OCC(C(C(=O)O)(C(O)C)O)O
632 0.074074074 AOJDHGMFDUEVML-UHFFFAOYSA-N COC1=CC=C(CSCCO)C=C1
633 0.074074074 JWILWRLEBBNTFH-UHFFFAOYSA-N OCC(C(C(C(=O)OC)O)O)O
634 0.074074074 PRDVIZXPGNYSLK-UHFFFAOYSA-N COC(C(C(CO)O)O)C(=O)O
635 0.074074074 QDTPDIZRIHSVSG-UHFFFAOYSA-N OCC(C(C(C(=O)O)CO)O)O
636 0.074074074 OJTXYQRGEYSHGA-UHFFFAOYSA-N COP(C)(=O)OCCC#N
637 0.071428571 NBFWIISVIFCMDK-MGCNEYSASA-N C[C@H]([C@@H]([C@@H]([C@H](C(=O)O)O)O)O)O
638 0.071428571 NBFWIISVIFCMDK-RSJOWCBRSA-N C[C@@H]([C@H]([C@H]([C@@H](C(=O)O)O)O)O)O
639 0.071428571 NBFWIISVIFCMDK-QMKXCQHVSA-N C[C@@H]([C@@H]([C@H]([C@H](C(=O)O)O)O)O)O
640 0.071428571 RLROUWLMRSSOCK-UHFFFAOYSA-N NCC(CCC(C(=O)O)N)Cl
641 0.071428571 WFFTZLRZZKXHJW-UHFFFAOYSA-N OCC(C(C(C(C(O)O)O)O)O)O
642 0.071428571 YLQKZINKGRUGCG-UHFFFAOYSA-N OCC(C(CO)O)OCC(=O)O
643 0.071428571 JXJZDJGBBUNEJJ-UHFFFAOYSA-N NC(=O)C(CCP(=O)(O)C)N
644 0.071428571 RQCAZWKMHXRMNN-UHFFFAOYSA-N CCSC(CC)S(=O)CC
645 0.071428571 XFIALPMPGRPCHC-UHFFFAOYSA-N COC(C(C(C(=O)O)O)O)CO
646 0.071428571 NBFWIISVIFCMDK-NEEWWZBLSA-N CC(O)C(O)C(O)C(O)C(=O)O
647 0.071428571 DWPCKYTWUYRLRQ-UHFFFAOYSA-N O=CCC(C(C(C(O)O)O)O)O
648 0.071428571 HKNTXEGGYRGKKW-UHFFFAOYSA-N COC1=CC=C(SCCCO)C=C1
649 0.071428571 NBFWIISVIFCMDK-UHFFFAOYSA-N C(C(O)C(O)C(O)C(O)C)(=O)O
650 0.071428571 KFBBJSDSDPYLQW-UHFFFAOYSA-N CC1CC(O)(CCO1)C1=CSC=C1
651 0.071428571 TZLZFIREGFEZNS-UHFFFAOYSA-N NC(=O)NN=CC1C=CC(=O)C=N1
652 0.071428571 RVQUGYWOMZVVEK-UHFFFAOYSA-N COC(C)CC(=O)CC1=CSC=C1
653 0.071428571 KFBBJSDSDPYLQW-UHFFFAOYSA-N CC1CC(O)(CCO1)C1=CSC=C1
654 0.068965517 XERJKGMBORTKEO-VZUCSPMQSA-N CCNC(=O)NC(=O)/C(=N/OC)/C#N
655 0.068965517 AVVWPBAENSWJCB-UHFFFAOYSA-N OCC(C1OC(C(C1O)O)O)O
656 0.068965517 AVVWPBAENSWJCB-HGVZOGFYSA-N OCC(O)C1OC(O)C(O)C1O
657 0.068965517 UFSULUFJYJFZSD-UHFFFAOYSA-N OCOC(=O)C(C(C(O)C)O)O
658 0.068965517 AVVWPBAENSWJCB-YJRYQGEOSA-N OCC(O)C1OC(O)C(O)C1O
659 0.068965517 AVVWPBAENSWJCB-SXUWKVJYSA-N OCC(O)C1OC(O)C(O)C1O
660 0.068965517 CRNPVKXNKYLEEF-UHFFFAOYSA-N OCC(C(CC(=O)C(O)O)O)O
661 0.068965517 YGMNHEPVTNXLLS-UHFFFAOYSA-N OCC(C(CC(C(=O)O)O)O)O
662 0.068965517 AVVWPBAENSWJCB-RSVSWTKNSA-N C([C@H]([C@H]1[C@@H]([C@H](C(O1)O)O)O)O)O
663 0.068965517 KFVNOKWIGNAYOL-UHFFFAOYSA-N CCCNC(=O)ON=C(C#N)C(N)=O
664 0.068965517 DJQLRCBUDAKBFO-UHFFFAOYSA-N COCC(C(C(C(=O)O)O)O)O
665 0.068965517 JWMNOQFKWAIJKZ-UHFFFAOYSA-N OCCNP1(=O)NCCCO1
666 0.068965517 XSQJVUIPZBTGAH-UHFFFAOYSA-N CC(C(C(C(=O)C(O)O)O)O)O
667 0.068965517 XERJKGMBORTKEO-UHFFFAOYSA-N CCNC(=O)NC(=O)C(=NOC)C#N
668 0.068965517 RJVPHXILZGIYQT-UHFFFAOYSA-N CC(O)(C(O)C(O)CO)C(O)=O
669 0.066666667 YGMNHEPVTNXLLS-MROZADKFSA-N [H][C@](O)(C[C@@]([H])(O)[C@]([H])(O)CO)C(O)=O
670 0.066666667 YGMNHEPVTNXLLS-VAYJURFESA-N OC[C@@H](O)[C@@H](O)C[C@H](O)C(O)=O
671 0.064516129 SGOVJIDEXZEOTB-XINAWCOVSA-N OCC(O)CC(O)(CO)C(=O)O
672 0.064516129 SGOVJIDEXZEOTB-UHFFFAOYSA-N OCC(O)CC(O)(CO)C(O)=O
673 0.060606061 GOQLWGMAZRGQPG-UHFFFAOYSA-N COP1OC(C)C(OC)=N1
674 0 JBUATYZOKUOOOJ-UHFFFAOYSA-N C1CC=C(N=C1)c1ccccn1
675 0 NBFFJXUGAXMALI-UHFFFAOYSA-N NCCc1c[nH]c2c1C#CC=C2
676 0 NTNWKDHZTDQSST-UHFFFAOYSA-N Nc1ccc2c(c1N)cccc2
677 0 AOOQLSRUJMAFLZ-UHFFFAOYSA-N NCCCC(OP(=O)(O)O)CN
678 0 PFMACFYXTXWCPY-UHFFFAOYSA-N Cc1nccc2c1NC13C2(O3)C=CC=C1
679 0 IDIAORNSBWDMLT-UHFFFAOYSA-N Cc1nccc2c1[nH]c1c2C=CC2C1O2
680 0 BCFQLJFGMUXHBS-UHFFFAOYSA-N Cn1cnc(c1C(=O)NC(=O)O)NC
681 0 GAFFOJNLJZRWLQ-UHFFFAOYSA-N OC(=O)CC(SC(=N)N)N
682 0 SQVLGUPUTLPOAE-UHFFFAOYSA-N Cc1ccc2c(c1)[nH]c(n2)c1ccco1
683 0 JKILJLJVYYELDG-UHFFFAOYSA-N Cc1cccc2c1[nH]c(n2)c1ccco1
684 0 YVQCETOZYJRBBS-UHFFFAOYSA-N Cn1c(nc2c1cccc2)c1ccco1
685 0 ZYTLYQSGNUSOAK-UHFFFAOYSA-N Cc1ccoc1c1nc2c([nH]1)cccc2
686 0 KEMWBOXXFQLDHK-UHFFFAOYSA-N Cc1coc(c1)c1nc2c([nH]1)cccc2
687 0 JBJLGGRLNFPHKF-UHFFFAOYSA-N NC(=O)C(Cn1ccc(=O)[nH]c1=O)N
688 0 SVTZMYUNOZYOCM-UHFFFAOYSA-N c1ccc(cn1)C1=NC=CCC1
689 0 CUYIXKNFXYPGPQ-UHFFFAOYSA-N c1ccc(cn1)C1=NCCC=C1
690 0 UGMWRMKFDFNIMW-UHFFFAOYSA-N C1=CC=C(NC1)c1cccnc1
691 0 FLNZEQIWGXSTTI-UHFFFAOYSA-N CCNC1=NC(O)NC(=N1)O
692 0 PJULHGWQNLHOOG-UHFFFAOYSA-N CCNC1NC(=NC(=N1)O)O
693 0 CTUOCDWIJIRYGL-UHFFFAOYSA-N NC(C(=O)N)CC(=NS)O
694 0 JJDKCHBQWVTFBN-UHFFFAOYSA-N Oc1cccc(c1)N=Nc1ccccc1
695 0 PEXGTUZWTLMFID-UHFFFAOYSA-N Oc1ccccc1N=Nc1ccccc1
696 0 SPQQCWTVNLRQDA-UHFFFAOYSA-N c1ccc(cc1)N=NC1=CC2C(C=C1)O2
697 0 QIXJISSPXZJMSO-UHFFFAOYSA-N c1ccc(cc1)N=NC1=CC=CC2C1O2
698 0 DLDSKQBLIRCHOJ-BUHFOSPRSA-N C1=CC2C(C=C1)(O2)/N=N/c1ccccc1
699 0 SOQSYPXEUMFRPU-UHFFFAOYSA-N CC1=CC2=NC=C(C)N=C2C=C1
700 0 HBJPJUGOYJOSLR-UHFFFAOYSA-N NC1=CC2=C(C=C1)C=CC(N)=C2
701 0 XTBLDMQMUSHDEN-UHFFFAOYSA-N NC1=CC2=CC=CC=C2C=C1N
702 0 FPUHXOALOZPZQS-UHFFFAOYSA-O O=C1N=CNC2=C1NC(=N2)[N+]#N
703 0 ASVSCPGASITWDJ-UHFFFAOYSA-N CCC1=NC2=CC=CC=C2C=N1
704 0 COCFIBRMFPWUDW-UHFFFAOYSA-N CC1=NC2=CC=CC=C2C(N)=C1
705 0 SRKQWNFPTBNUKE-UHFFFAOYSA-N CN(\C(N)=N\[N+]([O-])=O)[N+]([O-])=O
706 0 GIPOQOUSJKAZMC-UHFFFAOYSA-N CC1=CC=NN1C1=CC=CC=C1
707 0 HSJBGIMFXZFGQR-UHFFFAOYSA-N N#CC1=CC=C(C=C1)C1CNC1
708 0 RUFZNDNBXKOZQV-UHFFFAOYSA-N C1CN2C(C1)=NC1=CC=CC=C21
709 0 PJVWPGGKILHMKW-UHFFFAOYSA-N C(N1C=CC=C1)C1=CN=CC=C1
710 0 KQIDQFHIEFDWPM-UHFFFAOYSA-N CC1=C(N)C2=C(C=C1)N=CC=C2
711 0 UVZREUINHSHHQE-UHFFFAOYSA-N Cc1cc(N)c2cccnc2c1
712 0 QJACRCAPQIYMIH-UHFFFAOYSA-N CN(C)C(=O)C(Cl)C(C)=O
713 0 VCKHUKYVNQGELA-UHFFFAOYSA-N O=C1NNC(=O)C2=C1C=CN=C2
714 0 JAFZFVHQPVIUAW-UHFFFAOYSA-N [O-][N+](=O)C1=CC=CC=C1NC#N
715 0 LOVKAXWPSDVFJO-UHFFFAOYSA-N CC1=C(N)C2=C(C=CC=N2)C=C1
716 0 LAKQBTPNPXHTNB-UHFFFAOYSA-N CC1=CC(N)=NC2=CC=CC=C12
717 0 YYTLTLHPVWCTLU-UHFFFAOYSA-N CC(Cl)CN1CCOC1=O
718 0 XNFWRFPWBZBKIW-UHFFFAOYSA-N [H]C12CCC([H])(C=C1)C(C#N)C2C#N
719 0 NEWFQHAOPHWBPR-UHFFFAOYSA-N NNC(=O)CC(=C)C(=O)NN
720 0 FTWKCPDQGHRTGD-UHFFFAOYSA-N [H]C12CCC([H])(CC1)C(C#N)=C2C#N
721 0 KSTYFPHNAZISJF-UHFFFAOYSA-N COC1=CC=CC(=C1)C(C)=C(C#N)C#N
722 0 JOAAHJHQXOCSAW-UHFFFAOYSA-N CC1=CC2=NC=CN=C2C=C1C
723 0 ZTJZTVPSXBCELG-UHFFFAOYSA-N CNC(=O)NC1=C(NC=N1)C(=O)OC
724 0 WYDBFRQNRYIZSL-UHFFFAOYSA-N [O-][N+](=O)C1=CN=C2C=CC=CN12
725 0 FHABJCOKDOJSHP-UHFFFAOYSA-N COC1=CC=C(C=C1)C(C)=C(C#N)C#N
726 0 JQPYINKVAWEQDQ-UHFFFAOYSA-N O=C1NC(=O)C2=C(N1)N=CC=C2
727 0 MNNWQAIAFUMNOS-UHFFFAOYSA-N O=C1NC(=O)C2=C(N1)C=NC=C2
728 0 BVPOIBVHGHIKHN-UHFFFAOYSA-N [O-][N+](=O)C1(Cl)CCCCC1
729 0 KJYWHLYEROGTCD-UHFFFAOYSA-N CCOC1=CC=C(C=C(C#N)C#N)C=C1
730 0 LFZCNPNMQPPMRK-UHFFFAOYSA-N C1CN2C=NC3=CC=CC(C1)=C23
731 0 WAEYKNPYYAGOCA-UHFFFAOYSA-N CC1=CC2=C(C=CN=C2)N=C1C
732 0 HNJPCUHAXSZEBZ-UHFFFAOYSA-N CCOC1=CC=CC=C1C=C(C#N)C#N
733 0 PILPIITVELSUBH-UHFFFAOYSA-N CC1=C2N=CC=CC2=C(N)C=C1
734 0 JDANZQPMEFJIRO-UHFFFAOYSA-N N#CN1CCC2=CC=CC=C2C1
735 0 DWLVOLHIRQSGOK-UHFFFAOYSA-N CC1=C(N)N=CC2=CC=CC=C12
736 0 WBGLCACGJWHOHF-UHFFFAOYSA-N O=C1N=CN=C2C1CCC1=CC=CC=C21
737 0 WJFCMLXARVNIJC-UHFFFAOYSA-N CN(C(=C)C#N)C1=CC=CC=C1
738 0 XTBLDMQMUSHDEN-UHFFFAOYSA-N NC1=CC2=CC=CC=C2C=C1N
739 0 BDLNGDAQWHSFBU-UHFFFAOYSA-N CNC1=CC=CC2=C1C=CC=N2
740 0 PGSYISHXPNFYJE-UHFFFAOYSA-N O=NC(c1ccccc1)c1ccccn1
741 0 NGSYOAPCMHUDMI-UHFFFAOYSA-N C[N+]1=C2CC(=O)C(=O)C=C2C(O)C1
742 0 FKHNZQFCDGOQGV-UHFFFAOYSA-N CC1=C(C)N=C2C=CC=CC2=N1
743 0 ITSSXHLMQLWFOF-UHFFFAOYSA-N NC1=CC2=C(OC3=C2C=C(N)C=C3)C=C1
744 0 PRLKZXXDECGQOK-UHFFFAOYSA-N CC1=NC2=C(C=C1)C=CC(N)=C2
745 0 MEWHVQCJPFDWIO-UHFFFAOYSA-N CC1=C2C=CC(N)=CC2=NC=C1
746 0 VNICRWVQYFRWDK-UHFFFAOYSA-N NNC1=CC=C2C=CC=CC2=C1
747 0 RRZBAIDZJRMVES-UHFFFAOYSA-N O=C1NC(=O)C2=C(N1)C=CN=C2
748 0 NLRPBOXEDMQPPX-UHFFFAOYSA-N CC1=NC2=NC=CC(C)=C2C=C1
749 0 QHNDFWPCDITBSG-UHFFFAOYSA-N CC1=CC=C(C=C1)C1=NC=CN1
750 0 FNBCNZVYOVGSRD-UHFFFAOYSA-N CC1=C(C)C2=CC=CC=C2N=N1
751 0 DMHYFUIQTGCNJS-UHFFFAOYSA-N CC1=CC2=C(N=C1)N=C(C)C=C2
752 0 IVOPVBBXMWVCHV-UHFFFAOYSA-N CC1=NC2=C(C=C1)C=CC(C)=N2
753 0 JAHADAZIDZMHOP-UHFFFAOYSA-N NC1=C(C=C(C=C1)C#N)[N+]([O-])=O
754 0 FXGFBWQPMINBNG-UHFFFAOYSA-N [O-][N+](=O)C1=CC=CN2C=CN=C12
755 0 BJLUORNGPCXNHM-UHFFFAOYSA-N O=C1NC(=O)C2=C(N1)C=CC=N2
756 0 NKOTXYPTXKUCDL-UHFFFAOYSA-N NC1=NC=CC(=N1)C(F)(F)F
757 0 ULDUNXDRDOJMJZ-UHFFFAOYSA-N [O-][N+](=O)C1=C2C=CNC2=NC=C1
758 0 BAIPLUJMSKDYGS-UHFFFAOYSA-N [O-]C1=N[N+](=NO1)C1=CC=CC=C1
759 0 YFGRUERUDFISJK-UHFFFAOYSA-N C(N1C=CC=C1)C1=CC=CC=N1
760 0 LDRLQUJSTFBUPJ-UHFFFAOYSA-N CC(C)=C1C=CC(=C(C)C)S1(=O)=O
761 0 XJYIPDKSWROWBM-UHFFFAOYSA-N CC1=CC=C(C=C1)N1C=CC=N1
762 0 DUJYZGXBCPOPDD-UHFFFAOYSA-N CC(C)S(=O)(=O)C1=CC=C(C)C=C1
763 0 LHHFYJQGCWEYNA-UHFFFAOYSA-N CC1=C(N)C2=CC=CC=C2N=C1
764 0 USDSJWOYSHFPND-UHFFFAOYSA-N C1CN=C(O1)C1=NC2=CC=CC=C2C=C1
765 0 ACQZKAMBZDAMRZ-UHFFFAOYSA-N C1CC1C1=NC2=CC=CC=C2N1
766 0 FEWQWMKPPJZYCQ-UHFFFAOYSA-N NCC1=NC=CC2=CC=CC=C12
767 0 IGLNQUSGBZPULK-UHFFFAOYSA-N CC1=CC=C(C=C1)C(=N)CC#N
768 0 RZIPENSSTUBRAA-UHFFFAOYSA-N NCC1=CC2=C(C=C1)N=CC=C2
769 0 VOMXXXBTALQTAK-UHFFFAOYSA-N CC1=CC=C(C=C1)C1=CC=NN1
770 0 JUAWFBZRMQIAID-UHFFFAOYSA-N CCOC1=CC(S)=C(OCC)C=C1
771 0 CYGFZUOECZAJFD-UHFFFAOYSA-N CC1=CC=C(C=C1)C1=CN=CN1
772 0 ULGVTFHMCLFGSU-UHFFFAOYSA-N CC1=CC=CC=C1C1=CC=NN1
773 0 GOGZBMRXLADNEV-UHFFFAOYSA-N NC1=CC2=C(C=C1)C=C(N)C=C2
774 0 DCDGEVPPIDIMON-UHFFFAOYSA-N CCOC(O)C(F)(F)C(=O)OCC
775 0 PJGDCPOPSNUYHC-UHFFFAOYSA-N NC1=CC(=CC=C1)N1C=CC=C1
776 0 RMCRMKZIVXSMLL-UHFFFAOYSA-N C(N1C=CC=C1)C1=CC=NC=C1
777 0 TYRPHHUJSDCXEE-UHFFFAOYSA-N [N-]=[N+]=NC(=O)C=CC1=CC=CO1
778 0 IRSJVKWTKZPKEF-UHFFFAOYSA-N O=C1NC(=O)N2C=CC=CC2=N1
779 0 LDDOAWNBDMDXGA-UHFFFAOYSA-N CCOC(=C(C#N)C#N)C1=CC=CC=C1
780 0 NHLHWHRXMZZWGA-UHFFFAOYSA-N NC1=CC=C(C=C1)N1C=CC=C1
781 0 SKISTFXIJZYWDR-UHFFFAOYSA-N CCOC(=O)NC(=S)NN
782 0 KQIDQFHIEFDWPM-UHFFFAOYSA-N CC1=C(N)C2=C(C=C1)N=CC=C2
783 0 XGPRZWMGSXKHCG-UHFFFAOYSA-N O=NCC1=NC(=O)C(=CC1)C#N
784 0 PRORLERWCVDWTI-UHFFFAOYSA-N CC1=NC=C2CCCC2=C1C#N
785 0 BRZPYIOLBLFJIY-UHFFFAOYSA-N CCOC(=O)NNC(N)=S
786 0 JRIMCEIADALFEE-UHFFFAOYSA-N CC1=C2C=CC=C(N)C2=NC=C1
787 0 HANMWNJJOSJZHD-UHFFFAOYSA-N CC1=C(N)C=NC2=CC=CC=C12
788 0 YMZVFJOMOVOYGU-UHFFFAOYSA-N OC1=CC=C(C=C1)C(=O)N=[N+]=[N-]
789 0 ZJEKLLMAHUYJLL-QBFSEMIESA-N O=NC1C=CC(C=C1)=NC1=CC=CC=C1
790 0 TYJFYUVDUUACKX-UHFFFAOYSA-N CC1=NC2=CC=C(N)C=C2C=C1
791 0 QRRVMWPNMMLSGD-UHFFFAOYSA-N CP(C)C1=CC=CC=C1P(C)C
792 0 CMPFYFPPQJLMNK-UHFFFAOYSA-N C1C=CC(N=C1)C1=CC=CC=N1
793 0 IEAYECHBGTTWPZ-UHFFFAOYSA-N CC1=CC=C(C=C1)N1C=CN=C1
794 0 QHDFDLRQMJUPDH-UHFFFAOYSA-N O=NC(=C1CC=NC=C1)C1=CC=CC=C1
795 0 LGWRNIXKHGASPF-UHFFFAOYSA-N CC=CC1=NC2=CC=CC=C2N1
796 0 SCWLBXZTXMYTLF-UHFFFAOYSA-N NNC(=O)C1CC1C(=O)NN
797 0 ZAKYERLVLCYWJN-UHFFFAOYSA-N CC1=CC(N)=C2N=CC=CC2=C1
798 0 RBACQYXXRRSCLZ-UHFFFAOYSA-O C1CN1[PH+](N1CC1)N1CC1
799 0 SSXWYZPTXBDBHT-UHFFFAOYSA-N C1C=C(CC=N1)C1=CC=NC=C1
800 0 VKKZSJQQRIGUIE-UHFFFAOYSA-N NCC1=CC2=CC=CC=C2N=C1
801 0 RJWQGUGCODCCLR-UHFFFAOYSA-N CN=CC1C=NC2=CC=CC=C12
802 0 BNOVYBVKWYHEMQ-UHFFFAOYSA-N COC1=CC(OC)=NC(NC(N)=O)=N1
803 0 RQQLHRZJJNJFJR-UHFFFAOYSA-N CC1=CC2=C(C=C1)N=C(N)C=C2
804 0 PNGKBDPQOHMGRI-UHFFFAOYSA-N CC1=CC2=C(C=C1)C=CC(N)=N2
805 0 KBDMNBWTHOKXQA-UHFFFAOYSA-N CC1=NC=CC2=C1C=CC=C2N
806 0 LJFNUFCUPDECPC-UHFFFAOYSA-N N#CC1=CC2=C(CCNC2)C=C1
807 0 NDXAUQBKYIDUFC-UHFFFAOYSA-N CC1=C(OC(N)=C1C#N)C1=CC=CC=C1
808 0 RKWNQODBLXZUES-UHFFFAOYSA-N N#CC1=CC2=C(CNCC2)C=C1
809 0 TZOGTECADNZKPF-UHFFFAOYSA-N N#CCC1CC2=CC=CC=C2N1
810 0 TYJFYUVDUUACKX-UHFFFAOYSA-N CC1=NC2=CC=C(N)C=C2C=C1
811 0 YMQRPXBBBOXHNZ-UHFFFAOYSA-N ClCC(=O)N1CCOCC1
812 0 WJDGIPJZTYZBTJ-UHFFFAOYSA-N CC1=NC(C#N)=C(C=C1)[N+]([O-])=O
813 0 IKGHEEPPWYLINL-UHFFFAOYSA-N CC1=NC=C(N)C2=CC=CC=C12
814 0 OXLOSRNKHBLXEE-UHFFFAOYSA-N O=C1NCC2=NC=NC(=O)C2=C1
815 0 LNLHDBRHXADWJP-UHFFFAOYSA-N CC[Si](O)(O)C1=CC=C(OC)C=C1
816 0 BZKSAWDBBGWYNF-UHFFFAOYSA-N CNC1=CC=NC2=CC=CC=C12
817 0 NCZOVCDTUUZEEA-UHFFFAOYSA-N CC1=CC2=CC=CC=C2N=C1N
818 0 CEFYXGLOSWZHDA-UHFFFAOYSA-N C=CCNC1=CC=C(C=C1)C#N
819 0 RPARUSNHNBLGLA-UHFFFAOYSA-N CCCCCCCC#CCl
820 0 ADKRHEANEZONBA-UHFFFAOYSA-N [O-][N+](=O)C1=C(CC#N)N=CC=C1
821 0 SMPJZGCAUYUJJE-UHFFFAOYSA-N CC1=CC(=NC=C1)C1=NC=CC(C=O)=C1
822 0 OGCQBJWMDPBFTC-UHFFFAOYSA-N NC1=CC(=CC(=C1)C#N)[N+]([O-])=O
823 0 BBGWUWFDIBQIBE-UHFFFAOYSA-N O=C1NC2=CC=CC=C2C1N1C=CC=C1
824 0 RAVZRUBLUBGQNY-UHFFFAOYSA-N COP(=O)(CCC#N)OC
825 0 QTDZPCPIVFIEHW-UHFFFAOYSA-N CCN(CC)C(=O)C(Cl)=O
826 0 LQHBNDMPFRXLPG-UHFFFAOYSA-N COC(=O)C1CN=C(NN)N1
827 0 SMWJROWQRLQPNT-UHFFFAOYSA-N O=C(N1C=NC=N1)C1=CC=CO1
828 0 OKYJQKQWXQUUFA-UHFFFAOYSA-N CCN(CC)C(=O)C(F)C#N
829 0 PPWWTUDQPLIFFT-XPFMFLLJSA-N N1C=CN2\C=C/C=C\C=C/C2=C1
830 0 XKLRJKGBERAFIL-UHFFFAOYSA-N CC1=CC=CC=C1C1=CN=CN1
831 0 FBJOICPYOFJUBH-UHFFFAOYSA-N CC1=CC=CC=C1N1C=CC=N1
832 0 ISYNQVLHAGUCAC-UHFFFAOYSA-N O=C1N=CCC(=N1)C1=CON=C1
833 0 NRAUHHSMXPIDRT-UHFFFAOYSA-N [O-][N+](=O)N1CCN(CC1)N=C
834 0 JUJMLCBLUFHZJG-UHFFFAOYSA-N N#CC1=C2NCCCC2=CC=C1
835 0 IGZASRVSZZMMOV-UHFFFAOYSA-N CC1=C(C#N)C(=O)N(C1)C1=CC=CC=C1
836 0 FEWQWMKPPJZYCQ-UHFFFAOYSA-N NCC1=NC=CC2=CC=CC=C12
837 0 VOXAAVJVZSXESF-UHFFFAOYSA-N O=C(N1C=CC=CC=N1)C1=CC=CC=C1
838 0 OJYXXXCMHDDTGD-UHFFFAOYSA-N C1C=CC23CN(C=CC=C2)N=C13
839 0 QCEHLJOGHAARFA-UHFFFAOYSA-N [H]C12CC(=CC=C1)N1C=CC=CN21
840 0 GRTUEBYYYFNVJY-UHFFFAOYSA-N NC1(CC1)C1=CC=C(C=C1)C#N
841 0 BVQGQPVMVBOTID-UHFFFAOYSA-N NCC1=CC=NC2=CC=CC=C12
842 0 YOIRDOXBLHOFPV-UHFFFAOYSA-N [H]C12CCC([H])(C=C1)C1=C2C=NN=C1
843 0 VKKZSJQQRIGUIE-UHFFFAOYSA-N NCC1=CC2=CC=CC=C2N=C1
844 0 WFCOGDWJQJCTRJ-UHFFFAOYSA-N CCOC(=O)CCC(=O)C(F)F
845 0 QHNYQVOBANAFAW-UHFFFAOYSA-N CCN1C(=O)NC(=O)C(=NOC)C1=N
846 0 UHLOZXUJVHDKAG-UHFFFAOYSA-N CCN1C(=O)NC(=O)C1(NOC)C#N
847 0 YPCHNZDCUARXNN-UHFFFAOYSA-N N#CC1=CC2=C(NCCC2)C=C1
848 0 JSJBZQYLRCPBTB-UHFFFAOYSA-N [O-][N+](=O)C1=CC2=C(C=CN2)N=C1
849 0 BTOPAHVWGRYACX-UHFFFAOYSA-N COC1=CC=C(COCSC)C=C1
850 0 IOCSCGNRPAICJD-UHFFFAOYSA-N C1CC1C1=CC2=C(N1)N=CC=C2
851 0 IRVZIKFKPZOBIK-UHFFFAOYSA-N NC1=CC=CC=C1C1=CNC=C1
852 0 ZQLKOMXEZYQQBJ-UHFFFAOYSA-N CC1=CC2=C(C=CC=C2N)C=N1
853 0 SRRKWUOXHQCTAA-UHFFFAOYSA-N CCOCCOC1=CC=C(S)C=C1
854 0 ICKYBHPNMIHUPQ-UHFFFAOYSA-N NC1CCC2=C(C=CC=C12)C#N
855 0 XSSFIDOWUWMEBD-UHFFFAOYSA-N O=C1ONC(=N1)C1=CN=CC=C1
856 0 ZIERJKUZAYDTGS-UHFFFAOYSA-N N#CC1(CCC1)C1=CC=CC=N1
857 0 CZXXUCIWDMYADR-UHFFFAOYSA-N C#CCOC1=CC=CC=C1N1C=CN=C1
858 0 ICKYBHPNMIHUPQ-UHFFFAOYSA-N NC1CCC2=C(C=CC=C12)C#N
859 0 GMBUMPQPCQSHHG-UHFFFAOYSA-N NC1=CC(C#N)=C(C=C1)[N+]([O-])=O
860 0 CBDCFKLGMRFTRX-UHFFFAOYSA-N NCC1=CC=CC2=C1C=CN=C2
861 0 HNTPRADIZKVIMT-UHFFFAOYSA-N NCC1=C2C=CC=NC2=CC=C1
862 0 TXMHNJDESIWXIA-UHFFFAOYSA-N NCC1=CC2=CC=CC=C2C=N1
863 0 IASVOTKMXTUPSU-UHFFFAOYSA-N OC1=CC=CC=C1C(=O)N=[N+]=[N-]
864 0 NOJIAOYXQOQUSJ-UHFFFAOYSA-N CCSC1=C(OC)C=CC(OC)=C1
865 0 RYFOJXFXERAMLS-UHFFFAOYSA-N CN1C=CC=C1C2=CN=CC=C2
866 0 IIEWEOBJLYFZEH-UHFFFAOYSA-N CCOC1=NC2=CC=CC=C2C(=C1)C#N
867 0 POVSMFKXVSNGSU-UHFFFAOYSA-N CNC1=NC2=CC=CC=C2C=C1
868 0 UBUCNCOMADRQHX-UHFFFAOYSA-N C1=CC=C(C=C1)N(C2=CC=CC=C2)N=O
869 0 FEULTNHBSPJOSP-UHFFFAOYSA-N N#CCCC1=C(N=CO1)C1=CC=CC=C1
870 0 JTSBGMZPPPULTA-UHFFFAOYSA-N C1=CC=C(C=C1)NN=C2C=CC(=O)C=C2
871 0 KQSABULTKYLFEV-UHFFFAOYSA-N C1=CC2=C(C=CC=C2N)C(=C1)N
872 0 LQORVTFJCCREQE-UHFFFAOYSA-N NC1=CC=CC(=C1)C(=O)C1=CC=NC=C1
873 0 WQYABXDVWYTICQ-UHFFFAOYSA-N NCC1=CC2=C(C=CN=C2)C=C1
874 0 JVDMZKWSKOIKIP-UHFFFAOYSA-N C1CC(OC=C1)SC1CCC=CO1
875 0 SCOYSIILKQNHRZ-UHFFFAOYSA-N CC1=NC2=CC=CC=C2C=C1N
876 0 HNTPRADIZKVIMT-UHFFFAOYSA-N NCC1=C2C=CC=NC2=CC=C1
877 0 UJPCXXHCHFYZNW-UHFFFAOYSA-N NC1=CC=NC(=C1)C1=CC(C=O)=CC=C1
878 0 IWHYKHDTEZLMIP-UHFFFAOYSA-N CN=C(N[N+]([O-])=O)N[N+]([O-])=O
879 0 OIJHFHYPXWSVPF-UHFFFAOYSA-N C1=CC=C(C=C1)NC2=CC=C(C=C2)N=O
880 0 OPCQDOJDTZBLEJ-UHFFFAOYSA-N NCC1=CC=CC2=C1N=CC=C2
881 0 ZAYPKRMJIJBEBS-UHFFFAOYSA-N C1OC=CN2C(C=C1)=NC1=CC=CC=C21
882 0 XHFLYXSLDQQWPR-UHFFFAOYSA-N C1C=NC=CC=CC2=CC=CN12
883 0 GTLQQCMKADHZLK-UHFFFAOYSA-N [O-]N1N=C[N+](=O)C2=CC=CC=C12
884 0 VUFQZDRZUGCUGW-UHFFFAOYSA-N COC1=C(C#N)C2=CC=CC=C2N=C1C
885 0 FNLVEUOYGPHYAK-UHFFFAOYSA-N CCOC1=CC2=C(C=CN=C2C=C1)C#N
886 0 CPDGPGZSUGLFFL-UHFFFAOYSA-N C1ONC2=C3C=NN=C3OC=C12
887 0 NEGAAFKHJHOUOG-UHFFFAOYSA-N C1N2C=CC=C2CN2C=CC=C12
888 0 WSPYHJATOKJDTP-UHFFFAOYSA-N CC1CCN(CO1)C(Cl)=O
889 0 ORZRMRUXSPNQQL-UHFFFAOYSA-N O=N(=O)C1=CC2=NNC=C2C=C1
890 0 RJOTUXGUVOYSCN-UHFFFAOYSA-N C1OC=CC2=NC3=CC=CC=C3N2C=C1
891 0 OUVVCECMELPNNT-UHFFFAOYSA-N NC1=NC=C(C=N1)C(F)(F)F
892 0 IFFHOISHOWGDDA-UHFFFAOYSA-N NC(CCC(Cl)=C)C(O)=O
893 0 FHDXKEYPUYHMOF-UHFFFAOYSA-N OC(=O)C1=NNC2=C1N=CC=C2
894 0 PNQLYIFENTZQJB-UHFFFAOYSA-N C=CCN(C#N)C1=CC=CC=C1
895 0 BJLOHPDDZOBLBD-UHFFFAOYSA-N O=C1C=CC=CC1N=NC1=CC=CC=C1
896 0 FTRQCCAMRDXXGH-UHFFFAOYSA-N [O-][N+](=O)C1=CNC2=C1N=CC=C2
897 0 RCJQHXLFKXLFDW-UHFFFAOYSA-N CC(C)(C)NC(=O)C(Cl)=O
898 0 QUYLBOYTQKIXRT-UHFFFAOYSA-N CCOC(O)(CC(=O)OC)C(F)F
899 0 TZFGLMGQQDEFMH-UHFFFAOYSA-N CC1=CN(C=N1)C1=CC=CC=C1
900 0 AZXQNBVVQXYLDU-UHFFFAOYSA-N CC1=NC=CC2=CC=CC=C2N1
901 0 JSVGZEXTHLLLQF-UHFFFAOYSA-N C1CC1C1=CN=C2NC=CC2=C1
902 0 PDELHKUNNNEBDR-UHFFFAOYSA-N CN1CCC2=C1C=CC(=C2)C#N
903 0 WFZVIZJJHOLQJI-UHFFFAOYSA-N COP(=O)(OC)C(C)C#N
904 0 BTLCQUCMNTUJNV-UHFFFAOYSA-N N#CC1=CC=CC2=C1CCNC2
905 0 AYJQMIJIWOTSNM-UHFFFAOYSA-N CC1=CC(=NC2=NNC(N)=C12)C(F)F
906 0 TVZPXEZTWRAIID-UHFFFAOYSA-N CC1=C2N=CC=C(N)C2=CC=C1
907 0 KXSIUJJLRBAPGB-UHFFFAOYSA-N CCC1=NC2=CC=CC=C2N=C1
908 0 SRZFMMDHZCOFRB-UHFFFAOYSA-N CC1=CC2=C(N)C=CN=C2C=C1
909 0 SZUXCWXZQUMIPM-UHFFFAOYSA-N CC1=CC2=NC=CC(N)=C2C=C1
910 0 LAKQBTPNPXHTNB-UHFFFAOYSA-N CC1=CC(N)=NC2=CC=CC=C12
911 0 CDNKIYBKDCEQSE-UHFFFAOYSA-N O=CC1=CC=CN1C1=CC=C2C=CCN12
912 0 NCZOVCDTUUZEEA-UHFFFAOYSA-N CC1=CC2=CC=CC=C2N=C1N
913 0 JAVBTLDJPYBQEW-UHFFFAOYSA-N C1CC1C1=C2C=CC=CC2=NN1
914 0 GWKMDFXFYQEQFE-UHFFFAOYSA-N CN1C(=N)C=CC2=CC=CC=C12
915 0 NHOOTVPICXUNMW-UHFFFAOYSA-N CCC1=CC2=NC=CN=C2C=C1
916 0 KVOXUIQIFQLPFA-UHFFFAOYSA-N N#CC1=CC=C(C=C1)N1CCC1
917 0 MFAXWJFJPUDGMC-UHFFFAOYSA-N NC(=O)NC1CCNC(=O)N1
918 0 QVXKKOGYIMENPO-UHFFFAOYSA-N CC(=O)N1C=C(CC#N)C2=CC=CC=C12
919 0 HGHPGHVNTQSTNM-UHFFFAOYSA-N NCC1=NC2=CC=CC=C2C=C1
920 0 GQQGFKLMHBUXCM-UHFFFAOYSA-N CC1=C(N=CC=C1)C1=CN=CC(C=O)=C1
921 0 GIMAQHTWSRTIBM-UHFFFAOYSA-N CC1=CC(=NC=C1)C1=CN=CC(C=O)=C1
922 0 WTSJEDLFEQGVAD-UHFFFAOYSA-N CC1=CN=C(C=C1)C1=CN=CC(C=O)=C1
923 0 ROFTTWYOVYNBCT-UHFFFAOYSA-N CC1=NC(=CC=C1)C1=CN=CC(C=O)=C1
924 0 FUCMFBXWLUGVIZ-UHFFFAOYSA-N O=NN1CCCN(CC1)N=O
925 0 KPFDDEKLIBIDOA-UHFFFAOYSA-N CC1=CC2=C(C=C1)C(N)=NC=C2
926 0 IXAIBYHIYVTZJU-UHFFFAOYSA-N CC1=C2C=CC=C(OCC#N)C2=NC=C1
927 0 FPQYNMIPHSIVOX-UHFFFAOYSA-N CC1=C2C=CC=NC2=C(OCC#N)C=C1
928 0 DBOBOPSSKJMSSY-UHFFFAOYSA-N CC1=CC2=CC(N)=NC=C2C=C1
929 0 YXBRMVWSLWTZRS-UHFFFAOYSA-N CC1=CC2=C(C=CN=C2N)C=C1
930 0 LJSOGDSGNLJAQX-UHFFFAOYSA-N CC1=CC(=CC=C1)C1=CN=CN1
931 0 DOYDZMAOKFRJQT-UHFFFAOYSA-N CNC[Ge](C)(C)C
932 0 RQESTCNTEGLSKG-UHFFFAOYSA-N [O-][N+]1=CC=CC(=C1)C1=NN=CO1
933 0 RTVFPDUPKCXGAX-UHFFFAOYSA-N FC1=CC=C2C=[N+]3C=CC=CC3=CC2=C1
934 0 DVWKPMZLMVKPSF-UHFFFAOYSA-N CN=C(CC#N)C1=CC=CC=C1
935 0 ZTMHEIRKNHCJEG-UHFFFAOYSA-N NCC1=CN=CC2=CC=CC=C12
936 0 QDIMXAPBLRUGPW-UHFFFAOYSA-N NC(=O)NC(NC(N)=O)C1=CC=CO1
937 0 YRMIZZHAGCDHTG-UHFFFAOYSA-N CN1C=CC=C1C1=CC=CC=N1
938 0 JHIAOWGCGNMQKA-UHFFFAOYSA-N CC1=NC2=C(C=CC=C2N)C=C1
939 0 WSGURAYTCUVDQL-UHFFFAOYSA-N O=N(=O)C1=CC=C2NN=CC2=C1
940 0 XPODHYXMGYVFRC-UHFFFAOYSA-N CCCCCC=CC=CCl
941 0 IFUSVKAQPZQILY-UHFFFAOYSA-N CCCCCC#CCCCl
942 0 TWCVCECJVZOZRM-UHFFFAOYSA-N CC1=CC=CC=C1N1C=CN=C1
943 0 IUOZBCBVPJAMLI-UHFFFAOYSA-N CC1(C)CCCC(CCl)=C1
944 0 GAUZCKBSTZFWCT-UHFFFAOYSA-N [O-][N+](=NC1=CC=CC=C1)C1=CC=CC=C1
945 0 LJSOGDSGNLJAQX-UHFFFAOYSA-N CC1=CC(=CC=C1)C1=CN=CN1
946 0 JVDDCRWHONVFGZ-UHFFFAOYSA-N [H]C12CCC([H])(C1)C(C2)=C(C#N)C#N
947 0 ZQBSIDQSRKCORY-UHFFFAOYSA-N CC(C)C(=O)N(C)C(Cl)=O
948 0 NIRFTVJZLBIWCB-UHFFFAOYSA-N CCC1=C2N=CC=NC2=CC=C1
949 0 DTLVPICXPRRMOQ-UHFFFAOYSA-N [O-][N+](=O)C1=CNC2=C1C=CC=N2
950 0 WJAXOCCOWNXHNF-UHFFFAOYSA-N CC(Cl)CC1CCCC=C1
951 0 DOLLYQMFYVIQQU-UHFFFAOYSA-N CS(=O)OCCCC1=CC=CC=C1
952 0 MYMTXKSWWOINRT-UHFFFAOYSA-N CC1=NC(=CC=C1)C1=CC=CC(C=O)=N1
953 0 XFSXFNPTTANTPD-UHFFFAOYSA-N OCOCOCOCOCOCO
954 0 IYQKSFDFSHYLNT-UHFFFAOYSA-N CC1=CC(=NC=C1)N1C=CC=C1
955 0 RQLKZZBMSWQOQJ-UHFFFAOYSA-N COc1nccc2c3ccccc3[nH]c12
956 0 KVDBSBGVFWLUNR-UHFFFAOYSA-N O=CC1=CC=CN1C1C=CC2=CC=CN12
957 0 XIOARIKOXRLBHU-UHFFFAOYSA-N CC1=CC2=C(N=CC=C2)N=C1C
958 0 AZHUOPNKXMFIAA-PKNBQFBNSA-N CN1C=CC(=N)c2ccccc12
959 0 WMMLKHPOXNLPDB-UHFFFAOYSA-N CC(=C)C(=O)OC1CCCC2SC12
960 0 ILDRNIDSVAZBMZ-UHFFFAOYSA-N NC1=NC=C(N=C1)C(F)(F)F
961 0 IFFHOISHOWGDDA-YFKPBYRVSA-N NC(CCC(=C)Cl)C(=O)O
962 0 VDYFFXPVIBDLOT-UHFFFAOYSA-N Cc1nc(C)c2ccccc2n1
963 0 OIKFIPOMXWTXJJ-UHFFFAOYSA-N COc1ccc2[nH]c3cnccc3c2c1
964 0 ATANSMRLEKOJCL-UHFFFAOYSA-N NNC1=NC(F)=C(F)C=C1F
965 0 MULCSVVUUHJKOG-UHFFFAOYSA-N COC(=O)C1(SC)C2CCC=CC12
966 0 KVMVMYHPFROJNZ-UHFFFAOYSA-N CC(C)=C=CS(=O)(=O)C=C=C(C)C
967 0 MQPVVGVPBQMICL-UHFFFAOYSA-N CP(C)C1=CC=C(C=C1)P(C)C
968 0 GQCJKMWBMMILDB-UHFFFAOYSA-N CCCC(Cl)(CCC)C#C
969 0 DKPVRRHCWVGYDO-UHFFFAOYSA-N CC1=C(C=CN=C1C#N)[N+]([O-])=O
970 0 UYGWWKQRYFFLPH-UHFFFAOYSA-N CN(C)[Ge](C)(C)C
971 0 FKHNZQFCDGOQGV-UHFFFAOYSA-N CC1=C(C)N=C2C=CC=CC2=N1
972 0 NGSYOAPCMHUDMI-UHFFFAOYSA-N C[N+]1=C2CC(=O)C(=O)C=C2C(O)C1
973 0 YKSXILUTMOSRKB-UHFFFAOYSA-N [H]C12CCC(CCl)(CC1)CC2
974 0 CPSDOQHEIBZMQC-UHFFFAOYSA-N CC1=CC(C2=CC=CO2)=C(C#N)C(C)=N1
975 0 LVDKUPCIOHILKP-UHFFFAOYSA-N CC(C)(C)C=CS(=O)C1=CC=CO1
976 0 XBCIOBSQHJYVBQ-UHFFFAOYSA-N NNC1=CC=CC2=CC=CC=C12
977 0 DNASHANEKXPNBG-UHFFFAOYSA-N CC[Si]1(CC)ONC(C)=N1
978 0 OTEIHNBMJOUXOB-UHFFFAOYSA-N CCCC1=N[Si](C)(C)ON1
979 0 GMEUGEIBSOWNDP-UHFFFAOYSA-N ClC(=O)CN1CCOCC1
980 0 HMEGOYMIPUGFHF-UHFFFAOYSA-N CC1=CC(C)=C2C=NN=CC2=C1
981 0 AHYRKDKBOIYXFE-UHFFFAOYSA-N CC1=CN=CC2=C1C(N)=CC=C2
982 0 HOPJDMUQXMCFGQ-UHFFFAOYSA-N OC1CCCN(C1)C(Cl)=O
983 0 LHHKBOCJHGMCTM-UHFFFAOYSA-N CC1=CC=C(O1)SC1(C)CCCO1
984 0 LMDPJJFWLNRVEH-UHFFFAOYSA-N COc1ccc2c(c1)[nH]c3cnccc23
985 0 OWIRCRREDNEXTA-UHFFFAOYSA-N [O-][N+](=O)C1=NNC2=CC=CC=C12
986 0 RDGQKNGDCGSGCR-UHFFFAOYSA-N O=C1ONC(=N1)C1=CC=NC=C1
987 0 FIAIKJQZLXLGCR-UHFFFAOYSA-N NC1=NC=NC(=C1)C(F)(F)F
988 0 RKWNQODBLXZUES-UHFFFAOYSA-N N#CC1=CC2=C(CNCC2)C=C1
989 0 CMGZNXXFTFOGBG-UHFFFAOYSA-N N#CC1CCCC2=C1N=CC=C2
990 0 MGCGMYPNXAFGFA-UHFFFAOYSA-N NC1=C(C=C(C=C1)[N+]([O-])=O)C#N
991 0 AVAZRPNRSUVNKU-PSRSYCBASA-N CC(=CCC(N)C(=O)O)Cl
992 0 FKHNZQFCDGOQGV-UHFFFAOYSA-N CC1=C(C)N=C2C=CC=CC2=N1
993 0 HJVKGTRGOACYKX-UHFFFAOYSA-N NC(=O)NC1CCCN1N=O
994 0 BTWMZZKELDKPQU-UHFFFAOYSA-N Cc1nccc2c3ccccc3n(O)c12
995 0 KHAHWKLZGBIAKT-UHFFFAOYSA-N CC1=NC(=NC=C1)C1=CC=C(C=O)C=C1
996 0 HDQXNSNMBZJQPB-UHFFFAOYSA-N COC1=CC=CC2=C1NC1=C2C=CC=N1
997 0 MUEWUNUBHRREED-UHFFFAOYSA-N COC(OC)C1=CC=C(SC)C=C1
998 0 MDINJXPXRJZADH-UHFFFAOYSA-N COCP1CC(C)=C(C)C1
999 0 VJNMUKGZDONIAN-UHFFFAOYSA-N CC1=NC=CC2=C1C=CC(N)=C2
1000 0 PMZZMJXDSOWBRF-UHFFFAOYSA-N [N-]=[N+]=C1CC2C=CC1C=CC=C2
1001 0 LWTQIJLYJZDJQP-UHFFFAOYSA-N CC1=CC2=C(C=CC(N)=C2)C=N1
1002 0 PHCKNSBYAFTJKZ-UHFFFAOYSA-N [O-][N+](=O)C1=CN=C(CC#N)C=C1
1003 0 LVPWBAWEMJJROF-UHFFFAOYSA-N CC(C)CS(=O)(=O)C1=CC=CC=C1
1004 0 JKYYJYWSTZTWKF-UHFFFAOYSA-N CC1=CN=CC2=C1C=C(N)C=C2
1005 0 COCFIBRMFPWUDW-UHFFFAOYSA-N CC1=NC2=CC=CC=C2C(N)=C1
1006 0 RMCRMKZIVXSMLL-UHFFFAOYSA-N C(N1C=CC=C1)C1=CC=NC=C1
1007 0 PKXSNWGPLBAAJQ-UHFFFAOYSA-N NC1=CC2=CC=CC=C2C(N)=C1
1008 0 OILNCMJXEIYIGM-UHFFFAOYSA-N C[S+](C)CC(=O)C[S+](C)C
1009 0 HPEJLSHBBHMTIQ-UHFFFAOYSA-N CCC1=CC2=CN=NC=C2C=C1
1010 0 LRONGHRJOXENBN-UHFFFAOYSA-N CC1=CC2=NC=CN=C2C(C)=C1
1011 0 WJRDPCUXOWJUET-UHFFFAOYSA-N CCN1CN(C=C1)C(F)(F)C(F)F
1012 0 FEEQTCIVZQOKMJ-UHFFFAOYSA-N NC1=C(C#N)C(=CC=C1)[N+]([O-])=O
1013 0 WZJPGCHCOHYLMB-UHFFFAOYSA-N Cc1oc(cn1)c2c[nH]c3ccccc23
1014 0 BATZHWWYNGQYHC-UHFFFAOYSA-N CC1=CC(=NC=C1[N+]([O-])=O)C#N
1015 0 YETBHGZOUUDSPW-UHFFFAOYSA-N CC1=NC2=C(C=CC=C2OCC#N)C=C1
1016 0 VVLXEASYKMQILM-UHFFFAOYSA-N NC1=CC=CC(C#N)=C1[N+]([O-])=O
1017 0 BEYOBVMPDRKTNR-UHFFFAOYSA-N Oc1ccc(cc1)N=Nc1ccccc1
1018 0 PSSDKUXPKXRMRV-UHFFFAOYSA-N NC1=C(N)C(F)=C(F)N=C1F
1019 0 JYESXCFBVNUOSJ-UHFFFAOYSA-N [O-][N+](=O)C1=CC=C(NC#N)C=C1
1020 0 VCVAKYAAHLHCKO-UHFFFAOYSA-N COC(=O)C(CC(=C)Cl)N
1021 0 QUWBTZJNTMHUDG-UHFFFAOYSA-N CON(C)C(=O)C=CCCl
1022 0 TXICEFBDNMLWRL-UHFFFAOYSA-N CC(=O)CC(=O)NCCCl
1023 0 QAJPAJDCRJRFOV-UHFFFAOYSA-N CCOC(=O)C(Cl)=CCN
1024 0 RFNNMVJIAWIWKO-UHFFFAOYSA-N FC(F)(F)C1OCC2=[N+]1CCC2
1025 0 ZNTZYZTUMRXBMY-UHFFFAOYSA-N C1OC2=CC=CC=C2C=C1N1C=CN=C1
1026 0 ZNOCGWVLWPVKAO-UHFFFAOYSA-N CO[Si](OC)(OC)C1=CC=CC=C1
1027 0 GCDPMULMEAVNSF-UHFFFAOYSA-N CC1=C2C=CC=NC2=C(N)C=C1
1028 0 CWYBJZBJPJILCJ-UHFFFAOYSA-N CC1=CC(=C(N=C1)C#N)[N+]([O-])=O
1029 0 HZFFLNZBFZCLNR-UHFFFAOYSA-N CC=C(CC(C(=O)O)N)Cl
1030 0 MSFPMJPVPGVZQG-UHFFFAOYSA-N [H]C12CCCP(=O)(CCC1)C2
1031 0 ARWUQRZAXODZOF-UHFFFAOYSA-N CN1C=CC=C1C1=CC=NC=C1
1032 0 OZCAXVJMDCPLEO-UHFFFAOYSA-N N#CC1NCCC2=CC=CC=C12
1033 0 GRTUEBYYYFNVJY-UHFFFAOYSA-N NC1(CC1)C1=CC=C(C=C1)C#N
1034 0 HJBLUNHMOKFZQX-UHFFFAOYSA-N ON1N=NC2=CC=CC=C2C1=O
1035 0 DLQXMMVCGDNDAN-UHFFFAOYSA-N FC1=CC=C(C=C1)[B-](F)(F)F
1036 0 FGFXABWVPFHRID-UHFFFAOYSA-N CC1CN(CCN1N=O)N=O
1037 0 IIUAUCCKFFABTQ-UHFFFAOYSA-N [O-][N+](=O)NC1=NCCCCN1
1038 0 WDYIQJPWZQFULJ-UHFFFAOYSA-N FC1=CC=CC=C1[B-](F)(F)F
1039 0 GSFYBIXRNVUQFC-UHFFFAOYSA-N CCNC(=O)C1=NNC(C)=C1N(=O)=O
1040 0 HCQXMXPQLFTXRI-UHFFFAOYSA-N FC1=CC(=CC=C1)[B-](F)(F)F
1041 0 ORZCYKQSPWKAAD-UHFFFAOYSA-N N1C=NC2=C1C(=NC=N2)[N+]1=CC=CC=C1
1042 0 XBCIOBSQHJYVBQ-UHFFFAOYSA-N NNC1=CC=CC2=CC=CC=C12
1043 0 YKRHQAIHJWZQHU-UHFFFAOYSA-N FC1=CC=CC2=CC3=CC=CC=[N+]3C=C12
1044 0 WBTVZVUYPVQEIF-UHFFFAOYSA-N [O-][N+](=O)C1=CC=CC2=C1C=NN2
1045 0 ZWWWLCMDTZFSOO-UHFFFAOYSA-N CCOP(=O)(OCC)C#N
1046 0 RBACQYXXRRSCLZ-UHFFFAOYSA-O C1CN1[PH+](N1CC1)N1CC1
1047 0 BOQXPAKRNJXZFB-UHFFFAOYSA-N CC1=C(C=CC(=N1)C#N)[N+]([O-])=O
1048 0 OVVSLQALGKWCSE-UHFFFAOYSA-N NCC(SC(N)=N)C(O)=O
1049 0 DFMTZSKRSKATQR-UHFFFAOYSA-N CN1C=C(C=N1)C1=CC=CC=C1
1050 0 XTXZCNATVCIKTR-UHFFFAOYSA-N CC1=C(C=NN1)C1=CC=CC=C1
1051 0 CGYHLQRLSQLPSX-UHFFFAOYSA-N N#CC(=CC1CCC=CC1)C#N
1052 0 KMSQJNWARXZFII-UHFFFAOYSA-N CC1=CC(=CN=C1C#N)[N+]([O-])=O
1053 0 CNYCNFQLBPJOSC-UHFFFAOYSA-N O=C1C=CC=C(C=C1)N1C=CC=CC=N1
1054 0 ZMNWUNQKJMZXJD-UHFFFAOYSA-N [O-][N+](=O)C1=CNC2=C1C=CN=C2
1055 0 BXEHFOFOUIKEKE-UHFFFAOYSA-N O=S1(=O)CC2C(C1)C1CCC2C=C1
1056 0 GOGCCGZWMJDIMX-UHFFFAOYSA-N CC1=C2C=CN=C(C)C2=NC=C1
1057 0 GOWOIOQTEOTNIL-UHFFFAOYSA-N CC(C)NP(F)(=S)NC(C)C
1058 0 UUWYUBKTWPLKKD-UHFFFAOYSA-N CCCS(=O)(=O)C1=CC=C(C)C=C1
1059 0 QGIIQXAIUSWPDR-UHFFFAOYSA-N CC1=CC(=CC=C1)N1C=CC=N1
1060 0 WNHGKHCOVLPMTE-UHFFFAOYSA-N N#CC(C#N)=C(C1CC1)C1CC1
1061 0 OKBVMLGZPNDWJK-UHFFFAOYSA-N NC1=CC=C(N)C2=CC=CC=C12
1062 0 UOEYVBHUBALBHN-UHFFFAOYSA-N CCSC1=C(OC)C=CC=C1OC
1063 0 ONIILGGYLAPLKE-UHFFFAOYSA-N CNC(C(=O)O)CC(=C)Cl
1064 0 RHZYERSKMQJUCP-UHFFFAOYSA-N CCCCC#CCCCCl
1065 0 VKQPDHKSUIHUDF-UHFFFAOYSA-N NC1=C(C=CC(=C1)C#N)[N+]([O-])=O
1066 0 XFELLILBJUVQDE-UHFFFAOYSA-N N#CCC1=CNC2C1=CC=CC2
1067 0 GUKULMCQRHXQPR-UHFFFAOYSA-N CC1=CC=CC=C1C1=NC=CN1
1068 0 RLOJFVDMKIHFPQ-UHFFFAOYSA-N [O-][N+](=O)C1=CNC2=C1C=NC=C2
1069 0 AMNLJFRCMYYJLT-UHFFFAOYSA-N O=NC=C1C=CN(C=C1)C1=CC=CC=C1
1070 0 NKDYJOFWMSSDFZ-UHFFFAOYSA-N [O-][N+](=O)C1=NC=C2C=CNC2=C1
1071 0 GTGQSEZHZPJTJT-UHFFFAOYSA-N O=C1C=CC(C=C1)N=NC1=CC=CC=C1
1072 0 XJPLQRHJDCAKLV-UHFFFAOYSA-N CC(C)C1=CS(=O)(=O)C=C1C(C)=C
1073 0 VEFPNGKEPJQVGN-UHFFFAOYSA-N N#CCC1=CNC2=CC=CCC12
1074 0 BVZXIDIOUXQHHX-UHFFFAOYSA-N CS(=O)(=O)OCCCCCCF
1075 0 WSKHYOXDVZCOJP-UHFFFAOYSA-N NC1=CC=C2C(N)=CC=CC2=C1
1076 0 ZDWYJINCYGEEJB-UHFFFAOYSA-N NC1=CC2=C(C=CC=C2N)C=C1
1077 0 SHZXUUVOVQTNCK-UHFFFAOYSA-N N#CC1=CC=C(NC2CC2)C=C1
1078 0 HWVIKBAAKYHVHW-UHFFFAOYSA-N N#CC1=NC2=C(CCCC2)C=C1
1079 0 SAEMCVCVAUDVNV-UHFFFAOYSA-N N#CC1=CC=CC=C1NC1CC1
1080 0 QQEDYUHGZYMULN-UHFFFAOYSA-N NC1=CC2=C(NC3=CC=CC=C3O2)C=C1
1081 0 DXOOSABRNOEZOE-UHFFFAOYSA-N NC1=CN=CN=C1C(F)(F)F
1082 0 OWLRUQWOUYITHU-UHFFFAOYSA-N CC1=NC2=C(C)C=CN=C2C=C1
1083 0 DTPDWEQVJIWLIR-UHFFFAOYSA-N C(c1c[nH]c2=CCCC=c12)C#N
1084 0 SHMSNUIEGXTULZ-UHFFFAOYSA-N OC(=N)N=NC(CF)C(O)=O
1085 0 CVBJAUACQDKUTC-UHFFFAOYSA-N CCS(=O)(=O)C(C)C1=CC=CC=C1
1086 0 QXXISAGAORFKJO-UHFFFAOYSA-N N#CCC1CNc2c1cccc2
1087 0 BVQGQPVMVBOTID-UHFFFAOYSA-N NCC1=CC=NC2=CC=CC=C12
1088 0 SFPIWFSIABZJCI-UHFFFAOYSA-N [N-]=[N+]=C1CCCC2=CC=CC=C12
1089 0 LJFNUFCUPDECPC-UHFFFAOYSA-N N#CC1=CC2=C(CCNC2)C=C1
1090 0 ORVFESLVGUYWRT-UHFFFAOYSA-N CCOC(O)=NC1=C(N=CN1)C(N)=O
1091 0 USDSJWOYSHFPND-UHFFFAOYSA-N C1CN=C(O1)C1=NC2=CC=CC=C2C=C1
1092 0 FEWQWMKPPJZYCQ-UHFFFAOYSA-N NCC1=NC=CC2=CC=CC=C12
1093 0 XWRZKLKALVJDDS-UHFFFAOYSA-N NC(N)=NC(CS)C(O)=O
1094 0 WHCMAPPCHCJCQG-UHFFFAOYSA-N NCC1=CC2=C(C=C1)C=NC=C2
1095 0 RUFZNDNBXKOZQV-UHFFFAOYSA-N C1CN2C(C1)=NC1=CC=CC=C21
1096 0 FDLRJNFKRSTQRJ-UHFFFAOYSA-N C(N1C=NC2=CC=CC=C12)C1=CC=CO1
1097 0 SGGZIDMHAYQQCA-UHFFFAOYSA-N CC1=CC=NC2=NC=CC(C)=C12
1098 0 VITXYPUCOQUWPJ-UHFFFAOYSA-N CC1=CC(=CC(=N1)C#N)[N+]([O-])=O
1099 0 NHGURDSIZSTGGF-UHFFFAOYSA-N C1=CC=C(NC1)c1ccccn1
1100 0 BZFVVFMFMBETFD-UHFFFAOYSA-N CCCS(=O)(=O)CC1=CC=CC=C1
1101 0 LGMGPNAOZRUYCD-UHFFFAOYSA-N CC(C)(C)S(=O)(=O)C1=CC=CC=C1
1102 0 XTBLDMQMUSHDEN-UHFFFAOYSA-N NC1=CC2=CC=CC=C2C=C1N
1103 0 DBXKJGIKEDHVLW-UHFFFAOYSA-N C1=CC=NC(C1)c1ccccn1
1104 0 RTKXRSRADBUSHY-UHFFFAOYSA-N NCC1=CC=CC2=CC=NC=C12
1105 0 ZLWBUQGQPBGMRI-UHFFFAOYSA-N CC1=C(C=C(C=N1)[N+]([O-])=O)C#N
1106 0 RXZRAOONKFIKQQ-UHFFFAOYSA-N NP(=S)(N1CC1)N1CC1
1107 0 DKOROYSYZIOJRG-UHFFFAOYSA-N O=C1NNC(=O)C2=C1C=CC=N2
1108 0 NUCKJGIGTYIHIW-UHFFFAOYSA-N NC1(CCOCC1)C(Cl)=O
1109 0 PFUKZLROXBQEGY-UHFFFAOYSA-N CC1(C)COCN1C(Cl)=O
1110 0 YRMIZZHAGCDHTG-UHFFFAOYSA-N CN1C=CC=C1C1=CC=CC=N1
1111 0 GXZBEFHGCFDMAY-UHFFFAOYSA-N C1NCc2cccc3[nH]cc1c23
1112 0 YFOOEYJGMMJJLS-UHFFFAOYSA-N NC1=CC=CC2=C1C(N)=CC=C2
1113 0 QJACRCAPQIYMIH-UHFFFAOYSA-N CN(C)C(=O)C(Cl)C(C)=O
1114 0 UNSLQFMTPYHZDA-UHFFFAOYSA-N CC1=NC2=CC=CC(N)=C2C=C1
1115 0 KRTDQDCPEZRVGC-UHFFFAOYSA-N [O-][N+](=O)C1=NC2=CC=CC=C2N1
1116 0 HGHPGHVNTQSTNM-UHFFFAOYSA-N NCC1=NC2=CC=CC=C2C=C1
1117 0 HITJTAMAXDBYKZ-UHFFFAOYSA-N CC1(C)CN(CO1)C(Cl)=O
1118 0 MLNFIKWLVONTIU-UHFFFAOYSA-N NN1CCN(CC(O)=O)C1=N
1119 0 GDMZHPUPLWQIBD-UHFFFAOYSA-N NC1=CC=CC=C1N1C=CC=C1
