# Supplementary material for: Ion mobility collision cross-section atlas for known and unknown metabolite annotation in untargeted metabolomics
Source: Nat Commun. 2020 Aug 28;11:4334. doi: 10.1038/s41467-020-18171-8 (PMC7455731; doi:10.1038/s41467-020-18171-8)
Supplement: Supplementary file 8 — Supplementary Data 5 [file 41467_2020_18171_MOESM8_ESM.zip › 01_positive_mode/L0819/cfmid_pred_spec.msp]

Name: +ve in-silico MS/MS by CFM-ID for NLVFBUXFDBBNBW-PBSUHMDJSA-N
ID: NLVFBUXFDBBNBW-PBSUHMDJSA-N
Comment: Energy0
Num peaks: 14
145.0971541 4.470662591
162.0760843 1.901653515
272.1604826 2.370433363
289.1394128 1.524719556
289.1870317 7.765263561
290.1710473 6.414361546
306.1659619 3.691362709
307.1975964 15.61017974
324.1765266 1.528518708
433.2292904 4.325877889
434.213306 4.139140532
450.2558395 6.442977595
451.2398551 9.56783279
468.2664042 11.17668453

Name: +ve in-silico MS/MS by CFM-ID for NLVFBUXFDBBNBW-PBSUHMDJSA-N
ID: NLVFBUXFDBBNBW-PBSUHMDJSA-N
Comment: Energy1
Num peaks: 23
128.070605 2.07790001
144.0655196 0.9519942287
145.0971541 9.133604278
147.1128041 1.491425586
161.0920687 15.71282514
162.0760843 2.00486834
163.1077188 4.679373288
234.1448325 1.584627427
272.1604826 1.447692188
289.1870317 6.078491401
290.1710473 7.836247906
292.1866974 0.9728227923
306.1659619 5.379695848
307.1499775 1.108002563
307.1975964 8.317940014
324.1765266 3.039274435
433.2292904 2.019910663
434.213306 1.015054493
436.2401895 0.7409676581
438.2558395 1.377797177
440.2714896 0.8999880779
450.2558395 1.251344608
451.2398551 1.001219469

Name: +ve in-silico MS/MS by CFM-ID for NLVFBUXFDBBNBW-PBSUHMDJSA-N
ID: NLVFBUXFDBBNBW-PBSUHMDJSA-N
Comment: Energy2
Num peaks: 31
42.03382555 1.353566156
44.04947561 0.957045394
46.06512568 0.9534562666
58.02874017 1.095848807
60.04439023 1.492041841
71.06037464 1.859474284
72.04439023 0.8913013825
73.02840582 1.182254502
73.07602471 0.8505535899
85.07602471 1.943285328
86.0600403 0.9460987736
88.03930485 1.159695701
104.070605 0.9606697865
120.0655196 0.8490732771
127.0865894 1.320153748
128.070605 0.9782602317
129.1022395 1.770698424
143.081504 0.9432808072
144.0655196 0.945096131
145.0971541 13.19841238
146.0811697 1.15559174
147.1128041 2.226355237
161.0920687 5.659952839
162.0760843 0.9733894857
163.1077188 1.691946344
204.1342679 1.157568966
205.1182834 0.9318804879
288.1553972 0.9523084279
289.1870317 3.873370572
290.1710473 4.698289507
307.1975964 4.039306342

Name: +ve in-silico MS/MS by CFM-ID for ZZZCVVSDKFDQJU-UHFFFAOYSA-N
ID: ZZZCVVSDKFDQJU-UHFFFAOYSA-N
Comment: Energy0
Num peaks: 6
57.06987671 1.730517504
412.2078267 1.624300637
450.2598623 3.43145901
452.2391268 1.289053719
468.270427 61.0464224
486.2809917 22.06110705

Name: +ve in-silico MS/MS by CFM-ID for ZZZCVVSDKFDQJU-UHFFFAOYSA-N
ID: ZZZCVVSDKFDQJU-UHFFFAOYSA-N
Comment: Energy1
Num peaks: 7
43.05422664 4.314330557
45.06987671 6.235354676
57.06987671 6.013016259
450.2598623 10.35640676
452.2391268 4.303054389
468.270427 42.1787383
486.2809917 8.437367016

Name: +ve in-silico MS/MS by CFM-ID for ZZZCVVSDKFDQJU-UHFFFAOYSA-N
ID: ZZZCVVSDKFDQJU-UHFFFAOYSA-N
Comment: Energy2
Num peaks: 11
53.03857658 3.701941053
55.05422664 5.077442538
57.06987671 11.63636455
59.08552677 7.607314601
410.1921767 5.594328566
412.2078267 5.658036945
438.2234768 4.545002425
440.2391268 2.668782186
450.2598623 9.606888074
452.2391268 17.1828371
468.270427 7.874227644

Name: +ve in-silico MS/MS by CFM-ID for NLVFBUXFDBBNBW-BYCZDCDDSA-N
ID: NLVFBUXFDBBNBW-BYCZDCDDSA-N
Comment: Energy0
Num peaks: 14
145.0971541 4.481847262
162.0760843 1.907154987
272.1604826 2.375723257
289.1394128 1.528122143
289.1870317 7.785909031
290.1710473 6.428193096
306.1659619 3.703389153
307.1975964 15.65747543
324.1765266 1.533270011
433.2292904 4.335531584
434.213306 4.148377501
450.2558395 6.464383566
451.2398551 9.601480593
468.2664042 11.22662431

Name: +ve in-silico MS/MS by CFM-ID for NLVFBUXFDBBNBW-BYCZDCDDSA-N
ID: NLVFBUXFDBBNBW-BYCZDCDDSA-N
Comment: Energy1
Num peaks: 23
127.0865894 0.7505056645
128.070605 2.118383579
144.0655196 0.9507704174
145.0971541 9.137709685
147.1128041 1.489173089
161.0920687 15.67821355
162.0760843 2.001975612
163.1077188 4.670333606
234.1448325 1.582590351
272.1604826 1.445831145
289.1870317 6.063890807
290.1710473 7.818149232
292.1866974 0.9715722053
306.1659619 5.372352199
307.1499775 1.1065782
307.1975964 8.299330206
324.1765266 3.03394759
433.2292904 2.017314019
434.213306 1.013749617
438.2558395 1.375849562
440.2714896 0.8987484301
450.2558395 1.249018851
451.2398551 0.9992430697

Name: +ve in-silico MS/MS by CFM-ID for NLVFBUXFDBBNBW-BYCZDCDDSA-N
ID: NLVFBUXFDBBNBW-BYCZDCDDSA-N
Comment: Energy2
Num peaks: 31
42.03382555 1.501416705
44.04947561 0.8512347152
46.06512568 0.8442609634
54.03382555 0.8473579929
58.02874017 1.101494095
60.04439023 1.502669842
71.06037464 1.853050064
72.04439023 0.8885344086
73.02840582 1.190701645
85.07602471 1.957115757
86.0600403 0.956234696
88.03930485 1.167973661
104.070605 0.967515543
120.0655196 0.8551380353
127.0865894 1.36984382
128.070605 1.057056161
129.1022395 1.783300546
143.081504 0.9499941695
144.0655196 0.9518224131
145.0971541 13.20080502
146.0811697 1.163816127
147.1128041 2.219258771
161.0920687 5.638543199
162.0760843 0.9805301101
163.1077188 1.687247164
204.1342679 1.16405756
205.1182834 0.9362883073
288.1553972 0.9590860401
289.1870317 3.860211777
290.1710473 4.699817076
307.1975964 4.063031926

Name: +ve in-silico MS/MS by CFM-ID for HPXLYLYCAPSXST-VEESAYDSSA-N
ID: HPXLYLYCAPSXST-VEESAYDSSA-N
Comment: Energy0
Num peaks: 6
95.02398914 1.078801121
112.0505382 78.12266007
140.1182239 1.91473192
157.144773 4.167853085
185.1396876 1.567576463
451.2411925 2.479574713

Name: +ve in-silico MS/MS by CFM-ID for HPXLYLYCAPSXST-VEESAYDSSA-N
ID: HPXLYLYCAPSXST-VEESAYDSSA-N
Comment: Energy1
Num peaks: 14
68.0130901 1.30123913
69.04472458 4.502753005
74.07127368 3.595075472
83.02398914 1.895165686
84.05562361 1.683508952
84.08077574 0.973786927
85.0396392 1.060990067
86.07127368 3.155601001
95.02398914 2.132687354
112.0505382 41.647825
115.1229749 1.106728831
140.1182239 8.478070825
157.144773 7.979496983
185.1396876 1.140466938

Name: +ve in-silico MS/MS by CFM-ID for HPXLYLYCAPSXST-VEESAYDSSA-N
ID: HPXLYLYCAPSXST-VEESAYDSSA-N
Comment: Energy2
Num peaks: 23
15.02292652 0.8641814914
43.02907452 2.084901397
45.04472458 0.8772279574
50.00252542 0.9528835506
52.01817548 1.745581324
56.04947561 0.9224349482
57.04472458 1.496465138
58.06512568 0.8409907595
67.02907452 1.856696409
69.04472458 6.729385813
70.06512568 1.013816202
72.05562361 2.457139331
74.07127368 15.96554361
82.03997355 1.557074113
83.02398914 1.700662203
84.05562361 1.814532016
84.08077574 1.705652869
86.07127368 0.9368505354
95.02398914 9.293595914
112.0505382 18.22451179
128.1182239 0.9987760237
140.1182239 2.100059484
157.144773 4.062742681

Name: +ve in-silico MS/MS by CFM-ID for WUGMCOQOIVMCHL-UJXVZYGKSA-N
ID: WUGMCOQOIVMCHL-UJXVZYGKSA-N
Comment: Energy0
Num peaks: 7
185.1073248 1.212934141
403.2380047 1.913164107
414.2539891 1.415836226
417.2536547 2.318493392
418.2489037 1.218701912
429.2536547 3.323039741
446.2802038 69.10039649

Name: +ve in-silico MS/MS by CFM-ID for WUGMCOQOIVMCHL-UJXVZYGKSA-N
ID: WUGMCOQOIVMCHL-UJXVZYGKSA-N
Comment: Energy1
Num peaks: 31
39.02292652 0.7376946451
41.03857658 3.063269359
43.05422664 1.844515719
55.05422664 1.070553726
130.0651257 1.107994971
137.0597059 0.7542051648
140.0494756 0.8633003377
142.0651257 5.044130245
144.0807757 10.34711101
150.1277259 0.7167664402
159.0916748 1.909268729
171.0916748 1.022981247
178.086255 1.527668206
185.1073248 0.9865787742
192.1019051 1.332618148
248.1645054 0.8604749032
256.1332052 2.752245859
258.1488553 1.331384295
260.1645054 1.845374113
286.1801554 2.55846614
288.1958055 3.851025701
303.2067045 0.7239754793
390.2176036 1.048774492
414.2539891 1.795048203
416.2696391 1.815009085
417.2536547 1.684079621
418.2489037 1.690337491
418.2852892 1.621736645
429.2536547 3.418740027
430.2489037 1.701938993
446.2802038 11.85425611

Name: +ve in-silico MS/MS by CFM-ID for WUGMCOQOIVMCHL-UJXVZYGKSA-N
ID: WUGMCOQOIVMCHL-UJXVZYGKSA-N
Comment: Energy2
Num peaks: 31
55.05422664 1.753529508
79.05422664 1.743579803
110.0964258 1.336630877
130.0651257 0.8109777988
137.0597059 0.9339105445
140.0494756 0.8110622285
149.0597059 1.714759003
163.075356 0.8950264022
171.0916748 1.077377046
176.070605 1.902245225
178.086255 4.286880504
190.086255 4.545671128
192.1019051 6.169570096
204.1019051 1.437730994
258.1488553 0.9002492411
260.1645054 1.493699356
262.1801554 0.7903505561
270.1488553 0.9063734286
274.1801554 1.023026609
286.1801554 1.29995129
288.1958055 0.7975364308
356.2121243 0.9148239201
358.2277743 1.11412855
372.2434244 1.381134112
401.2223546 1.008158773
403.2380047 1.393731022
414.2539891 1.105738199
416.2696391 0.7819508908
428.2696391 0.9023252016
429.2536547 0.9463440676
430.2489037 4.145963115

Name: +ve in-silico MS/MS by CFM-ID for XCASKRSTBXZIQK-UHFFFAOYSA-N
ID: XCASKRSTBXZIQK-UHFFFAOYSA-N
Comment: Energy0
Num peaks: 22
55.05422664 1.150194136
69.06987671 1.148312143
83.08552677 1.48603187
96.96852159 2.980851682
98.98417166 4.937961239
264.1746761 0.8409469973
266.1903262 0.7230227165
304.2059763 0.7415004169
318.2216263 0.8122359805
344.2372764 0.594487111
346.2529264 1.640308271
348.2685765 0.741882891
372.2685765 0.5565318257
386.2842266 7.748134195
388.2998766 24.25031057
390.3155267 5.27038467
406.3104413 1.458181032
442.2141716 1.667431737
444.2298217 1.757342854
468.2662072 1.017207057
470.2454717 0.7414905314
486.2767718 18.17913143

Name: +ve in-silico MS/MS by CFM-ID for XCASKRSTBXZIQK-UHFFFAOYSA-N
ID: XCASKRSTBXZIQK-UHFFFAOYSA-N
Comment: Energy1
Num peaks: 31
39.02292652 1.210917609
55.05422664 3.075079983
67.05422664 0.7537340439
69.06987671 2.849717694
80.97360697 0.9327474664
81.06987671 0.7369479908
83.08552677 2.608912485
96.96852159 5.554019543
98.98417166 5.876279819
130.0651257 1.152991701
236.143376 0.8939851922
238.1590261 0.8750450187
250.1590261 0.7293124782
252.1746761 0.8758348511
255.2107273 0.8037943035
264.1746761 0.772973418
302.1903262 1.779249985
304.2059763 1.204247561
316.2059763 2.63950091
318.2216263 2.408900599
320.2372764 1.621568771
330.2216263 2.059406925
332.2372764 1.724626306
344.2372764 0.8709359681
346.2529264 1.879749008
372.2685765 2.115314562
374.2842266 0.8863041006
386.2842266 4.901272842
388.2998766 13.70828028
390.3155267 2.855208551
486.2767718 1.085084617

Name: +ve in-silico MS/MS by CFM-ID for XCASKRSTBXZIQK-UHFFFAOYSA-N
ID: XCASKRSTBXZIQK-UHFFFAOYSA-N
Comment: Energy2
Num peaks: 31
39.02292652 2.067487632
41.03857658 1.338643711
53.03857658 1.350119477
55.05422664 4.866043352
65.03857658 1.789159934
67.05422664 3.092275941
69.06987671 3.217845805
81.06987671 1.187785508
83.08552677 1.395406621
96.96852159 1.550362945
168.0807757 1.628327264
184.1120759 1.131697976
191.1794272 1.281889607
196.1120759 1.247999588
219.2107273 1.281889607
234.1277259 1.579545991
236.143376 1.933430639
250.1590261 1.279501529
262.1590261 1.64253902
266.1903262 2.23071047
270.2216263 1.500539378
272.2372764 1.830402085
304.2059763 1.336926914
316.2059763 1.534889135
318.2216263 1.819008774
330.2216263 1.724013219
332.2372764 1.659566242
346.2529264 1.603849715
360.2685765 1.453161862
388.2998766 1.75812342
470.2454717 1.395954695

Name: +ve in-silico MS/MS by CFM-ID for WUGMCOQOIVMCHL-UHFFFAOYSA-N
ID: WUGMCOQOIVMCHL-UHFFFAOYSA-N
Comment: Energy0
Num peaks: 7
185.1073248 1.212934141
403.2380047 1.913164107
414.2539891 1.415836226
417.2536547 2.318493392
418.2489037 1.218701912
429.2536547 3.323039741
446.2802038 69.10039649

Name: +ve in-silico MS/MS by CFM-ID for WUGMCOQOIVMCHL-UHFFFAOYSA-N
ID: WUGMCOQOIVMCHL-UHFFFAOYSA-N
Comment: Energy1
Num peaks: 31
39.02292652 0.7376946451
41.03857658 3.063269359
43.05422664 1.844515719
55.05422664 1.070553726
130.0651257 1.107994971
137.0597059 0.7542051648
140.0494756 0.8633003377
142.0651257 5.044130245
144.0807757 10.34711101
150.1277259 0.7167664402
159.0916748 1.909268729
171.0916748 1.022981247
178.086255 1.527668206
185.1073248 0.9865787742
192.1019051 1.332618148
248.1645054 0.8604749032
256.1332052 2.752245859
258.1488553 1.331384295
260.1645054 1.845374113
286.1801554 2.55846614
288.1958055 3.851025701
303.2067045 0.7239754793
390.2176036 1.048774492
414.2539891 1.795048203
416.2696391 1.815009085
417.2536547 1.684079621
418.2489037 1.690337491
418.2852892 1.621736645
429.2536547 3.418740027
430.2489037 1.701938993
446.2802038 11.85425611

Name: +ve in-silico MS/MS by CFM-ID for WUGMCOQOIVMCHL-UHFFFAOYSA-N
ID: WUGMCOQOIVMCHL-UHFFFAOYSA-N
Comment: Energy2
Num peaks: 31
55.05422664 1.753529508
79.05422664 1.743579803
110.0964258 1.336630877
130.0651257 0.8109777988
137.0597059 0.9339105445
140.0494756 0.8110622285
149.0597059 1.714759003
163.075356 0.8950264022
171.0916748 1.077377046
176.070605 1.902245225
178.086255 4.286880504
190.086255 4.545671128
192.1019051 6.169570096
204.1019051 1.437730994
258.1488553 0.9002492411
260.1645054 1.493699356
262.1801554 0.7903505561
270.1488553 0.9063734286
274.1801554 1.023026609
286.1801554 1.29995129
288.1958055 0.7975364308
356.2121243 0.9148239201
358.2277743 1.11412855
372.2434244 1.381134112
401.2223546 1.008158773
403.2380047 1.393731022
414.2539891 1.105738199
416.2696391 0.7819508908
428.2696391 0.9023252016
429.2536547 0.9463440676
430.2489037 4.145963115

Name: +ve in-silico MS/MS by CFM-ID for XWUNHYSCYWWYBK-UHFFFAOYSA-N
ID: XWUNHYSCYWWYBK-UHFFFAOYSA-N
Comment: Energy0
Num peaks: 7
185.1073248 1.214429972
403.2380047 1.915517508
414.2539891 1.41757786
417.2536547 2.321345393
418.2489037 1.220201049
429.2536547 3.327184133
446.2802038 69.21734102

Name: +ve in-silico MS/MS by CFM-ID for XWUNHYSCYWWYBK-UHFFFAOYSA-N
ID: XWUNHYSCYWWYBK-UHFFFAOYSA-N
Comment: Energy1
Num peaks: 31
39.02292652 0.7414752136
41.03857658 3.078941647
43.05422664 1.853966682
55.05422664 1.079611895
128.0494756 0.7808087998
130.0651257 1.113460556
137.0597059 0.758058156
140.0494756 0.8677351403
142.0651257 5.074482572
144.0807757 10.33009696
159.0916748 1.920760906
171.0916748 1.024620219
178.086255 1.53430168
185.1073248 0.9918133687
192.1019051 1.332809148
248.1645054 0.8653174581
256.1332052 2.766409223
258.1488553 1.338235747
260.1645054 1.820053067
286.1801554 2.570238417
288.1958055 3.870726064
303.2067045 0.7285148147
390.2176036 1.054249056
414.2539891 1.804272364
416.2696391 1.824381327
417.2536547 1.692733551
418.2489037 1.699023579
418.2852892 1.630444458
429.2536547 3.436824774
430.2489037 1.710684696
446.2802038 11.95136284

Name: +ve in-silico MS/MS by CFM-ID for XWUNHYSCYWWYBK-UHFFFAOYSA-N
ID: XWUNHYSCYWWYBK-UHFFFAOYSA-N
Comment: Energy2
Num peaks: 31
55.05422664 2.061491649
79.05422664 1.716303658
110.0964258 1.322609319
137.0597059 0.9391519667
140.0494756 0.8155799292
149.0597059 1.623538705
163.075356 0.9462818971
171.0916748 1.049060643
176.070605 2.551273658
178.086255 4.27885237
190.086255 4.54910283
192.1019051 5.390741144
204.1019051 1.445807109
258.1488553 0.9055192143
260.1645054 1.463862323
262.1801554 0.7948270997
270.1488553 0.9115071255
274.1801554 1.02914343
286.1801554 1.307266841
288.1958055 0.8020202863
356.2121243 0.9269980578
358.2277743 1.062830318
372.2434244 1.388892575
388.2019535 0.7839520724
401.2223546 1.013868982
403.2380047 1.401625112
414.2539891 1.112001098
416.2696391 0.7864004861
428.2696391 0.9074359693
429.2536547 0.9518278114
430.2489037 4.16944584

Name: +ve in-silico MS/MS by CFM-ID for QRMQCWUOSZQWKW-UHFFFAOYSA-N
ID: QRMQCWUOSZQWKW-UHFFFAOYSA-N
Comment: Energy0
Num peaks: 16
144.0655196 1.939549561
145.0971541 3.407367587
146.0811697 2.145862151
271.1288481 2.708961354
273.1444982 1.944646033
288.1553972 6.98061434
289.1394128 5.745312244
290.1710473 4.629628492
306.1659619 18.538784
308.181612 1.550812441
416.2027413 2.860578127
417.1867569 1.618302657
420.197656 1.739154524
433.2292904 6.403940762
434.213306 6.694898868
451.2398551 12.41683336

Name: +ve in-silico MS/MS by CFM-ID for QRMQCWUOSZQWKW-UHFFFAOYSA-N
ID: QRMQCWUOSZQWKW-UHFFFAOYSA-N
Comment: Energy1
Num peaks: 20
85.02840582 1.291905416
87.04405588 1.070664285
127.0389705 1.504486072
128.070605 1.624871775
144.0655196 5.234522669
145.0971541 6.707790242
146.0811697 2.836817507
147.1128041 1.644241728
161.0920687 18.88459836
163.1077188 5.423146717
202.1186178 1.314066096
204.1342679 1.871239282
271.1288481 1.203155338
288.1553972 3.838307877
289.1394128 4.800636127
290.1710473 6.869052604
291.1550629 1.434367617
306.1659619 9.118213732
308.181612 2.84479969
433.2292904 1.185169337

Name: +ve in-silico MS/MS by CFM-ID for QRMQCWUOSZQWKW-UHFFFAOYSA-N
ID: QRMQCWUOSZQWKW-UHFFFAOYSA-N
Comment: Energy2
Num peaks: 31
40.01817548 1.136034917
42.03382555 2.542960174
71.06037464 2.209636504
73.07602471 1.255279654
75.09167477 0.835048126
84.04439023 1.152145427
85.07602471 2.111898887
86.0600403 2.099768792
88.07569036 0.8688075015
102.0549549 0.8974665478
127.0865894 0.9076268452
128.070605 2.069742913
129.1022395 1.542748216
130.086255 0.9381574965
143.081504 1.127345834
144.0655196 6.007390066
145.0971541 10.58517367
146.0811697 2.044487542
147.1128041 2.227280531
161.0920687 7.099118652
162.0760843 0.8358328038
163.1077188 1.277795768
191.1026334 1.092793354
204.1342679 1.34601225
246.1448325 0.8864725562
271.1288481 0.8113200813
287.1237627 0.8113602701
288.1553972 4.444056832
289.1394128 3.843178018
290.1710473 1.585115868
306.1659619 3.884553371

Name: +ve in-silico MS/MS by CFM-ID for NJLNOKSOAZOWFQ-UHFFFAOYSA-N
ID: NJLNOKSOAZOWFQ-UHFFFAOYSA-N
Comment: Energy0
Num peaks: 14
145.0971541 3.198643772
146.0811697 1.980666968
161.0920687 2.891314628
288.1553972 2.907400781
290.1710473 4.67119701
305.1819463 7.398606179
306.1659619 6.564109003
308.181612 1.903927881
323.192511 15.86632467
433.2292904 2.433341909
434.213306 4.503550931
450.2558395 5.732603162
451.2398551 10.14164424
468.2664042 11.63639666

Name: +ve in-silico MS/MS by CFM-ID for NJLNOKSOAZOWFQ-UHFFFAOYSA-N
ID: NJLNOKSOAZOWFQ-UHFFFAOYSA-N
Comment: Energy1
Num peaks: 20
30.03382555 1.36245087
42.03382555 1.182154119
104.070605 0.8098317358
144.0655196 2.454148935
145.0971541 6.604660805
146.0811697 2.893339786
161.0920687 21.01246557
163.1077188 5.293368175
288.1553972 1.608784541
290.1710473 5.125434629
291.1550629 1.284774371
305.1819463 5.184800636
306.1659619 8.130557959
308.181612 4.215077873
323.192511 7.446614865
433.2292904 1.048132821
434.213306 1.148502009
438.2558395 1.193492091
450.2558395 1.033531779
451.2398551 1.103403703

Name: +ve in-silico MS/MS by CFM-ID for NJLNOKSOAZOWFQ-UHFFFAOYSA-N
ID: NJLNOKSOAZOWFQ-UHFFFAOYSA-N
Comment: Energy2
Num peaks: 31
40.01817548 0.7895167855
42.03382555 3.881385454
44.04947561 1.925798738
46.06512568 1.151129743
58.02874017 1.287822662
60.04439023 1.564570725
71.06037464 1.617073731
72.04439023 1.818266332
74.0600403 1.925210101
84.04439023 1.018005325
85.07602471 1.477850309
86.0600403 4.028811237
87.04405588 1.883113355
88.07569036 1.525235793
102.0549549 2.791130721
104.070605 3.010453843
128.070605 1.107456637
129.1022395 1.432291342
133.0971541 0.8046484646
143.081504 0.9024077887
145.0971541 8.013102266
146.0811697 0.8196447635
147.1128041 1.185651312
161.0920687 8.609422663
163.1077188 1.690935363
234.1448325 3.077335048
290.1710473 0.8904170224
304.1503118 0.8231051254
305.1819463 3.912053916
306.1659619 3.587595243
323.192511 1.270215749

Name: +ve in-silico MS/MS by CFM-ID for NLVFBUXFDBBNBW-UHFFFAOYSA-N
ID: NLVFBUXFDBBNBW-UHFFFAOYSA-N
Comment: Energy0
Num peaks: 14
145.0971541 4.481847262
162.0760843 1.907154987
272.1604826 2.375723257
289.1394128 1.528122143
289.1870317 7.785909031
290.1710473 6.428193096
306.1659619 3.703389153
307.1975964 15.65747543
324.1765266 1.533270011
433.2292904 4.335531584
434.213306 4.148377501
450.2558395 6.464383566
451.2398551 9.601480593
468.2664042 11.22662431

Name: +ve in-silico MS/MS by CFM-ID for NLVFBUXFDBBNBW-UHFFFAOYSA-N
ID: NLVFBUXFDBBNBW-UHFFFAOYSA-N
Comment: Energy1
Num peaks: 23
127.0865894 0.7505056645
128.070605 2.118383579
144.0655196 0.9507704174
145.0971541 9.137709685
147.1128041 1.489173089
161.0920687 15.67821355
162.0760843 2.001975612
163.1077188 4.670333606
234.1448325 1.582590351
272.1604826 1.445831145
289.1870317 6.063890807
290.1710473 7.818149232
292.1866974 0.9715722053
306.1659619 5.372352199
307.1499775 1.1065782
307.1975964 8.299330206
324.1765266 3.03394759
433.2292904 2.017314019
434.213306 1.013749617
438.2558395 1.375849562
440.2714896 0.8987484301
450.2558395 1.249018851
451.2398551 0.9992430697

Name: +ve in-silico MS/MS by CFM-ID for NLVFBUXFDBBNBW-UHFFFAOYSA-N
ID: NLVFBUXFDBBNBW-UHFFFAOYSA-N
Comment: Energy2
Num peaks: 31
42.03382555 1.501416705
44.04947561 0.8512347152
46.06512568 0.8442609634
54.03382555 0.8473579929
58.02874017 1.101494095
60.04439023 1.502669842
71.06037464 1.853050064
72.04439023 0.8885344086
73.02840582 1.190701645
85.07602471 1.957115757
86.0600403 0.956234696
88.03930485 1.167973661
104.070605 0.967515543
120.0655196 0.8551380353
127.0865894 1.36984382
128.070605 1.057056161
129.1022395 1.783300546
143.081504 0.9499941695
144.0655196 0.9518224131
145.0971541 13.20080502
146.0811697 1.163816127
147.1128041 2.219258771
161.0920687 5.638543199
162.0760843 0.9805301101
163.1077188 1.687247164
204.1342679 1.16405756
205.1182834 0.9362883073
288.1553972 0.9590860401
289.1870317 3.860211777
290.1710473 4.699817076
307.1975964 4.063031926

Name: +ve in-silico MS/MS by CFM-ID for UZJATHOAGYTJFL-UHFFFAOYSA-N
ID: UZJATHOAGYTJFL-UHFFFAOYSA-N
Comment: Energy0
Num peaks: 18
55.01784114 1.966987214
60.04439023 2.278513073
73.02840582 9.319362145
91.0389705 16.4233911
145.0971541 3.185375629
162.0760843 1.106706085
272.1604826 1.594943281
289.1870317 5.659968568
290.1710473 5.111634647
306.1659619 1.978735299
307.1975964 10.4969206
378.2347102 1.313308011
396.2452748 1.941289031
433.2292904 1.265981163
434.213306 1.300066394
450.2558395 3.161952767
451.2398551 6.465884251
468.2664042 6.269761216

Name: +ve in-silico MS/MS by CFM-ID for UZJATHOAGYTJFL-UHFFFAOYSA-N
ID: UZJATHOAGYTJFL-UHFFFAOYSA-N
Comment: Energy1
Num peaks: 20
30.03382555 1.925990929
55.01784114 1.715473733
73.02840582 16.10560832
91.0389705 14.44609019
128.070605 1.542900569
145.0971541 6.293145896
147.1128041 0.8644847136
161.0920687 10.10457632
162.0760843 0.8361227843
163.1077188 2.70649735
234.1448325 0.9184589446
272.1604826 1.005610013
289.1870317 4.293996111
290.1710473 5.39226025
306.1659619 2.661570892
307.1499775 1.302871588
307.1975964 5.17731324
324.1765266 1.640053154
433.2292904 1.025325287
451.2398551 0.8196619242

Name: +ve in-silico MS/MS by CFM-ID for UZJATHOAGYTJFL-UHFFFAOYSA-N
ID: UZJATHOAGYTJFL-UHFFFAOYSA-N
Comment: Energy2
Num peaks: 31
29.00219107 0.7203584325
30.03382555 0.9945160108
31.01784114 1.264164353
40.01817548 1.207811561
42.03382555 2.304351439
43.01784114 1.08162487
44.04947561 1.502612226
55.01784114 1.258633835
57.0334912 0.7617800964
59.01275576 1.579956885
60.04439023 1.136241544
71.01275576 1.083072498
71.06037464 1.302510011
72.04439023 0.7297393332
73.02840582 14.77197925
73.07602471 0.8107830349
74.0600403 0.8430386978
91.0389705 8.768193388
117.1022395 0.6911093562
127.0865894 0.9837832137
128.070605 0.8251052645
143.081504 0.9006640705
145.0971541 10.18293858
147.1128041 1.667772248
161.0920687 4.109262424
163.1077188 1.08892983
234.1448325 1.535891665
245.160817 0.9135073188
289.1870317 2.808807341
290.1710473 2.791783118
307.1975964 3.514056818

Name: +ve in-silico MS/MS by CFM-ID for QTHIUGGORLKJNN-UHFFFAOYSA-N
ID: QTHIUGGORLKJNN-UHFFFAOYSA-N
Comment: Energy0
Num peaks: 20
29.00219107 1.598623238
86.0600403 4.254876488
88.07569036 0.90758124
104.070605 9.960529955
122.0811697 11.35367201
145.0971541 2.650419752
162.0760843 1.139860534
272.1604826 1.565072375
289.1870317 4.879830914
290.1710473 3.76240035
306.1659619 2.135131526
307.1975964 9.984923883
324.1765266 0.9068146339
347.192511 1.174359119
365.2030757 1.445072566
433.2292904 4.116688922
434.213306 2.122239655
450.2558395 4.595969499
451.2398551 6.034925595
468.2664042 6.245467418

Name: +ve in-silico MS/MS by CFM-ID for QTHIUGGORLKJNN-UHFFFAOYSA-N
ID: QTHIUGGORLKJNN-UHFFFAOYSA-N
Comment: Energy1
Num peaks: 26
86.0600403 3.422427495
87.04405588 0.8121261971
104.070605 12.05849954
105.0546206 2.206813153
122.0811697 7.513724713
127.0865894 0.7503332198
128.070605 2.115765462
145.0971541 6.29178308
147.1128041 1.011256038
161.0920687 6.804688286
162.0760843 0.7198056703
163.1077188 2.324712382
203.1026334 0.664382447
272.1604826 1.402442038
288.1553972 0.6674237503
289.1394128 0.8251329847
289.1870317 3.062768451
290.1710473 3.458490862
306.1659619 5.902075465
307.1499775 2.325193981
307.1975964 3.712846395
324.1765266 3.084171711
433.2292904 3.556534982
434.213306 1.825237529
450.2558395 2.206151487
451.2398551 1.426307932

Name: +ve in-silico MS/MS by CFM-ID for QTHIUGGORLKJNN-UHFFFAOYSA-N
ID: QTHIUGGORLKJNN-UHFFFAOYSA-N
Comment: Energy2
Num peaks: 31
29.00219107 1.409505555
31.01784114 0.8401534883
40.01817548 0.7884947695
42.03382555 1.194548549
43.01784114 0.7015783102
45.0334912 0.6587135558
60.04439023 1.476666873
61.02840582 3.092970796
71.06037464 1.318629367
73.07602471 0.8179562187
86.0600403 2.506815905
88.07569036 0.9834920892
102.0549549 0.837201388
103.0389705 1.710542667
104.070605 13.71073246
105.0546206 1.204400324
117.1022395 0.6768106884
122.0811697 5.828821518
127.0865894 0.8547789475
128.070605 0.6828081102
144.0655196 0.6583469257
145.0971541 8.970417036
147.1128041 1.655980842
161.0920687 4.512863905
163.1077188 1.093584219
187.1077188 0.8965643289
203.1026334 1.398725248
245.160817 0.8950306852
289.1870317 2.39190104
290.1710473 2.499931533
307.1975964 7.320761881

Name: +ve in-silico MS/MS by CFM-ID for HMKVJORFKXKKMR-UHFFFAOYSA-N
ID: HMKVJORFKXKKMR-UHFFFAOYSA-N
Comment: Energy0
Num peaks: 31
88.07569036 0.5532352979
100.0756904 2.022361797
112.0756904 0.9883565087
114.0913404 14.78030615
116.1069905 0.632574455
132.1019051 1.533751258
172.0968197 0.6717749638
210.0760843 0.5844447346
212.1281199 1.086007702
214.1437699 0.7925096922
224.0917343 1.761733755
226.1437699 1.648333593
236.0917343 0.9411070784
238.1073844 0.7509348375
240.15942 0.9032147687
261.1121354 0.7621949605
276.1230345 0.6520141509
278.1386845 3.233301014
280.1543346 0.763663315
292.1543346 0.6080561644
302.1386845 0.9508395965
303.1227001 0.9636499507
320.1492492 6.454987753
338.1598139 0.6343545774
391.2227485 0.644502988
393.2383986 1.929557169
419.2176631 1.74418778
421.2333132 0.8725772053
433.2333132 4.310533659
434.2173288 3.470147349
451.2438779 18.1730915

Name: +ve in-silico MS/MS by CFM-ID for HMKVJORFKXKKMR-UHFFFAOYSA-N
ID: HMKVJORFKXKKMR-UHFFFAOYSA-N
Comment: Energy1
Num peaks: 31
65.03857658 0.772861679
67.05422664 1.614225388
79.05422664 0.6882993469
81.06987671 0.6979298047
83.04914126 0.855688034
88.07569036 1.185400809
97.06479133 0.8550613786
100.0756904 5.498384842
114.0913404 20.22127014
132.1019051 2.462183723
207.0651853 0.8672162961
210.1124698 0.7887477385
222.0760843 0.9307800767
222.1124698 0.7533127085
224.0917343 3.507248204
226.1437699 1.782485582
236.0917343 1.295795234
240.15942 0.9595631826
248.1281199 0.893273012
262.1073844 0.7433513338
278.1386845 2.071405772
280.1543346 0.7327933796
292.1543346 1.908441236
302.1386845 1.052543701
320.1492492 3.04961571
364.175464 0.9683664352
419.2176631 0.913953078
421.2333132 1.017932562
423.2489633 1.616788213
433.2333132 2.190013948
451.2438779 1.651810882

Name: +ve in-silico MS/MS by CFM-ID for HMKVJORFKXKKMR-UHFFFAOYSA-N
ID: HMKVJORFKXKKMR-UHFFFAOYSA-N
Comment: Energy2
Num peaks: 31
42.03382555 2.767733238
56.04947561 1.878874007
65.03857658 0.8610575208
67.05422664 3.792844708
79.05422664 2.772545334
81.06987671 3.515810091
83.04914126 1.033676452
86.0600403 0.7892103413
88.07569036 2.317534469
93.06987671 2.363260068
98.0600403 1.063511925
100.0756904 2.220327717
112.0756904 1.962188484
114.0913404 13.16320818
128.0342195 0.6984647812
150.0185694 1.051202535
154.0498695 0.8901263315
166.086255 1.448616727
172.0968197 0.7202733539
216.1019051 0.7422154746
224.0917343 0.8735808386
226.1437699 1.392273743
247.0964854 0.7042423878
262.1437699 1.798277451
290.1386845 0.8379808931
323.1965338 1.936359295
377.1707129 0.9521510312
403.2227485 0.7535614218
405.2383986 0.7155050308
421.2333132 0.7688428162
433.2333132 0.999934799

Name: +ve in-silico MS/MS by CFM-ID for QCVNAYSHACENJQ-UHFFFAOYSA-N
ID: QCVNAYSHACENJQ-UHFFFAOYSA-N
Comment: Energy0
Num peaks: 31
100.0756904 2.055382203
112.0756904 1.002322466
114.0913404 15.53737301
116.1069905 0.6564446422
132.1019051 1.544860808
172.0968197 0.6778287999
212.1281199 1.10588302
214.1437699 0.8238762262
224.0917343 1.807039467
226.1437699 1.60045473
236.0917343 0.9846589286
238.1073844 0.8057395358
240.15942 0.7959897324
274.1437699 0.6610435235
276.1230345 0.6688475199
276.15942 0.7340404113
278.1386845 3.318589788
280.1543346 0.6734419351
292.1543346 0.6417392075
302.1386845 1.20333428
320.1492492 6.79857743
338.1598139 0.6610134527
364.175464 0.5891137896
393.2383986 1.155441246
403.2227485 1.075102081
405.2383986 1.832438041
407.2540486 2.337914312
419.2176631 1.779479306
433.2333132 4.722956293
434.2173288 1.040185455
451.2438779 19.23122939

Name: +ve in-silico MS/MS by CFM-ID for QCVNAYSHACENJQ-UHFFFAOYSA-N
ID: QCVNAYSHACENJQ-UHFFFAOYSA-N
Comment: Energy1
Num peaks: 31
67.05422664 1.354723538
83.04914126 0.8723421766
88.07569036 1.183917938
93.0334912 0.7120181834
95.04914126 0.7151445011
97.06479133 0.8644985931
100.0756904 5.086954023
114.0913404 19.82029161
132.1019051 2.157494159
135.0076704 2.044135768
139.0389705 0.8467362743
210.1124698 0.7590675112
220.0604342 1.315295838
222.0760843 0.8879282767
222.1124698 0.7389509072
224.0917343 3.606434257
226.1437699 1.58577756
234.0760843 0.8474726643
236.0917343 1.308596747
278.1386845 2.578161619
280.1543346 0.9393320642
282.1699847 0.7710397202
292.1543346 1.817332909
302.1386845 1.185153822
320.1492492 3.18128068
364.175464 1.484880205
419.2176631 1.388432769
423.2489633 0.6905927496
433.2333132 2.181284334
434.2173288 0.7909969011
451.2438779 1.598669569

Name: +ve in-silico MS/MS by CFM-ID for QCVNAYSHACENJQ-UHFFFAOYSA-N
ID: QCVNAYSHACENJQ-UHFFFAOYSA-N
Comment: Energy2
Num peaks: 31
39.02292652 0.8483501204
42.03382555 1.646399658
51.02292652 2.1677313
53.03857658 3.367714811
55.05422664 0.6785505565
56.04947561 1.329143811
65.03857658 3.047439575
67.05422664 6.744324615
69.06987671 0.6524062613
79.05422664 1.310317071
81.06987671 2.210314805
83.04914126 1.610572437
86.0600403 1.143075689
88.07569036 2.296458614
93.06987671 1.054324407
100.0756904 2.307303472
109.0284058 1.563866159
112.0756904 0.6963726184
114.0913404 13.55829163
139.0389705 0.9871371931
167.0702706 1.253107532
178.086255 0.7374885709
218.1175552 0.7196214061
220.0604342 0.9099539459
221.1172208 1.193946216
224.0917343 0.9551778521
232.1332052 0.7026704938
290.1386845 0.7116573507
364.175464 1.051075441
419.2176631 0.6626172569
433.2333132 1.211658271

Name: +ve in-silico MS/MS by CFM-ID for AYVGFSHPABUPMD-UHFFFAOYSA-N
ID: AYVGFSHPABUPMD-UHFFFAOYSA-N
Comment: Energy0
Num peaks: 26
29.00219107 0.8633263716
46.02874017 0.7293789621
84.08077574 2.400185251
86.0964258 3.035387236
114.0913404 5.981088688
125.0597059 5.58734209
129.1022395 0.6661463931
142.086255 4.279121509
159.1128041 0.7002121402
196.0968197 0.763659444
197.0808353 1.09797591
199.1804898 1.181294587
214.1073844 2.421357188
227.1754044 4.452023286
255.170319 3.363702372
309.1808837 0.7245082032
310.1648993 0.8784623197
327.1914484 2.246210303
408.2492976 2.671590015
422.2649477 3.227677363
423.2489633 1.737147049
436.2442122 4.324659233
438.2598623 1.592906387
440.2755124 10.62199819
450.2598623 3.666033598
468.270427 10.8091656

Name: +ve in-silico MS/MS by CFM-ID for AYVGFSHPABUPMD-UHFFFAOYSA-N
ID: AYVGFSHPABUPMD-UHFFFAOYSA-N
Comment: Energy1
Num peaks: 31
46.02874017 1.228032695
69.06987671 2.079528981
84.08077574 2.089118853
86.0964258 14.92781841
112.0756904 0.8698940357
114.0549549 0.9137640986
114.0913404 11.7411781
125.0597059 3.235745731
142.086255 2.503334148
152.070605 1.655688226
154.086255 1.511855875
182.0811697 0.8430028321
182.1539407 0.9282949572
196.0968197 0.9911445745
199.1804898 1.753404666
214.1073844 3.242577469
227.1390189 0.9045785676
227.1754044 5.551103862
255.170319 1.079498555
295.1652336 0.8313913898
309.1808837 0.9667489446
310.1648993 1.137333803
327.1914484 2.373610935
408.2492976 1.416224696
422.2649477 0.8728729779
423.2489633 1.089417191
436.2442122 0.9711683986
438.2598623 1.143190785
440.2755124 1.965282844
450.2598623 1.354039969
468.270427 0.9835423777

Name: +ve in-silico MS/MS by CFM-ID for AYVGFSHPABUPMD-UHFFFAOYSA-N
ID: AYVGFSHPABUPMD-UHFFFAOYSA-N
Comment: Energy2
Num peaks: 31
29.00219107 1.175822243
39.02292652 0.9230307319
41.03857658 0.9528283468
43.05422664 1.265865135
46.02874017 0.8036321906
51.02292652 0.9720949485
56.0130901 1.283971077
57.06987671 1.267242524
58.02874017 1.441620026
69.06987671 1.982583483
71.08552677 0.6644616777
84.08077574 3.707676912
86.0964258 21.41318333
88.11207587 0.855120497
107.0491413 1.380026672
109.0647913 1.462243456
112.0756904 1.50756638
114.0549549 1.072142353
114.0913404 11.28195991
125.0597059 2.978095445
129.1022395 1.296160553
137.0597059 1.022936553
142.086255 0.9447283729
152.070605 0.7444250636
182.1539407 0.796694248
197.1648397 0.777257632
199.1804898 2.380413255
227.1390189 1.052156099
227.1754044 3.166115027
406.2336475 0.9189128299
450.2598623 0.9801476148

Name: +ve in-silico MS/MS by CFM-ID for JBJWMONQWTYABJ-UHFFFAOYSA-N
ID: JBJWMONQWTYABJ-UHFFFAOYSA-N
Comment: Energy0
Num peaks: 27
29.00219107 0.8616189759
46.02874017 0.7279207298
84.08077574 2.402420982
86.0964258 3.03778817
114.0913404 5.915273223
125.0597059 5.56440537
129.1022395 0.6661983852
142.086255 4.270027783
159.1128041 0.6986811173
182.0811697 0.6611359481
196.0968197 0.7642372023
197.0808353 1.096998021
199.1804898 1.182369942
214.1073844 2.422343067
227.1754044 4.388226272
255.170319 3.356091233
309.1808837 0.7249251362
310.1648993 0.8772964972
327.1914484 2.246600936
408.2492976 2.667573166
422.2649477 3.229853099
423.2489633 1.734648258
436.2442122 4.314441501
438.2598623 1.675065973
440.2755124 10.61219568
450.2598623 3.65794336
468.270427 10.77418151

Name: +ve in-silico MS/MS by CFM-ID for JBJWMONQWTYABJ-UHFFFAOYSA-N
ID: JBJWMONQWTYABJ-UHFFFAOYSA-N
Comment: Energy1
Num peaks: 31
46.02874017 1.230137066
57.06987671 0.7756257192
69.06987671 2.08252811
84.08077574 2.149654741
86.0964258 14.98128595
112.0756904 0.8854114726
114.0913404 11.10775719
125.0597059 3.253594399
142.086255 2.508074676
152.070605 1.745933354
154.086255 1.526118701
182.0811697 0.8611878635
182.1539407 0.9298112389
196.0968197 1.028077247
197.0808353 0.8383075437
199.1804898 1.760337574
214.1073844 3.344564058
227.1754044 4.905623385
255.170319 1.081913382
295.1652336 0.8451788759
309.1808837 0.9944423787
310.1648993 1.150402456
327.1914484 2.434435143
408.2492976 1.4240386
422.2649477 0.8890505104
423.2489633 1.094674476
436.2442122 0.9732784326
438.2598623 2.293507398
440.2755124 1.988282153
450.2598623 1.356674122
468.270427 0.986758048

Name: +ve in-silico MS/MS by CFM-ID for JBJWMONQWTYABJ-UHFFFAOYSA-N
ID: JBJWMONQWTYABJ-UHFFFAOYSA-N
Comment: Energy2
Num peaks: 31
29.00219107 1.17833853
39.02292652 0.9247821499
43.05422664 1.268576398
46.02874017 0.8053561692
51.02292652 1.644526858
56.0130901 1.286715063
57.06987671 1.269956677
58.02874017 1.444700925
69.06987671 1.986693438
84.08077574 3.734825147
86.0964258 21.52891109
88.11207587 0.857157409
107.0491413 1.382080977
109.0647913 1.635273525
111.0440559 0.8001466898
112.0756904 1.51097584
114.0549549 1.200157672
114.0913404 10.88937754
125.0597059 3.017134557
129.1022395 1.299973955
137.0597059 1.02512268
142.086255 0.9467724183
182.1539407 0.7983968703
197.1648397 0.7824412749
199.1804898 2.39317195
227.1390189 1.200157672
227.1754044 2.746427848
392.2179975 0.8224206252
396.2492976 0.9981375313
406.2336475 0.9208846936
450.2598623 0.9822610515

Name: +ve in-silico MS/MS by CFM-ID for UVPICDNWJLTUNS-UHFFFAOYSA-N
ID: UVPICDNWJLTUNS-UHFFFAOYSA-N
Comment: Energy0
Num peaks: 26
29.00219107 0.8936489871
46.02874017 0.7577225549
84.08077574 2.499628153
86.0964258 3.128441165
111.0440559 1.716628247
114.0913404 6.12555732
125.0597059 1.894862388
142.086255 4.458751434
159.1128041 0.7274664781
196.0968197 0.7872415023
197.0808353 1.170225432
199.1804898 1.216341007
214.1073844 2.532379038
227.1754044 4.515362687
255.170319 3.515384471
309.1808837 0.7526333253
310.1648993 0.9531400839
327.1914484 2.364576912
408.2492976 2.602048747
422.2649477 3.342851142
423.2489633 1.867531979
436.2442122 4.388939229
438.2598623 1.494336952
440.2755124 11.09423186
450.2598623 3.810080568
468.270427 11.43642659

Name: +ve in-silico MS/MS by CFM-ID for UVPICDNWJLTUNS-UHFFFAOYSA-N
ID: UVPICDNWJLTUNS-UHFFFAOYSA-N
Comment: Energy1
Num peaks: 31
46.02874017 1.187744402
69.06987671 1.976191237
84.08077574 1.871543247
86.0964258 14.03883791
88.03930485 2.598725215
111.0440559 2.389261224
112.0756904 0.789080452
114.0913404 10.29746061
125.0597059 2.449292491
142.086255 2.508813517
152.070605 1.381797717
154.086255 1.395617343
182.1539407 0.8997354222
196.0968197 0.8493856047
197.0808353 0.7505621168
199.1804898 1.647453314
201.1233688 0.9511108738
214.1073844 2.874422683
227.1754044 4.435452
255.170319 1.18116246
309.1808837 0.8637262266
310.1648993 1.097354579
327.1914484 2.133584141
342.2023474 1.013868223
408.2492976 1.078979174
422.2649477 0.7959524958
423.2489633 1.041979075
438.2598623 1.058622149
440.2755124 1.572370377
450.2598623 1.260852161
468.270427 0.8721211327

Name: +ve in-silico MS/MS by CFM-ID for UVPICDNWJLTUNS-UHFFFAOYSA-N
ID: UVPICDNWJLTUNS-UHFFFAOYSA-N
Comment: Energy2
Num peaks: 31
29.00219107 1.253639692
39.02292652 0.8965298089
41.03857658 1.134488832
43.05422664 1.349716829
46.02874017 1.023479734
49.00727645 2.16478813
51.02292652 4.090428355
53.03857658 1.33010922
55.05422664 0.7975145038
56.0130901 1.304590021
57.06987671 1.3511835
58.02874017 1.464770611
59.08552677 0.8471768682
69.06987671 1.91270284
71.08552677 0.7083729243
84.08077574 4.49022087
86.0964258 22.84039683
88.11207587 0.9124020664
111.0440559 0.9229195182
112.0756904 1.356628284
114.0913404 10.5670978
129.1022395 1.385180617
137.0597059 1.172942994
142.086255 1.016502574
152.070605 1.275419654
180.0655196 0.9101053962
182.1539407 0.9308171209
197.1648397 0.8415837191
199.1804898 2.540333964
227.1754044 1.547045498
450.2598623 1.04553806

Name: +ve in-silico MS/MS by CFM-ID for IQJYIWRODDIKDB-UHFFFAOYSA-N
ID: IQJYIWRODDIKDB-UHFFFAOYSA-N
Comment: Energy0
Num peaks: 12
39.02292652 1.520888648
55.01784114 1.563881153
57.0334912 10.46394583
91.05422664 14.60568337
253.1335396 4.178208215
260.1645054 3.701016129
412.238339 5.690997308
413.2223546 1.466237203
430.2489037 4.888187518
468.2645537 2.562557925
469.2485693 13.44499958
486.2751184 16.61443775

Name: +ve in-silico MS/MS by CFM-ID for IQJYIWRODDIKDB-UHFFFAOYSA-N
ID: IQJYIWRODDIKDB-UHFFFAOYSA-N
Comment: Energy1
Num peaks: 28
29.03857658 1.866400391
39.02292652 2.362302354
55.01784114 0.8805856048
57.0334912 10.44079221
91.05422664 18.72065825
186.1277259 0.9851517898
188.143376 1.190221477
204.1382906 1.862450062
206.1539407 1.173661251
208.1120759 1.824936355
236.1069905 3.321214519
253.1335396 6.456691438
260.1645054 6.678396959
367.2168753 0.8257948184
369.2325253 1.014721206
385.22744 1.482554372
387.24309 0.8261032233
395.2117899 1.538500254
397.22744 0.9556520296
412.238339 2.421793575
413.2223546 2.996368552
415.2380047 1.066889919
430.2489037 1.891719381
441.2536547 1.183609113
443.2693048 1.411361496
451.2380047 0.8177536863
469.2485693 3.286756409
486.2751184 0.8601803575

Name: +ve in-silico MS/MS by CFM-ID for IQJYIWRODDIKDB-UHFFFAOYSA-N
ID: IQJYIWRODDIKDB-UHFFFAOYSA-N
Comment: Energy2
Num peaks: 31
27.02292652 0.5793489285
29.03857658 1.546268347
39.02292652 2.75044012
41.00219107 0.8462213478
41.03857658 0.7276501634
49.00727645 0.7691562152
51.02292652 1.088652474
53.00219107 0.481247651
55.01784114 1.170520128
57.0334912 3.974939098
63.02292652 0.9800242907
65.03857658 1.862999379
70.06512568 0.517880123
75.02292652 1.635660255
79.05422664 0.4886336353
84.08077574 0.5569072956
91.05422664 39.5423587
149.0960915 0.5609097999
160.1120759 1.050557151
176.1069905 3.610597061
180.0807757 0.8132230309
186.1277259 0.47367846
188.143376 0.4753225845
190.1226406 0.8546050143
202.1226406 0.5663344257
204.1382906 1.748948197
227.1178895 0.9312874072
253.1335396 3.717126455
408.2281682 0.782853308
412.238339 0.6094350555
413.2223546 0.9175738366

Name: +ve in-silico MS/MS by CFM-ID for BXJYXMAJSAZMOY-UHFFFAOYSA-N
ID: BXJYXMAJSAZMOY-UHFFFAOYSA-N
Comment: Energy0
Num peaks: 18
43.05422664 0.548596988
57.06987671 0.5456347348
85.10117684 0.5421535812
99.1168269 0.5469064139
113.132477 0.5540389183
127.148127 0.5540389183
141.1637771 0.5540389183
155.1794272 0.5540389183
169.1950772 0.5540389183
183.2107273 0.5540389183
205.0050835 22.92865343
211.2420274 0.7450367009
222.0316326 2.174368191
225.2576775 7.055075982
242.2842266 2.608535742
268.2634911 0.6357970954
428.271469 1.713949704
446.2820337 36.83963925

Name: +ve in-silico MS/MS by CFM-ID for BXJYXMAJSAZMOY-UHFFFAOYSA-N
ID: BXJYXMAJSAZMOY-UHFFFAOYSA-N
Comment: Energy1
Num peaks: 31
41.03857658 1.097987209
43.05422664 1.418197955
55.05422664 0.9915664848
57.06987671 1.361559744
69.06987671 1.017672674
71.08552677 1.348859221
83.08552677 1.017672674
85.10117684 1.304968564
97.10117684 1.017672674
99.1168269 1.384003645
111.1168269 1.196994367
113.132477 1.345527529
125.132477 1.196994367
127.148127 1.345527529
139.148127 1.251743795
141.1637771 1.345527529
153.1637771 1.251743795
155.1794272 1.345527529
167.1794272 1.251743795
169.1950772 1.345527529
179.025819 0.7715724021
181.1950772 1.251743795
183.2107273 1.345527529
205.0050835 24.22800787
222.0316326 1.124107281
225.2576775 10.42491529
234.0316326 1.00930801
242.2842266 2.469629195
268.2634911 1.127714066
428.271469 1.148003496
446.2820337 4.41254689

Name: +ve in-silico MS/MS by CFM-ID for BXJYXMAJSAZMOY-UHFFFAOYSA-N
ID: BXJYXMAJSAZMOY-UHFFFAOYSA-N
Comment: Energy2
Num peaks: 31
41.03857658 2.067961667
43.05422664 2.427756506
49.00727645 1.380271797
51.02292652 1.381547852
55.05422664 1.342944122
57.06987671 1.774785801
69.06987671 1.274972146
71.08552677 1.623894016
83.08552677 1.274972146
85.10117684 1.370382486
97.10117684 1.274972146
99.1168269 2.051464566
111.1168269 1.470976729
113.132477 1.63328598
125.132477 1.470976729
127.148127 1.63328598
139.148127 1.488715739
141.1637771 1.63328598
153.1637771 1.488715739
155.1794272 1.63328598
167.1794272 1.488715739
169.1950772 1.63328598
176.9737834 1.344774714
177.0101689 4.192405416
178.9894335 2.232313548
181.1950772 1.488715739
183.2107273 1.63328598
205.0050835 21.29914855
211.2420274 1.629895732
225.2576775 2.349517349
428.271469 1.219154779

Name: +ve in-silico MS/MS by CFM-ID for QVWDWYNJUUKBGL-UHFFFAOYSA-N
ID: QVWDWYNJUUKBGL-UHFFFAOYSA-N
Comment: Energy0
Num peaks: 6
91.05422664 26.19727819
252.1019051 1.14547124
254.1175552 3.309318936
359.1754044 1.271306995
361.1910545 32.43768073
468.2645537 28.51242356

Name: +ve in-silico MS/MS by CFM-ID for QVWDWYNJUUKBGL-UHFFFAOYSA-N
ID: QVWDWYNJUUKBGL-UHFFFAOYSA-N
Comment: Energy1
Num peaks: 6
91.05422664 40.53353212
120.0807757 1.516113596
254.1175552 20.19776239
256.1332052 3.438183904
361.1910545 19.36772718
468.2645537 4.175214933

Name: +ve in-silico MS/MS by CFM-ID for QVWDWYNJUUKBGL-UHFFFAOYSA-N
ID: QVWDWYNJUUKBGL-UHFFFAOYSA-N
Comment: Energy2
Num peaks: 6
65.03857658 2.748492903
75.02292652 2.413098283
91.05422664 52.96225903
252.1019051 8.554971235
254.1175552 10.05897364
256.1332052 4.735978913

Name: +ve in-silico MS/MS by CFM-ID for HGLSLBNWAQWNLK-UHFFFAOYSA-N
ID: HGLSLBNWAQWNLK-UHFFFAOYSA-N
Comment: Energy0
Num peaks: 29
55.05422664 0.6618077747
57.06987671 1.953664286
70.06512568 0.9953149996
72.08077574 0.8126749298
75.08044139 5.84149033
91.05422664 4.715843221
109.0647913 5.220710699
129.0910061 0.5727912883
135.0440559 1.850087152
144.0655196 0.7511440977
160.0604342 1.008459687
186.1124698 0.7522963214
201.1121354 0.9210820466
206.1175552 6.831518209
218.1386845 2.177351434
234.1124698 5.069420528
244.1179491 0.7572409263
300.1805494 0.6131838875
317.2070984 1.62399719
343.186363 3.597248605
349.1757983 0.5850900813
359.1601483 0.6409105552
377.1707129 7.034824891
391.2227485 1.009814317
395.1812776 6.196147016
419.2176631 4.263651896
423.2489633 0.5884906582
433.2333132 2.485612361
451.2438779 10.95038859

Name: +ve in-silico MS/MS by CFM-ID for HGLSLBNWAQWNLK-UHFFFAOYSA-N
ID: HGLSLBNWAQWNLK-UHFFFAOYSA-N
Comment: Energy1
Num peaks: 31
55.05422664 0.6967719714
57.06987671 4.258548382
70.06512568 0.629363328
72.08077574 4.645011638
75.08044139 10.2404979
91.05422664 16.56107476
98.0600403 0.810959503
100.0756904 1.506686266
109.0647913 4.642917834
116.070605 0.5971668826
135.0440559 2.200008398
144.0655196 1.877911703
156.1019051 0.9007140606
158.1175552 1.384334221
160.0604342 1.34491294
162.0760843 1.554247365
186.1124698 0.7120762192
206.1175552 6.846026904
218.1386845 1.725254009
234.1124698 1.911047196
243.1339335 1.13850417
244.1179491 0.962666904
259.1288481 0.8182963939
261.1444982 0.8565350125
343.186363 1.456905222
349.1757983 0.7568293234
377.1707129 2.030961607
391.2227485 0.6325391615
395.1812776 1.160479566
433.2333132 0.682464158
451.2438779 0.8761435429

Name: +ve in-silico MS/MS by CFM-ID for HGLSLBNWAQWNLK-UHFFFAOYSA-N
ID: HGLSLBNWAQWNLK-UHFFFAOYSA-N
Comment: Energy2
Num peaks: 31
55.05422664 3.535399006
57.06987671 6.919180751
59.01275576 0.5385569481
59.04914126 0.5876166475
63.02292652 0.6159352737
66.03382555 0.6081226664
68.04947561 0.8606783161
70.06512568 11.20842973
72.08077574 16.69968245
74.0964258 1.68152828
75.08044139 4.338903951
79.05422664 0.523352526
91.05422664 5.95460715
93.06987671 0.9338418362
98.0600403 3.834022349
100.0756904 2.63029006
109.0647913 1.388471658
112.0393049 0.6784934735
114.0549549 0.988392867
115.0865894 0.6720608229
116.070605 0.8390181507
135.0440559 1.63181044
141.0910061 0.9787047489
144.0655196 1.02087447
156.1019051 1.469219786
158.1175552 1.336185086
184.0968197 0.5269804137
206.1175552 5.289278058
317.1495836 0.5405021353
433.2333132 0.6991548705
435.2125778 0.7105142546

Name: +ve in-silico MS/MS by CFM-ID for XHLYPPYIHGKKKW-UHFFFAOYSA-N
ID: XHLYPPYIHGKKKW-UHFFFAOYSA-N
Comment: Energy0
Num peaks: 6
91.05422664 12.85163963
213.138625 3.298510828
239.1066561 8.945135259
344.1645054 5.753430616
359.1754044 5.061810218
451.2380047 48.44854714

Name: +ve in-silico MS/MS by CFM-ID for XHLYPPYIHGKKKW-UHFFFAOYSA-N
ID: XHLYPPYIHGKKKW-UHFFFAOYSA-N
Comment: Energy1
Num peaks: 12
65.03857658 2.034105181
79.05422664 1.985897923
81.06987671 3.679406558
91.05422664 9.999653908
106.0651257 6.472220375
211.1117415 2.045071926
221.0960915 2.206590121
239.1066561 23.04968243
344.1645054 6.599689604
425.2223546 2.656449423
433.22744 4.400400934
451.2380047 15.90968014

Name: +ve in-silico MS/MS by CFM-ID for XHLYPPYIHGKKKW-UHFFFAOYSA-N
ID: XHLYPPYIHGKKKW-UHFFFAOYSA-N
Comment: Energy2
Num peaks: 12
63.02292652 2.87794286
65.03857658 4.569417347
75.02292652 5.225849212
79.05422664 1.292896221
91.05422664 27.78893542
93.06987671 1.770187052
106.0651257 8.925648999
121.0760247 4.478820534
209.0960915 1.819162377
211.1117415 9.706278796
221.0960915 4.920810355
239.1066561 7.903955744

Name: +ve in-silico MS/MS by CFM-ID for WOMPAOVZIUMMOW-UHFFFAOYSA-N
ID: WOMPAOVZIUMMOW-UHFFFAOYSA-N
Comment: Energy0
Num peaks: 13
81.0334912 1.71998748
83.08552677 2.132580234
109.0448048 15.41989047
111.0804414 4.863925059
114.0913404 8.725406473
206.0975687 3.814900009
246.0924833 1.217464727
253.1910545 16.51242766
281.1859691 1.646460659
376.2030964 1.38560782
399.2078474 3.182536592
418.2500466 1.898558255
486.2762613 18.55120952

Name: +ve in-silico MS/MS by CFM-ID for WOMPAOVZIUMMOW-UHFFFAOYSA-N
ID: WOMPAOVZIUMMOW-UHFFFAOYSA-N
Comment: Energy1
Num peaks: 20
81.0334912 1.228781749
83.08552677 4.977146973
88.07569036 0.9935360306
100.0756904 1.847077025
109.0448048 12.25970901
111.0804414 8.077844956
114.0913404 12.0599103
138.0713539 1.151115389
140.1069905 3.486995068
143.1178895 6.652219977
164.1069905 1.044283941
166.1226406 4.101318998
168.1382906 1.858639465
206.0975687 1.21976112
232.0768332 1.014955246
246.0924833 1.275807697
253.1910545 12.24904205
281.1859691 1.514366072
399.2078474 2.540671825
486.2762613 0.8428409636

Name: +ve in-silico MS/MS by CFM-ID for WOMPAOVZIUMMOW-UHFFFAOYSA-N
ID: WOMPAOVZIUMMOW-UHFFFAOYSA-N
Comment: Energy2
Num peaks: 31
39.02292652 1.642318701
41.03857658 1.751344013
42.03382555 0.9096990596
43.05422664 1.566297682
49.00727645 1.015462248
51.02292652 0.8985860503
53.03857658 1.48775816
55.05422664 2.128826858
56.04947561 1.494436547
57.06987671 1.274035865
65.03857658 1.097258865
69.06987671 1.500527527
75.02292652 2.0172917
81.0135047 1.163577045
81.0334912 2.02523234
83.02915477 1.522954032
83.08552677 5.349506317
84.08077574 0.7968474137
85.10117684 1.19740688
86.0600403 1.476792088
88.07569036 2.484170847
109.0448048 20.19077198
109.0647913 1.469377289
111.0804414 5.743087657
114.0913404 4.453289191
124.0557039 1.396146801
138.0713539 1.806515967
140.1069905 4.017540234
143.1178895 2.552557539
166.1226406 0.6990194991
253.1910545 1.421603855

Name: +ve in-silico MS/MS by CFM-ID for URURRNUPRROJHS-UHFFFAOYSA-N
ID: URURRNUPRROJHS-UHFFFAOYSA-N
Comment: Energy0
Num peaks: 6
155.0491413 14.54027911
157.0647913 1.748734408
280.1695907 21.57203641
295.1804898 1.649225437
433.22744 5.25519982
451.2380047 39.107621

Name: +ve in-silico MS/MS by CFM-ID for URURRNUPRROJHS-UHFFFAOYSA-N
ID: URURRNUPRROJHS-UHFFFAOYSA-N
Comment: Energy1
Num peaks: 15
53.00219107 1.148616649
101.0385766 2.881036809
103.0542266 3.710525061
109.1011768 6.417880376
111.1168269 1.073202387
127.0542266 1.37509432
129.0334912 1.158496985
129.0698767 1.484625453
155.0491413 38.54141283
157.0647913 4.868887642
262.1590261 1.379796817
280.1695907 10.26044903
295.1804898 1.5033881
423.24309 1.086092297
451.2380047 3.90702288

Name: +ve in-silico MS/MS by CFM-ID for URURRNUPRROJHS-UHFFFAOYSA-N
ID: URURRNUPRROJHS-UHFFFAOYSA-N
Comment: Energy2
Num peaks: 31
55.05422664 1.560077503
77.00219107 0.8108959487
93.06987671 1.314184813
95.08552677 3.894047049
97.10117684 0.7814338786
101.0385766 2.714508872
103.0542266 1.914100072
107.0855268 4.79382681
109.1011768 6.721191953
111.1168269 2.653832732
115.0542266 0.9890837814
124.1120759 2.474188118
127.0542266 1.443583119
129.0698767 1.211071316
136.1120759 1.501586269
141.0698767 1.169288822
146.0964258 1.091272732
150.1277259 2.634871666
152.143376 1.163327065
155.0491413 18.47839988
157.0647913 3.589837589
159.0804414 1.094254163
224.1069905 1.362741101
226.1226406 0.8864561611
226.1590261 1.831539607
228.1746761 0.7683804422
238.1226406 0.9411511394
262.1590261 0.9448716215
264.1746761 0.941134903
268.1695907 0.8607452693
280.1695907 5.434728999

Name: +ve in-silico MS/MS by CFM-ID for KDVCRGAHQVFIGR-UHFFFAOYSA-N
ID: KDVCRGAHQVFIGR-UHFFFAOYSA-N
Comment: Energy0
Num peaks: 6
91.05422664 6.624585941
236.143376 2.432656699
326.1903262 3.870100692
339.2107273 3.489977033
430.2529264 2.137655403
446.2842266 63.45943483

Name: +ve in-silico MS/MS by CFM-ID for KDVCRGAHQVFIGR-UHFFFAOYSA-N
ID: KDVCRGAHQVFIGR-UHFFFAOYSA-N
Comment: Energy1
Num peaks: 15
91.05422664 14.04228877
106.0651257 3.445405588
119.0855268 1.432618367
131.0855268 4.841934791
207.1168269 1.560971144
209.132477 2.912486358
323.1794272 1.589761504
326.1903262 2.526626493
337.1950772 1.939294455
339.2107273 26.82330182
341.2263773 2.033439844
418.2529264 1.450459103
420.2685765 3.767963364
430.2529264 2.167901691
446.2842266 10.58076578

Name: +ve in-silico MS/MS by CFM-ID for KDVCRGAHQVFIGR-UHFFFAOYSA-N
ID: KDVCRGAHQVFIGR-UHFFFAOYSA-N
Comment: Energy2
Num peaks: 25
63.02292652 1.154828009
65.03857658 2.315888942
75.02292652 4.352447744
77.03857658 1.194535524
79.05422664 3.114865776
81.06987671 1.401852241
91.05422664 16.19096279
103.0542266 1.326771315
106.0651257 2.247552268
119.0855268 2.354668924
131.0855268 10.60279532
193.1011768 1.917888151
207.1168269 2.147179196
209.132477 2.074956417
221.132477 4.131843866
234.1277259 1.188934842
337.1950772 3.445909871
339.2107273 1.081140971
402.2216263 1.668907284
404.2372764 2.087969623
406.2529264 1.235608803
416.2372764 2.069195923
418.2529264 2.12288458
420.2685765 2.441165026
430.2529264 6.367005242

Name: +ve in-silico MS/MS by CFM-ID for RNRDAVICEOALCK-UHFFFAOYSA-N
ID: RNRDAVICEOALCK-UHFFFAOYSA-N
Comment: Energy0
Num peaks: 14
60.08077574 2.293946066
83.08552677 3.590029583
100.1120759 5.365813775
126.0913404 1.454760207
206.0983001 2.245172391
260.1088648 0.9970490907
319.1823641 6.120818121
347.1772787 7.001591063
359.2136642 2.453194605
387.2085788 8.781502357
404.2351279 5.50487777
404.2715134 8.219109721
428.2715134 1.809875243
446.2820781 24.35577293

Name: +ve in-silico MS/MS by CFM-ID for RNRDAVICEOALCK-UHFFFAOYSA-N
ID: RNRDAVICEOALCK-UHFFFAOYSA-N
Comment: Energy1
Num peaks: 30
43.05422664 0.9006276162
60.08077574 1.515356102
83.08552677 6.626558367
100.1120759 8.779332676
126.0913404 3.180526512
182.1539407 0.8278360214
188.0877354 2.258319092
206.0983001 3.000039917
260.1088648 1.838744993
277.1354139 1.090979878
277.1717994 2.291533058
288.1037794 1.001678188
301.1717994 1.932215472
305.166714 1.126970256
319.1823641 3.301105135
329.166714 1.340484092
345.1980141 2.715648016
347.1772787 1.584627836
359.2136642 0.9136458115
360.2089132 0.8863965419
369.1980141 3.443515515
386.2245632 4.391220953
386.2609487 6.196100445
387.2085788 4.506563607
402.2194778 0.8221760128
404.2351279 1.942213063
404.2715134 1.193199431
410.2609487 4.075263028
428.2715134 5.4674842
446.2820781 1.597816099

Name: +ve in-silico MS/MS by CFM-ID for RNRDAVICEOALCK-UHFFFAOYSA-N
ID: RNRDAVICEOALCK-UHFFFAOYSA-N
Comment: Energy2
Num peaks: 26
41.03857658 0.9339136574
43.05422664 1.486751201
55.05422664 4.384106095
57.06987671 4.084371064
69.06987671 0.8845650628
71.08552677 1.477276236
83.08552677 4.536393217
100.1120759 0.8722419485
123.0611863 1.145422043
149.0404509 1.217982794
206.0983001 3.458158024
208.1139502 2.009084165
232.1139502 16.76359886
234.1296002 6.003737769
236.1452503 1.465034231
260.1088648 9.660010954
262.1245148 2.317121149
275.1197638 1.285189657
275.1561493 2.209390712
277.1354139 1.559352054
277.1717994 6.45419129
303.1510639 1.626064309
303.1874494 1.0135658
317.2030995 1.051295405
319.1823641 1.208963955
345.1980141 0.958975465

Name: +ve in-silico MS/MS by CFM-ID for FYNBBKUBRFUWKU-UHFFFAOYSA-N
ID: FYNBBKUBRFUWKU-UHFFFAOYSA-N
Comment: Energy0
Num peaks: 13
83.08552677 2.928313556
100.1120759 9.465889157
126.0913404 3.652316692
143.1178895 2.628020755
184.042676 1.74101068
199.053575 5.704757016
245.1648397 2.025943123
309.12674 7.040745156
324.137639 5.014907477
326.153289 17.96133691
352.1325536 2.321953691
433.2267883 1.436829167
451.237353 18.72963999

Name: +ve in-silico MS/MS by CFM-ID for FYNBBKUBRFUWKU-UHFFFAOYSA-N
ID: FYNBBKUBRFUWKU-UHFFFAOYSA-N
Comment: Energy1
Num peaks: 22
83.08552677 4.906692627
98.0964258 0.9183098149
100.1120759 15.6115016
120.0807757 1.183473683
126.0913404 5.744267891
143.1178895 2.745763979
167.0161269 1.667626378
169.0317769 0.8360600871
182.0270259 5.757564016
184.042676 5.814924574
197.0379249 0.8585830879
199.053575 10.30252533
201.0692251 1.08864265
227.0484896 1.801119234
242.0593887 1.062704804
245.1648397 1.500036644
309.12674 4.960755716
324.137639 1.650984873
326.153289 8.287621449
352.1325536 1.489749385
409.1904028 0.8528566524
451.237353 1.148537535

Name: +ve in-silico MS/MS by CFM-ID for FYNBBKUBRFUWKU-UHFFFAOYSA-N
ID: FYNBBKUBRFUWKU-UHFFFAOYSA-N
Comment: Energy2
Num peaks: 25
41.03857658 1.34594183
43.05422664 1.459041958
69.06987671 2.28933049
71.08552677 2.941770018
81.06987671 1.336463933
83.08552677 8.963536321
91.05422664 3.468789668
98.0964258 1.263482594
100.1120759 8.478592104
103.0542266 2.136905596
105.0698767 8.000337742
108.0807757 5.98180289
118.0651257 1.311823252
120.0807757 14.21206606
126.0913404 1.505983117
143.1178895 1.118359483
156.0113759 1.059711174
184.042676 2.571546127
199.053575 3.208489208
227.0484896 0.9458471087
242.0593887 1.224780591
309.12674 1.670393563
407.1747528 1.221147661
409.1904028 1.300097067
433.2267883 1.346125498

Name: +ve in-silico MS/MS by CFM-ID for GWHRFLWYZCVADI-UHFFFAOYSA-N
ID: GWHRFLWYZCVADI-UHFFFAOYSA-N
Comment: Energy0
Num peaks: 19
39.02292652 5.303114453
41.03857658 8.779503868
43.05422664 5.565390422
45.06987671 1.229223137
75.04405588 1.372153186
97.04480483 1.469749759
181.0659342 1.828920609
223.1128844 2.75029948
272.1757387 1.450194992
286.1913888 1.35692578
392.2132671 2.108028176
394.2289172 1.332113286
396.2445673 1.592188944
397.2285828 5.075787934
408.2081817 2.657825351
410.2238318 2.861405252
426.2187464 1.323711219
448.2594684 1.87893396
468.2656966 30.57922454

Name: +ve in-silico MS/MS by CFM-ID for GWHRFLWYZCVADI-UHFFFAOYSA-N
ID: GWHRFLWYZCVADI-UHFFFAOYSA-N
Comment: Energy1
Num peaks: 27
25.00727645 0.9140778827
27.02292652 0.9622857655
39.02292652 6.880617766
41.03857658 18.6627371
43.05422664 6.885012327
45.06987671 0.7670030707
55.01784114 1.670339155
57.0334912 6.910383156
59.04914126 3.539506881
97.04480483 0.9955016582
123.0240694 2.644579655
165.0710196 0.7001329627
167.1178895 1.724833551
169.1335396 1.032407736
223.1128844 1.283920325
229.1335396 0.9681486145
258.1600887 1.701049282
268.1444386 0.7476360765
272.1757387 5.635135956
274.1913888 1.808610997
286.1913888 2.59850173
363.2078474 1.345787276
397.2285828 0.7778630867
408.2081817 3.256757917
410.2238318 2.211052265
425.2234975 1.626851656
468.2656966 2.441980878

Name: +ve in-silico MS/MS by CFM-ID for GWHRFLWYZCVADI-UHFFFAOYSA-N
ID: GWHRFLWYZCVADI-UHFFFAOYSA-N
Comment: Energy2
Num peaks: 31
25.00727645 0.8209703795
27.02292652 1.038577538
39.02292652 3.01502962
41.03857658 7.697820561
43.05422664 5.648103657
57.0334912 0.8413015267
97.04480483 1.985910397
109.0448048 3.048869383
123.0240694 1.946420064
149.076105 1.834677412
165.0710196 0.9653252037
181.0659342 2.668055301
189.138625 1.080199582
201.138625 0.9762499352
213.138625 2.084279246
215.154275 1.683853884
217.1699251 0.8166558732
223.1128844 1.339825475
319.1605033 0.829241916
321.1761533 1.722662957
323.1918034 6.926057196
325.2074535 0.8043922391
333.1761533 0.8022783291
335.1918034 3.232746341
337.171068 0.817217025
337.2074535 3.72402119
339.186718 3.560860364
339.2231035 0.7942219703
351.186718 1.475134002
353.2023681 2.538307454
400.2758674 1.333069931

Name: +ve in-silico MS/MS by CFM-ID for IPFLEEMVNWMWQW-UHFFFAOYSA-N
ID: IPFLEEMVNWMWQW-UHFFFAOYSA-N
Comment: Energy0
Num peaks: 6
29.03857658 2.949245817
57.06987671 11.08513765
83.08552677 10.45591105
291.112922 2.072164774
430.2490215 2.272768875
446.2803217 56.03101257

Name: +ve in-silico MS/MS by CFM-ID for IPFLEEMVNWMWQW-UHFFFAOYSA-N
ID: IPFLEEMVNWMWQW-UHFFFAOYSA-N
Comment: Energy1
Num peaks: 10
55.05422664 5.084903389
57.06987671 32.67552748
72.08077574 3.570520914
83.08552677 8.677184364
98.0964258 3.309245831
112.1120759 2.698147094
154.1590261 17.1011547
156.1746761 2.592569722
291.112922 1.991259436
446.2803217 3.092278092

Name: +ve in-silico MS/MS by CFM-ID for IPFLEEMVNWMWQW-UHFFFAOYSA-N
ID: IPFLEEMVNWMWQW-UHFFFAOYSA-N
Comment: Energy2
Num peaks: 8
29.03857658 4.929944
41.03857658 9.319130462
53.03857658 3.862234262
55.05422664 6.822380289
57.06987671 26.24565518
67.05422664 7.95567252
69.06987671 5.596810047
83.08552677 15.44765666

Name: +ve in-silico MS/MS by CFM-ID for ZKEWSHOHSNTZCD-UHFFFAOYSA-N
ID: ZKEWSHOHSNTZCD-UHFFFAOYSA-N
Comment: Energy0
Num peaks: 6
29.03857658 3.234202089
57.06987671 12.14200334
72.08077574 3.065374098
416.2333715 1.457689059
430.2490215 1.813952306
446.2803217 64.08371445

Name: +ve in-silico MS/MS by CFM-ID for ZKEWSHOHSNTZCD-UHFFFAOYSA-N
ID: ZKEWSHOHSNTZCD-UHFFFAOYSA-N
Comment: Energy1
Num peaks: 11
55.05422664 6.836693346
57.06987671 38.98571386
72.08077574 10.25842699
74.0964258 2.201359656
83.08552677 2.37192328
98.0964258 1.482873961
154.1590261 9.291408509
156.1746761 2.019472415
390.2177214 2.048167753
402.2177214 1.622097384
446.2803217 4.089232953

Name: +ve in-silico MS/MS by CFM-ID for ZKEWSHOHSNTZCD-UHFFFAOYSA-N
ID: ZKEWSHOHSNTZCD-UHFFFAOYSA-N
Comment: Energy2
Num peaks: 10
27.02292652 2.587513134
29.03857658 11.73968265
41.03857658 10.89092669
43.05422664 3.303272713
55.05422664 3.541863817
57.06987671 38.93497416
72.08077574 2.73864853
359.1755222 1.970271085
361.1911723 2.569225105
373.1911723 1.9768698

Name: +ve in-silico MS/MS by CFM-ID for XNLQXNDAUCSSKU-UHFFFAOYSA-N
ID: XNLQXNDAUCSSKU-UHFFFAOYSA-N
Comment: Energy0
Num peaks: 6
103.0542266 1.99680688
142.0651257 8.79659436
436.238339 3.62133906
441.2536547 1.552872288
451.2380047 2.658838131
468.2645537 64.67425362

Name: +ve in-silico MS/MS by CFM-ID for XNLQXNDAUCSSKU-UHFFFAOYSA-N
ID: XNLQXNDAUCSSKU-UHFFFAOYSA-N
Comment: Energy1
Num peaks: 15
138.1277259 9.504580418
142.0651257 18.99516727
158.0600403 4.17184096
160.0756904 2.433991982
172.0756904 2.061780451
307.1804898 1.137647264
309.1961398 8.028870633
329.1284542 6.637571314
436.238339 2.674163768
440.2332536 1.305762212
441.2536547 1.272269169
442.2489037 2.361186412
451.2380047 2.062276765
452.2332536 2.370164633
468.2645537 16.07284987

Name: +ve in-silico MS/MS by CFM-ID for XNLQXNDAUCSSKU-UHFFFAOYSA-N
ID: XNLQXNDAUCSSKU-UHFFFAOYSA-N
Comment: Energy2
Num peaks: 27
40.01817548 0.817672941
49.00727645 0.7796655945
75.02292652 0.9990552172
101.0385766 7.734194122
103.0542266 4.670469668
105.0698767 3.407174804
116.0494756 4.956180393
117.0698767 1.752033651
129.0698767 1.071282453
131.0491413 0.7839777735
132.0807757 3.853984527
136.1120759 0.7806734305
142.0651257 27.5651959
144.0807757 1.065353352
146.0964258 0.7303341162
148.1120759 1.219567852
150.1277259 0.8205916446
158.0600403 3.420844056
172.0756904 1.888646431
285.1022395 0.9325656517
287.1178895 1.279492164
299.1178895 2.898516137
313.0971541 0.9441050116
315.1128041 1.714011501
316.1332052 1.01434025
329.1284542 1.859667326
452.2332536 1.27827177

Name: +ve in-silico MS/MS by CFM-ID for XNLQXNDAUCSSKU-UHFFFAOYSA-N
ID: XNLQXNDAUCSSKU-UHFFFAOYSA-N
Comment: Energy0
Num peaks: 6
103.0542266 1.99680688
142.0651257 8.79659436
436.238339 3.62133906
441.2536547 1.552872288
451.2380047 2.658838131
468.2645537 64.67425362

Name: +ve in-silico MS/MS by CFM-ID for XNLQXNDAUCSSKU-UHFFFAOYSA-N
ID: XNLQXNDAUCSSKU-UHFFFAOYSA-N
Comment: Energy1
Num peaks: 15
138.1277259 9.504580418
142.0651257 18.99516727
158.0600403 4.17184096
160.0756904 2.433991982
172.0756904 2.061780451
307.1804898 1.137647264
309.1961398 8.028870633
329.1284542 6.637571314
436.238339 2.674163768
440.2332536 1.305762212
441.2536547 1.272269169
442.2489037 2.361186412
451.2380047 2.062276765
452.2332536 2.370164633
468.2645537 16.07284987

Name: +ve in-silico MS/MS by CFM-ID for XNLQXNDAUCSSKU-UHFFFAOYSA-N
ID: XNLQXNDAUCSSKU-UHFFFAOYSA-N
Comment: Energy2
Num peaks: 27
40.01817548 0.817672941
49.00727645 0.7796655945
75.02292652 0.9990552172
101.0385766 7.734194122
103.0542266 4.670469668
105.0698767 3.407174804
116.0494756 4.956180393
117.0698767 1.752033651
129.0698767 1.071282453
131.0491413 0.7839777735
132.0807757 3.853984527
136.1120759 0.7806734305
142.0651257 27.5651959
144.0807757 1.065353352
146.0964258 0.7303341162
148.1120759 1.219567852
150.1277259 0.8205916446
158.0600403 3.420844056
172.0756904 1.888646431
285.1022395 0.9325656517
287.1178895 1.279492164
299.1178895 2.898516137
313.0971541 0.9441050116
315.1128041 1.714011501
316.1332052 1.01434025
329.1284542 1.859667326
452.2332536 1.27827177

Name: +ve in-silico MS/MS by CFM-ID for JYDWCPAPYXMKPS-UHFFFAOYSA-N
ID: JYDWCPAPYXMKPS-UHFFFAOYSA-N
Comment: Energy0
Num peaks: 7
115.0937534 1.921882055
148.0505382 1.65963382
165.0770873 42.52647798
319.1400815 1.927326907
395.1745229 8.873578394
434.2105741 1.674942269
451.2371232 22.42703145

Name: +ve in-silico MS/MS by CFM-ID for JYDWCPAPYXMKPS-UHFFFAOYSA-N
ID: JYDWCPAPYXMKPS-UHFFFAOYSA-N
Comment: Energy1
Num peaks: 17
15.02292652 3.603401512
57.06987671 1.366026782
59.08552677 0.9857430504
99.0624533 0.9174796571
113.0781034 2.135830374
115.0937534 8.206883711
117.1094035 0.9559270927
133.1043181 2.025304895
138.0661883 1.318079639
148.0505382 1.952173587
149.0457872 1.615889048
163.0614373 1.121633363
165.0770873 40.90174563
217.0720019 1.113477926
219.087652 1.610712175
243.087652 0.9215781678
319.1400815 9.918278539

Name: +ve in-silico MS/MS by CFM-ID for JYDWCPAPYXMKPS-UHFFFAOYSA-N
ID: JYDWCPAPYXMKPS-UHFFFAOYSA-N
Comment: Energy2
Num peaks: 27
40.01817548 1.399082226
43.02907452 0.6860005805
106.0399735 0.5158401166
108.0556236 0.6126187771
115.0937534 0.8068699876
117.073018 0.5860039699
123.0552893 14.38004312
131.0886681 0.7494394183
133.0508726 7.198956772
133.1043181 1.305968333
135.0665226 1.128378983
136.0505382 3.062953354
137.0821727 1.046456791
138.0661883 1.24810031
148.0505382 8.903507048
149.0457872 2.765246146
150.0661883 0.6329896171
155.0702706 0.5706540526
159.1199682 0.7998493584
161.0457872 0.7163416896
163.0614373 4.633249942
165.0770873 22.44427033
191.0563519 1.200084584
217.0720019 1.269150278
219.087652 0.5126801176
220.0968197 0.5083708529
261.0982167 0.5026255118

Name: +ve in-silico MS/MS by CFM-ID for BWEDJXANTKBHJC-UHFFFAOYSA-N
ID: BWEDJXANTKBHJC-UHFFFAOYSA-N
Comment: Energy0
Num peaks: 6
145.0760247 6.306345873
160.0869237 1.239026412
263.1291229 1.450377771
381.1822211 1.78778283
434.2087702 4.77245723
451.2353193 78.37040562

Name: +ve in-silico MS/MS by CFM-ID for BWEDJXANTKBHJC-UHFFFAOYSA-N
ID: BWEDJXANTKBHJC-UHFFFAOYSA-N
Comment: Energy1
Num peaks: 12
145.0760247 11.12057135
160.0869237 1.481548617
263.1291229 4.750101641
275.1291229 2.203856882
290.1400219 6.318776406
307.166571 5.274617684
381.1822211 3.023716749
393.1822211 1.713238763
395.1978712 1.856288331
408.1931201 1.191802916
434.2087702 7.988848986
451.2353193 33.53032479

Name: +ve in-silico MS/MS by CFM-ID for BWEDJXANTKBHJC-UHFFFAOYSA-N
ID: BWEDJXANTKBHJC-UHFFFAOYSA-N
Comment: Energy2
Num peaks: 25
27.02292652 1.596142414
40.01817548 3.553877687
42.03382555 9.58340008
44.04947561 8.768310109
46.06512568 1.704301451
104.0494756 8.285052493
128.0494756 1.125535955
129.0447246 1.788562088
131.0603746 2.812306732
133.0760247 1.412281476
135.0916748 0.9672157028
145.0760247 12.33248327
146.0712737 1.968271894
160.0869237 2.289223414
222.1025738 7.007082641
249.1134728 1.30032202
263.1291229 3.698942737
275.1291229 2.361993713
290.1400219 1.365589015
364.155672 1.241435824
381.1822211 1.04923767
383.1978712 1.079592817
393.1822211 0.987015247
406.1774701 1.103516286
423.2040192 0.9576213103

Name: +ve in-silico MS/MS by CFM-ID for AQPXLAPRURJICX-UHFFFAOYSA-N
ID: AQPXLAPRURJICX-UHFFFAOYSA-N
Comment: Energy0
Num peaks: 10
43.05422664 2.517490087
235.0978228 3.939668327
246.1713221 3.501578468
322.2026222 2.357676214
423.2291713 1.536646048
424.1992681 2.094348929
425.2448213 2.245141995
440.2305683 2.375929123
441.2509693 5.377031674
468.2618684 54.59227062

Name: +ve in-silico MS/MS by CFM-ID for AQPXLAPRURJICX-UHFFFAOYSA-N
ID: AQPXLAPRURJICX-UHFFFAOYSA-N
Comment: Energy1
Num peaks: 27
43.05422664 2.580958821
192.0807757 2.801988648
232.155672 1.431225384
235.0978228 1.107130944
246.1713221 3.885721098
318.1713221 1.415482939
320.1869721 1.469706663
322.2026222 2.228660629
381.1822211 4.351526226
394.2026222 1.132767385
395.1978712 3.572314088
397.2135212 1.647221885
398.2339223 3.447097931
406.2026222 1.879153919
408.2182723 1.334737222
409.2135212 1.163844242
410.2087702 1.293538827
410.2339223 3.411191469
421.2135212 1.051455411
423.2291713 4.707556254
424.1992681 2.106534297
425.2448213 9.562538034
438.2400703 7.400015317
440.2305683 2.827650716
440.2557204 2.535446812
441.2509693 2.814423007
468.2618684 7.179653583

Name: +ve in-silico MS/MS by CFM-ID for AQPXLAPRURJICX-UHFFFAOYSA-N
ID: AQPXLAPRURJICX-UHFFFAOYSA-N
Comment: Energy2
Num peaks: 28
28.01817548 1.117103091
39.02292652 1.738630247
41.03857658 0.9968501898
43.05422664 6.60476686
45.06987671 1.630486715
192.0807757 8.473688239
202.1087218 3.082494791
242.1400219 1.170665238
244.155672 0.9639737613
246.1713221 1.951213562
316.155672 1.637884791
320.1869721 0.8880560032
328.155672 1.809228669
343.2168753 2.436937011
352.155672 4.843062705
354.1713221 1.240600454
354.1964742 1.628527204
356.2121243 3.924545413
366.1713221 1.456918514
377.150921 1.628994254
379.166571 1.552476517
381.1822211 14.17484815
395.1978712 2.710092139
397.2135212 4.461393488
398.2339223 4.436901101
408.2182723 1.294605007
409.2135212 2.009234507
425.2448213 0.942455458

Name: +ve in-silico MS/MS by CFM-ID for UXADQUSSFZJMQZ-UHFFFAOYSA-N
ID: UXADQUSSFZJMQZ-UHFFFAOYSA-N
Comment: Energy0
Num peaks: 9
235.0978228 4.150712162
246.1713221 3.769346061
322.2026222 2.501468892
423.2291713 1.635338257
425.2448213 2.419685367
438.2400703 1.6202522
440.2305683 2.510499317
441.2509693 2.7410633
468.2618684 58.9224939

Name: +ve in-silico MS/MS by CFM-ID for UXADQUSSFZJMQZ-UHFFFAOYSA-N
ID: UXADQUSSFZJMQZ-UHFFFAOYSA-N
Comment: Energy1
Num peaks: 27
192.0807757 3.022532535
232.155672 1.550947351
235.0978228 1.207083683
246.1713221 4.41976432
318.1713221 1.600549508
320.1869721 1.596071572
322.2026222 2.427638188
352.155672 1.143838348
381.1822211 2.506396718
394.2026222 1.287504207
395.1978712 3.791703548
397.2135212 1.860402751
398.2339223 2.642718693
406.2026222 2.046291975
408.2182723 1.48499334
409.2135212 1.251693001
410.2087702 1.396597508
410.2339223 3.63115815
421.2135212 1.210116809
423.2291713 5.268122719
424.1992681 1.178697171
425.2448213 10.86145058
438.2400703 8.087439678
440.2305683 3.08196983
440.2557204 2.723004155
441.2509693 1.1382443
468.2618684 8.070791793

Name: +ve in-silico MS/MS by CFM-ID for UXADQUSSFZJMQZ-UHFFFAOYSA-N
ID: UXADQUSSFZJMQZ-UHFFFAOYSA-N
Comment: Energy2
Num peaks: 28
28.01817548 1.364759679
43.02907452 1.040069725
43.05422664 1.429855219
74.0964258 1.174182181
179.0855268 1.290136619
192.0807757 10.35671643
202.1087218 2.103930464
218.1400219 1.062818823
242.1400219 1.657173916
244.155672 2.148305719
246.1713221 2.832879697
320.1869721 1.084933911
342.1713221 1.689585392
348.1243719 1.498112977
350.1400219 1.059668413
352.155672 12.52338036
366.1713221 1.349836922
370.2026222 1.674927936
377.150921 1.395355332
379.166571 1.163540282
381.1822211 12.00830753
382.2026222 1.891349133
395.1978712 2.444918618
397.2135212 5.468772549
398.2339223 3.986353817
408.2182723 1.580225071
409.2135212 2.452413332
425.2448213 1.263431051

Name: +ve in-silico MS/MS by CFM-ID for XAXZXGHDWDUHFH-UHFFFAOYSA-N
ID: XAXZXGHDWDUHFH-UHFFFAOYSA-N
Comment: Energy0
Num peaks: 9
91.05422664 3.446470703
148.1120759 2.514830469
155.0161269 4.134252258
263.1794272 5.920253287
278.1903262 2.801314119
280.2059763 20.46725857
297.2325253 2.751138919
434.2148267 17.43938942
451.2413758 20.68261188

Name: +ve in-silico MS/MS by CFM-ID for XAXZXGHDWDUHFH-UHFFFAOYSA-N
ID: XAXZXGHDWDUHFH-UHFFFAOYSA-N
Comment: Energy1
Num peaks: 13
91.05422664 2.778899099
131.0855268 10.22844929
133.1011768 4.452317905
144.0807757 1.325270267
148.1120759 11.06377372
155.0161269 1.618618304
263.1794272 15.33950823
264.1746761 1.581486233
276.1746761 2.122878414
278.1903262 3.441843351
280.2059763 23.62508925
282.2216263 1.542209718
434.2148267 1.558404969

Name: +ve in-silico MS/MS by CFM-ID for XAXZXGHDWDUHFH-UHFFFAOYSA-N
ID: XAXZXGHDWDUHFH-UHFFFAOYSA-N
Comment: Energy2
Num peaks: 20
51.02292652 1.982662594
53.03857658 1.428106926
63.02292652 1.353494342
65.03857658 3.226238437
75.02292652 3.93786087
77.03857658 1.78093368
79.05422664 1.70660656
91.05422664 9.943229293
93.06987671 2.100408854
119.0855268 6.287474491
131.0855268 14.62286096
133.1011768 6.665847028
135.1168269 1.391710732
144.0807757 2.072020997
146.0964258 5.926120157
148.1120759 5.755856101
263.1794272 3.372976262
264.1746761 1.860557781
280.2059763 4.380035897
435.2100757 1.378564258

Name: +ve in-silico MS/MS by CFM-ID for PTCAWLCCCFHFMS-UHFFFAOYSA-N
ID: PTCAWLCCCFHFMS-UHFFFAOYSA-N
Comment: Energy0
Num peaks: 31
43.05422664 0.6211147036
57.06987671 0.6146149173
71.08552677 0.6060517694
85.10117684 0.608233372
99.1168269 0.603724106
113.132477 0.614174961
127.148127 0.614174961
141.1637771 0.614174961
155.1794272 0.614174961
169.1950772 0.614174961
183.2107273 0.614174961
197.2263773 0.614174961
211.2420274 1.643766961
225.2576775 0.7473747207
226.9928046 0.5999046929
238.9928046 1.524002121
281.0397548 0.5855393153
323.086705 0.5858495291
337.102355 0.586669227
349.2889776 0.8775705721
351.1180051 0.586669227
351.3046277 3.73580653
365.1336552 0.586669227
379.1493052 0.6038167232
393.1649553 0.6038167232
407.1806054 0.6038167232
415.2665279 10.46531797
421.1962554 0.5944572554
423.2119055 0.6264417001
433.2326409 1.344011024
451.2432056 45.85144114

Name: +ve in-silico MS/MS by CFM-ID for PTCAWLCCCFHFMS-UHFFFAOYSA-N
ID: PTCAWLCCCFHFMS-UHFFFAOYSA-N
Comment: Energy1
Num peaks: 31
43.05422664 1.58773117
57.06987671 1.492932995
71.08552677 1.431789601
85.10117684 1.393901504
99.1168269 1.309112543
113.132477 1.482250597
127.148127 1.482250597
141.1637771 1.482250597
155.1794272 1.482250597
169.1950772 1.482250597
183.2107273 1.482250597
197.2263773 1.482250597
209.2263773 1.016028019
211.2420274 3.431276508
238.9928046 3.38633259
253.0084547 1.15808041
267.0241047 1.15808041
281.0397548 1.15808041
295.0554049 1.15808041
309.0710549 1.15808041
323.086705 1.164510597
337.102355 1.165703848
347.2733275 1.306628193
349.2889776 4.481306184
351.1180051 1.165703848
351.3046277 6.062221142
365.1336552 1.165703848
379.1493052 1.324559246
393.1649553 1.324559246
407.1806054 1.324559246
451.2432056 6.278220579

Name: +ve in-silico MS/MS by CFM-ID for PTCAWLCCCFHFMS-UHFFFAOYSA-N
ID: PTCAWLCCCFHFMS-UHFFFAOYSA-N
Comment: Energy2
Num peaks: 31
41.03857658 2.414722131
43.05422664 2.714396095
55.05422664 1.054723353
57.06987671 1.388871702
113.132477 1.461625124
127.0542266 1.287288343
127.148127 1.461625124
141.1637771 1.461625124
155.1794272 1.461625124
169.1950772 1.461625124
183.2107273 1.461625124
197.2263773 1.461625124
207.2107273 1.20548242
209.2263773 1.582096974
211.2420274 2.836496074
233.2263773 2.941806074
235.2420274 1.1236674
237.1637771 1.252423731
239.2733275 1.281563863
245.2263773 1.223005801
249.2576775 2.243387956
251.1794272 1.252423731
265.1950772 1.252423731
335.2733275 1.386861971
337.2889776 1.488895426
339.3046277 2.121790958
349.2889776 1.469022975
379.1493052 1.264660757
393.1649553 1.264660757
407.1806054 1.264660757
435.2119055 1.416965219

Name: +ve in-silico MS/MS by CFM-ID for HOAFDSRZXQSTJU-UHFFFAOYSA-N
ID: HOAFDSRZXQSTJU-UHFFFAOYSA-N
Comment: Energy0
Num peaks: 21
30.03382555 12.94561309
32.04947561 0.9265930939
58.02874017 6.391468487
60.05562361 3.465906028
129.1022395 8.114984026
129.1134728 0.9729454848
139.0502039 4.060670198
157.0971541 5.857974129
174.1237032 0.9638072564
278.1247658 1.16127596
285.2033505 3.713895479
295.1513149 2.6760085
313.1982651 4.112792319
321.1305794 1.044886397
392.1928454 1.439729711
394.2197288 1.603998317
404.2404642 0.955498682
407.2037444 1.990855789
433.2306278 1.32141773
434.2146434 1.774088412
451.2411925 15.43097191

Name: +ve in-silico MS/MS by CFM-ID for HOAFDSRZXQSTJU-UHFFFAOYSA-N
ID: HOAFDSRZXQSTJU-UHFFFAOYSA-N
Comment: Energy1
Num peaks: 31
30.03382555 12.97223823
32.04947561 1.062672856
41.00219107 1.209064245
58.02874017 8.05064812
60.05562361 5.803073572
72.08077574 6.015121793
100.0756904 0.7888535587
121.0396392 1.018649663
127.0978228 0.9072516545
129.1022395 7.243043079
129.1134728 5.009042353
139.0502039 5.24208599
157.0971541 2.210283029
157.1083875 0.8786450082
165.0294684 0.70538903
226.1550033 1.25263119
228.1818867 0.8620658266
234.0873177 0.9584518889
236.1029677 1.048704689
248.1505866 0.7387609987
278.1247658 1.333483161
285.2033505 2.89573034
295.1513149 1.494887093
313.1982651 0.9218253052
321.1305794 0.7531847994
391.2088298 0.9099987773
392.1928454 0.939533126
394.2197288 0.6645705608
433.2306278 1.196707105
434.2146434 0.890354503
451.2411925 0.8220318105

Name: +ve in-silico MS/MS by CFM-ID for HOAFDSRZXQSTJU-UHFFFAOYSA-N
ID: HOAFDSRZXQSTJU-UHFFFAOYSA-N
Comment: Energy2
Num peaks: 29
28.01817548 0.6588517009
30.03382555 6.99253832
43.02907452 2.543804375
45.04472458 0.7779569011
55.05422664 2.017640966
56.0130901 0.7332870906
57.06987671 2.01674168
58.02874017 4.934887481
60.05562361 8.300931426
70.06512568 1.614898636
72.08077574 15.09610415
74.0964258 1.389998793
100.0756904 1.972275724
112.0869237 0.8943090523
115.0865894 0.7110571026
121.0396392 1.060759222
127.0978228 1.958232243
129.1022395 9.041271248
129.1134728 7.376265703
131.1178895 0.7406961148
139.0502039 0.6403126914
155.0927374 0.7203282692
157.0971541 0.9947974283
157.1083875 0.9046500771
165.0294684 0.8180375563
226.1550033 1.965937271
228.1818867 1.422404438
236.1029677 1.212133183
433.2306278 0.8823316988

Name: +ve in-silico MS/MS by CFM-ID for CRZXZHFFAVEHQL-UHFFFAOYSA-N
ID: CRZXZHFFAVEHQL-UHFFFAOYSA-N
Comment: Energy0
Num peaks: 6
79.05422664 1.405498657
273.1637771 1.585073344
371.1794272 3.60197423
373.1950772 5.903067483
423.2107273 1.49065798
451.2420274 70.34741805

Name: +ve in-silico MS/MS by CFM-ID for CRZXZHFFAVEHQL-UHFFFAOYSA-N
ID: CRZXZHFFAVEHQL-UHFFFAOYSA-N
Comment: Energy1
Num peaks: 20
39.02292652 2.409257021
43.05422664 1.999207173
79.05422664 3.640631574
81.06987671 4.100629778
91.05422664 5.347907565
93.06987671 4.206119078
179.0855268 2.463784869
181.1011768 2.119790514
269.132477 2.523122188
271.148127 2.14745379
273.1637771 2.403964869
357.1637771 5.249284486
359.1794272 2.466606509
369.1637771 3.405899268
371.1794272 5.9308257
373.1950772 8.952567812
375.2107273 2.206901054
407.1794272 3.02150455
411.2107273 4.137525623
451.2420274 13.05051298

Name: +ve in-silico MS/MS by CFM-ID for CRZXZHFFAVEHQL-UHFFFAOYSA-N
ID: CRZXZHFFAVEHQL-UHFFFAOYSA-N
Comment: Energy2
Num peaks: 26
39.02292652 4.516901717
41.03857658 4.448363703
43.05422664 1.839385625
51.02292652 2.166834088
63.02292652 1.524833476
89.03857658 2.90386507
91.05422664 5.408624976
93.06987671 3.126938097
103.0542266 2.929997979
179.0855268 1.453775609
181.1011768 1.501249527
191.0855268 3.249976142
193.1011768 2.216002706
267.1168269 1.920244266
269.132477 2.391913976
271.148127 3.281057042
273.1637771 4.631631132
281.132477 7.082068085
357.1637771 3.379343246
359.1794272 3.030258617
371.1794272 5.121195131
373.1950772 4.733676733
411.2107273 1.619098054
423.2107273 1.354937713
425.2263773 1.33004749
435.2107273 3.201002444

Name: +ve in-silico MS/MS by CFM-ID for VZMCIQHMLLGYJZ-UHFFFAOYSA-N
ID: VZMCIQHMLLGYJZ-UHFFFAOYSA-N
Comment: Energy0
Num peaks: 6
43.05422664 2.042408371
119.0855268 5.911390347
193.1011768 5.359083541
402.2216263 1.95747679
430.2529264 1.584250496
446.2842266 71.44422113

Name: +ve in-silico MS/MS by CFM-ID for VZMCIQHMLLGYJZ-UHFFFAOYSA-N
ID: VZMCIQHMLLGYJZ-UHFFFAOYSA-N
Comment: Energy1
Num peaks: 11
41.03857658 1.890661835
43.05422664 5.068126824
119.0855268 19.06083997
193.1011768 18.88988567
328.2059763 2.156452362
402.2216263 3.827594314
404.2372764 2.60442175
406.2529264 1.774898477
418.2529264 1.862369694
430.2529264 2.383202263
446.2842266 20.8781967

Name: +ve in-silico MS/MS by CFM-ID for VZMCIQHMLLGYJZ-UHFFFAOYSA-N
ID: VZMCIQHMLLGYJZ-UHFFFAOYSA-N
Comment: Energy2
Num peaks: 28
39.02292652 6.090998067
41.03857658 5.091068207
43.05422664 3.765075375
49.00727645 1.073086901
79.05422664 1.339440504
91.05422664 1.230286213
93.06987671 0.9082297238
103.0542266 3.052089674
109.1011768 0.9891893219
117.0698767 2.443879377
119.0855268 6.501955014
121.1011768 1.916828027
167.0855268 2.313042274
177.0698767 7.680639638
183.1168269 1.089694114
193.1011768 9.793815502
324.1746761 1.000898305
326.1903262 1.389140145
328.2059763 1.923318227
366.2216263 1.262213975
368.2372764 0.9927054374
402.2216263 1.684150846
404.2372764 2.764475313
406.2529264 1.022665879
416.2372764 1.708026785
418.2529264 2.481307318
420.2685765 2.418569397
430.2529264 6.258516739

Name: +ve in-silico MS/MS by CFM-ID for DERJOCHHVOTRIF-UHFFFAOYSA-N
ID: DERJOCHHVOTRIF-UHFFFAOYSA-N
Comment: Energy0
Num peaks: 6
371.1794272 2.311658717
373.1950772 7.006653136
421.1950772 1.909966794
423.2107273 2.89940861
435.2107273 2.11518827
451.2420274 68.09874913

Name: +ve in-silico MS/MS by CFM-ID for DERJOCHHVOTRIF-UHFFFAOYSA-N
ID: DERJOCHHVOTRIF-UHFFFAOYSA-N
Comment: Energy1
Num peaks: 15
91.05422664 7.603539251
179.0855268 2.960612315
181.1011768 3.06932192
269.132477 4.201516868
273.1637771 3.283154311
357.1637771 9.751145735
359.1794272 5.082304018
369.1637771 4.031468165
371.1794272 4.565584452
373.1950772 9.255475214
421.1950772 2.430110092
423.2107273 4.007317151
425.2263773 2.487209482
435.2107273 4.079965744
451.2420274 14.97976485

Name: +ve in-silico MS/MS by CFM-ID for DERJOCHHVOTRIF-UHFFFAOYSA-N
ID: DERJOCHHVOTRIF-UHFFFAOYSA-N
Comment: Energy2
Num peaks: 24
49.00727645 1.208012192
65.03857658 1.601869302
79.05422664 1.728363005
91.05422664 10.33578978
93.06987671 8.411171955
95.08552677 2.002305039
97.10117684 2.459236362
179.0855268 7.407647689
181.1011768 2.653921683
191.0855268 1.391813374
267.1168269 1.301500089
269.132477 1.495264041
281.132477 4.174863308
357.1637771 1.661186025
359.1794272 2.222345604
369.1637771 1.368606851
371.1794272 2.598670573
373.1950772 3.27158505
395.1794272 1.9051992
409.1950772 1.955508433
421.1950772 3.2157069
423.2107273 3.296860703
425.2263773 3.53102611
435.2107273 8.976390065

Name: +ve in-silico MS/MS by CFM-ID for KZYYHDRDQGMMOM-UHFFFAOYSA-N
ID: KZYYHDRDQGMMOM-UHFFFAOYSA-N
Comment: Energy0
Num peaks: 6
371.1794272 2.312199686
373.1950772 7.008293962
421.1950772 1.910413498
423.2107273 2.900086725
435.2107273 2.115682971
451.2420274 68.12068596

Name: +ve in-silico MS/MS by CFM-ID for KZYYHDRDQGMMOM-UHFFFAOYSA-N
ID: KZYYHDRDQGMMOM-UHFFFAOYSA-N
Comment: Energy1
Num peaks: 15
91.05422664 7.605127129
179.0855268 2.961170288
181.1011768 3.069972102
269.132477 4.202434773
273.1637771 3.283913461
357.1637771 9.753288503
359.1794272 5.083431735
369.1637771 4.032349011
371.1794272 4.566569604
373.1950772 9.257498161
421.1950772 2.43063276
423.2107273 4.008179046
425.2263773 2.487744431
435.2107273 4.080843265
451.2420274 14.98480302

Name: +ve in-silico MS/MS by CFM-ID for KZYYHDRDQGMMOM-UHFFFAOYSA-N
ID: KZYYHDRDQGMMOM-UHFFFAOYSA-N
Comment: Energy2
Num peaks: 24
65.03857658 1.605931738
79.05422664 1.732802361
91.05422664 10.3623412
93.06987671 8.433035686
95.08552677 2.007621382
97.10117684 2.465706965
179.0855268 7.426564792
181.1011768 2.660812706
191.0855268 1.395329252
267.1168269 1.305022513
269.132477 1.499390938
273.1637771 1.113370301
281.132477 4.185409484
357.1637771 1.665777731
359.1794272 2.228818728
369.1637771 1.372264368
371.1794272 2.60565226
373.1950772 3.280432327
395.1794272 1.910181297
409.1950772 1.960622088
421.1950772 3.224115975
423.2107273 3.305481996
425.2263773 3.540259745
435.2107273 8.999863329

Name: +ve in-silico MS/MS by CFM-ID for IPRYAECWQMIFTP-UHFFFAOYSA-N
ID: IPRYAECWQMIFTP-UHFFFAOYSA-N
Comment: Energy0
Num peaks: 6
91.05422664 19.64600155
107.0491413 4.162746438
135.0440559 13.45487065
234.1277259 4.810140002
317.2012252 3.03303705
468.2645537 35.64421232

Name: +ve in-silico MS/MS by CFM-ID for IPRYAECWQMIFTP-UHFFFAOYSA-N
ID: IPRYAECWQMIFTP-UHFFFAOYSA-N
Comment: Energy1
Num peaks: 11
91.05422664 30.83028095
96.08077574 1.109621138
105.0334912 1.038960986
107.0491413 6.183206955
109.0647913 1.135226938
135.0440559 22.87594148
206.0964258 0.9656044821
234.1277259 6.384769297
247.1441043 2.972569243
317.2012252 2.986486882
468.2645537 4.383854374

Name: +ve in-silico MS/MS by CFM-ID for IPRYAECWQMIFTP-UHFFFAOYSA-N
ID: IPRYAECWQMIFTP-UHFFFAOYSA-N
Comment: Energy2
Num peaks: 21
39.02292652 1.31007867
49.00727645 1.276939141
51.02292652 1.800163825
63.02292652 4.975555607
65.03857658 3.046595855
69.0334912 0.7750994166
75.02292652 1.724890602
79.01784114 1.199458541
79.05422664 1.4668968
81.0334912 1.686491992
84.08077574 1.031727124
89.00219107 1.745850298
91.01784114 2.754398542
91.05422664 31.90478451
93.0334912 1.060904958
105.0334912 1.994063674
107.0491413 8.193501617
109.0284058 0.7917317957
135.0440559 8.060217142
206.0964258 1.317493718
234.1277259 1.918496172

Name: +ve in-silico MS/MS by CFM-ID for XHNZHISSLFRVLB-UHFFFAOYSA-N
ID: XHNZHISSLFRVLB-UHFFFAOYSA-N
Comment: Energy0
Num peaks: 6
174.0913404 2.153613374
250.1226406 1.922145623
276.1382906 2.847290693
393.1597543 4.429134198
395.1754044 10.09894577
451.2380047 69.82485385

Name: +ve in-silico MS/MS by CFM-ID for XHNZHISSLFRVLB-UHFFFAOYSA-N
ID: XHNZHISSLFRVLB-UHFFFAOYSA-N
Comment: Energy1
Num peaks: 10
133.1011768 2.227696861
198.0913404 1.986375699
200.1069905 5.752222015
250.1226406 4.872053656
252.1382906 1.554298213
276.1382906 14.54491721
393.1597543 7.958605224
395.1754044 9.303507902
435.2067045 2.496918251
451.2380047 30.80160757

Name: +ve in-silico MS/MS by CFM-ID for XHNZHISSLFRVLB-UHFFFAOYSA-N
ID: XHNZHISSLFRVLB-UHFFFAOYSA-N
Comment: Energy2
Num peaks: 21
49.00727645 1.409180724
51.02292652 1.047067854
81.06987671 1.421374985
101.0385766 11.63969651
107.0855268 2.24032193
117.0698767 2.454279006
119.0855268 1.058558644
121.1011768 2.684239945
133.1011768 10.98313382
148.1120759 1.188048683
149.0960915 9.036185303
158.0600403 2.795674908
174.0913404 9.701449084
198.0913404 1.851466461
250.1226406 2.253524902
260.1069905 3.107096056
274.1226406 2.951451038
276.1382906 1.786797838
288.1382906 2.090625231
299.1178895 7.008342034
435.2067045 1.975141893

Name: +ve in-silico MS/MS by CFM-ID for GSINGUMRKGRYJP-UHFFFAOYSA-N
ID: GSINGUMRKGRYJP-UHFFFAOYSA-N
Comment: Energy0
Num peaks: 18
43.01784114 0.6228078035
61.06479133 0.6477051295
103.0389705 0.7484001392
135.0804414 0.7607121012
149.0960915 6.007683676
151.1117415 0.7058045599
163.0600999 0.692283767
229.1335396 1.980480777
245.1284542 1.871250538
246.1852408 0.802535362
271.1804898 16.70602093
289.1910545 8.251748962
315.1550629 1.170149763
391.186363 5.052472876
409.1969277 6.885463698
415.2227485 0.7426645085
433.2333132 10.42725766
451.2438779 16.40251822

Name: +ve in-silico MS/MS by CFM-ID for GSINGUMRKGRYJP-UHFFFAOYSA-N
ID: GSINGUMRKGRYJP-UHFFFAOYSA-N
Comment: Energy1
Num peaks: 20
43.01784114 1.014655245
43.05422664 0.7496146259
109.0647913 0.8070931412
135.0804414 0.8298685113
145.0495352 2.615882416
149.0960915 1.080992513
153.1022395 0.9847682104
163.0600999 3.294372411
229.1335396 5.099419029
231.1491896 12.44384403
245.1284542 7.343700869
247.1441043 17.87888709
271.1804898 7.559452759
289.1910545 8.048343709
367.1499775 1.000615696
391.186363 3.268278423
393.2020131 1.802014721
409.1969277 2.178615617
433.2333132 1.154493435
451.2438779 0.8736512075

Name: +ve in-silico MS/MS by CFM-ID for GSINGUMRKGRYJP-UHFFFAOYSA-N
ID: GSINGUMRKGRYJP-UHFFFAOYSA-N
Comment: Energy2
Num peaks: 31
41.00219107 0.8647647279
42.03382555 1.295847527
43.01784114 3.625248212
43.05422664 1.061164242
45.0334912 1.111852394
58.06512568 1.728392404
79.05422664 1.140738941
91.05422664 1.968433179
107.0491413 4.649856994
147.0804414 1.252793342
149.0960915 4.685239401
153.1022395 2.467012935
186.1277259 1.392895053
201.138625 1.453709339
204.1382906 2.044662684
211.1229749 0.9594288079
213.138625 1.047944126
217.1335396 2.555173213
229.1335396 4.57574392
231.1491896 1.115506809
245.1284542 3.071283377
246.1852408 1.493688345
247.1441043 1.250125022
248.2008909 0.8458957855
271.1804898 4.278329672
273.1597543 1.845211293
289.1910545 1.005434823
359.1965338 0.8997729289
361.2121838 0.8538204126
389.2070984 1.043261303
391.186363 1.689217649

Name: +ve in-silico MS/MS by CFM-ID for SJOKZBTYGQAZNH-UHFFFAOYSA-N
ID: SJOKZBTYGQAZNH-UHFFFAOYSA-N
Comment: Energy0
Num peaks: 6
159.0416113 24.28304182
274.1590261 0.8413409998
276.1746761 24.11536295
373.1886098 0.8912734019
431.2293318 2.531595195
451.23556 39.56766656

Name: +ve in-silico MS/MS by CFM-ID for SJOKZBTYGQAZNH-UHFFFAOYSA-N
ID: SJOKZBTYGQAZNH-UHFFFAOYSA-N
Comment: Energy1
Num peaks: 7
139.035383 2.138037076
159.0416113 39.5740697
167.0855268 1.407605571
198.1277259 1.716273916
272.143376 1.305993073
276.1746761 28.7589779
451.23556 5.864446853

Name: +ve in-silico MS/MS by CFM-ID for SJOKZBTYGQAZNH-UHFFFAOYSA-N
ID: SJOKZBTYGQAZNH-UHFFFAOYSA-N
Comment: Energy2
Num peaks: 26
49.00727645 1.269617079
51.02292652 0.8153183585
63.02292652 2.620945284
65.03857658 1.078944976
79.05422664 0.8341299769
106.0651257 1.698714824
108.0807757 3.599968271
116.9946611 0.8355933895
119.0103111 1.434144215
127.035383 0.8038934319
131.0103111 4.469147261
133.0259612 5.366374413
139.035383 8.620243457
141.0510331 0.9696547007
143.0103111 0.9526243966
159.0416113 17.02213483
167.0855268 8.270566806
169.1011768 2.191441554
196.1120759 2.119925257
198.1277259 1.531113413
260.143376 1.411181275
262.1590261 0.9039620307
276.1746761 8.595945348
278.1903262 0.9295526129
425.21991 0.9690443898
435.2042599 1.277005343

Name: +ve in-silico MS/MS by CFM-ID for JZNZSKXIEDHOBD-UHFFFAOYSA-N
ID: JZNZSKXIEDHOBD-UHFFFAOYSA-N
Comment: Energy0
Num peaks: 6
359.2288965 4.804873452
387.2238111 14.78174651
405.2343758 22.4483478
415.2187258 8.475950412
433.2292904 20.39820887
451.2398551 13.2963735

Name: +ve in-silico MS/MS by CFM-ID for JZNZSKXIEDHOBD-UHFFFAOYSA-N
ID: JZNZSKXIEDHOBD-UHFFFAOYSA-N
Comment: Energy1
Num peaks: 12
59.01275576 2.587742838
341.1819463 2.779466875
343.1975964 7.339417194
345.2132464 8.555264201
371.192511 5.108068834
373.2081611 4.890903676
387.2238111 13.60132319
389.2030757 8.242247746
389.2394612 2.775947907
405.2343758 8.335361243
415.2187258 9.558554483
433.2292904 6.288055459

Name: +ve in-silico MS/MS by CFM-ID for JZNZSKXIEDHOBD-UHFFFAOYSA-N
ID: JZNZSKXIEDHOBD-UHFFFAOYSA-N
Comment: Energy2
Num peaks: 15
45.0334912 2.070373799
59.01275576 2.825460542
87.04405588 2.263117384
299.1713816 4.676495289
301.1870317 5.144243928
343.1975964 4.230216823
345.2132464 4.704067653
347.2288965 1.97139175
359.2288965 18.46306891
361.2445466 3.908688772
371.192511 1.869284776
373.2081611 1.907745781
387.2238111 18.94136293
389.2394612 5.330477694
415.2187258 2.57775147

Name: +ve in-silico MS/MS by CFM-ID for FLUJTBBMEWAGHR-UHFFFAOYSA-N
ID: FLUJTBBMEWAGHR-UHFFFAOYSA-N
Comment: Energy0
Num peaks: 11
44.04947561 1.884803193
72.08077574 6.881969212
364.2059763 2.81907963
366.2216263 4.111601204
387.1984619 6.114890695
389.214112 5.871583196
394.1719129 4.1004364
396.1875629 1.490090218
439.2297621 9.049228614
441.2454121 5.43716308
467.2610622 33.43037965

Name: +ve in-silico MS/MS by CFM-ID for FLUJTBBMEWAGHR-UHFFFAOYSA-N
ID: FLUJTBBMEWAGHR-UHFFFAOYSA-N
Comment: Energy1
Num peaks: 18
29.03857658 1.046662885
72.08077574 1.169066743
292.1249627 1.011307113
318.1406127 14.56128451
361.1828119 3.870680912
363.1984619 1.199802944
366.1406127 2.234856608
368.1562628 1.429939921
387.1984619 3.618543697
389.214112 5.660964926
394.1719129 13.35396169
396.1875629 7.850121063
398.203213 7.919751617
411.1984619 1.160379524
437.214112 1.334350616
439.2297621 6.054708217
441.2454121 2.918269192
467.2610622 4.551775715

Name: +ve in-silico MS/MS by CFM-ID for FLUJTBBMEWAGHR-UHFFFAOYSA-N
ID: FLUJTBBMEWAGHR-UHFFFAOYSA-N
Comment: Energy2
Num peaks: 31
29.03857658 2.157945525
42.03382555 0.8586584638
44.04947561 12.30657114
46.06512568 2.020312863
56.04947561 1.301062293
72.08077574 15.49167833
79.05422664 1.321889549
84.08077574 1.291740474
91.05422664 2.023953541
100.0310623 1.452599548
101.0385766 3.431124896
170.0964258 3.140281215
172.1120759 1.502600846
176.143376 1.105095486
192.0936625 2.137570898
204.0936625 1.356863244
260.143376 0.8213895417
272.143376 1.399915257
274.1590261 2.692016173
280.1249627 0.9717720702
290.1093126 1.477438858
291.1168269 2.112606247
292.1249627 1.150122061
306.1406127 1.012242469
318.1406127 1.310813833
336.1746761 1.49883268
361.1828119 1.189097734
364.2059763 0.9616472352
365.214112 0.9892471795
439.2297621 0.813003581
451.2297621 1.096280968

Name: +ve in-silico MS/MS by CFM-ID for IZOSZESZWDNTDT-UHFFFAOYSA-N
ID: IZOSZESZWDNTDT-UHFFFAOYSA-N
Comment: Energy0
Num peaks: 16
113.132477 4.475413839
208.2059763 1.937566277
210.2216263 3.916737649
212.2372764 1.054134139
220.2059763 1.591327418
222.2216263 1.866834589
224.2372764 1.141189351
235.2168753 1.851592331
237.2325253 10.1943046
239.2481754 2.387096155
334.1583744 0.8943930682
338.2260601 1.989877987
414.2573602 2.513471843
428.2730103 2.253307733
430.2522748 1.535949009
446.2835749 40.792185

Name: +ve in-silico MS/MS by CFM-ID for IZOSZESZWDNTDT-UHFFFAOYSA-N
ID: IZOSZESZWDNTDT-UHFFFAOYSA-N
Comment: Energy1
Num peaks: 31
39.02292652 0.927330779
41.03857658 1.102776416
43.05422664 1.826584311
55.05422664 1.105263521
57.06987671 1.741556198
67.05422664 0.8532671946
69.06987671 1.139618422
71.08552677 1.715605404
107.0491413 3.52703916
109.0647913 1.607449075
111.0916748 1.228308166
113.132477 6.89922177
204.1746761 1.201948905
206.1903262 2.327905929
208.2059763 2.923305896
219.1855752 2.294270994
221.2012252 2.703074446
222.2216263 0.9723765202
223.053575 2.427781357
223.2168753 6.445282453
310.2311454 3.579197651
312.2467955 1.206573328
338.2260601 5.490036181
346.1583744 1.81608589
374.1896746 1.477093172
388.2053246 1.477093172
402.2209747 1.477093172
414.2573602 2.193223594
417.2570258 2.749848479
419.2726759 1.222269025
446.2835749 7.533981045

Name: +ve in-silico MS/MS by CFM-ID for IZOSZESZWDNTDT-UHFFFAOYSA-N
ID: IZOSZESZWDNTDT-UHFFFAOYSA-N
Comment: Energy2
Num peaks: 31
39.02292652 0.9862466662
41.03857658 2.580471901
43.05422664 3.95301788
55.05422664 1.8042897
57.06987671 2.585968632
69.06987671 1.757700096
71.08552677 2.281722825
83.08552677 1.44655639
85.10117684 1.51330615
98.0964258 2.329460345
99.1168269 1.672051249
111.1168269 1.563128133
113.132477 11.1001533
125.1073248 2.701244155
140.143376 1.19090256
154.1590261 1.45538
168.1746761 1.538673495
194.1903262 1.279097341
196.2059763 1.026167635
204.1746761 0.8564349126
208.2059763 3.952801098
210.2216263 3.742383859
212.2372764 1.347174189
222.2216263 5.122128784
237.0692251 1.073709395
237.2325253 1.201288322
292.1841953 1.491014446
296.2154954 1.107613149
306.1998453 0.8351505402
334.1583744 0.8521896759
430.2522748 1.108821198

Name: +ve in-silico MS/MS by CFM-ID for MXSFHRABTIPAHE-UHFFFAOYSA-N
ID: MXSFHRABTIPAHE-UHFFFAOYSA-N
Comment: Energy0
Num peaks: 10
107.0491413 4.441984829
114.1277259 3.483113581
122.0600403 2.497211278
128.143376 7.243275352
210.0913404 3.057505886
220.1695907 4.153527688
301.1335396 5.09987658
404.2332536 2.851595028
414.2539891 2.839954071
446.2802038 46.56622067

Name: +ve in-silico MS/MS by CFM-ID for MXSFHRABTIPAHE-UHFFFAOYSA-N
ID: MXSFHRABTIPAHE-UHFFFAOYSA-N
Comment: Energy1
Num peaks: 24
43.05422664 1.425211464
72.08077574 2.487118299
74.0964258 1.239289067
86.0964258 6.65591733
88.11207587 3.084311978
102.1277259 1.366504857
107.0491413 4.707271723
114.1277259 6.313796776
122.0600403 1.814915458
128.143376 16.52247131
130.1590261 0.9459299942
178.1226406 0.8265144344
210.0913404 3.030318585
220.1695907 2.424280365
227.1178895 1.85776422
301.1335396 5.787421629
319.1441043 2.182435874
340.238339 1.35288707
345.1597543 2.133920463
360.1706534 1.144498484
404.2332536 2.882718004
414.2539891 1.158550117
430.2489037 1.373180151
446.2802038 7.772357892

Name: +ve in-silico MS/MS by CFM-ID for MXSFHRABTIPAHE-UHFFFAOYSA-N
ID: MXSFHRABTIPAHE-UHFFFAOYSA-N
Comment: Energy2
Num peaks: 31
51.02292652 0.799350845
58.06512568 3.786772691
63.02292652 2.654916556
65.03857658 0.988952032
72.08077574 2.946863011
79.05422664 1.362522725
81.0334912 0.9351807136
86.0964258 5.29804845
95.04914126 0.8984876478
98.0964258 0.6932881748
100.1120759 0.8886287625
102.1277259 4.247590377
104.0494756 1.654611195
107.0491413 10.73409437
112.1120759 1.495327354
114.1277259 2.448418649
122.0600403 1.831337874
122.0964258 0.68391668
128.143376 4.588716844
166.0651257 1.067371868
168.0807757 0.92575065
178.1226406 1.855825738
180.0807757 7.588175774
196.0756904 0.6789903294
210.0913404 5.729836655
220.1695907 2.674658916
257.1073248 0.7291291135
301.1335396 1.393884402
388.2019535 1.191318065
402.2539891 0.8669112156
430.2489037 1.543351138

Name: +ve in-silico MS/MS by CFM-ID for RZKDEOYYOPRASF-UHFFFAOYSA-N
ID: RZKDEOYYOPRASF-UHFFFAOYSA-N
Comment: Energy0
Num peaks: 9
114.1277259 3.677722704
128.143376 7.601466222
220.1695907 4.257003476
235.1804898 2.183555107
301.1335396 5.382940367
353.2223546 2.784776344
404.2332536 3.015479518
414.2539891 2.910685565
446.2802038 48.90079389

Name: +ve in-silico MS/MS by CFM-ID for RZKDEOYYOPRASF-UHFFFAOYSA-N
ID: RZKDEOYYOPRASF-UHFFFAOYSA-N
Comment: Energy1
Num peaks: 24
43.05422664 1.489450095
72.08077574 2.658695408
74.0964258 1.286716352
86.0964258 6.985273759
88.11207587 3.385637281
94.06512568 1.103817027
102.1277259 1.408533606
107.0491413 1.960248696
114.1277259 6.844814589
128.143376 17.16093949
130.1590261 0.8814607534
210.0913404 1.279034262
220.1695907 2.398130862
227.1178895 2.402228579
235.1804898 0.9199014191
301.1335396 6.402415409
319.1441043 2.440956897
345.1597543 2.39341613
353.2223546 1.451482534
360.1706534 1.230773492
404.2332536 3.104001182
414.2539891 1.207348258
430.2489037 1.2717046
446.2802038 8.378633502

Name: +ve in-silico MS/MS by CFM-ID for RZKDEOYYOPRASF-UHFFFAOYSA-N
ID: RZKDEOYYOPRASF-UHFFFAOYSA-N
Comment: Energy2
Num peaks: 31
43.05422664 0.6992218284
58.06512568 4.044324747
63.02292652 2.530415256
65.03857658 1.458743406
72.08077574 3.21278893
79.05422664 0.9054247103
86.0964258 6.431113696
98.0964258 0.7283515519
100.1120759 1.134581324
102.1277259 4.516136029
107.0491413 9.985573545
112.1120759 1.571116567
114.1277259 3.027546142
122.0964258 0.7188956587
128.143376 5.693203689
178.1226406 1.949481972
180.0807757 1.863885276
204.1382906 0.659689458
210.0913404 2.694080145
220.1695907 2.277386977
257.1073248 1.592595348
275.1178895 1.415577536
289.1335396 1.199324362
301.1335396 2.528756322
307.1804898 0.9444243632
309.1961398 1.058832588
311.1754044 0.8483201508
319.1441043 0.7879095585
351.2067045 0.790706925
386.2226889 0.7203002775
402.2539891 0.9112494658

Name: +ve in-silico MS/MS by CFM-ID for AOWXTXLTBLLDBS-UHFFFAOYSA-N
ID: AOWXTXLTBLLDBS-UHFFFAOYSA-N
Comment: Energy0
Num peaks: 25
43.02907452 0.9000978741
55.05422664 3.572358027
60.05562361 2.914502575
72.08077574 11.95985235
73.0396392 0.9274491445
112.0756904 1.149149152
123.0552893 0.6729185381
129.1022395 6.927658811
131.1178895 0.9147459395
139.0502039 1.499233287
174.1237032 3.090286191
250.1298512 4.700458352
278.1247658 6.443294452
293.1356648 7.131832505
295.1513149 1.252412844
313.1982651 0.904019916
335.1462295 0.8287740793
348.1414785 0.7108516879
350.1571285 8.2890706
352.1727786 1.604729641
392.1928454 1.020123874
409.2193944 1.44501307
433.2306278 1.643720256
434.2146434 1.940231802
451.2411925 7.558976605

Name: +ve in-silico MS/MS by CFM-ID for AOWXTXLTBLLDBS-UHFFFAOYSA-N
ID: AOWXTXLTBLLDBS-UHFFFAOYSA-N
Comment: Energy1
Num peaks: 31
28.01817548 1.196014824
55.05422664 8.502538088
58.02874017 1.280315635
60.05562361 5.645120616
72.05562361 0.721323725
72.08077574 13.97672803
73.0396392 4.04050786
100.0756904 1.041966418
112.0756904 0.5434466045
129.1022395 2.82544869
156.1131385 0.8310039713
157.0971541 0.7939179488
174.1237032 1.705587651
191.081504 2.246748535
232.1192865 0.6170947494
234.0873177 0.7958412085
250.1298512 8.760046476
275.1251001 0.8881003053
276.1091157 0.5444278417
278.1247658 1.71414351
291.1087814 1.403924773
293.1356648 7.540230647
303.1564003 0.739688397
308.1353305 1.109337613
321.1305794 0.628412857
332.1465639 1.571705877
333.1305794 0.6553150058
334.1622139 1.482070246
350.1571285 5.177394267
392.1928454 0.6508740705
433.2306278 0.5454738386

Name: +ve in-silico MS/MS by CFM-ID for AOWXTXLTBLLDBS-UHFFFAOYSA-N
ID: AOWXTXLTBLLDBS-UHFFFAOYSA-N
Comment: Energy2
Num peaks: 27
43.02907452 2.258446726
43.05422664 1.50900438
55.05422664 8.640228062
56.04947561 1.340466996
57.06987671 0.7950443418
58.02874017 1.514515187
60.05562361 18.50856826
62.07127368 1.067927557
66.03382555 0.7568891166
68.04947561 0.6235577757
70.06512568 0.9621820283
72.05562361 1.625588669
72.08077574 15.83440612
73.0396392 1.638076294
74.0964258 0.9083356617
86.07127368 0.6337618299
129.1022395 0.6233636466
139.0502039 1.519048769
151.0502039 0.8161930274
156.1131385 0.7295116501
177.0658539 0.6870040509
191.081504 1.829154384
234.0873177 1.942594317
250.1298512 5.276410952
278.1247658 2.796828467
291.1087814 1.021185654
293.1356648 4.269587078

Name: +ve in-silico MS/MS by CFM-ID for JARNORYOPMINDY-UHFFFAOYSA-N
ID: JARNORYOPMINDY-UHFFFAOYSA-N
Comment: Energy0
Num peaks: 12
119.0491413 1.698255207
195.0804414 3.735745335
223.075356 18.67985499
240.1019051 1.871931508
247.1804898 6.421521857
294.1488553 2.721207524
366.2176036 1.617134809
442.2489037 1.872067359
454.2489037 2.069459623
468.2645537 5.759811294
470.2438183 2.004209297
486.2751184 31.57018496

Name: +ve in-silico MS/MS by CFM-ID for JARNORYOPMINDY-UHFFFAOYSA-N
ID: JARNORYOPMINDY-UHFFFAOYSA-N
Comment: Energy1
Num peaks: 31
55.05422664 2.060956863
107.0491413 1.907749914
119.0491413 2.373559749
150.0913404 1.427982488
164.1069905 0.5731604425
177.0698767 0.9419341081
181.0647913 0.8499802091
195.0804414 5.60692345
197.0960915 1.212326174
205.0647913 3.842399086
205.1335396 1.850829938
207.0804414 0.8401190653
215.154275 1.743213924
217.1699251 1.262606979
223.075356 20.98859219
240.1019051 1.262548935
247.1804898 9.873167065
252.1019051 0.9234155456
294.1488553 2.330281996
337.1910545 0.5938248976
362.1863034 0.9700573864
364.2019535 0.9673434093
366.2176036 1.92127933
440.2332536 0.5758490164
442.2489037 1.592454937
444.2645537 1.073400813
454.2489037 1.944893043
456.2645537 0.6543959526
468.2645537 2.211722727
470.2438183 0.6682557789
486.2751184 5.202756226

Name: +ve in-silico MS/MS by CFM-ID for JARNORYOPMINDY-UHFFFAOYSA-N
ID: JARNORYOPMINDY-UHFFFAOYSA-N
Comment: Energy2
Num peaks: 31
55.05422664 0.9829130882
63.02292652 0.84260322
107.0491413 1.568781545
119.0491413 1.86036275
122.0600403 0.8176800018
136.0756904 1.249772814
141.138625 1.539271187
162.0913404 0.7772584853
165.0334912 0.9791892962
169.0647913 1.610205079
177.0698767 3.674974504
179.0855268 1.292702639
181.0647913 4.71328679
187.1229749 0.7191535234
189.138625 0.7708132824
191.1178895 2.160262163
191.154275 1.702875553
193.1335396 1.079265358
195.0804414 10.45008037
197.0960915 0.6314745648
203.154275 1.459426419
205.0647913 3.689846586
205.1335396 0.9175538595
207.0804414 1.103132042
219.1491896 0.8185609202
223.075356 12.73243004
231.1491896 0.6964475135
233.1648397 0.7151481634
245.1648397 1.132552677
247.1804898 1.982258924
442.2489037 0.8592768389

Name: +ve in-silico MS/MS by CFM-ID for XWRUCIJUEHCQDD-UHFFFAOYSA-N
ID: XWRUCIJUEHCQDD-UHFFFAOYSA-N
Comment: Energy0
Num peaks: 6
236.1281199 2.264515892
323.1965338 2.816862807
341.2070984 31.55845667
414.2598623 2.569752149
428.2755124 16.45121818
446.286077 34.36212569

Name: +ve in-silico MS/MS by CFM-ID for XWRUCIJUEHCQDD-UHFFFAOYSA-N
ID: XWRUCIJUEHCQDD-UHFFFAOYSA-N
Comment: Energy1
Num peaks: 10
45.0334912 3.296010695
236.1281199 12.86537249
297.1808837 3.656626749
323.1965338 10.60922609
341.2070984 26.75366846
384.2492976 3.422682051
410.2649477 3.721958391
414.2598623 3.210770263
428.2755124 9.730206698
446.286077 4.837480881

Name: +ve in-silico MS/MS by CFM-ID for XWRUCIJUEHCQDD-UHFFFAOYSA-N
ID: XWRUCIJUEHCQDD-UHFFFAOYSA-N
Comment: Energy2
Num peaks: 13
45.0334912 3.523832834
118.086255 2.461442102
222.1124698 2.937709096
236.1281199 13.14674079
238.1437699 4.924161368
297.1808837 15.91794914
309.1808837 5.427858619
311.1965338 2.916123459
313.2121838 2.019430642
323.1965338 5.390952377
341.2070984 14.06819094
384.2492976 6.114855723
400.2442122 2.10900892

Name: +ve in-silico MS/MS by CFM-ID for JEADZIOGPIBIHN-UHFFFAOYSA-N
ID: JEADZIOGPIBIHN-UHFFFAOYSA-N
Comment: Energy0
Num peaks: 11
57.0334912 1.517680127
135.0552893 1.808083511
251.1430416 3.980799752
334.2165409 1.289282069
390.2176036 1.086143562
410.2226889 4.491616692
438.2176036 2.993258735
440.2332536 1.37151003
442.2489037 1.107671001
450.2539891 9.186618312
468.2645537 51.88902621

Name: +ve in-silico MS/MS by CFM-ID for JEADZIOGPIBIHN-UHFFFAOYSA-N
ID: JEADZIOGPIBIHN-UHFFFAOYSA-N
Comment: Energy1
Num peaks: 31
39.02292652 1.167063895
57.0334912 3.766621345
96.08077574 0.7753939997
135.0552893 4.966239555
187.0865894 0.951257451
193.1011768 0.8430557166
201.1022395 1.804480618
203.1178895 1.39341441
219.0804414 0.9870548825
221.0960915 0.8550234836
223.1117415 0.9428280713
225.1273916 1.106873648
226.0974884 1.075816105
230.1287886 8.866379394
233.132477 0.753036369
244.1444386 4.211938592
246.1600887 1.593869409
251.1430416 4.571289964
334.2165409 2.213880396
388.2019535 0.8789718924
390.2176036 1.708262076
408.2070389 0.9663922378
410.2226889 3.497469078
412.238339 1.963221158
423.24309 1.388239664
438.2176036 2.353157373
440.2332536 1.523097342
440.2696391 2.074637233
450.2539891 3.803326173
452.2332536 1.236135611
468.2645537 10.91220048

Name: +ve in-silico MS/MS by CFM-ID for JEADZIOGPIBIHN-UHFFFAOYSA-N
ID: JEADZIOGPIBIHN-UHFFFAOYSA-N
Comment: Energy2
Num peaks: 31
39.02292652 0.9285480263
41.03857658 1.149870419
53.00219107 0.8689457771
55.01784114 0.8494584735
57.0334912 1.143330137
79.05422664 0.8704984394
94.06512568 1.222107249
107.0603746 1.55799791
135.0552893 14.54644956
167.0855268 4.014449216
173.0709393 1.380404939
179.0855268 1.814023076
187.0865894 0.8520765468
191.0855268 1.750037638
193.1011768 5.657045234
195.1168269 2.08189637
208.1120759 1.134822199
216.1131385 2.922395554
218.1287886 0.995109345
230.1287886 0.8220337453
251.1430416 2.369283774
266.1539407 1.255151551
276.1746761 2.023083612
278.1903262 0.8904338937
306.1852408 3.326395739
382.1913888 1.21999394
410.2226889 1.162440004
412.238339 1.712581071
425.2587401 0.9290643537
442.2489037 0.8363380839
452.2332536 2.048361953
