# Supplementary material for: Ion mobility collision cross-section atlas for known and unknown metabolite annotation in untargeted metabolomics
Source: Nat Commun. 2020 Aug 28;11:4334. doi: 10.1038/s41467-020-18171-8 (PMC7455731; doi:10.1038/s41467-020-18171-8)
Supplement: Supplementary file 8 — Supplementary Data 5 [file 41467_2020_18171_MOESM8_ESM.zip › 01_positive_mode/L0819/cfmid_result.txt]

1 0.18181818 NLVFBUXFDBBNBW-PBSUHMDJSA-N C1[C@@H]([C@H]([C@@H]([C@H]([C@@H]1N)O[C@@H]2[C@@H]([C@H]([C@@H]([C@H](O2)CO)O)N)O)O)O[C@@H]3[C@@H](C[C@@H]([C@H](O3)CN)O)N)N
2 0.18181818 NLVFBUXFDBBNBW-UHFFFAOYSA-N NCC1OC(OC2C(N)CC(C(C2O)OC2OC(CO)C(C(C2O)N)O)N)C(CC1O)N
3 0.18181818 NLVFBUXFDBBNBW-BYCZDCDDSA-N NCC1OC(OC2C(N)CC(N)C(OC3OC(CO)C(O)C(N)C3O)C2O)C(N)CC1O
4 0.16666667 UZJATHOAGYTJFL-UHFFFAOYSA-N OCC(OC(C(CN)O)OC1C(N)CC(C(C1O)OC1OC(CN)C(CC1N)O)N)C=O
5 0.16 QTHIUGGORLKJNN-UHFFFAOYSA-N O=CC(OC1C(N)CC(C(C1O)OC1OC(CN)C(CC1N)O)N)OC(C(CN)O)CO
6 0.13043478 QRMQCWUOSZQWKW-UHFFFAOYSA-N CNC1C(O)COC(C1O)OC1C(N)CC(C(C1O)OC1OC2COC(C1N)C2O)N
7 0.090909091 NJLNOKSOAZOWFQ-UHFFFAOYSA-N NCC1OC(OC2C(N)CC(C(C2O)OC2OCC(C(C2O)N)(C)O)N)C(C(C1O)O)N
8 0.06779661 HGLSLBNWAQWNLK-UHFFFAOYSA-N COC(=O)C(CCC(=O)OC(C)(C)C)NC(=O)C(NC(=O)OCC1=CC=CC=C1)C(C)C
9 0.046511628 WOMPAOVZIUMMOW-UHFFFAOYSA-N FC1=CC=C(CN(CC2=CC=CO2)C(=O)CN(CCN2CCOCC2)C(=O)C2CCCCC2)C=C1
10 0.038461538 XCASKRSTBXZIQK-UHFFFAOYSA-N CC(=CCCC1(C)C(CCC2(C1CCC1C2(C)c2[nH]c3c(c2C1)cccc3)C)OP(=O)(O)O)C
11 0.036363636 AOWXTXLTBLLDBS-UHFFFAOYSA-N CC(C)C(N)C(\O)=N\C\C(O)=N\C(=O)C(CCCNC(N)=N)NC1=CC=C(C=C1)[N+]([O-])=O
12 0 HPXLYLYCAPSXST-VEESAYDSSA-N COC(=O)C1OC(C=CC1NC(=O)C(N)C(C)CCN(C)C(=N)N)N2C=CC(=NC2=O)N
13 0 WUGMCOQOIVMCHL-UJXVZYGKSA-N CCC1CN2CCc3cc(OC)c(O)cc3C2CC1CC4NCCc5c4[nH]c6ccccc56
14 0 WUGMCOQOIVMCHL-UHFFFAOYSA-N CCC1CN2CCc3c(C2CC1CC1NCCc2c1[nH]c1c2cccc1)cc(c(c3)OC)O
15 0 XWUNHYSCYWWYBK-UHFFFAOYSA-N CCC1CN2CCc3c(C2CC1CC1NCCc2c1[nH]c1c2cccc1)cc(c(c3)O)OC
16 0 HMKVJORFKXKKMR-UHFFFAOYSA-N COC1=C(C)C2(C(C(=C1CC=C(CCC(=O)OCCN1CCOCC1)C)O)C(=O)OC2)N
17 0 QCVNAYSHACENJQ-UHFFFAOYSA-N COC1(N)C(=C(O)C2=C(C1C)COC2=O)CC=C(CCC(=O)OCCN1CCOCC1)C
18 0 AYVGFSHPABUPMD-UHFFFAOYSA-N CCCCC(C(=O)NC(C(=O)NC(C(=O)OC)CC1=CC=CC(C1O)O)CC(C)C)NC=O
19 0 JBJWMONQWTYABJ-UHFFFAOYSA-N CCCCC(C(=O)NC(C(=O)NC(C(=O)OC)CC1=CC(C(C=C1)O)O)CC(C)C)NC=O
20 0 UVPICDNWJLTUNS-UHFFFAOYSA-N CCCCC(C(=O)NC(C(=O)NC(C(=O)OC)CC1(O)C=CC=CC1O)CC(C)C)NC=O
21 0 IQJYIWRODDIKDB-UHFFFAOYSA-N CCC(=O)OC1(CCN(CCN(CC2=CC=CC=C2)C2=CC=CC=C2C(N)=O)CC1)C1=CC=CC=C1
22 0 BXJYXMAJSAZMOY-UHFFFAOYSA-N CCCCCCCCCCCCCCCCNC(=O)C1=C(O)C2=CC=CC=C2C(Cl)=C1
23 0 QVWDWYNJUUKBGL-UHFFFAOYSA-N OC1=C(CNCC2=CC=CC=C2)C(O)=C(CNCC2=CC=CC=C2)C=C1CNCC1=CC=CC=C1
24 0 XHLYPPYIHGKKKW-UHFFFAOYSA-N CC1=CC=C(NN(C(=O)C(O)(C2=CC=CC(C)=C2)C2=CC=CC(C)=C2)C2=CC=C(C)C=C2)C=C1
25 0 URURRNUPRROJHS-UHFFFAOYSA-N O=C1C=CC2=CC=CC=C2C1C=NCC1CCC(CN=CC2C(=O)C=CC3=CC=CC=C23)CC1
26 0 KDVCRGAHQVFIGR-UHFFFAOYSA-N CC1=CC=C(C=C1)N=C(C(C1=CC=CC=C1)C1=C(C)C=C(C)C=C1C)C1=C(C)C=C(C)C=C1C
27 0 RNRDAVICEOALCK-UHFFFAOYSA-N CC(C)NC(=O)C1=CC(=CC(=C1)B(O)O)N(C(C(C)C)C(=O)NC1CCCCC1)C(C)=O
28 0 FYNBBKUBRFUWKU-UHFFFAOYSA-N O=C(NCCC1=CC=C(C=C1)S(=O)(=O)NC(=O)NC1CCCCC1)NC1CCCCC1
29 0 GWHRFLWYZCVADI-UHFFFAOYSA-N CN1CN(C2=CC=CC=C2)C2(CCN(CCCC3(OCCCO3)C3=CC=C(F)C=C3)CC2)C1=O
30 0 IPFLEEMVNWMWQW-UHFFFAOYSA-N CCCC[Sn](CCCC)(CCCC)N(CC(C)C)C=C(CC)CC
31 0 ZKEWSHOHSNTZCD-UHFFFAOYSA-N CCCC[Sn](CCCC)(CCCC)C(CC)(CC)C=NCC(C)C
32 0 XNLQXNDAUCSSKU-UHFFFAOYSA-N [H]C12CCN(CC1CC)C(C2)C(OC1=CC(C)=C2C=CC=CC2=N1)C1=CC=NC2=CC=C(OC)C=C12
33 0 XNLQXNDAUCSSKU-UHFFFAOYSA-N [H]C12CCN(CC1CC)C(C2)C(OC1=CC(C)=C2C=CC=CC2=N1)C1=CC=NC2=CC=C(OC)C=C12
34 0 JYDWCPAPYXMKPS-UHFFFAOYSA-N COC1=C2C=CN(C3OC(CO[Si](C)(C)C(C)(C)C)C4OC(C)(C)OC34)C2=NC(N)=N1
35 0 BWEDJXANTKBHJC-UHFFFAOYSA-N N\C(=N/C1=CC=C(C=C1)C1=NCCN1)C1=CC=C(C=C1)C(\N)=N\C1=CC=C(C=C1)C1=NCCN1
36 0 AQPXLAPRURJICX-UHFFFAOYSA-N CCCC1=NC2=NC=NN2C(N(CC)CC)=C1CC1=CC=C(C=C1)C1=CC=CC=C1C1=NNN=N1
37 0 UXADQUSSFZJMQZ-UHFFFAOYSA-N CCCC1=C(CC2=CC=C(C=C2)C2=CC=CC=C2C2=NNN=N2)C(=NC2=NC=NN12)N(CC)CC
38 0 XAXZXGHDWDUHFH-UHFFFAOYSA-N CC1=CC=C(C=C1)S(=O)(=O)NC(C(N)C1=C(C)C=C(C)C=C1C)C1=C(C)C=C(C)C=C1C
39 0 PTCAWLCCCFHFMS-UHFFFAOYSA-N CCCCCCCCCCCCCCCCC1=C(C2=CC=CC=C2C=C1)S(Cl)(=O)=O
40 0 HOAFDSRZXQSTJU-UHFFFAOYSA-N CC(C)C(NC(=O)CN)C(=O)NC(CCCN=C(N)N)C(=O)NC1=CC=C(C=C1)[N+]([O-])=O
41 0 CRZXZHFFAVEHQL-UHFFFAOYSA-N CCC1=C(CC)C11C(=C(C(=C1C1=CC=CC=C1)C1=CC=CC=C1)C1=CC=CC=C1)C1=CC=CC=C1
42 0 VZMCIQHMLLGYJZ-UHFFFAOYSA-N CCCC1=CC=C(C=C1)N(C1=CC=C(CCC)C=C1)C1=CC2=C(C=C1)C1=CC=CC=C1C2(C)C
43 0 DERJOCHHVOTRIF-UHFFFAOYSA-N CCC1=C2C(C(C(=C2C2=CC=CC=C2)C2=CC=CC=C2)C2=CC=CC=C2)=C2C=CC=CC2=C1CC
44 0 KZYYHDRDQGMMOM-UHFFFAOYSA-N CCC1=C(CC)C2=CC=CC=C2C2=C1C(C(=C2C1=CC=CC=C1)C1=CC=CC=C1)C1=CC=CC=C1
45 0 IPRYAECWQMIFTP-UHFFFAOYSA-N COC1=CC=C(C=C1)C(=O)NC1CCN(CCC2=CN(CC3=CC=CC=C3)C3=CC=CC=C23)CC1
46 0 XHNZHISSLFRVLB-UHFFFAOYSA-N CC(C)(C)C1=CC2=C(OC(C=CC3=CC=C(C=C3)C3=NC4=C(O3)C=CC(=C4)C(C)(C)C)=N2)C=C1
47 0 GSINGUMRKGRYJP-UHFFFAOYSA-N CC(C)Oc1ccc(Cc2c(OC3OC(CO)C(O)C(O)C3O)nn(C(C)C)c2C)cc1
48 0 SJOKZBTYGQAZNH-UHFFFAOYSA-N FC(F)(F)C1=CC=CC=C1CNC1C2CCN(CC2)C1C(C1=CC=CC=C1)C1=CC=CC=C1
49 0 JZNZSKXIEDHOBD-UHFFFAOYSA-N OCC(O)C(CO)N1CCN(CC(O)=O)CCN(CC(O)=O)CCN(CC(O)=O)CC1
50 0 BJGXHSZECWTBFO-UHFFFAOYSA-N CC1=C(C)[N+](CC(=O)C2=CC=C(C=C2)C2=CC=C(C=C2)C(=O)C[N+]2=CC=CC(C)=C2C)=CC=C1
51 0 FLUJTBBMEWAGHR-UHFFFAOYSA-N CCN(CC)C1=C(C2=CC=CC=C2)[P+](N(CC)CC)=C(C=C1C1=CC=CC=C1)C1=CC=CC=C1
52 0 IZOSZESZWDNTDT-UHFFFAOYSA-N CCCCCCCCN1CCC2(CC1)CN=C1SCC(O)(N1C2)C1=CC=CC=C1OC
53 0 SZCWIVCRTRNMMO-UHFFFAOYSA-N CCC1=CC=CC=[N+]1C(=O)CC1=CC=C(C=C1)C1=CC=C(CC(=O)[N+]2=CC=CC=C2CC)C=C1
54 0 SARNZRODPJFKPY-UHFFFAOYSA-N CCC1=C[N+](=CC=C1)C(=O)CC1=CC=C(C=C1)C1=CC=C(CC(=O)[N+]2=CC=CC(CC)=C2)C=C1
55 0 MXSFHRABTIPAHE-UHFFFAOYSA-N COC1=CC=C(C=C1)\N=C(\NC1=CC=C(OCCN(C(C)C)C(C)C)C=C1)C1=CC=CC=C1
56 0 RZKDEOYYOPRASF-UHFFFAOYSA-N COC1=CC=C(C=C1)C(\NC1=CC=CC=C1)=N\C1=CC=C(OCCN(C(C)C)C(C)C)C=C1
57 0 ZZZCVVSDKFDQJU-UHFFFAOYSA-N CCC(C)C1NC(=O)C(OC(=O)C(NC(=O)C(C)NC(=O)C(OC1=O)C(C)C)C(C)O)C(C)C
58 0 JARNORYOPMINDY-UHFFFAOYSA-N COC1=C(C=CC=C1)N1CCN(CCCCNC(=O)C2=CC=C(C=C2)C2=CC=C(C=C2)C(C)=O)CC1
59 0 XWRUCIJUEHCQDD-UHFFFAOYSA-N OCCN(CCO)CC1=CC(CN(CCO)CCO)=C(O)C(CN(CCO)CCO)=C1
60 0 JEADZIOGPIBIHN-UHFFFAOYSA-N CCC(=O)C(CCN1CCC(CC1)N1C(=O)NC2=CC=CC=C12)(C1=CC=CC=C1)C1=CC=CC=C1
