# Supplementary material for: Ion mobility collision cross-section atlas for known and unknown metabolite annotation in untargeted metabolomics
Source: Nat Commun. 2020 Aug 28;11:4334. doi: 10.1038/s41467-020-18171-8 (PMC7455731; doi:10.1038/s41467-020-18171-8)
Supplement: Supplementary file 8 — Supplementary Data 5 [file 41467_2020_18171_MOESM8_ESM.zip › 01_positive_mode/L0826/cfmid_pred_spec.msp]

Name: +ve in-silico MS/MS by CFM-ID for JLSKPBDKNIXMBS-VIFPVBQESA-N
ID: JLSKPBDKNIXMBS-VIFPVBQESA-N
Comment: Energy0
Num peaks: 6
130.0651257 1.479491196
142.0651257 4.238417119
159.0916748 20.31608551
170.0600403 3.607716262
187.0865894 22.64248347
204.1131385 38.00897797

Name: +ve in-silico MS/MS by CFM-ID for JLSKPBDKNIXMBS-VIFPVBQESA-N
ID: JLSKPBDKNIXMBS-VIFPVBQESA-N
Comment: Energy1
Num peaks: 7
130.0651257 3.070023544
142.0651257 26.6656148
144.0807757 3.481830624
159.0916748 23.24951626
170.0600403 6.424451933
187.0865894 11.99517604
204.1131385 5.404328931

Name: +ve in-silico MS/MS by CFM-ID for JLSKPBDKNIXMBS-VIFPVBQESA-N
ID: JLSKPBDKNIXMBS-VIFPVBQESA-N
Comment: Energy2
Num peaks: 22
28.01817548 1.086484181
40.01817548 1.965743295
42.03382555 1.994896466
58.02874017 0.952163573
68.0130901 1.068191724
70.02874017 1.931993775
101.0385766 3.429109304
103.0542266 5.820964625
104.0494756 2.203198089
116.0494756 0.9923555933
118.0651257 2.014811243
128.0494756 4.298123486
130.0651257 19.96075789
132.0807757 7.763986064
140.0494756 0.9503438265
142.0651257 11.7553716
144.0807757 2.666143841
145.0760247 1.507841454
159.0916748 4.821074787
169.0760247 0.8886767925
170.0600403 0.9258238182
187.0865894 1.353218319

Name: +ve in-silico MS/MS by CFM-ID for IZFHEQBZOYJLPK-UHFFFAOYSA-N
ID: IZFHEQBZOYJLPK-UHFFFAOYSA-N
Comment: Energy0
Num peaks: 8
129.0732478 3.002050748
141.0910061 2.570954396
157.0681625 7.775526837
163.0609689 4.910062943
173.0453188 2.699432388
175.0787271 13.84125593
191.0558835 18.85355963
209.0664482 27.0859178

Name: +ve in-silico MS/MS by CFM-ID for IZFHEQBZOYJLPK-UHFFFAOYSA-N
ID: IZFHEQBZOYJLPK-UHFFFAOYSA-N
Comment: Energy1
Num peaks: 22
41.03857658 0.9986837168
55.05422664 1.114970945
61.01064758 2.886324567
73.01064758 1.590296424
73.02840582 0.9965602483
101.0419477 1.702011993
101.0597059 1.523240836
104.9827186 1.486228402
106.9983686 4.130208059
109.0140187 1.246212721
115.0575978 3.51369723
129.0732478 7.763107633
135.0296688 1.196603484
147.0296688 1.387416248
149.0453188 4.90935216
157.0681625 4.632521713
163.0609689 12.27102418
165.076619 1.292838335
173.0453188 2.541603096
175.0787271 5.098221848
191.0558835 9.503689629
209.0664482 8.588205275

Name: +ve in-silico MS/MS by CFM-ID for IZFHEQBZOYJLPK-UHFFFAOYSA-N
ID: IZFHEQBZOYJLPK-UHFFFAOYSA-N
Comment: Energy2
Num peaks: 30
25.00727645 1.2735868
27.02292652 4.95989137
29.03857658 1.915148661
39.02292652 1.673370471
41.00219107 1.076946506
41.03857658 4.981195195
43.05422664 2.109890423
55.05422664 4.122734223
57.06987671 2.204064931
58.99499752 2.359605443
59.01275576 1.348738961
61.01064758 7.993341849
63.02629764 2.79826448
70.99499752 1.462784889
73.01064758 3.933641803
73.02840582 0.9564526473
75.02629764 0.9428963121
85.01064758 1.638287251
87.02629764 4.633365801
101.0419477 3.955436565
101.0597059 0.9093943102
102.9670685 0.9361536513
104.9827186 2.410600702
106.9983686 2.936347814
113.0419477 1.92492513
115.0575978 4.746701045
121.0140187 1.690475705
129.0732478 5.788920944
131.0888979 1.547844816
141.0910061 1.396863252

Name: +ve in-silico MS/MS by CFM-ID for MKUXAQIIEYXACX-UHFFFAOYSA-N
ID: MKUXAQIIEYXACX-UHFFFAOYSA-N
Comment: Energy0
Num peaks: 6
135.0301371 1.795682923
152.0566862 48.87448041
164.0566862 8.197795772
182.0672509 1.748126306
209.0669166 2.08910994
226.0934657 24.98922624

Name: +ve in-silico MS/MS by CFM-ID for MKUXAQIIEYXACX-UHFFFAOYSA-N
ID: MKUXAQIIEYXACX-UHFFFAOYSA-N
Comment: Energy1
Num peaks: 6
109.0508726 2.454903833
124.0617716 1.521422697
134.0461215 2.819385894
135.0301371 7.158359847
152.0566862 63.21787012
164.0566862 10.89806041

Name: +ve in-silico MS/MS by CFM-ID for MKUXAQIIEYXACX-UHFFFAOYSA-N
ID: MKUXAQIIEYXACX-UHFFFAOYSA-N
Comment: Energy2
Num peaks: 12
45.0334912 1.777017289
82.03997355 2.844199248
107.0352225 4.756546218
108.0192381 3.012783383
109.0508726 6.249444952
110.0348882 7.249996575
125.0457872 1.965889841
134.0461215 8.291723507
135.0301371 21.6392784
137.0457872 1.957793179
152.0566862 18.66080606
164.0566862 2.076324422

Name: +ve in-silico MS/MS by CFM-ID for HEZNVIYQEUHLNI-UHFFFAOYSA-N
ID: HEZNVIYQEUHLNI-UHFFFAOYSA-N
Comment: Energy0
Num peaks: 12
29.03857658 3.359866002
32.04947561 1.254016134
58.02874017 8.137558205
61.01064758 4.072531452
63.02629764 3.274193476
76.03930485 3.952420606
107.0491413 3.162104343
151.0575978 2.664178938
164.070605 10.70996585
169.0681625 20.15340328
195.047427 1.747746714
226.0896262 18.04824635

Name: +ve in-silico MS/MS by CFM-ID for HEZNVIYQEUHLNI-UHFFFAOYSA-N
ID: HEZNVIYQEUHLNI-UHFFFAOYSA-N
Comment: Energy1
Num peaks: 18
29.03857658 2.494309699
49.00727645 1.322745561
51.02292652 1.694092487
58.02874017 8.260325106
58.99499752 2.529588867
61.01064758 17.48062234
63.02629764 8.012831442
75.02629764 1.30413058
91.05422664 3.520461205
107.0491413 5.563861382
109.0647913 3.874677711
123.0262976 1.501439777
139.0212123 2.57956191
141.0368623 2.007462475
151.0575978 4.120385125
164.070605 5.070985034
169.0681625 7.292825794
226.0896262 1.768496942

Name: +ve in-silico MS/MS by CFM-ID for HEZNVIYQEUHLNI-UHFFFAOYSA-N
ID: HEZNVIYQEUHLNI-UHFFFAOYSA-N
Comment: Energy2
Num peaks: 27
15.02292652 1.874668895
27.02292652 3.064121769
29.00219107 2.365762776
29.03857658 6.19960269
32.04947561 0.8622244124
56.0130901 0.9130954076
56.97934745 7.316155421
58.02874017 10.61746117
58.99499752 2.894463572
61.01064758 13.91317873
63.02629764 4.547965644
65.03857658 1.921303367
70.99499752 2.295233414
73.01064758 1.07471037
75.02629764 0.9867318345
79.05422664 1.007202162
87.02629764 0.8583573889
105.0334912 1.552250891
107.0491413 4.9241141
109.0647913 0.9413190219
111.0262976 1.004175204
123.0262976 1.03887739
139.0212123 2.500961625
141.0368623 0.7768616607
141.0732478 2.012316654
151.0575978 1.915271831
169.0681625 0.8042618554

Name: +ve in-silico MS/MS by CFM-ID for YFBPRJGDJKVWAH-UHFFFAOYSA-N
ID: YFBPRJGDJKVWAH-UHFFFAOYSA-N
Comment: Energy0
Num peaks: 8
58.02874017 9.522485733
76.03930485 5.111916383
151.0575978 3.647107433
153.0368623 2.815956208
169.0681625 28.20583666
178.086255 3.732553462
210.058326 3.398141397
226.0896262 26.30162539

Name: +ve in-silico MS/MS by CFM-ID for YFBPRJGDJKVWAH-UHFFFAOYSA-N
ID: YFBPRJGDJKVWAH-UHFFFAOYSA-N
Comment: Energy1
Num peaks: 11
32.04947561 1.842068652
58.02874017 12.06477451
76.03930485 2.520849954
121.0647913 4.347809961
123.0804414 4.362617224
151.0575978 14.35065581
153.0368623 2.333549074
167.0525124 1.905632897
169.0681625 29.08720468
195.047427 3.320066293
226.0896262 5.164218241

Name: +ve in-silico MS/MS by CFM-ID for YFBPRJGDJKVWAH-UHFFFAOYSA-N
ID: YFBPRJGDJKVWAH-UHFFFAOYSA-N
Comment: Energy2
Num peaks: 20
15.02292652 4.541133516
29.00219107 3.840959392
32.04947561 1.468705267
42.03382555 1.584725706
56.0130901 1.700599357
58.02874017 16.71361548
85.01064758 2.154360184
101.0419477 1.381338182
107.0491413 1.582550889
109.0647913 1.535815093
111.0262976 2.023837254
121.0647913 2.581944789
125.0419477 3.527179235
141.0732478 1.729890236
151.0212123 2.45473145
151.0575978 5.469862537
153.0368623 20.94578613
167.0525124 1.41569676
169.0681625 2.508599073
210.058326 1.346863164

Name: +ve in-silico MS/MS by CFM-ID for JMQXZRUQJGJVSC-HQJQHLMTSA-N
ID: JMQXZRUQJGJVSC-HQJQHLMTSA-N
Comment: Energy0
Num peaks: 6
172.0756904 2.02199199
174.0913404 5.396526203
184.0756904 1.425922939
202.086255 7.505598824
227.081504 4.722679712
244.1080531 64.88727392

Name: +ve in-silico MS/MS by CFM-ID for JMQXZRUQJGJVSC-HQJQHLMTSA-N
ID: JMQXZRUQJGJVSC-HQJQHLMTSA-N
Comment: Energy1
Num peaks: 17
43.02907452 2.768016228
118.0651257 6.700585832
144.0807757 4.292103127
156.0807757 3.43388059
172.0756904 2.447663182
174.0913404 5.873937801
182.0600403 2.221295336
183.0916748 1.590921569
184.0756904 6.031557049
199.0865894 3.201458916
200.070605 1.938377914
201.1022395 6.341392269
216.1131385 3.297674021
217.0971541 6.312636821
226.0974884 2.507774718
227.081504 6.091992309
244.1080531 15.98168897

Name: +ve in-silico MS/MS by CFM-ID for JMQXZRUQJGJVSC-HQJQHLMTSA-N
ID: JMQXZRUQJGJVSC-HQJQHLMTSA-N
Comment: Energy2
Num peaks: 25
28.01817548 5.696664794
41.00219107 1.192250957
43.02907452 1.805915558
44.0130901 1.223319375
45.04472458 18.26032837
69.99235466 1.198847608
115.0542266 1.014099681
118.0651257 2.9773155
128.0494756 1.874329651
140.0494756 2.410426105
142.0651257 6.33645995
144.0807757 7.297165459
145.0647913 2.470356174
146.0964258 1.209599192
147.0804414 1.698025681
156.0807757 7.840800357
157.0647913 0.9793559173
158.0600403 1.315019757
158.0964258 3.10589266
170.0600403 1.242062191
172.0756904 3.214179037
174.0913404 2.412851172
182.0600403 1.170206119
184.0756904 1.611100648
228.076753 1.408125026

Name: +ve in-silico MS/MS by CFM-ID for JLSKPBDKNIXMBS-UHFFFAOYSA-N
ID: JLSKPBDKNIXMBS-UHFFFAOYSA-N
Comment: Energy0
Num peaks: 6
130.0651257 1.479416854
142.0651257 4.238112826
159.0916748 20.31463136
170.0600403 3.607589837
187.0865894 22.64130311
204.1131385 38.00631413

Name: +ve in-silico MS/MS by CFM-ID for JLSKPBDKNIXMBS-UHFFFAOYSA-N
ID: JLSKPBDKNIXMBS-UHFFFAOYSA-N
Comment: Energy1
Num peaks: 7
130.0651257 3.069803444
142.0651257 26.66256461
144.0807757 3.481648473
159.0916748 23.24710085
170.0600403 6.42411584
187.0865894 11.99428956
204.1131385 5.403763495

Name: +ve in-silico MS/MS by CFM-ID for JLSKPBDKNIXMBS-UHFFFAOYSA-N
ID: JLSKPBDKNIXMBS-UHFFFAOYSA-N
Comment: Energy2
Num peaks: 22
28.01817548 1.084234281
40.01817548 1.957924219
42.03382555 1.98954312
58.02874017 0.9509942834
68.0130901 1.066879948
70.02874017 1.92962122
101.0385766 3.42489824
103.0542266 5.81381628
104.0494756 2.199724905
116.0494756 0.9911369465
118.0651257 2.008499103
128.0494756 4.290325465
130.0651257 19.91697933
132.0807757 7.744656063
140.0494756 0.9491767716
142.0651257 11.70615939
144.0807757 2.662869725
145.0760247 1.505989773
159.0916748 4.803228351
169.0760247 0.8875854668
170.0600403 0.9246868748
187.0865894 1.351017995

Name: +ve in-silico MS/MS by CFM-ID for UOKDPAAQNNWFSY-UHFFFAOYSA-N
ID: UOKDPAAQNNWFSY-UHFFFAOYSA-N
Comment: Energy0
Num peaks: 13
39.02292652 1.178460224
49.00727645 1.426067164
51.02292652 0.9623483108
53.03857658 1.273410151
135.0262976 2.971635791
149.0419477 1.177943331
159.0262976 4.212920141
177.0368623 28.38647493
179.0525124 3.124455824
181.0317769 1.384837268
181.0681625 1.620703419
191.0525124 3.243618621
209.0630771 29.74600975

Name: +ve in-silico MS/MS by CFM-ID for UOKDPAAQNNWFSY-UHFFFAOYSA-N
ID: UOKDPAAQNNWFSY-UHFFFAOYSA-N
Comment: Energy1
Num peaks: 26
27.02292652 1.616662816
39.02292652 11.28763954
41.03857658 1.607556304
53.00219107 1.498475658
55.01784114 1.647595305
57.0334912 1.618673245
73.00727645 1.603545329
75.02292652 4.068220766
83.01275576 1.23606393
85.02840582 1.319766728
87.04405588 5.526291301
109.0106476 1.43631943
121.0106476 2.395528045
121.0284058 0.9618204035
123.0262976 1.008570889
123.0440559 1.698453099
133.0106476 1.596332342
135.0262976 9.648652096
137.0055622 1.424422332
149.0419477 4.684038156
159.0262976 1.913466014
169.0317769 1.279913036
177.0368623 7.137129273
191.0525124 2.421754751
193.0317769 1.361548878
209.0630771 8.590329036

Name: +ve in-silico MS/MS by CFM-ID for UOKDPAAQNNWFSY-UHFFFAOYSA-N
ID: UOKDPAAQNNWFSY-UHFFFAOYSA-N
Comment: Energy2
Num peaks: 31
25.00727645 1.822368864
27.02292652 1.583384474
39.02292652 9.635222584
41.03857658 1.908442343
49.00727645 15.46846361
51.02292652 6.830968955
53.00219107 1.345799219
53.03857658 7.045288914
55.01784114 1.104978087
57.0334912 0.8460164612
57.06987671 1.092682014
59.01275576 1.021575581
65.00219107 0.9052729777
65.03857658 0.9694504629
67.01784114 1.267644461
69.0334912 1.570798295
73.00727645 2.220903101
75.02292652 0.9865321324
77.03857658 2.646768641
81.0334912 0.8181840679
97.02840582 1.510260377
106.9949975 1.320025052
109.0106476 3.563744205
121.0106476 3.788563908
133.0106476 2.211159107
134.9899121 1.457707025
135.0262976 1.573308109
137.0055622 1.245625227
149.0419477 0.7482676125
151.0212123 1.09318699
165.0004768 1.021459974

Name: +ve in-silico MS/MS by CFM-ID for KLJOOBXQOIHZQM-UHFFFAOYSA-N
ID: KLJOOBXQOIHZQM-UHFFFAOYSA-N
Comment: Energy0
Num peaks: 7
43.02907452 5.246079145
99.01890376 3.313118551
101.0345538 2.694460752
136.0505382 3.087340304
138.0661883 22.60220879
192.0403675 7.169876365
209.0669166 37.70234383

Name: +ve in-silico MS/MS by CFM-ID for KLJOOBXQOIHZQM-UHFFFAOYSA-N
ID: KLJOOBXQOIHZQM-UHFFFAOYSA-N
Comment: Energy1
Num peaks: 17
93.04472458 2.620146879
94.02874017 11.30066632
99.01890376 8.680482652
101.0345538 3.704676183
109.0396392 6.25531639
111.0552893 1.319703824
121.0396392 7.049927867
134.0348882 2.471461597
136.0505382 1.29530242
138.0661883 7.692172406
150.0298028 3.731035969
164.0454529 3.188758252
166.0611029 3.12562875
181.0720019 2.555226364
191.0563519 2.101695381
192.0403675 7.087020324
209.0669166 6.137097361

Name: +ve in-silico MS/MS by CFM-ID for KLJOOBXQOIHZQM-UHFFFAOYSA-N
ID: KLJOOBXQOIHZQM-UHFFFAOYSA-N
Comment: Energy2
Num peaks: 13
43.02907452 47.02188224
44.0130901 1.924556334
50.00252542 2.658766338
54.03382555 3.322042204
55.02907452 1.698606098
83.02398914 2.449712488
91.02907452 2.335427017
94.02874017 1.610051973
109.0396392 8.335185428
111.0552893 3.536457623
134.0348882 2.038400974
136.0505382 1.965058016
138.0661883 1.768608775

Name: +ve in-silico MS/MS by CFM-ID for GDMRFHZLKNYRRO-SSDOTTSWSA-N
ID: GDMRFHZLKNYRRO-SSDOTTSWSA-N
Comment: Energy0
Num peaks: 6
111.0552893 4.989265586
169.0760247 2.145174267
174.0913404 1.260724689
186.1025738 3.613316968
187.0865894 30.55936568
204.1131385 39.82614468

Name: +ve in-silico MS/MS by CFM-ID for GDMRFHZLKNYRRO-SSDOTTSWSA-N
ID: GDMRFHZLKNYRRO-SSDOTTSWSA-N
Comment: Energy1
Num peaks: 21
58.02874017 1.395611388
69.0334912 0.9394206912
86.0600403 1.769141594
104.0494756 1.162117344
111.0552893 1.469423954
144.0807757 1.09811832
146.0964258 3.012294596
148.1120759 1.362702203
154.0651257 0.9581091012
159.0916748 1.298539965
161.1073248 1.0329396
169.0760247 5.008342588
172.0756904 1.168342886
172.0869237 0.8759892085
174.0913404 1.480402566
176.1182239 4.079830388
177.1022395 0.9635980159
186.1025738 9.492047879
187.0865894 18.58708063
188.0818384 1.12846137
204.1131385 22.22685852

Name: +ve in-silico MS/MS by CFM-ID for GDMRFHZLKNYRRO-SSDOTTSWSA-N
ID: GDMRFHZLKNYRRO-SSDOTTSWSA-N
Comment: Energy2
Num peaks: 31
25.00727645 0.9739082369
27.02292652 1.464888748
39.02292652 6.708425294
41.03857658 8.324237449
43.05422664 8.811474944
52.01817548 0.7493481143
58.02874017 0.8601539057
75.02292652 1.215873174
77.03857658 1.591738129
104.0494756 18.85321215
109.0396392 0.8104736385
111.0552893 1.567993454
115.0542266 1.483094095
119.0603746 1.4972213
119.0855268 0.8357151695
121.0760247 1.505302958
128.0494756 1.913811705
130.0651257 0.9822523471
131.0239891 1.152233154
131.0855268 0.7963737881
132.0556236 1.371257206
132.0807757 0.8630361604
134.0712737 1.619494841
137.0709393 0.8221073125
145.0396392 1.657681814
145.0760247 1.098630381
146.0712737 1.014057583
159.0916748 0.8908780036
160.0505382 0.7464716299
161.0709393 1.091358027
187.0865894 1.115638848

Name: +ve in-silico MS/MS by CFM-ID for IZFHEQBZOYJLPK-ZETCQYMHSA-N
ID: IZFHEQBZOYJLPK-ZETCQYMHSA-N
Comment: Energy0
Num peaks: 8
129.0732478 3.002050748
141.0910061 2.570954396
157.0681625 7.775526837
163.0609689 4.910062943
173.0453188 2.699432388
175.0787271 13.84125593
191.0558835 18.85355963
209.0664482 27.0859178

Name: +ve in-silico MS/MS by CFM-ID for IZFHEQBZOYJLPK-ZETCQYMHSA-N
ID: IZFHEQBZOYJLPK-ZETCQYMHSA-N
Comment: Energy1
Num peaks: 22
41.03857658 0.9986837168
55.05422664 1.114970945
61.01064758 2.864079861
73.01064758 1.99308244
73.02840582 0.9965602483
101.0419477 1.702011993
101.0597059 1.523240836
104.9827186 1.466604631
106.9983686 3.752113183
109.0140187 1.081765141
115.0575978 3.51369723
129.0732478 7.763107633
135.0296688 1.196603484
147.0296688 1.387416248
149.0453188 4.90935216
157.0681625 4.632521713
163.0609689 12.27102418
165.076619 1.292838335
173.0453188 2.541603096
175.0787271 5.098221848
191.0558835 9.503689629
209.0664482 8.588205275

Name: +ve in-silico MS/MS by CFM-ID for IZFHEQBZOYJLPK-ZETCQYMHSA-N
ID: IZFHEQBZOYJLPK-ZETCQYMHSA-N
Comment: Energy2
Num peaks: 30
25.00727645 1.2735868
27.02292652 4.95989137
29.03857658 1.915148661
39.02292652 1.673370471
41.00219107 1.076946506
41.03857658 4.981195195
43.05422664 2.109890423
55.05422664 4.122734223
57.06987671 2.204064931
58.99499752 2.364336859
59.01275576 1.348738961
61.01064758 8.273826177
63.02629764 2.940561387
70.99499752 1.420427104
73.01064758 3.268085088
73.02840582 0.9564526473
75.02629764 0.9071085406
85.01064758 1.638287251
87.02629764 4.633365801
101.0419477 3.955436565
101.0597059 0.9093943102
102.9670685 0.9361536513
104.9827186 2.42941112
106.9983686 3.197939246
113.0419477 1.92492513
115.0575978 4.746701045
121.0140187 1.690475705
129.0732478 5.788920944
131.0888979 1.547844816
141.0910061 1.396863252

Name: +ve in-silico MS/MS by CFM-ID for WGLLPAPKWFDHHV-RLZVPWTLSA-N
ID: WGLLPAPKWFDHHV-RLZVPWTLSA-N
Comment: Energy0
Num peaks: 6
143.0338851 1.546465814
161.0444498 1.476142596
163.0600999 1.526582976
173.0444498 7.022394366
191.0550145 40.13160085
209.0655792 31.16119443

Name: +ve in-silico MS/MS by CFM-ID for WGLLPAPKWFDHHV-RLZVPWTLSA-N
ID: WGLLPAPKWFDHHV-RLZVPWTLSA-N
Comment: Energy1
Num peaks: 16
43.01784114 1.699780623
57.0334912 1.486646851
59.01275576 3.718072124
61.02840582 2.183363447
63.04405588 1.13608825
83.01275576 1.29043773
101.0233204 2.008903516
103.0389705 1.269898023
133.0495352 1.458060514
145.0495352 3.559253999
161.0444498 1.448726876
163.0600999 6.659566377
173.0444498 11.58499603
179.0550145 1.537928224
191.0550145 27.32367958
209.0655792 12.20140663

Name: +ve in-silico MS/MS by CFM-ID for WGLLPAPKWFDHHV-RLZVPWTLSA-N
ID: WGLLPAPKWFDHHV-RLZVPWTLSA-N
Comment: Energy2
Num peaks: 31
41.00219107 1.161007527
43.01784114 1.240244168
45.0334912 4.502585591
47.04914126 1.598896783
56.99710569 1.65889665
57.0334912 2.491310431
59.01275576 7.150419331
61.02840582 2.237336286
71.01275576 3.910428608
72.99202031 1.560022284
73.02840582 6.504739004
75.00767038 1.771660967
75.04405588 3.344322657
85.02840582 1.088157445
87.00767038 2.472460931
87.04405588 1.452786736
89.02332044 1.911359495
91.0389705 1.517869317
101.0233204 4.144341021
103.0389705 4.002120767
117.0182351 1.400646869
117.0546206 1.354505087
119.0338851 2.393029223
131.0338851 4.154296063
133.0495352 1.37705256
145.0495352 3.009785248
147.0651853 1.996532923
161.0444498 1.714284997
173.0444498 2.796512358
175.0237144 1.37413224
191.0550145 1.417706039

Name: +ve in-silico MS/MS by CFM-ID for IZFHEQBZOYJLPK-SSDOTTSWSA-N
ID: IZFHEQBZOYJLPK-SSDOTTSWSA-N
Comment: Energy0
Num peaks: 7
141.0910061 2.542428512
157.0681625 16.07289625
163.0609689 3.47236531
173.0453188 3.916668361
175.0787271 10.35317629
191.0558835 29.09597832
209.0664482 15.69932645

Name: +ve in-silico MS/MS by CFM-ID for IZFHEQBZOYJLPK-SSDOTTSWSA-N
ID: IZFHEQBZOYJLPK-SSDOTTSWSA-N
Comment: Energy1
Num peaks: 23
55.05422664 1.019004863
61.01064758 2.627137554
73.01064758 1.80944255
73.02840582 0.9398049019
83.04914126 0.9446377366
101.0419477 1.53677312
101.0597059 1.369137714
104.9827186 1.350112518
106.9983686 3.477444641
109.0140187 1.002818516
115.0575978 3.198629014
129.0732478 7.019383966
135.0296688 1.123457252
141.0910061 0.9278087613
147.0296688 1.259952705
149.0453188 4.355396999
157.0681625 7.526122791
163.0609689 10.68150835
165.076619 1.112279415
173.0453188 3.34010384
175.0787271 4.420118943
191.0558835 12.94082384
209.0664482 6.859884276

Name: +ve in-silico MS/MS by CFM-ID for IZFHEQBZOYJLPK-SSDOTTSWSA-N
ID: IZFHEQBZOYJLPK-SSDOTTSWSA-N
Comment: Energy2
Num peaks: 31
25.00727645 1.227514245
27.02292652 4.868224881
29.03857658 1.864917081
39.02292652 1.603084623
41.03857658 4.797413079
43.05422664 2.003441162
55.05422664 3.950770838
57.06987671 2.091499695
58.99499752 2.318764688
59.01275576 1.666619923
61.01064758 8.068669593
63.02629764 2.890179572
70.99499752 1.341717277
73.01064758 3.079616212
73.02840582 0.9874730013
75.02629764 0.8557961285
85.01064758 1.550327538
87.02629764 4.376113803
101.0419477 3.757679058
101.0597059 0.8675659416
102.9670685 1.056139219
104.9827186 2.432715152
106.9983686 3.220829114
113.0419477 1.831219308
115.0575978 4.508250166
121.0140187 1.813958093
129.0732478 5.499589078
131.0888979 1.470234907
141.0910061 1.342131268
157.0681625 1.611103231
163.0609689 0.752145214

Name: +ve in-silico MS/MS by CFM-ID for WGLLPAPKWFDHHV-NRGGUMNKSA-N
ID: WGLLPAPKWFDHHV-NRGGUMNKSA-N
Comment: Energy0
Num peaks: 6
143.0338851 1.546525699
161.0444498 1.476443857
163.0600999 1.526909024
173.0444498 7.022336985
191.0550145 40.1370251
209.0655792 31.1708905

Name: +ve in-silico MS/MS by CFM-ID for WGLLPAPKWFDHHV-NRGGUMNKSA-N
ID: WGLLPAPKWFDHHV-NRGGUMNKSA-N
Comment: Energy1
Num peaks: 16
43.01784114 1.52328604
57.0334912 1.524932861
59.01275576 2.217573077
63.04405588 1.173497715
83.01275576 1.320740117
101.0233204 2.083910781
103.0389705 1.311993225
131.0338851 1.167104615
133.0495352 1.500822301
145.0495352 3.650219766
161.0444498 1.49250253
163.0600999 6.904662892
173.0444498 11.85733363
179.0550145 1.596116381
191.0550145 28.33318879
209.0655792 12.83795109

Name: +ve in-silico MS/MS by CFM-ID for WGLLPAPKWFDHHV-NRGGUMNKSA-N
ID: WGLLPAPKWFDHHV-NRGGUMNKSA-N
Comment: Energy2
Num peaks: 31
41.00219107 1.063419914
43.01784114 1.088153605
45.0334912 4.516705823
47.04914126 1.603976693
56.99710569 1.840242778
57.0334912 2.499046656
59.01275576 6.886762954
61.02840582 2.143522396
71.01275576 3.92258748
72.99202031 1.564900007
73.02840582 6.525016389
75.00767038 1.946886204
75.04405588 3.3547608
85.02840582 1.09156241
87.00767038 2.480185144
87.04405588 1.457312935
89.02332044 1.91740271
91.0389705 1.522674571
101.0233204 4.157576491
103.0389705 4.014788778
117.0182351 1.40511172
117.0546206 1.358721597
119.0338851 2.400660895
131.0338851 4.167508327
133.0495352 1.381500906
145.0495352 3.01914599
147.0651853 2.002740626
161.0444498 1.719913493
173.0444498 2.805247491
175.0237144 1.378406875
191.0550145 1.423607318

Name: +ve in-silico MS/MS by CFM-ID for DHEGJYKMZJGYGW-QMMMGPOBSA-N
ID: DHEGJYKMZJGYGW-QMMMGPOBSA-N
Comment: Energy0
Num peaks: 6
29.01342445 2.291416717
44.02432348 4.812582925
163.0502039 5.384698529
181.0607686 13.51990778
191.0563519 36.87084753
209.0669166 23.96928995

Name: +ve in-silico MS/MS by CFM-ID for DHEGJYKMZJGYGW-QMMMGPOBSA-N
ID: DHEGJYKMZJGYGW-QMMMGPOBSA-N
Comment: Energy1
Num peaks: 9
44.02432348 6.036205417
144.0556236 4.709912952
148.0393049 20.43203483
163.0502039 5.964193973
166.0498695 7.524085073
173.0457872 8.426568853
181.0607686 4.505742494
191.0563519 20.64714776
209.0669166 4.113110667

Name: +ve in-silico MS/MS by CFM-ID for DHEGJYKMZJGYGW-QMMMGPOBSA-N
ID: DHEGJYKMZJGYGW-QMMMGPOBSA-N
Comment: Energy2
Num peaks: 13
29.01342445 5.423161596
44.02432348 22.61874689
56.02432348 2.862391282
108.0443902 1.303270553
124.0393049 6.611625261
134.0600403 2.507679535
144.0556236 1.708628822
148.0393049 5.571623499
152.0342195 7.103946272
163.0502039 17.6934944
166.0498695 1.221635562
181.0607686 3.614575298
191.0563519 2.374003471

Name: +ve in-silico MS/MS by CFM-ID for NHKZSTHOYNWEEZ-AFCXAGJDSA-N
ID: NHKZSTHOYNWEEZ-AFCXAGJDSA-N
Comment: Energy0
Num peaks: 6
95.03522252 2.192509532
112.0617716 45.40260711
140.0566862 3.021726669
148.0604342 3.962844105
226.0934657 6.939505864
244.1040303 19.9159215

Name: +ve in-silico MS/MS by CFM-ID for NHKZSTHOYNWEEZ-AFCXAGJDSA-N
ID: NHKZSTHOYNWEEZ-AFCXAGJDSA-N
Comment: Energy1
Num peaks: 6
85.05087258 1.478636146
95.03522252 5.940231336
112.0617716 73.14884531
115.0389705 2.253605113
133.0495352 2.479007063
226.0934657 1.473930475

Name: +ve in-silico MS/MS by CFM-ID for NHKZSTHOYNWEEZ-AFCXAGJDSA-N
ID: NHKZSTHOYNWEEZ-AFCXAGJDSA-N
Comment: Energy2
Num peaks: 28
41.00219107 1.276513934
43.01784114 1.547884186
43.02907452 2.404441074
44.0130901 5.233622096
45.0334912 1.226668701
46.02874017 3.871988959
47.04914126 0.9591933396
48.04439023 1.746200214
55.02907452 0.962515324
56.99710569 1.068031903
57.04472458 1.407122169
59.01275576 1.242583942
63.04405588 1.262760131
70.03997355 5.34004882
72.00800472 4.016556863
72.05562361 3.273754047
73.02840582 1.119559937
74.02365479 2.344925742
76.03930485 2.992533152
84.05562361 1.118777841
95.03522252 9.172774334
97.05087258 1.028257655
102.0185694 4.472486459
104.0342195 1.829608612
106.0498695 1.614124341
112.0617716 12.85855375
130.0498695 2.622297997
138.0410362 2.820736783

Name: +ve in-silico MS/MS by CFM-ID for RKZSNTNMEFVBDT-MRVPVSSYSA-N
ID: RKZSNTNMEFVBDT-MRVPVSSYSA-N
Comment: Energy0
Num peaks: 6
15.02292652 2.366227977
173.0709393 40.82195133
175.0865894 3.722380442
186.1025738 0.7542621122
188.0818384 2.0743714
204.1131385 45.79504925

Name: +ve in-silico MS/MS by CFM-ID for RKZSNTNMEFVBDT-MRVPVSSYSA-N
ID: RKZSNTNMEFVBDT-MRVPVSSYSA-N
Comment: Energy1
Num peaks: 6
161.0709393 3.691620059
173.0709393 44.60214835
175.0865894 6.848534282
176.1182239 3.594135201
177.1022395 3.563885126
204.1131385 22.26318808

Name: +ve in-silico MS/MS by CFM-ID for RKZSNTNMEFVBDT-MRVPVSSYSA-N
ID: RKZSNTNMEFVBDT-MRVPVSSYSA-N
Comment: Energy2
Num peaks: 19
15.02292652 2.848775149
39.02292652 1.226348677
41.03857658 2.052784933
56.04947561 1.872180539
70.06512568 1.192843827
106.0651257 1.65025355
130.0651257 8.204928138
132.0443902 1.762824718
133.0396392 2.205482565
145.0396392 4.250846167
145.0760247 14.89875219
147.0552893 7.974036459
147.0916748 1.436475965
157.0396392 2.224501331
157.0760247 2.323575371
161.0709393 2.67311866
173.0709393 18.8388147
175.0865894 1.23705994
188.0818384 1.875567173

Name: +ve in-silico MS/MS by CFM-ID for HCQISUFWFYMWKK-KCDKBNATSA-N
ID: HCQISUFWFYMWKK-KCDKBNATSA-N
Comment: Energy0
Num peaks: 13
59.01275576 1.375675867
73.02840582 4.945736496
75.00767038 4.747161755
75.04405588 2.111496789
103.0389705 4.236134914
105.0182351 3.017013442
133.0495352 3.956461097
161.0444498 1.48714496
163.0600999 4.686506782
173.0444498 5.858526568
177.0393644 2.373003508
191.0550145 20.34799591
209.0655792 21.26503634

Name: +ve in-silico MS/MS by CFM-ID for HCQISUFWFYMWKK-KCDKBNATSA-N
ID: HCQISUFWFYMWKK-KCDKBNATSA-N
Comment: Energy1
Num peaks: 22
43.01784114 1.730247317
56.99710569 1.895059601
59.01275576 7.42069296
61.02840582 1.487868163
73.02840582 10.64696436
75.00767038 5.251275277
75.04405588 5.16870997
77.02332044 2.052586494
85.02840582 1.786318738
87.00767038 4.037492407
89.02332044 2.627471209
103.0389705 6.750383432
105.0182351 4.018482527
105.0546206 1.985452045
115.0389705 3.236341199
117.0546206 1.471242604
133.0495352 5.271258615
145.0495352 1.655840318
163.0600999 2.214772067
173.0444498 2.990794682
191.0550145 4.272152434
209.0655792 2.18619249

Name: +ve in-silico MS/MS by CFM-ID for HCQISUFWFYMWKK-KCDKBNATSA-N
ID: HCQISUFWFYMWKK-KCDKBNATSA-N
Comment: Energy2
Num peaks: 18
15.02292652 1.319064007
29.00219107 3.161331343
41.00219107 2.834991458
43.01784114 10.83835252
45.0334912 5.496963799
55.01784114 2.354300164
56.99710569 4.197752429
57.0334912 4.536739171
59.01275576 10.23313027
59.04914126 2.119257945
61.02840582 1.996950996
71.01275576 2.331701421
73.02840582 10.79481254
75.00767038 3.694397021
75.04405588 7.245020695
87.00767038 2.955566674
89.02332044 2.414505576
103.0389705 1.4781773

Name: +ve in-silico MS/MS by CFM-ID for NBBRNFADTQJWFX-UHFFFAOYSA-N
ID: NBBRNFADTQJWFX-UHFFFAOYSA-N
Comment: Energy0
Num peaks: 6
150.0298028 0.6590436671
152.0454529 3.711667546
181.0720019 1.052178376
191.0563519 0.4630405891
193.0356164 0.774641209
209.0669166 90.44773407

Name: +ve in-silico MS/MS by CFM-ID for NBBRNFADTQJWFX-UHFFFAOYSA-N
ID: NBBRNFADTQJWFX-UHFFFAOYSA-N
Comment: Energy1
Num peaks: 6
124.0505382 9.699961498
150.0298028 4.139822817
152.0454529 26.09770292
154.0611029 4.196195821
181.0720019 5.875373835
209.0669166 32.65276109

Name: +ve in-silico MS/MS by CFM-ID for NBBRNFADTQJWFX-UHFFFAOYSA-N
ID: NBBRNFADTQJWFX-UHFFFAOYSA-N
Comment: Energy2
Num peaks: 18
40.01817548 2.015053561
42.03382555 7.109282553
56.0130901 3.5073721
58.02874017 3.077398114
68.0130901 4.529425362
69.04472458 11.84245194
71.06037464 2.403264365
80.0130901 4.468624703
95.02398914 6.382374479
97.0396392 5.227877872
122.0348882 3.00278304
123.0189038 2.846724228
124.0505382 13.02804993
125.0345538 2.209870379
126.0661883 1.770742219
136.0505382 2.413202381
152.0454529 2.799713066
154.0611029 2.542040804

Name: +ve in-silico MS/MS by CFM-ID for ULZUYZWOTHCFEA-UHFFFAOYSA-N
ID: ULZUYZWOTHCFEA-UHFFFAOYSA-N
Comment: Energy0
Num peaks: 6
152.0454529 3.710434858
181.0720019 0.7975404198
182.0560175 0.788667679
191.0563519 1.370537907
193.0356164 0.7709785721
209.0669166 89.87423616

Name: +ve in-silico MS/MS by CFM-ID for ULZUYZWOTHCFEA-UHFFFAOYSA-N
ID: ULZUYZWOTHCFEA-UHFFFAOYSA-N
Comment: Energy1
Num peaks: 6
124.0505382 9.387220045
150.0298028 4.163927575
152.0454529 25.29291269
154.0611029 5.591241742
181.0720019 3.983546253
209.0669166 33.62458411

Name: +ve in-silico MS/MS by CFM-ID for ULZUYZWOTHCFEA-UHFFFAOYSA-N
ID: ULZUYZWOTHCFEA-UHFFFAOYSA-N
Comment: Energy2
Num peaks: 21
40.01817548 1.850786793
42.03382555 4.384690829
53.99744004 4.722390314
54.03382555 1.285215536
56.0130901 9.291893667
58.02874017 3.591855893
68.0130901 3.135806383
80.0130901 4.082180822
83.02398914 3.456231228
85.0396392 1.328008992
97.0396392 7.33258923
122.0348882 3.595886045
123.0189038 1.89944422
124.0505382 14.27763715
126.0661883 2.155667641
134.0348882 1.643439349
136.0505382 4.733324274
137.0345538 1.212392012
138.0298028 1.605688223
152.0454529 3.098901922
154.0611029 2.511060965

Name: +ve in-silico MS/MS by CFM-ID for XBWZJBAVAXWBED-BGPJRJDNSA-N
ID: XBWZJBAVAXWBED-BGPJRJDNSA-N
Comment: Energy0
Num peaks: 11
59.01275576 3.5492783
75.00767038 4.866186664
103.0389705 3.585775913
133.0495352 4.424231842
145.0495352 1.810252882
161.0444498 1.619276557
163.0600999 5.339842541
173.0444498 8.409080491
179.0550145 1.630481371
191.0550145 23.75578491
209.0655792 21.16894698

Name: +ve in-silico MS/MS by CFM-ID for XBWZJBAVAXWBED-BGPJRJDNSA-N
ID: XBWZJBAVAXWBED-BGPJRJDNSA-N
Comment: Energy1
Num peaks: 21
56.99710569 2.04402293
59.01275576 8.007220123
61.02840582 3.722332968
73.02840582 4.142459205
75.00767038 6.290371816
77.02332044 2.48385992
85.02840582 1.461315175
87.00767038 2.935575392
103.0389705 8.410317275
105.0182351 1.658040811
105.0546206 1.833451101
115.0389705 4.457165282
117.0546206 1.958207259
131.0338851 1.348484682
133.0495352 7.136881703
135.0651853 1.47608317
145.0495352 2.945055729
163.0600999 3.615514941
173.0444498 6.179307421
191.0550145 6.198559543
209.0655792 2.834046744

Name: +ve in-silico MS/MS by CFM-ID for XBWZJBAVAXWBED-BGPJRJDNSA-N
ID: XBWZJBAVAXWBED-BGPJRJDNSA-N
Comment: Energy2
Num peaks: 20
29.00219107 4.463399773
41.00219107 2.312681655
43.01784114 3.419792654
45.0334912 10.63651033
47.04914126 1.399003805
56.99710569 5.778464537
59.01275576 11.22005855
61.02840582 3.323690548
71.01275576 2.058739384
73.02840582 7.113738611
75.00767038 5.457294531
75.04405588 5.551751223
77.02332044 1.626349708
85.02840582 1.625838391
87.00767038 1.879334263
87.04405588 4.564225436
89.02332044 1.909410398
103.0389705 3.310065416
105.0546206 1.15855307
133.0495352 2.000799246

Name: +ve in-silico MS/MS by CFM-ID for VPLLYEXGSJYTJP-QBFJYBIGSA-N
ID: VPLLYEXGSJYTJP-QBFJYBIGSA-N
Comment: Energy0
Num peaks: 14
60.04439023 2.945103037
75.00767038 4.254679281
102.0549549 1.588385948
105.0182351 2.714826606
120.0655196 2.479360824
132.0655196 1.71386733
150.0760843 2.576496463
162.0760843 2.603211789
180.086649 3.262332164
190.0709989 8.368485964
191.0550145 4.589490342
208.0815636 23.80213426
209.0655792 3.856166577
226.0921283 16.0334049

Name: +ve in-silico MS/MS by CFM-ID for VPLLYEXGSJYTJP-QBFJYBIGSA-N
ID: VPLLYEXGSJYTJP-QBFJYBIGSA-N
Comment: Energy1
Num peaks: 21
42.03382555 4.865597128
43.01784114 4.50297665
44.04947561 4.756741463
58.02874017 2.273714376
59.01275576 3.40194392
60.04439023 22.95933307
62.0600403 6.651800444
75.00767038 3.3436831
77.02332044 1.345130934
87.00767038 2.186326484
89.02332044 1.679429027
102.0549549 3.090467232
104.070605 1.233474579
105.0182351 2.472002157
120.0655196 1.456735121
132.0655196 3.366390058
150.0760843 1.404319211
162.0760843 1.671997524
190.0709989 3.488716949
191.0550145 1.598544751
208.0815636 3.245815168

Name: +ve in-silico MS/MS by CFM-ID for VPLLYEXGSJYTJP-QBFJYBIGSA-N
ID: VPLLYEXGSJYTJP-QBFJYBIGSA-N
Comment: Energy2
Num peaks: 30
29.00219107 2.770103939
31.01784114 1.938672513
42.03382555 1.69766695
43.01784114 1.091364079
44.04947561 2.116177058
44.99710569 1.221732322
56.99710569 4.607791279
58.02874017 1.247981987
59.01275576 9.024366821
60.04439023 3.421857816
61.02840582 7.098503016
62.0600403 2.031756029
72.04439023 1.841478107
75.00767038 7.36424764
77.02332044 2.336130208
87.00767038 3.396623768
89.02332044 3.306155849
90.05495492 1.404315778
91.0389705 1.14722404
100.0393049 1.637611895
102.0549549 5.179973062
103.0389705 1.247711006
104.070605 2.623952573
105.0182351 2.525527223
117.0182351 1.242242289
119.0338851 1.200796779
132.0655196 1.554565747
134.0811697 1.229509004
135.0287997 1.151178603
190.0709989 1.407133301

Name: +ve in-silico MS/MS by CFM-ID for KAKPYDWXZGXGSV-UHFFFAOYSA-N
ID: KAKPYDWXZGXGSV-UHFFFAOYSA-N
Comment: Energy0
Num peaks: 6
97.0396392 1.087805629
181.0760247 0.9712064377
183.0916748 1.661051576
198.1025738 1.62120653
208.0869237 1.458739017
226.0974884 88.20402351

Name: +ve in-silico MS/MS by CFM-ID for KAKPYDWXZGXGSV-UHFFFAOYSA-N
ID: KAKPYDWXZGXGSV-UHFFFAOYSA-N
Comment: Energy1
Num peaks: 6
152.0494756 5.039862117
155.0603746 10.91225074
169.0760247 7.478540868
181.0760247 9.125859938
198.1025738 14.22983574
226.0974884 33.94193296

Name: +ve in-silico MS/MS by CFM-ID for KAKPYDWXZGXGSV-UHFFFAOYSA-N
ID: KAKPYDWXZGXGSV-UHFFFAOYSA-N
Comment: Energy2
Num peaks: 18
40.01817548 3.184115207
42.03382555 5.924770816
69.04472458 1.334649014
97.0396392 1.297431335
101.0385766 2.590053639
103.0542266 2.197475345
152.0494756 17.3612826
154.0651257 10.11242392
155.0603746 4.332513037
156.0807757 2.416514517
167.0603746 1.986767021
169.0760247 6.194026619
179.0603746 3.097472254
181.0760247 10.38829277
183.0916748 2.712420573
198.1025738 2.1564674
200.0818384 1.390512837
208.0869237 2.449484981

Name: +ve in-silico MS/MS by CFM-ID for CLAPNKMEQIYQLC-WWNSAXIVSA-N
ID: CLAPNKMEQIYQLC-WWNSAXIVSA-N
Comment: Energy0
Num peaks: 6
41.03857658 0.9938790315
59.04914126 0.7035342559
216.076753 0.8157346357
226.0974884 8.953572132
227.081504 8.847738117
244.1080531 74.30825483

Name: +ve in-silico MS/MS by CFM-ID for CLAPNKMEQIYQLC-WWNSAXIVSA-N
ID: CLAPNKMEQIYQLC-WWNSAXIVSA-N
Comment: Energy1
Num peaks: 11
41.03857658 4.271694701
43.05422664 1.982237482
187.0865894 2.57564605
189.1022395 3.238309181
199.0865894 3.257468114
215.081504 2.977094409
216.1131385 3.97168222
217.0971541 21.4317482
226.0974884 7.19573999
227.081504 6.731626332
244.1080531 24.14600545

Name: +ve in-silico MS/MS by CFM-ID for CLAPNKMEQIYQLC-WWNSAXIVSA-N
ID: CLAPNKMEQIYQLC-WWNSAXIVSA-N
Comment: Energy2
Num peaks: 31
25.00727645 2.025529179
27.02292652 2.38649464
29.03857658 1.214071918
39.02292652 5.408303957
40.01817548 3.258098917
41.03857658 9.752608138
43.05422664 7.956390101
46.06512568 1.65010996
53.00219107 1.942013975
55.01784114 0.9262904654
57.0334912 3.998567175
59.04914126 1.401333603
80.04947561 1.087532042
108.0443902 0.8828826429
156.0556236 2.438012837
157.0396392 1.65358119
158.0712737 3.385475403
159.0552893 2.699065979
169.0396392 0.9867599152
170.0712737 5.282309338
171.0552893 1.678212495
172.0869237 1.356365691
173.0709393 1.150135772
174.0661883 0.962560117
184.0505382 3.070923825
186.0661883 4.68955323
188.0818384 1.15796077
198.0661883 1.201334416
200.0818384 2.082945606
226.0974884 1.27042764
228.076753 1.505504483

Name: +ve in-silico MS/MS by CFM-ID for QGGOCWIJGWDKHC-BGPJRJDNSA-N
ID: QGGOCWIJGWDKHC-BGPJRJDNSA-N
Comment: Energy0
Num peaks: 12
59.01275576 5.064493742
75.00767038 3.566627907
89.02332044 2.033532796
119.0338851 2.296004521
133.0495352 2.572594502
145.0495352 1.726082704
149.0444498 1.716460886
163.0600999 4.630905753
173.0444498 8.662764541
179.0550145 1.747437947
191.0550145 24.65493599
209.0655792 21.81090577

Name: +ve in-silico MS/MS by CFM-ID for QGGOCWIJGWDKHC-BGPJRJDNSA-N
ID: QGGOCWIJGWDKHC-BGPJRJDNSA-N
Comment: Energy1
Num peaks: 19
41.00219107 2.319522503
43.01784114 2.654479116
59.01275576 18.34013436
61.02840582 7.171971552
71.01275576 1.928673607
73.02840582 6.181335355
75.00767038 1.596498828
89.02332044 2.919603522
101.0233204 2.647779045
103.0389705 3.78152011
115.0389705 3.254843095
119.0338851 3.423285726
131.0338851 1.878198034
133.0495352 5.924192453
145.0495352 2.024273559
163.0600999 2.174882382
173.0444498 5.311914697
191.0550145 5.284241714
209.0655792 2.364226432

Name: +ve in-silico MS/MS by CFM-ID for QGGOCWIJGWDKHC-BGPJRJDNSA-N
ID: QGGOCWIJGWDKHC-BGPJRJDNSA-N
Comment: Energy2
Num peaks: 18
29.00219107 3.714297446
41.00219107 4.773918568
43.01784114 4.700806286
45.0334912 7.742558448
47.04914126 1.580793219
56.99710569 4.466565719
59.01275576 11.87895266
61.02840582 3.534758633
71.01275576 2.327109778
73.02840582 9.299982007
75.00767038 3.981972311
75.04405588 5.276376295
87.00767038 1.505745885
89.02332044 2.935225536
101.0233204 2.908172822
103.0389705 5.8676033
117.0546206 1.937774899
119.0338851 2.139733088

Name: +ve in-silico MS/MS by CFM-ID for PINASOSLFIGOBH-UHFFFAOYSA-N
ID: PINASOSLFIGOBH-UHFFFAOYSA-N
Comment: Energy0
Num peaks: 6
164.0454529 1.539192273
166.0611029 8.029065235
180.0403675 0.8219612979
191.0563519 2.790872375
193.0356164 0.5839619727
209.0669166 82.96602262

Name: +ve in-silico MS/MS by CFM-ID for PINASOSLFIGOBH-UHFFFAOYSA-N
ID: PINASOSLFIGOBH-UHFFFAOYSA-N
Comment: Energy1
Num peaks: 8
96.00800472 2.999085499
124.0505382 7.097928441
150.0298028 7.448333928
152.0454529 32.13422178
154.0611029 4.071677013
178.0247174 2.83597154
181.0720019 2.763386479
209.0669166 21.0915134

Name: +ve in-silico MS/MS by CFM-ID for PINASOSLFIGOBH-UHFFFAOYSA-N
ID: PINASOSLFIGOBH-UHFFFAOYSA-N
Comment: Energy2
Num peaks: 21
26.00252542 1.419109823
40.01817548 4.351622706
42.03382555 1.170640915
53.01342445 8.283490603
53.99744004 1.739032932
55.02907452 2.402653777
56.0130901 3.08708546
67.02907452 1.591747897
68.0130901 2.686735431
81.00833907 19.87853071
83.02398914 7.034560304
95.02398914 2.300691877
97.0396392 2.245867349
109.0396392 4.232755614
110.0348882 1.538973504
123.0189038 1.429612393
124.0505382 6.346335128
136.0505382 3.153902926
138.0298028 2.076833299
152.0454529 1.801007947
154.0611029 1.57770531

Name: +ve in-silico MS/MS by CFM-ID for IXDVQWRMMLGZLB-UHFFFAOYSA-N
ID: IXDVQWRMMLGZLB-UHFFFAOYSA-N
Comment: Energy0
Num peaks: 6
43.01784114 3.826356244
72.04439023 1.447707238
104.0494756 1.533498112
185.0709393 19.57044131
202.0974884 25.737846
244.1080531 30.2189241

Name: +ve in-silico MS/MS by CFM-ID for IXDVQWRMMLGZLB-UHFFFAOYSA-N
ID: IXDVQWRMMLGZLB-UHFFFAOYSA-N
Comment: Energy1
Num peaks: 7
43.01784114 2.052597622
123.0552893 2.593052373
175.0865894 2.50469009
184.0869237 2.335453784
185.0709393 40.17945666
202.0974884 26.09335516
244.1080531 4.507762268

Name: +ve in-silico MS/MS by CFM-ID for IXDVQWRMMLGZLB-UHFFFAOYSA-N
ID: IXDVQWRMMLGZLB-UHFFFAOYSA-N
Comment: Energy2
Num peaks: 17
25.00727645 1.162301452
40.01817548 2.32059341
41.00219107 1.617941182
43.01784114 4.672124836
51.02292652 2.669693743
82.02874017 1.051305408
102.0338255 18.72157166
121.0396392 1.676796262
123.0552893 3.207430301
132.0443902 1.593362581
134.0600403 1.207709462
143.0603746 1.511366899
144.0443902 3.823159984
156.0443902 2.267690474
158.0600403 6.478450288
168.0443902 4.77165745
185.0709393 21.66436118

Name: +ve in-silico MS/MS by CFM-ID for IFQZEERDQXQTLJ-NSHDSACASA-N
ID: IFQZEERDQXQTLJ-NSHDSACASA-N
Comment: Energy0
Num peaks: 6
58.02874017 1.496596731
159.0916748 2.422165857
187.0865894 2.090278452
215.081504 2.652601331
216.1131385 2.77480046
244.1080531 74.61062908

Name: +ve in-silico MS/MS by CFM-ID for IFQZEERDQXQTLJ-NSHDSACASA-N
ID: IFQZEERDQXQTLJ-NSHDSACASA-N
Comment: Energy1
Num peaks: 19
56.0130901 1.256047832
58.02874017 2.420567088
113.0345538 2.035265234
130.0651257 7.940713596
142.0651257 1.609872313
157.0760247 2.049353801
159.0916748 3.844495977
185.0709393 3.571710925
187.0865894 2.534208834
199.0865894 1.49208475
201.1022395 1.783222821
213.0658539 1.553153449
215.081504 2.230002435
216.1131385 5.690933327
217.0971541 6.437856086
226.0974884 1.743708601
227.081504 2.958205655
228.076753 1.358544923
244.1080531 28.49716126

Name: +ve in-silico MS/MS by CFM-ID for IFQZEERDQXQTLJ-NSHDSACASA-N
ID: IFQZEERDQXQTLJ-NSHDSACASA-N
Comment: Energy2
Num peaks: 19
28.01817548 4.393754481
29.00219107 2.562964063
30.03382555 2.286309281
40.01817548 2.465075253
41.00219107 1.680063161
42.03382555 4.990760307
56.0130901 11.65794199
58.02874017 9.814726828
60.04439023 1.17694737
101.0385766 1.74388666
103.0542266 2.896247635
128.0494756 1.683831799
130.0651257 13.56430267
132.0807757 2.487003678
142.0651257 2.389081778
144.0807757 1.64345634
157.0760247 5.763794073
159.0916748 5.516347617
228.076753 1.325029715

Name: +ve in-silico MS/MS by CFM-ID for LZGCVIUPESLOQP-UHFFFAOYSA-N
ID: LZGCVIUPESLOQP-UHFFFAOYSA-N
Comment: Energy0
Num peaks: 6
115.0542266 3.15390691
132.0807757 12.21013806
144.0807757 3.314750182
159.0916748 1.513991369
161.1073248 12.66609957
204.1131385 58.64875856

Name: +ve in-silico MS/MS by CFM-ID for LZGCVIUPESLOQP-UHFFFAOYSA-N
ID: LZGCVIUPESLOQP-UHFFFAOYSA-N
Comment: Energy1
Num peaks: 6
132.0807757 7.947847555
144.0807757 6.000105697
159.0916748 18.63014567
161.1073248 4.842155465
176.1182239 27.16427802
204.1131385 17.92905609

Name: +ve in-silico MS/MS by CFM-ID for LZGCVIUPESLOQP-UHFFFAOYSA-N
ID: LZGCVIUPESLOQP-UHFFFAOYSA-N
Comment: Energy2
Num peaks: 26
26.00252542 1.251111049
28.01817548 3.547460895
39.02292652 0.9762633669
42.03382555 2.392668001
44.0130901 1.414866159
49.00727645 1.438421553
51.02292652 1.075619769
65.03857658 1.143275412
83.06037464 1.277472784
91.05422664 9.021491408
95.08552677 0.9974709325
104.0494756 1.594710645
115.0542266 13.72752977
116.0494756 1.897027563
117.0698767 2.067801682
118.0651257 2.381289443
132.0807757 10.24906403
142.0651257 2.094931132
144.0807757 10.30401324
145.0760247 1.501197355
158.0600403 1.019919441
159.0916748 2.210181917
161.1073248 2.812925014
178.0974884 0.9840636983
186.1025738 0.9355670374
188.0818384 2.294241056

Name: +ve in-silico MS/MS by CFM-ID for CZDIEIIRCFVGQI-LQTRLPCKSA-N
ID: CZDIEIIRCFVGQI-LQTRLPCKSA-N
Comment: Energy0
Num peaks: 6
131.0338851 1.583579793
161.0444498 1.413078487
163.0600999 1.829615547
173.0444498 7.558136037
191.0550145 33.7256558
209.0655792 37.0955604

Name: +ve in-silico MS/MS by CFM-ID for CZDIEIIRCFVGQI-LQTRLPCKSA-N
ID: CZDIEIIRCFVGQI-LQTRLPCKSA-N
Comment: Energy1
Num peaks: 10
59.01275576 2.414361574
61.02840582 1.498028583
103.0389705 1.60132989
145.0495352 7.143236729
147.0651853 2.243190008
163.0600999 11.19607659
165.0757499 1.782561884
173.0444498 15.72019771
191.0550145 24.4469413
209.0655792 12.91336563

Name: +ve in-silico MS/MS by CFM-ID for CZDIEIIRCFVGQI-LQTRLPCKSA-N
ID: CZDIEIIRCFVGQI-LQTRLPCKSA-N
Comment: Energy2
Num peaks: 25
41.00219107 1.241440691
43.01784114 1.375232818
57.0334912 1.671724724
59.01275576 9.322832987
61.02840582 2.519855998
71.01275576 4.831312232
72.99202031 1.78644
73.02840582 9.784381047
75.00767038 3.94014119
75.04405588 6.732602171
77.02332044 1.235190462
83.01275576 3.532350221
85.02840582 1.64739799
87.00767038 1.467008628
87.04405588 1.580542667
101.0233204 5.781169115
103.0389705 4.214942982
117.0182351 2.309455531
119.0338851 3.291150743
131.0338851 3.463256295
133.0495352 2.519772084
145.0495352 1.444651411
147.0651853 1.464199262
149.0444498 1.615019385
173.0444498 1.575359052

Name: +ve in-silico MS/MS by CFM-ID for RLFWWDJHLFCNIJ-UHFFFAOYSA-N
ID: RLFWWDJHLFCNIJ-UHFFFAOYSA-N
Comment: Energy0
Num peaks: 6
56.04947561 2.929014991
83.06037464 1.555101754
85.07602471 2.028036179
187.0865894 6.900882604
188.0818384 2.285105436
204.1131385 74.17095028

Name: +ve in-silico MS/MS by CFM-ID for RLFWWDJHLFCNIJ-UHFFFAOYSA-N
ID: RLFWWDJHLFCNIJ-UHFFFAOYSA-N
Comment: Energy1
Num peaks: 9
54.03382555 4.681049562
56.04947561 34.87300881
58.06512568 6.912543256
85.07602471 2.88892794
147.0916748 2.506307677
175.0865894 1.95856954
176.1182239 4.931438507
187.0865894 6.238594933
204.1131385 15.92812213

Name: +ve in-silico MS/MS by CFM-ID for RLFWWDJHLFCNIJ-UHFFFAOYSA-N
ID: RLFWWDJHLFCNIJ-UHFFFAOYSA-N
Comment: Energy2
Num peaks: 14
27.02292652 3.703502701
39.02292652 6.533548222
40.01817548 6.272943146
42.03382555 1.668227025
50.00252542 1.978804376
52.01817548 8.241204759
54.03382555 16.0252498
56.04947561 20.98571052
58.06512568 2.058167166
68.04947561 1.659220974
69.04472458 1.916358963
85.07602471 1.766204241
120.0443902 3.312555115
121.0760247 4.841195077

Name: +ve in-silico MS/MS by CFM-ID for JGBBLBKQDYFRIK-BQYQJAHWSA-N
ID: JGBBLBKQDYFRIK-BQYQJAHWSA-N
Comment: Energy0
Num peaks: 7
91.05422664 23.48529387
101.0055622 12.31840238
149.0597059 2.619367443
161.0597059 4.394410462
191.0525124 3.472868839
193.0317769 3.226140357
209.0630771 31.61434756

Name: +ve in-silico MS/MS by CFM-ID for JGBBLBKQDYFRIK-BQYQJAHWSA-N
ID: JGBBLBKQDYFRIK-BQYQJAHWSA-N
Comment: Energy1
Num peaks: 10
53.00219107 3.223947274
55.01784114 1.988874169
61.01064758 3.776425782
73.01064758 2.354059975
91.05422664 42.95314923
101.0055622 10.62034669
109.0647913 6.185100752
149.0597059 2.146138872
161.0597059 2.911845557
209.0630771 4.867314934

Name: +ve in-silico MS/MS by CFM-ID for JGBBLBKQDYFRIK-BQYQJAHWSA-N
ID: JGBBLBKQDYFRIK-BQYQJAHWSA-N
Comment: Energy2
Num peaks: 20
15.02292652 3.566924797
25.00727645 2.237310464
41.00219107 1.762869939
44.97934745 2.17741967
46.99499752 2.255713388
49.00727645 2.300148103
51.02292652 2.365977495
53.00219107 3.048912597
55.01784114 1.510568087
56.97934745 1.693333271
61.01064758 3.127322265
63.02292652 3.234432322
65.03857658 4.685190443
73.01064758 2.772409156
75.02292652 2.912115713
79.05422664 2.007475898
91.05422664 33.63321036
93.06987671 3.108848475
95.08552677 1.296642322
101.0055622 1.156074469

Name: +ve in-silico MS/MS by CFM-ID for ZJGUJURDBTVWPS-UHFFFAOYSA-N
ID: ZJGUJURDBTVWPS-UHFFFAOYSA-N
Comment: Energy0
Num peaks: 6
152.0454529 0.9556556226
166.0611029 1.282637926
181.0720019 0.5088085879
191.0563519 2.759422148
193.0356164 0.3718306792
209.0669166 92.50517529

Name: +ve in-silico MS/MS by CFM-ID for ZJGUJURDBTVWPS-UHFFFAOYSA-N
ID: ZJGUJURDBTVWPS-UHFFFAOYSA-N
Comment: Energy1
Num peaks: 6
109.0396392 4.872597794
138.0661883 9.574412385
152.0454529 4.681712944
166.0611029 10.78541467
181.0720019 5.75203295
209.0669166 46.1455289

Name: +ve in-silico MS/MS by CFM-ID for ZJGUJURDBTVWPS-UHFFFAOYSA-N
ID: ZJGUJURDBTVWPS-UHFFFAOYSA-N
Comment: Energy2
Num peaks: 22
26.00252542 2.850362807
40.01817548 11.22043973
42.03382555 2.424368208
53.99744004 4.260052122
54.03382555 2.766465442
56.0130901 6.11997312
58.02874017 1.49638233
67.02907452 3.630247849
68.0130901 2.28984792
69.04472458 4.976432973
71.06037464 2.486471318
80.0130901 4.666254432
81.04472458 1.866491174
82.02874017 6.942244467
109.0396392 6.078658776
111.0552893 1.508560718
123.0189038 2.939469754
125.0345538 2.051665784
136.0505382 3.13010108
138.0661883 1.699397876
152.0454529 2.591173984
154.0611029 2.180107012

Name: +ve in-silico MS/MS by CFM-ID for GXFCENYLTXILIZ-KPDBFRNYSA-N
ID: GXFCENYLTXILIZ-KPDBFRNYSA-N
Comment: Energy0
Num peaks: 12
49.00727645 1.215162411
51.02292652 1.438033187
55.05422664 1.277037228
133.0106476 1.454417645
135.0262976 3.154607718
149.0419477 1.207900548
159.0262976 4.291856375
177.0368623 28.95736667
179.0525124 3.139863724
181.0681625 1.624301019
191.0525124 3.288829705
209.0630771 29.74704687

Name: +ve in-silico MS/MS by CFM-ID for GXFCENYLTXILIZ-KPDBFRNYSA-N
ID: GXFCENYLTXILIZ-KPDBFRNYSA-N
Comment: Energy1
Num peaks: 21
39.02292652 2.237626513
41.03857658 9.889930452
43.05422664 1.333144594
53.00219107 1.571523229
55.01784114 2.551089807
75.02292652 1.721502114
77.03857658 4.082120265
85.02840582 5.207401158
106.9949975 1.473201868
121.0284058 1.715149105
123.0262976 1.869613654
133.0106476 6.578560511
134.9899121 1.243636026
135.0262976 12.48396842
137.0419477 4.495416307
149.0419477 4.263026119
159.0262976 1.685745291
167.0161269 1.206827174
177.0368623 6.316296224
191.0525124 1.958320616
209.0630771 7.053999648

Name: +ve in-silico MS/MS by CFM-ID for GXFCENYLTXILIZ-KPDBFRNYSA-N
ID: GXFCENYLTXILIZ-KPDBFRNYSA-N
Comment: Energy2
Num peaks: 25
25.00727645 2.246112827
39.02292652 4.000536491
41.03857658 3.011555789
43.05422664 1.054130623
49.00727645 20.42209676
51.02292652 13.06183845
53.03857658 4.574731675
55.01784114 1.113049029
55.05422664 5.185776492
59.01275576 1.158526778
59.08552677 1.116043164
63.02292652 1.059751539
65.00219107 1.210154343
67.01784114 1.616349185
75.02292652 2.187646606
77.03857658 0.8794811416
79.01784114 0.8749147524
79.05422664 2.225525238
83.01275576 0.9107920603
106.9949975 4.150843079
121.0106476 2.549973751
123.0262976 1.056866653
133.0106476 1.782345782
135.0262976 1.950583581
149.0055622 1.105043238

Name: +ve in-silico MS/MS by CFM-ID for WGLLPAPKWFDHHV-IQKRMLQVSA-N
ID: WGLLPAPKWFDHHV-IQKRMLQVSA-N
Comment: Energy0
Num peaks: 6
101.0233204 1.614711505
161.0444498 1.651768719
163.0600999 1.841242273
173.0444498 7.146146333
191.0550145 32.88521763
209.0655792 38.0709603

Name: +ve in-silico MS/MS by CFM-ID for WGLLPAPKWFDHHV-IQKRMLQVSA-N
ID: WGLLPAPKWFDHHV-IQKRMLQVSA-N
Comment: Energy1
Num peaks: 15
57.0334912 1.62046229
59.01275576 3.708680408
61.02840582 2.066208567
63.04405588 1.16720081
101.0233204 2.188806824
103.0389705 1.387550833
133.0495352 1.534025106
145.0495352 3.43492814
161.0444498 1.329552292
163.0600999 7.25374942
165.0757499 1.154763933
173.0444498 14.66559604
179.0550145 1.686493389
191.0550145 24.2647681
209.0655792 13.56276705

Name: +ve in-silico MS/MS by CFM-ID for WGLLPAPKWFDHHV-IQKRMLQVSA-N
ID: WGLLPAPKWFDHHV-IQKRMLQVSA-N
Comment: Energy2
Num peaks: 30
43.01784114 1.308188099
45.0334912 4.666834264
47.04914126 1.609267417
56.99710569 1.71514393
57.0334912 2.667274316
59.01275576 8.244516743
59.04914126 1.160354195
61.02840582 2.227572417
71.01275576 4.304420623
72.99202031 1.669989957
73.02840582 6.931052724
75.00767038 1.832619837
75.04405588 3.549470123
87.00767038 2.550081525
87.04405588 1.630972367
89.02332044 1.952526858
91.0389705 1.518957365
101.0233204 4.036194975
103.0389705 4.2702296
117.0182351 1.43107199
117.0546206 1.285798346
119.0338851 2.537486692
131.0338851 3.750568961
133.0495352 1.538761183
145.0495352 2.768513386
147.0651853 2.005367289
161.0444498 1.702868473
173.0444498 2.495251341
175.0237144 1.412657856
191.0550145 1.227672116

Name: +ve in-silico MS/MS by CFM-ID for ORDWJFLEEAHMJF-UHFFFAOYSA-N
ID: ORDWJFLEEAHMJF-UHFFFAOYSA-N
Comment: Energy0
Num peaks: 6
144.0807757 3.806077713
154.0651257 3.993810145
172.0756904 28.41122543
174.0913404 1.586319585
186.1025738 4.021787193
204.1131385 44.85731403

Name: +ve in-silico MS/MS by CFM-ID for ORDWJFLEEAHMJF-UHFFFAOYSA-N
ID: ORDWJFLEEAHMJF-UHFFFAOYSA-N
Comment: Energy1
Num peaks: 19
33.04472458 1.595549205
41.00219107 1.0313262
55.01784114 1.952700895
59.02398914 0.9895189714
73.0396392 1.390509476
75.05528926 0.9068183671
87.05528926 3.071506785
118.0651257 2.408639535
130.0651257 3.283724247
144.0807757 6.621044469
154.0651257 5.785365771
156.0807757 2.291521242
172.0756904 19.63344917
174.0913404 1.327305645
176.1069905 1.209151242
177.1022395 2.765863808
186.1025738 7.393951115
187.0865894 1.789521374
204.1131385 14.65259844

Name: +ve in-silico MS/MS by CFM-ID for ORDWJFLEEAHMJF-UHFFFAOYSA-N
ID: ORDWJFLEEAHMJF-UHFFFAOYSA-N
Comment: Energy2
Num peaks: 31
15.02292652 1.572908411
27.02292652 2.951810648
29.03857658 1.301790967
39.02292652 0.8580691362
43.01784114 0.8508487585
49.00727645 1.467818318
55.01784114 0.7601678657
57.0334912 0.788999454
58.02874017 0.707372092
59.02398914 2.052656978
69.04472458 0.7614931099
73.0396392 0.8284950264
83.02398914 1.16590187
85.0396392 0.72134969
87.05528926 1.080829278
101.0385766 2.170878462
103.0542266 3.186562463
104.0494756 2.035047959
115.0542266 3.909950324
116.0494756 1.306040072
117.0698767 6.17254128
118.0651257 1.988296678
127.0542266 2.972174568
128.0494756 8.098544175
129.0698767 1.109008085
130.0651257 7.576764126
132.0807757 2.681327086
142.0651257 1.972525901
144.0807757 12.67519783
146.0964258 0.8168381481
188.0818384 0.9149328262

Name: +ve in-silico MS/MS by CFM-ID for SRMZEDJVEFZIQU-UHFFFAOYSA-N
ID: SRMZEDJVEFZIQU-UHFFFAOYSA-N
Comment: Energy0
Num peaks: 6
172.0869237 7.854245366
176.1182239 0.577067431
177.1022395 2.511232319
187.0865894 0.3500535483
188.0818384 1.116658747
204.1131385 85.36160463

Name: +ve in-silico MS/MS by CFM-ID for SRMZEDJVEFZIQU-UHFFFAOYSA-N
ID: SRMZEDJVEFZIQU-UHFFFAOYSA-N
Comment: Energy1
Num peaks: 6
43.05422664 4.914832925
145.0760247 2.772704587
172.0869237 14.96076168
175.0865894 2.88903817
177.1022395 4.681278334
204.1131385 49.81323381

Name: +ve in-silico MS/MS by CFM-ID for SRMZEDJVEFZIQU-UHFFFAOYSA-N
ID: SRMZEDJVEFZIQU-UHFFFAOYSA-N
Comment: Energy2
Num peaks: 30
39.02292652 1.904440946
41.03857658 2.376061176
43.05422664 4.381994102
52.01817548 1.704471542
53.03857658 1.151328043
54.03382555 3.17482774
57.06987671 1.376340431
63.02292652 1.409410129
66.03382555 1.864033457
68.04947561 3.159032646
70.06512568 2.827950441
80.04947561 2.955232342
82.06512568 3.550588695
93.04472458 1.019588311
105.0447246 1.944097506
120.0807757 1.454898229
131.0603746 1.08671463
144.0556236 1.097381956
145.0760247 5.594906275
147.0916748 2.010590715
156.0556236 9.923309815
157.0760247 1.001766902
158.0712737 2.309894407
159.0916748 3.32387966
160.0869237 1.96085549
172.0869237 9.059630766
174.1025738 1.452163019
176.1182239 1.547718938
177.1022395 1.177710185
188.0818384 2.77657802

Name: +ve in-silico MS/MS by CFM-ID for GXFCENYLTXILIZ-ODYTWBPASA-N
ID: GXFCENYLTXILIZ-ODYTWBPASA-N
Comment: Energy0
Num peaks: 12
49.00727645 1.215162411
51.02292652 1.438033187
55.05422664 1.277037228
133.0106476 1.454417645
135.0262976 3.154607718
149.0419477 1.207900548
159.0262976 4.291856375
177.0368623 28.95736667
179.0525124 3.139863724
181.0681625 1.624301019
191.0525124 3.288829705
209.0630771 29.74704687

Name: +ve in-silico MS/MS by CFM-ID for GXFCENYLTXILIZ-ODYTWBPASA-N
ID: GXFCENYLTXILIZ-ODYTWBPASA-N
Comment: Energy1
Num peaks: 21
39.02292652 2.237626513
41.03857658 9.889930452
43.05422664 1.333144594
53.00219107 1.571523229
55.01784114 2.551089807
75.02292652 1.721502114
77.03857658 4.082120265
85.02840582 5.207401158
106.9949975 1.473201868
121.0284058 1.715149105
123.0262976 1.869613654
133.0106476 6.578560511
134.9899121 1.243636026
135.0262976 12.48396842
137.0419477 4.495416307
149.0419477 4.263026119
159.0262976 1.685745291
167.0161269 1.206827174
177.0368623 6.316296224
191.0525124 1.958320616
209.0630771 7.053999648

Name: +ve in-silico MS/MS by CFM-ID for GXFCENYLTXILIZ-ODYTWBPASA-N
ID: GXFCENYLTXILIZ-ODYTWBPASA-N
Comment: Energy2
Num peaks: 25
25.00727645 2.246112827
39.02292652 4.000536491
41.03857658 3.011555789
43.05422664 1.054130623
49.00727645 20.42209676
51.02292652 13.06183845
53.03857658 4.574731675
55.01784114 1.113049029
55.05422664 5.185776492
59.01275576 1.158526778
59.08552677 1.116043164
63.02292652 1.059751539
65.00219107 1.210154343
67.01784114 1.616349185
75.02292652 2.187646606
77.03857658 0.8794811416
79.01784114 0.8749147524
79.05422664 2.225525238
83.01275576 0.9107920603
106.9949975 4.150843079
121.0106476 2.549973751
123.0262976 1.056866653
133.0106476 1.782345782
135.0262976 1.950583581
149.0055622 1.105043238

Name: +ve in-silico MS/MS by CFM-ID for DPQDMOJDPDMIPE-UHFFFAOYSA-N
ID: DPQDMOJDPDMIPE-UHFFFAOYSA-N
Comment: Energy0
Num peaks: 6
138.0661883 0.4765699856
166.0611029 6.268108421
180.0403675 0.663681247
191.0563519 3.487110668
192.0403675 1.559619394
209.0669166 85.32933911

Name: +ve in-silico MS/MS by CFM-ID for DPQDMOJDPDMIPE-UHFFFAOYSA-N
ID: DPQDMOJDPDMIPE-UHFFFAOYSA-N
Comment: Energy1
Num peaks: 10
138.0661883 8.195133377
140.0454529 2.943726317
150.0298028 1.635840538
164.0454529 3.914009929
166.0611029 19.4014877
168.0403675 2.017348459
178.0247174 2.024410777
181.0720019 7.026734121
191.0563519 2.577445842
209.0669166 31.23069103

Name: +ve in-silico MS/MS by CFM-ID for DPQDMOJDPDMIPE-UHFFFAOYSA-N
ID: DPQDMOJDPDMIPE-UHFFFAOYSA-N
Comment: Energy2
Num peaks: 30
40.01817548 4.009515664
42.03382555 3.235705007
52.01817548 3.368671853
53.01342445 2.774927136
54.03382555 2.117829529
55.02907452 3.561038641
70.02874017 1.536211768
79.02907452 5.530286556
81.00833907 1.720361999
81.04472458 11.36339754
83.02398914 1.231817211
83.06037464 0.9535921117
105.0083391 1.300228675
107.0239891 5.044618636
109.0396392 9.106210197
120.0192381 1.052020024
122.0348882 1.197741676
124.0505382 2.000550901
126.0298028 0.8931086067
132.0192381 1.589792541
134.0348882 1.985753398
135.0189038 1.402967006
136.0505382 2.506409601
137.0345538 2.162674708
138.0661883 0.9912838825
140.0454529 2.02906447
148.0141527 1.260403729
150.0298028 2.984322198
152.0454529 1.034524866
164.0454529 0.8587068259

Name: +ve in-silico MS/MS by CFM-ID for WGLLPAPKWFDHHV-UHFFFAOYSA-N
ID: WGLLPAPKWFDHHV-UHFFFAOYSA-N
Comment: Energy0
Num peaks: 6
101.0233204 1.614711505
161.0444498 1.651768719
163.0600999 1.841242273
173.0444498 7.146146333
191.0550145 32.88521763
209.0655792 38.0709603

Name: +ve in-silico MS/MS by CFM-ID for WGLLPAPKWFDHHV-UHFFFAOYSA-N
ID: WGLLPAPKWFDHHV-UHFFFAOYSA-N
Comment: Energy1
Num peaks: 15
57.0334912 1.62046229
59.01275576 3.708936642
61.02840582 2.066240768
63.04405588 1.16720081
101.0233204 2.188806824
103.0389705 1.387550833
133.0495352 1.534025106
145.0495352 3.43492814
161.0444498 1.329552292
163.0600999 7.25374942
165.0757499 1.154763933
173.0444498 14.66559604
179.0550145 1.686493389
191.0550145 24.2647681
209.0655792 13.56276705

Name: +ve in-silico MS/MS by CFM-ID for WGLLPAPKWFDHHV-UHFFFAOYSA-N
ID: WGLLPAPKWFDHHV-UHFFFAOYSA-N
Comment: Energy2
Num peaks: 30
43.01784114 1.308188099
45.0334912 4.661558528
47.04914126 1.609267417
56.99710569 1.721009842
57.0334912 2.667274316
59.01275576 8.34481397
59.04914126 1.160354195
61.02840582 2.220053
71.01275576 4.304420623
72.99202031 1.669989957
73.02840582 6.928271109
75.00767038 1.826753924
75.04405588 3.549470123
87.00767038 2.595210988
87.04405588 1.630972367
89.02332044 1.84476857
91.0389705 1.530255369
101.0233204 4.036194975
103.0389705 4.2702296
117.0182351 1.43107199
117.0546206 1.285798346
119.0338851 2.537486692
131.0338851 3.759343832
133.0495352 1.538761183
145.0495352 2.768513386
147.0651853 2.005367289
161.0444498 1.702868473
173.0444498 2.495251341
175.0237144 1.412657856
191.0550145 1.227672116

Name: +ve in-silico MS/MS by CFM-ID for DICCNWCUKCYGNF-UHFFFAOYSA-N
ID: DICCNWCUKCYGNF-UHFFFAOYSA-N
Comment: Energy0
Num peaks: 8
131.0338851 2.298147058
159.0287997 2.240398171
161.0444498 3.314033906
173.0444498 2.043370708
177.0393644 11.18037028
179.0550145 2.276855283
191.0550145 21.37899713
209.0655792 36.95164974

Name: +ve in-silico MS/MS by CFM-ID for DICCNWCUKCYGNF-UHFFFAOYSA-N
ID: DICCNWCUKCYGNF-UHFFFAOYSA-N
Comment: Energy1
Num peaks: 14
59.01275576 1.608383893
73.02840582 3.477212408
101.0233204 2.292875792
131.0338851 3.437429273
149.0444498 4.267379399
159.0287997 4.403186461
161.0444498 3.798744135
163.0600999 2.495450442
173.0444498 5.172768343
177.0393644 8.972169961
179.0550145 2.995658172
181.0706646 1.92512371
191.0550145 18.99649721
209.0655792 16.7590576

Name: +ve in-silico MS/MS by CFM-ID for DICCNWCUKCYGNF-UHFFFAOYSA-N
ID: DICCNWCUKCYGNF-UHFFFAOYSA-N
Comment: Energy2
Num peaks: 27
15.02292652 0.8570496776
29.00219107 1.664176194
41.00219107 1.55861745
43.01784114 2.500965778
44.99710569 2.338819511
45.0334912 1.308621356
47.01275576 1.552509807
56.99710569 2.096245924
57.0334912 0.8652248721
59.01275576 11.40951835
61.02840582 6.694648066
71.01275576 2.371384444
73.02840582 5.249862095
87.00767038 3.779944724
89.02332044 5.673165298
91.0389705 2.091119158
101.0233204 3.388874541
103.0389705 3.347044005
117.0182351 2.723000586
119.0338851 4.076394366
121.0495352 0.9511957402
129.0182351 1.079584233
131.0338851 5.947251005
133.0495352 2.840519
161.0444498 2.173311296
173.0444498 1.252715145
191.0550145 0.8189141005

Name: +ve in-silico MS/MS by CFM-ID for LHIGJHOTZAXXCG-UHFFFAOYSA-N
ID: LHIGJHOTZAXXCG-UHFFFAOYSA-N
Comment: Energy0
Num peaks: 6
131.0338851 1.370455353
161.0444498 1.652128891
163.0600999 1.974802005
173.0444498 7.04638467
191.0550145 33.49530326
209.0655792 38.83957214

Name: +ve in-silico MS/MS by CFM-ID for LHIGJHOTZAXXCG-UHFFFAOYSA-N
ID: LHIGJHOTZAXXCG-UHFFFAOYSA-N
Comment: Energy1
Num peaks: 13
43.01784114 2.225210583
59.01275576 4.593752693
61.02840582 1.550483705
68.99710569 1.257237061
87.00767038 3.143341713
145.0495352 4.47316938
163.0600999 7.340678566
173.0444498 14.140323
177.0393644 1.490893165
179.0550145 2.450691186
181.0706646 1.417372653
191.0550145 23.45334291
209.0655792 12.98539881

Name: +ve in-silico MS/MS by CFM-ID for LHIGJHOTZAXXCG-UHFFFAOYSA-N
ID: LHIGJHOTZAXXCG-UHFFFAOYSA-N
Comment: Energy2
Num peaks: 30
41.00219107 1.055627085
43.01784114 2.565086953
45.0334912 11.11855014
47.04914126 2.989241918
59.01275576 6.407289302
61.02840582 1.01392348
71.01275576 1.485818382
72.99202031 1.441183235
73.02840582 8.452259368
75.00767038 3.012127957
75.04405588 4.224286514
87.00767038 2.484498737
87.04405588 1.337833239
89.02332044 3.887063051
89.05970595 0.9164088267
91.0389705 1.231910566
101.0233204 2.414764532
103.002585 1.167072659
103.0389705 3.789650166
105.0182351 2.828549432
105.0546206 3.250330233
117.0182351 1.341600549
119.0338851 1.695780423
131.0338851 1.446026481
133.0495352 1.409157223
145.0495352 2.190689465
147.0651853 1.730566645
161.0444498 1.298583189
173.0444498 1.488336594
175.0237144 1.198041039

Name: +ve in-silico MS/MS by CFM-ID for RVAKLKAQPPMHIV-UHFFFAOYSA-N
ID: RVAKLKAQPPMHIV-UHFFFAOYSA-N
Comment: Energy0
Num peaks: 6
161.0444498 2.836007066
163.0600999 2.330944061
173.0444498 4.198471338
177.0393644 4.564881378
191.0550145 27.92149016
209.0655792 41.9124937

Name: +ve in-silico MS/MS by CFM-ID for RVAKLKAQPPMHIV-UHFFFAOYSA-N
ID: RVAKLKAQPPMHIV-UHFFFAOYSA-N
Comment: Energy1
Num peaks: 17
43.01784114 1.600302741
59.01275576 2.770438266
71.01275576 1.328612089
73.02840582 2.686297007
75.04405588 1.494921281
87.00767038 1.361092626
103.0389705 1.840509126
145.0495352 2.964781621
159.0287997 3.008653494
161.0444498 3.837572683
163.0600999 8.458846501
173.0444498 7.339581479
177.0393644 4.884069291
179.0550145 2.865008809
181.0706646 1.630551898
191.0550145 19.35780131
209.0655792 13.30266984

Name: +ve in-silico MS/MS by CFM-ID for RVAKLKAQPPMHIV-UHFFFAOYSA-N
ID: RVAKLKAQPPMHIV-UHFFFAOYSA-N
Comment: Energy2
Num peaks: 29
41.00219107 1.547058624
43.01784114 5.882381585
45.0334912 3.268854211
47.01275576 1.348759845
59.01275576 8.713655591
61.02840582 1.788716455
68.99710569 2.108840876
71.01275576 3.66764262
73.02840582 7.550847764
75.04405588 3.628129632
84.99202031 1.490584463
87.00767038 4.046724172
89.02332044 5.076497806
91.0389705 2.039555951
101.0233204 2.55697888
103.002585 1.768996859
103.0389705 1.574465457
105.0182351 3.773961247
105.0546206 1.431541777
107.0338851 1.235717269
117.0182351 1.665423431
119.0338851 2.253353221
131.0338851 1.857631312
133.0495352 1.269338629
135.0287997 1.337785801
145.0495352 2.105922104
147.0651853 1.430538521
161.0444498 3.09120048
163.0600999 1.220874975

Name: +ve in-silico MS/MS by CFM-ID for LCUXJCWDRPBSJS-UHFFFAOYSA-N
ID: LCUXJCWDRPBSJS-UHFFFAOYSA-N
Comment: Energy0
Num peaks: 10
43.01784114 3.298367112
60.04439023 2.147744111
122.0365416 1.838236696
143.081504 3.999900803
145.0971541 2.529541495
150.0314562 3.889298274
164.0471063 6.51572404
167.0580053 12.23056606
192.0420209 13.0695654
209.06857 32.19582215

Name: +ve in-silico MS/MS by CFM-ID for LCUXJCWDRPBSJS-UHFFFAOYSA-N
ID: LCUXJCWDRPBSJS-UHFFFAOYSA-N
Comment: Energy1
Num peaks: 20
43.01784114 2.392645471
60.04439023 2.111598629
64.97869235 5.30123693
93.00999248 2.3098199
98.0600403 1.607032455
101.0709393 1.251327726
105.0099925 1.900027357
120.0208915 2.783345713
122.0365416 14.20158996
133.0049071 1.966572962
143.081504 1.774845557
149.0474406 2.304897043
150.0314562 7.261441699
164.0471063 10.27398482
166.0627563 1.329887245
167.0580053 5.504220686
174.0314562 1.29487656
191.0580053 2.717837671
192.0420209 7.396494512
209.06857 4.99152712

Name: +ve in-silico MS/MS by CFM-ID for LCUXJCWDRPBSJS-UHFFFAOYSA-N
ID: LCUXJCWDRPBSJS-UHFFFAOYSA-N
Comment: Energy2
Num peaks: 25
15.02292652 2.639417156
25.00727645 2.024483718
41.00219107 1.842094663
42.03382555 1.749996856
43.01784114 9.403473389
44.0130901 1.256042162
60.04439023 6.459587782
64.97869235 1.40849844
78.99434242 1.539232373
81.00999248 0.807241753
82.02874017 2.024599547
84.04439023 4.91082193
86.0600403 3.686816374
87.05528926 2.612764406
93.00999248 1.731136961
95.02564255 1.034583529
98.0600403 7.331124004
100.0756904 2.449831769
101.0709393 8.997012332
105.0099925 3.576681935
120.0208915 2.699455164
122.0365416 4.871977126
127.0865894 1.994518013
143.081504 0.9870277864
150.0314562 2.081802102

Name: +ve in-silico MS/MS by CFM-ID for DIRUEFWEWMZQIU-UHFFFAOYSA-N
ID: DIRUEFWEWMZQIU-UHFFFAOYSA-N
Comment: Energy0
Num peaks: 8
85.02840582 3.459773501
103.0389705 3.802355798
145.0495352 8.40498309
149.0444498 3.850485007
163.0600999 3.596967849
173.0444498 18.111973
191.0550145 29.8078795
209.0655792 9.740019163

Name: +ve in-silico MS/MS by CFM-ID for DIRUEFWEWMZQIU-UHFFFAOYSA-N
ID: DIRUEFWEWMZQIU-UHFFFAOYSA-N
Comment: Energy1
Num peaks: 15
59.01275576 5.093849075
85.02840582 6.885724312
89.02332044 2.446638111
103.0389705 4.644915955
105.0182351 4.524591753
107.0338851 5.260060514
117.0546206 2.135794424
131.0338851 2.136029619
143.0338851 2.336409095
145.0495352 10.72564713
147.0651853 3.764237084
163.0600999 5.790055501
173.0444498 10.66895256
191.0550145 10.82107733
209.0655792 2.935758924

Name: +ve in-silico MS/MS by CFM-ID for DIRUEFWEWMZQIU-UHFFFAOYSA-N
ID: DIRUEFWEWMZQIU-UHFFFAOYSA-N
Comment: Energy2
Num peaks: 14
57.0334912 5.696704584
59.01275576 2.755603513
83.01275576 12.92545017
85.02840582 10.20203389
87.04405588 4.867322357
101.0233204 2.758498148
103.0389705 14.07014206
129.0182351 5.072500475
131.0338851 4.487070226
143.0338851 2.220349543
145.0495352 8.789266276
147.0287997 2.183869569
147.0651853 2.457957118
173.0444498 2.890041545

Name: +ve in-silico MS/MS by CFM-ID for UKBMVFVRKMGKAV-UHFFFAOYSA-N
ID: UKBMVFVRKMGKAV-UHFFFAOYSA-N
Comment: Energy0
Num peaks: 13
59.01275576 1.706868871
61.02840582 4.859894903
87.00767038 2.047367958
89.02332044 5.382796702
91.0389705 4.581990793
117.0182351 4.262225343
119.0338851 4.31087149
147.0287997 1.909920415
159.0287997 1.587783088
173.0444498 3.582270953
177.0393644 7.54690679
191.0550145 17.95137559
209.0655792 20.9859245

Name: +ve in-silico MS/MS by CFM-ID for UKBMVFVRKMGKAV-UHFFFAOYSA-N
ID: UKBMVFVRKMGKAV-UHFFFAOYSA-N
Comment: Energy1
Num peaks: 17
43.01784114 2.573840615
45.0334912 2.195682982
56.99710569 5.207797983
59.01275576 3.790566982
61.02840582 14.64423481
63.04405588 5.319865387
73.02840582 5.9664548
87.00767038 2.566394634
89.02332044 5.687957777
91.0389705 6.89547513
101.0233204 5.806105008
103.0389705 2.213415777
117.0182351 5.203818141
119.0338851 5.883508428
173.0444498 1.928404397
191.0550145 3.760386611
209.0655792 1.874520725

Name: +ve in-silico MS/MS by CFM-ID for UKBMVFVRKMGKAV-UHFFFAOYSA-N
ID: UKBMVFVRKMGKAV-UHFFFAOYSA-N
Comment: Energy2
Num peaks: 16
29.00219107 5.147668856
31.01784114 3.953355042
43.01784114 4.68961267
45.0334912 4.079313711
56.99710569 9.802403332
59.01275576 12.54471774
61.02840582 12.27850214
63.04405588 2.099733704
71.01275576 2.160933365
73.02840582 6.410881441
75.04405588 3.232584201
87.00767038 3.148963589
89.02332044 3.663350588
91.0389705 2.876913021
101.0233204 2.391556052
103.0389705 2.151342236

Name: +ve in-silico MS/MS by CFM-ID for KWODCZIIEVEZBV-UHFFFAOYSA-N
ID: KWODCZIIEVEZBV-UHFFFAOYSA-N
Comment: Energy0
Num peaks: 11
61.02840582 4.907311981
89.02332044 4.2926146
91.0389705 5.40973865
117.0182351 3.835182418
119.0338851 1.657390686
147.0287997 1.978250254
159.0287997 1.721622943
173.0444498 5.964294817
177.0393644 3.405172864
191.0550145 22.47049453
209.0655792 24.48361515

Name: +ve in-silico MS/MS by CFM-ID for KWODCZIIEVEZBV-UHFFFAOYSA-N
ID: KWODCZIIEVEZBV-UHFFFAOYSA-N
Comment: Energy1
Num peaks: 17
43.01784114 3.040914086
45.0334912 2.525918474
59.01275576 2.192708766
61.02840582 15.33454609
63.04405588 6.302322888
71.01275576 2.774363121
73.02840582 6.807098673
75.04405588 2.265891845
89.02332044 5.974110077
91.0389705 7.342481654
99.00767038 2.155849264
101.0233204 3.418339856
117.0182351 5.284864364
119.0338851 3.272648484
173.0444498 4.046516472
191.0550145 5.03496133
209.0655792 2.258640036

Name: +ve in-silico MS/MS by CFM-ID for KWODCZIIEVEZBV-UHFFFAOYSA-N
ID: KWODCZIIEVEZBV-UHFFFAOYSA-N
Comment: Energy2
Num peaks: 17
31.01784114 2.693164159
43.01784114 4.909322324
44.99710569 2.095404588
45.0334912 6.096891281
56.99710569 4.651249231
59.01275576 6.459795865
61.02840582 9.533803185
63.04405588 2.161580024
68.99710569 1.588305304
71.01275576 7.335577279
73.02840582 9.969519587
75.00767038 2.024747946
75.04405588 4.55070534
87.00767038 2.955493888
89.02332044 6.120777145
91.0389705 5.716192156
117.0182351 2.063028477

Name: +ve in-silico MS/MS by CFM-ID for YTSYRURFDCUYNN-UHFFFAOYSA-N
ID: YTSYRURFDCUYNN-UHFFFAOYSA-N
Comment: Energy0
Num peaks: 13
56.99710569 1.727635493
61.02840582 3.072625941
75.00767038 4.804963776
101.0233204 1.607497207
103.002585 1.469069667
105.0546206 2.677142596
133.0495352 3.711874065
145.0495352 2.160785749
163.0600999 5.014401378
173.0444498 8.349018766
177.0393644 1.37192341
191.0550145 23.45019518
209.0655792 21.28230681

Name: +ve in-silico MS/MS by CFM-ID for YTSYRURFDCUYNN-UHFFFAOYSA-N
ID: YTSYRURFDCUYNN-UHFFFAOYSA-N
Comment: Energy1
Num peaks: 22
56.99710569 2.629432638
59.01275576 2.539316887
61.02840582 4.837323562
63.04405588 3.166084718
71.01275576 2.139936298
75.00767038 6.245905116
77.02332044 2.505188106
84.99202031 2.468223015
87.04405588 3.477809754
89.05970595 1.452912942
101.0233204 1.691145144
103.002585 1.762924515
103.0389705 1.66672771
105.0546206 4.998271172
115.0389705 6.54484213
117.0546206 2.574032642
133.0495352 5.739340956
145.0495352 4.393172611
163.0600999 2.838935282
173.0444498 6.833970954
191.0550145 6.918583896
209.0655792 2.772407726

Name: +ve in-silico MS/MS by CFM-ID for YTSYRURFDCUYNN-UHFFFAOYSA-N
ID: YTSYRURFDCUYNN-UHFFFAOYSA-N
Comment: Energy2
Num peaks: 21
29.00219107 3.980423128
31.01784114 2.99164496
43.01784114 2.49282333
45.0334912 13.55385116
56.99710569 8.717039739
59.01275576 4.66611915
61.02840582 5.650626684
63.04405588 1.427691563
71.01275576 2.929840258
73.02840582 5.54360027
75.00767038 5.39253781
75.04405588 3.256492162
77.02332044 1.623691647
83.01275576 1.242935611
84.99202031 1.177471452
87.04405588 4.208127922
89.05970595 5.450640071
101.0233204 2.211896036
105.0546206 1.591838048
117.0546206 1.357851879
131.0338851 1.389493867

Name: +ve in-silico MS/MS by CFM-ID for MUGCFOWOLGEIAF-UHFFFAOYSA-N
ID: MUGCFOWOLGEIAF-UHFFFAOYSA-N
Comment: Energy0
Num peaks: 14
71.01275576 1.588831344
75.00767038 4.673634711
75.04405588 4.873058825
77.05970595 1.960830123
103.002585 3.058301809
105.0546206 4.035554422
133.0495352 3.818343893
145.0495352 1.72877151
161.0444498 1.643703703
163.0600999 4.532758867
173.0444498 5.299158066
177.0393644 2.539681937
191.0550145 19.58911066
209.0655792 21.00774508

Name: +ve in-silico MS/MS by CFM-ID for MUGCFOWOLGEIAF-UHFFFAOYSA-N
ID: MUGCFOWOLGEIAF-UHFFFAOYSA-N
Comment: Energy1
Num peaks: 22
45.0334912 1.593477277
56.99710569 5.479154528
59.01275576 3.446624925
75.00767038 5.246957541
75.04405588 10.40543899
77.02332044 1.96413687
77.05970595 4.63937932
84.99202031 3.464229401
87.00767038 2.199815605
87.04405588 1.836020178
103.002585 4.296371929
103.0389705 1.493458301
105.0546206 6.08319051
107.0702706 1.431740857
115.0389705 4.769046628
117.0546206 1.97784926
133.0495352 4.778342819
145.0495352 2.685574887
163.0600999 1.862966173
173.0444498 3.48634308
191.0550145 4.758835092
209.0655792 2.137394653

Name: +ve in-silico MS/MS by CFM-ID for MUGCFOWOLGEIAF-UHFFFAOYSA-N
ID: MUGCFOWOLGEIAF-UHFFFAOYSA-N
Comment: Energy2
Num peaks: 20
15.02292652 1.397439077
29.00219107 2.933419542
33.0334912 1.301811739
41.00219107 2.094773285
43.01784114 3.771348092
45.0334912 11.85376699
47.04914126 2.939043072
56.99710569 5.653102713
57.0334912 3.501884969
59.01275576 4.091772159
59.04914126 7.30683072
61.02840582 3.274774209
71.01275576 5.972748672
73.02840582 2.738038934
75.00767038 3.667045226
75.04405588 8.513224083
77.05970595 4.857281567
84.99202031 1.968475236
87.00767038 1.518145397
87.04405588 1.532182182

Name: +ve in-silico MS/MS by CFM-ID for SBNBUOUTTJHDJS-UHFFFAOYSA-N
ID: SBNBUOUTTJHDJS-UHFFFAOYSA-N
Comment: Energy0
Num peaks: 16
45.0334912 2.001940137
56.99710569 1.17985476
59.01275576 1.210244594
75.00767038 4.613688286
75.04405588 4.476151773
101.0233204 1.117956389
103.002585 2.955911696
105.0546206 3.800528719
115.002585 1.274814385
133.0131497 1.595920802
133.0495352 3.63940718
145.0495352 1.732060971
163.0600999 4.537693179
173.0444498 5.634917253
191.0550145 20.65491306
209.0655792 20.12895692

Name: +ve in-silico MS/MS by CFM-ID for SBNBUOUTTJHDJS-UHFFFAOYSA-N
ID: SBNBUOUTTJHDJS-UHFFFAOYSA-N
Comment: Energy1
Num peaks: 24
45.0334912 2.723689771
56.99710569 6.392408636
57.0334912 1.664076175
59.01275576 3.646299684
59.04914126 1.967951332
73.02840582 1.396847675
75.00767038 4.680701419
75.04405588 14.01565532
77.02332044 1.738010161
77.05970595 5.422208984
84.99202031 3.087112775
87.00767038 2.45286187
87.04405588 2.380770696
103.002585 3.655676465
105.0546206 4.914226252
115.002585 1.400595024
115.0389705 2.713322934
117.0546206 1.548427241
133.0495352 3.809756375
145.0495352 1.824875212
163.0600999 1.486732797
173.0444498 2.65622847
191.0550145 3.576137485
209.0655792 1.745058884

Name: +ve in-silico MS/MS by CFM-ID for SBNBUOUTTJHDJS-UHFFFAOYSA-N
ID: SBNBUOUTTJHDJS-UHFFFAOYSA-N
Comment: Energy2
Num peaks: 21
15.02292652 1.461251969
29.00219107 4.587494323
31.01784114 2.29717778
43.01784114 1.467909449
45.0334912 17.8495872
47.04914126 6.673504263
56.99710569 7.825634316
57.0334912 1.960906399
59.01275576 6.437266259
59.04914126 2.784279592
61.02840582 2.493437371
71.01275576 2.640178808
73.02840582 1.785771917
75.00767038 5.197443967
75.04405588 5.273631774
77.05970595 1.363685361
84.99202031 2.080447679
87.00767038 2.400548171
87.04405588 1.859860673
89.05970595 1.251763286
103.002585 1.529790752

Name: +ve in-silico MS/MS by CFM-ID for NGZWHPWNKXZCBT-UHFFFAOYSA-N
ID: NGZWHPWNKXZCBT-UHFFFAOYSA-N
Comment: Energy0
Num peaks: 9
61.01064758 2.493848638
129.0732478 6.719744288
141.0910061 3.197114329
157.0681625 3.237507652
161.0453188 1.64917114
163.0609689 9.363612004
175.0787271 15.90776088
191.0558835 9.549213431
209.0664482 29.5259576

Name: +ve in-silico MS/MS by CFM-ID for NGZWHPWNKXZCBT-UHFFFAOYSA-N
ID: NGZWHPWNKXZCBT-UHFFFAOYSA-N
Comment: Energy1
Num peaks: 22
41.03857658 1.135443402
55.05422664 1.569028012
61.01064758 2.845206266
73.01064758 1.812320651
87.04405588 1.528102901
101.0419477 4.589960728
101.0597059 1.48501606
104.9827186 1.410106233
106.9983686 3.872794684
109.0140187 1.210374752
129.0732478 9.031634811
131.0888979 1.431863363
133.0140187 1.659931351
135.0296688 4.805260482
137.0453188 1.087024482
157.0681625 3.385335406
161.0453188 1.994659929
163.0609689 13.17957091
165.076619 2.332309804
175.0787271 4.754503236
191.0558835 7.445693965
209.0664482 8.083465173

Name: +ve in-silico MS/MS by CFM-ID for NGZWHPWNKXZCBT-UHFFFAOYSA-N
ID: NGZWHPWNKXZCBT-UHFFFAOYSA-N
Comment: Energy2
Num peaks: 24
27.02292652 4.709535521
29.03857658 1.723299592
41.03857658 3.026793315
53.03857658 1.144391831
55.05422664 7.076301872
57.06987671 4.064261287
58.99499752 2.42002674
61.01064758 8.160113423
63.02629764 3.433872544
70.99499752 1.169170892
73.01064758 3.430539902
85.01064758 1.340247387
87.02629764 3.855311628
99.02629764 1.264521505
101.0419477 4.867885535
103.0575978 2.693305245
104.9827186 2.531465779
106.9983686 3.372723013
115.0575978 1.313010127
118.9983686 1.20391548
121.0140187 2.720657288
127.0575978 1.254929795
129.0732478 11.4411436
131.0888979 2.869508409

Name: +ve in-silico MS/MS by CFM-ID for PDYMCBRGMDRAPX-UHFFFAOYSA-N
ID: PDYMCBRGMDRAPX-UHFFFAOYSA-N
Comment: Energy0
Num peaks: 6
148.0505382 1.174456922
183.0916748 3.900994868
199.0865894 0.7084740526
208.0869237 1.469259124
210.0661883 0.3735901666
226.0974884 89.25201474

Name: +ve in-silico MS/MS by CFM-ID for PDYMCBRGMDRAPX-UHFFFAOYSA-N
ID: PDYMCBRGMDRAPX-UHFFFAOYSA-N
Comment: Energy1
Num peaks: 6
148.0505382 3.670909082
171.0916748 3.72123927
183.0916748 3.38124378
198.1025738 8.302440859
199.0865894 4.419624014
226.0974884 59.89674882

Name: +ve in-silico MS/MS by CFM-ID for PDYMCBRGMDRAPX-UHFFFAOYSA-N
ID: PDYMCBRGMDRAPX-UHFFFAOYSA-N
Comment: Energy2
Num peaks: 30
15.02292652 1.159909771
49.00727645 4.001739682
51.02292652 1.314038714
53.03857658 0.9278955826
63.02292652 1.233054037
79.05422664 1.193606443
101.0385766 4.038844447
103.0542266 3.366876824
105.0447246 3.22760796
115.0542266 1.388618584
121.0396392 0.8763948964
128.0494756 2.802161556
140.0494756 1.230125362
142.0651257 6.00844669
144.0807757 1.464944032
148.0505382 2.254420832
154.0651257 2.233341287
155.0603746 1.761687894
156.0807757 6.729642754
157.0760247 2.099019519
167.0603746 0.9044694735
171.0916748 6.020539648
181.0760247 5.468663141
183.0916748 6.955882508
197.0709393 2.803455752
198.0661883 1.0816311
199.0865894 1.481566186
208.0869237 3.083894072
210.0661883 1.844940583
226.0974884 1.043326748

Name: +ve in-silico MS/MS by CFM-ID for VPFDPBMZMKAUCG-UHFFFAOYSA-N
ID: VPFDPBMZMKAUCG-UHFFFAOYSA-N
Comment: Energy0
Num peaks: 7
59.01275576 6.507848896
89.02332044 5.958286287
119.0338851 5.214431933
173.0444498 4.065527024
179.0550145 2.971706571
191.0550145 17.44262669
209.0655792 38.97231491

Name: +ve in-silico MS/MS by CFM-ID for VPFDPBMZMKAUCG-UHFFFAOYSA-N
ID: VPFDPBMZMKAUCG-UHFFFAOYSA-N
Comment: Energy1
Num peaks: 13
41.00219107 3.370857472
43.01784114 2.536913258
59.01275576 20.89155826
61.02840582 12.22164024
71.01275576 4.978333792
73.02840582 2.312044203
89.02332044 8.846844753
91.0389705 2.113071353
101.0233204 6.448657454
119.0338851 5.805990566
173.0444498 2.653911532
191.0550145 3.752556099
209.0655792 4.292173559

Name: +ve in-silico MS/MS by CFM-ID for VPFDPBMZMKAUCG-UHFFFAOYSA-N
ID: VPFDPBMZMKAUCG-UHFFFAOYSA-N
Comment: Energy2
Num peaks: 12
29.00219107 3.378619132
31.01784114 3.821637443
41.00219107 6.033253361
43.01784114 4.902230264
56.99710569 7.350201777
59.01275576 19.94194146
61.02840582 14.17192297
63.04405588 4.211179075
71.01275576 5.01677595
73.02840582 3.65752317
89.02332044 4.816271182
101.0233204 4.781539339

Name: +ve in-silico MS/MS by CFM-ID for OWSYDQBFBGTHQD-UHFFFAOYSA-N
ID: OWSYDQBFBGTHQD-UHFFFAOYSA-N
Comment: Energy0
Num peaks: 7
61.02840582 6.49425788
91.0389705 5.564963898
117.0182351 5.416622371
147.0287997 3.043417298
173.0444498 3.026720641
191.0550145 17.06782045
209.0655792 39.48266812

Name: +ve in-silico MS/MS by CFM-ID for OWSYDQBFBGTHQD-UHFFFAOYSA-N
ID: OWSYDQBFBGTHQD-UHFFFAOYSA-N
Comment: Energy1
Num peaks: 14
43.01784114 3.176095523
45.0334912 3.055203839
56.99710569 2.339219505
59.01275576 5.708431392
61.02840582 20.63192402
63.04405588 7.812423442
73.02840582 6.743539161
75.04405588 2.569412844
91.0389705 7.562330251
99.00767038 5.415044591
117.0182351 6.20807412
173.0444498 1.881761618
191.0550145 4.380444914
209.0655792 4.181933522

Name: +ve in-silico MS/MS by CFM-ID for OWSYDQBFBGTHQD-UHFFFAOYSA-N
ID: OWSYDQBFBGTHQD-UHFFFAOYSA-N
Comment: Energy2
Num peaks: 14
29.00219107 3.039640288
31.01784114 4.632693738
43.01784114 7.591820535
45.0334912 5.9892671
56.99710569 8.786256761
59.01275576 11.27165716
61.02840582 16.20069155
63.04405588 2.483373929
68.99710569 2.337647939
73.02840582 6.62083056
75.04405588 3.606756619
87.00767038 4.060919951
91.0389705 2.446383603
99.00767038 2.703829902

Name: +ve in-silico MS/MS by CFM-ID for JOJOXDQBASNEFY-UHFFFAOYSA-N
ID: JOJOXDQBASNEFY-UHFFFAOYSA-N
Comment: Energy0
Num peaks: 7
59.01275576 6.655503194
89.02332044 5.974779928
119.0338851 5.291771365
149.0444498 3.000605901
173.0444498 3.110904619
191.0550145 16.46382183
209.0655792 40.01002431

Name: +ve in-silico MS/MS by CFM-ID for JOJOXDQBASNEFY-UHFFFAOYSA-N
ID: JOJOXDQBASNEFY-UHFFFAOYSA-N
Comment: Energy1
Num peaks: 13
43.01784114 3.876636767
56.99710569 2.641335979
59.01275576 20.90755783
61.02840582 10.78820249
63.04405588 2.164837469
71.01275576 6.533089114
89.02332044 7.68724218
91.0389705 2.350489338
101.0233204 6.793175078
119.0338851 5.577873268
173.0444498 2.504762714
191.0550145 4.283921248
209.0655792 4.068716813

Name: +ve in-silico MS/MS by CFM-ID for JOJOXDQBASNEFY-UHFFFAOYSA-N
ID: JOJOXDQBASNEFY-UHFFFAOYSA-N
Comment: Energy2
Num peaks: 11
31.01784114 3.870116382
41.00219107 6.817181575
43.01784114 6.882670256
56.99710569 10.46534797
59.01275576 17.98082791
61.02840582 11.78516615
63.04405588 4.989040214
71.01275576 5.459337355
73.02840582 3.418120327
89.02332044 4.581286411
101.0233204 4.709345896

Name: +ve in-silico MS/MS by CFM-ID for CPHKXNSMXUHZOE-UHFFFAOYSA-N
ID: CPHKXNSMXUHZOE-UHFFFAOYSA-N
Comment: Energy0
Num peaks: 7
61.02840582 6.616523209
91.0389705 5.576418732
117.0182351 5.224639229
147.0287997 2.932267512
173.0444498 3.873807779
191.0550145 16.67106291
209.0655792 39.73012272

Name: +ve in-silico MS/MS by CFM-ID for CPHKXNSMXUHZOE-UHFFFAOYSA-N
ID: CPHKXNSMXUHZOE-UHFFFAOYSA-N
Comment: Energy1
Num peaks: 13
43.01784114 3.725376715
45.0334912 3.258931322
56.99710569 2.621442898
61.02840582 22.22724758
63.04405588 8.496949689
73.02840582 6.815048602
75.04405588 2.560497221
91.0389705 7.546078321
99.00767038 5.190117689
101.0233204 2.447523941
117.0182351 6.3586684
191.0550145 5.429021334
209.0655792 4.161118445

Name: +ve in-silico MS/MS by CFM-ID for CPHKXNSMXUHZOE-UHFFFAOYSA-N
ID: CPHKXNSMXUHZOE-UHFFFAOYSA-N
Comment: Energy2
Num peaks: 14
29.00219107 2.899826554
31.01784114 5.662093113
43.01784114 7.671615196
45.0334912 6.342923318
56.99710569 9.749298519
59.01275576 6.939294265
61.02840582 17.31964285
63.04405588 3.777928121
68.99710569 2.186639913
73.02840582 6.800067341
75.04405588 3.602207031
87.00767038 3.550938667
89.02332044 2.223862302
91.0389705 2.514778117

Name: +ve in-silico MS/MS by CFM-ID for GYLNCJPMCCUCBO-UHFFFAOYSA-N
ID: GYLNCJPMCCUCBO-UHFFFAOYSA-N
Comment: Energy0
Num peaks: 7
61.02840582 6.502484261
89.02332044 5.79773848
119.0338851 5.266277738
147.0287997 3.019169115
173.0444498 3.881797088
191.0550145 17.14076188
209.0655792 39.87464363

Name: +ve in-silico MS/MS by CFM-ID for GYLNCJPMCCUCBO-UHFFFAOYSA-N
ID: GYLNCJPMCCUCBO-UHFFFAOYSA-N
Comment: Energy1
Num peaks: 12
43.01784114 3.710797704
45.0334912 3.251396117
56.99710569 2.925473541
61.02840582 21.92646331
63.04405588 9.214052395
71.01275576 6.607877928
89.02332044 8.055133826
101.0233204 7.030094438
119.0338851 5.793213525
173.0444498 2.762811766
191.0550145 4.754449977
209.0655792 4.15024039

Name: +ve in-silico MS/MS by CFM-ID for GYLNCJPMCCUCBO-UHFFFAOYSA-N
ID: GYLNCJPMCCUCBO-UHFFFAOYSA-N
Comment: Energy2
Num peaks: 13
29.00219107 2.327002937
31.01784114 4.746762313
43.01784114 7.80619376
45.0334912 6.45342868
56.99710569 10.3540892
59.01275576 7.821972599
61.02840582 15.76893033
63.04405588 5.611522502
71.01275576 6.520218855
73.02840582 3.818551382
89.02332044 3.811931065
101.0233204 4.809464324
103.0389705 2.258511996

Name: +ve in-silico MS/MS by CFM-ID for NUGPKBKPJYDLEK-UHFFFAOYSA-N
ID: NUGPKBKPJYDLEK-UHFFFAOYSA-N
Comment: Energy0
Num peaks: 7
61.02840582 6.69887639
91.0389705 5.85373038
117.0182351 5.537451716
147.0287997 3.245362935
173.0444498 2.5020956
191.0550145 14.6104704
209.0655792 41.59853743

Name: +ve in-silico MS/MS by CFM-ID for NUGPKBKPJYDLEK-UHFFFAOYSA-N
ID: NUGPKBKPJYDLEK-UHFFFAOYSA-N
Comment: Energy1
Num peaks: 14
43.01784114 3.562670812
45.0334912 3.342532577
56.99710569 2.309876232
59.01275576 5.787221069
61.02840582 20.16592593
63.04405588 7.882799328
73.02840582 6.952600586
75.04405588 2.584403128
91.0389705 7.728273352
99.00767038 4.97297587
117.0182351 6.057356839
173.0444498 2.058682002
191.0550145 4.542253608
209.0655792 4.008308293

Name: +ve in-silico MS/MS by CFM-ID for NUGPKBKPJYDLEK-UHFFFAOYSA-N
ID: NUGPKBKPJYDLEK-UHFFFAOYSA-N
Comment: Energy2
Num peaks: 13
29.00219107 2.886272199
31.01784114 4.735860696
43.01784114 7.462495985
45.0334912 6.133662707
56.99710569 9.259752804
59.01275576 10.98835696
61.02840582 16.15843103
63.04405588 2.754596053
73.02840582 6.619697046
75.04405588 3.594436349
87.00767038 3.867137134
91.0389705 2.987010749
99.00767038 3.101901991

Name: +ve in-silico MS/MS by CFM-ID for KGTNMZDGNIOJMT-UHFFFAOYSA-N
ID: KGTNMZDGNIOJMT-UHFFFAOYSA-N
Comment: Energy0
Num peaks: 15
61.02840582 4.954433964
89.02332044 1.920530097
101.0233204 2.746883173
103.0389705 1.346232562
113.0233204 2.345184577
119.0338851 3.211573641
131.0338851 3.352629076
143.0338851 1.929445993
147.0287997 2.913762548
149.0444498 1.934317738
161.0444498 1.930267473
163.0600999 1.116974802
173.0444498 4.516357467
191.0550145 20.9057008
209.0655792 25.43632192

Name: +ve in-silico MS/MS by CFM-ID for KGTNMZDGNIOJMT-UHFFFAOYSA-N
ID: KGTNMZDGNIOJMT-UHFFFAOYSA-N
Comment: Energy1
Num peaks: 14
43.01784114 5.575354079
45.0334912 3.938162734
61.02840582 19.85812252
63.04405588 8.075767827
71.01275576 3.78452597
73.02840582 2.290481972
89.02332044 2.605048308
101.0233204 3.875881111
119.0338851 7.408418619
129.0182351 2.069265365
147.0287997 2.695166724
173.0444498 5.612257906
191.0550145 8.643614031
209.0655792 4.20607398

Name: +ve in-silico MS/MS by CFM-ID for KGTNMZDGNIOJMT-UHFFFAOYSA-N
ID: KGTNMZDGNIOJMT-UHFFFAOYSA-N
Comment: Energy2
Num peaks: 17
31.01784114 2.240553743
41.00219107 3.845210216
43.01784114 7.698346193
45.0334912 3.905805671
56.99710569 2.499938953
59.01275576 5.812747678
61.02840582 9.650915646
63.04405588 2.530016983
71.01275576 4.111381839
73.02840582 3.871681267
83.01275576 6.488941729
85.02840582 4.928825174
87.04405588 6.481574768
89.05970595 1.574388586
101.0233204 6.427087511
103.0389705 7.490317023
119.0338851 1.410006361

Name: +ve in-silico MS/MS by CFM-ID for IZCDFGKHNXONGK-UHFFFAOYSA-N
ID: IZCDFGKHNXONGK-UHFFFAOYSA-N
Comment: Energy0
Num peaks: 9
61.02840582 8.018781633
71.01275576 3.567728487
73.02840582 2.030249765
89.02332044 7.341551867
119.0338851 3.092067035
147.0287997 3.967132523
173.0444498 4.360546195
191.0550145 20.00266474
209.0655792 27.66509152

Name: +ve in-silico MS/MS by CFM-ID for IZCDFGKHNXONGK-UHFFFAOYSA-N
ID: IZCDFGKHNXONGK-UHFFFAOYSA-N
Comment: Energy1
Num peaks: 8
43.01784114 7.653813162
45.0334912 4.466815197
61.02840582 37.49527675
63.04405588 9.594801197
71.01275576 7.278179215
89.02332044 6.215603837
173.0444498 3.051244833
191.0550145 5.328315753

Name: +ve in-silico MS/MS by CFM-ID for IZCDFGKHNXONGK-UHFFFAOYSA-N
ID: IZCDFGKHNXONGK-UHFFFAOYSA-N
Comment: Energy2
Num peaks: 18
29.00219107 1.371194113
31.01784114 3.869671736
41.00219107 3.04442756
43.01784114 8.358976269
45.0334912 5.691266674
55.01784114 1.380467025
56.99710569 2.584007788
59.01275576 6.618850477
61.02840582 11.45616677
63.04405588 5.380283312
71.01275576 7.265145927
73.02840582 6.805904497
75.04405588 1.279328784
89.02332044 1.847313831
101.0233204 4.322552744
103.0389705 6.077389921
119.0338851 2.097667518
173.0444498 1.797715387

Name: +ve in-silico MS/MS by CFM-ID for MEIHSTLNYJYRIQ-UHFFFAOYSA-N
ID: MEIHSTLNYJYRIQ-UHFFFAOYSA-N
Comment: Energy0
Num peaks: 8
61.02840582 5.333563744
89.02332044 12.58660774
91.0389705 5.489651123
117.0182351 10.99582838
119.0338851 5.330360129
173.0444498 3.131431884
191.0550145 11.06788457
209.0655792 26.46468871

Name: +ve in-silico MS/MS by CFM-ID for MEIHSTLNYJYRIQ-UHFFFAOYSA-N
ID: MEIHSTLNYJYRIQ-UHFFFAOYSA-N
Comment: Energy1
Num peaks: 13
43.01784114 2.7746158
45.0334912 2.42358271
56.99710569 2.080892524
61.02840582 17.95458633
63.04405588 6.405663476
71.01275576 10.86344179
89.02332044 10.84501962
91.0389705 2.95403093
99.00767038 7.914045531
117.0182351 9.7096004
119.0338851 2.52529135
191.0550145 2.775728734
209.0655792 2.296989741

Name: +ve in-silico MS/MS by CFM-ID for MEIHSTLNYJYRIQ-UHFFFAOYSA-N
ID: MEIHSTLNYJYRIQ-UHFFFAOYSA-N
Comment: Energy2
Num peaks: 13
29.00219107 3.306623447
31.01784114 5.985486615
43.01784114 7.234870679
45.0334912 5.982422276
56.99710569 9.473003512
59.01275576 7.869959475
61.02840582 16.38452614
63.04405588 4.408764014
71.01275576 4.113571734
73.02840582 5.671142721
87.00767038 2.391775919
89.02332044 4.822542278
101.0233204 3.522599347

Name: +ve in-silico MS/MS by CFM-ID for MWAHXQAAOPSLNW-UHFFFAOYSA-N
ID: MWAHXQAAOPSLNW-UHFFFAOYSA-N
Comment: Energy0
Num peaks: 6
61.02840582 7.165323085
91.0389705 6.075928767
117.0182351 6.278684143
147.0287997 3.553330255
191.0550145 10.58161487
209.0655792 46.42504455

Name: +ve in-silico MS/MS by CFM-ID for MWAHXQAAOPSLNW-UHFFFAOYSA-N
ID: MWAHXQAAOPSLNW-UHFFFAOYSA-N
Comment: Energy1
Num peaks: 13
43.01784114 3.066236122
45.0334912 3.102837696
56.99710569 2.678735827
59.01275576 6.412139373
61.02840582 21.87091998
63.04405588 8.054247453
73.02840582 7.01505617
75.04405588 2.716388139
91.0389705 7.817291321
99.00767038 4.426665851
117.0182351 7.061587486
191.0550145 3.389071477
209.0655792 4.564732542

Name: +ve in-silico MS/MS by CFM-ID for MWAHXQAAOPSLNW-UHFFFAOYSA-N
ID: MWAHXQAAOPSLNW-UHFFFAOYSA-N
Comment: Energy2
Num peaks: 13
29.00219107 3.017479797
31.01784114 5.082817629
43.01784114 7.557355083
45.0334912 5.979695828
56.99710569 9.65331428
59.01275576 11.69795683
61.02840582 16.90006653
63.04405588 2.403524119
73.02840582 6.690731514
75.04405588 3.782707644
87.00767038 4.266892321
91.0389705 2.345166852
99.00767038 2.530565324

Name: +ve in-silico MS/MS by CFM-ID for SMEQWTIWHQPCNA-UHFFFAOYSA-N
ID: SMEQWTIWHQPCNA-UHFFFAOYSA-N
Comment: Energy0
Num peaks: 8
115.0389705 5.632093115
119.0338851 3.21376142
145.0495352 8.064355633
161.0444498 5.332660081
163.0600999 14.47371159
173.0444498 3.673031043
191.0550145 19.53586645
209.0655792 22.29653456

Name: +ve in-silico MS/MS by CFM-ID for SMEQWTIWHQPCNA-UHFFFAOYSA-N
ID: SMEQWTIWHQPCNA-UHFFFAOYSA-N
Comment: Energy1
Num peaks: 8
71.01275576 20.5792659
73.02840582 7.898839909
75.04405588 7.126531911
77.05970595 3.884857585
101.0233204 6.920377403
103.0389705 14.15964344
119.0338851 11.22101811
121.0495352 11.14863901

Name: +ve in-silico MS/MS by CFM-ID for SMEQWTIWHQPCNA-UHFFFAOYSA-N
ID: SMEQWTIWHQPCNA-UHFFFAOYSA-N
Comment: Energy2
Num peaks: 12
43.01784114 3.252052041
71.01275576 10.22923068
73.02840582 8.616740184
101.0233204 3.165272339
103.0389705 9.59330094
115.0389705 14.81073216
117.0546206 5.594973688
121.0495352 2.849707981
143.0338851 2.873391051
145.0495352 14.23943024
147.0651853 3.128153994
173.0444498 2.495838534

Name: +ve in-silico MS/MS by CFM-ID for SKSAQSKDOKBUAR-UHFFFAOYSA-N
ID: SKSAQSKDOKBUAR-UHFFFAOYSA-N
Comment: Energy0
Num peaks: 6
147.0552893 1.550771492
181.0760247 3.567784493
183.0916748 3.513514775
198.1025738 9.236947577
209.0709393 3.591809873
226.0974884 68.04893395

Name: +ve in-silico MS/MS by CFM-ID for SKSAQSKDOKBUAR-UHFFFAOYSA-N
ID: SKSAQSKDOKBUAR-UHFFFAOYSA-N
Comment: Energy1
Num peaks: 9
147.0552893 3.52979628
181.0760247 8.553628718
183.0552893 1.919998838
183.0916748 2.471875436
197.0709393 2.215174438
198.1025738 15.97439182
199.0865894 7.287518221
209.0709393 8.08727322
226.0974884 30.62226818

Name: +ve in-silico MS/MS by CFM-ID for SKSAQSKDOKBUAR-UHFFFAOYSA-N
ID: SKSAQSKDOKBUAR-UHFFFAOYSA-N
Comment: Energy2
Num peaks: 18
39.02292652 1.533199426
63.02292652 4.018535515
64.01817548 10.24109238
66.03382555 2.226118706
89.03857658 2.73541429
116.0494756 7.497248722
133.0760247 1.622066507
140.0494756 10.96175824
142.0651257 6.388000553
154.0651257 1.382091307
156.0807757 3.909595717
157.0760247 3.599963188
171.0916748 1.506525858
181.0760247 13.2048274
182.0712737 3.716743334
183.0916748 1.847293503
198.1025738 3.283288916
210.0661883 1.458749062

Name: +ve in-silico MS/MS by CFM-ID for DJIVFYYAGSEEHN-UHFFFAOYSA-N
ID: DJIVFYYAGSEEHN-UHFFFAOYSA-N
Comment: Energy0
Num peaks: 6
181.0760247 2.13250413
183.0916748 3.49396777
198.1025738 3.191621743
199.0865894 2.816848715
209.0709393 3.610145294
226.0974884 68.66219796

Name: +ve in-silico MS/MS by CFM-ID for DJIVFYYAGSEEHN-UHFFFAOYSA-N
ID: DJIVFYYAGSEEHN-UHFFFAOYSA-N
Comment: Energy1
Num peaks: 17
92.04947561 1.317025279
133.0396392 2.790683913
171.0916748 1.889465464
179.0603746 1.005216224
181.0760247 8.121089184
183.0552893 1.347338498
183.0916748 1.740124874
185.0709393 1.381264081
195.0552893 1.542826442
196.0869237 1.150642279
197.0709393 2.462363443
198.1025738 15.83950014
199.0865894 6.690794844
208.0869237 1.292694486
209.0709393 5.914196531
210.0661883 4.665312454
226.0974884 21.34593292

Name: +ve in-silico MS/MS by CFM-ID for DJIVFYYAGSEEHN-UHFFFAOYSA-N
ID: DJIVFYYAGSEEHN-UHFFFAOYSA-N
Comment: Energy2
Num peaks: 30
49.00727645 2.464565616
50.00252542 3.452072946
52.01817548 2.091677564
65.03857658 0.9567642743
90.03382555 0.8119452663
92.04947561 5.267258114
104.0494756 2.224388875
116.0494756 3.490140144
118.0651257 1.131414809
128.0494756 6.401642352
130.0651257 6.058428554
142.0651257 6.380609885
145.0760247 2.055187051
147.0916748 1.464661896
153.0447246 1.697157663
154.0651257 2.322996894
155.0603746 0.8431189168
156.0807757 3.306564153
157.0760247 1.27151817
166.0651257 0.8323548552
167.0603746 3.934093484
171.0916748 3.52620879
179.0603746 2.399717889
181.0760247 7.326920775
182.0712737 1.611602527
183.0552893 1.100168676
183.0916748 1.483718864
198.1025738 1.600321586
208.0869237 1.133908182
210.0661883 1.41787235

Name: +ve in-silico MS/MS by CFM-ID for QFXODFMMECIZAR-UHFFFAOYSA-N
ID: QFXODFMMECIZAR-UHFFFAOYSA-N
Comment: Energy0
Num peaks: 6
147.0552893 1.714000495
197.0709393 1.496566391
198.1025738 1.932338537
199.0865894 2.092246193
209.0709393 2.033043885
226.0974884 77.44502458

Name: +ve in-silico MS/MS by CFM-ID for QFXODFMMECIZAR-UHFFFAOYSA-N
ID: QFXODFMMECIZAR-UHFFFAOYSA-N
Comment: Energy1
Num peaks: 11
147.0552893 4.125934877
167.0603746 3.98803038
169.0760247 1.532729303
171.0916748 1.578509888
181.0760247 2.030185935
195.0552893 3.95891917
197.0709393 3.576593355
198.1025738 9.732917288
199.0865894 9.519265574
209.0709393 4.34446711
226.0974884 36.89931663

Name: +ve in-silico MS/MS by CFM-ID for QFXODFMMECIZAR-UHFFFAOYSA-N
ID: QFXODFMMECIZAR-UHFFFAOYSA-N
Comment: Energy2
Num peaks: 29
49.00727645 5.953363129
50.00252542 2.924206421
51.02292652 3.163560717
52.01817548 1.267544504
75.02292652 2.368973905
77.03857658 1.901172421
80.04947561 1.579326059
101.0385766 1.403601095
102.0338255 4.319619656
103.0542266 2.742638813
104.0494756 1.523087081
113.0385766 1.188904847
115.0542266 1.672722045
116.0494756 10.06988756
118.0651257 1.170949865
128.0494756 6.094280013
130.0651257 5.010968931
132.0807757 2.844019358
140.0494756 1.238795304
141.0447246 1.478574933
142.0651257 2.196071565
145.0760247 1.349294961
147.0916748 1.430713111
153.0447246 2.107106459
155.0603746 0.9811932398
165.0447246 3.402110305
167.0603746 5.607881304
169.0760247 1.893883085
171.0916748 1.51858211

Name: +ve in-silico MS/MS by CFM-ID for GTRYHZQMTGFGMA-UHFFFAOYSA-N
ID: GTRYHZQMTGFGMA-UHFFFAOYSA-N
Comment: Energy0
Num peaks: 6
181.0760247 2.183016273
183.0916748 3.58348977
198.1025738 3.278496101
199.0865894 1.796309807
209.0709393 3.648679954
226.0974884 70.45325591

Name: +ve in-silico MS/MS by CFM-ID for GTRYHZQMTGFGMA-UHFFFAOYSA-N
ID: GTRYHZQMTGFGMA-UHFFFAOYSA-N
Comment: Energy1
Num peaks: 13
133.0396392 2.996180305
171.0916748 1.540740385
181.0760247 9.068033274
183.0552893 4.415808428
183.0916748 1.988973341
185.0709393 1.876335034
197.0709393 1.55675223
198.1025738 17.81997353
199.0865894 5.733470224
200.0818384 2.025395957
209.0709393 6.191007923
210.0661883 1.457326401
226.0974884 23.74521904

Name: +ve in-silico MS/MS by CFM-ID for GTRYHZQMTGFGMA-UHFFFAOYSA-N
ID: GTRYHZQMTGFGMA-UHFFFAOYSA-N
Comment: Energy2
Num peaks: 30
49.00727645 2.607334249
50.00252542 2.991809703
52.01817548 0.9248801492
75.02292652 1.127621059
88.01817548 0.9557211246
90.03382555 0.8793182776
92.04947561 5.658964493
101.0385766 1.09012362
116.0494756 3.46802542
130.0651257 7.501923396
140.0494756 2.004052199
142.0651257 7.258621893
147.0916748 1.562667118
154.0651257 1.317772291
155.0603746 2.805348254
156.0807757 2.685381468
157.0396392 0.8592558271
157.0760247 1.781820607
165.0447246 0.9327113083
167.0603746 5.640544147
171.0916748 2.909880622
179.0603746 4.201085597
181.0760247 8.491613729
182.0712737 2.492186926
183.0552893 1.388074164
183.0916748 1.619728235
196.0869237 0.9019537556
198.1025738 1.77043462
208.0869237 1.01267589
210.0661883 1.882162179

Name: +ve in-silico MS/MS by CFM-ID for MPJYHLVTLDKPEJ-UHFFFAOYSA-N
ID: MPJYHLVTLDKPEJ-UHFFFAOYSA-N
Comment: Energy0
Num peaks: 6
170.0560175 0.8384786313
180.0879864 14.05806261
190.0723363 1.350813399
208.082901 30.64731772
209.0669166 1.454619475
226.0934657 47.96107561

Name: +ve in-silico MS/MS by CFM-ID for MPJYHLVTLDKPEJ-UHFFFAOYSA-N
ID: MPJYHLVTLDKPEJ-UHFFFAOYSA-N
Comment: Energy1
Num peaks: 11
124.0505382 2.780407628
152.0930717 1.552820662
153.0770873 3.814357659
156.076753 1.34631473
165.0770873 1.539228499
180.0879864 23.97243984
182.1036364 2.570188512
190.0723363 2.338296175
208.082901 20.24625612
209.0669166 1.401177333
226.0934657 19.29622521

Name: +ve in-silico MS/MS by CFM-ID for MPJYHLVTLDKPEJ-UHFFFAOYSA-N
ID: MPJYHLVTLDKPEJ-UHFFFAOYSA-N
Comment: Energy2
Num peaks: 31
40.01817548 4.551563037
42.03382555 6.327736856
43.02907452 1.09862552
44.04947561 1.826963929
57.04472458 3.791683464
69.04472458 1.747444621
72.05562361 2.499928508
81.04472458 6.887750565
83.06037464 3.95861828
86.02365479 1.289587223
96.05562361 2.083061437
98.02365479 2.570236005
100.0393049 2.558848417
107.0239891 1.378525008
109.0396392 1.01233973
111.0552893 1.481230655
112.0393049 0.9638678195
124.0505382 3.150630627
125.0345538 6.654000378
126.0661883 1.127748885
127.0502039 2.622584008
129.0658539 1.077679491
137.0821727 1.046484182
139.0614373 1.997401981
152.0454529 1.600618848
154.0611029 1.327000927
155.0451185 1.164920841
162.0774217 2.246975413
164.0566862 1.06909295
165.0770873 1.79691329
180.0879864 1.013965008

Name: +ve in-silico MS/MS by CFM-ID for WZSFVSGNBVIOHU-UHFFFAOYSA-N
ID: WZSFVSGNBVIOHU-UHFFFAOYSA-N
Comment: Energy0
Num peaks: 6
180.0879864 15.74521569
184.0716676 2.312323432
194.0672509 5.292991473
208.082901 9.809267174
209.0669166 2.000917295
226.0934657 58.22406532

Name: +ve in-silico MS/MS by CFM-ID for WZSFVSGNBVIOHU-UHFFFAOYSA-N
ID: WZSFVSGNBVIOHU-UHFFFAOYSA-N
Comment: Energy1
Num peaks: 12
124.0505382 12.45882977
139.0614373 1.497994711
150.0774217 1.121512184
153.0770873 3.511071468
165.0770873 1.082939661
180.0879864 21.49610274
182.1036364 2.993427448
184.0716676 1.134209496
194.0672509 6.756013395
208.082901 6.911403064
209.0669166 1.949032735
226.0934657 19.74489524

Name: +ve in-silico MS/MS by CFM-ID for WZSFVSGNBVIOHU-UHFFFAOYSA-N
ID: WZSFVSGNBVIOHU-UHFFFAOYSA-N
Comment: Energy2
Num peaks: 31
40.01817548 2.451393095
42.03382555 3.772621393
43.02907452 1.145535775
53.01342445 1.330820571
55.02907452 5.666072522
57.04472458 1.229424508
67.02907452 1.227922786
81.04472458 1.088231383
82.03997355 4.361857378
86.02365479 0.8887672539
97.0396392 1.161051357
100.0505382 0.964302657
109.0396392 1.301856958
121.0508726 1.222001196
123.0665226 2.256622253
124.0505382 2.832802183
125.0345538 3.315926601
127.0502039 1.315843732
138.0661883 1.778605162
139.0614373 4.820553829
148.0617716 8.744028892
150.0774217 3.112830296
154.0723363 0.9253728645
163.0614373 1.154235423
165.0770873 3.44244248
177.0407018 0.9198108495
179.0563519 1.038157719
180.0879864 1.89414709
181.0720019 2.548828965
194.0672509 1.165234089
209.0669166 1.095060363

Name: +ve in-silico MS/MS by CFM-ID for AYQNHIGBDYZXKJ-UHFFFAOYSA-N
ID: AYQNHIGBDYZXKJ-UHFFFAOYSA-N
Comment: Energy0
Num peaks: 18
59.99024648 4.408508817
74.00589655 7.357347561
75.00114552 1.697209992
77.01679558 1.675526823
89.01679558 2.012783914
90.01204455 5.156391107
92.02769461 3.824238848
104.0276946 5.93484908
106.0433447 3.388628775
119.0385936 3.667532472
121.0542437 1.916412291
133.0542437 1.451245579
134.0494927 1.679088579
136.0651427 7.14179528
150.0807928 3.574201369
178.0215637 4.798689509
192.0372137 5.158806407
209.0637628 15.65197653

Name: +ve in-silico MS/MS by CFM-ID for AYQNHIGBDYZXKJ-UHFFFAOYSA-N
ID: AYQNHIGBDYZXKJ-UHFFFAOYSA-N
Comment: Energy1
Num peaks: 23
43.02907452 4.807162974
45.04472458 2.4243819
58.03997355 2.858869055
59.99024648 2.764103714
60.05562361 2.451021153
62.07127368 1.52057121
74.00589655 11.99475984
77.01679558 5.705647403
89.01679558 3.988944957
91.03244564 4.094465686
92.02769461 2.811490055
99.99639448 1.239515497
102.0120445 4.686973876
104.0276946 4.836023456
106.0433447 2.465377801
118.0433447 2.783994955
119.0385936 3.373526914
121.0542437 3.097772141
133.0542437 1.96620408
150.0807928 3.142208921
178.0215637 2.88103765
192.0372137 2.281855956
209.0637628 2.074043107

Name: +ve in-silico MS/MS by CFM-ID for AYQNHIGBDYZXKJ-UHFFFAOYSA-N
ID: AYQNHIGBDYZXKJ-UHFFFAOYSA-N
Comment: Energy2
Num peaks: 18
15.02292652 3.653544707
31.02907452 3.851685534
43.02907452 2.193582133
44.97934745 2.529407008
45.04472458 5.161279028
58.03997355 3.225992466
59.99024648 12.30262897
60.05562361 7.684684761
72.98549545 2.790217992
74.00589655 6.106026088
75.00114552 4.930918733
75.06652264 2.003856998
77.01679558 5.30101067
89.01679558 1.541485539
90.01204455 7.622936564
92.02769461 4.240177478
104.0276946 4.07554119
119.0385936 2.161757105

Name: +ve in-silico MS/MS by CFM-ID for NCODSNRJRWKLLI-UHFFFAOYSA-N
ID: NCODSNRJRWKLLI-UHFFFAOYSA-N
Comment: Energy0
Num peaks: 11
59.99024648 5.706983328
89.01679558 3.834720801
90.01204455 5.807759741
91.03244564 2.185227636
92.02769461 3.973732276
104.0276946 10.33850318
106.0433447 5.037477012
133.0542437 2.954509448
150.0807928 8.006129759
192.0372137 10.30743998
209.0637628 22.57095021

Name: +ve in-silico MS/MS by CFM-ID for NCODSNRJRWKLLI-UHFFFAOYSA-N
ID: NCODSNRJRWKLLI-UHFFFAOYSA-N
Comment: Energy1
Num peaks: 23
43.02907452 3.876434874
45.04472458 2.450782062
59.99024648 3.605005086
60.05562361 1.782359966
72.05562361 3.989388582
74.07127368 2.823321167
77.01679558 5.994393283
89.01679558 5.546502084
89.08217271 2.137657439
91.03244564 4.576902676
91.09782277 2.672598872
92.02769461 2.700779861
102.0120445 1.569011535
104.0276946 4.039657708
106.0433447 1.766853707
118.0433447 3.238074569
119.0385936 2.389782361
121.0542437 2.650879364
133.0542437 5.812493793
148.0651427 1.456486849
150.0807928 9.395490067
192.0372137 3.846475845
209.0637628 2.179155218

Name: +ve in-silico MS/MS by CFM-ID for NCODSNRJRWKLLI-UHFFFAOYSA-N
ID: NCODSNRJRWKLLI-UHFFFAOYSA-N
Comment: Energy2
Num peaks: 16
15.02292652 3.069291387
43.02907452 2.208177853
45.04472458 5.023393505
59.99024648 20.0925553
62.00589655 1.559384289
71.99024648 2.132850337
72.98549545 2.731243116
74.00589655 2.454097213
75.00114552 2.754933937
77.01679558 3.369342393
89.01679558 7.408175114
90.01204455 5.990531897
91.03244564 3.865839887
92.02769461 2.335051815
104.0276946 12.54239152
106.0433447 3.44831702

Name: +ve in-silico MS/MS by CFM-ID for YTRJWNOWDFJAAT-UHFFFAOYSA-N
ID: YTRJWNOWDFJAAT-UHFFFAOYSA-N
Comment: Energy0
Num peaks: 9
59.99024648 5.994483071
90.01204455 3.505296598
92.02769461 3.214752314
131.0385936 2.544153533
133.0542437 7.425426743
150.0807928 8.838002989
175.0760418 2.538582761
192.0372137 19.18671149
209.0637628 26.89240752

Name: +ve in-silico MS/MS by CFM-ID for YTRJWNOWDFJAAT-UHFFFAOYSA-N
ID: YTRJWNOWDFJAAT-UHFFFAOYSA-N
Comment: Energy1
Num peaks: 17
55.02907452 1.725243071
57.04472458 4.567789113
59.99024648 3.646416002
72.05562361 5.428377069
74.07127368 4.48566459
77.01679558 8.668972574
79.03244564 1.741112996
104.0276946 2.766645037
106.0433447 2.746246161
114.0120445 2.014955962
116.0276946 6.621309331
118.0433447 2.571819544
133.0542437 11.65652528
148.0651427 1.860446701
150.0807928 7.638474282
192.0372137 8.66079017
209.0637628 4.063269278

Name: +ve in-silico MS/MS by CFM-ID for YTRJWNOWDFJAAT-UHFFFAOYSA-N
ID: YTRJWNOWDFJAAT-UHFFFAOYSA-N
Comment: Energy2
Num peaks: 17
45.04472458 3.193948376
55.02907452 2.366504926
57.04472458 3.557938277
59.99024648 19.914926
72.05562361 2.068437056
72.98549545 2.339067704
74.07127368 2.919661973
75.00114552 3.844058817
77.01679558 6.799076474
89.01679558 1.803566817
90.01204455 10.64537576
92.02769461 5.888204838
104.0276946 4.79464073
106.0433447 3.601567792
116.0276946 1.779144657
131.0385936 1.451371259
133.0542437 3.724930237

Name: +ve in-silico MS/MS by CFM-ID for SIXRAVGMZNFUDO-UHFFFAOYSA-N
ID: SIXRAVGMZNFUDO-UHFFFAOYSA-N
Comment: Energy0
Num peaks: 12
30.03382555 3.020958347
40.01817548 2.73637124
44.04947561 13.81627037
46.06512568 2.832550779
71.99024648 5.070363989
76.02154661 8.713807866
78.03719668 9.226923877
121.0647913 2.321456029
190.0684968 2.66503991
208.0790615 9.46771211
209.0630771 4.695286752
226.0896262 16.25732179

Name: +ve in-silico MS/MS by CFM-ID for SIXRAVGMZNFUDO-UHFFFAOYSA-N
ID: SIXRAVGMZNFUDO-UHFFFAOYSA-N
Comment: Energy1
Num peaks: 21
27.02292652 1.089596208
30.03382555 1.221795086
44.04947561 18.90276776
46.06512568 5.825984426
61.01064758 1.646246929
76.02154661 2.513279589
78.03719668 4.690718201
79.05422664 1.400185638
91.05422664 6.829975447
121.0647913 2.401520308
131.0491413 2.447085751
133.0647913 1.498803174
149.0597059 7.742891599
151.075356 1.039130995
183.047427 2.228347269
190.0684968 1.168601237
191.0525124 1.204746154
197.0630771 1.251042692
208.0790615 5.48995156
209.0630771 4.125736927
226.0896262 5.471952266

Name: +ve in-silico MS/MS by CFM-ID for SIXRAVGMZNFUDO-UHFFFAOYSA-N
ID: SIXRAVGMZNFUDO-UHFFFAOYSA-N
Comment: Energy2
Num peaks: 14
27.02292652 3.292019027
30.03382555 2.364554946
40.01817548 9.008062726
42.03382555 3.043565534
44.04947561 19.30120036
44.97934745 2.679645138
46.06512568 5.363848324
58.99499752 8.740144401
61.01064758 6.129814507
69.97459642 2.122316065
71.99024648 10.02308459
76.02154661 4.331847098
78.03719668 2.517386668
91.05422664 2.393802396

Name: +ve in-silico MS/MS by CFM-ID for ZFKVPMWVRYXIKS-UHFFFAOYSA-N
ID: ZFKVPMWVRYXIKS-UHFFFAOYSA-N
Comment: Energy0
Num peaks: 13
59.01275576 1.766149461
87.00767038 2.593362326
89.02332044 2.726914931
105.0182351 6.280290513
107.0338851 2.014808197
133.0131497 2.36791416
135.0287997 1.576626687
145.0495352 4.535409721
163.0600999 9.157414766
165.0393644 1.534632587
173.0444498 4.549671142
191.0550145 19.29581668
209.0655792 23.04120421

Name: +ve in-silico MS/MS by CFM-ID for ZFKVPMWVRYXIKS-UHFFFAOYSA-N
ID: ZFKVPMWVRYXIKS-UHFFFAOYSA-N
Comment: Energy1
Num peaks: 15
59.01275576 1.734728613
85.02840582 4.689518061
87.00767038 4.21337645
87.04405588 2.284592007
89.02332044 4.047766619
103.0389705 16.89722165
105.0182351 2.065160914
105.0546206 3.875962014
107.0338851 2.344872646
145.0495352 4.760591055
163.0600999 2.069418999
173.0444498 10.59763046
181.0706646 1.408336384
191.0550145 13.60589794
209.0655792 6.301097658

Name: +ve in-silico MS/MS by CFM-ID for ZFKVPMWVRYXIKS-UHFFFAOYSA-N
ID: ZFKVPMWVRYXIKS-UHFFFAOYSA-N
Comment: Energy2
Num peaks: 25
29.00219107 1.44682356
31.01784114 3.243496014
41.00219107 1.728715755
43.01784114 1.569983558
45.0334912 2.848527832
56.99710569 1.701310723
59.01275576 6.383471752
61.02840582 3.420930236
71.01275576 3.922031576
73.02840582 4.460576783
75.04405588 4.023920557
87.00767038 7.290329671
87.04405588 2.147852119
89.02332044 11.48064095
91.0389705 2.621199497
101.0233204 1.373116334
103.0389705 4.302523263
105.0182351 3.511466953
107.0338851 1.316789512
115.002585 1.714818749
117.0182351 2.68110048
119.0338851 2.530981326
121.0495352 1.326583925
145.0495352 2.183007729
173.0444498 1.527840053

Name: +ve in-silico MS/MS by CFM-ID for VKDHYOKLZVUVAQ-UHFFFAOYSA-N
ID: VKDHYOKLZVUVAQ-UHFFFAOYSA-N
Comment: Energy0
Num peaks: 6
31.01784114 1.063609313
161.0444498 10.41882837
163.0600999 1.064999854
179.0550145 45.14364647
191.0550145 7.4716368
209.0655792 28.66922778

Name: +ve in-silico MS/MS by CFM-ID for VKDHYOKLZVUVAQ-UHFFFAOYSA-N
ID: VKDHYOKLZVUVAQ-UHFFFAOYSA-N
Comment: Energy1
Num peaks: 6
31.01784114 4.04476689
161.0444498 9.004786604
163.0600999 2.472040845
179.0550145 38.08813177
191.0550145 10.94992975
209.0655792 19.57250984

Name: +ve in-silico MS/MS by CFM-ID for VKDHYOKLZVUVAQ-UHFFFAOYSA-N
ID: VKDHYOKLZVUVAQ-UHFFFAOYSA-N
Comment: Energy2
Num peaks: 20
31.01784114 2.988325197
41.00219107 4.050152119
43.01784114 3.673474757
45.0334912 2.131925285
56.99710569 2.078909459
59.01275576 2.154748885
61.02840582 1.920523463
71.01275576 2.17627519
87.00767038 2.152224417
91.0389705 2.198507234
117.0182351 3.991745637
119.0338851 1.965893929
121.0495352 2.365384699
143.0338851 3.77557994
145.0495352 4.758990423
159.0287997 1.70503332
161.0444498 16.66597147
163.0600999 2.485784487
177.0393644 3.75033888
179.0550145 14.24063728

Name: +ve in-silico MS/MS by CFM-ID for YLENAKUZQMDECP-UHFFFAOYSA-N
ID: YLENAKUZQMDECP-UHFFFAOYSA-N
Comment: Energy0
Num peaks: 6
195.0552893 0.2242494668
197.0709393 0.2151746407
198.1025738 0.2344856634
199.0865894 0.6725355403
209.0709393 54.20136811
226.0974884 43.16113462

Name: +ve in-silico MS/MS by CFM-ID for YLENAKUZQMDECP-UHFFFAOYSA-N
ID: YLENAKUZQMDECP-UHFFFAOYSA-N
Comment: Energy1
Num peaks: 6
181.0760247 2.794107846
184.0869237 1.323145546
198.1025738 1.439092167
199.0865894 2.260227719
209.0709393 52.6275568
226.0974884 31.47255993

Name: +ve in-silico MS/MS by CFM-ID for YLENAKUZQMDECP-UHFFFAOYSA-N
ID: YLENAKUZQMDECP-UHFFFAOYSA-N
Comment: Energy2
Num peaks: 11
167.0603746 4.055217291
169.0760247 4.179182689
170.0600403 1.732495955
179.0603746 6.157819471
180.0443902 8.112901979
181.0760247 14.38255414
182.0600403 13.48914072
183.0552893 5.782503642
195.0552893 2.938301113
199.0865894 2.548142477
209.0709393 17.08266603

Name: +ve in-silico MS/MS by CFM-ID for AKYHFYNCZNOXIX-UHFFFAOYSA-N
ID: AKYHFYNCZNOXIX-UHFFFAOYSA-N
Comment: Energy0
Num peaks: 6
161.0444498 2.555278138
163.0600999 2.041694683
173.0444498 2.223776112
177.0393644 5.101025839
191.0550145 24.65576284
209.0655792 45.439759

Name: +ve in-silico MS/MS by CFM-ID for AKYHFYNCZNOXIX-UHFFFAOYSA-N
ID: AKYHFYNCZNOXIX-UHFFFAOYSA-N
Comment: Energy1
Num peaks: 17
56.99710569 3.245658721
59.01275576 2.84883789
71.01275576 1.210830213
73.02840582 2.968642415
75.04405588 1.584973849
87.00767038 1.238119566
103.0389705 1.573174881
159.0287997 2.68421089
161.0444498 4.201259632
163.0600999 2.328215433
165.0757499 1.566285488
173.0444498 5.595449992
177.0393644 5.480695238
179.0550145 2.682676728
181.0706646 2.176878018
191.0550145 20.79263496
209.0655792 18.64238782

Name: +ve in-silico MS/MS by CFM-ID for AKYHFYNCZNOXIX-UHFFFAOYSA-N
ID: AKYHFYNCZNOXIX-UHFFFAOYSA-N
Comment: Energy2
Num peaks: 20
29.00219107 2.270248651
44.99710569 3.060079689
45.0334912 1.581051431
47.01275576 2.347194535
56.99710569 3.593609027
59.01275576 6.413818027
61.02840582 1.729259904
68.99710569 3.474791915
71.01275576 6.912733186
73.02840582 16.10598064
75.04405588 13.06277506
85.02840582 1.851579989
87.00767038 4.939660974
87.04405588 1.578978781
89.02332044 2.4073992
89.05970595 1.714399119
91.0389705 1.739384875
103.0389705 2.498238841
161.0444498 2.076039866
173.0444498 1.437624343

Name: +ve in-silico MS/MS by CFM-ID for SVBRFIWRXJKZNL-UHFFFAOYSA-N
ID: SVBRFIWRXJKZNL-UHFFFAOYSA-N
Comment: Energy0
Num peaks: 6
145.0495352 1.362360534
161.0444498 1.768661912
163.0600999 2.08587113
173.0444498 4.254030499
191.0550145 33.11994643
209.0655792 43.24701406

Name: +ve in-silico MS/MS by CFM-ID for SVBRFIWRXJKZNL-UHFFFAOYSA-N
ID: SVBRFIWRXJKZNL-UHFFFAOYSA-N
Comment: Energy1
Num peaks: 18
56.99710569 1.342853525
59.01275576 1.34404361
71.01275576 1.392163117
73.02840582 2.06886153
75.04405588 1.724003043
89.02332044 1.313834352
101.0233204 1.404164771
103.0389705 1.056822535
145.0495352 1.078650456
161.0444498 1.213672646
163.0600999 1.158333606
165.0757499 1.060712633
173.0444498 11.02217981
177.0393644 1.205707351
179.0550145 1.789497112
181.0706646 1.795232701
191.0550145 28.81084159
209.0655792 20.26205839

Name: +ve in-silico MS/MS by CFM-ID for SVBRFIWRXJKZNL-UHFFFAOYSA-N
ID: SVBRFIWRXJKZNL-UHFFFAOYSA-N
Comment: Energy2
Num peaks: 21
29.00219107 1.533694848
44.99710569 5.179553179
45.0334912 8.921469581
47.01275576 2.106019991
47.04914126 2.719650864
56.99710569 4.427352954
59.01275576 5.518329836
61.02840582 3.988004427
71.01275576 4.384582475
73.02840582 11.08259638
75.04405588 6.846942973
85.02840582 1.634200818
87.04405588 2.337960561
89.02332044 2.353086593
91.0389705 1.426016764
101.0233204 3.115131703
103.0389705 2.571673481
145.0495352 1.926361953
147.0651853 2.164542867
173.0444498 4.667153926
191.0550145 2.0835216

Name: +ve in-silico MS/MS by CFM-ID for ATVNMIUJXABKJC-UHFFFAOYSA-N
ID: ATVNMIUJXABKJC-UHFFFAOYSA-N
Comment: Energy0
Num peaks: 6
180.0879864 16.40811183
182.1036364 0.7718159872
184.0716676 1.366111677
208.082901 11.21455881
209.0669166 4.974426602
226.0934657 60.99453791

Name: +ve in-silico MS/MS by CFM-ID for ATVNMIUJXABKJC-UHFFFAOYSA-N
ID: ATVNMIUJXABKJC-UHFFFAOYSA-N
Comment: Energy1
Num peaks: 18
42.03382555 1.76741836
44.04947561 4.04010288
125.0457872 1.159252334
137.0821727 1.271693797
138.0661883 1.255060275
151.0614373 1.572085231
153.0770873 3.373774778
156.076753 1.645684746
180.0879864 21.33885866
182.0560175 0.9946392846
182.1036364 2.67487833
183.087652 1.015478545
191.0563519 1.047885224
195.0512665 1.003255044
198.098551 3.359853815
208.082901 7.512452803
209.0669166 7.500137981
226.0934657 18.11085065

Name: +ve in-silico MS/MS by CFM-ID for ATVNMIUJXABKJC-UHFFFAOYSA-N
ID: ATVNMIUJXABKJC-UHFFFAOYSA-N
Comment: Energy2
Num peaks: 31
15.02292652 3.28264284
30.03382555 1.192314129
42.03382555 5.741016077
43.02907452 1.048756949
44.04947561 5.903819766
46.06512568 4.256532625
70.03997355 1.38753532
71.06037464 2.354369946
86.03488817 1.147210496
88.03930485 1.169132674
95.06037464 1.217005927
96.05562361 5.228727652
97.05087258 1.065023807
98.07127368 1.717797638
108.0556236 1.25555785
125.0457872 1.481848022
135.0665226 1.492247667
136.0505382 2.045784634
137.0457872 1.749768614
137.0821727 1.497314961
138.0661883 3.243275321
139.0502039 1.875942984
139.0614373 2.762692761
151.0614373 3.305403002
163.0614373 3.223369393
164.0566862 1.141037966
164.0930717 1.353443614
165.0770873 1.928931659
166.0723363 1.082234961
180.0879864 1.594145531
209.0669166 1.030936278

Name: +ve in-silico MS/MS by CFM-ID for MKMBRIFDBNFZHH-UHFFFAOYSA-N
ID: MKMBRIFDBNFZHH-UHFFFAOYSA-N
Comment: Energy0
Num peaks: 6
15.02292652 0.6093090773
180.0879864 12.39207925
184.0716676 2.603890652
208.082901 11.5625187
209.0669166 5.103790254
226.0934657 63.40566462

Name: +ve in-silico MS/MS by CFM-ID for MKMBRIFDBNFZHH-UHFFFAOYSA-N
ID: MKMBRIFDBNFZHH-UHFFFAOYSA-N
Comment: Energy1
Num peaks: 15
137.0457872 1.634303631
137.0821727 1.025965868
139.0614373 3.329326489
156.076753 1.587821063
165.0770873 1.044341799
180.0879864 17.80721163
182.0560175 1.326463439
183.087652 1.354260492
184.0716676 1.096291097
190.0723363 1.229183505
191.0563519 1.30888654
198.098551 2.288143426
208.082901 10.28686597
209.0669166 10.61940294
226.0934657 25.00049757

Name: +ve in-silico MS/MS by CFM-ID for MKMBRIFDBNFZHH-UHFFFAOYSA-N
ID: MKMBRIFDBNFZHH-UHFFFAOYSA-N
Comment: Energy2
Num peaks: 31
42.03382555 2.286556578
43.02907452 1.70727596
53.01342445 2.519524391
55.02907452 1.106221977
56.04947561 1.986444236
67.02907452 1.32098856
70.03997355 2.891453801
82.03997355 4.363493728
85.05087258 1.40756007
86.03488817 1.13246463
95.02398914 1.270170543
95.06037464 1.071353747
100.0393049 1.261403283
111.0189038 5.229238703
115.0502039 1.544778418
122.0348882 1.200059633
137.0457872 2.204266488
137.0821727 1.107986004
138.0661883 2.547125161
139.0502039 2.249431234
139.0614373 2.748234741
140.0454529 1.74719011
141.0658539 1.058958045
151.0614373 1.843556184
153.0407018 1.197755501
156.076753 1.0321309
163.0614373 2.301263427
164.0566862 1.232659439
165.0770873 1.186310434
180.0879864 1.136734853
181.0720019 1.290030987

Name: +ve in-silico MS/MS by CFM-ID for UWGJCKGSIDQBGT-UHFFFAOYSA-N
ID: UWGJCKGSIDQBGT-UHFFFAOYSA-N
Comment: Energy0
Num peaks: 6
180.0879864 13.97728908
184.0716676 2.063826791
190.0723363 1.164290158
208.082901 27.63281652
209.0669166 3.835938324
226.0934657 47.0539326

Name: +ve in-silico MS/MS by CFM-ID for UWGJCKGSIDQBGT-UHFFFAOYSA-N
ID: UWGJCKGSIDQBGT-UHFFFAOYSA-N
Comment: Energy1
Num peaks: 17
72.05562361 1.70872466
96.05562361 2.095061075
100.0505382 1.122566275
123.0665226 1.118013701
124.0505382 9.785176865
139.0614373 1.096688658
151.0614373 2.39341002
153.0770873 3.403707983
168.0403675 1.054234479
180.0879864 17.27001546
182.1036364 2.1305856
190.0723363 1.507471043
195.0512665 1.803205831
198.098551 1.339481887
208.082901 13.26745832
209.0669166 5.305355024
226.0934657 13.93960273

Name: +ve in-silico MS/MS by CFM-ID for UWGJCKGSIDQBGT-UHFFFAOYSA-N
ID: UWGJCKGSIDQBGT-UHFFFAOYSA-N
Comment: Energy2
Num peaks: 31
43.02907452 1.388246779
53.01342445 2.979302094
55.02907452 1.827195253
57.04472458 4.936800712
65.01342445 0.8632360532
67.02907452 3.199079961
68.0130901 0.9887050587
70.03997355 2.304017045
72.05562361 3.050885624
80.02432348 3.836507077
82.03997355 15.49428345
83.02398914 1.51130644
84.05562361 4.619092272
86.07127368 1.447403345
111.0189038 0.7350458374
121.0508726 2.269378854
122.0348882 2.358408454
123.0665226 5.296638546
124.0505382 1.022684313
125.0345538 2.853689089
125.0821727 2.049350025
127.0502039 2.047992889
139.0614373 0.8822116637
142.0611029 1.522191099
149.0457872 0.9679593569
151.0614373 1.756673774
152.0454529 1.186800198
153.0770873 1.183933799
154.0611029 1.345753057
167.0563519 0.7694207182
171.087652 0.9768299831

Name: +ve in-silico MS/MS by CFM-ID for DFBXXFJABWFXBO-UHFFFAOYSA-N
ID: DFBXXFJABWFXBO-UHFFFAOYSA-N
Comment: Energy0
Num peaks: 6
15.02292652 0.7475256386
170.0560175 1.40094344
180.0879864 15.62171871
195.0512665 5.445424226
208.082901 10.54051173
226.0934657 58.91991589

Name: +ve in-silico MS/MS by CFM-ID for DFBXXFJABWFXBO-UHFFFAOYSA-N
ID: DFBXXFJABWFXBO-UHFFFAOYSA-N
Comment: Energy1
Num peaks: 17
57.04472458 1.408633684
72.05562361 1.316275917
96.05562361 3.638823093
122.0348882 7.332216747
124.0505382 8.770266084
137.0821727 1.012587217
139.0614373 1.067774028
142.0611029 1.301017399
151.0614373 1.106680581
153.0770873 2.713373769
180.0879864 17.33416448
182.1036364 2.48908842
183.087652 0.9017237251
195.0512665 5.256658633
198.098551 3.084552369
208.082901 6.166456466
226.0934657 15.68359293

Name: +ve in-silico MS/MS by CFM-ID for DFBXXFJABWFXBO-UHFFFAOYSA-N
ID: DFBXXFJABWFXBO-UHFFFAOYSA-N
Comment: Energy2
Num peaks: 31
15.02292652 1.519473062
40.01817548 2.44207959
42.03382555 5.329483629
53.01342445 2.869250488
55.02907452 2.231305945
57.04472458 4.485886525
68.0130901 1.279178791
70.03997355 1.441588545
72.05562361 1.754754411
81.04472458 2.099014202
83.02398914 1.669819178
88.03930485 1.378815135
96.05562361 4.266440111
98.03488817 0.917648877
98.07127368 1.034314442
100.0393049 1.253955155
111.0189038 1.523868464
122.0348882 2.415169768
124.0505382 4.629871142
125.0345538 1.699135642
126.0661883 1.138997523
127.0502039 1.068871881
137.0821727 1.202520453
139.0614373 3.717108726
140.0566862 1.003463186
149.0457872 2.993084004
152.0454529 1.029519257
164.0566862 2.23882233
164.0930717 1.122618024
166.0723363 1.473808202
180.0879864 1.252903835

Name: +ve in-silico MS/MS by CFM-ID for JSCQJXKULWIARJ-UHFFFAOYSA-N
ID: JSCQJXKULWIARJ-UHFFFAOYSA-N
Comment: Energy0
Num peaks: 6
166.0723363 10.238173
184.0716676 2.170569742
194.0672509 20.21098833
208.082901 2.441665934
209.0669166 4.486112064
226.0934657 51.96016702

Name: +ve in-silico MS/MS by CFM-ID for JSCQJXKULWIARJ-UHFFFAOYSA-N
ID: JSCQJXKULWIARJ-UHFFFAOYSA-N
Comment: Energy1
Num peaks: 17
137.0457872 1.090869378
139.0614373 3.14439959
151.0614373 1.342717516
154.0723363 1.180581518
156.076753 2.14431247
166.0723363 8.635823983
176.0566862 1.703393334
179.0563519 1.601397871
181.0720019 1.258439783
182.0560175 1.065145645
183.087652 1.269196789
194.0672509 14.55747185
196.082901 2.192743278
198.098551 4.751805284
208.082901 2.477767376
209.0669166 9.655656216
226.0934657 22.64820217

Name: +ve in-silico MS/MS by CFM-ID for JSCQJXKULWIARJ-UHFFFAOYSA-N
ID: JSCQJXKULWIARJ-UHFFFAOYSA-N
Comment: Energy2
Num peaks: 31
40.01817548 0.9440282341
42.03382555 1.004660605
43.02907452 1.375795186
53.01342445 2.003122795
55.02907452 1.493009917
57.04472458 1.889920912
70.03997355 1.300681479
81.04472458 1.316287737
82.03997355 4.483571657
84.05562361 1.358195056
86.03488817 2.170317514
96.05562361 0.9983383224
110.0348882 0.9443783848
112.0505382 1.861555621
121.0508726 2.778965064
122.0348882 3.555492598
123.0665226 3.150387621
124.0505382 5.524193577
125.0457872 3.939082497
137.0457872 1.178150902
140.0566862 0.9576143487
147.0301371 1.021829154
149.0457872 6.357809252
150.0774217 1.734020979
151.0614373 5.290650535
152.0454529 2.510041081
166.0723363 4.408901819
177.0407018 1.570163213
178.0723363 1.785316288
179.0563519 1.42310989
194.0672509 0.9759666037

Name: +ve in-silico MS/MS by CFM-ID for KETHWFZHNMTSCC-UHFFFAOYSA-N
ID: KETHWFZHNMTSCC-UHFFFAOYSA-N
Comment: Energy0
Num peaks: 6
168.0841469 5.209373275
198.0947116 3.461301762
200.1103616 35.38568852
212.0739761 10.26466156
226.0896262 1.873255049
244.1001909 26.82293215

Name: +ve in-silico MS/MS by CFM-ID for KETHWFZHNMTSCC-UHFFFAOYSA-N
ID: KETHWFZHNMTSCC-UHFFFAOYSA-N
Comment: Energy1
Num peaks: 10
111.0262976 4.75978522
126.0371967 4.005967019
154.0684968 2.897039381
168.0841469 26.24375269
170.0997969 2.206158904
184.0790615 3.153484163
198.0947116 3.957026452
200.1103616 20.51849416
212.0739761 6.206451393
244.1001909 7.943262914

Name: +ve in-silico MS/MS by CFM-ID for KETHWFZHNMTSCC-UHFFFAOYSA-N
ID: KETHWFZHNMTSCC-UHFFFAOYSA-N
Comment: Energy2
Num peaks: 15
44.99710569 2.687592504
45.0334912 2.066321652
47.04914126 2.134930537
73.06479133 2.367353678
88.07569036 3.508237215
111.0262976 11.26637318
126.0371967 19.7186672
152.0528467 2.178512332
154.0684968 4.718530915
154.1226406 1.991642961
166.0684968 2.07579594
168.0841469 12.55867224
170.0997969 2.554968358
184.0790615 7.720852305
200.1103616 2.956956796

Name: +ve in-silico MS/MS by CFM-ID for ASCTUQVXDWKSJV-UHFFFAOYSA-N
ID: ASCTUQVXDWKSJV-UHFFFAOYSA-N
Comment: Energy0
Num peaks: 14
58.02874017 2.937563754
60.04439023 2.197161402
61.02840582 3.204880891
86.02365479 3.639135171
88.03930485 2.822269209
104.0342195 9.343555293
162.0760843 10.63522244
164.0917343 1.833197971
180.086649 14.91712622
190.0709989 2.53060363
191.0550145 2.314794578
208.0815636 11.10945894
209.0655792 3.34339489
226.0921283 10.09689418

Name: +ve in-silico MS/MS by CFM-ID for ASCTUQVXDWKSJV-UHFFFAOYSA-N
ID: ASCTUQVXDWKSJV-UHFFFAOYSA-N
Comment: Energy1
Num peaks: 18
43.01784114 1.357578773
45.0334912 1.204548898
58.02874017 13.49698569
60.04439023 3.647445682
61.02840582 8.054778174
63.04405588 3.230743322
86.02365479 10.29673212
87.00767038 2.440374072
88.03930485 7.630892244
91.0389705 1.644473715
104.0342195 9.334132768
106.0498695 3.050093456
116.0342195 1.523024276
118.0498695 1.757686576
162.0760843 5.083738196
180.086649 1.231556308
190.0709989 2.483008465
208.0815636 2.977319435

Name: +ve in-silico MS/MS by CFM-ID for ASCTUQVXDWKSJV-UHFFFAOYSA-N
ID: ASCTUQVXDWKSJV-UHFFFAOYSA-N
Comment: Energy2
Num peaks: 15
31.01784114 4.488528142
43.01784114 5.348675521
45.0334912 4.311258589
58.02874017 18.68426169
59.01275576 1.804961381
60.04439023 4.545203338
61.02840582 7.60996038
63.04405588 2.013285537
73.02840582 3.223297079
86.02365479 5.839093263
88.03930485 7.713970771
104.0342195 4.933934302
106.0498695 2.980534196
118.0498695 2.273560531
162.0760843 4.866013658

Name: +ve in-silico MS/MS by CFM-ID for PXOVYOPOXILLFD-UHFFFAOYSA-N
ID: PXOVYOPOXILLFD-UHFFFAOYSA-N
Comment: Energy0
Num peaks: 6
43.01784114 1.527139323
103.0389705 1.609892153
131.0338851 2.164256209
173.0444498 2.7381871
191.0550145 23.94048948
209.0655792 49.20458626

Name: +ve in-silico MS/MS by CFM-ID for PXOVYOPOXILLFD-UHFFFAOYSA-N
ID: PXOVYOPOXILLFD-UHFFFAOYSA-N
Comment: Energy1
Num peaks: 12
41.00219107 4.574349545
43.01784114 8.936609444
45.0334912 5.237940475
47.04914126 1.667165996
55.01784114 2.855300347
71.01275576 1.293827718
73.02840582 3.736389508
75.04405588 1.795264453
85.02840582 1.52862763
173.0444498 10.36297895
191.0550145 24.3375522
209.0655792 13.79971735

Name: +ve in-silico MS/MS by CFM-ID for PXOVYOPOXILLFD-UHFFFAOYSA-N
ID: PXOVYOPOXILLFD-UHFFFAOYSA-N
Comment: Energy2
Num peaks: 27
25.00727645 1.076395734
27.02292652 1.268228021
31.01784114 2.023906501
41.00219107 6.28588569
43.01784114 10.40336088
45.0334912 7.278470604
47.04914126 1.810903319
53.00219107 2.404718193
55.01784114 1.500116075
56.99710569 5.997664253
57.0334912 1.282341309
59.01275576 4.976108027
61.02840582 4.048738652
71.01275576 1.611683039
73.02840582 4.040907873
75.04405588 1.162190739
85.02840582 2.07957383
87.00767038 1.112674898
89.05970595 1.44860786
91.0389705 1.868742861
103.0389705 3.246286374
105.0546206 6.074991409
115.0389705 1.329553432
119.0338851 1.825193031
123.0651853 0.9982591936
173.0444498 1.812694311
177.0393644 1.243084139

Name: +ve in-silico MS/MS by CFM-ID for MWZZLSIDOWLLGO-UHFFFAOYSA-N
ID: MWZZLSIDOWLLGO-UHFFFAOYSA-N
Comment: Energy0
Num peaks: 6
43.01784114 1.557180488
103.0389705 1.611155671
133.0495352 2.167769314
173.0444498 2.380622745
191.0550145 22.54706719
209.0655792 49.90542512

Name: +ve in-silico MS/MS by CFM-ID for MWZZLSIDOWLLGO-UHFFFAOYSA-N
ID: MWZZLSIDOWLLGO-UHFFFAOYSA-N
Comment: Energy1
Num peaks: 13
41.00219107 4.68229546
43.01784114 9.142187209
45.0334912 5.06932173
47.04914126 1.674049092
55.01784114 2.849331192
71.01275576 1.303944735
73.02840582 3.724122818
75.04405588 1.805874209
85.02840582 1.505463396
173.0444498 10.2162899
179.0550145 1.180741545
191.0550145 23.73637342
209.0655792 13.89108004

Name: +ve in-silico MS/MS by CFM-ID for MWZZLSIDOWLLGO-UHFFFAOYSA-N
ID: MWZZLSIDOWLLGO-UHFFFAOYSA-N
Comment: Energy2
Num peaks: 27
25.00727645 1.070559021
27.02292652 1.262864525
31.01784114 1.63316109
41.00219107 6.049682338
43.01784114 10.62409102
45.0334912 7.988968531
47.04914126 1.801414416
53.00219107 2.393835953
55.01784114 1.491257006
56.99710569 2.034884753
57.0334912 1.27427267
59.01275576 7.585825793
61.02840582 6.408532612
73.02840582 3.984622928
75.04405588 1.148548988
85.02840582 2.061663066
89.02332044 1.055255123
89.05970595 1.433262259
91.0389705 1.829418937
103.0389705 3.160659111
105.0546206 6.044551915
117.0546206 1.454624448
119.0338851 1.202559469
123.0651853 0.9945300206
149.0444498 1.041614927
173.0444498 1.826464091
177.0393644 1.143869218

Name: +ve in-silico MS/MS by CFM-ID for BTYPFEHIUPNEFF-UHFFFAOYSA-N
ID: BTYPFEHIUPNEFF-UHFFFAOYSA-N
Comment: Energy0
Num peaks: 6
43.01784114 1.525554923
101.0233204 1.623352026
131.0338851 2.150047893
173.0444498 2.723329886
191.0550145 23.91756891
209.0655792 49.32421751

Name: +ve in-silico MS/MS by CFM-ID for BTYPFEHIUPNEFF-UHFFFAOYSA-N
ID: BTYPFEHIUPNEFF-UHFFFAOYSA-N
Comment: Energy1
Num peaks: 12
41.00219107 4.603972562
43.01784114 8.69830986
45.0334912 5.174530831
47.04914126 1.633930629
55.01784114 2.87986778
71.01275576 1.352688547
73.02840582 3.786119562
75.04405588 1.81695256
83.01275576 1.445510006
173.0444498 10.68248844
191.0550145 24.69338183
209.0655792 13.96960608

Name: +ve in-silico MS/MS by CFM-ID for BTYPFEHIUPNEFF-UHFFFAOYSA-N
ID: BTYPFEHIUPNEFF-UHFFFAOYSA-N
Comment: Energy2
Num peaks: 27
25.00727645 1.163351266
27.02292652 1.368345418
31.01784114 2.241008023
41.00219107 7.423629023
43.01784114 11.13646896
45.0334912 7.57568924
47.04914126 1.7465662
53.00219107 2.595652404
55.01784114 1.622419667
56.99710569 6.449869717
57.0334912 1.387654621
59.01275576 6.363450987
61.02840582 2.797249916
71.01275576 1.761697585
73.02840582 4.04100152
75.04405588 1.257834403
83.01275576 2.026718119
87.00767038 1.196106924
91.0389705 1.908414656
101.0233204 3.337821911
105.0546206 1.202121261
107.0338851 1.442547158
115.0389705 1.423566896
117.0182351 1.422321374
119.0338851 1.92341562
173.0444498 2.006231583
177.0393644 1.422965041

Name: +ve in-silico MS/MS by CFM-ID for OLPSSERXFNDZSF-UHFFFAOYSA-N
ID: OLPSSERXFNDZSF-UHFFFAOYSA-N
Comment: Energy0
Num peaks: 6
43.01784114 1.553775781
101.0233204 1.622639249
131.0338851 2.17585012
173.0444498 2.638463064
191.0550145 23.02291403
209.0655792 51.10333619

Name: +ve in-silico MS/MS by CFM-ID for OLPSSERXFNDZSF-UHFFFAOYSA-N
ID: OLPSSERXFNDZSF-UHFFFAOYSA-N
Comment: Energy1
Num peaks: 10
41.00219107 4.685548992
43.01784114 9.052993964
45.0334912 5.056317487
47.04914126 1.655097868
53.00219107 2.787427358
71.01275576 3.926218294
73.02840582 2.080117172
173.0444498 12.19748713
191.0550145 24.75604574
209.0655792 14.25794808

Name: +ve in-silico MS/MS by CFM-ID for OLPSSERXFNDZSF-UHFFFAOYSA-N
ID: OLPSSERXFNDZSF-UHFFFAOYSA-N
Comment: Energy2
Num peaks: 26
27.02292652 1.407716133
31.01784114 3.043906776
41.00219107 7.727761355
43.01784114 11.35610547
45.0334912 7.125138198
47.04914126 1.794432281
53.00219107 1.771250317
55.01784114 1.421356907
56.99710569 1.766535494
59.01275576 9.103403924
61.02840582 5.623483146
71.01275576 4.01162876
73.02840582 1.293921921
83.01275576 2.604046422
87.00767038 1.343934454
87.04405588 1.313001525
89.02332044 2.419175514
101.0233204 3.015678466
107.0338851 1.484174045
113.0233204 1.21027758
115.0389705 1.617792651
117.0182351 1.876392239
119.0338851 1.391267509
121.0495352 1.659575481
173.0444498 2.317992556
181.0706646 1.198516068

Name: +ve in-silico MS/MS by CFM-ID for QASGHXCTKWQFJE-UHFFFAOYSA-N
ID: QASGHXCTKWQFJE-UHFFFAOYSA-N
Comment: Energy0
Num peaks: 6
41.00219107 1.615436688
101.0233204 1.722138793
131.0338851 2.281290464
173.0444498 2.173934118
191.0550145 25.14151985
209.0655792 51.36004812

Name: +ve in-silico MS/MS by CFM-ID for QASGHXCTKWQFJE-UHFFFAOYSA-N
ID: QASGHXCTKWQFJE-UHFFFAOYSA-N
Comment: Energy1
Num peaks: 10
41.00219107 10.47239228
43.01784114 6.388510967
45.0334912 2.47573154
71.01275576 5.150969814
73.02840582 2.403244376
101.0233204 1.326558232
173.0444498 10.18423134
179.0550145 1.623004276
191.0550145 24.499945
209.0655792 16.10983511

Name: +ve in-silico MS/MS by CFM-ID for QASGHXCTKWQFJE-UHFFFAOYSA-N
ID: QASGHXCTKWQFJE-UHFFFAOYSA-N
Comment: Energy2
Num peaks: 25
25.00727645 1.214931708
27.02292652 2.192217931
31.01784114 1.553660301
41.00219107 13.26945107
43.01784114 11.48470499
45.0334912 2.055038784
53.00219107 1.152641806
56.99710569 4.431550602
59.01275576 10.0078299
61.02840582 6.06234529
71.01275576 2.683564178
73.02840582 2.293283538
83.01275576 1.742112399
87.04405588 1.29170627
89.02332044 3.539631431
99.00767038 1.220906129
101.0233204 3.175022999
103.0389705 1.077309009
117.0182351 2.045385155
119.0338851 1.831234058
121.0495352 1.762443973
173.0444498 1.571545067
177.0393644 1.081183616
179.0550145 1.077770927
191.0550145 1.043960326

Name: +ve in-silico MS/MS by CFM-ID for ZXJFKSMSYAICEK-UHFFFAOYSA-N
ID: ZXJFKSMSYAICEK-UHFFFAOYSA-N
Comment: Energy0
Num peaks: 6
43.01784114 1.59119649
161.0444498 1.433717169
163.0600999 0.9560808021
173.0444498 2.944025963
191.0550145 22.96835451
209.0655792 59.03384034

Name: +ve in-silico MS/MS by CFM-ID for ZXJFKSMSYAICEK-UHFFFAOYSA-N
ID: ZXJFKSMSYAICEK-UHFFFAOYSA-N
Comment: Energy1
Num peaks: 9
43.01784114 7.650159478
45.0334912 5.000864766
55.01784114 6.940811096
59.04914126 1.845208482
73.02840582 9.242289556
75.04405588 2.695681233
173.0444498 7.944023943
191.0550145 24.11520967
209.0655792 15.55411239

Name: +ve in-silico MS/MS by CFM-ID for ZXJFKSMSYAICEK-UHFFFAOYSA-N
ID: ZXJFKSMSYAICEK-UHFFFAOYSA-N
Comment: Energy2
Num peaks: 26
25.00727645 1.901532343
27.02292652 2.245527645
31.01784114 2.276986898
41.00219107 6.213386171
43.01784114 12.82399319
45.0334912 6.683388865
47.04914126 3.024591524
55.01784114 1.357853112
59.01275576 5.387642813
71.01275576 2.251851886
73.02840582 2.507124427
87.00767038 1.896107748
89.02332044 1.621252441
89.05970595 1.504390985
101.0233204 1.503911704
103.0389705 1.967629273
115.002585 1.94810443
117.0182351 4.714440675
119.0338851 4.693538555
135.0287997 1.121411311
145.0495352 1.266755254
149.0444498 1.527564254
159.0287997 1.521983981
161.0444498 1.335228952
173.0444498 5.230789443
191.0550145 2.05971616

Name: +ve in-silico MS/MS by CFM-ID for PCNOYJXDHHQDPT-UHFFFAOYSA-N
ID: PCNOYJXDHHQDPT-UHFFFAOYSA-N
Comment: Energy0
Num peaks: 6
43.01784114 1.059219093
73.02840582 1.064651057
173.0444498 3.066033326
177.0393644 1.254197429
191.0550145 23.27473391
209.0655792 62.21481927

Name: +ve in-silico MS/MS by CFM-ID for PCNOYJXDHHQDPT-UHFFFAOYSA-N
ID: PCNOYJXDHHQDPT-UHFFFAOYSA-N
Comment: Energy1
Num peaks: 7
43.01784114 5.155278218
45.0334912 3.42400123
55.01784114 5.372884908
73.02840582 7.775096977
173.0444498 9.435239878
191.0550145 30.31702892
209.0655792 20.67376636

Name: +ve in-silico MS/MS by CFM-ID for PCNOYJXDHHQDPT-UHFFFAOYSA-N
ID: PCNOYJXDHHQDPT-UHFFFAOYSA-N
Comment: Energy2
Num peaks: 22
31.01784114 1.842743486
41.00219107 4.794046514
43.01784114 8.797640888
45.0334912 4.886920048
47.04914126 1.769985592
55.01784114 2.651734617
57.0334912 2.83343955
59.01275576 7.874353775
59.04914126 1.529412612
61.02840582 2.025592883
71.01275576 2.641741975
73.02840582 4.874334942
89.02332044 3.393338987
103.0389705 1.60950214
115.002585 2.461551618
117.0182351 4.40723106
119.0338851 5.746612262
135.0287997 2.20232962
159.0287997 2.240414673
161.0444498 2.29230357
173.0444498 7.226636384
191.0550145 2.645535988

Name: +ve in-silico MS/MS by CFM-ID for CCBDWZOOQOHXIF-UHFFFAOYSA-N
ID: CCBDWZOOQOHXIF-UHFFFAOYSA-N
Comment: Energy0
Num peaks: 6
47.04914126 0.8922829943
59.01275576 1.021300345
61.02840582 0.8780804688
173.0444498 1.904975804
191.0550145 23.42409981
209.0655792 68.29402303

Name: +ve in-silico MS/MS by CFM-ID for CCBDWZOOQOHXIF-UHFFFAOYSA-N
ID: CCBDWZOOQOHXIF-UHFFFAOYSA-N
Comment: Energy1
Num peaks: 6
31.01784114 2.213929106
43.01784114 2.504274711
173.0444498 9.506153143
177.0393644 2.142733258
191.0550145 36.37210991
209.0655792 29.6447555

Name: +ve in-silico MS/MS by CFM-ID for CCBDWZOOQOHXIF-UHFFFAOYSA-N
ID: CCBDWZOOQOHXIF-UHFFFAOYSA-N
Comment: Energy2
Num peaks: 11
29.00219107 3.768126735
31.01784114 14.42953246
33.0334912 4.806001209
41.00219107 4.644209902
43.01784114 7.752527778
45.0334912 8.330009798
47.04914126 6.59823793
59.01275576 4.155316116
63.04405588 2.88406351
173.0444498 13.87641441
191.0550145 9.303312378

Name: +ve in-silico MS/MS by CFM-ID for NZEHVFQELLCLSD-UHFFFAOYSA-N
ID: NZEHVFQELLCLSD-UHFFFAOYSA-N
Comment: Energy0
Num peaks: 6
143.0338851 0.4699920359
145.0495352 0.4965776849
173.0444498 2.515228981
177.0393644 0.6220849374
191.0550145 24.60663266
209.0655792 69.89583831

Name: +ve in-silico MS/MS by CFM-ID for NZEHVFQELLCLSD-UHFFFAOYSA-N
ID: NZEHVFQELLCLSD-UHFFFAOYSA-N
Comment: Energy1
Num peaks: 6
31.01784114 0.8380212639
143.0338851 0.9417826368
145.0495352 0.8956298671
173.0444498 14.90277048
191.0550145 47.24536267
209.0655792 32.41976674

Name: +ve in-silico MS/MS by CFM-ID for NZEHVFQELLCLSD-UHFFFAOYSA-N
ID: NZEHVFQELLCLSD-UHFFFAOYSA-N
Comment: Energy2
Num peaks: 7
143.0338851 8.50181052
145.0495352 12.66521624
147.0651853 7.743277227
159.0287997 4.453386415
161.0444498 4.6907724
173.0444498 28.93662882
191.0550145 16.15080821

Name: +ve in-silico MS/MS by CFM-ID for QPISKYSMQDMBMN-UHFFFAOYSA-N
ID: QPISKYSMQDMBMN-UHFFFAOYSA-N
Comment: Energy0
Num peaks: 6
31.01784114 0.3022465841
159.0287997 0.2015518963
173.0444498 2.550058272
177.0393644 0.2565305059
191.0550145 24.66002017
209.0655792 71.47010277

Name: +ve in-silico MS/MS by CFM-ID for QPISKYSMQDMBMN-UHFFFAOYSA-N
ID: QPISKYSMQDMBMN-UHFFFAOYSA-N
Comment: Energy1
Num peaks: 6
31.01784114 1.993804195
33.0334912 0.5564326652
173.0444498 14.35547027
177.0393644 0.3553285622
191.0550145 47.57048438
209.0655792 33.84634449

Name: +ve in-silico MS/MS by CFM-ID for QPISKYSMQDMBMN-UHFFFAOYSA-N
ID: QPISKYSMQDMBMN-UHFFFAOYSA-N
Comment: Energy2
Num peaks: 6
31.01784114 2.860914874
159.0287997 5.745418861
161.0444498 6.524476508
163.0600999 4.099913108
173.0444498 49.35579721
191.0550145 22.5259808

Name: +ve in-silico MS/MS by CFM-ID for XFRNDTOTFCHRFE-UHFFFAOYSA-N
ID: XFRNDTOTFCHRFE-UHFFFAOYSA-N
Comment: Energy0
Num peaks: 7
43.01784114 1.61094168
83.01275576 2.028517041
101.0233204 4.97711313
131.0338851 2.253072244
173.0444498 2.127021913
191.0550145 20.21327128
209.0655792 47.92180254

Name: +ve in-silico MS/MS by CFM-ID for XFRNDTOTFCHRFE-UHFFFAOYSA-N
ID: XFRNDTOTFCHRFE-UHFFFAOYSA-N
Comment: Energy1
Num peaks: 14
41.00219107 4.677198873
43.01784114 10.22512963
45.0334912 5.58006522
47.04914126 1.592691761
55.01784114 2.88336952
71.01275576 1.392891384
73.02840582 3.839906896
75.04405588 1.801487976
83.01275576 1.534366005
87.04405588 1.309378925
101.0233204 3.286871702
173.0444498 7.017956866
191.0550145 21.97848948
209.0655792 13.41583257

Name: +ve in-silico MS/MS by CFM-ID for XFRNDTOTFCHRFE-UHFFFAOYSA-N
ID: XFRNDTOTFCHRFE-UHFFFAOYSA-N
Comment: Energy2
Num peaks: 26
25.00727645 1.191959268
27.02292652 1.426044069
31.01784114 1.972825434
41.00219107 6.917370248
43.01784114 11.74739447
45.0334912 8.24159426
47.04914126 1.796190489
53.00219107 2.69376282
55.01784114 1.650799694
56.99710569 6.544851528
57.0334912 1.404056999
59.01275576 6.131594027
61.02840582 2.713129975
71.01275576 1.819114658
73.02840582 4.177269057
75.04405588 1.402790442
83.01275576 1.815532587
87.00767038 1.959456554
87.04405588 2.533203285
91.0389705 1.96073453
101.0233204 2.626781671
103.0389705 2.275641815
105.0546206 1.479155961
119.0338851 1.457077451
173.0444498 1.25666446
191.0550145 1.706805665

Name: +ve in-silico MS/MS by CFM-ID for SFQWNAIQPHONBD-UHFFFAOYSA-N
ID: SFQWNAIQPHONBD-UHFFFAOYSA-N
Comment: Energy0
Num peaks: 6
71.01275576 3.350612544
101.0233204 1.8730656
131.0338851 2.26453793
173.0444498 2.181236259
191.0550145 20.44984575
209.0655792 50.21396675

Name: +ve in-silico MS/MS by CFM-ID for SFQWNAIQPHONBD-UHFFFAOYSA-N
ID: SFQWNAIQPHONBD-UHFFFAOYSA-N
Comment: Energy1
Num peaks: 13
41.00219107 4.735967394
43.01784114 8.710101404
45.0334912 4.965101941
47.04914126 1.549878293
53.00219107 2.513111015
55.01784114 2.223755319
57.0334912 2.304501252
71.01275576 6.32877271
73.02840582 3.139546264
75.04405588 2.082846067
173.0444498 7.077162925
191.0550145 21.52779204
209.0655792 12.85152544

Name: +ve in-silico MS/MS by CFM-ID for SFQWNAIQPHONBD-UHFFFAOYSA-N
ID: SFQWNAIQPHONBD-UHFFFAOYSA-N
Comment: Energy2
Num peaks: 27
25.00727645 1.305428865
27.02292652 1.547977606
31.01784114 1.84503624
41.00219107 8.47902665
43.01784114 12.08356561
45.0334912 8.4677659
47.04914126 1.969672106
53.00219107 2.723073752
55.01784114 1.532757673
56.99710569 1.967755316
57.0334912 1.280833169
59.01275576 6.823749985
61.02840582 4.980510293
71.01275576 1.577029995
73.02840582 3.374301436
83.01275576 1.555558138
87.00767038 1.490882915
91.0389705 1.519337657
101.0233204 2.062280387
107.0338851 1.63252842
115.0389705 1.728622557
117.0182351 2.474872512
119.0338851 1.493787553
173.0444498 1.485516354
177.0393644 1.615522833
181.0706646 1.270595943
191.0550145 1.904651033

Name: +ve in-silico MS/MS by CFM-ID for AZQFUTYXKBXKPJ-UHFFFAOYSA-N
ID: AZQFUTYXKBXKPJ-UHFFFAOYSA-N
Comment: Energy0
Num peaks: 10
75.00767038 3.816415487
85.02840582 1.925856764
103.0389705 2.033658386
115.0389705 2.742692734
133.0495352 1.894305214
145.0495352 5.48852487
163.0600999 4.906247089
173.0444498 17.21980293
191.0550145 30.31091935
209.0655792 10.96101811

Name: +ve in-silico MS/MS by CFM-ID for AZQFUTYXKBXKPJ-UHFFFAOYSA-N
ID: AZQFUTYXKBXKPJ-UHFFFAOYSA-N
Comment: Energy1
Num peaks: 24
27.02292652 1.528164809
55.01784114 3.486248927
57.0334912 2.594827769
59.01275576 5.003605237
61.02840582 2.085184672
71.01275576 2.075864055
73.02840582 8.210374869
75.00767038 5.446046317
75.04405588 1.506342363
77.02332044 2.133515665
85.02840582 2.037608672
87.04405588 3.517456592
103.0389705 2.361478038
105.0182351 1.390944773
115.0389705 5.727129405
117.0546206 3.096238456
131.0338851 2.724001795
133.0495352 2.959848368
145.0495352 5.467936986
147.0651853 1.53334857
163.0600999 3.666990379
173.0444498 5.560216236
191.0550145 5.624084273
209.0655792 1.644797888

Name: +ve in-silico MS/MS by CFM-ID for AZQFUTYXKBXKPJ-UHFFFAOYSA-N
ID: AZQFUTYXKBXKPJ-UHFFFAOYSA-N
Comment: Energy2
Num peaks: 25
27.02292652 6.071361541
29.00219107 3.027031878
29.03857658 1.346101055
41.00219107 1.22419498
43.01784114 1.613342152
55.01784114 2.22351175
56.99710569 4.026817412
57.0334912 10.48755773
59.01275576 8.365083639
59.04914126 3.088875457
61.02840582 3.054578609
71.01275576 1.918598442
73.02840582 4.494492755
75.00767038 6.960579639
75.04405588 1.839296978
77.02332044 1.297303189
83.01275576 1.45789712
85.02840582 3.083537837
87.00767038 1.754230916
87.04405588 4.400532787
103.0389705 1.382871343
105.0182351 1.188280661
115.0389705 1.679509303
117.0546206 2.109493382
145.0495352 2.894771241

Name: +ve in-silico MS/MS by CFM-ID for BXCGRQYTVOBGPQ-UHFFFAOYSA-N
ID: BXCGRQYTVOBGPQ-UHFFFAOYSA-N
Comment: Energy0
Num peaks: 7
143.0338851 1.874016101
145.0495352 9.221244056
147.0651853 1.900942848
163.0600999 9.043323694
173.0444498 9.833449668
191.0550145 34.95423579
209.0655792 14.24446366

Name: +ve in-silico MS/MS by CFM-ID for BXCGRQYTVOBGPQ-UHFFFAOYSA-N
ID: BXCGRQYTVOBGPQ-UHFFFAOYSA-N
Comment: Energy1
Num peaks: 20
27.02292652 2.04420497
39.02292652 1.324571674
41.03857658 7.271273339
43.05422664 2.843564904
55.01784114 1.913327028
69.0334912 6.204334144
71.04914126 4.153154109
73.02840582 3.175352296
87.04405588 8.98829924
89.05970595 2.708348069
115.0389705 1.560678112
117.0546206 1.516828588
143.0338851 2.058570265
145.0495352 5.169656105
147.0651853 1.881341445
149.0444498 2.215905711
163.0600999 5.707665712
173.0444498 6.465162046
191.0550145 9.835108388
209.0655792 3.589984887

Name: +ve in-silico MS/MS by CFM-ID for BXCGRQYTVOBGPQ-UHFFFAOYSA-N
ID: BXCGRQYTVOBGPQ-UHFFFAOYSA-N
Comment: Energy2
Num peaks: 26
25.00727645 1.396346701
27.02292652 11.91948816
29.03857658 2.415044493
41.03857658 6.864954557
43.05422664 1.868657222
53.00219107 2.832506196
55.01784114 3.087455771
57.0334912 2.511700439
59.01275576 1.429762798
71.01275576 2.274364876
73.02840582 3.777232045
87.00767038 1.184815038
89.02332044 1.184815038
101.0233204 5.322764072
103.0389705 5.65270581
115.0389705 4.08998646
117.0546206 5.632593235
121.0131497 1.121162415
129.0182351 1.750380759
131.0338851 1.898607693
143.0338851 1.974022879
145.0495352 4.637148479
147.0287997 1.095968504
147.0651853 2.48180128
149.0444498 1.060525767
163.0600999 1.41208287

Name: +ve in-silico MS/MS by CFM-ID for QNCACYLJYJDQSM-UHFFFAOYSA-N
ID: QNCACYLJYJDQSM-UHFFFAOYSA-N
Comment: Energy0
Num peaks: 7
117.0546206 3.210520212
145.0495352 9.267138096
147.0651853 2.680276294
163.0600999 14.38519712
173.0444498 8.014968239
191.0550145 24.56970297
209.0655792 19.47661611

Name: +ve in-silico MS/MS by CFM-ID for QNCACYLJYJDQSM-UHFFFAOYSA-N
ID: QNCACYLJYJDQSM-UHFFFAOYSA-N
Comment: Energy1
Num peaks: 16
57.0334912 3.341428714
73.02840582 2.903029237
85.02840582 5.984614266
87.04405588 6.061998843
103.0389705 4.260421006
115.0389705 4.060750515
117.0546206 6.595465137
119.0338851 2.105916752
133.0495352 4.32707623
143.0338851 1.587718103
145.0495352 9.622296585
147.0651853 3.460843645
163.0600999 7.705781905
173.0444498 6.087483473
191.0550145 8.417284469
209.0655792 3.661124718

Name: +ve in-silico MS/MS by CFM-ID for QNCACYLJYJDQSM-UHFFFAOYSA-N
ID: QNCACYLJYJDQSM-UHFFFAOYSA-N
Comment: Energy2
Num peaks: 18
43.01784114 2.723929283
57.0334912 1.755732847
71.01275576 2.159252508
73.02840582 14.08353227
75.04405588 2.819523762
85.02840582 6.464647563
87.04405588 10.34414462
89.05970595 1.508981509
115.0389705 6.143486333
117.0182351 1.51713479
117.0546206 9.866396322
119.0338851 2.901472399
119.0702706 1.573654436
133.0495352 1.786305624
143.0338851 1.960863718
145.0495352 7.810188958
147.0651853 3.675599376
163.0600999 1.533070984

Name: +ve in-silico MS/MS by CFM-ID for ZJOCPMJVJRQZEO-UHFFFAOYSA-N
ID: ZJOCPMJVJRQZEO-UHFFFAOYSA-N
Comment: Energy0
Num peaks: 9
87.04405588 2.592360037
103.0389705 2.222222216
105.0546206 2.120378603
145.0495352 4.248347061
161.0444498 2.029544204
163.0600999 13.94962017
173.0444498 2.801747517
191.0550145 18.71747149
209.0655792 33.04438226

Name: +ve in-silico MS/MS by CFM-ID for ZJOCPMJVJRQZEO-UHFFFAOYSA-N
ID: ZJOCPMJVJRQZEO-UHFFFAOYSA-N
Comment: Energy1
Num peaks: 10
87.04405588 1.428981173
145.0495352 7.056034692
147.0651853 2.105358733
161.0444498 1.812364869
163.0600999 7.682098832
165.0757499 1.967235227
173.0444498 12.38338285
179.0550145 1.577267542
191.0550145 26.47561711
209.0655792 18.71351766

Name: +ve in-silico MS/MS by CFM-ID for ZJOCPMJVJRQZEO-UHFFFAOYSA-N
ID: ZJOCPMJVJRQZEO-UHFFFAOYSA-N
Comment: Energy2
Num peaks: 25
25.00727645 1.214868566
27.02292652 1.161829662
43.01784114 1.937576363
45.0334912 4.381451974
47.01275576 3.451681953
55.01784114 3.251227358
57.0334912 4.525017058
59.04914126 2.037445526
69.0334912 1.29311184
71.01275576 1.366105354
73.02840582 6.355294844
75.04405588 10.54409426
77.05970595 1.325229377
83.01275576 2.272132788
85.02840582 6.956804749
87.04405588 7.732986936
89.05970595 6.428861035
101.0233204 1.684027908
103.002585 1.73925959
103.0389705 2.85356738
105.0182351 1.163293718
105.0546206 2.955941369
133.0131497 1.207105168
135.0287997 1.227196866
145.0495352 1.505858262

Name: +ve in-silico MS/MS by CFM-ID for FWXHUDOMSAFCBI-UHFFFAOYSA-N
ID: FWXHUDOMSAFCBI-UHFFFAOYSA-N
Comment: Energy0
Num peaks: 11
59.01275576 3.753858061
61.02840582 5.436923113
71.01275576 2.418169241
89.02332044 6.194992639
101.0233204 2.278661627
119.0338851 3.62703206
147.0287997 2.10498347
149.0444498 2.26281462
173.0444498 10.72274221
191.0550145 23.40816075
209.0655792 18.74872727

Name: +ve in-silico MS/MS by CFM-ID for FWXHUDOMSAFCBI-UHFFFAOYSA-N
ID: FWXHUDOMSAFCBI-UHFFFAOYSA-N
Comment: Energy1
Num peaks: 15
43.01784114 3.735129509
45.0334912 2.777276518
59.01275576 6.86485291
61.02840582 18.56326179
63.04405588 5.724076304
71.01275576 6.573092895
73.02840582 3.809722593
89.02332044 6.490393321
101.0233204 5.753459377
103.0389705 2.646246848
119.0338851 3.505410434
131.0338851 2.413935817
149.0444498 2.130004886
173.0444498 4.866228066
191.0550145 4.726041002

Name: +ve in-silico MS/MS by CFM-ID for FWXHUDOMSAFCBI-UHFFFAOYSA-N
ID: FWXHUDOMSAFCBI-UHFFFAOYSA-N
Comment: Energy2
Num peaks: 14
31.01784114 2.463291662
41.00219107 4.258455061
43.01784114 11.24125902
45.0334912 5.302549423
56.99710569 5.50607918
59.01275576 9.278206114
61.02840582 12.71485265
63.04405588 2.663840866
68.99710569 2.759913968
71.01275576 9.176609916
73.02840582 5.155841357
89.02332044 4.692196768
101.0233204 4.170094914
103.0389705 2.511944702

Name: +ve in-silico MS/MS by CFM-ID for ITVBGADMMXVRER-UHFFFAOYSA-N
ID: ITVBGADMMXVRER-UHFFFAOYSA-N
Comment: Energy0
Num peaks: 8
87.04405588 3.713217331
115.0389705 4.27499596
143.0338851 3.067095091
145.0495352 4.842316808
161.0444498 7.049337727
163.0600999 9.078314248
191.0550145 17.87593787
209.0655792 31.15998036

Name: +ve in-silico MS/MS by CFM-ID for ITVBGADMMXVRER-UHFFFAOYSA-N
ID: ITVBGADMMXVRER-UHFFFAOYSA-N
Comment: Energy1
Num peaks: 7
39.02292652 4.432049255
41.03857658 44.0107918
43.05422664 5.249751803
45.06987671 4.81636232
71.04914126 5.478166396
87.04405588 9.446313123
89.05970595 8.596116588

Name: +ve in-silico MS/MS by CFM-ID for ITVBGADMMXVRER-UHFFFAOYSA-N
ID: ITVBGADMMXVRER-UHFFFAOYSA-N
Comment: Energy2
Num peaks: 14
41.03857658 27.41586376
43.05422664 3.906405719
71.04914126 3.414915743
73.06479133 2.121589589
87.04405588 3.303415903
89.05970595 4.953320798
103.002585 2.282510215
105.0182351 4.091877538
115.0389705 6.382147539
117.0546206 2.844218339
145.0495352 11.82516867
147.0651853 3.452890215
173.0444498 2.458313734
191.0550145 2.338613008

Name: +ve in-silico MS/MS by CFM-ID for KCUIVAQFNSIAFG-UHFFFAOYSA-N
ID: KCUIVAQFNSIAFG-UHFFFAOYSA-N
Comment: Energy0
Num peaks: 10
59.01275576 5.992239205
61.02840582 1.498875347
89.02332044 9.459485286
119.0338851 7.560323366
149.0444498 2.696588356
173.0444498 3.413167221
177.0393644 8.826608385
179.0550145 1.568912756
191.0550145 17.92025673
209.0655792 21.10859499

Name: +ve in-silico MS/MS by CFM-ID for KCUIVAQFNSIAFG-UHFFFAOYSA-N
ID: KCUIVAQFNSIAFG-UHFFFAOYSA-N
Comment: Energy1
Num peaks: 14
41.00219107 2.151484874
56.99710569 2.288325232
59.01275576 17.78974951
61.02840582 8.39684886
71.01275576 4.265661399
73.02840582 2.674807251
89.02332044 11.25682174
91.0389705 3.820516922
101.0233204 7.069906243
103.0389705 2.828469922
119.0338851 9.283427427
121.0495352 2.136748457
173.0444498 2.508373087
191.0550145 3.534883401

Name: +ve in-silico MS/MS by CFM-ID for KCUIVAQFNSIAFG-UHFFFAOYSA-N
ID: KCUIVAQFNSIAFG-UHFFFAOYSA-N
Comment: Energy2
Num peaks: 15
29.00219107 3.094139683
31.01784114 2.658161446
33.0334912 1.792755352
41.00219107 3.440291816
43.01784114 2.991824527
56.99710569 5.611577706
59.01275576 26.57971485
61.02840582 10.13558473
71.01275576 4.523604214
73.02840582 4.023180004
87.00767038 1.639414813
89.02332044 7.526445657
101.0233204 2.554670943
103.0389705 2.514528471
131.0338851 1.723705018

Name: +ve in-silico MS/MS by CFM-ID for YZILQWBKAIRJHX-UHFFFAOYSA-N
ID: YZILQWBKAIRJHX-UHFFFAOYSA-N
Comment: Energy0
Num peaks: 10
59.01275576 5.335225833
89.02332044 8.421840671
91.0389705 1.782094811
119.0338851 4.636240861
149.0444498 1.951034539
159.0287997 1.973242962
173.0444498 6.149928925
177.0393644 4.366465923
191.0550145 22.15958536
209.0655792 24.63309119

Name: +ve in-silico MS/MS by CFM-ID for YZILQWBKAIRJHX-UHFFFAOYSA-N
ID: YZILQWBKAIRJHX-UHFFFAOYSA-N
Comment: Energy1
Num peaks: 15
43.01784114 3.493730135
59.01275576 17.45710072
61.02840582 6.343895795
71.01275576 5.682642173
73.02840582 4.13081941
89.02332044 11.42381896
91.0389705 4.47324632
101.0233204 4.535414849
103.0389705 2.610214567
119.0338851 6.09518967
121.0495352 1.738166832
131.0338851 2.067174552
173.0444498 3.607936066
191.0550145 4.880187264
209.0655792 2.216891043

Name: +ve in-silico MS/MS by CFM-ID for YZILQWBKAIRJHX-UHFFFAOYSA-N
ID: YZILQWBKAIRJHX-UHFFFAOYSA-N
Comment: Energy2
Num peaks: 17
31.01784114 2.171346074
41.00219107 4.063456859
43.01784114 4.264778313
44.99710569 2.225362484
45.0334912 2.961208178
56.99710569 4.55072344
59.01275576 15.31669658
61.02840582 2.883575802
71.01275576 7.08116219
73.02840582 10.23586237
75.00767038 2.11874124
75.04405588 3.708817458
87.00767038 1.603409847
89.02332044 9.548976648
91.0389705 4.905402837
101.0233204 2.212001147
103.0389705 1.725887389

Name: +ve in-silico MS/MS by CFM-ID for JAAVQDPFXFZEII-UHFFFAOYSA-N
ID: JAAVQDPFXFZEII-UHFFFAOYSA-N
Comment: Energy0
Num peaks: 12
59.01275576 4.936630622
75.00767038 3.593077815
89.02332044 1.989346579
119.0338851 2.324748374
131.0338851 1.887228663
133.0495352 2.267449983
149.0444498 1.737862263
163.0600999 4.499544727
173.0444498 8.816504325
177.0393644 2.089649569
191.0550145 24.28554088
209.0655792 22.17912642

Name: +ve in-silico MS/MS by CFM-ID for JAAVQDPFXFZEII-UHFFFAOYSA-N
ID: JAAVQDPFXFZEII-UHFFFAOYSA-N
Comment: Energy1
Num peaks: 19
41.00219107 2.395218174
43.01784114 2.295952807
56.99710569 1.648608108
59.01275576 16.27510266
61.02840582 7.709315568
71.01275576 2.224814791
73.02840582 5.810492027
89.02332044 2.450810661
101.0233204 2.98396306
103.0389705 3.260755612
115.0389705 3.992883451
119.0338851 3.365528192
131.0338851 2.11666129
133.0495352 5.36517419
145.0495352 2.373764477
163.0600999 1.988974399
173.0444498 6.369917284
191.0550145 5.855197603
209.0655792 2.262654728

Name: +ve in-silico MS/MS by CFM-ID for JAAVQDPFXFZEII-UHFFFAOYSA-N
ID: JAAVQDPFXFZEII-UHFFFAOYSA-N
Comment: Energy2
Num peaks: 19
29.00219107 2.077553223
31.01784114 2.210381011
41.00219107 3.72628297
43.01784114 3.266295418
45.0334912 8.23407995
47.04914126 1.594601528
56.99710569 5.623863022
59.01275576 12.48252274
61.02840582 4.298420582
71.01275576 2.036765783
73.02840582 9.136702753
75.00767038 4.002894067
75.04405588 5.314395789
87.00767038 1.497467859
89.02332044 2.875683018
101.0233204 3.252333118
103.0389705 5.532779909
117.0546206 1.854651671
119.0338851 2.237534687

Name: +ve in-silico MS/MS by CFM-ID for HSDAXSHURZEDBR-UHFFFAOYSA-N
ID: HSDAXSHURZEDBR-UHFFFAOYSA-N
Comment: Energy0
Num peaks: 12
59.01275576 3.878484212
61.02840582 1.544491201
75.00767038 4.910093479
103.0389705 3.194400162
105.0182351 1.452315691
133.0495352 4.094224245
145.0495352 1.658603924
163.0600999 5.061645766
173.0444498 8.383141307
177.0393644 2.096017645
191.0550145 23.52958827
209.0655792 21.52096523

Name: +ve in-silico MS/MS by CFM-ID for HSDAXSHURZEDBR-UHFFFAOYSA-N
ID: HSDAXSHURZEDBR-UHFFFAOYSA-N
Comment: Energy1
Num peaks: 21
56.99710569 2.170754254
59.01275576 8.869326649
61.02840582 4.29934484
73.02840582 3.437692396
75.00767038 6.282906957
77.02332044 2.497063935
85.02840582 2.255855471
87.00767038 2.73371042
103.0389705 6.453202624
105.0182351 1.626694767
105.0546206 1.724142446
115.0389705 5.447345838
117.0546206 2.082959963
131.0338851 1.624919422
133.0495352 6.137673538
135.0651853 1.456361448
145.0495352 2.455376069
163.0600999 3.379510262
173.0444498 6.470125801
191.0550145 6.624548906
209.0655792 2.70115006

Name: +ve in-silico MS/MS by CFM-ID for HSDAXSHURZEDBR-UHFFFAOYSA-N
ID: HSDAXSHURZEDBR-UHFFFAOYSA-N
Comment: Energy2
Num peaks: 20
29.00219107 3.428864606
31.01784114 1.88243289
41.00219107 1.694823929
43.01784114 2.452029859
45.0334912 11.21624993
47.04914126 1.44534997
56.99710569 6.019623429
59.01275576 11.79226117
61.02840582 4.349766757
71.01275576 3.484343787
73.02840582 7.231443468
75.00767038 5.557861369
75.04405588 4.274188309
77.02332044 1.663320723
87.00767038 1.882821226
87.04405588 4.095390808
89.02332044 2.039641236
89.05970595 1.434957731
103.0389705 2.994575839
133.0495352 1.914737143

Name: +ve in-silico MS/MS by CFM-ID for HVXLPOUHPBGOQA-UHFFFAOYSA-N
ID: HVXLPOUHPBGOQA-UHFFFAOYSA-N
Comment: Energy0
Num peaks: 15
59.01275576 1.420509981
73.02840582 4.556687098
75.00767038 4.74827898
103.0389705 4.017645047
105.0182351 2.940067446
117.0182351 1.319796384
133.0495352 3.793521967
135.0287997 1.633580521
145.0495352 1.28400103
161.0444498 1.628423895
163.0600999 4.610307014
173.0444498 5.902427131
177.0393644 2.015959338
191.0550145 19.90816846
209.0655792 20.75875009

Name: +ve in-silico MS/MS by CFM-ID for HVXLPOUHPBGOQA-UHFFFAOYSA-N
ID: HVXLPOUHPBGOQA-UHFFFAOYSA-N
Comment: Energy1
Num peaks: 24
43.01784114 2.188284738
45.0334912 2.914841414
55.01784114 1.517484468
56.99710569 2.02225589
57.0334912 1.679657009
59.01275576 7.802696218
61.02840582 1.791568839
73.02840582 12.24199693
75.00767038 4.737061072
75.04405588 5.660506172
77.02332044 1.89041144
85.02840582 2.259735146
87.00767038 3.63000782
87.04405588 1.345053447
89.02332044 2.49528214
103.0389705 4.679505745
105.0182351 3.362407683
115.0389705 3.169437601
133.0495352 3.49038214
145.0495352 1.558765482
163.0600999 1.588185216
173.0444498 3.014547756
191.0550145 3.632814755
209.0655792 1.667522964

Name: +ve in-silico MS/MS by CFM-ID for HVXLPOUHPBGOQA-UHFFFAOYSA-N
ID: HVXLPOUHPBGOQA-UHFFFAOYSA-N
Comment: Energy2
Num peaks: 20
29.00219107 3.938318856
31.01784114 2.310652904
41.00219107 1.331773013
43.01784114 4.981543004
45.0334912 11.81101607
47.04914126 6.425683475
55.01784114 1.296467011
56.99710569 6.110463403
57.0334912 1.290980806
59.01275576 10.34912446
61.02840582 3.705418015
71.01275576 2.139097429
73.02840582 6.391218648
75.00767038 5.919447486
75.04405588 2.051811401
77.02332044 1.421566089
87.00767038 3.647113837
87.04405588 1.410293604
89.02332044 2.677373278
105.0182351 1.334041869

Name: +ve in-silico MS/MS by CFM-ID for FBMOOAARYJYPMC-UHFFFAOYSA-N
ID: FBMOOAARYJYPMC-UHFFFAOYSA-N
Comment: Energy0
Num peaks: 7
119.0338851 2.161030874
145.0495352 9.439410031
147.0651853 3.229218681
163.0600999 8.864178674
173.0444498 8.574763758
191.0550145 27.91284689
209.0655792 21.80594104

Name: +ve in-silico MS/MS by CFM-ID for FBMOOAARYJYPMC-UHFFFAOYSA-N
ID: FBMOOAARYJYPMC-UHFFFAOYSA-N
Comment: Energy1
Num peaks: 14
57.0334912 2.299454178
73.02840582 3.591498345
85.02840582 4.538447182
103.0389705 3.724373043
115.0389705 4.211176879
117.0546206 3.762304297
119.0338851 2.743055903
143.0338851 3.644176157
145.0495352 12.53914556
147.0651853 6.150208082
163.0600999 5.477226866
173.0444498 10.26539989
191.0550145 14.46413347
209.0655792 4.075897376

Name: +ve in-silico MS/MS by CFM-ID for FBMOOAARYJYPMC-UHFFFAOYSA-N
ID: FBMOOAARYJYPMC-UHFFFAOYSA-N
Comment: Energy2
Num peaks: 17
57.0334912 4.078495416
71.01275576 4.297120144
73.02840582 11.89312139
75.04405588 1.957936254
85.02840582 1.382065803
101.0233204 1.501043635
103.0389705 3.09558506
115.0389705 7.723538189
117.0546206 9.954096667
119.0338851 2.18440606
121.0495352 1.653683362
131.0338851 2.049764766
143.0338851 1.608384321
145.0495352 16.99374065
147.0651853 7.263874963
173.0444498 1.959488364
191.0550145 1.464490086

Name: +ve in-silico MS/MS by CFM-ID for SFOXUIWZTSTZLB-UHFFFAOYSA-N
ID: SFOXUIWZTSTZLB-UHFFFAOYSA-N
Comment: Energy0
Num peaks: 6
145.0495352 7.792118222
147.0651853 2.880709584
163.0600999 8.246537498
173.0444498 15.6435983
191.0550145 29.5652745
209.0655792 18.79835468

Name: +ve in-silico MS/MS by CFM-ID for SFOXUIWZTSTZLB-UHFFFAOYSA-N
ID: SFOXUIWZTSTZLB-UHFFFAOYSA-N
Comment: Energy1
Num peaks: 15
27.02292652 1.333732546
55.01784114 3.094376544
73.02840582 5.904328612
103.0389705 2.325477726
115.0389705 2.665405365
117.0546206 4.160088258
131.0338851 3.25117495
143.0338851 3.778498509
145.0495352 13.19730035
147.0651853 5.18512673
149.0444498 1.84334496
163.0600999 6.863451458
173.0444498 11.2134294
191.0550145 12.95663417
209.0655792 3.534065078

Name: +ve in-silico MS/MS by CFM-ID for SFOXUIWZTSTZLB-UHFFFAOYSA-N
ID: SFOXUIWZTSTZLB-UHFFFAOYSA-N
Comment: Energy2
Num peaks: 15
41.00219107 1.62210182
59.01275576 1.955879092
101.0233204 1.985700757
103.0389705 16.18406959
105.0546206 2.170820462
115.0389705 4.983117541
117.0546206 12.83632977
119.0702706 1.80349694
131.0338851 8.768859839
143.0338851 2.312151035
145.0495352 15.22913597
147.0651853 5.757342947
163.0600999 1.64079657
173.0444498 2.389061403
191.0550145 1.433382716

Name: +ve in-silico MS/MS by CFM-ID for FHTWPTWNZYCJOD-UHFFFAOYSA-N
ID: FHTWPTWNZYCJOD-UHFFFAOYSA-N
Comment: Energy0
Num peaks: 6
31.01784114 2.817209763
33.0334912 0.5688573897
47.01275576 0.6681319986
173.0444498 1.419533784
191.0550145 22.66523146
209.0655792 68.70129368

Name: +ve in-silico MS/MS by CFM-ID for FHTWPTWNZYCJOD-UHFFFAOYSA-N
ID: FHTWPTWNZYCJOD-UHFFFAOYSA-N
Comment: Energy1
Num peaks: 8
31.01784114 3.171913476
143.0338851 4.836445567
161.0444498 3.809761689
163.0600999 5.57480545
173.0444498 4.058310166
179.0550145 3.606698123
191.0550145 26.21325377
209.0655792 30.71637736

Name: +ve in-silico MS/MS by CFM-ID for FHTWPTWNZYCJOD-UHFFFAOYSA-N
ID: FHTWPTWNZYCJOD-UHFFFAOYSA-N
Comment: Energy2
Num peaks: 16
15.02292652 5.965510942
29.00219107 3.453438876
31.01784114 30.93767795
33.0334912 7.287774215
41.00219107 1.799891612
44.99710569 1.2929626
47.01275576 1.859887573
59.01275576 1.551353125
75.04405588 1.339708836
89.02332044 1.278177314
129.0182351 1.267869944
143.0338851 1.296235106
145.0495352 1.709305273
161.0444498 1.247601844
173.0444498 11.28788486
191.0550145 7.309645022

Name: +ve in-silico MS/MS by CFM-ID for UNSKAUSCLTVFGO-UHFFFAOYSA-N
ID: UNSKAUSCLTVFGO-UHFFFAOYSA-N
Comment: Energy0
Num peaks: 10
59.01275576 5.941290322
89.02332044 9.593566075
119.0338851 7.621468981
149.0444498 2.671353882
161.0444498 1.75027829
173.0444498 3.481768548
177.0393644 7.280148524
179.0550145 2.966869521
191.0550145 18.25675597
209.0655792 20.7626116

Name: +ve in-silico MS/MS by CFM-ID for UNSKAUSCLTVFGO-UHFFFAOYSA-N
ID: UNSKAUSCLTVFGO-UHFFFAOYSA-N
Comment: Energy1
Num peaks: 14
41.00219107 2.857803355
56.99710569 2.248626619
59.01275576 18.56537822
61.02840582 8.831696723
71.01275576 3.54552848
73.02840582 2.672754459
89.02332044 12.25899999
91.0389705 3.74160616
101.0233204 6.351158137
103.0389705 2.86809364
119.0338851 10.11884288
121.0495352 2.121319326
173.0444498 2.06263124
191.0550145 3.137638518

Name: +ve in-silico MS/MS by CFM-ID for UNSKAUSCLTVFGO-UHFFFAOYSA-N
ID: UNSKAUSCLTVFGO-UHFFFAOYSA-N
Comment: Energy2
Num peaks: 15
29.00219107 4.960143662
33.0334912 1.781070187
41.00219107 3.760599069
43.01784114 3.164707244
56.99710569 4.777966616
59.01275576 26.44315662
61.02840582 10.36013702
71.01275576 4.23670632
73.02840582 4.114586451
75.04405588 1.587609858
89.02332044 7.688889139
101.0233204 2.837175033
103.0389705 2.607733672
131.0338851 1.636726068
133.0495352 1.509474009

Name: +ve in-silico MS/MS by CFM-ID for JNIQBPHJIAOMQU-UHFFFAOYSA-N
ID: JNIQBPHJIAOMQU-UHFFFAOYSA-N
Comment: Energy0
Num peaks: 14
59.01275576 1.352578061
73.02840582 3.768683124
75.00767038 4.550128967
89.02332044 1.340564412
103.0389705 2.988868599
105.0182351 2.877535273
117.0182351 1.123349234
133.0495352 2.98296154
135.0287997 2.405041665
145.0495352 1.487461397
163.0600999 3.654400039
173.0444498 9.795373185
191.0550145 23.66967267
209.0655792 18.07331367

Name: +ve in-silico MS/MS by CFM-ID for JNIQBPHJIAOMQU-UHFFFAOYSA-N
ID: JNIQBPHJIAOMQU-UHFFFAOYSA-N
Comment: Energy1
Num peaks: 23
43.01784114 3.245216101
55.01784114 3.204288052
56.99710569 2.294142011
59.01275576 9.907155602
61.02840582 2.617319626
73.02840582 5.859641231
75.00767038 4.919677372
75.04405588 1.710153725
77.02332044 2.001331695
85.02840582 4.212124648
87.00767038 3.560879637
87.04405588 1.700470133
89.02332044 4.038951567
103.0389705 3.739915913
105.0182351 3.607841586
115.0389705 3.793962349
117.0182351 2.438952088
133.0495352 3.266624992
135.0287997 2.159564112
145.0495352 1.70895133
173.0444498 4.22010875
191.0550145 4.169074708
209.0655792 1.698830929

Name: +ve in-silico MS/MS by CFM-ID for JNIQBPHJIAOMQU-UHFFFAOYSA-N
ID: JNIQBPHJIAOMQU-UHFFFAOYSA-N
Comment: Energy2
Num peaks: 23
29.00219107 3.495408346
41.00219107 1.275185619
43.01784114 3.800736737
44.99710569 1.419979763
55.01784114 4.187924964
56.99710569 5.885636041
57.0334912 2.548773085
59.01275576 12.44989535
61.02840582 6.466160211
72.99202031 1.235567975
73.02840582 4.429922366
75.00767038 7.083724004
77.02332044 2.127736965
83.01275576 1.159610807
85.02840582 4.442851067
87.00767038 3.733600699
87.04405588 2.562363579
89.02332044 3.87029914
103.0389705 1.365092213
105.0182351 1.697548607
115.0389705 1.211191289
117.0182351 2.21154327
119.0338851 1.740840509

Name: +ve in-silico MS/MS by CFM-ID for GAWGHLSOUSXQNX-UHFFFAOYSA-N
ID: GAWGHLSOUSXQNX-UHFFFAOYSA-N
Comment: Energy0
Num peaks: 10
59.01275576 5.233758702
89.02332044 8.468157877
119.0338851 4.601681193
149.0444498 1.925816228
161.0444498 2.025853676
173.0444498 6.090868434
177.0393644 2.859268881
179.0550145 2.52624983
191.0550145 22.75194203
209.0655792 24.20238828

Name: +ve in-silico MS/MS by CFM-ID for GAWGHLSOUSXQNX-UHFFFAOYSA-N
ID: GAWGHLSOUSXQNX-UHFFFAOYSA-N
Comment: Energy1
Num peaks: 14
41.00219107 3.241042167
59.01275576 17.66157438
61.02840582 7.703978839
71.01275576 4.998231596
73.02840582 4.154359777
89.02332044 12.4453717
91.0389705 4.371945202
101.0233204 4.242399668
103.0389705 2.645979702
119.0338851 6.436472732
131.0338851 2.183257996
173.0444498 3.281532052
191.0550145 4.456768098
209.0655792 2.315363397

Name: +ve in-silico MS/MS by CFM-ID for GAWGHLSOUSXQNX-UHFFFAOYSA-N
ID: GAWGHLSOUSXQNX-UHFFFAOYSA-N
Comment: Energy2
Num peaks: 16
29.00219107 2.653094846
41.00219107 3.946596441
43.01784114 3.269677067
44.99710569 2.219059308
45.0334912 3.235824898
56.99710569 2.711693535
59.01275576 16.34479087
61.02840582 4.808979247
71.01275576 6.920683128
73.02840582 10.39788604
75.00767038 2.112746936
75.04405588 3.681143137
89.02332044 9.551138508
91.0389705 4.832371769
101.0233204 2.234065383
103.0389705 1.717970075

Name: +ve in-silico MS/MS by CFM-ID for QGGOCWIJGWDKHC-UHFFFAOYSA-N
ID: QGGOCWIJGWDKHC-UHFFFAOYSA-N
Comment: Energy0
Num peaks: 12
59.01275576 4.989596782
75.00767038 3.566098708
89.02332044 1.994478786
119.0338851 2.295584914
133.0495352 2.572594502
145.0495352 1.726082704
149.0444498 1.716460886
163.0600999 4.630905753
173.0444498 8.653340272
179.0550145 1.747437947
191.0550145 24.64526948
209.0655792 21.81090577

Name: +ve in-silico MS/MS by CFM-ID for QGGOCWIJGWDKHC-UHFFFAOYSA-N
ID: QGGOCWIJGWDKHC-UHFFFAOYSA-N
Comment: Energy1
Num peaks: 19
41.00219107 3.258933571
43.01784114 1.540418771
59.01275576 17.46304591
61.02840582 8.218443328
71.01275576 2.11817329
73.02840582 6.088839277
75.00767038 1.595301757
89.02332044 2.757784836
101.0233204 2.647779045
103.0389705 3.78152011
115.0389705 3.254843095
119.0338851 3.418861747
131.0338851 1.878198034
133.0495352 5.924192453
145.0495352 2.024273559
163.0600999 2.174882382
173.0444498 5.283803115
191.0550145 5.273353527
209.0655792 2.364226432

Name: +ve in-silico MS/MS by CFM-ID for QGGOCWIJGWDKHC-UHFFFAOYSA-N
ID: QGGOCWIJGWDKHC-UHFFFAOYSA-N
Comment: Energy2
Num peaks: 18
29.00219107 3.36411094
41.00219107 4.188716116
43.01784114 3.474255812
45.0334912 8.098128679
47.04914126 1.580793219
56.99710569 4.621772339
59.01275576 12.24847347
61.02840582 4.696411123
71.01275576 2.297598458
73.02840582 9.261717172
75.00767038 3.959937669
75.04405588 5.276376295
87.00767038 1.542271746
89.02332044 3.032674867
101.0233204 2.908172822
103.0389705 5.8676033
117.0546206 1.920146429
119.0338851 2.08424265

Name: +ve in-silico MS/MS by CFM-ID for XBWZJBAVAXWBED-UHFFFAOYSA-N
ID: XBWZJBAVAXWBED-UHFFFAOYSA-N
Comment: Energy0
Num peaks: 11
59.01275576 3.50541531
75.00767038 4.866186664
103.0389705 3.585775913
133.0495352 4.424231842
145.0495352 1.810252882
161.0444498 1.619276557
163.0600999 5.339842541
173.0444498 8.409080491
179.0550145 1.630481371
191.0550145 23.75578491
209.0655792 21.16894698

Name: +ve in-silico MS/MS by CFM-ID for XBWZJBAVAXWBED-UHFFFAOYSA-N
ID: XBWZJBAVAXWBED-UHFFFAOYSA-N
Comment: Energy1
Num peaks: 20
56.99710569 2.043735565
59.01275576 7.752346672
61.02840582 4.217705565
73.02840582 4.142459205
75.00767038 6.290371816
77.02332044 2.48385992
85.02840582 1.461315175
87.00767038 2.935575392
103.0389705 8.410317275
105.0182351 1.658040811
105.0546206 1.833451101
115.0389705 4.457165282
117.0546206 1.958207259
133.0495352 7.136881703
135.0651853 1.47608317
145.0495352 2.945055729
163.0600999 3.615514941
173.0444498 6.179307421
191.0550145 6.198559543
209.0655792 2.834046744

Name: +ve in-silico MS/MS by CFM-ID for XBWZJBAVAXWBED-UHFFFAOYSA-N
ID: XBWZJBAVAXWBED-UHFFFAOYSA-N
Comment: Energy2
Num peaks: 20
29.00219107 4.20383639
41.00219107 2.085095006
43.01784114 2.596856427
45.0334912 10.90240799
47.04914126 1.399003805
56.99710569 5.86771441
59.01275576 11.58938847
61.02840582 4.146626775
71.01275576 2.058739384
73.02840582 7.113738611
75.00767038 5.457294531
75.04405588 5.551751223
77.02332044 1.626349708
85.02840582 1.625838391
87.00767038 1.879334263
87.04405588 4.564225436
89.02332044 1.909410398
103.0389705 3.310065416
105.0546206 1.15855307
133.0495352 2.000799246

Name: +ve in-silico MS/MS by CFM-ID for HCQISUFWFYMWKK-UHFFFAOYSA-N
ID: HCQISUFWFYMWKK-UHFFFAOYSA-N
Comment: Energy0
Num peaks: 13
59.01275576 1.375675867
73.02840582 4.932529799
75.00767038 4.747161755
75.04405588 2.09675149
103.0389705 4.287658236
105.0182351 3.017013442
133.0495352 3.956461097
161.0444498 1.48714496
163.0600999 4.686506782
173.0444498 5.858526568
177.0393644 2.373003508
191.0550145 20.34799591
209.0655792 21.26503634

Name: +ve in-silico MS/MS by CFM-ID for HCQISUFWFYMWKK-UHFFFAOYSA-N
ID: HCQISUFWFYMWKK-UHFFFAOYSA-N
Comment: Energy1
Num peaks: 23
43.01784114 1.730247317
56.99710569 1.895059601
59.01275576 7.42069296
61.02840582 1.487868163
73.02840582 10.71221559
75.00767038 5.251275277
75.04405588 5.239556726
77.02332044 2.052586494
85.02840582 1.177833535
87.00767038 4.043868622
89.02332044 2.585444063
101.0233204 1.397327204
103.0389705 7.044404758
105.0182351 4.018482527
105.0546206 1.767529905
115.0389705 3.236341199
117.0546206 1.471242604
133.0495352 5.271258615
145.0495352 1.655840318
163.0600999 2.214772067
173.0444498 2.990794682
191.0550145 4.272152434
209.0655792 2.18619249

Name: +ve in-silico MS/MS by CFM-ID for HCQISUFWFYMWKK-UHFFFAOYSA-N
ID: HCQISUFWFYMWKK-UHFFFAOYSA-N
Comment: Energy2
Num peaks: 19
15.02292652 1.319064007
29.00219107 3.150404435
41.00219107 2.834991458
43.01784114 10.83835252
45.0334912 5.496963799
55.01784114 2.354300164
56.99710569 4.197752429
57.0334912 4.536739171
59.01275576 10.23313027
59.04914126 2.119257945
61.02840582 1.996950996
71.01275576 2.307742054
73.02840582 10.54555766
75.00767038 3.694397021
75.04405588 7.270584044
85.02840582 1.442701606
87.00767038 2.92716397
89.02332044 2.287206925
103.0389705 1.430072201

Name: +ve in-silico MS/MS by CFM-ID for UCRBNMVSPAARSR-UHFFFAOYSA-N
ID: UCRBNMVSPAARSR-UHFFFAOYSA-N
Comment: Energy0
Num peaks: 6
31.01784114 1.248419617
47.01275576 3.745822136
161.0444498 1.017670124
173.0444498 1.664785358
191.0550145 27.88539427
209.0655792 60.60294539

Name: +ve in-silico MS/MS by CFM-ID for UCRBNMVSPAARSR-UHFFFAOYSA-N
ID: UCRBNMVSPAARSR-UHFFFAOYSA-N
Comment: Energy1
Num peaks: 6
143.0338851 4.567033579
161.0444498 13.95551193
163.0600999 2.208110123
173.0444498 5.26084309
191.0550145 29.44353112
209.0655792 32.02913439

Name: +ve in-silico MS/MS by CFM-ID for UCRBNMVSPAARSR-UHFFFAOYSA-N
ID: UCRBNMVSPAARSR-UHFFFAOYSA-N
Comment: Energy2
Num peaks: 10
19.01784114 2.294612717
29.00219107 9.391524766
31.01784114 10.49228893
44.99710569 2.455012057
47.01275576 30.326758
49.02840582 7.82425221
143.0338851 3.098479203
145.0495352 2.315868728
173.0444498 6.757345414
191.0550145 5.5249713

Name: +ve in-silico MS/MS by CFM-ID for ILUQDOUDHSXHID-UHFFFAOYSA-N
ID: ILUQDOUDHSXHID-UHFFFAOYSA-N
Comment: Energy0
Num peaks: 6
163.0614373 12.85715311
165.0770873 1.133941937
167.0451185 0.6962324186
191.0563519 38.86774219
192.0403675 3.795900844
209.0669166 41.12957023

Name: +ve in-silico MS/MS by CFM-ID for ILUQDOUDHSXHID-UHFFFAOYSA-N
ID: ILUQDOUDHSXHID-UHFFFAOYSA-N
Comment: Energy1
Num peaks: 6
149.0457872 1.794586964
163.0614373 23.6500948
165.0770873 5.938123255
191.0563519 37.98260648
192.0403675 6.396823915
209.0669166 12.26326008

Name: +ve in-silico MS/MS by CFM-ID for ILUQDOUDHSXHID-UHFFFAOYSA-N
ID: ILUQDOUDHSXHID-UHFFFAOYSA-N
Comment: Energy2
Num peaks: 26
15.02292652 1.697561257
68.99710569 1.169155478
71.01275576 2.377496048
112.0505382 1.888215107
120.0556236 1.132511046
121.0396392 5.817821359
122.0348882 2.451968604
123.0552893 1.397037364
124.0393049 1.57701561
134.0348882 5.913445635
136.0505382 3.327488058
138.0185694 1.246819868
139.0502039 1.34784841
147.0665226 2.484323244
148.0505382 3.624053495
149.0345538 8.808919525
149.0457872 1.380558255
150.0298028 2.287135475
151.0138184 2.523999213
163.0614373 6.68332496
164.0454529 6.297338903
165.0294684 2.682117334
167.0451185 1.6875052
174.0298028 2.162463987
191.0563519 6.947175188
192.0403675 1.114680689

Name: +ve in-silico MS/MS by CFM-ID for KANQAUJQLDKGRZ-UHFFFAOYSA-N
ID: KANQAUJQLDKGRZ-UHFFFAOYSA-N
Comment: Energy0
Num peaks: 6
161.0457872 0.8970209195
163.0614373 12.76528929
165.0770873 1.116711138
191.0563519 37.87887788
192.0403675 3.326325333
209.0669166 40.77461594

Name: +ve in-silico MS/MS by CFM-ID for KANQAUJQLDKGRZ-UHFFFAOYSA-N
ID: KANQAUJQLDKGRZ-UHFFFAOYSA-N
Comment: Energy1
Num peaks: 6
163.0614373 22.42904527
165.0770873 5.75081118
174.0298028 1.773513472
191.0563519 34.52061471
192.0403675 4.460338248
209.0669166 11.93230793

Name: +ve in-silico MS/MS by CFM-ID for KANQAUJQLDKGRZ-UHFFFAOYSA-N
ID: KANQAUJQLDKGRZ-UHFFFAOYSA-N
Comment: Energy2
Num peaks: 22
43.02907452 1.232084817
45.04472458 1.097312969
72.05562361 1.217956722
99.00767038 1.200247681
106.0399735 2.853810773
107.0239891 16.7525987
109.0032537 1.549876586
109.0396392 5.685611448
132.0192381 1.207932327
134.0348882 4.232701653
135.0189038 17.9835377
136.0505382 1.754230185
137.0345538 3.833449099
139.0502039 1.585817152
148.0505382 1.257055225
151.0138184 3.076368008
153.0294684 4.547147515
162.0298028 2.309220487
163.0614373 1.831485736
164.0454529 2.4083042
174.0298028 1.161834683
191.0563519 1.668337989

Name: +ve in-silico MS/MS by CFM-ID for QBYZJIBFYDLQHA-UHFFFAOYSA-N
ID: QBYZJIBFYDLQHA-UHFFFAOYSA-N
Comment: Energy0
Num peaks: 6
161.0457872 1.040456685
163.0614373 14.91305508
165.0770873 1.315635799
178.0247174 5.125781286
191.0563519 17.29777162
209.0669166 53.49004749

Name: +ve in-silico MS/MS by CFM-ID for QBYZJIBFYDLQHA-UHFFFAOYSA-N
ID: QBYZJIBFYDLQHA-UHFFFAOYSA-N
Comment: Energy1
Num peaks: 7
160.0141527 1.93262931
163.0614373 27.2087912
165.0770873 8.414640941
173.0457872 3.088268814
178.0247174 5.443555962
191.0563519 18.77886258
209.0669166 17.04497813

Name: +ve in-silico MS/MS by CFM-ID for QBYZJIBFYDLQHA-UHFFFAOYSA-N
ID: QBYZJIBFYDLQHA-UHFFFAOYSA-N
Comment: Energy2
Num peaks: 29
15.02292652 3.216469101
53.01342445 1.724359606
57.04472458 1.049486953
70.03997355 1.419556532
72.05562361 2.087394122
107.0239891 12.03117178
109.0396392 3.227198413
120.0556236 1.300855881
125.0345538 1.469323415
134.0348882 7.370112322
135.0189038 8.368354073
136.0505382 1.249110669
137.0345538 3.972520131
145.0508726 1.13418721
146.0348882 1.973436942
147.0665226 1.910094164
148.0505382 2.797025101
149.0457872 2.675364524
151.0138184 2.881617254
153.0294684 2.753059606
160.0141527 1.585333525
161.0457872 1.29377571
162.0298028 1.434062816
163.0614373 4.339754376
164.0454529 1.491599568
173.0457872 1.719898024
175.0250518 1.137850831
178.0247174 1.334101521
191.0563519 1.565592674

Name: +ve in-silico MS/MS by CFM-ID for FHMUCIMKGKBUKF-UHFFFAOYSA-N
ID: FHMUCIMKGKBUKF-UHFFFAOYSA-N
Comment: Energy0
Num peaks: 6
149.0457872 6.830792538
177.0407018 20.09035714
179.0563519 2.142695173
191.0563519 2.432116967
192.0403675 4.719453648
209.0669166 58.7621775

Name: +ve in-silico MS/MS by CFM-ID for FHMUCIMKGKBUKF-UHFFFAOYSA-N
ID: FHMUCIMKGKBUKF-UHFFFAOYSA-N
Comment: Energy1
Num peaks: 6
149.0457872 14.64050819
151.0614373 3.090722419
177.0407018 20.7735845
191.0563519 5.584254348
192.0403675 10.24338101
209.0669166 27.63772223

Name: +ve in-silico MS/MS by CFM-ID for FHMUCIMKGKBUKF-UHFFFAOYSA-N
ID: FHMUCIMKGKBUKF-UHFFFAOYSA-N
Comment: Energy2
Num peaks: 18
43.02907452 2.90205403
106.0399735 1.612830242
107.0239891 16.21122176
109.0396392 1.906262832
122.0348882 3.360782042
132.0192381 4.004850905
133.0508726 3.050915313
134.0348882 4.882839868
135.0189038 6.565920477
149.0457872 14.20730523
150.0298028 1.261928319
151.0614373 1.396764805
159.0301371 1.392410838
160.0141527 4.659449495
161.0457872 4.37848179
162.0298028 1.859405288
163.0614373 1.481435956
177.0407018 4.8667937

Name: +ve in-silico MS/MS by CFM-ID for KPHIBLNUVRGOGU-UHFFFAOYSA-N
ID: KPHIBLNUVRGOGU-UHFFFAOYSA-N
Comment: Energy0
Num peaks: 13
56.99710569 1.899721521
61.02840582 4.975008439
87.00767038 6.645438374
91.0389705 4.16102008
117.0182351 4.663140077
121.0495352 4.212161864
147.0287997 2.068528676
161.0444498 1.828916411
173.0444498 3.374019559
177.0393644 7.675001878
179.0550145 1.434652261
191.0550145 16.97345516
209.0655792 21.47146082

Name: +ve in-silico MS/MS by CFM-ID for KPHIBLNUVRGOGU-UHFFFAOYSA-N
ID: KPHIBLNUVRGOGU-UHFFFAOYSA-N
Comment: Energy1
Num peaks: 18
43.01784114 2.494347545
45.0334912 2.157614283
56.99710569 3.239586534
59.01275576 3.864541683
61.02840582 15.32088867
63.04405588 6.362487742
73.02840582 5.0406264
75.04405588 1.784038381
87.00767038 6.787042782
89.02332044 3.292815387
91.0389705 4.889420806
99.00767038 2.471682349
103.0389705 5.355898816
117.0182351 4.384576498
121.0495352 5.031800911
173.0444498 3.041313478
191.0550145 3.906476051
209.0655792 1.826551108

Name: +ve in-silico MS/MS by CFM-ID for KPHIBLNUVRGOGU-UHFFFAOYSA-N
ID: KPHIBLNUVRGOGU-UHFFFAOYSA-N
Comment: Energy2
Num peaks: 16
29.00219107 2.631637912
31.01784114 3.173302181
43.01784114 4.711961375
45.0334912 4.08588856
56.99710569 13.36273475
59.01275576 10.50606429
61.02840582 13.68023201
63.04405588 3.209401255
71.01275576 2.30743321
73.02840582 5.527958665
75.04405588 2.773514545
87.00767038 7.066392369
89.02332044 1.699630728
91.0389705 2.039776873
103.0389705 2.293013202
131.0338851 1.722276884

Name: +ve in-silico MS/MS by CFM-ID for YRQFCWUOSHQXNV-UHFFFAOYSA-N
ID: YRQFCWUOSHQXNV-UHFFFAOYSA-N
Comment: Energy0
Num peaks: 13
61.02840582 4.706465804
72.99202031 4.051017287
73.02840582 1.353333446
91.0389705 1.881580943
117.0182351 2.69950285
135.0651853 1.573141083
145.0495352 1.549912725
147.0287997 1.76309518
163.0600999 4.529149037
173.0444498 8.155203447
177.0393644 1.521763075
191.0550145 23.85737258
209.0655792 22.69802244

Name: +ve in-silico MS/MS by CFM-ID for YRQFCWUOSHQXNV-UHFFFAOYSA-N
ID: YRQFCWUOSHQXNV-UHFFFAOYSA-N
Comment: Energy1
Num peaks: 20
43.01784114 2.970990945
45.0334912 2.585909149
61.02840582 16.32883342
63.04405588 6.998121865
71.01275576 2.316410127
72.99202031 2.008526105
73.02840582 5.467281278
75.04405588 2.124734682
91.0389705 1.854526581
99.00767038 1.780116273
101.0233204 2.498205688
117.0182351 3.539231118
117.0546206 4.470137809
119.0702706 1.75086573
135.0651853 4.389910021
145.0495352 2.151731215
163.0600999 1.962304778
173.0444498 6.595810417
191.0550145 5.968026653
209.0655792 2.240980436

Name: +ve in-silico MS/MS by CFM-ID for YRQFCWUOSHQXNV-UHFFFAOYSA-N
ID: YRQFCWUOSHQXNV-UHFFFAOYSA-N
Comment: Energy2
Num peaks: 19
29.00219107 1.472889619
31.01784114 2.61130279
43.01784114 5.211749898
45.0334912 11.45722382
56.99710569 6.483279436
59.01275576 3.229976606
61.02840582 7.49699697
63.04405588 2.052459654
71.01275576 5.986957452
72.99202031 6.311932103
73.02840582 6.749737697
75.00767038 1.439010467
75.04405588 4.284880427
87.00767038 2.927682235
101.0233204 3.173014412
103.0389705 2.937789098
117.0182351 2.735327882
117.0546206 1.684935684
119.0702706 2.356973086

Name: +ve in-silico MS/MS by CFM-ID for IXVMSIPWSDJMDA-UHFFFAOYSA-N
ID: IXVMSIPWSDJMDA-UHFFFAOYSA-N
Comment: Energy0
Num peaks: 13
56.99710569 1.863355642
61.02840582 3.027160466
72.99202031 5.488694691
103.002585 1.47651905
105.0546206 2.94407651
117.0546206 1.294208226
131.0338851 1.526499993
135.0651853 3.707006738
163.0600999 5.050511788
173.0444498 7.922709576
177.0393644 1.394441188
191.0550145 22.88800894
209.0655792 21.77822546

Name: +ve in-silico MS/MS by CFM-ID for IXVMSIPWSDJMDA-UHFFFAOYSA-N
ID: IXVMSIPWSDJMDA-UHFFFAOYSA-N
Comment: Energy1
Num peaks: 21
56.99710569 4.094893581
59.01275576 1.948754112
61.02840582 4.406304736
63.04405588 3.170709484
72.99202031 7.908267564
73.02840582 2.856454086
75.00767038 3.004658156
75.04405588 1.603004983
84.99202031 2.165438834
87.04405588 3.370511985
103.002585 1.549223825
105.0546206 5.819215262
117.0546206 6.378818503
119.0702706 2.20268231
135.0651853 5.666654415
145.0495352 2.221356152
147.0651853 1.517494249
163.0600999 3.161321608
173.0444498 7.66980259
191.0550145 6.974525892
209.0655792 2.686484589

Name: +ve in-silico MS/MS by CFM-ID for IXVMSIPWSDJMDA-UHFFFAOYSA-N
ID: IXVMSIPWSDJMDA-UHFFFAOYSA-N
Comment: Energy2
Num peaks: 20
29.00219107 2.328673923
31.01784114 2.590440473
43.01784114 2.460655941
44.99710569 1.646901036
45.0334912 13.19432111
56.99710569 8.396082204
59.01275576 2.855318688
61.02840582 4.738614988
63.04405588 1.422929862
72.99202031 9.223270613
73.02840582 6.174898459
75.00767038 1.971442908
75.04405588 6.539561157
83.01275576 1.24448982
87.04405588 4.226541884
89.05970595 5.466286589
101.0233204 1.786016839
105.0546206 1.804564517
117.0546206 1.342384601
131.0338851 1.334707648

Name: +ve in-silico MS/MS by CFM-ID for BHQVQMRAEMGROI-UHFFFAOYSA-N
ID: BHQVQMRAEMGROI-UHFFFAOYSA-N
Comment: Energy0
Num peaks: 14
71.01275576 1.588842017
72.99202031 5.354783055
75.04405588 4.967280693
77.05970595 1.986349535
103.002585 3.064967605
105.0546206 4.134696275
131.0338851 1.260857961
135.0651853 3.71216591
161.0444498 1.540087238
163.0600999 4.615779619
173.0444498 4.882011082
177.0393644 2.538264308
191.0550145 19.07168757
209.0655792 21.49404324

Name: +ve in-silico MS/MS by CFM-ID for BHQVQMRAEMGROI-UHFFFAOYSA-N
ID: BHQVQMRAEMGROI-UHFFFAOYSA-N
Comment: Energy1
Num peaks: 22
45.0334912 1.552374805
56.99710569 4.505323363
59.01275576 2.964157552
72.99202031 6.718056819
75.00767038 2.527320097
75.04405588 10.05618964
77.05970595 4.334989758
84.99202031 3.615296343
87.00767038 2.575203835
87.04405588 3.194639403
103.002585 3.731907457
105.0546206 6.001067412
107.0702706 1.499171971
117.0546206 4.746353168
119.0702706 1.655890855
135.0651853 4.609871408
145.0495352 1.708916241
147.0651853 1.218770841
163.0600999 1.893409939
173.0444498 4.037062792
191.0550145 5.098666965
209.0655792 2.079064847

Name: +ve in-silico MS/MS by CFM-ID for BHQVQMRAEMGROI-UHFFFAOYSA-N
ID: BHQVQMRAEMGROI-UHFFFAOYSA-N
Comment: Energy2
Num peaks: 20
15.02292652 1.391548088
29.00219107 1.779673624
41.00219107 2.096791079
43.01784114 3.830730158
44.99710569 1.458785169
45.0334912 11.73317849
47.04914126 2.909320172
56.99710569 4.790475947
57.0334912 3.457777718
59.01275576 2.972292956
59.04914126 7.317185745
61.02840582 3.211749729
71.01275576 5.605556287
72.99202031 6.789548626
73.02840582 2.815380076
75.04405588 8.450171945
77.05970595 4.540092386
84.99202031 1.662679484
87.00767038 1.443664152
87.04405588 2.234297234

Name: +ve in-silico MS/MS by CFM-ID for BCKVKFDMEFBSNF-UHFFFAOYSA-N
ID: BCKVKFDMEFBSNF-UHFFFAOYSA-N
Comment: Energy0
Num peaks: 16
45.0334912 2.049947258
72.99202031 5.279411604
75.04405588 4.543814359
103.002585 2.960909038
105.0546206 3.874181789
115.002585 1.056717832
131.0338851 1.100590311
133.0131497 1.613003352
135.0651853 3.672975559
145.0495352 1.117412194
161.0444498 1.169769764
163.0600999 4.617332864
173.0444498 5.38268966
177.0393644 1.021925971
191.0550145 20.10200927
209.0655792 20.58489579

Name: +ve in-silico MS/MS by CFM-ID for BCKVKFDMEFBSNF-UHFFFAOYSA-N
ID: BCKVKFDMEFBSNF-UHFFFAOYSA-N
Comment: Energy1
Num peaks: 24
45.0334912 2.727130394
56.99710569 3.963782221
57.0334912 1.613674645
59.01275576 4.347344632
59.04914126 1.933468656
61.02840582 1.234108782
72.99202031 6.020794425
73.02840582 1.363843313
75.00767038 2.220288275
75.04405588 14.20018063
77.05970595 5.399201866
84.99202031 3.247474605
87.00767038 2.629508611
87.04405588 2.336914677
89.05970595 1.26694355
103.002585 3.156973342
105.0546206 5.338285909
117.0546206 2.738816656
119.0702706 1.345513753
135.0651853 3.684157455
163.0600999 1.504744172
173.0444498 3.240305646
191.0550145 3.815437519
209.0655792 1.701942698

Name: +ve in-silico MS/MS by CFM-ID for BCKVKFDMEFBSNF-UHFFFAOYSA-N
ID: BCKVKFDMEFBSNF-UHFFFAOYSA-N
Comment: Energy2
Num peaks: 20
15.02292652 1.463008752
29.00219107 3.176415954
31.01784114 1.974962938
43.01784114 1.469672231
44.99710569 1.81925349
45.0334912 18.50432291
47.04914126 6.949389339
56.99710569 6.374189419
57.0334912 1.965452271
59.01275576 5.032163287
59.04914126 2.789588111
61.02840582 3.119262036
71.01275576 2.470307818
72.99202031 9.072356404
73.02840582 1.758864705
75.04405588 5.423383678
84.99202031 1.686588363
87.00767038 2.095047406
87.04405588 1.863463735
103.002585 1.506404344

Name: +ve in-silico MS/MS by CFM-ID for PQIHVSJHPDHEOX-UHFFFAOYSA-N
ID: PQIHVSJHPDHEOX-UHFFFAOYSA-N
Comment: Energy0
Num peaks: 7
117.0546206 5.419082905
133.0495352 6.560469171
145.0495352 4.844051644
163.0600999 19.47030742
173.0444498 5.505739969
191.0550145 16.58001
209.0655792 22.55004622

Name: +ve in-silico MS/MS by CFM-ID for PQIHVSJHPDHEOX-UHFFFAOYSA-N
ID: PQIHVSJHPDHEOX-UHFFFAOYSA-N
Comment: Energy1
Num peaks: 14
29.03857658 3.035482967
75.00767038 2.028370669
85.02840582 1.895968086
87.04405588 11.87460006
115.0389705 4.504159113
117.0546206 12.82048476
133.0495352 8.717999185
135.0651853 4.26150175
145.0495352 5.950460562
147.0651853 3.157121747
163.0600999 11.723168
173.0444498 3.522272684
191.0550145 5.312491546
209.0655792 2.686145712

Name: +ve in-silico MS/MS by CFM-ID for PQIHVSJHPDHEOX-UHFFFAOYSA-N
ID: PQIHVSJHPDHEOX-UHFFFAOYSA-N
Comment: Energy2
Num peaks: 11
85.02840582 3.76565122
87.04405588 27.80277794
89.05970595 5.106077545
115.0389705 4.672950685
117.0546206 19.73002329
119.0702706 3.868623913
133.0495352 3.072549191
135.0651853 2.283909634
145.0495352 5.820521868
147.0651853 2.920034103
163.0600999 2.134087703

Name: +ve in-silico MS/MS by CFM-ID for IGIMAFKHCVHOPV-UHFFFAOYSA-N
ID: IGIMAFKHCVHOPV-UHFFFAOYSA-N
Comment: Energy0
Num peaks: 9
87.04405588 4.607917854
117.0546206 3.15238187
121.0131497 3.379123531
145.0495352 4.151815233
163.0600999 13.7452921
165.0757499 3.181243318
173.0444498 2.754915186
191.0550145 14.94996829
209.0655792 31.70228589

Name: +ve in-silico MS/MS by CFM-ID for IGIMAFKHCVHOPV-UHFFFAOYSA-N
ID: IGIMAFKHCVHOPV-UHFFFAOYSA-N
Comment: Energy1
Num peaks: 14
41.03857658 26.49892607
43.05422664 4.509018595
69.0334912 5.136878503
71.04914126 5.622262449
73.06479133 1.776710204
85.02840582 2.815919524
87.04405588 11.18677819
89.05970595 6.422197668
121.0131497 1.876414321
145.0495352 2.812980692
163.0600999 3.530411092
173.0444498 1.730441715
191.0550145 4.459729503
209.0655792 3.156327518

Name: +ve in-silico MS/MS by CFM-ID for IGIMAFKHCVHOPV-UHFFFAOYSA-N
ID: IGIMAFKHCVHOPV-UHFFFAOYSA-N
Comment: Energy2
Num peaks: 18
41.03857658 26.10490941
43.05422664 4.284789347
45.06987671 1.434312897
71.04914126 2.124830839
72.99202031 3.255835707
73.06479133 1.473780653
75.00767038 3.801143846
87.04405588 2.917779237
89.05970595 2.912027834
103.002585 4.539907287
105.0182351 5.390355286
115.0389705 2.667162122
117.0546206 3.831835051
118.9974996 1.450489688
121.0131497 4.944435847
145.0495352 5.687871485
147.0651853 2.532570346
173.0444498 1.783172338

Name: +ve in-silico MS/MS by CFM-ID for LVRIRMAKAGGWQR-UHFFFAOYSA-N
ID: LVRIRMAKAGGWQR-UHFFFAOYSA-N
Comment: Energy0
Num peaks: 16
61.02840582 4.072720977
72.99202031 4.829076137
87.00767038 2.551539139
91.0389705 1.697621561
99.00767038 1.184359068
117.0182351 2.491239005
117.0546206 1.200152747
121.0495352 1.544440925
129.0182351 1.141674093
135.0651853 1.640751377
145.0495352 3.805954508
147.0287997 1.184838533
163.0600999 6.852789781
173.0444498 9.836100422
191.0550145 20.20709555
209.0655792 16.59912386

Name: +ve in-silico MS/MS by CFM-ID for LVRIRMAKAGGWQR-UHFFFAOYSA-N
ID: LVRIRMAKAGGWQR-UHFFFAOYSA-N
Comment: Energy1
Num peaks: 21
41.00219107 3.422710637
43.01784114 4.409518543
45.0334912 2.710168178
59.01275576 2.174100858
61.02840582 13.64479852
63.04405588 5.882558632
68.99710569 2.91118805
71.01275576 3.503401006
72.99202031 3.10385547
73.02840582 3.204421468
87.00767038 4.86860801
89.02332044 2.932793405
91.0389705 1.726964433
99.00767038 1.955200487
101.0233204 1.743278461
117.0546206 3.635169461
135.0651853 1.996768158
145.0495352 2.841115529
163.0600999 1.950931836
173.0444498 7.024034569
191.0550145 4.941131114

Name: +ve in-silico MS/MS by CFM-ID for LVRIRMAKAGGWQR-UHFFFAOYSA-N
ID: LVRIRMAKAGGWQR-UHFFFAOYSA-N
Comment: Energy2
Num peaks: 18
31.01784114 2.322527831
41.00219107 5.919148212
43.01784114 8.820732365
45.0334912 7.261998605
56.99710569 5.356297871
59.01275576 4.412114929
61.02840582 10.9188136
63.04405588 3.263965456
71.01275576 5.500710521
72.99202031 4.909584716
73.02840582 5.181767838
75.04405588 2.238575394
87.00767038 2.457373119
99.00767038 2.749186719
101.0233204 2.016012813
117.0546206 2.546953032
119.0702706 2.523573999
173.0444498 1.983521292

Name: +ve in-silico MS/MS by CFM-ID for FMRFYBAGJDOHAJ-UHFFFAOYSA-N
ID: FMRFYBAGJDOHAJ-UHFFFAOYSA-N
Comment: Energy0
Num peaks: 6
145.0495352 3.737349632
163.0600999 10.57250868
165.0757499 2.388164317
173.0444498 4.89458011
191.0550145 26.0012125
209.0655792 47.62171877

Name: +ve in-silico MS/MS by CFM-ID for FMRFYBAGJDOHAJ-UHFFFAOYSA-N
ID: FMRFYBAGJDOHAJ-UHFFFAOYSA-N
Comment: Energy1
Num peaks: 6
145.0495352 7.41039263
163.0600999 9.598077655
165.0757499 3.37697305
173.0444498 15.73883246
191.0550145 27.32290426
209.0655792 20.51710379

Name: +ve in-silico MS/MS by CFM-ID for FMRFYBAGJDOHAJ-UHFFFAOYSA-N
ID: FMRFYBAGJDOHAJ-UHFFFAOYSA-N
Comment: Energy2
Num peaks: 19
41.00219107 3.369154492
43.01784114 1.968481187
59.01275576 5.060008136
61.02840582 2.932699601
71.01275576 1.817670232
73.02840582 3.451447953
87.00767038 2.983627747
89.02332044 5.942567606
99.00767038 6.092994328
101.0233204 5.361105322
103.0389705 3.259097968
117.0182351 2.435822025
129.0182351 4.594414686
131.0338851 4.801536054
133.0495352 2.645270427
145.0495352 9.666803398
147.0651853 3.707611233
173.0444498 8.040626093
191.0550145 3.464449563

Name: +ve in-silico MS/MS by CFM-ID for HKFGOWYORRSXQZ-UHFFFAOYSA-N
ID: HKFGOWYORRSXQZ-UHFFFAOYSA-N
Comment: Energy0
Num peaks: 6
145.0495352 5.063861849
163.0600999 11.63455773
165.0757499 1.438160707
173.0444498 6.071590682
191.0550145 26.82337724
209.0655792 41.37714452

Name: +ve in-silico MS/MS by CFM-ID for HKFGOWYORRSXQZ-UHFFFAOYSA-N
ID: HKFGOWYORRSXQZ-UHFFFAOYSA-N
Comment: Energy1
Num peaks: 6
145.0495352 6.504711376
163.0600999 5.697689197
165.0757499 1.764388948
173.0444498 21.45162486
191.0550145 30.77794801
209.0655792 19.09997169

Name: +ve in-silico MS/MS by CFM-ID for HKFGOWYORRSXQZ-UHFFFAOYSA-N
ID: HKFGOWYORRSXQZ-UHFFFAOYSA-N
Comment: Energy2
Num peaks: 21
41.00219107 6.912809019
43.01784114 9.007885511
45.0334912 8.932178161
53.00219107 1.539266286
55.01784114 2.900180221
57.0334912 2.407404722
61.02840582 2.368011308
73.02840582 4.678720751
75.04405588 2.823032205
83.01275576 4.036910333
85.02840582 6.72940482
87.04405588 3.24055257
89.05970595 2.612769812
101.0233204 1.389063698
103.0389705 3.135425564
117.0546206 1.425298596
119.0702706 1.6680269
129.0182351 1.458319219
145.0495352 4.560634205
173.0444498 6.379613164
191.0550145 1.964575641

Name: +ve in-silico MS/MS by CFM-ID for CIKPPIUMCDMFNZ-UHFFFAOYSA-N
ID: CIKPPIUMCDMFNZ-UHFFFAOYSA-N
Comment: Energy0
Num peaks: 14
61.02840582 3.324037588
103.0389705 2.029211346
115.002585 2.93543981
129.0182351 2.274174011
131.0338851 5.875508721
133.0131497 3.838107085
145.0495352 6.931510805
147.0287997 3.089557091
147.0651853 2.068282548
149.0444498 7.286278706
163.0600999 6.631688793
173.0444498 8.69118915
191.0550145 14.93024985
209.0655792 10.84393199

Name: +ve in-silico MS/MS by CFM-ID for CIKPPIUMCDMFNZ-UHFFFAOYSA-N
ID: CIKPPIUMCDMFNZ-UHFFFAOYSA-N
Comment: Energy1
Num peaks: 14
43.01784114 2.478747949
57.0334912 11.03780953
59.01275576 14.35291032
61.02840582 10.93718943
75.04405588 12.6580593
87.00767038 2.639705835
103.0389705 2.28392203
131.0338851 5.617987361
145.0495352 5.372371645
147.0651853 1.922557234
149.0444498 2.407629845
163.0600999 2.397252866
173.0444498 3.738747246
191.0550145 2.389882936

Name: +ve in-silico MS/MS by CFM-ID for CIKPPIUMCDMFNZ-UHFFFAOYSA-N
ID: CIKPPIUMCDMFNZ-UHFFFAOYSA-N
Comment: Energy2
Num peaks: 21
41.00219107 4.454371873
43.01784114 6.413296163
55.01784114 2.136226629
56.99710569 2.395830149
57.0334912 5.335952138
59.01275576 6.391129676
59.04914126 2.318591517
61.02840582 6.945036153
75.04405588 1.800387549
87.00767038 7.252488312
89.02332044 3.634558554
101.0233204 5.64545658
103.0389705 3.15963133
115.002585 2.222024026
117.0182351 1.543378377
129.0182351 2.317069437
131.0338851 4.657392636
133.0131497 1.911159014
145.0495352 5.785816626
147.0651853 1.681679166
173.0444498 2.766313632

Name: +ve in-silico MS/MS by CFM-ID for DMBFFDMCJGRWHA-UHFFFAOYSA-N
ID: DMBFFDMCJGRWHA-UHFFFAOYSA-N
Comment: Energy0
Num peaks: 15
57.0334912 1.770227562
71.01275576 1.679862372
87.00767038 2.739586041
87.04405588 2.412428697
89.02332044 6.958527409
103.0389705 2.864463789
105.0182351 2.925039187
117.0546206 2.080346696
133.0495352 3.181148708
145.0495352 8.499924407
147.0651853 2.146607092
163.0600999 10.05672334
173.0444498 6.563312455
191.0550145 14.68930962
209.0655792 11.44040897

Name: +ve in-silico MS/MS by CFM-ID for DMBFFDMCJGRWHA-UHFFFAOYSA-N
ID: DMBFFDMCJGRWHA-UHFFFAOYSA-N
Comment: Energy1
Num peaks: 20
43.01784114 2.472902291
57.0334912 6.116157343
59.01275576 1.846453491
59.04914126 1.799770862
71.01275576 2.37667397
73.02840582 5.718638542
87.00767038 5.196773519
87.04405588 3.249211183
89.02332044 2.909299474
101.0233204 10.65542847
103.0389705 7.941398395
105.0182351 3.69721369
105.0546206 1.973114761
117.0546206 1.716466481
119.0338851 5.58288643
145.0495352 5.355902599
163.0600999 2.781571816
173.0444498 4.47913493
191.0550145 3.830111094
209.0655792 1.400717676

Name: +ve in-silico MS/MS by CFM-ID for DMBFFDMCJGRWHA-UHFFFAOYSA-N
ID: DMBFFDMCJGRWHA-UHFFFAOYSA-N
Comment: Energy2
Num peaks: 21
43.01784114 7.27119542
45.0334912 2.758900597
57.0334912 9.523326987
59.01275576 3.832642537
59.04914126 3.270658124
71.01275576 3.291965998
73.02840582 3.137083118
75.00767038 1.832322886
75.04405588 1.496544677
84.99202031 1.500109604
85.02840582 2.245320743
87.00767038 5.142929273
87.04405588 13.39702431
89.02332044 4.370464546
89.05970595 2.552075197
101.0233204 1.632156127
103.0389705 2.58850726
113.0233204 1.664839946
115.0389705 2.759429692
117.0546206 2.794580449
145.0495352 4.263702275

Name: +ve in-silico MS/MS by CFM-ID for JBFBZKMGCOZJKS-UHFFFAOYSA-N
ID: JBFBZKMGCOZJKS-UHFFFAOYSA-N
Comment: Energy0
Num peaks: 11
31.01784114 1.955236651
68.99710569 1.322775357
87.00767038 2.687588501
103.002585 1.307266178
105.0182351 2.099884247
117.0182351 1.627359601
119.0338851 1.495864941
173.0444498 3.087612717
177.0393644 1.637790404
191.0550145 24.85974563
209.0655792 39.16067852

Name: +ve in-silico MS/MS by CFM-ID for JBFBZKMGCOZJKS-UHFFFAOYSA-N
ID: JBFBZKMGCOZJKS-UHFFFAOYSA-N
Comment: Energy1
Num peaks: 20
31.01784114 2.046245895
43.01784114 2.534439417
45.0334912 1.225258141
59.01275576 2.299425915
61.02840582 1.806233599
68.99710569 1.416113439
71.01275576 1.406140862
73.02840582 2.02825759
75.04405588 1.372071812
87.00767038 2.263510814
145.0495352 2.612726797
159.0287997 1.963848641
161.0444498 1.661123547
163.0600999 6.810758582
173.0444498 8.425673231
177.0393644 3.41325732
179.0550145 1.387062959
181.0706646 1.259372671
191.0550145 20.18074908
209.0655792 14.11647101

Name: +ve in-silico MS/MS by CFM-ID for JBFBZKMGCOZJKS-UHFFFAOYSA-N
ID: JBFBZKMGCOZJKS-UHFFFAOYSA-N
Comment: Energy2
Num peaks: 21
15.02292652 1.939179227
29.00219107 3.896361499
31.01784114 6.137031182
41.00219107 1.524092938
43.01784114 6.478941331
59.01275576 12.1500709
61.02840582 3.830271604
68.99710569 2.096965584
73.02840582 3.52656539
75.04405588 1.642259777
84.99202031 2.240686317
87.00767038 5.094340491
89.02332044 10.46359225
91.0389705 2.940636088
101.0233204 1.600915751
103.002585 2.814518163
103.0389705 1.579990766
105.0182351 3.004765561
105.0546206 1.869891916
107.0338851 4.573955062
119.0338851 1.728334172

Name: +ve in-silico MS/MS by CFM-ID for BERDCLVZAXJHML-UHFFFAOYSA-N
ID: BERDCLVZAXJHML-UHFFFAOYSA-N
Comment: Energy0
Num peaks: 13
45.0334912 2.551861778
87.00767038 3.13445396
89.02332044 1.788113653
99.00767038 1.54020389
103.002585 3.061340801
105.0182351 5.222175219
107.0338851 1.507294855
117.0182351 2.496551228
119.0338851 1.912640572
173.0444498 3.027714629
177.0393644 2.432938124
191.0550145 20.26975252
209.0655792 31.28942436

Name: +ve in-silico MS/MS by CFM-ID for BERDCLVZAXJHML-UHFFFAOYSA-N
ID: BERDCLVZAXJHML-UHFFFAOYSA-N
Comment: Energy1
Num peaks: 19
43.01784114 2.430466057
45.0334912 4.692253933
59.01275576 2.239092026
61.02840582 1.628574138
63.04405588 0.9949242211
68.99710569 1.342945172
71.01275576 1.421171233
73.02840582 1.869630997
87.00767038 2.067617559
145.0495352 2.563036753
159.0287997 1.979834313
161.0444498 2.071398051
163.0600999 6.578014981
165.0757499 0.9994214618
173.0444498 9.545536485
177.0393644 3.229992476
181.0706646 1.18525222
191.0550145 20.74831237
209.0655792 13.00455372

Name: +ve in-silico MS/MS by CFM-ID for BERDCLVZAXJHML-UHFFFAOYSA-N
ID: BERDCLVZAXJHML-UHFFFAOYSA-N
Comment: Energy2
Num peaks: 19
15.02292652 1.284615709
29.00219107 2.180879899
31.01784114 4.475675753
43.01784114 4.224857976
45.0334912 11.88182647
47.04914126 11.26450507
59.01275576 11.53928767
61.02840582 3.442722773
73.02840582 1.594243113
75.00767038 1.550807861
84.99202031 2.811978375
87.00767038 4.336596772
89.02332044 9.508597657
101.0233204 1.360569273
103.002585 2.100143022
103.0389705 1.504723182
105.0182351 1.82370188
107.0338851 2.182245906
145.0131497 1.170239402

Name: +ve in-silico MS/MS by CFM-ID for YAXILTDWYUMSGI-UHFFFAOYSA-N
ID: YAXILTDWYUMSGI-UHFFFAOYSA-N
Comment: Energy0
Num peaks: 13
31.01784114 1.264871542
73.02840582 1.205739706
101.0233204 3.475106511
103.0389705 1.787225512
113.0233204 1.158001907
117.0182351 2.66019372
119.0338851 4.618439772
121.0495352 1.268658212
131.0338851 2.916297144
133.0495352 1.790906623
173.0444498 3.745350363
191.0550145 21.92846092
209.0655792 33.16801919

Name: +ve in-silico MS/MS by CFM-ID for YAXILTDWYUMSGI-UHFFFAOYSA-N
ID: YAXILTDWYUMSGI-UHFFFAOYSA-N
Comment: Energy1
Num peaks: 20
31.01784114 1.331828772
57.0334912 1.781960063
59.01275576 1.844725061
61.02840582 1.76326722
63.04405588 1.152751191
71.01275576 1.104930663
83.01275576 0.9264767177
87.04405588 1.188499389
89.05970595 1.136412049
101.0233204 2.061317829
103.0389705 0.7778236438
131.0338851 1.3425858
133.0495352 1.554685292
145.0495352 2.783044649
163.0600999 6.434504558
165.0757499 1.045722809
173.0444498 13.86358048
177.0393644 1.067689802
191.0550145 23.46504525
209.0655792 13.57282581

Name: +ve in-silico MS/MS by CFM-ID for YAXILTDWYUMSGI-UHFFFAOYSA-N
ID: YAXILTDWYUMSGI-UHFFFAOYSA-N
Comment: Energy2
Num peaks: 30
29.00219107 2.856010094
31.01784114 4.826324316
43.01784114 2.117316454
45.0334912 6.395312071
47.04914126 2.320272237
57.0334912 1.814282894
59.01275576 3.815834806
59.04914126 1.397145472
61.02840582 1.321893123
71.01275576 2.699120344
72.99202031 1.184191508
73.02840582 7.782642554
75.00767038 1.103292214
75.04405588 3.510887449
87.00767038 3.527004537
87.04405588 2.128891281
89.02332044 2.567032432
91.0389705 2.688717128
99.00767038 1.450424972
101.0233204 3.571055894
103.0389705 7.71113462
105.0182351 1.053425026
117.0182351 1.982816075
117.0546206 1.030661874
119.0338851 3.088835074
121.0495352 1.651444797
131.0338851 1.09993657
133.0495352 1.213270799
161.0444498 1.294818454
173.0444498 1.147396922

Name: +ve in-silico MS/MS by CFM-ID for GJVPCDFIONXIES-UHFFFAOYSA-N
ID: GJVPCDFIONXIES-UHFFFAOYSA-N
Comment: Energy0
Num peaks: 10
31.01784114 1.471570004
87.00767038 1.418684704
103.002585 1.311377315
105.0182351 2.095768635
131.0338851 1.255553954
133.0495352 1.121751946
163.0600999 1.295042613
173.0444498 4.403383357
191.0550145 26.4003428
209.0655792 40.24382486

Name: +ve in-silico MS/MS by CFM-ID for GJVPCDFIONXIES-UHFFFAOYSA-N
ID: GJVPCDFIONXIES-UHFFFAOYSA-N
Comment: Energy1
Num peaks: 19
31.01784114 1.210864884
43.01784114 3.86814193
45.0334912 1.638860628
59.01275576 2.486797245
61.02840582 1.831489525
63.04405588 1.07970834
68.99710569 2.514338965
71.01275576 1.42124588
73.02840582 1.420202514
87.00767038 4.417205434
89.02332044 1.123715684
113.0233204 1.011390358
119.0702706 1.717646202
131.0338851 1.16041522
145.0495352 3.382144403
163.0600999 5.405727525
173.0444498 12.14037291
191.0550145 20.54281295
209.0655792 11.90710021

Name: +ve in-silico MS/MS by CFM-ID for GJVPCDFIONXIES-UHFFFAOYSA-N
ID: GJVPCDFIONXIES-UHFFFAOYSA-N
Comment: Energy2
Num peaks: 25
29.00219107 2.664001417
31.01784114 4.895049141
41.00219107 1.4096802
43.01784114 5.773644896
44.99710569 1.186376506
45.0334912 7.112381411
47.04914126 2.527146967
56.99710569 1.275474323
59.01275576 10.72573708
61.02840582 4.188887341
63.04405588 1.511390485
73.02840582 3.839187887
75.04405588 1.882061996
84.99202031 2.288709043
87.00767038 4.274120573
89.02332044 7.967562552
91.0389705 1.019364903
103.002585 3.17874411
103.0389705 1.180312574
105.0182351 2.856963586
105.0546206 1.962517135
107.0338851 2.203333069
145.0495352 1.55261471
161.0444498 1.254280654
173.0444498 1.539378795

Name: +ve in-silico MS/MS by CFM-ID for QSBPPXINUQSAMU-UHFFFAOYSA-N
ID: QSBPPXINUQSAMU-UHFFFAOYSA-N
Comment: Energy0
Num peaks: 15
59.01275576 1.225888744
99.00767038 1.680634139
101.0233204 3.841701935
103.0389705 1.261872057
117.0182351 3.610517792
119.0338851 5.913935125
121.0495352 1.799236433
131.0338851 2.730398357
133.0495352 1.297685391
159.0287997 1.258420597
177.0393644 9.054211852
179.0550145 2.139736033
181.0706646 1.234607158
191.0550145 11.12309522
209.0655792 32.19790864

Name: +ve in-silico MS/MS by CFM-ID for QSBPPXINUQSAMU-UHFFFAOYSA-N
ID: QSBPPXINUQSAMU-UHFFFAOYSA-N
Comment: Energy1
Num peaks: 20
31.01784114 1.354189444
43.01784114 1.704895532
59.01275576 2.088783312
68.99710569 1.180548472
71.01275576 1.657012531
73.02840582 3.043113408
75.04405588 2.022211131
101.0233204 3.439949516
103.0389705 1.622011336
131.0338851 3.397497309
149.0444498 3.350529738
159.0287997 3.725236798
161.0444498 2.850907253
163.0600999 1.22804128
173.0444498 5.683569207
177.0393644 7.401484258
179.0550145 1.680674116
181.0706646 1.873211155
191.0550145 16.27430098
209.0655792 15.32901258

Name: +ve in-silico MS/MS by CFM-ID for QSBPPXINUQSAMU-UHFFFAOYSA-N
ID: QSBPPXINUQSAMU-UHFFFAOYSA-N
Comment: Energy2
Num peaks: 24
29.00219107 3.540732658
31.01784114 3.836828145
41.00219107 1.499165303
43.01784114 2.908906232
44.99710569 1.231248708
45.0334912 1.525899861
56.99710569 1.728274332
57.0334912 2.472408159
59.01275576 14.32712496
61.02840582 8.854686719
63.04405588 1.391824666
71.01275576 1.569739537
73.02840582 4.235379837
87.00767038 4.350181
89.02332044 3.112851592
91.0389705 2.598935411
99.00767038 1.167307353
101.0233204 4.194926298
103.0389705 7.260374351
117.0182351 2.004123611
119.0338851 1.776490111
121.0495352 1.451769413
131.0338851 1.454885087
133.0495352 2.147760498

Name: +ve in-silico MS/MS by CFM-ID for VYSGFQXYHXAYLY-UHFFFAOYSA-N
ID: VYSGFQXYHXAYLY-UHFFFAOYSA-N
Comment: Energy0
Num peaks: 9
60.05562361 1.602007988
126.0298028 3.20385945
152.0566862 5.879164369
170.0672509 36.34479625
182.0672509 6.362501818
185.0556832 1.536889962
200.0665822 1.95244824
226.0934657 3.935107975
244.1040303 20.56466777

Name: +ve in-silico MS/MS by CFM-ID for VYSGFQXYHXAYLY-UHFFFAOYSA-N
ID: VYSGFQXYHXAYLY-UHFFFAOYSA-N
Comment: Energy1
Num peaks: 8
124.0617716 2.586991086
126.0298028 22.5184401
140.0454529 2.973082564
143.0563519 2.639397346
152.0566862 9.585278458
153.0407018 3.518316898
170.0672509 32.63768032
182.0672509 5.03539552

Name: +ve in-silico MS/MS by CFM-ID for VYSGFQXYHXAYLY-UHFFFAOYSA-N
ID: VYSGFQXYHXAYLY-UHFFFAOYSA-N
Comment: Energy2
Num peaks: 22
43.02907452 3.322437108
45.0334912 2.292120786
45.04472458 1.320193155
55.02907452 1.999858564
60.05562361 4.96142614
72.00800472 0.9257728058
74.02365479 1.102729837
82.03997355 0.9917188482
85.05087258 5.475699516
86.02365479 2.865538742
97.05087258 4.338914282
99.06652264 6.28221679
110.0461215 5.553552812
113.0345538 2.257259737
124.0617716 2.518455696
126.0298028 8.64003015
128.0454529 2.793588432
139.0502039 1.341642619
141.0294684 0.9882105552
152.0566862 4.86820387
153.0407018 3.790879018
170.0672509 11.47545487

Name: +ve in-silico MS/MS by CFM-ID for GOVMTCLIHDDYDE-UHFFFAOYSA-N
ID: GOVMTCLIHDDYDE-UHFFFAOYSA-N
Comment: Energy0
Num peaks: 12
82.03997355 1.64849009
124.0617716 12.6144199
126.0774217 4.373354305
138.0774217 1.857568452
141.0658539 3.461226007
154.0723363 1.530521253
156.076753 2.222458764
170.0672509 16.65650394
182.0672509 3.006136923
182.1036364 1.562449501
200.1142011 23.07045697
244.1040303 9.352523117

Name: +ve in-silico MS/MS by CFM-ID for GOVMTCLIHDDYDE-UHFFFAOYSA-N
ID: GOVMTCLIHDDYDE-UHFFFAOYSA-N
Comment: Energy1
Num peaks: 14
62.02365479 4.917650311
82.03997355 6.450611194
97.05087258 1.624172552
124.0617716 28.23797968
126.0298028 1.991077404
126.0774217 5.949803423
138.0774217 3.30476762
141.0407018 4.793455406
143.0563519 1.874106604
152.0566862 3.582573464
156.0879864 1.670390954
170.0672509 11.09050426
182.0672509 2.092728258
200.1142011 3.321600631

Name: +ve in-silico MS/MS by CFM-ID for GOVMTCLIHDDYDE-UHFFFAOYSA-N
ID: GOVMTCLIHDDYDE-UHFFFAOYSA-N
Comment: Energy2
Num peaks: 21
42.03382555 1.777351395
44.99710569 0.7343902208
45.0334912 2.253303414
60.05562361 0.9845243839
69.04472458 2.384662659
82.03997355 6.424314582
87.01890376 0.856543388
95.03522252 1.071758536
97.0396392 1.265663856
97.05087258 0.7495749958
109.0508726 1.129583017
124.0617716 33.88439981
126.0774217 7.829506745
138.0774217 3.700727539
139.0502039 0.6889846708
141.0658539 3.298662209
152.0566862 2.220612228
153.0407018 0.758060189
154.0723363 3.243944875
170.0672509 3.465076026
182.1036364 1.822769623

Name: +ve in-silico MS/MS by CFM-ID for BOFXVYGDIRCHEQ-UHFFFAOYSA-N
ID: BOFXVYGDIRCHEQ-UHFFFAOYSA-N
Comment: Energy0
Num peaks: 6
117.0182351 1.389403228
163.0600999 1.359591717
173.0444498 5.960338444
177.0393644 1.800122815
191.0550145 32.24479053
209.0655792 39.74087542

Name: +ve in-silico MS/MS by CFM-ID for BOFXVYGDIRCHEQ-UHFFFAOYSA-N
ID: BOFXVYGDIRCHEQ-UHFFFAOYSA-N
Comment: Energy1
Num peaks: 15
33.0334912 2.500710113
43.01784114 1.655058786
59.01275576 3.049955251
71.01275576 1.302075396
73.02840582 2.251292208
75.04405588 1.167243869
87.00767038 1.426143079
145.0495352 4.021801222
159.0287997 1.136071752
163.0600999 7.403316459
173.0444498 13.37562115
177.0393644 2.178852996
179.0550145 1.215270599
191.0550145 22.62715983
209.0655792 14.75804805

Name: +ve in-silico MS/MS by CFM-ID for BOFXVYGDIRCHEQ-UHFFFAOYSA-N
ID: BOFXVYGDIRCHEQ-UHFFFAOYSA-N
Comment: Energy2
Num peaks: 28
29.00219107 1.736149058
41.00219107 1.590573453
43.01784114 5.992273944
45.0334912 5.802699831
59.01275576 15.56320474
61.02840582 5.482526647
68.99710569 2.184281828
71.01275576 2.640310882
73.02840582 4.013229858
75.00767038 1.584690441
75.04405588 1.674213105
87.00767038 4.316382636
89.02332044 3.71902969
101.0233204 2.111299356
103.002585 1.11562492
103.0389705 2.404406062
105.0182351 1.376249354
105.0546206 1.606001209
117.0182351 1.581102061
119.0338851 1.116169411
131.0338851 1.559665965
133.0495352 1.140233225
145.0495352 1.908912584
147.0651853 1.335908901
161.0444498 2.458751954
163.0600999 1.116089011
173.0444498 2.02975153
191.0550145 1.089549757

Name: +ve in-silico MS/MS by CFM-ID for RGLSPJBDZRAARM-UHFFFAOYSA-N
ID: RGLSPJBDZRAARM-UHFFFAOYSA-N
Comment: Energy0
Num peaks: 28
43.01784114 1.687121753
44.04947561 2.706038345
53.00219107 1.017134433
55.05422664 1.247912555
69.06987671 1.781088897
71.01275576 8.106345613
74.00589655 0.706284043
76.02154661 3.776863258
78.03719668 1.28140756
88.03930485 1.465097251
96.04439023 1.01480956
97.06479133 1.988350058
100.0393049 1.218936749
110.0236548 1.811392511
114.0549549 6.234959184
116.070605 1.286539409
128.0164612 0.6821941138
130.0321113 1.237326399
131.0525124 0.9267801178
141.9957258 3.280287751
146.0270259 4.251540579
148.042676 5.042168445
152.0739761 0.6575378618
157.0681625 1.408089602
174.0947116 5.221939125
208.0790615 1.812655171
226.0896262 7.082102211
244.1001909 11.12294726

Name: +ve in-silico MS/MS by CFM-ID for RGLSPJBDZRAARM-UHFFFAOYSA-N
ID: RGLSPJBDZRAARM-UHFFFAOYSA-N
Comment: Energy1
Num peaks: 31
42.03382555 1.637271887
43.01784114 4.677243549
43.05422664 0.9951141011
44.04947561 7.592718295
45.0334912 1.533059279
46.06512568 1.875718593
53.00219107 2.543074547
55.05422664 1.57739719
69.06987671 1.202648899
71.01275576 7.914070455
71.99024648 0.7750535961
76.02154661 4.866460533
79.05422664 1.677704122
95.04914126 0.7352328165
96.04439023 0.6402996119
97.06479133 8.107658295
98.0600403 0.7694627189
100.0393049 0.8966948199
114.0549549 2.649828205
116.070605 0.8955783452
130.0321113 0.9574608141
131.0525124 1.358370494
148.042676 1.306285806
156.0841469 1.158940497
157.0681625 4.126434167
158.0997969 1.427036324
174.0947116 8.687064763
200.0739761 1.092688034
208.0790615 0.7250535812
226.0896262 3.294687525
244.1001909 1.813991503

Name: +ve in-silico MS/MS by CFM-ID for RGLSPJBDZRAARM-UHFFFAOYSA-N
ID: RGLSPJBDZRAARM-UHFFFAOYSA-N
Comment: Energy2
Num peaks: 29
29.00219107 0.6837920978
39.02292652 1.720218888
40.01817548 1.743959997
41.03857658 1.023290344
42.03382555 3.656694168
43.01784114 4.759119718
43.05422664 1.217225677
44.04947561 16.22628807
46.06512568 1.673251848
53.00219107 1.66078368
53.03857658 0.7796941477
55.05422664 1.92477475
61.01064758 1.060698932
63.02629764 0.831304821
65.03857658 0.9207654381
67.05422664 0.6711843632
68.99710569 1.678281594
69.06987671 2.493106372
70.02874017 1.221228983
71.01275576 8.424395022
71.08552677 0.7099917823
71.99024648 1.298743694
74.00589655 2.603558578
76.02154661 15.41407847
78.03719668 2.345469451
88.03930485 1.263101072
98.0600403 0.778532098
130.0321113 1.0949181
157.0681625 0.6307828126

Name: +ve in-silico MS/MS by CFM-ID for KODQLQFISIIXHJ-UHFFFAOYSA-N
ID: KODQLQFISIIXHJ-UHFFFAOYSA-N
Comment: Energy0
Num peaks: 10
89.02332044 2.107322174
115.0389705 3.449796491
117.0546206 3.475072291
133.0495352 3.474460045
145.0495352 10.68280207
147.0651853 2.246833764
163.0600999 11.44892287
173.0444498 10.02166
191.0550145 18.36967995
209.0655792 14.94924653

Name: +ve in-silico MS/MS by CFM-ID for KODQLQFISIIXHJ-UHFFFAOYSA-N
ID: KODQLQFISIIXHJ-UHFFFAOYSA-N
Comment: Energy1
Num peaks: 17
57.0334912 2.407779786
59.01275576 6.71033748
75.04405588 3.224095102
87.00767038 11.31320231
87.04405588 4.605342552
89.02332044 6.141416968
115.002585 3.64994749
115.0389705 6.966471464
117.0182351 3.080757727
117.0546206 5.213738933
133.0131497 3.08209176
133.0495352 3.102843548
145.0495352 6.459793869
147.0651853 2.099954586
163.0600999 3.72096047
173.0444498 5.505189546
191.0550145 3.668975457

Name: +ve in-silico MS/MS by CFM-ID for KODQLQFISIIXHJ-UHFFFAOYSA-N
ID: KODQLQFISIIXHJ-UHFFFAOYSA-N
Comment: Energy2
Num peaks: 19
45.0334912 1.504057723
55.01784114 1.727450274
57.0334912 3.121631229
59.01275576 6.722976055
59.04914126 1.280322506
75.00767038 1.780497779
75.04405588 1.830641692
87.00767038 7.983206878
87.04405588 5.525863071
89.02332044 5.31225331
113.0233204 2.641284417
115.002585 1.529341429
115.0389705 8.325689201
117.0182351 4.063439355
117.0546206 9.649853256
119.0702706 2.071832725
145.0495352 9.448925897
147.0651853 2.433130841
173.0444498 4.283190205

Name: +ve in-silico MS/MS by CFM-ID for HNCVPCSZXZQWHG-UHFFFAOYSA-N
ID: HNCVPCSZXZQWHG-UHFFFAOYSA-N
Comment: Energy0
Num peaks: 6
103.0389705 3.217294581
145.0495352 3.768718599
163.0600999 11.51462659
173.0444498 2.197879114
191.0550145 19.98435141
209.0655792 42.28805601

Name: +ve in-silico MS/MS by CFM-ID for HNCVPCSZXZQWHG-UHFFFAOYSA-N
ID: HNCVPCSZXZQWHG-UHFFFAOYSA-N
Comment: Energy1
Num peaks: 10
43.01784114 1.959725445
45.0334912 1.370508782
145.0495352 6.294231612
147.0651853 1.703018588
149.0444498 1.446702339
163.0600999 4.815114699
165.0757499 1.471323845
173.0444498 13.76273872
191.0550145 29.46171165
209.0655792 18.20790952

Name: +ve in-silico MS/MS by CFM-ID for HNCVPCSZXZQWHG-UHFFFAOYSA-N
ID: HNCVPCSZXZQWHG-UHFFFAOYSA-N
Comment: Energy2
Num peaks: 24
31.01784114 2.33010716
41.00219107 1.303340011
43.01784114 2.715860753
45.0334912 3.06763745
59.01275576 2.319438247
61.02840582 3.368403981
68.99710569 1.446524107
71.01275576 5.297671726
73.02840582 11.23703435
75.04405588 8.10510638
77.05970595 1.265545531
84.99202031 1.76940697
85.02840582 4.523821997
87.00767038 1.281846316
87.04405588 4.422105392
89.05970595 2.987992237
91.0389705 2.127556172
101.0233204 5.981332262
103.002585 2.294327156
103.0389705 4.699830579
105.0182351 3.235304306
105.0546206 1.572529457
145.0495352 1.590637236
173.0444498 1.34922818

Name: +ve in-silico MS/MS by CFM-ID for MTNHERCZHBRCJQ-UHFFFAOYSA-N
ID: MTNHERCZHBRCJQ-UHFFFAOYSA-N
Comment: Energy0
Num peaks: 6
119.0338851 1.184400317
121.0495352 1.300071079
163.0600999 1.423367878
173.0444498 4.856954891
191.0550145 34.63969732
209.0655792 44.10922765

Name: +ve in-silico MS/MS by CFM-ID for MTNHERCZHBRCJQ-UHFFFAOYSA-N
ID: MTNHERCZHBRCJQ-UHFFFAOYSA-N
Comment: Energy1
Num peaks: 16
41.00219107 1.476155114
43.01784114 5.901275529
45.0334912 2.640692689
55.01784114 1.461993301
59.01275576 3.053851145
68.99710569 1.312551405
71.01275576 1.406442482
73.02840582 2.767503615
75.04405588 1.601355911
87.00767038 1.904572958
89.02332044 1.368726538
145.0495352 4.435502866
163.0600999 5.526333119
173.0444498 12.03468632
191.0550145 22.70235132
209.0655792 11.35554216

Name: +ve in-silico MS/MS by CFM-ID for MTNHERCZHBRCJQ-UHFFFAOYSA-N
ID: MTNHERCZHBRCJQ-UHFFFAOYSA-N
Comment: Energy2
Num peaks: 23
31.01784114 1.232066822
43.01784114 3.285282469
45.0334912 1.420320671
56.99710569 3.692723299
59.01275576 13.84499481
61.02840582 12.34208251
72.99202031 2.923818408
73.02840582 2.165106466
75.00767038 4.271482168
87.00767038 2.329586582
89.02332044 3.768365085
99.00767038 1.537519612
101.0233204 2.926927284
103.002585 1.564433738
103.0389705 4.920363078
105.0182351 1.363672542
105.0546206 2.945945843
115.002585 1.954218895
117.0182351 3.041870284
119.0338851 4.10678204
121.0495352 1.825167636
149.0444498 1.263061025
173.0444498 1.828155116

Name: +ve in-silico MS/MS by CFM-ID for XNENMFRYQYGHSW-UHFFFAOYSA-N
ID: XNENMFRYQYGHSW-UHFFFAOYSA-N
Comment: Energy0
Num peaks: 6
83.06037464 0.3132956666
178.0974884 0.4535301858
186.1025738 1.061250679
187.0865894 6.236151715
188.0818384 0.6028048508
204.1131385 89.97881693

Name: +ve in-silico MS/MS by CFM-ID for XNENMFRYQYGHSW-UHFFFAOYSA-N
ID: XNENMFRYQYGHSW-UHFFFAOYSA-N
Comment: Energy1
Num peaks: 6
83.06037464 16.82988325
85.07602471 1.507866215
164.0818384 1.469061515
187.0865894 9.085989157
188.0818384 2.006868095
204.1131385 56.82718051

Name: +ve in-silico MS/MS by CFM-ID for XNENMFRYQYGHSW-UHFFFAOYSA-N
ID: XNENMFRYQYGHSW-UHFFFAOYSA-N
Comment: Energy2
Num peaks: 31
39.02292652 1.273423575
41.03857658 5.283507217
43.05422664 1.342381854
45.04472458 1.497187859
49.00727645 1.159448376
51.02292652 3.687568031
53.03857658 2.254454996
57.04472458 1.985947591
61.07602471 1.32332361
67.02907452 1.691704807
67.05422664 4.201147482
68.04947561 2.65811327
81.04472458 3.057718889
83.06037464 7.069458407
94.06512568 4.615129263
120.0443902 2.032783322
122.0600403 1.107673976
122.0712737 1.21705386
124.0869237 1.194894168
137.0709393 1.707864932
147.0552893 2.196470205
160.0869237 2.668218528
161.0709393 1.610755771
164.0818384 1.168782304
169.0760247 1.444867143
176.0818384 1.920680993
178.0974884 2.910197928
186.1025738 3.142007279
187.0865894 4.357990698
188.0818384 1.848462751
204.1131385 1.107106878

Name: +ve in-silico MS/MS by CFM-ID for MTEXAZSEEUZDJL-UHFFFAOYSA-N
ID: MTEXAZSEEUZDJL-UHFFFAOYSA-N
Comment: Energy0
Num peaks: 6
58.06512568 1.584928885
147.0552893 0.5043602533
149.0709393 0.8793895098
186.1025738 0.707335831
187.0865894 33.62929876
204.1131385 59.40039915

Name: +ve in-silico MS/MS by CFM-ID for MTEXAZSEEUZDJL-UHFFFAOYSA-N
ID: MTEXAZSEEUZDJL-UHFFFAOYSA-N
Comment: Energy1
Num peaks: 10
56.04947561 2.040913968
58.06512568 2.448314019
147.0552893 5.407793476
149.0709393 24.52237531
159.0552893 2.203676972
161.0709393 3.234707809
175.0865894 3.342927298
187.0865894 15.99736388
188.0818384 1.687764543
204.1131385 20.10908764

Name: +ve in-silico MS/MS by CFM-ID for MTEXAZSEEUZDJL-UHFFFAOYSA-N
ID: MTEXAZSEEUZDJL-UHFFFAOYSA-N
Comment: Energy2
Num peaks: 31
39.02292652 4.767988195
40.01817548 1.279510299
41.03857658 3.48450712
42.03382555 1.399659302
49.00727645 1.670687893
50.00252542 1.394802658
54.03382555 1.352950849
58.06512568 4.202818144
80.04947561 1.266913433
82.02874017 1.217185516
83.06037464 1.513466415
94.06512568 1.25333051
119.0603746 2.060936186
120.0443902 1.800667636
121.0760247 1.749779666
123.0552893 1.566621778
131.0603746 1.477800249
133.0760247 2.176012596
135.0552893 1.846329687
137.0709393 2.080146052
145.0396392 2.4426004
147.0552893 8.800102599
149.0709393 2.112953501
151.0865894 1.246220601
157.0760247 1.243623498
159.0552893 2.654188833
159.0916748 1.770097257
161.0709393 2.987228358
173.0709393 1.88373541
175.0865894 1.521605263
187.0865894 4.784437207

Name: +ve in-silico MS/MS by CFM-ID for ZCKVWAYTDKSFDT-UHFFFAOYSA-N
ID: ZCKVWAYTDKSFDT-UHFFFAOYSA-N
Comment: Energy0
Num peaks: 7
58.02874017 3.964192467
75.05528926 12.20466665
142.0651257 3.366211303
170.0600403 14.51792131
199.0865894 14.21269434
227.081504 7.85196388
244.1080531 24.37219524

Name: +ve in-silico MS/MS by CFM-ID for ZCKVWAYTDKSFDT-UHFFFAOYSA-N
ID: ZCKVWAYTDKSFDT-UHFFFAOYSA-N
Comment: Energy1
Num peaks: 14
30.03382555 2.707096913
57.04472458 3.356511953
58.02874017 11.62560493
75.05528926 10.08535023
80.0130901 1.30553856
82.02874017 2.223647056
128.0494756 4.041206628
142.0651257 8.302801287
152.0494756 1.700503049
170.0600403 11.62747849
199.0865894 14.57426422
201.1022395 5.39111551
227.081504 2.392460473
244.1080531 1.557399712

Name: +ve in-silico MS/MS by CFM-ID for ZCKVWAYTDKSFDT-UHFFFAOYSA-N
ID: ZCKVWAYTDKSFDT-UHFFFAOYSA-N
Comment: Energy2
Num peaks: 22
28.01817548 3.964282458
30.03382555 2.738935227
40.01817548 1.136309617
41.00219107 2.937575283
56.0130901 1.585879581
57.04472458 2.826625231
58.02874017 12.33489276
70.02874017 1.515833259
73.0396392 1.119833578
75.05528926 2.829739834
82.02874017 1.798366911
101.0385766 2.551412011
103.0542266 1.114282757
115.0542266 4.046353004
128.0494756 6.886134533
130.0651257 3.580597379
140.0494756 2.825624554
142.0651257 15.63514961
144.0807757 1.58476591
152.0494756 1.236980301
168.0443902 1.637703677
170.0600403 4.571764627

Name: +ve in-silico MS/MS by CFM-ID for FYKCWBQYDLCBDL-UHFFFAOYSA-N
ID: FYKCWBQYDLCBDL-UHFFFAOYSA-N
Comment: Energy0
Num peaks: 6
105.0182351 2.751592712
162.0760843 2.598721591
180.086649 8.109511564
190.0709989 7.32741844
208.0815636 29.07951716
226.0921283 38.11567436

Name: +ve in-silico MS/MS by CFM-ID for FYKCWBQYDLCBDL-UHFFFAOYSA-N
ID: FYKCWBQYDLCBDL-UHFFFAOYSA-N
Comment: Energy1
Num peaks: 11
59.01275576 2.480397902
87.04405588 3.758536088
105.0182351 5.88480979
160.0604342 2.742426672
162.0760843 7.780083432
176.0553488 3.076798213
178.0709989 3.638784928
180.086649 6.897710682
190.0709989 17.82726732
208.0815636 21.14689259
226.0921283 6.409044632

Name: +ve in-silico MS/MS by CFM-ID for FYKCWBQYDLCBDL-UHFFFAOYSA-N
ID: FYKCWBQYDLCBDL-UHFFFAOYSA-N
Comment: Energy2
Num peaks: 19
59.01275576 4.448608457
61.02840582 1.411128019
72.00800472 1.52429828
74.02365479 12.26890109
76.03930485 4.616770781
87.00767038 2.274105374
87.04405588 8.716671172
104.0342195 3.290905843
104.070605 6.643994781
105.0182351 5.429263877
105.0546206 6.350488444
122.0447842 8.802540493
122.0811697 1.543751121
160.0604342 2.303586118
162.0760843 2.452164588
176.0553488 2.137910723
178.0709989 1.418685763
190.0709989 3.012952782
208.0815636 2.397405909

Name: +ve in-silico MS/MS by CFM-ID for SHWBMOPCTLFYKR-UHFFFAOYSA-N
ID: SHWBMOPCTLFYKR-UHFFFAOYSA-N
Comment: Energy0
Num peaks: 6
173.0709393 0.8407878294
209.0709393 1.25198556
210.0549549 7.310266735
226.0974884 1.997646398
227.081504 42.80987413
244.1080531 43.63060392

Name: +ve in-silico MS/MS by CFM-ID for SHWBMOPCTLFYKR-UHFFFAOYSA-N
ID: SHWBMOPCTLFYKR-UHFFFAOYSA-N
Comment: Energy1
Num peaks: 14
88.03930485 1.518144713
167.0603746 2.085056289
169.0760247 3.495520634
171.0552893 1.661531179
173.0709393 5.051175456
182.0600403 1.841156775
197.0709393 2.048815979
199.0865894 11.41107837
209.0709393 3.551152447
210.0549549 5.660784723
214.0974884 1.451476109
226.0974884 5.211110286
227.081504 20.98490775
244.1080531 15.12571759

Name: +ve in-silico MS/MS by CFM-ID for SHWBMOPCTLFYKR-UHFFFAOYSA-N
ID: SHWBMOPCTLFYKR-UHFFFAOYSA-N
Comment: Energy2
Num peaks: 24
116.0494756 3.667072376
128.0494756 1.58834629
144.0443902 2.594972277
146.0600403 3.540770395
155.0603746 1.680123084
156.0443902 4.652535278
158.0600403 7.517270282
167.0603746 1.889800056
171.0552893 2.21015647
172.0393049 1.332239866
173.0709393 1.645522735
184.0756904 1.569543979
196.0393049 1.286724203
197.0709393 2.032107138
198.0549549 1.730353117
199.0865894 6.973744554
200.070605 3.405706824
201.0658539 3.324021238
209.0709393 6.216469349
210.0549549 7.502918081
213.0658539 1.610718918
215.081504 1.248927562
217.0971541 1.618758608
227.081504 9.170700454

Name: +ve in-silico MS/MS by CFM-ID for RRHKNCKOKCGOTR-UHFFFAOYSA-N
ID: RRHKNCKOKCGOTR-UHFFFAOYSA-N
Comment: Energy0
Num peaks: 6
72.04439023 0.6267130944
209.0709393 2.23989128
210.0549549 5.974719917
226.0974884 6.25566463
227.081504 33.39598352
244.1080531 47.89606621

Name: +ve in-silico MS/MS by CFM-ID for RRHKNCKOKCGOTR-UHFFFAOYSA-N
ID: RRHKNCKOKCGOTR-UHFFFAOYSA-N
Comment: Energy1
Num peaks: 14
72.04439023 1.661486292
182.0712737 1.698098349
195.0552893 2.061744081
196.0869237 1.716604472
197.0709393 11.96363924
199.0865894 3.284423368
209.0709393 1.959422477
210.0549549 3.709543743
212.0818384 3.509925469
214.0974884 17.12514965
216.1131385 2.921922599
226.0974884 5.666312551
227.081504 12.51883934
244.1080531 10.73265599

Name: +ve in-silico MS/MS by CFM-ID for RRHKNCKOKCGOTR-UHFFFAOYSA-N
ID: RRHKNCKOKCGOTR-UHFFFAOYSA-N
Comment: Energy2
Num peaks: 31
40.01817548 3.491822387
42.03382555 3.102763269
44.04947561 1.230026439
46.06512568 2.321269342
55.01784114 1.162339966
56.04947561 1.675296347
70.02874017 3.622064969
72.04439023 2.061346843
116.0494756 2.552876224
118.0651257 1.657892029
130.0651257 2.950346945
140.0494756 1.464122665
142.0651257 1.073383833
144.0807757 1.128263837
157.0760247 5.556893044
167.0603746 2.106281109
169.0760247 1.249363681
172.0393049 1.460333674
182.0712737 2.691646104
184.0869237 1.485036867
187.0865894 1.19801659
195.0552893 1.095826984
197.0709393 3.567579108
198.0549549 1.257756531
198.1025738 1.088595717
199.0865894 7.202358057
200.070605 1.915285451
201.0658539 1.333298971
209.0709393 5.130128088
210.0549549 5.256870235
227.081504 3.419199677

Name: +ve in-silico MS/MS by CFM-ID for YGRFYOBXWQWUCE-UHFFFAOYSA-N
ID: YGRFYOBXWQWUCE-UHFFFAOYSA-N
Comment: Energy0
Num peaks: 6
119.0603746 0.6032712718
215.081504 0.5115625712
217.0971541 0.9401492179
226.0974884 3.102027337
227.081504 1.248071227
244.1080531 92.47359369

Name: +ve in-silico MS/MS by CFM-ID for YGRFYOBXWQWUCE-UHFFFAOYSA-N
ID: YGRFYOBXWQWUCE-UHFFFAOYSA-N
Comment: Energy1
Num peaks: 6
119.0603746 42.40984596
215.081504 0.9829891548
217.0971541 2.089623037
226.0974884 7.308952258
227.081504 1.417964228
244.1080531 36.72386071

Name: +ve in-silico MS/MS by CFM-ID for YGRFYOBXWQWUCE-UHFFFAOYSA-N
ID: YGRFYOBXWQWUCE-UHFFFAOYSA-N
Comment: Energy2
Num peaks: 26
40.01817548 1.602557142
42.03382555 1.332728139
44.04947561 1.451438355
49.00727645 1.561191823
50.00252542 2.701626482
51.02292652 1.309012993
66.03382555 1.506290076
75.02292652 4.062433608
77.03857658 4.546267151
92.04947561 7.27565112
94.06512568 1.32299112
104.0494756 8.048813532
119.0603746 2.149263288
121.0760247 1.397387944
173.0709393 1.248796411
174.0549549 1.236071268
186.0549549 1.318624186
188.070605 1.411362375
197.0709393 4.582028606
199.0865894 11.54481242
200.070605 3.447293722
201.0658539 3.903148597
215.081504 3.02919169
217.0971541 4.219490655
226.0974884 2.580343521
244.1080531 1.546149986

Name: +ve in-silico MS/MS by CFM-ID for DSPQVNKHZYTJDQ-UHFFFAOYSA-N
ID: DSPQVNKHZYTJDQ-UHFFFAOYSA-N
Comment: Energy0
Num peaks: 6
182.0600403 0.1682736945
195.0552893 0.5526086569
197.0709393 0.4948594178
199.0865894 0.8384713537
209.0709393 43.63409277
226.0974884 53.45546019

Name: +ve in-silico MS/MS by CFM-ID for DSPQVNKHZYTJDQ-UHFFFAOYSA-N
ID: DSPQVNKHZYTJDQ-UHFFFAOYSA-N
Comment: Energy1
Num peaks: 6
179.0603746 4.414273734
181.0760247 8.590969535
196.0869237 3.90740174
199.0865894 3.869339317
209.0709393 32.36331547
226.0974884 30.63225995

Name: +ve in-silico MS/MS by CFM-ID for DSPQVNKHZYTJDQ-UHFFFAOYSA-N
ID: DSPQVNKHZYTJDQ-UHFFFAOYSA-N
Comment: Energy2
Num peaks: 14
154.0287402 4.910686315
155.0603746 2.298247114
156.0443902 2.367555505
167.0603746 4.31801848
168.0443902 4.276882813
169.0760247 2.325630627
170.0600403 3.330965513
180.0443902 8.434490393
181.0760247 7.800055412
182.0600403 16.86523278
183.0552893 3.697660209
195.0552893 3.163655338
199.0865894 2.703847287
209.0709393 14.5384772

Name: +ve in-silico MS/MS by CFM-ID for DNKFAPQQLDZEDR-UHFFFAOYSA-N
ID: DNKFAPQQLDZEDR-UHFFFAOYSA-N
Comment: Energy0
Num peaks: 6
182.0600403 0.1651129171
195.0552893 0.5503607036
197.0709393 0.4999163974
199.0865894 0.8551196837
209.0709393 42.84633999
226.0974884 53.80006904

Name: +ve in-silico MS/MS by CFM-ID for DNKFAPQQLDZEDR-UHFFFAOYSA-N
ID: DNKFAPQQLDZEDR-UHFFFAOYSA-N
Comment: Energy1
Num peaks: 6
167.0603746 2.597178327
182.0600403 1.837781136
197.0709393 1.801666195
199.0865894 4.707958135
209.0709393 38.89477722
226.0974884 35.95701053

Name: +ve in-silico MS/MS by CFM-ID for DNKFAPQQLDZEDR-UHFFFAOYSA-N
ID: DNKFAPQQLDZEDR-UHFFFAOYSA-N
Comment: Energy2
Num peaks: 18
140.0494756 4.696561925
142.0651257 1.443376289
152.0494756 6.343719262
154.0651257 1.297535825
155.0603746 2.578108136
156.0443902 1.289181152
167.0603746 9.944493729
168.0443902 1.963192865
169.0760247 5.745104158
170.0600403 2.231025923
179.0603746 4.72276223
180.0443902 4.53855359
181.0760247 11.89333226
182.0600403 8.771425296
183.0552893 2.801798091
195.0552893 1.525005037
199.0865894 1.740875233
209.0709393 7.319553186

Name: +ve in-silico MS/MS by CFM-ID for DXIBQQAPZHXNDC-UHFFFAOYSA-N
ID: DXIBQQAPZHXNDC-UHFFFAOYSA-N
Comment: Energy0
Num peaks: 6
173.0709393 0.1078824111
182.0712737 0.1137708382
185.0709393 0.1438822908
197.0709393 0.4868309718
199.0865894 0.9553163691
226.0974884 97.42790906

Name: +ve in-silico MS/MS by CFM-ID for DXIBQQAPZHXNDC-UHFFFAOYSA-N
ID: DXIBQQAPZHXNDC-UHFFFAOYSA-N
Comment: Energy1
Num peaks: 6
183.0552893 1.960594503
185.0709393 2.109489905
198.1025738 1.614723072
199.0865894 5.64163913
210.0661883 1.834441669
226.0974884 78.85037042

Name: +ve in-silico MS/MS by CFM-ID for DXIBQQAPZHXNDC-UHFFFAOYSA-N
ID: DXIBQQAPZHXNDC-UHFFFAOYSA-N
Comment: Energy2
Num peaks: 18
39.02292652 2.268454625
56.04947561 6.322650045
116.0494756 1.980301724
130.0651257 2.270627694
155.0603746 2.48147873
156.0443902 7.345489827
157.0760247 4.336700245
158.0600403 2.795277854
167.0603746 3.071999183
171.0916748 2.354222737
181.0760247 9.1185347
182.0600403 7.11979922
182.0712737 2.417661499
183.0552893 6.983738096
197.0709393 6.485739794
198.1025738 3.557759756
199.0865894 7.729021188
226.0974884 2.502764261

Name: +ve in-silico MS/MS by CFM-ID for KKKYRANCRKCGDB-UHFFFAOYSA-N
ID: KKKYRANCRKCGDB-UHFFFAOYSA-N
Comment: Energy0
Num peaks: 6
173.0709393 0.04369039594
182.0600403 0.05453471595
185.0709393 0.06028579543
197.0709393 0.4916402779
199.0865894 0.8910970056
226.0974884 98.26510417

Name: +ve in-silico MS/MS by CFM-ID for KKKYRANCRKCGDB-UHFFFAOYSA-N
ID: KKKYRANCRKCGDB-UHFFFAOYSA-N
Comment: Energy1
Num peaks: 6
173.0709393 1.244442416
183.0552893 0.8390191824
197.0709393 1.565597227
199.0865894 3.6081829
210.0661883 0.9593126732
226.0974884 88.44540316

Name: +ve in-silico MS/MS by CFM-ID for KKKYRANCRKCGDB-UHFFFAOYSA-N
ID: KKKYRANCRKCGDB-UHFFFAOYSA-N
Comment: Energy2
Num peaks: 10
50.00252542 8.872290176
158.0600403 1.817921233
170.0600403 20.59138793
172.0756904 2.524095556
181.0760247 2.754165335
182.0600403 8.959013259
183.0552893 7.002410541
197.0709393 8.488947683
199.0865894 13.53228484
226.0974884 6.074157337

Name: +ve in-silico MS/MS by CFM-ID for ILGOFLNNSPTXRM-UHFFFAOYSA-N
ID: ILGOFLNNSPTXRM-UHFFFAOYSA-N
Comment: Energy0
Num peaks: 6
42.03382555 0.1576752025
195.0552893 0.2605877277
197.0709393 0.2989791001
199.0865894 0.6092396234
209.0709393 43.83915823
226.0974884 53.65440677

Name: +ve in-silico MS/MS by CFM-ID for ILGOFLNNSPTXRM-UHFFFAOYSA-N
ID: ILGOFLNNSPTXRM-UHFFFAOYSA-N
Comment: Energy1
Num peaks: 6
157.0760247 3.018663591
197.0709393 1.298268443
199.0865894 3.131545625
209.0709393 43.18320796
210.0661883 1.468232392
226.0974884 36.78982719

Name: +ve in-silico MS/MS by CFM-ID for ILGOFLNNSPTXRM-UHFFFAOYSA-N
ID: ILGOFLNNSPTXRM-UHFFFAOYSA-N
Comment: Energy2
Num peaks: 17
40.01817548 6.354307901
42.03382555 2.53667032
116.0494756 2.725598003
130.0651257 2.515539841
142.0651257 4.984690735
154.0287402 4.910882665
155.0603746 3.336842842
156.0443902 2.08503707
157.0760247 4.253484957
167.0603746 7.284502714
180.0443902 3.954729698
182.0600403 7.363014812
182.0712737 3.55143814
183.0552893 5.159058356
195.0552893 1.98640844
199.0865894 1.975392153
209.0709393 15.74225112

Name: +ve in-silico MS/MS by CFM-ID for SBRCHTJAAGPMCC-UHFFFAOYSA-N
ID: SBRCHTJAAGPMCC-UHFFFAOYSA-N
Comment: Energy0
Num peaks: 6
173.0709393 0.1052184391
185.0709393 0.06317437196
197.0709393 0.473131025
199.0865894 0.9150161019
209.0709393 3.50786313
226.0974884 94.65825458

Name: +ve in-silico MS/MS by CFM-ID for SBRCHTJAAGPMCC-UHFFFAOYSA-N
ID: SBRCHTJAAGPMCC-UHFFFAOYSA-N
Comment: Energy1
Num peaks: 6
167.0603746 4.564735632
169.0760247 4.862095227
199.0865894 3.42001087
209.0709393 7.490345453
210.0661883 1.325472865
226.0974884 70.30034158

Name: +ve in-silico MS/MS by CFM-ID for SBRCHTJAAGPMCC-UHFFFAOYSA-N
ID: SBRCHTJAAGPMCC-UHFFFAOYSA-N
Comment: Energy2
Num peaks: 10
156.0443902 6.847767946
173.0709393 2.645802285
180.0443902 6.354782455
182.0600403 10.05091869
183.0552893 14.2702471
185.0709393 1.998502334
197.0709393 12.28169701
199.0865894 16.86829573
209.0709393 3.692993064
226.0974884 5.139823049

Name: +ve in-silico MS/MS by CFM-ID for RFHRKMXUOJCCSA-UHFFFAOYSA-N
ID: RFHRKMXUOJCCSA-UHFFFAOYSA-N
Comment: Energy0
Num peaks: 6
119.0603746 0.4051296947
185.0709393 0.2053290872
197.0709393 0.5273902563
199.0865894 1.013718364
209.0709393 1.381326447
226.0974884 95.79334993

Name: +ve in-silico MS/MS by CFM-ID for RFHRKMXUOJCCSA-UHFFFAOYSA-N
ID: RFHRKMXUOJCCSA-UHFFFAOYSA-N
Comment: Energy1
Num peaks: 6
119.0603746 18.3774092
183.0552893 0.8836820819
197.0709393 1.675171456
199.0865894 3.884778409
209.0709393 0.9534091398
226.0974884 68.3437826

Name: +ve in-silico MS/MS by CFM-ID for RFHRKMXUOJCCSA-UHFFFAOYSA-N
ID: RFHRKMXUOJCCSA-UHFFFAOYSA-N
Comment: Energy2
Num peaks: 19
40.01817548 3.867370643
42.03382555 2.945530465
44.04947561 2.45227373
49.00727645 2.750761012
50.00252542 6.132920075
75.02292652 6.885202372
92.04947561 3.486557301
119.0603746 1.76893616
154.0287402 1.93030264
156.0443902 6.021660305
168.0443902 2.416850652
170.0600403 3.058891606
173.0709393 2.248615937
182.0600403 7.951237864
183.0552893 7.414439801
197.0709393 6.807963024
199.0865894 8.157230392
209.0709393 2.147310955
226.0974884 2.974223962

Name: +ve in-silico MS/MS by CFM-ID for YJNBDHILHVMQAP-UHFFFAOYSA-N
ID: YJNBDHILHVMQAP-UHFFFAOYSA-N
Comment: Energy0
Num peaks: 6
182.0600403 0.2413176144
195.0552893 0.4247796824
197.0709393 0.3510816589
199.0865894 0.9992015541
209.0709393 54.04848051
226.0974884 43.01205114

Name: +ve in-silico MS/MS by CFM-ID for YJNBDHILHVMQAP-UHFFFAOYSA-N
ID: YJNBDHILHVMQAP-UHFFFAOYSA-N
Comment: Energy1
Num peaks: 6
182.0600403 1.120761154
183.0552893 1.363791177
199.0865894 2.351280666
209.0709393 53.78400413
210.0661883 1.358108396
226.0974884 31.46564377

Name: +ve in-silico MS/MS by CFM-ID for YJNBDHILHVMQAP-UHFFFAOYSA-N
ID: YJNBDHILHVMQAP-UHFFFAOYSA-N
Comment: Energy2
Num peaks: 14
49.00727645 2.414728753
50.00252542 11.61827634
52.01817548 3.380858652
54.03382555 2.819669139
63.02292652 2.712831442
159.0552893 2.624641087
168.0443902 5.948677924
170.0600403 3.449780526
180.0443902 11.27762184
182.0600403 17.91213423
183.0552893 3.827028553
195.0552893 1.824642372
199.0865894 1.732848371
209.0709393 9.826593509

Name: +ve in-silico MS/MS by CFM-ID for NUASNNPPEJMFOP-UHFFFAOYSA-N
ID: NUASNNPPEJMFOP-UHFFFAOYSA-N
Comment: Energy0
Num peaks: 6
195.0552893 0.2811896265
195.0916748 2.705968595
197.0709393 0.3321010202
199.0865894 0.6297772711
209.0709393 35.58502556
226.0974884 59.67483231

Name: +ve in-silico MS/MS by CFM-ID for NUASNNPPEJMFOP-UHFFFAOYSA-N
ID: NUASNNPPEJMFOP-UHFFFAOYSA-N
Comment: Energy1
Num peaks: 6
183.0552893 1.212781077
195.0916748 5.949038884
199.0865894 1.888735374
209.0709393 37.98307746
210.0661883 1.236407923
226.0974884 43.62871554

Name: +ve in-silico MS/MS by CFM-ID for NUASNNPPEJMFOP-UHFFFAOYSA-N
ID: NUASNNPPEJMFOP-UHFFFAOYSA-N
Comment: Energy2
Num peaks: 13
154.0287402 8.678205819
154.0651257 2.227426297
156.0443902 3.330143199
159.0552893 2.005226843
166.0651257 5.640280989
181.0396392 2.39447753
181.0760247 3.034175206
182.0600403 2.093958873
183.0552893 10.19167328
195.0552893 3.143974017
197.0709393 2.510798818
199.0865894 3.651477932
209.0709393 31.12925452

Name: +ve in-silico MS/MS by CFM-ID for QBMMCSSFNUUMPI-UHFFFAOYSA-N
ID: QBMMCSSFNUUMPI-UHFFFAOYSA-N
Comment: Energy0
Num peaks: 6
173.0444498 2.255594834
177.0393644 1.529566387
179.0550145 0.5972041866
181.0706646 0.3143167254
191.0550145 21.73288886
209.0655792 72.65807794

Name: +ve in-silico MS/MS by CFM-ID for QBMMCSSFNUUMPI-UHFFFAOYSA-N
ID: QBMMCSSFNUUMPI-UHFFFAOYSA-N
Comment: Energy1
Num peaks: 6
59.01275576 0.9466497633
173.0444498 9.815426721
177.0393644 1.264513727
179.0550145 1.422278339
191.0550145 40.7802143
209.0655792 37.46041066

Name: +ve in-silico MS/MS by CFM-ID for QBMMCSSFNUUMPI-UHFFFAOYSA-N
ID: QBMMCSSFNUUMPI-UHFFFAOYSA-N
Comment: Energy2
Num peaks: 18
41.00219107 3.981035719
43.01784114 2.466373804
45.0334912 1.947248986
56.99710569 2.694207688
59.01275576 3.157354454
61.02840582 2.182784447
89.02332044 2.304118961
91.0389705 2.04733787
99.00767038 4.026301081
101.0233204 3.519000133
103.0389705 2.002446222
117.0182351 3.467654312
129.0182351 2.248867176
131.0338851 2.835400148
173.0444498 23.62063819
177.0393644 3.634292195
179.0550145 1.844125943
191.0550145 12.94591526

Name: +ve in-silico MS/MS by CFM-ID for YTTFFNAIFFNRFN-UHFFFAOYSA-N
ID: YTTFFNAIFFNRFN-UHFFFAOYSA-N
Comment: Energy0
Num peaks: 6
143.0338851 2.438202196
161.0444498 15.84220296
163.0600999 2.886557112
173.0444498 2.357302346
191.0550145 25.71448974
209.0655792 44.20376394

Name: +ve in-silico MS/MS by CFM-ID for YTTFFNAIFFNRFN-UHFFFAOYSA-N
ID: YTTFFNAIFFNRFN-UHFFFAOYSA-N
Comment: Energy1
Num peaks: 7
143.0338851 5.423940752
161.0444498 14.56993341
163.0600999 5.414340149
165.0757499 3.76431357
173.0444498 9.637321478
191.0550145 27.13249342
209.0655792 14.4340321

Name: +ve in-silico MS/MS by CFM-ID for YTTFFNAIFFNRFN-UHFFFAOYSA-N
ID: YTTFFNAIFFNRFN-UHFFFAOYSA-N
Comment: Energy2
Num peaks: 30
41.00219107 11.13641394
43.01784114 5.498664327
45.0334912 1.27593086
47.04914126 1.235051025
53.00219107 1.478220065
55.01784114 1.252050261
56.99710569 1.962523872
59.01275576 4.247141417
61.02840582 1.404870437
71.01275576 2.821559006
73.02840582 2.456257402
83.01275576 3.790323245
85.02840582 1.550027034
87.04405588 1.579326579
89.02332044 2.251010943
91.0389705 2.522708869
99.00767038 2.871699456
101.0233204 3.824772415
103.0389705 1.342706521
105.0546206 1.337177007
113.0233204 1.153737783
117.0546206 1.195697922
129.0182351 1.438902925
131.0338851 2.564475213
143.0338851 5.579313729
145.0495352 2.270858553
151.0600999 0.8255568477
161.0444498 1.261576968
173.0444498 5.429276727
191.0550145 3.123869493

Name: +ve in-silico MS/MS by CFM-ID for HFIGAXWRVYPEIB-UHFFFAOYSA-N
ID: HFIGAXWRVYPEIB-UHFFFAOYSA-N
Comment: Energy0
Num peaks: 6
103.0389705 1.658842523
163.0600999 1.618399592
173.0444498 7.222589573
177.0393644 1.725136555
191.0550145 32.49979245
209.0655792 40.21437819

Name: +ve in-silico MS/MS by CFM-ID for HFIGAXWRVYPEIB-UHFFFAOYSA-N
ID: HFIGAXWRVYPEIB-UHFFFAOYSA-N
Comment: Energy1
Num peaks: 15
31.01784114 1.019776439
55.01784114 0.9431276751
56.99710569 2.79206518
59.01275576 1.887197721
73.02840582 2.840595641
75.04405588 1.465697372
89.02332044 1.413878294
103.0389705 1.662621437
105.0546206 1.068428084
151.0600999 0.8966749537
173.0444498 18.24717117
179.0550145 1.31142402
181.0706646 1.54798179
191.0550145 28.3084324
209.0655792 15.03103455

Name: +ve in-silico MS/MS by CFM-ID for HFIGAXWRVYPEIB-UHFFFAOYSA-N
ID: HFIGAXWRVYPEIB-UHFFFAOYSA-N
Comment: Energy2
Num peaks: 24
31.01784114 2.126388493
44.99710569 0.9512125838
55.01784114 2.199694238
56.99710569 2.246956135
57.0334912 1.784322567
59.01275576 7.748385022
61.02840582 1.960621798
71.01275576 2.888918473
73.02840582 8.124463402
75.04405588 5.383676162
85.02840582 3.049162033
87.00767038 1.377965275
87.04405588 4.395401409
89.02332044 2.171808083
89.05970595 4.439825057
91.0389705 1.762968971
101.0233204 3.833852751
103.0389705 8.35707701
105.0546206 3.857723507
117.0182351 1.781063955
119.0338851 2.93818538
121.0495352 1.110029906
173.0444498 4.362315379
191.0550145 1.402439697

Name: +ve in-silico MS/MS by CFM-ID for BDJGQLQLCUPDNO-UHFFFAOYSA-N
ID: BDJGQLQLCUPDNO-UHFFFAOYSA-N
Comment: Energy0
Num peaks: 6
19.01784114 4.122006504
146.0964258 3.161355267
173.1073248 3.709145976
177.1022395 2.455983046
186.1025738 3.876194867
204.1131385 64.47161998

Name: +ve in-silico MS/MS by CFM-ID for BDJGQLQLCUPDNO-UHFFFAOYSA-N
ID: BDJGQLQLCUPDNO-UHFFFAOYSA-N
Comment: Energy1
Num peaks: 21
51.02292652 1.638367557
53.03857658 2.76297136
55.05422664 1.311444924
104.0494756 6.027381636
106.0651257 2.849522311
119.0855268 1.332504895
142.0651257 1.814671994
144.0807757 5.403072674
146.0964258 8.251255819
148.1120759 5.807811166
158.0964258 3.531129525
160.1120759 4.350035746
171.0916748 2.196201229
173.0709393 1.291004993
173.1073248 9.03897916
175.0865894 2.208792666
177.1022395 2.082418039
186.1025738 5.00599925
187.0865894 1.504447446
188.0818384 1.98836284
204.1131385 10.36059996

Name: +ve in-silico MS/MS by CFM-ID for BDJGQLQLCUPDNO-UHFFFAOYSA-N
ID: BDJGQLQLCUPDNO-UHFFFAOYSA-N
Comment: Energy2
Num peaks: 31
19.01784114 1.283994183
29.99744004 1.887752602
39.02292652 2.150352803
41.03857658 1.191606057
45.00833907 2.654430715
51.02292652 3.689407416
53.03857658 6.559810696
55.05422664 3.109621804
57.00833907 1.053626869
67.05422664 0.8971535077
80.04947561 1.780955008
92.04947561 2.613286186
104.0494756 11.87440513
106.0651257 8.036316203
108.0807757 2.141663978
111.0552893 1.45506271
118.0651257 2.707894931
119.0603746 1.230816068
119.0855268 1.067873409
120.0807757 1.017696214
121.0760247 0.9455898783
131.0603746 1.845862597
132.0807757 1.776258705
133.0760247 0.8892342081
142.0651257 1.714176206
146.0348882 1.558293964
146.0964258 3.756904604
156.0807757 0.8456217144
157.0760247 1.410161419
173.1073248 2.001887471
188.0818384 0.8457980069

Name: +ve in-silico MS/MS by CFM-ID for QPTQOUPTCZDSGX-UHFFFAOYSA-N
ID: QPTQOUPTCZDSGX-UHFFFAOYSA-N
Comment: Energy0
Num peaks: 6
146.0964258 3.375494412
158.0964258 2.443173822
173.1073248 3.926618845
177.1022395 2.550896808
186.1025738 4.066262455
204.1131385 69.07253677

Name: +ve in-silico MS/MS by CFM-ID for QPTQOUPTCZDSGX-UHFFFAOYSA-N
ID: QPTQOUPTCZDSGX-UHFFFAOYSA-N
Comment: Energy1
Num peaks: 19
51.02292652 1.707675649
53.03857658 2.402547534
55.05422664 1.260531636
106.0651257 3.271392675
119.0855268 1.265483399
142.0651257 2.232259784
144.0807757 6.422093652
146.0964258 9.505188633
148.1120759 6.334228752
158.0964258 4.097269787
160.1120759 4.66242822
171.0916748 2.376836192
173.0709393 2.146662852
173.1073248 9.88948637
175.0865894 2.374944365
177.1022395 2.143932631
186.1025738 5.123541188
188.0818384 2.277960468
204.1131385 10.96909937

Name: +ve in-silico MS/MS by CFM-ID for QPTQOUPTCZDSGX-UHFFFAOYSA-N
ID: QPTQOUPTCZDSGX-UHFFFAOYSA-N
Comment: Energy2
Num peaks: 31
29.99744004 2.04332255
39.02292652 2.352421504
41.03857658 0.9007934625
45.00833907 2.37097153
49.00727645 0.8802743624
51.02292652 2.972676837
53.03857658 5.526882699
55.05422664 3.148626872
57.00833907 1.133670498
67.05422664 1.011087835
80.04947561 2.474722551
92.04947561 8.074208228
94.06512568 1.466053004
106.0651257 9.853636055
108.0807757 2.03362154
111.0552893 1.814524913
118.0651257 2.920157952
119.0603746 1.496413861
119.0855268 1.057110815
120.0807757 1.180113459
121.0760247 0.9425606829
130.0651257 0.879782002
132.0807757 2.201562309
133.0760247 0.9945511723
142.0651257 2.647083271
144.0807757 1.374022482
146.0964258 4.120121051
157.0760247 2.565500855
158.0964258 0.9222737109
173.1073248 2.20414793
188.0818384 0.925844145

Name: +ve in-silico MS/MS by CFM-ID for LXWDLMIVRCGLGH-UHFFFAOYSA-N
ID: LXWDLMIVRCGLGH-UHFFFAOYSA-N
Comment: Energy0
Num peaks: 6
19.01784114 4.137662045
146.0964258 3.153530133
158.0964258 2.292252321
173.1073248 3.715448549
186.1025738 3.810668394
204.1131385 64.81062272

Name: +ve in-silico MS/MS by CFM-ID for LXWDLMIVRCGLGH-UHFFFAOYSA-N
ID: LXWDLMIVRCGLGH-UHFFFAOYSA-N
Comment: Energy1
Num peaks: 22
29.99744004 1.238555147
51.02292652 1.598519302
53.03857658 2.749349029
55.05422664 1.347796098
92.04947561 1.159805576
94.06512568 1.451726977
104.0494756 6.242811228
106.0651257 2.937746559
142.0651257 1.790993131
144.0807757 5.410492077
146.0964258 8.078257788
148.1120759 6.172715205
156.0807757 1.277241714
158.0964258 3.638038439
160.1120759 4.344881508
161.0709393 1.109246984
171.0916748 2.261161089
173.1073248 9.686506508
175.0865894 1.151885829
186.1025738 4.900445334
187.0865894 1.379961198
204.1131385 10.84582628

Name: +ve in-silico MS/MS by CFM-ID for LXWDLMIVRCGLGH-UHFFFAOYSA-N
ID: LXWDLMIVRCGLGH-UHFFFAOYSA-N
Comment: Energy2
Num peaks: 31
19.01784114 1.232072069
29.99744004 1.79947387
39.02292652 2.729099987
41.03857658 1.117919149
45.00833907 2.539591046
51.02292652 2.653285179
53.03857658 5.431727643
55.05422664 2.866646843
57.00833907 1.010649193
63.02292652 1.058331765
80.04947561 1.67644301
92.04947561 2.626888542
104.0494756 10.92708712
106.0651257 7.167272296
108.0807757 1.86270119
111.0552893 1.667746413
118.0651257 2.513993132
119.0603746 1.132624171
120.0807757 1.089323775
121.0760247 0.9143705366
128.0494756 0.8834680107
130.0651257 0.9641831958
131.0603746 1.685644105
132.0807757 2.949881703
142.0651257 1.733018615
144.0807757 1.216509606
146.0348882 1.269034531
146.0964258 2.551681857
157.0760247 2.466783797
173.1073248 1.814845838
188.0818384 1.018644963

Name: +ve in-silico MS/MS by CFM-ID for OLAAJBLGYVATPW-UHFFFAOYSA-N
ID: OLAAJBLGYVATPW-UHFFFAOYSA-N
Comment: Energy0
Num peaks: 6
146.0964258 3.293017358
158.0964258 2.40038447
173.1073248 3.841270613
177.1022395 2.523490253
186.1025738 4.013494879
204.1131385 67.82160887

Name: +ve in-silico MS/MS by CFM-ID for OLAAJBLGYVATPW-UHFFFAOYSA-N
ID: OLAAJBLGYVATPW-UHFFFAOYSA-N
Comment: Energy1
Num peaks: 24
29.99744004 1.198631834
65.03857658 1.451507128
67.05422664 2.077679661
69.06987671 1.183619824
92.04947561 3.213350053
102.0338255 1.274562279
104.0494756 1.512154841
118.0651257 1.270370722
142.0651257 2.32732204
144.0807757 5.519628926
146.0964258 8.434657728
148.1120759 5.896556538
156.0807757 1.307737648
158.0964258 3.644124423
160.1120759 4.235697489
171.0916748 2.281301939
173.0709393 2.265126763
173.1073248 9.243577994
175.0865894 2.406684482
177.1022395 1.979959075
186.1025738 4.888468754
187.0865894 1.496963412
188.0818384 1.498123308
204.1131385 10.28034083

Name: +ve in-silico MS/MS by CFM-ID for OLAAJBLGYVATPW-UHFFFAOYSA-N
ID: OLAAJBLGYVATPW-UHFFFAOYSA-N
Comment: Energy2
Num peaks: 31
29.99744004 2.187399248
39.02292652 2.46518025
41.03857658 2.008766978
45.00833907 1.904771806
51.02292652 1.539770174
55.05422664 1.530356255
57.00833907 1.198460344
65.03857658 3.609762315
67.05422664 5.30592626
69.06987671 2.999543328
80.04947561 1.138346831
92.04947561 8.162126702
94.06512568 3.522441262
102.0338255 2.402825111
104.0494756 3.963641669
105.0447246 1.508144219
106.0651257 2.428458107
118.0651257 1.900439757
119.0603746 1.782738435
120.0807757 1.219531141
121.0760247 1.197864644
125.0709393 2.315139548
134.0348882 1.829059893
136.0505382 1.153956754
142.0651257 2.472351942
144.0807757 1.305084749
146.0964258 3.918741044
156.0807757 1.232124607
157.0760247 2.502415675
173.1073248 2.140869949
188.0818384 1.114399208

Name: +ve in-silico MS/MS by CFM-ID for TYLATIJJUNJVBY-UHFFFAOYSA-N
ID: TYLATIJJUNJVBY-UHFFFAOYSA-N
Comment: Energy0
Num peaks: 8
105.0182351 3.175517043
117.0546206 5.239425361
145.0495352 4.679251961
163.0600999 20.56661139
165.0757499 2.89989245
173.0444498 3.316813245
191.0550145 13.08689426
209.0655792 28.58901645

Name: +ve in-silico MS/MS by CFM-ID for TYLATIJJUNJVBY-UHFFFAOYSA-N
ID: TYLATIJJUNJVBY-UHFFFAOYSA-N
Comment: Energy1
Num peaks: 10
59.01275576 19.9112762
61.02840582 4.755385427
87.00767038 9.475701472
89.02332044 8.998019133
103.002585 2.470364314
105.0182351 15.73134307
107.0338851 12.33683881
117.0546206 3.147133141
163.0600999 3.115404008
191.0550145 2.043932466

Name: +ve in-silico MS/MS by CFM-ID for TYLATIJJUNJVBY-UHFFFAOYSA-N
ID: TYLATIJJUNJVBY-UHFFFAOYSA-N
Comment: Energy2
Num peaks: 13
57.0334912 3.324236058
59.01275576 15.27227949
61.02840582 4.421805736
87.00767038 3.777916417
89.02332044 6.573366697
105.0182351 9.815008667
107.0338851 6.162781974
115.0389705 3.906620844
117.0546206 13.23693905
143.0338851 2.913206227
145.0495352 6.428797011
147.0651853 3.555341075
163.0600999 2.325061831

Name: +ve in-silico MS/MS by CFM-ID for IHGZLXHKYHPSBG-UHFFFAOYSA-N
ID: IHGZLXHKYHPSBG-UHFFFAOYSA-N
Comment: Energy0
Num peaks: 6
163.0614373 1.795848037
164.0454529 4.135359478
165.0407018 2.414270125
166.0611029 3.009469637
181.0720019 61.83045697
209.0669166 12.72938777

Name: +ve in-silico MS/MS by CFM-ID for IHGZLXHKYHPSBG-UHFFFAOYSA-N
ID: IHGZLXHKYHPSBG-UHFFFAOYSA-N
Comment: Energy1
Num peaks: 16
42.03382555 3.80463173
80.0130901 6.752142822
107.0239891 1.704548609
122.0348882 7.779230452
124.0505382 8.29031117
136.0505382 2.237346982
137.0345538 1.677867531
138.0661883 1.605467324
150.0298028 1.816991777
152.0454529 2.224406234
155.0563519 2.869826039
163.0614373 2.351826062
164.0454529 2.515101763
165.0407018 5.358744366
181.0720019 27.37157669
209.0669166 1.967140543

Name: +ve in-silico MS/MS by CFM-ID for IHGZLXHKYHPSBG-UHFFFAOYSA-N
ID: IHGZLXHKYHPSBG-UHFFFAOYSA-N
Comment: Energy2
Num peaks: 29
25.00727645 2.180767636
28.01817548 0.9555984217
29.00219107 2.26904866
42.03382555 1.611872993
43.02907452 11.30007872
45.04472458 2.580501337
52.01817548 2.098031163
56.0130901 1.977737229
58.02874017 1.247915463
69.00833907 1.875210089
71.02398914 2.396511982
73.0396392 6.148656814
79.02907452 2.495427497
96.0192381 0.9540977655
96.05562361 1.454698231
98.03488817 2.71879433
99.01890376 2.096211977
100.0505382 4.010556392
102.0661883 1.894193896
105.0083391 2.656470981
107.0239891 7.532975935
109.0396392 2.020922327
120.0192381 2.647638522
122.0348882 3.056114906
124.0141527 1.001920818
124.0505382 5.340229367
136.0505382 1.899654126
140.0454529 1.249254048
165.0407018 0.8994539259

Name: +ve in-silico MS/MS by CFM-ID for XAXDWMLVBMIIKK-UHFFFAOYSA-N
ID: XAXDWMLVBMIIKK-UHFFFAOYSA-N
Comment: Energy0
Num peaks: 6
172.082901 11.96476811
174.098551 2.628183714
198.098551 3.237395808
200.0778156 2.718757027
216.1091157 55.69985705
244.1040303 6.961990061

Name: +ve in-silico MS/MS by CFM-ID for XAXDWMLVBMIIKK-UHFFFAOYSA-N
ID: XAXDWMLVBMIIKK-UHFFFAOYSA-N
Comment: Energy1
Num peaks: 18
43.01784114 2.071446569
46.02874017 2.637879333
60.04439023 1.596240178
117.0770873 2.333309732
129.0658539 3.247421665
131.0927374 3.798089216
157.0720019 2.572152613
159.087652 4.230625821
171.087652 1.776548789
172.082901 13.82212756
173.1033021 2.489260746
174.098551 4.578917433
198.098551 4.225571517
199.0825666 1.720508427
200.0778156 4.352682966
202.0934657 2.828565227
216.1091157 21.07446115
244.1040303 1.998835015

Name: +ve in-silico MS/MS by CFM-ID for XAXDWMLVBMIIKK-UHFFFAOYSA-N
ID: XAXDWMLVBMIIKK-UHFFFAOYSA-N
Comment: Energy2
Num peaks: 21
43.01784114 5.759408
43.02907452 3.814961219
60.05562361 15.28647931
70.02874017 1.776854013
72.04439023 1.099081164
72.05562361 1.084668165
86.03488817 4.131963376
88.05053823 2.741477231
114.0661883 1.061919988
117.0770873 1.173849245
129.0770873 1.263517103
131.0927374 3.214777854
155.0563519 1.076381395
157.0720019 7.15598934
159.087652 1.366416772
172.082901 15.23788601
174.098551 1.382354768
198.098551 4.082601056
200.0778156 4.161761997
216.1091157 1.832927346
226.0934657 1.373041006

Name: +ve in-silico MS/MS by CFM-ID for AVFMEUATDZYKJU-UHFFFAOYSA-N
ID: AVFMEUATDZYKJU-UHFFFAOYSA-N
Comment: Energy0
Num peaks: 24
43.05422664 0.7915841035
44.04947561 3.018202684
55.01784114 10.26433507
71.04914126 0.7689283496
72.04439023 1.723549525
74.00589655 0.651140509
76.02154661 4.27672964
78.03719668 1.112278904
84.04439023 1.414707001
94.02874017 2.079984858
98.0600403 7.704720994
100.0756904 1.520591851
113.0597059 1.783176562
126.0008112 3.696840576
130.0321113 5.194226001
132.0477614 5.980075325
136.0790615 0.6918077435
147.047427 0.9678288521
172.0790615 0.7970574004
173.0630771 1.339172453
190.0896262 4.958539463
208.0790615 1.263913981
226.0896262 6.139505852
244.1001909 11.98821666

Name: +ve in-silico MS/MS by CFM-ID for AVFMEUATDZYKJU-UHFFFAOYSA-N
ID: AVFMEUATDZYKJU-UHFFFAOYSA-N
Comment: Energy1
Num peaks: 31
27.02292652 0.7330139791
29.03857658 0.8741827266
42.03382555 1.42385252
43.05422664 3.780276323
44.04947561 7.992058849
46.06512568 1.352340761
53.03857658 0.794741904
55.01784114 11.6610775
71.04914126 3.528310149
71.99024648 0.7002361163
76.02154661 4.832098473
84.04439023 1.266930336
85.06479133 0.7185432601
95.04914126 1.994194989
98.0600403 3.352287679
100.0756904 1.020373626
111.0440559 0.6426323529
113.0597059 6.088493773
115.075356 0.741706656
130.0321113 0.7420993438
132.0477614 1.553535876
146.0270259 1.765920863
147.047427 1.230184723
155.0525124 0.6862470452
172.0790615 1.609027138
173.0630771 3.185776857
174.0947116 1.891913199
190.0896262 6.824007577
216.0688907 0.7209061136
226.0896262 2.863407279
244.1001909 1.883462622

Name: +ve in-silico MS/MS by CFM-ID for AVFMEUATDZYKJU-UHFFFAOYSA-N
ID: AVFMEUATDZYKJU-UHFFFAOYSA-N
Comment: Energy2
Num peaks: 24
27.02292652 2.188549848
40.01817548 3.475018958
41.03857658 0.7910430926
42.03382555 2.147684727
43.05422664 3.48489729
44.04947561 16.51722119
46.06512568 0.8287987793
53.00219107 3.01499248
55.01784114 14.50702094
61.01064758 1.071099649
63.02629764 0.8394562064
67.05422664 0.7458407323
71.99024648 1.666504025
72.04439023 1.655781625
74.00589655 1.650639387
76.02154661 16.24027553
78.03719668 1.895927356
94.02874017 1.689523387
98.0600403 1.153839977
104.0164612 1.268271651
118.0321113 1.179616974
126.0008112 0.8062828919
129.0368623 0.6316514738
130.0321113 0.6321943869

Name: +ve in-silico MS/MS by CFM-ID for BWSIYRUAWKPEPF-UHFFFAOYSA-N
ID: BWSIYRUAWKPEPF-UHFFFAOYSA-N
Comment: Energy0
Num peaks: 12
43.01784114 7.050224524
45.0334912 3.680214841
74.98991214 6.3268535
77.0055622 4.865280417
168.1019051 2.454902902
182.0634114 1.821736745
184.0790615 3.880946181
200.0739761 2.727542625
202.0896262 5.303521753
208.0790615 4.357215809
226.0896262 20.75531615
244.1001909 17.35202199

Name: +ve in-silico MS/MS by CFM-ID for BWSIYRUAWKPEPF-UHFFFAOYSA-N
ID: BWSIYRUAWKPEPF-UHFFFAOYSA-N
Comment: Energy1
Num peaks: 17
41.00219107 2.430952799
43.01784114 19.59992808
45.0334912 6.249687261
47.04914126 1.486316659
74.98991214 1.365641794
80.04947561 1.817082547
82.06512568 6.677620614
84.08077574 2.89681106
94.06512568 2.310814799
96.08077574 5.955320886
98.0964258 1.402388842
150.0913404 7.877009593
168.1019051 6.519675625
184.0790615 1.531090529
208.0790615 2.303254121
226.0896262 6.562289581
244.1001909 3.4251299

Name: +ve in-silico MS/MS by CFM-ID for BWSIYRUAWKPEPF-UHFFFAOYSA-N
ID: BWSIYRUAWKPEPF-UHFFFAOYSA-N
Comment: Energy2
Num peaks: 27
15.02292652 1.855528164
25.00727645 2.54289753
27.02292652 2.206571043
29.00219107 1.245241048
41.00219107 1.625183483
43.01784114 6.391730566
44.97934745 1.785217245
45.0334912 2.750925594
46.99499752 1.413669943
56.97934745 6.803600179
58.99499752 4.783375778
60.97426207 3.047255302
61.01064758 1.391027168
74.98991214 8.389926628
77.0055622 1.670427262
84.97426207 1.141580313
86.98991214 1.031656949
96.08077574 2.591243936
122.0964258 1.944718244
126.0913404 4.529295098
150.0913404 1.536440565
168.1019051 1.971266688
180.0477614 1.96001201
182.0634114 3.350614128
184.0790615 7.872212356
186.058326 3.421911391
202.0896262 1.036353928

Name: +ve in-silico MS/MS by CFM-ID for QZOKACYVEUKVQI-VBKFSLOCSA-N
ID: QZOKACYVEUKVQI-VBKFSLOCSA-N
Comment: Energy0
Num peaks: 6
105.0334912 24.77017631
108.0443902 9.443459555
137.0709393 3.742648911
211.0865894 5.076762913
226.0974884 3.811564785
244.1080531 37.9060443

Name: +ve in-silico MS/MS by CFM-ID for QZOKACYVEUKVQI-VBKFSLOCSA-N
ID: QZOKACYVEUKVQI-VBKFSLOCSA-N
Comment: Energy1
Num peaks: 16
63.02292652 1.006500014
68.0130901 1.339219692
79.05422664 0.953297046
80.0130901 0.9750289283
94.02874017 1.869753428
96.04439023 2.107215954
105.0334912 33.6511778
108.0443902 6.539886838
122.0712737 1.271282612
123.0552893 5.651779205
147.0552893 1.248785563
149.0709393 1.026010401
211.0865894 5.835663948
213.1022395 1.374647545
226.0974884 6.541688615
244.1080531 9.122565845

Name: +ve in-silico MS/MS by CFM-ID for QZOKACYVEUKVQI-VBKFSLOCSA-N
ID: QZOKACYVEUKVQI-VBKFSLOCSA-N
Comment: Energy2
Num peaks: 16
39.02292652 2.123467559
49.00727645 7.124429667
51.02292652 6.546372383
63.02292652 9.335953425
65.03857658 2.547363315
78.03382555 3.004194953
79.01784114 1.698774024
79.05422664 1.781995683
82.02874017 1.702472286
92.0130901 1.442000646
94.02874017 2.735987747
96.04439023 2.496950534
105.0334912 28.19057682
107.0491413 1.773634751
108.0443902 6.828417769
122.0712737 1.596560223

Name: +ve in-silico MS/MS by CFM-ID for WTRWKVHOAIPXIR-KAMYIIQDSA-N
ID: WTRWKVHOAIPXIR-KAMYIIQDSA-N
Comment: Energy0
Num peaks: 6
105.0334912 22.92578664
108.0443902 6.647929314
135.0552893 10.34444564
140.0818384 2.62707967
211.0865894 10.85308548
244.1080531 30.61345015

Name: +ve in-silico MS/MS by CFM-ID for WTRWKVHOAIPXIR-KAMYIIQDSA-N
ID: WTRWKVHOAIPXIR-KAMYIIQDSA-N
Comment: Energy1
Num peaks: 15
39.02292652 1.21500841
44.0130901 1.433315054
51.02292652 1.256694315
65.03857658 1.268635646
96.04439023 1.791742028
98.0600403 2.008867618
105.0334912 31.57465271
108.0443902 9.281576219
110.0600403 2.223254654
123.0552893 5.471843259
147.0552893 1.162681051
211.0865894 7.434003156
213.1022395 1.393624298
226.0974884 3.819457637
244.1080531 8.668455769

Name: +ve in-silico MS/MS by CFM-ID for WTRWKVHOAIPXIR-KAMYIIQDSA-N
ID: WTRWKVHOAIPXIR-KAMYIIQDSA-N
Comment: Energy2
Num peaks: 14
39.02292652 2.497773463
49.00727645 7.832629108
51.02292652 7.374920602
63.02292652 10.920143
65.03857658 6.233843613
70.02874017 1.528536811
79.01784114 1.846418764
79.05422664 2.289666231
96.04439023 3.273014409
98.0600403 1.64364138
105.0334912 29.60559748
107.0491413 1.919585816
108.0443902 1.773849839
123.0552893 1.39992955

Name: +ve in-silico MS/MS by CFM-ID for UGELRFPLZYQRDM-UHFFFAOYSA-N
ID: UGELRFPLZYQRDM-UHFFFAOYSA-N
Comment: Energy0
Num peaks: 7
59.01275576 6.827272935
89.02332044 6.155388795
119.0338851 5.511234063
173.0444498 3.24062831
179.0550145 3.169699041
191.0550145 18.13542865
209.0655792 38.91834437

Name: +ve in-silico MS/MS by CFM-ID for UGELRFPLZYQRDM-UHFFFAOYSA-N
ID: UGELRFPLZYQRDM-UHFFFAOYSA-N
Comment: Energy1
Num peaks: 12
41.00219107 4.154729272
59.01275576 24.32859133
61.02840582 11.66695344
71.01275576 5.038037952
73.02840582 2.354733799
89.02332044 9.559283544
91.0389705 2.134014015
101.0233204 4.573997282
103.0389705 2.081414373
119.0338851 7.075214995
191.0550145 3.801420709
209.0655792 4.340789418

Name: +ve in-silico MS/MS by CFM-ID for UGELRFPLZYQRDM-UHFFFAOYSA-N
ID: UGELRFPLZYQRDM-UHFFFAOYSA-N
Comment: Energy2
Num peaks: 11
29.00219107 3.445188444
41.00219107 6.404959046
43.01784114 5.297956211
56.99710569 6.306852674
59.01275576 24.4808547
61.02840582 14.55178704
71.01275576 5.330690531
73.02840582 3.687043852
89.02332044 5.502030679
101.0233204 4.522408124
103.0389705 2.924413302

Name: +ve in-silico MS/MS by CFM-ID for HZOCSURBKTZDLB-UHFFFAOYSA-N
ID: HZOCSURBKTZDLB-UHFFFAOYSA-N
Comment: Energy0
Num peaks: 7
59.01275576 6.949172038
89.02332044 6.199793286
119.0338851 5.566053213
149.0444498 3.058600445
177.0393644 3.008819718
191.0550145 16.81012107
209.0655792 39.74733758

Name: +ve in-silico MS/MS by CFM-ID for HZOCSURBKTZDLB-UHFFFAOYSA-N
ID: HZOCSURBKTZDLB-UHFFFAOYSA-N
Comment: Energy1
Num peaks: 12
41.00219107 2.999017513
43.01784114 3.831975689
56.99710569 2.415848216
59.01275576 23.9558314
61.02840582 9.6928568
71.01275576 6.399986447
89.02332044 8.381304845
91.0389705 2.342367961
101.0233204 5.109558808
119.0338851 6.726284166
191.0550145 4.158660686
209.0655792 4.054002953

Name: +ve in-silico MS/MS by CFM-ID for HZOCSURBKTZDLB-UHFFFAOYSA-N
ID: HZOCSURBKTZDLB-UHFFFAOYSA-N
Comment: Energy2
Num peaks: 11
31.01784114 3.271361332
41.00219107 6.939226566
43.01784114 6.945211745
56.99710569 9.430274785
59.01275576 22.54104522
61.02840582 11.18722152
71.01275576 5.616706118
73.02840582 3.401252268
89.02332044 5.385353888
101.0233204 4.638982271
103.0389705 2.850900618

Name: +ve in-silico MS/MS by CFM-ID for IRHNEJUDPDGXFB-UHFFFAOYSA-N
ID: IRHNEJUDPDGXFB-UHFFFAOYSA-N
Comment: Energy0
Num peaks: 8
61.02840582 6.402344106
87.00767038 2.092049027
91.0389705 5.690569253
117.0182351 5.286221584
147.0287997 3.030258231
173.0444498 2.687744735
191.0550145 17.24777739
209.0655792 39.48266812

Name: +ve in-silico MS/MS by CFM-ID for IRHNEJUDPDGXFB-UHFFFAOYSA-N
ID: IRHNEJUDPDGXFB-UHFFFAOYSA-N
Comment: Energy1
Num peaks: 14
43.01784114 3.174291713
45.0334912 3.054726273
56.99710569 3.160042876
59.01275576 4.487616334
61.02840582 21.02251296
63.04405588 7.996937229
73.02840582 6.21484894
75.04405588 2.54116801
91.0389705 7.965952372
99.00767038 3.809654828
101.0233204 2.148642893
117.0182351 6.77549374
191.0550145 5.288336916
209.0655792 4.181933522

Name: +ve in-silico MS/MS by CFM-ID for IRHNEJUDPDGXFB-UHFFFAOYSA-N
ID: IRHNEJUDPDGXFB-UHFFFAOYSA-N
Comment: Energy2
Num peaks: 14
29.00219107 3.13030389
31.01784114 4.773419476
43.01784114 7.579868263
45.0334912 5.98761231
56.99710569 9.52345831
59.01275576 10.12565787
61.02840582 15.49191922
63.04405588 3.079897394
71.01275576 2.407845272
73.02840582 6.138954002
75.04405588 3.448674094
87.00767038 4.418596278
91.0389705 3.037089735
99.00767038 2.737571809

Name: +ve in-silico MS/MS by CFM-ID for OZEQVNURZLATKZ-UHFFFAOYSA-N
ID: OZEQVNURZLATKZ-UHFFFAOYSA-N
Comment: Energy0
Num peaks: 7
61.02840582 6.772328362
91.0389705 5.81012319
117.0182351 5.640226583
147.0287997 3.123343443
173.0444498 2.472516278
191.0550145 15.16817473
209.0655792 41.33345218

Name: +ve in-silico MS/MS by CFM-ID for OZEQVNURZLATKZ-UHFFFAOYSA-N
ID: OZEQVNURZLATKZ-UHFFFAOYSA-N
Comment: Energy1
Num peaks: 14
43.01784114 3.25112457
45.0334912 3.327153025
56.99710569 4.269086387
59.01275576 4.132236655
61.02840582 19.69992563
63.04405588 7.589594886
73.02840582 6.509871616
75.04405588 2.614969888
91.0389705 7.771298118
99.00767038 5.095357244
117.0182351 6.025480894
173.0444498 2.268570171
191.0550145 4.520408166
209.0655792 4.027985997

Name: +ve in-silico MS/MS by CFM-ID for OZEQVNURZLATKZ-UHFFFAOYSA-N
ID: OZEQVNURZLATKZ-UHFFFAOYSA-N
Comment: Energy2
Num peaks: 14
29.00219107 3.077006049
31.01784114 4.68974578
43.01784114 7.388358203
45.0334912 6.18836372
56.99710569 12.99604942
59.01275576 8.833691265
61.02840582 15.33057633
63.04405588 2.33742162
68.99710569 2.145690394
73.02840582 6.221421666
75.04405588 3.617595826
87.00767038 3.40321271
91.0389705 2.876013387
99.00767038 2.898119293

Name: +ve in-silico MS/MS by CFM-ID for LUIMYSHPCQSTTD-UHFFFAOYSA-N
ID: LUIMYSHPCQSTTD-UHFFFAOYSA-N
Comment: Energy0
Num peaks: 14
59.01275576 5.018287494
89.02332044 1.971529589
101.0233204 3.092649228
113.0233204 1.837362699
119.0338851 3.266230156
131.0338851 3.899552869
143.0338851 1.658238087
147.0287997 1.397656253
149.0444498 3.488521602
161.0444498 2.473681364
173.0444498 3.785871116
179.0550145 2.283838072
191.0550145 22.02921225
209.0655792 24.80302189

Name: +ve in-silico MS/MS by CFM-ID for LUIMYSHPCQSTTD-UHFFFAOYSA-N
ID: LUIMYSHPCQSTTD-UHFFFAOYSA-N
Comment: Energy1
Num peaks: 15
41.00219107 5.012245045
43.01784114 3.112455354
59.01275576 20.45139094
61.02840582 9.809851854
71.01275576 2.784947702
73.02840582 1.843538938
89.02332044 2.967746984
101.0233204 4.06363906
103.0389705 1.863753177
119.0338851 7.396980079
131.0338851 2.531588803
149.0444498 2.855961349
173.0444498 4.481225063
191.0550145 7.876246293
209.0655792 4.391725862

Name: +ve in-silico MS/MS by CFM-ID for LUIMYSHPCQSTTD-UHFFFAOYSA-N
ID: LUIMYSHPCQSTTD-UHFFFAOYSA-N
Comment: Energy2
Num peaks: 16
29.00219107 1.807167303
41.00219107 5.553867188
43.01784114 7.395743934
45.0334912 2.746712889
59.01275576 15.96320144
61.02840582 5.536667687
71.01275576 3.234948174
73.02840582 5.63053404
75.04405588 1.884719937
83.01275576 4.963468705
85.02840582 4.178031322
87.04405588 5.668505093
89.05970595 1.694102116
101.0233204 6.119035576
103.0389705 7.480822104
133.0495352 1.586102354

Name: +ve in-silico MS/MS by CFM-ID for OAASMSZNVNZYSQ-UHFFFAOYSA-N
ID: OAASMSZNVNZYSQ-UHFFFAOYSA-N
Comment: Energy0
Num peaks: 14
59.01275576 3.558762969
71.01275576 2.511200792
83.01275576 1.677637982
101.0233204 3.358411309
113.0233204 2.034728939
117.0182351 3.098115906
119.0338851 5.253482137
131.0338851 2.959372803
133.0495352 1.698349577
149.0444498 1.624713893
173.0444498 3.207764184
179.0550145 2.329208332
191.0550145 18.51677372
209.0655792 28.66838588

Name: +ve in-silico MS/MS by CFM-ID for OAASMSZNVNZYSQ-UHFFFAOYSA-N
ID: OAASMSZNVNZYSQ-UHFFFAOYSA-N
Comment: Energy1
Num peaks: 14
41.00219107 3.735577684
43.01784114 2.59656014
59.01275576 9.124036857
61.02840582 7.020453399
71.01275576 2.03205536
131.0338851 4.187354825
133.0495352 2.044041486
149.0444498 4.494979368
151.0600999 1.472232948
173.0444498 11.21724058
179.0550145 1.687193522
181.0706646 1.527403852
191.0550145 17.95222257
209.0655792 11.00373735

Name: +ve in-silico MS/MS by CFM-ID for OAASMSZNVNZYSQ-UHFFFAOYSA-N
ID: OAASMSZNVNZYSQ-UHFFFAOYSA-N
Comment: Energy2
Num peaks: 20
41.00219107 3.262964259
43.01784114 6.060970521
45.0334912 2.273956984
53.00219107 5.367764648
55.01784114 4.467504032
56.99710569 1.913230079
57.0334912 8.26419433
59.01275576 12.04771187
59.04914126 1.529598481
61.02840582 7.497706883
71.01275576 5.495667758
73.02840582 3.090259639
75.04405588 1.45048413
87.00767038 1.664091598
89.02332044 1.767321178
99.00767038 1.829287705
101.0233204 2.35796889
103.0389705 6.214786137
117.0182351 1.248172399
133.0495352 2.900887706

Name: +ve in-silico MS/MS by CFM-ID for WSQPFFPZNDEYJN-UHFFFAOYSA-N
ID: WSQPFFPZNDEYJN-UHFFFAOYSA-N
Comment: Energy0
Num peaks: 11
43.01784114 2.247817526
61.02840582 13.2433798
63.04405588 2.850109797
71.01275576 2.657102818
87.00767038 2.077211699
89.02332044 3.640664179
101.0233204 2.116918796
147.0287997 1.540223347
173.0444498 3.668371603
191.0550145 18.96145732
209.0655792 27.92675372

Name: +ve in-silico MS/MS by CFM-ID for WSQPFFPZNDEYJN-UHFFFAOYSA-N
ID: WSQPFFPZNDEYJN-UHFFFAOYSA-N
Comment: Energy1
Num peaks: 10
41.00219107 3.547084212
43.01784114 8.579353944
45.0334912 3.994464904
61.02840582 20.7837139
63.04405588 5.48089829
71.01275576 2.488085314
147.0287997 1.565657942
173.0444498 10.17060364
191.0550145 15.85199089
209.0655792 9.067696334

Name: +ve in-silico MS/MS by CFM-ID for WSQPFFPZNDEYJN-UHFFFAOYSA-N
ID: WSQPFFPZNDEYJN-UHFFFAOYSA-N
Comment: Energy2
Num peaks: 18
27.02292652 2.123359703
29.00219107 1.605885241
31.01784114 2.723969688
41.00219107 9.282020262
43.01784114 13.43186217
45.0334912 11.97399818
56.99710569 2.895254031
59.01275576 4.516323281
61.02840582 11.88104514
63.04405588 4.874115111
71.01275576 2.920951019
73.02840582 3.454301632
83.01275576 1.320066707
87.04405588 1.938695679
89.02332044 1.445529274
91.0389705 1.461192041
131.0338851 1.657001995
151.0600999 1.036815075

Name: +ve in-silico MS/MS by CFM-ID for RRWFWJSKWLCYGN-UHFFFAOYSA-N
ID: RRWFWJSKWLCYGN-UHFFFAOYSA-N
Comment: Energy0
Num peaks: 10
59.01275576 8.817266181
71.01275576 2.566654637
73.02840582 2.040426012
89.02332044 7.436693516
119.0338851 3.080742933
149.0444498 3.670285529
173.0444498 3.736102508
179.0550145 2.101436357
191.0550145 21.11303727
209.0655792 27.08114886

Name: +ve in-silico MS/MS by CFM-ID for RRWFWJSKWLCYGN-UHFFFAOYSA-N
ID: RRWFWJSKWLCYGN-UHFFFAOYSA-N
Comment: Energy1
Num peaks: 8
41.00219107 8.227421356
43.01784114 3.259163161
59.01275576 38.47872504
61.02840582 11.72226657
71.01275576 5.008284256
89.02332044 6.924352768
191.0550145 4.728654964
209.0655792 2.803768212

Name: +ve in-silico MS/MS by CFM-ID for RRWFWJSKWLCYGN-UHFFFAOYSA-N
ID: RRWFWJSKWLCYGN-UHFFFAOYSA-N
Comment: Energy2
Num peaks: 17
29.00219107 2.880599616
31.01784114 1.788103468
41.00219107 6.951643462
43.01784114 5.658095414
55.01784114 1.42860229
56.99710569 1.847472792
59.01275576 18.66242346
61.02840582 7.02690029
63.04405588 3.393600398
71.01275576 6.056536457
73.02840582 6.713174794
75.04405588 1.711873962
89.02332044 2.388579457
99.00767038 1.222379623
101.0233204 4.668426705
103.0389705 6.134673597
119.0338851 1.818584725

Name: +ve in-silico MS/MS by CFM-ID for WKYOROFNNOSFOE-UHFFFAOYSA-N
ID: WKYOROFNNOSFOE-UHFFFAOYSA-N
Comment: Energy0
Num peaks: 12
41.00219107 2.412581922
43.01784114 1.638785113
59.01275576 13.04122052
61.02840582 2.999316712
73.02840582 2.541909739
85.02840582 1.881967191
89.02332044 1.977133506
91.0389705 3.649548127
103.0389705 2.041810732
173.0444498 3.063009401
191.0550145 18.89386392
209.0655792 27.41129429

Name: +ve in-silico MS/MS by CFM-ID for WKYOROFNNOSFOE-UHFFFAOYSA-N
ID: WKYOROFNNOSFOE-UHFFFAOYSA-N
Comment: Energy1
Num peaks: 11
29.00219107 1.635208994
41.00219107 8.733091931
43.01784114 5.361714906
45.0334912 1.935923034
59.01275576 20.65971507
61.02840582 6.288061766
73.02840582 2.226473995
149.0444498 1.48269828
173.0444498 9.101083518
191.0550145 15.11843395
209.0655792 8.709398918

Name: +ve in-silico MS/MS by CFM-ID for WKYOROFNNOSFOE-UHFFFAOYSA-N
ID: WKYOROFNNOSFOE-UHFFFAOYSA-N
Comment: Energy2
Num peaks: 18
29.00219107 2.048485723
31.01784114 2.956888249
41.00219107 10.51610297
43.01784114 13.96262717
45.0334912 5.929726897
47.04914126 2.537148731
56.99710569 1.303223819
59.01275576 15.9088089
61.02840582 8.902302997
71.01275576 1.519402446
73.02840582 2.443904179
75.04405588 2.896101151
83.01275576 1.21640225
85.02840582 1.785716676
87.04405588 1.451812019
89.05970595 2.028088932
93.05462057 1.291206923
133.0495352 1.857649326

Name: +ve in-silico MS/MS by CFM-ID for VDBRQVZPDJQQED-UHFFFAOYSA-N
ID: VDBRQVZPDJQQED-UHFFFAOYSA-N
Comment: Energy0
Num peaks: 16
61.02840582 3.340675767
63.04405588 1.280608114
71.01275576 1.81746052
73.02840582 2.246082613
85.02840582 2.074657435
101.0233204 1.771852859
103.0389705 2.81918361
115.0389705 2.534978069
119.0338851 3.262832899
121.0495352 5.312174082
123.0651853 1.625669152
131.0338851 1.490350564
133.0495352 2.815811433
173.0444498 3.292509485
191.0550145 16.85984985
209.0655792 27.90989253

Name: +ve in-silico MS/MS by CFM-ID for VDBRQVZPDJQQED-UHFFFAOYSA-N
ID: VDBRQVZPDJQQED-UHFFFAOYSA-N
Comment: Energy1
Num peaks: 16
43.01784114 4.242503572
45.0334912 3.425727225
61.02840582 8.570616119
63.04405588 5.540655862
71.01275576 1.555436997
73.02840582 1.832488162
85.02840582 2.287787961
129.0182351 2.837167856
131.0338851 1.639790154
147.0287997 4.433820821
149.0444498 1.515404641
173.0444498 11.58887533
179.0550145 1.411909395
181.0706646 1.533797074
191.0550145 18.69016588
209.0655792 10.09937605

Name: +ve in-silico MS/MS by CFM-ID for VDBRQVZPDJQQED-UHFFFAOYSA-N
ID: VDBRQVZPDJQQED-UHFFFAOYSA-N
Comment: Energy2
Num peaks: 20
31.01784114 2.168534416
41.00219107 2.099264309
43.01784114 5.752558931
45.0334912 3.650456553
53.00219107 5.531129491
55.01784114 4.185117704
56.99710569 2.134631115
57.0334912 4.849733698
59.01275576 5.435697093
59.04914126 7.670821176
61.02840582 7.953293583
63.04405588 1.751395372
71.01275576 4.722939977
73.02840582 5.745953743
75.04405588 3.828731352
85.02840582 1.234869743
101.0233204 2.009830701
103.0389705 2.982395696
105.0546206 5.649363739
131.0338851 1.540757807

Name: +ve in-silico MS/MS by CFM-ID for ATZMXANLYVIIES-UHFFFAOYSA-N
ID: ATZMXANLYVIIES-UHFFFAOYSA-N
Comment: Energy0
Num peaks: 8
59.01275576 3.764446638
71.01275576 2.130949417
131.0338851 2.13035016
161.0444498 2.272178778
173.0444498 5.819662873
179.0550145 3.340829419
191.0550145 29.03676727
209.0655792 32.26115238

Name: +ve in-silico MS/MS by CFM-ID for ATZMXANLYVIIES-UHFFFAOYSA-N
ID: ATZMXANLYVIIES-UHFFFAOYSA-N
Comment: Energy1
Num peaks: 14
41.00219107 3.377757031
43.01784114 2.288501081
59.01275576 9.190117731
61.02840582 6.975551619
71.01275576 3.329280318
73.02840582 1.622426745
131.0338851 4.258971945
133.0495352 1.97878374
149.0444498 4.849045373
161.0444498 1.561577336
173.0444498 10.95662651
179.0550145 2.656046664
191.0550145 17.91046914
209.0655792 10.37908074

Name: +ve in-silico MS/MS by CFM-ID for ATZMXANLYVIIES-UHFFFAOYSA-N
ID: ATZMXANLYVIIES-UHFFFAOYSA-N
Comment: Energy2
Num peaks: 21
29.00219107 1.735207368
41.00219107 3.673452556
43.01784114 6.299583254
45.0334912 2.156369319
53.00219107 5.664351281
55.01784114 3.391060372
56.99710569 1.627768185
57.0334912 3.028740763
59.01275576 10.7865959
61.02840582 4.565631972
71.01275576 7.535764309
73.02840582 4.488839802
87.00767038 2.768933783
89.02332044 3.520968782
91.0389705 2.263756546
101.0233204 1.795084422
103.0389705 2.40351826
119.0338851 2.469690677
131.0338851 3.890760925
133.0495352 4.443254915
173.0444498 1.869666724

Name: +ve in-silico MS/MS by CFM-ID for SWBWJDWCTNYFEN-UHFFFAOYSA-N
ID: SWBWJDWCTNYFEN-UHFFFAOYSA-N
Comment: Energy0
Num peaks: 6
41.00219107 2.261583941
59.01275576 14.74273743
61.02840582 3.300175556
173.0444498 4.378298894
191.0550145 25.63091686
209.0655792 32.00299599

Name: +ve in-silico MS/MS by CFM-ID for SWBWJDWCTNYFEN-UHFFFAOYSA-N
ID: SWBWJDWCTNYFEN-UHFFFAOYSA-N
Comment: Energy1
Num peaks: 7
41.00219107 7.481009115
43.01784114 3.116008079
59.01275576 24.28408117
61.02840582 7.329537502
173.0444498 9.809381558
191.0550145 17.24181196
209.0655792 11.31543356

Name: +ve in-silico MS/MS by CFM-ID for SWBWJDWCTNYFEN-UHFFFAOYSA-N
ID: SWBWJDWCTNYFEN-UHFFFAOYSA-N
Comment: Energy2
Num peaks: 17
29.00219107 2.431198343
31.01784114 1.64910257
41.00219107 10.13151214
43.01784114 11.53984824
45.0334912 3.139524306
55.01784114 2.019448536
59.01275576 18.48781913
61.02840582 11.54102034
73.02840582 2.847423569
75.04405588 2.294160496
85.02840582 1.673532608
89.02332044 4.042848483
103.0389705 1.135616176
131.0338851 1.65351819
133.0495352 2.986237892
149.0444498 1.444853819
173.0444498 1.250429164

Name: +ve in-silico MS/MS by CFM-ID for HCWGHLWEMSQYAN-UHFFFAOYSA-N
ID: HCWGHLWEMSQYAN-UHFFFAOYSA-N
Comment: Energy0
Num peaks: 7
56.99710569 2.088082159
61.02840582 7.136343729
91.0389705 6.144187084
117.0182351 6.238852603
147.0287997 3.630691969
191.0550145 9.256895386
209.0655792 47.44165958

Name: +ve in-silico MS/MS by CFM-ID for HCWGHLWEMSQYAN-UHFFFAOYSA-N
ID: HCWGHLWEMSQYAN-UHFFFAOYSA-N
Comment: Energy1
Num peaks: 12
43.01784114 3.108645387
45.0334912 3.170876246
56.99710569 7.387716914
59.01275576 4.53552924
61.02840582 20.9695788
63.04405588 8.22175017
73.02840582 6.797697704
75.04405588 2.746222477
91.0389705 7.936251737
117.0182351 7.436002736
191.0550145 3.053964873
209.0655792 4.674170031

Name: +ve in-silico MS/MS by CFM-ID for HCWGHLWEMSQYAN-UHFFFAOYSA-N
ID: HCWGHLWEMSQYAN-UHFFFAOYSA-N
Comment: Energy2
Num peaks: 13
29.00219107 3.139590138
31.01784114 4.802592479
43.01784114 7.614757379
45.0334912 6.277660563
56.99710569 13.17060431
59.01275576 11.66263525
61.02840582 13.65692215
63.04405588 2.490838921
73.02840582 6.881192006
75.04405588 3.798905397
87.00767038 3.750685333
91.0389705 2.302136182
117.0182351 2.232491688

Name: +ve in-silico MS/MS by CFM-ID for LFNNNLSRNVALKM-UHFFFAOYSA-N
ID: LFNNNLSRNVALKM-UHFFFAOYSA-N
Comment: Energy0
Num peaks: 6
29.00219107 2.37136336
47.01275576 23.28728001
163.0600999 21.59971759
181.0706646 20.57476506
191.0550145 5.760651547
209.0655792 9.713296648

Name: +ve in-silico MS/MS by CFM-ID for LFNNNLSRNVALKM-UHFFFAOYSA-N
ID: LFNNNLSRNVALKM-UHFFFAOYSA-N
Comment: Energy1
Num peaks: 8
29.00219107 3.930810008
43.01784114 2.619883061
44.99710569 2.796930633
47.01275576 51.54212949
145.0495352 4.20199506
163.0600999 7.894466235
191.0550145 5.81630876
209.0655792 3.673423375

Name: +ve in-silico MS/MS by CFM-ID for LFNNNLSRNVALKM-UHFFFAOYSA-N
ID: LFNNNLSRNVALKM-UHFFFAOYSA-N
Comment: Energy2
Num peaks: 23
29.00219107 10.24058847
41.00219107 1.265260071
43.01784114 6.36461575
44.99710569 3.618576237
45.0334912 2.968575269
47.01275576 17.48346002
59.01275576 2.007073925
73.02840582 3.050918284
87.00767038 1.861479937
89.02332044 2.632700127
91.0389705 1.097435979
101.0233204 1.116150418
103.0389705 3.035657754
119.0338851 2.103656946
121.0495352 1.096285251
123.0651853 1.01199193
143.0338851 0.8793676467
145.0495352 2.291178205
147.0651853 3.996519766
149.0444498 1.479751843
159.0287997 1.071467961
161.0444498 2.155297586
163.0600999 7.379064852

Name: +ve in-silico MS/MS by CFM-ID for SRMFYAUOXLOEPF-UHFFFAOYSA-N
ID: SRMFYAUOXLOEPF-UHFFFAOYSA-N
Comment: Energy0
Num peaks: 6
105.0334912 23.9181398
108.0443902 7.246639081
135.0552893 11.24418402
140.0818384 2.749975788
226.0974884 3.504662633
244.1080531 34.76045383

Name: +ve in-silico MS/MS by CFM-ID for SRMFYAUOXLOEPF-UHFFFAOYSA-N
ID: SRMFYAUOXLOEPF-UHFFFAOYSA-N
Comment: Energy1
Num peaks: 16
39.02292652 1.227043406
44.0130901 1.134678769
65.03857658 1.047614085
79.05422664 1.203306975
96.04439023 1.656820814
98.0600403 1.864063041
105.0334912 31.6995664
108.0443902 8.589365369
110.0600403 1.90001158
122.0712737 1.197398183
123.0552893 5.239866795
147.0552893 1.209645546
211.0865894 6.844021155
213.1022395 1.707163905
226.0974884 6.040304356
244.1080531 8.160410397

Name: +ve in-silico MS/MS by CFM-ID for SRMFYAUOXLOEPF-UHFFFAOYSA-N
ID: SRMFYAUOXLOEPF-UHFFFAOYSA-N
Comment: Energy2
Num peaks: 16
39.02292652 2.310229562
49.00727645 7.24442138
51.02292652 6.544588624
63.02292652 8.16341195
65.03857658 5.078916561
79.01784114 1.741444077
79.05422664 2.281838873
80.04947561 3.712232289
89.00219107 1.315431728
96.04439023 3.191501689
105.0334912 30.6872578
107.0491413 2.072470488
108.0443902 1.581252375
122.0712737 1.606238196
123.0552893 1.174854746
135.0552893 1.515927325

Name: +ve in-silico MS/MS by CFM-ID for UWVKYKFDNOTGLJ-ILYHAJGMSA-N
ID: UWVKYKFDNOTGLJ-ILYHAJGMSA-N
Comment: Energy0
Num peaks: 8
79.05422664 2.796155169
107.0491413 22.57773657
135.0552893 2.482355032
137.0709393 10.4406961
138.0661883 2.690788152
211.0865894 4.419562786
226.0974884 3.453215717
244.1080531 32.81384357

Name: +ve in-silico MS/MS by CFM-ID for UWVKYKFDNOTGLJ-ILYHAJGMSA-N
ID: UWVKYKFDNOTGLJ-ILYHAJGMSA-N
Comment: Energy1
Num peaks: 28
39.02292652 1.762701571
41.03857658 1.108711622
51.02292652 2.039972199
63.02292652 0.9117099577
65.03857658 0.7480209062
68.0130901 1.123679481
70.02874017 0.743759447
79.05422664 4.398692031
81.06987671 0.8220898549
92.0130901 0.7927681475
94.02874017 1.682454972
96.04439023 1.834097051
105.0334912 1.598645168
107.0491413 25.29792848
108.0443902 1.953849368
120.0556236 1.261114095
121.0396392 5.095757754
122.0600403 1.309208991
138.0661883 0.8331336015
147.0552893 1.369975074
149.0709393 0.8905458775
202.0611029 1.447784441
204.076753 0.9539975682
211.0865894 5.056958738
213.1022395 1.193152333
218.092403 0.9481766505
226.0974884 5.782266072
244.1080531 7.708691043

Name: +ve in-silico MS/MS by CFM-ID for UWVKYKFDNOTGLJ-ILYHAJGMSA-N
ID: UWVKYKFDNOTGLJ-ILYHAJGMSA-N
Comment: Energy2
Num peaks: 21
39.02292652 7.682386221
41.03857658 2.393671325
43.01784114 1.146790313
49.00727645 4.611555663
51.02292652 8.971278551
53.03857658 4.385479918
63.02292652 3.396233468
65.03857658 7.187904389
78.03382555 2.643888302
79.01784114 1.263098159
79.05422664 12.68921902
81.0334912 2.439785881
81.06987671 1.098684512
91.05422664 1.308499781
94.02874017 3.001064472
96.04439023 1.070098599
105.0334912 1.181679942
107.0491413 10.50252147
108.0443902 1.115330045
120.0556236 1.286419051
121.0396392 1.148932474

Name: +ve in-silico MS/MS by CFM-ID for KOLQXVQKPAKMJH-ILYHAJGMSA-N
ID: KOLQXVQKPAKMJH-ILYHAJGMSA-N
Comment: Energy0
Num peaks: 8
79.05422664 2.768823387
107.0491413 22.40590709
135.0552893 2.465119783
137.0709393 10.35783615
138.0661883 2.67076129
211.0865894 4.391062825
226.0974884 3.42974937
244.1080531 32.49019642

Name: +ve in-silico MS/MS by CFM-ID for KOLQXVQKPAKMJH-ILYHAJGMSA-N
ID: KOLQXVQKPAKMJH-ILYHAJGMSA-N
Comment: Energy1
Num peaks: 27
39.02292652 2.294532559
41.03857658 1.525494435
51.02292652 0.8062619114
53.03857658 1.784147137
63.02292652 0.8552242238
68.0130901 1.117615031
79.05422664 4.369522044
81.06987671 0.8175672781
92.0130901 0.7884831338
94.02874017 1.672918996
96.04439023 1.823540895
105.0334912 1.587685263
107.0491413 25.27964664
108.0443902 1.943230351
120.0556236 1.256360154
121.0396392 5.068313944
122.0600403 1.291564947
138.0661883 0.8046021273
147.0552893 1.362479661
149.0709393 0.8852803576
202.0611029 1.109575319
204.076753 1.281977529
211.0865894 4.995649586
213.1022395 1.186097596
218.092403 0.8276830424
226.0974884 5.759654046
244.1080531 7.640211028

Name: +ve in-silico MS/MS by CFM-ID for KOLQXVQKPAKMJH-ILYHAJGMSA-N
ID: KOLQXVQKPAKMJH-ILYHAJGMSA-N
Comment: Energy2
Num peaks: 22
39.02292652 8.149963629
41.03857658 3.582577802
43.01784114 1.20833405
49.00727645 3.216187987
51.02292652 6.40665575
53.03857658 8.185749337
63.02292652 4.648249446
65.03857658 2.289071972
78.03382555 2.633246784
79.01784114 2.12306823
79.05422664 12.4447459
80.04947561 0.8421870529
81.0334912 2.922179942
81.06987671 1.080797724
91.05422664 1.40199773
94.02874017 2.980619269
96.04439023 1.062624688
105.0334912 1.093144843
107.0491413 10.67599229
108.0443902 1.107662175
120.0556236 1.296545461
121.0396392 1.140987788

Name: +ve in-silico MS/MS by CFM-ID for WXJBWZBHQKGKRO-ILYHAJGMSA-N
ID: WXJBWZBHQKGKRO-ILYHAJGMSA-N
Comment: Energy0
Num peaks: 8
79.05422664 2.799813518
107.0491413 22.60588621
135.0552893 2.485951086
137.0709393 10.45326498
138.0661883 2.693176595
211.0865894 4.430929888
226.0974884 3.458343342
244.1080531 32.88145634

Name: +ve in-silico MS/MS by CFM-ID for WXJBWZBHQKGKRO-ILYHAJGMSA-N
ID: WXJBWZBHQKGKRO-ILYHAJGMSA-N
Comment: Energy1
Num peaks: 27
39.02292652 2.072572048
41.03857658 1.116445171
53.03857658 1.791828147
63.02292652 0.9012575018
68.0130901 1.131163937
70.02874017 0.7486830413
79.05422664 4.458438896
81.06987671 0.8275587748
92.0130901 0.7980565726
94.02874017 1.694228442
96.04439023 1.847131623
105.0334912 1.669977386
107.0491413 25.62311401
108.0443902 1.966955603
120.0556236 1.268030581
121.0396392 5.129627007
122.0600403 1.320616055
138.0661883 0.8169356089
147.0552893 1.349256709
149.0709393 0.897048989
202.0611029 1.035374752
204.076753 1.431918463
211.0865894 5.109680825
213.1022395 1.201865194
218.092403 0.7924063792
226.0974884 5.826003597
244.1080531 7.793478398

Name: +ve in-silico MS/MS by CFM-ID for WXJBWZBHQKGKRO-ILYHAJGMSA-N
ID: WXJBWZBHQKGKRO-ILYHAJGMSA-N
Comment: Energy2
Num peaks: 22
39.02292652 8.530001108
41.03857658 3.017386651
43.01784114 1.188075253
49.00727645 2.116778836
51.02292652 5.653152092
53.03857658 8.766325293
63.02292652 4.861480347
65.00219107 1.01867718
65.03857658 2.26965811
78.03382555 2.667102368
79.01784114 3.030115702
79.05422664 13.45435911
81.0334912 2.018906579
81.06987671 1.107496358
91.05422664 1.427335623
94.02874017 3.027716514
96.04439023 1.07984517
105.0334912 1.239436266
107.0491413 10.70520459
108.0443902 1.125327158
120.0556236 1.297714164
121.0396392 1.159291405

Name: +ve in-silico MS/MS by CFM-ID for SWIBCCOQOFWIAI-UHFFFAOYSA-N
ID: SWIBCCOQOFWIAI-UHFFFAOYSA-N
Comment: Energy0
Num peaks: 14
61.02840582 4.259985258
68.99710569 2.017535883
71.01275576 2.502678327
87.00767038 4.294439435
89.02332044 1.704446802
91.0389705 2.922547536
101.0233204 1.505114491
117.0182351 5.915055516
145.0495352 4.04197772
147.0287997 1.598204436
163.0600999 6.454049345
173.0444498 4.61509095
191.0550145 18.72758264
209.0655792 19.84504126

Name: +ve in-silico MS/MS by CFM-ID for SWIBCCOQOFWIAI-UHFFFAOYSA-N
ID: SWIBCCOQOFWIAI-UHFFFAOYSA-N
Comment: Energy1
Num peaks: 17
41.00219107 9.319884443
43.01784114 4.6956746
45.0334912 2.877671868
59.01275576 1.984807558
61.02840582 10.7139535
63.04405588 4.532150633
68.99710569 4.270302081
71.01275576 10.50456103
73.02840582 3.072270968
87.00767038 5.9095306
89.02332044 5.811359299
99.00767038 2.539665075
101.0233204 2.246150524
117.0182351 5.423465976
145.0495352 2.013627235
173.0444498 2.414410841
191.0550145 3.288470943

Name: +ve in-silico MS/MS by CFM-ID for SWIBCCOQOFWIAI-UHFFFAOYSA-N
ID: SWIBCCOQOFWIAI-UHFFFAOYSA-N
Comment: Energy2
Num peaks: 14
31.01784114 2.391578164
41.00219107 10.93866354
43.01784114 7.268099549
45.0334912 4.22336267
56.99710569 3.460170511
61.02840582 6.481499512
68.99710569 3.438200773
71.01275576 17.0760862
73.02840582 7.581224972
87.00767038 4.321162926
89.02332044 3.375804463
99.00767038 3.48509352
101.0233204 3.524075835
117.0182351 3.153195844

Name: +ve in-silico MS/MS by CFM-ID for ZXXLRSITRNAEBO-UHFFFAOYSA-N
ID: ZXXLRSITRNAEBO-UHFFFAOYSA-N
Comment: Energy0
Num peaks: 12
69.0334912 2.431628958
85.02840582 1.604232046
87.04405588 3.651368592
103.0389705 2.892737966
105.0546206 4.438422268
143.0338851 2.856396384
145.0495352 6.54287866
161.0444498 1.994571501
163.0600999 8.46183093
173.0444498 5.001077572
191.0550145 19.44880423
209.0655792 21.66292833

Name: +ve in-silico MS/MS by CFM-ID for ZXXLRSITRNAEBO-UHFFFAOYSA-N
ID: ZXXLRSITRNAEBO-UHFFFAOYSA-N
Comment: Energy1
Num peaks: 12
57.0334912 1.539439721
59.04914126 0.9596494214
69.0334912 1.273040755
73.06479133 1.147701643
143.0338851 1.374225966
145.0495352 8.351190115
147.0651853 2.333409826
163.0600999 4.534489769
165.0757499 1.254936447
173.0444498 19.33434198
191.0550145 25.6190755
209.0655792 12.91919163

Name: +ve in-silico MS/MS by CFM-ID for ZXXLRSITRNAEBO-UHFFFAOYSA-N
ID: ZXXLRSITRNAEBO-UHFFFAOYSA-N
Comment: Energy2
Num peaks: 24
39.02292652 5.547804458
41.03857658 4.578021406
43.01784114 1.720947495
43.05422664 4.26748354
45.0334912 2.798847691
53.00219107 1.581613345
55.01784114 1.770902404
57.0334912 9.475617729
59.04914126 7.133895347
61.06479133 2.203209261
69.0334912 2.032882236
71.01275576 1.012354788
71.04914126 1.028235548
73.02840582 2.550406708
75.04405588 1.483491882
83.01275576 2.913588237
85.02840582 4.513404072
87.04405588 6.79677811
89.05970595 9.775924109
101.0233204 1.005287167
103.002585 1.596754479
103.0389705 1.509838423
145.0495352 2.220338008
173.0444498 1.359808728

Name: +ve in-silico MS/MS by CFM-ID for ZJXOIMBJNJNSHS-UHFFFAOYSA-N
ID: ZJXOIMBJNJNSHS-UHFFFAOYSA-N
Comment: Energy0
Num peaks: 6
72.04439023 11.59683314
89.07093933 5.192328426
156.0443902 10.55539289
209.0709393 4.299025568
227.081504 28.34672783
244.1080531 23.7461792

Name: +ve in-silico MS/MS by CFM-ID for ZJXOIMBJNJNSHS-UHFFFAOYSA-N
ID: ZJXOIMBJNJNSHS-UHFFFAOYSA-N
Comment: Energy1
Num peaks: 10
44.04947561 9.830500931
55.01784114 6.678018436
71.06037464 2.612475823
72.04439023 29.29163693
89.07093933 6.840476069
156.0443902 11.15998794
199.0865894 2.373542063
209.0709393 2.185776434
227.081504 7.237836166
244.1080531 2.386062345

Name: +ve in-silico MS/MS by CFM-ID for ZJXOIMBJNJNSHS-UHFFFAOYSA-N
ID: ZJXOIMBJNJNSHS-UHFFFAOYSA-N
Comment: Energy2
Num peaks: 15
27.02292652 3.829769803
29.03857658 2.38122085
42.03382555 2.95282523
44.04947561 5.03830454
54.03382555 5.886287358
55.01784114 5.511874759
70.02874017 2.160647117
72.04439023 23.2868369
101.0385766 6.200229113
103.0542266 3.844783473
115.0542266 1.893166813
130.0651257 5.061864363
132.0807757 2.163844797
134.0964258 1.975517532
156.0443902 7.932810357

Name: +ve in-silico MS/MS by CFM-ID for DUMKULSJJXTNCY-UHFFFAOYSA-N
ID: DUMKULSJJXTNCY-UHFFFAOYSA-N
Comment: Energy0
Num peaks: 6
41.00219107 1.52534573
161.0444498 1.478955879
163.0600999 2.4061489
173.0444498 5.040399686
191.0550145 29.27935219
209.0655792 43.90507157

Name: +ve in-silico MS/MS by CFM-ID for DUMKULSJJXTNCY-UHFFFAOYSA-N
ID: DUMKULSJJXTNCY-UHFFFAOYSA-N
Comment: Energy1
Num peaks: 20
41.00219107 1.539090895
43.01784114 1.242093602
57.0334912 1.019383517
59.01275576 2.144696412
73.02840582 3.416212741
75.04405588 3.282545738
83.01275576 0.9812365117
101.0233204 1.093979992
103.0389705 1.150545456
135.0651853 1.000372276
149.0444498 1.300626504
161.0444498 1.092626476
163.0600999 1.419683719
165.0757499 1.037254921
173.0444498 14.26816442
177.0393644 1.121493397
179.0550145 1.450291075
181.0706646 1.05862721
191.0550145 26.6983096
209.0655792 14.54256561

Name: +ve in-silico MS/MS by CFM-ID for DUMKULSJJXTNCY-UHFFFAOYSA-N
ID: DUMKULSJJXTNCY-UHFFFAOYSA-N
Comment: Energy2
Num peaks: 22
41.00219107 4.05170516
43.01784114 6.115397662
44.99710569 7.341394376
47.01275576 2.621123489
59.01275576 6.666925021
61.02840582 3.064070933
68.99710569 1.35717911
71.01275576 3.72082008
73.02840582 10.81183194
75.04405588 5.895272492
83.01275576 2.688130843
85.02840582 3.497268858
87.00767038 1.390412949
87.04405588 2.938373075
89.02332044 1.899445275
91.0389705 2.939228786
101.0233204 2.432538758
103.0389705 1.88151962
119.0338851 1.994405548
145.0495352 1.257848945
173.0444498 3.812395027
191.0550145 2.062518479

Name: +ve in-silico MS/MS by CFM-ID for PSNPDLROZIPTSJ-UHFFFAOYSA-N
ID: PSNPDLROZIPTSJ-UHFFFAOYSA-N
Comment: Energy0
Num peaks: 15
75.00767038 4.470643455
75.04405588 3.779197957
87.00767038 1.130009881
87.04405588 1.704310415
103.002585 2.940085326
105.0546206 2.852655489
115.002585 1.150744804
115.0389705 1.74704016
133.0131497 2.403352786
133.0495352 2.844023667
145.0495352 2.579779162
163.0600999 3.507706357
173.0444498 8.462425365
191.0550145 22.54536721
209.0655792 18.37669151

Name: +ve in-silico MS/MS by CFM-ID for PSNPDLROZIPTSJ-UHFFFAOYSA-N
ID: PSNPDLROZIPTSJ-UHFFFAOYSA-N
Comment: Energy1
Num peaks: 22
56.99710569 8.031999729
57.0334912 3.826715333
59.01275576 4.342043442
59.04914126 1.566963615
75.00767038 4.960421514
75.04405588 6.273957214
77.02332044 1.946128246
84.99202031 3.054616181
87.00767038 3.445664813
87.04405588 5.326782216
89.05970595 1.893719561
103.002585 3.921485369
105.0546206 3.717968331
115.002585 3.013268155
115.0389705 5.14389005
117.0546206 1.7673783
133.0131497 2.151321965
133.0495352 3.271136424
145.0495352 2.611173655
173.0444498 4.946807467
191.0550145 4.310920327
209.0655792 1.777767774

Name: +ve in-silico MS/MS by CFM-ID for PSNPDLROZIPTSJ-UHFFFAOYSA-N
ID: PSNPDLROZIPTSJ-UHFFFAOYSA-N
Comment: Energy2
Num peaks: 24
29.00219107 2.991031938
45.0334912 2.575798146
53.00219107 2.821546211
55.01784114 1.710403075
56.99710569 9.621660675
57.0334912 6.243727225
59.01275576 8.380851466
59.04914126 2.78408372
61.02840582 1.727881844
75.00767038 6.95102331
75.04405588 2.816096772
77.02332044 2.003948655
83.01275576 2.558263777
84.99202031 2.248881002
85.02840582 1.887505935
87.00767038 3.152356849
87.04405588 5.981233538
89.05970595 2.98696958
103.002585 2.338475013
115.002585 1.952247679
115.0389705 1.479615049
117.0182351 1.418473308
117.0546206 1.43930062
173.0444498 2.04196772

Name: +ve in-silico MS/MS by CFM-ID for OLBQNCISLUABGO-UHFFFAOYSA-N
ID: OLBQNCISLUABGO-UHFFFAOYSA-N
Comment: Energy0
Num peaks: 6
145.0495352 5.494125456
163.0600999 14.02619532
165.0757499 2.523735007
173.0444498 3.232294412
191.0550145 22.93347058
209.0655792 43.67413829

Name: +ve in-silico MS/MS by CFM-ID for OLBQNCISLUABGO-UHFFFAOYSA-N
ID: OLBQNCISLUABGO-UHFFFAOYSA-N
Comment: Energy1
Num peaks: 6
145.0495352 10.33345247
163.0600999 13.86052034
165.0757499 4.225848042
173.0444498 12.99923723
191.0550145 23.53111586
209.0655792 16.42993639

Name: +ve in-silico MS/MS by CFM-ID for OLBQNCISLUABGO-UHFFFAOYSA-N
ID: OLBQNCISLUABGO-UHFFFAOYSA-N
Comment: Energy2
Num peaks: 31
41.00219107 7.393536225
43.01784114 6.517528128
45.0334912 4.085243177
47.04914126 1.243357601
55.01784114 1.454414553
59.01275576 2.682316359
61.02840582 2.598360013
71.01275576 1.634330747
73.02840582 3.366548056
75.04405588 1.09869068
83.01275576 2.089157227
85.02840582 4.117752962
87.00767038 1.850620836
87.04405588 1.176873122
89.02332044 2.20614465
89.05970595 1.811768544
101.0233204 1.914943065
103.0389705 3.131481516
105.0182351 1.953899191
115.0389705 1.224739696
117.0182351 1.602480377
119.0338851 0.9769675989
119.0702706 1.310135917
129.0182351 2.62664957
131.0338851 2.480464871
133.0495352 1.462801152
143.0338851 1.006804059
145.0495352 6.93442328
147.0651853 1.883279307
173.0444498 4.723407989
191.0550145 2.394916745

Name: +ve in-silico MS/MS by CFM-ID for JBPWDTQELHPIPV-UHFFFAOYSA-N
ID: JBPWDTQELHPIPV-UHFFFAOYSA-N
Comment: Energy0
Num peaks: 6
82.06512568 2.877828419
99.09167477 3.724830371
106.0287402 18.74543759
186.1025738 1.430978689
187.0865894 1.626781349
204.1131385 59.86905154

Name: +ve in-silico MS/MS by CFM-ID for JBPWDTQELHPIPV-UHFFFAOYSA-N
ID: JBPWDTQELHPIPV-UHFFFAOYSA-N
Comment: Energy1
Num peaks: 8
55.05422664 1.570946347
79.01784114 1.770990034
82.06512568 18.45245306
99.09167477 1.96022379
106.0287402 37.42154242
186.1025738 3.565271702
187.0865894 1.838466696
204.1131385 13.51809149

Name: +ve in-silico MS/MS by CFM-ID for JBPWDTQELHPIPV-UHFFFAOYSA-N
ID: JBPWDTQELHPIPV-UHFFFAOYSA-N
Comment: Energy2
Num peaks: 13
39.02292652 3.127590946
41.03857658 2.402152742
51.02292652 2.14991796
52.01817548 6.739838995
53.03857658 3.919599545
55.05422664 4.200221249
64.01817548 2.984306169
67.05422664 2.701725263
79.01784114 10.37980059
80.0130901 2.304034397
82.06512568 4.875697869
89.00219107 7.260964535
106.0287402 28.06153638

Name: +ve in-silico MS/MS by CFM-ID for SZOFIRPATPUCFF-UHFFFAOYSA-N
ID: SZOFIRPATPUCFF-UHFFFAOYSA-N
Comment: Energy0
Num peaks: 6
15.02292652 0.4833016022
43.01784114 0.7771759047
159.0552893 2.356978359
161.1073248 1.025036597
186.1025738 2.87756308
204.1131385 89.77265969

Name: +ve in-silico MS/MS by CFM-ID for SZOFIRPATPUCFF-UHFFFAOYSA-N
ID: SZOFIRPATPUCFF-UHFFFAOYSA-N
Comment: Energy1
Num peaks: 6
107.0603746 3.579886041
159.0552893 13.55778989
161.1073248 2.902592484
176.1182239 2.97811907
186.1025738 6.405659968
204.1131385 51.44813651

Name: +ve in-silico MS/MS by CFM-ID for SZOFIRPATPUCFF-UHFFFAOYSA-N
ID: SZOFIRPATPUCFF-UHFFFAOYSA-N
Comment: Energy2
Num peaks: 27
15.02292652 4.043980797
40.01817548 1.164822907
41.00219107 1.643575521
43.01784114 2.580305723
49.00727645 1.517104686
51.02292652 3.265055611
53.03857658 2.991833072
56.04947561 6.35301941
63.02292652 2.003574933
65.03857658 1.890796802
68.04947561 3.942986549
69.04472458 2.895035728
70.06512568 1.566235314
72.08077574 2.082859086
78.03382555 1.910539576
80.04947561 2.982192007
85.07602471 4.838536536
107.0603746 7.580299679
111.0552893 3.001275055
116.0494756 2.579578852
118.0651257 1.41206175
120.0443902 2.742682373
159.0552893 2.739054204
161.1073248 2.900056748
186.1025738 4.322160137
187.0865894 3.054583335
188.0818384 2.662736352

Name: +ve in-silico MS/MS by CFM-ID for HAUAUBDMIPKBFI-UHFFFAOYSA-N
ID: HAUAUBDMIPKBFI-UHFFFAOYSA-N
Comment: Energy0
Num peaks: 6
59.02398914 12.06300894
77.03455382 10.77793598
168.076753 8.639206819
186.0873177 13.52728425
226.0934657 12.47626131
244.1040303 26.87367769

Name: +ve in-silico MS/MS by CFM-ID for HAUAUBDMIPKBFI-UHFFFAOYSA-N
ID: HAUAUBDMIPKBFI-UHFFFAOYSA-N
Comment: Energy1
Num peaks: 12
59.02398914 7.984984313
121.0760247 5.969525916
123.0916748 6.869577163
141.0658539 2.507109949
150.0661883 3.572027381
152.0818384 4.991794375
168.076753 29.21263085
170.092403 2.647881523
186.0873177 5.643575359
197.1033021 4.615307118
226.0934657 4.446284292
244.1040303 3.276757189

Name: +ve in-silico MS/MS by CFM-ID for HAUAUBDMIPKBFI-UHFFFAOYSA-N
ID: HAUAUBDMIPKBFI-UHFFFAOYSA-N
Comment: Energy2
Num peaks: 23
29.00219107 2.273967587
31.02907452 2.23205257
57.00833907 2.532475613
59.02398914 14.69166441
59.04914126 1.970229605
73.00325369 1.376072038
75.01890376 2.0990244
77.03455382 2.1193886
83.04914126 1.532441459
85.06479133 1.666676039
110.0348882 1.678653589
112.0505382 2.779089417
114.0661883 1.549900617
139.0502039 2.026827577
141.0658539 1.799133551
150.0661883 1.347803873
152.0818384 2.264012703
157.0607686 3.602220205
168.076753 16.31244704
170.092403 7.882469196
186.0873177 1.5085252
197.0669166 1.474001484
199.0825666 4.107670101

Name: +ve in-silico MS/MS by CFM-ID for YCDLTWDQNHQKPG-UHFFFAOYSA-N
ID: YCDLTWDQNHQKPG-UHFFFAOYSA-N
Comment: Energy0
Num peaks: 6
109.0448048 23.38325034
148.0617716 0.5002190362
215.0727509 0.5182364606
217.088401 8.075939885
224.0930717 3.074889954
244.0993 62.28905702

Name: +ve in-silico MS/MS by CFM-ID for YCDLTWDQNHQKPG-UHFFFAOYSA-N
ID: YCDLTWDQNHQKPG-UHFFFAOYSA-N
Comment: Energy1
Num peaks: 6
45.04472458 2.333737943
109.0448048 52.0054014
200.0618519 1.502247223
215.0727509 1.69611433
217.088401 7.732102264
244.0993 22.6277261

Name: +ve in-silico MS/MS by CFM-ID for YCDLTWDQNHQKPG-UHFFFAOYSA-N
ID: YCDLTWDQNHQKPG-UHFFFAOYSA-N
Comment: Energy2
Num peaks: 12
49.00727645 1.879840315
53.01342445 1.13047178
63.02292652 7.650930158
65.03857658 7.630228242
69.0135047 1.516718406
83.02915477 4.012959935
91.05422664 2.05437292
93.0135047 6.693766726
96.05562361 1.234741026
97.04480483 1.534762348
109.0448048 44.00030683
200.0618519 1.055183483

Name: +ve in-silico MS/MS by CFM-ID for SVDAGORERCSAIV-UHFFFAOYSA-N
ID: SVDAGORERCSAIV-UHFFFAOYSA-N
Comment: Energy0
Num peaks: 6
91.05422664 5.039878521
108.9953914 1.936485886
136.1120759 2.404771718
162.1277259 8.657914483
226.0896262 16.24570441
244.1001909 53.38557071

Name: +ve in-silico MS/MS by CFM-ID for SVDAGORERCSAIV-UHFFFAOYSA-N
ID: SVDAGORERCSAIV-UHFFFAOYSA-N
Comment: Energy1
Num peaks: 10
91.05422664 19.14464064
108.9953914 12.3358119
134.0964258 2.538545546
136.1120759 1.900796197
148.1120759 9.498511927
162.1277259 9.692140608
164.143376 2.633226225
198.058326 1.856697241
226.0896262 8.178150295
244.1001909 12.44731884

Name: +ve in-silico MS/MS by CFM-ID for SVDAGORERCSAIV-UHFFFAOYSA-N
ID: SVDAGORERCSAIV-UHFFFAOYSA-N
Comment: Energy2
Num peaks: 16
29.03857658 3.759459777
44.04947561 1.594164431
63.02292652 1.466337609
65.03857658 3.577700286
72.08077574 1.401660688
81.06987671 1.42108881
91.05422664 36.38594065
106.0651257 2.722464295
108.9953914 1.592821313
120.0807757 2.843592249
134.0964258 10.51607902
136.1120759 3.782252578
146.0964258 2.876896117
148.1120759 2.71453497
162.1277259 2.992381497
228.0688907 1.235977693

Name: +ve in-silico MS/MS by CFM-ID for XWLMPRJXECQYAT-UHFFFAOYSA-N
ID: XWLMPRJXECQYAT-UHFFFAOYSA-N
Comment: Energy0
Num peaks: 6
108.0443902 3.007671383
119.0603746 0.682693788
153.0447246 0.908157143
196.0869237 0.7635101325
209.0709393 0.6565599507
226.0974884 91.42031311

Name: +ve in-silico MS/MS by CFM-ID for XWLMPRJXECQYAT-UHFFFAOYSA-N
ID: XWLMPRJXECQYAT-UHFFFAOYSA-N
Comment: Energy1
Num peaks: 6
108.0443902 19.70351676
153.0447246 2.148851857
155.0603746 3.338144376
169.0760247 2.152484654
171.0916748 1.775421232
226.0974884 53.04056368

Name: +ve in-silico MS/MS by CFM-ID for XWLMPRJXECQYAT-UHFFFAOYSA-N
ID: XWLMPRJXECQYAT-UHFFFAOYSA-N
Comment: Energy2
Num peaks: 18
39.02292652 3.103501326
49.00727645 5.090929552
51.02292652 9.629236511
53.03857658 3.473887843
64.01817548 4.416227388
82.02874017 1.566477725
108.0443902 7.76934788
119.0603746 5.970300747
129.0447246 3.882531251
131.0603746 3.894975445
141.0447246 2.179414189
153.0447246 11.56933682
155.0603746 5.888212047
165.0447246 3.251528532
167.0603746 2.042670125
169.0760247 3.388027137
196.0869237 2.282529041
198.1025738 1.356387196

Name: +ve in-silico MS/MS by CFM-ID for HDPUXXJYPRMZKJ-UHFFFAOYSA-N
ID: HDPUXXJYPRMZKJ-UHFFFAOYSA-N
Comment: Energy0
Num peaks: 6
70.02874017 6.079684006
118.0651257 9.118188805
120.0807757 2.771455065
133.0760247 4.273075741
135.0916748 23.67445112
204.1131385 47.25688448

Name: +ve in-silico MS/MS by CFM-ID for HDPUXXJYPRMZKJ-UHFFFAOYSA-N
ID: HDPUXXJYPRMZKJ-UHFFFAOYSA-N
Comment: Energy1
Num peaks: 7
42.03382555 8.593410099
44.04947561 8.805776531
70.02874017 8.118954862
118.0651257 25.47829599
120.0807757 6.606905431
135.0916748 12.8692496
204.1131385 10.94413399

Name: +ve in-silico MS/MS by CFM-ID for HDPUXXJYPRMZKJ-UHFFFAOYSA-N
ID: HDPUXXJYPRMZKJ-UHFFFAOYSA-N
Comment: Energy2
Num peaks: 14
26.00252542 1.28559656
42.03382555 1.983665817
70.02874017 9.201244773
91.05422664 14.80899918
93.06987671 1.625528253
101.0385766 2.315187575
102.0338255 1.320919092
103.0542266 6.361065843
105.0698767 4.011022441
118.0651257 26.20585252
119.0603746 1.411024827
120.0807757 2.988309883
133.0760247 2.872325928
135.0916748 4.091295349

Name: +ve in-silico MS/MS by CFM-ID for KQFGHYBXDCDMRG-UHFFFAOYSA-N
ID: KQFGHYBXDCDMRG-UHFFFAOYSA-N
Comment: Energy0
Num peaks: 6
15.02292652 1.903640676
58.06512568 2.348490749
147.0552893 3.991251301
159.0552893 3.483602693
188.0818384 0.7719579761
204.1131385 85.54644888

Name: +ve in-silico MS/MS by CFM-ID for KQFGHYBXDCDMRG-UHFFFAOYSA-N
ID: KQFGHYBXDCDMRG-UHFFFAOYSA-N
Comment: Energy1
Num peaks: 6
15.02292652 2.438739673
58.06512568 17.06993104
147.0552893 6.586933293
159.0552893 32.7183105
188.0818384 3.527507318
204.1131385 30.11295044

Name: +ve in-silico MS/MS by CFM-ID for KQFGHYBXDCDMRG-UHFFFAOYSA-N
ID: KQFGHYBXDCDMRG-UHFFFAOYSA-N
Comment: Energy2
Num peaks: 13
15.02292652 3.505503536
39.02292652 1.99354848
42.03382555 1.778316662
51.02292652 2.617480468
58.06512568 12.80783388
69.00833907 2.21580609
104.0494756 7.348138853
105.0334912 2.115180781
119.0603746 4.041335733
120.0443902 17.99962071
132.0443902 2.167167435
147.0552893 18.83756037
159.0552893 2.901958442

Name: +ve in-silico MS/MS by CFM-ID for UIZDYVYEZDNKCR-UHFFFAOYSA-N
ID: UIZDYVYEZDNKCR-UHFFFAOYSA-N
Comment: Energy0
Num peaks: 6
15.02292652 0.6951347327
148.0505382 5.185683504
200.0818384 0.1324923054
209.0709393 0.1501373774
210.0661883 0.1849584332
226.0974884 92.84684576

Name: +ve in-silico MS/MS by CFM-ID for UIZDYVYEZDNKCR-UHFFFAOYSA-N
ID: UIZDYVYEZDNKCR-UHFFFAOYSA-N
Comment: Energy1
Num peaks: 6
148.0505382 4.103532588
185.0709393 6.771516345
195.0552893 1.696468452
198.0661883 1.504822434
198.1025738 2.547986505
226.0974884 74.64645348

Name: +ve in-silico MS/MS by CFM-ID for UIZDYVYEZDNKCR-UHFFFAOYSA-N
ID: UIZDYVYEZDNKCR-UHFFFAOYSA-N
Comment: Energy2
Num peaks: 28
15.02292652 3.113917228
25.00727645 1.706112888
49.00727645 2.555564574
51.02292652 2.09186503
53.00219107 4.835422364
53.03857658 1.436781932
54.03382555 1.539338609
55.01784114 2.260968407
63.02292652 1.560301955
68.0130901 1.068225595
80.0130901 2.760721578
82.02874017 3.509258567
115.0542266 2.099093273
119.0239891 6.031006273
121.0396392 2.251993971
128.0494756 2.4144589
145.0760247 3.721120891
148.0505382 12.01034244
162.0661883 1.637153958
171.0552893 3.005348335
172.0505382 1.414777998
172.0869237 3.64865745
195.0552893 1.822111411
197.0709393 2.428073043
198.0661883 1.762394633
200.0818384 2.841688328
210.0661883 1.741883061
226.0974884 3.399584555

Name: +ve in-silico MS/MS by CFM-ID for VIMQPWODCNLTIN-UHFFFAOYSA-N
ID: VIMQPWODCNLTIN-UHFFFAOYSA-N
Comment: Energy0
Num peaks: 6
43.05422664 0.5235575915
44.04947561 0.8130515062
172.0869237 4.741716345
174.1025738 1.287357561
188.0818384 0.5431903744
204.1131385 88.01492564

Name: +ve in-silico MS/MS by CFM-ID for VIMQPWODCNLTIN-UHFFFAOYSA-N
ID: VIMQPWODCNLTIN-UHFFFAOYSA-N
Comment: Energy1
Num peaks: 7
42.03382555 3.404801196
44.04947561 1.479550056
122.0600403 2.78036994
162.0661883 13.33294587
172.0869237 7.386503992
175.0865894 1.462058769
204.1131385 51.30558647

Name: +ve in-silico MS/MS by CFM-ID for VIMQPWODCNLTIN-UHFFFAOYSA-N
ID: VIMQPWODCNLTIN-UHFFFAOYSA-N
Comment: Energy2
Num peaks: 29
15.02292652 1.106932929
27.02292652 0.9657885221
39.02292652 1.147392198
40.01817548 2.76920742
41.03857658 7.4033785
42.03382555 1.967477614
43.05422664 2.569314426
49.00727645 1.054262485
51.02292652 1.249367282
56.04947561 1.333130973
120.0556236 3.03290105
122.0712737 3.771081934
132.0556236 2.522632331
134.0712737 2.140007575
144.0556236 9.381283588
146.0712737 4.366866475
147.0552893 3.673892997
148.0869237 1.733063699
149.0709393 2.777248328
158.0712737 2.033597514
160.0505382 1.756221423
160.0869237 1.576978156
162.0661883 7.382239268
170.0712737 1.180861686
172.0869237 3.64548436
174.1025738 1.427616127
176.0818384 2.886628836
178.0974884 1.620335189
188.0818384 2.366221757

Name: +ve in-silico MS/MS by CFM-ID for MWRJSSGQTGTSKH-UHFFFAOYSA-N
ID: MWRJSSGQTGTSKH-UHFFFAOYSA-N
Comment: Energy0
Num peaks: 6
57.04472458 2.097773342
59.06037464 1.122686172
174.1025738 1.283310486
213.0634093 18.82162272
224.0993802 3.957459141
244.1056085 61.31539576

Name: +ve in-silico MS/MS by CFM-ID for MWRJSSGQTGTSKH-UHFFFAOYSA-N
ID: MWRJSSGQTGTSKH-UHFFFAOYSA-N
Comment: Energy1
Num peaks: 7
40.01817548 18.11844987
42.03382555 2.019315628
71.06037464 26.25173864
174.1025738 1.911256897
213.0634093 13.26039166
224.0993802 1.29202913
244.1056085 18.10697574

Name: +ve in-silico MS/MS by CFM-ID for MWRJSSGQTGTSKH-UHFFFAOYSA-N
ID: MWRJSSGQTGTSKH-UHFFFAOYSA-N
Comment: Energy2
Num peaks: 26
15.02292652 3.059404708
26.00252542 1.018144631
40.01817548 4.749791248
42.03382555 2.455628717
43.02907452 2.523797396
54.03382555 1.58388124
55.02907452 1.887237944
56.04947561 3.11755338
57.04472458 19.38391186
59.06037464 1.199652476
69.04472458 9.307292616
71.06037464 6.968975297
73.07602471 3.018469264
104.0494756 0.8390602741
118.0651257 1.697485502
133.0259612 0.9348813817
135.0416113 1.929082819
154.0462821 1.476254936
162.0525103 2.17261622
166.0462821 0.9177743411
168.0619321 2.986580856
172.0368602 2.023795471
176.0681604 0.8234606388
186.0525103 1.341435906
188.0681604 1.23969884
190.0838104 1.754815277

Name: +ve in-silico MS/MS by CFM-ID for MHYIZODTUWUALB-UHFFFAOYSA-N
ID: MHYIZODTUWUALB-UHFFFAOYSA-N
Comment: Energy0
Num peaks: 6
15.02292652 0.3314213074
147.0552893 0.4222058645
197.0709393 0.3208317852
199.0865894 0.8114312942
209.0709393 0.2317933296
226.0974884 97.20451865

Name: +ve in-silico MS/MS by CFM-ID for MHYIZODTUWUALB-UHFFFAOYSA-N
ID: MHYIZODTUWUALB-UHFFFAOYSA-N
Comment: Energy1
Num peaks: 6
104.0494756 2.887949311
147.0552893 1.784543487
171.0916748 1.306194291
198.1025738 8.290561484
200.0818384 2.236954333
226.0974884 76.27387707

Name: +ve in-silico MS/MS by CFM-ID for MHYIZODTUWUALB-UHFFFAOYSA-N
ID: MHYIZODTUWUALB-UHFFFAOYSA-N
Comment: Energy2
Num peaks: 20
15.02292652 2.844658694
49.00727645 3.824302541
51.02292652 6.122770229
79.05422664 1.624630316
104.0494756 5.593018405
106.0651257 4.282127939
119.0603746 3.067788163
120.0443902 2.537782692
147.0552893 11.04620909
149.0709393 10.90565016
154.0651257 1.503422339
171.0916748 2.755460494
173.0709393 1.530244594
197.0709393 4.17203483
198.0661883 3.312771133
198.1025738 1.428177257
199.0865894 4.509701599
200.0818384 2.924770125
209.0709393 2.22102757
226.0974884 4.814969597

Name: +ve in-silico MS/MS by CFM-ID for SLOZZSUAGFSGIC-UHFFFAOYSA-N
ID: SLOZZSUAGFSGIC-UHFFFAOYSA-N
Comment: Energy0
Num peaks: 6
30.03382555 0.3461259092
172.0368602 0.5984034609
175.0165394 10.71213058
189.0634093 0.7037140861
192.0430885 36.70572146
209.0696376 49.94100518

Name: +ve in-silico MS/MS by CFM-ID for SLOZZSUAGFSGIC-UHFFFAOYSA-N
ID: SLOZZSUAGFSGIC-UHFFFAOYSA-N
Comment: Energy1
Num peaks: 6
138.0525103 0.8273899166
166.0274384 0.8704534775
172.0368602 0.5731031948
175.0165394 38.13205653
192.0430885 39.66027002
209.0696376 17.14816601

Name: +ve in-silico MS/MS by CFM-ID for SLOZZSUAGFSGIC-UHFFFAOYSA-N
ID: SLOZZSUAGFSGIC-UHFFFAOYSA-N
Comment: Energy2
Num peaks: 6
158.0212102 2.449001455
163.0165394 1.468974359
172.0368602 18.40931059
175.0165394 47.03920819
176.0117884 1.506138244
192.0430885 16.97132377

Name: +ve in-silico MS/MS by CFM-ID for NALBNRYDQPVIQB-UHFFFAOYSA-N
ID: NALBNRYDQPVIQB-UHFFFAOYSA-N
Comment: Energy0
Num peaks: 6
56.04947561 4.533827001
85.07602471 1.851870874
176.1182239 1.558197679
187.0865894 9.739663518
188.0818384 2.338595707
204.1131385 72.76541828

Name: +ve in-silico MS/MS by CFM-ID for NALBNRYDQPVIQB-UHFFFAOYSA-N
ID: NALBNRYDQPVIQB-UHFFFAOYSA-N
Comment: Energy1
Num peaks: 8
52.01817548 1.735506606
54.03382555 5.608927703
56.04947561 4.694757554
58.06512568 19.20489561
85.07602471 4.349864368
176.1182239 7.013605863
187.0865894 13.31338744
204.1131385 24.135019

Name: +ve in-silico MS/MS by CFM-ID for NALBNRYDQPVIQB-UHFFFAOYSA-N
ID: NALBNRYDQPVIQB-UHFFFAOYSA-N
Comment: Energy2
Num peaks: 13
27.02292652 2.511440402
39.02292652 7.308736598
40.01817548 10.60447534
41.03857658 2.249788458
42.03382555 2.243150412
50.00252542 2.596159005
52.01817548 6.205526386
54.03382555 15.23331949
56.04947561 20.36184229
58.06512568 3.402323321
69.04472458 1.335993813
120.0443902 2.994845966
121.0760247 3.56520935

Name: +ve in-silico MS/MS by CFM-ID for ZEJSSOYUBQMVHC-UHFFFAOYSA-N
ID: ZEJSSOYUBQMVHC-UHFFFAOYSA-N
Comment: Energy0
Num peaks: 6
152.0566862 42.58314474
164.0566862 8.890598264
182.0672509 2.061557645
208.082901 1.816808213
209.0669166 2.408772246
226.0934657 28.17876126

Name: +ve in-silico MS/MS by CFM-ID for ZEJSSOYUBQMVHC-UHFFFAOYSA-N
ID: ZEJSSOYUBQMVHC-UHFFFAOYSA-N
Comment: Energy1
Num peaks: 6
109.0508726 2.371390513
135.0301371 6.154871746
150.0410362 2.40930412
152.0566862 52.26847528
164.0566862 15.69682435
182.0672509 2.460559631

Name: +ve in-silico MS/MS by CFM-ID for ZEJSSOYUBQMVHC-UHFFFAOYSA-N
ID: ZEJSSOYUBQMVHC-UHFFFAOYSA-N
Comment: Energy2
Num peaks: 17
43.02907452 1.067840958
45.0334912 1.904864038
45.04472458 1.318677991
82.03997355 4.124327293
96.05562361 1.716666092
107.0352225 4.338855857
108.0192381 2.823640423
109.0508726 5.385405014
110.0348882 6.291273775
121.0508726 0.9786438437
125.0457872 1.772725823
134.0461215 6.96787091
135.0301371 18.03448358
137.0457872 3.593557263
150.0410362 2.589731476
152.0566862 16.06212509
164.0566862 1.522148844

Name: +ve in-silico MS/MS by CFM-ID for NIBBZUCSEIXLBU-UHFFFAOYSA-N
ID: NIBBZUCSEIXLBU-UHFFFAOYSA-N
Comment: Energy0
Num peaks: 6
100.0756904 2.273430703
110.9899121 1.803621918
139.0212123 7.098803257
142.086255 1.897964154
208.0790615 11.24652665
226.0896262 64.40460742

Name: +ve in-silico MS/MS by CFM-ID for NIBBZUCSEIXLBU-UHFFFAOYSA-N
ID: NIBBZUCSEIXLBU-UHFFFAOYSA-N
Comment: Energy1
Num peaks: 16
55.01784114 3.44794004
85.01064758 0.962464807
88.07569036 2.819600566
96.04439023 1.772292204
98.0600403 2.180529531
100.0756904 17.73235774
110.9899121 2.425741755
114.0913404 1.66742398
124.0756904 2.42626644
139.0212123 15.25762247
140.070605 1.063928103
142.086255 8.912984957
182.1175552 1.022292125
198.058326 0.9709265854
208.0790615 2.364543912
226.0896262 14.99874347

Name: +ve in-silico MS/MS by CFM-ID for NIBBZUCSEIXLBU-UHFFFAOYSA-N
ID: NIBBZUCSEIXLBU-UHFFFAOYSA-N
Comment: Energy2
Num peaks: 31
39.02292652 4.949621669
42.03382555 5.80940388
45.0334912 1.644340107
53.00219107 1.502348729
55.01784114 1.719148345
56.04947561 2.568141985
65.00219107 0.8905027465
67.01784114 1.174172924
70.06512568 1.674770642
71.04914126 1.221245774
77.00219107 1.418411244
85.01064758 3.298885866
86.0600403 2.082502584
88.07569036 2.167389812
93.0334912 0.8405275759
97.01064758 1.881101183
98.0600403 1.130250336
99.02629764 1.020474402
100.0756904 2.974602845
101.0419477 0.730216313
106.9949975 1.2557751
109.0106476 1.698877096
110.9899121 8.484071943
113.0055622 0.7657623707
121.0106476 7.857498093
123.0262976 4.75130628
134.0600403 0.8302319589
139.0212123 5.412982586
164.0528467 0.9182083436
164.1069905 1.27824575
208.0790615 1.16740152

Name: +ve in-silico MS/MS by CFM-ID for NALBNRYDQPVIQB-UHFFFAOYSA-N
ID: NALBNRYDQPVIQB-UHFFFAOYSA-N
Comment: Energy0
Num peaks: 6
56.04947561 4.533827001
85.07602471 1.851870874
176.1182239 1.558197679
187.0865894 9.739663518
188.0818384 2.338595707
204.1131385 72.76541828

Name: +ve in-silico MS/MS by CFM-ID for NALBNRYDQPVIQB-UHFFFAOYSA-N
ID: NALBNRYDQPVIQB-UHFFFAOYSA-N
Comment: Energy1
Num peaks: 8
52.01817548 1.735506606
54.03382555 5.608927703
56.04947561 4.694757554
58.06512568 19.20489561
85.07602471 4.349864368
176.1182239 7.013605863
187.0865894 13.31338744
204.1131385 24.135019

Name: +ve in-silico MS/MS by CFM-ID for NALBNRYDQPVIQB-UHFFFAOYSA-N
ID: NALBNRYDQPVIQB-UHFFFAOYSA-N
Comment: Energy2
Num peaks: 13
27.02292652 2.511440402
39.02292652 7.308736598
40.01817548 10.60447534
41.03857658 2.249788458
42.03382555 2.243150412
50.00252542 2.596159005
52.01817548 6.205526386
54.03382555 15.23331949
56.04947561 20.36184229
58.06512568 3.402323321
69.04472458 1.335993813
120.0443902 2.994845966
121.0760247 3.56520935

Name: +ve in-silico MS/MS by CFM-ID for AZFXZBBJFCADOP-UHFFFAOYSA-N
ID: AZFXZBBJFCADOP-UHFFFAOYSA-N
Comment: Energy0
Num peaks: 6
15.02292652 0.4102832877
137.0597059 0.7856072856
212.0818384 3.301251586
214.0974884 1.448433403
228.076753 0.9464899375
244.1080531 90.51163095

Name: +ve in-silico MS/MS by CFM-ID for AZFXZBBJFCADOP-UHFFFAOYSA-N
ID: AZFXZBBJFCADOP-UHFFFAOYSA-N
Comment: Energy1
Num peaks: 6
137.0597059 17.9515454
151.075356 4.36165936
200.0818384 2.639242001
212.0818384 7.991084604
214.0974884 2.105391731
244.1080531 51.76893216

Name: +ve in-silico MS/MS by CFM-ID for AZFXZBBJFCADOP-UHFFFAOYSA-N
ID: AZFXZBBJFCADOP-UHFFFAOYSA-N
Comment: Energy2
Num peaks: 31
15.02292652 1.740180427
40.01817548 8.179093206
42.03382555 2.356495838
49.00727645 1.439793246
51.02292652 1.240963936
52.01817548 0.8897211665
53.01342445 1.033834466
55.02907452 0.9187730818
79.02907452 2.355383722
81.0334912 3.318253103
81.04472458 4.02444841
83.04914126 1.520021227
94.03997355 1.461994136
107.0491413 2.232583661
107.0603746 1.795759657
134.0600403 1.355007077
137.0597059 2.833210335
144.0556236 1.411282231
151.075356 1.298899357
156.0556236 2.4106122
158.0712737 3.445970101
159.0552893 1.926116192
164.070605 1.938400288
168.0556236 5.624408205
170.0712737 5.908641202
184.0505382 3.903842173
198.0661883 2.824570684
200.0818384 2.252567192
212.0818384 2.714676524
214.0974884 1.097152202
228.076753 3.408018782

Name: +ve in-silico MS/MS by CFM-ID for FILFKVYGTQUQGT-UHFFFAOYSA-N
ID: FILFKVYGTQUQGT-UHFFFAOYSA-N
Comment: Energy0
Num peaks: 10
44.04947561 4.131981237
46.06512568 1.766690101
57.04472458 1.663096573
186.0549549 7.575322622
198.0661883 3.85433378
198.1025738 8.905461888
201.0658539 2.690378837
216.076753 7.615371671
226.0974884 19.84222212
244.1080531 22.87252669

Name: +ve in-silico MS/MS by CFM-ID for FILFKVYGTQUQGT-UHFFFAOYSA-N
ID: FILFKVYGTQUQGT-UHFFFAOYSA-N
Comment: Energy1
Num peaks: 16
40.01817548 2.16516972
42.03382555 4.15662092
44.04947561 7.36256273
46.06512568 2.559552006
155.0603746 3.090446584
170.0712737 2.946475724
172.0869237 2.834013736
183.0552893 2.362689285
186.0549549 9.199776619
198.0661883 5.758859301
198.1025738 10.55320084
200.0818384 2.427365374
201.0658539 2.429824386
216.076753 4.296436553
226.0974884 12.69731091
244.1080531 5.579241611

Name: +ve in-silico MS/MS by CFM-ID for FILFKVYGTQUQGT-UHFFFAOYSA-N
ID: FILFKVYGTQUQGT-UHFFFAOYSA-N
Comment: Energy2
Num peaks: 21
15.02292652 2.566038056
28.01817548 0.995085045
29.01342445 1.014831622
29.03857658 2.290291089
40.01817548 1.319832702
42.03382555 1.75744373
44.04947561 9.066320453
46.06512568 1.434550005
53.01342445 1.818730107
57.04472458 3.279522696
142.0651257 22.57998349
144.0807757 1.450482284
155.0603746 5.878670358
157.0760247 1.11793636
170.0600403 2.901967818
170.0712737 4.511694504
183.0552893 3.423819309
186.0549549 8.19363814
198.0661883 2.279589438
198.1025738 1.143390639
201.0658539 1.799951088

Name: +ve in-silico MS/MS by CFM-ID for HZTUIHZIQKFSIL-UHFFFAOYSA-N
ID: HZTUIHZIQKFSIL-UHFFFAOYSA-N
Comment: Energy0
Num peaks: 6
72.04439023 4.194251035
159.0916748 4.118397652
169.0760247 6.652349033
186.1025738 3.0227758
187.0865894 42.22776185
204.1131385 31.7723932

Name: +ve in-silico MS/MS by CFM-ID for HZTUIHZIQKFSIL-UHFFFAOYSA-N
ID: HZTUIHZIQKFSIL-UHFFFAOYSA-N
Comment: Energy1
Num peaks: 7
55.01784114 5.099388971
133.0760247 11.99562783
145.0760247 10.99591054
159.0916748 11.19695975
161.1073248 10.3007718
169.0760247 8.955985614
187.0865894 24.21810911

Name: +ve in-silico MS/MS by CFM-ID for HZTUIHZIQKFSIL-UHFFFAOYSA-N
ID: HZTUIHZIQKFSIL-UHFFFAOYSA-N
Comment: Energy2
Num peaks: 17
27.02292652 3.403510563
29.03857658 1.918728219
49.00727645 1.526669776
51.02292652 2.797911313
53.03857658 2.206160691
54.03382555 4.830331553
55.01784114 4.761367637
70.02874017 2.30327966
72.04439023 11.52906978
107.0603746 4.710531371
116.0494756 5.125149758
118.0651257 4.391978149
119.0603746 1.678236783
131.0603746 6.914237084
133.0760247 18.09343763
145.0760247 2.861824287
159.0916748 1.773291154

Name: +ve in-silico MS/MS by CFM-ID for QNWAJWKCRFWJDQ-UHFFFAOYSA-N
ID: QNWAJWKCRFWJDQ-UHFFFAOYSA-N
Comment: Energy0
Num peaks: 6
142.086255 1.347275277
179.0525124 1.529582601
180.0841469 14.02842066
182.0997969 2.504050687
208.0790615 27.89992723
226.0896262 34.02962921

Name: +ve in-silico MS/MS by CFM-ID for QNWAJWKCRFWJDQ-UHFFFAOYSA-N
ID: QNWAJWKCRFWJDQ-UHFFFAOYSA-N
Comment: Energy1
Num peaks: 16
44.04947561 1.652496927
68.04947561 1.373718659
70.06512568 5.532163778
72.08077574 8.808630483
94.06512568 2.667484813
96.08077574 6.125121841
120.0443902 1.275081955
122.0600403 4.995937292
124.0756904 6.028600287
138.0549549 1.829850388
140.070605 1.237808883
142.086255 4.495151296
180.0841469 6.331751755
190.0684968 2.119200211
208.0790615 17.63943643
226.0896262 9.122953863

Name: +ve in-silico MS/MS by CFM-ID for QNWAJWKCRFWJDQ-UHFFFAOYSA-N
ID: QNWAJWKCRFWJDQ-UHFFFAOYSA-N
Comment: Energy2
Num peaks: 31
15.02292652 1.726681953
39.02292652 4.055987025
51.02292652 1.956082507
58.06512568 0.9846994075
80.04947561 1.013757852
82.06512568 1.161234887
84.08077574 1.441769235
85.01064758 7.959639134
94.06512568 7.157970627
96.08077574 5.389225868
98.0964258 1.169929491
106.0651257 1.252667425
108.0807757 5.569761081
122.0600403 1.631552257
123.0262976 1.827807509
124.0756904 0.8312705558
132.0807757 0.8079971267
134.0964258 10.7698163
136.1120759 1.844976697
151.0575978 2.627675439
153.0732478 0.8542391251
162.0913404 1.19945776
164.0528467 3.294139552
164.1069905 1.11501579
166.0684968 2.34194599
178.0684968 0.9019404492
179.0525124 0.9107622435
180.0841469 3.768808084
181.0681625 0.7832220853
190.0684968 0.7960987956
208.0790615 1.399277656

Name: +ve in-silico MS/MS by CFM-ID for HLWWEFGUYARDQQ-UHFFFAOYSA-N
ID: HLWWEFGUYARDQQ-UHFFFAOYSA-N
Comment: Energy0
Num peaks: 12
45.00833907 1.7277116
55.05422664 3.831996028
57.06987671 13.0683605
62.99960423 5.724956143
75.08044139 3.671136116
78.01050326 2.523271
101.0597059 2.520169591
109.0163169 10.05718589
134.9955815 7.645688461
178.0629328 2.60079468
191.0581817 1.638118936
209.0687464 26.54506114

Name: +ve in-silico MS/MS by CFM-ID for HLWWEFGUYARDQQ-UHFFFAOYSA-N
ID: HLWWEFGUYARDQQ-UHFFFAOYSA-N
Comment: Energy1
Num peaks: 17
45.00833907 2.069945887
47.01275576 1.161938949
47.02398914 1.714371133
55.05422664 2.074087038
57.06987671 21.38271697
62.99960423 5.605548653
73.0396392 3.435911188
75.08044139 3.384351853
78.01050326 4.935177908
91.00575223 2.788196897
101.0597059 7.728904781
107.0006668 2.24292034
109.0163169 15.52684286
122.0003325 1.259470783
134.9955815 1.538842789
153.0061462 1.606320246
209.0687464 2.312342808

Name: +ve in-silico MS/MS by CFM-ID for HLWWEFGUYARDQQ-UHFFFAOYSA-N
ID: HLWWEFGUYARDQQ-UHFFFAOYSA-N
Comment: Energy2
Num peaks: 14
27.02292652 1.856662849
41.03857658 2.954177395
43.05422664 2.075234439
45.00833907 7.260220006
47.02398914 1.379067464
53.03857658 1.712482616
55.05422664 3.084274292
57.06987671 8.853960082
60.98395416 1.984786189
62.99960423 30.88200235
73.0396392 1.747909161
75.9948532 2.284695488
78.01050326 12.03635964
109.0163169 2.393733236

Name: +ve in-silico MS/MS by CFM-ID for BGMJQNHBBPAADW-UHFFFAOYSA-N
ID: BGMJQNHBBPAADW-UHFFFAOYSA-N
Comment: Energy0
Num peaks: 6
91.05422664 12.43016171
166.0523498 0.9090107256
199.0978228 5.556867154
224.0930717 3.026941912
227.0727509 4.288070767
244.0993 71.95920236

Name: +ve in-silico MS/MS by CFM-ID for BGMJQNHBBPAADW-UHFFFAOYSA-N
ID: BGMJQNHBBPAADW-UHFFFAOYSA-N
Comment: Energy1
Num peaks: 6
91.05422664 31.56142015
166.0523498 3.708000602
199.0978228 3.951457853
224.0930717 3.109678976
227.0727509 8.04387706
244.0993 37.18939803

Name: +ve in-silico MS/MS by CFM-ID for BGMJQNHBBPAADW-UHFFFAOYSA-N
ID: BGMJQNHBBPAADW-UHFFFAOYSA-N
Comment: Energy2
Num peaks: 14
39.02292652 1.264490612
49.00727645 1.554744258
51.02292652 2.057220343
63.02292652 2.402579958
65.03857658 6.247520438
69.04472458 1.437227931
75.02292652 4.949682358
91.05422664 50.87131564
93.06987671 1.504674727
107.0352225 1.702828985
121.0508726 1.351160685
152.0366997 1.542420085
182.0712737 2.08454236
199.0978228 1.352770632

Name: +ve in-silico MS/MS by CFM-ID for SWKWFVUPJOATMR-UHFFFAOYSA-N
ID: SWKWFVUPJOATMR-UHFFFAOYSA-N
Comment: Energy0
Num peaks: 6
177.0770873 1.63215443
179.0927374 7.310606799
199.0825666 1.320978538
208.082901 2.227456747
209.0669166 4.479778461
226.0934657 78.18671777

Name: +ve in-silico MS/MS by CFM-ID for SWKWFVUPJOATMR-UHFFFAOYSA-N
ID: SWKWFVUPJOATMR-UHFFFAOYSA-N
Comment: Energy1
Num peaks: 9
137.0709393 2.311181822
162.0661883 2.390299223
177.0770873 4.241115711
179.0927374 25.48793929
190.0723363 5.496822763
199.0825666 3.210923853
208.082901 17.2160249
209.0669166 3.786822934
226.0934657 16.63111758

Name: +ve in-silico MS/MS by CFM-ID for SWKWFVUPJOATMR-UHFFFAOYSA-N
ID: SWKWFVUPJOATMR-UHFFFAOYSA-N
Comment: Energy2
Num peaks: 31
40.01817548 3.159356698
43.01784114 1.085214184
45.0334912 3.156747154
47.04914126 0.9610457032
56.04947561 1.105527258
69.00833907 2.206706341
71.02398914 2.029175029
73.0396392 0.9583609397
86.0600403 2.836973559
87.01890376 6.521504491
89.03455382 2.279570278
99.01890376 1.433835058
110.0600403 1.865443906
111.0552893 1.433411198
121.0508726 1.759687407
125.0345538 2.098303765
129.0294684 1.356532832
137.0345538 0.9669760735
137.0709393 1.162647195
138.0410362 1.188356827
139.0502039 1.406490431
141.0658539 1.055130074
155.0451185 1.564487776
157.0607686 1.340665802
162.0661883 1.178089806
168.0516009 4.246168923
180.0516009 1.409694578
182.0560175 1.414116615
182.0672509 2.40148918
184.0716676 1.272825241
209.0669166 2.732179014

Name: +ve in-silico MS/MS by CFM-ID for KZAZKCUPERCWGD-UHFFFAOYSA-N
ID: KZAZKCUPERCWGD-UHFFFAOYSA-N
Comment: Energy0
Num peaks: 7
76.96917669 19.8410824
78.98482676 9.392443056
91.05759777 5.26621004
93.00047682 3.264161351
119.0161269 11.34495949
153.0038479 14.83715268
209.0664482 18.57413797

Name: +ve in-silico MS/MS by CFM-ID for KZAZKCUPERCWGD-UHFFFAOYSA-N
ID: KZAZKCUPERCWGD-UHFFFAOYSA-N
Comment: Energy1
Num peaks: 9
70.99499752 4.008018976
73.01064758 8.037004541
75.02629764 12.8361607
89.04194771 8.564265786
91.05759777 3.945283225
111.0262976 5.994665382
127.0575978 7.89786099
129.0732478 21.99697295
131.0888979 10.06659293

Name: +ve in-silico MS/MS by CFM-ID for KZAZKCUPERCWGD-UHFFFAOYSA-N
ID: KZAZKCUPERCWGD-UHFFFAOYSA-N
Comment: Energy2
Num peaks: 12
15.02292652 2.588140864
56.97934745 5.719350727
57.06987671 3.032169586
58.99499752 5.834403294
61.01064758 2.463334708
76.96917669 25.74204224
78.98482676 6.306308825
89.04194771 14.95335195
91.05759777 5.945296689
97.01064758 3.236241018
99.02629764 2.608735974
113.0419477 2.884444897

Name: +ve in-silico MS/MS by CFM-ID for KXRNTXGADSNVIH-UHFFFAOYSA-N
ID: KXRNTXGADSNVIH-UHFFFAOYSA-N
Comment: Energy0
Num peaks: 6
163.0614373 16.88672778
164.0454529 1.687749103
177.0407018 4.411209987
182.0560175 18.53179248
191.0563519 12.27111701
209.0669166 40.05722868

Name: +ve in-silico MS/MS by CFM-ID for KXRNTXGADSNVIH-UHFFFAOYSA-N
ID: KXRNTXGADSNVIH-UHFFFAOYSA-N
Comment: Energy1
Num peaks: 6
59.01275576 7.930586067
163.0614373 26.33192622
177.0407018 6.698904244
182.0560175 8.94168362
191.0563519 15.75060193
209.0669166 15.72059674

Name: +ve in-silico MS/MS by CFM-ID for KXRNTXGADSNVIH-UHFFFAOYSA-N
ID: KXRNTXGADSNVIH-UHFFFAOYSA-N
Comment: Energy2
Num peaks: 25
59.01275576 2.415992177
81.04472458 1.919275927
82.02874017 1.388360751
94.03997355 4.369321667
97.00325369 6.154419433
97.0396392 2.260939614
99.01890376 7.149032253
101.0345538 3.572254536
108.0556236 1.865783769
109.0396392 2.213852794
111.0552893 2.960963818
121.0508726 1.359707426
125.0345538 1.657572535
133.0508726 9.101215066
134.0348882 1.39107892
138.0661883 2.439278123
149.0457872 4.282890659
150.0298028 2.58564901
152.0454529 2.306831941
159.0301371 1.787321881
161.0457872 1.616053013
163.0614373 4.65538958
164.0454529 4.538822132
177.0407018 3.498444994
182.0560175 2.580713862

Name: +ve in-silico MS/MS by CFM-ID for QABSSTSJJHIBRV-UHFFFAOYSA-N
ID: QABSSTSJJHIBRV-UHFFFAOYSA-N
Comment: Energy0
Num peaks: 6
133.1011768 4.880779216
197.0630771 4.086947346
212.0739761 5.624416201
214.0896262 21.92551419
226.0896262 7.503074524
244.1001909 39.06018854

Name: +ve in-silico MS/MS by CFM-ID for QABSSTSJJHIBRV-UHFFFAOYSA-N
ID: QABSSTSJJHIBRV-UHFFFAOYSA-N
Comment: Energy1
Num peaks: 24
31.01784114 9.007413695
55.05422664 0.7407281952
65.03857658 1.012716971
67.05422664 1.396643049
91.05422664 2.159786979
93.06987671 4.073243032
105.0698767 1.83676828
107.0855268 3.801768887
109.1011768 0.7497595006
121.1011768 0.9295195447
123.1168269 1.21957563
131.0855268 3.09466957
133.1011768 8.490671372
170.0270259 1.738108729
172.042676 1.64248852
197.0630771 5.008476738
199.0787271 1.409110365
200.0375906 0.8332307613
202.0532407 1.076330718
212.0739761 2.168330142
214.0896262 13.31825446
216.1052762 1.114952757
226.0896262 7.305800135
244.1001909 6.208179671

Name: +ve in-silico MS/MS by CFM-ID for QABSSTSJJHIBRV-UHFFFAOYSA-N
ID: QABSSTSJJHIBRV-UHFFFAOYSA-N
Comment: Energy2
Num peaks: 24
31.01784114 1.329692667
39.02292652 2.452632657
41.03857658 1.481084235
49.00727645 2.763811729
51.02292652 2.542055718
53.03857658 2.450410718
57.06987671 1.242589966
65.03857658 7.822548118
67.05422664 6.170463609
69.06987671 2.428723167
75.02292652 1.446279563
77.03857658 1.527665848
81.06987671 3.03017225
91.05422664 3.26395558
103.0542266 1.497369869
105.0698767 3.431104173
107.0855268 3.283305291
109.1011768 1.198284996
117.0698767 8.810088828
119.0855268 4.068955499
121.1011768 1.653947844
131.0855268 3.648424571
133.1011768 10.52436651
135.1168269 2.845097062

Name: +ve in-silico MS/MS by CFM-ID for ZMRWIPXKOQXOBE-UHFFFAOYSA-N
ID: ZMRWIPXKOQXOBE-UHFFFAOYSA-N
Comment: Energy0
Num peaks: 6
54.03382555 7.621700618
85.07602471 14.74815846
111.0552893 7.34330256
151.0865894 4.537388328
187.0865894 13.10885185
204.1131385 35.46654646

Name: +ve in-silico MS/MS by CFM-ID for ZMRWIPXKOQXOBE-UHFFFAOYSA-N
ID: ZMRWIPXKOQXOBE-UHFFFAOYSA-N
Comment: Energy1
Num peaks: 11
39.02292652 2.556398748
54.03382555 12.29836877
68.04947561 19.51776016
69.04472458 2.463531984
83.06037464 2.648121932
85.07602471 14.30080292
94.06512568 2.340708018
111.0552893 6.716118579
120.0443902 6.626523323
187.0865894 9.49759723
204.1131385 2.91340211

Name: +ve in-silico MS/MS by CFM-ID for ZMRWIPXKOQXOBE-UHFFFAOYSA-N
ID: ZMRWIPXKOQXOBE-UHFFFAOYSA-N
Comment: Energy2
Num peaks: 12
27.02292652 3.291472603
40.01817548 3.688363534
42.03382555 2.178025367
52.01817548 4.874437382
54.03382555 32.20929442
56.04947561 3.158613552
58.06512568 2.236861526
68.04947561 5.24061747
69.04472458 11.33476903
85.07602471 1.874859664
94.06512568 7.850282634
120.0443902 3.13473748

Name: +ve in-silico MS/MS by CFM-ID for HUEHJINYZAUSMK-UHFFFAOYSA-N
ID: HUEHJINYZAUSMK-UHFFFAOYSA-N
Comment: Energy0
Num peaks: 14
59.01275576 1.623090829
61.02840582 4.530544278
87.00767038 1.936114242
91.0389705 3.767670418
104.0342195 3.251316588
121.0495352 3.742657053
134.0447842 2.864350007
164.0553488 1.683456381
181.0706646 2.230608034
190.0709989 2.198066727
191.0550145 3.63126427
208.0815636 14.00648891
209.0655792 16.53933009
226.0921283 19.02672972

Name: +ve in-silico MS/MS by CFM-ID for HUEHJINYZAUSMK-UHFFFAOYSA-N
ID: HUEHJINYZAUSMK-UHFFFAOYSA-N
Comment: Energy1
Num peaks: 25
43.01784114 1.565094281
44.0130901 1.333276013
45.0334912 1.926057772
56.99710569 2.998892888
59.01275576 5.269663052
61.02840582 13.4867207
63.04405588 6.026280998
73.02840582 2.815093662
74.02365479 1.668375793
75.04405588 1.359230451
86.02365479 1.937816236
87.00767038 4.323245284
89.02332044 2.684622217
91.0389705 5.173296208
103.0389705 2.427207807
104.0342195 3.167757989
116.0342195 1.941242148
117.0182351 1.368228435
121.0495352 4.580555117
134.0447842 2.204267256
151.0600999 1.423042849
190.0709989 1.439783508
191.0550145 2.855316864
208.0815636 2.947941157
209.0655792 3.350763073

Name: +ve in-silico MS/MS by CFM-ID for HUEHJINYZAUSMK-UHFFFAOYSA-N
ID: HUEHJINYZAUSMK-UHFFFAOYSA-N
Comment: Energy2
Num peaks: 20
31.01784114 3.683042808
43.01784114 4.470929479
44.0130901 1.331046662
45.0334912 4.615492747
56.99710569 1.81097128
59.01275576 7.171157757
61.02840582 19.94670806
63.04405588 4.909072642
73.02840582 4.145201462
74.02365479 1.941357112
75.04405588 2.724466936
86.02365479 3.584978787
88.03930485 2.390039922
89.02332044 2.210170802
91.0389705 3.082097837
103.0389705 3.141525816
104.0342195 3.086547197
105.0546206 2.165284252
116.0342195 2.827997531
118.0498695 2.079989458

Name: +ve in-silico MS/MS by CFM-ID for XGXAUAZUWFYZPB-UHFFFAOYSA-N
ID: XGXAUAZUWFYZPB-UHFFFAOYSA-N
Comment: Energy0
Num peaks: 6
69.0334912 6.334599662
71.04914126 26.92823632
73.06479133 28.42167688
85.01064758 3.23169192
137.0055622 2.901335002
209.0630771 14.71944699

Name: +ve in-silico MS/MS by CFM-ID for XGXAUAZUWFYZPB-UHFFFAOYSA-N
ID: XGXAUAZUWFYZPB-UHFFFAOYSA-N
Comment: Energy1
Num peaks: 8
55.05422664 7.111255875
85.01064758 12.55308451
87.02629764 21.23294729
137.0055622 3.294124605
163.0575978 2.691104632
165.0732478 6.632999938
191.0525124 11.71417089
209.0630771 15.42135705

Name: +ve in-silico MS/MS by CFM-ID for XGXAUAZUWFYZPB-UHFFFAOYSA-N
ID: XGXAUAZUWFYZPB-UHFFFAOYSA-N
Comment: Energy2
Num peaks: 24
39.02292652 2.460523012
41.03857658 7.403759191
43.05422664 7.237875565
51.02292652 2.913685457
53.00219107 1.385345276
55.01784114 1.664695067
55.05422664 5.723668012
68.97934745 3.552543764
69.0334912 4.804107602
70.99499752 1.223979938
71.04914126 5.035915554
73.06479133 2.166600182
80.97934745 2.551516859
82.99499752 1.239204842
85.01064758 5.967159679
94.99499752 1.808072985
105.0334912 3.334993326
107.0491413 2.497028964
110.9899121 3.245029802
121.0106476 3.441336378
123.0262976 2.488798413
125.0055622 3.378554292
137.0055622 2.614423846
141.0368623 1.978242903

Name: +ve in-silico MS/MS by CFM-ID for XCTGPJJXONJDTR-UHFFFAOYSA-N
ID: XCTGPJJXONJDTR-UHFFFAOYSA-N
Comment: Energy0
Num peaks: 6
56.97934745 3.752127498
61.01064758 23.78502176
63.02629764 20.976039
138.0913404 5.797519628
198.058326 6.344607131
226.0896262 22.2687538

Name: +ve in-silico MS/MS by CFM-ID for XCTGPJJXONJDTR-UHFFFAOYSA-N
ID: XCTGPJJXONJDTR-UHFFFAOYSA-N
Comment: Energy1
Num peaks: 15
27.02292652 1.460878082
29.03857658 1.692229669
61.01064758 9.30896558
63.02629764 13.33768457
89.0055622 6.644103382
108.0443902 2.453355607
110.0600403 2.620321268
121.0647913 7.970743684
136.0756904 1.77776966
138.0549549 1.640924516
138.0913404 9.328972087
164.070605 7.060086578
180.0477614 4.125340579
198.058326 3.424508442
226.0896262 7.689182614

Name: +ve in-silico MS/MS by CFM-ID for XCTGPJJXONJDTR-UHFFFAOYSA-N
ID: XCTGPJJXONJDTR-UHFFFAOYSA-N
Comment: Energy2
Num peaks: 19
27.02292652 1.342930861
29.03857658 1.91309663
44.97934745 0.8713301428
51.02292652 1.001610684
56.97934745 6.186864718
61.01064758 24.27231695
63.02292652 2.561943782
63.02629764 10.29316005
65.03857658 4.151975468
79.05422664 1.43655897
80.04947561 4.610083347
94.06512568 1.905638473
95.04914126 2.137448255
108.0443902 9.190584978
110.0600403 1.119504735
119.0491413 0.947957331
121.0647913 4.395510226
138.0913404 1.178791593
180.0477614 1.322053633

Name: +ve in-silico MS/MS by CFM-ID for RXKAMACKHPSYRK-UHFFFAOYSA-N
ID: RXKAMACKHPSYRK-UHFFFAOYSA-N
Comment: Energy0
Num peaks: 6
54.03382555 5.624021015
91.05422664 11.49911769
151.0865894 3.662908556
161.1073248 6.470104142
187.0865894 31.81631362
204.1131385 31.01468978

Name: +ve in-silico MS/MS by CFM-ID for RXKAMACKHPSYRK-UHFFFAOYSA-N
ID: RXKAMACKHPSYRK-UHFFFAOYSA-N
Comment: Energy1
Num peaks: 9
54.03382555 8.654671424
91.05422664 20.7867874
106.0651257 3.545314313
134.0600403 2.999210037
144.0807757 6.473295001
151.0865894 2.82939383
161.1073248 6.385601618
187.0865894 23.62247248
204.1131385 5.184277788

Name: +ve in-silico MS/MS by CFM-ID for RXKAMACKHPSYRK-UHFFFAOYSA-N
ID: RXKAMACKHPSYRK-UHFFFAOYSA-N
Comment: Energy2
Num peaks: 9
25.00727645 1.825501374
27.02292652 4.340500505
44.0130901 1.536228036
52.01817548 2.244952279
54.03382555 18.30182135
65.03857658 2.885453863
75.02292652 2.533346094
91.05422664 38.87283271
106.0651257 8.242805545

Name: +ve in-silico MS/MS by CFM-ID for GZNDAAWJNGRVMZ-UHFFFAOYSA-N
ID: GZNDAAWJNGRVMZ-UHFFFAOYSA-N
Comment: Energy0
Num peaks: 6
41.03857658 0.7462566864
120.0443902 0.4799569088
186.0661883 0.7044167184
208.0869237 12.55954524
210.0661883 0.5072302498
226.0974884 82.38415001

Name: +ve in-silico MS/MS by CFM-ID for GZNDAAWJNGRVMZ-UHFFFAOYSA-N
ID: GZNDAAWJNGRVMZ-UHFFFAOYSA-N
Comment: Energy1
Num peaks: 7
133.0396392 2.144772641
184.0869237 2.249262364
185.0709393 2.179058563
186.0661883 2.054125742
198.1025738 8.238591401
208.0869237 14.16723144
226.0974884 50.19635457

Name: +ve in-silico MS/MS by CFM-ID for GZNDAAWJNGRVMZ-UHFFFAOYSA-N
ID: GZNDAAWJNGRVMZ-UHFFFAOYSA-N
Comment: Energy2
Num peaks: 26
25.00727645 4.215544697
39.02292652 14.07772066
40.01817548 4.112727623
41.03857658 10.54856227
42.03382555 2.256505562
51.02292652 0.9504099617
56.04947561 0.8483502673
67.01784114 1.258333915
78.03382555 1.624367094
80.04947561 3.922099853
82.02874017 1.84043204
94.06512568 0.9111067985
104.0494756 3.230777618
119.0603746 1.140459313
120.0443902 1.405028829
130.0399735 1.035518398
132.0556236 2.923310412
143.0603746 1.099594344
148.0505382 0.8848766747
167.0603746 4.158318305
182.0712737 4.269137296
184.0869237 1.351842157
186.0661883 0.853774959
191.0603746 2.427734029
198.1025738 1.885456721
208.0869237 7.311580228

Name: +ve in-silico MS/MS by CFM-ID for MKWZIJJOHBDENE-UHFFFAOYSA-N
ID: MKWZIJJOHBDENE-UHFFFAOYSA-N
Comment: Energy0
Num peaks: 6
163.0614373 3.829337185
164.0454529 2.658751668
173.0457872 8.434818994
182.0560175 2.773761907
191.0563519 49.80467193
209.0669166 21.2033735

Name: +ve in-silico MS/MS by CFM-ID for MKWZIJJOHBDENE-UHFFFAOYSA-N
ID: MKWZIJJOHBDENE-UHFFFAOYSA-N
Comment: Energy1
Num peaks: 8
73.02840582 3.293369804
137.0457872 24.40871691
149.0457872 12.76490885
163.0614373 9.569580035
165.0770873 2.421038805
173.0457872 4.982088499
191.0563519 16.27371907
209.0669166 7.24707145

Name: +ve in-silico MS/MS by CFM-ID for MKWZIJJOHBDENE-UHFFFAOYSA-N
ID: MKWZIJJOHBDENE-UHFFFAOYSA-N
Comment: Energy2
Num peaks: 24
27.02292652 6.670746993
29.03857658 1.749265151
43.02907452 0.890958191
55.01784114 1.824162659
73.02840582 6.157839342
82.03997355 2.212682895
94.03997355 5.497600788
108.0192381 12.44131764
110.0348882 11.05129229
113.0345538 0.9025297845
115.0502039 1.235493715
120.0192381 4.910305519
120.0556236 1.352238471
121.0508726 0.8686254063
122.0348882 2.798834582
123.0189038 0.9304170753
125.0345538 1.01369322
134.0348882 1.34904718
135.0301371 1.440727196
136.0505382 2.166714976
137.0345538 1.208966077
137.0457872 8.79918961
162.0298028 1.017822568
164.0454529 1.637139758

Name: +ve in-silico MS/MS by CFM-ID for GAUHBBJWYNSIJC-UHFFFAOYSA-N
ID: GAUHBBJWYNSIJC-UHFFFAOYSA-N
Comment: Energy0
Num peaks: 6
166.0611029 2.40062819
198.0661883 20.14193805
216.076753 5.167648901
226.0974884 1.578847845
227.081504 5.002785618
244.1080531 56.1188411

Name: +ve in-silico MS/MS by CFM-ID for GAUHBBJWYNSIJC-UHFFFAOYSA-N
ID: GAUHBBJWYNSIJC-UHFFFAOYSA-N
Comment: Energy1
Num peaks: 15
47.04914126 2.226397081
128.0494756 1.368536054
156.0443902 1.261876095
166.0611029 1.739137836
172.0869237 9.55448703
174.1025738 1.356843194
176.1182239 2.819299286
185.0597059 1.289768468
198.0661883 27.48393147
200.070605 1.79221617
202.086255 4.389586774
216.076753 3.142393277
226.0974884 2.220174951
227.081504 5.798018125
244.1080531 14.46874399

Name: +ve in-silico MS/MS by CFM-ID for GAUHBBJWYNSIJC-UHFFFAOYSA-N
ID: GAUHBBJWYNSIJC-UHFFFAOYSA-N
Comment: Energy2
Num peaks: 25
39.02292652 0.9379017196
49.00727645 1.1827303
51.02292652 1.82990386
53.03857658 1.038964664
63.02292652 1.488827292
65.03857658 2.110265543
76.01817548 1.880170177
78.03382555 2.4734198
79.05422664 3.026602642
88.01817548 1.112241751
90.03382555 0.9207128976
91.05422664 8.053226877
92.04947561 1.149795752
93.06987671 4.208960719
96.05562361 1.186730407
104.0494756 18.09468199
106.0651257 9.40309564
108.0807757 2.98654717
110.0964258 4.616645222
131.0603746 1.383152084
155.0603746 3.092800543
157.0760247 1.357150275
171.0552893 2.245608748
182.0712737 0.954573163
198.0661883 3.273053947

Name: +ve in-silico MS/MS by CFM-ID for DSAKISLNJIPFJH-UHFFFAOYSA-N
ID: DSAKISLNJIPFJH-UHFFFAOYSA-N
Comment: Energy0
Num peaks: 6
43.01784114 2.448419675
149.0419477 14.3508929
167.0525124 20.27553575
179.0161269 1.897334096
181.0317769 2.381796222
209.0630771 42.590324

Name: +ve in-silico MS/MS by CFM-ID for DSAKISLNJIPFJH-UHFFFAOYSA-N
ID: DSAKISLNJIPFJH-UHFFFAOYSA-N
Comment: Energy1
Num peaks: 9
43.01784114 2.459952944
61.02840582 1.43668352
101.0385766 2.01525607
111.0262976 8.628779377
137.0419477 4.099792831
149.0419477 29.7155657
167.0525124 20.83089111
191.0525124 1.31407684
209.0630771 10.34753015

Name: +ve in-silico MS/MS by CFM-ID for DSAKISLNJIPFJH-UHFFFAOYSA-N
ID: DSAKISLNJIPFJH-UHFFFAOYSA-N
Comment: Energy2
Num peaks: 23
15.02292652 1.961114381
25.00727645 1.399447982
39.02292652 1.271715935
41.00219107 0.9740562786
43.01784114 4.468681324
53.00219107 2.040865393
55.01784114 1.028673165
56.97934745 5.118271084
58.99499752 1.9818297
63.02292652 4.595050698
65.03857658 1.681452818
79.05422664 2.025878954
81.06987671 1.85333107
83.08552677 1.842085663
103.0542266 3.154501257
111.0262976 18.44909394
121.0106476 4.44285712
123.0262976 3.607043355
133.0106476 3.032837129
135.0262976 3.38173281
137.0419477 8.00674031
149.0419477 2.757240411
193.0317769 1.370640973

Name: +ve in-silico MS/MS by CFM-ID for HMIUWTTYFTYNGH-UHFFFAOYSA-N
ID: HMIUWTTYFTYNGH-UHFFFAOYSA-N
Comment: Energy0
Num peaks: 6
156.0443902 0.4537127991
158.0600403 0.4696982473
197.0709393 0.418566449
199.0865894 0.7421945385
209.0709393 59.67517537
226.0974884 36.33188697

Name: +ve in-silico MS/MS by CFM-ID for HMIUWTTYFTYNGH-UHFFFAOYSA-N
ID: HMIUWTTYFTYNGH-UHFFFAOYSA-N
Comment: Energy1
Num peaks: 6
182.0600403 1.289995554
198.1025738 6.108271809
199.0865894 1.230076681
209.0709393 64.4751467
210.0661883 1.583753486
226.0974884 19.77023093

Name: +ve in-silico MS/MS by CFM-ID for HMIUWTTYFTYNGH-UHFFFAOYSA-N
ID: HMIUWTTYFTYNGH-UHFFFAOYSA-N
Comment: Energy2
Num peaks: 11
49.00727645 3.578722146
51.02292652 2.562657849
156.0443902 3.531533831
171.0916748 7.78769968
180.0443902 15.25751434
182.0600403 24.18467915
183.0552893 3.986176191
198.1025738 2.902602404
199.0865894 2.245405088
209.0709393 12.30271876
210.0661883 2.476738762

Name: +ve in-silico MS/MS by CFM-ID for OQYXPCXXWCNTAB-UHFFFAOYSA-N
ID: OQYXPCXXWCNTAB-UHFFFAOYSA-N
Comment: Energy0
Num peaks: 6
70.06512568 2.627357822
72.08077574 3.682089674
91.05422664 8.869304304
155.0161269 9.50850053
210.058326 1.741463291
226.0896262 66.8076254

Name: +ve in-silico MS/MS by CFM-ID for OQYXPCXXWCNTAB-UHFFFAOYSA-N
ID: OQYXPCXXWCNTAB-UHFFFAOYSA-N
Comment: Energy1
Num peaks: 9
56.04947561 2.597619443
65.03857658 7.362884519
70.06512568 6.227806101
72.08077574 4.852853536
91.05422664 13.47591448
134.0270259 5.703411501
155.0161269 12.63736267
210.058326 3.333838941
226.0896262 25.65727189

Name: +ve in-silico MS/MS by CFM-ID for OQYXPCXXWCNTAB-UHFFFAOYSA-N
ID: OQYXPCXXWCNTAB-UHFFFAOYSA-N
Comment: Energy2
Num peaks: 12
51.02292652 3.036130092
54.03382555 12.63100528
55.05422664 4.253532455
56.04947561 11.93478345
65.03857658 4.619024135
70.06512568 5.86979247
72.08077574 4.121897876
75.02292652 7.126776288
77.03857658 3.088856368
79.05422664 3.273672805
91.05422664 19.02203704
93.06987671 3.435573466

Name: +ve in-silico MS/MS by CFM-ID for MDTCBXNMVJATBJ-UHFFFAOYSA-N
ID: MDTCBXNMVJATBJ-UHFFFAOYSA-N
Comment: Energy0
Num peaks: 6
195.0552893 0.5381060294
197.0709393 0.7471940051
199.0865894 1.449315575
208.0869237 0.8599886028
209.0709393 34.75366487
226.0974884 59.66194307

Name: +ve in-silico MS/MS by CFM-ID for MDTCBXNMVJATBJ-UHFFFAOYSA-N
ID: MDTCBXNMVJATBJ-UHFFFAOYSA-N
Comment: Energy1
Num peaks: 6
183.0916748 2.190796282
198.1025738 9.187191682
199.0865894 3.9492347
208.0869237 1.964033388
209.0709393 34.56348855
226.0974884 36.18262342

Name: +ve in-silico MS/MS by CFM-ID for MDTCBXNMVJATBJ-UHFFFAOYSA-N
ID: MDTCBXNMVJATBJ-UHFFFAOYSA-N
Comment: Energy2
Num peaks: 16
128.0494756 1.868011882
156.0807757 1.699818825
168.0443902 7.191161071
169.0760247 4.276330081
170.0600403 6.327244181
171.0916748 8.201207072
179.0603746 1.899436637
180.0443902 8.463241658
181.0760247 4.501624079
182.0600403 16.48423558
183.0552893 2.52499054
195.0552893 3.076251379
197.0709393 1.797029415
198.1025738 1.80902865
199.0865894 2.917137198
209.0709393 7.518754487

Name: +ve in-silico MS/MS by CFM-ID for DYERGUDBIQHVKO-UHFFFAOYSA-N
ID: DYERGUDBIQHVKO-UHFFFAOYSA-N
Comment: Energy0
Num peaks: 6
45.0334912 0.489065612
57.0334912 0.3490533677
146.0712737 0.3848544511
160.0869237 0.7803912824
172.0869237 0.3542438906
204.1131385 94.91443281

Name: +ve in-silico MS/MS by CFM-ID for DYERGUDBIQHVKO-UHFFFAOYSA-N
ID: DYERGUDBIQHVKO-UHFFFAOYSA-N
Comment: Energy1
Num peaks: 6
132.0556236 1.284480721
146.0712737 1.615633387
160.0869237 3.708669717
176.0818384 1.756237409
186.1025738 1.373670641
204.1131385 79.73943385

Name: +ve in-silico MS/MS by CFM-ID for DYERGUDBIQHVKO-UHFFFAOYSA-N
ID: DYERGUDBIQHVKO-UHFFFAOYSA-N
Comment: Energy2
Num peaks: 17
45.0334912 2.943533269
49.00727645 2.092146436
51.02292652 4.179271638
53.03857658 2.609534324
57.0334912 1.445456582
86.0600403 1.099229515
104.0494756 2.064654554
107.0603746 6.187117276
119.0603746 3.752878519
121.0760247 2.409964754
132.0556236 19.86758228
134.0712737 7.093937659
144.0556236 7.236530268
146.0712737 10.12894857
160.0869237 4.650308336
172.0869237 1.080638966
188.0818384 1.431443868

Name: +ve in-silico MS/MS by CFM-ID for DWVGGEAHUXUKQI-UHFFFAOYSA-N
ID: DWVGGEAHUXUKQI-UHFFFAOYSA-N
Comment: Energy0
Num peaks: 6
54.03382555 3.512980753
118.0651257 3.293382698
120.0807757 34.28026175
122.0964258 3.690235284
227.081504 12.64159238
244.1080531 30.82741491

Name: +ve in-silico MS/MS by CFM-ID for DWVGGEAHUXUKQI-UHFFFAOYSA-N
ID: DWVGGEAHUXUKQI-UHFFFAOYSA-N
Comment: Energy1
Num peaks: 6
79.05422664 4.60641601
103.0542266 4.831513045
118.0651257 7.376600344
120.0807757 53.19938137
227.081504 9.895781636
244.1080531 1.974311454

Name: +ve in-silico MS/MS by CFM-ID for DWVGGEAHUXUKQI-UHFFFAOYSA-N
ID: DWVGGEAHUXUKQI-UHFFFAOYSA-N
Comment: Energy2
Num peaks: 14
27.02292652 2.133129787
52.01817548 1.964670202
54.03382555 8.552532467
66.03382555 1.913421081
79.05422664 3.488137843
92.04947561 2.68831936
94.06512568 2.621977544
101.0385766 2.253888408
103.0542266 12.03005891
104.0494756 9.115941416
105.0698767 5.042999209
118.0651257 7.57452619
120.0807757 17.65582486
122.0964258 3.591622174

Name: +ve in-silico MS/MS by CFM-ID for QDLDREBTKRYEQB-UHFFFAOYSA-N
ID: QDLDREBTKRYEQB-UHFFFAOYSA-N
Comment: Energy0
Num peaks: 6
135.0552893 1.060927371
177.1022395 0.8391053897
186.1025738 1.510223982
187.0865894 32.47464818
188.0818384 2.012980012
204.1131385 55.89342486

Name: +ve in-silico MS/MS by CFM-ID for QDLDREBTKRYEQB-UHFFFAOYSA-N
ID: QDLDREBTKRYEQB-UHFFFAOYSA-N
Comment: Energy1
Num peaks: 10
54.03382555 1.743756164
56.04947561 14.81249655
70.06512568 1.757374744
107.0603746 2.165443375
175.0865894 1.299385622
176.1182239 1.729971591
177.1022395 1.643513482
186.1025738 2.508334249
187.0865894 24.34767416
204.1131385 28.46312503

Name: +ve in-silico MS/MS by CFM-ID for QDLDREBTKRYEQB-UHFFFAOYSA-N
ID: QDLDREBTKRYEQB-UHFFFAOYSA-N
Comment: Energy2
Num peaks: 29
15.02292652 1.3584863
25.00727645 1.276643919
27.02292652 2.514268223
30.03382555 1.967568724
39.02292652 3.504602888
40.01817548 2.029014264
41.03857658 5.812634233
52.01817548 1.464820251
54.03382555 1.333478344
56.04947561 6.490988837
65.00219107 0.8982863666
67.01784114 2.440528223
68.04947561 4.80902304
69.0334912 3.916259848
70.06512568 6.623951734
80.04947561 0.9688161448
82.02874017 1.266690202
107.0603746 6.863305339
109.0760247 0.9820024421
111.0552893 1.607211268
113.0709393 1.195371563
119.0603746 1.187524589
135.0552893 1.921184504
136.0869237 3.054212185
147.0552893 1.08346244
159.0552893 1.979231413
161.0709393 5.166479648
187.0865894 4.984229393
188.0818384 2.116911459

Name: +ve in-silico MS/MS by CFM-ID for BDFKILCKIHZXQF-UHFFFAOYSA-N
ID: BDFKILCKIHZXQF-UHFFFAOYSA-N
Comment: Energy0
Num peaks: 6
159.0916748 4.834544623
169.0760247 1.842380817
176.0818384 1.741044699
186.1025738 1.45871917
187.0865894 40.49970597
204.1131385 45.02934191

Name: +ve in-silico MS/MS by CFM-ID for BDFKILCKIHZXQF-UHFFFAOYSA-N
ID: BDFKILCKIHZXQF-UHFFFAOYSA-N
Comment: Energy1
Num peaks: 7
131.0603746 3.320376764
159.0552893 8.688769061
159.0916748 11.14311249
161.1073248 5.736645545
169.0760247 5.950395504
187.0865894 38.71553323
204.1131385 7.848367594

Name: +ve in-silico MS/MS by CFM-ID for BDFKILCKIHZXQF-UHFFFAOYSA-N
ID: BDFKILCKIHZXQF-UHFFFAOYSA-N
Comment: Energy2
Num peaks: 22
29.03857658 1.864107912
51.02292652 1.557822849
107.0603746 2.71632261
116.0494756 1.895841221
118.0651257 2.058499339
129.0447246 7.053578278
131.0603746 12.84354069
133.0760247 4.320255008
143.0603746 4.310967775
144.0443902 2.191273934
145.0760247 3.518976604
146.0600403 2.535237332
158.0712737 1.564632709
159.0552893 10.46663945
159.0916748 4.910531918
160.0869237 1.636371291
161.0709393 4.545958878
169.0760247 1.951258339
171.0552893 1.966426603
176.0818384 2.832670245
187.0865894 3.043474657
188.0818384 1.65985692

Name: +ve in-silico MS/MS by CFM-ID for MIENLRXEHUAIDH-UHFFFAOYSA-N
ID: MIENLRXEHUAIDH-UHFFFAOYSA-N
Comment: Energy0
Num peaks: 6
73.02840582 1.552908514
145.0495352 1.17527107
163.0600999 1.789833339
173.0444498 4.272952911
191.0550145 33.46106687
209.0655792 43.05659542

Name: +ve in-silico MS/MS by CFM-ID for MIENLRXEHUAIDH-UHFFFAOYSA-N
ID: MIENLRXEHUAIDH-UHFFFAOYSA-N
Comment: Energy1
Num peaks: 17
43.01784114 1.403587368
59.01275576 3.127975295
61.02840582 1.651951194
73.02840582 2.281658622
75.04405588 1.386114546
85.02840582 1.709055101
89.02332044 1.187679609
103.0389705 2.43058452
117.0182351 1.25150963
119.0338851 1.230310277
149.0444498 1.149841548
165.0757499 1.119248854
173.0444498 10.31057772
179.0550145 1.345465354
181.0706646 1.97678586
191.0550145 27.51454543
209.0655792 19.5980116

Name: +ve in-silico MS/MS by CFM-ID for MIENLRXEHUAIDH-UHFFFAOYSA-N
ID: MIENLRXEHUAIDH-UHFFFAOYSA-N
Comment: Energy2
Num peaks: 25
31.01784114 1.208488803
41.00219107 1.874059282
43.01784114 3.576328335
44.99710569 3.188453162
45.0334912 2.54934206
55.01784114 4.598388437
56.99710569 2.865098705
57.0334912 3.768918056
59.01275576 11.27271121
59.04914126 2.800127219
61.02840582 5.907955121
73.02840582 6.055570208
75.04405588 3.163450105
83.01275576 1.07303444
84.99202031 0.9550835215
85.02840582 5.916774426
87.00767038 2.290998034
87.04405588 3.842857299
89.02332044 2.599873049
89.05970595 2.109902653
91.0389705 0.9833549477
103.0389705 4.206583776
117.0182351 1.102894355
149.0444498 0.9643688865
173.0444498 1.999305907

Name: +ve in-silico MS/MS by CFM-ID for YATLLZNLOOJFNF-UHFFFAOYSA-N
ID: YATLLZNLOOJFNF-UHFFFAOYSA-N
Comment: Energy0
Num peaks: 6
43.01784114 2.25271331
125.0345538 2.332299294
150.0298028 3.756182454
167.0563519 52.84392141
192.0403675 1.227702268
209.0669166 28.86787753

Name: +ve in-silico MS/MS by CFM-ID for YATLLZNLOOJFNF-UHFFFAOYSA-N
ID: YATLLZNLOOJFNF-UHFFFAOYSA-N
Comment: Energy1
Num peaks: 6
122.0348882 3.995810467
125.0345538 1.874199725
149.0457872 2.781396204
150.0298028 10.88043112
167.0563519 62.26391829
209.0669166 3.013258467

Name: +ve in-silico MS/MS by CFM-ID for YATLLZNLOOJFNF-UHFFFAOYSA-N
ID: YATLLZNLOOJFNF-UHFFFAOYSA-N
Comment: Energy2
Num peaks: 19
25.00727645 1.267285592
41.00219107 3.32923823
43.01784114 2.789023454
44.0130901 6.247254359
46.02874017 1.216246193
108.0080047 1.456928521
111.0189038 1.245250207
113.0345538 2.724197378
120.0192381 5.5837449
122.0348882 3.095335844
123.0189038 5.348040523
124.0505382 1.963695511
125.0345538 8.322843575
125.0457872 1.650655238
138.0298028 1.633269551
140.0454529 4.423694174
149.0457872 3.984977911
150.0298028 19.51217734
167.0563519 4.436828131

Name: +ve in-silico MS/MS by CFM-ID for BQURLPAGYVPTNG-UHFFFAOYSA-N
ID: BQURLPAGYVPTNG-UHFFFAOYSA-N
Comment: Energy0
Num peaks: 10
43.05422664 5.856208407
60.08077574 10.99547182
86.0600403 7.039789659
104.070605 2.976842495
123.0262976 3.205280912
141.0368623 23.24451657
167.0161269 2.674731621
178.086255 3.736306166
210.058326 2.515275426
226.0896262 19.65146916

Name: +ve in-silico MS/MS by CFM-ID for BQURLPAGYVPTNG-UHFFFAOYSA-N
ID: BQURLPAGYVPTNG-UHFFFAOYSA-N
Comment: Energy1
Num peaks: 12
43.05422664 12.08514215
60.08077574 5.93038298
86.0600403 5.621891314
95.04914126 4.393473748
104.070605 1.307895267
123.0262976 13.03787533
125.0055622 2.004385728
139.0212123 1.675956442
141.0368623 25.41090162
167.0161269 3.133496048
178.086255 1.984363412
226.0896262 3.545561572

Name: +ve in-silico MS/MS by CFM-ID for BQURLPAGYVPTNG-UHFFFAOYSA-N
ID: BQURLPAGYVPTNG-UHFFFAOYSA-N
Comment: Energy2
Num peaks: 17
15.02292652 1.873139394
29.03857658 1.870517892
39.02292652 1.220788549
41.03857658 6.360301208
43.05422664 40.76708066
44.0130901 0.9706882812
45.06987671 0.9953401525
52.01817548 1.169792057
58.06512568 1.827254952
60.08077574 5.458648686
86.0600403 1.318855659
97.01064758 2.00380422
111.0262976 0.9997746165
123.0262976 3.241998849
125.0055622 8.055300929
139.0212123 1.086387145
141.0368623 1.335113383

Name: +ve in-silico MS/MS by CFM-ID for SFXNZFATUMWBHR-UHFFFAOYSA-N
ID: SFXNZFATUMWBHR-UHFFFAOYSA-N
Comment: Energy0
Num peaks: 6
26.00252542 1.992248052
117.0447246 2.905349377
175.0865894 1.02037942
177.1022395 2.07962093
187.0865894 13.37607903
204.1131385 71.46259545

Name: +ve in-silico MS/MS by CFM-ID for SFXNZFATUMWBHR-UHFFFAOYSA-N
ID: SFXNZFATUMWBHR-UHFFFAOYSA-N
Comment: Energy1
Num peaks: 9
26.00252542 1.751875045
117.0447246 11.88402143
150.0913404 2.251739987
160.0756904 1.794096822
173.0709393 5.816488914
175.0865894 2.194177341
177.1022395 25.30315989
187.0865894 17.80716477
204.1131385 12.1622469

Name: +ve in-silico MS/MS by CFM-ID for SFXNZFATUMWBHR-UHFFFAOYSA-N
ID: SFXNZFATUMWBHR-UHFFFAOYSA-N
Comment: Energy2
Num peaks: 31
26.00252542 3.096130838
39.02292652 1.078900693
40.01817548 0.9244783156
45.0334912 1.527632448
51.02292652 2.201051931
63.02292652 1.060115117
64.01817548 5.005122184
65.03857658 1.080053216
66.03382555 1.666767915
76.01817548 1.956426415
77.01342445 1.412518924
80.04947561 2.996455218
86.0600403 0.9856093425
88.01817548 1.181247741
90.03382555 8.945627311
102.0338255 1.009027329
105.0447246 0.9762721973
108.0443902 1.038267918
117.0447246 15.08238752
119.0603746 1.963500104
125.0709393 0.8866060572
132.0443902 1.63499926
132.0556236 1.986743808
136.0756904 1.01226518
146.0712737 2.211147305
149.0709393 1.020565877
158.0600403 1.023465174
160.0869237 1.683650406
161.0709393 1.017205845
177.1022395 0.9989271397
187.0865894 1.186695401

Name: +ve in-silico MS/MS by CFM-ID for UUAAITAGCKCEJF-UHFFFAOYSA-N
ID: UUAAITAGCKCEJF-UHFFFAOYSA-N
Comment: Energy0
Num peaks: 6
43.05422664 3.888363677
69.06987671 4.101863856
71.08552677 6.962125883
156.0113759 3.194607417
227.0736418 22.29514808
244.1001909 40.25714971

Name: +ve in-silico MS/MS by CFM-ID for UUAAITAGCKCEJF-UHFFFAOYSA-N
ID: UUAAITAGCKCEJF-UHFFFAOYSA-N
Comment: Energy1
Num peaks: 6
65.03857658 5.96377596
67.05422664 6.355559457
69.06987671 10.34984563
71.08552677 56.58284507
73.10117684 1.930813639
174.0219405 1.348696663

Name: +ve in-silico MS/MS by CFM-ID for UUAAITAGCKCEJF-UHFFFAOYSA-N
ID: UUAAITAGCKCEJF-UHFFFAOYSA-N
Comment: Energy2
Num peaks: 18
39.02292652 19.46711327
41.03857658 6.431023862
43.05422664 12.07108557
45.06987671 5.504175115
49.00727645 2.092815869
50.00252542 1.884984241
51.02292652 1.70168278
54.03382555 1.998168567
63.02292652 5.760633686
65.03857658 4.581662212
66.03382555 1.928369255
69.06987671 1.649383617
71.08552677 3.786290566
76.01817548 3.107624014
78.03382555 2.805910777
80.04947561 1.993799143
82.06512568 2.115210195
86.0964258 1.198755363

Name: +ve in-silico MS/MS by CFM-ID for OJMXBAFOIQQMMJ-UHFFFAOYSA-N
ID: OJMXBAFOIQQMMJ-UHFFFAOYSA-N
Comment: Energy0
Num peaks: 6
86.0600403 0.8620406631
117.0447246 1.023254416
175.0865894 0.825051146
177.1022395 1.735650617
187.0865894 13.71561456
204.1131385 74.4760137

Name: +ve in-silico MS/MS by CFM-ID for OJMXBAFOIQQMMJ-UHFFFAOYSA-N
ID: OJMXBAFOIQQMMJ-UHFFFAOYSA-N
Comment: Energy1
Num peaks: 10
26.00252542 2.245690664
96.04439023 1.398568309
108.0443902 3.95389084
117.0447246 3.927173536
125.0709393 13.77703468
173.0709393 3.188910797
175.0865894 1.765382077
177.1022395 12.8196223
187.0865894 19.08818833
204.1131385 18.18086503

Name: +ve in-silico MS/MS by CFM-ID for OJMXBAFOIQQMMJ-UHFFFAOYSA-N
ID: OJMXBAFOIQQMMJ-UHFFFAOYSA-N
Comment: Energy2
Num peaks: 31
26.00252542 2.668022602
39.02292652 1.101237117
42.03382555 2.082863059
45.0334912 2.651138458
50.00252542 1.685825634
51.02292652 2.576589393
53.01342445 1.269537496
53.03857658 1.275640684
56.04947561 2.476409072
64.01817548 1.20596777
67.02907452 1.356115339
80.04947561 1.772436864
86.0600403 3.385416372
88.07569036 1.474042507
90.03382555 3.649414606
100.0181755 0.9724392536
102.0338255 1.450174385
108.0443902 1.090714551
117.0447246 10.83164737
119.0603746 1.394262571
122.0600403 1.468818607
131.0603746 1.359517502
132.0556236 2.443465625
133.0396392 1.329758774
137.0709393 1.016094857
146.0712737 3.684356963
159.0916748 0.9947356471
160.0869237 2.408791584
172.0869237 1.180086615
187.0865894 2.714581382
188.0818384 1.21482293

Name: +ve in-silico MS/MS by CFM-ID for KFAMTQFKYUXQKV-UHFFFAOYSA-N
ID: KFAMTQFKYUXQKV-UHFFFAOYSA-N
Comment: Energy0
Num peaks: 6
90.98482676 1.239310189
91.05422664 25.33443458
93.00047682 5.244190483
97.03177695 1.448546133
208.0790615 0.9848277296
226.0896262 56.88687704

Name: +ve in-silico MS/MS by CFM-ID for KFAMTQFKYUXQKV-UHFFFAOYSA-N
ID: KFAMTQFKYUXQKV-UHFFFAOYSA-N
Comment: Energy1
Num peaks: 6
90.98482676 4.561347296
91.05422664 51.79733158
120.0807757 4.867985907
146.0964258 3.917627623
148.1120759 4.700275361
226.0896262 13.40957466

Name: +ve in-silico MS/MS by CFM-ID for KFAMTQFKYUXQKV-UHFFFAOYSA-N
ID: KFAMTQFKYUXQKV-UHFFFAOYSA-N
Comment: Energy2
Num peaks: 15
29.03857658 2.067150486
49.00727645 1.436942406
51.02292652 1.890464048
63.02292652 2.274202853
65.03857658 5.488670603
75.02292652 4.818896054
76.96917669 2.0978701
79.05422664 1.971282188
83.01612688 1.266721739
90.98482676 1.502541949
91.05422664 45.52069168
93.00047682 3.329117894
104.0494756 2.242572958
106.0651257 3.170783527
121.0317769 1.274040654

Name: +ve in-silico MS/MS by CFM-ID for SCZXRUYBEZZKRI-UHFFFAOYSA-N
ID: SCZXRUYBEZZKRI-UHFFFAOYSA-N
Comment: Energy0
Num peaks: 6
19.01784114 0.7678432211
121.0760247 0.5740591249
197.1073248 4.972644539
226.0974884 2.303312209
227.081504 1.507493679
244.1080531 88.27153919

Name: +ve in-silico MS/MS by CFM-ID for SCZXRUYBEZZKRI-UHFFFAOYSA-N
ID: SCZXRUYBEZZKRI-UHFFFAOYSA-N
Comment: Energy1
Num peaks: 6
91.05422664 2.450521043
120.0443902 13.34387489
197.1073248 15.8374644
226.0974884 22.78834577
227.081504 3.847491211
244.1080531 30.24233125

Name: +ve in-silico MS/MS by CFM-ID for SCZXRUYBEZZKRI-UHFFFAOYSA-N
ID: SCZXRUYBEZZKRI-UHFFFAOYSA-N
Comment: Energy2
Num peaks: 21
19.01784114 1.571781838
39.02292652 2.780283914
51.02292652 2.702777257
63.02292652 3.66695533
65.03857658 2.851217964
79.05422664 4.673931067
91.05422664 2.217425992
104.0494756 3.377370496
107.0603746 2.041837573
110.0236548 1.654906661
120.0443902 6.457948419
121.0760247 2.684855057
124.0393049 3.136832405
149.0345538 1.841768784
180.0807757 8.592892953
197.1073248 4.39786057
209.0709393 2.867654171
218.092403 1.482327633
226.0974884 1.792260669
227.081504 17.43699332
244.1080531 2.350641719

Name: +ve in-silico MS/MS by CFM-ID for IFQZEERDQXQTLJ-UHFFFAOYSA-N
ID: IFQZEERDQXQTLJ-UHFFFAOYSA-N
Comment: Energy0
Num peaks: 6
130.0651257 1.216940143
201.1022395 1.009702181
215.081504 1.487793406
226.0974884 8.106143062
227.081504 0.8898901128
244.1080531 75.8924767

Name: +ve in-silico MS/MS by CFM-ID for IFQZEERDQXQTLJ-UHFFFAOYSA-N
ID: IFQZEERDQXQTLJ-UHFFFAOYSA-N
Comment: Energy1
Num peaks: 20
58.02874017 3.423887426
86.02365479 2.759349981
113.0345538 1.751558248
118.0651257 1.147796937
130.0651257 7.70367743
142.0651257 1.387878693
157.0760247 1.863467572
170.0600403 1.207830105
172.0756904 2.085234921
185.0709393 1.160684042
187.0865894 3.551373369
199.0865894 1.495777997
201.1022395 2.797378133
213.0658539 1.464370497
215.081504 3.253340607
216.1131385 1.523013808
217.0971541 5.497027003
226.0974884 7.968937846
227.081504 2.427294073
244.1080531 25.93838325

Name: +ve in-silico MS/MS by CFM-ID for IFQZEERDQXQTLJ-UHFFFAOYSA-N
ID: IFQZEERDQXQTLJ-UHFFFAOYSA-N
Comment: Energy2
Num peaks: 27
28.01817548 1.260624433
29.00219107 3.983832659
40.01817548 4.533577893
41.00219107 1.332581959
42.03382555 3.146150107
43.01784114 1.532839526
44.0130901 0.6499637447
56.0130901 7.723936858
58.02874017 6.64491652
60.04439023 1.125174817
101.0385766 2.209144261
103.0542266 3.987549897
104.0494756 1.156399999
115.0542266 1.061267332
117.0698767 0.8595879339
118.0651257 1.052097627
128.0494756 2.633835502
130.0651257 17.23192713
132.0807757 2.146038488
140.0494756 0.7105981862
142.0651257 4.133864111
144.0807757 2.527272615
155.0603746 0.8302210773
157.0760247 3.264366937
159.0916748 1.878660232
226.0974884 1.032714352
228.076753 1.357812739

Name: +ve in-silico MS/MS by CFM-ID for GWMWUQCEIVHCRB-UHFFFAOYSA-N
ID: GWMWUQCEIVHCRB-UHFFFAOYSA-N
Comment: Energy0
Num peaks: 6
67.05422664 4.107570816
69.06987671 13.50172186
120.0556236 10.77579672
122.0712737 3.943275652
124.0869237 3.209478898
204.1131385 55.57196375

Name: +ve in-silico MS/MS by CFM-ID for GWMWUQCEIVHCRB-UHFFFAOYSA-N
ID: GWMWUQCEIVHCRB-UHFFFAOYSA-N
Comment: Energy1
Num peaks: 7
67.05422664 7.731131586
69.06987671 10.73125521
85.06479133 3.430311882
98.0600403 4.354182547
100.0756904 10.67932091
120.0556236 9.829905196
204.1131385 34.35160898

Name: +ve in-silico MS/MS by CFM-ID for GWMWUQCEIVHCRB-UHFFFAOYSA-N
ID: GWMWUQCEIVHCRB-UHFFFAOYSA-N
Comment: Energy2
Num peaks: 12
39.02292652 3.968462865
41.03857658 3.294807977
51.02292652 3.081193399
53.03857658 4.790458423
67.05422664 3.634115497
69.06987671 8.481612193
79.05422664 4.795804199
81.06987671 6.788771875
105.0447246 2.769252975
120.0556236 24.72726436
122.0712737 10.90014024
124.0869237 3.389675688

Name: +ve in-silico MS/MS by CFM-ID for LFDBFDNFEXIDJQ-UHFFFAOYSA-N
ID: LFDBFDNFEXIDJQ-UHFFFAOYSA-N
Comment: Energy0
Num peaks: 13
56.04947561 4.169104787
91.05422664 20.64296361
93.06987671 1.609897793
102.0549549 9.264097933
123.0262976 1.413106242
125.0419477 2.092717689
134.0270259 2.211202339
151.0575978 4.09008718
180.0841469 7.032920508
191.0525124 1.662376303
208.0790615 7.200420525
209.0630771 6.718459984
226.0896262 12.55035968

Name: +ve in-silico MS/MS by CFM-ID for LFDBFDNFEXIDJQ-UHFFFAOYSA-N
ID: LFDBFDNFEXIDJQ-UHFFFAOYSA-N
Comment: Energy1
Num peaks: 22
56.04947561 4.213730368
56.97934745 1.110041068
58.06512568 1.098179402
74.02365479 2.710012414
86.00589655 1.758149307
88.02154661 2.730925492
91.05422664 17.97243217
100.0393049 1.884113061
102.0549549 2.409576898
116.0164612 1.117340054
117.0004768 1.140319651
121.0106476 1.501633584
123.0262976 7.079853104
125.0419477 7.974519996
132.0113759 1.707023425
134.0270259 6.745825734
151.0575978 2.294853031
163.0575978 1.300745846
180.0841469 5.582732274
208.0790615 3.015027545
209.0630771 1.14470334
226.0896262 3.74587241

Name: +ve in-silico MS/MS by CFM-ID for LFDBFDNFEXIDJQ-UHFFFAOYSA-N
ID: LFDBFDNFEXIDJQ-UHFFFAOYSA-N
Comment: Energy2
Num peaks: 20
56.04947561 13.80533378
56.97934745 4.203879312
58.06512568 1.765373185
58.99499752 2.997559857
61.01064758 2.973165941
65.03857658 1.005537779
70.99499752 1.489633246
79.05422664 1.636562971
86.00589655 0.9439492895
88.02154661 11.29872727
90.03719668 1.370635986
91.05422664 21.33107064
93.06987671 2.655658802
96.00800472 0.9460746096
121.0106476 1.360599484
123.0262976 4.678809395
125.0419477 2.61401358
149.0419477 1.004301175
151.0575978 1.158237089
163.0575978 0.9751659792

Name: +ve in-silico MS/MS by CFM-ID for LCDNHEKQCXCLBO-UHFFFAOYSA-N
ID: LCDNHEKQCXCLBO-UHFFFAOYSA-N
Comment: Energy0
Num peaks: 6
15.02292652 1.494640821
148.042676 3.185256022
181.0317769 19.12298492
183.047427 2.484277079
208.0790615 1.129865039
226.0896262 67.37035518

Name: +ve in-silico MS/MS by CFM-ID for LCDNHEKQCXCLBO-UHFFFAOYSA-N
ID: LCDNHEKQCXCLBO-UHFFFAOYSA-N
Comment: Energy1
Num peaks: 6
70.06512568 4.571393639
103.0542266 12.23181087
105.0698767 1.568160713
146.0964258 31.26526034
148.1120759 35.14579659
226.0896262 3.543724807

Name: +ve in-silico MS/MS by CFM-ID for LCDNHEKQCXCLBO-UHFFFAOYSA-N
ID: LCDNHEKQCXCLBO-UHFFFAOYSA-N
Comment: Energy2
Num peaks: 15
15.02292652 5.144518736
76.96917669 28.31740111
78.98482676 10.92592278
79.05422664 1.372701831
81.00047682 3.508779708
84.08077574 1.52480404
91.05422664 1.675080065
105.0004768 1.949349096
105.0698767 2.19857148
117.0698767 1.782598089
146.0270259 1.768910742
148.042676 5.788075031
165.0368623 2.171277222
181.0317769 10.92430631
210.058326 2.215079314

Name: +ve in-silico MS/MS by CFM-ID for KLBFGAJXKKMGPK-UHFFFAOYSA-N
ID: KLBFGAJXKKMGPK-UHFFFAOYSA-N
Comment: Energy0
Num peaks: 6
57.06987671 2.759596958
71.08552677 35.09797318
103.0575978 2.709439955
170.0270259 7.505722729
179.0888979 2.791639447
226.0896262 42.40012061

Name: +ve in-silico MS/MS by CFM-ID for KLBFGAJXKKMGPK-UHFFFAOYSA-N
ID: KLBFGAJXKKMGPK-UHFFFAOYSA-N
Comment: Energy1
Num peaks: 6
57.06987671 9.31452825
71.08552677 29.47271544
103.0575978 9.54626294
179.0888979 8.471794719
208.0790615 12.98417852
226.0896262 12.03412488

Name: +ve in-silico MS/MS by CFM-ID for KLBFGAJXKKMGPK-UHFFFAOYSA-N
ID: KLBFGAJXKKMGPK-UHFFFAOYSA-N
Comment: Energy2
Num peaks: 7
15.02292652 2.340858883
55.05422664 16.79775894
57.06987671 11.29587732
71.08552677 40.30378645
103.0575978 3.771671191
110.0236548 2.332237632
152.0164612 3.336906825

Name: +ve in-silico MS/MS by CFM-ID for KANGALXCWZESAK-UHFFFAOYSA-N
ID: KANGALXCWZESAK-UHFFFAOYSA-N
Comment: Energy0
Num peaks: 6
76.96917669 3.474880529
91.05422664 10.56951506
155.0161269 2.039263355
159.047427 2.375918989
181.0317769 14.05848419
226.0896262 51.44143114

Name: +ve in-silico MS/MS by CFM-ID for KANGALXCWZESAK-UHFFFAOYSA-N
ID: KANGALXCWZESAK-UHFFFAOYSA-N
Comment: Energy1
Num peaks: 6
91.05422664 4.457081654
103.0542266 21.87936036
144.0807757 4.784079391
146.0964258 27.2403054
148.1120759 25.22989588
169.0317769 1.842192177

Name: +ve in-silico MS/MS by CFM-ID for KANGALXCWZESAK-UHFFFAOYSA-N
ID: KANGALXCWZESAK-UHFFFAOYSA-N
Comment: Energy2
Num peaks: 12
15.02292652 6.018543743
65.03857658 2.740532623
75.02292652 2.585775881
76.96917669 22.90634193
78.98482676 4.150224609
79.05422664 2.020826014
81.00047682 2.190808744
83.01612688 8.979125255
91.05422664 21.59107439
93.06987671 2.377219893
103.0542266 2.750175402
153.0004768 2.377261675

Name: +ve in-silico MS/MS by CFM-ID for IGEOMSNMQPFGDB-UHFFFAOYSA-N
ID: IGEOMSNMQPFGDB-UHFFFAOYSA-N
Comment: Energy0
Num peaks: 6
153.0368623 2.317593419
157.0681625 1.810427093
173.0419477 1.738834118
181.0681625 1.989235577
191.0525124 22.93158378
209.0630771 52.9916134

Name: +ve in-silico MS/MS by CFM-ID for IGEOMSNMQPFGDB-UHFFFAOYSA-N
ID: IGEOMSNMQPFGDB-UHFFFAOYSA-N
Comment: Energy1
Num peaks: 19
25.00727645 2.093995523
27.02292652 1.250658387
55.01784114 1.071904957
74.98991214 0.8455124557
79.05422664 1.512677701
98.98991214 1.146516649
103.0212123 0.9463586485
105.0334912 0.8882879192
105.0368623 1.587311398
131.0161269 1.754730404
147.0804414 1.925622604
149.0960915 1.765189392
151.0212123 0.8568729454
177.0368623 6.459252421
179.0525124 1.742324129
181.0681625 13.84646417
191.0525124 14.2361149
193.0317769 1.104117038
209.0630771 25.49542038

Name: +ve in-silico MS/MS by CFM-ID for IGEOMSNMQPFGDB-UHFFFAOYSA-N
ID: IGEOMSNMQPFGDB-UHFFFAOYSA-N
Comment: Energy2
Num peaks: 28
44.97934745 2.319193768
46.99499752 1.771068019
49.00727645 3.143580953
51.02292652 1.430469048
63.02292652 1.810660582
72.97426207 1.132860357
79.05422664 2.012138233
84.97426207 1.000625174
105.0334912 3.777596432
107.0491413 2.185863255
113.0055622 1.671112543
119.0491413 1.432796933
133.0106476 6.490783101
135.0262976 5.072936641
137.0419477 5.746808539
139.0575978 6.696941843
147.0804414 3.085891925
149.0055622 4.649300272
151.0212123 2.200493651
153.0368623 1.290326234
157.0681625 1.259742432
159.0262976 2.55234068
161.0419477 3.700474976
163.0575978 8.53706413
173.0419477 2.23641937
181.0681625 1.042712736
191.0525124 1.423150332
193.0317769 1.104201081

Name: +ve in-silico MS/MS by CFM-ID for DLKOXSQXUQAKRV-UHFFFAOYSA-N
ID: DLKOXSQXUQAKRV-UHFFFAOYSA-N
Comment: Energy0
Num peaks: 6
105.0334912 4.440927124
107.0491413 1.824492661
157.0647913 1.370197799
175.075356 1.558989548
191.0525124 48.06484947
209.0630771 31.38184918

Name: +ve in-silico MS/MS by CFM-ID for DLKOXSQXUQAKRV-UHFFFAOYSA-N
ID: DLKOXSQXUQAKRV-UHFFFAOYSA-N
Comment: Energy1
Num peaks: 13
79.05422664 2.203281322
89.0055622 4.594920249
101.0385766 2.54223515
113.0055622 2.348622031
131.0161269 1.453117274
147.0804414 1.356055863
159.0262976 1.821046945
163.0575978 3.195005694
175.0212123 2.557186594
181.0681625 6.15129235
191.0525124 37.49496986
193.0317769 1.412562177
209.0630771 12.98958035

Name: +ve in-silico MS/MS by CFM-ID for DLKOXSQXUQAKRV-UHFFFAOYSA-N
ID: DLKOXSQXUQAKRV-UHFFFAOYSA-N
Comment: Energy2
Num peaks: 31
43.01784114 1.109319905
49.00727645 4.687032781
51.02292652 2.567234439
56.97934745 1.452672296
58.99499752 1.927228729
61.01064758 1.376515275
63.02292652 4.559609715
79.05422664 3.345348841
84.97426207 1.073200875
91.05422664 2.653360695
105.0334912 7.236385494
107.0491413 2.868263935
113.0055622 2.476168777
119.0491413 1.409598257
131.0491413 1.517395587
131.0855268 1.158801464
133.0647913 2.582451711
145.0106476 3.126458583
145.0647913 1.795566157
147.0262976 3.546692909
147.0804414 1.708829439
149.0419477 3.465615428
157.0647913 3.970556374
161.0055622 1.416620738
161.0419477 1.588005259
163.0212123 2.82477282
163.0575978 2.499505317
165.0368623 2.839448511
175.0212123 1.69150212
175.075356 0.9988686232
191.0525124 2.652733183

Name: +ve in-silico MS/MS by CFM-ID for CAMACGXEVMSAMT-UHFFFAOYSA-N
ID: CAMACGXEVMSAMT-UHFFFAOYSA-N
Comment: Energy0
Num peaks: 6
53.03857658 0.52284604
147.0552893 3.424218038
196.0869237 1.032453747
199.0865894 0.5443483832
210.0661883 0.5469991603
226.0974884 91.58991211

Name: +ve in-silico MS/MS by CFM-ID for CAMACGXEVMSAMT-UHFFFAOYSA-N
ID: CAMACGXEVMSAMT-UHFFFAOYSA-N
Comment: Energy1
Num peaks: 9
92.04947561 1.735667072
147.0552893 2.070292268
195.0552893 2.321109932
196.0869237 5.784878951
197.0709393 3.204798536
199.0865894 3.724960406
200.0818384 1.926636157
209.0709393 2.22518263
226.0974884 58.13318081

Name: +ve in-silico MS/MS by CFM-ID for CAMACGXEVMSAMT-UHFFFAOYSA-N
ID: CAMACGXEVMSAMT-UHFFFAOYSA-N
Comment: Energy2
Num peaks: 28
15.02292652 2.498191294
39.02292652 2.224196729
49.00727645 2.03850613
51.02292652 9.219927252
53.03857658 8.880237484
63.02292652 1.49520842
66.03382555 1.307615062
75.02292652 1.067411844
76.01817548 1.387893383
78.03382555 4.222494364
79.02907452 1.971416153
80.04947561 0.8488160414
91.02907452 3.404274481
92.04947561 3.238637198
95.04914126 1.40991408
103.0290745 4.352681027
105.0447246 4.019085773
119.0603746 2.553928324
122.0600403 2.222074483
147.0552893 11.39832545
156.0556236 0.9714288801
167.0603746 1.562637304
168.0556236 1.001319948
179.0239891 0.9255322539
183.0552893 0.8655051339
196.0869237 1.809210295
200.0818384 1.141345988
210.0661883 2.402385012

Name: +ve in-silico MS/MS by CFM-ID for HKPYVZWGPKHGCV-UHFFFAOYSA-N
ID: HKPYVZWGPKHGCV-UHFFFAOYSA-N
Comment: Energy0
Num peaks: 10
55.05422664 4.111550851
57.06987671 18.12441105
62.99960423 5.535890562
75.08044139 3.624363236
78.01050326 2.472681645
101.0597059 2.345989111
109.0163169 9.466563197
134.9955815 7.348520773
178.0629328 2.502313198
209.0687464 25.37186968

Name: +ve in-silico MS/MS by CFM-ID for HKPYVZWGPKHGCV-UHFFFAOYSA-N
ID: HKPYVZWGPKHGCV-UHFFFAOYSA-N
Comment: Energy1
Num peaks: 15
43.05422664 1.486714752
45.00833907 2.060685664
47.02398914 1.706316739
55.05422664 1.929094561
57.06987671 27.02540806
62.99960423 5.495821058
73.0396392 3.47749421
75.08044139 3.085096711
78.01050326 5.132859398
91.00575223 2.777610998
101.0597059 7.731729039
107.0006668 2.108575788
109.0163169 12.96138123
134.9955815 1.401489634
209.0687464 2.289805562

Name: +ve in-silico MS/MS by CFM-ID for HKPYVZWGPKHGCV-UHFFFAOYSA-N
ID: HKPYVZWGPKHGCV-UHFFFAOYSA-N
Comment: Energy2
Num peaks: 12
27.02292652 1.535826854
41.03857658 2.554353365
45.00833907 7.516768304
47.02398914 1.426946569
55.05422664 3.099402763
57.06987671 13.35234651
60.98395416 2.056552383
62.99960423 30.87929754
73.0396392 1.799476147
75.9948532 2.413625551
78.01050326 12.57750525
109.0163169 1.33486788

Name: +ve in-silico MS/MS by CFM-ID for YRWWBUSMACVAIC-UHFFFAOYSA-N
ID: YRWWBUSMACVAIC-UHFFFAOYSA-N
Comment: Energy0
Num peaks: 6
172.0756904 8.356969585
172.0869237 4.318545582
174.1025738 1.02934188
187.0865894 3.14092666
188.0818384 0.8613732207
204.1131385 78.3712751

Name: +ve in-silico MS/MS by CFM-ID for YRWWBUSMACVAIC-UHFFFAOYSA-N
ID: YRWWBUSMACVAIC-UHFFFAOYSA-N
Comment: Energy1
Num peaks: 6
147.0804414 2.7059234
162.0913404 2.356021131
172.0756904 39.55908385
172.0869237 4.501074911
187.0865894 5.679122015
204.1131385 27.96659943

Name: +ve in-silico MS/MS by CFM-ID for YRWWBUSMACVAIC-UHFFFAOYSA-N
ID: YRWWBUSMACVAIC-UHFFFAOYSA-N
Comment: Energy2
Num peaks: 25
15.02292652 1.184234504
93.04472458 0.9614216503
116.0494756 2.54364528
117.0447246 4.817133717
120.0556236 1.922082356
130.0651257 1.056112654
131.0603746 3.527806086
132.0556236 2.177762644
133.0760247 2.868857052
134.0712737 2.027671181
136.0869237 1.794924715
142.0651257 4.042885909
144.0556236 1.992928607
146.0712737 5.050721078
148.0869237 3.38882779
156.0556236 2.956449775
157.0760247 10.71558034
158.0712737 2.07553711
159.0916748 2.844598623
160.0869237 1.798253746
170.0712737 1.703045305
172.0756904 2.960202203
172.0869237 5.65822391
187.0865894 7.443375449
188.0818384 2.812419154

Name: +ve in-silico MS/MS by CFM-ID for RJVISXOOYBKVMF-UHFFFAOYSA-N
ID: RJVISXOOYBKVMF-UHFFFAOYSA-N
Comment: Energy0
Num peaks: 6
58.02874017 3.90766675
112.0505382 4.469682473
138.0298028 4.457649431
169.0720019 58.68328649
195.0512665 7.207403456
226.0934657 7.635537069

Name: +ve in-silico MS/MS by CFM-ID for RJVISXOOYBKVMF-UHFFFAOYSA-N
ID: RJVISXOOYBKVMF-UHFFFAOYSA-N
Comment: Energy1
Num peaks: 8
32.04947561 4.196359454
58.02874017 11.38502173
112.0505382 12.848914
126.0661883 4.152318878
138.0298028 6.423580866
140.0454529 4.464037372
151.0614373 5.155439393
169.0720019 32.8405317

Name: +ve in-silico MS/MS by CFM-ID for RJVISXOOYBKVMF-UHFFFAOYSA-N
ID: RJVISXOOYBKVMF-UHFFFAOYSA-N
Comment: Energy2
Num peaks: 11
58.02874017 14.69608731
97.0396392 1.841073492
112.0505382 28.76325129
114.0661883 5.491130633
126.0661883 3.495546116
138.0298028 7.06700841
140.0454529 1.264800657
141.0770873 1.740657989
151.0614373 5.112444679
152.0454529 5.901683677
169.0720019 4.784695947

Name: +ve in-silico MS/MS by CFM-ID for GIZWXQVPTJWCPD-UHFFFAOYSA-N
ID: GIZWXQVPTJWCPD-UHFFFAOYSA-N
Comment: Energy0
Num peaks: 6
15.02292652 1.686432076
41.00219107 1.766740575
43.01784114 3.55615941
58.02874017 11.08064674
202.0974884 19.74215576
244.1080531 49.19274973

Name: +ve in-silico MS/MS by CFM-ID for GIZWXQVPTJWCPD-UHFFFAOYSA-N
ID: GIZWXQVPTJWCPD-UHFFFAOYSA-N
Comment: Energy1
Num peaks: 11
43.01784114 3.217505176
58.02874017 16.87959744
97.0396392 1.830211703
119.0603746 2.564892061
147.0916748 2.487909582
175.0865894 1.973646129
185.0709393 8.888795811
202.0974884 21.63353541
217.0971541 2.056886563
226.0974884 2.247473908
244.1080531 16.38944351

Name: +ve in-silico MS/MS by CFM-ID for GIZWXQVPTJWCPD-UHFFFAOYSA-N
ID: GIZWXQVPTJWCPD-UHFFFAOYSA-N
Comment: Energy2
Num peaks: 16
15.02292652 4.281247537
25.00727645 3.470369178
26.00252542 2.450256831
40.01817548 8.061976892
41.00219107 8.515058071
42.03382555 13.51968794
43.01784114 6.805818205
54.03382555 7.008497031
58.02874017 13.05934526
69.04472458 1.428606778
70.02874017 1.958891116
94.02874017 1.511900857
96.04439023 2.502756281
104.0494756 1.986115917
119.0603746 2.192643445
123.0552893 1.440976194

Name: +ve in-silico MS/MS by CFM-ID for KARSMACFCDJWPO-UHFFFAOYSA-N
ID: KARSMACFCDJWPO-UHFFFAOYSA-N
Comment: Energy0
Num peaks: 6
164.0566862 4.592510352
190.0723363 2.645688999
193.0720019 2.577327095
199.0825666 2.701232791
208.082901 15.63823765
226.0934657 63.76740342

Name: +ve in-silico MS/MS by CFM-ID for KARSMACFCDJWPO-UHFFFAOYSA-N
ID: KARSMACFCDJWPO-UHFFFAOYSA-N
Comment: Energy1
Num peaks: 11
133.0508726 1.799918051
134.0461215 7.688205913
148.0617716 2.1013489
152.0566862 6.683870549
164.0566862 15.4552351
175.0614373 3.761628032
190.0723363 10.62703999
193.0720019 5.764470163
199.0825666 4.085223158
208.082901 13.70222002
226.0934657 8.47381028

Name: +ve in-silico MS/MS by CFM-ID for KARSMACFCDJWPO-UHFFFAOYSA-N
ID: KARSMACFCDJWPO-UHFFFAOYSA-N
Comment: Energy2
Num peaks: 18
57.0334912 3.238672192
108.0192381 3.051860049
110.0348882 6.615029927
112.0505382 3.036021162
123.0301371 3.878201941
124.0505382 2.288270905
125.0457872 3.403137473
134.0461215 12.13847698
135.0301371 6.600191052
137.0457872 3.109750495
139.0614373 1.569964424
148.0617716 4.994606313
150.0410362 2.72580549
151.0614373 1.792453992
152.0566862 9.877361954
164.0566862 5.723611996
166.0723363 1.538603451
190.0723363 5.232809336

Name: +ve in-silico MS/MS by CFM-ID for ZAPZKLASNBNEGZ-UHFFFAOYSA-N
ID: ZAPZKLASNBNEGZ-UHFFFAOYSA-N
Comment: Energy0
Num peaks: 6
59.04914126 2.280245988
146.0712737 3.226531219
159.0916748 0.9040937165
177.1022395 3.285997935
186.1025738 35.47350501
204.1131385 49.32647214

Name: +ve in-silico MS/MS by CFM-ID for ZAPZKLASNBNEGZ-UHFFFAOYSA-N
ID: ZAPZKLASNBNEGZ-UHFFFAOYSA-N
Comment: Energy1
Num peaks: 6
41.03857658 14.35184876
59.04914126 6.649811846
146.0712737 17.70380742
160.0869237 2.437953433
186.1025738 32.24723208
204.1131385 11.72273814

Name: +ve in-silico MS/MS by CFM-ID for ZAPZKLASNBNEGZ-UHFFFAOYSA-N
ID: ZAPZKLASNBNEGZ-UHFFFAOYSA-N
Comment: Energy2
Num peaks: 12
39.02292652 4.280613111
41.03857658 12.583371
59.04914126 5.666960943
104.0494756 7.923765093
119.0603746 12.48120568
129.0447246 4.094998868
131.0603746 1.475214033
146.0712737 23.8137228
159.0916748 1.89372696
169.0760247 1.711927873
170.0712737 2.392128857
186.1025738 3.114761058

Name: +ve in-silico MS/MS by CFM-ID for AEVIKCWLGMVREF-UHFFFAOYSA-N
ID: AEVIKCWLGMVREF-UHFFFAOYSA-N
Comment: Energy0
Num peaks: 6
92.04947561 11.35848499
105.0334912 26.70430825
122.0600403 1.212887708
122.0712737 3.292503213
133.0396392 2.168971219
226.0974884 44.8703718

Name: +ve in-silico MS/MS by CFM-ID for AEVIKCWLGMVREF-UHFFFAOYSA-N
ID: AEVIKCWLGMVREF-UHFFFAOYSA-N
Comment: Energy1
Num peaks: 6
92.04947561 15.288515
105.0334912 38.59876874
105.0447246 6.508684608
122.0712737 2.159709809
208.0869237 4.049033636
226.0974884 14.53873807

Name: +ve in-silico MS/MS by CFM-ID for AEVIKCWLGMVREF-UHFFFAOYSA-N
ID: AEVIKCWLGMVREF-UHFFFAOYSA-N
Comment: Energy2
Num peaks: 9
39.02292652 2.637594545
49.00727645 9.445069143
51.02292652 8.357811264
63.02292652 10.46327126
65.03857658 5.343315336
75.02292652 2.737491238
79.01784114 2.212322332
92.04947561 11.57968635
105.0334912 28.3321526

Name: +ve in-silico MS/MS by CFM-ID for DNEXHGCIKMTCOL-UHFFFAOYSA-N
ID: DNEXHGCIKMTCOL-UHFFFAOYSA-N
Comment: Energy0
Num peaks: 6
15.02292652 0.4167019436
40.01817548 0.4709619064
81.0334912 0.4800292983
196.0869237 1.341152427
199.0865894 0.411023076
226.0974884 93.00320593

Name: +ve in-silico MS/MS by CFM-ID for DNEXHGCIKMTCOL-UHFFFAOYSA-N
ID: DNEXHGCIKMTCOL-UHFFFAOYSA-N
Comment: Energy1
Num peaks: 6
40.01817548 2.113465327
168.0556236 2.639216785
198.0661883 1.729710942
200.0818384 1.669152017
210.0661883 1.55990897
226.0974884 74.62685341

Name: +ve in-silico MS/MS by CFM-ID for DNEXHGCIKMTCOL-UHFFFAOYSA-N
ID: DNEXHGCIKMTCOL-UHFFFAOYSA-N
Comment: Energy2
Num peaks: 30
15.02292652 1.641044797
39.02292652 3.476170294
40.01817548 6.76626043
49.00727645 1.861582346
51.02292652 5.187966913
63.02292652 3.90302611
81.0334912 1.181550483
107.0491413 3.758069842
132.0556236 2.515823599
141.0447246 2.171712838
142.0399735 5.598545116
143.0603746 1.452197548
144.0556236 1.589159674
148.0756904 1.636769671
155.0603746 1.552271403
166.0399735 1.275123849
167.0603746 4.361846732
168.0556236 3.618036608
169.0760247 1.887601802
170.0712737 3.648752487
172.0869237 1.32527852
173.0709393 4.137848949
180.0556236 1.494680359
182.0712737 4.218522342
196.0869237 2.620225156
197.0709393 2.06301648
199.0865894 1.694189982
200.0818384 1.755447473
210.0661883 1.391823742
226.0974884 1.219676825

Name: +ve in-silico MS/MS by CFM-ID for CKFBAZZEGYDMJV-UHFFFAOYSA-N
ID: CKFBAZZEGYDMJV-UHFFFAOYSA-N
Comment: Energy0
Num peaks: 6
79.05422664 2.357368802
165.0368623 4.260060912
167.0525124 5.940025164
173.0419477 6.821922935
191.0525124 23.76010161
209.0630771 43.15901406

Name: +ve in-silico MS/MS by CFM-ID for CKFBAZZEGYDMJV-UHFFFAOYSA-N
ID: CKFBAZZEGYDMJV-UHFFFAOYSA-N
Comment: Energy1
Num peaks: 9
43.01784114 5.817486759
86.98991214 2.297436495
129.0004768 2.525300698
131.0161269 9.012368016
165.0368623 3.142490822
167.0525124 5.173959172
173.0419477 2.275648844
191.0525124 14.09814481
209.0630771 37.38996615

Name: +ve in-silico MS/MS by CFM-ID for CKFBAZZEGYDMJV-UHFFFAOYSA-N
ID: CKFBAZZEGYDMJV-UHFFFAOYSA-N
Comment: Energy2
Num peaks: 13
43.01784114 3.463906834
65.03857658 2.943127809
79.05422664 2.719043946
81.0334912 3.252169134
86.98991214 8.208973871
89.0055622 4.002907711
110.9899121 3.911291173
113.0055622 10.48860657
131.0161269 2.562040419
147.0262976 10.00404333
149.0419477 11.805358
173.0419477 14.2502533
191.0525124 3.114609046

Name: +ve in-silico MS/MS by CFM-ID for HNEHKKRKTAPHAD-UHFFFAOYSA-N
ID: HNEHKKRKTAPHAD-UHFFFAOYSA-N
Comment: Energy0
Num peaks: 6
63.01890376 8.919137121
105.0334912 9.867525153
105.0407018 13.48060128
147.0552893 18.01157392
191.0563519 2.591313478
209.0669166 38.88152336

Name: +ve in-silico MS/MS by CFM-ID for HNEHKKRKTAPHAD-UHFFFAOYSA-N
ID: HNEHKKRKTAPHAD-UHFFFAOYSA-N
Comment: Energy1
Num peaks: 6
63.01890376 10.50514079
105.0334912 31.2388754
105.0407018 12.1504272
147.0552893 9.547233379
191.0563519 8.700233227
209.0669166 8.248525554

Name: +ve in-silico MS/MS by CFM-ID for HNEHKKRKTAPHAD-UHFFFAOYSA-N
ID: HNEHKKRKTAPHAD-UHFFFAOYSA-N
Comment: Energy2
Num peaks: 8
43.02907452 11.48080172
63.01890376 8.918357222
63.02292652 5.043908609
79.05422664 5.861979071
87.03013714 10.78586042
88.01415272 16.0127024
105.0334912 15.29091288
105.0407018 7.619948724

Name: +ve in-silico MS/MS by CFM-ID for BTJMDFVCPKYWDE-UHFFFAOYSA-N
ID: BTJMDFVCPKYWDE-UHFFFAOYSA-N
Comment: Energy0
Num peaks: 6
91.05422664 15.0099416
106.0287402 25.0514954
121.0760247 3.244770453
134.0348882 3.419951667
209.0709393 1.195345188
226.0974884 42.78976145

Name: +ve in-silico MS/MS by CFM-ID for BTJMDFVCPKYWDE-UHFFFAOYSA-N
ID: BTJMDFVCPKYWDE-UHFFFAOYSA-N
Comment: Energy1
Num peaks: 6
91.05422664 29.85691355
104.0494756 6.28830965
106.0287402 31.40881892
121.0760247 1.660430588
208.0869237 3.605593181
226.0974884 12.2963635

Name: +ve in-silico MS/MS by CFM-ID for BTJMDFVCPKYWDE-UHFFFAOYSA-N
ID: BTJMDFVCPKYWDE-UHFFFAOYSA-N
Comment: Energy2
Num peaks: 11
52.01817548 5.546758301
63.02292652 1.822481662
64.01817548 2.335964178
65.03857658 3.232018161
75.02292652 2.742000935
79.01784114 8.132786567
80.0130901 1.840070246
89.00219107 5.767070765
91.05422664 24.00358366
93.06987671 1.925836615
106.0287402 24.367738

Name: +ve in-silico MS/MS by CFM-ID for VOLZQVKMAWUFBE-UHFFFAOYSA-N
ID: VOLZQVKMAWUFBE-UHFFFAOYSA-N
Comment: Energy0
Num peaks: 6
172.0756904 7.324955776
172.0869237 5.024407231
174.0913404 1.137330672
187.0865894 3.457557541
188.0818384 0.9717667977
204.1131385 78.25438129

Name: +ve in-silico MS/MS by CFM-ID for VOLZQVKMAWUFBE-UHFFFAOYSA-N
ID: VOLZQVKMAWUFBE-UHFFFAOYSA-N
Comment: Energy1
Num peaks: 11
142.0651257 4.792550477
146.0600403 2.809606602
148.0756904 2.524538829
162.0913404 5.322833574
172.0756904 21.96190217
172.0869237 9.29013888
174.0913404 2.948939322
174.1025738 2.422916326
176.1069905 2.016110693
187.0865894 3.256126706
204.1131385 23.5856766

Name: +ve in-silico MS/MS by CFM-ID for VOLZQVKMAWUFBE-UHFFFAOYSA-N
ID: VOLZQVKMAWUFBE-UHFFFAOYSA-N
Comment: Energy2
Num peaks: 31
15.02292652 2.1309184
39.02292652 2.363304897
56.04947561 1.495895158
66.03382555 1.928218008
79.02907452 2.529314066
81.04472458 1.576690555
94.03997355 1.070083941
104.0494756 1.580505881
107.0603746 1.163811684
116.0494756 1.731984055
119.0603746 1.848341662
120.0556236 1.282512038
131.0603746 4.287771469
132.0556236 1.706680432
142.0651257 2.345014844
144.0556236 0.9622377066
146.0600403 4.440499018
155.0603746 1.149897142
156.0443902 1.201953849
156.0556236 3.3528556
157.0760247 8.855457671
158.0712737 1.233559709
159.0916748 2.672283237
160.0869237 1.142753063
162.0913404 1.160425942
171.0552893 3.705608089
172.0505382 1.299189464
172.0756904 2.095676082
172.0869237 3.837966604
187.0865894 6.738418569
188.0818384 3.729016685

Name: +ve in-silico MS/MS by CFM-ID for HKZHOGJBXORQQD-UHFFFAOYSA-N
ID: HKZHOGJBXORQQD-UHFFFAOYSA-N
Comment: Energy0
Num peaks: 6
15.02292652 0.735056381
19.01784114 0.7680817056
162.0661883 6.452676136
166.0247174 0.2737220354
191.0563519 2.392312539
209.0669166 88.71970383

Name: +ve in-silico MS/MS by CFM-ID for HKZHOGJBXORQQD-UHFFFAOYSA-N
ID: HKZHOGJBXORQQD-UHFFFAOYSA-N
Comment: Energy1
Num peaks: 6
19.01784114 0.5046609836
150.0298028 0.5403651948
162.0661883 43.06221704
166.0247174 1.569922194
191.0563519 29.37340763
209.0669166 22.59482542

Name: +ve in-silico MS/MS by CFM-ID for HKZHOGJBXORQQD-UHFFFAOYSA-N
ID: HKZHOGJBXORQQD-UHFFFAOYSA-N
Comment: Energy2
Num peaks: 7
15.02292652 11.67243957
95.02398914 6.652999444
146.0348882 6.210050753
162.0661883 24.14372359
191.0563519 13.31849426
193.0356164 8.778156243
209.0669166 10.01516579

Name: +ve in-silico MS/MS by CFM-ID for CKLGZFAZRZPYOR-UHFFFAOYSA-N
ID: CKLGZFAZRZPYOR-UHFFFAOYSA-N
Comment: Energy0
Num peaks: 6
83.06037464 26.08301827
85.07602471 3.859369017
94.06512568 7.209154782
111.0552893 5.682826105
120.0443902 2.698109809
204.1131385 48.84620371

Name: +ve in-silico MS/MS by CFM-ID for CKLGZFAZRZPYOR-UHFFFAOYSA-N
ID: CKLGZFAZRZPYOR-UHFFFAOYSA-N
Comment: Energy1
Num peaks: 7
41.03857658 5.332915602
58.06512568 4.156093078
83.06037464 15.74912704
94.06512568 31.9767342
111.0552893 3.128170174
120.0443902 7.00505778
204.1131385 15.28345682

Name: +ve in-silico MS/MS by CFM-ID for CKLGZFAZRZPYOR-UHFFFAOYSA-N
ID: CKLGZFAZRZPYOR-UHFFFAOYSA-N
Comment: Energy2
Num peaks: 17
39.02292652 2.01612697
41.03857658 18.0031552
42.03382555 5.556648999
43.05422664 2.071711967
44.04947561 2.644796684
54.03382555 2.379244064
55.02907452 9.762451686
56.04947561 3.761062563
65.03857658 2.165686329
67.05422664 3.577603243
68.04947561 1.806806314
81.04472458 2.16197314
83.06037464 15.37207516
85.07602471 2.900161261
93.04472458 1.406259354
94.06512568 3.334329342
120.0443902 1.774587231

Name: +ve in-silico MS/MS by CFM-ID for IBKFNGCWUPNUHY-UHFFFAOYSA-N
ID: IBKFNGCWUPNUHY-UHFFFAOYSA-N
Comment: Energy0
Num peaks: 6
171.0552893 0.2781396379
173.0709393 0.6922916604
195.0552893 0.4132317636
197.0709393 0.5560847947
199.0865894 1.409484283
226.0974884 95.2673281

Name: +ve in-silico MS/MS by CFM-ID for IBKFNGCWUPNUHY-UHFFFAOYSA-N
ID: IBKFNGCWUPNUHY-UHFFFAOYSA-N
Comment: Energy1
Num peaks: 6
183.0552893 1.813420228
185.0709393 3.400051534
195.0552893 0.8797673504
197.0709393 1.14265954
199.0865894 3.543264081
226.0974884 78.52702399

Name: +ve in-silico MS/MS by CFM-ID for IBKFNGCWUPNUHY-UHFFFAOYSA-N
ID: IBKFNGCWUPNUHY-UHFFFAOYSA-N
Comment: Energy2
Num peaks: 24
25.00727645 1.630835609
49.00727645 3.159386149
50.00252542 5.172862946
51.02292652 2.337538886
52.01817548 1.78922407
54.03382555 2.019163765
63.02292652 18.7100248
65.03857658 2.626998477
66.03382555 1.508712685
75.02292652 1.737314067
76.01817548 7.785375453
77.03857658 3.030035997
78.03382555 4.592905013
80.04947561 2.44044405
104.0494756 2.614698061
107.0603746 1.569778455
144.0443902 1.575782575
168.0443902 2.943993366
182.0600403 1.533460296
183.0552893 2.085429881
195.0552893 3.452641638
197.0709393 1.950833011
199.0865894 3.061892693
226.0974884 1.576311174

Name: +ve in-silico MS/MS by CFM-ID for KTXRRIFYWDVRQC-UHFFFAOYSA-N
ID: KTXRRIFYWDVRQC-UHFFFAOYSA-N
Comment: Energy0
Num peaks: 6
91.05422664 24.3281585
101.0055622 11.41690963
109.0647913 2.464160386
175.075356 6.976073068
191.0525124 3.615628238
209.0630771 33.32686382

Name: +ve in-silico MS/MS by CFM-ID for KTXRRIFYWDVRQC-UHFFFAOYSA-N
ID: KTXRRIFYWDVRQC-UHFFFAOYSA-N
Comment: Energy1
Num peaks: 6
82.99499752 4.590114909
91.05422664 46.73975572
101.0055622 13.26342705
109.0647913 6.844395125
175.075356 2.953965865
209.0630771 6.014121339

Name: +ve in-silico MS/MS by CFM-ID for KTXRRIFYWDVRQC-UHFFFAOYSA-N
ID: KTXRRIFYWDVRQC-UHFFFAOYSA-N
Comment: Energy2
Num peaks: 15
39.02292652 3.228326528
41.03857658 2.547940161
49.00727645 2.214694906
51.02292652 2.254625861
56.97934745 8.302705511
58.99499752 2.415461103
63.02292652 3.301062748
65.03857658 4.844752631
67.01784114 1.712522614
69.0334912 1.636468928
73.01064758 3.915804648
75.02292652 3.399362525
79.05422664 1.730879467
91.05422664 38.07328734
101.0055622 1.270564089

Name: +ve in-silico MS/MS by CFM-ID for WYYZZWBSCIMDBQ-UHFFFAOYSA-N
ID: WYYZZWBSCIMDBQ-UHFFFAOYSA-N
Comment: Energy0
Num peaks: 6
57.04472458 0.8286168599
85.0396392 1.428498031
91.05422664 26.5556114
162.0913404 1.870506349
187.0865894 3.829814677
204.1131385 59.02533355

Name: +ve in-silico MS/MS by CFM-ID for WYYZZWBSCIMDBQ-UHFFFAOYSA-N
ID: WYYZZWBSCIMDBQ-UHFFFAOYSA-N
Comment: Energy1
Num peaks: 6
42.03382555 1.130938472
91.05422664 60.81900773
120.0807757 1.569406518
126.0661883 2.289601073
187.0865894 3.996584191
204.1131385 18.84082698

Name: +ve in-silico MS/MS by CFM-ID for WYYZZWBSCIMDBQ-UHFFFAOYSA-N
ID: WYYZZWBSCIMDBQ-UHFFFAOYSA-N
Comment: Energy2
Num peaks: 10
42.03382555 2.348594297
43.02907452 2.435021548
51.02292652 1.861396997
57.04472458 6.069059753
59.06037464 1.951062295
63.02292652 2.108960287
65.03857658 5.36592132
75.02292652 4.468757212
83.02398914 1.802595111
91.05422664 53.26347382

Name: +ve in-silico MS/MS by CFM-ID for YRBXLNGVCMGTFX-UHFFFAOYSA-N
ID: YRBXLNGVCMGTFX-UHFFFAOYSA-N
Comment: Energy0
Num peaks: 6
19.01784114 3.287322553
40.01817548 19.06578234
86.03488817 3.216312099
119.0855268 5.126414952
187.0865894 4.245492668
204.1131385 46.65036537

Name: +ve in-silico MS/MS by CFM-ID for YRBXLNGVCMGTFX-UHFFFAOYSA-N
ID: YRBXLNGVCMGTFX-UHFFFAOYSA-N
Comment: Energy1
Num peaks: 6
26.00252542 2.136511215
40.01817548 70.83962478
42.03382555 1.647471555
117.0698767 1.512987279
119.0855268 11.22673562
173.1073248 1.257584213

Name: +ve in-silico MS/MS by CFM-ID for YRBXLNGVCMGTFX-UHFFFAOYSA-N
ID: YRBXLNGVCMGTFX-UHFFFAOYSA-N
Comment: Energy2
Num peaks: 16
19.01784114 1.203128106
26.00252542 5.457588527
29.99744004 1.28124227
39.02292652 2.41504787
40.01817548 31.58578423
41.03857658 2.627391091
45.00833907 1.422564718
55.02907452 7.347714462
71.02398914 1.329371866
79.05422664 2.81107041
81.04472458 1.544263268
86.03488817 1.852849026
91.05422664 3.516542486
93.06987671 2.006777311
103.0542266 3.077152684
119.0855268 10.59713085

Name: +ve in-silico MS/MS by CFM-ID for LAQQJOLVFQMWPB-UHFFFAOYSA-N
ID: LAQQJOLVFQMWPB-UHFFFAOYSA-N
Comment: Energy0
Num peaks: 6
91.05422664 6.836696134
155.0161269 7.21033203
170.0270259 5.739496485
184.042676 4.533212742
186.058326 19.85132505
226.0896262 40.06600247

Name: +ve in-silico MS/MS by CFM-ID for LAQQJOLVFQMWPB-UHFFFAOYSA-N
ID: LAQQJOLVFQMWPB-UHFFFAOYSA-N
Comment: Energy1
Num peaks: 12
65.03857658 6.405869435
70.06512568 4.854421329
72.08077574 6.02591716
79.05422664 2.018214431
81.06987671 4.494789774
91.05422664 12.66733984
116.0164612 2.303227484
134.0270259 3.624700077
155.0161269 11.94736756
200.0739761 1.378933729
210.058326 1.507219588
226.0896262 23.55480905

Name: +ve in-silico MS/MS by CFM-ID for LAQQJOLVFQMWPB-UHFFFAOYSA-N
ID: LAQQJOLVFQMWPB-UHFFFAOYSA-N
Comment: Energy2
Num peaks: 16
43.05422664 3.619562539
49.00727645 1.509341567
51.02292652 2.452716096
53.03857658 1.585976481
54.03382555 2.363708752
56.04947561 1.896635856
65.03857658 3.750395982
70.06512568 3.435085136
72.08077574 2.927252651
75.02292652 5.346839905
77.03857658 3.949092928
79.05422664 6.087244747
81.06987671 4.432384672
91.05422664 27.36883324
93.06987671 6.637509055
170.0270259 3.408923259

Name: +ve in-silico MS/MS by CFM-ID for RAKMWGKBCDCUDX-UHFFFAOYSA-N
ID: RAKMWGKBCDCUDX-UHFFFAOYSA-N
Comment: Energy0
Num peaks: 6
105.0698767 5.666435749
166.0611029 1.426800814
195.0916748 1.555626487
197.1073248 12.99941498
226.0974884 1.937712667
244.1080531 70.09624132

Name: +ve in-silico MS/MS by CFM-ID for RAKMWGKBCDCUDX-UHFFFAOYSA-N
ID: RAKMWGKBCDCUDX-UHFFFAOYSA-N
Comment: Energy1
Num peaks: 7
105.0698767 5.927906101
140.0454529 3.199785808
195.0916748 8.795784283
197.1073248 31.89410275
208.0869237 4.371798101
226.0974884 13.19897967
244.1080531 12.96602953

Name: +ve in-silico MS/MS by CFM-ID for RAKMWGKBCDCUDX-UHFFFAOYSA-N
ID: RAKMWGKBCDCUDX-UHFFFAOYSA-N
Comment: Energy2
Num peaks: 27
25.00727645 1.442427378
49.00727645 2.316531528
51.02292652 2.644160549
53.03857658 2.448766077
53.99744004 2.171122029
56.0130901 0.905374407
63.02292652 1.488560673
65.03857658 1.378437462
72.00800472 4.582610948
77.03857658 1.413011547
79.05422664 7.951329866
89.03857658 2.24556346
98.02365479 3.839836238
103.0542266 3.392161251
105.0698767 17.4439572
113.0345538 0.8561709524
117.0447246 1.392581045
119.0603746 1.74020688
122.0348882 4.266913371
140.0454529 4.171940361
144.0807757 1.12876642
166.0611029 0.9711013969
171.0916748 0.9533706322
181.0760247 3.935982281
197.1073248 1.857886243
216.076753 0.9792284942
228.076753 2.091987762

Name: +ve in-silico MS/MS by CFM-ID for ARNVQXOIPFIQMR-UHFFFAOYSA-N
ID: ARNVQXOIPFIQMR-UHFFFAOYSA-N
Comment: Energy0
Num peaks: 6
39.02292652 1.466837473
67.05422664 1.6538356
131.0161269 2.51147155
141.0004768 2.711009012
143.0161269 2.647656533
209.0630771 79.95190797

Name: +ve in-silico MS/MS by CFM-ID for ARNVQXOIPFIQMR-UHFFFAOYSA-N
ID: ARNVQXOIPFIQMR-UHFFFAOYSA-N
Comment: Energy1
Num peaks: 7
39.02292652 17.75266325
41.03857658 7.593909188
43.05422664 25.36256711
53.03857658 6.628801853
55.05422664 4.64390874
67.05422664 5.385256891
209.0630771 17.17341097

Name: +ve in-silico MS/MS by CFM-ID for ARNVQXOIPFIQMR-UHFFFAOYSA-N
ID: ARNVQXOIPFIQMR-UHFFFAOYSA-N
Comment: Energy2
Num peaks: 8
39.02292652 13.47020496
41.03857658 6.644496853
51.02292652 12.09234109
53.03857658 20.34629827
55.05422664 16.78442514
63.02292652 3.261083788
65.03857658 3.260175652
67.05422664 6.387213966

Name: +ve in-silico MS/MS by CFM-ID for MPUQYYWAZGJZMH-UHFFFAOYSA-N
ID: MPUQYYWAZGJZMH-UHFFFAOYSA-N
Comment: Energy0
Num peaks: 6
165.0407018 1.590770745
166.0611029 2.084955034
177.0407018 3.341825096
181.0720019 1.720796705
191.0563519 17.36196173
209.0669166 66.80854207

Name: +ve in-silico MS/MS by CFM-ID for MPUQYYWAZGJZMH-UHFFFAOYSA-N
ID: MPUQYYWAZGJZMH-UHFFFAOYSA-N
Comment: Energy1
Num peaks: 10
45.0334912 4.349914601
138.0661883 2.679751103
148.0505382 5.762681952
164.0454529 2.63986444
165.0407018 9.897059645
166.0611029 10.22489361
177.0407018 7.2582094
181.0720019 3.102224753
191.0563519 19.68973502
209.0669166 15.45453304

Name: +ve in-silico MS/MS by CFM-ID for MPUQYYWAZGJZMH-UHFFFAOYSA-N
ID: MPUQYYWAZGJZMH-UHFFFAOYSA-N
Comment: Energy2
Num peaks: 30
40.01817548 5.13341781
42.03382555 0.883238764
44.0130901 2.139939944
45.0334912 2.109470614
53.01342445 4.978155089
79.02907452 0.8366832485
97.0396392 1.538543754
105.0447246 1.641780799
107.0239891 1.145044856
109.0396392 0.8246547043
118.0399735 0.8322516672
120.0556236 3.379268845
121.0396392 1.369432027
122.0348882 8.925558376
123.0552893 1.491622112
136.0505382 2.304138325
138.0661883 2.268759245
146.0348882 1.458812564
148.0141527 2.899876936
148.0505382 3.68322238
149.0457872 2.728751038
150.0298028 1.526086865
161.0457872 0.9431698726
163.0614373 2.514174986
164.0454529 0.9624003077
165.0407018 15.74386601
166.0611029 0.7927609763
173.0457872 0.87655888
177.0407018 2.421538576
191.0563519 2.192387941

Name: +ve in-silico MS/MS by CFM-ID for QDBQYELDIPPGBA-UHFFFAOYSA-N
ID: QDBQYELDIPPGBA-UHFFFAOYSA-N
Comment: Energy0
Num peaks: 6
45.99235466 0.8860594744
48.00800472 1.746270158
162.0661883 4.633264765
191.0563519 1.387322138
192.0403675 3.844362051
209.0669166 82.34530277

Name: +ve in-silico MS/MS by CFM-ID for QDBQYELDIPPGBA-UHFFFAOYSA-N
ID: QDBQYELDIPPGBA-UHFFFAOYSA-N
Comment: Energy1
Num peaks: 7
29.03857658 1.866891512
48.00800472 2.189906599
120.0556236 3.646169945
162.0661883 23.85731478
191.0563519 7.137738617
192.0403675 3.905927091
209.0669166 37.69402849

Name: +ve in-silico MS/MS by CFM-ID for QDBQYELDIPPGBA-UHFFFAOYSA-N
ID: QDBQYELDIPPGBA-UHFFFAOYSA-N
Comment: Energy2
Num peaks: 31
29.03857658 3.048428993
39.02292652 1.571073922
41.03857658 5.118746809
45.99235466 2.179398428
48.00800472 1.104066366
50.00252542 2.301083625
52.01817548 3.286019706
54.03382555 3.364603128
55.02907452 1.74728296
56.0130901 0.9297534713
66.03382555 2.743936168
67.02907452 2.734078175
68.0130901 1.064282221
69.04472458 3.710380387
70.02874017 0.9321089985
71.06037464 6.81827762
79.02907452 1.363755567
80.02432348 6.043748117
90.03382555 0.9682489354
92.02432348 3.714729781
94.03997355 0.8907140739
96.05562361 1.349463276
116.0243235 3.157422102
118.0399735 4.166462716
120.0556236 2.691931206
123.0189038 2.402224737
130.0399735 0.9292067623
139.0138184 4.959534798
141.0294684 1.427819673
192.0403675 2.125567327
193.0356164 1.281073414

Name: +ve in-silico MS/MS by CFM-ID for YLDDMLJKADPDOO-UHFFFAOYSA-N
ID: YLDDMLJKADPDOO-UHFFFAOYSA-N
Comment: Energy0
Num peaks: 6
43.05422664 0.9892240551
138.0661883 2.529133595
166.0611029 1.170196002
181.0720019 1.766588371
191.0563519 3.731458923
209.0669166 86.36648156

Name: +ve in-silico MS/MS by CFM-ID for YLDDMLJKADPDOO-UHFFFAOYSA-N
ID: YLDDMLJKADPDOO-UHFFFAOYSA-N
Comment: Energy1
Num peaks: 10
67.01784114 2.336734042
69.0334912 2.979396321
123.0552893 3.016309314
138.0661883 10.25579993
154.0247174 4.415081629
166.0611029 11.02232106
181.0356164 2.147929999
181.0720019 5.921735189
191.0563519 3.37869138
209.0669166 36.09901716

Name: +ve in-silico MS/MS by CFM-ID for YLDDMLJKADPDOO-UHFFFAOYSA-N
ID: YLDDMLJKADPDOO-UHFFFAOYSA-N
Comment: Energy2
Num peaks: 27
39.02292652 6.347263916
40.01817548 5.930196175
41.03857658 2.589911484
42.03382555 1.167410857
43.05422664 17.78935129
50.00252542 0.9820064989
52.01817548 0.8445250865
53.01342445 3.775696502
54.03382555 6.77038013
55.02907452 4.915105707
56.04947561 1.803694209
66.03382555 1.287162188
68.04947561 1.057687935
70.06512568 1.228215188
93.04472458 2.317130259
95.06037464 3.71071896
119.0239891 0.8976374338
120.0556236 1.114225576
121.0396392 2.478252897
126.0298028 1.205147134
136.0505382 1.34733389
138.0661883 2.761001408
148.0505382 1.20266795
164.0454529 1.522024251
173.0457872 1.691770477
191.0563519 2.781717054
192.0403675 0.8637079126

Name: +ve in-silico MS/MS by CFM-ID for KBFHZCAAMBBYBR-UHFFFAOYSA-N
ID: KBFHZCAAMBBYBR-UHFFFAOYSA-N
Comment: Energy0
Num peaks: 6
71.03115317 2.068145578
73.04680324 5.293361575
154.0498695 1.207407431
179.0886681 4.526502969
208.0788316 2.16909678
226.0893963 80.29115959

Name: +ve in-silico MS/MS by CFM-ID for KBFHZCAAMBBYBR-UHFFFAOYSA-N
ID: KBFHZCAAMBBYBR-UHFFFAOYSA-N
Comment: Energy1
Num peaks: 6
73.04680324 2.351528496
89.04171786 11.3745658
154.0498695 5.013721712
179.0886681 13.25361043
208.0788316 27.89884771
226.0893963 22.71275858

Name: +ve in-silico MS/MS by CFM-ID for KBFHZCAAMBBYBR-UHFFFAOYSA-N
ID: KBFHZCAAMBBYBR-UHFFFAOYSA-N
Comment: Energy2
Num peaks: 15
15.02292652 5.09929224
51.02292652 3.753652725
63.02292652 5.580716033
65.03857658 2.100123271
71.03115317 8.371771802
73.04680324 15.38230197
75.0624533 2.370813237
89.04171786 10.30780869
94.02874017 3.511442024
110.0236548 3.326626389
124.0393049 6.889173386
153.073018 2.39929883
179.0886681 5.079087746
208.0788316 3.295067159
226.0893963 2.750389873

Name: +ve in-silico MS/MS by CFM-ID for NXMHFOGBPMFZHN-UHFFFAOYSA-N
ID: NXMHFOGBPMFZHN-UHFFFAOYSA-N
Comment: Energy0
Num peaks: 6
15.02292652 0.4105678158
196.0869237 1.029196496
199.0865894 0.8801784289
209.0709393 4.849426729
210.0661883 0.5567290021
226.0974884 91.16979706

Name: +ve in-silico MS/MS by CFM-ID for NXMHFOGBPMFZHN-UHFFFAOYSA-N
ID: NXMHFOGBPMFZHN-UHFFFAOYSA-N
Comment: Energy1
Num peaks: 6
153.0447246 1.590158863
155.0603746 1.411181499
196.0869237 7.026826537
197.0709393 1.399320283
209.0709393 10.77533269
226.0974884 67.68412108

Name: +ve in-silico MS/MS by CFM-ID for NXMHFOGBPMFZHN-UHFFFAOYSA-N
ID: NXMHFOGBPMFZHN-UHFFFAOYSA-N
Comment: Energy2
Num peaks: 24
15.02292652 2.802175687
49.00727645 2.822205399
51.02292652 5.139598898
53.03857658 3.419850117
64.01817548 1.665415265
66.03382555 3.374835363
131.0603746 2.410889612
143.0603746 1.868517245
153.0447246 4.895235755
155.0603746 4.453473968
156.0556236 2.840903609
158.0712737 2.294247348
167.0603746 7.043546162
168.0556236 2.624717591
170.0712737 2.010536636
180.0556236 2.7447056
182.0712737 3.147496721
183.0552893 4.251067452
196.0869237 4.754347958
199.0865894 1.590055234
200.0818384 2.141479951
209.0709393 3.002207329
210.0661883 6.556855267
226.0974884 3.161141095

Name: +ve in-silico MS/MS by CFM-ID for UMGYJGHIMRFYSP-UHFFFAOYSA-N
ID: UMGYJGHIMRFYSP-UHFFFAOYSA-N
Comment: Energy0
Num peaks: 6
108.0443902 0.3763371623
173.0709393 0.2817180545
195.0552893 0.3329058346
197.0709393 0.9371374124
199.0865894 2.090141052
226.0974884 94.54475055

Name: +ve in-silico MS/MS by CFM-ID for UMGYJGHIMRFYSP-UHFFFAOYSA-N
ID: UMGYJGHIMRFYSP-UHFFFAOYSA-N
Comment: Energy1
Num peaks: 6
182.0600403 1.072453089
183.0552893 0.9988955156
197.0709393 2.26593649
199.0865894 5.677909319
210.0661883 1.187027813
226.0974884 78.51741245

Name: +ve in-silico MS/MS by CFM-ID for UMGYJGHIMRFYSP-UHFFFAOYSA-N
ID: UMGYJGHIMRFYSP-UHFFFAOYSA-N
Comment: Energy2
Num peaks: 24
49.00727645 2.483203604
50.00252542 4.164277361
51.02292652 1.822002605
63.02292652 11.20116826
65.03857658 1.717011527
66.03382555 1.940620347
76.01817548 6.323528101
77.00219107 1.722833137
77.03857658 2.29915028
78.03382555 3.619849774
79.01784114 2.113778304
80.04947561 2.308074505
81.0334912 5.001050638
104.0494756 1.948259142
108.0443902 4.509463308
119.0603746 2.160169126
121.0760247 3.323983464
168.0443902 5.354184176
170.0600403 4.996836394
182.0600403 2.267876543
183.0552893 1.744392376
195.0552893 1.511779743
197.0709393 2.669975929
199.0865894 3.819427753

Name: +ve in-silico MS/MS by CFM-ID for NIEFGAPJXYGEHV-UHFFFAOYSA-N
ID: NIEFGAPJXYGEHV-UHFFFAOYSA-N
Comment: Energy0
Num peaks: 6
15.02292652 0.3096769085
196.0869237 0.9959938678
197.0709393 0.3443320463
199.0865894 0.6373718613
209.0709393 35.00455254
226.0974884 61.82201856

Name: +ve in-silico MS/MS by CFM-ID for NIEFGAPJXYGEHV-UHFFFAOYSA-N
ID: NIEFGAPJXYGEHV-UHFFFAOYSA-N
Comment: Energy1
Num peaks: 6
183.0552893 1.096317005
196.0869237 1.005778648
197.0709393 0.9910056181
199.0865894 2.650827256
209.0709393 37.59436697
226.0974884 50.14174203

Name: +ve in-silico MS/MS by CFM-ID for NIEFGAPJXYGEHV-UHFFFAOYSA-N
ID: NIEFGAPJXYGEHV-UHFFFAOYSA-N
Comment: Energy2
Num peaks: 14
49.00727645 3.26324388
51.02292652 5.258841371
143.0603746 5.51709605
153.0447246 2.983911302
155.0603746 14.40134373
167.0603746 6.971012824
169.0760247 2.068513232
170.0712737 2.961858194
181.0760247 5.695739699
183.0552893 6.812367173
196.0869237 1.885316471
197.0709393 2.341215452
199.0865894 2.533052779
209.0709393 19.01916588

Name: +ve in-silico MS/MS by CFM-ID for VFEBRDAKZGPEHA-UHFFFAOYSA-N
ID: VFEBRDAKZGPEHA-UHFFFAOYSA-N
Comment: Energy0
Num peaks: 6
15.02292652 0.2712988883
181.0760247 0.1950876487
196.0869237 0.6799741893
209.0709393 45.97641505
210.0661883 0.3711154644
226.0974884 51.54398264

Name: +ve in-silico MS/MS by CFM-ID for VFEBRDAKZGPEHA-UHFFFAOYSA-N
ID: VFEBRDAKZGPEHA-UHFFFAOYSA-N
Comment: Energy1
Num peaks: 6
181.0760247 2.129163992
196.0869237 3.997634759
199.0865894 1.26115794
209.0709393 56.93362107
210.0661883 0.9103466179
226.0974884 28.99607849

Name: +ve in-silico MS/MS by CFM-ID for VFEBRDAKZGPEHA-UHFFFAOYSA-N
ID: VFEBRDAKZGPEHA-UHFFFAOYSA-N
Comment: Energy2
Num peaks: 15
49.00727645 2.764489828
50.00252542 1.882494411
51.02292652 5.285176822
53.03857658 1.867321944
104.0494756 3.352101672
131.0603746 6.129112357
153.0447246 7.090573163
167.0603746 4.595454616
180.0556236 2.182368225
181.0760247 5.533924569
182.0712737 1.978953322
183.0552893 5.44966549
196.0869237 3.123541125
209.0709393 24.52412773
210.0661883 4.566378966

Name: +ve in-silico MS/MS by CFM-ID for XZWVGFYDCFRPDZ-UHFFFAOYSA-N
ID: XZWVGFYDCFRPDZ-UHFFFAOYSA-N
Comment: Energy0
Num peaks: 6
107.0491413 1.323907858
120.0556236 27.93321689
132.0556236 7.147120114
196.0756904 0.957963762
198.0913404 2.500312545
226.0974884 57.63907158

Name: +ve in-silico MS/MS by CFM-ID for XZWVGFYDCFRPDZ-UHFFFAOYSA-N
ID: XZWVGFYDCFRPDZ-UHFFFAOYSA-N
Comment: Energy1
Num peaks: 6
51.02292652 2.450790886
107.0491413 19.49468794
120.0556236 42.98757914
132.0556236 7.257306922
200.0818384 1.158870629
226.0974884 19.81214708

Name: +ve in-silico MS/MS by CFM-ID for XZWVGFYDCFRPDZ-UHFFFAOYSA-N
ID: XZWVGFYDCFRPDZ-UHFFFAOYSA-N
Comment: Energy2
Num peaks: 9
49.00727645 6.361391789
51.02292652 6.232460984
63.02292652 2.886861756
65.03857658 2.809105756
79.05422664 2.913158414
104.0243235 2.860449847
104.0494756 6.276050305
120.0556236 34.78923173
132.0556236 16.3379322

Name: +ve in-silico MS/MS by CFM-ID for LKICFVYLSIDCDQ-UHFFFAOYSA-N
ID: LKICFVYLSIDCDQ-UHFFFAOYSA-N
Comment: Energy0
Num peaks: 6
73.02840582 1.647490009
137.0457872 9.545931646
163.0614373 3.773740131
173.0457872 8.298825698
191.0563519 48.85313719
209.0669166 20.67792452

Name: +ve in-silico MS/MS by CFM-ID for LKICFVYLSIDCDQ-UHFFFAOYSA-N
ID: LKICFVYLSIDCDQ-UHFFFAOYSA-N
Comment: Energy1
Num peaks: 15
55.01784114 4.056569059
73.02840582 4.714510362
122.0348882 1.72293689
136.0505382 1.565529763
137.0457872 24.13245345
149.0457872 1.688010011
154.0611029 2.18138763
163.0614373 7.346926491
164.0454529 1.491673965
165.0770873 1.746935623
173.0457872 4.647110512
181.0720019 1.896618564
182.0560175 2.036569239
191.0563519 14.7334843
209.0669166 6.45986991

Name: +ve in-silico MS/MS by CFM-ID for LKICFVYLSIDCDQ-UHFFFAOYSA-N
ID: LKICFVYLSIDCDQ-UHFFFAOYSA-N
Comment: Energy2
Num peaks: 17
27.02292652 10.76328784
29.03857658 3.293420782
42.03382555 1.746432499
55.01784114 3.160844525
69.04472458 2.712580738
73.02840582 5.227511311
82.03997355 2.434637908
94.03997355 6.217707949
95.02398914 4.028171043
107.0239891 10.80961584
108.0192381 1.995029847
109.0396392 2.938045303
110.0348882 2.808808301
121.0508726 1.464328353
122.0348882 2.371692658
135.0301371 3.330943988
137.0457872 15.40528278

Name: +ve in-silico MS/MS by CFM-ID for HLKHIJZYKGDCJM-UHFFFAOYSA-N
ID: HLKHIJZYKGDCJM-UHFFFAOYSA-N
Comment: Energy0
Num peaks: 6
42.03382555 1.283315847
44.04947561 2.700233189
161.0709393 0.9901086553
175.0865894 1.052273691
187.0865894 0.8388265244
204.1131385 88.40187452

Name: +ve in-silico MS/MS by CFM-ID for HLKHIJZYKGDCJM-UHFFFAOYSA-N
ID: HLKHIJZYKGDCJM-UHFFFAOYSA-N
Comment: Energy1
Num peaks: 6
79.05422664 4.733463386
85.07602471 13.71759088
159.0552893 2.287969381
161.0709393 11.85675543
175.0865894 1.747322685
204.1131385 51.0235954

Name: +ve in-silico MS/MS by CFM-ID for HLKHIJZYKGDCJM-UHFFFAOYSA-N
ID: HLKHIJZYKGDCJM-UHFFFAOYSA-N
Comment: Energy2
Num peaks: 19
15.02292652 1.609539544
25.00727645 1.982756209
[truncated: 800,788 more chars]
