# Supplementary material for: Ion mobility collision cross-section atlas for known and unknown metabolite annotation in untargeted metabolomics
Source: Nat Commun. 2020 Aug 28;11:4334. doi: 10.1038/s41467-020-18171-8 (PMC7455731; doi:10.1038/s41467-020-18171-8)
Supplement: Supplementary file 8 — Supplementary Data 5 [file 41467_2020_18171_MOESM8_ESM.zip › 01_positive_mode/L0826/cfmid_result.txt]

1 0.31578947 YMJBFKLBDDDBMS-UHFFFAOYSA-N NC1=NC=C2NC(=O)N(COCCO)C2=N1
2 0.21052632 MKUXAQIIEYXACX-UHFFFAOYSA-N C1=NC2=C(N1COCCO)NC(=NC2=O)N
3 0.16666667 RGAPZOUEBKAJOU-UHFFFAOYSA-N CCOC(=O)CNC(O)=NCCCl
4 0.15384615 BERDCLVZAXJHML-UHFFFAOYSA-N COCC1(O)OC(C(C1O)O)C(=O)O
5 0.13793103 BCKVKFDMEFBSNF-UHFFFAOYSA-N COCC(C(C(C(=O)C(=O)O)O)O)O
6 0.13793103 SBNBUOUTTJHDJS-UHFFFAOYSA-N COCC(C(C(=O)C(C(=O)O)O)O)O
7 0.10526316 KLCKUJMHTNSQBS-UHFFFAOYSA-N CCOC1=CC=C(C=C1)C1=CC(N)=NN1
8 0.10526316 MDSGXPXOVDEBFT-UHFFFAOYSA-N NC1=C2NC(=O)N(CC(O)CO)C2=NC=N1
9 0.10526316 BCYNGPCWTZURNL-UHFFFAOYSA-N NC1=C(C#N)C(=CC=C1)N1CCOCC1
10 0.10526316 SGPHQOYVHNDGIK-UHFFFAOYSA-N CC(C)N1C=CC=C(C2OCCO2)C1=S
11 0.10526316 CDYVTVLXEWMCHU-UHFFFAOYSA-N CCOC(=O)C1=C(N)SC2=C1CCCC2
12 0.10526316 KLYDWMHKPCZUCD-UHFFFAOYSA-N CCOC(=O)C1CCC2=C(C1)N=C(C)S2
13 0.10526316 ZEJSSOYUBQMVHC-UHFFFAOYSA-N NC1=NC(=O)C2=C(N1)N=CN2COCCO
14 0.10526316 BIELEFDEFYYZQY-UHFFFAOYSA-N C1CN(CCO1)C1=CN=C2NC=CC2=C1
15 0.10526316 ZJKWURBEBFCCSV-UHFFFAOYSA-N CC1=CN2C(=NC3=CC=CC=C3C2=O)N1CCO
16 0.10526316 DYERGUDBIQHVKO-UHFFFAOYSA-N C1CN(CCO1)C1=NC2=CC=CC=C2N1
17 0.10526316 GLPUVPKXMFGLJP-UHFFFAOYSA-N CCOC1=CC=CC=C1C1=CC(N)=NN1
18 0.10526316 OPVNUNHAHWTMGS-UHFFFAOYSA-N C1CN(CCO1)C1=CN=C2C=CC=CN12
19 0.10526316 ZFRALOPNZCFSBA-UHFFFAOYSA-N NC1=C(C=CC(=C1)C#N)N1CCOCC1
20 0.10526316 UWCACOXRVYDNEE-UHFFFAOYSA-N NC1=NC(=O)C2=C(N1)N(OCCCO)C=N2
21 0.1 GPPCHCCJERMKCZ-UHFFFAOYSA-N CCOC(=O)C1=CC2=C(CCNCC2)S1
22 0.1 BCVCOUNZPQKBNI-UHFFFAOYSA-N CCOC(=O)C1=C(NC)C=CC(SC)=C1
23 0.095238095 YWZSCOCJXZRUOJ-UHFFFAOYSA-N CCOC(=O)C(C)(C)SC1=CC=CC=N1
24 0.095238095 QDXXBMMHWODBSF-UHFFFAOYSA-N CCOC(=O)C1=CSC(=N1)C1CCCC1
25 0.095238095 DGQHHBMWVOYSHU-UHFFFAOYSA-N CCOC(=O)C(SCC)SCC
26 0.095238095 DLINNRRDNZZRHH-UHFFFAOYSA-N OCCOC1=CC=C(C=C1)N=NC1=CC=NC=C1
27 0.090909091 VYSGFQXYHXAYLY-UHFFFAOYSA-N OCCOCn1cnc(c1N=C(N)N)C(=O)O
28 0.090909091 GRDLQPZISVWIFK-UHFFFAOYSA-N CCOC(=O)C1=CC(CSC)=C(N)C=C1
29 0.090909091 LYROBFYWWQPZJZ-UHFFFAOYSA-N COC(=O)CC(C)=NCCC1=CSC=C1
30 0.090909091 DXLCLVIXNDYPEH-UHFFFAOYSA-N CCOC(=O)C(N=C=S)=C1CCCCC1
31 0.086956522 GJVPCDFIONXIES-UHFFFAOYSA-N COC1C(O)C(OC1(O)CO)C(=O)O
32 0.086956522 LCUXJCWDRPBSJS-UHFFFAOYSA-N OP(=O)CCC(C(=O)N)NC(=O)C
33 0.086956522 MWKRJELNBCSJGI-UHFFFAOYSA-N CCOC(=O)C1=CC=C(CCC(O)CN)S1
34 0.083333333 JBFBZKMGCOZJKS-UHFFFAOYSA-N OCC1(OC)OC(C(C1O)O)C(=O)O
35 0.083333333 LACJTCSWNGAVIK-UHFFFAOYSA-N CCOC(=O)N(C)CCC(O)C1=CC=CS1
36 0.08 BWSIYRUAWKPEPF-UHFFFAOYSA-N O=CCSC(=O)C1C(O)CC2N(C1CC2)C
37 0.08 GXFCENYLTXILIZ-ODYTWBPASA-N COC(=O)C=Cc1ccc(C=C/C)s1
38 0.08 GOVMTCLIHDDYDE-UHFFFAOYSA-N OCCOCn1cncc1N=C(NC(=O)O)N
39 0.08 GXFCENYLTXILIZ-KPDBFRNYSA-N COC(=O)C=C/c1ccc(C=C/C)s1
40 0.076923077 ZFKVPMWVRYXIKS-UHFFFAOYSA-N OCC(C1OCC(C1O)O)(C(=O)O)O
41 0.076923077 IXVMSIPWSDJMDA-UHFFFAOYSA-N COC(C(C(=O)C(=O)O)O)C(CO)O
42 0.076923077 UOKDPAAQNNWFSY-UHFFFAOYSA-N COC(=O)CCC1=CC=C(S1)C#CC
43 0.076923077 YTSYRURFDCUYNN-UHFFFAOYSA-N OCC(C(C(=O)C(C(=O)O)O)OC)O
44 0.076923077 HMUOTUPANJHESB-UHFFFAOYSA-N COC(OC)[SiH2]CCSC(C)=O
45 0.074074074 BHQVQMRAEMGROI-UHFFFAOYSA-N OCC(C(C(C(=O)C(=O)O)O)O)OC
46 0.074074074 MUGCFOWOLGEIAF-UHFFFAOYSA-N COC(C(C(=O)C(C(=O)O)O)O)CO
47 0.074074074 HUEHJINYZAUSMK-UHFFFAOYSA-N NC(=O)C(O)C(O)C(O)C(O)C(O)CO
48 0.074074074 JNIQBPHJIAOMQU-UHFFFAOYSA-N OC(C(C(C(C(=O)O)O)O)O)C(=O)C
49 0.071428571 HVXLPOUHPBGOQA-UHFFFAOYSA-N COCC(=O)C(C(C(C(=O)O)O)O)O
50 0.071428571 PSNPDLROZIPTSJ-UHFFFAOYSA-N OC(C(=O)C(C(C(O)C)O)O)C(=O)O
51 0.064516129 AYQNHIGBDYZXKJ-UHFFFAOYSA-N CNC(=S)NNCNNC(=S)N
52 0.055555556 ISGGQDUQNNOMLL-UHFFFAOYSA-N CCCSCCSCCC(O)=O
53 0 IFQZEERDQXQTLJ-NSHDSACASA-N O=C1CNC(=O)[C@H](Cc2c[nH]c3ccccc23)N1
54 0 LZGCVIUPESLOQP-UHFFFAOYSA-N CN1NC(=O)NC(=C1c2ccccc2)C
55 0 CZDIEIIRCFVGQI-LQTRLPCKSA-N CC1(O)C(O)C(O)C(O)OC1C(=O)O
56 0 RLFWWDJHLFCNIJ-UHFFFAOYSA-N CN1N(C(=O)C(=C1C)N)c2ccccc2
57 0 JGBBLBKQDYFRIK-BQYQJAHWSA-N CSC=CC(=O)OCc1ccccc1
58 0 ZJGUJURDBTVWPS-UHFFFAOYSA-N CN1C(=O)NC(=O)C2=C1N(C)C(=O)C=N2
59 0 WGLLPAPKWFDHHV-IQKRMLQVSA-N COC1C(O)C(O)C(O)OC1C(=O)O
60 0 ORDWJFLEEAHMJF-UHFFFAOYSA-N NNC(=O)CCc1c[nH]c2ccccc12
61 0 SRMZEDJVEFZIQU-UHFFFAOYSA-N COc1nc2cccnc2nc1C(C)C
62 0 DPQDMOJDPDMIPE-UHFFFAOYSA-N CN1C(=O)C(=NC2=C1NC(=O)NC2=O)C
63 0 WGLLPAPKWFDHHV-UHFFFAOYSA-N COC1C(O)C(O)C(OC1C(=O)O)O
64 0 DICCNWCUKCYGNF-UHFFFAOYSA-N COC(=O)C1OC(O)C(C(C1O)O)O
65 0 LHIGJHOTZAXXCG-UHFFFAOYSA-N COC1C(O)C(OC(C1O)O)C(=O)O
66 0 RVAKLKAQPPMHIV-UHFFFAOYSA-N COC1C(O)OC(C(C1O)O)C(=O)O
67 0 DIRUEFWEWMZQIU-UHFFFAOYSA-N OC(=O)CC(C(C(=O)O)C(O)O)(O)C
68 0 UKBMVFVRKMGKAV-UHFFFAOYSA-N OCC(C(C(=O)C(C(=O)OC)O)O)O
69 0 KWODCZIIEVEZBV-UHFFFAOYSA-N COC(C(=O)C(C(CO)O)O)C(=O)O
70 0 NGZWHPWNKXZCBT-UHFFFAOYSA-N CC(C(=O)O)CCC(CCS)S
71 0 PDYMCBRGMDRAPX-UHFFFAOYSA-N Cn1c(=O)[nH]c2c1cc(cn2)c1ccccc1
72 0 VPFDPBMZMKAUCG-UHFFFAOYSA-N O=CC(C(C(C(=O)C(CO)O)O)O)O
73 0 OWSYDQBFBGTHQD-UHFFFAOYSA-N OCC(C(C(C(=O)C(C=O)O)O)O)O
74 0 JOJOXDQBASNEFY-UHFFFAOYSA-N OCC(=O)C(C(C(=O)C(CO)O)O)O
75 0 CPHKXNSMXUHZOE-UHFFFAOYSA-N OCC(C(C(=O)C(=O)C(CO)O)O)O
76 0 GYLNCJPMCCUCBO-UHFFFAOYSA-N OCC(C(=O)C(C(=O)C(CO)O)O)O
77 0 NUGPKBKPJYDLEK-UHFFFAOYSA-N OCC(C(C(C(=O)C(=O)CO)O)O)O
78 0 KGTNMZDGNIOJMT-UHFFFAOYSA-N OCC(C(=O)C1OC(C(C1O)O)O)O
79 0 IZCDFGKHNXONGK-UHFFFAOYSA-N OCC(C(=O)C1(O)OCC(C1O)O)O
80 0 MEIHSTLNYJYRIQ-UHFFFAOYSA-N OCC(C(=C(C(=O)C(CO)O)O)O)O
81 0 MWAHXQAAOPSLNW-UHFFFAOYSA-N OCC(C(C(C(=O)C(=CO)O)O)O)O
82 0 SMEQWTIWHQPCNA-UHFFFAOYSA-N OC(C(C(C(=O)O)(O)C)(C(=O)O)C)O
83 0 SKSAQSKDOKBUAR-UHFFFAOYSA-N N#Cc1c(=O)[nH]c(c(c1C)c1ccncc1)C
84 0 DJIVFYYAGSEEHN-UHFFFAOYSA-N N#Cc1cc(c([nH]c1=O)C)c1ccncc1C
85 0 QFXODFMMECIZAR-UHFFFAOYSA-N N#Cc1cc(c2ccncc2)c(n(c1=O)C)C
86 0 GTRYHZQMTGFGMA-UHFFFAOYSA-N N#Cc1cc(c2ccnc(c2)C)c([nH]c1=O)C
87 0 MPJYHLVTLDKPEJ-UHFFFAOYSA-N OC(=O)C1CNc2c(N1)c(O)nc(=N)n2C
88 0 WZSFVSGNBVIOHU-UHFFFAOYSA-N COc1nc(=N)[nH]c2c1NC(CN2)C(=O)O
89 0 NCODSNRJRWKLLI-UHFFFAOYSA-N NC(=S)NNCNN(C(=S)N)C
90 0 YTRJWNOWDFJAAT-UHFFFAOYSA-N NC(=S)NNCN(NC(=S)N)C
91 0 SIXRAVGMZNFUDO-UHFFFAOYSA-N NCCSC(=O)C(Cc1ccccc1)O
92 0 VKDHYOKLZVUVAQ-UHFFFAOYSA-N OCOC1C(O)C(O)C(C(=O)C1O)O
93 0 YLENAKUZQMDECP-UHFFFAOYSA-N Nc1ccc2c(c1)nc1c(c2N)cc(cc1)O
94 0 AKYHFYNCZNOXIX-UHFFFAOYSA-N COC1C(O)OC(=O)C(C(C1O)O)O
95 0 SVBRFIWRXJKZNL-UHFFFAOYSA-N COC1C(O)C(O)C(OC(=O)C1O)O
96 0 ATVNMIUJXABKJC-UHFFFAOYSA-N CN1CC(Nc2c1nc(N)[nH]c2=O)C(=O)O
97 0 MKMBRIFDBNFZHH-UHFFFAOYSA-N CN1C(CNc2c1c(=O)[nH]c(n2)N)C(=O)O
98 0 UWGJCKGSIDQBGT-UHFFFAOYSA-N OC(=O)C1CNc2c(N1)c(=O)n(c(n2)N)C
99 0 DFBXXFJABWFXBO-UHFFFAOYSA-N CNc1nc2NCC(Nc2c(=O)[nH]1)C(=O)O
100 0 JSCQJXKULWIARJ-UHFFFAOYSA-N COC(=O)C1CNc2c(N1)c(=O)[nH]c(n2)N
101 0 KETHWFZHNMTSCC-UHFFFAOYSA-N COCC(N(c1c(C)csc1C)C(=O)O)C
102 0 ASCTUQVXDWKSJV-UHFFFAOYSA-N OCC(C(C(C(C(=O)O)(CO)N)O)O)O
103 0 PXOVYOPOXILLFD-UHFFFAOYSA-N OCC1OC(O)(CO)C(=O)C(C1O)O
104 0 MWZZLSIDOWLLGO-UHFFFAOYSA-N OCC1OC(O)(C=O)C(C(C1O)O)O
105 0 BTYPFEHIUPNEFF-UHFFFAOYSA-N OCC1OC(O)(CO)C(C(=O)C1O)O
106 0 OLPSSERXFNDZSF-UHFFFAOYSA-N OCC1OC(O)(CO)C(C(C1=O)O)O
107 0 QASGHXCTKWQFJE-UHFFFAOYSA-N O=CC1OC(O)(CO)C(C(C1O)O)O
108 0 ZXJFKSMSYAICEK-UHFFFAOYSA-N OCC1OC2(O)C(OC(C1O)C2O)O
109 0 PCNOYJXDHHQDPT-UHFFFAOYSA-N OCC1OC2(O)COC(C1O)(C2O)O
110 0 CCBDWZOOQOHXIF-UHFFFAOYSA-N OCC1OC2(OC1(O)C(C2O)O)CO
111 0 NZEHVFQELLCLSD-UHFFFAOYSA-N OCC1OC2(O)C(OC1C(C2O)O)O
112 0 QPISKYSMQDMBMN-UHFFFAOYSA-N OCC1OC2(O)COC1(O)C(C2O)O
113 0 XFRNDTOTFCHRFE-UHFFFAOYSA-N OCC1OC(O)(CO)C(=C(C1O)O)O
114 0 SFQWNAIQPHONBD-UHFFFAOYSA-N OCC1OC(O)(CO)C(C(=C1O)O)O
115 0 AZQFUTYXKBXKPJ-UHFFFAOYSA-N OC(=O)CCC(C(C(C(=O)O)O)O)O
116 0 BXCGRQYTVOBGPQ-UHFFFAOYSA-N OC(=O)CCCC(C(=O)O)(C(O)O)O
117 0 QNCACYLJYJDQSM-UHFFFAOYSA-N OC(=O)C(CCC(C(=O)O)C(O)O)O
118 0 ZJOCPMJVJRQZEO-UHFFFAOYSA-N CC1OC(O)C(C(C1O)O)(O)C(=O)O
119 0 FWXHUDOMSAFCBI-UHFFFAOYSA-N OCC(C(=O)C(C(CC(=O)O)O)O)O
120 0 ITVBGADMMXVRER-UHFFFAOYSA-N OC(C(C(C(=O)O)(C)C)(C(=O)O)O)O
121 0 KCUIVAQFNSIAFG-UHFFFAOYSA-N COC(=O)C(C(C(C(=O)CO)O)O)O
122 0 YZILQWBKAIRJHX-UHFFFAOYSA-N OCC(=O)C(C(C(C(=O)O)OC)O)O
123 0 JAAVQDPFXFZEII-UHFFFAOYSA-N COC(C(C(=O)O)O)C(C(=O)CO)O
124 0 HSDAXSHURZEDBR-UHFFFAOYSA-N COC(C(C(C(=O)O)O)O)C(=O)CO
125 0 FBMOOAARYJYPMC-UHFFFAOYSA-N OCC(C(=O)O)CC(C(=O)O)C(O)O
126 0 SFOXUIWZTSTZLB-UHFFFAOYSA-N OCC(C(=O)O)(C(O)O)CCC(=O)O
127 0 FHTWPTWNZYCJOD-UHFFFAOYSA-N OCC12OC(C(O1)O)C(C(C2O)O)O
128 0 UNSKAUSCLTVFGO-UHFFFAOYSA-N COC(=O)C(C(C(C(C=O)O)O)O)O
129 0 JLSKPBDKNIXMBS-VIFPVBQESA-N C1=CC=C2C(=C1)C(=CN2)C[C@@H](C(=O)N)N
130 0 GAWGHLSOUSXQNX-UHFFFAOYSA-N O=CC(C(C(C(C(=O)O)OC)O)O)O
131 0 QGGOCWIJGWDKHC-UHFFFAOYSA-N O=CC(C(C(C(C(=O)O)O)OC)O)O
132 0 XBWZJBAVAXWBED-UHFFFAOYSA-N O=CC(C(C(C(C(=O)O)O)O)OC)O
133 0 HCQISUFWFYMWKK-UHFFFAOYSA-N COC(C(C(C(C(=O)O)O)O)O)C=O
134 0 UCRBNMVSPAARSR-UHFFFAOYSA-N OC1C2COC(O2)(C(C1O)O)C(O)O
135 0 ILUQDOUDHSXHID-UHFFFAOYSA-N OC(=O)c1cn(c2c1c(=O)[nH]c(n2)N)C
136 0 KANQAUJQLDKGRZ-UHFFFAOYSA-N OC(=O)c1c[nH]c2c1c(=O)n(c(n2)N)C
137 0 QBYZJIBFYDLQHA-UHFFFAOYSA-N CNc1[nH]c(=O)c2c(n1)[nH]cc2C(=O)O
138 0 FHMUCIMKGKBUKF-UHFFFAOYSA-N COC(=O)c1c[nH]c2c1c(=O)[nH]c(n2)N
139 0 KPHIBLNUVRGOGU-UHFFFAOYSA-N COC(=O)C(=O)C(C(C(CO)O)O)O
140 0 YRQFCWUOSHQXNV-UHFFFAOYSA-N COC(C(=O)C(=O)O)C(C(CO)O)O
141 0 PQIHVSJHPDHEOX-UHFFFAOYSA-N CCC(C(C(=O)O)O)(C(=O)O)C(O)O
142 0 IGIMAFKHCVHOPV-UHFFFAOYSA-N CCC(C(C(=O)O)(C(O)O)O)C(=O)O
143 0 LVRIRMAKAGGWQR-UHFFFAOYSA-N OCC(C(C(CC(=O)C(=O)O)O)O)O
144 0 FMRFYBAGJDOHAJ-UHFFFAOYSA-N OC1C(O)C(C(=O)O)C(C(C1O)O)O
145 0 HKFGOWYORRSXQZ-UHFFFAOYSA-N OC1CC(O)C(C(C1O)O)(O)C(=O)O
146 0 CIKPPIUMCDMFNZ-UHFFFAOYSA-N OCC(CC(C(=O)O)(CC(=O)O)O)O
147 0 DMBFFDMCJGRWHA-UHFFFAOYSA-N OC(C(CC(C(=O)O)(O)C)O)C(=O)O
148 0 YAXILTDWYUMSGI-UHFFFAOYSA-N COC1C(OC(C1O)(O)CO)C(=O)O
149 0 QSBPPXINUQSAMU-UHFFFAOYSA-N COC(=O)C1OC(C(C1O)O)(O)CO
150 0 BOFXVYGDIRCHEQ-UHFFFAOYSA-N COC1OC(C(=O)O)C(C(C1O)O)O
151 0 RGLSPJBDZRAARM-UHFFFAOYSA-N CCCC=CC(=O)SCCNC(=O)CC=O
152 0 KODQLQFISIIXHJ-UHFFFAOYSA-N CC(C(C(C(C(=O)O)O)C(=O)O)O)O
153 0 HNCVPCSZXZQWHG-UHFFFAOYSA-N OCC1OCC(C(C1O)(O)C(=O)O)O
154 0 MTNHERCZHBRCJQ-UHFFFAOYSA-N OCC1OC(C(=O)O)C(C(C1O)O)O
155 0 XNENMFRYQYGHSW-UHFFFAOYSA-N O=C1N2CCCC2=NC2(C1C=CC=C2)N
156 0 MTEXAZSEEUZDJL-UHFFFAOYSA-N NC1C=Cc2c(C1)nc1n(c2=O)CCC1
157 0 ZCKVWAYTDKSFDT-UHFFFAOYSA-N NC(=O)CNC(=O)C=Cc1c[nH]c2c1cccc2
158 0 FYKCWBQYDLCBDL-UHFFFAOYSA-N OCC(NC(C(=O)O)C(O)O)(CO)CO
159 0 SHWBMOPCTLFYKR-UHFFFAOYSA-N Nc1ccc2c(c1)nc1c(c2)C=CC(C1O)(N)O
160 0 RRHKNCKOKCGOTR-UHFFFAOYSA-N NC1=Cc2nc3cc(N)ccc3cc2C(C1O)O
161 0 YGRFYOBXWQWUCE-UHFFFAOYSA-N NC1=CC2(C(C=C1)(O)C=c1c(=N2)cc(cc1)N)O
162 0 DSPQVNKHZYTJDQ-UHFFFAOYSA-N Nc1ccc2c(c1)nc1c(c2)cc(c(c1)N)O
163 0 DNKFAPQQLDZEDR-UHFFFAOYSA-N Nc1ccc2c(c1)nc1c(c2)ccc(c1O)N
164 0 DXIBQQAPZHXNDC-UHFFFAOYSA-N Nc1ccc2c(c1)nc1c(c2)c(O)cc(c1)N
165 0 KKKYRANCRKCGDB-UHFFFAOYSA-N Oc1c2ccc(cc2nc2c1ccc(c2)N)N
166 0 ILGOFLNNSPTXRM-UHFFFAOYSA-N NC1=Cc2nc3cc(N)ccc3cc2C2C1O2
167 0 SBRCHTJAAGPMCC-UHFFFAOYSA-N Nc1ccc2c(c1)nc1c(c2)C=CC2(C1O2)N
168 0 RFHRKMXUOJCCSA-UHFFFAOYSA-N NC1=CC23C(C=C1)(O3)C=c1c(=N2)cc(cc1)N
169 0 YJNBDHILHVMQAP-UHFFFAOYSA-N NC1=CC2=Nc3c(C4C2(C=C1)O4)ccc(c3)N
170 0 NUASNNPPEJMFOP-UHFFFAOYSA-N ONc1ccc2c(c1)nc1c(c2)ccc(c1)N
171 0 QBMMCSSFNUUMPI-UHFFFAOYSA-N OCC1(O)C(O)C(O)C(C(=O)C1O)O
172 0 YTTFFNAIFFNRFN-UHFFFAOYSA-N OC1C(=O)CC(C(C1O)O)(O)C(O)O
173 0 HFIGAXWRVYPEIB-UHFFFAOYSA-N OCC1(O)COC(=O)C(C(C1O)O)O
174 0 BDJGQLQLCUPDNO-UHFFFAOYSA-N Cc1ccncc1C1CCC=CN1N=O
175 0 QPTQOUPTCZDSGX-UHFFFAOYSA-N O=NN1C=CCCC1c1cncc(c1)C
176 0 LXWDLMIVRCGLGH-UHFFFAOYSA-N Cc1ncccc1C1CCC=CN1N=O
177 0 OLAAJBLGYVATPW-UHFFFAOYSA-N O=NN1C=C(C)CCC1c1cccnc1
178 0 TYLATIJJUNJVBY-UHFFFAOYSA-N CCC(C(C(=O)O)C(O)O)(C(=O)O)O
179 0 IHGZLXHKYHPSBG-UHFFFAOYSA-N O=CNc1[nH]c(=O)n(c(=O)c1NC#C)C
180 0 XAXDWMLVBMIIKK-UHFFFAOYSA-N O=CNC1(N)NC(=O)N(C(=O)C1NC(=O)C)C
181 0 AVFMEUATDZYKJU-UHFFFAOYSA-N CCCC(=O)CC(=O)SCCNC(=O)C=C
182 0 QZOKACYVEUKVQI-VBKFSLOCSA-N O/N=C/1\C=CC(C=C1)NNC(=O)c1ccccc1
183 0 WTRWKVHOAIPXIR-KAMYIIQDSA-N ONC1C=C/C(=N/NC(=O)c2ccccc2)/C=C1
184 0 UGELRFPLZYQRDM-UHFFFAOYSA-N O=CC(C(C(C(C(C=O)O)O)O)O)O
185 0 HZOCSURBKTZDLB-UHFFFAOYSA-N OCC(=O)C(C(C(C(C=O)O)O)O)O
186 0 IRHNEJUDPDGXFB-UHFFFAOYSA-N OCC(C(C(=O)C(C(C=O)O)O)O)O
187 0 OZEQVNURZLATKZ-UHFFFAOYSA-N OCC(C(C(C(C(=O)C=O)O)O)O)O
188 0 LUIMYSHPCQSTTD-UHFFFAOYSA-N O=CC(C(C1OC(C(C1O)O)O)O)O
189 0 OAASMSZNVNZYSQ-UHFFFAOYSA-N O=CC(C1OC(C(C1O)O)(O)CO)O
190 0 WSQPFFPZNDEYJN-UHFFFAOYSA-N OCC(C1(O)OC(C(C1O)O)C=O)O
191 0 RRWFWJSKWLCYGN-UHFFFAOYSA-N O=CC(C(C1(O)OCC(C1O)O)O)O
192 0 WKYOROFNNOSFOE-UHFFFAOYSA-N O=CC(C1(O)OC(C(C1O)O)CO)O
193 0 VDBRQVZPDJQQED-UHFFFAOYSA-N OCC(C1OC(C(C1O)O)(O)C=O)O
194 0 ATZMXANLYVIIES-UHFFFAOYSA-N O=CC(C1OC(O)C(C(C1O)O)O)O
195 0 SWBWJDWCTNYFEN-UHFFFAOYSA-N O=CC(C1(O)OCC(C(C1O)O)O)O
196 0 HCWGHLWEMSQYAN-UHFFFAOYSA-N OCC(C(C(C(=C(C=O)O)O)O)O)O
197 0 LFNNNLSRNVALKM-UHFFFAOYSA-N O=COC1OC(CO)C(C(C1O)O)O
198 0 SRMFYAUOXLOEPF-UHFFFAOYSA-N ON=C1CCC(=NNC(=O)c2ccccc2)C=C1
199 0 UWVKYKFDNOTGLJ-ILYHAJGMSA-N O/N=C/1\C=C/C(=N/NC(=O)C2CC=CC=C2)/C=C1
200 0 KOLQXVQKPAKMJH-ILYHAJGMSA-N O/N=C/1\C=C/C(=N/NC(=O)C2=CC=CCC2)/C=C1
201 0 WXJBWZBHQKGKRO-ILYHAJGMSA-N O/N=C/1\C=C/C(=N/NC(=O)C2=CCCC=C2)/C=C1
202 0 SWIBCCOQOFWIAI-UHFFFAOYSA-N OCC(C(C(C(C(=O)O)C=O)O)O)O
203 0 ZXXLRSITRNAEBO-UHFFFAOYSA-N CC(C1OC(C(C1O)(O)C(=O)O)O)O
204 0 ZJXOIMBJNJNSHS-UHFFFAOYSA-N NC(=O)CCNC(=O)c1ccc2c(n1)cccc2
205 0 DUMKULSJJXTNCY-UHFFFAOYSA-N OCC1(O)CC(=O)OC(C(C1O)O)O
206 0 OLBQNCISLUABGO-UHFFFAOYSA-N OC1CC(O)(C(=O)O)C(C(C1O)O)O
207 0 JBPWDTQELHPIPV-UHFFFAOYSA-N O=C(NN1CCC=CC1)C1=CC=NC=C1
208 0 SZOFIRPATPUCFF-UHFFFAOYSA-N CN(C)C1=NC2=CC=CC=C2NC(=O)C1
209 0 HAUAUBDMIPKBFI-UHFFFAOYSA-N CN1C(=CN=C1[N+]([O-])=O)C(C)(C)OC(=O)NN
210 0 YCDLTWDQNHQKPG-UHFFFAOYSA-N FC1=CC=CC(CNC2=NC=NC3=C2NC=N3)=C1
211 0 SVDAGORERCSAIV-UHFFFAOYSA-N CCN(CCS(O)(=O)=O)C1=CC=CC(C)=C1
212 0 XWLMPRJXECQYAT-UHFFFAOYSA-N COC1=CC=CC(=N1)C1=NC2=CC=CC=C2N1
213 0 HDPUXXJYPRMZKJ-UHFFFAOYSA-N C1CN=C(NN2CCC3=CC=CC=C23)O1
214 0 KQFGHYBXDCDMRG-UHFFFAOYSA-N CN(C)CN1C=Nc2ccccc2C1=O
215 0 UIZDYVYEZDNKCR-UHFFFAOYSA-N CN1C=CC(=O)N2N=C(C=C12)C1=CC=CC=C1
216 0 VIMQPWODCNLTIN-UHFFFAOYSA-N COc1ccc2N3CCCN=C3Nc2c1
217 0 MWRJSSGQTGTSKH-UHFFFAOYSA-N CNC1=NN(CC1)C1=CC=CC(=C1)C(F)(F)F
218 0 MHYIZODTUWUALB-UHFFFAOYSA-N CN1C(=O)N(C2=CC=CC=C12)C1=CC=CC=N1
219 0 SLOZZSUAGFSGIC-UHFFFAOYSA-N NCC1=C(F)C(F)=C(CN)C(F)=C1F
220 0 NALBNRYDQPVIQB-UHFFFAOYSA-N CC1N(C)N(C(=O)C1=N)C1=CC=CC=C1
221 0 NIBBZUCSEIXLBU-UHFFFAOYSA-N O=C(CCN1CCOCC1)c1cccs1
222 0 NALBNRYDQPVIQB-UHFFFAOYSA-N CC1N(C)N(C(=O)C1=N)C1=CC=CC=C1
223 0 AZFXZBBJFCADOP-UHFFFAOYSA-N COC1=C(OC)C=C2N=CC3=NC=CN3CC2=C1
224 0 FILFKVYGTQUQGT-UHFFFAOYSA-N CCN=NCC1=CC(C(O)=O)=C2C=CC=CC2=N1
225 0 HZTUIHZIQKFSIL-UHFFFAOYSA-N CC1=NC2=CC=CC=C2N1CCC(N)=O
226 0 QNWAJWKCRFWJDQ-UHFFFAOYSA-N CN1CCC(CC1)(C(O)=O)C1=CC=CS1
227 0 HLWWEFGUYARDQQ-UHFFFAOYSA-N CCCCOC(=O)N(CCCl)N=O
228 0 BGMJQNHBBPAADW-UHFFFAOYSA-N NC1=C2N=CN(CC3=CC=CC=C3)C2=NC(F)=N1
229 0 SWKWFVUPJOATMR-UHFFFAOYSA-N NC1=C(C(=NC=N1)N1CCOCC1)[N+]([O-])=O
230 0 KZAZKCUPERCWGD-UHFFFAOYSA-N CC(C)(C)SC1CCS(=O)(=O)C1
231 0 KXRNTXGADSNVIH-UHFFFAOYSA-N COC1=NC=NC2=C1N=CN2CC(O)=O
232 0 QABSSTSJJHIBRV-UHFFFAOYSA-N CC(C)C1=CC(=C(C)C=C1)S(=O)(=O)NCO
233 0 ZMRWIPXKOQXOBE-UHFFFAOYSA-N CN(CCC#N)C(=O)NC1=CC=CC=C1
234 0 XGXAUAZUWFYZPB-UHFFFAOYSA-N CC(C)C1OC(=O)C2=CC=CC=C2S1
235 0 XCTGPJJXONJDTR-UHFFFAOYSA-N CCOC1=CC=C(NC(=O)SCC)C=C1
236 0 RXKAMACKHPSYRK-UHFFFAOYSA-N NC(=O)N(CCC#N)CC1=CC=CC=C1
237 0 GZNDAAWJNGRVMZ-UHFFFAOYSA-N CC1=CC(=O)C2C=NN(C2=N1)C1=CC=CC=C1
238 0 MKWZIJJOHBDENE-UHFFFAOYSA-N OC(=O)CCN1C=NC2=C1NC=NC2=O
239 0 GAUHBBJWYNSIJC-UHFFFAOYSA-N CCOC(=O)C1=CN=C(N)N=C1C1=CC=CC=C1
240 0 DSAKISLNJIPFJH-UHFFFAOYSA-N CC(=O)OC1CCSC2=CC=CC=C12
241 0 HMIUWTTYFTYNGH-UHFFFAOYSA-N NC1=CC2=C(NC(=O)C3=CC=CC=C23)C(N)=C1
242 0 OQYXPCXXWCNTAB-UHFFFAOYSA-N CC1=CC=C(C=C1)S(=O)(=O)N1CC1(C)C
243 0 MDTCBXNMVJATBJ-UHFFFAOYSA-N NC1=CC2=C(C=C1)C1=C(C=C(N)C=C1)C(=O)N2
244 0 DWVGGEAHUXUKQI-UHFFFAOYSA-N CC1(NC(=O)N(CCC#N)C1=O)C1=CC=CC=C1
245 0 QDLDREBTKRYEQB-UHFFFAOYSA-N CN1N(C(=O)C=C1C)C1=CC=C(N)C=C1
246 0 BDFKILCKIHZXQF-UHFFFAOYSA-N CCN1C(C)=NC2=C1C=CC(=C2)C(N)=O
247 0 MIENLRXEHUAIDH-UHFFFAOYSA-N OC1COC(=O)C(O)C(O)C(O)C1O
248 0 YATLLZNLOOJFNF-UHFFFAOYSA-N CC(=O)NC1=NC2=C(N=C(C)O2)C(=O)N1
249 0 BQURLPAGYVPTNG-UHFFFAOYSA-N CCCNC(=O)OC1=CC=C(SC)C=C1
250 0 SFXNZFATUMWBHR-UHFFFAOYSA-N N#CC(N1CCOCC1)C1=CN=CC=C1
251 0 UUAAITAGCKCEJF-UHFFFAOYSA-N CCCC(C)OS(=O)(=O)C1=CC=C(N)C=C1
252 0 OJMXBAFOIQQMMJ-UHFFFAOYSA-N N#CC(N1CCOCC1)C1=CC=CC=N1
253 0 KFAMTQFKYUXQKV-UHFFFAOYSA-N O=S1(=O)CCN(CC2=CC=CC=C2)CC1
254 0 SCZXRUYBEZZKRI-UHFFFAOYSA-N NN(CC1=CC=CC=C1[N+]([O-])=O)C1=CC=CC=C1
255 0 IFQZEERDQXQTLJ-UHFFFAOYSA-N OC1=NC(CC2=CNC3=CC=CC=C23)C(O)=NC1
256 0 GWMWUQCEIVHCRB-UHFFFAOYSA-N C1CCC(C1)ON1N=NC2=CC=CC=C12
257 0 LFDBFDNFEXIDJQ-UHFFFAOYSA-N CC(SCC1=CC=CC=C1)C(N)C(O)=O
258 0 LCDNHEKQCXCLBO-UHFFFAOYSA-N CN(C)C1(CS(=O)(=O)C1)C1=CC=CC=C1
259 0 KLBFGAJXKKMGPK-UHFFFAOYSA-N CC(C)(C)CSC1=CC=C(C=C1)[N+]([O-])=O
260 0 KANGALXCWZESAK-UHFFFAOYSA-N CN(C)C1CS(=O)(=O)C1C1=CC=CC=C1
261 0 IGEOMSNMQPFGDB-UHFFFAOYSA-N CC1C(=O)SCC1(O)C1=CC=CC=C1
262 0 DLKOXSQXUQAKRV-UHFFFAOYSA-N OC1(CCSC(=O)C1)C1=CC=CC=C1
263 0 CAMACGXEVMSAMT-UHFFFAOYSA-N COC1=CC=CC2=C1N=C(N2)C1=CC=CC=N1
264 0 HKPYVZWGPKHGCV-UHFFFAOYSA-N CC(C)COC(=O)N(CCCl)N=O
265 0 YRWWBUSMACVAIC-UHFFFAOYSA-N COC1=CC2=C(C=C1)C(C)=CC(NN)=N2
266 0 RJVISXOOYBKVMF-UHFFFAOYSA-N CNC(=O)NC1=NC(=O)N(C=C1)C(=O)NC
267 0 GIZWXQVPTJWCPD-UHFFFAOYSA-N CC1N=CN(C2=CC=CC=C2)C(=O)C1=NC(C)=O
268 0 KARSMACFCDJWPO-UHFFFAOYSA-N OCC(O)CN1C=NC2=C(NO)N=CN=C12
269 0 ZAPZKLASNBNEGZ-UHFFFAOYSA-N CC(O)CNC1=C2C=CC=CC2=NC=N1
270 0 AEVIKCWLGMVREF-UHFFFAOYSA-N O=C(N=NCC1=CC=CC=N1)C1=CC=CC=C1
271 0 DNEXHGCIKMTCOL-UHFFFAOYSA-N COC1=CC=CC(=C1)C1=CN2C=CC=NC2=N1
272 0 CKFBAZZEGYDMJV-UHFFFAOYSA-N CC(=O)C(SC1=CC=CC=C1)C(C)=O
273 0 HNEHKKRKTAPHAD-UHFFFAOYSA-N N\C(N[N+]([O-])=O)=N/C(=O)C1=CC=CC=C1
274 0 BTJMDFVCPKYWDE-UHFFFAOYSA-N O=C(N=NCC1=CC=CC=C1)C1=CC=NC=C1
275 0 VOLZQVKMAWUFBE-UHFFFAOYSA-N COC1=CC=CC2=C(NN)C=C(C)N=C12
276 0 HKZHOGJBXORQQD-UHFFFAOYSA-N CN(C)C1=C(C2=NON=C2C=C1)[N+]([O-])=O
277 0 CKLGZFAZRZPYOR-UHFFFAOYSA-N O=C(NC1=CC=CC=C1)C1=NCCCN1
278 0 IBKFNGCWUPNUHY-UHFFFAOYSA-N NC1=CC=C(C=C1)C1=NC2=C(O1)C=C(N)C=C2
279 0 KTXRRIFYWDVRQC-UHFFFAOYSA-N CC(=S)CC(=O)OCC1=CC=CC=C1
280 0 WYYZZWBSCIMDBQ-UHFFFAOYSA-N NC1=NC(=O)CN(CC2=CC=CC=C2)C1
281 0 YRBXLNGVCMGTFX-UHFFFAOYSA-N CC(CC1=CC=CC=C1)N(CC#N)N=O
282 0 LAQQJOLVFQMWPB-UHFFFAOYSA-N CC1CCN1S(=O)(=O)C1=CC=C(C)C=C1
283 0 RAKMWGKBCDCUDX-UHFFFAOYSA-N CC(NC1=NC=C(C=C1)[N+]([O-])=O)C1=CC=CC=C1
284 0 ARNVQXOIPFIQMR-UHFFFAOYSA-N O=S(=O)(C1=CCCC1)C1=CC=CC=C1
285 0 MPUQYYWAZGJZMH-UHFFFAOYSA-N OCCN1C=CN=C2C(=O)NC(=O)N=C12
286 0 QDBQYELDIPPGBA-UHFFFAOYSA-N CCC1=NC(=NN1)C1=CC=C(O1)[N+]([O-])=O
287 0 YLDDMLJKADPDOO-UHFFFAOYSA-N CCC1=NC2C(=O)NC(=O)N=C2NC1=O
288 0 KBFHZCAAMBBYBR-UHFFFAOYSA-N C[Si](C)(C)OCC1=CC=C(C=C1)[N+]([O-])=O
289 0 NXMHFOGBPMFZHN-UHFFFAOYSA-N COC1=C(N)C2=NC3=CC=CC=C3N=C2C=C1
290 0 UMGYJGHIMRFYSP-UHFFFAOYSA-N NC1=CC=C(C=C1)C1=NC2=C(O1)C=CC(N)=C2
291 0 NIEFGAPJXYGEHV-UHFFFAOYSA-N COC1=CC2=NC3=C(C=CC(N)=C3)N=C2C=C1
292 0 VFEBRDAKZGPEHA-UHFFFAOYSA-N COC1=CC=C(N)C2=NC3=CC=CC=C3N=C12
293 0 XZWVGFYDCFRPDZ-UHFFFAOYSA-N C(OC1=CC=CC=C1)N1N=NC2=CC=CC=C12
294 0 LKICFVYLSIDCDQ-UHFFFAOYSA-N OC(=O)CCN1N=CC2C1=NC=NC2=O
295 0 HLKHIJZYKGDCJM-UHFFFAOYSA-N C1CN(CCN1)C1=NC2=CC=CC=C2O1
296 0 WHSLICPSSNGCOM-UHFFFAOYSA-N O=C1NC(NC2=CC=CC=C12)C1=CC=NC=C1
297 0 PXXNKLZPFBADFO-UHFFFAOYSA-N CC(=O)C1=CC=C(S1)C#CC(C)(C)O
298 0 ZVKKVDGNHFQSNX-UHFFFAOYSA-N CC1=CC(C)=NC(NC2=CC=CC=C2C(O)=O)=N1
299 0 KMVUSIMRULJODH-UHFFFAOYSA-N COC1=CC=CC=C1NC(=O)NC1=CC=NC=C1
300 0 CJQACKBFPJVQSE-UHFFFAOYSA-N O=C(N1CCOCC1)C1=CC2=NC=CN=C2C=C1
301 0 CGAFFDYYFREHLJ-UHFFFAOYSA-N CC1=CC(=O)N2NC(CC(O)=O)=NC2=N1
302 0 YHPLVWUWPHQOAW-UHFFFAOYSA-N CC1=CC(=NC2=CC(=O)NN12)C1=CC=CC=C1
303 0 CMDSZUSXVOTFLP-UHFFFAOYSA-N ON1C2=C(N=C1C1=CC=CC=C1)C(CCC2)N=O
304 0 XUEPYELDAHBGCR-UHFFFAOYSA-N CON1C2=C(CCCC2)C2=C1C=CC1=NON=C21
305 0 PYBQOOXFPKGJPP-UHFFFAOYSA-N CC1=CC(C)=NC(NC2=CC=CC(=C2)C(O)=O)=N1
306 0 YVQYEHFOENIYSU-UHFFFAOYSA-N CC1=CC(C)=NC(NC2=CC=C(C=C2)C(O)=O)=N1
307 0 IKSUMZCUHPMCQV-UHFFFAOYSA-N NC1=CC2=C(OC(=N2)C2=CC(N)=CC=C2)C=C1
308 0 VEXMZKUPOWVZOA-UHFFFAOYSA-N NC1=CC(=CC(N)=C1)C1=NC2=CC=CC=C2O1
309 0 OFALDRHRMJLQLS-UHFFFAOYSA-N CC(=O)NC1=NN(CC1)C1=CC=CC=C1
310 0 RHNGZTCFFBHLQN-UHFFFAOYSA-N O=CC1=C(N=C2C=CC=CN2C1=O)N1CCCC1
311 0 MHWWFBSFFVDUPF-UHFFFAOYSA-N NC1=C(NCC2=CN=CC=C2)C=CC(=C1)C(O)=O
312 0 QEGXPJYAQLFLGN-UHFFFAOYSA-N NC1=CC(C(O)=O)=C(NCC2=CN=CC=C2)C=C1
313 0 PNCCXVYVMZWAQH-UHFFFAOYSA-N O=CC1=NC2=CC=CC=C2C2=C1C=CC=N2
314 0 ZLLQSKNEZHGOSH-UHFFFAOYSA-N CC1=C(C)C2=C(N1)C=CC(=C2)C(=O)NN
315 0 ULADCLDYBHCFNQ-UHFFFAOYSA-N NC1=CC2=C(C=C1)N=C(N2)C1=CC(O)=CC=C1
316 0 NJISAHVJJLIVTK-UHFFFAOYSA-N CC1=C(CC(O)=O)C(=O)N2NC=NC2=N1
317 0 YMOPKPJDBNRMRC-UHFFFAOYSA-N CC1=CC(C)=C(O)C2=C1C=CC(NN)=N2
318 0 KQVFMPLFLSGVDE-UHFFFAOYSA-N COC1=CC=C(C=C1)C1=CN(C)C(N)=N1
319 0 SBBBRGAVNLQEHG-UHFFFAOYSA-N O=CC1=NC(=CC=C1)C1=CC=CC(=C1)C#N
320 0 VWHSJZHUWWEFAC-UHFFFAOYSA-N NC1=CC(=NN1CCO)C1=CC=CC=C1
321 0 CBCBTRZQTHHIST-UHFFFAOYSA-N CCN1C(C)=NC2=CC(=C(N)C=C12)C(F)(F)F
322 0 CUTKXXKVSDIVMV-UHFFFAOYSA-N CCN(C1CCCCC1)C(=O)CCl
323 0 SXAFYCXJRMPQKO-UHFFFAOYSA-N CC(=O)NC1=CC(NCCC#N)=CC=C1
324 0 NALBNRYDQPVIQB-UHFFFAOYSA-N CC1N(C)N(C(=O)C1=N)C1=CC=CC=C1
325 0 SLEUFOXJFRMHSK-UHFFFAOYSA-N CC1=C(C2=CC=NN2)C(=NO1)C1=CC=CC=C1
326 0 DZKWOMPNXDTCBV-UHFFFAOYSA-N CC1=NC2=NC(=CN2C(=O)C1)C1=CC=CC=C1
327 0 KBLCPQKUAQPOQS-UHFFFAOYSA-N CCCCCSC1=C(C=CC=N1)C(O)=O
328 0 SDEJCUPNRCXJQN-UHFFFAOYSA-N COC1=CC=C2N=C(C)C(C)=NC2=C1N
329 0 KQXXRBAHPOKDCO-UHFFFAOYSA-N OC(COC1=CC2=CC=CC=C2C=C1)CN=[N+]=[N-]
330 0 LUIZVTKJWSGSPA-UHFFFAOYSA-N C1CN(CCN1)C1=NC=CC2=C1C=CO2
331 0 JBQNYYMRDOPXBA-UHFFFAOYSA-N CC1=NN2C(C1)=NC(=CC2=O)C1=CC=CC=C1
332 0 DMERJCJHEOTUBG-UHFFFAOYSA-N [O-][N+](=O)C1=C2C=CC=NC2=C(C=C1)N1CCCC1
333 0 QLSMRFDUKLEGJW-UHFFFAOYSA-N CCOC(=O)C1=CN=C(N=C1N)C1=CC=CC=C1
334 0 BYSLVGKEWPEEPI-UHFFFAOYSA-N NC(=O)C1=C(N)C=CC(OC2=CC=C(N)C=C2)=C1
335 0 NIAUYOOLQHAXNR-UHFFFAOYSA-N O=S1(=O)CCC(C1)NCC1=CC=CC=C1
336 0 RKGDFVNGUPNAIG-UHFFFAOYSA-N CNCC1=NC(=NO1)C1=CC=CC(C)=C1
337 0 SVDAGORERCSAIV-UHFFFAOYSA-N CCN(CCS(O)(=O)=O)C1=CC=CC(C)=C1
338 0 AFTHLJYQIOKCFD-UHFFFAOYSA-N O=CC1=CN(CCC#N)N=C1C1=CC=CC=C1
339 0 AMWRJPGIOAAWNS-UHFFFAOYSA-N COC1=CC=CC=C1C1=NN(C)C(N)=C1
340 0 JEBIFRSQWFZFMT-UHFFFAOYSA-N COC1=CC=C(CN2N=CC=C2N)C=C1
341 0 NDPAXNCKZIOPJZ-UHFFFAOYSA-N COC1=CC=CC=C1CN1N=CC=C1N
342 0 QNDHHFVHVWUZQY-UHFFFAOYSA-N CC(N)C1=NC(=NO1)C1=CC=CC=C1C
343 0 UXKQDXMWEOAKMQ-UHFFFAOYSA-N CC(N)C1=NC(=NO1)C1=CC=CC(C)=C1
344 0 FTVIMNLJNZPMDZ-UHFFFAOYSA-N CN(C1CCCCC1)C(=O)CCCl
345 0 LNSIPBCCURESMW-UHFFFAOYSA-N CC1CC(C)CN(C1)C(=O)CCCl
346 0 MQALRDFLWYVZQE-UHFFFAOYSA-N CC(C)(C)C(=O)N1N=NC2=CC=CC=C12
347 0 RPVHKLUSNRRNNK-UHFFFAOYSA-N CC(=O)NC1=C(C#N)C(=CN1)C1=CC=CC=C1
348 0 SRNACQXBALMDDC-UHFFFAOYSA-N CC(=O)NC1=NC(C)=C(C#N)C2=CC=CC=C12
349 0 GDFXDJCUSZKHKI-UHFFFAOYSA-N CN1C=CC2=NC(=CC(=O)N12)C1=CC=CC=C1
350 0 GRSGFXPLGMIDCW-UHFFFAOYSA-N CCC(O)CNS(=O)(=O)C1=CC=C(C)C=C1
351 0 PPPCPXAXJIRZOP-UHFFFAOYSA-N CC(=O)N1C(N)=C(C#N)C2=C1CCCC2
352 0 ZDRTVVILQFYRPB-UHFFFAOYSA-N CCN(CC=C)S(=O)(=O)C1=CC=CC=C1
353 0 PBIMBCFTHLZFNG-UHFFFAOYSA-N CC(Cl)C(=O)N1CC(C)CC(C)C1
354 0 VSMRWFMFAFOGGD-UHFFFAOYSA-N NC1=CC2=C(C=C1)N=C(O2)C1=CC(N)=CC=C1
355 0 KYKIYEJLXULPLV-UHFFFAOYSA-N ClCCCC(=O)NC1CCCCC1
356 0 ZMIMAOBHHUTJPR-UHFFFAOYSA-N O=C1C=CC(=NN1CCC#N)C1=CC=CC=C1
357 0 YZQINLGXLRNFMN-UHFFFAOYSA-N NNC(=O)C1=CC2=C3N(CCCC3=CC=C2)C1=O
358 0 BVNYVGDYNQPBOP-UHFFFAOYSA-N CN1C2N=CC(=O)N=C2C(=O)N(C)C1=O
359 0 LJOJALLMQBUSRC-UHFFFAOYSA-N CC1=CC(C)=NC(NC(=O)C2=CC=CC=C2O)=N1
360 0 IBEYXDADRRTHEV-UHFFFAOYSA-N NC1=C(NCC2=CC=CC=C2)C=CC(=C1)[N+]([O-])=O
361 0 TYCUMVDXXCVZCS-UHFFFAOYSA-N CCOC(C=C)N1N=NC2=CC=CC=C12
362 0 LGQBMQMRZUJORE-UHFFFAOYSA-N CC(=C)CNS(=O)(=O)C1=CC=C(C)C=C1
363 0 HIRPMUJCHYRLKA-UHFFFAOYSA-N [O-]C1=NN(CC2=CC=CC=C2)C2=CC=CC=[N+]12
364 0 QBIFTLPEPZNVMA-UHFFFAOYSA-N COC(=O)C1=NN2C(=N1)N=C(C)C=C2O
365 0 CIBJQCMYTNHWPM-UHFFFAOYSA-N ClCC(=O)NC1CCCCCCC1
366 0 SURLLZFZRLZTBI-UHFFFAOYSA-N O=CC1=NC2=C(C=C1)C=CC1=C2N=CC=C1
367 0 VSGUCXYIHPQHSX-UHFFFAOYSA-N C(NC1=NC=NC2=C1NC=N2)[C-]1[C-]=[C-][C-]=[C-]1
368 0 LEIHDNGIJLYRBH-UHFFFAOYSA-N ClCCC(=O)NC1CCCCCC1
369 0 YQSZHCXCUDINAM-UHFFFAOYSA-N COC1=CC=C(C=C1)N1N=C(C)C=C1N
370 0 LCQQIOWBOMPHSJ-UHFFFAOYSA-N CC(C)C1=NC2=CC=CC=C2C(=O)N1N
371 0 CPWUEGSLUBOUGX-UHFFFAOYSA-N NC1=CC(O)=C(NC(=O)NC2=CC=CC=C2)C=C1
372 0 KSHBYFBAIQJXLI-UHFFFAOYSA-N CCC(O)C1(C)SCCCS1=O
373 0 HIYNTTVIYPASAN-UHFFFAOYSA-N CC1(C)CC(CC(C)(C)N1)C(Cl)=O
374 0 FVSVBXREHJETOB-UHFFFAOYSA-N CCCC1=C2C=CC=CC2C(N=O)=NN1
375 0 YBWQPCUHQIMZPI-UHFFFAOYSA-N CC=CCSC1=CC=CC=C1C(O)=O
376 0 BILOWTLATCIQSF-UHFFFAOYSA-N NC1=CC=C2N=C(NC2=C1)C1C=CC(=O)C=C1
377 0 WLSUZIXFNIFFMA-UHFFFAOYSA-N NC1=CC(C2=NC3=C(N2)C=CC=C3)C(=O)C=C1
378 0 PVRCUVRFRYXYFV-UHFFFAOYSA-N CCOCCO[P+](=O)OCCOCC
379 0 CMYPNXYZQOGEEF-UHFFFAOYSA-N CC(=O)CC(C)=NC1=NOC(=N1)C1=CC=CC=C1
380 0 REIKKMUTPQYVNL-UHFFFAOYSA-N COCC1=C(C(N)=NN1)C1=CC=CC=C1
381 0 OSVZDKNTAGWKQX-UHFFFAOYSA-N COC1=CC=C(C=C1)C1=NN(C)C(N)=C1
382 0 CWKKCWFXWWPOSH-UHFFFAOYSA-N COC1=CC=CC(CN2C=C(N)C=N2)=C1
383 0 XQYJBGKMIPFFJS-UHFFFAOYSA-N COC1=CC=C(C=C1)C1=CC2=NC=CN=C2N1
384 0 HMJUVXXBPJIJET-UHFFFAOYSA-N COC(=O)C=CC1=CC=C(SC)C=C1
385 0 GGIRVZBLEBZRQV-UHFFFAOYSA-N O=C(N=NCC1=CC=NC=C1)C1=CC=CC=C1
386 0 QSOPQWOPMDNJLF-UHFFFAOYSA-N CNCC1=CC(=CC=C1)C1=NOC(C)=N1
387 0 RRWDXYWBTQVTDH-UHFFFAOYSA-N CNCC1=CC=C(C=C1)C1=NOC(C)=N1
388 0 NGFHVCZCSMCBFU-UHFFFAOYSA-N CCOC1=NNC(=N1)C1=CC=C(C)C=C1
389 0 QOAPFSZIUBUTNW-UHFFFAOYSA-N CC1=CC=C(CSCC(N)C(O)=O)C=C1
390 0 CCDWRZYGBRUZLU-UHFFFAOYSA-N CCOC1=C(OCC)C=C(C=C1)C(N)=S
391 0 SZAKITLNKSSQAO-UHFFFAOYSA-N CC1=CC2=C(C=C1)N=CN=C2NCCO
392 0 OWHKJWZRPQQUBC-UHFFFAOYSA-N CN(C)N=CC=C1N=C(OC1=O)C1=CC=CC=C1
393 0 HXITYOAFXWBMLL-UHFFFAOYSA-N CCN(CCCS(O)(=O)=O)C1=CC=CC=C1
394 0 JTWMGKRGPUCZDC-UHFFFAOYSA-N C1CN2CCCC2(C1)C#CC1=NC=NO1
395 0 SOKNBWWJCIUKLP-UHFFFAOYSA-N O=C(NC1=CC=CC=C1)N=NC1=CC=CC=C1
396 0 JDGOSMKPJJSUMR-UHFFFAOYSA-N COC1=CC=CC=C1C1=NC2=C(N1)C=NC=C2
397 0 PFHUJGAJIKIZHJ-UHFFFAOYSA-N COC1=CC=CC=C1C1=NC2=C(N1)C=CC=N2
398 0 VRKMFLDBTKEGJD-UHFFFAOYSA-N CCC(C)(C[N+]([O-])=O)SC1=CC=CC=C1
399 0 RZQWPJZUMPIYGP-UHFFFAOYSA-N CC1=CC=C(C=C1)C1=NN2C(C1)=NC=CC2=O
400 0 GSSYVTMHROMKAE-UHFFFAOYSA-N OC(COC1=CC=CC2=CC=CC=C12)CN=[N+]=[N-]
401 0 ZDTAHUJMNHOIOW-UHFFFAOYSA-N O=CCCC(=O)CSC1=CC=CC=C1
402 0 YIBUHJHRURIGRW-UHFFFAOYSA-N NC1=NNC(COCC2=CC=CC=C2)=C1
403 0 HYZOFMZMAYTGRU-UHFFFAOYSA-N COC1=C(C=C(C=C1)C(C)(C)C)S(N)(=O)=O
404 0 HWKUGMWRLGPQBP-UHFFFAOYSA-N CN(C)CCOS(=O)(=O)C1=CC=C(C)C=C1
405 0 DHWBRVICRXVHFZ-UHFFFAOYSA-N CCCCN(Cl)C(=O)C(C)CC=C
406 0 PXHOROHYFQHVPA-UHFFFAOYSA-N CC(C)=C(SC1=CC=CC=C1)C(O)=O
407 0 BUFSQBVYLWPJRX-UHFFFAOYSA-N CCOC(=O)C(=C)SC1=CC=CC=C1
408 0 FBOZJZKYHGSBOM-UHFFFAOYSA-N COCC1CCCN1C(Cl)=C(C)C
409 0 XDKQAGINCACJAZ-UHFFFAOYSA-N CC1(C)OCC(CSC2=CC=CC=N2)O1
410 0 OSIDHQFVPUUVFG-UHFFFAOYSA-N CC(NS(=O)(=O)C1=CC=C(C)C=C1)C=C
411 0 YSKFQOCXOVOFNL-UHFFFAOYSA-N CCCCN(Cl)C(=O)CC(C)C=C
412 0 KELSPYHTTHWJFW-UHFFFAOYSA-N CN(C)C=NC1=NC(=O)C(C(C)=N1)[N+]([O-])=O
413 0 FHRLQQKSRHYFLG-UHFFFAOYSA-N CC(C)(C)N[Si](C)(C)OS(C)(=O)=O
414 0 WHHGGOLFHBLSQJ-UHFFFAOYSA-N CCCCCCCCN=C(Cl)C(F)(F)F
415 0 WLNOUUGCBCJSGZ-UHFFFAOYSA-N [O-][N+](=O)C1=C(C=CC(=C1)N(CC=C)CC=C)C#N
416 0 ZARALMLTEKVTGV-UHFFFAOYSA-N [O-][N+](=O)C1=C(C=C(C=C1)N(CC=C)CC=C)C#N
417 0 FELFJHZMQYCKPT-UHFFFAOYSA-N OB(O)C1=CC(C2=NNN=N2)=C(F)C=C1
418 0 NIBHQTMLDUKGPZ-UHFFFAOYSA-N CC1=CC=C(C=C1)S(=O)CC(=O)C=C
419 0 RAKMWGKBCDCUDX-UHFFFAOYSA-N CC(NC1=NC=C(C=C1)[N+]([O-])=O)C1=CC=CC=C1
420 0 QUHNTKJOQKLCLH-UHFFFAOYSA-N COC1=CC=C(C=C1)C1=NNC(C)=C1N
421 0 WSFGAOJQQBTCHL-UHFFFAOYSA-N NC1=C2N=CN(CC3=CC=C(F)C=C3)C2=NC=N1
422 0 XVHGKZFDSVECEK-UHFFFAOYSA-N CC(C)(C)N1N=C2C=CC=CC2=NC1=O
423 0 YQZSMAKADDTQKQ-UHFFFAOYSA-N NC1=NNC2=C1C(OC1=CC=CC=C1)=CC=C2
424 0 OAQYYCHPJSVGHQ-UHFFFAOYSA-N N=C1CC(=O)NC(=O)N1C1CCC2=CC=CC=C12
425 0 KKFDMFCFCPKIJQ-UHFFFAOYSA-N O=C1NC2=CC=CC=C2CN1C1=CC=NC=C1
426 0 FHLKSWUAONZQMA-UHFFFAOYSA-N COC(=O)C1=CC=CC(CC2=NN=C(N)C=C2)=C1
427 0 KBDCHSFITHQHPO-UHFFFAOYSA-N O=C1C\C(NC(=O)N1)=N/C1CCC2=CC=CC=C12
428 0 LSIWGVDWJZZPPD-UHFFFAOYSA-N CS(=O)(=O)C1=CC2=C(CCNCC2)C=C1
429 0 XRLACESVVGHFFY-UHFFFAOYSA-N C[Si](C)(C)OCC1=CC=CC=C1[N+]([O-])=O
430 0 QSZDEDWYJWMGDI-UHFFFAOYSA-N CCC(=O)NCCSC1=CC=C(O)C=C1
431 0 MZFDJGAAHITEJJ-UHFFFAOYSA-N C[Si](C)(C)OCC1=CC(=CC=C1)[N+]([O-])=O
432 0 RCKDLNPOJFRDOH-UHFFFAOYSA-N CC1=CC=C(C=C1)S(=O)(=O)NCCC=C
433 0 KWTRLHUKRZUMQD-UHFFFAOYSA-N COC1=C(OCCN=[N+]=[N-])C2=CC=CC=C2C=C1
434 0 QPJGONVSRFMVHE-UHFFFAOYSA-N CC(C)C1=CC(OC(=O)N(C)S)=CC=C1
435 0 UQNSEUAORGNVKE-UHFFFAOYSA-N C[Si](C)(C)CCOC(=O)N1C(=O)CCC1=O
436 0 BUBQUKQGHCYPCW-UHFFFAOYSA-N CC1=NC(=O)C(C#N)=C(C1)NC1=CC=CC=C1
437 0 WIMXPBFDDOFUQK-UHFFFAOYSA-N CC(=O)NC1=NC=C2C(NC3=CC=CC=C23)=C1
438 0 MBLACQCCSHJNKH-UHFFFAOYSA-N CCCCC1NS(=O)(=O)C2=CC=CC=C12
439 0 HPPCTAKNBVINHR-UHFFFAOYSA-N CCOC(C)NS(=O)(=O)C1=CC=C(C)C=C1
440 0 DHBLOCZSCPXGGC-UHFFFAOYSA-N CC1=NN2C(=CC3=CC=CC=C3C2=O)N=C1C
441 0 ONMGOZLNJYTEJK-UHFFFAOYSA-N CCCSCCOC(=O)C1=CN=CC=C1
442 0 FRCMTFYTGGZKEP-UHFFFAOYSA-N O=C1CCCC1S(=O)C1=CC=CC=C1
443 0 QNCOUANDQZRBHZ-UHFFFAOYSA-N CC(=O)CCC(=O)SC1=CC=CC=C1
444 0 YMUGQENRGWJASC-UHFFFAOYSA-N CCC1=NC2=CC=CC=C2C(=O)N(C)N1
445 0 GRNQAURYARKQCV-UHFFFAOYSA-N NC1=CN=C(NC2=CC=CC3=CC=CC=C23)O1
446 0 DTUQIULLHMZCHI-UHFFFAOYSA-N O=C1CN2C(C=CC3=CC=CC=C23)=C1C#N
447 0 CRFRWRWBBAVMGO-UHFFFAOYSA-N CC1OC(=O)CC1SC1=CC=CC=C1
448 0 RHQDDSXNQVXFLS-UHFFFAOYSA-N CC(NC(=O)N1C=CN=C1)C(=O)C1=CC=CC=C1
449 0 JRRLJZBXYLJCAA-UHFFFAOYSA-N CC(=O)C(NC(=O)N1C=CN=C1)C1=CC=CC=C1
450 0 JWGLFXTYGHFWOD-UHFFFAOYSA-N CN(CC(=O)C1=CC=CC=C1)C(=O)N1C=CN=C1
451 0 RQLYDZLOMVAHDS-UHFFFAOYSA-N CC1=NN=C(NO)C(C1)C1=CC=CC=C1
452 0 OFMFCVORPXWUMK-UHFFFAOYSA-N CC1=CC=CC2=NC(C3=CC=CC=C3)=[N+]([O-])N12
453 0 KQSAEALKINPTFD-UHFFFAOYSA-N CC1=CC=C(C=C1)C1=[N+]([O-])N2C=CC=CC2=N1
454 0 GAHALTRFCWLIHN-UHFFFAOYSA-N CCOC(=O)C1=[N+]([O-])N2C=CN=CC2=N1
455 0 CXARBRPTZKQICA-UHFFFAOYSA-N O=C(NCC#N)NC1=CC=CC2=CC=CC=C12
456 0 JDJIMBCRNDUTPF-UHFFFAOYSA-N CC1=NN=C(NC2=CC=CC3=CC=CC=C23)O1
457 0 KYRUJHJNPDYJHZ-UHFFFAOYSA-N CCNC(=O)C1=CC=CC=C1C(=O)C1=NC=CN1
458 0 VBOZVCQOPWAIIZ-UHFFFAOYSA-N CC1(C)COC2(CCCCC2)N1Cl
459 0 XDGDTUMQGYHDBK-UHFFFAOYSA-N CC1COC(=O)C1SC1=CC=CC=C1
460 0 WUQXPTATNVYXOI-UHFFFAOYSA-N CN1C(=O)N=C(N(CC=C)C1=O)C1=CC=CC=C1
461 0 LZKHVJCZGYHYJW-UHFFFAOYSA-N CN1C(=O)N(CC=C)C(=O)N=C1C1=CC=CC=C1
462 0 LCRGYPPWBIUKPC-UHFFFAOYSA-N N=C1CC(=O)C(C=C1)C1=NC2=CC=CC=C2N1
463 0 JGNFPSVGNWWJOF-UHFFFAOYSA-N O=C(NN1CCC=CC1)C1=CN=CC=C1
464 0 OKFZTPGIVBZDCK-UHFFFAOYSA-N O=C(NN1CCC=CC1)C1=CC=CC=N1
465 0 IZFHEQBZOYJLPK-UHFFFAOYSA-N C(CCC(=O)O)CC(CCS)S
466 0 KEHATADQMQCBCN-UHFFFAOYSA-N CC1=NC2=C(O1)C=C(C#N)C1=CC=CC=C21
467 0 HTCYZMYMYZGXAZ-UHFFFAOYSA-N CC1=C2OC(=O)CC(=O)NC2=NC(N)=N1
468 0 KGZPENLMZDWNBB-UHFFFAOYSA-N CC1CC2C(O1)=NC(=O)N(C2=N)C1=CC=CC=C1
469 0 VZCZFVLNIHLQMA-UHFFFAOYSA-N CNCC1=NC2=CC=CC=C2C(C)=[N+]1[O-]
470 0 BUGHGJJFTXGSSC-UHFFFAOYSA-N [N-]=[N+]=C1C2=CC=CC=C2OC2=CC=CC=C12
471 0 QQALRGUKJBWYRV-UHFFFAOYSA-N CC1=NN(CC(=O)C2=CC=CC=C2)C(=CC1)N=O
472 0 BVZSOOHZVYXAOP-UHFFFAOYSA-N CC1=NN2C=C(C3=CC=CC=C3)[N+]([O-])=C2C=C1
473 0 APTSRBLCSKDLFW-UHFFFAOYSA-N CC1=CN2N=C(C=CC2=[N+]1[O-])C1=CC=CC=C1
474 0 HEZNVIYQEUHLNI-UHFFFAOYSA-N CCSCC1=CC=CC=C1OC(=O)NC
475 0 BTDXBTKBFYIKNP-UHFFFAOYSA-N NCCCC1=NC(=NO1)C1=CC=CC=C1
476 0 XUVPZMNJNBIMQT-UHFFFAOYSA-N CC1=CC=CC(C)=C1NC1=C(C=CC=N1)[N+]([O-])=O
477 0 XRIIUZNICFUVIN-UHFFFAOYSA-N CCC1=CC=C(NC2=C(C=CC=N2)[N+]([O-])=O)C=C1
478 0 BPLLINLNURNMJJ-UHFFFAOYSA-N CC1=CC(C)=C(NC2=C(C=CC=N2)[N+]([O-])=O)C=C1
479 0 OQHPMDYRQCCEIP-UHFFFAOYSA-N CC1=C(C)C=C(NC2=C(C=CC=N2)[N+]([O-])=O)C=C1
480 0 GUEYCGUFCZUIPS-UHFFFAOYSA-N CC1=CC=C(C=C1)N1C(=O)NC2=C1N=CC=C2
481 0 YFBPRJGDJKVWAH-UHFFFAOYSA-N CC1=CC(=CC(=C1SC)C)OC(=O)NC
482 0 VQEUVHZYRYZGBQ-UHFFFAOYSA-N CC(=C=C)S(=O)(=O)C1=CC=C(C)C=C1
483 0 ZRBRMBNPEHPIFS-UHFFFAOYSA-N CC(=O)NC1=CC2=C(C=C1)N=C1CCCN1C2=O
484 0 ZKQKYXHRBZAAQA-UHFFFAOYSA-N COC1=CC=C(C=C1)C1=NC2=C(N1)C=NC=C2
485 0 JMQXZRUQJGJVSC-HQJQHLMTSA-N C[C@@H]([C@H]1C(=O)N=C(O1)N)C2=CNC3=CC=CC=C32
486 0 LAQAMRJFXNMGOQ-UHFFFAOYSA-N NC1=CC(=CC=C1)S(=O)(=O)C1CCCC1
487 0 WJUOUHSBDDDFDL-UHFFFAOYSA-N NC1=CC(C#N)=C(C=C1)N1CCOCC1
488 0 DCGWJDYHRLUICV-UHFFFAOYSA-N CC1(COC(=O)C1)SC1=CC=CC=C1
489 0 HBCUHTSOLQVOSX-UHFFFAOYSA-N CCC1=NC(=O)C(=CC1C1=CC=NC=C1)C#N
490 0 RCVOXWBGQXOQMH-UHFFFAOYSA-N O=S(=O)(CCCC#C)C1=CC=CC=C1
491 0 RVGOJORVZBRFCG-UHFFFAOYSA-N NC1=CC=C(C=C1)S(=O)(=O)C1CCCC1
492 0 MFJZFUBWKINMMI-UHFFFAOYSA-N CC1=NC(CNC(=O)C2=CC=CC=C2)=NC(=O)C1
493 0 YRIPSYHYIKHAOP-UHFFFAOYSA-N CC1=NC2=C(NC(=N2)C2=CC=CC=C2)C(=O)C1
494 0 MUPBAMZVEGGHCZ-UHFFFAOYSA-N CN1OC(=S)OC(C)(C2CCCCC2)C1=O
495 0 JLSKPBDKNIXMBS-UHFFFAOYSA-N NC(CC1=CNC2=CC=CC=C12)C(N)=O
496 0 LDIHWQCMPWOUKZ-UHFFFAOYSA-N CC1(C)CCCC(C)(C)C1(Cl)N=O
497 0 LXGQMVREMLUHIB-UHFFFAOYSA-N CCOC1=NC=C(C#N)C(=N1)C1=CC=CC=C1
498 0 ILCOKMDEZZAZJO-UHFFFAOYSA-N CC1=CC(=O)NC2=CN=C(N12)C1=CC=CC=C1
499 0 BOMGJWQIOVVHIH-UHFFFAOYSA-N CC1=CC2=NC(CC(N)=O)=CN2C(C)=C1
500 0 KAVUBAXGGGLIMZ-UHFFFAOYSA-N O=C(CC1CCCC1=O)C1=CC=CS1
501 0 VGMDDZMTMSQDNS-UHFFFAOYSA-N CN1N(N)C(=O)C(C)=C1C1=CC=CC=C1
502 0 CLGREJAWTLUSPK-UHFFFAOYSA-N OC(=O)C1CCC1SC1=CC=CC=C1
503 0 XOFHFRHKQGIRGI-UHFFFAOYSA-N CN(C)P(=S)(NC1=CC=CC=C1)N(C)C
504 0 WWHBOIMBXDYRGL-UHFFFAOYSA-N N=C1CCCN1NC(=O)C1=CC=CC=C1
505 0 CXGOXDNWZQCDCE-UHFFFAOYSA-N [O-][N+](=O)C1=CC=C(C=C1)N1C=C(C=N1)C1CCC1
506 0 DMCSXYLJSVMMAS-UHFFFAOYSA-N COC(CC1SCCCS1)OC
507 0 LSMAOAXPPAMNHA-UHFFFAOYSA-N COC1=CC=C(C=C1)C(=O)C(=C)CN1C=NC=N1
508 0 PQJUJWISWWLBPQ-UHFFFAOYSA-N CCN(C(C#N)C1=CC=CC=C1)C(N)=O
509 0 NFDRVRBAOFZLKH-UHFFFAOYSA-N CC1(C)N=NN(CC2=CC=CC=C2)C1=O
510 0 DLRFCLCHAMAEJT-UHFFFAOYSA-N CC(C)C1=CC(CN)=C(O)C(=C1)S(C)(=O)=O
511 0 CHKUXSVULDNXBM-UHFFFAOYSA-N CCC(C)C1=CC(=C(OC)C=C1)S(N)(=O)=O
512 0 GBJXKRIRSDZFGG-UHFFFAOYSA-N CC1=CC(=C(C#N)C#N)C2=CC=CC=C2O1
513 0 FJIDJNGJVBDYBS-UHFFFAOYSA-N CC(C)N1C(CS1(=O)=O)C1=CC=CC=C1
514 0 OGJQBIXVKSIXNA-UHFFFAOYSA-N CC(C)C1C(C#N)C(=N)OC(C)=C1C#N
515 0 FTSSQTHHNUYTHG-UHFFFAOYSA-N CCOC(=O)C1=CN2C(CNC3=CC=CC=C23)=N1
516 0 ZDFQBFVFCPABKQ-UHFFFAOYSA-N C1CN(CCN1)C1=NOC2=CC=CC=C12
517 0 NQRFYWUPHJTPLL-UHFFFAOYSA-N NNC(=O)CC(=O)NC1=CC=CC2=CC=CC=C12
518 0 WJHWFJKKHQQAPX-UHFFFAOYSA-N O=C1NCC2=C(N=CC=C2)N1C1=CC=CC=C1
519 0 GAYPDBKIUSKXAF-UHFFFAOYSA-N CC1=C(C)S(=O)(=O)C2=CC=CC(C)=C12
520 0 ZRILOZQUJMINTQ-UHFFFAOYSA-N COC(=O)C(=C)CSC1=CC=CC=C1
521 0 QAXSRNZYQDGSPX-UHFFFAOYSA-N O=C(CC1CS(=O)(=O)C=C1)N1CCCCC1
522 0 IGZMFZDXXIBJFW-UHFFFAOYSA-N CC1=CC=C(C=C1C)C1CNC(=O)N=N1
523 0 FIINLVWMWXTCOB-UHFFFAOYSA-N O=C1NCC(N=N1)C1=CC=C2C=CC=CC2=C1
524 0 KEVQDTGQAOQAGV-UHFFFAOYSA-N C=CC(=C)CS(=O)(=O)C1=CC=CC=C1
525 0 HRKMYHSALQEXAZ-UHFFFAOYSA-N COC1=CC=CC(=C1)C1=NC2=C(N1)C=NC=C2
526 0 AYDRDTGIRWFVLD-UHFFFAOYSA-N O=C1OCCN1CCCCC1=CC=CS1
527 0 NPKYNGIIPSWRAH-UHFFFAOYSA-N CC1=CC(C)=NC(NC(=O)OC2=CC=CC=C2)=N1
528 0 AFRDTKWHTKFULR-UHFFFAOYSA-N NC1=CC=C(OCCN2C=CN=C2)C=C1
529 0 DBDHTERUDQUZDQ-UHFFFAOYSA-N CC1=NC2=C(NC(=O)C3=CC=CC=C3N2)C=C1
530 0 KLJOOBXQOIHZQM-UHFFFAOYSA-N NC1=CC=C(O1)C=NN1CC(O)=NC1=O
531 0 GDMRFHZLKNYRRO-SSDOTTSWSA-N C[C@@H]1CC(=O)NN=C1C1=CC=C(N)C=C1
532 0 PXBIRSBSDRKWAN-UHFFFAOYSA-N CC1=CC=C(C=C1)C1=CCS(=O)(=O)C1
533 0 YOVWUZZSQWIQHZ-UHFFFAOYSA-N CC(C)C=NS(=O)(=O)C1=CC=C(C)C=C1
534 0 FENJCJALMPYFKJ-UHFFFAOYSA-N C1CCN(CC1)C1=NC2=C(O1)C=CC=N2
535 0 VOIWSJLSIJRVCQ-UHFFFAOYSA-N CNC(CSCC1=CC=CC=C1)C(O)=O
536 0 ORWUMNGYNRJQII-UHFFFAOYSA-N CCN1N=C(N(C)C1=O)C1=CC=CC=C1
537 0 CQGRIRKQEHAFIP-UHFFFAOYSA-N CC(C)(C)OC(=O)NCC(O)C1=CC=CS1
538 0 PUFPDJYKWPPJPA-UHFFFAOYSA-N CCOC(=O)C1=NC(=CN=C1N)C1=CC=CC=C1
539 0 OBTLJHVYWIWUKC-UHFFFAOYSA-N O=S1(=O)CC=CCC1C1=CC=CC=C1
540 0 QOAPFSZIUBUTNW-UHFFFAOYSA-N CC1=CC=C(CSCC(N)C(O)=O)C=C1
541 0 GYZMZMMANLXUOP-UHFFFAOYSA-N OC1=CC=C(C=C1)N1CCN(CC1)C#N
542 0 WFWCOSSCUIGFMC-UHFFFAOYSA-N CN1N=C(N(C)C1=O)C1=CC=C(C)C=C1
543 0 WAVNWSGOKLHNHP-UHFFFAOYSA-N CN1C=CC(=NC2=CC=CC=C2)C(C#N)C1=O
544 0 KKCGIZLHLXJESD-UHFFFAOYSA-N CC1=C(NC2=C1C=C(C)C=C2)C(=O)NN
545 0 PBOCNQYDMNCXMD-UHFFFAOYSA-N CC1N=NC(=O)C=C1C1=CC=C(C=C1)\N=C(/C)O
546 0 IKMOUVVWEPTNJI-UHFFFAOYSA-N NC(=O)C1=CN(C=CC1)C1=CC=C(C=C1)C#N
547 0 IIBYIUDIVZPZKG-UHFFFAOYSA-N CC(=O)CCN1N=C(N=C1N1CC1)[N+]([O-])=O
548 0 BECDELDSMFISNR-UHFFFAOYSA-N CC(=C=CS(C)(=O)=O)C1=CC=CC=C1
549 0 CXWMWQUHMRIALL-UHFFFAOYSA-N CC(C)(C[N+]([O-])=O)SCC1=CC=CC=C1
550 0 DBLDVGMUYWAEMK-UHFFFAOYSA-N O=CC1=C2C=CC3=C(N=CC=C3)C2=NC=C1
551 0 MTEGCSILFPZORF-UHFFFAOYSA-N O=C1OCCCC1SC1=CC=CC=C1
552 0 QECAVPDBXGIFCC-UHFFFAOYSA-N CC1=CC(=CC=C1N)C1CCC(=O)N=N1
553 0 YJZYTKFSPKSBDW-UHFFFAOYSA-N CC(C)(C)C1=CC=C(C=C1)C(=O)N=[N+]=[N-]
554 0 BMBUCCDJEHVLMZ-UHFFFAOYSA-N CCCSC(=O)NC1=CC=C(OC)C=C1
555 0 SKZAIZCDZYPCRF-UHFFFAOYSA-N O=C1N(CC2=CN=CC=C2)NC2=CC=CC=C12
556 0 IZFHEQBZOYJLPK-ZETCQYMHSA-N C(CCCC(=O)O)[C@H](S)CCS
557 0 GOJXWWGGVGHYJJ-UHFFFAOYSA-N NC1=CC=CC2=C1NC1=C(C=CC=C1N)C2=O
558 0 NALBNRYDQPVIQB-UHFFFAOYSA-N CC1N(C)N(C(=O)C1=N)C1=CC=CC=C1
559 0 PWLKRUROPZFXJW-UHFFFAOYSA-N COC1=NC(C)=C(N=C1C#N)C1=CC=CC=C1
560 0 GDEUPSRHIIWHAY-UHFFFAOYSA-N COC1=CC=C(C=C1)C1=CN=C(NC(C)=O)C=N1
561 0 PCIUSCYORVJPLU-UHFFFAOYSA-N CC1=CC=C(C=C1)S(=O)(=O)C1CC1=C
562 0 ZDXHLLCQRPUSCN-UHFFFAOYSA-N CNC(C)C1=NC(=O)C2=CC=CC=C2N1
563 0 ADUJDGYLHQRKHU-UHFFFAOYSA-N [O-][N+](=O)C1=C(C=CC(=C1)C#N)N(CC=C)CC=C
564 0 VALITZCLZVJAMH-UHFFFAOYSA-N CC1=CC=CC2=NC=C(C(=O)NC3CC3)C(=O)N12
565 0 PPAQGUBYGPCPLW-UHFFFAOYSA-N O=CC1=NC(=CC=C1)C1=CC=C(C=C1)C#N
566 0 SXSXFYAJYMOMAK-UHFFFAOYSA-N COC1=CC=CC=C1C1=C(C)NN=C1N
567 0 RXZZBPYPZLAEFC-UHFFFAOYSA-N CNC(=O)C1=NC=CC(OC2=CC=C(N)C=C2)=C1
568 0 NIWODBPZPSZMLJ-UHFFFAOYSA-N CC(=O)C1=CC(CN2CCOCC2)=CS1
569 0 IYARYCHVTBTRFD-UHFFFAOYSA-N COC1=CC=C(C=C1)C1=C(CN)C=NN1
570 0 JGQDVWCCYCPJDW-UHFFFAOYSA-N CCOC1=CC=C2N=CC=C(NN)C2=C1
571 0 GVZBRTMCELTNJQ-UHFFFAOYSA-N COC1=CC=C2C(NN)=CC(C)=NC2=C1
572 0 VOLZQVKMAWUFBE-UHFFFAOYSA-N COC1=CC=CC2=C(NN)C=C(C)N=C12
573 0 DQVGKSKROOPQQB-UHFFFAOYSA-N CC(N)C1=NC(=NO1)C1=CC=C(C)C=C1
574 0 IAKNVFODBBNBHI-UHFFFAOYSA-N CC1=CC=C(C=C1)C1=NOC(CCN)=N1
575 0 DIDOFEZJRBDQRM-UHFFFAOYSA-N NC(CC(O)=O)C1=CN=C(N=C1)C1=CC=CC=C1
576 0 JRWCCUFACVZBSS-UHFFFAOYSA-N CC(C)C1=CC=C(C=C1)C1=NN=C(N)O1
577 0 PMIWSPDQRMEORO-UHFFFAOYSA-N O=S(=O)(C1CCNCC1)C1=CC=CC=C1
578 0 JFSAJYVAWXIPQG-UHFFFAOYSA-N CCCCCOC1=CC=C(C=C1)S(N)(=O)=O
579 0 JQFBCMXAIYFZAS-UHFFFAOYSA-N OC1CCN(CC1)C(=O)CC1=CSC=C1
580 0 NLMCSXWXGAWAOF-UHFFFAOYSA-N O=C1C\C(NC(=O)N1)=N/C1=CC=C2CCCC2=C1
581 0 WOQNVKWPLQDKBF-UHFFFAOYSA-N CO[Si](CCSCCN)(OC)OC
582 0 HYNIYIRRHUFYEG-UHFFFAOYSA-N CC1=C(SC=C1)C1CC(=O)CC(=O)C1
583 0 DNELCUCKVLCPIV-UHFFFAOYSA-N NC1=CC=C(OC2=CC3=C(C=C2)N=CN3)C=C1
584 0 SOJUHQVMWVAPJB-UHFFFAOYSA-N CC1=CC(N2C=CN=C2)=C2C=CC=C(O)C2=N1
585 0 CGFXFJLDDGWLRC-UHFFFAOYSA-N CC1=CC(N2C=CC=N2)=C2C=CC=C(O)C2=N1
586 0 WCVUFZQIYYWQIZ-UHFFFAOYSA-N CC(C)CCOC1=CC=C(C=C1)S(N)(=O)=O
587 0 MUCOLQGVWQXQMX-UHFFFAOYSA-N CNCC1=CC=C(C=C1)C1=NC(C)=NO1
588 0 QHBXHUMKKRNYKM-UHFFFAOYSA-N O=CC1=CC=C(C=C1)C1=NC=C(C=C1)C#N
589 0 IXMWPCSNQYKDRT-UHFFFAOYSA-N COC1=CC(OC)=C(C=C1)C(=S)N(C)C
590 0 WGLLPAPKWFDHHV-RLZVPWTLSA-N CO[C@H]1[C@H](O)[C@@H](O)[C@H](O)O[C@@H]1C(O)=O
591 0 GRDYUWLUJYJVRO-UHFFFAOYSA-N O=CC1=CC=CC2=NC3=CC=CC=C3N=C12
592 0 CBPGUZJXEBIBNM-UHFFFAOYSA-N CO[Si]1(C[Si](C1)(OC)OC)OC
593 0 WAPQGASETVZFBS-UHFFFAOYSA-N CNCCN1N=CC2=CC=CC=C2C1=O
594 0 SGWSNXRAUNOMAW-UHFFFAOYSA-N CCCC1=NC(=NO1)C1=CC=C(N)C=C1
595 0 ZZCQZTDCUHBDGI-UHFFFAOYSA-N CC1=NOC(NCC2=CC=C(C)C=C2)=N1
596 0 PJBYHSRANXREAD-UHFFFAOYSA-N NC(=O)C1=CC=C(C=C1)N=NC1=CC=CC=C1
597 0 XXYWNBHQYNSSPG-UHFFFAOYSA-N CC1=NN(N=C1CCO)C1=CC=CC=C1
598 0 LDBXPGCBUCLVSP-UHFFFAOYSA-N NC1=CC2=C(NC3=C(C=C(N)C=C3)C2=O)C=C1
599 0 XOELQAOLKIXIJM-UHFFFAOYSA-N NCCC1=C(NC2=CC=CC=C12)C(N)=O
600 0 JAZJMDYVHIJMJH-UHFFFAOYSA-N CN1C2=CC=CC=C2NC(=O)C2=C1N=CC=C2
601 0 BCMOSWKVZUBRPH-UHFFFAOYSA-N CC1=CC2=C(C=C1N)N=C(O2)C1=CC=CC=N1
602 0 GXHCCZBZTJWGDT-UHFFFAOYSA-N CC1=C2NC(=O)C3=C(NC2=CC=C1)N=CC=C3
603 0 VABXTCMZLAPUDJ-UHFFFAOYSA-N CC(C)(C)C1=NC(=O)C2=C(N1)C=CN=C2
604 0 GVYLMFLLMDRGOB-UHFFFAOYSA-N CSCCOC(=O)NCC1=CC=CC=C1
605 0 OAQLEMUZMYTMGV-UHFFFAOYSA-N COC1=CC2=CC3=C(C)NN=C3N=C2C=C1OC
606 0 KBPQPGGZFJQHMG-UHFFFAOYSA-N CC(C)C1=NC(=O)N(N1)C1=CC=CC=C1
607 0 UPOZFAIRYMQMBB-UHFFFAOYSA-N CN(C)C(=O)C1=CNC2=CC=CC(N)=C12
608 0 URCZCAFLWZKNHT-UHFFFAOYSA-N CC1=NN(C(=O)C1)C1=CC=C(N)C(C)=C1
609 0 MPTORUHSIJGKNX-UHFFFAOYSA-N CN1COC2C(=O)N=C(N=C2C1)c1ccccc1
610 0 LHTWVZHHRCOJJA-UHFFFAOYSA-N CCCCCSC1=CC=C(C=C1)[N+]([O-])=O
611 0 HHZYCPDIURUGGN-UHFFFAOYSA-N O=S1(=O)CCCCN1CC1=CC=CC=C1
612 0 BVIYKYHNQFRNCM-UHFFFAOYSA-N OC1=CC=C(NC2=C3C=CC=CN3N=C2)C=C1
613 0 BSJFXXQHLLJOBA-UHFFFAOYSA-N NC1=NC2=C(N1)C=C(OC1=CC=CC=C1)C=C2
614 0 XLRAHNSRLYCABY-UHFFFAOYSA-N CCC1=NC2=CC=CC=C2C(=O)N1N=CC(C)=O
615 0 MCPKSFINULVDNX-UHFFFAOYSA-N CC1=CC(N2N=C3C=CC=CC3=N2)=C(O)C=C1
616 0 DRPIVJDJDIQRFK-UHFFFAOYSA-N CNC(=O)C1=NC=CC(OC2=CC=CC(N)=C2)=C1
617 0 HXITYOAFXWBMLL-UHFFFAOYSA-N CCN(CCCS(O)(=O)=O)C1=CC=CC=C1
618 0 FZZQJKRBZAMZRJ-UHFFFAOYSA-N CN1N=[N+](CC2=CC=CC=C2)C([O-])=C1C
619 0 FWMVARCHFJQGJP-UHFFFAOYSA-N CNCC1=CC(=CC=C1)C1=NC(C)=NO1
620 0 LJDBGVKOXDSIQQ-UHFFFAOYSA-N CNCC1=CC=CC=C1C1=NC(C)=NO1
621 0 KGQKPPASFROPOQ-UHFFFAOYSA-N NCCC1=NN=C(CC2=CC=CC=C2)O1
622 0 XLYUSDSCJZPURB-UHFFFAOYSA-N COC1=CC=CC(NC2=NC=CC(=C2)C#N)=C1
623 0 QKADXDYBWIDVGL-UHFFFAOYSA-N OC1CCN(CC1)C1=C(C=CC=N1)C#N
624 0 XZVSMHRJLWCGCW-UHFFFAOYSA-N COC1=CC=C(NC2=NC=CC(=C2)C#N)C=C1
625 0 BAUHNANVWDYGQN-UHFFFAOYSA-N OC1CCN(CC1)C1=NC=CC(=C1)C#N
626 0 XWRQAJFQCTZUJA-UHFFFAOYSA-N O=C(C1=CC=CC(=C1)C#N)C1=CC=CC=N1
627 0 JWCRAYQKASCIMD-UHFFFAOYSA-N O=C(C1=CC=C(C=C1)C#N)C1=CC=CC=N1
628 0 BOHZZEDUACILBG-UHFFFAOYSA-N O=CC1=CC(=CN=C1)C1=CC=CC(=C1)C#N
629 0 NRNNLJUYGJSAQE-UHFFFAOYSA-N CN1C2N=NC(=O)C=C2C(=O)N(C)C1=O
630 0 HRPIIQAHTMPUAF-UHFFFAOYSA-N CC1=CC2=C(NC=C2CC(=O)NN)C=C1
631 0 OHAACBLPMHLPIP-UHFFFAOYSA-N O=C1N(CC2=CC=CC=C2)NC2=C1C=CC=N2
632 0 PBJZWGQLXKZEJT-UHFFFAOYSA-N CNCC1=CC=C(C=C1)C1=NN=C(C)O1
633 0 KQJJFDIEMLIASM-UHFFFAOYSA-N COC1=CC=CC(=C1)N1C=C(CN)C=N1
634 0 IHYLVBSEACZOPF-UHFFFAOYSA-N CCC1CCC(CC1)NC(=O)CCl
635 0 RAKMWGKBCDCUDX-UHFFFAOYSA-N CC(NC1=NC=C(C=C1)[N+]([O-])=O)C1=CC=CC=C1
636 0 VOHJDLLHNAYVJW-UHFFFAOYSA-N CCOC(=O)C=CC1=CC=C(S)C=C1
637 0 XIEYZPPSKAYSRN-UHFFFAOYSA-N O=C1NC(=O)C2CN(CC3=CC=CC=C3)CC2=N1
638 0 VDDMPIHMSAUKMW-UHFFFAOYSA-N COC1=C(C)N=CC(=C1)C1=CN(C)N=C1
639 0 VRFBVDGRJVCOGI-UHFFFAOYSA-N CCOC(=O)C1=NOC2=NC=NC(N)=C12
640 0 JEBIFRSQWFZFMT-UHFFFAOYSA-N COC1=CC=C(CN2N=CC=C2N)C=C1
641 0 YUIAHIVECVNOAT-UHFFFAOYSA-N OC1CCCN(C1)C(=O)CC1=CSC=C1
642 0 ZOQNJFMZWPRUCS-UHFFFAOYSA-N OCC1CCCN(C1)C(=O)C1=CSC=C1
643 0 TUHUBACSRUGZKW-UHFFFAOYSA-N COC(=O)C1CCCN1CC1=CC=CS1
644 0 UQSUGGNYWOKFIA-UHFFFAOYSA-N COC1=CC=C2N=C(C)C=C(NN)C2=C1
645 0 UDYRKQSLOZZPGQ-UHFFFAOYSA-N COC1=CC=C2C=C(C)C(NN)=NC2=C1
646 0 ZXNYZXNHHNYIQC-UHFFFAOYSA-N OC(=O)C1CCN(CC2=CC=CS2)CC1
647 0 GWZXRTCQVLDORV-UHFFFAOYSA-N CN1N=C(CCC1=O)C1=CC=C(N)C=C1
648 0 JVGSQAUAPXBNAR-UHFFFAOYSA-N CC1=C(F)C(NN)=C(C=C1)C(F)(F)F
649 0 ZVKKVDGNHFQSNX-UHFFFAOYSA-N CC1=CC(C)=NC(NC2=CC=CC=C2C(O)=O)=N1
650 0 JKWNQFKDTSTWGL-UHFFFAOYSA-N CN(C)C1=CC=C(C2=NON=C12)[N+]([O-])=O
651 0 QEFCOOABCIZWPR-UHFFFAOYSA-N CCC1=NC(CC2=CC=C(N)C=C2)=NO1
652 0 JCQUUSHQUPKSHC-UHFFFAOYSA-N CC1=NC(COC(=O)N2C=CN=C2)=NO1
653 0 JLIBQHGPJWSTQL-UHFFFAOYSA-N COC1=C(C=CC(N)=C1)N1C=NC(C)=C1
654 0 YVYVFZYEHUTCON-UHFFFAOYSA-N OC1CCCN(C1)C1=C(C=CC=N1)C#N
655 0 LUYRULBZAMSEFC-UHFFFAOYSA-N OC1CCCN(C1)C1=CC(=CC=N1)C#N
656 0 IHPVDBFKYPBQHI-UHFFFAOYSA-N CC(C)(C)C(=O)NC1=C2OC(=CC2=NC=C1)C#N
657 0 VJOGNPYLUIIEPA-UHFFFAOYSA-N OC(=O)CNCCSCC1=CC=CC=C1
658 0 IZFHEQBZOYJLPK-SSDOTTSWSA-N [H][C@](S)(CCS)CCCCC(O)=O
659 0 DYKSQZLJHRCKSV-UHFFFAOYSA-N CC1=CN=C(NC(=O)OCC2=CC=CC=C2)C=N1
660 0 KJDDTEUYLRYFRF-UHFFFAOYSA-N COC(=O)C1=C(C2CC2)N(N=C1)C1=CC=CC=N1
661 0 RURVMBMZJVLGHL-UHFFFAOYSA-N COC(=O)C1=CN=C(N)N=C1C1=CC=C(C)C=C1
662 0 BZCNGMQREVCLIF-UHFFFAOYSA-N [O-][N+](=O)C1=C(C=CC2=C1C=CC=N2)N1CCCC1
663 0 RXZZBPYPZLAEFC-UHFFFAOYSA-N CNC(=O)C1=NC=CC(OC2=CC=C(N)C=C2)=C1
664 0 MQEPJJGUAJITEU-UHFFFAOYSA-N [H]C12CC([H])(C3=CC4=C(C=C13)N=CC=N4)C(=O)NC2
665 0 AWTFZWNIBPYPIA-UHFFFAOYSA-N CN(C)C1=NC=CC(=N1)C1=CC(=CC=C1)C(O)=O
666 0 GRMCJGCOSHMUFM-UHFFFAOYSA-N CC(S)CC1OC(O)CC(C)S1
667 0 CNRZLMIBTWWUGG-UHFFFAOYSA-N O=CC1=CC=C(C=C1)C1=CN=CC(=C1)C#N
668 0 NQBZVVMHEGLCLU-UHFFFAOYSA-N CN(C)C(=O)C1=CC=CC(=C1)C1C=NC(=O)N=C1
669 0 OHFKRBIJAHOZRG-UHFFFAOYSA-N CN(C)C(=O)C1=CC=C(C=C1)C1C=NC(=O)N=C1
670 0 XXJRFUALLJOEOW-UHFFFAOYSA-N CCNC(=O)C1=CC=CC(=C1)C1C=NC(=O)N=C1
671 0 ZFZWMCYBUKTLSR-UHFFFAOYSA-N NC1=NC(NC(=O)OCC2=CC=CC=C2)=CC=C1
672 0 BSJQIBDHKIHBHB-UHFFFAOYSA-N CC(C)(C)C1=CC2=CC(=CC(C#N)=C2N1)[N+]([O-])=O
673 0 IOLFBGIMWOXQJO-UHFFFAOYSA-N COC1=C(OC)C=C(C=C1)C1=CNC(N)=C1C#N
674 0 NNJNATRFOTXJSW-UHFFFAOYSA-N OC(=O)C1CCCN(CC2=CC=CS2)C1
675 0 SUFYQBNNXATHMB-UHFFFAOYSA-N O=CC1=CC(=CC=C1)C1=C(C=CC=N1)C#N
676 0 QJIZQQAQWVHFCV-UHFFFAOYSA-N CN(C)C1=CC=CC(=C1)C1=NOC(N)=C1
677 0 MNQVUIPOPQBDQZ-UHFFFAOYSA-N CN(C)C1=CC=C(C=C1)C1=NOC(N)=C1
678 0 QZNMTAJPWIVICE-UHFFFAOYSA-N CCOC(=O)C1=CC=C(NC2=NC=CC=N2)C=C1
679 0 LUTPNWCDKYDJDS-UHFFFAOYSA-N COC(=O)C(CN1C=NC=N1)=CC1=CC=CC=C1
680 0 GGNCVHVNQVXNKP-UHFFFAOYSA-N CC(=C)C=CS(=O)(=O)C1=CC=CC=C1
681 0 IEMLXPTVUVQKEH-UHFFFAOYSA-N COCCN(C(=O)CO)C1=C(C)SC=C1C
682 0 ONUDKSCEPDVUPP-UHFFFAOYSA-N CN1C2=CC=CC=C2NC2=C(C=CC=N2)C1=O
683 0 SGWMGTOJXQRCGU-UHFFFAOYSA-N CCOC(=O)C=CC=CC1=CC=CS1
684 0 XSUSIQWDPZXLMY-UHFFFAOYSA-N NC(=O)N=NC1CC2C=CC1C=CC=C2
685 0 RLAMFEAZUNLUIV-UHFFFAOYSA-N O=CC1=CC=C(C=C1)C1=C(N=CC=C1)C#N
686 0 JFFUXCQOFURYMG-UHFFFAOYSA-N O=C1NC2=C(C=CC=N2)C11CCNCC1
687 0 UFKSSDBKMPXHEH-UHFFFAOYSA-N O=S(=O)(NC1=CC=CC=C1)C1CCCC1
688 0 UMCCKUGHTJWJGH-UHFFFAOYSA-N CC(C)(C)C1=NN=C2C=CC(C=O)=CN12
689 0 JTTYIRNYUCRXMC-UHFFFAOYSA-N O=CC1=CC2=C(C=C1)N=CN=C2N1CCOCC1
690 0 PCXZGIFDBHIYTB-UHFFFAOYSA-N CC1=NC=CN1C1=NC2=C(C=CC=C2O)C=C1
691 0 WGLLPAPKWFDHHV-NRGGUMNKSA-N [H][C@]1(O)O[C@]([H])(C(O)=O)[C@@]([H])(OC)[C@]([H])(O)[C@@]1([H])O
692 0 NXBUOOFJMSNJRP-UHFFFAOYSA-N COC1=NC=C(C=C1)C1=CN=C2NC=CC2=C1
693 0 BIDBYEQKROEGKD-UHFFFAOYSA-N [N-]=[N+]=NCC1=CC(OC2=CC=CC=C2)=CC=C1
694 0 KKZCAJJMWXCQPL-UHFFFAOYSA-N CC(C)C1COC(=N1)C(C)(C)CCl
695 0 VOHYHNAKMGKPNJ-UHFFFAOYSA-N CNC(=O)C1=NC=C(OC2=CC=CC(N)=C2)C=C1
696 0 NQHUDEQPAAWIFS-UHFFFAOYSA-N OC(=O)CC1=CC=C(SC2CC2)C=C1
697 0 QYHAIROWTHDPEY-UHFFFAOYSA-N O=CC1=CC(=CN=C1)C1=CC=C(C=C1)C#N
698 0 NYVQZQDZVVBYMI-UHFFFAOYSA-N OC(=O)CSC1CC2=CC=CC=C2C1
699 0 DHEGJYKMZJGYGW-QMMMGPOBSA-N [H][C@](O)(CN=[N+]=[N-])C1=CC=C(C=C1)[N+]([O-])=O
700 0 PLOCZDFHZOYHLI-UHFFFAOYSA-N COC(=O)C1=C(NCC2=CC=NC=C2)N=CC=C1
701 0 JFFUXCQOFURYMG-UHFFFAOYSA-N O=C1NC2=C(C=CC=N2)C11CCNCC1
702 0 LZPKAUXWYGSJPF-UHFFFAOYSA-N CC(=O)NNC(=O)NC1=CC=CC2=CC=CC=C12
703 0 XZDZWWWIJKWGIG-UHFFFAOYSA-N CCN(C)C(=O)NC1=CC=CC(=C1)C#N
704 0 DIEPWUUGSTWPGK-UHFFFAOYSA-N C(OC1=NN=C2C=CC=CN12)C1=CC=CC=C1
705 0 YFZMIXHFYIQCEV-UHFFFAOYSA-N CCOC(=O)C=CC1=CC=CC=C1S
706 0 NHKZSTHOYNWEEZ-AFCXAGJDSA-N NC(=N)C1=NN(C=N1)[C@@H]1O[C@H](CO)[C@@H](O)[C@H]1O
707 0 RKZSNTNMEFVBDT-MRVPVSSYSA-N CN[C@H]1CN2C(=O)NC3=CC=CC(C1)=C23
708 0 ABQLIOHPHGHDFE-UHFFFAOYSA-N C1CN(CCN1)C1=C2N=COC2=CC=C1
709 0 RQZIIZOCUWGJQP-UHFFFAOYSA-N O=CC1=CC(=CN=C1)C1=CC=CC=C1C#N
710 0 ZQAGGAUAOFYNIB-UHFFFAOYSA-N CCN1C(=O)C(NC)=NC2=CC=CC=C12
711 0 QNFOWZZUVSRNFJ-UHFFFAOYSA-N CC(CCN1C=NC2=CC=CC=C12)N=O
712 0 NRHBTDMNUMQHQZ-UHFFFAOYSA-N CC1=[N+]([O-])C(C)=C(CN2CC2C#N)C=C1
713 0 LDDKIAQDCWXXAQ-UHFFFAOYSA-N CC=CC=CC(=O)OCC1=CC=CS1
714 0 WJLNRTBHCWHVBD-UHFFFAOYSA-N CC(C)(C)CC(=O)ON1C=CC=CC1=S
715 0 DZGVYRPHXCPQID-UHFFFAOYSA-N CC(=O)C=CC1=CC=C(C=C1)S(C)=O
716 0 RPEQHOCMGHQNGA-UHFFFAOYSA-N CC(N=O)C(C)(C)NOC(=O)CCl
717 0 HCQISUFWFYMWKK-KCDKBNATSA-N COC(C=O)C(O)C(O)C(O)C(=O)O
718 0 SYHUDBKTNUNUNO-UHFFFAOYSA-N CN(C)CC1=CC=C(CSCCC(O)=O)O1
719 0 XIHGOXLGBYFZQZ-UHFFFAOYSA-N CC(=O)C(C#N)C(=N)CC(=O)NC1=CC=CC=C1
720 0 QEOCSPXCNXWRLE-UHFFFAOYSA-N NC(=O)SCCCCOC1=CC=CC=C1
721 0 NYVNITUVLADRNW-UHFFFAOYSA-N COC1=CC=CC(C=NC2=CC=CC(N)=N2)C1=O
722 0 RBCAXUMSGWVGLY-UHFFFAOYSA-N CC1=CC=CC=C1N(N)C1=CC=C(C=C1)[N+]([O-])=O
723 0 SCYJPOPMVOJFJV-UHFFFAOYSA-N COC1=CC=C(C=C1OC)N=NC1=CC=NC=C1
724 0 DGQHNBJMAAENRX-UHFFFAOYSA-N CN1C=CN2C(=C1)N=C(C2=O)C1=CC=CC=C1
725 0 SXOBWQGHKCWFQY-UHFFFAOYSA-N COC(SC)=CC(=O)C1=CC=CC=C1
726 0 NBBRNFADTQJWFX-UHFFFAOYSA-N CN1C(=O)N(C)C2=C(NC(=O)C=N2)C1=O
727 0 ULZUYZWOTHCFEA-UHFFFAOYSA-N CN1C(=O)N(C)C2=C(N=CC(=O)N2)C1=O
728 0 VWBUXEPQZBYXBG-UHFFFAOYSA-N CC(=O)N1C(CC2=C1NC1=CC=CC=C21)C(N)=O
729 0 FDCXZOODOFTNHW-UHFFFAOYSA-N COC1=C(SC)C=C(C=CC=O)C=C1
730 0 OATQMOWJMILQHO-UHFFFAOYSA-N CCOC(=O)C1=C(SCC)N=C(C)C=C1
731 0 LTLUFWJKMDDMIJ-UHFFFAOYSA-N CCCC=NS(=O)(=O)C1=CC=C(C)C=C1
732 0 HTNLAUSKAPDYOK-UHFFFAOYSA-N NC(=O)CCC(NCCCl)C(O)=O
733 0 URTIGYDUEOSBJJ-UHFFFAOYSA-N CCCS(=O)C1=CC=CC=C1C(=O)NC
734 0 DDBXBBPDRNWSKK-UHFFFAOYSA-N O=NC(N=NC1=CC=CC=C1)C1=CC=CC=C1
735 0 HXSRWFXOZGJXMG-UHFFFAOYSA-N O=C(NC1=NOC(=C1)C1CC1)NC1=CC=CC=C1
736 0 LQIRNPJKABXYTI-UHFFFAOYSA-N CCCCSC1CCS(=O)(=O)C1
737 0 XBWZJBAVAXWBED-BGPJRJDNSA-N COC(C(O)C=O)C(O)C(O)C(=O)O
738 0 GVWLXPDDBZUMPZ-UHFFFAOYSA-N CC(=O)NCCn1cnc2ccccc12
739 0 QJLBHHFKYPOPSJ-UHFFFAOYSA-N CN1C(OCC1(C)C)=CC=C(C#N)C#N
740 0 ZIBRLIXNWIEDDI-UHFFFAOYSA-N O=CC1=NC2=C(C=C1)C1=C(C=C2)C=NC=C1
741 0 TXMJNQRHCZZIMZ-UHFFFAOYSA-N CC1=CC=C(C=C1)C(CN)SCC(O)=O
742 0 IAFFDNBDRJGSKF-UHFFFAOYSA-N O=CC1=NC2=C(C=C1)C1=CC=CC=C1C=N2
743 0 FFDKGXJFDWHQAS-UHFFFAOYSA-N CN(C)C(=O)SCCOC1=CC=CC=C1
744 0 PKESKKFCEZNZEF-UHFFFAOYSA-N CN(C)C=NC1=C(C=O)C(=NO1)C1=CC=CC=C1
745 0 KDTXTHOJBTYFAR-UHFFFAOYSA-N CCOC(=O)C(=CC=CC1=CC=CC=C1)N=[N+]=[N-]
746 0 OMNJOJPRMCXGAR-UHFFFAOYSA-N CC(=O)N=C(CC1=CNC2=C1C=CC=C2)C(N)=O
747 0 WFBGZQZKMQNVQC-UHFFFAOYSA-N CC(C)C1(Cl)CCC(C)CC1N=O
748 0 YPLXWQLPERMJIA-UHFFFAOYSA-N CCOC(=O)C(C(C)=O)C(=O)C(F)F
749 0 KFTMLYRRNQTHMH-UHFFFAOYSA-N CC(NC(=O)C1=CC=CC=C1)C1C=CC(=O)N=N1
750 0 DYGVIQIOHUNAKD-UHFFFAOYSA-N CN1C2=CC=CC=C2C2=CC(=NC=C12)C(N)=O
751 0 AQIASHHIACEHKU-UHFFFAOYSA-N CC1=NN2CC(O)(ON=C2C=C1)C1=CC=CC=C1
752 0 SDKNRBKIODCMSI-UHFFFAOYSA-N COC1=CC=C(SC(=C)C(C)=O)C=C1
753 0 YJPFYKRCXRVMCZ-UHFFFAOYSA-N CCCCN1C(CCC1=O)C(C)Cl
754 0 VPMONVTVVKGXTE-UHFFFAOYSA-N CCCCN1C(CCl)CC(C)C1=O
755 0 SEOIUUDVUHWIMT-UHFFFAOYSA-N CCCCN1C(CCl)C(C)CC1=O
756 0 UHTNUYNRWHCZHT-UHFFFAOYSA-N CCCCN(Cl)C(=O)CCC=CC
757 0 ZYESUVAOJZLIAF-UHFFFAOYSA-N CCCN1N=NC2=C(C=C(C)C=C2)C1=O
758 0 MPHFZEJKWKBCHA-UHFFFAOYSA-N CSCC(O)CC(=O)NC1=CC=CC=C1
759 0 PEGKRPWISAFFTJ-UHFFFAOYSA-N NC1=CC=C(NC(=O)C2=CC(N)=C(O)C=C2)C=C1
760 0 VDIJECGCTFCPMZ-UHFFFAOYSA-N NC1=CC=CC=C1NC(=O)C1=CC(N)=C(O)C=C1
761 0 ZNTUOUSNZUVNQV-UHFFFAOYSA-N CC1(SCCC2=CC=CC=C12)C(O)=O
762 0 SMAVWSVUATWYQW-UHFFFAOYSA-N COC1=CC(N=NC2=CC=CC=C2N)C(=O)C=C1
763 0 DIJVHBZBBCEOTE-UHFFFAOYSA-N C[Si](C)(C)OS(=O)(=O)CCC=C
764 0 STYVAJKBYGFZIS-UHFFFAOYSA-N COC1CCC(NC(C)=O)C2=C1SC=C2
765 0 ABNIWPNCEXTBNI-UHFFFAOYSA-N CN(C)C1=CC(=O)NN1C1=CC=CC=C1
766 0 OXCOSWZQTDOAMZ-UHFFFAOYSA-N NCC(=O)NCC(=O)\N=C1/CC=NC(=O)N1
767 0 OEHQJQMQIVMANA-UHFFFAOYSA-N OCC1=CC=CC=C1N=NN(O)C1=CC=CC=C1
768 0 VCDZZXKWHSIOTA-UHFFFAOYSA-N CCC1=CC=C(NS(=O)(=O)CC=C)C=C1
769 0 WWOQNKXXDOLCLH-UHFFFAOYSA-N CC1=C2NC3=CC=CC=C3C2=CC(=N1)C(N)=O
770 0 PWXOVYBOHCCRHU-UHFFFAOYSA-N CN1C(CC2=CC=CC=C2)C(=O)N=C1N
771 0 DKUKWEGQWCIGLT-UHFFFAOYSA-N NC1=CC=C(NC(=O)NC2=CC=CC=C2O)C=C1
772 0 OQNPZSYEDMEYJK-UHFFFAOYSA-N CN1C=CN(C1CN=O)C1=CC=CC=C1
773 0 UEZDXHPHJLISHU-UHFFFAOYSA-N CN1N=C(CNC(C)=O)C2=CC=CC=C12
774 0 SGPLMYBUWOFKJB-UHFFFAOYSA-N CC1(C)OC(=S)OC1C1=CC=CC=C1
775 0 UJVDHJWSHORECT-UHFFFAOYSA-N CCCCN1C(=O)CSC1=CC(=O)OCC
776 0 MOMKKWGCKWPGFC-UHFFFAOYSA-N CC1C(=N)N(C)N(C1=O)C1=CC=CC=C1
777 0 LTBVKTFIEVHVGW-UHFFFAOYSA-N CC(C)(O)C1=NC(C(O)=O)=C(O1)[Si](C)(C)C
778 0 WLDPWSOCDPPZKB-UHFFFAOYSA-N CC1=CC2=C(C=CC=N2)C(=O)N1CCN
779 0 ILUSUZWCLRKBQG-UHFFFAOYSA-N COC(=C)C(=C)SC1=CC=C(O)C=C1
780 0 UNAVATNZIOHLCA-UHFFFAOYSA-N COC1=CC=C(N[Si](OC)(OC)OC)C=C1
781 0 NZHPJGJQHPWYLV-UHFFFAOYSA-N CCN1C(CN2C(=O)C(=O)N=C12)C1=CC=CC=C1
782 0 FDVHSJRPJBZJFJ-UHFFFAOYSA-O O[P+](=O)C(F)(F)C1CCCCCCC1
783 0 OPGXTFCDDUBVNJ-UHFFFAOYSA-N NC(=O)C1=CC=C(C=C1)N=CC1=CC=NC=C1
784 0 VPLLYEXGSJYTJP-QBFJYBIGSA-N NC(CO)C(O)C(O)C(O)C(O)C(=O)O
785 0 TZDSRXGFRPYMCG-UHFFFAOYSA-N CN1N=C(C)C(C1=O)C1=CC=C(N)C=C1
786 0 KRMZXDUZPJBDNU-UHFFFAOYSA-N NC(=O)C1=C(C=CN1CC1=CC=CC=C1)C#N
787 0 WKWANNNUOYUKOD-UHFFFAOYSA-N CC1=NC2=NC=NN2C(N)=C1C1=CC(F)=CC=C1
788 0 KTUCAEDKLUTYKQ-UHFFFAOYSA-N COC1=C(C=CC2=CC=CC=C12)C(=O)\N=C\NN
789 0 DYYWIXRHAFMSJE-UHFFFAOYSA-N COC1=CC2=CC=CC=C2C=C1C(=O)\N=C\NN
790 0 FPVXWNKWVBLDTC-UHFFFAOYSA-N CC(=O)NC1C(N)=NC(NC(C)=O)=NC1=O
791 0 YKFKUHKIIQFRPB-UHFFFAOYSA-N CN1C=CC=C2N=C(N=C12)C1C=CC=CC1=O
792 0 XJOOHUGBVZXIQQ-UHFFFAOYSA-N [O-][N+]1=CC=C(CNC(=O)NC2=CC=CC=C2)C=C1
793 0 KAKPYDWXZGXGSV-UHFFFAOYSA-N CN1C=C(NC1=O)c2ccc3ccccc3n2
794 0 ZGBANCILBGDSLP-UHFFFAOYSA-N [N-]=[N+]=NC1COC(C#C)C1OCC1=CC=CC=C1
795 0 ZGBANCILBGDSLP-UHFFFAOYSA-N [N-]=[N+]=NC1COC(C#C)C1OCC1=CC=CC=C1
796 0 YKZOGTMQUSLNBU-UHFFFAOYSA-N O=CC1=C2C=CC=NC2=C2N=CC=CC2=C1
797 0 GYFLKKRGGHHUMY-UHFFFAOYSA-N CCOC(=O)C1N=NN2C1=NC=CC2=O
798 0 MCQXNMBDBCEVIP-UHFFFAOYSA-N CC(C)(C)OC(=O)N1C=CC2=C1N=C(C=C2)C#N
799 0 FVSUDTLZWVZJBF-UHFFFAOYSA-N COC1=C(OC)C=C2C3=NN=C(C)N3C=CC2=C1
800 0 GOUOMQNDMVFRKD-UHFFFAOYSA-N FC1(F)C(N2CC2)=C(N2CC2)C1(F)F
801 0 MZBNMMGVIJOBIZ-UHFFFAOYSA-N CSC1=CC=C(COC(=O)N(C)C)C=C1
802 0 RTDOAIHBIBHEJA-UHFFFAOYSA-N FC1=CC=C(CNC2=C3N=CN=C3NC=N2)C=C1
803 0 ZDOQFEFKZILKMM-UHFFFAOYSA-N FC1=CC=CC=C1CNC1=C2N=CN=C2NC=N1
804 0 GQOJAXOTQYEZOS-UHFFFAOYSA-N CCOC1=NC=C(C=C1C#N)C1=CC=NC=C1
805 0 MMZSNTSSFJXCHR-UHFFFAOYSA-N COC1=NC(C)=C(C=C1C#N)C1=CC=NC=C1
806 0 IFQZEERDQXQTLJ-UHFFFAOYSA-N OC1=NC(CC2=CNC3=CC=CC=C23)C(O)=NC1
807 0 YRYVRBXCRIPTPF-UHFFFAOYSA-N COCCCN=C(O)CN1C=NC(=N1)N(=O)=O
808 0 SNFKHZDIFBMFMT-UHFFFAOYSA-N COC1=CC2=N(=O)NC(=N)N(=O)=C2C=C1
809 0 UIJGCCLNZYPVFJ-UHFFFAOYSA-N CC(=O)OCN1N=CC2=C1N=CN=C2O
810 0 ANWGCVKFPKDUBI-UHFFFAOYSA-N C1CSCCOCCSCCO1
811 0 PATQPKQAPMLOGZ-UHFFFAOYSA-N ClC1=CC(=CC=C1N1CCCC1)[N+]#N
812 0 PATQPKQAPMLOGZ-UHFFFAOYSA-N ClC1=CC(=CC=C1N1CCCC1)[N+]#N
813 0 NALBNRYDQPVIQB-UHFFFAOYSA-N CC1N(C)N(C(=O)C1=N)C1=CC=CC=C1
814 0 SVDAGORERCSAIV-UHFFFAOYSA-N CCN(CCS(O)(=O)=O)C1=CC=CC(C)=C1
815 0 RHOOUTWPJJQGSK-UHFFFAOYSA-N C=CC(=O)OCCSC1=CC=CC=C1
816 0 NHKZSTHOYNWEEZ-UHFFFAOYSA-N NC(=N)C1=NN(C=N1)C1OC(CO)C(O)C1O
817 0 QCDYMKKLCBKXRR-UHFFFAOYSA-N CC1=NC2=C(C=C1)C(=O)NC1=CC=CC=C1N2
818 0 BWZMTZXTIFIVPT-UHFFFAOYSA-N CC1=NC2=CN(C=CN2C1=O)C1=CC=CC=C1
819 0 RVDKSQDMEIWCNB-UHFFFAOYSA-N COC1=CC=CC=C1OCC1NCCS1
820 0 VZQRLYZMJFIJOU-UHFFFAOYSA-N CC(O)=NC1=CC=C2C(CC3CC(O)=NN=C23)=C1
821 0 UWZYBQXLLFWIQG-UHFFFAOYSA-N CC(=O)OCN(CCCCCl)N=O
822 0 AQAZETUOZLTEMY-UHFFFAOYSA-N CCN1C(=O)N(C)N=C1C1=CC=CC=C1
823 0 KWBJTBKOXIZLGY-UHFFFAOYSA-N CC1=CC2=C(C=C1N)N=C1C=C(O)C=CC1=N2
824 0 VZROXHDFSUCSOV-UHFFFAOYSA-N ONC12CCCCC1(Cl)CCCC2
825 0 KJQFSGGQDGNKDI-UHFFFAOYSA-N COC1=CC(=CC=C1N)N=NC1C=CC(=O)C=C1
826 0 HAXSUASAJZNUHK-UHFFFAOYSA-N CC(O)=NC1=CC2=C(CC3CC(O)=NN=C23)C=C1
827 0 AJMXEJBCWOZEJY-UHFFFAOYSA-N CC(O)=NC1=CC=CC2=C1C1=NN=C(O)CC1C2
828 0 IBJHHNXUUIHLKO-UHFFFAOYSA-N CC1=NN=C(O)CC1C1=CC=C(N)C=C1
829 0 XIWPTDWUNFMNBU-UHFFFAOYSA-N COC1=CC2=C(C=C1)N(=O)=NC(=N)N2O
830 0 QLBDZFYFCZJNTM-UHFFFAOYSA-N OC1=NN=C2C(CCC3=C2C=CC(=C3)C#N)C1
831 0 GTNCOIIPIKEYMW-UHFFFAOYSA-N CC1CN2C(O)=NC3=CC=CC(CN1)=C23
832 0 FXYHJVRPZDUNMI-UHFFFAOYSA-N CC1=CN(CC(O)CN=[N+]=[N-])C(=O)N=C1O
833 0 MGGYDPTZXGZDOD-UHFFFAOYSA-N OC(=N)C1=C2NC3=CC=CC=C3NC2=CC=C1
834 0 JMPIKAIHZHQTPW-UHFFFAOYSA-N CC1=C(N2CC2)C(=O)C2=C(N3CCCC3=N2)C1=O
835 0 YOHUBSGWLQBGKD-UHFFFAOYSA-N NC(CCC\N=C(/O)CCl)C(O)=O
836 0 CLAPNKMEQIYQLC-WWNSAXIVSA-N N=C1C=C2N3CCCOC3Cc4c[nH]c(C1=O)c24
837 0 LIHMOKKEBXTQPH-UHFFFAOYSA-N OC(C1=NC2=CN=CC=C2N1)C1=CC=CC=C1
838 0 PPNFSQZQTMXUFA-UHFFFAOYSA-N CC(=O)NC1=NC2=C(N1)C=C(C)C(C)=C2
839 0 AIGOOXOWJUXXMY-UHFFFAOYSA-N ONC(=N)CN1C=CC(=N1)C(F)(F)F
840 0 UOCOWPDBMOCDPI-UHFFFAOYSA-N CC1C(C)=NN(C1=O)C1=CC=C(N)C=C1
841 0 WYFTYNAZEMXYFM-UHFFFAOYSA-N CC(C)CCN(N=O)C(N)=N[N+]([O-])=O
842 0 MZWNMPVRUFGZKY-UHFFFAOYSA-N COC1=CC=C(C=C1)C1=CN2C=CC=NC2=N1
843 0 MXLQAWXKAKUDHC-UHFFFAOYSA-N CC(=C)C(=O)N=C1CC(=O)N(N1)C1=CC=CC=C1
844 0 BZZCQGGHDQIPST-UHFFFAOYSA-N OC1OC(CC(O)=O)C(O)C(O)C1O
845 0 GDMRFHZLKNYRRO-UHFFFAOYSA-N CC1CC(O)=NN=C1C1=CC=C(N)C=C1
846 0 FEZILGMTUQMZHI-UHFFFAOYSA-N CSC(C)SC(=O)OC(C)(C)C
847 0 GAUQQDABZDRFID-UHFFFAOYSA-N C1COCCSCCSCCO1
848 0 XKDXCVCQIUFLNU-UHFFFAOYSA-N CC1=CC=C(C=C1)S(=O)(=O)CCC#C
849 0 NHKZSTHOYNWEEZ-UHFFFAOYSA-N NC(=N)C1=NN(C=N1)C1OC(CO)C(O)C1O
850 0 KLAZTVZJRMKRLN-UHFFFAOYSA-N O=C1NC2=CC=NC=C2NC1C1=CC=CC=C1
851 0 SLYHBXWHOPUQPV-UHFFFAOYSA-N CN1C(N)N(OC(C)=O)C2=C(N=CN2)C1=O
852 0 RCOBNEPOKRXRLV-UHFFFAOYSA-N CCOC(=O)C1=C(O)N2N=CN=C2N=C1
853 0 JXFVZQCKBIQXBE-UHFFFAOYSA-N O=C1NCCCC1N=NC1=CC=CC=C1
854 0 RKWRPABFNMDFKZ-UHFFFAOYSA-N CC1=NN=C(O)N1C1=C(C)C=CC=C1C
855 0 FXXLTIFEBMOGOJ-UHFFFAOYSA-N COC1=CC2=C(C=C1)N=C(N2)C1=CC=CC=N1
856 0 XAULNDLXIJUNTK-UHFFFAOYSA-N O=C=NC1=CC2=C(NC3=CC=CC=C23)C=C1
857 0 SZNPCTMXZBVMRE-UHFFFAOYSA-N COC1=C(C=CC(NNC2=CC=CC=C2)=C1)N=O
858 0 KDWPQSBXEHQMSD-UHFFFAOYSA-N CC1=CC=C(C=C1)S(=O)(=O)N1CCCC1
859 0 NAEFQGIUQAEMIY-UHFFFAOYSA-N CN1C2=CC=CC=C2N(C)C1=C(C)N=O
860 0 RSMQWPXFQDFUIJ-UHFFFAOYSA-N COC1=CC=C(C=C1)S(=O)(=O)CCN(C)C
861 0 SEBSCXLWNCIHNW-UHFFFAOYSA-N COC1=C(OC)C=C(C=C1)C1NCCS1
862 0 RBOQQOAJWRMAQZ-UHFFFAOYSA-N CN1C(=O)C2CCN=C2N(C1=O)c1ccccc1
863 0 PATQPKQAPMLOGZ-UHFFFAOYSA-N ClC1=CC(=CC=C1N1CCCC1)[N+]#N
864 0 QGGOCWIJGWDKHC-BGPJRJDNSA-N COC(C(O)C(O)C=O)C(O)C(=O)O
865 0 CAYBLLKWALVMIE-UHFFFAOYSA-N CC1=C(N)C2=C(C=C1)N=C1C=CC(=O)CC1=N2
866 0 WKEWLURICRMAFQ-UHFFFAOYSA-N CSC=CCC1=C2OCOC2=CC=C1
867 0 PANAMPMZPUJRLL-UHFFFAOYSA-N CN1C(O)=NC(CC2=CNC3=CC=CC=C23)C1=O
868 0 WKZLNEWVIAGNAW-UHFFFAOYSA-N NCCC1=CNC2=C1C=C(C=C2)C(O)=N
869 0 KGYMINZNPVBXCA-UHFFFAOYSA-N [O-][N+](=O)C1=CC2=C(NC=C2C2=CCNCC2)C=C1
870 0 FRZDVWUAWCOHDI-UHFFFAOYSA-N OC1=NC2=CC=CC=C2N2CCNCC12
871 0 FJBFZIWISRAEOF-UHFFFAOYSA-N NC1=CC=C(C=C1)C(O)CN1C=CN=C1
872 0 PINASOSLFIGOBH-UHFFFAOYSA-N CN1C(=O)NC2=C(N=CC(=O)N2C)C1=O
873 0 RGUMHCCOVNCTOH-UHFFFAOYSA-N OC(N=NC1=NCCC1)C1=CC=CC=C1
874 0 SZNPCTMXZBVMRE-UHFFFAOYSA-N COC1=C(C=CC(NNC2=CC=CC=C2)=C1)N=O
875 0 QMCOPDWHWYSJSA-UHFFFAOYSA-N CNC(=O)C1=NC=C2NC3=CC=CC=C3C2=C1
876 0 MTPRPDLAMYHMGE-UHFFFAOYSA-N CC1=NN(C(=O)C1)C1=CC=C(NC(=O)C=C)C=C1
877 0 QRJJUWRNDFXITA-UHFFFAOYSA-N CN1C2=C(NC(C=O)=N2)C(=O)N(C)C1=O
878 0 ONTIXLLIZWKSQB-UHFFFAOYSA-N C=CCN(CC=C)P(=S)(N1CC1)N1CC1
879 0 VLVBCCVAEPZYSQ-UHFFFAOYSA-N COC1=C(NNC2=CC=CC=C2)C=CC(=C1)N=O
880 0 CTAWTTUFGOWALP-UHFFFAOYSA-N COC1=CC=C(NNC2=CC=C(C=C2)N=O)C=C1
881 0 UCANEICKFPHNEQ-UHFFFAOYSA-N OC(N=NC=C1C#CC#C1)C1=CC=CC=C1
882 0 GYGWAOJAJVHFKT-UHFFFAOYSA-N OC1=NCCN(C=O)C1C1=CNC2=CC=CC=C12
883 0 RSDKTWVVDGNSAI-UHFFFAOYSA-N COCCN=C1N=NCC2=CC=CC=C12
884 0 UUFGPXFMDBHYHU-UHFFFAOYSA-N CN1C(=O)N(C2=CN=CC=C12)C1=CC=CC=C1
885 0 YQPRDOSVARIAIB-UHFFFAOYSA-N OC(=N)N=NC1C=CC(=CCC1=O)N=O
886 0 JPAVBMQNWIVDPU-UHFFFAOYSA-N CCOC(=O)C1=CN=C2N=CNN2C1=O
887 0 NALBNRYDQPVIQB-UHFFFAOYSA-N CC1N(C)N(C(=O)C1=N)C1=CC=CC=C1
888 0 VLYDNNUKVRODBE-UHFFFAOYSA-N O=C(N=NC1CCCC1)C1=CC=NC=C1
889 0 IXDVQWRMMLGZLB-UHFFFAOYSA-N CC(=O)NCc1cc(O)cc(n1)c2ccccn2
890 0 VRYWBMTXKFQBCA-UHFFFAOYSA-N O=S(=O)(N1CCCCC1)C1=CC=CC=C1
891 0 UAMUXPLBPJBXMC-UHFFFAOYSA-N COc1ccc(NC(=O)c2cccnc2N)cc1
892 0 RSMJGANHIJXJKR-UHFFFAOYSA-N CCOC1=NC(=NC(N)=N1)C(F)(F)F
893 0 JVVMQKQUXPUNBQ-UHFFFAOYSA-N CN1B(Cl)N(C)N(C)B(Cl)N1C
894 0 FQAQFLZBSXCODG-UHFFFAOYSA-N CC1=C2C(NC=NC2=O)=C(N1)C1=CC=CC=C1
895 0 IFAYAKWWDXSOMX-UHFFFAOYSA-N CCCOC1=C(CS(C)(=O)=O)C=C(N)C=C1
896 0 OKMNBMCHWAWZBL-UHFFFAOYSA-N CCCCCN(N=O)C(=N)N[N+]([O-])=O
897 0 TVYJBOTZGYCPKO-UHFFFAOYSA-N CC1=C(C)C(C#N)=C2NC(=O)CCCN12
