# Supplementary material for: Ion mobility collision cross-section atlas for known and unknown metabolite annotation in untargeted metabolomics
Source: Nat Commun. 2020 Aug 28;11:4334. doi: 10.1038/s41467-020-18171-8 (PMC7455731; doi:10.1038/s41467-020-18171-8)
Supplement: Supplementary file 8 — Supplementary Data 5 [file 41467_2020_18171_MOESM8_ESM.zip › 01_positive_mode/L0836/cfmid_pred_spec.msp]

Name: +ve in-silico MS/MS by CFM-ID for GJAWHXHKYYXBSV-UHFFFAOYSA-N
ID: GJAWHXHKYYXBSV-UHFFFAOYSA-N
Comment: Energy0
Num peaks: 6
106.0287402 3.552640049
124.0393049 3.101059133
139.002585 0.1544288572
141.0182351 0.3231896772
150.0185694 29.02064562
168.0291341 62.75091238

Name: +ve in-silico MS/MS by CFM-ID for GJAWHXHKYYXBSV-UHFFFAOYSA-N
ID: GJAWHXHKYYXBSV-UHFFFAOYSA-N
Comment: Energy1
Num peaks: 6
96.00800472 1.858431807
97.02840582 1.244085895
106.0287402 17.26074931
124.0393049 13.26210649
150.0185694 30.14908858
168.0291341 26.33432997

Name: +ve in-silico MS/MS by CFM-ID for GJAWHXHKYYXBSV-UHFFFAOYSA-N
ID: GJAWHXHKYYXBSV-UHFFFAOYSA-N
Comment: Energy2
Num peaks: 15
25.00727645 3.062830785
50.00252542 4.498451592
51.02292652 2.032496122
52.01817548 18.75190926
54.03382555 2.813368362
64.01817548 5.748536821
72.00800472 2.838560967
77.99744004 2.572319182
80.04947561 1.908080454
95.01275576 5.431366155
96.00800472 8.074025314
98.02365479 3.280451291
106.0287402 11.75653448
124.0393049 3.669123681
150.0185694 4.14724285

Name: +ve in-silico MS/MS by CFM-ID for KACPVQQHDVBVFC-OIFXTYEKSA-N
ID: KACPVQQHDVBVFC-OIFXTYEKSA-N
Comment: Energy0
Num peaks: 15
74.02365479 3.113874699
94.02874017 3.891172958
110.0236548 2.214784546
111.0076704 2.518217423
113.0233204 2.146484659
122.0236548 8.234744709
123.0076704 1.609502401
124.0393049 2.934121159
138.0185694 1.617159891
140.0342195 22.48080246
142.013484 2.014297389
142.0498695 1.5965023
150.0185694 3.093789111
168.0291341 9.340013502
186.0396988 13.72030959

Name: +ve in-silico MS/MS by CFM-ID for KACPVQQHDVBVFC-OIFXTYEKSA-N
ID: KACPVQQHDVBVFC-OIFXTYEKSA-N
Comment: Energy1
Num peaks: 17
28.01817548 4.592004837
55.01784114 1.834140727
67.01784114 2.129830454
72.00800472 3.795803945
74.02365479 3.597875735
92.99710569 2.625588595
94.02874017 6.994086625
96.04439023 1.940535522
98.02365479 1.790652387
108.9920203 5.592038167
110.0236548 1.566840772
111.0076704 4.190685629
122.0236548 13.35095052
123.0076704 4.032694924
124.0393049 4.074845878
140.0342195 16.94137023
168.0291341 2.104438635

Name: +ve in-silico MS/MS by CFM-ID for KACPVQQHDVBVFC-OIFXTYEKSA-N
ID: KACPVQQHDVBVFC-OIFXTYEKSA-N
Comment: Energy2
Num peaks: 20
25.00727645 2.587674861
41.00219107 2.082037261
43.01784114 1.62073986
53.00219107 4.412777949
55.01784114 5.120743983
65.00219107 5.679708747
67.01784114 9.585304267
68.99710569 4.871065964
71.01275576 3.402830223
83.01275576 5.302782558
84.00800472 1.912032702
92.99710569 3.143127697
94.02874017 11.41074982
95.01275576 1.97700255
96.04439023 1.611447741
98.02365479 4.759652116
108.9920203 3.036329369
110.0236548 5.469002271
111.0076704 1.385458142
122.0236548 1.453459203

Name: +ve in-silico MS/MS by CFM-ID for WYWHKKSPHMUBEB-UHFFFAOYSA-N
ID: WYWHKKSPHMUBEB-UHFFFAOYSA-N
Comment: Energy0
Num peaks: 6
18.03382555 0.242554457
82.03997355 0.6690826988
134.0461215 5.151914523
141.0229436 1.496894717
151.0072935 6.393996043
168.0338426 85.54132141

Name: +ve in-silico MS/MS by CFM-ID for WYWHKKSPHMUBEB-UHFFFAOYSA-N
ID: WYWHKKSPHMUBEB-UHFFFAOYSA-N
Comment: Energy1
Num peaks: 6
109.0508726 1.204194263
126.0120445 5.10216679
134.0461215 10.55533246
141.0229436 1.8015223
151.0072935 19.98366699
168.0338426 58.49507635

Name: +ve in-silico MS/MS by CFM-ID for WYWHKKSPHMUBEB-UHFFFAOYSA-N
ID: WYWHKKSPHMUBEB-UHFFFAOYSA-N
Comment: Energy2
Num peaks: 13
28.01817548 2.308927627
42.03382555 1.962909007
43.02907452 3.831373848
53.01342445 4.810775758
55.02907452 4.558831765
59.99024648 1.909884884
70.03997355 4.91975593
80.02432348 7.059082349
82.03997355 12.34789855
107.0352225 10.21258386
109.0508726 2.934536406
134.0461215 17.61227486
151.0072935 5.917628891

Name: +ve in-silico MS/MS by CFM-ID for UVZICZIVKIMRNE-UHFFFAOYSA-N
ID: UVZICZIVKIMRNE-UHFFFAOYSA-N
Comment: Energy0
Num peaks: 6
88.96917669 3.685848674
90.98482676 11.61540155
105.0004768 9.78724574
107.0161269 2.925799506
132.9953914 7.089424154
151.0059561 50.12708789

Name: +ve in-silico MS/MS by CFM-ID for UVZICZIVKIMRNE-UHFFFAOYSA-N
ID: UVZICZIVKIMRNE-UHFFFAOYSA-N
Comment: Energy1
Num peaks: 7
44.97934745 4.017741605
59.01275576 7.322880839
90.98482676 18.40164479
105.0004768 13.57326638
107.0161269 4.476204348
132.9953914 7.874784499
151.0059561 27.47067006

Name: +ve in-silico MS/MS by CFM-ID for UVZICZIVKIMRNE-UHFFFAOYSA-N
ID: UVZICZIVKIMRNE-UHFFFAOYSA-N
Comment: Energy2
Num peaks: 7
44.97934745 30.81693606
46.99499752 6.621373607
61.01064758 8.990842236
72.97426207 16.66304589
86.98991214 6.493609576
88.96917669 4.676078319
90.98482676 6.92207147

Name: +ve in-silico MS/MS by CFM-ID for SLAMLWHELXOEJZ-UHFFFAOYSA-N
ID: SLAMLWHELXOEJZ-UHFFFAOYSA-N
Comment: Energy0
Num peaks: 6
45.99235466 0.2592152138
77.00219107 0.1280976804
95.01275576 0.4597985718
97.02840582 0.1176521819
124.0393049 4.18874999
168.0291341 94.56331087

Name: +ve in-silico MS/MS by CFM-ID for SLAMLWHELXOEJZ-UHFFFAOYSA-N
ID: SLAMLWHELXOEJZ-UHFFFAOYSA-N
Comment: Energy1
Num peaks: 6
51.02292652 0.6761701843
53.03857658 1.012596877
96.00800472 0.747620585
98.02365479 0.4965650485
124.0393049 45.33307037
168.0291341 49.70485169

Name: +ve in-silico MS/MS by CFM-ID for SLAMLWHELXOEJZ-UHFFFAOYSA-N
ID: SLAMLWHELXOEJZ-UHFFFAOYSA-N
Comment: Energy2
Num peaks: 7
49.00727645 12.69093997
51.02292652 36.94724708
63.02292652 4.415312268
77.00219107 4.740649897
92.99710569 4.133085964
95.01275576 11.19171049
124.0393049 8.419327248

Name: +ve in-silico MS/MS by CFM-ID for OTLNPYWUJOZPPA-UHFFFAOYSA-N
ID: OTLNPYWUJOZPPA-UHFFFAOYSA-N
Comment: Energy0
Num peaks: 6
45.99235466 0.2605620063
59.01275576 0.04647033437
95.01275576 0.08690462751
107.0127558 0.02967871166
124.0393049 4.191954341
168.0291341 95.25050029

Name: +ve in-silico MS/MS by CFM-ID for OTLNPYWUJOZPPA-UHFFFAOYSA-N
ID: OTLNPYWUJOZPPA-UHFFFAOYSA-N
Comment: Energy1
Num peaks: 6
59.01275576 0.4682500404
68.99710569 0.2996089397
98.02365479 0.3830737845
124.0393049 17.47007221
139.997834 0.2301268852
168.0291341 79.60672189

Name: +ve in-silico MS/MS by CFM-ID for OTLNPYWUJOZPPA-UHFFFAOYSA-N
ID: OTLNPYWUJOZPPA-UHFFFAOYSA-N
Comment: Energy2
Num peaks: 6
49.00727645 4.951342867
51.02292652 12.48921931
63.02292652 8.923650739
98.02365479 4.555412736
124.0393049 36.60268595
168.0291341 13.31053305

Name: +ve in-silico MS/MS by CFM-ID for PDNJLMZEGXHSCU-UHFFFAOYSA-N
ID: PDNJLMZEGXHSCU-UHFFFAOYSA-N
Comment: Energy0
Num peaks: 6
93.00047682 5.574976455
105.0004768 3.581637938
122.0270259 28.44818552
150.0219405 15.19553609
151.0059561 7.80874186
168.0325052 20.76428996

Name: +ve in-silico MS/MS by CFM-ID for PDNJLMZEGXHSCU-UHFFFAOYSA-N
ID: PDNJLMZEGXHSCU-UHFFFAOYSA-N
Comment: Energy1
Num peaks: 11
54.03382555 3.663489125
56.04947561 14.32669417
58.06512568 9.200849648
85.02840582 1.553808657
93.00047682 4.461135529
102.0549549 5.177851808
104.0164612 2.053363048
105.0004768 10.7216163
122.0270259 24.14006621
150.0219405 3.675514718
168.0325052 2.318762101

Name: +ve in-silico MS/MS by CFM-ID for PDNJLMZEGXHSCU-UHFFFAOYSA-N
ID: PDNJLMZEGXHSCU-UHFFFAOYSA-N
Comment: Energy2
Num peaks: 16
27.02292652 4.892466653
28.01817548 1.94235257
29.03857658 9.289754657
42.03382555 1.993326655
56.04947561 17.95070145
58.06512568 9.060591483
64.96917669 1.572232419
74.98991214 1.927131727
77.0055622 3.154699757
78.98482676 4.402798865
90.98482676 2.47597728
93.00047682 11.92395462
95.01612688 3.270183916
104.0164612 1.528282379
105.0004768 2.593172953
122.0270259 3.05582578

Name: +ve in-silico MS/MS by CFM-ID for WJJMNDUMQPNECX-UHFFFAOYSA-N
ID: WJJMNDUMQPNECX-UHFFFAOYSA-N
Comment: Energy0
Num peaks: 6
106.0287402 0.6538330716
124.0393049 1.101140881
132.9920203 0.1253467123
150.0185694 34.93875539
151.002585 0.3046154714
168.0291341 62.54598874

Name: +ve in-silico MS/MS by CFM-ID for WJJMNDUMQPNECX-UHFFFAOYSA-N
ID: WJJMNDUMQPNECX-UHFFFAOYSA-N
Comment: Energy1
Num peaks: 6
39.02292652 0.3715008822
79.01784114 0.5837097919
106.0287402 4.004381667
124.0393049 3.716718932
150.0185694 41.85399773
168.0291341 46.67046549

Name: +ve in-silico MS/MS by CFM-ID for WJJMNDUMQPNECX-UHFFFAOYSA-N
ID: WJJMNDUMQPNECX-UHFFFAOYSA-N
Comment: Energy2
Num peaks: 14
49.00727645 4.411340071
51.02292652 11.14925906
52.01817548 10.79769748
53.03857658 2.600166102
77.00219107 5.166341053
79.01784114 2.632035852
80.0130901 2.499882166
95.01275576 7.293052394
96.00800472 3.929098536
106.0287402 9.761791596
107.0127558 3.392098664
124.0393049 3.885466255
150.0185694 11.44224436
168.0291341 3.381691652

Name: +ve in-silico MS/MS by CFM-ID for KACPVQQHDVBVFC-UHFFFAOYSA-N
ID: KACPVQQHDVBVFC-UHFFFAOYSA-N
Comment: Energy0
Num peaks: 14
74.02365479 2.673707014
94.02874017 3.553883225
110.0236548 2.019886453
111.0076704 2.130888019
113.0233204 1.607041602
122.0236548 9.183965096
123.0076704 1.593661635
124.0393049 2.281237145
138.0185694 1.671448334
140.0342195 19.69692538
142.013484 1.665807848
150.0185694 4.35627914
168.0291341 17.41492358
186.0396988 10.4562116

Name: +ve in-silico MS/MS by CFM-ID for KACPVQQHDVBVFC-UHFFFAOYSA-N
ID: KACPVQQHDVBVFC-UHFFFAOYSA-N
Comment: Energy1
Num peaks: 17
28.01817548 4.023734544
55.01784114 1.795205394
56.0130901 2.689491645
67.01784114 1.888814448
72.00800472 3.840457516
74.02365479 3.233755412
92.99710569 2.579528194
94.02874017 6.540700335
96.04439023 1.831727678
108.9920203 5.222594991
111.0076704 3.830505799
122.0236548 13.4757074
123.0076704 3.888794162
124.0393049 3.155024432
140.0342195 16.08492674
150.0185694 2.090972033
168.0291341 3.889997019

Name: +ve in-silico MS/MS by CFM-ID for KACPVQQHDVBVFC-UHFFFAOYSA-N
ID: KACPVQQHDVBVFC-UHFFFAOYSA-N
Comment: Energy2
Num peaks: 21
25.00727645 2.359828187
41.00219107 1.984524408
43.01784114 1.611291466
53.00219107 4.005781224
55.01784114 5.019542602
65.00219107 5.073190438
67.01784114 8.35908477
68.99710569 4.205981047
71.01275576 2.908650641
83.01275576 4.644834572
84.00800472 1.783846785
92.99710569 3.300328773
94.02874017 10.41937663
95.01275576 3.88696324
96.04439023 1.476992651
97.02840582 1.511496822
98.02365479 4.180477455
108.9920203 2.819873824
110.0236548 5.004734607
111.0076704 1.432795905
122.0236548 4.596305528

Name: +ve in-silico MS/MS by CFM-ID for CXJAAWRLVGAKDV-UHFFFAOYSA-N
ID: CXJAAWRLVGAKDV-UHFFFAOYSA-N
Comment: Energy0
Num peaks: 7
43.01784114 4.412612222
86.0600403 4.541619901
108.0113759 6.660946233
108.9953914 4.819230133
126.0219405 22.79463819
150.0219405 9.213552789
168.0325052 30.10168764

Name: +ve in-silico MS/MS by CFM-ID for CXJAAWRLVGAKDV-UHFFFAOYSA-N
ID: CXJAAWRLVGAKDV-UHFFFAOYSA-N
Comment: Energy1
Num peaks: 8
44.04947561 6.677391678
86.0600403 2.9140123
96.99539144 3.818042936
108.0113759 23.98512637
108.9953914 12.50782276
126.0219405 23.51862993
150.0219405 3.477137281
168.0325052 4.868438017

Name: +ve in-silico MS/MS by CFM-ID for CXJAAWRLVGAKDV-UHFFFAOYSA-N
ID: CXJAAWRLVGAKDV-UHFFFAOYSA-N
Comment: Energy2
Num peaks: 12
15.02292652 4.426588627
25.00727645 3.216509523
27.02292652 2.959045727
29.03857658 6.284585273
41.00219107 3.177723995
42.03382555 6.322875178
43.01784114 13.13626048
44.04947561 23.98137551
60.04439023 4.306261316
94.97974138 2.441863056
108.0113759 1.793330953
108.9953914 8.87275724

Name: +ve in-silico MS/MS by CFM-ID for YHBNXKYHZMAFED-VKHMYHEASA-N
ID: YHBNXKYHZMAFED-VKHMYHEASA-N
Comment: Energy0
Num peaks: 8
82.97615389 8.445065379
84.99180396 8.611880152
111.007454 4.31708675
134.0270259 2.944732645
140.0340031 22.73406399
168.0289177 10.52351994
169.0129333 6.414496434
186.0394824 16.95472324

Name: +ve in-silico MS/MS by CFM-ID for YHBNXKYHZMAFED-VKHMYHEASA-N
ID: YHBNXKYHZMAFED-VKHMYHEASA-N
Comment: Energy1
Num peaks: 9
56.04947561 11.12961346
58.06512568 2.505200253
82.97615389 14.7515632
84.99180396 26.29695977
88.02154661 4.82500138
102.0549549 2.220771848
123.007454 4.913057197
134.0270259 2.690949034
140.0340031 12.11614638

Name: +ve in-silico MS/MS by CFM-ID for YHBNXKYHZMAFED-VKHMYHEASA-N
ID: YHBNXKYHZMAFED-VKHMYHEASA-N
Comment: Energy2
Num peaks: 12
42.03382555 2.910270519
44.04947561 1.652777757
56.04947561 6.744976554
58.99499752 1.53234772
62.96992564 2.619966327
64.9855757 5.670179893
82.97615389 25.2679543
84.99180396 20.04754599
88.02154661 6.241035095
96.99180396 1.914335583
111.007454 4.238622035
140.0340031 1.371108188

Name: +ve in-silico MS/MS by CFM-ID for JYBXKTLYOMPMQY-UHFFFAOYSA-N
ID: JYBXKTLYOMPMQY-UHFFFAOYSA-N
Comment: Energy0
Num peaks: 6
34.02874017 1.964607471
59.02398914 4.706324137
128.0261533 1.684727927
150.0661883 0.9038986642
153.0214023 3.013338844
186.042866 83.64221915

Name: +ve in-silico MS/MS by CFM-ID for JYBXKTLYOMPMQY-UHFFFAOYSA-N
ID: JYBXKTLYOMPMQY-UHFFFAOYSA-N
Comment: Energy1
Num peaks: 6
34.02874017 2.438495631
59.02398914 12.49917271
128.0261533 4.744156986
153.0214023 36.83999501
155.0370524 4.634584183
186.042866 28.34904864

Name: +ve in-silico MS/MS by CFM-ID for JYBXKTLYOMPMQY-UHFFFAOYSA-N
ID: JYBXKTLYOMPMQY-UHFFFAOYSA-N
Comment: Energy2
Num peaks: 19
26.00252542 1.965915021
28.01817548 1.593422735
32.0130901 2.912944327
34.02874017 2.009287893
43.02907452 1.658858377
57.00833907 8.572280805
59.02398914 15.76293303
63.02292652 2.783221228
72.98395416 3.312354759
74.03488817 10.05108749
84.98395416 1.937620974
96.98395416 4.047667865
98.99960423 3.238752908
101.0152543 4.776128872
113.0152543 3.261541901
128.0261533 3.986985168
150.0661883 4.466236124
153.0214023 1.894668972
186.042866 1.883316651

Name: +ve in-silico MS/MS by CFM-ID for ATFAXYSVQZKZQN-PBXRRBTRSA-N
ID: ATFAXYSVQZKZQN-PBXRRBTRSA-N
Comment: Energy0
Num peaks: 6
123.0076704 2.430974718
140.0342195 4.796238317
150.0185694 3.676432552
168.0291341 22.98661599
169.0131497 7.541619778
186.0396988 50.28403216

Name: +ve in-silico MS/MS by CFM-ID for ATFAXYSVQZKZQN-PBXRRBTRSA-N
ID: ATFAXYSVQZKZQN-PBXRRBTRSA-N
Comment: Energy1
Num peaks: 16
84.00800472 1.665583343
96.00800472 1.390597179
98.02365479 1.511793921
112.0029193 1.360779129
122.0236548 1.502967126
123.0076704 4.06409208
124.0393049 4.075363291
125.0233204 1.477053222
138.0185694 1.386950443
140.0342195 12.15406027
142.0498695 9.357313403
150.0185694 5.891064584
151.002585 1.813544287
168.0291341 18.26657792
169.0131497 2.707272075
186.0396988 12.51723797

Name: +ve in-silico MS/MS by CFM-ID for ATFAXYSVQZKZQN-PBXRRBTRSA-N
ID: ATFAXYSVQZKZQN-PBXRRBTRSA-N
Comment: Energy2
Num peaks: 31
28.01817548 1.801508353
40.01817548 3.968089827
41.00219107 1.219634501
42.03382555 1.423187854
43.01784114 6.515271913
53.99744004 3.907136693
55.01784114 2.70957438
59.01275576 1.902240258
65.99744004 1.890279282
68.0130901 3.636093781
68.99710569 2.520409386
70.02874017 3.137519923
71.01275576 2.284093848
73.02840582 2.127702707
80.0130901 1.558728411
80.99710569 1.381302705
82.02874017 1.493188613
83.01275576 2.504684832
84.00800472 3.200809693
84.99202031 1.269221714
93.99235466 2.657155118
96.00800472 4.522720729
98.02365479 4.213461651
99.00767038 1.869949601
100.0393049 1.457889196
112.0029193 3.32385968
114.0185694 2.4507701
123.0076704 3.518562693
126.0185694 1.962294612
150.0185694 1.932070614
168.0291341 1.577115934

Name: +ve in-silico MS/MS by CFM-ID for APCBAUVRJPCYFQ-UHFFFAOYSA-N
ID: APCBAUVRJPCYFQ-UHFFFAOYSA-N
Comment: Energy0
Num peaks: 6
72.05562361 1.468298076
72.99202031 6.105715502
74.07127368 27.92196353
100.0505382 11.77359845
104.0342195 2.555003375
146.0560175 43.97884558

Name: +ve in-silico MS/MS by CFM-ID for APCBAUVRJPCYFQ-UHFFFAOYSA-N
ID: APCBAUVRJPCYFQ-UHFFFAOYSA-N
Comment: Energy1
Num peaks: 6
57.04472458 6.805746704
72.99202031 8.957104902
74.07127368 55.94943674
100.0505382 3.885233978
104.0342195 4.589354097
146.0560175 5.784969813

Name: +ve in-silico MS/MS by CFM-ID for APCBAUVRJPCYFQ-UHFFFAOYSA-N
ID: APCBAUVRJPCYFQ-UHFFFAOYSA-N
Comment: Energy2
Num peaks: 6
15.02292652 12.33434587
30.03382555 2.804734431
43.02907452 15.08759756
57.04472458 15.44702651
72.05562361 2.690410013
74.07127368 41.70379578

Name: +ve in-silico MS/MS by CFM-ID for ZWAKJHGDSDLYGM-UHFFFAOYSA-N
ID: ZWAKJHGDSDLYGM-UHFFFAOYSA-N
Comment: Energy0
Num peaks: 6
100.0393049 2.05852119
102.0549549 2.355901123
128.0342195 2.572802619
154.013484 5.189488495
168.0291341 4.06008973
186.0396988 70.05252613

Name: +ve in-silico MS/MS by CFM-ID for ZWAKJHGDSDLYGM-UHFFFAOYSA-N
ID: ZWAKJHGDSDLYGM-UHFFFAOYSA-N
Comment: Energy1
Num peaks: 7
86.02365479 4.648703577
114.0185694 3.508618896
154.013484 19.88407878
156.0291341 9.723859037
158.0447842 3.90445603
168.0291341 10.54959779
186.0396988 30.71979558

Name: +ve in-silico MS/MS by CFM-ID for ZWAKJHGDSDLYGM-UHFFFAOYSA-N
ID: ZWAKJHGDSDLYGM-UHFFFAOYSA-N
Comment: Energy2
Num peaks: 20
15.02292652 1.288334618
28.01817548 4.752351929
29.00219107 3.499186777
30.03382555 5.737217892
42.03382555 2.337275921
45.0334912 4.729620111
56.0130901 8.248110823
56.99710569 7.100830992
58.02874017 5.919210934
70.02874017 5.520880204
71.01275576 3.754082048
72.00800472 1.470878577
72.04439023 2.340649824
73.02840582 4.039196552
84.00800472 5.976795373
86.02365479 3.673500789
98.02365479 4.238321107
100.0393049 2.785227329
102.0549549 1.802841743
140.0342195 1.29695741

Name: +ve in-silico MS/MS by CFM-ID for KACPVQQHDVBVFC-PMRVSPHWSA-N
ID: KACPVQQHDVBVFC-PMRVSPHWSA-N
Comment: Energy0
Num peaks: 15
74.02365479 3.113874699
94.02874017 3.891172958
110.0236548 2.214784546
111.0076704 2.517853205
113.0233204 2.146141907
122.0236548 8.232500639
123.0076704 1.609502401
124.0393049 2.93314039
138.0185694 1.616400565
140.0342195 22.47975467
142.013484 2.014297389
142.0498695 1.5965023
150.0185694 3.087025567
168.0291341 9.331784105
186.0396988 13.72030959

Name: +ve in-silico MS/MS by CFM-ID for KACPVQQHDVBVFC-PMRVSPHWSA-N
ID: KACPVQQHDVBVFC-PMRVSPHWSA-N
Comment: Energy1
Num peaks: 17
28.01817548 4.592004837
55.01784114 1.834084588
67.01784114 2.129830454
72.00800472 3.795803945
74.02365479 3.597875735
92.99710569 2.625588595
94.02874017 6.994086625
96.04439023 1.940535522
98.02365479 1.790652387
108.9920203 5.591986128
110.0236548 1.566840772
111.0076704 4.190572341
122.0236548 13.35063511
123.0076704 4.032694924
124.0393049 4.074498648
140.0342195 16.94106796
168.0291341 2.103735177

Name: +ve in-silico MS/MS by CFM-ID for KACPVQQHDVBVFC-PMRVSPHWSA-N
ID: KACPVQQHDVBVFC-PMRVSPHWSA-N
Comment: Energy2
Num peaks: 20
25.00727645 2.587674861
41.00219107 2.081882349
43.01784114 1.632252516
53.00219107 4.412429179
55.01784114 5.119975634
65.00219107 5.679708747
67.01784114 9.585304267
68.99710569 4.871065964
71.01275576 3.402830223
83.01275576 5.302782558
84.00800472 1.912032702
92.99710569 3.143127697
94.02874017 11.41074982
95.01275576 1.97700255
96.04439023 1.611447741
98.02365479 4.759652116
108.9920203 3.036043902
110.0236548 5.469002271
111.0076704 1.384466119
122.0236548 1.450793693

Name: +ve in-silico MS/MS by CFM-ID for SOHKZFVTJBLPGY-UHFFFAOYSA-N
ID: SOHKZFVTJBLPGY-UHFFFAOYSA-N
Comment: Energy0
Num peaks: 6
122.0236548 1.806276323
124.0393049 1.503194433
140.0342195 21.44183901
150.0185694 2.537155344
168.0291341 15.39642181
186.0396988 53.63784611

Name: +ve in-silico MS/MS by CFM-ID for SOHKZFVTJBLPGY-UHFFFAOYSA-N
ID: SOHKZFVTJBLPGY-UHFFFAOYSA-N
Comment: Energy1
Num peaks: 8
67.01784114 8.164594302
69.0334912 4.88593623
113.0233204 3.001465482
122.0236548 4.193818399
124.0393049 4.414807709
140.0342195 35.45802427
168.0291341 7.625206195
186.0396988 13.39258323

Name: +ve in-silico MS/MS by CFM-ID for SOHKZFVTJBLPGY-UHFFFAOYSA-N
ID: SOHKZFVTJBLPGY-UHFFFAOYSA-N
Comment: Energy2
Num peaks: 18
39.02292652 3.665897688
40.01817548 5.120565089
41.00219107 4.176427459
42.03382555 4.703782742
43.01784114 2.311822817
65.99744004 3.728977404
67.01784114 1.723358187
68.0130901 6.460507102
70.02874017 6.800312011
86.02365479 5.396878224
88.03930485 3.106537052
96.00800472 3.204824248
96.04439023 3.067937681
98.02365479 5.835144825
112.0393049 4.960479389
124.0393049 8.851538499
140.0342195 4.453998169
168.0291341 2.440952509

Name: +ve in-silico MS/MS by CFM-ID for BXOGYYKORDNHSC-UHFFFAOYSA-N
ID: BXOGYYKORDNHSC-UHFFFAOYSA-N
Comment: Energy0
Num peaks: 8
123.0076704 4.431997486
140.0342195 4.061816544
141.0182351 4.100197102
150.0185694 6.913938961
151.002585 11.14953771
168.0291341 19.41201704
169.0131497 13.28073186
186.0396988 18.75501681

Name: +ve in-silico MS/MS by CFM-ID for BXOGYYKORDNHSC-UHFFFAOYSA-N
ID: BXOGYYKORDNHSC-UHFFFAOYSA-N
Comment: Energy1
Num peaks: 18
53.00219107 5.124695648
55.01784114 1.539553103
71.01275576 2.623363631
72.00800472 3.03556112
80.99710569 3.659849623
95.01275576 2.25889608
96.99202031 2.561869354
99.00767038 8.999487067
122.0236548 2.52312264
123.0076704 6.356165919
125.0233204 2.231204181
140.0342195 4.718614882
141.0182351 1.62150091
150.0185694 4.79967096
151.002585 10.62854037
168.0291341 8.130702678
169.0131497 7.24921902
186.0396988 3.325633257

Name: +ve in-silico MS/MS by CFM-ID for BXOGYYKORDNHSC-UHFFFAOYSA-N
ID: BXOGYYKORDNHSC-UHFFFAOYSA-N
Comment: Energy2
Num peaks: 21
25.00727645 6.094596221
41.00219107 2.082293361
43.01784114 2.360708634
44.0130901 2.140878053
53.00219107 14.21286806
55.01784114 3.020342578
67.01784114 5.811011571
68.0130901 3.110525995
68.99710569 3.406916304
69.0334912 3.750678492
70.02874017 1.725779245
71.01275576 5.733172921
72.00800472 3.857544001
86.02365479 4.358552731
95.01275576 6.35227982
97.02840582 2.305260567
99.00767038 2.274468147
122.0236548 1.877131842
124.0393049 2.461156112
125.0233204 2.159786969
150.0185694 2.475470435

Name: +ve in-silico MS/MS by CFM-ID for CNYFZHBSQCTKHE-UHFFFAOYSA-N
ID: CNYFZHBSQCTKHE-UHFFFAOYSA-N
Comment: Energy0
Num peaks: 11
72.99202031 5.103313357
95.01275576 2.041634162
98.02365479 2.734406339
123.0076704 4.3846448
140.0342195 7.075773741
141.0182351 2.445026676
150.0185694 5.416674113
151.002585 7.967616097
168.0291341 12.42285479
169.0131497 17.48585041
186.0396988 14.7142728

Name: +ve in-silico MS/MS by CFM-ID for CNYFZHBSQCTKHE-UHFFFAOYSA-N
ID: CNYFZHBSQCTKHE-UHFFFAOYSA-N
Comment: Energy1
Num peaks: 20
53.00219107 3.117109085
67.01784114 1.795196991
72.99202031 4.505716486
80.99710569 5.224934679
94.02874017 3.063548973
95.01275576 6.494396492
97.02840582 2.199645322
98.02365479 5.282904537
112.0393049 2.81381028
122.0236548 2.235264783
123.0076704 7.190793147
124.0393049 2.1175038
125.0233204 1.810024558
140.0342195 3.286148496
141.0182351 1.952239285
150.0185694 4.190497205
151.002585 8.636211797
168.0291341 5.333210354
169.0131497 7.164192784
186.0396988 2.012502878

Name: +ve in-silico MS/MS by CFM-ID for CNYFZHBSQCTKHE-UHFFFAOYSA-N
ID: CNYFZHBSQCTKHE-UHFFFAOYSA-N
Comment: Energy2
Num peaks: 24
25.00727645 1.350416534
41.00219107 5.270464388
43.01784114 2.666028433
44.99710569 1.707264189
52.01817548 1.299303446
53.00219107 7.809840875
55.01784114 2.498194577
56.99710569 1.836303389
67.01784114 6.098263958
68.0130901 4.370470862
68.99710569 2.366274514
69.0334912 3.025347707
70.02874017 8.635264538
72.99202031 8.942737586
87.00767038 2.331804905
92.0130901 1.745860401
94.02874017 3.524108827
95.01275576 3.922520292
96.00800472 1.697798496
96.04439023 3.126253433
97.02840582 1.372397718
98.02365479 2.50551882
123.0076704 1.348422441
124.0393049 1.835609077

Name: +ve in-silico MS/MS by CFM-ID for TVMXONLENPZEFC-UHFFFAOYSA-N
ID: TVMXONLENPZEFC-UHFFFAOYSA-N
Comment: Energy0
Num peaks: 6
96.00800472 0.08296949749
122.0236548 20.22232965
124.0393049 2.855502974
140.0342195 0.2135425842
150.0185694 19.0655781
168.0291341 56.68276657

Name: +ve in-silico MS/MS by CFM-ID for TVMXONLENPZEFC-UHFFFAOYSA-N
ID: TVMXONLENPZEFC-UHFFFAOYSA-N
Comment: Energy1
Num peaks: 6
92.0130901 2.005867077
94.02874017 3.419243346
122.0236548 35.14894026
124.0393049 5.212109358
150.0185694 23.836782
168.0291341 19.14555656

Name: +ve in-silico MS/MS by CFM-ID for TVMXONLENPZEFC-UHFFFAOYSA-N
ID: TVMXONLENPZEFC-UHFFFAOYSA-N
Comment: Energy2
Num peaks: 15
39.02292652 1.863901189
51.02292652 2.338128507
53.99744004 1.860141039
65.00219107 2.332475837
67.01784114 4.043002706
68.0130901 7.010837376
77.99744004 3.880986006
80.0130901 4.075791771
92.0130901 6.032441456
94.02874017 11.54972989
96.00800472 2.840986484
108.0080047 1.996163381
122.0236548 22.7824469
124.0393049 4.217665859
150.0185694 3.579741826

Name: +ve in-silico MS/MS by CFM-ID for CKHLKOBKFFFQGF-UHFFFAOYSA-N
ID: CKHLKOBKFFFQGF-UHFFFAOYSA-N
Comment: Energy0
Num peaks: 6
72.00800472 8.454064979
75.05528926 7.739499728
89.03455382 18.28466091
115.0138184 7.21871391
129.0294684 4.725861411
146.0560175 36.06496298

Name: +ve in-silico MS/MS by CFM-ID for CKHLKOBKFFFQGF-UHFFFAOYSA-N
ID: CKHLKOBKFFFQGF-UHFFFAOYSA-N
Comment: Energy1
Num peaks: 8
32.04947561 5.180713835
44.0130901 11.76757152
58.02874017 10.98113091
72.00800472 15.73383751
75.05528926 16.08365076
89.03455382 15.21133325
115.0138184 4.354003012
146.0560175 2.602802804

Name: +ve in-silico MS/MS by CFM-ID for CKHLKOBKFFFQGF-UHFFFAOYSA-N
ID: CKHLKOBKFFFQGF-UHFFFAOYSA-N
Comment: Energy2
Num peaks: 7
44.0130901 15.39582852
57.04472458 4.673269109
58.02874017 20.64905212
71.02398914 5.830996774
72.00800472 15.01024219
75.05528926 9.326318172
89.03455382 12.89540966

Name: +ve in-silico MS/MS by CFM-ID for FMQXXMVTASCDEE-UHFFFAOYSA-N
ID: FMQXXMVTASCDEE-UHFFFAOYSA-N
Comment: Energy0
Num peaks: 6
122.0236548 2.889993669
140.0342195 10.90106794
142.0498695 1.294378375
150.0185694 2.498564079
168.0291341 33.67843107
186.0396988 45.18890864

Name: +ve in-silico MS/MS by CFM-ID for FMQXXMVTASCDEE-UHFFFAOYSA-N
ID: FMQXXMVTASCDEE-UHFFFAOYSA-N
Comment: Energy1
Num peaks: 9
96.00800472 3.764408146
98.02365479 3.392022667
122.0236548 4.126432497
124.0393049 9.487578282
140.0342195 13.33008749
142.0498695 5.684567956
150.0185694 5.749864951
168.0291341 22.36074407
186.0396988 12.29645434

Name: +ve in-silico MS/MS by CFM-ID for FMQXXMVTASCDEE-UHFFFAOYSA-N
ID: FMQXXMVTASCDEE-UHFFFAOYSA-N
Comment: Energy2
Num peaks: 19
25.00727645 4.43580861
26.00252542 1.311467004
39.02292652 12.8992488
41.00219107 1.190771353
41.03857658 16.53936402
44.99710569 1.107806292
52.01817548 16.41621327
54.03382555 1.658183844
67.01784114 2.89114355
77.99744004 1.330572921
88.03930485 1.57799142
96.00800472 4.496940955
98.02365479 2.167129226
113.0233204 1.516528999
122.0236548 2.159766757
124.0393049 2.498803358
140.0342195 1.255500042
150.0185694 1.840702409
168.0291341 2.854072421

Name: +ve in-silico MS/MS by CFM-ID for MGXAOEHNTJHOJR-UHFFFAOYSA-N
ID: MGXAOEHNTJHOJR-UHFFFAOYSA-N
Comment: Energy0
Num peaks: 6
122.0236548 5.744798858
140.0342195 23.71654781
142.0498695 1.441367514
150.0185694 1.271452249
168.0291341 30.40840838
186.0396988 31.41366318

Name: +ve in-silico MS/MS by CFM-ID for MGXAOEHNTJHOJR-UHFFFAOYSA-N
ID: MGXAOEHNTJHOJR-UHFFFAOYSA-N
Comment: Energy1
Num peaks: 7
96.04439023 2.585779263
122.0236548 14.70281867
124.0393049 5.023859676
140.0342195 26.39810505
142.0498695 7.489768428
168.0291341 19.466098
186.0396988 6.75782361

Name: +ve in-silico MS/MS by CFM-ID for MGXAOEHNTJHOJR-UHFFFAOYSA-N
ID: MGXAOEHNTJHOJR-UHFFFAOYSA-N
Comment: Energy2
Num peaks: 26
25.00727645 9.930629908
39.02292652 1.363989764
40.01817548 5.826972131
42.03382555 3.974175544
43.01784114 1.297027752
44.99710569 1.390042329
51.02292652 6.930466034
52.01817548 1.934343078
54.03382555 1.290319552
55.01784114 1.152574996
66.03382555 2.100588339
68.0130901 4.977581099
68.99710569 3.424546816
79.01784114 1.349047361
92.99710569 1.048801021
95.01275576 2.351712052
96.04439023 3.111409922
97.02840582 1.92301724
100.0029193 0.9783394471
112.0029193 3.578045973
114.0185694 1.619196095
122.0236548 8.739930461
124.0393049 3.134291922
140.0342195 2.870993701
150.0185694 1.6353912
168.0291341 2.637190427

Name: +ve in-silico MS/MS by CFM-ID for MMPDZAFUSIFZPJ-UHFFFAOYSA-N
ID: MMPDZAFUSIFZPJ-UHFFFAOYSA-N
Comment: Energy0
Num peaks: 6
106.0287402 0.6202936538
122.0236548 6.800278564
124.0393049 2.315218475
140.0342195 8.76318007
150.0185694 38.3980451
168.0291341 40.79824366

Name: +ve in-silico MS/MS by CFM-ID for MMPDZAFUSIFZPJ-UHFFFAOYSA-N
ID: MMPDZAFUSIFZPJ-UHFFFAOYSA-N
Comment: Energy1
Num peaks: 6
106.0287402 2.29224309
122.0236548 20.27436794
124.0393049 14.25236338
140.0342195 4.882001935
150.0185694 40.46634226
168.0291341 13.16708672

Name: +ve in-silico MS/MS by CFM-ID for MMPDZAFUSIFZPJ-UHFFFAOYSA-N
ID: MMPDZAFUSIFZPJ-UHFFFAOYSA-N
Comment: Energy2
Num peaks: 12
39.02292652 4.797628445
40.01817548 23.67872046
52.01817548 3.093810798
55.01784114 3.794185157
68.99710569 1.807119775
95.01275576 2.436044379
97.02840582 2.012054974
106.0287402 12.77575487
122.0236548 11.27069282
124.0393049 2.228037497
140.0342195 2.165455883
150.0185694 9.99248756

Name: +ve in-silico MS/MS by CFM-ID for XNYAOCQZXTYLJC-UHFFFAOYSA-N
ID: XNYAOCQZXTYLJC-UHFFFAOYSA-N
Comment: Energy0
Num peaks: 8
74.00589655 4.159331053
88.03930485 7.512108174
117.0182351 3.198490565
122.0270259 27.8437236
124.042676 3.113602346
134.0447842 7.162793562
151.0059561 9.765874729
168.0325052 20.19212408

Name: +ve in-silico MS/MS by CFM-ID for XNYAOCQZXTYLJC-UHFFFAOYSA-N
ID: XNYAOCQZXTYLJC-UHFFFAOYSA-N
Comment: Energy1
Num peaks: 14
46.99499752 2.297505276
74.00589655 3.717642218
74.02365479 2.080691724
88.03930485 10.73153781
104.0164612 3.98635987
105.0004768 2.85614211
117.0182351 3.513551948
120.0291341 4.034889309
122.0270259 15.18444339
132.9953914 1.782519843
134.0447842 7.410238531
150.0219405 5.075034165
151.0059561 5.694896011
168.0325052 12.36421717

Name: +ve in-silico MS/MS by CFM-ID for XNYAOCQZXTYLJC-UHFFFAOYSA-N
ID: XNYAOCQZXTYLJC-UHFFFAOYSA-N
Comment: Energy2
Num peaks: 10
46.99499752 5.43188641
74.00589655 24.80359608
76.02154661 4.84762713
78.03719668 2.46545383
88.03930485 17.61783078
90.05495492 5.553607412
105.0004768 8.990876895
107.0161269 3.467719778
117.0182351 4.506575305
122.0270259 3.511420409

Name: +ve in-silico MS/MS by CFM-ID for AODUHCDLRYUCLA-UHFFFAOYSA-N
ID: AODUHCDLRYUCLA-UHFFFAOYSA-N
Comment: Energy0
Num peaks: 15
43.01784114 1.258403374
72.99202031 1.208962222
75.00767038 8.092069095
95.01275576 2.007718545
110.0236548 5.04528454
112.0393049 2.928084264
122.0236548 1.928642202
123.0076704 3.787296669
140.0342195 10.97947616
142.013484 2.249880084
150.0185694 2.790239108
151.002585 4.803044927
168.0291341 10.72528134
169.0131497 9.890542071
186.0396988 13.00244275

Name: +ve in-silico MS/MS by CFM-ID for AODUHCDLRYUCLA-UHFFFAOYSA-N
ID: AODUHCDLRYUCLA-UHFFFAOYSA-N
Comment: Energy1
Num peaks: 20
55.01784114 2.6554224
67.01784114 2.081200357
72.99202031 1.58822271
92.0130901 2.485132941
92.99710569 3.268232309
95.01275576 7.68709509
97.02840582 1.797502947
108.0080047 2.748460502
110.0236548 5.612404801
112.0393049 2.271006237
122.0236548 3.781358326
123.0076704 11.36891794
124.0393049 1.945311564
125.0233204 2.579287995
140.0342195 8.588001581
150.0185694 2.230396188
151.002585 5.721191693
168.0291341 4.130688574
169.0131497 6.432689109
186.0396988 1.912231275

Name: +ve in-silico MS/MS by CFM-ID for AODUHCDLRYUCLA-UHFFFAOYSA-N
ID: AODUHCDLRYUCLA-UHFFFAOYSA-N
Comment: Energy2
Num peaks: 23
25.00727645 1.970751146
29.00219107 3.872214312
41.00219107 2.070687264
43.01784114 1.564862455
44.99710569 1.507799807
53.00219107 2.985233498
55.01784114 4.491701981
56.99710569 3.830799403
65.00219107 1.667174299
67.01784114 7.769771766
68.0130901 6.121926434
70.02874017 3.602872937
75.00767038 8.208028062
82.02874017 5.85603608
89.99744004 1.673217316
92.0130901 2.729761041
92.99710569 1.811192104
94.02874017 2.191994553
95.01275576 3.509340454
98.02365479 2.392497012
108.0080047 3.07265274
110.0236548 6.080956701
112.0393049 1.795444631

Name: +ve in-silico MS/MS by CFM-ID for ZZRKLNZINAKKNE-UHFFFAOYSA-N
ID: ZZRKLNZINAKKNE-UHFFFAOYSA-N
Comment: Energy0
Num peaks: 14
95.01275576 2.929853287
111.0076704 4.263469106
113.0233204 4.475247104
123.0076704 4.91353881
125.0233204 1.399889679
140.0342195 5.105614203
141.0182351 4.46216429
142.013484 2.665419046
142.0498695 1.631360226
150.0185694 2.696056787
151.002585 5.054380688
168.0291341 11.15705546
169.0131497 12.35204657
186.0396988 17.45059154

Name: +ve in-silico MS/MS by CFM-ID for ZZRKLNZINAKKNE-UHFFFAOYSA-N
ID: ZZRKLNZINAKKNE-UHFFFAOYSA-N
Comment: Energy1
Num peaks: 18
55.01784114 6.379700531
67.01784114 10.60821426
68.99710569 1.53985577
92.99710569 5.798296402
95.01275576 6.833059203
108.9920203 1.810834553
111.0076704 11.62767108
113.0233204 1.917103004
122.0236548 1.460530765
123.0076704 6.071205477
125.0233204 2.394612475
140.0342195 3.060911375
141.0182351 2.224224136
150.0185694 1.959666606
151.002585 4.853074738
168.0291341 4.182756985
169.0131497 5.101225333
186.0396988 2.273913171

Name: +ve in-silico MS/MS by CFM-ID for ZZRKLNZINAKKNE-UHFFFAOYSA-N
ID: ZZRKLNZINAKKNE-UHFFFAOYSA-N
Comment: Energy2
Num peaks: 21
41.00219107 2.624373709
43.01784114 2.241119067
53.00219107 1.53918729
55.01784114 1.553221703
65.00219107 4.741581703
67.01784114 13.37161251
68.99710569 5.683293709
69.0334912 1.930021397
71.01275576 6.467277749
83.01275576 5.530763845
85.02840582 1.452784812
92.99710569 2.781874762
95.01275576 9.665688366
97.02840582 2.583557554
98.02365479 1.943363218
99.00767038 2.465373692
108.9920203 1.794057694
110.0236548 4.454697886
111.0076704 4.31617492
113.0233204 2.39773646
123.0076704 1.557738328

Name: +ve in-silico MS/MS by CFM-ID for QRVPUUUNRUAFQB-UHFFFAOYSA-N
ID: QRVPUUUNRUAFQB-UHFFFAOYSA-N
Comment: Energy0
Num peaks: 6
89.01679558 4.899279214
141.0229436 1.947565321
144.0226092 1.95391216
158.0494927 61.38250871
169.0178582 5.532669143
186.0444073 12.13780294

Name: +ve in-silico MS/MS by CFM-ID for QRVPUUUNRUAFQB-UHFFFAOYSA-N
ID: QRVPUUUNRUAFQB-UHFFFAOYSA-N
Comment: Energy1
Num peaks: 10
44.0130901 2.821539679
99.00114552 10.65678193
116.0276946 5.275360888
124.0617716 8.984697157
126.9960601 1.963766625
131.0385936 3.033266421
141.0229436 7.62953107
158.0494927 35.61680472
169.0178582 2.419329267
186.0444073 2.530748813

Name: +ve in-silico MS/MS by CFM-ID for QRVPUUUNRUAFQB-UHFFFAOYSA-N
ID: QRVPUUUNRUAFQB-UHFFFAOYSA-N
Comment: Energy2
Num peaks: 28
43.02907452 2.109973681
44.0130901 3.054288287
53.01342445 2.709226817
55.02907452 2.0197922
57.04472458 1.364719018
59.99024648 6.796783036
69.00833907 1.477728335
69.97459642 1.185624529
70.03997355 1.223821442
71.99024648 4.199757748
74.00589655 2.592077105
85.05087258 6.661183676
87.00114552 1.843383903
87.06652264 1.451999876
89.01679558 4.846542668
97.05087258 1.090169823
99.06652264 1.466726415
101.0167956 1.12938591
102.0120445 1.460998697
111.0301371 6.654845611
114.0120445 4.221140119
116.0276946 5.087522122
124.0617716 2.251120187
126.9960601 1.116377435
129.0229436 4.276522767
141.0229436 3.983065426
158.0494927 2.696544829
169.0178582 1.136552899

Name: +ve in-silico MS/MS by CFM-ID for XMRSWQWOEAGAPO-UHFFFAOYSA-N
ID: XMRSWQWOEAGAPO-UHFFFAOYSA-N
Comment: Energy0
Num peaks: 6
115.0309044 4.450357427
120.9606319 1.474112222
122.9762819 2.545576191
124.991932 1.968861464
134.9762819 1.53403518
151.0075821 78.49090279

Name: +ve in-silico MS/MS by CFM-ID for XMRSWQWOEAGAPO-UHFFFAOYSA-N
ID: XMRSWQWOEAGAPO-UHFFFAOYSA-N
Comment: Energy1
Num peaks: 6
39.02292652 6.43962921
41.03857658 1.992054874
53.03857658 6.545291458
74.99960423 1.797968359
115.0309044 2.491526516
151.0075821 64.00361651

Name: +ve in-silico MS/MS by CFM-ID for XMRSWQWOEAGAPO-UHFFFAOYSA-N
ID: XMRSWQWOEAGAPO-UHFFFAOYSA-N
Comment: Energy2
Num peaks: 17
39.02292652 9.314758109
41.03857658 4.107405237
51.02292652 2.413686372
53.03857658 3.276612148
58.9683041 4.43421652
60.98395416 4.252485021
72.98395416 9.040262017
74.99960423 5.278683959
79.05422664 2.349772568
84.98395416 6.451100632
86.99960423 7.794075935
89.01525429 3.588294405
94.94498181 4.599286131
98.99960423 6.12289169
115.0309044 2.42491451
120.9606319 2.905023242
134.9762819 2.666827971

Name: +ve in-silico MS/MS by CFM-ID for KECBOOVQMOAKCQ-UHFFFAOYSA-N
ID: KECBOOVQMOAKCQ-UHFFFAOYSA-N
Comment: Energy0
Num peaks: 8
122.0236548 6.278287343
123.0076704 6.522482472
140.0342195 6.451186641
150.0185694 7.024176335
151.002585 9.32456976
168.0291341 25.61857495
169.0131497 12.08647582
186.0396988 9.788703431

Name: +ve in-silico MS/MS by CFM-ID for KECBOOVQMOAKCQ-UHFFFAOYSA-N
ID: KECBOOVQMOAKCQ-UHFFFAOYSA-N
Comment: Energy1
Num peaks: 16
41.00219107 2.105510655
53.00219107 1.940322008
58.02874017 2.882691225
71.01275576 3.993501359
94.02874017 2.742115629
95.01275576 5.267449072
122.0236548 4.707145276
123.0076704 12.60856916
124.0393049 2.606046267
125.0233204 4.540951147
140.0342195 6.091801799
141.0182351 3.329047024
150.0185694 4.181564989
151.002585 9.846283093
168.0291341 6.94320263
169.0131497 7.190603566

Name: +ve in-silico MS/MS by CFM-ID for KECBOOVQMOAKCQ-UHFFFAOYSA-N
ID: KECBOOVQMOAKCQ-UHFFFAOYSA-N
Comment: Energy2
Num peaks: 15
25.00727645 7.722705417
55.01784114 2.070117023
68.0130901 2.731893733
68.99710569 2.919200974
71.01275576 3.312107076
83.01275576 5.236889099
94.02874017 18.28361169
95.01275576 14.87023244
96.04439023 2.987608323
97.02840582 3.817769472
108.9920203 2.252865227
122.0236548 5.582111889
123.0076704 4.533895005
124.0393049 3.020218019
140.0342195 2.163953805

Name: +ve in-silico MS/MS by CFM-ID for ZFJPTOLLPWZQQQ-UHFFFAOYSA-N
ID: ZFJPTOLLPWZQQQ-UHFFFAOYSA-N
Comment: Energy0
Num peaks: 12
58.02874017 2.412671686
94.02874017 1.85415761
103.002585 2.257495359
122.0236548 3.011121735
123.0076704 2.35000416
140.0342195 8.423796653
150.0185694 3.258230054
151.002585 2.618810303
156.0291341 3.815190372
168.0291341 12.00512591
169.0131497 6.977072967
186.0396988 32.68099652

Name: +ve in-silico MS/MS by CFM-ID for ZFJPTOLLPWZQQQ-UHFFFAOYSA-N
ID: ZFJPTOLLPWZQQQ-UHFFFAOYSA-N
Comment: Energy1
Num peaks: 21
53.99744004 3.277150545
54.03382555 2.018118441
56.0130901 2.555850703
65.00219107 2.310164632
68.99710569 2.153931213
80.0130901 5.205869759
82.02874017 9.304494521
94.02874017 5.367507639
110.0236548 3.324868067
115.002585 2.178963226
123.0076704 3.066151902
124.0393049 2.544261605
127.002585 2.251227383
139.002585 4.11081566
140.0342195 4.879238259
150.0185694 2.480042807
151.002585 3.254269024
156.0291341 4.068267871
168.0291341 6.486738797
169.0131497 2.786757222
186.0396988 6.382816711

Name: +ve in-silico MS/MS by CFM-ID for ZFJPTOLLPWZQQQ-UHFFFAOYSA-N
ID: ZFJPTOLLPWZQQQ-UHFFFAOYSA-N
Comment: Energy2
Num peaks: 22
28.01817548 2.226151109
40.01817548 2.31123485
41.00219107 2.294851597
53.00219107 2.863330241
53.99744004 1.903108684
56.0130901 4.058467683
58.02874017 1.52425268
68.99710569 10.72915214
70.02874017 1.951713166
71.01275576 2.347980115
83.01275576 9.035292434
85.02840582 2.017845165
94.02874017 8.287451826
103.002585 1.617047059
108.9920203 4.211092295
110.0236548 7.515227798
115.002585 3.308459286
123.0076704 4.015018591
124.0393049 2.024311227
127.002585 3.16055738
139.002585 1.588377732
151.002585 1.854284856

Name: +ve in-silico MS/MS by CFM-ID for NVRJGYFHTCDGSU-UHFFFAOYSA-N
ID: NVRJGYFHTCDGSU-UHFFFAOYSA-N
Comment: Energy0
Num peaks: 6
87.00767038 1.25172439
116.0342195 0.8805355772
140.0342195 2.824519439
150.0185694 5.487393566
168.0291341 24.52741929
186.0396988 59.70369556

Name: +ve in-silico MS/MS by CFM-ID for NVRJGYFHTCDGSU-UHFFFAOYSA-N
ID: NVRJGYFHTCDGSU-UHFFFAOYSA-N
Comment: Energy1
Num peaks: 8
98.02365479 3.068391012
114.0185694 2.797924151
122.0236548 6.373568966
124.0393049 4.347690308
140.0342195 18.24848827
150.0185694 4.50623837
168.0291341 19.78673229
186.0396988 21.88108562

Name: +ve in-silico MS/MS by CFM-ID for NVRJGYFHTCDGSU-UHFFFAOYSA-N
ID: NVRJGYFHTCDGSU-UHFFFAOYSA-N
Comment: Energy2
Num peaks: 23
40.01817548 3.243888488
41.00219107 2.550028509
42.03382555 3.576053806
44.99710569 1.869646577
50.00252542 4.808686899
52.01817548 4.085308073
54.03382555 4.809103649
65.99744004 2.351480134
66.03382555 3.775222182
68.0130901 2.892627165
68.99710569 2.660732127
70.02874017 7.795922287
71.01275576 3.174072515
72.99202031 2.472757807
87.00767038 3.257607448
96.00800472 3.947078545
98.02365479 4.717185644
99.00767038 4.261911071
114.0185694 2.405520274
116.0342195 1.836739413
122.0236548 2.863990218
124.0393049 5.001737641
140.0342195 2.538691183

Name: +ve in-silico MS/MS by CFM-ID for DBSSXBFKMXFDJR-UHFFFAOYSA-N
ID: DBSSXBFKMXFDJR-UHFFFAOYSA-N
Comment: Energy0
Num peaks: 14
94.02874017 5.011035511
110.0236548 2.246657465
111.0076704 5.357878222
122.0236548 5.496738935
123.0076704 2.536491255
124.0393049 2.962964775
140.0342195 19.48060545
142.013484 1.505587508
142.0498695 1.481551369
150.0185694 3.475772149
151.002585 3.350659082
168.0291341 10.38299442
169.0131497 4.247317758
186.0396988 13.94137927

Name: +ve in-silico MS/MS by CFM-ID for DBSSXBFKMXFDJR-UHFFFAOYSA-N
ID: DBSSXBFKMXFDJR-UHFFFAOYSA-N
Comment: Energy1
Num peaks: 14
40.01817548 1.834744093
41.00219107 17.77695548
43.01784114 9.531433097
45.0334912 3.535872265
92.0130901 1.895861719
94.02874017 7.950756205
96.04439023 1.815860693
98.02365479 4.626986416
122.0236548 7.003842974
123.0076704 4.687376739
124.0393049 3.855268415
140.0342195 11.87536238
142.013484 1.54772139
168.0291341 2.348771683

Name: +ve in-silico MS/MS by CFM-ID for DBSSXBFKMXFDJR-UHFFFAOYSA-N
ID: DBSSXBFKMXFDJR-UHFFFAOYSA-N
Comment: Energy2
Num peaks: 18
40.01817548 3.262533127
41.00219107 2.264027618
43.01784114 1.776145235
53.00219107 2.838221552
65.00219107 5.275835089
67.01784114 14.57342043
68.99710569 3.857645313
94.02874017 17.80928908
95.01275576 1.727937633
96.04439023 1.922988288
97.02840582 1.739291241
98.02365479 4.984803745
110.0236548 8.605671361
111.0076704 2.142550544
122.0236548 1.717088653
123.0076704 1.451027307
124.0393049 2.508467675
140.0342195 1.670190819

Name: +ve in-silico MS/MS by CFM-ID for AMWPAQRRBOMUPI-UHFFFAOYSA-N
ID: AMWPAQRRBOMUPI-UHFFFAOYSA-N
Comment: Energy0
Num peaks: 7
122.0236548 4.447443285
140.0342195 7.159809051
150.0185694 14.56080494
151.002585 9.350392203
168.0291341 29.1115198
169.0131497 6.317967477
186.0396988 11.65670128

Name: +ve in-silico MS/MS by CFM-ID for AMWPAQRRBOMUPI-UHFFFAOYSA-N
ID: AMWPAQRRBOMUPI-UHFFFAOYSA-N
Comment: Energy1
Num peaks: 18
82.02874017 1.965084338
86.02365479 2.131416668
94.02874017 4.283479126
95.01275576 2.996467945
96.04439023 2.087216593
105.9923547 2.241244976
108.0080047 4.106562869
112.0393049 4.766952222
122.0236548 3.962228352
123.0076704 5.030178924
124.0029193 4.776617944
124.0393049 3.138339699
126.0185694 5.084615526
140.0342195 6.7220227
150.0185694 9.323461578
151.002585 4.642232038
168.0291341 10.31711679
186.0396988 2.903348097

Name: +ve in-silico MS/MS by CFM-ID for AMWPAQRRBOMUPI-UHFFFAOYSA-N
ID: AMWPAQRRBOMUPI-UHFFFAOYSA-N
Comment: Energy2
Num peaks: 26
40.01817548 3.840814882
41.00219107 2.173677043
50.00252542 1.311044494
52.01817548 1.663683884
53.00219107 4.507565192
54.03382555 1.357184693
59.01275576 2.863214688
66.03382555 10.46356238
68.04947561 2.305495564
68.99710569 1.465215474
72.99202031 1.63853282
82.02874017 1.491346144
86.02365479 2.005661954
92.99710569 1.306147319
94.02874017 9.522754808
95.01275576 3.343552893
96.04439023 2.616927907
99.00767038 2.427241642
112.0393049 2.115915148
122.0236548 2.23516909
123.0076704 8.787704779
124.0393049 3.457562976
125.0233204 1.576381645
140.0342195 1.920295021
150.0185694 1.883548051
151.002585 2.338028867

Name: +ve in-silico MS/MS by CFM-ID for USAUODAKSXRGSE-UHFFFAOYSA-N
ID: USAUODAKSXRGSE-UHFFFAOYSA-N
Comment: Energy0
Num peaks: 6
94.02874017 2.552708725
122.0236548 6.358484515
140.0342195 21.3144036
150.0185694 3.969746751
168.0291341 26.53196019
186.0396988 30.4614166

Name: +ve in-silico MS/MS by CFM-ID for USAUODAKSXRGSE-UHFFFAOYSA-N
ID: USAUODAKSXRGSE-UHFFFAOYSA-N
Comment: Energy1
Num peaks: 9
67.01784114 2.985789108
94.02874017 11.43743937
122.0236548 12.26251167
124.0393049 6.242833877
140.0342195 24.6653984
142.0498695 4.755068626
150.0185694 3.46891944
168.0291341 11.37115506
186.0396988 5.56073077

Name: +ve in-silico MS/MS by CFM-ID for USAUODAKSXRGSE-UHFFFAOYSA-N
ID: USAUODAKSXRGSE-UHFFFAOYSA-N
Comment: Energy2
Num peaks: 13
39.02292652 24.83989323
54.03382555 3.060705562
65.00219107 8.986782982
67.01784114 4.308030646
82.02874017 3.948660889
83.01275576 9.601918022
94.02874017 4.133364918
99.04405588 2.446390824
108.9920203 3.438438711
110.0236548 1.969160797
122.0236548 6.124636211
125.0233204 5.569718479
140.0342195 2.037894032

Name: +ve in-silico MS/MS by CFM-ID for QNFMFRKZEMJAIS-UHFFFAOYSA-N
ID: QNFMFRKZEMJAIS-UHFFFAOYSA-N
Comment: Energy0
Num peaks: 6
94.02874017 2.702309508
122.0236548 12.5396542
140.0342195 17.79228121
150.0185694 7.69909914
168.0291341 28.87024233
186.0396988 23.38349117

Name: +ve in-silico MS/MS by CFM-ID for QNFMFRKZEMJAIS-UHFFFAOYSA-N
ID: QNFMFRKZEMJAIS-UHFFFAOYSA-N
Comment: Energy1
Num peaks: 9
67.01784114 2.830172963
94.02874017 5.180208001
97.02840582 4.238022552
122.0236548 22.43182524
124.0393049 7.239979991
140.0342195 14.31082201
150.0185694 8.291537189
168.0291341 13.21277862
186.0396988 3.336364894

Name: +ve in-silico MS/MS by CFM-ID for QNFMFRKZEMJAIS-UHFFFAOYSA-N
ID: QNFMFRKZEMJAIS-UHFFFAOYSA-N
Comment: Energy2
Num peaks: 12
41.00219107 2.539756811
67.01784114 2.379342521
80.0130901 5.096629314
82.02874017 11.09104814
94.02874017 15.77050608
96.00800472 7.67546411
108.0080047 5.268169363
122.0236548 19.93598184
124.0029193 2.922094749
124.0393049 4.146803018
140.0342195 1.69649182
150.0185694 1.87047028

Name: +ve in-silico MS/MS by CFM-ID for VEOROCJKDWXPMA-UHFFFAOYSA-N
ID: VEOROCJKDWXPMA-UHFFFAOYSA-N
Comment: Energy0
Num peaks: 6
122.0236548 0.4208715884
140.0342195 4.688705698
142.0498695 0.6392410623
150.0185694 1.713958938
168.0291341 43.97062801
186.0396988 46.49164788

Name: +ve in-silico MS/MS by CFM-ID for VEOROCJKDWXPMA-UHFFFAOYSA-N
ID: VEOROCJKDWXPMA-UHFFFAOYSA-N
Comment: Energy1
Num peaks: 6
122.0236548 7.49360543
140.0342195 20.80650022
142.0498695 6.343209626
150.0185694 4.134813878
168.0291341 36.64957732
186.0396988 12.76902616

Name: +ve in-silico MS/MS by CFM-ID for VEOROCJKDWXPMA-UHFFFAOYSA-N
ID: VEOROCJKDWXPMA-UHFFFAOYSA-N
Comment: Energy2
Num peaks: 16
25.00727645 5.261464387
40.01817548 5.922734296
41.00219107 2.13757936
44.99710569 4.154910027
53.00219107 6.11560455
65.99744004 3.353216524
68.0130901 3.239926909
68.99710569 4.978622198
84.00800472 1.989955212
94.02874017 2.923831694
122.0236548 11.33029052
124.0393049 3.214194679
140.0342195 4.159131476
141.0182351 2.449147242
150.0185694 4.895529945
168.0291341 15.26257401

Name: +ve in-silico MS/MS by CFM-ID for FCMKHXQQMVPSJI-UHFFFAOYSA-N
ID: FCMKHXQQMVPSJI-UHFFFAOYSA-N
Comment: Energy0
Num peaks: 6
122.0236548 1.74410149
126.0185694 6.907787744
140.0342195 22.19052659
150.0185694 2.66364419
168.0291341 25.48761329
186.0396988 32.66700153

Name: +ve in-silico MS/MS by CFM-ID for FCMKHXQQMVPSJI-UHFFFAOYSA-N
ID: FCMKHXQQMVPSJI-UHFFFAOYSA-N
Comment: Energy1
Num peaks: 7
113.0233204 4.985552119
122.0236548 10.08859644
124.0393049 5.435856817
140.0342195 33.57454535
150.0185694 4.151545051
168.0291341 14.38929496
186.0396988 7.913338408

Name: +ve in-silico MS/MS by CFM-ID for FCMKHXQQMVPSJI-UHFFFAOYSA-N
ID: FCMKHXQQMVPSJI-UHFFFAOYSA-N
Comment: Energy2
Num peaks: 16
27.02292652 3.379401169
39.02292652 2.798795385
41.00219107 3.670078552
50.00252542 13.25769835
52.01817548 7.489403675
54.03382555 20.49291402
56.04947561 2.536376172
82.02874017 4.510738794
83.01275576 3.134697894
96.00800472 2.369642424
98.02365479 2.952165646
100.0393049 2.903100021
124.0029193 3.738125403
124.0393049 1.917417427
126.0185694 2.388631273
140.0342195 2.676979055

Name: +ve in-silico MS/MS by CFM-ID for NJRXVEJTAYWCQJ-UHFFFAOYSA-N
ID: NJRXVEJTAYWCQJ-UHFFFAOYSA-N
Comment: Energy0
Num peaks: 7
86.98991214 12.23975447
90.98482676 2.645888762
105.0004768 14.90749379
114.9848268 12.64440071
117.0182351 2.290098174
132.9953914 25.53280173
151.0059561 11.24862266

Name: +ve in-silico MS/MS by CFM-ID for NJRXVEJTAYWCQJ-UHFFFAOYSA-N
ID: NJRXVEJTAYWCQJ-UHFFFAOYSA-N
Comment: Energy1
Num peaks: 8
44.97934745 3.938465575
58.99499752 5.272190481
71.01275576 5.649549157
86.98991214 20.97161598
89.0055622 4.41060336
90.98482676 4.247960208
105.0004768 33.36749622
132.9953914 3.177515457

Name: +ve in-silico MS/MS by CFM-ID for NJRXVEJTAYWCQJ-UHFFFAOYSA-N
ID: NJRXVEJTAYWCQJ-UHFFFAOYSA-N
Comment: Energy2
Num peaks: 11
41.00219107 2.155718673
43.01784114 4.49260269
44.97934745 5.61785112
58.99499752 27.97066431
59.01275576 5.64249378
61.01064758 5.137871834
71.01275576 8.163384867
73.02840582 2.975927543
86.98991214 8.539648004
89.0055622 4.201066269
105.0004768 5.606676614

Name: +ve in-silico MS/MS by CFM-ID for FITPYFRUZPEDPR-UHFFFAOYSA-N
ID: FITPYFRUZPEDPR-UHFFFAOYSA-N
Comment: Energy0
Num peaks: 8
122.0236548 2.954581386
123.0076704 4.729546283
140.0342195 8.774755889
150.0185694 7.552380938
151.002585 6.053850917
168.0291341 20.16378889
169.0131497 8.764322192
186.0396988 21.6240023

Name: +ve in-silico MS/MS by CFM-ID for FITPYFRUZPEDPR-UHFFFAOYSA-N
ID: FITPYFRUZPEDPR-UHFFFAOYSA-N
Comment: Energy1
Num peaks: 20
77.99744004 5.394782794
82.02874017 4.209352396
86.02365479 2.57289682
94.02874017 2.434449659
100.0393049 2.470916153
108.0080047 2.492730785
110.0236548 3.871440066
122.0236548 3.344355262
123.0076704 6.652805637
124.0029193 5.465172439
124.0393049 3.377902106
126.0185694 5.118035388
138.0185694 2.252427991
140.0342195 8.807220808
142.0498695 2.292131138
150.0185694 3.874968827
151.002585 2.850094799
168.0291341 8.01166088
169.0131497 2.092825038
186.0396988 3.702998214

Name: +ve in-silico MS/MS by CFM-ID for FITPYFRUZPEDPR-UHFFFAOYSA-N
ID: FITPYFRUZPEDPR-UHFFFAOYSA-N
Comment: Energy2
Num peaks: 19
40.01817548 3.660744864
41.00219107 2.203214229
53.00219107 10.83653684
55.01784114 1.852510915
59.01275576 3.894276474
68.99710569 2.337444271
80.0130901 1.773595991
82.02874017 2.481866119
83.01275576 1.792031267
86.02365479 2.191548544
94.02874017 13.73722485
96.04439023 1.919283583
99.00767038 3.0264689
108.9920203 1.664551229
110.0236548 7.777893884
123.0076704 11.89620515
124.0393049 2.949551076
125.0233204 2.015056679
140.0342195 2.331044589

Name: +ve in-silico MS/MS by CFM-ID for KIOWELHWHRFRAS-UHFFFAOYSA-N
ID: KIOWELHWHRFRAS-UHFFFAOYSA-N
Comment: Energy0
Num peaks: 12
108.0080047 2.90783555
122.0236548 2.470372062
123.0076704 3.168562431
124.0029193 2.929612139
126.0185694 7.031799649
140.0342195 12.45255147
150.0185694 6.553575415
151.002585 2.934459122
156.0291341 2.00230259
168.0291341 17.33153282
169.0131497 3.76839087
186.0396988 18.39626016

Name: +ve in-silico MS/MS by CFM-ID for KIOWELHWHRFRAS-UHFFFAOYSA-N
ID: KIOWELHWHRFRAS-UHFFFAOYSA-N
Comment: Energy1
Num peaks: 21
53.99744004 3.199751493
56.0130901 1.79638546
59.01275576 3.133242451
70.02874017 2.647238363
94.02874017 7.402517177
96.04439023 1.940664504
108.0080047 3.005195614
110.0236548 3.769619198
122.0236548 2.016330849
123.0076704 7.751854861
124.0029193 4.907641234
124.0393049 3.5572071
126.0185694 4.023015813
138.0185694 1.630134985
139.002585 1.812067434
140.0342195 13.87938688
150.0185694 2.668244594
151.002585 2.094835151
156.0291341 1.745026615
168.0291341 5.531215518
186.0396988 2.68185145

Name: +ve in-silico MS/MS by CFM-ID for KIOWELHWHRFRAS-UHFFFAOYSA-N
ID: KIOWELHWHRFRAS-UHFFFAOYSA-N
Comment: Energy2
Num peaks: 21
28.01817548 1.039907787
53.00219107 1.705029969
53.99744004 2.384164759
56.0130901 3.834765345
59.01275576 3.681589466
68.99710569 8.342435737
70.02874017 1.443637769
71.01275576 1.852777621
80.0130901 2.41154922
82.02874017 2.317007295
83.01275576 7.34647973
85.02840582 3.040069573
94.02874017 15.31800911
96.04439023 3.028727029
98.02365479 1.181191315
110.0236548 9.524740438
112.0393049 2.210982371
113.0233204 1.170281043
123.0076704 5.532434838
124.0393049 1.354991051
140.0342195 1.999163894

Name: +ve in-silico MS/MS by CFM-ID for NSRNMIUOJNOBGZ-UHFFFAOYSA-N
ID: NSRNMIUOJNOBGZ-UHFFFAOYSA-N
Comment: Energy0
Num peaks: 6
123.0076704 6.645732654
140.0342195 10.96664374
151.002585 5.157318908
168.0291341 11.05404939
169.0131497 22.43808785
186.0396988 28.46288204

Name: +ve in-silico MS/MS by CFM-ID for NSRNMIUOJNOBGZ-UHFFFAOYSA-N
ID: NSRNMIUOJNOBGZ-UHFFFAOYSA-N
Comment: Energy1
Num peaks: 15
41.00219107 1.528359076
55.01784114 1.563838545
113.0233204 1.573238703
123.0076704 13.65878264
124.0393049 1.462407184
125.0233204 3.762106565
140.0342195 11.02507804
141.0182351 2.503189581
142.0498695 1.614378289
150.0185694 2.003475183
151.002585 7.305175494
156.0291341 2.245849231
168.0291341 9.493846616
169.0131497 15.46990653
186.0396988 6.170981749

Name: +ve in-silico MS/MS by CFM-ID for NSRNMIUOJNOBGZ-UHFFFAOYSA-N
ID: NSRNMIUOJNOBGZ-UHFFFAOYSA-N
Comment: Energy2
Num peaks: 24
25.00727645 1.802605984
39.02292652 1.746340904
41.00219107 1.705189696
53.00219107 3.187156096
55.01784114 1.382954377
67.01784114 3.25127511
68.0130901 6.848570326
68.99710569 3.910398397
70.02874017 7.48863486
71.01275576 4.006199911
86.02365479 8.290580051
92.0130901 2.569914223
94.02874017 6.879408085
95.01275576 2.838575992
96.04439023 1.781898533
97.02840582 2.063464195
98.02365479 1.672386745
110.0236548 1.766559453
114.0185694 2.785761339
122.0236548 1.828958668
123.0076704 3.676909379
124.0393049 2.25925391
125.0233204 1.930827588
140.0342195 4.467363065

Name: +ve in-silico MS/MS by CFM-ID for VZCTWNGFTYZENE-UHFFFAOYSA-N
ID: VZCTWNGFTYZENE-UHFFFAOYSA-N
Comment: Energy0
Num peaks: 6
110.0236548 4.40934528
140.0342195 2.772964094
151.002585 7.281747878
168.0291341 15.99899722
169.0131497 22.81964704
186.0396988 28.09342505

Name: +ve in-silico MS/MS by CFM-ID for VZCTWNGFTYZENE-UHFFFAOYSA-N
ID: VZCTWNGFTYZENE-UHFFFAOYSA-N
Comment: Energy1
Num peaks: 12
97.02840582 1.419615573
110.0236548 1.297971892
123.0076704 10.50914045
125.0233204 3.870472121
140.0342195 6.436330526
141.0182351 6.567527795
143.0338851 3.293757228
151.002585 11.78623743
156.0291341 1.799817295
168.0291341 7.319641795
169.0131497 22.28713694
186.0396988 4.667429996

Name: +ve in-silico MS/MS by CFM-ID for VZCTWNGFTYZENE-UHFFFAOYSA-N
ID: VZCTWNGFTYZENE-UHFFFAOYSA-N
Comment: Energy2
Num peaks: 19
25.00727645 23.07944707
27.02292652 1.878172775
53.00219107 2.097738323
55.01784114 3.637851724
67.01784114 2.775129521
68.0130901 1.385377158
68.99710569 11.18475596
71.01275576 7.136785162
73.02840582 1.543889043
84.04439023 1.369130238
87.00767038 2.706937872
94.02874017 5.257255755
95.01275576 3.931524561
96.04439023 1.444480449
97.02840582 1.825676598
123.0076704 3.854007758
124.0393049 2.248026555
125.0233204 1.680337289
140.0342195 1.456368719

Name: +ve in-silico MS/MS by CFM-ID for FVRVSZKGVZCUKG-UHFFFAOYSA-N
ID: FVRVSZKGVZCUKG-UHFFFAOYSA-N
Comment: Energy0
Num peaks: 6
140.0342195 4.003892595
150.0185694 7.829247916
151.002585 7.268107625
168.0291341 44.58523862
169.0131497 11.86615398
186.0396988 19.07005915

Name: +ve in-silico MS/MS by CFM-ID for FVRVSZKGVZCUKG-UHFFFAOYSA-N
ID: FVRVSZKGVZCUKG-UHFFFAOYSA-N
Comment: Energy1
Num peaks: 11
41.00219107 4.352981838
59.01275576 4.466751242
123.0076704 2.125355278
125.0233204 5.49950183
140.0342195 14.78220697
142.0498695 2.279615064
150.0185694 4.160908475
151.002585 10.1719259
168.0291341 12.39856953
169.0131497 15.21075738
186.0396988 5.640407303

Name: +ve in-silico MS/MS by CFM-ID for FVRVSZKGVZCUKG-UHFFFAOYSA-N
ID: FVRVSZKGVZCUKG-UHFFFAOYSA-N
Comment: Energy2
Num peaks: 20
25.00727645 2.467131452
41.00219107 3.617664854
44.99710569 2.508902995
53.00219107 3.847756258
55.01784114 4.956824528
59.01275576 4.673573549
94.02874017 2.376798618
95.01275576 5.557585854
96.04439023 4.628707669
97.02840582 2.957730975
120.0080047 2.02714167
122.0236548 3.136659065
123.0076704 3.614192224
124.0393049 5.149859689
125.0233204 5.690525045
140.0342195 5.1843394
150.0185694 5.838410187
151.002585 4.062722835
168.0291341 5.623584961
169.0131497 2.488699542

Name: +ve in-silico MS/MS by CFM-ID for FJRKCGSJFJCDIF-UHFFFAOYSA-N
ID: FJRKCGSJFJCDIF-UHFFFAOYSA-N
Comment: Energy0
Num peaks: 6
123.0076704 2.25829492
141.0182351 2.17033912
151.002585 10.30285449
168.0291341 9.048499906
169.0131497 36.73449343
186.0396988 30.03588504

Name: +ve in-silico MS/MS by CFM-ID for FJRKCGSJFJCDIF-UHFFFAOYSA-N
ID: FJRKCGSJFJCDIF-UHFFFAOYSA-N
Comment: Energy1
Num peaks: 11
41.00219107 12.05393372
58.02874017 8.255792537
95.01275576 2.350867164
123.0076704 5.684828384
125.0233204 2.596690661
140.0342195 3.875332479
141.0182351 4.849583732
151.002585 11.51948691
168.0291341 7.456547837
169.0131497 17.52588116
186.0396988 4.804659058

Name: +ve in-silico MS/MS by CFM-ID for FJRKCGSJFJCDIF-UHFFFAOYSA-N
ID: FJRKCGSJFJCDIF-UHFFFAOYSA-N
Comment: Energy2
Num peaks: 22
25.00727645 6.665312872
27.02292652 1.52551159
44.0130901 1.859279408
53.00219107 14.38565495
55.01784114 8.711964094
58.02874017 1.532757577
70.02874017 2.668209132
73.02840582 1.490656376
94.02874017 1.825630432
95.01275576 7.237585185
96.04439023 2.929894773
97.02840582 3.134536756
122.0236548 1.789485601
123.0076704 4.043679264
124.0393049 3.242882307
125.0233204 3.081155823
140.0342195 2.786981814
141.0182351 1.784573911
150.0185694 2.092343758
151.002585 3.329797891
168.0291341 2.642125452
169.0131497 1.590353131

Name: +ve in-silico MS/MS by CFM-ID for KVSQGHUJSLHWGC-UHFFFAOYSA-N
ID: KVSQGHUJSLHWGC-UHFFFAOYSA-N
Comment: Energy0
Num peaks: 6
72.00800472 1.094389564
74.02365479 0.8481882756
117.0294684 0.7458949796
128.0454529 31.06522784
129.0294684 8.628374062
146.0560175 52.68505997

Name: +ve in-silico MS/MS by CFM-ID for KVSQGHUJSLHWGC-UHFFFAOYSA-N
ID: KVSQGHUJSLHWGC-UHFFFAOYSA-N
Comment: Energy1
Num peaks: 6
43.02907452 3.706650071
100.0505382 9.165899779
102.0661883 4.212092963
128.0454529 28.95742984
129.0294684 12.10563859
146.0560175 26.48357008

Name: +ve in-silico MS/MS by CFM-ID for KVSQGHUJSLHWGC-UHFFFAOYSA-N
ID: KVSQGHUJSLHWGC-UHFFFAOYSA-N
Comment: Energy2
Num peaks: 17
26.00252542 8.915694997
28.01817548 1.538945762
43.02907452 10.11871706
44.0130901 7.264926322
56.0130901 3.091920753
61.0396392 17.8936907
71.02398914 5.607571245
72.00800472 3.694437608
73.0396392 1.836254387
74.02365479 1.919497356
86.02365479 1.591532133
86.03488817 2.43769423
101.0345538 3.49467263
102.0185694 2.933570953
111.0189038 2.701178747
128.0454529 2.235398381
129.0294684 4.185987325

Name: +ve in-silico MS/MS by CFM-ID for LSNXIMJYTVKFTD-UHFFFAOYSA-N
ID: LSNXIMJYTVKFTD-UHFFFAOYSA-N
Comment: Energy0
Num peaks: 8
122.0236548 2.668835007
123.0076704 6.440743698
140.0342195 5.951073919
141.0182351 3.700087043
151.002585 8.195977352
168.0291341 8.009254794
169.0131497 24.70353031
186.0396988 21.83139517

Name: +ve in-silico MS/MS by CFM-ID for LSNXIMJYTVKFTD-UHFFFAOYSA-N
ID: LSNXIMJYTVKFTD-UHFFFAOYSA-N
Comment: Energy1
Num peaks: 17
65.00219107 2.62435509
82.02874017 5.822655351
94.02874017 3.515276948
95.01275576 4.339720701
115.002585 2.056281865
120.0080047 1.891687256
123.0076704 12.16387813
124.0393049 2.064346088
125.0233204 2.865631849
127.002585 2.502174277
140.0342195 2.587576321
141.0182351 4.369789102
150.0185694 2.123662192
151.002585 9.55368982
168.0291341 4.854684363
169.0131497 13.69528603
186.0396988 3.625901683

Name: +ve in-silico MS/MS by CFM-ID for LSNXIMJYTVKFTD-UHFFFAOYSA-N
ID: LSNXIMJYTVKFTD-UHFFFAOYSA-N
Comment: Energy2
Num peaks: 20
25.00727645 2.324267256
50.00252542 1.701692881
52.01817548 2.478528487
53.00219107 2.527343894
59.01275576 1.362619971
68.0130901 4.377407406
68.99710569 8.867758543
70.02874017 6.22246415
71.01275576 1.929392174
83.01275576 1.989142717
94.02874017 12.5427306
95.01275576 15.33524187
97.02840582 2.423417097
103.002585 1.66592974
108.9920203 1.490445529
115.002585 2.371025936
123.0076704 4.933985624
124.0393049 2.15280259
125.0233204 1.77490841
141.0182351 2.4174364

Name: +ve in-silico MS/MS by CFM-ID for WAWGGRARYFPHDN-UHFFFAOYSA-N
ID: WAWGGRARYFPHDN-UHFFFAOYSA-N
Comment: Energy0
Num peaks: 7
123.0076704 6.119991366
140.0342195 4.941745741
150.0185694 11.10185642
151.002585 6.135858485
168.0291341 30.87708732
169.0131497 9.932415471
186.0396988 12.58720426

Name: +ve in-silico MS/MS by CFM-ID for WAWGGRARYFPHDN-UHFFFAOYSA-N
ID: WAWGGRARYFPHDN-UHFFFAOYSA-N
Comment: Energy1
Num peaks: 16
71.01275576 1.840687053
83.01275576 5.038336285
94.02874017 2.532411987
95.01275576 3.497886664
108.0080047 2.107201088
122.0236548 4.000062428
123.0076704 16.00020924
124.0393049 2.957629879
125.0233204 4.689381375
126.0185694 3.577775456
140.0342195 5.524240707
150.0185694 4.95643868
151.002585 7.485879052
168.0291341 7.521966106
169.0131497 7.529141529
186.0396988 2.225849543

Name: +ve in-silico MS/MS by CFM-ID for WAWGGRARYFPHDN-UHFFFAOYSA-N
ID: WAWGGRARYFPHDN-UHFFFAOYSA-N
Comment: Energy2
Num peaks: 19
25.00727645 6.831957629
41.00219107 1.830848309
53.00219107 1.854767808
68.0130901 5.231434342
68.99710569 2.753278337
71.01275576 3.422877221
82.02874017 2.789860894
83.01275576 2.533798691
94.02874017 13.55395665
95.01275576 7.151286852
108.0080047 5.601412801
108.9920203 2.803716139
114.0185694 1.87101011
122.0236548 4.911594799
123.0076704 8.582147487
124.0393049 2.81030775
125.0233204 1.984862242
126.0185694 2.927393597
140.0342195 2.251642011

Name: +ve in-silico MS/MS by CFM-ID for WULBNMKBLLIMGE-UHFFFAOYSA-N
ID: WULBNMKBLLIMGE-UHFFFAOYSA-N
Comment: Energy0
Num peaks: 8
43.01784114 3.385617783
96.00800472 3.129494279
126.0185694 8.723483199
140.0342195 10.7208721
144.0291341 12.03534001
150.0185694 7.161937827
168.0291341 18.17330393
186.0396988 18.5733031

Name: +ve in-silico MS/MS by CFM-ID for WULBNMKBLLIMGE-UHFFFAOYSA-N
ID: WULBNMKBLLIMGE-UHFFFAOYSA-N
Comment: Energy1
Num peaks: 10
84.00800472 2.568582433
96.00800472 8.168846694
98.02365479 17.77525205
108.0080047 2.64877589
124.0393049 2.614506278
126.0185694 18.13618069
140.0342195 8.314924901
144.0291341 10.77943187
150.0185694 4.061914973
168.0291341 5.932798805

Name: +ve in-silico MS/MS by CFM-ID for WULBNMKBLLIMGE-UHFFFAOYSA-N
ID: WULBNMKBLLIMGE-UHFFFAOYSA-N
Comment: Energy2
Num peaks: 12
25.00727645 2.570766959
41.00219107 4.386561726
43.01784114 9.580031259
59.01275576 4.830223848
68.99710569 6.072280318
70.02874017 2.023927602
94.02874017 13.84351081
96.00800472 11.69004224
96.04439023 3.24876259
98.02365479 16.1141806
124.0393049 2.213937714
126.0185694 3.478403301

Name: +ve in-silico MS/MS by CFM-ID for IZMSRYKDYYPGEU-UHFFFAOYSA-N
ID: IZMSRYKDYYPGEU-UHFFFAOYSA-N
Comment: Energy0
Num peaks: 6
58.99276926 6.098908881
77.00333394 6.972375891
104.9982486 19.58132649
114.9825985 6.499535293
132.9931632 29.84007797
151.0037279 15.86799756

Name: +ve in-silico MS/MS by CFM-ID for IZMSRYKDYYPGEU-UHFFFAOYSA-N
ID: IZMSRYKDYYPGEU-UHFFFAOYSA-N
Comment: Energy1
Num peaks: 6
58.99276926 5.762344125
77.00333394 16.98054929
89.00333394 3.807146435
104.9982486 15.03486006
132.9931632 24.74296174
151.0037279 13.84227867

Name: +ve in-silico MS/MS by CFM-ID for IZMSRYKDYYPGEU-UHFFFAOYSA-N
ID: IZMSRYKDYYPGEU-UHFFFAOYSA-N
Comment: Energy2
Num peaks: 6
44.99710569 6.349354978
58.99276926 45.21215298
61.00841932 12.76941752
77.00333394 4.739748458
89.00333394 13.30843565
104.9982486 4.808974358

Name: +ve in-silico MS/MS by CFM-ID for BXSFNGYICRJLFV-UHFFFAOYSA-N
ID: BXSFNGYICRJLFV-UHFFFAOYSA-N
Comment: Energy0
Num peaks: 12
75.00767038 2.165242051
95.01275576 2.627909779
110.0236548 17.22610849
112.0393049 4.678155369
114.0549549 3.600608046
123.0076704 2.911984036
140.0342195 7.201239801
150.0185694 2.572171595
151.002585 4.960123915
168.0291341 10.45400687
169.0131497 10.30892345
186.0396988 12.22539191

Name: +ve in-silico MS/MS by CFM-ID for BXSFNGYICRJLFV-UHFFFAOYSA-N
ID: BXSFNGYICRJLFV-UHFFFAOYSA-N
Comment: Energy1
Num peaks: 22
41.00219107 7.385508086
43.01784114 3.056911053
67.01784114 2.953302989
68.0130901 3.500774286
80.99710569 1.821128618
87.00767038 2.43053092
95.01275576 6.202547125
98.02365479 1.828309553
110.0236548 5.141130246
112.0393049 1.730118946
122.0236548 1.656270973
123.0076704 7.409942811
124.9869349 1.418328804
125.0233204 2.494562045
140.0342195 4.168581837
141.0182351 2.504378619
142.013484 1.953201115
150.0185694 2.20949588
151.002585 6.124307088
168.0291341 4.68166081
169.0131497 7.567449808
186.0396988 2.25789592

Name: +ve in-silico MS/MS by CFM-ID for BXSFNGYICRJLFV-UHFFFAOYSA-N
ID: BXSFNGYICRJLFV-UHFFFAOYSA-N
Comment: Energy2
Num peaks: 13
41.00219107 2.797450632
43.01784114 3.206475498
65.00219107 4.194821254
67.01784114 30.01037151
68.0130901 7.176309785
69.0334912 1.971780117
70.02874017 2.505632011
84.04439023 2.358691656
94.02874017 3.61845161
95.01275576 8.782527775
96.04439023 4.181409433
110.0236548 7.003561128
112.0393049 2.293789896

Name: +ve in-silico MS/MS by CFM-ID for LDGICCQQBZCAGN-UHFFFAOYSA-N
ID: LDGICCQQBZCAGN-UHFFFAOYSA-N
Comment: Energy0
Num peaks: 14
95.01275576 1.746491253
99.00767038 2.356727943
111.0076704 2.865935473
123.0076704 4.861919383
140.0342195 6.381674317
141.0182351 4.695629489
142.013484 1.930201863
144.0291341 1.965605269
150.0185694 2.765450468
151.002585 5.58880093
156.0291341 1.861308792
168.0291341 11.79634293
169.0131497 13.68301712
186.0396988 17.50480828

Name: +ve in-silico MS/MS by CFM-ID for LDGICCQQBZCAGN-UHFFFAOYSA-N
ID: LDGICCQQBZCAGN-UHFFFAOYSA-N
Comment: Energy1
Num peaks: 21
41.00219107 18.58896487
43.01784114 9.480457049
45.0334912 3.343117073
67.01784114 1.483494616
68.99710569 2.300027267
71.01275576 2.393040167
86.02365479 6.325809023
95.01275576 2.014941503
98.02365479 1.435780537
111.0076704 2.570948443
122.0236548 1.646174061
123.0076704 4.564348617
124.0029193 1.741545612
125.0233204 1.545155418
140.0342195 3.318780675
142.013484 2.537507167
150.0185694 1.679391342
151.002585 3.676892713
168.0291341 3.58999454
169.0131497 4.267899163
186.0396988 1.740276503

Name: +ve in-silico MS/MS by CFM-ID for LDGICCQQBZCAGN-UHFFFAOYSA-N
ID: LDGICCQQBZCAGN-UHFFFAOYSA-N
Comment: Energy2
Num peaks: 18
41.00219107 2.267187301
43.01784114 1.807854142
53.00219107 6.866854164
65.00219107 7.453454274
67.01784114 19.58549339
68.99710569 5.418999291
69.0334912 2.849107289
71.01275576 4.394843488
95.01275576 7.568031798
97.02840582 3.73564755
98.02365479 2.11627042
99.00767038 1.942599889
110.0236548 6.026093491
111.0076704 2.050810624
112.0393049 1.273790045
113.0233204 1.991571967
122.0236548 2.226136826
123.0076704 1.541035807

Name: +ve in-silico MS/MS by CFM-ID for QYRWJWZHYSRSFW-UHFFFAOYSA-N
ID: QYRWJWZHYSRSFW-UHFFFAOYSA-N
Comment: Energy0
Num peaks: 6
89.00333394 4.312649862
104.9982486 3.200329594
114.9825985 6.302882375
130.9974996 2.824963903
132.9931632 47.63458526
151.0037279 31.44052315

Name: +ve in-silico MS/MS by CFM-ID for QYRWJWZHYSRSFW-UHFFFAOYSA-N
ID: QYRWJWZHYSRSFW-UHFFFAOYSA-N
Comment: Energy1
Num peaks: 6
104.9982486 3.791898143
112.9869349 6.817507177
114.9825985 4.477252964
130.9974996 6.695383509
132.9931632 42.40101483
151.0037279 27.22308667

Name: +ve in-silico MS/MS by CFM-ID for QYRWJWZHYSRSFW-UHFFFAOYSA-N
ID: QYRWJWZHYSRSFW-UHFFFAOYSA-N
Comment: Energy2
Num peaks: 6
44.99710569 15.85096232
61.00841932 5.817060318
86.98768388 10.0505593
89.00333394 40.96983638
104.9982486 6.523045989
132.9931632 6.656704677

Name: +ve in-silico MS/MS by CFM-ID for QJAOIGGTZKUKSW-UHFFFAOYSA-N
ID: QJAOIGGTZKUKSW-UHFFFAOYSA-N
Comment: Energy0
Num peaks: 6
42.99785464 1.882134564
70.99276926 12.75329459
89.00333394 24.90468884
104.9982486 4.239575006
132.9931632 21.95930272
151.0037279 24.73343126

Name: +ve in-silico MS/MS by CFM-ID for QJAOIGGTZKUKSW-UHFFFAOYSA-N
ID: QJAOIGGTZKUKSW-UHFFFAOYSA-N
Comment: Energy1
Num peaks: 6
63.00767038 14.08180638
70.99276926 13.05624069
89.00333394 24.54645532
104.9982486 5.100624178
132.9931632 19.29407032
151.0037279 10.33686209

Name: +ve in-silico MS/MS by CFM-ID for QJAOIGGTZKUKSW-UHFFFAOYSA-N
ID: QJAOIGGTZKUKSW-UHFFFAOYSA-N
Comment: Energy2
Num peaks: 6
42.99785464 37.68116832
45.0135047 16.11175845
61.00841932 8.104508721
70.99276926 6.628011848
89.00333394 8.866030396
104.9982486 3.530805627

Name: +ve in-silico MS/MS by CFM-ID for VMPQNQGGJNUZMV-UHFFFAOYSA-N
ID: VMPQNQGGJNUZMV-UHFFFAOYSA-N
Comment: Energy0
Num peaks: 6
122.0236548 1.818552835
124.0393049 1.505525274
140.0342195 21.55561492
150.0185694 2.5449349
168.0291341 15.43742141
186.0396988 53.83058817

Name: +ve in-silico MS/MS by CFM-ID for VMPQNQGGJNUZMV-UHFFFAOYSA-N
ID: VMPQNQGGJNUZMV-UHFFFAOYSA-N
Comment: Energy1
Num peaks: 6
96.04439023 3.195537704
122.0236548 5.366265192
124.0393049 4.975336508
140.0342195 43.14960001
168.0291341 8.5071957
186.0396988 15.08267949

Name: +ve in-silico MS/MS by CFM-ID for VMPQNQGGJNUZMV-UHFFFAOYSA-N
ID: VMPQNQGGJNUZMV-UHFFFAOYSA-N
Comment: Energy2
Num peaks: 17
39.02292652 5.271760701
40.01817548 6.176430201
41.00219107 2.270519419
42.03382555 4.40913327
65.99744004 3.542989634
68.0130901 15.19667882
70.02874017 3.621079167
86.02365479 4.587886642
88.03930485 1.556678253
96.00800472 2.090824937
96.04439023 3.504293082
98.02365479 5.044190775
112.0393049 5.866208208
122.0236548 1.465658054
124.0393049 8.089210857
140.0342195 5.30932265
168.0291341 2.442698689

Name: +ve in-silico MS/MS by CFM-ID for NSBYPBZIYAWPIF-UHFFFAOYSA-N
ID: NSBYPBZIYAWPIF-UHFFFAOYSA-N
Comment: Energy0
Num peaks: 6
122.0236548 1.76450394
124.0393049 0.9879564646
140.0342195 21.09470978
150.0185694 1.968364248
168.0291341 16.37411032
186.0396988 53.25887915

Name: +ve in-silico MS/MS by CFM-ID for NSBYPBZIYAWPIF-UHFFFAOYSA-N
ID: NSBYPBZIYAWPIF-UHFFFAOYSA-N
Comment: Energy1
Num peaks: 8
67.01784114 6.943967707
69.0334912 4.897141483
113.0233204 3.226893412
122.0236548 4.397267019
124.0393049 2.722677401
140.0342195 37.04347938
168.0291341 7.583841399
186.0396988 13.9075072

Name: +ve in-silico MS/MS by CFM-ID for NSBYPBZIYAWPIF-UHFFFAOYSA-N
ID: NSBYPBZIYAWPIF-UHFFFAOYSA-N
Comment: Energy2
Num peaks: 18
39.02292652 2.801679552
40.01817548 4.758682803
41.00219107 5.37876039
42.03382555 1.48767059
65.99744004 3.596789175
67.01784114 1.922240527
68.0130901 12.72683582
70.02874017 5.978909941
72.00800472 1.690804669
96.00800472 4.600078002
96.04439023 3.23806125
98.02365479 7.931407237
110.0236548 2.759887657
112.0029193 2.733566192
124.0393049 6.566377156
140.0342195 4.730132517
150.0185694 2.064819293
168.0291341 5.044702328

Name: +ve in-silico MS/MS by CFM-ID for YWALOFKWYQOFSN-UHFFFAOYSA-N
ID: YWALOFKWYQOFSN-UHFFFAOYSA-N
Comment: Energy0
Num peaks: 6
55.01784114 1.398551331
122.0236548 2.665463534
140.0342195 21.8824164
150.0185694 3.465227254
168.0291341 27.57120213
186.0396988 37.20414967

Name: +ve in-silico MS/MS by CFM-ID for YWALOFKWYQOFSN-UHFFFAOYSA-N
ID: YWALOFKWYQOFSN-UHFFFAOYSA-N
Comment: Energy1
Num peaks: 10
55.01784114 5.497591233
67.01784114 3.552228434
69.0334912 2.921092889
96.04439023 3.045305102
113.0233204 2.684613889
122.0236548 7.1058592
124.0393049 3.080988282
140.0342195 38.51659067
168.0291341 8.554553438
186.0396988 5.817820056

Name: +ve in-silico MS/MS by CFM-ID for YWALOFKWYQOFSN-UHFFFAOYSA-N
ID: YWALOFKWYQOFSN-UHFFFAOYSA-N
Comment: Energy2
Num peaks: 20
25.00727645 2.30059973
27.02292652 5.905876248
39.02292652 7.427655001
41.00219107 1.201593481
41.03857658 2.263220906
53.00219107 3.930852234
53.99744004 1.139526436
54.03382555 1.72190573
55.01784114 20.15121208
57.0334912 3.865861424
67.01784114 1.725106238
72.00800472 5.728926907
86.02365479 2.245180207
96.00800472 2.772406562
98.02365479 6.961538056
112.0029193 1.568864155
122.0236548 1.962323576
124.0393049 2.187999232
126.0185694 1.7458617
140.0342195 3.399854842

Name: +ve in-silico MS/MS by CFM-ID for WVSSWBQLCOABTO-UHFFFAOYSA-N
ID: WVSSWBQLCOABTO-UHFFFAOYSA-N
Comment: Energy0
Num peaks: 6
122.0236548 2.586175866
124.0393049 1.158942017
140.0342195 21.08852031
150.0185694 4.201034172
168.0291341 32.45564001
186.0396988 35.23895968

Name: +ve in-silico MS/MS by CFM-ID for WVSSWBQLCOABTO-UHFFFAOYSA-N
ID: WVSSWBQLCOABTO-UHFFFAOYSA-N
Comment: Energy1
Num peaks: 8
67.01784114 2.546180595
96.04439023 3.353117403
122.0236548 7.7777276
124.0393049 3.942970466
140.0342195 41.03714919
150.0185694 3.558151148
168.0291341 14.27771413
186.0396988 5.918376273

Name: +ve in-silico MS/MS by CFM-ID for WVSSWBQLCOABTO-UHFFFAOYSA-N
ID: WVSSWBQLCOABTO-UHFFFAOYSA-N
Comment: Energy2
Num peaks: 23
25.00727645 2.124575384
39.02292652 5.63837883
41.00219107 3.585780833
52.01817548 3.877232229
53.00219107 1.076977012
55.01784114 4.140766044
56.0130901 2.021926243
59.01275576 2.153575658
67.01784114 5.207779313
69.0334912 2.542199652
86.02365479 2.711578127
95.01275576 2.062322009
96.00800472 8.067736818
96.04439023 1.819845572
98.02365479 5.45407472
113.0233204 1.481403301
114.0185694 1.031880257
122.0236548 4.19090178
124.0393049 6.391746769
126.0185694 1.190772805
140.0342195 7.105222471
150.0185694 2.609198098
168.0291341 4.088115347

Name: +ve in-silico MS/MS by CFM-ID for HUUMTGVPEIZGDZ-UHFFFAOYSA-N
ID: HUUMTGVPEIZGDZ-UHFFFAOYSA-N
Comment: Energy0
Num peaks: 6
122.0236548 1.373620681
124.0393049 1.236076841
140.0342195 14.7613346
150.0185694 5.194089529
168.0291341 42.04578208
186.0396988 32.52960469

Name: +ve in-silico MS/MS by CFM-ID for HUUMTGVPEIZGDZ-UHFFFAOYSA-N
ID: HUUMTGVPEIZGDZ-UHFFFAOYSA-N
Comment: Energy1
Num peaks: 6
69.0334912 4.058176377
124.0393049 4.183142823
140.0342195 31.69727623
150.0185694 5.423962854
168.0291341 25.66736436
186.0396988 11.00993323

Name: +ve in-silico MS/MS by CFM-ID for HUUMTGVPEIZGDZ-UHFFFAOYSA-N
ID: HUUMTGVPEIZGDZ-UHFFFAOYSA-N
Comment: Energy2
Num peaks: 16
39.02292652 14.75483244
41.00219107 3.08065117
43.01784114 2.350102431
65.99744004 2.318693619
68.0130901 12.07254096
70.02874017 6.773092119
92.99710569 1.794622603
95.01275576 3.671077915
96.00800472 5.73111352
96.04439023 2.677074074
98.02365479 3.361865109
114.0185694 1.819634501
124.0393049 7.572229966
140.0342195 3.702439499
150.0185694 2.565094267
168.0291341 6.609708561

Name: +ve in-silico MS/MS by CFM-ID for KPEPHCMYPMIVLF-UHFFFAOYSA-N
ID: KPEPHCMYPMIVLF-UHFFFAOYSA-N
Comment: Energy0
Num peaks: 9
72.99202031 6.389565404
112.0393049 2.86218644
122.0236548 2.411458174
123.0076704 2.301951436
140.0342195 11.8922129
150.0185694 6.712190883
168.0291341 18.77750432
169.0131497 4.314112395
186.0396988 26.24829026

Name: +ve in-silico MS/MS by CFM-ID for KPEPHCMYPMIVLF-UHFFFAOYSA-N
ID: KPEPHCMYPMIVLF-UHFFFAOYSA-N
Comment: Energy1
Num peaks: 24
52.01817548 2.067964574
53.00219107 3.69355603
55.01784114 6.159186046
56.99710569 1.738555407
72.99202031 5.631415395
80.0130901 1.866836787
80.99710569 1.200398074
83.01275576 2.056321461
95.01275576 2.45204518
96.99202031 3.480161074
99.00767038 1.994925161
108.0080047 1.493098654
112.0393049 8.361809748
114.0549549 1.767146428
122.0236548 1.912547205
123.0076704 1.33599156
124.0029193 1.321771752
124.0393049 3.301865026
126.0185694 1.819257552
140.0342195 5.789180984
150.0185694 4.644343718
151.002585 1.461442921
168.0291341 9.792922385
186.0396988 4.72087599

Name: +ve in-silico MS/MS by CFM-ID for KPEPHCMYPMIVLF-UHFFFAOYSA-N
ID: KPEPHCMYPMIVLF-UHFFFAOYSA-N
Comment: Energy2
Num peaks: 28
27.02292652 2.770464839
29.00219107 1.306742403
40.01817548 4.174833999
41.00219107 1.877186421
42.03382555 6.319971515
44.04947561 10.09419016
44.99710569 1.814692634
46.06512568 5.073444368
50.00252542 2.112441269
52.01817548 1.98440785
53.00219107 1.743258483
54.03382555 1.396462702
55.01784114 1.711906147
56.99710569 2.001220117
65.99744004 2.402456544
66.03382555 3.470410658
68.0130901 4.106244839
68.04947561 3.044551395
72.99202031 8.482664066
77.99744004 1.17420468
94.02874017 1.680781859
95.01275576 1.790889156
96.04439023 2.563200231
112.0393049 1.120910656
122.0236548 1.278029489
123.0076704 1.467101055
124.0393049 2.046084167
125.0233204 1.006563252

Name: +ve in-silico MS/MS by CFM-ID for OALLVFWLSKAWKH-UHFFFAOYSA-N
ID: OALLVFWLSKAWKH-UHFFFAOYSA-N
Comment: Energy0
Num peaks: 6
72.99202031 9.607863835
98.02365479 5.34826247
140.0342195 15.22211818
150.0185694 6.197321374
168.0291341 19.33139124
186.0396988 30.97913578

Name: +ve in-silico MS/MS by CFM-ID for OALLVFWLSKAWKH-UHFFFAOYSA-N
ID: OALLVFWLSKAWKH-UHFFFAOYSA-N
Comment: Energy1
Num peaks: 18
50.00252542 1.733515563
52.01817548 2.100627388
54.03382555 4.230258759
68.04947561 1.268514559
70.02874017 2.318809237
72.99202031 2.996020719
96.04439023 2.379688303
98.02365479 17.95895907
112.0393049 3.713679039
122.0236548 3.935967138
124.0393049 4.073226822
138.0185694 2.536959887
140.0342195 9.681099222
142.0498695 1.814208226
150.0185694 3.848624894
158.0447842 1.686085117
168.0291341 9.563422972
186.0396988 4.737954103

Name: +ve in-silico MS/MS by CFM-ID for OALLVFWLSKAWKH-UHFFFAOYSA-N
ID: OALLVFWLSKAWKH-UHFFFAOYSA-N
Comment: Energy2
Num peaks: 18
29.00219107 4.250039588
41.00219107 4.030771367
43.01784114 1.98156828
44.99710569 5.818096015
50.00252542 2.414131948
52.01817548 1.896889305
54.03382555 4.42291244
66.03382555 1.326670782
68.04947561 2.430378836
72.99202031 30.23697281
87.00767038 1.195591227
94.02874017 1.4275679
96.04439023 2.373836362
98.02365479 8.067007307
112.0393049 1.975522275
122.0236548 2.367707179
124.0393049 2.926616892
140.0342195 1.987512623

Name: +ve in-silico MS/MS by CFM-ID for XTAZXIIUNJMXCB-UHFFFAOYSA-N
ID: XTAZXIIUNJMXCB-UHFFFAOYSA-N
Comment: Energy0
Num peaks: 7
112.0393049 5.40210327
124.0029193 3.766871969
126.0185694 9.196872499
140.0342195 4.420631993
150.0185694 4.684577922
168.0291341 20.90187885
186.0396988 32.32322411

Name: +ve in-silico MS/MS by CFM-ID for XTAZXIIUNJMXCB-UHFFFAOYSA-N
ID: XTAZXIIUNJMXCB-UHFFFAOYSA-N
Comment: Energy1
Num peaks: 16
43.01784114 1.900467763
52.01817548 1.964097604
54.03382555 4.158066726
64.01817548 2.488719513
66.03382555 1.571613196
68.04947561 2.796504512
94.02874017 4.449663353
95.01275576 11.24081009
96.04439023 1.662361698
110.0236548 1.575686887
112.0393049 32.36634541
114.0549549 2.866841238
126.0185694 2.267193848
150.0185694 1.999086838
168.0291341 5.461430296
186.0396988 1.857354582

Name: +ve in-silico MS/MS by CFM-ID for XTAZXIIUNJMXCB-UHFFFAOYSA-N
ID: XTAZXIIUNJMXCB-UHFFFAOYSA-N
Comment: Energy2
Num peaks: 30
25.00727645 1.055041651
29.00219107 1.517833442
39.02292652 4.219695261
41.00219107 1.143581597
41.03857658 1.494630946
44.99710569 2.117232689
52.01817548 4.301001719
53.00219107 1.20906417
54.03382555 4.090384117
55.01784114 1.785655589
56.0130901 3.687334092
56.99710569 3.044008106
59.01275576 1.547403954
64.01817548 2.590821231
66.03382555 3.166023289
68.04947561 4.976025945
70.02874017 1.089972081
70.06512568 1.069922626
72.99202031 17.4561943
75.00767038 1.311058452
94.02874017 1.126126483
95.01275576 1.004261776
96.04439023 2.687665134
102.0185694 1.384911957
112.0393049 1.474310513
124.0029193 3.457444681
124.0393049 3.121915264
142.0498695 1.003074038
150.0185694 1.549383943
168.0291341 1.172835424

Name: +ve in-silico MS/MS by CFM-ID for ZSIWJYJRIHDEPM-UHFFFAOYSA-N
ID: ZSIWJYJRIHDEPM-UHFFFAOYSA-N
Comment: Energy0
Num peaks: 12
72.99202031 5.633702234
98.02365479 5.469526425
112.0393049 2.691078351
122.0236548 1.884775435
123.0076704 2.141728051
140.0342195 10.40838941
142.0498695 1.9075958
150.0185694 4.552363865
151.002585 2.613460823
168.0291341 14.61643117
169.0131497 7.107055123
186.0396988 21.31431935

Name: +ve in-silico MS/MS by CFM-ID for ZSIWJYJRIHDEPM-UHFFFAOYSA-N
ID: ZSIWJYJRIHDEPM-UHFFFAOYSA-N
Comment: Energy1
Num peaks: 28
39.02292652 1.724486707
41.03857658 2.215003958
56.99710569 1.465129958
65.00219107 1.30991528
67.01784114 2.518737338
68.04947561 1.645262466
69.0334912 4.093961487
72.99202031 5.394564514
95.01275576 3.303852949
96.04439023 1.59529006
97.02840582 1.534948091
98.02365479 2.928933617
111.0076704 1.289810225
112.0393049 6.6847313
114.0549549 1.273336209
120.0080047 1.640555105
122.0236548 2.550913482
123.0076704 2.077342353
124.0393049 3.335249029
138.0185694 2.091854956
140.0342195 7.16280551
142.0498695 1.717996295
150.0185694 2.703646133
151.002585 2.897345928
158.0447842 1.830693149
168.0291341 7.596374221
169.0131497 1.862298304
186.0396988 3.992680689

Name: +ve in-silico MS/MS by CFM-ID for ZSIWJYJRIHDEPM-UHFFFAOYSA-N
ID: ZSIWJYJRIHDEPM-UHFFFAOYSA-N
Comment: Energy2
Num peaks: 28
25.00727645 2.367133332
27.02292652 3.117979425
39.02292652 4.593967472
40.01817548 6.550961911
41.03857658 1.308516926
42.03382555 7.422743116
44.04947561 10.64011252
44.99710569 1.507135146
46.06512568 3.407509202
52.01817548 1.220719466
53.00219107 7.260965286
53.99744004 2.182015243
54.03382555 1.536973202
55.01784114 1.220084659
56.99710569 1.271007254
64.01817548 1.033895711
65.00219107 0.8860020456
66.03382555 2.360586727
67.01784114 2.027728808
68.04947561 3.041323606
70.02874017 1.667999431
72.04439023 0.8707429159
72.99202031 5.505584185
96.04439023 2.130510603
97.02840582 1.305601144
98.02365479 1.452198817
99.00767038 1.306306417
124.0393049 1.237676789

Name: +ve in-silico MS/MS by CFM-ID for RMBRKUCOKHPXIK-UHFFFAOYSA-N
ID: RMBRKUCOKHPXIK-UHFFFAOYSA-N
Comment: Energy0
Num peaks: 6
104.9971057 1.823363786
122.0236548 1.732453398
123.0076704 10.08151669
150.0185694 9.521788829
151.002585 31.37178497
168.0291341 32.28709531

Name: +ve in-silico MS/MS by CFM-ID for RMBRKUCOKHPXIK-UHFFFAOYSA-N
ID: RMBRKUCOKHPXIK-UHFFFAOYSA-N
Comment: Energy1
Num peaks: 12
72.00800472 4.087730319
80.99710569 2.093660964
95.01275576 4.748646385
96.00800472 3.631968171
104.9971057 3.426665111
107.0127558 6.158165799
120.0080047 2.952756285
123.0076704 7.43677183
132.0080047 2.534732556
150.0185694 8.544415476
151.002585 28.23172938
168.0291341 7.977823413

Name: +ve in-silico MS/MS by CFM-ID for RMBRKUCOKHPXIK-UHFFFAOYSA-N
ID: RMBRKUCOKHPXIK-UHFFFAOYSA-N
Comment: Energy2
Num peaks: 17
44.0130901 4.409558748
49.00727645 4.859969369
51.02292652 6.515697239
53.00219107 8.505440657
55.01784114 3.154930455
68.99710569 1.631170337
72.00800472 6.474625787
77.00219107 3.905791858
79.01784114 7.061783307
95.01275576 6.514979376
96.00800472 2.079913043
104.9971057 1.860422072
106.0287402 3.228238617
107.0127558 10.15691701
123.0076704 5.179830805
132.0080047 2.515783831
150.0185694 2.705491489

Name: +ve in-silico MS/MS by CFM-ID for YXQDJGNOUWATGJ-UHFFFAOYSA-N
ID: YXQDJGNOUWATGJ-UHFFFAOYSA-N
Comment: Energy0
Num peaks: 6
106.0287402 0.4804044481
122.0236548 21.58612661
124.0393049 2.38098823
140.0342195 2.063864824
150.0185694 27.7893038
168.0291341 44.83104642

Name: +ve in-silico MS/MS by CFM-ID for YXQDJGNOUWATGJ-UHFFFAOYSA-N
ID: YXQDJGNOUWATGJ-UHFFFAOYSA-N
Comment: Energy1
Num peaks: 6
97.02840582 1.479322119
122.0236548 54.69547231
124.0393049 3.234635001
140.0342195 5.755489543
150.0185694 15.29426799
168.0291341 12.35715115

Name: +ve in-silico MS/MS by CFM-ID for YXQDJGNOUWATGJ-UHFFFAOYSA-N
ID: YXQDJGNOUWATGJ-UHFFFAOYSA-N
Comment: Energy2
Num peaks: 11
39.02292652 2.233445136
40.01817548 5.867130868
52.01817548 4.403422367
54.03382555 2.358041114
80.04947561 2.107101198
95.01275576 2.779318818
98.02365479 2.821040207
106.0287402 7.92097164
122.0236548 41.22702168
124.0393049 5.708373972
150.0185694 4.086741292

Name: +ve in-silico MS/MS by CFM-ID for FUSGVCNDISKHSY-UHFFFAOYSA-N
ID: FUSGVCNDISKHSY-UHFFFAOYSA-N
Comment: Energy0
Num peaks: 6
58.99276926 5.214486935
77.00333394 8.239950212
104.9982486 19.80598904
114.9825985 7.322475064
132.9931632 26.99341239
151.0037279 17.2474401

Name: +ve in-silico MS/MS by CFM-ID for FUSGVCNDISKHSY-UHFFFAOYSA-N
ID: FUSGVCNDISKHSY-UHFFFAOYSA-N
Comment: Energy1
Num peaks: 6
58.99276926 3.214621967
77.00333394 25.43223351
79.01898401 6.023514589
104.9982486 12.26878226
132.9931632 23.09435021
151.0037279 10.19552942

Name: +ve in-silico MS/MS by CFM-ID for FUSGVCNDISKHSY-UHFFFAOYSA-N
ID: FUSGVCNDISKHSY-UHFFFAOYSA-N
Comment: Energy2
Num peaks: 6
33.0135047 4.41205276
44.99710569 5.26816898
58.99276926 38.92277922
61.00841932 15.87170211
77.00333394 11.80358753
89.00333394 7.790775309

Name: +ve in-silico MS/MS by CFM-ID for IBKWHLIQMRIQQV-UHFFFAOYSA-N
ID: IBKWHLIQMRIQQV-UHFFFAOYSA-N
Comment: Energy0
Num peaks: 6
61.0396392 22.66040248
86.02365479 10.46817234
103.0502039 10.36986427
111.0189038 3.703591508
129.0294684 22.78786896
146.0560175 14.75520715

Name: +ve in-silico MS/MS by CFM-ID for IBKWHLIQMRIQQV-UHFFFAOYSA-N
ID: IBKWHLIQMRIQQV-UHFFFAOYSA-N
Comment: Energy1
Num peaks: 8
44.0130901 7.058604241
58.02874017 5.176715193
60.04439023 2.709960763
61.0396392 36.23095894
85.0396392 3.683399063
86.02365479 12.582175
103.0502039 8.17789878
129.0294684 6.200422969

Name: +ve in-silico MS/MS by CFM-ID for IBKWHLIQMRIQQV-UHFFFAOYSA-N
ID: IBKWHLIQMRIQQV-UHFFFAOYSA-N
Comment: Energy2
Num peaks: 8
41.00219107 11.50938739
43.01784114 4.145210823
43.02907452 6.494852484
44.0130901 15.45828387
58.02874017 7.908518005
61.0396392 23.15372571
68.0130901 6.026786435
86.02365479 7.435300576

Name: +ve in-silico MS/MS by CFM-ID for AFMIOSNPRWXXRX-UHFFFAOYSA-N
ID: AFMIOSNPRWXXRX-UHFFFAOYSA-N
Comment: Energy0
Num peaks: 6
45.0334912 1.36375208
62.99960423 1.448743706
150.0680181 2.849336174
154.0184811 2.42759192
168.0341312 15.82908976
186.0446958 69.9961144

Name: +ve in-silico MS/MS by CFM-ID for AFMIOSNPRWXXRX-UHFFFAOYSA-N
ID: AFMIOSNPRWXXRX-UHFFFAOYSA-N
Comment: Energy1
Num peaks: 9
45.0334912 5.684394172
62.99960423 15.63555243
92.02615332 3.730070358
106.0418034 8.28941109
124.0523681 3.275018968
150.0680181 2.977906791
154.0184811 4.919805207
168.0341312 18.37623786
186.0446958 19.70920736

Name: +ve in-silico MS/MS by CFM-ID for AFMIOSNPRWXXRX-UHFFFAOYSA-N
ID: AFMIOSNPRWXXRX-UHFFFAOYSA-N
Comment: Energy2
Num peaks: 12
27.02292652 2.25781712
45.0334912 5.985435204
48.98395416 3.475947763
60.04439023 2.290466075
62.99960423 25.05357478
78.01050326 11.18895473
88.07569036 1.778040426
92.02615332 4.764840777
106.0418034 15.39290971
108.0574535 1.689693619
142.0184811 4.386066849
168.0341312 3.198737727

Name: +ve in-silico MS/MS by CFM-ID for UHLHHUAQNRJGFS-UHFFFAOYSA-N
ID: UHLHHUAQNRJGFS-UHFFFAOYSA-N
Comment: Energy0
Num peaks: 6
59.99024648 0.5294044166
82.03997355 0.7933915034
134.0461215 2.925914422
141.0229436 3.819170553
151.0072935 2.480645486
168.0338426 88.63603383

Name: +ve in-silico MS/MS by CFM-ID for UHLHHUAQNRJGFS-UHFFFAOYSA-N
ID: UHLHHUAQNRJGFS-UHFFFAOYSA-N
Comment: Energy1
Num peaks: 6
59.99024648 2.106165549
126.0120445 6.916827344
134.0461215 7.569343403
141.0229436 8.811493606
151.0072935 5.560911397
168.0338426 62.08804633

Name: +ve in-silico MS/MS by CFM-ID for UHLHHUAQNRJGFS-UHFFFAOYSA-N
ID: UHLHHUAQNRJGFS-UHFFFAOYSA-N
Comment: Energy2
Num peaks: 11
26.00252542 7.869185428
40.01817548 2.209039025
55.02907452 3.161357206
59.99024648 22.10370093
62.00589655 2.706148483
82.03997355 8.256541593
107.0352225 7.35824795
109.0508726 2.147386577
134.0461215 9.174163895
141.0229436 2.566841621
151.0072935 12.79242923

Name: +ve in-silico MS/MS by CFM-ID for VVIQAOYEBRKIEB-UHFFFAOYSA-N
ID: VVIQAOYEBRKIEB-UHFFFAOYSA-N
Comment: Energy0
Num peaks: 6
86.02365479 12.68475217
101.0345538 3.20464328
103.0502039 24.76583927
128.0454529 2.575377854
129.0294684 24.65102495
146.0560175 20.66211666

Name: +ve in-silico MS/MS by CFM-ID for VVIQAOYEBRKIEB-UHFFFAOYSA-N
ID: VVIQAOYEBRKIEB-UHFFFAOYSA-N
Comment: Energy1
Num peaks: 10
58.02874017 3.136034189
73.0396392 8.256638076
85.0396392 5.175543398
86.02365479 25.72239715
103.0502039 14.18075248
111.0189038 4.050373834
112.0029193 3.74795551
128.0454529 3.176947074
129.0294684 12.52817617
146.0560175 2.706505911

Name: +ve in-silico MS/MS by CFM-ID for VVIQAOYEBRKIEB-UHFFFAOYSA-N
ID: VVIQAOYEBRKIEB-UHFFFAOYSA-N
Comment: Energy2
Num peaks: 11
28.01817548 2.05243497
30.03382555 3.47458625
44.0130901 14.97686006
55.02907452 2.377082808
56.0130901 6.017441488
58.02874017 6.503012558
68.0130901 11.49486949
71.02398914 2.825263986
73.0396392 12.25284368
85.0396392 6.374792507
86.02365479 13.24361713

Name: +ve in-silico MS/MS by CFM-ID for CBSCOZKCJBSZHF-UHFFFAOYSA-N
ID: CBSCOZKCJBSZHF-UHFFFAOYSA-N
Comment: Energy0
Num peaks: 6
19.01784114 0.4962820566
114.0185694 0.2232361949
125.0233204 15.28839654
150.0185694 5.169416795
151.002585 0.6510923017
168.0291341 77.01313613

Name: +ve in-silico MS/MS by CFM-ID for CBSCOZKCJBSZHF-UHFFFAOYSA-N
ID: CBSCOZKCJBSZHF-UHFFFAOYSA-N
Comment: Energy1
Num peaks: 6
122.0236548 2.035122246
125.0233204 2.763349428
138.0185694 3.275758989
140.0342195 6.907577383
150.0185694 13.14392099
168.0291341 56.44492317

Name: +ve in-silico MS/MS by CFM-ID for CBSCOZKCJBSZHF-UHFFFAOYSA-N
ID: CBSCOZKCJBSZHF-UHFFFAOYSA-N
Comment: Energy2
Num peaks: 9
67.01784114 16.23243995
69.0334912 8.754012169
71.01275576 2.704278377
80.99710569 3.816316865
83.01275576 3.309934751
95.01275576 7.53777372
97.02840582 16.84643801
125.0233204 19.723673
150.0185694 3.050008938

Name: +ve in-silico MS/MS by CFM-ID for YCGVFNQDEKOJMR-UHFFFAOYSA-N
ID: YCGVFNQDEKOJMR-UHFFFAOYSA-N
Comment: Energy0
Num peaks: 6
116.0276946 8.520431024
144.0226092 6.811644725
157.0178582 5.024021738
159.0335083 3.303499344
169.0178582 5.854125507
186.0444073 52.37149788

Name: +ve in-silico MS/MS by CFM-ID for YCGVFNQDEKOJMR-UHFFFAOYSA-N
ID: YCGVFNQDEKOJMR-UHFFFAOYSA-N
Comment: Energy1
Num peaks: 19
43.02907452 2.227580257
59.99024648 3.587111063
85.0396392 1.71661483
99.9851611 1.315839675
100.0505382 1.137288258
101.0167956 2.985948526
102.0120445 9.280054743
114.9960601 1.463325828
116.0276946 2.658872643
124.9804101 1.240487726
126.9960601 2.695849656
142.0069592 1.089747044
144.0226092 7.24136732
152.0566862 2.337649327
157.0178582 6.182403531
158.0494927 1.750067251
159.0335083 4.240921317
169.0178582 13.75070253
186.0444073 14.09936882

Name: +ve in-silico MS/MS by CFM-ID for YCGVFNQDEKOJMR-UHFFFAOYSA-N
ID: YCGVFNQDEKOJMR-UHFFFAOYSA-N
Comment: Energy2
Num peaks: 27
26.00252542 6.485563798
28.01817548 3.296803648
43.02907452 1.707176396
44.0130901 1.975190482
44.97934745 1.495077799
55.02907452 7.652847651
57.04472458 5.00871602
59.99024648 20.56616209
60.05562361 1.155066301
62.00589655 2.020297237
64.02154661 1.249797294
69.00833907 0.9704851102
69.97459642 1.500020031
72.05562361 2.088313705
86.03488817 1.55466314
87.00114552 4.20609513
90.0661883 1.091306686
99.00114552 1.074791397
99.9851611 1.944178394
101.0167956 0.8322667193
102.0120445 1.497148208
114.0120445 1.057475425
114.9960601 4.204169483
126.0120445 0.8815520106
126.9960601 2.632777125
142.0069592 0.8866673858
144.0226092 1.196704836

Name: +ve in-silico MS/MS by CFM-ID for NMWSQHHOFFHJSI-UHFFFAOYSA-N
ID: NMWSQHHOFFHJSI-UHFFFAOYSA-N
Comment: Energy0
Num peaks: 6
144.0226092 9.740023572
152.0566862 22.64138515
159.0335083 1.797663018
168.0338426 8.335692113
169.0178582 1.979394656
186.0444073 46.69105308

Name: +ve in-silico MS/MS by CFM-ID for NMWSQHHOFFHJSI-UHFFFAOYSA-N
ID: NMWSQHHOFFHJSI-UHFFFAOYSA-N
Comment: Energy1
Num peaks: 8
43.02907452 3.48608869
110.0348882 4.220237337
126.0120445 10.66736585
144.0226092 21.37347625
152.0566862 5.18741789
168.0338426 21.09435766
169.0178582 4.650362276
186.0444073 10.67848629

Name: +ve in-silico MS/MS by CFM-ID for NMWSQHHOFFHJSI-UHFFFAOYSA-N
ID: NMWSQHHOFFHJSI-UHFFFAOYSA-N
Comment: Energy2
Num peaks: 6
26.00252542 6.778900244
43.02907452 24.70308771
68.02432348 10.49468303
85.05087258 28.9734211
110.0348882 2.664425553
110.0461215 8.288458715

Name: +ve in-silico MS/MS by CFM-ID for SFCIYWKSVWXNFF-UHFFFAOYSA-N
ID: SFCIYWKSVWXNFF-UHFFFAOYSA-N
Comment: Energy0
Num peaks: 6
44.0130901 3.850302844
124.9804101 4.787689382
126.9960601 4.671239591
144.0226092 8.420864753
169.0178582 3.316884947
186.0444073 59.27615551

Name: +ve in-silico MS/MS by CFM-ID for SFCIYWKSVWXNFF-UHFFFAOYSA-N
ID: SFCIYWKSVWXNFF-UHFFFAOYSA-N
Comment: Energy1
Num peaks: 9
60.05562361 3.733633097
83.02398914 3.168178197
102.0120445 12.0128525
124.9804101 3.574565789
126.9960601 44.72063818
129.0229436 1.867376851
144.0226092 3.529012253
169.0178582 1.859134719
186.0444073 6.499372567

Name: +ve in-silico MS/MS by CFM-ID for SFCIYWKSVWXNFF-UHFFFAOYSA-N
ID: SFCIYWKSVWXNFF-UHFFFAOYSA-N
Comment: Energy2
Num peaks: 18
26.00252542 3.472009723
43.02907452 6.341269028
44.0130901 7.390578219
56.0130901 3.687673241
56.97934745 9.555105029
58.99499752 5.086136853
60.05562361 4.300104972
69.00833907 2.315231037
74.00589655 6.262666265
82.03997355 4.400313004
83.02398914 2.827241412
84.05562361 1.679813994
99.00114552 1.795560889
102.0120445 3.607789669
116.0276946 5.202590165
118.0433447 1.973481319
124.9804101 9.809789634
126.9960601 1.881909665

Name: +ve in-silico MS/MS by CFM-ID for MQUACPZWDDTDJM-UHFFFAOYSA-N
ID: MQUACPZWDDTDJM-UHFFFAOYSA-N
Comment: Energy0
Num peaks: 6
109.0508726 1.606934409
123.9963945 2.855036321
126.0120445 7.856695228
141.0229436 2.654264312
143.0385936 51.63988511
186.0444073 25.03509866

Name: +ve in-silico MS/MS by CFM-ID for MQUACPZWDDTDJM-UHFFFAOYSA-N
ID: MQUACPZWDDTDJM-UHFFFAOYSA-N
Comment: Energy1
Num peaks: 7
43.02907452 3.59082801
74.00589655 3.106887508
82.03997355 2.371244136
123.9963945 2.347561633
126.0120445 55.63683553
143.0385936 12.92506067
186.0444073 2.253840963

Name: +ve in-silico MS/MS by CFM-ID for MQUACPZWDDTDJM-UHFFFAOYSA-N
ID: MQUACPZWDDTDJM-UHFFFAOYSA-N
Comment: Energy2
Num peaks: 17
40.01817548 2.033624977
44.0130901 3.737976206
56.97934745 3.651151465
58.99499752 5.668986031
59.99024648 2.346949892
68.02432348 5.661657861
71.99024648 2.320665704
74.00589655 18.59091456
81.97459642 3.125563773
82.03997355 3.179999336
83.99024648 2.085995035
99.00114552 2.099790164
101.0167956 3.978782855
109.0508726 3.394134798
123.9963945 10.1367887
126.0120445 6.798798846
143.0385936 1.904007671

Name: +ve in-silico MS/MS by CFM-ID for KFNFSNNTMFEOGR-UHFFFAOYSA-N
ID: KFNFSNNTMFEOGR-UHFFFAOYSA-N
Comment: Energy0
Num peaks: 10
40.01817548 3.747423068
57.04472458 4.058674824
73.0396392 4.353766642
85.0396392 3.346613448
86.02365479 14.26686957
100.0505382 11.20170332
103.0502039 16.12247132
128.0454529 2.949777326
129.0294684 5.933061977
146.0560175 14.04328748

Name: +ve in-silico MS/MS by CFM-ID for KFNFSNNTMFEOGR-UHFFFAOYSA-N
ID: KFNFSNNTMFEOGR-UHFFFAOYSA-N
Comment: Energy1
Num peaks: 11
40.01817548 15.14733351
55.02907452 3.488240228
57.04472458 10.30857365
68.99710569 3.327153075
71.02398914 3.09539012
83.02398914 3.254255021
85.0396392 3.656146476
86.02365479 18.6375994
100.0505382 8.368127132
103.0502039 7.199568532
129.0294684 3.785370247

Name: +ve in-silico MS/MS by CFM-ID for KFNFSNNTMFEOGR-UHFFFAOYSA-N
ID: KFNFSNNTMFEOGR-UHFFFAOYSA-N
Comment: Energy2
Num peaks: 7
40.01817548 42.31359303
42.03382555 4.608725854
44.0130901 9.892906629
56.0130901 7.132871243
71.02398914 8.26468926
73.0396392 4.512019181
86.02365479 6.134325939

Name: +ve in-silico MS/MS by CFM-ID for SYDONKJJCVGMHV-UHFFFAOYSA-N
ID: SYDONKJJCVGMHV-UHFFFAOYSA-N
Comment: Energy0
Num peaks: 6
94.02874017 1.317856886
122.0236548 2.595768119
140.0342195 21.36102338
150.0185694 3.486232252
168.0291341 27.59390506
186.0396988 38.36491806

Name: +ve in-silico MS/MS by CFM-ID for SYDONKJJCVGMHV-UHFFFAOYSA-N
ID: SYDONKJJCVGMHV-UHFFFAOYSA-N
Comment: Energy1
Num peaks: 8
67.01784114 3.003224622
94.02874017 16.25155217
113.0233204 2.567946262
122.0236548 6.269822805
124.0393049 3.489516643
140.0342195 34.14969283
168.0291341 9.616229649
186.0396988 6.36520601

Name: +ve in-silico MS/MS by CFM-ID for SYDONKJJCVGMHV-UHFFFAOYSA-N
ID: SYDONKJJCVGMHV-UHFFFAOYSA-N
Comment: Energy2
Num peaks: 22
27.02292652 3.335884985
40.01817548 5.194025983
41.00219107 1.28248503
43.01784114 1.676937371
53.00219107 1.653324544
55.01784114 5.42528915
59.01275576 1.449444511
67.01784114 2.596426839
68.0130901 2.969648973
71.01275576 2.510465818
72.00800472 2.153985628
82.02874017 1.967151857
94.02874017 22.4838366
96.04439023 1.540145076
98.02365479 2.610041682
114.0185694 1.284361282
122.0236548 5.484404639
124.0393049 2.154328377
138.0185694 1.282251099
140.0342195 8.262966511
150.0185694 1.364582797
168.0291341 2.038540727

Name: +ve in-silico MS/MS by CFM-ID for FQXWBLRZDNCLRR-UHFFFAOYSA-N
ID: FQXWBLRZDNCLRR-UHFFFAOYSA-N
Comment: Energy0
Num peaks: 9
125.0233204 2.665330246
126.0185694 2.528373225
135.0076704 6.341378049
137.0233204 3.09054096
140.0342195 5.569375308
150.0185694 6.351664219
153.0182351 9.810015485
168.0291341 20.43382268
186.0396988 23.80613019

Name: +ve in-silico MS/MS by CFM-ID for FQXWBLRZDNCLRR-UHFFFAOYSA-N
ID: FQXWBLRZDNCLRR-UHFFFAOYSA-N
Comment: Energy1
Num peaks: 23
39.02292652 1.843901034
51.02292652 1.640673188
65.00219107 1.318059214
67.01784114 1.722087691
79.01784114 3.20386517
81.0334912 1.10080493
83.01275576 2.373447329
95.01275576 2.57548652
97.02840582 1.558982171
105.9923547 1.150723361
107.0127558 6.012872874
109.0284058 3.500943189
122.0236548 2.430840794
124.0029193 4.60967724
125.0233204 3.486054732
126.0185694 4.86839028
135.0076704 7.565778655
137.0233204 3.586572084
140.0342195 5.80223735
150.0185694 3.898419305
153.0182351 5.796444882
168.0291341 7.043481405
186.0396988 3.76273384

Name: +ve in-silico MS/MS by CFM-ID for FQXWBLRZDNCLRR-UHFFFAOYSA-N
ID: FQXWBLRZDNCLRR-UHFFFAOYSA-N
Comment: Energy2
Num peaks: 27
25.00727645 3.052270531
39.02292652 9.456565405
41.00219107 1.474490337
49.00727645 1.105578708
51.02292652 5.528175309
53.00219107 4.011965173
53.03857658 2.245529921
55.01784114 1.086461243
59.01275576 1.487743714
65.00219107 4.21667088
67.01784114 5.475284153
71.01275576 1.515672422
79.01784114 9.771092146
81.0334912 1.902426512
83.01275576 2.102721758
92.99710569 1.485784281
97.02840582 1.551221964
105.9923547 3.799898561
107.0127558 2.258280992
108.0080047 2.819847111
109.0284058 3.060717951
109.9872693 2.02372507
122.0236548 1.712498516
124.0029193 3.284309664
124.0393049 1.541428203
126.0185694 1.072948672
140.0342195 1.103206631

Name: +ve in-silico MS/MS by CFM-ID for HKRIHRPUUPVECN-UHFFFAOYSA-N
ID: HKRIHRPUUPVECN-UHFFFAOYSA-N
Comment: Energy0
Num peaks: 12
55.01784114 1.172977694
107.0127558 5.5055472
109.0284058 1.346248712
125.0233204 3.366100812
135.0076704 3.576871323
137.0233204 2.25225591
140.0342195 3.409865778
150.0185694 3.32019095
153.0182351 12.70721979
156.0291341 2.220536038
168.0291341 15.381239
186.0396988 26.32340057

Name: +ve in-silico MS/MS by CFM-ID for HKRIHRPUUPVECN-UHFFFAOYSA-N
ID: HKRIHRPUUPVECN-UHFFFAOYSA-N
Comment: Energy1
Num peaks: 24
49.00727645 1.547946981
55.01784114 3.240595742
65.00219107 2.653990111
67.01784114 7.655630522
68.99710569 1.015532186
69.0334912 2.735208848
79.01784114 4.861588709
81.0334912 1.016864965
84.00800472 1.063297444
107.0127558 9.105053205
109.0284058 3.099884677
122.0236548 1.44421411
124.0393049 2.049394179
125.0233204 2.049113653
127.0389705 1.054672446
130.013484 1.017498414
135.0076704 4.414082921
137.0233204 3.577711513
140.0342195 3.261056741
142.0498695 2.017343858
150.0185694 2.871938133
153.0182351 7.355473742
168.0291341 7.033848256
186.0396988 4.166551435

Name: +ve in-silico MS/MS by CFM-ID for HKRIHRPUUPVECN-UHFFFAOYSA-N
ID: HKRIHRPUUPVECN-UHFFFAOYSA-N
Comment: Energy2
Num peaks: 26
25.00727645 2.653460308
27.02292652 0.7752434524
39.02292652 1.924507482
41.00219107 1.339098937
43.01784114 0.9864552099
53.00219107 3.809461478
55.01784114 6.456385564
65.00219107 0.9955743397
68.99710569 4.456299475
71.01275576 1.095081333
79.01784114 18.48146689
81.0334912 2.065425654
83.01275576 5.312563931
84.00800472 3.799239905
84.99202031 0.9289944919
95.01275576 5.498880537
97.02840582 1.155491058
98.02365479 0.9622843666
107.0127558 5.195214683
109.0284058 2.917049781
110.0236548 3.941276939
111.0076704 1.520927167
124.0393049 1.071323307
125.0233204 1.632969537
140.0342195 0.8208731078
150.0185694 0.8572250385

Name: +ve in-silico MS/MS by CFM-ID for HLHRVFBNCVUNDK-UHFFFAOYSA-N
ID: HLHRVFBNCVUNDK-UHFFFAOYSA-N
Comment: Energy0
Num peaks: 12
55.01784114 2.38044212
67.01784114 3.259730228
92.99710569 2.04276739
111.0076704 12.03282574
140.0342195 3.919132785
142.013484 2.625875212
142.0498695 1.940892112
150.0185694 3.851658701
158.0447842 1.744330764
168.0291341 17.05030331
169.0131497 2.491373245
186.0396988 26.9629917

Name: +ve in-silico MS/MS by CFM-ID for HLHRVFBNCVUNDK-UHFFFAOYSA-N
ID: HLHRVFBNCVUNDK-UHFFFAOYSA-N
Comment: Energy1
Num peaks: 31
53.99744004 3.239207844
55.01784114 2.019075698
56.0130901 3.349926585
58.02874017 1.642840333
59.01275576 2.413225261
67.01784114 3.92323099
92.0130901 1.164324342
95.01275576 1.51889209
96.00800472 1.063496155
96.04439023 2.003230223
97.02840582 1.582155256
98.02365479 2.134566584
108.9920203 1.065546029
111.0076704 1.399791066
114.0185694 2.051325321
115.0389705 1.729604638
120.0080047 1.466346318
122.0236548 2.262589061
123.0076704 1.381842393
124.0029193 1.105332743
124.0393049 2.537027453
125.0233204 1.124221468
138.0185694 3.258744946
140.0342195 7.140149793
142.013484 2.758083701
142.0498695 4.702300109
150.0185694 2.746921209
156.0291341 1.425100939
158.0447842 3.543226558
168.0291341 7.988718334
186.0396988 4.686324956

Name: +ve in-silico MS/MS by CFM-ID for HLHRVFBNCVUNDK-UHFFFAOYSA-N
ID: HLHRVFBNCVUNDK-UHFFFAOYSA-N
Comment: Energy2
Num peaks: 21
25.00727645 2.459077464
27.02292652 4.777164095
29.00219107 1.484322557
40.01817548 2.663612385
42.03382555 0.9394580767
43.01784114 1.196428047
53.00219107 14.21328335
53.99744004 2.549214817
55.01784114 18.93649258
65.00219107 1.046464931
67.01784114 9.930313822
68.99710569 3.643097255
71.01275576 2.905756735
83.01275576 2.876793883
84.00800472 3.171436759
86.02365479 0.9993261965
96.00800472 0.9569519348
96.04439023 1.348074904
97.02840582 1.2050579
98.02365479 2.56287903
108.9920203 1.061349606

Name: +ve in-silico MS/MS by CFM-ID for CVJVRGFVUVMXNU-UHFFFAOYSA-N
ID: CVJVRGFVUVMXNU-UHFFFAOYSA-N
Comment: Energy0
Num peaks: 6
106.0287402 1.661186089
124.0393049 17.84319405
140.0342195 20.38528333
142.0498695 2.529418264
168.0291341 8.487072809
186.0396988 42.78588204

Name: +ve in-silico MS/MS by CFM-ID for CVJVRGFVUVMXNU-UHFFFAOYSA-N
ID: CVJVRGFVUVMXNU-UHFFFAOYSA-N
Comment: Energy1
Num peaks: 6
63.00767038 12.67498154
106.0287402 4.15194169
124.0393049 28.15438045
140.0342195 30.9863414
168.0291341 3.609864471
186.0396988 6.220407051

Name: +ve in-silico MS/MS by CFM-ID for CVJVRGFVUVMXNU-UHFFFAOYSA-N
ID: CVJVRGFVUVMXNU-UHFFFAOYSA-N
Comment: Energy2
Num peaks: 19
39.02292652 7.136188715
40.01817548 2.773774438
41.03857658 2.241089176
42.03382555 1.427620107
44.0130901 1.168299021
49.00727645 2.255847858
50.00252542 4.17532773
51.02292652 5.58761778
52.01817548 6.838459188
53.03857658 7.254358619
54.03382555 4.603986094
80.04947561 7.083469772
96.04439023 6.662979107
98.02365479 1.138673812
106.0287402 2.630512465
108.9920203 1.307834314
114.0185694 2.025182161
124.0393049 8.283418106
140.0342195 6.189046171

Name: +ve in-silico MS/MS by CFM-ID for UKGBPPQQDGFYJX-UHFFFAOYSA-N
ID: UKGBPPQQDGFYJX-UHFFFAOYSA-N
Comment: Energy0
Num peaks: 6
122.0236548 3.503298975
124.0393049 2.360888848
140.0342195 16.36184116
150.0185694 12.98851347
168.0291341 38.6755335
186.0396988 19.79363589

Name: +ve in-silico MS/MS by CFM-ID for UKGBPPQQDGFYJX-UHFFFAOYSA-N
ID: UKGBPPQQDGFYJX-UHFFFAOYSA-N
Comment: Energy1
Num peaks: 7
122.0236548 9.693365392
124.0393049 10.01691578
140.0342195 25.23218067
142.0498695 3.24776395
150.0185694 11.85402485
168.0291341 15.66630032
186.0396988 4.370249501

Name: +ve in-silico MS/MS by CFM-ID for UKGBPPQQDGFYJX-UHFFFAOYSA-N
ID: UKGBPPQQDGFYJX-UHFFFAOYSA-N
Comment: Energy2
Num peaks: 27
25.00727645 1.415503907
40.01817548 3.448366165
43.01784114 1.111188957
50.00252542 1.789565918
52.01817548 8.126827854
54.03382555 2.23689436
55.01784114 3.777163438
65.99744004 5.543659442
68.0130901 2.011421228
68.99710569 5.68746649
70.02874017 4.046080297
71.01275576 1.351579932
72.00800472 1.608164038
73.02840582 1.625434607
87.00767038 1.487535592
95.01275576 2.30747027
96.00800472 5.624529675
97.02840582 1.197503919
98.02365479 1.727446042
113.0233204 1.844304202
114.0185694 1.793314503
122.0236548 2.360324042
124.0393049 5.827816778
140.0342195 2.146929135
142.013484 1.931321062
150.0185694 5.401689204
168.0291341 3.35629431

Name: +ve in-silico MS/MS by CFM-ID for HBFFKUMHUIWLOO-UHFFFAOYSA-N
ID: HBFFKUMHUIWLOO-UHFFFAOYSA-N
Comment: Energy0
Num peaks: 6
122.0236548 28.14325404
124.0393049 2.122569257
139.002585 0.4272031399
140.0342195 0.602494164
150.0185694 26.19418157
168.0291341 41.100434

Name: +ve in-silico MS/MS by CFM-ID for HBFFKUMHUIWLOO-UHFFFAOYSA-N
ID: HBFFKUMHUIWLOO-UHFFFAOYSA-N
Comment: Energy1
Num peaks: 6
95.01275576 3.176565231
97.02840582 3.446925346
122.0236548 57.98779768
124.0393049 2.955249026
150.0185694 15.7343103
168.0291341 11.92666982

Name: +ve in-silico MS/MS by CFM-ID for HBFFKUMHUIWLOO-UHFFFAOYSA-N
ID: HBFFKUMHUIWLOO-UHFFFAOYSA-N
Comment: Energy2
Num peaks: 12
41.00219107 3.846519979
51.02292652 3.645227223
53.03857658 1.898743475
59.01275576 1.832036372
80.04947561 2.507157258
95.01275576 21.20462069
98.02365479 1.580003573
106.0287402 6.784906035
122.0236548 26.88135277
124.0393049 5.316983774
140.0342195 1.526682232
150.0185694 4.463145215

Name: +ve in-silico MS/MS by CFM-ID for CQWYAXCOVZKLHY-UHFFFAOYSA-N
ID: CQWYAXCOVZKLHY-UHFFFAOYSA-N
Comment: Energy0
Num peaks: 6
57.06987671 1.948982308
71.08552677 2.625630895
78.91778852 0.4729464552
92.93343858 0.4780256918
94.94908865 0.8968573984
151.0116889 92.57409618

Name: +ve in-silico MS/MS by CFM-ID for CQWYAXCOVZKLHY-UHFFFAOYSA-N
ID: CQWYAXCOVZKLHY-UHFFFAOYSA-N
Comment: Energy1
Num peaks: 6
57.06987671 5.92013486
71.08552677 5.040906344
78.91778852 0.7752644554
94.94908865 0.6193382623
134.9803888 0.9861421363
151.0116889 85.70064425

Name: +ve in-silico MS/MS by CFM-ID for CQWYAXCOVZKLHY-UHFFFAOYSA-N
ID: CQWYAXCOVZKLHY-UHFFFAOYSA-N
Comment: Energy2
Num peaks: 6
41.03857658 4.284744046
55.05422664 26.23211151
57.06987671 12.47503063
71.08552677 36.48544534
134.9803888 5.252751812
151.0116889 5.3053558

Name: +ve in-silico MS/MS by CFM-ID for LIPCXBVXQUFCSC-UHFFFAOYSA-N
ID: LIPCXBVXQUFCSC-UHFFFAOYSA-N
Comment: Energy0
Num peaks: 9
44.04947561 13.46585563
57.04472458 3.747519436
73.0396392 1.495980493
75.05528926 9.088248883
85.0396392 14.80332977
103.0502039 12.13299536
128.0454529 14.40124534
129.0294684 3.207784884
146.0560175 9.095856296

Name: +ve in-silico MS/MS by CFM-ID for LIPCXBVXQUFCSC-UHFFFAOYSA-N
ID: LIPCXBVXQUFCSC-UHFFFAOYSA-N
Comment: Energy1
Num peaks: 17
30.03382555 1.427137891
42.03382555 1.755047941
44.0130901 5.196840545
44.04947561 16.77417799
44.99710569 1.493692225
46.02874017 2.712915743
47.01275576 2.037869912
55.02907452 1.73346328
59.06037464 5.69335697
62.02365479 18.86308494
64.03930485 5.30916498
75.05528926 1.390015168
83.02398914 2.712216592
85.0396392 6.912701682
102.0661883 1.802480224
129.0294684 3.113860436
146.0560175 1.808475345

Name: +ve in-silico MS/MS by CFM-ID for LIPCXBVXQUFCSC-UHFFFAOYSA-N
ID: LIPCXBVXQUFCSC-UHFFFAOYSA-N
Comment: Energy2
Num peaks: 13
27.02292652 5.476494335
28.01817548 4.36483604
30.03382555 1.398501109
40.01817548 4.051220674
42.03382555 17.9037734
44.0130901 5.168214668
44.04947561 21.05088297
53.01342445 2.161378439
55.02907452 2.588593501
57.04472458 8.595519879
58.02874017 1.440247909
59.06037464 3.57090709
75.05528926 3.449226012

Name: +ve in-silico MS/MS by CFM-ID for DVUIITOPXRTIHN-UHFFFAOYSA-N
ID: DVUIITOPXRTIHN-UHFFFAOYSA-N
Comment: Energy0
Num peaks: 7
72.99202031 1.761143721
112.0393049 12.428838
122.0236548 2.432056126
140.0342195 11.14991562
150.0185694 7.326276326
168.0291341 24.49511991
186.0396988 21.23560881

Name: +ve in-silico MS/MS by CFM-ID for DVUIITOPXRTIHN-UHFFFAOYSA-N
ID: DVUIITOPXRTIHN-UHFFFAOYSA-N
Comment: Energy1
Num peaks: 12
41.00219107 2.437042771
68.99710569 2.630553902
87.00767038 4.792855189
98.02365479 1.624368755
112.0393049 16.50567226
114.0549549 1.435396933
122.0236548 4.68836656
124.0393049 3.967471707
140.0342195 11.45782712
150.0185694 9.989913622
168.0291341 14.96362689
186.0396988 5.952648561

Name: +ve in-silico MS/MS by CFM-ID for DVUIITOPXRTIHN-UHFFFAOYSA-N
ID: DVUIITOPXRTIHN-UHFFFAOYSA-N
Comment: Energy2
Num peaks: 21
41.00219107 7.536478322
43.01784114 1.078965871
49.00727645 6.057522698
51.02292652 6.756698149
53.03857658 4.814749061
56.0130901 3.146755477
58.02874017 1.746418997
72.99202031 3.004671334
79.01784114 5.47341822
81.0334912 8.569322709
83.04914126 2.722136569
94.02874017 8.441707615
96.04439023 3.478855714
98.02365479 3.128703639
109.0284058 1.670892388
110.0236548 2.488163899
112.0393049 4.634891235
122.0236548 1.849658151
124.0393049 1.622283784
140.0342195 1.172327604
150.0185694 1.178728719

Name: +ve in-silico MS/MS by CFM-ID for VAPKYVRRSSVQDR-UHFFFAOYSA-N
ID: VAPKYVRRSSVQDR-UHFFFAOYSA-N
Comment: Energy0
Num peaks: 6
78.98482676 9.47915986
102.0549549 2.238954307
108.0113759 12.11376873
136.0062905 12.57401052
151.0059561 14.97063519
168.0325052 30.24535365

Name: +ve in-silico MS/MS by CFM-ID for VAPKYVRRSSVQDR-UHFFFAOYSA-N
ID: VAPKYVRRSSVQDR-UHFFFAOYSA-N
Comment: Energy1
Num peaks: 15
42.03382555 6.093383718
72.04439023 2.650090698
78.98482676 8.60271031
81.00047682 7.446980694
85.02840582 2.536138223
87.04405588 1.474028378
88.03930485 4.43059971
90.98482676 2.016344447
102.0549549 8.674088802
104.070605 1.650351806
108.0113759 12.02951025
136.0062905 6.377168127
150.0219405 1.681644717
151.0059561 4.813562485
168.0325052 10.5132641

Name: +ve in-silico MS/MS by CFM-ID for VAPKYVRRSSVQDR-UHFFFAOYSA-N
ID: VAPKYVRRSSVQDR-UHFFFAOYSA-N
Comment: Energy2
Num peaks: 7
15.02292652 9.925336024
42.03382555 18.51760938
44.04947561 14.47830749
72.04439023 3.366146337
78.98482676 23.58818291
81.00047682 7.170056787
90.98482676 4.546512897

Name: +ve in-silico MS/MS by CFM-ID for NSIPMCZLLXGYGL-UHFFFAOYSA-N
ID: NSIPMCZLLXGYGL-UHFFFAOYSA-N
Comment: Energy0
Num peaks: 7
78.98482676 11.57342719
81.00047682 2.993715167
118.9797414 5.295499106
122.0270259 7.833444665
136.9903061 12.48811301
150.0219405 7.506490996
168.0325052 35.24325774

Name: +ve in-silico MS/MS by CFM-ID for NSIPMCZLLXGYGL-UHFFFAOYSA-N
ID: NSIPMCZLLXGYGL-UHFFFAOYSA-N
Comment: Energy1
Num peaks: 15
56.04947561 6.248566057
58.06512568 2.289565365
71.01275576 1.977541395
78.98482676 5.071448613
81.00047682 2.955660109
88.03930485 3.17047108
90.98482676 2.47712651
102.0549549 11.14371424
104.0164612 2.067317441
104.070605 2.099031688
118.9797414 1.987182201
122.0270259 16.28505439
136.9903061 3.991533767
150.0219405 5.570376728
168.0325052 13.63957394

Name: +ve in-silico MS/MS by CFM-ID for NSIPMCZLLXGYGL-UHFFFAOYSA-N
ID: NSIPMCZLLXGYGL-UHFFFAOYSA-N
Comment: Energy2
Num peaks: 8
15.02292652 13.57265146
56.04947561 17.72325044
58.06512568 6.874587769
62.98991214 1.670739043
73.02840582 2.460122863
78.98482676 23.15042191
81.00047682 10.21142111
90.98482676 6.001512822

Name: +ve in-silico MS/MS by CFM-ID for VWECCZHHHVBTKD-UHFFFAOYSA-N
ID: VWECCZHHHVBTKD-UHFFFAOYSA-N
Comment: Energy0
Num peaks: 8
99.00767038 3.298188201
123.0076704 7.193280546
140.0342195 8.513840739
150.0185694 2.992072763
151.002585 3.566603262
168.0291341 13.43448407
169.0131497 18.9971569
186.0396988 24.21584301

Name: +ve in-silico MS/MS by CFM-ID for VWECCZHHHVBTKD-UHFFFAOYSA-N
ID: VWECCZHHHVBTKD-UHFFFAOYSA-N
Comment: Energy1
Num peaks: 15
122.0236548 1.244233719
123.0076704 17.07146511
124.0393049 2.072356783
125.0233204 4.453273243
138.0185694 1.935171576
140.0342195 5.22717505
141.0182351 2.342428091
142.0498695 2.736219183
150.0185694 3.21495774
151.002585 7.538184146
157.0131497 1.790639158
158.0447842 1.512764099
168.0291341 8.562625969
169.0131497 16.3001337
186.0396988 5.192382716

Name: +ve in-silico MS/MS by CFM-ID for VWECCZHHHVBTKD-UHFFFAOYSA-N
ID: VWECCZHHHVBTKD-UHFFFAOYSA-N
Comment: Energy2
Num peaks: 25
25.00727645 1.606165654
27.02292652 1.459218533
40.01817548 11.22342512
42.03382555 2.917720805
44.04947561 1.196708857
53.00219107 3.278067273
55.01784114 6.909124697
57.0334912 1.848541078
59.01275576 1.332771216
65.99744004 1.512003969
68.0130901 9.425719992
68.99710569 3.06995811
71.01275576 8.109510282
73.02840582 2.856761191
83.01275576 1.411889425
93.99235466 1.643626691
96.00800472 1.583951691
96.04439023 1.467510157
98.02365479 2.697522459
99.00767038 3.588805135
101.0233204 1.195122258
115.002585 1.887921685
123.0076704 4.34829223
124.0393049 1.839178635
125.0233204 2.391449541

Name: +ve in-silico MS/MS by CFM-ID for UCAKVZJSPPKZNX-UHFFFAOYSA-N
ID: UCAKVZJSPPKZNX-UHFFFAOYSA-N
Comment: Energy0
Num peaks: 6
140.0342195 5.036681829
150.0185694 1.945500143
151.002585 5.490925795
168.0291341 33.61675625
169.0131497 8.114259845
186.0396988 41.08673243

Name: +ve in-silico MS/MS by CFM-ID for UCAKVZJSPPKZNX-UHFFFAOYSA-N
ID: UCAKVZJSPPKZNX-UHFFFAOYSA-N
Comment: Energy1
Num peaks: 7
140.0342195 16.26352567
142.0498695 8.682742946
150.0185694 5.51318508
151.002585 6.667155809
168.0291341 27.56172565
169.0131497 3.577613484
186.0396988 12.09173939

Name: +ve in-silico MS/MS by CFM-ID for UCAKVZJSPPKZNX-UHFFFAOYSA-N
ID: UCAKVZJSPPKZNX-UHFFFAOYSA-N
Comment: Energy2
Num peaks: 31
40.01817548 2.240861777
41.00219107 3.145547182
43.01784114 3.129887422
53.99744004 2.788469782
56.0130901 1.386904142
65.99744004 1.114169076
68.0130901 2.155439974
68.99710569 1.926570511
70.02874017 1.546172344
71.01275576 1.41991414
77.99744004 4.989060594
80.0130901 1.211131249
84.00800472 2.730418409
86.02365479 1.442480121
93.99235466 1.921870325
96.00800472 3.661546792
98.02365479 4.502122271
99.00767038 1.833714917
110.0236548 4.37899402
111.0076704 1.170380738
112.0393049 2.647639262
113.0233204 1.316662816
124.0029193 1.155305952
126.0185694 1.902635806
138.0185694 1.543530961
140.0342195 4.257910102
141.0182351 1.335763969
150.0185694 4.240450924
151.002585 3.802018444
168.0291341 4.243245903
169.0131497 1.478942621

Name: +ve in-silico MS/MS by CFM-ID for LGEDTBOKFJTDAC-UHFFFAOYSA-N
ID: LGEDTBOKFJTDAC-UHFFFAOYSA-N
Comment: Energy0
Num peaks: 6
140.0342195 12.11373711
150.0185694 1.535399677
151.002585 5.163208175
168.0291341 30.09338982
169.0131497 7.514840711
186.0396988 37.26302228

Name: +ve in-silico MS/MS by CFM-ID for LGEDTBOKFJTDAC-UHFFFAOYSA-N
ID: LGEDTBOKFJTDAC-UHFFFAOYSA-N
Comment: Energy1
Num peaks: 8
112.0393049 2.544450412
140.0342195 22.86464747
142.0498695 5.351944641
150.0185694 4.440749133
151.002585 6.523917572
168.0291341 25.79878084
169.0131497 3.405528993
186.0396988 11.56857162

Name: +ve in-silico MS/MS by CFM-ID for LGEDTBOKFJTDAC-UHFFFAOYSA-N
ID: LGEDTBOKFJTDAC-UHFFFAOYSA-N
Comment: Energy2
Num peaks: 22
52.01817548 1.50997794
53.00219107 2.021662879
68.99710569 4.591673386
71.01275576 4.803731978
77.99744004 2.7760353
80.0130901 9.345109295
82.02874017 13.13870437
84.04439023 1.971869583
98.02365479 2.080830637
105.9923547 3.776032159
108.0080047 2.280725348
110.0236548 8.098948958
111.0076704 2.692619743
112.0393049 3.920276695
124.0029193 2.244749885
125.0233204 1.662061081
126.0185694 1.934863697
138.0185694 1.476167829
140.0342195 4.41763686
150.0185694 1.7299247
151.002585 1.886335019
168.0291341 1.829172526

Name: +ve in-silico MS/MS by CFM-ID for MHHYRSXKBIICEV-UHFFFAOYSA-N
ID: MHHYRSXKBIICEV-UHFFFAOYSA-N
Comment: Energy0
Num peaks: 6
140.0342195 0.5967909401
144.0291341 0.5637111781
150.0185694 0.4427932814
159.0287997 0.4109538605
168.0291341 17.59089853
186.0396988 77.36874699

Name: +ve in-silico MS/MS by CFM-ID for MHHYRSXKBIICEV-UHFFFAOYSA-N
ID: MHHYRSXKBIICEV-UHFFFAOYSA-N
Comment: Energy1
Num peaks: 10
41.00219107 1.01770207
68.0130901 1.30489973
70.02874017 2.003017904
71.01275576 1.196350161
140.0342195 6.363356879
142.0498695 3.762285186
150.0185694 2.828297754
156.0291341 1.400972189
168.0291341 29.11394118
186.0396988 31.90788424

Name: +ve in-silico MS/MS by CFM-ID for MHHYRSXKBIICEV-UHFFFAOYSA-N
ID: MHHYRSXKBIICEV-UHFFFAOYSA-N
Comment: Energy2
Num peaks: 26
28.01817548 3.439360033
29.00219107 1.494691649
40.01817548 1.754082822
41.00219107 6.173904905
43.01784114 5.363565405
53.99744004 5.507818689
54.03382555 1.253170234
55.01784114 2.085675696
56.0130901 6.16683643
58.02874017 3.317072365
68.99710569 6.196253898
71.01275576 2.108325895
73.02840582 1.618324688
77.99744004 7.473350391
80.0130901 2.036099911
82.02874017 1.270538602
87.00767038 5.251713339
96.00800472 2.073558859
98.02365479 4.134092275
99.00767038 1.287918253
100.0393049 2.381464937
126.0185694 1.111253102
127.002585 1.47932243
144.0291341 1.901196227
150.0185694 1.157745383
168.0291341 2.831694525

Name: +ve in-silico MS/MS by CFM-ID for OQXICDAMVNBDTJ-UHFFFAOYSA-N
ID: OQXICDAMVNBDTJ-UHFFFAOYSA-N
Comment: Energy0
Num peaks: 6
114.0185694 0.4242456574
140.0342195 12.71007637
142.0498695 1.12620549
150.0185694 3.038214666
168.0291341 39.19320125
186.0396988 41.20939976

Name: +ve in-silico MS/MS by CFM-ID for OQXICDAMVNBDTJ-UHFFFAOYSA-N
ID: OQXICDAMVNBDTJ-UHFFFAOYSA-N
Comment: Energy1
Num peaks: 6
59.01275576 1.438466832
140.0342195 22.22094577
142.0498695 6.781978655
150.0185694 2.738351697
168.0291341 35.26673233
186.0396988 12.06940135

Name: +ve in-silico MS/MS by CFM-ID for OQXICDAMVNBDTJ-UHFFFAOYSA-N
ID: OQXICDAMVNBDTJ-UHFFFAOYSA-N
Comment: Energy2
Num peaks: 27
28.01817548 1.49694335
41.00219107 2.408394694
52.01817548 7.640877635
53.99744004 2.287727374
54.03382555 4.574859776
56.0130901 4.08034923
56.04947561 1.500591604
59.01275576 2.892390892
68.99710569 2.807307709
71.01275576 2.801242424
80.0130901 2.40119364
80.99710569 1.568877784
82.02874017 4.119766418
83.01275576 2.085126792
84.99202031 2.412076677
89.02332044 1.70646152
96.00800472 1.67559846
98.02365479 1.983360448
99.00767038 1.628056015
111.0076704 2.871051536
113.0233204 1.932337179
114.0185694 4.272916603
122.0236548 4.269223181
124.0393049 2.623763424
140.0342195 4.284417266
150.0185694 4.139697748
168.0291341 4.716506294

Name: +ve in-silico MS/MS by CFM-ID for SZQVEIWQFLFIRA-UHFFFAOYSA-N
ID: SZQVEIWQFLFIRA-UHFFFAOYSA-N
Comment: Energy0
Num peaks: 6
43.01784114 0.2553020821
114.0185694 0.2258046187
142.0498695 0.7992574466
144.0291341 0.2717571293
168.0291341 24.10473295
186.0396988 73.08736694

Name: +ve in-silico MS/MS by CFM-ID for SZQVEIWQFLFIRA-UHFFFAOYSA-N
ID: SZQVEIWQFLFIRA-UHFFFAOYSA-N
Comment: Energy1
Num peaks: 6
86.02365479 3.632652514
99.00767038 4.926840621
142.0498695 7.857238336
150.0185694 4.030695116
168.0291341 35.72614747
186.0396988 24.09100305

Name: +ve in-silico MS/MS by CFM-ID for SZQVEIWQFLFIRA-UHFFFAOYSA-N
ID: SZQVEIWQFLFIRA-UHFFFAOYSA-N
Comment: Energy2
Num peaks: 17
25.00727645 2.895374064
41.00219107 15.80140474
43.01784114 15.04302662
53.00219107 2.633046663
67.01784114 1.967793894
68.99710569 5.963775951
71.01275576 3.715252596
96.00800472 3.542323321
98.02365479 5.555908433
112.0029193 1.794247268
114.0185694 4.941190032
116.0342195 4.098646181
124.0393049 1.318633351
144.0291341 1.409409782
150.0185694 1.322448025
168.0291341 6.608470694
186.0396988 2.14920936

Name: +ve in-silico MS/MS by CFM-ID for WBULBFNIHXRXHB-UHFFFAOYSA-N
ID: WBULBFNIHXRXHB-UHFFFAOYSA-N
Comment: Energy0
Num peaks: 6
124.0393049 34.40642849
140.0342195 3.549569783
142.0498695 12.82064516
159.0287997 2.097718091
168.0291341 2.349846687
186.0396988 38.73303168

Name: +ve in-silico MS/MS by CFM-ID for WBULBFNIHXRXHB-UHFFFAOYSA-N
ID: WBULBFNIHXRXHB-UHFFFAOYSA-N
Comment: Energy1
Num peaks: 7
67.01784114 2.215646956
96.04439023 2.865253766
97.02840582 2.189879712
124.0393049 55.04717257
142.0498695 7.738865579
168.0291341 2.540529893
186.0396988 8.99324622

Name: +ve in-silico MS/MS by CFM-ID for WBULBFNIHXRXHB-UHFFFAOYSA-N
ID: WBULBFNIHXRXHB-UHFFFAOYSA-N
Comment: Energy2
Num peaks: 26
40.01817548 3.666445893
43.01784114 1.483406379
50.00252542 2.738522218
52.01817548 1.47081672
53.00219107 1.11359774
53.99744004 8.783432997
54.03382555 4.393486792
55.01784114 1.108642507
56.0130901 4.484410482
58.02874017 1.989051707
67.01784114 3.493373636
68.99710569 1.657028065
69.0334912 2.416552444
77.99744004 1.223599625
82.02874017 1.380651726
83.01275576 2.157754108
94.02874017 1.1340512
95.01275576 1.859917415
96.00800472 1.316413332
96.04439023 3.554706235
97.02840582 2.787082402
111.0076704 1.762177963
113.0233204 3.122283281
124.0393049 13.92864429
140.0342195 3.916212924
142.0498695 3.30836688

Name: +ve in-silico MS/MS by CFM-ID for TWXMEFWDDLVXGR-UHFFFAOYSA-N
ID: TWXMEFWDDLVXGR-UHFFFAOYSA-N
Comment: Energy0
Num peaks: 6
138.0185694 1.092212166
140.0342195 15.65753875
142.0498695 1.450392965
150.0185694 0.6267373045
168.0291341 21.29751985
186.0396988 56.54344082

Name: +ve in-silico MS/MS by CFM-ID for TWXMEFWDDLVXGR-UHFFFAOYSA-N
ID: TWXMEFWDDLVXGR-UHFFFAOYSA-N
Comment: Energy1
Num peaks: 6
124.0393049 3.61694344
140.0342195 25.87119126
142.0498695 6.440961818
150.0185694 4.304502847
168.0291341 24.09056093
186.0396988 17.39297741

Name: +ve in-silico MS/MS by CFM-ID for TWXMEFWDDLVXGR-UHFFFAOYSA-N
ID: TWXMEFWDDLVXGR-UHFFFAOYSA-N
Comment: Energy2
Num peaks: 22
41.00219107 2.163435694
68.0130901 3.37893018
68.99710569 1.633032062
69.99235466 1.379169166
70.02874017 4.915328418
71.01275576 2.067175618
83.01275576 1.248122373
93.99235466 3.84041889
95.01275576 2.221649762
96.00800472 2.800007715
98.02365479 4.632568374
110.0236548 7.109324603
112.0393049 6.121351995
116.0342195 1.019358503
122.0236548 9.627652397
124.0393049 4.37477185
126.0185694 1.706994208
138.0185694 2.403049516
140.0342195 10.00569816
142.0498695 1.252758691
150.0185694 2.372311118
168.0291341 4.41215297

Name: +ve in-silico MS/MS by CFM-ID for JDPAZAHZOKQYNJ-UHFFFAOYSA-N
ID: JDPAZAHZOKQYNJ-UHFFFAOYSA-N
Comment: Energy0
Num peaks: 7
122.0236548 5.3417215
140.0342195 6.765026417
150.0185694 16.01505049
151.002585 8.099407421
168.0291341 27.72216893
169.0131497 8.141848829
186.0396988 10.25994794

Name: +ve in-silico MS/MS by CFM-ID for JDPAZAHZOKQYNJ-UHFFFAOYSA-N
ID: JDPAZAHZOKQYNJ-UHFFFAOYSA-N
Comment: Energy1
Num peaks: 15
94.02874017 4.082505408
95.01275576 4.968438293
108.0080047 2.250486668
108.9920203 2.423980508
122.0236548 5.917737712
123.0076704 13.43777776
124.0393049 2.75889324
125.0233204 4.879160257
126.0185694 2.564435319
140.0342195 8.634973121
141.0182351 2.587081033
150.0185694 4.652648446
151.002585 8.298772774
168.0291341 6.739997958
169.0131497 6.981879241

Name: +ve in-silico MS/MS by CFM-ID for JDPAZAHZOKQYNJ-UHFFFAOYSA-N
ID: JDPAZAHZOKQYNJ-UHFFFAOYSA-N
Comment: Energy2
Num peaks: 13
25.00727645 3.465177411
41.00219107 4.742624302
59.01275576 14.60821736
71.01275576 2.181799558
94.02874017 16.2032854
95.01275576 12.11197297
96.04439023 3.106806299
97.02840582 3.436378909
122.0236548 4.798374223
123.0076704 8.147947206
124.0393049 2.987517366
125.0233204 2.415576579
140.0342195 2.398000818

Name: +ve in-silico MS/MS by CFM-ID for XLBATTCWUBASMH-UHFFFAOYSA-N
ID: XLBATTCWUBASMH-UHFFFAOYSA-N
Comment: Energy0
Num peaks: 9
122.0236548 3.228536828
123.0076704 6.939317384
126.0185694 5.06153282
140.0342195 8.741190781
150.0185694 5.747592144
151.002585 10.7005377
168.0291341 13.31296376
169.0131497 13.76231975
186.0396988 12.84439844

Name: +ve in-silico MS/MS by CFM-ID for XLBATTCWUBASMH-UHFFFAOYSA-N
ID: XLBATTCWUBASMH-UHFFFAOYSA-N
Comment: Energy1
Num peaks: 17
53.00219107 3.077967529
59.01275576 2.780813903
70.02874017 2.943725013
94.02874017 4.510182142
95.01275576 4.203617611
108.0080047 2.482236384
122.0236548 4.513913026
123.0076704 13.6891436
124.0393049 3.732023426
125.0233204 4.241168358
126.0185694 2.912383563
140.0342195 7.873012882
141.0182351 1.911486198
150.0185694 3.547966077
151.002585 6.578583916
168.0291341 4.747617308
169.0131497 6.657329377

Name: +ve in-silico MS/MS by CFM-ID for XLBATTCWUBASMH-UHFFFAOYSA-N
ID: XLBATTCWUBASMH-UHFFFAOYSA-N
Comment: Energy2
Num peaks: 19
25.00727645 1.912828448
52.01817548 1.594545569
53.00219107 1.621838029
54.03382555 1.527023734
59.01275576 2.916861623
68.0130901 3.747063992
68.99710569 3.863644424
70.02874017 4.662186887
82.02874017 4.121933266
83.01275576 2.905733594
94.02874017 20.35453047
95.01275576 13.19368483
96.04439023 3.650040384
97.02840582 3.039861173
122.0236548 1.798001018
123.0076704 4.342235601
124.0393049 2.714391596
125.0233204 1.642381786
140.0342195 1.780424899

Name: +ve in-silico MS/MS by CFM-ID for CGQPSPXHKZMSDF-UHFFFAOYSA-N
ID: CGQPSPXHKZMSDF-UHFFFAOYSA-N
Comment: Energy0
Num peaks: 8
53.00219107 3.231343954
99.00767038 14.62182827
122.0236548 3.838164183
124.0393049 2.801438824
140.0342195 17.86413287
142.0498695 2.12027333
168.0291341 14.25105481
186.0396988 23.01004442

Name: +ve in-silico MS/MS by CFM-ID for CGQPSPXHKZMSDF-UHFFFAOYSA-N
ID: CGQPSPXHKZMSDF-UHFFFAOYSA-N
Comment: Energy1
Num peaks: 16
53.00219107 14.17926066
54.03382555 2.543626232
55.01784114 2.024749469
68.99710569 4.637640139
71.01275576 1.990741661
94.02874017 6.617571853
98.02365479 2.086416466
99.00767038 10.22968504
110.0236548 4.459929639
114.0185694 5.024670136
122.0236548 4.267811416
124.0393049 4.898334124
140.0342195 10.45112249
142.0498695 3.576255177
158.0447842 1.824606969
168.0291341 2.419665857

Name: +ve in-silico MS/MS by CFM-ID for CGQPSPXHKZMSDF-UHFFFAOYSA-N
ID: CGQPSPXHKZMSDF-UHFFFAOYSA-N
Comment: Energy2
Num peaks: 12
27.02292652 2.050967352
53.00219107 30.7441571
54.03382555 12.50085906
55.01784114 5.282515441
68.99710569 3.764785869
71.01275576 2.402679324
73.02840582 1.929301839
94.02874017 5.204290594
98.02365479 3.330256685
99.00767038 9.507159399
100.0393049 2.173366752
124.0393049 2.279919005

Name: +ve in-silico MS/MS by CFM-ID for ARKFWKKADRDNRA-UHFFFAOYSA-N
ID: ARKFWKKADRDNRA-UHFFFAOYSA-N
Comment: Energy0
Num peaks: 8
123.0076704 4.619449876
126.0185694 11.13044408
140.0342195 4.128707466
150.0185694 1.828005329
151.002585 9.886629698
168.0291341 10.03706282
169.0131497 21.5142361
186.0396988 18.40561851

Name: +ve in-silico MS/MS by CFM-ID for ARKFWKKADRDNRA-UHFFFAOYSA-N
ID: ARKFWKKADRDNRA-UHFFFAOYSA-N
Comment: Energy1
Num peaks: 19
53.00219107 4.898349797
55.01784114 2.026371009
68.0130901 6.408125395
70.02874017 4.066884308
95.01275576 1.373242637
108.0080047 1.641072246
108.9920203 1.600680907
123.0076704 7.597465753
125.0233204 4.381323584
126.0185694 3.066645409
138.0185694 1.631735486
140.0342195 3.268774834
141.0182351 2.501331042
142.0498695 1.491726625
150.0185694 2.464305882
151.002585 10.87285043
168.0291341 5.857847273
169.0131497 11.93191142
186.0396988 2.98157348

Name: +ve in-silico MS/MS by CFM-ID for ARKFWKKADRDNRA-UHFFFAOYSA-N
ID: ARKFWKKADRDNRA-UHFFFAOYSA-N
Comment: Energy2
Num peaks: 26
27.02292652 1.289075812
41.00219107 3.323266405
43.01784114 1.295311273
53.00219107 4.005250489
54.03382555 1.182926301
55.01784114 2.537792179
68.0130901 13.08972988
68.99710569 3.376824681
70.02874017 7.34624468
71.01275576 3.995702837
72.04439023 2.995760322
82.02874017 7.495721933
83.01275576 2.884044129
84.00800472 3.160095309
86.02365479 2.033672875
88.03930485 1.493038063
94.02874017 2.452316878
95.01275576 1.666907042
96.04439023 3.131999888
97.02840582 1.443459158
99.00767038 2.268563747
108.0080047 2.364591859
123.0076704 1.563773175
124.0393049 1.542352095
125.0233204 1.295577805
126.0185694 1.711126751

Name: +ve in-silico MS/MS by CFM-ID for XDQGNIXZGSFJJP-UHFFFAOYSA-N
ID: XDQGNIXZGSFJJP-UHFFFAOYSA-N
Comment: Energy0
Num peaks: 6
140.0342195 2.734436269
150.0185694 9.684568191
151.002585 7.554749763
168.0291341 35.286412
169.0131497 14.34494594
186.0396988 14.96331179

Name: +ve in-silico MS/MS by CFM-ID for XDQGNIXZGSFJJP-UHFFFAOYSA-N
ID: XDQGNIXZGSFJJP-UHFFFAOYSA-N
Comment: Energy1
Num peaks: 16
68.99710569 3.459807143
71.01275576 3.189194364
83.01275576 2.163232228
108.0080047 2.734569603
108.9920203 2.602291878
123.0076704 8.169906052
125.0233204 5.468946107
126.0185694 4.632128746
138.0185694 1.911592868
140.0342195 4.273886994
141.0182351 2.148112673
150.0185694 4.630189581
151.002585 10.15687905
168.0291341 9.076391766
169.0131497 12.81400902
186.0396988 3.024846528

Name: +ve in-silico MS/MS by CFM-ID for XDQGNIXZGSFJJP-UHFFFAOYSA-N
ID: XDQGNIXZGSFJJP-UHFFFAOYSA-N
Comment: Energy2
Num peaks: 16
25.00727645 7.123562862
27.02292652 8.259126994
41.00219107 2.089739552
53.00219107 9.50390372
55.01784114 13.25240297
68.0130901 2.247240564
68.99710569 13.98842807
70.02874017 1.954122676
71.01275576 6.12488081
73.02840582 5.515790563
82.02874017 1.63342058
97.02840582 1.57948258
98.02365479 1.890594592
123.0076704 1.93586003
124.0393049 1.620765797
125.0233204 1.762414253

Name: +ve in-silico MS/MS by CFM-ID for FAWNWCYRXAAAOJ-UHFFFAOYSA-N
ID: FAWNWCYRXAAAOJ-UHFFFAOYSA-N
Comment: Energy0
Num peaks: 7
55.05422664 5.366673488
70.06512568 5.870069273
80.96409131 3.106060937
96.95900593 7.68123321
111.969905 4.364162852
150.0219405 5.189897522
168.0325052 51.51258251

Name: +ve in-silico MS/MS by CFM-ID for FAWNWCYRXAAAOJ-UHFFFAOYSA-N
ID: FAWNWCYRXAAAOJ-UHFFFAOYSA-N
Comment: Energy1
Num peaks: 8
39.02292652 5.364418755
43.05422664 6.006754045
55.05422664 40.5173354
57.06987671 8.201402139
70.06512568 10.3155605
72.08077574 3.470254361
80.96409131 3.009282864
96.95900593 4.13059842

Name: +ve in-silico MS/MS by CFM-ID for FAWNWCYRXAAAOJ-UHFFFAOYSA-N
ID: FAWNWCYRXAAAOJ-UHFFFAOYSA-N
Comment: Energy2
Num peaks: 11
39.02292652 3.309114788
41.03857658 6.060821714
43.05422664 15.50443699
54.03382555 6.091751588
55.05422664 12.77025893
57.06987671 3.57858053
68.04947561 3.439167883
70.06512568 9.666613606
80.96409131 3.711467613
96.95900593 13.41755854
111.969905 5.499731731

Name: +ve in-silico MS/MS by CFM-ID for ALMSFNXHRDEXGX-UHFFFAOYSA-N
ID: ALMSFNXHRDEXGX-UHFFFAOYSA-N
Comment: Energy0
Num peaks: 6
55.01784114 0.6243137532
112.0029193 0.679733757
114.0185694 1.524281073
124.0393049 1.207180008
150.0185694 42.38663724
168.0291341 48.37118203

Name: +ve in-silico MS/MS by CFM-ID for ALMSFNXHRDEXGX-UHFFFAOYSA-N
ID: ALMSFNXHRDEXGX-UHFFFAOYSA-N
Comment: Energy1
Num peaks: 14
55.01784114 2.759786653
68.0130901 1.853856831
80.0130901 1.289975034
82.02874017 1.461581892
93.99235466 1.372662087
94.02874017 1.790490196
96.00800472 3.36446109
112.0029193 2.351404885
114.0185694 1.651929182
122.0236548 3.09052961
124.0393049 11.03142466
140.0342195 4.047249125
150.0185694 31.63251232
168.0291341 12.6579961

Name: +ve in-silico MS/MS by CFM-ID for ALMSFNXHRDEXGX-UHFFFAOYSA-N
ID: ALMSFNXHRDEXGX-UHFFFAOYSA-N
Comment: Energy2
Num peaks: 24
26.00252542 5.384896265
40.01817548 1.92185099
41.00219107 4.69674294
53.00219107 4.905036297
53.99744004 1.700847108
55.01784114 2.793588111
59.01275576 1.993359785
64.01817548 2.018617805
65.99744004 2.99455546
67.01784114 1.790272596
68.0130901 8.656074218
70.02874017 3.255164149
77.99744004 5.050770591
80.0130901 5.062896119
82.02874017 1.935081111
84.00800472 3.266485747
92.99710569 1.724221048
93.99235466 2.878110786
96.00800472 9.528548343
98.02365479 2.108958439
108.0080047 1.586531094
112.0029193 1.872858043
114.0185694 1.973842681
150.0185694 1.876729193

Name: +ve in-silico MS/MS by CFM-ID for OKGKCOYVPKFVMY-UHFFFAOYSA-N
ID: OKGKCOYVPKFVMY-UHFFFAOYSA-N
Comment: Energy0
Num peaks: 6
71.01275576 1.081038137
98.02365479 1.115562036
124.0393049 1.674035957
140.0342195 0.7856543973
150.0185694 21.90276214
168.0291341 69.12838635

Name: +ve in-silico MS/MS by CFM-ID for OKGKCOYVPKFVMY-UHFFFAOYSA-N
ID: OKGKCOYVPKFVMY-UHFFFAOYSA-N
Comment: Energy1
Num peaks: 13
53.00219107 2.365597571
68.0130901 4.78166647
68.99710569 2.068930411
71.01275576 1.975343936
80.99710569 2.426717528
96.00800472 1.539415508
96.99202031 2.81451134
98.02365479 1.616280135
99.00767038 3.24180817
124.0393049 8.606875272
140.0342195 4.128073019
150.0185694 23.26604129
168.0291341 21.22413378

Name: +ve in-silico MS/MS by CFM-ID for OKGKCOYVPKFVMY-UHFFFAOYSA-N
ID: OKGKCOYVPKFVMY-UHFFFAOYSA-N
Comment: Energy2
Num peaks: 19
25.00727645 2.039621238
26.00252542 4.448196533
40.01817548 1.891545813
41.00219107 2.341598361
50.00252542 4.707738099
52.01817548 17.72856253
53.00219107 3.854929207
53.99744004 5.310221755
54.03382555 4.670823522
56.0130901 3.017601171
67.01784114 1.826548278
68.99710569 4.959810442
71.01275576 3.930214735
77.99744004 2.564087477
80.0130901 6.385778038
82.02874017 2.682349954
94.02874017 2.637840562
96.00800472 3.173797062
98.02365479 3.060473464

Name: +ve in-silico MS/MS by CFM-ID for PZBMBSMLKKVARO-UHFFFAOYSA-N
ID: PZBMBSMLKKVARO-UHFFFAOYSA-N
Comment: Energy0
Num peaks: 6
59.01275576 0.3231258524
105.9923547 0.2928798371
124.0393049 1.352010935
140.0342195 0.7158145355
150.0185694 43.6746287
168.0291341 49.96074214

Name: +ve in-silico MS/MS by CFM-ID for PZBMBSMLKKVARO-UHFFFAOYSA-N
ID: PZBMBSMLKKVARO-UHFFFAOYSA-N
Comment: Energy1
Num peaks: 17
59.01275576 1.065775554
71.01275576 1.118478858
80.99710569 1.043939137
81.99235466 1.093826068
84.00800472 1.108878346
92.0130901 1.328595356
94.02874017 1.975688001
96.00800472 7.225855617
98.02365479 4.058742874
108.0080047 1.632355948
110.0236548 1.703680377
122.0236548 2.587485486
124.0393049 7.096240219
138.0185694 1.320897967
140.0342195 1.716969274
150.0185694 31.36112326
168.0291341 13.41158637

Name: +ve in-silico MS/MS by CFM-ID for PZBMBSMLKKVARO-UHFFFAOYSA-N
ID: PZBMBSMLKKVARO-UHFFFAOYSA-N
Comment: Energy2
Num peaks: 27
25.00727645 1.629103601
26.00252542 4.627008496
39.02292652 1.694155657
40.01817548 3.701618086
41.00219107 4.571677333
50.00252542 1.289522752
52.01817548 4.189040412
53.00219107 1.77480308
53.99744004 7.099390306
56.0130901 5.186057781
59.01275576 2.024307169
64.01817548 10.14903647
65.00219107 2.064303814
65.99744004 2.10372697
66.03382555 1.795718431
67.01784114 3.946688079
68.0130901 2.585144697
68.99710569 1.367558803
80.0130901 1.569726821
80.99710569 1.611831913
84.00800472 2.055613835
89.99744004 1.378246763
92.0130901 1.962985965
94.02874017 3.233317087
95.01275576 1.345186912
96.00800472 3.670337422
150.0185694 2.065903503

Name: +ve in-silico MS/MS by CFM-ID for AIBMQTNYVRHQOC-UHFFFAOYSA-N
ID: AIBMQTNYVRHQOC-UHFFFAOYSA-N
Comment: Energy0
Num peaks: 6
124.0393049 20.95877874
126.0185694 0.5456965575
139.002585 0.3212337227
141.0182351 0.9635986246
150.0185694 0.5402448572
168.0291341 72.20712487

Name: +ve in-silico MS/MS by CFM-ID for AIBMQTNYVRHQOC-UHFFFAOYSA-N
ID: AIBMQTNYVRHQOC-UHFFFAOYSA-N
Comment: Energy1
Num peaks: 10
53.00219107 2.187236403
53.99744004 1.171162928
55.01784114 3.715985873
78.03382555 1.254036289
99.00767038 1.209697847
124.0393049 25.5845675
126.0185694 1.35299092
140.0342195 1.598967461
150.0185694 2.171712862
168.0291341 40.39960015

Name: +ve in-silico MS/MS by CFM-ID for AIBMQTNYVRHQOC-UHFFFAOYSA-N
ID: AIBMQTNYVRHQOC-UHFFFAOYSA-N
Comment: Energy2
Num peaks: 22
25.00727645 1.289664138
26.00252542 3.548222433
39.02292652 5.917241954
40.01817548 1.955159863
41.00219107 1.923562508
41.03857658 3.425690912
43.01784114 1.121165396
53.00219107 7.335320855
53.99744004 6.190379855
55.01784114 2.877419883
56.0130901 8.573308451
64.01817548 2.458995943
68.0130901 1.290339594
70.02874017 1.60837811
77.99744004 3.829376379
80.0130901 4.959903405
82.02874017 3.702572158
84.00800472 1.713099078
96.04439023 1.511883882
97.02840582 3.221374736
100.0029193 1.548839243
124.0393049 10.28244417

Name: +ve in-silico MS/MS by CFM-ID for RQUCBVNHADMSSI-UHFFFAOYSA-N
ID: RQUCBVNHADMSSI-UHFFFAOYSA-N
Comment: Energy0
Num peaks: 6
122.0236548 1.730329887
124.0393049 1.202671063
140.0342195 14.76473046
150.0185694 5.053174439
168.0291341 41.77536637
186.0396988 32.40914021

Name: +ve in-silico MS/MS by CFM-ID for RQUCBVNHADMSSI-UHFFFAOYSA-N
ID: RQUCBVNHADMSSI-UHFFFAOYSA-N
Comment: Energy1
Num peaks: 6
122.0236548 5.81913894
124.0393049 4.098372629
140.0342195 37.05881901
150.0185694 5.2697275
168.0291341 26.02745748
186.0396988 11.06832156

Name: +ve in-silico MS/MS by CFM-ID for RQUCBVNHADMSSI-UHFFFAOYSA-N
ID: RQUCBVNHADMSSI-UHFFFAOYSA-N
Comment: Energy2
Num peaks: 17
40.01817548 2.849907491
65.99744004 3.065997235
67.01784114 4.203565585
68.0130901 3.438643216
70.02874017 10.13103399
72.00800472 2.569211828
86.02365479 3.068628475
95.01275576 3.603607867
96.00800472 6.208007971
96.04439023 3.016913982
97.02840582 3.511433621
98.02365479 5.252924357
110.0236548 2.96457186
124.0393049 10.10790684
140.0342195 4.02947633
150.0185694 3.525971863
168.0291341 8.586074173

Name: +ve in-silico MS/MS by CFM-ID for SJRVJMCGRAYUCV-UHFFFAOYSA-N
ID: SJRVJMCGRAYUCV-UHFFFAOYSA-N
Comment: Energy0
Num peaks: 6
114.0185694 0.3191913779
122.0236548 0.6308378484
124.0029193 0.2602293233
126.0185694 0.5112187846
150.0185694 15.41286273
168.0291341 81.09629218

Name: +ve in-silico MS/MS by CFM-ID for SJRVJMCGRAYUCV-UHFFFAOYSA-N
ID: SJRVJMCGRAYUCV-UHFFFAOYSA-N
Comment: Energy1
Num peaks: 6
114.0185694 1.394630482
122.0236548 7.566984536
124.0393049 5.160637083
140.0342195 2.195230024
150.0185694 32.01191036
168.0291341 37.65922744

Name: +ve in-silico MS/MS by CFM-ID for SJRVJMCGRAYUCV-UHFFFAOYSA-N
ID: SJRVJMCGRAYUCV-UHFFFAOYSA-N
Comment: Energy2
Num peaks: 25
25.00727645 1.979512417
26.00252542 5.537771214
41.00219107 1.796709159
53.00219107 4.490227376
53.99744004 4.664290321
55.01784114 1.322364982
56.0130901 2.542689596
64.01817548 2.678584892
67.01784114 1.268924164
68.0130901 2.689207668
70.02874017 2.318951585
77.99744004 8.203539781
80.0130901 13.29164311
80.99710569 1.441725177
82.02874017 2.33672841
96.00800472 3.348319984
108.0080047 2.061554558
108.9920203 1.365875094
111.0076704 2.519229673
114.0185694 3.122564803
122.0236548 1.476800859
124.0029193 2.622732661
126.0185694 2.041438676
150.0185694 3.950967791
168.0291341 2.173662195

Name: +ve in-silico MS/MS by CFM-ID for QPTJMYXTKUXDDW-UHFFFAOYSA-N
ID: QPTJMYXTKUXDDW-UHFFFAOYSA-N
Comment: Energy0
Num peaks: 6
71.01275576 0.368512199
96.00800472 0.4994426764
122.0236548 13.34512196
124.0393049 1.227458219
150.0185694 39.6228487
168.0291341 43.40560935

Name: +ve in-silico MS/MS by CFM-ID for QPTJMYXTKUXDDW-UHFFFAOYSA-N
ID: QPTJMYXTKUXDDW-UHFFFAOYSA-N
Comment: Energy1
Num peaks: 6
59.01275576 1.707076023
95.01275576 1.604042023
122.0236548 24.14496504
124.0393049 7.935780773
150.0185694 36.43627925
168.0291341 12.95769962

Name: +ve in-silico MS/MS by CFM-ID for QPTJMYXTKUXDDW-UHFFFAOYSA-N
ID: QPTJMYXTKUXDDW-UHFFFAOYSA-N
Comment: Energy2
Num peaks: 18
26.00252542 4.952618251
40.01817548 2.244208288
41.00219107 2.305958843
43.01784114 3.252617124
52.01817548 5.251839511
53.99744004 12.56976024
54.03382555 2.006052222
56.0130901 8.997154115
67.01784114 2.20756424
68.99710569 6.744843192
71.01275576 4.272392133
80.0130901 2.542881167
80.99710569 4.626689598
82.02874017 1.885140959
95.01275576 2.064204018
96.00800472 7.444318412
122.0236548 4.445025448
150.0185694 3.833241761

Name: +ve in-silico MS/MS by CFM-ID for GGBIMBICBVPVDL-UHFFFAOYSA-N
ID: GGBIMBICBVPVDL-UHFFFAOYSA-N
Comment: Energy0
Num peaks: 10
29.03857658 2.007856785
43.05422664 3.145569197
51.02292652 9.771116081
53.03857658 21.7376366
55.05422664 1.752502748
57.06987671 3.617303833
59.08552677 3.623285921
75.02629764 8.165780397
112.0215466 4.220419452
186.0405678 22.81380694

Name: +ve in-silico MS/MS by CFM-ID for GGBIMBICBVPVDL-UHFFFAOYSA-N
ID: GGBIMBICBVPVDL-UHFFFAOYSA-N
Comment: Energy1
Num peaks: 24
39.02292652 1.117633372
41.03857658 4.367296165
43.05422664 20.72447462
51.02292652 3.414546274
53.03857658 1.80687452
63.02292652 2.851003639
68.97934745 1.120542484
70.99499752 1.970986843
73.01064758 1.327719314
75.02629764 6.466903763
80.04947561 1.834511051
82.06512568 2.147956112
84.08077574 1.675165213
106.9983686 4.383744143
114.9670685 1.924267716
116.9827186 1.480879096
126.9670685 1.462301428
141.9779675 3.926018871
143.9936176 3.784071966
154.9983686 1.960143478
157.0140187 1.406905279
159.0296688 1.092078128
169.0140187 3.190227857
186.0405678 5.3996656

Name: +ve in-silico MS/MS by CFM-ID for GGBIMBICBVPVDL-UHFFFAOYSA-N
ID: GGBIMBICBVPVDL-UHFFFAOYSA-N
Comment: Energy2
Num peaks: 15
25.00727645 2.207318606
27.02292652 2.126527267
29.03857658 3.457845449
39.02292652 4.115208241
41.03857658 4.71078564
43.05422664 3.932710338
49.00727645 2.331677166
51.02292652 17.90656929
53.03857658 23.13923446
55.05422664 2.45093551
57.06987671 3.431542905
59.08552677 3.218840255
68.97934745 1.531089038
75.02629764 4.593607019
82.99499752 1.519601424

Name: +ve in-silico MS/MS by CFM-ID for DPHJIIKILUCABY-UHFFFAOYSA-N
ID: DPHJIIKILUCABY-UHFFFAOYSA-N
Comment: Energy0
Num peaks: 6
48.98395416 1.108587922
62.99960423 1.069147915
124.0523681 1.563152781
150.0680181 3.572299572
158.0133957 2.6305383
186.0446958 86.84781556

Name: +ve in-silico MS/MS by CFM-ID for DPHJIIKILUCABY-UHFFFAOYSA-N
ID: DPHJIIKILUCABY-UHFFFAOYSA-N
Comment: Energy1
Num peaks: 6
62.99960423 23.08678568
124.0523681 7.012561235
150.0680181 5.691920863
158.0133957 3.456920272
168.0341312 4.377865293
186.0446958 38.98553926

Name: +ve in-silico MS/MS by CFM-ID for DPHJIIKILUCABY-UHFFFAOYSA-N
ID: DPHJIIKILUCABY-UHFFFAOYSA-N
Comment: Energy2
Num peaks: 12
29.03857658 1.790122181
48.98395416 8.035496738
60.04439023 6.435389177
62.99960423 24.6930709
88.07569036 7.564875545
94.00541788 9.169329368
106.0418034 3.752550485
122.036718 6.464533508
124.0523681 5.022953033
140.002831 2.023340415
150.0680181 3.636505565
158.0133957 2.514077222

Name: +ve in-silico MS/MS by CFM-ID for GLGNSAPAWZUDRT-UHFFFAOYSA-N
ID: GLGNSAPAWZUDRT-UHFFFAOYSA-N
Comment: Energy0
Num peaks: 6
80.96409131 2.225089387
86.0600403 4.172151457
88.07569036 19.97063886
124.0062905 4.378072091
150.0219405 4.510433515
168.0325052 49.52298018

Name: +ve in-silico MS/MS by CFM-ID for GLGNSAPAWZUDRT-UHFFFAOYSA-N
ID: GLGNSAPAWZUDRT-UHFFFAOYSA-N
Comment: Energy1
Num peaks: 6
45.0334912 3.034442989
86.0600403 12.04545124
88.07569036 28.0889254
132.0113759 16.64566122
150.0219405 21.31850087
168.0325052 10.09916258

Name: +ve in-silico MS/MS by CFM-ID for GLGNSAPAWZUDRT-UHFFFAOYSA-N
ID: GLGNSAPAWZUDRT-UHFFFAOYSA-N
Comment: Energy2
Num peaks: 22
15.02292652 1.119842156
42.03382555 8.947695252
44.04947561 3.063982624
45.0334912 4.933956698
56.04947561 12.90231069
57.0334912 2.68821248
58.06512568 3.139469105
59.04914126 2.8082799
67.01784114 1.614099543
71.04914126 2.372658091
72.04439023 2.180702865
80.96409131 4.128223631
86.0600403 5.336507614
88.07569036 5.907345323
91.98007572 1.215112962
93.99572579 1.842539962
95.97499034 1.26156005
97.99064041 1.506578021
107.9749903 2.776101939
109.9906404 1.884211107
124.0062905 8.012082563
136.0062905 1.220655572

Name: +ve in-silico MS/MS by CFM-ID for OYWICYOONCPGDM-UHFFFAOYSA-N
ID: OYWICYOONCPGDM-UHFFFAOYSA-N
Comment: Energy0
Num peaks: 6
140.0342195 3.741985418
150.0185694 4.069173789
151.002585 4.200220276
168.0291341 32.29529112
169.0131497 19.71966926
186.0396988 29.82854403

Name: +ve in-silico MS/MS by CFM-ID for OYWICYOONCPGDM-UHFFFAOYSA-N
ID: OYWICYOONCPGDM-UHFFFAOYSA-N
Comment: Energy1
Num peaks: 13
84.00800472 1.197917653
122.0236548 1.39887864
123.0076704 1.174261138
124.0393049 3.42148614
125.0233204 2.815369589
138.0185694 1.207308198
140.0342195 9.987856688
142.0498695 7.192779446
150.0185694 8.019899897
151.002585 4.53547937
168.0291341 23.54510862
169.0131497 7.783209432
186.0396988 7.982773829

Name: +ve in-silico MS/MS by CFM-ID for OYWICYOONCPGDM-UHFFFAOYSA-N
ID: OYWICYOONCPGDM-UHFFFAOYSA-N
Comment: Energy2
Num peaks: 31
26.00252542 2.650738315
28.01817548 2.56320493
40.01817548 3.325541249
43.01784114 5.164994421
53.99744004 1.248907919
55.01784114 2.345721256
56.0130901 2.131433714
59.01275576 1.708911438
65.99744004 2.211836138
68.0130901 3.558119243
68.99710569 2.540330926
70.02874017 2.436880583
71.01275576 2.587238304
73.02840582 3.09440295
80.0130901 1.406229326
80.99710569 1.182774567
82.02874017 1.246732574
83.01275576 2.65874635
84.00800472 2.679481639
84.99202031 1.12270798
93.99235466 2.103094777
96.00800472 5.288188912
98.02365479 5.155751165
99.00767038 2.883262166
100.0393049 1.702366239
112.0029193 2.784379383
114.0185694 1.573157102
126.0185694 2.225576711
127.002585 1.594853395
150.0185694 3.507555357
168.0291341 2.737866478

Name: +ve in-silico MS/MS by CFM-ID for XZPJXKWQNHZMNT-UHFFFAOYSA-N
ID: XZPJXKWQNHZMNT-UHFFFAOYSA-N
Comment: Energy0
Num peaks: 6
125.0233204 10.91664747
153.0182351 31.97973375
155.0338851 1.409873961
158.0447842 1.480978506
168.0291341 1.968288581
186.0396988 48.20863046

Name: +ve in-silico MS/MS by CFM-ID for XZPJXKWQNHZMNT-UHFFFAOYSA-N
ID: XZPJXKWQNHZMNT-UHFFFAOYSA-N
Comment: Energy1
Num peaks: 6
95.01275576 2.297515354
97.02840582 2.453704414
125.0233204 32.79532295
127.0389705 8.324668763
153.0182351 30.18843122
186.0396988 7.963183854

Name: +ve in-silico MS/MS by CFM-ID for XZPJXKWQNHZMNT-UHFFFAOYSA-N
ID: XZPJXKWQNHZMNT-UHFFFAOYSA-N
Comment: Energy2
Num peaks: 11
39.02292652 5.466192726
53.00219107 3.896548395
65.00219107 7.317734922
67.01784114 7.784530669
69.0334912 5.090612278
80.99710569 2.228745957
83.01275576 2.075393652
92.99710569 2.015084622
95.01275576 10.9013634
97.02840582 14.71313326
125.0233204 19.08856055

Name: +ve in-silico MS/MS by CFM-ID for AUBBVPIQUDFRQI-UHFFFAOYSA-N
ID: AUBBVPIQUDFRQI-UHFFFAOYSA-N
Comment: Energy0
Num peaks: 6
19.01784114 0.7871351267
112.0029193 0.369516181
121.0284058 2.142348163
140.0342195 1.257938969
150.0185694 2.428157634
168.0291341 91.77851056

Name: +ve in-silico MS/MS by CFM-ID for AUBBVPIQUDFRQI-UHFFFAOYSA-N
ID: AUBBVPIQUDFRQI-UHFFFAOYSA-N
Comment: Energy1
Num peaks: 6
104.9971057 1.262537983
121.0284058 8.129137886
122.0236548 2.567482544
140.0342195 2.927009369
150.0185694 38.40834424
168.0291341 37.08474859

Name: +ve in-silico MS/MS by CFM-ID for AUBBVPIQUDFRQI-UHFFFAOYSA-N
ID: AUBBVPIQUDFRQI-UHFFFAOYSA-N
Comment: Energy2
Num peaks: 24
19.01784114 1.719936584
25.00727645 2.183636572
41.00219107 4.180812951
45.99235466 2.315657765
51.02292652 2.393864893
53.00219107 3.169732976
55.01784114 1.516791662
65.00219107 2.37400467
67.01784114 4.024069823
72.00800472 1.489250692
79.01784114 5.550543165
93.0334912 1.927363067
95.01275576 3.428907778
96.00800472 2.972166048
98.02365479 1.685005187
110.0236548 1.537208448
112.0029193 5.869531949
114.0185694 1.937772171
121.0284058 2.177336167
122.0236548 9.730193237
124.0029193 1.750343989
140.0342195 4.929805524
150.0185694 5.779576334
168.0291341 6.518029998

Name: +ve in-silico MS/MS by CFM-ID for AFPHTEQTJZKQAQ-UHFFFAOYSA-N
ID: AFPHTEQTJZKQAQ-UHFFFAOYSA-N
Comment: Energy0
Num peaks: 6
45.99235466 0.2597632069
77.00219107 0.08861343253
95.01275576 0.3599262339
97.02840582 0.07436156225
124.0393049 4.176166793
168.0291341 94.79287525

Name: +ve in-silico MS/MS by CFM-ID for AFPHTEQTJZKQAQ-UHFFFAOYSA-N
ID: AFPHTEQTJZKQAQ-UHFFFAOYSA-N
Comment: Energy1
Num peaks: 6
39.02292652 0.3720510254
96.00800472 0.8158524442
98.02365479 0.3927141769
124.0393049 17.37940341
142.013484 0.7354926023
168.0291341 78.78087122

Name: +ve in-silico MS/MS by CFM-ID for AFPHTEQTJZKQAQ-UHFFFAOYSA-N
ID: AFPHTEQTJZKQAQ-UHFFFAOYSA-N
Comment: Energy2
Num peaks: 9
49.00727645 11.50346597
51.02292652 23.28955646
63.02292652 3.431997407
77.00219107 4.281302009
92.99710569 3.962479255
95.01275576 9.835948698
98.02365479 2.544641235
124.0393049 17.05132566
168.0291341 4.919879434

Name: +ve in-silico MS/MS by CFM-ID for BHVOFCPOXNYVCE-UHFFFAOYSA-N
ID: BHVOFCPOXNYVCE-UHFFFAOYSA-N
Comment: Energy0
Num peaks: 6
34.99499752 1.10820584
109.0508726 5.285022359
134.0461215 1.028643961
141.0229436 6.122326797
151.0072935 4.69159454
168.0338426 80.97566968

Name: +ve in-silico MS/MS by CFM-ID for BHVOFCPOXNYVCE-UHFFFAOYSA-N
ID: BHVOFCPOXNYVCE-UHFFFAOYSA-N
Comment: Energy1
Num peaks: 6
123.9963945 2.572487657
126.0120445 2.95492156
134.0461215 7.912632905
141.0229436 10.94114153
151.0072935 11.92111094
168.0338426 57.97429842

Name: +ve in-silico MS/MS by CFM-ID for BHVOFCPOXNYVCE-UHFFFAOYSA-N
ID: BHVOFCPOXNYVCE-UHFFFAOYSA-N
Comment: Energy2
Num peaks: 13
40.01817548 6.16482066
43.02907452 3.598188655
53.01342445 9.669775325
55.02907452 11.34316602
57.04472458 5.904934
67.02907452 5.300811995
80.02432348 4.000085442
82.03997355 12.87255686
97.05087258 2.538602025
109.0508726 6.891390642
123.9963945 3.720487727
134.0461215 3.263117112
151.0072935 5.242518843

Name: +ve in-silico MS/MS by CFM-ID for DFRYTKZCIIDJME-UHFFFAOYSA-N
ID: DFRYTKZCIIDJME-UHFFFAOYSA-N
Comment: Energy0
Num peaks: 6
29.03857658 2.829856255
62.99960423 9.125601516
124.0523681 3.504448461
150.0680181 2.88079709
158.0133957 2.759347457
186.0446958 71.17335461

Name: +ve in-silico MS/MS by CFM-ID for DFRYTKZCIIDJME-UHFFFAOYSA-N
ID: DFRYTKZCIIDJME-UHFFFAOYSA-N
Comment: Energy1
Num peaks: 10
29.03857658 9.335372088
45.0334912 5.135468904
62.99960423 5.595149143
78.01050326 5.905559243
124.0523681 3.17947583
140.002831 15.44235117
142.0184811 3.364328189
155.9977457 3.462631161
158.0133957 5.571547922
186.0446958 23.01155552

Name: +ve in-silico MS/MS by CFM-ID for DFRYTKZCIIDJME-UHFFFAOYSA-N
ID: DFRYTKZCIIDJME-UHFFFAOYSA-N
Comment: Energy2
Num peaks: 7
27.02292652 4.924941698
29.03857658 5.203200729
34.9683041 2.193072738
36.98395416 2.824994007
48.98395416 2.920579878
62.99960423 55.24246124
78.01050326 8.144472395

Name: +ve in-silico MS/MS by CFM-ID for CNCZCYFROMADJV-UHFFFAOYSA-N
ID: CNCZCYFROMADJV-UHFFFAOYSA-N
Comment: Energy0
Num peaks: 6
28.01817548 0.001250469827
44.97934745 0.002304822361
96.98549545 0.001723503351
107.0352225 0.01547623754
123.9963945 0.3324127362
151.0072935 99.64636663

Name: +ve in-silico MS/MS by CFM-ID for CNCZCYFROMADJV-UHFFFAOYSA-N
ID: CNCZCYFROMADJV-UHFFFAOYSA-N
Comment: Energy1
Num peaks: 6
56.97934745 0.5128541198
81.97459642 0.2755084578
96.98549545 0.7764771691
107.0352225 0.3455060428
123.9963945 32.22496586
151.0072935 65.37220692

Name: +ve in-silico MS/MS by CFM-ID for CNCZCYFROMADJV-UHFFFAOYSA-N
ID: CNCZCYFROMADJV-UHFFFAOYSA-N
Comment: Energy2
Num peaks: 6
56.97934745 3.428354009
81.97459642 0.5507261147
96.98549545 1.223466626
107.0352225 2.151582508
123.9963945 9.407614689
151.0072935 81.0428175

Name: +ve in-silico MS/MS by CFM-ID for YZWKKMVJZFACSU-UHFFFAOYSA-N
ID: YZWKKMVJZFACSU-UHFFFAOYSA-N
Comment: Energy0
Num peaks: 6
43.05422664 4.007257831
45.06987671 1.881708241
57.06987671 1.100837143
71.08552677 2.016686852
122.9803888 0.9764944233
151.0116889 85.76797874

Name: +ve in-silico MS/MS by CFM-ID for YZWKKMVJZFACSU-UHFFFAOYSA-N
ID: YZWKKMVJZFACSU-UHFFFAOYSA-N
Comment: Energy1
Num peaks: 6
43.05422664 2.892462515
57.06987671 3.030367595
71.08552677 6.082467918
106.9490886 2.129529448
134.9803888 1.458817498
151.0116889 77.22384456

Name: +ve in-silico MS/MS by CFM-ID for YZWKKMVJZFACSU-UHFFFAOYSA-N
ID: YZWKKMVJZFACSU-UHFFFAOYSA-N
Comment: Energy2
Num peaks: 7
27.02292652 3.467329486
41.03857658 4.341462417
43.05422664 47.99869395
45.06987671 12.88357185
57.06987671 3.43550226
71.08552677 5.59257962
106.9490886 4.697115015

Name: +ve in-silico MS/MS by CFM-ID for JMNXLAQKIHVFIC-UHFFFAOYSA-N
ID: JMNXLAQKIHVFIC-UHFFFAOYSA-N
Comment: Energy0
Num peaks: 6
48.00800472 1.535123589
139.0389705 3.800535301
142.013484 1.087657938
158.0083986 7.045116444
168.0291341 6.793537968
186.0396988 69.73405644

Name: +ve in-silico MS/MS by CFM-ID for JMNXLAQKIHVFIC-UHFFFAOYSA-N
ID: JMNXLAQKIHVFIC-UHFFFAOYSA-N
Comment: Energy1
Num peaks: 13
25.00727645 1.709879439
45.0334912 2.192897322
48.00800472 1.728446162
53.00219107 2.349658875
86.02365479 2.718479198
95.01275576 5.05134941
97.02840582 5.289595296
113.0233204 2.162677484
139.0389705 13.61917137
142.013484 1.60731694
158.0083986 6.099500817
168.0291341 8.785858739
186.0396988 26.71749201

Name: +ve in-silico MS/MS by CFM-ID for JMNXLAQKIHVFIC-UHFFFAOYSA-N
ID: JMNXLAQKIHVFIC-UHFFFAOYSA-N
Comment: Energy2
Num peaks: 24
25.00727645 9.719339902
27.02292652 2.797866695
29.03857658 1.732205365
39.02292652 3.071379727
41.00219107 6.134143773
41.03857658 1.229038766
43.01784114 1.627594162
44.99710569 1.608677104
45.0334912 2.672597786
45.99235466 4.439176899
48.00800472 2.06396198
53.00219107 5.427123131
55.01784114 1.441756164
68.99710569 5.471553341
72.00800472 1.060212542
73.02840582 1.880307713
84.00800472 4.304072553
95.01275576 1.055840355
98.02365479 3.142895445
100.0029193 4.028247566
102.0185694 8.672191213
114.0185694 3.699589004
126.0185694 1.274413569
142.013484 1.573727088

Name: +ve in-silico MS/MS by CFM-ID for OSCRBIWZGFJREY-UHFFFAOYSA-N
ID: OSCRBIWZGFJREY-UHFFFAOYSA-N
Comment: Energy0
Num peaks: 10
94.02874017 5.522366785
110.0236548 2.22121478
122.0236548 10.14893657
124.0393049 2.512740582
138.0185694 1.771151346
140.0342195 21.30485693
142.013484 1.765424554
150.0185694 4.660270026
168.0291341 18.81464393
186.0396988 11.41668907

Name: +ve in-silico MS/MS by CFM-ID for OSCRBIWZGFJREY-UHFFFAOYSA-N
ID: OSCRBIWZGFJREY-UHFFFAOYSA-N
Comment: Energy1
Num peaks: 15
55.01784114 3.29973217
67.01784114 2.265027503
72.00800472 4.329325247
94.02874017 16.7948527
95.01275576 1.382686603
96.04439023 3.222439373
98.02365479 1.772067878
110.0236548 1.604032755
122.0236548 13.79296491
123.0076704 2.327781353
124.0393049 3.98248154
140.0342195 16.82197541
142.0498695 1.790137799
150.0185694 2.575975359
168.0291341 4.546424137

Name: +ve in-silico MS/MS by CFM-ID for OSCRBIWZGFJREY-UHFFFAOYSA-N
ID: OSCRBIWZGFJREY-UHFFFAOYSA-N
Comment: Energy2
Num peaks: 22
25.00727645 1.539381323
26.00252542 2.262571528
41.00219107 2.204477363
43.01784114 1.87619339
55.01784114 2.473022732
67.01784114 8.565489817
71.01275576 3.088933352
72.00800472 1.525388346
83.01275576 1.573914306
84.00800472 1.850191202
94.02874017 14.39956108
95.01275576 1.203502006
96.00800472 1.768096543
97.02840582 1.648829435
98.02365479 7.490772576
110.0236548 8.701303516
122.0236548 8.310824979
124.0393049 2.581739741
126.0185694 2.107634699
138.0185694 1.530319171
140.0342195 1.987898119
150.0185694 1.538210503

Name: +ve in-silico MS/MS by CFM-ID for HNNSUVSMKQVPCJ-UHFFFAOYSA-N
ID: HNNSUVSMKQVPCJ-UHFFFAOYSA-N
Comment: Energy0
Num peaks: 6
41.03857658 2.746890105
43.05422664 5.05140742
108.9606319 1.372485371
115.0309044 5.781554184
122.9762819 1.734589166
151.0075821 79.9140485

Name: +ve in-silico MS/MS by CFM-ID for HNNSUVSMKQVPCJ-UHFFFAOYSA-N
ID: HNNSUVSMKQVPCJ-UHFFFAOYSA-N
Comment: Energy1
Num peaks: 6
41.03857658 3.151551164
43.05422664 2.273020587
67.05422664 2.007934194
108.9606319 0.4712023995
115.0309044 1.27217038
151.0075821 89.40273916

Name: +ve in-silico MS/MS by CFM-ID for HNNSUVSMKQVPCJ-UHFFFAOYSA-N
ID: HNNSUVSMKQVPCJ-UHFFFAOYSA-N
Comment: Energy2
Num peaks: 8
39.02292652 9.651492129
41.03857658 27.16699492
43.05422664 25.19704693
86.99960423 3.210559725
98.99960423 4.037607248
108.9606319 4.359296999
115.0309044 4.436396752
134.9762819 3.494196912

Name: +ve in-silico MS/MS by CFM-ID for VBYRQAVWRVYISH-UHFFFAOYSA-N
ID: VBYRQAVWRVYISH-UHFFFAOYSA-N
Comment: Energy0
Num peaks: 6
15.02292652 0.3627233906
67.02907452 0.010393226
121.0508726 0.481110385
127.0072935 0.5790786442
151.0072935 5.2120554
168.0338426 93.32446574

Name: +ve in-silico MS/MS by CFM-ID for VBYRQAVWRVYISH-UHFFFAOYSA-N
ID: VBYRQAVWRVYISH-UHFFFAOYSA-N
Comment: Energy1
Num peaks: 6
123.9963945 6.064781442
126.0120445 5.801845735
127.0072935 0.8827908122
141.0229436 0.7677648065
151.0072935 14.20739974
168.0338426 70.80925234

Name: +ve in-silico MS/MS by CFM-ID for VBYRQAVWRVYISH-UHFFFAOYSA-N
ID: VBYRQAVWRVYISH-UHFFFAOYSA-N
Comment: Energy2
Num peaks: 10
40.01817548 6.929996935
65.01342445 10.77192597
67.02907452 2.825324138
75.00114552 11.36102659
80.02432348 3.846808717
121.0508726 3.195929673
123.9963945 3.168027176
127.0072935 12.30124546
151.0072935 23.58270197
168.0338426 2.359262649

Name: +ve in-silico MS/MS by CFM-ID for FMDCSWYQTLTNPH-UHFFFAOYSA-N
ID: FMDCSWYQTLTNPH-UHFFFAOYSA-N
Comment: Energy0
Num peaks: 6
43.01784114 1.968756578
108.0556236 1.432982572
127.0057522 3.775407235
144.0323013 61.23889162
150.0661883 1.364885194
186.042866 25.11850882

Name: +ve in-silico MS/MS by CFM-ID for FMDCSWYQTLTNPH-UHFFFAOYSA-N
ID: FMDCSWYQTLTNPH-UHFFFAOYSA-N
Comment: Energy1
Num peaks: 6
102.0105033 1.213279054
103.0057522 0.9801507197
108.0556236 2.710490926
127.0057522 17.95833773
144.0323013 66.61633619
186.042866 1.978704089

Name: +ve in-silico MS/MS by CFM-ID for FMDCSWYQTLTNPH-UHFFFAOYSA-N
ID: FMDCSWYQTLTNPH-UHFFFAOYSA-N
Comment: Energy2
Num peaks: 12
40.01817548 4.826761953
42.03382555 4.001632249
43.01784114 2.528861724
75.9948532 7.007430645
85.97920313 7.020088669
100.9901022 10.31250763
103.0057522 6.345937817
108.0556236 12.89428124
118.0166513 4.59016906
127.0057522 13.97382501
128.0010012 1.659827939
144.0323013 5.886588205

Name: +ve in-silico MS/MS by CFM-ID for LCIVXCDZRALGGT-UHFFFAOYSA-N
ID: LCIVXCDZRALGGT-UHFFFAOYSA-N
Comment: Energy0
Num peaks: 6
109.0508726 0.2066069867
114.0120445 0.3138006963
139.0072935 1.161306619
141.0229436 14.4323741
151.0072935 0.1786955048
168.0338426 83.30566763

Name: +ve in-silico MS/MS by CFM-ID for LCIVXCDZRALGGT-UHFFFAOYSA-N
ID: LCIVXCDZRALGGT-UHFFFAOYSA-N
Comment: Energy1
Num peaks: 6
114.0120445 1.242582079
126.0120445 2.639932639
139.0072935 0.5924885998
141.0229436 18.27197992
151.0072935 0.9554677815
168.0338426 73.07145869

Name: +ve in-silico MS/MS by CFM-ID for LCIVXCDZRALGGT-UHFFFAOYSA-N
ID: LCIVXCDZRALGGT-UHFFFAOYSA-N
Comment: Energy2
Num peaks: 15
26.00252542 4.545543134
43.02907452 13.51981118
53.01342445 6.576641889
55.02907452 2.672712644
59.99024648 4.079932276
62.00589655 3.506453538
68.02432348 5.802695961
70.03997355 2.962666602
71.99024648 11.35470003
82.03997355 4.04685798
99.00114552 2.500321132
114.0120445 7.392545897
126.0120445 3.787939924
141.0229436 6.961445836
151.0072935 2.172675808

Name: +ve in-silico MS/MS by CFM-ID for HSKSGAQSLNPFSO-UHFFFAOYSA-N
ID: HSKSGAQSLNPFSO-UHFFFAOYSA-N
Comment: Energy0
Num peaks: 6
19.01784114 0.7725434937
114.0185694 1.009063853
138.0185694 0.6871525438
140.0342195 1.542069456
150.0185694 2.375667947
168.0291341 89.17231529

Name: +ve in-silico MS/MS by CFM-ID for HSKSGAQSLNPFSO-UHFFFAOYSA-N
ID: HSKSGAQSLNPFSO-UHFFFAOYSA-N
Comment: Energy1
Num peaks: 14
39.02292652 3.197347154
65.03857658 2.369976936
68.0130901 2.197592127
72.00800472 2.932927373
86.02365479 5.317393468
93.0334912 2.093650348
94.02874017 2.026541609
110.0236548 3.989411846
112.0393049 4.961268159
122.0236548 2.440617825
138.0185694 1.920946713
140.0342195 5.934162745
150.0185694 23.11730787
168.0291341 19.370668

Name: +ve in-silico MS/MS by CFM-ID for HSKSGAQSLNPFSO-UHFFFAOYSA-N
ID: HSKSGAQSLNPFSO-UHFFFAOYSA-N
Comment: Energy2
Num peaks: 22
25.00727645 3.059119084
39.02292652 20.1409023
45.99235466 2.520137864
49.00727645 1.953220024
51.02292652 9.036790583
53.00219107 3.941508981
55.01784114 2.948038251
65.00219107 1.671221357
67.01784114 1.951597315
72.00800472 1.514912919
79.01784114 1.675717319
84.00800472 2.152468763
86.02365479 1.886073059
92.0130901 1.50393023
93.99235466 1.626684938
94.02874017 1.492478794
96.00800472 2.967358256
98.02365479 1.347162598
110.0236548 3.832209013
112.0029193 7.339931134
112.0393049 1.728966556
114.0185694 4.937310245

Name: +ve in-silico MS/MS by CFM-ID for BJGDLOLPALCTJQ-UHFFFAOYSA-N
ID: BJGDLOLPALCTJQ-UHFFFAOYSA-N
Comment: Energy0
Num peaks: 6
15.02292652 0.6757534592
34.9683041 0.2262474771
107.0603746 0.263019027
132.0556236 4.351481478
141.0214023 4.711093718
168.0323013 89.31046408

Name: +ve in-silico MS/MS by CFM-ID for BJGDLOLPALCTJQ-UHFFFAOYSA-N
ID: BJGDLOLPALCTJQ-UHFFFAOYSA-N
Comment: Energy1
Num peaks: 6
52.01817548 4.358726012
54.03382555 4.042924786
127.0057522 3.073775015
132.0556236 2.55078932
141.0214023 11.66236486
168.0323013 70.79480361

Name: +ve in-silico MS/MS by CFM-ID for BJGDLOLPALCTJQ-UHFFFAOYSA-N
ID: BJGDLOLPALCTJQ-UHFFFAOYSA-N
Comment: Energy2
Num peaks: 10
78.03382555 2.253603108
80.04947561 3.438544978
103.0290745 16.45792031
105.0447246 21.5606983
111.9948532 7.02809257
127.0057522 2.202557815
132.0556236 12.87627455
136.9901022 2.896480352
139.0057522 2.646355649
141.0214023 8.928806094

Name: +ve in-silico MS/MS by CFM-ID for IHFRMUGEILMHNU-UHFFFAOYSA-N
ID: IHFRMUGEILMHNU-UHFFFAOYSA-N
Comment: Energy0
Num peaks: 6
19.01784114 0.7685124076
95.01275576 0.3094901108
121.0284058 5.021159472
140.0342195 1.159274288
150.0185694 2.38375697
168.0291341 88.87052679

Name: +ve in-silico MS/MS by CFM-ID for IHFRMUGEILMHNU-UHFFFAOYSA-N
ID: IHFRMUGEILMHNU-UHFFFAOYSA-N
Comment: Energy1
Num peaks: 6
121.0284058 19.10785446
122.0236548 1.766513898
138.0185694 1.201462799
140.0342195 3.22425419
150.0185694 35.49640109
168.0291341 31.61257886

Name: +ve in-silico MS/MS by CFM-ID for IHFRMUGEILMHNU-UHFFFAOYSA-N
ID: IHFRMUGEILMHNU-UHFFFAOYSA-N
Comment: Energy2
Num peaks: 25
29.00219107 2.413181229
41.00219107 11.74291742
43.01784114 2.79625298
49.00727645 1.426096341
51.02292652 1.520754042
53.00219107 6.082244212
55.01784114 2.371983039
65.00219107 1.389565227
67.01784114 2.391323059
77.00219107 4.382653491
79.01784114 1.917639606
89.00219107 1.546864505
91.01784114 1.256603292
92.99710569 2.462148632
93.0334912 1.817314858
95.01275576 6.819342244
97.02840582 1.491165589
98.02365479 1.503618333
110.0236548 2.097617879
121.0284058 4.67010272
122.0236548 6.854727895
136.0029193 2.125800966
140.0342195 2.90328538
150.0185694 3.186347573
168.0291341 2.836058146

Name: +ve in-silico MS/MS by CFM-ID for LVPMIMZXDYBCDF-UHFFFAOYSA-N
ID: LVPMIMZXDYBCDF-UHFFFAOYSA-N
Comment: Energy0
Num peaks: 6
106.0287402 1.633799355
120.9920203 0.09352197556
124.0393049 1.519368676
141.0182351 0.1157180315
150.0185694 59.07007571
168.0291341 36.95845953

Name: +ve in-silico MS/MS by CFM-ID for LVPMIMZXDYBCDF-UHFFFAOYSA-N
ID: LVPMIMZXDYBCDF-UHFFFAOYSA-N
Comment: Energy1
Num peaks: 6
79.01784114 0.9011298275
95.01275576 0.7781404365
106.0287402 7.864500224
124.0393049 5.004997591
150.0185694 63.46516661
168.0291341 15.87217033

Name: +ve in-silico MS/MS by CFM-ID for LVPMIMZXDYBCDF-UHFFFAOYSA-N
ID: LVPMIMZXDYBCDF-UHFFFAOYSA-N
Comment: Energy2
Num peaks: 12
49.00727645 3.51634018
50.00252542 2.481084874
51.02292652 6.553193008
52.01817548 8.712257907
53.03857658 2.28430294
79.01784114 3.932687686
80.0130901 8.133348756
95.01275576 3.295411946
96.00800472 2.801740842
106.0287402 23.08509328
124.0393049 3.888143059
150.0185694 12.68012951

Name: +ve in-silico MS/MS by CFM-ID for ATUNNTPMYDCPAZ-UHFFFAOYSA-N
ID: ATUNNTPMYDCPAZ-UHFFFAOYSA-N
Comment: Energy0
Num peaks: 6
15.02292652 0.7882795481
44.97934745 0.1802383354
71.99024648 0.05605400848
74.00589655 1.138295311
141.0229436 9.633259934
168.0338426 88.02540677

Name: +ve in-silico MS/MS by CFM-ID for ATUNNTPMYDCPAZ-UHFFFAOYSA-N
ID: ATUNNTPMYDCPAZ-UHFFFAOYSA-N
Comment: Energy1
Num peaks: 6
74.00589655 1.19393616
83.03522252 6.528172573
95.03522252 6.161792923
127.0072935 8.39363009
141.0229436 6.905703622
168.0338426 62.8717295

Name: +ve in-silico MS/MS by CFM-ID for ATUNNTPMYDCPAZ-UHFFFAOYSA-N
ID: ATUNNTPMYDCPAZ-UHFFFAOYSA-N
Comment: Energy2
Num peaks: 14
15.02292652 8.907401388
43.02907452 2.302686045
44.97934745 7.176399725
53.01342445 3.432983217
55.02907452 2.666655388
59.99024648 18.31676903
62.00589655 2.316657566
71.99024648 2.970742265
74.00589655 6.00339854
97.05087258 4.452621858
99.00114552 6.222905615
114.0120445 3.426105444
141.0229436 10.17345125
168.0338426 2.503704493

Name: +ve in-silico MS/MS by CFM-ID for YXZFFTJAHVMMLF-UHFFFAOYSA-N
ID: YXZFFTJAHVMMLF-UHFFFAOYSA-N
Comment: Energy0
Num peaks: 6
43.05422664 1.456992569
45.06987671 1.19979086
57.06987671 1.13113603
71.08552677 2.092726255
108.9647387 0.9414851006
151.0116889 90.13578297

Name: +ve in-silico MS/MS by CFM-ID for YXZFFTJAHVMMLF-UHFFFAOYSA-N
ID: YXZFFTJAHVMMLF-UHFFFAOYSA-N
Comment: Energy1
Num peaks: 6
43.05422664 2.307042237
57.06987671 4.912492654
71.08552677 5.657665197
106.9490886 3.722202835
108.9647387 5.50949744
151.0116889 72.5800357

Name: +ve in-silico MS/MS by CFM-ID for YXZFFTJAHVMMLF-UHFFFAOYSA-N
ID: YXZFFTJAHVMMLF-UHFFFAOYSA-N
Comment: Energy2
Num peaks: 8
41.03857658 4.491272885
43.05422664 22.27072036
45.06987671 6.54617404
55.05422664 13.84650446
57.06987671 9.831879084
71.08552677 12.92992275
134.9803888 7.048225875
151.0116889 4.000495035

Name: +ve in-silico MS/MS by CFM-ID for BZFSDOWBHXASLN-UHFFFAOYSA-N
ID: BZFSDOWBHXASLN-UHFFFAOYSA-N
Comment: Energy0
Num peaks: 6
15.02292652 0.3643759504
132.0556236 2.834698032
141.0214023 1.410673138
142.0166513 0.3480932922
151.0057522 0.4205644696
168.0323013 93.95162701

Name: +ve in-silico MS/MS by CFM-ID for BZFSDOWBHXASLN-UHFFFAOYSA-N
ID: BZFSDOWBHXASLN-UHFFFAOYSA-N
Comment: Energy1
Num peaks: 6
107.0603746 1.630060305
127.0057522 0.5534896911
132.0556236 1.465289092
141.0214023 1.42426554
142.0166513 2.736981203
168.0323013 89.86701251

Name: +ve in-silico MS/MS by CFM-ID for BZFSDOWBHXASLN-UHFFFAOYSA-N
ID: BZFSDOWBHXASLN-UHFFFAOYSA-N
Comment: Energy2
Num peaks: 20
40.01817548 8.920997095
42.03382555 3.935832876
52.01817548 2.870854202
53.01342445 2.906579299
61.97920313 2.244021586
64.01817548 1.829541549
81.04472458 8.288742514
85.97920313 3.099436571
99.9948532 2.859376881
100.9901022 5.671343803
105.0447246 5.135710693
106.0399735 5.035294986
109.9792031 2.099744234
115.0057522 1.932771174
127.0057522 8.02631931
132.0556236 7.593232581
141.0214023 1.575514176
142.0166513 3.36394148
151.0057522 2.103774024
168.0323013 1.74398139

Name: +ve in-silico MS/MS by CFM-ID for JJZJVXDPNYLFLZ-UHFFFAOYSA-N
ID: JJZJVXDPNYLFLZ-UHFFFAOYSA-N
Comment: Energy0
Num peaks: 6
126.0185694 3.134240614
139.0389705 1.610391405
142.0498695 4.675130611
150.0185694 0.6857286113
168.0291341 41.4150769
186.0396988 46.24241966

Name: +ve in-silico MS/MS by CFM-ID for JJZJVXDPNYLFLZ-UHFFFAOYSA-N
ID: JJZJVXDPNYLFLZ-UHFFFAOYSA-N
Comment: Energy1
Num peaks: 6
121.0284058 4.926969259
139.0389705 9.01894787
142.0498695 9.451631492
150.0185694 4.10411518
168.0291341 41.20461803
186.0396988 16.21897817

Name: +ve in-silico MS/MS by CFM-ID for JJZJVXDPNYLFLZ-UHFFFAOYSA-N
ID: JJZJVXDPNYLFLZ-UHFFFAOYSA-N
Comment: Energy2
Num peaks: 18
39.02292652 10.59701373
41.00219107 8.681362864
43.01784114 1.449251529
45.99235466 2.623869303
63.02292652 1.411384287
65.00219107 3.924125736
65.03857658 3.389562869
67.01784114 2.798372042
81.0334912 1.596301279
83.01275576 10.5816591
93.0334912 2.095383805
107.0127558 3.133161979
121.0284058 1.408096826
124.0393049 1.541905219
126.0185694 14.78542371
142.0498695 1.907372093
150.0185694 1.495802947
168.0291341 7.699948244

Name: +ve in-silico MS/MS by CFM-ID for ICGVBGVPOKOSQZ-UHFFFAOYSA-N
ID: ICGVBGVPOKOSQZ-UHFFFAOYSA-N
Comment: Energy0
Num peaks: 6
48.98395416 3.322329692
76.97886878 5.999595508
93.04472458 20.81121145
110.0712737 13.11579214
145.0163169 3.267642763
186.042866 39.08761935

Name: +ve in-silico MS/MS by CFM-ID for ICGVBGVPOKOSQZ-UHFFFAOYSA-N
ID: ICGVBGVPOKOSQZ-UHFFFAOYSA-N
Comment: Energy1
Num peaks: 6
76.97886878 3.812687606
93.04472458 46.90412173
108.0556236 1.856310405
110.0712737 23.76473978
150.0661883 2.140082268
186.042866 7.620588185

Name: +ve in-silico MS/MS by CFM-ID for ICGVBGVPOKOSQZ-UHFFFAOYSA-N
ID: ICGVBGVPOKOSQZ-UHFFFAOYSA-N
Comment: Energy2
Num peaks: 12
39.02292652 2.999444971
40.01817548 4.339936927
48.98395416 2.987304904
52.01817548 12.4886278
58.9683041 2.624345961
64.01817548 2.266626901
66.03382555 13.94339309
67.02907452 7.48623788
69.04472458 5.892126332
76.01817548 3.900796646
76.97886878 3.643152015
93.04472458 19.3864112

Name: +ve in-silico MS/MS by CFM-ID for MJIVRKPEXXHNJT-UHFFFAOYSA-N
ID: MJIVRKPEXXHNJT-UHFFFAOYSA-N
Comment: Energy0
Num peaks: 6
96.00800472 0.6044558982
106.0287402 1.814109075
124.0393049 2.45035182
150.0185694 57.47817683
151.002585 0.2494548501
168.0291341 35.83347404

Name: +ve in-silico MS/MS by CFM-ID for MJIVRKPEXXHNJT-UHFFFAOYSA-N
ID: MJIVRKPEXXHNJT-UHFFFAOYSA-N
Comment: Energy1
Num peaks: 6
79.01784114 0.9008322568
95.01275576 0.9124269718
106.0287402 8.804971857
124.0393049 5.152166947
150.0185694 62.27213088
168.0291341 15.93261167

Name: +ve in-silico MS/MS by CFM-ID for MJIVRKPEXXHNJT-UHFFFAOYSA-N
ID: MJIVRKPEXXHNJT-UHFFFAOYSA-N
Comment: Energy2
Num peaks: 13
40.01817548 5.565742769
49.00727645 3.060651161
51.02292652 6.261203347
52.01817548 7.046398246
68.99710569 3.159744314
77.99744004 3.841741282
79.01784114 3.834447052
80.0130901 3.643761743
95.01275576 4.384250095
96.00800472 7.198958905
106.0287402 18.16581592
124.0393049 2.522940692
150.0185694 12.98002899

Name: +ve in-silico MS/MS by CFM-ID for JOUWCKCVTDSMHF-UHFFFAOYSA-N
ID: JOUWCKCVTDSMHF-UHFFFAOYSA-N
Comment: Energy0
Num peaks: 6
29.03857658 1.053130104
31.05422664 1.465596441
71.08552677 1.471372549
122.9803888 0.9914216101
134.9803888 2.893224245
151.0116889 89.50924477

Name: +ve in-silico MS/MS by CFM-ID for JOUWCKCVTDSMHF-UHFFFAOYSA-N
ID: JOUWCKCVTDSMHF-UHFFFAOYSA-N
Comment: Energy1
Num peaks: 6
29.03857658 1.227125458
31.05422664 2.632768285
71.08552677 5.777607172
78.91778852 0.8460526585
134.9803888 2.090599551
151.0116889 84.78495723

Name: +ve in-silico MS/MS by CFM-ID for JOUWCKCVTDSMHF-UHFFFAOYSA-N
ID: JOUWCKCVTDSMHF-UHFFFAOYSA-N
Comment: Energy2
Num peaks: 7
29.03857658 3.510294067
55.05422664 17.99356167
71.08552677 7.366612124
118.9490886 19.96626521
120.9647387 3.714328816
134.9803888 24.8760406
151.0116889 2.915678057

Name: +ve in-silico MS/MS by CFM-ID for QPLXQNVPEHUPTR-UHFFFAOYSA-N
ID: QPLXQNVPEHUPTR-UHFFFAOYSA-N
Comment: Energy0
Num peaks: 6
34.9683041 0.1846985298
36.98395416 0.1801703613
132.0556236 1.023406222
138.0105033 1.009914309
140.0261533 0.3168160593
168.0323013 97.09199948

Name: +ve in-silico MS/MS by CFM-ID for QPLXQNVPEHUPTR-UHFFFAOYSA-N
ID: QPLXQNVPEHUPTR-UHFFFAOYSA-N
Comment: Energy1
Num peaks: 6
82.9683041 3.334394993
84.98395416 3.829854933
86.99960423 3.593585793
132.0556236 1.872313359
138.0105033 3.712662101
168.0323013 75.63753463

Name: +ve in-silico MS/MS by CFM-ID for QPLXQNVPEHUPTR-UHFFFAOYSA-N
ID: QPLXQNVPEHUPTR-UHFFFAOYSA-N
Comment: Energy2
Num peaks: 9
39.02292652 1.946329621
104.0494756 7.663130639
105.0447246 4.877760066
111.9948532 2.548697214
132.0556236 18.97059381
138.0105033 22.36924398
140.0261533 10.49163036
152.0010012 3.155246161
168.0323013 9.437708588

Name: +ve in-silico MS/MS by CFM-ID for AGMGZWVVKHEDBY-UHFFFAOYSA-N
ID: AGMGZWVVKHEDBY-UHFFFAOYSA-N
Comment: Energy0
Num peaks: 9
83.01275576 4.137431411
125.0233204 14.3775888
138.0185694 3.120130606
139.997834 6.14597787
140.0342195 5.814990971
142.0498695 5.792360768
158.0083986 3.093869766
168.0291341 5.686054556
186.0396988 32.23452076

Name: +ve in-silico MS/MS by CFM-ID for AGMGZWVVKHEDBY-UHFFFAOYSA-N
ID: AGMGZWVVKHEDBY-UHFFFAOYSA-N
Comment: Energy1
Num peaks: 13
44.0130901 2.067267936
47.04914126 6.049737993
53.00219107 2.594476554
96.00800472 1.954405274
114.0549549 1.943030339
124.0029193 1.471231981
125.0233204 3.286673893
139.997834 25.36277803
142.0498695 2.847608475
158.0083986 4.31750502
158.0447842 2.863883952
168.0291341 7.261380276
186.0396988 19.05297036

Name: +ve in-silico MS/MS by CFM-ID for AGMGZWVVKHEDBY-UHFFFAOYSA-N
ID: AGMGZWVVKHEDBY-UHFFFAOYSA-N
Comment: Energy2
Num peaks: 28
25.00727645 3.047992545
29.00219107 0.8243066269
29.03857658 0.9898125189
40.01817548 2.355257712
41.00219107 3.416305243
43.01784114 2.3732056
44.99710569 4.232298794
45.0334912 0.8058736857
53.00219107 19.14007773
53.99744004 1.048905339
55.01784114 2.862381483
57.0334912 1.02024153
65.00219107 4.791209164
68.0130901 4.635207746
68.99710569 1.793187524
69.99235466 0.966905643
70.02874017 0.8254241211
74.02365479 0.8163410263
80.99710569 1.333757644
83.01275576 6.246086999
96.00800472 6.036748933
96.99202031 1.916790399
100.0393049 1.231170462
107.0127558 1.418728304
112.0393049 1.142402944
114.0549549 3.020442301
125.0233204 1.102756615
139.997834 1.220106833

Name: +ve in-silico MS/MS by CFM-ID for QBQITRIJXNGARC-UHFFFAOYSA-N
ID: QBQITRIJXNGARC-UHFFFAOYSA-N
Comment: Energy0
Num peaks: 6
68.02432348 0.0590704883
123.9963945 0.0490283055
126.0120445 0.4186579511
141.0229436 0.5376401605
151.0072935 0.07884776675
168.0338426 98.78473865

Name: +ve in-silico MS/MS by CFM-ID for QBQITRIJXNGARC-UHFFFAOYSA-N
ID: QBQITRIJXNGARC-UHFFFAOYSA-N
Comment: Energy1
Num peaks: 6
82.03997355 2.686300985
123.9963945 0.3346138455
126.0120445 0.6798182562
133.9807444 0.3597321707
151.0072935 2.310901137
168.0338426 92.06923243

Name: +ve in-silico MS/MS by CFM-ID for QBQITRIJXNGARC-UHFFFAOYSA-N
ID: QBQITRIJXNGARC-UHFFFAOYSA-N
Comment: Energy2
Num peaks: 10
40.01817548 25.43654447
52.01817548 2.121215715
57.04472458 23.73104462
68.02432348 3.584195615
71.99024648 2.119485995
82.03997355 3.253680864
94.03997355 7.369052425
99.00114552 2.382206924
126.0120445 3.634230976
141.0229436 6.813096398

Name: +ve in-silico MS/MS by CFM-ID for GDJHRXTXBJAERL-UHFFFAOYSA-N
ID: GDJHRXTXBJAERL-UHFFFAOYSA-N
Comment: Energy0
Num peaks: 6
101.0345538 3.182826763
111.0189038 3.965232041
112.0029193 2.74419438
128.0454529 3.000445354
129.0294684 42.28551287
146.0560175 36.49229129

Name: +ve in-silico MS/MS by CFM-ID for GDJHRXTXBJAERL-UHFFFAOYSA-N
ID: GDJHRXTXBJAERL-UHFFFAOYSA-N
Comment: Energy1
Num peaks: 13
44.0130901 2.319994642
56.99710569 2.88737455
58.02874017 2.157264527
72.00800472 2.85929323
74.02365479 3.568716172
86.02365479 7.602294503
101.0345538 7.072537476
103.0502039 6.284363505
111.0189038 6.789170663
112.0029193 6.381037107
128.0454529 3.510532075
129.0294684 22.4609236
146.0560175 6.284847526

Name: +ve in-silico MS/MS by CFM-ID for GDJHRXTXBJAERL-UHFFFAOYSA-N
ID: GDJHRXTXBJAERL-UHFFFAOYSA-N
Comment: Energy2
Num peaks: 14
28.01817548 1.59532581
40.01817548 2.455414235
41.00219107 6.592791395
42.03382555 21.77335082
43.01784114 6.047242059
44.0130901 2.488474363
57.04472458 2.23335739
58.02874017 8.090660501
60.04439023 16.83175255
62.0600403 3.794630755
70.02874017 2.613906339
73.0396392 1.892672252
85.0396392 2.464322223
101.0345538 1.532271585

Name: +ve in-silico MS/MS by CFM-ID for WCZFMOFANINYIY-UHFFFAOYSA-N
ID: WCZFMOFANINYIY-UHFFFAOYSA-N
Comment: Energy0
Num peaks: 6
15.02292652 5.801133841
43.01784114 8.401572598
58.02874017 5.253625713
144.0323013 14.8305585
150.0661883 2.418423033
186.042866 51.54716331

Name: +ve in-silico MS/MS by CFM-ID for WCZFMOFANINYIY-UHFFFAOYSA-N
ID: WCZFMOFANINYIY-UHFFFAOYSA-N
Comment: Energy1
Num peaks: 6
58.02874017 2.726831919
108.0556236 2.500679171
142.0166513 2.687577767
144.0323013 64.8955579
168.0323013 4.650010816
186.042866 7.994237948

Name: +ve in-silico MS/MS by CFM-ID for WCZFMOFANINYIY-UHFFFAOYSA-N
ID: WCZFMOFANINYIY-UHFFFAOYSA-N
Comment: Energy2
Num peaks: 18
15.02292652 16.80198902
25.00727645 6.523448816
27.02292652 1.349416297
39.02292652 1.128388707
40.01817548 3.044470975
41.00219107 7.798460672
43.01784114 16.3655421
55.02907452 1.357435453
58.02874017 8.386641801
73.0396392 1.982392027
106.0399735 1.475691048
108.0556236 5.434920351
114.0105033 1.435924233
116.0261533 1.0632025
132.0556236 1.492780699
144.0323013 1.673928038
150.0661883 1.738303516
168.0323013 1.251014288

Name: +ve in-silico MS/MS by CFM-ID for TWUJRLNOQMUXKE-UHFFFAOYSA-N
ID: TWUJRLNOQMUXKE-UHFFFAOYSA-N
Comment: Energy0
Num peaks: 6
15.02292652 0.2120586838
34.9683041 0.1897550804
132.0556236 3.379951575
138.0105033 0.205747754
151.0057522 0.1681337337
168.0323013 95.40491886

Name: +ve in-silico MS/MS by CFM-ID for TWUJRLNOQMUXKE-UHFFFAOYSA-N
ID: TWUJRLNOQMUXKE-UHFFFAOYSA-N
Comment: Energy1
Num peaks: 6
34.9683041 0.4697470887
40.01817548 0.3611590266
108.0556236 0.2756750052
132.0556236 9.614215352
142.0166513 2.00942809
168.0323013 86.1840261

Name: +ve in-silico MS/MS by CFM-ID for TWUJRLNOQMUXKE-UHFFFAOYSA-N
ID: TWUJRLNOQMUXKE-UHFFFAOYSA-N
Comment: Energy2
Num peaks: 14
40.01817548 7.300772677
49.00727645 13.5738937
51.02292652 7.748119482
53.03857658 5.863832825
80.04947561 2.220202638
84.98395416 4.116851959
86.99960423 4.447115494
104.0494756 3.895264279
114.0105033 5.116310697
132.0556236 10.97453087
138.0105033 4.768098507
140.0261533 3.030946847
151.0057522 3.274002023
168.0323013 4.339960583

Name: +ve in-silico MS/MS by CFM-ID for QHDIORZOMVHNGS-UHFFFAOYSA-N
ID: QHDIORZOMVHNGS-UHFFFAOYSA-N
Comment: Energy0
Num peaks: 6
46.99499752 4.811002269
49.01064758 3.610704537
155.0385936 5.898070237
168.0338426 3.137622622
169.0178582 4.33313884
186.0444073 74.22766657

Name: +ve in-silico MS/MS by CFM-ID for QHDIORZOMVHNGS-UHFFFAOYSA-N
ID: QHDIORZOMVHNGS-UHFFFAOYSA-N
Comment: Energy1
Num peaks: 8
15.02292652 2.045850525
46.99499752 2.89505058
138.0410362 18.04310367
140.0566862 2.399127353
155.0385936 17.98841943
168.0338426 11.18932889
169.0178582 5.061798582
186.0444073 21.37149347

Name: +ve in-silico MS/MS by CFM-ID for QHDIORZOMVHNGS-UHFFFAOYSA-N
ID: QHDIORZOMVHNGS-UHFFFAOYSA-N
Comment: Energy2
Num peaks: 16
28.01817548 3.197602197
40.01817548 4.314596294
46.99499752 2.405315307
53.01342445 12.1725533
53.99744004 4.536514552
55.02907452 11.93932174
65.01342445 2.212407868
67.02907452 2.90579811
69.00833907 12.34633893
71.02398914 6.297437687
74.00589655 2.319037533
80.02432348 2.620956758
94.00358804 2.546577703
96.0192381 6.481116134
98.03488817 2.519707733
126.0120445 2.571430976

Name: +ve in-silico MS/MS by CFM-ID for ZBVCZYANRCUQOU-UHFFFAOYSA-N
ID: ZBVCZYANRCUQOU-UHFFFAOYSA-N
Comment: Energy0
Num peaks: 6
125.0233204 4.340923842
135.0076704 1.743594444
153.0182351 32.02791968
158.0447842 1.593743212
168.0291341 2.627467395
186.0396988 51.43612073

Name: +ve in-silico MS/MS by CFM-ID for ZBVCZYANRCUQOU-UHFFFAOYSA-N
ID: ZBVCZYANRCUQOU-UHFFFAOYSA-N
Comment: Energy1
Num peaks: 8
95.01275576 1.805390072
125.0233204 14.40589903
127.0389705 6.895203562
135.0076704 5.969766077
153.0182351 33.94326469
155.0338851 2.636300824
168.0291341 3.312714376
186.0396988 12.32794997

Name: +ve in-silico MS/MS by CFM-ID for ZBVCZYANRCUQOU-UHFFFAOYSA-N
ID: ZBVCZYANRCUQOU-UHFFFAOYSA-N
Comment: Energy2
Num peaks: 30
39.02292652 2.647674732
41.00219107 1.024727859
53.00219107 3.324259303
55.01784114 2.802732365
59.01275576 1.29307307
65.00219107 5.446264896
67.01784114 10.8587492
69.0334912 2.22371732
80.99710569 1.228663169
83.01275576 1.133373046
84.00800472 1.142629601
92.99710569 3.273499287
95.01275576 8.953881042
96.00800472 1.188904754
97.02840582 6.736339934
98.02365479 1.116013054
105.9923547 2.813247736
108.0080047 1.24025317
108.9920203 1.083548647
109.0284058 1.546695867
110.0236548 1.014815603
112.0393049 1.064376963
124.0029193 1.910068224
125.0233204 7.359586883
126.0185694 1.082407646
135.0076704 1.815886018
137.0233204 1.166029491
140.0342195 1.236981208
153.0182351 1.456257917
168.0291341 1.696851744

Name: +ve in-silico MS/MS by CFM-ID for AOOOVEFJANVAOL-UHFFFAOYSA-N
ID: AOOOVEFJANVAOL-UHFFFAOYSA-N
Comment: Energy0
Num peaks: 6
124.9901022 1.148368746
127.0057522 1.060470938
132.0556236 4.516372914
151.0057522 5.392506866
152.0010012 2.232607349
168.0323013 81.83815576

Name: +ve in-silico MS/MS by CFM-ID for AOOOVEFJANVAOL-UHFFFAOYSA-N
ID: AOOOVEFJANVAOL-UHFFFAOYSA-N
Comment: Energy1
Num peaks: 6
29.03857658 3.684135245
53.03857658 3.253529375
138.0105033 5.485677279
140.0261533 6.2110094
141.0214023 6.049217587
168.0323013 56.99877235

Name: +ve in-silico MS/MS by CFM-ID for AOOOVEFJANVAOL-UHFFFAOYSA-N
ID: AOOOVEFJANVAOL-UHFFFAOYSA-N
Comment: Energy2
Num peaks: 10
39.02292652 14.93939787
40.01817548 2.960644668
49.00727645 4.558197001
50.00252542 3.801472847
51.02292652 2.29233842
64.01817548 29.45863326
66.03382555 15.49160864
105.0447246 2.025978515
124.9901022 2.14416672
152.0010012 2.714307776

Name: +ve in-silico MS/MS by CFM-ID for PGQJBJDESGAJSO-UHFFFAOYSA-N
ID: PGQJBJDESGAJSO-UHFFFAOYSA-N
Comment: Energy0
Num peaks: 6
36.98395416 0.2421286847
107.0603746 0.2559548832
132.0556236 4.240433808
139.0057522 0.5979132177
141.0214023 7.613936231
168.0323013 86.19764068

Name: +ve in-silico MS/MS by CFM-ID for PGQJBJDESGAJSO-UHFFFAOYSA-N
ID: PGQJBJDESGAJSO-UHFFFAOYSA-N
Comment: Energy1
Num peaks: 6
127.0057522 6.528009562
132.0556236 2.130654147
140.0010012 1.529695753
141.0214023 13.47510749
142.0166513 12.91514142
168.0323013 57.43480289

Name: +ve in-silico MS/MS by CFM-ID for PGQJBJDESGAJSO-UHFFFAOYSA-N
ID: PGQJBJDESGAJSO-UHFFFAOYSA-N
Comment: Energy2
Num peaks: 8
78.03382555 9.443119438
80.04947561 3.54430508
105.0447246 18.30029599
107.0603746 2.335811655
126.0105033 3.762530214
132.0556236 33.08671285
141.0214023 8.645567662
168.0323013 2.251570717

Name: +ve in-silico MS/MS by CFM-ID for USZPJVWJDKNTDP-UHFFFAOYSA-N
ID: USZPJVWJDKNTDP-UHFFFAOYSA-N
Comment: Energy0
Num peaks: 6
41.03857658 0.5224674507
108.9606319 0.7656646399
110.9762819 1.304095499
115.0309044 6.139237075
134.9762819 4.880976185
151.0075821 84.9521679

Name: +ve in-silico MS/MS by CFM-ID for USZPJVWJDKNTDP-UHFFFAOYSA-N
ID: USZPJVWJDKNTDP-UHFFFAOYSA-N
Comment: Energy1
Num peaks: 6
41.03857658 2.659692353
67.05422664 4.28252775
108.9606319 2.383070567
110.9762819 3.683238257
134.9762819 3.294275475
151.0075821 78.05194409

Name: +ve in-silico MS/MS by CFM-ID for USZPJVWJDKNTDP-UHFFFAOYSA-N
ID: USZPJVWJDKNTDP-UHFFFAOYSA-N
Comment: Energy2
Num peaks: 8
39.02292652 6.908979912
41.03857658 5.988115895
55.05422664 13.8202822
79.05422664 9.798479211
94.94498181 5.37250325
98.99960423 12.6307557
115.0309044 18.85129745
134.9762819 9.577773851

Name: +ve in-silico MS/MS by CFM-ID for VTOQFOCYBTVOJZ-UHFFFAOYSA-N
ID: VTOQFOCYBTVOJZ-UHFFFAOYSA-N
Comment: Energy0
Num peaks: 6
15.02292652 0.2117750681
29.03857658 0.2810827638
71.08552677 0.9447172352
120.9647387 4.708808843
122.9803888 2.645392324
151.0116889 90.38402225

Name: +ve in-silico MS/MS by CFM-ID for VTOQFOCYBTVOJZ-UHFFFAOYSA-N
ID: VTOQFOCYBTVOJZ-UHFFFAOYSA-N
Comment: Energy1
Num peaks: 6
29.03857658 0.4258076299
71.08552677 2.285675349
120.9647387 1.249512473
122.9803888 0.7549475601
134.9803888 0.6210964923
151.0116889 93.51142133

Name: +ve in-silico MS/MS by CFM-ID for VTOQFOCYBTVOJZ-UHFFFAOYSA-N
ID: VTOQFOCYBTVOJZ-UHFFFAOYSA-N
Comment: Energy2
Num peaks: 10
15.02292652 4.650302477
29.03857658 5.480251416
41.03857658 13.08305193
43.05422664 5.012958092
55.05422664 3.414182661
71.08552677 9.250703336
104.9334386 3.673377842
120.9647387 26.88809105
122.9803888 5.828169838
151.0116889 4.975730098

Name: +ve in-silico MS/MS by CFM-ID for IEXRKQFZXJSHOB-UHFFFAOYSA-N
ID: IEXRKQFZXJSHOB-UHFFFAOYSA-N
Comment: Energy0
Num peaks: 6
121.0284058 2.707343545
122.0236548 1.11203581
124.0393049 1.188508404
140.0342195 53.30836645
150.0185694 1.279580312
168.0291341 37.57936357

Name: +ve in-silico MS/MS by CFM-ID for IEXRKQFZXJSHOB-UHFFFAOYSA-N
ID: IEXRKQFZXJSHOB-UHFFFAOYSA-N
Comment: Energy1
Num peaks: 6
29.00219107 4.487130261
121.0284058 13.5142163
122.0236548 6.002799778
140.0342195 29.65363442
150.0185694 23.91333089
168.0291341 17.3722363

Name: +ve in-silico MS/MS by CFM-ID for IEXRKQFZXJSHOB-UHFFFAOYSA-N
ID: IEXRKQFZXJSHOB-UHFFFAOYSA-N
Comment: Energy2
Num peaks: 7
29.00219107 3.101013296
63.02292652 3.567604695
110.0236548 7.119713244
112.0393049 9.217164198
122.0236548 41.24775672
124.0393049 4.994798136
140.0342195 13.0307573

Name: +ve in-silico MS/MS by CFM-ID for JRTSRLOKRPPONT-UHFFFAOYSA-N
ID: JRTSRLOKRPPONT-UHFFFAOYSA-N
Comment: Energy0
Num peaks: 6
110.0236548 1.366146647
112.0393049 1.09270135
138.0185694 1.592669015
140.0342195 2.733918475
150.0185694 2.306359174
168.0291341 86.4902561

Name: +ve in-silico MS/MS by CFM-ID for JRTSRLOKRPPONT-UHFFFAOYSA-N
ID: JRTSRLOKRPPONT-UHFFFAOYSA-N
Comment: Energy1
Num peaks: 6
112.0029193 2.287328135
122.0236548 2.326360018
138.0185694 1.814053036
140.0342195 6.398437578
150.0185694 35.05747204
168.0291341 32.22243093

Name: +ve in-silico MS/MS by CFM-ID for JRTSRLOKRPPONT-UHFFFAOYSA-N
ID: JRTSRLOKRPPONT-UHFFFAOYSA-N
Comment: Energy2
Num peaks: 20
25.00727645 2.869299385
27.02292652 2.625131281
39.02292652 4.693972698
41.00219107 4.993511914
53.00219107 9.731728021
55.01784114 3.252134758
57.0334912 1.997490398
65.03857658 3.238493975
68.0130901 1.984163608
77.00219107 4.93211455
79.01784114 1.682203297
92.0130901 2.767234423
94.02874017 2.358526916
95.01275576 1.876611971
98.02365479 2.842673816
110.0236548 17.41992419
112.0393049 6.305689915
122.0236548 2.180001699
138.0185694 1.73624285
140.0342195 1.999489469

Name: +ve in-silico MS/MS by CFM-ID for SNWQAKNKGGOVMO-UHFFFAOYSA-N
ID: SNWQAKNKGGOVMO-UHFFFAOYSA-N
Comment: Energy0
Num peaks: 6
15.02292652 0.05048715861
44.99710569 0.1407956008
45.99235466 0.2626729608
124.0393049 0.2531053234
140.0342195 1.890374303
168.0291341 97.24875968

Name: +ve in-silico MS/MS by CFM-ID for SNWQAKNKGGOVMO-UHFFFAOYSA-N
ID: SNWQAKNKGGOVMO-UHFFFAOYSA-N
Comment: Energy1
Num peaks: 6
95.01275576 0.2971064286
97.02840582 0.5864200065
122.0236548 0.6395399482
124.0393049 0.7054086336
140.0342195 2.115502647
168.0291341 94.9875799

Name: +ve in-silico MS/MS by CFM-ID for SNWQAKNKGGOVMO-UHFFFAOYSA-N
ID: SNWQAKNKGGOVMO-UHFFFAOYSA-N
Comment: Energy2
Num peaks: 9
72.00800472 3.624383758
96.00800472 3.950521241
98.02365479 7.275724639
110.0236548 2.850013974
112.0393049 5.186578181
122.0236548 10.60048339
124.0393049 16.06271797
140.0342195 20.53561676
168.0291341 10.52351426

Name: +ve in-silico MS/MS by CFM-ID for BLGVDCMNIAOLHA-UHFFFAOYSA-N
ID: BLGVDCMNIAOLHA-UHFFFAOYSA-N
Comment: Energy0
Num peaks: 6
43.05422664 0.914323638
45.06987671 1.080014739
106.9490886 1.959801012
108.9647387 2.281621726
134.9803888 4.197186782
151.0116889 87.9224545

Name: +ve in-silico MS/MS by CFM-ID for BLGVDCMNIAOLHA-UHFFFAOYSA-N
ID: BLGVDCMNIAOLHA-UHFFFAOYSA-N
Comment: Energy1
Num peaks: 6
43.05422664 2.123716168
45.06987671 5.975026325
71.08552677 2.04053368
108.9647387 0.6190042692
134.9803888 1.717370954
151.0116889 86.10219575

Name: +ve in-silico MS/MS by CFM-ID for BLGVDCMNIAOLHA-UHFFFAOYSA-N
ID: BLGVDCMNIAOLHA-UHFFFAOYSA-N
Comment: Energy2
Num peaks: 6
41.03857658 7.906607914
43.05422664 3.151946396
55.05422664 28.73147238
71.08552677 3.237195403
118.9490886 13.76684293
134.9803888 29.20492863

Name: +ve in-silico MS/MS by CFM-ID for SEVAYKDUQQGCNA-UHFFFAOYSA-N
ID: SEVAYKDUQQGCNA-UHFFFAOYSA-N
Comment: Energy0
Num peaks: 6
19.01784114 0.7378908319
102.0185694 0.4966157304
139.0389705 5.980247037
156.0291341 0.929665873
168.0291341 5.415313148
186.0396988 83.07545778

Name: +ve in-silico MS/MS by CFM-ID for SEVAYKDUQQGCNA-UHFFFAOYSA-N
ID: SEVAYKDUQQGCNA-UHFFFAOYSA-N
Comment: Energy1
Num peaks: 6
39.02292652 5.87818357
79.01784114 10.72515005
81.0334912 4.842933519
139.0389705 10.76203321
168.0291341 23.94173056
186.0396988 23.94461035

Name: +ve in-silico MS/MS by CFM-ID for SEVAYKDUQQGCNA-UHFFFAOYSA-N
ID: SEVAYKDUQQGCNA-UHFFFAOYSA-N
Comment: Energy2
Num peaks: 22
15.02292652 2.79517504
25.00727645 4.135436406
39.02292652 1.811574997
45.99235466 4.199119128
48.00800472 1.959442841
55.01784114 5.888275158
57.0334912 6.362527116
69.0334912 1.71937558
72.00800472 5.64545965
74.02365479 2.261459755
79.01784114 2.185484773
81.0334912 2.747147194
84.00800472 4.580501235
85.02840582 2.33844035
102.0185694 6.045087135
110.0236548 1.655381541
138.0185694 8.575637281
140.0342195 4.172012978
150.0185694 1.662129005
156.0291341 1.362805457
168.0291341 7.264386443
186.0396988 1.290711557

Name: +ve in-silico MS/MS by CFM-ID for XLYPHUGUKGMURE-UHFFFAOYSA-N
ID: XLYPHUGUKGMURE-UHFFFAOYSA-N
Comment: Energy0
Num peaks: 6
19.01784114 0.7674046031
45.99235466 0.2448252345
121.0284058 4.996118099
140.0342195 1.745000707
150.0185694 2.368976736
168.0291341 88.69805197

Name: +ve in-silico MS/MS by CFM-ID for XLYPHUGUKGMURE-UHFFFAOYSA-N
ID: XLYPHUGUKGMURE-UHFFFAOYSA-N
Comment: Energy1
Num peaks: 6
93.0334912 0.7999265446
121.0284058 18.66100912
122.0236548 2.668947164
140.0342195 5.725268188
150.0185694 34.67200667
168.0291341 31.10911225

Name: +ve in-silico MS/MS by CFM-ID for XLYPHUGUKGMURE-UHFFFAOYSA-N
ID: XLYPHUGUKGMURE-UHFFFAOYSA-N
Comment: Energy2
Num peaks: 18
19.01784114 1.399236136
39.02292652 1.473927499
41.00219107 2.440546102
53.00219107 7.47055963
55.01784114 3.400867297
67.01784114 5.990926789
77.00219107 2.132733734
79.01784114 2.046596175
93.0334912 5.279350433
95.01275576 4.429119269
110.0236548 4.632006724
112.0029193 1.473016649
121.0284058 6.866914871
122.0236548 11.98680401
124.0029193 2.604889861
140.0342195 7.155084331
150.0185694 4.703065783
168.0291341 4.607529592

Name: +ve in-silico MS/MS by CFM-ID for LQJZZLRZEPKRRQ-UHFFFAOYSA-N
ID: LQJZZLRZEPKRRQ-UHFFFAOYSA-N
Comment: Energy0
Num peaks: 6
34.99499752 0.5494366676
109.0508726 1.707597162
124.0617716 0.1706515126
134.0461215 1.540991244
151.0072935 4.999632929
168.0338426 90.63969725

Name: +ve in-silico MS/MS by CFM-ID for LQJZZLRZEPKRRQ-UHFFFAOYSA-N
ID: LQJZZLRZEPKRRQ-UHFFFAOYSA-N
Comment: Energy1
Num peaks: 6
82.03997355 2.548216985
123.9963945 2.588449553
126.0120445 3.935759188
134.0461215 15.39005312
151.0072935 12.10130335
168.0338426 57.42714186

Name: +ve in-silico MS/MS by CFM-ID for LQJZZLRZEPKRRQ-UHFFFAOYSA-N
ID: LQJZZLRZEPKRRQ-UHFFFAOYSA-N
Comment: Energy2
Num peaks: 17
26.00252542 3.914410364
42.03382555 2.299009333
43.02907452 10.14001858
44.97934745 3.84203156
45.04472458 7.332537921
53.01342445 4.406582496
55.02907452 6.951710488
57.04472458 2.995215661
82.03997355 6.007072943
92.02432348 3.569858278
99.00114552 2.27638038
107.0352225 5.096057369
109.0508726 4.351292534
123.9963945 4.150132438
124.0617716 2.150853605
134.0461215 2.643176134
151.0072935 8.673303875

Name: +ve in-silico MS/MS by CFM-ID for PTVFUHTYJLKEDZ-UHFFFAOYSA-N
ID: PTVFUHTYJLKEDZ-UHFFFAOYSA-N
Comment: Energy0
Num peaks: 6
19.01784114 0.7741029033
45.99235466 0.2465410263
121.0284058 5.050950361
140.0342195 0.9102274575
150.0185694 2.41492469
168.0291341 89.74179778

Name: +ve in-silico MS/MS by CFM-ID for PTVFUHTYJLKEDZ-UHFFFAOYSA-N
ID: PTVFUHTYJLKEDZ-UHFFFAOYSA-N
Comment: Energy1
Num peaks: 6
93.0334912 2.038738899
121.0284058 16.18397688
138.0185694 1.409797192
140.0342195 5.614391474
150.0185694 34.9719644
168.0291341 30.11003947

Name: +ve in-silico MS/MS by CFM-ID for PTVFUHTYJLKEDZ-UHFFFAOYSA-N
ID: PTVFUHTYJLKEDZ-UHFFFAOYSA-N
Comment: Energy2
Num peaks: 21
53.00219107 1.719411874
55.01784114 2.491700024
65.00219107 2.786189023
67.01784114 8.860505427
69.0334912 1.772408274
72.00800472 3.784711706
79.01784114 3.411076264
89.00219107 2.769383893
91.01784114 3.299927591
93.0334912 5.716390264
96.00800472 2.402420247
105.9923547 2.003169724
108.0080047 1.515704654
121.0284058 6.063139211
122.0236548 7.796171184
124.0029193 1.426777824
126.0185694 2.287947132
138.0185694 2.170933295
140.0342195 7.784744836
150.0185694 5.353750534
168.0291341 4.650019501

Name: +ve in-silico MS/MS by CFM-ID for NUGOTBXFVWXVTE-UHFFFAOYSA-N
ID: NUGOTBXFVWXVTE-UHFFFAOYSA-N
Comment: Energy0
Num peaks: 6
19.01784114 0.7905969115
45.99235466 0.1484305018
121.0284058 2.157793262
140.0342195 0.9360024371
150.0185694 2.452609271
168.0291341 92.32084294

Name: +ve in-silico MS/MS by CFM-ID for NUGOTBXFVWXVTE-UHFFFAOYSA-N
ID: NUGOTBXFVWXVTE-UHFFFAOYSA-N
Comment: Energy1
Num peaks: 6
41.00219107 0.8075513148
121.0284058 8.953253546
122.0236548 1.334053287
140.0342195 2.373988898
150.0185694 39.71941314
168.0291341 37.16077315

Name: +ve in-silico MS/MS by CFM-ID for NUGOTBXFVWXVTE-UHFFFAOYSA-N
ID: NUGOTBXFVWXVTE-UHFFFAOYSA-N
Comment: Energy2
Num peaks: 28
19.01784114 1.424170157
25.00727645 3.39450846
29.00219107 3.36217542
39.02292652 3.599236598
41.00219107 2.90218275
45.99235466 2.530460066
49.00727645 2.113159981
51.02292652 3.137393598
65.00219107 2.503933656
67.01784114 3.498704069
68.99710569 1.284710856
72.00800472 1.507327953
77.00219107 2.663224836
77.99744004 2.37751279
79.01784114 3.686618032
80.0130901 1.542154296
84.00800472 1.303890175
92.99710569 1.306691273
93.99235466 1.584536741
95.01275576 3.618862959
96.00800472 5.459055097
112.0029193 5.755084964
114.0185694 2.875500138
121.0284058 1.530084535
122.0236548 4.079341299
140.0342195 2.144780827
150.0185694 4.15489024
168.0291341 4.747814541

Name: +ve in-silico MS/MS by CFM-ID for PDOCNPCPPLPXRV-UHFFFAOYSA-N
ID: PDOCNPCPPLPXRV-UHFFFAOYSA-N
Comment: Energy0
Num peaks: 6
34.9683041 0.1856964033
36.98395416 0.1816647958
132.0556236 1.032718416
141.0214023 0.2094121228
152.0010012 0.05134817357
168.0323013 98.16942833

Name: +ve in-silico MS/MS by CFM-ID for PDOCNPCPPLPXRV-UHFFFAOYSA-N
ID: PDOCNPCPPLPXRV-UHFFFAOYSA-N
Comment: Energy1
Num peaks: 6
28.01817548 0.3733809188
106.0399735 0.5629294743
108.0556236 0.5181554248
132.0556236 2.312138272
141.0214023 5.78607843
168.0323013 88.52108837

Name: +ve in-silico MS/MS by CFM-ID for PDOCNPCPPLPXRV-UHFFFAOYSA-N
ID: PDOCNPCPPLPXRV-UHFFFAOYSA-N
Comment: Energy2
Num peaks: 9
49.00727645 2.841125417
51.02292652 5.005388193
111.9948532 3.894063394
114.0105033 5.852292372
118.0399735 6.290060437
132.0556236 26.60047431
141.0214023 15.34826119
152.0010012 2.938362958
168.0323013 11.62752839

Name: +ve in-silico MS/MS by CFM-ID for AFBRUNQKLYJRCA-UHFFFAOYSA-N
ID: AFBRUNQKLYJRCA-UHFFFAOYSA-N
Comment: Energy0
Num peaks: 6
15.02292652 0.6731758317
107.0603746 2.53757917
132.0556236 2.689918655
139.0057522 2.918504644
141.0214023 2.49776787
168.0323013 88.09439676

Name: +ve in-silico MS/MS by CFM-ID for AFBRUNQKLYJRCA-UHFFFAOYSA-N
ID: AFBRUNQKLYJRCA-UHFFFAOYSA-N
Comment: Energy1
Num peaks: 6
15.02292652 0.4784831632
105.0447246 0.4410525251
107.0603746 2.08699024
132.0556236 1.492138635
141.0214023 1.960081834
168.0323013 92.17484064

Name: +ve in-silico MS/MS by CFM-ID for AFBRUNQKLYJRCA-UHFFFAOYSA-N
ID: AFBRUNQKLYJRCA-UHFFFAOYSA-N
Comment: Energy2
Num peaks: 14
50.00252542 2.437818849
52.01817548 3.570466787
54.03382555 5.727321901
66.03382555 3.805832704
76.01817548 2.956735563
78.03382555 10.18483732
80.04947561 6.553115255
105.0447246 14.11723947
107.0603746 3.4906438
111.9948532 6.621570004
114.0105033 4.074908179
132.0556236 5.205630202
139.0057522 5.875603401
141.0214023 6.770467311

Name: +ve in-silico MS/MS by CFM-ID for GRCNBRDIKVKQFM-UHFFFAOYSA-N
ID: GRCNBRDIKVKQFM-UHFFFAOYSA-N
Comment: Energy0
Num peaks: 6
47.04914126 4.21356205
93.99572579 6.854490204
96.01137585 11.56242633
121.9906404 13.87558032
140.0012051 6.24387113
168.0325052 42.4498582

Name: +ve in-silico MS/MS by CFM-ID for GRCNBRDIKVKQFM-UHFFFAOYSA-N
ID: GRCNBRDIKVKQFM-UHFFFAOYSA-N
Comment: Energy1
Num peaks: 14
44.0130901 4.120836737
46.02874017 1.374435917
47.01275576 3.309025541
47.04914126 14.45999478
62.02365479 6.281956757
73.02840582 6.505368967
78.98482676 8.790732966
90.05495492 4.489330174
93.99572579 3.738115706
96.01137585 6.502162856
103.9800757 1.909192887
121.9906404 10.1282692
140.0012051 4.524082063
168.0325052 4.833606084

Name: +ve in-silico MS/MS by CFM-ID for GRCNBRDIKVKQFM-UHFFFAOYSA-N
ID: GRCNBRDIKVKQFM-UHFFFAOYSA-N
Comment: Energy2
Num peaks: 18
15.02292652 3.216528917
29.00219107 2.684440565
29.03857658 3.975166984
44.0130901 4.349105003
44.99710569 1.830409081
45.0334912 1.28418835
47.04914126 4.260320395
73.02840582 1.720419693
78.00081117 1.269757644
79.98007572 1.617585764
93.99572579 19.90051785
96.01137585 15.40530971
100.042676 1.378427825
105.9593403 1.256745134
105.9957258 3.13243848
108.0113759 2.523088114
121.9906404 9.574761584
124.0062905 1.428738409

Name: +ve in-silico MS/MS by CFM-ID for MUPOENNBNNSJQP-UHFFFAOYSA-N
ID: MUPOENNBNNSJQP-UHFFFAOYSA-N
Comment: Energy0
Num peaks: 6
39.02292652 0.3841166118
48.98395416 0.1781626865
132.0556236 7.790365541
139.0057522 0.2052657025
141.0214023 0.402312923
168.0323013 90.69866863

Name: +ve in-silico MS/MS by CFM-ID for MUPOENNBNNSJQP-UHFFFAOYSA-N
ID: MUPOENNBNNSJQP-UHFFFAOYSA-N
Comment: Energy1
Num peaks: 6
34.9683041 1.085287966
132.0556236 18.28974171
139.0057522 0.8763710284
141.0214023 1.287765218
152.0010012 0.5536834732
168.0323013 75.73092336

Name: +ve in-silico MS/MS by CFM-ID for MUPOENNBNNSJQP-UHFFFAOYSA-N
ID: MUPOENNBNNSJQP-UHFFFAOYSA-N
Comment: Energy2
Num peaks: 12
39.02292652 4.94181059
48.98395416 3.014665146
54.03382555 3.551905195
105.0447246 13.96144998
106.0399735 5.332927107
112.9901022 4.58618895
115.0057522 6.191349366
132.0556236 21.85784979
139.0057522 6.753704386
141.0214023 3.70971755
152.0010012 3.793950343
168.0323013 2.939087678

Name: +ve in-silico MS/MS by CFM-ID for CNFWHALGFWYNCH-UHFFFAOYSA-N
ID: CNFWHALGFWYNCH-UHFFFAOYSA-N
Comment: Energy0
Num peaks: 6
57.04472458 0.03145870637
82.03997355 0.02088297243
99.00114552 0.08955206554
126.0120445 0.07931840556
141.0229436 0.04521647521
168.0338426 99.63256259

Name: +ve in-silico MS/MS by CFM-ID for CNFWHALGFWYNCH-UHFFFAOYSA-N
ID: CNFWHALGFWYNCH-UHFFFAOYSA-N
Comment: Energy1
Num peaks: 6
82.03997355 4.91215515
99.00114552 4.485985557
126.0120445 7.839314371
141.0229436 3.943652075
151.0072935 1.086019113
168.0338426 75.58110076

Name: +ve in-silico MS/MS by CFM-ID for CNFWHALGFWYNCH-UHFFFAOYSA-N
ID: CNFWHALGFWYNCH-UHFFFAOYSA-N
Comment: Energy2
Num peaks: 6
40.01817548 16.97889173
57.04472458 23.26948392
81.97459642 7.95039489
82.03997355 3.620509835
99.00114552 23.76760555
168.0338426 4.893095556

Name: +ve in-silico MS/MS by CFM-ID for IMYRPCPDMYXOIC-UHFFFAOYSA-N
ID: IMYRPCPDMYXOIC-UHFFFAOYSA-N
Comment: Energy0
Num peaks: 6
74.0400538 0.34725094
99.03530277 0.8974456325
101.0509528 4.360630724
126.0462018 5.825157549
129.025881 4.927948475
146.0524301 80.82154311

Name: +ve in-silico MS/MS by CFM-ID for IMYRPCPDMYXOIC-UHFFFAOYSA-N
ID: IMYRPCPDMYXOIC-UHFFFAOYSA-N
Comment: Energy1
Num peaks: 6
74.0400538 1.724122672
84.02440374 2.510142953
101.0509528 17.97196331
126.0462018 5.682745208
129.025881 13.91185567
146.0524301 46.04670858

Name: +ve in-silico MS/MS by CFM-ID for IMYRPCPDMYXOIC-UHFFFAOYSA-N
ID: IMYRPCPDMYXOIC-UHFFFAOYSA-N
Comment: Energy2
Num peaks: 17
46.00875367 4.199376212
48.02440374 2.429774139
52.01817548 2.858439893
54.03382555 9.875794045
56.04947561 2.934771103
57.0135047 2.197728126
70.00875367 3.593290711
72.02440374 16.15644558
74.0400538 4.009628661
81.04472458 5.627795153
84.02440374 4.716390748
85.0196527 2.549714434
99.03530277 5.159786573
101.0509528 5.664507475
106.0399735 2.935980263
126.0462018 3.68474477
129.025881 3.59041565

Name: +ve in-silico MS/MS by CFM-ID for IHFRMUGEILMHNU-UHFFFAOYSA-N
ID: IHFRMUGEILMHNU-UHFFFAOYSA-N
Comment: Energy0
Num peaks: 6
19.01784114 0.7685124076
95.01275576 0.3094901108
121.0284058 5.021159472
140.0342195 1.159274288
150.0185694 2.38375697
168.0291341 88.87052679

Name: +ve in-silico MS/MS by CFM-ID for IHFRMUGEILMHNU-UHFFFAOYSA-N
ID: IHFRMUGEILMHNU-UHFFFAOYSA-N
Comment: Energy1
Num peaks: 6
121.0284058 19.10785446
122.0236548 1.766513898
138.0185694 1.201462799
140.0342195 3.22425419
150.0185694 35.49640109
168.0291341 31.61257886

Name: +ve in-silico MS/MS by CFM-ID for IHFRMUGEILMHNU-UHFFFAOYSA-N
ID: IHFRMUGEILMHNU-UHFFFAOYSA-N
Comment: Energy2
Num peaks: 25
29.00219107 2.413181229
41.00219107 11.74291742
43.01784114 2.79625298
49.00727645 1.426096341
51.02292652 1.520754042
53.00219107 6.082244212
55.01784114 2.371983039
65.00219107 1.389565227
67.01784114 2.391323059
77.00219107 4.382653491
79.01784114 1.917639606
89.00219107 1.546864505
91.01784114 1.256603292
92.99710569 2.462148632
93.0334912 1.817314858
95.01275576 6.819342244
97.02840582 1.491165589
98.02365479 1.503618333
110.0236548 2.097617879
121.0284058 4.67010272
122.0236548 6.854727895
136.0029193 2.125800966
140.0342195 2.90328538
150.0185694 3.186347573
168.0291341 2.836058146

Name: +ve in-silico MS/MS by CFM-ID for GCGJAIHYYAKDOJ-UHFFFAOYSA-N
ID: GCGJAIHYYAKDOJ-UHFFFAOYSA-N
Comment: Energy0
Num peaks: 6
31.02907452 1.908676742
33.04472458 6.290516092
128.0261533 5.839018618
154.0054179 13.70677208
168.0323013 2.700059891
186.042866 65.0232576

Name: +ve in-silico MS/MS by CFM-ID for GCGJAIHYYAKDOJ-UHFFFAOYSA-N
ID: GCGJAIHYYAKDOJ-UHFFFAOYSA-N
Comment: Energy1
Num peaks: 6
33.04472458 3.061774651
59.02398914 3.702671055
128.0261533 5.673025783
154.0054179 55.57792065
158.036718 3.290355509
186.042866 14.43786039

Name: +ve in-silico MS/MS by CFM-ID for GCGJAIHYYAKDOJ-UHFFFAOYSA-N
ID: GCGJAIHYYAKDOJ-UHFFFAOYSA-N
Comment: Energy2
Num peaks: 27
31.02907452 6.292786742
33.04472458 7.609904929
39.02292652 2.893637061
49.00727645 2.180285173
51.02292652 5.112497597
53.03857658 5.923491288
54.00867342 0.931844368
56.02432348 1.86334949
57.00833907 0.9510724793
57.06987671 0.9709979524
66.03382555 1.323949576
73.97920313 1.086309331
74.03488817 1.180097929
84.98395416 1.001558003
96.98395416 2.509817461
98.99960423 4.749541497
99.9948532 1.471670156
101.0152543 3.943131778
113.0152543 1.452569165
128.0261533 9.540508598
130.0418034 1.101226808
132.0556236 1.363184763
138.0105033 1.419134205
150.0661883 1.721382511
154.0054179 8.393969821
168.0323013 2.450936558
186.042866 0.9531171531

Name: +ve in-silico MS/MS by CFM-ID for VIBQRVHXAMGUDU-UHFFFAOYSA-N
ID: VIBQRVHXAMGUDU-UHFFFAOYSA-N
Comment: Energy0
Num peaks: 6
31.02907452 1.879993431
33.04472458 6.175036119
59.02398914 3.36220191
128.0261533 7.416034721
154.0054179 13.44983484
186.042866 63.3767447

Name: +ve in-silico MS/MS by CFM-ID for VIBQRVHXAMGUDU-UHFFFAOYSA-N
ID: VIBQRVHXAMGUDU-UHFFFAOYSA-N
Comment: Energy1
Num peaks: 6
33.04472458 2.469117827
59.02398914 7.120589822
128.0261533 21.01718806
154.0054179 43.45436715
158.036718 2.580112616
186.042866 10.25771391

Name: +ve in-silico MS/MS by CFM-ID for VIBQRVHXAMGUDU-UHFFFAOYSA-N
ID: VIBQRVHXAMGUDU-UHFFFAOYSA-N
Comment: Energy2
Num peaks: 20
29.00219107 1.854939992
31.02907452 5.99106162
33.04472458 6.461662491
39.02292652 1.190028866
41.03857658 1.161723748
51.02292652 1.926182282
57.00833907 1.38530148
59.02398914 8.727209097
84.98395416 3.256863809
86.99960423 1.509061277
94.06512568 2.613222356
98.99960423 5.112260737
101.0152543 8.53827384
111.9948532 1.804186527
113.0152543 2.55395624
128.0261533 12.83728855
138.0105033 1.205336995
150.0661883 1.618791406
154.0054179 8.722132463
168.0323013 1.598234834

Name: +ve in-silico MS/MS by CFM-ID for OXFKGEPYTJGZOZ-UHFFFAOYSA-N
ID: OXFKGEPYTJGZOZ-UHFFFAOYSA-N
Comment: Energy0
Num peaks: 6
31.02907452 1.883876974
33.04472458 6.187837984
59.02398914 3.369227087
128.0261533 7.461293559
154.0054179 13.49306776
186.042866 63.55887254

Name: +ve in-silico MS/MS by CFM-ID for OXFKGEPYTJGZOZ-UHFFFAOYSA-N
ID: OXFKGEPYTJGZOZ-UHFFFAOYSA-N
Comment: Energy1
Num peaks: 6
33.04472458 2.502572302
59.02398914 7.217975667
128.0261533 22.03429843
154.0054179 45.70822793
158.036718 2.619537944
186.042866 10.482155

Name: +ve in-silico MS/MS by CFM-ID for OXFKGEPYTJGZOZ-UHFFFAOYSA-N
ID: OXFKGEPYTJGZOZ-UHFFFAOYSA-N
Comment: Energy2
Num peaks: 18
29.00219107 1.832051117
31.02907452 5.889682963
33.04472458 6.375830804
57.00833907 1.232420668
59.02398914 8.608722415
72.98395416 1.955470761
78.03382555 2.594554496
84.98395416 1.835326317
94.06512568 2.564433754
96.98395416 4.962055445
98.99960423 7.094866313
101.0152543 10.06535293
104.0130901 1.363096021
113.0152543 2.423695631
128.0261533 11.10116103
150.0661883 1.592721321
154.0054179 7.906160959
168.0323013 1.474337804

Name: +ve in-silico MS/MS by CFM-ID for OXFKGEPYTJGZOZ-UHFFFAOYSA-N
ID: OXFKGEPYTJGZOZ-UHFFFAOYSA-N
Comment: Energy0
Num peaks: 6
31.02907452 1.883876974
33.04472458 6.187837984
59.02398914 3.369227087
128.0261533 7.461293559
154.0054179 13.49306776
186.042866 63.55887254

Name: +ve in-silico MS/MS by CFM-ID for OXFKGEPYTJGZOZ-UHFFFAOYSA-N
ID: OXFKGEPYTJGZOZ-UHFFFAOYSA-N
Comment: Energy1
Num peaks: 6
33.04472458 2.502572302
59.02398914 7.217975667
128.0261533 22.03429843
154.0054179 45.70822793
158.036718 2.619537944
186.042866 10.482155

Name: +ve in-silico MS/MS by CFM-ID for OXFKGEPYTJGZOZ-UHFFFAOYSA-N
ID: OXFKGEPYTJGZOZ-UHFFFAOYSA-N
Comment: Energy2
Num peaks: 18
29.00219107 1.832051117
31.02907452 5.889682963
33.04472458 6.375830804
57.00833907 1.232420668
59.02398914 8.608722415
72.98395416 1.955470761
78.03382555 2.594554496
84.98395416 1.835326317
94.06512568 2.564433754
96.98395416 4.962055445
98.99960423 7.094866313
101.0152543 10.06535293
104.0130901 1.363096021
113.0152543 2.423695631
128.0261533 11.10116103
150.0661883 1.592721321
154.0054179 7.906160959
168.0323013 1.474337804

Name: +ve in-silico MS/MS by CFM-ID for OMPGKWICGUBROA-UHFFFAOYSA-N
ID: OMPGKWICGUBROA-UHFFFAOYSA-N
Comment: Energy0
Num peaks: 6
108.0113759 2.844858292
122.0270259 6.156484783
132.0113759 8.205304978
150.0219405 47.88685705
151.0059561 3.191781315
168.0325052 20.02624461

Name: +ve in-silico MS/MS by CFM-ID for OMPGKWICGUBROA-UHFFFAOYSA-N
ID: OMPGKWICGUBROA-UHFFFAOYSA-N
Comment: Energy1
Num peaks: 16
39.02292652 1.517906697
41.03857658 4.412607199
43.05422664 2.520893314
69.0334912 3.231071666
71.04914126 2.024388364
85.02840582 2.128602238
87.04405588 7.546400196
90.00081117 1.660070172
93.99572579 3.392921619
96.01137585 5.613857053
108.0113759 13.93547427
122.0270259 10.44083811
132.0113759 4.778963556
150.0219405 11.66054306
151.0059561 1.753378662
168.0325052 4.871940153

Name: +ve in-silico MS/MS by CFM-ID for OMPGKWICGUBROA-UHFFFAOYSA-N
ID: OMPGKWICGUBROA-UHFFFAOYSA-N
Comment: Energy2
Num peaks: 16
15.02292652 1.454584426
25.00727645 3.34827655
27.02292652 6.4600545
29.03857658 8.471891693
39.02292652 1.934294025
41.03857658 14.48539422
43.05422664 14.5482377
65.00219107 1.558217641
68.99710569 2.035060751
69.0334912 1.512087726
71.04914126 5.959167033
87.04405588 1.332570029
93.99572579 1.537829086
105.9957258 6.591367187
108.0113759 6.17437843
122.0270259 2.817045891

Name: +ve in-silico MS/MS by CFM-ID for SEELALQWTFWSMS-UHFFFAOYSA-N
ID: SEELALQWTFWSMS-UHFFFAOYSA-N
Comment: Energy0
Num peaks: 6
34.9683041 3.542995893
53.03857658 3.133753741
55.05422664 16.68955653
57.06987671 5.904557142
110.9761055 3.944216117
151.0074056 49.62682915

Name: +ve in-silico MS/MS by CFM-ID for SEELALQWTFWSMS-UHFFFAOYSA-N
ID: SEELALQWTFWSMS-UHFFFAOYSA-N
Comment: Energy1
Num peaks: 9
34.9683041 6.294795518
41.03857658 3.138314064
51.02292652 9.053731212
53.03857658 4.921514263
55.05422664 14.59225826
57.06987671 9.31832418
132.996841 6.490109587
134.9761055 9.376644463
151.0074056 19.21544811

Name: +ve in-silico MS/MS by CFM-ID for SEELALQWTFWSMS-UHFFFAOYSA-N
ID: SEELALQWTFWSMS-UHFFFAOYSA-N
Comment: Energy2
Num peaks: 10
15.02292652 2.08769018
34.9683041 4.049068806
39.02292652 10.70624561
41.03857658 5.003461032
51.02292652 5.170390612
53.03857658 8.945139921
55.05422664 28.30298973
57.06987671 9.277666147
69.06987671 3.093321793
110.9761055 5.078623834

Name: +ve in-silico MS/MS by CFM-ID for SJFYEHDTFWHIBF-UHFFFAOYSA-N
ID: SJFYEHDTFWHIBF-UHFFFAOYSA-N
Comment: Energy0
Num peaks: 6
31.02907452 0.3363469659
103.0057522 0.1755275389
132.0556236 1.080793605
138.0105033 0.6159255918
141.0214023 0.9837068022
168.0323013 95.37806643

Name: +ve in-silico MS/MS by CFM-ID for SJFYEHDTFWHIBF-UHFFFAOYSA-N
ID: SJFYEHDTFWHIBF-UHFFFAOYSA-N
Comment: Energy1
Num peaks: 10
49.00727645 3.808734153
64.01817548 2.278128596
66.03382555 4.662393222
76.01817548 6.175756964
78.03382555 1.678171397
80.04947561 4.355896757
138.0105033 2.124754173
139.0057522 2.758399436
141.0214023 4.947154342
168.0323013 48.13324849

Name: +ve in-silico MS/MS by CFM-ID for SJFYEHDTFWHIBF-UHFFFAOYSA-N
ID: SJFYEHDTFWHIBF-UHFFFAOYSA-N
Comment: Energy2
Num peaks: 30
25.00727645 1.274977697
31.02907452 1.941373779
39.02292652 1.722677028
49.00727645 1.428978669
50.00252542 2.739867873
51.02292652 2.41129754
52.01817548 3.139487455
58.9683041 2.174245633
64.01817548 7.005611377
67.02907452 3.772547625
69.04472458 2.229405177
76.01817548 3.393426546
78.03382555 2.134165374
84.98395416 1.730702031
85.97920313 1.197989874
88.01817548 3.05388025
90.03382555 2.340553219
96.98395416 2.870640967
97.97920313 1.809511785
98.99960423 1.309329691
103.0057522 1.281151381
105.0447246 2.792314929
109.9792031 1.341958689
115.0057522 1.50332994
121.9792031 4.084649799
123.9948532 3.361579399
132.0556236 5.016860791
138.0105033 1.449853224
141.0214023 4.879870926
168.0323013 4.801922344

Name: +ve in-silico MS/MS by CFM-ID for PENBZGORQVBEGT-UHFFFAOYSA-N
ID: PENBZGORQVBEGT-UHFFFAOYSA-N
Comment: Energy0
Num peaks: 6
126.0105033 3.688142187
150.0661883 3.199287075
154.0054179 23.0460771
168.0323013 1.471878354
169.0163169 1.830262218
186.042866 60.53867778

Name: +ve in-silico MS/MS by CFM-ID for PENBZGORQVBEGT-UHFFFAOYSA-N
ID: PENBZGORQVBEGT-UHFFFAOYSA-N
Comment: Energy1
Num peaks: 6
126.0105033 7.311180157
154.0054179 40.19477141
156.0210679 2.526818693
168.0323013 6.221647801
169.0163169 3.17832641
186.042866 23.13890901

Name: +ve in-silico MS/MS by CFM-ID for PENBZGORQVBEGT-UHFFFAOYSA-N
ID: PENBZGORQVBEGT-UHFFFAOYSA-N
Comment: Energy2
Num peaks: 22
39.02292652 10.05430758
41.03857658 1.96325239
42.03382555 1.93451068
59.02398914 1.105108482
65.03857658 1.824804575
75.9948532 1.736974384
82.9683041 1.036402148
84.98395416 2.280403085
85.97920313 5.180061825
92.04947561 5.02192899
94.06512568 1.302768325
99.9948532 8.065606194
102.0105033 1.669207474
108.9839542 4.728577238
110.9996042 1.24961699
120.0443902 1.030760038
126.0105033 22.42130096
134.0348882 1.46989536
136.9788688 0.9151978957
150.0661883 1.119611625
151.0057522 1.244588869
154.0054179 3.547538072

Name: +ve in-silico MS/MS by CFM-ID for WYQRSBJBNGADDO-UHFFFAOYSA-N
ID: WYQRSBJBNGADDO-UHFFFAOYSA-N
Comment: Energy0
Num peaks: 6
34.99499752 1.178545872
109.0508726 0.6381020995
134.0461215 1.094362741
141.0229436 3.540821024
151.0072935 4.844663225
168.0338426 88.00335606

Name: +ve in-silico MS/MS by CFM-ID for WYQRSBJBNGADDO-UHFFFAOYSA-N
ID: WYQRSBJBNGADDO-UHFFFAOYSA-N
Comment: Energy1
Num peaks: 6
109.0508726 4.562359806
123.9963945 5.970125341
134.0461215 7.423114649
141.0229436 6.254365074
151.0072935 15.25227752
168.0338426 53.03749353

Name: +ve in-silico MS/MS by CFM-ID for WYQRSBJBNGADDO-UHFFFAOYSA-N
ID: WYQRSBJBNGADDO-UHFFFAOYSA-N
Comment: Energy2
Num peaks: 18
28.01817548 2.644529751
40.01817548 3.671226185
42.03382555 2.624280241
43.02907452 8.351825699
44.97934745 2.776453013
45.04472458 9.059672775
53.01342445 2.119057433
59.99024648 6.204397812
81.97459642 2.059466904
82.03997355 3.158935147
96.98549545 2.907058585
107.0352225 2.488549401
123.9963945 9.243113073
126.0120445 2.781829208
134.0461215 6.682890718
141.0229436 2.192937971
151.0072935 9.818105638
168.0338426 2.367419804

Name: +ve in-silico MS/MS by CFM-ID for VSEROABGEVRIRY-UHFFFAOYSA-N
ID: VSEROABGEVRIRY-UHFFFAOYSA-N
Comment: Energy0
Num peaks: 6
48.98395416 1.985102789
63.9948532 0.3838114335
132.0556236 3.662990209
138.0105033 1.403005136
140.0261533 2.954525403
168.0323013 89.16079764

Name: +ve in-silico MS/MS by CFM-ID for VSEROABGEVRIRY-UHFFFAOYSA-N
ID: VSEROABGEVRIRY-UHFFFAOYSA-N
Comment: Energy1
Num peaks: 6
51.02292652 2.055973554
79.05422664 1.963899894
132.0556236 2.571538875
140.0010012 1.254550921
142.0166513 2.458858014
168.0323013 85.5514274

Name: +ve in-silico MS/MS by CFM-ID for VSEROABGEVRIRY-UHFFFAOYSA-N
ID: VSEROABGEVRIRY-UHFFFAOYSA-N
Comment: Energy2
Num peaks: 10
28.01817548 3.867272639
48.98395416 3.764919459
61.97920313 2.692676544
63.02292652 3.189525759
63.9948532 6.211064036
79.05422664 13.84297201
104.0494756 16.4216773
132.0556236 9.13775793
138.0105033 9.806110505
140.0261533 13.742842

Name: +ve in-silico MS/MS by CFM-ID for PXLXWCDJSZKFSF-UHFFFAOYSA-N
ID: PXLXWCDJSZKFSF-UHFFFAOYSA-N
Comment: Energy0
Num peaks: 6
75.06652264 12.95521253
76.95141845 10.14840417
106.9732165 5.633214755
117.0229436 4.8991289
133.9841155 9.904688017
151.0106646 44.77487512

Name: +ve in-silico MS/MS by CFM-ID for PXLXWCDJSZKFSF-UHFFFAOYSA-N
ID: PXLXWCDJSZKFSF-UHFFFAOYSA-N
Comment: Energy1
Num peaks: 7
58.03997355 4.07709101
72.98549545 7.169598074
73.05087258 8.870718987
75.06652264 23.79159999
106.9732165 16.98455744
117.0229436 9.220472557
151.0106646 10.09170174

Name: +ve in-silico MS/MS by CFM-ID for PXLXWCDJSZKFSF-UHFFFAOYSA-N
ID: PXLXWCDJSZKFSF-UHFFFAOYSA-N
Comment: Energy2
Num peaks: 11
28.01817548 2.468367641
43.02907452 2.39841097
44.97934745 2.938154156
45.04472458 12.268022
58.03997355 12.97496725
72.98549545 4.762403424
75.06652264 5.596698876
76.95141845 29.18947122
99.99639448 3.642887522
117.0229436 3.014187978
133.9841155 2.772995644

Name: +ve in-silico MS/MS by CFM-ID for JHRFTUUPRRIVKE-UHFFFAOYSA-N
ID: JHRFTUUPRRIVKE-UHFFFAOYSA-N
Comment: Energy0
Num peaks: 6
26.00252542 0.06812967379
65.01342445 0.7640232044
102.0086734 3.204071677
114.0086734 0.008955243584
141.0195725 2.18756846
168.0304715 93.76725174

Name: +ve in-silico MS/MS by CFM-ID for JHRFTUUPRRIVKE-UHFFFAOYSA-N
ID: JHRFTUUPRRIVKE-UHFFFAOYSA-N
Comment: Energy1
Num peaks: 6
26.00252542 0.4648309042
65.01342445 6.198037618
102.0086734 2.617940692
114.0086734 2.658863207
141.0195725 56.36899645
168.0304715 31.69133113

Name: +ve in-silico MS/MS by CFM-ID for JHRFTUUPRRIVKE-UHFFFAOYSA-N
ID: JHRFTUUPRRIVKE-UHFFFAOYSA-N
Comment: Energy2
Num peaks: 6
26.00252542 1.44548883
65.01342445 26.80479559
102.0086734 35.60698635
114.0086734 8.071067639
141.0195725 18.82710718
168.0304715 9.244554417

Name: +ve in-silico MS/MS by CFM-ID for RBPIOQMWNCGZGP-UHFFFAOYSA-N
ID: RBPIOQMWNCGZGP-UHFFFAOYSA-N
Comment: Energy0
Num peaks: 6
97.05087258 1.007157798
107.0352225 0.9430305786
126.0120445 2.388882903
134.0461215 5.245534153
141.0229436 1.141471775
168.0338426 87.7312146

Name: +ve in-silico MS/MS by CFM-ID for RBPIOQMWNCGZGP-UHFFFAOYSA-N
ID: RBPIOQMWNCGZGP-UHFFFAOYSA-N
Comment: Energy1
Num peaks: 8
56.02432348 3.405053063
56.97934745 3.274970884
123.9963945 15.43690228
126.0120445 8.578884296
134.0461215 6.276887315
141.0229436 11.03328797
151.0072935 4.049763177
168.0338426 30.57283677

Name: +ve in-silico MS/MS by CFM-ID for RBPIOQMWNCGZGP-UHFFFAOYSA-N
ID: RBPIOQMWNCGZGP-UHFFFAOYSA-N
Comment: Energy2
Num peaks: 15
28.01817548 1.838842391
44.97934745 3.616833811
53.01342445 1.861999525
54.03382555 2.679488646
55.02907452 5.255823427
58.99499752 2.335890572
59.99024648 12.99754191
62.00589655 2.920188921
67.02907452 2.753515291
79.02907452 4.515359577
82.03997355 10.42976805
97.05087258 2.663850775
107.0352225 8.989960755
109.0508726 7.701705961
134.0461215 11.14515482

Name: +ve in-silico MS/MS by CFM-ID for YYOLVILSZOVWLS-UHFFFAOYSA-N
ID: YYOLVILSZOVWLS-UHFFFAOYSA-N
Comment: Energy0
Num peaks: 6
55.05422664 5.242880881
94.94498181 2.048183728
106.9449818 6.680869803
108.9606319 5.984944523
115.0309044 3.658701371
151.0075821 69.57097508

Name: +ve in-silico MS/MS by CFM-ID for YYOLVILSZOVWLS-UHFFFAOYSA-N
ID: YYOLVILSZOVWLS-UHFFFAOYSA-N
Comment: Energy1
Num peaks: 6
39.02292652 5.178136913
55.05422664 7.441611061
94.94498181 10.58379915
106.9449818 7.262910552
110.9762819 6.257142471
151.0075821 44.86755363

Name: +ve in-silico MS/MS by CFM-ID for YYOLVILSZOVWLS-UHFFFAOYSA-N
ID: YYOLVILSZOVWLS-UHFFFAOYSA-N
Comment: Energy2
Num peaks: 7
39.02292652 10.56717568
41.03857658 2.40489983
55.05422664 43.80021229
67.05422664 2.740278979
72.98395416 2.164250013
94.94498181 15.73668969
106.9449818 4.621172419

Name: +ve in-silico MS/MS by CFM-ID for LOWHAEXKCMFUMV-UHFFFAOYSA-N
ID: LOWHAEXKCMFUMV-UHFFFAOYSA-N
Comment: Energy0
Num peaks: 6
44.97934745 10.1583704
46.99499752 9.801665515
49.01064758 4.811837606
79.02121226 1.629210612
132.9953914 22.25884472
151.0059561 38.42861339

Name: +ve in-silico MS/MS by CFM-ID for LOWHAEXKCMFUMV-UHFFFAOYSA-N
ID: LOWHAEXKCMFUMV-UHFFFAOYSA-N
Comment: Energy1
Num peaks: 8
86.98991214 3.906376009
88.96917669 3.450027106
90.98482676 3.032637213
105.0004768 7.320179143
114.9848268 2.538111991
123.0110415 4.186110517
132.9953914 32.60908855
151.0059561 23.2636958

Name: +ve in-silico MS/MS by CFM-ID for LOWHAEXKCMFUMV-UHFFFAOYSA-N
ID: LOWHAEXKCMFUMV-UHFFFAOYSA-N
Comment: Energy2
Num peaks: 13
29.00219107 8.077490456
41.00219107 6.039630356
43.01784114 3.918072713
44.97934745 12.67824308
44.99710569 4.581320213
45.0334912 3.146577805
46.99499752 7.576374167
56.97934745 4.014541416
58.99499752 3.808151528
61.01064758 11.45953948
72.97426207 8.219801441
114.9848268 4.31470839
132.9953914 3.14378372

Name: +ve in-silico MS/MS by CFM-ID for PVABRRDKFJIOKJ-UHFFFAOYSA-N
ID: PVABRRDKFJIOKJ-UHFFFAOYSA-N
Comment: Energy0
Num peaks: 6
15.02292652 0.7106854676
70.00875367 1.08601418
99.03530277 1.616162331
101.0509528 10.95601589
126.0462018 6.877299008
146.0524301 74.79651263

Name: +ve in-silico MS/MS by CFM-ID for PVABRRDKFJIOKJ-UHFFFAOYSA-N
ID: PVABRRDKFJIOKJ-UHFFFAOYSA-N
Comment: Energy1
Num peaks: 6
70.00875367 5.452513767
84.02440374 5.363811528
99.03530277 3.107073915
101.0509528 29.3604678
126.0462018 7.231358909
146.0524301 38.42179572

Name: +ve in-silico MS/MS by CFM-ID for PVABRRDKFJIOKJ-UHFFFAOYSA-N
ID: PVABRRDKFJIOKJ-UHFFFAOYSA-N
Comment: Energy2
Num peaks: 16
15.02292652 2.381350182
40.01817548 3.706417234
46.00875367 5.376554123
48.02440374 8.492277215
54.03382555 4.243216724
56.04947561 1.906438279
60.02440374 5.528716991
70.00875367 18.10208141
72.02440374 2.861125531
81.04472458 5.782529581
84.02440374 3.186387283
85.0196527 3.484433467
99.03530277 3.068854186
101.0509528 7.783234395
106.0399735 1.890903027
126.0462018 3.08959574

Name: +ve in-silico MS/MS by CFM-ID for GVHWWQHUWZMTQV-UHFFFAOYSA-N
ID: GVHWWQHUWZMTQV-UHFFFAOYSA-N
Comment: Energy0
Num peaks: 6
74.00589655 6.271223132
83.03522252 4.728140616
113.0457872 5.647862987
141.0229436 2.588570488
158.0494927 44.30733052
186.0444073 21.20827868

Name: +ve in-silico MS/MS by CFM-ID for GVHWWQHUWZMTQV-UHFFFAOYSA-N
ID: GVHWWQHUWZMTQV-UHFFFAOYSA-N
Comment: Energy1
Num peaks: 9
74.00589655 28.61065162
83.03522252 7.472646126
85.05087258 3.029999816
113.0457872 6.386686379
127.0072935 4.128408333
129.0229436 4.121362006
131.0385936 2.685798188
155.0022081 2.514145281
158.0494927 22.97586614

Name: +ve in-silico MS/MS by CFM-ID for GVHWWQHUWZMTQV-UHFFFAOYSA-N
ID: GVHWWQHUWZMTQV-UHFFFAOYSA-N
Comment: Energy2
Num peaks: 14
15.02292652 2.627153908
43.02907452 5.136657194
44.97934745 1.99943471
55.02907452 4.279000313
59.99024648 1.645760852
71.99024648 3.511056905
74.00589655 6.984455308
83.02398914 1.783781157
83.03522252 21.34839874
85.05087258 2.239448676
87.00114552 3.629671689
89.01679558 22.09063743
91.03244564 2.074609885
131.0385936 1.380571194

Name: +ve in-silico MS/MS by CFM-ID for SNHZNCXEENCSMR-UHFFFAOYSA-N
ID: SNHZNCXEENCSMR-UHFFFAOYSA-N
Comment: Energy0
Num peaks: 6
109.0508726 0.7297577817
138.0120445 0.1316137216
140.0276946 0.1068609991
141.0229436 1.003270816
151.0072935 1.780798416
168.0338426 96.04933824

Name: +ve in-silico MS/MS by CFM-ID for SNHZNCXEENCSMR-UHFFFAOYSA-N
ID: SNHZNCXEENCSMR-UHFFFAOYSA-N
Comment: Energy1
Num peaks: 6
43.02907452 2.087218133
54.00867342 1.543383709
126.0120445 7.516883692
141.0229436 13.42877129
151.0072935 7.550249108
168.0338426 64.29150481

Name: +ve in-silico MS/MS by CFM-ID for SNHZNCXEENCSMR-UHFFFAOYSA-N
ID: SNHZNCXEENCSMR-UHFFFAOYSA-N
Comment: Energy2
Num peaks: 9
52.01817548 8.633180297
59.99024648 6.260145468
67.02907452 25.70097481
79.02907452 7.957296672
81.04472458 5.480368635
109.0508726 12.37240918
113.0167956 2.485119978
123.9963945 3.993776337
151.0072935 7.763456819

Name: +ve in-silico MS/MS by CFM-ID for SLRCPQPUVVCNPH-UHFFFAOYSA-N
ID: SLRCPQPUVVCNPH-UHFFFAOYSA-N
Comment: Energy0
Num peaks: 6
34.9683041 0.9304819984
79.05422664 0.07254302145
138.0105033 0.6898340268
140.0261533 0.1599715959
142.0166513 0.06365923188
168.0323013 98.01433803

Name: +ve in-silico MS/MS by CFM-ID for SLRCPQPUVVCNPH-UHFFFAOYSA-N
ID: SLRCPQPUVVCNPH-UHFFFAOYSA-N
Comment: Energy1
Num peaks: 6
34.9683041 0.5754099993
51.02292652 3.105900079
107.0603746 3.589102952
140.0010012 0.7388008378
142.0166513 1.818759205
168.0323013 88.90004167

Name: +ve in-silico MS/MS by CFM-ID for SLRCPQPUVVCNPH-UHFFFAOYSA-N
ID: SLRCPQPUVVCNPH-UHFFFAOYSA-N
Comment: Energy2
Num peaks: 8
34.9683041 4.162092206
49.00727645 3.966671646
51.02292652 4.197469954
63.02292652 8.311078177
79.05422664 8.140658116
138.0105033 33.16905685
140.0261533 8.921853413
168.0323013 10.03116596

Name: +ve in-silico MS/MS by CFM-ID for LBQXTJSCTWFWNY-UHFFFAOYSA-N
ID: LBQXTJSCTWFWNY-UHFFFAOYSA-N
Comment: Energy0
Num peaks: 6
34.99499752 1.113515073
109.0508726 5.437204037
126.0120445 3.327482543
134.0461215 1.033736607
151.0072935 6.297947446
168.0338426 81.50247973

Name: +ve in-silico MS/MS by CFM-ID for LBQXTJSCTWFWNY-UHFFFAOYSA-N
ID: LBQXTJSCTWFWNY-UHFFFAOYSA-N
Comment: Energy1
Num peaks: 6
109.0508726 1.207019758
126.0120445 5.145581603
134.0461215 8.126378487
141.0229436 1.112574442
151.0072935 20.16946585
168.0338426 60.18812754

Name: +ve in-silico MS/MS by CFM-ID for LBQXTJSCTWFWNY-UHFFFAOYSA-N
ID: LBQXTJSCTWFWNY-UHFFFAOYSA-N
Comment: Energy2
Num peaks: 14
40.01817548 6.975275361
43.02907452 2.019265935
53.01342445 5.133962794
55.02907452 6.347617473
67.02907452 4.523152474
68.02432348 7.527564462
70.03997355 3.284669118
80.02432348 4.295447611
82.03997355 19.61132661
97.05087258 2.390006746
99.00114552 1.992161448
109.0508726 8.022833031
134.0461215 3.172558371
151.0072935 6.028520622

Name: +ve in-silico MS/MS by CFM-ID for XFRNONMQULREEH-UHFFFAOYSA-N
ID: XFRNONMQULREEH-UHFFFAOYSA-N
Comment: Energy0
Num peaks: 6
127.0072935 6.539587281
134.0461215 4.14665808
139.0072935 1.551321338
141.0229436 0.9045432672
151.0072935 0.8542647067
168.0338426 84.14143603

Name: +ve in-silico MS/MS by CFM-ID for XFRNONMQULREEH-UHFFFAOYSA-N
ID: XFRNONMQULREEH-UHFFFAOYSA-N
Comment: Energy1
Num peaks: 6
43.02907452 2.890102258
126.0120445 4.257010072
134.0461215 5.067645118
139.0072935 3.763726643
141.0229436 8.661203034
168.0338426 62.79818947

Name: +ve in-silico MS/MS by CFM-ID for XFRNONMQULREEH-UHFFFAOYSA-N
ID: XFRNONMQULREEH-UHFFFAOYSA-N
Comment: Energy2
Num peaks: 19
25.00727645 1.660767578
26.00252542 1.722881582
27.02292652 3.383455338
28.01817548 1.672031244
39.02292652 2.184671011
43.02907452 11.89327798
44.97934745 1.693084531
53.01342445 1.88251057
59.99024648 15.5445427
68.97934745 3.641803716
70.99499752 2.805815875
73.01064758 1.415714968
83.03522252 3.928112873
84.98549545 1.509150206
107.0352225 5.99634013
108.9854955 2.926609064
111.0011455 3.577340479
127.0072935 4.039657972
134.0461215 9.225150427

Name: +ve in-silico MS/MS by CFM-ID for YATVGOHRVZELJH-UHFFFAOYSA-N
ID: YATVGOHRVZELJH-UHFFFAOYSA-N
Comment: Energy0
Num peaks: 6
15.02292652 0.3632066073
36.98395416 0.2078231853
107.0603746 0.3531296907
132.0556236 4.540989421
151.0057522 0.421429598
168.0323013 93.54766569

Name: +ve in-silico MS/MS by CFM-ID for YATVGOHRVZELJH-UHFFFAOYSA-N
ID: YATVGOHRVZELJH-UHFFFAOYSA-N
Comment: Energy1
Num peaks: 6
34.9683041 0.8501501355
107.0603746 1.309972044
132.0556236 6.021223952
142.0166513 0.9669333819
151.0057522 1.25149257
168.0323013 88.22493607

Name: +ve in-silico MS/MS by CFM-ID for YATVGOHRVZELJH-UHFFFAOYSA-N
ID: YATVGOHRVZELJH-UHFFFAOYSA-N
Comment: Energy2
Num peaks: 11
40.01817548 2.751653287
50.00252542 4.540132487
52.01817548 15.12073127
53.01342445 2.577598282
64.01817548 2.581545156
79.02907452 10.76682361
85.97920313 10.47092381
87.9948532 9.082977699
99.9948532 2.357840255
132.0556236 16.51636788
151.0057522 4.221806096

Name: +ve in-silico MS/MS by CFM-ID for YTPYEMDHQWLUKG-UHFFFAOYSA-N
ID: YTPYEMDHQWLUKG-UHFFFAOYSA-N
Comment: Energy0
Num peaks: 6
29.03857658 3.994490018
80.97360697 3.378357453
104.973607 2.754775777
157.0049071 42.72253902
159.0205572 19.86104714
185.0362072 13.16205222

Name: +ve in-silico MS/MS by CFM-ID for YTPYEMDHQWLUKG-UHFFFAOYSA-N
ID: YTPYEMDHQWLUKG-UHFFFAOYSA-N
Comment: Energy1
Num peaks: 6
65.03857658 2.570282471
79.05422664 2.015268455
141.0099925 33.913228
157.0049071 20.16607669
159.0205572 26.19653851
185.0362072 1.997078553

Name: +ve in-silico MS/MS by CFM-ID for YTPYEMDHQWLUKG-UHFFFAOYSA-N
ID: YTPYEMDHQWLUKG-UHFFFAOYSA-N
Comment: Energy2
Num peaks: 15
15.02292652 2.211273052
27.02292652 6.502003599
29.03857658 9.920267512
49.00727645 7.875258365
51.02292652 5.320225641
53.03857658 3.646702514
62.96304229 3.503123583
63.02292652 3.613453823
79.05422664 13.13968445
80.97360697 4.019682095
86.96304229 1.927457405
88.97869235 4.264467562
95.04914126 2.309399131
104.973607 2.472464669
157.0049071 10.93219135

Name: +ve in-silico MS/MS by CFM-ID for GBPSFFWHQDUWHO-UHFFFAOYSA-N
ID: GBPSFFWHQDUWHO-UHFFFAOYSA-N
Comment: Energy0
Num peaks: 6
83.03522252 0.5315589085
134.0461215 16.42504463
140.0276946 1.119795234
141.0229436 0.5379555116
151.0072935 2.04884515
168.0338426 78.51912024

Name: +ve in-silico MS/MS by CFM-ID for GBPSFFWHQDUWHO-UHFFFAOYSA-N
ID: GBPSFFWHQDUWHO-UHFFFAOYSA-N
Comment: Energy1
Num peaks: 6
126.0120445 3.13009697
127.0072935 3.531279004
134.0461215 6.422206636
151.0072935 12.38211243
152.0025425 4.35776629
168.0338426 50.19060838

Name: +ve in-silico MS/MS by CFM-ID for GBPSFFWHQDUWHO-UHFFFAOYSA-N
ID: GBPSFFWHQDUWHO-UHFFFAOYSA-N
Comment: Energy2
Num peaks: 16
25.00727645 2.864164984
40.01817548 7.567935158
42.03382555 7.088290631
54.00867342 4.447095039
56.02432348 4.180776449
56.97934745 3.590200754
58.99499752 1.74985343
81.97459642 2.529198754
83.03522252 6.715157585
86.00589655 1.77199397
92.02432348 7.163250849
99.00114552 10.58238364
107.0352225 3.501356117
117.0195725 2.17499917
126.0120445 1.73774112
134.0461215 12.43514605

Name: +ve in-silico MS/MS by CFM-ID for UJEYPGIFRHXEJE-UHFFFAOYSA-N
ID: UJEYPGIFRHXEJE-UHFFFAOYSA-N
Comment: Energy0
Num peaks: 6
34.9683041 0.1782310103
125.0152543 0.6456448156
132.0556236 0.9817746057
138.0105033 2.54673992
140.0261533 2.147328818
168.0323013 92.98936208

Name: +ve in-silico MS/MS by CFM-ID for UJEYPGIFRHXEJE-UHFFFAOYSA-N
ID: UJEYPGIFRHXEJE-UHFFFAOYSA-N
Comment: Energy1
Num peaks: 6
113.0152543 1.033458587
125.0152543 12.12178783
132.0556236 1.636881193
138.0105033 10.90841041
140.0261533 9.776287731
168.0323013 58.82268439

Name: +ve in-silico MS/MS by CFM-ID for UJEYPGIFRHXEJE-UHFFFAOYSA-N
ID: UJEYPGIFRHXEJE-UHFFFAOYSA-N
Comment: Energy2
Num peaks: 11
39.02292652 3.41626367
49.00727645 2.892228932
53.03857658 3.325589442
75.02292652 7.396497432
90.03382555 4.081709466
98.99960423 3.233210196
104.0494756 7.967014967
125.0152543 26.53956317
132.0556236 2.965774663
138.0105033 7.13995956
140.0261533 11.99785583

Name: +ve in-silico MS/MS by CFM-ID for AOBKOFZESRGVBW-UHFFFAOYSA-N
ID: AOBKOFZESRGVBW-UHFFFAOYSA-N
Comment: Energy0
Num peaks: 6
15.02292652 2.758118701
125.0167956 0.401834897
140.0276946 10.67506027
141.0229436 10.70820918
152.0025425 3.128537385
168.0338426 71.32505542

Name: +ve in-silico MS/MS by CFM-ID for AOBKOFZESRGVBW-UHFFFAOYSA-N
ID: AOBKOFZESRGVBW-UHFFFAOYSA-N
Comment: Energy1
Num peaks: 6
61.01064758 9.647311681
95.03522252 2.356214306
126.0120445 3.319340622
141.0229436 17.67309493
152.0025425 3.378536634
168.0338426 47.71382281

Name: +ve in-silico MS/MS by CFM-ID for AOBKOFZESRGVBW-UHFFFAOYSA-N
ID: AOBKOFZESRGVBW-UHFFFAOYSA-N
Comment: Energy2
Num peaks: 14
15.02292652 4.561919761
42.03382555 1.891766417
52.01817548 5.246936547
53.01342445 2.465683013
56.02432348 2.593227017
73.01064758 7.395076684
74.00589655 2.454591782
86.00589655 4.236655551
98.00589655 13.67767477
99.00114552 3.365756275
113.0167956 16.48560775
125.0167956 4.42823061
140.0276946 7.8552108
152.0025425 5.037682519

Name: +ve in-silico MS/MS by CFM-ID for WWQSOJVZBSHWEE-UHFFFAOYSA-N
ID: WWQSOJVZBSHWEE-UHFFFAOYSA-N
Comment: Energy0
Num peaks: 8
72.04439023 6.026285404
73.02840582 6.241547477
90.05495492 3.045986928
93.99572579 3.380909935
96.01137585 4.241193494
132.0113759 6.048438595
150.0219405 36.50161643
168.0325052 16.2940064

Name: +ve in-silico MS/MS by CFM-ID for WWQSOJVZBSHWEE-UHFFFAOYSA-N
ID: WWQSOJVZBSHWEE-UHFFFAOYSA-N
Comment: Energy1
Num peaks: 16
27.02292652 4.037187534
44.04947561 3.910990078
55.01784114 8.11128823
71.01275576 2.695580058
72.04439023 10.05290024
73.02840582 23.07897946
74.0600403 2.569054264
78.98482676 3.148514868
90.05495492 4.653456773
93.99572579 1.851296742
96.01137585 3.505747232
108.0113759 2.141933561
122.0270259 1.88597614
132.0113759 2.142723956
150.0219405 4.770244009
168.0325052 2.578103093

Name: +ve in-silico MS/MS by CFM-ID for WWQSOJVZBSHWEE-UHFFFAOYSA-N
ID: WWQSOJVZBSHWEE-UHFFFAOYSA-N
Comment: Energy2
Num peaks: 11
25.00727645 3.079475851
27.02292652 27.293237
29.03857658 7.110643517
42.03382555 3.707598493
44.04947561 7.121405499
53.00219107 2.834768613
55.01784114 6.489357698
68.99710569 3.992506172
72.04439023 3.209208228
73.02840582 12.00456749
93.99572579 3.506015381

Name: +ve in-silico MS/MS by CFM-ID for BJJBJDSBYILUDE-UHFFFAOYSA-N
ID: BJJBJDSBYILUDE-UHFFFAOYSA-N
Comment: Energy0
Num peaks: 6
59.01275576 37.11342541
61.02840582 1.976246951
90.05495492 2.226614766
122.0270259 6.06336927
150.0219405 10.48560807
168.0325052 31.44590903

Name: +ve in-silico MS/MS by CFM-ID for BJJBJDSBYILUDE-UHFFFAOYSA-N
ID: BJJBJDSBYILUDE-UHFFFAOYSA-N
Comment: Energy1
Num peaks: 10
44.04947561 3.063489465
59.01275576 8.429867009
72.04439023 13.07308999
74.0600403 2.624253229
78.98482676 4.005517793
88.03930485 4.84210032
90.05495492 14.18480679
122.0270259 7.840950473
150.0219405 8.656202232
168.0325052 13.40771637

Name: +ve in-silico MS/MS by CFM-ID for BJJBJDSBYILUDE-UHFFFAOYSA-N
ID: BJJBJDSBYILUDE-UHFFFAOYSA-N
Comment: Energy2
Num peaks: 6
15.02292652 8.787585356
41.00219107 14.93968296
42.03382555 5.030904691
43.01784114 10.08714004
59.01275576 38.20552266
61.02840582 3.769846478

Name: +ve in-silico MS/MS by CFM-ID for HYMUJSKLHIXUOM-UHFFFAOYSA-N
ID: HYMUJSKLHIXUOM-UHFFFAOYSA-N
Comment: Energy0
Num peaks: 6
44.04947561 8.218991556
86.07127368 0.5421213759
103.0057522 7.124873346
115.0057522 1.858996572
129.0214023 15.85241045
146.0479514 61.1051028

Name: +ve in-silico MS/MS by CFM-ID for HYMUJSKLHIXUOM-UHFFFAOYSA-N
ID: HYMUJSKLHIXUOM-UHFFFAOYSA-N
Comment: Energy1
Num peaks: 6
44.04947561 24.28018749
73.97920313 6.920318755
103.0057522 11.25471778
119.0370524 4.203275352
129.0214023 19.36130512
146.0479514 14.44629883

Name: +ve in-silico MS/MS by CFM-ID for HYMUJSKLHIXUOM-UHFFFAOYSA-N
ID: HYMUJSKLHIXUOM-UHFFFAOYSA-N
Comment: Energy2
Num peaks: 11
27.02292652 7.514298542
42.03382555 2.284886206
44.04947561 28.79364469
58.9683041 3.07193154
60.98395416 3.488581486
69.04472458 2.394358849
73.97920313 2.165545644
85.97920313 12.87623259
93.04472458 1.750714865
103.0057522 14.48174512
129.0214023 2.28711167

Name: +ve in-silico MS/MS by CFM-ID for WQABKUWTQOZTIG-UHFFFAOYSA-N
ID: WQABKUWTQOZTIG-UHFFFAOYSA-N
Comment: Energy0
Num peaks: 6
26.00252542 0.1211765123
126.0105033 0.120135518
132.0556236 5.046966141
141.0214023 3.875072674
142.0166513 0.1219672072
168.0323013 90.56546438

Name: +ve in-silico MS/MS by CFM-ID for WQABKUWTQOZTIG-UHFFFAOYSA-N
ID: WQABKUWTQOZTIG-UHFFFAOYSA-N
Comment: Energy1
Num peaks: 6
82.03997355 1.038553676
126.0105033 6.370844464
132.0556236 1.248300788
141.0214023 5.160179837
142.0166513 1.07822416
168.0323013 83.9583361

Name: +ve in-silico MS/MS by CFM-ID for WQABKUWTQOZTIG-UHFFFAOYSA-N
ID: WQABKUWTQOZTIG-UHFFFAOYSA-N
Comment: Energy2
Num peaks: 6
39.02292652 13.78546615
40.01817548 2.266554409
80.04947561 7.843736638
126.0105033 2.338270013
132.0556236 33.90119209
141.0214023 26.1428374

Name: +ve in-silico MS/MS by CFM-ID for GCIUCMRUMOAHKR-UHFFFAOYSA-N
ID: GCIUCMRUMOAHKR-UHFFFAOYSA-N
Comment: Energy0
Num peaks: 6
18.99785464 0.06480233946
77.01973296 0.02955977284
87.03530277 0.7151003643
119.041531 0.04419463909
129.025881 0.4530098568
146.0524301 98.50046684

Name: +ve in-silico MS/MS by CFM-ID for GCIUCMRUMOAHKR-UHFFFAOYSA-N
ID: GCIUCMRUMOAHKR-UHFFFAOYSA-N
Comment: Energy1
Num peaks: 6
18.99785464 0.4564184462
43.02907452 1.125661628
45.04472458 1.009326462
104.030632 0.3967955086
129.025881 6.510716735
146.0524301 87.22955435

Name: +ve in-silico MS/MS by CFM-ID for GCIUCMRUMOAHKR-UHFFFAOYSA-N
ID: GCIUCMRUMOAHKR-UHFFFAOYSA-N
Comment: Energy2
Num peaks: 11
42.99785464 1.843717366
58.00875367 6.060300522
67.02907452 8.275508062
68.02432348 2.968323301
70.03997355 2.727967435
75.00408289 2.130443379
87.03530277 12.26942452
102.0149819 4.257452275
109.0196527 3.354874542
129.025881 12.474033
146.0524301 24.24601287

Name: +ve in-silico MS/MS by CFM-ID for FXONOQAQNTUFFX-UHFFFAOYSA-N
ID: FXONOQAQNTUFFX-UHFFFAOYSA-N
Comment: Energy0
Num peaks: 6
34.9683041 0.06918567604
39.02292652 0.1357907984
81.04472458 0.1975695713
107.0603746 0.1131216702
132.0556236 0.7027863926
168.0323013 98.5729656

Name: +ve in-silico MS/MS by CFM-ID for FXONOQAQNTUFFX-UHFFFAOYSA-N
ID: FXONOQAQNTUFFX-UHFFFAOYSA-N
Comment: Energy1
Num peaks: 6
34.9683041 1.502141326
40.01817548 0.9965224996
107.0603746 0.5824177978
127.0057522 0.7752728092
142.0166513 0.8448153249
168.0323013 94.29139254

Name: +ve in-silico MS/MS by CFM-ID for FXONOQAQNTUFFX-UHFFFAOYSA-N
ID: FXONOQAQNTUFFX-UHFFFAOYSA-N
Comment: Energy2
Num peaks: 12
39.02292652 7.078349823
40.01817548 12.04373551
42.03382555 4.178036165
52.01817548 10.18829013
54.03382555 4.89391175
61.97920313 2.853538556
66.03382555 3.232989242
81.04472458 14.90518349
105.0447246 10.19622345
107.0603746 4.3560452
127.0057522 3.371498483
132.0556236 3.694548161

Name: +ve in-silico MS/MS by CFM-ID for GWHLOBFYCUGPGE-UHFFFAOYSA-N
ID: GWHLOBFYCUGPGE-UHFFFAOYSA-N
Comment: Energy0
Num peaks: 6
34.9683041 0.4633159555
85.97920313 0.8384113691
87.9948532 1.104459555
107.0603746 0.1840689204
132.0556236 7.376020141
168.0323013 89.72913495

Name: +ve in-silico MS/MS by CFM-ID for GWHLOBFYCUGPGE-UHFFFAOYSA-N
ID: GWHLOBFYCUGPGE-UHFFFAOYSA-N
Comment: Energy1
Num peaks: 6
34.9683041 0.1340829315
107.0603746 0.4687330476
132.0556236 3.652647684
142.0166513 0.3431961506
152.0010012 0.05157223526
168.0323013 95.28764927

Name: +ve in-silico MS/MS by CFM-ID for GWHLOBFYCUGPGE-UHFFFAOYSA-N
ID: GWHLOBFYCUGPGE-UHFFFAOYSA-N
Comment: Energy2
Num peaks: 6
25.00727645 3.951463299
50.00252542 7.832771178
52.01817548 18.29260127
85.97920313 18.44523267
87.9948532 20.19452812
132.0556236 17.98103454

Name: +ve in-silico MS/MS by CFM-ID for BJXJEUOXFCAJLA-UHFFFAOYSA-N
ID: BJXJEUOXFCAJLA-UHFFFAOYSA-N
Comment: Energy0
Num peaks: 6
15.02292652 0.07922087759
34.9683041 0.0927015488
127.0057522 0.1743046542
132.0556236 5.199337549
151.0057522 0.08556308847
168.0323013 94.25733349

Name: +ve in-silico MS/MS by CFM-ID for BJXJEUOXFCAJLA-UHFFFAOYSA-N
ID: BJXJEUOXFCAJLA-UHFFFAOYSA-N
Comment: Energy1
Num peaks: 6
82.03997355 1.429338693
127.0057522 1.825592149
132.0556236 1.263083322
141.0214023 2.20788948
142.0166513 1.527639504
168.0323013 89.10898532

Name: +ve in-silico MS/MS by CFM-ID for BJXJEUOXFCAJLA-UHFFFAOYSA-N
ID: BJXJEUOXFCAJLA-UHFFFAOYSA-N
Comment: Energy2
Num peaks: 6
75.9948532 2.68137752
91.02907452 3.960830394
99.9948532 2.86961079
127.0057522 10.08535446
132.0556236 57.16668082
168.0323013 5.685262286

Name: +ve in-silico MS/MS by CFM-ID for HCPPGSITODINMJ-UHFFFAOYSA-N
ID: HCPPGSITODINMJ-UHFFFAOYSA-N
Comment: Energy0
Num peaks: 6
34.9683041 1.054323638
36.98395416 0.7176326305
132.0556236 1.566388423
139.0057522 0.4751862221
141.0214023 0.9095317685
168.0323013 94.59129088

Name: +ve in-silico MS/MS by CFM-ID for HCPPGSITODINMJ-UHFFFAOYSA-N
ID: HCPPGSITODINMJ-UHFFFAOYSA-N
Comment: Energy1
Num peaks: 6
107.0603746 4.993451621
124.9901022 0.9542039717
132.0556236 2.921691501
139.0057522 1.43573981
141.0214023 4.164307521
168.0323013 81.74292279

Name: +ve in-silico MS/MS by CFM-ID for HCPPGSITODINMJ-UHFFFAOYSA-N
ID: HCPPGSITODINMJ-UHFFFAOYSA-N
Comment: Energy2
Num peaks: 13
50.00252542 3.724506321
52.01817548 8.588752987
63.02292652 3.466240545
103.0290745 6.46305851
105.0447246 9.874543151
112.9901022 3.806593492
123.9948532 7.785755453
124.9901022 3.948965411
132.0556236 3.464177476
136.9901022 9.188040105
139.0057522 7.218380367
141.0214023 10.93881977
168.0323013 4.064495369

Name: +ve in-silico MS/MS by CFM-ID for AFPHTEQTJZKQAQ-UHFFFAOYSA-N
ID: AFPHTEQTJZKQAQ-UHFFFAOYSA-N
Comment: Energy0
Num peaks: 6
45.99235466 0.2597632069
77.00219107 0.08861343253
95.01275576 0.3599262339
97.02840582 0.07436156225
124.0393049 4.176166793
168.0291341 94.79287525

Name: +ve in-silico MS/MS by CFM-ID for AFPHTEQTJZKQAQ-UHFFFAOYSA-N
ID: AFPHTEQTJZKQAQ-UHFFFAOYSA-N
Comment: Energy1
Num peaks: 6
39.02292652 0.3720510254
96.00800472 0.8158524442
98.02365479 0.3927141769
124.0393049 17.37940341
142.013484 0.7354926023
168.0291341 78.78087122

Name: +ve in-silico MS/MS by CFM-ID for AFPHTEQTJZKQAQ-UHFFFAOYSA-N
ID: AFPHTEQTJZKQAQ-UHFFFAOYSA-N
Comment: Energy2
Num peaks: 9
49.00727645 11.50346597
51.02292652 23.28955646
63.02292652 3.431997407
77.00219107 4.281302009
92.99710569 3.962479255
95.01275576 9.835948698
98.02365479 2.544641235
124.0393049 17.05132566
168.0291341 4.919879434

Name: +ve in-silico MS/MS by CFM-ID for AFPHTEQTJZKQAQ-UHFFFAOYSA-N
ID: AFPHTEQTJZKQAQ-UHFFFAOYSA-N
Comment: Energy0
Num peaks: 6
45.99235466 0.2597632069
77.00219107 0.08861343253
95.01275576 0.3599262339
97.02840582 0.07436156225
124.0393049 4.176166793
168.0291341 94.79287525

Name: +ve in-silico MS/MS by CFM-ID for AFPHTEQTJZKQAQ-UHFFFAOYSA-N
ID: AFPHTEQTJZKQAQ-UHFFFAOYSA-N
Comment: Energy1
Num peaks: 6
39.02292652 0.3720510254
96.00800472 0.8158524442
98.02365479 0.3927141769
124.0393049 17.37940341
142.013484 0.7354926023
168.0291341 78.78087122

Name: +ve in-silico MS/MS by CFM-ID for AFPHTEQTJZKQAQ-UHFFFAOYSA-N
ID: AFPHTEQTJZKQAQ-UHFFFAOYSA-N
Comment: Energy2
Num peaks: 9
49.00727645 11.50346597
51.02292652 23.28955646
63.02292652 3.431997407
77.00219107 4.281302009
92.99710569 3.962479255
95.01275576 9.835948698
98.02365479 2.544641235
124.0393049 17.05132566
168.0291341 4.919879434

Name: +ve in-silico MS/MS by CFM-ID for QAGPTXBGYDEOFQ-UHFFFAOYSA-N
ID: QAGPTXBGYDEOFQ-UHFFFAOYSA-N
Comment: Energy0
Num peaks: 6
19.01784114 0.7703243851
95.01275576 0.3567092854
121.0284058 5.019933501
140.0342195 0.9968352059
150.0185694 2.399664355
168.0291341 89.1527598

Name: +ve in-silico MS/MS by CFM-ID for QAGPTXBGYDEOFQ-UHFFFAOYSA-N
ID: QAGPTXBGYDEOFQ-UHFFFAOYSA-N
Comment: Energy1
Num peaks: 6
93.0334912 2.288682964
121.0284058 18.30214605
140.0342195 2.167661413
150.0185694 37.89658826
151.997834 1.006310543
168.0291341 33.30886689

Name: +ve in-silico MS/MS by CFM-ID for QAGPTXBGYDEOFQ-UHFFFAOYSA-N
ID: QAGPTXBGYDEOFQ-UHFFFAOYSA-N
Comment: Energy2
Num peaks: 16
41.00219107 2.157542235
53.00219107 12.005641
55.01784114 2.01102035
67.01784114 9.743304596
69.0334912 1.633118081
77.00219107 5.441643347
79.01784114 4.168829449
93.0334912 6.12334276
95.01275576 10.94828258
96.00800472 2.788995294
97.02840582 1.919870007
121.0284058 6.365757216
126.0185694 2.170038921
140.0342195 2.913034379
150.0185694 5.91675268
168.0291341 4.45503345

Name: +ve in-silico MS/MS by CFM-ID for BJAPDMDUQWVOIL-UHFFFAOYSA-N
ID: BJAPDMDUQWVOIL-UHFFFAOYSA-N
Comment: Energy0
Num peaks: 6
34.9683041 0.4603377931
85.97920313 1.167229865
87.9948532 1.749894372
107.0603746 0.1824693872
132.0556236 7.319454189
168.0323013 88.68108107

Name: +ve in-silico MS/MS by CFM-ID for BJAPDMDUQWVOIL-UHFFFAOYSA-N
ID: BJAPDMDUQWVOIL-UHFFFAOYSA-N
Comment: Energy1
Num peaks: 6
34.9683041 0.1340978829
107.0603746 0.468792281
132.0556236 3.6458437
141.0214023 0.156384258
152.0010012 0.131681415
168.0323013 95.30376957

Name: +ve in-silico MS/MS by CFM-ID for BJAPDMDUQWVOIL-UHFFFAOYSA-N
ID: BJAPDMDUQWVOIL-UHFFFAOYSA-N
Comment: Energy2
Num peaks: 6
25.00727645 3.700793647
50.00252542 6.348480014
52.01817548 14.65734175
85.97920313 16.91070779
87.9948532 20.09361513
132.0556236 19.73707674

Name: +ve in-silico MS/MS by CFM-ID for YPHGAEKALDRGJE-UHFFFAOYSA-N
ID: YPHGAEKALDRGJE-UHFFFAOYSA-N
Comment: Energy0
Num peaks: 6
15.02292652 0.09176054911
34.9683041 1.063255048
132.0556236 1.58653218
139.0057522 0.2451542654
141.0214023 1.104464162
168.0323013 95.76456067

Name: +ve in-silico MS/MS by CFM-ID for YPHGAEKALDRGJE-UHFFFAOYSA-N
ID: YPHGAEKALDRGJE-UHFFFAOYSA-N
Comment: Energy1
Num peaks: 6
15.02292652 1.525120621
107.0603746 1.573199117
132.0556236 3.080449627
139.0057522 1.063654352
141.0214023 1.651855893
168.0323013 88.12884097

Name: +ve in-silico MS/MS by CFM-ID for YPHGAEKALDRGJE-UHFFFAOYSA-N
ID: YPHGAEKALDRGJE-UHFFFAOYSA-N
Comment: Energy2
Num peaks: 14
49.00727645 5.600718723
51.02292652 9.50280882
53.03857658 3.272888591
61.97920313 3.729928164
63.02292652 4.339312184
80.04947561 12.68172459
88.99010216 2.304514121
105.0447246 4.733495375
111.9948532 6.844191433
114.0105033 2.181090126
132.0556236 6.782159989
139.0057522 4.570848207
141.0214023 9.779852487
168.0323013 4.317739607

Name: +ve in-silico MS/MS by CFM-ID for JNECAQOEHMAUEJ-UHFFFAOYSA-N
ID: JNECAQOEHMAUEJ-UHFFFAOYSA-N
Comment: Energy0
Num peaks: 6
19.01784114 0.009307372469
45.00833907 0.1818520701
45.99235466 0.5901477349
63.01890376 9.946736165
88.99816831 22.99926557
151.0097956 66.27269108

Name: +ve in-silico MS/MS by CFM-ID for JNECAQOEHMAUEJ-UHFFFAOYSA-N
ID: JNECAQOEHMAUEJ-UHFFFAOYSA-N
Comment: Energy1
Num peaks: 6
19.01784114 0.341546622
45.00833907 1.301152567
45.99235466 6.715014794
63.01890376 40.40020015
88.99816831 23.81114999
151.0097956 27.43093587

Name: +ve in-silico MS/MS by CFM-ID for JNECAQOEHMAUEJ-UHFFFAOYSA-N
ID: JNECAQOEHMAUEJ-UHFFFAOYSA-N
Comment: Energy2
Num peaks: 6
19.01784114 0.1268297756
45.00833907 10.77843791
45.99235466 9.37388764
63.01890376 23.52301454
88.99816831 53.07492923
151.0097956 3.122900909

Name: +ve in-silico MS/MS by CFM-ID for HCFJHJBEGJJOMO-UHFFFAOYSA-N
ID: HCFJHJBEGJJOMO-UHFFFAOYSA-N
Comment: Energy0
Num peaks: 6
15.02292652 0.3608205505
132.0556236 4.50817165
139.0057522 0.604866391
142.0166513 0.2644160438
151.0057522 0.412510358
168.0323013 92.72430112

Name: +ve in-silico MS/MS by CFM-ID for HCFJHJBEGJJOMO-UHFFFAOYSA-N
ID: HCFJHJBEGJJOMO-UHFFFAOYSA-N
Comment: Energy1
Num peaks: 6
132.0556236 2.719199672
139.0057522 4.277271842
141.0214023 10.79812934
142.0166513 1.050403589
151.0057522 2.138625165
168.0323013 76.13546373

Name: +ve in-silico MS/MS by CFM-ID for HCFJHJBEGJJOMO-UHFFFAOYSA-N
ID: HCFJHJBEGJJOMO-UHFFFAOYSA-N
Comment: Energy2
Num peaks: 13
40.01817548 2.211736085
52.01817548 2.960664892
54.03382555 2.981287689
81.04472458 8.627385702
99.9948532 2.054574839
105.0447246 11.99015956
106.0399735 8.358227874
127.0057522 6.485706716
132.0556236 22.69756668
139.0057522 2.182251667
142.0166513 2.224215803
151.0057522 6.099335096
168.0323013 1.954040367

Name: +ve in-silico MS/MS by CFM-ID for RYWYLFSBHZEAJD-UHFFFAOYSA-N
ID: RYWYLFSBHZEAJD-UHFFFAOYSA-N
Comment: Energy0
Num peaks: 6
19.01784114 0.7673826988
95.01275576 0.5176533563
121.0284058 4.998717599
140.0342195 0.9986729081
150.0185694 2.390921994
168.0291341 88.69464226

Name: +ve in-silico MS/MS by CFM-ID for RYWYLFSBHZEAJD-UHFFFAOYSA-N
ID: RYWYLFSBHZEAJD-UHFFFAOYSA-N
Comment: Energy1
Num peaks: 6
96.00800472 1.227972536
121.0284058 17.89980588
138.0185694 0.8153191231
140.0342195 6.797621357
150.0185694 33.90077389
168.0291341 28.79877919

Name: +ve in-silico MS/MS by CFM-ID for RYWYLFSBHZEAJD-UHFFFAOYSA-N
ID: RYWYLFSBHZEAJD-UHFFFAOYSA-N
Comment: Energy2
Num peaks: 21
25.00727645 1.585399311
39.02292652 4.470659882
41.00219107 19.38656596
43.01784114 1.43141105
49.00727645 1.474098861
53.00219107 2.293535803
65.00219107 2.104958836
67.01784114 6.162105107
68.99710569 1.601577422
77.00219107 5.79858581
77.99744004 1.357153287
79.01784114 2.580032475
92.99710569 5.012853382
95.01275576 8.234638175
96.00800472 4.568988046
121.0284058 2.364090307
122.0236548 3.30345873
124.0029193 2.476782673
140.0342195 1.577113147
150.0185694 1.542509069
168.0291341 1.451981248

Name: +ve in-silico MS/MS by CFM-ID for GUAFRDFLFKZWEG-UHFFFAOYSA-N
ID: GUAFRDFLFKZWEG-UHFFFAOYSA-N
Comment: Energy0
Num peaks: 6
68.02432348 0.01873624777
99.00114552 0.006596129
126.0120445 0.9904625936
141.0229436 1.188400093
151.0072935 0.1461428646
168.0338426 97.63666468

Name: +ve in-silico MS/MS by CFM-ID for GUAFRDFLFKZWEG-UHFFFAOYSA-N
ID: GUAFRDFLFKZWEG-UHFFFAOYSA-N
Comment: Energy1
Num peaks: 6
43.02907452 0.6503769585
99.00114552 0.7949669889
111.9963945 0.6001250197
126.0120445 13.29930835
141.0229436 10.65252346
168.0338426 71.60911533

Name: +ve in-silico MS/MS by CFM-ID for GUAFRDFLFKZWEG-UHFFFAOYSA-N
ID: GUAFRDFLFKZWEG-UHFFFAOYSA-N
Comment: Energy2
Num peaks: 12
43.02907452 2.78601395
53.01342445 4.900041543
56.97934745 3.996218706
68.02432348 13.21094813
74.00589655 5.047997015
80.02432348 3.559095687
83.99024648 3.502121729
99.00114552 11.52509802
126.0120445 14.2169188
141.0229436 6.728127873
151.0072935 8.28515302
168.0338426 3.233411735

Name: +ve in-silico MS/MS by CFM-ID for YZWKKMVJZFACSU-UHFFFAOYSA-N
ID: YZWKKMVJZFACSU-UHFFFAOYSA-N
Comment: Energy0
Num peaks: 6
43.05422664 4.007257831
45.06987671 1.881708241
57.06987671 1.100837143
71.08552677 2.016686852
122.9803888 0.9764944233
151.0116889 85.76797874

Name: +ve in-silico MS/MS by CFM-ID for YZWKKMVJZFACSU-UHFFFAOYSA-N
ID: YZWKKMVJZFACSU-UHFFFAOYSA-N
Comment: Energy1
Num peaks: 6
43.05422664 2.892462515
57.06987671 3.030367595
71.08552677 6.082467918
106.9490886 2.129529448
134.9803888 1.458817498
151.0116889 77.22384456

Name: +ve in-silico MS/MS by CFM-ID for YZWKKMVJZFACSU-UHFFFAOYSA-N
ID: YZWKKMVJZFACSU-UHFFFAOYSA-N
Comment: Energy2
Num peaks: 7
27.02292652 3.467329486
41.03857658 4.341462417
43.05422664 47.99869395
45.06987671 12.88357185
57.06987671 3.43550226
71.08552677 5.59257962
106.9490886 4.697115015

Name: +ve in-silico MS/MS by CFM-ID for JMTPIENQTKMREN-UHFFFAOYSA-N
ID: JMTPIENQTKMREN-UHFFFAOYSA-N
Comment: Energy0
Num peaks: 6
29.01342445 2.900237156
31.02907452 0.9022335826
125.0152543 7.349729723
138.0105033 3.651840507
140.0261533 30.84451551
168.0323013 52.11209963

Name: +ve in-silico MS/MS by CFM-ID for JMTPIENQTKMREN-UHFFFAOYSA-N
ID: JMTPIENQTKMREN-UHFFFAOYSA-N
Comment: Energy1
Num peaks: 6
113.0152543 1.013465308
125.0152543 44.02943551
132.0556236 0.7562666984
138.0105033 2.752505903
140.0261533 27.10824307
168.0323013 19.39649544

Name: +ve in-silico MS/MS by CFM-ID for JMTPIENQTKMREN-UHFFFAOYSA-N
ID: JMTPIENQTKMREN-UHFFFAOYSA-N
Comment: Energy2
Num peaks: 12
29.01342445 4.274991125
65.03857658 1.897983901
75.02292652 4.694737159
90.03382555 1.811052499
96.98395416 3.202835296
98.99960423 3.329724586
104.0494756 11.96810904
113.0152543 4.13202309
123.9948532 1.383321296
125.0152543 25.25026139
138.0105033 3.357359032
140.0261533 15.59813557

Name: +ve in-silico MS/MS by CFM-ID for IXCFDFOLHPYMRD-UHFFFAOYSA-N
ID: IXCFDFOLHPYMRD-UHFFFAOYSA-N
Comment: Energy0
Num peaks: 6
110.9762819 1.547020068
115.0309044 4.381884799
122.9762819 3.343052465
124.991932 2.800227727
134.9762819 1.761597386
151.0075821 77.31840734

Name: +ve in-silico MS/MS by CFM-ID for IXCFDFOLHPYMRD-UHFFFAOYSA-N
ID: IXCFDFOLHPYMRD-UHFFFAOYSA-N
Comment: Energy1
Num peaks: 6
39.02292652 2.013609395
53.03857658 6.788145345
72.98395416 2.649311409
110.9762819 2.157952999
115.0309044 2.57095085
151.0075821 67.30627922

Name: +ve in-silico MS/MS by CFM-ID for IXCFDFOLHPYMRD-UHFFFAOYSA-N
ID: IXCFDFOLHPYMRD-UHFFFAOYSA-N
Comment: Energy2
Num peaks: 17
39.02292652 7.667914314
41.03857658 6.6347113
51.02292652 2.314343452
53.03857658 3.382186776
58.9683041 4.141675156
60.98395416 3.874563583
72.98395416 9.738566295
74.99960423 5.127775666
84.98395416 3.706413744
86.99960423 9.724944575
89.01525429 6.434474983
94.94498181 4.046313212
98.99960423 5.190703284
108.9606319 2.319988194
115.0309044 2.198221971
122.9762819 2.602318894
134.9762819 2.338750494

Name: +ve in-silico MS/MS by CFM-ID for CXLAMAWMZAQBKK-UHFFFAOYSA-N
ID: CXLAMAWMZAQBKK-UHFFFAOYSA-N
Comment: Energy0
Num peaks: 6
34.9683041 0.4076748846
132.0556236 5.070005633
136.9901022 0.3511872715
139.0057522 0.6838608818
141.0214023 1.246178784
168.0323013 91.48897954

Name: +ve in-silico MS/MS by CFM-ID for CXLAMAWMZAQBKK-UHFFFAOYSA-N
ID: CXLAMAWMZAQBKK-UHFFFAOYSA-N
Comment: Energy1
Num peaks: 6
49.00727645 14.53302088
50.00252542 1.406533486
66.03382555 36.00732683
132.0556236 1.076392384
141.0214023 2.946267422
168.0323013 39.78081951

Name: +ve in-silico MS/MS by CFM-ID for CXLAMAWMZAQBKK-UHFFFAOYSA-N
ID: CXLAMAWMZAQBKK-UHFFFAOYSA-N
Comment: Energy2
Num peaks: 10
85.97920313 9.414107325
87.9948532 6.55333783
103.0290745 8.959841497
105.0447246 16.56303792
112.9901022 6.906397328
124.9901022 6.15185812
132.0556236 7.507838346
136.9901022 6.38942613
139.0057522 4.680879982
141.0214023 8.856768303

Name: +ve in-silico MS/MS by CFM-ID for FMIKTPSSIXOIPU-UHFFFAOYSA-N
ID: FMIKTPSSIXOIPU-UHFFFAOYSA-N
Comment: Energy0
Num peaks: 6
113.0152543 1.259236135
150.0713539 0.872308101
166.0418034 2.502066063
169.0214825 13.14103105
170.0167315 0.7422720505
186.0480316 78.81434845

Name: +ve in-silico MS/MS by CFM-ID for FMIKTPSSIXOIPU-UHFFFAOYSA-N
ID: FMIKTPSSIXOIPU-UHFFFAOYSA-N
Comment: Energy1
Num peaks: 8
47.02915477 3.152803811
138.0105033 4.959648366
140.0261533 5.535394398
142.0418034 3.281859846
152.0261533 3.775878602
169.0214825 10.20834672
170.0167315 7.078536844
186.0480316 44.46967054

Name: +ve in-silico MS/MS by CFM-ID for FMIKTPSSIXOIPU-UHFFFAOYSA-N
ID: FMIKTPSSIXOIPU-UHFFFAOYSA-N
Comment: Energy2
Num peaks: 28
42.99785464 1.30276918
51.02292652 2.080990684
54.03382555 2.135495096
63.02292652 2.213002532
69.0135047 1.398877795
71.02915477 1.057299701
81.0135047 2.023612611
83.02915477 1.407350912
96.02440374 1.773364805
96.98395416 2.89324327
98.0400538 1.181757961
98.99960423 1.114543357
104.0494756 1.060509898
107.0291548 1.244461924
109.0448048 1.38084139
113.0152543 6.846794265
119.0291548 2.87240066
124.0557039 0.8557238053
125.0152543 9.826496794
134.0400538 0.9658574886
134.9996042 1.175056065
138.0105033 3.105616051
140.0261533 1.836191496
150.0713539 5.074733572
166.0418034 3.290391751
169.0214825 17.18588576
170.0167315 1.921595219
186.0480316 1.583774088

Name: +ve in-silico MS/MS by CFM-ID for FMIKTPSSIXOIPU-UHFFFAOYSA-N
ID: FMIKTPSSIXOIPU-UHFFFAOYSA-N
Comment: Energy0
Num peaks: 6
113.0152543 1.259236135
150.0713539 0.872308101
166.0418034 2.502066063
169.0214825 13.14103105
170.0167315 0.7422720505
186.0480316 78.81434845

Name: +ve in-silico MS/MS by CFM-ID for FMIKTPSSIXOIPU-UHFFFAOYSA-N
ID: FMIKTPSSIXOIPU-UHFFFAOYSA-N
Comment: Energy1
Num peaks: 8
47.02915477 3.152803811
138.0105033 4.959648366
140.0261533 5.535394398
142.0418034 3.281859846
152.0261533 3.775878602
169.0214825 10.20834672
170.0167315 7.078536844
186.0480316 44.46967054

Name: +ve in-silico MS/MS by CFM-ID for FMIKTPSSIXOIPU-UHFFFAOYSA-N
ID: FMIKTPSSIXOIPU-UHFFFAOYSA-N
Comment: Energy2
Num peaks: 28
42.99785464 1.30276918
51.02292652 2.080990684
54.03382555 2.135495096
63.02292652 2.213002532
69.0135047 1.398877795
71.02915477 1.057299701
81.0135047 2.023612611
83.02915477 1.407350912
96.02440374 1.773364805
96.98395416 2.89324327
98.0400538 1.181757961
98.99960423 1.114543357
104.0494756 1.060509898
107.0291548 1.244461924
109.0448048 1.38084139
113.0152543 6.846794265
119.0291548 2.87240066
124.0557039 0.8557238053
125.0152543 9.826496794
134.0400538 0.9658574886
134.9996042 1.175056065
138.0105033 3.105616051
140.0261533 1.836191496
150.0713539 5.074733572
166.0418034 3.290391751
169.0214825 17.18588576
170.0167315 1.921595219
186.0480316 1.583774088

Name: +ve in-silico MS/MS by CFM-ID for AMIIXVYIKWCZCP-UHFFFAOYSA-N
ID: AMIIXVYIKWCZCP-UHFFFAOYSA-N
Comment: Energy0
Num peaks: 6
85.0196527 2.163103196
87.03530277 5.801150311
100.0305517 2.367229816
102.0462018 2.166899842
126.0462018 5.307699688
146.0524301 76.81483905

Name: +ve in-silico MS/MS by CFM-ID for AMIIXVYIKWCZCP-UHFFFAOYSA-N
ID: AMIIXVYIKWCZCP-UHFFFAOYSA-N
Comment: Energy1
Num peaks: 6
72.02440374 0.9274906201
102.0462018 1.038060878
117.025881 1.479464669
126.0462018 8.317120882
129.025881 0.8668747507
146.0524301 79.3480222

Name: +ve in-silico MS/MS by CFM-ID for AMIIXVYIKWCZCP-UHFFFAOYSA-N
ID: AMIIXVYIKWCZCP-UHFFFAOYSA-N
Comment: Energy2
Num peaks: 14
40.01817548 9.204719205
42.03382555 3.851872201
42.99785464 2.738765374
58.00875367 2.126895831
60.02440374 4.754239337
65.01342445 2.072379663
67.02907452 4.578582211
70.00875367 28.06371466
73.0196527 1.963119292
84.02440374 2.60252107
85.0196527 7.513189065
87.03530277 6.677683701
99.03530277 1.88369477
126.0462018 2.194217456

Name: +ve in-silico MS/MS by CFM-ID for SUIVXOWPLXWGPB-UHFFFAOYSA-N
ID: SUIVXOWPLXWGPB-UHFFFAOYSA-N
Comment: Energy0
Num peaks: 6
29.01342445 3.215319792
125.0152543 2.074351675
132.0556236 0.6064695879
138.0105033 2.349464398
140.0261533 40.73127419
168.0323013 50.01616699

Name: +ve in-silico MS/MS by CFM-ID for SUIVXOWPLXWGPB-UHFFFAOYSA-N
ID: SUIVXOWPLXWGPB-UHFFFAOYSA-N
Comment: Energy1
Num peaks: 6
113.0152543 2.7937157
125.0152543 24.50984601
132.0556236 1.056118787
138.0105033 3.266297732
140.0261533 26.27567363
168.0323013 32.30372521

Name: +ve in-silico MS/MS by CFM-ID for SUIVXOWPLXWGPB-UHFFFAOYSA-N
ID: SUIVXOWPLXWGPB-UHFFFAOYSA-N
Comment: Energy2
Num peaks: 11
29.01342445 3.66074356
82.9683041 1.73376892
84.98395416 1.645473302
98.99960423 2.084699267
104.0494756 15.92608187
108.9839542 7.309640685
110.9996042 7.321858194
113.0152543 11.36723868
125.0152543 6.258150848
138.0105033 2.203136359
140.0261533 21.42054104

Name: +ve in-silico MS/MS by CFM-ID for GTYZRPHAMFVUEE-UHFFFAOYSA-N
ID: GTYZRPHAMFVUEE-UHFFFAOYSA-N
Comment: Energy0
Num peaks: 6
127.0057522 0.8820646503
132.0556236 1.000875453
139.0057522 0.9757970035
141.0214023 8.016229835
151.0057522 3.10703047
168.0323013 85.47380832

Name: +ve in-silico MS/MS by CFM-ID for GTYZRPHAMFVUEE-UHFFFAOYSA-N
ID: GTYZRPHAMFVUEE-UHFFFAOYSA-N
Comment: Energy1
Num peaks: 6
127.0057522 1.825468704
132.0556236 2.78977457
140.0261533 3.186193943
141.0214023 2.368778671
151.0057522 2.514762374
168.0323013 82.20944415

Name: +ve in-silico MS/MS by CFM-ID for GTYZRPHAMFVUEE-UHFFFAOYSA-N
ID: GTYZRPHAMFVUEE-UHFFFAOYSA-N
Comment: Energy2
Num peaks: 14
40.01817548 6.534549439
87.9948532 2.669773048
91.02907452 5.694012766
98.99960423 3.84439136
105.0447246 3.584704387
109.9792031 4.924090386
114.0105033 2.454164255
115.0290745 2.228906769
127.0057522 4.927667711
132.0556236 6.744781906
140.0261533 2.361442155
141.0214023 10.11437842
151.0057522 20.90315157
168.0323013 4.335635853

Name: +ve in-silico MS/MS by CFM-ID for KTVJJAOJPJELDW-UHFFFAOYSA-N
ID: KTVJJAOJPJELDW-UHFFFAOYSA-N
Comment: Energy0
Num peaks: 6
29.01342445 3.20211499
125.0152543 2.066928844
132.0556236 0.6039177955
138.0105033 2.339658266
140.0261533 40.48892785
168.0323013 49.72575011

Name: +ve in-silico MS/MS by CFM-ID for KTVJJAOJPJELDW-UHFFFAOYSA-N
ID: KTVJJAOJPJELDW-UHFFFAOYSA-N
Comment: Energy1
Num peaks: 6
98.99960423 1.792906409
113.0152543 4.88336464
125.0152543 22.7173422
138.0105033 3.020902436
140.0261533 24.11258205
168.0323013 29.01213286

Name: +ve in-silico MS/MS by CFM-ID for KTVJJAOJPJELDW-UHFFFAOYSA-N
ID: KTVJJAOJPJELDW-UHFFFAOYSA-N
Comment: Energy2
Num peaks: 13
29.01342445 3.734661678
49.00727645 4.139614766
51.02292652 3.35110356
53.03857658 1.988669138
80.04947561 2.079075197
98.99960423 1.998311926
104.0494756 16.71836013
110.9996042 4.197537772
111.9948532 1.614349613
113.0152543 9.496359843
125.0152543 6.422957108
138.0105033 2.289500345
140.0261533 22.57701195

Name: +ve in-silico MS/MS by CFM-ID for YDUYJJIXZAXMIJ-UHFFFAOYSA-N
ID: YDUYJJIXZAXMIJ-UHFFFAOYSA-N
Comment: Energy0
Num peaks: 6
98.01490167 0.5022312054
100.0305517 1.603755998
102.0462018 1.406155272
116.030632 1.308039054
126.0462018 4.18539928
146.0524301 89.05217444

Name: +ve in-silico MS/MS by CFM-ID for YDUYJJIXZAXMIJ-UHFFFAOYSA-N
ID: YDUYJJIXZAXMIJ-UHFFFAOYSA-N
Comment: Energy1
Num peaks: 6
104.030632 1.370414853
116.030632 7.678960398
118.0462821 6.226822928
126.0462018 5.52239134
129.025881 1.476397643
146.0524301 69.43311742

Name: +ve in-silico MS/MS by CFM-ID for YDUYJJIXZAXMIJ-UHFFFAOYSA-N
ID: YDUYJJIXZAXMIJ-UHFFFAOYSA-N
Comment: Energy2
Num peaks: 17
42.99785464 8.371714422
45.0135047 2.780078771
47.02915477 2.356238816
55.02907452 3.453082545
57.04472458 1.432032179
70.00875367 13.45174025
82.03997355 1.854439819
84.02440374 4.362028126
85.0196527 6.879385363
98.01490167 3.602460273
100.0305517 6.75813122
102.0462018 4.808847451
106.0399735 3.396186043
109.0196527 2.009672407
126.0462018 9.515771492
129.025881 1.473617478
146.0524301 3.699913891

Name: +ve in-silico MS/MS by CFM-ID for QAOLSEWSDLEITH-UHFFFAOYSA-N
ID: QAOLSEWSDLEITH-UHFFFAOYSA-N
Comment: Energy0
Num peaks: 6
21.0135047 0.1024865129
31.02907452 0.2038913672
104.030632 0.1585971368
116.030632 0.3082104957
126.0462018 8.267771672
146.0524301 90.11408162

Name: +ve in-silico MS/MS by CFM-ID for QAOLSEWSDLEITH-UHFFFAOYSA-N
ID: QAOLSEWSDLEITH-UHFFFAOYSA-N
Comment: Energy1
Num peaks: 6
45.0135047 2.576584984
47.02915477 2.472196533
104.030632 3.39093684
118.0462821 3.350396515
126.0462018 8.556968786
146.0524301 68.29777062

Name: +ve in-silico MS/MS by CFM-ID for QAOLSEWSDLEITH-UHFFFAOYSA-N
ID: QAOLSEWSDLEITH-UHFFFAOYSA-N
Comment: Energy2
Num peaks: 16
25.00727645 2.214358834
40.01817548 3.879169134
42.99785464 3.6119779
45.0135047 2.037187926
55.02907452 4.87518382
57.0135047 2.086785374
57.04472458 2.792085337
60.02440374 1.599115364
75.00408289 1.484230191
77.01342445 1.770793927
84.02440374 15.05565171
85.0196527 3.032030337
104.030632 3.756057419
106.0399735 9.048346939
126.0462018 19.48913403
146.0524301 3.843123436

Name: +ve in-silico MS/MS by CFM-ID for BOSNISRGGXSMHE-UHFFFAOYSA-N
ID: BOSNISRGGXSMHE-UHFFFAOYSA-N
Comment: Energy0
Num peaks: 6
29.01342445 2.938811361
56.02432348 5.352813923
125.0152543 7.051186951
138.0105033 3.504260106
140.0261533 29.56466971
168.0323013 49.17704718

Name: +ve in-silico MS/MS by CFM-ID for BOSNISRGGXSMHE-UHFFFAOYSA-N
ID: BOSNISRGGXSMHE-UHFFFAOYSA-N
Comment: Energy1
Num peaks: 6
31.02907452 0.6103917505
125.0152543 44.0373145
132.0556236 0.7611264487
138.0105033 2.77029144
140.0261533 27.53554223
168.0323013 19.52764376

Name: +ve in-silico MS/MS by CFM-ID for BOSNISRGGXSMHE-UHFFFAOYSA-N
ID: BOSNISRGGXSMHE-UHFFFAOYSA-N
Comment: Energy2
Num peaks: 13
28.01817548 3.517954993
29.01342445 7.559188402
56.02432348 6.760551763
63.02292652 1.979225566
75.02292652 3.980492956
96.98395416 1.72539502
98.99960423 2.928899406
104.0494756 10.32032354
111.9948532 1.626417991
123.9948532 3.034594026
125.0152543 21.33455345
138.0105033 3.166803786
140.0261533 13.24797376

Name: +ve in-silico MS/MS by CFM-ID for QKXMPUAYRFNJAC-UHFFFAOYSA-N
ID: QKXMPUAYRFNJAC-UHFFFAOYSA-N
Comment: Energy0
Num peaks: 6
94.94498181 1.362354559
108.9606319 1.711180549
120.9606319 1.697236541
122.9762819 2.333169257
134.9762819 1.686819842
151.0075821 84.64998289

Name: +ve in-silico MS/MS by CFM-ID for QKXMPUAYRFNJAC-UHFFFAOYSA-N
ID: QKXMPUAYRFNJAC-UHFFFAOYSA-N
Comment: Energy1
Num peaks: 6
53.03857658 2.790615799
55.05422664 6.572050492
72.98395416 2.6247928
86.99960423 2.405314618
108.9606319 2.217392963
151.0075821 66.50224228

Name: +ve in-silico MS/MS by CFM-ID for QKXMPUAYRFNJAC-UHFFFAOYSA-N
ID: QKXMPUAYRFNJAC-UHFFFAOYSA-N
Comment: Energy2
Num peaks: 19
27.02292652 2.582218243
34.9683041 4.234310441
39.02292652 4.24623474
41.03857658 6.381955847
53.03857658 2.097102642
58.9683041 4.236937989
60.98395416 3.259882855
72.98395416 9.679581226
74.99960423 3.816332998
84.98395416 4.099594214
86.99960423 6.677052754
89.01525429 2.18548266
94.94498181 6.738870512
96.96063188 2.214803564
98.99960423 3.053452528
108.9606319 2.068936116
120.9606319 5.981241258
122.9762819 3.9942555
134.9762819 3.966241215

Name: +ve in-silico MS/MS by CFM-ID for YZWKKMVJZFACSU-UHFFFAOYSA-N
ID: YZWKKMVJZFACSU-UHFFFAOYSA-N
Comment: Energy0
Num peaks: 6
43.05422664 4.007257831
45.06987671 1.881708241
57.06987671 1.100837143
71.08552677 2.016686852
122.9803888 0.9764944233
151.0116889 85.76797874

Name: +ve in-silico MS/MS by CFM-ID for YZWKKMVJZFACSU-UHFFFAOYSA-N
ID: YZWKKMVJZFACSU-UHFFFAOYSA-N
Comment: Energy1
Num peaks: 6
43.05422664 2.892462515
57.06987671 3.030367595
71.08552677 6.082467918
106.9490886 2.129529448
134.9803888 1.458817498
151.0116889 77.22384456

Name: +ve in-silico MS/MS by CFM-ID for YZWKKMVJZFACSU-UHFFFAOYSA-N
ID: YZWKKMVJZFACSU-UHFFFAOYSA-N
Comment: Energy2
Num peaks: 7
27.02292652 3.467329486
41.03857658 4.341462417
43.05422664 47.99869395
45.06987671 12.88357185
57.06987671 3.43550226
71.08552677 5.59257962
106.9490886 4.697115015

Name: +ve in-silico MS/MS by CFM-ID for OWAVMOGDHHZWOX-UHFFFAOYSA-N
ID: OWAVMOGDHHZWOX-UHFFFAOYSA-N
Comment: Energy0
Num peaks: 6
15.02292652 0.8475259733
121.0508726 18.60849489
139.0072935 3.953276368
141.0229436 3.157107629
151.0072935 1.535885211
168.0338426 69.96238531

Name: +ve in-silico MS/MS by CFM-ID for OWAVMOGDHHZWOX-UHFFFAOYSA-N
ID: OWAVMOGDHHZWOX-UHFFFAOYSA-N
Comment: Energy1
Num peaks: 6
43.02907452 5.142768055
138.0120445 2.829949845
139.0072935 26.20330791
140.0276946 2.872404899
141.0229436 17.8295094
168.0338426 27.08654758

Name: +ve in-silico MS/MS by CFM-ID for OWAVMOGDHHZWOX-UHFFFAOYSA-N
ID: OWAVMOGDHHZWOX-UHFFFAOYSA-N
Comment: Energy2
Num peaks: 12
15.02292652 5.844861655
44.97934745 3.067891928
53.01342445 10.11828267
67.02907452 4.767456593
69.04472458 13.83331369
74.00589655 7.252231568
77.01342445 2.632528731
79.02907452 7.160548587
94.03997355 6.552732116
121.0508726 10.12833994
139.0072935 6.859428823
141.0229436 3.355483087

Name: +ve in-silico MS/MS by CFM-ID for ITTABRAMLJOQMV-UHFFFAOYSA-N
ID: ITTABRAMLJOQMV-UHFFFAOYSA-N
Comment: Energy0
Num peaks: 6
95.03522252 1.780980527
134.0461215 4.110395141
140.0276946 2.494401512
141.0229436 3.619164668
152.0025425 1.185740577
168.0338426 83.10280378

Name: +ve in-silico MS/MS by CFM-ID for ITTABRAMLJOQMV-UHFFFAOYSA-N
ID: ITTABRAMLJOQMV-UHFFFAOYSA-N
Comment: Energy1
Num peaks: 6
56.97934745 1.888716575
69.97459642 1.678859927
83.99024648 3.839636391
111.0011455 80.78178395
113.0167956 2.644760179
168.0338426 2.666305682

Name: +ve in-silico MS/MS by CFM-ID for ITTABRAMLJOQMV-UHFFFAOYSA-N
ID: ITTABRAMLJOQMV-UHFFFAOYSA-N
Comment: Energy2
Num peaks: 15
15.02292652 3.278848627
43.02907452 2.827293912
44.97934745 3.463335628
53.01342445 3.621976592
56.97934745 7.225146681
68.02432348 4.520012268
69.97459642 4.483246331
71.99024648 5.54329861
74.00589655 6.70661421
79.02907452 4.558108152
95.03522252 8.349487812
106.0399735 3.524952498
111.0011455 3.257289947
134.0461215 15.34141248
152.0025425 3.797670988

Name: +ve in-silico MS/MS by CFM-ID for SKJIVBIGHKSAHU-UHFFFAOYSA-N
ID: SKJIVBIGHKSAHU-UHFFFAOYSA-N
Comment: Energy0
Num peaks: 6
34.9683041 0.08068181878
48.98395416 0.1785324753
132.0556236 7.806467464
139.0057522 0.1829412282
141.0214023 0.4200577149
168.0323013 90.97605675

Name: +ve in-silico MS/MS by CFM-ID for SKJIVBIGHKSAHU-UHFFFAOYSA-N
ID: SKJIVBIGHKSAHU-UHFFFAOYSA-N
Comment: Energy1
Num peaks: 6
34.9683041 1.106040067
115.0057522 0.4273866245
127.0057522 0.2719060007
132.0556236 19.03584309
141.0214023 0.3917461023
168.0323013 77.71206603

Name: +ve in-silico MS/MS by CFM-ID for SKJIVBIGHKSAHU-UHFFFAOYSA-N
ID: SKJIVBIGHKSAHU-UHFFFAOYSA-N
Comment: Energy2
Num peaks: 16
40.01817548 3.812283782
48.98395416 2.607417638
54.03382555 2.49265531
79.02907452 5.280250207
90.01050326 2.910162054
99.9948532 2.021086063
105.0447246 11.59939137
106.0399735 4.240494197
112.9901022 3.210911335
115.0057522 4.653834301
127.0057522 8.333794667
132.0556236 17.97065007
137.9853511 2.861630506
139.0057522 4.758890105
141.0214023 2.596902735
168.0323013 2.543620463

Name: +ve in-silico MS/MS by CFM-ID for ASCPXWLJHXAGFP-UHFFFAOYSA-N
ID: ASCPXWLJHXAGFP-UHFFFAOYSA-N
Comment: Energy0
Num peaks: 6
60.02440374 0.3620928796
74.0400538 0.2488930933
101.0509528 0.285770556
119.041531 0.8838095081
126.0462018 7.008348492
146.0524301 89.38082197

Name: +ve in-silico MS/MS by CFM-ID for ASCPXWLJHXAGFP-UHFFFAOYSA-N
ID: ASCPXWLJHXAGFP-UHFFFAOYSA-N
Comment: Energy1
Num peaks: 6
58.00875367 1.654192176
60.02440374 3.341807672
117.025881 2.506525058
119.041531 3.225425051
126.0462018 9.370662824
146.0524301 67.42806812

Name: +ve in-silico MS/MS by CFM-ID for ASCPXWLJHXAGFP-UHFFFAOYSA-N
ID: ASCPXWLJHXAGFP-UHFFFAOYSA-N
Comment: Energy2
Num peaks: 15
28.01817548 2.661188797
40.01817548 8.386025796
42.99785464 4.433867018
53.01342445 3.879964408
54.03382555 5.918340417
55.02907452 14.25457379
57.04472458 5.471818066
58.00875367 8.790483359
60.02440374 8.439350243
70.00875367 2.749573664
72.02440374 2.688479015
74.0400538 2.755317361
85.0196527 2.300951632
99.03530277 2.668332945
126.0462018 5.49974287

Name: +ve in-silico MS/MS by CFM-ID for JBCXQJHXIYZCNI-UHFFFAOYSA-N
ID: JBCXQJHXIYZCNI-UHFFFAOYSA-N
Comment: Energy0
Num peaks: 6
45.99235466 3.326397101
51.02292652 0.08246081504
63.02292652 0.1529572313
64.00291934 0.2972163028
105.0334912 48.90214009
168.0291341 46.95405327

Name: +ve in-silico MS/MS by CFM-ID for JBCXQJHXIYZCNI-UHFFFAOYSA-N
ID: JBCXQJHXIYZCNI-UHFFFAOYSA-N
Comment: Energy1
Num peaks: 6
45.99235466 2.680186528
51.02292652 1.317690294
63.02292652 0.8456375538
64.00291934 4.032652103
105.0334912 66.11763661
168.0291341 22.80766564

Name: +ve in-silico MS/MS by CFM-ID for JBCXQJHXIYZCNI-UHFFFAOYSA-N
ID: JBCXQJHXIYZCNI-UHFFFAOYSA-N
Comment: Energy2
Num peaks: 6
39.02292652 3.492466436
49.00727645 15.1381148
51.02292652 14.49803109
63.02292652 14.96224813
79.01784114 3.761781738
105.0334912 37.69524501

Name: +ve in-silico MS/MS by CFM-ID for GVTGVUJHCWBHFW-UHFFFAOYSA-N
ID: GVTGVUJHCWBHFW-UHFFFAOYSA-N
Comment: Energy0
Num peaks: 6
34.9683041 0.1859768183
138.0105033 1.358581689
139.0057522 0.02650745024
140.0261533 0.2181386519
141.0214023 0.1451208447
168.0323013 97.98422039

Name: +ve in-silico MS/MS by CFM-ID for GVTGVUJHCWBHFW-UHFFFAOYSA-N
ID: GVTGVUJHCWBHFW-UHFFFAOYSA-N
Comment: Energy1
Num peaks: 6
84.98395416 1.612601885
106.0399735 0.7448442129
108.0556236 0.7350335874
113.0152543 0.6196185473
141.0214023 5.796851508
168.0323013 88.88057994

Name: +ve in-silico MS/MS by CFM-ID for GVTGVUJHCWBHFW-UHFFFAOYSA-N
ID: GVTGVUJHCWBHFW-UHFFFAOYSA-N
Comment: Energy2
Num peaks: 6
84.98395416 3.441090303
90.03382555 4.129753121
96.98395416 11.23770028
138.0105033 46.48132743
140.0261533 8.639993575
168.0323013 6.261494204

Name: +ve in-silico MS/MS by CFM-ID for MSKWCFGVBQKQRQ-UHFFFAOYSA-N
ID: MSKWCFGVBQKQRQ-UHFFFAOYSA-N
Comment: Energy0
Num peaks: 6
15.02292652 3.144153982
26.00252542 0.3866598323
28.01817548 0.5766861294
74.00589655 1.043305089
141.0229436 4.591822201
168.0338426 89.2308083

Name: +ve in-silico MS/MS by CFM-ID for MSKWCFGVBQKQRQ-UHFFFAOYSA-N
ID: MSKWCFGVBQKQRQ-UHFFFAOYSA-N
Comment: Energy1
Num peaks: 6
15.02292652 2.065923987
40.01817548 2.696849261
42.03382555 2.248459717
86.00589655 41.81922965
141.0229436 8.22276016
168.0338426 35.47759238

Name: +ve in-silico MS/MS by CFM-ID for MSKWCFGVBQKQRQ-UHFFFAOYSA-N
ID: MSKWCFGVBQKQRQ-UHFFFAOYSA-N
Comment: Energy2
Num peaks: 12
15.02292652 9.346420372
26.00252542 10.58630562
28.01817548 4.650054913
40.01817548 3.756778096
43.02907452 18.77201219
53.01342445 4.564091427
70.03997355 3.765184
74.00589655 10.23991561
99.00114552 4.680920827
113.0167956 3.052819636
126.0120445 3.40721774
141.0229436 4.547174897

Name: +ve in-silico MS/MS by CFM-ID for HPYGBFPXHFCROZ-UHFFFAOYSA-N
ID: HPYGBFPXHFCROZ-UHFFFAOYSA-N
Comment: Energy0
Num peaks: 6
59.01275576 3.736450447
113.0233204 2.014320316
128.0342195 1.950759994
139.0389705 1.934585721
168.0291341 2.741135391
186.0396988 81.24200111

Name: +ve in-silico MS/MS by CFM-ID for HPYGBFPXHFCROZ-UHFFFAOYSA-N
ID: HPYGBFPXHFCROZ-UHFFFAOYSA-N
Comment: Energy1
Num peaks: 6
87.04405588 2.1940071
123.0076704 2.783432014
139.0389705 7.197685234
142.013484 1.632997733
168.0291341 36.97072322
186.0396988 33.98729288

Name: +ve in-silico MS/MS by CFM-ID for HPYGBFPXHFCROZ-UHFFFAOYSA-N
ID: HPYGBFPXHFCROZ-UHFFFAOYSA-N
Comment: Energy2
Num peaks: 14
27.02292652 2.329614289
29.00219107 2.781903118
41.00219107 7.820348963
45.0334912 3.020587225
55.01784114 2.76811449
56.99710569 10.01224249
57.0334912 2.683298719
59.01275576 5.03969257
72.00800472 3.471403176
73.02840582 3.362741516
110.0236548 21.06922385
112.0393049 5.518607642
114.0185694 4.730843248
128.0342195 6.058583789

Name: +ve in-silico MS/MS by CFM-ID for AJYCIEHSLYUBEI-UHFFFAOYSA-N
ID: AJYCIEHSLYUBEI-UHFFFAOYSA-N
Comment: Energy0
Num peaks: 6
26.00252542 0.1520515569
98.9744521 0.4248302041
100.9901022 0.2170133668
115.0057522 0.2446128229
141.0214023 0.3634322161
168.0323013 97.62472436

Name: +ve in-silico MS/MS by CFM-ID for AJYCIEHSLYUBEI-UHFFFAOYSA-N
ID: AJYCIEHSLYUBEI-UHFFFAOYSA-N
Comment: Energy1
Num peaks: 6
50.00252542 0.5068592949
66.03382555 0.7819901841
91.02907452 0.5745978723
141.0214023 0.5330926011
152.0010012 1.671724287
168.0323013 91.76224862

Name: +ve in-silico MS/MS by CFM-ID for AJYCIEHSLYUBEI-UHFFFAOYSA-N
ID: AJYCIEHSLYUBEI-UHFFFAOYSA-N
Comment: Energy2
Num peaks: 15
50.00252542 6.360505394
66.03382555 8.002668537
73.97920313 3.798463931
76.01817548 4.282374171
91.02907452 5.149995817
93.04472458 3.979941128
97.97920313 4.947472092
98.9744521 8.580983964
99.9948532 3.497134691
100.9901022 2.853287082
115.0057522 4.318912735
117.0214023 2.164980233
123.9948532 4.011769675
141.0214023 5.99551202
168.0323013 14.20881257

Name: +ve in-silico MS/MS by CFM-ID for YRZRPJULSFMEQL-UHFFFAOYSA-N
ID: YRZRPJULSFMEQL-UHFFFAOYSA-N
Comment: Energy0
Num peaks: 6
27.02292652 0.4422611491
115.0309044 6.121763336
120.9606319 0.4390395595
124.991932 0.439290021
134.9762819 4.90952902
151.0075821 85.18350586

Name: +ve in-silico MS/MS by CFM-ID for YRZRPJULSFMEQL-UHFFFAOYSA-N
ID: YRZRPJULSFMEQL-UHFFFAOYSA-N
Comment: Energy1
Num peaks: 6
53.03857658 3.154061131
67.05422664 4.30508954
96.96063188 3.029581895
98.97628194 2.431451442
134.9762819 2.397728143
151.0075821 76.18913745

Name: +ve in-silico MS/MS by CFM-ID for YRZRPJULSFMEQL-UHFFFAOYSA-N
ID: YRZRPJULSFMEQL-UHFFFAOYSA-N
Comment: Energy2
Num peaks: 13
27.02292652 4.72236889
39.02292652 2.102874286
51.02292652 3.020773877
53.03857658 6.931322796
55.05422664 8.845531674
79.05422664 6.807639251
94.94498181 3.958239138
96.96063188 3.077168699
98.99960423 11.18413566
115.0309044 13.93158764
118.9449818 3.957309398
134.9762819 9.166106783
151.0075821 2.765143956

Name: +ve in-silico MS/MS by CFM-ID for FVGROLQRSPXAHI-UHFFFAOYSA-N
ID: FVGROLQRSPXAHI-UHFFFAOYSA-N
Comment: Energy0
Num peaks: 6
44.99710569 0.0574482165
45.99235466 0.1552741008
95.01275576 0.05332364806
124.0393049 0.2257982311
140.0342195 1.180069272
168.0291341 98.18364671

Name: +ve in-silico MS/MS by CFM-ID for FVGROLQRSPXAHI-UHFFFAOYSA-N
ID: FVGROLQRSPXAHI-UHFFFAOYSA-N
Comment: Energy1
Num peaks: 6
44.99710569 0.226311208
96.00800472 0.458993649
122.0236548 0.6546398613
124.0393049 0.6234835204
140.0342195 1.64665528
168.0291341 95.48905633

Name: +ve in-silico MS/MS by CFM-ID for FVGROLQRSPXAHI-UHFFFAOYSA-N
ID: FVGROLQRSPXAHI-UHFFFAOYSA-N
Comment: Energy2
Num peaks: 10
45.99235466 2.810824496
49.00727645 5.694075197
51.02292652 6.35448674
53.03857658 4.625098397
96.00800472 3.252053815
98.02365479 2.63771495
122.0236548 8.434882197
124.0393049 26.20225487
140.0342195 15.26596011
168.0291341 7.183153875

Name: +ve in-silico MS/MS by CFM-ID for OGIRFDHHRUMVGF-UHFFFAOYSA-N
ID: OGIRFDHHRUMVGF-UHFFFAOYSA-N
Comment: Energy0
Num peaks: 6
78.01050326 3.832219249
91.03090436 1.331926459
106.0418034 5.012777551
108.0574535 3.812018848
132.0574535 6.962680941
168.0341312 72.38554941

Name: +ve in-silico MS/MS by CFM-ID for OGIRFDHHRUMVGF-UHFFFAOYSA-N
ID: OGIRFDHHRUMVGF-UHFFFAOYSA-N
Comment: Energy1
Num peaks: 8
55.05422664 3.567103786
72.08077574 4.010780747
78.01050326 7.429343248
91.03090436 4.978962917
106.0418034 15.09650157
108.0574535 12.12652058
132.0574535 7.146359186
168.0341312 26.01188881

Name: +ve in-silico MS/MS by CFM-ID for OGIRFDHHRUMVGF-UHFFFAOYSA-N
ID: OGIRFDHHRUMVGF-UHFFFAOYSA-N
Comment: Energy2
Num peaks: 19
29.03857658 6.272745986
31.05422664 2.173877802
41.03857658 1.776941467
42.03382555 4.683444634
48.98395416 1.852739342
53.03857658 3.086541608
55.05422664 5.5254132
60.98395416 2.689747449
61.97920313 2.575854796
62.99960423 1.850725932
70.06512568 3.870104797
72.08077574 1.753442988
75.9948532 2.43998702
78.01050326 12.92747449
89.01525429 7.85568793
91.03090436 11.53691878
106.0418034 3.414799927
116.0261533 1.970758344
132.0574535 2.496819765

Name: +ve in-silico MS/MS by CFM-ID for HWNXQUOYDBXUEU-UHFFFAOYSA-N
ID: HWNXQUOYDBXUEU-UHFFFAOYSA-N
Comment: Energy0
Num peaks: 6
132.0556236 2.726738021
136.9901022 0.3979258529
139.0057522 0.7623047965
141.0214023 2.250866348
151.0057522 43.9113027
168.0323013 47.74680863

Name: +ve in-silico MS/MS by CFM-ID for HWNXQUOYDBXUEU-UHFFFAOYSA-N
ID: HWNXQUOYDBXUEU-UHFFFAOYSA-N
Comment: Energy1
Num peaks: 6
124.9901022 0.8641359965
132.0556236 1.237540528
133.9792031 1.114646464
141.0214023 2.604067531
151.0057522 59.43558957
168.0323013 29.769473

Name: +ve in-silico MS/MS by CFM-ID for HWNXQUOYDBXUEU-UHFFFAOYSA-N
ID: HWNXQUOYDBXUEU-UHFFFAOYSA-N
Comment: Energy2
Num peaks: 15
27.02292652 2.835893292
50.00252542 10.46812025
52.01817548 4.755236983
54.03382555 12.07293519
64.01817548 4.90415023
103.0290745 4.222371634
105.0447246 13.20718427
109.9792031 1.667142812
111.9948532 1.649574751
112.9901022 1.913531667
124.9901022 3.087808342
132.0556236 2.921082983
133.9792031 3.746673714
141.0214023 2.271339255
151.0057522 10.57631416

Name: +ve in-silico MS/MS by CFM-ID for RUVZGKRCLXIBFX-UHFFFAOYSA-N
ID: RUVZGKRCLXIBFX-UHFFFAOYSA-N
Comment: Energy0
Num peaks: 6
15.02292652 0.6779724452
107.0603746 0.2977007004
132.0556236 4.380584396
139.0057522 2.921480233
141.0214023 1.574993119
168.0323013 89.79367865

Name: +ve in-silico MS/MS by CFM-ID for RUVZGKRCLXIBFX-UHFFFAOYSA-N
ID: RUVZGKRCLXIBFX-UHFFFAOYSA-N
Comment: Energy1
Num peaks: 6
34.9683041 0.8366854331
81.04472458 0.912558973
132.0556236 5.818918206
139.0057522 0.7383145094
141.0214023 3.026565241
168.0323013 86.36203236

Name: +ve in-silico MS/MS by CFM-ID for RUVZGKRCLXIBFX-UHFFFAOYSA-N
ID: RUVZGKRCLXIBFX-UHFFFAOYSA-N
Comment: Energy2
Num peaks: 8
52.01817548 22.66614863
54.03382555 3.805386976
105.0447246 21.05940547
114.0105033 4.560034458
115.0057522 2.980493797
132.0556236 8.9988893
139.0057522 6.627631687
141.0214023 9.350598163

Name: +ve in-silico MS/MS by CFM-ID for IDHQZEYWWYINAQ-UHFFFAOYSA-N
ID: IDHQZEYWWYINAQ-UHFFFAOYSA-N
Comment: Energy0
Num peaks: 6
15.02292652 0.6937613943
108.0556236 0.4016519342
132.0556236 4.500664181
139.0057522 0.5472109755
141.0214023 0.5643372259
168.0323013 92.61465897

Name: +ve in-silico MS/MS by CFM-ID for IDHQZEYWWYINAQ-UHFFFAOYSA-N
ID: IDHQZEYWWYINAQ-UHFFFAOYSA-N
Comment: Energy1
Num peaks: 6
15.02292652 0.4557299631
34.9683041 0.8409162051
107.0603746 0.5328125527
132.0556236 5.932169464
141.0214023 3.472434993
168.0323013 86.95184532

Name: +ve in-silico MS/MS by CFM-ID for IDHQZEYWWYINAQ-UHFFFAOYSA-N
ID: IDHQZEYWWYINAQ-UHFFFAOYSA-N
Comment: Energy2
Num peaks: 9
15.02292652 3.134850367
78.03382555 4.155855486
105.0447246 16.65392023
111.9948532 3.56084764
123.9948532 4.802824189
132.0556236 26.44079926
139.0057522 9.136517074
141.0214023 8.560688295
168.0323013 3.886346626

Name: +ve in-silico MS/MS by CFM-ID for PDVSHBCOEGYRQB-UHFFFAOYSA-N
ID: PDVSHBCOEGYRQB-UHFFFAOYSA-N
Comment: Energy0
Num peaks: 6
48.98395416 1.220818821
105.0214023 1.197093527
110.0712737 2.972383299
117.0214023 1.587426681
130.0166513 1.460185044
146.0479514 85.59885618

Name: +ve in-silico MS/MS by CFM-ID for PDVSHBCOEGYRQB-UHFFFAOYSA-N
ID: PDVSHBCOEGYRQB-UHFFFAOYSA-N
Comment: Energy1
Num peaks: 10
34.9683041 2.229882602
42.03382555 2.718435433
57.04472458 6.704356056
60.98395416 1.791243387
67.02907452 2.589803502
87.9948532 2.843929945
93.04472458 1.598321208
110.0712737 6.053050486
129.0214023 16.06664707
146.0479514 37.9867966

Name: +ve in-silico MS/MS by CFM-ID for PDVSHBCOEGYRQB-UHFFFAOYSA-N
ID: PDVSHBCOEGYRQB-UHFFFAOYSA-N
Comment: Energy2
Num peaks: 21
15.02292652 1.46530918
27.02292652 1.873756939
40.01817548 5.58900189
42.03382555 5.867712094
43.02907452 1.662389123
44.04947561 1.852365564
48.98395416 2.838414332
57.04472458 17.19710331
58.9683041 2.117072451
60.98395416 5.668654384
68.04947561 1.97180343
69.04472458 4.421077326
73.97920313 2.39018311
75.9948532 7.373511568
81.04472458 3.194753696
99.9948532 2.447185772
102.0105033 2.214003036
105.0214023 3.380916019
110.0712737 1.576264711
115.0057522 3.507675038
117.0214023 1.544974713

Name: +ve in-silico MS/MS by CFM-ID for MWVFXQMOLNQNFT-UHFFFAOYSA-N
ID: MWVFXQMOLNQNFT-UHFFFAOYSA-N
Comment: Energy0
Num peaks: 10
76.96917669 3.115638309
83.01612688 3.207151193
93.00047682 7.710457038
102.9848268 9.650994557
105.0004768 9.715058186
107.0161269 7.577103407
118.9797414 4.837764099
132.9953914 6.785655752
134.974656 3.604256545
151.0059561 26.26408637

Name: +ve in-silico MS/MS by CFM-ID for MWVFXQMOLNQNFT-UHFFFAOYSA-N
ID: MWVFXQMOLNQNFT-UHFFFAOYSA-N
Comment: Energy1
Num peaks: 9
41.00219107 6.736298417
73.02840582 5.066449991
76.96917669 6.038561681
88.96917669 6.318786456
90.98482676 19.24874988
93.00047682 19.62108413
104.9640913 7.395425792
107.0161269 2.638048129
151.0059561 8.445170246

Name: +ve in-silico MS/MS by CFM-ID for MWVFXQMOLNQNFT-UHFFFAOYSA-N
ID: MWVFXQMOLNQNFT-UHFFFAOYSA-N
Comment: Energy2
Num peaks: 15
15.02292652 6.472471287
25.00727645 3.081943384
27.02292652 3.297225325
29.03857658 2.742733693
41.00219107 4.358765427
43.01784114 3.985069666
62.98991214 2.895685372
74.98991214 3.190573011
76.96917669 14.75804496
81.00047682 5.172875787
83.01612688 6.900662224
93.00047682 9.270468186
102.9848268 7.512130182
105.0004768 3.570953284
107.0161269 3.435792635

Name: +ve in-silico MS/MS by CFM-ID for QEZIATUCYQUIAK-UHFFFAOYSA-N
ID: QEZIATUCYQUIAK-UHFFFAOYSA-N
Comment: Energy0
Num peaks: 6
110.9762819 2.352173061
115.0309044 3.952083811
120.9606319 7.881205776
122.9762819 9.508605835
124.991932 21.34761613
151.0075821 48.03114466

Name: +ve in-silico MS/MS by CFM-ID for QEZIATUCYQUIAK-UHFFFAOYSA-N
ID: QEZIATUCYQUIAK-UHFFFAOYSA-N
Comment: Energy1
Num peaks: 6
53.03857658 4.724518075
106.9449818 7.044763711
108.9606319 3.190628116
110.9762819 5.581735887
124.991932 6.022751852
151.0075821 58.23026033

Name: +ve in-silico MS/MS by CFM-ID for QEZIATUCYQUIAK-UHFFFAOYSA-N
ID: QEZIATUCYQUIAK-UHFFFAOYSA-N
Comment: Energy2
Num peaks: 12
74.99960423 4.379346268
84.98395416 16.43302402
86.99960423 7.16593834
89.01525429 12.29627214
98.99960423 2.996813653
106.9449818 3.492557681
108.9606319 8.416428496
115.0309044 2.920434477
120.9606319 9.583774874
122.9762819 5.0329038
124.991932 4.666532437
134.9762819 3.572698126

Name: +ve in-silico MS/MS by CFM-ID for BLOOCFVAGVBCEF-UHFFFAOYSA-N
ID: BLOOCFVAGVBCEF-UHFFFAOYSA-N
Comment: Energy0
Num peaks: 8
44.04947561 6.910013931
59.06037464 2.52457035
86.00589655 4.083445137
101.0167956 24.49519747
103.0324456 23.94698919
118.0433447 7.454017894
129.0229436 2.47810826
146.0494927 9.442668631

Name: +ve in-silico MS/MS by CFM-ID for BLOOCFVAGVBCEF-UHFFFAOYSA-N
ID: BLOOCFVAGVBCEF-UHFFFAOYSA-N
Comment: Energy1
Num peaks: 9
42.03382555 3.867247589
44.04947561 39.73435769
46.06512568 7.394241559
59.06037464 4.889879602
86.00589655 3.586808392
103.0072935 10.4043859
103.0324456 3.059385388
129.0229436 4.854694302
146.0494927 3.402291349

Name: +ve in-silico MS/MS by CFM-ID for BLOOCFVAGVBCEF-UHFFFAOYSA-N
ID: BLOOCFVAGVBCEF-UHFFFAOYSA-N
Comment: Energy2
Num peaks: 12
30.03382555 2.561163823
40.01817548 2.607651596
42.03382555 13.26516821
44.04947561 19.71393545
44.97934745 3.396071273
57.04472458 2.685408555
59.06037464 6.081773325
59.99024648 14.50914472
64.02154661 2.871507793
71.99024648 3.328022031
72.98549545 3.272996793
86.00589655 5.983699356

Name: +ve in-silico MS/MS by CFM-ID for KZQIRBVQVRKZCR-UHFFFAOYSA-N
ID: KZQIRBVQVRKZCR-UHFFFAOYSA-N
Comment: Energy0
Num peaks: 6
26.00252542 1.576657369
34.9683041 0.1821209582
56.02432348 0.208154389
132.0556236 1.007911298
141.0214023 0.6539911598
168.0323013 95.71861978

Name: +ve in-silico MS/MS by CFM-ID for KZQIRBVQVRKZCR-UHFFFAOYSA-N
ID: KZQIRBVQVRKZCR-UHFFFAOYSA-N
Comment: Energy1
Num peaks: 6
26.00252542 7.218562649
56.02432348 1.022796875
113.0152543 1.027777926
132.0556236 2.075737531
141.0214023 1.603786224
168.0323013 81.01328724

Name: +ve in-silico MS/MS by CFM-ID for KZQIRBVQVRKZCR-UHFFFAOYSA-N
ID: KZQIRBVQVRKZCR-UHFFFAOYSA-N
Comment: Energy2
Num peaks: 12
26.00252542 19.56068772
56.02432348 7.194856294
63.02292652 3.77104881
72.98395416 2.603421919
96.98395416 3.517642198
98.99960423 4.616069116
105.0447246 2.386608614
113.0152543 2.420163165
118.0399735 3.069611623
132.0556236 18.34922811
141.0214023 4.633441483
168.0323013 8.835863289

Name: +ve in-silico MS/MS by CFM-ID for CZHMXWQXXHTEKF-UHFFFAOYSA-N
ID: CZHMXWQXXHTEKF-UHFFFAOYSA-N
Comment: Energy0
Num peaks: 6
26.00252542 1.575503378
34.9683041 0.1819889555
56.02432348 0.2080020253
132.0556236 1.00727068
141.0214023 0.653038475
168.0323013 95.62578537

Name: +ve in-silico MS/MS by CFM-ID for CZHMXWQXXHTEKF-UHFFFAOYSA-N
ID: CZHMXWQXXHTEKF-UHFFFAOYSA-N
Comment: Energy1
Num peaks: 6
26.00252542 6.846520528
84.98395416 1.490442383
104.0243235 1.559939809
106.0399735 1.834975607
132.0556236 1.943244434
168.0323013 74.53914632

Name: +ve in-silico MS/MS by CFM-ID for CZHMXWQXXHTEKF-UHFFFAOYSA-N
ID: CZHMXWQXXHTEKF-UHFFFAOYSA-N
Comment: Energy2
Num peaks: 11
26.00252542 20.13895842
51.02292652 3.110921855
56.02432348 7.506679524
63.02292652 3.146447241
84.98395416 2.722762561
98.99960423 3.807720186
105.0447246 2.825748328
113.0152543 2.56200039
132.0556236 20.08309053
141.0214023 5.328442481
168.0323013 9.427508151

Name: +ve in-silico MS/MS by CFM-ID for CGOMQUBVQXXTTF-UHFFFAOYSA-N
ID: CGOMQUBVQXXTTF-UHFFFAOYSA-N
Comment: Energy0
Num peaks: 6
15.02292652 2.570829056
26.00252542 1.733713814
28.01817548 5.099858182
99.00114552 16.67906022
141.0229436 3.388574636
168.0338426 68.21172461

Name: +ve in-silico MS/MS by CFM-ID for CGOMQUBVQXXTTF-UHFFFAOYSA-N
ID: CGOMQUBVQXXTTF-UHFFFAOYSA-N
Comment: Energy1
Num peaks: 6
15.02292652 2.622106601
86.00589655 14.06946824
122.0461215 3.064393247
126.0120445 2.026338832
141.0229436 2.025392519
168.0338426 70.02521849

Name: +ve in-silico MS/MS by CFM-ID for CGOMQUBVQXXTTF-UHFFFAOYSA-N
ID: CGOMQUBVQXXTTF-UHFFFAOYSA-N
Comment: Energy2
Num peaks: 7
26.00252542 16.6576536
28.01817548 17.49497948
42.03382555 3.402954425
43.02907452 19.50947972
53.01342445 11.04436411
99.00114552 8.530497427
126.0120445 5.894867222

Name: +ve in-silico MS/MS by CFM-ID for YUCOVYKZDMXLIN-UHFFFAOYSA-N
ID: YUCOVYKZDMXLIN-UHFFFAOYSA-N
Comment: Energy0
Num peaks: 6
34.9683041 2.571555511
81.04472458 1.183706224
95.06037464 23.51646124
110.0712737 1.468615313
129.0214023 4.208141835
146.0479514 59.41635442

Name: +ve in-silico MS/MS by CFM-ID for YUCOVYKZDMXLIN-UHFFFAOYSA-N
ID: YUCOVYKZDMXLIN-UHFFFAOYSA-N
Comment: Energy1
Num peaks: 6
68.04947561 9.116271207
81.04472458 3.001684347
95.06037464 54.07935517
102.0105033 2.99377019
119.0370524 2.964303189
146.0479514 9.186418103

Name: +ve in-silico MS/MS by CFM-ID for YUCOVYKZDMXLIN-UHFFFAOYSA-N
ID: YUCOVYKZDMXLIN-UHFFFAOYSA-N
Comment: Energy2
Num peaks: 22
34.9683041 7.20116164
39.02292652 4.623221948
40.01817548 2.639240766
42.03382555 1.659451774
49.00727645 2.614583536
52.01817548 4.395095709
53.03857658 3.069993034
54.03382555 9.152732618
56.04947561 1.182289365
63.9948532 2.692974056
66.03382555 5.460542108
68.04947561 6.528379834
78.01050326 1.958837905
78.03382555 2.963131703
81.04472458 7.090992131
83.06037464 1.865430991
85.97920313 1.662634754
87.9948532 1.524507415
90.01050326 2.869854116
95.06037464 4.839592598
99.9948532 1.591129864
102.0105033 2.873190555

Name: +ve in-silico MS/MS by CFM-ID for CFRGHXWPDPAADU-UHFFFAOYSA-N
ID: CFRGHXWPDPAADU-UHFFFAOYSA-N
Comment: Energy0
Num peaks: 6
30.03382555 4.550158452
34.99499752 0.6861501406
44.97934745 1.259640552
112.0617716 0.9615700646
129.0229436 13.34612673
146.0494927 76.48273062

Name: +ve in-silico MS/MS by CFM-ID for CFRGHXWPDPAADU-UHFFFAOYSA-N
ID: CFRGHXWPDPAADU-UHFFFAOYSA-N
Comment: Energy1
Num peaks: 6
30.03382555 26.21386197
40.01817548 3.896703537
57.04472458 14.08032217
112.0617716 4.00880216
129.0229436 18.01834191
146.0494927 16.81532086

Name: +ve in-silico MS/MS by CFM-ID for CFRGHXWPDPAADU-UHFFFAOYSA-N
ID: CFRGHXWPDPAADU-UHFFFAOYSA-N
Comment: Energy2
Num peaks: 13
25.00727645 1.745818932
27.02292652 6.500901675
29.03857658 1.544137987
30.03382555 8.058701242
40.01817548 7.827125647
42.03382555 11.02439875
44.04947561 11.55808488
44.97934745 6.492222447
46.06512568 6.346753891
55.02907452 1.873503266
57.04472458 5.757743633
111.9963945 4.97726547
129.0229436 6.917379053

Name: +ve in-silico MS/MS by CFM-ID for ZZPUXAQVYFAAMQ-UHFFFAOYSA-N
ID: ZZPUXAQVYFAAMQ-UHFFFAOYSA-N
Comment: Energy0
Num peaks: 6
34.9683041 0.06987809769
105.0447246 0.1735375629
107.0603746 0.264439204
132.0556236 0.7017387604
142.0166513 0.0885226513
168.0323013 98.39829273

Name: +ve in-silico MS/MS by CFM-ID for ZZPUXAQVYFAAMQ-UHFFFAOYSA-N
ID: ZZPUXAQVYFAAMQ-UHFFFAOYSA-N
Comment: Energy1
Num peaks: 6
34.9683041 1.520559839
81.04472458 0.3877206563
107.0603746 0.5415893491
127.0057522 0.4028158791
132.0556236 0.4891943321
168.0323013 95.80448396

Name: +ve in-silico MS/MS by CFM-ID for ZZPUXAQVYFAAMQ-UHFFFAOYSA-N
ID: ZZPUXAQVYFAAMQ-UHFFFAOYSA-N
Comment: Energy2
Num peaks: 12
50.00252542 2.333749457
52.01817548 4.284308981
54.03382555 8.405402411
56.04947561 5.441950999
61.97920313 6.255242605
66.03382555 5.254817415
79.02907452 14.34891716
81.04472458 16.22887581
83.06037464 5.480324297
105.0447246 8.119280318
127.0057522 3.098403008
142.0166513 2.297882029

Name: +ve in-silico MS/MS by CFM-ID for IVSHKPMKSXBARS-UHFFFAOYSA-N
ID: IVSHKPMKSXBARS-UHFFFAOYSA-N
Comment: Energy0
Num peaks: 10
27.02292652 2.633902088
44.04947561 4.998605208
73.02840582 8.005939538
90.05495492 3.295600883
96.01137585 4.237266657
120.0113759 2.922645518
122.0270259 29.68683798
124.042676 3.681333208
150.0219405 9.123348817
168.0325052 13.08190483

Name: +ve in-silico MS/MS by CFM-ID for IVSHKPMKSXBARS-UHFFFAOYSA-N
ID: IVSHKPMKSXBARS-UHFFFAOYSA-N
Comment: Energy1
Num peaks: 11
27.02292652 2.601607164
42.03382555 6.567719035
44.04947561 24.89541929
46.06512568 10.82093471
72.04439023 4.558033939
73.02840582 4.032923296
78.98482676 2.641164378
90.05495492 4.599691114
96.01137585 2.597045137
104.0164612 3.953704576
122.0270259 14.13909702

Name: +ve in-silico MS/MS by CFM-ID for IVSHKPMKSXBARS-UHFFFAOYSA-N
ID: IVSHKPMKSXBARS-UHFFFAOYSA-N
Comment: Energy2
Num peaks: 10
27.02292652 19.6773272
29.03857658 2.993518525
42.03382555 13.69219416
44.04947561 28.14799921
46.06512568 2.29838155
57.0334912 2.490067556
72.04439023 2.91721635
73.02840582 3.036728554
96.01137585 2.217185467
105.9957258 2.567970216

Name: +ve in-silico MS/MS by CFM-ID for ZEOYJBVKOSFEBK-UHFFFAOYSA-N
ID: ZEOYJBVKOSFEBK-UHFFFAOYSA-N
Comment: Energy0
Num peaks: 6
58.06512568 9.007083043
60.08077574 3.709403795
140.9868466 4.899166949
150.0680181 5.180468915
168.0341312 18.9525952
186.0446958 47.40913505

Name: +ve in-silico MS/MS by CFM-ID for ZEOYJBVKOSFEBK-UHFFFAOYSA-N
ID: ZEOYJBVKOSFEBK-UHFFFAOYSA-N
Comment: Energy1
Num peaks: 6
58.06512568 27.50871614
60.08077574 2.840879659
102.0913404 3.485526451
140.9868466 12.24892536
168.0341312 3.370974305
186.0446958 36.71654764

Name: +ve in-silico MS/MS by CFM-ID for ZEOYJBVKOSFEBK-UHFFFAOYSA-N
ID: ZEOYJBVKOSFEBK-UHFFFAOYSA-N
Comment: Energy2
Num peaks: 9
15.02292652 6.623968253
42.03382555 4.498654961
44.04947561 5.020845184
58.06512568 34.94063625
60.08077574 11.86907107
84.08077574 6.663210748
108.9606319 4.655298826
110.9762819 2.319652569
122.9762819 4.18803918

Name: +ve in-silico MS/MS by CFM-ID for ADSNHKTXYJZXDF-UHFFFAOYSA-N
ID: ADSNHKTXYJZXDF-UHFFFAOYSA-N
Comment: Energy0
Num peaks: 6
19.01784114 0.7928260667
121.0284058 2.163190787
140.0342195 0.826166307
150.0185694 2.453676329
151.997834 0.2480843499
168.0291341 92.67035736

Name: +ve in-silico MS/MS by CFM-ID for ADSNHKTXYJZXDF-UHFFFAOYSA-N
ID: ADSNHKTXYJZXDF-UHFFFAOYSA-N
Comment: Energy1
Num peaks: 6
93.0334912 1.061185199
121.0284058 8.380194288
122.0236548 2.988329262
140.0342195 5.220028479
150.0185694 38.95126661
168.0291341 36.98028067

Name: +ve in-silico MS/MS by CFM-ID for ADSNHKTXYJZXDF-UHFFFAOYSA-N
ID: ADSNHKTXYJZXDF-UHFFFAOYSA-N
Comment: Energy2
Num peaks: 18
19.01784114 1.652356658
39.02292652 17.92814187
41.03857658 4.960054468
45.99235466 1.499218706
49.00727645 2.596814372
51.02292652 2.801824171
65.00219107 3.218994049
67.01784114 3.283969558
77.00219107 5.522147427
79.01784114 5.568670843
93.0334912 1.998396949
110.0236548 1.624775782
121.0284058 2.000877182
122.0236548 8.064018376
140.0342195 4.024663923
150.0185694 6.057482907
151.997834 1.62295388
168.0291341 6.097035477

Name: +ve in-silico MS/MS by CFM-ID for ODMRBRUDPUNEHF-UHFFFAOYSA-N
ID: ODMRBRUDPUNEHF-UHFFFAOYSA-N
Comment: Energy0
Num peaks: 6
100.9901022 0.7918803048
132.0556236 4.055931481
141.0214023 5.206551431
142.0166513 0.4507855264
151.0057522 7.832913926
168.0323013 80.28015492

Name: +ve in-silico MS/MS by CFM-ID for ODMRBRUDPUNEHF-UHFFFAOYSA-N
ID: ODMRBRUDPUNEHF-UHFFFAOYSA-N
Comment: Energy1
Num peaks: 6
100.9901022 0.7141993797
132.0556236 1.871163286
141.0214023 8.940547044
142.0166513 1.35730536
151.0057522 31.96401907
168.0323013 49.75056649

Name: +ve in-silico MS/MS by CFM-ID for ODMRBRUDPUNEHF-UHFFFAOYSA-N
ID: ODMRBRUDPUNEHF-UHFFFAOYSA-N
Comment: Energy2
Num peaks: 11
39.02292652 3.51974205
40.01817548 2.803207621
64.01817548 4.59426661
66.03382555 1.973300483
80.04947561 5.787424742
100.9901022 2.272309424
105.0447246 14.37206554
124.9901022 3.061096171
132.0556236 23.38324363
141.0214023 11.82247765
151.0057522 6.719561385

Name: +ve in-silico MS/MS by CFM-ID for VXWZNVZGPHXSRL-UHFFFAOYSA-N
ID: VXWZNVZGPHXSRL-UHFFFAOYSA-N
Comment: Energy0
Num peaks: 6
85.97920313 0.1616873557
87.9948532 0.2031828328
132.0556236 1.031909419
139.0057522 0.982066453
141.0214023 6.021723571
168.0323013 89.90254778

Name: +ve in-silico MS/MS by CFM-ID for VXWZNVZGPHXSRL-UHFFFAOYSA-N
ID: VXWZNVZGPHXSRL-UHFFFAOYSA-N
Comment: Energy1
Num peaks: 6
79.02907452 0.9320523151
106.0399735 0.6154234978
132.0556236 1.845656733
139.0057522 1.464417939
141.0214023 41.80271791
168.0323013 45.30870154

Name: +ve in-silico MS/MS by CFM-ID for VXWZNVZGPHXSRL-UHFFFAOYSA-N
ID: VXWZNVZGPHXSRL-UHFFFAOYSA-N
Comment: Energy2
Num peaks: 17
50.00252542 7.802456182
52.01817548 7.32556472
58.9683041 1.669432878
77.01342445 2.567475406
79.02907452 3.337063179
87.9948532 2.76124263
91.02907452 1.457019475
103.0290745 3.178548884
105.0447246 5.161632631
109.9792031 2.091479686
111.9948532 11.22493476
114.0105033 8.131941461
127.0057522 1.303988291
132.0556236 3.113368488
139.0057522 2.758050844
141.0214023 13.83409222
168.0323013 3.308061288

Name: +ve in-silico MS/MS by CFM-ID for MKBFKFXJNLKRDA-UHFFFAOYSA-N
ID: MKBFKFXJNLKRDA-UHFFFAOYSA-N
Comment: Energy0
Num peaks: 6
98.04205221 3.21593834
100.0577023 3.860143426
102.0733523 7.825933802
111.9851611 7.499943888
117.0188742 4.276011121
186.040338 64.53774446

Name: +ve in-silico MS/MS by CFM-ID for MKBFKFXJNLKRDA-UHFFFAOYSA-N
ID: MKBFKFXJNLKRDA-UHFFFAOYSA-N
Comment: Energy1
Num peaks: 6
53.00219107 2.411273259
73.04680324 2.54410435
111.9851611 21.39112697
114.0008112 6.159735182
156.0297733 21.7290485
186.040338 36.24586933

Name: +ve in-silico MS/MS by CFM-ID for MKBFKFXJNLKRDA-UHFFFAOYSA-N
ID: MKBFKFXJNLKRDA-UHFFFAOYSA-N
Comment: Energy2
Num peaks: 8
15.02292652 8.788992441
26.00252542 8.509776811
44.97934745 4.341237148
98.04205221 11.68126499
100.0577023 10.8194655
102.0733523 23.31449371
111.9851611 4.86193779
132.0297733 9.75060153

Name: +ve in-silico MS/MS by CFM-ID for AFPHTEQTJZKQAQ-UHFFFAOYSA-N
ID: AFPHTEQTJZKQAQ-UHFFFAOYSA-N
Comment: Energy0
Num peaks: 6
45.99235466 0.2597632069
77.00219107 0.08861343253
95.01275576 0.3599262339
97.02840582 0.07436156225
124.0393049 4.176166793
168.0291341 94.79287525

Name: +ve in-silico MS/MS by CFM-ID for AFPHTEQTJZKQAQ-UHFFFAOYSA-N
ID: AFPHTEQTJZKQAQ-UHFFFAOYSA-N
Comment: Energy1
Num peaks: 6
39.02292652 0.3720510254
96.00800472 0.8158524442
98.02365479 0.3927141769
124.0393049 17.37940341
142.013484 0.7354926023
168.0291341 78.78087122

Name: +ve in-silico MS/MS by CFM-ID for AFPHTEQTJZKQAQ-UHFFFAOYSA-N
ID: AFPHTEQTJZKQAQ-UHFFFAOYSA-N
Comment: Energy2
Num peaks: 9
49.00727645 11.50346597
51.02292652 23.28955646
63.02292652 3.431997407
77.00219107 4.281302009
92.99710569 3.962479255
95.01275576 9.835948698
98.02365479 2.544641235
124.0393049 17.05132566
168.0291341 4.919879434

Name: +ve in-silico MS/MS by CFM-ID for NEWPFIHQAXYBPE-UHFFFAOYSA-N
ID: NEWPFIHQAXYBPE-UHFFFAOYSA-N
Comment: Energy0
Num peaks: 6
15.02292652 0.255222314
34.9683041 0.4095785026
132.0556236 5.10346621
141.0214023 1.438591328
142.0166513 0.1261085904
168.0323013 92.42172673

Name: +ve in-silico MS/MS by CFM-ID for NEWPFIHQAXYBPE-UHFFFAOYSA-N
ID: NEWPFIHQAXYBPE-UHFFFAOYSA-N
Comment: Energy1
Num peaks: 6
50.00252542 8.845619315
52.01817548 19.14562108
132.0556236 1.464123814
139.0057522 1.261768167
141.0214023 2.305696415
168.0323013 64.59315363

Name: +ve in-silico MS/MS by CFM-ID for NEWPFIHQAXYBPE-UHFFFAOYSA-N
ID: NEWPFIHQAXYBPE-UHFFFAOYSA-N
Comment: Energy2
Num peaks: 8
105.0447246 22.03126614
111.9948532 16.45407815
114.0105033 4.639490805
115.0057522 2.53360615
124.9901022 4.01635523
132.0556236 12.411851
141.0214023 16.81408346
168.0323013 3.034762151

Name: +ve in-silico MS/MS by CFM-ID for OFBGUOXVCAKOPV-UHFFFAOYSA-N
ID: OFBGUOXVCAKOPV-UHFFFAOYSA-N
Comment: Energy0
Num peaks: 6
70.03997355 11.84010373
74.99960423 6.976127262
150.0661883 3.127295209
159.031967 2.989306105
168.0323013 2.594890654
186.042866 61.0641009

Name: +ve in-silico MS/MS by CFM-ID for OFBGUOXVCAKOPV-UHFFFAOYSA-N
ID: OFBGUOXVCAKOPV-UHFFFAOYSA-N
Comment: Energy1
Num peaks: 7
70.03997355 9.228117205
74.99960423 3.331690833
108.0443902 3.100838082
117.0101689 10.72047961
132.0210679 3.897226451
142.0054179 4.069017148
144.0210679 46.25131278

Name: +ve in-silico MS/MS by CFM-ID for OFBGUOXVCAKOPV-UHFFFAOYSA-N
ID: OFBGUOXVCAKOPV-UHFFFAOYSA-N
Comment: Energy2
Num peaks: 7
42.03382555 7.483461196
43.02907452 3.219302734
58.9683041 12.35482356
60.98395416 2.820900562
70.03997355 10.47953476
74.99960423 40.8510003
77.01525429 3.726488869

Name: +ve in-silico MS/MS by CFM-ID for JKZGZDGHCULMID-UHFFFAOYSA-N
ID: JKZGZDGHCULMID-UHFFFAOYSA-N
Comment: Energy0
Num peaks: 6
15.02292652 0.1703483216
66.03382555 0.2360197922
124.9901022 0.7604867614
127.0057522 0.9153180114
132.0556236 1.677738963
168.0323013 95.97378503

Name: +ve in-silico MS/MS by CFM-ID for JKZGZDGHCULMID-UHFFFAOYSA-N
ID: JKZGZDGHCULMID-UHFFFAOYSA-N
Comment: Energy1
Num peaks: 6
34.9683041 0.9075285733
127.0057522 0.2980937529
132.0556236 1.214010645
140.0010012 0.5412790999
142.0166513 0.6325453166
168.0323013 96.15731533

Name: +ve in-silico MS/MS by CFM-ID for JKZGZDGHCULMID-UHFFFAOYSA-N
ID: JKZGZDGHCULMID-UHFFFAOYSA-N
Comment: Energy2
Num peaks: 8
49.00727645 3.601833258
50.00252542 12.53377206
66.03382555 5.074862995
91.02907452 4.036722549
124.9901022 14.67952007
127.0057522 8.179585637
132.0556236 24.73625439
168.0323013 7.519503707

Name: +ve in-silico MS/MS by CFM-ID for IDSSCLWKOQPTHO-UHFFFAOYSA-N
ID: IDSSCLWKOQPTHO-UHFFFAOYSA-N
Comment: Energy0
Num peaks: 6
15.02292652 0.4227269314
17.03857658 0.2241576451
122.9719752 0.3549921072
124.9876253 0.8668136624
134.9719752 0.152424708
151.0032753 97.58899236

Name: +ve in-silico MS/MS by CFM-ID for IDSSCLWKOQPTHO-UHFFFAOYSA-N
ID: IDSSCLWKOQPTHO-UHFFFAOYSA-N
Comment: Energy1
Num peaks: 6
27.02292652 13.29578401
98.97197521 8.20789057
120.9563251 12.30864955
122.9719752 9.603718741
124.9876253 26.69871269
151.0032753 17.27972485

Name: +ve in-silico MS/MS by CFM-ID for IDSSCLWKOQPTHO-UHFFFAOYSA-N
ID: IDSSCLWKOQPTHO-UHFFFAOYSA-N
Comment: Energy2
Num peaks: 6
15.02292652 5.129156104
17.03857658 2.343155174
27.02292652 4.19789991
124.9876253 2.013255416
134.9719752 4.748642084
151.0032753 76.58967575

Name: +ve in-silico MS/MS by CFM-ID for DQFZOJVAOUWRNL-UHFFFAOYSA-N
ID: DQFZOJVAOUWRNL-UHFFFAOYSA-N
Comment: Energy0
Num peaks: 6
15.02292652 1.937498263
139.0057522 34.97799037
141.0214023 5.436150813
143.0370524 1.696826573
170.0115659 5.173609653
186.042866 47.40249478

Name: +ve in-silico MS/MS by CFM-ID for DQFZOJVAOUWRNL-UHFFFAOYSA-N
ID: DQFZOJVAOUWRNL-UHFFFAOYSA-N
Comment: Energy1
Num peaks: 6
98.99960423 4.826921242
113.0152543 4.702742481
139.0057522 25.21882691
141.0214023 13.52860521
168.0323013 7.841763509
186.042866 24.3667163

Name: +ve in-silico MS/MS by CFM-ID for DQFZOJVAOUWRNL-UHFFFAOYSA-N
ID: DQFZOJVAOUWRNL-UHFFFAOYSA-N
Comment: Energy2
Num peaks: 12
15.02292652 4.464828712
63.02292652 2.598950513
79.02907452 2.746233037
82.9683041 1.823701446
84.98395416 2.484207732
86.99960423 1.886243483
98.99960423 5.277776991
105.0447246 4.795709918
113.0152543 2.383529932
139.0057522 48.5907163
141.0214023 2.244869651
170.0115659 2.273728558

Name: +ve in-silico MS/MS by CFM-ID for DRRARKIFTNKQDW-UHFFFAOYSA-N
ID: DRRARKIFTNKQDW-UHFFFAOYSA-N
Comment: Energy0
Num peaks: 6
115.0057522 0.4388093234
132.0556236 5.033620813
138.0105033 0.4237976076
139.0057522 0.4594663666
141.0214023 0.8725
168.0323013 90.90743255

Name: +ve in-silico MS/MS by CFM-ID for DRRARKIFTNKQDW-UHFFFAOYSA-N
ID: DRRARKIFTNKQDW-UHFFFAOYSA-N
Comment: Energy1
Num peaks: 6
49.00727645 14.42300471
50.00252542 1.314534744
66.03382555 35.58345147
132.0556236 1.049338885
141.0214023 2.435673378
168.0323013 39.18081098

Name: +ve in-silico MS/MS by CFM-ID for DRRARKIFTNKQDW-UHFFFAOYSA-N
ID: DRRARKIFTNKQDW-UHFFFAOYSA-N
Comment: Energy2
Num peaks: 13
103.0290745 10.69033744
104.0494756 2.2238413
105.0447246 16.99300798
108.9839542 2.517232167
110.9996042 2.787699326
112.9901022 2.301872173
123.9948532 5.128554223
124.9901022 5.895102542
132.0556236 7.680087377
136.9901022 9.843106768
139.0057522 5.392968807
141.0214023 7.835226759
168.0323013 2.456482855

Name: +ve in-silico MS/MS by CFM-ID for NISJMYPRXDUYTF-UHFFFAOYSA-N
ID: NISJMYPRXDUYTF-UHFFFAOYSA-N
Comment: Energy0
Num peaks: 6
36.98395416 0.2404485194
132.0556236 4.190965553
136.9901022 0.3939148476
139.0057522 1.197956799
141.0214023 7.657948226
168.0323013 85.39079766

Name: +ve in-silico MS/MS by CFM-ID for NISJMYPRXDUYTF-UHFFFAOYSA-N
ID: NISJMYPRXDUYTF-UHFFFAOYSA-N
Comment: Energy1
Num peaks: 6
50.00252542 2.699249951
52.01817548 2.885548851
54.03382555 4.384088417
139.0057522 3.978345099
141.0214023 20.39813497
168.0323013 54.48314727

Name: +ve in-silico MS/MS by CFM-ID for NISJMYPRXDUYTF-UHFFFAOYSA-N
ID: NISJMYPRXDUYTF-UHFFFAOYSA-N
Comment: Energy2
Num peaks: 10
78.03382555 4.588460419
103.0290745 4.847488589
105.0447246 26.94287099
111.9948532 6.340778233
112.9901022 2.121134898
114.0105033 3.527950687
132.0556236 21.06453698
136.9901022 2.608972801
139.0057522 3.444893873
141.0214023 6.553935789

Name: +ve in-silico MS/MS by CFM-ID for SEZYMVNWXJBYBC-UHFFFAOYSA-N
ID: SEZYMVNWXJBYBC-UHFFFAOYSA-N
Comment: Energy0
Num peaks: 6
34.9683041 0.190292744
40.01817548 0.1409296503
108.0556236 0.1185626697
127.0057522 0.1368678303
132.0556236 3.381689359
168.0323013 95.42330881

Name: +ve in-silico MS/MS by CFM-ID for SEZYMVNWXJBYBC-UHFFFAOYSA-N
ID: SEZYMVNWXJBYBC-UHFFFAOYSA-N
Comment: Energy1
Num peaks: 6
82.03997355 1.417136488
127.0057522 0.8967542179
132.0556236 9.377775476
142.0166513 1.692929675
151.0057522 0.9430286246
168.0323013 84.39597998

Name: +ve in-silico MS/MS by CFM-ID for SEZYMVNWXJBYBC-UHFFFAOYSA-N
ID: SEZYMVNWXJBYBC-UHFFFAOYSA-N
Comment: Energy2
Num peaks: 14
40.01817548 12.55804082
51.02292652 3.238875671
58.9683041 6.597040032
60.98395416 3.104695025
62.99960423 4.072782539
82.03997355 2.616414106
82.9683041 7.238477029
91.02907452 3.574339017
99.9948532 2.960655475
106.0399735 3.045210723
127.0057522 2.682900874
132.0556236 18.21183852
151.0057522 6.57941677
168.0323013 3.739131985

Name: +ve in-silico MS/MS by CFM-ID for GZZWPBGIDCDRDH-UHFFFAOYSA-N
ID: GZZWPBGIDCDRDH-UHFFFAOYSA-N
Comment: Energy0
Num peaks: 6
86.02365479 5.473636556
97.0396392 2.574377342
115.0502039 8.220470628
128.0454529 31.51313455
129.0294684 3.388114911
146.0560175 37.63575247

Name: +ve in-silico MS/MS by CFM-ID for GZZWPBGIDCDRDH-UHFFFAOYSA-N
ID: GZZWPBGIDCDRDH-UHFFFAOYSA-N
Comment: Energy1
Num peaks: 7
41.03857658 2.079836293
82.02874017 1.769793827
110.0348882 6.466977355
111.0189038 3.984740589
128.0454529 35.56781144
129.0294684 10.08869839
146.0560175 20.94623808

Name: +ve in-silico MS/MS by CFM-ID for GZZWPBGIDCDRDH-UHFFFAOYSA-N
ID: GZZWPBGIDCDRDH-UHFFFAOYSA-N
Comment: Energy2
Num peaks: 13
43.02907452 10.7351248
64.01817548 4.275508851
68.0130901 8.580034736
68.04947561 3.296642821
70.02874017 5.420195
72.04439023 4.569910654
84.04439023 1.799599315
86.02365479 3.615798226
95.02398914 6.6340329
97.0396392 22.30743451
98.02365479 2.307643652
115.0502039 5.117275665
128.0454529 2.377149854

Name: +ve in-silico MS/MS by CFM-ID for JHRFTUUPRRIVKE-UHFFFAOYSA-N
ID: JHRFTUUPRRIVKE-UHFFFAOYSA-N
Comment: Energy0
Num peaks: 6
26.00252542 0.06812967379
65.01342445 0.7640232044
102.0086734 3.204071677
114.0086734 0.008955243584
141.0195725 2.18756846
168.0304715 93.76725174

Name: +ve in-silico MS/MS by CFM-ID for JHRFTUUPRRIVKE-UHFFFAOYSA-N
ID: JHRFTUUPRRIVKE-UHFFFAOYSA-N
Comment: Energy1
Num peaks: 6
26.00252542 0.4648309042
65.01342445 6.198037618
102.0086734 2.617940692
114.0086734 2.658863207
141.0195725 56.36899645
168.0304715 31.69133113

Name: +ve in-silico MS/MS by CFM-ID for JHRFTUUPRRIVKE-UHFFFAOYSA-N
ID: JHRFTUUPRRIVKE-UHFFFAOYSA-N
Comment: Energy2
Num peaks: 6
26.00252542 1.44548883
65.01342445 26.80479559
102.0086734 35.60698635
114.0086734 8.071067639
141.0195725 18.82710718
168.0304715 9.244554417

Name: +ve in-silico MS/MS by CFM-ID for RSHGJQIYWRWTKH-UHFFFAOYSA-N
ID: RSHGJQIYWRWTKH-UHFFFAOYSA-N
Comment: Energy0
Num peaks: 6
18.03382555 0.3575623117
94.03997355 0.3260388978
121.0508726 1.842823726
141.0229436 19.94275653
151.0072935 3.635344228
168.0338426 73.06814638

Name: +ve in-silico MS/MS by CFM-ID for RSHGJQIYWRWTKH-UHFFFAOYSA-N
ID: RSHGJQIYWRWTKH-UHFFFAOYSA-N
Comment: Energy1
Num peaks: 6
75.00114552 5.752054571
94.03997355 2.689565128
121.0508726 6.801875094
126.0120445 2.414665834
141.0229436 32.93526283
168.0338426 37.10411778

Name: +ve in-silico MS/MS by CFM-ID for RSHGJQIYWRWTKH-UHFFFAOYSA-N
ID: RSHGJQIYWRWTKH-UHFFFAOYSA-N
Comment: Energy2
Num peaks: 13
42.03382555 4.415237581
43.02907452 4.966320651
47.99024648 4.36506997
53.01342445 7.053578279
67.02907452 4.019167445
69.04472458 3.602646443
72.98549545 6.06936376
75.00114552 20.34287155
94.03997355 8.534709048
114.0120445 3.495356828
121.0508726 5.492083061
141.0229436 5.047254481
151.0072935 3.375976606

Name: +ve in-silico MS/MS by CFM-ID for RVUBAILDBCFEPP-UHFFFAOYSA-N
ID: RVUBAILDBCFEPP-UHFFFAOYSA-N
Comment: Energy0
Num peaks: 6
48.98395416 1.733863896
74.99960423 1.197493422
90.01050326 1.135900986
115.0324456 8.848864072
133.9825743 6.238091761
151.0091234 74.88627548

Name: +ve in-silico MS/MS by CFM-ID for RVUBAILDBCFEPP-UHFFFAOYSA-N
ID: RVUBAILDBCFEPP-UHFFFAOYSA-N
Comment: Energy1
Num peaks: 8
62.99960423 2.10256519
65.01525429 2.983401546
98.00589655 2.871081402
106.9716752 2.112902065
108.9873253 2.960240929
115.0324456 11.35641714
133.9825743 13.07506439
151.0091234 44.0158577

Name: +ve in-silico MS/MS by CFM-ID for RVUBAILDBCFEPP-UHFFFAOYSA-N
ID: RVUBAILDBCFEPP-UHFFFAOYSA-N
Comment: Energy2
Num peaks: 18
15.02292652 6.695603109
39.02292652 9.750558167
48.98395416 8.392392586
54.03382555 1.775521616
56.04947561 2.169954361
58.9683041 2.000067237
59.99024648 2.085466766
60.98395416 2.556823989
62.99960423 1.744836258
63.02629764 3.048696698
72.98395416 6.692662837
73.01064758 1.757772513
74.99960423 10.39315458
88.02154661 2.423939902
90.01050326 2.763080999
98.00589655 5.57592738
106.9716752 1.803661526
115.0324456 8.86989676

Name: +ve in-silico MS/MS by CFM-ID for ZKJOFZAKOCJTDQ-UHFFFAOYSA-N
ID: ZKJOFZAKOCJTDQ-UHFFFAOYSA-N
Comment: Energy0
Num peaks: 6
34.9683041 0.1821998153
36.98395416 0.1783385609
132.0556236 1.01060076
140.0261533 0.7863989638
141.0214023 1.645680139
168.0323013 95.77408537

Name: +ve in-silico MS/MS by CFM-ID for ZKJOFZAKOCJTDQ-UHFFFAOYSA-N
ID: ZKJOFZAKOCJTDQ-UHFFFAOYSA-N
Comment: Energy1
Num peaks: 6
40.01817548 0.916275351
132.0556236 2.199202426
139.0057522 1.246390604
140.0261533 2.256057427
141.0214023 3.189943344
168.0323013 84.82518112

Name: +ve in-silico MS/MS by CFM-ID for ZKJOFZAKOCJTDQ-UHFFFAOYSA-N
ID: ZKJOFZAKOCJTDQ-UHFFFAOYSA-N
Comment: Energy2
Num peaks: 16
50.00252542 2.045141584
72.98395416 3.342676662
79.02907452 3.490391538
103.0290745 3.35007991
105.0447246 5.057236875
111.9948532 2.36612246
112.9901022 5.851288182
113.0152543 1.63481315
114.0105033 3.38671125
123.9948532 2.26376931
132.0556236 13.63702987
136.9901022 4.444104362
139.0057522 3.415370902
140.0261533 8.052014834
141.0214023 10.90461993
168.0323013 8.049766535

Name: +ve in-silico MS/MS by CFM-ID for MJIVRKPEXXHNJT-UHFFFAOYSA-N
ID: MJIVRKPEXXHNJT-UHFFFAOYSA-N
Comment: Energy0
Num peaks: 6
96.00800472 0.6044558982
106.0287402 1.814109075
124.0393049 2.45035182
150.0185694 57.47817683
151.002585 0.2494548501
168.0291341 35.83347404

Name: +ve in-silico MS/MS by CFM-ID for MJIVRKPEXXHNJT-UHFFFAOYSA-N
ID: MJIVRKPEXXHNJT-UHFFFAOYSA-N
Comment: Energy1
Num peaks: 6
79.01784114 0.9008322568
95.01275576 0.9124269718
106.0287402 8.804971857
124.0393049 5.152166947
150.0185694 62.27213088
168.0291341 15.93261167

Name: +ve in-silico MS/MS by CFM-ID for MJIVRKPEXXHNJT-UHFFFAOYSA-N
ID: MJIVRKPEXXHNJT-UHFFFAOYSA-N
Comment: Energy2
Num peaks: 13
40.01817548 5.565742769
49.00727645 3.060651161
51.02292652 6.261203347
52.01817548 7.046398246
68.99710569 3.159744314
77.99744004 3.841741282
79.01784114 3.834447052
80.0130901 3.643761743
95.01275576 4.384250095
96.00800472 7.198958905
106.0287402 18.16581592
124.0393049 2.522940692
150.0185694 12.98002899

Name: +ve in-silico MS/MS by CFM-ID for ICTSDDRYJKMPGS-UHFFFAOYSA-N
ID: ICTSDDRYJKMPGS-UHFFFAOYSA-N
Comment: Energy0
Num peaks: 6
117.9957258 5.031070573
136.0062905 32.49166575
138.0219405 3.101020889
150.0219405 4.373441007
151.0059561 4.664728915
168.0325052 33.0737344

Name: +ve in-silico MS/MS by CFM-ID for ICTSDDRYJKMPGS-UHFFFAOYSA-N
ID: ICTSDDRYJKMPGS-UHFFFAOYSA-N
Comment: Energy1
Num peaks: 15
27.02292652 1.628062174
55.01784114 2.351609153
57.0334912 6.091782975
73.02840582 6.797404381
75.04405588 2.123941149
85.02840582 4.664973581
87.04405588 15.17966333
93.99572579 5.675258152
96.01137585 3.926716723
108.0113759 3.202414448
117.9957258 3.507726428
136.0062905 9.524291763
150.0219405 2.76352768
151.0059561 3.575274599
168.0325052 10.5217482

Name: +ve in-silico MS/MS by CFM-ID for ICTSDDRYJKMPGS-UHFFFAOYSA-N
ID: ICTSDDRYJKMPGS-UHFFFAOYSA-N
Comment: Energy2
Num peaks: 18
15.02292652 2.911237623
25.00727645 1.789079996
27.02292652 10.17208471
29.03857658 8.151009835
43.01784114 2.325657308
53.00219107 2.600518751
55.01784114 6.923708798
57.0334912 20.51203572
71.04914126 1.565152002
73.02840582 3.204722528
87.04405588 2.486572854
93.99572579 1.842445343
96.01137585 1.874862216
105.9957258 2.231941394
108.0113759 5.829385595
117.9957258 1.850794525
120.0113759 1.922841483
136.0062905 2.411076972

Name: +ve in-silico MS/MS by CFM-ID for ROMFENATKLIWIB-UHFFFAOYSA-N
ID: ROMFENATKLIWIB-UHFFFAOYSA-N
Comment: Energy0
Num peaks: 6
34.9683041 0.4902884314
93.04472458 0.6581770367
132.0556236 1.038156909
141.0214023 1.790731224
151.0057522 0.7069379128
168.0323013 93.75820035

Name: +ve in-silico MS/MS by CFM-ID for ROMFENATKLIWIB-UHFFFAOYSA-N
ID: ROMFENATKLIWIB-UHFFFAOYSA-N
Comment: Energy1
Num peaks: 6
34.9683041 0.8228220829
132.0556236 3.949430816
141.0214023 3.488147835
142.0166513 1.292634019
151.0057522 1.856522976
168.0323013 87.25554495

Name: +ve in-silico MS/MS by CFM-ID for ROMFENATKLIWIB-UHFFFAOYSA-N
ID: ROMFENATKLIWIB-UHFFFAOYSA-N
Comment: Energy2
Num peaks: 13
34.9683041 2.382169646
42.03382555 2.429640848
52.01817548 4.939064216
67.02907452 5.885385457
76.01817548 3.76690081
93.04472458 8.937680731
103.0290745 1.499177776
105.0447246 3.598932619
132.0556236 21.89707876
141.0214023 2.803526618
142.0166513 5.84791669
151.0057522 9.921646478
168.0323013 6.750864241

Name: +ve in-silico MS/MS by CFM-ID for BHOSWVZIGTVQNK-UHFFFAOYSA-N
ID: BHOSWVZIGTVQNK-UHFFFAOYSA-N
Comment: Energy0
Num peaks: 6
81.04472458 0.2779510562
132.0556236 1.056685568
138.0105033 4.312111012
140.0261533 1.613327509
141.0214023 0.154411328
168.0323013 92.14353125

Name: +ve in-silico MS/MS by CFM-ID for BHOSWVZIGTVQNK-UHFFFAOYSA-N
ID: BHOSWVZIGTVQNK-UHFFFAOYSA-N
Comment: Energy1
Num peaks: 6
81.04472458 3.38633882
99.9948532 2.300150288
132.0556236 2.572026233
138.0105033 5.057114984
140.0261533 3.711048324
168.0323013 74.82741877

Name: +ve in-silico MS/MS by CFM-ID for BHOSWVZIGTVQNK-UHFFFAOYSA-N
ID: BHOSWVZIGTVQNK-UHFFFAOYSA-N
Comment: Energy2
Num peaks: 18
40.01817548 1.197751752
64.01817548 1.170322762
79.02907452 2.456176229
81.04472458 1.959389352
91.02907452 1.451477584
97.97920313 1.568151146
103.0290745 1.702980568
104.0494756 4.361227561
105.0447246 2.362502012
108.9839542 3.765588574
110.9996042 4.49143581
123.9948532 1.498362597
132.0556236 13.84642005
136.9901022 1.796292559
138.0105033 13.53233533
140.0261533 10.65358602
141.0214023 2.275903928
168.0323013 10.97245732

Name: +ve in-silico MS/MS by CFM-ID for FKXXHJGOVBNVSP-UHFFFAOYSA-N
ID: FKXXHJGOVBNVSP-UHFFFAOYSA-N
Comment: Energy0
Num peaks: 6
144.0226092 5.476648758
155.0385936 4.747861648
168.0338426 2.694538077
169.0178582 8.733589936
170.0131072 2.803066222
186.0444073 61.54979682

Name: +ve in-silico MS/MS by CFM-ID for FKXXHJGOVBNVSP-UHFFFAOYSA-N
ID: FKXXHJGOVBNVSP-UHFFFAOYSA-N
Comment: Energy1
Num peaks: 9
99.9851611 1.823510885
113.0167956 1.502409178
138.0410362 5.020892063
144.0226092 6.010958644
155.0385936 13.18585324
168.0338426 11.99789731
169.0178582 15.60611169
170.0131072 2.130770908
186.0444073 23.37563054

Name: +ve in-silico MS/MS by CFM-ID for FKXXHJGOVBNVSP-UHFFFAOYSA-N
ID: FKXXHJGOVBNVSP-UHFFFAOYSA-N
Comment: Energy2
Num peaks: 25
15.02292652 3.636923628
28.01817548 1.205345306
43.02907452 5.461087338
45.04472458 2.22203884
53.01342445 1.087390328
53.99744004 9.456046262
56.0130901 5.539256211
69.00833907 7.745355117
70.03997355 1.351996361
70.99499752 3.126635405
71.02398914 5.154555377
74.00589655 1.837733689
85.05087258 3.575452004
85.96951104 6.171767278
95.03522252 1.290497166
96.0192381 3.011010018
97.05087258 1.050786854
98.03488817 2.097294912
102.0008112 4.228510267
111.0301371 2.033231801
113.0167956 2.027357751
126.0120445 2.118661214
126.9960601 0.9915066463
127.9913091 1.492479865
144.0226092 2.899650656

Name: +ve in-silico MS/MS by CFM-ID for QMGVYEBLKAVIIB-UHFFFAOYSA-N
ID: QMGVYEBLKAVIIB-UHFFFAOYSA-N
Comment: Energy0
Num peaks: 6
105.0155031 0.415993714
117.0698767 5.360877124
119.0311532 2.228696104
121.0468032 1.260619401
133.0468032 1.626193874
146.0546283 82.68133996

Name: +ve in-silico MS/MS by CFM-ID for QMGVYEBLKAVIIB-UHFFFAOYSA-N
ID: QMGVYEBLKAVIIB-UHFFFAOYSA-N
Comment: Energy1
Num peaks: 8
93.06987671 2.763834002
103.0542266 1.944970934
117.0698767 2.763961889
119.0311532 3.994710687
121.0468032 5.722074378
123.0624533 1.729485871
133.0468032 8.08425362
146.0546283 54.46944028

Name: +ve in-silico MS/MS by CFM-ID for QMGVYEBLKAVIIB-UHFFFAOYSA-N
ID: QMGVYEBLKAVIIB-UHFFFAOYSA-N
Comment: Energy2
Num peaks: 17
39.02292652 6.424818239
41.03857658 2.757075198
49.00727645 6.772553636
51.02292652 5.969594372
53.03857658 3.850861868
63.02292652 3.026545695
65.03857658 2.772695274
75.02292652 3.476420138
77.03857658 3.59538626
89.03857658 2.845620255
91.05422664 5.490547986
101.0385766 4.518075141
103.0542266 3.323560845
117.0698767 15.91768333
119.0311532 3.048278182
133.0468032 5.184963257
146.0546283 2.369781324

Name: +ve in-silico MS/MS by CFM-ID for ALWIABFWRLEAKP-UHFFFAOYSA-N
ID: ALWIABFWRLEAKP-UHFFFAOYSA-N
Comment: Energy0
Num peaks: 6
121.0284058 0.8641125593
139.0389705 0.998126395
154.013484 1.628755187
156.0291341 0.9857552307
168.0291341 46.95955016
186.0396988 45.47347483

Name: +ve in-silico MS/MS by CFM-ID for ALWIABFWRLEAKP-UHFFFAOYSA-N
ID: ALWIABFWRLEAKP-UHFFFAOYSA-N
Comment: Energy1
Num peaks: 6
121.0284058 4.951161381
139.0389705 2.311146306
150.0185694 17.14621971
156.0291341 2.190472002
168.0291341 47.18645415
186.0396988 11.50499417

Name: +ve in-silico MS/MS by CFM-ID for ALWIABFWRLEAKP-UHFFFAOYSA-N
ID: ALWIABFWRLEAKP-UHFFFAOYSA-N
Comment: Energy2
Num peaks: 18
53.00219107 1.738260831
55.01784114 1.841049957
67.01784114 1.875978529
69.0334912 3.094922224
81.0334912 3.271028524
95.01275576 2.934704228
96.00800472 3.640791167
97.02840582 4.198244613
98.02365479 2.217252204
102.0185694 2.18305175
112.0393049 12.7210815
121.0284058 3.257597089
126.0185694 3.717840098
138.0185694 3.326226295
140.0342195 6.600370637
150.0185694 3.89557659
154.013484 1.619330822
168.0291341 18.50578415

Name: +ve in-silico MS/MS by CFM-ID for WDGDTHWKGHBYNL-UHFFFAOYSA-N
ID: WDGDTHWKGHBYNL-UHFFFAOYSA-N
Comment: Energy0
Num peaks: 6
34.9683041 0.08312419756
36.98395416 0.0569531469
132.0556236 1.114527977
141.0214023 0.2105861581
152.0010012 0.04644937211
168.0323013 98.33525568

Name: +ve in-silico MS/MS by CFM-ID for WDGDTHWKGHBYNL-UHFFFAOYSA-N
ID: WDGDTHWKGHBYNL-UHFFFAOYSA-N
Comment: Energy1
Num peaks: 6
28.01817548 0.3717862746
118.0399735 0.5556381184
132.0556236 3.049592832
141.0214023 5.394104547
142.0166513 0.4509165661
168.0323013 88.01209293

Name: +ve in-silico MS/MS by CFM-ID for WDGDTHWKGHBYNL-UHFFFAOYSA-N
ID: WDGDTHWKGHBYNL-UHFFFAOYSA-N
Comment: Energy2
Num peaks: 11
39.02292652 2.876260306
49.00727645 2.266454367
51.02292652 3.235683248
64.01817548 3.731112544
66.03382555 4.270631708
111.9948532 1.79879585
114.0105033 4.739945607
132.0556236 21.77143677
141.0214023 19.21535084
152.0010012 2.623449734
168.0323013 15.12898067

Name: +ve in-silico MS/MS by CFM-ID for HNLMMCOMDHTWKG-UHFFFAOYSA-N
ID: HNLMMCOMDHTWKG-UHFFFAOYSA-N
Comment: Energy0
Num peaks: 6
34.9683041 0.4084350651
115.0057522 0.5676640326
132.0556236 5.107956045
138.0105033 0.4290444329
141.0214023 0.2663090554
168.0323013 92.3492862

Name: +ve in-silico MS/MS by CFM-ID for HNLMMCOMDHTWKG-UHFFFAOYSA-N
ID: HNLMMCOMDHTWKG-UHFFFAOYSA-N
Comment: Energy1
Num peaks: 6
49.00727645 9.805505561
50.00252542 1.283103094
64.01817548 16.53039739
66.03382555 26.43201628
141.0214023 2.561186267
168.0323013 35.09795022

Name: +ve in-silico MS/MS by CFM-ID for HNLMMCOMDHTWKG-UHFFFAOYSA-N
ID: HNLMMCOMDHTWKG-UHFFFAOYSA-N
Comment: Energy2
Num peaks: 13
34.9683041 2.032052527
39.02292652 1.757194842
79.02907452 1.990420322
103.0290745 6.514618821
104.0494756 9.592226508
105.0447246 7.419183504
123.9948532 2.349791328
132.0556236 30.94321495
138.0105033 4.598576497
139.0057522 1.750419025
140.0261533 1.813752359
141.0214023 2.753701862
168.0323013 7.968179763

Name: +ve in-silico MS/MS by CFM-ID for CGWACFIMPQAJEH-UHFFFAOYSA-N
ID: CGWACFIMPQAJEH-UHFFFAOYSA-N
Comment: Energy0
Num peaks: 6
132.0556236 0.9690149285
138.0105033 4.268588638
139.0057522 0.5337887685
140.0261533 1.598990453
141.0214023 0.9495485245
168.0323013 91.05163516

Name: +ve in-silico MS/MS by CFM-ID for CGWACFIMPQAJEH-UHFFFAOYSA-N
ID: CGWACFIMPQAJEH-UHFFFAOYSA-N
Comment: Energy1
Num peaks: 6
99.9948532 2.215862871
138.0105033 4.797080573
139.0057522 3.453976817
140.0261533 3.557297733
141.0214023 8.355058054
168.0323013 69.87924771

Name: +ve in-silico MS/MS by CFM-ID for CGWACFIMPQAJEH-UHFFFAOYSA-N
ID: CGWACFIMPQAJEH-UHFFFAOYSA-N
Comment: Energy2
Num peaks: 11
103.0290745 7.156497405
104.0494756 2.77540064
105.0447246 10.86481932
110.9996042 7.235419828
123.9948532 9.286918869
132.0556236 7.738600897
138.0105033 8.411521392
139.0057522 6.399985101
140.0261533 6.308402715
141.0214023 8.297809714
168.0323013 5.947234951

Name: +ve in-silico MS/MS by CFM-ID for HNISSRAYDSNHNN-UHFFFAOYSA-N
ID: HNISSRAYDSNHNN-UHFFFAOYSA-N
Comment: Energy0
Num peaks: 6
34.9683041 0.08260253054
132.0556236 1.106453693
138.0105033 0.689881717
140.0261533 0.2116692053
142.0166513 0.07447993996
168.0323013 97.51114633

Name: +ve in-silico MS/MS by CFM-ID for HNISSRAYDSNHNN-UHFFFAOYSA-N
ID: HNISSRAYDSNHNN-UHFFFAOYSA-N
Comment: Energy1
Num peaks: 6
82.9683041 3.302690914
84.98395416 3.792831237
86.99960423 3.559137017
132.0556236 2.450246379
138.0105033 3.160550694
168.0323013 74.65699488

Name: +ve in-silico MS/MS by CFM-ID for HNISSRAYDSNHNN-UHFFFAOYSA-N
ID: HNISSRAYDSNHNN-UHFFFAOYSA-N
Comment: Energy2
Num peaks: 11
39.02292652 6.275617188
104.0494756 5.096367368
105.0447246 5.1634044
106.0399735 1.912948005
132.0556236 19.43695508
138.0105033 8.501976337
140.0010012 2.476955957
140.0261533 4.52303243
141.0214023 5.60431522
152.0010012 4.38602567
168.0323013 17.58457398

Name: +ve in-silico MS/MS by CFM-ID for VHLMQGSRUSNLIQ-UHFFFAOYSA-N
ID: VHLMQGSRUSNLIQ-UHFFFAOYSA-N
Comment: Energy0
Num peaks: 6
15.02292652 0.7007146272
107.0603746 0.7292241438
132.0556236 2.828771281
141.0214023 1.432557332
142.0166513 0.2266163045
168.0323013 93.69741685

Name: +ve in-silico MS/MS by CFM-ID for VHLMQGSRUSNLIQ-UHFFFAOYSA-N
ID: VHLMQGSRUSNLIQ-UHFFFAOYSA-N
Comment: Energy1
Num peaks: 6
15.02292652 0.4732144776
34.9683041 0.3729686369
107.0603746 0.9216885115
132.0556236 1.475176725
141.0214023 4.747660398
168.0323013 90.68341717

Name: +ve in-silico MS/MS by CFM-ID for VHLMQGSRUSNLIQ-UHFFFAOYSA-N
ID: VHLMQGSRUSNLIQ-UHFFFAOYSA-N
Comment: Energy2
Num peaks: 13
15.02292652 2.853763869
40.01817548 9.104055781
50.00252542 4.784437313
78.03382555 6.401416829
80.04947561 4.305012156
100.9901022 2.355520109
105.0447246 19.40699451
107.0603746 6.134288029
111.9948532 2.021234629
114.0105033 1.966104067
132.0556236 13.45059326
141.0214023 5.739465503
168.0323013 2.692603681

Name: +ve in-silico MS/MS by CFM-ID for KCOYHFNCTWXETP-UHFFFAOYSA-N
ID: KCOYHFNCTWXETP-UHFFFAOYSA-N
Comment: Energy0
Num peaks: 6
34.99499752 1.878809739
59.99024648 7.840114113
92.02769461 11.38486495
117.0229436 2.219490756
133.9841155 17.92394622
151.0106646 52.64342167

Name: +ve in-silico MS/MS by CFM-ID for KCOYHFNCTWXETP-UHFFFAOYSA-N
ID: KCOYHFNCTWXETP-UHFFFAOYSA-N
Comment: Energy1
Num peaks: 6
59.99024648 7.353394375
75.00114552 12.08655507
90.01204455 5.825001458
92.02769461 27.49477462
133.9841155 19.29886715
151.0106646 16.29575226

Name: +ve in-silico MS/MS by CFM-ID for KCOYHFNCTWXETP-UHFFFAOYSA-N
ID: KCOYHFNCTWXETP-UHFFFAOYSA-N
Comment: Energy2
Num peaks: 9
44.97934745 2.743427409
59.99024648 41.13708914
72.98549545 2.939754408
75.00114552 12.44454059
90.01204455 3.775282975
92.02769461 5.355036967
116.9575665 2.680259207
117.0229436 4.935767381
133.9841155 5.778939007

Name: +ve in-silico MS/MS by CFM-ID for WAKBTKMCEHZSKR-UHFFFAOYSA-N
ID: WAKBTKMCEHZSKR-UHFFFAOYSA-N
Comment: Energy0
Num peaks: 6
34.9683041 0.3671357264
48.98395416 1.288587309
132.0556236 3.236574803
140.0261533 0.1201638177
152.0010012 0.08418812597
168.0323013 94.61082066

Name: +ve in-silico MS/MS by CFM-ID for WAKBTKMCEHZSKR-UHFFFAOYSA-N
ID: WAKBTKMCEHZSKR-UHFFFAOYSA-N
Comment: Energy1
Num peaks: 6
34.9683041 3.674516635
80.04947561 1.400133749
108.0556236 1.497740919
132.0556236 13.17037046
142.0166513 1.609544546
168.0323013 76.75352093

Name: +ve in-silico MS/MS by CFM-ID for WAKBTKMCEHZSKR-UHFFFAOYSA-N
ID: WAKBTKMCEHZSKR-UHFFFAOYSA-N
Comment: Energy2
Num peaks: 14
34.9683041 2.566350346
48.98395416 3.428818991
49.00727645 4.079181556
51.02292652 14.76311302
53.03857658 8.076806402
80.04947561 3.717782754
104.0243235 2.921905847
104.0494756 5.779943415
106.0399735 2.976615651
132.0556236 16.92706106
137.9853511 3.701867972
142.0166513 2.727496266
152.0010012 6.470813939
168.0323013 3.408055996

Name: +ve in-silico MS/MS by CFM-ID for OJLHDGGLUXWPNH-UHFFFAOYSA-N
ID: OJLHDGGLUXWPNH-UHFFFAOYSA-N
Comment: Energy0
Num peaks: 6
31.02907452 0.5207487522
100.0305517 1.156231164
102.0462018 1.041126689
126.0462018 12.68161785
130.0211299 0.3896067086
146.0524301 82.58296272

Name: +ve in-silico MS/MS by CFM-ID for OJLHDGGLUXWPNH-UHFFFAOYSA-N
ID: OJLHDGGLUXWPNH-UHFFFAOYSA-N
Comment: Energy1
Num peaks: 6
87.03530277 2.509777761
89.01973296 1.027540828
116.030632 1.529242125
118.0462821 2.27671756
126.0462018 13.8242538
146.0524301 67.06626874

Name: +ve in-silico MS/MS by CFM-ID for OJLHDGGLUXWPNH-UHFFFAOYSA-N
ID: OJLHDGGLUXWPNH-UHFFFAOYSA-N
Comment: Energy2
Num peaks: 18
31.02907452 1.818542984
42.99785464 6.658344419
45.0135047 1.647275467
52.01817548 2.34433944
53.01342445 4.154853186
58.00875367 2.624105446
70.00875367 4.036225005
72.02440374 2.069356106
73.0196527 3.689763231
75.03530277 6.237945777
80.02432348 3.516417902
82.03997355 4.539900145
95.00400264 2.939834324
100.0305517 2.201020585
102.0462018 3.343299692
106.0399735 11.26339547
126.0462018 15.62349827
146.0524301 2.431609211

Name: +ve in-silico MS/MS by CFM-ID for NLAVQSXCMWMAIN-UHFFFAOYSA-N
ID: NLAVQSXCMWMAIN-UHFFFAOYSA-N
Comment: Energy0
Num peaks: 6
44.99710569 14.33286354
49.02840582 1.772505412
94.97974138 3.906683174
96.99539144 2.043583716
132.9953914 32.53354178
151.0059561 33.50273351

Name: +ve in-silico MS/MS by CFM-ID for NLAVQSXCMWMAIN-UHFFFAOYSA-N
ID: NLAVQSXCMWMAIN-UHFFFAOYSA-N
Comment: Energy1
Num peaks: 9
25.00727645 3.959753158
27.02292652 7.940352256
53.00219107 7.827090161
55.01784114 12.13882758
57.0334912 4.161501928
68.99710569 7.056484725
69.0334912 3.524701507
71.01275576 11.8778229
73.02840582 24.30871182

Name: +ve in-silico MS/MS by CFM-ID for NLAVQSXCMWMAIN-UHFFFAOYSA-N
ID: NLAVQSXCMWMAIN-UHFFFAOYSA-N
Comment: Energy2
Num peaks: 13
15.02292652 2.888333214
25.00727645 2.262937483
27.02292652 9.699785688
29.03857658 3.406805575
39.02292652 13.27791686
41.00219107 2.916210443
41.03857658 5.38606774
43.05422664 3.648834423
44.99710569 8.125509695
53.00219107 4.573848524
55.01784114 16.42346779
57.0334912 5.492822168
99.0110415 2.881529094

Name: +ve in-silico MS/MS by CFM-ID for QCSQTZOPSNFNNX-UHFFFAOYSA-N
ID: QCSQTZOPSNFNNX-UHFFFAOYSA-N
Comment: Energy0
Num peaks: 6
34.9683041 0.1844170647
36.98395416 0.1800420967
132.0556236 1.022533786
138.0105033 1.008389384
140.0261533 0.3167171641
168.0323013 96.99961902

Name: +ve in-silico MS/MS by CFM-ID for QCSQTZOPSNFNNX-UHFFFAOYSA-N
ID: QCSQTZOPSNFNNX-UHFFFAOYSA-N
Comment: Energy1
Num peaks: 6
84.98395416 3.900297449
86.99960423 3.445481225
113.0152543 2.363518235
132.0556236 1.969215336
138.0105033 3.824643037
168.0323013 79.27689888

Name: +ve in-silico MS/MS by CFM-ID for QCSQTZOPSNFNNX-UHFFFAOYSA-N
ID: QCSQTZOPSNFNNX-UHFFFAOYSA-N
Comment: Energy2
Num peaks: 16
63.02292652 2.792125764
76.01817548 2.836346265
78.03382555 2.298259701
90.03382555 2.592986833
96.98395416 1.543567904
104.0494756 5.764428445
105.0447246 4.028325595
106.0399735 2.642960528
113.0152543 1.681575558
118.0399735 6.254412912
132.0556236 14.38930434
138.0105033 15.69711413
140.0261533 7.685526334
141.0214023 2.280341675
152.0010012 1.593690578
168.0323013 6.953397844

Name: +ve in-silico MS/MS by CFM-ID for ZNWWGQXNEYXGBB-UHFFFAOYSA-N
ID: ZNWWGQXNEYXGBB-UHFFFAOYSA-N
Comment: Energy0
Num peaks: 6
80.0130901 0.05809388328
95.01275576 0.08051709821
122.0236548 13.36774085
124.0393049 4.471919008
150.0185694 39.02201792
168.0291341 42.23993005

Name: +ve in-silico MS/MS by CFM-ID for ZNWWGQXNEYXGBB-UHFFFAOYSA-N
ID: ZNWWGQXNEYXGBB-UHFFFAOYSA-N
Comment: Energy1
Num peaks: 6
80.0130901 1.468241932
94.02874017 1.154719154
122.0236548 24.27583456
124.0393049 8.666729587
150.0185694 42.47057446
168.0291341 14.5022233

Name: +ve in-silico MS/MS by CFM-ID for ZNWWGQXNEYXGBB-UHFFFAOYSA-N
ID: ZNWWGQXNEYXGBB-UHFFFAOYSA-N
Comment: Energy2
Num peaks: 16
49.00727645 4.314470846
51.02292652 6.049384446
77.00219107 2.349639474
77.99744004 12.97024497
79.01784114 2.701607005
80.0130901 7.981971142
82.02874017 3.438673317
92.0130901 2.183247488
92.99710569 1.96623877
93.99235466 3.649358016
94.02874017 4.808108635
96.00800472 6.085061626
108.0080047 1.896906872
122.0236548 8.704937978
124.0393049 1.898363164
150.0185694 10.68885926

Name: +ve in-silico MS/MS by CFM-ID for CBQDXECHDATNTG-UHFFFAOYSA-N
ID: CBQDXECHDATNTG-UHFFFAOYSA-N
Comment: Energy0
Num peaks: 6
28.01817548 0.2709283197
80.04947561 0.3594515442
132.0556236 2.361719743
139.0057522 2.519185943
141.0214023 19.44193219
168.0323013 74.53335676

Name: +ve in-silico MS/MS by CFM-ID for CBQDXECHDATNTG-UHFFFAOYSA-N
ID: CBQDXECHDATNTG-UHFFFAOYSA-N
Comment: Energy1
Num peaks: 6
27.02292652 0.6188400313
126.0105033 0.6824794588
132.0556236 1.290634688
141.0214023 16.42952721
142.0166513 0.5520308
168.0323013 77.6045538

Name: +ve in-silico MS/MS by CFM-ID for CBQDXECHDATNTG-UHFFFAOYSA-N
ID: CBQDXECHDATNTG-UHFFFAOYSA-N
Comment: Energy2
Num peaks: 8
39.02292652 4.191106482
49.00727645 3.768528396
51.02292652 7.394631952
78.03382555 13.48628328
105.0447246 13.22545159
132.0556236 9.665128992
139.0057522 4.621673386
141.0214023 24.24042417

Name: +ve in-silico MS/MS by CFM-ID for ZUCDYBREEPULBI-UHFFFAOYSA-N
ID: ZUCDYBREEPULBI-UHFFFAOYSA-N
Comment: Energy0
Num peaks: 6
132.0556236 1.086660717
136.9901022 0.1344727227
139.0057522 0.2752913797
140.0261533 1.664649717
141.0214023 1.020392362
168.0323013 95.39119924

Name: +ve in-silico MS/MS by CFM-ID for ZUCDYBREEPULBI-UHFFFAOYSA-N
ID: ZUCDYBREEPULBI-UHFFFAOYSA-N
Comment: Energy1
Num peaks: 6
87.9948532 0.6189118134
118.0399735 0.6986756516
132.0556236 2.746635747
140.0261533 4.040757856
141.0214023 10.17552644
168.0323013 77.19796069

Name: +ve in-silico MS/MS by CFM-ID for ZUCDYBREEPULBI-UHFFFAOYSA-N
ID: ZUCDYBREEPULBI-UHFFFAOYSA-N
Comment: Energy2
Num peaks: 13
50.00252542 2.925231706
79.02907452 15.53355104
81.04472458 2.078207338
103.0290745 3.800416148
105.0447246 5.370294686
111.9948532 3.299046592
114.0105033 4.150926076
132.0556236 7.199988316
136.9901022 4.07959122
139.0057522 2.869583531
140.0261533 10.21608597
141.0214023 12.26282566
168.0323013 6.91937212

Name: +ve in-silico MS/MS by CFM-ID for RKDZMXOMJLPVME-UHFFFAOYSA-N
ID: RKDZMXOMJLPVME-UHFFFAOYSA-N
Comment: Energy0
Num peaks: 6
45.0334912 2.714550925
98.02365479 21.95261149
100.0393049 9.598040707
102.0185694 9.007923694
104.0342195 5.192360497
186.0396988 32.33419276

Name: +ve in-silico MS/MS by CFM-ID for RKDZMXOMJLPVME-UHFFFAOYSA-N
ID: RKDZMXOMJLPVME-UHFFFAOYSA-N
Comment: Energy1
Num peaks: 12
45.0334912 2.639194499
71.01275576 1.825349351
76.00291934 2.343694234
87.00767038 1.906667442
98.02365479 39.08730098
100.0029193 2.240224537
100.0393049 7.718625894
102.0185694 5.02672936
104.0342195 4.070018796
114.0185694 3.413735176
160.0240487 5.295977728
186.0396988 6.148643577

Name: +ve in-silico MS/MS by CFM-ID for RKDZMXOMJLPVME-UHFFFAOYSA-N
ID: RKDZMXOMJLPVME-UHFFFAOYSA-N
Comment: Energy2
Num peaks: 10
27.02292652 2.1240649
41.00219107 2.342973785
43.01784114 6.03739361
55.01784114 4.004237666
68.0130901 3.429655176
70.02874017 15.12943283
72.04439023 2.587672503
82.02874017 7.488486715
98.02365479 32.72971349
100.0393049 4.720256879

Name: +ve in-silico MS/MS by CFM-ID for MRYKENZFLIRIRT-UHFFFAOYSA-N
ID: MRYKENZFLIRIRT-UHFFFAOYSA-N
Comment: Energy0
Num peaks: 6
34.9683041 3.127446824
132.0556236 0.1656037185
141.0214023 0.2054165594
142.0166513 0.07626884168
152.0010012 0.09083829746
168.0323013 96.19674881

Name: +ve in-silico MS/MS by CFM-ID for MRYKENZFLIRIRT-UHFFFAOYSA-N
ID: MRYKENZFLIRIRT-UHFFFAOYSA-N
Comment: Energy1
Num peaks: 6
34.9683041 1.050399393
132.0556236 2.777664043
140.0010012 0.642355614
141.0214023 5.722632457
142.0166513 1.537574393
168.0323013 86.88735182

Name: +ve in-silico MS/MS by CFM-ID for MRYKENZFLIRIRT-UHFFFAOYSA-N
ID: MRYKENZFLIRIRT-UHFFFAOYSA-N
Comment: Energy2
Num peaks: 9
34.9683041 21.96583857
49.00727645 4.159787661
51.02292652 7.73135628
78.03382555 3.319433556
80.04947561 3.743228044
132.0556236 12.73347036
141.0214023 12.05564133
152.0010012 4.535345537
168.0323013 10.9028626

Name: +ve in-silico MS/MS by CFM-ID for AZRROJDKRCFGNS-UHFFFAOYSA-N
ID: AZRROJDKRCFGNS-UHFFFAOYSA-N
Comment: Energy0
Num peaks: 6
98.02365479 0.411295786
124.0393049 1.407839253
140.0342195 0.7088584375
141.0182351 0.5492184245
150.0185694 34.74555843
168.0291341 61.43388145

Name: +ve in-silico MS/MS by CFM-ID for AZRROJDKRCFGNS-UHFFFAOYSA-N
ID: AZRROJDKRCFGNS-UHFFFAOYSA-N
Comment: Energy1
Num peaks: 6
68.99710569 1.71969275
97.02840582 3.534324285
122.0236548 5.182425198
124.0393049 4.795177136
150.0185694 35.7290606
168.0291341 41.91113059

Name: +ve in-silico MS/MS by CFM-ID for AZRROJDKRCFGNS-UHFFFAOYSA-N
ID: AZRROJDKRCFGNS-UHFFFAOYSA-N
Comment: Energy2
Num peaks: 20
40.01817548 3.30119936
49.00727645 2.243387453
50.00252542 4.064918494
52.01817548 5.20917129
53.99744004 2.801331481
54.03382555 2.423340693
64.01817548 3.37348976
68.0130901 3.115516143
70.02874017 4.740366528
80.0130901 1.811797687
80.04947561 4.183467647
95.01275576 2.356472696
96.04439023 2.23389124
98.02365479 8.29136816
106.0287402 6.72322968
122.0236548 3.326713517
123.0076704 2.110160208
124.0393049 7.220467614
140.0342195 2.161998766
150.0185694 8.570010392

Name: +ve in-silico MS/MS by CFM-ID for SILVATBOJSQRGP-UHFFFAOYSA-N
ID: SILVATBOJSQRGP-UHFFFAOYSA-N
Comment: Energy0
Num peaks: 6
36.98395416 0.4375539426
48.98395416 1.873697046
132.0556236 3.051604116
141.0214023 3.197217022
151.0057522 2.175464425
168.0323013 87.70124675

Name: +ve in-silico MS/MS by CFM-ID for SILVATBOJSQRGP-UHFFFAOYSA-N
ID: SILVATBOJSQRGP-UHFFFAOYSA-N
Comment: Energy1
Num peaks: 6
34.9683041 3.376142996
60.98395416 1.887844518
132.0556236 11.99746787
141.0214023 5.437705596
151.0057522 2.54347008
168.0323013 67.68329388

Name: +ve in-silico MS/MS by CFM-ID for SILVATBOJSQRGP-UHFFFAOYSA-N
ID: SILVATBOJSQRGP-UHFFFAOYSA-N
Comment: Energy2
Num peaks: 15
34.9683041 2.535540102
40.01817548 2.310534288
42.03382555 1.695490884
48.98395416 4.145560926
50.00252542 1.648233838
52.01817548 7.026805566
54.03382555 4.186492237
103.0290745 1.974117155
105.0447246 5.242356355
108.0556236 4.709991872
123.9948532 1.980059116
132.0556236 25.11821131
141.0214023 6.312948302
151.0057522 9.270215216
168.0323013 3.276233929

Name: +ve in-silico MS/MS by CFM-ID for KLBPXZVPNCUHGO-UHFFFAOYSA-N
ID: KLBPXZVPNCUHGO-UHFFFAOYSA-N
Comment: Energy0
Num peaks: 6
15.02292652 1.543587315
43.01784114 3.666401171
125.0709393 2.345508926
127.0057522 9.412738343
144.0323013 18.68064263
186.042866 50.72621758

Name: +ve in-silico MS/MS by CFM-ID for KLBPXZVPNCUHGO-UHFFFAOYSA-N
ID: KLBPXZVPNCUHGO-UHFFFAOYSA-N
Comment: Energy1
Num peaks: 6
43.01784114 3.385041679
66.03382555 5.016742218
125.0709393 10.12176598
127.0057522 28.38718852
144.0323013 20.20271828
186.042866 16.38496732

Name: +ve in-silico MS/MS by CFM-ID for KLBPXZVPNCUHGO-UHFFFAOYSA-N
ID: KLBPXZVPNCUHGO-UHFFFAOYSA-N
Comment: Energy2
Num peaks: 12
25.00727645 1.855496984
40.01817548 2.259500704
41.00219107 2.450178817
42.03382555 3.691612258
43.01784114 3.574099999
49.00727645 3.671423614
55.02907452 1.934883796
58.02874017 2.032043132
61.97920313 3.080697944
66.03382555 16.8997459
109.9792031 6.940235123
127.0057522 31.93406341

Name: +ve in-silico MS/MS by CFM-ID for VSDYAPWPWKQOIW-UHFFFAOYSA-N
ID: VSDYAPWPWKQOIW-UHFFFAOYSA-N
Comment: Energy0
Num peaks: 8
34.9683041 2.471769536
53.03857658 2.828568088
65.03857658 6.430773986
83.04914126 12.41760161
104.9655408 18.72544049
106.9811909 4.696405793
134.9761055 2.553979735
151.0074056 30.55329495

Name: +ve in-silico MS/MS by CFM-ID for VSDYAPWPWKQOIW-UHFFFAOYSA-N
ID: VSDYAPWPWKQOIW-UHFFFAOYSA-N
Comment: Energy1
Num peaks: 10
34.9683041 15.03143355
36.98395416 6.936836495
41.03857658 2.582809108
53.03857658 12.37604931
55.05422664 8.069503221
69.06987671 2.828330103
71.04914126 2.119179839
83.04914126 2.288234848
134.9761055 3.575333609
151.0074056 25.84863086

Name: +ve in-silico MS/MS by CFM-ID for VSDYAPWPWKQOIW-UHFFFAOYSA-N
ID: VSDYAPWPWKQOIW-UHFFFAOYSA-N
Comment: Energy2
Num peaks: 14
25.00727645 2.68263923
27.02292652 5.300342392
34.9683041 9.106767834
39.02292652 7.770382654
41.03857658 10.90263313
43.05422664 1.999568952
53.03857658 6.760626824
55.05422664 3.040904514
65.03857658 15.0905063
78.94989076 1.865320937
83.04914126 2.786749189
90.94989076 1.795073083
104.9655408 7.437178361
106.9811909 4.863698708

Name: +ve in-silico MS/MS by CFM-ID for SUSPFTOQJSTCTQ-UHFFFAOYSA-N
ID: SUSPFTOQJSTCTQ-UHFFFAOYSA-N
Comment: Energy0
Num peaks: 6
15.02292652 0.335854215
34.9683041 0.189559362
132.0556236 1.455024543
139.0057522 0.04979438929
141.0214023 0.15993556
168.0323013 97.72515635

Name: +ve in-silico MS/MS by CFM-ID for SUSPFTOQJSTCTQ-UHFFFAOYSA-N
ID: SUSPFTOQJSTCTQ-UHFFFAOYSA-N
Comment: Energy1
Num peaks: 6
15.02292652 0.6589779847
114.0105033 0.5657821193
116.0261533 0.7791967151
132.0556236 4.980272872
141.0214023 1.635347626
168.0323013 89.52403378

Name: +ve in-silico MS/MS by CFM-ID for SUSPFTOQJSTCTQ-UHFFFAOYSA-N
ID: SUSPFTOQJSTCTQ-UHFFFAOYSA-N
Comment: Energy2
Num peaks: 9
15.02292652 3.446920799
53.01342445 2.117724253
105.0447246 11.30077789
111.9948532 3.725320491
114.0105033 6.813640079
132.0556236 23.6923228
139.0057522 6.458586807
141.0214023 16.0598918
168.0323013 8.05276342

Name: +ve in-silico MS/MS by CFM-ID for BPKZZFKLMGDUQF-UHFFFAOYSA-N
ID: BPKZZFKLMGDUQF-UHFFFAOYSA-N
Comment: Energy0
Num peaks: 6
81.04472458 1.248214263
132.0556236 2.812975891
141.0214023 0.4519541139
142.0166513 0.4809625506
151.0057522 0.7684597004
168.0323013 93.10939928

Name: +ve in-silico MS/MS by CFM-ID for BPKZZFKLMGDUQF-UHFFFAOYSA-N
ID: BPKZZFKLMGDUQF-UHFFFAOYSA-N
Comment: Energy1
Num peaks: 6
127.0057522 0.6863457322
132.0556236 1.258260286
141.0214023 19.20569575
142.0166513 1.753931832
151.0057522 2.898252081
168.0323013 72.69928264

Name: +ve in-silico MS/MS by CFM-ID for BPKZZFKLMGDUQF-UHFFFAOYSA-N
ID: BPKZZFKLMGDUQF-UHFFFAOYSA-N
Comment: Energy2
Num peaks: 15
40.01817548 17.99474477
64.01817548 4.120637203
66.03382555 3.662358613
80.04947561 2.732109144
81.04472458 8.872600387
99.9948532 6.413384014
105.0447246 6.111064863
106.0399735 3.818093566
107.0603746 2.557555429
123.9948532 3.44498926
127.0057522 3.236762018
132.0556236 6.750495277
141.0214023 3.19703671
142.0166513 3.065927532
151.0057522 5.678984257

Name: +ve in-silico MS/MS by CFM-ID for PQJUUWRKVHDDTK-UHFFFAOYSA-N
ID: PQJUUWRKVHDDTK-UHFFFAOYSA-N
Comment: Energy0
Num peaks: 6
34.9683041 0.1770210409
132.0556236 0.9811705987
138.0105033 4.312366411
140.0261533 1.614769342
141.0214023 0.2568003432
168.0323013 92.14318228

Name: +ve in-silico MS/MS by CFM-ID for PQJUUWRKVHDDTK-UHFFFAOYSA-N
ID: PQJUUWRKVHDDTK-UHFFFAOYSA-N
Comment: Energy1
Num peaks: 6
99.9948532 2.165688013
132.0556236 1.97778367
138.0105033 5.1379674
140.0261533 3.826210744
141.0214023 4.08533805
168.0323013 76.61031213

Name: +ve in-silico MS/MS by CFM-ID for PQJUUWRKVHDDTK-UHFFFAOYSA-N
ID: PQJUUWRKVHDDTK-UHFFFAOYSA-N
Comment: Energy2
Num peaks: 15
51.02292652 1.520945554
91.02907452 1.495176469
103.0290745 3.655190995
104.0494756 4.990231051
105.0447246 4.049257738
108.9839542 4.454856355
110.9996042 4.447681745
123.9948532 2.698887791
124.9901022 1.6589468
132.0556236 17.4282804
138.0105033 11.46682138
139.0057522 1.955912032
140.0261533 8.873169434
141.0214023 3.157622276
168.0323013 9.149574855

Name: +ve in-silico MS/MS by CFM-ID for YKPPFTFSPGZWLB-UHFFFAOYSA-N
ID: YKPPFTFSPGZWLB-UHFFFAOYSA-N
Comment: Energy0
Num peaks: 6
34.9683041 0.1818138869
132.0556236 1.006551701
139.0057522 0.3256361063
141.0214023 2.209636907
151.0057522 0.3910685705
168.0323013 95.50268724

Name: +ve in-silico MS/MS by CFM-ID for YKPPFTFSPGZWLB-UHFFFAOYSA-N
ID: YKPPFTFSPGZWLB-UHFFFAOYSA-N
Comment: Energy1
Num peaks: 6
132.0556236 2.271219946
139.0057522 1.243579942
141.0214023 2.683692839
142.0166513 0.5279101257
151.0057522 2.328960461
168.0323013 89.06578074

Name: +ve in-silico MS/MS by CFM-ID for YKPPFTFSPGZWLB-UHFFFAOYSA-N
ID: YKPPFTFSPGZWLB-UHFFFAOYSA-N
Comment: Energy2
Num peaks: 7
105.0447246 11.12484295
106.0399735 3.704535046
132.0556236 23.19339831
139.0057522 5.53290353
141.0214023 8.400629129
151.0057522 15.35956421
168.0323013 13.24426204

Name: +ve in-silico MS/MS by CFM-ID for IKFOABTXBHOTPL-UHFFFAOYSA-N
ID: IKFOABTXBHOTPL-UHFFFAOYSA-N
Comment: Energy0
Num peaks: 6
36.98395416 0.2067194264
107.0603746 0.3159533512
108.0556236 0.4755300233
132.0556236 4.50378817
139.0057522 0.6242993107
168.0323013 92.9859724

Name: +ve in-silico MS/MS by CFM-ID for IKFOABTXBHOTPL-UHFFFAOYSA-N
ID: IKFOABTXBHOTPL-UHFFFAOYSA-N
Comment: Energy1
Num peaks: 6
81.04472458 1.490389801
132.0556236 5.156130541
139.0057522 4.835931266
141.0214023 11.70356754
151.0057522 1.193078329
168.0323013 71.45689159

Name: +ve in-silico MS/MS by CFM-ID for IKFOABTXBHOTPL-UHFFFAOYSA-N
ID: IKFOABTXBHOTPL-UHFFFAOYSA-N
Comment: Energy2
Num peaks: 11
40.01817548 3.018267333
75.9948532 3.918786614
90.03382555 2.723599442
103.0290745 2.2403298
105.0447246 17.3750798
107.0603746 1.883894189
132.0556236 31.0728231
139.0057522 8.29863788
141.0214023 2.146796903
151.0057522 3.62409718
168.0323013 5.491867067

Name: +ve in-silico MS/MS by CFM-ID for AWBPFGGHADAXHC-UHFFFAOYSA-N
ID: AWBPFGGHADAXHC-UHFFFAOYSA-N
Comment: Energy0
Num peaks: 6
29.03857658 1.402414802
39.02292652 1.258016634
57.0334912 7.508220566
130.0166513 59.00433267
150.0661883 2.336623194
186.042866 21.27810432

Name: +ve in-silico MS/MS by CFM-ID for AWBPFGGHADAXHC-UHFFFAOYSA-N
ID: AWBPFGGHADAXHC-UHFFFAOYSA-N
Comment: Energy1
Num peaks: 6
29.03857658 3.646059776
57.0334912 4.160075918
99.9948532 5.615921124
112.9901022 3.308720113
130.0166513 69.51274634
186.042866 2.01218062

Name: +ve in-silico MS/MS by CFM-ID for AWBPFGGHADAXHC-UHFFFAOYSA-N
ID: AWBPFGGHADAXHC-UHFFFAOYSA-N
Comment: Energy2
Num peaks: 10
29.03857658 1.872615088
34.9683041 1.949060337
39.02292652 2.852784438
57.0334912 2.749426892
85.97920313 5.884783904
87.9948532 12.62689234
99.9948532 8.275643646
102.0105033 3.364582746
112.9901022 16.32324506
130.0166513 24.20064233

Name: +ve in-silico MS/MS by CFM-ID for RTDLKNOVHGITIF-UHFFFAOYSA-N
ID: RTDLKNOVHGITIF-UHFFFAOYSA-N
Comment: Energy0
Num peaks: 6
106.0399735 0.507168899
108.0556236 0.7257205877
132.0556236 1.049382297
139.0057522 0.6354264128
141.0214023 0.6142004383
168.0323013 95.32901751

Name: +ve in-silico MS/MS by CFM-ID for RTDLKNOVHGITIF-UHFFFAOYSA-N
ID: RTDLKNOVHGITIF-UHFFFAOYSA-N
Comment: Energy1
Num peaks: 6
68.04947561 1.380304047
108.0556236 2.364130013
132.0556236 3.427051106
139.0057522 4.14845218
141.0214023 11.14281538
168.0323013 72.28782615

Name: +ve in-silico MS/MS by CFM-ID for RTDLKNOVHGITIF-UHFFFAOYSA-N
ID: RTDLKNOVHGITIF-UHFFFAOYSA-N
Comment: Energy2
Num peaks: 14
34.9683041 2.540783179
54.03382555 3.843267898
79.02907452 2.253319027
81.04472458 2.597609994
105.0447246 12.06143034
108.0556236 2.567606381
111.9948532 1.78255092
118.0399735 1.909851149
123.9948532 2.625758639
132.0556236 20.03904445
139.0057522 9.327203157
141.0214023 5.764580264
151.0057522 5.069930443
168.0323013 8.73353585

Name: +ve in-silico MS/MS by CFM-ID for IYHIDEHLMBFMAW-UHFFFAOYSA-N
ID: IYHIDEHLMBFMAW-UHFFFAOYSA-N
Comment: Energy0
Num peaks: 6
15.02292652 0.215397081
34.9683041 0.5042288661
132.0556236 1.070478514
138.0105033 0.1996592229
151.0057522 0.170885581
168.0323013 97.41894816

Name: +ve in-silico MS/MS by CFM-ID for IYHIDEHLMBFMAW-UHFFFAOYSA-N
ID: IYHIDEHLMBFMAW-UHFFFAOYSA-N
Comment: Energy1
Num peaks: 6
34.9683041 0.847442315
106.0399735 0.3826230366
108.0556236 0.4676612869
132.0556236 4.092309418
142.0166513 1.622434545
168.0323013 91.22142351

Name: +ve in-silico MS/MS by CFM-ID for IYHIDEHLMBFMAW-UHFFFAOYSA-N
ID: IYHIDEHLMBFMAW-UHFFFAOYSA-N
Comment: Energy2
Num peaks: 17
34.9683041 2.377606531
40.01817548 3.480134415
49.00727645 3.56785061
51.02292652 2.925464117
80.04947561 2.991407842
84.98395416 4.100031167
86.99960423 3.726921592
104.0494756 4.205508934
106.0399735 2.561582568
114.0105033 2.856566094
123.9948532 2.377312036
132.0556236 13.24774295
138.0105033 4.615615842
142.0166513 3.241047028
151.0057522 6.866064861
152.0010012 10.54871236
168.0323013 6.792938882

Name: +ve in-silico MS/MS by CFM-ID for FAJPFOLFEIYMJX-UHFFFAOYSA-N
ID: FAJPFOLFEIYMJX-UHFFFAOYSA-N
Comment: Energy0
Num peaks: 6
46.06512568 0.6787589822
126.0661883 0.5390332509
140.9850168 15.65616161
150.0661883 1.409305617
159.031967 1.282412738
186.042866 76.45801477

Name: +ve in-silico MS/MS by CFM-ID for FAJPFOLFEIYMJX-UHFFFAOYSA-N
ID: FAJPFOLFEIYMJX-UHFFFAOYSA-N
Comment: Energy1
Num peaks: 6
46.06512568 2.946788271
72.04439023 5.066170843
87.9948532 1.325386534
115.0057522 22.92142547
140.9850168 23.33541169
186.042866 34.20029615

Name: +ve in-silico MS/MS by CFM-ID for FAJPFOLFEIYMJX-UHFFFAOYSA-N
ID: FAJPFOLFEIYMJX-UHFFFAOYSA-N
Comment: Energy2
Num peaks: 15
26.00252542 2.125511551
34.9683041 2.856994632
40.01817548 12.54182096
53.00219107 4.024970742
53.01342445 4.460421826
58.9683041 3.906823235
61.97920313 3.679970888
63.9948532 3.753029952
72.04439023 3.387409393
73.97920313 2.828029892
75.9948532 26.84620278
88.99010216 3.786211835
91.00575223 2.472619818
97.97920313 2.307304613
140.9850168 2.780560237

Name: +ve in-silico MS/MS by CFM-ID for NLWWTVQAGJTKNR-UHFFFAOYSA-N
ID: NLWWTVQAGJTKNR-UHFFFAOYSA-N
Comment: Energy0
Num peaks: 6
15.02292652 0.248441453
25.00727645 0.09938443976
40.01817548 1.093775085
132.0556236 2.859726481
151.0057522 0.4982505512
168.0323013 95.07654246

Name: +ve in-silico MS/MS by CFM-ID for NLWWTVQAGJTKNR-UHFFFAOYSA-N
ID: NLWWTVQAGJTKNR-UHFFFAOYSA-N
Comment: Energy1
Num peaks: 6
15.02292652 0.3450092763
34.9683041 0.3883759946
40.01817548 1.005382541
132.0556236 1.535533653
151.0057522 0.5174197406
168.0323013 95.74294169

Name: +ve in-silico MS/MS by CFM-ID for NLWWTVQAGJTKNR-UHFFFAOYSA-N
ID: NLWWTVQAGJTKNR-UHFFFAOYSA-N
Comment: Energy2
Num peaks: 6
25.00727645 5.078766043
39.02292652 3.522949957
40.01817548 45.50585818
132.0556236 18.05861728
151.0057522 5.860574547
168.0323013 3.288492396

Name: +ve in-silico MS/MS by CFM-ID for LRIRKYXDGGZLIU-UHFFFAOYSA-N
ID: LRIRKYXDGGZLIU-UHFFFAOYSA-N
Comment: Energy0
Num peaks: 6
81.04472458 0.2945138986
83.06037464 0.3491318368
132.0556236 4.519249247
141.0214023 0.3484167314
151.0057522 0.4256012087
168.0323013 93.09757018

Name: +ve in-silico MS/MS by CFM-ID for LRIRKYXDGGZLIU-UHFFFAOYSA-N
ID: LRIRKYXDGGZLIU-UHFFFAOYSA-N
Comment: Energy1
Num peaks: 6
34.9683041 0.7867580459
108.0556236 0.8261597686
132.0556236 5.613908786
141.0214023 9.896403816
151.0057522 1.899703051
168.0323013 79.44973661

Name: +ve in-silico MS/MS by CFM-ID for LRIRKYXDGGZLIU-UHFFFAOYSA-N
ID: LRIRKYXDGGZLIU-UHFFFAOYSA-N
Comment: Energy2
Num peaks: 10
39.02292652 2.440249074
40.01817548 3.677697023
75.9948532 3.109858993
81.04472458 2.919363189
90.03382555 4.149495295
105.0447246 3.648852121
132.0556236 42.92325846
141.0214023 7.600354222
151.0057522 4.457743176
168.0323013 5.431310724

Name: +ve in-silico MS/MS by CFM-ID for LVPMIMZXDYBCDF-UHFFFAOYSA-N
ID: LVPMIMZXDYBCDF-UHFFFAOYSA-N
Comment: Energy0
Num peaks: 6
106.0287402 1.633799355
120.9920203 0.09352197556
124.0393049 1.519368676
141.0182351 0.1157180315
150.0185694 59.07007571
168.0291341 36.95845953

Name: +ve in-silico MS/MS by CFM-ID for LVPMIMZXDYBCDF-UHFFFAOYSA-N
ID: LVPMIMZXDYBCDF-UHFFFAOYSA-N
Comment: Energy1
Num peaks: 6
79.01784114 0.9011298275
95.01275576 0.7781404365
106.0287402 7.864500224
124.0393049 5.004997591
150.0185694 63.46516661
168.0291341 15.87217033

Name: +ve in-silico MS/MS by CFM-ID for LVPMIMZXDYBCDF-UHFFFAOYSA-N
ID: LVPMIMZXDYBCDF-UHFFFAOYSA-N
Comment: Energy2
Num peaks: 12
49.00727645 3.51634018
50.00252542 2.481084874
51.02292652 6.553193008
52.01817548 8.712257907
53.03857658 2.28430294
79.01784114 3.932687686
80.0130901 8.133348756
95.01275576 3.295411946
96.00800472 2.801740842
106.0287402 23.08509328
124.0393049 3.888143059
150.0185694 12.68012951

Name: +ve in-silico MS/MS by CFM-ID for KTUHBEAQDPCSLP-UHFFFAOYSA-N
ID: KTUHBEAQDPCSLP-UHFFFAOYSA-N
Comment: Energy0
Num peaks: 6
47.99024648 4.348616035
121.0508726 0.4453767876
139.0072935 1.196257095
141.0229436 18.24052892
151.0072935 2.251942327
168.0338426 72.43879585

Name: +ve in-silico MS/MS by CFM-ID for KTUHBEAQDPCSLP-UHFFFAOYSA-N
ID: KTUHBEAQDPCSLP-UHFFFAOYSA-N
Comment: Energy1
Num peaks: 6
47.99024648 3.121688459
114.0120445 2.013296554
121.0508726 14.96092213
141.0229436 17.21273378
151.0072935 2.941093306
168.0338426 54.4871134

Name: +ve in-silico MS/MS by CFM-ID for KTUHBEAQDPCSLP-UHFFFAOYSA-N
ID: KTUHBEAQDPCSLP-UHFFFAOYSA-N
Comment: Energy2
Num peaks: 16
40.01817548 5.752843556
43.02907452 4.884593253
47.99024648 8.458382706
52.01817548 3.588163915
53.01342445 13.09738359
55.02907452 5.228321702
65.01342445 3.632722904
67.02907452 6.117088308
69.04472458 2.805946565
80.02432348 4.258347257
96.05562361 2.555032421
114.0120445 2.473560191
126.0120445 2.535059705
141.0229436 8.746905044
151.0072935 3.436108986
168.0338426 4.092594674

Name: +ve in-silico MS/MS by CFM-ID for SYEVIEZJCDJHSX-UHFFFAOYSA-N
ID: SYEVIEZJCDJHSX-UHFFFAOYSA-N
Comment: Energy0
Num peaks: 6
94.94498181 1.771476816
96.96063188 2.964055395
110.9762819 0.8130002074
115.0309044 8.211917055
134.9762819 8.586185082
151.0075821 71.31751439

Name: +ve in-silico MS/MS by CFM-ID for SYEVIEZJCDJHSX-UHFFFAOYSA-N
ID: SYEVIEZJCDJHSX-UHFFFAOYSA-N
Comment: Energy1
Num peaks: 6
53.03857658 9.604227634
57.06987671 4.07843224
110.9762819 4.890874331
115.0309044 3.612752064
134.9762819 15.54090521
151.0075821 43.91623181

Name: +ve in-silico MS/MS by CFM-ID for SYEVIEZJCDJHSX-UHFFFAOYSA-N
ID: SYEVIEZJCDJHSX-UHFFFAOYSA-N
Comment: Energy2
Num peaks: 15
39.02292652 2.472986721
53.03857658 2.022508412
55.05422664 2.316620585
58.9683041 2.817488389
60.98395416 4.36729269
65.01525429 1.982898544
72.98395416 3.439335803
74.99960423 4.00327526
79.05422664 10.004527
86.99960423 2.220393684
94.94498181 6.829530462
98.99960423 11.04813701
108.9606319 12.2646432
115.0309044 9.163177928
134.9762819 6.762377543

Name: +ve in-silico MS/MS by CFM-ID for LVPMIMZXDYBCDF-UHFFFAOYSA-N
ID: LVPMIMZXDYBCDF-UHFFFAOYSA-N
Comment: Energy0
Num peaks: 6
106.0287402 1.633799355
120.9920203 0.09352197556
124.0393049 1.519368676
141.0182351 0.1157180315
150.0185694 59.07007571
168.0291341 36.95845953

Name: +ve in-silico MS/MS by CFM-ID for LVPMIMZXDYBCDF-UHFFFAOYSA-N
ID: LVPMIMZXDYBCDF-UHFFFAOYSA-N
Comment: Energy1
Num peaks: 6
79.01784114 0.9011298275
95.01275576 0.7781404365
106.0287402 7.864500224
124.0393049 5.004997591
150.0185694 63.46516661
168.0291341 15.87217033

Name: +ve in-silico MS/MS by CFM-ID for LVPMIMZXDYBCDF-UHFFFAOYSA-N
ID: LVPMIMZXDYBCDF-UHFFFAOYSA-N
Comment: Energy2
Num peaks: 12
49.00727645 3.51634018
50.00252542 2.481084874
51.02292652 6.553193008
52.01817548 8.712257907
53.03857658 2.28430294
79.01784114 3.932687686
80.0130901 8.133348756
95.01275576 3.295411946
96.00800472 2.801740842
106.0287402 23.08509328
124.0393049 3.888143059
150.0185694 12.68012951

Name: +ve in-silico MS/MS by CFM-ID for LVPMIMZXDYBCDF-UHFFFAOYSA-N
ID: LVPMIMZXDYBCDF-UHFFFAOYSA-N
Comment: Energy0
Num peaks: 6
106.0287402 1.633799355
120.9920203 0.09352197556
124.0393049 1.519368676
141.0182351 0.1157180315
150.0185694 59.07007571
168.0291341 36.95845953

Name: +ve in-silico MS/MS by CFM-ID for LVPMIMZXDYBCDF-UHFFFAOYSA-N
ID: LVPMIMZXDYBCDF-UHFFFAOYSA-N
Comment: Energy1
Num peaks: 6
79.01784114 0.9011298275
95.01275576 0.7781404365
106.0287402 7.864500224
124.0393049 5.004997591
150.0185694 63.46516661
168.0291341 15.87217033

Name: +ve in-silico MS/MS by CFM-ID for LVPMIMZXDYBCDF-UHFFFAOYSA-N
ID: LVPMIMZXDYBCDF-UHFFFAOYSA-N
Comment: Energy2
Num peaks: 12
49.00727645 3.51634018
50.00252542 2.481084874
51.02292652 6.553193008
52.01817548 8.712257907
53.03857658 2.28430294
79.01784114 3.932687686
80.0130901 8.133348756
95.01275576 3.295411946
96.00800472 2.801740842
106.0287402 23.08509328
124.0393049 3.888143059
150.0185694 12.68012951

Name: +ve in-silico MS/MS by CFM-ID for CFBYPOBAHXWIFK-UHFFFAOYSA-N
ID: CFBYPOBAHXWIFK-UHFFFAOYSA-N
Comment: Energy0
Num peaks: 6
15.02292652 0.1682159819
79.02907452 0.132689434
81.04472458 0.1742212978
107.0603746 0.1298212737
132.0556236 4.570860176
168.0323013 94.36695469

Name: +ve in-silico MS/MS by CFM-ID for CFBYPOBAHXWIFK-UHFFFAOYSA-N
ID: CFBYPOBAHXWIFK-UHFFFAOYSA-N
Comment: Energy1
Num peaks: 6
34.9683041 0.86511695
81.04472458 0.109409872
107.0603746 0.5282934959
127.0057522 1.693567901
132.0556236 6.171325532
168.0323013 90.33897536

Name: +ve in-silico MS/MS by CFM-ID for CFBYPOBAHXWIFK-UHFFFAOYSA-N
ID: CFBYPOBAHXWIFK-UHFFFAOYSA-N
Comment: Energy2
Num peaks: 7
40.01817548 15.19979025
51.02292652 9.051503932
52.01817548 4.493636731
64.01817548 5.715548362
79.02907452 21.93318288
81.04472458 17.52224856
132.0556236 8.173136166

Name: +ve in-silico MS/MS by CFM-ID for RIYHYMPRRFDVDN-UHFFFAOYSA-N
ID: RIYHYMPRRFDVDN-UHFFFAOYSA-N
Comment: Energy0
Num peaks: 6
15.02292652 0.0686846615
34.9683041 0.09282383698
60.98395416 0.1222616504
132.0556236 5.162471529
141.0214023 0.9247187439
168.0323013 93.45947672

Name: +ve in-silico MS/MS by CFM-ID for RIYHYMPRRFDVDN-UHFFFAOYSA-N
ID: RIYHYMPRRFDVDN-UHFFFAOYSA-N
Comment: Energy1
Num peaks: 6
54.03382555 0.4822303362
81.04472458 1.256335834
132.0556236 1.241542749
141.0214023 3.627660069
142.0166513 0.6583066231
168.0323013 91.62217912

Name: +ve in-silico MS/MS by CFM-ID for RIYHYMPRRFDVDN-UHFFFAOYSA-N
ID: RIYHYMPRRFDVDN-UHFFFAOYSA-N
Comment: Energy2
Num peaks: 7
50.00252542 4.232479972
52.01817548 5.100347898
81.04472458 8.253049281
105.0447246 9.163731365
132.0556236 44.60027833
141.0214023 3.132014326
168.0323013 6.294297136

Name: +ve in-silico MS/MS by CFM-ID for VLMXFLHGRWQZLK-UHFFFAOYSA-N
ID: VLMXFLHGRWQZLK-UHFFFAOYSA-N
Comment: Energy0
Num peaks: 6
15.02292652 0.1673346731
34.9683041 0.09300648451
60.98395416 0.1225698912
132.0556236 5.175433275
141.0214023 0.4695387319
168.0323013 93.70674217

Name: +ve in-silico MS/MS by CFM-ID for VLMXFLHGRWQZLK-UHFFFAOYSA-N
ID: VLMXFLHGRWQZLK-UHFFFAOYSA-N
Comment: Energy1
Num peaks: 6
34.9683041 0.4763919713
81.04472458 1.187205926
127.0057522 0.2141870883
132.0556236 1.292591864
141.0214023 2.4742246
168.0323013 94.02596652

Name: +ve in-silico MS/MS by CFM-ID for VLMXFLHGRWQZLK-UHFFFAOYSA-N
ID: VLMXFLHGRWQZLK-UHFFFAOYSA-N
Comment: Energy2
Num peaks: 8
52.01817548 10.05458962
79.02907452 2.681783209
81.04472458 5.893188709
85.97920313 3.038332608
105.0447246 4.732189932
127.0057522 4.220821963
132.0556236 43.62615639
168.0323013 5.884337533

Name: +ve in-silico MS/MS by CFM-ID for AFEAKGRUQYCVME-UHFFFAOYSA-N
ID: AFEAKGRUQYCVME-UHFFFAOYSA-N
Comment: Energy0
Num peaks: 6
26.00252542 2.262078414
126.0105033 22.14036207
132.0556236 3.457023838
141.0214023 1.619327984
151.0057522 0.7035263923
168.0323013 66.46292699

Name: +ve in-silico MS/MS by CFM-ID for AFEAKGRUQYCVME-UHFFFAOYSA-N
ID: AFEAKGRUQYCVME-UHFFFAOYSA-N
Comment: Energy1
Num peaks: 6
26.00252542 3.600958481
126.0105033 52.83846837
136.9901022 2.015497279
141.0214023 2.814903134
151.0057522 2.232933224
168.0323013 23.61722137

Name: +ve in-silico MS/MS by CFM-ID for AFEAKGRUQYCVME-UHFFFAOYSA-N
ID: AFEAKGRUQYCVME-UHFFFAOYSA-N
Comment: Energy2
Num peaks: 11
26.00252542 5.189128195
39.02292652 2.795733488
51.02292652 4.384975312
55.02907452 3.026257261
65.03857658 2.874326999
66.03382555 2.708791
85.97920313 2.794438717
96.98395416 6.150954206
98.99960423 12.4968697
99.9948532 2.512500242
126.0105033 35.16099027

Name: +ve in-silico MS/MS by CFM-ID for YNRKVIRCMZUTOF-UHFFFAOYSA-N
ID: YNRKVIRCMZUTOF-UHFFFAOYSA-N
Comment: Energy0
Num peaks: 6
15.02292652 0.3652503524
132.0556236 1.076534675
139.0057522 0.4309272524
141.0214023 3.054995731
151.0057522 0.5298516477
168.0323013 94.25389132

Name: +ve in-silico MS/MS by CFM-ID for YNRKVIRCMZUTOF-UHFFFAOYSA-N
ID: YNRKVIRCMZUTOF-UHFFFAOYSA-N
Comment: Energy1
Num peaks: 6
132.0556236 2.855362935
139.0057522 1.451446417
141.0214023 4.839685153
142.0166513 1.048298231
151.0057522 1.679945289
168.0323013 86.4914261

Name: +ve in-silico MS/MS by CFM-ID for YNRKVIRCMZUTOF-UHFFFAOYSA-N
ID: YNRKVIRCMZUTOF-UHFFFAOYSA-N
Comment: Energy2
Num peaks: 17
15.02292652 1.941589524
52.01817548 1.63604304
66.03382555 1.580343981
79.02907452 3.535811909
81.04472458 3.688380795
99.9948532 4.746437465
105.0447246 3.698625713
111.9948532 1.688046366
115.0057522 1.724099196
123.9948532 1.595365517
124.9901022 1.927151112
132.0556236 11.16816179
139.0057522 1.885388808
141.0214023 5.415169181
142.0166513 4.052722402
151.0057522 20.73448332
168.0323013 10.47325768

Name: +ve in-silico MS/MS by CFM-ID for HSQHRFYEGNWMFU-UHFFFAOYSA-N
ID: HSQHRFYEGNWMFU-UHFFFAOYSA-N
Comment: Energy0
Num peaks: 6
42.03382555 3.68026348
86.0600403 6.325846357
88.07569036 3.952424307
108.9953914 3.80084221
150.0219405 15.48493137
168.0325052 50.97260464

Name: +ve in-silico MS/MS by CFM-ID for HSQHRFYEGNWMFU-UHFFFAOYSA-N
ID: HSQHRFYEGNWMFU-UHFFFAOYSA-N
Comment: Energy1
Num peaks: 12
42.03382555 9.746658862
60.04439023 3.685807838
80.96409131 2.241359091
82.02874017 2.085264267
84.04439023 3.651113816
86.0600403 19.76901667
88.07569036 5.19365623
94.97974138 2.631162277
96.99539144 2.877120254
108.9953914 14.3154145
150.0219405 6.142973395
168.0325052 8.893093749

Name: +ve in-silico MS/MS by CFM-ID for HSQHRFYEGNWMFU-UHFFFAOYSA-N
ID: HSQHRFYEGNWMFU-UHFFFAOYSA-N
Comment: Energy2
Num peaks: 17
15.02292652 5.180929102
25.00727645 2.190644345
27.02292652 4.941989896
29.03857658 3.449318644
40.01817548 4.143694451
42.03382555 15.7226253
45.0334912 1.731191603
60.04439023 4.532136256
69.0334912 2.035516955
70.02874017 2.478175893
71.04914126 4.162023748
72.04439023 6.266050449
82.02874017 4.702705185
86.0600403 6.694359645
88.07569036 4.004623835
94.97974138 4.109198304
108.9953914 3.655589328

Name: +ve in-silico MS/MS by CFM-ID for ZGLIWZSUORDLNM-UHFFFAOYSA-N
ID: ZGLIWZSUORDLNM-UHFFFAOYSA-N
Comment: Energy0
Num peaks: 6
34.9683041 0.1923002546
104.0243235 0.02326786286
106.0399735 0.04967737808
108.0556236 0.05639616113
141.0214023 0.04266703742
168.0323013 99.61837059

Name: +ve in-silico MS/MS by CFM-ID for ZGLIWZSUORDLNM-UHFFFAOYSA-N
ID: ZGLIWZSUORDLNM-UHFFFAOYSA-N
Comment: Energy1
Num peaks: 6
34.9683041 0.3418087692
40.01817548 0.3152480906
82.03997355 0.1402852647
108.0556236 0.198898683
141.0214023 1.221970802
168.0323013 97.58719035

Name: +ve in-silico MS/MS by CFM-ID for ZGLIWZSUORDLNM-UHFFFAOYSA-N
ID: ZGLIWZSUORDLNM-UHFFFAOYSA-N
Comment: Energy2
Num peaks: 12
50.00252542 2.677166723
52.01817548 5.412880875
79.02907452 5.187748055
91.02907452 2.796706818
99.9948532 2.960531918
104.0243235 4.529462054
106.0399735 3.689718787
108.0556236 6.213112007
111.9948532 4.12085723
114.0105033 4.631308481
141.0214023 21.97321569
168.0323013 18.23499007

Name: +ve in-silico MS/MS by CFM-ID for BLWKYVXJPMQSPE-UHFFFAOYSA-N
ID: BLWKYVXJPMQSPE-UHFFFAOYSA-N
Comment: Energy0
Num peaks: 6
132.0556236 1.077599587
136.9901022 0.133559261
139.0057522 0.287123936
140.0261533 1.654680618
141.0214023 1.826625447
168.0323013 94.59870898

Name: +ve in-silico MS/MS by CFM-ID for BLWKYVXJPMQSPE-UHFFFAOYSA-N
ID: BLWKYVXJPMQSPE-UHFFFAOYSA-N
Comment: Energy1
Num peaks: 6
52.01817548 0.6327222603
99.9948532 3.025777249
132.0556236 2.918172845
140.0261533 4.249530554
141.0214023 1.928808198
168.0323013 83.70566599

Name: +ve in-silico MS/MS by CFM-ID for BLWKYVXJPMQSPE-UHFFFAOYSA-N
ID: BLWKYVXJPMQSPE-UHFFFAOYSA-N
Comment: Energy2
Num peaks: 14
87.9948532 2.30995712
103.0290745 5.766439408
105.0447246 6.685610391
109.9792031 2.02684359
111.9948532 3.208767671
112.9901022 5.002637518
114.0105033 4.203115346
123.9948532 4.124966823
132.0556236 7.032473929
136.9901022 4.882587823
139.0057522 4.698605407
140.0261533 10.65425327
141.0214023 12.13729523
168.0323013 7.288032836

Name: +ve in-silico MS/MS by CFM-ID for MAFCXVAJLGPFLY-UHFFFAOYSA-N
ID: MAFCXVAJLGPFLY-UHFFFAOYSA-N
Comment: Energy0
Num peaks: 6
34.9683041 0.1845846267
132.0556236 1.02310024
139.0057522 0.6401025535
141.0214023 0.2190010947
151.0057522 0.2564085857
168.0323013 97.41071877

Name: +ve in-silico MS/MS by CFM-ID for MAFCXVAJLGPFLY-UHFFFAOYSA-N
ID: MAFCXVAJLGPFLY-UHFFFAOYSA-N
Comment: Energy1
Num peaks: 6
126.0105033 0.6611214274
132.0556236 2.047320971
139.0057522 4.45465354
141.0214023 11.08321966
151.0057522 2.454847009
168.0323013 76.89301186

Name: +ve in-silico MS/MS by CFM-ID for MAFCXVAJLGPFLY-UHFFFAOYSA-N
ID: MAFCXVAJLGPFLY-UHFFFAOYSA-N
Comment: Energy2
Num peaks: 6
105.0447246 11.34646944
132.0556236 20.95237766
139.0057522 15.66406809
141.0214023 6.211528789
151.0057522 19.27278379
168.0323013 10.8674992

Name: +ve in-silico MS/MS by CFM-ID for BJNDNNYBDWIVIW-UHFFFAOYSA-N
ID: BJNDNNYBDWIVIW-UHFFFAOYSA-N
Comment: Energy0
Num peaks: 6
34.9683041 0.08227188687
132.0556236 1.077066244
139.0057522 1.031997125
141.0214023 2.588806362
151.0057522 0.3842693272
168.0323013 94.59652482

Name: +ve in-silico MS/MS by CFM-ID for BJNDNNYBDWIVIW-UHFFFAOYSA-N
ID: BJNDNNYBDWIVIW-UHFFFAOYSA-N
Comment: Energy1
Num peaks: 6
108.0556236 0.2958533029
132.0556236 2.880914803
139.0057522 2.292290458
141.0214023 5.823617073
151.0057522 1.906230803
168.0323013 85.23866692

Name: +ve in-silico MS/MS by CFM-ID for BJNDNNYBDWIVIW-UHFFFAOYSA-N
ID: BJNDNNYBDWIVIW-UHFFFAOYSA-N
Comment: Energy2
Num peaks: 9
103.0290745 4.500311255
105.0447246 12.36659967
111.9948532 2.971451236
114.0105033 2.399592885
132.0556236 10.47855192
139.0057522 12.02367639
141.0214023 15.82977293
151.0057522 11.24638677
168.0323013 9.201565493

Name: +ve in-silico MS/MS by CFM-ID for KVEWZFUOTWMHQC-UHFFFAOYSA-N
ID: KVEWZFUOTWMHQC-UHFFFAOYSA-N
Comment: Energy0
Num peaks: 6
15.02292652 0.9801876412
132.0556236 4.189155991
139.0057522 3.763849541
141.0214023 1.78456942
151.0057522 0.8496512623
168.0323013 85.28342289

Name: +ve in-silico MS/MS by CFM-ID for KVEWZFUOTWMHQC-UHFFFAOYSA-N
ID: KVEWZFUOTWMHQC-UHFFFAOYSA-N
Comment: Energy1
Num peaks: 6
107.0603746 2.426414774
132.0556236 1.887271814
139.0057522 5.019423228
141.0214023 10.13071653
151.0057522 4.601045955
168.0323013 63.6979695

Name: +ve in-silico MS/MS by CFM-ID for KVEWZFUOTWMHQC-UHFFFAOYSA-N
ID: KVEWZFUOTWMHQC-UHFFFAOYSA-N
Comment: Energy2
Num peaks: 22
15.02292652 2.766032061
26.00252542 1.640738372
40.01817548 1.172944257
50.00252542 2.247442285
52.01817548 1.908455855
54.03382555 1.237982744
56.04947561 2.404280814
64.01817548 2.72086354
76.01817548 4.279301855
79.02907452 2.260625315
85.97920313 2.492494912
103.0290745 1.426836713
105.0447246 19.7224767
109.9792031 6.313247007
114.0105033 1.300529595
115.0057522 1.229814347
123.9948532 1.278033726
132.0556236 13.95590904
139.0057522 3.317686699
141.0214023 4.076899989
151.0057522 1.633900541
168.0323013 1.280522645

Name: +ve in-silico MS/MS by CFM-ID for YFYVAZVBBPFMRF-UHFFFAOYSA-N
ID: YFYVAZVBBPFMRF-UHFFFAOYSA-N
Comment: Energy0
Num peaks: 6
48.98395416 0.16223742
132.0556236 7.794604186
139.0057522 0.2057775346
141.0214023 0.4723145438
142.0166513 0.2324937713
168.0323013 90.75622304

Name: +ve in-silico MS/MS by CFM-ID for YFYVAZVBBPFMRF-UHFFFAOYSA-N
ID: YFYVAZVBBPFMRF-UHFFFAOYSA-N
Comment: Energy1
Num peaks: 6
34.9683041 1.055441168
81.04472458 2.696642985
132.0556236 17.68115824
139.0057522 0.8278677486
141.0214023 1.453246633
168.0323013 72.89810086

Name: +ve in-silico MS/MS by CFM-ID for YFYVAZVBBPFMRF-UHFFFAOYSA-N
ID: YFYVAZVBBPFMRF-UHFFFAOYSA-N
Comment: Energy2
Num peaks: 11
48.98395416 2.859225285
105.0447246 13.60806032
106.0399735 5.724227644
112.9901022 5.587491151
115.0057522 11.00377847
132.0556236 18.54880004
139.0057522 6.327447878
141.0214023 3.277321002
142.0166513 9.001745059
152.0010012 3.777303959
168.0323013 2.151335154

Name: +ve in-silico MS/MS by CFM-ID for WHOGLCIFVHUTPH-UHFFFAOYSA-N
ID: WHOGLCIFVHUTPH-UHFFFAOYSA-N
Comment: Energy0
Num peaks: 6
142.0054179 3.702545566
150.0661883 1.496719608
156.0323013 2.58358056
158.0479514 1.617757772
169.0163169 8.079374346
186.042866 78.64571596

Name: +ve in-silico MS/MS by CFM-ID for WHOGLCIFVHUTPH-UHFFFAOYSA-N
ID: WHOGLCIFVHUTPH-UHFFFAOYSA-N
Comment: Energy1
Num peaks: 6
133.0396392 2.075575683
142.0054179 21.80624628
150.0661883 3.436226579
156.0323013 2.596519783
169.0163169 22.39587813
186.042866 29.79215283

Name: +ve in-silico MS/MS by CFM-ID for WHOGLCIFVHUTPH-UHFFFAOYSA-N
ID: WHOGLCIFVHUTPH-UHFFFAOYSA-N
Comment: Energy2
Num peaks: 19
25.00727645 5.88769994
39.02292652 2.499424122
43.02907452 3.145271419
50.00252542 2.720192887
52.01817548 3.840713128
57.04472458 3.234568721
67.02907452 14.42804549
69.04472458 7.641342825
85.97920313 2.852306813
93.04472458 2.810453003
95.06037464 2.815027292
114.0105033 2.328685949
122.0712737 1.572381123
139.0057522 6.272775019
141.0214023 3.493395504
142.0054179 2.68914824
150.0661883 2.023312536
156.0323013 5.202689311
158.0479514 4.566600973

Name: +ve in-silico MS/MS by CFM-ID for FUAYLKICHZNGRS-UHFFFAOYSA-N
ID: FUAYLKICHZNGRS-UHFFFAOYSA-N
Comment: Energy0
Num peaks: 6
56.04947561 1.380366039
143.0058325 2.500879773
145.0214825 2.3026194
158.0167315 9.305741224
166.0418034 3.33464819
186.0480316 74.84357065

Name: +ve in-silico MS/MS by CFM-ID for FUAYLKICHZNGRS-UHFFFAOYSA-N
ID: FUAYLKICHZNGRS-UHFFFAOYSA-N
Comment: Energy1
Num peaks: 6
29.03857658 3.518319195
40.01817548 3.343143758
143.0058325 22.90957982
145.0214825 3.12339832
158.0167315 16.4672478
186.0480316 34.39713104

Name: +ve in-silico MS/MS by CFM-ID for FUAYLKICHZNGRS-UHFFFAOYSA-N
ID: FUAYLKICHZNGRS-UHFFFAOYSA-N
Comment: Energy2
Num peaks: 20
28.01817548 1.145440641
29.03857658 7.220548828
40.01817548 1.530901329
42.03382555 1.232274614
56.04947561 1.697959451
98.99960423 1.24978004
109.0448048 2.251845645
116.9901824 1.380997022
122.0400538 4.258728954
125.0152543 3.055503598
130.0651257 1.307103456
131.0058325 1.036481941
138.0105033 9.019145678
143.0058325 27.16072954
145.0214825 4.707874795
150.0713539 1.158038794
156.0010814 2.33399732
158.0167315 4.522805187
166.0418034 1.683133004
170.0167315 2.356004247

Name: +ve in-silico MS/MS by CFM-ID for KUKIFRWOPQFZKI-UHFFFAOYSA-N
ID: KUKIFRWOPQFZKI-UHFFFAOYSA-N
Comment: Energy0
Num peaks: 6
59.01275576 1.67417465
105.0004768 3.88190175
116.9640913 1.628438135
132.9953914 61.40196127
134.974656 4.686704052
151.0059561 21.86087552

Name: +ve in-silico MS/MS by CFM-ID for KUKIFRWOPQFZKI-UHFFFAOYSA-N
ID: KUKIFRWOPQFZKI-UHFFFAOYSA-N
Comment: Energy1
Num peaks: 9
41.00219107 6.08070539
53.00219107 7.482316952
55.01784114 4.410339836
59.01275576 10.54219976
68.99710569 3.828771582
71.01275576 15.52098326
105.0004768 9.01793369
132.9953914 17.63521228
151.0059561 7.679986125

Name: +ve in-silico MS/MS by CFM-ID for KUKIFRWOPQFZKI-UHFFFAOYSA-N
ID: KUKIFRWOPQFZKI-UHFFFAOYSA-N
Comment: Energy2
Num peaks: 12
25.00727645 11.07960338
27.02292652 6.947614423
41.00219107 8.446375241
53.00219107 5.084153793
55.01784114 7.597901063
59.01275576 3.573053494
71.01275576 7.279538114
88.96917669 6.287411947
90.98482676 3.687965262
102.9848268 2.812246751
105.0004768 12.88575678
132.9953914 5.627578069

Name: +ve in-silico MS/MS by CFM-ID for PMFKSGMYFPYBLE-UHFFFAOYSA-N
ID: PMFKSGMYFPYBLE-UHFFFAOYSA-N
Comment: Energy0
Num peaks: 6
29.00219107 1.096884171
121.0284058 2.724993033
124.0393049 1.19064812
140.0342195 54.81480922
150.0185694 1.296232144
168.0291341 37.66560589

Name: +ve in-silico MS/MS by CFM-ID for PMFKSGMYFPYBLE-UHFFFAOYSA-N
ID: PMFKSGMYFPYBLE-UHFFFAOYSA-N
Comment: Energy1
Num peaks: 6
29.00219107 3.491483889
121.0284058 12.76992975
124.0393049 0.8021545056
140.0342195 34.55718705
150.0185694 24.45256565
168.0291341 17.2317807

Name: +ve in-silico MS/MS by CFM-ID for PMFKSGMYFPYBLE-UHFFFAOYSA-N
ID: PMFKSGMYFPYBLE-UHFFFAOYSA-N
Comment: Energy2
Num peaks: 9
29.00219107 2.799729615
51.02292652 2.862516952
63.02292652 2.827149144
67.01784114 5.138791722
98.02365479 12.11379738
112.0393049 20.16240341
124.0029193 3.418639502
124.0393049 5.213444565
140.0342195 28.17312436

Name: +ve in-silico MS/MS by CFM-ID for ZVNUYFXNPDTTGM-UHFFFAOYSA-N
ID: ZVNUYFXNPDTTGM-UHFFFAOYSA-N
Comment: Energy0
Num peaks: 6
43.01784114 7.522786301
58.02874017 2.444297177
60.04439023 30.56915531
108.9953914 7.83414159
126.0219405 5.544357241
168.0325052 30.77938594

Name: +ve in-silico MS/MS by CFM-ID for ZVNUYFXNPDTTGM-UHFFFAOYSA-N
ID: ZVNUYFXNPDTTGM-UHFFFAOYSA-N
Comment: Energy1
Num peaks: 10
43.01784114 4.766084382
46.02874017 2.839554717
60.04439023 9.149367506
90.98482676 5.216482543
108.0113759 5.946529873
108.9953914 21.72140007
109.9906404 4.841213593
126.0219405 19.25731966
150.0219405 3.378773587
168.0325052 5.35964612

Name: +ve in-silico MS/MS by CFM-ID for ZVNUYFXNPDTTGM-UHFFFAOYSA-N
ID: ZVNUYFXNPDTTGM-UHFFFAOYSA-N
Comment: Energy2
Num peaks: 7
15.02292652 7.646209461
41.00219107 4.865800659
42.03382555 12.38617788
43.01784114 25.83513994
58.02874017 3.726144048
60.04439023 19.69020104
108.9953914 7.589234699

Name: +ve in-silico MS/MS by CFM-ID for MMLIQUNWUUWDJG-UHFFFAOYSA-N
ID: MMLIQUNWUUWDJG-UHFFFAOYSA-N
Comment: Energy0
Num peaks: 6
100.0393049 2.065401612
102.0549549 2.375555087
128.0342195 2.573398009
154.013484 5.234702742
168.0291341 3.316623874
186.0396988 70.74913843

Name: +ve in-silico MS/MS by CFM-ID for MMLIQUNWUUWDJG-UHFFFAOYSA-N
ID: MMLIQUNWUUWDJG-UHFFFAOYSA-N
Comment: Energy1
Num peaks: 6
58.02874017 3.239239002
154.013484 21.94307571
156.0291341 10.67003561
158.0447842 4.558311618
168.0291341 6.836899521
186.0396988 34.74225721

Name: +ve in-silico MS/MS by CFM-ID for MMLIQUNWUUWDJG-UHFFFAOYSA-N
ID: MMLIQUNWUUWDJG-UHFFFAOYSA-N
Comment: Energy2
Num peaks: 19
28.01817548 4.650639888
29.00219107 3.224744335
30.03382555 5.477645067
42.03382555 2.330959685
45.0334912 6.123163794
56.0130901 10.68469394
56.99710569 6.864165793
58.02874017 6.244119163
70.02874017 5.312957692
71.01275576 3.470544358
72.00800472 1.427655958
72.04439023 2.180759715
73.02840582 3.72283643
84.00800472 5.835114761
86.02365479 3.821212879
98.02365479 4.056897434
100.0393049 2.533642876
102.0549549 1.780997924
140.0342195 1.336430634

Name: +ve in-silico MS/MS by CFM-ID for MIOAWDZKXBHHLC-UHFFFAOYSA-N
ID: MIOAWDZKXBHHLC-UHFFFAOYSA-N
Comment: Energy0
Num peaks: 6
54.03382555 0.7743916227
56.04947561 11.39031628
143.0058325 1.037839397
166.0418034 2.672224237
169.0214825 29.63607479
186.0480316 51.37643713

Name: +ve in-silico MS/MS by CFM-ID for MIOAWDZKXBHHLC-UHFFFAOYSA-N
ID: MIOAWDZKXBHHLC-UHFFFAOYSA-N
Comment: Energy1
Num peaks: 6
56.04947561 3.117402814
143.0058325 3.264850918
156.0010814 4.389103158
158.0167315 3.598202687
169.0214825 30.16917576
186.0480316 42.05018625

Name: +ve in-silico MS/MS by CFM-ID for MIOAWDZKXBHHLC-UHFFFAOYSA-N
ID: MIOAWDZKXBHHLC-UHFFFAOYSA-N
Comment: Energy2
Num peaks: 20
29.03857658 1.10128707
51.02292652 1.719733517
53.03857658 2.138331419
54.03382555 4.43895052
56.04947561 10.94405012
78.03382555 1.474163435
90.97453235 1.085748817
109.0448048 1.172926581
116.0494756 1.53700956
119.0291548 3.829572806
124.0557039 1.904349191
134.9996042 1.631372065
140.0261533 1.502776496
143.0058325 13.77211102
150.0713539 4.176236851
152.9901824 2.527166092
156.0010814 1.830985229
160.0323816 1.27138784
166.0418034 5.958394769
169.0214825 16.86604845

Name: +ve in-silico MS/MS by CFM-ID for NUCPBOXXEMRIFH-UHFFFAOYSA-N
ID: NUCPBOXXEMRIFH-UHFFFAOYSA-N
Comment: Energy0
Num peaks: 6
15.02292652 0.08080784854
34.9683041 1.068579127
107.0603746 0.2082101321
132.0556236 1.600156643
141.0214023 0.06139549975
168.0323013 96.76831121

Name: +ve in-silico MS/MS by CFM-ID for NUCPBOXXEMRIFH-UHFFFAOYSA-N
ID: NUCPBOXXEMRIFH-UHFFFAOYSA-N
Comment: Energy1
Num peaks: 6
34.9683041 0.7038821819
107.0603746 1.875505965
132.0556236 3.188934449
142.0166513 1.169633713
152.0010012 0.855425107
168.0323013 91.0670321

Name: +ve in-silico MS/MS by CFM-ID for NUCPBOXXEMRIFH-UHFFFAOYSA-N
ID: NUCPBOXXEMRIFH-UHFFFAOYSA-N
Comment: Energy2
Num peaks: 10
34.9683041 2.675620465
39.02292652 1.741418595
40.01817548 11.42562166
64.01817548 1.828203969
66.03382555 15.31216097
81.04472458 6.652329546
127.0057522 16.589861
132.0556236 13.605888
142.0166513 3.816653604
168.0323013 7.5679052

Name: +ve in-silico MS/MS by CFM-ID for XPOKMLCMYKZOCK-UHFFFAOYSA-N
ID: XPOKMLCMYKZOCK-UHFFFAOYSA-N
Comment: Energy0
Num peaks: 6
48.98395416 1.054491304
62.99960423 0.6382019176
90.01050326 0.6518251357
110.0712737 11.48939848
119.0370524 2.023211987
146.0479514 78.72910777

Name: +ve in-silico MS/MS by CFM-ID for XPOKMLCMYKZOCK-UHFFFAOYSA-N
ID: XPOKMLCMYKZOCK-UHFFFAOYSA-N
Comment: Energy1
Num peaks: 6
68.04947561 16.94984402
74.99960423 8.538922118
104.0261533 37.83145228
110.0712737 4.707450169
119.0370524 3.537523784
146.0479514 9.485755392

Name: +ve in-silico MS/MS by CFM-ID for XPOKMLCMYKZOCK-UHFFFAOYSA-N
ID: XPOKMLCMYKZOCK-UHFFFAOYSA-N
Comment: Energy2
Num peaks: 25
26.00252542 1.413913252
28.01817548 1.354720524
30.03382555 1.547183559
39.02292652 2.890173571
40.01817548 2.072484426
41.03857658 4.94810894
43.02907452 3.860236349
48.98395416 6.742110327
50.00252542 1.497258921
54.03382555 13.29946016
56.04947561 1.912512646
58.9683041 1.406391188
60.98395416 1.60456793
62.99960423 9.121819012
72.98395416 2.443714306
74.99960423 4.378169981
77.01525429 1.314267233
83.06037464 3.705191229
85.97920313 1.276062137
87.9948532 1.385993267
90.01050326 3.838577087
92.02615332 1.436258085
94.03997355 1.352751389
110.0712737 4.052447105
119.0370524 1.848136693

Name: +ve in-silico MS/MS by CFM-ID for BPTYMRSBTUERSW-UHFFFAOYSA-N
ID: BPTYMRSBTUERSW-UHFFFAOYSA-N
Comment: Energy0
Num peaks: 6
34.9683041 0.1844330828
36.98395416 0.1800573942
132.0556236 1.022587932
138.0105033 1.008860207
140.0261533 0.3169354084
168.0323013 97.01063603

Name: +ve in-silico MS/MS by CFM-ID for BPTYMRSBTUERSW-UHFFFAOYSA-N
ID: BPTYMRSBTUERSW-UHFFFAOYSA-N
Comment: Energy1
Num peaks: 6
84.98395416 3.875458272
86.99960423 3.421622861
113.0152543 2.346037182
132.0556236 1.952877595
138.0105033 3.807782015
168.0323013 78.53538807

Name: +ve in-silico MS/MS by CFM-ID for BPTYMRSBTUERSW-UHFFFAOYSA-N
ID: BPTYMRSBTUERSW-UHFFFAOYSA-N
Comment: Energy2
Num peaks: 17
39.02292652 1.855228988
76.01817548 1.593661137
78.03382555 1.872187805
88.01817548 2.709868836
90.03382555 2.235701073
104.0243235 1.755034126
104.0494756 5.923667957
105.0447246 4.599330071
106.0399735 2.868856541
113.0152543 1.796680622
118.0399735 3.004118912
132.0556236 14.65821636
138.0105033 15.61929254
140.0261533 8.044278887
141.0214023 3.268791014
152.0010012 2.147063486
168.0323013 7.219840529

Name: +ve in-silico MS/MS by CFM-ID for BVQGEGUJONASRO-UHFFFAOYSA-N
ID: BVQGEGUJONASRO-UHFFFAOYSA-N
Comment: Energy0
Num peaks: 6
15.02292652 0.05026798921
29.00219107 0.1231899262
44.99710569 0.3116883646
107.0127558 1.189849143
123.0076704 1.639956415
151.002585 96.68483614

Name: +ve in-silico MS/MS by CFM-ID for BVQGEGUJONASRO-UHFFFAOYSA-N
ID: BVQGEGUJONASRO-UHFFFAOYSA-N
Comment: Energy1
Num peaks: 6
29.00219107 0.01394139797
44.99710569 0.2076379963
95.01275576 0.01029133472
107.0127558 0.5131870754
123.0076704 0.1632129575
151.002585 99.08594148

Name: +ve in-silico MS/MS by CFM-ID for BVQGEGUJONASRO-UHFFFAOYSA-N
ID: BVQGEGUJONASRO-UHFFFAOYSA-N
Comment: Energy2
Num peaks: 6
15.02292652 0.6256133217
29.00219107 0.7164014637
44.99710569 4.102793013
107.0127558 70.61838592
123.0076704 19.95680662
151.002585 3.26703736

Name: +ve in-silico MS/MS by CFM-ID for DLPSXTWWWRHQEI-UHFFFAOYSA-N
ID: DLPSXTWWWRHQEI-UHFFFAOYSA-N
Comment: Energy0
Num peaks: 6
56.04947561 2.287836356
143.0058325 1.08236148
160.0323816 0.7499913759
166.0418034 1.177668749
169.0214825 32.72977718
186.0480316 59.02220003

Name: +ve in-silico MS/MS by CFM-ID for DLPSXTWWWRHQEI-UHFFFAOYSA-N
ID: DLPSXTWWWRHQEI-UHFFFAOYSA-N
Comment: Energy1
Num peaks: 6
56.04947561 5.830759419
143.0058325 3.227248309
156.0010814 4.00854613
158.0167315 3.432406105
169.0214825 30.28627205
186.0480316 42.52027243

Name: +ve in-silico MS/MS by CFM-ID for DLPSXTWWWRHQEI-UHFFFAOYSA-N
ID: DLPSXTWWWRHQEI-UHFFFAOYSA-N
Comment: Energy2
Num peaks: 18
34.9683041 1.358112025
51.02292652 1.86734138
54.03382555 4.435931757
56.04947561 5.635997944
78.03382555 1.440902528
80.04947561 1.385560903
104.0494756 1.401974614
122.9996042 1.377295047
131.0058325 2.015148186
134.9996042 2.15235546
143.0058325 16.66644495
150.0713539 3.607036722
152.9901824 6.03802009
156.0010814 1.506863245
160.0323816 1.595249734
166.0418034 4.881248213
169.0214825 21.61264609
186.0480316 1.313331296

Name: +ve in-silico MS/MS by CFM-ID for HSXYMWHMEKDUJU-UHFFFAOYSA-N
ID: HSXYMWHMEKDUJU-UHFFFAOYSA-N
Comment: Energy0
Num peaks: 6
54.03382555 1.283706659
56.04947561 17.17461337
143.0058325 0.9718616519
166.0418034 2.515866933
169.0214825 27.99698078
186.0480316 47.35104279

Name: +ve in-silico MS/MS by CFM-ID for HSXYMWHMEKDUJU-UHFFFAOYSA-N
ID: HSXYMWHMEKDUJU-UHFFFAOYSA-N
Comment: Energy1
Num peaks: 6
56.04947561 3.738345857
143.0058325 3.334463902
156.0010814 4.093805371
158.0167315 3.48128623
169.0214825 31.26615815
186.0480316 43.53892277

Name: +ve in-silico MS/MS by CFM-ID for HSXYMWHMEKDUJU-UHFFFAOYSA-N
ID: HSXYMWHMEKDUJU-UHFFFAOYSA-N
Comment: Energy2
Num peaks: 9
27.02292652 2.50614746
29.03857658 2.978492568
54.03382555 9.846979759
56.04947561 29.08158029
119.0291548 3.198500191
143.0058325 11.58543697
150.0713539 3.345318365
166.0418034 3.995607419
169.0214825 13.78327947

Name: +ve in-silico MS/MS by CFM-ID for WOIRQILACBXPIQ-UHFFFAOYSA-N
ID: WOIRQILACBXPIQ-UHFFFAOYSA-N
Comment: Energy0
Num peaks: 6
15.02292652 0.6806156787
34.9683041 0.9993490553
105.0447246 0.8561515576
107.0603746 6.885324519
132.0556236 1.489295791
168.0323013 88.38923405

Name: +ve in-silico MS/MS by CFM-ID for WOIRQILACBXPIQ-UHFFFAOYSA-N
ID: WOIRQILACBXPIQ-UHFFFAOYSA-N
Comment: Energy1
Num peaks: 6
34.9683041 0.5844379408
80.04947561 1.078825499
107.0603746 17.85164737
127.0057522 3.046642948
132.0556236 2.649899548
168.0323013 70.67247434

Name: +ve in-silico MS/MS by CFM-ID for WOIRQILACBXPIQ-UHFFFAOYSA-N
ID: WOIRQILACBXPIQ-UHFFFAOYSA-N
Comment: Energy2
Num peaks: 17
15.02292652 3.167945274
39.02292652 2.534537024
50.00252542 2.519906934
52.01817548 3.144511881
54.03382555 3.54998558
66.03382555 11.13482713
76.01817548 4.65449944
78.03382555 10.28991159
80.04947561 4.409867313
103.0290745 3.898586077
105.0447246 6.632789735
107.0603746 10.36572171
132.0556236 2.99041104
136.9901022 2.675977503
139.0057522 4.555728762
141.0214023 3.210539552
168.0323013 2.697356159

Name: +ve in-silico MS/MS by CFM-ID for WGXJEEHMLCFJFB-UHFFFAOYSA-N
ID: WGXJEEHMLCFJFB-UHFFFAOYSA-N
Comment: Energy0
Num peaks: 6
53.00219107 21.60718597
70.02874017 4.459025213
84.00800472 8.134736196
86.02365479 4.5744399
150.0185694 36.8169463
168.0291341 14.95537886

Name: +ve in-silico MS/MS by CFM-ID for WGXJEEHMLCFJFB-UHFFFAOYSA-N
ID: WGXJEEHMLCFJFB-UHFFFAOYSA-N
Comment: Energy1
Num peaks: 6
25.00727645 9.356125501
53.00219107 67.7462733
55.01784114 1.366944399
98.02365479 7.421622053
150.0185694 5.98943657
168.0291341 2.130947358

Name: +ve in-silico MS/MS by CFM-ID for WGXJEEHMLCFJFB-UHFFFAOYSA-N
ID: WGXJEEHMLCFJFB-UHFFFAOYSA-N
Comment: Energy2
Num peaks: 6
25.00727645 21.42470712
53.00219107 24.16307858
55.01784114 3.567167621
70.02874017 12.67797429
98.02365479 17.17316739
150.0185694 3.535004504

Name: +ve in-silico MS/MS by CFM-ID for CJZMRESPNIJBOX-UHFFFAOYSA-N
ID: CJZMRESPNIJBOX-UHFFFAOYSA-N
Comment: Energy0
Num peaks: 6
15.02292652 0.6793690905
105.0447246 0.1304973949
107.0603746 0.2319706863
132.0556236 2.517806366
141.0214023 13.70182285
168.0323013 82.3730219

Name: +ve in-silico MS/MS by CFM-ID for CJZMRESPNIJBOX-UHFFFAOYSA-N
ID: CJZMRESPNIJBOX-UHFFFAOYSA-N
Comment: Energy1
Num peaks: 6
52.01817548 3.985540798
54.03382555 3.732557345
127.0057522 7.367289802
132.0556236 1.073449702
141.0214023 18.73664414
168.0323013 60.20245247

Name: +ve in-silico MS/MS by CFM-ID for CJZMRESPNIJBOX-UHFFFAOYSA-N
ID: CJZMRESPNIJBOX-UHFFFAOYSA-N
Comment: Energy2
Num peaks: 15
15.02292652 2.699710008
40.01817548 3.073827821
75.9948532 1.773442063
78.03382555 4.430086217
80.04947561 9.9629119
99.9948532 12.17930451
103.0290745 4.698561503
105.0447246 9.957325764
107.0603746 4.319821822
115.0057522 1.754668705
127.0057522 11.68794476
132.0556236 4.262222896
136.9901022 1.732119734
141.0214023 7.09482696
168.0323013 1.297140109

Name: +ve in-silico MS/MS by CFM-ID for GRPWTVWAOMIJHR-UHFFFAOYSA-N
ID: GRPWTVWAOMIJHR-UHFFFAOYSA-N
Comment: Energy0
Num peaks: 6
32.04947561 0.8192346976
58.02874017 4.57455837
129.0214023 51.1192215
155.0006668 7.591234671
168.0323013 0.694217894
186.042866 32.25365348

Name: +ve in-silico MS/MS by CFM-ID for GRPWTVWAOMIJHR-UHFFFAOYSA-N
ID: GRPWTVWAOMIJHR-UHFFFAOYSA-N
Comment: Energy1
Num peaks: 6
32.04947561 2.171997699
58.02874017 5.402594817
111.9948532 3.975815798
129.0214023 68.76195914
155.0006668 7.55865281
186.042866 1.860424605

Name: +ve in-silico MS/MS by CFM-ID for GRPWTVWAOMIJHR-UHFFFAOYSA-N
ID: GRPWTVWAOMIJHR-UHFFFAOYSA-N
Comment: Energy2
Num peaks: 12
54.03382555 3.512836014
58.02874017 3.627812733
58.9683041 2.230352868
67.02907452 3.424250305
74.99960423 2.246378016
97.97920313 1.868813689
99.9948532 4.790961307
102.0105033 7.276229765
111.9948532 5.1253432
112.9901022 1.8473069
129.0214023 42.02311395
155.0006668 2.42836173

Name: +ve in-silico MS/MS by CFM-ID for CHCZFTQRHVAHSK-UHFFFAOYSA-O
ID: CHCZFTQRHVAHSK-UHFFFAOYSA-O
Comment: Energy0
Num peaks: 6
64.97869235 1.567909392
79.05422664 1.601009889
88.97869235 4.627303503
101.0385766 3.578241069
103.0542266 8.45201475
167.0256425 76.6164694

Name: +ve in-silico MS/MS by CFM-ID for CHCZFTQRHVAHSK-UHFFFAOYSA-O
ID: CHCZFTQRHVAHSK-UHFFFAOYSA-O
Comment: Energy1
Num peaks: 6
64.97869235 6.968418131
88.97869235 8.594864799
101.0385766 14.38242416
103.0542266 19.59631359
149.0150779 6.572740852
167.0256425 31.26707743

Name: +ve in-silico MS/MS by CFM-ID for CHCZFTQRHVAHSK-UHFFFAOYSA-O
ID: CHCZFTQRHVAHSK-UHFFFAOYSA-O
Comment: Energy2
Num peaks: 11
49.00727645 5.180517538
51.02292652 3.785071094
62.96304229 5.067672428
64.97869235 5.971270629
75.02292652 3.734866974
77.03857658 4.100513148
79.05422664 4.272890924
87.02292652 3.230227659
88.97869235 10.78815016
101.0385766 10.91350227
103.0542266 24.8520097

Name: +ve in-silico MS/MS by CFM-ID for VANYVMUNLQUYNO-UHFFFAOYSA-N
ID: VANYVMUNLQUYNO-UHFFFAOYSA-N
Comment: Energy0
Num peaks: 6
34.9683041 0.922797761
36.98395416 0.6303275275
105.0447246 1.395075869
107.0603746 14.3910582
132.0556236 1.373605173
168.0323013 79.40181462

Name: +ve in-silico MS/MS by CFM-ID for VANYVMUNLQUYNO-UHFFFAOYSA-N
ID: VANYVMUNLQUYNO-UHFFFAOYSA-N
Comment: Energy1
Num peaks: 6
80.04947561 2.682344826
107.0603746 21.3001557
132.0556236 2.073859702
139.0057522 3.294281992
141.0214023 8.232871833
168.0323013 52.15444488

Name: +ve in-silico MS/MS by CFM-ID for VANYVMUNLQUYNO-UHFFFAOYSA-N
ID: VANYVMUNLQUYNO-UHFFFAOYSA-N
Comment: Energy2
Num peaks: 13
49.00727645 3.080070311
53.03857658 3.765025586
64.01817548 9.955220994
66.03382555 5.573603435
76.01817548 6.911508377
78.03382555 6.779572309
80.04947561 10.10118775
105.0447246 7.91080174
107.0603746 13.30451923
132.0556236 4.817090682
136.9901022 2.745486721
139.0057522 3.078478012
168.0323013 2.825263324

Name: +ve in-silico MS/MS by CFM-ID for CAPLCWVKASZURS-UHFFFAOYSA-N
ID: CAPLCWVKASZURS-UHFFFAOYSA-N
Comment: Energy0
Num peaks: 6
132.0556236 4.196428232
135.9948532 0.807058526
138.0105033 4.012743759
140.0261533 1.494220217
151.0057522 1.938828983
168.0323013 84.92746881

Name: +ve in-silico MS/MS by CFM-ID for CAPLCWVKASZURS-UHFFFAOYSA-N
ID: CAPLCWVKASZURS-UHFFFAOYSA-N
Comment: Energy1
Num peaks: 6
132.0556236 4.9098494
135.9948532 2.51061567
138.0105033 4.849485765
140.0261533 3.729512653
151.0057522 3.143805493
168.0323013 72.32423382

Name: +ve in-silico MS/MS by CFM-ID for CAPLCWVKASZURS-UHFFFAOYSA-N
ID: CAPLCWVKASZURS-UHFFFAOYSA-N
Comment: Energy2
Num peaks: 21
49.00727645 1.610565406
51.02292652 3.018719869
75.02292652 1.249882777
77.03857658 1.859355347
79.02907452 3.568142915
81.04472458 1.314356618
96.98395416 1.446217306
102.0338255 6.416676115
103.0290745 3.095536608
104.0494756 4.78650443
105.0447246 6.329607643
107.0603746 2.506740643
122.9996042 1.399828729
123.9948532 1.217162318
132.0556236 18.01783616
135.9948532 2.89982803
138.0105033 2.953905728
140.0261533 2.225712396
141.0214023 1.377096673
151.0057522 10.87006084
168.0323013 2.624768135

Name: +ve in-silico MS/MS by CFM-ID for RJTAXXLTKRHRMI-UHFFFAOYSA-N
ID: RJTAXXLTKRHRMI-UHFFFAOYSA-N
Comment: Energy0
Num peaks: 6
34.9683041 1.028000274
36.98395416 0.7020317221
107.0603746 2.00682954
132.0556236 1.536775658
151.0057522 0.674622068
168.0323013 91.84359157

Name: +ve in-silico MS/MS by CFM-ID for RJTAXXLTKRHRMI-UHFFFAOYSA-N
ID: RJTAXXLTKRHRMI-UHFFFAOYSA-N
Comment: Energy1
Num peaks: 6
90.03382555 3.496442243
107.0603746 14.57093966
132.0556236 2.546051388
141.0214023 8.509211366
151.0057522 1.854731904
168.0323013 66.74762374

Name: +ve in-silico MS/MS by CFM-ID for RJTAXXLTKRHRMI-UHFFFAOYSA-N
ID: RJTAXXLTKRHRMI-UHFFFAOYSA-N
Comment: Energy2
Num peaks: 12
34.9683041 2.104319872
49.00727645 3.963986137
63.02292652 7.817822458
66.03382555 3.288409727
81.04472458 3.662998707
90.03382555 19.78163822
107.0603746 2.798099083
127.0057522 4.457005334
132.0556236 9.563937862
141.0214023 6.630518371
151.0057522 11.4763365
168.0323013 5.367379691

Name: +ve in-silico MS/MS by CFM-ID for JFQVSNPLVXZAJP-UHFFFAOYSA-N
ID: JFQVSNPLVXZAJP-UHFFFAOYSA-N
Comment: Energy0
Num peaks: 6
93.04472458 1.368205856
105.0447246 0.2210397717
132.0556236 2.461300275
139.0057522 1.795074478
141.0214023 13.35225655
168.0323013 80.10068438

Name: +ve in-silico MS/MS by CFM-ID for JFQVSNPLVXZAJP-UHFFFAOYSA-N
ID: JFQVSNPLVXZAJP-UHFFFAOYSA-N
Comment: Energy1
Num peaks: 6
99.9948532 1.478606008
127.0057522 12.50930754
141.0214023 17.33944811
142.0166513 1.787419204
151.0057522 1.580285242
168.0323013 60.94089482

Name: +ve in-silico MS/MS by CFM-ID for JFQVSNPLVXZAJP-UHFFFAOYSA-N
ID: JFQVSNPLVXZAJP-UHFFFAOYSA-N
Comment: Energy2
Num peaks: 14
40.01817548 5.38819688
42.03382555 4.140495501
66.03382555 1.536529313
78.03382555 16.60516491
80.04947561 5.213245149
93.04472458 7.190452166
99.9948532 4.092793236
105.0447246 11.29547324
107.0603746 2.842999984
126.0105033 3.776351969
127.0057522 2.838541952
132.0556236 7.847235428
139.0057522 1.832392849
141.0214023 6.718228126

Name: +ve in-silico MS/MS by CFM-ID for HSQHRFYEGNWMFU-UHFFFAOYSA-N
ID: HSQHRFYEGNWMFU-UHFFFAOYSA-N
Comment: Energy0
Num peaks: 6
42.03382555 3.68026348
86.0600403 6.325846357
88.07569036 3.952424307
108.9953914 3.80084221
150.0219405 15.48493137
168.0325052 50.97260464

Name: +ve in-silico MS/MS by CFM-ID for HSQHRFYEGNWMFU-UHFFFAOYSA-N
ID: HSQHRFYEGNWMFU-UHFFFAOYSA-N
Comment: Energy1
Num peaks: 12
42.03382555 9.746658862
60.04439023 3.685807838
80.96409131 2.241359091
82.02874017 2.085264267
84.04439023 3.651113816
86.0600403 19.76901667
88.07569036 5.19365623
94.97974138 2.631162277
96.99539144 2.877120254
108.9953914 14.3154145
150.0219405 6.142973395
168.0325052 8.893093749

Name: +ve in-silico MS/MS by CFM-ID for HSQHRFYEGNWMFU-UHFFFAOYSA-N
ID: HSQHRFYEGNWMFU-UHFFFAOYSA-N
Comment: Energy2
Num peaks: 17
15.02292652 5.180929102
25.00727645 2.190644345
27.02292652 4.941989896
29.03857658 3.449318644
40.01817548 4.143694451
42.03382555 15.7226253
45.0334912 1.731191603
60.04439023 4.532136256
69.0334912 2.035516955
70.02874017 2.478175893
71.04914126 4.162023748
72.04439023 6.266050449
82.02874017 4.702705185
86.0600403 6.694359645
88.07569036 4.004623835
94.97974138 4.109198304
108.9953914 3.655589328

Name: +ve in-silico MS/MS by CFM-ID for AFPHTEQTJZKQAQ-UHFFFAOYSA-N
ID: AFPHTEQTJZKQAQ-UHFFFAOYSA-N
Comment: Energy0
Num peaks: 6
45.99235466 0.2597632069
77.00219107 0.08861343253
95.01275576 0.3599262339
97.02840582 0.07436156225
124.0393049 4.176166793
168.0291341 94.79287525

Name: +ve in-silico MS/MS by CFM-ID for AFPHTEQTJZKQAQ-UHFFFAOYSA-N
ID: AFPHTEQTJZKQAQ-UHFFFAOYSA-N
Comment: Energy1
Num peaks: 6
39.02292652 0.3720510254
96.00800472 0.8158524442
98.02365479 0.3927141769
124.0393049 17.37940341
142.013484 0.7354926023
168.0291341 78.78087122

Name: +ve in-silico MS/MS by CFM-ID for AFPHTEQTJZKQAQ-UHFFFAOYSA-N
ID: AFPHTEQTJZKQAQ-UHFFFAOYSA-N
Comment: Energy2
Num peaks: 9
49.00727645 11.50346597
51.02292652 23.28955646
63.02292652 3.431997407
77.00219107 4.281302009
92.99710569 3.962479255
95.01275576 9.835948698
98.02365479 2.544641235
124.0393049 17.05132566
168.0291341 4.919879434

Name: +ve in-silico MS/MS by CFM-ID for ZDBKRLGJZFBINJ-UHFFFAOYSA-N
ID: ZDBKRLGJZFBINJ-UHFFFAOYSA-N
Comment: Energy0
Num peaks: 6
138.0105033 6.832838472
150.0661883 0.5279831389
153.0214023 1.845873982
155.0370524 15.63855345
169.0163169 29.03107483
186.042866 43.80204066

Name: +ve in-silico MS/MS by CFM-ID for ZDBKRLGJZFBINJ-UHFFFAOYSA-N
ID: ZDBKRLGJZFBINJ-UHFFFAOYSA-N
Comment: Energy1
Num peaks: 6
128.0261533 11.91679193
138.0105033 23.36653298
153.0214023 3.371643523
155.0370524 27.96271204
169.0163169 14.23048966
186.042866 11.02860492

Name: +ve in-silico MS/MS by CFM-ID for ZDBKRLGJZFBINJ-UHFFFAOYSA-N
ID: ZDBKRLGJZFBINJ-UHFFFAOYSA-N
Comment: Energy2
Num peaks: 22
29.99744004 1.241185162
49.00727645 0.9296066511
51.02292652 0.8739858435
66.03382555 2.433225162
72.98395416 0.8572277044
81.00833907 1.001472014
84.98395416 3.005326363
86.99960423 2.240191451
96.98395416 1.955418125
98.99960423 0.9321136036
111.9948532 1.161107677
113.0152543 2.664444987
119.0239891 2.189518061
119.0603746 3.960585225
126.0105033 2.088238377
128.0261533 3.438400155
133.0396392 1.063696001
138.0105033 28.99918708
150.0661883 1.892771258
153.0214023 1.214944149
155.0370524 3.439049456
169.0163169 12.91524275

Name: +ve in-silico MS/MS by CFM-ID for SRDKWACBYWANLA-UHFFFAOYSA-N
ID: SRDKWACBYWANLA-UHFFFAOYSA-N
Comment: Energy0
Num peaks: 7
71.99024648 2.215100005
74.00589655 7.155825518
111.0262976 2.354336792
113.0419477 4.801580275
157.0140187 2.814938777
170.0092677 4.686475968
186.0405678 56.11601618

Name: +ve in-silico MS/MS by CFM-ID for SRDKWACBYWANLA-UHFFFAOYSA-N
ID: SRDKWACBYWANLA-UHFFFAOYSA-N
Comment: Energy1
Num peaks: 12
67.05422664 1.746324661
70.99499752 2.646571953
79.05422664 5.495653683
97.01064758 3.643119752
99.02629764 1.533385954
109.0106476 7.997924564
111.0262976 12.76361597
113.0419477 31.0870824
115.0575978 6.405867388
152.0528467 3.116872837
154.9983686 1.37950183
186.0405678 2.446357673

Name: +ve in-silico MS/MS by CFM-ID for SRDKWACBYWANLA-UHFFFAOYSA-N
ID: SRDKWACBYWANLA-UHFFFAOYSA-N
Comment: Energy2
Num peaks: 26
15.02292652 3.186953923
30.03382555 1.996340171
39.02292652 4.282528894
41.03857658 3.72418617
44.97934745 1.697049472
49.00727645 1.782992566
51.02292652 1.155128825
53.03857658 7.327476654
55.05422664 3.549396072
56.97934745 4.032647345
58.99499752 1.651778432
63.02292652 1.438140821
65.03857658 2.650435489
67.05422664 5.804075332
68.97934745 3.087106995
69.06987671 2.344959077
70.99499752 6.843433676
71.99024648 1.638507438
74.00589655 4.245018315
79.05422664 5.574871583
81.06987671 2.053019231
94.99499752 1.025750274
97.01064758 2.725964229
111.0262976 3.968226614
113.0419477 1.754174189
123.0262976 1.001434951

Name: +ve in-silico MS/MS by CFM-ID for AFPHTEQTJZKQAQ-UHFFFAOYSA-N
ID: AFPHTEQTJZKQAQ-UHFFFAOYSA-N
Comment: Energy0
Num peaks: 6
45.99235466 0.2597632069
77.00219107 0.08861343253
95.01275576 0.3599262339
97.02840582 0.07436156225
124.0393049 4.176166793
168.0291341 94.79287525

Name: +ve in-silico MS/MS by CFM-ID for AFPHTEQTJZKQAQ-UHFFFAOYSA-N
ID: AFPHTEQTJZKQAQ-UHFFFAOYSA-N
Comment: Energy1
Num peaks: 6
39.02292652 0.3720510254
96.00800472 0.8158524442
98.02365479 0.3927141769
124.0393049 17.37940341
142.013484 0.7354926023
168.0291341 78.78087122

Name: +ve in-silico MS/MS by CFM-ID for AFPHTEQTJZKQAQ-UHFFFAOYSA-N
ID: AFPHTEQTJZKQAQ-UHFFFAOYSA-N
Comment: Energy2
Num peaks: 9
49.00727645 11.50346597
51.02292652 23.28955646
63.02292652 3.431997407
77.00219107 4.281302009
92.99710569 3.962479255
95.01275576 9.835948698
98.02365479 2.544641235
124.0393049 17.05132566
168.0291341 4.919879434

Name: +ve in-silico MS/MS by CFM-ID for IXCFDFOLHPYMRD-UHFFFAOYSA-N
ID: IXCFDFOLHPYMRD-UHFFFAOYSA-N
Comment: Energy0
Num peaks: 6
110.9762819 1.547020068
115.0309044 4.381884799
122.9762819 3.343052465
124.991932 2.800227727
134.9762819 1.761597386
151.0075821 77.31840734

Name: +ve in-silico MS/MS by CFM-ID for IXCFDFOLHPYMRD-UHFFFAOYSA-N
ID: IXCFDFOLHPYMRD-UHFFFAOYSA-N
Comment: Energy1
Num peaks: 6
39.02292652 2.013609395
53.03857658 6.788145345
72.98395416 2.649311409
110.9762819 2.157952999
115.0309044 2.57095085
151.0075821 67.30627922

Name: +ve in-silico MS/MS by CFM-ID for IXCFDFOLHPYMRD-UHFFFAOYSA-N
ID: IXCFDFOLHPYMRD-UHFFFAOYSA-N
Comment: Energy2
Num peaks: 17
39.02292652 7.667914314
41.03857658 6.6347113
51.02292652 2.314343452
53.03857658 3.382186776
58.9683041 4.141675156
60.98395416 3.874563583
72.98395416 9.738566295
74.99960423 5.127775666
84.98395416 3.706413744
86.99960423 9.724944575
89.01525429 6.434474983
94.94498181 4.046313212
98.99960423 5.190703284
108.9606319 2.319988194
115.0309044 2.198221971
122.9762819 2.602318894
134.9762819 2.338750494

Name: +ve in-silico MS/MS by CFM-ID for GQCPIDIDSCGYSC-UHFFFAOYSA-N
ID: GQCPIDIDSCGYSC-UHFFFAOYSA-N
Comment: Energy0
Num peaks: 6
83.08552677 1.674193312
85.10117684 6.920197812
87.1168269 1.377410674
102.9597544 1.237051524
111.1168269 2.907253606
186.0458297 75.16847288

Name: +ve in-silico MS/MS by CFM-ID for GQCPIDIDSCGYSC-UHFFFAOYSA-N
ID: GQCPIDIDSCGYSC-UHFFFAOYSA-N
Comment: Energy1
Num peaks: 11
41.03857658 1.851575157
43.05422664 3.944578532
57.06987671 3.785910376
71.08552677 3.542972139
85.10117684 3.006759043
97.10117684 3.192294708
99.1168269 1.849158004
101.132477 3.088835979
159.0223546 2.093751463
173.0380047 4.021911563
186.0458297 50.5778857

Name: +ve in-silico MS/MS by CFM-ID for GQCPIDIDSCGYSC-UHFFFAOYSA-N
ID: GQCPIDIDSCGYSC-UHFFFAOYSA-N
Comment: Energy2
Num peaks: 11
27.02292652 2.486940903
29.03857658 3.962185299
41.03857658 9.627106731
43.05422664 15.90774549
55.05422664 6.429647237
57.06987671 10.31513508
69.06987671 5.001919549
71.08552677 4.807646589
83.08552677 4.447002289
85.10117684 14.30296258
87.1168269 2.987735756

Name: +ve in-silico MS/MS by CFM-ID for HFRVSDNIEPQRCZ-UHFFFAOYSA-N
ID: HFRVSDNIEPQRCZ-UHFFFAOYSA-N
Comment: Energy0
Num peaks: 6
43.02907452 1.510393859
121.0106476 1.127901463
139.0212123 2.951772171
149.0167956 36.76388508
150.0008112 2.770683693
167.0273603 50.4149271

Name: +ve in-silico MS/MS by CFM-ID for HFRVSDNIEPQRCZ-UHFFFAOYSA-N
ID: HFRVSDNIEPQRCZ-UHFFFAOYSA-N
Comment: Energy1
Num peaks: 6
41.03857658 2.346651251
121.0106476 13.35381145
139.0212123 12.71384633
149.0167956 39.74840726
150.0008112 7.297430589
167.0273603 14.10542725

Name: +ve in-silico MS/MS by CFM-ID for HFRVSDNIEPQRCZ-UHFFFAOYSA-N
ID: HFRVSDNIEPQRCZ-UHFFFAOYSA-N
Comment: Energy2
Num peaks: 19
39.02292652 4.450311735
43.02907452 16.90509888
49.00727645 2.779864302
51.02292652 6.927758876
53.03857658 6.303167765
63.02292652 1.145908916
69.00833907 2.442940868
77.01342445 3.788258264
77.99744004 1.111903178
79.02907452 2.592798159
81.04472458 1.882233538
95.02398914 1.114589156
97.01064758 11.41892415
101.0134245 2.311678492
103.0290745 3.631370101
105.0447246 4.604185072
115.0290745 1.06430452
121.0106476 1.661544296
149.0167956 4.294596148

Name: +ve in-silico MS/MS by CFM-ID for VNOMPEZDYQPYOP-UHFFFAOYSA-N
ID: VNOMPEZDYQPYOP-UHFFFAOYSA-N
Comment: Energy0
Num peaks: 6
15.02292652 0.9841972893
93.04472458 0.1703344105
132.0556236 0.9746028036
139.0057522 7.188424092
141.0214023 4.017811226
168.0323013 85.35104973

Name: +ve in-silico MS/MS by CFM-ID for VNOMPEZDYQPYOP-UHFFFAOYSA-N
ID: VNOMPEZDYQPYOP-UHFFFAOYSA-N
Comment: Energy1
Num peaks: 6
15.02292652 0.7908633211
105.0447246 1.17907734
132.0556236 1.776431058
139.0057522 19.82883392
141.0214023 13.86604504
168.0323013 55.76247002

Name: +ve in-silico MS/MS by CFM-ID for VNOMPEZDYQPYOP-UHFFFAOYSA-N
ID: VNOMPEZDYQPYOP-UHFFFAOYSA-N
Comment: Energy2
Num peaks: 13
15.02292652 6.148833924
54.03382555 2.872229247
64.01817548 5.553553057
93.04472458 1.980026307
99.9948532 2.320653904
105.0447246 10.64637
109.9792031 8.051120023
111.9948532 4.669184492
114.0105033 5.71124884
132.0556236 5.654754413
139.0057522 11.45006057
141.0214023 11.33353449
168.0323013 5.089356496

Name: +ve in-silico MS/MS by CFM-ID for QXTLWQWHPNLTQF-UHFFFAOYSA-N
ID: QXTLWQWHPNLTQF-UHFFFAOYSA-N
Comment: Energy0
Num peaks: 6
41.00219107 1.415175088
121.0284058 1.85371515
138.0185694 6.688264954
140.0342195 3.012212845
150.0185694 2.269417175
168.0291341 81.05922798

Name: +ve in-silico MS/MS by CFM-ID for QXTLWQWHPNLTQF-UHFFFAOYSA-N
ID: QXTLWQWHPNLTQF-UHFFFAOYSA-N
Comment: Energy1
Num peaks: 6
41.00219107 10.17777779
121.0284058 6.12985622
138.0185694 3.908518344
140.0342195 3.769234536
150.0185694 30.33657376
168.0291341 26.3495519

Name: +ve in-silico MS/MS by CFM-ID for QXTLWQWHPNLTQF-UHFFFAOYSA-N
ID: QXTLWQWHPNLTQF-UHFFFAOYSA-N
Comment: Energy2
Num peaks: 14
25.00727645 4.737965851
41.00219107 11.03839753
53.00219107 7.675251719
55.01784114 10.06929463
65.00219107 1.679167423
67.01784114 5.279816001
91.01784114 3.841942137
95.01275576 1.70385852
96.00800472 2.236405639
120.0080047 3.874764067
122.0236548 8.05367415
138.0185694 17.38113737
140.0342195 2.078684696
150.0185694 1.787235345

Name: +ve in-silico MS/MS by CFM-ID for AFPHTEQTJZKQAQ-UHFFFAOYSA-N
ID: AFPHTEQTJZKQAQ-UHFFFAOYSA-N
Comment: Energy0
Num peaks: 6
45.99235466 0.2597632069
77.00219107 0.08861343253
95.01275576 0.3599262339
97.02840582 0.07436156225
124.0393049 4.176166793
168.0291341 94.79287525

Name: +ve in-silico MS/MS by CFM-ID for AFPHTEQTJZKQAQ-UHFFFAOYSA-N
ID: AFPHTEQTJZKQAQ-UHFFFAOYSA-N
Comment: Energy1
Num peaks: 6
39.02292652 0.3720510254
96.00800472 0.8158524442
98.02365479 0.3927141769
124.0393049 17.37940341
142.013484 0.7354926023
168.0291341 78.78087122

Name: +ve in-silico MS/MS by CFM-ID for AFPHTEQTJZKQAQ-UHFFFAOYSA-N
ID: AFPHTEQTJZKQAQ-UHFFFAOYSA-N
Comment: Energy2
Num peaks: 9
49.00727645 11.50346597
51.02292652 23.28955646
63.02292652 3.431997407
77.00219107 4.281302009
92.99710569 3.962479255
95.01275576 9.835948698
98.02365479 2.544641235
124.0393049 17.05132566
168.0291341 4.919879434

Name: +ve in-silico MS/MS by CFM-ID for HZYDKMQHVNSADT-UHFFFAOYSA-N
ID: HZYDKMQHVNSADT-UHFFFAOYSA-N
Comment: Energy0
Num peaks: 6
72.08077574 3.72010006
74.0964258 10.32650349
136.0521916 11.01801039
150.0678417 3.434847604
158.0132193 3.6120863
186.0445194 54.84779822

Name: +ve in-silico MS/MS by CFM-ID for HZYDKMQHVNSADT-UHFFFAOYSA-N
ID: HZYDKMQHVNSADT-UHFFFAOYSA-N
Comment: Energy1
Num peaks: 11
29.03857658 4.719291465
44.04947561 3.21902449
48.98395416 2.342074811
72.08077574 2.110805061
74.0964258 5.853752384
108.0208915 15.20201286
110.0365416 8.628758126
112.9553701 6.342035448
118.041627 3.645427518
136.0521916 25.75016461
186.0445194 2.691995102

Name: +ve in-silico MS/MS by CFM-ID for HZYDKMQHVNSADT-UHFFFAOYSA-N
ID: HZYDKMQHVNSADT-UHFFFAOYSA-N
Comment: Energy2
Num peaks: 7
29.03857658 9.060423887
44.04947561 42.21569838
46.06512568 7.325886109
56.04947561 3.064327527
58.06512568 4.394394982
72.08077574 9.973903981
74.0964258 6.008428227

Name: +ve in-silico MS/MS by CFM-ID for MJIVRKPEXXHNJT-UHFFFAOYSA-N
ID: MJIVRKPEXXHNJT-UHFFFAOYSA-N
Comment: Energy0
Num peaks: 6
96.00800472 0.6044558982
106.0287402 1.814109075
124.0393049 2.45035182
150.0185694 57.47817683
151.002585 0.2494548501
168.0291341 35.83347404

Name: +ve in-silico MS/MS by CFM-ID for MJIVRKPEXXHNJT-UHFFFAOYSA-N
ID: MJIVRKPEXXHNJT-UHFFFAOYSA-N
Comment: Energy1
Num peaks: 6
79.01784114 0.9008322568
95.01275576 0.9124269718
106.0287402 8.804971857
124.0393049 5.152166947
150.0185694 62.27213088
168.0291341 15.93261167

Name: +ve in-silico MS/MS by CFM-ID for MJIVRKPEXXHNJT-UHFFFAOYSA-N
ID: MJIVRKPEXXHNJT-UHFFFAOYSA-N
Comment: Energy2
Num peaks: 13
40.01817548 5.565742769
49.00727645 3.060651161
51.02292652 6.261203347
52.01817548 7.046398246
68.99710569 3.159744314
77.99744004 3.841741282
79.01784114 3.834447052
80.0130901 3.643761743
95.01275576 4.384250095
96.00800472 7.198958905
106.0287402 18.16581592
124.0393049 2.522940692
150.0185694 12.98002899

Name: +ve in-silico MS/MS by CFM-ID for CDIKPIODHHILGV-UHFFFAOYSA-N
ID: CDIKPIODHHILGV-UHFFFAOYSA-N
Comment: Energy0
Num peaks: 9
57.04472458 3.587424121
73.0396392 12.58743273
85.0396392 5.236993303
86.02365479 11.74950493
100.0505382 9.965227005
103.0502039 14.44623763
128.0454529 7.937605347
129.0294684 4.448027005
146.0560175 11.98844474

Name: +ve in-silico MS/MS by CFM-ID for CDIKPIODHHILGV-UHFFFAOYSA-N
ID: CDIKPIODHHILGV-UHFFFAOYSA-N
Comment: Energy1
Num peaks: 11
40.01817548 12.9623091
44.0130901 2.075296267
55.02907452 3.289799376
57.04472458 8.35642321
72.00800472 3.405343815
73.0396392 13.23102622
85.0396392 6.752048385
86.02365479 14.41666115
100.0505382 6.94875933
103.0502039 5.910478408
129.0294684 3.632319836

Name: +ve in-silico MS/MS by CFM-ID for CDIKPIODHHILGV-UHFFFAOYSA-N
ID: CDIKPIODHHILGV-UHFFFAOYSA-N
Comment: Energy2
Num peaks: 7
40.01817548 42.58626387
42.03382555 4.638063956
44.0130901 10.06885532
55.02907452 4.639085621
56.0130901 4.266040499
73.0396392 11.16311909
86.02365479 5.796463341

Name: +ve in-silico MS/MS by CFM-ID for OIAIBEFLVYJFTD-UHFFFAOYSA-N
ID: OIAIBEFLVYJFTD-UHFFFAOYSA-N
Comment: Energy0
Num peaks: 6
86.99960423 2.69187375
89.01525429 13.36723813
91.03090436 3.345217698
106.9449818 1.44234692
115.0309044 2.40031599
151.0075821 67.81770149

Name: +ve in-silico MS/MS by CFM-ID for OIAIBEFLVYJFTD-UHFFFAOYSA-N
ID: OIAIBEFLVYJFTD-UHFFFAOYSA-N
Comment: Energy1
Num peaks: 6
39.02292652 8.153380093
41.03857658 3.128654195
106.9449818 8.570677716
108.9606319 3.733695089
115.0309044 5.538444497
151.0075821 54.41108835

Name: +ve in-silico MS/MS by CFM-ID for OIAIBEFLVYJFTD-UHFFFAOYSA-N
ID: OIAIBEFLVYJFTD-UHFFFAOYSA-N
Comment: Energy2
Num peaks: 13
27.02292652 4.692250037
29.03857658 7.415138756
34.9683041 3.151424273
39.02292652 3.025418619
41.03857658 2.882768231
53.03857658 9.658177387
58.9683041 4.219761181
60.98395416 5.945064365
72.98395416 9.534198269
86.99960423 5.684997158
89.01525429 18.89268293
91.03090436 2.736776016
106.9449818 3.392279005

Name: +ve in-silico MS/MS by CFM-ID for LEXFWACSKCKBHN-UHFFFAOYSA-N
ID: LEXFWACSKCKBHN-UHFFFAOYSA-N
Comment: Energy0
Num peaks: 6
34.9683041 3.710174014
39.02292652 2.786121785
41.03857658 7.368771268
55.05422664 8.619125014
57.06987671 5.23178539
151.0074056 53.33891884

Name: +ve in-silico MS/MS by CFM-ID for LEXFWACSKCKBHN-UHFFFAOYSA-N
ID: LEXFWACSKCKBHN-UHFFFAOYSA-N
Comment: Energy1
Num peaks: 8
34.9683041 5.03493739
39.02292652 16.54940197
41.03857658 14.17214647
51.02292652 9.988044332
55.05422664 10.52035731
57.06987671 4.739172708
132.996841 5.690210398
151.0074056 14.38987678

Name: +ve in-silico MS/MS by CFM-ID for LEXFWACSKCKBHN-UHFFFAOYSA-N
ID: LEXFWACSKCKBHN-UHFFFAOYSA-N
Comment: Energy2
Num peaks: 12
34.9683041 4.568424765
39.02292652 12.12027739
41.03857658 14.28323908
43.05422664 3.589147353
51.02292652 4.569339697
53.03857658 8.253504895
55.05422664 12.0397261
57.06987671 8.320622747
65.03857658 2.739103621
69.06987671 4.263453551
122.9761055 2.028461042
124.9917556 3.630223716

Name: +ve in-silico MS/MS by CFM-ID for KBTZSSJJPZVDAT-UHFFFAOYSA-N
ID: KBTZSSJJPZVDAT-UHFFFAOYSA-N
Comment: Energy0
Num peaks: 6
82.99499752 1.494194564
85.01064758 3.027760148
114.0371967 1.119600123
138.0371967 2.087015011
152.0528467 27.74703261
186.0405678 57.25968364

Name: +ve in-silico MS/MS by CFM-ID for KBTZSSJJPZVDAT-UHFFFAOYSA-N
ID: KBTZSSJJPZVDAT-UHFFFAOYSA-N
Comment: Energy1
Num peaks: 9
56.97934745 9.627683469
58.99499752 10.51308769
61.01064758 16.32027496
70.99499752 1.644457853
112.0215466 2.532676533
114.0371967 3.76879155
118.0651257 2.019676984
152.0528467 21.92184565
186.0405678 12.71989664

Name: +ve in-silico MS/MS by CFM-ID for KBTZSSJJPZVDAT-UHFFFAOYSA-N
ID: KBTZSSJJPZVDAT-UHFFFAOYSA-N
Comment: Energy2
Num peaks: 25
39.02292652 10.23032905
41.03857658 6.561698613
43.05422664 2.658579146
45.06987671 1.1141448
53.03857658 1.130688324
55.05422664 2.534347211
68.04947561 2.794888396
68.97934745 2.410916763
70.99499752 1.766579878
73.01064758 1.528279427
78.03382555 1.825785251
80.04947561 6.91698951
82.06512568 1.560657877
82.99499752 6.073936828
85.01064758 7.59304814
87.02629764 5.363942577
89.04194771 4.09815969
94.06512568 2.0300985
97.01064758 1.169081941
106.0651257 1.040554068
108.0807757 2.676082254
110.0058965 1.207775586
112.0215466 2.836170726
114.0371967 2.003860782
126.0371967 1.085668813

Name: +ve in-silico MS/MS by CFM-ID for MXXILWXXEPAKFZ-UHFFFAOYSA-N
ID: MXXILWXXEPAKFZ-UHFFFAOYSA-N
Comment: Energy0
Num peaks: 6
108.9606319 2.767265883
120.9606319 5.096448303
122.9762819 6.305150353
124.991932 2.678370804
134.9762819 9.058766717
151.0075821 68.26780024

Name: +ve in-silico MS/MS by CFM-ID for MXXILWXXEPAKFZ-UHFFFAOYSA-N
ID: MXXILWXXEPAKFZ-UHFFFAOYSA-N
Comment: Energy1
Num peaks: 6
106.9449818 7.676108468
108.9606319 13.71856083
120.9606319 5.723916914
122.9762819 4.456376537
134.9762819 13.18724583
151.0075821 42.60777055

Name: +ve in-silico MS/MS by CFM-ID for MXXILWXXEPAKFZ-UHFFFAOYSA-N
ID: MXXILWXXEPAKFZ-UHFFFAOYSA-N
Comment: Energy2
Num peaks: 12
25.00727645 8.104807366
27.02292652 4.691441821
39.02292652 3.678275915
41.03857658 7.011668199
72.98395416 10.9257935
86.99960423 3.266838506
94.94498181 3.304996594
106.9449818 10.89055223
108.9606319 18.17997903
120.9606319 4.919462851
122.9762819 3.493715996
134.9762819 3.250220608

Name: +ve in-silico MS/MS by CFM-ID for AFPHTEQTJZKQAQ-UHFFFAOYSA-N
ID: AFPHTEQTJZKQAQ-UHFFFAOYSA-N
Comment: Energy0
Num peaks: 6
45.99235466 0.2597632069
77.00219107 0.08861343253
95.01275576 0.3599262339
97.02840582 0.07436156225
124.0393049 4.176166793
168.0291341 94.79287525

Name: +ve in-silico MS/MS by CFM-ID for AFPHTEQTJZKQAQ-UHFFFAOYSA-N
ID: AFPHTEQTJZKQAQ-UHFFFAOYSA-N
Comment: Energy1
Num peaks: 6
39.02292652 0.3720510254
96.00800472 0.8158524442
98.02365479 0.3927141769
124.0393049 17.37940341
142.013484 0.7354926023
168.0291341 78.78087122

Name: +ve in-silico MS/MS by CFM-ID for AFPHTEQTJZKQAQ-UHFFFAOYSA-N
ID: AFPHTEQTJZKQAQ-UHFFFAOYSA-N
Comment: Energy2
Num peaks: 9
49.00727645 11.50346597
51.02292652 23.28955646
63.02292652 3.431997407
77.00219107 4.281302009
92.99710569 3.962479255
95.01275576 9.835948698
98.02365479 2.544641235
124.0393049 17.05132566
168.0291341 4.919879434

Name: +ve in-silico MS/MS by CFM-ID for AFPHTEQTJZKQAQ-UHFFFAOYSA-N
ID: AFPHTEQTJZKQAQ-UHFFFAOYSA-N
[truncated: 51,132 more chars]
