# Supplementary material for: Ion mobility collision cross-section atlas for known and unknown metabolite annotation in untargeted metabolomics
Source: Nat Commun. 2020 Aug 28;11:4334. doi: 10.1038/s41467-020-18171-8 (PMC7455731; doi:10.1038/s41467-020-18171-8)
Supplement: Supplementary file 8 — Supplementary Data 5 [file 41467_2020_18171_MOESM8_ESM.zip › 01_positive_mode/L0836/cfmid_result.txt]

1 0.37037037 BAJCLRIKDFCTCM-UHFFFAOYSA-N SC1=NC=NC2=C1NC(=N)N2
2 0.37037037 CNCZCYFROMADJV-UHFFFAOYSA-N S=C1N=CN=C2N=CN=C12
3 0.37037037 LBQXTJSCTWFWNY-UHFFFAOYSA-N NC1=NC=C2NC(=S)NC2=N1
4 0.2962963 LQJZZLRZEPKRRQ-UHFFFAOYSA-N NC1=C2N=CNC2=NC(S)=N1
5 0.2962963 BHVOFCPOXNYVCE-UHFFFAOYSA-N NC1=C2NC(=S)NC2=NC=N1
6 0.2962963 RBPIOQMWNCGZGP-UHFFFAOYSA-N S=C1N=CNC2=NNC=NC12
7 0.2962963 WYQRSBJBNGADDO-UHFFFAOYSA-N NC1NC(=S)N=C2N=CN=C12
8 0.2962963 GUAFRDFLFKZWEG-UHFFFAOYSA-N NC1=NC2=NC=NC(N)=C2S1
9 0.2962963 QBQITRIJXNGARC-UHFFFAOYSA-N NC1=NC(N)=C2N=NSC2=C1
10 0.22222222 XFRNONMQULREEH-UHFFFAOYSA-N CC1=NN=C2N=CNN2C1=S
11 0.22222222 WYWHKKSPHMUBEB-UHFFFAOYSA-N C1=NC2=C(N1)C(=S)N=C(N2)N
12 0.22222222 UHLHHUAQNRJGFS-UHFFFAOYSA-N N=C1N=C(S)C2C(=NC=N2)N1
13 0.22222222 GBPSFFWHQDUWHO-UHFFFAOYSA-N N=C1CC(=S)C2N=NNC2=N1
14 0.22222222 ATUNNTPMYDCPAZ-UHFFFAOYSA-N CN1C=NC2=NC=NN2C1=S
15 0.22222222 JCQHFSLHXZTWTG-UHFFFAOYSA-N NC1=NC(=S)N=C2NN=CC12
16 0.22222222 VBYRQAVWRVYISH-UHFFFAOYSA-N CC1=NC2=NSN=C2C(N)=N1
17 0.22222222 SNHZNCXEENCSMR-UHFFFAOYSA-N NN1C=NC2=C1NC=NC2=S
18 0.22222222 AFEAKGRUQYCVME-UHFFFAOYSA-N ClC1=NC=C(CNC#N)C=C1
19 0.22222222 MQUACPZWDDTDJM-UHFFFAOYSA-N NC1=NC=NC1C(=NC(=N)O)S
20 0.22222222 GJLUFTKZCBBYMV-UHFFFAOYSA-N NC(=N)SSC(N)=N
21 0.22222222 CNFWHALGFWYNCH-UHFFFAOYSA-N NC1=NC(=S)N2NC=NC2=C1
22 0.22222222 LCIVXCDZRALGGT-UHFFFAOYSA-N NC1=NC2=C(N)N=CN=C2S1
23 0.20689655 XNYAOCQZXTYLJC-UHFFFAOYSA-N SCC(C(=O)O)(C(O)O)N
24 0.14814815 KTUHBEAQDPCSLP-UHFFFAOYSA-N NSC1=NC2=NC=NC=C2N1
25 0.14814815 XDQGNIXZGSFJJP-UHFFFAOYSA-N OC(=O)CC1OC(=O)C=C1C(=O)N
26 0.14814815 YNRKVIRCMZUTOF-UHFFFAOYSA-N CC1=NC2=NC=CC(Cl)=C2N1
27 0.14814815 PDNJLMZEGXHSCU-UHFFFAOYSA-N NC(CCS(O)=O)C(O)=O
28 0.14814815 WJJMNDUMQPNECX-UHFFFAOYSA-N OC(=O)C1=CC=CC(=N1)C(O)=O
29 0.14814815 OWAVMOGDHHZWOX-UHFFFAOYSA-N CNC1=C2N=CN=C2N=NS1
30 0.14814815 LOWHAEXKCMFUMV-UHFFFAOYSA-N OC1CSC(O1)C(O)=O
31 0.14814815 ODMRBRUDPUNEHF-UHFFFAOYSA-N CC1=CC(N)=NC(Cl)=C1C#N
32 0.14814815 CGOMQUBVQXXTTF-UHFFFAOYSA-N CSC1=NC2=NC=NN2N=C1
33 0.14814815 FJRKCGSJFJCDIF-UHFFFAOYSA-N NC(=O)CC1(C=CC(=O)O1)C(=O)O
34 0.14814815 OMPGKWICGUBROA-UHFFFAOYSA-N NS(=O)(=O)CCCC(O)=O
35 0.14814815 BPKZZFKLMGDUQF-UHFFFAOYSA-N CC1=NC2=C(NC=C2)C(Cl)=N1
36 0.14814815 OYWICYOONCPGDM-UHFFFAOYSA-N OC1C2OC2C(=O)C(C(O)=O)C1=N
37 0.14814815 WQABKUWTQOZTIG-UHFFFAOYSA-N CC1=CC2=NC=NN2C(Cl)=C1
38 0.14814815 MAFCXVAJLGPFLY-UHFFFAOYSA-N NC1=NC2=C(C=CN2)C(Cl)=C1
39 0.14814815 GYGZVZAROYTCDR-UHFFFAOYSA-N N=CNSSNC=N
40 0.14814815 GTYZRPHAMFVUEE-UHFFFAOYSA-N CC1=CC(Cl)=C2NN=CC2=N1
41 0.14814815 LRIRKYXDGGZLIU-UHFFFAOYSA-N NC1=CC(Cl)=NC2=C1NC=C2
42 0.14814815 YKPPFTFSPGZWLB-UHFFFAOYSA-N NC1=CNC2=NC=CC(Cl)=C12
43 0.14814815 JHRFTUUPRRIVKE-UHFFFAOYSA-N N#CC(C#N)C(C#N)=C(C#N)C#N
44 0.14814815 YATVGOHRVZELJH-UHFFFAOYSA-N CC1=NC2=C(N1)C=CC(Cl)=N2
45 0.14814815 RMBRKUCOKHPXIK-UHFFFAOYSA-N O=C1C=CC(=CC(=O)C(=O)N)O1
46 0.14814815 ICTSDDRYJKMPGS-UHFFFAOYSA-N COC(=O)CCS(N)(=O)=O
47 0.14814815 NLWWTVQAGJTKNR-UHFFFAOYSA-N CC1=NN2C=CC=C2C(Cl)=N1
48 0.14814815 ROMFENATKLIWIB-UHFFFAOYSA-N CC1=NC2=C(Cl)C=NC=C2N1
49 0.14814815 IYHIDEHLMBFMAW-UHFFFAOYSA-N CC1=NN=C2N1C=CC=C2Cl
50 0.14814815 RHJTXIFKACRYOA-UHFFFAOYSA-N CC(N)(CS(O)=O)C(O)=O
51 0.14814815 JHRFTUUPRRIVKE-UHFFFAOYSA-N N#CC(C#N)C(C#N)=C(C#N)C#N
52 0.14814815 MJIVRKPEXXHNJT-UHFFFAOYSA-N OC(=O)C1=CC(=NC=C1)C(O)=O
53 0.14814815 FVRVSZKGVZCUKG-UHFFFAOYSA-N OC(=O)CC1(C=CC(=O)O1)C(=O)N
54 0.14814815 MJIVRKPEXXHNJT-UHFFFAOYSA-N OC(=O)C1=CC(=NC=C1)C(O)=O
55 0.14814815 HWNXQUOYDBXUEU-UHFFFAOYSA-N CC1=C(N)C=C(C#N)C(Cl)=N1
56 0.14814815 RSHGJQIYWRWTKH-UHFFFAOYSA-N NSC1=NC=NC2=C1NC=N2
57 0.14814815 BZFSDOWBHXASLN-UHFFFAOYSA-N CC1=NC(Cl)=C2C=NC=CN12
58 0.14814815 CBSCOZKCJBSZHF-UHFFFAOYSA-N Oc1nc2c(o1)ccc(c2O)O
59 0.14814815 TUCUWQBDHQKCKD-UHFFFAOYSA-N ClCC1=NC2=C(NN=C2)C=C1
60 0.14814815 QLHLWORZLFQQAS-UHFFFAOYSA-N NC1=NCC(Cl)CS1
61 0.14814815 VZCTWNGFTYZENE-UHFFFAOYSA-N OC1C=C(C=C(O1)C(=O)O)C(=O)N
62 0.14814815 SFRFJEBARVHPSV-UHFFFAOYSA-N C[Si]1(C)CSSC1
63 0.14814815 SILVATBOJSQRGP-UHFFFAOYSA-N ClCC1=NC2=C(N1)C=NC=C2
64 0.14814815 NSRNMIUOJNOBGZ-UHFFFAOYSA-N OC1OC(=CC(=C1)C(=O)O)C(=O)N
65 0.14814815 MJIVRKPEXXHNJT-UHFFFAOYSA-N OC(=O)C1=CC(=NC=C1)C(O)=O
66 0.14814815 RJTAXXLTKRHRMI-UHFFFAOYSA-N CC1=C2NC=CC2=NC(Cl)=N1
67 0.14814815 KCOYHFNCTWXETP-UHFFFAOYSA-N NC(=S)NNC(N)=S
68 0.14814815 TWUJRLNOQMUXKE-UHFFFAOYSA-N CC1=NN=C2C=CC=C(Cl)N12
69 0.14814815 BJXJEUOXFCAJLA-UHFFFAOYSA-N CC1=NC2=CC=NN2C(Cl)=C1
70 0.14814815 PENBZGORQVBEGT-UHFFFAOYSA-N CC1=CC(=CC(Cl)=N1)C(=O)NN
71 0.14814815 CAPLCWVKASZURS-UHFFFAOYSA-N CC1=C2C=NC(Cl)=CC2=NN1
72 0.14814815 KVEWZFUOTWMHQC-UHFFFAOYSA-N CNC1=C(C#N)C(Cl)=NC=C1
73 0.14814815 VAPKYVRRSSVQDR-UHFFFAOYSA-N COC(=O)C(CS(=O)O)N
74 0.14814815 BJNDNNYBDWIVIW-UHFFFAOYSA-N NC1=CNC2=C(Cl)C=CN=C12
75 0.14814815 UCAKVZJSPPKZNX-UHFFFAOYSA-N OC(=O)c1c(N)c(O)cc(c1O)O
76 0.14814815 LGEDTBOKFJTDAC-UHFFFAOYSA-N OC(=O)c1cc(O)c(c(c1N)O)O
77 0.14814815 AOOOVEFJANVAOL-UHFFFAOYSA-N CC1=C(C)C(C#N)=C(Cl)N=N1
78 0.14814815 ITTABRAMLJOQMV-UHFFFAOYSA-N CN1N=NC2N=CN=C2C1=S
79 0.14814815 HCFJHJBEGJJOMO-UHFFFAOYSA-N CC1=NC2=C(C=CN2)C(Cl)=N1
80 0.14285714 WAWGGRARYFPHDN-UHFFFAOYSA-N OC(=O)C=CC=C(C(=O)O)C(=O)N
81 0.14285714 AMWPAQRRBOMUPI-UHFFFAOYSA-N OC(=O)C=C(C=CC(=O)C(=O)O)N
82 0.14285714 JDPAZAHZOKQYNJ-UHFFFAOYSA-N OC(=O)C=CC(=CC(=O)O)C(=O)N
83 0.13793103 LSNXIMJYTVKFTD-UHFFFAOYSA-N NC(=O)C=CC=C(C(=O)O)C(=O)O
84 0.13793103 BXOGYYKORDNHSC-UHFFFAOYSA-N O=C(CC(=O)C(=O)N)C=CC(=O)O
85 0.13793103 KECBOOVQMOAKCQ-UHFFFAOYSA-N OC(=O)C=CC(=CC(=O)N)C(=O)O
86 0.13793103 FITPYFRUZPEDPR-UHFFFAOYSA-N O=CC(=CC(=CC(=O)O)N)C(=O)O
87 0.13793103 VWECCZHHHVBTKD-UHFFFAOYSA-N NC=C1C(=O)OCC(C1=O)C(=O)O
88 0.13793103 ARKFWKKADRDNRA-UHFFFAOYSA-N NC(=O)CC1OC(=O)C=C1C(=O)O
89 0.13333333 XLBATTCWUBASMH-UHFFFAOYSA-N NC(=O)C=CC(=CC(=O)O)C(=O)O
90 0.125 CNYFZHBSQCTKHE-UHFFFAOYSA-N O=C(CC(=O)C(=O)O)C=CC(=O)N
91 0.12121212 ZFJPTOLLPWZQQQ-UHFFFAOYSA-N O=CC(=CC=C(C(=O)O)C(=O)O)N
92 0.12121212 KIOWELHWHRFRAS-UHFFFAOYSA-N O=CC(=CC(=CC(=O)O)C(=O)O)N
93 0.12121212 BXSFNGYICRJLFV-UHFFFAOYSA-N O=CC=C(C(=O)N)C=C(C(=O)O)O
94 0.12121212 ZSIWJYJRIHDEPM-UHFFFAOYSA-N O=C1OC(=CC(=O)C(=O)O)CC1N
95 0.11428571 ZZRKLNZINAKKNE-UHFFFAOYSA-N O=CC=CC(=C(C(=O)N)O)C(=O)O
96 0.11428571 LDGICCQQBZCAGN-UHFFFAOYSA-N O=CC=C(C(=O)O)C=C(C(=O)N)O
97 0.11428571 DBSSXBFKMXFDJR-UHFFFAOYSA-N O=CC=C(C(=O)O)C=C(C(=O)O)N
98 0.11111111 AODUHCDLRYUCLA-UHFFFAOYSA-N O=CC=CC(=C(C(=O)O)O)C(=O)N
99 0.074074074 GJAWHXHKYYXBSV-UHFFFAOYSA-N C1=CC(=C(N=C1)C(=O)O)C(=O)O
100 0.074074074 GCGJAIHYYAKDOJ-UHFFFAOYSA-N NNC(O)=NC1=CC=CC=C1Cl
101 0.074074074 UVZICZIVKIMRNE-UHFFFAOYSA-N C(C(=O)O)SCC(=O)O
102 0.074074074 SLAMLWHELXOEJZ-UHFFFAOYSA-N C1=CC=C(C(=C1)C(=O)O)[N+](=O)[O-]
103 0.074074074 OTLNPYWUJOZPPA-UHFFFAOYSA-N C1=CC(=CC=C1C(=O)O)[N+](=O)[O-]
104 0.074074074 IHFRMUGEILMHNU-UHFFFAOYSA-N OC1=C(C=O)C=C(C=C1)[N+]([O-])=O
105 0.074074074 YOYKRMULSQTSIS-UHFFFAOYSA-N OC(=O)CCC1=CC=C(O1)[N+]([O-])=O
106 0.074074074 HSQHRFYEGNWMFU-UHFFFAOYSA-N CC(=N)OCCS(O)(=O)=O
107 0.074074074 ZAYIILZKKLLZMR-UHFFFAOYSA-N O=NOC1=CC2=C(OCO2)C=C1
108 0.074074074 ATFAXYSVQZKZQN-PBXRRBTRSA-N NC1=C(C(=O)O)C(=O)C2OC2C1O
109 0.074074074 DSFRRROZELIIMM-UHFFFAOYSA-N ClC(C=C)C(Cl)C=C
110 0.074074074 ZWAKJHGDSDLYGM-UHFFFAOYSA-N COC1=C(O)N(C)C(=O)C(=O)C1=O
111 0.074074074 GCIMHAVEQTVEDX-UHFFFAOYSA-N O=C1OCC(C2=CC=NO2)C1=O
112 0.074074074 SOHKZFVTJBLPGY-UHFFFAOYSA-N O=C1CC(NC(=C1)C(=O)O)C(=O)O
113 0.074074074 TVMXONLENPZEFC-UHFFFAOYSA-N O=Nc1cc(ccc1O)C(=O)O
114 0.074074074 MUYSADWCWFFZKR-UHFFFAOYSA-N OC(=O)C1=C(C=NC=C1)C(O)=O
115 0.074074074 FMQXXMVTASCDEE-UHFFFAOYSA-N OC(=O)C1N=CC=CC1(O)C(=O)O
116 0.074074074 MGXAOEHNTJHOJR-UHFFFAOYSA-N OC(=O)C1C=CC=NC1(O)C(=O)O
117 0.074074074 MMPDZAFUSIFZPJ-UHFFFAOYSA-N OC(=O)C1=C2N=CCC1OC2=O
118 0.074074074 MPFLRYZEEAQMLQ-UHFFFAOYSA-N OC(=O)C1=CC(=CN=C1)C(O)=O
119 0.074074074 XMRSWQWOEAGAPO-UHFFFAOYSA-N ClC1C=CCCC1Cl
120 0.074074074 NVRJGYFHTCDGSU-UHFFFAOYSA-N NC1C=C(OC(=C1)C(=O)O)C(=O)O
121 0.074074074 USAUODAKSXRGSE-UHFFFAOYSA-N OC(=O)c1[nH]c(c(c1C)C(=O)O)O
122 0.074074074 QNFMFRKZEMJAIS-UHFFFAOYSA-N OCc1c([nH]cc1C(=O)O)C(=O)O
123 0.074074074 VEOROCJKDWXPMA-UHFFFAOYSA-N OC(=O)C1=CNC2(C1(C)O2)C(=O)O
124 0.074074074 FCMKHXQQMVPSJI-UHFFFAOYSA-N OC(=O)C1=C(C)C2(C(N1)O2)C(=O)O
125 0.074074074 PCMLAOQXILPCIL-UHFFFAOYSA-N CC(=O)OCC1=CC=C(O1)[N+]([O-])=O
126 0.074074074 AFPHTEQTJZKQAQ-UHFFFAOYSA-N OC(=O)C1=CC=CC(=C1)[N+]([O-])=O
127 0.074074074 MUYSADWCWFFZKR-UHFFFAOYSA-N OC(=O)C1=C(C=NC=C1)C(O)=O
128 0.074074074 IZMSRYKDYYPGEU-UHFFFAOYSA-N OC(=O)C(=C(C(=O)O)O)F
129 0.074074074 QYRWJWZHYSRSFW-UHFFFAOYSA-N OC(=O)C1OC1(F)C(=O)O
130 0.074074074 QJAOIGGTZKUKSW-UHFFFAOYSA-N OC(=O)OC(=CC(=O)O)F
131 0.074074074 VMPQNQGGJNUZMV-UHFFFAOYSA-N O=C1CC(N=C(C1)C(=O)O)C(=O)O
132 0.074074074 NSBYPBZIYAWPIF-UHFFFAOYSA-N OC1=CC(=NC(C1)C(=O)O)C(=O)O
133 0.074074074 YWALOFKWYQOFSN-UHFFFAOYSA-N OC(=O)C1CC=C(C(=N1)C(=O)O)O
134 0.074074074 WVSSWBQLCOABTO-UHFFFAOYSA-N OC(=O)C1=NC(C(C=C1)O)C(=O)O
135 0.074074074 HUUMTGVPEIZGDZ-UHFFFAOYSA-N OC1CC(=NC(=C1)C(=O)O)C(=O)O
136 0.074074074 OALLVFWLSKAWKH-UHFFFAOYSA-N O=C1C=CC(O1)(N)CC(=O)C(=O)O
137 0.074074074 YXQDJGNOUWATGJ-UHFFFAOYSA-N OC(=O)C1=NC2=CC(C1)OC2=O
138 0.074074074 FUSGVCNDISKHSY-UHFFFAOYSA-N OC(=O)C(=O)C(C(=O)O)F
139 0.074074074 AFMIOSNPRWXXRX-UHFFFAOYSA-N OCCN(CCCl)CCCl
140 0.074074074 NMWSQHHOFFHJSI-UHFFFAOYSA-N NC(=N)NC1=NC=NC1C(=O)S
141 0.074074074 SYDONKJJCVGMHV-UHFFFAOYSA-N OC(=O)C1CC2OC2C(=N1)C(=O)O
142 0.074074074 CVJVRGFVUVMXNU-UHFFFAOYSA-N OC(=O)OC1=NC(CC=C1)C(=O)O
143 0.074074074 UKGBPPQQDGFYJX-UHFFFAOYSA-N OC(=O)C1=NC=CC(C1C(=O)O)O
144 0.074074074 HBFFKUMHUIWLOO-UHFFFAOYSA-N OC(=O)C1=NCC2C=C1C(=O)O2
145 0.074074074 CQWYAXCOVZKLHY-UHFFFAOYSA-N BrCC(C)(C)C
146 0.074074074 MHHYRSXKBIICEV-UHFFFAOYSA-N OC1=C(N)C2(C(C(=C1)O)O2)C(=O)O
147 0.074074074 OQXICDAMVNBDTJ-UHFFFAOYSA-N OC(=O)C1=CC2(O)OC2C(=C1N)O
148 0.074074074 SZQVEIWQFLFIRA-UHFFFAOYSA-N OC1=CC2(C(C(=C1)C(=O)O)(O2)N)O
149 0.074074074 WBULBFNIHXRXHB-UHFFFAOYSA-N OC(=O)Oc1cc(O)cc(c1N)O
150 0.074074074 TWXMEFWDDLVXGR-UHFFFAOYSA-N ONc1c(O)cc(cc1C(=O)O)O
151 0.074074074 ALMSFNXHRDEXGX-UHFFFAOYSA-N OC(=O)C1=C(O)C=CC(=O)C1=N
152 0.074074074 OKGKCOYVPKFVMY-UHFFFAOYSA-N OC1=CC(=O)C(=N)C(=C1)C(=O)O
153 0.074074074 PZBMBSMLKKVARO-UHFFFAOYSA-N OC(=O)C1=CC=C(C(=O)C1=N)O
154 0.074074074 AIBMQTNYVRHQOC-UHFFFAOYSA-N OC(=O)OC1=CC=CC(=O)C1=N
155 0.074074074 RQUCBVNHADMSSI-UHFFFAOYSA-N OC1C=C(NC(=C1)C(=O)O)C(=O)O
156 0.074074074 SJRVJMCGRAYUCV-UHFFFAOYSA-N O=C1C=CC2C(C1=N)(O2)C(=O)O
157 0.074074074 QPTJMYXTKUXDDW-UHFFFAOYSA-N OC(=O)C1=CC2OC2C(=O)C1=N
158 0.074074074 GLGNSAPAWZUDRT-UHFFFAOYSA-N OS(=O)(=O)N1CCOCC1
159 0.074074074 XZPJXKWQNHZMNT-UHFFFAOYSA-N ONC(=O)C1=CC(O)=C(O)C(O)=C1
160 0.074074074 AUBBVPIQUDFRQI-UHFFFAOYSA-N OC1=C(C=CC(C=O)=C1)[N+]([O-])=O
161 0.074074074 AFPHTEQTJZKQAQ-UHFFFAOYSA-N OC(=O)C1=CC=CC(=C1)[N+]([O-])=O
162 0.074074074 YZWKKMVJZFACSU-UHFFFAOYSA-N CCCCCBr
163 0.074074074 JMNXLAQKIHVFIC-UHFFFAOYSA-N CCOC(=O)C1=CC=C(O1)[N+]([O-])=O
164 0.074074074 HNNSUVSMKQVPCJ-UHFFFAOYSA-N ClC1(Cl)C2CCCC12
165 0.074074074 HSKSGAQSLNPFSO-UHFFFAOYSA-N [O-][N+](=O)C1C=CC=CC(=O)C1=O
166 0.074074074 BJGDLOLPALCTJQ-UHFFFAOYSA-N CN1C=CC2=C1N=CN=C2Cl
167 0.074074074 IHFRMUGEILMHNU-UHFFFAOYSA-N OC1=C(C=O)C=C(C=C1)[N+]([O-])=O
168 0.074074074 LVPMIMZXDYBCDF-UHFFFAOYSA-N OC(=O)C1=CC=C(N=C1)C(O)=O
169 0.074074074 YXZFFTJAHVMMLF-UHFFFAOYSA-N CC(C)CCBr
170 0.074074074 JJZJVXDPNYLFLZ-UHFFFAOYSA-N CC1=C(C(O)=O)C(C)=C(O1)[N+]([O-])=O
171 0.074074074 JOUWCKCVTDSMHF-UHFFFAOYSA-N CCC(C)(C)Br
172 0.074074074 QPLXQNVPEHUPTR-UHFFFAOYSA-N NC1=NNC2=C1C(Cl)=CC=C2
173 0.074074074 QHDIORZOMVHNGS-UHFFFAOYSA-N CSC1=NC(N)=C(N=O)C(N)=N1
174 0.074074074 ZBVCZYANRCUQOU-UHFFFAOYSA-N ONC(=O)C1=C(O)C(O)=C(O)C=C1
175 0.074074074 PGQJBJDESGAJSO-UHFFFAOYSA-N CC1=CC2=C(N1)N=CN=C2Cl
176 0.074074074 USZPJVWJDKNTDP-UHFFFAOYSA-N CC(=C)C1CC1(Cl)Cl
177 0.074074074 VTOQFOCYBTVOJZ-UHFFFAOYSA-N CCC(Br)CC
178 0.074074074 IEXRKQFZXJSHOB-UHFFFAOYSA-N [O-][N+](=O)C1=CC=C(OC=O)C=C1
179 0.074074074 JRTSRLOKRPPONT-UHFFFAOYSA-N [O-][N+](=O)C1=CCC(=O)C(=O)C=C1
180 0.074074074 SNWQAKNKGGOVMO-UHFFFAOYSA-N [O-][N+](=O)C1=CC=C2OCOC2=C1
181 0.074074074 BLGVDCMNIAOLHA-UHFFFAOYSA-N CC(C)C(C)Br
182 0.074074074 SEVAYKDUQQGCNA-UHFFFAOYSA-N COC1=C(C(=O)OC(C)=C1)[N+]([O-])=O
183 0.074074074 XLYPHUGUKGMURE-UHFFFAOYSA-N OC1=CC(C=O)=C(C=C1)[N+]([O-])=O
184 0.074074074 PTVFUHTYJLKEDZ-UHFFFAOYSA-N OC1=CC(=C(C=O)C=C1)[N+]([O-])=O
185 0.074074074 PDOCNPCPPLPXRV-UHFFFAOYSA-N NC1=NC2=CC(Cl)=CC=C2N1
186 0.074074074 AFBRUNQKLYJRCA-UHFFFAOYSA-N CN1C=NC2=C1C=CN=C2Cl
187 0.074074074 GRCNBRDIKVKQFM-UHFFFAOYSA-N CCOC(=O)NS(C)(=O)=O
188 0.074074074 MUPOENNBNNSJQP-UHFFFAOYSA-N ClCC1=CN2C=CC=NC2=N1
189 0.074074074 IHFRMUGEILMHNU-UHFFFAOYSA-N OC1=C(C=O)C=C(C=C1)[N+]([O-])=O
190 0.074074074 GCGJAIHYYAKDOJ-UHFFFAOYSA-N NNC(O)=NC1=CC=CC=C1Cl
191 0.074074074 SEELALQWTFWSMS-UHFFFAOYSA-N CC1=CCP(Cl)(=O)C1
192 0.074074074 SJFYEHDTFWHIBF-UHFFFAOYSA-N NNC1=C(Cl)C=C(C=C1)C#N
193 0.074074074 VSEROABGEVRIRY-UHFFFAOYSA-N ClCN1N=NC2=CC=CC=C12
194 0.074074074 PXLXWCDJSZKFSF-UHFFFAOYSA-N NC(N)N=NC(S)=S
195 0.074074074 YYOLVILSZOVWLS-UHFFFAOYSA-N CC(C)=CC=C(Cl)Cl
196 0.074074074 SLRCPQPUVVCNPH-UHFFFAOYSA-N NN1C(Cl)=NC2=CC=CC=C12
197 0.074074074 UJEYPGIFRHXEJE-UHFFFAOYSA-N CC1=CC2=NNN=C2C=C1Cl
198 0.074074074 AOBKOFZESRGVBW-UHFFFAOYSA-N CSC1=NC=NC2=NNN=C12
199 0.074074074 BJJBJDSBYILUDE-UHFFFAOYSA-N CN(CC(O)=O)S(C)(=O)=O
200 0.074074074 FXONOQAQNTUFFX-UHFFFAOYSA-N CC1=CN2C=CN=C2C(Cl)=N1
201 0.074074074 GWHLOBFYCUGPGE-UHFFFAOYSA-N CC1=CN2N=C(Cl)C=CC2=N1
202 0.074074074 HCPPGSITODINMJ-UHFFFAOYSA-N NC1=CC2=C(C=C1)N=C(Cl)N2
203 0.074074074 AFPHTEQTJZKQAQ-UHFFFAOYSA-N OC(=O)C1=CC=CC(=C1)[N+]([O-])=O
204 0.074074074 AFPHTEQTJZKQAQ-UHFFFAOYSA-N OC(=O)C1=CC=CC(=C1)[N+]([O-])=O
205 0.074074074 QAGPTXBGYDEOFQ-UHFFFAOYSA-N OC1=CC(C=O)=CC(=C1)[N+]([O-])=O
206 0.074074074 BJAPDMDUQWVOIL-UHFFFAOYSA-N CC1=CN=C2C=CC(Cl)=NN12
207 0.074074074 YPHGAEKALDRGJE-UHFFFAOYSA-N CN1C(Cl)=NC2=C1N=CC=C2
208 0.074074074 JNECAQOEHMAUEJ-UHFFFAOYSA-N [O-][N+](=O)NC(=O)N[N+]([O-])=O
209 0.074074074 RYWYLFSBHZEAJD-UHFFFAOYSA-N OC1=CC=CC(=C1C=O)[N+]([O-])=O
210 0.074074074 NUGOTBXFVWXVTE-UHFFFAOYSA-N OC1=C(C=O)C=CC=C1[N+]([O-])=O
211 0.074074074 YZWKKMVJZFACSU-UHFFFAOYSA-N CCCCCBr
212 0.074074074 JMTPIENQTKMREN-UHFFFAOYSA-N ClC1=CC=C(CN=[N+]=[N-])C=C1
213 0.074074074 IXCFDFOLHPYMRD-UHFFFAOYSA-N ClC1CC=CCC1Cl
214 0.074074074 CXLAMAWMZAQBKK-UHFFFAOYSA-N NC1=CC2=C(Cl)NN=C2C=C1
215 0.074074074 SUIVXOWPLXWGPB-UHFFFAOYSA-N CC1=C(C=CC(Cl)=C1)N=[N+]=[N-]
216 0.074074074 KTVJJAOJPJELDW-UHFFFAOYSA-N CC1=C(Cl)C=C(C=C1)N=[N+]=[N-]
217 0.074074074 BOSNISRGGXSMHE-UHFFFAOYSA-N ClC1=CC=CC=C1CN=[N+]=[N-]
218 0.074074074 QKXMPUAYRFNJAC-UHFFFAOYSA-N ClC1=C(Cl)CCCC1
219 0.074074074 YZWKKMVJZFACSU-UHFFFAOYSA-N CCCCCBr
220 0.074074074 SKJIVBIGHKSAHU-UHFFFAOYSA-N ClCC1=CN2C=CN=CC2=N1
221 0.074074074 JBCXQJHXIYZCNI-UHFFFAOYSA-N [O-][N+](=O)OC(=O)C1=CC=CC=C1
222 0.074074074 GVTGVUJHCWBHFW-UHFFFAOYSA-N NN1C=NC2=C1C=C(Cl)C=C2
223 0.074074074 MSKWCFGVBQKQRQ-UHFFFAOYSA-N CSC1=NC2=NN=CN2N=C1
224 0.074074074 HPYGBFPXHFCROZ-UHFFFAOYSA-N [O-][N+](=O)C1=C(OC=C1)C1OCCO1
225 0.074074074 AJYCIEHSLYUBEI-UHFFFAOYSA-N NC1=CC(=CC(N)=C1Cl)C#N
226 0.074074074 YRZRPJULSFMEQL-UHFFFAOYSA-N CC1(CC1(Cl)Cl)C=C
227 0.074074074 FVGROLQRSPXAHI-UHFFFAOYSA-N [O-][N+](=O)C1=C2OCOC2=CC=C1
228 0.074074074 OGIRFDHHRUMVGF-UHFFFAOYSA-N CCC(CCl)N=C(C)Cl
229 0.074074074 RUVZGKRCLXIBFX-UHFFFAOYSA-N CN1C=NC2=CN=C(Cl)C=C12
230 0.074074074 IDHQZEYWWYINAQ-UHFFFAOYSA-N CN1C=NC2=CC(Cl)=NC=C12
231 0.074074074 QEZIATUCYQUIAK-UHFFFAOYSA-N CC1=CCC(Cl)(Cl)C1
232 0.074074074 KZQIRBVQVRKZCR-UHFFFAOYSA-N NN(C#N)C1=CC=C(Cl)C=C1
233 0.074074074 CZHMXWQXXHTEKF-UHFFFAOYSA-N NN(C#N)C1=CC(Cl)=CC=C1
234 0.074074074 CFRGHXWPDPAADU-UHFFFAOYSA-N NCC1N=NC(=S)N1N
235 0.074074074 ZZPUXAQVYFAAMQ-UHFFFAOYSA-N CC1=CN2C=CN=C(Cl)C2=N1
236 0.074074074 ZEOYJBVKOSFEBK-UHFFFAOYSA-N CN(C)CC(C)(O)C(Cl)Cl
237 0.074074074 ADSNHKTXYJZXDF-UHFFFAOYSA-N OC1=CC=CC(C=O)=C1[N+]([O-])=O
238 0.074074074 VXWZNVZGPHXSRL-UHFFFAOYSA-N NC1=CC(C#N)=C(N)C(Cl)=C1
239 0.074074074 AFPHTEQTJZKQAQ-UHFFFAOYSA-N OC(=O)C1=CC=CC(=C1)[N+]([O-])=O
240 0.074074074 NEWPFIHQAXYBPE-UHFFFAOYSA-N CN1N=C(Cl)C2=C1N=CC=C2
241 0.074074074 OFBGUOXVCAKOPV-UHFFFAOYSA-N ClC1(CC1)C(=O)CN1C=NC=N1
242 0.074074074 JKZGZDGHCULMID-UHFFFAOYSA-N CC1=NN2C=C(Cl)N=C2C=C1
243 0.074074074 IDSSCLWKOQPTHO-UHFFFAOYSA-N C=C[Ga](C=C)C=C
244 0.074074074 DRRARKIFTNKQDW-UHFFFAOYSA-N NC1=CC2=NNC(Cl)=C2C=C1
245 0.074074074 NISJMYPRXDUYTF-UHFFFAOYSA-N CC1=CNC2=C1C(Cl)=NC=N2
246 0.074074074 SEZYMVNWXJBYBC-UHFFFAOYSA-N CC1=NC2=NC=CN2C(Cl)=C1
247 0.074074074 RVUBAILDBCFEPP-UHFFFAOYSA-N NC1=NCC(CCl)S1
248 0.074074074 ZKJOFZAKOCJTDQ-UHFFFAOYSA-N NC1=C2NN=CC2=C(Cl)C=C1
249 0.074074074 BHOSWVZIGTVQNK-UHFFFAOYSA-N NC1=C(Cl)C=CC2=C1C=NN2
250 0.074074074 FKXXHJGOVBNVSP-UHFFFAOYSA-N CSC1=NC(N)=NC(N)=C1N=O
251 0.074074074 ALWIABFWRLEAKP-UHFFFAOYSA-N OCC1=CC(=C(O)C(O)=C1)[N+]([O-])=O
252 0.074074074 WDGDTHWKGHBYNL-UHFFFAOYSA-N NC1=NC2=C(N1)C=CC=C2Cl
253 0.074074074 HNLMMCOMDHTWKG-UHFFFAOYSA-N NC1=CC=CC2=NNC(Cl)=C12
254 0.074074074 CGWACFIMPQAJEH-UHFFFAOYSA-N NC1=CC2=C(C=NN2)C(Cl)=C1
255 0.074074074 HNISSRAYDSNHNN-UHFFFAOYSA-N NC1=NNC2=C1C=CC=C2Cl
256 0.074074074 VHLMQGSRUSNLIQ-UHFFFAOYSA-N CN1C=NC2=C1C(Cl)=NC=C2
257 0.074074074 WAKBTKMCEHZSKR-UHFFFAOYSA-N ClCC1=NN=C2C=CC=CN12
258 0.074074074 NLAVQSXCMWMAIN-UHFFFAOYSA-N CC1CS(=O)(=O)OC1=O
259 0.074074074 QCSQTZOPSNFNNX-UHFFFAOYSA-N NC1=NNC2=C1C=C(Cl)C=C2
260 0.074074074 ZNWWGQXNEYXGBB-UHFFFAOYSA-N OC(=O)C1=C(O)C(=CC=C1)N=O
261 0.074074074 CBQDXECHDATNTG-UHFFFAOYSA-N CC1=C2N(C=C1)N=CN=C2Cl
262 0.074074074 ZUCDYBREEPULBI-UHFFFAOYSA-N NC1=C(Cl)C=C2NN=CC2=C1
263 0.074074074 MRYKENZFLIRIRT-UHFFFAOYSA-N NC1=NC2=CC=CC=C2N1Cl
264 0.074074074 AZRROJDKRCFGNS-UHFFFAOYSA-N OC(=O)C1=NC=C2OCOC2=C1
265 0.074074074 SUSPFTOQJSTCTQ-UHFFFAOYSA-N CN1C=NC2=C1N=CC(Cl)=C2
266 0.074074074 PQJUUWRKVHDDTK-UHFFFAOYSA-N NC1=C2C=NNC2=CC(Cl)=C1
267 0.074074074 IKFOABTXBHOTPL-UHFFFAOYSA-N NC1=CC(Cl)=NC2=C1C=CN2
268 0.074074074 RTDLKNOVHGITIF-UHFFFAOYSA-N NC1=C2C=CNC2=NC=C1Cl
269 0.074074074 LVPMIMZXDYBCDF-UHFFFAOYSA-N OC(=O)C1=CC=C(N=C1)C(O)=O
270 0.074074074 SYEVIEZJCDJHSX-UHFFFAOYSA-N ClC1CC(C=C)C1Cl
271 0.074074074 LVPMIMZXDYBCDF-UHFFFAOYSA-N OC(=O)C1=CC=C(N=C1)C(O)=O
272 0.074074074 LVPMIMZXDYBCDF-UHFFFAOYSA-N OC(=O)C1=CC=C(N=C1)C(O)=O
273 0.074074074 CFBYPOBAHXWIFK-UHFFFAOYSA-N CC1=NN2C=CC(Cl)=NC2=C1
274 0.074074074 RIYHYMPRRFDVDN-UHFFFAOYSA-N CC1=C2N=CC=C(Cl)N2N=C1
275 0.074074074 VLMXFLHGRWQZLK-UHFFFAOYSA-N CC1=NN2C(=C1)N=CC=C2Cl
276 0.074074074 HSQHRFYEGNWMFU-UHFFFAOYSA-N CC(=N)OCCS(O)(=O)=O
277 0.074074074 ZGLIWZSUORDLNM-UHFFFAOYSA-N NC1=CN2C=C(Cl)C=CC2=N1
278 0.074074074 BLWKYVXJPMQSPE-UHFFFAOYSA-N NC1=C(Cl)C2=C(NN=C2)C=C1
279 0.074074074 YFYVAZVBBPFMRF-UHFFFAOYSA-N ClCC1=CN=C2N=CC=CN12
280 0.074074074 KUKIFRWOPQFZKI-UHFFFAOYSA-N CS(=O)(=O)C=CC(O)=O
281 0.074074074 PMFKSGMYFPYBLE-UHFFFAOYSA-N [O-][N+](=O)C1=CC(OC=O)=CC=C1
282 0.074074074 ZVNUYFXNPDTTGM-UHFFFAOYSA-N CC(=O)NCOS(C)(=O)=O
283 0.074074074 MMLIQUNWUUWDJG-UHFFFAOYSA-N COC1C(=O)N(C)C(=O)C(=O)C1=O
284 0.074074074 NUCPBOXXEMRIFH-UHFFFAOYSA-N CC1=CC2=NC=CN2C(Cl)=N1
285 0.074074074 BPTYMRSBTUERSW-UHFFFAOYSA-N NC1=NNC2=C1C=CC(Cl)=C2
286 0.074074074 BVQGEGUJONASRO-UHFFFAOYSA-N C1OC2=C3OC(C4=C3O4)=C2O1
287 0.074074074 WOIRQILACBXPIQ-UHFFFAOYSA-N CN1C=CC2=CN=C(Cl)N=C12
288 0.074074074 WGXJEEHMLCFJFB-UHFFFAOYSA-N O=C(ON1C(=O)CCC1=O)C#C
289 0.074074074 CJZMRESPNIJBOX-UHFFFAOYSA-N CN1C=CC2=C1C(Cl)=NC=N2
290 0.074074074 GRPWTVWAOMIJHR-UHFFFAOYSA-N CNC(=O)NC1=NC=C(Cl)C=C1
291 0.074074074 VANYVMUNLQUYNO-UHFFFAOYSA-N CC1=CNC2=NC(Cl)=NC=C12
292 0.074074074 JFQVSNPLVXZAJP-UHFFFAOYSA-N CC1=CC2=C(N1)C(Cl)=NC=N2
293 0.074074074 HSQHRFYEGNWMFU-UHFFFAOYSA-N CC(=N)OCCS(O)(=O)=O
294 0.074074074 AFPHTEQTJZKQAQ-UHFFFAOYSA-N OC(=O)C1=CC=CC(=C1)[N+]([O-])=O
295 0.074074074 AFPHTEQTJZKQAQ-UHFFFAOYSA-N OC(=O)C1=CC=CC(=C1)[N+]([O-])=O
296 0.074074074 IXCFDFOLHPYMRD-UHFFFAOYSA-N ClC1CC=CCC1Cl
297 0.074074074 HFRVSDNIEPQRCZ-UHFFFAOYSA-N O=C(C[N+]#N)CC1=CC=CS1
298 0.074074074 VNOMPEZDYQPYOP-UHFFFAOYSA-N CNC1=CN=CC(Cl)=C1C#N
299 0.074074074 QXTLWQWHPNLTQF-UHFFFAOYSA-N [O-][N+](=O)C1=C(OC=C1)C=CC=O
300 0.074074074 AFPHTEQTJZKQAQ-UHFFFAOYSA-N OC(=O)C1=CC=CC(=C1)[N+]([O-])=O
301 0.074074074 OIAIBEFLVYJFTD-UHFFFAOYSA-N CCC=C(Cl)C=CCl
302 0.074074074 LEXFWACSKCKBHN-UHFFFAOYSA-N CC1CP(Cl)(=O)C=C1
303 0.074074074 MXXILWXXEPAKFZ-UHFFFAOYSA-N ClC(Cl)(CC=C)C=C
304 0.074074074 AFPHTEQTJZKQAQ-UHFFFAOYSA-N OC(=O)C1=CC=CC(=C1)[N+]([O-])=O
305 0.074074074 AFPHTEQTJZKQAQ-UHFFFAOYSA-N OC(=O)C1=CC=CC(=C1)[N+]([O-])=O
306 0.074074074 SETYHZCAFPRXGV-UHFFFAOYSA-N CC1C=C(C)OP1Cl
307 0.074074074 RDRGHVOVIFGEEH-UHFFFAOYSA-N ClC1CC1C1CC1Cl
308 0.074074074 LULIPLDLLZDQGV-UHFFFAOYSA-N ClC1(CC1)C1(Cl)CC1
309 0.074074074 AFPHTEQTJZKQAQ-UHFFFAOYSA-N OC(=O)C1=CC=CC(=C1)[N+]([O-])=O
310 0.074074074 QSEWOSQGSONDJY-UHFFFAOYSA-N CC(CCl)=C(Cl)C=C
311 0.074074074 SGQWYRHGEQUAKM-UHFFFAOYSA-N CC(=C)C(Cl)=CCCl
312 0.074074074 HHDPXULKSZZACU-UHFFFAOYSA-N OC1=C(C=O)C=CC(=C1)[N+]([O-])=O
313 0.074074074 CFLUYJQBWLZVDH-UHFFFAOYSA-N ClN(Cl)C1CCCCC1
314 0.074074074 LGAJYTCRJPCZRJ-UHFFFAOYSA-N CCCC(C)Br
315 0.074074074 XKVLZBNEPALHIO-UHFFFAOYSA-N CCC(C)CBr
316 0.074074074 XKVLZBNEPALHIO-UHFFFAOYSA-N CCC(C)CBr
317 0.074074074 YTHJCZRFJGXPTL-UHFFFAOYSA-N OC1=C(C=C(C=O)C=C1)[N+]([O-])=O
318 0.074074074 AFPHTEQTJZKQAQ-UHFFFAOYSA-N OC(=O)C1=CC=CC(=C1)[N+]([O-])=O
319 0.074074074 NDFOQORAMQZOSH-UHFFFAOYSA-N CN(N=O)C(O)=NCC(F)(F)F
320 0.074074074 UNQLIDLZZNHURS-UHFFFAOYSA-N OC(=O)C1=C(O)C=CC(=C1)N=O
321 0.074074074 AFPHTEQTJZKQAQ-UHFFFAOYSA-N OC(=O)C1=CC=CC(=C1)[N+]([O-])=O
322 0.074074074 QIHINTHGCYMDPA-UHFFFAOYSA-N CC1=C2N(Cl)N=NC2=CC=C1
323 0.071428571 CXJAAWRLVGAKDV-UHFFFAOYSA-N CC(=O)NCCS(O)(=O)=O
324 0.071428571 SRDKWACBYWANLA-UHFFFAOYSA-N CN1C(=S)CC(CC=C)C1=S
325 0.071428571 NJRXVEJTAYWCQJ-UHFFFAOYSA-N OC(=O)CC(C(=O)O)S
326 0.071428571 FAWNWCYRXAAAOJ-UHFFFAOYSA-N CC(C=NOS(=O)(=O)O)C
327 0.071428571 XTAZXIIUNJMXCB-UHFFFAOYSA-N O=C1C=CC(O1)C(C(=O)C(=O)O)N
328 0.071428571 NSIPMCZLLXGYGL-UHFFFAOYSA-N CNC(C(=O)O)CS(=O)O
329 0.071428571 DVUIITOPXRTIHN-UHFFFAOYSA-N OC(=O)C(=O)Cc1c(C)onc1O
330 0.068965517 YHBNXKYHZMAFED-VKHMYHEASA-N N[C@@H](CCSC(F)F)C(O)=O
331 0.068965517 VSDYAPWPWKQOIW-UHFFFAOYSA-N CC1=C(C)OP(Cl)C1
332 0.068965517 WULBNMKBLLIMGE-UHFFFAOYSA-N CC(=O)N=CC(=CC(=O)O)C(=O)O
333 0.068965517 CGQPSPXHKZMSDF-UHFFFAOYSA-N O=CC(=CN=C(C(=O)O)C)C(=O)O
334 0.068965517 MPBUKKSENXEJJO-UHFFFAOYSA-N NCCOCCOS(O)(=O)=O
335 0.068965517 WWQSOJVZBSHWEE-UHFFFAOYSA-N CS(=O)(=O)NCCC(O)=O
336 0.066666667 AGMGZWVVKHEDBY-UHFFFAOYSA-N CCOC(=O)C1=NC(=O)OC(=O)C1
337 0.066666667 FQXWBLRZDNCLRR-UHFFFAOYSA-N ONC(=O)C(=O)C=CC=CC(=O)O
338 0.066666667 KPEPHCMYPMIVLF-UHFFFAOYSA-N O=C1OC(=CC(=O)C(=O)O)C(C1)N
339 0.064516129 MWVFXQMOLNQNFT-UHFFFAOYSA-N O=C1CS(=O)(=O)CCO1
340 0.064516129 OSCRBIWZGFJREY-UHFFFAOYSA-N OC(=O)C(C=CC=O)C(=N)C(O)=O
341 0.064516129 IVSHKPMKSXBARS-UHFFFAOYSA-N CC(NS(C)(=O)=O)C(O)=O
342 0.060606061 HLHRVFBNCVUNDK-UHFFFAOYSA-N O=CCC1OC(=O)C(=C1C(=O)O)N
343 0.060606061 HKRIHRPUUPVECN-UHFFFAOYSA-N O=CC=CC=C(C(=O)NO)C(=O)O
344 0.057142857 KACPVQQHDVBVFC-UHFFFAOYSA-N NC(C(O)=O)=C(C=CC=O)C(O)=O
345 0.055555556 KACPVQQHDVBVFC-OIFXTYEKSA-N C(=C\C(=C(/C(=O)O)\N)\C(=O)O)\C=O
346 0.055555556 KACPVQQHDVBVFC-PMRVSPHWSA-N NC(=C(/C=C/C=O)C(=O)O)C(=O)O
347 0 YTPYEMDHQWLUKG-UHFFFAOYSA-N CCO[P+](=O)OC1=CC=CC=C1
348 0 GCIUCMRUMOAHKR-UHFFFAOYSA-N NC1=NC(N)=C(F)C=C1F
349 0 ASCPXWLJHXAGFP-UHFFFAOYSA-N NC1=C(N)C(F)=CC(F)=N1
350 0 PDVSHBCOEGYRQB-UHFFFAOYSA-N CN1N=C(C)N=C1CCl
351 0 CHCZFTQRHVAHSK-UHFFFAOYSA-O O[P+](=O)C=CC1=CC=CC=C1
352 0 LIPCXBVXQUFCSC-UHFFFAOYSA-N NCCn1oc(=O)[nH]c1=O
353 0 RKDZMXOMJLPVME-UHFFFAOYSA-N C=COC(=O)ON1C(=O)CCC1=O
354 0 DQFZOJVAOUWRNL-UHFFFAOYSA-N CN(O)N=NC1=CC(Cl)=CC=C1
355 0 FMIKTPSSIXOIPU-UHFFFAOYSA-N NC1(CC1F)C1=CC=C(Cl)C=C1
356 0 ZDBKRLGJZFBINJ-UHFFFAOYSA-N NC(N=O)C1=CC=C(Cl)C=C1N
357 0 GDJHRXTXBJAERL-UHFFFAOYSA-N NC1C(ONC1=O)C(N)=O
358 0 KLBPXZVPNCUHGO-UHFFFAOYSA-N CC(=O)NC1=CN=C(Cl)N=C1C
359 0 GQCPIDIDSCGYSC-UHFFFAOYSA-N CCCCCCC=C[Ge]
360 0 BLOOCFVAGVBCEF-UHFFFAOYSA-N NCCN1NN=NC1=S
361 0 SYHJDXJXJOBQSW-UHFFFAOYSA-N FC1=[C-]C(F)=C(F)N=C1F
362 0 VMQGCZURFZJJAF-UHFFFAOYSA-N F[B-](F)(F)C1=CC2=CC=CC=C2O1
363 0 HZYDKMQHVNSADT-UHFFFAOYSA-N CCN(CC)P(O)(=O)CCl
364 0 CDIKPIODHHILGV-UHFFFAOYSA-N NC(=O)NCC(=N)C(O)=O
365 0 QNCADDJXCUPOKC-UHFFFAOYSA-N F[B-](F)(F)C1=CC=CC=C1
366 0 YDUYJJIXZAXMIJ-UHFFFAOYSA-N NNC1=CC(F)=NC(F)=C1
367 0 KBTZSSJJPZVDAT-UHFFFAOYSA-N SCC1=C2CCC(=S)N2CC1
368 0 ICGVBGVPOKOSQZ-UHFFFAOYSA-N ClCC(=O)NCC1=NC=CN=C1
369 0 GZZWPBGIDCDRDH-UHFFFAOYSA-N CC(O)C1=[N+]([O-])ON=C1N
370 0 AWBPFGGHADAXHC-UHFFFAOYSA-N CCC(=O)NC1=NN=C(Cl)C=C1
371 0 ZSDMBHIQPFDTJL-UHFFFAOYSA-N FC1=C2C=CC=CC2=[C-]C=C1
372 0 FMDCSWYQTLTNPH-UHFFFAOYSA-N CC(=O)NC1=CC(Cl)=NC(C)=N1
373 0 FAJPFOLFEIYMJX-UHFFFAOYSA-N CN(C)C(=O)C1=CN=CC(Cl)=N1
374 0 JYBXKTLYOMPMQY-UHFFFAOYSA-N ONC(=N)NC1=CC=C(Cl)C=C1
375 0 SFQMQEDPHCPDNS-UHFFFAOYSA-N CCN1C(C)SC2=C1SC=C2
376 0 DFRYTKZCIIDJME-UHFFFAOYSA-N CCON(CCCl)CCCl
377 0 OXFKGEPYTJGZOZ-UHFFFAOYSA-N NNC(=O)NC1=CC=C(Cl)C=C1
378 0 APCBAUVRJPCYFQ-UHFFFAOYSA-N CN(C(=N)N)C(=O)C(=O)O
379 0 DPHJIIKILUCABY-UHFFFAOYSA-N CC[N+]([O-])(CCCl)CCCl
380 0 VKVOBORBIBRQHY-UHFFFAOYSA-N COC1=CC=C(C=C1)C1=C[Cl+]1
381 0 QAOLSEWSDLEITH-UHFFFAOYSA-N NNC1=NC(F)=CC(F)=C1
382 0 KFNFSNNTMFEOGR-UHFFFAOYSA-N NC(=O)NC=C(C(=O)O)N
383 0 UBOBDMCHEOYWTF-UHFFFAOYSA-N CC(N)(S)SC1=CC=CC=C1
384 0 SFCIYWKSVWXNFF-UHFFFAOYSA-N NC(=N)N=C(C1N=CN=C1O)S
385 0 YCGVFNQDEKOJMR-UHFFFAOYSA-N NC=NC1C(=O)NC(=N)N=C1S
386 0 GVHWWQHUWZMTQV-UHFFFAOYSA-N CNC(=S)N1N=CN=C1NC=O
387 0 OXFKGEPYTJGZOZ-UHFFFAOYSA-N NNC(=O)NC1=CC=C(Cl)C=C1
388 0 KCVSUTDQYYYPFT-UHFFFAOYSA-N CN(N=O)C(=O)NC(C)=O
389 0 VIBQRVHXAMGUDU-UHFFFAOYSA-N NNC(=O)NC1=CC(Cl)=CC=C1
390 0 IMYRPCPDMYXOIC-UHFFFAOYSA-N CC1=C(N)N=C(F)N=C1F
391 0 YUCOVYKZDMXLIN-UHFFFAOYSA-N ClNCCC1=CN=CN1
392 0 UTLOWIYHMIUKND-UHFFFAOYSA-N COC(=O)CN=NC(O)=N
393 0 VVIQAOYEBRKIEB-UHFFFAOYSA-N NC(=O)NCC(=O)C(=O)N
394 0 CKHLKOBKFFFQGF-UHFFFAOYSA-N CNC(=O)NC(=O)C(=O)N
395 0 IBKWHLIQMRIQQV-UHFFFAOYSA-N NC(=O)CC(=O)NC(=O)N
396 0 GGBIMBICBVPVDL-UHFFFAOYSA-N CCCSSC1=CC=CC=N1
397 0 QRVPUUUNRUAFQB-UHFFFAOYSA-N O=CN=C1NC(=N)N=C(C1N)S
398 0 FMIKTPSSIXOIPU-UHFFFAOYSA-N NC1(CC1F)C1=CC=C(Cl)C=C1
399 0 QMGVYEBLKAVIIB-UHFFFAOYSA-N [Si]CC1=CC=CC=C1C=C
400 0 AMIIXVYIKWCZCP-UHFFFAOYSA-N NC1=CC(F)=NC(F)=C1N
401 0 WTGGJAWHQCMISE-UHFFFAOYSA-N NCCSSC1=CC=CC=C1
402 0 KVSQGHUJSLHWGC-UHFFFAOYSA-N OC(=O)C1N=CNC1(N)O
403 0 WCZFMOFANINYIY-UHFFFAOYSA-N CC(=O)NNC1=NC(Cl)=CC=C1
404 0 XPOKMLCMYKZOCK-UHFFFAOYSA-N CN1N=CN=C1CCCl
405 0 MKBFKFXJNLKRDA-UHFFFAOYSA-N C[Si](C)(C)C1=NC(C=O)=CS1
406 0 KJFJEAILAVCIQJ-UHFFFAOYSA-N OC1NC(O)=NC(=N)C1O
407 0 OJLHDGGLUXWPNH-UHFFFAOYSA-N NNC1=C(F)C=C(F)C=N1
408 0 WHOGLCIFVHUTPH-UHFFFAOYSA-N COC1=C(Cl)N=C(C=C1)C(N)=N
409 0 FUAYLKICHZNGRS-UHFFFAOYSA-N CCN=CC1=C(F)C=CC=C1Cl
410 0 DLPSXTWWWRHQEI-UHFFFAOYSA-N NC1(CC1)C1=CC(Cl)=C(F)C=C1
411 0 HNPCDFJZADHNHD-UHFFFAOYSA-N O=CNC(NC=O)NC=O
412 0 QNCADDJXCUPOKC-UHFFFAOYSA-N F[B-](F)(F)C1=CC=CC=C1
413 0 HYMUJSKLHIXUOM-UHFFFAOYSA-N NCCN1C=C(Cl)C=N1
414 0 JWDWANYTYNRWOR-UHFFFAOYSA-N NC(=O)NC1CONC1=O
415 0 PVABRRDKFJIOKJ-UHFFFAOYSA-N CNC1=CC(F)=NC(F)=N1
416 0 HSXYMWHMEKDUJU-UHFFFAOYSA-N NC1(CC1)C1=C(Cl)C=C(F)C=C1
417 0 BUMHFBGBXFTGJZ-UHFFFAOYSA-N CC(=O)CN(N=O)C(N)=O
418 0 MIOAWDZKXBHHLC-UHFFFAOYSA-N NC1(CC1)C1=C(F)C=C(Cl)C=C1
